# Supplementary material for: Integrated multi-omic analysis of host-microbiota interactions in acute oak decline
Source: Microbiome. 2018 Jan 30;6:21. doi: 10.1186/s40168-018-0408-5 (PMC5789699; doi:10.1186/s40168-018-0408-5)
Supplement: Supplementary file 1 — Metagenomic gene annotation of sample AT2. MG-RAST gene predictions for sample AT2, based on the Swissprot database. MG-RAST ID 4702452.3. (XLSX 497 kb) [file 40168_2018_408_MOESM1_ESM.xlsx]

## Sheet: Blad1
MG-RAST gene predictions for sample AT2, based on the SWISSPROT database. MG-RAST ID 4702452.3
Entry	Gene names	Protein names	Pathway	Taxonomic lineage IDs (SUPERKINGDOM)	Taxonomic lineage IDs (KINGDOM)	Gene ontology IDs	Gene ontology (GO)
Q9SI53	PCMP-H44 At2g03880 T18C20.8	Pentatricopeptide repeat-containing protein At2g03880, mitochondrial		2759	33090	GO:0009451; GO:0005739; GO:0008270	mitochondrion [GO:0005739]; zinc ion binding [GO:0008270]; RNA modification [GO:0009451]
Q3C1P9	ndhA	NAD(P)H-quinone oxidoreductase subunit 1, chloroplastic (EC 1.6.5.-) (NAD(P)H dehydrogenase subunit 1) (NDH subunit 1) (NADH-plastoquinone oxidoreductase subunit 1)		2759	33090	GO:0009535; GO:0016021; GO:0016655; GO:0019684; GO:0048038	chloroplast thylakoid membrane [GO:0009535]; integral component of membrane [GO:0016021]; oxidoreductase activity, acting on NAD(P)H, quinone or similar compound as acceptor [GO:0016655]; quinone binding [GO:0048038]; photosynthesis, light reaction [GO:0019684]
P81406	GAPN	NADP-dependent glyceraldehyde-3-phosphate dehydrogenase (EC 1.2.1.9) (Glyceraldehyde-3-phosphate dehydrogenase [NADP(+)]) (Non-phosphorylating glyceraldehyde 3-phosphate dehydrogenase) (Triosephosphate dehydrogenase)		2759	33090	GO:0005737; GO:0008886	cytoplasm [GO:0005737]; glyceraldehyde-3-phosphate dehydrogenase (NADP+) (non-phosphorylating) activity [GO:0008886]
A4RN08	MPH1 MGG_04429	ATP-dependent DNA helicase MPH1 (EC 3.6.4.12) (FANCM-like protein 1)		2759	4751	GO:0005524; GO:0003677; GO:0006281; GO:0004386; GO:0005634	nucleus [GO:0005634]; ATP binding [GO:0005524]; DNA binding [GO:0003677]; helicase activity [GO:0004386]; DNA repair [GO:0006281]
Q8NJK5	rglA	Rhamnogalacturonate lyase A (EC 4.2.2.23) (Fragment)		2759	4751	GO:0030246; GO:0016837; GO:0071555; GO:0005576; GO:0000272	extracellular region [GO:0005576]; carbohydrate binding [GO:0030246]; carbon-oxygen lyase activity, acting on polysaccharides [GO:0016837]; cell wall organization [GO:0071555]; polysaccharide catabolic process [GO:0000272]
Q9LS09	ASF1B SGA01 SGA1 At5g38110 F16F17.110	Histone chaperone ASF1B (Anti-silencing function protein 1-like protein b) (Anti-silencing function 1b protein) (Silencing group A protein 1)		2759	33090	GO:0009294; GO:0051301; GO:0006333; GO:0016568; GO:0005737; GO:0000724; GO:0031567; GO:0005634; GO:0008361; GO:0006355; GO:0006351; GO:0010091	cytoplasm [GO:0005737]; nucleus [GO:0005634]; cell division [GO:0051301]; chromatin assembly or disassembly [GO:0006333]; chromatin modification [GO:0016568]; DNA mediated transformation [GO:0009294]; double-strand break repair via homologous recombination [GO:0000724]; mitotic cell size control checkpoint [GO:0031567]; regulation of cell size [GO:0008361]; regulation of transcription, DNA-templa…
P37274	PHOA	Phosphate-repressible acid phosphatase (EC 3.1.3.2)		2759	4751	GO:0003993; GO:0005576	extracellular region [GO:0005576]; acid phosphatase activity [GO:0003993]
P33627	TUBA6 TUA6	Tubulin alpha-6 chain (Alpha-6-tubulin)		2759	33090	GO:0005525; GO:0003924; GO:0005737; GO:0005874; GO:0007017; GO:0005200	cytoplasm [GO:0005737]; microtubule [GO:0005874]; GTP binding [GO:0005525]; GTPase activity [GO:0003924]; structural constituent of cytoskeleton [GO:0005200]; microtubule-based process [GO:0007017]
P71016	gbsA BSU31060	Betaine aldehyde dehydrogenase (BADH) (EC 1.2.1.8)	PATHWAY: Amine and polyamine biosynthesis; betaine biosynthesis via choline pathway; betaine from betaine aldehyde: step 1/1. {ECO:0000269|PubMed:8752328}.	2		GO:0004029; GO:0008802; GO:0019285; GO:0046872	aldehyde dehydrogenase (NAD) activity [GO:0004029]; betaine-aldehyde dehydrogenase activity [GO:0008802]; metal ion binding [GO:0046872]; glycine betaine biosynthetic process from choline [GO:0019285]
Q8VZ40	PUB14 At3g54850 F28P10.170	U-box domain-containing protein 14 (EC 6.3.2.-) (E3 ubiquitin-protein ligase PUB14) (Plant U-box protein 14) (Prototypical U-box domain protein 14)	PATHWAY: Protein modification; protein ubiquitination.	2759	33090	GO:0005737; GO:0016874; GO:0005634; GO:0070696; GO:0004842	cytoplasm [GO:0005737]; nucleus [GO:0005634]; ligase activity [GO:0016874]; transmembrane receptor protein serine/threonine kinase binding [GO:0070696]; ubiquitin-protein transferase activity [GO:0004842]
P84081	ARF2	ADP-ribosylation factor 2		2759	33208	GO:0005525; GO:0005794; GO:0015031; GO:0007264; GO:0016192	Golgi apparatus [GO:0005794]; GTP binding [GO:0005525]; protein transport [GO:0015031]; small GTPase mediated signal transduction [GO:0007264]; vesicle-mediated transport [GO:0016192]
Q7RWT0	gng-1 NCU00041	Guanine nucleotide-binding protein subunit gamma		2759	4751	GO:0007186; GO:0005834; GO:0004871	heterotrimeric G-protein complex [GO:0005834]; signal transducer activity [GO:0004871]; G-protein coupled receptor signaling pathway [GO:0007186]
Q7S133	crf1-1 swr1 NCU09993	Helicase swr-1 (EC 3.6.4.12) (Chromatin remodeling factor 1-1)		2759	4751	GO:0005524; GO:0008026; GO:0003677; GO:0016568; GO:0005634; GO:0006355; GO:0006351	nucleus [GO:0005634]; ATP binding [GO:0005524]; ATP-dependent helicase activity [GO:0008026]; DNA binding [GO:0003677]; chromatin modification [GO:0016568]; regulation of transcription, DNA-templated [GO:0006355]; transcription, DNA-templated [GO:0006351]
O22256	PME20 ARATH20 At2g47550 T30B22.15	Probable pectinesterase/pectinesterase inhibitor 20 [Includes: Pectinesterase inhibitor 20 (Pectin methylesterase inhibitor 20); Pectinesterase 20 (PE 20) (EC 3.1.1.11) (Pectin methylesterase 20) (AtPME20)]	PATHWAY: Glycan metabolism; pectin degradation; 2-dehydro-3-deoxy-D-gluconate from pectin: step 1/5.	2759	33090	GO:0045330; GO:0005618; GO:0042545; GO:0004857; GO:0005576; GO:0045490; GO:0030599	cell wall [GO:0005618]; extracellular region [GO:0005576]; aspartyl esterase activity [GO:0045330]; enzyme inhibitor activity [GO:0004857]; pectinesterase activity [GO:0030599]; cell wall modification [GO:0042545]; pectin catabolic process [GO:0045490]
O65039	CYSEP	Vignain (EC 3.4.22.-) (Cysteine endopeptidase)		2759	33090	GO:0008234; GO:0016023	cytoplasmic, membrane-bounded vesicle [GO:0016023]; cysteine-type peptidase activity [GO:0008234]
Q94A76	GORK At5g37500 MPA22.4	Potassium channel GORK (Guard cell outward rectifying K(+) channel) (AtGORK)		2759	33090	GO:0005887; GO:0015075; GO:0006811; GO:0005634; GO:0015271; GO:0042391; GO:0009737; GO:0009409; GO:0009753; GO:0009414	integral component of plasma membrane [GO:0005887]; nucleus [GO:0005634]; ion transmembrane transporter activity [GO:0015075]; outward rectifier potassium channel activity [GO:0015271]; ion transport [GO:0006811]; regulation of membrane potential [GO:0042391]; response to abscisic acid [GO:0009737]; response to cold [GO:0009409]; response to jasmonic acid [GO:0009753]; response to water deprivati…
Q42716	CYP71A8	Cytochrome P450 71A8 (EC 1.14.-.-)		2759	33090	GO:0020037; GO:0016021; GO:0005506; GO:0004497; GO:0016705	integral component of membrane [GO:0016021]; heme binding [GO:0020037]; iron ion binding [GO:0005506]; monooxygenase activity [GO:0004497]; oxidoreductase activity, acting on paired donors, with incorporation or reduction of molecular oxygen [GO:0016705]
Q9LFG8	ABCG20 WBC20 At3g53510 F4P12.210	ABC transporter G family member 20 (ABC transporter ABCG.20) (AtABCG20) (Probable white-brown complex homolog protein 20) (AtWBC20)		2759	33090	GO:0005524; GO:0042626; GO:0016021; GO:0005886; GO:0010345; GO:0055085	integral component of membrane [GO:0016021]; plasma membrane [GO:0005886]; ATP binding [GO:0005524]; ATPase activity, coupled to transmembrane movement of substances [GO:0042626]; suberin biosynthetic process [GO:0010345]; transmembrane transport [GO:0055085]
P24465	CYP71A1	Cytochrome P450 71A1 (EC 1.14.-.-) (ARP-2) (CYPLXXIA1)		2759	33090	GO:0005789; GO:0009835; GO:0020037; GO:0016021; GO:0005506; GO:0004497; GO:0016705	endoplasmic reticulum membrane [GO:0005789]; integral component of membrane [GO:0016021]; heme binding [GO:0020037]; iron ion binding [GO:0005506]; monooxygenase activity [GO:0004497]; oxidoreductase activity, acting on paired donors, with incorporation or reduction of molecular oxygen [GO:0016705]; fruit ripening [GO:0009835]
Q9S7J8	RAN1 HMA7 At5g44790 K23L20.14 T19K24.18	Copper-transporting ATPase RAN1 (EC 3.6.3.54) (Protein HEAVY METAL ATPASE 7) (Protein RESPONSIVE TO ANTAGONIST 1)		2759	33090	GO:0005524; GO:0005794; GO:0005507; GO:0035434; GO:0043682; GO:0005768; GO:0009873; GO:0005887; GO:0010119; GO:0009723; GO:0005802	endosome [GO:0005768]; Golgi apparatus [GO:0005794]; integral component of plasma membrane [GO:0005887]; trans-Golgi network [GO:0005802]; ATP binding [GO:0005524]; copper ion binding [GO:0005507]; copper-transporting ATPase activity [GO:0043682]; copper ion transmembrane transport [GO:0035434]; ethylene-activated signaling pathway [GO:0009873]; regulation of stomatal movement [GO:0010119]; respo…
Q9LF80	XXT3 GT3 GTL7 At5g07720 MBK20.18	Probable xyloglucan 6-xylosyltransferase 3 (EC 2.4.2.39) (Putative glycosyltransferase 3) (AtGT3) (EC 2.4.-.-)		2759	33090	GO:0000139; GO:0016021; GO:0033843; GO:0010411	Golgi membrane [GO:0000139]; integral component of membrane [GO:0016021]; xyloglucan 6-xylosyltransferase activity [GO:0033843]; xyloglucan metabolic process [GO:0010411]
P14853	COX3 COXIII GlmaxMp04	Cytochrome c oxidase subunit 3 (EC 1.9.3.1) (Cytochrome c oxidase polypeptide III)		2759	33090	GO:0019646; GO:0004129; GO:0016021; GO:0005743	integral component of membrane [GO:0016021]; mitochondrial inner membrane [GO:0005743]; cytochrome-c oxidase activity [GO:0004129]; aerobic electron transport chain [GO:0019646]
A6MM21	atpA	ATP synthase subunit alpha, chloroplastic (EC 3.6.3.14) (ATP synthase F1 sector subunit alpha) (F-ATPase subunit alpha)		2759	33090	GO:0005524; GO:0015991; GO:0015986; GO:0009535; GO:0046933; GO:0045261; GO:0046961	chloroplast thylakoid membrane [GO:0009535]; proton-transporting ATP synthase complex, catalytic core F(1) [GO:0045261]; ATP binding [GO:0005524]; proton-transporting ATP synthase activity, rotational mechanism [GO:0046933]; proton-transporting ATPase activity, rotational mechanism [GO:0046961]; ATP hydrolysis coupled proton transport [GO:0015991]; ATP synthesis coupled proton transport [GO:00159…
Q9FLF7	HAM1 HAG4 At5g64610 MUB3.13	Histone acetyltransferase of the MYST family 1 (EC 2.3.1.48) (Histone acetyltransferase of the GNAT/MYST superfamily 4) (MYST-like histone acetyltransferase 1)		2759	33090	GO:0006281; GO:0043981; GO:0016573; GO:0004402; GO:0043995; GO:0046872; GO:0005634; GO:2000028; GO:0006355; GO:0010224; GO:0006351	nucleus [GO:0005634]; histone acetyltransferase activity [GO:0004402]; histone acetyltransferase activity (H4-K5 specific) [GO:0043995]; metal ion binding [GO:0046872]; DNA repair [GO:0006281]; histone acetylation [GO:0016573]; histone H4-K5 acetylation [GO:0043981]; regulation of photoperiodism, flowering [GO:2000028]; regulation of transcription, DNA-templated [GO:0006355]; response to UV-B [GO…
Q42736	PPDK PDK	Pyruvate, phosphate dikinase, chloroplastic (EC 2.7.9.1) (Pyruvate, orthophosphate dikinase)		2759	33090	GO:0005524; GO:0009507; GO:0016301; GO:0046872; GO:0015979; GO:0006090; GO:0050242	chloroplast [GO:0009507]; ATP binding [GO:0005524]; kinase activity [GO:0016301]; metal ion binding [GO:0046872]; pyruvate, phosphate dikinase activity [GO:0050242]; photosynthesis [GO:0015979]; pyruvate metabolic process [GO:0006090]
B8M7Q5	sconB TSTA_030500	Probable E3 ubiquitin ligase complex SCF subunit sconB (Sulfur controller B) (Sulfur metabolite repression control protein B)	PATHWAY: Protein modification; protein ubiquitination.	2759	4751	GO:0016567; GO:0006355; GO:0006351	protein ubiquitination [GO:0016567]; regulation of transcription, DNA-templated [GO:0006355]; transcription, DNA-templated [GO:0006351]
Q9ZRB1	TUBB2	Tubulin beta-2 chain (Beta-2-tubulin)		2759	33090	GO:0005525; GO:0003924; GO:0005737; GO:0005874; GO:0007017; GO:0005200	cytoplasm [GO:0005737]; microtubule [GO:0005874]; GTP binding [GO:0005525]; GTPase activity [GO:0003924]; structural constituent of cytoskeleton [GO:0005200]; microtubule-based process [GO:0007017]
O80513	CYCU4-1 At2g44740 F16B22.23	Cyclin-U4-1 (CycU4;1) (Cyclin-P4.1) (CycP4;1)		2759	33090	GO:0007049; GO:0051301; GO:0000079	cell cycle [GO:0007049]; cell division [GO:0051301]; regulation of cyclin-dependent protein serine/threonine kinase activity [GO:0000079]
O49850	GDCSP	Glycine dehydrogenase (decarboxylating), mitochondrial (EC 1.4.4.2) (Glycine cleavage system P protein) (Glycine decarboxylase) (Glycine dehydrogenase (aminomethyl-transferring))		2759	33090	GO:0006546; GO:0004375; GO:0005739	mitochondrion [GO:0005739]; glycine dehydrogenase (decarboxylating) activity [GO:0004375]; glycine catabolic process [GO:0006546]
Q9FYA6	BCAT5 At5g65780 F6H11.110 MPA24.13	Branched-chain-amino-acid aminotransferase 5, chloroplastic (Atbcat-5) (EC 2.6.1.42)	PATHWAY: Amino-acid biosynthesis; L-isoleucine biosynthesis; L-isoleucine from 2-oxobutanoate: step 4/4.; PATHWAY: Amino-acid biosynthesis; L-leucine biosynthesis; L-leucine from 3-methyl-2-oxobutanoate: step 4/4.; PATHWAY: Amino-acid biosynthesis; L-valine biosynthesis; L-valine from pyruvate: step 4/4.	2759	33090	GO:0052656; GO:0052654; GO:0052655; GO:0009507; GO:0009097; GO:0009098; GO:0009099	chloroplast [GO:0009507]; L-isoleucine transaminase activity [GO:0052656]; L-leucine transaminase activity [GO:0052654]; L-valine transaminase activity [GO:0052655]; isoleucine biosynthetic process [GO:0009097]; leucine biosynthetic process [GO:0009098]; valine biosynthetic process [GO:0009099]
Q9LP77	RKL1 At1g48480 T1N15.9	Probable inactive receptor kinase At1g48480		2759	33090	GO:0005524; GO:0016021; GO:0005886; GO:0009506; GO:0004672; GO:0005774	integral component of membrane [GO:0016021]; plasma membrane [GO:0005886]; plasmodesma [GO:0009506]; vacuolar membrane [GO:0005774]; ATP binding [GO:0005524]; protein kinase activity [GO:0004672]
Q9C688	At1g51120 F23H24.5	AP2/ERF and B3 domain-containing transcription factor At1g51120 (RAV1-like ethylene-responsive transcription factor At1g51120)		2759	33090	GO:0003677; GO:0009873; GO:0005634; GO:0003700; GO:0006351	nucleus [GO:0005634]; DNA binding [GO:0003677]; transcription factor activity, sequence-specific DNA binding [GO:0003700]; ethylene-activated signaling pathway [GO:0009873]; transcription, DNA-templated [GO:0006351]
Q9SSQ9	PLDALPHA2 PLD2 At1g52570 F6D8.21	Phospholipase D alpha 2 (AtPLDalpha2) (PLD alpha 2) (EC 3.1.4.4) (Choline phosphatase 2) (Phosphatidylcholine-hydrolyzing phospholipase D 2)		2759	33090	GO:0070290; GO:0009738; GO:0005509; GO:0009941; GO:0030136; GO:0009873; GO:0016042; GO:0016020; GO:0046470; GO:0004630; GO:0005773	chloroplast envelope [GO:0009941]; clathrin-coated vesicle [GO:0030136]; membrane [GO:0016020]; vacuole [GO:0005773]; calcium ion binding [GO:0005509]; N-acylphosphatidylethanolamine-specific phospholipase D activity [GO:0070290]; phospholipase D activity [GO:0004630]; abscisic acid-activated signaling pathway [GO:0009738]; ethylene-activated signaling pathway [GO:0009873]; lipid catabolic proces…
Q9ZV25	PLL4 At2g28890 F8N16.18	Probable protein phosphatase 2C 23 (AtPP2C23) (EC 3.1.3.16) (Protein POLTERGEIST-LIKE 4) (Protein phosphatase 2C PLL4) (PP2C PLL4)		2759	33090	GO:0048366; GO:0046872; GO:0005634; GO:0005886; GO:0004722	nucleus [GO:0005634]; plasma membrane [GO:0005886]; metal ion binding [GO:0046872]; protein serine/threonine phosphatase activity [GO:0004722]; leaf development [GO:0048366]
P46466	TBP2 Os07g0691800 LOC_Os07g49150 P0034A04.112	26S protease regulatory subunit 4 homolog (Tat-binding protein homolog 2)		2759	33090	GO:0005524; GO:0030433; GO:0017025; GO:0031597; GO:0031595; GO:0045899; GO:1901800; GO:0008540; GO:0036402	cytosolic proteasome complex [GO:0031597]; nuclear proteasome complex [GO:0031595]; proteasome regulatory particle, base subcomplex [GO:0008540]; ATP binding [GO:0005524]; proteasome-activating ATPase activity [GO:0036402]; TBP-class protein binding [GO:0017025]; ER-associated ubiquitin-dependent protein catabolic process [GO:0030433]; positive regulation of proteasomal protein catabolic process …
Q93WF1	At5g48900 K19E20.1	Probable pectate lyase 20 (EC 4.2.2.2)	PATHWAY: Glycan metabolism; pectin degradation; 2-dehydro-3-deoxy-D-gluconate from pectin: step 2/5.	2759	33090	GO:0046872; GO:0030570; GO:0045490	metal ion binding [GO:0046872]; pectate lyase activity [GO:0030570]; pectin catabolic process [GO:0045490]
C0LGG6	At1g51890 T14L22.10	Probable LRR receptor-like protein kinase At1g51890 (EC 2.7.11.1)		2759	33090	GO:0005524; GO:0042742; GO:0016021; GO:0005886; GO:0004674	integral component of membrane [GO:0016021]; plasma membrane [GO:0005886]; ATP binding [GO:0005524]; protein serine/threonine kinase activity [GO:0004674]; defense response to bacterium [GO:0042742]
P35133	UBC10 UBC12 At5g53300 K19E1.10	Ubiquitin-conjugating enzyme E2 10 (EC 2.3.2.23) (E2 ubiquitin-conjugating enzyme 10) (Ubiquitin carrier protein 10/12) (Ubiquitin-conjugating enzyme E2-17 kDa 10/12) (Ubiquitin-protein ligase 10/12)	PATHWAY: Protein modification; protein ubiquitination. {ECO:0000255|PROSITE-ProRule:PRU00388}.	2759	33090	GO:0005524; GO:0031625; GO:0006511; GO:0004842	ATP binding [GO:0005524]; ubiquitin protein ligase binding [GO:0031625]; ubiquitin-protein transferase activity [GO:0004842]; ubiquitin-dependent protein catabolic process [GO:0006511]
Q43270	PLD1	Phospholipase D alpha 1 (PLD alpha 1) (EC 3.1.4.4) (Choline phosphatase 1) (Phosphatidylcholine-hydrolyzing phospholipase D 1)		2759	33090	GO:0070290; GO:0005509; GO:0016042; GO:0016020; GO:0046470; GO:0004630	membrane [GO:0016020]; calcium ion binding [GO:0005509]; N-acylphosphatidylethanolamine-specific phospholipase D activity [GO:0070290]; phospholipase D activity [GO:0004630]; lipid catabolic process [GO:0016042]; phosphatidylcholine metabolic process [GO:0046470]
Q8LDC8	ERF1B ERF092 ERF1 At3g23240 K14B15.15	Ethylene-responsive transcription factor 1B (AtERF1B) (Ethylene-responsive element-binding factor 1B) (EREBP-1B)		2759	33090	GO:0003677; GO:0006952; GO:0009873; GO:0009867; GO:0005634; GO:0003700; GO:0006351	nucleus [GO:0005634]; DNA binding [GO:0003677]; transcription factor activity, sequence-specific DNA binding [GO:0003700]; defense response [GO:0006952]; ethylene-activated signaling pathway [GO:0009873]; jasmonic acid mediated signaling pathway [GO:0009867]; transcription, DNA-templated [GO:0006351]
Q9SYQ8	CLV1 At1g75820 T4O12.5	Receptor protein kinase CLAVATA1 (EC 2.7.11.1)		2759	33090	GO:0005524; GO:0030154; GO:0016021; GO:0016020; GO:0007275; GO:0000325; GO:0005886; GO:0009506; GO:0043621; GO:0033612; GO:0004702; GO:0009934; GO:0023014	integral component of membrane [GO:0016021]; membrane [GO:0016020]; plant-type vacuole [GO:0000325]; plasma membrane [GO:0005886]; plasmodesma [GO:0009506]; ATP binding [GO:0005524]; protein self-association [GO:0043621]; receptor serine/threonine kinase binding [GO:0033612]; receptor signaling protein serine/threonine kinase activity [GO:0004702]; cell differentiation [GO:0030154]; multicellular…
Q0DYP5	Os02g0677700 LOC_Os02g45480	Zinc finger CCCH domain-containing protein 17 (OsC3H17)		2759	33090	GO:0003677; GO:0046872	DNA binding [GO:0003677]; metal ion binding [GO:0046872]
O65315		Actin		2759	33090	GO:0005524; GO:0005737; GO:0005856	cytoplasm [GO:0005737]; cytoskeleton [GO:0005856]; ATP binding [GO:0005524]
Q8W0A1	Os01g0580200 LOC_Os01g39830 P0672C09.21	Beta-galactosidase 2 (Lactase 2) (EC 3.2.1.23)		2759	33090	GO:0048046; GO:0004565; GO:0030246; GO:0005975; GO:0005618; GO:0005773	apoplast [GO:0048046]; cell wall [GO:0005618]; vacuole [GO:0005773]; beta-galactosidase activity [GO:0004565]; carbohydrate binding [GO:0030246]; carbohydrate metabolic process [GO:0005975]
O23277	PRD1 At4g14180 dl3130w FCAALL.114	Protein PRD1 (AtPRD1) (Protein PUTATIVE RECOMBINATION INITIATION DEFECT 1)		2759	33090	GO:0003677; GO:0016787; GO:0051321; GO:0005634	nucleus [GO:0005634]; DNA binding [GO:0003677]; hydrolase activity [GO:0016787]; meiotic cell cycle [GO:0051321]
A1CIQ5	has1 ACLA_052330	ATP-dependent RNA helicase has1 (EC 3.6.4.13)		2759	4751	GO:0005524; GO:0003723; GO:0004386; GO:0005730; GO:0006364	nucleolus [GO:0005730]; ATP binding [GO:0005524]; helicase activity [GO:0004386]; RNA binding [GO:0003723]; rRNA processing [GO:0006364]
Q03045	GAMP	Glucoamylase P (EC 3.2.1.3) (1,4-alpha-D-glucan glucohydrolase) (Glucan 1,4-alpha-glucosidase)		2759	4751	GO:0005576; GO:0004339; GO:0000272; GO:2001070	extracellular region [GO:0005576]; glucan 1,4-alpha-glucosidase activity [GO:0004339]; starch binding [GO:2001070]; polysaccharide catabolic process [GO:0000272]
P23980	LHA2	Plasma membrane ATPase 2 (EC 3.6.3.6) (Proton pump 2) (Fragment)		2759	33090	GO:0005524; GO:0006754; GO:1902600; GO:0008553; GO:0005887; GO:0043231; GO:0046872; GO:0051453	integral component of plasma membrane [GO:0005887]; intracellular membrane-bounded organelle [GO:0043231]; ATP binding [GO:0005524]; hydrogen-exporting ATPase activity, phosphorylative mechanism [GO:0008553]; metal ion binding [GO:0046872]; ATP biosynthetic process [GO:0006754]; hydrogen ion transmembrane transport [GO:1902600]; regulation of intracellular pH [GO:0051453]
P33144	bimB AN8783	Separin (EC 3.4.22.49) (Cell division-associated protein bimB) (Separase)		2759	4751	GO:0051301; GO:0004197; GO:0005737; GO:0051307; GO:0007067; GO:0072686; GO:0005634; GO:1901970	cytoplasm [GO:0005737]; mitotic spindle [GO:0072686]; nucleus [GO:0005634]; cysteine-type endopeptidase activity [GO:0004197]; cell division [GO:0051301]; meiotic chromosome separation [GO:0051307]; mitotic nuclear division [GO:0007067]; positive regulation of mitotic sister chromatid separation [GO:1901970]
Q9SIM9	MAX2 FBL7 KAI1 ORE9 At2g42620 F14N22.11	F-box protein MAX2 (F-box/LRR-repeat protein 7) (Protein KARRIKIN INSENSITIVE 1) (Protein MORE AXILLARY BRANCHING 2) (Protein ORESARA 9)	PATHWAY: Protein modification; protein ubiquitination.	2759	33090	GO:0019005; GO:0009926; GO:0009734; GO:0042335; GO:0010187; GO:0005634; GO:1902584; GO:0016567; GO:0009934; GO:0009416; GO:0009414; GO:0010016	nucleus [GO:0005634]; SCF ubiquitin ligase complex [GO:0019005]; auxin polar transport [GO:0009926]; auxin-activated signaling pathway [GO:0009734]; cuticle development [GO:0042335]; negative regulation of seed germination [GO:0010187]; positive regulation of response to water deprivation [GO:1902584]; protein ubiquitination [GO:0016567]; regulation of meristem structural organization [GO:0009934…
P83948		Pectinesterase 3 (PE 3) (EC 3.1.1.11) (Pectin methylesterase 3)	PATHWAY: Glycan metabolism; pectin degradation; 2-dehydro-3-deoxy-D-gluconate from pectin: step 1/5.	2759	33090	GO:0045330; GO:0005618; GO:0042545; GO:0004857; GO:0005576; GO:0045490; GO:0030599	cell wall [GO:0005618]; extracellular region [GO:0005576]; aspartyl esterase activity [GO:0045330]; enzyme inhibitor activity [GO:0004857]; pectinesterase activity [GO:0030599]; cell wall modification [GO:0042545]; pectin catabolic process [GO:0045490]
Q84KG5	CCD	Carotenoid 9,10(9',10')-cleavage dioxygenase (EC 1.14.99.n4) (CsCCD)		2759	33090	GO:0005737; GO:0046872; GO:0016702	cytoplasm [GO:0005737]; metal ion binding [GO:0046872]; oxidoreductase activity, acting on single donors with incorporation of molecular oxygen, incorporation of two atoms of oxygen [GO:0016702]
Q940D0	ARR1 At3g16857 K20I9.9 MUH15.1	Two-component response regulator ARR1		2759	33090	GO:0003677; GO:0071368; GO:0009736; GO:0005634; GO:0000156; GO:0080022; GO:0031537; GO:0010380; GO:0080036; GO:0010082; GO:0080113; GO:0009735; GO:0009414; GO:0048364; GO:0048367; GO:0003700; GO:0006351	nucleus [GO:0005634]; DNA binding [GO:0003677]; phosphorelay response regulator activity [GO:0000156]; transcription factor activity, sequence-specific DNA binding [GO:0003700]; cellular response to cytokinin stimulus [GO:0071368]; cytokinin-activated signaling pathway [GO:0009736]; primary root development [GO:0080022]; regulation of anthocyanin metabolic process [GO:0031537]; regulation of chlo…
P49211	RPL32A At4g18100 F15J5.70	60S ribosomal protein L32-1		2759	33090	GO:0005829; GO:0022625; GO:0022626; GO:0005730; GO:0003735; GO:0006412	cytosol [GO:0005829]; cytosolic large ribosomal subunit [GO:0022625]; cytosolic ribosome [GO:0022626]; nucleolus [GO:0005730]; structural constituent of ribosome [GO:0003735]; translation [GO:0006412]
Q85WW5	psbD	Photosystem II D2 protein (PSII D2 protein) (EC 1.10.3.9) (Photosystem Q(A) protein)		2759	33090	GO:0016168; GO:0009535; GO:0045156; GO:0016021; GO:0005506; GO:0016491; GO:0009772; GO:0009523; GO:0018298	chloroplast thylakoid membrane [GO:0009535]; integral component of membrane [GO:0016021]; photosystem II [GO:0009523]; chlorophyll binding [GO:0016168]; electron transporter, transferring electrons within the cyclic electron transport pathway of photosynthesis activity [GO:0045156]; iron ion binding [GO:0005506]; oxidoreductase activity [GO:0016491]; photosynthetic electron transport in photosyst…
O80366	ARR9 ATRR4 At3g57040 F24I3.120	Two-component response regulator ARR9 (Response reactor 4)		2759	33090	GO:0007623; GO:0009736; GO:0005634; GO:0000156; GO:0000160; GO:0006355; GO:0009735; GO:0006351	nucleus [GO:0005634]; phosphorelay response regulator activity [GO:0000156]; circadian rhythm [GO:0007623]; cytokinin-activated signaling pathway [GO:0009736]; phosphorelay signal transduction system [GO:0000160]; regulation of transcription, DNA-templated [GO:0006355]; response to cytokinin [GO:0009735]; transcription, DNA-templated [GO:0006351]
Q5Z9S8	ABCG42 PDR12 Os06g0554800 LOC_Os06g36090 P0458E11.3-1 P0458E11.3-2	ABC transporter G family member 42 (OsABCG42) (Pleiotropic drug resistance protein 12) (OsPDR12)		2759	33090	GO:0005524; GO:0042626; GO:0016021; GO:0005886; GO:0055085	integral component of membrane [GO:0016021]; plasma membrane [GO:0005886]; ATP binding [GO:0005524]; ATPase activity, coupled to transmembrane movement of substances [GO:0042626]; transmembrane transport [GO:0055085]
Q5Z676	CML29 Os06g0691600 LOC_Os06g47640 OsJ_021585 P0532H03.18	Probable calcium-binding protein CML29 (Calmodulin-like protein 29)		2759	33090	GO:0005509	calcium ion binding [GO:0005509]
Q8W468	ARI8 At1g65430 T8F5.21	Probable E3 ubiquitin-protein ligase ARI8 (EC 6.3.2.-) (ARIADNE-like protein ARI8) (Protein ariadne homolog 8)	PATHWAY: Protein modification; protein ubiquitination.	2759	33090	GO:0005737; GO:0016874; GO:0032436; GO:0000209; GO:0042787; GO:0031624; GO:0000151; GO:0061630; GO:0004842; GO:0008270	cytoplasm [GO:0005737]; ubiquitin ligase complex [GO:0000151]; ligase activity [GO:0016874]; ubiquitin conjugating enzyme binding [GO:0031624]; ubiquitin protein ligase activity [GO:0061630]; ubiquitin-protein transferase activity [GO:0004842]; zinc ion binding [GO:0008270]; positive regulation of proteasomal ubiquitin-dependent protein catabolic process [GO:0032436]; protein polyubiquitination […
A6RN41	BC1G_01863	Probable lysosomal cobalamin transporter		2759	4751	GO:0031419; GO:0016021; GO:0005765; GO:0006810	integral component of membrane [GO:0016021]; lysosomal membrane [GO:0005765]; cobalamin binding [GO:0031419]; transport [GO:0006810]
Q9SYK1	At1g05600 F3F20.5	Pentatricopeptide repeat-containing protein At1g05600		2759	33090
Q9SHD3	CYCU2-1 At2g45080 T14P1.11	Cyclin-U2-1 (CycU2;1) (Cyclin-P3.1) (CycP3;1)		2759	33090	GO:0007049; GO:0051301; GO:0000079	cell cycle [GO:0007049]; cell division [GO:0051301]; regulation of cyclin-dependent protein serine/threonine kinase activity [GO:0000079]
P07954	FH	Fumarate hydratase, mitochondrial (Fumarase) (EC 4.2.1.2)	PATHWAY: Carbohydrate metabolism; tricarboxylic acid cycle; (S)-malate from fumarate: step 1/1.	2759	33208	GO:0005737; GO:0005829; GO:0070062; GO:0004333; GO:0006106; GO:0048873; GO:0006108; GO:0005759; GO:0005739; GO:0051262; GO:0006099; GO:0045239	cytoplasm [GO:0005737]; cytosol [GO:0005829]; extracellular exosome [GO:0070062]; mitochondrial matrix [GO:0005759]; mitochondrion [GO:0005739]; tricarboxylic acid cycle enzyme complex [GO:0045239]; fumarate hydratase activity [GO:0004333]; fumarate metabolic process [GO:0006106]; homeostasis of number of cells within a tissue [GO:0048873]; malate metabolic process [GO:0006108]; protein tetrameri…
Q96290	MSSP1 MT1 At1g20840 F2D10.36 F9H16.18	Monosaccharide-sensing protein 1 (Monosaccharide transporter 1) (Sugar transporter MSSP1) (Sugar transporter MT1)		2759	33090	GO:0046323; GO:1904659; GO:0005355; GO:0035428; GO:0005887; GO:0009705; GO:0015992; GO:0009624; GO:0005351; GO:0005774; GO:0005773	integral component of plasma membrane [GO:0005887]; plant-type vacuole membrane [GO:0009705]; vacuolar membrane [GO:0005774]; vacuole [GO:0005773]; glucose transmembrane transporter activity [GO:0005355]; sugar:proton symporter activity [GO:0005351]; glucose import [GO:0046323]; glucose transmembrane transport [GO:1904659]; hexose transmembrane transport [GO:0035428]; proton transport [GO:0015992…
P37121	CYP76A1 CYPEG8	Cytochrome P450 76A1 (EC 1.14.-.-) (CYPLXXVIA1) (Cytochrome P-450EG8) (Fragment)		2759	33090	GO:0020037; GO:0005506; GO:0004497; GO:0016705	heme binding [GO:0020037]; iron ion binding [GO:0005506]; monooxygenase activity [GO:0004497]; oxidoreductase activity, acting on paired donors, with incorporation or reduction of molecular oxygen [GO:0016705]
Q0CNV1	pdcA ATEG_04633	Pyruvate decarboxylase (EC 4.1.1.1)		2759	4751	GO:0000287; GO:0004737; GO:0030976	magnesium ion binding [GO:0000287]; pyruvate decarboxylase activity [GO:0004737]; thiamine pyrophosphate binding [GO:0030976]
O74298	lys2	L-2-aminoadipate reductase large subunit (EC 1.2.1.31) (EC 1.2.1.95) (Alpha-aminoadipate reductase) (Alpha-AR) (L-aminoadipate-semialdehyde dehydrogenase)	PATHWAY: Amino-acid biosynthesis; L-lysine biosynthesis via AAA pathway; L-lysine from L-alpha-aminoadipate (fungal route): step 1/3.	2759	4751	GO:0004043; GO:0019878; GO:0031177	L-aminoadipate-semialdehyde dehydrogenase activity [GO:0004043]; phosphopantetheine binding [GO:0031177]; lysine biosynthetic process via aminoadipic acid [GO:0019878]
Q9LSP0	PER29 P29 At3g17070 K14A17.14 K14A17.3	Peroxidase 29 (Atperox P29) (EC 1.11.1.7) (ATP40)		2759	33090	GO:0005576; GO:0020037; GO:0042744; GO:0046872; GO:0004601; GO:0006979	extracellular region [GO:0005576]; heme binding [GO:0020037]; metal ion binding [GO:0046872]; peroxidase activity [GO:0004601]; hydrogen peroxide catabolic process [GO:0042744]; response to oxidative stress [GO:0006979]
Q940Y5	PIN7 AEH1 At1g23080 T26J12.14	Auxin efflux carrier component 7 (AtPIN7)		2759	33090	GO:0010315; GO:0010329; GO:0010252; GO:0009926; GO:0009734; GO:0005783; GO:0016021; GO:0009942; GO:0016020; GO:0005886; GO:0009506	endoplasmic reticulum [GO:0005783]; integral component of membrane [GO:0016021]; membrane [GO:0016020]; plasma membrane [GO:0005886]; plasmodesma [GO:0009506]; auxin efflux transmembrane transporter activity [GO:0010329]; auxin efflux [GO:0010315]; auxin homeostasis [GO:0010252]; auxin polar transport [GO:0009926]; auxin-activated signaling pathway [GO:0009734]; longitudinal axis specification [G…
Q10710	STA	Sugar carrier protein A		2759	33090	GO:0008643; GO:0016021; GO:0022891; GO:0015293	integral component of membrane [GO:0016021]; substrate-specific transmembrane transporter activity [GO:0022891]; symporter activity [GO:0015293]; carbohydrate transport [GO:0008643]
P35134	UBC11 At3g08690 F17O14.16	Ubiquitin-conjugating enzyme E2 11 (EC 2.3.2.23) (E2 ubiquitin-conjugating enzyme 11) (Ubiquitin carrier protein 11) (Ubiquitin-conjugating enzyme E2-17 kDa 11) (Ubiquitin-protein ligase 11)	PATHWAY: Protein modification; protein ubiquitination. {ECO:0000255|PROSITE-ProRule:PRU00388}.	2759	33090	GO:0005524; GO:0006511; GO:0004842	ATP binding [GO:0005524]; ubiquitin-protein transferase activity [GO:0004842]; ubiquitin-dependent protein catabolic process [GO:0006511]
Q39366		Putative lactoylglutathione lyase (EC 4.4.1.5) (Aldoketomutase) (Glyoxalase I) (Glx I) (Ketone-aldehyde mutase) (Methylglyoxalase) (S-D-lactoylglutathione methylglyoxal lyase)	PATHWAY: Secondary metabolite metabolism; methylglyoxal degradation; (R)-lactate from methylglyoxal: step 1/2.	2759	33090	GO:0004462; GO:0046872	lactoylglutathione lyase activity [GO:0004462]; metal ion binding [GO:0046872]
Q15GI4	EGS1	Eugenol synthase 1 (EC 1.1.1.318)	PATHWAY: Aromatic compound metabolism; phenylpropanoid biosynthesis.	2759	33090	GO:0016491; GO:0009699	oxidoreductase activity [GO:0016491]; phenylpropanoid biosynthetic process [GO:0009699]
Q4WQM4	has1 AFUA_4G13330	ATP-dependent RNA helicase has1 (EC 3.6.4.13)		2759	4751	GO:0005524; GO:0003723; GO:0004386; GO:0005730; GO:0006364	nucleolus [GO:0005730]; ATP binding [GO:0005524]; helicase activity [GO:0004386]; RNA binding [GO:0003723]; rRNA processing [GO:0006364]
P92985	RANBP1C RANBP1 At5g58590 MZN1.4	Ran-binding protein 1 homolog c		2759	33090	GO:0000082; GO:0006405; GO:0008536; GO:0005737; GO:0051028; GO:0005643; GO:0005634; GO:0043547; GO:0000060; GO:0007051; GO:0006511	cytoplasm [GO:0005737]; nuclear pore [GO:0005643]; nucleus [GO:0005634]; Ran GTPase binding [GO:0008536]; G1/S transition of mitotic cell cycle [GO:0000082]; mRNA transport [GO:0051028]; positive regulation of GTPase activity [GO:0043547]; protein import into nucleus, translocation [GO:0000060]; RNA export from nucleus [GO:0006405]; spindle organization [GO:0007051]; ubiquitin-dependent protein c…
O49606	ADF9 At4g34970 M4E13.30	Actin-depolymerizing factor 9 (ADF-9) (AtADF9)		2759	33090	GO:0015629; GO:0030042; GO:0030041; GO:0005737	actin cytoskeleton [GO:0015629]; cytoplasm [GO:0005737]; actin filament depolymerization [GO:0030042]; actin filament polymerization [GO:0030041]
Q42578	PER53 P53 At5g06720 MPH15.8	Peroxidase 53 (Atperox P53) (EC 1.11.1.7) (ATPA2)		2759	33090	GO:0005794; GO:0002215; GO:0005576; GO:0009908; GO:0020037; GO:0042744; GO:0046872; GO:0004601; GO:0006979	extracellular region [GO:0005576]; Golgi apparatus [GO:0005794]; heme binding [GO:0020037]; metal ion binding [GO:0046872]; peroxidase activity [GO:0004601]; defense response to nematode [GO:0002215]; flower development [GO:0009908]; hydrogen peroxide catabolic process [GO:0042744]; response to oxidative stress [GO:0006979]
Q94A08	RFS2 RS2 SIP2 At3g57520 T8H10.120	Probable galactinol--sucrose galactosyltransferase 2 (EC 2.4.1.82) (Protein SEED IMBIBITION 2) (Raffinose synthase 2)		2759	33090	GO:0009506; GO:0052692; GO:0034484; GO:0080167; GO:0006979; GO:0016757	plasmodesma [GO:0009506]; raffinose alpha-galactosidase activity [GO:0052692]; transferase activity, transferring glycosyl groups [GO:0016757]; raffinose catabolic process [GO:0034484]; response to karrikin [GO:0080167]; response to oxidative stress [GO:0006979]
P0C898	PCMP-H86 At3g15130 F4B12.1	Putative pentatricopeptide repeat-containing protein At3g15130		2759	33090	GO:0008270	zinc ion binding [GO:0008270]
Q9ZS34	CHLP	Geranylgeranyl diphosphate reductase, chloroplastic (EC 1.3.1.83) (Geranylgeranyl reductase)	PATHWAY: Porphyrin-containing compound metabolism; chlorophyll biosynthesis.; PATHWAY: Cofactor biosynthesis; tocopherol biosynthesis.	2759	33090	GO:0071949; GO:0015995; GO:0009507; GO:0033385; GO:0045550; GO:0016628; GO:0015979; GO:0033521; GO:0010189	chloroplast [GO:0009507]; FAD binding [GO:0071949]; geranylgeranyl reductase activity [GO:0045550]; oxidoreductase activity, acting on the CH-CH group of donors, NAD or NADP as acceptor [GO:0016628]; chlorophyll biosynthetic process [GO:0015995]; geranylgeranyl diphosphate metabolic process [GO:0033385]; photosynthesis [GO:0015979]; phytyl diphosphate biosynthetic process [GO:0033521]; vitamin E …
Q8LFJ5	At1g22270 T16E15.11	Multifunctional methyltransferase subunit TRM112-like protein At1g22270 (tRNA methyltransferase 112 homolog)		2759	33090	GO:0005829; GO:0035265; GO:0051726; GO:0042127	cytosol [GO:0005829]; organ growth [GO:0035265]; regulation of cell cycle [GO:0051726]; regulation of cell proliferation [GO:0042127]
Q9C5C5	At1g07700 F24B9.21	Thioredoxin-like 4, chloroplastic (Lilium-type thioredoxin 3)		2759	33090	GO:0045454; GO:0009507; GO:0009570; GO:0006662; GO:0015035	chloroplast [GO:0009507]; chloroplast stroma [GO:0009570]; protein disulfide oxidoreductase activity [GO:0015035]; cell redox homeostasis [GO:0045454]; glycerol ether metabolic process [GO:0006662]
P54904	PROC1 EMB2772 At5g14800 T9L3_100	Pyrroline-5-carboxylate reductase (P5C reductase) (P5CR) (EC 1.5.1.2) (Protein EMBRYO DEFECTIVE 2772)	PATHWAY: Amino-acid biosynthesis; L-proline biosynthesis; L-proline from L-glutamate 5-semialdehyde: step 1/1.	2759	33090	GO:0055129; GO:0005618; GO:0005737; GO:0004735; GO:0009408; GO:0009651	cell wall [GO:0005618]; cytoplasm [GO:0005737]; pyrroline-5-carboxylate reductase activity [GO:0004735]; L-proline biosynthetic process [GO:0055129]; response to heat [GO:0009408]; response to salt stress [GO:0009651]
Q2MI72	psbH	Photosystem II reaction center protein H (PSII-H) (Photosystem II 10 kDa phosphoprotein)		2759	33090	GO:0009535; GO:0016021; GO:0042301; GO:0015979; GO:0009523; GO:0050821	chloroplast thylakoid membrane [GO:0009535]; integral component of membrane [GO:0016021]; photosystem II [GO:0009523]; phosphate ion binding [GO:0042301]; photosynthesis [GO:0015979]; protein stabilization [GO:0050821]
Q9ZPV8	COAD PPAT At2g18250 T30D6.24	Phosphopantetheine adenylyltransferase (EC 2.7.7.3) (AtCoaD) (Dephospho-CoA pyrophosphorylase) (Pantetheine-phosphate adenylyltransferase)	PATHWAY: Cofactor biosynthesis; coenzyme A biosynthesis; CoA from (R)-pantothenate: step 4/5.	2759	33090	GO:0005524; GO:0015937; GO:0005829; GO:0004140; GO:0040007; GO:0006629; GO:0019915; GO:0004595; GO:0016310; GO:0080020; GO:0006970; GO:0009651	cytosol [GO:0005829]; ATP binding [GO:0005524]; dephospho-CoA kinase activity [GO:0004140]; pantetheine-phosphate adenylyltransferase activity [GO:0004595]; coenzyme A biosynthetic process [GO:0015937]; growth [GO:0040007]; lipid metabolic process [GO:0006629]; lipid storage [GO:0019915]; phosphorylation [GO:0016310]; regulation of coenzyme A biosynthetic process [GO:0080020]; response to osmotic…
Q8NK92	aorO AO090026000083	Aorsin (EC 3.4.21.-)		2759	4751	GO:0005576; GO:0005615; GO:0046872; GO:0006508; GO:0004252	extracellular region [GO:0005576]; extracellular space [GO:0005615]; metal ion binding [GO:0046872]; serine-type endopeptidase activity [GO:0004252]; proteolysis [GO:0006508]
Q0ZJ32	atpI GSVIVT00013243001 LOC100246719 VIVICP009	ATP synthase subunit a, chloroplastic (ATP synthase F0 sector subunit a) (F-ATPase subunit IV)		2759	33090	GO:0015986; GO:0009535; GO:0016021; GO:0005886; GO:0046933; GO:0045263	chloroplast thylakoid membrane [GO:0009535]; integral component of membrane [GO:0016021]; plasma membrane [GO:0005886]; proton-transporting ATP synthase complex, coupling factor F(o) [GO:0045263]; proton-transporting ATP synthase activity, rotational mechanism [GO:0046933]; ATP synthesis coupled proton transport [GO:0015986]
Q9FHD7	At5g41260 K1O13.5	Probable serine/threonine-protein kinase At5g41260 (EC 2.7.11.1)		2759	33090	GO:0005524; GO:0005886; GO:0004674	plasma membrane [GO:0005886]; ATP binding [GO:0005524]; protein serine/threonine kinase activity [GO:0004674]
Q9XHM1	TIF3C1 AM3-1	Eukaryotic translation initiation factor 3 subunit C (eIF3c) (Eukaryotic translation initiation factor 3 subunit 8) (eIF3 p110)		2759	33090	GO:0016282; GO:0033290; GO:0005852; GO:0001731; GO:0006446; GO:0003743	eukaryotic 43S preinitiation complex [GO:0016282]; eukaryotic 48S preinitiation complex [GO:0033290]; eukaryotic translation initiation factor 3 complex [GO:0005852]; translation initiation factor activity [GO:0003743]; formation of translation preinitiation complex [GO:0001731]; regulation of translational initiation [GO:0006446]
P17648	ADH	Alcohol dehydrogenase (EC 1.1.1.1)		2759	33090	GO:0004022; GO:0005737; GO:0008270	cytoplasm [GO:0005737]; alcohol dehydrogenase (NAD) activity [GO:0004022]; zinc ion binding [GO:0008270]
Q9FIB4	ABCF2 GCN2 At5g09930 MYH9.14	ABC transporter F family member 2 (ABC transporter ABCF.2) (AtABCF2) (GCN20-type ATP-binding cassette protein GCN2)		2759	33090	GO:0005524; GO:0016887; GO:0005215	ATP binding [GO:0005524]; ATPase activity [GO:0016887]; transporter activity [GO:0005215]
Q9FQ19	SYN3 At3g59550 T16L24.100	Sister chromatid cohesion 1 protein 3 (SCC1 homolog 3) (AtRAD21-2)		2759	33090	GO:0051301; GO:0007059; GO:0009561; GO:0007067; GO:0000798; GO:0005730; GO:0005634; GO:0009555	nuclear cohesin complex [GO:0000798]; nucleolus [GO:0005730]; nucleus [GO:0005634]; cell division [GO:0051301]; chromosome segregation [GO:0007059]; megagametogenesis [GO:0009561]; mitotic nuclear division [GO:0007067]; pollen development [GO:0009555]
Q07204	FBP	Fructose-1,6-bisphosphatase, chloroplastic (FBPase) (EC 3.1.3.11) (D-fructose-1,6-bisphosphate 1-phosphohydrolase)	PATHWAY: Carbohydrate biosynthesis; Calvin cycle.	2759	33090	GO:0009570; GO:0042132; GO:0046872; GO:0019253	chloroplast stroma [GO:0009570]; fructose 1,6-bisphosphate 1-phosphatase activity [GO:0042132]; metal ion binding [GO:0046872]; reductive pentose-phosphate cycle [GO:0019253]
Q944R1	At4g13710 F18A5.100	Probable pectate lyase 15 (EC 4.2.2.2) (Pectate lyase A11)	PATHWAY: Glycan metabolism; pectin degradation; 2-dehydro-3-deoxy-D-gluconate from pectin: step 2/5.	2759	33090	GO:0046872; GO:0030570; GO:0045490	metal ion binding [GO:0046872]; pectate lyase activity [GO:0030570]; pectin catabolic process [GO:0045490]
Q9SZD4	RPT2A HLR At4g29040 F19B15.70 F25O24.6	26S proteasome regulatory subunit 4 homolog A (26S proteasome AAA-ATPase subunit RPT2a) (26S proteasome subunit 4 homolog A) (Protein HALTED ROOT) (Regulatory particle triple-A ATPase subunit 2a)		2759	33090	GO:0005524; GO:0030433; GO:0017025; GO:0031597; GO:0007292; GO:0045087; GO:0010311; GO:0009965; GO:0010078; GO:0048232; GO:0016020; GO:0035266; GO:0009933; GO:0031595; GO:0005634; GO:0048827; GO:0045899; GO:1901800; GO:0043248; GO:0000502; GO:0036402; GO:0043161; GO:0060968; GO:0046686; GO:0009408; GO:0051788; GO:0048829; GO:0048364; GO:0010015; GO:0090351; GO:0048367	cytosolic proteasome complex [GO:0031597]; membrane [GO:0016020]; nuclear proteasome complex [GO:0031595]; nucleus [GO:0005634]; proteasome complex [GO:0000502]; ATP binding [GO:0005524]; proteasome-activating ATPase activity [GO:0036402]; TBP-class protein binding [GO:0017025]; ER-associated ubiquitin-dependent protein catabolic process [GO:0030433]; female gamete generation [GO:0007292]; innate…
Q8VZG8	MIK2 At4g08850 T32A17.160	MDIS1-interacting receptor like kinase 2 (AtMIK2) (Probable LRR receptor-like serine/threonine-protein kinase At4g08850) (EC 2.7.11.1)		2759	33090	GO:0005524; GO:0016021; GO:0016020; GO:0005886; GO:0009506; GO:0090406; GO:0004674	integral component of membrane [GO:0016021]; membrane [GO:0016020]; plasma membrane [GO:0005886]; plasmodesma [GO:0009506]; pollen tube [GO:0090406]; ATP binding [GO:0005524]; protein serine/threonine kinase activity [GO:0004674]
P25851	FBP At3g54050 F24B22.10	Fructose-1,6-bisphosphatase, chloroplastic (FBPase) (EC 3.1.3.11) (D-fructose-1,6-bisphosphate 1-phosphohydrolase)	PATHWAY: Carbohydrate biosynthesis; Calvin cycle.	2759	33090	GO:0048046; GO:0009507; GO:0009570; GO:0016311; GO:0042132; GO:0030388; GO:0046872; GO:0015979; GO:0009773; GO:0019253; GO:0009409; GO:0009735; GO:0010319; GO:0005985	apoplast [GO:0048046]; chloroplast [GO:0009507]; chloroplast stroma [GO:0009570]; stromule [GO:0010319]; fructose 1,6-bisphosphate 1-phosphatase activity [GO:0042132]; metal ion binding [GO:0046872]; dephosphorylation [GO:0016311]; fructose 1,6-bisphosphate metabolic process [GO:0030388]; photosynthesis [GO:0015979]; photosynthetic electron transport in photosystem I [GO:0009773]; reductive pento…
Q9ZSY2	ATJ15 ARG1 B15 At1g68370 T2E12.8	Chaperone protein dnaJ 15 (AtDjB15) (AtJ15) (Protein ALTERED RESPONSE TO GRAVITY) (AtARG1)		2759	33090	GO:0000139; GO:0008092; GO:0005856; GO:0005789; GO:0009958	cytoskeleton [GO:0005856]; endoplasmic reticulum membrane [GO:0005789]; Golgi membrane [GO:0000139]; cytoskeletal protein binding [GO:0008092]; positive gravitropism [GO:0009958]
Q5QMM3	WOX8 Os01g0818400 LOC_Os01g60270 OsJ_03880 P0454H12.31	WUSCHEL-related homeobox 8 (OsWOX8) (Protein WOX13)		2759	33090	GO:0003677; GO:0007275; GO:0005634; GO:0006355; GO:0006351	nucleus [GO:0005634]; DNA binding [GO:0003677]; multicellular organism development [GO:0007275]; regulation of transcription, DNA-templated [GO:0006355]; transcription, DNA-templated [GO:0006351]
Q2VEI0	psbC	Photosystem II CP43 reaction center protein (PSII 43 kDa protein) (Protein CP-43)		2759	33090	GO:0016168; GO:0009535; GO:0045156; GO:0016021; GO:0046872; GO:0009772; GO:0009523; GO:0018298	chloroplast thylakoid membrane [GO:0009535]; integral component of membrane [GO:0016021]; photosystem II [GO:0009523]; chlorophyll binding [GO:0016168]; electron transporter, transferring electrons within the cyclic electron transport pathway of photosynthesis activity [GO:0045156]; metal ion binding [GO:0046872]; photosynthetic electron transport in photosystem II [GO:0009772]; protein-chromopho…
Q8RY82	At2g32560 T26B15.12	F-box protein At2g32560		2759	33090
Q2JK60	ilvD CYB_1987	Dihydroxy-acid dehydratase (DAD) (EC 4.2.1.9)	PATHWAY: Amino-acid biosynthesis; L-isoleucine biosynthesis; L-isoleucine from 2-oxobutanoate: step 3/4. {ECO:0000255|HAMAP-Rule:MF_00012}.; PATHWAY: Amino-acid biosynthesis; L-valine biosynthesis; L-valine from pyruvate: step 3/4. {ECO:0000255|HAMAP-Rule:MF_00012}.	2		GO:0051539; GO:0004160; GO:0009097; GO:0046872; GO:0009099	4 iron, 4 sulfur cluster binding [GO:0051539]; dihydroxy-acid dehydratase activity [GO:0004160]; metal ion binding [GO:0046872]; isoleucine biosynthetic process [GO:0009097]; valine biosynthetic process [GO:0009099]
P21528		Malate dehydrogenase [NADP], chloroplastic (EC 1.1.1.82) (NADP-MDH)		2759	33090	GO:0005975; GO:0009507; GO:0046554; GO:0006108	chloroplast [GO:0009507]; malate dehydrogenase (NADP+) activity [GO:0046554]; carbohydrate metabolic process [GO:0005975]; malate metabolic process [GO:0006108]
O24661	AS	Asparagine synthetase [glutamine-hydrolyzing] (EC 6.3.5.4) (Glutamine-dependent asparagine synthetase)	PATHWAY: Amino-acid biosynthesis; L-asparagine biosynthesis; L-asparagine from L-aspartate (L-Gln route): step 1/1.	2759	33090	GO:0005524; GO:0070981; GO:0004066; GO:0006541	asparagine synthase (glutamine-hydrolyzing) activity [GO:0004066]; ATP binding [GO:0005524]; glutamine metabolic process [GO:0006541]; L-asparagine biosynthetic process [GO:0070981]
Q9Y875	metE AN2229	Homoserine O-acetyltransferase (EC 2.3.1.31) (Homoserine O-trans-acetylase)	PATHWAY: Amino-acid biosynthesis; L-methionine biosynthesis via de novo pathway; O-acetyl-L-homoserine from L-homoserine: step 1/1.	2759	4751	GO:0005737; GO:0004414; GO:0009092; GO:0009086; GO:0006555	cytoplasm [GO:0005737]; homoserine O-acetyltransferase activity [GO:0004414]; homoserine metabolic process [GO:0009092]; methionine biosynthetic process [GO:0009086]; methionine metabolic process [GO:0006555]
Q7RZM8	rbg-5 utp10 NCU00336	U3 small nucleolar RNA-associated protein 10 (Ribosome biogenesis protein 5)		2759	4751	GO:0030686; GO:0000462; GO:0044732; GO:0045943; GO:0032040; GO:0030515; GO:0034455	90S preribosome [GO:0030686]; mitotic spindle pole body [GO:0044732]; small-subunit processome [GO:0032040]; t-UTP complex [GO:0034455]; snoRNA binding [GO:0030515]; maturation of SSU-rRNA from tricistronic rRNA transcript (SSU-rRNA, 5.8S rRNA, LSU-rRNA) [GO:0000462]; positive regulation of transcription from RNA polymerase I promoter [GO:0045943]
Q6PMI5		Histone H4		2759	33090	GO:0003677; GO:0000786; GO:0006334; GO:0005634	nucleosome [GO:0000786]; nucleus [GO:0005634]; DNA binding [GO:0003677]; nucleosome assembly [GO:0006334]
Q9MA92	FPP3 At3g05270 T12H1.24	Filament-like plant protein 3 (AtFPP3)		2759	33090
P50651	RNR2A RNR2 At3g23580 MDB19.6	Ribonucleoside-diphosphate reductase small chain A (EC 1.17.4.1) (Ribonucleoside-diphosphate reductase R2A subunit) (AtRNR2) (Protein R2at) (Ribonucleotide reductase small subunit A)	PATHWAY: Genetic information processing; DNA replication.	2759	33090	GO:0006281; GO:0006260; GO:0005829; GO:0009186; GO:0009263; GO:0046872; GO:0007275; GO:0051726; GO:0004748; GO:0005971; GO:0009259	cytosol [GO:0005829]; ribonucleoside-diphosphate reductase complex [GO:0005971]; metal ion binding [GO:0046872]; ribonucleoside-diphosphate reductase activity, thioredoxin disulfide as acceptor [GO:0004748]; deoxyribonucleoside diphosphate metabolic process [GO:0009186]; deoxyribonucleotide biosynthetic process [GO:0009263]; DNA repair [GO:0006281]; DNA replication [GO:0006260]; multicellular org…
P02284		Histone H2B, gonadal		2759	33208	GO:0003677; GO:0005811; GO:0000786; GO:0005634	lipid particle [GO:0005811]; nucleosome [GO:0000786]; nucleus [GO:0005634]; DNA binding [GO:0003677]
Q09ME1	rpl14	50S ribosomal protein L14, chloroplastic		2759	33090	GO:0009507; GO:0015934; GO:0019843; GO:0003735; GO:0006412	chloroplast [GO:0009507]; large ribosomal subunit [GO:0015934]; rRNA binding [GO:0019843]; structural constituent of ribosome [GO:0003735]; translation [GO:0006412]
Q9LT35	NEK6 At3g20860 MOE17.17	Serine/threonine-protein kinase Nek6 (EC 2.7.11.1) (NimA-related protein kinase 6) (AtNek6)		2759	33090	GO:0005524; GO:0043622; GO:0010311; GO:0010366; GO:0006468; GO:0004674	ATP binding [GO:0005524]; protein serine/threonine kinase activity [GO:0004674]; cortical microtubule organization [GO:0043622]; lateral root formation [GO:0010311]; negative regulation of ethylene biosynthetic process [GO:0010366]; protein phosphorylation [GO:0006468]
Q8LBB2	KING1 CBSCBS1 At3g48530 T8P19.40	SNF1-related protein kinase regulatory subunit gamma-1 (AKIN subunit gamma-1) (AKING1) (AKINgamma1) (CBS domain-containing protein CBSCBS1)		2759	33090	GO:0005524; GO:0005975; GO:0003824; GO:0006633; GO:0042128; GO:0009505; GO:0019887; GO:0045859	plant-type cell wall [GO:0009505]; ATP binding [GO:0005524]; catalytic activity [GO:0003824]; protein kinase regulator activity [GO:0019887]; carbohydrate metabolic process [GO:0005975]; fatty acid biosynthetic process [GO:0006633]; nitrate assimilation [GO:0042128]; regulation of protein kinase activity [GO:0045859]
Q8W4I7	CPK13 At3g51850 ATEM1.10	Calcium-dependent protein kinase 13 (EC 2.7.11.1)		2759	33090	GO:0005524; GO:0009738; GO:0005509; GO:0009931; GO:0005516; GO:0004683; GO:0005737; GO:0035556; GO:0005634; GO:0018105; GO:0005886; GO:0046777; GO:0004674	cytoplasm [GO:0005737]; nucleus [GO:0005634]; plasma membrane [GO:0005886]; ATP binding [GO:0005524]; calcium ion binding [GO:0005509]; calcium-dependent protein serine/threonine kinase activity [GO:0009931]; calmodulin binding [GO:0005516]; calmodulin-dependent protein kinase activity [GO:0004683]; protein serine/threonine kinase activity [GO:0004674]; abscisic acid-activated signaling pathway […
Q3E8Z8	PME28 ARATH28 At5g27870 F14I23.30	Putative pectinesterase/pectinesterase inhibitor 28 [Includes: Pectinesterase inhibitor 28 (Pectin methylesterase inhibitor 28); Pectinesterase 28 (PE 28) (EC 3.1.1.11) (Pectin methylesterase 28) (AtPME28)]	PATHWAY: Glycan metabolism; pectin degradation; 2-dehydro-3-deoxy-D-gluconate from pectin: step 1/5.	2759	33090	GO:0045330; GO:0005618; GO:0042545; GO:0004857; GO:0016021; GO:0045490; GO:0030599	cell wall [GO:0005618]; integral component of membrane [GO:0016021]; aspartyl esterase activity [GO:0045330]; enzyme inhibitor activity [GO:0004857]; pectinesterase activity [GO:0030599]; cell wall modification [GO:0042545]; pectin catabolic process [GO:0045490]
Q9MA41	CTL1 ARM ELP1 ERH2 HOT2 POM1 At1g05850 T20M3.12	Chitinase-like protein 1 (AtCTL1) (Protein ANION ALTERED ROOT MORPHOLOGY) (Protein ECTOPIC DEPOSITION OF LIGNIN IN PITH 1) (Protein ECTOPIC ROOT HAIR 2) (Protein POM-POM1) (Protein SENSITIVE TO HOT TEMPERATURES 2)		2759	33090	GO:0005794; GO:0048046; GO:0016998; GO:0030244; GO:0006032; GO:0009873; GO:0009825; GO:0030247; GO:0010337; GO:0009735; GO:0009408; GO:0010167; GO:0009651; GO:0009414; GO:0010053	apoplast [GO:0048046]; Golgi apparatus [GO:0005794]; polysaccharide binding [GO:0030247]; cell wall macromolecule catabolic process [GO:0016998]; cellulose biosynthetic process [GO:0030244]; chitin catabolic process [GO:0006032]; ethylene-activated signaling pathway [GO:0009873]; multidimensional cell growth [GO:0009825]; regulation of salicylic acid metabolic process [GO:0010337]; response to cy…
Q9SXD9	At1g62580 T3P18.14	Flavin-containing monooxygenase FMO GS-OX-like 7 (EC 1.8.-.-) (Flavin-monooxygenase glucosinolate S-oxygenase-like 7)		2759	33090	GO:0004499; GO:0050661; GO:0050660	flavin adenine dinucleotide binding [GO:0050660]; N,N-dimethylaniline monooxygenase activity [GO:0004499]; NADP binding [GO:0050661]
A7PZL3	GSVIVT00026920001 LOC100243180	Probable polygalacturonase (PG) (EC 3.2.1.15) (Pectinase)		2759	33090	GO:0005975; GO:0016021; GO:0004650	integral component of membrane [GO:0016021]; polygalacturonase activity [GO:0004650]; carbohydrate metabolic process [GO:0005975]
Q37680	ND5 NAD5	NADH-ubiquinone oxidoreductase chain 5 (EC 1.6.5.3) (NADH dehydrogenase subunit 5)		2759	33090	GO:0042773; GO:0008137; GO:0016021; GO:0005743; GO:0070469	integral component of membrane [GO:0016021]; mitochondrial inner membrane [GO:0005743]; respiratory chain [GO:0070469]; NADH dehydrogenase (ubiquinone) activity [GO:0008137]; ATP synthesis coupled electron transport [GO:0042773]
Q42029	PSBP1 PSBP At1g06680 F12K11.3 F4H5_18	Oxygen-evolving enhancer protein 2-1, chloroplastic (OEE2) (23 kDa subunit of oxygen evolving system of photosystem II) (23 kDa thylakoid membrane protein) (OEC 23 kDa subunit) (OEC23)		2759	33090	GO:0048046; GO:0005509; GO:0009507; GO:0009941; GO:0009570; GO:0009534; GO:0009543; GO:0009535; GO:0042742; GO:0019898; GO:0019684; GO:0009654; GO:0008266; GO:0009579; GO:0031977	apoplast [GO:0048046]; chloroplast [GO:0009507]; chloroplast envelope [GO:0009941]; chloroplast stroma [GO:0009570]; chloroplast thylakoid [GO:0009534]; chloroplast thylakoid lumen [GO:0009543]; chloroplast thylakoid membrane [GO:0009535]; extrinsic component of membrane [GO:0019898]; photosystem II oxygen evolving complex [GO:0009654]; thylakoid [GO:0009579]; thylakoid lumen [GO:0031977]; calciu…
Q9SNB7	At3g46610 F12A12.130	Pentatricopeptide repeat-containing protein At3g46610		2759	33090
Q6XKE6		Genome polyprotein [Cleaved into: Movement protein (MP); Capsid protein (CP); Aspartic protease (PR) (EC 3.4.23.-); Reverse transcriptase (RT) (EC 2.7.7.49)]		10239		GO:0003677; GO:0003964; GO:0004190; GO:0004519; GO:0046740; GO:0008270	aspartic-type endopeptidase activity [GO:0004190]; DNA binding [GO:0003677]; endonuclease activity [GO:0004519]; RNA-directed DNA polymerase activity [GO:0003964]; zinc ion binding [GO:0008270]; transport of virus in host, cell to cell [GO:0046740]
P93401	ND2 NAD2	NADH-ubiquinone oxidoreductase chain 2 (EC 1.6.5.3) (NADH dehydrogenase subunit 2)		2759	33090	GO:0042773; GO:0008137; GO:0016021; GO:0005743; GO:0070469	integral component of membrane [GO:0016021]; mitochondrial inner membrane [GO:0005743]; respiratory chain [GO:0070469]; NADH dehydrogenase (ubiquinone) activity [GO:0008137]; ATP synthesis coupled electron transport [GO:0042773]
Q9ZPH9	At4g00750 F15P23.1	Probable methyltransferase PMT15 (EC 2.1.1.-)		2759	33090	GO:0005794; GO:0000139; GO:0005768; GO:0016021; GO:0008168; GO:0005802	endosome [GO:0005768]; Golgi apparatus [GO:0005794]; Golgi membrane [GO:0000139]; integral component of membrane [GO:0016021]; trans-Golgi network [GO:0005802]; methyltransferase activity [GO:0008168]
Q5W6R4	DREB2B ERF42 Os05g0346200 LOC_Os05g27930 B1036C05.12 B1164G01.2 OsJ_18158	Dehydration-responsive element-binding protein 2B (OsDREB2B)		2759	33090	GO:0003677; GO:0005634; GO:0045893; GO:0009408; GO:0009651; GO:0009414; GO:0043565; GO:0003700; GO:0044212; GO:0006351	nucleus [GO:0005634]; DNA binding [GO:0003677]; sequence-specific DNA binding [GO:0043565]; transcription factor activity, sequence-specific DNA binding [GO:0003700]; transcription regulatory region DNA binding [GO:0044212]; positive regulation of transcription, DNA-templated [GO:0045893]; response to heat [GO:0009408]; response to salt stress [GO:0009651]; response to water deprivation [GO:00094…
P35132	UBC9 UBC4B At4g27960 T13J8.70	SUMO-conjugating enzyme UBC9 (EC 6.3.2.-) (UBCAT4B) (Ubiquitin carrier protein 9) (Ubiquitin-conjugating enzyme E2 9) (Ubiquitin-conjugating enzyme E2-17 kDa) (Ubiquitin-protein ligase 9)	PATHWAY: Protein modification; protein sumoylation.	2759	33090	GO:0005524; GO:0016874; GO:0016925	ATP binding [GO:0005524]; ligase activity [GO:0016874]; protein sumoylation [GO:0016925]
Q4WEP0	sfh5 AFUA_5G03690	Phosphatidylinositol transfer protein sfh5 (PITP sfh5)		2759	4751	GO:0005789; GO:0006869	endoplasmic reticulum membrane [GO:0005789]; lipid transport [GO:0006869]
O04630	THRRS At5g26830 F2P16.7	Threonine--tRNA ligase, mitochondrial 1 (EC 6.1.1.3) (AtSYT1) (Threonyl-tRNA synthetase) (ThrRS)		2759	33090	GO:0005524; GO:0005618; GO:0009507; GO:0005829; GO:0016020; GO:0046872; GO:0005739; GO:0005886; GO:0004829; GO:0006435	cell wall [GO:0005618]; chloroplast [GO:0009507]; cytosol [GO:0005829]; membrane [GO:0016020]; mitochondrion [GO:0005739]; plasma membrane [GO:0005886]; ATP binding [GO:0005524]; metal ion binding [GO:0046872]; threonine-tRNA ligase activity [GO:0004829]; threonyl-tRNA aminoacylation [GO:0006435]
Q9SUF9	PCMP-E100 At4g08210 T12G13.50	Pentatricopeptide repeat-containing protein At4g08210		2759	33090
A5JTQ3	Xyl2	Beta-xylosidase/alpha-L-arabinofuranosidase 2 (Xylan 1,4-beta-xylosidase/Alpha-L-arabinofuranosidase 2) (MsXyl2) [Includes: Beta-xylosidase (EC 3.2.1.37) (1,4-beta-D-xylan xylohydrolase) (Xylan 1,4-beta-xylosidase); Alpha-L-arabinofuranosidase (Arabinosidase) (EC 3.2.1.55)]		2759	33090	GO:0046556; GO:0005578; GO:0009044; GO:0045493	proteinaceous extracellular matrix [GO:0005578]; alpha-L-arabinofuranosidase activity [GO:0046556]; xylan 1,4-beta-xylosidase activity [GO:0009044]; xylan catabolic process [GO:0045493]
Q8VZA1	LAC11 At5g03260 F15A17_290 MOK16.17	Laccase-11 (EC 1.10.3.2) (Benzenediol:oxygen oxidoreductase 11) (Diphenol oxidase 11) (Urishiol oxidase 11)		2759	33090	GO:0048046; GO:0005507; GO:0052716; GO:0009809; GO:0046274; GO:0016722	apoplast [GO:0048046]; copper ion binding [GO:0005507]; hydroquinone:oxygen oxidoreductase activity [GO:0052716]; oxidoreductase activity, oxidizing metal ions [GO:0016722]; lignin biosynthetic process [GO:0009809]; lignin catabolic process [GO:0046274]
A6S1A3	BC1G_06600	Eukaryotic translation initiation factor 3 subunit L (eIF3l)		2759	4751	GO:0016282; GO:0033290; GO:0005852; GO:0001731; GO:0006446; GO:0003743	eukaryotic 43S preinitiation complex [GO:0016282]; eukaryotic 48S preinitiation complex [GO:0033290]; eukaryotic translation initiation factor 3 complex [GO:0005852]; translation initiation factor activity [GO:0003743]; formation of translation preinitiation complex [GO:0001731]; regulation of translational initiation [GO:0006446]
Q0CI67	bglF ATEG_06617	Probable beta-glucosidase F (EC 3.2.1.21) (Beta-D-glucoside glucohydrolase F) (Cellobiase F) (Gentiobiase F)	PATHWAY: Glycan metabolism; cellulose degradation.	2759	4751	GO:0008422; GO:0030245; GO:0005576	extracellular region [GO:0005576]; beta-glucosidase activity [GO:0008422]; cellulose catabolic process [GO:0030245]
Q96WY0	rhoC AN2687	GTP-binding protein rhoC (Rho3 protein homolog)		2759	4751	GO:0005525; GO:0003924; GO:0000915; GO:0000935; GO:0000917; GO:0005938; GO:0034613; GO:0000226; GO:0005886; GO:0015031; GO:0032956; GO:0031991; GO:0032955; GO:0008360; GO:0007264	barrier septum [GO:0000935]; cell cortex [GO:0005938]; plasma membrane [GO:0005886]; GTP binding [GO:0005525]; GTPase activity [GO:0003924]; actomyosin contractile ring assembly [GO:0000915]; barrier septum assembly [GO:0000917]; cellular protein localization [GO:0034613]; microtubule cytoskeleton organization [GO:0000226]; protein transport [GO:0015031]; regulation of actin cytoskeleton organiza…
P23509		Glucose-1-phosphate adenylyltransferase small subunit, chloroplastic/amyloplastic (EC 2.7.7.27) (ADP-glucose pyrophosphorylase) (ADP-glucose synthase) (AGPase B) (Alpha-D-glucose-1-phosphate adenyl transferase)	PATHWAY: Glycan biosynthesis; starch biosynthesis.	2759	33090	GO:0005524; GO:0009501; GO:0009507; GO:0008878; GO:0005978; GO:0019252	amyloplast [GO:0009501]; chloroplast [GO:0009507]; ATP binding [GO:0005524]; glucose-1-phosphate adenylyltransferase activity [GO:0008878]; glycogen biosynthetic process [GO:0005978]; starch biosynthetic process [GO:0019252]
O48963	PHOT1 JK224 NPH1 RPT1 At3g45780 T6D9_110	Phototropin-1 (EC 2.7.11.1) (Non-phototropic hypocotyl protein 1) (Root phototropism protein 1)		2759	33090	GO:0005524; GO:0010181; GO:0009882; GO:0009785; GO:0009986; GO:0009904; GO:0009903; GO:0007623; GO:0005737; GO:0009898; GO:0042802; GO:0035556; GO:0016301; GO:0010362; GO:0005634; GO:0000155; GO:0009638; GO:0046777; GO:0004672; GO:0004674; GO:0018298; GO:0010155; GO:0010119; GO:0009637; GO:0005773	cell surface [GO:0009986]; cytoplasm [GO:0005737]; cytoplasmic side of plasma membrane [GO:0009898]; nucleus [GO:0005634]; vacuole [GO:0005773]; ATP binding [GO:0005524]; blue light photoreceptor activity [GO:0009882]; FMN binding [GO:0010181]; identical protein binding [GO:0042802]; kinase activity [GO:0016301]; phosphorelay sensor kinase activity [GO:0000155]; protein kinase activity [GO:000467…
Q0WPR4	SCPL34 At5g23210 MKD15.7	Serine carboxypeptidase-like 34 (EC 3.4.16.-)		2759	33090	GO:0005576; GO:0009505; GO:0051603; GO:0004185; GO:0005773	extracellular region [GO:0005576]; plant-type cell wall [GO:0009505]; vacuole [GO:0005773]; serine-type carboxypeptidase activity [GO:0004185]; proteolysis involved in cellular protein catabolic process [GO:0051603]
Q6YZI0	SPY Os08g0559300 LOC_Os08g44510 P0562A06.20	Probable UDP-N-acetylglucosamine--peptide N-acetylglucosaminyltransferase SPINDLY (EC 2.4.1.-)	PATHWAY: Protein modification; protein glycosylation.	2759	33090	GO:0009740; GO:0005634; GO:0006486; GO:0016757	nucleus [GO:0005634]; transferase activity, transferring glycosyl groups [GO:0016757]; gibberellic acid mediated signaling pathway [GO:0009740]; protein glycosylation [GO:0006486]
O49859	CYP82A4	Cytochrome P450 82A4 (EC 1.14.-.-) (Cytochrome P450 CP9)		2759	33090	GO:0020037; GO:0005506; GO:0016020; GO:0016709; GO:0044550	membrane [GO:0016020]; heme binding [GO:0020037]; iron ion binding [GO:0005506]; oxidoreductase activity, acting on paired donors, with incorporation or reduction of molecular oxygen, NAD(P)H as one donor, and incorporation of one atom of oxygen [GO:0016709]; secondary metabolite biosynthetic process [GO:0044550]
Q8RWI9	ABCG15 WBC15 WBC22 At3g21090 MSA6.13	ABC transporter G family member 15 (ABC transporter ABCG.15) (AtABCG15) (White-brown complex homolog protein 15) (AtWBC15) (White-brown complex homolog protein 22) (AtWBC22)		2759	33090	GO:0005524; GO:0042626; GO:0016021; GO:0005886; GO:0080167; GO:0055085	integral component of membrane [GO:0016021]; plasma membrane [GO:0005886]; ATP binding [GO:0005524]; ATPase activity, coupled to transmembrane movement of substances [GO:0042626]; response to karrikin [GO:0080167]; transmembrane transport [GO:0055085]
Q38869	CPK4 At4g09570 T25P22.10	Calcium-dependent protein kinase 4 (EC 2.7.11.1) (Calmodulin-domain protein kinase CDPK isoform 4)		2759	33090	GO:0005524; GO:0005509; GO:0009931; GO:0005516; GO:0004683; GO:0005829; GO:0035556; GO:0005634; GO:0018105; GO:0005886; GO:0009789; GO:0046777; GO:0004672	cytosol [GO:0005829]; nucleus [GO:0005634]; plasma membrane [GO:0005886]; ATP binding [GO:0005524]; calcium ion binding [GO:0005509]; calcium-dependent protein serine/threonine kinase activity [GO:0009931]; calmodulin binding [GO:0005516]; calmodulin-dependent protein kinase activity [GO:0004683]; protein kinase activity [GO:0004672]; intracellular signal transduction [GO:0035556]; peptidyl-serin…
B1NWD5	atpA	ATP synthase subunit alpha, chloroplastic (EC 3.6.3.14) (ATP synthase F1 sector subunit alpha) (F-ATPase subunit alpha)		2759	33090	GO:0005524; GO:0015991; GO:0015986; GO:0009535; GO:0046933; GO:0045261; GO:0046961	chloroplast thylakoid membrane [GO:0009535]; proton-transporting ATP synthase complex, catalytic core F(1) [GO:0045261]; ATP binding [GO:0005524]; proton-transporting ATP synthase activity, rotational mechanism [GO:0046933]; proton-transporting ATPase activity, rotational mechanism [GO:0046961]; ATP hydrolysis coupled proton transport [GO:0015991]; ATP synthesis coupled proton transport [GO:00159…
Q9SAK0	EMB2217 At1g79490 T8K14.9	Pentatricopeptide repeat-containing protein At1g79490, mitochondrial (Protein EMBRYO DEFECTIVE 2217)		2759	33090	GO:0005739	mitochondrion [GO:0005739]
Q33C00	rpoA	DNA-directed RNA polymerase subunit alpha (PEP) (EC 2.7.7.6) (Plastid-encoded RNA polymerase subunit alpha) (RNA polymerase subunit alpha)		2759	33090	GO:0003677; GO:0003899; GO:0009507; GO:0006351	chloroplast [GO:0009507]; DNA binding [GO:0003677]; DNA-directed RNA polymerase activity [GO:0003899]; transcription, DNA-templated [GO:0006351]
O94363	rhb1 SPBC428.16c	GTP-binding protein rhb1 (GTP-binding protein Rheb homolog)		2759	4751	GO:0019003; GO:0005525; GO:0003924; GO:0005829; GO:0071851; GO:0005634; GO:0005886; GO:0015031; GO:0010963; GO:0007165; GO:0007264	cytosol [GO:0005829]; nucleus [GO:0005634]; plasma membrane [GO:0005886]; GDP binding [GO:0019003]; GTP binding [GO:0005525]; GTPase activity [GO:0003924]; mitotic G1 cell cycle arrest in response to nitrogen starvation [GO:0071851]; protein transport [GO:0015031]; regulation of L-arginine import [GO:0010963]; signal transduction [GO:0007165]; small GTPase mediated signal transduction [GO:0007264]
P05499	ATP6	ATP synthase subunit a (F-ATPase protein 6)		2759	33090	GO:0015986; GO:0015078; GO:0016021; GO:0005743; GO:0045263	integral component of membrane [GO:0016021]; mitochondrial inner membrane [GO:0005743]; proton-transporting ATP synthase complex, coupling factor F(o) [GO:0045263]; hydrogen ion transmembrane transporter activity [GO:0015078]; ATP synthesis coupled proton transport [GO:0015986]
Q5ASN8	AN8692	Putative peroxiredoxin pmp20 (EC 1.11.1.15) (Peroxisomal membrane protein pmp20) (Thioredoxin reductase)		2759	4751	GO:0098869; GO:0071470; GO:0034599; GO:0005576; GO:0005622; GO:0005777; GO:0008379	extracellular region [GO:0005576]; intracellular [GO:0005622]; peroxisome [GO:0005777]; thioredoxin peroxidase activity [GO:0008379]; cellular oxidant detoxification [GO:0098869]; cellular response to osmotic stress [GO:0071470]; cellular response to oxidative stress [GO:0034599]
O63075	atpI	ATP synthase subunit a, chloroplastic (ATP synthase F0 sector subunit a) (F-ATPase subunit IV)		2759	33090	GO:0015986; GO:0009535; GO:0016021; GO:0005886; GO:0046933; GO:0045263	chloroplast thylakoid membrane [GO:0009535]; integral component of membrane [GO:0016021]; plasma membrane [GO:0005886]; proton-transporting ATP synthase complex, coupling factor F(o) [GO:0045263]; proton-transporting ATP synthase activity, rotational mechanism [GO:0046933]; ATP synthesis coupled proton transport [GO:0015986]
O65595	At4g26390 M3E9.180	Probable pyruvate kinase, cytosolic isozyme (PK) (EC 2.7.1.40)	PATHWAY: Carbohydrate degradation; glycolysis; pyruvate from D-glyceraldehyde 3-phosphate: step 5/5.	2759	33090	GO:0005524; GO:0005829; GO:0016301; GO:0000287; GO:0030955; GO:0004743	cytosol [GO:0005829]; ATP binding [GO:0005524]; kinase activity [GO:0016301]; magnesium ion binding [GO:0000287]; potassium ion binding [GO:0030955]; pyruvate kinase activity [GO:0004743]
Q9SZM1	EXPA20 EXP20 At4g38210 F20D10.330	Expansin-A20 (AtEXPA20) (Alpha-expansin-20) (At-EXP20) (AtEx20) (Ath-ExpAlpha-1.23)		2759	33090	GO:0005618; GO:0005576; GO:0016020; GO:0009664; GO:0080167; GO:0006949	cell wall [GO:0005618]; extracellular region [GO:0005576]; membrane [GO:0016020]; plant-type cell wall organization [GO:0009664]; response to karrikin [GO:0080167]; syncytium formation [GO:0006949]
P25621	FEN2 YCR028C YCR28C	Pantothenate transporter FEN2 (Fenpropimorph resistance protein 2)		2759	4751	GO:0006897; GO:0016021; GO:0015887; GO:0015233; GO:0005886	integral component of membrane [GO:0016021]; plasma membrane [GO:0005886]; pantothenate transmembrane transporter activity [GO:0015233]; endocytosis [GO:0006897]; pantothenate transmembrane transport [GO:0015887]
Q5BQN5	WAP	WPP domain-associated protein (Fragment)		2759	33090	GO:0005794	Golgi apparatus [GO:0005794]
Q9LJ42	At3g24670 MSD24.10 MSD24_7	Probable pectate lyase 10 (EC 4.2.2.2)	PATHWAY: Glycan metabolism; pectin degradation; 2-dehydro-3-deoxy-D-gluconate from pectin: step 2/5.	2759	33090	GO:0046872; GO:0030570; GO:0045490	metal ion binding [GO:0046872]; pectate lyase activity [GO:0030570]; pectin catabolic process [GO:0045490]
Q70XX8	petB	Cytochrome b6		2759	33090	GO:0009535; GO:0045158; GO:0020037; GO:0016021; GO:0005506; GO:0016491; GO:0015979; GO:0022904	chloroplast thylakoid membrane [GO:0009535]; integral component of membrane [GO:0016021]; electron transporter, transferring electrons within cytochrome b6/f complex of photosystem II activity [GO:0045158]; heme binding [GO:0020037]; iron ion binding [GO:0005506]; oxidoreductase activity [GO:0016491]; photosynthesis [GO:0015979]; respiratory electron transport chain [GO:0022904]
P43282	SAM3	S-adenosylmethionine synthase 3 (AdoMet synthase 3) (EC 2.5.1.6) (Methionine adenosyltransferase 3) (MAT 3)	PATHWAY: Amino-acid biosynthesis; S-adenosyl-L-methionine biosynthesis; S-adenosyl-L-methionine from L-methionine: step 1/1.	2759	33090	GO:0005524; GO:0006556; GO:0005829; GO:0046872; GO:0004478; GO:0006730	cytosol [GO:0005829]; ATP binding [GO:0005524]; metal ion binding [GO:0046872]; methionine adenosyltransferase activity [GO:0004478]; one-carbon metabolic process [GO:0006730]; S-adenosylmethionine biosynthetic process [GO:0006556]
O82229	SCPL23 At2g24010 T29E15.21	Putative serine carboxypeptidase-like 23 (EC 3.4.16.-)		2759	33090	GO:0005576; GO:0004185	extracellular region [GO:0005576]; serine-type carboxypeptidase activity [GO:0004185]
Q9GKU5	HDAC11 QccE-18183	Histone deacetylase 11 (HD11) (EC 3.5.1.98)		2759	33208	GO:0032041; GO:0016568; GO:0005737; GO:0004407; GO:0000118; GO:0016575; GO:0005634; GO:0006355; GO:0008134; GO:0006351	cytoplasm [GO:0005737]; histone deacetylase complex [GO:0000118]; nucleus [GO:0005634]; histone deacetylase activity [GO:0004407]; NAD-dependent histone deacetylase activity (H3-K14 specific) [GO:0032041]; transcription factor binding [GO:0008134]; chromatin modification [GO:0016568]; histone deacetylation [GO:0016575]; regulation of transcription, DNA-templated [GO:0006355]; transcription, DNA-t…
A2QQV6	qutD An08g03850	Probable quinate permease (Quinate transporter)		2759	4751	GO:0016021; GO:0005886; GO:0019630; GO:0022891	integral component of membrane [GO:0016021]; plasma membrane [GO:0005886]; substrate-specific transmembrane transporter activity [GO:0022891]; quinate metabolic process [GO:0019630]
Q01397	ro-3 B8L21.160 NCU03483	Dynactin, 150 kDa isoform (150 kDa dynein-associated polypeptide) (DAP-150) (DP-150) (p150-glued)		2759	4751	GO:0005737; GO:0005869; GO:0030286; GO:0010970; GO:0005874; GO:0003774	cytoplasm [GO:0005737]; dynactin complex [GO:0005869]; dynein complex [GO:0030286]; microtubule [GO:0005874]; motor activity [GO:0003774]; establishment of localization by movement along microtubule [GO:0010970]
Q8LEF3	At5g46030 MCL19.8	Transcription elongation factor 1 homolog		2759	33090	GO:0046872; GO:0005634; GO:0006355; GO:0006351	nucleus [GO:0005634]; metal ion binding [GO:0046872]; regulation of transcription, DNA-templated [GO:0006355]; transcription, DNA-templated [GO:0006351]
Q93ZY7	NUDT12 NUDX12 At1g12880 F13K23.14	Nudix hydrolase 12, mitochondrial (AtNUDT12) (EC 3.6.1.-)		2759	33090	GO:0016787; GO:0046872; GO:0005739	mitochondrion [GO:0005739]; hydrolase activity [GO:0016787]; metal ion binding [GO:0046872]
Q9FHN8	KCBP ZWI At5g65930 K14B20.10	Kinesin-like calmodulin-binding protein (Protein ZWICHEL)		2759	33090	GO:0043531; GO:0005524; GO:0016887; GO:0005509; GO:0005516; GO:0005856; GO:0008017; GO:0003777; GO:0007018; GO:0016491; GO:0010091	cytoskeleton [GO:0005856]; ADP binding [GO:0043531]; ATP binding [GO:0005524]; ATPase activity [GO:0016887]; calcium ion binding [GO:0005509]; calmodulin binding [GO:0005516]; microtubule binding [GO:0008017]; microtubule motor activity [GO:0003777]; oxidoreductase activity [GO:0016491]; microtubule-based movement [GO:0007018]; trichome branching [GO:0010091]
Q9SRT3	CSLC6 At3g07330 F21O3.4	Probable xyloglucan glycosyltransferase 6 (EC 2.4.1.-) (Cellulose synthase-like protein C6) (AtCslC6)		2759	33090	GO:0005794; GO:0000139; GO:0071555; GO:0005768; GO:0016021; GO:0048868; GO:0005802; GO:0016757	endosome [GO:0005768]; Golgi apparatus [GO:0005794]; Golgi membrane [GO:0000139]; integral component of membrane [GO:0016021]; trans-Golgi network [GO:0005802]; transferase activity, transferring glycosyl groups [GO:0016757]; cell wall organization [GO:0071555]; pollen tube development [GO:0048868]
Q84JD5	At5g06750 MPH15.11	Probable protein phosphatase 2C 68 (AtPP2C68) (EC 3.1.3.16)		2759	33090	GO:0046872; GO:0004722	metal ion binding [GO:0046872]; protein serine/threonine phosphatase activity [GO:0004722]
P08834	ND1 NAD1	NADH-ubiquinone oxidoreductase chain 1 (EC 1.6.5.3) (NADH dehydrogenase subunit 1)		2759	33090	GO:0008137; GO:0016021; GO:0005743; GO:0070469	integral component of membrane [GO:0016021]; mitochondrial inner membrane [GO:0005743]; respiratory chain [GO:0070469]; NADH dehydrogenase (ubiquinone) activity [GO:0008137]
Q9SXD5	At1g62620 T3P18.18	Flavin-containing monooxygenase FMO GS-OX-like 3 (EC 1.8.-.-) (Flavin-monooxygenase glucosinolate S-oxygenase-like 3)		2759	33090	GO:0004499; GO:0050661; GO:0050660	flavin adenine dinucleotide binding [GO:0050660]; N,N-dimethylaniline monooxygenase activity [GO:0004499]; NADP binding [GO:0050661]
Q8VZ17	SUVH6 SDG23 SET23 At2g22740 T9I22.18	Histone-lysine N-methyltransferase, H3 lysine-9 specific SUVH6 (EC 2.1.1.43) (Histone H3-K9 methyltransferase 6) (H3-K9-HMTase 6) (Protein SET DOMAIN GROUP 23) (Suppressor of variegation 3-9 homolog protein 6) (Su(var)3-9 homolog protein 6)		2759	33090	GO:0000775; GO:0016571; GO:0018024; GO:0008327; GO:0010428; GO:0010429; GO:0008168; GO:0005634; GO:0008270	chromosome, centromeric region [GO:0000775]; nucleus [GO:0005634]; histone-lysine N-methyltransferase activity [GO:0018024]; methyl-CpG binding [GO:0008327]; methyl-CpNpG binding [GO:0010428]; methyl-CpNpN binding [GO:0010429]; methyltransferase activity [GO:0008168]; zinc ion binding [GO:0008270]; histone methylation [GO:0016571]
Q9LJI2	CCX3 CAX9 At3g14070 MAG2.9	Cation/calcium exchanger 3 (AtCCX3) (Protein CATION CALCIUM EXCHANGER 3) (Protein CATION EXCHANGER 9)		2759	33090	GO:0015297; GO:0098655; GO:0008324; GO:0030003; GO:0030659; GO:0012505; GO:0010008; GO:0016021; GO:0071421; GO:0005384; GO:0071805; GO:0015079; GO:0043157; GO:0035725; GO:0015081; GO:0005774; GO:0005773	cytoplasmic vesicle membrane [GO:0030659]; endomembrane system [GO:0012505]; endosome membrane [GO:0010008]; integral component of membrane [GO:0016021]; vacuolar membrane [GO:0005774]; vacuole [GO:0005773]; antiporter activity [GO:0015297]; cation transmembrane transporter activity [GO:0008324]; manganese ion transmembrane transporter activity [GO:0005384]; potassium ion transmembrane transporte…
P30284	nimE AN3648	G2/mitotic-specific cyclin-B		2759	4751	GO:0051301; GO:0007067; GO:0005634	nucleus [GO:0005634]; cell division [GO:0051301]; mitotic nuclear division [GO:0007067]
Q94KE1	At1g77260 T14N5.11 T14N5.19	Probable methyltransferase PMT10 (EC 2.1.1.-)		2759	33090	GO:0000139; GO:0016021; GO:0008168	Golgi membrane [GO:0000139]; integral component of membrane [GO:0016021]; methyltransferase activity [GO:0008168]
O04249	STP7 At4g02050 AGAA.1 T10M13.6	Sugar transport protein 7 (Hexose transporter 7)		2759	33090	GO:0046323; GO:1904659; GO:0005355; GO:0035428; GO:0005887; GO:0005886; GO:0015992; GO:0005351	integral component of plasma membrane [GO:0005887]; plasma membrane [GO:0005886]; glucose transmembrane transporter activity [GO:0005355]; sugar:proton symporter activity [GO:0005351]; glucose import [GO:0046323]; glucose transmembrane transport [GO:1904659]; hexose transmembrane transport [GO:0035428]; proton transport [GO:0015992]
Q75LJ3	ETFA Os03g0835400 LOC_Os03g61920 OsJ_012687 OSJNBa0096I06.15	Electron transfer flavoprotein subunit alpha, mitochondrial (Alpha-ETF)		2759	33090	GO:0003995; GO:0009055; GO:0033539; GO:0000062; GO:0050660; GO:0055088; GO:0005759; GO:0005739; GO:0052890	mitochondrial matrix [GO:0005759]; mitochondrion [GO:0005739]; acyl-CoA dehydrogenase activity [GO:0003995]; electron carrier activity [GO:0009055]; fatty-acyl-CoA binding [GO:0000062]; flavin adenine dinucleotide binding [GO:0050660]; oxidoreductase activity, acting on the CH-CH group of donors, with a flavin as acceptor [GO:0052890]; fatty acid beta-oxidation using acyl-CoA dehydrogenase [GO:00…
B0YD91	bglE AFUB_094720	Probable beta-glucosidase E (EC 3.2.1.21) (Beta-D-glucoside glucohydrolase E) (Cellobiase E) (Gentiobiase E)	PATHWAY: Glycan metabolism; cellulose degradation.	2759	4751	GO:0008422; GO:0030245; GO:0016021; GO:0005886	integral component of membrane [GO:0016021]; plasma membrane [GO:0005886]; beta-glucosidase activity [GO:0008422]; cellulose catabolic process [GO:0030245]
Q9SW95	SYNC2 NS2 At3g07420 F21O3.13	Asparagine--tRNA ligase, cytoplasmic 2 (EC 6.1.1.22) (Asparaginyl-tRNA synthetase 2) (AsnRS 2) (AtNS2)		2759	33090	GO:0005524; GO:0004816; GO:0006421; GO:0009507; GO:0005829; GO:0005739	chloroplast [GO:0009507]; cytosol [GO:0005829]; mitochondrion [GO:0005739]; asparagine-tRNA ligase activity [GO:0004816]; ATP binding [GO:0005524]; asparaginyl-tRNA aminoacylation [GO:0006421]
P0CH04	PCUBI4-1	Polyubiquitin [Cleaved into: Ubiquitin]		2759	33090	GO:0005737; GO:0005634	cytoplasm [GO:0005737]; nucleus [GO:0005634]
Q2MIF7	petD	Cytochrome b6-f complex subunit 4 (17 kDa polypeptide)		2759	33090	GO:0009535; GO:0045158; GO:0045156; GO:0016021; GO:0016491; GO:0009767	chloroplast thylakoid membrane [GO:0009535]; integral component of membrane [GO:0016021]; electron transporter, transferring electrons within cytochrome b6/f complex of photosystem II activity [GO:0045158]; electron transporter, transferring electrons within the cyclic electron transport pathway of photosynthesis activity [GO:0045156]; oxidoreductase activity [GO:0016491]; photosynthetic electron…
Q42662	MET	5-methyltetrahydropteroyltriglutamate--homocysteine methyltransferase (EC 2.1.1.14) (Cobalamin-independent methionine synthase isozyme) (Vitamin-B12-independent methionine synthase isozyme)	PATHWAY: Amino-acid biosynthesis; L-methionine biosynthesis via de novo pathway; L-methionine from L-homocysteine (MetE route): step 1/1.	2759	33090	GO:0003871; GO:0005737; GO:0009086; GO:0008270	cytoplasm [GO:0005737]; 5-methyltetrahydropteroyltriglutamate-homocysteine S-methyltransferase activity [GO:0003871]; zinc ion binding [GO:0008270]; methionine biosynthetic process [GO:0009086]
Q9CAC1	CEL1 At1g70710 F5A18.11	Endoglucanase 8 (EC 3.2.1.4) (Cellulase 1) (AtCEL1) (Endo-1,4-beta glucanase 8)		2759	33090	GO:0042547; GO:0008810; GO:0030245; GO:0009507; GO:0005576	chloroplast [GO:0009507]; extracellular region [GO:0005576]; cellulase activity [GO:0008810]; cell wall modification involved in multidimensional cell growth [GO:0042547]; cellulose catabolic process [GO:0030245]
Q9LZM8	BLH9 BLR LSN PNY RPL VAN At5g02030 T7H20_80	BEL1-like homeodomain protein 9 (BEL1-like protein 9) (Protein BELLRINGER) (Protein LARSON) (Protein PENNYWISE) (Protein REPLUMLESS) (Protein VAAMANA)		2759	33090	GO:0005829; GO:0048457; GO:0010154; GO:0080006; GO:0010076; GO:0010077; GO:0045892; GO:0005634; GO:0048645; GO:0007389; GO:0010223; GO:0043565; GO:0048367; GO:0003700; GO:0006351; GO:0010228; GO:0010051; GO:0010089	cytosol [GO:0005829]; nucleus [GO:0005634]; sequence-specific DNA binding [GO:0043565]; transcription factor activity, sequence-specific DNA binding [GO:0003700]; floral whorl morphogenesis [GO:0048457]; fruit development [GO:0010154]; internode patterning [GO:0080006]; maintenance of floral meristem identity [GO:0010076]; maintenance of inflorescence meristem identity [GO:0010077]; negative regu…
A2WXB2	OsI_04558	Fructose-1,6-bisphosphatase, cytosolic (FBPase) (EC 3.1.3.11) (D-fructose-1,6-bisphosphate 1-phosphohydrolase)		2759	33090	GO:0005975; GO:0005737; GO:0042132; GO:0046872	cytoplasm [GO:0005737]; fructose 1,6-bisphosphate 1-phosphatase activity [GO:0042132]; metal ion binding [GO:0046872]; carbohydrate metabolic process [GO:0005975]
A1DLJ5	bglE NFIA_050080	Probable beta-glucosidase E (EC 3.2.1.21) (Beta-D-glucoside glucohydrolase E) (Cellobiase E) (Gentiobiase E)	PATHWAY: Glycan metabolism; cellulose degradation.	2759	4751	GO:0008422; GO:0030245; GO:0016021; GO:0005886	integral component of membrane [GO:0016021]; plasma membrane [GO:0005886]; beta-glucosidase activity [GO:0008422]; cellulose catabolic process [GO:0030245]
Q9MA46	DGL DAL6 At1g05800 T20M3.6	Galactolipase DONGLE, chloroplastic (EC 3.1.1.26) (EC 3.1.1.32) (DAD1-like lipase 6) (Phospholipase A1 DONGLE) (Phospholipase A1-Ialpha1)		2759	33090	GO:0052740; GO:0009507; GO:0050832; GO:0047714; GO:0009695; GO:0016042; GO:0005811; GO:0030308; GO:0008970; GO:0052739; GO:0009611	chloroplast [GO:0009507]; lipid particle [GO:0005811]; 1-acyl-2-lysophosphatidylserine acylhydrolase activity [GO:0052740]; galactolipase activity [GO:0047714]; phosphatidylcholine 1-acylhydrolase activity [GO:0008970]; phosphatidylserine 1-acylhydrolase activity [GO:0052739]; defense response to fungus [GO:0050832]; jasmonic acid biosynthetic process [GO:0009695]; lipid catabolic process [GO:001…
Q42954		Pyruvate kinase, cytosolic isozyme (PK) (EC 2.7.1.40)	PATHWAY: Carbohydrate degradation; glycolysis; pyruvate from D-glyceraldehyde 3-phosphate: step 5/5.	2759	33090	GO:0005524; GO:0005737; GO:0016301; GO:0000287; GO:0030955; GO:0004743	cytoplasm [GO:0005737]; ATP binding [GO:0005524]; kinase activity [GO:0016301]; magnesium ion binding [GO:0000287]; potassium ion binding [GO:0030955]; pyruvate kinase activity [GO:0004743]
Q9SK86	At1g22430 F12K8.22	Alcohol dehydrogenase-like 1 (EC 1.1.1.1)		2759	33090	GO:0004022; GO:0005737; GO:0008270	cytoplasm [GO:0005737]; alcohol dehydrogenase (NAD) activity [GO:0004022]; zinc ion binding [GO:0008270]
Q94A18	ABCG29 PDR1 At3g16340 MYA6.14 T02O04.17	ABC transporter G family member 29 (ABC transporter ABCG.29) (AtABCG29) (Pleiotropic drug resistance protein 1)		2759	33090	GO:0005524; GO:0042626; GO:0006855; GO:0016021; GO:0015850; GO:1901140; GO:0005886; GO:1901141	integral component of membrane [GO:0016021]; plasma membrane [GO:0005886]; ATP binding [GO:0005524]; ATPase activity, coupled to transmembrane movement of substances [GO:0042626]; drug transmembrane transport [GO:0006855]; organic hydroxy compound transport [GO:0015850]; p-coumaryl alcohol transport [GO:1901140]; regulation of lignin biosynthetic process [GO:1901141]
P82869	CYP37 At3g15520 MJK13.18	Peptidyl-prolyl cis-trans isomerase CYP37, chloroplastic (PPIase CYP37) (EC 5.2.1.8) (Rotamase CYP37) (Thylakoid lumen PPIase of 38 kDa) (TLP38) (p38)		2759	33090	GO:0009507; GO:0009534; GO:0009543; GO:0009535; GO:0003755; GO:0006457; GO:0009579; GO:0031977	chloroplast [GO:0009507]; chloroplast thylakoid [GO:0009534]; chloroplast thylakoid lumen [GO:0009543]; chloroplast thylakoid membrane [GO:0009535]; thylakoid [GO:0009579]; thylakoid lumen [GO:0031977]; peptidyl-prolyl cis-trans isomerase activity [GO:0003755]; protein folding [GO:0006457]
Q9LEW8	At3g61080 T27I15_170	Protein-ribulosamine 3-kinase, chloroplastic (EC 2.7.1.172) (Fructosamine 3-kinase-related protein) (AtFN3K-RP)		2759	33090	GO:0009507; GO:0016301; GO:0005739	chloroplast [GO:0009507]; mitochondrion [GO:0005739]; kinase activity [GO:0016301]
Q09WW5	ndhG MoinCp074	NAD(P)H-quinone oxidoreductase subunit 6, chloroplastic (EC 1.6.5.-) (NAD(P)H dehydrogenase subunit 6) (NADH-plastoquinone oxidoreductase subunit 6)		2759	33090	GO:0008137; GO:0009535; GO:0016021; GO:0048038; GO:0006810	chloroplast thylakoid membrane [GO:0009535]; integral component of membrane [GO:0016021]; NADH dehydrogenase (ubiquinone) activity [GO:0008137]; quinone binding [GO:0048038]; transport [GO:0006810]
Q9SZL9	CSLD4 At4g38190 F20D10.310	Cellulose synthase-like protein D4 (AtCslD4) (EC 2.4.1.-)		2759	33090	GO:0005794; GO:0000139; GO:0071555; GO:0030244; GO:0016760; GO:0016021; GO:0009846	Golgi apparatus [GO:0005794]; Golgi membrane [GO:0000139]; integral component of membrane [GO:0016021]; cellulose synthase (UDP-forming) activity [GO:0016760]; cell wall organization [GO:0071555]; cellulose biosynthetic process [GO:0030244]; pollen germination [GO:0009846]
Q8H1Q1	TL20.3 At1g12250 T28K15.2	Thylakoid lumenal protein TL20.3, chloroplastic		2759	33090	GO:0009507; GO:0009534; GO:0009543; GO:0009535; GO:0009579	chloroplast [GO:0009507]; chloroplast thylakoid [GO:0009534]; chloroplast thylakoid lumen [GO:0009543]; chloroplast thylakoid membrane [GO:0009535]; thylakoid [GO:0009579]
P46423		Glutathione S-transferase (EC 2.5.1.18) (25 kDa auxin-binding protein) (GST class-phi)		2759	33090	GO:0009734; GO:0004364	glutathione transferase activity [GO:0004364]; auxin-activated signaling pathway [GO:0009734]
Q8VXZ0	NUDT20 NUDX20 At5g19460 F7K24.210	Nudix hydrolase 20, chloroplastic (AtNUDT20) (EC 3.6.1.-)		2759	33090	GO:0044715; GO:0009507; GO:0046872	chloroplast [GO:0009507]; 8-oxo-dGDP phosphatase activity [GO:0044715]; metal ion binding [GO:0046872]
Q8W207	CSN2 FUS12 At2g26990 T20P8.4	COP9 signalosome complex subunit 2 (Signalosome subunit 2) (Protein FUSCA 12)		2759	33090	GO:0008180; GO:0010388; GO:0005829; GO:0007275; GO:0005634; GO:0030163; GO:0009585	COP9 signalosome [GO:0008180]; cytosol [GO:0005829]; nucleus [GO:0005634]; cullin deneddylation [GO:0010388]; multicellular organism development [GO:0007275]; protein catabolic process [GO:0030163]; red, far-red light phototransduction [GO:0009585]
A4QJW9	rps3	30S ribosomal protein S3, chloroplastic		2759	33090	GO:0009507; GO:0019843; GO:0015935; GO:0003735; GO:0006412	chloroplast [GO:0009507]; small ribosomal subunit [GO:0015935]; rRNA binding [GO:0019843]; structural constituent of ribosome [GO:0003735]; translation [GO:0006412]
Q9M1Y1	SKIP20 At3g59940 F24G16.210	F-box/kelch-repeat protein SKIP20 (SKP1-interacting partner 20)	PATHWAY: Protein modification; protein ubiquitination.	2759	33090	GO:0005829; GO:0080037; GO:0005634; GO:0016567; GO:2000762	cytosol [GO:0005829]; nucleus [GO:0005634]; negative regulation of cytokinin-activated signaling pathway [GO:0080037]; protein ubiquitination [GO:0016567]; regulation of phenylpropanoid metabolic process [GO:2000762]
Q8VZ49	At1g64710 F13O11.3	Alcohol dehydrogenase-like 4 (EC 1.1.1.1)		2759	33090	GO:0004022; GO:0005737; GO:0008270	cytoplasm [GO:0005737]; alcohol dehydrogenase (NAD) activity [GO:0004022]; zinc ion binding [GO:0008270]
O82204	RPL28A At2g19730 F6F22.24	60S ribosomal protein L28-1		2759	33090	GO:0005618; GO:0009507; GO:0022625; GO:0022626; GO:0005886; GO:0009506; GO:0009735; GO:0003735; GO:0006412	cell wall [GO:0005618]; chloroplast [GO:0009507]; cytosolic large ribosomal subunit [GO:0022625]; cytosolic ribosome [GO:0022626]; plasma membrane [GO:0005886]; plasmodesma [GO:0009506]; structural constituent of ribosome [GO:0003735]; response to cytokinin [GO:0009735]; translation [GO:0006412]
A7F679	rcf1 aim31 SS1G_13108	Respiratory supercomplex factor 1, mitochondrial		2759	4751	GO:0016021; GO:0031966	integral component of membrane [GO:0016021]; mitochondrial membrane [GO:0031966]
Q7YJX0	rps4	30S ribosomal protein S4, chloroplastic		2759	33090	GO:0009507; GO:0019843; GO:0015935; GO:0003735; GO:0006412	chloroplast [GO:0009507]; small ribosomal subunit [GO:0015935]; rRNA binding [GO:0019843]; structural constituent of ribosome [GO:0003735]; translation [GO:0006412]
Q5AYW6	rai1 AN6514	Decapping nuclease rai1 (EC 3.6.1.-)		2759	4751	GO:0006353; GO:0003723; GO:0006397; GO:0046872; GO:0004518; GO:0000166; GO:0005634; GO:0006364; GO:0006355	nucleus [GO:0005634]; metal ion binding [GO:0046872]; nuclease activity [GO:0004518]; nucleotide binding [GO:0000166]; RNA binding [GO:0003723]; DNA-templated transcription, termination [GO:0006353]; mRNA processing [GO:0006397]; regulation of transcription, DNA-templated [GO:0006355]; rRNA processing [GO:0006364]
Q9SKB2	SOBIR1 EVR At2g31880 F20M17.8	Leucine-rich repeat receptor-like serine/threonine/tyrosine-protein kinase SOBIR1 (EC 2.7.10.1) (EC 2.7.11.1) (Protein EVERSHED) (Protein SUPPRESSOR OF BIR1-1)		2759	33090	GO:0005524; GO:0006952; GO:0016021; GO:0018108; GO:0005886; GO:0010942; GO:0031349; GO:0004674; GO:0004713; GO:0004714	integral component of membrane [GO:0016021]; plasma membrane [GO:0005886]; ATP binding [GO:0005524]; protein serine/threonine kinase activity [GO:0004674]; protein tyrosine kinase activity [GO:0004713]; transmembrane receptor protein tyrosine kinase activity [GO:0004714]; defense response [GO:0006952]; peptidyl-tyrosine phosphorylation [GO:0018108]; positive regulation of cell death [GO:0010942];…
P24268	Ctsd	Cathepsin D (EC 3.4.23.5) [Cleaved into: Cathepsin D 12 kDa light chain; Cathepsin D 9 kDa light chain; Cathepsin D 34 kDa heavy chain; Cathepsin D 30 kDa heavy chain]		2759	33208	GO:0004190; GO:0006914; GO:0004175; GO:0005615; GO:0005764; GO:0042470; GO:0042277; GO:0006508	extracellular space [GO:0005615]; lysosome [GO:0005764]; melanosome [GO:0042470]; aspartic-type endopeptidase activity [GO:0004190]; endopeptidase activity [GO:0004175]; peptide binding [GO:0042277]; autophagy [GO:0006914]; proteolysis [GO:0006508]
Q9FH36	GAUT12 IRX8 LGT6 At5g54690 K5F14.3	Probable galacturonosyltransferase 12 (EC 2.4.1.-) (Like glycosyl transferase 6) (Protein IRREGULAR XYLEM 8)	PATHWAY: Glycan metabolism; pectin biosynthesis.	2759	33090	GO:0005794; GO:0000139; GO:0071555; GO:0010417; GO:0010413; GO:0016021; GO:0045489; GO:0047262; GO:0045492	Golgi apparatus [GO:0005794]; Golgi membrane [GO:0000139]; integral component of membrane [GO:0016021]; polygalacturonate 4-alpha-galacturonosyltransferase activity [GO:0047262]; cell wall organization [GO:0071555]; glucuronoxylan biosynthetic process [GO:0010417]; glucuronoxylan metabolic process [GO:0010413]; pectin biosynthetic process [GO:0045489]; xylan biosynthetic process [GO:0045492]
Q9LSP1	PME67 ARATH67 At3g17060 K14A17.13 K14A17_18	Probable pectinesterase 67 (PE 67) (EC 3.1.1.11) (Pectin methylesterase 67) (AtPME67)	PATHWAY: Glycan metabolism; pectin degradation; 2-dehydro-3-deoxy-D-gluconate from pectin: step 1/5.	2759	33090	GO:0045330; GO:0005618; GO:0042545; GO:0005576; GO:0045490; GO:0030599	cell wall [GO:0005618]; extracellular region [GO:0005576]; aspartyl esterase activity [GO:0045330]; pectinesterase activity [GO:0030599]; cell wall modification [GO:0042545]; pectin catabolic process [GO:0045490]
O82132	DREB2A ERF045 At5g05410 K18I23.22	Dehydration-responsive element-binding protein 2A (Protein DREB2A)		2759	33090	GO:0010286; GO:0005634; GO:0045893; GO:0010224; GO:0009408; GO:0042542; GO:0009414; GO:0043565; GO:0003700; GO:0044212; GO:0006351	nucleus [GO:0005634]; sequence-specific DNA binding [GO:0043565]; transcription factor activity, sequence-specific DNA binding [GO:0003700]; transcription regulatory region DNA binding [GO:0044212]; heat acclimation [GO:0010286]; positive regulation of transcription, DNA-templated [GO:0045893]; response to heat [GO:0009408]; response to hydrogen peroxide [GO:0042542]; response to UV-B [GO:0010224…
Q9SW97	GLR3.5 GLR6 At2g32390 T32F6.9	Glutamate receptor 3.5 (Ionotropic glutamate receptor GLR6) (Ligand-gated ion channel 3.5)		2759	33090	GO:0005262; GO:0070588; GO:0006816; GO:0019722; GO:0071230; GO:0008066; GO:0016021; GO:0005622; GO:0004970; GO:0005886	integral component of membrane [GO:0016021]; intracellular [GO:0005622]; plasma membrane [GO:0005886]; calcium channel activity [GO:0005262]; glutamate receptor activity [GO:0008066]; ionotropic glutamate receptor activity [GO:0004970]; calcium ion transmembrane transport [GO:0070588]; calcium ion transport [GO:0006816]; calcium-mediated signaling [GO:0019722]; cellular response to amino acid sti…
Q9LM20	APUM8 At1g22240 F16L1.3	Putative pumilio homolog 8, chloroplastic (APUM-8) (AtPUM8)		2759	33090	GO:0003723; GO:0009507; GO:0005737; GO:0006417	chloroplast [GO:0009507]; cytoplasm [GO:0005737]; RNA binding [GO:0003723]; regulation of translation [GO:0006417]
P23231	tom70 mom72 2E4.170 NCU04245	Mitochondrial import receptor subunit tom70 (72 kDa mitochondrial outer membrane protein) (Mitochondrial import receptor for the ADP/ATP carrier) (Mitochondrial precursor proteins import receptor) (Translocase of outer membrane tom70)		2759	4751	GO:0015450; GO:0016021; GO:0006886; GO:0005741	integral component of membrane [GO:0016021]; mitochondrial outer membrane [GO:0005741]; P-P-bond-hydrolysis-driven protein transmembrane transporter activity [GO:0015450]; intracellular protein transport [GO:0006886]
Q7HIW6	psbN	Protein PsbN		2759	33090	GO:0009535; GO:0016021; GO:0015979; GO:0009539	chloroplast thylakoid membrane [GO:0009535]; integral component of membrane [GO:0016021]; photosystem II reaction center [GO:0009539]; photosynthesis [GO:0015979]
P00421	cox3 oxiC	Cytochrome c oxidase subunit 3 (EC 1.9.3.1) (Cytochrome c oxidase polypeptide III)		2759	4751	GO:0019646; GO:0004129; GO:0016021; GO:0005743	integral component of membrane [GO:0016021]; mitochondrial inner membrane [GO:0005743]; cytochrome-c oxidase activity [GO:0004129]; aerobic electron transport chain [GO:0019646]
A5ABP2	coq4 An11g09930	Ubiquinone biosynthesis protein coq4, mitochondrial (Coenzyme Q biosynthesis protein 4)	PATHWAY: Cofactor biosynthesis; ubiquinone biosynthesis. {ECO:0000255|HAMAP-Rule:MF_03111}.	2759	4751	GO:0005743; GO:0006744	mitochondrial inner membrane [GO:0005743]; ubiquinone biosynthetic process [GO:0006744]
A4GYQ0	rpoB Poptr_cp012	DNA-directed RNA polymerase subunit beta (EC 2.7.7.6) (PEP) (Plastid-encoded RNA polymerase subunit beta) (RNA polymerase subunit beta)		2759	33090	GO:0003677; GO:0003899; GO:0000428; GO:0009507; GO:0032549; GO:0006351	chloroplast [GO:0009507]; DNA-directed RNA polymerase complex [GO:0000428]; DNA binding [GO:0003677]; DNA-directed RNA polymerase activity [GO:0003899]; ribonucleoside binding [GO:0032549]; transcription, DNA-templated [GO:0006351]
O22049	AOX2 At5g64210 MSJ1.5	Ubiquinol oxidase 2, mitochondrial (EC 1.10.3.11) (Alternative oxidase 2)		2759	33090	GO:0009916; GO:0010230; GO:0016021; GO:0046872; GO:0005743; GO:0005739; GO:0070469	integral component of membrane [GO:0016021]; mitochondrial inner membrane [GO:0005743]; mitochondrion [GO:0005739]; respiratory chain [GO:0070469]; alternative oxidase activity [GO:0009916]; metal ion binding [GO:0046872]; alternative respiration [GO:0010230]
B0XZW5	abnA AFUB_034610	Probable arabinan endo-1,5-alpha-L-arabinosidase A (EC 3.2.1.99) (Endo-1,5-alpha-L-arabinanase A) (ABN A)	PATHWAY: Glycan metabolism; L-arabinan degradation.	2759	4751	GO:0031222; GO:0046558; GO:0005576; GO:0045493	extracellular region [GO:0005576]; arabinan endo-1,5-alpha-L-arabinosidase activity [GO:0046558]; arabinan catabolic process [GO:0031222]; xylan catabolic process [GO:0045493]
Q6YXY2	Os02g0137500 LOC_Os02g04490 OSJNBa0026E05.8 OSJNBa0081C13.32	Probable histone acetyltransferase HAC-like 1 (EC 2.3.1.48)		2759	33090	GO:0004402; GO:0005634; GO:0006355; GO:0003712; GO:0006351; GO:0008270	nucleus [GO:0005634]; histone acetyltransferase activity [GO:0004402]; transcription cofactor activity [GO:0003712]; zinc ion binding [GO:0008270]; regulation of transcription, DNA-templated [GO:0006355]; transcription, DNA-templated [GO:0006351]
A6YG77	psbC	Photosystem II CP43 reaction center protein (PSII 43 kDa protein) (Protein CP-43)		2759	33090	GO:0016168; GO:0009535; GO:0045156; GO:0016021; GO:0046872; GO:0009772; GO:0009523; GO:0018298	chloroplast thylakoid membrane [GO:0009535]; integral component of membrane [GO:0016021]; photosystem II [GO:0009523]; chlorophyll binding [GO:0016168]; electron transporter, transferring electrons within the cyclic electron transport pathway of photosynthesis activity [GO:0045156]; metal ion binding [GO:0046872]; photosynthetic electron transport in photosystem II [GO:0009772]; protein-chromopho…
P80065	INV*DC4	Beta-fructofuranosidase, soluble isoenzyme I (EC 3.2.1.26) (Invertase) (Saccharase) (Sucrose hydrolase)		2759	33090	GO:0005975; GO:0004575; GO:0005773	vacuole [GO:0005773]; sucrose alpha-glucosidase activity [GO:0004575]; carbohydrate metabolic process [GO:0005975]
P23586	STP1 At1g11260 T28P6.9	Sugar transport protein 1 (Glucose transporter) (Hexose transporter 1)		2759	33090	GO:0046323; GO:1904659; GO:0005355; GO:0035428; GO:0005887; GO:0015145; GO:0015749; GO:0005634; GO:0005886; GO:0009506; GO:0015992; GO:0005351; GO:0005773	integral component of plasma membrane [GO:0005887]; nucleus [GO:0005634]; plasma membrane [GO:0005886]; plasmodesma [GO:0009506]; vacuole [GO:0005773]; glucose transmembrane transporter activity [GO:0005355]; monosaccharide transmembrane transporter activity [GO:0015145]; sugar:proton symporter activity [GO:0005351]; glucose import [GO:0046323]; glucose transmembrane transport [GO:1904659]; hexos…
Q9FGM0	FTSH11 At5g53170 MFH8.11	ATP-dependent zinc metalloprotease FTSH 11, chloroplastic/mitochondrial (AtFTSH11) (EC 3.4.24.-)		2759	33090	GO:0005524; GO:0004176; GO:0010304; GO:0009507; GO:0009941; GO:0009535; GO:0016021; GO:0046872; GO:0004222; GO:0008237; GO:0005743; GO:0005739; GO:0009536; GO:0006508; GO:0009408	chloroplast [GO:0009507]; chloroplast envelope [GO:0009941]; chloroplast thylakoid membrane [GO:0009535]; integral component of membrane [GO:0016021]; mitochondrial inner membrane [GO:0005743]; mitochondrion [GO:0005739]; plastid [GO:0009536]; ATP binding [GO:0005524]; ATP-dependent peptidase activity [GO:0004176]; metal ion binding [GO:0046872]; metalloendopeptidase activity [GO:0004222]; metall…
P46285		Sedoheptulose-1,7-bisphosphatase, chloroplastic (EC 3.1.3.37) (SED(1,7)P2ase) (Sedoheptulose bisphosphatase) (SBPase)	PATHWAY: Carbohydrate biosynthesis; Calvin cycle.	2759	33090	GO:0009507; GO:0042132; GO:0046872; GO:0019253; GO:0050278	chloroplast [GO:0009507]; fructose 1,6-bisphosphate 1-phosphatase activity [GO:0042132]; metal ion binding [GO:0046872]; sedoheptulose-bisphosphatase activity [GO:0050278]; reductive pentose-phosphate cycle [GO:0019253]
Q7SEY2	paa-3 cft1 NCU02082	Protein cft1 (Cleavage factor two protein 1) (Polyadenylation factor 3)		2759	4751	GO:0005829; GO:0003729; GO:0006379; GO:0005847; GO:0006378	cytosol [GO:0005829]; mRNA cleavage and polyadenylation specificity factor complex [GO:0005847]; mRNA binding [GO:0003729]; mRNA cleavage [GO:0006379]; mRNA polyadenylation [GO:0006378]
Q9M2R9	At3g50400 F11C1.240	GDSL esterase/lipase At3g50400 (EC 3.1.1.-) (Extracellular lipase At3g50400)		2759	33090	GO:0005576; GO:0016788; GO:0016042	extracellular region [GO:0005576]; hydrolase activity, acting on ester bonds [GO:0016788]; lipid catabolic process [GO:0016042]
Q9FK05	PME61 ARATH61 At5g53370 K19E1.17	Probable pectinesterase/pectinesterase inhibitor 61 [Includes: Pectinesterase inhibitor 61 (Pectin methylesterase inhibitor 61); Pectinesterase 61 (PE 61) (EC 3.1.1.11) (AtPMEpcrF) (Pectin methylesterase 61) (AtPME61)]	PATHWAY: Glycan metabolism; pectin degradation; 2-dehydro-3-deoxy-D-gluconate from pectin: step 1/5.	2759	33090	GO:0045330; GO:0071944; GO:0005618; GO:0042545; GO:0016021; GO:0043086; GO:0045490; GO:0030599; GO:0046910	cell periphery [GO:0071944]; cell wall [GO:0005618]; integral component of membrane [GO:0016021]; aspartyl esterase activity [GO:0045330]; pectinesterase activity [GO:0030599]; pectinesterase inhibitor activity [GO:0046910]; cell wall modification [GO:0042545]; negative regulation of catalytic activity [GO:0043086]; pectin catabolic process [GO:0045490]
Q9FL28	FLS2 At5g46330 MPL12.13 MPL12.8	LRR receptor-like serine/threonine-protein kinase FLS2 (EC 2.7.11.1) (Protein FLAGELLIN-SENSING 2) (Protein FLAGELLIN-SENSITIVE 2)		2759	33090	GO:0005524; GO:0052544; GO:0042742; GO:0016045; GO:0005768; GO:0010008; GO:0016021; GO:0016020; GO:0005886; GO:0006898; GO:0010359; GO:0004675; GO:0007178	endosome [GO:0005768]; endosome membrane [GO:0010008]; integral component of membrane [GO:0016021]; membrane [GO:0016020]; plasma membrane [GO:0005886]; ATP binding [GO:0005524]; transmembrane receptor protein serine/threonine kinase activity [GO:0004675]; defense response by callose deposition in cell wall [GO:0052544]; defense response to bacterium [GO:0042742]; detection of bacterium [GO:00160…
O22149	PME17 ARATH17 At2g45220 F4L23.27	Probable pectinesterase/pectinesterase inhibitor 17 [Includes: Pectinesterase inhibitor 17 (Pectin methylesterase inhibitor 17); Pectinesterase 17 (PE 17) (EC 3.1.1.11) (Pectin methylesterase 17) (AtPME17)]	PATHWAY: Glycan metabolism; pectin degradation; 2-dehydro-3-deoxy-D-gluconate from pectin: step 1/5.	2759	33090	GO:0045330; GO:0071944; GO:0005618; GO:0042545; GO:0050829; GO:0005576; GO:0016020; GO:0043086; GO:0045490; GO:0030599; GO:0046910; GO:0009617; GO:0009620	cell periphery [GO:0071944]; cell wall [GO:0005618]; extracellular region [GO:0005576]; membrane [GO:0016020]; aspartyl esterase activity [GO:0045330]; pectinesterase activity [GO:0030599]; pectinesterase inhibitor activity [GO:0046910]; cell wall modification [GO:0042545]; defense response to Gram-negative bacterium [GO:0050829]; negative regulation of catalytic activity [GO:0043086]; pectin cat…
P21228	alcR AN8978	Regulatory protein alcR		2759	4751	GO:0003677; GO:0000981; GO:0046187; GO:0006338; GO:0006068; GO:0005634; GO:0045944; GO:0006567; GO:0003700; GO:0044212; GO:0006351; GO:0008270	nucleus [GO:0005634]; DNA binding [GO:0003677]; RNA polymerase II transcription factor activity, sequence-specific DNA binding [GO:0000981]; transcription factor activity, sequence-specific DNA binding [GO:0003700]; transcription regulatory region DNA binding [GO:0044212]; zinc ion binding [GO:0008270]; acetaldehyde catabolic process [GO:0046187]; chromatin remodeling [GO:0006338]; ethanol catabo…
Q9STK9	CYP71A24 At3g48290 T29H11.190	Cytochrome P450 71A24 (EC 1.14.-.-)		2759	33090	GO:0020037; GO:0016021; GO:0005506; GO:0004497; GO:0016705	integral component of membrane [GO:0016021]; heme binding [GO:0020037]; iron ion binding [GO:0005506]; monooxygenase activity [GO:0004497]; oxidoreductase activity, acting on paired donors, with incorporation or reduction of molecular oxygen [GO:0016705]
Q6R8G0	PHO1-H10 At1g69480 F10D13.13	Phosphate transporter PHO1 homolog 10 (Protein PHO1 homolog 10) (AtPHO1;H10)		2759	33090	GO:0016021; GO:0006817; GO:0005886	integral component of membrane [GO:0016021]; plasma membrane [GO:0005886]; phosphate ion transport [GO:0006817]
Q9C660	PERK10 At1g26150 F28B23.17	Proline-rich receptor-like protein kinase PERK10 (EC 2.7.11.1) (Proline-rich extensin-like receptor kinase 10) (AtPERK10)		2759	33090	GO:0005524; GO:0016021; GO:0005886; GO:0004674	integral component of membrane [GO:0016021]; plasma membrane [GO:0005886]; ATP binding [GO:0005524]; protein serine/threonine kinase activity [GO:0004674]
P29511	TUBA6 TUA6 At4g14960 dl3520c	Tubulin alpha-6 chain		2759	33090	GO:0005525; GO:0003924; GO:0005618; GO:0071258; GO:0005829; GO:0016020; GO:0005874; GO:0000226; GO:0005730; GO:0005886; GO:0009506; GO:0009651; GO:0005200; GO:0045298; GO:0005773	cell wall [GO:0005618]; cytosol [GO:0005829]; membrane [GO:0016020]; microtubule [GO:0005874]; nucleolus [GO:0005730]; plasma membrane [GO:0005886]; plasmodesma [GO:0009506]; tubulin complex [GO:0045298]; vacuole [GO:0005773]; GTP binding [GO:0005525]; GTPase activity [GO:0003924]; structural constituent of cytoskeleton [GO:0005200]; cellular response to gravity [GO:0071258]; microtubule cytoskel…
O24145	4CL1	4-coumarate--CoA ligase 1 (4CL 1) (EC 6.2.1.12) (4-coumaroyl-CoA synthase 1)	PATHWAY: Phytoalexin biosynthesis; 3,4',5-trihydroxystilbene biosynthesis; 3,4',5-trihydroxystilbene from trans-4-coumarate: step 1/2.	2759	33090	GO:0016207; GO:0005524; GO:0009698	4-coumarate-CoA ligase activity [GO:0016207]; ATP binding [GO:0005524]; phenylpropanoid metabolic process [GO:0009698]
A6TWI7	rpsL Amet_4483	30S ribosomal protein S12		2		GO:0019843; GO:0015935; GO:0003735; GO:0000049; GO:0006412	small ribosomal subunit [GO:0015935]; rRNA binding [GO:0019843]; structural constituent of ribosome [GO:0003735]; tRNA binding [GO:0000049]; translation [GO:0006412]
Q2USL3	afcA AO090005000382	Probable alpha-fucosidase A (EC 3.2.1.51) (Alpha-L-fucoside fucohydrolase A)		2759	4751	GO:0004560; GO:0005576; GO:0000272	extracellular region [GO:0005576]; alpha-L-fucosidase activity [GO:0004560]; polysaccharide catabolic process [GO:0000272]
Q12570	lcc1 lac1	Laccase-1 (EC 1.10.3.2) (Benzenediol:oxygen oxidoreductase 1) (Diphenol oxidase 1) (Urishiol oxidase 1)		2759	4751	GO:0005507; GO:0005576; GO:0052716; GO:0046274	extracellular region [GO:0005576]; copper ion binding [GO:0005507]; hydroquinone:oxygen oxidoreductase activity [GO:0052716]; lignin catabolic process [GO:0046274]
Q8W4S6	CWINV6 At5g11920 F14F18.90	Beta-fructofuranosidase, insoluble isoenzyme CWINV6 (6 and 1-fructan exohydrolase) (6&1-FEH) (EC 3.2.1.80) (Cell wall beta-fructosidase 6) (Cell wall invertase 6) (AtcwINV6) (Sucrose hydrolase 6)		2759	33090	GO:0048046; GO:0005975; GO:0005618; GO:0051669	apoplast [GO:0048046]; cell wall [GO:0005618]; fructan beta-fructosidase activity [GO:0051669]; carbohydrate metabolic process [GO:0005975]
Q9LLL8	SBT4.14 XSP1 At4g00230 F6N15.3	Subtilisin-like protease SBT4.14 (EC 3.4.21.-) (Cucumisin-like protein) (Subtilase subfamily 4 member 14) (AtSBT4.14) (Xylem serine proteinase 1) (AtXSP1)		2759	33090	GO:0005618; GO:0009505; GO:0004252	cell wall [GO:0005618]; plant-type cell wall [GO:0009505]; serine-type endopeptidase activity [GO:0004252]
P42815	RNS3 At1g26820 T24P13.23 T2P11.1	Ribonuclease 3 (EC 3.1.27.1)		2759	33090	GO:0003723; GO:0033897	ribonuclease T2 activity [GO:0033897]; RNA binding [GO:0003723]
Q9MTP0	ycf3	Photosystem I assembly protein Ycf3		2759	33090	GO:0009535; GO:0015979	chloroplast thylakoid membrane [GO:0009535]; photosynthesis [GO:0015979]
Q9LLC1	BCCP2 At5g15530 T20K14_140	Biotin carboxyl carrier protein of acetyl-CoA carboxylase 2, chloroplastic (AtBCCP2) (BCCP-2)	PATHWAY: Lipid metabolism; fatty acid biosynthesis.	2759	33090	GO:0003989; GO:0009317; GO:0009941; GO:0009570; GO:0006633	acetyl-CoA carboxylase complex [GO:0009317]; chloroplast envelope [GO:0009941]; chloroplast stroma [GO:0009570]; acetyl-CoA carboxylase activity [GO:0003989]; fatty acid biosynthetic process [GO:0006633]
P82474		Zingipain-2 (EC 3.4.22.67) (Cysteine proteinase GP-II)		2759	33090	GO:0008234	cysteine-type peptidase activity [GO:0008234]
P30182	TOP2 At3g23890 F14O13.7	DNA topoisomerase 2 (EC 5.99.1.3) (DNA topoisomerase II)		2759	33090	GO:0005524; GO:0003677; GO:0003916; GO:0009330; GO:0003918; GO:0006265; GO:0006268; GO:0046872; GO:0044774; GO:0006312; GO:0005634; GO:0000712; GO:0000819	DNA topoisomerase complex (ATP-hydrolyzing) [GO:0009330]; nucleus [GO:0005634]; ATP binding [GO:0005524]; DNA binding [GO:0003677]; DNA topoisomerase activity [GO:0003916]; DNA topoisomerase type II (ATP-hydrolyzing) activity [GO:0003918]; metal ion binding [GO:0046872]; DNA topological change [GO:0006265]; DNA unwinding involved in DNA replication [GO:0006268]; mitotic DNA integrity checkpoint […
Q8RYC8	ARF19 IAA22 At1g19220 T29M8.9	Auxin response factor 19 (Auxin-responsive protein IAA22)		2759	33090	GO:0003677; GO:0009734; GO:0048527; GO:0010311; GO:0048366; GO:0005634; GO:0046983; GO:0009733; GO:0009723; GO:0043565; GO:0003700; GO:0006351	nucleus [GO:0005634]; DNA binding [GO:0003677]; protein dimerization activity [GO:0046983]; sequence-specific DNA binding [GO:0043565]; transcription factor activity, sequence-specific DNA binding [GO:0003700]; auxin-activated signaling pathway [GO:0009734]; lateral root development [GO:0048527]; lateral root formation [GO:0010311]; leaf development [GO:0048366]; response to auxin [GO:0009733]; r…
Q7XA39	RGA4 177O13.34 CB3A14.8	Putative disease resistance protein RGA4 (RGA4-blb)		2759	33090	GO:0043531; GO:0005524; GO:0006952	ADP binding [GO:0043531]; ATP binding [GO:0005524]; defense response [GO:0006952]
Q7XVM8	Os04g0395600 LOC_Os04g32460 OsJ_14626 OSJNBa0072K14.18	Transport inhibitor response 1-like protein Os04g0395600 (TIR1-like protein)	PATHWAY: Protein modification; protein ubiquitination.	2759	33090	GO:0019005; GO:0010011; GO:0009734; GO:0000822; GO:0005634; GO:0016567	nucleus [GO:0005634]; SCF ubiquitin ligase complex [GO:0019005]; auxin binding [GO:0010011]; inositol hexakisphosphate binding [GO:0000822]; auxin-activated signaling pathway [GO:0009734]; protein ubiquitination [GO:0016567]
Q1KXX2	rpoB	DNA-directed RNA polymerase subunit beta (EC 2.7.7.6) (PEP) (Plastid-encoded RNA polymerase subunit beta) (RNA polymerase subunit beta)		2759	33090	GO:0003677; GO:0003899; GO:0009507; GO:0032549; GO:0006351	chloroplast [GO:0009507]; DNA binding [GO:0003677]; DNA-directed RNA polymerase activity [GO:0003899]; ribonucleoside binding [GO:0032549]; transcription, DNA-templated [GO:0006351]
Q9SKG5	SERK4 BKK1 At2g13790 F13J11.14	Somatic embryogenesis receptor kinase 4 (AtSERK4) (EC 2.7.10.1) (EC 2.7.11.1) (Protein BAK1-like 1) (AtBKK1) (Somatic embryogenesis receptor-like kinase 2)		2759	33090	GO:0005524; GO:0009742; GO:0008219; GO:0016021; GO:0060548; GO:0005886; GO:0006468; GO:0033612; GO:1900140; GO:0010200; GO:0004675; GO:0007178; GO:0004714	integral component of membrane [GO:0016021]; plasma membrane [GO:0005886]; ATP binding [GO:0005524]; receptor serine/threonine kinase binding [GO:0033612]; transmembrane receptor protein serine/threonine kinase activity [GO:0004675]; transmembrane receptor protein tyrosine kinase activity [GO:0004714]; brassinosteroid mediated signaling pathway [GO:0009742]; cell death [GO:0008219]; negative regu…
Q8S528	ALDH2B7 ALDH3 At1g23800 F5O8.33 F5O8.35	Aldehyde dehydrogenase family 2 member B7, mitochondrial (ALDH2b) (EC 1.2.1.3)		2759	33090	GO:0004029; GO:0005759	mitochondrial matrix [GO:0005759]; aldehyde dehydrogenase (NAD) activity [GO:0004029]
Q9C5Z2	TIF3H1 At1g10840 T16B5.2	Eukaryotic translation initiation factor 3 subunit H (eIF3h) (Eukaryotic translation initiation factor 3 subunit 3) (eIF-3-gamma) (eIF3 p38 subunit)		2759	33090	GO:0009738; GO:0005829; GO:0016282; GO:0033290; GO:0005852; GO:0001731; GO:0042788; GO:0045948; GO:0009737; GO:0009733; GO:0009749; GO:0034286; GO:0009744; GO:0003743	cytosol [GO:0005829]; eukaryotic 43S preinitiation complex [GO:0016282]; eukaryotic 48S preinitiation complex [GO:0033290]; eukaryotic translation initiation factor 3 complex [GO:0005852]; polysomal ribosome [GO:0042788]; translation initiation factor activity [GO:0003743]; abscisic acid-activated signaling pathway [GO:0009738]; formation of translation preinitiation complex [GO:0001731]; positiv…
O23066	CYP86A2 ATT1 At4g00360 A_IG005I10.21 F5I10.21	Cytochrome P450 86A2 (EC 1.14.14.1) (Protein ABERRANT INDUCTION OF TYPE THREE 1)		2759	33090	GO:0018685; GO:0070330; GO:0006952; GO:0006631; GO:0020037; GO:0016021; GO:0005506	integral component of membrane [GO:0016021]; alkane 1-monooxygenase activity [GO:0018685]; aromatase activity [GO:0070330]; heme binding [GO:0020037]; iron ion binding [GO:0005506]; defense response [GO:0006952]; fatty acid metabolic process [GO:0006631]
Q7SD11	msh-3 NCU08115	DNA mismatch repair protein msh-3 (MutS protein homolog 3)		2759	4751	GO:0005524; GO:0032302; GO:0000403; GO:0003684; GO:0000406; GO:0000404; GO:0043570; GO:0000710; GO:0000228; GO:0007131	MutSbeta complex [GO:0032302]; nuclear chromosome [GO:0000228]; ATP binding [GO:0005524]; damaged DNA binding [GO:0003684]; double-strand/single-strand DNA junction binding [GO:0000406]; heteroduplex DNA loop binding [GO:0000404]; Y-form DNA binding [GO:0000403]; maintenance of DNA repeat elements [GO:0043570]; meiotic mismatch repair [GO:0000710]; reciprocal meiotic recombination [GO:0007131]
Q84MA8	AZG2 At5g50300 K6A12.16	Adenine/guanine permease AZG2 (AzgA-homolog protein) (Protein AZAGUANINE RESISTANT 2) (AtAzg2)		2759	33090	GO:0015853; GO:0015854; GO:0016021; GO:1904823; GO:0005345; GO:0006863; GO:0005215	integral component of membrane [GO:0016021]; purine nucleobase transmembrane transporter activity [GO:0005345]; transporter activity [GO:0005215]; adenine transport [GO:0015853]; guanine transport [GO:0015854]; purine nucleobase transmembrane transport [GO:1904823]; purine nucleobase transport [GO:0006863]
Q84WU2	UBP13 At3g11910 F26K24.20 MEC18.1	Ubiquitin carboxyl-terminal hydrolase 13 (EC 3.4.19.12) (Deubiquitinating enzyme 13) (AtUBP13) (Ubiquitin thioesterase 13) (Ubiquitin-specific-processing protease 13)		2759	33090	GO:0005829; GO:0009506; GO:0016579; GO:0036459; GO:0006511	cytosol [GO:0005829]; plasmodesma [GO:0009506]; thiol-dependent ubiquitinyl hydrolase activity [GO:0036459]; protein deubiquitination [GO:0016579]; ubiquitin-dependent protein catabolic process [GO:0006511]
O23044	PER3 P3 RCI3 At1g05260 YUP8H12.13	Peroxidase 3 (Atperox P3) (EC 1.11.1.7) (ATPRC) (RCI3A) (Rare cold-inducible protein)		2759	33090	GO:0098869; GO:0005783; GO:0005576; GO:0020037; GO:0042744; GO:0042538; GO:0046872; GO:0004601; GO:0009505; GO:0009664; GO:0009409; GO:0009269; GO:0006979	endoplasmic reticulum [GO:0005783]; extracellular region [GO:0005576]; plant-type cell wall [GO:0009505]; heme binding [GO:0020037]; metal ion binding [GO:0046872]; peroxidase activity [GO:0004601]; cellular oxidant detoxification [GO:0098869]; hydrogen peroxide catabolic process [GO:0042744]; hyperosmotic salinity response [GO:0042538]; plant-type cell wall organization [GO:0009664]; response to…
Q39034	PER59 P59 At5g19890 F28I16.40	Peroxidase 59 (Atperox P59) (EC 1.11.1.7) (ATPN) (Peroxidase N)		2759	33090	GO:0005737; GO:0005576; GO:0020037; GO:0042744; GO:0046872; GO:0005634; GO:0004601; GO:0006979	cytoplasm [GO:0005737]; extracellular region [GO:0005576]; nucleus [GO:0005634]; heme binding [GO:0020037]; metal ion binding [GO:0046872]; peroxidase activity [GO:0004601]; hydrogen peroxide catabolic process [GO:0042744]; response to oxidative stress [GO:0006979]
Q9SY75	PCMP-E71 At1g10330 F14N23.21	Putative pentatricopeptide repeat-containing protein At1g10330		2759	33090
Q4IJT0	ALG8 FGSG_02528	Dolichyl pyrophosphate Glc1Man9GlcNAc2 alpha-1,3-glucosyltransferase (EC 2.4.1.265) (Asparagine-linked glycosylation protein 8) (Dol-P-Glc:Glc(1)Man(9)GlcNAc(2)-PP-dolichyl alpha-1,3-glucosyltransferase) (Dolichyl-P-Glc:Glc1Man9GlcNAc2-PP-dolichyl glucosyltransferase)	PATHWAY: Protein modification; protein glycosylation.	2759	4751	GO:0042283; GO:0005789; GO:0016021; GO:0006490; GO:0006487	endoplasmic reticulum membrane [GO:0005789]; integral component of membrane [GO:0016021]; dolichyl pyrophosphate Glc1Man9GlcNAc2 alpha-1,3-glucosyltransferase activity [GO:0042283]; oligosaccharide-lipid intermediate biosynthetic process [GO:0006490]; protein N-linked glycosylation [GO:0006487]
P93050	RKF3 AT2324 At2g48010 T9J23.16	Probable LRR receptor-like serine/threonine-protein kinase RKF3 (EC 2.7.11.1) (Receptor-like kinase in flowers 3)		2759	33090	GO:0005524; GO:0016021; GO:0005886; GO:0004674; GO:0004702; GO:0023014	integral component of membrane [GO:0016021]; plasma membrane [GO:0005886]; ATP binding [GO:0005524]; protein serine/threonine kinase activity [GO:0004674]; receptor signaling protein serine/threonine kinase activity [GO:0004702]; signal transduction by protein phosphorylation [GO:0023014]
Q8L899		Systemin receptor SR160 (EC 2.7.11.1) (Brassinosteroid LRR receptor kinase)		2759	33090	GO:0005524; GO:0006952; GO:0016021; GO:0005886; GO:0004674; GO:0005496	integral component of membrane [GO:0016021]; plasma membrane [GO:0005886]; ATP binding [GO:0005524]; protein serine/threonine kinase activity [GO:0004674]; steroid binding [GO:0005496]; defense response [GO:0006952]
P47927	AP2 At4g36920 AP22.49 C7A10.440	Floral homeotic protein APETALA 2		2759	33090	GO:0003677; GO:0030154; GO:0009908; GO:0010073; GO:0005634; GO:0048481; GO:0048316; GO:0010093; GO:0003700; GO:0006351	nucleus [GO:0005634]; DNA binding [GO:0003677]; transcription factor activity, sequence-specific DNA binding [GO:0003700]; cell differentiation [GO:0030154]; flower development [GO:0009908]; meristem maintenance [GO:0010073]; plant ovule development [GO:0048481]; seed development [GO:0048316]; specification of floral organ identity [GO:0010093]; transcription, DNA-templated [GO:0006351]
Q70G58	Os07g0657900 LOC_Os07g46410 OsJ_25429	Thioredoxin reductase NTRC (EC 1.8.1.9) (NADPH-dependent thioredoxin reductase C) (OsNTRC)		2759	33090	GO:0045454; GO:0009507; GO:0042744; GO:0042802; GO:0016671; GO:0019430; GO:0004791	chloroplast [GO:0009507]; identical protein binding [GO:0042802]; oxidoreductase activity, acting on a sulfur group of donors, disulfide as acceptor [GO:0016671]; thioredoxin-disulfide reductase activity [GO:0004791]; cell redox homeostasis [GO:0045454]; hydrogen peroxide catabolic process [GO:0042744]; removal of superoxide radicals [GO:0019430]
Q9LUV2	HS1 At3g17210 MGD8.2	Stress-response A/B barrel domain-containing protein HS1 (Pop3 family protein At3g17210) (Protein HEAT STABLE 1) (AtHS1)		2759	33090	GO:0005829; GO:0042742; GO:0050832; GO:0046872; GO:0005886	cytosol [GO:0005829]; plasma membrane [GO:0005886]; metal ion binding [GO:0046872]; defense response to bacterium [GO:0042742]; defense response to fungus [GO:0050832]
Q9SYK4	IP5P13 5PTASE13 IPP6 At1g05630 F3F20.8	Type I inositol polyphosphate 5-phosphatase 13 (At5PTase13) (EC 3.1.3.56)		2759	33090	GO:0009630; GO:0052659; GO:0052658; GO:0004445; GO:0046872; GO:0005634; GO:0046856; GO:0009846	nucleus [GO:0005634]; inositol-1,3,4,5-tetrakisphosphate 5-phosphatase activity [GO:0052659]; inositol-1,4,5-trisphosphate 5-phosphatase activity [GO:0052658]; inositol-polyphosphate 5-phosphatase activity [GO:0004445]; metal ion binding [GO:0046872]; gravitropism [GO:0009630]; phosphatidylinositol dephosphorylation [GO:0046856]; pollen germination [GO:0009846]
P49676		Beta-galactosidase (Lactase) (EC 3.2.1.23)		2759	33090	GO:0048046; GO:0004565; GO:0030246; GO:0005975	apoplast [GO:0048046]; beta-galactosidase activity [GO:0004565]; carbohydrate binding [GO:0030246]; carbohydrate metabolic process [GO:0005975]
Q94IA6	CYP90D1 At3g13730 MMM17.20	3-epi-6-deoxocathasterone 23-monooxygenase (EC 1.14.13.112) (Cytochrome P450 90D1)	PATHWAY: Plant hormone biosynthesis; brassinosteroid biosynthesis.	2759	33090	GO:0016132; GO:0010268; GO:0005789; GO:0020037; GO:0016021; GO:0005506; GO:0048366; GO:0016709; GO:0048441; GO:0048443; GO:0016125	endoplasmic reticulum membrane [GO:0005789]; integral component of membrane [GO:0016021]; heme binding [GO:0020037]; iron ion binding [GO:0005506]; oxidoreductase activity, acting on paired donors, with incorporation or reduction of molecular oxygen, NAD(P)H as one donor, and incorporation of one atom of oxygen [GO:0016709]; brassinosteroid biosynthetic process [GO:0016132]; brassinosteroid homeo…
Q96512	PER9 P9 At1g44970 F27F5.6 T22C22.24	Peroxidase 9 (Atperox P9) (EC 1.11.1.7) (ATP18a)		2759	33090	GO:0005576; GO:0020037; GO:0042744; GO:0046872; GO:0004601; GO:0006979	extracellular region [GO:0005576]; heme binding [GO:0020037]; metal ion binding [GO:0046872]; peroxidase activity [GO:0004601]; hydrogen peroxide catabolic process [GO:0042744]; response to oxidative stress [GO:0006979]
Q5VRH9	PUB12 Os06g0102700 LOC_Os06g01304 OSJNBa0075G19.19-1	U-box domain-containing protein 12 (EC 6.3.2.-) (Plant U-box protein 12) (OsPUB12)	PATHWAY: Protein modification; protein ubiquitination.	2759	33090	GO:0005737; GO:0016874; GO:0005634; GO:0016567; GO:0004842	cytoplasm [GO:0005737]; nucleus [GO:0005634]; ligase activity [GO:0016874]; ubiquitin-protein transferase activity [GO:0004842]; protein ubiquitination [GO:0016567]
Q9Y874	vma-11 NCU00667	V-type proton ATPase 16 kDa proteolipid subunit 2 (V-ATPase 16 kDa proteolipid subunit 2) (Proteolipid protein vma-11) (Vacuolar proton pump 16 kDa proteolipid subunit 2)		2759	4751	GO:0015991; GO:0005783; GO:0016021; GO:0046961; GO:0007035; GO:0000220	endoplasmic reticulum [GO:0005783]; integral component of membrane [GO:0016021]; vacuolar proton-transporting V-type ATPase, V0 domain [GO:0000220]; proton-transporting ATPase activity, rotational mechanism [GO:0046961]; ATP hydrolysis coupled proton transport [GO:0015991]; vacuolar acidification [GO:0007035]
Q5G1T1	EMB2261 PCMP-H78 At3g49170 F2K15.30	Pentatricopeptide repeat-containing protein At3g49170, chloroplastic (Protein EMBRYO DEFECTIVE 2261)		2759	33090	GO:0009507; GO:0009793; GO:0008270	chloroplast [GO:0009507]; zinc ion binding [GO:0008270]; embryo development ending in seed dormancy [GO:0009793]
Q9LF79	ACA8 At5g57110 MUL3.5	Calcium-transporting ATPase 8, plasma membrane-type (EC 3.6.3.8) (Ca(2+)-ATPase isoform 8)		2759	33090	GO:0005524; GO:0005388; GO:0005887; GO:0043231; GO:0016020; GO:0046872; GO:0005886; GO:0009506; GO:0043621; GO:0009624	integral component of plasma membrane [GO:0005887]; intracellular membrane-bounded organelle [GO:0043231]; membrane [GO:0016020]; plasma membrane [GO:0005886]; plasmodesma [GO:0009506]; ATP binding [GO:0005524]; calcium-transporting ATPase activity [GO:0005388]; metal ion binding [GO:0046872]; protein self-association [GO:0043621]; response to nematode [GO:0009624]
Q7XA65	At1g56345 F13N6.19 F14G9.4	RNA pseudouridine synthase 1 (EC 5.4.99.-) (RNA pseudouridylate synthase 1) (RNA-uridine isomerase 1)		2759	33090	GO:0003723; GO:0009982; GO:0001522	pseudouridine synthase activity [GO:0009982]; RNA binding [GO:0003723]; pseudouridine synthesis [GO:0001522]
Q9ZVL6	At1g54780 T22H22.19	UPF0603 protein At1g54780, chloroplastic (Thylakoid lumen 18.3 kDa protein)		2759	33090	GO:0003993; GO:0009507; GO:0009534; GO:0009535; GO:0016311; GO:0016021; GO:0010206; GO:0009579; GO:0031977	chloroplast [GO:0009507]; chloroplast thylakoid [GO:0009534]; chloroplast thylakoid membrane [GO:0009535]; integral component of membrane [GO:0016021]; thylakoid [GO:0009579]; thylakoid lumen [GO:0031977]; acid phosphatase activity [GO:0003993]; dephosphorylation [GO:0016311]; photosystem II repair [GO:0010206]
A5EB33	rutA BBta_1128	Pyrimidine monooxygenase RutA (EC 1.14.99.46)		2		GO:0004497; GO:0019740; GO:0016705; GO:0006212	monooxygenase activity [GO:0004497]; oxidoreductase activity, acting on paired donors, with incorporation or reduction of molecular oxygen [GO:0016705]; nitrogen utilization [GO:0019740]; uracil catabolic process [GO:0006212]
O82549	PLD1	Phospholipase D alpha 1 (PLD 1) (EC 3.1.4.4) (Choline phosphatase 1) (Phosphatidylcholine-hydrolyzing phospholipase D 1)		2759	33090	GO:0070290; GO:0005509; GO:0005737; GO:0016042; GO:0016020; GO:0046470; GO:0004630	cytoplasm [GO:0005737]; membrane [GO:0016020]; calcium ion binding [GO:0005509]; N-acylphosphatidylethanolamine-specific phospholipase D activity [GO:0070290]; phospholipase D activity [GO:0004630]; lipid catabolic process [GO:0016042]; phosphatidylcholine metabolic process [GO:0046470]
Q9FIZ9	NIP4-1 At5g37810 K22F20.50	Putative aquaporin NIP4-1 (NOD26-like intrinsic protein 4-1) (AtNIP4;1) [Cleaved into: Putative aquaporin NIP4-1, N-terminally processed]		2759	33090	GO:0009992; GO:0015254; GO:0015793; GO:0005887; GO:0034220; GO:0015250; GO:0006833	integral component of plasma membrane [GO:0005887]; glycerol channel activity [GO:0015254]; water channel activity [GO:0015250]; cellular water homeostasis [GO:0009992]; glycerol transport [GO:0015793]; ion transmembrane transport [GO:0034220]; water transport [GO:0006833]
Q9MT28		Threonine synthase, chloroplastic (TS) (EC 4.2.3.1)	PATHWAY: Amino-acid biosynthesis; L-threonine biosynthesis; L-threonine from L-aspartate: step 5/5.	2759	33090	GO:0009507; GO:0030170; GO:0009088; GO:0004795	chloroplast [GO:0009507]; pyridoxal phosphate binding [GO:0030170]; threonine synthase activity [GO:0004795]; threonine biosynthetic process [GO:0009088]
Q7YJV2	clpP	ATP-dependent Clp protease proteolytic subunit (EC 3.4.21.92) (Endopeptidase Clp)		2759	33090	GO:0009570; GO:0004252	chloroplast stroma [GO:0009570]; serine-type endopeptidase activity [GO:0004252]
O49858	CYP82A3	Cytochrome P450 82A3 (EC 1.14.-.-) (Cytochrome P450 CP6)		2759	33090	GO:0020037; GO:0005506; GO:0016020; GO:0016709; GO:0044550	membrane [GO:0016020]; heme binding [GO:0020037]; iron ion binding [GO:0005506]; oxidoreductase activity, acting on paired donors, with incorporation or reduction of molecular oxygen, NAD(P)H as one donor, and incorporation of one atom of oxygen [GO:0016709]; secondary metabolite biosynthetic process [GO:0044550]
B1A980	rps7-A; rps7-B	30S ribosomal protein S7, chloroplastic		2759	33090	GO:0009507; GO:0019843; GO:0015935; GO:0003735; GO:0006412	chloroplast [GO:0009507]; small ribosomal subunit [GO:0015935]; rRNA binding [GO:0019843]; structural constituent of ribosome [GO:0003735]; translation [GO:0006412]
Q332V2	clpP	ATP-dependent Clp protease proteolytic subunit (EC 3.4.21.92) (Endopeptidase Clp)		2759	33090	GO:0009570; GO:0004252	chloroplast stroma [GO:0009570]; serine-type endopeptidase activity [GO:0004252]
L7HXG6	OOU_Y34scaffold00711g6	Eukaryotic translation initiation factor 3 subunit L (eIF3l)		2759	4751	GO:0016282; GO:0033290; GO:0005852; GO:0001731; GO:0006446; GO:0003743	eukaryotic 43S preinitiation complex [GO:0016282]; eukaryotic 48S preinitiation complex [GO:0033290]; eukaryotic translation initiation factor 3 complex [GO:0005852]; translation initiation factor activity [GO:0003743]; formation of translation preinitiation complex [GO:0001731]; regulation of translational initiation [GO:0006446]
P0CT08	MGG_05266	Eukaryotic translation initiation factor 3 subunit L (eIF3l)		2759	4751	GO:0016282; GO:0033290; GO:0005852; GO:0001731; GO:0043581; GO:0006446; GO:0003743	eukaryotic 43S preinitiation complex [GO:0016282]; eukaryotic 48S preinitiation complex [GO:0033290]; eukaryotic translation initiation factor 3 complex [GO:0005852]; translation initiation factor activity [GO:0003743]; formation of translation preinitiation complex [GO:0001731]; mycelium development [GO:0043581]; regulation of translational initiation [GO:0006446]
P92939	ECA1 ACA3 At1g07810 F24B9.9	Calcium-transporting ATPase 1, endoplasmic reticulum-type (EC 3.6.3.8)		2759	33090	GO:0005524; GO:0070588; GO:0006816; GO:0005388; GO:0005783; GO:0005789; GO:0030176; GO:0005887; GO:0046872; GO:0005886; GO:0046686; GO:0010042; GO:0005774	endoplasmic reticulum [GO:0005783]; endoplasmic reticulum membrane [GO:0005789]; integral component of endoplasmic reticulum membrane [GO:0030176]; integral component of plasma membrane [GO:0005887]; plasma membrane [GO:0005886]; vacuolar membrane [GO:0005774]; ATP binding [GO:0005524]; calcium-transporting ATPase activity [GO:0005388]; metal ion binding [GO:0046872]; calcium ion transmembrane tr…
Q9SE60	MTHFR1 At3g59970 F24G16.240	Methylenetetrahydrofolate reductase 1 (AtMTHFR1) (EC 1.5.1.20)	PATHWAY: One-carbon metabolism; tetrahydrofolate interconversion.	2759	33090	GO:0005829; GO:0009086; GO:0004489; GO:0006730; GO:0035999	cytosol [GO:0005829]; methylenetetrahydrofolate reductase (NAD(P)H) activity [GO:0004489]; methionine biosynthetic process [GO:0009086]; one-carbon metabolic process [GO:0006730]; tetrahydrofolate interconversion [GO:0035999]
P0C884	SCL34 At2g29065 T9I4.14	Scarecrow-like protein 34 (AtSCL34) (GRAS family protein 12) (AtGRAS-12)		2759	33090	GO:0005634; GO:0006355; GO:0006351	nucleus [GO:0005634]; regulation of transcription, DNA-templated [GO:0006355]; transcription, DNA-templated [GO:0006351]
Q84M43	CESA2 Os03g0808100 LOC_Os03g59340 OsJ_012480 OSJNBa0059E14.5 OSJNBa0060M17.2	Probable cellulose synthase A catalytic subunit 2 [UDP-forming] (EC 2.4.1.12) (OsCesA2)	PATHWAY: Glycan metabolism; plant cellulose biosynthesis.	2759	33090	GO:0071555; GO:0030244; GO:0016760; GO:0016021; GO:0046872; GO:0005886	integral component of membrane [GO:0016021]; plasma membrane [GO:0005886]; cellulose synthase (UDP-forming) activity [GO:0016760]; metal ion binding [GO:0046872]; cell wall organization [GO:0071555]; cellulose biosynthetic process [GO:0030244]
Q9MAC9	RP2 At3g01200 T4P13.11	Pyruvate, phosphate dikinase regulatory protein 2 (EC 2.7.11.32) (EC 2.7.4.27) (Pyruvate, Pi dikinase regulatory protein 2) (AtRP2) (PPDK RP2) (PPDK regulatory protein 2)		2759	33090	GO:0005524; GO:0009507; GO:0005829; GO:0016776; GO:0004672; GO:0006468; GO:0004674	chloroplast [GO:0009507]; cytosol [GO:0005829]; ATP binding [GO:0005524]; phosphotransferase activity, phosphate group as acceptor [GO:0016776]; protein kinase activity [GO:0004672]; protein serine/threonine kinase activity [GO:0004674]; protein phosphorylation [GO:0006468]
Q941D6	HDA14 At4g33470 F17M5.230	Histone deacetylase 14 (EC 3.5.1.98)		2759	33090	GO:0032041; GO:0043014; GO:0048487; GO:0009507; GO:0005829; GO:0005634; GO:0051721; GO:0043621; GO:0006355; GO:0006351; GO:0042903; GO:0090042	chloroplast [GO:0009507]; cytosol [GO:0005829]; nucleus [GO:0005634]; alpha-tubulin binding [GO:0043014]; beta-tubulin binding [GO:0048487]; NAD-dependent histone deacetylase activity (H3-K14 specific) [GO:0032041]; protein phosphatase 2A binding [GO:0051721]; protein self-association [GO:0043621]; tubulin deacetylase activity [GO:0042903]; regulation of transcription, DNA-templated [GO:0006355];…
Q8L4R0	TGD1 ABCI14 At1g19800 F14P1.27	Protein TRIGALACTOSYLDIACYLGLYCEROL 1, chloroplastic (ABC transporter I family member 14) (ABC transporter ABCI.14) (AtABCI14)		2759	33090	GO:0009507; GO:0009941; GO:0009706; GO:0009707; GO:0016021; GO:0006869; GO:0005319; GO:0005543; GO:0015914; GO:0005548	chloroplast [GO:0009507]; chloroplast envelope [GO:0009941]; chloroplast inner membrane [GO:0009706]; chloroplast outer membrane [GO:0009707]; integral component of membrane [GO:0016021]; lipid transporter activity [GO:0005319]; phospholipid binding [GO:0005543]; phospholipid transporter activity [GO:0005548]; lipid transport [GO:0006869]; phospholipid transport [GO:0015914]
C0LGK4	At2g16250 F16F14.25	Probable LRR receptor-like serine/threonine-protein kinase At2g16250 (EC 2.7.11.1)		2759	33090	GO:0005524; GO:0016021; GO:0009505; GO:0005886; GO:0009506; GO:0004674	integral component of membrane [GO:0016021]; plant-type cell wall [GO:0009505]; plasma membrane [GO:0005886]; plasmodesma [GO:0009506]; ATP binding [GO:0005524]; protein serine/threonine kinase activity [GO:0004674]
P0DH92	VHA-c1 AVA-P1 AVAP1 At4g34720 T4L20.300	V-type proton ATPase subunit c1 (V-ATPase subunit c1) (V-type proton ATPase 16 kDa proteolipid subunit c1) (V-ATPase 16 kDa proteolipid subunit c1) (Vacuolar H(+)-ATPase subunit c isoform 1) (Vacuolar proton pump 16 kDa proteolipid subunit c1) (Vacuolar proton pump subunit c1)		2759	33090	GO:0015991; GO:0016021; GO:0046961; GO:0007035; GO:0000220; GO:0005773	integral component of membrane [GO:0016021]; vacuolar proton-transporting V-type ATPase, V0 domain [GO:0000220]; vacuole [GO:0005773]; proton-transporting ATPase activity, rotational mechanism [GO:0046961]; ATP hydrolysis coupled proton transport [GO:0015991]; vacuolar acidification [GO:0007035]
P0DH93	VHA-c3 AVA-P3 AVAP3 At4g38920 F19H22.20	V-type proton ATPase subunit c3 (V-ATPase subunit c3) (V-type proton ATPase 16 kDa proteolipid subunit c3) (V-ATPase 16 kDa proteolipid subunit c3) (Vacuolar H(+)-ATPase subunit c isoform 3) (Vacuolar proton pump 16 kDa proteolipid subunit c3) (Vacuolar proton pump subunit c3)		2759	33090	GO:0015991; GO:0016021; GO:0046961; GO:0007035; GO:0000220; GO:0005773	integral component of membrane [GO:0016021]; vacuolar proton-transporting V-type ATPase, V0 domain [GO:0000220]; vacuole [GO:0005773]; proton-transporting ATPase activity, rotational mechanism [GO:0046961]; ATP hydrolysis coupled proton transport [GO:0015991]; vacuolar acidification [GO:0007035]
P0DH94	VHA-c5 AVA-P5 AVAP5 At2g16510 F1P15.11	V-type proton ATPase subunit c5 (V-ATPase subunit c5) (V-type proton ATPase 16 kDa proteolipid subunit c5) (V-ATPase 16 kDa proteolipid subunit c5) (Vacuolar H(+)-ATPase subunit c isoform 5) (Vacuolar proton pump 16 kDa proteolipid subunit c5) (Vacuolar proton pump subunit c5)		2759	33090	GO:0015991; GO:0015078; GO:0016021; GO:0005886; GO:0033179; GO:0005774; GO:0005773	integral component of membrane [GO:0016021]; plasma membrane [GO:0005886]; proton-transporting V-type ATPase, V0 domain [GO:0033179]; vacuolar membrane [GO:0005774]; vacuole [GO:0005773]; hydrogen ion transmembrane transporter activity [GO:0015078]; ATP hydrolysis coupled proton transport [GO:0015991]
Q3ECP6	At1g54790 T22H22.20	GDSL esterase/lipase At1g54790 (EC 3.1.1.-) (Extracellular lipase At1g54790)		2759	33090	GO:0005576; GO:0016788; GO:0016042	extracellular region [GO:0005576]; hydrolase activity, acting on ester bonds [GO:0016788]; lipid catabolic process [GO:0016042]
Q9XE58	SCL14 At1g07530 F22G5.9	Scarecrow-like protein 14 (AtSCL14) (GRAS family protein 2) (AtGRAS-2)		2759	33090	GO:0005829; GO:0005634; GO:0045893; GO:0006355; GO:0009410; GO:0043565; GO:0003700; GO:0006351	cytosol [GO:0005829]; nucleus [GO:0005634]; sequence-specific DNA binding [GO:0043565]; transcription factor activity, sequence-specific DNA binding [GO:0003700]; positive regulation of transcription, DNA-templated [GO:0045893]; regulation of transcription, DNA-templated [GO:0006355]; response to xenobiotic stimulus [GO:0009410]; transcription, DNA-templated [GO:0006351]
Q8S340	PAP22 AT6 At3g52820 F3C22.220	Purple acid phosphatase 22 (EC 3.1.3.2)		2759	33090	GO:0003993; GO:0016311; GO:0005576; GO:0046872	extracellular region [GO:0005576]; acid phosphatase activity [GO:0003993]; metal ion binding [GO:0046872]; dephosphorylation [GO:0016311]
P04078		Glutamine synthetase cytosolic isozyme (EC 6.3.1.2) (Glutamate--ammonia ligase)		2759	33090	GO:0005524; GO:0005737; GO:0004356; GO:0006542; GO:0009399	cytoplasm [GO:0005737]; ATP binding [GO:0005524]; glutamate-ammonia ligase activity [GO:0004356]; glutamine biosynthetic process [GO:0006542]; nitrogen fixation [GO:0009399]
Q75K78	CKX9 Os05g0374200 LOC_Os05g31040 OJ1005_E12.3 OsJ_18319 OSJNBa0025P09.18	Cytokinin dehydrogenase 9 (EC 1.5.99.12) (Cytokinin oxidase 9) (OsCKX9)		2759	33090	GO:0019139; GO:0009690; GO:0005615; GO:0050660; GO:0016614	extracellular space [GO:0005615]; cytokinin dehydrogenase activity [GO:0019139]; flavin adenine dinucleotide binding [GO:0050660]; oxidoreductase activity, acting on CH-OH group of donors [GO:0016614]; cytokinin metabolic process [GO:0009690]
Q39203	SD22 RLK4 At4g00340 A_IG005I10.19 F5I10.19	G-type lectin S-receptor-like serine/threonine-protein kinase SD2-2 (EC 2.7.11.1) (Receptor-like kinase 4) (S-domain-2 (SD2) receptor kinase 2) (SD2-2)		2759	33090	GO:0005524; GO:0005516; GO:0030246; GO:0016021; GO:0005886; GO:0004674; GO:0048544	integral component of membrane [GO:0016021]; plasma membrane [GO:0005886]; ATP binding [GO:0005524]; calmodulin binding [GO:0005516]; carbohydrate binding [GO:0030246]; protein serine/threonine kinase activity [GO:0004674]; recognition of pollen [GO:0048544]
Q40392	N	TMV resistance protein N		2759	33090	GO:0043531; GO:0005524; GO:0005737; GO:0009626; GO:0007165	cytoplasm [GO:0005737]; ADP binding [GO:0043531]; ATP binding [GO:0005524]; plant-type hypersensitive response [GO:0009626]; signal transduction [GO:0007165]
Q9XEA6	RCS1 Os12g0625000 LOC_Os12g42980	Cysteine synthase (CSase) (EC 2.5.1.47) (O-acetylserine (thiol)-lyase) (OAS-TL) (O-acetylserine sulfhydrylase)	PATHWAY: Amino-acid biosynthesis; L-cysteine biosynthesis; L-cysteine from L-serine: step 2/2.	2759	33090	GO:0006535; GO:0004124; GO:0005737; GO:0030170; GO:0016740	cytoplasm [GO:0005737]; cysteine synthase activity [GO:0004124]; pyridoxal phosphate binding [GO:0030170]; transferase activity [GO:0016740]; cysteine biosynthetic process from serine [GO:0006535]
Q9SRQ3	PEX19-1 At3g03490 T21P5.9	Peroxisome biogenesis protein 19-1 (Peroxin-19-1) (AtPEX19-1) (Peroxisomal membrane protein import receptor PEX19-1)		2759	33090	GO:0005829; GO:0042802; GO:0005778; GO:0007031; GO:0015031	cytosol [GO:0005829]; peroxisomal membrane [GO:0005778]; identical protein binding [GO:0042802]; peroxisome organization [GO:0007031]; protein transport [GO:0015031]
Q43725	OASC ACS 1 At3g59760 F24G16.30	Cysteine synthase, mitochondrial (EC 2.5.1.47) (Beta-substituted Ala synthase 2;2) (ARAth-Bsas2;2) (CSase C) (AtCS-C) (CS-C) (O-acetylserine (thiol)-lyase) (O-acetylserine sulfhydrylase) (OAS-TL C)	PATHWAY: Amino-acid biosynthesis; L-cysteine biosynthesis; L-cysteine from L-serine: step 2/2.	2759	33090	GO:0006535; GO:0004124; GO:0005739; GO:0016740	mitochondrion [GO:0005739]; cysteine synthase activity [GO:0004124]; transferase activity [GO:0016740]; cysteine biosynthetic process from serine [GO:0006535]
Q99014	pkc1	Protein kinase C-like (EC 2.7.11.13)		2759	4751	GO:0005524; GO:0005622; GO:0035556; GO:0046872; GO:0004697	intracellular [GO:0005622]; ATP binding [GO:0005524]; metal ion binding [GO:0046872]; protein kinase C activity [GO:0004697]; intracellular signal transduction [GO:0035556]
Q84VG6	At2g17525 MJB20.17	Pentatricopeptide repeat-containing protein At2g17525, mitochondrial		2759	33090	GO:0005739	mitochondrion [GO:0005739]
Q9LU15	AHP4 At3g16360 MYA6.16 T2O4.15	Histidine-containing phosphotransfer protein 4		2759	33090	GO:0009736; GO:0005737; GO:0005829; GO:0005634; GO:0000160; GO:0004871	cytoplasm [GO:0005737]; cytosol [GO:0005829]; nucleus [GO:0005634]; signal transducer activity [GO:0004871]; cytokinin-activated signaling pathway [GO:0009736]; phosphorelay signal transduction system [GO:0000160]
Q10PP8	MTP4 Os03g0226400 LOC_Os03g12530 OsJ_09993 OSJNBa0081P02.21	Metal tolerance protein 4 (OsMTP4)		2759	33090	GO:0016021; GO:0016020; GO:0061088; GO:0010043; GO:0005774; GO:0071577; GO:0005385	integral component of membrane [GO:0016021]; membrane [GO:0016020]; vacuolar membrane [GO:0005774]; zinc ion transmembrane transporter activity [GO:0005385]; regulation of sequestering of zinc ion [GO:0061088]; response to zinc ion [GO:0010043]; zinc II ion transmembrane transport [GO:0071577]
Q69VD5	PHN1 Os06g0597400 LOC_Os06g39640 P0417D05.31	Protein argonaute PNH1 (Protein PINHEAD homolog 1) (OsPNH1)		2759	33090	GO:0005737; GO:0031047; GO:0048366; GO:0019827; GO:0003743; GO:0006413	cytoplasm [GO:0005737]; translation initiation factor activity [GO:0003743]; gene silencing by RNA [GO:0031047]; leaf development [GO:0048366]; stem cell population maintenance [GO:0019827]; translational initiation [GO:0006413]
P23472		Hevamine-A [Includes: Chitinase (EC 3.2.1.14); Lysozyme (EC 3.2.1.17)]		2759	33090	GO:0006032; GO:0004568; GO:0003796; GO:0000272; GO:0005773	vacuole [GO:0005773]; chitinase activity [GO:0004568]; lysozyme activity [GO:0003796]; chitin catabolic process [GO:0006032]; polysaccharide catabolic process [GO:0000272]
O80844	At2g45750 F4I18.27	Probable methyltransferase PMT16 (EC 2.1.1.-)		2759	33090	GO:0005789; GO:0016021; GO:0008168	endoplasmic reticulum membrane [GO:0005789]; integral component of membrane [GO:0016021]; methyltransferase activity [GO:0008168]
Q4HWE2	RAT1 FGSG_10716	5'-3' exoribonuclease 2 (EC 3.1.13.-)		2759	4751	GO:0004534; GO:0006397; GO:0071028; GO:0003676; GO:0005634; GO:0006364; GO:0006355; GO:0030847; GO:0030846; GO:0008270	nucleus [GO:0005634]; 5'-3' exoribonuclease activity [GO:0004534]; nucleic acid binding [GO:0003676]; zinc ion binding [GO:0008270]; mRNA processing [GO:0006397]; nuclear mRNA surveillance [GO:0071028]; regulation of transcription, DNA-templated [GO:0006355]; rRNA processing [GO:0006364]; termination of RNA polymerase II transcription, exosome-dependent [GO:0030847]; termination of RNA polymerase…
Q5BGB9	sar1 AN0411	Small COPII coat GTPase sar1 (EC 3.6.5.-)		2759	4751	GO:0030127; GO:0006888; GO:0005525; GO:0003924; GO:0000139; GO:0070971; GO:0005789; GO:0006886; GO:0006998; GO:0003400; GO:0007264; GO:0016050	COPII vesicle coat [GO:0030127]; endoplasmic reticulum exit site [GO:0070971]; endoplasmic reticulum membrane [GO:0005789]; Golgi membrane [GO:0000139]; GTP binding [GO:0005525]; GTPase activity [GO:0003924]; ER to Golgi vesicle-mediated transport [GO:0006888]; intracellular protein transport [GO:0006886]; nuclear envelope organization [GO:0006998]; regulation of COPII vesicle coating [GO:0003400…
P00908	trp-1 trpg-trpc-trpf tryp-1 NCU00200	Multifunctional tryptophan biosynthesis protein [Includes: Anthranilate synthase component 2 (AS) (EC 4.1.3.27) (Anthranilate synthase, glutamine amidotransferase component); Indole-3-glycerol phosphate synthase (IGPS) (EC 4.1.1.48); N-(5'-phosphoribosyl)anthranilate isomerase (PRAI) (EC 5.3.1.24)]	PATHWAY: Amino-acid biosynthesis; L-tryptophan biosynthesis; L-tryptophan from chorismate: step 1/5.; PATHWAY: Amino-acid biosynthesis; L-tryptophan biosynthesis; L-tryptophan from chorismate: step 3/5.; PATHWAY: Amino-acid biosynthesis; L-tryptophan biosynthesis; L-tryptophan from chorismate: step 4/5.	2759	4751	GO:0004049; GO:0005950; GO:0005829; GO:0006541; GO:0004425; GO:0004640; GO:0016740; GO:0000162	anthranilate synthase complex [GO:0005950]; cytosol [GO:0005829]; anthranilate synthase activity [GO:0004049]; indole-3-glycerol-phosphate synthase activity [GO:0004425]; phosphoribosylanthranilate isomerase activity [GO:0004640]; transferase activity [GO:0016740]; glutamine metabolic process [GO:0006541]; tryptophan biosynthetic process [GO:0000162]
O23735		Cysteine synthase (CSase) (EC 2.5.1.47) (O-acetylserine (thiol)-lyase) (OAS-TL) (O-acetylserine sulfhydrylase) (OAS-TL6)	PATHWAY: Amino-acid biosynthesis; L-cysteine biosynthesis; L-cysteine from L-serine: step 2/2.	2759	33090	GO:0006535; GO:0004124; GO:0005737; GO:0016740	cytoplasm [GO:0005737]; cysteine synthase activity [GO:0004124]; transferase activity [GO:0016740]; cysteine biosynthetic process from serine [GO:0006535]
Q9SH30	HMA5 At1g63440 F2K11.18	Probable copper-transporting ATPase HMA5 (EC 3.6.3.54) (Probable copper-transporting ATPase 3) (Protein HEAVY METAL ATPASE 5)		2759	33090	GO:0005524; GO:0005507; GO:0035434; GO:0043682; GO:0010273; GO:0005887; GO:0043231; GO:0046688	integral component of plasma membrane [GO:0005887]; intracellular membrane-bounded organelle [GO:0043231]; ATP binding [GO:0005524]; copper ion binding [GO:0005507]; copper-transporting ATPase activity [GO:0043682]; copper ion transmembrane transport [GO:0035434]; detoxification of copper ion [GO:0010273]; response to copper ion [GO:0046688]
Q9LIC3	PCMP-H85 At3g13770 MMM17.3	Putative pentatricopeptide repeat-containing protein At3g13770, mitochondrial		2759	33090	GO:0005739; GO:0008270	mitochondrion [GO:0005739]; zinc ion binding [GO:0008270]
Q9M3M0	ndhK	NAD(P)H-quinone oxidoreductase subunit K, chloroplastic (EC 1.6.5.-) (NAD(P)H dehydrogenase subunit K) (NADH-plastoquinone oxidoreductase subunit K)		2759	33090	GO:0051539; GO:0008137; GO:0009535; GO:0005506; GO:0019684; GO:0048038; GO:0006810	chloroplast thylakoid membrane [GO:0009535]; 4 iron, 4 sulfur cluster binding [GO:0051539]; iron ion binding [GO:0005506]; NADH dehydrogenase (ubiquinone) activity [GO:0008137]; quinone binding [GO:0048038]; photosynthesis, light reaction [GO:0019684]; transport [GO:0006810]
Q8LEE8	LIP1P At5g08415 F8L15.140	Lipoyl synthase, chloroplastic (EC 2.8.1.8) (Lipoate synthase) (LS) (Lip-syn) (Lipoate synthase, plastidial) (LIP1p) (Lipoic acid synthase)	PATHWAY: Protein modification; protein lipoylation via endogenous pathway; protein N(6)-(lipoyl)lysine from octanoyl-[acyl-carrier-protein]: step 2/2. {ECO:0000255|HAMAP-Rule:MF_03129}.	2759	33090	GO:0051539; GO:0009507; GO:0009107; GO:0016992; GO:0046872; GO:0009249	chloroplast [GO:0009507]; 4 iron, 4 sulfur cluster binding [GO:0051539]; lipoate synthase activity [GO:0016992]; metal ion binding [GO:0046872]; lipoate biosynthetic process [GO:0009107]; protein lipoylation [GO:0009249]
O65413	STP12 At4g21480 F18E5.100	Sugar transport protein 12 (Hexose transporter 12)		2759	33090	GO:0008643; GO:0016021; GO:0022891; GO:0015293	integral component of membrane [GO:0016021]; substrate-specific transmembrane transporter activity [GO:0022891]; symporter activity [GO:0015293]; carbohydrate transport [GO:0008643]
A2WSH0	ABCG36 PDR9 OsI_002763	ABC transporter G family member 36 (OsABCG36) (Pleiotropic drug resistance protein 9) (OsPDR9)		2759	33090	GO:0005524; GO:0016887; GO:0016021; GO:0006810	integral component of membrane [GO:0016021]; ATP binding [GO:0005524]; ATPase activity [GO:0016887]; transport [GO:0006810]
P49332	PARC	Probable glutathione S-transferase parC (EC 2.5.1.18) (Auxin-regulated protein parC)		2759	33090	GO:0009734; GO:0004364	glutathione transferase activity [GO:0004364]; auxin-activated signaling pathway [GO:0009734]
O49432	QRT3 At4g20050 F18F4.150	Polygalacturonase QRT3 (AtQRT3) (PG QRT3) (EC 3.2.1.15) (Pectinase QRT3) (Protein QUARTET 3)		2759	33090	GO:0005618; GO:0071555; GO:0005576; GO:0009556; GO:0010584; GO:0004650	cell wall [GO:0005618]; extracellular region [GO:0005576]; polygalacturonase activity [GO:0004650]; cell wall organization [GO:0071555]; microsporogenesis [GO:0009556]; pollen exine formation [GO:0010584]
Q9SXB8	At1g11330 T28P6.2	G-type lectin S-receptor-like serine/threonine-protein kinase At1g11330 (EC 2.7.11.1)		2759	33090	GO:0005524; GO:0005516; GO:0030246; GO:0016021; GO:0005886; GO:0004674; GO:0048544	integral component of membrane [GO:0016021]; plasma membrane [GO:0005886]; ATP binding [GO:0005524]; calmodulin binding [GO:0005516]; carbohydrate binding [GO:0030246]; protein serine/threonine kinase activity [GO:0004674]; recognition of pollen [GO:0048544]
Q9M2A1	At3g42630 T12K4_80	Pentatricopeptide repeat-containing protein At3g42630		2759	33090	GO:0009507	chloroplast [GO:0009507]
C0LGH3	At1g56140 F14G9.24 T6H22.8.1	Probable LRR receptor-like serine/threonine-protein kinase At1g56140 (EC 2.7.11.1)		2759	33090	GO:0005524; GO:0016021; GO:0005886; GO:0004674	integral component of membrane [GO:0016021]; plasma membrane [GO:0005886]; ATP binding [GO:0005524]; protein serine/threonine kinase activity [GO:0004674]
Q4WN99	dph2 AFUA_6G07100	Diphthamide biosynthesis protein 2	PATHWAY: Protein modification; peptidyl-diphthamide biosynthesis.	2759	4751	GO:0005829; GO:0017183	cytosol [GO:0005829]; peptidyl-diphthamide biosynthetic process from peptidyl-histidine [GO:0017183]
Q8WZX5	exr-1 rat1 B7K22.110 NCU01643	5'-3' exoribonuclease 2 (EC 3.1.13.-) (Exoribonuclease 1)		2759	4751	GO:0004534; GO:0006353; GO:0006397; GO:0046872; GO:0003676; GO:0005634; GO:0006364; GO:0006355	nucleus [GO:0005634]; 5'-3' exoribonuclease activity [GO:0004534]; metal ion binding [GO:0046872]; nucleic acid binding [GO:0003676]; DNA-templated transcription, termination [GO:0006353]; mRNA processing [GO:0006397]; regulation of transcription, DNA-templated [GO:0006355]; rRNA processing [GO:0006364]
Q09WZ5	rps18 MoinCp043	30S ribosomal protein S18, chloroplastic		2759	33090	GO:0009507; GO:0019843; GO:0005840; GO:0003735; GO:0006412	chloroplast [GO:0009507]; ribosome [GO:0005840]; rRNA binding [GO:0019843]; structural constituent of ribosome [GO:0003735]; translation [GO:0006412]
Q84JS6	KNAT6 At1g23380 F26F24.25 F28C11.2	Homeobox protein knotted-1-like 6 (Protein KNAT6)		2759	33090	GO:0010073; GO:0005634; GO:0006355; GO:0043565; GO:0003700	nucleus [GO:0005634]; sequence-specific DNA binding [GO:0043565]; transcription factor activity, sequence-specific DNA binding [GO:0003700]; meristem maintenance [GO:0010073]; regulation of transcription, DNA-templated [GO:0006355]
Q9LM02	SMT1 CPH At5g13710 MSH12.18	Cycloartenol-C-24-methyltransferase (EC 2.1.1.41) (24-sterol C-methyltransferase 1) (Sterol C-methyltransferase 1) (Protein CEPHALOPOD) (Protein STEROL METHYLTRANSFERASE 1)	PATHWAY: Steroid biosynthesis; sterol biosynthesis.	2759	33090	GO:0009793; GO:0005783; GO:0005768; GO:0009506; GO:0003838; GO:0016126; GO:0005802; GO:0005774; GO:0005773	endoplasmic reticulum [GO:0005783]; endosome [GO:0005768]; plasmodesma [GO:0009506]; trans-Golgi network [GO:0005802]; vacuolar membrane [GO:0005774]; vacuole [GO:0005773]; sterol 24-C-methyltransferase activity [GO:0003838]; embryo development ending in seed dormancy [GO:0009793]; sterol biosynthetic process [GO:0016126]
P56216	VAOA	Vanillyl-alcohol oxidase (EC 1.1.3.38) (4-allylphenol oxidase) (Aryl-alcohol oxidase)		2759	4751	GO:0050660; GO:0015945; GO:0005777; GO:0018465	peroxisome [GO:0005777]; flavin adenine dinucleotide binding [GO:0050660]; vanillyl-alcohol oxidase activity [GO:0018465]; methanol metabolic process [GO:0015945]
Q9P6I9	SPBC1683.13c	Uncharacterized transcriptional regulatory protein C1683.13c		2759	4751	GO:0000978; GO:0000122; GO:0005634; GO:0006808; GO:0000982; GO:0006351; GO:0008270	nucleus [GO:0005634]; RNA polymerase II core promoter proximal region sequence-specific DNA binding [GO:0000978]; transcription factor activity, RNA polymerase II core promoter proximal region sequence-specific binding [GO:0000982]; zinc ion binding [GO:0008270]; negative regulation of transcription from RNA polymerase II promoter [GO:0000122]; regulation of nitrogen utilization [GO:0006808]; tra…
P93092	ACP1	Acyl carrier protein 1, chloroplastic (ACP 1)	PATHWAY: Lipid metabolism; fatty acid biosynthesis.	2759	33090	GO:0009507; GO:0006633; GO:0031177	chloroplast [GO:0009507]; phosphopantetheine binding [GO:0031177]; fatty acid biosynthetic process [GO:0006633]
Q9LW83	CES101 At3g16030 MSL1.2	G-type lectin S-receptor-like serine/threonine-protein kinase CES101 (EC 2.7.11.1) (Protein CALLUS EXPRESSION OF RBCS 101)		2759	33090	GO:0005524; GO:0005516; GO:0030246; GO:0045087; GO:0016021; GO:0005886; GO:0004674; GO:0009620	integral component of membrane [GO:0016021]; plasma membrane [GO:0005886]; ATP binding [GO:0005524]; calmodulin binding [GO:0005516]; carbohydrate binding [GO:0030246]; protein serine/threonine kinase activity [GO:0004674]; innate immune response [GO:0045087]; response to fungus [GO:0009620]
Q9LDA9	At1g23400 F26F24.27 F28C11.4	CRS2-associated factor 2, chloroplastic (Chloroplastic group IIA intron splicing facilitator CRS2-associated factor 2)		2759	33090	GO:0000373; GO:0003723; GO:0009570; GO:0030529; GO:0006397	chloroplast stroma [GO:0009570]; intracellular ribonucleoprotein complex [GO:0030529]; RNA binding [GO:0003723]; Group II intron splicing [GO:0000373]; mRNA processing [GO:0006397]
Q5PEK7	fucU SPA2842	L-fucose mutarotase (EC 5.1.3.29) (Fucose 1-epimerase) (Type-2 mutarotase)	PATHWAY: Carbohydrate metabolism; L-fucose metabolism. {ECO:0000255|HAMAP-Rule:MF_01662}.	2		GO:0042354; GO:0005737; GO:0042806; GO:0016854	cytoplasm [GO:0005737]; fucose binding [GO:0042806]; racemase and epimerase activity [GO:0016854]; L-fucose metabolic process [GO:0042354]
Q0ZIX7	rpl2-A; rpl2-B	50S ribosomal protein L2, chloroplastic		2759	33090	GO:0009507; GO:0002181; GO:0022625; GO:0019843; GO:0003735; GO:0016740	chloroplast [GO:0009507]; cytosolic large ribosomal subunit [GO:0022625]; rRNA binding [GO:0019843]; structural constituent of ribosome [GO:0003735]; transferase activity [GO:0016740]; cytoplasmic translation [GO:0002181]
Q9M9M9	At3g03100 T17B22.21	Probable NADH dehydrogenase [ubiquinone] 1 alpha subcomplex subunit 12		2759	33090	GO:0008137; GO:0050897; GO:0009055; GO:0005747; GO:0005739; GO:0009735	mitochondrial respiratory chain complex I [GO:0005747]; mitochondrion [GO:0005739]; cobalt ion binding [GO:0050897]; electron carrier activity [GO:0009055]; NADH dehydrogenase (ubiquinone) activity [GO:0008137]; response to cytokinin [GO:0009735]
Q8W4A5	APO2 EMB1629 At5g57930 MTI20.19	APO protein 2, chloroplastic (Accumulation of photosystem I protein 2) (Protein EMBRYO DEFECTIVE 1629)		2759	33090	GO:0003723; GO:0009507	chloroplast [GO:0009507]; RNA binding [GO:0003723]
A7E5J5	SS1G_00570	Eukaryotic translation initiation factor 3 subunit L (eIF3l)		2759	4751	GO:0016282; GO:0033290; GO:0005852; GO:0001731; GO:0006446; GO:0003743	eukaryotic 43S preinitiation complex [GO:0016282]; eukaryotic 48S preinitiation complex [GO:0033290]; eukaryotic translation initiation factor 3 complex [GO:0005852]; translation initiation factor activity [GO:0003743]; formation of translation preinitiation complex [GO:0001731]; regulation of translational initiation [GO:0006446]
Q94K01	DBR1 At4g31770 F28M20.40	Lariat debranching enzyme (AtDBR1) (EC 3.1.-.-)		2759	33090	GO:0008419; GO:0090502; GO:0009793; GO:0000398; GO:0005634	nucleus [GO:0005634]; RNA lariat debranching enzyme activity [GO:0008419]; embryo development ending in seed dormancy [GO:0009793]; mRNA splicing, via spliceosome [GO:0000398]; RNA phosphodiester bond hydrolysis, endonucleolytic [GO:0090502]
P20682	COII	Cytochrome c oxidase subunit 2 (EC 1.9.3.1) (Cytochrome c oxidase polypeptide II)		2759	4751	GO:0005507; GO:0004129; GO:0022900; GO:0016021; GO:0005743; GO:0070469	integral component of membrane [GO:0016021]; mitochondrial inner membrane [GO:0005743]; respiratory chain [GO:0070469]; copper ion binding [GO:0005507]; cytochrome-c oxidase activity [GO:0004129]; electron transport chain [GO:0022900]
Q9C9N5	At1g66830 F4N21.23	Probable inactive leucine-rich repeat receptor-like protein kinase At1g66830		2759	33090	GO:0005524; GO:0016021; GO:0005886; GO:0004672	integral component of membrane [GO:0016021]; plasma membrane [GO:0005886]; ATP binding [GO:0005524]; protein kinase activity [GO:0004672]
Q4IB96	EAF1 VID21 FGSG_05512	Chromatin modification-related protein EAF1 (ESA1-associated factor 1) (Vacuolar import and degradation protein 21)		2759	4751	GO:0003677; GO:0006281; GO:0035267; GO:0043623; GO:0016568; GO:0006355; GO:0006351	NuA4 histone acetyltransferase complex [GO:0035267]; DNA binding [GO:0003677]; cellular protein complex assembly [GO:0043623]; chromatin modification [GO:0016568]; DNA repair [GO:0006281]; regulation of transcription, DNA-templated [GO:0006355]; transcription, DNA-templated [GO:0006351]
P0CM17	ARF CNBG1540	ADP-ribosylation factor		2759	4751	GO:0005525; GO:0005794; GO:0015031; GO:0007264; GO:0016192	Golgi apparatus [GO:0005794]; GTP binding [GO:0005525]; protein transport [GO:0015031]; small GTPase mediated signal transduction [GO:0007264]; vesicle-mediated transport [GO:0016192]
P0CM16	ARF CNG03220	ADP-ribosylation factor		2759	4751	GO:0005525; GO:0005794; GO:0015031; GO:0007264; GO:0016192	Golgi apparatus [GO:0005794]; GTP binding [GO:0005525]; protein transport [GO:0015031]; small GTPase mediated signal transduction [GO:0007264]; vesicle-mediated transport [GO:0016192]
Q8WZY4	rpn-8 B24G3.180 NCU01547	26S proteasome regulatory subunit rpn-8		2759	4751	GO:0005829; GO:1990023; GO:0005635; GO:0000502; GO:0043161	cytosol [GO:0005829]; mitotic spindle midzone [GO:1990023]; nuclear envelope [GO:0005635]; proteasome complex [GO:0000502]; proteasome-mediated ubiquitin-dependent protein catabolic process [GO:0043161]
Q9LYK2	NRT2.7 At5g14570 T15N1.60	High affinity nitrate transporter 2.7 (AtNRT2:7)		2759	33090	GO:0016021; GO:0042128; GO:0015112; GO:0015706; GO:0009705	integral component of membrane [GO:0016021]; plant-type vacuole membrane [GO:0009705]; nitrate transmembrane transporter activity [GO:0015112]; nitrate assimilation [GO:0042128]; nitrate transport [GO:0015706]
A7BHQ9	tyr1	Tyrosinase (EC 1.14.18.1)		2759	4751	GO:0005507; GO:0042438; GO:0004503; GO:0055114	copper ion binding [GO:0005507]; monophenol monooxygenase activity [GO:0004503]; melanin biosynthetic process [GO:0042438]; oxidation-reduction process [GO:0055114]
Q9M2S4	LECRKS4 At3g55550 T22E16.210	L-type lectin-domain containing receptor kinase S.4 (LecRK-S.4) (EC 2.7.11.1)		2759	33090	GO:0005524; GO:0030246; GO:0016021; GO:0005886; GO:0004674	integral component of membrane [GO:0016021]; plasma membrane [GO:0005886]; ATP binding [GO:0005524]; carbohydrate binding [GO:0030246]; protein serine/threonine kinase activity [GO:0004674]
A4QTE3	MGG_05096	Very-long-chain 3-oxoacyl-CoA reductase (EC 1.1.1.330) (3-ketoacyl-CoA reductase) (3-ketoreductase) (KAR) (Microsomal beta-keto-reductase)	PATHWAY: Lipid metabolism; fatty acid biosynthesis. {ECO:0000250|UniProtKB:P38286}.	2759	4751	GO:0005789; GO:0030497; GO:0016021; GO:0045703	endoplasmic reticulum membrane [GO:0005789]; integral component of membrane [GO:0016021]; ketoreductase activity [GO:0045703]; fatty acid elongation [GO:0030497]
Q9LPR8	SCL3 At1g50420 F11F12.22	Scarecrow-like protein 3 (AtSCL3) (GRAS family protein 5) (AtGRAS-5)		2759	33090	GO:0005634; GO:0006355; GO:0009739; GO:0043565; GO:0003700; GO:0000989; GO:0006351	nucleus [GO:0005634]; sequence-specific DNA binding [GO:0043565]; transcription factor activity, sequence-specific DNA binding [GO:0003700]; transcription factor activity, transcription factor binding [GO:0000989]; regulation of transcription, DNA-templated [GO:0006355]; response to gibberellin [GO:0009739]; transcription, DNA-templated [GO:0006351]
P92983	POX1 ERD5 PRO1 PRODH1 At3g30775 MIF6.16 MIF6.19	Proline dehydrogenase 1, mitochondrial (EC 1.5.5.2) (Osmotic stress-induced proline dehydrogenase) (Proline oxidase) (Protein EARLY RESPONSIVE TO DEHYDRATION 5)	PATHWAY: Amino-acid degradation; L-proline degradation into L-glutamate; L-glutamate from L-proline: step 1/2.	2759	33090	GO:0042742; GO:0005739; GO:0010133; GO:0004657; GO:0006979; GO:0009414	mitochondrion [GO:0005739]; proline dehydrogenase activity [GO:0004657]; defense response to bacterium [GO:0042742]; proline catabolic process to glutamate [GO:0010133]; response to oxidative stress [GO:0006979]; response to water deprivation [GO:0009414]
Q40412	ABA2	Zeaxanthin epoxidase, chloroplastic (EC 1.14.13.90)	PATHWAY: Plant hormone biosynthesis; abscisate biosynthesis.	2759	33090	GO:0071949; GO:0009688; GO:0052663; GO:0031969; GO:0009535; GO:0009540; GO:0052662	chloroplast membrane [GO:0031969]; chloroplast thylakoid membrane [GO:0009535]; antheraxanthin epoxidase activity [GO:0052663]; FAD binding [GO:0071949]; zeaxanthin epoxidase [overall] activity [GO:0009540]; zeaxanthin epoxidase activity [GO:0052662]; abscisic acid biosynthetic process [GO:0009688]
Q9C7S5	PSYR1 At1g72300 T9N14.20	Tyrosine-sulfated glycopeptide receptor 1 (EC 2.7.11.1)		2759	33090	GO:0005524; GO:0016021; GO:0045851; GO:0001653; GO:0005886; GO:0004674; GO:0007165; GO:0004888; GO:0009826	integral component of membrane [GO:0016021]; plasma membrane [GO:0005886]; ATP binding [GO:0005524]; peptide receptor activity [GO:0001653]; protein serine/threonine kinase activity [GO:0004674]; transmembrane signaling receptor activity [GO:0004888]; pH reduction [GO:0045851]; signal transduction [GO:0007165]; unidimensional cell growth [GO:0009826]
Q93ZN9	DAP AGD2 At4g33680 T16L1.170	LL-diaminopimelate aminotransferase, chloroplastic (AtDAP-AT) (DAP-AT) (DAP-aminotransferase) (LL-DAP-aminotransferase) (EC 2.6.1.83) (Protein ABERRANT GROWTH AND DEATH 2)	PATHWAY: Amino-acid biosynthesis; L-lysine biosynthesis via DAP pathway; LL-2,6-diaminopimelate from (S)-tetrahydrodipicolinate (aminotransferase route): step 1/1.	2759	33090	GO:0010285; GO:0009507; GO:0009570; GO:0005507; GO:0009089; GO:0030170; GO:0009735; GO:0009862; GO:0008483	chloroplast [GO:0009507]; chloroplast stroma [GO:0009570]; copper ion binding [GO:0005507]; L,L-diaminopimelate aminotransferase activity [GO:0010285]; pyridoxal phosphate binding [GO:0030170]; transaminase activity [GO:0008483]; lysine biosynthetic process via diaminopimelate [GO:0009089]; response to cytokinin [GO:0009735]; systemic acquired resistance, salicylic acid mediated signaling pathway…
Q93VR3	At5g28840 F7P1.20	GDP-mannose 3,5-epimerase (GDP-Man 3,5-epimerase) (EC 5.1.3.18)	PATHWAY: Cofactor biosynthesis; L-ascorbate biosynthesis via GDP-alpha-D-mannose pathway; L-ascorbate from GDP-alpha-D-mannose: step 1/5. {ECO:0000269|PubMed:9620799}.	2759	33090	GO:0047918; GO:0019853; GO:0051287; GO:0005829	cytosol [GO:0005829]; GDP-mannose 3,5-epimerase activity [GO:0047918]; NAD binding [GO:0051287]; L-ascorbic acid biosynthetic process [GO:0019853]
A7EAY2	mak5 SS1G_02468	ATP-dependent RNA helicase mak5 (EC 3.6.4.13)		2759	4751	GO:0005524; GO:0004004; GO:0003723; GO:0010501; GO:0005730; GO:0006364	nucleolus [GO:0005730]; ATP binding [GO:0005524]; ATP-dependent RNA helicase activity [GO:0004004]; RNA binding [GO:0003723]; RNA secondary structure unwinding [GO:0010501]; rRNA processing [GO:0006364]
Q40642	CML1 OsI_004066	Calmodulin-like protein 1 (OsCaM61)		2759	33090	GO:0005509; GO:0016020	membrane [GO:0016020]; calcium ion binding [GO:0005509]
Q8HTL6	rpoB1	DNA-directed RNA polymerase subunit beta N-terminal section (EC 2.7.7.6) (PEP) (Plastid-encoded RNA polymerase subunit beta N-terminal section) (RNA polymerase subunit beta N-terminal section)		2759	33090	GO:0003677; GO:0003899; GO:0000428; GO:0009507; GO:0032549; GO:0006351	chloroplast [GO:0009507]; DNA-directed RNA polymerase complex [GO:0000428]; DNA binding [GO:0003677]; DNA-directed RNA polymerase activity [GO:0003899]; ribonucleoside binding [GO:0032549]; transcription, DNA-templated [GO:0006351]
Q9M5Q1	FT1	Galactoside 2-alpha-L-fucosyltransferase (EC 2.4.1.69) (PsFT1) (Xyloglucan alpha-(1,2)-fucosyltransferase)	PATHWAY: Protein modification; protein glycosylation.	2759	33090	GO:0032580; GO:0042546; GO:0071555; GO:0008107; GO:0016021; GO:0006486	Golgi cisterna membrane [GO:0032580]; integral component of membrane [GO:0016021]; galactoside 2-alpha-L-fucosyltransferase activity [GO:0008107]; cell wall biogenesis [GO:0042546]; cell wall organization [GO:0071555]; protein glycosylation [GO:0006486]
P92942	CLC-B CBSCLC7 At3g27170 MYF5.4	Chloride channel protein CLC-b (AtCLC-b) (CBS domain-containing protein CBSCLC7)		2759	33090	GO:0034707; GO:1902600; GO:0015706; GO:0009671; GO:0009705; GO:0005247	chloride channel complex [GO:0034707]; plant-type vacuole membrane [GO:0009705]; nitrate:proton symporter activity [GO:0009671]; voltage-gated chloride channel activity [GO:0005247]; hydrogen ion transmembrane transport [GO:1902600]; nitrate transport [GO:0015706]
Q8LP17	CCD1 NCED1	Carotenoid 9,10(9',10')-cleavage dioxygenase 1 (EC 1.14.99.n4) (PsCCD1) (PsNCED1)		2759	33090	GO:0046872; GO:0016702	metal ion binding [GO:0046872]; oxidoreductase activity, acting on single donors with incorporation of molecular oxygen, incorporation of two atoms of oxygen [GO:0016702]
Q2Z2E9	SCR	Protein SCARECROW (PnSCR)		2759	33090	GO:0007275; GO:0005634; GO:0006355; GO:0006351	nucleus [GO:0005634]; multicellular organism development [GO:0007275]; regulation of transcription, DNA-templated [GO:0006355]; transcription, DNA-templated [GO:0006351]
Q524W4	ATG18 MGG_03139	Autophagy-related protein 18		2759	4751	GO:0006914; GO:0010008; GO:0034045; GO:0015031	endosome membrane [GO:0010008]; pre-autophagosomal structure membrane [GO:0034045]; autophagy [GO:0006914]; protein transport [GO:0015031]
A6RPU0	adk1 BC1G_02463	Adenylate kinase (EC 2.7.4.3) (ATP-AMP transphosphorylase) (ATP:AMP phosphotransferase) (Adenylate kinase cytosolic and mitochondrial) (Adenylate monophosphate kinase)		2759	4751	GO:0006172; GO:0046033; GO:0005524; GO:0046034; GO:0004017; GO:0005829; GO:0005758	cytosol [GO:0005829]; mitochondrial intermembrane space [GO:0005758]; adenylate kinase activity [GO:0004017]; ATP binding [GO:0005524]; ADP biosynthetic process [GO:0006172]; AMP metabolic process [GO:0046033]; ATP metabolic process [GO:0046034]
O24312	CYP73A13	Trans-cinnamate 4-monooxygenase (EC 1.14.13.11) (Cinnamic acid 4-hydroxylase) (C4H) (CA4H) (Cytochrome P450 73) (Cytochrome P450C4H)	PATHWAY: Phenylpropanoid metabolism; trans-4-coumarate biosynthesis; trans-4-coumarate from trans-cinnamate: step 1/1.	2759	33090	GO:0020037; GO:0005506; GO:0016710	heme binding [GO:0020037]; iron ion binding [GO:0005506]; trans-cinnamate 4-monooxygenase activity [GO:0016710]
Q00624	Bp10	L-ascorbate oxidase homolog (EC 1.10.3.-)		2759	33090	GO:0005507; GO:0005576; GO:0016491	extracellular region [GO:0005576]; copper ion binding [GO:0005507]; oxidoreductase activity [GO:0016491]
Q43128	AHA10 At1g17260 F20D23.4	ATPase 10, plasma membrane-type (EC 3.6.3.6) (Proton pump 10)		2759	33090	GO:0005524; GO:0006754; GO:0015662; GO:0098655; GO:0019829; GO:0009507; GO:1902600; GO:0008553; GO:0005887; GO:0034220; GO:0046872; GO:0009705; GO:0009506; GO:0010023; GO:0010214; GO:0007035; GO:0007033	chloroplast [GO:0009507]; integral component of plasma membrane [GO:0005887]; plant-type vacuole membrane [GO:0009705]; plasmodesma [GO:0009506]; ATP binding [GO:0005524]; ATPase activity, coupled to transmembrane movement of ions, phosphorylative mechanism [GO:0015662]; cation-transporting ATPase activity [GO:0019829]; hydrogen-exporting ATPase activity, phosphorylative mechanism [GO:0008553]; m…
Q4WKD7	npl4 AFUA_1G02830	Nuclear protein localization protein 4		2759	4751	GO:0005789; GO:0051028; GO:0031965; GO:0048471; GO:0015031; GO:0006511	endoplasmic reticulum membrane [GO:0005789]; nuclear membrane [GO:0031965]; perinuclear region of cytoplasm [GO:0048471]; mRNA transport [GO:0051028]; protein transport [GO:0015031]; ubiquitin-dependent protein catabolic process [GO:0006511]
Q2GNZ6	RAT1 CHGG_10308	5'-3' exoribonuclease 2 (EC 3.1.13.-)		2759	4751	GO:0004534; GO:0006353; GO:0006397; GO:0003676; GO:0005634; GO:0006364; GO:0006355; GO:0008270	nucleus [GO:0005634]; 5'-3' exoribonuclease activity [GO:0004534]; nucleic acid binding [GO:0003676]; zinc ion binding [GO:0008270]; DNA-templated transcription, termination [GO:0006353]; mRNA processing [GO:0006397]; regulation of transcription, DNA-templated [GO:0006355]; rRNA processing [GO:0006364]
Q9FG33	LECRKS5 At5g06740 MPH15.10	Probable L-type lectin-domain containing receptor kinase S.5 (LecRK-S.5) (EC 2.7.11.1)		2759	33090	GO:0005524; GO:0030246; GO:0016021; GO:0005886; GO:0004674	integral component of membrane [GO:0016021]; plasma membrane [GO:0005886]; ATP binding [GO:0005524]; carbohydrate binding [GO:0030246]; protein serine/threonine kinase activity [GO:0004674]
Q9M066	ROT3 CYP90C1 At4g36380 AP22.10 C7A10.980 F23E13.220	3-epi-6-deoxocathasterone 23-monooxygenase (EC 1.14.13.112) (Cytochrome P450 90C1) (Protein ROTUNDIFOLIA 3)	PATHWAY: Plant hormone biosynthesis; brassinosteroid biosynthesis.	2759	33090	GO:0016132; GO:0010268; GO:0005789; GO:0020037; GO:0016021; GO:0005506; GO:0048366; GO:0009965; GO:0042814; GO:0016709; GO:0048441; GO:0048443; GO:0016125	endoplasmic reticulum membrane [GO:0005789]; integral component of membrane [GO:0016021]; heme binding [GO:0020037]; iron ion binding [GO:0005506]; oxidoreductase activity, acting on paired donors, with incorporation or reduction of molecular oxygen, NAD(P)H as one donor, and incorporation of one atom of oxygen [GO:0016709]; brassinosteroid biosynthetic process [GO:0016132]; brassinosteroid homeo…
Q9LHN5	PCMP-E92 At3g18840 MCB22.1	Putative pentatricopeptide repeat-containing protein At3g18840		2759	33090
Q54BD4	dstC statC DDB_G0293532	Signal transducer and activator of transcription C (Dd-STATc) (STAT5 homolog C)		2759		GO:0003677; GO:0005829; GO:0006972; GO:0007275; GO:0045892; GO:0005634; GO:0010628; GO:0042803; GO:0047484; GO:0043157; GO:0009408; GO:0006970; GO:0006979; GO:0004871; GO:0030587; GO:0003700; GO:0006351	cytosol [GO:0005829]; nucleus [GO:0005634]; DNA binding [GO:0003677]; protein homodimerization activity [GO:0042803]; signal transducer activity [GO:0004871]; transcription factor activity, sequence-specific DNA binding [GO:0003700]; hyperosmotic response [GO:0006972]; multicellular organism development [GO:0007275]; negative regulation of transcription, DNA-templated [GO:0045892]; positive regul…
Q9LRE6	POLD1 Os11g0186400 LOC_Os11g08330	DNA polymerase delta catalytic subunit (EC 2.7.7.7)		2759	33090	GO:0008296; GO:0051539; GO:0003677; GO:0045004; GO:0003887; GO:0006287; GO:0043625; GO:0046872; GO:0090305; GO:0000166; GO:0006297	delta DNA polymerase complex [GO:0043625]; 3'-5'-exodeoxyribonuclease activity [GO:0008296]; 4 iron, 4 sulfur cluster binding [GO:0051539]; DNA binding [GO:0003677]; DNA-directed DNA polymerase activity [GO:0003887]; metal ion binding [GO:0046872]; nucleotide binding [GO:0000166]; base-excision repair, gap-filling [GO:0006287]; DNA replication proofreading [GO:0045004]; nucleic acid phosphodieste…
Q9LN63	BZR2 BES1 BIS1 At1g19350 F18O14_4	Protein BRASSINAZOLE-RESISTANT 2 (Protein 107) (Protein BIN2 SUBSTRATE 1) (Protein BRI1-EMS-SUPPRESSOR 1)		2759	33090	GO:0003677; GO:0009742; GO:0005737; GO:0005634; GO:0006355; GO:0006351	cytoplasm [GO:0005737]; nucleus [GO:0005634]; DNA binding [GO:0003677]; brassinosteroid mediated signaling pathway [GO:0009742]; regulation of transcription, DNA-templated [GO:0006355]; transcription, DNA-templated [GO:0006351]
A1CTF4	creD ACLA_082820	Probable HECT-type ubiquitin ligase-interacting protein creD (Carbon catabolite repressor D)		2759	4751	GO:0031396	regulation of protein ubiquitination [GO:0031396]
Q99090	CPRF2 CPRF-2	Light-inducible protein CPRF2 (Common plant regulatory factor 2) (CPRF-2)		2759	33090	GO:0005634; GO:0043565; GO:0003700; GO:0006351	nucleus [GO:0005634]; sequence-specific DNA binding [GO:0043565]; transcription factor activity, sequence-specific DNA binding [GO:0003700]; transcription, DNA-templated [GO:0006351]
Q873C7	hel-2 rvb2 B17B1.150 NCU06854	RuvB-like helicase 2 (EC 3.6.4.12)		2759	4751	GO:0070209; GO:0005524; GO:0043141; GO:0006281; GO:0031011; GO:0000812; GO:0005829; GO:0043486; GO:0006364; GO:0006355; GO:0006351	ASTRA complex [GO:0070209]; cytosol [GO:0005829]; Ino80 complex [GO:0031011]; Swr1 complex [GO:0000812]; ATP binding [GO:0005524]; ATP-dependent 5'-3' DNA helicase activity [GO:0043141]; DNA repair [GO:0006281]; histone exchange [GO:0043486]; regulation of transcription, DNA-templated [GO:0006355]; rRNA processing [GO:0006364]; transcription, DNA-templated [GO:0006351]
Q6NKW9	At1g64760 F13O11.7	Glucan endo-1,3-beta-glucosidase 8 (EC 3.2.1.39) ((1->3)-beta-glucan endohydrolase 8) ((1->3)-beta-glucanase 8) (Beta-1,3-endoglucanase 8) (Beta-1,3-glucanase 8)		2759	33090	GO:0031225; GO:0046658; GO:0005975; GO:0005618; GO:0071555; GO:0006952; GO:0005576; GO:0042973; GO:0005886; GO:0009506	anchored component of membrane [GO:0031225]; anchored component of plasma membrane [GO:0046658]; cell wall [GO:0005618]; extracellular region [GO:0005576]; plasma membrane [GO:0005886]; plasmodesma [GO:0009506]; glucan endo-1,3-beta-D-glucosidase activity [GO:0042973]; carbohydrate metabolic process [GO:0005975]; cell wall organization [GO:0071555]; defense response [GO:0006952]
Q9M339	RPS3B At3g53870 F5K20_170	40S ribosomal protein S3-2		2759	33090	GO:0003723; GO:0022626; GO:0022627; GO:0016020; GO:0009506; GO:0009651; GO:0003735; GO:0006412	cytosolic ribosome [GO:0022626]; cytosolic small ribosomal subunit [GO:0022627]; membrane [GO:0016020]; plasmodesma [GO:0009506]; RNA binding [GO:0003723]; structural constituent of ribosome [GO:0003735]; response to salt stress [GO:0009651]; translation [GO:0006412]
Q9FSG7	TL1 TL	Thaumatin-like protein 1a (Mdtl1) (Pathogenesis-related protein 5a) (PR-5a) (allergen Mal d 2)		2759	33090	GO:0005576	extracellular region [GO:0005576]
Q9ZPQ3	GEK1 At2g03800 F19B11.25	D-aminoacyl-tRNA deacylase (EC 3.1.1.96) (Ethanol tolerance protein GEKO1)		2759	33090	GO:0019478; GO:0051499; GO:0005829; GO:0046872; GO:0005634	cytosol [GO:0005829]; nucleus [GO:0005634]; D-aminoacyl-tRNA deacylase activity [GO:0051499]; metal ion binding [GO:0046872]; D-amino acid catabolic process [GO:0019478]
Q94C37	HDG2 HDGL2-2 At1g05230 YUP8H12.16	Homeobox-leucine zipper protein HDG2 (HD-ZIP protein HDG2) (Homeodomain GLABRA 2-like protein 2) (Homeodomain transcription factor HDG2) (Protein HOMEODOMAIN GLABROUS 2)		2759	33090	GO:0008289; GO:0048497; GO:0005634; GO:0043565; GO:0003700; GO:0006351; GO:0010090	nucleus [GO:0005634]; lipid binding [GO:0008289]; sequence-specific DNA binding [GO:0043565]; transcription factor activity, sequence-specific DNA binding [GO:0003700]; maintenance of floral organ identity [GO:0048497]; transcription, DNA-templated [GO:0006351]; trichome morphogenesis [GO:0010090]
Q6R8G3	PHO1-H7 At1g26730 T24P13.11	Phosphate transporter PHO1 homolog 7 (Protein PHO1 homolog 7) (AtPHO1;H7)		2759	33090	GO:0016021; GO:0006817; GO:0005886	integral component of membrane [GO:0016021]; plasma membrane [GO:0005886]; phosphate ion transport [GO:0006817]
O23320	CML8 CAM8 At4g14640 dl3360w FCAALL.157	Calmodulin-like protein 8 (AtCaM-8)		2759	33090	GO:0005509; GO:0019722; GO:0005513; GO:0005622	intracellular [GO:0005622]; calcium ion binding [GO:0005509]; calcium-mediated signaling [GO:0019722]; detection of calcium ion [GO:0005513]
C0LGV0	At5g48740 K24G6.7	Probable LRR receptor-like serine/threonine-protein kinase At5g48740 (EC 2.7.11.1)		2759	33090	GO:0005524; GO:0016021; GO:0004674	integral component of membrane [GO:0016021]; ATP binding [GO:0005524]; protein serine/threonine kinase activity [GO:0004674]
Q6R8G7	PHO1;H3 At1g14040 F16A14.26 F7A19.13	Phosphate transporter PHO1 homolog 3 (Protein PHO1 homolog 3) (AtPHO1;H3)		2759	33090	GO:0005794; GO:0016021; GO:0055062; GO:0006817; GO:0005886; GO:0005802; GO:0055069	Golgi apparatus [GO:0005794]; integral component of membrane [GO:0016021]; plasma membrane [GO:0005886]; trans-Golgi network [GO:0005802]; phosphate ion homeostasis [GO:0055062]; phosphate ion transport [GO:0006817]; zinc ion homeostasis [GO:0055069]
Q8L9Y0	SCPL25 At3g02110 F1C9.10	Serine carboxypeptidase-like 25 (EC 3.4.16.-)		2759	33090	GO:0009742; GO:0005576; GO:0051603; GO:0004185; GO:0005773	extracellular region [GO:0005576]; vacuole [GO:0005773]; serine-type carboxypeptidase activity [GO:0004185]; brassinosteroid mediated signaling pathway [GO:0009742]; proteolysis involved in cellular protein catabolic process [GO:0051603]
Q9SIR9	At2g25240 T22F11.17	Serpin-Z10 (ArathZ10)		2759	33090	GO:0005615; GO:0010951; GO:0004867	extracellular space [GO:0005615]; serine-type endopeptidase inhibitor activity [GO:0004867]; negative regulation of endopeptidase activity [GO:0010951]
Q04708	PROC	Pyrroline-5-carboxylate reductase (P5C reductase) (P5CR) (EC 1.5.1.2)	PATHWAY: Amino-acid biosynthesis; L-proline biosynthesis; L-proline from L-glutamate 5-semialdehyde: step 1/1.	2759	33090	GO:0055129; GO:0005737; GO:0004735	cytoplasm [GO:0005737]; pyrroline-5-carboxylate reductase activity [GO:0004735]; L-proline biosynthetic process [GO:0055129]
Q84ZN6	CESA8 Os07g0208500 LOC_Os07g10770 OJ1136_A05.10 OJ1559_F09.120 OsJ_022567	Probable cellulose synthase A catalytic subunit 8 [UDP-forming] (EC 2.4.1.12) (OsCesA8)	PATHWAY: Glycan metabolism; plant cellulose biosynthesis.	2759	33090	GO:0071555; GO:0030244; GO:0016760; GO:0016021; GO:0046872; GO:0005886	integral component of membrane [GO:0016021]; plasma membrane [GO:0005886]; cellulose synthase (UDP-forming) activity [GO:0016760]; metal ion binding [GO:0046872]; cell wall organization [GO:0071555]; cellulose biosynthetic process [GO:0030244]
O43103	SID2 UMAG_10189	Ferrichrome siderophore peptide synthetase (EC 6.-.-.-)	PATHWAY: Siderophore biosynthesis; ferrichrome biosynthesis.	2759	4751	GO:0031169; GO:0016874; GO:0031177	ligase activity [GO:0016874]; phosphopantetheine binding [GO:0031177]; ferrichrome biosynthetic process [GO:0031169]
Q2UTN7	tif6 AO090009000659	Eukaryotic translation initiation factor 6 (eIF-6)		2759	4751	GO:0005737; GO:0042256; GO:0005730; GO:0043023; GO:0042273; GO:0000054; GO:0043022; GO:0003743	cytoplasm [GO:0005737]; nucleolus [GO:0005730]; ribosomal large subunit binding [GO:0043023]; ribosome binding [GO:0043022]; translation initiation factor activity [GO:0003743]; mature ribosome assembly [GO:0042256]; ribosomal large subunit biogenesis [GO:0042273]; ribosomal subunit export from nucleus [GO:0000054]
P31542	CD4B	ATP-dependent Clp protease ATP-binding subunit ClpA homolog CD4B, chloroplastic		2759	33090	GO:0005524; GO:0009507; GO:0019538	chloroplast [GO:0009507]; ATP binding [GO:0005524]; protein metabolic process [GO:0019538]
Q40546		Pyruvate kinase isozyme G, chloroplastic (EC 2.7.1.40)	PATHWAY: Carbohydrate degradation; glycolysis; pyruvate from D-glyceraldehyde 3-phosphate: step 5/5.	2759	33090	GO:0005524; GO:0009507; GO:0016301; GO:0000287; GO:0030955; GO:0004743	chloroplast [GO:0009507]; ATP binding [GO:0005524]; kinase activity [GO:0016301]; magnesium ion binding [GO:0000287]; potassium ion binding [GO:0030955]; pyruvate kinase activity [GO:0004743]
P52575	IFR	Isoflavone reductase (IFR) (EC 1.3.1.45) (2'-hydroxyisoflavone reductase) (NADPH:isoflavone oxidoreductase)	PATHWAY: Phytoalexin biosynthesis; pterocarpan phytoalexin biosynthesis.	2759	33090	GO:0047526	2'-hydroxyisoflavone reductase activity [GO:0047526]
Q7DM58	ABCC4 EST3 MRP4 At2g47800 F17A22.19	ABC transporter C family member 4 (ABC transporter ABCC.4) (AtABCC4) (EC 3.6.3.44) (ATP-energized glutathione S-conjugate pump 4) (Glutathione S-conjugate-transporting ATPase 4) (Multidrug resistance-associated protein 4)		2759	33090	GO:0005524; GO:0042626; GO:0005794; GO:0006855; GO:0016021; GO:0000325; GO:0005886; GO:0009506; GO:0009624; GO:0009414; GO:0009611; GO:0010118; GO:0005774; GO:0005773; GO:0008559	Golgi apparatus [GO:0005794]; integral component of membrane [GO:0016021]; plant-type vacuole [GO:0000325]; plasma membrane [GO:0005886]; plasmodesma [GO:0009506]; vacuolar membrane [GO:0005774]; vacuole [GO:0005773]; ATP binding [GO:0005524]; ATPase activity, coupled to transmembrane movement of substances [GO:0042626]; xenobiotic-transporting ATPase activity [GO:0008559]; drug transmembrane tra…
Q9FM01	UGD4 UGD1 At5g39320 K3K3.170	UDP-glucose 6-dehydrogenase 4 (UDP-Glc dehydrogenase 4) (UDP-GlcDH 4) (UDPGDH 4) (EC 1.1.1.22) (At-UGD4)	PATHWAY: Nucleotide-sugar biosynthesis; UDP-alpha-D-glucuronate biosynthesis; UDP-alpha-D-glucuronate from UDP-alpha-D-glucose: step 1/1.	2759	33090	GO:0051287; GO:0003979; GO:0006065; GO:0048046; GO:0005975; GO:0005829; GO:0006024; GO:0005634	apoplast [GO:0048046]; cytosol [GO:0005829]; nucleus [GO:0005634]; NAD binding [GO:0051287]; UDP-glucose 6-dehydrogenase activity [GO:0003979]; carbohydrate metabolic process [GO:0005975]; glycosaminoglycan biosynthetic process [GO:0006024]; UDP-glucuronate biosynthetic process [GO:0006065]
Q6XAT2	ERL2 At5g07180 T28J14.120	LRR receptor-like serine/threonine-protein kinase ERL2 (EC 2.7.11.1) (Protein ERECTA-like kinase 2)		2759	33090	GO:0005524; GO:0009553; GO:0016021; GO:0048481; GO:0004674; GO:0010103	integral component of membrane [GO:0016021]; ATP binding [GO:0005524]; protein serine/threonine kinase activity [GO:0004674]; embryo sac development [GO:0009553]; plant ovule development [GO:0048481]; stomatal complex morphogenesis [GO:0010103]
A4RIF1	DBP5 MGG_07333	ATP-dependent RNA helicase DBP5 (EC 3.6.4.13)		2759	4751	GO:0005524; GO:0003723; GO:0005737; GO:0004386; GO:0051028; GO:0031965; GO:0005643; GO:0015031	cytoplasm [GO:0005737]; nuclear membrane [GO:0031965]; nuclear pore [GO:0005643]; ATP binding [GO:0005524]; helicase activity [GO:0004386]; RNA binding [GO:0003723]; mRNA transport [GO:0051028]; protein transport [GO:0015031]
P12860	GAPB GPB1	Glyceraldehyde-3-phosphate dehydrogenase B, chloroplastic (EC 1.2.1.13) (NADP-dependent glyceraldehydephosphate dehydrogenase subunit B)	PATHWAY: Carbohydrate biosynthesis; Calvin cycle.	2759	33090	GO:0051287; GO:0050661; GO:0009507; GO:0006006; GO:0047100; GO:0019253	chloroplast [GO:0009507]; glyceraldehyde-3-phosphate dehydrogenase (NADP+) (phosphorylating) activity [GO:0047100]; NAD binding [GO:0051287]; NADP binding [GO:0050661]; glucose metabolic process [GO:0006006]; reductive pentose-phosphate cycle [GO:0019253]
Q9FIW4	BGLU42 At5g36890 MLF18.1	Beta-glucosidase 42 (AtBGLU42) (EC 3.2.1.21)		2759	33090	GO:0008422; GO:0071369; GO:0071281; GO:0071732; GO:0030245; GO:0005829; GO:1901657	cytosol [GO:0005829]; beta-glucosidase activity [GO:0008422]; cellular response to ethylene stimulus [GO:0071369]; cellular response to iron ion [GO:0071281]; cellular response to nitric oxide [GO:0071732]; cellulose catabolic process [GO:0030245]; glycosyl compound metabolic process [GO:1901657]
Q6ZHC8	Os02g0685600 LOC_Os02g46080 OJ1717_A09.24	Probable protein phosphatase 2C 25 (OsPP2C25) (EC 3.1.3.16)		2759	33090	GO:0046872; GO:0004722	metal ion binding [GO:0046872]; protein serine/threonine phosphatase activity [GO:0004722]
Q9S851	NAC031 CUC3 NAC368 At1g76420 F14G6.2 F15M4.8	Protein CUP-SHAPED COTYLEDON 3 (NAC domain-containing protein 31) (ANAC031) (NAC domain-containing protein CUC3)		2759	33090	GO:0003677; GO:0010014; GO:0005634; GO:0010199; GO:0003700; GO:0006351	nucleus [GO:0005634]; DNA binding [GO:0003677]; transcription factor activity, sequence-specific DNA binding [GO:0003700]; meristem initiation [GO:0010014]; organ boundary specification between lateral organs and the meristem [GO:0010199]; transcription, DNA-templated [GO:0006351]
Q4W9T6	rglA AFUA_4G03780	Probable rhamnogalacturonate lyase A (EC 4.2.2.23)		2759	4751	GO:0030246; GO:0016837; GO:0071555; GO:0005576; GO:0000272	extracellular region [GO:0005576]; carbohydrate binding [GO:0030246]; carbon-oxygen lyase activity, acting on polysaccharides [GO:0016837]; cell wall organization [GO:0071555]; polysaccharide catabolic process [GO:0000272]
P33292	PEX5 PAS8	Peroxisomal targeting signal receptor (PTS1 receptor) (PTS1R) (Peroxin-5) (Peroxisomal protein PAS8)		2759	4751	GO:0005778; GO:0015031	peroxisomal membrane [GO:0005778]; protein transport [GO:0015031]
P29828	PDI	Protein disulfide-isomerase (PDI) (EC 5.3.4.1)		2759	33090	GO:0045454; GO:0005788; GO:0003756	endoplasmic reticulum lumen [GO:0005788]; protein disulfide isomerase activity [GO:0003756]; cell redox homeostasis [GO:0045454]
P92996	GLP5A GER2 GERM2 GLP2A GLP2B At5g39190 K3K3.6	Germin-like protein subfamily 1 member 20 (GLP2a copy 2) (GLP2b) (Germin type 2) (At-GERM2) (AtGER2)		2759	33090	GO:0048046; GO:0031012; GO:0030145; GO:0045735	apoplast [GO:0048046]; extracellular matrix [GO:0031012]; manganese ion binding [GO:0030145]; nutrient reservoir activity [GO:0045735]
O65238	At5g35370 T26D22.12	G-type lectin S-receptor-like serine/threonine-protein kinase At5g35370 (EC 2.7.11.1)		2759	33090	GO:0005524; GO:0005516; GO:0030246; GO:0016021; GO:0005886; GO:0004674	integral component of membrane [GO:0016021]; plasma membrane [GO:0005886]; ATP binding [GO:0005524]; calmodulin binding [GO:0005516]; carbohydrate binding [GO:0030246]; protein serine/threonine kinase activity [GO:0004674]
P12628	ME1	NADP-dependent malic enzyme (NADP-ME) (EC 1.1.1.40)		2759	33090	GO:0051287; GO:0005737; GO:0004471; GO:0004473; GO:0006108; GO:0046872; GO:0008948	cytoplasm [GO:0005737]; malate dehydrogenase (decarboxylating) (NAD+) activity [GO:0004471]; malate dehydrogenase (decarboxylating) (NADP+) activity [GO:0004473]; metal ion binding [GO:0046872]; NAD binding [GO:0051287]; oxaloacetate decarboxylase activity [GO:0008948]; malate metabolic process [GO:0006108]
Q9M7T0	PRXIIF At3g06050 F24F17.3	Peroxiredoxin-2F, mitochondrial (EC 1.11.1.15) (Peroxiredoxin IIF) (Thioredoxin reductase 2F)		2759	33090	GO:0098869; GO:0005759; GO:0005739; GO:0004601; GO:0051920; GO:0046686; GO:0006979	mitochondrial matrix [GO:0005759]; mitochondrion [GO:0005739]; peroxidase activity [GO:0004601]; peroxiredoxin activity [GO:0051920]; cellular oxidant detoxification [GO:0098869]; response to cadmium ion [GO:0046686]; response to oxidative stress [GO:0006979]
Q9SXC9	MNS5 At1g27520 T17H3.2	Alpha-mannosidase I MNS5 (EC 3.2.1.-)	PATHWAY: Protein modification; protein glycosylation. {ECO:0000305}.	2759	33090	GO:0030433; GO:0006491; GO:0004559; GO:0005509; GO:0005783; GO:0005789; GO:0030968; GO:0097466; GO:0016021; GO:0004571	endoplasmic reticulum [GO:0005783]; endoplasmic reticulum membrane [GO:0005789]; integral component of membrane [GO:0016021]; alpha-mannosidase activity [GO:0004559]; calcium ion binding [GO:0005509]; mannosyl-oligosaccharide 1,2-alpha-mannosidase activity [GO:0004571]; endoplasmic reticulum unfolded protein response [GO:0030968]; ER-associated ubiquitin-dependent protein catabolic process [GO:00…
Q4VZK6	rpl23-A CsCp084; rpl23-B CsCp129	50S ribosomal protein L23, chloroplastic		2759	33090	GO:0009507; GO:0000166; GO:0019843; GO:0005840; GO:0003735; GO:0006412	chloroplast [GO:0009507]; ribosome [GO:0005840]; nucleotide binding [GO:0000166]; rRNA binding [GO:0019843]; structural constituent of ribosome [GO:0003735]; translation [GO:0006412]
Q9STI6	GAE5 At4g12250 T4C9.90	UDP-glucuronate 4-epimerase 5 (EC 5.1.3.6) (UDP-glucuronic acid epimerase 5)		2759	33090	GO:0005794; GO:0032580; GO:0050378; GO:0005975; GO:0050662; GO:0005768; GO:0016021; GO:0005802	endosome [GO:0005768]; Golgi apparatus [GO:0005794]; Golgi cisterna membrane [GO:0032580]; integral component of membrane [GO:0016021]; trans-Golgi network [GO:0005802]; coenzyme binding [GO:0050662]; UDP-glucuronate 4-epimerase activity [GO:0050378]; carbohydrate metabolic process [GO:0005975]
P24794	COX1 COXI	Cytochrome c oxidase subunit 1 (EC 1.9.3.1) (Cytochrome c oxidase polypeptide I)	PATHWAY: Energy metabolism; oxidative phosphorylation.	2759	33090	GO:0009060; GO:0005507; GO:0004129; GO:0022900; GO:0020037; GO:0016021; GO:0005506; GO:0005743; GO:0006119; GO:0005886; GO:0070469	integral component of membrane [GO:0016021]; mitochondrial inner membrane [GO:0005743]; plasma membrane [GO:0005886]; respiratory chain [GO:0070469]; copper ion binding [GO:0005507]; cytochrome-c oxidase activity [GO:0004129]; heme binding [GO:0020037]; iron ion binding [GO:0005506]; aerobic respiration [GO:0009060]; electron transport chain [GO:0022900]; oxidative phosphorylation [GO:0006119]
Q9M174	NPF2.2 At3g45690 T6D9.20	Putative protein NRT1/ PTR FAMILY 2.2 (AtNPF2.2) (Protein NAXT1-like 3) (Putative nitrate excretion transporter 4)		2759	33090	GO:0016021; GO:0042128; GO:0006857; GO:0005215	integral component of membrane [GO:0016021]; transporter activity [GO:0005215]; nitrate assimilation [GO:0042128]; oligopeptide transport [GO:0006857]
Q84K00	NAC078 NAC2 NTL11 At5g04410 T32M21.10	NAC domain-containing protein 78 (ANAC078) (Protein NTM1-like 11)		2759	33090	GO:0003677; GO:0005737; GO:0016021; GO:0005634; GO:0045893; GO:0009962; GO:0009644; GO:0003700; GO:0006351	cytoplasm [GO:0005737]; integral component of membrane [GO:0016021]; nucleus [GO:0005634]; DNA binding [GO:0003677]; transcription factor activity, sequence-specific DNA binding [GO:0003700]; positive regulation of transcription, DNA-templated [GO:0045893]; regulation of flavonoid biosynthetic process [GO:0009962]; response to high light intensity [GO:0009644]; transcription, DNA-templated [GO:00…
Q9SW96	SYNC1 EMB2755 At5g56680 MIK19.13	Asparagine--tRNA ligase, cytoplasmic 1 (EC 6.1.1.22) (Asparaginyl-tRNA synthetase 1) (AsnRS 1) (Protein EMBRYO DEFECTIVE 2755)		2759	33090	GO:0005524; GO:0003677; GO:0004816; GO:0006421; GO:0009507; GO:0005829; GO:0009793; GO:0005739; GO:0046686	chloroplast [GO:0009507]; cytosol [GO:0005829]; mitochondrion [GO:0005739]; asparagine-tRNA ligase activity [GO:0004816]; ATP binding [GO:0005524]; DNA binding [GO:0003677]; asparaginyl-tRNA aminoacylation [GO:0006421]; embryo development ending in seed dormancy [GO:0009793]; response to cadmium ion [GO:0046686]
Q8LGN0	GLR2.7 At2g29120 T9I4.20	Glutamate receptor 2.7 (Ligand-gated ion channel 2.7)		2759	33090	GO:0005262; GO:0070588; GO:0006816; GO:0019722; GO:0071230; GO:0008066; GO:0016021; GO:0004970; GO:0005886; GO:0005773	integral component of membrane [GO:0016021]; plasma membrane [GO:0005886]; vacuole [GO:0005773]; calcium channel activity [GO:0005262]; glutamate receptor activity [GO:0008066]; ionotropic glutamate receptor activity [GO:0004970]; calcium ion transmembrane transport [GO:0070588]; calcium ion transport [GO:0006816]; calcium-mediated signaling [GO:0019722]; cellular response to amino acid stimulus …
Q7X9A0	RCA1	Ribulose bisphosphate carboxylase/oxygenase activase 1, chloroplastic (RA 1) (RuBisCO activase 1) (RuBisCO activase alpha form)		2759	33090	GO:0005524; GO:0009570	chloroplast stroma [GO:0009570]; ATP binding [GO:0005524]
O82797	PCNA	Proliferating cell nuclear antigen (PCNA)		2759	33090	GO:0003677; GO:0030337; GO:0006260; GO:0005634; GO:0006275	nucleus [GO:0005634]; DNA binding [GO:0003677]; DNA polymerase processivity factor activity [GO:0030337]; DNA replication [GO:0006260]; regulation of DNA replication [GO:0006275]
Q84KI6	SQD1	UDP-sulfoquinovose synthase, chloroplastic (EC 3.13.1.1) (SoSQD1) (Sulfite:UDP-glucose sulfotransferase) (Sulfolipid biosynthesis protein)		2759	33090	GO:0046507; GO:0009570; GO:0050662	chloroplast stroma [GO:0009570]; coenzyme binding [GO:0050662]; UDPsulfoquinovose synthase activity [GO:0046507]
A7F190	ncs2 ctu2 SS1G_11360	Cytoplasmic tRNA 2-thiolation protein 2	PATHWAY: tRNA modification; 5-methoxycarbonylmethyl-2-thiouridine-tRNA biosynthesis. {ECO:0000255|HAMAP-Rule:MF_03054}.	2759	4751	GO:0005829; GO:0016779; GO:0032447; GO:0000049; GO:0034227; GO:0002098	cytosol [GO:0005829]; nucleotidyltransferase activity [GO:0016779]; tRNA binding [GO:0000049]; protein urmylation [GO:0032447]; tRNA thio-modification [GO:0034227]; tRNA wobble uridine modification [GO:0002098]
Q3EAE5	At4g00315 A_IG005I10.18 F5I10.18	Putative F-box/FBD/LRR-repeat protein At4g00315		2759	33090
Q9ZT63	MTP1 ZAT ZAT1 At2g46800 F19D11.8	Metal tolerance protein 1 (AtMTP1) (ZAT1p) (Zinc transporter ZAT-1) [Cleaved into: Metal tolerance protein 1 short form]		2759	33090	GO:0006882; GO:0016021; GO:0016020; GO:0046872; GO:0046873; GO:0061088; GO:0010043; GO:0005774; GO:0005773; GO:0071577; GO:0006829; GO:0005385	integral component of membrane [GO:0016021]; membrane [GO:0016020]; vacuolar membrane [GO:0005774]; vacuole [GO:0005773]; metal ion binding [GO:0046872]; metal ion transmembrane transporter activity [GO:0046873]; zinc ion transmembrane transporter activity [GO:0005385]; cellular zinc ion homeostasis [GO:0006882]; regulation of sequestering of zinc ion [GO:0061088]; response to zinc ion [GO:001004…
Q9SFC7	At3g07870 F17A17.21	F-box protein At3g07870		2759	33090	GO:0009506	plasmodesma [GO:0009506]
P15732	UBC5 YDR059C D4234 YD9609.13C	Ubiquitin-conjugating enzyme E2-16 kDa (EC 2.3.2.23) (E2 ubiquitin-conjugating enzyme 5) (Ubiquitin carrier protein) (Ubiquitin-protein ligase)	PATHWAY: Protein modification; protein ubiquitination. {ECO:0000255|PROSITE-ProRule:PRU00388}.	2759	4751	GO:0005524; GO:0034605; GO:0000502; GO:0000209; GO:0004842	proteasome complex [GO:0000502]; ATP binding [GO:0005524]; ubiquitin-protein transferase activity [GO:0004842]; cellular response to heat [GO:0034605]; protein polyubiquitination [GO:0000209]
Q7S1P9	mus-41 rad5 NCU09516	DNA repair protein rad5 (EC 3.6.4.-) (Mutagen-sensitive protein 41)		2759	4751	GO:0005524; GO:0003677; GO:0006281; GO:0005737; GO:0004386; GO:0005634; GO:0008270	cytoplasm [GO:0005737]; nucleus [GO:0005634]; ATP binding [GO:0005524]; DNA binding [GO:0003677]; helicase activity [GO:0004386]; zinc ion binding [GO:0008270]; DNA repair [GO:0006281]
Q9LI74	CHUP1 At3g25690 T5M7.14	Protein CHUP1, chloroplastic (Protein CHLOROPLAST UNUSUAL POSITIONING 1)		2759	33090	GO:0009507; GO:0009707; GO:0009902	chloroplast [GO:0009507]; chloroplast outer membrane [GO:0009707]; chloroplast relocation [GO:0009902]
Q2EF88	YSL3 At5g53550 MNC6.9	Metal-nicotianamine transporter YSL3 (Protein YELLOW STRIPE LIKE 3) (AtYSL3)		2759	33090	GO:0003006; GO:0016021; GO:0006811; GO:0055072; GO:0005886; GO:0009624; GO:0048316; GO:0055085	integral component of membrane [GO:0016021]; plasma membrane [GO:0005886]; developmental process involved in reproduction [GO:0003006]; ion transport [GO:0006811]; iron ion homeostasis [GO:0055072]; response to nematode [GO:0009624]; seed development [GO:0048316]; transmembrane transport [GO:0055085]
Q9ZVN6	AP180 At1g05020 T7A14.11	Clathrin coat assembly protein AP180 (At-AP180) (Clathrin coat-associated protein AP180)		2759	33090	GO:0005545; GO:0005794; GO:0048268; GO:0030136; GO:0005905; GO:0006897; GO:0015031	clathrin-coated vesicle [GO:0030136]; coated pit [GO:0005905]; Golgi apparatus [GO:0005794]; 1-phosphatidylinositol binding [GO:0005545]; clathrin coat assembly [GO:0048268]; endocytosis [GO:0006897]; protein transport [GO:0015031]
Q08276	HSP68	Heat shock 70 kDa protein, mitochondrial		2759	33090	GO:0005524; GO:0005739; GO:0006457	mitochondrion [GO:0005739]; ATP binding [GO:0005524]; protein folding [GO:0006457]
P11428	SODCC.1 SOD2	Superoxide dismutase [Cu-Zn] 2 (EC 1.15.1.1)		2759	33090	GO:0005737; GO:0046872; GO:0004784	cytoplasm [GO:0005737]; metal ion binding [GO:0046872]; superoxide dismutase activity [GO:0004784]
Q2U6A1	lig4 AO090120000322	DNA ligase 4 (EC 6.5.1.1) (DNA ligase IV) (Polydeoxyribonucleotide synthase [ATP] 4)		2759	4751	GO:0005524; GO:0003677; GO:0071897; GO:0003910; GO:0051103; GO:0006310; GO:0006260; GO:0046872; GO:0005634	nucleus [GO:0005634]; ATP binding [GO:0005524]; DNA binding [GO:0003677]; DNA ligase (ATP) activity [GO:0003910]; metal ion binding [GO:0046872]; DNA biosynthetic process [GO:0071897]; DNA ligation involved in DNA repair [GO:0051103]; DNA recombination [GO:0006310]; DNA replication [GO:0006260]
B0Y4F9	nar1 AFUB_068950	Cytosolic Fe-S cluster assembly factor nar1 (Nuclear architecture-related protein 1)		2759	4751	GO:0051539; GO:0016226; GO:0051536; GO:0046872	4 iron, 4 sulfur cluster binding [GO:0051539]; iron-sulfur cluster binding [GO:0051536]; metal ion binding [GO:0046872]; iron-sulfur cluster assembly [GO:0016226]
Q09WW8	ndhD MoinCp071	NAD(P)H-quinone oxidoreductase chain 4, chloroplastic (EC 1.6.5.-) (NAD(P)H dehydrogenase, chain 4) (NADH-plastoquinone oxidoreductase chain 4)		2759	33090	GO:0042773; GO:0008137; GO:0009535; GO:0016021; GO:0048038	chloroplast thylakoid membrane [GO:0009535]; integral component of membrane [GO:0016021]; NADH dehydrogenase (ubiquinone) activity [GO:0008137]; quinone binding [GO:0048038]; ATP synthesis coupled electron transport [GO:0042773]
Q09854	mok11 SPAC1527.01 SPAC23D3.15	Cell wall alpha-1,3-glucan synthase mok11 (EC 2.4.1.183)		2759	4751	GO:0047657; GO:0030979; GO:0043169; GO:0071555; GO:0005783; GO:0046379; GO:0071852; GO:0031233	endoplasmic reticulum [GO:0005783]; intrinsic component of external side of plasma membrane [GO:0031233]; alpha-1,3-glucan synthase activity [GO:0047657]; cation binding [GO:0043169]; alpha-glucan biosynthetic process [GO:0030979]; cell wall organization [GO:0071555]; extracellular polysaccharide metabolic process [GO:0046379]; fungal-type cell wall organization or biogenesis [GO:0071852]
Q9C9Z1	At3g08650 F17O14.12	Putative zinc transporter At3g08650		2759	33090	GO:0016021; GO:0046873; GO:0006829	integral component of membrane [GO:0016021]; metal ion transmembrane transporter activity [GO:0046873]; zinc II ion transport [GO:0006829]
P16127	CHLI1 CH42 CS At4g18480 F28J12.140	Magnesium-chelatase subunit ChlI-1, chloroplastic (Mg-chelatase subunit I-1) (EC 6.6.1.1) (Mg-protoporphyrin IX chelatase subunit ChlI-1) (Protein CHLORINA 42)	PATHWAY: Porphyrin-containing compound metabolism; chlorophyll biosynthesis.	2759	33090	GO:0005524; GO:0016887; GO:0005618; GO:0015995; GO:0009507; GO:0009570; GO:0016851; GO:0010007; GO:0015979; GO:0009735	cell wall [GO:0005618]; chloroplast [GO:0009507]; chloroplast stroma [GO:0009570]; magnesium chelatase complex [GO:0010007]; ATP binding [GO:0005524]; ATPase activity [GO:0016887]; magnesium chelatase activity [GO:0016851]; chlorophyll biosynthetic process [GO:0015995]; photosynthesis [GO:0015979]; response to cytokinin [GO:0009735]
Q9LTH9	ZIP2 At5g59520 F2O15.19	Zinc transporter 2 (ZRT/IRT-like protein 2)		2759	33090	GO:0016021; GO:0046873; GO:0005886; GO:0006829	integral component of membrane [GO:0016021]; plasma membrane [GO:0005886]; metal ion transmembrane transporter activity [GO:0046873]; zinc II ion transport [GO:0006829]
O49675	CCD4 NCED4 At4g19170 T18B16.140	Probable carotenoid cleavage dioxygenase 4, chloroplastic (AtCCD4) (EC 1.14.99.-) (AtNCED4)		2759	33090	GO:0009507; GO:0046872; GO:0016702; GO:0010287	chloroplast [GO:0009507]; plastoglobule [GO:0010287]; metal ion binding [GO:0046872]; oxidoreductase activity, acting on single donors with incorporation of molecular oxygen, incorporation of two atoms of oxygen [GO:0016702]
P45621	GSA1 GSA	Glutamate-1-semialdehyde 2,1-aminomutase, chloroplastic (GSA) (EC 5.4.3.8) (Glutamate-1-semialdehyde aminotransferase) (GSA-AT)	PATHWAY: Porphyrin-containing compound metabolism; protoporphyrin-IX biosynthesis; 5-aminolevulinate from L-glutamyl-tRNA(Glu): step 2/2.; PATHWAY: Porphyrin-containing compound metabolism; chlorophyll biosynthesis.	2759	33090	GO:0015995; GO:0009507; GO:0042286; GO:0042802; GO:0006779; GO:0006782; GO:0030170; GO:0008483	chloroplast [GO:0009507]; glutamate-1-semialdehyde 2,1-aminomutase activity [GO:0042286]; identical protein binding [GO:0042802]; pyridoxal phosphate binding [GO:0030170]; transaminase activity [GO:0008483]; chlorophyll biosynthetic process [GO:0015995]; porphyrin-containing compound biosynthetic process [GO:0006779]; protoporphyrinogen IX biosynthetic process [GO:0006782]
A7F075	casA SS1G_10992	Metacaspase-1 (EC 3.4.22.-)		2759	4751	GO:0006915; GO:0008234; GO:0005829; GO:0043065	cytosol [GO:0005829]; cysteine-type peptidase activity [GO:0008234]; apoptotic process [GO:0006915]; positive regulation of apoptotic process [GO:0043065]
Q9SJK3	AGO5 At2g27880 T1E2.20	Protein argonaute 5		2759	33090	GO:0003723; GO:0005829; GO:0009814; GO:0031047; GO:0030529; GO:0046872; GO:0006355; GO:0006417; GO:0009615; GO:0006351; GO:0060145	cytosol [GO:0005829]; intracellular ribonucleoprotein complex [GO:0030529]; metal ion binding [GO:0046872]; RNA binding [GO:0003723]; defense response, incompatible interaction [GO:0009814]; gene silencing by RNA [GO:0031047]; regulation of transcription, DNA-templated [GO:0006355]; regulation of translation [GO:0006417]; response to virus [GO:0009615]; transcription, DNA-templated [GO:0006351]; …
Q9FLV9	SLAH3 At5g24030 MZF18.9	S-type anion channel SLAH3 (SLAC1-homolog protein 3)		2759	33090	GO:0006873; GO:0016021; GO:0005886; GO:0008308	integral component of membrane [GO:0016021]; plasma membrane [GO:0005886]; voltage-gated anion channel activity [GO:0008308]; cellular ion homeostasis [GO:0006873]
P31684	4CL1 4CL-1	4-coumarate--CoA ligase 1 (4CL 1) (EC 6.2.1.12) (4-coumaroyl-CoA synthase 1)	PATHWAY: Phytoalexin biosynthesis; 3,4',5-trihydroxystilbene biosynthesis; 3,4',5-trihydroxystilbene from trans-4-coumarate: step 1/2.	2759	33090	GO:0016207; GO:0005524; GO:0009698	4-coumarate-CoA ligase activity [GO:0016207]; ATP binding [GO:0005524]; phenylpropanoid metabolic process [GO:0009698]
Q42711		Monodehydroascorbate reductase, seedling isozyme (MDAR seedling) (EC 1.6.5.4) (Ascorbate free radical reductase seedling) (AFR reductase seedling)		2759	33090	GO:0005737; GO:0050660; GO:0016656	cytoplasm [GO:0005737]; flavin adenine dinucleotide binding [GO:0050660]; monodehydroascorbate reductase (NADH) activity [GO:0016656]
Q8LK56	DME At5g04560/At5g04570/At5g04580 T32M21.160/T32M21.170/T32M21.180	Transcriptional activator DEMETER (EC 3.2.2.-) (DNA glycosylase-related protein DME)		2759	33090	GO:0051539; GO:0019104; GO:0003677; GO:0006306; GO:0003906; GO:0006284; GO:0009793; GO:0046872; GO:0005634; GO:0043078; GO:0006349; GO:0006355; GO:0006351	nucleus [GO:0005634]; polar nucleus [GO:0043078]; 4 iron, 4 sulfur cluster binding [GO:0051539]; DNA binding [GO:0003677]; DNA N-glycosylase activity [GO:0019104]; DNA-(apurinic or apyrimidinic site) lyase activity [GO:0003906]; metal ion binding [GO:0046872]; base-excision repair [GO:0006284]; DNA methylation [GO:0006306]; embryo development ending in seed dormancy [GO:0009793]; regulation of ge…
Q8VXX5	SKS1 At4g25240 F24A6.80	Monocopper oxidase-like protein SKS1		2759	33090	GO:0031225; GO:0046658; GO:0005507; GO:0016722; GO:0009505; GO:0005886; GO:0009506	anchored component of membrane [GO:0031225]; anchored component of plasma membrane [GO:0046658]; plant-type cell wall [GO:0009505]; plasma membrane [GO:0005886]; plasmodesma [GO:0009506]; copper ion binding [GO:0005507]; oxidoreductase activity, oxidizing metal ions [GO:0016722]
Q6TPH1	PAP23 AT3 At4g13700 F18A5.90	Purple acid phosphatase 23 (EC 3.1.3.2)		2759	33090	GO:0003993; GO:0005576; GO:0046872	extracellular region [GO:0005576]; acid phosphatase activity [GO:0003993]; metal ion binding [GO:0046872]
Q9SX78	CXE2 At1g47480 F16N3.25	Probable carboxylesterase 2 (AtCXE2) (EC 3.1.1.1)		2759	33090	GO:0052689	carboxylic ester hydrolase activity [GO:0052689]
B1NWF3	ndhJ	NAD(P)H-quinone oxidoreductase subunit J, chloroplastic (EC 1.6.5.-) (NAD(P)H dehydrogenase subunit J) (NADH-plastoquinone oxidoreductase subunit J)		2759	33090	GO:0008137; GO:0009535; GO:0019684; GO:0048038; GO:0006810	chloroplast thylakoid membrane [GO:0009535]; NADH dehydrogenase (ubiquinone) activity [GO:0008137]; quinone binding [GO:0048038]; photosynthesis, light reaction [GO:0019684]; transport [GO:0006810]
Q8S397	NHX4 At5g55470 MTE17.18	Sodium/hydrogen exchanger 4 (Na(+)/H(+) exchanger 4) (NHE-4)		2759	33090	GO:0016021; GO:0005886; GO:0055075; GO:0006885; GO:0009651; GO:0035725; GO:0015081; GO:0015385; GO:0005774	integral component of membrane [GO:0016021]; plasma membrane [GO:0005886]; vacuolar membrane [GO:0005774]; sodium ion transmembrane transporter activity [GO:0015081]; sodium:proton antiporter activity [GO:0015385]; potassium ion homeostasis [GO:0055075]; regulation of pH [GO:0006885]; response to salt stress [GO:0009651]; sodium ion transmembrane transport [GO:0035725]
Q38870	CPK2 At3g10660 F13M14.5 F18K10.28	Calcium-dependent protein kinase 2 (EC 2.7.11.1) (Calmodulin-domain protein kinase CDPK isoform 2)		2759	33090	GO:0005524; GO:0009738; GO:0005509; GO:0009931; GO:0005516; GO:0004683; GO:0005789; GO:0035556; GO:0005634; GO:0018105; GO:0005886; GO:0046777	endoplasmic reticulum membrane [GO:0005789]; nucleus [GO:0005634]; plasma membrane [GO:0005886]; ATP binding [GO:0005524]; calcium ion binding [GO:0005509]; calcium-dependent protein serine/threonine kinase activity [GO:0009931]; calmodulin binding [GO:0005516]; calmodulin-dependent protein kinase activity [GO:0004683]; abscisic acid-activated signaling pathway [GO:0009738]; intracellular signal …
Q4HW67	DHH1 FGSG_10791	ATP-dependent RNA helicase DHH1 (EC 3.6.4.13)		2759	4751	GO:0005524; GO:0003723; GO:0000753; GO:0000932; GO:0033962; GO:0010494; GO:0000290; GO:0004386; GO:0006397; GO:0051028; GO:0045900; GO:0034063; GO:0090079	cytoplasmic mRNA processing body [GO:0000932]; cytoplasmic stress granule [GO:0010494]; ATP binding [GO:0005524]; helicase activity [GO:0004386]; RNA binding [GO:0003723]; translation regulator activity, nucleic acid binding [GO:0090079]; cell morphogenesis involved in conjugation with cellular fusion [GO:0000753]; cytoplasmic mRNA processing body assembly [GO:0033962]; deadenylation-dependent de…
P52418	PUR1	Amidophosphoribosyltransferase, chloroplastic (ATase) (EC 2.4.2.14) (Glutamine phosphoribosylpyrophosphate amidotransferase) (GPAT)	PATHWAY: Purine metabolism; IMP biosynthesis via de novo pathway; N(1)-(5-phospho-D-ribosyl)glycinamide from 5-phospho-alpha-D-ribose 1-diphosphate: step 1/2.	2759	33090	GO:0006189; GO:0051539; GO:0004044; GO:0009507; GO:0006541; GO:0046872; GO:0009116; GO:0009113	chloroplast [GO:0009507]; 4 iron, 4 sulfur cluster binding [GO:0051539]; amidophosphoribosyltransferase activity [GO:0004044]; metal ion binding [GO:0046872]; 'de novo' IMP biosynthetic process [GO:0006189]; glutamine metabolic process [GO:0006541]; nucleoside metabolic process [GO:0009116]; purine nucleobase biosynthetic process [GO:0009113]
Q9C510	PAP6 At1g56360 F13N6.16 F14G9.2	Purple acid phosphatase 6 (EC 3.1.3.2)		2759	33090	GO:0003993; GO:0016311; GO:0005576; GO:0046872	extracellular region [GO:0005576]; acid phosphatase activity [GO:0003993]; metal ion binding [GO:0046872]; dephosphorylation [GO:0016311]
Q9ZPY7	CAS At2g46520 F11C10 F13A10.5	Exportin-2 (Exp2) (Cellular apoptosis susceptibility protein homolog) (Importin-alpha re-exporter)		2759	33090	GO:0005829; GO:0006886; GO:0016020; GO:0005634; GO:0009506	cytosol [GO:0005829]; membrane [GO:0016020]; nucleus [GO:0005634]; plasmodesma [GO:0009506]; intracellular protein transport [GO:0006886]
P0C7S9	gel1 bgt2 AFUA_2G01170	1,3-beta-glucanosyltransferase gel1 (EC 2.4.1.-) (Glucan elongating glucanosyltransferase 1)		2759	4751	GO:0042124; GO:0031225; GO:0005975; GO:0009277; GO:0031505; GO:0042123; GO:0005886	anchored component of membrane [GO:0031225]; fungal-type cell wall [GO:0009277]; plasma membrane [GO:0005886]; 1,3-beta-glucanosyltransferase activity [GO:0042124]; glucanosyltransferase activity [GO:0042123]; carbohydrate metabolic process [GO:0005975]; fungal-type cell wall organization [GO:0031505]
C0LGR3	At4g26540 M3E9.30	Probable LRR receptor-like serine/threonine-protein kinase At4g26540 (EC 2.7.11.1)		2759	33090	GO:0005524; GO:0016021; GO:0005886; GO:0004674	integral component of membrane [GO:0016021]; plasma membrane [GO:0005886]; ATP binding [GO:0005524]; protein serine/threonine kinase activity [GO:0004674]
Q9LFM5	YUC4 THREAD YUCCA4 At5g11320 F2I11_210	Probable indole-3-pyruvate monooxygenase YUCCA4 (EC 1.14.13.168) (Flavin-containing monooxygenase YUCCA4)	PATHWAY: Plant hormone metabolism; auxin biosynthesis.	2759	33090	GO:0005794; GO:0000139; GO:0009851; GO:0048825; GO:0005829; GO:0005783; GO:0005789; GO:0103075; GO:0047434; GO:0010229; GO:0004497; GO:0005654; GO:0055114; GO:0048827; GO:0009911	cytosol [GO:0005829]; endoplasmic reticulum [GO:0005783]; endoplasmic reticulum membrane [GO:0005789]; Golgi apparatus [GO:0005794]; Golgi membrane [GO:0000139]; nucleoplasm [GO:0005654]; indole-3-pyruvate monooxygenase activity [GO:0103075]; indolepyruvate decarboxylase activity [GO:0047434]; monooxygenase activity [GO:0004497]; auxin biosynthetic process [GO:0009851]; cotyledon development [GO:…
A9RFQ5	PHYPADRAFT_158777	Translation factor GUF1 homolog, chloroplastic (EC 3.6.5.-) (Elongation factor 4 homolog) (EF-4) (GTPase GUF1 homolog) (Ribosomal back-translocase)		2759	33090	GO:0005525; GO:0003924; GO:0009507; GO:0005622; GO:0006412	chloroplast [GO:0009507]; intracellular [GO:0005622]; GTP binding [GO:0005525]; GTPase activity [GO:0003924]; translation [GO:0006412]
Q01300	ND1 NAD1	NADH-ubiquinone oxidoreductase chain 1 (EC 1.6.5.3) (NADH dehydrogenase subunit 1)		2759	33090	GO:0008137; GO:0016021; GO:0005743; GO:0070469	integral component of membrane [GO:0016021]; mitochondrial inner membrane [GO:0005743]; respiratory chain [GO:0070469]; NADH dehydrogenase (ubiquinone) activity [GO:0008137]
O04348	TPP1 At2g30440 T6B20.20	Thylakoidal processing peptidase 1, chloroplastic (EC 3.4.21.89) (Signal peptidase I-1)		2759	33090	GO:0009534; GO:0009535; GO:0004175; GO:0016021; GO:0004252; GO:0006465; GO:0010027	chloroplast thylakoid [GO:0009534]; chloroplast thylakoid membrane [GO:0009535]; integral component of membrane [GO:0016021]; endopeptidase activity [GO:0004175]; serine-type endopeptidase activity [GO:0004252]; signal peptide processing [GO:0006465]; thylakoid membrane organization [GO:0010027]
A6SG85	arg2 BC1G_11576	Amino-acid acetyltransferase, mitochondrial (EC 2.3.1.1) (Arginine-requiring protein 2) (Glutamate N-acetyltransferase) (N-acetylglutamate synthase) (AGS) (NAGS)	PATHWAY: Amino-acid biosynthesis; L-arginine biosynthesis; N(2)-acetyl-L-ornithine from L-glutamate: step 1/4.	2759	4751	GO:0004042; GO:0006526; GO:0005759; GO:0006592	mitochondrial matrix [GO:0005759]; acetyl-CoA:L-glutamate N-acetyltransferase activity [GO:0004042]; arginine biosynthetic process [GO:0006526]; ornithine biosynthetic process [GO:0006592]
A6S936	clp1 BC1G_08728	mRNA cleavage and polyadenylation factor clp1		2759	4751	GO:0005524; GO:0003723; GO:0006379; GO:0005849; GO:0006378	mRNA cleavage factor complex [GO:0005849]; ATP binding [GO:0005524]; RNA binding [GO:0003723]; mRNA cleavage [GO:0006379]; mRNA polyadenylation [GO:0006378]
Q12640	aro-2 B7F21.10 NCU05420	Chorismate synthase (EC 4.2.3.5) (5-enolpyruvylshikimate-3-phosphate phospholyase)	PATHWAY: Metabolic intermediate biosynthesis; chorismate biosynthesis; chorismate from D-erythrose 4-phosphate and phosphoenolpyruvate: step 7/7.	2759	4751	GO:0010181; GO:0009073; GO:0009423; GO:0004107; GO:0005829; GO:0005634; GO:0016491	cytosol [GO:0005829]; nucleus [GO:0005634]; chorismate synthase activity [GO:0004107]; FMN binding [GO:0010181]; oxidoreductase activity [GO:0016491]; aromatic amino acid family biosynthetic process [GO:0009073]; chorismate biosynthetic process [GO:0009423]
Q8LGU7	NUZ At1g74700 F1M20.38 F25A4.32	Nuclear ribonuclease Z (RNase Z) (EC 3.1.26.11) (Zinc phosphodiesterase NUZ) (tRNA 3 endonuclease) (tRNase Z)		2759	33090	GO:0042781; GO:0046872; GO:0005634; GO:0042780; GO:0034414; GO:0008033	nucleus [GO:0005634]; 3'-tRNA processing endoribonuclease activity [GO:0042781]; metal ion binding [GO:0046872]; tRNA 3'-end processing [GO:0042780]; tRNA 3'-trailer cleavage, endonucleolytic [GO:0034414]; tRNA processing [GO:0008033]
Q9LPZ3	At1g11410 T23J18.8	G-type lectin S-receptor-like serine/threonine-protein kinase At1g11410 (EC 2.7.11.1)		2759	33090	GO:0005524; GO:0005516; GO:0030246; GO:0016021; GO:0005886; GO:0004674; GO:0048544	integral component of membrane [GO:0016021]; plasma membrane [GO:0005886]; ATP binding [GO:0005524]; calmodulin binding [GO:0005516]; carbohydrate binding [GO:0030246]; protein serine/threonine kinase activity [GO:0004674]; recognition of pollen [GO:0048544]
O81716	PPC4-2 At2g25070 F13D4.1 F27C12	Probable protein phosphatase 2C 21 (AtPP2C21) (EC 3.1.3.16) (AtPPC4;2)		2759	33090	GO:0046872; GO:0005886; GO:0004722; GO:0009737	plasma membrane [GO:0005886]; metal ion binding [GO:0046872]; protein serine/threonine phosphatase activity [GO:0004722]; response to abscisic acid [GO:0009737]
P93051	At2g48020 T9J23.17	Sugar transporter ERD6-like 7		2759	33090	GO:0009507; GO:0046323; GO:1904659; GO:0005355; GO:0035428; GO:0005887; GO:0009705; GO:0015992; GO:0005351; GO:0005774; GO:0005773; GO:0006829	chloroplast [GO:0009507]; integral component of plasma membrane [GO:0005887]; plant-type vacuole membrane [GO:0009705]; vacuolar membrane [GO:0005774]; vacuole [GO:0005773]; glucose transmembrane transporter activity [GO:0005355]; sugar:proton symporter activity [GO:0005351]; glucose import [GO:0046323]; glucose transmembrane transport [GO:1904659]; hexose transmembrane transport [GO:0035428]; pr…
Q7Y1X1		Esterase (EC 3.1.1.-) (Early nodule-specific protein homolog) (Latex allergen Hev b 13) (allergen Hev b 13)		2759	33090	GO:0019863; GO:0006952; GO:0016788	hydrolase activity, acting on ester bonds [GO:0016788]; IgE binding [GO:0019863]; defense response [GO:0006952]
O82504	RDR2 RDRP2 SMD1 At4g11130 F2P3.11	RNA-dependent RNA polymerase 2 (AtRDRP2) (EC 2.7.7.48) (Protein SILENCING MOVEMENT DEFICIENT 1) (RNA-directed RNA polymerase 2)		2759	33090	GO:0003723; GO:0016246; GO:0003968; GO:0007267; GO:0050832; GO:0016458; GO:0010495; GO:0005730; GO:0005654; GO:0005634; GO:0030422; GO:0070919	nucleolus [GO:0005730]; nucleoplasm [GO:0005654]; nucleus [GO:0005634]; RNA binding [GO:0003723]; RNA-directed RNA polymerase activity [GO:0003968]; cell-cell signaling [GO:0007267]; defense response to fungus [GO:0050832]; gene silencing [GO:0016458]; long-distance posttranscriptional gene silencing [GO:0010495]; production of siRNA involved in chromatin silencing by small RNA [GO:0070919]; prod…
Q8L7R8	STP3 At5g61520 K11J9_40	Sugar transport protein 3 (Hexose transporter 3)		2759	33090	GO:0008643; GO:0016021; GO:0022891; GO:0015293	integral component of membrane [GO:0016021]; substrate-specific transmembrane transporter activity [GO:0022891]; symporter activity [GO:0015293]; carbohydrate transport [GO:0008643]
Q871U2	apg-5 atg7 100H1.190 NCU06672	Ubiquitin-like modifier-activating enzyme atg7 (ATG12-activating enzyme E1 atg7) (Autophagy-related protein 7)		2759	4751	GO:0019778; GO:0019779; GO:0006501; GO:0006995; GO:0005829; GO:0044805; GO:0016236; GO:0000422; GO:0034727; GO:0000407; GO:0030163; GO:0032446; GO:0015031	cytosol [GO:0005829]; pre-autophagosomal structure [GO:0000407]; Atg12 activating enzyme activity [GO:0019778]; Atg8 activating enzyme activity [GO:0019779]; C-terminal protein lipidation [GO:0006501]; cellular response to nitrogen starvation [GO:0006995]; late nucleophagy [GO:0044805]; macroautophagy [GO:0016236]; mitophagy [GO:0000422]; piecemeal microautophagy of nucleus [GO:0034727]; protein …
Q2U790	abfA AO090124000023	Probable alpha-L-arabinofuranosidase A (ABF A) (Arabinosidase A) (EC 3.2.1.55)	PATHWAY: Glycan metabolism; L-arabinan degradation.	2759	4751	GO:0046373; GO:0046556; GO:0031222; GO:0019566; GO:0005576	extracellular region [GO:0005576]; alpha-L-arabinofuranosidase activity [GO:0046556]; arabinan catabolic process [GO:0031222]; arabinose metabolic process [GO:0019566]; L-arabinose metabolic process [GO:0046373]
Q2QUN2	LAC24 Os12g0258700 LOC_Os12g15680 OsJ_016843 OsJ_17624	Laccase-24 (EC 1.10.3.2) (Benzenediol:oxygen oxidoreductase 24) (Diphenol oxidase 24) (Urishiol oxidase 24)		2759	33090	GO:0048046; GO:0005507; GO:0052716; GO:0046274; GO:0016722	apoplast [GO:0048046]; copper ion binding [GO:0005507]; hydroquinone:oxygen oxidoreductase activity [GO:0052716]; oxidoreductase activity, oxidizing metal ions [GO:0016722]; lignin catabolic process [GO:0046274]
C6TBD0		CASP-like protein 1E1 (GmCASPL1E1)		2759	33090	GO:0016021; GO:0005886	integral component of membrane [GO:0016021]; plasma membrane [GO:0005886]
Q9LJ69	PCMP-E93 At3g18970 K13E13.8	Pentatricopeptide repeat-containing protein At3g18970		2759	33090	GO:0080156; GO:0005739	mitochondrion [GO:0005739]; mitochondrial mRNA modification [GO:0080156]
A6S9E2	mdm34 BC1G_09322	Mitochondrial distribution and morphology protein 34		2759	4751	GO:0032865; GO:0031307; GO:0000002; GO:0015914	ERMES complex [GO:0032865]; integral component of mitochondrial outer membrane [GO:0031307]; mitochondrial genome maintenance [GO:0000002]; phospholipid transport [GO:0015914]
A0MDQ1	URM1-1 At2g45695 17K2	Ubiquitin-related modifier 1 homolog 1	PATHWAY: tRNA modification; 5-methoxycarbonylmethyl-2-thiouridine-tRNA biosynthesis. {ECO:0000255|HAMAP-Rule:MF_03048}.	2759	33090	GO:0005829; GO:0032447; GO:0034227; GO:0002098	cytosol [GO:0005829]; protein urmylation [GO:0032447]; tRNA thio-modification [GO:0034227]; tRNA wobble uridine modification [GO:0002098]
Q8L7A4	AGD11 At3g07940 F17A17.28	Probable ADP-ribosylation factor GTPase-activating protein AGD11 (ARF GAP AGD11) (Protein ARF-GAP DOMAIN 11) (AtAGD11)		2759	33090	GO:0005096; GO:0046872	GTPase activator activity [GO:0005096]; metal ion binding [GO:0046872]
A7EXH9	sfh5 SS1G_10044	Phosphatidylinositol transfer protein sfh5 (PITP sfh5)		2759	4751	GO:0005789; GO:0006869	endoplasmic reticulum membrane [GO:0005789]; lipid transport [GO:0006869]
Q8S3D2	BHLH87 EN121 At3g21330 MHC9.1	Transcription factor bHLH87 (Basic helix-loop-helix protein 87) (AtbHLH87) (bHLH 87) (Transcription factor EN 121) (bHLH transcription factor bHLH087)		2759	33090	GO:0003677; GO:0005634; GO:0006355; GO:0003700; GO:0006351	nucleus [GO:0005634]; DNA binding [GO:0003677]; transcription factor activity, sequence-specific DNA binding [GO:0003700]; regulation of transcription, DNA-templated [GO:0006355]; transcription, DNA-templated [GO:0006351]
Q0ZIW5	ndhG	NAD(P)H-quinone oxidoreductase subunit 6, chloroplastic (EC 1.6.5.-) (NAD(P)H dehydrogenase subunit 6) (NADH-plastoquinone oxidoreductase subunit 6)		2759	33090	GO:0008137; GO:0009535; GO:0016021; GO:0048038; GO:0006810	chloroplast thylakoid membrane [GO:0009535]; integral component of membrane [GO:0016021]; NADH dehydrogenase (ubiquinone) activity [GO:0008137]; quinone binding [GO:0048038]; transport [GO:0006810]
Q5Z6F0	TIP2-2 Os06g0336200 LOC_Os06g22960 OsJ_020360 OSJNBa0012F14.45-1 P0427E01.5-1	Probable aquaporin TIP2-2 (Tonoplast intrinsic protein 2-2) (OsTIP2;2)		2759	33090	GO:0009992; GO:0042807; GO:0015254; GO:0015793; GO:0005887; GO:0034220; GO:0009705; GO:0015250; GO:0006833	central vacuole [GO:0042807]; integral component of plasma membrane [GO:0005887]; plant-type vacuole membrane [GO:0009705]; glycerol channel activity [GO:0015254]; water channel activity [GO:0015250]; cellular water homeostasis [GO:0009992]; glycerol transport [GO:0015793]; ion transmembrane transport [GO:0034220]; water transport [GO:0006833]
Q9SB89	RH27 At5g65900 F6H11.20 K14B20.7	DEAD-box ATP-dependent RNA helicase 27 (EC 3.6.4.13)		2759	33090	GO:0005524; GO:0003723; GO:0004386	ATP binding [GO:0005524]; helicase activity [GO:0004386]; RNA binding [GO:0003723]
Q9MUJ2	psaA	Photosystem I P700 chlorophyll a apoprotein A1 (EC 1.97.1.12) (PSI-A) (PsaA)		2759	33090	GO:0051539; GO:0016168; GO:0009535; GO:0009055; GO:0016021; GO:0000287; GO:0016491; GO:0015979; GO:0009522; GO:0018298	chloroplast thylakoid membrane [GO:0009535]; integral component of membrane [GO:0016021]; photosystem I [GO:0009522]; 4 iron, 4 sulfur cluster binding [GO:0051539]; chlorophyll binding [GO:0016168]; electron carrier activity [GO:0009055]; magnesium ion binding [GO:0000287]; oxidoreductase activity [GO:0016491]; photosynthesis [GO:0015979]; protein-chromophore linkage [GO:0018298]
P53536	PHO1	Alpha-1,4 glucan phosphorylase L isozyme, chloroplastic/amyloplastic (EC 2.4.1.1) (Starch phosphorylase L)		2759	33090	GO:0009501; GO:0005975; GO:0009507; GO:0008184; GO:0030170	amyloplast [GO:0009501]; chloroplast [GO:0009507]; glycogen phosphorylase activity [GO:0008184]; pyridoxal phosphate binding [GO:0030170]; carbohydrate metabolic process [GO:0005975]
Q9C7J9	PP2B13 At1g56240 F14G9.15	F-box protein PP2-B13 (Protein PHLOEM PROTEIN 2-LIKE B13) (AtPP2-B13)		2759	33090	GO:0030246	carbohydrate binding [GO:0030246]
Q93ZF5	PHO1-H1 At1g68740 F14K14.15 F24J5.2	Phosphate transporter PHO1 homolog 1 (Protein PHO1 homolog 1) (AtPHO1;H1)		2759	33090	GO:0016036; GO:0016021; GO:0006817; GO:0005886; GO:0005802	integral component of membrane [GO:0016021]; plasma membrane [GO:0005886]; trans-Golgi network [GO:0005802]; cellular response to phosphate starvation [GO:0016036]; phosphate ion transport [GO:0006817]
Q07511	FDH1	Formate dehydrogenase, mitochondrial (FDH) (EC 1.2.1.2) (NAD-dependent formate dehydrogenase)		2759	33090	GO:0051287; GO:0008863; GO:0005739; GO:0016616	mitochondrion [GO:0005739]; formate dehydrogenase (NAD+) activity [GO:0008863]; NAD binding [GO:0051287]; oxidoreductase activity, acting on the CH-OH group of donors, NAD or NADP as acceptor [GO:0016616]
P05414		Peroxisomal (S)-2-hydroxy-acid oxidase (EC 1.1.3.15) (Glycolate oxidase) (GOX) (Short chain alpha-hydroxy acid oxidase)	PATHWAY: Photosynthesis; photorespiration; glycine from 2-phosphoglycolate: step 2/3.	2759	33090	GO:0010181; GO:0052853; GO:0052854; GO:0009854; GO:0005777; GO:0052852	peroxisome [GO:0005777]; FMN binding [GO:0010181]; long-chain-(S)-2-hydroxy-long-chain-acid oxidase activity [GO:0052853]; medium-chain-(S)-2-hydroxy-acid oxidase activity [GO:0052854]; very-long-chain-(S)-2-hydroxy-acid oxidase activity [GO:0052852]; oxidative photosynthetic carbon pathway [GO:0009854]
Q9LTW0	ALIS1 At3g12740 MBK21.12	ALA-interacting subunit 1 (AtALIS1) (ALA3 beta-subunit 1)		2759	33090	GO:0005794; GO:0000139; GO:0005789; GO:0016021; GO:0031902; GO:0015914	endoplasmic reticulum membrane [GO:0005789]; Golgi apparatus [GO:0005794]; Golgi membrane [GO:0000139]; integral component of membrane [GO:0016021]; late endosome membrane [GO:0031902]; phospholipid transport [GO:0015914]
Q9M353	CHX20 At3g53720 F5K20_20	Cation/H(+) antiporter 20 (Protein CATION/H+ EXCHANGER 20) (AtCHX20)		2759	33090	GO:0030007; GO:0012505; GO:0005783; GO:1902600; GO:0016021; GO:0005451; GO:0006813; GO:0006623; GO:0006885; GO:0030104	endomembrane system [GO:0012505]; endoplasmic reticulum [GO:0005783]; integral component of membrane [GO:0016021]; monovalent cation:proton antiporter activity [GO:0005451]; cellular potassium ion homeostasis [GO:0030007]; hydrogen ion transmembrane transport [GO:1902600]; potassium ion transport [GO:0006813]; protein targeting to vacuole [GO:0006623]; regulation of pH [GO:0006885]; water homeost…
Q9LRP7	ATG8I APG8I At3g15580 MQD17.3	Autophagy-related protein 8i (Autophagy-related ubiquitin-like modifier ATG8i) (AtAPG8i) (Protein autophagy 8i)		2759	33090	GO:0019779; GO:0019776; GO:0019786; GO:0033110; GO:0000421; GO:0006914; GO:0006995; GO:0005874; GO:0015031; GO:0006508	autophagosome membrane [GO:0000421]; Cvt vesicle membrane [GO:0033110]; microtubule [GO:0005874]; Atg8 activating enzyme activity [GO:0019779]; Atg8 ligase activity [GO:0019776]; Atg8-specific protease activity [GO:0019786]; autophagy [GO:0006914]; cellular response to nitrogen starvation [GO:0006995]; protein transport [GO:0015031]; proteolysis [GO:0006508]
O80946	ABCG1 WBC1 At2g39350 T16B24.1	ABC transporter G family member 1 (ABC transporter ABCG.1) (AtABCG1) (White-brown complex homolog protein 1) (AtWBC1)		2759	33090	GO:0005524; GO:0042626; GO:0016021; GO:0005886; GO:0010208; GO:0009624; GO:0055085	integral component of membrane [GO:0016021]; plasma membrane [GO:0005886]; ATP binding [GO:0005524]; ATPase activity, coupled to transmembrane movement of substances [GO:0042626]; pollen wall assembly [GO:0010208]; response to nematode [GO:0009624]; transmembrane transport [GO:0055085]
Q8X1N9		Alternative oxidase, mitochondrial (EC 1.-.-.-)		2759	4751	GO:0009916; GO:0016021; GO:0046872; GO:0005743; GO:0070469	integral component of membrane [GO:0016021]; mitochondrial inner membrane [GO:0005743]; respiratory chain [GO:0070469]; alternative oxidase activity [GO:0009916]; metal ion binding [GO:0046872]
Q92342	SPAC1F8.04c	Uncharacterized protein C1F8.04c		2759	4751	GO:0005829; GO:0016810; GO:0046872; GO:0005634	cytosol [GO:0005829]; nucleus [GO:0005634]; hydrolase activity, acting on carbon-nitrogen (but not peptide) bonds [GO:0016810]; metal ion binding [GO:0046872]
C0LGS3	At4g37250 AP22.22 C7A10.110	Probable LRR receptor-like serine/threonine-protein kinase At4g37250 (EC 2.7.11.1)		2759	33090	GO:0005524; GO:0016021; GO:0004674	integral component of membrane [GO:0016021]; ATP binding [GO:0005524]; protein serine/threonine kinase activity [GO:0004674]
Q873E8	gtr-1 glr1 B10C3.130 NCU03339	Glutathione reductase (GR) (GRase) (EC 1.8.1.7)		2759	4751	GO:0050661; GO:0045454; GO:0005737; GO:0050660; GO:0006749; GO:0004362	cytoplasm [GO:0005737]; flavin adenine dinucleotide binding [GO:0050660]; glutathione-disulfide reductase activity [GO:0004362]; NADP binding [GO:0050661]; cell redox homeostasis [GO:0045454]; glutathione metabolic process [GO:0006749]
Q8LBI9	At5g18840 F17K4.90	Sugar transporter ERD6-like 16		2759	33090	GO:0008643; GO:0016021; GO:0022891	integral component of membrane [GO:0016021]; substrate-specific transmembrane transporter activity [GO:0022891]; carbohydrate transport [GO:0008643]
Q9LY71	CKX6 CKX7 At3g63440 MAA21_70	Cytokinin dehydrogenase 6 (EC 1.5.99.12) (Cytokinin oxidase 6) (AtCKX6) (AtCKX7) (CKO6)		2759	33090	GO:0019139; GO:0009690; GO:0005615; GO:0050660; GO:0016614; GO:0010103	extracellular space [GO:0005615]; cytokinin dehydrogenase activity [GO:0019139]; flavin adenine dinucleotide binding [GO:0050660]; oxidoreductase activity, acting on CH-OH group of donors [GO:0016614]; cytokinin metabolic process [GO:0009690]; stomatal complex morphogenesis [GO:0010103]
Q8X0H8	alg-2 B12N19.090 NCU03503	Alpha-1,3/1,6-mannosyltransferase alg-2 (EC 2.4.1.132) (EC 2.4.1.257) (Asparagine-linked glycosylation protein 2) (GDP-Man:Man(1)GlcNAc(2)-PP-Dol alpha-1,3-mannosyltransferase) (GDP-Man:Man(1)GlcNAc(2)-PP-dolichol mannosyltransferase) (GDP-Man:Man(2)GlcNAc(2)-PP-Dol alpha-1,6-mannosyltransferase)	PATHWAY: Protein modification; protein glycosylation.	2759	4751	GO:0004378; GO:0005789; GO:0016021; GO:0006486	endoplasmic reticulum membrane [GO:0005789]; integral component of membrane [GO:0016021]; GDP-Man:Man1GlcNAc2-PP-Dol alpha-1,3-mannosyltransferase activity [GO:0004378]; protein glycosylation [GO:0006486]
Q9SAK2	GA2 KS KS1 TPSGA2 At1g79460 T8K14.12	Ent-kaur-16-ene synthase, chloroplastic (EC 4.2.3.19) (Ent-kaurene synthase) (AtKS) (Ent-kaurene synthase B) (KSB) (Protein GA REQUIRING 2)	PATHWAY: Plant hormone biosynthesis; gibberellin biosynthesis.	2759	33090	GO:0009507; GO:0009570; GO:0009899; GO:0009740; GO:0009686; GO:0000287	chloroplast [GO:0009507]; chloroplast stroma [GO:0009570]; ent-kaurene synthase activity [GO:0009899]; magnesium ion binding [GO:0000287]; gibberellic acid mediated signaling pathway [GO:0009740]; gibberellin biosynthetic process [GO:0009686]
Q53MB8	Os11g0706600 LOC_Os11g47944 OsJ_033536	Thaumatin-like protein		2759	33090
P0C7P8	EMB1444 At1g06150 T21E18.20	Transcription factor EMB1444 (Basic helix-loop-helix protein EMB1444) (LONESOME HIGHWAY-like protein 1) (Protein EMBRYO DEFECTIVE 1444) (bHLH transcription factor EMB1444)		2759	33090	GO:0003677; GO:0005634; GO:0006355; GO:0048364; GO:0006351	nucleus [GO:0005634]; DNA binding [GO:0003677]; regulation of transcription, DNA-templated [GO:0006355]; root development [GO:0048364]; transcription, DNA-templated [GO:0006351]
Q9FLT5	ABCA9 ATH11 At5g61730 MAC9.4	ABC transporter A family member 9 (ABC transporter ABCA.9) (AtABCA9) (ABC2 homolog 11)		2759	33090	GO:0005524; GO:0016887; GO:0005783; GO:0005789; GO:0015908; GO:0015245; GO:0016021; GO:0048316	endoplasmic reticulum [GO:0005783]; endoplasmic reticulum membrane [GO:0005789]; integral component of membrane [GO:0016021]; ATP binding [GO:0005524]; ATPase activity [GO:0016887]; fatty acid transporter activity [GO:0015245]; fatty acid transport [GO:0015908]; seed development [GO:0048316]
Q9ZVI7	GAUT7 JS33 LGT7 At2g38650 T6A23.15	Probable galacturonosyltransferase 7 (EC 2.4.1.-) (Like glycosyl transferase 7)	PATHWAY: Glycan metabolism; pectin biosynthesis.	2759	33090	GO:0005794; GO:0000139; GO:0071555; GO:0005768; GO:0016021; GO:0045489; GO:0047262; GO:0005802	endosome [GO:0005768]; Golgi apparatus [GO:0005794]; Golgi membrane [GO:0000139]; integral component of membrane [GO:0016021]; trans-Golgi network [GO:0005802]; polygalacturonate 4-alpha-galacturonosyltransferase activity [GO:0047262]; cell wall organization [GO:0071555]; pectin biosynthetic process [GO:0045489]
A4GYP8	rpoC2 Poptr_cp010	DNA-directed RNA polymerase subunit beta'' (EC 2.7.7.6) (PEP) (Plastid-encoded RNA polymerase subunit beta'') (RNA polymerase subunit beta'')		2759	33090	GO:0003677; GO:0003899; GO:0000428; GO:0009507; GO:0006351	chloroplast [GO:0009507]; DNA-directed RNA polymerase complex [GO:0000428]; DNA binding [GO:0003677]; DNA-directed RNA polymerase activity [GO:0003899]; transcription, DNA-templated [GO:0006351]
Q41142	PLD1	Phospholipase D alpha 1 (PLD 1) (EC 3.1.4.4) (Choline phosphatase 1) (Phosphatidylcholine-hydrolyzing phospholipase D 1)		2759	33090	GO:0070290; GO:0005509; GO:0005783; GO:0016042; GO:0046470; GO:0004630; GO:0005886; GO:0009536; GO:0005773	endoplasmic reticulum [GO:0005783]; plasma membrane [GO:0005886]; plastid [GO:0009536]; vacuole [GO:0005773]; calcium ion binding [GO:0005509]; N-acylphosphatidylethanolamine-specific phospholipase D activity [GO:0070290]; phospholipase D activity [GO:0004630]; lipid catabolic process [GO:0016042]; phosphatidylcholine metabolic process [GO:0046470]
Q09WW6	ndhE MoinCp073	NAD(P)H-quinone oxidoreductase subunit 4L, chloroplastic (EC 1.6.5.-) (NAD(P)H dehydrogenase subunit 4L) (NADH-plastoquinone oxidoreductase subunit 4L)		2759	33090	GO:0042773; GO:0009535; GO:0016021; GO:0016655; GO:0019684; GO:0048038; GO:0006810	chloroplast thylakoid membrane [GO:0009535]; integral component of membrane [GO:0016021]; oxidoreductase activity, acting on NAD(P)H, quinone or similar compound as acceptor [GO:0016655]; quinone binding [GO:0048038]; ATP synthesis coupled electron transport [GO:0042773]; photosynthesis, light reaction [GO:0019684]; transport [GO:0006810]
A7ESB8	bna5 SS1G_08223	Kynureninase (EC 3.7.1.3) (Biosynthesis of nicotinic acid protein 5) (L-kynurenine hydrolase)	PATHWAY: Amino-acid degradation; L-kynurenine degradation; L-alanine and anthranilate from L-kynurenine: step 1/1. {ECO:0000255|HAMAP-Rule:MF_03017}.; PATHWAY: Cofactor biosynthesis; NAD(+) biosynthesis; quinolinate from L-kynurenine: step 2/3. {ECO:0000255|HAMAP-Rule:MF_03017}.	2759	4751	GO:0034354; GO:0097053; GO:0043420; GO:0005737; GO:0030429; GO:0030170; GO:0019805; GO:0006569	cytoplasm [GO:0005737]; kynureninase activity [GO:0030429]; pyridoxal phosphate binding [GO:0030170]; 'de novo' NAD biosynthetic process from tryptophan [GO:0034354]; anthranilate metabolic process [GO:0043420]; L-kynurenine catabolic process [GO:0097053]; quinolinate biosynthetic process [GO:0019805]; tryptophan catabolic process [GO:0006569]
Q0CEF3	bglL ATEG_07931	Probable beta-glucosidase L (EC 3.2.1.21) (Beta-D-glucoside glucohydrolase L) (Cellobiase L) (Gentiobiase L)	PATHWAY: Glycan metabolism; cellulose degradation.	2759	4751	GO:0008422; GO:0030245; GO:0005576	extracellular region [GO:0005576]; beta-glucosidase activity [GO:0008422]; cellulose catabolic process [GO:0030245]
Q7SFX6	NCU03118	Saccharopine dehydrogenase [NAD(+), L-lysine-forming] (SDH) (EC 1.5.1.7) (Lysine--2-oxoglutarate reductase)	PATHWAY: Amino-acid biosynthesis; L-lysine biosynthesis via AAA pathway; L-lysine from L-alpha-aminoadipate (fungal route): step 3/3.	2759	4751	GO:0019878; GO:0004754	saccharopine dehydrogenase (NAD+, L-lysine-forming) activity [GO:0004754]; lysine biosynthetic process via aminoadipic acid [GO:0019878]
Q9MDK3	rps12	30S ribosomal protein S12, chloroplastic		2759	33090	GO:0009507; GO:0019843; GO:0015935; GO:0003735; GO:0006412	chloroplast [GO:0009507]; small ribosomal subunit [GO:0015935]; rRNA binding [GO:0019843]; structural constituent of ribosome [GO:0003735]; translation [GO:0006412]
O04887	PECS-2.1	Pectinesterase 2 (PE 2) (EC 3.1.1.11) (Pectin methylesterase)	PATHWAY: Glycan metabolism; pectin degradation; 2-dehydro-3-deoxy-D-gluconate from pectin: step 1/5.	2759	33090	GO:0045330; GO:0005618; GO:0042545; GO:0004857; GO:0005576; GO:0045490; GO:0030599	cell wall [GO:0005618]; extracellular region [GO:0005576]; aspartyl esterase activity [GO:0045330]; enzyme inhibitor activity [GO:0004857]; pectinesterase activity [GO:0030599]; cell wall modification [GO:0042545]; pectin catabolic process [GO:0045490]
Q37550	ATP9	ATP synthase subunit 9, mitochondrial (Lipid-binding protein)		2759	33090	GO:0005524; GO:0015991; GO:0015986; GO:0015078; GO:0016021; GO:0008289; GO:0031966; GO:0045263	integral component of membrane [GO:0016021]; mitochondrial membrane [GO:0031966]; proton-transporting ATP synthase complex, coupling factor F(o) [GO:0045263]; ATP binding [GO:0005524]; hydrogen ion transmembrane transporter activity [GO:0015078]; lipid binding [GO:0008289]; ATP hydrolysis coupled proton transport [GO:0015991]; ATP synthesis coupled proton transport [GO:0015986]
P92523	AtMg00860	Uncharacterized mitochondrial protein AtMg00860 (ORF158)		2759	33090	GO:0005739	mitochondrion [GO:0005739]
O81223	CBL4 SOS3 At5g24270 MOP9.8	Calcineurin B-like protein 4 (Protein SALT OVERLY SENSITIVE 3)		2759	33090	GO:0005955; GO:0005509; GO:0004723; GO:0030007; GO:0005737; GO:0005513; GO:0042539; GO:0005634; GO:0005886; GO:0006470	calcineurin complex [GO:0005955]; cytoplasm [GO:0005737]; nucleus [GO:0005634]; plasma membrane [GO:0005886]; calcium ion binding [GO:0005509]; calcium-dependent protein serine/threonine phosphatase activity [GO:0004723]; cellular potassium ion homeostasis [GO:0030007]; detection of calcium ion [GO:0005513]; hypotonic salinity response [GO:0042539]; protein dephosphorylation [GO:0006470]
A8MQR0	WIT2 At1g68910 T6L1.9	WPP domain-interacting tail-anchored protein 2		2759	33090	GO:0016021	integral component of membrane [GO:0016021]
Q4ICG5	APS2 FGSG_05093	AP-2 complex subunit sigma (Adaptin small chain) (Clathrin assembly protein 2 sigma small chain) (Sigma2-adaptin)		2759	4751	GO:0030122; GO:0006897; GO:0006886; GO:0008565	AP-2 adaptor complex [GO:0030122]; protein transporter activity [GO:0008565]; endocytosis [GO:0006897]; intracellular protein transport [GO:0006886]
O64817	At2g23080 F21P24.14	Probable casein kinase II subunit alpha (CK II) (EC 2.7.11.1)		2759	33090	GO:0005524; GO:0006281; GO:0006325; GO:0007623; GO:0004674; GO:0051726; GO:2001020; GO:0010225; GO:0010332	ATP binding [GO:0005524]; protein serine/threonine kinase activity [GO:0004674]; chromatin organization [GO:0006325]; circadian rhythm [GO:0007623]; DNA repair [GO:0006281]; regulation of cell cycle [GO:0051726]; regulation of response to DNA damage stimulus [GO:2001020]; response to gamma radiation [GO:0010332]; response to UV-C [GO:0010225]
P93312	YMF16 MTT2 AtMg00570	Uncharacterized tatC-like protein ymf16 (ORFX)		2759	33090	GO:0016021; GO:0031966	integral component of membrane [GO:0016021]; mitochondrial membrane [GO:0031966]
Q40374	PR-1	Pathogenesis-related protein PR-1		2759	33090	GO:0006952; GO:0005576; GO:0009607	extracellular region [GO:0005576]; defense response [GO:0006952]; response to biotic stimulus [GO:0009607]
P21434	rpl2	50S ribosomal protein L2, chloroplastic		2759	33090	GO:0003723; GO:0009507; GO:0015934; GO:0003735; GO:0016740; GO:0006412	chloroplast [GO:0009507]; large ribosomal subunit [GO:0015934]; RNA binding [GO:0003723]; structural constituent of ribosome [GO:0003735]; transferase activity [GO:0016740]; translation [GO:0006412]
Q8GX78	PHT4;4 ANTR2 At4g00370 A_IG005I10_nn F5I10.7	Ascorbate transporter, chloroplastic (Phosphate transporter PHT4;4) (AtPHT4;4) (Probable anion transporter 2)		2759	33090	GO:0015882; GO:0015229; GO:0098656; GO:0009507; GO:0009941; GO:0009706; GO:0005315; GO:0016021; GO:0009536; GO:0010028	chloroplast [GO:0009507]; chloroplast envelope [GO:0009941]; chloroplast inner membrane [GO:0009706]; integral component of membrane [GO:0016021]; plastid [GO:0009536]; inorganic phosphate transmembrane transporter activity [GO:0005315]; L-ascorbic acid transporter activity [GO:0015229]; anion transmembrane transport [GO:0098656]; L-ascorbic acid transport [GO:0015882]; xanthophyll cycle [GO:0010…
P10330	ND5 NAD5	NADH-ubiquinone oxidoreductase chain 5 (EC 1.6.5.3) (NADH dehydrogenase subunit 5)		2759	33090	GO:0042773; GO:0008137; GO:0016021; GO:0005743; GO:0070469	integral component of membrane [GO:0016021]; mitochondrial inner membrane [GO:0005743]; respiratory chain [GO:0070469]; NADH dehydrogenase (ubiquinone) activity [GO:0008137]; ATP synthesis coupled electron transport [GO:0042773]
Q336R9	MSRA4 Os10g0563600 LOC_Os10g41400	Peptide methionine sulfoxide reductase A4, chloroplastic (OsMSRA4) (EC 1.8.4.11) (Peptide-methionine (S)-S-oxide reductase) (Peptide Met(O) reductase) (Protein-methionine-S-oxide reductase)		2759	33090	GO:0009507; GO:0008113; GO:0030091; GO:0006979; GO:0009651	chloroplast [GO:0009507]; peptide-methionine (S)-S-oxide reductase activity [GO:0008113]; protein repair [GO:0030091]; response to oxidative stress [GO:0006979]; response to salt stress [GO:0009651]
P40782	CYPRO1	Cyprosin (EC 3.4.23.-) (Fragment)		2759	33090	GO:0004190; GO:0006629	aspartic-type endopeptidase activity [GO:0004190]; lipid metabolic process [GO:0006629]
Q40459	PSBO	Oxygen-evolving enhancer protein 1, chloroplastic (OEE1) (33 kDa subunit of oxygen evolving system of photosystem II) (33 kDa thylakoid membrane protein) (OEC 33 kDa subunit)		2759	33090	GO:0005509; GO:0009535; GO:0019898; GO:0016021; GO:0015979; GO:0009654; GO:0042549	chloroplast thylakoid membrane [GO:0009535]; extrinsic component of membrane [GO:0019898]; integral component of membrane [GO:0016021]; photosystem II oxygen evolving complex [GO:0009654]; calcium ion binding [GO:0005509]; photosynthesis [GO:0015979]; photosystem II stabilization [GO:0042549]
Q6QPJ6	PRXQ	Peroxiredoxin Q, chloroplastic (EC 1.11.1.15) (Thioredoxin reductase)		2759	33090	GO:0009534; GO:0004601; GO:0051920	chloroplast thylakoid [GO:0009534]; peroxidase activity [GO:0004601]; peroxiredoxin activity [GO:0051920]
Q3ZJ41	rpl12	50S ribosomal protein L12, chloroplastic		2759	33090	GO:0009507; GO:0005840; GO:0003735; GO:0006412	chloroplast [GO:0009507]; ribosome [GO:0005840]; structural constituent of ribosome [GO:0003735]; translation [GO:0006412]
Q9FEW2	HPA	Histidinol-phosphate aminotransferase, chloroplastic (EC 2.6.1.9) (Imidazole acetol-phosphate transaminase)	PATHWAY: Amino-acid biosynthesis; L-histidine biosynthesis; L-histidine from 5-phospho-alpha-D-ribose 1-diphosphate: step 7/9.	2759	33090	GO:0080130; GO:0009507; GO:0000105; GO:0004400; GO:0030170	chloroplast [GO:0009507]; histidinol-phosphate transaminase activity [GO:0004400]; L-phenylalanine:2-oxoglutarate aminotransferase activity [GO:0080130]; pyridoxal phosphate binding [GO:0030170]; histidine biosynthetic process [GO:0000105]
A7ENU3	clu1 tif31 SS1G_06992	Clustered mitochondria protein homolog (Protein TIF31 homolog)		2759	4751	GO:0005737; GO:0048312	cytoplasm [GO:0005737]; intracellular distribution of mitochondria [GO:0048312]
P80607	UPTG	Alpha-1,4-glucan-protein synthase [UDP-forming] (EC 2.4.1.-) (Amylogenin) (Golgi-associated protein se-wap41) (Reversibly glycosylated polypeptide) (RGP) (UDP-glucose:protein transglucosylase) (UPTG)		2759	33090	GO:0005794; GO:0005618; GO:0071555; GO:0030244; GO:0005576; GO:0016866; GO:0009506; GO:0016757	cell wall [GO:0005618]; extracellular region [GO:0005576]; Golgi apparatus [GO:0005794]; plasmodesma [GO:0009506]; intramolecular transferase activity [GO:0016866]; transferase activity, transferring glycosyl groups [GO:0016757]; cell wall organization [GO:0071555]; cellulose biosynthetic process [GO:0030244]
Q6VBB2	HSFA2B HS1 HSF18 HSF5 Os07g0178600 LOC_Os07g08140 OJ1361_E02.115 OsJ_022374	Heat stress transcription factor A-2b (Heat stress transcription factor 18) (OsHsf-18) (Heat stress transcription factor 5) (rHsf5)		2759	33090	GO:0005737; GO:0005634; GO:0043565; GO:0003700; GO:0006351	cytoplasm [GO:0005737]; nucleus [GO:0005634]; sequence-specific DNA binding [GO:0043565]; transcription factor activity, sequence-specific DNA binding [GO:0003700]; transcription, DNA-templated [GO:0006351]
Q8VWN6	RFS	Galactinol--sucrose galactosyltransferase (EC 2.4.1.82) (Raffinose synthase)		2759	33090	GO:0005975; GO:0047274	galactinol-sucrose galactosyltransferase activity [GO:0047274]; carbohydrate metabolic process [GO:0005975]
Q5AZ85	rglB AN6395	Rhamnogalacturonate lyase B (EC 4.2.2.-)		2759	4751	GO:0030246; GO:0016837; GO:0071555; GO:0005576; GO:0045490	extracellular region [GO:0005576]; carbohydrate binding [GO:0030246]; carbon-oxygen lyase activity, acting on polysaccharides [GO:0016837]; cell wall organization [GO:0071555]; pectin catabolic process [GO:0045490]
A7ENE0	prp5 SS1G_06839	Pre-mRNA-processing ATP-dependent RNA helicase prp5 (EC 3.6.4.13)		2759	4751	GO:0005524; GO:0004004; GO:0010501; GO:0000398; GO:0003676; GO:0005634; GO:0010468	nucleus [GO:0005634]; ATP binding [GO:0005524]; ATP-dependent RNA helicase activity [GO:0004004]; nucleic acid binding [GO:0003676]; mRNA splicing, via spliceosome [GO:0000398]; regulation of gene expression [GO:0010468]; RNA secondary structure unwinding [GO:0010501]
P26320	PSBO	Oxygen-evolving enhancer protein 1, chloroplastic (OEE1) (33 kDa subunit of oxygen evolving system of photosystem II) (33 kDa thylakoid membrane protein) (OEC 33 kDa subunit)		2759	33090	GO:0005509; GO:0009535; GO:0019898; GO:0016021; GO:0015979; GO:0009654; GO:0042549	chloroplast thylakoid membrane [GO:0009535]; extrinsic component of membrane [GO:0019898]; integral component of membrane [GO:0016021]; photosystem II oxygen evolving complex [GO:0009654]; calcium ion binding [GO:0005509]; photosynthesis [GO:0015979]; photosystem II stabilization [GO:0042549]
Q9FUJ2	CKX4 At4g29740 T16L4.250	Cytokinin dehydrogenase 4 (EC 1.5.99.12) (Cytokinin oxidase 4) (AtCKX4) (CKO 4)		2759	33090	GO:0009823; GO:0019139; GO:0005615; GO:0050660; GO:0016614; GO:0008131	extracellular space [GO:0005615]; cytokinin dehydrogenase activity [GO:0019139]; flavin adenine dinucleotide binding [GO:0050660]; oxidoreductase activity, acting on CH-OH group of donors [GO:0016614]; primary amine oxidase activity [GO:0008131]; cytokinin catabolic process [GO:0009823]
C5JD82	aim24 BDBG_00316	Altered inheritance of mitochondria protein 24, mitochondrial		2759	4751	GO:0007007; GO:0031305	integral component of mitochondrial inner membrane [GO:0031305]; inner mitochondrial membrane organization [GO:0007007]
Q9M088	At4g31140 F6E21.60	Glucan endo-1,3-beta-glucosidase 5 (EC 3.2.1.39) ((1->3)-beta-glucan endohydrolase 5) ((1->3)-beta-glucanase 5) (Beta-1,3-endoglucanase 5) (Beta-1,3-glucanase 5)		2759	33090	GO:0031225; GO:0046658; GO:0005975; GO:0006952; GO:0042973; GO:0009505; GO:0005886; GO:0009506; GO:0005773	anchored component of membrane [GO:0031225]; anchored component of plasma membrane [GO:0046658]; plant-type cell wall [GO:0009505]; plasma membrane [GO:0005886]; plasmodesma [GO:0009506]; vacuole [GO:0005773]; glucan endo-1,3-beta-D-glucosidase activity [GO:0042973]; carbohydrate metabolic process [GO:0005975]; defense response [GO:0006952]
A6SK19	slx4 BC1G_13159	Structure-specific endonuclease subunit slx4		2759	4751	GO:0017108; GO:0006310; GO:0006281; GO:0006260; GO:0033557	Slx1-Slx4 complex [GO:0033557]; 5'-flap endonuclease activity [GO:0017108]; DNA recombination [GO:0006310]; DNA repair [GO:0006281]; DNA replication [GO:0006260]
A1CTZ6	dbp10 ACLA_084780	ATP-dependent RNA helicase dbp10 (EC 3.6.4.13)		2759	4751	GO:0005524; GO:0003723; GO:0004386; GO:0005730; GO:0006364	nucleolus [GO:0005730]; ATP binding [GO:0005524]; helicase activity [GO:0004386]; RNA binding [GO:0003723]; rRNA processing [GO:0006364]
P92982	PGL1 JP630 PG3 At1g23760 F5O8.31	Polygalacturonase 1 beta-like protein 1 (AtPGL1) (Aromatic-rich glycoprotein JP630) (PG1beta-like protein 1) (Polygalacturonase 3) (Probable polygalacturonase non-catalytic subunit JP630)		2759	33090	GO:0048046; GO:0005618	apoplast [GO:0048046]; cell wall [GO:0005618]
P19586	petD	Cytochrome b6-f complex subunit 4 (17 kDa polypeptide)		2759	33090	GO:0009535; GO:0045158; GO:0045156; GO:0016021; GO:0016491; GO:0009767	chloroplast thylakoid membrane [GO:0009535]; integral component of membrane [GO:0016021]; electron transporter, transferring electrons within cytochrome b6/f complex of photosystem II activity [GO:0045158]; electron transporter, transferring electrons within the cyclic electron transport pathway of photosynthesis activity [GO:0045156]; oxidoreductase activity [GO:0016491]; photosynthetic electron…
Q38Q39	ERF027 At1g12630 T12C24.16	Ethylene-responsive transcription factor ERF027		2759	33090	GO:0003677; GO:0009873; GO:0005634; GO:0003700; GO:0006351	nucleus [GO:0005634]; DNA binding [GO:0003677]; transcription factor activity, sequence-specific DNA binding [GO:0003700]; ethylene-activated signaling pathway [GO:0009873]; transcription, DNA-templated [GO:0006351]
Q9ZVT9	At1g03370 F15K9.2	C2 and GRAM domain-containing protein At1g03370		2759	33090	GO:0016021	integral component of membrane [GO:0016021]
Q9LEW0	UBP22 At5g10790 T30N20_60	Ubiquitin carboxyl-terminal hydrolase 22 (EC 3.4.19.12) (Deubiquitinating enzyme 22) (AtUBP22) (Ubiquitin thioesterase 22) (Ubiquitin-specific-processing protease 22)		2759	33090	GO:0016579; GO:0036459; GO:0006511; GO:0008270	thiol-dependent ubiquitinyl hydrolase activity [GO:0036459]; zinc ion binding [GO:0008270]; protein deubiquitination [GO:0016579]; ubiquitin-dependent protein catabolic process [GO:0006511]
P40292	hsp90 hsp1 AFUA_5G04170	Heat shock protein 90 (65 kDa IgE-binding protein) (Heat shock protein hsp1) (allergen Asp f 12)		2759	4751	GO:0005524; GO:0030428; GO:0005829; GO:0009277; GO:0006457; GO:0006950	cell septum [GO:0030428]; cytosol [GO:0005829]; fungal-type cell wall [GO:0009277]; ATP binding [GO:0005524]; protein folding [GO:0006457]; response to stress [GO:0006950]
P56271		Acid alpha-amylase (EC 3.2.1.1) (1,4-alpha-D-glucan glucanohydrolase)		2759	4751	GO:0004556; GO:0005509; GO:0016052; GO:0005576	extracellular region [GO:0005576]; alpha-amylase activity [GO:0004556]; calcium ion binding [GO:0005509]; carbohydrate catabolic process [GO:0016052]
Q8RXC8	RBK2 At3g05140 T12H1.10	Receptor-like cytosolic serine/threonine-protein kinase RBK2 (EC 2.7.11.1) (Protein ROP BINDING PROTEIN KINASES 2)		2759	33090	GO:0005524; GO:0051020; GO:0005737; GO:0005634; GO:0004674	cytoplasm [GO:0005737]; nucleus [GO:0005634]; ATP binding [GO:0005524]; GTPase binding [GO:0051020]; protein serine/threonine kinase activity [GO:0004674]
Q9LRX8	RPL13AB At3g24830 K7P8.12	60S ribosomal protein L13a-2		2759	33090	GO:0005829; GO:0022625; GO:0022626; GO:0016020; GO:0009506; GO:0003735; GO:0006412	cytosol [GO:0005829]; cytosolic large ribosomal subunit [GO:0022625]; cytosolic ribosome [GO:0022626]; membrane [GO:0016020]; plasmodesma [GO:0009506]; structural constituent of ribosome [GO:0003735]; translation [GO:0006412]
Q05212	DRT102 At3g04880 T9J14.17	DNA-damage-repair/toleration protein DRT102		2759	33090	GO:0006281; GO:0005975; GO:0005737; GO:0005829; GO:0016853; GO:0005634; GO:0009409	cytoplasm [GO:0005737]; cytosol [GO:0005829]; nucleus [GO:0005634]; isomerase activity [GO:0016853]; carbohydrate metabolic process [GO:0005975]; DNA repair [GO:0006281]; response to cold [GO:0009409]
Q8H129	PAP3 At1g14700 F10B6.10	Purple acid phosphatase 3 (EC 3.1.3.2)		2759	33090	GO:0003993; GO:0016311; GO:0005576; GO:0046872; GO:0005773	extracellular region [GO:0005576]; vacuole [GO:0005773]; acid phosphatase activity [GO:0003993]; metal ion binding [GO:0046872]; dephosphorylation [GO:0016311]
Q94C25	At5g20050 F28I16.200	Probable receptor-like protein kinase At5g20050 (EC 2.7.11.1)		2759	33090	GO:0005524; GO:0016021; GO:0004674	integral component of membrane [GO:0016021]; ATP binding [GO:0005524]; protein serine/threonine kinase activity [GO:0004674]
Q9FKS8	LHT1 At5g40780 K1B16.3	Lysine histidine transporter 1		2759	33090	GO:0043090; GO:0003333; GO:0015171; GO:0016021; GO:0005886; GO:0080167; GO:0015293	integral component of membrane [GO:0016021]; plasma membrane [GO:0005886]; amino acid transmembrane transporter activity [GO:0015171]; symporter activity [GO:0015293]; amino acid import [GO:0043090]; amino acid transmembrane transport [GO:0003333]; response to karrikin [GO:0080167]
Q9ZWB7	PCS2 At1g03980 F21M11.9	Glutathione gamma-glutamylcysteinyltransferase 2 (EC 2.3.2.15) (Phytochelatin synthase 2) (AtPCS2)		2759	33090	GO:0016756; GO:0046872; GO:0046938; GO:0010038	glutathione gamma-glutamylcysteinyltransferase activity [GO:0016756]; metal ion binding [GO:0046872]; phytochelatin biosynthetic process [GO:0046938]; response to metal ion [GO:0010038]
Q9LYU9	PCMP-H90 At5g13270 T31B5_90	Pentatricopeptide repeat-containing protein At5g13270, chloroplastic		2759	33090	GO:0009451; GO:0009507; GO:0008270	chloroplast [GO:0009507]; zinc ion binding [GO:0008270]; RNA modification [GO:0009451]
Q9LIR6	BAM1 BMY7 TRBAMY At3g23920 F14O13.12	Beta-amylase 1, chloroplastic (EC 3.2.1.2) (1,4-alpha-D-glucan maltohydrolase) (Beta-amylase 7) (Thioredoxin-regulated beta-amylase) (TR-BAMY)		2759	33090	GO:0016161; GO:0009507; GO:0005829; GO:0005634; GO:0009414; GO:0005983	chloroplast [GO:0009507]; cytosol [GO:0005829]; nucleus [GO:0005634]; beta-amylase activity [GO:0016161]; response to water deprivation [GO:0009414]; starch catabolic process [GO:0005983]
Q0ZIW3	ndhA	NAD(P)H-quinone oxidoreductase subunit 1, chloroplastic (EC 1.6.5.-) (NAD(P)H dehydrogenase subunit 1) (NDH subunit 1) (NADH-plastoquinone oxidoreductase subunit 1)		2759	33090	GO:0009535; GO:0016021; GO:0016655; GO:0019684; GO:0048038	chloroplast thylakoid membrane [GO:0009535]; integral component of membrane [GO:0016021]; oxidoreductase activity, acting on NAD(P)H, quinone or similar compound as acceptor [GO:0016655]; quinone binding [GO:0048038]; photosynthesis, light reaction [GO:0019684]
Q9LVQ0	PME31 ARATH31 At3g29090 MXE2.5	Pectinesterase 31 (PE 31) (EC 3.1.1.11) (Pectin methylesterase 31) (AtPME31)	PATHWAY: Glycan metabolism; pectin degradation; 2-dehydro-3-deoxy-D-gluconate from pectin: step 1/5.	2759	33090	GO:0045330; GO:0005618; GO:0042545; GO:0050829; GO:0045490; GO:0045488; GO:0030599	cell wall [GO:0005618]; aspartyl esterase activity [GO:0045330]; pectinesterase activity [GO:0030599]; cell wall modification [GO:0042545]; defense response to Gram-negative bacterium [GO:0050829]; pectin catabolic process [GO:0045490]; pectin metabolic process [GO:0045488]
Q9S834	CLPP5 NCLPP1 NCLPP5 At1g02560 T14P4.12	ATP-dependent Clp protease proteolytic subunit 5, chloroplastic (EC 3.4.21.92) (Endopeptidase ClpP5) (nClpP5) (nClpP1)		2759	33090	GO:0009507; GO:0009941; GO:0009570; GO:0009534; GO:0009840; GO:0009532; GO:0004252; GO:0009579	chloroplast [GO:0009507]; chloroplast envelope [GO:0009941]; chloroplast stroma [GO:0009570]; chloroplast thylakoid [GO:0009534]; chloroplastic endopeptidase Clp complex [GO:0009840]; plastid stroma [GO:0009532]; thylakoid [GO:0009579]; serine-type endopeptidase activity [GO:0004252]
Q9FFR9	CHX18 At5g41610 MBK23.12	Cation/H(+) antiporter 18 (Protein CATION/H+ EXCHANGER 18) (AtCHX18)		2759	33090	GO:1902600; GO:0016021; GO:0005770; GO:0005451; GO:0006813; GO:0006885	integral component of membrane [GO:0016021]; late endosome [GO:0005770]; monovalent cation:proton antiporter activity [GO:0005451]; hydrogen ion transmembrane transport [GO:1902600]; potassium ion transport [GO:0006813]; regulation of pH [GO:0006885]
Q93X23		Myrcene synthase, chloroplastic (EC 4.2.3.15)		2759	33090	GO:0009507; GO:0000287; GO:0050551	chloroplast [GO:0009507]; magnesium ion binding [GO:0000287]; myrcene synthase activity [GO:0050551]
Q01285	chs-4 NCU09324	Chitin synthase 4 (EC 2.4.1.16) (Chitin-UDP acetyl-glucosaminyl transferase 4) (Class-IV chitin synthase 4)		2759	4751	GO:0071555; GO:0004100; GO:0016021; GO:0005886	integral component of membrane [GO:0016021]; plasma membrane [GO:0005886]; chitin synthase activity [GO:0004100]; cell wall organization [GO:0071555]
A7UI10	LAP2	Leucine aminopeptidase 2 (EC 3.4.11.-) (Leucyl aminopeptidase 2) (LAP2)		2759	4751	GO:0004177; GO:0005576; GO:0046872; GO:0008237; GO:0009405	extracellular region [GO:0005576]; aminopeptidase activity [GO:0004177]; metal ion binding [GO:0046872]; metallopeptidase activity [GO:0008237]; pathogenesis [GO:0009405]
Q9SCY2	FKBP13 FKBP22-1 FKBPK At5g45680 MRA19.7	Peptidyl-prolyl cis-trans isomerase FKBP13, chloroplastic (PPIase FKBP13) (EC 5.2.1.8) (FK506-binding protein 1) (FK506-binding protein 13) (AtFKBP13) (Immunophilin FKBP13) (Rotamase)		2759	33090	GO:0005528; GO:0061077; GO:0009507; GO:0009543; GO:0005789; GO:0003755; GO:0000413; GO:0031977	chloroplast [GO:0009507]; chloroplast thylakoid lumen [GO:0009543]; endoplasmic reticulum membrane [GO:0005789]; thylakoid lumen [GO:0031977]; FK506 binding [GO:0005528]; peptidyl-prolyl cis-trans isomerase activity [GO:0003755]; chaperone-mediated protein folding [GO:0061077]; protein peptidyl-prolyl isomerization [GO:0000413]
Q93YV7	At4g14360 dl3220c FCAALL.222	Probable methyltransferase PMT3 (EC 2.1.1.-)		2759	33090	GO:0005794; GO:0000139; GO:0005768; GO:0016021; GO:0008168; GO:0009506; GO:0005802	endosome [GO:0005768]; Golgi apparatus [GO:0005794]; Golgi membrane [GO:0000139]; integral component of membrane [GO:0016021]; plasmodesma [GO:0009506]; trans-Golgi network [GO:0005802]; methyltransferase activity [GO:0008168]
P06525	ADH1 ADH At1g77120 F22K20.19	Alcohol dehydrogenase class-P (AtADH) (EC 1.1.1.1)		2759	33090	GO:0004022; GO:0005829; GO:0000166; GO:0005886; GO:1900039; GO:0042803; GO:0009737; GO:0046686; GO:0031000; GO:0009409; GO:0032355; GO:0009413; GO:0042542; GO:0001666; GO:0006970; GO:0009651; GO:0009744; GO:0009414; GO:0008270	cytosol [GO:0005829]; plasma membrane [GO:0005886]; alcohol dehydrogenase (NAD) activity [GO:0004022]; nucleotide binding [GO:0000166]; protein homodimerization activity [GO:0042803]; zinc ion binding [GO:0008270]; positive regulation of cellular response to hypoxia [GO:1900039]; response to abscisic acid [GO:0009737]; response to cadmium ion [GO:0046686]; response to caffeine [GO:0031000]; respo…
P13443	HPR-A	Glycerate dehydrogenase (GDH) (EC 1.1.1.29) (NADH-dependent hydroxypyruvate reductase) (HPR)	PATHWAY: Photosynthesis; photorespiration; 3-phospho-D-glycerate from glycine: step 3/4.	2759	33090	GO:0051287; GO:0008465; GO:0009854; GO:0005777	peroxisome [GO:0005777]; glycerate dehydrogenase activity [GO:0008465]; NAD binding [GO:0051287]; oxidative photosynthetic carbon pathway [GO:0009854]
Q9ZU38	RPI2 At2g01290 F10A8.17	Probable ribose-5-phosphate isomerase 2 (EC 5.3.1.6) (Phosphoriboisomerase 2)	PATHWAY: Carbohydrate degradation; pentose phosphate pathway; D-ribose 5-phosphate from D-ribulose 5-phosphate (non-oxidative stage): step 1/1.	2759	33090	GO:0008219; GO:0005737; GO:0009052; GO:0004751; GO:0010228	cytoplasm [GO:0005737]; ribose-5-phosphate isomerase activity [GO:0004751]; cell death [GO:0008219]; pentose-phosphate shunt, non-oxidative branch [GO:0009052]; vegetative to reproductive phase transition of meristem [GO:0010228]
Q8LAZ7	CSN5B AJH1 At1g22920 F19G10.12	COP9 signalosome complex subunit 5b (Signalosome subunit 5b) (EC 3.4.-.-) (Jun activation domain-binding homolog 1)		2759	33090	GO:0008180; GO:0010387; GO:0010388; GO:0005737; GO:0046872; GO:0008237; GO:0010100; GO:0010971; GO:0000338; GO:0009585; GO:0031347; GO:0009733; GO:0010093	COP9 signalosome [GO:0008180]; cytoplasm [GO:0005737]; metal ion binding [GO:0046872]; metallopeptidase activity [GO:0008237]; COP9 signalosome assembly [GO:0010387]; cullin deneddylation [GO:0010388]; negative regulation of photomorphogenesis [GO:0010100]; positive regulation of G2/M transition of mitotic cell cycle [GO:0010971]; protein deneddylation [GO:0000338]; red, far-red light phototransd…
A1DJS5	xlnD xylA NFIA_003180	Probable exo-1,4-beta-xylosidase xlnD (EC 3.2.1.37) (1,4-beta-D-xylan xylohydrolase xlnD) (Beta-xylosidase A) (Beta-xylosidase xlnD) (Xylobiase xlnD)	PATHWAY: Glycan degradation; xylan degradation.	2759	4751	GO:0005576; GO:0009044; GO:0045493	extracellular region [GO:0005576]; xylan 1,4-beta-xylosidase activity [GO:0009044]; xylan catabolic process [GO:0045493]
Q40281	RCA	Ribulose bisphosphate carboxylase/oxygenase activase, chloroplastic (RA) (RuBisCO activase)		2759	33090	GO:0005524; GO:0009570	chloroplast stroma [GO:0009570]; ATP binding [GO:0005524]
P93006	At2g33700 T1B8.2	Probable protein phosphatase 2C 27 (AtPP2C27) (EC 3.1.3.16)		2759	33090	GO:0005737; GO:0046872; GO:0005634; GO:0004722; GO:0061416; GO:0009737; GO:0009409; GO:0009651; GO:0009414	cytoplasm [GO:0005737]; nucleus [GO:0005634]; metal ion binding [GO:0046872]; protein serine/threonine phosphatase activity [GO:0004722]; regulation of transcription from RNA polymerase II promoter in response to salt stress [GO:0061416]; response to abscisic acid [GO:0009737]; response to cold [GO:0009409]; response to salt stress [GO:0009651]; response to water deprivation [GO:0009414]
Q9SP55	VATG VMA10	V-type proton ATPase subunit G (V-ATPase subunit G) (Vacuolar proton pump subunit G)		2759	33090	GO:0016820; GO:0015992; GO:0016471	vacuolar proton-transporting V-type ATPase complex [GO:0016471]; hydrolase activity, acting on acid anhydrides, catalyzing transmembrane movement of substances [GO:0016820]; proton transport [GO:0015992]
Q1PEM5	PERK3 At3g24540 MOB24.4	Proline-rich receptor-like protein kinase PERK3 (EC 2.7.11.1) (Proline-rich extensin-like receptor kinase 3) (AtPERK3)		2759	33090	GO:0005524; GO:0016021; GO:0005886; GO:0004674	integral component of membrane [GO:0016021]; plasma membrane [GO:0005886]; ATP binding [GO:0005524]; protein serine/threonine kinase activity [GO:0004674]
Q2KNB4	HXK3 HXK8 Os01g0940100 LOC_Os01g71320 B1150F11.26-1	Hexokinase-3 (EC 2.7.1.1) (Hexokinase-8)		2759	33090	GO:0005524; GO:0001678; GO:0005829; GO:0008865; GO:0004340; GO:0051156; GO:0005536; GO:0006096; GO:0016021; GO:0019158; GO:0005741	cytosol [GO:0005829]; integral component of membrane [GO:0016021]; mitochondrial outer membrane [GO:0005741]; ATP binding [GO:0005524]; fructokinase activity [GO:0008865]; glucokinase activity [GO:0004340]; glucose binding [GO:0005536]; mannokinase activity [GO:0019158]; cellular glucose homeostasis [GO:0001678]; glucose 6-phosphate metabolic process [GO:0051156]; glycolytic process [GO:0006096]
Q70KY3	LAC1	Laccase-1 (EC 1.10.3.2) (Benzenediol:oxygen oxidoreductase 1) (Diphenol oxidase 1) (Ligninolytic phenoloxidase) (Urishiol oxidase 1)		2759	4751	GO:0030245; GO:0005507; GO:0043245; GO:0052716; GO:0046274	extraorganismal space [GO:0043245]; copper ion binding [GO:0005507]; hydroquinone:oxygen oxidoreductase activity [GO:0052716]; cellulose catabolic process [GO:0030245]; lignin catabolic process [GO:0046274]
O82768	HISN2 At1g31860 F5M6.13	Histidine biosynthesis bifunctional protein hisIE, chloroplastic (Protein HISTIDINE BIOSYNTHESIS 2) [Includes: Phosphoribosyl-AMP cyclohydrolase (PRA-CH) (EC 3.5.4.19); Phosphoribosyl-ATP pyrophosphatase (PRA-PH) (EC 3.6.1.31)]	PATHWAY: Amino-acid biosynthesis; L-histidine biosynthesis; L-histidine from 5-phospho-alpha-D-ribose 1-diphosphate: step 2/9. {ECO:0000269|PubMed:9733547}.; PATHWAY: Amino-acid biosynthesis; L-histidine biosynthesis; L-histidine from 5-phospho-alpha-D-ribose 1-diphosphate: step 3/9. {ECO:0000269|PubMed:9733547}.	2759	33090	GO:0005524; GO:0009507; GO:0009570; GO:0000105; GO:0004635; GO:0004636	chloroplast [GO:0009507]; chloroplast stroma [GO:0009570]; ATP binding [GO:0005524]; phosphoribosyl-AMP cyclohydrolase activity [GO:0004635]; phosphoribosyl-ATP diphosphatase activity [GO:0004636]; histidine biosynthetic process [GO:0000105]
Q9LZV3	MAN6 At5g01930 T20L15.200	Mannan endo-1,4-beta-mannosidase 6 (EC 3.2.1.78) (Beta-mannanase 6) (Endo-beta-1,4-mannanase 6) (AtMAN6)		2759	33090	GO:0005576; GO:0046355; GO:0016985; GO:0009845	extracellular region [GO:0005576]; mannan endo-1,4-beta-mannosidase activity [GO:0016985]; mannan catabolic process [GO:0046355]; seed germination [GO:0009845]
Q9MB94	ACO1	1-aminocyclopropane-1-carboxylate oxidase (ACC oxidase) (EC 1.14.17.4) (Ethylene-forming enzyme) (EFE)	PATHWAY: Alkene biosynthesis; ethylene biosynthesis via S-adenosyl-L-methionine; ethylene from S-adenosyl-L-methionine: step 2/2.	2759	33090	GO:0009815; GO:0031418; GO:0009693; GO:0009835; GO:0046872	1-aminocyclopropane-1-carboxylate oxidase activity [GO:0009815]; L-ascorbic acid binding [GO:0031418]; metal ion binding [GO:0046872]; ethylene biosynthetic process [GO:0009693]; fruit ripening [GO:0009835]
Q8LPL6	ALPHA-ADR At5g22770 MDJ22.19	AP-2 complex subunit alpha-1 (Adaptor protein complex AP-2 subunit alpha-1) (Adaptor-related protein complex 2 subunit alpha-1) (Alpha-adaptin 1) (Clathrin assembly protein complex 2 alpha large chain 1) (At-a-Ad) (At-alpha-Ad)		2759	33090	GO:0030131; GO:0005905; GO:0006897; GO:0006886; GO:0008289; GO:0016020; GO:0005886; GO:0008565	clathrin adaptor complex [GO:0030131]; coated pit [GO:0005905]; membrane [GO:0016020]; plasma membrane [GO:0005886]; lipid binding [GO:0008289]; protein transporter activity [GO:0008565]; endocytosis [GO:0006897]; intracellular protein transport [GO:0006886]
Q9T012	HMGB13 NFD13 At4g11080 F2P3.3 T22B4.60	High mobility group B protein 13 (Nucleosome/chromatin assembly factor group D 13)		2759	33090	GO:0003677; GO:0005634; GO:0006355; GO:0003700	nucleus [GO:0005634]; DNA binding [GO:0003677]; transcription factor activity, sequence-specific DNA binding [GO:0003700]; regulation of transcription, DNA-templated [GO:0006355]
P52571		Probable 1-Cys peroxiredoxin (EC 1.11.1.15) (Dormancy-associated protein PBS128) (Rehydrin homolog) (Thioredoxin peroxidase) (Fragment)		2759	33090	GO:0005634; GO:0004601; GO:0051920	nucleus [GO:0005634]; peroxidase activity [GO:0004601]; peroxiredoxin activity [GO:0051920]
Q39172	P1 At5g16970 F2K13_120	NADP-dependent alkenal double bond reductase P1 (DBR1) (EC 1.3.1.74)		2759	33090	GO:0032440; GO:0005829; GO:0005634; GO:0046686; GO:0006979; GO:0008270	cytosol [GO:0005829]; nucleus [GO:0005634]; 2-alkenal reductase [NAD(P)] activity [GO:0032440]; zinc ion binding [GO:0008270]; response to cadmium ion [GO:0046686]; response to oxidative stress [GO:0006979]
O49561	GA2OX8 At4g21200 F7J7.140	Gibberellin 2-beta-dioxygenase 8 (EC 1.14.11.13) (GA 2-oxidase 8) (Gibberellin 2-beta-hydroxylase 8) (Gibberellin 2-oxidase 8)	PATHWAY: Plant hormone biosynthesis; gibberellin biosynthesis.	2759	33090	GO:0052635; GO:0009686; GO:0009685; GO:0046872	C-20 gibberellin 2-beta-dioxygenase activity [GO:0052635]; metal ion binding [GO:0046872]; gibberellin biosynthetic process [GO:0009686]; gibberellin metabolic process [GO:0009685]
Q3EBC8	At3g03300 T17B22.1	Endoribonuclease Dicer homolog 2 (EC 3.1.26.-) (Dicer-like protein 2) (AtDCL2)		2759	33090	GO:0005524; GO:0016442; GO:0003723; GO:0090501; GO:0090502; GO:0051214; GO:0005737; GO:0051607; GO:0004386; GO:0010216; GO:0046872; GO:0005634; GO:0010267; GO:0004525	cytoplasm [GO:0005737]; nucleus [GO:0005634]; RISC complex [GO:0016442]; ATP binding [GO:0005524]; helicase activity [GO:0004386]; metal ion binding [GO:0046872]; ribonuclease III activity [GO:0004525]; RNA binding [GO:0003723]; defense response to virus [GO:0051607]; maintenance of DNA methylation [GO:0010216]; production of ta-siRNAs involved in RNA interference [GO:0010267]; RNA phosphodiester…
Q9FJR0	UPF1 LBA1 At5g47010 MQD22.15	Regulator of nonsense transcripts 1 homolog (EC 3.6.4.-) (ATP-dependent helicase UPF1)		2759	33090	GO:0005524; GO:0003677; GO:0003723; GO:0005737; GO:0000932; GO:0005829; GO:0042742; GO:0004386; GO:0009867; GO:0048571; GO:0000184; GO:0005886; GO:0009506; GO:0009611; GO:0009863; GO:0010182; GO:0008270	cytoplasm [GO:0005737]; cytoplasmic mRNA processing body [GO:0000932]; cytosol [GO:0005829]; plasma membrane [GO:0005886]; plasmodesma [GO:0009506]; ATP binding [GO:0005524]; DNA binding [GO:0003677]; helicase activity [GO:0004386]; RNA binding [GO:0003723]; zinc ion binding [GO:0008270]; defense response to bacterium [GO:0042742]; jasmonic acid mediated signaling pathway [GO:0009867]; long-day p…
P37384	LIM15	Meiotic recombination protein DMC1 homolog		2759	33090	GO:0005524; GO:0003677; GO:0006281; GO:0008094; GO:0005634; GO:0007131	nucleus [GO:0005634]; ATP binding [GO:0005524]; DNA binding [GO:0003677]; DNA-dependent ATPase activity [GO:0008094]; DNA repair [GO:0006281]; reciprocal meiotic recombination [GO:0007131]
Q9M175	NPF2.3 At3g45680 T6D9.10	Protein NRT1/ PTR FAMILY 2.3 (AtNPF2.3) (Probable nitrate excretion transporter 3) (Protein NAXT1-like 2)		2759	33090	GO:0071472; GO:0016021; GO:0042128; GO:0015112; GO:0015706; GO:0006857; GO:0005886; GO:0009624	integral component of membrane [GO:0016021]; plasma membrane [GO:0005886]; nitrate transmembrane transporter activity [GO:0015112]; cellular response to salt stress [GO:0071472]; nitrate assimilation [GO:0042128]; nitrate transport [GO:0015706]; oligopeptide transport [GO:0006857]; response to nematode [GO:0009624]
Q3E8X3	NPF2.8 At5g28470 F24J2.10	Protein NRT1/ PTR FAMILY 2.8 (AtNPF2.8)		2759	33090	GO:0016021; GO:0009860; GO:0005215	integral component of membrane [GO:0016021]; transporter activity [GO:0005215]; pollen tube growth [GO:0009860]
Q3C1Q1	ndhG	NAD(P)H-quinone oxidoreductase subunit 6, chloroplastic (EC 1.6.5.-) (NAD(P)H dehydrogenase subunit 6) (NADH-plastoquinone oxidoreductase subunit 6)		2759	33090	GO:0008137; GO:0009535; GO:0016021; GO:0048038; GO:0006810	chloroplast thylakoid membrane [GO:0009535]; integral component of membrane [GO:0016021]; NADH dehydrogenase (ubiquinone) activity [GO:0008137]; quinone binding [GO:0048038]; transport [GO:0006810]
Q03194	PMA4	Plasma membrane ATPase 4 (EC 3.6.3.6) (Proton pump 4)		2759	33090	GO:0005524; GO:0006754; GO:0008553; GO:0016021; GO:0046872; GO:0005886	integral component of membrane [GO:0016021]; plasma membrane [GO:0005886]; ATP binding [GO:0005524]; hydrogen-exporting ATPase activity, phosphorylative mechanism [GO:0008553]; metal ion binding [GO:0046872]; ATP biosynthetic process [GO:0006754]
Q8L467	BHLH104 EN136 At4g14410 dl3245w FCAALL.201	Transcription factor bHLH104 (Basic helix-loop-helix protein 104) (AtbHLH104) (bHLH 104) (Transcription factor EN 136) (bHLH transcription factor bHLH104)		2759	33090	GO:0003677; GO:0005634; GO:0006355; GO:0003700; GO:0006351	nucleus [GO:0005634]; DNA binding [GO:0003677]; transcription factor activity, sequence-specific DNA binding [GO:0003700]; regulation of transcription, DNA-templated [GO:0006355]; transcription, DNA-templated [GO:0006351]
Q9T0K7	At4g13360 T9E8.100	3-hydroxyisobutyryl-CoA hydrolase-like protein 3, mitochondrial (EC 3.1.2.-)		2759	33090	GO:0005829; GO:0016836; GO:0016787; GO:0005739	cytosol [GO:0005829]; mitochondrion [GO:0005739]; hydro-lyase activity [GO:0016836]; hydrolase activity [GO:0016787]
A2ZET6	ARF23 ARF1 OsI_035079	Auxin response factor 23 (OsARF1)		2759	33090	GO:0003677; GO:0009734; GO:0005634; GO:0006355; GO:0006351	nucleus [GO:0005634]; DNA binding [GO:0003677]; auxin-activated signaling pathway [GO:0009734]; regulation of transcription, DNA-templated [GO:0006355]; transcription, DNA-templated [GO:0006351]
A2R4T4	sec16 An15g01520	COPII coat assembly protein sec16 (Protein transport protein sec16)		2759	4751	GO:0048208; GO:0000139; GO:0006914; GO:0005789; GO:0015031	endoplasmic reticulum membrane [GO:0005789]; Golgi membrane [GO:0000139]; autophagy [GO:0006914]; COPII vesicle coating [GO:0048208]; protein transport [GO:0015031]
O13419	actA	Actin		2759	4751	GO:0005524; GO:0005737; GO:0005856	cytoplasm [GO:0005737]; cytoskeleton [GO:0005856]; ATP binding [GO:0005524]
O49552	DDB1B At4g21100 F7J7.40	DNA damage-binding protein 1b (UV-damaged DNA-binding protein 1b) (DDB1b)	PATHWAY: Protein modification; protein ubiquitination.	2759	33090	GO:0031461; GO:0003684; GO:0009793; GO:0006289; GO:0005634; GO:0043161; GO:0016567; GO:0009585	cullin-RING ubiquitin ligase complex [GO:0031461]; nucleus [GO:0005634]; damaged DNA binding [GO:0003684]; embryo development ending in seed dormancy [GO:0009793]; nucleotide-excision repair [GO:0006289]; proteasome-mediated ubiquitin-dependent protein catabolic process [GO:0043161]; protein ubiquitination [GO:0016567]; red, far-red light phototransduction [GO:0009585]
Q0WQW5	PCMP-H51 CRR28 At1g59720 F23H11.3 T30E16.32	Pentatricopeptide repeat-containing protein At1g59720, chloroplastic/mitochondrial (Protein CHLORORESPIRATORY REDUCTION 28)		2759	33090	GO:0009507; GO:0004519; GO:0016556; GO:0006397; GO:0005739; GO:0090305; GO:0008270	chloroplast [GO:0009507]; mitochondrion [GO:0005739]; endonuclease activity [GO:0004519]; zinc ion binding [GO:0008270]; mRNA modification [GO:0016556]; mRNA processing [GO:0006397]; nucleic acid phosphodiester bond hydrolysis [GO:0090305]
Q1E1N5	RRP3 CIMG_03528	ATP-dependent rRNA helicase RRP3 (EC 3.6.4.13)		2759	4751	GO:0005524; GO:0004004; GO:0003723; GO:0005829; GO:0000462; GO:0005634	cytosol [GO:0005829]; nucleus [GO:0005634]; ATP binding [GO:0005524]; ATP-dependent RNA helicase activity [GO:0004004]; RNA binding [GO:0003723]; maturation of SSU-rRNA from tricistronic rRNA transcript (SSU-rRNA, 5.8S rRNA, LSU-rRNA) [GO:0000462]
Q0JIF2	CYCB1-1 Os01g0805600 LOC_Os01g59120 P0034E02.58	Cyclin-B1-1 (G2/mitotic-specific cyclin-B1-1) (CycB1;1)		2759	33090	GO:0007049; GO:0051301; GO:0005634	nucleus [GO:0005634]; cell cycle [GO:0007049]; cell division [GO:0051301]
Q9LZJ5	ABCC14 MRP10 MRP14 At3g62700 F26K9.130	ABC transporter C family member 14 (ABC transporter ABCC.14) (AtABCC14) (EC 3.6.3.44) (ATP-energized glutathione S-conjugate pump 10) (Glutathione S-conjugate-transporting ATPase 10) (Multidrug resistance-associated protein 10)		2759	33090	GO:0005524; GO:0042626; GO:0005794; GO:0016021; GO:0000325; GO:0005774; GO:0005773; GO:0008559	Golgi apparatus [GO:0005794]; integral component of membrane [GO:0016021]; plant-type vacuole [GO:0000325]; vacuolar membrane [GO:0005774]; vacuole [GO:0005773]; ATP binding [GO:0005524]; ATPase activity, coupled to transmembrane movement of substances [GO:0042626]; xenobiotic-transporting ATPase activity [GO:0008559]
P52419	PUR1	Amidophosphoribosyltransferase, chloroplastic (ATase) (EC 2.4.2.14) (Glutamine phosphoribosylpyrophosphate amidotransferase) (GPAT) (Fragment)	PATHWAY: Purine metabolism; IMP biosynthesis via de novo pathway; N(1)-(5-phospho-D-ribosyl)glycinamide from 5-phospho-alpha-D-ribose 1-diphosphate: step 1/2.	2759	33090	GO:0006189; GO:0051539; GO:0004044; GO:0009507; GO:0006541; GO:0046872; GO:0009116; GO:0009113	chloroplast [GO:0009507]; 4 iron, 4 sulfur cluster binding [GO:0051539]; amidophosphoribosyltransferase activity [GO:0004044]; metal ion binding [GO:0046872]; 'de novo' IMP biosynthetic process [GO:0006189]; glutamine metabolic process [GO:0006541]; nucleoside metabolic process [GO:0009116]; purine nucleobase biosynthetic process [GO:0009113]
O22898	LACS1 CER8 At2g47240 T8I13.8	Long chain acyl-CoA synthetase 1 (EC 6.2.1.3) (Protein ECERIFERUM 8)	PATHWAY: Lipid metabolism; fatty acid metabolism.	2759	33090	GO:0005524; GO:0010143; GO:0005783; GO:0006631; GO:0001676; GO:0004467; GO:0031957; GO:0010025	endoplasmic reticulum [GO:0005783]; ATP binding [GO:0005524]; long-chain fatty acid-CoA ligase activity [GO:0004467]; very long-chain fatty acid-CoA ligase activity [GO:0031957]; cutin biosynthetic process [GO:0010143]; fatty acid metabolic process [GO:0006631]; long-chain fatty acid metabolic process [GO:0001676]; wax biosynthetic process [GO:0010025]
O49377	VAMP711 VAMP7C At4g32150 F10N7.40	Vesicle-associated membrane protein 711 (AtVAMP711) (v-SNARE synaptobrevin 7C) (AtVAMP7C)		2759	33090	GO:0005484; GO:0000149; GO:0031201; GO:0006887; GO:0016021; GO:0046909; GO:0031902; GO:0061025; GO:0005886; GO:0015031; GO:0009737; GO:0009651; GO:0010118; GO:0005774; GO:0005773; GO:0006906	integral component of membrane [GO:0016021]; late endosome membrane [GO:0031902]; plasma membrane [GO:0005886]; SNARE complex [GO:0031201]; vacuolar membrane [GO:0005774]; vacuole [GO:0005773]; SNAP receptor activity [GO:0005484]; SNARE binding [GO:0000149]; exocytosis [GO:0006887]; intermembrane transport [GO:0046909]; membrane fusion [GO:0061025]; protein transport [GO:0015031]; response to abs…
P36218	xyn1	Endo-1,4-beta-xylanase 1 (Xylanase 1) (EC 3.2.1.8) (1,4-beta-D-xylan xylanohydrolase 1)	PATHWAY: Glycan degradation; xylan degradation.	2759	4751	GO:0031176; GO:0045493	endo-1,4-beta-xylanase activity [GO:0031176]; xylan catabolic process [GO:0045493]
P0C7R4	At1g69290 F23O10.12 F23O10.28	Pentatricopeptide repeat-containing protein At1g69290		2759	33090
Q96331	HSP23.6 At4g25200 F24A6.40	23.6 kDa heat shock protein, mitochondrial (AtHsp23.6)		2759	33090	GO:0005739; GO:0046686	mitochondrion [GO:0005739]; response to cadmium ion [GO:0046686]
Q9SAI4	NIP6-1 At1g80760 F23A5.11	Aquaporin NIP6-1 (NOD26-like intrinsic protein 6-1) (AtNIP6;1)		2759	33090	GO:0035445; GO:0046715; GO:0046713; GO:0080029; GO:0009992; GO:0015254; GO:0015168; GO:0015793; GO:0005887; GO:0005886; GO:0071918; GO:0015204; GO:0015250; GO:0006833	integral component of plasma membrane [GO:0005887]; plasma membrane [GO:0005886]; borate transmembrane transporter activity [GO:0046715]; glycerol channel activity [GO:0015254]; glycerol transmembrane transporter activity [GO:0015168]; urea transmembrane transporter activity [GO:0015204]; water channel activity [GO:0015250]; borate transmembrane transport [GO:0035445]; borate transport [GO:004671…
Q2UF96	fis1 AO090026000294	Mitochondria fission 1 protein		2759	4751	GO:0016021; GO:0000266; GO:0005741	integral component of membrane [GO:0016021]; mitochondrial outer membrane [GO:0005741]; mitochondrial fission [GO:0000266]
Q9M2L4	ACA11 At3g57330 F28O9.180	Putative calcium-transporting ATPase 11, plasma membrane-type (EC 3.6.3.8) (Ca(2+)-ATPase isoform 11)		2759	33090	GO:0005524; GO:0005794; GO:0055081; GO:0005388; GO:0009507; GO:0042742; GO:0005887; GO:0046872; GO:0043069; GO:0009705; GO:0005886; GO:0005774; GO:0005773	chloroplast [GO:0009507]; Golgi apparatus [GO:0005794]; integral component of plasma membrane [GO:0005887]; plant-type vacuole membrane [GO:0009705]; plasma membrane [GO:0005886]; vacuolar membrane [GO:0005774]; vacuole [GO:0005773]; ATP binding [GO:0005524]; calcium-transporting ATPase activity [GO:0005388]; metal ion binding [GO:0046872]; anion homeostasis [GO:0055081]; defense response to bact…
Q8X167	xkiA	D-xylulose kinase A (Xylulokinase A) (EC 2.7.1.17)		2759	4751	GO:0005524; GO:0042732; GO:0005737; GO:0004856	cytoplasm [GO:0005737]; ATP binding [GO:0005524]; xylulokinase activity [GO:0004856]; D-xylose metabolic process [GO:0042732]
Q9FIT9	HSP21.7 At5g54660 MRB17.16	21.7 kDa class VI heat shock protein (21.7 kDa heat shock protein) (AtHsp21.7)		2759	33090	GO:0005737	cytoplasm [GO:0005737]
Q9UVT8	MGG_04626	6,7-dimethyl-8-ribityllumazine synthase (DMRL synthase) (LS) (Lumazine synthase) (EC 2.5.1.78)	PATHWAY: Cofactor biosynthesis; riboflavin biosynthesis; riboflavin from 2-hydroxy-3-oxobutyl phosphate and 5-amino-6-(D-ribitylamino)uracil: step 1/2.	2759	4751	GO:0000906; GO:1902444; GO:0009231; GO:0009349; GO:0016740	riboflavin synthase complex [GO:0009349]; 6,7-dimethyl-8-ribityllumazine synthase activity [GO:0000906]; riboflavin binding [GO:1902444]; transferase activity [GO:0016740]; riboflavin biosynthetic process [GO:0009231]
Q8GW38	ATL47 At1g23980 T23E23.15	RING-H2 finger protein ATL47	PATHWAY: Protein modification; protein ubiquitination.	2759	33090	GO:0016021; GO:0016567; GO:0008270	integral component of membrane [GO:0016021]; zinc ion binding [GO:0008270]; protein ubiquitination [GO:0016567]
Q10093	SPAC11D3.14c	Uncharacterized protein C11D3.14c		2759	4751	GO:0017168; GO:1990748; GO:0005829; GO:0006749	cytosol [GO:0005829]; 5-oxoprolinase (ATP-hydrolyzing) activity [GO:0017168]; cellular detoxification [GO:1990748]; glutathione metabolic process [GO:0006749]
Q9LUJ2	PCMP-H56 At3g22690 MWI23.6	Pentatricopeptide repeat-containing protein At3g22690		2759	33090	GO:0008270	zinc ion binding [GO:0008270]
Q9C8E7	GLR3.3 At1g42540 T8D8.1	Glutamate receptor 3.3 (Ligand-gated ion channel 3.3)		2759	33090	GO:0005262; GO:0070588; GO:0006816; GO:0019722; GO:0071230; GO:0050832; GO:0008066; GO:0009630; GO:0009864; GO:0045087; GO:0016021; GO:0005622; GO:0004970; GO:0005886; GO:0009611	integral component of membrane [GO:0016021]; intracellular [GO:0005622]; plasma membrane [GO:0005886]; calcium channel activity [GO:0005262]; glutamate receptor activity [GO:0008066]; ionotropic glutamate receptor activity [GO:0004970]; calcium ion transmembrane transport [GO:0070588]; calcium ion transport [GO:0006816]; calcium-mediated signaling [GO:0019722]; cellular response to amino acid sti…
A6SDT7	casA BC1G_11354	Metacaspase-1 (EC 3.4.22.-)		2759	4751	GO:0006915; GO:0008234	cysteine-type peptidase activity [GO:0008234]; apoptotic process [GO:0006915]
O04928	CDS1 At1g62430 F24O1.17	Phosphatidate cytidylyltransferase 1 (EC 2.7.7.41) (CDP-DAG synthase 1) (CDP-DG synthase 1) (CDP-diacylglycerol synthase 1) (CDS1) (CDP-diglyceride pyrophosphorylase 1) (CDP-diglyceride synthase 1) (CTP:phosphatidate cytidylyltransferase 1)	PATHWAY: Phospholipid metabolism; CDP-diacylglycerol biosynthesis; CDP-diacylglycerol from sn-glycerol 3-phosphate: step 3/3. {ECO:0000269|PubMed:20442275}.	2759	33090	GO:0016024; GO:0080186; GO:0005783; GO:0005789; GO:0016021; GO:0016020; GO:0004605; GO:0006655; GO:0008654	endoplasmic reticulum [GO:0005783]; endoplasmic reticulum membrane [GO:0005789]; integral component of membrane [GO:0016021]; membrane [GO:0016020]; phosphatidate cytidylyltransferase activity [GO:0004605]; CDP-diacylglycerol biosynthetic process [GO:0016024]; developmental vegetative growth [GO:0080186]; phosphatidylglycerol biosynthetic process [GO:0006655]; phospholipid biosynthetic process [G…
B2AA26	Pa_1_2600 PODANS_1_2600	Probable lysosomal cobalamin transporter		2759	4751	GO:0031419; GO:0016021; GO:0005765; GO:0006810	integral component of membrane [GO:0016021]; lysosomal membrane [GO:0005765]; cobalamin binding [GO:0031419]; transport [GO:0006810]
Q9LKF9	CPSF100 EMB1265 ESP5 At5g23880 MRO11.8	Cleavage and polyadenylation specificity factor subunit 2 (Cleavage and polyadenylation specificity factor 100 kDa subunit) (AtCPSF100) (CPSF 100 kDa subunit) (Protein EMBRYO DEFECTIVE 1265) (Protein ENHANCED SILENCING PHENOTYPE 5)		2759	33090	GO:0003723; GO:0005737; GO:0006379; GO:0005847; GO:0006378; GO:0005634; GO:0009506; GO:0035194	cytoplasm [GO:0005737]; mRNA cleavage and polyadenylation specificity factor complex [GO:0005847]; nucleus [GO:0005634]; plasmodesma [GO:0009506]; RNA binding [GO:0003723]; mRNA cleavage [GO:0006379]; mRNA polyadenylation [GO:0006378]; posttranscriptional gene silencing by RNA [GO:0035194]
P23044	eg 1	Endoglucanase 1 (EC 3.2.1.4) (Carboxymethyl-cellulase I) (CMCase I) (Endo-1,4-beta-glucanase) (Endoglucanase I)	PATHWAY: Glycan metabolism; cellulose degradation.	2759	4751	GO:0008810; GO:0030245	cellulase activity [GO:0008810]; cellulose catabolic process [GO:0030245]
P46238		Putative exoglucanase type C (EC 3.2.1.91) (1,4-beta-cellobiohydrolase) (Beta-glucancellobiohydrolase) (Exocellobiohydrolase I)		2759	4751	GO:0016162; GO:0030248; GO:0030245; GO:0005576	extracellular region [GO:0005576]; cellulose 1,4-beta-cellobiosidase activity [GO:0016162]; cellulose binding [GO:0030248]; cellulose catabolic process [GO:0030245]
Q07760	RPL23	60S ribosomal protein L23		2759	33090	GO:0005840; GO:0003735; GO:0006412	ribosome [GO:0005840]; structural constituent of ribosome [GO:0003735]; translation [GO:0006412]
Q7S1H9	NCU09302 NCU11420	DNA damage-binding protein cmr1		2759	4751	GO:0003677; GO:0006974	DNA binding [GO:0003677]; cellular response to DNA damage stimulus [GO:0006974]
Q6NKS1	At5g01700 F7A7.220	Probable protein phosphatase 2C 65 (AtPP2C65) (EC 3.1.3.16)		2759	33090	GO:0046872; GO:0004722	metal ion binding [GO:0046872]; protein serine/threonine phosphatase activity [GO:0004722]
Q9LIN2	At3g26430 F20C19.19	GDSL esterase/lipase At3g26430 (EC 3.1.1.-) (Extracellular lipase At3g26430)		2759	33090	GO:0005576; GO:0016298; GO:0016042	extracellular region [GO:0005576]; lipase activity [GO:0016298]; lipid catabolic process [GO:0016042]
Q9ZUT5	PCMP-E49 At2g37310 F3G5.10	Pentatricopeptide repeat-containing protein At2g37310		2759	33090
Q8LEJ6	FLA11 At5g03170 F15A17_200 MOK16.8	Fasciclin-like arabinogalactan protein 11		2759	33090	GO:0031225; GO:0009834; GO:0005886	anchored component of membrane [GO:0031225]; plasma membrane [GO:0005886]; plant-type secondary cell wall biogenesis [GO:0009834]
Q03773		Glucan endo-1,3-beta-glucosidase (EC 3.2.1.39) ((1->3)-beta-glucan endohydrolase) ((1->3)-beta-glucanase) (Beta-1,3-endoglucanase)		2759	33090	GO:0046658; GO:0005975; GO:0005618; GO:0008810; GO:0006952; GO:0042973; GO:0030247; GO:0005773	anchored component of plasma membrane [GO:0046658]; cell wall [GO:0005618]; vacuole [GO:0005773]; cellulase activity [GO:0008810]; glucan endo-1,3-beta-D-glucosidase activity [GO:0042973]; polysaccharide binding [GO:0030247]; carbohydrate metabolic process [GO:0005975]; defense response [GO:0006952]
A4QSX4	NIP1 MGG_05243	Eukaryotic translation initiation factor 3 subunit C (eIF3c) (Eukaryotic translation initiation factor 3 93 kDa subunit homolog) (eIF3 p93) (Translation initiation factor eIF3, p93 subunit homolog)		2759	4751	GO:0005829; GO:0016282; GO:0033290; GO:0071540; GO:0071541; GO:0001731; GO:0043581; GO:0006446; GO:0003743	cytosol [GO:0005829]; eukaryotic 43S preinitiation complex [GO:0016282]; eukaryotic 48S preinitiation complex [GO:0033290]; eukaryotic translation initiation factor 3 complex, eIF3e [GO:0071540]; eukaryotic translation initiation factor 3 complex, eIF3m [GO:0071541]; translation initiation factor activity [GO:0003743]; formation of translation preinitiation complex [GO:0001731]; mycelium developm…
A2QQ94	abfC An08g01710	Probable alpha-L-arabinofuranosidase C (ABF C) (Arabinosidase C) (EC 3.2.1.55)	PATHWAY: Glycan metabolism; L-arabinan degradation.	2759	4751	GO:0046373; GO:0046556; GO:0031222; GO:0005576	extracellular region [GO:0005576]; alpha-L-arabinofuranosidase activity [GO:0046556]; arabinan catabolic process [GO:0031222]; L-arabinose metabolic process [GO:0046373]
Q00204	palB AN0256	Calpain-like protease palB (EC 3.4.22.-) (Cysteine protease palB)		2759	4751	GO:0000815; GO:0004198; GO:0071467; GO:0042318; GO:1900198; GO:0006508; GO:1900376	ESCRT III complex [GO:0000815]; calcium-dependent cysteine-type endopeptidase activity [GO:0004198]; cellular response to pH [GO:0071467]; penicillin biosynthetic process [GO:0042318]; positive regulation of penicillin biosynthetic process [GO:1900198]; proteolysis [GO:0006508]; regulation of secondary metabolite biosynthetic process [GO:1900376]
P56345	rpl12	50S ribosomal protein L12, chloroplastic		2759	33090	GO:0009507; GO:0005840; GO:0003735; GO:0006412	chloroplast [GO:0009507]; ribosome [GO:0005840]; structural constituent of ribosome [GO:0003735]; translation [GO:0006412]
Q4I1M9	TRM44 FGSG_08879	tRNA (uracil-O(2)-)-methyltransferase (EC 2.1.1.211)		2759	4751	GO:0005829; GO:0005634; GO:0016300	cytosol [GO:0005829]; nucleus [GO:0005634]; tRNA (uracil) methyltransferase activity [GO:0016300]
P56725	ZOX1	Zeatin O-xylosyltransferase (EC 2.4.2.40) (Zeatin O-beta-D-xylosyltransferase)		2759	33090	GO:0016758; GO:0050404	transferase activity, transferring hexosyl groups [GO:0016758]; zeatin O-beta-D-xylosyltransferase activity [GO:0050404]
Q9T0H9	At4g13590 T6G15.140	GDT1-like protein 2, chloroplastic		2759	33090	GO:0009507; GO:0009941; GO:0009706; GO:0016021	chloroplast [GO:0009507]; chloroplast envelope [GO:0009941]; chloroplast inner membrane [GO:0009706]; integral component of membrane [GO:0016021]
Q8VY05	SWI3D CHB3 At4g34430 F10M10.200 T4L20.10	SWI/SNF complex subunit SWI3D (AtSWI3D) (Transcription regulatory protein SWI3D)		2759	33090	GO:0003677; GO:0016568; GO:0007275; GO:0005634; GO:0006355; GO:0006351; GO:0008270	nucleus [GO:0005634]; DNA binding [GO:0003677]; zinc ion binding [GO:0008270]; chromatin modification [GO:0016568]; multicellular organism development [GO:0007275]; regulation of transcription, DNA-templated [GO:0006355]; transcription, DNA-templated [GO:0006351]
A1DED1	rhgB NFIA_076680	Probable rhamnogalacturonase B (RGase B) (RHG B) (EC 3.2.1.171)		2759	4751	GO:0071555; GO:0005576; GO:0045490; GO:0004650; GO:0046576	extracellular region [GO:0005576]; polygalacturonase activity [GO:0004650]; rhamnogalacturonan alpha-L-rhamnopyranosyl-(1->4)-alpha-D-galactopyranosyluronide lyase activity [GO:0046576]; cell wall organization [GO:0071555]; pectin catabolic process [GO:0045490]
P40825	ALA1 CDC64 YOR335C	Alanine--tRNA ligase, mitochondrial (EC 6.1.1.7) (Alanyl-tRNA synthetase) (AlaRS)		2759	4751	GO:0005524; GO:0004813; GO:0006419; GO:0005737; GO:0046872; GO:0070143; GO:0005739; GO:0000049	cytoplasm [GO:0005737]; mitochondrion [GO:0005739]; alanine-tRNA ligase activity [GO:0004813]; ATP binding [GO:0005524]; metal ion binding [GO:0046872]; tRNA binding [GO:0000049]; alanyl-tRNA aminoacylation [GO:0006419]; mitochondrial alanyl-tRNA aminoacylation [GO:0070143]
P52581		Isoflavone reductase homolog (EC 1.3.1.-)		2759	33090	GO:0016491	oxidoreductase activity [GO:0016491]
Q6V9D9	nad5	NADH-ubiquinone oxidoreductase chain 5 (EC 1.6.5.3)		2759	4751	GO:0042773; GO:0008137; GO:0016021; GO:0005743; GO:0070469	integral component of membrane [GO:0016021]; mitochondrial inner membrane [GO:0005743]; respiratory chain [GO:0070469]; NADH dehydrogenase (ubiquinone) activity [GO:0008137]; ATP synthesis coupled electron transport [GO:0042773]
Q9FND8	At5g40400 MPO12.110	Pentatricopeptide repeat-containing protein At5g40400		2759	33090
A6SI59	mcr1 BC1G_12441	NADH-cytochrome b5 reductase 2 (EC 1.6.2.2) (Mitochondrial cytochrome b reductase)		2759	4751	GO:0034599; GO:0004128; GO:0006696; GO:0031307; GO:0005758	integral component of mitochondrial outer membrane [GO:0031307]; mitochondrial intermembrane space [GO:0005758]; cytochrome-b5 reductase activity, acting on NAD(P)H [GO:0004128]; cellular response to oxidative stress [GO:0034599]; ergosterol biosynthetic process [GO:0006696]
O23169	PCMP-H5 At4g37170 AP22.43 C7A10.190	Pentatricopeptide repeat-containing protein At4g37170		2759	33090	GO:0008270	zinc ion binding [GO:0008270]
Q9C9C5	RPL6C At1g74050 F2P9.8	60S ribosomal protein L6-3		2759	33090	GO:0005829; GO:0022625; GO:0016020; GO:0005886; GO:0009506; GO:0003735; GO:0006412	cytosol [GO:0005829]; cytosolic large ribosomal subunit [GO:0022625]; membrane [GO:0016020]; plasma membrane [GO:0005886]; plasmodesma [GO:0009506]; structural constituent of ribosome [GO:0003735]; translation [GO:0006412]
Q9LPG6	RHM2 MUM4 At1g53500 F22G10.13 T3F20.18	Trifunctional UDP-glucose 4,6-dehydratase/UDP-4-keto-6-deoxy-D-glucose 3,5-epimerase/UDP-4-keto-L-rhamnose-reductase RHM2 (NDP-rhamnose synthase) (Protein MUCILAGE-MODIFIED 4) (Protein RHAMNOSE BIOSYNTHESIS 2) (Rhamnose biosynthetic enzyme 2) (AtRHM2) (UDP-L-rhamnose synthase MUM4) [Includes: UDP-glucose 4,6-dehydratase (EC 4.2.1.76); UDP-4-keto-6-deoxy-D-glucose 3,5-epimerase/UDP-4-keto-L-rhamno…	PATHWAY: Carbohydrate biosynthesis. {ECO:0000305}.	2759	33090	GO:0010489; GO:0010490; GO:0010280; GO:0050377; GO:0010253; GO:0005829; GO:0008460; GO:0010192; GO:0010214	cytosol [GO:0005829]; dTDP-glucose 4,6-dehydratase activity [GO:0008460]; UDP-4-keto-6-deoxy-glucose-3,5-epimerase activity [GO:0010489]; UDP-4-keto-rhamnose-4-keto-reductase activity [GO:0010490]; UDP-glucose 4,6-dehydratase activity [GO:0050377]; UDP-L-rhamnose synthase activity [GO:0010280]; mucilage biosynthetic process [GO:0010192]; seed coat development [GO:0010214]; UDP-rhamnose biosynthet…
Q93ZR6	WSD1 At5g37300 MNJ8.9	O-acyltransferase WSD1 (Diacylglycerol O-acyltransferase) (DGAT) (EC 2.3.1.20) (Long-chain-alcohol O-fatty-acyltransferase) (EC 2.3.1.75) (Wax synthase) (WS)	PATHWAY: Glycerolipid metabolism; triacylglycerol biosynthesis.	2759	33090	GO:0004144; GO:0005783; GO:0005789; GO:0016021; GO:0047196; GO:0005886; GO:0019432; GO:0010025; GO:0103095	endoplasmic reticulum [GO:0005783]; endoplasmic reticulum membrane [GO:0005789]; integral component of membrane [GO:0016021]; plasma membrane [GO:0005886]; diacylglycerol O-acyltransferase activity [GO:0004144]; long-chain-alcohol O-fatty-acyltransferase activity [GO:0047196]; wax ester synthase activity [GO:0103095]; triglyceride biosynthetic process [GO:0019432]; wax biosynthetic process [GO:00…
Q54NW6	oplah DDB_G0284953	5-oxoprolinase (EC 3.5.2.9) (5-oxo-L-prolinase) (5-OPase) (Pyroglutamase)		2759		GO:0017168; GO:0005524	5-oxoprolinase (ATP-hydrolyzing) activity [GO:0017168]; ATP binding [GO:0005524]
P52835		Flavonol 3-sulfotransferase (F3-ST) (EC 2.8.2.-)		2759	33090	GO:0005737; GO:0008146	cytoplasm [GO:0005737]; sulfotransferase activity [GO:0008146]
Q9ZQ88	UPS4 At2g03520 T4M8.4	Ureide permease 4 (AtUPS4)		2759	33090	GO:0005524; GO:0009507; GO:0016021; GO:0071705	chloroplast [GO:0009507]; integral component of membrane [GO:0016021]; ATP binding [GO:0005524]; nitrogen compound transport [GO:0071705]
Q9FIY7	At5g43530 K9D7.2	Putative SWI/SNF-related matrix-associated actin-dependent regulator of chromatin subfamily A member 3-like 3 (SMARCA3-like protein 3) (EC 3.6.4.-)		2759	33090	GO:0005524; GO:0006281; GO:0009941; GO:0016568; GO:0004386; GO:0003676; GO:0005634; GO:0008270	chloroplast envelope [GO:0009941]; nucleus [GO:0005634]; ATP binding [GO:0005524]; helicase activity [GO:0004386]; nucleic acid binding [GO:0003676]; zinc ion binding [GO:0008270]; chromatin modification [GO:0016568]; DNA repair [GO:0006281]
Q49KW6	rpoA	DNA-directed RNA polymerase subunit alpha (PEP) (EC 2.7.7.6) (Plastid-encoded RNA polymerase subunit alpha) (RNA polymerase subunit alpha)		2759	33090	GO:0003677; GO:0003899; GO:0009507; GO:0006351	chloroplast [GO:0009507]; DNA binding [GO:0003677]; DNA-directed RNA polymerase activity [GO:0003899]; transcription, DNA-templated [GO:0006351]
O65862	CCOAOMT1	Caffeoyl-CoA O-methyltransferase 1 (EC 2.1.1.104) (Trans-caffeoyl-CoA 3-O-methyltransferase 1) (CCoAMT-1) (CCoAOMT-1)	PATHWAY: Aromatic compound metabolism; phenylpropanoid biosynthesis.	2759	33090	GO:0042409; GO:0009809; GO:0046872	caffeoyl-CoA O-methyltransferase activity [GO:0042409]; metal ion binding [GO:0046872]; lignin biosynthetic process [GO:0009809]
O82598	TIP1-3 At4g01470 F11O4.1	Aquaporin TIP1-3 (Gamma-tonoplast intrinsic protein 3) (Gamma-TIP3) (Tonoplast intrinsic protein 1-3) (AtTIP1;3) [Cleaved into: Aquaporin TIP1-3, N-terminally processed]		2759	33090	GO:0009992; GO:0042807; GO:0015254; GO:0015793; GO:0005887; GO:0034220; GO:0009705; GO:0071918; GO:0015204; GO:0015840; GO:0015250; GO:0006833	central vacuole [GO:0042807]; integral component of plasma membrane [GO:0005887]; plant-type vacuole membrane [GO:0009705]; glycerol channel activity [GO:0015254]; urea transmembrane transporter activity [GO:0015204]; water channel activity [GO:0015250]; cellular water homeostasis [GO:0009992]; glycerol transport [GO:0015793]; ion transmembrane transport [GO:0034220]; urea transmembrane transport…
Q5JLP4	CKX4 Os01g0940000 LOC_Os01g71310 B1150F11.25	Cytokinin dehydrogenase 4 (EC 1.5.99.12) (Cytokinin oxidase 4) (OsCKX4)		2759	33090	GO:0019139; GO:0009690; GO:0005615; GO:0050660; GO:0016614	extracellular space [GO:0005615]; cytokinin dehydrogenase activity [GO:0019139]; flavin adenine dinucleotide binding [GO:0050660]; oxidoreductase activity, acting on CH-OH group of donors [GO:0016614]; cytokinin metabolic process [GO:0009690]
P15368	FAS2	Fatty acid synthase subunit alpha (EC 2.3.1.86) [Includes: Acyl carrier; 3-oxoacyl-[acyl-carrier-protein] reductase (EC 1.1.1.100) (Beta-ketoacyl reductase); 3-oxoacyl-[acyl-carrier-protein] synthase (EC 2.3.1.41) (Beta-ketoacyl synthase)]		2759	4751	GO:0004316; GO:0004315; GO:0006633; GO:0004321; GO:0008897; GO:0000287	3-oxoacyl-[acyl-carrier-protein] reductase (NADPH) activity [GO:0004316]; 3-oxoacyl-[acyl-carrier-protein] synthase activity [GO:0004315]; fatty-acyl-CoA synthase activity [GO:0004321]; holo-[acyl-carrier-protein] synthase activity [GO:0008897]; magnesium ion binding [GO:0000287]; fatty acid biosynthetic process [GO:0006633]
Q36450	NAD7	NADH dehydrogenase [ubiquinone] iron-sulfur protein 2 (EC 1.6.5.3) (EC 1.6.99.3) (NADH dehydrogenase subunit 7)		2759	33090	GO:0051287; GO:0008137; GO:0005739; GO:0048038; GO:0070469	mitochondrion [GO:0005739]; respiratory chain [GO:0070469]; NAD binding [GO:0051287]; NADH dehydrogenase (ubiquinone) activity [GO:0008137]; quinone binding [GO:0048038]
Q4WWM6	coq4 AFUA_3G06410	Ubiquinone biosynthesis protein coq4, mitochondrial (Coenzyme Q biosynthesis protein 4)	PATHWAY: Cofactor biosynthesis; ubiquinone biosynthesis. {ECO:0000255|HAMAP-Rule:MF_03111}.	2759	4751	GO:0005743; GO:0006744	mitochondrial inner membrane [GO:0005743]; ubiquinone biosynthetic process [GO:0006744]
P20681	COI CO1	Cytochrome c oxidase subunit 1 (EC 1.9.3.1) (Cytochrome c oxidase polypeptide I)	PATHWAY: Energy metabolism; oxidative phosphorylation.	2759	4751	GO:0009060; GO:0004129; GO:0020037; GO:0016021; GO:0005506; GO:0005743; GO:0006119; GO:0070469	integral component of membrane [GO:0016021]; mitochondrial inner membrane [GO:0005743]; respiratory chain [GO:0070469]; cytochrome-c oxidase activity [GO:0004129]; heme binding [GO:0020037]; iron ion binding [GO:0005506]; aerobic respiration [GO:0009060]; oxidative phosphorylation [GO:0006119]
O48780	KCS11 At2g26640 F18A8.1	3-ketoacyl-CoA synthase 11 (KCS-11) (EC 2.3.1.199) (Very long-chain fatty acid condensing enzyme 11) (VLCFA condensing enzyme 11)	PATHWAY: Lipid metabolism; fatty acid biosynthesis.	2759	33090	GO:0006633; GO:0016021; GO:0009409; GO:0009416; GO:0016747	integral component of membrane [GO:0016021]; transferase activity, transferring acyl groups other than amino-acyl groups [GO:0016747]; fatty acid biosynthetic process [GO:0006633]; response to cold [GO:0009409]; response to light stimulus [GO:0009416]
Q9SU56	GLDH At3g47930 T17F15.200	L-galactono-1,4-lactone dehydrogenase, mitochondrial (EC 1.3.2.3)	PATHWAY: Cofactor biosynthesis; L-ascorbate biosynthesis.	2759	33090	GO:0003885; GO:0019853; GO:0080049; GO:0050660; GO:0016633; GO:0016021; GO:0031966; GO:0005739; GO:0009536	integral component of membrane [GO:0016021]; mitochondrial membrane [GO:0031966]; mitochondrion [GO:0005739]; plastid [GO:0009536]; D-arabinono-1,4-lactone oxidase activity [GO:0003885]; flavin adenine dinucleotide binding [GO:0050660]; galactonolactone dehydrogenase activity [GO:0016633]; L-gulono-1,4-lactone dehydrogenase activity [GO:0080049]; L-ascorbic acid biosynthetic process [GO:0019853]
Q7RYI3	crc-2 swc5 NCU06491	SWR1-complex protein 5 (Chromatin-remodeling complex protein 2)		2759	4751	GO:0016568; GO:0005634; GO:0006355; GO:0006351	nucleus [GO:0005634]; chromatin modification [GO:0016568]; regulation of transcription, DNA-templated [GO:0006355]; transcription, DNA-templated [GO:0006351]
Q9LKC0	YUC5 SUPER1 YUCCA5 At5g43890 F6B6.3	Probable indole-3-pyruvate monooxygenase YUCCA5 (EC 1.14.13.168) (Flavin-containing monooxygenase YUCCA5) (Protein SUPPRESSOR OF ER 1)	PATHWAY: Plant hormone metabolism; auxin biosynthesis.	2759	33090	GO:0004499; GO:0050661; GO:0009851; GO:0050660; GO:0103075; GO:0004497; GO:0055114	flavin adenine dinucleotide binding [GO:0050660]; indole-3-pyruvate monooxygenase activity [GO:0103075]; monooxygenase activity [GO:0004497]; N,N-dimethylaniline monooxygenase activity [GO:0004499]; NADP binding [GO:0050661]; auxin biosynthetic process [GO:0009851]; oxidation-reduction process [GO:0055114]
B9TSP7	FAR6 At3g56700 T8M16.30	Fatty acyl-CoA reductase 6, chloroplastic (EC 1.2.1.n2)		2759	33090	GO:0009507; GO:0080019; GO:0006629; GO:0035336; GO:0055114; GO:0009611; GO:0010345	chloroplast [GO:0009507]; fatty-acyl-CoA reductase (alcohol-forming) activity [GO:0080019]; lipid metabolic process [GO:0006629]; long-chain fatty-acyl-CoA metabolic process [GO:0035336]; oxidation-reduction process [GO:0055114]; response to wounding [GO:0009611]; suberin biosynthetic process [GO:0010345]
Q7XPY2	Os04g0656100 LOC_Os04g56160 OSJNBa0071I13.11	Plasma membrane ATPase (EC 3.6.3.6) (Proton pump)		2759	33090	GO:0005524; GO:0006754; GO:1902600; GO:0008553; GO:0005887; GO:0043231; GO:0046872; GO:0051453	integral component of plasma membrane [GO:0005887]; intracellular membrane-bounded organelle [GO:0043231]; ATP binding [GO:0005524]; hydrogen-exporting ATPase activity, phosphorylative mechanism [GO:0008553]; metal ion binding [GO:0046872]; ATP biosynthetic process [GO:0006754]; hydrogen ion transmembrane transport [GO:1902600]; regulation of intracellular pH [GO:0051453]
Q9STS1	ALDH10A9 At3g48170 T24C20.50	Betaine aldehyde dehydrogenase 2, mitochondrial (BADH) (EC 1.2.1.8) (Aldehyde dehydrogenase family 10 member A9)		2759	33090	GO:0004029; GO:0008802; GO:0005739; GO:0055114; GO:0005777; GO:0009737; GO:0009414	mitochondrion [GO:0005739]; peroxisome [GO:0005777]; aldehyde dehydrogenase (NAD) activity [GO:0004029]; betaine-aldehyde dehydrogenase activity [GO:0008802]; oxidation-reduction process [GO:0055114]; response to abscisic acid [GO:0009737]; response to water deprivation [GO:0009414]
Q8GYX0	MOB1B At4g19045 F13C5.220 T18B16.1	MOB kinase activator-like 1B (Mob1 homolog 1B) (Mps one binder kinase activator-like 1B)		2759	33090	GO:0046872	metal ion binding [GO:0046872]
P94063	HAL3B COAC2 At1g48605 T1N15.24 T1N15.28 T1N15_21	Probable phosphopantothenoylcysteine decarboxylase (EC 4.1.1.36) (AtCoaC2) (Halotolerance protein Hal3b) (AtHal3b)	PATHWAY: Cofactor biosynthesis; coenzyme A biosynthesis; CoA from (R)-pantothenate: step 3/5.	2759	33090	GO:0010181; GO:0015937; GO:0042538; GO:0004633; GO:0040008	FMN binding [GO:0010181]; phosphopantothenoylcysteine decarboxylase activity [GO:0004633]; coenzyme A biosynthetic process [GO:0015937]; hyperosmotic salinity response [GO:0042538]; regulation of growth [GO:0040008]
Q9FF41	PMI15 At5g38150 MXA21.20	Protein PLASTID MOVEMENT IMPAIRED 15		2759	33090
Q9LSQ4	GH3.6 DFL1 At5g54510 F24B18.13	Indole-3-acetic acid-amido synthetase GH3.6 (EC 6.3.2.-) (Auxin-responsive GH3-like protein 6) (AtGH3-6) (Protein DWARF IN LIGHT 1) (DFL-1)		2759	33090	GO:0010252; GO:0009734; GO:0009507; GO:0005737; GO:0010279; GO:0009733; GO:0009826	chloroplast [GO:0009507]; cytoplasm [GO:0005737]; indole-3-acetic acid amido synthetase activity [GO:0010279]; auxin homeostasis [GO:0010252]; auxin-activated signaling pathway [GO:0009734]; response to auxin [GO:0009733]; unidimensional cell growth [GO:0009826]
O81007	GT7 GTL6 At2g22900 T20K9.110	Putative glycosyltransferase 7 (AtGT7) (EC 2.4.-.-)		2759	33090	GO:0005794; GO:0000139; GO:0005768; GO:0010392; GO:0051070; GO:0008378; GO:0016021; GO:0010192; GO:0010214; GO:0005802	endosome [GO:0005768]; Golgi apparatus [GO:0005794]; Golgi membrane [GO:0000139]; integral component of membrane [GO:0016021]; trans-Golgi network [GO:0005802]; galactosyltransferase activity [GO:0008378]; galactoglucomannan metabolic process [GO:0010392]; galactomannan biosynthetic process [GO:0051070]; mucilage biosynthetic process [GO:0010192]; seed coat development [GO:0010214]
P55230	APL2 At1g27680 T22C5.13	Glucose-1-phosphate adenylyltransferase large subunit 2, chloroplastic (EC 2.7.7.27) (ADP-glucose pyrophosphorylase) (ADP-glucose synthase) (AGPase S) (Alpha-D-glucose-1-phosphate adenyl transferase)	PATHWAY: Glycan biosynthesis; starch biosynthesis.	2759	33090	GO:0005524; GO:0009507; GO:0008878; GO:0005978; GO:0019252	chloroplast [GO:0009507]; ATP binding [GO:0005524]; glucose-1-phosphate adenylyltransferase activity [GO:0008878]; glycogen biosynthetic process [GO:0005978]; starch biosynthetic process [GO:0019252]
O49680	PCMP-E2 At4g19220 T18B16.190	Pentatricopeptide repeat-containing protein At4g19220, mitochondrial		2759	33090	GO:0005739	mitochondrion [GO:0005739]
Q9ZU11	ATHB-15 CNA ICU4 At1g52150 F5F19.21 F9I5.18	Homeobox-leucine zipper protein ATHB-15 (HD-ZIP protein ATHB-15) (Homeodomain transcription factor ATHB-15) (Protein CORONA) (Protein INCURVATA 4)		2759	33090	GO:0003677; GO:0030154; GO:0008289; GO:0005634; GO:0006355; GO:0006351	nucleus [GO:0005634]; DNA binding [GO:0003677]; lipid binding [GO:0008289]; cell differentiation [GO:0030154]; regulation of transcription, DNA-templated [GO:0006355]; transcription, DNA-templated [GO:0006351]
Q6ZHA3	RAC6 RACB Os02g0120800 LOC_Os02g02840 OJ1020_C02.8 OsJ_05161 OSJNBb0088N06.17	Rac-like GTP-binding protein 6 (GTPase protein RacB) (OsRac6)		2759	33090	GO:0005525; GO:0005737; GO:0005886; GO:0015031; GO:0007264	cytoplasm [GO:0005737]; plasma membrane [GO:0005886]; GTP binding [GO:0005525]; protein transport [GO:0015031]; small GTPase mediated signal transduction [GO:0007264]
Q8LFN2	At3g03770 F20H23.20	Probable inactive leucine-rich repeat receptor-like protein kinase At3g03770		2759	33090	GO:0005524; GO:0016021; GO:0005886; GO:0004672	integral component of membrane [GO:0016021]; plasma membrane [GO:0005886]; ATP binding [GO:0005524]; protein kinase activity [GO:0004672]
P48417	CYP74A CYP74	Allene oxide synthase, chloroplastic (EC 4.2.1.92) (Cytochrome P450 74A) (Hydroperoxide dehydrase)	PATHWAY: Lipid metabolism; oxylipin biosynthesis.	2759	33090	GO:0009507; GO:0020037; GO:0047987; GO:0005506; GO:0004497; GO:0016705; GO:0031408	chloroplast [GO:0009507]; heme binding [GO:0020037]; hydroperoxide dehydratase activity [GO:0047987]; iron ion binding [GO:0005506]; monooxygenase activity [GO:0004497]; oxidoreductase activity, acting on paired donors, with incorporation or reduction of molecular oxygen [GO:0016705]; oxylipin biosynthetic process [GO:0031408]
Q9SC12	EIFSV1	Eukaryotic translation initiation factor 5A (eIF-5A)		2759	33090	GO:0045901; GO:0045905; GO:0043022; GO:0003746; GO:0003743; GO:0006452	ribosome binding [GO:0043022]; translation elongation factor activity [GO:0003746]; translation initiation factor activity [GO:0003743]; positive regulation of translational elongation [GO:0045901]; positive regulation of translational termination [GO:0045905]; translational frameshifting [GO:0006452]
Q75IW1	BC1L2 Os03g0416300 LOC_Os03g30260 OsJ_11271 OSJNBb0059G13.19	COBRA-like protein 2 (Protein BRITTLE CULM1-like 2)		2759	33090	GO:0031225; GO:0016049; GO:0010215; GO:0016021	anchored component of membrane [GO:0031225]; integral component of membrane [GO:0016021]; cell growth [GO:0016049]; cellulose microfibril organization [GO:0010215]
Q8GUH1	PUB33 At2g45910 F4I18.11	U-box domain-containing protein 33 (Plant U-box protein 33) [Includes: E3 ubiquitin ligase (EC 6.3.2.-); Serine/threonine-protein kinase (EC 2.7.11.-)]	PATHWAY: Protein modification; protein ubiquitination.	2759	33090	GO:0005524; GO:0016874; GO:0004674; GO:0004842	ATP binding [GO:0005524]; ligase activity [GO:0016874]; protein serine/threonine kinase activity [GO:0004674]; ubiquitin-protein transferase activity [GO:0004842]
P14831	SODCP.2	Superoxide dismutase [Cu-Zn], chloroplastic (EC 1.15.1.1)		2759	33090	GO:0071486; GO:0009507; GO:0005507; GO:0005737; GO:0019430; GO:0004784; GO:0008270	chloroplast [GO:0009507]; cytoplasm [GO:0005737]; copper ion binding [GO:0005507]; superoxide dismutase activity [GO:0004784]; zinc ion binding [GO:0008270]; cellular response to high light intensity [GO:0071486]; removal of superoxide radicals [GO:0019430]
O81211	RBOHE At1g19230 T29M8.10	Respiratory burst oxidase homolog protein E (EC 1.11.1.-) (EC 1.6.3.-) (NADPH oxidase RBOHE) (AtRBOHE)		2759	33090	GO:0005509; GO:0016021; GO:0050664; GO:0004601	integral component of membrane [GO:0016021]; calcium ion binding [GO:0005509]; oxidoreductase activity, acting on NAD(P)H, oxygen as acceptor [GO:0050664]; peroxidase activity [GO:0004601]
Q9SRK7	AZG1 At3g10960 F9F8.22	Adenine/guanine permease AZG1 (AzgA-homolog protein) (Protein AZAGUANINE RESISTANT 1) (AtAzg1)		2759	33090	GO:0015853; GO:0015854; GO:0016021; GO:1904823; GO:0005345; GO:0006863; GO:0005215	integral component of membrane [GO:0016021]; purine nucleobase transmembrane transporter activity [GO:0005345]; transporter activity [GO:0005215]; adenine transport [GO:0015853]; guanine transport [GO:0015854]; purine nucleobase transmembrane transport [GO:1904823]; purine nucleobase transport [GO:0006863]
P20285	mrp-3 NCU07659	Dihydrolipoyllysine-residue acetyltransferase component of pyruvate dehydrogenase complex, mitochondrial (EC 2.3.1.12) (Dihydrolipoamide acetyltransferase component of pyruvate dehydrogenase complex) (MRP3) (Pyruvate dehydrogenase complex component E2) (PDC-E2) (PDCE2)		2759	4751	GO:0004742; GO:0006096; GO:0005759; GO:0045254	mitochondrial matrix [GO:0005759]; pyruvate dehydrogenase complex [GO:0045254]; dihydrolipoyllysine-residue acetyltransferase activity [GO:0004742]; glycolytic process [GO:0006096]
Q9SCV9	BGAL3 At4g36360 C7A10.1000 F23E13.200	Beta-galactosidase 3 (Lactase 3) (EC 3.2.1.23)		2759	33090	GO:0048046; GO:0004565; GO:0030246; GO:0005975; GO:0005618; GO:0005773	apoplast [GO:0048046]; cell wall [GO:0005618]; vacuole [GO:0005773]; beta-galactosidase activity [GO:0004565]; carbohydrate binding [GO:0030246]; carbohydrate metabolic process [GO:0005975]
P61844	ycf3	Photosystem I assembly protein Ycf3		2759	33090	GO:0009535; GO:0015979	chloroplast thylakoid membrane [GO:0009535]; photosynthesis [GO:0015979]
Q9LQL0	GDH3 At1g32470 F5D14.25	Glycine cleavage system H protein 3, mitochondrial		2759	33090	GO:0009507; GO:0005960; GO:0019464; GO:0005739	chloroplast [GO:0009507]; glycine cleavage complex [GO:0005960]; mitochondrion [GO:0005739]; glycine decarboxylation via glycine cleavage system [GO:0019464]
Q9ZT00	RCA1 RCA	Ribulose bisphosphate carboxylase/oxygenase activase, chloroplastic (RA) (RuBisCO activase)		2759	33090	GO:0005524; GO:0009570	chloroplast stroma [GO:0009570]; ATP binding [GO:0005524]
Q9LJK2	CYP707A4 At3g19270 MVI11.19	Abscisic acid 8'-hydroxylase 4 (ABA 8'-hydroxylase 4) (EC 1.14.13.93) (Cytochrome P450 707A4)	PATHWAY: Plant hormone degradation; abscisic acid degradation.	2759	33090	GO:0010295; GO:0046345; GO:0016132; GO:0010268; GO:0020037; GO:0016021; GO:0005506; GO:0007275; GO:0016125	integral component of membrane [GO:0016021]; (+)-abscisic acid 8'-hydroxylase activity [GO:0010295]; heme binding [GO:0020037]; iron ion binding [GO:0005506]; abscisic acid catabolic process [GO:0046345]; brassinosteroid biosynthetic process [GO:0016132]; brassinosteroid homeostasis [GO:0010268]; multicellular organism development [GO:0007275]; sterol metabolic process [GO:0016125]
P29060		Acidic endochitinase (EC 3.2.1.14)		2759	33090	GO:0005618; GO:0006032; GO:0004568; GO:0005576; GO:0000272	cell wall [GO:0005618]; extracellular region [GO:0005576]; chitinase activity [GO:0004568]; chitin catabolic process [GO:0006032]; polysaccharide catabolic process [GO:0000272]
Q9SHI1	At1g17220 F20D23.8	Translation initiation factor IF-2, chloroplastic		2759	33090	GO:0005525; GO:0003924; GO:0009507; GO:0009941; GO:0009570; GO:0003743	chloroplast [GO:0009507]; chloroplast envelope [GO:0009941]; chloroplast stroma [GO:0009570]; GTP binding [GO:0005525]; GTPase activity [GO:0003924]; translation initiation factor activity [GO:0003743]
Q9SYG9	CCX4 CAX10 At1g54115 F15I1.21	Cation/calcium exchanger 4 (AtCCX4) (Protein CATION CALCIUM EXCHANGER 4) (Protein CATION EXCHANGER 10)		2759	33090	GO:0015297; GO:0006812; GO:0016021; GO:0006813; GO:0006814	integral component of membrane [GO:0016021]; antiporter activity [GO:0015297]; cation transport [GO:0006812]; potassium ion transport [GO:0006813]; sodium ion transport [GO:0006814]
Q8L762	BAM6 BMY5 At2g32290 T32F6.19	Beta-amylase 6 (EC 3.2.1.2) (1,4-alpha-D-glucan maltohydrolase) (Beta-amylase 5)		2759	33090	GO:0016161; GO:0009507; GO:0000272	chloroplast [GO:0009507]; beta-amylase activity [GO:0016161]; polysaccharide catabolic process [GO:0000272]
Q7PC84	ABCG39 PDR11 PDR13 At1g66950 F1O19.3 T4O24.9	ABC transporter G family member 39 (ABC transporter ABCG.39) (AtABCG39) (Pleiotropic drug resistance protein 11)		2759	33090	GO:0005524; GO:0042626; GO:0006855; GO:0016021; GO:0005886; GO:0000302	integral component of membrane [GO:0016021]; plasma membrane [GO:0005886]; ATP binding [GO:0005524]; ATPase activity, coupled to transmembrane movement of substances [GO:0042626]; drug transmembrane transport [GO:0006855]; response to reactive oxygen species [GO:0000302]
Q9FX53	GT-1 At1g13450 T6J4.18	Trihelix transcription factor GT-1 (Trihelix DNA-binding protein GT-1)		2759	33090	GO:0042802; GO:0005634; GO:0006355; GO:0043565; GO:0003700; GO:0006351	nucleus [GO:0005634]; identical protein binding [GO:0042802]; sequence-specific DNA binding [GO:0043565]; transcription factor activity, sequence-specific DNA binding [GO:0003700]; regulation of transcription, DNA-templated [GO:0006355]; transcription, DNA-templated [GO:0006351]
Q7S2R9	NCU09707	Eukaryotic translation initiation factor 3 subunit K (eIF3k) (eIF-3 p25)		2759	4751	GO:0016282; GO:0033290; GO:0005852; GO:0001731; GO:0006446; GO:0043022; GO:0003743	eukaryotic 43S preinitiation complex [GO:0016282]; eukaryotic 48S preinitiation complex [GO:0033290]; eukaryotic translation initiation factor 3 complex [GO:0005852]; ribosome binding [GO:0043022]; translation initiation factor activity [GO:0003743]; formation of translation preinitiation complex [GO:0001731]; regulation of translational initiation [GO:0006446]
A6RCT2	HCAG_07440	Leukotriene A-4 hydrolase homolog (LTA-4 hydrolase) (EC 3.3.2.6) (Leukotriene A(4) hydrolase)	PATHWAY: Lipid metabolism; leukotriene B4 biosynthesis.	2759	4751	GO:0004177; GO:0005737; GO:0004301; GO:0004463; GO:0008237; GO:0005634; GO:0043171; GO:0008270	cytoplasm [GO:0005737]; nucleus [GO:0005634]; aminopeptidase activity [GO:0004177]; epoxide hydrolase activity [GO:0004301]; leukotriene-A4 hydrolase activity [GO:0004463]; metallopeptidase activity [GO:0008237]; zinc ion binding [GO:0008270]; peptide catabolic process [GO:0043171]
Q9FHN4	PME60 ARATH60 At5g51500 K17N15.5	Probable pectinesterase/pectinesterase inhibitor 60 [Includes: Pectinesterase inhibitor 60 (Pectin methylesterase inhibitor 60); Pectinesterase 60 (PE 60) (EC 3.1.1.11) (Pectin methylesterase 60) (AtPME60)]	PATHWAY: Glycan metabolism; pectin degradation; 2-dehydro-3-deoxy-D-gluconate from pectin: step 1/5.	2759	33090	GO:0045330; GO:0005618; GO:0042545; GO:0004857; GO:0005576; GO:0045490; GO:0030599	cell wall [GO:0005618]; extracellular region [GO:0005576]; aspartyl esterase activity [GO:0045330]; enzyme inhibitor activity [GO:0004857]; pectinesterase activity [GO:0030599]; cell wall modification [GO:0042545]; pectin catabolic process [GO:0045490]
Q32RK7	chlL	Light-independent protochlorophyllide reductase iron-sulfur ATP-binding protein (DPOR subunit L) (LI-POR subunit L) (EC 1.3.7.7)	PATHWAY: Porphyrin-containing compound metabolism; chlorophyll biosynthesis (light-independent). {ECO:0000255|HAMAP-Rule:MF_00355}.	2759	33090	GO:0051539; GO:0005524; GO:0009507; GO:0036068; GO:0046872; GO:0016730; GO:0016636; GO:0019685	chloroplast [GO:0009507]; 4 iron, 4 sulfur cluster binding [GO:0051539]; ATP binding [GO:0005524]; metal ion binding [GO:0046872]; oxidoreductase activity, acting on iron-sulfur proteins as donors [GO:0016730]; oxidoreductase activity, acting on the CH-CH group of donors, iron-sulfur protein as acceptor [GO:0016636]; light-independent chlorophyll biosynthetic process [GO:0036068]; photosynthesis,…
Q9FLE8	At5g39865 MYH19.5	Uncharacterized protein At5g39865		2759	33090	GO:0045454; GO:0009055; GO:0005886; GO:0015035	plasma membrane [GO:0005886]; electron carrier activity [GO:0009055]; protein disulfide oxidoreductase activity [GO:0015035]; cell redox homeostasis [GO:0045454]
P49680	IAA6	Auxin-induced protein IAA6		2759	33090	GO:0009734; GO:0005634; GO:0006355; GO:0006351	nucleus [GO:0005634]; auxin-activated signaling pathway [GO:0009734]; regulation of transcription, DNA-templated [GO:0006355]; transcription, DNA-templated [GO:0006351]
Q9SE26	ICL	Isocitrate lyase (ICL) (EC 4.1.3.1) (Isocitrase) (Isocitratsysase)	PATHWAY: Carbohydrate metabolism; glyoxylate cycle; (S)-malate from isocitrate: step 1/2. {ECO:0000250|UniProtKB:P28297}.	2759	33090	GO:0006097; GO:0009514; GO:0004451; GO:0046872; GO:0006099	glyoxysome [GO:0009514]; isocitrate lyase activity [GO:0004451]; metal ion binding [GO:0046872]; glyoxylate cycle [GO:0006097]; tricarboxylic acid cycle [GO:0006099]
P46254	HSP22	Heat shock 22 kDa protein, mitochondrial		2759	33090	GO:0005739	mitochondrion [GO:0005739]
Q9AWA5	R1	Alpha-glucan water dikinase, chloroplastic (EC 2.7.13.3) (EC 2.7.9.4) (Starch-related R1 protein)		2759	33090	GO:0005524; GO:0050521; GO:0005975; GO:0009507; GO:0046872; GO:0004673	chloroplast [GO:0009507]; alpha-glucan, water dikinase activity [GO:0050521]; ATP binding [GO:0005524]; metal ion binding [GO:0046872]; protein histidine kinase activity [GO:0004673]; carbohydrate metabolic process [GO:0005975]
Q9FL54	ATJ6 C6 J6 At5g06910 MOJ9.8	Chaperone protein dnaJ 6 (AtDjC6) (AtJ6)		2759	33090	GO:0005634	nucleus [GO:0005634]
Q9M0Y6	At4g05090 C17L7.10 T32N4.1	Putative PAP-specific phosphatase, mitochondrial (EC 3.1.3.7) (3'(2'),5'-bisphosphate nucleotidase) (3'(2'),5-bisphosphonucleoside 3'(2')-phosphohydrolase) (DPNPase)		2759	33090	GO:0008441; GO:0009507; GO:0046872; GO:0005739; GO:0046854	chloroplast [GO:0009507]; mitochondrion [GO:0005739]; 3'(2'),5'-bisphosphate nucleotidase activity [GO:0008441]; metal ion binding [GO:0046872]; phosphatidylinositol phosphorylation [GO:0046854]
A1DL11	ipi1 NFIA_048190	Pre-rRNA-processing protein ipi1		2759	4751	GO:0097344; GO:0044732; GO:0005720; GO:0006364	mitotic spindle pole body [GO:0044732]; nuclear heterochromatin [GO:0005720]; Rix1 complex [GO:0097344]; rRNA processing [GO:0006364]
Q9SUS0	At4g23560 F9D16.30	Endoglucanase 20 (EC 3.2.1.4) (Endo-1,4-beta glucanase 20)		2759	33090	GO:0071555; GO:0008810; GO:0030245; GO:0005576	extracellular region [GO:0005576]; cellulase activity [GO:0008810]; cell wall organization [GO:0071555]; cellulose catabolic process [GO:0030245]
Q8LF80	CDKB2-1 At1g76540 F14G6.14	Cyclin-dependent kinase B2-1 (CDKB2;1) (EC 2.7.11.22) (EC 2.7.11.23)		2759	33090	GO:0005524; GO:0000086; GO:0008353; GO:0000307; GO:0004693; GO:0016572; GO:0009755; GO:0010389; GO:0009934	cyclin-dependent protein kinase holoenzyme complex [GO:0000307]; ATP binding [GO:0005524]; cyclin-dependent protein serine/threonine kinase activity [GO:0004693]; RNA polymerase II carboxy-terminal domain kinase activity [GO:0008353]; G2/M transition of mitotic cell cycle [GO:0000086]; histone phosphorylation [GO:0016572]; hormone-mediated signaling pathway [GO:0009755]; regulation of G2/M transi…
Q9LJI9	PCMP-E80 At3g28660 MZN14.13	Pentatricopeptide repeat-containing protein At3g28660		2759	33090
P22418		Fructose-1,6-bisphosphatase, chloroplastic (FBPase) (EC 3.1.3.11) (D-fructose-1,6-bisphosphate 1-phosphohydrolase)	PATHWAY: Carbohydrate biosynthesis; Calvin cycle.	2759	33090	GO:0009507; GO:0042132; GO:0046872; GO:0019253	chloroplast [GO:0009507]; fructose 1,6-bisphosphate 1-phosphatase activity [GO:0042132]; metal ion binding [GO:0046872]; reductive pentose-phosphate cycle [GO:0019253]
P47999	OASB At2g43750 F18O19.14	Cysteine synthase, chloroplastic/chromoplastic (EC 2.5.1.47) (At.OAS.7-4) (Beta-substituted Ala synthase 2;1) (ARAth-Bsas2;1) (CSase B) (AtCS-B) (CS-B) (O-acetylserine (thiol)-lyase) (O-acetylserine sulfhydrylase) (OAS-TL B) (cpACS1)	PATHWAY: Amino-acid biosynthesis; L-cysteine biosynthesis; L-cysteine from L-serine: step 2/2.	2759	33090	GO:0005794; GO:0048046; GO:0009507; GO:0009941; GO:0009570; GO:0009509; GO:0019344; GO:0006535; GO:0004124; GO:0009567; GO:0005768; GO:0005739; GO:0009536; GO:0009860; GO:0030170; GO:0046686; GO:0009735; GO:0005802; GO:0016740	apoplast [GO:0048046]; chloroplast [GO:0009507]; chloroplast envelope [GO:0009941]; chloroplast stroma [GO:0009570]; chromoplast [GO:0009509]; endosome [GO:0005768]; Golgi apparatus [GO:0005794]; mitochondrion [GO:0005739]; plastid [GO:0009536]; trans-Golgi network [GO:0005802]; cysteine synthase activity [GO:0004124]; pyridoxal phosphate binding [GO:0030170]; transferase activity [GO:0016740]; c…
Q871M9	stk-1 bur1 B20D17.070 NCU01435	Serine/threonine-protein kinase bur1 (EC 2.7.11.22) (EC 2.7.11.23) (Serine-threonine kinase 1)		2759	4751	GO:0005524; GO:0070693; GO:0008353; GO:0000307; GO:0004693; GO:0036289; GO:1990443; GO:0038083; GO:1903655	cyclin-dependent protein kinase holoenzyme complex [GO:0000307]; P-TEFb-cap methyltransferase complex [GO:0070693]; ATP binding [GO:0005524]; cyclin-dependent protein serine/threonine kinase activity [GO:0004693]; RNA polymerase II carboxy-terminal domain kinase activity [GO:0008353]; peptidyl-serine autophosphorylation [GO:0036289]; peptidyl-threonine autophosphorylation [GO:1990443]; peptidyl-t…
Q9SRQ8	ATL51 At3g03550 T12J13.17 T21P5.3	RING-H2 finger protein ATL51	PATHWAY: Protein modification; protein ubiquitination.	2759	33090	GO:0016021; GO:0016567; GO:0080167; GO:0008270	integral component of membrane [GO:0016021]; zinc ion binding [GO:0008270]; protein ubiquitination [GO:0016567]; response to karrikin [GO:0080167]
Q9FYA2	WRKY75 At5g13080 T19L5.40	Probable WRKY transcription factor 75 (WRKY DNA-binding protein 75)		2759	33090	GO:0010055; GO:0001046; GO:0048527; GO:0000122; GO:0005634; GO:0043620; GO:0032107; GO:0003700; GO:0044212; GO:0006351	nucleus [GO:0005634]; core promoter sequence-specific DNA binding [GO:0001046]; transcription factor activity, sequence-specific DNA binding [GO:0003700]; transcription regulatory region DNA binding [GO:0044212]; atrichoblast differentiation [GO:0010055]; lateral root development [GO:0048527]; negative regulation of transcription from RNA polymerase II promoter [GO:0000122]; regulation of DNA-tem…
Q84W65	SUFE1 EMB1374 SUFE At4g26500 M3E9.70	SufE-like protein 1, chloroplastic/mitochondrial (Chloroplastic SufE) (CpSufE) (Protein EMBRYO DEFECTIVE 1374) (Protein SULFUR E) (AtSUFE) (Protein SULFUR E 1) (AtSUFE1)	PATHWAY: Cofactor biosynthesis; iron-sulfur cluster biosynthesis.	2759	33090	GO:0009507; GO:0009570; GO:0008047; GO:0005739; GO:0043085	chloroplast [GO:0009507]; chloroplast stroma [GO:0009570]; mitochondrion [GO:0005739]; enzyme activator activity [GO:0008047]; positive regulation of catalytic activity [GO:0043085]
Q94BV5	At1g62600 T3P18.16	Flavin-containing monooxygenase FMO GS-OX-like 4 (EC 1.8.-.-) (Flavin-monooxygenase glucosinolate S-oxygenase-like 4)		2759	33090	GO:0004499; GO:0050661; GO:0050660; GO:0005773	vacuole [GO:0005773]; flavin adenine dinucleotide binding [GO:0050660]; N,N-dimethylaniline monooxygenase activity [GO:0004499]; NADP binding [GO:0050661]
Q9FNX5	DRP1E ADL1E ADL4 DLP2 At3g60190 T2O9.170	Dynamin-related protein 1E (Dynamin-like protein 4) (Dynamin-like protein DLP2) (Dynamin-like protein E)		2759	33090	GO:0005525; GO:0003924; GO:0007049; GO:0051301; GO:0050832; GO:0005874; GO:0005739; GO:0009524; GO:0005886; GO:0009506; GO:0046686; GO:0005774; GO:0005773; GO:0016192	microtubule [GO:0005874]; mitochondrion [GO:0005739]; phragmoplast [GO:0009524]; plasma membrane [GO:0005886]; plasmodesma [GO:0009506]; vacuolar membrane [GO:0005774]; vacuole [GO:0005773]; GTP binding [GO:0005525]; GTPase activity [GO:0003924]; cell cycle [GO:0007049]; cell division [GO:0051301]; defense response to fungus [GO:0050832]; response to cadmium ion [GO:0046686]; vesicle-mediated tra…
Q9C8H0	ABCC12 MRP12 MRP13 At1g30410 T4K22.13	ABC transporter C family member 12 (ABC transporter ABCC.12) (AtABCC12) (EC 3.6.3.44) (ATP-energized glutathione S-conjugate pump 13) (Glutathione S-conjugate-transporting ATPase 13) (Multidrug resistance-associated protein 13)		2759	33090	GO:0005524; GO:0016021; GO:0008559	integral component of membrane [GO:0016021]; ATP binding [GO:0005524]; xenobiotic-transporting ATPase activity [GO:0008559]
Q8H6H0	PHT1-6 PT6 Os08g0564000 LOC_Os08g45000 P0543D10.41 P0705A05.110	Inorganic phosphate transporter 1-6 (OsPT6) (OsPht1;6) (H(+)/Pi cotransporter) (OsLPT1) (OsLPT6:1)		2759	33090	GO:0005315; GO:0005887; GO:0006817; GO:0022891; GO:0015293	integral component of plasma membrane [GO:0005887]; inorganic phosphate transmembrane transporter activity [GO:0005315]; substrate-specific transmembrane transporter activity [GO:0022891]; symporter activity [GO:0015293]; phosphate ion transport [GO:0006817]
O22899	At2g47250 T08I13.9	Probable pre-mRNA-splicing factor ATP-dependent RNA helicase DEAH3 (EC 3.6.4.13) (DEAH RNA helicase homolog PRP43)		2759	33090	GO:0005524; GO:0008380; GO:0009941; GO:0004386; GO:0006397; GO:0016020; GO:0003676; GO:0005681	chloroplast envelope [GO:0009941]; membrane [GO:0016020]; spliceosomal complex [GO:0005681]; ATP binding [GO:0005524]; helicase activity [GO:0004386]; nucleic acid binding [GO:0003676]; mRNA processing [GO:0006397]; RNA splicing [GO:0008380]
Q94B78	GLDP1 GDP1 At4g33010 F26P21.130	Glycine dehydrogenase (decarboxylating) 1, mitochondrial (EC 1.4.4.2) (Glycine cleavage system P protein 1) (Glycine decarboxylase 1) (Glycine decarboxylase P-protein 1) (AtGLDP1) (Glycine dehydrogenase (aminomethyl-transferring) 1)		2759	33090	GO:0048046; GO:0009507; GO:0009941; GO:0009570; GO:0009534; GO:0016594; GO:0006546; GO:0005960; GO:0019464; GO:0004375; GO:0005739; GO:0046686	apoplast [GO:0048046]; chloroplast [GO:0009507]; chloroplast envelope [GO:0009941]; chloroplast stroma [GO:0009570]; chloroplast thylakoid [GO:0009534]; glycine cleavage complex [GO:0005960]; mitochondrion [GO:0005739]; glycine binding [GO:0016594]; glycine dehydrogenase (decarboxylating) activity [GO:0004375]; glycine catabolic process [GO:0006546]; glycine decarboxylation via glycine cleavage s…
B0Z524	psbA	Photosystem II protein D1 (PSII D1 protein) (EC 1.10.3.9) (Photosystem II Q(B) protein)		2759	33090	GO:0016168; GO:0009535; GO:0045156; GO:0016021; GO:0046872; GO:0016491; GO:0009772; GO:0009523; GO:0018298; GO:0009635	chloroplast thylakoid membrane [GO:0009535]; integral component of membrane [GO:0016021]; photosystem II [GO:0009523]; chlorophyll binding [GO:0016168]; electron transporter, transferring electrons within the cyclic electron transport pathway of photosynthesis activity [GO:0045156]; metal ion binding [GO:0046872]; oxidoreductase activity [GO:0016491]; photosynthetic electron transport in photosys…
Q9C927	PAP5 AT9 At1g52940 F14G24.21	Purple acid phosphatase 5 (EC 3.1.3.2)		2759	33090	GO:0003993; GO:0016311; GO:0005576; GO:0046872	extracellular region [GO:0005576]; acid phosphatase activity [GO:0003993]; metal ion binding [GO:0046872]; dephosphorylation [GO:0016311]
Q7XA72	ABCG21 WBC21 At3g25620 T5M7.6	ABC transporter G family member 21 (ABC transporter ABCG.21) (AtABCG21) (White-brown complex homolog protein 21) (AtWBC21)		2759	33090	GO:0005524; GO:0016887; GO:0016021; GO:0006810	integral component of membrane [GO:0016021]; ATP binding [GO:0005524]; ATPase activity [GO:0016887]; transport [GO:0006810]
A7F7B2	atg13 SS1G_13492	Autophagy-related protein 13		2759	4751	GO:1990316; GO:0006914; GO:0000407; GO:0015031	ATG1/ULK1 kinase complex [GO:1990316]; pre-autophagosomal structure [GO:0000407]; autophagy [GO:0006914]; protein transport [GO:0015031]
Q9FRK5	At1g75140 22H5.14	Uncharacterized membrane protein At1g75140		2759	33090	GO:0005783; GO:0016021; GO:0005774	endoplasmic reticulum [GO:0005783]; integral component of membrane [GO:0016021]; vacuolar membrane [GO:0005774]
Q40089		ATP synthase subunit delta', mitochondrial (F-ATPase delta' subunit)		2759	33090	GO:0015986; GO:0005743; GO:0046933; GO:0045261; GO:0046961	mitochondrial inner membrane [GO:0005743]; proton-transporting ATP synthase complex, catalytic core F(1) [GO:0045261]; proton-transporting ATP synthase activity, rotational mechanism [GO:0046933]; proton-transporting ATPase activity, rotational mechanism [GO:0046961]; ATP synthesis coupled proton transport [GO:0015986]
Q2H334	NMA111 CHGG_03812	Pro-apoptotic serine protease NMA111 (EC 3.4.21.-)		2759	4751	GO:0006915; GO:0005634; GO:0004252	nucleus [GO:0005634]; serine-type endopeptidase activity [GO:0004252]; apoptotic process [GO:0006915]
Q1HDT2	CHX24 At5g37060 MJG14.5	Cation/H(+) antiporter 24 (Protein CATION/H+ EXCHANGER 24) (AtCHX24)		2759	33090	GO:0012505; GO:1902600; GO:0016021; GO:0005451; GO:0006813; GO:0006885	endomembrane system [GO:0012505]; integral component of membrane [GO:0016021]; monovalent cation:proton antiporter activity [GO:0005451]; hydrogen ion transmembrane transport [GO:1902600]; potassium ion transport [GO:0006813]; regulation of pH [GO:0006885]
B8NDZ1	mef2 AFLA_057220	Ribosome-releasing factor 2, mitochondrial (RRF2mt) (Elongation factor G 2, mitochondrial) (EF-G2mt) (mEF-G 2)		2759	4751	GO:0005525; GO:0003924; GO:0005739; GO:0032790; GO:0006412	mitochondrion [GO:0005739]; GTP binding [GO:0005525]; GTPase activity [GO:0003924]; ribosome disassembly [GO:0032790]; translation [GO:0006412]
Q9SRH9	SNL1 At3g01320 T22N4.5	Paired amphipathic helix protein Sin3-like 1		2759	33090	GO:0001106; GO:0000785; GO:0000118; GO:0016575; GO:0000122; GO:0045892; GO:0005634; GO:0006351	chromatin [GO:0000785]; histone deacetylase complex [GO:0000118]; nucleus [GO:0005634]; RNA polymerase II transcription corepressor activity [GO:0001106]; histone deacetylation [GO:0016575]; negative regulation of transcription from RNA polymerase II promoter [GO:0000122]; negative regulation of transcription, DNA-templated [GO:0045892]; transcription, DNA-templated [GO:0006351]
Q5AV15	bglJ AN7865	Probable beta-glucosidase J (EC 3.2.1.21) (Beta-D-glucoside glucohydrolase J) (Cellobiase J) (Gentiobiase J)	PATHWAY: Glycan metabolism; cellulose degradation.	2759	4751	GO:0008422; GO:0030245; GO:0005576; GO:0009251; GO:0005886	extracellular region [GO:0005576]; plasma membrane [GO:0005886]; beta-glucosidase activity [GO:0008422]; cellulose catabolic process [GO:0030245]; glucan catabolic process [GO:0009251]
Q4PSY2	SCPL32 At1g61130 F11P17.14	Serine carboxypeptidase-like 32 (EC 3.4.16.-)		2759	33090	GO:0005576; GO:0051603; GO:0004185	extracellular region [GO:0005576]; serine-type carboxypeptidase activity [GO:0004185]; proteolysis involved in cellular protein catabolic process [GO:0051603]
P10538	BMY1	Beta-amylase (EC 3.2.1.2) (1,4-alpha-D-glucan maltohydrolase)		2759	33090	GO:0016161; GO:0000272	beta-amylase activity [GO:0016161]; polysaccharide catabolic process [GO:0000272]
B0JHZ7	rpsC rps3 MAE_57370	30S ribosomal protein S3		2		GO:0003729; GO:0019843; GO:0015935; GO:0003735; GO:0006412	small ribosomal subunit [GO:0015935]; mRNA binding [GO:0003729]; rRNA binding [GO:0019843]; structural constituent of ribosome [GO:0003735]; translation [GO:0006412]
P37831	LOX1.1 LOX1	Linoleate 9S-lipoxygenase 1 (EC 1.13.11.58) (Lipoxygenase 1) (StLOX1)	PATHWAY: Lipid metabolism; oxylipin biosynthesis. {ECO:0000255|PROSITE-ProRule:PRU00726}.	2759	33090	GO:0005737; GO:0046872; GO:0016702; GO:0031408	cytoplasm [GO:0005737]; metal ion binding [GO:0046872]; oxidoreductase activity, acting on single donors with incorporation of molecular oxygen, incorporation of two atoms of oxygen [GO:0016702]; oxylipin biosynthetic process [GO:0031408]
A2YR02	ROC7 GL2-7 OsI_026745	Homeobox-leucine zipper protein ROC7 (GLABRA 2-like homeobox protein 7) (HD-ZIP protein ROC7) (Homeodomain transcription factor ROC7) (Protein RICE OUTERMOST CELL-SPECIFIC 7)		2759	33090	GO:0008289; GO:0005634; GO:0006355; GO:0043565; GO:0006351	nucleus [GO:0005634]; lipid binding [GO:0008289]; sequence-specific DNA binding [GO:0043565]; regulation of transcription, DNA-templated [GO:0006355]; transcription, DNA-templated [GO:0006351]
O93937	pyrABCN AN0565	Protein pyrABCN [Includes: Glutamine-dependent carbamoyl-phosphate (EC 6.3.5.5); Aspartate carbamoyltransferase (EC 2.1.3.2)]	PATHWAY: Pyrimidine metabolism; UMP biosynthesis via de novo pathway; (S)-dihydroorotate from bicarbonate: step 1/3.; PATHWAY: Pyrimidine metabolism; UMP biosynthesis via de novo pathway; (S)-dihydroorotate from bicarbonate: step 2/3.	2759	4751	GO:0044205; GO:0006207; GO:0005524; GO:0003922; GO:0016597; GO:0006526; GO:0004070; GO:0004087; GO:0004088; GO:0006520; GO:0005737; GO:0005829; GO:0004151; GO:0006541; GO:0016021; GO:0046872; GO:0005739; GO:0045984; GO:0006807; GO:0000050	cytoplasm [GO:0005737]; cytosol [GO:0005829]; integral component of membrane [GO:0016021]; mitochondrion [GO:0005739]; amino acid binding [GO:0016597]; aspartate carbamoyltransferase activity [GO:0004070]; ATP binding [GO:0005524]; carbamoyl-phosphate synthase (ammonia) activity [GO:0004087]; carbamoyl-phosphate synthase (glutamine-hydrolyzing) activity [GO:0004088]; dihydroorotase activity [GO:0…
P46256		Fructose-bisphosphate aldolase, cytoplasmic isozyme 1 (EC 4.1.2.13)	PATHWAY: Carbohydrate degradation; glycolysis; D-glyceraldehyde 3-phosphate and glycerone phosphate from D-glucose: step 4/4.	2759	33090	GO:0005737; GO:0004332; GO:0006096	cytoplasm [GO:0005737]; fructose-bisphosphate aldolase activity [GO:0004332]; glycolytic process [GO:0006096]
O80582	At2g44130 F6E13.26	F-box/kelch-repeat protein At2g44130		2759	33090	GO:0005829; GO:2000762	cytosol [GO:0005829]; regulation of phenylpropanoid metabolic process [GO:2000762]
Q0C7L4	bglM ATEG_10320	Probable beta-glucosidase M (EC 3.2.1.21) (Beta-D-glucoside glucohydrolase M) (Cellobiase M) (Gentiobiase M)	PATHWAY: Glycan metabolism; cellulose degradation.	2759	4751	GO:0008422; GO:0030245; GO:0005576	extracellular region [GO:0005576]; beta-glucosidase activity [GO:0008422]; cellulose catabolic process [GO:0030245]
Q9ZVK1	XTH10 XTR14 At2g14620 T6B13.14	Probable xyloglucan endotransglucosylase/hydrolase protein 10 (At-XTH10) (XTH-10) (EC 2.4.1.207)		2759	33090	GO:0048046; GO:0005618; GO:0042546; GO:0071555; GO:0004553; GO:0010411; GO:0016762	apoplast [GO:0048046]; cell wall [GO:0005618]; hydrolase activity, hydrolyzing O-glycosyl compounds [GO:0004553]; xyloglucan:xyloglucosyl transferase activity [GO:0016762]; cell wall biogenesis [GO:0042546]; cell wall organization [GO:0071555]; xyloglucan metabolic process [GO:0010411]
P22503		Endoglucanase (EC 3.2.1.4) (Abscission cellulase) (Endo-1,4-beta-glucanase)		2759	33090	GO:0008810; GO:0030245; GO:0009835	cellulase activity [GO:0008810]; cellulose catabolic process [GO:0030245]; fruit ripening [GO:0009835]
Q9C1K8	alg-3 NCU06552	Dol-P-Man:Man(5)GlcNAc(2)-PP-Dol alpha-1,3-mannosyltransferase (EC 2.4.1.258) (Asparagine-linked glycosylation protein 6) (Dol-P-Man-dependent alpha(1-3)-mannosyltransferase) (Dolichyl-P-Man:Man(5)GlcNAc(2)-PP-dolichyl mannosyltransferase)	PATHWAY: Protein modification; protein glycosylation.	2759	4751	GO:0052925; GO:0005789; GO:0016021; GO:0006486	endoplasmic reticulum membrane [GO:0005789]; integral component of membrane [GO:0016021]; dol-P-Man:Man(5)GlcNAc(2)-PP-Dol alpha-1,3-mannosyltransferase activity [GO:0052925]; protein glycosylation [GO:0006486]
Q9C889	PRA1F2 PRA7 At1g55190 F7A10.20	PRA1 family protein F2 (AtPRA1.F2) (Prenylated Rab acceptor 7)		2759	33090	GO:0005794; GO:0005783; GO:0010008; GO:0016021; GO:0005774; GO:0016192	endoplasmic reticulum [GO:0005783]; endosome membrane [GO:0010008]; Golgi apparatus [GO:0005794]; integral component of membrane [GO:0016021]; vacuolar membrane [GO:0005774]; vesicle-mediated transport [GO:0016192]
Q9MUM1	chlN	Light-independent protochlorophyllide reductase subunit N (DPOR subunit N) (LI-POR subunit N) (EC 1.3.7.7)	PATHWAY: Porphyrin-containing compound metabolism; chlorophyll biosynthesis (light-independent). {ECO:0000255|HAMAP-Rule:MF_00352}.	2759	33090	GO:0051539; GO:0005524; GO:0009507; GO:0036068; GO:0046872; GO:0016730; GO:0016636; GO:0019685	chloroplast [GO:0009507]; 4 iron, 4 sulfur cluster binding [GO:0051539]; ATP binding [GO:0005524]; metal ion binding [GO:0046872]; oxidoreductase activity, acting on iron-sulfur proteins as donors [GO:0016730]; oxidoreductase activity, acting on the CH-CH group of donors, iron-sulfur protein as acceptor [GO:0016636]; light-independent chlorophyll biosynthetic process [GO:0036068]; photosynthesis,…
Q9FFB0	SCPL47 At5g22980 MRN17.21	Serine carboxypeptidase-like 47 (EC 3.4.16.-)		2759	33090	GO:0005576; GO:0051603; GO:0004185; GO:0005773	extracellular region [GO:0005576]; vacuole [GO:0005773]; serine-type carboxypeptidase activity [GO:0004185]; proteolysis involved in cellular protein catabolic process [GO:0051603]
Q7XA42	RGA1 177O13.37 CB3A14.4	Putative disease resistance protein RGA1 (RGA3-blb)		2759	33090	GO:0043531; GO:0005524; GO:0006952	ADP binding [GO:0043531]; ATP binding [GO:0005524]; defense response [GO:0006952]
Q9FMA3	PEX5 At5g56290 MXK23.3	Peroxisome biogenesis protein 5 (Peroxin-5) (AtPEX5) (Peroxisomal targeting signal type 1 receptor) (Pex5p)		2759	33090	GO:0005829; GO:0005778; GO:0005052; GO:0016560; GO:0006625; GO:0009733	cytosol [GO:0005829]; peroxisomal membrane [GO:0005778]; peroxisome matrix targeting signal-1 binding [GO:0005052]; protein import into peroxisome matrix, docking [GO:0016560]; protein targeting to peroxisome [GO:0006625]; response to auxin [GO:0009733]
Q43127	GLN2 GSLI At5g35630 MJE4.9	Glutamine synthetase, chloroplastic/mitochondrial (EC 6.3.1.2) (GS2) (Glutamate--ammonia ligase)		2759	33090	GO:0005524; GO:0007568; GO:0019676; GO:0048046; GO:0009507; GO:0009941; GO:0009570; GO:0009535; GO:0022626; GO:0004356; GO:0006542; GO:0016020; GO:0005739; GO:0046686; GO:0009735; GO:0009651; GO:0009579	apoplast [GO:0048046]; chloroplast [GO:0009507]; chloroplast envelope [GO:0009941]; chloroplast stroma [GO:0009570]; chloroplast thylakoid membrane [GO:0009535]; cytosolic ribosome [GO:0022626]; membrane [GO:0016020]; mitochondrion [GO:0005739]; thylakoid [GO:0009579]; ATP binding [GO:0005524]; glutamate-ammonia ligase activity [GO:0004356]; aging [GO:0007568]; ammonia assimilation cycle [GO:0019…
Q9LSJ5	ABCB18 MDR20 PGP18 At3g28390 MFJ20.7	ABC transporter B family member 18 (ABC transporter ABCB.18) (AtABCB18) (P-glycoprotein 18) (Putative multidrug resistance protein 20)		2759	33090	GO:0005524; GO:0042626; GO:0016021; GO:0055085	integral component of membrane [GO:0016021]; ATP binding [GO:0005524]; ATPase activity, coupled to transmembrane movement of substances [GO:0042626]; transmembrane transport [GO:0055085]
P53665	MTACP1 At2g44620 F16B22.11	Acyl carrier protein 1, mitochondrial (MtACP-1) (ACP) (NADH-ubiquinone oxidoreductase 9.6 kDa subunit)	PATHWAY: Lipid metabolism; fatty acid biosynthesis.	2759	33090	GO:0006633; GO:0005759; GO:0005739; GO:0055114; GO:0070469	mitochondrial matrix [GO:0005759]; mitochondrion [GO:0005739]; respiratory chain [GO:0070469]; fatty acid biosynthetic process [GO:0006633]; oxidation-reduction process [GO:0055114]
A6S043	nip1 BC1G_06212	Eukaryotic translation initiation factor 3 subunit C (eIF3c) (Eukaryotic translation initiation factor 3 93 kDa subunit homolog) (eIF3 p93) (Translation initiation factor eIF3, p93 subunit homolog)		2759	4751	GO:0010494; GO:0016282; GO:0033290; GO:0005852; GO:0001731; GO:0043614; GO:0006446; GO:0003743	cytoplasmic stress granule [GO:0010494]; eukaryotic 43S preinitiation complex [GO:0016282]; eukaryotic 48S preinitiation complex [GO:0033290]; eukaryotic translation initiation factor 3 complex [GO:0005852]; multi-eIF complex [GO:0043614]; translation initiation factor activity [GO:0003743]; formation of translation preinitiation complex [GO:0001731]; regulation of translational initiation [GO:00…
Q4IEV4	ESA1 FGSG_04254	Histone acetyltransferase ESA1 (EC 2.3.1.48)		2759	4751	GO:0006281; GO:0006354; GO:0010485; GO:0032777; GO:0034401; GO:0000183; GO:0000790; GO:0016239; GO:0032968; GO:0051726	nuclear chromatin [GO:0000790]; Piccolo NuA4 histone acetyltransferase complex [GO:0032777]; H4 histone acetyltransferase activity [GO:0010485]; chromatin organization involved in regulation of transcription [GO:0034401]; chromatin silencing at rDNA [GO:0000183]; DNA repair [GO:0006281]; DNA-templated transcription, elongation [GO:0006354]; positive regulation of macroautophagy [GO:0016239]; posi…
P46607	GL2 ATHB10 At1g79840 F19K16.20	Homeobox-leucine zipper protein GLABRA 2 (HD-ZIP protein ATHB-10) (Homeobox-leucine zipper protein ATHB-10)		2759	33090	GO:0008289; GO:0005634; GO:0006355; GO:0043565; GO:0006351	nucleus [GO:0005634]; lipid binding [GO:0008289]; sequence-specific DNA binding [GO:0043565]; regulation of transcription, DNA-templated [GO:0006355]; transcription, DNA-templated [GO:0006351]
A4RMB1	LOS1 MGG_10127	Exportin-T (Exportin(tRNA)) (Karyopherin-beta) (tRNA exportin)		2759	4751	GO:0005829; GO:0005635; GO:0000049; GO:0008033; GO:0006810	cytosol [GO:0005829]; nuclear envelope [GO:0005635]; tRNA binding [GO:0000049]; transport [GO:0006810]; tRNA processing [GO:0008033]
Q9SE97	FH1 AFH1 At3g25500 MWL2.16	Formin-like protein 1 (AtFH1) (AtFORMIN-8)		2759	33090	GO:0003779; GO:0030036; GO:0051015; GO:0045010; GO:0051016; GO:0005618; GO:0016021; GO:0016020; GO:0005886	cell wall [GO:0005618]; integral component of membrane [GO:0016021]; membrane [GO:0016020]; plasma membrane [GO:0005886]; actin binding [GO:0003779]; actin filament binding [GO:0051015]; actin cytoskeleton organization [GO:0030036]; actin nucleation [GO:0045010]; barbed-end actin filament capping [GO:0051016]
Q69SG5	Os09g0533900 LOC_Os09g36350 OJ1112_E07.17-1	Endoglucanase 24 (EC 3.2.1.4) (Endo-1,4-beta glucanase 24)		2759	33090	GO:0071555; GO:0008810; GO:0030245; GO:0005576	extracellular region [GO:0005576]; cellulase activity [GO:0008810]; cell wall organization [GO:0071555]; cellulose catabolic process [GO:0030245]
Q6ZLP5	CIPK23 Os07g0150700 LOC_Os07g05620 OJ1027_G06.32	CBL-interacting protein kinase 23 (EC 2.7.11.1) (OsCIPK23)		2759	33090	GO:0005524; GO:0005737; GO:0035556; GO:0005634; GO:0006468; GO:0004674	cytoplasm [GO:0005737]; nucleus [GO:0005634]; ATP binding [GO:0005524]; protein serine/threonine kinase activity [GO:0004674]; intracellular signal transduction [GO:0035556]; protein phosphorylation [GO:0006468]
Q9M0S5	ISA3 At4g09020 F23J3.50	Isoamylase 3, chloroplastic (AtISA3) (EC 3.2.1.68)	PATHWAY: Glycan degradation; starch degradation.	2759	33090	GO:0043169; GO:0009507; GO:0009569; GO:0009570; GO:0005977; GO:0019156; GO:0005983	chloroplast [GO:0009507]; chloroplast starch grain [GO:0009569]; chloroplast stroma [GO:0009570]; cation binding [GO:0043169]; isoamylase activity [GO:0019156]; glycogen metabolic process [GO:0005977]; starch catabolic process [GO:0005983]
P15688	ND2 NAD2	NADH-ubiquinone oxidoreductase chain 2 (EC 1.6.5.3) (NADH dehydrogenase subunit 2)		2759	33090	GO:0008137; GO:0016021; GO:0005743; GO:0070469	integral component of membrane [GO:0016021]; mitochondrial inner membrane [GO:0005743]; respiratory chain [GO:0070469]; NADH dehydrogenase (ubiquinone) activity [GO:0008137]
Q8GU87	ABCG31 PDR6 Os01g0177900 LOC_Os01g08260 P0013F10 P0509B06	ABC transporter G family member 31 (OsABCG31) (Pleiotropic drug resistance protein 6) (OsPDR6)		2759	33090	GO:0005524; GO:0042626; GO:0016021; GO:0005886; GO:0055085	integral component of membrane [GO:0016021]; plasma membrane [GO:0005886]; ATP binding [GO:0005524]; ATPase activity, coupled to transmembrane movement of substances [GO:0042626]; transmembrane transport [GO:0055085]
O50001		Major allergen Pru ar 1 (allergen Pru ar 1)		2759	33090	GO:0006952; GO:0009607	defense response [GO:0006952]; response to biotic stimulus [GO:0009607]
Q9P4R4	LYS3 MGG_08564	Saccharopine dehydrogenase [NADP(+), L-glutamate-forming] (EC 1.5.1.10) (Saccharopine reductase)	PATHWAY: Amino-acid biosynthesis; L-lysine biosynthesis via AAA pathway; L-lysine from L-alpha-aminoadipate (fungal route): step 2/3.	2759	4751	GO:0019878; GO:0004755	saccharopine dehydrogenase (NADP+, L-glutamate-forming) activity [GO:0004755]; lysine biosynthetic process via aminoadipic acid [GO:0019878]
Q9FIX3	EMB2745 At5g39710 MIJ24.190	Pentatricopeptide repeat-containing protein At5g39710 (Protein EMBRYO DEFECTIVE 2745)		2759	33090	GO:0005739	mitochondrion [GO:0005739]
Q7RVM2	NCU08340	ADP-ribosylation factor		2759	4751	GO:0005525; GO:0005794; GO:0015031; GO:0007264; GO:0016192	Golgi apparatus [GO:0005794]; GTP binding [GO:0005525]; protein transport [GO:0015031]; small GTPase mediated signal transduction [GO:0007264]; vesicle-mediated transport [GO:0016192]
Q9FM19	HIR1 P31 At5g62740 MQB2.6	Hypersensitive-induced response protein 1 (AtHIR1)		2759	33090	GO:0005794; GO:0016020; GO:0005886; GO:0009506; GO:0043424; GO:0005774; GO:0005773	Golgi apparatus [GO:0005794]; membrane [GO:0016020]; plasma membrane [GO:0005886]; plasmodesma [GO:0009506]; vacuolar membrane [GO:0005774]; vacuole [GO:0005773]; protein histidine kinase binding [GO:0043424]
P53392	ST2	High affinity sulfate transporter 2		2759	33090	GO:0016021; GO:0005886; GO:0008271	integral component of membrane [GO:0016021]; plasma membrane [GO:0005886]; secondary active sulfate transmembrane transporter activity [GO:0008271]
Q42517	HRPN	Peroxidase N (EC 1.11.1.7) (Neutral peroxidase)		2759	33090	GO:0005576; GO:0020037; GO:0042744; GO:0046872; GO:0004601; GO:0006979	extracellular region [GO:0005576]; heme binding [GO:0020037]; metal ion binding [GO:0046872]; peroxidase activity [GO:0004601]; hydrogen peroxide catabolic process [GO:0042744]; response to oxidative stress [GO:0006979]
Q93YW5	At4g28400 F20O9.80	Probable protein phosphatase 2C 58 (AtPP2C58) (EC 3.1.3.16)		2759	33090	GO:0046872; GO:0004722	metal ion binding [GO:0046872]; protein serine/threonine phosphatase activity [GO:0004722]
P46897	ATHB-7 At2g46680 T3A4.6	Homeobox-leucine zipper protein ATHB-7 (HD-ZIP protein ATHB-7) (Homeodomain transcription factor ATHB-7)		2759	33090	GO:0005634; GO:0045893; GO:0009737; GO:0009414; GO:0043565; GO:0003700; GO:0006351	nucleus [GO:0005634]; sequence-specific DNA binding [GO:0043565]; transcription factor activity, sequence-specific DNA binding [GO:0003700]; positive regulation of transcription, DNA-templated [GO:0045893]; response to abscisic acid [GO:0009737]; response to water deprivation [GO:0009414]; transcription, DNA-templated [GO:0006351]
P27080	ABT	ADP,ATP carrier protein (ADP/ATP translocase) (Adenine nucleotide translocator) (ANT)		2759	33090	GO:0016021; GO:0005743; GO:0055085; GO:0005215	integral component of membrane [GO:0016021]; mitochondrial inner membrane [GO:0005743]; transporter activity [GO:0005215]; transmembrane transport [GO:0055085]
O24542	AUX22D ARG13	Auxin-induced protein 22D (Indole-3-acetic acid-induced protein ARG13)		2759	33090	GO:0009734; GO:0005634; GO:0006355; GO:0006351	nucleus [GO:0005634]; auxin-activated signaling pathway [GO:0009734]; regulation of transcription, DNA-templated [GO:0006355]; transcription, DNA-templated [GO:0006351]
Q52QU2	AIL6 At5g10510 F12B17.140	AP2-like ethylene-responsive transcription factor AIL6 (Protein AINTEGUMENTA-LIKE 6)		2759	33090	GO:0003677; GO:0009873; GO:0007275; GO:0005634; GO:0003700; GO:0006351	nucleus [GO:0005634]; DNA binding [GO:0003677]; transcription factor activity, sequence-specific DNA binding [GO:0003700]; ethylene-activated signaling pathway [GO:0009873]; multicellular organism development [GO:0007275]; transcription, DNA-templated [GO:0006351]
Q8LFV3	CDF3 DOF3.3 HPPBF-2A At3g47500 F1P2.50	Cyclic dof factor 3 (Dof zinc finger protein DOF3.3) (AtDOF3.3) (H-protein promoter-binding factor 2a)		2759	33090	GO:0003677; GO:0009908; GO:0046872; GO:0005634; GO:0006355; GO:0003700; GO:0006351	nucleus [GO:0005634]; DNA binding [GO:0003677]; metal ion binding [GO:0046872]; transcription factor activity, sequence-specific DNA binding [GO:0003700]; flower development [GO:0009908]; regulation of transcription, DNA-templated [GO:0006355]; transcription, DNA-templated [GO:0006351]
Q9SS90	RGLG1 At3g01650 F4P13.19	E3 ubiquitin-protein ligase RGLG1 (EC 6.3.2.-) (RING domain ligase 1)		2759	33090	GO:0016874; GO:0080148; GO:0005886; GO:0016567; GO:0004842; GO:0008270	plasma membrane [GO:0005886]; ligase activity [GO:0016874]; ubiquitin-protein transferase activity [GO:0004842]; zinc ion binding [GO:0008270]; negative regulation of response to water deprivation [GO:0080148]; protein ubiquitination [GO:0016567]
Q39090	UFO FBX1 At1g30950 F17F8.16	Protein UNUSUAL FLORAL ORGANS (F-box only protein 1) (AtFBX1)	PATHWAY: Protein modification; protein ubiquitination.	2759	33090	GO:0019005; GO:0031146; GO:0030154; GO:0009908; GO:0005634; GO:0006355; GO:0008134; GO:0006351; GO:0004842	nucleus [GO:0005634]; SCF ubiquitin ligase complex [GO:0019005]; transcription factor binding [GO:0008134]; ubiquitin-protein transferase activity [GO:0004842]; cell differentiation [GO:0030154]; flower development [GO:0009908]; regulation of transcription, DNA-templated [GO:0006355]; SCF-dependent proteasomal ubiquitin-dependent protein catabolic process [GO:0031146]; transcription, DNA-template…
O48901	POLD1	DNA polymerase delta catalytic subunit (EC 2.7.7.7)		2759	33090	GO:0008296; GO:0003677; GO:0045004; GO:0003887; GO:0006287; GO:0043625; GO:0046872; GO:0090305; GO:0000166; GO:0006297	delta DNA polymerase complex [GO:0043625]; 3'-5'-exodeoxyribonuclease activity [GO:0008296]; DNA binding [GO:0003677]; DNA-directed DNA polymerase activity [GO:0003887]; metal ion binding [GO:0046872]; nucleotide binding [GO:0000166]; base-excision repair, gap-filling [GO:0006287]; DNA replication proofreading [GO:0045004]; nucleic acid phosphodiester bond hydrolysis [GO:0090305]; nucleotide-exci…
Q02905	amyA	Alpha-amylase A (EC 3.2.1.1) (1,4-alpha-D-glucan glucanohydrolase A)		2759	4751	GO:0004556; GO:0005509; GO:0016052	alpha-amylase activity [GO:0004556]; calcium ion binding [GO:0005509]; carbohydrate catabolic process [GO:0016052]
Q00001	rhgA	Rhamnogalacturonase A (RGase A) (RHG A) (EC 3.2.1.171) (Rhamnogalacturonan hydrolase A)		2759	4751	GO:0071555; GO:0005576; GO:0004650; GO:0000272	extracellular region [GO:0005576]; polygalacturonase activity [GO:0004650]; cell wall organization [GO:0071555]; polysaccharide catabolic process [GO:0000272]
A6SJW6	BC1G_12797	Eukaryotic translation initiation factor 3 subunit D (eIF3d)		2759	4751	GO:0016282; GO:0033290; GO:0005852; GO:0001731; GO:0006446; GO:0003743	eukaryotic 43S preinitiation complex [GO:0016282]; eukaryotic 48S preinitiation complex [GO:0033290]; eukaryotic translation initiation factor 3 complex [GO:0005852]; translation initiation factor activity [GO:0003743]; formation of translation preinitiation complex [GO:0001731]; regulation of translational initiation [GO:0006446]
Q84MC2	LOG8 At5g11950 F14F18.120	Cytokinin riboside 5'-monophosphate phosphoribohydrolase LOG8 (EC 3.2.2.n1) (LOG family protein At5g11950) (Protein LONELY GUY 8)		2759	33090	GO:0009691; GO:0005829; GO:0016799; GO:0005634; GO:0042803	cytosol [GO:0005829]; nucleus [GO:0005634]; hydrolase activity, hydrolyzing N-glycosyl compounds [GO:0016799]; protein homodimerization activity [GO:0042803]; cytokinin biosynthetic process [GO:0009691]
P93281	AtMg00120	Uncharacterized mitochondrial protein AtMg00120 (ORF143)		2759	33090	GO:0005739	mitochondrion [GO:0005739]
O64425	RMA1 At4g03510 F9H3.14	E3 ubiquitin-protein ligase RMA1 (EC 6.3.2.-) (Protein RING membrane-anchor 1)	PATHWAY: Protein modification; protein ubiquitination.	2759	33090	GO:0005783; GO:0005789; GO:0016021; GO:0016874; GO:0016020; GO:0032527; GO:0006511; GO:0004842; GO:0008270	endoplasmic reticulum [GO:0005783]; endoplasmic reticulum membrane [GO:0005789]; integral component of membrane [GO:0016021]; membrane [GO:0016020]; ligase activity [GO:0016874]; ubiquitin-protein transferase activity [GO:0004842]; zinc ion binding [GO:0008270]; protein exit from endoplasmic reticulum [GO:0032527]; ubiquitin-dependent protein catabolic process [GO:0006511]
C0LGF5	At1g34110 F12G12.7	Probable LRR receptor-like serine/threonine-protein kinase At1g34110 (EC 2.7.11.1)		2759	33090	GO:0005524; GO:0016021; GO:0004674	integral component of membrane [GO:0016021]; ATP binding [GO:0005524]; protein serine/threonine kinase activity [GO:0004674]
Q9USJ3	SPCC4B3.03c	Uncharacterized protein C4B3.03c		2759	4751	GO:0005794; GO:0030026; GO:0005737; GO:0016021; GO:0007005	cytoplasm [GO:0005737]; Golgi apparatus [GO:0005794]; integral component of membrane [GO:0016021]; cellular manganese ion homeostasis [GO:0030026]; mitochondrion organization [GO:0007005]
Q07423	HEX6	Hexose carrier protein HEX6		2759	33090	GO:0008643; GO:0016021; GO:0022891; GO:0015293	integral component of membrane [GO:0016021]; substrate-specific transmembrane transporter activity [GO:0022891]; symporter activity [GO:0015293]; carbohydrate transport [GO:0008643]
Q2V4L8	CEL5 At1g22880 F19G10.16	Endoglucanase 3 (EC 3.2.1.4) (Cellulase 5) (AtCEL5) (Endo-1,4-beta glucanase 3)		2759	33090	GO:0005794; GO:0005618; GO:0071555; GO:0008810; GO:0030245; GO:0005576; GO:0009505; GO:0005886	cell wall [GO:0005618]; extracellular region [GO:0005576]; Golgi apparatus [GO:0005794]; plant-type cell wall [GO:0009505]; plasma membrane [GO:0005886]; cellulase activity [GO:0008810]; cell wall organization [GO:0071555]; cellulose catabolic process [GO:0030245]
P92978	ARAC11 RAC11 ROP1 At3g51300 F24M12.340	Rac-like GTP-binding protein ARAC11 (GTPase protein ROP1)		2759	33090	GO:0005525; GO:0032794; GO:0003924; GO:0045177; GO:0005737; GO:0051650; GO:0005730; GO:0005634; GO:0009524; GO:0005886; GO:0009860; GO:0015031; GO:0030834; GO:0030833; GO:0017157; GO:0007264; GO:0005819	apical part of cell [GO:0045177]; cytoplasm [GO:0005737]; nucleolus [GO:0005730]; nucleus [GO:0005634]; phragmoplast [GO:0009524]; plasma membrane [GO:0005886]; spindle [GO:0005819]; GTP binding [GO:0005525]; GTPase activating protein binding [GO:0032794]; GTPase activity [GO:0003924]; establishment of vesicle localization [GO:0051650]; pollen tube growth [GO:0009860]; protein transport [GO:00150…
Q07103	fdh 99H12.160 NCU03813	Formate dehydrogenase (FDH) (EC 1.2.1.2) (NAD-dependent formate dehydrogenase)		2759	4751	GO:0051287; GO:0005829; GO:0042183; GO:0008863; GO:0016616	cytosol [GO:0005829]; formate dehydrogenase (NAD+) activity [GO:0008863]; NAD binding [GO:0051287]; oxidoreductase activity, acting on the CH-OH group of donors, NAD or NADP as acceptor [GO:0016616]; formate catabolic process [GO:0042183]
Q9SIZ4	At2g40270 T3G21 T7M7.19	Inactive receptor-like serine/threonine-protein kinase At2g40270		2759	33090	GO:0005524; GO:0016021; GO:0005886; GO:0004672	integral component of membrane [GO:0016021]; plasma membrane [GO:0005886]; ATP binding [GO:0005524]; protein kinase activity [GO:0004672]
Q8LR50	LOGL1 Os01g0708500 LOC_Os01g51210 OsJ_03202 P0510F09.28	Probable cytokinin riboside 5'-monophosphate phosphoribohydrolase LOGL1 (EC 3.2.2.n1) (Protein LONELY GUY-like 1)		2759	33090	GO:0009691; GO:0005829; GO:0016799; GO:0005634	cytosol [GO:0005829]; nucleus [GO:0005634]; hydrolase activity, hydrolyzing N-glycosyl compounds [GO:0016799]; cytokinin biosynthetic process [GO:0009691]
B0Y6H2	bna5-2 AFUB_066950	Kynureninase 2 (EC 3.7.1.3) (Biosynthesis of nicotinic acid protein 5-2) (L-kynurenine hydrolase 2)	PATHWAY: Amino-acid degradation; L-kynurenine degradation; L-alanine and anthranilate from L-kynurenine: step 1/1. {ECO:0000255|HAMAP-Rule:MF_03017}.; PATHWAY: Cofactor biosynthesis; NAD(+) biosynthesis; quinolinate from L-kynurenine: step 2/3. {ECO:0000255|HAMAP-Rule:MF_03017}.	2759	4751	GO:0034354; GO:0097053; GO:0043420; GO:0005737; GO:0030429; GO:0030170; GO:0019805; GO:0006569	cytoplasm [GO:0005737]; kynureninase activity [GO:0030429]; pyridoxal phosphate binding [GO:0030170]; 'de novo' NAD biosynthetic process from tryptophan [GO:0034354]; anthranilate metabolic process [GO:0043420]; L-kynurenine catabolic process [GO:0097053]; quinolinate biosynthetic process [GO:0019805]; tryptophan catabolic process [GO:0006569]
Q8GYB8	OPR2 At1g76690 F28O16.6	12-oxophytodienoate reductase 2 (EC 1.3.1.42) (12-oxophytodienoate-10,11-reductase 2) (AtOPR2) (OPDA-reductase 2) [Cleaved into: 12-oxophytodienoate reductase 2, N-terminally processed]	PATHWAY: Lipid metabolism; oxylipin biosynthesis.	2759	33090	GO:0016629; GO:0010181; GO:0003959; GO:0005737; GO:0005622; GO:0055114; GO:0031408; GO:0009611	cytoplasm [GO:0005737]; intracellular [GO:0005622]; 12-oxophytodienoate reductase activity [GO:0016629]; FMN binding [GO:0010181]; NADPH dehydrogenase activity [GO:0003959]; oxidation-reduction process [GO:0055114]; oxylipin biosynthetic process [GO:0031408]; response to wounding [GO:0009611]
Q9LYN6	At3g56050 F18O21.10	Probable inactive receptor-like protein kinase At3g56050		2759	33090	GO:0005524; GO:0016021; GO:0005886; GO:0004672	integral component of membrane [GO:0016021]; plasma membrane [GO:0005886]; ATP binding [GO:0005524]; protein kinase activity [GO:0004672]
P05491	COX2 COII COXII GlmaxMp76	Cytochrome c oxidase subunit 2 (EC 1.9.3.1) (Cytochrome c oxidase polypeptide II)		2759	33090	GO:0005507; GO:0004129; GO:0022900; GO:0016021; GO:0005743; GO:0070469	integral component of membrane [GO:0016021]; mitochondrial inner membrane [GO:0005743]; respiratory chain [GO:0070469]; copper ion binding [GO:0005507]; cytochrome-c oxidase activity [GO:0004129]; electron transport chain [GO:0022900]
Q9ASQ7	SLAH2 At4g27970 T13J8.80	S-type anion channel SLAH2 (SLAC1-homolog protein 2)		2759	33090	GO:0006873; GO:0016021; GO:0005886; GO:0008308	integral component of membrane [GO:0016021]; plasma membrane [GO:0005886]; voltage-gated anion channel activity [GO:0008308]; cellular ion homeostasis [GO:0006873]
Q9UUS2		Linoleate diol synthase (EC 1.13.11.60) (EC 5.4.4.6) (Linoleate (8R)-dioxygenase) (Linoleate 8-dioxygenase)		2759	4751	GO:0052879; GO:0020037; GO:0005506; GO:0052878; GO:0016705; GO:0004601; GO:0006979	9,12-octadecadienoate 8-hydroperoxide 8S-isomerase activity [GO:0052879]; heme binding [GO:0020037]; iron ion binding [GO:0005506]; linoleate 8R-lipoxygenase activity [GO:0052878]; oxidoreductase activity, acting on paired donors, with incorporation or reduction of molecular oxygen [GO:0016705]; peroxidase activity [GO:0004601]; response to oxidative stress [GO:0006979]
Q51LA6	SLU7 MGCH7_ch7g764 MGG_02985	Pre-mRNA-splicing factor SLU7		2759	4751	GO:0045292; GO:0046872; GO:0005681	spliceosomal complex [GO:0005681]; metal ion binding [GO:0046872]; mRNA cis splicing, via spliceosome [GO:0045292]
Q4IP34	PRP5 FGSG_01024	Pre-mRNA-processing ATP-dependent RNA helicase PRP5 (EC 3.6.4.13)		2759	4751	GO:0005524; GO:0008186; GO:1990446; GO:1990447; GO:0071004; GO:1903241; GO:0005829; GO:0004386; GO:0044732; GO:0003676	cytosol [GO:0005829]; mitotic spindle pole body [GO:0044732]; U2-type prespliceosome [GO:0071004]; ATP binding [GO:0005524]; helicase activity [GO:0004386]; nucleic acid binding [GO:0003676]; RNA-dependent ATPase activity [GO:0008186]; U1 snRNP binding [GO:1990446]; U2 snRNP binding [GO:1990447]; U2-type prespliceosome assembly [GO:1903241]
O80988	GLDP2 GDCSP GDP2 At2g26080 T19L18.11	Glycine dehydrogenase (decarboxylating) 2, mitochondrial (EC 1.4.4.2) (Glycine cleavage system P protein 2) (Glycine decarboxylase 2) (Glycine decarboxylase P-protein 2) (AtGLDP2) (Glycine dehydrogenase (aminomethyl-transferring) 2)		2759	33090	GO:0005524; GO:0048046; GO:0009507; GO:0009941; GO:0016594; GO:0005960; GO:0019464; GO:0004375; GO:0005739	apoplast [GO:0048046]; chloroplast [GO:0009507]; chloroplast envelope [GO:0009941]; glycine cleavage complex [GO:0005960]; mitochondrion [GO:0005739]; ATP binding [GO:0005524]; glycine binding [GO:0016594]; glycine dehydrogenase (decarboxylating) activity [GO:0004375]; glycine decarboxylation via glycine cleavage system [GO:0019464]
C0LGG4	At1g51860 T14L22.7	Probable LRR receptor-like serine/threonine-protein kinase At1g51860 (EC 2.7.11.1)		2759	33090	GO:0005524; GO:0016021; GO:0004674	integral component of membrane [GO:0016021]; ATP binding [GO:0005524]; protein serine/threonine kinase activity [GO:0004674]
P05522	CEL1	Endoglucanase 1 (EC 3.2.1.4) (Abscission cellulase 1) (Endo-1,4-beta-glucanase 1)		2759	33090	GO:0008810; GO:0030245; GO:0009835	cellulase activity [GO:0008810]; cellulose catabolic process [GO:0030245]; fruit ripening [GO:0009835]
Q9T048	At4g27190 T24A18.140	Disease resistance protein At4g27190		2759	33090	GO:0043531; GO:0005524; GO:0006952	ADP binding [GO:0043531]; ATP binding [GO:0005524]; defense response [GO:0006952]
Q8RX32	At1g07450 F22G5.20	Tropinone reductase homolog At1g07450 (EC 1.1.1.-)		2759	33090	GO:0016491	oxidoreductase activity [GO:0016491]
P0DKI3	At1g07440 F22G5.16 F22G5.20 F22G5.39	Tropinone reductase homolog At1g07440 (EC 1.1.1.-)		2759	33090	GO:0016491	oxidoreductase activity [GO:0016491]
O22141	GAE4 UGlcAE1 At2g45310 F4L23	UDP-glucuronate 4-epimerase 4 (EC 5.1.3.6) (UDP-glucuronic acid epimerase 4) (AtUGlcAE1)		2759	33090	GO:0032580; GO:0050378; GO:0005975; GO:0050662; GO:0016021	Golgi cisterna membrane [GO:0032580]; integral component of membrane [GO:0016021]; coenzyme binding [GO:0050662]; UDP-glucuronate 4-epimerase activity [GO:0050378]; carbohydrate metabolic process [GO:0005975]
P28345	acu-9 NCU10007	Malate synthase, glyoxysomal (EC 2.3.3.9) (Acetate utilization protein 9)	PATHWAY: Carbohydrate metabolism; glyoxylate cycle; (S)-malate from isocitrate: step 2/2.	2759	4751	GO:0005737; GO:0006097; GO:0009514; GO:0004474; GO:0006099	cytoplasm [GO:0005737]; glyoxysome [GO:0009514]; malate synthase activity [GO:0004474]; glyoxylate cycle [GO:0006097]; tricarboxylic acid cycle [GO:0006099]
P51428	RPS10	Ribosomal protein S10, mitochondrial		2759	33090	GO:0005739; GO:0005840; GO:0003735; GO:0006412	mitochondrion [GO:0005739]; ribosome [GO:0005840]; structural constituent of ribosome [GO:0003735]; translation [GO:0006412]
Q96533	ADH2 ADHIII FDH1 At5g43940 MRH10.4	Alcohol dehydrogenase class-3 (EC 1.1.1.1) (Alcohol dehydrogenase class-III) (Glutathione-dependent formaldehyde dehydrogenase) (FALDH) (FDH) (GSH-FDH) (EC 1.1.1.-) (S-(hydroxymethyl)glutathione dehydrogenase) (EC 1.1.1.284)		2759	33090	GO:0051903; GO:0004022; GO:0005737; GO:0006069; GO:0008270	cytoplasm [GO:0005737]; alcohol dehydrogenase (NAD) activity [GO:0004022]; S-(hydroxymethyl)glutathione dehydrogenase activity [GO:0051903]; zinc ion binding [GO:0008270]; ethanol oxidation [GO:0006069]
A7EWN6	tif35 SS1G_09745	Eukaryotic translation initiation factor 3 subunit G (eIF3g) (Eukaryotic translation initiation factor 3 RNA-binding subunit) (eIF-3 RNA-binding subunit) (Translation initiation factor eIF3 p33 subunit homolog) (eIF3 p33 homolog)		2759	4751	GO:0016282; GO:0033290; GO:0005852; GO:0001731; GO:0000166; GO:0006446; GO:0003743	eukaryotic 43S preinitiation complex [GO:0016282]; eukaryotic 48S preinitiation complex [GO:0033290]; eukaryotic translation initiation factor 3 complex [GO:0005852]; nucleotide binding [GO:0000166]; translation initiation factor activity [GO:0003743]; formation of translation preinitiation complex [GO:0001731]; regulation of translational initiation [GO:0006446]
Q8RY29	ADPG2 PGAZAT At2g41850 T11A7.5	Polygalacturonase ADPG2 (AtADPG2) (PG ADPG2) (EC 3.2.1.15) (Pectinase ADPG2) (Protein ARABIDOPSIS DEHISCENCE ZONE POLYGALACTURONASE 2)		2759	33090	GO:0009901; GO:0005975; GO:0005618; GO:0009830; GO:0005576; GO:0010227; GO:0010047; GO:0004650	cell wall [GO:0005618]; extracellular region [GO:0005576]; polygalacturonase activity [GO:0004650]; anther dehiscence [GO:0009901]; carbohydrate metabolic process [GO:0005975]; cell wall modification involved in abscission [GO:0009830]; floral organ abscission [GO:0010227]; fruit dehiscence [GO:0010047]
Q42093	ABCC2 EST4 MRP2 At2g34660 T29F13.13	ABC transporter C family member 2 (ABC transporter ABCC.2) (AtABCC2) (EC 3.6.3.44) (ATP-energized glutathione S-conjugate pump 2) (Glutathione S-conjugate-transporting ATPase 2) (Multidrug resistance-associated protein 2)		2759	33090	GO:1902418; GO:1902417; GO:0005524; GO:0042626; GO:0016021; GO:0000325; GO:0005774; GO:0005773; GO:0008559	integral component of membrane [GO:0016021]; plant-type vacuole [GO:0000325]; vacuolar membrane [GO:0005774]; vacuole [GO:0005773]; (+)-abscisic acid D-glucopyranosyl ester transmembrane transporter activity [GO:1902417]; ATP binding [GO:0005524]; ATPase activity, coupled to transmembrane movement of substances [GO:0042626]; xenobiotic-transporting ATPase activity [GO:0008559]; (+)-abscisic acid …
Q0UPL5	PAN2 SNOG_06299	PAB-dependent poly(A)-specific ribonuclease subunit PAN2 (EC 3.1.13.4) (PAB1P-dependent poly(A)-nuclease) (PAN deadenylation complex catalytic subunit 2)		2759	4751	GO:0031251; GO:0090503; GO:0000932; GO:0006397; GO:0000289; GO:0003676; GO:0004535	cytoplasmic mRNA processing body [GO:0000932]; PAN complex [GO:0031251]; nucleic acid binding [GO:0003676]; poly(A)-specific ribonuclease activity [GO:0004535]; mRNA processing [GO:0006397]; nuclear-transcribed mRNA poly(A) tail shortening [GO:0000289]; RNA phosphodiester bond hydrolysis, exonucleolytic [GO:0090503]
Q9XF37		Profilin (Minor pollen allergen Api g 4) (allergen Api g 4)		2759	33090	GO:0005737; GO:0005856	cytoplasm [GO:0005737]; cytoskeleton [GO:0005856]
P51074		Annexin-like protein RJ4		2759	33090	GO:0005509; GO:0005544	calcium ion binding [GO:0005509]; calcium-dependent phospholipid binding [GO:0005544]
Q8S8V7	rpl14	50S ribosomal protein L14, chloroplastic		2759	33090	GO:0009507; GO:0015934; GO:0019843; GO:0003735; GO:0006412	chloroplast [GO:0009507]; large ribosomal subunit [GO:0015934]; rRNA binding [GO:0019843]; structural constituent of ribosome [GO:0003735]; translation [GO:0006412]
Q9C5U0	AHK4 CRE1 RAW1 WOL At2g01830 T23K3.2	Histidine kinase 4 (EC 2.7.13.3) (Arabidopsis histidine kinase 4) (AtHK4) (Cytokinin receptor CYTOKININ RESPONSE 1) (AtCRE1) (Cytokinin receptor CRE1) (Phosphoprotein phosphatase AHK4) (EC 3.1.3.16) (Protein AUTHENTIC HIS-KINASE 4) (Protein ROOT AS IN WOL 1) (Protein WOODEN LEG)		2759	33090	GO:0033500; GO:0016036; GO:0071329; GO:0019955; GO:0009884; GO:0009736; GO:0042742; GO:0010086; GO:0005783; GO:0005789; GO:0019899; GO:0016021; GO:0007231; GO:0018106; GO:0004721; GO:0000155; GO:0000160; GO:0005886; GO:0006470; GO:0004673; GO:0043424; GO:0019901; GO:0006468; GO:0048509; GO:0010029; GO:0048831; GO:0009414; GO:0008272; GO:0009885	endoplasmic reticulum [GO:0005783]; endoplasmic reticulum membrane [GO:0005789]; integral component of membrane [GO:0016021]; plasma membrane [GO:0005886]; cytokine binding [GO:0019955]; cytokinin receptor activity [GO:0009884]; enzyme binding [GO:0019899]; phosphoprotein phosphatase activity [GO:0004721]; phosphorelay sensor kinase activity [GO:0000155]; protein histidine kinase activity [GO:000…
Q08480	ADK-B Os11g0312400 LOC_Os11g20790; Os11g0312220	Adenylate kinase 4 (EC 2.7.4.3) (ATP-AMP transphosphorylase 4) (ATP:AMP phosphotransferase) (Adenylate kinase B) (AK B) (Adenylate monophosphate kinase 4)		2759	33090	GO:0005524; GO:0004017; GO:0005737; GO:0046939; GO:0006163	cytoplasm [GO:0005737]; adenylate kinase activity [GO:0004017]; ATP binding [GO:0005524]; nucleotide phosphorylation [GO:0046939]; purine nucleotide metabolic process [GO:0006163]
Q7XTS3	AGO3 Os04g0615800 LOC_Os04g52550 OSJNBa0008M17.12	Protein argonaute 3 (OsAGO3)		2759	33090	GO:0031047; GO:0003676	nucleic acid binding [GO:0003676]; gene silencing by RNA [GO:0031047]
Q09G35	ycf4	Photosystem I assembly protein Ycf4		2759	33090	GO:0009535; GO:0016021; GO:0015979; GO:0009522	chloroplast thylakoid membrane [GO:0009535]; integral component of membrane [GO:0016021]; photosystem I [GO:0009522]; photosynthesis [GO:0015979]
Q9SH76	AHA6 At2g07560 F9A16.7	ATPase 6, plasma membrane-type (EC 3.6.3.6) (Proton pump 6)		2759	33090	GO:0005524; GO:0006754; GO:1902600; GO:0008553; GO:0005887; GO:0043231; GO:0016020; GO:0046872; GO:0005886; GO:0051453	integral component of plasma membrane [GO:0005887]; intracellular membrane-bounded organelle [GO:0043231]; membrane [GO:0016020]; plasma membrane [GO:0005886]; ATP binding [GO:0005524]; hydrogen-exporting ATPase activity, phosphorylative mechanism [GO:0008553]; metal ion binding [GO:0046872]; ATP biosynthetic process [GO:0006754]; hydrogen ion transmembrane transport [GO:1902600]; regulation of i…
Q9LY50	CCR3 CRR3 At3g55950 F27K19.130	Putative serine/threonine-protein kinase-like protein CCR3 (EC 2.7.11.1) (Protein CRINKLY 4 RELATED 3) (AtCRR3)		2759	33090	GO:0005524; GO:0016021; GO:0042803; GO:0004674	integral component of membrane [GO:0016021]; ATP binding [GO:0005524]; protein homodimerization activity [GO:0042803]; protein serine/threonine kinase activity [GO:0004674]
Q9FGS8	At5g50170 K6A12_3	C2 and GRAM domain-containing protein At5g50170		2759	33090	GO:0016021	integral component of membrane [GO:0016021]
Q8S8X7	psbC	Photosystem II CP43 reaction center protein (PSII 43 kDa protein) (Protein CP-43)		2759	33090	GO:0016168; GO:0009535; GO:0045156; GO:0016021; GO:0046872; GO:0009772; GO:0009523; GO:0018298	chloroplast thylakoid membrane [GO:0009535]; integral component of membrane [GO:0016021]; photosystem II [GO:0009523]; chlorophyll binding [GO:0016168]; electron transporter, transferring electrons within the cyclic electron transport pathway of photosynthesis activity [GO:0045156]; metal ion binding [GO:0046872]; photosynthetic electron transport in photosystem II [GO:0009772]; protein-chromopho…
Q8L7H4	HDG4 HDGL2-4 At4g17710 dl4890c FCAALL.102	Homeobox-leucine zipper protein HDG4 (HD-ZIP protein HDG4) (Homeodomain GLABRA 2-like protein 4) (Homeodomain transcription factor HDG4) (Protein HOMEODOMAIN GLABROUS 4)		2759	33090	GO:0008289; GO:0005634; GO:0043565; GO:0003700; GO:0006351	nucleus [GO:0005634]; lipid binding [GO:0008289]; sequence-specific DNA binding [GO:0043565]; transcription factor activity, sequence-specific DNA binding [GO:0003700]; transcription, DNA-templated [GO:0006351]
Q9SZE7	PER51 P51 At4g37530 F19F18.20 F6G17.2	Peroxidase 51 (Atperox P51) (EC 1.11.1.7) (ATP37)		2759	33090	GO:0005576; GO:0020037; GO:0042744; GO:0046872; GO:0004601; GO:0006979; GO:0009651	extracellular region [GO:0005576]; heme binding [GO:0020037]; metal ion binding [GO:0046872]; peroxidase activity [GO:0004601]; hydrogen peroxide catabolic process [GO:0042744]; response to oxidative stress [GO:0006979]; response to salt stress [GO:0009651]
C8V7C7	aim24 AN10466	Altered inheritance of mitochondria protein 24, mitochondrial		2759	4751	GO:0007007; GO:0031305	integral component of mitochondrial inner membrane [GO:0031305]; inner mitochondrial membrane organization [GO:0007007]
Q8LBL1	TPK1 KCO1 At5g55630 MDF20.7	Two-pore potassium channel 1 (AtTPK1) (Calcium-activated outward-rectifying potassium channel 1) (AtKCO1)		2759	33090	GO:0030007; GO:0016021; GO:0005216; GO:0046872; GO:0009705; GO:0051260; GO:0010029; GO:0010119; GO:0005774; GO:0005249	integral component of membrane [GO:0016021]; plant-type vacuole membrane [GO:0009705]; vacuolar membrane [GO:0005774]; ion channel activity [GO:0005216]; metal ion binding [GO:0046872]; voltage-gated potassium channel activity [GO:0005249]; cellular potassium ion homeostasis [GO:0030007]; protein homooligomerization [GO:0051260]; regulation of seed germination [GO:0010029]; regulation of stomatal…
Q9LMA1	FMO1 At1g19250 T29M8.12	Probable flavin-containing monooxygenase 1 (EC 1.14.13.-)		2759	33090	GO:0004499; GO:0050661; GO:0071456; GO:0009870; GO:0010204; GO:0042742; GO:0050832; GO:0050660; GO:0004497; GO:0055114; GO:0009626; GO:0051707; GO:0009627	flavin adenine dinucleotide binding [GO:0050660]; monooxygenase activity [GO:0004497]; N,N-dimethylaniline monooxygenase activity [GO:0004499]; NADP binding [GO:0050661]; cellular response to hypoxia [GO:0071456]; defense response signaling pathway, resistance gene-dependent [GO:0009870]; defense response signaling pathway, resistance gene-independent [GO:0010204]; defense response to bacterium […
Q42883	LCA1	Calcium-transporting ATPase, endoplasmic reticulum-type (EC 3.6.3.8)		2759	33090	GO:0005524; GO:0070588; GO:0006816; GO:0005388; GO:0098655; GO:0019829; GO:0005783; GO:0030176; GO:0005887; GO:0046872	endoplasmic reticulum [GO:0005783]; integral component of endoplasmic reticulum membrane [GO:0030176]; integral component of plasma membrane [GO:0005887]; ATP binding [GO:0005524]; calcium-transporting ATPase activity [GO:0005388]; cation-transporting ATPase activity [GO:0019829]; metal ion binding [GO:0046872]; calcium ion transmembrane transport [GO:0070588]; calcium ion transport [GO:0006816];…
Q8RXD4	BRCA1 At4g21070 T13K14.230	Protein BREAST CANCER SUSCEPTIBILITY 1 homolog (AtBRCA1)		2759	33090	GO:0070531; GO:0031436; GO:0006310; GO:0006281; GO:0071480; GO:0000724; GO:0045717; GO:0035067; GO:0005634; GO:0005886; GO:0071158; GO:0035066; GO:0045944; GO:0016567; GO:0042127; GO:0010332; GO:0004842; GO:0008270	BRCA1-A complex [GO:0070531]; BRCA1-BARD1 complex [GO:0031436]; nucleus [GO:0005634]; plasma membrane [GO:0005886]; ubiquitin-protein transferase activity [GO:0004842]; zinc ion binding [GO:0008270]; cellular response to gamma radiation [GO:0071480]; DNA recombination [GO:0006310]; DNA repair [GO:0006281]; double-strand break repair via homologous recombination [GO:0000724]; negative regulation o…
Q9C757	INT2 At1g30220 F12P21.2	Probable inositol transporter 2		2759	33090	GO:0046323; GO:1904659; GO:0005355; GO:0035428; GO:0005887; GO:0015798; GO:0005366; GO:0005886; GO:0090406; GO:0015992; GO:0023052; GO:0005351	integral component of plasma membrane [GO:0005887]; plasma membrane [GO:0005886]; pollen tube [GO:0090406]; glucose transmembrane transporter activity [GO:0005355]; myo-inositol:proton symporter activity [GO:0005366]; sugar:proton symporter activity [GO:0005351]; glucose import [GO:0046323]; glucose transmembrane transport [GO:1904659]; hexose transmembrane transport [GO:0035428]; myo-inositol tr…
A2QCU8	sconB An02g04800	Probable E3 ubiquitin ligase complex SCF subunit sconB (Sulfur controller B) (Sulfur metabolite repression control protein B)	PATHWAY: Protein modification; protein ubiquitination.	2759	4751	GO:0016567; GO:0006355; GO:0006351	protein ubiquitination [GO:0016567]; regulation of transcription, DNA-templated [GO:0006355]; transcription, DNA-templated [GO:0006351]
Q7RZU4	set-2 NCU00269	Histone-lysine N-methyltransferase, H3 lysine-36 specific (EC 2.1.1.43) (SET domain-containing protein 2)		2759	4751	GO:0003677; GO:0006354; GO:0005694; GO:0046975; GO:0005634; GO:0006355	chromosome [GO:0005694]; nucleus [GO:0005634]; DNA binding [GO:0003677]; histone methyltransferase activity (H3-K36 specific) [GO:0046975]; DNA-templated transcription, elongation [GO:0006354]; regulation of transcription, DNA-templated [GO:0006355]
Q7SGP2	pex-6 NCU08373	Peroxisomal biogenesis factor 6 (Peroxin-6)		2759	4751	GO:0005524; GO:0007031	ATP binding [GO:0005524]; peroxisome organization [GO:0007031]
Q9ZVH4	CUL3A CUL3 At1g26830 T2P11.2	Cullin-3A (AtCUL3a)		2759	33090	GO:0005829; GO:0009911; GO:0042787; GO:0009639; GO:0031625	cytosol [GO:0005829]; ubiquitin protein ligase binding [GO:0031625]; positive regulation of flower development [GO:0009911]; protein ubiquitination involved in ubiquitin-dependent protein catabolic process [GO:0042787]; response to red or far red light [GO:0009639]
Q9FKC3	At5g48730 K24G6.6	Pentatricopeptide repeat-containing protein At5g48730, chloroplastic		2759	33090	GO:0009507	chloroplast [GO:0009507]
Q38967	AAP2 At5g09220 T2K12.6 T5E8.20	Amino acid permease 2 (Amino acid transporter AAP2)		2759	33090	GO:0015800; GO:0005887; GO:0015804; GO:0015293	integral component of plasma membrane [GO:0005887]; symporter activity [GO:0015293]; acidic amino acid transport [GO:0015800]; neutral amino acid transport [GO:0015804]
Q46Y89	msbA Reut_A2533	Lipid A export ATP-binding/permease protein MsbA (EC 3.6.3.-)		2		GO:0005524; GO:0043190; GO:0034040	ATP-binding cassette (ABC) transporter complex [GO:0043190]; ATP binding [GO:0005524]; lipid-transporting ATPase activity [GO:0034040]
Q9CAF2	NUDT26 NUDX26 At3g10620 F13M14.9 F18K10.24	Nudix hydrolase 26, chloroplastic (AtNUDT26) (EC 3.6.1.-) (Bis(5'-nucleosyl)-tetraphosphatase (asymmetrical))		2759	33090	GO:0034432; GO:0009507; GO:0008893; GO:0046872; GO:0006753	chloroplast [GO:0009507]; bis(5'-adenosyl)-pentaphosphatase activity [GO:0034432]; guanosine-3',5'-bis(diphosphate) 3'-diphosphatase activity [GO:0008893]; metal ion binding [GO:0046872]; nucleoside phosphate metabolic process [GO:0006753]
Q1DKE7	LIG4 CIMG_09216	DNA ligase 4 (EC 6.5.1.1) (DNA ligase IV) (Polydeoxyribonucleotide synthase [ATP] 4)		2759	4751	GO:0005524; GO:0003677; GO:0071897; GO:0003910; GO:0051103; GO:0006310; GO:0006260; GO:0046872; GO:0005634	nucleus [GO:0005634]; ATP binding [GO:0005524]; DNA binding [GO:0003677]; DNA ligase (ATP) activity [GO:0003910]; metal ion binding [GO:0046872]; DNA biosynthetic process [GO:0071897]; DNA ligation involved in DNA repair [GO:0051103]; DNA recombination [GO:0006310]; DNA replication [GO:0006260]
Q0WQF7	LTA3 At3g52200 F4F15.310	Dihydrolipoyllysine-residue acetyltransferase component 1 of pyruvate dehydrogenase complex, mitochondrial (EC 2.3.1.12) (Dihydrolipoamide S-acetyltransferase component 1 of pyruvate dehydrogenase complex) (Pyruvate dehydrogenase complex component E2 1) (PDC-E2 1) (PDCE2 1)		2759	33090	GO:0004742; GO:0006096; GO:0005759; GO:0045254	mitochondrial matrix [GO:0005759]; pyruvate dehydrogenase complex [GO:0045254]; dihydrolipoyllysine-residue acetyltransferase activity [GO:0004742]; glycolytic process [GO:0006096]
Q6Q4D0	TSK BRU1 MGOUN3 At3g18730 MVE11.9	Protein TONSOKU (Protein BRUSHY 1) (Protein MGOUN 3)		2759	33090	GO:0000086; GO:0051301; GO:0016568; GO:0016020; GO:0009933; GO:0005654; GO:0005634; GO:0009934	membrane [GO:0016020]; nucleoplasm [GO:0005654]; nucleus [GO:0005634]; cell division [GO:0051301]; chromatin modification [GO:0016568]; G2/M transition of mitotic cell cycle [GO:0000086]; meristem structural organization [GO:0009933]; regulation of meristem structural organization [GO:0009934]
Q4WV30	she9 AFUA_5G10600	Sensitive to high expression protein 9 homolog, mitochondrial		2759	4751	GO:0016021; GO:0005743	integral component of membrane [GO:0016021]; mitochondrial inner membrane [GO:0005743]
O82628	VHA-G1 AVMA10 VAG1 VATG1 VMA10 At3g01390 T13O15.3	V-type proton ATPase subunit G1 (V-ATPase subunit G1) (Vacuolar H(+)-ATPase subunit G isoform 1) (Vacuolar proton pump subunit G1)		2759	33090	GO:0015991; GO:0005794; GO:0005829; GO:0000325; GO:0005886; GO:0046933; GO:0016469; GO:0005774; GO:0016471; GO:0005773	cytosol [GO:0005829]; Golgi apparatus [GO:0005794]; plant-type vacuole [GO:0000325]; plasma membrane [GO:0005886]; proton-transporting two-sector ATPase complex [GO:0016469]; vacuolar membrane [GO:0005774]; vacuolar proton-transporting V-type ATPase complex [GO:0016471]; vacuole [GO:0005773]; proton-transporting ATP synthase activity, rotational mechanism [GO:0046933]; ATP hydrolysis coupled prot…
Q9ZPV9	SYP112 At2g18260 T30D6.23	Syntaxin-112 (AtSYP112)		2759	33090	GO:0000149; GO:0031201; GO:0012505; GO:0006887; GO:0016021; GO:0006886; GO:0005634; GO:0005886; GO:0009409; GO:0048278; GO:0006906	endomembrane system [GO:0012505]; integral component of membrane [GO:0016021]; nucleus [GO:0005634]; plasma membrane [GO:0005886]; SNARE complex [GO:0031201]; SNARE binding [GO:0000149]; exocytosis [GO:0006887]; intracellular protein transport [GO:0006886]; response to cold [GO:0009409]; vesicle docking [GO:0048278]; vesicle fusion [GO:0006906]
O22137	CRR4 PCMP-E11 At2g45350 F4L23.14	Pentatricopeptide repeat-containing protein At2g45350, chloroplastic (Protein CHLORORESPIRATORY REDUCTION 4)		2759	33090	GO:0003723; GO:0009507; GO:1900865; GO:0006397	chloroplast [GO:0009507]; RNA binding [GO:0003723]; chloroplast RNA modification [GO:1900865]; mRNA processing [GO:0006397]
O49323	CSLD1 At2g33100 F25I18.16	Cellulose synthase-like protein D1 (AtCslD1) (EC 2.4.1.-)		2759	33090	GO:0000139; GO:0071555; GO:0030244; GO:0016760; GO:0016021; GO:0009846	Golgi membrane [GO:0000139]; integral component of membrane [GO:0016021]; cellulose synthase (UDP-forming) activity [GO:0016760]; cell wall organization [GO:0071555]; cellulose biosynthetic process [GO:0030244]; pollen germination [GO:0009846]
Q9SIZ3	At2g40280 T07M07.16 T3G21.5 T7M7.24	Probable methyltransferase PMT23 (EC 2.1.1.-)		2759	33090	GO:0005794; GO:0000139; GO:0005768; GO:0016021; GO:0008168; GO:0005802	endosome [GO:0005768]; Golgi apparatus [GO:0005794]; Golgi membrane [GO:0000139]; integral component of membrane [GO:0016021]; trans-Golgi network [GO:0005802]; methyltransferase activity [GO:0008168]
Q9SIT6	ABCG5 WBC5 At2g13610 T10F5.15	ABC transporter G family member 5 (ABC transporter ABCG.5) (AtABCG5) (White-brown complex homolog protein 5) (AtWBC5)		2759	33090	GO:0005524; GO:0042626; GO:0016021; GO:0005886; GO:0055085	integral component of membrane [GO:0016021]; plasma membrane [GO:0005886]; ATP binding [GO:0005524]; ATPase activity, coupled to transmembrane movement of substances [GO:0042626]; transmembrane transport [GO:0055085]
Q9SZR0	At4g29890 F27B13.130	Choline monooxygenase, chloroplastic (EC 1.14.15.7)	PATHWAY: Amine and polyamine biosynthesis; betaine biosynthesis via choline pathway; betaine aldehyde from choline (monooxygenase route): step 1/1.	2759	33090	GO:0051537; GO:0019439; GO:0009570; GO:0019133; GO:0019285; GO:0005506; GO:0016708	chloroplast stroma [GO:0009570]; 2 iron, 2 sulfur cluster binding [GO:0051537]; choline monooxygenase activity [GO:0019133]; iron ion binding [GO:0005506]; oxidoreductase activity, acting on paired donors, with incorporation or reduction of molecular oxygen, NAD(P)H as one donor, and incorporation of two atoms of oxygen into one donor [GO:0016708]; aromatic compound catabolic process [GO:0019439]…
Q42577	At5g11770 T22P22_160	NADH dehydrogenase [ubiquinone] iron-sulfur protein 7, mitochondrial (EC 1.6.5.3) (EC 1.6.99.3)		2759	33090	GO:0051539; GO:0008137; GO:0005747; GO:0005739; GO:0048038; GO:0008270	mitochondrial respiratory chain complex I [GO:0005747]; mitochondrion [GO:0005739]; 4 iron, 4 sulfur cluster binding [GO:0051539]; NADH dehydrogenase (ubiquinone) activity [GO:0008137]; quinone binding [GO:0048038]; zinc ion binding [GO:0008270]
Q94F08	HIPL2 At5g62630 MRG21.4	HIPL2 protein		2759	33090	GO:0031225; GO:0046658; GO:0005975; GO:0016901; GO:0005886; GO:0048038	anchored component of membrane [GO:0031225]; anchored component of plasma membrane [GO:0046658]; plasma membrane [GO:0005886]; oxidoreductase activity, acting on the CH-OH group of donors, quinone or similar compound as acceptor [GO:0016901]; quinone binding [GO:0048038]; carbohydrate metabolic process [GO:0005975]
Q0JP99	Os01g0234100 LOC_Os01g13300 P0702F03.19	B3 domain-containing protein Os01g0234100		2759	33090	GO:0003677; GO:0005634; GO:0006355; GO:0006351	nucleus [GO:0005634]; DNA binding [GO:0003677]; regulation of transcription, DNA-templated [GO:0006355]; transcription, DNA-templated [GO:0006351]
Q42652	SS1	Sucrose synthase (EC 2.4.1.13) (Sucrose-UDP glucosyltransferase) (Fragment)		2759	33090	GO:0005985; GO:0016157	sucrose synthase activity [GO:0016157]; sucrose metabolic process [GO:0005985]
Q9LUB6	SNE SLY2 At5g48170 MIF21.6	F-box protein SNE (Protein SNEEZY) (Sleepy protein 2)	PATHWAY: Protein modification; protein ubiquitination.	2759	33090	GO:0019005; GO:0009740; GO:0005634; GO:0016567; GO:0009937; GO:0048831	nucleus [GO:0005634]; SCF ubiquitin ligase complex [GO:0019005]; gibberellic acid mediated signaling pathway [GO:0009740]; protein ubiquitination [GO:0016567]; regulation of gibberellic acid mediated signaling pathway [GO:0009937]; regulation of shoot system development [GO:0048831]
Q4I0J6	NDC80 FGSG_09262	Probable kinetochore protein NDC80		2759	4751	GO:0031262; GO:0051301; GO:0007059; GO:0000778; GO:0007067; GO:0034501	condensed nuclear chromosome kinetochore [GO:0000778]; Ndc80 complex [GO:0031262]; cell division [GO:0051301]; chromosome segregation [GO:0007059]; mitotic nuclear division [GO:0007067]; protein localization to kinetochore [GO:0034501]
O23024	YUC3 YUCCA3 At1g04610 T1G11.14	Probable indole-3-pyruvate monooxygenase YUCCA3 (EC 1.14.13.168) (Flavin-containing monooxygenase YUCCA3)	PATHWAY: Plant hormone metabolism; auxin biosynthesis.	2759	33090	GO:0004499; GO:0050661; GO:0009851; GO:0050660; GO:0103075; GO:0004497; GO:0055114	flavin adenine dinucleotide binding [GO:0050660]; indole-3-pyruvate monooxygenase activity [GO:0103075]; monooxygenase activity [GO:0004497]; N,N-dimethylaniline monooxygenase activity [GO:0004499]; NADP binding [GO:0050661]; auxin biosynthetic process [GO:0009851]; oxidation-reduction process [GO:0055114]
Q9LGU7	SPL1 Os01g0292900 LOC_Os01g18850 OsJ_01398 P0706B05.40	Squamosa promoter-binding-like protein 1		2759	33090	GO:0003677; GO:0046872; GO:0005634; GO:0006355; GO:0006351	nucleus [GO:0005634]; DNA binding [GO:0003677]; metal ion binding [GO:0046872]; regulation of transcription, DNA-templated [GO:0006355]; transcription, DNA-templated [GO:0006351]
Q7SEM8	palc-1 NCU03316	pH-response regulator protein palC		2759	4751	GO:0000815; GO:0071467; GO:0005886; GO:1900198	ESCRT III complex [GO:0000815]; plasma membrane [GO:0005886]; cellular response to pH [GO:0071467]; positive regulation of penicillin biosynthetic process [GO:1900198]
Q94B77	FH5 FHP5 At5g54650 MRB17.15	Formin-like protein 5 (AtFH5) (AtFORMIN-5) (Formin homology 2 domain-containing protein 5)		2759	33090	GO:0003779; GO:0030041; GO:0045010; GO:0005618; GO:0005737; GO:0009960; GO:0016021; GO:0009524; GO:0048317	cell wall [GO:0005618]; cytoplasm [GO:0005737]; integral component of membrane [GO:0016021]; phragmoplast [GO:0009524]; actin binding [GO:0003779]; actin filament polymerization [GO:0030041]; actin nucleation [GO:0045010]; endosperm development [GO:0009960]; seed morphogenesis [GO:0048317]
Q7S9J6	iml1 NCU07710	Vacuolar membrane-associated protein iml1		2759	4751	GO:0035556; GO:0005774	vacuolar membrane [GO:0005774]; intracellular signal transduction [GO:0035556]
O81825	At4g27220 M4I22.30	Probable disease resistance protein At4g27220		2759	33090	GO:0043531; GO:0005524; GO:0006952	ADP binding [GO:0043531]; ATP binding [GO:0005524]; defense response [GO:0006952]
Q8S3J3	HIUH	Hydroxyisourate hydrolase (HIU hydrolase) (HIUHase) (EC 3.5.2.17)	PATHWAY: Purine metabolism; urate degradation; (S)-allantoin from urate: step 2/3.	2759	33090	GO:0008422; GO:0005975; GO:1901657; GO:0033971; GO:0016021; GO:0005778; GO:0006144; GO:0019628	integral component of membrane [GO:0016021]; peroxisomal membrane [GO:0005778]; beta-glucosidase activity [GO:0008422]; hydroxyisourate hydrolase activity [GO:0033971]; carbohydrate metabolic process [GO:0005975]; glycosyl compound metabolic process [GO:1901657]; purine nucleobase metabolic process [GO:0006144]; urate catabolic process [GO:0019628]
P21342	PFP-ALPHA PGSC0003DMG400010007	Pyrophosphate--fructose 6-phosphate 1-phosphotransferase subunit alpha (PFP) (6-phosphofructokinase, pyrophosphate dependent) (PPi-PFK) (Pyrophosphate-dependent 6-phosphofructose-1-kinase)	PATHWAY: Carbohydrate degradation; glycolysis; D-glyceraldehyde 3-phosphate and glycerone phosphate from D-glucose: step 3/4. {ECO:0000255|HAMAP-Rule:MF_03185}.	2759	33090	GO:0003872; GO:0005524; GO:0005737; GO:0047334; GO:0046872	cytoplasm [GO:0005737]; 6-phosphofructokinase activity [GO:0003872]; ATP binding [GO:0005524]; diphosphate-fructose-6-phosphate 1-phosphotransferase activity [GO:0047334]; metal ion binding [GO:0046872]
P0CT15	RPS29 MGG_08163	40S ribosomal protein S29		2759	4751	GO:0046872; GO:0005840; GO:0003735; GO:0006412	ribosome [GO:0005840]; metal ion binding [GO:0046872]; structural constituent of ribosome [GO:0003735]; translation [GO:0006412]
L7IM20	RPS29 OOU_Y34scaffold00094g84	40S ribosomal protein S29		2759	4751	GO:0046872; GO:0005840; GO:0003735; GO:0006412	ribosome [GO:0005840]; metal ion binding [GO:0046872]; structural constituent of ribosome [GO:0003735]; translation [GO:0006412]
Q9LV11	AHA11 At5g62670 MRG21.9	ATPase 11, plasma membrane-type (EC 3.6.3.6) (Proton pump 11)		2759	33090	GO:0005524; GO:0006754; GO:1902600; GO:0008553; GO:0005887; GO:0043231; GO:0016020; GO:0046872; GO:0005886; GO:0051453	integral component of plasma membrane [GO:0005887]; intracellular membrane-bounded organelle [GO:0043231]; membrane [GO:0016020]; plasma membrane [GO:0005886]; ATP binding [GO:0005524]; hydrogen-exporting ATPase activity, phosphorylative mechanism [GO:0008553]; metal ion binding [GO:0046872]; ATP biosynthetic process [GO:0006754]; hydrogen ion transmembrane transport [GO:1902600]; regulation of i…
Q69VG1	CIGR1 Os07g0545800 LOC_Os07g36170 OsJ_24639 P0006G05.102	Chitin-inducible gibberellin-responsive protein 1		2759	33090	GO:0005634; GO:0006355; GO:0043565; GO:0003700; GO:0006351	nucleus [GO:0005634]; sequence-specific DNA binding [GO:0043565]; transcription factor activity, sequence-specific DNA binding [GO:0003700]; regulation of transcription, DNA-templated [GO:0006355]; transcription, DNA-templated [GO:0006351]
Q4IPN9	YSH1 FGSG_00819	Endoribonuclease YSH1 (EC 3.1.27.-) (mRNA 3'-end-processing protein YSH1)		2759	4751	GO:0003723; GO:0004521; GO:0006379; GO:0005847; GO:0006378; GO:0046872; GO:0031126; GO:0034247; GO:0006369	mRNA cleavage and polyadenylation specificity factor complex [GO:0005847]; endoribonuclease activity [GO:0004521]; metal ion binding [GO:0046872]; RNA binding [GO:0003723]; mRNA cleavage [GO:0006379]; mRNA polyadenylation [GO:0006378]; snoRNA 3'-end processing [GO:0031126]; snoRNA splicing [GO:0034247]; termination of RNA polymerase II transcription [GO:0006369]
Q680Z7	PCMP-E25 At1g09220 T12M4.7	Pentatricopeptide repeat-containing protein At1g09220, mitochondrial		2759	33090	GO:0005739	mitochondrion [GO:0005739]
Q09923	yakc SPAC1F7.12 SPAC21E11.01	Aldo-keto reductase yakc [NADP(+)] (EC 1.1.1.-)		2759	4751	GO:0005829; GO:0005634; GO:0016614	cytosol [GO:0005829]; nucleus [GO:0005634]; oxidoreductase activity, acting on CH-OH group of donors [GO:0016614]
O82318	At2g25790 F17H15.18	Probably inactive leucine-rich repeat receptor-like protein kinase At2g25790		2759	33090	GO:0005524; GO:0005783; GO:0016021; GO:0005886; GO:0004672	endoplasmic reticulum [GO:0005783]; integral component of membrane [GO:0016021]; plasma membrane [GO:0005886]; ATP binding [GO:0005524]; protein kinase activity [GO:0004672]
Q9FL25	TPK2 KCO2 At5g46370 MPL12.17	Two-pore potassium channel 2 (AtTPK2) (Calcium-activated outward-rectifying potassium channel 2) (AtKCO2)		2759	33090	GO:0016021; GO:0046872; GO:0009705; GO:0005267	integral component of membrane [GO:0016021]; plant-type vacuole membrane [GO:0009705]; metal ion binding [GO:0046872]; potassium channel activity [GO:0005267]
Q4WLT9	atg9 AFUA_6G12350	Autophagy-related protein 9		2759	4751	GO:0000139; GO:0006914; GO:0030659; GO:0005789; GO:0000329; GO:0016021; GO:0034045; GO:0015031	cytoplasmic vesicle membrane [GO:0030659]; endoplasmic reticulum membrane [GO:0005789]; fungal-type vacuole membrane [GO:0000329]; Golgi membrane [GO:0000139]; integral component of membrane [GO:0016021]; pre-autophagosomal structure membrane [GO:0034045]; autophagy [GO:0006914]; protein transport [GO:0015031]
Q43007	PLD1 Os01g0172400 LOC_Os01g07760 OsJ_00559	Phospholipase D alpha 1 (PLD alpha 1) (EC 3.1.4.4) (Choline phosphatase 1) (Phosphatidylcholine-hydrolyzing phospholipase D 1)		2759	33090	GO:0070290; GO:0005509; GO:0016042; GO:0016020; GO:0046470; GO:0004630	membrane [GO:0016020]; calcium ion binding [GO:0005509]; N-acylphosphatidylethanolamine-specific phospholipase D activity [GO:0070290]; phospholipase D activity [GO:0004630]; lipid catabolic process [GO:0016042]; phosphatidylcholine metabolic process [GO:0046470]
Q9FK93	EMB2744 PCMP-H39 At5g39680 MIJ24.150	Pentatricopeptide repeat-containing protein At5g39680 (Protein EMBRYO DEFECTIVE 2744)		2759	33090	GO:0008270	zinc ion binding [GO:0008270]
Q8LGG8	At3g01520 F4P13.7	Universal stress protein A-like protein		2759	33090	GO:0016208; GO:0005886; GO:0006950	plasma membrane [GO:0005886]; AMP binding [GO:0016208]; response to stress [GO:0006950]
Q9SR33	ORP3B At3g09300 F3L24.17	Oxysterol-binding protein-related protein 3B (OSBP-related protein 3B)		2759	33090	GO:0005829; GO:0008289; GO:0006869	cytosol [GO:0005829]; lipid binding [GO:0008289]; lipid transport [GO:0006869]
Q84TF0	AKR4C10 At2g37790 T8P21.30	Aldo-keto reductase family 4 member C10 (EC 1.1.1.-)		2759	33090	GO:0005829; GO:0005634; GO:0016491	cytosol [GO:0005829]; nucleus [GO:0005634]; oxidoreductase activity [GO:0016491]
Q7PC88	ABCG31 PDR3 At2g29940 F23F1.14	ABC transporter G family member 31 (ABC transporter ABCG.31) (AtABCG31) (Pleiotropic drug resistance protein 3)		2759	33090	GO:0005524; GO:0042626; GO:0006855; GO:0016021; GO:0005886; GO:0009506	integral component of membrane [GO:0016021]; plasma membrane [GO:0005886]; plasmodesma [GO:0009506]; ATP binding [GO:0005524]; ATPase activity, coupled to transmembrane movement of substances [GO:0042626]; drug transmembrane transport [GO:0006855]
P19954	PSRP1 RPS22 RPS30	Ribosome-binding factor PSRP1, chloroplastic (30S ribosomal protein 1) (CS-S5) (CS5) (Plastid-specific 30S ribosomal protein 1) (PSrp-1) (Ribosomal protein 1) (S22)		2759	33090	GO:0009570; GO:0044238; GO:0019843	chloroplast stroma [GO:0009570]; rRNA binding [GO:0019843]; primary metabolic process [GO:0044238]
Q4IFH8	HIR3 FGSG_04030	Histone transcription regulator 3 homolog		2759	4751	GO:0006336; GO:0000417; GO:0030702; GO:0007059; GO:0000775; GO:0000122; GO:0005634; GO:0000083; GO:0003714; GO:0006368	chromosome, centromeric region [GO:0000775]; HIR complex [GO:0000417]; nucleus [GO:0005634]; transcription corepressor activity [GO:0003714]; chromatin silencing at centromere [GO:0030702]; chromosome segregation [GO:0007059]; DNA replication-independent nucleosome assembly [GO:0006336]; negative regulation of transcription from RNA polymerase II promoter [GO:0000122]; regulation of transcription…
Q2PCF1	PDR2	Pleiotropic drug resistance protein 2 (NpPDR2)		2759	33090	GO:0005524; GO:0016887; GO:0016021; GO:0006810	integral component of membrane [GO:0016021]; ATP binding [GO:0005524]; ATPase activity [GO:0016887]; transport [GO:0006810]
Q96321	IMPA1 KAP1 At3g06720 F3E22.14 T8E24.1	Importin subunit alpha-1 (IMPa-1) (Karyopherin subunit alpha-1) (KAP-alpha-1)		2759	33090	GO:0006607; GO:0005618; GO:0005829; GO:0005635; GO:0008139; GO:0005643; GO:0005730; GO:0005654; GO:0006606; GO:0008565	cell wall [GO:0005618]; cytosol [GO:0005829]; nuclear envelope [GO:0005635]; nuclear pore [GO:0005643]; nucleolus [GO:0005730]; nucleoplasm [GO:0005654]; nuclear localization sequence binding [GO:0008139]; protein transporter activity [GO:0008565]; NLS-bearing protein import into nucleus [GO:0006607]; protein import into nucleus [GO:0006606]
Q10QE9	Os03g0199100 LOC_Os03g10240 OsJ_009426	UPF0496 protein 1		2759	33090	GO:0016021	integral component of membrane [GO:0016021]
Q9Y719	mok13 SPBC16D10.05	Cell wall alpha-1,3-glucan synthase mok13 (EC 2.4.1.183)		2759	4751	GO:0047657; GO:0004556; GO:0005619; GO:0030476; GO:0043169; GO:0070600; GO:0005628	ascospore wall [GO:0005619]; prospore membrane [GO:0005628]; alpha-1,3-glucan synthase activity [GO:0047657]; alpha-amylase activity [GO:0004556]; cation binding [GO:0043169]; ascospore wall assembly [GO:0030476]; fungal-type cell wall (1->3)-alpha-glucan biosynthetic process [GO:0070600]
P78589	ERG9	Squalene synthase (SQS) (SS) (EC 2.5.1.21) (FPP:FPP farnesyltransferase) (Farnesyl-diphosphate farnesyltransferase)	PATHWAY: Terpene metabolism; lanosterol biosynthesis; lanosterol from farnesyl diphosphate: step 1/3.	2759	4751	GO:0005789; GO:0004310; GO:0016021; GO:0008299; GO:0016491; GO:0051996; GO:0016126	endoplasmic reticulum membrane [GO:0005789]; integral component of membrane [GO:0016021]; farnesyl-diphosphate farnesyltransferase activity [GO:0004310]; oxidoreductase activity [GO:0016491]; squalene synthase activity [GO:0051996]; isoprenoid biosynthetic process [GO:0008299]; sterol biosynthetic process [GO:0016126]
Q9LHP4	RCH2 At3g24240 K13K6.1	Receptor-like protein kinase 2 (EC 2.7.11.1)		2759	33090	GO:0005524; GO:0016021; GO:0005886; GO:0004674; GO:0016032	integral component of membrane [GO:0016021]; plasma membrane [GO:0005886]; ATP binding [GO:0005524]; protein serine/threonine kinase activity [GO:0004674]; viral process [GO:0016032]
P08824		RuBisCO large subunit-binding protein subunit alpha (60 kDa chaperonin subunit alpha) (CPN-60 alpha) (Fragment)		2759	33090	GO:0005524; GO:0009507; GO:0042026	chloroplast [GO:0009507]; ATP binding [GO:0005524]; protein refolding [GO:0042026]
P27161	CALM1	Calmodulin (CaM)		2759	33090	GO:0005509	calcium ion binding [GO:0005509]
P05117	PG2 PG PG2A PG2B	Polygalacturonase-2 (PG) (EC 3.2.1.15) (PG-2A) (PG-2B) (Pectinase)		2759	33090	GO:0048046; GO:0005975; GO:0005618; GO:0071555; GO:0009835; GO:0004650	apoplast [GO:0048046]; cell wall [GO:0005618]; polygalacturonase activity [GO:0004650]; carbohydrate metabolic process [GO:0005975]; cell wall organization [GO:0071555]; fruit ripening [GO:0009835]
Q8L7Z3	At5g18400 F20L16.120	Anamorsin homolog (Fe-S cluster assembly protein DRE2 homolog)		2759	33090	GO:0051537; GO:0005737; GO:0009055; GO:0016226; GO:0046872; GO:0005758; GO:0043066	cytoplasm [GO:0005737]; mitochondrial intermembrane space [GO:0005758]; 2 iron, 2 sulfur cluster binding [GO:0051537]; electron carrier activity [GO:0009055]; metal ion binding [GO:0046872]; iron-sulfur cluster assembly [GO:0016226]; negative regulation of apoptotic process [GO:0043066]
Q8LW53	chlN-1; chlN-2	Light-independent protochlorophyllide reductase subunit N (DPOR subunit N) (LI-POR subunit N) (EC 1.3.7.7)	PATHWAY: Porphyrin-containing compound metabolism; chlorophyll biosynthesis (light-independent). {ECO:0000255|HAMAP-Rule:MF_00352}.	2759	33090	GO:0051539; GO:0005524; GO:0009507; GO:0036068; GO:0046872; GO:0016730; GO:0016636; GO:0019685	chloroplast [GO:0009507]; 4 iron, 4 sulfur cluster binding [GO:0051539]; ATP binding [GO:0005524]; metal ion binding [GO:0046872]; oxidoreductase activity, acting on iron-sulfur proteins as donors [GO:0016730]; oxidoreductase activity, acting on the CH-CH group of donors, iron-sulfur protein as acceptor [GO:0016636]; light-independent chlorophyll biosynthetic process [GO:0036068]; photosynthesis,…
Q4VCM1	PSAT LCAT2 PSAT1 At1g04010 F21M11.5	Phospholipid--sterol O-acyltransferase (EC 2.3.1.-) (Lecithin-cholesterol acyltransferase-like 2)		2759	33090	GO:0005783; GO:0016021; GO:0043231; GO:0010150; GO:0031090; GO:0080096; GO:0004607; GO:0080095; GO:0016127; GO:0034434	endoplasmic reticulum [GO:0005783]; integral component of membrane [GO:0016021]; intracellular membrane-bounded organelle [GO:0043231]; organelle membrane [GO:0031090]; phosphatidate-sterol O-acyltransferase activity [GO:0080096]; phosphatidylcholine-sterol O-acyltransferase activity [GO:0004607]; phosphatidylethanolamine-sterol O-acyltransferase activity [GO:0080095]; leaf senescence [GO:0010150…
A7EFH4	mph1 SS1G_04065	ATP-dependent DNA helicase mph1 (EC 3.6.4.12) (FANCM-like protein 1)		2759	4751	GO:0005524; GO:0008026; GO:0003677; GO:0006281; GO:0005634	nucleus [GO:0005634]; ATP binding [GO:0005524]; ATP-dependent helicase activity [GO:0008026]; DNA binding [GO:0003677]; DNA repair [GO:0006281]
Q9ZS91	MSRB5 At4g04830 T4B21.5	Peptide methionine sulfoxide reductase B5 (AtMSRB5) (EC 1.8.4.12) (Peptide-methionine (R)-S-oxide reductase)		2759	33090	GO:0005829; GO:0046872; GO:0033743; GO:0030091; GO:0006979	cytosol [GO:0005829]; metal ion binding [GO:0046872]; peptide-methionine (R)-S-oxide reductase activity [GO:0033743]; protein repair [GO:0030091]; response to oxidative stress [GO:0006979]
Q9BBQ9	clpP	ATP-dependent Clp protease proteolytic subunit (EC 3.4.21.92) (Endopeptidase Clp)		2759	33090	GO:0009570; GO:0004252	chloroplast stroma [GO:0009570]; serine-type endopeptidase activity [GO:0004252]
Q9FZ59	PEPR2 At1g17750 F11A6.9	Leucine-rich repeat receptor-like protein kinase PEPR2 (EC 2.7.11.1) (Elicitor peptide 1 receptor 2) (PEP1 receptor 2)		2759	33090	GO:0005524; GO:0042742; GO:0016021; GO:0042277; GO:0005886; GO:0004674; GO:0009753; GO:0009611	integral component of membrane [GO:0016021]; plasma membrane [GO:0005886]; ATP binding [GO:0005524]; peptide binding [GO:0042277]; protein serine/threonine kinase activity [GO:0004674]; defense response to bacterium [GO:0042742]; response to jasmonic acid [GO:0009753]; response to wounding [GO:0009611]
A7EZJ5	cia1 SS1G_10762	Probable cytosolic iron-sulfur protein assembly protein 1		2759	4751	GO:0097361; GO:0016226	CIA complex [GO:0097361]; iron-sulfur cluster assembly [GO:0016226]
Q9M0Y8	NSF At4g04910 T1J1.4	Vesicle-fusing ATPase (EC 3.6.4.6) (N-ethylmaleimide-sensitive fusion protein) (Vesicular-fusion protein NSF)		2759	33090	GO:0005524; GO:0016887; GO:0005794; GO:0005795; GO:0043001; GO:0048211; GO:0006891; GO:0046872; GO:0005886; GO:0009506; GO:0005773	Golgi apparatus [GO:0005794]; Golgi stack [GO:0005795]; plasma membrane [GO:0005886]; plasmodesma [GO:0009506]; vacuole [GO:0005773]; ATP binding [GO:0005524]; ATPase activity [GO:0016887]; metal ion binding [GO:0046872]; Golgi to plasma membrane protein transport [GO:0043001]; Golgi vesicle docking [GO:0048211]; intra-Golgi vesicle-mediated transport [GO:0006891]
Q8H1Z0	CER3 FLP1 WAX2 YRE At5g57800 MTI20.3	Protein ECERIFERUM 3 (Protein FACELESS POLLEN 1) (Protein WAX2) (Protein YORE-YORE)		2759	33090	GO:0043447; GO:0042335; GO:0006723; GO:0005789; GO:0006633; GO:0016021; GO:0005506; GO:0016020; GO:0016491; GO:0005886; GO:0048235; GO:0010025	endoplasmic reticulum membrane [GO:0005789]; integral component of membrane [GO:0016021]; membrane [GO:0016020]; plasma membrane [GO:0005886]; iron ion binding [GO:0005506]; oxidoreductase activity [GO:0016491]; alkane biosynthetic process [GO:0043447]; cuticle development [GO:0042335]; cuticle hydrocarbon biosynthetic process [GO:0006723]; fatty acid biosynthetic process [GO:0006633]; pollen spe…
[truncated: 2,250 more rows]
