# Supplementary material for: Integrated multi-omic analysis of host-microbiota interactions in acute oak decline
Source: Microbiome. 2018 Jan 30;6:21. doi: 10.1186/s40168-018-0408-5 (PMC5789699; doi:10.1186/s40168-018-0408-5)
Supplement: Supplementary file 2 — Metagenomic gene annotation of sample AT3. MG-RAST gene predictions for sample AT3, based on the Swissprot database. MG-RAST ID 4702456.3. (XLSX 470 kb) [file 40168_2018_408_MOESM2_ESM.xlsx]

## Sheet: Blad1
MG-RAST gene predictions for sample AT3, based on the SWISSPROT database. MG-RAST ID 4702456.3
Entry	Gene names	Protein names	Pathway	Taxonomic lineage IDs (SUPERKINGDOM)	Taxonomic lineage IDs (KINGDOM)	Gene ontology IDs	Gene ontology (GO)
P27081	ANT1 AAC	ADP,ATP carrier protein, mitochondrial (ADP/ATP translocase) (Adenine nucleotide translocator) (ANT) (Fragment)		2759	33090	GO:0016021; GO:0005743; GO:0055085; GO:0005215	integral component of membrane [GO:0016021]; mitochondrial inner membrane [GO:0005743]; transporter activity [GO:0005215]; transmembrane transport [GO:0055085]
Q3C1P9	ndhA	NAD(P)H-quinone oxidoreductase subunit 1, chloroplastic (EC 1.6.5.-) (NAD(P)H dehydrogenase subunit 1) (NDH subunit 1) (NADH-plastoquinone oxidoreductase subunit 1)		2759	33090	GO:0009535; GO:0016021; GO:0016655; GO:0019684; GO:0048038	chloroplast thylakoid membrane [GO:0009535]; integral component of membrane [GO:0016021]; oxidoreductase activity, acting on NAD(P)H, quinone or similar compound as acceptor [GO:0016655]; quinone binding [GO:0048038]; photosynthesis, light reaction [GO:0019684]
Q4WHW1	png1 AFUA_2G04000	Protein png1		2759	4751	GO:0046872	metal ion binding [GO:0046872]
P81406	GAPN	NADP-dependent glyceraldehyde-3-phosphate dehydrogenase (EC 1.2.1.9) (Glyceraldehyde-3-phosphate dehydrogenase [NADP(+)]) (Non-phosphorylating glyceraldehyde 3-phosphate dehydrogenase) (Triosephosphate dehydrogenase)		2759	33090	GO:0005737; GO:0008886	cytoplasm [GO:0005737]; glyceraldehyde-3-phosphate dehydrogenase (NADP+) (non-phosphorylating) activity [GO:0008886]
Q1EAF9	MET3 CIMG_00454	Sulfate adenylyltransferase (EC 2.7.7.4) (ATP-sulfurylase) (Sulfate adenylate transferase) (SAT)	PATHWAY: Sulfur metabolism; hydrogen sulfide biosynthesis; sulfite from sulfate: step 1/3. {ECO:0000255|HAMAP-Rule:MF_03106}.	2759	4751	GO:0005524; GO:0004020; GO:0019344; GO:0005737; GO:0070814; GO:0009086; GO:0004781; GO:0000103	cytoplasm [GO:0005737]; adenylylsulfate kinase activity [GO:0004020]; ATP binding [GO:0005524]; sulfate adenylyltransferase (ATP) activity [GO:0004781]; cysteine biosynthetic process [GO:0019344]; hydrogen sulfide biosynthetic process [GO:0070814]; methionine biosynthetic process [GO:0009086]; sulfate assimilation [GO:0000103]
A8NX92	RPS1 CC1G_00238	40S ribosomal protein S1		2759	4751	GO:0022627; GO:0003735; GO:0006412	cytosolic small ribosomal subunit [GO:0022627]; structural constituent of ribosome [GO:0003735]; translation [GO:0006412]
B2B7D9	GET3 Pa_2_10780 PODANS_2_10780	ATPase GET3 (EC 3.6.-.-) (Arsenical pump-driving ATPase) (Arsenite-stimulated ATPase) (Golgi to ER traffic protein 3) (Guided entry of tail-anchored proteins 3)		2759	4751	GO:0005524; GO:1990507; GO:0016887; GO:0043529; GO:0005829; GO:0005085; GO:0046872; GO:0005634; GO:0000750; GO:0006620; GO:0045048; GO:0009408; GO:0010038; GO:0006890	cytosol [GO:0005829]; GET complex [GO:0043529]; nucleus [GO:0005634]; ATP binding [GO:0005524]; ATPase activity [GO:0016887]; guanyl-nucleotide exchange factor activity [GO:0005085]; metal ion binding [GO:0046872]; ATP-independent chaperone mediated protein folding [GO:1990507]; pheromone-dependent signal transduction involved in conjugation with cellular fusion [GO:0000750]; posttranslational pr…
Q9M879	S-ACP-DES5 At3g02630 F16B3.26	Stearoyl-[acyl-carrier-protein] 9-desaturase 5, chloroplastic (Stearoyl-ACP desaturase 5) (EC 1.14.19.2) (Acyl-[acyl-carrier-protein] desaturase 5)	PATHWAY: Lipid metabolism; fatty acid metabolism.	2759	33090	GO:0045300; GO:0009507; GO:0009570; GO:0006633; GO:0046872	chloroplast [GO:0009507]; chloroplast stroma [GO:0009570]; acyl-[acyl-carrier-protein] desaturase activity [GO:0045300]; metal ion binding [GO:0046872]; fatty acid biosynthetic process [GO:0006633]
Q36918	atp6	ATP synthase subunit a (F-ATPase protein 6)		2759	4751	GO:0015986; GO:0015078; GO:0016021; GO:0005743; GO:0045263	integral component of membrane [GO:0016021]; mitochondrial inner membrane [GO:0005743]; proton-transporting ATP synthase complex, coupling factor F(o) [GO:0045263]; hydrogen ion transmembrane transporter activity [GO:0015078]; ATP synthesis coupled proton transport [GO:0015986]
Q9LS09	ASF1B SGA01 SGA1 At5g38110 F16F17.110	Histone chaperone ASF1B (Anti-silencing function protein 1-like protein b) (Anti-silencing function 1b protein) (Silencing group A protein 1)		2759	33090	GO:0009294; GO:0051301; GO:0006333; GO:0016568; GO:0005737; GO:0000724; GO:0031567; GO:0005634; GO:0008361; GO:0006355; GO:0006351; GO:0010091	cytoplasm [GO:0005737]; nucleus [GO:0005634]; cell division [GO:0051301]; chromatin assembly or disassembly [GO:0006333]; chromatin modification [GO:0016568]; DNA mediated transformation [GO:0009294]; double-strand break repair via homologous recombination [GO:0000724]; mitotic cell size control checkpoint [GO:0031567]; regulation of cell size [GO:0008361]; regulation of transcription, DNA-templa…
Q4WHN5	atg13 AFUA_2G04770	Autophagy-related protein 13		2759	4751	GO:1990316; GO:0006914; GO:0000407; GO:0015031	ATG1/ULK1 kinase complex [GO:1990316]; pre-autophagosomal structure [GO:0000407]; autophagy [GO:0006914]; protein transport [GO:0015031]
Q2UUV3	cog6 AO090009000163	Conserved oligomeric Golgi complex subunit 6 (COG complex subunit 6) (Component of oligomeric Golgi complex 6)		2759	4751	GO:0000139; GO:0017119; GO:0032153; GO:0005829; GO:0006891; GO:0005634; GO:0015031	cell division site [GO:0032153]; cytosol [GO:0005829]; Golgi membrane [GO:0000139]; Golgi transport complex [GO:0017119]; nucleus [GO:0005634]; intra-Golgi vesicle-mediated transport [GO:0006891]; protein transport [GO:0015031]
P50998	ada1 SPBC106.04	AMP deaminase (EC 3.5.4.6) (Myoadenylate deaminase)	PATHWAY: Purine metabolism; IMP biosynthesis via salvage pathway; IMP from AMP: step 1/1.	2759	4751	GO:0003876; GO:0032264; GO:0005737; GO:0005829; GO:0046872	cytoplasm [GO:0005737]; cytosol [GO:0005829]; AMP deaminase activity [GO:0003876]; metal ion binding [GO:0046872]; IMP salvage [GO:0032264]
Q2UR29	AO090005000996	Translationally-controlled tumor protein homolog (TCTP)		2759	4751	GO:0005737; GO:0005874; GO:0006412	cytoplasm [GO:0005737]; microtubule [GO:0005874]; translation [GO:0006412]
Q7S6J4	hse1 NCU04841	Class E vacuolar protein-sorting machinery protein hse1		2759	4751	GO:0033565; GO:0005794; GO:0031321; GO:0005829; GO:0010008; GO:0005634; GO:0005628; GO:0043328	cytosol [GO:0005829]; endosome membrane [GO:0010008]; ESCRT-0 complex [GO:0033565]; Golgi apparatus [GO:0005794]; nucleus [GO:0005634]; prospore membrane [GO:0005628]; ascospore-type prospore assembly [GO:0031321]; protein targeting to vacuole involved in ubiquitin-dependent protein catabolic process via the multivesicular body sorting pathway [GO:0043328]
Q0CBD1	htb1 ATEG_09003	Histone H2B		2759	4751	GO:0003677; GO:0000786; GO:0005634	nucleosome [GO:0000786]; nucleus [GO:0005634]; DNA binding [GO:0003677]
P37274	PHOA	Phosphate-repressible acid phosphatase (EC 3.1.3.2)		2759	4751	GO:0003993; GO:0005576	extracellular region [GO:0005576]; acid phosphatase activity [GO:0003993]
Q0CKB1	creC ATEG_05873	Probable catabolite repression protein creC		2759	4751	GO:0045013; GO:0006351	carbon catabolite repression of transcription [GO:0045013]; transcription, DNA-templated [GO:0006351]
P33627	TUBA6 TUA6	Tubulin alpha-6 chain (Alpha-6-tubulin)		2759	33090	GO:0005525; GO:0003924; GO:0005737; GO:0005874; GO:0007017; GO:0005200	cytoplasm [GO:0005737]; microtubule [GO:0005874]; GTP binding [GO:0005525]; GTPase activity [GO:0003924]; structural constituent of cytoskeleton [GO:0005200]; microtubule-based process [GO:0007017]
Q4X122	arg2 AFUA_2G11490	Amino-acid acetyltransferase, mitochondrial (EC 2.3.1.1) (Arginine-requiring protein 2) (Glutamate N-acetyltransferase) (N-acetylglutamate synthase) (AGS) (NAGS)	PATHWAY: Amino-acid biosynthesis; L-arginine biosynthesis; N(2)-acetyl-L-ornithine from L-glutamate: step 1/4.	2759	4751	GO:0004042; GO:0006526; GO:0005739	mitochondrion [GO:0005739]; acetyl-CoA:L-glutamate N-acetyltransferase activity [GO:0004042]; arginine biosynthetic process [GO:0006526]
Q8NIV6	spt-6 NCU04611	Transcription elongation factor spt-6 (Chromatin elongation factor spt-6)		2759	4751	GO:0003677; GO:0005634; GO:0032784; GO:0006357; GO:0006351	nucleus [GO:0005634]; DNA binding [GO:0003677]; regulation of DNA-templated transcription, elongation [GO:0032784]; regulation of transcription from RNA polymerase II promoter [GO:0006357]; transcription, DNA-templated [GO:0006351]
P05220	tub-2 B2C22.060 NCU04054	Tubulin beta chain (Beta-tubulin)		2759	4751	GO:0005525; GO:0003924; GO:0005737; GO:0005874; GO:0007017; GO:0046677; GO:0005200	cytoplasm [GO:0005737]; microtubule [GO:0005874]; GTP binding [GO:0005525]; GTPase activity [GO:0003924]; structural constituent of cytoskeleton [GO:0005200]; microtubule-based process [GO:0007017]; response to antibiotic [GO:0046677]
P08791	LEU2 3-IMDH	3-isopropylmalate dehydrogenase (3-IPM-DH) (IMDH) (EC 1.1.1.85) (Beta-IPM dehydrogenase)	PATHWAY: Amino-acid biosynthesis; L-leucine biosynthesis; L-leucine from 3-methyl-2-oxobutanoate: step 3/4.	2759	4751	GO:0003862; GO:0051287; GO:0005737; GO:0009098; GO:0000287	cytoplasm [GO:0005737]; 3-isopropylmalate dehydrogenase activity [GO:0003862]; magnesium ion binding [GO:0000287]; NAD binding [GO:0051287]; leucine biosynthetic process [GO:0009098]
P84081	ARF2	ADP-ribosylation factor 2		2759	33208	GO:0005525; GO:0005794; GO:0015031; GO:0007264; GO:0016192	Golgi apparatus [GO:0005794]; GTP binding [GO:0005525]; protein transport [GO:0015031]; small GTPase mediated signal transduction [GO:0007264]; vesicle-mediated transport [GO:0016192]
Q96556		Spermidine synthase 1 (SPDSY 1) (EC 2.5.1.16) (Putrescine aminopropyltransferase 1)	PATHWAY: Amine and polyamine biosynthesis; spermidine biosynthesis; spermidine from putrescine: step 1/1.	2759	33090	GO:0008295; GO:0004766	spermidine synthase activity [GO:0004766]; spermidine biosynthetic process [GO:0008295]
Q09MH4	ndhK	NAD(P)H-quinone oxidoreductase subunit K, chloroplastic (EC 1.6.5.-) (NAD(P)H dehydrogenase subunit K) (NADH-plastoquinone oxidoreductase subunit K)		2759	33090	GO:0051539; GO:0008137; GO:0009535; GO:0005506; GO:0019684; GO:0048038; GO:0006810	chloroplast thylakoid membrane [GO:0009535]; 4 iron, 4 sulfur cluster binding [GO:0051539]; iron ion binding [GO:0005506]; NADH dehydrogenase (ubiquinone) activity [GO:0008137]; quinone binding [GO:0048038]; photosynthesis, light reaction [GO:0019684]; transport [GO:0006810]
Q7S133	crf1-1 swr1 NCU09993	Helicase swr-1 (EC 3.6.4.12) (Chromatin remodeling factor 1-1)		2759	4751	GO:0005524; GO:0008026; GO:0003677; GO:0016568; GO:0005634; GO:0006355; GO:0006351	nucleus [GO:0005634]; ATP binding [GO:0005524]; ATP-dependent helicase activity [GO:0008026]; DNA binding [GO:0003677]; chromatin modification [GO:0016568]; regulation of transcription, DNA-templated [GO:0006355]; transcription, DNA-templated [GO:0006351]
O93956	palI AN4853	pH-response regulator protein palI/RIM9		2759	4751	GO:0030428; GO:0016021; GO:0005886	cell septum [GO:0030428]; integral component of membrane [GO:0016021]; plasma membrane [GO:0005886]
Q7S9J4	dbp-10 NCU07712	ATP-dependent RNA helicase dbp-10 (EC 3.6.4.13)		2759	4751	GO:0005524; GO:0004004; GO:0003723; GO:0010501; GO:0005730; GO:0006364	nucleolus [GO:0005730]; ATP binding [GO:0005524]; ATP-dependent RNA helicase activity [GO:0004004]; RNA binding [GO:0003723]; RNA secondary structure unwinding [GO:0010501]; rRNA processing [GO:0006364]
O94142	CYP503A1	Ent-kaurene oxidase (EC 1.14.13.78) (Cytochrome P450 503A1) (Cytochrome P450-4)	PATHWAY: Plant hormone biosynthesis; gibberellin biosynthesis.	2759	4751	GO:0052617; GO:0052616; GO:0052615; GO:0010241; GO:0009686; GO:0020037; GO:0016021; GO:0005506	integral component of membrane [GO:0016021]; ent-kaur-16-en-19-al oxidase activity [GO:0052617]; ent-kaur-16-en-19-ol oxidase activity [GO:0052616]; ent-kaurene oxidase activity [GO:0052615]; heme binding [GO:0020037]; iron ion binding [GO:0005506]; ent-kaurene oxidation to kaurenoic acid [GO:0010241]; gibberellin biosynthetic process [GO:0009686]
A6R8I2	CLU1 TIF31 HCAG_06623	Clustered mitochondria protein homolog (Protein TIF31 homolog)		2759	4751	GO:0005737; GO:0048312	cytoplasm [GO:0005737]; intracellular distribution of mitochondria [GO:0048312]
Q54UQ2	pgmB DDB_G0280897	Probable phosphoglucomutase-2 (PGM 2) (EC 5.4.2.2) (Glucose phosphomutase 2)		2759		GO:0005737; GO:0006006; GO:0000287; GO:0004614	cytoplasm [GO:0005737]; magnesium ion binding [GO:0000287]; phosphoglucomutase activity [GO:0004614]; glucose metabolic process [GO:0006006]
O65039	CYSEP	Vignain (EC 3.4.22.-) (Cysteine endopeptidase)		2759	33090	GO:0008234; GO:0016023	cytoplasmic, membrane-bounded vesicle [GO:0016023]; cysteine-type peptidase activity [GO:0008234]
Q54PL2	ints7 DDB_G0284483	Integrator complex subunit 7 homolog		2759		GO:0032039; GO:0016180	integrator complex [GO:0032039]; snRNA processing [GO:0016180]
P0C198	CHK1 UMAG_11087	Serine/threonine-protein kinase CHK1 (EC 2.7.11.1) (Checkpoint kinase 1)		2759	4751	GO:0005524; GO:0005634; GO:0004674	nucleus [GO:0005634]; ATP binding [GO:0005524]; protein serine/threonine kinase activity [GO:0004674]
P24465	CYP71A1	Cytochrome P450 71A1 (EC 1.14.-.-) (ARP-2) (CYPLXXIA1)		2759	33090	GO:0005789; GO:0009835; GO:0020037; GO:0016021; GO:0005506; GO:0004497; GO:0016705	endoplasmic reticulum membrane [GO:0005789]; integral component of membrane [GO:0016021]; heme binding [GO:0020037]; iron ion binding [GO:0005506]; monooxygenase activity [GO:0004497]; oxidoreductase activity, acting on paired donors, with incorporation or reduction of molecular oxygen [GO:0016705]; fruit ripening [GO:0009835]
Q9S7J8	RAN1 HMA7 At5g44790 K23L20.14 T19K24.18	Copper-transporting ATPase RAN1 (EC 3.6.3.54) (Protein HEAVY METAL ATPASE 7) (Protein RESPONSIVE TO ANTAGONIST 1)		2759	33090	GO:0005524; GO:0005794; GO:0005507; GO:0035434; GO:0043682; GO:0005768; GO:0009873; GO:0005887; GO:0010119; GO:0009723; GO:0005802	endosome [GO:0005768]; Golgi apparatus [GO:0005794]; integral component of plasma membrane [GO:0005887]; trans-Golgi network [GO:0005802]; ATP binding [GO:0005524]; copper ion binding [GO:0005507]; copper-transporting ATPase activity [GO:0043682]; copper ion transmembrane transport [GO:0035434]; ethylene-activated signaling pathway [GO:0009873]; regulation of stomatal movement [GO:0010119]; respo…
P14853	COX3 COXIII GlmaxMp04	Cytochrome c oxidase subunit 3 (EC 1.9.3.1) (Cytochrome c oxidase polypeptide III)		2759	33090	GO:0019646; GO:0004129; GO:0016021; GO:0005743	integral component of membrane [GO:0016021]; mitochondrial inner membrane [GO:0005743]; cytochrome-c oxidase activity [GO:0004129]; aerobic electron transport chain [GO:0019646]
A3P669	acdS BURPS1106A_A1795	1-aminocyclopropane-1-carboxylate deaminase (ACC deaminase) (ACCD) (EC 3.5.99.7)		2		GO:0008660; GO:0018871; GO:0009310; GO:0030170	1-aminocyclopropane-1-carboxylate deaminase activity [GO:0008660]; pyridoxal phosphate binding [GO:0030170]; 1-aminocyclopropane-1-carboxylate metabolic process [GO:0018871]; amine catabolic process [GO:0009310]
Q9FLF7	HAM1 HAG4 At5g64610 MUB3.13	Histone acetyltransferase of the MYST family 1 (EC 2.3.1.48) (Histone acetyltransferase of the GNAT/MYST superfamily 4) (MYST-like histone acetyltransferase 1)		2759	33090	GO:0006281; GO:0043981; GO:0016573; GO:0004402; GO:0043995; GO:0046872; GO:0005634; GO:2000028; GO:0006355; GO:0010224; GO:0006351	nucleus [GO:0005634]; histone acetyltransferase activity [GO:0004402]; histone acetyltransferase activity (H4-K5 specific) [GO:0043995]; metal ion binding [GO:0046872]; DNA repair [GO:0006281]; histone acetylation [GO:0016573]; histone H4-K5 acetylation [GO:0043981]; regulation of photoperiodism, flowering [GO:2000028]; regulation of transcription, DNA-templated [GO:0006355]; response to UV-B [GO…
Q9P3X9	cyp41 NCU03853	41 kDa peptidyl-prolyl cis-trans isomerase (PPIase) (EC 5.2.1.8) (Cyclophilin-41) (CyP41) (Rotamase)		2759	4751	GO:0005737; GO:0042277; GO:0003755; GO:0006457	cytoplasm [GO:0005737]; peptide binding [GO:0042277]; peptidyl-prolyl cis-trans isomerase activity [GO:0003755]; protein folding [GO:0006457]
P53049	YOR1 YGR281W	Oligomycin resistance ATP-dependent permease YOR1		2759	4751	GO:0005524; GO:0006855; GO:0016021; GO:0005886; GO:0042908; GO:0008559	integral component of membrane [GO:0016021]; plasma membrane [GO:0005886]; ATP binding [GO:0005524]; xenobiotic-transporting ATPase activity [GO:0008559]; drug transmembrane transport [GO:0006855]; xenobiotic transport [GO:0042908]
P07142	cyt-1 NCU09816	Cytochrome c1, heme protein, mitochondrial (Complex III subunit 4) (Complex III subunit IV) (Cytochrome b-c1 complex subunit 4) (Ubiquinol-cytochrome-c reductase complex cytochrome c1 subunit) (Cytochrome c-1)		2759	4751	GO:0009055; GO:0020037; GO:0016021; GO:0046872; GO:0005743; GO:0055114; GO:0070469	integral component of membrane [GO:0016021]; mitochondrial inner membrane [GO:0005743]; respiratory chain [GO:0070469]; electron carrier activity [GO:0009055]; heme binding [GO:0020037]; metal ion binding [GO:0046872]; oxidation-reduction process [GO:0055114]
Q2UQH4	gwt1 AO090005001245	GPI-anchored wall transfer protein 1 (EC 2.3.-.-)	PATHWAY: Glycolipid biosynthesis; glycosylphosphatidylinositol-anchor biosynthesis.	2759	4751	GO:0006506; GO:0005789; GO:0032216; GO:0016021	endoplasmic reticulum membrane [GO:0005789]; integral component of membrane [GO:0016021]; glucosaminyl-phosphotidylinositol O-acyltransferase activity [GO:0032216]; GPI anchor biosynthetic process [GO:0006506]
Q48406	blaT-12b	Beta-lactamase TEM-12 (EC 3.5.2.6)		2		GO:0030655; GO:0008800; GO:0046677	beta-lactamase activity [GO:0008800]; beta-lactam antibiotic catabolic process [GO:0030655]; response to antibiotic [GO:0046677]
A2R4V1	egd2 An15g01700	Nascent polypeptide-associated complex subunit alpha (NAC-alpha) (Alpha-NAC)		2759	4751	GO:0005737; GO:0005634; GO:0015031	cytoplasm [GO:0005737]; nucleus [GO:0005634]; protein transport [GO:0015031]
P28669	YTS1	Tyrosine--tRNA ligase, mitochondrial (EC 6.1.1.1) (Tyrosyl-tRNA synthetase) (TyrRS)		2759	4751	GO:0005524; GO:0003723; GO:0006397; GO:0005759; GO:0004831; GO:0006437	mitochondrial matrix [GO:0005759]; ATP binding [GO:0005524]; RNA binding [GO:0003723]; tyrosine-tRNA ligase activity [GO:0004831]; mRNA processing [GO:0006397]; tyrosyl-tRNA aminoacylation [GO:0006437]
Q1AUL2	tatA Rxyl_1969	Sec-independent protein translocase protein TatA		2		GO:0033281; GO:0005887; GO:0009306; GO:0008320; GO:0043953	integral component of plasma membrane [GO:0005887]; TAT protein transport complex [GO:0033281]; protein transmembrane transporter activity [GO:0008320]; protein secretion [GO:0009306]; protein transport by the Tat complex [GO:0043953]
B0Y3B5	sconC skpA AFUB_053620	E3 ubiquitin ligase complex SCF subunit sconC (Sulfur controller C) (Sulfur metabolite repression control protein C)	PATHWAY: Protein modification; protein ubiquitination.	2759	4751	GO:0016567; GO:0006511	protein ubiquitination [GO:0016567]; ubiquitin-dependent protein catabolic process [GO:0006511]
Q1DSY6	CFD1 CIMG_06577	Cytosolic Fe-S cluster assembly factor CFD1 (Cytosolic Fe-S cluster-deficient protein 1)		2759	4751	GO:0051539; GO:0005524; GO:0005829; GO:0016226; GO:0046872; GO:0005634; GO:0002098	cytosol [GO:0005829]; nucleus [GO:0005634]; 4 iron, 4 sulfur cluster binding [GO:0051539]; ATP binding [GO:0005524]; metal ion binding [GO:0046872]; iron-sulfur cluster assembly [GO:0016226]; tRNA wobble uridine modification [GO:0002098]
Q9ZRB1	TUBB2	Tubulin beta-2 chain (Beta-2-tubulin)		2759	33090	GO:0005525; GO:0003924; GO:0005737; GO:0005874; GO:0007017; GO:0005200	cytoplasm [GO:0005737]; microtubule [GO:0005874]; GTP binding [GO:0005525]; GTPase activity [GO:0003924]; structural constituent of cytoskeleton [GO:0005200]; microtubule-based process [GO:0007017]
A7EBU5	lacB SS1G_02781	Probable beta-galactosidase B (EC 3.2.1.23) (Lactase B)		2759	4751	GO:0004565; GO:0005576; GO:0000272; GO:0005773	extracellular region [GO:0005576]; vacuole [GO:0005773]; beta-galactosidase activity [GO:0004565]; polysaccharide catabolic process [GO:0000272]
O49850	GDCSP	Glycine dehydrogenase (decarboxylating), mitochondrial (EC 1.4.4.2) (Glycine cleavage system P protein) (Glycine decarboxylase) (Glycine dehydrogenase (aminomethyl-transferring))		2759	33090	GO:0006546; GO:0004375; GO:0005739	mitochondrion [GO:0005739]; glycine dehydrogenase (decarboxylating) activity [GO:0004375]; glycine catabolic process [GO:0006546]
Q8NK50	lxr1 M419DRAFT_121678	NADP-dependent mannitol dehydrogenase (MtDH) (EC 1.1.1.138) (Mannitol 2-dehydrogenase [NADP(+)])		2759	4751	GO:0050038; GO:0006006; GO:0050085; GO:0051289; GO:0005997	L-xylulose reductase (NADP+) activity [GO:0050038]; mannitol 2-dehydrogenase (NADP+) activity [GO:0050085]; glucose metabolic process [GO:0006006]; protein homotetramerization [GO:0051289]; xylulose metabolic process [GO:0005997]
Q5AWM5	esf2 AN7305	Pre-rRNA-processing protein esf2 (18S rRNA factor 2)		2759	4751	GO:0030686; GO:0001671; GO:0003723; GO:0005737; GO:0000480; GO:0000447; GO:0000472; GO:0005730; GO:0000166; GO:0034462	90S preribosome [GO:0030686]; cytoplasm [GO:0005737]; nucleolus [GO:0005730]; ATPase activator activity [GO:0001671]; nucleotide binding [GO:0000166]; RNA binding [GO:0003723]; endonucleolytic cleavage in 5'-ETS of tricistronic rRNA transcript (SSU-rRNA, 5.8S rRNA, LSU-rRNA) [GO:0000480]; endonucleolytic cleavage in ITS1 to separate SSU-rRNA from 5.8S rRNA and LSU-rRNA from tricistronic rRNA tran…
Q9FYA6	BCAT5 At5g65780 F6H11.110 MPA24.13	Branched-chain-amino-acid aminotransferase 5, chloroplastic (Atbcat-5) (EC 2.6.1.42)	PATHWAY: Amino-acid biosynthesis; L-isoleucine biosynthesis; L-isoleucine from 2-oxobutanoate: step 4/4.; PATHWAY: Amino-acid biosynthesis; L-leucine biosynthesis; L-leucine from 3-methyl-2-oxobutanoate: step 4/4.; PATHWAY: Amino-acid biosynthesis; L-valine biosynthesis; L-valine from pyruvate: step 4/4.	2759	33090	GO:0052656; GO:0052654; GO:0052655; GO:0009507; GO:0009097; GO:0009098; GO:0009099	chloroplast [GO:0009507]; L-isoleucine transaminase activity [GO:0052656]; L-leucine transaminase activity [GO:0052654]; L-valine transaminase activity [GO:0052655]; isoleucine biosynthetic process [GO:0009097]; leucine biosynthetic process [GO:0009098]; valine biosynthetic process [GO:0009099]
Q96UX3	pkaR AFUA_3G10000	cAMP-dependent protein kinase regulatory subunit (PKA regulatory subunit)		2759	4751	GO:0043936; GO:0030552; GO:0005952; GO:0008603; GO:0034599; GO:0005829; GO:0030448; GO:0051447; GO:0051784; GO:0005634; GO:0009405; GO:0043945; GO:0046827	cAMP-dependent protein kinase complex [GO:0005952]; cytosol [GO:0005829]; nucleus [GO:0005634]; cAMP binding [GO:0030552]; cAMP-dependent protein kinase regulator activity [GO:0008603]; asexual sporulation resulting in formation of a cellular spore [GO:0043936]; cellular response to oxidative stress [GO:0034599]; hyphal growth [GO:0030448]; negative regulation of meiotic cell cycle [GO:0051447]; …
O08810	Eftud2 Snrp116	116 kDa U5 small nuclear ribonucleoprotein component (Elongation factor Tu GTP-binding domain-containing protein 2) (U5 snRNP-specific protein, 116 kDa) (U5-116 kDa)		2759	33208	GO:0015030; GO:0005525; GO:0003924; GO:0008380; GO:0071013; GO:0005737; GO:0006397; GO:0016020; GO:0016607; GO:0005654; GO:0005634; GO:0044822	Cajal body [GO:0015030]; catalytic step 2 spliceosome [GO:0071013]; cytoplasm [GO:0005737]; membrane [GO:0016020]; nuclear speck [GO:0016607]; nucleoplasm [GO:0005654]; nucleus [GO:0005634]; GTP binding [GO:0005525]; GTPase activity [GO:0003924]; poly(A) RNA binding [GO:0044822]; mRNA processing [GO:0006397]; RNA splicing [GO:0008380]
Q9SSQ9	PLDALPHA2 PLD2 At1g52570 F6D8.21	Phospholipase D alpha 2 (AtPLDalpha2) (PLD alpha 2) (EC 3.1.4.4) (Choline phosphatase 2) (Phosphatidylcholine-hydrolyzing phospholipase D 2)		2759	33090	GO:0070290; GO:0009738; GO:0005509; GO:0009941; GO:0030136; GO:0009873; GO:0016042; GO:0016020; GO:0046470; GO:0004630; GO:0005773	chloroplast envelope [GO:0009941]; clathrin-coated vesicle [GO:0030136]; membrane [GO:0016020]; vacuole [GO:0005773]; calcium ion binding [GO:0005509]; N-acylphosphatidylethanolamine-specific phospholipase D activity [GO:0070290]; phospholipase D activity [GO:0004630]; abscisic acid-activated signaling pathway [GO:0009738]; ethylene-activated signaling pathway [GO:0009873]; lipid catabolic proces…
C0LGG6	At1g51890 T14L22.10	Probable LRR receptor-like protein kinase At1g51890 (EC 2.7.11.1)		2759	33090	GO:0005524; GO:0042742; GO:0016021; GO:0005886; GO:0004674	integral component of membrane [GO:0016021]; plasma membrane [GO:0005886]; ATP binding [GO:0005524]; protein serine/threonine kinase activity [GO:0004674]; defense response to bacterium [GO:0042742]
Q8X132	hh2a hta-1 NCU02437	Histone H2A		2759	4751	GO:0003677; GO:0006281; GO:0006342; GO:0000790; GO:0000786	nuclear chromatin [GO:0000790]; nucleosome [GO:0000786]; DNA binding [GO:0003677]; chromatin silencing [GO:0006342]; DNA repair [GO:0006281]
Q9ZV15	CPK20 At2g38910 T7F6.8	Calcium-dependent protein kinase 20 (EC 2.7.11.1)		2759	33090	GO:0005524; GO:0009738; GO:0005509; GO:0009931; GO:0005516; GO:0004683; GO:0005737; GO:0035556; GO:0005634; GO:0018105; GO:0005886; GO:0046777	cytoplasm [GO:0005737]; nucleus [GO:0005634]; plasma membrane [GO:0005886]; ATP binding [GO:0005524]; calcium ion binding [GO:0005509]; calcium-dependent protein serine/threonine kinase activity [GO:0009931]; calmodulin binding [GO:0005516]; calmodulin-dependent protein kinase activity [GO:0004683]; abscisic acid-activated signaling pathway [GO:0009738]; intracellular signal transduction [GO:0035…
Q9SYQ8	CLV1 At1g75820 T4O12.5	Receptor protein kinase CLAVATA1 (EC 2.7.11.1)		2759	33090	GO:0005524; GO:0030154; GO:0016021; GO:0016020; GO:0007275; GO:0000325; GO:0005886; GO:0009506; GO:0043621; GO:0033612; GO:0004702; GO:0009934; GO:0023014	integral component of membrane [GO:0016021]; membrane [GO:0016020]; plant-type vacuole [GO:0000325]; plasma membrane [GO:0005886]; plasmodesma [GO:0009506]; ATP binding [GO:0005524]; protein self-association [GO:0043621]; receptor serine/threonine kinase binding [GO:0033612]; receptor signaling protein serine/threonine kinase activity [GO:0004702]; cell differentiation [GO:0030154]; multicellular…
Q8W0A1	Os01g0580200 LOC_Os01g39830 P0672C09.21	Beta-galactosidase 2 (Lactase 2) (EC 3.2.1.23)		2759	33090	GO:0048046; GO:0004565; GO:0030246; GO:0005975; GO:0005618; GO:0005773	apoplast [GO:0048046]; cell wall [GO:0005618]; vacuole [GO:0005773]; beta-galactosidase activity [GO:0004565]; carbohydrate binding [GO:0030246]; carbohydrate metabolic process [GO:0005975]
A2RAL4	bglA bgl1 An18g03570	Probable beta-glucosidase A (EC 3.2.1.21) (Beta-D-glucoside glucohydrolase A) (Cellobiase A) (Gentiobiase A)	PATHWAY: Glycan metabolism; cellulose degradation.	2759	4751	GO:0008422; GO:0044275; GO:0030245; GO:0005576; GO:0015926; GO:0005622	extracellular region [GO:0005576]; intracellular [GO:0005622]; beta-glucosidase activity [GO:0008422]; glucosidase activity [GO:0015926]; cellular carbohydrate catabolic process [GO:0044275]; cellulose catabolic process [GO:0030245]
Q5ASG9	pgaX-1 AN8761	Exopolygalacturonase X-1 (ExoPG) (EC 3.2.1.67) (Galacturan 1,4-alpha-galacturonidase) (Poly(1,4-alpha-D-galacturonide)galacturonohydrolase)		2759	4751	GO:0071555; GO:0005576; GO:0047911; GO:0045490; GO:0004650	extracellular region [GO:0005576]; galacturan 1,4-alpha-galacturonidase activity [GO:0047911]; polygalacturonase activity [GO:0004650]; cell wall organization [GO:0071555]; pectin catabolic process [GO:0045490]
P53626	bgn13.1	Glucan endo-1,3-beta-glucosidase BGN13.1 (EC 3.2.1.39) ((1->3)-beta-glucan endohydrolase BGN13.1) ((1->3)-beta-glucanase BGN13.1) (Basic beta-1,3-endoglucanase BGN13.1)		2759	4751	GO:0005576; GO:0042973	extracellular region [GO:0005576]; glucan endo-1,3-beta-D-glucosidase activity [GO:0042973]
O00105	ipuA	Isopullulanase (EC 3.2.1.57)		2759	4751	GO:0005576; GO:0051675	extracellular region [GO:0005576]; isopullulanase activity [GO:0051675]
P33144	bimB AN8783	Separin (EC 3.4.22.49) (Cell division-associated protein bimB) (Separase)		2759	4751	GO:0051301; GO:0004197; GO:0005737; GO:0051307; GO:0007067; GO:0072686; GO:0005634; GO:1901970	cytoplasm [GO:0005737]; mitotic spindle [GO:0072686]; nucleus [GO:0005634]; cysteine-type endopeptidase activity [GO:0004197]; cell division [GO:0051301]; meiotic chromosome separation [GO:0051307]; mitotic nuclear division [GO:0007067]; positive regulation of mitotic sister chromatid separation [GO:1901970]
A6RJP7	LOC1 BC1G_00668	60S ribosomal subunit assembly/export protein LOC1		2759	4751	GO:0000480; GO:0000447; GO:0000472; GO:0008298; GO:0003729; GO:0051028; GO:0005730; GO:0030687; GO:0042273	nucleolus [GO:0005730]; preribosome, large subunit precursor [GO:0030687]; mRNA binding [GO:0003729]; endonucleolytic cleavage in 5'-ETS of tricistronic rRNA transcript (SSU-rRNA, 5.8S rRNA, LSU-rRNA) [GO:0000480]; endonucleolytic cleavage in ITS1 to separate SSU-rRNA from 5.8S rRNA and LSU-rRNA from tricistronic rRNA transcript (SSU-rRNA, 5.8S rRNA, LSU-rRNA) [GO:0000447]; endonucleolytic cleava…
A7EHP6	get3 SS1G_04838	ATPase get3 (EC 3.6.-.-) (Arsenical pump-driving ATPase) (Arsenite-stimulated ATPase) (Golgi to ER traffic protein 3) (Guided entry of tail-anchored proteins 3)		2759	4751	GO:0005524; GO:0016887; GO:0005829; GO:0005783; GO:0046872; GO:0005634; GO:0045048; GO:0006810	cytosol [GO:0005829]; endoplasmic reticulum [GO:0005783]; nucleus [GO:0005634]; ATP binding [GO:0005524]; ATPase activity [GO:0016887]; metal ion binding [GO:0046872]; protein insertion into ER membrane [GO:0045048]; transport [GO:0006810]
Q5AZC0	atg17 AN6360	Autophagy-related protein 17		2759	4751	GO:1990316; GO:0032147; GO:0000045; GO:0044805; GO:0000422; GO:0030242; GO:0034727; GO:0000407; GO:0034045; GO:0032947; GO:0030295	ATG1/ULK1 kinase complex [GO:1990316]; pre-autophagosomal structure [GO:0000407]; pre-autophagosomal structure membrane [GO:0034045]; protein complex scaffold [GO:0032947]; protein kinase activator activity [GO:0030295]; activation of protein kinase activity [GO:0032147]; autophagosome assembly [GO:0000045]; late nucleophagy [GO:0044805]; mitophagy [GO:0000422]; pexophagy [GO:0030242]; piecemeal …
Q9SSR4	At1g52620 F6D8.16	Pentatricopeptide repeat-containing protein At1g52620		2759	33090
O93856		Ras-like protein		2759	4751	GO:0005525; GO:0003924; GO:0005622; GO:0006886; GO:0006913; GO:0005886; GO:0007264	intracellular [GO:0005622]; plasma membrane [GO:0005886]; GTP binding [GO:0005525]; GTPase activity [GO:0003924]; intracellular protein transport [GO:0006886]; nucleocytoplasmic transport [GO:0006913]; small GTPase mediated signal transduction [GO:0007264]
Q06157	amdR AO090003000962	Acetamidase regulatory protein		2759	4751	GO:0003677; GO:0000981; GO:0005634; GO:0006351; GO:0008270	nucleus [GO:0005634]; DNA binding [GO:0003677]; RNA polymerase II transcription factor activity, sequence-specific DNA binding [GO:0000981]; zinc ion binding [GO:0008270]; transcription, DNA-templated [GO:0006351]
Q7SCW9	ant-1 rmt2 NCU08111	Protein arginine N-methyltransferase 2 (EC 2.1.1.-) (Arginine N-methyltransferase 1) (Protein-arginine N5-methyltransferase) (Type IV protein arginine N-methyltransferase) (Type IV PRMT)		2759	4751	GO:0046498; GO:0046500; GO:0005737; GO:0005829; GO:0005634; GO:0035246; GO:0018216; GO:0019702	cytoplasm [GO:0005737]; cytosol [GO:0005829]; nucleus [GO:0005634]; protein-arginine N5-methyltransferase activity [GO:0019702]; peptidyl-arginine methylation [GO:0018216]; peptidyl-arginine N-methylation [GO:0035246]; S-adenosylhomocysteine metabolic process [GO:0046498]; S-adenosylmethionine metabolic process [GO:0046500]
Q5Z9S8	ABCG42 PDR12 Os06g0554800 LOC_Os06g36090 P0458E11.3-1 P0458E11.3-2	ABC transporter G family member 42 (OsABCG42) (Pleiotropic drug resistance protein 12) (OsPDR12)		2759	33090	GO:0005524; GO:0042626; GO:0016021; GO:0005886; GO:0055085	integral component of membrane [GO:0016021]; plasma membrane [GO:0005886]; ATP binding [GO:0005524]; ATPase activity, coupled to transmembrane movement of substances [GO:0042626]; transmembrane transport [GO:0055085]
Q5Z676	CML29 Os06g0691600 LOC_Os06g47640 OsJ_021585 P0532H03.18	Probable calcium-binding protein CML29 (Calmodulin-like protein 29)		2759	33090	GO:0005509	calcium ion binding [GO:0005509]
Q4HVS2	GNT1 FGSG_10936	Glucose N-acetyltransferase 1 (EC 2.4.1.-) (N-acetylglucosaminyltransferase)		2759	4751	GO:0000139; GO:0008375; GO:0016021; GO:0006487; GO:0005774	Golgi membrane [GO:0000139]; integral component of membrane [GO:0016021]; vacuolar membrane [GO:0005774]; acetylglucosaminyltransferase activity [GO:0008375]; protein N-linked glycosylation [GO:0006487]
P0CG72	ubi4 SPBC337.08c	Polyubiquitin [Cleaved into: Ubiquitin]		2759	4751	GO:0005737; GO:0051321; GO:0005634; GO:0031386; GO:0016567	cytoplasm [GO:0005737]; nucleus [GO:0005634]; protein tag [GO:0031386]; meiotic cell cycle [GO:0051321]; protein ubiquitination [GO:0016567]
Q4IK03	MIA40 TIM40 FGSG_02455	Mitochondrial intermembrane space import and assembly protein 40 (Mitochondrial import inner membrane translocase TIM40)		2759	4751	GO:0051537; GO:0016021; GO:0005743; GO:0005758; GO:0005742; GO:0016491; GO:0006457; GO:0045041	integral component of membrane [GO:0016021]; mitochondrial inner membrane [GO:0005743]; mitochondrial intermembrane space [GO:0005758]; mitochondrial outer membrane translocase complex [GO:0005742]; 2 iron, 2 sulfur cluster binding [GO:0051537]; oxidoreductase activity [GO:0016491]; protein folding [GO:0006457]; protein import into mitochondrial intermembrane space [GO:0045041]
Q9M1E1	NPF2.6 At3g45660 F9K21.240 T6D9.2	Protein NRT1/ PTR FAMILY 2.6 (AtNPF2.6) (Probable nitrate excretion transporter 2) (Protein NAXT1-like 1)		2759	33090	GO:0016021; GO:0042128; GO:0005215	integral component of membrane [GO:0016021]; transporter activity [GO:0005215]; nitrate assimilation [GO:0042128]
P07954	FH	Fumarate hydratase, mitochondrial (Fumarase) (EC 4.2.1.2)	PATHWAY: Carbohydrate metabolism; tricarboxylic acid cycle; (S)-malate from fumarate: step 1/1.	2759	33208	GO:0005737; GO:0005829; GO:0070062; GO:0004333; GO:0006106; GO:0048873; GO:0006108; GO:0005759; GO:0005739; GO:0051262; GO:0006099; GO:0045239	cytoplasm [GO:0005737]; cytosol [GO:0005829]; extracellular exosome [GO:0070062]; mitochondrial matrix [GO:0005759]; mitochondrion [GO:0005739]; tricarboxylic acid cycle enzyme complex [GO:0045239]; fumarate hydratase activity [GO:0004333]; fumarate metabolic process [GO:0006106]; homeostasis of number of cells within a tissue [GO:0048873]; malate metabolic process [GO:0006108]; protein tetrameri…
Q96290	MSSP1 MT1 At1g20840 F2D10.36 F9H16.18	Monosaccharide-sensing protein 1 (Monosaccharide transporter 1) (Sugar transporter MSSP1) (Sugar transporter MT1)		2759	33090	GO:0046323; GO:1904659; GO:0005355; GO:0035428; GO:0005887; GO:0009705; GO:0015992; GO:0009624; GO:0005351; GO:0005774; GO:0005773	integral component of plasma membrane [GO:0005887]; plant-type vacuole membrane [GO:0009705]; vacuolar membrane [GO:0005774]; vacuole [GO:0005773]; glucose transmembrane transporter activity [GO:0005355]; sugar:proton symporter activity [GO:0005351]; glucose import [GO:0046323]; glucose transmembrane transport [GO:1904659]; hexose transmembrane transport [GO:0035428]; proton transport [GO:0015992…
P37121	CYP76A1 CYPEG8	Cytochrome P450 76A1 (EC 1.14.-.-) (CYPLXXVIA1) (Cytochrome P-450EG8) (Fragment)		2759	33090	GO:0020037; GO:0005506; GO:0004497; GO:0016705	heme binding [GO:0020037]; iron ion binding [GO:0005506]; monooxygenase activity [GO:0004497]; oxidoreductase activity, acting on paired donors, with incorporation or reduction of molecular oxygen [GO:0016705]
Q8TFL3	DBP7 CAGL0L03047g	ATP-dependent RNA helicase DBP7 (EC 3.6.4.13)		2759	4751	GO:0005524; GO:0003723; GO:0004386; GO:0000463; GO:0005730; GO:0000027	nucleolus [GO:0005730]; ATP binding [GO:0005524]; helicase activity [GO:0004386]; RNA binding [GO:0003723]; maturation of LSU-rRNA from tricistronic rRNA transcript (SSU-rRNA, 5.8S rRNA, LSU-rRNA) [GO:0000463]; ribosomal large subunit assembly [GO:0000027]
O74298	lys2	L-2-aminoadipate reductase large subunit (EC 1.2.1.31) (EC 1.2.1.95) (Alpha-aminoadipate reductase) (Alpha-AR) (L-aminoadipate-semialdehyde dehydrogenase)	PATHWAY: Amino-acid biosynthesis; L-lysine biosynthesis via AAA pathway; L-lysine from L-alpha-aminoadipate (fungal route): step 1/3.	2759	4751	GO:0004043; GO:0019878; GO:0031177	L-aminoadipate-semialdehyde dehydrogenase activity [GO:0004043]; phosphopantetheine binding [GO:0031177]; lysine biosynthetic process via aminoadipic acid [GO:0019878]
Q9C9F5	At1g68200 T22E19.17	Zinc finger CCCH domain-containing protein 15 (AtC3H15)		2759	33090	GO:0046872; GO:0006355; GO:0003700; GO:0044212	metal ion binding [GO:0046872]; transcription factor activity, sequence-specific DNA binding [GO:0003700]; transcription regulatory region DNA binding [GO:0044212]; regulation of transcription, DNA-templated [GO:0006355]
Q4WVF4	syf1 AFUA_5G11910	Pre-mRNA-splicing factor syf1		2759	4751	GO:0008380; GO:0006397; GO:0005681	spliceosomal complex [GO:0005681]; mRNA processing [GO:0006397]; RNA splicing [GO:0008380]
Q6MB26	dnaK pc1499	Chaperone protein DnaK (HSP70) (Heat shock 70 kDa protein) (Heat shock protein 70)		2		GO:0005524; GO:0006457	ATP binding [GO:0005524]; protein folding [GO:0006457]
Q2GN49	BTN1 CHGG_10605	Protein BTN1		2759	4751	GO:0015809; GO:0000324; GO:0016021; GO:0015819; GO:0051453; GO:0005774	fungal-type vacuole [GO:0000324]; integral component of membrane [GO:0016021]; vacuolar membrane [GO:0005774]; arginine transport [GO:0015809]; lysine transport [GO:0015819]; regulation of intracellular pH [GO:0051453]
Q4WQM4	has1 AFUA_4G13330	ATP-dependent RNA helicase has1 (EC 3.6.4.13)		2759	4751	GO:0005524; GO:0003723; GO:0004386; GO:0005730; GO:0006364	nucleolus [GO:0005730]; ATP binding [GO:0005524]; helicase activity [GO:0004386]; RNA binding [GO:0003723]; rRNA processing [GO:0006364]
Q1DLM0	MEF1 CIMG_08793	Elongation factor G, mitochondrial (EF-Gmt) (Elongation factor G 1, mitochondrial) (mEF-G 1) (Elongation factor G1)	PATHWAY: Protein biosynthesis; polypeptide chain elongation. {ECO:0000255|HAMAP-Rule:MF_03061}.	2759	4751	GO:0005525; GO:0003924; GO:0032543; GO:0005739; GO:0003746	mitochondrion [GO:0005739]; GTP binding [GO:0005525]; GTPase activity [GO:0003924]; translation elongation factor activity [GO:0003746]; mitochondrial translation [GO:0032543]
Q4IQW0	NOP12 FGSG_00398	Nucleolar protein 12		2759	4751	GO:0003723; GO:0000463; GO:0005730; GO:0000166; GO:0030684	nucleolus [GO:0005730]; preribosome [GO:0030684]; nucleotide binding [GO:0000166]; RNA binding [GO:0003723]; maturation of LSU-rRNA from tricistronic rRNA transcript (SSU-rRNA, 5.8S rRNA, LSU-rRNA) [GO:0000463]
Q4PAR1	NAR1 UMAG_02802	Cytosolic Fe-S cluster assembly factor NAR1 (Nuclear architecture-related protein 1)		2759	4751	GO:0051539; GO:0016226; GO:0051536; GO:0046872; GO:0005634	nucleus [GO:0005634]; 4 iron, 4 sulfur cluster binding [GO:0051539]; iron-sulfur cluster binding [GO:0051536]; metal ion binding [GO:0046872]; iron-sulfur cluster assembly [GO:0016226]
Q4WU07	cwc2 AFUA_5G06760	Pre-mRNA-splicing factor cwc2		2759	4751	GO:0000974; GO:0017070; GO:0007049; GO:0045292; GO:0046872; GO:0000166; GO:0033120; GO:0045787; GO:0036002; GO:0005681; GO:0000387	Prp19 complex [GO:0000974]; spliceosomal complex [GO:0005681]; metal ion binding [GO:0046872]; nucleotide binding [GO:0000166]; pre-mRNA binding [GO:0036002]; U6 snRNA binding [GO:0017070]; cell cycle [GO:0007049]; mRNA cis splicing, via spliceosome [GO:0045292]; positive regulation of cell cycle [GO:0045787]; positive regulation of RNA splicing [GO:0033120]; spliceosomal snRNP assembly [GO:00003…
Q94A08	RFS2 RS2 SIP2 At3g57520 T8H10.120	Probable galactinol--sucrose galactosyltransferase 2 (EC 2.4.1.82) (Protein SEED IMBIBITION 2) (Raffinose synthase 2)		2759	33090	GO:0009506; GO:0052692; GO:0034484; GO:0080167; GO:0006979; GO:0016757	plasmodesma [GO:0009506]; raffinose alpha-galactosidase activity [GO:0052692]; transferase activity, transferring glycosyl groups [GO:0016757]; raffinose catabolic process [GO:0034484]; response to karrikin [GO:0080167]; response to oxidative stress [GO:0006979]
Q7S3M5	ptr-1 akr1 NCU08218	Palmitoyltransferase akr1 (EC 2.3.1.225) (Ankyrin repeat-containing protein akr1) (Palmitoyltransferase 1)		2759	4751	GO:0000139; GO:0031901; GO:0016021; GO:0019706; GO:0008270	early endosome membrane [GO:0031901]; Golgi membrane [GO:0000139]; integral component of membrane [GO:0016021]; protein-cysteine S-palmitoyltransferase activity [GO:0019706]; zinc ion binding [GO:0008270]
Q9C5C5	At1g07700 F24B9.21	Thioredoxin-like 4, chloroplastic (Lilium-type thioredoxin 3)		2759	33090	GO:0045454; GO:0009507; GO:0009570; GO:0006662; GO:0015035	chloroplast [GO:0009507]; chloroplast stroma [GO:0009570]; protein disulfide oxidoreductase activity [GO:0015035]; cell redox homeostasis [GO:0045454]; glycerol ether metabolic process [GO:0006662]
Q2MI72	psbH	Photosystem II reaction center protein H (PSII-H) (Photosystem II 10 kDa phosphoprotein)		2759	33090	GO:0009535; GO:0016021; GO:0042301; GO:0015979; GO:0009523; GO:0050821	chloroplast thylakoid membrane [GO:0009535]; integral component of membrane [GO:0016021]; photosystem II [GO:0009523]; phosphate ion binding [GO:0042301]; photosynthesis [GO:0015979]; protein stabilization [GO:0050821]
Q9ZPV8	COAD PPAT At2g18250 T30D6.24	Phosphopantetheine adenylyltransferase (EC 2.7.7.3) (AtCoaD) (Dephospho-CoA pyrophosphorylase) (Pantetheine-phosphate adenylyltransferase)	PATHWAY: Cofactor biosynthesis; coenzyme A biosynthesis; CoA from (R)-pantothenate: step 4/5.	2759	33090	GO:0005524; GO:0015937; GO:0005829; GO:0004140; GO:0040007; GO:0006629; GO:0019915; GO:0004595; GO:0016310; GO:0080020; GO:0006970; GO:0009651	cytosol [GO:0005829]; ATP binding [GO:0005524]; dephospho-CoA kinase activity [GO:0004140]; pantetheine-phosphate adenylyltransferase activity [GO:0004595]; coenzyme A biosynthetic process [GO:0015937]; growth [GO:0040007]; lipid metabolic process [GO:0006629]; lipid storage [GO:0019915]; phosphorylation [GO:0016310]; regulation of coenzyme A biosynthetic process [GO:0080020]; response to osmotic…
Q5ATV8	rpc82 rpc3 AN8272	DNA-directed RNA polymerase III subunit rpc3 (RNA polymerase III subunit C3)		2759	4751	GO:0003677; GO:0005666; GO:0003899; GO:0044732; GO:0006383	DNA-directed RNA polymerase III complex [GO:0005666]; mitotic spindle pole body [GO:0044732]; DNA binding [GO:0003677]; DNA-directed RNA polymerase activity [GO:0003899]; transcription from RNA polymerase III promoter [GO:0006383]
Q8NK92	aorO AO090026000083	Aorsin (EC 3.4.21.-)		2759	4751	GO:0005576; GO:0005615; GO:0046872; GO:0006508; GO:0004252	extracellular region [GO:0005576]; extracellular space [GO:0005615]; metal ion binding [GO:0046872]; serine-type endopeptidase activity [GO:0004252]; proteolysis [GO:0006508]
Q0ZJ32	atpI GSVIVT00013243001 LOC100246719 VIVICP009	ATP synthase subunit a, chloroplastic (ATP synthase F0 sector subunit a) (F-ATPase subunit IV)		2759	33090	GO:0015986; GO:0009535; GO:0016021; GO:0005886; GO:0046933; GO:0045263	chloroplast thylakoid membrane [GO:0009535]; integral component of membrane [GO:0016021]; plasma membrane [GO:0005886]; proton-transporting ATP synthase complex, coupling factor F(o) [GO:0045263]; proton-transporting ATP synthase activity, rotational mechanism [GO:0046933]; ATP synthesis coupled proton transport [GO:0015986]
Q01VB2	rpoC Acid_5456	DNA-directed RNA polymerase subunit beta' (RNAP subunit beta') (EC 2.7.7.6) (RNA polymerase subunit beta') (Transcriptase subunit beta')		2		GO:0003677; GO:0003899; GO:0006351	DNA binding [GO:0003677]; DNA-directed RNA polymerase activity [GO:0003899]; transcription, DNA-templated [GO:0006351]
Q9XHM1	TIF3C1 AM3-1	Eukaryotic translation initiation factor 3 subunit C (eIF3c) (Eukaryotic translation initiation factor 3 subunit 8) (eIF3 p110)		2759	33090	GO:0016282; GO:0033290; GO:0005852; GO:0001731; GO:0006446; GO:0003743	eukaryotic 43S preinitiation complex [GO:0016282]; eukaryotic 48S preinitiation complex [GO:0033290]; eukaryotic translation initiation factor 3 complex [GO:0005852]; translation initiation factor activity [GO:0003743]; formation of translation preinitiation complex [GO:0001731]; regulation of translational initiation [GO:0006446]
Q9ZVX2	AMS BHLH21 EN48 At2g16910 F12A24.9	Transcription factor ABORTED MICROSPORES (Basic helix-loop-helix protein 21) (AtbHLH21) (bHLH 21) (Transcription factor EN 48) (bHLH transcription factor bHLH021)		2759	33090	GO:0000978; GO:0048658; GO:0005634; GO:0009555; GO:0006355; GO:0003700; GO:0006351	nucleus [GO:0005634]; RNA polymerase II core promoter proximal region sequence-specific DNA binding [GO:0000978]; transcription factor activity, sequence-specific DNA binding [GO:0003700]; anther wall tapetum development [GO:0048658]; pollen development [GO:0009555]; regulation of transcription, DNA-templated [GO:0006355]; transcription, DNA-templated [GO:0006351]
Q4PGL2	INO80 UMAG_00751	Putative DNA helicase INO80 (EC 3.6.4.12)		2759	4751	GO:0005524; GO:0016887; GO:0003677; GO:0006281; GO:0031011; GO:0006338; GO:0004386; GO:0006355; GO:0006351	Ino80 complex [GO:0031011]; ATP binding [GO:0005524]; ATPase activity [GO:0016887]; DNA binding [GO:0003677]; helicase activity [GO:0004386]; chromatin remodeling [GO:0006338]; DNA repair [GO:0006281]; regulation of transcription, DNA-templated [GO:0006355]; transcription, DNA-templated [GO:0006351]
P93033	FUM1 At2g47510 T30B22.19	Fumarate hydratase 1, mitochondrial (Fumarase 1) (EC 4.2.1.2)	PATHWAY: Carbohydrate metabolism; tricarboxylic acid cycle; (S)-malate from fumarate: step 1/1.	2759	33090	GO:0005829; GO:0004333; GO:0006106; GO:0006108; GO:0005739; GO:0048868; GO:0051262; GO:0006979; GO:0009651; GO:0006099; GO:0045239	cytosol [GO:0005829]; mitochondrion [GO:0005739]; tricarboxylic acid cycle enzyme complex [GO:0045239]; fumarate hydratase activity [GO:0004333]; fumarate metabolic process [GO:0006106]; malate metabolic process [GO:0006108]; pollen tube development [GO:0048868]; protein tetramerization [GO:0051262]; response to oxidative stress [GO:0006979]; response to salt stress [GO:0009651]; tricarboxylic ac…
Q5B1J4	mpg1 AN5586	Mannose-1-phosphate guanyltransferase (EC 2.7.7.13) (GDP-mannose pyrophosphorylase) (GTP-mannose-1-phosphate guanylyltransferase)	PATHWAY: Nucleotide-sugar biosynthesis; GDP-alpha-D-mannose biosynthesis; GDP-alpha-D-mannose from alpha-D-mannose 1-phosphate (GTP route): step 1/1.	2759	4751	GO:0009298; GO:0005525; GO:0007049; GO:0051286; GO:0005829; GO:0009272; GO:0004475	cell tip [GO:0051286]; cytosol [GO:0005829]; GTP binding [GO:0005525]; mannose-1-phosphate guanylyltransferase activity [GO:0004475]; cell cycle [GO:0007049]; fungal-type cell wall biogenesis [GO:0009272]; GDP-mannose biosynthetic process [GO:0009298]
Q4WNN2	get1 AFUA_4G06340	Protein get1 (Guided entry of tail-anchored proteins 1)		2759	4751	GO:0043529; GO:0005789; GO:0016021; GO:0071816; GO:0006810	endoplasmic reticulum membrane [GO:0005789]; GET complex [GO:0043529]; integral component of membrane [GO:0016021]; tail-anchored membrane protein insertion into ER membrane [GO:0071816]; transport [GO:0006810]
A1CJ34	chl1 ACLA_033610	ATP-dependent DNA helicase chl1 (EC 3.6.4.12) (Chromosome loss protein 1)		2759	4751	GO:0005524; GO:0004003; GO:0003677; GO:0007049; GO:0006139; GO:0005634	nucleus [GO:0005634]; ATP binding [GO:0005524]; ATP-dependent DNA helicase activity [GO:0004003]; DNA binding [GO:0003677]; cell cycle [GO:0007049]; nucleobase-containing compound metabolic process [GO:0006139]
Q96WQ8	eglB cel5B AKAW_03613	Probable endo-beta-1,4-glucanase B (Endoglucanase B) (EC 3.2.1.4) (Carboxymethylcellulase B) (Cellulase 5B) (Cellulase B)		2759	4751	GO:0008810; GO:0030245; GO:0005576	extracellular region [GO:0005576]; cellulase activity [GO:0008810]; cellulose catabolic process [GO:0030245]
B5EEL9	cobT Gbem_3813	Nicotinate-nucleotide--dimethylbenzimidazole phosphoribosyltransferase (NN:DBI PRT) (EC 2.4.2.21) (N(1)-alpha-phosphoribosyltransferase)	PATHWAY: Nucleoside biosynthesis; alpha-ribazole biosynthesis; alpha-ribazole from 5,6-dimethylbenzimidazole: step 1/2. {ECO:0000255|HAMAP-Rule:MF_00230}.	2		GO:0009236; GO:0015420; GO:0008939; GO:0009163	cobalamin-transporting ATPase activity [GO:0015420]; nicotinate-nucleotide-dimethylbenzimidazole phosphoribosyltransferase activity [GO:0008939]; cobalamin biosynthetic process [GO:0009236]; nucleoside biosynthetic process [GO:0009163]
Q8RY82	At2g32560 T26B15.12	F-box protein At2g32560		2759	33090
O81415	PME39 ARATH39 At4g02300 T2H3.6	Probable pectinesterase/pectinesterase inhibitor 39 [Includes: Pectinesterase inhibitor 39 (Pectin methylesterase inhibitor 39); Pectinesterase 39 (PE 39) (EC 3.1.1.11) (Pectin methylesterase 39) (AtPME39)]	PATHWAY: Glycan metabolism; pectin degradation; 2-dehydro-3-deoxy-D-gluconate from pectin: step 1/5.	2759	33090	GO:0045330; GO:0071944; GO:0005618; GO:0042545; GO:0050829; GO:0005576; GO:0043086; GO:0045490; GO:0030599; GO:0046910	cell periphery [GO:0071944]; cell wall [GO:0005618]; extracellular region [GO:0005576]; aspartyl esterase activity [GO:0045330]; pectinesterase activity [GO:0030599]; pectinesterase inhibitor activity [GO:0046910]; cell wall modification [GO:0042545]; defense response to Gram-negative bacterium [GO:0050829]; negative regulation of catalytic activity [GO:0043086]; pectin catabolic process [GO:0045…
B0XMT4	mns1B msdS AFUB_014090	Probable mannosyl-oligosaccharide alpha-1,2-mannosidase 1B (EC 3.2.1.113) (Class I alpha-mannosidase 1B) (Man(9)-alpha-mannosidase 1B)	PATHWAY: Protein modification; protein glycosylation. {ECO:0000250|UniProtKB:P32906}.	2759	4751	GO:0005509; GO:0060205; GO:0004571; GO:0016020; GO:0006486	cytoplasmic membrane-bounded vesicle lumen [GO:0060205]; membrane [GO:0016020]; calcium ion binding [GO:0005509]; mannosyl-oligosaccharide 1,2-alpha-mannosidase activity [GO:0004571]; protein glycosylation [GO:0006486]
Q06SI2	atpA	ATP synthase subunit alpha, chloroplastic (EC 3.6.3.14) (ATP synthase F1 sector subunit alpha) (F-ATPase subunit alpha)		2759	33090	GO:0005524; GO:0015991; GO:0015986; GO:0009535; GO:0046933; GO:0045261; GO:0046961	chloroplast thylakoid membrane [GO:0009535]; proton-transporting ATP synthase complex, catalytic core F(1) [GO:0045261]; ATP binding [GO:0005524]; proton-transporting ATP synthase activity, rotational mechanism [GO:0046933]; proton-transporting ATPase activity, rotational mechanism [GO:0046961]; ATP hydrolysis coupled proton transport [GO:0015991]; ATP synthesis coupled proton transport [GO:00159…
P08843	alcA AN8979	Alcohol dehydrogenase 1 (EC 1.1.1.1) (Alcohol dehydrogenase I) (ADH I)		2759	4751	GO:0046187; GO:0004022; GO:0097308; GO:0005737; GO:0006068; GO:0006567; GO:0008270	cytoplasm [GO:0005737]; alcohol dehydrogenase (NAD) activity [GO:0004022]; zinc ion binding [GO:0008270]; acetaldehyde catabolic process [GO:0046187]; cellular response to farnesol [GO:0097308]; ethanol catabolic process [GO:0006068]; threonine catabolic process [GO:0006567]
Q9Y875	metE AN2229	Homoserine O-acetyltransferase (EC 2.3.1.31) (Homoserine O-trans-acetylase)	PATHWAY: Amino-acid biosynthesis; L-methionine biosynthesis via de novo pathway; O-acetyl-L-homoserine from L-homoserine: step 1/1.	2759	4751	GO:0005737; GO:0004414; GO:0009092; GO:0009086; GO:0006555	cytoplasm [GO:0005737]; homoserine O-acetyltransferase activity [GO:0004414]; homoserine metabolic process [GO:0009092]; methionine biosynthetic process [GO:0009086]; methionine metabolic process [GO:0006555]
Q84KJ7	AMT2-1 Os05g0468700 LOC_Os05g39240 OJ1058_C01.9	Ammonium transporter 2 member 1 (OsAMT2;1)		2759	33090	GO:0072488; GO:0008519; GO:0015696; GO:0005887; GO:0019740; GO:0015695; GO:0005886	integral component of plasma membrane [GO:0005887]; plasma membrane [GO:0005886]; ammonium transmembrane transporter activity [GO:0008519]; ammonium transmembrane transport [GO:0072488]; ammonium transport [GO:0015696]; nitrogen utilization [GO:0019740]; organic cation transport [GO:0015695]
Q7RZM8	rbg-5 utp10 NCU00336	U3 small nucleolar RNA-associated protein 10 (Ribosome biogenesis protein 5)		2759	4751	GO:0030686; GO:0000462; GO:0044732; GO:0045943; GO:0032040; GO:0030515; GO:0034455	90S preribosome [GO:0030686]; mitotic spindle pole body [GO:0044732]; small-subunit processome [GO:0032040]; t-UTP complex [GO:0034455]; snoRNA binding [GO:0030515]; maturation of SSU-rRNA from tricistronic rRNA transcript (SSU-rRNA, 5.8S rRNA, LSU-rRNA) [GO:0000462]; positive regulation of transcription from RNA polymerase I promoter [GO:0045943]
Q9M7Q2	ABF4 AREB2 BZIP38 At3g19290 MVI11.7	ABSCISIC ACID-INSENSITIVE 5-like protein 7 (ABA-responsive element-binding protein 2) (Abscisic acid responsive elements-binding factor 4) (ABRE-binding factor 4) (bZIP transcription factor 38) (AtbZIP38)		2759	33090	GO:0009738; GO:0005634; GO:0043565; GO:0003700; GO:0006351	nucleus [GO:0005634]; sequence-specific DNA binding [GO:0043565]; transcription factor activity, sequence-specific DNA binding [GO:0003700]; abscisic acid-activated signaling pathway [GO:0009738]; transcription, DNA-templated [GO:0006351]
Q6ANH2	ade1 DP1373	Adenine deaminase 1 (Adenase 1) (Adenine aminase 1) (EC 3.5.4.2)		2		GO:0006146; GO:0000034	adenine deaminase activity [GO:0000034]; adenine catabolic process [GO:0006146]
Q6PMI5		Histone H4		2759	33090	GO:0003677; GO:0000786; GO:0006334; GO:0005634	nucleosome [GO:0000786]; nucleus [GO:0005634]; DNA binding [GO:0003677]; nucleosome assembly [GO:0006334]
Q8TGB2	LAS21 GPI7 CaO19.11547 CaO19.4064	GPI ethanolamine phosphate transferase 2 (EC 2.-.-.-) (Glycosylphosphatidylinositol-anchor biosynthesis protein 7)	PATHWAY: Glycolipid biosynthesis; glycosylphosphatidylinositol-anchor biosynthesis.	2759	4751	GO:0006506; GO:0005789; GO:0016021; GO:0016740	endoplasmic reticulum membrane [GO:0005789]; integral component of membrane [GO:0016021]; transferase activity [GO:0016740]; GPI anchor biosynthetic process [GO:0006506]
Q1IKG8	murD Acid345_3631	UDP-N-acetylmuramoylalanine--D-glutamate ligase (EC 6.3.2.9) (D-glutamic acid-adding enzyme) (UDP-N-acetylmuramoyl-L-alanyl-D-glutamate synthetase)	PATHWAY: Cell wall biogenesis; peptidoglycan biosynthesis. {ECO:0000255|HAMAP-Rule:MF_00639}.	2		GO:0005524; GO:0008764; GO:0007049; GO:0051301; GO:0071555; GO:0005737; GO:0009252; GO:0008360	cytoplasm [GO:0005737]; ATP binding [GO:0005524]; UDP-N-acetylmuramoylalanine-D-glutamate ligase activity [GO:0008764]; cell cycle [GO:0007049]; cell division [GO:0051301]; cell wall organization [GO:0071555]; peptidoglycan biosynthetic process [GO:0009252]; regulation of cell shape [GO:0008360]
A8SE98	psbD	Photosystem II D2 protein (PSII D2 protein) (EC 1.10.3.9) (Photosystem Q(A) protein)		2759	33090	GO:0016168; GO:0009535; GO:0045156; GO:0016021; GO:0005506; GO:0016491; GO:0009772; GO:0009523; GO:0018298	chloroplast thylakoid membrane [GO:0009535]; integral component of membrane [GO:0016021]; photosystem II [GO:0009523]; chlorophyll binding [GO:0016168]; electron transporter, transferring electrons within the cyclic electron transport pathway of photosynthesis activity [GO:0045156]; iron ion binding [GO:0005506]; oxidoreductase activity [GO:0016491]; photosynthetic electron transport in photosyst…
Q09ME1	rpl14	50S ribosomal protein L14, chloroplastic		2759	33090	GO:0009507; GO:0015934; GO:0019843; GO:0003735; GO:0006412	chloroplast [GO:0009507]; large ribosomal subunit [GO:0015934]; rRNA binding [GO:0019843]; structural constituent of ribosome [GO:0003735]; translation [GO:0006412]
B7J6H2	nuoB AFE_2411	NADH-quinone oxidoreductase subunit B (EC 1.6.5.11) (NADH dehydrogenase I subunit B) (NDH-1 subunit B)		2		GO:0051539; GO:0008137; GO:0005506; GO:0005886; GO:0048038; GO:0006810	plasma membrane [GO:0005886]; 4 iron, 4 sulfur cluster binding [GO:0051539]; iron ion binding [GO:0005506]; NADH dehydrogenase (ubiquinone) activity [GO:0008137]; quinone binding [GO:0048038]; transport [GO:0006810]
A2QY50	atg4 An11g11320	Probable cysteine protease atg4 (EC 3.4.22.-) (Autophagy-related protein 4)		2759	4751	GO:0006914; GO:0008234; GO:0005737; GO:0005634; GO:0015031	cytoplasm [GO:0005737]; nucleus [GO:0005634]; cysteine-type peptidase activity [GO:0008234]; autophagy [GO:0006914]; protein transport [GO:0015031]
A7PZL3	GSVIVT00026920001 LOC100243180	Probable polygalacturonase (PG) (EC 3.2.1.15) (Pectinase)		2759	33090	GO:0005975; GO:0016021; GO:0004650	integral component of membrane [GO:0016021]; polygalacturonase activity [GO:0004650]; carbohydrate metabolic process [GO:0005975]
O64989	CYP90B1 DWF4 At3g50660 T3A5.40	Cytochrome P450 90B1 (EC 1.14.-.-) (Protein DWARF 4) (Dwarf4) (Steroid 22-alpha-hydroxylase)	PATHWAY: Plant hormone biosynthesis; brassinosteroid biosynthesis.	2759	33090	GO:0016132; GO:0010268; GO:0005783; GO:0020037; GO:0016021; GO:0005506; GO:0009867; GO:0048366; GO:0010358; GO:0016705; GO:0009741; GO:0009753; GO:0010012; GO:0016125; GO:0009826	endoplasmic reticulum [GO:0005783]; integral component of membrane [GO:0016021]; heme binding [GO:0020037]; iron ion binding [GO:0005506]; oxidoreductase activity, acting on paired donors, with incorporation or reduction of molecular oxygen [GO:0016705]; steroid 22-alpha hydroxylase activity [GO:0010012]; brassinosteroid biosynthetic process [GO:0016132]; brassinosteroid homeostasis [GO:0010268];…
Q9FXI9	At1g19940 F6F9.1 T20H2.27	Endoglucanase 2 (EC 3.2.1.4) (Endo-1,4-beta glucanase 2)		2759	33090	GO:0071555; GO:0008810; GO:0030245; GO:0005576	extracellular region [GO:0005576]; cellulase activity [GO:0008810]; cell wall organization [GO:0071555]; cellulose catabolic process [GO:0030245]
Q37680	ND5 NAD5	NADH-ubiquinone oxidoreductase chain 5 (EC 1.6.5.3) (NADH dehydrogenase subunit 5)		2759	33090	GO:0042773; GO:0008137; GO:0016021; GO:0005743; GO:0070469	integral component of membrane [GO:0016021]; mitochondrial inner membrane [GO:0005743]; respiratory chain [GO:0070469]; NADH dehydrogenase (ubiquinone) activity [GO:0008137]; ATP synthesis coupled electron transport [GO:0042773]
P15263	degT	Pleiotropic regulatory protein		2		GO:0003677; GO:0003824; GO:0005622; GO:0000160; GO:0005886; GO:0006355; GO:0006351	intracellular [GO:0005622]; plasma membrane [GO:0005886]; catalytic activity [GO:0003824]; DNA binding [GO:0003677]; phosphorelay signal transduction system [GO:0000160]; regulation of transcription, DNA-templated [GO:0006355]; transcription, DNA-templated [GO:0006351]
Q9SLK6	ALA6 At1g54280 F20D21.10	Phospholipid-transporting ATPase 6 (AtALA6) (EC 3.6.3.1) (Aminophospholipid flippase 6)		2759	33090	GO:0005524; GO:0000139; GO:0048194; GO:0012505; GO:0016021; GO:0000287; GO:0045332; GO:0004012; GO:0005886; GO:0009860; GO:1905038; GO:0005802; GO:0008270	endomembrane system [GO:0012505]; Golgi membrane [GO:0000139]; integral component of membrane [GO:0016021]; plasma membrane [GO:0005886]; trans-Golgi network [GO:0005802]; ATP binding [GO:0005524]; magnesium ion binding [GO:0000287]; phospholipid-translocating ATPase activity [GO:0004012]; zinc ion binding [GO:0008270]; Golgi vesicle budding [GO:0048194]; phospholipid translocation [GO:0045332]; …
A2QX52	exgD An11g07660	Probable glucan 1,3-beta-glucosidase D (EC 3.2.1.58) (Exo-1,3-beta-glucanase D)		2759	4751	GO:1990819; GO:0000935; GO:0005783; GO:1904541; GO:0004338; GO:0016021; GO:0031520; GO:0000272	actin fusion focus [GO:1990819]; barrier septum [GO:0000935]; endoplasmic reticulum [GO:0005783]; integral component of membrane [GO:0016021]; plasma membrane of cell tip [GO:0031520]; glucan exo-1,3-beta-glucosidase activity [GO:0004338]; fungal-type cell wall disassembly involved in conjugation with cellular fusion [GO:1904541]; polysaccharide catabolic process [GO:0000272]
Q0UDH1	NCS2 CTU2 SNOG_10193	Cytoplasmic tRNA 2-thiolation protein 2	PATHWAY: tRNA modification; 5-methoxycarbonylmethyl-2-thiouridine-tRNA biosynthesis. {ECO:0000255|HAMAP-Rule:MF_03054}.	2759	4751	GO:0005829; GO:0002144; GO:0016779; GO:0005634; GO:0032447; GO:0000049; GO:0034227; GO:0002143; GO:0002098	cytosol [GO:0005829]; cytosolic tRNA wobble base thiouridylase complex [GO:0002144]; nucleus [GO:0005634]; nucleotidyltransferase activity [GO:0016779]; tRNA binding [GO:0000049]; protein urmylation [GO:0032447]; tRNA thio-modification [GO:0034227]; tRNA wobble position uridine thiolation [GO:0002143]; tRNA wobble uridine modification [GO:0002098]
O94676	utp22 SPBC776.08c	U3 small nucleolar RNA-associated protein 22 (U3 snoRNA-associated protein 22)		2759	4751	GO:0034456; GO:0030490; GO:0005730; GO:0005634; GO:0042254; GO:0032040; GO:0030515	nucleolus [GO:0005730]; nucleus [GO:0005634]; small-subunit processome [GO:0032040]; UTP-C complex [GO:0034456]; snoRNA binding [GO:0030515]; maturation of SSU-rRNA [GO:0030490]; ribosome biogenesis [GO:0042254]
P93401	ND2 NAD2	NADH-ubiquinone oxidoreductase chain 2 (EC 1.6.5.3) (NADH dehydrogenase subunit 2)		2759	33090	GO:0042773; GO:0008137; GO:0016021; GO:0005743; GO:0070469	integral component of membrane [GO:0016021]; mitochondrial inner membrane [GO:0005743]; respiratory chain [GO:0070469]; NADH dehydrogenase (ubiquinone) activity [GO:0008137]; ATP synthesis coupled electron transport [GO:0042773]
Q9ZPH9	At4g00750 F15P23.1	Probable methyltransferase PMT15 (EC 2.1.1.-)		2759	33090	GO:0005794; GO:0000139; GO:0005768; GO:0016021; GO:0008168; GO:0005802	endosome [GO:0005768]; Golgi apparatus [GO:0005794]; Golgi membrane [GO:0000139]; integral component of membrane [GO:0016021]; trans-Golgi network [GO:0005802]; methyltransferase activity [GO:0008168]
B8N7E5	hulA AFLA_021670	Probable E3 ubiquitin-protein ligase hulA (EC 6.3.2.-) (HECT ubiquitin ligase A)	PATHWAY: Protein modification; protein ubiquitination.	2759	4751	GO:0005737; GO:0016874; GO:0004842	cytoplasm [GO:0005737]; ligase activity [GO:0016874]; ubiquitin-protein transferase activity [GO:0004842]
A3LXZ3	PICST_79198	Very-long-chain 3-oxoacyl-CoA reductase (EC 1.1.1.330) (3-ketoacyl-CoA reductase) (3-ketoreductase) (KAR) (Microsomal beta-keto-reductase)	PATHWAY: Lipid metabolism; fatty acid biosynthesis. {ECO:0000250|UniProtKB:P38286}.	2759	4751	GO:0005789; GO:0030497; GO:0016021; GO:0045703; GO:0030148; GO:0042761	endoplasmic reticulum membrane [GO:0005789]; integral component of membrane [GO:0016021]; ketoreductase activity [GO:0045703]; fatty acid elongation [GO:0030497]; sphingolipid biosynthetic process [GO:0030148]; very long-chain fatty acid biosynthetic process [GO:0042761]
A5JTQ3	Xyl2	Beta-xylosidase/alpha-L-arabinofuranosidase 2 (Xylan 1,4-beta-xylosidase/Alpha-L-arabinofuranosidase 2) (MsXyl2) [Includes: Beta-xylosidase (EC 3.2.1.37) (1,4-beta-D-xylan xylohydrolase) (Xylan 1,4-beta-xylosidase); Alpha-L-arabinofuranosidase (Arabinosidase) (EC 3.2.1.55)]		2759	33090	GO:0046556; GO:0005578; GO:0009044; GO:0045493	proteinaceous extracellular matrix [GO:0005578]; alpha-L-arabinofuranosidase activity [GO:0046556]; xylan 1,4-beta-xylosidase activity [GO:0009044]; xylan catabolic process [GO:0045493]
Q8VZA1	LAC11 At5g03260 F15A17_290 MOK16.17	Laccase-11 (EC 1.10.3.2) (Benzenediol:oxygen oxidoreductase 11) (Diphenol oxidase 11) (Urishiol oxidase 11)		2759	33090	GO:0048046; GO:0005507; GO:0052716; GO:0009809; GO:0046274; GO:0016722	apoplast [GO:0048046]; copper ion binding [GO:0005507]; hydroquinone:oxygen oxidoreductase activity [GO:0052716]; oxidoreductase activity, oxidizing metal ions [GO:0016722]; lignin biosynthetic process [GO:0009809]; lignin catabolic process [GO:0046274]
P48467	kin NCU09730	Kinesin heavy chain		2759	4751	GO:0005524; GO:0008574; GO:0005737; GO:0030705; GO:0005871; GO:0005874; GO:0007018; GO:0008104	cytoplasm [GO:0005737]; kinesin complex [GO:0005871]; microtubule [GO:0005874]; ATP binding [GO:0005524]; ATP-dependent microtubule motor activity, plus-end-directed [GO:0008574]; cytoskeleton-dependent intracellular transport [GO:0030705]; microtubule-based movement [GO:0007018]; protein localization [GO:0008104]
O42783	treB G15D1.050 NCU04221	Neutral trehalase (EC 3.2.1.28) (Alpha,alpha-trehalase) (Alpha,alpha-trehalose glucohydrolase)		2759	4751	GO:0004555; GO:0005509; GO:0005737; GO:0005993	cytoplasm [GO:0005737]; alpha,alpha-trehalase activity [GO:0004555]; calcium ion binding [GO:0005509]; trehalose catabolic process [GO:0005993]
Q4WT99	prp5 AFUA_1G10050	Pre-mRNA-processing ATP-dependent RNA helicase prp5 (EC 3.6.4.13)		2759	4751	GO:0005524; GO:0016887; GO:1990446; GO:1990447; GO:0071004; GO:1903241; GO:0005829; GO:0004386; GO:0044732; GO:0003676	cytosol [GO:0005829]; mitotic spindle pole body [GO:0044732]; U2-type prespliceosome [GO:0071004]; ATP binding [GO:0005524]; ATPase activity [GO:0016887]; helicase activity [GO:0004386]; nucleic acid binding [GO:0003676]; U1 snRNP binding [GO:1990446]; U2 snRNP binding [GO:1990447]; U2-type prespliceosome assembly [GO:1903241]
Q9CAJ0	HAB1 P2C-HA At1g72770 F28P22.4	Protein phosphatase 2C 16 (AtPP2C16) (EC 3.1.3.16) (AtP2C-HA) (Protein HYPERSENSITIVE TO ABA 1) (Protein phosphatase 2C HAB1) (PP2C HAB1)		2759	33090	GO:0009738; GO:0005737; GO:0046872; GO:0005634; GO:0004722	cytoplasm [GO:0005737]; nucleus [GO:0005634]; metal ion binding [GO:0046872]; protein serine/threonine phosphatase activity [GO:0004722]; abscisic acid-activated signaling pathway [GO:0009738]
Q96WY0	rhoC AN2687	GTP-binding protein rhoC (Rho3 protein homolog)		2759	4751	GO:0005525; GO:0003924; GO:0000915; GO:0000935; GO:0000917; GO:0005938; GO:0034613; GO:0000226; GO:0005886; GO:0015031; GO:0032956; GO:0031991; GO:0032955; GO:0008360; GO:0007264	barrier septum [GO:0000935]; cell cortex [GO:0005938]; plasma membrane [GO:0005886]; GTP binding [GO:0005525]; GTPase activity [GO:0003924]; actomyosin contractile ring assembly [GO:0000915]; barrier septum assembly [GO:0000917]; cellular protein localization [GO:0034613]; microtubule cytoskeleton organization [GO:0000226]; protein transport [GO:0015031]; regulation of actin cytoskeleton organiza…
O48963	PHOT1 JK224 NPH1 RPT1 At3g45780 T6D9_110	Phototropin-1 (EC 2.7.11.1) (Non-phototropic hypocotyl protein 1) (Root phototropism protein 1)		2759	33090	GO:0005524; GO:0010181; GO:0009882; GO:0009785; GO:0009986; GO:0009904; GO:0009903; GO:0007623; GO:0005737; GO:0009898; GO:0042802; GO:0035556; GO:0016301; GO:0010362; GO:0005634; GO:0000155; GO:0009638; GO:0046777; GO:0004672; GO:0004674; GO:0018298; GO:0010155; GO:0010119; GO:0009637; GO:0005773	cell surface [GO:0009986]; cytoplasm [GO:0005737]; cytoplasmic side of plasma membrane [GO:0009898]; nucleus [GO:0005634]; vacuole [GO:0005773]; ATP binding [GO:0005524]; blue light photoreceptor activity [GO:0009882]; FMN binding [GO:0010181]; identical protein binding [GO:0042802]; kinase activity [GO:0016301]; phosphorelay sensor kinase activity [GO:0000155]; protein kinase activity [GO:000467…
O49859	CYP82A4	Cytochrome P450 82A4 (EC 1.14.-.-) (Cytochrome P450 CP9)		2759	33090	GO:0020037; GO:0005506; GO:0016020; GO:0016709; GO:0044550	membrane [GO:0016020]; heme binding [GO:0020037]; iron ion binding [GO:0005506]; oxidoreductase activity, acting on paired donors, with incorporation or reduction of molecular oxygen, NAD(P)H as one donor, and incorporation of one atom of oxygen [GO:0016709]; secondary metabolite biosynthetic process [GO:0044550]
Q4WRP2	mss116 AFUA_1G15620	ATP-dependent RNA helicase mss116, mitochondrial (EC 3.6.4.13)		2759	4751	GO:0005524; GO:0003723; GO:0008380; GO:0004386; GO:0006397; GO:0005759; GO:0006417	mitochondrial matrix [GO:0005759]; ATP binding [GO:0005524]; helicase activity [GO:0004386]; RNA binding [GO:0003723]; mRNA processing [GO:0006397]; regulation of translation [GO:0006417]; RNA splicing [GO:0008380]
Q8RWI9	ABCG15 WBC15 WBC22 At3g21090 MSA6.13	ABC transporter G family member 15 (ABC transporter ABCG.15) (AtABCG15) (White-brown complex homolog protein 15) (AtWBC15) (White-brown complex homolog protein 22) (AtWBC22)		2759	33090	GO:0005524; GO:0042626; GO:0016021; GO:0005886; GO:0080167; GO:0055085	integral component of membrane [GO:0016021]; plasma membrane [GO:0005886]; ATP binding [GO:0005524]; ATPase activity, coupled to transmembrane movement of substances [GO:0042626]; response to karrikin [GO:0080167]; transmembrane transport [GO:0055085]
Q8S628	ABCG51 PDR13 Os10g0205500 LOC_Os10g13830 OSJNBb0048O22.8	ABC transporter G family member 51 (OsABCG51) (Pleiotropic drug resistance protein 13) (OsPDR13)		2759	33090	GO:0005524; GO:0042626; GO:0016021; GO:0005886; GO:0055085	integral component of membrane [GO:0016021]; plasma membrane [GO:0005886]; ATP binding [GO:0005524]; ATPase activity, coupled to transmembrane movement of substances [GO:0042626]; transmembrane transport [GO:0055085]
Q08650	DGA1 YOR245C	Diacylglycerol O-acyltransferase 1 (DGAT) (EC 2.3.1.20) (Acyl-CoA:monoacylglycerol acyltransferase) (MGAT) (EC 2.3.1.22)	PATHWAY: Glycerolipid metabolism; triacylglycerol biosynthesis.	2759	4751	GO:0003846; GO:0006672; GO:0004144; GO:0005789; GO:0006071; GO:0016021; GO:0005811; GO:0019915; GO:0019432	endoplasmic reticulum membrane [GO:0005789]; integral component of membrane [GO:0016021]; lipid particle [GO:0005811]; 2-acylglycerol O-acyltransferase activity [GO:0003846]; diacylglycerol O-acyltransferase activity [GO:0004144]; ceramide metabolic process [GO:0006672]; glycerol metabolic process [GO:0006071]; lipid storage [GO:0019915]; triglyceride biosynthetic process [GO:0019432]
Q38869	CPK4 At4g09570 T25P22.10	Calcium-dependent protein kinase 4 (EC 2.7.11.1) (Calmodulin-domain protein kinase CDPK isoform 4)		2759	33090	GO:0005524; GO:0005509; GO:0009931; GO:0005516; GO:0004683; GO:0005829; GO:0035556; GO:0005634; GO:0018105; GO:0005886; GO:0009789; GO:0046777; GO:0004672	cytosol [GO:0005829]; nucleus [GO:0005634]; plasma membrane [GO:0005886]; ATP binding [GO:0005524]; calcium ion binding [GO:0005509]; calcium-dependent protein serine/threonine kinase activity [GO:0009931]; calmodulin binding [GO:0005516]; calmodulin-dependent protein kinase activity [GO:0004683]; protein kinase activity [GO:0004672]; intracellular signal transduction [GO:0035556]; peptidyl-serin…
Q0UHM7	DBP7 SNOG_08737	ATP-dependent RNA helicase DBP7 (EC 3.6.4.13)		2759	4751	GO:0005524; GO:0004004; GO:0003723; GO:0010501; GO:0005730; GO:0006364	nucleolus [GO:0005730]; ATP binding [GO:0005524]; ATP-dependent RNA helicase activity [GO:0004004]; RNA binding [GO:0003723]; RNA secondary structure unwinding [GO:0010501]; rRNA processing [GO:0006364]
B1NWD5	atpA	ATP synthase subunit alpha, chloroplastic (EC 3.6.3.14) (ATP synthase F1 sector subunit alpha) (F-ATPase subunit alpha)		2759	33090	GO:0005524; GO:0015991; GO:0015986; GO:0009535; GO:0046933; GO:0045261; GO:0046961	chloroplast thylakoid membrane [GO:0009535]; proton-transporting ATP synthase complex, catalytic core F(1) [GO:0045261]; ATP binding [GO:0005524]; proton-transporting ATP synthase activity, rotational mechanism [GO:0046933]; proton-transporting ATPase activity, rotational mechanism [GO:0046961]; ATP hydrolysis coupled proton transport [GO:0015991]; ATP synthesis coupled proton transport [GO:00159…
O14325	SPBC16E9.10c	Uncharacterized AAA domain-containing protein C16E9.10c		2759	4751	GO:0005524; GO:0016887; GO:0005730; GO:0005634; GO:0000055	nucleolus [GO:0005730]; nucleus [GO:0005634]; ATP binding [GO:0005524]; ATPase activity [GO:0016887]; ribosomal large subunit export from nucleus [GO:0000055]
Q0H8Y7	COX2	Cytochrome c oxidase subunit 2 (EC 1.9.3.1) (Cytochrome c oxidase polypeptide II)		2759	4751	GO:0005507; GO:0004129; GO:0022900; GO:0016021; GO:0005743; GO:0070469	integral component of membrane [GO:0016021]; mitochondrial inner membrane [GO:0005743]; respiratory chain [GO:0070469]; copper ion binding [GO:0005507]; cytochrome-c oxidase activity [GO:0004129]; electron transport chain [GO:0022900]
P56526	aglA	Alpha-glucosidase (EC 3.2.1.20) (Maltase)		2759	4751	GO:0004558; GO:0030246; GO:0032450	alpha-1,4-glucosidase activity [GO:0004558]; carbohydrate binding [GO:0030246]; maltose alpha-glucosidase activity [GO:0032450]
P05499	ATP6	ATP synthase subunit a (F-ATPase protein 6)		2759	33090	GO:0015986; GO:0015078; GO:0016021; GO:0005743; GO:0045263	integral component of membrane [GO:0016021]; mitochondrial inner membrane [GO:0005743]; proton-transporting ATP synthase complex, coupling factor F(o) [GO:0045263]; hydrogen ion transmembrane transporter activity [GO:0015078]; ATP synthesis coupled proton transport [GO:0015986]
Q5ASN8	AN8692	Putative peroxiredoxin pmp20 (EC 1.11.1.15) (Peroxisomal membrane protein pmp20) (Thioredoxin reductase)		2759	4751	GO:0098869; GO:0071470; GO:0034599; GO:0005576; GO:0005622; GO:0005777; GO:0008379	extracellular region [GO:0005576]; intracellular [GO:0005622]; peroxisome [GO:0005777]; thioredoxin peroxidase activity [GO:0008379]; cellular oxidant detoxification [GO:0098869]; cellular response to osmotic stress [GO:0071470]; cellular response to oxidative stress [GO:0034599]
P29696		3-isopropylmalate dehydrogenase, chloroplastic (3-IPM-DH) (IMDH) (EC 1.1.1.85) (Beta-IPM dehydrogenase)	PATHWAY: Amino-acid biosynthesis; L-leucine biosynthesis; L-leucine from 3-methyl-2-oxobutanoate: step 3/4.	2759	33090	GO:0003862; GO:0051287; GO:0009507; GO:0004449; GO:0009098; GO:0000287; GO:0006099	chloroplast [GO:0009507]; 3-isopropylmalate dehydrogenase activity [GO:0003862]; isocitrate dehydrogenase (NAD+) activity [GO:0004449]; magnesium ion binding [GO:0000287]; NAD binding [GO:0051287]; leucine biosynthetic process [GO:0009098]; tricarboxylic acid cycle [GO:0006099]
Q8WZY7	apg-6 atg8 B24G3.150 NCU01545	Autophagy-related protein 8 (Autophagy-related ubiquitin-like modifier atg8)		2759	4751	GO:0033110; GO:0000421; GO:0006914; GO:0006995; GO:0000329; GO:0015031	autophagosome membrane [GO:0000421]; Cvt vesicle membrane [GO:0033110]; fungal-type vacuole membrane [GO:0000329]; autophagy [GO:0006914]; cellular response to nitrogen starvation [GO:0006995]; protein transport [GO:0015031]
Q8LAH7	OPR1 At1g76680 F28O16.5	12-oxophytodienoate reductase 1 (EC 1.3.1.42) (12-oxophytodienoate-10,11-reductase 1) (AtOPR1) (OPDA-reductase 1) (FS-AT-I) [Cleaved into: 12-oxophytodienoate reductase 1, N-terminally processed]	PATHWAY: Lipid metabolism; oxylipin biosynthesis.	2759	33090	GO:0016629; GO:0010181; GO:0005737; GO:0031408	cytoplasm [GO:0005737]; 12-oxophytodienoate reductase activity [GO:0016629]; FMN binding [GO:0010181]; oxylipin biosynthetic process [GO:0031408]
Q9SZM1	EXPA20 EXP20 At4g38210 F20D10.330	Expansin-A20 (AtEXPA20) (Alpha-expansin-20) (At-EXP20) (AtEx20) (Ath-ExpAlpha-1.23)		2759	33090	GO:0005618; GO:0005576; GO:0016020; GO:0009664; GO:0080167; GO:0006949	cell wall [GO:0005618]; extracellular region [GO:0005576]; membrane [GO:0016020]; plant-type cell wall organization [GO:0009664]; response to karrikin [GO:0080167]; syncytium formation [GO:0006949]
O59826	SPCC965.06	Putative voltage-gated potassium channel subunit beta (K(+) channel subunit beta)		2759	4751	GO:0005829; GO:0016021; GO:0005634; GO:0071805; GO:0005244	cytosol [GO:0005829]; integral component of membrane [GO:0016021]; nucleus [GO:0005634]; voltage-gated ion channel activity [GO:0005244]; potassium ion transmembrane transport [GO:0071805]
Q70XX8	petB	Cytochrome b6		2759	33090	GO:0009535; GO:0045158; GO:0020037; GO:0016021; GO:0005506; GO:0016491; GO:0015979; GO:0022904	chloroplast thylakoid membrane [GO:0009535]; integral component of membrane [GO:0016021]; electron transporter, transferring electrons within cytochrome b6/f complex of photosystem II activity [GO:0045158]; heme binding [GO:0020037]; iron ion binding [GO:0005506]; oxidoreductase activity [GO:0016491]; photosynthesis [GO:0015979]; respiratory electron transport chain [GO:0022904]
Q0TXH0	SNOG_15727	Eukaryotic translation initiation factor 3 subunit K (eIF3k) (eIF-3 p25)		2759	4751	GO:0016282; GO:0033290; GO:0005852; GO:0001731; GO:0006446; GO:0043022; GO:0003743	eukaryotic 43S preinitiation complex [GO:0016282]; eukaryotic 48S preinitiation complex [GO:0033290]; eukaryotic translation initiation factor 3 complex [GO:0005852]; ribosome binding [GO:0043022]; translation initiation factor activity [GO:0003743]; formation of translation preinitiation complex [GO:0001731]; regulation of translational initiation [GO:0006446]
B1XQQ1	rpsB rps2 SYNPCC7002_A1959	30S ribosomal protein S2		2		GO:0015935; GO:0003735; GO:0006412	small ribosomal subunit [GO:0015935]; structural constituent of ribosome [GO:0003735]; translation [GO:0006412]
A2QQV6	qutD An08g03850	Probable quinate permease (Quinate transporter)		2759	4751	GO:0016021; GO:0005886; GO:0019630; GO:0022891	integral component of membrane [GO:0016021]; plasma membrane [GO:0005886]; substrate-specific transmembrane transporter activity [GO:0022891]; quinate metabolic process [GO:0019630]
Q01397	ro-3 B8L21.160 NCU03483	Dynactin, 150 kDa isoform (150 kDa dynein-associated polypeptide) (DAP-150) (DP-150) (p150-glued)		2759	4751	GO:0005737; GO:0005869; GO:0030286; GO:0010970; GO:0005874; GO:0003774	cytoplasm [GO:0005737]; dynactin complex [GO:0005869]; dynein complex [GO:0030286]; microtubule [GO:0005874]; motor activity [GO:0003774]; establishment of localization by movement along microtubule [GO:0010970]
Q9C7W2	ERF061 At1g64380 F15H21.12	Ethylene-responsive transcription factor ERF061		2759	33090	GO:0003677; GO:0009873; GO:0005634; GO:0010200; GO:0003700; GO:0006351	nucleus [GO:0005634]; DNA binding [GO:0003677]; transcription factor activity, sequence-specific DNA binding [GO:0003700]; ethylene-activated signaling pathway [GO:0009873]; response to chitin [GO:0010200]; transcription, DNA-templated [GO:0006351]
Q5YVN7	ligA1 NFA_29070	DNA ligase 1 (EC 6.5.1.2) (Polydeoxyribonucleotide synthase [NAD(+)] 1)		2		GO:0003677; GO:0003911; GO:0006281; GO:0006260; GO:0046872	DNA binding [GO:0003677]; DNA ligase (NAD+) activity [GO:0003911]; metal ion binding [GO:0046872]; DNA repair [GO:0006281]; DNA replication [GO:0006260]
P40920	hsp30 AN2530	30 kDa heat shock protein		2759	4751	GO:0097308; GO:0034605	cellular response to farnesol [GO:0097308]; cellular response to heat [GO:0034605]
Q84JD5	At5g06750 MPH15.11	Probable protein phosphatase 2C 68 (AtPP2C68) (EC 3.1.3.16)		2759	33090	GO:0046872; GO:0004722	metal ion binding [GO:0046872]; protein serine/threonine phosphatase activity [GO:0004722]
P08834	ND1 NAD1	NADH-ubiquinone oxidoreductase chain 1 (EC 1.6.5.3) (NADH dehydrogenase subunit 1)		2759	33090	GO:0008137; GO:0016021; GO:0005743; GO:0070469	integral component of membrane [GO:0016021]; mitochondrial inner membrane [GO:0005743]; respiratory chain [GO:0070469]; NADH dehydrogenase (ubiquinone) activity [GO:0008137]
P10857	leu-6 B10K17.030 NCU09463	Leucine--tRNA ligase, cytoplasmic (EC 6.1.1.4) (Leucyl-tRNA synthetase) (LeuRS)		2759	4751	GO:0005524; GO:0002161; GO:0005829; GO:0004823; GO:0006429	cytosol [GO:0005829]; aminoacyl-tRNA editing activity [GO:0002161]; ATP binding [GO:0005524]; leucine-tRNA ligase activity [GO:0004823]; leucyl-tRNA aminoacylation [GO:0006429]
P30284	nimE AN3648	G2/mitotic-specific cyclin-B		2759	4751	GO:0051301; GO:0007067; GO:0005634	nucleus [GO:0005634]; cell division [GO:0051301]; mitotic nuclear division [GO:0007067]
Q5KU05	palA AO090023000950	pH-response regulator protein palA/RIM20		2759	4751
O04249	STP7 At4g02050 AGAA.1 T10M13.6	Sugar transport protein 7 (Hexose transporter 7)		2759	33090	GO:0046323; GO:1904659; GO:0005355; GO:0035428; GO:0005887; GO:0005886; GO:0015992; GO:0005351	integral component of plasma membrane [GO:0005887]; plasma membrane [GO:0005886]; glucose transmembrane transporter activity [GO:0005355]; sugar:proton symporter activity [GO:0005351]; glucose import [GO:0046323]; glucose transmembrane transport [GO:1904659]; hexose transmembrane transport [GO:0035428]; proton transport [GO:0015992]
O42764	HPPD	4-hydroxyphenylpyruvate dioxygenase (4HPPD) (HPD) (HPPDase) (EC 1.13.11.27)	PATHWAY: Amino-acid degradation; L-phenylalanine degradation; acetoacetate and fumarate from L-phenylalanine: step 3/6.	2759	4751	GO:0003868; GO:0006559; GO:0046872; GO:0006572	4-hydroxyphenylpyruvate dioxygenase activity [GO:0003868]; metal ion binding [GO:0046872]; L-phenylalanine catabolic process [GO:0006559]; tyrosine catabolic process [GO:0006572]
B0YD91	bglE AFUB_094720	Probable beta-glucosidase E (EC 3.2.1.21) (Beta-D-glucoside glucohydrolase E) (Cellobiase E) (Gentiobiase E)	PATHWAY: Glycan metabolism; cellulose degradation.	2759	4751	GO:0008422; GO:0030245; GO:0016021; GO:0005886	integral component of membrane [GO:0016021]; plasma membrane [GO:0005886]; beta-glucosidase activity [GO:0008422]; cellulose catabolic process [GO:0030245]
Q4WJX0	csn12 AFUA_1G04520	Protein CSN12 homolog		2759	4751	GO:0008180; GO:0005829	COP9 signalosome [GO:0008180]; cytosol [GO:0005829]
Q1E5R1	DHH1 CIMG_02102	ATP-dependent RNA helicase DHH1 (EC 3.6.4.13)		2759	4751	GO:0005524; GO:0003723; GO:0000932; GO:0004386; GO:0006397; GO:0051028; GO:0006417	cytoplasmic mRNA processing body [GO:0000932]; ATP binding [GO:0005524]; helicase activity [GO:0004386]; RNA binding [GO:0003723]; mRNA processing [GO:0006397]; mRNA transport [GO:0051028]; regulation of translation [GO:0006417]
Q01408	mus-18 uve1 5E6.270 NCU08850	UV-damage endonuclease (UV-endonuclease) (EC 3.-.-.-) (Mutagen-sensitive protein 18)		2759	4751	GO:1990043; GO:1990731; GO:0000404; GO:0006298; GO:0043504; GO:0005739; GO:0006289; GO:0005634; GO:0006290	mitochondrion [GO:0005739]; nucleus [GO:0005634]; 5' deoxyribonuclease (pyrimidine dimer) activity [GO:1990043]; heteroduplex DNA loop binding [GO:0000404]; mismatch repair [GO:0006298]; mitochondrial DNA repair [GO:0043504]; nucleotide-excision repair [GO:0006289]; pyrimidine dimer repair [GO:0006290]; UV-damage excision repair, DNA incision [GO:1990731]
Q2MIF7	petD	Cytochrome b6-f complex subunit 4 (17 kDa polypeptide)		2759	33090	GO:0009535; GO:0045158; GO:0045156; GO:0016021; GO:0016491; GO:0009767	chloroplast thylakoid membrane [GO:0009535]; integral component of membrane [GO:0016021]; electron transporter, transferring electrons within cytochrome b6/f complex of photosystem II activity [GO:0045158]; electron transporter, transferring electrons within the cyclic electron transport pathway of photosynthesis activity [GO:0045156]; oxidoreductase activity [GO:0016491]; photosynthetic electron…
P42776	GBF3 BZIP55 At2g46270 T3F17.8	G-box-binding factor 3 (bZIP transcription factor 55) (AtbZIP55)		2759	33090	GO:0005829; GO:0005634; GO:0009737; GO:0043565; GO:0003700; GO:0044212; GO:0006351	cytosol [GO:0005829]; nucleus [GO:0005634]; sequence-specific DNA binding [GO:0043565]; transcription factor activity, sequence-specific DNA binding [GO:0003700]; transcription regulatory region DNA binding [GO:0044212]; response to abscisic acid [GO:0009737]; transcription, DNA-templated [GO:0006351]
Q9CAC1	CEL1 At1g70710 F5A18.11	Endoglucanase 8 (EC 3.2.1.4) (Cellulase 1) (AtCEL1) (Endo-1,4-beta glucanase 8)		2759	33090	GO:0042547; GO:0008810; GO:0030245; GO:0009507; GO:0005576	chloroplast [GO:0009507]; extracellular region [GO:0005576]; cellulase activity [GO:0008810]; cell wall modification involved in multidimensional cell growth [GO:0042547]; cellulose catabolic process [GO:0030245]
B6QVD3	rrp36 PMAA_012100	rRNA biogenesis protein rrp36 (Ribosomal RNA-processing protein 36)		2759	4751	GO:0000469; GO:0030529; GO:0005730	intracellular ribonucleoprotein complex [GO:0030529]; nucleolus [GO:0005730]; cleavage involved in rRNA processing [GO:0000469]
Q8R9X8	trpS TTE1453	Tryptophan--tRNA ligase (EC 6.1.1.2) (Tryptophanyl-tRNA synthetase) (TrpRS)		2		GO:0005524; GO:0005737; GO:0004830; GO:0006436	cytoplasm [GO:0005737]; ATP binding [GO:0005524]; tryptophan-tRNA ligase activity [GO:0004830]; tryptophanyl-tRNA aminoacylation [GO:0006436]
A1DLJ5	bglE NFIA_050080	Probable beta-glucosidase E (EC 3.2.1.21) (Beta-D-glucoside glucohydrolase E) (Cellobiase E) (Gentiobiase E)	PATHWAY: Glycan metabolism; cellulose degradation.	2759	4751	GO:0008422; GO:0030245; GO:0016021; GO:0005886	integral component of membrane [GO:0016021]; plasma membrane [GO:0005886]; beta-glucosidase activity [GO:0008422]; cellulose catabolic process [GO:0030245]
Q7M7S2	glyQ WS2118	Glycine--tRNA ligase alpha subunit (EC 6.1.1.14) (Glycyl-tRNA synthetase alpha subunit) (GlyRS)		2		GO:0005524; GO:0005737; GO:0004820; GO:0006426	cytoplasm [GO:0005737]; ATP binding [GO:0005524]; glycine-tRNA ligase activity [GO:0004820]; glycyl-tRNA aminoacylation [GO:0006426]
Q2U256	cyp6 AO090038000594	Peptidyl-prolyl cis-trans isomerase-like 4 (PPIase) (EC 5.2.1.8) (Rotamase)		2759	4751	GO:0003723; GO:0000166; GO:0005634; GO:0003755; GO:0006457	nucleus [GO:0005634]; nucleotide binding [GO:0000166]; peptidyl-prolyl cis-trans isomerase activity [GO:0003755]; RNA binding [GO:0003723]; protein folding [GO:0006457]
Q7S1I0	apg-12 atg26 NCU09301 NCU11419/NCU11407	Sterol 3-beta-glucosyltransferase (EC 2.4.1.173) (Autophagy-related protein 26)		2759	4751	GO:0006914; GO:0009813; GO:0052696; GO:0043231; GO:0030259; GO:0016020; GO:0015031; GO:0016906; GO:0016126	intracellular membrane-bounded organelle [GO:0043231]; membrane [GO:0016020]; sterol 3-beta-glucosyltransferase activity [GO:0016906]; autophagy [GO:0006914]; flavonoid biosynthetic process [GO:0009813]; flavonoid glucuronidation [GO:0052696]; lipid glycosylation [GO:0030259]; protein transport [GO:0015031]; sterol biosynthetic process [GO:0016126]
A6RF73	TPC1 HCAG_08289	Mitochondrial thiamine pyrophosphate carrier 1		2759	4751	GO:0016021; GO:0005743; GO:0055085	integral component of membrane [GO:0016021]; mitochondrial inner membrane [GO:0005743]; transmembrane transport [GO:0055085]
Q9P7T1	sib1 SPAC23G3.02c	Hydroxamate-type ferrichrome siderophore peptide synthetase (EC 6.-.-.-)		2759	4751	GO:0005829; GO:0031169; GO:0006880; GO:0016879; GO:1904091; GO:0031177	cytosol [GO:0005829]; ligase activity, forming carbon-nitrogen bonds [GO:0016879]; peptidyl carrier protein activity involved in nonribosomal peptide biosynthesis [GO:1904091]; phosphopantetheine binding [GO:0031177]; ferrichrome biosynthetic process [GO:0031169]; intracellular sequestering of iron ion [GO:0006880]
Q94A18	ABCG29 PDR1 At3g16340 MYA6.14 T02O04.17	ABC transporter G family member 29 (ABC transporter ABCG.29) (AtABCG29) (Pleiotropic drug resistance protein 1)		2759	33090	GO:0005524; GO:0042626; GO:0006855; GO:0016021; GO:0015850; GO:1901140; GO:0005886; GO:1901141	integral component of membrane [GO:0016021]; plasma membrane [GO:0005886]; ATP binding [GO:0005524]; ATPase activity, coupled to transmembrane movement of substances [GO:0042626]; drug transmembrane transport [GO:0006855]; organic hydroxy compound transport [GO:0015850]; p-coumaryl alcohol transport [GO:1901140]; regulation of lignin biosynthetic process [GO:1901141]
P09186	LOX1.3 LOX3	Seed linoleate 9S-lipoxygenase-3 (EC 1.13.11.58) (Lipoxygenase-3) (L-3)	PATHWAY: Lipid metabolism; oxylipin biosynthesis. {ECO:0000255|PROSITE-ProRule:PRU00726}.	2759	33090	GO:0005737; GO:0046872; GO:0016702; GO:0031408	cytoplasm [GO:0005737]; metal ion binding [GO:0046872]; oxidoreductase activity, acting on single donors with incorporation of molecular oxygen, incorporation of two atoms of oxygen [GO:0016702]; oxylipin biosynthetic process [GO:0031408]
Q9LEW8	At3g61080 T27I15_170	Protein-ribulosamine 3-kinase, chloroplastic (EC 2.7.1.172) (Fructosamine 3-kinase-related protein) (AtFN3K-RP)		2759	33090	GO:0009507; GO:0016301; GO:0005739	chloroplast [GO:0009507]; mitochondrion [GO:0005739]; kinase activity [GO:0016301]
Q09WW5	ndhG MoinCp074	NAD(P)H-quinone oxidoreductase subunit 6, chloroplastic (EC 1.6.5.-) (NAD(P)H dehydrogenase subunit 6) (NADH-plastoquinone oxidoreductase subunit 6)		2759	33090	GO:0008137; GO:0009535; GO:0016021; GO:0048038; GO:0006810	chloroplast thylakoid membrane [GO:0009535]; integral component of membrane [GO:0016021]; NADH dehydrogenase (ubiquinone) activity [GO:0008137]; quinone binding [GO:0048038]; transport [GO:0006810]
Q9SZL9	CSLD4 At4g38190 F20D10.310	Cellulose synthase-like protein D4 (AtCslD4) (EC 2.4.1.-)		2759	33090	GO:0005794; GO:0000139; GO:0071555; GO:0030244; GO:0016760; GO:0016021; GO:0009846	Golgi apparatus [GO:0005794]; Golgi membrane [GO:0000139]; integral component of membrane [GO:0016021]; cellulose synthase (UDP-forming) activity [GO:0016760]; cell wall organization [GO:0071555]; cellulose biosynthetic process [GO:0030244]; pollen germination [GO:0009846]
Q4WE62	cwc27 AFUA_5G01890	Peptidyl-prolyl isomerase cwc27 (PPIase cwc27) (EC 5.2.1.8) (Rotamase cwc27)		2759	4751	GO:0008380; GO:0005737; GO:0006397; GO:0003755; GO:0006457; GO:0005681	cytoplasm [GO:0005737]; spliceosomal complex [GO:0005681]; peptidyl-prolyl cis-trans isomerase activity [GO:0003755]; mRNA processing [GO:0006397]; protein folding [GO:0006457]; RNA splicing [GO:0008380]
A4QJW9	rps3	30S ribosomal protein S3, chloroplastic		2759	33090	GO:0009507; GO:0019843; GO:0015935; GO:0003735; GO:0006412	chloroplast [GO:0009507]; small ribosomal subunit [GO:0015935]; rRNA binding [GO:0019843]; structural constituent of ribosome [GO:0003735]; translation [GO:0006412]
Q4WHG1	esa1 AFUA_2G05530	Histone acetyltransferase esa1 (EC 2.3.1.48)		2759	4751	GO:0004402; GO:0005634; GO:0006355; GO:0006351	nucleus [GO:0005634]; histone acetyltransferase activity [GO:0004402]; regulation of transcription, DNA-templated [GO:0006355]; transcription, DNA-templated [GO:0006351]
Q6WKZ1	CYP71D18	Cytochrome P450 71D18 (EC 1.14.13.48) ((-)-(4S)-Limonene-6-hydroxylase)		2759	33090	GO:0018675; GO:0005789; GO:0020037; GO:0016021; GO:0005506	endoplasmic reticulum membrane [GO:0005789]; integral component of membrane [GO:0016021]; (S)-limonene 6-monooxygenase activity [GO:0018675]; heme binding [GO:0020037]; iron ion binding [GO:0005506]
Q9LMS3	LAC1 At1g18140 T10F20.14 T10O22.11	Laccase-1 (EC 1.10.3.2) (Benzenediol:oxygen oxidoreductase 1) (Diphenol oxidase 1) (Urishiol oxidase 1)		2759	33090	GO:0048046; GO:0005507; GO:0052716; GO:0009809; GO:0046274; GO:0016722	apoplast [GO:0048046]; copper ion binding [GO:0005507]; hydroquinone:oxygen oxidoreductase activity [GO:0052716]; oxidoreductase activity, oxidizing metal ions [GO:0016722]; lignin biosynthetic process [GO:0009809]; lignin catabolic process [GO:0046274]
Q4IQX3	NHP6 FGSG_00385	Non-histone chromosomal protein 6		2759	4751	GO:0003677; GO:0006281; GO:0005694; GO:0005634; GO:0006355; GO:0006351	chromosome [GO:0005694]; nucleus [GO:0005634]; DNA binding [GO:0003677]; DNA repair [GO:0006281]; regulation of transcription, DNA-templated [GO:0006355]; transcription, DNA-templated [GO:0006351]
B6K4J2	SJAG_03553	Lipoyl synthase, mitochondrial (EC 2.8.1.8) (Lipoate synthase) (LS) (Lip-syn) (Lipoic acid synthase)	PATHWAY: Protein modification; protein lipoylation via endogenous pathway; protein N(6)-(lipoyl)lysine from octanoyl-[acyl-carrier-protein]: step 2/2. {ECO:0000255|HAMAP-Rule:MF_03123}.	2759	4751	GO:0051539; GO:0016992; GO:0046872; GO:0005739	mitochondrion [GO:0005739]; 4 iron, 4 sulfur cluster binding [GO:0051539]; lipoate synthase activity [GO:0016992]; metal ion binding [GO:0046872]
P48868	COX1	Cytochrome c oxidase subunit 1 (EC 1.9.3.1) (Cytochrome c oxidase polypeptide I)	PATHWAY: Energy metabolism; oxidative phosphorylation.	2759	4751	GO:0009060; GO:0004129; GO:0020037; GO:0016021; GO:0005506; GO:0005743; GO:0006119; GO:0070469	integral component of membrane [GO:0016021]; mitochondrial inner membrane [GO:0005743]; respiratory chain [GO:0070469]; cytochrome-c oxidase activity [GO:0004129]; heme binding [GO:0020037]; iron ion binding [GO:0005506]; aerobic respiration [GO:0009060]; oxidative phosphorylation [GO:0006119]
Q7YJX0	rps4	30S ribosomal protein S4, chloroplastic		2759	33090	GO:0009507; GO:0019843; GO:0015935; GO:0003735; GO:0006412	chloroplast [GO:0009507]; small ribosomal subunit [GO:0015935]; rRNA binding [GO:0019843]; structural constituent of ribosome [GO:0003735]; translation [GO:0006412]
Q1DHH9	UTP10 CIMG_10234	U3 small nucleolar RNA-associated protein 10		2759	4751	GO:0030686; GO:0000480; GO:0000447; GO:0000472; GO:0005739; GO:0044732; GO:0045943; GO:0030688; GO:0033553; GO:0032040; GO:0030515; GO:0034455	90S preribosome [GO:0030686]; mitochondrion [GO:0005739]; mitotic spindle pole body [GO:0044732]; preribosome, small subunit precursor [GO:0030688]; rDNA heterochromatin [GO:0033553]; small-subunit processome [GO:0032040]; t-UTP complex [GO:0034455]; snoRNA binding [GO:0030515]; endonucleolytic cleavage in 5'-ETS of tricistronic rRNA transcript (SSU-rRNA, 5.8S rRNA, LSU-rRNA) [GO:0000480]; endonu…
Q9SKB2	SOBIR1 EVR At2g31880 F20M17.8	Leucine-rich repeat receptor-like serine/threonine/tyrosine-protein kinase SOBIR1 (EC 2.7.10.1) (EC 2.7.11.1) (Protein EVERSHED) (Protein SUPPRESSOR OF BIR1-1)		2759	33090	GO:0005524; GO:0006952; GO:0016021; GO:0018108; GO:0005886; GO:0010942; GO:0031349; GO:0004674; GO:0004713; GO:0004714	integral component of membrane [GO:0016021]; plasma membrane [GO:0005886]; ATP binding [GO:0005524]; protein serine/threonine kinase activity [GO:0004674]; protein tyrosine kinase activity [GO:0004713]; transmembrane receptor protein tyrosine kinase activity [GO:0004714]; defense response [GO:0006952]; peptidyl-tyrosine phosphorylation [GO:0018108]; positive regulation of cell death [GO:0010942];…
Q9FH36	GAUT12 IRX8 LGT6 At5g54690 K5F14.3	Probable galacturonosyltransferase 12 (EC 2.4.1.-) (Like glycosyl transferase 6) (Protein IRREGULAR XYLEM 8)	PATHWAY: Glycan metabolism; pectin biosynthesis.	2759	33090	GO:0005794; GO:0000139; GO:0071555; GO:0010417; GO:0010413; GO:0016021; GO:0045489; GO:0047262; GO:0045492	Golgi apparatus [GO:0005794]; Golgi membrane [GO:0000139]; integral component of membrane [GO:0016021]; polygalacturonate 4-alpha-galacturonosyltransferase activity [GO:0047262]; cell wall organization [GO:0071555]; glucuronoxylan biosynthetic process [GO:0010417]; glucuronoxylan metabolic process [GO:0010413]; pectin biosynthetic process [GO:0045489]; xylan biosynthetic process [GO:0045492]
Q9SW97	GLR3.5 GLR6 At2g32390 T32F6.9	Glutamate receptor 3.5 (Ionotropic glutamate receptor GLR6) (Ligand-gated ion channel 3.5)		2759	33090	GO:0005262; GO:0070588; GO:0006816; GO:0019722; GO:0071230; GO:0008066; GO:0016021; GO:0005622; GO:0004970; GO:0005886	integral component of membrane [GO:0016021]; intracellular [GO:0005622]; plasma membrane [GO:0005886]; calcium channel activity [GO:0005262]; glutamate receptor activity [GO:0008066]; ionotropic glutamate receptor activity [GO:0004970]; calcium ion transmembrane transport [GO:0070588]; calcium ion transport [GO:0006816]; calcium-mediated signaling [GO:0019722]; cellular response to amino acid sti…
Q9LM20	APUM8 At1g22240 F16L1.3	Putative pumilio homolog 8, chloroplastic (APUM-8) (AtPUM8)		2759	33090	GO:0003723; GO:0009507; GO:0005737; GO:0006417	chloroplast [GO:0009507]; cytoplasm [GO:0005737]; RNA binding [GO:0003723]; regulation of translation [GO:0006417]
P23231	tom70 mom72 2E4.170 NCU04245	Mitochondrial import receptor subunit tom70 (72 kDa mitochondrial outer membrane protein) (Mitochondrial import receptor for the ADP/ATP carrier) (Mitochondrial precursor proteins import receptor) (Translocase of outer membrane tom70)		2759	4751	GO:0015450; GO:0016021; GO:0006886; GO:0005741	integral component of membrane [GO:0016021]; mitochondrial outer membrane [GO:0005741]; P-P-bond-hydrolysis-driven protein transmembrane transporter activity [GO:0015450]; intracellular protein transport [GO:0006886]
Q7HIW6	psbN	Protein PsbN		2759	33090	GO:0009535; GO:0016021; GO:0015979; GO:0009539	chloroplast thylakoid membrane [GO:0009535]; integral component of membrane [GO:0016021]; photosystem II reaction center [GO:0009539]; photosynthesis [GO:0015979]
P00421	cox3 oxiC	Cytochrome c oxidase subunit 3 (EC 1.9.3.1) (Cytochrome c oxidase polypeptide III)		2759	4751	GO:0019646; GO:0004129; GO:0016021; GO:0005743	integral component of membrane [GO:0016021]; mitochondrial inner membrane [GO:0005743]; cytochrome-c oxidase activity [GO:0004129]; aerobic electron transport chain [GO:0019646]
O22049	AOX2 At5g64210 MSJ1.5	Ubiquinol oxidase 2, mitochondrial (EC 1.10.3.11) (Alternative oxidase 2)		2759	33090	GO:0009916; GO:0010230; GO:0016021; GO:0046872; GO:0005743; GO:0005739; GO:0070469	integral component of membrane [GO:0016021]; mitochondrial inner membrane [GO:0005743]; mitochondrion [GO:0005739]; respiratory chain [GO:0070469]; alternative oxidase activity [GO:0009916]; metal ion binding [GO:0046872]; alternative respiration [GO:0010230]
Q42598	thrc SPAC9E9.06c	Threonine synthase (TS) (EC 4.2.3.1)	PATHWAY: Amino-acid biosynthesis; L-threonine biosynthesis; L-threonine from L-aspartate: step 5/5.	2759	4751	GO:0005737; GO:0005829; GO:0005634; GO:0030170; GO:0009088; GO:0004795	cytoplasm [GO:0005737]; cytosol [GO:0005829]; nucleus [GO:0005634]; pyridoxal phosphate binding [GO:0030170]; threonine synthase activity [GO:0004795]; threonine biosynthetic process [GO:0009088]
Q2UTN6	set2 AO090009000660	Histone-lysine N-methyltransferase, H3 lysine-36 specific (EC 2.1.1.43) (SET domain-containing protein 2)		2759	4751	GO:0003677; GO:0006354; GO:0005694; GO:0046975; GO:0005634; GO:0006355	chromosome [GO:0005694]; nucleus [GO:0005634]; DNA binding [GO:0003677]; histone methyltransferase activity (H3-K36 specific) [GO:0046975]; DNA-templated transcription, elongation [GO:0006354]; regulation of transcription, DNA-templated [GO:0006355]
P50125	cysD AN8277	O-acetylhomoserine (thiol)-lyase (EC 2.5.1.49) (Homocysteine synthase) (O-acetylhomoserine sulfhydrylase) (OAH sulfhydrylase)		2759	4751	GO:0003961; GO:0019344; GO:0006534; GO:0030170	O-acetylhomoserine aminocarboxypropyltransferase activity [GO:0003961]; pyridoxal phosphate binding [GO:0030170]; cysteine biosynthetic process [GO:0019344]; cysteine metabolic process [GO:0006534]
P15567	ade6 min1 SPCC1322.13	Phosphoribosylaminoimidazole carboxylase (EC 4.1.1.21) (AIR carboxylase) (AIRC)	PATHWAY: Purine metabolism; IMP biosynthesis via de novo pathway; 5-amino-1-(5-phospho-D-ribosyl)imidazole-4-carboxylate from 5-amino-1-(5-phospho-D-ribosyl)imidazole (carboxylase route): step 1/1.	2759	4751	GO:0006189; GO:0005524; GO:0005737; GO:0005829; GO:0046872; GO:0004638; GO:0009113	cytoplasm [GO:0005737]; cytosol [GO:0005829]; ATP binding [GO:0005524]; metal ion binding [GO:0046872]; phosphoribosylaminoimidazole carboxylase activity [GO:0004638]; 'de novo' IMP biosynthetic process [GO:0006189]; purine nucleobase biosynthetic process [GO:0009113]
B0XZW5	abnA AFUB_034610	Probable arabinan endo-1,5-alpha-L-arabinosidase A (EC 3.2.1.99) (Endo-1,5-alpha-L-arabinanase A) (ABN A)	PATHWAY: Glycan metabolism; L-arabinan degradation.	2759	4751	GO:0031222; GO:0046558; GO:0005576; GO:0045493	extracellular region [GO:0005576]; arabinan endo-1,5-alpha-L-arabinosidase activity [GO:0046558]; arabinan catabolic process [GO:0031222]; xylan catabolic process [GO:0045493]
A6YG77	psbC	Photosystem II CP43 reaction center protein (PSII 43 kDa protein) (Protein CP-43)		2759	33090	GO:0016168; GO:0009535; GO:0045156; GO:0016021; GO:0046872; GO:0009772; GO:0009523; GO:0018298	chloroplast thylakoid membrane [GO:0009535]; integral component of membrane [GO:0016021]; photosystem II [GO:0009523]; chlorophyll binding [GO:0016168]; electron transporter, transferring electrons within the cyclic electron transport pathway of photosynthesis activity [GO:0045156]; metal ion binding [GO:0046872]; photosynthetic electron transport in photosystem II [GO:0009772]; protein-chromopho…
P23586	STP1 At1g11260 T28P6.9	Sugar transport protein 1 (Glucose transporter) (Hexose transporter 1)		2759	33090	GO:0046323; GO:1904659; GO:0005355; GO:0035428; GO:0005887; GO:0015145; GO:0015749; GO:0005634; GO:0005886; GO:0009506; GO:0015992; GO:0005351; GO:0005773	integral component of plasma membrane [GO:0005887]; nucleus [GO:0005634]; plasma membrane [GO:0005886]; plasmodesma [GO:0009506]; vacuole [GO:0005773]; glucose transmembrane transporter activity [GO:0005355]; monosaccharide transmembrane transporter activity [GO:0015145]; sugar:proton symporter activity [GO:0005351]; glucose import [GO:0046323]; glucose transmembrane transport [GO:1904659]; hexos…
P91882		Histone H4		2759	33208	GO:0003677; GO:0000786; GO:0006334; GO:0005634	nucleosome [GO:0000786]; nucleus [GO:0005634]; DNA binding [GO:0003677]; nucleosome assembly [GO:0006334]
Q58FL6	lysA lys4 An15g00350	Homoaconitase, mitochondrial (EC 4.2.1.36) (Homoaconitate hydratase)	PATHWAY: Amino-acid biosynthesis; L-lysine biosynthesis via AAA pathway; L-alpha-aminoadipate from 2-oxoglutarate: step 3/5.	2759	4751	GO:0051539; GO:0004409; GO:0019878; GO:0046872; GO:0005739	mitochondrion [GO:0005739]; 4 iron, 4 sulfur cluster binding [GO:0051539]; homoaconitate hydratase activity [GO:0004409]; metal ion binding [GO:0046872]; lysine biosynthetic process via aminoadipic acid [GO:0019878]
P78619	catB AN9339	Catalase B (EC 1.11.1.6)		2759	4751	GO:0004096; GO:0098869; GO:0005829; GO:0020037; GO:0042744; GO:0046872; GO:0042542	cytosol [GO:0005829]; catalase activity [GO:0004096]; heme binding [GO:0020037]; metal ion binding [GO:0046872]; cellular oxidant detoxification [GO:0098869]; hydrogen peroxide catabolic process [GO:0042744]; response to hydrogen peroxide [GO:0042542]
D4AIS3	OPSB ARB_04170	Probable aspartic-type endopeptidase OPSB (EC 3.4.23.-)		2759	4751	GO:0031225; GO:0004190; GO:0009405; GO:0005886	anchored component of membrane [GO:0031225]; plasma membrane [GO:0005886]; aspartic-type endopeptidase activity [GO:0004190]; pathogenesis [GO:0009405]
Q8GUQ5	CURL3	Brassinosteroid LRR receptor kinase (EC 2.7.11.1) (Altered brassinolide sensitivity 1) (Systemin receptor SR160) (tBRI1)		2759	33090	GO:0005524; GO:0048657; GO:0009742; GO:0006952; GO:0009729; GO:0005768; GO:0016021; GO:0048366; GO:0001578; GO:0060548; GO:0005886; GO:0010584; GO:0009911; GO:0004674; GO:1900140; GO:0010224; GO:0009647; GO:0005496	endosome [GO:0005768]; integral component of membrane [GO:0016021]; plasma membrane [GO:0005886]; ATP binding [GO:0005524]; protein serine/threonine kinase activity [GO:0004674]; steroid binding [GO:0005496]; anther wall tapetum cell differentiation [GO:0048657]; brassinosteroid mediated signaling pathway [GO:0009742]; defense response [GO:0006952]; detection of brassinosteroid stimulus [GO:00097…
P46285		Sedoheptulose-1,7-bisphosphatase, chloroplastic (EC 3.1.3.37) (SED(1,7)P2ase) (Sedoheptulose bisphosphatase) (SBPase)	PATHWAY: Carbohydrate biosynthesis; Calvin cycle.	2759	33090	GO:0009507; GO:0042132; GO:0046872; GO:0019253; GO:0050278	chloroplast [GO:0009507]; fructose 1,6-bisphosphate 1-phosphatase activity [GO:0042132]; metal ion binding [GO:0046872]; sedoheptulose-bisphosphatase activity [GO:0050278]; reductive pentose-phosphate cycle [GO:0019253]
P43098	FAS2	Fatty acid synthase subunit alpha (EC 2.3.1.86) [Includes: Acyl carrier; 3-oxoacyl-[acyl-carrier-protein] reductase (EC 1.1.1.100) (Beta-ketoacyl reductase); 3-oxoacyl-[acyl-carrier-protein] synthase (EC 2.3.1.41) (Beta-ketoacyl synthase)]		2759	4751	GO:0004316; GO:0004315; GO:0006633; GO:0004321; GO:0008897; GO:0000287	3-oxoacyl-[acyl-carrier-protein] reductase (NADPH) activity [GO:0004316]; 3-oxoacyl-[acyl-carrier-protein] synthase activity [GO:0004315]; fatty-acyl-CoA synthase activity [GO:0004321]; holo-[acyl-carrier-protein] synthase activity [GO:0008897]; magnesium ion binding [GO:0000287]; fatty acid biosynthetic process [GO:0006633]
Q5ASK8	sub2 AN8722	ATP-dependent RNA helicase sub2 (EC 3.6.4.13)		2759	4751	GO:0005524; GO:0004004; GO:0003723; GO:0010501; GO:0006974; GO:0006348; GO:0000781; GO:0031124; GO:0006406; GO:0000398; GO:0010468; GO:0005681; GO:0006368; GO:0000346; GO:0006283	chromosome, telomeric region [GO:0000781]; spliceosomal complex [GO:0005681]; transcription export complex [GO:0000346]; ATP binding [GO:0005524]; ATP-dependent RNA helicase activity [GO:0004004]; RNA binding [GO:0003723]; cellular response to DNA damage stimulus [GO:0006974]; chromatin silencing at telomere [GO:0006348]; mRNA 3'-end processing [GO:0031124]; mRNA export from nucleus [GO:0006406];…
Q0CR35	exgA exg1 ATEG_03849	Probable glucan 1,3-beta-glucosidase A (EC 3.2.1.58) (Exo-1,3-beta-glucanase 1) (Exo-1,3-beta-glucanase A)		2759	4751	GO:0071555; GO:0005576; GO:0004338; GO:0046872; GO:0000272	extracellular region [GO:0005576]; glucan exo-1,3-beta-glucosidase activity [GO:0004338]; metal ion binding [GO:0046872]; cell wall organization [GO:0071555]; polysaccharide catabolic process [GO:0000272]
Q9FL28	FLS2 At5g46330 MPL12.13 MPL12.8	LRR receptor-like serine/threonine-protein kinase FLS2 (EC 2.7.11.1) (Protein FLAGELLIN-SENSING 2) (Protein FLAGELLIN-SENSITIVE 2)		2759	33090	GO:0005524; GO:0052544; GO:0042742; GO:0016045; GO:0005768; GO:0010008; GO:0016021; GO:0016020; GO:0005886; GO:0006898; GO:0010359; GO:0004675; GO:0007178	endosome [GO:0005768]; endosome membrane [GO:0010008]; integral component of membrane [GO:0016021]; membrane [GO:0016020]; plasma membrane [GO:0005886]; ATP binding [GO:0005524]; transmembrane receptor protein serine/threonine kinase activity [GO:0004675]; defense response by callose deposition in cell wall [GO:0052544]; defense response to bacterium [GO:0042742]; detection of bacterium [GO:00160…
P78621	sepA figA AN6523	Cytokinesis protein sepA (Forced expression inhibition of growth A) (Protein FH1/2)		2759	4751	GO:0030036; GO:0007049; GO:0051301	actin cytoskeleton organization [GO:0030036]; cell cycle [GO:0007049]; cell division [GO:0051301]
Q110B1	rpsS rps19 Tery_3008	30S ribosomal protein S19		2		GO:0019843; GO:0015935; GO:0003735; GO:0006412	small ribosomal subunit [GO:0015935]; rRNA binding [GO:0019843]; structural constituent of ribosome [GO:0003735]; translation [GO:0006412]
Q6R8G0	PHO1-H10 At1g69480 F10D13.13	Phosphate transporter PHO1 homolog 10 (Protein PHO1 homolog 10) (AtPHO1;H10)		2759	33090	GO:0016021; GO:0006817; GO:0005886	integral component of membrane [GO:0016021]; plasma membrane [GO:0005886]; phosphate ion transport [GO:0006817]
Q9HFQ3	TUB1	Tubulin beta chain (Beta-tubulin)		2759	4751	GO:0005525; GO:0003924; GO:0005737; GO:0005874; GO:0007017; GO:0005200	cytoplasm [GO:0005737]; microtubule [GO:0005874]; GTP binding [GO:0005525]; GTPase activity [GO:0003924]; structural constituent of cytoskeleton [GO:0005200]; microtubule-based process [GO:0007017]
Q9US38	SPAC1039.03	AB hydrolase superfamily protein C1039.03 (EC 3.-.-.-)		2759	4751	GO:0005829; GO:0016787; GO:0005634	cytosol [GO:0005829]; nucleus [GO:0005634]; hydrolase activity [GO:0016787]
P29511	TUBA6 TUA6 At4g14960 dl3520c	Tubulin alpha-6 chain		2759	33090	GO:0005525; GO:0003924; GO:0005618; GO:0071258; GO:0005829; GO:0016020; GO:0005874; GO:0000226; GO:0005730; GO:0005886; GO:0009506; GO:0009651; GO:0005200; GO:0045298; GO:0005773	cell wall [GO:0005618]; cytosol [GO:0005829]; membrane [GO:0016020]; microtubule [GO:0005874]; nucleolus [GO:0005730]; plasma membrane [GO:0005886]; plasmodesma [GO:0009506]; tubulin complex [GO:0045298]; vacuole [GO:0005773]; GTP binding [GO:0005525]; GTPase activity [GO:0003924]; structural constituent of cytoskeleton [GO:0005200]; cellular response to gravity [GO:0071258]; microtubule cytoskel…
O80327	TL1	Thaumatin-like protein 1		2759	33090	GO:0005576	extracellular region [GO:0005576]
Q12570	lcc1 lac1	Laccase-1 (EC 1.10.3.2) (Benzenediol:oxygen oxidoreductase 1) (Diphenol oxidase 1) (Urishiol oxidase 1)		2759	4751	GO:0005507; GO:0005576; GO:0052716; GO:0046274	extracellular region [GO:0005576]; copper ion binding [GO:0005507]; hydroquinone:oxygen oxidoreductase activity [GO:0052716]; lignin catabolic process [GO:0046274]
Q9C2L8	17E5.300 NCU03711	Probable Ras-related protein Rab7		2759	4751	GO:0005525; GO:0003924; GO:0005829; GO:0000329; GO:0006886; GO:0005770; GO:0005764; GO:0006913; GO:0045335; GO:0090385; GO:0005886; GO:0061191; GO:0030100; GO:0032889; GO:0007264; GO:0007035; GO:0042144	cytosol [GO:0005829]; fungal-type vacuole membrane [GO:0000329]; late endosome [GO:0005770]; lysosome [GO:0005764]; phagocytic vesicle [GO:0045335]; plasma membrane [GO:0005886]; GTP binding [GO:0005525]; GTPase activity [GO:0003924]; intracellular protein transport [GO:0006886]; nucleocytoplasmic transport [GO:0006913]; phagosome-lysosome fusion [GO:0090385]; positive regulation of vacuole fusio…
Q8W4S6	CWINV6 At5g11920 F14F18.90	Beta-fructofuranosidase, insoluble isoenzyme CWINV6 (6 and 1-fructan exohydrolase) (6&1-FEH) (EC 3.2.1.80) (Cell wall beta-fructosidase 6) (Cell wall invertase 6) (AtcwINV6) (Sucrose hydrolase 6)		2759	33090	GO:0048046; GO:0005975; GO:0005618; GO:0051669	apoplast [GO:0048046]; cell wall [GO:0005618]; fructan beta-fructosidase activity [GO:0051669]; carbohydrate metabolic process [GO:0005975]
Q9LLL8	SBT4.14 XSP1 At4g00230 F6N15.3	Subtilisin-like protease SBT4.14 (EC 3.4.21.-) (Cucumisin-like protein) (Subtilase subfamily 4 member 14) (AtSBT4.14) (Xylem serine proteinase 1) (AtXSP1)		2759	33090	GO:0005618; GO:0009505; GO:0004252	cell wall [GO:0005618]; plant-type cell wall [GO:0009505]; serine-type endopeptidase activity [GO:0004252]
Q5AXW5	bcp1 AN6865	Protein bcp1		2759	4751	GO:0005783; GO:0005635; GO:0015031	endoplasmic reticulum [GO:0005783]; nuclear envelope [GO:0005635]; protein transport [GO:0015031]
Q9URX4	SPAC1039.11c SPAC922.02c	Uncharacterized family 31 glucosidase C1039.11c (EC 3.2.1.-)		2759	4751	GO:0090599; GO:0030246; GO:0005783; GO:0046379; GO:0031160	endoplasmic reticulum [GO:0005783]; spore wall [GO:0031160]; alpha-glucosidase activity [GO:0090599]; carbohydrate binding [GO:0030246]; extracellular polysaccharide metabolic process [GO:0046379]
Q1E5T3	CHL1 CIMG_02080	ATP-dependent DNA helicase CHL1 (EC 3.6.4.12) (Chromosome loss protein 1)		2759	4751	GO:0005524; GO:0004003; GO:0003677; GO:0007049; GO:0006139; GO:0005634	nucleus [GO:0005634]; ATP binding [GO:0005524]; ATP-dependent DNA helicase activity [GO:0004003]; DNA binding [GO:0003677]; cell cycle [GO:0007049]; nucleobase-containing compound metabolic process [GO:0006139]
Q9MTP0	ycf3	Photosystem I assembly protein Ycf3		2759	33090	GO:0009535; GO:0015979	chloroplast thylakoid membrane [GO:0009535]; photosynthesis [GO:0015979]
P30182	TOP2 At3g23890 F14O13.7	DNA topoisomerase 2 (EC 5.99.1.3) (DNA topoisomerase II)		2759	33090	GO:0005524; GO:0003677; GO:0003916; GO:0009330; GO:0003918; GO:0006265; GO:0006268; GO:0046872; GO:0044774; GO:0006312; GO:0005634; GO:0000712; GO:0000819	DNA topoisomerase complex (ATP-hydrolyzing) [GO:0009330]; nucleus [GO:0005634]; ATP binding [GO:0005524]; DNA binding [GO:0003677]; DNA topoisomerase activity [GO:0003916]; DNA topoisomerase type II (ATP-hydrolyzing) activity [GO:0003918]; metal ion binding [GO:0046872]; DNA topological change [GO:0006265]; DNA unwinding involved in DNA replication [GO:0006268]; mitotic DNA integrity checkpoint […
A1CKI4	clu1 tif31 ACLA_038730	Clustered mitochondria protein homolog (Protein TIF31 homolog)		2759	4751	GO:0005737; GO:0048312	cytoplasm [GO:0005737]; intracellular distribution of mitochondria [GO:0048312]
Q9H4L4	SENP3 SSP3 SUSP3	Sentrin-specific protease 3 (EC 3.4.22.68) (SUMO-1-specific protease 3) (Sentrin/SUMO-specific protease SENP3)		2759	33208	GO:0071339; GO:0016929; GO:0005737; GO:0004175; GO:0005730; GO:0005654; GO:0005634; GO:0016926; GO:0006364	cytoplasm [GO:0005737]; MLL1 complex [GO:0071339]; nucleolus [GO:0005730]; nucleoplasm [GO:0005654]; nucleus [GO:0005634]; endopeptidase activity [GO:0004175]; SUMO-specific protease activity [GO:0016929]; protein desumoylation [GO:0016926]; rRNA processing [GO:0006364]
A1DG72	atp23 NFIA_083300	Mitochondrial inner membrane protease atp23 (EC 3.4.24.-)		2759	4751	GO:0046872; GO:0004222; GO:0005743	mitochondrial inner membrane [GO:0005743]; metal ion binding [GO:0046872]; metalloendopeptidase activity [GO:0004222]
Q97ED5	proS CA_C3178	Proline--tRNA ligase (EC 6.1.1.15) (Prolyl-tRNA synthetase) (ProRS)		2		GO:0005524; GO:0002161; GO:0005737; GO:0004827; GO:0006433	cytoplasm [GO:0005737]; aminoacyl-tRNA editing activity [GO:0002161]; ATP binding [GO:0005524]; proline-tRNA ligase activity [GO:0004827]; prolyl-tRNA aminoacylation [GO:0006433]
A1CH36	rsm25 ACLA_046570	37S ribosomal protein S25, mitochondrial		2759	4751	GO:0005763; GO:0003735	mitochondrial small ribosomal subunit [GO:0005763]; structural constituent of ribosome [GO:0003735]
Q0US25	SEC23 SNOG_05439	Protein transport protein SEC23		2759	4751	GO:0030127; GO:0006888; GO:0000139; GO:0005789; GO:0006886; GO:0008270	COPII vesicle coat [GO:0030127]; endoplasmic reticulum membrane [GO:0005789]; Golgi membrane [GO:0000139]; zinc ion binding [GO:0008270]; ER to Golgi vesicle-mediated transport [GO:0006888]; intracellular protein transport [GO:0006886]
Q1KXX2	rpoB	DNA-directed RNA polymerase subunit beta (EC 2.7.7.6) (PEP) (Plastid-encoded RNA polymerase subunit beta) (RNA polymerase subunit beta)		2759	33090	GO:0003677; GO:0003899; GO:0009507; GO:0032549; GO:0006351	chloroplast [GO:0009507]; DNA binding [GO:0003677]; DNA-directed RNA polymerase activity [GO:0003899]; ribonucleoside binding [GO:0032549]; transcription, DNA-templated [GO:0006351]
P49413	uaY AN0891	Positive regulator of purine utilization		2759	4751	GO:0000981; GO:0005634; GO:0006145; GO:0010468; GO:0006355; GO:0043565; GO:0003700; GO:0006351; GO:0008270	nucleus [GO:0005634]; RNA polymerase II transcription factor activity, sequence-specific DNA binding [GO:0000981]; sequence-specific DNA binding [GO:0043565]; transcription factor activity, sequence-specific DNA binding [GO:0003700]; zinc ion binding [GO:0008270]; purine nucleobase catabolic process [GO:0006145]; regulation of gene expression [GO:0010468]; regulation of transcription, DNA-templat…
Q8S528	ALDH2B7 ALDH3 At1g23800 F5O8.33 F5O8.35	Aldehyde dehydrogenase family 2 member B7, mitochondrial (ALDH2b) (EC 1.2.1.3)		2759	33090	GO:0004029; GO:0005759	mitochondrial matrix [GO:0005759]; aldehyde dehydrogenase (NAD) activity [GO:0004029]
Q4X0S3	btn1 AFUA_2G12480	Protein btn1		2759	4751	GO:0006865; GO:0016021; GO:0005774	integral component of membrane [GO:0016021]; vacuolar membrane [GO:0005774]; amino acid transport [GO:0006865]
A5ABU3	fen1 An11g10450	Flap endonuclease 1 (FEN-1) (EC 3.1.-.-) (Flap structure-specific endonuclease 1)		2759	4751	GO:1904162; GO:0003677; GO:0051908; GO:0004519; GO:0046872; GO:0005739; GO:0005730; GO:0005654; GO:1903469; GO:0045145; GO:0035861	mitochondrion [GO:0005739]; nucleolus [GO:0005730]; nucleoplasm [GO:0005654]; site of double-strand break [GO:0035861]; 5'-3' exodeoxyribonuclease activity involved in UV-damage excision repair [GO:1904162]; DNA binding [GO:0003677]; double-stranded DNA 5'-3' exodeoxyribonuclease activity [GO:0051908]; endonuclease activity [GO:0004519]; metal ion binding [GO:0046872]; single-stranded DNA 5'-3' e…
Q7SD11	msh-3 NCU08115	DNA mismatch repair protein msh-3 (MutS protein homolog 3)		2759	4751	GO:0005524; GO:0032302; GO:0000403; GO:0003684; GO:0000406; GO:0000404; GO:0043570; GO:0000710; GO:0000228; GO:0007131	MutSbeta complex [GO:0032302]; nuclear chromosome [GO:0000228]; ATP binding [GO:0005524]; damaged DNA binding [GO:0003684]; double-strand/single-strand DNA junction binding [GO:0000406]; heteroduplex DNA loop binding [GO:0000404]; Y-form DNA binding [GO:0000403]; maintenance of DNA repeat elements [GO:0043570]; meiotic mismatch repair [GO:0000710]; reciprocal meiotic recombination [GO:0007131]
Q84MA8	AZG2 At5g50300 K6A12.16	Adenine/guanine permease AZG2 (AzgA-homolog protein) (Protein AZAGUANINE RESISTANT 2) (AtAzg2)		2759	33090	GO:0015853; GO:0015854; GO:0016021; GO:1904823; GO:0005345; GO:0006863; GO:0005215	integral component of membrane [GO:0016021]; purine nucleobase transmembrane transporter activity [GO:0005345]; transporter activity [GO:0005215]; adenine transport [GO:0015853]; guanine transport [GO:0015854]; purine nucleobase transmembrane transport [GO:1904823]; purine nucleobase transport [GO:0006863]
P0CM61	VAC8 CNBA3360	Vacuolar protein 8		2759	4751	GO:0005774	vacuolar membrane [GO:0005774]
P0CM60	VAC8 CNA03500	Vacuolar protein 8		2759	4751	GO:0071255; GO:0005737; GO:0016236; GO:0005634; GO:0071561; GO:0071562; GO:0043495; GO:0005774; GO:0000011	cytoplasm [GO:0005737]; nucleus [GO:0005634]; nucleus-vacuole junction [GO:0071561]; vacuolar membrane [GO:0005774]; protein anchor [GO:0043495]; CVT vesicle assembly [GO:0071255]; macroautophagy [GO:0016236]; nucleus-vacuole junction assembly [GO:0071562]; vacuole inheritance [GO:0000011]
B0XS28	tif35 AFUB_025710	Eukaryotic translation initiation factor 3 subunit G (eIF3g) (Eukaryotic translation initiation factor 3 RNA-binding subunit) (eIF-3 RNA-binding subunit) (Translation initiation factor eIF3 p33 subunit homolog) (eIF3 p33 homolog)		2759	4751	GO:0016282; GO:0033290; GO:0005852; GO:0001731; GO:0000166; GO:0006446; GO:0003743	eukaryotic 43S preinitiation complex [GO:0016282]; eukaryotic 48S preinitiation complex [GO:0033290]; eukaryotic translation initiation factor 3 complex [GO:0005852]; nucleotide binding [GO:0000166]; translation initiation factor activity [GO:0003743]; formation of translation preinitiation complex [GO:0001731]; regulation of translational initiation [GO:0006446]
Q4IJT0	ALG8 FGSG_02528	Dolichyl pyrophosphate Glc1Man9GlcNAc2 alpha-1,3-glucosyltransferase (EC 2.4.1.265) (Asparagine-linked glycosylation protein 8) (Dol-P-Glc:Glc(1)Man(9)GlcNAc(2)-PP-dolichyl alpha-1,3-glucosyltransferase) (Dolichyl-P-Glc:Glc1Man9GlcNAc2-PP-dolichyl glucosyltransferase)	PATHWAY: Protein modification; protein glycosylation.	2759	4751	GO:0042283; GO:0005789; GO:0016021; GO:0006490; GO:0006487	endoplasmic reticulum membrane [GO:0005789]; integral component of membrane [GO:0016021]; dolichyl pyrophosphate Glc1Man9GlcNAc2 alpha-1,3-glucosyltransferase activity [GO:0042283]; oligosaccharide-lipid intermediate biosynthetic process [GO:0006490]; protein N-linked glycosylation [GO:0006487]
A6WXV2	glpK Oant_1086	Glycerol kinase (EC 2.7.1.30) (ATP:glycerol 3-phosphotransferase) (Glycerokinase) (GK)	PATHWAY: Polyol metabolism; glycerol degradation via glycerol kinase pathway; sn-glycerol 3-phosphate from glycerol: step 1/1. {ECO:0000255|HAMAP-Rule:MF_00186}.	2		GO:0005524; GO:0019563; GO:0004370; GO:0006071; GO:0006072	ATP binding [GO:0005524]; glycerol kinase activity [GO:0004370]; glycerol catabolic process [GO:0019563]; glycerol metabolic process [GO:0006071]; glycerol-3-phosphate metabolic process [GO:0006072]
Q8L899		Systemin receptor SR160 (EC 2.7.11.1) (Brassinosteroid LRR receptor kinase)		2759	33090	GO:0005524; GO:0006952; GO:0016021; GO:0005886; GO:0004674; GO:0005496	integral component of membrane [GO:0016021]; plasma membrane [GO:0005886]; ATP binding [GO:0005524]; protein serine/threonine kinase activity [GO:0004674]; steroid binding [GO:0005496]; defense response [GO:0006952]
A6QSQ0	FAL1 HCAG_00406	ATP-dependent RNA helicase FAL1 (EC 3.6.4.13)		2759	4751	GO:0005524; GO:0003723; GO:0005829; GO:0004386; GO:0005730; GO:0006364	cytosol [GO:0005829]; nucleolus [GO:0005730]; ATP binding [GO:0005524]; helicase activity [GO:0004386]; RNA binding [GO:0003723]; rRNA processing [GO:0006364]
Q03647	MEL	Alpha-galactosidase (EC 3.2.1.22) (Alpha-D-galactoside galactohydrolase) (MELx) (Melibiase)		2759	4751	GO:0005975; GO:0005576; GO:0052692	extracellular region [GO:0005576]; raffinose alpha-galactosidase activity [GO:0052692]; carbohydrate metabolic process [GO:0005975]
Q94IA6	CYP90D1 At3g13730 MMM17.20	3-epi-6-deoxocathasterone 23-monooxygenase (EC 1.14.13.112) (Cytochrome P450 90D1)	PATHWAY: Plant hormone biosynthesis; brassinosteroid biosynthesis.	2759	33090	GO:0016132; GO:0010268; GO:0005789; GO:0020037; GO:0016021; GO:0005506; GO:0048366; GO:0016709; GO:0048441; GO:0048443; GO:0016125	endoplasmic reticulum membrane [GO:0005789]; integral component of membrane [GO:0016021]; heme binding [GO:0020037]; iron ion binding [GO:0005506]; oxidoreductase activity, acting on paired donors, with incorporation or reduction of molecular oxygen, NAD(P)H as one donor, and incorporation of one atom of oxygen [GO:0016709]; brassinosteroid biosynthetic process [GO:0016132]; brassinosteroid homeo…
Q96512	PER9 P9 At1g44970 F27F5.6 T22C22.24	Peroxidase 9 (Atperox P9) (EC 1.11.1.7) (ATP18a)		2759	33090	GO:0005576; GO:0020037; GO:0042744; GO:0046872; GO:0004601; GO:0006979	extracellular region [GO:0005576]; heme binding [GO:0020037]; metal ion binding [GO:0046872]; peroxidase activity [GO:0004601]; hydrogen peroxide catabolic process [GO:0042744]; response to oxidative stress [GO:0006979]
Q9Y874	vma-11 NCU00667	V-type proton ATPase 16 kDa proteolipid subunit 2 (V-ATPase 16 kDa proteolipid subunit 2) (Proteolipid protein vma-11) (Vacuolar proton pump 16 kDa proteolipid subunit 2)		2759	4751	GO:0015991; GO:0005783; GO:0016021; GO:0046961; GO:0007035; GO:0000220	endoplasmic reticulum [GO:0005783]; integral component of membrane [GO:0016021]; vacuolar proton-transporting V-type ATPase, V0 domain [GO:0000220]; proton-transporting ATPase activity, rotational mechanism [GO:0046961]; ATP hydrolysis coupled proton transport [GO:0015991]; vacuolar acidification [GO:0007035]
P87112	not1 SPAC20G8.06	General negative regulator of transcription subunit 1		2759	4751	GO:0030015; GO:0006354; GO:0005737; GO:0005829; GO:0006402; GO:0000288; GO:0000289; GO:0005634; GO:0006355	CCR4-NOT core complex [GO:0030015]; cytoplasm [GO:0005737]; cytosol [GO:0005829]; nucleus [GO:0005634]; DNA-templated transcription, elongation [GO:0006354]; mRNA catabolic process [GO:0006402]; nuclear-transcribed mRNA catabolic process, deadenylation-dependent decay [GO:0000288]; nuclear-transcribed mRNA poly(A) tail shortening [GO:0000289]; regulation of transcription, DNA-templated [GO:000635…
Q02751	MAL2 MAL1	Alpha-glucosidase (EC 3.2.1.20) (Maltase)		2759	4751	GO:0004558; GO:0043169; GO:0032450	alpha-1,4-glucosidase activity [GO:0004558]; cation binding [GO:0043169]; maltose alpha-glucosidase activity [GO:0032450]
Q2UJU5	mpg1 AO090003001069	Mannose-1-phosphate guanyltransferase (EC 2.7.7.13) (GDP-mannose pyrophosphorylase) (GTP-mannose-1-phosphate guanylyltransferase)	PATHWAY: Nucleotide-sugar biosynthesis; GDP-alpha-D-mannose biosynthesis; GDP-alpha-D-mannose from alpha-D-mannose 1-phosphate (GTP route): step 1/1.	2759	4751	GO:0009298; GO:0005525; GO:0007049; GO:0051286; GO:0005829; GO:0009272; GO:0004475	cell tip [GO:0051286]; cytosol [GO:0005829]; GTP binding [GO:0005525]; mannose-1-phosphate guanylyltransferase activity [GO:0004475]; cell cycle [GO:0007049]; fungal-type cell wall biogenesis [GO:0009272]; GDP-mannose biosynthetic process [GO:0009298]
Q6CAX3	CHL1 YALI0C23639g	ATP-dependent DNA helicase CHL1 (EC 3.6.4.12) (Chromosome loss protein 1)		2759	4751	GO:0005524; GO:0004003; GO:0003677; GO:0007049; GO:0005829; GO:0000790; GO:0006139; GO:0035861	cytosol [GO:0005829]; nuclear chromatin [GO:0000790]; site of double-strand break [GO:0035861]; ATP binding [GO:0005524]; ATP-dependent DNA helicase activity [GO:0004003]; DNA binding [GO:0003677]; cell cycle [GO:0007049]; nucleobase-containing compound metabolic process [GO:0006139]
Q7RX99	apg-1 atg1 NCU00188	Serine/threonine-protein kinase apg-1 (EC 2.7.11.1) (Autophagy-related protein 1)		2759	4751	GO:0005524; GO:0006914; GO:0034045; GO:0004674; GO:0015031	pre-autophagosomal structure membrane [GO:0034045]; ATP binding [GO:0005524]; protein serine/threonine kinase activity [GO:0004674]; autophagy [GO:0006914]; protein transport [GO:0015031]
Q2U0Q9	nip1 AO090011000340	Eukaryotic translation initiation factor 3 subunit C (eIF3c) (Eukaryotic translation initiation factor 3 93 kDa subunit homolog) (eIF3 p93) (Translation initiation factor eIF3, p93 subunit homolog)		2759	4751	GO:0010494; GO:0005829; GO:0016282; GO:0033290; GO:0071540; GO:0071541; GO:0001731; GO:0043614; GO:0006446; GO:0003743	cytoplasmic stress granule [GO:0010494]; cytosol [GO:0005829]; eukaryotic 43S preinitiation complex [GO:0016282]; eukaryotic 48S preinitiation complex [GO:0033290]; eukaryotic translation initiation factor 3 complex, eIF3e [GO:0071540]; eukaryotic translation initiation factor 3 complex, eIF3m [GO:0071541]; multi-eIF complex [GO:0043614]; translation initiation factor activity [GO:0003743]; forma…
O64900	CYP80B2	(S)-N-methylcoclaurine 3'-hydroxylase isozyme 2 (EC 1.14.13.71) (Cytochrome P450 80B2)	PATHWAY: Alkaloid biosynthesis; (S)-reticuline biosynthesis; (S)-reticuline from (S)-norcoclaurine: step 3/4.	2759	33090	GO:0050593; GO:0005789; GO:0020037; GO:0016021; GO:0005506	endoplasmic reticulum membrane [GO:0005789]; integral component of membrane [GO:0016021]; heme binding [GO:0020037]; iron ion binding [GO:0005506]; N-methylcoclaurine 3'-monooxygenase activity [GO:0050593]
Q7RVN0	rpl-11 NCU02509	60S ribosomal protein L11		2759	4751	GO:0022625; GO:0019843; GO:0000027; GO:0003735; GO:0006412	cytosolic large ribosomal subunit [GO:0022625]; rRNA binding [GO:0019843]; structural constituent of ribosome [GO:0003735]; ribosomal large subunit assembly [GO:0000027]; translation [GO:0006412]
B8HMQ7	rplB rpl2 Cyan7425_1295	50S ribosomal protein L2		2		GO:0015934; GO:0019843; GO:0003735; GO:0016740; GO:0006412	large ribosomal subunit [GO:0015934]; rRNA binding [GO:0019843]; structural constituent of ribosome [GO:0003735]; transferase activity [GO:0016740]; translation [GO:0006412]
Q01SX2	tuf1 Acid_5120; tuf2 Acid_6322	Elongation factor Tu (EF-Tu)		2		GO:0005525; GO:0003924; GO:0005737; GO:0003746	cytoplasm [GO:0005737]; GTP binding [GO:0005525]; GTPase activity [GO:0003924]; translation elongation factor activity [GO:0003746]
Q1E170	INT6 CIMG_03693	Eukaryotic translation initiation factor 3 subunit E (eIF3e)		2759	4751	GO:0016282; GO:0033290; GO:0005852; GO:0001731; GO:0006446; GO:0003743	eukaryotic 43S preinitiation complex [GO:0016282]; eukaryotic 48S preinitiation complex [GO:0033290]; eukaryotic translation initiation factor 3 complex [GO:0005852]; translation initiation factor activity [GO:0003743]; formation of translation preinitiation complex [GO:0001731]; regulation of translational initiation [GO:0006446]
O64252	59.2	Putative non-heme haloperoxidase (EC 1.11.1.-)		10239		GO:0004601	peroxidase activity [GO:0004601]
Q7YJV2	clpP	ATP-dependent Clp protease proteolytic subunit (EC 3.4.21.92) (Endopeptidase Clp)		2759	33090	GO:0009570; GO:0004252	chloroplast stroma [GO:0009570]; serine-type endopeptidase activity [GO:0004252]
O49858	CYP82A3	Cytochrome P450 82A3 (EC 1.14.-.-) (Cytochrome P450 CP6)		2759	33090	GO:0020037; GO:0005506; GO:0016020; GO:0016709; GO:0044550	membrane [GO:0016020]; heme binding [GO:0020037]; iron ion binding [GO:0005506]; oxidoreductase activity, acting on paired donors, with incorporation or reduction of molecular oxygen, NAD(P)H as one donor, and incorporation of one atom of oxygen [GO:0016709]; secondary metabolite biosynthetic process [GO:0044550]
B1A980	rps7-A; rps7-B	30S ribosomal protein S7, chloroplastic		2759	33090	GO:0009507; GO:0019843; GO:0015935; GO:0003735; GO:0006412	chloroplast [GO:0009507]; small ribosomal subunit [GO:0015935]; rRNA binding [GO:0019843]; structural constituent of ribosome [GO:0003735]; translation [GO:0006412]
Q945F0	DTX47 EDS5 IAP1 SCORD3 SID1 At4g39030 F19H22.130	Protein DETOXIFICATION 47, chloroplastic (AtDTX47) (Multidrug and toxic compound extrusion protein 47) (MATE protein 47) (Protein ENHANCED DISEASE SUSCEPTIBILITY 5) (Protein EDS5) (Protein IMPORTANT FOR THE ARR PATHWAY 1) (Protein IAP1) (Protein SALICYLIC ACID INDUCTION DEFICIENT 1) (Protein SID1) (Protein SUSCEPTIBLE TO CORONATINE-DEFICIENT PST DC3000 3) (Protein SCORD3)		2759	33090	GO:0015297; GO:0009941; GO:0031969; GO:0006952; GO:0042742; GO:0006855; GO:0015238; GO:0045087; GO:0016021; GO:0005739; GO:0031348; GO:0009536; GO:0009624; GO:0009751; GO:0009697	chloroplast envelope [GO:0009941]; chloroplast membrane [GO:0031969]; integral component of membrane [GO:0016021]; mitochondrion [GO:0005739]; plastid [GO:0009536]; antiporter activity [GO:0015297]; drug transmembrane transporter activity [GO:0015238]; defense response [GO:0006952]; defense response to bacterium [GO:0042742]; drug transmembrane transport [GO:0006855]; innate immune response [GO:0…
Q4WZS2	nbp35 AFUA_2G15960	Cytosolic Fe-S cluster assembly factor nbp35 (Nucleotide-binding protein 35)		2759	4751	GO:0051539; GO:0005524; GO:0005737; GO:0016226; GO:0046872	cytoplasm [GO:0005737]; 4 iron, 4 sulfur cluster binding [GO:0051539]; ATP binding [GO:0005524]; metal ion binding [GO:0046872]; iron-sulfur cluster assembly [GO:0016226]
P00721		N,O-diacetylmuramidase (EC 3.2.1.-) (Lysozyme CH)		2759	4751	GO:0005975; GO:0016998; GO:0019835; GO:0042742; GO:0005615; GO:0003796; GO:0009253	extracellular space [GO:0005615]; lysozyme activity [GO:0003796]; carbohydrate metabolic process [GO:0005975]; cell wall macromolecule catabolic process [GO:0016998]; cytolysis [GO:0019835]; defense response to bacterium [GO:0042742]; peptidoglycan catabolic process [GO:0009253]
Q7RVY5	alv-1 hem1 NCU06189	5-aminolevulinate synthase, mitochondrial (EC 2.3.1.37) (5-aminolevulinic acid synthase) (Delta-ALA synthase) (Delta-aminolevulinate synthase)	PATHWAY: Porphyrin-containing compound metabolism; protoporphyrin-IX biosynthesis; 5-aminolevulinate from glycine: step 1/1. {ECO:0000250|UniProtKB:P09950}.	2759	4751	GO:0003870; GO:0005759; GO:0006782; GO:0030170	mitochondrial matrix [GO:0005759]; 5-aminolevulinate synthase activity [GO:0003870]; pyridoxal phosphate binding [GO:0030170]; protoporphyrinogen IX biosynthetic process [GO:0006782]
Q9M0G5	CRK43 At4g28670 T5F17.120	Putative cysteine-rich receptor-like protein kinase 43 (Cysteine-rich RLK43) (EC 2.7.11.-)		2759	33090	GO:0005524; GO:0016021; GO:0004674	integral component of membrane [GO:0016021]; ATP binding [GO:0005524]; protein serine/threonine kinase activity [GO:0004674]
O35723	Dnajb3 Hsj3 Msj1	DnaJ homolog subfamily B member 3 (DnaJ protein homolog 3) (Heat shock protein J3) (HSJ-3) (MSJ-1)		2759	33208	GO:0005813	centrosome [GO:0005813]
P08995		Nodulin-26 (N-26)		2759	33090	GO:0016021; GO:0009877; GO:0043661; GO:0005215	integral component of membrane [GO:0016021]; peribacteroid membrane [GO:0043661]; transporter activity [GO:0005215]; nodulation [GO:0009877]
C0LGK4	At2g16250 F16F14.25	Probable LRR receptor-like serine/threonine-protein kinase At2g16250 (EC 2.7.11.1)		2759	33090	GO:0005524; GO:0016021; GO:0009505; GO:0005886; GO:0009506; GO:0004674	integral component of membrane [GO:0016021]; plant-type cell wall [GO:0009505]; plasma membrane [GO:0005886]; plasmodesma [GO:0009506]; ATP binding [GO:0005524]; protein serine/threonine kinase activity [GO:0004674]
Q8S340	PAP22 AT6 At3g52820 F3C22.220	Purple acid phosphatase 22 (EC 3.1.3.2)		2759	33090	GO:0003993; GO:0016311; GO:0005576; GO:0046872	extracellular region [GO:0005576]; acid phosphatase activity [GO:0003993]; metal ion binding [GO:0046872]; dephosphorylation [GO:0016311]
O31158	cpo cpoF	Non-heme chloroperoxidase (EC 1.11.1.10) (Chloride peroxidase) (Chloroperoxidase F) (CPO-F)		2		GO:0016691	chloride peroxidase activity [GO:0016691]
Q6AVA8	PPDK1 CPDK1 PPDKB Os05g0405000 LOC_Os05g33570 OJ1174_H11.5 OsJ_017742	Pyruvate, phosphate dikinase 1, chloroplastic (EC 2.7.9.1) (OsPPDKB) (Pyruvate, orthophosphate dikinase 1)		2759	33090	GO:0005524; GO:0009507; GO:0016301; GO:0046872; GO:0015979; GO:0006090; GO:0050242	chloroplast [GO:0009507]; ATP binding [GO:0005524]; kinase activity [GO:0016301]; metal ion binding [GO:0046872]; pyruvate, phosphate dikinase activity [GO:0050242]; photosynthesis [GO:0015979]; pyruvate metabolic process [GO:0006090]
Q39203	SD22 RLK4 At4g00340 A_IG005I10.19 F5I10.19	G-type lectin S-receptor-like serine/threonine-protein kinase SD2-2 (EC 2.7.11.1) (Receptor-like kinase 4) (S-domain-2 (SD2) receptor kinase 2) (SD2-2)		2759	33090	GO:0005524; GO:0005516; GO:0030246; GO:0016021; GO:0005886; GO:0004674; GO:0048544	integral component of membrane [GO:0016021]; plasma membrane [GO:0005886]; ATP binding [GO:0005524]; calmodulin binding [GO:0005516]; carbohydrate binding [GO:0030246]; protein serine/threonine kinase activity [GO:0004674]; recognition of pollen [GO:0048544]
C5G0E3	SSU1 MCYG_08415	Sulfite efflux pump SSU1		2759	4751	GO:0016021; GO:0005886; GO:0055085	integral component of membrane [GO:0016021]; plasma membrane [GO:0005886]; transmembrane transport [GO:0055085]
Q2FXQ7	clpX SAOUHSC_01778	ATP-dependent Clp protease ATP-binding subunit ClpX		2		GO:0005524; GO:0004176; GO:0051301; GO:0030163; GO:0006457; GO:0006508; GO:0008270	ATP binding [GO:0005524]; ATP-dependent peptidase activity [GO:0004176]; zinc ion binding [GO:0008270]; cell division [GO:0051301]; protein catabolic process [GO:0030163]; protein folding [GO:0006457]; proteolysis [GO:0006508]
A7KAM0	atg9 Pc22g04040	Autophagy-related protein 9		2759	4751	GO:0032258; GO:0000139; GO:0000045; GO:0030659; GO:0005789; GO:0000329; GO:0016021; GO:0044805; GO:0005739; GO:0000422; GO:0034727; GO:0034045; GO:0051260; GO:0034497	cytoplasmic vesicle membrane [GO:0030659]; endoplasmic reticulum membrane [GO:0005789]; fungal-type vacuole membrane [GO:0000329]; Golgi membrane [GO:0000139]; integral component of membrane [GO:0016021]; mitochondrion [GO:0005739]; pre-autophagosomal structure membrane [GO:0034045]; autophagosome assembly [GO:0000045]; CVT pathway [GO:0032258]; late nucleophagy [GO:0044805]; mitophagy [GO:000042…
A4QTC6	MRH4 MGG_05112	ATP-dependent RNA helicase MRH4, mitochondrial (EC 3.6.4.13)		2759	4751	GO:0005524; GO:0003723; GO:0004386; GO:0005739; GO:0043581	mitochondrion [GO:0005739]; ATP binding [GO:0005524]; helicase activity [GO:0004386]; RNA binding [GO:0003723]; mycelium development [GO:0043581]
Q99014	pkc1	Protein kinase C-like (EC 2.7.11.13)		2759	4751	GO:0005524; GO:0005622; GO:0035556; GO:0046872; GO:0004697	intracellular [GO:0005622]; ATP binding [GO:0005524]; metal ion binding [GO:0046872]; protein kinase C activity [GO:0004697]; intracellular signal transduction [GO:0035556]
B8QGZ3	lacA	Probable beta-galactosidase A (EC 3.2.1.23) (Lactase A)		2759	4751	GO:0004565; GO:0005576; GO:0000272	extracellular region [GO:0005576]; beta-galactosidase activity [GO:0004565]; polysaccharide catabolic process [GO:0000272]
Q01895	cysT slr1453	Sulfate transport system permease protein CysT		2		GO:0016021; GO:0005886; GO:0015419	integral component of membrane [GO:0016021]; plasma membrane [GO:0005886]; sulfate transmembrane-transporting ATPase activity [GO:0015419]
Q5AK94	RNY1-A CaO19.11408 CaO19.3926	Ribonuclease T2-like 1-A (RNase T2-like A) (EC 3.1.27.1)		2759	4751	GO:0003723; GO:0033897; GO:0005775	vacuolar lumen [GO:0005775]; ribonuclease T2 activity [GO:0033897]; RNA binding [GO:0003723]
Q1DQZ5	PNO1 CIMG_07268	Pre-rRNA-processing protein PNO1		2759	4751	GO:0003723; GO:0005829; GO:0000447; GO:0000472; GO:0005730; GO:0006461	cytosol [GO:0005829]; nucleolus [GO:0005730]; RNA binding [GO:0003723]; endonucleolytic cleavage in ITS1 to separate SSU-rRNA from 5.8S rRNA and LSU-rRNA from tricistronic rRNA transcript (SSU-rRNA, 5.8S rRNA, LSU-rRNA) [GO:0000447]; endonucleolytic cleavage to generate mature 5'-end of SSU-rRNA from (SSU-rRNA, 5.8S rRNA, LSU-rRNA) [GO:0000472]; protein complex assembly [GO:0006461]
Q0H8X4	COX3	Cytochrome c oxidase subunit 3 (EC 1.9.3.1) (Cytochrome c oxidase polypeptide III)		2759	4751	GO:0019646; GO:0004129; GO:0016021; GO:0005743	integral component of membrane [GO:0016021]; mitochondrial inner membrane [GO:0005743]; cytochrome-c oxidase activity [GO:0004129]; aerobic electron transport chain [GO:0019646]
Q1DL22	SEY1 CIMG_08991	Protein SEY1 (EC 3.6.5.-)		2759	4751	GO:0005525; GO:0003924; GO:0005789; GO:0007029; GO:0016021	endoplasmic reticulum membrane [GO:0005789]; integral component of membrane [GO:0016021]; GTP binding [GO:0005525]; GTPase activity [GO:0003924]; endoplasmic reticulum organization [GO:0007029]
Q10PP8	MTP4 Os03g0226400 LOC_Os03g12530 OsJ_09993 OSJNBa0081P02.21	Metal tolerance protein 4 (OsMTP4)		2759	33090	GO:0016021; GO:0016020; GO:0061088; GO:0010043; GO:0005774; GO:0071577; GO:0005385	integral component of membrane [GO:0016021]; membrane [GO:0016020]; vacuolar membrane [GO:0005774]; zinc ion transmembrane transporter activity [GO:0005385]; regulation of sequestering of zinc ion [GO:0061088]; response to zinc ion [GO:0010043]; zinc II ion transmembrane transport [GO:0071577]
Q69VD5	PHN1 Os06g0597400 LOC_Os06g39640 P0417D05.31	Protein argonaute PNH1 (Protein PINHEAD homolog 1) (OsPNH1)		2759	33090	GO:0005737; GO:0031047; GO:0048366; GO:0019827; GO:0003743; GO:0006413	cytoplasm [GO:0005737]; translation initiation factor activity [GO:0003743]; gene silencing by RNA [GO:0031047]; leaf development [GO:0048366]; stem cell population maintenance [GO:0019827]; translational initiation [GO:0006413]
Q7RWT1	eif3a tif32 NCU00040 NCU20009	Eukaryotic translation initiation factor 3 subunit A (eIF3a) (Eukaryotic translation initiation factor 3 110 kDa subunit homolog) (eIF3 p110) (Translation initiation factor eIF3, p110 subunit homolog)		2759	4751	GO:0016282; GO:0033290; GO:0005852; GO:0001731; GO:0006446; GO:0003743	eukaryotic 43S preinitiation complex [GO:0016282]; eukaryotic 48S preinitiation complex [GO:0033290]; eukaryotic translation initiation factor 3 complex [GO:0005852]; translation initiation factor activity [GO:0003743]; formation of translation preinitiation complex [GO:0001731]; regulation of translational initiation [GO:0006446]
Q2UAP8	tim22 AO090102000295	Mitochondrial import inner membrane translocase subunit tim22		2759	4751	GO:0016021; GO:0005743; GO:0015031	integral component of membrane [GO:0016021]; mitochondrial inner membrane [GO:0005743]; protein transport [GO:0015031]
O80844	At2g45750 F4I18.27	Probable methyltransferase PMT16 (EC 2.1.1.-)		2759	33090	GO:0005789; GO:0016021; GO:0008168	endoplasmic reticulum membrane [GO:0005789]; integral component of membrane [GO:0016021]; methyltransferase activity [GO:0008168]
P32836	GSP2 CNR2 YOR185C	GTP-binding nuclear protein GSP2/CNR2		2759	4751	GO:0005525; GO:0003924; GO:0006886; GO:0016020; GO:0006913; GO:0005634; GO:0006997; GO:0007264	membrane [GO:0016020]; nucleus [GO:0005634]; GTP binding [GO:0005525]; GTPase activity [GO:0003924]; intracellular protein transport [GO:0006886]; nucleocytoplasmic transport [GO:0006913]; nucleus organization [GO:0006997]; small GTPase mediated signal transduction [GO:0007264]
Q5BGB9	sar1 AN0411	Small COPII coat GTPase sar1 (EC 3.6.5.-)		2759	4751	GO:0030127; GO:0006888; GO:0005525; GO:0003924; GO:0000139; GO:0070971; GO:0005789; GO:0006886; GO:0006998; GO:0003400; GO:0007264; GO:0016050	COPII vesicle coat [GO:0030127]; endoplasmic reticulum exit site [GO:0070971]; endoplasmic reticulum membrane [GO:0005789]; Golgi membrane [GO:0000139]; GTP binding [GO:0005525]; GTPase activity [GO:0003924]; ER to Golgi vesicle-mediated transport [GO:0006888]; intracellular protein transport [GO:0006886]; nuclear envelope organization [GO:0006998]; regulation of COPII vesicle coating [GO:0003400…
P49731	mcm6 mis5 SPBC211.04c	DNA replication licensing factor mcm6 (EC 3.6.4.12) (Minichromosome maintenance protein 6)		2759	4751	GO:0005524; GO:0003677; GO:0032508; GO:0003678; GO:0031261; GO:0042555; GO:0097373; GO:0005829; GO:0000724; GO:1902969; GO:1902975; GO:0000790; GO:0005656; GO:0043596; GO:0005634; GO:0006279	cytosol [GO:0005829]; DNA replication preinitiation complex [GO:0031261]; MCM complex [GO:0042555]; MCM core complex [GO:0097373]; nuclear chromatin [GO:0000790]; nuclear pre-replicative complex [GO:0005656]; nuclear replication fork [GO:0043596]; nucleus [GO:0005634]; ATP binding [GO:0005524]; DNA binding [GO:0003677]; DNA helicase activity [GO:0003678]; DNA duplex unwinding [GO:0032508]; double…
A7ZE62	alaS Ccon26_12140 CCC13826_0051	Alanine--tRNA ligase (EC 6.1.1.7) (Alanyl-tRNA synthetase) (AlaRS)		2		GO:0005524; GO:0004813; GO:0006419; GO:0005737; GO:0000049; GO:0008270	cytoplasm [GO:0005737]; alanine-tRNA ligase activity [GO:0004813]; ATP binding [GO:0005524]; tRNA binding [GO:0000049]; zinc ion binding [GO:0008270]; alanyl-tRNA aminoacylation [GO:0006419]
Q9SH30	HMA5 At1g63440 F2K11.18	Probable copper-transporting ATPase HMA5 (EC 3.6.3.54) (Probable copper-transporting ATPase 3) (Protein HEAVY METAL ATPASE 5)		2759	33090	GO:0005524; GO:0005507; GO:0035434; GO:0043682; GO:0010273; GO:0005887; GO:0043231; GO:0046688	integral component of plasma membrane [GO:0005887]; intracellular membrane-bounded organelle [GO:0043231]; ATP binding [GO:0005524]; copper ion binding [GO:0005507]; copper-transporting ATPase activity [GO:0043682]; copper ion transmembrane transport [GO:0035434]; detoxification of copper ion [GO:0010273]; response to copper ion [GO:0046688]
P17885	bimA AN6138	Protein bimA		2759	4751	GO:0003677; GO:0005680; GO:0051301; GO:0032153; GO:0071851; GO:0000070; GO:0045842	anaphase-promoting complex [GO:0005680]; cell division site [GO:0032153]; DNA binding [GO:0003677]; cell division [GO:0051301]; mitotic G1 cell cycle arrest in response to nitrogen starvation [GO:0071851]; mitotic sister chromatid segregation [GO:0000070]; positive regulation of mitotic metaphase/anaphase transition [GO:0045842]
Q8LEE8	LIP1P At5g08415 F8L15.140	Lipoyl synthase, chloroplastic (EC 2.8.1.8) (Lipoate synthase) (LS) (Lip-syn) (Lipoate synthase, plastidial) (LIP1p) (Lipoic acid synthase)	PATHWAY: Protein modification; protein lipoylation via endogenous pathway; protein N(6)-(lipoyl)lysine from octanoyl-[acyl-carrier-protein]: step 2/2. {ECO:0000255|HAMAP-Rule:MF_03129}.	2759	33090	GO:0051539; GO:0009507; GO:0009107; GO:0016992; GO:0046872; GO:0009249	chloroplast [GO:0009507]; 4 iron, 4 sulfur cluster binding [GO:0051539]; lipoate synthase activity [GO:0016992]; metal ion binding [GO:0046872]; lipoate biosynthetic process [GO:0009107]; protein lipoylation [GO:0009249]
A2WSH0	ABCG36 PDR9 OsI_002763	ABC transporter G family member 36 (OsABCG36) (Pleiotropic drug resistance protein 9) (OsPDR9)		2759	33090	GO:0005524; GO:0016887; GO:0016021; GO:0006810	integral component of membrane [GO:0016021]; ATP binding [GO:0005524]; ATPase activity [GO:0016887]; transport [GO:0006810]
P49332	PARC	Probable glutathione S-transferase parC (EC 2.5.1.18) (Auxin-regulated protein parC)		2759	33090	GO:0009734; GO:0004364	glutathione transferase activity [GO:0004364]; auxin-activated signaling pathway [GO:0009734]
Q0H8Y4	COX1	Cytochrome c oxidase subunit 1 (EC 1.9.3.1) (Cytochrome c oxidase polypeptide I)	PATHWAY: Energy metabolism; oxidative phosphorylation.	2759	4751	GO:0009060; GO:0005507; GO:0004129; GO:0022900; GO:0020037; GO:0016021; GO:0005506; GO:0005743; GO:0006119; GO:0005886; GO:0070469	integral component of membrane [GO:0016021]; mitochondrial inner membrane [GO:0005743]; plasma membrane [GO:0005886]; respiratory chain [GO:0070469]; copper ion binding [GO:0005507]; cytochrome-c oxidase activity [GO:0004129]; heme binding [GO:0020037]; iron ion binding [GO:0005506]; aerobic respiration [GO:0009060]; electron transport chain [GO:0022900]; oxidative phosphorylation [GO:0006119]
O49432	QRT3 At4g20050 F18F4.150	Polygalacturonase QRT3 (AtQRT3) (PG QRT3) (EC 3.2.1.15) (Pectinase QRT3) (Protein QUARTET 3)		2759	33090	GO:0005618; GO:0071555; GO:0005576; GO:0009556; GO:0010584; GO:0004650	cell wall [GO:0005618]; extracellular region [GO:0005576]; polygalacturonase activity [GO:0004650]; cell wall organization [GO:0071555]; microsporogenesis [GO:0009556]; pollen exine formation [GO:0010584]
Q42967	DCUP	Uroporphyrinogen decarboxylase, chloroplastic (UPD) (URO-D) (EC 4.1.1.37)	PATHWAY: Porphyrin-containing compound metabolism; protoporphyrin-IX biosynthesis; coproporphyrinogen-III from 5-aminolevulinate: step 4/4.	2759	33090	GO:0015995; GO:0009507; GO:0006782; GO:0004853	chloroplast [GO:0009507]; uroporphyrinogen decarboxylase activity [GO:0004853]; chlorophyll biosynthetic process [GO:0015995]; protoporphyrinogen IX biosynthetic process [GO:0006782]
C0LGH3	At1g56140 F14G9.24 T6H22.8.1	Probable LRR receptor-like serine/threonine-protein kinase At1g56140 (EC 2.7.11.1)		2759	33090	GO:0005524; GO:0016021; GO:0005886; GO:0004674	integral component of membrane [GO:0016021]; plasma membrane [GO:0005886]; ATP binding [GO:0005524]; protein serine/threonine kinase activity [GO:0004674]
Q4WN99	dph2 AFUA_6G07100	Diphthamide biosynthesis protein 2	PATHWAY: Protein modification; peptidyl-diphthamide biosynthesis.	2759	4751	GO:0005829; GO:0017183	cytosol [GO:0005829]; peptidyl-diphthamide biosynthetic process from peptidyl-histidine [GO:0017183]
Q8LEM6	HVA22H At1g19950 T20H2.26	HVA22-like protein h (AtHVA22h)		2759	33090
Q5B0W8	AN5812	Leukotriene A-4 hydrolase homolog (LTA-4 hydrolase) (EC 3.3.2.6) (Leukotriene A(4) hydrolase)	PATHWAY: Lipid metabolism; leukotriene B4 biosynthesis.	2759	4751	GO:0004177; GO:0044255; GO:0005737; GO:0004301; GO:0004463; GO:0070006; GO:0005634; GO:0042277; GO:0043171; GO:0005886; GO:0006508; GO:0008270	cytoplasm [GO:0005737]; nucleus [GO:0005634]; plasma membrane [GO:0005886]; aminopeptidase activity [GO:0004177]; epoxide hydrolase activity [GO:0004301]; leukotriene-A4 hydrolase activity [GO:0004463]; metalloaminopeptidase activity [GO:0070006]; peptide binding [GO:0042277]; zinc ion binding [GO:0008270]; cellular lipid metabolic process [GO:0044255]; peptide catabolic process [GO:0043171]; pro…
Q09WZ5	rps18 MoinCp043	30S ribosomal protein S18, chloroplastic		2759	33090	GO:0009507; GO:0019843; GO:0005840; GO:0003735; GO:0006412	chloroplast [GO:0009507]; ribosome [GO:0005840]; rRNA binding [GO:0019843]; structural constituent of ribosome [GO:0003735]; translation [GO:0006412]
Q9HES8	pyc	Pyruvate carboxylase (EC 6.4.1.1) (Pyruvic carboxylase) (PCB)	PATHWAY: Carbohydrate biosynthesis; gluconeogenesis.	2759	4751	GO:0005524; GO:0003677; GO:0009374; GO:0004075; GO:0005737; GO:0006094; GO:0046872; GO:0004736; GO:0006090	cytoplasm [GO:0005737]; ATP binding [GO:0005524]; biotin binding [GO:0009374]; biotin carboxylase activity [GO:0004075]; DNA binding [GO:0003677]; metal ion binding [GO:0046872]; pyruvate carboxylase activity [GO:0004736]; gluconeogenesis [GO:0006094]; pyruvate metabolic process [GO:0006090]
Q84JS6	KNAT6 At1g23380 F26F24.25 F28C11.2	Homeobox protein knotted-1-like 6 (Protein KNAT6)		2759	33090	GO:0010073; GO:0005634; GO:0006355; GO:0043565; GO:0003700	nucleus [GO:0005634]; sequence-specific DNA binding [GO:0043565]; transcription factor activity, sequence-specific DNA binding [GO:0003700]; meristem maintenance [GO:0010073]; regulation of transcription, DNA-templated [GO:0006355]
P08157	aldA aspA AN0554	Aldehyde dehydrogenase (ALDDH) (ALDH) (EC 1.2.1.3)	PATHWAY: Alcohol metabolism; ethanol degradation; acetate from ethanol: step 2/2.	2759	4751	GO:0005794; GO:0046187; GO:0019413; GO:0004029; GO:0004030; GO:0045991; GO:0071470; GO:0005829; GO:0006068; GO:0006067; GO:0005576; GO:0005622; GO:0005634; GO:0006567	cytosol [GO:0005829]; extracellular region [GO:0005576]; Golgi apparatus [GO:0005794]; intracellular [GO:0005622]; nucleus [GO:0005634]; aldehyde dehydrogenase (NAD) activity [GO:0004029]; aldehyde dehydrogenase [NAD(P)+] activity [GO:0004030]; acetaldehyde catabolic process [GO:0046187]; acetate biosynthetic process [GO:0019413]; carbon catabolite activation of transcription [GO:0045991]; cellul…
Q9LM02	SMT1 CPH At5g13710 MSH12.18	Cycloartenol-C-24-methyltransferase (EC 2.1.1.41) (24-sterol C-methyltransferase 1) (Sterol C-methyltransferase 1) (Protein CEPHALOPOD) (Protein STEROL METHYLTRANSFERASE 1)	PATHWAY: Steroid biosynthesis; sterol biosynthesis.	2759	33090	GO:0009793; GO:0005783; GO:0005768; GO:0009506; GO:0003838; GO:0016126; GO:0005802; GO:0005774; GO:0005773	endoplasmic reticulum [GO:0005783]; endosome [GO:0005768]; plasmodesma [GO:0009506]; trans-Golgi network [GO:0005802]; vacuolar membrane [GO:0005774]; vacuole [GO:0005773]; sterol 24-C-methyltransferase activity [GO:0003838]; embryo development ending in seed dormancy [GO:0009793]; sterol biosynthetic process [GO:0016126]
P56216	VAOA	Vanillyl-alcohol oxidase (EC 1.1.3.38) (4-allylphenol oxidase) (Aryl-alcohol oxidase)		2759	4751	GO:0050660; GO:0015945; GO:0005777; GO:0018465	peroxisome [GO:0005777]; flavin adenine dinucleotide binding [GO:0050660]; vanillyl-alcohol oxidase activity [GO:0018465]; methanol metabolic process [GO:0015945]
Q9LW83	CES101 At3g16030 MSL1.2	G-type lectin S-receptor-like serine/threonine-protein kinase CES101 (EC 2.7.11.1) (Protein CALLUS EXPRESSION OF RBCS 101)		2759	33090	GO:0005524; GO:0005516; GO:0030246; GO:0045087; GO:0016021; GO:0005886; GO:0004674; GO:0009620	integral component of membrane [GO:0016021]; plasma membrane [GO:0005886]; ATP binding [GO:0005524]; calmodulin binding [GO:0005516]; carbohydrate binding [GO:0030246]; protein serine/threonine kinase activity [GO:0004674]; innate immune response [GO:0045087]; response to fungus [GO:0009620]
Q9LDA9	At1g23400 F26F24.27 F28C11.4	CRS2-associated factor 2, chloroplastic (Chloroplastic group IIA intron splicing facilitator CRS2-associated factor 2)		2759	33090	GO:0000373; GO:0003723; GO:0009570; GO:0030529; GO:0006397	chloroplast stroma [GO:0009570]; intracellular ribonucleoprotein complex [GO:0030529]; RNA binding [GO:0003723]; Group II intron splicing [GO:0000373]; mRNA processing [GO:0006397]
O43010	nmt1 SPBC2G2.11	Glycylpeptide N-tetradecanoyltransferase (EC 2.3.1.97) (Myristoyl-CoA:protein N-myristoyltransferase) (NMT) (Peptide N-myristoyltransferase)		2759	4751	GO:0006499; GO:0005829; GO:0004379; GO:0001676	cytosol [GO:0005829]; glycylpeptide N-tetradecanoyltransferase activity [GO:0004379]; long-chain fatty acid metabolic process [GO:0001676]; N-terminal protein myristoylation [GO:0006499]
P21772	rps-26 crp-5 NCU04552	40S ribosomal protein S26E (13.6 kDa ribosomal protein) (CRP5)		2759	4751	GO:0022627; GO:0003729; GO:0003735; GO:0006412	cytosolic small ribosomal subunit [GO:0022627]; mRNA binding [GO:0003729]; structural constituent of ribosome [GO:0003735]; translation [GO:0006412]
Q0ZIX7	rpl2-A; rpl2-B	50S ribosomal protein L2, chloroplastic		2759	33090	GO:0009507; GO:0002181; GO:0022625; GO:0019843; GO:0003735; GO:0016740	chloroplast [GO:0009507]; cytosolic large ribosomal subunit [GO:0022625]; rRNA binding [GO:0019843]; structural constituent of ribosome [GO:0003735]; transferase activity [GO:0016740]; cytoplasmic translation [GO:0002181]
Q0TWV0	MDM10 SNOG_16024	Mitochondrial distribution and morphology protein 10 (Mitochondrial inheritance component MDM10)		2759	4751	GO:0032865; GO:0051654; GO:0031307; GO:0000002; GO:0070096; GO:0001401; GO:1990456; GO:0015914; GO:0045040	ERMES complex [GO:0032865]; integral component of mitochondrial outer membrane [GO:0031307]; mitochondrial sorting and assembly machinery complex [GO:0001401]; establishment of mitochondrion localization [GO:0051654]; mitochondrial genome maintenance [GO:0000002]; mitochondrial outer membrane translocase complex assembly [GO:0070096]; mitochondrion-ER tethering [GO:1990456]; phospholipid transpor…
P20682	COII	Cytochrome c oxidase subunit 2 (EC 1.9.3.1) (Cytochrome c oxidase polypeptide II)		2759	4751	GO:0005507; GO:0004129; GO:0022900; GO:0016021; GO:0005743; GO:0070469	integral component of membrane [GO:0016021]; mitochondrial inner membrane [GO:0005743]; respiratory chain [GO:0070469]; copper ion binding [GO:0005507]; cytochrome-c oxidase activity [GO:0004129]; electron transport chain [GO:0022900]
Q9C9N5	At1g66830 F4N21.23	Probable inactive leucine-rich repeat receptor-like protein kinase At1g66830		2759	33090	GO:0005524; GO:0016021; GO:0005886; GO:0004672	integral component of membrane [GO:0016021]; plasma membrane [GO:0005886]; ATP binding [GO:0005524]; protein kinase activity [GO:0004672]
P0CM17	ARF CNBG1540	ADP-ribosylation factor		2759	4751	GO:0005525; GO:0005794; GO:0015031; GO:0007264; GO:0016192	Golgi apparatus [GO:0005794]; GTP binding [GO:0005525]; protein transport [GO:0015031]; small GTPase mediated signal transduction [GO:0007264]; vesicle-mediated transport [GO:0016192]
P0CM16	ARF CNG03220	ADP-ribosylation factor		2759	4751	GO:0005525; GO:0005794; GO:0015031; GO:0007264; GO:0016192	Golgi apparatus [GO:0005794]; GTP binding [GO:0005525]; protein transport [GO:0015031]; small GTPase mediated signal transduction [GO:0007264]; vesicle-mediated transport [GO:0016192]
P11837	nimA AN9504	G2-specific protein kinase nimA (EC 2.7.11.1) (Never in mitosis)		2759	4751	GO:0005524; GO:0000086; GO:0051301; GO:0007059; GO:0005737; GO:0043987; GO:0007067; GO:0005634; GO:0045840; GO:0004672; GO:0006468; GO:0004674; GO:0004702; GO:0023014	cytoplasm [GO:0005737]; nucleus [GO:0005634]; ATP binding [GO:0005524]; protein kinase activity [GO:0004672]; protein serine/threonine kinase activity [GO:0004674]; receptor signaling protein serine/threonine kinase activity [GO:0004702]; cell division [GO:0051301]; chromosome segregation [GO:0007059]; G2/M transition of mitotic cell cycle [GO:0000086]; histone H3-S10 phosphorylation [GO:0043987]…
Q54P78	4cl2 DDB_G0284745	Probable 4-coumarate--CoA ligase 2 (4CL 2) (EC 6.2.1.12) (4-coumaroyl-CoA synthase 2)	PATHWAY: Phytoalexin biosynthesis; 3,4',5-trihydroxystilbene biosynthesis; 3,4',5-trihydroxystilbene from trans-4-coumarate: step 1/2.	2759		GO:0016207; GO:0005524; GO:0009698	4-coumarate-CoA ligase activity [GO:0016207]; ATP binding [GO:0005524]; phenylpropanoid metabolic process [GO:0009698]
A7E449	dbp2 SS1G_00071	ATP-dependent RNA helicase dbp2 (EC 3.6.4.13)		2759	4751	GO:0005524; GO:0004004; GO:0003723; GO:0010501; GO:0005737; GO:0000184; GO:0005634; GO:0006364	cytoplasm [GO:0005737]; nucleus [GO:0005634]; ATP binding [GO:0005524]; ATP-dependent RNA helicase activity [GO:0004004]; RNA binding [GO:0003723]; nuclear-transcribed mRNA catabolic process, nonsense-mediated decay [GO:0000184]; RNA secondary structure unwinding [GO:0010501]; rRNA processing [GO:0006364]
Q9LYK2	NRT2.7 At5g14570 T15N1.60	High affinity nitrate transporter 2.7 (AtNRT2:7)		2759	33090	GO:0016021; GO:0042128; GO:0015112; GO:0015706; GO:0009705	integral component of membrane [GO:0016021]; plant-type vacuole membrane [GO:0009705]; nitrate transmembrane transporter activity [GO:0015112]; nitrate assimilation [GO:0042128]; nitrate transport [GO:0015706]
Q9M2S4	LECRKS4 At3g55550 T22E16.210	L-type lectin-domain containing receptor kinase S.4 (LecRK-S.4) (EC 2.7.11.1)		2759	33090	GO:0005524; GO:0030246; GO:0016021; GO:0005886; GO:0004674	integral component of membrane [GO:0016021]; plasma membrane [GO:0005886]; ATP binding [GO:0005524]; carbohydrate binding [GO:0030246]; protein serine/threonine kinase activity [GO:0004674]
P15994	ATP6	ATP synthase subunit a (F-ATPase protein 6)		2759	4751	GO:0015986; GO:0015078; GO:0016021; GO:0005743; GO:0045263	integral component of membrane [GO:0016021]; mitochondrial inner membrane [GO:0005743]; proton-transporting ATP synthase complex, coupling factor F(o) [GO:0045263]; hydrogen ion transmembrane transporter activity [GO:0015078]; ATP synthesis coupled proton transport [GO:0015986]
Q02655	COB CYTB	Cytochrome b (Complex III subunit 3) (Complex III subunit III) (Cytochrome b-c1 complex subunit 3) (Ubiquinol-cytochrome-c reductase complex cytochrome b subunit)		2759	4751	GO:0009055; GO:0046872; GO:0006122; GO:0005743; GO:0045275; GO:0008121	mitochondrial inner membrane [GO:0005743]; respiratory chain complex III [GO:0045275]; electron carrier activity [GO:0009055]; metal ion binding [GO:0046872]; ubiquinol-cytochrome-c reductase activity [GO:0008121]; mitochondrial electron transport, ubiquinol to cytochrome c [GO:0006122]
Q4HW93	SLD2 FGSG_10765	DNA replication regulator SLD2		2759	4751	GO:0006260; GO:0007049; GO:0005737; GO:0005634	cytoplasm [GO:0005737]; nucleus [GO:0005634]; cell cycle [GO:0007049]; DNA replication [GO:0006260]
Q9CAV6	WNK1 At3g04910 T9J14.14	Serine/threonine-protein kinase WNK1 (AtWNK1) (EC 2.7.11.1) (Protein kinase with no lysine 1)		2759	33090	GO:0005524; GO:0007623; GO:0005829; GO:0035556; GO:0016020; GO:0004672; GO:0006468; GO:0004674	cytosol [GO:0005829]; membrane [GO:0016020]; ATP binding [GO:0005524]; protein kinase activity [GO:0004672]; protein serine/threonine kinase activity [GO:0004674]; circadian rhythm [GO:0007623]; intracellular signal transduction [GO:0035556]; protein phosphorylation [GO:0006468]
A7EAY2	mak5 SS1G_02468	ATP-dependent RNA helicase mak5 (EC 3.6.4.13)		2759	4751	GO:0005524; GO:0004004; GO:0003723; GO:0010501; GO:0005730; GO:0006364	nucleolus [GO:0005730]; ATP binding [GO:0005524]; ATP-dependent RNA helicase activity [GO:0004004]; RNA binding [GO:0003723]; RNA secondary structure unwinding [GO:0010501]; rRNA processing [GO:0006364]
Q40642	CML1 OsI_004066	Calmodulin-like protein 1 (OsCaM61)		2759	33090	GO:0005509; GO:0016020	membrane [GO:0016020]; calcium ion binding [GO:0005509]
Q7S906	ddi-1 NCU05292	DNA damage-inducible protein 1		2759	4751	GO:0004190; GO:0005737; GO:0015031	cytoplasm [GO:0005737]; aspartic-type endopeptidase activity [GO:0004190]; protein transport [GO:0015031]
Q4WNV0	ctsD AFUA_4G07040	Aspartic-type endopeptidase ctsD (EC 3.4.23.-)		2759	4751	GO:0031225; GO:0004190; GO:0009405; GO:0005886	anchored component of membrane [GO:0031225]; plasma membrane [GO:0005886]; aspartic-type endopeptidase activity [GO:0004190]; pathogenesis [GO:0009405]
P0CP77	MP 84 CNBD2750	Chitin deacetylase (EC 3.5.1.41)		2759	4751	GO:0005975; GO:0004099	chitin deacetylase activity [GO:0004099]; carbohydrate metabolic process [GO:0005975]
P0CP76	MP 84 CND03580	Chitin deacetylase (EC 3.5.1.41)		2759	4751	GO:0005975; GO:0004099	chitin deacetylase activity [GO:0004099]; carbohydrate metabolic process [GO:0005975]
Q5AUI1	lbsA AN8049	Lactobacillus shifted protein		2759	4751	GO:0006120; GO:0005747	mitochondrial respiratory chain complex I [GO:0005747]; mitochondrial electron transport, NADH to ubiquinone [GO:0006120]
Q1DN93	ATG1 CIMG_08220	Serine/threonine-protein kinase ATG1 (EC 2.7.11.1) (Autophagy-related protein 1)		2759	4751	GO:0005524; GO:0032258; GO:0000045; GO:0005829; GO:0097635; GO:0044805; GO:0000422; GO:0034727; GO:0034045; GO:0046777; GO:0004674	cytosol [GO:0005829]; extrinsic component of autophagosome membrane [GO:0097635]; pre-autophagosomal structure membrane [GO:0034045]; ATP binding [GO:0005524]; protein serine/threonine kinase activity [GO:0004674]; autophagosome assembly [GO:0000045]; CVT pathway [GO:0032258]; late nucleophagy [GO:0044805]; mitophagy [GO:0000422]; piecemeal microautophagy of nucleus [GO:0034727]; protein autophos…
Q2Z2E9	SCR	Protein SCARECROW (PnSCR)		2759	33090	GO:0007275; GO:0005634; GO:0006355; GO:0006351	nucleus [GO:0005634]; multicellular organism development [GO:0007275]; regulation of transcription, DNA-templated [GO:0006355]; transcription, DNA-templated [GO:0006351]
Q4WVT3	mch1 AFUA_5G13230	Probable transporter mch1		2759	4751	GO:0016021; GO:0055085; GO:0005774	integral component of membrane [GO:0016021]; vacuolar membrane [GO:0005774]; transmembrane transport [GO:0055085]
Q00078	pkcA	Protein kinase C-like (EC 2.7.11.13)		2759	4751	GO:0005524; GO:0005622; GO:0035556; GO:0046872; GO:0004697	intracellular [GO:0005622]; ATP binding [GO:0005524]; metal ion binding [GO:0046872]; protein kinase C activity [GO:0004697]; intracellular signal transduction [GO:0035556]
Q9LRT1	At3g28040 MMG15.21	Probably inactive leucine-rich repeat receptor-like protein kinase At3g28040		2759	33090	GO:0005524; GO:0016021; GO:0004672	integral component of membrane [GO:0016021]; ATP binding [GO:0005524]; protein kinase activity [GO:0004672]
Q9M3D8	LECRK13 AtLecRK2 SR1 At3g45410 F18N11.170	L-type lectin-domain containing receptor kinase I.3 (AtLecRK2) (LecRK-I.3) (EC 2.7.11.1) (Salt-responsive receptor protein kinase 1)		2759	33090	GO:0005524; GO:0030246; GO:0071369; GO:0071472; GO:0016021; GO:0005886; GO:0046777; GO:0004674; GO:0004675; GO:0007178	integral component of membrane [GO:0016021]; plasma membrane [GO:0005886]; ATP binding [GO:0005524]; carbohydrate binding [GO:0030246]; protein serine/threonine kinase activity [GO:0004674]; transmembrane receptor protein serine/threonine kinase activity [GO:0004675]; cellular response to ethylene stimulus [GO:0071369]; cellular response to salt stress [GO:0071472]; protein autophosphorylation [G…
A7E7N1	atg22-1 SS1G_01309	Autophagy-related protein 22-1		2759	4751	GO:0032974; GO:0006914; GO:0071627; GO:0005215	integral component of fungal-type vacuolar membrane [GO:0071627]; transporter activity [GO:0005215]; amino acid transmembrane export from vacuole [GO:0032974]; autophagy [GO:0006914]
A6RPU0	adk1 BC1G_02463	Adenylate kinase (EC 2.7.4.3) (ATP-AMP transphosphorylase) (ATP:AMP phosphotransferase) (Adenylate kinase cytosolic and mitochondrial) (Adenylate monophosphate kinase)		2759	4751	GO:0006172; GO:0046033; GO:0005524; GO:0046034; GO:0004017; GO:0005829; GO:0005758	cytosol [GO:0005829]; mitochondrial intermembrane space [GO:0005758]; adenylate kinase activity [GO:0004017]; ATP binding [GO:0005524]; ADP biosynthetic process [GO:0006172]; AMP metabolic process [GO:0046033]; ATP metabolic process [GO:0046034]
O24312	CYP73A13	Trans-cinnamate 4-monooxygenase (EC 1.14.13.11) (Cinnamic acid 4-hydroxylase) (C4H) (CA4H) (Cytochrome P450 73) (Cytochrome P450C4H)	PATHWAY: Phenylpropanoid metabolism; trans-4-coumarate biosynthesis; trans-4-coumarate from trans-cinnamate: step 1/1.	2759	33090	GO:0020037; GO:0005506; GO:0016710	heme binding [GO:0020037]; iron ion binding [GO:0005506]; trans-cinnamate 4-monooxygenase activity [GO:0016710]
Q4WJS2	vts1 AFUA_1G04990	Protein vts1		2759	4751	GO:0003723; GO:0005737; GO:0000166; GO:0015031	cytoplasm [GO:0005737]; nucleotide binding [GO:0000166]; RNA binding [GO:0003723]; protein transport [GO:0015031]
P53334	SCW4 YGR279C	Probable family 17 glucosidase SCW4 (EC 3.2.1.-) (Soluble cell wall protein 4)		2759	4751	GO:0005975; GO:0071555; GO:0000747; GO:0005576; GO:0009277; GO:0015926; GO:0005773	extracellular region [GO:0005576]; fungal-type cell wall [GO:0009277]; vacuole [GO:0005773]; glucosidase activity [GO:0015926]; carbohydrate metabolic process [GO:0005975]; cell wall organization [GO:0071555]; conjugation with cellular fusion [GO:0000747]
Q00624	Bp10	L-ascorbate oxidase homolog (EC 1.10.3.-)		2759	33090	GO:0005507; GO:0005576; GO:0016491	extracellular region [GO:0005576]; copper ion binding [GO:0005507]; oxidoreductase activity [GO:0016491]
Q43128	AHA10 At1g17260 F20D23.4	ATPase 10, plasma membrane-type (EC 3.6.3.6) (Proton pump 10)		2759	33090	GO:0005524; GO:0006754; GO:0015662; GO:0098655; GO:0019829; GO:0009507; GO:1902600; GO:0008553; GO:0005887; GO:0034220; GO:0046872; GO:0009705; GO:0009506; GO:0010023; GO:0010214; GO:0007035; GO:0007033	chloroplast [GO:0009507]; integral component of plasma membrane [GO:0005887]; plant-type vacuole membrane [GO:0009705]; plasmodesma [GO:0009506]; ATP binding [GO:0005524]; ATPase activity, coupled to transmembrane movement of ions, phosphorylative mechanism [GO:0015662]; cation-transporting ATPase activity [GO:0019829]; hydrogen-exporting ATPase activity, phosphorylative mechanism [GO:0008553]; m…
P27770	rps-17 crp-3 NCU07014	40S ribosomal protein S17 (CRP3)		2759	4751	GO:0022627; GO:0000028; GO:0003735; GO:0006412	cytosolic small ribosomal subunit [GO:0022627]; structural constituent of ribosome [GO:0003735]; ribosomal small subunit assembly [GO:0000028]; translation [GO:0006412]
Q92247	bli-4 B24M22.250 NCU08699	Putative oxidoreductase bli-4, mitochondrial (EC 1.-.-.-) (Blue light-induced protein 4)		2759	4751	GO:0005739; GO:0016491	mitochondrion [GO:0005739]; oxidoreductase activity [GO:0016491]
Q4IPH4	CYP3 FGSG_00884	Peptidyl-prolyl cis-trans isomerase H (PPIase H) (EC 5.2.1.8) (Rotamase H)		2759	4751	GO:0005634; GO:0003755; GO:0006457	nucleus [GO:0005634]; peptidyl-prolyl cis-trans isomerase activity [GO:0003755]; protein folding [GO:0006457]
P0C0V4	dph3 AN10248	Diphthamide biosynthesis protein 3	PATHWAY: Protein modification; peptidyl-diphthamide biosynthesis.	2759	4751	GO:0005737; GO:0046872; GO:0005634; GO:0017183	cytoplasm [GO:0005737]; nucleus [GO:0005634]; metal ion binding [GO:0046872]; peptidyl-diphthamide biosynthetic process from peptidyl-histidine [GO:0017183]
Q04802	NAG1 CaO19.2156 CaO19.9703	Glucosamine-6-phosphate isomerase (EC 3.5.99.6) (Glucosamine-6-phosphate deaminase) (GNPDA) (GlcN6P deaminase)		2759	4751	GO:0006044; GO:0005975; GO:0004342; GO:0016787	glucosamine-6-phosphate deaminase activity [GO:0004342]; hydrolase activity [GO:0016787]; carbohydrate metabolic process [GO:0005975]; N-acetylglucosamine metabolic process [GO:0006044]
Q0V1H5	NIP1 SNOG_02139	Eukaryotic translation initiation factor 3 subunit C (eIF3c) (Eukaryotic translation initiation factor 3 93 kDa subunit homolog) (eIF3 p93) (Translation initiation factor eIF3, p93 subunit homolog)		2759	4751	GO:0005829; GO:0016282; GO:0033290; GO:0005852; GO:0071540; GO:0071541; GO:0001731; GO:0006446; GO:0003743; GO:0031369; GO:0006413	cytosol [GO:0005829]; eukaryotic 43S preinitiation complex [GO:0016282]; eukaryotic 48S preinitiation complex [GO:0033290]; eukaryotic translation initiation factor 3 complex [GO:0005852]; eukaryotic translation initiation factor 3 complex, eIF3e [GO:0071540]; eukaryotic translation initiation factor 3 complex, eIF3m [GO:0071541]; translation initiation factor activity [GO:0003743]; translation i…
C1FA63	rpsU ACP_2257	30S ribosomal protein S21		2		GO:0005840; GO:0003735; GO:0006412	ribosome [GO:0005840]; structural constituent of ribosome [GO:0003735]; translation [GO:0006412]
Q4WPP2	mdm34 AFUA_4G09960	Mitochondrial distribution and morphology protein 34		2759	4751	GO:0032865; GO:0031307; GO:0000002	ERMES complex [GO:0032865]; integral component of mitochondrial outer membrane [GO:0031307]; mitochondrial genome maintenance [GO:0000002]
D4ARB1	DPP5 ARB_06651	Probable dipeptidyl-peptidase 5 (EC 3.4.14.-) (Dipeptidyl-peptidase V) (DPP V) (DppV)		2759	4751	GO:0004177; GO:0005576; GO:0009405; GO:0008236	extracellular region [GO:0005576]; aminopeptidase activity [GO:0004177]; serine-type peptidase activity [GO:0008236]; pathogenesis [GO:0009405]
Q5BH69	syf1 AN0111	Pre-mRNA-splicing factor syf1		2759	4751	GO:0000974; GO:0071012; GO:0071013; GO:0000349; GO:0071014; GO:0071010	catalytic step 1 spliceosome [GO:0071012]; catalytic step 2 spliceosome [GO:0071013]; post-mRNA release spliceosomal complex [GO:0071014]; prespliceosome [GO:0071010]; Prp19 complex [GO:0000974]; generation of catalytic spliceosome for first transesterification step [GO:0000349]
B1A983	ccsA	Cytochrome c biogenesis protein CcsA		2759	33090	GO:0009535; GO:0017004; GO:0020037; GO:0016021	chloroplast thylakoid membrane [GO:0009535]; integral component of membrane [GO:0016021]; heme binding [GO:0020037]; cytochrome complex assembly [GO:0017004]
Q99090	CPRF2 CPRF-2	Light-inducible protein CPRF2 (Common plant regulatory factor 2) (CPRF-2)		2759	33090	GO:0005634; GO:0043565; GO:0003700; GO:0006351	nucleus [GO:0005634]; sequence-specific DNA binding [GO:0043565]; transcription factor activity, sequence-specific DNA binding [GO:0003700]; transcription, DNA-templated [GO:0006351]
Q09737	SPAC13A11.06 SPAC3H8.01	Putative pyruvate decarboxylase C13A11.06 (EC 4.1.1.1)		2759	4751	GO:0033962; GO:0005829; GO:0019655; GO:0000287; GO:0005634; GO:1901835; GO:0004737; GO:0006090; GO:0030976	cytosol [GO:0005829]; nucleus [GO:0005634]; magnesium ion binding [GO:0000287]; pyruvate decarboxylase activity [GO:0004737]; thiamine pyrophosphate binding [GO:0030976]; cytoplasmic mRNA processing body assembly [GO:0033962]; glycolytic fermentation to ethanol [GO:0019655]; positive regulation of deadenylation-independent decapping of nuclear-transcribed mRNA [GO:1901835]; pyruvate metabolic pro…
Q9LMB9	CRK1 RKF2 At1g19090 F14D16.24	Cysteine-rich receptor-like protein kinase 1 (Cysteine-rich RLK1) (EC 2.7.11.1) (Receptor-like kinase in flowers 2)		2759	33090	GO:0005524; GO:0016021; GO:0004674	integral component of membrane [GO:0016021]; ATP binding [GO:0005524]; protein serine/threonine kinase activity [GO:0004674]
Q876L8	xyl1	NAD(P)H-dependent D-xylose reductase xyl1 (XR) (EC 1.1.1.-)	PATHWAY: Carbohydrate metabolism; D-xylose degradation.; PATHWAY: Carbohydrate degradation; L-arabinose degradation via L-arabinitol; D-xylulose 5-phosphate from L-arabinose (fungal route): step 1/5.	2759	4751	GO:0042843; GO:0019569; GO:0016491	oxidoreductase activity [GO:0016491]; D-xylose catabolic process [GO:0042843]; L-arabinose catabolic process to xylulose 5-phosphate [GO:0019569]
A1CMB9	cdc123 ACLA_096390	Cell division cycle protein 123		2759	4751	GO:0005524; GO:0007049; GO:0051301; GO:0005829; GO:0000287; GO:0005634	cytosol [GO:0005829]; nucleus [GO:0005634]; ATP binding [GO:0005524]; magnesium ion binding [GO:0000287]; cell cycle [GO:0007049]; cell division [GO:0051301]
P31353	PMM1 CaO19.10454 CaO19.2937	Phosphomannomutase (PMM) (EC 5.4.2.8)	PATHWAY: Nucleotide-sugar biosynthesis; GDP-alpha-D-mannose biosynthesis; alpha-D-mannose 1-phosphate from D-fructose 6-phosphate: step 2/2.	2759	4751	GO:0009298; GO:0005737; GO:0004615	cytoplasm [GO:0005737]; phosphomannomutase activity [GO:0004615]; GDP-mannose biosynthetic process [GO:0009298]
Q9FMH5	CYCA3-1 At5g43080 MMG4.10	Putative cyclin-A3-1 (G2/mitotic-specific cyclin-A3-1) (CycA3;1)		2759	33090	GO:0007049; GO:0051301; GO:0005634	nucleus [GO:0005634]; cell cycle [GO:0007049]; cell division [GO:0051301]
Q6YYB0	Os08g0359500 LOC_Os08g27070 OJ1014_E02.2 OsJ_025957 P0488B06.44	Uncharacterized protein Os08g0359500		2759	33090
Q6R8G7	PHO1;H3 At1g14040 F16A14.26 F7A19.13	Phosphate transporter PHO1 homolog 3 (Protein PHO1 homolog 3) (AtPHO1;H3)		2759	33090	GO:0005794; GO:0016021; GO:0055062; GO:0006817; GO:0005886; GO:0005802; GO:0055069	Golgi apparatus [GO:0005794]; integral component of membrane [GO:0016021]; plasma membrane [GO:0005886]; trans-Golgi network [GO:0005802]; phosphate ion homeostasis [GO:0055062]; phosphate ion transport [GO:0006817]; zinc ion homeostasis [GO:0055069]
B8E121	pdxS Dtur_1484	Pyridoxal 5'-phosphate synthase subunit PdxS (PLP synthase subunit PdxS) (EC 4.3.3.6) (Pdx1)	PATHWAY: Cofactor biosynthesis; pyridoxal 5'-phosphate biosynthesis. {ECO:0000255|HAMAP-Rule:MF_01824}.	2		GO:0036381; GO:0042823; GO:0042819	pyridoxal 5'-phosphate synthase (glutamine hydrolysing) activity [GO:0036381]; pyridoxal phosphate biosynthetic process [GO:0042823]; vitamin B6 biosynthetic process [GO:0042819]
Q5Z5B2	AGO1D Os06g0729300 LOC_Os06g51310 OSJNBa0069C14.10-1	Protein argonaute 1D (OsAGO1d)		2759	33090	GO:0031047; GO:0003676	nucleic acid binding [GO:0003676]; gene silencing by RNA [GO:0031047]
Q8L9Y0	SCPL25 At3g02110 F1C9.10	Serine carboxypeptidase-like 25 (EC 3.4.16.-)		2759	33090	GO:0009742; GO:0005576; GO:0051603; GO:0004185; GO:0005773	extracellular region [GO:0005576]; vacuole [GO:0005773]; serine-type carboxypeptidase activity [GO:0004185]; brassinosteroid mediated signaling pathway [GO:0009742]; proteolysis involved in cellular protein catabolic process [GO:0051603]
Q8LAX0	HMT3 At3g22740 MWI23.11	Homocysteine S-methyltransferase 3 (EC 2.1.1.10) (S-methylmethionine:homocysteine methyltransferase 3) (AtHMT-3) (SMM:Hcy S-methyltransferase 3)		2759	33090	GO:0046872; GO:0009086; GO:0008168; GO:0005886	plasma membrane [GO:0005886]; metal ion binding [GO:0046872]; methyltransferase activity [GO:0008168]; methionine biosynthetic process [GO:0009086]
Q9P7W3	SPBC1703.07	Probable ATP-citrate synthase subunit 1 (EC 2.3.3.8) (ATP-citrate (pro-S-)-lyase 1) (Citrate cleavage enzyme subunit 1)		2759	4751	GO:0005524; GO:0003878; GO:0006085; GO:0006101; GO:0048037; GO:0005737; GO:0005829; GO:0006091; GO:0006629; GO:0046872; GO:0005634	cytoplasm [GO:0005737]; cytosol [GO:0005829]; nucleus [GO:0005634]; ATP binding [GO:0005524]; ATP citrate synthase activity [GO:0003878]; cofactor binding [GO:0048037]; metal ion binding [GO:0046872]; acetyl-CoA biosynthetic process [GO:0006085]; citrate metabolic process [GO:0006101]; generation of precursor metabolites and energy [GO:0006091]; lipid metabolic process [GO:0006629]
A6RUH2	drs1 BC1G_03746	ATP-dependent RNA helicase drs1 (EC 3.6.4.13)		2759	4751	GO:0005524; GO:0003723; GO:0004386; GO:0005730; GO:0030687; GO:0006364; GO:0000027	nucleolus [GO:0005730]; preribosome, large subunit precursor [GO:0030687]; ATP binding [GO:0005524]; helicase activity [GO:0004386]; RNA binding [GO:0003723]; ribosomal large subunit assembly [GO:0000027]; rRNA processing [GO:0006364]
Q4WP38	cym1 AFUA_4G07910	Mitochondrial presequence protease (EC 3.4.24.-)		2759	4751	GO:0046872; GO:0008237; GO:0005739	mitochondrion [GO:0005739]; metal ion binding [GO:0046872]; metallopeptidase activity [GO:0008237]
Q7DM58	ABCC4 EST3 MRP4 At2g47800 F17A22.19	ABC transporter C family member 4 (ABC transporter ABCC.4) (AtABCC4) (EC 3.6.3.44) (ATP-energized glutathione S-conjugate pump 4) (Glutathione S-conjugate-transporting ATPase 4) (Multidrug resistance-associated protein 4)		2759	33090	GO:0005524; GO:0042626; GO:0005794; GO:0006855; GO:0016021; GO:0000325; GO:0005886; GO:0009506; GO:0009624; GO:0009414; GO:0009611; GO:0010118; GO:0005774; GO:0005773; GO:0008559	Golgi apparatus [GO:0005794]; integral component of membrane [GO:0016021]; plant-type vacuole [GO:0000325]; plasma membrane [GO:0005886]; plasmodesma [GO:0009506]; vacuolar membrane [GO:0005774]; vacuole [GO:0005773]; ATP binding [GO:0005524]; ATPase activity, coupled to transmembrane movement of substances [GO:0042626]; xenobiotic-transporting ATPase activity [GO:0008559]; drug transmembrane tra…
P80581	hxkA AN7459	Hexokinase (EC 2.7.1.1)	PATHWAY: Carbohydrate metabolism; hexose metabolism.	2759	4751	GO:0005524; GO:0001678; GO:0005829; GO:0008865; GO:0004340; GO:0051156; GO:0005536; GO:0006096; GO:0019318; GO:0019158	cytosol [GO:0005829]; ATP binding [GO:0005524]; fructokinase activity [GO:0008865]; glucokinase activity [GO:0004340]; glucose binding [GO:0005536]; mannokinase activity [GO:0019158]; cellular glucose homeostasis [GO:0001678]; glucose 6-phosphate metabolic process [GO:0051156]; glycolytic process [GO:0006096]; hexose metabolic process [GO:0019318]
P38095	lamA AN0887	Putative urea carboxylase (EC 6.3.4.6) (Lactam utilization protein lamA) (Urea amidolyase)		2759	4751	GO:0005524; GO:0004075; GO:0016787; GO:0046872; GO:0004847	ATP binding [GO:0005524]; biotin carboxylase activity [GO:0004075]; hydrolase activity [GO:0016787]; metal ion binding [GO:0046872]; urea carboxylase activity [GO:0004847]
Q4WN25	creC AFUA_6G07860	Probable catabolite repression protein creC		2759	4751	GO:0045013; GO:0006351	carbon catabolite repression of transcription [GO:0045013]; transcription, DNA-templated [GO:0006351]
Q9M5A9	GPT1 At5g54800 MBG8.6	Glucose-6-phosphate/phosphate translocator 1, chloroplastic		2759	33090	GO:0031969; GO:0009793; GO:0009553; GO:0015152; GO:0015760; GO:0005315; GO:0016021; GO:0034389; GO:0015714; GO:0015120; GO:0015713; GO:0009536; GO:0010152; GO:0009624; GO:0035436; GO:0071917; GO:0007033	chloroplast membrane [GO:0031969]; integral component of membrane [GO:0016021]; plastid [GO:0009536]; glucose-6-phosphate transmembrane transporter activity [GO:0015152]; inorganic phosphate transmembrane transporter activity [GO:0005315]; phosphoglycerate transmembrane transporter activity [GO:0015120]; triose-phosphate transmembrane transporter activity [GO:0071917]; embryo development ending i…
A4RIF1	DBP5 MGG_07333	ATP-dependent RNA helicase DBP5 (EC 3.6.4.13)		2759	4751	GO:0005524; GO:0003723; GO:0005737; GO:0004386; GO:0051028; GO:0031965; GO:0005643; GO:0015031	cytoplasm [GO:0005737]; nuclear membrane [GO:0031965]; nuclear pore [GO:0005643]; ATP binding [GO:0005524]; helicase activity [GO:0004386]; RNA binding [GO:0003723]; mRNA transport [GO:0051028]; protein transport [GO:0015031]
Q9LYU7	CRN SOL2 At5g13290 T31B5.110	Inactive leucine-rich repeat receptor-like protein kinase CORYNE (Protein SUPPRESSOR OF OVEREXPRESSION OF LLP1 2)		2759	33090	GO:0005524; GO:0016021; GO:0019900; GO:0005886; GO:0006468; GO:0033612; GO:0009909; GO:0010075	integral component of membrane [GO:0016021]; plasma membrane [GO:0005886]; ATP binding [GO:0005524]; kinase binding [GO:0019900]; receptor serine/threonine kinase binding [GO:0033612]; protein phosphorylation [GO:0006468]; regulation of flower development [GO:0009909]; regulation of meristem growth [GO:0010075]
Q9FIW4	BGLU42 At5g36890 MLF18.1	Beta-glucosidase 42 (AtBGLU42) (EC 3.2.1.21)		2759	33090	GO:0008422; GO:0071369; GO:0071281; GO:0071732; GO:0030245; GO:0005829; GO:1901657	cytosol [GO:0005829]; beta-glucosidase activity [GO:0008422]; cellular response to ethylene stimulus [GO:0071369]; cellular response to iron ion [GO:0071281]; cellular response to nitric oxide [GO:0071732]; cellulose catabolic process [GO:0030245]; glycosyl compound metabolic process [GO:1901657]
P87144	ths1 SPBC25H2.02	Threonine--tRNA ligase, cytoplasmic (EC 6.1.1.3) (Threonyl-tRNA synthetase) (ThrRS)		2759	4751	GO:0005524; GO:0005737; GO:0002181; GO:0005829; GO:0004829; GO:0006435	cytoplasm [GO:0005737]; cytosol [GO:0005829]; ATP binding [GO:0005524]; threonine-tRNA ligase activity [GO:0004829]; cytoplasmic translation [GO:0002181]; threonyl-tRNA aminoacylation [GO:0006435]
Q6ZHC8	Os02g0685600 LOC_Os02g46080 OJ1717_A09.24	Probable protein phosphatase 2C 25 (OsPP2C25) (EC 3.1.3.16)		2759	33090	GO:0046872; GO:0004722	metal ion binding [GO:0046872]; protein serine/threonine phosphatase activity [GO:0004722]
Q6C7Q6	LAS21 GPI7 YALI0D26235g	GPI ethanolamine phosphate transferase 2 (EC 2.-.-.-) (Glycosylphosphatidylinositol-anchor biosynthesis protein 7)	PATHWAY: Glycolipid biosynthesis; glycosylphosphatidylinositol-anchor biosynthesis.	2759	4751	GO:0051267; GO:0006506; GO:0030176	integral component of endoplasmic reticulum membrane [GO:0030176]; CP2 mannose-ethanolamine phosphotransferase activity [GO:0051267]; GPI anchor biosynthetic process [GO:0006506]
Q4WJ80	galA AFUA_1G06910	Probable arabinogalactan endo-beta-1,4-galactanase A (EC 3.2.1.89) (Endo-1,4-beta-galactanase A) (Galactanase A)		2759	4751	GO:0031218; GO:0071555; GO:0005576; GO:0015926; GO:0045490	extracellular region [GO:0005576]; arabinogalactan endo-1,4-beta-galactosidase activity [GO:0031218]; glucosidase activity [GO:0015926]; cell wall organization [GO:0071555]; pectin catabolic process [GO:0045490]
Q4IBK5	CYP8 FGSG_05403	Peptidyl-prolyl cis-trans isomerase-like 2 (PPIase) (EC 5.2.1.8) (EC 6.3.2.-) (Cyclophilin-60) (Cyclophilin-like protein Cyp-60) (Rotamase)	PATHWAY: Protein modification; protein ubiquitination. {ECO:0000250|UniProtKB:Q13356}.	2759	4751	GO:0016874; GO:0005634; GO:0003755; GO:0006457; GO:0004842	nucleus [GO:0005634]; ligase activity [GO:0016874]; peptidyl-prolyl cis-trans isomerase activity [GO:0003755]; ubiquitin-protein transferase activity [GO:0004842]; protein folding [GO:0006457]
Q9FG16	PCMP-H88 At5g06540 F15M7.7	Pentatricopeptide repeat-containing protein At5g06540		2759	33090	GO:0008270	zinc ion binding [GO:0008270]
C5A5D0	adk TGAM_0940	Adenylate kinase (AK) (EC 2.7.4.3) (ATP-AMP transphosphorylase) (ATP:AMP phosphotransferase) (Adenylate monophosphate kinase)	PATHWAY: Purine metabolism; AMP biosynthesis via salvage pathway; AMP from ADP: step 1/1. {ECO:0000255|HAMAP-Rule:MF_00235}.	2157		GO:0044209; GO:0005524; GO:0004017; GO:0005737; GO:0046872	cytoplasm [GO:0005737]; adenylate kinase activity [GO:0004017]; ATP binding [GO:0005524]; metal ion binding [GO:0046872]; AMP salvage [GO:0044209]
O04567	At1g27190 T7N9.25	Probable inactive receptor kinase At1g27190		2759	33090	GO:0005524; GO:0016021; GO:0005634; GO:0005886; GO:0004672	integral component of membrane [GO:0016021]; nucleus [GO:0005634]; plasma membrane [GO:0005886]; ATP binding [GO:0005524]; protein kinase activity [GO:0004672]
Q0UDX8	CHS7 SNOG_10036	Chitin synthase export chaperone		2759	4751	GO:0071555; GO:0005789; GO:0034221; GO:0016021; GO:0006457; GO:0015031; GO:0051082	endoplasmic reticulum membrane [GO:0005789]; integral component of membrane [GO:0016021]; unfolded protein binding [GO:0051082]; cell wall organization [GO:0071555]; fungal-type cell wall chitin biosynthetic process [GO:0034221]; protein folding [GO:0006457]; protein transport [GO:0015031]
P25297	PHO84 YML123C YM7056.03C	Inorganic phosphate transporter PHO84		2759	4751	GO:0005315; GO:0005887; GO:0071421; GO:0005384; GO:0006828; GO:0006817; GO:0097080; GO:0006797; GO:0015992; GO:0097079	integral component of plasma membrane [GO:0005887]; inorganic phosphate transmembrane transporter activity [GO:0005315]; manganese ion transmembrane transporter activity [GO:0005384]; selenite:proton symporter activity [GO:0097079]; manganese ion transmembrane transport [GO:0071421]; manganese ion transport [GO:0006828]; phosphate ion transport [GO:0006817]; plasma membrane selenite transport [GO…
O65238	At5g35370 T26D22.12	G-type lectin S-receptor-like serine/threonine-protein kinase At5g35370 (EC 2.7.11.1)		2759	33090	GO:0005524; GO:0005516; GO:0030246; GO:0016021; GO:0005886; GO:0004674	integral component of membrane [GO:0016021]; plasma membrane [GO:0005886]; ATP binding [GO:0005524]; calmodulin binding [GO:0005516]; carbohydrate binding [GO:0030246]; protein serine/threonine kinase activity [GO:0004674]
C1F460	murD ACP_1088	UDP-N-acetylmuramoylalanine--D-glutamate ligase (EC 6.3.2.9) (D-glutamic acid-adding enzyme) (UDP-N-acetylmuramoyl-L-alanyl-D-glutamate synthetase)	PATHWAY: Cell wall biogenesis; peptidoglycan biosynthesis. {ECO:0000255|HAMAP-Rule:MF_00639}.	2		GO:0005524; GO:0008764; GO:0007049; GO:0051301; GO:0071555; GO:0005737; GO:0009252; GO:0008360	cytoplasm [GO:0005737]; ATP binding [GO:0005524]; UDP-N-acetylmuramoylalanine-D-glutamate ligase activity [GO:0008764]; cell cycle [GO:0007049]; cell division [GO:0051301]; cell wall organization [GO:0071555]; peptidoglycan biosynthetic process [GO:0009252]; regulation of cell shape [GO:0008360]
O93849	URA5 CPC735_022190	Orotate phosphoribosyltransferase (OPRT) (OPRTase) (EC 2.4.2.10)	PATHWAY: Pyrimidine metabolism; UMP biosynthesis via de novo pathway; UMP from orotate: step 1/2.	2759	4751	GO:0044205; GO:0004588	orotate phosphoribosyltransferase activity [GO:0004588]; 'de novo' UMP biosynthetic process [GO:0044205]
Q9STI6	GAE5 At4g12250 T4C9.90	UDP-glucuronate 4-epimerase 5 (EC 5.1.3.6) (UDP-glucuronic acid epimerase 5)		2759	33090	GO:0005794; GO:0032580; GO:0050378; GO:0005975; GO:0050662; GO:0005768; GO:0016021; GO:0005802	endosome [GO:0005768]; Golgi apparatus [GO:0005794]; Golgi cisterna membrane [GO:0032580]; integral component of membrane [GO:0016021]; trans-Golgi network [GO:0005802]; coenzyme binding [GO:0050662]; UDP-glucuronate 4-epimerase activity [GO:0050378]; carbohydrate metabolic process [GO:0005975]
Q9LQZ2	DREB2D ERF049 At1g75490 F10A5.29	Dehydration-responsive element-binding protein 2D (Protein DREB2D)		2759	33090	GO:0003677; GO:0005634; GO:0010200; GO:0003700; GO:0006351	nucleus [GO:0005634]; DNA binding [GO:0003677]; transcription factor activity, sequence-specific DNA binding [GO:0003700]; response to chitin [GO:0010200]; transcription, DNA-templated [GO:0006351]
O93934	gdhA	NADP-specific glutamate dehydrogenase (NADP-GDH) (EC 1.4.1.4) (NADP-dependent glutamate dehydrogenase)		2759	4751	GO:0006520; GO:0004354	glutamate dehydrogenase (NADP+) activity [GO:0004354]; cellular amino acid metabolic process [GO:0006520]
Q12725	EXG1 YALI0F05390g	Glucan 1,3-beta-glucosidase (EC 3.2.1.58) (Exo-1,3-beta-glucanase)		2759	4751	GO:0000935; GO:0009986; GO:0006073; GO:0005576; GO:0009277; GO:0070879; GO:0031505; GO:0009251; GO:0046557; GO:0004338	barrier septum [GO:0000935]; cell surface [GO:0009986]; extracellular region [GO:0005576]; fungal-type cell wall [GO:0009277]; glucan endo-1,6-beta-glucosidase activity [GO:0046557]; glucan exo-1,3-beta-glucosidase activity [GO:0004338]; cellular glucan metabolic process [GO:0006073]; fungal-type cell wall beta-glucan metabolic process [GO:0070879]; fungal-type cell wall organization [GO:0031505]…
Q9UUF2	rar1 mes1 mrs1 pi042 SPBC17A3.04c	Probable methionine--tRNA ligase, cytoplasmic (EC 6.1.1.10) (Methionyl-tRNA synthetase) (MetRS)		2759	4751	GO:0005524; GO:0005737; GO:0002181; GO:0005829; GO:0004825; GO:0006431	cytoplasm [GO:0005737]; cytosol [GO:0005829]; ATP binding [GO:0005524]; methionine-tRNA ligase activity [GO:0004825]; cytoplasmic translation [GO:0002181]; methionyl-tRNA aminoacylation [GO:0006431]
Q0CNC7	nte1 ATEG_04807	Lysophospholipase nte1 (EC 3.1.1.5) (Intracellular phospholipase B) (Neuropathy target esterase homolog)		2759	4751	GO:0005789; GO:0016021; GO:0016042; GO:0004622	endoplasmic reticulum membrane [GO:0005789]; integral component of membrane [GO:0016021]; lysophospholipase activity [GO:0004622]; lipid catabolic process [GO:0016042]
P23234	ipdC	Indole-3-pyruvate decarboxylase (Indolepyruvate decarboxylase) (EC 4.1.1.74)	PATHWAY: Plant hormone metabolism; auxin biosynthesis.	2		GO:0009851; GO:0047434; GO:0000287; GO:0030976	indolepyruvate decarboxylase activity [GO:0047434]; magnesium ion binding [GO:0000287]; thiamine pyrophosphate binding [GO:0030976]; auxin biosynthetic process [GO:0009851]
Q9FUM9	HMT-2	Homocysteine S-methyltransferase 2 (EC 2.1.1.10) (S-methylmethionine:homocysteine methyltransferase 2) (SMM:Hcy S-methyltransferase 2) (ZmHMT-2)		2759	33090	GO:0046872; GO:0009086; GO:0008168	metal ion binding [GO:0046872]; methyltransferase activity [GO:0008168]; methionine biosynthetic process [GO:0009086]
Q9ZT63	MTP1 ZAT ZAT1 At2g46800 F19D11.8	Metal tolerance protein 1 (AtMTP1) (ZAT1p) (Zinc transporter ZAT-1) [Cleaved into: Metal tolerance protein 1 short form]		2759	33090	GO:0006882; GO:0016021; GO:0016020; GO:0046872; GO:0046873; GO:0061088; GO:0010043; GO:0005774; GO:0005773; GO:0071577; GO:0006829; GO:0005385	integral component of membrane [GO:0016021]; membrane [GO:0016020]; vacuolar membrane [GO:0005774]; vacuole [GO:0005773]; metal ion binding [GO:0046872]; metal ion transmembrane transporter activity [GO:0046873]; zinc ion transmembrane transporter activity [GO:0005385]; cellular zinc ion homeostasis [GO:0006882]; regulation of sequestering of zinc ion [GO:0061088]; response to zinc ion [GO:001004…
A1C5D3	aglB ACLA_003130	Probable alpha-galactosidase B (EC 3.2.1.22) (Melibiase B)		2759	4751	GO:0005975; GO:0005576; GO:0052692	extracellular region [GO:0005576]; raffinose alpha-galactosidase activity [GO:0052692]; carbohydrate metabolic process [GO:0005975]
B3Q8J5	Rpal_1869	Probable phosphoketolase (EC 4.1.2.-)		2		GO:0016832; GO:0005975	aldehyde-lyase activity [GO:0016832]; carbohydrate metabolic process [GO:0005975]
Q9SFC7	At3g07870 F17A17.21	F-box protein At3g07870		2759	33090	GO:0009506	plasmodesma [GO:0009506]
P0CP53	CNBE2340	Patatin-like phospholipase domain-containing protein CNBE2340 (EC 3.1.1.-)		2759	4751	GO:0016021; GO:0016042; GO:0004806	integral component of membrane [GO:0016021]; triglyceride lipase activity [GO:0004806]; lipid catabolic process [GO:0016042]
P0CP52	CNE02340	Patatin-like phospholipase domain-containing protein CNE02340 (EC 3.1.1.-)		2759	4751	GO:0005737; GO:0016021; GO:0016042; GO:0004806	cytoplasm [GO:0005737]; integral component of membrane [GO:0016021]; triglyceride lipase activity [GO:0004806]; lipid catabolic process [GO:0016042]
P53598	LSC1 YOR142W YOR3352W	Succinyl-CoA ligase [ADP-forming] subunit alpha, mitochondrial (EC 6.2.1.5) (Succinyl-CoA synthetase subunit alpha) (SCS-alpha)	PATHWAY: Carbohydrate metabolism; tricarboxylic acid cycle; succinate from succinyl-CoA (ligase route): step 1/1.	2759	4751	GO:0005524; GO:0005525; GO:0048037; GO:0042645; GO:0005739; GO:0004775; GO:0006104; GO:0006099	mitochondrial nucleoid [GO:0042645]; mitochondrion [GO:0005739]; ATP binding [GO:0005524]; cofactor binding [GO:0048037]; GTP binding [GO:0005525]; succinate-CoA ligase (ADP-forming) activity [GO:0004775]; succinyl-CoA metabolic process [GO:0006104]; tricarboxylic acid cycle [GO:0006099]
P15732	UBC5 YDR059C D4234 YD9609.13C	Ubiquitin-conjugating enzyme E2-16 kDa (EC 2.3.2.23) (E2 ubiquitin-conjugating enzyme 5) (Ubiquitin carrier protein) (Ubiquitin-protein ligase)	PATHWAY: Protein modification; protein ubiquitination. {ECO:0000255|PROSITE-ProRule:PRU00388}.	2759	4751	GO:0005524; GO:0034605; GO:0000502; GO:0000209; GO:0004842	proteasome complex [GO:0000502]; ATP binding [GO:0005524]; ubiquitin-protein transferase activity [GO:0004842]; cellular response to heat [GO:0034605]; protein polyubiquitination [GO:0000209]
Q9FR44	NMT1 PEAMT XPL1 At3g18000 MEB5.22	Phosphoethanolamine N-methyltransferase 1 (AtNMT1) (PEAMT 1) (EC 2.1.1.103) (Protein XIPOTL 1)	PATHWAY: Phospholipid metabolism; phosphatidylcholine biosynthesis; phosphocholine from phosphoethanolamine: step 1/1.	2759	33090	GO:0042425; GO:0005737; GO:0005829; GO:0008168; GO:0006656; GO:0000234; GO:0009555; GO:0009860; GO:0010183; GO:0048528; GO:0009826	cytoplasm [GO:0005737]; cytosol [GO:0005829]; methyltransferase activity [GO:0008168]; phosphoethanolamine N-methyltransferase activity [GO:0000234]; choline biosynthetic process [GO:0042425]; phosphatidylcholine biosynthetic process [GO:0006656]; pollen development [GO:0009555]; pollen tube growth [GO:0009860]; pollen tube guidance [GO:0010183]; post-embryonic root development [GO:0048528]; unid…
B9F3B6	ALDH5F1 SSADH1 Os02g0173900 LOC_Os02g07760 OsJ_05574	Succinate-semialdehyde dehydrogenase, mitochondrial (EC 1.2.1.24) (Aldehyde dehydrogenase family 5 member F1) (NAD(+)-dependent succinic semialdehyde dehydrogenase)	PATHWAY: Amino-acid degradation; 4-aminobutanoate degradation.	2759	33090	GO:0004029; GO:0009450; GO:0005759; GO:0004777; GO:0009013	mitochondrial matrix [GO:0005759]; aldehyde dehydrogenase (NAD) activity [GO:0004029]; succinate-semialdehyde dehydrogenase (NAD+) activity [GO:0004777]; succinate-semialdehyde dehydrogenase [NAD(P)+] activity [GO:0009013]; gamma-aminobutyric acid catabolic process [GO:0009450]
Q4WWH6	spt6 AFUA_3G05890	Transcription elongation factor spt6 (Chromatin elongation factor spt6)		2759	4751	GO:0003677; GO:0005634; GO:0032784; GO:0006357; GO:0006351	nucleus [GO:0005634]; DNA binding [GO:0003677]; regulation of DNA-templated transcription, elongation [GO:0032784]; regulation of transcription from RNA polymerase II promoter [GO:0006357]; transcription, DNA-templated [GO:0006351]
Q7S1P9	mus-41 rad5 NCU09516	DNA repair protein rad5 (EC 3.6.4.-) (Mutagen-sensitive protein 41)		2759	4751	GO:0005524; GO:0003677; GO:0006281; GO:0005737; GO:0004386; GO:0005634; GO:0008270	cytoplasm [GO:0005737]; nucleus [GO:0005634]; ATP binding [GO:0005524]; DNA binding [GO:0003677]; helicase activity [GO:0004386]; zinc ion binding [GO:0008270]; DNA repair [GO:0006281]
A2R919	cft1 An16g09140	Protein cft1 (Cleavage factor two protein 1)		2759	4751	GO:0003723; GO:0005829; GO:0005847; GO:0006397	cytosol [GO:0005829]; mRNA cleavage and polyadenylation specificity factor complex [GO:0005847]; RNA binding [GO:0003723]; mRNA processing [GO:0006397]
Q9ZVN6	AP180 At1g05020 T7A14.11	Clathrin coat assembly protein AP180 (At-AP180) (Clathrin coat-associated protein AP180)		2759	33090	GO:0005545; GO:0005794; GO:0048268; GO:0030136; GO:0005905; GO:0006897; GO:0015031	clathrin-coated vesicle [GO:0030136]; coated pit [GO:0005905]; Golgi apparatus [GO:0005794]; 1-phosphatidylinositol binding [GO:0005545]; clathrin coat assembly [GO:0048268]; endocytosis [GO:0006897]; protein transport [GO:0015031]
P11428	SODCC.1 SOD2	Superoxide dismutase [Cu-Zn] 2 (EC 1.15.1.1)		2759	33090	GO:0005737; GO:0046872; GO:0004784	cytoplasm [GO:0005737]; metal ion binding [GO:0046872]; superoxide dismutase activity [GO:0004784]
B1I1I5	fusA Daud_0222	Elongation factor G (EF-G)		2		GO:0005525; GO:0003924; GO:0005737; GO:0003746	cytoplasm [GO:0005737]; GTP binding [GO:0005525]; GTPase activity [GO:0003924]; translation elongation factor activity [GO:0003746]
Q2U6A1	lig4 AO090120000322	DNA ligase 4 (EC 6.5.1.1) (DNA ligase IV) (Polydeoxyribonucleotide synthase [ATP] 4)		2759	4751	GO:0005524; GO:0003677; GO:0071897; GO:0003910; GO:0051103; GO:0006310; GO:0006260; GO:0046872; GO:0005634	nucleus [GO:0005634]; ATP binding [GO:0005524]; DNA binding [GO:0003677]; DNA ligase (ATP) activity [GO:0003910]; metal ion binding [GO:0046872]; DNA biosynthetic process [GO:0071897]; DNA ligation involved in DNA repair [GO:0051103]; DNA recombination [GO:0006310]; DNA replication [GO:0006260]
B0Y4F9	nar1 AFUB_068950	Cytosolic Fe-S cluster assembly factor nar1 (Nuclear architecture-related protein 1)		2759	4751	GO:0051539; GO:0016226; GO:0051536; GO:0046872	4 iron, 4 sulfur cluster binding [GO:0051539]; iron-sulfur cluster binding [GO:0051536]; metal ion binding [GO:0046872]; iron-sulfur cluster assembly [GO:0016226]
O74314	SPBC15D4.09c	Probable cystathionine gamma-synthase (EC 2.5.1.48) (O-succinylhomoserine (thiol)-lyase)	PATHWAY: Amino-acid biosynthesis; L-methionine biosynthesis via de novo pathway; L-cystathionine from O-succinyl-L-homoserine: step 1/1.	2759	4751	GO:0019281; GO:0003962; GO:0006534; GO:0005737; GO:0005829; GO:0005634; GO:0030170	cytoplasm [GO:0005737]; cytosol [GO:0005829]; nucleus [GO:0005634]; cystathionine gamma-synthase activity [GO:0003962]; pyridoxal phosphate binding [GO:0030170]; cysteine metabolic process [GO:0006534]; L-methionine biosynthetic process from homoserine via O-succinyl-L-homoserine and cystathionine [GO:0019281]
A5AB61	utp10 An08g09160	U3 small nucleolar RNA-associated protein 10		2759	4751	GO:0030686; GO:0000480; GO:0000447; GO:0000472; GO:0016021; GO:0005739; GO:0044732; GO:0045943; GO:0030688; GO:0033553; GO:0032040; GO:0030515; GO:0034455	90S preribosome [GO:0030686]; integral component of membrane [GO:0016021]; mitochondrion [GO:0005739]; mitotic spindle pole body [GO:0044732]; preribosome, small subunit precursor [GO:0030688]; rDNA heterochromatin [GO:0033553]; small-subunit processome [GO:0032040]; t-UTP complex [GO:0034455]; snoRNA binding [GO:0030515]; endonucleolytic cleavage in 5'-ETS of tricistronic rRNA transcript (SSU-rR…
Q9XIE2	ABCG36 PDR8 PEN3 At1g59870 F23H11.19	ABC transporter G family member 36 (ABC transporter ABCG.36) (AtABCG36) (Pleiotropic drug resistance protein 8) (Protein PENETRATION 3)		2759	33090	GO:0005524; GO:0042626; GO:0070574; GO:0015086; GO:0015691; GO:0071366; GO:0009507; GO:0009941; GO:0052544; GO:0042742; GO:0009817; GO:0006855; GO:0042344; GO:0016021; GO:0016020; GO:0005739; GO:0031348; GO:0005886; GO:0009737; GO:0009627; GO:0005774	chloroplast [GO:0009507]; chloroplast envelope [GO:0009941]; integral component of membrane [GO:0016021]; membrane [GO:0016020]; mitochondrion [GO:0005739]; plasma membrane [GO:0005886]; vacuolar membrane [GO:0005774]; ATP binding [GO:0005524]; ATPase activity, coupled to transmembrane movement of substances [GO:0042626]; cadmium ion transmembrane transporter activity [GO:0015086]; cadmium ion tr…
Q9C9Z1	At3g08650 F17O14.12	Putative zinc transporter At3g08650		2759	33090	GO:0016021; GO:0046873; GO:0006829	integral component of membrane [GO:0016021]; metal ion transmembrane transporter activity [GO:0046873]; zinc II ion transport [GO:0006829]
Q52E66	RIM21 MGG_06440	pH-response regulator protein palH/RIM21		2759	4751	GO:0016021; GO:0005886	integral component of membrane [GO:0016021]; plasma membrane [GO:0005886]
P05328	trpC	Multifunctional tryptophan biosynthesis protein [Includes: Anthranilate synthase component 2 (AS) (EC 4.1.3.27) (Anthranilate synthase, glutamine amidotransferase component); Indole-3-glycerol phosphate synthase (IGPS) (EC 4.1.1.48); N-(5'-phosphoribosyl)anthranilate isomerase (PRAI) (EC 5.3.1.24)]	PATHWAY: Amino-acid biosynthesis; L-tryptophan biosynthesis; L-tryptophan from chorismate: step 1/5.; PATHWAY: Amino-acid biosynthesis; L-tryptophan biosynthesis; L-tryptophan from chorismate: step 3/5.; PATHWAY: Amino-acid biosynthesis; L-tryptophan biosynthesis; L-tryptophan from chorismate: step 4/5.	2759	4751	GO:0004049; GO:0006541; GO:0004425; GO:0004640; GO:0016740; GO:0000162	anthranilate synthase activity [GO:0004049]; indole-3-glycerol-phosphate synthase activity [GO:0004425]; phosphoribosylanthranilate isomerase activity [GO:0004640]; transferase activity [GO:0016740]; glutamine metabolic process [GO:0006541]; tryptophan biosynthetic process [GO:0000162]
P51978	cys-9 NCU08352	Thioredoxin reductase (EC 1.8.1.9)		2759	4751	GO:0005829; GO:0005634; GO:0019430; GO:0004791	cytosol [GO:0005829]; nucleus [GO:0005634]; thioredoxin-disulfide reductase activity [GO:0004791]; removal of superoxide radicals [GO:0019430]
Q9SJK3	AGO5 At2g27880 T1E2.20	Protein argonaute 5		2759	33090	GO:0003723; GO:0005829; GO:0009814; GO:0031047; GO:0030529; GO:0046872; GO:0006355; GO:0006417; GO:0009615; GO:0006351; GO:0060145	cytosol [GO:0005829]; intracellular ribonucleoprotein complex [GO:0030529]; metal ion binding [GO:0046872]; RNA binding [GO:0003723]; defense response, incompatible interaction [GO:0009814]; gene silencing by RNA [GO:0031047]; regulation of transcription, DNA-templated [GO:0006355]; regulation of translation [GO:0006417]; response to virus [GO:0009615]; transcription, DNA-templated [GO:0006351]; …
Q9FLV9	SLAH3 At5g24030 MZF18.9	S-type anion channel SLAH3 (SLAC1-homolog protein 3)		2759	33090	GO:0006873; GO:0016021; GO:0005886; GO:0008308	integral component of membrane [GO:0016021]; plasma membrane [GO:0005886]; voltage-gated anion channel activity [GO:0008308]; cellular ion homeostasis [GO:0006873]
A6SEH9	ded1 BC1G_10862	ATP-dependent RNA helicase ded1 (EC 3.6.4.13)		2759	4751	GO:0005524; GO:0005737; GO:0004386; GO:0003743	cytoplasm [GO:0005737]; ATP binding [GO:0005524]; helicase activity [GO:0004386]; translation initiation factor activity [GO:0003743]
Q54T05	rio2 DDB_G0282099	Serine/threonine-protein kinase rio2 (EC 2.7.11.1)		2759		GO:0005524; GO:0005737; GO:0046872; GO:0005634; GO:0004672; GO:0006468; GO:0004674; GO:0042254	cytoplasm [GO:0005737]; nucleus [GO:0005634]; ATP binding [GO:0005524]; metal ion binding [GO:0046872]; protein kinase activity [GO:0004672]; protein serine/threonine kinase activity [GO:0004674]; protein phosphorylation [GO:0006468]; ribosome biogenesis [GO:0042254]
Q8VXX5	SKS1 At4g25240 F24A6.80	Monocopper oxidase-like protein SKS1		2759	33090	GO:0031225; GO:0046658; GO:0005507; GO:0016722; GO:0009505; GO:0005886; GO:0009506	anchored component of membrane [GO:0031225]; anchored component of plasma membrane [GO:0046658]; plant-type cell wall [GO:0009505]; plasma membrane [GO:0005886]; plasmodesma [GO:0009506]; copper ion binding [GO:0005507]; oxidoreductase activity, oxidizing metal ions [GO:0016722]
P60205	cmdA AO090003001227	Calmodulin (CaM)		2759	4751	GO:0005509	calcium ion binding [GO:0005509]
Q6C0L7	YALI0F23595g	Lon protease homolog 2, peroxisomal (EC 3.4.21.-)		2759	4751	GO:0005524; GO:0004176; GO:0006515; GO:0005782; GO:0016558; GO:0016485; GO:0006625; GO:0004252	peroxisomal matrix [GO:0005782]; ATP binding [GO:0005524]; ATP-dependent peptidase activity [GO:0004176]; serine-type endopeptidase activity [GO:0004252]; misfolded or incompletely synthesized protein catabolic process [GO:0006515]; protein import into peroxisome matrix [GO:0016558]; protein processing [GO:0016485]; protein targeting to peroxisome [GO:0006625]
B1NWF3	ndhJ	NAD(P)H-quinone oxidoreductase subunit J, chloroplastic (EC 1.6.5.-) (NAD(P)H dehydrogenase subunit J) (NADH-plastoquinone oxidoreductase subunit J)		2759	33090	GO:0008137; GO:0009535; GO:0019684; GO:0048038; GO:0006810	chloroplast thylakoid membrane [GO:0009535]; NADH dehydrogenase (ubiquinone) activity [GO:0008137]; quinone binding [GO:0048038]; photosynthesis, light reaction [GO:0019684]; transport [GO:0006810]
P24289		Nuclease P1 (EC 3.1.30.1) (Deoxyribonuclease P1) (Endonuclease P1)		2759	4751	GO:0006308; GO:0004519; GO:0005576; GO:0046872; GO:0003676	extracellular region [GO:0005576]; endonuclease activity [GO:0004519]; metal ion binding [GO:0046872]; nucleic acid binding [GO:0003676]; DNA catabolic process [GO:0006308]
Q92236	GGS GGPPS	Geranylgeranyl pyrophosphate synthase (GGPP synthase) (GGPPSase) (EC 2.5.1.-) ((2E,6E)-farnesyl diphosphate synthase) (Dimethylallyltranstransferase) (EC 2.5.1.1) (Farnesyl diphosphate synthase) (Farnesyltranstransferase) (EC 2.5.1.29) (Geranylgeranyl diphosphate synthase) (Geranyltranstransferase) (EC 2.5.1.10)	PATHWAY: Isoprenoid biosynthesis; farnesyl diphosphate biosynthesis; farnesyl diphosphate from geranyl diphosphate and isopentenyl diphosphate: step 1/1.; PATHWAY: Isoprenoid biosynthesis; geranyl diphosphate biosynthesis; geranyl diphosphate from dimethylallyl diphosphate and isopentenyl diphosphate: step 1/1.; PATHWAY: Isoprenoid biosynthesis; geranylgeranyl diphosphate biosynthesis; geranylger…	2759	4751	GO:0005737; GO:0004161; GO:0045337; GO:0004311; GO:0033384; GO:0033386; GO:0004337; GO:0046872	cytoplasm [GO:0005737]; dimethylallyltranstransferase activity [GO:0004161]; farnesyltranstransferase activity [GO:0004311]; geranyltranstransferase activity [GO:0004337]; metal ion binding [GO:0046872]; farnesyl diphosphate biosynthetic process [GO:0045337]; geranyl diphosphate biosynthetic process [GO:0033384]; geranylgeranyl diphosphate biosynthetic process [GO:0033386]
P52418	PUR1	Amidophosphoribosyltransferase, chloroplastic (ATase) (EC 2.4.2.14) (Glutamine phosphoribosylpyrophosphate amidotransferase) (GPAT)	PATHWAY: Purine metabolism; IMP biosynthesis via de novo pathway; N(1)-(5-phospho-D-ribosyl)glycinamide from 5-phospho-alpha-D-ribose 1-diphosphate: step 1/2.	2759	33090	GO:0006189; GO:0051539; GO:0004044; GO:0009507; GO:0006541; GO:0046872; GO:0009116; GO:0009113	chloroplast [GO:0009507]; 4 iron, 4 sulfur cluster binding [GO:0051539]; amidophosphoribosyltransferase activity [GO:0004044]; metal ion binding [GO:0046872]; 'de novo' IMP biosynthetic process [GO:0006189]; glutamine metabolic process [GO:0006541]; nucleoside metabolic process [GO:0009116]; purine nucleobase biosynthetic process [GO:0009113]
Q9ZPY7	CAS At2g46520 F11C10 F13A10.5	Exportin-2 (Exp2) (Cellular apoptosis susceptibility protein homolog) (Importin-alpha re-exporter)		2759	33090	GO:0005829; GO:0006886; GO:0016020; GO:0005634; GO:0009506	cytosol [GO:0005829]; membrane [GO:0016020]; nucleus [GO:0005634]; plasmodesma [GO:0009506]; intracellular protein transport [GO:0006886]
Q0H8Y9	ND2 NAD2	NADH-ubiquinone oxidoreductase chain 2 (EC 1.6.5.3) (NADH dehydrogenase subunit 2)		2759	4751	GO:0042773; GO:0008137; GO:0016021; GO:0005743; GO:0070469	integral component of membrane [GO:0016021]; mitochondrial inner membrane [GO:0005743]; respiratory chain [GO:0070469]; NADH dehydrogenase (ubiquinone) activity [GO:0008137]; ATP synthesis coupled electron transport [GO:0042773]
P0C7S9	gel1 bgt2 AFUA_2G01170	1,3-beta-glucanosyltransferase gel1 (EC 2.4.1.-) (Glucan elongating glucanosyltransferase 1)		2759	4751	GO:0042124; GO:0031225; GO:0005975; GO:0009277; GO:0031505; GO:0042123; GO:0005886	anchored component of membrane [GO:0031225]; fungal-type cell wall [GO:0009277]; plasma membrane [GO:0005886]; 1,3-beta-glucanosyltransferase activity [GO:0042124]; glucanosyltransferase activity [GO:0042123]; carbohydrate metabolic process [GO:0005975]; fungal-type cell wall organization [GO:0031505]
Q84P26	4CLL8 At5g38120 MXA21.23 MXA21_10	4-coumarate--CoA ligase-like 8 (EC 6.2.1.-) (4-coumarate--CoA ligase isoform 11) (At4CL11)		2759	33090	GO:0005524; GO:0016874; GO:0005777	peroxisome [GO:0005777]; ATP binding [GO:0005524]; ligase activity [GO:0016874]
C0LGR3	At4g26540 M3E9.30	Probable LRR receptor-like serine/threonine-protein kinase At4g26540 (EC 2.7.11.1)		2759	33090	GO:0005524; GO:0016021; GO:0005886; GO:0004674	integral component of membrane [GO:0016021]; plasma membrane [GO:0005886]; ATP binding [GO:0005524]; protein serine/threonine kinase activity [GO:0004674]
Q4WVU5	cyp8 AFUA_5G13350	Peptidyl-prolyl cis-trans isomerase-like 2 (PPIase) (EC 5.2.1.8) (EC 6.3.2.-) (Cyclophilin-60) (Cyclophilin-like protein Cyp-60) (Rotamase)	PATHWAY: Protein modification; protein ubiquitination. {ECO:0000250|UniProtKB:Q13356}.	2759	4751	GO:0016874; GO:0005634; GO:0003755; GO:0006457; GO:0004842	nucleus [GO:0005634]; ligase activity [GO:0016874]; peptidyl-prolyl cis-trans isomerase activity [GO:0003755]; ubiquitin-protein transferase activity [GO:0004842]; protein folding [GO:0006457]
Q8X0X6	ctc-2 spt16 123A4.150 NCU01164	FACT complex subunit ctc-2 (Chromatin transcription complex 2) (Facilitates chromatin transcription complex subunit ctc-2)		2759	4751	GO:0006281; GO:0006260; GO:0035101; GO:0005694; GO:0044732; GO:0006355; GO:0006351	chromosome [GO:0005694]; FACT complex [GO:0035101]; mitotic spindle pole body [GO:0044732]; DNA repair [GO:0006281]; DNA replication [GO:0006260]; regulation of transcription, DNA-templated [GO:0006355]; transcription, DNA-templated [GO:0006351]
Q1DQC1	PAN1 CIMG_07492	Actin cytoskeleton-regulatory complex protein PAN1		2759	4751	GO:0030479; GO:0005509; GO:0006897; GO:0010008; GO:0005886	actin cortical patch [GO:0030479]; endosome membrane [GO:0010008]; plasma membrane [GO:0005886]; calcium ion binding [GO:0005509]; endocytosis [GO:0006897]
Q01300	ND1 NAD1	NADH-ubiquinone oxidoreductase chain 1 (EC 1.6.5.3) (NADH dehydrogenase subunit 1)		2759	33090	GO:0008137; GO:0016021; GO:0005743; GO:0070469	integral component of membrane [GO:0016021]; mitochondrial inner membrane [GO:0005743]; respiratory chain [GO:0070469]; NADH dehydrogenase (ubiquinone) activity [GO:0008137]
A6SG85	arg2 BC1G_11576	Amino-acid acetyltransferase, mitochondrial (EC 2.3.1.1) (Arginine-requiring protein 2) (Glutamate N-acetyltransferase) (N-acetylglutamate synthase) (AGS) (NAGS)	PATHWAY: Amino-acid biosynthesis; L-arginine biosynthesis; N(2)-acetyl-L-ornithine from L-glutamate: step 1/4.	2759	4751	GO:0004042; GO:0006526; GO:0005759; GO:0006592	mitochondrial matrix [GO:0005759]; acetyl-CoA:L-glutamate N-acetyltransferase activity [GO:0004042]; arginine biosynthetic process [GO:0006526]; ornithine biosynthetic process [GO:0006592]
Q12640	aro-2 B7F21.10 NCU05420	Chorismate synthase (EC 4.2.3.5) (5-enolpyruvylshikimate-3-phosphate phospholyase)	PATHWAY: Metabolic intermediate biosynthesis; chorismate biosynthesis; chorismate from D-erythrose 4-phosphate and phosphoenolpyruvate: step 7/7.	2759	4751	GO:0010181; GO:0009073; GO:0009423; GO:0004107; GO:0005829; GO:0005634; GO:0016491	cytosol [GO:0005829]; nucleus [GO:0005634]; chorismate synthase activity [GO:0004107]; FMN binding [GO:0010181]; oxidoreductase activity [GO:0016491]; aromatic amino acid family biosynthetic process [GO:0009073]; chorismate biosynthetic process [GO:0009423]
Q9LPZ3	At1g11410 T23J18.8	G-type lectin S-receptor-like serine/threonine-protein kinase At1g11410 (EC 2.7.11.1)		2759	33090	GO:0005524; GO:0005516; GO:0030246; GO:0016021; GO:0005886; GO:0004674; GO:0048544	integral component of membrane [GO:0016021]; plasma membrane [GO:0005886]; ATP binding [GO:0005524]; calmodulin binding [GO:0005516]; carbohydrate binding [GO:0030246]; protein serine/threonine kinase activity [GO:0004674]; recognition of pollen [GO:0048544]
Q9HGK2	meu13 hop2 SPAC222.15 SPAC821.01	Homologous-pairing protein 2 (Meiotic expression up-regulated protein 13)		2759	4751	GO:0006310; GO:0005829; GO:0071686; GO:0000790; GO:0005634; GO:0007129	cytosol [GO:0005829]; horsetail nucleus [GO:0071686]; nuclear chromatin [GO:0000790]; nucleus [GO:0005634]; DNA recombination [GO:0006310]; synapsis [GO:0007129]
Q94C70	NAT2 At2g34190 F13P17.3	Nucleobase-ascorbate transporter 2 (AtNAT2)		2759	33090	GO:0016021; GO:0055085; GO:0005215	integral component of membrane [GO:0016021]; transporter activity [GO:0005215]; transmembrane transport [GO:0055085]
Q7Y1X1		Esterase (EC 3.1.1.-) (Early nodule-specific protein homolog) (Latex allergen Hev b 13) (allergen Hev b 13)		2759	33090	GO:0019863; GO:0006952; GO:0016788	hydrolase activity, acting on ester bonds [GO:0016788]; IgE binding [GO:0019863]; defense response [GO:0006952]
Q96UM2	lcc3	Laccase-3 (EC 1.10.3.2) (Benzenediol:oxygen oxidoreductase 3) (Diphenol oxidase 3) (Urishiol oxidase 3) (Fragment)		2759	4751	GO:0005507; GO:0005576; GO:0052716; GO:0046274	extracellular region [GO:0005576]; copper ion binding [GO:0005507]; hydroquinone:oxygen oxidoreductase activity [GO:0052716]; lignin catabolic process [GO:0046274]
O82504	RDR2 RDRP2 SMD1 At4g11130 F2P3.11	RNA-dependent RNA polymerase 2 (AtRDRP2) (EC 2.7.7.48) (Protein SILENCING MOVEMENT DEFICIENT 1) (RNA-directed RNA polymerase 2)		2759	33090	GO:0003723; GO:0016246; GO:0003968; GO:0007267; GO:0050832; GO:0016458; GO:0010495; GO:0005730; GO:0005654; GO:0005634; GO:0030422; GO:0070919	nucleolus [GO:0005730]; nucleoplasm [GO:0005654]; nucleus [GO:0005634]; RNA binding [GO:0003723]; RNA-directed RNA polymerase activity [GO:0003968]; cell-cell signaling [GO:0007267]; defense response to fungus [GO:0050832]; gene silencing [GO:0016458]; long-distance posttranscriptional gene silencing [GO:0010495]; production of siRNA involved in chromatin silencing by small RNA [GO:0070919]; prod…
Q8L7R8	STP3 At5g61520 K11J9_40	Sugar transport protein 3 (Hexose transporter 3)		2759	33090	GO:0008643; GO:0016021; GO:0022891; GO:0015293	integral component of membrane [GO:0016021]; substrate-specific transmembrane transporter activity [GO:0022891]; symporter activity [GO:0015293]; carbohydrate transport [GO:0008643]
Q871U2	apg-5 atg7 100H1.190 NCU06672	Ubiquitin-like modifier-activating enzyme atg7 (ATG12-activating enzyme E1 atg7) (Autophagy-related protein 7)		2759	4751	GO:0019778; GO:0019779; GO:0006501; GO:0006995; GO:0005829; GO:0044805; GO:0016236; GO:0000422; GO:0034727; GO:0000407; GO:0030163; GO:0032446; GO:0015031	cytosol [GO:0005829]; pre-autophagosomal structure [GO:0000407]; Atg12 activating enzyme activity [GO:0019778]; Atg8 activating enzyme activity [GO:0019779]; C-terminal protein lipidation [GO:0006501]; cellular response to nitrogen starvation [GO:0006995]; late nucleophagy [GO:0044805]; macroautophagy [GO:0016236]; mitophagy [GO:0000422]; piecemeal microautophagy of nucleus [GO:0034727]; protein …
Q2QUN2	LAC24 Os12g0258700 LOC_Os12g15680 OsJ_016843 OsJ_17624	Laccase-24 (EC 1.10.3.2) (Benzenediol:oxygen oxidoreductase 24) (Diphenol oxidase 24) (Urishiol oxidase 24)		2759	33090	GO:0048046; GO:0005507; GO:0052716; GO:0046274; GO:0016722	apoplast [GO:0048046]; copper ion binding [GO:0005507]; hydroquinone:oxygen oxidoreductase activity [GO:0052716]; oxidoreductase activity, oxidizing metal ions [GO:0016722]; lignin catabolic process [GO:0046274]
A2RA56	asa1 An18g01990	ASTRA-associated protein 1		2759	4751	GO:0070209; GO:0006338; GO:0005829	ASTRA complex [GO:0070209]; cytosol [GO:0005829]; chromatin remodeling [GO:0006338]
Q6BGY8	INO80 DEHA2G22682g	Putative DNA helicase INO80 (EC 3.6.4.12)		2759	4751	GO:0005524; GO:0016887; GO:0003677; GO:0032508; GO:0006281; GO:0031011; GO:0006348; GO:0000781; GO:0004386; GO:0043486; GO:0042766; GO:0016584; GO:0045944; GO:0051983; GO:0043618; GO:0000722; GO:0006366	chromosome, telomeric region [GO:0000781]; Ino80 complex [GO:0031011]; ATP binding [GO:0005524]; ATPase activity [GO:0016887]; DNA binding [GO:0003677]; helicase activity [GO:0004386]; chromatin silencing at telomere [GO:0006348]; DNA duplex unwinding [GO:0032508]; DNA repair [GO:0006281]; histone exchange [GO:0043486]; nucleosome mobilization [GO:0042766]; nucleosome positioning [GO:0016584]; po…
Q8L7A4	AGD11 At3g07940 F17A17.28	Probable ADP-ribosylation factor GTPase-activating protein AGD11 (ARF GAP AGD11) (Protein ARF-GAP DOMAIN 11) (AtAGD11)		2759	33090	GO:0005096; GO:0046872	GTPase activator activity [GO:0005096]; metal ion binding [GO:0046872]
Q8S3D2	BHLH87 EN121 At3g21330 MHC9.1	Transcription factor bHLH87 (Basic helix-loop-helix protein 87) (AtbHLH87) (bHLH 87) (Transcription factor EN 121) (bHLH transcription factor bHLH087)		2759	33090	GO:0003677; GO:0005634; GO:0006355; GO:0003700; GO:0006351	nucleus [GO:0005634]; DNA binding [GO:0003677]; transcription factor activity, sequence-specific DNA binding [GO:0003700]; regulation of transcription, DNA-templated [GO:0006355]; transcription, DNA-templated [GO:0006351]
Q0ZIW5	ndhG	NAD(P)H-quinone oxidoreductase subunit 6, chloroplastic (EC 1.6.5.-) (NAD(P)H dehydrogenase subunit 6) (NADH-plastoquinone oxidoreductase subunit 6)		2759	33090	GO:0008137; GO:0009535; GO:0016021; GO:0048038; GO:0006810	chloroplast thylakoid membrane [GO:0009535]; integral component of membrane [GO:0016021]; NADH dehydrogenase (ubiquinone) activity [GO:0008137]; quinone binding [GO:0048038]; transport [GO:0006810]
Q0CZ00	fmp522 ATEG_01084	Protein fmp52-2, mitochondrial		2759	4751	GO:0005741	mitochondrial outer membrane [GO:0005741]
Q9C7J9	PP2B13 At1g56240 F14G9.15	F-box protein PP2-B13 (Protein PHLOEM PROTEIN 2-LIKE B13) (AtPP2-B13)		2759	33090	GO:0030246	carbohydrate binding [GO:0030246]
Q8NIQ8	H4.2	Histone H4.2		2759	4751	GO:0003677; GO:0000786; GO:0006334; GO:0005634	nucleosome [GO:0000786]; nucleus [GO:0005634]; DNA binding [GO:0003677]; nucleosome assembly [GO:0006334]
B8N219	aim24 AFLA_034130	Altered inheritance of mitochondria protein 24, mitochondrial		2759	4751	GO:0007007; GO:0031305	integral component of mitochondrial inner membrane [GO:0031305]; inner mitochondrial membrane organization [GO:0007007]
P05414		Peroxisomal (S)-2-hydroxy-acid oxidase (EC 1.1.3.15) (Glycolate oxidase) (GOX) (Short chain alpha-hydroxy acid oxidase)	PATHWAY: Photosynthesis; photorespiration; glycine from 2-phosphoglycolate: step 2/3.	2759	33090	GO:0010181; GO:0052853; GO:0052854; GO:0009854; GO:0005777; GO:0052852	peroxisome [GO:0005777]; FMN binding [GO:0010181]; long-chain-(S)-2-hydroxy-long-chain-acid oxidase activity [GO:0052853]; medium-chain-(S)-2-hydroxy-acid oxidase activity [GO:0052854]; very-long-chain-(S)-2-hydroxy-acid oxidase activity [GO:0052852]; oxidative photosynthetic carbon pathway [GO:0009854]
Q9LTW0	ALIS1 At3g12740 MBK21.12	ALA-interacting subunit 1 (AtALIS1) (ALA3 beta-subunit 1)		2759	33090	GO:0005794; GO:0000139; GO:0005789; GO:0016021; GO:0031902; GO:0015914	endoplasmic reticulum membrane [GO:0005789]; Golgi apparatus [GO:0005794]; Golgi membrane [GO:0000139]; integral component of membrane [GO:0016021]; late endosome membrane [GO:0031902]; phospholipid transport [GO:0015914]
P41764	gsdA g6pD AN2981	Glucose-6-phosphate 1-dehydrogenase (G6PD) (EC 1.1.1.49)	PATHWAY: Carbohydrate degradation; pentose phosphate pathway; D-ribulose 5-phosphate from D-glucose 6-phosphate (oxidative stage): step 1/3.	2759	4751	GO:0050661; GO:0006006; GO:0004345; GO:0005622; GO:0006098	intracellular [GO:0005622]; glucose-6-phosphate dehydrogenase activity [GO:0004345]; NADP binding [GO:0050661]; glucose metabolic process [GO:0006006]; pentose-phosphate shunt [GO:0006098]
Q5AXV1	mch1 AN6879	Probable transporter mch1		2759	4751	GO:0016021; GO:0055085; GO:0005774	integral component of membrane [GO:0016021]; vacuolar membrane [GO:0005774]; transmembrane transport [GO:0055085]
Q9M353	CHX20 At3g53720 F5K20_20	Cation/H(+) antiporter 20 (Protein CATION/H+ EXCHANGER 20) (AtCHX20)		2759	33090	GO:0030007; GO:0012505; GO:0005783; GO:1902600; GO:0016021; GO:0005451; GO:0006813; GO:0006623; GO:0006885; GO:0030104	endomembrane system [GO:0012505]; endoplasmic reticulum [GO:0005783]; integral component of membrane [GO:0016021]; monovalent cation:proton antiporter activity [GO:0005451]; cellular potassium ion homeostasis [GO:0030007]; hydrogen ion transmembrane transport [GO:1902600]; potassium ion transport [GO:0006813]; protein targeting to vacuole [GO:0006623]; regulation of pH [GO:0006885]; water homeost…
Q9LRP7	ATG8I APG8I At3g15580 MQD17.3	Autophagy-related protein 8i (Autophagy-related ubiquitin-like modifier ATG8i) (AtAPG8i) (Protein autophagy 8i)		2759	33090	GO:0019779; GO:0019776; GO:0019786; GO:0033110; GO:0000421; GO:0006914; GO:0006995; GO:0005874; GO:0015031; GO:0006508	autophagosome membrane [GO:0000421]; Cvt vesicle membrane [GO:0033110]; microtubule [GO:0005874]; Atg8 activating enzyme activity [GO:0019779]; Atg8 ligase activity [GO:0019776]; Atg8-specific protease activity [GO:0019786]; autophagy [GO:0006914]; cellular response to nitrogen starvation [GO:0006995]; protein transport [GO:0015031]; proteolysis [GO:0006508]
Q92342	SPAC1F8.04c	Uncharacterized protein C1F8.04c		2759	4751	GO:0005829; GO:0016810; GO:0046872; GO:0005634	cytosol [GO:0005829]; nucleus [GO:0005634]; hydrolase activity, acting on carbon-nitrogen (but not peptide) bonds [GO:0016810]; metal ion binding [GO:0046872]
C0LGS3	At4g37250 AP22.22 C7A10.110	Probable LRR receptor-like serine/threonine-protein kinase At4g37250 (EC 2.7.11.1)		2759	33090	GO:0005524; GO:0016021; GO:0004674	integral component of membrane [GO:0016021]; ATP binding [GO:0005524]; protein serine/threonine kinase activity [GO:0004674]
Q873E8	gtr-1 glr1 B10C3.130 NCU03339	Glutathione reductase (GR) (GRase) (EC 1.8.1.7)		2759	4751	GO:0050661; GO:0045454; GO:0005737; GO:0050660; GO:0006749; GO:0004362	cytoplasm [GO:0005737]; flavin adenine dinucleotide binding [GO:0050660]; glutathione-disulfide reductase activity [GO:0004362]; NADP binding [GO:0050661]; cell redox homeostasis [GO:0045454]; glutathione metabolic process [GO:0006749]
Q0H8X6	ND4 NAD4	NADH-ubiquinone oxidoreductase chain 4 (EC 1.6.5.3) (NADH dehydrogenase subunit 4)		2759	4751	GO:0042773; GO:0008137; GO:0016021; GO:0005743; GO:0070469	integral component of membrane [GO:0016021]; mitochondrial inner membrane [GO:0005743]; respiratory chain [GO:0070469]; NADH dehydrogenase (ubiquinone) activity [GO:0008137]; ATP synthesis coupled electron transport [GO:0042773]
Q8X0H8	alg-2 B12N19.090 NCU03503	Alpha-1,3/1,6-mannosyltransferase alg-2 (EC 2.4.1.132) (EC 2.4.1.257) (Asparagine-linked glycosylation protein 2) (GDP-Man:Man(1)GlcNAc(2)-PP-Dol alpha-1,3-mannosyltransferase) (GDP-Man:Man(1)GlcNAc(2)-PP-dolichol mannosyltransferase) (GDP-Man:Man(2)GlcNAc(2)-PP-Dol alpha-1,6-mannosyltransferase)	PATHWAY: Protein modification; protein glycosylation.	2759	4751	GO:0004378; GO:0005789; GO:0016021; GO:0006486	endoplasmic reticulum membrane [GO:0005789]; integral component of membrane [GO:0016021]; GDP-Man:Man1GlcNAc2-PP-Dol alpha-1,3-mannosyltransferase activity [GO:0004378]; protein glycosylation [GO:0006486]
Q39224	SRG1 At1g17020 F20D23.28 F6I1.30	Protein SRG1 (AtSRG1) (Protein SENESCENCE-RELATED GENE 1)		2759	33090	GO:0051213; GO:0046872; GO:0010260; GO:0016682	dioxygenase activity [GO:0051213]; metal ion binding [GO:0046872]; oxidoreductase activity, acting on diphenols and related substances as donors, oxygen as acceptor [GO:0016682]; organ senescence [GO:0010260]
Q9P6J7	SPBC1683.03c	Uncharacterized MFS-type transporter C1683.03c		2759	4751	GO:0005783; GO:0016021; GO:0022857	endoplasmic reticulum [GO:0005783]; integral component of membrane [GO:0016021]; transmembrane transporter activity [GO:0022857]
A2R7P5	nst1 An16g04260	Stress response protein nst1		2759	4751	GO:0005737	cytoplasm [GO:0005737]
P0C7P8	EMB1444 At1g06150 T21E18.20	Transcription factor EMB1444 (Basic helix-loop-helix protein EMB1444) (LONESOME HIGHWAY-like protein 1) (Protein EMBRYO DEFECTIVE 1444) (bHLH transcription factor EMB1444)		2759	33090	GO:0003677; GO:0005634; GO:0006355; GO:0048364; GO:0006351	nucleus [GO:0005634]; DNA binding [GO:0003677]; regulation of transcription, DNA-templated [GO:0006355]; root development [GO:0048364]; transcription, DNA-templated [GO:0006351]
P53893	RIA1 EFL1 YNL163C N1718	Ribosome assembly protein 1 (EC 3.6.5.-) (EF-2-like GTPase) (Elongation factor-like 1)		2759	4751	GO:0005525; GO:0003924; GO:0005737; GO:0042256	cytoplasm [GO:0005737]; GTP binding [GO:0005525]; GTPase activity [GO:0003924]; mature ribosome assembly [GO:0042256]
B3QS77	gcvPB Ctha_1563	Probable glycine dehydrogenase (decarboxylating) subunit 2 (EC 1.4.4.2) (Glycine cleavage system P-protein subunit 2) (Glycine decarboxylase subunit 2) (Glycine dehydrogenase (aminomethyl-transferring) subunit 2)		2		GO:0019464; GO:0004375	glycine dehydrogenase (decarboxylating) activity [GO:0004375]; glycine decarboxylation via glycine cleavage system [GO:0019464]
P0CG70	ubi NCU05995	Polyubiquitin [Cleaved into: Ubiquitin]		2759	4751	GO:0005737; GO:0005634	cytoplasm [GO:0005737]; nucleus [GO:0005634]
Q870Y1	103E1.170 NCU07165	Mannose-6-phosphate isomerase (EC 5.3.1.8) (Phosphohexomutase) (Phosphomannose isomerase) (PMI)	PATHWAY: Nucleotide-sugar biosynthesis; GDP-alpha-D-mannose biosynthesis; alpha-D-mannose 1-phosphate from D-fructose 6-phosphate: step 1/2.	2759	4751	GO:0009298; GO:0005975; GO:0005829; GO:0004476; GO:0005634; GO:0008270	cytosol [GO:0005829]; nucleus [GO:0005634]; mannose-6-phosphate isomerase activity [GO:0004476]; zinc ion binding [GO:0008270]; carbohydrate metabolic process [GO:0005975]; GDP-mannose biosynthetic process [GO:0009298]
Q7Z8P9	ndk1 AFUA_5G03490	Nucleoside diphosphate kinase (NDK) (NDP kinase) (EC 2.7.4.6)		2759	4751	GO:0005524; GO:0061508; GO:0006241; GO:0006183; GO:0006228; GO:0005829; GO:0046872; GO:0005758; GO:0004550; GO:0005634	cytosol [GO:0005829]; mitochondrial intermembrane space [GO:0005758]; nucleus [GO:0005634]; ATP binding [GO:0005524]; metal ion binding [GO:0046872]; nucleoside diphosphate kinase activity [GO:0004550]; CDP phosphorylation [GO:0061508]; CTP biosynthetic process [GO:0006241]; GTP biosynthetic process [GO:0006183]; UTP biosynthetic process [GO:0006228]
Q41142	PLD1	Phospholipase D alpha 1 (PLD 1) (EC 3.1.4.4) (Choline phosphatase 1) (Phosphatidylcholine-hydrolyzing phospholipase D 1)		2759	33090	GO:0070290; GO:0005509; GO:0005783; GO:0016042; GO:0046470; GO:0004630; GO:0005886; GO:0009536; GO:0005773	endoplasmic reticulum [GO:0005783]; plasma membrane [GO:0005886]; plastid [GO:0009536]; vacuole [GO:0005773]; calcium ion binding [GO:0005509]; N-acylphosphatidylethanolamine-specific phospholipase D activity [GO:0070290]; phospholipase D activity [GO:0004630]; lipid catabolic process [GO:0016042]; phosphatidylcholine metabolic process [GO:0046470]
Q09WW6	ndhE MoinCp073	NAD(P)H-quinone oxidoreductase subunit 4L, chloroplastic (EC 1.6.5.-) (NAD(P)H dehydrogenase subunit 4L) (NADH-plastoquinone oxidoreductase subunit 4L)		2759	33090	GO:0042773; GO:0009535; GO:0016021; GO:0016655; GO:0019684; GO:0048038; GO:0006810	chloroplast thylakoid membrane [GO:0009535]; integral component of membrane [GO:0016021]; oxidoreductase activity, acting on NAD(P)H, quinone or similar compound as acceptor [GO:0016655]; quinone binding [GO:0048038]; ATP synthesis coupled electron transport [GO:0042773]; photosynthesis, light reaction [GO:0019684]; transport [GO:0006810]
Q8S8P5	WRKY33 At2g38470 T19C21.4	Probable WRKY transcription factor 33 (WRKY DNA-binding protein 33)		2759	33090	GO:0010120; GO:0070370; GO:0034605; GO:0042742; GO:0050832; GO:0005634; GO:0010508; GO:0010200; GO:0009409; GO:0009408; GO:0006970; GO:0009651; GO:0009414; GO:0043565; GO:0003700; GO:0044212; GO:0006351	nucleus [GO:0005634]; sequence-specific DNA binding [GO:0043565]; transcription factor activity, sequence-specific DNA binding [GO:0003700]; transcription regulatory region DNA binding [GO:0044212]; camalexin biosynthetic process [GO:0010120]; cellular heat acclimation [GO:0070370]; cellular response to heat [GO:0034605]; defense response to bacterium [GO:0042742]; defense response to fungus [GO:…
Q37550	ATP9	ATP synthase subunit 9, mitochondrial (Lipid-binding protein)		2759	33090	GO:0005524; GO:0015991; GO:0015986; GO:0015078; GO:0016021; GO:0008289; GO:0031966; GO:0045263	integral component of membrane [GO:0016021]; mitochondrial membrane [GO:0031966]; proton-transporting ATP synthase complex, coupling factor F(o) [GO:0045263]; ATP binding [GO:0005524]; hydrogen ion transmembrane transporter activity [GO:0015078]; lipid binding [GO:0008289]; ATP hydrolysis coupled proton transport [GO:0015991]; ATP synthesis coupled proton transport [GO:0015986]
P19172	CHIB1 At5g24090 MZF18.2	Acidic endochitinase (EC 3.2.1.14)		2759	33090	GO:0042631; GO:0008061; GO:0006032; GO:0004568; GO:0005576; GO:0005615; GO:0000272; GO:0009409; GO:0009642; GO:0009651; GO:0009611	extracellular region [GO:0005576]; extracellular space [GO:0005615]; chitin binding [GO:0008061]; chitinase activity [GO:0004568]; cellular response to water deprivation [GO:0042631]; chitin catabolic process [GO:0006032]; polysaccharide catabolic process [GO:0000272]; response to cold [GO:0009409]; response to light intensity [GO:0009642]; response to salt stress [GO:0009651]; response to woundi…
Q4IPC8	SSU72 FGSG_00930	RNA polymerase II subunit A C-terminal domain phosphatase SSU72 (CTD phosphatase SSU72) (EC 3.1.3.16) (Suppressor of SUA7 protein 2 homolog)		2759	4751	GO:0008420; GO:0005829; GO:0070940; GO:0031124; GO:0006379; GO:0005847; GO:1902340; GO:0004725; GO:0009302; GO:0030847; GO:0030846; GO:0031564; GO:0006368; GO:0001174	cytosol [GO:0005829]; mRNA cleavage and polyadenylation specificity factor complex [GO:0005847]; CTD phosphatase activity [GO:0008420]; protein tyrosine phosphatase activity [GO:0004725]; dephosphorylation of RNA polymerase II C-terminal domain [GO:0070940]; mRNA 3'-end processing [GO:0031124]; mRNA cleavage [GO:0006379]; negative regulation of chromosome condensation [GO:1902340]; snoRNA transcr…
Q5AXT6	cyp8 AN6894	Peptidyl-prolyl cis-trans isomerase-like 2 (PPIase) (EC 5.2.1.8) (EC 6.3.2.-) (Cyclophilin-60) (Cyclophilin-like protein Cyp-60) (Rotamase)	PATHWAY: Protein modification; protein ubiquitination. {ECO:0000250|UniProtKB:Q13356}.	2759	4751	GO:0016874; GO:0005634; GO:0003755; GO:0006457; GO:0004842	nucleus [GO:0005634]; ligase activity [GO:0016874]; peptidyl-prolyl cis-trans isomerase activity [GO:0003755]; ubiquitin-protein transferase activity [GO:0004842]; protein folding [GO:0006457]
P93312	YMF16 MTT2 AtMg00570	Uncharacterized tatC-like protein ymf16 (ORFX)		2759	33090	GO:0016021; GO:0031966	integral component of membrane [GO:0016021]; mitochondrial membrane [GO:0031966]
P16096		Fructose-bisphosphate aldolase, chloroplastic (EC 4.1.2.13)	PATHWAY: Carbohydrate degradation; glycolysis; D-glyceraldehyde 3-phosphate and glycerone phosphate from D-glucose: step 4/4.	2759	33090	GO:0009507; GO:0004332; GO:0006096	chloroplast [GO:0009507]; fructose-bisphosphate aldolase activity [GO:0004332]; glycolytic process [GO:0006096]
P21434	rpl2	50S ribosomal protein L2, chloroplastic		2759	33090	GO:0003723; GO:0009507; GO:0015934; GO:0003735; GO:0016740; GO:0006412	chloroplast [GO:0009507]; large ribosomal subunit [GO:0015934]; RNA binding [GO:0003723]; structural constituent of ribosome [GO:0003735]; transferase activity [GO:0016740]; translation [GO:0006412]
P10330	ND5 NAD5	NADH-ubiquinone oxidoreductase chain 5 (EC 1.6.5.3) (NADH dehydrogenase subunit 5)		2759	33090	GO:0042773; GO:0008137; GO:0016021; GO:0005743; GO:0070469	integral component of membrane [GO:0016021]; mitochondrial inner membrane [GO:0005743]; respiratory chain [GO:0070469]; NADH dehydrogenase (ubiquinone) activity [GO:0008137]; ATP synthesis coupled electron transport [GO:0042773]
Q1E2B2	DRS1 CIMG_03301	ATP-dependent RNA helicase DRS1 (EC 3.6.4.13)		2759	4751	GO:0005524; GO:0003723; GO:0004386; GO:0005730; GO:0042254	nucleolus [GO:0005730]; ATP binding [GO:0005524]; helicase activity [GO:0004386]; RNA binding [GO:0003723]; ribosome biogenesis [GO:0042254]
Q4WYF1	hir3 AFUA_3G12810	Histone transcription regulator 3 homolog		2759	4751	GO:0006336; GO:0030702; GO:0007059; GO:0000775; GO:0000122; GO:0005634; GO:0006351	chromosome, centromeric region [GO:0000775]; nucleus [GO:0005634]; chromatin silencing at centromere [GO:0030702]; chromosome segregation [GO:0007059]; DNA replication-independent nucleosome assembly [GO:0006336]; negative regulation of transcription from RNA polymerase II promoter [GO:0000122]; transcription, DNA-templated [GO:0006351]
Q12535	pme1	Pectinesterase (PE) (EC 3.1.1.11) (Pectin methylesterase)	PATHWAY: Glycan metabolism; pectin degradation; 2-dehydro-3-deoxy-D-gluconate from pectin: step 1/5.	2759	4751	GO:0045330; GO:0005618; GO:0042545; GO:0005576; GO:0045490; GO:0030599	cell wall [GO:0005618]; extracellular region [GO:0005576]; aspartyl esterase activity [GO:0045330]; pectinesterase activity [GO:0030599]; cell wall modification [GO:0042545]; pectin catabolic process [GO:0045490]
Q336R9	MSRA4 Os10g0563600 LOC_Os10g41400	Peptide methionine sulfoxide reductase A4, chloroplastic (OsMSRA4) (EC 1.8.4.11) (Peptide-methionine (S)-S-oxide reductase) (Peptide Met(O) reductase) (Protein-methionine-S-oxide reductase)		2759	33090	GO:0009507; GO:0008113; GO:0030091; GO:0006979; GO:0009651	chloroplast [GO:0009507]; peptide-methionine (S)-S-oxide reductase activity [GO:0008113]; protein repair [GO:0030091]; response to oxidative stress [GO:0006979]; response to salt stress [GO:0009651]
A7ENU3	clu1 tif31 SS1G_06992	Clustered mitochondria protein homolog (Protein TIF31 homolog)		2759	4751	GO:0005737; GO:0048312	cytoplasm [GO:0005737]; intracellular distribution of mitochondria [GO:0048312]
Q652Q0	Os09g0568600 LOC_Os09g39520 OJ1003_C09.12 OsJ_029208	Putative germin-like protein 9-2		2759	33090	GO:0048046; GO:0005618; GO:0030145; GO:0045735; GO:0046564; GO:0033609	apoplast [GO:0048046]; cell wall [GO:0005618]; manganese ion binding [GO:0030145]; nutrient reservoir activity [GO:0045735]; oxalate decarboxylase activity [GO:0046564]; oxalate metabolic process [GO:0033609]
A2BZ91	dnaK P9515_18951	Chaperone protein DnaK (HSP70) (Heat shock 70 kDa protein) (Heat shock protein 70)		2		GO:0005524; GO:0006457	ATP binding [GO:0005524]; protein folding [GO:0006457]
Q4WWC5	htb1 AFUA_3G05350	Histone H2B		2759	4751	GO:0003677; GO:0000786; GO:0005634	nucleosome [GO:0000786]; nucleus [GO:0005634]; DNA binding [GO:0003677]
Q6VBB2	HSFA2B HS1 HSF18 HSF5 Os07g0178600 LOC_Os07g08140 OJ1361_E02.115 OsJ_022374	Heat stress transcription factor A-2b (Heat stress transcription factor 18) (OsHsf-18) (Heat stress transcription factor 5) (rHsf5)		2759	33090	GO:0005737; GO:0005634; GO:0043565; GO:0003700; GO:0006351	cytoplasm [GO:0005737]; nucleus [GO:0005634]; sequence-specific DNA binding [GO:0043565]; transcription factor activity, sequence-specific DNA binding [GO:0003700]; transcription, DNA-templated [GO:0006351]
Q7S747	epl-1 NCU03834	Enhancer of polycomb-like protein 1		2759	4751	GO:0006281; GO:0032777; GO:0007049; GO:0016573; GO:0006357; GO:0006351	Piccolo NuA4 histone acetyltransferase complex [GO:0032777]; cell cycle [GO:0007049]; DNA repair [GO:0006281]; histone acetylation [GO:0016573]; regulation of transcription from RNA polymerase II promoter [GO:0006357]; transcription, DNA-templated [GO:0006351]
Q2UNX4	kapC AO090001000194	Putative transcription factor kapC		2759	4751	GO:0005634; GO:0043565; GO:0003700; GO:0006351	nucleus [GO:0005634]; sequence-specific DNA binding [GO:0043565]; transcription factor activity, sequence-specific DNA binding [GO:0003700]; transcription, DNA-templated [GO:0006351]
Q5AW04	bfr2 AN7526	Protein bfr2		2759	4751	GO:0000462; GO:0005730	nucleolus [GO:0005730]; maturation of SSU-rRNA from tricistronic rRNA transcript (SSU-rRNA, 5.8S rRNA, LSU-rRNA) [GO:0000462]
Q5AZ85	rglB AN6395	Rhamnogalacturonate lyase B (EC 4.2.2.-)		2759	4751	GO:0030246; GO:0016837; GO:0071555; GO:0005576; GO:0045490	extracellular region [GO:0005576]; carbohydrate binding [GO:0030246]; carbon-oxygen lyase activity, acting on polysaccharides [GO:0016837]; cell wall organization [GO:0071555]; pectin catabolic process [GO:0045490]
Q32RV6	rps19	30S ribosomal protein S19, chloroplastic		2759	33090	GO:0009507; GO:0019843; GO:0015935; GO:0003735; GO:0006412	chloroplast [GO:0009507]; small ribosomal subunit [GO:0015935]; rRNA binding [GO:0019843]; structural constituent of ribosome [GO:0003735]; translation [GO:0006412]
Q9M088	At4g31140 F6E21.60	Glucan endo-1,3-beta-glucosidase 5 (EC 3.2.1.39) ((1->3)-beta-glucan endohydrolase 5) ((1->3)-beta-glucanase 5) (Beta-1,3-endoglucanase 5) (Beta-1,3-glucanase 5)		2759	33090	GO:0031225; GO:0046658; GO:0005975; GO:0006952; GO:0042973; GO:0009505; GO:0005886; GO:0009506; GO:0005773	anchored component of membrane [GO:0031225]; anchored component of plasma membrane [GO:0046658]; plant-type cell wall [GO:0009505]; plasma membrane [GO:0005886]; plasmodesma [GO:0009506]; vacuole [GO:0005773]; glucan endo-1,3-beta-D-glucosidase activity [GO:0042973]; carbohydrate metabolic process [GO:0005975]; defense response [GO:0006952]
A6SK19	slx4 BC1G_13159	Structure-specific endonuclease subunit slx4		2759	4751	GO:0017108; GO:0006310; GO:0006281; GO:0006260; GO:0033557	Slx1-Slx4 complex [GO:0033557]; 5'-flap endonuclease activity [GO:0017108]; DNA recombination [GO:0006310]; DNA repair [GO:0006281]; DNA replication [GO:0006260]
Q9LZ25	At5g04720 MUK11.4 T1E3.80	Probable disease resistance protein At5g04720		2759	33090	GO:0043531; GO:0005524; GO:0042742	ADP binding [GO:0043531]; ATP binding [GO:0005524]; defense response to bacterium [GO:0042742]
Q38Q39	ERF027 At1g12630 T12C24.16	Ethylene-responsive transcription factor ERF027		2759	33090	GO:0003677; GO:0009873; GO:0005634; GO:0003700; GO:0006351	nucleus [GO:0005634]; DNA binding [GO:0003677]; transcription factor activity, sequence-specific DNA binding [GO:0003700]; ethylene-activated signaling pathway [GO:0009873]; transcription, DNA-templated [GO:0006351]
Q6BUX2	CBR1 DEHA2C07238g	NADH-cytochrome b5 reductase 1 (EC 1.6.2.2) (Microsomal cytochrome b reductase)		2759	4751	GO:0004128; GO:0005789; GO:0016021; GO:0005741	endoplasmic reticulum membrane [GO:0005789]; integral component of membrane [GO:0016021]; mitochondrial outer membrane [GO:0005741]; cytochrome-b5 reductase activity, acting on NAD(P)H [GO:0004128]
P40292	hsp90 hsp1 AFUA_5G04170	Heat shock protein 90 (65 kDa IgE-binding protein) (Heat shock protein hsp1) (allergen Asp f 12)		2759	4751	GO:0005524; GO:0030428; GO:0005829; GO:0009277; GO:0006457; GO:0006950	cell septum [GO:0030428]; cytosol [GO:0005829]; fungal-type cell wall [GO:0009277]; ATP binding [GO:0005524]; protein folding [GO:0006457]; response to stress [GO:0006950]
C8VPJ1	guf1 AN10315	Translation factor guf1, mitochondrial (EC 3.6.5.-) (Elongation factor 4 homolog) (EF-4) (GTPase guf1) (Ribosomal back-translocase)		2759	4751	GO:0005525; GO:0003924; GO:0005743; GO:0005739; GO:0006412	mitochondrial inner membrane [GO:0005743]; mitochondrion [GO:0005739]; GTP binding [GO:0005525]; GTPase activity [GO:0003924]; translation [GO:0006412]
P56271		Acid alpha-amylase (EC 3.2.1.1) (1,4-alpha-D-glucan glucanohydrolase)		2759	4751	GO:0004556; GO:0005509; GO:0016052; GO:0005576	extracellular region [GO:0005576]; alpha-amylase activity [GO:0004556]; calcium ion binding [GO:0005509]; carbohydrate catabolic process [GO:0016052]
A5FX21	nuoN1 Acry_0934	NADH-quinone oxidoreductase subunit N 1 (EC 1.6.5.11) (NADH dehydrogenase I subunit N 1) (NDH-1 subunit N 1)		2		GO:0042773; GO:0008137; GO:0016021; GO:0005886; GO:0048038; GO:0006810	integral component of membrane [GO:0016021]; plasma membrane [GO:0005886]; NADH dehydrogenase (ubiquinone) activity [GO:0008137]; quinone binding [GO:0048038]; ATP synthesis coupled electron transport [GO:0042773]; transport [GO:0006810]
Q8GXZ3	At5g01020 F7J8.5	Serine/threonine-protein kinase At5g01020 (EC 2.7.11.1)		2759	33090	GO:0005524; GO:0005886; GO:0004674	plasma membrane [GO:0005886]; ATP binding [GO:0005524]; protein serine/threonine kinase activity [GO:0004674]
Q13AQ5	ahcY RPD_1597	Adenosylhomocysteinase (EC 3.3.1.1) (S-adenosyl-L-homocysteine hydrolase) (AdoHcyase)	PATHWAY: Amino-acid biosynthesis; L-homocysteine biosynthesis; L-homocysteine from S-adenosyl-L-homocysteine: step 1/1. {ECO:0000255|HAMAP-Rule:MF_00563}.	2		GO:0004013; GO:0005737; GO:0006730	cytoplasm [GO:0005737]; adenosylhomocysteinase activity [GO:0004013]; one-carbon metabolic process [GO:0006730]
Q2JHW3	rplS rpl19 CYB_2889	50S ribosomal protein L19		2		GO:0005840; GO:0003735; GO:0006412	ribosome [GO:0005840]; structural constituent of ribosome [GO:0003735]; translation [GO:0006412]
Q7XJL2	GLR3.1 ACL1 GLR2 At2g17260 F5J6.2	Glutamate receptor 3.1 (AtGLR2) (Ligand-gated ion channel 3.1)		2759	33090	GO:0005262; GO:0070588; GO:0006816; GO:0019722; GO:0071230; GO:0008066; GO:0016021; GO:0005622; GO:0004970; GO:0005886	integral component of membrane [GO:0016021]; intracellular [GO:0005622]; plasma membrane [GO:0005886]; calcium channel activity [GO:0005262]; glutamate receptor activity [GO:0008066]; ionotropic glutamate receptor activity [GO:0004970]; calcium ion transmembrane transport [GO:0070588]; calcium ion transport [GO:0006816]; calcium-mediated signaling [GO:0019722]; cellular response to amino acid sti…
Q4WX94	pgxC AFUA_3G08680	Probable exopolygalacturonase C (EC 3.2.1.67) (Galacturan 1,4-alpha-galacturonidase C) (Poly(1,4-alpha-D-galacturonide)galacturonohydrolase C)		2759	4751	GO:0071555; GO:0005576; GO:0047911; GO:0045490; GO:0004650	extracellular region [GO:0005576]; galacturan 1,4-alpha-galacturonidase activity [GO:0047911]; polygalacturonase activity [GO:0004650]; cell wall organization [GO:0071555]; pectin catabolic process [GO:0045490]
Q5B993	atg11 AN2887	Autophagy-related protein 11		2759	4751	GO:0032258; GO:0019898; GO:0000329; GO:0031142; GO:0016236; GO:0000422; GO:0005634; GO:0030242; GO:0034727; GO:0034045; GO:0034497	extrinsic component of membrane [GO:0019898]; fungal-type vacuole membrane [GO:0000329]; nucleus [GO:0005634]; pre-autophagosomal structure membrane [GO:0034045]; CVT pathway [GO:0032258]; induction of conjugation upon nitrogen starvation [GO:0031142]; macroautophagy [GO:0016236]; mitophagy [GO:0000422]; pexophagy [GO:0030242]; piecemeal microautophagy of nucleus [GO:0034727]; protein localizatio…
Q0ZIW3	ndhA	NAD(P)H-quinone oxidoreductase subunit 1, chloroplastic (EC 1.6.5.-) (NAD(P)H dehydrogenase subunit 1) (NDH subunit 1) (NADH-plastoquinone oxidoreductase subunit 1)		2759	33090	GO:0009535; GO:0016021; GO:0016655; GO:0019684; GO:0048038	chloroplast thylakoid membrane [GO:0009535]; integral component of membrane [GO:0016021]; oxidoreductase activity, acting on NAD(P)H, quinone or similar compound as acceptor [GO:0016655]; quinone binding [GO:0048038]; photosynthesis, light reaction [GO:0019684]
B2VS19	mdm34 PTRG_00358	Mitochondrial distribution and morphology protein 34		2759	4751	GO:0032865; GO:0031307; GO:0000002	ERMES complex [GO:0032865]; integral component of mitochondrial outer membrane [GO:0031307]; mitochondrial genome maintenance [GO:0000002]
Q9FFR9	CHX18 At5g41610 MBK23.12	Cation/H(+) antiporter 18 (Protein CATION/H+ EXCHANGER 18) (AtCHX18)		2759	33090	GO:1902600; GO:0016021; GO:0005770; GO:0005451; GO:0006813; GO:0006885	integral component of membrane [GO:0016021]; late endosome [GO:0005770]; monovalent cation:proton antiporter activity [GO:0005451]; hydrogen ion transmembrane transport [GO:1902600]; potassium ion transport [GO:0006813]; regulation of pH [GO:0006885]
Q1E873	PAN2 CIMG_01240	PAB-dependent poly(A)-specific ribonuclease subunit PAN2 (EC 3.1.13.4) (PAB1P-dependent poly(A)-nuclease) (PAN deadenylation complex catalytic subunit 2)		2759	4751	GO:0031251; GO:0006397; GO:0000289; GO:0003676; GO:0004535	PAN complex [GO:0031251]; nucleic acid binding [GO:0003676]; poly(A)-specific ribonuclease activity [GO:0004535]; mRNA processing [GO:0006397]; nuclear-transcribed mRNA poly(A) tail shortening [GO:0000289]
Q4WI88	pam18 tim14 AFUA_2G02700	Mitochondrial import inner membrane translocase subunit tim14 (Presequence translocated-associated motor subunit pam18)		2759	4751	GO:0016021; GO:0005743; GO:0015031	integral component of membrane [GO:0016021]; mitochondrial inner membrane [GO:0005743]; protein transport [GO:0015031]
P06525	ADH1 ADH At1g77120 F22K20.19	Alcohol dehydrogenase class-P (AtADH) (EC 1.1.1.1)		2759	33090	GO:0004022; GO:0005829; GO:0000166; GO:0005886; GO:1900039; GO:0042803; GO:0009737; GO:0046686; GO:0031000; GO:0009409; GO:0032355; GO:0009413; GO:0042542; GO:0001666; GO:0006970; GO:0009651; GO:0009744; GO:0009414; GO:0008270	cytosol [GO:0005829]; plasma membrane [GO:0005886]; alcohol dehydrogenase (NAD) activity [GO:0004022]; nucleotide binding [GO:0000166]; protein homodimerization activity [GO:0042803]; zinc ion binding [GO:0008270]; positive regulation of cellular response to hypoxia [GO:1900039]; response to abscisic acid [GO:0009737]; response to cadmium ion [GO:0046686]; response to caffeine [GO:0031000]; respo…
P13443	HPR-A	Glycerate dehydrogenase (GDH) (EC 1.1.1.29) (NADH-dependent hydroxypyruvate reductase) (HPR)	PATHWAY: Photosynthesis; photorespiration; 3-phospho-D-glycerate from glycine: step 3/4.	2759	33090	GO:0051287; GO:0008465; GO:0009854; GO:0005777	peroxisome [GO:0005777]; glycerate dehydrogenase activity [GO:0008465]; NAD binding [GO:0051287]; oxidative photosynthetic carbon pathway [GO:0009854]
P0C105	gluP BruAb2_0185	Glucose/galactose transporter		2		GO:0009276; GO:0005354; GO:0005355; GO:0016021; GO:0005886	Gram-negative-bacterium-type cell wall [GO:0009276]; integral component of membrane [GO:0016021]; plasma membrane [GO:0005886]; galactose transmembrane transporter activity [GO:0005354]; glucose transmembrane transporter activity [GO:0005355]
A1DJS5	xlnD xylA NFIA_003180	Probable exo-1,4-beta-xylosidase xlnD (EC 3.2.1.37) (1,4-beta-D-xylan xylohydrolase xlnD) (Beta-xylosidase A) (Beta-xylosidase xlnD) (Xylobiase xlnD)	PATHWAY: Glycan degradation; xylan degradation.	2759	4751	GO:0005576; GO:0009044; GO:0045493	extracellular region [GO:0005576]; xylan 1,4-beta-xylosidase activity [GO:0009044]; xylan catabolic process [GO:0045493]
Q01358	bli-3 NCU07267	Protein bli-3		2759	4751	GO:0010181; GO:0016491	FMN binding [GO:0010181]; oxidoreductase activity [GO:0016491]
Q1DWN4	CBR1 CIMG_05279	NADH-cytochrome b5 reductase 1 (EC 1.6.2.2) (Microsomal cytochrome b reductase)		2759	4751	GO:0004128; GO:0005789; GO:0016021; GO:0005741	endoplasmic reticulum membrane [GO:0005789]; integral component of membrane [GO:0016021]; mitochondrial outer membrane [GO:0005741]; cytochrome-b5 reductase activity, acting on NAD(P)H [GO:0004128]
P30608	CYP52A6	Cytochrome P450 52A6 (EC 1.14.14.-) (Alkane-inducible P450-ALK3) (CYPLIIA6)		2759	4751	GO:0020037; GO:0016021; GO:0005506; GO:0016712	integral component of membrane [GO:0016021]; heme binding [GO:0020037]; iron ion binding [GO:0005506]; oxidoreductase activity, acting on paired donors, with incorporation or reduction of molecular oxygen, reduced flavin or flavoprotein as one donor, and incorporation of one atom of oxygen [GO:0016712]
Q9STX9	TIP5-1 At3g47440 T21L8.190	Probable aquaporin TIP5-1 (Tonoplast intrinsic protein 5-1) (AtTIP5;1) [Cleaved into: Probable aquaporin TIP5-1, N-terminally processed]		2759	33090	GO:0009992; GO:0042807; GO:0015254; GO:0015793; GO:0005887; GO:0034220; GO:0005739; GO:0009705; GO:0048235; GO:0090406; GO:0071918; GO:0015204; GO:0015840; GO:0015250; GO:0006833	central vacuole [GO:0042807]; integral component of plasma membrane [GO:0005887]; mitochondrion [GO:0005739]; plant-type vacuole membrane [GO:0009705]; pollen tube [GO:0090406]; glycerol channel activity [GO:0015254]; urea transmembrane transporter activity [GO:0015204]; water channel activity [GO:0015250]; cellular water homeostasis [GO:0009992]; glycerol transport [GO:0015793]; ion transmembran…
Q9Y8G8	TOP2	DNA topoisomerase 2 (EC 5.99.1.3) (DNA topoisomerase II)		2759	4751	GO:0005524; GO:0003677; GO:0003918; GO:0006265; GO:0046872; GO:0005634	nucleus [GO:0005634]; ATP binding [GO:0005524]; DNA binding [GO:0003677]; DNA topoisomerase type II (ATP-hydrolyzing) activity [GO:0003918]; metal ion binding [GO:0046872]; DNA topological change [GO:0006265]
Q8TG40	HBR1 FAP7 CaO19.13495 CaO19.6074	Adenylate kinase isoenzyme 6 homolog HBR1 (AK6) (EC 2.7.4.3) (Dual activity adenylate kinase/ATPase) (AK/ATPase) (Hemoglobin and proliferation-regulated protein 1) (Hb-regulated protein 1)		2759	4751	GO:0005524; GO:0016887; GO:0004017; GO:0005737; GO:0005634; GO:0036166; GO:0006364; GO:0010468; GO:0006355; GO:0006351	cytoplasm [GO:0005737]; nucleus [GO:0005634]; adenylate kinase activity [GO:0004017]; ATP binding [GO:0005524]; ATPase activity [GO:0016887]; phenotypic switching [GO:0036166]; regulation of gene expression [GO:0010468]; regulation of transcription, DNA-templated [GO:0006355]; rRNA processing [GO:0006364]; transcription, DNA-templated [GO:0006351]
Q2UHA7	cprA AO090023000520	NADPH--cytochrome P450 reductase (CPR) (P450R) (EC 1.6.2.4)		2759	4751	GO:0010181; GO:0003958; GO:0005789; GO:0016021; GO:0005506; GO:0005741; GO:0005886; GO:0016126	endoplasmic reticulum membrane [GO:0005789]; integral component of membrane [GO:0016021]; mitochondrial outer membrane [GO:0005741]; plasma membrane [GO:0005886]; FMN binding [GO:0010181]; iron ion binding [GO:0005506]; NADPH-hemoprotein reductase activity [GO:0003958]; sterol biosynthetic process [GO:0016126]
Q9C1E9	PEX6 Cob_00508	Peroxisomal biogenesis factor 6 (ClaPEX6) (Peroxin-6)		2759	4751	GO:0005524; GO:0007031	ATP binding [GO:0005524]; peroxisome organization [GO:0007031]
Q4I7X1	PFS2 FGSG_06687	Polyadenylation factor subunit 2		2759	4751	GO:0007059; GO:0005829; GO:0006379; GO:0005847; GO:0006378; GO:0000790; GO:0005730	cytosol [GO:0005829]; mRNA cleavage and polyadenylation specificity factor complex [GO:0005847]; nuclear chromatin [GO:0000790]; nucleolus [GO:0005730]; chromosome segregation [GO:0007059]; mRNA cleavage [GO:0006379]; mRNA polyadenylation [GO:0006378]
O13597	ERG3	Delta(14)-sterol reductase (EC 1.3.1.70) (C-14 sterol reductase) (Sterol C14-reductase)	PATHWAY: Steroid biosynthesis; zymosterol biosynthesis; zymosterol from lanosterol: step 2/6.	2759	4751	GO:0050613; GO:0016021; GO:0016126	integral component of membrane [GO:0016021]; delta14-sterol reductase activity [GO:0050613]; sterol biosynthetic process [GO:0016126]
Q9C0V7	SPBPB10D8.02c	Uncharacterized sulfatase PB10D8.02c (EC 3.1.6.-)		2759	4751	GO:0004065; GO:0005829; GO:0046872; GO:0005634; GO:0006790	cytosol [GO:0005829]; nucleus [GO:0005634]; arylsulfatase activity [GO:0004065]; metal ion binding [GO:0046872]; sulfur compound metabolic process [GO:0006790]
A1DDY6	irs4 NFIA_075220	Increased rDNA silencing protein 4		2759	4751	GO:0006629	lipid metabolic process [GO:0006629]
Q2TVZ2	tma22 AO090010000764	Translation machinery-associated protein 22		2759	4751	GO:0005739; GO:0005840; GO:0003743	mitochondrion [GO:0005739]; ribosome [GO:0005840]; translation initiation factor activity [GO:0003743]
A1D3I2	cia1 NFIA_016710	Probable cytosolic iron-sulfur protein assembly protein 1		2759	4751	GO:0097361; GO:0016226	CIA complex [GO:0097361]; iron-sulfur cluster assembly [GO:0016226]
O74685	FLD1	S-(hydroxymethyl)glutathione dehydrogenase (EC 1.1.1.284) (Glutathione-dependent formaldehyde dehydrogenase) (FALDH) (FDH) (FLD) (GSH-FDH) (EC 1.1.1.-)		2759	4751	GO:0051903; GO:0006069; GO:0008270	S-(hydroxymethyl)glutathione dehydrogenase activity [GO:0051903]; zinc ion binding [GO:0008270]; ethanol oxidation [GO:0006069]
Q0U9X3	qutE SNOG_11441	Catabolic 3-dehydroquinase (cDHQase) (EC 4.2.1.10) (3-dehydroquinate dehydratase)	PATHWAY: Aromatic compound metabolism; 3,4-dihydroxybenzoate biosynthesis; 3,4-dihydroxybenzoate from 3-dehydroquinate: step 1/2. {ECO:0000255|HAMAP-Rule:MF_03136}.	2759	4751	GO:0046279; GO:0003855; GO:0019630	3-dehydroquinate dehydratase activity [GO:0003855]; 3,4-dihydroxybenzoate biosynthetic process [GO:0046279]; quinate metabolic process [GO:0019630]
O49561	GA2OX8 At4g21200 F7J7.140	Gibberellin 2-beta-dioxygenase 8 (EC 1.14.11.13) (GA 2-oxidase 8) (Gibberellin 2-beta-hydroxylase 8) (Gibberellin 2-oxidase 8)	PATHWAY: Plant hormone biosynthesis; gibberellin biosynthesis.	2759	33090	GO:0052635; GO:0009686; GO:0009685; GO:0046872	C-20 gibberellin 2-beta-dioxygenase activity [GO:0052635]; metal ion binding [GO:0046872]; gibberellin biosynthetic process [GO:0009686]; gibberellin metabolic process [GO:0009685]
Q9TKW2	psaA	Photosystem I P700 chlorophyll a apoprotein A1 (EC 1.97.1.12) (PSI-A) (PsaA)		2759	33090	GO:0051539; GO:0016168; GO:0009535; GO:0009055; GO:0016021; GO:0000287; GO:0016491; GO:0015979; GO:0009522; GO:0018298	chloroplast thylakoid membrane [GO:0009535]; integral component of membrane [GO:0016021]; photosystem I [GO:0009522]; 4 iron, 4 sulfur cluster binding [GO:0051539]; chlorophyll binding [GO:0016168]; electron carrier activity [GO:0009055]; magnesium ion binding [GO:0000287]; oxidoreductase activity [GO:0016491]; photosynthesis [GO:0015979]; protein-chromophore linkage [GO:0018298]
P38534		Endoglucanase CX (EC 3.2.1.4) (CX-cellulase) (Endo-1,4-beta-glucanase) (Fragment)		2759	33090	GO:0008810; GO:0030245	cellulase activity [GO:0008810]; cellulose catabolic process [GO:0030245]
Q7FMW4	ABCG38 PDR15 Os01g0724500 LOC_Os01g52560 P0022F10.18	ABC transporter G family member 38 (OsABCG38) (Pleiotropic drug resistance protein 15) (OsPDR15)		2759	33090	GO:0005524; GO:0042626; GO:0016021; GO:0005886; GO:0055085	integral component of membrane [GO:0016021]; plasma membrane [GO:0005886]; ATP binding [GO:0005524]; ATPase activity, coupled to transmembrane movement of substances [GO:0042626]; transmembrane transport [GO:0055085]
P04182	Oat	Ornithine aminotransferase, mitochondrial (EC 2.6.1.13) (Ornithine--oxo-acid aminotransferase)	PATHWAY: Amino-acid biosynthesis; L-proline biosynthesis; L-glutamate 5-semialdehyde from L-ornithine: step 1/1.	2759	33208	GO:0055129; GO:0003992; GO:0005737; GO:0005759; GO:0005739; GO:0006591; GO:0004587; GO:0034214; GO:0030170	cytoplasm [GO:0005737]; mitochondrial matrix [GO:0005759]; mitochondrion [GO:0005739]; N2-acetyl-L-ornithine:2-oxoglutarate 5-aminotransferase activity [GO:0003992]; ornithine-oxo-acid transaminase activity [GO:0004587]; pyridoxal phosphate binding [GO:0030170]; L-proline biosynthetic process [GO:0055129]; ornithine metabolic process [GO:0006591]; protein hexamerization [GO:0034214]
Q2TYB1	nma111 AO090103000320	Pro-apoptotic serine protease nma111 (EC 3.4.21.-)		2759	4751	GO:0006915; GO:0005634; GO:0004252	nucleus [GO:0005634]; serine-type endopeptidase activity [GO:0004252]; apoptotic process [GO:0006915]
Q4WHB7	jhd1 AFUA_2G05970	JmjC domain-containing histone demethylation protein 1 (EC 1.14.11.27) ([Histone-H3]-lysine-36 demethylase 1)		2759	4751	GO:0006338; GO:1990141; GO:0034507; GO:0051864; GO:0044732; GO:0033696; GO:0005720; GO:0090052; GO:0090054; GO:0006357; GO:0006351; GO:0008270	chromosome, centromeric outer repeat region [GO:0034507]; mitotic spindle pole body [GO:0044732]; nuclear heterochromatin [GO:0005720]; histone demethylase activity (H3-K36 specific) [GO:0051864]; zinc ion binding [GO:0008270]; chromatin remodeling [GO:0006338]; chromatin silencing at centromere outer repeat region [GO:1990141]; negative regulation of extent of heterochromatin assembly [GO:003369…
Q4WAJ6	celB AFUA_7G01540	Probable endo-beta-1,4-glucanase celB (Endoglucanase celB) (EC 3.2.1.4) (Carboxymethylcellulase celB) (Cellulase B)		2759	4751	GO:0008810; GO:0030245; GO:0005576	extracellular region [GO:0005576]; cellulase activity [GO:0008810]; cellulose catabolic process [GO:0030245]
Q3C1Q1	ndhG	NAD(P)H-quinone oxidoreductase subunit 6, chloroplastic (EC 1.6.5.-) (NAD(P)H dehydrogenase subunit 6) (NADH-plastoquinone oxidoreductase subunit 6)		2759	33090	GO:0008137; GO:0009535; GO:0016021; GO:0048038; GO:0006810	chloroplast thylakoid membrane [GO:0009535]; integral component of membrane [GO:0016021]; NADH dehydrogenase (ubiquinone) activity [GO:0008137]; quinone binding [GO:0048038]; transport [GO:0006810]
Q03194	PMA4	Plasma membrane ATPase 4 (EC 3.6.3.6) (Proton pump 4)		2759	33090	GO:0005524; GO:0006754; GO:0008553; GO:0016021; GO:0046872; GO:0005886	integral component of membrane [GO:0016021]; plasma membrane [GO:0005886]; ATP binding [GO:0005524]; hydrogen-exporting ATPase activity, phosphorylative mechanism [GO:0008553]; metal ion binding [GO:0046872]; ATP biosynthetic process [GO:0006754]
Q4R1C4	gls93	Exo-beta-D-glucosaminidase (EC 3.2.1.165)		2759	4751	GO:0006032; GO:0052761; GO:0005576; GO:0005615; GO:0004553; GO:0000272	extracellular region [GO:0005576]; extracellular space [GO:0005615]; exo-1,4-beta-D-glucosaminidase activity [GO:0052761]; hydrolase activity, hydrolyzing O-glycosyl compounds [GO:0004553]; chitin catabolic process [GO:0006032]; polysaccharide catabolic process [GO:0000272]
Q4WPG0	gpi10 AFUA_4G09130	GPI mannosyltransferase 3 (EC 2.4.1.-) (GPI mannosyltransferase III) (GPI-MT-III) (Glycosylphosphatidylinositol-anchor biosynthesis protein 10)	PATHWAY: Glycolipid biosynthesis; glycosylphosphatidylinositol-anchor biosynthesis.	2759	4751	GO:0006506; GO:0005789; GO:0043295; GO:0016021; GO:0016757	endoplasmic reticulum membrane [GO:0005789]; integral component of membrane [GO:0016021]; glutathione binding [GO:0043295]; transferase activity, transferring glycosyl groups [GO:0016757]; GPI anchor biosynthetic process [GO:0006506]
P48580	pph-1 NCU06630	Serine/threonine-protein phosphatase PP2A catalytic subunit (EC 3.1.3.16)		2759	4751	GO:0046872; GO:0004721	metal ion binding [GO:0046872]; phosphoprotein phosphatase activity [GO:0004721]
B0CQN7	MCR1.1 LACBIDRAFT_300832	NADH-cytochrome b5 reductase 1 (EC 1.6.2.2) (Microsomal cytochrome b reductase)		2759	4751	GO:0004128; GO:0005789; GO:0016021; GO:0005741	endoplasmic reticulum membrane [GO:0005789]; integral component of membrane [GO:0016021]; mitochondrial outer membrane [GO:0005741]; cytochrome-b5 reductase activity, acting on NAD(P)H [GO:0004128]
Q9LTK3	HDG7 HDGL2-7 At5g52170 F17P19.7	Homeobox-leucine zipper protein HDG7 (HD-ZIP protein HDG7) (Homeodomain GLABRA 2-like protein 7) (Homeodomain transcription factor HDG7) (Protein HOMEODOMAIN GLABROUS 7)		2759	33090	GO:0008289; GO:0005634; GO:0043565; GO:0003700; GO:0006351	nucleus [GO:0005634]; lipid binding [GO:0008289]; sequence-specific DNA binding [GO:0043565]; transcription factor activity, sequence-specific DNA binding [GO:0003700]; transcription, DNA-templated [GO:0006351]
P08774	ndh-1 ND1 NCU16018	NADH-ubiquinone oxidoreductase chain 1 (EC 1.6.5.3) (NADH dehydrogenase subunit 1)		2759	4751	GO:0008137; GO:0016021; GO:0005743; GO:0070469	integral component of membrane [GO:0016021]; mitochondrial inner membrane [GO:0005743]; respiratory chain [GO:0070469]; NADH dehydrogenase (ubiquinone) activity [GO:0008137]
Q9S746	HTH ACE At1g72970 F3N23.17	Protein HOTHEAD (Protein ADHESION OF CALYX EDGES)		2759	33090	GO:0007267; GO:0009553; GO:0005576; GO:0010430; GO:0050660; GO:0046593; GO:0016614	extracellular region [GO:0005576]; flavin adenine dinucleotide binding [GO:0050660]; mandelonitrile lyase activity [GO:0046593]; oxidoreductase activity, acting on CH-OH group of donors [GO:0016614]; cell-cell signaling [GO:0007267]; embryo sac development [GO:0009553]; fatty acid omega-oxidation [GO:0010430]
A2R4T4	sec16 An15g01520	COPII coat assembly protein sec16 (Protein transport protein sec16)		2759	4751	GO:0048208; GO:0000139; GO:0006914; GO:0005789; GO:0015031	endoplasmic reticulum membrane [GO:0005789]; Golgi membrane [GO:0000139]; autophagy [GO:0006914]; COPII vesicle coating [GO:0048208]; protein transport [GO:0015031]
O13419	actA	Actin		2759	4751	GO:0005524; GO:0005737; GO:0005856	cytoplasm [GO:0005737]; cytoskeleton [GO:0005856]; ATP binding [GO:0005524]
O59948	SU2	Eukaryotic peptide chain release factor subunit 1 (Eukaryotic release factor 1) (eRF1)		2759	4751	GO:0005737; GO:0016149	cytoplasm [GO:0005737]; translation release factor activity, codon specific [GO:0016149]
O94492	SPCC417.11c	Uncharacterized aminotransferase C417.11c (EC 2.6.-.-)		2759	4751	GO:0042286; GO:0005739; GO:0006779; GO:0030170; GO:0008483	mitochondrion [GO:0005739]; glutamate-1-semialdehyde 2,1-aminomutase activity [GO:0042286]; pyridoxal phosphate binding [GO:0030170]; transaminase activity [GO:0008483]; porphyrin-containing compound biosynthetic process [GO:0006779]
Q5XET6	At1g78910 F9K20.4	RNA pseudouridine synthase 3, mitochondrial (EC 5.4.99.-) (RNA pseudouridylate synthase 3) (RNA-uridine isomerase 3)		2759	33090	GO:0003723; GO:0005739; GO:0009982; GO:0001522	mitochondrion [GO:0005739]; pseudouridine synthase activity [GO:0009982]; RNA binding [GO:0003723]; pseudouridine synthesis [GO:0001522]
Q4WNA1	jip5 AFUA_6G07080	WD repeat-containing protein jip5		2759	4751	GO:0005730	nucleolus [GO:0005730]
Q9LZJ5	ABCC14 MRP10 MRP14 At3g62700 F26K9.130	ABC transporter C family member 14 (ABC transporter ABCC.14) (AtABCC14) (EC 3.6.3.44) (ATP-energized glutathione S-conjugate pump 10) (Glutathione S-conjugate-transporting ATPase 10) (Multidrug resistance-associated protein 10)		2759	33090	GO:0005524; GO:0042626; GO:0005794; GO:0016021; GO:0000325; GO:0005774; GO:0005773; GO:0008559	Golgi apparatus [GO:0005794]; integral component of membrane [GO:0016021]; plant-type vacuole [GO:0000325]; vacuolar membrane [GO:0005774]; vacuole [GO:0005773]; ATP binding [GO:0005524]; ATPase activity, coupled to transmembrane movement of substances [GO:0042626]; xenobiotic-transporting ATPase activity [GO:0008559]
Q5BFX0	exo84 AN0560	Exocyst complex component exo84		2759	4751	GO:0005829; GO:0000145; GO:0001927; GO:0051601; GO:0015031; GO:0030133	cytosol [GO:0005829]; exocyst [GO:0000145]; transport vesicle [GO:0030133]; exocyst assembly [GO:0001927]; exocyst localization [GO:0051601]; protein transport [GO:0015031]
Q0V1P1	ATG15-1 SNOG_02073	Putative lipase ATG15-1 (EC 3.1.1.3) (Autophagy-related protein 15)		2759	4751	GO:0000139; GO:0006914; GO:0005789; GO:0016021; GO:0016042; GO:0032585; GO:0004806	endoplasmic reticulum membrane [GO:0005789]; Golgi membrane [GO:0000139]; integral component of membrane [GO:0016021]; multivesicular body membrane [GO:0032585]; triglyceride lipase activity [GO:0004806]; autophagy [GO:0006914]; lipid catabolic process [GO:0016042]
Q9FZB1	At1g51880 T14L22.9	Probable LRR receptor-like serine/threonine-protein kinase At1g51880 (EC 2.7.11.1)		2759	33090	GO:0005524; GO:0016021; GO:0004674	integral component of membrane [GO:0016021]; ATP binding [GO:0005524]; protein serine/threonine kinase activity [GO:0004674]
A7F9B8	egd1 SS1G_14199	Nascent polypeptide-associated complex subunit beta (NAC-beta) (Beta-NAC)		2759	4751	GO:0005737; GO:0005634; GO:0015031; GO:0006355; GO:0006351	cytoplasm [GO:0005737]; nucleus [GO:0005634]; protein transport [GO:0015031]; regulation of transcription, DNA-templated [GO:0006355]; transcription, DNA-templated [GO:0006351]
Q2HA14	ALG8 CHGG_02940	Dolichyl pyrophosphate Glc1Man9GlcNAc2 alpha-1,3-glucosyltransferase (EC 2.4.1.265) (Asparagine-linked glycosylation protein 8) (Dol-P-Glc:Glc(1)Man(9)GlcNAc(2)-PP-dolichyl alpha-1,3-glucosyltransferase) (Dolichyl-P-Glc:Glc1Man9GlcNAc2-PP-dolichyl glucosyltransferase)	PATHWAY: Protein modification; protein glycosylation.	2759	4751	GO:0005789; GO:0016021; GO:0006486; GO:0016758	endoplasmic reticulum membrane [GO:0005789]; integral component of membrane [GO:0016021]; transferase activity, transferring hexosyl groups [GO:0016758]; protein glycosylation [GO:0006486]
P36218	xyn1	Endo-1,4-beta-xylanase 1 (Xylanase 1) (EC 3.2.1.8) (1,4-beta-D-xylan xylanohydrolase 1)	PATHWAY: Glycan degradation; xylan degradation.	2759	4751	GO:0031176; GO:0045493	endo-1,4-beta-xylanase activity [GO:0031176]; xylan catabolic process [GO:0045493]
P0C7R4	At1g69290 F23O10.12 F23O10.28	Pentatricopeptide repeat-containing protein At1g69290		2759	33090
Q92405	catB cat1 AFUA_3G02270	Catalase B (EC 1.11.1.6) (Antigenic catalase) (Slow catalase)		2759	4751	GO:0004096; GO:0009986; GO:0098869; GO:0070301; GO:0010106; GO:0005576; GO:0020037; GO:0042744; GO:0005622; GO:0046872	cell surface [GO:0009986]; extracellular region [GO:0005576]; intracellular [GO:0005622]; catalase activity [GO:0004096]; heme binding [GO:0020037]; metal ion binding [GO:0046872]; cellular oxidant detoxification [GO:0098869]; cellular response to hydrogen peroxide [GO:0070301]; cellular response to iron ion starvation [GO:0010106]; hydrogen peroxide catabolic process [GO:0042744]
Q9M2L4	ACA11 At3g57330 F28O9.180	Putative calcium-transporting ATPase 11, plasma membrane-type (EC 3.6.3.8) (Ca(2+)-ATPase isoform 11)		2759	33090	GO:0005524; GO:0005794; GO:0055081; GO:0005388; GO:0009507; GO:0042742; GO:0005887; GO:0046872; GO:0043069; GO:0009705; GO:0005886; GO:0005774; GO:0005773	chloroplast [GO:0009507]; Golgi apparatus [GO:0005794]; integral component of plasma membrane [GO:0005887]; plant-type vacuole membrane [GO:0009705]; plasma membrane [GO:0005886]; vacuolar membrane [GO:0005774]; vacuole [GO:0005773]; ATP binding [GO:0005524]; calcium-transporting ATPase activity [GO:0005388]; metal ion binding [GO:0046872]; anion homeostasis [GO:0055081]; defense response to bact…
Q9SVN5	At4g13780 F18A5.170	Methionine--tRNA ligase, cytoplasmic (EC 6.1.1.10) (Methionyl-tRNA synthetase) (MetRS)		2759	33090	GO:0005524; GO:0005829; GO:0004825; GO:0006431; GO:0046686; GO:0000049	cytosol [GO:0005829]; ATP binding [GO:0005524]; methionine-tRNA ligase activity [GO:0004825]; tRNA binding [GO:0000049]; methionyl-tRNA aminoacylation [GO:0006431]; response to cadmium ion [GO:0046686]
Q9FIT9	HSP21.7 At5g54660 MRB17.16	21.7 kDa class VI heat shock protein (21.7 kDa heat shock protein) (AtHsp21.7)		2759	33090	GO:0005737	cytoplasm [GO:0005737]
Q4WWD3	dhh1 AFUA_3G05430	ATP-dependent RNA helicase dhh1 (EC 3.6.4.13)		2759	4751	GO:0005524; GO:0003723; GO:0000932; GO:0004386; GO:0006397; GO:0051028; GO:0006417	cytoplasmic mRNA processing body [GO:0000932]; ATP binding [GO:0005524]; helicase activity [GO:0004386]; RNA binding [GO:0003723]; mRNA processing [GO:0006397]; mRNA transport [GO:0051028]; regulation of translation [GO:0006417]
P38993	FET3 YMR058W YM9796.11	Iron transport multicopper oxidase FET3 (EC 1.-.-.-)		2759	4751	GO:1901684; GO:0005507; GO:0004322; GO:0006827; GO:0033573; GO:0016021; GO:0033215; GO:0005886; GO:0046688	high-affinity iron permease complex [GO:0033573]; integral component of membrane [GO:0016021]; plasma membrane [GO:0005886]; copper ion binding [GO:0005507]; ferroxidase activity [GO:0004322]; arsenate ion transmembrane transport [GO:1901684]; high-affinity iron ion transmembrane transport [GO:0006827]; iron assimilation by reduction and transport [GO:0033215]; response to copper ion [GO:0046688]
Q91695	hdac1-a	Probable histone deacetylase 1-A (HD1-A) (EC 3.5.1.98) (AB21) (HDM) (Maternally-expressed histone deacetylase)		2759	33208	GO:0032041; GO:0007275; GO:0005634; GO:0006355; GO:0006351	nucleus [GO:0005634]; NAD-dependent histone deacetylase activity (H3-K14 specific) [GO:0032041]; multicellular organism development [GO:0007275]; regulation of transcription, DNA-templated [GO:0006355]; transcription, DNA-templated [GO:0006351]
Q0CWI2	mph1 ATEG_01952	ATP-dependent DNA helicase mph1 (EC 3.6.4.12) (FANCM-like protein 1)		2759	4751	GO:0005524; GO:0003677; GO:0006281; GO:0004386; GO:0005634	nucleus [GO:0005634]; ATP binding [GO:0005524]; DNA binding [GO:0003677]; helicase activity [GO:0004386]; DNA repair [GO:0006281]
Q2UGU3	spt5 AO090023000710	Transcription elongation factor spt5 (Chromatin elongation factor spt5)		2759	4751	GO:0032044; GO:0006397; GO:0032784; GO:0006357; GO:0006351	DSIF complex [GO:0032044]; mRNA processing [GO:0006397]; regulation of DNA-templated transcription, elongation [GO:0032784]; regulation of transcription from RNA polymerase II promoter [GO:0006357]; transcription, DNA-templated [GO:0006351]
Q8D3H2	fusA WIGBR0290	Elongation factor G (EF-G)		2		GO:0005525; GO:0003924; GO:0005737; GO:0003746	cytoplasm [GO:0005737]; GTP binding [GO:0005525]; GTPase activity [GO:0003924]; translation elongation factor activity [GO:0003746]
Q9SS17	RPS24A At3g04920 T9J14.13	40S ribosomal protein S24-1		2759	33090	GO:0009507; GO:0005829; GO:0022626; GO:0022627; GO:0016020; GO:0005730; GO:0000166; GO:0005886; GO:0003735; GO:0006412; GO:0005774	chloroplast [GO:0009507]; cytosol [GO:0005829]; cytosolic ribosome [GO:0022626]; cytosolic small ribosomal subunit [GO:0022627]; membrane [GO:0016020]; nucleolus [GO:0005730]; plasma membrane [GO:0005886]; vacuolar membrane [GO:0005774]; nucleotide binding [GO:0000166]; structural constituent of ribosome [GO:0003735]; translation [GO:0006412]
P49047	At2g25940 T19L18.25	Vacuolar-processing enzyme alpha-isozyme (EC 3.4.22.34) (Alpha-VPE) (Asparaginyl endopeptidase alpha-VPE)		2759	33090	GO:0004197; GO:0000326; GO:0051603; GO:0006624	protein storage vacuole [GO:0000326]; cysteine-type endopeptidase activity [GO:0004197]; proteolysis involved in cellular protein catabolic process [GO:0051603]; vacuolar protein processing [GO:0006624]
P18263	psbK	Photosystem II reaction center protein K (PSII-K)		2759	33090	GO:0009535; GO:0016021; GO:0015979; GO:0009539	chloroplast thylakoid membrane [GO:0009535]; integral component of membrane [GO:0016021]; photosystem II reaction center [GO:0009539]; photosynthesis [GO:0015979]
Q0CL24	atg22-2 ATEG_05610	Autophagy-related protein 22-2		2759	4751	GO:0006865; GO:0006914; GO:0016021; GO:0005774	integral component of membrane [GO:0016021]; vacuolar membrane [GO:0005774]; amino acid transport [GO:0006865]; autophagy [GO:0006914]
B2AA26	Pa_1_2600 PODANS_1_2600	Probable lysosomal cobalamin transporter		2759	4751	GO:0031419; GO:0016021; GO:0005765; GO:0006810	integral component of membrane [GO:0016021]; lysosomal membrane [GO:0005765]; cobalamin binding [GO:0031419]; transport [GO:0006810]
Q9LKF9	CPSF100 EMB1265 ESP5 At5g23880 MRO11.8	Cleavage and polyadenylation specificity factor subunit 2 (Cleavage and polyadenylation specificity factor 100 kDa subunit) (AtCPSF100) (CPSF 100 kDa subunit) (Protein EMBRYO DEFECTIVE 1265) (Protein ENHANCED SILENCING PHENOTYPE 5)		2759	33090	GO:0003723; GO:0005737; GO:0006379; GO:0005847; GO:0006378; GO:0005634; GO:0009506; GO:0035194	cytoplasm [GO:0005737]; mRNA cleavage and polyadenylation specificity factor complex [GO:0005847]; nucleus [GO:0005634]; plasmodesma [GO:0009506]; RNA binding [GO:0003723]; mRNA cleavage [GO:0006379]; mRNA polyadenylation [GO:0006378]; posttranscriptional gene silencing by RNA [GO:0035194]
P23044	eg 1	Endoglucanase 1 (EC 3.2.1.4) (Carboxymethyl-cellulase I) (CMCase I) (Endo-1,4-beta-glucanase) (Endoglucanase I)	PATHWAY: Glycan metabolism; cellulose degradation.	2759	4751	GO:0008810; GO:0030245	cellulase activity [GO:0008810]; cellulose catabolic process [GO:0030245]
A1CH78	ded1 ACLA_046980	ATP-dependent RNA helicase ded1 (EC 3.6.4.13)		2759	4751	GO:0005524; GO:0002183; GO:0005829; GO:0004386; GO:0003743	cytosol [GO:0005829]; ATP binding [GO:0005524]; helicase activity [GO:0004386]; translation initiation factor activity [GO:0003743]; cytoplasmic translational initiation [GO:0002183]
Q7SH92	snx-3 NCU01914	Sorting nexin-3		2759	4751	GO:0032258; GO:0000139; GO:0006914; GO:0005829; GO:0006897; GO:0005768; GO:0019898; GO:0031902; GO:0005634; GO:0035091; GO:0000407; GO:0016050	cytosol [GO:0005829]; endosome [GO:0005768]; extrinsic component of membrane [GO:0019898]; Golgi membrane [GO:0000139]; late endosome membrane [GO:0031902]; nucleus [GO:0005634]; pre-autophagosomal structure [GO:0000407]; phosphatidylinositol binding [GO:0035091]; autophagy [GO:0006914]; CVT pathway [GO:0032258]; endocytosis [GO:0006897]; vesicle organization [GO:0016050]
Q6NKS1	At5g01700 F7A7.220	Probable protein phosphatase 2C 65 (AtPP2C65) (EC 3.1.3.16)		2759	33090	GO:0046872; GO:0004722	metal ion binding [GO:0046872]; protein serine/threonine phosphatase activity [GO:0004722]
O23732	GSH2 GSHII	Glutathione synthetase, chloroplastic (GSH synthetase) (GSH-S) (Glutathione synthase) (EC 6.3.2.3)	PATHWAY: Sulfur metabolism; glutathione biosynthesis; glutathione from L-cysteine and L-glutamate: step 2/2.	2759	33090	GO:0005524; GO:0009507; GO:0043295; GO:0004363; GO:0000287; GO:0042803	chloroplast [GO:0009507]; ATP binding [GO:0005524]; glutathione binding [GO:0043295]; glutathione synthase activity [GO:0004363]; magnesium ion binding [GO:0000287]; protein homodimerization activity [GO:0042803]
Q9LIN2	At3g26430 F20C19.19	GDSL esterase/lipase At3g26430 (EC 3.1.1.-) (Extracellular lipase At3g26430)		2759	33090	GO:0005576; GO:0016298; GO:0016042	extracellular region [GO:0005576]; lipase activity [GO:0016298]; lipid catabolic process [GO:0016042]
B0XXS1	clu1 tif31 AFUB_038330	Clustered mitochondria protein homolog (Protein TIF31 homolog)		2759	4751	GO:0005737; GO:0048312	cytoplasm [GO:0005737]; intracellular distribution of mitochondria [GO:0048312]
Q2UI87	aglD AO090023000151	Probable alpha-galactosidase D (EC 3.2.1.22) (Melibiase D)		2759	4751	GO:0005576; GO:0000272; GO:0052692	extracellular region [GO:0005576]; raffinose alpha-galactosidase activity [GO:0052692]; polysaccharide catabolic process [GO:0000272]
Q12669	pkiA	Pyruvate kinase (PK) (EC 2.7.1.40)	PATHWAY: Carbohydrate degradation; glycolysis; pyruvate from D-glyceraldehyde 3-phosphate: step 5/5.	2759	4751	GO:0005524; GO:0016301; GO:0000287; GO:0030955; GO:0004743	ATP binding [GO:0005524]; kinase activity [GO:0016301]; magnesium ion binding [GO:0000287]; potassium ion binding [GO:0030955]; pyruvate kinase activity [GO:0004743]
Q93WJ8	MDAR2 At5g03630 F17C15.50	Monodehydroascorbate reductase 2 (AtMDAR2) (EC 1.6.5.4)		2759	33090	GO:0009570; GO:0005829; GO:0050660; GO:0016656; GO:0046686; GO:0009651; GO:0010043	chloroplast stroma [GO:0009570]; cytosol [GO:0005829]; flavin adenine dinucleotide binding [GO:0050660]; monodehydroascorbate reductase (NADH) activity [GO:0016656]; response to cadmium ion [GO:0046686]; response to salt stress [GO:0009651]; response to zinc ion [GO:0010043]
A6RW56	rrp3 BC1G_04843	ATP-dependent rRNA helicase rrp3 (EC 3.6.4.13)		2759	4751	GO:0005524; GO:0004004; GO:0003723; GO:0000462; GO:0005730	nucleolus [GO:0005730]; ATP binding [GO:0005524]; ATP-dependent RNA helicase activity [GO:0004004]; RNA binding [GO:0003723]; maturation of SSU-rRNA from tricistronic rRNA transcript (SSU-rRNA, 5.8S rRNA, LSU-rRNA) [GO:0000462]
O74252	steA ste12 AN2290	Transcription factor steA		2759	4751	GO:0046872; GO:0000122; GO:0045892; GO:0005634; GO:1900376; GO:0043565; GO:0019953; GO:0000909; GO:0003700; GO:0006351	nucleus [GO:0005634]; metal ion binding [GO:0046872]; sequence-specific DNA binding [GO:0043565]; transcription factor activity, sequence-specific DNA binding [GO:0003700]; negative regulation of transcription from RNA polymerase II promoter [GO:0000122]; negative regulation of transcription, DNA-templated [GO:0045892]; regulation of secondary metabolite biosynthetic process [GO:1900376]; sexual …
Q01386	mcb 123A4.120 NCU01166	cAMP-dependent protein kinase regulatory subunit (PKA regulatory subunit) (Microcycle blastoconidiation protein)		2759	4751	GO:0030552; GO:0005952; GO:0008603; GO:0005829; GO:0051447; GO:0005634; GO:0046827	cAMP-dependent protein kinase complex [GO:0005952]; cytosol [GO:0005829]; nucleus [GO:0005634]; cAMP binding [GO:0030552]; cAMP-dependent protein kinase regulator activity [GO:0008603]; negative regulation of meiotic cell cycle [GO:0051447]; positive regulation of protein export from nucleus [GO:0046827]
Q9XZS3	CG13364	Translation machinery-associated protein 7 homolog (Coiled-coil domain-containing protein 72 homolog)		2759	33208
A4QSX4	NIP1 MGG_05243	Eukaryotic translation initiation factor 3 subunit C (eIF3c) (Eukaryotic translation initiation factor 3 93 kDa subunit homolog) (eIF3 p93) (Translation initiation factor eIF3, p93 subunit homolog)		2759	4751	GO:0005829; GO:0016282; GO:0033290; GO:0071540; GO:0071541; GO:0001731; GO:0043581; GO:0006446; GO:0003743	cytosol [GO:0005829]; eukaryotic 43S preinitiation complex [GO:0016282]; eukaryotic 48S preinitiation complex [GO:0033290]; eukaryotic translation initiation factor 3 complex, eIF3e [GO:0071540]; eukaryotic translation initiation factor 3 complex, eIF3m [GO:0071541]; translation initiation factor activity [GO:0003743]; formation of translation preinitiation complex [GO:0001731]; mycelium developm…
P87183	cpa1 arg2	Carbamoyl-phosphate synthase arginine-specific small chain (CPS-A) (EC 6.3.5.5) (Arginine-specific carbamoyl-phosphate synthetase, glutamine chain)	PATHWAY: Amino-acid biosynthesis; L-arginine biosynthesis; carbamoyl phosphate from bicarbonate: step 1/1.	2759	4751	GO:0006207; GO:0005524; GO:0006526; GO:0004088; GO:0005737; GO:0006541	cytoplasm [GO:0005737]; ATP binding [GO:0005524]; carbamoyl-phosphate synthase (glutamine-hydrolyzing) activity [GO:0004088]; 'de novo' pyrimidine nucleobase biosynthetic process [GO:0006207]; arginine biosynthetic process [GO:0006526]; glutamine metabolic process [GO:0006541]
Q1B017	Rxyl_0030	Putative glutamate--cysteine ligase 2-1 (EC 6.3.2.2) (Gamma-glutamylcysteine synthetase 2-1) (GCS 2-1) (Gamma-GCS 2-1)		2		GO:0005524; GO:0042398; GO:0004357	ATP binding [GO:0005524]; glutamate-cysteine ligase activity [GO:0004357]; cellular modified amino acid biosynthetic process [GO:0042398]
A2QQ94	abfC An08g01710	Probable alpha-L-arabinofuranosidase C (ABF C) (Arabinosidase C) (EC 3.2.1.55)	PATHWAY: Glycan metabolism; L-arabinan degradation.	2759	4751	GO:0046373; GO:0046556; GO:0031222; GO:0005576	extracellular region [GO:0005576]; alpha-L-arabinofuranosidase activity [GO:0046556]; arabinan catabolic process [GO:0031222]; L-arabinose metabolic process [GO:0046373]
P51844	pdcA pdc	Pyruvate decarboxylase (EC 4.1.1.1)		2759	4751	GO:0000287; GO:0004737; GO:0030976	magnesium ion binding [GO:0000287]; pyruvate decarboxylase activity [GO:0004737]; thiamine pyrophosphate binding [GO:0030976]
Q4I1M9	TRM44 FGSG_08879	tRNA (uracil-O(2)-)-methyltransferase (EC 2.1.1.211)		2759	4751	GO:0005829; GO:0005634; GO:0016300	cytosol [GO:0005829]; nucleus [GO:0005634]; tRNA (uracil) methyltransferase activity [GO:0016300]
P56725	ZOX1	Zeatin O-xylosyltransferase (EC 2.4.2.40) (Zeatin O-beta-D-xylosyltransferase)		2759	33090	GO:0016758; GO:0050404	transferase activity, transferring hexosyl groups [GO:0016758]; zeatin O-beta-D-xylosyltransferase activity [GO:0050404]
Q4WMS9	mndA AFUA_6G08840	Beta-mannosidase A (EC 3.2.1.25) (Mannanase A) (Mannase A)	PATHWAY: Glycan metabolism; N-glycan degradation.	2759	4751	GO:0004567; GO:0005576; GO:0000272	extracellular region [GO:0005576]; beta-mannosidase activity [GO:0004567]; polysaccharide catabolic process [GO:0000272]
P93306	NAD7 AtMg00510	NADH dehydrogenase [ubiquinone] iron-sulfur protein 2 (EC 1.6.5.3) (EC 1.6.99.3) (NADH dehydrogenase subunit 7)		2759	33090	GO:0051287; GO:0008137; GO:0005739; GO:0048038; GO:0070469	mitochondrion [GO:0005739]; respiratory chain [GO:0070469]; NAD binding [GO:0051287]; NADH dehydrogenase (ubiquinone) activity [GO:0008137]; quinone binding [GO:0048038]
Q4WGK6	pob3 AFUA_7G05360	FACT complex subunit pob3 (Facilitates chromatin transcription complex subunit pob3)		2759	4751	GO:0003677; GO:0006281; GO:0006260; GO:0035101; GO:0034613; GO:1990141; GO:0030466; GO:0034507; GO:0005829; GO:0000070; GO:0006351	chromosome, centromeric outer repeat region [GO:0034507]; cytosol [GO:0005829]; FACT complex [GO:0035101]; DNA binding [GO:0003677]; cellular protein localization [GO:0034613]; chromatin silencing at centromere outer repeat region [GO:1990141]; chromatin silencing at silent mating-type cassette [GO:0030466]; DNA repair [GO:0006281]; DNA replication [GO:0006260]; mitotic sister chromatid segregati…
A7EGL7	tif1 tif41 SS1G_04459	ATP-dependent RNA helicase eIF4A (EC 3.6.4.13) (Eukaryotic initiation factor 4A) (eIF-4A) (Translation initiation factor 1)		2759	4751	GO:0005524; GO:0004004; GO:0010501; GO:0005829; GO:0010468; GO:0003743; GO:0006413	cytosol [GO:0005829]; ATP binding [GO:0005524]; ATP-dependent RNA helicase activity [GO:0004004]; translation initiation factor activity [GO:0003743]; regulation of gene expression [GO:0010468]; RNA secondary structure unwinding [GO:0010501]; translational initiation [GO:0006413]
A1DED1	rhgB NFIA_076680	Probable rhamnogalacturonase B (RGase B) (RHG B) (EC 3.2.1.171)		2759	4751	GO:0071555; GO:0005576; GO:0045490; GO:0004650; GO:0046576	extracellular region [GO:0005576]; polygalacturonase activity [GO:0004650]; rhamnogalacturonan alpha-L-rhamnopyranosyl-(1->4)-alpha-D-galactopyranosyluronide lyase activity [GO:0046576]; cell wall organization [GO:0071555]; pectin catabolic process [GO:0045490]
B0Y4N9	mde1 AFUB_069750	Methylthioribulose-1-phosphate dehydratase (MTRu-1-P dehydratase) (EC 4.2.1.109)	PATHWAY: Amino-acid biosynthesis; L-methionine biosynthesis via salvage pathway; L-methionine from S-methyl-5-thio-alpha-D-ribose 1-phosphate: step 2/6. {ECO:0000255|HAMAP-Rule:MF_03116}.	2759	4751	GO:0019284; GO:0019509; GO:0005737; GO:0046570; GO:0008270	cytoplasm [GO:0005737]; methylthioribulose 1-phosphate dehydratase activity [GO:0046570]; zinc ion binding [GO:0008270]; L-methionine biosynthetic process from methylthioadenosine [GO:0019509]; L-methionine biosynthetic process from S-adenosylmethionine [GO:0019284]
Q51LD2	ATG3 MGCH7_ch7g733 MGG_02959	Autophagy-related protein 3 (Autophagy-related E2-like conjugation enzyme ATG3)		2759	4751	GO:0006914; GO:0005737; GO:0015031	cytoplasm [GO:0005737]; autophagy [GO:0006914]; protein transport [GO:0015031]
P38206	RFT1 YBL020W YBL0442	Oligosaccharide translocation protein RFT1 (Requiring fifty-three protein 1)		2759	4751	GO:0008643; GO:0006488; GO:0005789; GO:0034203; GO:0034202; GO:0016021	endoplasmic reticulum membrane [GO:0005789]; integral component of membrane [GO:0016021]; glycolipid-translocating activity [GO:0034202]; carbohydrate transport [GO:0008643]; dolichol-linked oligosaccharide biosynthetic process [GO:0006488]; glycolipid translocation [GO:0034203]
Q6V9D9	nad5	NADH-ubiquinone oxidoreductase chain 5 (EC 1.6.5.3)		2759	4751	GO:0042773; GO:0008137; GO:0016021; GO:0005743; GO:0070469	integral component of membrane [GO:0016021]; mitochondrial inner membrane [GO:0005743]; respiratory chain [GO:0070469]; NADH dehydrogenase (ubiquinone) activity [GO:0008137]; ATP synthesis coupled electron transport [GO:0042773]
Q10344	p23fy SPAC1F12.02c	Translationally-controlled tumor protein homolog (TCTP) (p23fyp)		2759	4751	GO:0005737; GO:0002181; GO:0005829; GO:1990624; GO:0005634; GO:0050790	cytoplasm [GO:0005737]; cytosol [GO:0005829]; nucleus [GO:0005634]; guanyl nucleotide exchange factor inhibitor activity [GO:1990624]; cytoplasmic translation [GO:0002181]; regulation of catalytic activity [GO:0050790]
A2QU71	soh1 med31 An09g04600	Mediator of RNA polymerase II transcription subunit 31 (Mediator complex subunit 31)		2759	4751	GO:0001104; GO:0016592; GO:0006351	mediator complex [GO:0016592]; RNA polymerase II transcription cofactor activity [GO:0001104]; transcription, DNA-templated [GO:0006351]
Q54NW6	oplah DDB_G0284953	5-oxoprolinase (EC 3.5.2.9) (5-oxo-L-prolinase) (5-OPase) (Pyroglutamase)		2759		GO:0017168; GO:0005524	5-oxoprolinase (ATP-hydrolyzing) activity [GO:0017168]; ATP binding [GO:0005524]
Q1ISC5	fusA Acid345_1223	Elongation factor G (EF-G)		2		GO:0005525; GO:0003924; GO:0005737; GO:0003746	cytoplasm [GO:0005737]; GTP binding [GO:0005525]; GTPase activity [GO:0003924]; translation elongation factor activity [GO:0003746]
Q2UQ34	tif34 AO090005001406	Eukaryotic translation initiation factor 3 subunit I (eIF3i) (Eukaryotic translation initiation factor 3 39 kDa subunit homolog) (eIF-3 39 kDa subunit homolog)		2759	4751	GO:0071470; GO:0002183; GO:0022627; GO:0016282; GO:0033290; GO:0071540; GO:0071541; GO:0001731; GO:0034399; GO:0006446; GO:0003743	cytosolic small ribosomal subunit [GO:0022627]; eukaryotic 43S preinitiation complex [GO:0016282]; eukaryotic 48S preinitiation complex [GO:0033290]; eukaryotic translation initiation factor 3 complex, eIF3e [GO:0071540]; eukaryotic translation initiation factor 3 complex, eIF3m [GO:0071541]; nuclear periphery [GO:0034399]; translation initiation factor activity [GO:0003743]; cellular response to…
P47232	bphC2	Biphenyl-2,3-diol 1,2-dioxygenase 2 (EC 1.13.11.39) (2,3-dihydroxybiphenyl dioxygenase II) (DHBD II) (23OHBP oxygenase II) (Biphenyl-2,3-diol 1,2-dioxygenase II)	PATHWAY: Xenobiotic degradation; biphenyl degradation; 2-hydroxy-2,4-pentadienoate and benzoate from biphenyl: step 3/4.	2		GO:0019439; GO:0018583; GO:0008198	biphenyl-2,3-diol 1,2-dioxygenase activity [GO:0018583]; ferrous iron binding [GO:0008198]; aromatic compound catabolic process [GO:0019439]
A6SFV4	dbp8 BC1G_11712	ATP-dependent RNA helicase dbp8 (EC 3.6.4.13)		2759	4751	GO:0030686; GO:0005524; GO:0004004; GO:0003723; GO:0000480; GO:0000447; GO:0000472; GO:0005730	90S preribosome [GO:0030686]; nucleolus [GO:0005730]; ATP binding [GO:0005524]; ATP-dependent RNA helicase activity [GO:0004004]; RNA binding [GO:0003723]; endonucleolytic cleavage in 5'-ETS of tricistronic rRNA transcript (SSU-rRNA, 5.8S rRNA, LSU-rRNA) [GO:0000480]; endonucleolytic cleavage in ITS1 to separate SSU-rRNA from 5.8S rRNA and LSU-rRNA from tricistronic rRNA transcript (SSU-rRNA, 5.8…
Q9ZQ88	UPS4 At2g03520 T4M8.4	Ureide permease 4 (AtUPS4)		2759	33090	GO:0005524; GO:0009507; GO:0016021; GO:0071705	chloroplast [GO:0009507]; integral component of membrane [GO:0016021]; ATP binding [GO:0005524]; nitrogen compound transport [GO:0071705]
Q9FIY7	At5g43530 K9D7.2	Putative SWI/SNF-related matrix-associated actin-dependent regulator of chromatin subfamily A member 3-like 3 (SMARCA3-like protein 3) (EC 3.6.4.-)		2759	33090	GO:0005524; GO:0006281; GO:0009941; GO:0016568; GO:0004386; GO:0003676; GO:0005634; GO:0008270	chloroplast envelope [GO:0009941]; nucleus [GO:0005634]; ATP binding [GO:0005524]; helicase activity [GO:0004386]; nucleic acid binding [GO:0003676]; zinc ion binding [GO:0008270]; chromatin modification [GO:0016568]; DNA repair [GO:0006281]
Q49KW6	rpoA	DNA-directed RNA polymerase subunit alpha (PEP) (EC 2.7.7.6) (Plastid-encoded RNA polymerase subunit alpha) (RNA polymerase subunit alpha)		2759	33090	GO:0003677; GO:0003899; GO:0009507; GO:0006351	chloroplast [GO:0009507]; DNA binding [GO:0003677]; DNA-directed RNA polymerase activity [GO:0003899]; transcription, DNA-templated [GO:0006351]
A7EWF5	mdm34 SS1G_09664	Mitochondrial distribution and morphology protein 34		2759	4751	GO:0032865; GO:0031307; GO:0000002; GO:0007005; GO:1990456; GO:0015914	ERMES complex [GO:0032865]; integral component of mitochondrial outer membrane [GO:0031307]; mitochondrial genome maintenance [GO:0000002]; mitochondrion organization [GO:0007005]; mitochondrion-ER tethering [GO:1990456]; phospholipid transport [GO:0015914]
Q86ZF1	ICL1	Isocitrate lyase (ICL) (Isocitrase) (Isocitratase) (EC 4.1.3.1) (Methylisocitrate lyase) (MICA) (EC 4.1.3.30) (Threo-D(S)-isocitrate glyoxylate-lyase)	PATHWAY: Carbohydrate metabolism; glyoxylate cycle; (S)-malate from isocitrate: step 1/2.	2759	4751	GO:0006097; GO:0009514; GO:0004451; GO:0046872; GO:0046421; GO:0006099	glyoxysome [GO:0009514]; isocitrate lyase activity [GO:0004451]; metal ion binding [GO:0046872]; methylisocitrate lyase activity [GO:0046421]; glyoxylate cycle [GO:0006097]; tricarboxylic acid cycle [GO:0006099]
Q2UNJ0	chs7 AO090001000344	Chitin synthase export chaperone		2759	4751	GO:0006888; GO:0071555; GO:0005789; GO:0034221; GO:0016021; GO:0006457; GO:0015031	endoplasmic reticulum membrane [GO:0005789]; integral component of membrane [GO:0016021]; cell wall organization [GO:0071555]; ER to Golgi vesicle-mediated transport [GO:0006888]; fungal-type cell wall chitin biosynthetic process [GO:0034221]; protein folding [GO:0006457]; protein transport [GO:0015031]
A2R180	pan1 An13g00290	Actin cytoskeleton-regulatory complex protein pan1		2759	4751	GO:0030479; GO:0005509; GO:0006897; GO:0010008; GO:0005886	actin cortical patch [GO:0030479]; endosome membrane [GO:0010008]; plasma membrane [GO:0005886]; calcium ion binding [GO:0005509]; endocytosis [GO:0006897]
Q4IBX0	NUF2 FGSG_05288	Probable kinetochore protein NUF2		2759	4751	GO:0031617; GO:0031262; GO:0051315; GO:0051301; GO:0000778; GO:0035974; GO:0044732; GO:0005876	condensed nuclear chromosome kinetochore [GO:0000778]; meiotic spindle pole body [GO:0035974]; mitotic spindle pole body [GO:0044732]; Ndc80 complex [GO:0031262]; NMS complex [GO:0031617]; spindle microtubule [GO:0005876]; attachment of mitotic spindle microtubules to kinetochore [GO:0051315]; cell division [GO:0051301]
O74427	urk1 SPCC162.11c	Uridine kinase (EC 2.7.1.48) (Uridine monophosphokinase)	PATHWAY: Pyrimidine metabolism; CTP biosynthesis via salvage pathway; CTP from cytidine: step 1/3.; PATHWAY: Pyrimidine metabolism; UMP biosynthesis via salvage pathway; UMP from uridine: step 1/1.	2759	4751	GO:0005524; GO:0044211; GO:0044206; GO:0032153; GO:0005737; GO:0005829; GO:0044732; GO:0005634; GO:0006206; GO:0008655; GO:0004845; GO:0004849	cell division site [GO:0032153]; cytoplasm [GO:0005737]; cytosol [GO:0005829]; mitotic spindle pole body [GO:0044732]; nucleus [GO:0005634]; ATP binding [GO:0005524]; uracil phosphoribosyltransferase activity [GO:0004845]; uridine kinase activity [GO:0004849]; CTP salvage [GO:0044211]; pyrimidine nucleobase metabolic process [GO:0006206]; pyrimidine-containing compound salvage [GO:0008655]; UMP s…
P15368	FAS2	Fatty acid synthase subunit alpha (EC 2.3.1.86) [Includes: Acyl carrier; 3-oxoacyl-[acyl-carrier-protein] reductase (EC 1.1.1.100) (Beta-ketoacyl reductase); 3-oxoacyl-[acyl-carrier-protein] synthase (EC 2.3.1.41) (Beta-ketoacyl synthase)]		2759	4751	GO:0004316; GO:0004315; GO:0006633; GO:0004321; GO:0008897; GO:0000287	3-oxoacyl-[acyl-carrier-protein] reductase (NADPH) activity [GO:0004316]; 3-oxoacyl-[acyl-carrier-protein] synthase activity [GO:0004315]; fatty-acyl-CoA synthase activity [GO:0004321]; holo-[acyl-carrier-protein] synthase activity [GO:0008897]; magnesium ion binding [GO:0000287]; fatty acid biosynthetic process [GO:0006633]
A6S3W1	rot1 BC1G_07283	Protein rot1		2759	4751	GO:0005789; GO:0016021	endoplasmic reticulum membrane [GO:0005789]; integral component of membrane [GO:0016021]
P38093	flbA AN5893	Developmental regulator flbA		2759	4751	GO:0005096; GO:0030436; GO:0048315; GO:0005737; GO:0035556; GO:0009968; GO:0005886; GO:0043547; GO:0010914; GO:0075306; GO:1900376; GO:0006357; GO:0004871; GO:0045461; GO:0045574	cytoplasm [GO:0005737]; plasma membrane [GO:0005886]; GTPase activator activity [GO:0005096]; signal transducer activity [GO:0004871]; asexual sporulation [GO:0030436]; conidium formation [GO:0048315]; intracellular signal transduction [GO:0035556]; negative regulation of signal transduction [GO:0009968]; positive regulation of GTPase activity [GO:0043547]; positive regulation of sterigmatocystin…
Q36450	NAD7	NADH dehydrogenase [ubiquinone] iron-sulfur protein 2 (EC 1.6.5.3) (EC 1.6.99.3) (NADH dehydrogenase subunit 7)		2759	33090	GO:0051287; GO:0008137; GO:0005739; GO:0048038; GO:0070469	mitochondrion [GO:0005739]; respiratory chain [GO:0070469]; NAD binding [GO:0051287]; NADH dehydrogenase (ubiquinone) activity [GO:0008137]; quinone binding [GO:0048038]
Q4WWM6	coq4 AFUA_3G06410	Ubiquinone biosynthesis protein coq4, mitochondrial (Coenzyme Q biosynthesis protein 4)	PATHWAY: Cofactor biosynthesis; ubiquinone biosynthesis. {ECO:0000255|HAMAP-Rule:MF_03111}.	2759	4751	GO:0005743; GO:0006744	mitochondrial inner membrane [GO:0005743]; ubiquinone biosynthetic process [GO:0006744]
Q01W89	fusA Acid_5121	Elongation factor G (EF-G)		2		GO:0005525; GO:0003924; GO:0005737; GO:0003746	cytoplasm [GO:0005737]; GTP binding [GO:0005525]; GTPase activity [GO:0003924]; translation elongation factor activity [GO:0003746]
P20681	COI CO1	Cytochrome c oxidase subunit 1 (EC 1.9.3.1) (Cytochrome c oxidase polypeptide I)	PATHWAY: Energy metabolism; oxidative phosphorylation.	2759	4751	GO:0009060; GO:0004129; GO:0020037; GO:0016021; GO:0005506; GO:0005743; GO:0006119; GO:0070469	integral component of membrane [GO:0016021]; mitochondrial inner membrane [GO:0005743]; respiratory chain [GO:0070469]; cytochrome-c oxidase activity [GO:0004129]; heme binding [GO:0020037]; iron ion binding [GO:0005506]; aerobic respiration [GO:0009060]; oxidative phosphorylation [GO:0006119]
Q2UPP1	bna4 AO090005001567	Kynurenine 3-monooxygenase (EC 1.14.13.9) (Biosynthesis of nicotinic acid protein 4) (Kynurenine 3-hydroxylase)	PATHWAY: Cofactor biosynthesis; NAD(+) biosynthesis; quinolinate from L-kynurenine: step 1/3. {ECO:0000255|HAMAP-Rule:MF_03018}.	2759	4751	GO:0034354; GO:0071949; GO:0043420; GO:0004502; GO:0005741; GO:0019805; GO:0006569	mitochondrial outer membrane [GO:0005741]; FAD binding [GO:0071949]; kynurenine 3-monooxygenase activity [GO:0004502]; 'de novo' NAD biosynthetic process from tryptophan [GO:0034354]; anthranilate metabolic process [GO:0043420]; quinolinate biosynthetic process [GO:0019805]; tryptophan catabolic process [GO:0006569]
O48780	KCS11 At2g26640 F18A8.1	3-ketoacyl-CoA synthase 11 (KCS-11) (EC 2.3.1.199) (Very long-chain fatty acid condensing enzyme 11) (VLCFA condensing enzyme 11)	PATHWAY: Lipid metabolism; fatty acid biosynthesis.	2759	33090	GO:0006633; GO:0016021; GO:0009409; GO:0009416; GO:0016747	integral component of membrane [GO:0016021]; transferase activity, transferring acyl groups other than amino-acyl groups [GO:0016747]; fatty acid biosynthetic process [GO:0006633]; response to cold [GO:0009409]; response to light stimulus [GO:0009416]
Q1ISV1	nadK Acid345_1046	NAD kinase (EC 2.7.1.23) (ATP-dependent NAD kinase)		2		GO:0005524; GO:0019674; GO:0003951; GO:0006741; GO:0005737; GO:0046872	cytoplasm [GO:0005737]; ATP binding [GO:0005524]; metal ion binding [GO:0046872]; NAD+ kinase activity [GO:0003951]; NAD metabolic process [GO:0019674]; NADP biosynthetic process [GO:0006741]
A6S4N4	fal1 BC1G_07971	ATP-dependent RNA helicase fal1 (EC 3.6.4.13)		2759	4751	GO:0005524; GO:0003723; GO:0004386; GO:0000462; GO:0005730	nucleolus [GO:0005730]; ATP binding [GO:0005524]; helicase activity [GO:0004386]; RNA binding [GO:0003723]; maturation of SSU-rRNA from tricistronic rRNA transcript (SSU-rRNA, 5.8S rRNA, LSU-rRNA) [GO:0000462]
P33734	HIS7 YBR248C YBR1640	Imidazole glycerol phosphate synthase hisHF (IGP synthase) (IGPS) (ImGP synthase) [Includes: Glutamine amidotransferase (EC 2.4.2.-); Cyclase (EC 4.1.3.-)]	PATHWAY: Amino-acid biosynthesis; L-histidine biosynthesis; L-histidine from 5-phospho-alpha-D-ribose 1-diphosphate: step 5/9.	2759	4751	GO:0005737; GO:0004359; GO:0006541; GO:0000105; GO:0000107; GO:0005622; GO:0016833	cytoplasm [GO:0005737]; intracellular [GO:0005622]; glutaminase activity [GO:0004359]; imidazoleglycerol-phosphate synthase activity [GO:0000107]; oxo-acid-lyase activity [GO:0016833]; glutamine metabolic process [GO:0006541]; histidine biosynthetic process [GO:0000105]
Q9P4B8	RIB7	2,5-diamino-6-ribosylamino-4(3H)-pyrimidinone 5'-phosphate reductase (DAROPP reductase) (DARP reductase) (EC 1.1.1.302) (2,5-diamino-6-(5-phospho-D-ribosylamino)pyrimidin-4(3H)-one reductase) (2,5-diamino-6-ribitylamino-4(3H)-pyrimidinone 5'-phosphate synthase) (DARIPP synthase)	PATHWAY: Cofactor biosynthesis; riboflavin biosynthesis.	2759	4751	GO:0008703; GO:0050661; GO:0009231	5-amino-6-(5-phosphoribosylamino)uracil reductase activity [GO:0008703]; NADP binding [GO:0050661]; riboflavin biosynthetic process [GO:0009231]
Q12589	CYP52A11	Cytochrome P450 52A11 (EC 1.14.14.-) (Alkane-inducible P450-ALK8) (CYPLIIA11)		2759	4751	GO:0020037; GO:0005506; GO:0016020; GO:0016712	membrane [GO:0016020]; heme binding [GO:0020037]; iron ion binding [GO:0005506]; oxidoreductase activity, acting on paired donors, with incorporation or reduction of molecular oxygen, reduced flavin or flavoprotein as one donor, and incorporation of one atom of oxygen [GO:0016712]
Q4WG69	AFUA_7G03980	Eukaryotic translation initiation factor 3 subunit M (eIF3m)		2759	4751	GO:0002183; GO:0005829; GO:0016282; GO:0033290; GO:0005852; GO:0001731; GO:0005634; GO:0006446; GO:0003743	cytosol [GO:0005829]; eukaryotic 43S preinitiation complex [GO:0016282]; eukaryotic 48S preinitiation complex [GO:0033290]; eukaryotic translation initiation factor 3 complex [GO:0005852]; nucleus [GO:0005634]; translation initiation factor activity [GO:0003743]; cytoplasmic translational initiation [GO:0002183]; formation of translation preinitiation complex [GO:0001731]; regulation of translati…
Q9STS1	ALDH10A9 At3g48170 T24C20.50	Betaine aldehyde dehydrogenase 2, mitochondrial (BADH) (EC 1.2.1.8) (Aldehyde dehydrogenase family 10 member A9)		2759	33090	GO:0004029; GO:0008802; GO:0005739; GO:0055114; GO:0005777; GO:0009737; GO:0009414	mitochondrion [GO:0005739]; peroxisome [GO:0005777]; aldehyde dehydrogenase (NAD) activity [GO:0004029]; betaine-aldehyde dehydrogenase activity [GO:0008802]; oxidation-reduction process [GO:0055114]; response to abscisic acid [GO:0009737]; response to water deprivation [GO:0009414]
P06811	lacc NCU04528	Laccase (EC 1.10.3.2) (Benzenediol:oxygen oxidoreductase) (Diphenol oxidase) (Urishiol oxidase)		2759	4751	GO:0005507; GO:0005576; GO:0052716; GO:0046274; GO:0016722	extracellular region [GO:0005576]; copper ion binding [GO:0005507]; hydroquinone:oxygen oxidoreductase activity [GO:0052716]; oxidoreductase activity, oxidizing metal ions [GO:0016722]; lignin catabolic process [GO:0046274]
Q9Z2A5	Ate1	Arginyl-tRNA--protein transferase 1 (Arginyltransferase 1) (R-transferase 1) (EC 2.3.2.8) (Arginine-tRNA--protein transferase 1)		2759	33208	GO:0004057; GO:0005737; GO:0005634; GO:0016598	cytoplasm [GO:0005737]; nucleus [GO:0005634]; arginyltransferase activity [GO:0004057]; protein arginylation [GO:0016598]
Q4IMD1	HTZ1 FGSG_01627	Histone H2A.Z		2759	4751	GO:0003677; GO:0006353; GO:0031011; GO:0000812; GO:0003682; GO:0030466; GO:0043486; GO:0005739; GO:0070481; GO:0000786; GO:0006357	Ino80 complex [GO:0031011]; mitochondrion [GO:0005739]; nucleosome [GO:0000786]; Swr1 complex [GO:0000812]; chromatin binding [GO:0003682]; DNA binding [GO:0003677]; chromatin silencing at silent mating-type cassette [GO:0030466]; DNA-templated transcription, termination [GO:0006353]; histone exchange [GO:0043486]; nuclear-transcribed mRNA catabolic process, non-stop decay [GO:0070481]; regulatio…
P15959	ND6	NADH-ubiquinone oxidoreductase chain 6 (EC 1.6.5.3) (NADH dehydrogenase subunit 6)		2759	4751	GO:0008137; GO:0016021; GO:0031966; GO:0070469	integral component of membrane [GO:0016021]; mitochondrial membrane [GO:0031966]; respiratory chain [GO:0070469]; NADH dehydrogenase (ubiquinone) activity [GO:0008137]
Q2H9M1	IRS4 CHGG_03083	Increased rDNA silencing protein 4		2759	4751	GO:0006629	lipid metabolic process [GO:0006629]
A1DA52	gmt2 vrg4-2 NFIA_031160	GDP-mannose transporter 2 (GMT 2)		2759	4751	GO:0000139; GO:0008643; GO:0030659; GO:0005789; GO:0016021	cytoplasmic vesicle membrane [GO:0030659]; endoplasmic reticulum membrane [GO:0005789]; Golgi membrane [GO:0000139]; integral component of membrane [GO:0016021]; carbohydrate transport [GO:0008643]
Q8GV43	PLC6 PLC8 At2g40116 F27I1	Phosphoinositide phospholipase C 6 (EC 3.1.4.11) (Phosphoinositide phospholipase PLC6) (AtPLC6) (AtPLC8) (PI-PLC6)		2759	33090	GO:0005622; GO:0035556; GO:0016042; GO:0004435; GO:0005886; GO:0004871	intracellular [GO:0005622]; plasma membrane [GO:0005886]; phosphatidylinositol phospholipase C activity [GO:0004435]; signal transducer activity [GO:0004871]; intracellular signal transduction [GO:0035556]; lipid catabolic process [GO:0016042]
Q9LJY2	At3g20160 MAL21.19	Geranylgeranyl pyrophosphate synthase 10, mitochondrial (GGPP synthase 10) (GGPS10) (EC 2.5.1.-) ((2E,6E)-farnesyl diphosphate synthase 10) (Dimethylallyltranstransferase 10) (EC 2.5.1.1) (Farnesyl diphosphate synthase 10) (Farnesyltranstransferase 10) (EC 2.5.1.29) (Geranyltranstransferase 10) (EC 2.5.1.10)	PATHWAY: Isoprenoid biosynthesis; farnesyl diphosphate biosynthesis; farnesyl diphosphate from geranyl diphosphate and isopentenyl diphosphate: step 1/1.; PATHWAY: Isoprenoid biosynthesis; geranyl diphosphate biosynthesis; geranyl diphosphate from dimethylallyl diphosphate and isopentenyl diphosphate: step 1/1.; PATHWAY: Isoprenoid biosynthesis; geranylgeranyl diphosphate biosynthesis; geranylger…	2759	33090	GO:0016117; GO:0004161; GO:0045337; GO:0004311; GO:0033384; GO:0033386; GO:0004337; GO:0046872; GO:0005739	mitochondrion [GO:0005739]; dimethylallyltranstransferase activity [GO:0004161]; farnesyltranstransferase activity [GO:0004311]; geranyltranstransferase activity [GO:0004337]; metal ion binding [GO:0046872]; carotenoid biosynthetic process [GO:0016117]; farnesyl diphosphate biosynthetic process [GO:0045337]; geranyl diphosphate biosynthetic process [GO:0033384]; geranylgeranyl diphosphate biosynt…
Q07090		Thioredoxin H-type 2 (Trx-H2)		2759	33090	GO:0045454; GO:0005737; GO:0006662; GO:0015035	cytoplasm [GO:0005737]; protein disulfide oxidoreductase activity [GO:0015035]; cell redox homeostasis [GO:0045454]; glycerol ether metabolic process [GO:0006662]
Q8LFN2	At3g03770 F20H23.20	Probable inactive leucine-rich repeat receptor-like protein kinase At3g03770		2759	33090	GO:0005524; GO:0016021; GO:0005886; GO:0004672	integral component of membrane [GO:0016021]; plasma membrane [GO:0005886]; ATP binding [GO:0005524]; protein kinase activity [GO:0004672]
Q9T096	At4g27745 T29A15.230	Protein yippee-like At4g27745		2759	33090	GO:0046872	metal ion binding [GO:0046872]
Q5BB53	bglI AN2227	Probable beta-glucosidase I (EC 3.2.1.21) (Beta-D-glucoside glucohydrolase I) (Cellobiase I) (Gentiobiase I)	PATHWAY: Glycan metabolism; cellulose degradation.	2759	4751	GO:0008422; GO:0030245; GO:0005576; GO:0009251; GO:0005886	extracellular region [GO:0005576]; plasma membrane [GO:0005886]; beta-glucosidase activity [GO:0008422]; cellulose catabolic process [GO:0030245]; glucan catabolic process [GO:0009251]
Q9SCV9	BGAL3 At4g36360 C7A10.1000 F23E13.200	Beta-galactosidase 3 (Lactase 3) (EC 3.2.1.23)		2759	33090	GO:0048046; GO:0004565; GO:0030246; GO:0005975; GO:0005618; GO:0005773	apoplast [GO:0048046]; cell wall [GO:0005618]; vacuole [GO:0005773]; beta-galactosidase activity [GO:0004565]; carbohydrate binding [GO:0030246]; carbohydrate metabolic process [GO:0005975]
P61844	ycf3	Photosystem I assembly protein Ycf3		2759	33090	GO:0009535; GO:0015979	chloroplast thylakoid membrane [GO:0009535]; photosynthesis [GO:0015979]
P0CAQ1	ubp16 AN11684	Ubiquitin carboxyl-terminal hydrolase 16 (EC 3.4.19.12) (Deubiquitinating enzyme 16) (Ubiquitin thioesterase 16) (Ubiquitin-specific-processing protease 16)		2759	4751	GO:0016579; GO:0036459; GO:0006511	thiol-dependent ubiquitinyl hydrolase activity [GO:0036459]; protein deubiquitination [GO:0016579]; ubiquitin-dependent protein catabolic process [GO:0006511]
A6RDX3	MRPL4 HCAG_07831	54S ribosomal protein L4, mitochondrial		2759	4751	GO:0005762; GO:0032543; GO:0003735	mitochondrial large ribosomal subunit [GO:0005762]; structural constituent of ribosome [GO:0003735]; mitochondrial translation [GO:0032543]
A7EHM8	prt1 SS1G_04820	Eukaryotic translation initiation factor 3 subunit B (eIF3b) (Eukaryotic translation initiation factor 3 90 kDa subunit homolog) (eIF3 p90) (Translation initiation factor eIF3, p90 subunit homolog)		2759	4751	GO:0005829; GO:0016282; GO:0033290; GO:0005852; GO:0071540; GO:0071541; GO:0001731; GO:0000166; GO:0006446; GO:0003743	cytosol [GO:0005829]; eukaryotic 43S preinitiation complex [GO:0016282]; eukaryotic 48S preinitiation complex [GO:0033290]; eukaryotic translation initiation factor 3 complex [GO:0005852]; eukaryotic translation initiation factor 3 complex, eIF3e [GO:0071540]; eukaryotic translation initiation factor 3 complex, eIF3m [GO:0071541]; nucleotide binding [GO:0000166]; translation initiation factor act…
P29060		Acidic endochitinase (EC 3.2.1.14)		2759	33090	GO:0005618; GO:0006032; GO:0004568; GO:0005576; GO:0000272	cell wall [GO:0005618]; extracellular region [GO:0005576]; chitinase activity [GO:0004568]; chitin catabolic process [GO:0006032]; polysaccharide catabolic process [GO:0000272]
P19145	GAP1 YKR039W	General amino-acid permease GAP1		2759	4751	GO:0030134; GO:0015192; GO:0015193; GO:0015171; GO:0006865; GO:0005768; GO:0000328; GO:0005887; GO:0005771; GO:0015823; GO:0005886; GO:1902047; GO:0015203; GO:0015846; GO:0035524	endosome [GO:0005768]; ER to Golgi transport vesicle [GO:0030134]; fungal-type vacuole lumen [GO:0000328]; integral component of plasma membrane [GO:0005887]; multivesicular body [GO:0005771]; plasma membrane [GO:0005886]; amino acid transmembrane transporter activity [GO:0015171]; L-phenylalanine transmembrane transporter activity [GO:0015192]; L-proline transmembrane transporter activity [GO:00…
Q4WY08	int6 AFUA_3G11360	Eukaryotic translation initiation factor 3 subunit E (eIF3e)		2759	4751	GO:0016282; GO:0033290; GO:0005852; GO:0001731; GO:0006446; GO:0003743	eukaryotic 43S preinitiation complex [GO:0016282]; eukaryotic 48S preinitiation complex [GO:0033290]; eukaryotic translation initiation factor 3 complex [GO:0005852]; translation initiation factor activity [GO:0003743]; formation of translation preinitiation complex [GO:0001731]; regulation of translational initiation [GO:0006446]
Q9SYG9	CCX4 CAX10 At1g54115 F15I1.21	Cation/calcium exchanger 4 (AtCCX4) (Protein CATION CALCIUM EXCHANGER 4) (Protein CATION EXCHANGER 10)		2759	33090	GO:0015297; GO:0006812; GO:0016021; GO:0006813; GO:0006814	integral component of membrane [GO:0016021]; antiporter activity [GO:0015297]; cation transport [GO:0006812]; potassium ion transport [GO:0006813]; sodium ion transport [GO:0006814]
O94584	pps1 SPCC1442.12	CDP-diacylglycerol--serine O-phosphatidyltransferase (EC 2.7.8.8) (Phosphatidylserine synthase)	PATHWAY: Phospholipid metabolism; phosphatidylethanolamine biosynthesis; phosphatidylethanolamine from CDP-diacylglycerol: step 1/2.	2759	4751	GO:0003882; GO:0005737; GO:0030659; GO:0005829; GO:0005789; GO:0071852; GO:0030176; GO:0070317; GO:0010512; GO:0006646; GO:0006659	cytoplasm [GO:0005737]; cytoplasmic vesicle membrane [GO:0030659]; cytosol [GO:0005829]; endoplasmic reticulum membrane [GO:0005789]; integral component of endoplasmic reticulum membrane [GO:0030176]; CDP-diacylglycerol-serine O-phosphatidyltransferase activity [GO:0003882]; fungal-type cell wall organization or biogenesis [GO:0071852]; negative regulation of G0 to G1 transition [GO:0070317]; neg…
Q5B5L5	erv25 AN4165	Endoplasmic reticulum vesicle protein 25		2759	4751	GO:0000139; GO:0005789; GO:0016021; GO:0015031; GO:0016192	endoplasmic reticulum membrane [GO:0005789]; Golgi membrane [GO:0000139]; integral component of membrane [GO:0016021]; protein transport [GO:0015031]; vesicle-mediated transport [GO:0016192]
Q01W96	rpsS Acid_5114	30S ribosomal protein S19		2		GO:0019843; GO:0015935; GO:0003735; GO:0006412	small ribosomal subunit [GO:0015935]; rRNA binding [GO:0019843]; structural constituent of ribosome [GO:0003735]; translation [GO:0006412]
Q4ZHV7	lacA	Probable beta-galactosidase A (EC 3.2.1.23) (Lactase A)		2759	4751	GO:0004565; GO:0005576; GO:0000272	extracellular region [GO:0005576]; beta-galactosidase activity [GO:0004565]; polysaccharide catabolic process [GO:0000272]
Q9UVF8	THI2 PIG4	Thiamine thiazole synthase (Planta-induced protein 4) (Thiazole biosynthetic enzyme)		2759	4751	GO:0005737; GO:0046872; GO:0005634; GO:0016491; GO:0006950; GO:0009228	cytoplasm [GO:0005737]; nucleus [GO:0005634]; metal ion binding [GO:0046872]; oxidoreductase activity [GO:0016491]; response to stress [GO:0006950]; thiamine biosynthetic process [GO:0009228]
Q8S8Y9	WNK2 At3g22420 MCB17.15	Serine/threonine-protein kinase WNK2 (AtWNK2) (EC 2.7.11.1) (Protein kinase with no lysine 2)		2759	33090	GO:0005524; GO:0005829; GO:0035556; GO:0048573; GO:0004672; GO:0006468; GO:0004674	cytosol [GO:0005829]; ATP binding [GO:0005524]; protein kinase activity [GO:0004672]; protein serine/threonine kinase activity [GO:0004674]; intracellular signal transduction [GO:0035556]; photoperiodism, flowering [GO:0048573]; protein phosphorylation [GO:0006468]
A1CD74	pan1 ACLA_005570	Actin cytoskeleton-regulatory complex protein pan1		2759	4751	GO:0030479; GO:0005509; GO:0006897; GO:0010008; GO:0005886	actin cortical patch [GO:0030479]; endosome membrane [GO:0010008]; plasma membrane [GO:0005886]; calcium ion binding [GO:0005509]; endocytosis [GO:0006897]
Q4WN24	gem1 AFUA_6G07870	Mitochondrial Rho GTPase 1 (EC 3.6.5.-) (GTPase EF-hand protein of mitochondria 1)		2759	4751	GO:0005525; GO:0003924; GO:0005509; GO:0005829; GO:0031307; GO:0007005; GO:0005635; GO:0015031; GO:0007264	cytosol [GO:0005829]; integral component of mitochondrial outer membrane [GO:0031307]; nuclear envelope [GO:0005635]; calcium ion binding [GO:0005509]; GTP binding [GO:0005525]; GTPase activity [GO:0003924]; mitochondrion organization [GO:0007005]; protein transport [GO:0015031]; small GTPase mediated signal transduction [GO:0007264]
Q8VZ19	RPL30B At1g77940 F28K19.15	60S ribosomal protein L30-2		2759	33090	GO:0022625; GO:0022626; GO:0003735; GO:0006412	cytosolic large ribosomal subunit [GO:0022625]; cytosolic ribosome [GO:0022626]; structural constituent of ribosome [GO:0003735]; translation [GO:0006412]
C1F645	fusA ACP_1454	Elongation factor G (EF-G)		2		GO:0005525; GO:0003924; GO:0005737; GO:0003746	cytoplasm [GO:0005737]; GTP binding [GO:0005525]; GTPase activity [GO:0003924]; translation elongation factor activity [GO:0003746]
P54267	chsG AFUA_3G14420	Chitin synthase G (EC 2.4.1.16) (Chitin-UDP acetyl-glucosaminyl transferase G) (Class-III chitin synthase G)		2759	4751	GO:0071555; GO:0006031; GO:0004100; GO:0048315; GO:0030448; GO:0016021; GO:0005886	integral component of membrane [GO:0016021]; plasma membrane [GO:0005886]; chitin synthase activity [GO:0004100]; cell wall organization [GO:0071555]; chitin biosynthetic process [GO:0006031]; conidium formation [GO:0048315]; hyphal growth [GO:0030448]
Q1DI97	PRT1 CIMG_09966	Eukaryotic translation initiation factor 3 subunit B (eIF3b) (Eukaryotic translation initiation factor 3 90 kDa subunit homolog) (eIF3 p90) (Translation initiation factor eIF3 p90 subunit homolog)		2759	4751	GO:0010494; GO:0005829; GO:0016282; GO:0033290; GO:0071540; GO:0071541; GO:0001731; GO:0043614; GO:0000166; GO:0006446; GO:0003743	cytoplasmic stress granule [GO:0010494]; cytosol [GO:0005829]; eukaryotic 43S preinitiation complex [GO:0016282]; eukaryotic 48S preinitiation complex [GO:0033290]; eukaryotic translation initiation factor 3 complex, eIF3e [GO:0071540]; eukaryotic translation initiation factor 3 complex, eIF3m [GO:0071541]; multi-eIF complex [GO:0043614]; nucleotide binding [GO:0000166]; translation initiation fa…
Q9P8P3	cbh1	Exoglucanase 1 (EC 3.2.1.91) (1,4-beta-cellobiohydrolase) (Exocellobiohydrolase I) (CBHI) (Exoglucanase I)		2759	4751	GO:0016162; GO:0030248; GO:0030245; GO:0005576	extracellular region [GO:0005576]; cellulose 1,4-beta-cellobiosidase activity [GO:0016162]; cellulose binding [GO:0030248]; cellulose catabolic process [GO:0030245]
Q2U2J6	prp5 AO090038000430	Pre-mRNA-processing ATP-dependent RNA helicase prp5 (EC 3.6.4.13)		2759	4751	GO:0005524; GO:0016887; GO:1990446; GO:1990447; GO:0071004; GO:1903241; GO:0005829; GO:0004386; GO:0044732; GO:0003676	cytosol [GO:0005829]; mitotic spindle pole body [GO:0044732]; U2-type prespliceosome [GO:0071004]; ATP binding [GO:0005524]; ATPase activity [GO:0016887]; helicase activity [GO:0004386]; nucleic acid binding [GO:0003676]; U1 snRNP binding [GO:1990446]; U2 snRNP binding [GO:1990447]; U2-type prespliceosome assembly [GO:1903241]
Q4WVV6	mdmB mdm10 AFUA_5G13460	Mitochondrial distribution and morphology protein 10 (Mitochondrial inheritance component mdm10)		2759	4751	GO:0032865; GO:0031307; GO:0000002; GO:0006461; GO:0045040	ERMES complex [GO:0032865]; integral component of mitochondrial outer membrane [GO:0031307]; mitochondrial genome maintenance [GO:0000002]; protein complex assembly [GO:0006461]; protein import into mitochondrial outer membrane [GO:0045040]
A1DD80	aguA NFIA_072510	Probable alpha-glucuronidase A (EC 3.2.1.139) (Alpha-glucosiduronase A)		2759	4751	GO:0046559; GO:0005576; GO:0045493	extracellular region [GO:0005576]; alpha-glucuronidase activity [GO:0046559]; xylan catabolic process [GO:0045493]
Q9UTI0	ura2 SPAC16.03c	Probable dihydroorotase (DHOase) (EC 3.5.2.3)	PATHWAY: Pyrimidine metabolism; UMP biosynthesis via de novo pathway; (S)-dihydroorotate from bicarbonate: step 3/3.	2759	4751	GO:0044205; GO:0005737; GO:0004151; GO:0046872; GO:0005634; GO:0019856; GO:0006221	cytoplasm [GO:0005737]; nucleus [GO:0005634]; dihydroorotase activity [GO:0004151]; metal ion binding [GO:0046872]; 'de novo' UMP biosynthetic process [GO:0044205]; pyrimidine nucleobase biosynthetic process [GO:0019856]; pyrimidine nucleotide biosynthetic process [GO:0006221]
Q4WUJ6	isy1 AFUA_5G08690	Pre-mRNA-splicing factor isy1		2759	4751	GO:0008380; GO:0005737; GO:0006397; GO:0005681	cytoplasm [GO:0005737]; spliceosomal complex [GO:0005681]; mRNA processing [GO:0006397]; RNA splicing [GO:0008380]
A1DEK2	los1 NFIA_077460	Exportin-T (Exportin(tRNA)) (Karyopherin-beta) (tRNA exportin)		2759	4751	GO:0005737; GO:0005634; GO:0000049; GO:0008033; GO:0006810	cytoplasm [GO:0005737]; nucleus [GO:0005634]; tRNA binding [GO:0000049]; transport [GO:0006810]; tRNA processing [GO:0008033]
P22418		Fructose-1,6-bisphosphatase, chloroplastic (FBPase) (EC 3.1.3.11) (D-fructose-1,6-bisphosphate 1-phosphohydrolase)	PATHWAY: Carbohydrate biosynthesis; Calvin cycle.	2759	33090	GO:0009507; GO:0042132; GO:0046872; GO:0019253	chloroplast [GO:0009507]; fructose 1,6-bisphosphate 1-phosphatase activity [GO:0042132]; metal ion binding [GO:0046872]; reductive pentose-phosphate cycle [GO:0019253]
Q6VAF9		Tubulin alpha-4 chain (Alpha-4-tubulin)		2759	33090	GO:0005525; GO:0003924; GO:0005737; GO:0005874; GO:0007017; GO:0005200	cytoplasm [GO:0005737]; microtubule [GO:0005874]; GTP binding [GO:0005525]; GTPase activity [GO:0003924]; structural constituent of cytoskeleton [GO:0005200]; microtubule-based process [GO:0007017]
Q9LM66	XCP2 At1g20850 F2D10.37 F9H16.17	Cysteine protease XCP2 (EC 3.4.22.-) (Xylem cysteine peptidase 2) (AtXCP2)		2759	33090	GO:0005618; GO:0004197; GO:0010623; GO:0005615; GO:0005764; GO:0005886; GO:0051603	cell wall [GO:0005618]; extracellular space [GO:0005615]; lysosome [GO:0005764]; plasma membrane [GO:0005886]; cysteine-type endopeptidase activity [GO:0004197]; developmental programmed cell death [GO:0010623]; proteolysis involved in cellular protein catabolic process [GO:0051603]
Q08960	TYW1 YPL207W	S-adenosyl-L-methionine-dependent tRNA 4-demethylwyosine synthase (EC 4.1.3.44) (tRNA wybutosine-synthesizing protein 1)	PATHWAY: tRNA modification; wybutosine-tRNA(Phe) biosynthesis.	2759	4751	GO:0051539; GO:0010181; GO:0005737; GO:0005783; GO:0016829; GO:0046872; GO:0006400; GO:0031591	cytoplasm [GO:0005737]; endoplasmic reticulum [GO:0005783]; 4 iron, 4 sulfur cluster binding [GO:0051539]; FMN binding [GO:0010181]; lyase activity [GO:0016829]; metal ion binding [GO:0046872]; tRNA modification [GO:0006400]; wybutosine biosynthetic process [GO:0031591]
P07509	sod-1 NCU02133	Superoxide dismutase [Cu-Zn] (EC 1.15.1.1)		2759	4751	GO:0005507; GO:0005737; GO:0019430; GO:0004784; GO:0008270	cytoplasm [GO:0005737]; copper ion binding [GO:0005507]; superoxide dismutase activity [GO:0004784]; zinc ion binding [GO:0008270]; removal of superoxide radicals [GO:0019430]
Q4WK35	amdR AFUA_1G03860	Acetamidase regulatory protein		2759	4751	GO:0003677; GO:0000981; GO:0005634; GO:0006351; GO:0008270	nucleus [GO:0005634]; DNA binding [GO:0003677]; RNA polymerase II transcription factor activity, sequence-specific DNA binding [GO:0000981]; zinc ion binding [GO:0008270]; transcription, DNA-templated [GO:0006351]
Q2UPZ7	dapA AO090005001447	Aspartyl aminopeptidase (DAP) (EC 3.4.11.21)		2759	4751	GO:0004177; GO:0008237; GO:0008270	aminopeptidase activity [GO:0004177]; metallopeptidase activity [GO:0008237]; zinc ion binding [GO:0008270]
Q4WBL2	gnt1 AFUA_8G02690	Glucose N-acetyltransferase 1 (EC 2.4.1.-) (N-acetylglucosaminyltransferase)		2759	4751	GO:0000139; GO:0008375; GO:0016021; GO:0006487; GO:0005774	Golgi membrane [GO:0000139]; integral component of membrane [GO:0016021]; vacuolar membrane [GO:0005774]; acetylglucosaminyltransferase activity [GO:0008375]; protein N-linked glycosylation [GO:0006487]
Q8VY01	SCPL46 At2g33530 F4P9.30	Serine carboxypeptidase-like 46 (EC 3.4.16.-)		2759	33090	GO:0004180; GO:0005576; GO:0009505; GO:0009506; GO:0019748; GO:0016747	extracellular region [GO:0005576]; plant-type cell wall [GO:0009505]; plasmodesma [GO:0009506]; carboxypeptidase activity [GO:0004180]; transferase activity, transferring acyl groups other than amino-acyl groups [GO:0016747]; secondary metabolic process [GO:0019748]
P90740	fan-1 C01G5.8	Fanconi-associated nuclease 1 homolog (EC 3.1.4.1)		2759	33208	GO:0006281; GO:0046872; GO:0005634; GO:0004528	nucleus [GO:0005634]; metal ion binding [GO:0046872]; phosphodiesterase I activity [GO:0004528]; DNA repair [GO:0006281]
Q9C8H0	ABCC12 MRP12 MRP13 At1g30410 T4K22.13	ABC transporter C family member 12 (ABC transporter ABCC.12) (AtABCC12) (EC 3.6.3.44) (ATP-energized glutathione S-conjugate pump 13) (Glutathione S-conjugate-transporting ATPase 13) (Multidrug resistance-associated protein 13)		2759	33090	GO:0005524; GO:0016021; GO:0008559	integral component of membrane [GO:0016021]; ATP binding [GO:0005524]; xenobiotic-transporting ATPase activity [GO:0008559]
A1D6Y7	clu1 tif31 NFIA_066450	Clustered mitochondria protein homolog (Protein TIF31 homolog)		2759	4751	GO:0005737; GO:0048312	cytoplasm [GO:0005737]; intracellular distribution of mitochondria [GO:0048312]
Q94B78	GLDP1 GDP1 At4g33010 F26P21.130	Glycine dehydrogenase (decarboxylating) 1, mitochondrial (EC 1.4.4.2) (Glycine cleavage system P protein 1) (Glycine decarboxylase 1) (Glycine decarboxylase P-protein 1) (AtGLDP1) (Glycine dehydrogenase (aminomethyl-transferring) 1)		2759	33090	GO:0048046; GO:0009507; GO:0009941; GO:0009570; GO:0009534; GO:0016594; GO:0006546; GO:0005960; GO:0019464; GO:0004375; GO:0005739; GO:0046686	apoplast [GO:0048046]; chloroplast [GO:0009507]; chloroplast envelope [GO:0009941]; chloroplast stroma [GO:0009570]; chloroplast thylakoid [GO:0009534]; glycine cleavage complex [GO:0005960]; mitochondrion [GO:0005739]; glycine binding [GO:0016594]; glycine dehydrogenase (decarboxylating) activity [GO:0004375]; glycine catabolic process [GO:0006546]; glycine decarboxylation via glycine cleavage s…
B0Z524	psbA	Photosystem II protein D1 (PSII D1 protein) (EC 1.10.3.9) (Photosystem II Q(B) protein)		2759	33090	GO:0016168; GO:0009535; GO:0045156; GO:0016021; GO:0046872; GO:0016491; GO:0009772; GO:0009523; GO:0018298; GO:0009635	chloroplast thylakoid membrane [GO:0009535]; integral component of membrane [GO:0016021]; photosystem II [GO:0009523]; chlorophyll binding [GO:0016168]; electron transporter, transferring electrons within the cyclic electron transport pathway of photosynthesis activity [GO:0045156]; metal ion binding [GO:0046872]; oxidoreductase activity [GO:0016491]; photosynthetic electron transport in photosys…
Q9C927	PAP5 AT9 At1g52940 F14G24.21	Purple acid phosphatase 5 (EC 3.1.3.2)		2759	33090	GO:0003993; GO:0016311; GO:0005576; GO:0046872	extracellular region [GO:0005576]; acid phosphatase activity [GO:0003993]; metal ion binding [GO:0046872]; dephosphorylation [GO:0016311]
Q92455	abf1	Alpha-L-arabinofuranosidase (Arabinosidase) (EC 3.2.1.55)	PATHWAY: Glycan metabolism; L-arabinan degradation.	2759	4751	GO:0046373; GO:0046556; GO:0031222	alpha-L-arabinofuranosidase activity [GO:0046556]; arabinan catabolic process [GO:0031222]; L-arabinose metabolic process [GO:0046373]
Q9FJL4	BHLH78 CIB2 EN86 At5g48560 K15N18.2	Transcription factor bHLH78 (Basic helix-loop-helix protein 78) (AtbHLH78) (bHLH 78) (Transcription factor EN 86) (bHLH transcription factor bHLH078)		2759	33090	GO:0003677; GO:0005634; GO:0006355; GO:0009637; GO:0003700; GO:0006351	nucleus [GO:0005634]; DNA binding [GO:0003677]; transcription factor activity, sequence-specific DNA binding [GO:0003700]; regulation of transcription, DNA-templated [GO:0006355]; response to blue light [GO:0009637]; transcription, DNA-templated [GO:0006351]
A7KAM9	atg22-1 atg22a-1 Pc21g11290	Autophagy-related protein 22-1		2759	4751	GO:0006865; GO:0006914; GO:0016021; GO:0005774	integral component of membrane [GO:0016021]; vacuolar membrane [GO:0005774]; amino acid transport [GO:0006865]; autophagy [GO:0006914]
A7F7B2	atg13 SS1G_13492	Autophagy-related protein 13		2759	4751	GO:1990316; GO:0006914; GO:0000407; GO:0015031	ATG1/ULK1 kinase complex [GO:1990316]; pre-autophagosomal structure [GO:0000407]; autophagy [GO:0006914]; protein transport [GO:0015031]
A1CCU0	xlnA ACLA_063140	Probable endo-1,4-beta-xylanase A (Xylanase A) (EC 3.2.1.8) (1,4-beta-D-xylan xylanohydrolase A)	PATHWAY: Glycan degradation; xylan degradation.	2759	4751	GO:0031176; GO:0005576; GO:0045493	extracellular region [GO:0005576]; endo-1,4-beta-xylanase activity [GO:0031176]; xylan catabolic process [GO:0045493]
P0C584	NCU00381 NCU11180	Patatin-like phospholipase domain-containing protein NCU11180 (EC 3.1.1.-)		2759	4751	GO:0005737; GO:0016021; GO:0016042; GO:0004806	cytoplasm [GO:0005737]; integral component of membrane [GO:0016021]; triglyceride lipase activity [GO:0004806]; lipid catabolic process [GO:0016042]
B2AAJ5	BNA1 Pa_1_4230 PODANS_1_4230	3-hydroxyanthranilate 3,4-dioxygenase (EC 1.13.11.6) (3-hydroxyanthranilate oxygenase) (3-HAO) (3-hydroxyanthranilic acid dioxygenase) (HAD) (Biosynthesis of nicotinic acid protein 1)	PATHWAY: Cofactor biosynthesis; NAD(+) biosynthesis; quinolinate from L-kynurenine: step 3/3. {ECO:0000255|HAMAP-Rule:MF_03019}.	2759	4751	GO:0034354; GO:0000334; GO:0043420; GO:0005737; GO:0008198; GO:0019805; GO:0006569	cytoplasm [GO:0005737]; 3-hydroxyanthranilate 3,4-dioxygenase activity [GO:0000334]; ferrous iron binding [GO:0008198]; 'de novo' NAD biosynthetic process from tryptophan [GO:0034354]; anthranilate metabolic process [GO:0043420]; quinolinate biosynthetic process [GO:0019805]; tryptophan catabolic process [GO:0006569]
Q2H334	NMA111 CHGG_03812	Pro-apoptotic serine protease NMA111 (EC 3.4.21.-)		2759	4751	GO:0006915; GO:0005634; GO:0004252	nucleus [GO:0005634]; serine-type endopeptidase activity [GO:0004252]; apoptotic process [GO:0006915]
Q9I8F9		Heat shock 70 kDa protein 1 (HSP70-1)		2759	33208	GO:0005524	ATP binding [GO:0005524]
Q4IAA0	FAL1 FGSG_05858	ATP-dependent RNA helicase FAL1 (EC 3.6.4.13)		2759	4751	GO:0005524; GO:0003723; GO:0005829; GO:0004386; GO:0000462; GO:0005730	cytosol [GO:0005829]; nucleolus [GO:0005730]; ATP binding [GO:0005524]; helicase activity [GO:0004386]; RNA binding [GO:0003723]; maturation of SSU-rRNA from tricistronic rRNA transcript (SSU-rRNA, 5.8S rRNA, LSU-rRNA) [GO:0000462]
Q1HDT2	CHX24 At5g37060 MJG14.5	Cation/H(+) antiporter 24 (Protein CATION/H+ EXCHANGER 24) (AtCHX24)		2759	33090	GO:0012505; GO:1902600; GO:0016021; GO:0005451; GO:0006813; GO:0006885	endomembrane system [GO:0012505]; integral component of membrane [GO:0016021]; monovalent cation:proton antiporter activity [GO:0005451]; hydrogen ion transmembrane transport [GO:1902600]; potassium ion transport [GO:0006813]; regulation of pH [GO:0006885]
P61870	mdlA	Mono- and diacylglycerol lipase (MDGL) (EC 3.1.1.-)		2759	4751	GO:0016787; GO:0016042	hydrolase activity [GO:0016787]; lipid catabolic process [GO:0016042]
B8NDZ1	mef2 AFLA_057220	Ribosome-releasing factor 2, mitochondrial (RRF2mt) (Elongation factor G 2, mitochondrial) (EF-G2mt) (mEF-G 2)		2759	4751	GO:0005525; GO:0003924; GO:0005739; GO:0032790; GO:0006412	mitochondrion [GO:0005739]; GTP binding [GO:0005525]; GTPase activity [GO:0003924]; ribosome disassembly [GO:0032790]; translation [GO:0006412]
Q2HEF1	NAR1 CHGG_01403	Cytosolic Fe-S cluster assembly factor NAR1 (Nuclear architecture-related protein 1)		2759	4751	GO:0051539; GO:0005829; GO:0016226; GO:0051536; GO:0016020; GO:0046872; GO:0005634	cytosol [GO:0005829]; membrane [GO:0016020]; nucleus [GO:0005634]; 4 iron, 4 sulfur cluster binding [GO:0051539]; iron-sulfur cluster binding [GO:0051536]; metal ion binding [GO:0046872]; iron-sulfur cluster assembly [GO:0016226]
Q1ISS7	eno Acid345_1070	Enolase (EC 4.2.1.11) (2-phospho-D-glycerate hydro-lyase) (2-phosphoglycerate dehydratase)	PATHWAY: Carbohydrate degradation; glycolysis; pyruvate from D-glyceraldehyde 3-phosphate: step 4/5. {ECO:0000255|HAMAP-Rule:MF_00318}.	2		GO:0009986; GO:0005576; GO:0006096; GO:0000287; GO:0004634; GO:0000015	cell surface [GO:0009986]; extracellular region [GO:0005576]; phosphopyruvate hydratase complex [GO:0000015]; magnesium ion binding [GO:0000287]; phosphopyruvate hydratase activity [GO:0004634]; glycolytic process [GO:0006096]
P37831	LOX1.1 LOX1	Linoleate 9S-lipoxygenase 1 (EC 1.13.11.58) (Lipoxygenase 1) (StLOX1)	PATHWAY: Lipid metabolism; oxylipin biosynthesis. {ECO:0000255|PROSITE-ProRule:PRU00726}.	2759	33090	GO:0005737; GO:0046872; GO:0016702; GO:0031408	cytoplasm [GO:0005737]; metal ion binding [GO:0046872]; oxidoreductase activity, acting on single donors with incorporation of molecular oxygen, incorporation of two atoms of oxygen [GO:0016702]; oxylipin biosynthetic process [GO:0031408]
O93937	pyrABCN AN0565	Protein pyrABCN [Includes: Glutamine-dependent carbamoyl-phosphate (EC 6.3.5.5); Aspartate carbamoyltransferase (EC 2.1.3.2)]	PATHWAY: Pyrimidine metabolism; UMP biosynthesis via de novo pathway; (S)-dihydroorotate from bicarbonate: step 1/3.; PATHWAY: Pyrimidine metabolism; UMP biosynthesis via de novo pathway; (S)-dihydroorotate from bicarbonate: step 2/3.	2759	4751	GO:0044205; GO:0006207; GO:0005524; GO:0003922; GO:0016597; GO:0006526; GO:0004070; GO:0004087; GO:0004088; GO:0006520; GO:0005737; GO:0005829; GO:0004151; GO:0006541; GO:0016021; GO:0046872; GO:0005739; GO:0045984; GO:0006807; GO:0000050	cytoplasm [GO:0005737]; cytosol [GO:0005829]; integral component of membrane [GO:0016021]; mitochondrion [GO:0005739]; amino acid binding [GO:0016597]; aspartate carbamoyltransferase activity [GO:0004070]; ATP binding [GO:0005524]; carbamoyl-phosphate synthase (ammonia) activity [GO:0004087]; carbamoyl-phosphate synthase (glutamine-hydrolyzing) activity [GO:0004088]; dihydroorotase activity [GO:0…
P46256		Fructose-bisphosphate aldolase, cytoplasmic isozyme 1 (EC 4.1.2.13)	PATHWAY: Carbohydrate degradation; glycolysis; D-glyceraldehyde 3-phosphate and glycerone phosphate from D-glucose: step 4/4.	2759	33090	GO:0005737; GO:0004332; GO:0006096	cytoplasm [GO:0005737]; fructose-bisphosphate aldolase activity [GO:0004332]; glycolytic process [GO:0006096]
Q38931	FKBP62 ROF1 At3g25230 MJL12.19	Peptidyl-prolyl cis-trans isomerase FKBP62 (PPIase FKBP62) (EC 5.2.1.8) (70 kDa peptidyl-prolyl isomerase) (FK506-binding protein 62) (AtFKBP62) (Immunophilin FKBP62) (Peptidylprolyl isomerase ROF1) (Protein ROTAMASE FKBP 1) (Rotamase)		2759	33090	GO:0070370; GO:0005737; GO:0005634; GO:0003755; GO:0006457	cytoplasm [GO:0005737]; nucleus [GO:0005634]; peptidyl-prolyl cis-trans isomerase activity [GO:0003755]; cellular heat acclimation [GO:0070370]; protein folding [GO:0006457]
Q6ZAR0	ROC1 GL2-1 Os08g0187500 LOC_Os08g08820 P0020B10.22 P0547A06.49	Homeobox-leucine zipper protein ROC1 (GLABRA 2-like homeobox protein 1) (HD-ZIP protein ROC1) (Homeodomain transcription factor ROC1) (Protein RICE OUTERMOST CELL-SPECIFIC 1)		2759	33090	GO:0008289; GO:0005634; GO:0006355; GO:0043565; GO:0006351	nucleus [GO:0005634]; lipid binding [GO:0008289]; sequence-specific DNA binding [GO:0043565]; regulation of transcription, DNA-templated [GO:0006355]; transcription, DNA-templated [GO:0006351]
Q86ZP5		Tubulin beta chain (Beta-tubulin)		2759	4751	GO:0005525; GO:0003924; GO:0005737; GO:0005874; GO:0007017; GO:0005200	cytoplasm [GO:0005737]; microtubule [GO:0005874]; GTP binding [GO:0005525]; GTPase activity [GO:0003924]; structural constituent of cytoskeleton [GO:0005200]; microtubule-based process [GO:0007017]
Q0C7L4	bglM ATEG_10320	Probable beta-glucosidase M (EC 3.2.1.21) (Beta-D-glucoside glucohydrolase M) (Cellobiase M) (Gentiobiase M)	PATHWAY: Glycan metabolism; cellulose degradation.	2759	4751	GO:0008422; GO:0030245; GO:0005576	extracellular region [GO:0005576]; beta-glucosidase activity [GO:0008422]; cellulose catabolic process [GO:0030245]
P33751	PAD1 POF1 YDR538W	Flavin prenyltransferase PAD1, mitochondrial (EC 2.5.1.129) (Phenylacrylic acid decarboxylase 1) (PAD)		2759	4751	GO:0019439; GO:0016831; GO:0034599; GO:0046281; GO:0003729; GO:0005739; GO:0004659	mitochondrion [GO:0005739]; carboxy-lyase activity [GO:0016831]; mRNA binding [GO:0003729]; prenyltransferase activity [GO:0004659]; aromatic compound catabolic process [GO:0019439]; cellular response to oxidative stress [GO:0034599]; cinnamic acid catabolic process [GO:0046281]
P22503		Endoglucanase (EC 3.2.1.4) (Abscission cellulase) (Endo-1,4-beta-glucanase)		2759	33090	GO:0008810; GO:0030245; GO:0009835	cellulase activity [GO:0008810]; cellulose catabolic process [GO:0030245]; fruit ripening [GO:0009835]
Q9C889	PRA1F2 PRA7 At1g55190 F7A10.20	PRA1 family protein F2 (AtPRA1.F2) (Prenylated Rab acceptor 7)		2759	33090	GO:0005794; GO:0005783; GO:0010008; GO:0016021; GO:0005774; GO:0016192	endoplasmic reticulum [GO:0005783]; endosome membrane [GO:0010008]; Golgi apparatus [GO:0005794]; integral component of membrane [GO:0016021]; vacuolar membrane [GO:0005774]; vesicle-mediated transport [GO:0016192]
P37212	atp-6 oli2 NCM020 NCU16025	ATP synthase subunit a (F-ATPase protein 6)		2759	4751	GO:0015986; GO:0015078; GO:0016021; GO:0005743; GO:0045263	integral component of membrane [GO:0016021]; mitochondrial inner membrane [GO:0005743]; proton-transporting ATP synthase complex, coupling factor F(o) [GO:0045263]; hydrogen ion transmembrane transporter activity [GO:0015078]; ATP synthesis coupled proton transport [GO:0015986]
P12412		Vignain (EC 3.4.22.-) (Bean endopeptidase) (Cysteine proteinase) (Sulfhydryl-endopeptidase) (SH-EP) [Cleaved into: Vignain-1; Vignain-2]		2759	33090	GO:0033095; GO:0008234; GO:0005788; GO:0005773	aleurone grain [GO:0033095]; endoplasmic reticulum lumen [GO:0005788]; vacuole [GO:0005773]; cysteine-type peptidase activity [GO:0008234]
Q1E145	EFR3 CIMG_03718	Protein EFR3		2759	4751	GO:0090002; GO:0005739; GO:0005886	mitochondrion [GO:0005739]; plasma membrane [GO:0005886]; establishment of protein localization to plasma membrane [GO:0090002]
Q58820	comC mdh MJ1425	L-sulfolactate dehydrogenase (EC 1.1.1.337) ((R)-2-hydroxyacid dehydrogenase) ((R)-sulfolactate dehydrogenase) (L-2-hydroxycarboxylate dehydrogenase (NAD(+)))	PATHWAY: Cofactor biosynthesis; coenzyme M biosynthesis; sulfoacetaldehyde from phosphoenolpyruvate and sulfite: step 3/4.; PATHWAY: Cofactor biosynthesis; 5,6,7,8-tetrahydromethanopterin biosynthesis.	2157		GO:0019295; GO:0005737; GO:0016491; GO:0050545	cytoplasm [GO:0005737]; oxidoreductase activity [GO:0016491]; sulfopyruvate decarboxylase activity [GO:0050545]; coenzyme M biosynthetic process [GO:0019295]
P56739		Uncharacterized 21.2 kDa protein		2759	4751
Q69SG5	Os09g0533900 LOC_Os09g36350 OJ1112_E07.17-1	Endoglucanase 24 (EC 3.2.1.4) (Endo-1,4-beta glucanase 24)		2759	33090	GO:0071555; GO:0008810; GO:0030245; GO:0005576	extracellular region [GO:0005576]; cellulase activity [GO:0008810]; cell wall organization [GO:0071555]; cellulose catabolic process [GO:0030245]
Q9P727	8D4.130 NCU01227	Probable succinyl-CoA ligase [ADP-forming] subunit alpha, mitochondrial (EC 6.2.1.5) (Succinyl-CoA synthetase subunit alpha) (SCS-alpha)	PATHWAY: Carbohydrate metabolism; tricarboxylic acid cycle.	2759	4751	GO:0005525; GO:0048037; GO:0005759; GO:0009142; GO:0006105; GO:0004775; GO:0004776; GO:0006104; GO:0006099	mitochondrial matrix [GO:0005759]; cofactor binding [GO:0048037]; GTP binding [GO:0005525]; succinate-CoA ligase (ADP-forming) activity [GO:0004775]; succinate-CoA ligase (GDP-forming) activity [GO:0004776]; nucleoside triphosphate biosynthetic process [GO:0009142]; succinate metabolic process [GO:0006105]; succinyl-CoA metabolic process [GO:0006104]; tricarboxylic acid cycle [GO:0006099]
P79019	axhA	Alpha-L-arabinofuranosidase axhA (EC 3.2.1.55) (Arabinoxylan arabinofuranohydrolase axhA)		2759	4751	GO:0046373; GO:0046556; GO:0005576; GO:0045493	extracellular region [GO:0005576]; alpha-L-arabinofuranosidase activity [GO:0046556]; L-arabinose metabolic process [GO:0046373]; xylan catabolic process [GO:0045493]
Q9C168	cat-1 NCU08791	Catalase-1 (EC 1.11.1.6)		2759	4751	GO:0005619; GO:0004096; GO:0098869; GO:0048315; GO:0005829; GO:0005576; GO:0020037; GO:0042744; GO:0046872; GO:0042542; GO:0006979	ascospore wall [GO:0005619]; cytosol [GO:0005829]; extracellular region [GO:0005576]; catalase activity [GO:0004096]; heme binding [GO:0020037]; metal ion binding [GO:0046872]; cellular oxidant detoxification [GO:0098869]; conidium formation [GO:0048315]; hydrogen peroxide catabolic process [GO:0042744]; response to hydrogen peroxide [GO:0042542]; response to oxidative stress [GO:0006979]
O65924	At2g19210 F27F23.1	Putative leucine-rich repeat receptor-like protein kinase At2g19210 (EC 2.7.11.1)		2759	33090	GO:0005524; GO:0016021; GO:0005886; GO:0004674	integral component of membrane [GO:0016021]; plasma membrane [GO:0005886]; ATP binding [GO:0005524]; protein serine/threonine kinase activity [GO:0004674]
O81316	SCL6 At4g00150 F6N15.20	Scarecrow-like protein 6 (AtSCL6) (GRAS family protein 22) (AtGRAS-22) (SCL6-IV)		2759	33090	GO:0030154; GO:0051301; GO:0007623; GO:0010492; GO:0005634; GO:0006355; GO:0048768; GO:0043565; GO:0003700; GO:0006351	nucleus [GO:0005634]; sequence-specific DNA binding [GO:0043565]; transcription factor activity, sequence-specific DNA binding [GO:0003700]; cell differentiation [GO:0030154]; cell division [GO:0051301]; circadian rhythm [GO:0007623]; maintenance of shoot apical meristem identity [GO:0010492]; regulation of transcription, DNA-templated [GO:0006355]; root hair cell tip growth [GO:0048768]; transcr…
P15688	ND2 NAD2	NADH-ubiquinone oxidoreductase chain 2 (EC 1.6.5.3) (NADH dehydrogenase subunit 2)		2759	33090	GO:0008137; GO:0016021; GO:0005743; GO:0070469	integral component of membrane [GO:0016021]; mitochondrial inner membrane [GO:0005743]; respiratory chain [GO:0070469]; NADH dehydrogenase (ubiquinone) activity [GO:0008137]
Q8GU87	ABCG31 PDR6 Os01g0177900 LOC_Os01g08260 P0013F10 P0509B06	ABC transporter G family member 31 (OsABCG31) (Pleiotropic drug resistance protein 6) (OsPDR6)		2759	33090	GO:0005524; GO:0042626; GO:0016021; GO:0005886; GO:0055085	integral component of membrane [GO:0016021]; plasma membrane [GO:0005886]; ATP binding [GO:0005524]; ATPase activity, coupled to transmembrane movement of substances [GO:0042626]; transmembrane transport [GO:0055085]
O50001		Major allergen Pru ar 1 (allergen Pru ar 1)		2759	33090	GO:0006952; GO:0009607	defense response [GO:0006952]; response to biotic stimulus [GO:0009607]
Q6BT27	FAL1 DEHA2D04048g	ATP-dependent RNA helicase FAL1 (EC 3.6.4.13)		2759	4751	GO:0005524; GO:0097078; GO:0003723; GO:0004386; GO:0000462; GO:0005730	FAL1-SGD1 complex [GO:0097078]; nucleolus [GO:0005730]; ATP binding [GO:0005524]; helicase activity [GO:0004386]; RNA binding [GO:0003723]; maturation of SSU-rRNA from tricistronic rRNA transcript (SSU-rRNA, 5.8S rRNA, LSU-rRNA) [GO:0000462]
Q7RVM2	NCU08340	ADP-ribosylation factor		2759	4751	GO:0005525; GO:0005794; GO:0015031; GO:0007264; GO:0016192	Golgi apparatus [GO:0005794]; GTP binding [GO:0005525]; protein transport [GO:0015031]; small GTPase mediated signal transduction [GO:0007264]; vesicle-mediated transport [GO:0016192]
P00853	atp6	ATP synthase subunit a (F-ATPase protein 6) (Fragment)		2759	4751	GO:0015986; GO:0015078; GO:0016021; GO:0005743; GO:0045263	integral component of membrane [GO:0016021]; mitochondrial inner membrane [GO:0005743]; proton-transporting ATP synthase complex, coupling factor F(o) [GO:0045263]; hydrogen ion transmembrane transporter activity [GO:0015078]; ATP synthesis coupled proton transport [GO:0015986]
Q93YW5	At4g28400 F20O9.80	Probable protein phosphatase 2C 58 (AtPP2C58) (EC 3.1.3.16)		2759	33090	GO:0046872; GO:0004722	metal ion binding [GO:0046872]; protein serine/threonine phosphatase activity [GO:0004722]
Q08806	SWA2	Alpha-amylase 2 (EC 3.2.1.1) (1,4-alpha-D-glucan glucanohydrolase 2)		2759	4751	GO:0004556; GO:0005509; GO:0016052	alpha-amylase activity [GO:0004556]; calcium ion binding [GO:0005509]; carbohydrate catabolic process [GO:0016052]
O64806	ACA7 At2g22950 T20K9.16	Putative calcium-transporting ATPase 7, plasma membrane-type (EC 3.6.3.8) (Ca(2+)-ATPase isoform 7)		2759	33090	GO:0005524; GO:0005388; GO:0005887; GO:0043231; GO:0046872; GO:0005886; GO:0009555	integral component of plasma membrane [GO:0005887]; intracellular membrane-bounded organelle [GO:0043231]; plasma membrane [GO:0005886]; ATP binding [GO:0005524]; calcium-transporting ATPase activity [GO:0005388]; metal ion binding [GO:0046872]; pollen development [GO:0009555]
P39520	IFH1 RRP3 YLR223C L8083.9	Protein IFH1 (Ribosomal RNA-processing protein 3)		2759	4751	GO:0032545; GO:0006348; GO:0000781; GO:0000790; GO:0005730; GO:0005634; GO:0060963; GO:0003713; GO:0006351	chromosome, telomeric region [GO:0000781]; CURI complex [GO:0032545]; nuclear chromatin [GO:0000790]; nucleolus [GO:0005730]; nucleus [GO:0005634]; transcription coactivator activity [GO:0003713]; chromatin silencing at telomere [GO:0006348]; positive regulation of ribosomal protein gene transcription from RNA polymerase II promoter [GO:0060963]; transcription, DNA-templated [GO:0006351]
O24542	AUX22D ARG13	Auxin-induced protein 22D (Indole-3-acetic acid-induced protein ARG13)		2759	33090	GO:0009734; GO:0005634; GO:0006355; GO:0006351	nucleus [GO:0005634]; auxin-activated signaling pathway [GO:0009734]; regulation of transcription, DNA-templated [GO:0006355]; transcription, DNA-templated [GO:0006351]
A6RBX7	ARG2 HCAG_07135	Amino-acid acetyltransferase, mitochondrial (EC 2.3.1.1) (Arginine-requiring protein 2) (Glutamate N-acetyltransferase) (N-acetylglutamate synthase) (AGS) (NAGS)	PATHWAY: Amino-acid biosynthesis; L-arginine biosynthesis; N(2)-acetyl-L-ornithine from L-glutamate: step 1/4.	2759	4751	GO:0004042; GO:0006526; GO:0005759; GO:0006592	mitochondrial matrix [GO:0005759]; acetyl-CoA:L-glutamate N-acetyltransferase activity [GO:0004042]; arginine biosynthetic process [GO:0006526]; ornithine biosynthetic process [GO:0006592]
Q39090	UFO FBX1 At1g30950 F17F8.16	Protein UNUSUAL FLORAL ORGANS (F-box only protein 1) (AtFBX1)	PATHWAY: Protein modification; protein ubiquitination.	2759	33090	GO:0019005; GO:0031146; GO:0030154; GO:0009908; GO:0005634; GO:0006355; GO:0008134; GO:0006351; GO:0004842	nucleus [GO:0005634]; SCF ubiquitin ligase complex [GO:0019005]; transcription factor binding [GO:0008134]; ubiquitin-protein transferase activity [GO:0004842]; cell differentiation [GO:0030154]; flower development [GO:0009908]; regulation of transcription, DNA-templated [GO:0006355]; SCF-dependent proteasomal ubiquitin-dependent protein catabolic process [GO:0031146]; transcription, DNA-template…
A6QXC6	ATG7 HCAG_02033	Ubiquitin-like modifier-activating enzyme ATG7 (ATG12-activating enzyme E1 ATG7) (Autophagy-related protein 7)		2759	4751	GO:0006914; GO:0000407; GO:0015031; GO:0008641	pre-autophagosomal structure [GO:0000407]; small protein activating enzyme activity [GO:0008641]; autophagy [GO:0006914]; protein transport [GO:0015031]
A2QAN3	lacA An01g12150	Probable beta-galactosidase A (EC 3.2.1.23) (Lactase A)		2759	4751	GO:0004565; GO:0005975; GO:0005576; GO:0000272	extracellular region [GO:0005576]; beta-galactosidase activity [GO:0004565]; carbohydrate metabolic process [GO:0005975]; polysaccharide catabolic process [GO:0000272]
A2QPL8	yme2 An07g09890	Mitochondrial escape protein 2		2759	4751	GO:0003723; GO:0031305; GO:0006397; GO:0000002; GO:0000166	integral component of mitochondrial inner membrane [GO:0031305]; nucleotide binding [GO:0000166]; RNA binding [GO:0003723]; mitochondrial genome maintenance [GO:0000002]; mRNA processing [GO:0006397]
Q00001	rhgA	Rhamnogalacturonase A (RGase A) (RHG A) (EC 3.2.1.171) (Rhamnogalacturonan hydrolase A)		2759	4751	GO:0071555; GO:0005576; GO:0004650; GO:0000272	extracellular region [GO:0005576]; polygalacturonase activity [GO:0004650]; cell wall organization [GO:0071555]; polysaccharide catabolic process [GO:0000272]
Q41822	Ij	Protein Iojap, chloroplastic		2759	33090	GO:0009507	chloroplast [GO:0009507]
O59700	SPBC36.03c	Uncharacterized transporter C36.03c		2759	4751	GO:0005783; GO:0016021; GO:0005886; GO:1903711; GO:0015606; GO:1903710; GO:0000297; GO:0005773	endoplasmic reticulum [GO:0005783]; integral component of membrane [GO:0016021]; plasma membrane [GO:0005886]; vacuole [GO:0005773]; spermidine transmembrane transporter activity [GO:0015606]; spermine transmembrane transporter activity [GO:0000297]; spermidine transmembrane transport [GO:1903711]; spermine transmembrane transport [GO:1903710]
Q9LZJ1	BGLU7 At3g62740 F26K9.170	Beta-glucosidase 7 (AtBGLU7) (EC 3.2.1.21)		2759	33090	GO:0008422; GO:0005975; GO:1901657	beta-glucosidase activity [GO:0008422]; carbohydrate metabolic process [GO:0005975]; glycosyl compound metabolic process [GO:1901657]
P0C2C8	atp7 ATEG_07080.2	ATP synthase subunit d, mitochondrial		2759	4751	GO:0015986; GO:0015078; GO:0000276	mitochondrial proton-transporting ATP synthase complex, coupling factor F(o) [GO:0000276]; hydrogen ion transmembrane transporter activity [GO:0015078]; ATP synthesis coupled proton transport [GO:0015986]
P93281	AtMg00120	Uncharacterized mitochondrial protein AtMg00120 (ORF143)		2759	33090	GO:0005739	mitochondrion [GO:0005739]
Q9P5L2	fmp-52 B23L21.170 NCU03908	Protein fmp-52, mitochondrial		2759	4751	GO:0005741	mitochondrial outer membrane [GO:0005741]
O64425	RMA1 At4g03510 F9H3.14	E3 ubiquitin-protein ligase RMA1 (EC 6.3.2.-) (Protein RING membrane-anchor 1)	PATHWAY: Protein modification; protein ubiquitination.	2759	33090	GO:0005783; GO:0005789; GO:0016021; GO:0016874; GO:0016020; GO:0032527; GO:0006511; GO:0004842; GO:0008270	endoplasmic reticulum [GO:0005783]; endoplasmic reticulum membrane [GO:0005789]; integral component of membrane [GO:0016021]; membrane [GO:0016020]; ligase activity [GO:0016874]; ubiquitin-protein transferase activity [GO:0004842]; zinc ion binding [GO:0008270]; protein exit from endoplasmic reticulum [GO:0032527]; ubiquitin-dependent protein catabolic process [GO:0006511]
C0LGF5	At1g34110 F12G12.7	Probable LRR receptor-like serine/threonine-protein kinase At1g34110 (EC 2.7.11.1)		2759	33090	GO:0005524; GO:0016021; GO:0004674	integral component of membrane [GO:0016021]; ATP binding [GO:0005524]; protein serine/threonine kinase activity [GO:0004674]
A6QXC1	DBP3 HCAG_02028	ATP-dependent RNA helicase DBP3 (EC 3.6.4.13)		2759	4751	GO:0005524; GO:0004004; GO:0003723; GO:0000464; GO:0005730; GO:0030687; GO:0000027	nucleolus [GO:0005730]; preribosome, large subunit precursor [GO:0030687]; ATP binding [GO:0005524]; ATP-dependent RNA helicase activity [GO:0004004]; RNA binding [GO:0003723]; endonucleolytic cleavage in ITS1 upstream of 5.8S rRNA from tricistronic rRNA transcript (SSU-rRNA, 5.8S rRNA, LSU-rRNA) [GO:0000464]; ribosomal large subunit assembly [GO:0000027]
Q5AYC8	bst1 AN6702	GPI inositol-deacylase (EC 3.1.-.-)		2759	4751	GO:0006505; GO:0005789; GO:0016788; GO:0016021; GO:0006886	endoplasmic reticulum membrane [GO:0005789]; integral component of membrane [GO:0016021]; hydrolase activity, acting on ester bonds [GO:0016788]; GPI anchor metabolic process [GO:0006505]; intracellular protein transport [GO:0006886]
Q07423	HEX6	Hexose carrier protein HEX6		2759	33090	GO:0008643; GO:0016021; GO:0022891; GO:0015293	integral component of membrane [GO:0016021]; substrate-specific transmembrane transporter activity [GO:0022891]; symporter activity [GO:0015293]; carbohydrate transport [GO:0008643]
Q9SIZ4	At2g40270 T3G21 T7M7.19	Inactive receptor-like serine/threonine-protein kinase At2g40270		2759	33090	GO:0005524; GO:0016021; GO:0005886; GO:0004672	integral component of membrane [GO:0016021]; plasma membrane [GO:0005886]; ATP binding [GO:0005524]; protein kinase activity [GO:0004672]
Q4WP03	eaf1 vid21 AFUA_4G07560	Chromatin modification-related protein eaf1 (Esa1-associated factor 1) (Vacuolar import and degradation protein 21)		2759	4751	GO:0003677; GO:0006281; GO:0035267; GO:0016568; GO:0006355; GO:0006351	NuA4 histone acetyltransferase complex [GO:0035267]; DNA binding [GO:0003677]; chromatin modification [GO:0016568]; DNA repair [GO:0006281]; regulation of transcription, DNA-templated [GO:0006355]; transcription, DNA-templated [GO:0006351]
P24686	bimE AN2772	Negative regulator of mitosis (Anaphase-promoting complex subunit 1)		2759	4751	GO:0005680; GO:0031145; GO:0051301; GO:0005829; GO:0010458; GO:0007091; GO:0008054; GO:0004842	anaphase-promoting complex [GO:0005680]; cytosol [GO:0005829]; ubiquitin-protein transferase activity [GO:0004842]; anaphase-promoting complex-dependent proteasomal ubiquitin-dependent protein catabolic process [GO:0031145]; cell division [GO:0051301]; exit from mitosis [GO:0010458]; metaphase/anaphase transition of mitotic cell cycle [GO:0007091]; negative regulation of cyclin-dependent protein …
B0Y6H2	bna5-2 AFUB_066950	Kynureninase 2 (EC 3.7.1.3) (Biosynthesis of nicotinic acid protein 5-2) (L-kynurenine hydrolase 2)	PATHWAY: Amino-acid degradation; L-kynurenine degradation; L-alanine and anthranilate from L-kynurenine: step 1/1. {ECO:0000255|HAMAP-Rule:MF_03017}.; PATHWAY: Cofactor biosynthesis; NAD(+) biosynthesis; quinolinate from L-kynurenine: step 2/3. {ECO:0000255|HAMAP-Rule:MF_03017}.	2759	4751	GO:0034354; GO:0097053; GO:0043420; GO:0005737; GO:0030429; GO:0030170; GO:0019805; GO:0006569	cytoplasm [GO:0005737]; kynureninase activity [GO:0030429]; pyridoxal phosphate binding [GO:0030170]; 'de novo' NAD biosynthetic process from tryptophan [GO:0034354]; anthranilate metabolic process [GO:0043420]; L-kynurenine catabolic process [GO:0097053]; quinolinate biosynthetic process [GO:0019805]; tryptophan catabolic process [GO:0006569]
Q5U2Q3		Ester hydrolase C11orf54 homolog (EC 3.1.-.-)		2759	33208	GO:0070062; GO:0016788; GO:0005634; GO:0008270	extracellular exosome [GO:0070062]; nucleus [GO:0005634]; hydrolase activity, acting on ester bonds [GO:0016788]; zinc ion binding [GO:0008270]
P05491	COX2 COII COXII GlmaxMp76	Cytochrome c oxidase subunit 2 (EC 1.9.3.1) (Cytochrome c oxidase polypeptide II)		2759	33090	GO:0005507; GO:0004129; GO:0022900; GO:0016021; GO:0005743; GO:0070469	integral component of membrane [GO:0016021]; mitochondrial inner membrane [GO:0005743]; respiratory chain [GO:0070469]; copper ion binding [GO:0005507]; cytochrome-c oxidase activity [GO:0004129]; electron transport chain [GO:0022900]
A6QV55	FEN1 HCAG_01262	Flap endonuclease 1 (FEN-1) (EC 3.1.-.-) (Flap structure-specific endonuclease 1)		2759	4751	GO:1904162; GO:0003677; GO:0051908; GO:0004519; GO:0046872; GO:0005739; GO:0005730; GO:0005654; GO:1903469; GO:0045145; GO:0035861	mitochondrion [GO:0005739]; nucleolus [GO:0005730]; nucleoplasm [GO:0005654]; site of double-strand break [GO:0035861]; 5'-3' exodeoxyribonuclease activity involved in UV-damage excision repair [GO:1904162]; DNA binding [GO:0003677]; double-stranded DNA 5'-3' exodeoxyribonuclease activity [GO:0051908]; endonuclease activity [GO:0004519]; metal ion binding [GO:0046872]; single-stranded DNA 5'-3' e…
A4QST9	IRS4 MGG_05273	Increased rDNA silencing protein 4		2759	4751	GO:0006629	lipid metabolic process [GO:0006629]
B8NSV5	creB AFLA_051480	Probable ubiquitin carboxyl-terminal hydrolase creB (EC 3.4.19.12) (Carbon catabolite repression protein B) (Deubiquitinating enzyme creB) (Ubiquitin thioesterase creB) (Ubiquitin-hydrolyzing enzyme creB) (Ubiquitin-specific-processing protease creB)		2759	4751	GO:0045013; GO:0016579; GO:0036459; GO:0006511	thiol-dependent ubiquitinyl hydrolase activity [GO:0036459]; carbon catabolite repression of transcription [GO:0045013]; protein deubiquitination [GO:0016579]; ubiquitin-dependent protein catabolic process [GO:0006511]
C1F111	recR ACP_0511	Recombination protein RecR		2		GO:0003677; GO:0006310; GO:0006281; GO:0046872	DNA binding [GO:0003677]; metal ion binding [GO:0046872]; DNA recombination [GO:0006310]; DNA repair [GO:0006281]
Q9T074	PCKA At4g37870 T28I19.150	Phosphoenolpyruvate carboxykinase [ATP] (PEP carboxykinase) (PEPCK) (EC 4.1.1.49)	PATHWAY: Carbohydrate biosynthesis; gluconeogenesis.	2759	33090	GO:0005524; GO:0016036; GO:0005829; GO:0009817; GO:0006094; GO:0016020; GO:0005730; GO:0005634; GO:0004612; GO:0046686	cytosol [GO:0005829]; membrane [GO:0016020]; nucleolus [GO:0005730]; nucleus [GO:0005634]; ATP binding [GO:0005524]; phosphoenolpyruvate carboxykinase (ATP) activity [GO:0004612]; cellular response to phosphate starvation [GO:0016036]; defense response to fungus, incompatible interaction [GO:0009817]; gluconeogenesis [GO:0006094]; response to cadmium ion [GO:0046686]
C0LGG4	At1g51860 T14L22.7	Probable LRR receptor-like serine/threonine-protein kinase At1g51860 (EC 2.7.11.1)		2759	33090	GO:0005524; GO:0016021; GO:0004674	integral component of membrane [GO:0016021]; ATP binding [GO:0005524]; protein serine/threonine kinase activity [GO:0004674]
P05522	CEL1	Endoglucanase 1 (EC 3.2.1.4) (Abscission cellulase 1) (Endo-1,4-beta-glucanase 1)		2759	33090	GO:0008810; GO:0030245; GO:0009835	cellulase activity [GO:0008810]; cellulose catabolic process [GO:0030245]; fruit ripening [GO:0009835]
Q7SDM3	myo-1 NCU02111	Myosin-1 (Class I unconventional myosin) (Type I myosin)		2759	4751	GO:0005524; GO:0030479; GO:0003774; GO:0016459	actin cortical patch [GO:0030479]; myosin complex [GO:0016459]; ATP binding [GO:0005524]; motor activity [GO:0003774]
A7EWN6	tif35 SS1G_09745	Eukaryotic translation initiation factor 3 subunit G (eIF3g) (Eukaryotic translation initiation factor 3 RNA-binding subunit) (eIF-3 RNA-binding subunit) (Translation initiation factor eIF3 p33 subunit homolog) (eIF3 p33 homolog)		2759	4751	GO:0016282; GO:0033290; GO:0005852; GO:0001731; GO:0000166; GO:0006446; GO:0003743	eukaryotic 43S preinitiation complex [GO:0016282]; eukaryotic 48S preinitiation complex [GO:0033290]; eukaryotic translation initiation factor 3 complex [GO:0005852]; nucleotide binding [GO:0000166]; translation initiation factor activity [GO:0003743]; formation of translation preinitiation complex [GO:0001731]; regulation of translational initiation [GO:0006446]
Q42093	ABCC2 EST4 MRP2 At2g34660 T29F13.13	ABC transporter C family member 2 (ABC transporter ABCC.2) (AtABCC2) (EC 3.6.3.44) (ATP-energized glutathione S-conjugate pump 2) (Glutathione S-conjugate-transporting ATPase 2) (Multidrug resistance-associated protein 2)		2759	33090	GO:1902418; GO:1902417; GO:0005524; GO:0042626; GO:0016021; GO:0000325; GO:0005774; GO:0005773; GO:0008559	integral component of membrane [GO:0016021]; plant-type vacuole [GO:0000325]; vacuolar membrane [GO:0005774]; vacuole [GO:0005773]; (+)-abscisic acid D-glucopyranosyl ester transmembrane transporter activity [GO:1902417]; ATP binding [GO:0005524]; ATPase activity, coupled to transmembrane movement of substances [GO:0042626]; xenobiotic-transporting ATPase activity [GO:0008559]; (+)-abscisic acid …
Q0UPL5	PAN2 SNOG_06299	PAB-dependent poly(A)-specific ribonuclease subunit PAN2 (EC 3.1.13.4) (PAB1P-dependent poly(A)-nuclease) (PAN deadenylation complex catalytic subunit 2)		2759	4751	GO:0031251; GO:0090503; GO:0000932; GO:0006397; GO:0000289; GO:0003676; GO:0004535	cytoplasmic mRNA processing body [GO:0000932]; PAN complex [GO:0031251]; nucleic acid binding [GO:0003676]; poly(A)-specific ribonuclease activity [GO:0004535]; mRNA processing [GO:0006397]; nuclear-transcribed mRNA poly(A) tail shortening [GO:0000289]; RNA phosphodiester bond hydrolysis, exonucleolytic [GO:0090503]
A6R6E3	ATG2 HCAG_05201	Autophagy-related protein 2		2759	4751	GO:0006914; GO:0005770; GO:0015031	late endosome [GO:0005770]; autophagy [GO:0006914]; protein transport [GO:0015031]
Q0CPV5	ATEG_04279	Eukaryotic translation initiation factor 3 subunit M (eIF3m)		2759	4751	GO:0002183; GO:0005829; GO:0016282; GO:0033290; GO:0005852; GO:0001731; GO:0005634; GO:0006446; GO:0003743	cytosol [GO:0005829]; eukaryotic 43S preinitiation complex [GO:0016282]; eukaryotic 48S preinitiation complex [GO:0033290]; eukaryotic translation initiation factor 3 complex [GO:0005852]; nucleus [GO:0005634]; translation initiation factor activity [GO:0003743]; cytoplasmic translational initiation [GO:0002183]; formation of translation preinitiation complex [GO:0001731]; regulation of translati…
Q4WAS9	swr1 AFUA_7G02370	Helicase swr1 (EC 3.6.4.12)		2759	4751	GO:0005524; GO:0008026; GO:0003677; GO:0016568; GO:0005634; GO:0006355; GO:0006351	nucleus [GO:0005634]; ATP binding [GO:0005524]; ATP-dependent helicase activity [GO:0008026]; DNA binding [GO:0003677]; chromatin modification [GO:0016568]; regulation of transcription, DNA-templated [GO:0006355]; transcription, DNA-templated [GO:0006351]
Q1DHE1	HIR1 CIMG_10272	Protein HIR1		2759	4751	GO:0016568; GO:0005634; GO:0006355; GO:0006351	nucleus [GO:0005634]; chromatin modification [GO:0016568]; regulation of transcription, DNA-templated [GO:0006355]; transcription, DNA-templated [GO:0006351]
C8VSE7	npr3 rmd11 AN10171 AN1289	Nitrogen permease regulator 3 (Required for meiotic nuclear division protein 11)		2759	4751	GO:0005829; GO:0051321	cytosol [GO:0005829]; meiotic cell cycle [GO:0051321]
C8VSE8	AN10176	Putative uncharacterized protein AN10176		2759	4751
Q8S8V7	rpl14	50S ribosomal protein L14, chloroplastic		2759	33090	GO:0009507; GO:0015934; GO:0019843; GO:0003735; GO:0006412	chloroplast [GO:0009507]; large ribosomal subunit [GO:0015934]; rRNA binding [GO:0019843]; structural constituent of ribosome [GO:0003735]; translation [GO:0006412]
Q5ARK3	swr1 AN9077	Helicase swr1 (EC 3.6.4.12)		2759	4751	GO:0005524; GO:0008026; GO:0003677; GO:0016568; GO:0005634; GO:0006355; GO:0006351	nucleus [GO:0005634]; ATP binding [GO:0005524]; ATP-dependent helicase activity [GO:0008026]; DNA binding [GO:0003677]; chromatin modification [GO:0016568]; regulation of transcription, DNA-templated [GO:0006355]; transcription, DNA-templated [GO:0006351]
Q09G35	ycf4	Photosystem I assembly protein Ycf4		2759	33090	GO:0009535; GO:0016021; GO:0015979; GO:0009522	chloroplast thylakoid membrane [GO:0009535]; integral component of membrane [GO:0016021]; photosystem I [GO:0009522]; photosynthesis [GO:0015979]
Q2GWJ5	FAL1 CHGG_07659	ATP-dependent RNA helicase FAL1 (EC 3.6.4.13)		2759	4751	GO:0005524; GO:0003723; GO:0005829; GO:0004386; GO:0005730; GO:0006364	cytosol [GO:0005829]; nucleolus [GO:0005730]; ATP binding [GO:0005524]; helicase activity [GO:0004386]; RNA binding [GO:0003723]; rRNA processing [GO:0006364]
Q4WP81	cox10 AFUA_4G08340	Protoheme IX farnesyltransferase, mitochondrial (EC 2.5.1.-) (Heme O synthase)		2759	4751	GO:0048034; GO:0016021; GO:0031966; GO:0008495	integral component of membrane [GO:0016021]; mitochondrial membrane [GO:0031966]; protoheme IX farnesyltransferase activity [GO:0008495]; heme O biosynthetic process [GO:0048034]
Q5B7Q7	spt6 AN3423	Transcription elongation factor spt6 (Chromatin elongation factor spt6)		2759	4751	GO:0003677; GO:0005634; GO:0032784; GO:0006357; GO:0006351	nucleus [GO:0005634]; DNA binding [GO:0003677]; regulation of DNA-templated transcription, elongation [GO:0032784]; regulation of transcription from RNA polymerase II promoter [GO:0006357]; transcription, DNA-templated [GO:0006351]
Q8S8X7	psbC	Photosystem II CP43 reaction center protein (PSII 43 kDa protein) (Protein CP-43)		2759	33090	GO:0016168; GO:0009535; GO:0045156; GO:0016021; GO:0046872; GO:0009772; GO:0009523; GO:0018298	chloroplast thylakoid membrane [GO:0009535]; integral component of membrane [GO:0016021]; photosystem II [GO:0009523]; chlorophyll binding [GO:0016168]; electron transporter, transferring electrons within the cyclic electron transport pathway of photosynthesis activity [GO:0045156]; metal ion binding [GO:0046872]; photosynthetic electron transport in photosystem II [GO:0009772]; protein-chromopho…
C8V7C7	aim24 AN10466	Altered inheritance of mitochondria protein 24, mitochondrial		2759	4751	GO:0007007; GO:0031305	integral component of mitochondrial inner membrane [GO:0031305]; inner mitochondrial membrane organization [GO:0007007]
Q8LBL1	TPK1 KCO1 At5g55630 MDF20.7	Two-pore potassium channel 1 (AtTPK1) (Calcium-activated outward-rectifying potassium channel 1) (AtKCO1)		2759	33090	GO:0030007; GO:0016021; GO:0005216; GO:0046872; GO:0009705; GO:0051260; GO:0010029; GO:0010119; GO:0005774; GO:0005249	integral component of membrane [GO:0016021]; plant-type vacuole membrane [GO:0009705]; vacuolar membrane [GO:0005774]; ion channel activity [GO:0005216]; metal ion binding [GO:0046872]; voltage-gated potassium channel activity [GO:0005249]; cellular potassium ion homeostasis [GO:0030007]; protein homooligomerization [GO:0051260]; regulation of seed germination [GO:0010029]; regulation of stomatal…
A0A398	rpl2-B	50S ribosomal protein L2-B, chloroplastic		2759	33090	GO:0009507; GO:0015934; GO:0019843; GO:0003735; GO:0016740; GO:0006412	chloroplast [GO:0009507]; large ribosomal subunit [GO:0015934]; rRNA binding [GO:0019843]; structural constituent of ribosome [GO:0003735]; transferase activity [GO:0016740]; translation [GO:0006412]
Q2UPU5	ssu72 AO090005001504	RNA polymerase II subunit A C-terminal domain phosphatase ssu72 (CTD phosphatase ssu72) (EC 3.1.3.16) (Suppressor of SUA7 protein 2 homolog)		2759	4751	GO:0008420; GO:0005829; GO:0070940; GO:0031124; GO:0006379; GO:0005847; GO:1902340; GO:0004725; GO:0009302; GO:0030847; GO:0030846; GO:0031564; GO:0006368; GO:0001174	cytosol [GO:0005829]; mRNA cleavage and polyadenylation specificity factor complex [GO:0005847]; CTD phosphatase activity [GO:0008420]; protein tyrosine phosphatase activity [GO:0004725]; dephosphorylation of RNA polymerase II C-terminal domain [GO:0070940]; mRNA 3'-end processing [GO:0031124]; mRNA cleavage [GO:0006379]; negative regulation of chromosome condensation [GO:1902340]; snoRNA transcr…
Q9C757	INT2 At1g30220 F12P21.2	Probable inositol transporter 2		2759	33090	GO:0046323; GO:1904659; GO:0005355; GO:0035428; GO:0005887; GO:0015798; GO:0005366; GO:0005886; GO:0090406; GO:0015992; GO:0023052; GO:0005351	integral component of plasma membrane [GO:0005887]; plasma membrane [GO:0005886]; pollen tube [GO:0090406]; glucose transmembrane transporter activity [GO:0005355]; myo-inositol:proton symporter activity [GO:0005366]; sugar:proton symporter activity [GO:0005351]; glucose import [GO:0046323]; glucose transmembrane transport [GO:1904659]; hexose transmembrane transport [GO:0035428]; myo-inositol tr…
Q6MVH7	ipp-1 B20J13.020 NCU00951	Inorganic pyrophosphatase (EC 3.6.1.1) (Pyrophosphate phospho-hydrolase) (PPase)		2759	4751	GO:0005737; GO:0004427; GO:0000287; GO:0005634; GO:0006796	cytoplasm [GO:0005737]; nucleus [GO:0005634]; inorganic diphosphatase activity [GO:0004427]; magnesium ion binding [GO:0000287]; phosphate-containing compound metabolic process [GO:0006796]
A2QCU8	sconB An02g04800	Probable E3 ubiquitin ligase complex SCF subunit sconB (Sulfur controller B) (Sulfur metabolite repression control protein B)	PATHWAY: Protein modification; protein ubiquitination.	2759	4751	GO:0016567; GO:0006355; GO:0006351	protein ubiquitination [GO:0016567]; regulation of transcription, DNA-templated [GO:0006355]; transcription, DNA-templated [GO:0006351]
Q7RZU4	set-2 NCU00269	Histone-lysine N-methyltransferase, H3 lysine-36 specific (EC 2.1.1.43) (SET domain-containing protein 2)		2759	4751	GO:0003677; GO:0006354; GO:0005694; GO:0046975; GO:0005634; GO:0006355	chromosome [GO:0005694]; nucleus [GO:0005634]; DNA binding [GO:0003677]; histone methyltransferase activity (H3-K36 specific) [GO:0046975]; DNA-templated transcription, elongation [GO:0006354]; regulation of transcription, DNA-templated [GO:0006355]
Q7SGP2	pex-6 NCU08373	Peroxisomal biogenesis factor 6 (Peroxin-6)		2759	4751	GO:0005524; GO:0007031	ATP binding [GO:0005524]; peroxisome organization [GO:0007031]
Q9ZVH4	CUL3A CUL3 At1g26830 T2P11.2	Cullin-3A (AtCUL3a)		2759	33090	GO:0005829; GO:0009911; GO:0042787; GO:0009639; GO:0031625	cytosol [GO:0005829]; ubiquitin protein ligase binding [GO:0031625]; positive regulation of flower development [GO:0009911]; protein ubiquitination involved in ubiquitin-dependent protein catabolic process [GO:0042787]; response to red or far red light [GO:0009639]
Q5B4Z3	sepH AN4385	Cytokinesis protein sepH (EC 2.7.11.1) (Serine/threonine-protein kinase sepH)		2759	4751	GO:0005524; GO:0000915; GO:0005829; GO:0046872; GO:0004702; GO:0023014	cytosol [GO:0005829]; ATP binding [GO:0005524]; metal ion binding [GO:0046872]; receptor signaling protein serine/threonine kinase activity [GO:0004702]; actomyosin contractile ring assembly [GO:0000915]; signal transduction by protein phosphorylation [GO:0023014]
P56690	ileS TTHA1067	Isoleucine--tRNA ligase (EC 6.1.1.5) (Isoleucyl-tRNA synthetase) (IleRS)		2		GO:0005524; GO:0002161; GO:0005737; GO:0004822; GO:0006428; GO:0008270	cytoplasm [GO:0005737]; aminoacyl-tRNA editing activity [GO:0002161]; ATP binding [GO:0005524]; isoleucine-tRNA ligase activity [GO:0004822]; zinc ion binding [GO:0008270]; isoleucyl-tRNA aminoacylation [GO:0006428]
Q0CIL2	xkiA ATEG_06472	Probable D-xylulose kinase A (Xylulokinase A) (EC 2.7.1.17)		2759	4751	GO:0005524; GO:0042732; GO:0005737; GO:0004856	cytoplasm [GO:0005737]; ATP binding [GO:0005524]; xylulokinase activity [GO:0004856]; D-xylose metabolic process [GO:0042732]
Q5B8X0	trm10 AN3010	tRNA (guanine(9)-N1)-methyltransferase (EC 2.1.1.221) (tRNA methyltransferase 10) (tRNA(m1G9)-methyltransferase) (tRNA(m1G9)MTase)		2759	4751	GO:0005737; GO:0005634; GO:0052905	cytoplasm [GO:0005737]; nucleus [GO:0005634]; tRNA (guanine(9)-N(1))-methyltransferase activity [GO:0052905]
C1F8X6	ftsH ACP_2036	ATP-dependent zinc metalloprotease FtsH (EC 3.4.24.-)		2		GO:0005524; GO:0016887; GO:0016021; GO:0004222; GO:0005886; GO:0030163; GO:0008270	integral component of membrane [GO:0016021]; plasma membrane [GO:0005886]; ATP binding [GO:0005524]; ATPase activity [GO:0016887]; metalloendopeptidase activity [GO:0004222]; zinc ion binding [GO:0008270]; protein catabolic process [GO:0030163]
A6S5X1	urm1 BC1G_08187	Ubiquitin-related modifier 1	PATHWAY: tRNA modification; 5-methoxycarbonylmethyl-2-thiouridine-tRNA biosynthesis. {ECO:0000255|HAMAP-Rule:MF_03048}.	2759	4751	GO:0007114; GO:0034599; GO:0005829; GO:0001403; GO:0031386; GO:0032447; GO:0002143	cytosol [GO:0005829]; protein tag [GO:0031386]; cell budding [GO:0007114]; cellular response to oxidative stress [GO:0034599]; invasive growth in response to glucose limitation [GO:0001403]; protein urmylation [GO:0032447]; tRNA wobble position uridine thiolation [GO:0002143]
Q1DKE7	LIG4 CIMG_09216	DNA ligase 4 (EC 6.5.1.1) (DNA ligase IV) (Polydeoxyribonucleotide synthase [ATP] 4)		2759	4751	GO:0005524; GO:0003677; GO:0071897; GO:0003910; GO:0051103; GO:0006310; GO:0006260; GO:0046872; GO:0005634	nucleus [GO:0005634]; ATP binding [GO:0005524]; DNA binding [GO:0003677]; DNA ligase (ATP) activity [GO:0003910]; metal ion binding [GO:0046872]; DNA biosynthetic process [GO:0071897]; DNA ligation involved in DNA repair [GO:0051103]; DNA recombination [GO:0006310]; DNA replication [GO:0006260]
P38677	NCU04071	Carboxy-cis,cis-muconate cyclase (EC 5.5.1.5) (3-carboxy-cis,cis-muconate lactonizing enzyme) (CMLE)	PATHWAY: Aromatic compound metabolism; beta-ketoadipate pathway; 3-carboxy-cis,cis-muconate from 3-carboxy-2,5-dihydro-5-oxofuran-2-acetate: step 1/1.	2759	4751	GO:0042952; GO:0047768	carboxy-cis,cis-muconate cyclase activity [GO:0047768]; beta-ketoadipate pathway [GO:0042952]
Q2HH40	ATG4 CHGG_00464	Probable cysteine protease ATG4 (EC 3.4.22.-) (Autophagy-related protein 4)		2759	4751	GO:0006501; GO:0032258; GO:0000045; GO:0004197; GO:0005829; GO:0044805; GO:0000422; GO:0005634; GO:0034727; GO:0051697; GO:0016485; GO:0006612	cytosol [GO:0005829]; nucleus [GO:0005634]; cysteine-type endopeptidase activity [GO:0004197]; autophagosome assembly [GO:0000045]; C-terminal protein lipidation [GO:0006501]; CVT pathway [GO:0032258]; late nucleophagy [GO:0044805]; mitophagy [GO:0000422]; piecemeal microautophagy of nucleus [GO:0034727]; protein delipidation [GO:0051697]; protein processing [GO:0016485]; protein targeting to mem…
Q4WV30	she9 AFUA_5G10600	Sensitive to high expression protein 9 homolog, mitochondrial		2759	4751	GO:0016021; GO:0005743	integral component of membrane [GO:0016021]; mitochondrial inner membrane [GO:0005743]
Q4WX89	mbf1 AFUA_3G08630	Multiprotein-bridging factor 1		2759	4751	GO:0006355; GO:0043565; GO:0006351	sequence-specific DNA binding [GO:0043565]; regulation of transcription, DNA-templated [GO:0006355]; transcription, DNA-templated [GO:0006351]
Q2UE04	AO090026000811	Eukaryotic translation initiation factor 3 subunit D (eIF3d)		2759	4751	GO:0005829; GO:0016282; GO:0033290; GO:0071540; GO:0071541; GO:0001731; GO:0005634; GO:0006446; GO:0003743	cytosol [GO:0005829]; eukaryotic 43S preinitiation complex [GO:0016282]; eukaryotic 48S preinitiation complex [GO:0033290]; eukaryotic translation initiation factor 3 complex, eIF3e [GO:0071540]; eukaryotic translation initiation factor 3 complex, eIF3m [GO:0071541]; nucleus [GO:0005634]; translation initiation factor activity [GO:0003743]; formation of translation preinitiation complex [GO:00017…
Q9ZPV9	SYP112 At2g18260 T30D6.23	Syntaxin-112 (AtSYP112)		2759	33090	GO:0000149; GO:0031201; GO:0012505; GO:0006887; GO:0016021; GO:0006886; GO:0005634; GO:0005886; GO:0009409; GO:0048278; GO:0006906	endomembrane system [GO:0012505]; integral component of membrane [GO:0016021]; nucleus [GO:0005634]; plasma membrane [GO:0005886]; SNARE complex [GO:0031201]; SNARE binding [GO:0000149]; exocytosis [GO:0006887]; intracellular protein transport [GO:0006886]; response to cold [GO:0009409]; vesicle docking [GO:0048278]; vesicle fusion [GO:0006906]
B8NPT0	faeB-2 AFLA_001440	Probable feruloyl esterase B-2 (EC 3.1.1.73) (Ferulic acid esterase B-2) (FAEB-2)		2759	4751	GO:0016998; GO:0005576; GO:0030600; GO:0046872; GO:0045493	extracellular region [GO:0005576]; feruloyl esterase activity [GO:0030600]; metal ion binding [GO:0046872]; cell wall macromolecule catabolic process [GO:0016998]; xylan catabolic process [GO:0045493]
O49323	CSLD1 At2g33100 F25I18.16	Cellulose synthase-like protein D1 (AtCslD1) (EC 2.4.1.-)		2759	33090	GO:0000139; GO:0071555; GO:0030244; GO:0016760; GO:0016021; GO:0009846	Golgi membrane [GO:0000139]; integral component of membrane [GO:0016021]; cellulose synthase (UDP-forming) activity [GO:0016760]; cell wall organization [GO:0071555]; cellulose biosynthetic process [GO:0030244]; pollen germination [GO:0009846]
Q4WH97	atg22-1 AFUA_2G06170	Autophagy-related protein 22-1		2759	4751	GO:0006865; GO:0006914; GO:0016021; GO:0005774	integral component of membrane [GO:0016021]; vacuolar membrane [GO:0005774]; amino acid transport [GO:0006865]; autophagy [GO:0006914]
Q50L36	ISPS	Isoprene synthase, chloroplastic (PaIspS) (EC 4.2.3.27)		2759	33090	GO:0071485; GO:0071482; GO:0009507; GO:0050993; GO:0043612; GO:0034009; GO:0000287; GO:0009409; GO:0009408	chloroplast [GO:0009507]; isoprene synthase activity [GO:0034009]; magnesium ion binding [GO:0000287]; cellular response to absence of light [GO:0071485]; cellular response to light stimulus [GO:0071482]; dimethylallyl diphosphate metabolic process [GO:0050993]; isoprene biosynthetic process [GO:0043612]; response to cold [GO:0009409]; response to heat [GO:0009408]
Q9SZR0	At4g29890 F27B13.130	Choline monooxygenase, chloroplastic (EC 1.14.15.7)	PATHWAY: Amine and polyamine biosynthesis; betaine biosynthesis via choline pathway; betaine aldehyde from choline (monooxygenase route): step 1/1.	2759	33090	GO:0051537; GO:0019439; GO:0009570; GO:0019133; GO:0019285; GO:0005506; GO:0016708	chloroplast stroma [GO:0009570]; 2 iron, 2 sulfur cluster binding [GO:0051537]; choline monooxygenase activity [GO:0019133]; iron ion binding [GO:0005506]; oxidoreductase activity, acting on paired donors, with incorporation or reduction of molecular oxygen, NAD(P)H as one donor, and incorporation of two atoms of oxygen into one donor [GO:0016708]; aromatic compound catabolic process [GO:0019439]…
A1DME8	eglB NFIA_053150	Probable endo-beta-1,4-glucanase B (Endoglucanase B) (EC 3.2.1.4) (Carboxymethylcellulase B) (Cellulase B)		2759	4751	GO:0008810; GO:0030245; GO:0005576	extracellular region [GO:0005576]; cellulase activity [GO:0008810]; cellulose catabolic process [GO:0030245]
Q96303	PHT1-4 PHT4 PT2 At2g38940 T7F6.11	Inorganic phosphate transporter 1-4 (AtPht1;4) (H(+)/Pi cotransporter)		2759	33090	GO:0005794; GO:0005315; GO:0005887; GO:0016020; GO:0005634; GO:0006817; GO:0005886; GO:0009506; GO:0009737; GO:0022891; GO:0015293; GO:0005773	Golgi apparatus [GO:0005794]; integral component of plasma membrane [GO:0005887]; membrane [GO:0016020]; nucleus [GO:0005634]; plasma membrane [GO:0005886]; plasmodesma [GO:0009506]; vacuole [GO:0005773]; inorganic phosphate transmembrane transporter activity [GO:0005315]; substrate-specific transmembrane transporter activity [GO:0022891]; symporter activity [GO:0015293]; phosphate ion transport …
Q6CT46	DBP3 KLLA0C15499g	ATP-dependent RNA helicase DBP3 (EC 3.6.4.13)		2759	4751	GO:0005524; GO:0004004; GO:0003723; GO:0000464; GO:0005730; GO:0030687; GO:0000027	nucleolus [GO:0005730]; preribosome, large subunit precursor [GO:0030687]; ATP binding [GO:0005524]; ATP-dependent RNA helicase activity [GO:0004004]; RNA binding [GO:0003723]; endonucleolytic cleavage in ITS1 upstream of 5.8S rRNA from tricistronic rRNA transcript (SSU-rRNA, 5.8S rRNA, LSU-rRNA) [GO:0000464]; ribosomal large subunit assembly [GO:0000027]
Q7SGB6	tvp23 NCU02733	Golgi apparatus membrane protein tvp23		2759	4751	GO:0005783; GO:0030173; GO:0009306; GO:0016192	endoplasmic reticulum [GO:0005783]; integral component of Golgi membrane [GO:0030173]; protein secretion [GO:0009306]; vesicle-mediated transport [GO:0016192]
Q0JP99	Os01g0234100 LOC_Os01g13300 P0702F03.19	B3 domain-containing protein Os01g0234100		2759	33090	GO:0003677; GO:0005634; GO:0006355; GO:0006351	nucleus [GO:0005634]; DNA binding [GO:0003677]; regulation of transcription, DNA-templated [GO:0006355]; transcription, DNA-templated [GO:0006351]
Q7SE80	trm44 B13D15.160 NCU01980	tRNA (uracil-O(2)-)-methyltransferase (EC 2.1.1.211) (tRNA(M-2-U44)-methyltransferase)		2759	4751	GO:0005829; GO:0005634; GO:0016300; GO:0030488	cytosol [GO:0005829]; nucleus [GO:0005634]; tRNA (uracil) methyltransferase activity [GO:0016300]; tRNA methylation [GO:0030488]
Q7S9H0	kpr-2 nuf2 NCU06568	Probable kinetochore protein nuf2 (Kinetochore protein 2)		2759	4751	GO:0031617; GO:0031262; GO:0051315; GO:0051301; GO:0000778; GO:0035974; GO:0044732	condensed nuclear chromosome kinetochore [GO:0000778]; meiotic spindle pole body [GO:0035974]; mitotic spindle pole body [GO:0044732]; Ndc80 complex [GO:0031262]; NMS complex [GO:0031617]; attachment of mitotic spindle microtubules to kinetochore [GO:0051315]; cell division [GO:0051301]
O42633	FAT1	Fatty acid transporter protein		2759	4751	GO:0006633; GO:0016021; GO:0006869; GO:0004467	integral component of membrane [GO:0016021]; long-chain fatty acid-CoA ligase activity [GO:0004467]; fatty acid biosynthetic process [GO:0006633]; lipid transport [GO:0006869]
Q4I0J6	NDC80 FGSG_09262	Probable kinetochore protein NDC80		2759	4751	GO:0031262; GO:0051301; GO:0007059; GO:0000778; GO:0007067; GO:0034501	condensed nuclear chromosome kinetochore [GO:0000778]; Ndc80 complex [GO:0031262]; cell division [GO:0051301]; chromosome segregation [GO:0007059]; mitotic nuclear division [GO:0007067]; protein localization to kinetochore [GO:0034501]
Q7RY98	prr-4 rim21 NCU00007	pH-response regulator protein palH/prr-4		2759	4751	GO:0071467; GO:0036177; GO:0016021; GO:0005886	integral component of membrane [GO:0016021]; plasma membrane [GO:0005886]; cellular response to pH [GO:0071467]; filamentous growth of a population of unicellular organisms in response to pH [GO:0036177]
A6RF09	LOC1 HCAG_08224	60S ribosomal subunit assembly/export protein LOC1		2759	4751	GO:0051028; GO:0005730; GO:0042254	nucleolus [GO:0005730]; mRNA transport [GO:0051028]; ribosome biogenesis [GO:0042254]
A7EYW0	dbp3 SS1G_10526	ATP-dependent RNA helicase dbp3 (EC 3.6.4.13)		2759	4751	GO:0005524; GO:0004004; GO:0003723; GO:0010501; GO:0005730; GO:0006364	nucleolus [GO:0005730]; ATP binding [GO:0005524]; ATP-dependent RNA helicase activity [GO:0004004]; RNA binding [GO:0003723]; RNA secondary structure unwinding [GO:0010501]; rRNA processing [GO:0006364]
C1F4E8	argH ACP_2991	Argininosuccinate lyase (ASAL) (EC 4.3.2.1) (Arginosuccinase)	PATHWAY: Amino-acid biosynthesis; L-arginine biosynthesis; L-arginine from L-ornithine and carbamoyl phosphate: step 3/3. {ECO:0000255|HAMAP-Rule:MF_00006}.	2		GO:0042450; GO:0004056; GO:0005737	cytoplasm [GO:0005737]; argininosuccinate lyase activity [GO:0004056]; arginine biosynthetic process via ornithine [GO:0042450]
P34105		NADP-dependent malic enzyme (NADP-ME) (EC 1.1.1.40)		2759	33090	GO:0051287; GO:0005737; GO:0004471; GO:0004473; GO:0006108; GO:0046872; GO:0008948	cytoplasm [GO:0005737]; malate dehydrogenase (decarboxylating) (NAD+) activity [GO:0004471]; malate dehydrogenase (decarboxylating) (NADP+) activity [GO:0004473]; metal ion binding [GO:0046872]; NAD binding [GO:0051287]; oxaloacetate decarboxylase activity [GO:0008948]; malate metabolic process [GO:0006108]
Q94B77	FH5 FHP5 At5g54650 MRB17.15	Formin-like protein 5 (AtFH5) (AtFORMIN-5) (Formin homology 2 domain-containing protein 5)		2759	33090	GO:0003779; GO:0030041; GO:0045010; GO:0005618; GO:0005737; GO:0009960; GO:0016021; GO:0009524; GO:0048317	cell wall [GO:0005618]; cytoplasm [GO:0005737]; integral component of membrane [GO:0016021]; phragmoplast [GO:0009524]; actin binding [GO:0003779]; actin filament polymerization [GO:0030041]; actin nucleation [GO:0045010]; endosperm development [GO:0009960]; seed morphogenesis [GO:0048317]
Q1DLP2	MYO1 CIMG_08771	Myosin-1 (Class I unconventional myosin) (Type I myosin)		2759	4751	GO:0005524; GO:0030479; GO:0003774; GO:0016459	actin cortical patch [GO:0030479]; myosin complex [GO:0016459]; ATP binding [GO:0005524]; motor activity [GO:0003774]
Q2UFP4	aguA AO090026000127	Probable alpha-glucuronidase A (EC 3.2.1.139) (Alpha-glucosiduronase A)		2759	4751	GO:0046559; GO:0005576; GO:0045493	extracellular region [GO:0005576]; alpha-glucuronidase activity [GO:0046559]; xylan catabolic process [GO:0045493]
C1F2D2	dnaK ACP_0797	Chaperone protein DnaK (HSP70) (Heat shock 70 kDa protein) (Heat shock protein 70)		2		GO:0005524; GO:0006457	ATP binding [GO:0005524]; protein folding [GO:0006457]
P21856	GDI1 RABGDIA	Rab GDP dissociation inhibitor alpha (Rab GDI alpha) (Guanosine diphosphate dissociation inhibitor 1) (GDI-1) (SMG p25A GDI)		2759	33208	GO:0005096; GO:0005794; GO:0005093; GO:0032482; GO:0005829; GO:0030496; GO:0043209; GO:0050771; GO:0090315; GO:0016491; GO:0015031; GO:0050790	cytosol [GO:0005829]; Golgi apparatus [GO:0005794]; midbody [GO:0030496]; myelin sheath [GO:0043209]; GTPase activator activity [GO:0005096]; oxidoreductase activity [GO:0016491]; Rab GDP-dissociation inhibitor activity [GO:0005093]; negative regulation of axonogenesis [GO:0050771]; negative regulation of protein targeting to membrane [GO:0090315]; protein transport [GO:0015031]; Rab protein sign…
Q9LV11	AHA11 At5g62670 MRG21.9	ATPase 11, plasma membrane-type (EC 3.6.3.6) (Proton pump 11)		2759	33090	GO:0005524; GO:0006754; GO:1902600; GO:0008553; GO:0005887; GO:0043231; GO:0016020; GO:0046872; GO:0005886; GO:0051453	integral component of plasma membrane [GO:0005887]; intracellular membrane-bounded organelle [GO:0043231]; membrane [GO:0016020]; plasma membrane [GO:0005886]; ATP binding [GO:0005524]; hydrogen-exporting ATPase activity, phosphorylative mechanism [GO:0008553]; metal ion binding [GO:0046872]; ATP biosynthetic process [GO:0006754]; hydrogen ion transmembrane transport [GO:1902600]; regulation of i…
Q0U103	ATG22-2 SNOG_14513	Autophagy-related protein 22-2		2759	4751	GO:0032974; GO:0006914; GO:0071627; GO:0005215	integral component of fungal-type vacuolar membrane [GO:0071627]; transporter activity [GO:0005215]; amino acid transmembrane export from vacuole [GO:0032974]; autophagy [GO:0006914]
B0Y7S2	mndA AFUB_074800	Beta-mannosidase A (EC 3.2.1.25) (Mannanase A) (Mannase A)	PATHWAY: Glycan metabolism; N-glycan degradation.	2759	4751	GO:0004567; GO:0005576; GO:0000272	extracellular region [GO:0005576]; beta-mannosidase activity [GO:0004567]; polysaccharide catabolic process [GO:0000272]
Q12649	hmgA	3-hydroxy-3-methylglutaryl-coenzyme A reductase (HMG-CoA reductase) (EC 1.1.1.34)	PATHWAY: Metabolic intermediate biosynthesis; (R)-mevalonate biosynthesis; (R)-mevalonate from acetyl-CoA: step 3/3.	2759	4751	GO:0050661; GO:0015936; GO:0005789; GO:0004420; GO:0016021; GO:0008299; GO:0016126	endoplasmic reticulum membrane [GO:0005789]; integral component of membrane [GO:0016021]; hydroxymethylglutaryl-CoA reductase (NADPH) activity [GO:0004420]; NADP binding [GO:0050661]; coenzyme A metabolic process [GO:0015936]; isoprenoid biosynthetic process [GO:0008299]; sterol biosynthetic process [GO:0016126]
A1CZJ5	fyv10 NFIA_037390	Protein fyv10		2759	4751	GO:0005737; GO:0005634	cytoplasm [GO:0005737]; nucleus [GO:0005634]
Q4IPN9	YSH1 FGSG_00819	Endoribonuclease YSH1 (EC 3.1.27.-) (mRNA 3'-end-processing protein YSH1)		2759	4751	GO:0003723; GO:0004521; GO:0006379; GO:0005847; GO:0006378; GO:0046872; GO:0031126; GO:0034247; GO:0006369	mRNA cleavage and polyadenylation specificity factor complex [GO:0005847]; endoribonuclease activity [GO:0004521]; metal ion binding [GO:0046872]; RNA binding [GO:0003723]; mRNA cleavage [GO:0006379]; mRNA polyadenylation [GO:0006378]; snoRNA 3'-end processing [GO:0031126]; snoRNA splicing [GO:0034247]; termination of RNA polymerase II transcription [GO:0006369]
A4RPM5	UBA4 CNXF MGG_05569	Adenylyltransferase and sulfurtransferase uba4 (Common component for nitrate reductase and xanthine dehydrogenase protein F) (Ubiquitin-like protein activator 4) [Includes: Molybdopterin-synthase adenylyltransferase (EC 2.7.7.80) (Adenylyltransferase uba4) (Sulfur carrier protein MOCS2A adenylyltransferase); Molybdopterin-synthase sulfurtransferase (EC 2.8.1.11) (Sulfur carrier protein MOCS2A sul…	PATHWAY: tRNA modification; 5-methoxycarbonylmethyl-2-thiouridine-tRNA biosynthesis. {ECO:0000255|HAMAP-Rule:MF_03049}.	2759	4751	GO:0005524; GO:0006777; GO:0005829; GO:0018192; GO:0046872; GO:0061605; GO:0061604; GO:0043581; GO:0005634; GO:0008641; GO:0002143; GO:0004792	cytosol [GO:0005829]; nucleus [GO:0005634]; ATP binding [GO:0005524]; metal ion binding [GO:0046872]; molybdopterin-synthase adenylyltransferase activity [GO:0061605]; molybdopterin-synthase sulfurtransferase activity [GO:0061604]; small protein activating enzyme activity [GO:0008641]; thiosulfate sulfurtransferase activity [GO:0004792]; enzyme active site formation via cysteine modification to L…
Q1DJF0	DED1 CIMG_09563	ATP-dependent RNA helicase DED1 (EC 3.6.4.13)		2759	4751	GO:0005524; GO:0002183; GO:0005829; GO:0004386; GO:0003743	cytosol [GO:0005829]; ATP binding [GO:0005524]; helicase activity [GO:0004386]; translation initiation factor activity [GO:0003743]; cytoplasmic translational initiation [GO:0002183]
Q09923	yakc SPAC1F7.12 SPAC21E11.01	Aldo-keto reductase yakc [NADP(+)] (EC 1.1.1.-)		2759	4751	GO:0005829; GO:0005634; GO:0016614	cytosol [GO:0005829]; nucleus [GO:0005634]; oxidoreductase activity, acting on CH-OH group of donors [GO:0016614]
Q4WLT9	atg9 AFUA_6G12350	Autophagy-related protein 9		2759	4751	GO:0000139; GO:0006914; GO:0030659; GO:0005789; GO:0000329; GO:0016021; GO:0034045; GO:0015031	cytoplasmic vesicle membrane [GO:0030659]; endoplasmic reticulum membrane [GO:0005789]; fungal-type vacuole membrane [GO:0000329]; Golgi membrane [GO:0000139]; integral component of membrane [GO:0016021]; pre-autophagosomal structure membrane [GO:0034045]; autophagy [GO:0006914]; protein transport [GO:0015031]
Q43007	PLD1 Os01g0172400 LOC_Os01g07760 OsJ_00559	Phospholipase D alpha 1 (PLD alpha 1) (EC 3.1.4.4) (Choline phosphatase 1) (Phosphatidylcholine-hydrolyzing phospholipase D 1)		2759	33090	GO:0070290; GO:0005509; GO:0016042; GO:0016020; GO:0046470; GO:0004630	membrane [GO:0016020]; calcium ion binding [GO:0005509]; N-acylphosphatidylethanolamine-specific phospholipase D activity [GO:0070290]; phospholipase D activity [GO:0004630]; lipid catabolic process [GO:0016042]; phosphatidylcholine metabolic process [GO:0046470]
Q9MAG3	ABCG24 WBC25 At1g53390 F12M16.28	ABC transporter G family member 24 (ABC transporter ABCG.24) (AtABCG24) (Probable white-brown complex homolog protein 25) (AtWBC25)		2759	33090	GO:0005524; GO:0042626; GO:0016021; GO:0005886; GO:0055085	integral component of membrane [GO:0016021]; plasma membrane [GO:0005886]; ATP binding [GO:0005524]; ATPase activity, coupled to transmembrane movement of substances [GO:0042626]; transmembrane transport [GO:0055085]
Q5AZQ5	fis1 AN6225	Mitochondria fission 1 protein		2759	4751	GO:0016021; GO:0000266; GO:0005741	integral component of membrane [GO:0016021]; mitochondrial outer membrane [GO:0005741]; mitochondrial fission [GO:0000266]
Q7PC88	ABCG31 PDR3 At2g29940 F23F1.14	ABC transporter G family member 31 (ABC transporter ABCG.31) (AtABCG31) (Pleiotropic drug resistance protein 3)		2759	33090	GO:0005524; GO:0042626; GO:0006855; GO:0016021; GO:0005886; GO:0009506	integral component of membrane [GO:0016021]; plasma membrane [GO:0005886]; plasmodesma [GO:0009506]; ATP binding [GO:0005524]; ATPase activity, coupled to transmembrane movement of substances [GO:0042626]; drug transmembrane transport [GO:0006855]
Q4X1I8	tim21 AFUA_2G09820	Mitochondrial import inner membrane translocase subunit tim21		2759	4751	GO:0016021; GO:0005744; GO:0030150	integral component of membrane [GO:0016021]; mitochondrial inner membrane presequence translocase complex [GO:0005744]; protein import into mitochondrial matrix [GO:0030150]
Q5B8A8	isn1 AN3222	IMP-specific 5'-nucleotidase 1 (EC 3.1.3.-)		2759	4751	GO:0050483; GO:0005829; GO:0006190; GO:0000287; GO:0071590; GO:0071592; GO:0009117; GO:0005634	cytosol [GO:0005829]; nucleus [GO:0005634]; IMP 5'-nucleotidase activity [GO:0050483]; magnesium ion binding [GO:0000287]; inosine salvage [GO:0006190]; nicotinamide riboside biosynthetic process [GO:0071590]; nicotinic acid riboside biosynthetic process [GO:0071592]; nucleotide metabolic process [GO:0009117]
Q4HVW2	SPB4 FGSG_10896	ATP-dependent rRNA helicase SPB4 (EC 3.6.4.13)		2759	4751	GO:0030686; GO:0005524; GO:0003723; GO:1902626; GO:0004386; GO:0000470; GO:0005730; GO:0005654; GO:0000027	90S preribosome [GO:0030686]; nucleolus [GO:0005730]; nucleoplasm [GO:0005654]; ATP binding [GO:0005524]; helicase activity [GO:0004386]; RNA binding [GO:0003723]; assembly of large subunit precursor of preribosome [GO:1902626]; maturation of LSU-rRNA [GO:0000470]; ribosomal large subunit assembly [GO:0000027]
Q5AW24	iml1 AN7506	Vacuolar membrane-associated protein iml1		2759	4751	GO:0035556; GO:0005774	vacuolar membrane [GO:0005774]; intracellular signal transduction [GO:0035556]
P49103	RAB2A	Ras-related protein Rab-2-A		2759	33090	GO:0005525; GO:0003924; GO:0033116; GO:0006886; GO:0006913; GO:0007264	endoplasmic reticulum-Golgi intermediate compartment membrane [GO:0033116]; GTP binding [GO:0005525]; GTPase activity [GO:0003924]; intracellular protein transport [GO:0006886]; nucleocytoplasmic transport [GO:0006913]; small GTPase mediated signal transduction [GO:0007264]
Q0UJ25	CSM3 SNOG_08239	Chromosome segregation in meiosis protein 3		2759	4751	GO:0003677; GO:0006281; GO:0007534; GO:0071515; GO:0051321; GO:0005739; GO:0005634; GO:0048478	mitochondrion [GO:0005739]; nucleus [GO:0005634]; DNA binding [GO:0003677]; DNA repair [GO:0006281]; gene conversion at mating-type locus [GO:0007534]; genetic imprinting at mating-type locus [GO:0071515]; meiotic cell cycle [GO:0051321]; replication fork protection [GO:0048478]
Q2PCF1	PDR2	Pleiotropic drug resistance protein 2 (NpPDR2)		2759	33090	GO:0005524; GO:0016887; GO:0016021; GO:0006810	integral component of membrane [GO:0016021]; ATP binding [GO:0005524]; ATPase activity [GO:0016887]; transport [GO:0006810]
Q86Z98	KLP1	Kinesin heavy chain		2759	4751	GO:0005524; GO:0005737; GO:0005874; GO:0003777; GO:0007018	cytoplasm [GO:0005737]; microtubule [GO:0005874]; ATP binding [GO:0005524]; microtubule motor activity [GO:0003777]; microtubule-based movement [GO:0007018]
C1F3T7	efp ACP_2876	Elongation factor P (EF-P)	PATHWAY: Protein biosynthesis; polypeptide chain elongation. {ECO:0000255|HAMAP-Rule:MF_00141}.	2		GO:0005737; GO:0003746	cytoplasm [GO:0005737]; translation elongation factor activity [GO:0003746]
Q4WTL0	cia1 AFUA_1G08930	Probable cytosolic iron-sulfur protein assembly protein 1		2759	4751	GO:0097361; GO:0016226	CIA complex [GO:0097361]; iron-sulfur cluster assembly [GO:0016226]
Q9Y719	mok13 SPBC16D10.05	Cell wall alpha-1,3-glucan synthase mok13 (EC 2.4.1.183)		2759	4751	GO:0047657; GO:0004556; GO:0005619; GO:0030476; GO:0043169; GO:0070600; GO:0005628	ascospore wall [GO:0005619]; prospore membrane [GO:0005628]; alpha-1,3-glucan synthase activity [GO:0047657]; alpha-amylase activity [GO:0004556]; cation binding [GO:0043169]; ascospore wall assembly [GO:0030476]; fungal-type cell wall (1->3)-alpha-glucan biosynthetic process [GO:0070600]
Q0CL68	nut1 med5 ATEG_05566	Mediator of RNA polymerase II transcription subunit 5 (Mediator complex subunit 5)		2759	4751	GO:0001104; GO:0016592; GO:0006351	mediator complex [GO:0016592]; RNA polymerase II transcription cofactor activity [GO:0001104]; transcription, DNA-templated [GO:0006351]
Q4WLG1	nma111 AFUA_6G13650	Pro-apoptotic serine protease nma111 (EC 3.4.21.-)		2759	4751	GO:0006915; GO:0005634; GO:0004252	nucleus [GO:0005634]; serine-type endopeptidase activity [GO:0004252]; apoptotic process [GO:0006915]
Q9LHP4	RCH2 At3g24240 K13K6.1	Receptor-like protein kinase 2 (EC 2.7.11.1)		2759	33090	GO:0005524; GO:0016021; GO:0005886; GO:0004674; GO:0016032	integral component of membrane [GO:0016021]; plasma membrane [GO:0005886]; ATP binding [GO:0005524]; protein serine/threonine kinase activity [GO:0004674]; viral process [GO:0016032]
Q8LW53	chlN-1; chlN-2	Light-independent protochlorophyllide reductase subunit N (DPOR subunit N) (LI-POR subunit N) (EC 1.3.7.7)	PATHWAY: Porphyrin-containing compound metabolism; chlorophyll biosynthesis (light-independent). {ECO:0000255|HAMAP-Rule:MF_00352}.	2759	33090	GO:0051539; GO:0005524; GO:0009507; GO:0036068; GO:0046872; GO:0016730; GO:0016636; GO:0019685	chloroplast [GO:0009507]; 4 iron, 4 sulfur cluster binding [GO:0051539]; ATP binding [GO:0005524]; metal ion binding [GO:0046872]; oxidoreductase activity, acting on iron-sulfur proteins as donors [GO:0016730]; oxidoreductase activity, acting on the CH-CH group of donors, iron-sulfur protein as acceptor [GO:0016636]; light-independent chlorophyll biosynthetic process [GO:0036068]; photosynthesis,…
Q5B3W7	erf2 AN4763	Palmitoyltransferase erf2 (EC 2.3.1.225) (DHHC cysteine-rich domain-containing protein erf2) (Ras protein acyltransferase)		2759	4751	GO:0005789; GO:0016021; GO:0019706; GO:0008270	endoplasmic reticulum membrane [GO:0005789]; integral component of membrane [GO:0016021]; protein-cysteine S-palmitoyltransferase activity [GO:0019706]; zinc ion binding [GO:0008270]
P55631	NGR_a01880 y4qJ	Putative transposase y4qJ		2		GO:0003677; GO:0004803; GO:0006313	DNA binding [GO:0003677]; transposase activity [GO:0004803]; transposition, DNA-mediated [GO:0006313]
Q42870	PLSC	1-acyl-sn-glycerol-3-phosphate acyltransferase (1-AGP acyltransferase) (1-AGPAT) (EC 2.3.1.51) (Lysophosphatidic acid acyltransferase) (LPAAT)	PATHWAY: Phospholipid metabolism; CDP-diacylglycerol biosynthesis; CDP-diacylglycerol from sn-glycerol 3-phosphate: step 2/3.	2759	33090	GO:0003841; GO:0016024; GO:0016021	integral component of membrane [GO:0016021]; 1-acylglycerol-3-phosphate O-acyltransferase activity [GO:0003841]; CDP-diacylglycerol biosynthetic process [GO:0016024]
Q37620	COX3	Cytochrome c oxidase subunit 3 (EC 1.9.3.1) (Cytochrome c oxidase polypeptide III)		2759	33090	GO:0019646; GO:0004129; GO:0016021; GO:0005743	integral component of membrane [GO:0016021]; mitochondrial inner membrane [GO:0005743]; cytochrome-c oxidase activity [GO:0004129]; aerobic electron transport chain [GO:0019646]
Q0CSP9	ATEG_03285	DNA damage-binding protein cmr1		2759	4751	GO:0003677; GO:0006974; GO:0005737; GO:0000790	cytoplasm [GO:0005737]; nuclear chromatin [GO:0000790]; DNA binding [GO:0003677]; cellular response to DNA damage stimulus [GO:0006974]
A6ZZG1	PIR3 SCY_3221	Cell wall mannoprotein PIR3 (Covalently-linked cell wall protein 8) (Protein with internal repeats 3)		2759	4751	GO:0005618; GO:0071555; GO:0005576; GO:0005199	cell wall [GO:0005618]; extracellular region [GO:0005576]; structural constituent of cell wall [GO:0005199]; cell wall organization [GO:0071555]
Q2GSI6	GPI18 CHGG_09068	GPI mannosyltransferase 2 (EC 2.4.1.-) (GPI mannosyltransferase II) (GPI-MT-II) (Glycosylphosphatidylinositol-anchor biosynthesis protein 18)	PATHWAY: Glycolipid biosynthesis; glycosylphosphatidylinositol-anchor biosynthesis.	2759	4751	GO:0006506; GO:0004584; GO:0005789; GO:0016021	endoplasmic reticulum membrane [GO:0005789]; integral component of membrane [GO:0016021]; dolichyl-phosphate-mannose-glycolipid alpha-mannosyltransferase activity [GO:0004584]; GPI anchor biosynthetic process [GO:0006506]
C5FW30	SCPA MCYG_06933	Carboxypeptidase S1 homolog A (EC 3.4.16.6) (Serine carboxypeptidase A) (SPCA)		2759	4751	GO:0031225; GO:0009405; GO:0005886; GO:0004185	anchored component of membrane [GO:0031225]; plasma membrane [GO:0005886]; serine-type carboxypeptidase activity [GO:0004185]; pathogenesis [GO:0009405]
Q12564	CHSA	Chitin synthase A (EC 2.4.1.16) (Chitin-UDP acetyl-glucosaminyl transferase A) (Class-I chitin synthase A)		2759	4751	GO:0071555; GO:0006031; GO:0004100; GO:0016021; GO:0005886	integral component of membrane [GO:0016021]; plasma membrane [GO:0005886]; chitin synthase activity [GO:0004100]; cell wall organization [GO:0071555]; chitin biosynthetic process [GO:0006031]
A1CKE0	nst1 ACLA_038250	Stress response protein nst1		2759	4751	GO:0005737	cytoplasm [GO:0005737]
Q0TXG3	SNOG_15719	Adenylosuccinate synthetase (AMPSase) (AdSS) (EC 6.3.4.4) (IMP--aspartate ligase)	PATHWAY: Purine metabolism; AMP biosynthesis via de novo pathway; AMP from IMP: step 1/2. {ECO:0000255|HAMAP-Rule:MF_03125}.	2759	4751	GO:0044208; GO:0005525; GO:0046040; GO:0004019; GO:0071276; GO:0005737; GO:0005829; GO:0006106; GO:0046872; GO:0005634; GO:0061483	cytoplasm [GO:0005737]; cytosol [GO:0005829]; nucleus [GO:0005634]; adenylosuccinate synthase activity [GO:0004019]; GTP binding [GO:0005525]; metal ion binding [GO:0046872]; sulfinylpropanyl adenylate synthase [GO:0061483]; 'de novo' AMP biosynthetic process [GO:0044208]; cellular response to cadmium ion [GO:0071276]; fumarate metabolic process [GO:0006106]; IMP metabolic process [GO:0046040]
Q2TX26	celB AO090010000314	Endo-beta-1,4-glucanase celB (Endoglucanase celB) (EC 3.2.1.4) (Carboxymethylcellulase celB) (Cellulase B)		2759	4751	GO:0008810; GO:0030245; GO:0005576; GO:0009251	extracellular region [GO:0005576]; cellulase activity [GO:0008810]; cellulose catabolic process [GO:0030245]; glucan catabolic process [GO:0009251]
C4JT27	GET1 UREG_05616	Protein GET1 (Guided entry of tail-anchored proteins 1)		2759	4751	GO:0043529; GO:0005789; GO:0016021; GO:0071816; GO:0006810	endoplasmic reticulum membrane [GO:0005789]; GET complex [GO:0043529]; integral component of membrane [GO:0016021]; tail-anchored membrane protein insertion into ER membrane [GO:0071816]; transport [GO:0006810]
Q9M0Y8	NSF At4g04910 T1J1.4	Vesicle-fusing ATPase (EC 3.6.4.6) (N-ethylmaleimide-sensitive fusion protein) (Vesicular-fusion protein NSF)		2759	33090	GO:0005524; GO:0016887; GO:0005794; GO:0005795; GO:0043001; GO:0048211; GO:0006891; GO:0046872; GO:0005886; GO:0009506; GO:0005773	Golgi apparatus [GO:0005794]; Golgi stack [GO:0005795]; plasma membrane [GO:0005886]; plasmodesma [GO:0009506]; vacuole [GO:0005773]; ATP binding [GO:0005524]; ATPase activity [GO:0016887]; metal ion binding [GO:0046872]; Golgi to plasma membrane protein transport [GO:0043001]; Golgi vesicle docking [GO:0048211]; intra-Golgi vesicle-mediated transport [GO:0006891]
P9WNC1	nei2 nei1 Rv3297 MTCY71.37	Endonuclease 8 2 (DNA glycosylase/AP lyase Nei 2) (EC 3.2.2.-) (DNA-(apurinic or apyrimidinic site) lyase Nei 2) (EC 4.2.99.18) (Endonuclease VIII 2)		2		GO:0019104; GO:0006281; GO:0003906; GO:0006284; GO:0003684; GO:0003690; GO:0006289; GO:0008270	damaged DNA binding [GO:0003684]; DNA N-glycosylase activity [GO:0019104]; DNA-(apurinic or apyrimidinic site) lyase activity [GO:0003906]; double-stranded DNA binding [GO:0003690]; zinc ion binding [GO:0008270]; base-excision repair [GO:0006284]; DNA repair [GO:0006281]; nucleotide-excision repair [GO:0006289]
P9WNC0	nei2 nei1 MT3396	Endonuclease 8 2 (DNA glycosylase/AP lyase Nei 2) (EC 3.2.2.-) (DNA-(apurinic or apyrimidinic site) lyase Nei 2) (EC 4.2.99.18) (Endonuclease VIII 2)		2		GO:0003906; GO:0006284; GO:0003684; GO:0016799; GO:0006289; GO:0008270	damaged DNA binding [GO:0003684]; DNA-(apurinic or apyrimidinic site) lyase activity [GO:0003906]; hydrolase activity, hydrolyzing N-glycosyl compounds [GO:0016799]; zinc ion binding [GO:0008270]; base-excision repair [GO:0006284]; nucleotide-excision repair [GO:0006289]
A1CC12	aguA ACLA_017270	Probable alpha-glucuronidase A (EC 3.2.1.139) (Alpha-glucosiduronase A)		2759	4751	GO:0046559; GO:0005576; GO:0045493	extracellular region [GO:0005576]; alpha-glucuronidase activity [GO:0046559]; xylan catabolic process [GO:0045493]
Q8H1Z0	CER3 FLP1 WAX2 YRE At5g57800 MTI20.3	Protein ECERIFERUM 3 (Protein FACELESS POLLEN 1) (Protein WAX2) (Protein YORE-YORE)		2759	33090	GO:0043447; GO:0042335; GO:0006723; GO:0005789; GO:0006633; GO:0016021; GO:0005506; GO:0016020; GO:0016491; GO:0005886; GO:0048235; GO:0010025	endoplasmic reticulum membrane [GO:0005789]; integral component of membrane [GO:0016021]; membrane [GO:0016020]; plasma membrane [GO:0005886]; iron ion binding [GO:0005506]; oxidoreductase activity [GO:0016491]; alkane biosynthetic process [GO:0043447]; cuticle development [GO:0042335]; cuticle hydrocarbon biosynthetic process [GO:0006723]; fatty acid biosynthetic process [GO:0006633]; pollen spe…
Q4WHA3	arp4 AFUA_2G06110	Actin-related protein 4 (Actin-like protein arp4) (Actin-like protein 4)		2759	4751	GO:0006281; GO:0031011; GO:0035267; GO:0006338; GO:0006355; GO:0006351	Ino80 complex [GO:0031011]; NuA4 histone acetyltransferase complex [GO:0035267]; chromatin remodeling [GO:0006338]; DNA repair [GO:0006281]; regulation of transcription, DNA-templated [GO:0006355]; transcription, DNA-templated [GO:0006351]
O49354	COQ3 EMB3002 At2g30920 F7F1.13	Ubiquinone biosynthesis O-methyltransferase, mitochondrial (3-demethylubiquinol 3-O-methyltransferase) (EC 2.1.1.64) (EMBRYO DEFECTIVE 3002) (Polyprenyldihydroxybenzoate methyltransferase) (EC 2.1.1.114)	PATHWAY: Cofactor biosynthesis; ubiquinone biosynthesis. {ECO:0000255|HAMAP-Rule:MF_03190}.	2759	33090	GO:0008425; GO:0008689; GO:0004395; GO:0005740; GO:0005743; GO:0010420; GO:0006744	mitochondrial envelope [GO:0005740]; mitochondrial inner membrane [GO:0005743]; 2-polyprenyl-6-methoxy-1,4-benzoquinone methyltransferase activity [GO:0008425]; 3-demethylubiquinone-9 3-O-methyltransferase activity [GO:0008689]; hexaprenyldihydroxybenzoate methyltransferase activity [GO:0004395]; polyprenyldihydroxybenzoate methyltransferase activity [GO:0010420]; ubiquinone biosynthetic process …
Q5ATH9	bxlB AN8401	Exo-1,4-beta-xylosidase bxlB (EC 3.2.1.37) (1,4-beta-D-xylan xylohydrolase bxlB) (Beta-xylosidase bxlB) (Xylobiase bxlB)	PATHWAY: Glycan degradation; xylan degradation.	2759	4751	GO:0046556; GO:0031222; GO:0005576; GO:0009044; GO:0045493; GO:0045491; GO:0042285	extracellular region [GO:0005576]; alpha-L-arabinofuranosidase activity [GO:0046556]; xylan 1,4-beta-xylosidase activity [GO:0009044]; xylosyltransferase activity [GO:0042285]; arabinan catabolic process [GO:0031222]; xylan catabolic process [GO:0045493]; xylan metabolic process [GO:0045491]
Q0ZJ19	ycf3	Photosystem I assembly protein Ycf3		2759	33090	GO:0009535; GO:0015979	chloroplast thylakoid membrane [GO:0009535]; photosynthesis [GO:0015979]
Q2HXL0	RBOHC	Respiratory burst oxidase homolog protein C (EC 1.11.1.-) (EC 1.6.3.-) (NADPH oxidase RBOHC) (StRBOHC)		2759	33090	GO:0005509; GO:0016021; GO:0050664; GO:0004601	integral component of membrane [GO:0016021]; calcium ion binding [GO:0005509]; oxidoreductase activity, acting on NAD(P)H, oxygen as acceptor [GO:0050664]; peroxidase activity [GO:0004601]
Q4WAH4	mndB AFUA_7G01320	Beta-mannosidase B (EC 3.2.1.25) (Mannanase B) (Mannase B)	PATHWAY: Glycan metabolism; N-glycan degradation.	2759	4751	GO:0004567; GO:0000272	beta-mannosidase activity [GO:0004567]; polysaccharide catabolic process [GO:0000272]
Q9V0X3	PYRAB06660 PAB1926	UPF0166 protein PYRAB06660		2157
A1C9L6	nte1 ACLA_055880	Lysophospholipase nte1 (EC 3.1.1.5) (Intracellular phospholipase B) (Neuropathy target esterase homolog)		2759	4751	GO:0005789; GO:0016021; GO:0016042; GO:0004622; GO:0046470	endoplasmic reticulum membrane [GO:0005789]; integral component of membrane [GO:0016021]; lysophospholipase activity [GO:0004622]; lipid catabolic process [GO:0016042]; phosphatidylcholine metabolic process [GO:0046470]
A6SED8	myoA BC1G_10821	Myosin-1 (Class I unconventional myosin) (Type I myosin)		2759	4751	GO:0005524; GO:0030479; GO:0003774; GO:0016459	actin cortical patch [GO:0030479]; myosin complex [GO:0016459]; ATP binding [GO:0005524]; motor activity [GO:0003774]
A1CE93	atg5 ACLA_088830	Autophagy protein 5		2759	4751	GO:0006914; GO:0034045; GO:0015031	pre-autophagosomal structure membrane [GO:0034045]; autophagy [GO:0006914]; protein transport [GO:0015031]
A1DFP5	vps27 NFIA_081460	Vacuolar protein sorting-associated protein 27		2759	4751	GO:0005794; GO:0005829; GO:0010008; GO:0006886; GO:0046872; GO:0005634	cytosol [GO:0005829]; endosome membrane [GO:0010008]; Golgi apparatus [GO:0005794]; nucleus [GO:0005634]; metal ion binding [GO:0046872]; intracellular protein transport [GO:0006886]
Q9CAL3	CRK2 At1g70520 F24J13.9	Cysteine-rich receptor-like protein kinase 2 (Cysteine-rich RLK2) (EC 2.7.11.-)		2759	33090	GO:0005524; GO:0006952; GO:0016021; GO:0005886; GO:0009506; GO:0046777; GO:0004674; GO:0010193	integral component of membrane [GO:0016021]; plasma membrane [GO:0005886]; plasmodesma [GO:0009506]; ATP binding [GO:0005524]; protein serine/threonine kinase activity [GO:0004674]; defense response [GO:0006952]; protein autophosphorylation [GO:0046777]; response to ozone [GO:0010193]
Q07729	GUD1 YDL238C	Probable guanine deaminase (Guanase) (Guanine aminase) (EC 3.5.4.3) (Guanine aminohydrolase) (GAH)	PATHWAY: Purine metabolism; guanine degradation; xanthine from guanine: step 1/1.	2759	4751	GO:0005737; GO:0006147; GO:0008892; GO:0046098; GO:0016811; GO:0008270	cytoplasm [GO:0005737]; guanine deaminase activity [GO:0008892]; hydrolase activity, acting on carbon-nitrogen (but not peptide) bonds, in linear amides [GO:0016811]; zinc ion binding [GO:0008270]; guanine catabolic process [GO:0006147]; guanine metabolic process [GO:0046098]
Q9LQ12	4CLL1 ACOS5 At1g62940 F16P17.9	4-coumarate--CoA ligase-like 1 (EC 6.2.1.-) (4-coumarate--CoA ligase isoform 10) (At4CL10)		2759	33090	GO:0005524; GO:0005737; GO:0005783; GO:0046949; GO:0001676; GO:0004467; GO:0031956; GO:0080110	cytoplasm [GO:0005737]; endoplasmic reticulum [GO:0005783]; ATP binding [GO:0005524]; long-chain fatty acid-CoA ligase activity [GO:0004467]; medium-chain fatty acid-CoA ligase activity [GO:0031956]; fatty-acyl-CoA biosynthetic process [GO:0046949]; long-chain fatty acid metabolic process [GO:0001676]; sporopollenin biosynthetic process [GO:0080110]
C6BSE9	gatA Desal_1563	Glutamyl-tRNA(Gln) amidotransferase subunit A (Glu-ADT subunit A) (EC 6.3.5.7)		2		GO:0005524; GO:0050567; GO:0006412	ATP binding [GO:0005524]; glutaminyl-tRNA synthase (glutamine-hydrolyzing) activity [GO:0050567]; translation [GO:0006412]
[truncated: 2,311 more rows]
