# Supplementary material for: Integrated multi-omic analysis of host-microbiota interactions in acute oak decline
Source: Microbiome. 2018 Jan 30;6:21. doi: 10.1186/s40168-018-0408-5 (PMC5789699; doi:10.1186/s40168-018-0408-5)
Supplement: Supplementary file 3 — Metagenomic gene annotation of sample AT4. MG-RAST gene predictions for sample AT4, based on the Swissprot database. MG-RAST ID 4702454.3. (XLSX 471 kb) [file 40168_2018_408_MOESM3_ESM.xlsx]

## Sheet: Blad1
MG-RAST gene predictions for sample AT4, based on the SWISSPROT database. MG-RAST ID 4702454.3
Entry	Gene names	Protein names	Pathway	Taxonomic lineage IDs (SUPERKINGDOM)	Taxonomic lineage IDs (KINGDOM)	Gene ontology IDs	Gene ontology (GO)
P81406	GAPN	NADP-dependent glyceraldehyde-3-phosphate dehydrogenase (EC 1.2.1.9) (Glyceraldehyde-3-phosphate dehydrogenase [NADP(+)]) (Non-phosphorylating glyceraldehyde 3-phosphate dehydrogenase) (Triosephosphate dehydrogenase)		2759	33090	GO:0005737; GO:0008886	cytoplasm [GO:0005737]; glyceraldehyde-3-phosphate dehydrogenase (NADP+) (non-phosphorylating) activity [GO:0008886]
Q36918	atp6	ATP synthase subunit a (F-ATPase protein 6)		2759	4751	GO:0015986; GO:0015078; GO:0016021; GO:0005743; GO:0045263	integral component of membrane [GO:0016021]; mitochondrial inner membrane [GO:0005743]; proton-transporting ATP synthase complex, coupling factor F(o) [GO:0045263]; hydrogen ion transmembrane transporter activity [GO:0015078]; ATP synthesis coupled proton transport [GO:0015986]
Q9LMP6	At1g15890 F7H2.22	Probable disease resistance protein At1g15890		2759	33090	GO:0043531; GO:0005524; GO:0006952	ADP binding [GO:0043531]; ATP binding [GO:0005524]; defense response [GO:0006952]
Q8VZ40	PUB14 At3g54850 F28P10.170	U-box domain-containing protein 14 (EC 6.3.2.-) (E3 ubiquitin-protein ligase PUB14) (Plant U-box protein 14) (Prototypical U-box domain protein 14)	PATHWAY: Protein modification; protein ubiquitination.	2759	33090	GO:0005737; GO:0016874; GO:0005634; GO:0070696; GO:0004842	cytoplasm [GO:0005737]; nucleus [GO:0005634]; ligase activity [GO:0016874]; transmembrane receptor protein serine/threonine kinase binding [GO:0070696]; ubiquitin-protein transferase activity [GO:0004842]
P84081	ARF2	ADP-ribosylation factor 2		2759	33208	GO:0005525; GO:0005794; GO:0015031; GO:0007264; GO:0016192	Golgi apparatus [GO:0005794]; GTP binding [GO:0005525]; protein transport [GO:0015031]; small GTPase mediated signal transduction [GO:0007264]; vesicle-mediated transport [GO:0016192]
Q09MH4	ndhK	NAD(P)H-quinone oxidoreductase subunit K, chloroplastic (EC 1.6.5.-) (NAD(P)H dehydrogenase subunit K) (NADH-plastoquinone oxidoreductase subunit K)		2759	33090	GO:0051539; GO:0008137; GO:0009535; GO:0005506; GO:0019684; GO:0048038; GO:0006810	chloroplast thylakoid membrane [GO:0009535]; 4 iron, 4 sulfur cluster binding [GO:0051539]; iron ion binding [GO:0005506]; NADH dehydrogenase (ubiquinone) activity [GO:0008137]; quinone binding [GO:0048038]; photosynthesis, light reaction [GO:0019684]; transport [GO:0006810]
Q9SJB4	At2g04570 T1O3.2	GDSL esterase/lipase At2g04570 (EC 3.1.1.-) (Extracellular lipase At2g04570)		2759	33090	GO:0005576; GO:0016788; GO:0016042	extracellular region [GO:0005576]; hydrolase activity, acting on ester bonds [GO:0016788]; lipid catabolic process [GO:0016042]
Q7S9J4	dbp-10 NCU07712	ATP-dependent RNA helicase dbp-10 (EC 3.6.4.13)		2759	4751	GO:0005524; GO:0004004; GO:0003723; GO:0010501; GO:0005730; GO:0006364	nucleolus [GO:0005730]; ATP binding [GO:0005524]; ATP-dependent RNA helicase activity [GO:0004004]; RNA binding [GO:0003723]; RNA secondary structure unwinding [GO:0010501]; rRNA processing [GO:0006364]
O65039	CYSEP	Vignain (EC 3.4.22.-) (Cysteine endopeptidase)		2759	33090	GO:0008234; GO:0016023	cytoplasmic, membrane-bounded vesicle [GO:0016023]; cysteine-type peptidase activity [GO:0008234]
Q42716	CYP71A8	Cytochrome P450 71A8 (EC 1.14.-.-)		2759	33090	GO:0020037; GO:0016021; GO:0005506; GO:0004497; GO:0016705	integral component of membrane [GO:0016021]; heme binding [GO:0020037]; iron ion binding [GO:0005506]; monooxygenase activity [GO:0004497]; oxidoreductase activity, acting on paired donors, with incorporation or reduction of molecular oxygen [GO:0016705]
Q9SNC6	PUB13 At3g46510 F12A12.30	U-box domain-containing protein 13 (EC 6.3.2.-) (Plant U-box protein 13)	PATHWAY: Protein modification; protein ubiquitination.	2759	33090	GO:0005737; GO:0005829; GO:0042742; GO:0016874; GO:0043066; GO:0005634; GO:0016567; GO:2000028; GO:0070696; GO:0004842	cytoplasm [GO:0005737]; cytosol [GO:0005829]; nucleus [GO:0005634]; ligase activity [GO:0016874]; transmembrane receptor protein serine/threonine kinase binding [GO:0070696]; ubiquitin-protein transferase activity [GO:0004842]; defense response to bacterium [GO:0042742]; negative regulation of apoptotic process [GO:0043066]; protein ubiquitination [GO:0016567]; regulation of photoperiodism, flowe…
Q9S7U9	MKK2 MAP2K MK1 At4g29810 F27B13.50	Mitogen-activated protein kinase kinase 2 (AtMAP2Kbeta) (AtMKK2) (MAP kinase kinase 2) (EC 2.7.12.2)		2759	33090	GO:0005524; GO:0004708; GO:0000165; GO:0000187; GO:0060918; GO:0009631; GO:0005737; GO:0009814; GO:0045087; GO:0005886; GO:0004674; GO:0004702; GO:0009409; GO:0009651; GO:0023014; GO:0010051	cytoplasm [GO:0005737]; plasma membrane [GO:0005886]; ATP binding [GO:0005524]; MAP kinase kinase activity [GO:0004708]; protein serine/threonine kinase activity [GO:0004674]; receptor signaling protein serine/threonine kinase activity [GO:0004702]; activation of MAPK activity [GO:0000187]; auxin transport [GO:0060918]; cold acclimation [GO:0009631]; defense response, incompatible interaction [GO…
P24465	CYP71A1	Cytochrome P450 71A1 (EC 1.14.-.-) (ARP-2) (CYPLXXIA1)		2759	33090	GO:0005789; GO:0009835; GO:0020037; GO:0016021; GO:0005506; GO:0004497; GO:0016705	endoplasmic reticulum membrane [GO:0005789]; integral component of membrane [GO:0016021]; heme binding [GO:0020037]; iron ion binding [GO:0005506]; monooxygenase activity [GO:0004497]; oxidoreductase activity, acting on paired donors, with incorporation or reduction of molecular oxygen [GO:0016705]; fruit ripening [GO:0009835]
Q9S7J8	RAN1 HMA7 At5g44790 K23L20.14 T19K24.18	Copper-transporting ATPase RAN1 (EC 3.6.3.54) (Protein HEAVY METAL ATPASE 7) (Protein RESPONSIVE TO ANTAGONIST 1)		2759	33090	GO:0005524; GO:0005794; GO:0005507; GO:0035434; GO:0043682; GO:0005768; GO:0009873; GO:0005887; GO:0010119; GO:0009723; GO:0005802	endosome [GO:0005768]; Golgi apparatus [GO:0005794]; integral component of plasma membrane [GO:0005887]; trans-Golgi network [GO:0005802]; ATP binding [GO:0005524]; copper ion binding [GO:0005507]; copper-transporting ATPase activity [GO:0043682]; copper ion transmembrane transport [GO:0035434]; ethylene-activated signaling pathway [GO:0009873]; regulation of stomatal movement [GO:0010119]; respo…
Q9LF80	XXT3 GT3 GTL7 At5g07720 MBK20.18	Probable xyloglucan 6-xylosyltransferase 3 (EC 2.4.2.39) (Putative glycosyltransferase 3) (AtGT3) (EC 2.4.-.-)		2759	33090	GO:0000139; GO:0016021; GO:0033843; GO:0010411	Golgi membrane [GO:0000139]; integral component of membrane [GO:0016021]; xyloglucan 6-xylosyltransferase activity [GO:0033843]; xyloglucan metabolic process [GO:0010411]
P14853	COX3 COXIII GlmaxMp04	Cytochrome c oxidase subunit 3 (EC 1.9.3.1) (Cytochrome c oxidase polypeptide III)		2759	33090	GO:0019646; GO:0004129; GO:0016021; GO:0005743	integral component of membrane [GO:0016021]; mitochondrial inner membrane [GO:0005743]; cytochrome-c oxidase activity [GO:0004129]; aerobic electron transport chain [GO:0019646]
Q337C0	Os10g0513300 LOC_Os10g36950 OsJ_030878 OSJNBa0026L12.27	UPF0496 protein 4		2759	33090	GO:0016021	integral component of membrane [GO:0016021]
A6MM21	atpA	ATP synthase subunit alpha, chloroplastic (EC 3.6.3.14) (ATP synthase F1 sector subunit alpha) (F-ATPase subunit alpha)		2759	33090	GO:0005524; GO:0015991; GO:0015986; GO:0009535; GO:0046933; GO:0045261; GO:0046961	chloroplast thylakoid membrane [GO:0009535]; proton-transporting ATP synthase complex, catalytic core F(1) [GO:0045261]; ATP binding [GO:0005524]; proton-transporting ATP synthase activity, rotational mechanism [GO:0046933]; proton-transporting ATPase activity, rotational mechanism [GO:0046961]; ATP hydrolysis coupled proton transport [GO:0015991]; ATP synthesis coupled proton transport [GO:00159…
P0C7Q7	At1g12700 T12C24.31	Putative pentatricopeptide repeat-containing protein At1g12700, mitochondrial		2759	33090	GO:0005739	mitochondrion [GO:0005739]
Q42736	PPDK PDK	Pyruvate, phosphate dikinase, chloroplastic (EC 2.7.9.1) (Pyruvate, orthophosphate dikinase)		2759	33090	GO:0005524; GO:0009507; GO:0016301; GO:0046872; GO:0015979; GO:0006090; GO:0050242	chloroplast [GO:0009507]; ATP binding [GO:0005524]; kinase activity [GO:0016301]; metal ion binding [GO:0046872]; pyruvate, phosphate dikinase activity [GO:0050242]; photosynthesis [GO:0015979]; pyruvate metabolic process [GO:0006090]
Q9LX88	RPS15AD At3g46040 F12M12_10	40S ribosomal protein S15a-4		2759	33090	GO:0022626; GO:0022627; GO:0003735; GO:0006412	cytosolic ribosome [GO:0022626]; cytosolic small ribosomal subunit [GO:0022627]; structural constituent of ribosome [GO:0003735]; translation [GO:0006412]
P28669	YTS1	Tyrosine--tRNA ligase, mitochondrial (EC 6.1.1.1) (Tyrosyl-tRNA synthetase) (TyrRS)		2759	4751	GO:0005524; GO:0003723; GO:0006397; GO:0005759; GO:0004831; GO:0006437	mitochondrial matrix [GO:0005759]; ATP binding [GO:0005524]; RNA binding [GO:0003723]; tyrosine-tRNA ligase activity [GO:0004831]; mRNA processing [GO:0006397]; tyrosyl-tRNA aminoacylation [GO:0006437]
Q1AUL2	tatA Rxyl_1969	Sec-independent protein translocase protein TatA		2		GO:0033281; GO:0005887; GO:0009306; GO:0008320; GO:0043953	integral component of plasma membrane [GO:0005887]; TAT protein transport complex [GO:0033281]; protein transmembrane transporter activity [GO:0008320]; protein secretion [GO:0009306]; protein transport by the Tat complex [GO:0043953]
Q9ZRB1	TUBB2	Tubulin beta-2 chain (Beta-2-tubulin)		2759	33090	GO:0005525; GO:0003924; GO:0005737; GO:0005874; GO:0007017; GO:0005200	cytoplasm [GO:0005737]; microtubule [GO:0005874]; GTP binding [GO:0005525]; GTPase activity [GO:0003924]; structural constituent of cytoskeleton [GO:0005200]; microtubule-based process [GO:0007017]
B0XNT4	trm82 AFUB_005430	tRNA (guanine-N(7)-)-methyltransferase non-catalytic subunit trm82 (Transfer RNA methyltransferase 82)	PATHWAY: tRNA modification; N(7)-methylguanine-tRNA biosynthesis. {ECO:0000255|HAMAP-Rule:MF_03056}.	2759	4751	GO:0036265; GO:0005634; GO:0030488	nucleus [GO:0005634]; RNA (guanine-N7)-methylation [GO:0036265]; tRNA methylation [GO:0030488]
O80513	CYCU4-1 At2g44740 F16B22.23	Cyclin-U4-1 (CycU4;1) (Cyclin-P4.1) (CycP4;1)		2759	33090	GO:0007049; GO:0051301; GO:0000079	cell cycle [GO:0007049]; cell division [GO:0051301]; regulation of cyclin-dependent protein serine/threonine kinase activity [GO:0000079]
O49850	GDCSP	Glycine dehydrogenase (decarboxylating), mitochondrial (EC 1.4.4.2) (Glycine cleavage system P protein) (Glycine decarboxylase) (Glycine dehydrogenase (aminomethyl-transferring))		2759	33090	GO:0006546; GO:0004375; GO:0005739	mitochondrion [GO:0005739]; glycine dehydrogenase (decarboxylating) activity [GO:0004375]; glycine catabolic process [GO:0006546]
Q9FYA6	BCAT5 At5g65780 F6H11.110 MPA24.13	Branched-chain-amino-acid aminotransferase 5, chloroplastic (Atbcat-5) (EC 2.6.1.42)	PATHWAY: Amino-acid biosynthesis; L-isoleucine biosynthesis; L-isoleucine from 2-oxobutanoate: step 4/4.; PATHWAY: Amino-acid biosynthesis; L-leucine biosynthesis; L-leucine from 3-methyl-2-oxobutanoate: step 4/4.; PATHWAY: Amino-acid biosynthesis; L-valine biosynthesis; L-valine from pyruvate: step 4/4.	2759	33090	GO:0052656; GO:0052654; GO:0052655; GO:0009507; GO:0009097; GO:0009098; GO:0009099	chloroplast [GO:0009507]; L-isoleucine transaminase activity [GO:0052656]; L-leucine transaminase activity [GO:0052654]; L-valine transaminase activity [GO:0052655]; isoleucine biosynthetic process [GO:0009097]; leucine biosynthetic process [GO:0009098]; valine biosynthetic process [GO:0009099]
Q9SSQ9	PLDALPHA2 PLD2 At1g52570 F6D8.21	Phospholipase D alpha 2 (AtPLDalpha2) (PLD alpha 2) (EC 3.1.4.4) (Choline phosphatase 2) (Phosphatidylcholine-hydrolyzing phospholipase D 2)		2759	33090	GO:0070290; GO:0009738; GO:0005509; GO:0009941; GO:0030136; GO:0009873; GO:0016042; GO:0016020; GO:0046470; GO:0004630; GO:0005773	chloroplast envelope [GO:0009941]; clathrin-coated vesicle [GO:0030136]; membrane [GO:0016020]; vacuole [GO:0005773]; calcium ion binding [GO:0005509]; N-acylphosphatidylethanolamine-specific phospholipase D activity [GO:0070290]; phospholipase D activity [GO:0004630]; abscisic acid-activated signaling pathway [GO:0009738]; ethylene-activated signaling pathway [GO:0009873]; lipid catabolic proces…
Q9ZV25	PLL4 At2g28890 F8N16.18	Probable protein phosphatase 2C 23 (AtPP2C23) (EC 3.1.3.16) (Protein POLTERGEIST-LIKE 4) (Protein phosphatase 2C PLL4) (PP2C PLL4)		2759	33090	GO:0048366; GO:0046872; GO:0005634; GO:0005886; GO:0004722	nucleus [GO:0005634]; plasma membrane [GO:0005886]; metal ion binding [GO:0046872]; protein serine/threonine phosphatase activity [GO:0004722]; leaf development [GO:0048366]
P08299		Pathogenesis-related protein 1A (PR-1A)		2759	33090	GO:0006952; GO:0005576; GO:0009607; GO:0005773	extracellular region [GO:0005576]; vacuole [GO:0005773]; defense response [GO:0006952]; response to biotic stimulus [GO:0009607]
P46466	TBP2 Os07g0691800 LOC_Os07g49150 P0034A04.112	26S protease regulatory subunit 4 homolog (Tat-binding protein homolog 2)		2759	33090	GO:0005524; GO:0030433; GO:0017025; GO:0031597; GO:0031595; GO:0045899; GO:1901800; GO:0008540; GO:0036402	cytosolic proteasome complex [GO:0031597]; nuclear proteasome complex [GO:0031595]; proteasome regulatory particle, base subcomplex [GO:0008540]; ATP binding [GO:0005524]; proteasome-activating ATPase activity [GO:0036402]; TBP-class protein binding [GO:0017025]; ER-associated ubiquitin-dependent protein catabolic process [GO:0030433]; positive regulation of proteasomal protein catabolic process …
P30707	RPL9	60S ribosomal protein L9 (Gibberellin-regulated protein GA)		2759	33090	GO:0019843; GO:0005840; GO:0003735; GO:0006412	ribosome [GO:0005840]; rRNA binding [GO:0019843]; structural constituent of ribosome [GO:0003735]; translation [GO:0006412]
C0LGG6	At1g51890 T14L22.10	Probable LRR receptor-like protein kinase At1g51890 (EC 2.7.11.1)		2759	33090	GO:0005524; GO:0042742; GO:0016021; GO:0005886; GO:0004674	integral component of membrane [GO:0016021]; plasma membrane [GO:0005886]; ATP binding [GO:0005524]; protein serine/threonine kinase activity [GO:0004674]; defense response to bacterium [GO:0042742]
Q8X132	hh2a hta-1 NCU02437	Histone H2A		2759	4751	GO:0003677; GO:0006281; GO:0006342; GO:0000790; GO:0000786	nuclear chromatin [GO:0000790]; nucleosome [GO:0000786]; DNA binding [GO:0003677]; chromatin silencing [GO:0006342]; DNA repair [GO:0006281]
Q43270	PLD1	Phospholipase D alpha 1 (PLD alpha 1) (EC 3.1.4.4) (Choline phosphatase 1) (Phosphatidylcholine-hydrolyzing phospholipase D 1)		2759	33090	GO:0070290; GO:0005509; GO:0016042; GO:0016020; GO:0046470; GO:0004630	membrane [GO:0016020]; calcium ion binding [GO:0005509]; N-acylphosphatidylethanolamine-specific phospholipase D activity [GO:0070290]; phospholipase D activity [GO:0004630]; lipid catabolic process [GO:0016042]; phosphatidylcholine metabolic process [GO:0046470]
Q9ZV15	CPK20 At2g38910 T7F6.8	Calcium-dependent protein kinase 20 (EC 2.7.11.1)		2759	33090	GO:0005524; GO:0009738; GO:0005509; GO:0009931; GO:0005516; GO:0004683; GO:0005737; GO:0035556; GO:0005634; GO:0018105; GO:0005886; GO:0046777	cytoplasm [GO:0005737]; nucleus [GO:0005634]; plasma membrane [GO:0005886]; ATP binding [GO:0005524]; calcium ion binding [GO:0005509]; calcium-dependent protein serine/threonine kinase activity [GO:0009931]; calmodulin binding [GO:0005516]; calmodulin-dependent protein kinase activity [GO:0004683]; abscisic acid-activated signaling pathway [GO:0009738]; intracellular signal transduction [GO:0035…
Q9SYQ8	CLV1 At1g75820 T4O12.5	Receptor protein kinase CLAVATA1 (EC 2.7.11.1)		2759	33090	GO:0005524; GO:0030154; GO:0016021; GO:0016020; GO:0007275; GO:0000325; GO:0005886; GO:0009506; GO:0043621; GO:0033612; GO:0004702; GO:0009934; GO:0023014	integral component of membrane [GO:0016021]; membrane [GO:0016020]; plant-type vacuole [GO:0000325]; plasma membrane [GO:0005886]; plasmodesma [GO:0009506]; ATP binding [GO:0005524]; protein self-association [GO:0043621]; receptor serine/threonine kinase binding [GO:0033612]; receptor signaling protein serine/threonine kinase activity [GO:0004702]; cell differentiation [GO:0030154]; multicellular…
P93665	CDN1	(+)-delta-cadinene synthase (D-cadinene synthase) (EC 4.2.3.13)	PATHWAY: Secondary metabolite biosynthesis; terpenoid biosynthesis.	2759	33090	GO:0047461; GO:0000287; GO:0016114	(+)-delta-cadinene synthase activity [GO:0047461]; magnesium ion binding [GO:0000287]; terpenoid biosynthetic process [GO:0016114]
Q8W0A1	Os01g0580200 LOC_Os01g39830 P0672C09.21	Beta-galactosidase 2 (Lactase 2) (EC 3.2.1.23)		2759	33090	GO:0048046; GO:0004565; GO:0030246; GO:0005975; GO:0005618; GO:0005773	apoplast [GO:0048046]; cell wall [GO:0005618]; vacuole [GO:0005773]; beta-galactosidase activity [GO:0004565]; carbohydrate binding [GO:0030246]; carbohydrate metabolic process [GO:0005975]
Q8RWC5	FLA16 At2g35860 F11F19.23	Fasciclin-like arabinogalactan protein 16		2759	33090	GO:0005576	extracellular region [GO:0005576]
P33144	bimB AN8783	Separin (EC 3.4.22.49) (Cell division-associated protein bimB) (Separase)		2759	4751	GO:0051301; GO:0004197; GO:0005737; GO:0051307; GO:0007067; GO:0072686; GO:0005634; GO:1901970	cytoplasm [GO:0005737]; mitotic spindle [GO:0072686]; nucleus [GO:0005634]; cysteine-type endopeptidase activity [GO:0004197]; cell division [GO:0051301]; meiotic chromosome separation [GO:0051307]; mitotic nuclear division [GO:0007067]; positive regulation of mitotic sister chromatid separation [GO:1901970]
Q9SIM9	MAX2 FBL7 KAI1 ORE9 At2g42620 F14N22.11	F-box protein MAX2 (F-box/LRR-repeat protein 7) (Protein KARRIKIN INSENSITIVE 1) (Protein MORE AXILLARY BRANCHING 2) (Protein ORESARA 9)	PATHWAY: Protein modification; protein ubiquitination.	2759	33090	GO:0019005; GO:0009926; GO:0009734; GO:0042335; GO:0010187; GO:0005634; GO:1902584; GO:0016567; GO:0009934; GO:0009416; GO:0009414; GO:0010016	nucleus [GO:0005634]; SCF ubiquitin ligase complex [GO:0019005]; auxin polar transport [GO:0009926]; auxin-activated signaling pathway [GO:0009734]; cuticle development [GO:0042335]; negative regulation of seed germination [GO:0010187]; positive regulation of response to water deprivation [GO:1902584]; protein ubiquitination [GO:0016567]; regulation of meristem structural organization [GO:0009934…
P83948		Pectinesterase 3 (PE 3) (EC 3.1.1.11) (Pectin methylesterase 3)	PATHWAY: Glycan metabolism; pectin degradation; 2-dehydro-3-deoxy-D-gluconate from pectin: step 1/5.	2759	33090	GO:0045330; GO:0005618; GO:0042545; GO:0004857; GO:0005576; GO:0045490; GO:0030599	cell wall [GO:0005618]; extracellular region [GO:0005576]; aspartyl esterase activity [GO:0045330]; enzyme inhibitor activity [GO:0004857]; pectinesterase activity [GO:0030599]; cell wall modification [GO:0042545]; pectin catabolic process [GO:0045490]
P49211	RPL32A At4g18100 F15J5.70	60S ribosomal protein L32-1		2759	33090	GO:0005829; GO:0022625; GO:0022626; GO:0005730; GO:0003735; GO:0006412	cytosol [GO:0005829]; cytosolic large ribosomal subunit [GO:0022625]; cytosolic ribosome [GO:0022626]; nucleolus [GO:0005730]; structural constituent of ribosome [GO:0003735]; translation [GO:0006412]
Q42525	HXK1 GIN2 At4g29130 F19B15.160	Hexokinase-1 (EC 2.7.1.1) (Protein GLUCOSE INSENSITIVE 2)		2759	33090	GO:0005524; GO:0005829; GO:0008865; GO:0004340; GO:0051156; GO:0005536; GO:0010255; GO:0006096; GO:0004396; GO:0019320; GO:0016021; GO:0019158; GO:0016020; GO:0005741; GO:0005739; GO:0005634; GO:0009536; GO:0012501; GO:0090332; GO:0010182; GO:0010148; GO:0005774; GO:0005773; GO:0008270	cytosol [GO:0005829]; integral component of membrane [GO:0016021]; membrane [GO:0016020]; mitochondrial outer membrane [GO:0005741]; mitochondrion [GO:0005739]; nucleus [GO:0005634]; plastid [GO:0009536]; vacuolar membrane [GO:0005774]; vacuole [GO:0005773]; ATP binding [GO:0005524]; fructokinase activity [GO:0008865]; glucokinase activity [GO:0004340]; glucose binding [GO:0005536]; hexokinase ac…
Q0JNR2	Os01g0270100 LOC_Os01g16430 P0667A10.20	Cysteine proteinase inhibitor 12 (Oryzacystatin XII) (OC-XII) (Oryzacystatin-12)		2759	33090	GO:0004869; GO:0006952; GO:0005576	extracellular region [GO:0005576]; cysteine-type endopeptidase inhibitor activity [GO:0004869]; defense response [GO:0006952]
Q9SA56	PSAD2 At1g03130 F10O3_4	Photosystem I reaction center subunit II-2, chloroplastic (Photosystem I 20 kDa subunit 2) (PSI-D2)		2759	33090	GO:0009507; GO:0009941; GO:0009534; GO:0009535; GO:0016020; GO:0015979; GO:0009538; GO:0009579	chloroplast [GO:0009507]; chloroplast envelope [GO:0009941]; chloroplast thylakoid [GO:0009534]; chloroplast thylakoid membrane [GO:0009535]; membrane [GO:0016020]; photosystem I reaction center [GO:0009538]; thylakoid [GO:0009579]; photosynthesis [GO:0015979]
Q0WKY2	CCR4-5 At1g73875 F2P9.30	Carbon catabolite repressor protein 4 homolog 5 (CCR4 homolog 5) (EC 3.1.13.4)		2759	33090	GO:0003723; GO:0005737; GO:0046872; GO:0005634; GO:0004535; GO:0006355; GO:0006351	cytoplasm [GO:0005737]; nucleus [GO:0005634]; metal ion binding [GO:0046872]; poly(A)-specific ribonuclease activity [GO:0004535]; RNA binding [GO:0003723]; regulation of transcription, DNA-templated [GO:0006355]; transcription, DNA-templated [GO:0006351]
Q9SSR4	At1g52620 F6D8.16	Pentatricopeptide repeat-containing protein At1g52620		2759	33090
Q85WW5	psbD	Photosystem II D2 protein (PSII D2 protein) (EC 1.10.3.9) (Photosystem Q(A) protein)		2759	33090	GO:0016168; GO:0009535; GO:0045156; GO:0016021; GO:0005506; GO:0016491; GO:0009772; GO:0009523; GO:0018298	chloroplast thylakoid membrane [GO:0009535]; integral component of membrane [GO:0016021]; photosystem II [GO:0009523]; chlorophyll binding [GO:0016168]; electron transporter, transferring electrons within the cyclic electron transport pathway of photosynthesis activity [GO:0045156]; iron ion binding [GO:0005506]; oxidoreductase activity [GO:0016491]; photosynthetic electron transport in photosyst…
Q9XIW1	XTH5 EXGT-A4 XTR12 At5g13870 MAC12.33	Probable xyloglucan endotransglucosylase/hydrolase protein 5 (At-XTH5) (XTH-5) (EC 2.4.1.207)		2759	33090	GO:0048046; GO:0005618; GO:0042546; GO:0071555; GO:0004553; GO:0010411; GO:0016762	apoplast [GO:0048046]; cell wall [GO:0005618]; hydrolase activity, hydrolyzing O-glycosyl compounds [GO:0004553]; xyloglucan:xyloglucosyl transferase activity [GO:0016762]; cell wall biogenesis [GO:0042546]; cell wall organization [GO:0071555]; xyloglucan metabolic process [GO:0010411]
O80366	ARR9 ATRR4 At3g57040 F24I3.120	Two-component response regulator ARR9 (Response reactor 4)		2759	33090	GO:0007623; GO:0009736; GO:0005634; GO:0000156; GO:0000160; GO:0006355; GO:0009735; GO:0006351	nucleus [GO:0005634]; phosphorelay response regulator activity [GO:0000156]; circadian rhythm [GO:0007623]; cytokinin-activated signaling pathway [GO:0009736]; phosphorelay signal transduction system [GO:0000160]; regulation of transcription, DNA-templated [GO:0006355]; response to cytokinin [GO:0009735]; transcription, DNA-templated [GO:0006351]
Q5Z9S8	ABCG42 PDR12 Os06g0554800 LOC_Os06g36090 P0458E11.3-1 P0458E11.3-2	ABC transporter G family member 42 (OsABCG42) (Pleiotropic drug resistance protein 12) (OsPDR12)		2759	33090	GO:0005524; GO:0042626; GO:0016021; GO:0005886; GO:0055085	integral component of membrane [GO:0016021]; plasma membrane [GO:0005886]; ATP binding [GO:0005524]; ATPase activity, coupled to transmembrane movement of substances [GO:0042626]; transmembrane transport [GO:0055085]
Q5Z676	CML29 Os06g0691600 LOC_Os06g47640 OsJ_021585 P0532H03.18	Probable calcium-binding protein CML29 (Calmodulin-like protein 29)		2759	33090	GO:0005509	calcium ion binding [GO:0005509]
Q4HVS2	GNT1 FGSG_10936	Glucose N-acetyltransferase 1 (EC 2.4.1.-) (N-acetylglucosaminyltransferase)		2759	4751	GO:0000139; GO:0008375; GO:0016021; GO:0006487; GO:0005774	Golgi membrane [GO:0000139]; integral component of membrane [GO:0016021]; vacuolar membrane [GO:0005774]; acetylglucosaminyltransferase activity [GO:0008375]; protein N-linked glycosylation [GO:0006487]
Q7SZ10	ppp1cc-b	Serine/threonine-protein phosphatase PP1-gamma catalytic subunit B (PP-1G-B) (Protein phosphatase 1 zeta) (xPP1-zeta) (EC 3.1.3.16)		2759	33208	GO:0051301; GO:0032154; GO:0000777; GO:0005977; GO:0046872; GO:0030496; GO:0005739; GO:0007067; GO:0007084; GO:0016607; GO:0005730; GO:0006470; GO:0004722	cleavage furrow [GO:0032154]; condensed chromosome kinetochore [GO:0000777]; midbody [GO:0030496]; mitochondrion [GO:0005739]; nuclear speck [GO:0016607]; nucleolus [GO:0005730]; metal ion binding [GO:0046872]; protein serine/threonine phosphatase activity [GO:0004722]; cell division [GO:0051301]; glycogen metabolic process [GO:0005977]; mitotic nuclear division [GO:0007067]; mitotic nuclear enve…
Q9M1E1	NPF2.6 At3g45660 F9K21.240 T6D9.2	Protein NRT1/ PTR FAMILY 2.6 (AtNPF2.6) (Probable nitrate excretion transporter 2) (Protein NAXT1-like 1)		2759	33090	GO:0016021; GO:0042128; GO:0005215	integral component of membrane [GO:0016021]; transporter activity [GO:0005215]; nitrate assimilation [GO:0042128]
Q9SYK1	At1g05600 F3F20.5	Pentatricopeptide repeat-containing protein At1g05600		2759	33090
P32289		Glutamine synthetase nodule isozyme (GS) (EC 6.3.1.2) (Glutamate--ammonia ligase)		2759	33090	GO:0005524; GO:0005737; GO:0004356; GO:0006542; GO:0009399	cytoplasm [GO:0005737]; ATP binding [GO:0005524]; glutamate-ammonia ligase activity [GO:0004356]; glutamine biosynthetic process [GO:0006542]; nitrogen fixation [GO:0009399]
P07954	FH	Fumarate hydratase, mitochondrial (Fumarase) (EC 4.2.1.2)	PATHWAY: Carbohydrate metabolism; tricarboxylic acid cycle; (S)-malate from fumarate: step 1/1.	2759	33208	GO:0005737; GO:0005829; GO:0070062; GO:0004333; GO:0006106; GO:0048873; GO:0006108; GO:0005759; GO:0005739; GO:0051262; GO:0006099; GO:0045239	cytoplasm [GO:0005737]; cytosol [GO:0005829]; extracellular exosome [GO:0070062]; mitochondrial matrix [GO:0005759]; mitochondrion [GO:0005739]; tricarboxylic acid cycle enzyme complex [GO:0045239]; fumarate hydratase activity [GO:0004333]; fumarate metabolic process [GO:0006106]; homeostasis of number of cells within a tissue [GO:0048873]; malate metabolic process [GO:0006108]; protein tetrameri…
Q96290	MSSP1 MT1 At1g20840 F2D10.36 F9H16.18	Monosaccharide-sensing protein 1 (Monosaccharide transporter 1) (Sugar transporter MSSP1) (Sugar transporter MT1)		2759	33090	GO:0046323; GO:1904659; GO:0005355; GO:0035428; GO:0005887; GO:0009705; GO:0015992; GO:0009624; GO:0005351; GO:0005774; GO:0005773	integral component of plasma membrane [GO:0005887]; plant-type vacuole membrane [GO:0009705]; vacuolar membrane [GO:0005774]; vacuole [GO:0005773]; glucose transmembrane transporter activity [GO:0005355]; sugar:proton symporter activity [GO:0005351]; glucose import [GO:0046323]; glucose transmembrane transport [GO:1904659]; hexose transmembrane transport [GO:0035428]; proton transport [GO:0015992…
Q0CNV1	pdcA ATEG_04633	Pyruvate decarboxylase (EC 4.1.1.1)		2759	4751	GO:0000287; GO:0004737; GO:0030976	magnesium ion binding [GO:0000287]; pyruvate decarboxylase activity [GO:0004737]; thiamine pyrophosphate binding [GO:0030976]
Q9C5U2	AHK2 At5g35750 MXH1.16	Histidine kinase 2 (EC 2.7.13.3) (Arabidopsis histidine kinase 2) (AtHK2) (Protein AUTHENTIC HIS-KINASE 2)		2759	33090	GO:0071215; GO:0070417; GO:0009884; GO:0009736; GO:0005789; GO:0042802; GO:0016021; GO:0019900; GO:0007275; GO:0034757; GO:0018106; GO:0010087; GO:0000155; GO:0005886; GO:0004673; GO:0043424; GO:0010271; GO:0009909; GO:0048509; GO:0010029; GO:0048831; GO:0009737; GO:0006970; GO:0009651; GO:0009636; GO:0009414; GO:0080117	endoplasmic reticulum membrane [GO:0005789]; integral component of membrane [GO:0016021]; plasma membrane [GO:0005886]; cytokinin receptor activity [GO:0009884]; identical protein binding [GO:0042802]; kinase binding [GO:0019900]; phosphorelay sensor kinase activity [GO:0000155]; protein histidine kinase activity [GO:0004673]; protein histidine kinase binding [GO:0043424]; cellular response to ab…
Q9LSP0	PER29 P29 At3g17070 K14A17.14 K14A17.3	Peroxidase 29 (Atperox P29) (EC 1.11.1.7) (ATP40)		2759	33090	GO:0005576; GO:0020037; GO:0042744; GO:0046872; GO:0004601; GO:0006979	extracellular region [GO:0005576]; heme binding [GO:0020037]; metal ion binding [GO:0046872]; peroxidase activity [GO:0004601]; hydrogen peroxide catabolic process [GO:0042744]; response to oxidative stress [GO:0006979]
Q10710	STA	Sugar carrier protein A		2759	33090	GO:0008643; GO:0016021; GO:0022891; GO:0015293	integral component of membrane [GO:0016021]; substrate-specific transmembrane transporter activity [GO:0022891]; symporter activity [GO:0015293]; carbohydrate transport [GO:0008643]
Q42578	PER53 P53 At5g06720 MPH15.8	Peroxidase 53 (Atperox P53) (EC 1.11.1.7) (ATPA2)		2759	33090	GO:0005794; GO:0002215; GO:0005576; GO:0009908; GO:0020037; GO:0042744; GO:0046872; GO:0004601; GO:0006979	extracellular region [GO:0005576]; Golgi apparatus [GO:0005794]; heme binding [GO:0020037]; metal ion binding [GO:0046872]; peroxidase activity [GO:0004601]; defense response to nematode [GO:0002215]; flower development [GO:0009908]; hydrogen peroxide catabolic process [GO:0042744]; response to oxidative stress [GO:0006979]
Q94A08	RFS2 RS2 SIP2 At3g57520 T8H10.120	Probable galactinol--sucrose galactosyltransferase 2 (EC 2.4.1.82) (Protein SEED IMBIBITION 2) (Raffinose synthase 2)		2759	33090	GO:0009506; GO:0052692; GO:0034484; GO:0080167; GO:0006979; GO:0016757	plasmodesma [GO:0009506]; raffinose alpha-galactosidase activity [GO:0052692]; transferase activity, transferring glycosyl groups [GO:0016757]; raffinose catabolic process [GO:0034484]; response to karrikin [GO:0080167]; response to oxidative stress [GO:0006979]
Q9ZS34	CHLP	Geranylgeranyl diphosphate reductase, chloroplastic (EC 1.3.1.83) (Geranylgeranyl reductase)	PATHWAY: Porphyrin-containing compound metabolism; chlorophyll biosynthesis.; PATHWAY: Cofactor biosynthesis; tocopherol biosynthesis.	2759	33090	GO:0071949; GO:0015995; GO:0009507; GO:0033385; GO:0045550; GO:0016628; GO:0015979; GO:0033521; GO:0010189	chloroplast [GO:0009507]; FAD binding [GO:0071949]; geranylgeranyl reductase activity [GO:0045550]; oxidoreductase activity, acting on the CH-CH group of donors, NAD or NADP as acceptor [GO:0016628]; chlorophyll biosynthetic process [GO:0015995]; geranylgeranyl diphosphate metabolic process [GO:0033385]; photosynthesis [GO:0015979]; phytyl diphosphate biosynthetic process [GO:0033521]; vitamin E …
Q5AWS6	cdc48 AN7254	Cell division control protein 48		2759	4751	GO:0005524; GO:0005829; GO:0061166; GO:0016787; GO:0051228; GO:1990023; GO:0000790; GO:0016485; GO:0015031; GO:0033047; GO:0006511	cytosol [GO:0005829]; mitotic spindle midzone [GO:1990023]; nuclear chromatin [GO:0000790]; ATP binding [GO:0005524]; hydrolase activity [GO:0016787]; establishment of endoplasmic reticulum localization involved in endoplasmic reticulum polarization at cell division site [GO:0061166]; mitotic spindle disassembly [GO:0051228]; protein processing [GO:0016485]; protein transport [GO:0015031]; regula…
Q9C5C5	At1g07700 F24B9.21	Thioredoxin-like 4, chloroplastic (Lilium-type thioredoxin 3)		2759	33090	GO:0045454; GO:0009507; GO:0009570; GO:0006662; GO:0015035	chloroplast [GO:0009507]; chloroplast stroma [GO:0009570]; protein disulfide oxidoreductase activity [GO:0015035]; cell redox homeostasis [GO:0045454]; glycerol ether metabolic process [GO:0006662]
Q2MI72	psbH	Photosystem II reaction center protein H (PSII-H) (Photosystem II 10 kDa phosphoprotein)		2759	33090	GO:0009535; GO:0016021; GO:0042301; GO:0015979; GO:0009523; GO:0050821	chloroplast thylakoid membrane [GO:0009535]; integral component of membrane [GO:0016021]; photosystem II [GO:0009523]; phosphate ion binding [GO:0042301]; photosynthesis [GO:0015979]; protein stabilization [GO:0050821]
Q9ZPV8	COAD PPAT At2g18250 T30D6.24	Phosphopantetheine adenylyltransferase (EC 2.7.7.3) (AtCoaD) (Dephospho-CoA pyrophosphorylase) (Pantetheine-phosphate adenylyltransferase)	PATHWAY: Cofactor biosynthesis; coenzyme A biosynthesis; CoA from (R)-pantothenate: step 4/5.	2759	33090	GO:0005524; GO:0015937; GO:0005829; GO:0004140; GO:0040007; GO:0006629; GO:0019915; GO:0004595; GO:0016310; GO:0080020; GO:0006970; GO:0009651	cytosol [GO:0005829]; ATP binding [GO:0005524]; dephospho-CoA kinase activity [GO:0004140]; pantetheine-phosphate adenylyltransferase activity [GO:0004595]; coenzyme A biosynthetic process [GO:0015937]; growth [GO:0040007]; lipid metabolic process [GO:0006629]; lipid storage [GO:0019915]; phosphorylation [GO:0016310]; regulation of coenzyme A biosynthetic process [GO:0080020]; response to osmotic…
Q7G8V2	ARR15 At1g74890 F25A4.14 F9E10.26	Two-component response regulator ARR15		2759	33090	GO:0009736; GO:0005737; GO:0005634; GO:0000156; GO:0006355; GO:0009735; GO:0006351	cytoplasm [GO:0005737]; nucleus [GO:0005634]; phosphorelay response regulator activity [GO:0000156]; cytokinin-activated signaling pathway [GO:0009736]; regulation of transcription, DNA-templated [GO:0006355]; response to cytokinin [GO:0009735]; transcription, DNA-templated [GO:0006351]
Q0ZJ32	atpI GSVIVT00013243001 LOC100246719 VIVICP009	ATP synthase subunit a, chloroplastic (ATP synthase F0 sector subunit a) (F-ATPase subunit IV)		2759	33090	GO:0015986; GO:0009535; GO:0016021; GO:0005886; GO:0046933; GO:0045263	chloroplast thylakoid membrane [GO:0009535]; integral component of membrane [GO:0016021]; plasma membrane [GO:0005886]; proton-transporting ATP synthase complex, coupling factor F(o) [GO:0045263]; proton-transporting ATP synthase activity, rotational mechanism [GO:0046933]; ATP synthesis coupled proton transport [GO:0015986]
Q8LE52	DHAR3 At5g16710 F5E19.50	Glutathione S-transferase DHAR3, chloroplastic (EC 2.5.1.18) (Chloride intracellular channel homolog 3) (CLIC homolog 3) (Glutathione-dependent dehydroascorbate reductase 3) (AtDHAR3) (ChlDHAR) (GSH-dependent dehydroascorbate reductase 3)		2759	33090	GO:0098869; GO:0009507; GO:0009941; GO:0009570; GO:0045174; GO:0006749; GO:0004364; GO:0010731; GO:0009735	chloroplast [GO:0009507]; chloroplast envelope [GO:0009941]; chloroplast stroma [GO:0009570]; glutathione dehydrogenase (ascorbate) activity [GO:0045174]; glutathione transferase activity [GO:0004364]; cellular oxidant detoxification [GO:0098869]; glutathione metabolic process [GO:0006749]; protein glutathionylation [GO:0010731]; response to cytokinin [GO:0009735]
Q9XHM1	TIF3C1 AM3-1	Eukaryotic translation initiation factor 3 subunit C (eIF3c) (Eukaryotic translation initiation factor 3 subunit 8) (eIF3 p110)		2759	33090	GO:0016282; GO:0033290; GO:0005852; GO:0001731; GO:0006446; GO:0003743	eukaryotic 43S preinitiation complex [GO:0016282]; eukaryotic 48S preinitiation complex [GO:0033290]; eukaryotic translation initiation factor 3 complex [GO:0005852]; translation initiation factor activity [GO:0003743]; formation of translation preinitiation complex [GO:0001731]; regulation of translational initiation [GO:0006446]
P17648	ADH	Alcohol dehydrogenase (EC 1.1.1.1)		2759	33090	GO:0004022; GO:0005737; GO:0008270	cytoplasm [GO:0005737]; alcohol dehydrogenase (NAD) activity [GO:0004022]; zinc ion binding [GO:0008270]
Q9B6E8	ND1	NADH-ubiquinone oxidoreductase chain 1 (EC 1.6.5.3) (NADH dehydrogenase subunit 1)		2759	4751	GO:0008137; GO:0016021; GO:0005743; GO:0070469	integral component of membrane [GO:0016021]; mitochondrial inner membrane [GO:0005743]; respiratory chain [GO:0070469]; NADH dehydrogenase (ubiquinone) activity [GO:0008137]
Q60DX8	BGLU22 Os05g0366600 LOC_Os05g30350 OSJNBa0090H02.10	Beta-glucosidase 22 (Os5bglu22) (EC 3.2.1.21)		2759	33090	GO:0008422; GO:0005975; GO:1901657	beta-glucosidase activity [GO:0008422]; carbohydrate metabolic process [GO:0005975]; glycosyl compound metabolic process [GO:1901657]
Q9ZVX2	AMS BHLH21 EN48 At2g16910 F12A24.9	Transcription factor ABORTED MICROSPORES (Basic helix-loop-helix protein 21) (AtbHLH21) (bHLH 21) (Transcription factor EN 48) (bHLH transcription factor bHLH021)		2759	33090	GO:0000978; GO:0048658; GO:0005634; GO:0009555; GO:0006355; GO:0003700; GO:0006351	nucleus [GO:0005634]; RNA polymerase II core promoter proximal region sequence-specific DNA binding [GO:0000978]; transcription factor activity, sequence-specific DNA binding [GO:0003700]; anther wall tapetum development [GO:0048658]; pollen development [GO:0009555]; regulation of transcription, DNA-templated [GO:0006355]; transcription, DNA-templated [GO:0006351]
Q949Q7	SCPL29 At4g30810 F6I18.280 T10C21.3	Serine carboxypeptidase-like 29 (EC 3.4.16.-)		2759	33090	GO:0005576; GO:0051603; GO:0004185; GO:0005773	extracellular region [GO:0005576]; vacuole [GO:0005773]; serine-type carboxypeptidase activity [GO:0004185]; proteolysis involved in cellular protein catabolic process [GO:0051603]
Q07078	HSP81-3 Os09g0482400 P0463D04.35; Os09g0482600 LOC_Os09g30418	Heat shock protein 81-3 (HSP81-3) (Gravity-specific protein GSC 381)		2759	33090	GO:0005524; GO:0005737; GO:0006457; GO:0006950	cytoplasm [GO:0005737]; ATP binding [GO:0005524]; protein folding [GO:0006457]; response to stress [GO:0006950]
Q9FRL3	At1g75220 F22H5.6	Sugar transporter ERD6-like 6		2759	33090	GO:0005794; GO:0042593; GO:0046323; GO:1904659; GO:0005355; GO:0035428; GO:0005887; GO:0009705; GO:0010030; GO:0015992; GO:0005351; GO:0005774	Golgi apparatus [GO:0005794]; integral component of plasma membrane [GO:0005887]; plant-type vacuole membrane [GO:0009705]; vacuolar membrane [GO:0005774]; glucose transmembrane transporter activity [GO:0005355]; sugar:proton symporter activity [GO:0005351]; glucose homeostasis [GO:0042593]; glucose import [GO:0046323]; glucose transmembrane transport [GO:1904659]; hexose transmembrane transport …
Q07204	FBP	Fructose-1,6-bisphosphatase, chloroplastic (FBPase) (EC 3.1.3.11) (D-fructose-1,6-bisphosphate 1-phosphohydrolase)	PATHWAY: Carbohydrate biosynthesis; Calvin cycle.	2759	33090	GO:0009570; GO:0042132; GO:0046872; GO:0019253	chloroplast stroma [GO:0009570]; fructose 1,6-bisphosphate 1-phosphatase activity [GO:0042132]; metal ion binding [GO:0046872]; reductive pentose-phosphate cycle [GO:0019253]
Q8VZG8	MIK2 At4g08850 T32A17.160	MDIS1-interacting receptor like kinase 2 (AtMIK2) (Probable LRR receptor-like serine/threonine-protein kinase At4g08850) (EC 2.7.11.1)		2759	33090	GO:0005524; GO:0016021; GO:0016020; GO:0005886; GO:0009506; GO:0090406; GO:0004674	integral component of membrane [GO:0016021]; membrane [GO:0016020]; plasma membrane [GO:0005886]; plasmodesma [GO:0009506]; pollen tube [GO:0090406]; ATP binding [GO:0005524]; protein serine/threonine kinase activity [GO:0004674]
P25851	FBP At3g54050 F24B22.10	Fructose-1,6-bisphosphatase, chloroplastic (FBPase) (EC 3.1.3.11) (D-fructose-1,6-bisphosphate 1-phosphohydrolase)	PATHWAY: Carbohydrate biosynthesis; Calvin cycle.	2759	33090	GO:0048046; GO:0009507; GO:0009570; GO:0016311; GO:0042132; GO:0030388; GO:0046872; GO:0015979; GO:0009773; GO:0019253; GO:0009409; GO:0009735; GO:0010319; GO:0005985	apoplast [GO:0048046]; chloroplast [GO:0009507]; chloroplast stroma [GO:0009570]; stromule [GO:0010319]; fructose 1,6-bisphosphate 1-phosphatase activity [GO:0042132]; metal ion binding [GO:0046872]; dephosphorylation [GO:0016311]; fructose 1,6-bisphosphate metabolic process [GO:0030388]; photosynthesis [GO:0015979]; photosynthetic electron transport in photosystem I [GO:0009773]; reductive pento…
P14640	TUBA1 TUA1	Tubulin alpha-1 chain (Alpha-1-tubulin)		2759	33090	GO:0005525; GO:0003924; GO:0005737; GO:0005874; GO:0007017; GO:0005200	cytoplasm [GO:0005737]; microtubule [GO:0005874]; GTP binding [GO:0005525]; GTPase activity [GO:0003924]; structural constituent of cytoskeleton [GO:0005200]; microtubule-based process [GO:0007017]
Q5QMM3	WOX8 Os01g0818400 LOC_Os01g60270 OsJ_03880 P0454H12.31	WUSCHEL-related homeobox 8 (OsWOX8) (Protein WOX13)		2759	33090	GO:0003677; GO:0007275; GO:0005634; GO:0006355; GO:0006351	nucleus [GO:0005634]; DNA binding [GO:0003677]; multicellular organism development [GO:0007275]; regulation of transcription, DNA-templated [GO:0006355]; transcription, DNA-templated [GO:0006351]
Q2VEI0	psbC	Photosystem II CP43 reaction center protein (PSII 43 kDa protein) (Protein CP-43)		2759	33090	GO:0016168; GO:0009535; GO:0045156; GO:0016021; GO:0046872; GO:0009772; GO:0009523; GO:0018298	chloroplast thylakoid membrane [GO:0009535]; integral component of membrane [GO:0016021]; photosystem II [GO:0009523]; chlorophyll binding [GO:0016168]; electron transporter, transferring electrons within the cyclic electron transport pathway of photosynthesis activity [GO:0045156]; metal ion binding [GO:0046872]; photosynthetic electron transport in photosystem II [GO:0009772]; protein-chromopho…
Q8RY82	At2g32560 T26B15.12	F-box protein At2g32560		2759	33090
Q06SI2	atpA	ATP synthase subunit alpha, chloroplastic (EC 3.6.3.14) (ATP synthase F1 sector subunit alpha) (F-ATPase subunit alpha)		2759	33090	GO:0005524; GO:0015991; GO:0015986; GO:0009535; GO:0046933; GO:0045261; GO:0046961	chloroplast thylakoid membrane [GO:0009535]; proton-transporting ATP synthase complex, catalytic core F(1) [GO:0045261]; ATP binding [GO:0005524]; proton-transporting ATP synthase activity, rotational mechanism [GO:0046933]; proton-transporting ATPase activity, rotational mechanism [GO:0046961]; ATP hydrolysis coupled proton transport [GO:0015991]; ATP synthesis coupled proton transport [GO:00159…
Q9T076	At4g27520 T29A15.10	Early nodulin-like protein 2 (Phytocyanin-like protein)		2759	33090	GO:0031225; GO:0046658; GO:0048046; GO:0009507; GO:0009055; GO:0005886; GO:0005773	anchored component of membrane [GO:0031225]; anchored component of plasma membrane [GO:0046658]; apoplast [GO:0048046]; chloroplast [GO:0009507]; plasma membrane [GO:0005886]; vacuole [GO:0005773]; electron carrier activity [GO:0009055]
Q1DS65	STU1 CIMG_06848	Protein STU1		2759	4751	GO:0051301; GO:0005737; GO:0005874; GO:0007067; GO:0005634; GO:0005819	cytoplasm [GO:0005737]; microtubule [GO:0005874]; nucleus [GO:0005634]; spindle [GO:0005819]; cell division [GO:0051301]; mitotic nuclear division [GO:0007067]
Q10208	pyk1 SPAC4H3.10c	Pyruvate kinase (PK) (EC 2.7.1.40)	PATHWAY: Carbohydrate degradation; glycolysis; pyruvate from D-glyceraldehyde 3-phosphate: step 5/5.	2759	4751	GO:0005524; GO:0061621; GO:0005829; GO:0016301; GO:0000287; GO:0030955; GO:0042866; GO:0004743	cytosol [GO:0005829]; ATP binding [GO:0005524]; kinase activity [GO:0016301]; magnesium ion binding [GO:0000287]; potassium ion binding [GO:0030955]; pyruvate kinase activity [GO:0004743]; canonical glycolysis [GO:0061621]; pyruvate biosynthetic process [GO:0042866]
Q6PMI5		Histone H4		2759	33090	GO:0003677; GO:0000786; GO:0006334; GO:0005634	nucleosome [GO:0000786]; nucleus [GO:0005634]; DNA binding [GO:0003677]; nucleosome assembly [GO:0006334]
A4FPH0	rpsI SACE_6780	30S ribosomal protein S9		2		GO:0005840; GO:0003735; GO:0006412	ribosome [GO:0005840]; structural constituent of ribosome [GO:0003735]; translation [GO:0006412]
Q96255	PSAT1 At4g35630 F8D20.140	Phosphoserine aminotransferase 1, chloroplastic (AtPSAT1) (EC 2.6.1.52) (Phosphohydroxythreonine aminotransferase)	PATHWAY: Amino-acid biosynthesis; L-serine biosynthesis; L-serine from 3-phospho-D-glycerate: step 2/3.; PATHWAY: Cofactor biosynthesis; pyridoxine 5'-phosphate biosynthesis; pyridoxine 5'-phosphate from D-erythrose 4-phosphate: step 3/5.	2759	33090	GO:0006564; GO:0004648; GO:0009507; GO:0009570; GO:0009536; GO:0009735	chloroplast [GO:0009507]; chloroplast stroma [GO:0009570]; plastid [GO:0009536]; O-phospho-L-serine:2-oxoglutarate aminotransferase activity [GO:0004648]; L-serine biosynthetic process [GO:0006564]; response to cytokinin [GO:0009735]
Q0JL46	Os01g0624000 LOC_Os01g43520 OsJ_02661 P0501G01.30-1	Neutral ceramidase (N-CDase) (NCDase) (OsCDase) (EC 3.5.1.23) (Acylsphingosine deacylase) (N-acylsphingosine amidohydrolase)		2759	33090	GO:0005794; GO:0017040; GO:0005783; GO:0005576	endoplasmic reticulum [GO:0005783]; extracellular region [GO:0005576]; Golgi apparatus [GO:0005794]; ceramidase activity [GO:0017040]
Q8LFY8	ATL54 At1g72220 T9N14.22	RING-H2 finger protein ATL54	PATHWAY: Protein modification; protein ubiquitination.	2759	33090	GO:0016021; GO:0016567; GO:0008270	integral component of membrane [GO:0016021]; zinc ion binding [GO:0008270]; protein ubiquitination [GO:0016567]
P50651	RNR2A RNR2 At3g23580 MDB19.6	Ribonucleoside-diphosphate reductase small chain A (EC 1.17.4.1) (Ribonucleoside-diphosphate reductase R2A subunit) (AtRNR2) (Protein R2at) (Ribonucleotide reductase small subunit A)	PATHWAY: Genetic information processing; DNA replication.	2759	33090	GO:0006281; GO:0006260; GO:0005829; GO:0009186; GO:0009263; GO:0046872; GO:0007275; GO:0051726; GO:0004748; GO:0005971; GO:0009259	cytosol [GO:0005829]; ribonucleoside-diphosphate reductase complex [GO:0005971]; metal ion binding [GO:0046872]; ribonucleoside-diphosphate reductase activity, thioredoxin disulfide as acceptor [GO:0004748]; deoxyribonucleoside diphosphate metabolic process [GO:0009186]; deoxyribonucleotide biosynthetic process [GO:0009263]; DNA repair [GO:0006281]; DNA replication [GO:0006260]; multicellular org…
Q39243	NTR1 NTRB At4g35460 F15J1.30	Thioredoxin reductase 1 (EC 1.8.1.9) (NADPH-dependent thioredoxin reductase 1) (NTR1) (NADPH-dependent thioredoxin reductase B) (AtNTRB)		2759	33090	GO:0009941; GO:0005829; GO:0005739; GO:0019430; GO:0004791	chloroplast envelope [GO:0009941]; cytosol [GO:0005829]; mitochondrion [GO:0005739]; thioredoxin-disulfide reductase activity [GO:0004791]; removal of superoxide radicals [GO:0019430]
Q09ME1	rpl14	50S ribosomal protein L14, chloroplastic		2759	33090	GO:0009507; GO:0015934; GO:0019843; GO:0003735; GO:0006412	chloroplast [GO:0009507]; large ribosomal subunit [GO:0015934]; rRNA binding [GO:0019843]; structural constituent of ribosome [GO:0003735]; translation [GO:0006412]
Q9LT35	NEK6 At3g20860 MOE17.17	Serine/threonine-protein kinase Nek6 (EC 2.7.11.1) (NimA-related protein kinase 6) (AtNek6)		2759	33090	GO:0005524; GO:0043622; GO:0010311; GO:0010366; GO:0006468; GO:0004674	ATP binding [GO:0005524]; protein serine/threonine kinase activity [GO:0004674]; cortical microtubule organization [GO:0043622]; lateral root formation [GO:0010311]; negative regulation of ethylene biosynthetic process [GO:0010366]; protein phosphorylation [GO:0006468]
Q9MA41	CTL1 ARM ELP1 ERH2 HOT2 POM1 At1g05850 T20M3.12	Chitinase-like protein 1 (AtCTL1) (Protein ANION ALTERED ROOT MORPHOLOGY) (Protein ECTOPIC DEPOSITION OF LIGNIN IN PITH 1) (Protein ECTOPIC ROOT HAIR 2) (Protein POM-POM1) (Protein SENSITIVE TO HOT TEMPERATURES 2)		2759	33090	GO:0005794; GO:0048046; GO:0016998; GO:0030244; GO:0006032; GO:0009873; GO:0009825; GO:0030247; GO:0010337; GO:0009735; GO:0009408; GO:0010167; GO:0009651; GO:0009414; GO:0010053	apoplast [GO:0048046]; Golgi apparatus [GO:0005794]; polysaccharide binding [GO:0030247]; cell wall macromolecule catabolic process [GO:0016998]; cellulose biosynthetic process [GO:0030244]; chitin catabolic process [GO:0006032]; ethylene-activated signaling pathway [GO:0009873]; multidimensional cell growth [GO:0009825]; regulation of salicylic acid metabolic process [GO:0010337]; response to cy…
A7PZL3	GSVIVT00026920001 LOC100243180	Probable polygalacturonase (PG) (EC 3.2.1.15) (Pectinase)		2759	33090	GO:0005975; GO:0016021; GO:0004650	integral component of membrane [GO:0016021]; polygalacturonase activity [GO:0004650]; carbohydrate metabolic process [GO:0005975]
Q6C4M9	HOG1 YALI0E25135g	Mitogen-activated protein kinase HOG1 (MAP kinase HOG1) (EC 2.7.11.24)		2759	4751	GO:0005524; GO:0038079; GO:1990263; GO:0071473; GO:0005829; GO:0031990; GO:0005743; GO:0005758; GO:0005634; GO:0010971; GO:0045860; GO:1903643; GO:0036283; GO:0036091; GO:1903715; GO:1900391; GO:0010847; GO:0010848; GO:1990497; GO:0035065; GO:1902629; GO:0010520; GO:0006351	cytosol [GO:0005829]; mitochondrial inner membrane [GO:0005743]; mitochondrial intermembrane space [GO:0005758]; nucleus [GO:0005634]; ATP binding [GO:0005524]; MAP kinase activity involved in osmosensory signaling pathway [GO:0038079]; cellular response to cation stress [GO:0071473]; MAPK cascade in response to starvation [GO:1990263]; mRNA export from nucleus in response to heat stress [GO:0031…
P69551	psbA	Photosystem II protein D1 (PSII D1 protein) (EC 1.10.3.9) (Photosystem II Q(B) protein)		2759	33090	GO:0016168; GO:0009535; GO:0045156; GO:0016021; GO:0046872; GO:0016491; GO:0009772; GO:0009523; GO:0018298; GO:0009635	chloroplast thylakoid membrane [GO:0009535]; integral component of membrane [GO:0016021]; photosystem II [GO:0009523]; chlorophyll binding [GO:0016168]; electron transporter, transferring electrons within the cyclic electron transport pathway of photosynthesis activity [GO:0045156]; metal ion binding [GO:0046872]; oxidoreductase activity [GO:0016491]; photosynthetic electron transport in photosys…
P04051	RPO31 RPC1 RPC160 YOR116C O3254 YOR3254C	DNA-directed RNA polymerase III subunit RPC1 (RNA polymerase III subunit C1) (EC 2.7.7.6) (DNA-directed RNA polymerase III largest subunit) (RNA polymerase III subunit C160)		2759	4751	GO:0003677; GO:0005666; GO:0003899; GO:0046872; GO:0005654; GO:0042797; GO:0006386; GO:0006385; GO:0006383	DNA-directed RNA polymerase III complex [GO:0005666]; nucleoplasm [GO:0005654]; DNA binding [GO:0003677]; DNA-directed RNA polymerase activity [GO:0003899]; metal ion binding [GO:0046872]; termination of RNA polymerase III transcription [GO:0006386]; transcription elongation from RNA polymerase III promoter [GO:0006385]; transcription from RNA polymerase III promoter [GO:0006383]; tRNA transcript…
O64989	CYP90B1 DWF4 At3g50660 T3A5.40	Cytochrome P450 90B1 (EC 1.14.-.-) (Protein DWARF 4) (Dwarf4) (Steroid 22-alpha-hydroxylase)	PATHWAY: Plant hormone biosynthesis; brassinosteroid biosynthesis.	2759	33090	GO:0016132; GO:0010268; GO:0005783; GO:0020037; GO:0016021; GO:0005506; GO:0009867; GO:0048366; GO:0010358; GO:0016705; GO:0009741; GO:0009753; GO:0010012; GO:0016125; GO:0009826	endoplasmic reticulum [GO:0005783]; integral component of membrane [GO:0016021]; heme binding [GO:0020037]; iron ion binding [GO:0005506]; oxidoreductase activity, acting on paired donors, with incorporation or reduction of molecular oxygen [GO:0016705]; steroid 22-alpha hydroxylase activity [GO:0010012]; brassinosteroid biosynthetic process [GO:0016132]; brassinosteroid homeostasis [GO:0010268];…
Q9FXI9	At1g19940 F6F9.1 T20H2.27	Endoglucanase 2 (EC 3.2.1.4) (Endo-1,4-beta glucanase 2)		2759	33090	GO:0071555; GO:0008810; GO:0030245; GO:0005576	extracellular region [GO:0005576]; cellulase activity [GO:0008810]; cell wall organization [GO:0071555]; cellulose catabolic process [GO:0030245]
Q37680	ND5 NAD5	NADH-ubiquinone oxidoreductase chain 5 (EC 1.6.5.3) (NADH dehydrogenase subunit 5)		2759	33090	GO:0042773; GO:0008137; GO:0016021; GO:0005743; GO:0070469	integral component of membrane [GO:0016021]; mitochondrial inner membrane [GO:0005743]; respiratory chain [GO:0070469]; NADH dehydrogenase (ubiquinone) activity [GO:0008137]; ATP synthesis coupled electron transport [GO:0042773]
Q9H5Z1	DHX35 C20orf15 DDX35	Probable ATP-dependent RNA helicase DHX35 (EC 3.6.4.13) (DEAH box protein 35)		2759	33208	GO:0005524; GO:0004004; GO:0006396; GO:0071013; GO:0005737; GO:0000398; GO:0044822	catalytic step 2 spliceosome [GO:0071013]; cytoplasm [GO:0005737]; ATP binding [GO:0005524]; ATP-dependent RNA helicase activity [GO:0004004]; poly(A) RNA binding [GO:0044822]; mRNA splicing, via spliceosome [GO:0000398]; RNA processing [GO:0006396]
Q42029	PSBP1 PSBP At1g06680 F12K11.3 F4H5_18	Oxygen-evolving enhancer protein 2-1, chloroplastic (OEE2) (23 kDa subunit of oxygen evolving system of photosystem II) (23 kDa thylakoid membrane protein) (OEC 23 kDa subunit) (OEC23)		2759	33090	GO:0048046; GO:0005509; GO:0009507; GO:0009941; GO:0009570; GO:0009534; GO:0009543; GO:0009535; GO:0042742; GO:0019898; GO:0019684; GO:0009654; GO:0008266; GO:0009579; GO:0031977	apoplast [GO:0048046]; chloroplast [GO:0009507]; chloroplast envelope [GO:0009941]; chloroplast stroma [GO:0009570]; chloroplast thylakoid [GO:0009534]; chloroplast thylakoid lumen [GO:0009543]; chloroplast thylakoid membrane [GO:0009535]; extrinsic component of membrane [GO:0019898]; photosystem II oxygen evolving complex [GO:0009654]; thylakoid [GO:0009579]; thylakoid lumen [GO:0031977]; calciu…
Q6XKE6		Genome polyprotein [Cleaved into: Movement protein (MP); Capsid protein (CP); Aspartic protease (PR) (EC 3.4.23.-); Reverse transcriptase (RT) (EC 2.7.7.49)]		10239		GO:0003677; GO:0003964; GO:0004190; GO:0004519; GO:0046740; GO:0008270	aspartic-type endopeptidase activity [GO:0004190]; DNA binding [GO:0003677]; endonuclease activity [GO:0004519]; RNA-directed DNA polymerase activity [GO:0003964]; zinc ion binding [GO:0008270]; transport of virus in host, cell to cell [GO:0046740]
P93401	ND2 NAD2	NADH-ubiquinone oxidoreductase chain 2 (EC 1.6.5.3) (NADH dehydrogenase subunit 2)		2759	33090	GO:0042773; GO:0008137; GO:0016021; GO:0005743; GO:0070469	integral component of membrane [GO:0016021]; mitochondrial inner membrane [GO:0005743]; respiratory chain [GO:0070469]; NADH dehydrogenase (ubiquinone) activity [GO:0008137]; ATP synthesis coupled electron transport [GO:0042773]
Q9ZPH9	At4g00750 F15P23.1	Probable methyltransferase PMT15 (EC 2.1.1.-)		2759	33090	GO:0005794; GO:0000139; GO:0005768; GO:0016021; GO:0008168; GO:0005802	endosome [GO:0005768]; Golgi apparatus [GO:0005794]; Golgi membrane [GO:0000139]; integral component of membrane [GO:0016021]; trans-Golgi network [GO:0005802]; methyltransferase activity [GO:0008168]
Q9SUF9	PCMP-E100 At4g08210 T12G13.50	Pentatricopeptide repeat-containing protein At4g08210		2759	33090
Q8VZA1	LAC11 At5g03260 F15A17_290 MOK16.17	Laccase-11 (EC 1.10.3.2) (Benzenediol:oxygen oxidoreductase 11) (Diphenol oxidase 11) (Urishiol oxidase 11)		2759	33090	GO:0048046; GO:0005507; GO:0052716; GO:0009809; GO:0046274; GO:0016722	apoplast [GO:0048046]; copper ion binding [GO:0005507]; hydroquinone:oxygen oxidoreductase activity [GO:0052716]; oxidoreductase activity, oxidizing metal ions [GO:0016722]; lignin biosynthetic process [GO:0009809]; lignin catabolic process [GO:0046274]
Q9CAJ0	HAB1 P2C-HA At1g72770 F28P22.4	Protein phosphatase 2C 16 (AtPP2C16) (EC 3.1.3.16) (AtP2C-HA) (Protein HYPERSENSITIVE TO ABA 1) (Protein phosphatase 2C HAB1) (PP2C HAB1)		2759	33090	GO:0009738; GO:0005737; GO:0046872; GO:0005634; GO:0004722	cytoplasm [GO:0005737]; nucleus [GO:0005634]; metal ion binding [GO:0046872]; protein serine/threonine phosphatase activity [GO:0004722]; abscisic acid-activated signaling pathway [GO:0009738]
P93584		Actin-82 (Fragment)		2759	33090	GO:0005524; GO:0005737; GO:0005856	cytoplasm [GO:0005737]; cytoskeleton [GO:0005856]; ATP binding [GO:0005524]
O48963	PHOT1 JK224 NPH1 RPT1 At3g45780 T6D9_110	Phototropin-1 (EC 2.7.11.1) (Non-phototropic hypocotyl protein 1) (Root phototropism protein 1)		2759	33090	GO:0005524; GO:0010181; GO:0009882; GO:0009785; GO:0009986; GO:0009904; GO:0009903; GO:0007623; GO:0005737; GO:0009898; GO:0042802; GO:0035556; GO:0016301; GO:0010362; GO:0005634; GO:0000155; GO:0009638; GO:0046777; GO:0004672; GO:0004674; GO:0018298; GO:0010155; GO:0010119; GO:0009637; GO:0005773	cell surface [GO:0009986]; cytoplasm [GO:0005737]; cytoplasmic side of plasma membrane [GO:0009898]; nucleus [GO:0005634]; vacuole [GO:0005773]; ATP binding [GO:0005524]; blue light photoreceptor activity [GO:0009882]; FMN binding [GO:0010181]; identical protein binding [GO:0042802]; kinase activity [GO:0016301]; phosphorelay sensor kinase activity [GO:0000155]; protein kinase activity [GO:000467…
O49859	CYP82A4	Cytochrome P450 82A4 (EC 1.14.-.-) (Cytochrome P450 CP9)		2759	33090	GO:0020037; GO:0005506; GO:0016020; GO:0016709; GO:0044550	membrane [GO:0016020]; heme binding [GO:0020037]; iron ion binding [GO:0005506]; oxidoreductase activity, acting on paired donors, with incorporation or reduction of molecular oxygen, NAD(P)H as one donor, and incorporation of one atom of oxygen [GO:0016709]; secondary metabolite biosynthetic process [GO:0044550]
Q85WS5	rpl2	50S ribosomal protein L2, chloroplastic		2759	33090	GO:0009507; GO:0015934; GO:0019843; GO:0003735; GO:0016740; GO:0006412	chloroplast [GO:0009507]; large ribosomal subunit [GO:0015934]; rRNA binding [GO:0019843]; structural constituent of ribosome [GO:0003735]; transferase activity [GO:0016740]; translation [GO:0006412]
Q8S628	ABCG51 PDR13 Os10g0205500 LOC_Os10g13830 OSJNBb0048O22.8	ABC transporter G family member 51 (OsABCG51) (Pleiotropic drug resistance protein 13) (OsPDR13)		2759	33090	GO:0005524; GO:0042626; GO:0016021; GO:0005886; GO:0055085	integral component of membrane [GO:0016021]; plasma membrane [GO:0005886]; ATP binding [GO:0005524]; ATPase activity, coupled to transmembrane movement of substances [GO:0042626]; transmembrane transport [GO:0055085]
Q38869	CPK4 At4g09570 T25P22.10	Calcium-dependent protein kinase 4 (EC 2.7.11.1) (Calmodulin-domain protein kinase CDPK isoform 4)		2759	33090	GO:0005524; GO:0005509; GO:0009931; GO:0005516; GO:0004683; GO:0005829; GO:0035556; GO:0005634; GO:0018105; GO:0005886; GO:0009789; GO:0046777; GO:0004672	cytosol [GO:0005829]; nucleus [GO:0005634]; plasma membrane [GO:0005886]; ATP binding [GO:0005524]; calcium ion binding [GO:0005509]; calcium-dependent protein serine/threonine kinase activity [GO:0009931]; calmodulin binding [GO:0005516]; calmodulin-dependent protein kinase activity [GO:0004683]; protein kinase activity [GO:0004672]; intracellular signal transduction [GO:0035556]; peptidyl-serin…
B1NWD5	atpA	ATP synthase subunit alpha, chloroplastic (EC 3.6.3.14) (ATP synthase F1 sector subunit alpha) (F-ATPase subunit alpha)		2759	33090	GO:0005524; GO:0015991; GO:0015986; GO:0009535; GO:0046933; GO:0045261; GO:0046961	chloroplast thylakoid membrane [GO:0009535]; proton-transporting ATP synthase complex, catalytic core F(1) [GO:0045261]; ATP binding [GO:0005524]; proton-transporting ATP synthase activity, rotational mechanism [GO:0046933]; proton-transporting ATPase activity, rotational mechanism [GO:0046961]; ATP hydrolysis coupled proton transport [GO:0015991]; ATP synthesis coupled proton transport [GO:00159…
Q9SAK0	EMB2217 At1g79490 T8K14.9	Pentatricopeptide repeat-containing protein At1g79490, mitochondrial (Protein EMBRYO DEFECTIVE 2217)		2759	33090	GO:0005739	mitochondrion [GO:0005739]
Q0H8Y7	COX2	Cytochrome c oxidase subunit 2 (EC 1.9.3.1) (Cytochrome c oxidase polypeptide II)		2759	4751	GO:0005507; GO:0004129; GO:0022900; GO:0016021; GO:0005743; GO:0070469	integral component of membrane [GO:0016021]; mitochondrial inner membrane [GO:0005743]; respiratory chain [GO:0070469]; copper ion binding [GO:0005507]; cytochrome-c oxidase activity [GO:0004129]; electron transport chain [GO:0022900]
Q1AU33	rpsS Rxyl_2151	30S ribosomal protein S19		2		GO:0019843; GO:0015935; GO:0003735; GO:0006412	small ribosomal subunit [GO:0015935]; rRNA binding [GO:0019843]; structural constituent of ribosome [GO:0003735]; translation [GO:0006412]
P56526	aglA	Alpha-glucosidase (EC 3.2.1.20) (Maltase)		2759	4751	GO:0004558; GO:0030246; GO:0032450	alpha-1,4-glucosidase activity [GO:0004558]; carbohydrate binding [GO:0030246]; maltose alpha-glucosidase activity [GO:0032450]
O63075	atpI	ATP synthase subunit a, chloroplastic (ATP synthase F0 sector subunit a) (F-ATPase subunit IV)		2759	33090	GO:0015986; GO:0009535; GO:0016021; GO:0005886; GO:0046933; GO:0045263	chloroplast thylakoid membrane [GO:0009535]; integral component of membrane [GO:0016021]; plasma membrane [GO:0005886]; proton-transporting ATP synthase complex, coupling factor F(o) [GO:0045263]; proton-transporting ATP synthase activity, rotational mechanism [GO:0046933]; ATP synthesis coupled proton transport [GO:0015986]
P83947		Pectinesterase/pectinesterase inhibitor [Includes: Pectinesterase inhibitor (Pectin methylesterase inhibitor); Pectinesterase (PE) (EC 3.1.1.11) (Pectin methylesterase)]	PATHWAY: Glycan metabolism; pectin degradation; 2-dehydro-3-deoxy-D-gluconate from pectin: step 1/5.	2759	33090	GO:0045330; GO:0005618; GO:0042545; GO:0004857; GO:0005576; GO:0045490; GO:0030599	cell wall [GO:0005618]; extracellular region [GO:0005576]; aspartyl esterase activity [GO:0045330]; enzyme inhibitor activity [GO:0004857]; pectinesterase activity [GO:0030599]; cell wall modification [GO:0042545]; pectin catabolic process [GO:0045490]
O65595	At4g26390 M3E9.180	Probable pyruvate kinase, cytosolic isozyme (PK) (EC 2.7.1.40)	PATHWAY: Carbohydrate degradation; glycolysis; pyruvate from D-glyceraldehyde 3-phosphate: step 5/5.	2759	33090	GO:0005524; GO:0005829; GO:0016301; GO:0000287; GO:0030955; GO:0004743	cytosol [GO:0005829]; ATP binding [GO:0005524]; kinase activity [GO:0016301]; magnesium ion binding [GO:0000287]; potassium ion binding [GO:0030955]; pyruvate kinase activity [GO:0004743]
Q9SZM1	EXPA20 EXP20 At4g38210 F20D10.330	Expansin-A20 (AtEXPA20) (Alpha-expansin-20) (At-EXP20) (AtEx20) (Ath-ExpAlpha-1.23)		2759	33090	GO:0005618; GO:0005576; GO:0016020; GO:0009664; GO:0080167; GO:0006949	cell wall [GO:0005618]; extracellular region [GO:0005576]; membrane [GO:0016020]; plant-type cell wall organization [GO:0009664]; response to karrikin [GO:0080167]; syncytium formation [GO:0006949]
Q9LJ42	At3g24670 MSD24.10 MSD24_7	Probable pectate lyase 10 (EC 4.2.2.2)	PATHWAY: Glycan metabolism; pectin degradation; 2-dehydro-3-deoxy-D-gluconate from pectin: step 2/5.	2759	33090	GO:0046872; GO:0030570; GO:0045490	metal ion binding [GO:0046872]; pectate lyase activity [GO:0030570]; pectin catabolic process [GO:0045490]
Q70XX8	petB	Cytochrome b6		2759	33090	GO:0009535; GO:0045158; GO:0020037; GO:0016021; GO:0005506; GO:0016491; GO:0015979; GO:0022904	chloroplast thylakoid membrane [GO:0009535]; integral component of membrane [GO:0016021]; electron transporter, transferring electrons within cytochrome b6/f complex of photosystem II activity [GO:0045158]; heme binding [GO:0020037]; iron ion binding [GO:0005506]; oxidoreductase activity [GO:0016491]; photosynthesis [GO:0015979]; respiratory electron transport chain [GO:0022904]
P43282	SAM3	S-adenosylmethionine synthase 3 (AdoMet synthase 3) (EC 2.5.1.6) (Methionine adenosyltransferase 3) (MAT 3)	PATHWAY: Amino-acid biosynthesis; S-adenosyl-L-methionine biosynthesis; S-adenosyl-L-methionine from L-methionine: step 1/1.	2759	33090	GO:0005524; GO:0006556; GO:0005829; GO:0046872; GO:0004478; GO:0006730	cytosol [GO:0005829]; ATP binding [GO:0005524]; metal ion binding [GO:0046872]; methionine adenosyltransferase activity [GO:0004478]; one-carbon metabolic process [GO:0006730]; S-adenosylmethionine biosynthetic process [GO:0006556]
Q9SRM9	ALMT8 At3g11680 T19F11.8	Aluminum-activated malate transporter 8 (AtALMT8)		2759	33090	GO:0016021; GO:0015743	integral component of membrane [GO:0016021]; malate transport [GO:0015743]
Q84JD5	At5g06750 MPH15.11	Probable protein phosphatase 2C 68 (AtPP2C68) (EC 3.1.3.16)		2759	33090	GO:0046872; GO:0004722	metal ion binding [GO:0046872]; protein serine/threonine phosphatase activity [GO:0004722]
P08834	ND1 NAD1	NADH-ubiquinone oxidoreductase chain 1 (EC 1.6.5.3) (NADH dehydrogenase subunit 1)		2759	33090	GO:0008137; GO:0016021; GO:0005743; GO:0070469	integral component of membrane [GO:0016021]; mitochondrial inner membrane [GO:0005743]; respiratory chain [GO:0070469]; NADH dehydrogenase (ubiquinone) activity [GO:0008137]
P35886	gyrB SCO3874 SCH18.11c	DNA gyrase subunit B (EC 5.99.1.3)		2		GO:0005524; GO:0003677; GO:0009330; GO:0003918; GO:0006265; GO:0006268; GO:0005694; GO:0007059; GO:0005737; GO:0000287; GO:0009295	chromosome [GO:0005694]; cytoplasm [GO:0005737]; DNA topoisomerase complex (ATP-hydrolyzing) [GO:0009330]; nucleoid [GO:0009295]; ATP binding [GO:0005524]; DNA binding [GO:0003677]; DNA topoisomerase type II (ATP-hydrolyzing) activity [GO:0003918]; magnesium ion binding [GO:0000287]; chromosome segregation [GO:0007059]; DNA topological change [GO:0006265]; DNA unwinding involved in DNA replicatio…
Q5KU05	palA AO090023000950	pH-response regulator protein palA/RIM20		2759	4751
Q94KE1	At1g77260 T14N5.11 T14N5.19	Probable methyltransferase PMT10 (EC 2.1.1.-)		2759	33090	GO:0000139; GO:0016021; GO:0008168	Golgi membrane [GO:0000139]; integral component of membrane [GO:0016021]; methyltransferase activity [GO:0008168]
O04249	STP7 At4g02050 AGAA.1 T10M13.6	Sugar transport protein 7 (Hexose transporter 7)		2759	33090	GO:0046323; GO:1904659; GO:0005355; GO:0035428; GO:0005887; GO:0005886; GO:0015992; GO:0005351	integral component of plasma membrane [GO:0005887]; plasma membrane [GO:0005886]; glucose transmembrane transporter activity [GO:0005355]; sugar:proton symporter activity [GO:0005351]; glucose import [GO:0046323]; glucose transmembrane transport [GO:1904659]; hexose transmembrane transport [GO:0035428]; proton transport [GO:0015992]
O42764	HPPD	4-hydroxyphenylpyruvate dioxygenase (4HPPD) (HPD) (HPPDase) (EC 1.13.11.27)	PATHWAY: Amino-acid degradation; L-phenylalanine degradation; acetoacetate and fumarate from L-phenylalanine: step 3/6.	2759	4751	GO:0003868; GO:0006559; GO:0046872; GO:0006572	4-hydroxyphenylpyruvate dioxygenase activity [GO:0003868]; metal ion binding [GO:0046872]; L-phenylalanine catabolic process [GO:0006559]; tyrosine catabolic process [GO:0006572]
Q75LJ3	ETFA Os03g0835400 LOC_Os03g61920 OsJ_012687 OSJNBa0096I06.15	Electron transfer flavoprotein subunit alpha, mitochondrial (Alpha-ETF)		2759	33090	GO:0003995; GO:0009055; GO:0033539; GO:0000062; GO:0050660; GO:0055088; GO:0005759; GO:0005739; GO:0052890	mitochondrial matrix [GO:0005759]; mitochondrion [GO:0005739]; acyl-CoA dehydrogenase activity [GO:0003995]; electron carrier activity [GO:0009055]; fatty-acyl-CoA binding [GO:0000062]; flavin adenine dinucleotide binding [GO:0050660]; oxidoreductase activity, acting on the CH-CH group of donors, with a flavin as acceptor [GO:0052890]; fatty acid beta-oxidation using acyl-CoA dehydrogenase [GO:00…
Q9SW95	SYNC2 NS2 At3g07420 F21O3.13	Asparagine--tRNA ligase, cytoplasmic 2 (EC 6.1.1.22) (Asparaginyl-tRNA synthetase 2) (AsnRS 2) (AtNS2)		2759	33090	GO:0005524; GO:0004816; GO:0006421; GO:0009507; GO:0005829; GO:0005739	chloroplast [GO:0009507]; cytosol [GO:0005829]; mitochondrion [GO:0005739]; asparagine-tRNA ligase activity [GO:0004816]; ATP binding [GO:0005524]; asparaginyl-tRNA aminoacylation [GO:0006421]
Q9SEK3	HXK1	Hexokinase-1 (EC 2.7.1.1) (SoHxK1)		2759	33090	GO:0005524; GO:0001678; GO:0009707; GO:0005536; GO:0006096; GO:0004396; GO:0016021	chloroplast outer membrane [GO:0009707]; integral component of membrane [GO:0016021]; ATP binding [GO:0005524]; glucose binding [GO:0005536]; hexokinase activity [GO:0004396]; cellular glucose homeostasis [GO:0001678]; glycolytic process [GO:0006096]
P56318	psbA	Photosystem II protein D1 (PSII D1 protein) (EC 1.10.3.9) (Photosystem II Q(B) protein)		2759	33090	GO:0016168; GO:0009535; GO:0045156; GO:0016021; GO:0046872; GO:0016491; GO:0009772; GO:0009523; GO:0018298; GO:0009635	chloroplast thylakoid membrane [GO:0009535]; integral component of membrane [GO:0016021]; photosystem II [GO:0009523]; chlorophyll binding [GO:0016168]; electron transporter, transferring electrons within the cyclic electron transport pathway of photosynthesis activity [GO:0045156]; metal ion binding [GO:0046872]; oxidoreductase activity [GO:0016491]; photosynthetic electron transport in photosys…
Q941D3	PAP8 FBN6 FIB6 At5g19940 F28I16_90	Probable plastid-lipid-associated protein 8, chloroplastic (Fibrillin-6)		2759	33090	GO:0009507; GO:0009941; GO:0009534	chloroplast [GO:0009507]; chloroplast envelope [GO:0009941]; chloroplast thylakoid [GO:0009534]
Q2MIF7	petD	Cytochrome b6-f complex subunit 4 (17 kDa polypeptide)		2759	33090	GO:0009535; GO:0045158; GO:0045156; GO:0016021; GO:0016491; GO:0009767	chloroplast thylakoid membrane [GO:0009535]; integral component of membrane [GO:0016021]; electron transporter, transferring electrons within cytochrome b6/f complex of photosystem II activity [GO:0045158]; electron transporter, transferring electrons within the cyclic electron transport pathway of photosynthesis activity [GO:0045156]; oxidoreductase activity [GO:0016491]; photosynthetic electron…
Q9LZM8	BLH9 BLR LSN PNY RPL VAN At5g02030 T7H20_80	BEL1-like homeodomain protein 9 (BEL1-like protein 9) (Protein BELLRINGER) (Protein LARSON) (Protein PENNYWISE) (Protein REPLUMLESS) (Protein VAAMANA)		2759	33090	GO:0005829; GO:0048457; GO:0010154; GO:0080006; GO:0010076; GO:0010077; GO:0045892; GO:0005634; GO:0048645; GO:0007389; GO:0010223; GO:0043565; GO:0048367; GO:0003700; GO:0006351; GO:0010228; GO:0010051; GO:0010089	cytosol [GO:0005829]; nucleus [GO:0005634]; sequence-specific DNA binding [GO:0043565]; transcription factor activity, sequence-specific DNA binding [GO:0003700]; floral whorl morphogenesis [GO:0048457]; fruit development [GO:0010154]; internode patterning [GO:0080006]; maintenance of floral meristem identity [GO:0010076]; maintenance of inflorescence meristem identity [GO:0010077]; negative regu…
A2WXB2	OsI_04558	Fructose-1,6-bisphosphatase, cytosolic (FBPase) (EC 3.1.3.11) (D-fructose-1,6-bisphosphate 1-phosphohydrolase)		2759	33090	GO:0005975; GO:0005737; GO:0042132; GO:0046872	cytoplasm [GO:0005737]; fructose 1,6-bisphosphate 1-phosphatase activity [GO:0042132]; metal ion binding [GO:0046872]; carbohydrate metabolic process [GO:0005975]
Q42954		Pyruvate kinase, cytosolic isozyme (PK) (EC 2.7.1.40)	PATHWAY: Carbohydrate degradation; glycolysis; pyruvate from D-glyceraldehyde 3-phosphate: step 5/5.	2759	33090	GO:0005524; GO:0005737; GO:0016301; GO:0000287; GO:0030955; GO:0004743	cytoplasm [GO:0005737]; ATP binding [GO:0005524]; kinase activity [GO:0016301]; magnesium ion binding [GO:0000287]; potassium ion binding [GO:0030955]; pyruvate kinase activity [GO:0004743]
Q9SK86	At1g22430 F12K8.22	Alcohol dehydrogenase-like 1 (EC 1.1.1.1)		2759	33090	GO:0004022; GO:0005737; GO:0008270	cytoplasm [GO:0005737]; alcohol dehydrogenase (NAD) activity [GO:0004022]; zinc ion binding [GO:0008270]
Q9FK35	ADK2 At5g50370 MXI22.8	Adenylate kinase 3 (AK 3) (EC 2.7.4.3) (ATP-AMP transphosphorylase 3) (ATP:AMP phosphotransferase) (Adenylate monophosphate kinase 3) (AMK3)		2759	33090	GO:0005524; GO:0004017; GO:0005507; GO:0005739; GO:0005774	mitochondrion [GO:0005739]; vacuolar membrane [GO:0005774]; adenylate kinase activity [GO:0004017]; ATP binding [GO:0005524]; copper ion binding [GO:0005507]
Q9P7T1	sib1 SPAC23G3.02c	Hydroxamate-type ferrichrome siderophore peptide synthetase (EC 6.-.-.-)		2759	4751	GO:0005829; GO:0031169; GO:0006880; GO:0016879; GO:1904091; GO:0031177	cytosol [GO:0005829]; ligase activity, forming carbon-nitrogen bonds [GO:0016879]; peptidyl carrier protein activity involved in nonribosomal peptide biosynthesis [GO:1904091]; phosphopantetheine binding [GO:0031177]; ferrichrome biosynthetic process [GO:0031169]; intracellular sequestering of iron ion [GO:0006880]
Q94A18	ABCG29 PDR1 At3g16340 MYA6.14 T02O04.17	ABC transporter G family member 29 (ABC transporter ABCG.29) (AtABCG29) (Pleiotropic drug resistance protein 1)		2759	33090	GO:0005524; GO:0042626; GO:0006855; GO:0016021; GO:0015850; GO:1901140; GO:0005886; GO:1901141	integral component of membrane [GO:0016021]; plasma membrane [GO:0005886]; ATP binding [GO:0005524]; ATPase activity, coupled to transmembrane movement of substances [GO:0042626]; drug transmembrane transport [GO:0006855]; organic hydroxy compound transport [GO:0015850]; p-coumaryl alcohol transport [GO:1901140]; regulation of lignin biosynthetic process [GO:1901141]
P09186	LOX1.3 LOX3	Seed linoleate 9S-lipoxygenase-3 (EC 1.13.11.58) (Lipoxygenase-3) (L-3)	PATHWAY: Lipid metabolism; oxylipin biosynthesis. {ECO:0000255|PROSITE-ProRule:PRU00726}.	2759	33090	GO:0005737; GO:0046872; GO:0016702; GO:0031408	cytoplasm [GO:0005737]; metal ion binding [GO:0046872]; oxidoreductase activity, acting on single donors with incorporation of molecular oxygen, incorporation of two atoms of oxygen [GO:0016702]; oxylipin biosynthetic process [GO:0031408]
B2Y1X2	petA	Cytochrome f		2759	33090	GO:0009535; GO:0009055; GO:0020037; GO:0031361; GO:0005506; GO:0055114; GO:0015979	chloroplast thylakoid membrane [GO:0009535]; integral component of thylakoid membrane [GO:0031361]; electron carrier activity [GO:0009055]; heme binding [GO:0020037]; iron ion binding [GO:0005506]; oxidation-reduction process [GO:0055114]; photosynthesis [GO:0015979]
Q9LEW8	At3g61080 T27I15_170	Protein-ribulosamine 3-kinase, chloroplastic (EC 2.7.1.172) (Fructosamine 3-kinase-related protein) (AtFN3K-RP)		2759	33090	GO:0009507; GO:0016301; GO:0005739	chloroplast [GO:0009507]; mitochondrion [GO:0005739]; kinase activity [GO:0016301]
Q9FL07	ATL46 At5g40250 MSN9.150 MSN9.16	RING-H2 finger protein ATL46	PATHWAY: Protein modification; protein ubiquitination.	2759	33090	GO:0016021; GO:0016567; GO:0008270	integral component of membrane [GO:0016021]; zinc ion binding [GO:0008270]; protein ubiquitination [GO:0016567]
Q9SZL9	CSLD4 At4g38190 F20D10.310	Cellulose synthase-like protein D4 (AtCslD4) (EC 2.4.1.-)		2759	33090	GO:0005794; GO:0000139; GO:0071555; GO:0030244; GO:0016760; GO:0016021; GO:0009846	Golgi apparatus [GO:0005794]; Golgi membrane [GO:0000139]; integral component of membrane [GO:0016021]; cellulose synthase (UDP-forming) activity [GO:0016760]; cell wall organization [GO:0071555]; cellulose biosynthetic process [GO:0030244]; pollen germination [GO:0009846]
Q8H1Q1	TL20.3 At1g12250 T28K15.2	Thylakoid lumenal protein TL20.3, chloroplastic		2759	33090	GO:0009507; GO:0009534; GO:0009543; GO:0009535; GO:0009579	chloroplast [GO:0009507]; chloroplast thylakoid [GO:0009534]; chloroplast thylakoid lumen [GO:0009543]; chloroplast thylakoid membrane [GO:0009535]; thylakoid [GO:0009579]
P46423		Glutathione S-transferase (EC 2.5.1.18) (25 kDa auxin-binding protein) (GST class-phi)		2759	33090	GO:0009734; GO:0004364	glutathione transferase activity [GO:0004364]; auxin-activated signaling pathway [GO:0009734]
A4QJW9	rps3	30S ribosomal protein S3, chloroplastic		2759	33090	GO:0009507; GO:0019843; GO:0015935; GO:0003735; GO:0006412	chloroplast [GO:0009507]; small ribosomal subunit [GO:0015935]; rRNA binding [GO:0019843]; structural constituent of ribosome [GO:0003735]; translation [GO:0006412]
Q9LMS3	LAC1 At1g18140 T10F20.14 T10O22.11	Laccase-1 (EC 1.10.3.2) (Benzenediol:oxygen oxidoreductase 1) (Diphenol oxidase 1) (Urishiol oxidase 1)		2759	33090	GO:0048046; GO:0005507; GO:0052716; GO:0009809; GO:0046274; GO:0016722	apoplast [GO:0048046]; copper ion binding [GO:0005507]; hydroquinone:oxygen oxidoreductase activity [GO:0052716]; oxidoreductase activity, oxidizing metal ions [GO:0016722]; lignin biosynthetic process [GO:0009809]; lignin catabolic process [GO:0046274]
Q9LH89	At3g28850 T19N8.15	Uncharacterized protein At3g28850		2759	33090	GO:0045454; GO:0009055; GO:0005886; GO:0015035	plasma membrane [GO:0005886]; electron carrier activity [GO:0009055]; protein disulfide oxidoreductase activity [GO:0015035]; cell redox homeostasis [GO:0045454]
Q9M1Y1	SKIP20 At3g59940 F24G16.210	F-box/kelch-repeat protein SKIP20 (SKP1-interacting partner 20)	PATHWAY: Protein modification; protein ubiquitination.	2759	33090	GO:0005829; GO:0080037; GO:0005634; GO:0016567; GO:2000762	cytosol [GO:0005829]; nucleus [GO:0005634]; negative regulation of cytokinin-activated signaling pathway [GO:0080037]; protein ubiquitination [GO:0016567]; regulation of phenylpropanoid metabolic process [GO:2000762]
P31593	GSA	Glutamate-1-semialdehyde 2,1-aminomutase, chloroplastic (GSA) (EC 5.4.3.8) (Glutamate-1-semialdehyde aminotransferase) (GSA-AT)	PATHWAY: Porphyrin-containing compound metabolism; protoporphyrin-IX biosynthesis; 5-aminolevulinate from L-glutamyl-tRNA(Glu): step 2/2.; PATHWAY: Porphyrin-containing compound metabolism; chlorophyll biosynthesis.	2759	33090	GO:0015995; GO:0009507; GO:0042286; GO:0006782; GO:0030170; GO:0008483	chloroplast [GO:0009507]; glutamate-1-semialdehyde 2,1-aminomutase activity [GO:0042286]; pyridoxal phosphate binding [GO:0030170]; transaminase activity [GO:0008483]; chlorophyll biosynthetic process [GO:0015995]; protoporphyrinogen IX biosynthetic process [GO:0006782]
Q85FP7	cemA ycf10	Chloroplast envelope membrane protein		2759		GO:0009706; GO:0015078; GO:0016021	chloroplast inner membrane [GO:0009706]; integral component of membrane [GO:0016021]; hydrogen ion transmembrane transporter activity [GO:0015078]
Q7XT40	EXPB15 Os04g0552000 LOC_Os04g46630 OsJ_15706 OSJNBa0010H02.7	Expansin-B15 (Beta-expansin-15) (OsEXPB15) (OsaEXPb1.16)		2759	33090	GO:0005618; GO:0071555; GO:0005576; GO:0016020; GO:0019953	cell wall [GO:0005618]; extracellular region [GO:0005576]; membrane [GO:0016020]; cell wall organization [GO:0071555]; sexual reproduction [GO:0019953]
O82204	RPL28A At2g19730 F6F22.24	60S ribosomal protein L28-1		2759	33090	GO:0005618; GO:0009507; GO:0022625; GO:0022626; GO:0005886; GO:0009506; GO:0009735; GO:0003735; GO:0006412	cell wall [GO:0005618]; chloroplast [GO:0009507]; cytosolic large ribosomal subunit [GO:0022625]; cytosolic ribosome [GO:0022626]; plasma membrane [GO:0005886]; plasmodesma [GO:0009506]; structural constituent of ribosome [GO:0003735]; response to cytokinin [GO:0009735]; translation [GO:0006412]
P48868	COX1	Cytochrome c oxidase subunit 1 (EC 1.9.3.1) (Cytochrome c oxidase polypeptide I)	PATHWAY: Energy metabolism; oxidative phosphorylation.	2759	4751	GO:0009060; GO:0004129; GO:0020037; GO:0016021; GO:0005506; GO:0005743; GO:0006119; GO:0070469	integral component of membrane [GO:0016021]; mitochondrial inner membrane [GO:0005743]; respiratory chain [GO:0070469]; cytochrome-c oxidase activity [GO:0004129]; heme binding [GO:0020037]; iron ion binding [GO:0005506]; aerobic respiration [GO:0009060]; oxidative phosphorylation [GO:0006119]
O80763	At1g60420 T13D8.29	Probable nucleoredoxin 1 (AtNrx1) (EC 1.8.1.8)		2759	33090	GO:0045454; GO:0005829; GO:0009860; GO:0010183; GO:0047134; GO:0080092; GO:0046686	cytosol [GO:0005829]; protein-disulfide reductase activity [GO:0047134]; cell redox homeostasis [GO:0045454]; pollen tube growth [GO:0009860]; pollen tube guidance [GO:0010183]; regulation of pollen tube growth [GO:0080092]; response to cadmium ion [GO:0046686]
Q7YJX0	rps4	30S ribosomal protein S4, chloroplastic		2759	33090	GO:0009507; GO:0019843; GO:0015935; GO:0003735; GO:0006412	chloroplast [GO:0009507]; small ribosomal subunit [GO:0015935]; rRNA binding [GO:0019843]; structural constituent of ribosome [GO:0003735]; translation [GO:0006412]
Q1DKI1	DCL1 CIMG_13589	Dicer-like protein 1 [Includes: Endoribonuclease DCL1 (EC 3.1.26.-); ATP-dependent helicase DCL1 (EC 3.6.4.-)]		2759	4751	GO:0005524; GO:0034613; GO:1990141; GO:0034507; GO:0033562; GO:0005829; GO:0051607; GO:0003690; GO:0003725; GO:0035389; GO:1990188; GO:0004386; GO:0070868; GO:0005719; GO:0031618; GO:0034399; GO:1904595; GO:0030422; GO:0090052; GO:0050688; GO:0051570; GO:0004525; GO:0008270	chromosome, centromeric outer repeat region [GO:0034507]; cytosol [GO:0005829]; nuclear euchromatin [GO:0005719]; nuclear pericentric heterochromatin [GO:0031618]; nuclear periphery [GO:0034399]; ATP binding [GO:0005524]; double-stranded DNA binding [GO:0003690]; double-stranded RNA binding [GO:0003725]; euchromatin binding [GO:1990188]; helicase activity [GO:0004386]; ribonuclease III activity […
O21270	NAD7	NADH-ubiquinone oxidoreductase 49 kDa subunit (EC 1.6.5.3) (EC 1.6.99.3) (NADH dehydrogenase subunit 7)		2759		GO:0051287; GO:0008137; GO:0005739; GO:0048038; GO:0070469	mitochondrion [GO:0005739]; respiratory chain [GO:0070469]; NAD binding [GO:0051287]; NADH dehydrogenase (ubiquinone) activity [GO:0008137]; quinone binding [GO:0048038]
Q9SKB2	SOBIR1 EVR At2g31880 F20M17.8	Leucine-rich repeat receptor-like serine/threonine/tyrosine-protein kinase SOBIR1 (EC 2.7.10.1) (EC 2.7.11.1) (Protein EVERSHED) (Protein SUPPRESSOR OF BIR1-1)		2759	33090	GO:0005524; GO:0006952; GO:0016021; GO:0018108; GO:0005886; GO:0010942; GO:0031349; GO:0004674; GO:0004713; GO:0004714	integral component of membrane [GO:0016021]; plasma membrane [GO:0005886]; ATP binding [GO:0005524]; protein serine/threonine kinase activity [GO:0004674]; protein tyrosine kinase activity [GO:0004713]; transmembrane receptor protein tyrosine kinase activity [GO:0004714]; defense response [GO:0006952]; peptidyl-tyrosine phosphorylation [GO:0018108]; positive regulation of cell death [GO:0010942];…
Q9FZ95	PUP3 At1g28220 F3H9.12	Purine permease 3 (AtPUP3)		2759	33090	GO:0016021; GO:0016020; GO:1904823; GO:0005345; GO:0006863	integral component of membrane [GO:0016021]; membrane [GO:0016020]; purine nucleobase transmembrane transporter activity [GO:0005345]; purine nucleobase transmembrane transport [GO:1904823]; purine nucleobase transport [GO:0006863]
O82132	DREB2A ERF045 At5g05410 K18I23.22	Dehydration-responsive element-binding protein 2A (Protein DREB2A)		2759	33090	GO:0010286; GO:0005634; GO:0045893; GO:0010224; GO:0009408; GO:0042542; GO:0009414; GO:0043565; GO:0003700; GO:0044212; GO:0006351	nucleus [GO:0005634]; sequence-specific DNA binding [GO:0043565]; transcription factor activity, sequence-specific DNA binding [GO:0003700]; transcription regulatory region DNA binding [GO:0044212]; heat acclimation [GO:0010286]; positive regulation of transcription, DNA-templated [GO:0045893]; response to heat [GO:0009408]; response to hydrogen peroxide [GO:0042542]; response to UV-B [GO:0010224…
Q9SW97	GLR3.5 GLR6 At2g32390 T32F6.9	Glutamate receptor 3.5 (Ionotropic glutamate receptor GLR6) (Ligand-gated ion channel 3.5)		2759	33090	GO:0005262; GO:0070588; GO:0006816; GO:0019722; GO:0071230; GO:0008066; GO:0016021; GO:0005622; GO:0004970; GO:0005886	integral component of membrane [GO:0016021]; intracellular [GO:0005622]; plasma membrane [GO:0005886]; calcium channel activity [GO:0005262]; glutamate receptor activity [GO:0008066]; ionotropic glutamate receptor activity [GO:0004970]; calcium ion transmembrane transport [GO:0070588]; calcium ion transport [GO:0006816]; calcium-mediated signaling [GO:0019722]; cellular response to amino acid sti…
Q9M841	PEX12 APM4 At3g04460 T27C4.11	Peroxisome biogenesis protein 12 (Peroxin-12) (AtPEX12) (Pex12p) (Protein ABERRANT PEROXISOME MORPHOLOGY 4)		2759	33090	GO:0048598; GO:0006635; GO:0005779; GO:1990429; GO:0005778; GO:0005777; GO:0007031; GO:0016558; GO:0006513; GO:0004842; GO:0008270	integral component of peroxisomal membrane [GO:0005779]; peroxisomal importomer complex [GO:1990429]; peroxisomal membrane [GO:0005778]; peroxisome [GO:0005777]; ubiquitin-protein transferase activity [GO:0004842]; zinc ion binding [GO:0008270]; embryonic morphogenesis [GO:0048598]; fatty acid beta-oxidation [GO:0006635]; peroxisome organization [GO:0007031]; protein import into peroxisome matrix…
Q7HIW6	psbN	Protein PsbN		2759	33090	GO:0009535; GO:0016021; GO:0015979; GO:0009539	chloroplast thylakoid membrane [GO:0009535]; integral component of membrane [GO:0016021]; photosystem II reaction center [GO:0009539]; photosynthesis [GO:0015979]
P00421	cox3 oxiC	Cytochrome c oxidase subunit 3 (EC 1.9.3.1) (Cytochrome c oxidase polypeptide III)		2759	4751	GO:0019646; GO:0004129; GO:0016021; GO:0005743	integral component of membrane [GO:0016021]; mitochondrial inner membrane [GO:0005743]; cytochrome-c oxidase activity [GO:0004129]; aerobic electron transport chain [GO:0019646]
A4GYQ0	rpoB Poptr_cp012	DNA-directed RNA polymerase subunit beta (EC 2.7.7.6) (PEP) (Plastid-encoded RNA polymerase subunit beta) (RNA polymerase subunit beta)		2759	33090	GO:0003677; GO:0003899; GO:0000428; GO:0009507; GO:0032549; GO:0006351	chloroplast [GO:0009507]; DNA-directed RNA polymerase complex [GO:0000428]; DNA binding [GO:0003677]; DNA-directed RNA polymerase activity [GO:0003899]; ribonucleoside binding [GO:0032549]; transcription, DNA-templated [GO:0006351]
Q9ZV07	PIP2-6 PIP2E At2g39010 T7F6.18	Probable aquaporin PIP2-6 (Plasma membrane intrinsic protein 2-6) (AtPIP2;6) (Plasma membrane intrinsic protein 2e) (PIP2e) [Cleaved into: Probable aquaporin PIP2-6, N-terminally processed]		2759	33090	GO:0009992; GO:0015254; GO:0015793; GO:0005887; GO:0034220; GO:0016020; GO:0005886; GO:0009506; GO:0009624; GO:0005773; GO:0015250; GO:0006833	integral component of plasma membrane [GO:0005887]; membrane [GO:0016020]; plasma membrane [GO:0005886]; plasmodesma [GO:0009506]; vacuole [GO:0005773]; glycerol channel activity [GO:0015254]; water channel activity [GO:0015250]; cellular water homeostasis [GO:0009992]; glycerol transport [GO:0015793]; ion transmembrane transport [GO:0034220]; response to nematode [GO:0009624]; water transport [G…
O04847	D4H	Deacetoxyvindoline 4-hydroxylase (EC 1.14.11.20)	PATHWAY: Alkaloid biosynthesis; vindoline biosynthesis; vindoline from tabersonine: step 5/6.	2759	33090	GO:0031418; GO:0005737; GO:0050590; GO:0046872	cytoplasm [GO:0005737]; desacetoxyvindoline 4-hydroxylase activity [GO:0050590]; L-ascorbic acid binding [GO:0031418]; metal ion binding [GO:0046872]
Q6YXY2	Os02g0137500 LOC_Os02g04490 OSJNBa0026E05.8 OSJNBa0081C13.32	Probable histone acetyltransferase HAC-like 1 (EC 2.3.1.48)		2759	33090	GO:0004402; GO:0005634; GO:0006355; GO:0003712; GO:0006351; GO:0008270	nucleus [GO:0005634]; histone acetyltransferase activity [GO:0004402]; transcription cofactor activity [GO:0003712]; zinc ion binding [GO:0008270]; regulation of transcription, DNA-templated [GO:0006355]; transcription, DNA-templated [GO:0006351]
A6YG77	psbC	Photosystem II CP43 reaction center protein (PSII 43 kDa protein) (Protein CP-43)		2759	33090	GO:0016168; GO:0009535; GO:0045156; GO:0016021; GO:0046872; GO:0009772; GO:0009523; GO:0018298	chloroplast thylakoid membrane [GO:0009535]; integral component of membrane [GO:0016021]; photosystem II [GO:0009523]; chlorophyll binding [GO:0016168]; electron transporter, transferring electrons within the cyclic electron transport pathway of photosynthesis activity [GO:0045156]; metal ion binding [GO:0046872]; photosynthetic electron transport in photosystem II [GO:0009772]; protein-chromopho…
P80065	INV*DC4	Beta-fructofuranosidase, soluble isoenzyme I (EC 3.2.1.26) (Invertase) (Saccharase) (Sucrose hydrolase)		2759	33090	GO:0005975; GO:0004575; GO:0005773	vacuole [GO:0005773]; sucrose alpha-glucosidase activity [GO:0004575]; carbohydrate metabolic process [GO:0005975]
P23586	STP1 At1g11260 T28P6.9	Sugar transport protein 1 (Glucose transporter) (Hexose transporter 1)		2759	33090	GO:0046323; GO:1904659; GO:0005355; GO:0035428; GO:0005887; GO:0015145; GO:0015749; GO:0005634; GO:0005886; GO:0009506; GO:0015992; GO:0005351; GO:0005773	integral component of plasma membrane [GO:0005887]; nucleus [GO:0005634]; plasma membrane [GO:0005886]; plasmodesma [GO:0009506]; vacuole [GO:0005773]; glucose transmembrane transporter activity [GO:0005355]; monosaccharide transmembrane transporter activity [GO:0015145]; sugar:proton symporter activity [GO:0005351]; glucose import [GO:0046323]; glucose transmembrane transport [GO:1904659]; hexos…
P0CD99	MPH2 YDL247W	Alpha-glucosides permease MPH2 (Maltose transport protein 2)		2759	4751	GO:0015151; GO:0000017; GO:0034219; GO:0015144; GO:0008643; GO:0016021; GO:0000023; GO:0005363; GO:0015768; GO:0005886; GO:0055085	integral component of membrane [GO:0016021]; plasma membrane [GO:0005886]; alpha-glucoside transmembrane transporter activity [GO:0015151]; carbohydrate transmembrane transporter activity [GO:0015144]; maltose transmembrane transporter activity [GO:0005363]; alpha-glucoside transport [GO:0000017]; carbohydrate transmembrane transport [GO:0034219]; carbohydrate transport [GO:0008643]; maltose meta…
Q9FFW5	PERK8 At5g38560 MBB18.10	Proline-rich receptor-like protein kinase PERK8 (EC 2.7.11.1) (Proline-rich extensin-like receptor kinase 8) (AtPERK8)		2759	33090	GO:0005524; GO:0016021; GO:0005886; GO:0004674; GO:0005199	integral component of membrane [GO:0016021]; plasma membrane [GO:0005886]; ATP binding [GO:0005524]; protein serine/threonine kinase activity [GO:0004674]; structural constituent of cell wall [GO:0005199]
P46285		Sedoheptulose-1,7-bisphosphatase, chloroplastic (EC 3.1.3.37) (SED(1,7)P2ase) (Sedoheptulose bisphosphatase) (SBPase)	PATHWAY: Carbohydrate biosynthesis; Calvin cycle.	2759	33090	GO:0009507; GO:0042132; GO:0046872; GO:0019253; GO:0050278	chloroplast [GO:0009507]; fructose 1,6-bisphosphate 1-phosphatase activity [GO:0042132]; metal ion binding [GO:0046872]; sedoheptulose-bisphosphatase activity [GO:0050278]; reductive pentose-phosphate cycle [GO:0019253]
Q9M2R9	At3g50400 F11C1.240	GDSL esterase/lipase At3g50400 (EC 3.1.1.-) (Extracellular lipase At3g50400)		2759	33090	GO:0005576; GO:0016788; GO:0016042	extracellular region [GO:0005576]; hydrolase activity, acting on ester bonds [GO:0016788]; lipid catabolic process [GO:0016042]
Q0WP01	NPF5.10 At1g22540 F12K8.12	Protein NRT1/ PTR FAMILY 5.10 (AtNPF5.10)		2759	33090	GO:0016021; GO:0006857; GO:0005215	integral component of membrane [GO:0016021]; transporter activity [GO:0005215]; oligopeptide transport [GO:0006857]
O22149	PME17 ARATH17 At2g45220 F4L23.27	Probable pectinesterase/pectinesterase inhibitor 17 [Includes: Pectinesterase inhibitor 17 (Pectin methylesterase inhibitor 17); Pectinesterase 17 (PE 17) (EC 3.1.1.11) (Pectin methylesterase 17) (AtPME17)]	PATHWAY: Glycan metabolism; pectin degradation; 2-dehydro-3-deoxy-D-gluconate from pectin: step 1/5.	2759	33090	GO:0045330; GO:0071944; GO:0005618; GO:0042545; GO:0050829; GO:0005576; GO:0016020; GO:0043086; GO:0045490; GO:0030599; GO:0046910; GO:0009617; GO:0009620	cell periphery [GO:0071944]; cell wall [GO:0005618]; extracellular region [GO:0005576]; membrane [GO:0016020]; aspartyl esterase activity [GO:0045330]; pectinesterase activity [GO:0030599]; pectinesterase inhibitor activity [GO:0046910]; cell wall modification [GO:0042545]; defense response to Gram-negative bacterium [GO:0050829]; negative regulation of catalytic activity [GO:0043086]; pectin cat…
Q9ZTR1	SPDSYN1	Spermidine synthase 1 (SPDSY 1) (EC 2.5.1.16) (Putrescine aminopropyltransferase 1)	PATHWAY: Amine and polyamine biosynthesis; spermidine biosynthesis; spermidine from putrescine: step 1/1.	2759	33090	GO:0008295; GO:0004766	spermidine synthase activity [GO:0004766]; spermidine biosynthetic process [GO:0008295]
Q6R8G0	PHO1-H10 At1g69480 F10D13.13	Phosphate transporter PHO1 homolog 10 (Protein PHO1 homolog 10) (AtPHO1;H10)		2759	33090	GO:0016021; GO:0006817; GO:0005886	integral component of membrane [GO:0016021]; plasma membrane [GO:0005886]; phosphate ion transport [GO:0006817]
Q9C660	PERK10 At1g26150 F28B23.17	Proline-rich receptor-like protein kinase PERK10 (EC 2.7.11.1) (Proline-rich extensin-like receptor kinase 10) (AtPERK10)		2759	33090	GO:0005524; GO:0016021; GO:0005886; GO:0004674	integral component of membrane [GO:0016021]; plasma membrane [GO:0005886]; ATP binding [GO:0005524]; protein serine/threonine kinase activity [GO:0004674]
P29511	TUBA6 TUA6 At4g14960 dl3520c	Tubulin alpha-6 chain		2759	33090	GO:0005525; GO:0003924; GO:0005618; GO:0071258; GO:0005829; GO:0016020; GO:0005874; GO:0000226; GO:0005730; GO:0005886; GO:0009506; GO:0009651; GO:0005200; GO:0045298; GO:0005773	cell wall [GO:0005618]; cytosol [GO:0005829]; membrane [GO:0016020]; microtubule [GO:0005874]; nucleolus [GO:0005730]; plasma membrane [GO:0005886]; plasmodesma [GO:0009506]; tubulin complex [GO:0045298]; vacuole [GO:0005773]; GTP binding [GO:0005525]; GTPase activity [GO:0003924]; structural constituent of cytoskeleton [GO:0005200]; cellular response to gravity [GO:0071258]; microtubule cytoskel…
O24145	4CL1	4-coumarate--CoA ligase 1 (4CL 1) (EC 6.2.1.12) (4-coumaroyl-CoA synthase 1)	PATHWAY: Phytoalexin biosynthesis; 3,4',5-trihydroxystilbene biosynthesis; 3,4',5-trihydroxystilbene from trans-4-coumarate: step 1/2.	2759	33090	GO:0016207; GO:0005524; GO:0009698	4-coumarate-CoA ligase activity [GO:0016207]; ATP binding [GO:0005524]; phenylpropanoid metabolic process [GO:0009698]
A7Q0V4	METK5 GSVIVT00028192001 LOC100243560	S-adenosylmethionine synthase 5 (AdoMet synthase 5) (EC 2.5.1.6) (Methionine adenosyltransferase 5) (MAT 5)	PATHWAY: Amino-acid biosynthesis; S-adenosyl-L-methionine biosynthesis; S-adenosyl-L-methionine from L-methionine: step 1/1.	2759	33090	GO:0005524; GO:0006556; GO:0005737; GO:0046872; GO:0004478; GO:0006730	cytoplasm [GO:0005737]; ATP binding [GO:0005524]; metal ion binding [GO:0046872]; methionine adenosyltransferase activity [GO:0004478]; one-carbon metabolic process [GO:0006730]; S-adenosylmethionine biosynthetic process [GO:0006556]
P54238	PGIC1	Glucose-6-phosphate isomerase, cytosolic 1 (GPI) (EC 5.3.1.9) (Phosphoglucose isomerase) (PGI) (Phosphohexose isomerase) (PHI)	PATHWAY: Carbohydrate degradation; glycolysis; D-glyceraldehyde 3-phosphate and glycerone phosphate from D-glucose: step 2/4.	2759	33090	GO:0005737; GO:0006094; GO:0004347; GO:0006096	cytoplasm [GO:0005737]; glucose-6-phosphate isomerase activity [GO:0004347]; gluconeogenesis [GO:0006094]; glycolytic process [GO:0006096]
P84634	DCL4 At5g20320 F5O24.210	Dicer-like protein 4 (EC 3.1.26.-)		2759	33090	GO:0005524; GO:0006353; GO:0016442; GO:0003723; GO:0090501; GO:0090502; GO:0051214; GO:0005737; GO:0051607; GO:0004386; GO:0010216; GO:0046872; GO:0005634; GO:0010599; GO:0030422; GO:0010267; GO:0004525; GO:0010050; GO:0009616	cytoplasm [GO:0005737]; nucleus [GO:0005634]; RISC complex [GO:0016442]; ATP binding [GO:0005524]; helicase activity [GO:0004386]; metal ion binding [GO:0046872]; ribonuclease III activity [GO:0004525]; RNA binding [GO:0003723]; defense response to virus [GO:0051607]; DNA-templated transcription, termination [GO:0006353]; maintenance of DNA methylation [GO:0010216]; production of lsiRNA involved …
O49044	SODCC.2 SOD2	Superoxide dismutase [Cu-Zn] 2 (EC 1.15.1.1)		2759	33090	GO:0005737; GO:0046872; GO:0004784	cytoplasm [GO:0005737]; metal ion binding [GO:0046872]; superoxide dismutase activity [GO:0004784]
P49034	SUS1	Sucrose synthase (EC 2.4.1.13) (Sucrose-UDP glucosyltransferase)		2759	33090	GO:0005985; GO:0016157	sucrose synthase activity [GO:0016157]; sucrose metabolic process [GO:0005985]
Q9ZQ94	UGT73C5 DOGT1 ZOG3 At2g36800 F13K3.20	UDP-glycosyltransferase 73C5 (EC 2.4.1.-) (Cytokinin-O-glucosyltransferase 3) (Deoxynivalenol-glucosyl-transferase 1) (Zeatin O-glucosyltransferase 3) (AtZOG3)		2759	33090	GO:0016131; GO:0050502; GO:0009813; GO:0052696; GO:0046527; GO:0016021; GO:0043231; GO:0080043; GO:0080046; GO:0080044; GO:0050403	integral component of membrane [GO:0016021]; intracellular membrane-bounded organelle [GO:0043231]; cis-zeatin O-beta-D-glucosyltransferase activity [GO:0050502]; glucosyltransferase activity [GO:0046527]; quercetin 3-O-glucosyltransferase activity [GO:0080043]; quercetin 4'-O-glucosyltransferase activity [GO:0080046]; quercetin 7-O-glucosyltransferase activity [GO:0080044]; trans-zeatin O-beta-D…
O81643	VLN1 At2g29890 F6K5.2 T27A16.1	Villin-1		2759	33090	GO:0051017; GO:0051693; GO:0005737; GO:0005856	cytoplasm [GO:0005737]; cytoskeleton [GO:0005856]; actin filament bundle assembly [GO:0051017]; actin filament capping [GO:0051693]
Q9LLL8	SBT4.14 XSP1 At4g00230 F6N15.3	Subtilisin-like protease SBT4.14 (EC 3.4.21.-) (Cucumisin-like protein) (Subtilase subfamily 4 member 14) (AtSBT4.14) (Xylem serine proteinase 1) (AtXSP1)		2759	33090	GO:0005618; GO:0009505; GO:0004252	cell wall [GO:0005618]; plant-type cell wall [GO:0009505]; serine-type endopeptidase activity [GO:0004252]
Q5AXW5	bcp1 AN6865	Protein bcp1		2759	4751	GO:0005783; GO:0005635; GO:0015031	endoplasmic reticulum [GO:0005783]; nuclear envelope [GO:0005635]; protein transport [GO:0015031]
Q9FHK7	At5g05160 K2A11.3	Probable leucine-rich repeat receptor-like protein kinase At5g05160 (EC 2.7.11.-)		2759	33090	GO:0005524; GO:0005618; GO:0016021; GO:0005886; GO:2000605; GO:0004674	cell wall [GO:0005618]; integral component of membrane [GO:0016021]; plasma membrane [GO:0005886]; ATP binding [GO:0005524]; protein serine/threonine kinase activity [GO:0004674]; positive regulation of secondary growth [GO:2000605]
Q9MTP0	ycf3	Photosystem I assembly protein Ycf3		2759	33090	GO:0009535; GO:0015979	chloroplast thylakoid membrane [GO:0009535]; photosynthesis [GO:0015979]
P81785		MLO-like protein (Fragment)		2759	33090	GO:0006952; GO:0016021; GO:0009607	integral component of membrane [GO:0016021]; defense response [GO:0006952]; response to biotic stimulus [GO:0009607]
Q110N3	psbH Tery_2868	Photosystem II reaction center protein H (PSII-H)		2		GO:0016021; GO:0042301; GO:0015979; GO:0009523; GO:0050821; GO:0042651	integral component of membrane [GO:0016021]; photosystem II [GO:0009523]; thylakoid membrane [GO:0042651]; phosphate ion binding [GO:0042301]; photosynthesis [GO:0015979]; protein stabilization [GO:0050821]
P30182	TOP2 At3g23890 F14O13.7	DNA topoisomerase 2 (EC 5.99.1.3) (DNA topoisomerase II)		2759	33090	GO:0005524; GO:0003677; GO:0003916; GO:0009330; GO:0003918; GO:0006265; GO:0006268; GO:0046872; GO:0044774; GO:0006312; GO:0005634; GO:0000712; GO:0000819	DNA topoisomerase complex (ATP-hydrolyzing) [GO:0009330]; nucleus [GO:0005634]; ATP binding [GO:0005524]; DNA binding [GO:0003677]; DNA topoisomerase activity [GO:0003916]; DNA topoisomerase type II (ATP-hydrolyzing) activity [GO:0003918]; metal ion binding [GO:0046872]; DNA topological change [GO:0006265]; DNA unwinding involved in DNA replication [GO:0006268]; mitotic DNA integrity checkpoint […
P24782	dbp2 SPBP8B7.16c	ATP-dependent RNA helicase dbp2 (EC 3.6.4.13) (p68-like protein)		2759	4751	GO:0005524; GO:0004004; GO:0003723; GO:0005737; GO:0005829; GO:0000184; GO:0005730; GO:0005634; GO:0006364	cytoplasm [GO:0005737]; cytosol [GO:0005829]; nucleolus [GO:0005730]; nucleus [GO:0005634]; ATP binding [GO:0005524]; ATP-dependent RNA helicase activity [GO:0004004]; RNA binding [GO:0003723]; nuclear-transcribed mRNA catabolic process, nonsense-mediated decay [GO:0000184]; rRNA processing [GO:0006364]
Q5W6H5	CHLG Os05g0349700 LOC_Os05g28200 OsJ_18166 OSJNBa0077J17.3	Chlorophyll synthase, chloroplastic (EC 2.5.1.62) (Polyprenyl transferase)		2759	33090	GO:0015995; GO:0046408; GO:0031969; GO:0016021	chloroplast membrane [GO:0031969]; integral component of membrane [GO:0016021]; chlorophyll synthetase activity [GO:0046408]; chlorophyll biosynthetic process [GO:0015995]
Q946Y7	SYP61 OSM1 At1g28490 F3M18.7	Syntaxin-61 (AtSYP61) (Osmotic stress-sensitive mutant 1)		2759	33090	GO:0048193; GO:0005484; GO:0000149; GO:0031201; GO:0009738; GO:0016021; GO:0006886; GO:0031902; GO:0005802; GO:0048278; GO:0006906	integral component of membrane [GO:0016021]; late endosome membrane [GO:0031902]; SNARE complex [GO:0031201]; trans-Golgi network [GO:0005802]; SNAP receptor activity [GO:0005484]; SNARE binding [GO:0000149]; abscisic acid-activated signaling pathway [GO:0009738]; Golgi vesicle transport [GO:0048193]; intracellular protein transport [GO:0006886]; vesicle docking [GO:0048278]; vesicle fusion [GO:0…
A1CKI4	clu1 tif31 ACLA_038730	Clustered mitochondria protein homolog (Protein TIF31 homolog)		2759	4751	GO:0005737; GO:0048312	cytoplasm [GO:0005737]; intracellular distribution of mitochondria [GO:0048312]
Q7XA39	RGA4 177O13.34 CB3A14.8	Putative disease resistance protein RGA4 (RGA4-blb)		2759	33090	GO:0043531; GO:0005524; GO:0006952	ADP binding [GO:0043531]; ATP binding [GO:0005524]; defense response [GO:0006952]
C0LGI5	At1g69990 F20P5.27	Probable LRR receptor-like serine/threonine-protein kinase At1g69990 (EC 2.7.11.1)		2759	33090	GO:0005524; GO:0016021; GO:0004674	integral component of membrane [GO:0016021]; ATP binding [GO:0005524]; protein serine/threonine kinase activity [GO:0004674]
Q0US25	SEC23 SNOG_05439	Protein transport protein SEC23		2759	4751	GO:0030127; GO:0006888; GO:0000139; GO:0005789; GO:0006886; GO:0008270	COPII vesicle coat [GO:0030127]; endoplasmic reticulum membrane [GO:0005789]; Golgi membrane [GO:0000139]; zinc ion binding [GO:0008270]; ER to Golgi vesicle-mediated transport [GO:0006888]; intracellular protein transport [GO:0006886]
Q7XVM8	Os04g0395600 LOC_Os04g32460 OsJ_14626 OSJNBa0072K14.18	Transport inhibitor response 1-like protein Os04g0395600 (TIR1-like protein)	PATHWAY: Protein modification; protein ubiquitination.	2759	33090	GO:0019005; GO:0010011; GO:0009734; GO:0000822; GO:0005634; GO:0016567	nucleus [GO:0005634]; SCF ubiquitin ligase complex [GO:0019005]; auxin binding [GO:0010011]; inositol hexakisphosphate binding [GO:0000822]; auxin-activated signaling pathway [GO:0009734]; protein ubiquitination [GO:0016567]
Q8S528	ALDH2B7 ALDH3 At1g23800 F5O8.33 F5O8.35	Aldehyde dehydrogenase family 2 member B7, mitochondrial (ALDH2b) (EC 1.2.1.3)		2759	33090	GO:0004029; GO:0005759	mitochondrial matrix [GO:0005759]; aldehyde dehydrogenase (NAD) activity [GO:0004029]
Q9SJT1	SAE2 EMB2764 At2g21470 F3K23.23	SUMO-activating enzyme subunit 2 (EC 6.3.2.-) (Protein EMBRYO DEFECTIVE 2764) (Ubiquitin-like 1-activating enzyme E1B)	PATHWAY: Protein modification; protein sumoylation.	2759	33090	GO:0005524; GO:0019948; GO:0031510; GO:0005829; GO:0009793; GO:0046872; GO:0005634; GO:0009506; GO:0016925	cytosol [GO:0005829]; nucleus [GO:0005634]; plasmodesma [GO:0009506]; SUMO activating enzyme complex [GO:0031510]; ATP binding [GO:0005524]; metal ion binding [GO:0046872]; SUMO activating enzyme activity [GO:0019948]; embryo development ending in seed dormancy [GO:0009793]; protein sumoylation [GO:0016925]
Q9C7F2	ABCB14 MDR12 PGP14 At1g28010 F13K9.11	ABC transporter B family member 14 (ABC transporter ABCB.14) (AtABCB14) (Multidrug resistance protein 12) (P-glycoprotein 14)		2759	33090	GO:0005524; GO:0042626; GO:0016021; GO:0055085	integral component of membrane [GO:0016021]; ATP binding [GO:0005524]; ATPase activity, coupled to transmembrane movement of substances [GO:0042626]; transmembrane transport [GO:0055085]
A5ABU3	fen1 An11g10450	Flap endonuclease 1 (FEN-1) (EC 3.1.-.-) (Flap structure-specific endonuclease 1)		2759	4751	GO:1904162; GO:0003677; GO:0051908; GO:0004519; GO:0046872; GO:0005739; GO:0005730; GO:0005654; GO:1903469; GO:0045145; GO:0035861	mitochondrion [GO:0005739]; nucleolus [GO:0005730]; nucleoplasm [GO:0005654]; site of double-strand break [GO:0035861]; 5'-3' exodeoxyribonuclease activity involved in UV-damage excision repair [GO:1904162]; DNA binding [GO:0003677]; double-stranded DNA 5'-3' exodeoxyribonuclease activity [GO:0051908]; endonuclease activity [GO:0004519]; metal ion binding [GO:0046872]; single-stranded DNA 5'-3' e…
Q9SBI0	RBOHB At1g09090 F7G19.3 F7G19.4	Respiratory burst oxidase homolog protein B (EC 1.11.1.-) (EC 1.6.3.-) (NADPH oxidase RBOHB) (AtRBOHB)		2759	33090	GO:0016174; GO:0005509; GO:0016021; GO:0004601; GO:0009408; GO:0009845	integral component of membrane [GO:0016021]; calcium ion binding [GO:0005509]; NAD(P)H oxidase activity [GO:0016174]; peroxidase activity [GO:0004601]; response to heat [GO:0009408]; seed germination [GO:0009845]
Q84MA8	AZG2 At5g50300 K6A12.16	Adenine/guanine permease AZG2 (AzgA-homolog protein) (Protein AZAGUANINE RESISTANT 2) (AtAzg2)		2759	33090	GO:0015853; GO:0015854; GO:0016021; GO:1904823; GO:0005345; GO:0006863; GO:0005215	integral component of membrane [GO:0016021]; purine nucleobase transmembrane transporter activity [GO:0005345]; transporter activity [GO:0005215]; adenine transport [GO:0015853]; guanine transport [GO:0015854]; purine nucleobase transmembrane transport [GO:1904823]; purine nucleobase transport [GO:0006863]
Q84WU2	UBP13 At3g11910 F26K24.20 MEC18.1	Ubiquitin carboxyl-terminal hydrolase 13 (EC 3.4.19.12) (Deubiquitinating enzyme 13) (AtUBP13) (Ubiquitin thioesterase 13) (Ubiquitin-specific-processing protease 13)		2759	33090	GO:0005829; GO:0009506; GO:0016579; GO:0036459; GO:0006511	cytosol [GO:0005829]; plasmodesma [GO:0009506]; thiol-dependent ubiquitinyl hydrolase activity [GO:0036459]; protein deubiquitination [GO:0016579]; ubiquitin-dependent protein catabolic process [GO:0006511]
C1F628	rpsH ACP_1437	30S ribosomal protein S8		2		GO:0019843; GO:0005840; GO:0003735; GO:0006412	ribosome [GO:0005840]; rRNA binding [GO:0019843]; structural constituent of ribosome [GO:0003735]; translation [GO:0006412]
Q39034	PER59 P59 At5g19890 F28I16.40	Peroxidase 59 (Atperox P59) (EC 1.11.1.7) (ATPN) (Peroxidase N)		2759	33090	GO:0005737; GO:0005576; GO:0020037; GO:0042744; GO:0046872; GO:0005634; GO:0004601; GO:0006979	cytoplasm [GO:0005737]; extracellular region [GO:0005576]; nucleus [GO:0005634]; heme binding [GO:0020037]; metal ion binding [GO:0046872]; peroxidase activity [GO:0004601]; hydrogen peroxide catabolic process [GO:0042744]; response to oxidative stress [GO:0006979]
Q8L899		Systemin receptor SR160 (EC 2.7.11.1) (Brassinosteroid LRR receptor kinase)		2759	33090	GO:0005524; GO:0006952; GO:0016021; GO:0005886; GO:0004674; GO:0005496	integral component of membrane [GO:0016021]; plasma membrane [GO:0005886]; ATP binding [GO:0005524]; protein serine/threonine kinase activity [GO:0004674]; steroid binding [GO:0005496]; defense response [GO:0006952]
P47927	AP2 At4g36920 AP22.49 C7A10.440	Floral homeotic protein APETALA 2		2759	33090	GO:0003677; GO:0030154; GO:0009908; GO:0010073; GO:0005634; GO:0048481; GO:0048316; GO:0010093; GO:0003700; GO:0006351	nucleus [GO:0005634]; DNA binding [GO:0003677]; transcription factor activity, sequence-specific DNA binding [GO:0003700]; cell differentiation [GO:0030154]; flower development [GO:0009908]; meristem maintenance [GO:0010073]; plant ovule development [GO:0048481]; seed development [GO:0048316]; specification of floral organ identity [GO:0010093]; transcription, DNA-templated [GO:0006351]
Q20F15	psbT	Photosystem II reaction center protein T (PSII-T)		2759	33090	GO:0009535; GO:0016021; GO:0015979; GO:0009539	chloroplast thylakoid membrane [GO:0009535]; integral component of membrane [GO:0016021]; photosystem II reaction center [GO:0009539]; photosynthesis [GO:0015979]
Q9SYK4	IP5P13 5PTASE13 IPP6 At1g05630 F3F20.8	Type I inositol polyphosphate 5-phosphatase 13 (At5PTase13) (EC 3.1.3.56)		2759	33090	GO:0009630; GO:0052659; GO:0052658; GO:0004445; GO:0046872; GO:0005634; GO:0046856; GO:0009846	nucleus [GO:0005634]; inositol-1,3,4,5-tetrakisphosphate 5-phosphatase activity [GO:0052659]; inositol-1,4,5-trisphosphate 5-phosphatase activity [GO:0052658]; inositol-polyphosphate 5-phosphatase activity [GO:0004445]; metal ion binding [GO:0046872]; gravitropism [GO:0009630]; phosphatidylinositol dephosphorylation [GO:0046856]; pollen germination [GO:0009846]
A9PJQ8	ndhM NDH-M	NAD(P)H-quinone oxidoreductase subunit M, chloroplastic (EC 1.6.5.-) (NAD(P)H dehydrogenase subunit M) (NDH subunit M) (NDH-M) (NADH-plastoquinone oxidoreductase subunit M)		2759	33090	GO:0009535; GO:0016655; GO:0048038; GO:0006810	chloroplast thylakoid membrane [GO:0009535]; oxidoreductase activity, acting on NAD(P)H, quinone or similar compound as acceptor [GO:0016655]; quinone binding [GO:0048038]; transport [GO:0006810]
Q5VRH9	PUB12 Os06g0102700 LOC_Os06g01304 OSJNBa0075G19.19-1	U-box domain-containing protein 12 (EC 6.3.2.-) (Plant U-box protein 12) (OsPUB12)	PATHWAY: Protein modification; protein ubiquitination.	2759	33090	GO:0005737; GO:0016874; GO:0005634; GO:0016567; GO:0004842	cytoplasm [GO:0005737]; nucleus [GO:0005634]; ligase activity [GO:0016874]; ubiquitin-protein transferase activity [GO:0004842]; protein ubiquitination [GO:0016567]
Q05762	THY-1 At2g16370 F16F14.13	Bifunctional dihydrofolate reductase-thymidylate synthase 1 (DHFR-TS 1) [Includes: Dihydrofolate reductase (EC 1.5.1.3); Thymidylate synthase (EC 2.1.1.45)]	PATHWAY: Cofactor biosynthesis; tetrahydrofolate biosynthesis; 5,6,7,8-tetrahydrofolate from 7,8-dihydrofolate: step 1/1.	2759	33090	GO:0009257; GO:0005829; GO:0006231; GO:0004146; GO:0006545; GO:0006730; GO:0004799	cytosol [GO:0005829]; dihydrofolate reductase activity [GO:0004146]; thymidylate synthase activity [GO:0004799]; 10-formyltetrahydrofolate biosynthetic process [GO:0009257]; dTMP biosynthetic process [GO:0006231]; glycine biosynthetic process [GO:0006545]; one-carbon metabolic process [GO:0006730]
Q39085	DIM CBB1 DWF1 EVE1 At3g19820 MPN9.6	Delta(24)-sterol reductase (EC 1.3.1.72) (Cell elongation protein DIMINUTO) (Cell elongation protein Dwarf1) (Protein CABBAGE1) (Protein ENHANCED VERY-LOW-FLUENCE RESPONSE 1)		2759	33090	GO:0016132; GO:0005516; GO:0050614; GO:0005783; GO:0050660; GO:0016021; GO:0009808; GO:0016020; GO:0016614; GO:0009834; GO:0005886; GO:0009826; GO:0005774; GO:0005773	endoplasmic reticulum [GO:0005783]; integral component of membrane [GO:0016021]; membrane [GO:0016020]; plasma membrane [GO:0005886]; vacuolar membrane [GO:0005774]; vacuole [GO:0005773]; calmodulin binding [GO:0005516]; delta24-sterol reductase activity [GO:0050614]; flavin adenine dinucleotide binding [GO:0050660]; oxidoreductase activity, acting on CH-OH group of donors [GO:0016614]; brassinos…
Q02751	MAL2 MAL1	Alpha-glucosidase (EC 3.2.1.20) (Maltase)		2759	4751	GO:0004558; GO:0043169; GO:0032450	alpha-1,4-glucosidase activity [GO:0004558]; cation binding [GO:0043169]; maltose alpha-glucosidase activity [GO:0032450]
P51821	ARF1	ADP-ribosylation factor 1		2759	33090	GO:0005525; GO:0005794; GO:0015031; GO:0007264; GO:0016192	Golgi apparatus [GO:0005794]; GTP binding [GO:0005525]; protein transport [GO:0015031]; small GTPase mediated signal transduction [GO:0007264]; vesicle-mediated transport [GO:0016192]
Q6CQ65	KLLA0D19426g	Adenylosuccinate synthetase (AMPSase) (AdSS) (EC 6.3.4.4) (IMP--aspartate ligase)	PATHWAY: Purine metabolism; AMP biosynthesis via de novo pathway; AMP from IMP: step 1/2. {ECO:0000255|HAMAP-Rule:MF_03125}.	2759	4751	GO:0044208; GO:0003688; GO:0005525; GO:0004019; GO:0005737; GO:0046872	cytoplasm [GO:0005737]; adenylosuccinate synthase activity [GO:0004019]; DNA replication origin binding [GO:0003688]; GTP binding [GO:0005525]; metal ion binding [GO:0046872]; 'de novo' AMP biosynthetic process [GO:0044208]
P56293	accD	Acetyl-coenzyme A carboxylase carboxyl transferase subunit beta, chloroplastic (ACCase subunit beta) (Acetyl-CoA carboxylase carboxyltransferase subunit beta) (EC 6.4.1.2)	PATHWAY: Lipid metabolism; malonyl-CoA biosynthesis; malonyl-CoA from acetyl-CoA: step 1/1. {ECO:0000255|HAMAP-Rule:MF_01395}.	2759	33090	GO:0005524; GO:0003989; GO:0009317; GO:0009570; GO:0006633; GO:2001295; GO:0008270	acetyl-CoA carboxylase complex [GO:0009317]; chloroplast stroma [GO:0009570]; acetyl-CoA carboxylase activity [GO:0003989]; ATP binding [GO:0005524]; zinc ion binding [GO:0008270]; fatty acid biosynthetic process [GO:0006633]; malonyl-CoA biosynthetic process [GO:2001295]
Q9LF79	ACA8 At5g57110 MUL3.5	Calcium-transporting ATPase 8, plasma membrane-type (EC 3.6.3.8) (Ca(2+)-ATPase isoform 8)		2759	33090	GO:0005524; GO:0005388; GO:0005887; GO:0043231; GO:0016020; GO:0046872; GO:0005886; GO:0009506; GO:0043621; GO:0009624	integral component of plasma membrane [GO:0005887]; intracellular membrane-bounded organelle [GO:0043231]; membrane [GO:0016020]; plasma membrane [GO:0005886]; plasmodesma [GO:0009506]; ATP binding [GO:0005524]; calcium-transporting ATPase activity [GO:0005388]; metal ion binding [GO:0046872]; protein self-association [GO:0043621]; response to nematode [GO:0009624]
O82549	PLD1	Phospholipase D alpha 1 (PLD 1) (EC 3.1.4.4) (Choline phosphatase 1) (Phosphatidylcholine-hydrolyzing phospholipase D 1)		2759	33090	GO:0070290; GO:0005509; GO:0005737; GO:0016042; GO:0016020; GO:0046470; GO:0004630	cytoplasm [GO:0005737]; membrane [GO:0016020]; calcium ion binding [GO:0005509]; N-acylphosphatidylethanolamine-specific phospholipase D activity [GO:0070290]; phospholipase D activity [GO:0004630]; lipid catabolic process [GO:0016042]; phosphatidylcholine metabolic process [GO:0046470]
Q1EB31	DBP4 CIMG_00232	ATP-dependent RNA helicase DBP4 (EC 3.6.4.13)		2759	4751	GO:0005524; GO:0004004; GO:0003723; GO:0005829; GO:0005730; GO:0006364; GO:0032040	cytosol [GO:0005829]; nucleolus [GO:0005730]; small-subunit processome [GO:0032040]; ATP binding [GO:0005524]; ATP-dependent RNA helicase activity [GO:0004004]; RNA binding [GO:0003723]; rRNA processing [GO:0006364]
Q2JMP7	hemL CYB_1012	Glutamate-1-semialdehyde 2,1-aminomutase (GSA) (EC 5.4.3.8) (Glutamate-1-semialdehyde aminotransferase) (GSA-AT)	PATHWAY: Porphyrin-containing compound metabolism; protoporphyrin-IX biosynthesis; 5-aminolevulinate from L-glutamyl-tRNA(Glu): step 2/2. {ECO:0000255|HAMAP-Rule:MF_00375}.; PATHWAY: Porphyrin-containing compound metabolism; chlorophyll biosynthesis. {ECO:0000255|HAMAP-Rule:MF_00375}.	2		GO:0015995; GO:0005737; GO:0042286; GO:0006782; GO:0030170; GO:0008483	cytoplasm [GO:0005737]; glutamate-1-semialdehyde 2,1-aminomutase activity [GO:0042286]; pyridoxal phosphate binding [GO:0030170]; transaminase activity [GO:0008483]; chlorophyll biosynthetic process [GO:0015995]; protoporphyrinogen IX biosynthetic process [GO:0006782]
Q94ZI2	ND4L NAD4L	NADH-ubiquinone oxidoreductase chain 4L (EC 1.6.5.3) (NADH dehydrogenase subunit 4L)		2759	4751	GO:0042773; GO:0008137; GO:0016021; GO:0031966; GO:0070469	integral component of membrane [GO:0016021]; mitochondrial membrane [GO:0031966]; respiratory chain [GO:0070469]; NADH dehydrogenase (ubiquinone) activity [GO:0008137]; ATP synthesis coupled electron transport [GO:0042773]
Q01SX2	tuf1 Acid_5120; tuf2 Acid_6322	Elongation factor Tu (EF-Tu)		2		GO:0005525; GO:0003924; GO:0005737; GO:0003746	cytoplasm [GO:0005737]; GTP binding [GO:0005525]; GTPase activity [GO:0003924]; translation elongation factor activity [GO:0003746]
Q9FIZ9	NIP4-1 At5g37810 K22F20.50	Putative aquaporin NIP4-1 (NOD26-like intrinsic protein 4-1) (AtNIP4;1) [Cleaved into: Putative aquaporin NIP4-1, N-terminally processed]		2759	33090	GO:0009992; GO:0015254; GO:0015793; GO:0005887; GO:0034220; GO:0015250; GO:0006833	integral component of plasma membrane [GO:0005887]; glycerol channel activity [GO:0015254]; water channel activity [GO:0015250]; cellular water homeostasis [GO:0009992]; glycerol transport [GO:0015793]; ion transmembrane transport [GO:0034220]; water transport [GO:0006833]
Q9XGM2	MRE11 At5g54260 MDK4.8	Double-strand break repair protein MRE11 (AtMre11)		2759	33090	GO:0008408; GO:0030870; GO:0000785; GO:0006302; GO:0004519; GO:0000791; GO:0030145; GO:0051321; GO:0000795	chromatin [GO:0000785]; euchromatin [GO:0000791]; Mre11 complex [GO:0030870]; synaptonemal complex [GO:0000795]; 3'-5' exonuclease activity [GO:0008408]; endonuclease activity [GO:0004519]; manganese ion binding [GO:0030145]; double-strand break repair [GO:0006302]; meiotic cell cycle [GO:0051321]
Q7YJV2	clpP	ATP-dependent Clp protease proteolytic subunit (EC 3.4.21.92) (Endopeptidase Clp)		2759	33090	GO:0009570; GO:0004252	chloroplast stroma [GO:0009570]; serine-type endopeptidase activity [GO:0004252]
B1A980	rps7-A; rps7-B	30S ribosomal protein S7, chloroplastic		2759	33090	GO:0009507; GO:0019843; GO:0015935; GO:0003735; GO:0006412	chloroplast [GO:0009507]; small ribosomal subunit [GO:0015935]; rRNA binding [GO:0019843]; structural constituent of ribosome [GO:0003735]; translation [GO:0006412]
P59224	RPS13B At4g00100 F6N15.7	40S ribosomal protein S13-2		2759	33090	GO:0000911; GO:0022627; GO:0005783; GO:0009965; GO:0016020; GO:0005730; GO:0070181; GO:0003735; GO:0006412; GO:0010090	cytosolic small ribosomal subunit [GO:0022627]; endoplasmic reticulum [GO:0005783]; membrane [GO:0016020]; nucleolus [GO:0005730]; small ribosomal subunit rRNA binding [GO:0070181]; structural constituent of ribosome [GO:0003735]; cytokinesis by cell plate formation [GO:0000911]; leaf morphogenesis [GO:0009965]; translation [GO:0006412]; trichome morphogenesis [GO:0010090]
Q945F0	DTX47 EDS5 IAP1 SCORD3 SID1 At4g39030 F19H22.130	Protein DETOXIFICATION 47, chloroplastic (AtDTX47) (Multidrug and toxic compound extrusion protein 47) (MATE protein 47) (Protein ENHANCED DISEASE SUSCEPTIBILITY 5) (Protein EDS5) (Protein IMPORTANT FOR THE ARR PATHWAY 1) (Protein IAP1) (Protein SALICYLIC ACID INDUCTION DEFICIENT 1) (Protein SID1) (Protein SUSCEPTIBLE TO CORONATINE-DEFICIENT PST DC3000 3) (Protein SCORD3)		2759	33090	GO:0015297; GO:0009941; GO:0031969; GO:0006952; GO:0042742; GO:0006855; GO:0015238; GO:0045087; GO:0016021; GO:0005739; GO:0031348; GO:0009536; GO:0009624; GO:0009751; GO:0009697	chloroplast envelope [GO:0009941]; chloroplast membrane [GO:0031969]; integral component of membrane [GO:0016021]; mitochondrion [GO:0005739]; plastid [GO:0009536]; antiporter activity [GO:0015297]; drug transmembrane transporter activity [GO:0015238]; defense response [GO:0006952]; defense response to bacterium [GO:0042742]; drug transmembrane transport [GO:0006855]; innate immune response [GO:0…
L7HXG6	OOU_Y34scaffold00711g6	Eukaryotic translation initiation factor 3 subunit L (eIF3l)		2759	4751	GO:0016282; GO:0033290; GO:0005852; GO:0001731; GO:0006446; GO:0003743	eukaryotic 43S preinitiation complex [GO:0016282]; eukaryotic 48S preinitiation complex [GO:0033290]; eukaryotic translation initiation factor 3 complex [GO:0005852]; translation initiation factor activity [GO:0003743]; formation of translation preinitiation complex [GO:0001731]; regulation of translational initiation [GO:0006446]
P0CT08	MGG_05266	Eukaryotic translation initiation factor 3 subunit L (eIF3l)		2759	4751	GO:0016282; GO:0033290; GO:0005852; GO:0001731; GO:0043581; GO:0006446; GO:0003743	eukaryotic 43S preinitiation complex [GO:0016282]; eukaryotic 48S preinitiation complex [GO:0033290]; eukaryotic translation initiation factor 3 complex [GO:0005852]; translation initiation factor activity [GO:0003743]; formation of translation preinitiation complex [GO:0001731]; mycelium development [GO:0043581]; regulation of translational initiation [GO:0006446]
P92939	ECA1 ACA3 At1g07810 F24B9.9	Calcium-transporting ATPase 1, endoplasmic reticulum-type (EC 3.6.3.8)		2759	33090	GO:0005524; GO:0070588; GO:0006816; GO:0005388; GO:0005783; GO:0005789; GO:0030176; GO:0005887; GO:0046872; GO:0005886; GO:0046686; GO:0010042; GO:0005774	endoplasmic reticulum [GO:0005783]; endoplasmic reticulum membrane [GO:0005789]; integral component of endoplasmic reticulum membrane [GO:0030176]; integral component of plasma membrane [GO:0005887]; plasma membrane [GO:0005886]; vacuolar membrane [GO:0005774]; ATP binding [GO:0005524]; calcium-transporting ATPase activity [GO:0005388]; metal ion binding [GO:0046872]; calcium ion transmembrane tr…
P0C884	SCL34 At2g29065 T9I4.14	Scarecrow-like protein 34 (AtSCL34) (GRAS family protein 12) (AtGRAS-12)		2759	33090	GO:0005634; GO:0006355; GO:0006351	nucleus [GO:0005634]; regulation of transcription, DNA-templated [GO:0006355]; transcription, DNA-templated [GO:0006351]
Q2TGZ2	rbcL	Ribulose bisphosphate carboxylase large chain (RuBisCO large subunit) (EC 4.1.1.39)		2759	33090	GO:0009507; GO:0000287; GO:0004497; GO:0009853; GO:0019253; GO:0016984	chloroplast [GO:0009507]; magnesium ion binding [GO:0000287]; monooxygenase activity [GO:0004497]; ribulose-bisphosphate carboxylase activity [GO:0016984]; photorespiration [GO:0009853]; reductive pentose-phosphate cycle [GO:0019253]
Q94BZ7	GYRBM At5g04130 F21E1_50	DNA gyrase subunit B, mitochondrial (EC 5.99.1.3)		2759	33090	GO:0005524; GO:0003677; GO:0009330; GO:0003918; GO:0006265; GO:0006268; GO:0005694; GO:0007059; GO:0046872; GO:0005739; GO:0009295	chromosome [GO:0005694]; DNA topoisomerase complex (ATP-hydrolyzing) [GO:0009330]; mitochondrion [GO:0005739]; nucleoid [GO:0009295]; ATP binding [GO:0005524]; DNA binding [GO:0003677]; DNA topoisomerase type II (ATP-hydrolyzing) activity [GO:0003918]; metal ion binding [GO:0046872]; chromosome segregation [GO:0007059]; DNA topological change [GO:0006265]; DNA unwinding involved in DNA replicatio…
B1WP68	ccsA cce_0499	Cytochrome c biogenesis protein CcsA		2		GO:0017004; GO:0020037; GO:0016021; GO:0042651	integral component of membrane [GO:0016021]; thylakoid membrane [GO:0042651]; heme binding [GO:0020037]; cytochrome complex assembly [GO:0017004]
Q3E6Q1	PCMP-H40 CRR22 PCMP-H72 At1g11290 T28P6.20	Pentatricopeptide repeat-containing protein At1g11290, chloroplastic (Protein CHLORORESPIRATORY REDUCTION 22)		2759	33090	GO:0009507; GO:0004519; GO:0016556; GO:0006397; GO:0090305; GO:0008270	chloroplast [GO:0009507]; endonuclease activity [GO:0004519]; zinc ion binding [GO:0008270]; mRNA modification [GO:0016556]; mRNA processing [GO:0006397]; nucleic acid phosphodiester bond hydrolysis [GO:0090305]
P08995		Nodulin-26 (N-26)		2759	33090	GO:0016021; GO:0009877; GO:0043661; GO:0005215	integral component of membrane [GO:0016021]; peribacteroid membrane [GO:0043661]; transporter activity [GO:0005215]; nodulation [GO:0009877]
C0LGK4	At2g16250 F16F14.25	Probable LRR receptor-like serine/threonine-protein kinase At2g16250 (EC 2.7.11.1)		2759	33090	GO:0005524; GO:0016021; GO:0009505; GO:0005886; GO:0009506; GO:0004674	integral component of membrane [GO:0016021]; plant-type cell wall [GO:0009505]; plasma membrane [GO:0005886]; plasmodesma [GO:0009506]; ATP binding [GO:0005524]; protein serine/threonine kinase activity [GO:0004674]
P0DH92	VHA-c1 AVA-P1 AVAP1 At4g34720 T4L20.300	V-type proton ATPase subunit c1 (V-ATPase subunit c1) (V-type proton ATPase 16 kDa proteolipid subunit c1) (V-ATPase 16 kDa proteolipid subunit c1) (Vacuolar H(+)-ATPase subunit c isoform 1) (Vacuolar proton pump 16 kDa proteolipid subunit c1) (Vacuolar proton pump subunit c1)		2759	33090	GO:0015991; GO:0016021; GO:0046961; GO:0007035; GO:0000220; GO:0005773	integral component of membrane [GO:0016021]; vacuolar proton-transporting V-type ATPase, V0 domain [GO:0000220]; vacuole [GO:0005773]; proton-transporting ATPase activity, rotational mechanism [GO:0046961]; ATP hydrolysis coupled proton transport [GO:0015991]; vacuolar acidification [GO:0007035]
P0DH93	VHA-c3 AVA-P3 AVAP3 At4g38920 F19H22.20	V-type proton ATPase subunit c3 (V-ATPase subunit c3) (V-type proton ATPase 16 kDa proteolipid subunit c3) (V-ATPase 16 kDa proteolipid subunit c3) (Vacuolar H(+)-ATPase subunit c isoform 3) (Vacuolar proton pump 16 kDa proteolipid subunit c3) (Vacuolar proton pump subunit c3)		2759	33090	GO:0015991; GO:0016021; GO:0046961; GO:0007035; GO:0000220; GO:0005773	integral component of membrane [GO:0016021]; vacuolar proton-transporting V-type ATPase, V0 domain [GO:0000220]; vacuole [GO:0005773]; proton-transporting ATPase activity, rotational mechanism [GO:0046961]; ATP hydrolysis coupled proton transport [GO:0015991]; vacuolar acidification [GO:0007035]
P0DH94	VHA-c5 AVA-P5 AVAP5 At2g16510 F1P15.11	V-type proton ATPase subunit c5 (V-ATPase subunit c5) (V-type proton ATPase 16 kDa proteolipid subunit c5) (V-ATPase 16 kDa proteolipid subunit c5) (Vacuolar H(+)-ATPase subunit c isoform 5) (Vacuolar proton pump 16 kDa proteolipid subunit c5) (Vacuolar proton pump subunit c5)		2759	33090	GO:0015991; GO:0015078; GO:0016021; GO:0005886; GO:0033179; GO:0005774; GO:0005773	integral component of membrane [GO:0016021]; plasma membrane [GO:0005886]; proton-transporting V-type ATPase, V0 domain [GO:0033179]; vacuolar membrane [GO:0005774]; vacuole [GO:0005773]; hydrogen ion transmembrane transporter activity [GO:0015078]; ATP hydrolysis coupled proton transport [GO:0015991]
Q3ECP6	At1g54790 T22H22.20	GDSL esterase/lipase At1g54790 (EC 3.1.1.-) (Extracellular lipase At1g54790)		2759	33090	GO:0005576; GO:0016788; GO:0016042	extracellular region [GO:0005576]; hydrolase activity, acting on ester bonds [GO:0016788]; lipid catabolic process [GO:0016042]
Q9XE58	SCL14 At1g07530 F22G5.9	Scarecrow-like protein 14 (AtSCL14) (GRAS family protein 2) (AtGRAS-2)		2759	33090	GO:0005829; GO:0005634; GO:0045893; GO:0006355; GO:0009410; GO:0043565; GO:0003700; GO:0006351	cytosol [GO:0005829]; nucleus [GO:0005634]; sequence-specific DNA binding [GO:0043565]; transcription factor activity, sequence-specific DNA binding [GO:0003700]; positive regulation of transcription, DNA-templated [GO:0045893]; regulation of transcription, DNA-templated [GO:0006355]; response to xenobiotic stimulus [GO:0009410]; transcription, DNA-templated [GO:0006351]
Q8GY91	APX6 At4g32320 F10M6.50 F8B4.20	Putative L-ascorbate peroxidase 6 (AtAPx08) (EC 1.11.1.11)		2759	33090	GO:0016688; GO:0098869; GO:0005829; GO:0020037; GO:0042744; GO:0046872; GO:0004601; GO:0006979; GO:0009845; GO:0010431	cytosol [GO:0005829]; heme binding [GO:0020037]; L-ascorbate peroxidase activity [GO:0016688]; metal ion binding [GO:0046872]; peroxidase activity [GO:0004601]; cellular oxidant detoxification [GO:0098869]; hydrogen peroxide catabolic process [GO:0042744]; response to oxidative stress [GO:0006979]; seed germination [GO:0009845]; seed maturation [GO:0010431]
Q8S340	PAP22 AT6 At3g52820 F3C22.220	Purple acid phosphatase 22 (EC 3.1.3.2)		2759	33090	GO:0003993; GO:0016311; GO:0005576; GO:0046872	extracellular region [GO:0005576]; acid phosphatase activity [GO:0003993]; metal ion binding [GO:0046872]; dephosphorylation [GO:0016311]
Q75K78	CKX9 Os05g0374200 LOC_Os05g31040 OJ1005_E12.3 OsJ_18319 OSJNBa0025P09.18	Cytokinin dehydrogenase 9 (EC 1.5.99.12) (Cytokinin oxidase 9) (OsCKX9)		2759	33090	GO:0019139; GO:0009690; GO:0005615; GO:0050660; GO:0016614	extracellular space [GO:0005615]; cytokinin dehydrogenase activity [GO:0019139]; flavin adenine dinucleotide binding [GO:0050660]; oxidoreductase activity, acting on CH-OH group of donors [GO:0016614]; cytokinin metabolic process [GO:0009690]
Q39203	SD22 RLK4 At4g00340 A_IG005I10.19 F5I10.19	G-type lectin S-receptor-like serine/threonine-protein kinase SD2-2 (EC 2.7.11.1) (Receptor-like kinase 4) (S-domain-2 (SD2) receptor kinase 2) (SD2-2)		2759	33090	GO:0005524; GO:0005516; GO:0030246; GO:0016021; GO:0005886; GO:0004674; GO:0048544	integral component of membrane [GO:0016021]; plasma membrane [GO:0005886]; ATP binding [GO:0005524]; calmodulin binding [GO:0005516]; carbohydrate binding [GO:0030246]; protein serine/threonine kinase activity [GO:0004674]; recognition of pollen [GO:0048544]
Q40392	N	TMV resistance protein N		2759	33090	GO:0043531; GO:0005524; GO:0005737; GO:0009626; GO:0007165	cytoplasm [GO:0005737]; ADP binding [GO:0043531]; ATP binding [GO:0005524]; plant-type hypersensitive response [GO:0009626]; signal transduction [GO:0007165]
O04856	NPP1	Serine/threonine-protein phosphatase PP1 isozyme 1 (EC 3.1.3.16)		2759	33090	GO:0046872; GO:0004721	metal ion binding [GO:0046872]; phosphoprotein phosphatase activity [GO:0004721]
C5G0E3	SSU1 MCYG_08415	Sulfite efflux pump SSU1		2759	4751	GO:0016021; GO:0005886; GO:0055085	integral component of membrane [GO:0016021]; plasma membrane [GO:0005886]; transmembrane transport [GO:0055085]
A7KAM0	atg9 Pc22g04040	Autophagy-related protein 9		2759	4751	GO:0032258; GO:0000139; GO:0000045; GO:0030659; GO:0005789; GO:0000329; GO:0016021; GO:0044805; GO:0005739; GO:0000422; GO:0034727; GO:0034045; GO:0051260; GO:0034497	cytoplasmic vesicle membrane [GO:0030659]; endoplasmic reticulum membrane [GO:0005789]; fungal-type vacuole membrane [GO:0000329]; Golgi membrane [GO:0000139]; integral component of membrane [GO:0016021]; mitochondrion [GO:0005739]; pre-autophagosomal structure membrane [GO:0034045]; autophagosome assembly [GO:0000045]; CVT pathway [GO:0032258]; late nucleophagy [GO:0044805]; mitophagy [GO:000042…
Q01895	cysT slr1453	Sulfate transport system permease protein CysT		2		GO:0016021; GO:0005886; GO:0015419	integral component of membrane [GO:0016021]; plasma membrane [GO:0005886]; sulfate transmembrane-transporting ATPase activity [GO:0015419]
A2Z212	CYP707A7 ABA8OX3 OsI_030605	Abscisic acid 8'-hydroxylase 3 (ABA 8'-hydroxylase 3) (EC 1.14.13.93) (Cytochrome P450 707A7) (OsABA8ox3)	PATHWAY: Plant hormone degradation; abscisic acid degradation.	2759	33090	GO:0010295; GO:0046345; GO:0020037; GO:0016021; GO:0005506	integral component of membrane [GO:0016021]; (+)-abscisic acid 8'-hydroxylase activity [GO:0010295]; heme binding [GO:0020037]; iron ion binding [GO:0005506]; abscisic acid catabolic process [GO:0046345]
Q0H8X4	COX3	Cytochrome c oxidase subunit 3 (EC 1.9.3.1) (Cytochrome c oxidase polypeptide III)		2759	4751	GO:0019646; GO:0004129; GO:0016021; GO:0005743	integral component of membrane [GO:0016021]; mitochondrial inner membrane [GO:0005743]; cytochrome-c oxidase activity [GO:0004129]; aerobic electron transport chain [GO:0019646]
Q84VG6	At2g17525 MJB20.17	Pentatricopeptide repeat-containing protein At2g17525, mitochondrial		2759	33090	GO:0005739	mitochondrion [GO:0005739]
Q8DI58	dnaK2 tlr1733	Chaperone protein dnaK2 (HSP70-2) (Heat shock 70 kDa protein 2) (Heat shock protein 70-2)		2		GO:0005524; GO:0006457	ATP binding [GO:0005524]; protein folding [GO:0006457]
O80929	RPL36A At2g37600 F13M22.10	60S ribosomal protein L36-1		2759	33090	GO:0022625; GO:0003735; GO:0006412	cytosolic large ribosomal subunit [GO:0022625]; structural constituent of ribosome [GO:0003735]; translation [GO:0006412]
Q0CKU4	atg26 ATEG_05690	Sterol 3-beta-glucosyltransferase (EC 2.4.1.173) (Autophagy-related protein 26)		2759	4751	GO:0006914; GO:0005737; GO:0030259; GO:0016020; GO:0015031; GO:0016906; GO:0016126	cytoplasm [GO:0005737]; membrane [GO:0016020]; sterol 3-beta-glucosyltransferase activity [GO:0016906]; autophagy [GO:0006914]; lipid glycosylation [GO:0030259]; protein transport [GO:0015031]; sterol biosynthetic process [GO:0016126]
Q17031	Cdc42 AGAP002440	Cdc42 homolog (25 kDa GTP-binding protein)		2759	33208	GO:0005525; GO:0005912; GO:0005622; GO:0007275; GO:0005886; GO:0015031; GO:0007264	adherens junction [GO:0005912]; intracellular [GO:0005622]; plasma membrane [GO:0005886]; GTP binding [GO:0005525]; multicellular organism development [GO:0007275]; protein transport [GO:0015031]; small GTPase mediated signal transduction [GO:0007264]
Q69VD5	PHN1 Os06g0597400 LOC_Os06g39640 P0417D05.31	Protein argonaute PNH1 (Protein PINHEAD homolog 1) (OsPNH1)		2759	33090	GO:0005737; GO:0031047; GO:0048366; GO:0019827; GO:0003743; GO:0006413	cytoplasm [GO:0005737]; translation initiation factor activity [GO:0003743]; gene silencing by RNA [GO:0031047]; leaf development [GO:0048366]; stem cell population maintenance [GO:0019827]; translational initiation [GO:0006413]
P51118	GS1-1 GS1;1	Glutamine synthetase cytosolic isozyme 1 (EC 6.3.1.2) (Glutamate--ammonia ligase)		2759	33090	GO:0005524; GO:0005737; GO:0004356; GO:0006542	cytoplasm [GO:0005737]; ATP binding [GO:0005524]; glutamate-ammonia ligase activity [GO:0004356]; glutamine biosynthetic process [GO:0006542]
P23472		Hevamine-A [Includes: Chitinase (EC 3.2.1.14); Lysozyme (EC 3.2.1.17)]		2759	33090	GO:0006032; GO:0004568; GO:0003796; GO:0000272; GO:0005773	vacuole [GO:0005773]; chitinase activity [GO:0004568]; lysozyme activity [GO:0003796]; chitin catabolic process [GO:0006032]; polysaccharide catabolic process [GO:0000272]
Q9LQQ1	At1g07740 F24B9.15	Pentatricopeptide repeat-containing protein At1g07740, mitochondrial		2759	33090	GO:0042349; GO:0005739; GO:0009699; GO:0050790	mitochondrion [GO:0005739]; guiding stereospecific synthesis activity [GO:0042349]; phenylpropanoid biosynthetic process [GO:0009699]; regulation of catalytic activity [GO:0050790]
O80844	At2g45750 F4I18.27	Probable methyltransferase PMT16 (EC 2.1.1.-)		2759	33090	GO:0005789; GO:0016021; GO:0008168	endoplasmic reticulum membrane [GO:0005789]; integral component of membrane [GO:0016021]; methyltransferase activity [GO:0008168]
P32836	GSP2 CNR2 YOR185C	GTP-binding nuclear protein GSP2/CNR2		2759	4751	GO:0005525; GO:0003924; GO:0006886; GO:0016020; GO:0006913; GO:0005634; GO:0006997; GO:0007264	membrane [GO:0016020]; nucleus [GO:0005634]; GTP binding [GO:0005525]; GTPase activity [GO:0003924]; intracellular protein transport [GO:0006886]; nucleocytoplasmic transport [GO:0006913]; nucleus organization [GO:0006997]; small GTPase mediated signal transduction [GO:0007264]
P27521	LHCA4 CAB4 At3g47470 F1P2.20	Chlorophyll a-b binding protein 4, chloroplastic (LHCI type III CAB-4)		2759	33090	GO:0016168; GO:0009507; GO:0009941; GO:0009534; GO:0009535; GO:0016021; GO:0016020; GO:0046872; GO:0009768; GO:0009522; GO:0031409; GO:0010287; GO:0018298; GO:0009409; GO:0009644; GO:0080167; GO:0009645; GO:0009579	chloroplast [GO:0009507]; chloroplast envelope [GO:0009941]; chloroplast thylakoid [GO:0009534]; chloroplast thylakoid membrane [GO:0009535]; integral component of membrane [GO:0016021]; membrane [GO:0016020]; photosystem I [GO:0009522]; plastoglobule [GO:0010287]; thylakoid [GO:0009579]; chlorophyll binding [GO:0016168]; metal ion binding [GO:0046872]; pigment binding [GO:0031409]; photosynthesi…
O23735		Cysteine synthase (CSase) (EC 2.5.1.47) (O-acetylserine (thiol)-lyase) (OAS-TL) (O-acetylserine sulfhydrylase) (OAS-TL6)	PATHWAY: Amino-acid biosynthesis; L-cysteine biosynthesis; L-cysteine from L-serine: step 2/2.	2759	33090	GO:0006535; GO:0004124; GO:0005737; GO:0016740	cytoplasm [GO:0005737]; cysteine synthase activity [GO:0004124]; transferase activity [GO:0016740]; cysteine biosynthetic process from serine [GO:0006535]
Q9SH30	HMA5 At1g63440 F2K11.18	Probable copper-transporting ATPase HMA5 (EC 3.6.3.54) (Probable copper-transporting ATPase 3) (Protein HEAVY METAL ATPASE 5)		2759	33090	GO:0005524; GO:0005507; GO:0035434; GO:0043682; GO:0010273; GO:0005887; GO:0043231; GO:0046688	integral component of plasma membrane [GO:0005887]; intracellular membrane-bounded organelle [GO:0043231]; ATP binding [GO:0005524]; copper ion binding [GO:0005507]; copper-transporting ATPase activity [GO:0043682]; copper ion transmembrane transport [GO:0035434]; detoxification of copper ion [GO:0010273]; response to copper ion [GO:0046688]
O01725		60S acidic ribosomal protein P2		2759	33208	GO:0005840; GO:0003735; GO:0006414	ribosome [GO:0005840]; structural constituent of ribosome [GO:0003735]; translational elongation [GO:0006414]
P30302	PIP2-3 PIP2C RD28 At2g37180 T2N18.6	Aquaporin PIP2-3 (Plasma membrane intrinsic protein 2-3) (AtPIP2;3) (Plasma membrane intrinsic protein 2c) (PIP2c) (RD28-PIP) (TMP2C) (Water stress-induced tonoplast intrinsic protein) (WSI-TIP) [Cleaved into: Aquaporin PIP2-3, N-terminally processed]		2759	33090	GO:0009992; GO:0015254; GO:0015793; GO:0005887; GO:0034220; GO:0005886; GO:0009506; GO:0009414; GO:0005773; GO:0015250; GO:0006833	integral component of plasma membrane [GO:0005887]; plasma membrane [GO:0005886]; plasmodesma [GO:0009506]; vacuole [GO:0005773]; glycerol channel activity [GO:0015254]; water channel activity [GO:0015250]; cellular water homeostasis [GO:0009992]; glycerol transport [GO:0015793]; ion transmembrane transport [GO:0034220]; response to water deprivation [GO:0009414]; water transport [GO:0006833]
A2WSH0	ABCG36 PDR9 OsI_002763	ABC transporter G family member 36 (OsABCG36) (Pleiotropic drug resistance protein 9) (OsPDR9)		2759	33090	GO:0005524; GO:0016887; GO:0016021; GO:0006810	integral component of membrane [GO:0016021]; ATP binding [GO:0005524]; ATPase activity [GO:0016887]; transport [GO:0006810]
P49332	PARC	Probable glutathione S-transferase parC (EC 2.5.1.18) (Auxin-regulated protein parC)		2759	33090	GO:0009734; GO:0004364	glutathione transferase activity [GO:0004364]; auxin-activated signaling pathway [GO:0009734]
Q0H8Y4	COX1	Cytochrome c oxidase subunit 1 (EC 1.9.3.1) (Cytochrome c oxidase polypeptide I)	PATHWAY: Energy metabolism; oxidative phosphorylation.	2759	4751	GO:0009060; GO:0005507; GO:0004129; GO:0022900; GO:0020037; GO:0016021; GO:0005506; GO:0005743; GO:0006119; GO:0005886; GO:0070469	integral component of membrane [GO:0016021]; mitochondrial inner membrane [GO:0005743]; plasma membrane [GO:0005886]; respiratory chain [GO:0070469]; copper ion binding [GO:0005507]; cytochrome-c oxidase activity [GO:0004129]; heme binding [GO:0020037]; iron ion binding [GO:0005506]; aerobic respiration [GO:0009060]; electron transport chain [GO:0022900]; oxidative phosphorylation [GO:0006119]
O49432	QRT3 At4g20050 F18F4.150	Polygalacturonase QRT3 (AtQRT3) (PG QRT3) (EC 3.2.1.15) (Pectinase QRT3) (Protein QUARTET 3)		2759	33090	GO:0005618; GO:0071555; GO:0005576; GO:0009556; GO:0010584; GO:0004650	cell wall [GO:0005618]; extracellular region [GO:0005576]; polygalacturonase activity [GO:0004650]; cell wall organization [GO:0071555]; microsporogenesis [GO:0009556]; pollen exine formation [GO:0010584]
C0LGH3	At1g56140 F14G9.24 T6H22.8.1	Probable LRR receptor-like serine/threonine-protein kinase At1g56140 (EC 2.7.11.1)		2759	33090	GO:0005524; GO:0016021; GO:0005886; GO:0004674	integral component of membrane [GO:0016021]; plasma membrane [GO:0005886]; ATP binding [GO:0005524]; protein serine/threonine kinase activity [GO:0004674]
P32291	ARG1	Omega-3 fatty acid desaturase, endoplasmic reticulum (EC 1.14.19.-) (Indole-3-acetic acid-induced protein ARG1)	PATHWAY: Lipid metabolism; polyunsaturated fatty acid biosynthesis.	2759	33090	GO:0005789; GO:0016021; GO:0016717; GO:0006636	endoplasmic reticulum membrane [GO:0005789]; integral component of membrane [GO:0016021]; oxidoreductase activity, acting on paired donors, with oxidation of a pair of donors resulting in the reduction of molecular oxygen to two molecules of water [GO:0016717]; unsaturated fatty acid biosynthetic process [GO:0006636]
O64769	POT11 KUP11 At2g35060 F19I3.29	Potassium transporter 11 (AtPOT11)		2759	33090	GO:0016021; GO:0005886; GO:0015079	integral component of membrane [GO:0016021]; plasma membrane [GO:0005886]; potassium ion transmembrane transporter activity [GO:0015079]
Q0DGD7	Os05g0539400 LOC_Os05g46200 OsJ_19375 OSJNBa0052K01.15	Beta-galactosidase 8 (Lactase 8) (EC 3.2.1.23)		2759	33090	GO:0048046; GO:0004565; GO:0005975; GO:0005773	apoplast [GO:0048046]; vacuole [GO:0005773]; beta-galactosidase activity [GO:0004565]; carbohydrate metabolic process [GO:0005975]
Q93341	dhfr-1 C36B1.7	Putative dihydrofolate reductase (EC 1.5.1.3)	PATHWAY: Cofactor biosynthesis; tetrahydrofolate biosynthesis; 5,6,7,8-tetrahydrofolate from 7,8-dihydrofolate: step 1/1.	2759	33208	GO:0050661; GO:0004146; GO:0006545; GO:0009165; GO:0006730; GO:0046654	dihydrofolate reductase activity [GO:0004146]; NADP binding [GO:0050661]; glycine biosynthetic process [GO:0006545]; nucleotide biosynthetic process [GO:0009165]; one-carbon metabolic process [GO:0006730]; tetrahydrofolate biosynthetic process [GO:0046654]
Q8LEM6	HVA22H At1g19950 T20H2.26	HVA22-like protein h (AtHVA22h)		2759	33090
Q8H7Y6	HSFA2D HSF08 HSF7 Os03g0161900 LOC_Os03g06630 OJ1607A12.12 OsJ_009160	Heat stress transcription factor A-2d (Heat stress transcription factor 7) (rHsf7) (Heat stress transcription factor 8) (OsHsf-08)		2759	33090	GO:0005737; GO:0005634; GO:0043565; GO:0003700; GO:0006351	cytoplasm [GO:0005737]; nucleus [GO:0005634]; sequence-specific DNA binding [GO:0043565]; transcription factor activity, sequence-specific DNA binding [GO:0003700]; transcription, DNA-templated [GO:0006351]
Q09WZ5	rps18 MoinCp043	30S ribosomal protein S18, chloroplastic		2759	33090	GO:0009507; GO:0019843; GO:0005840; GO:0003735; GO:0006412	chloroplast [GO:0009507]; ribosome [GO:0005840]; rRNA binding [GO:0019843]; structural constituent of ribosome [GO:0003735]; translation [GO:0006412]
Q9HES8	pyc	Pyruvate carboxylase (EC 6.4.1.1) (Pyruvic carboxylase) (PCB)	PATHWAY: Carbohydrate biosynthesis; gluconeogenesis.	2759	4751	GO:0005524; GO:0003677; GO:0009374; GO:0004075; GO:0005737; GO:0006094; GO:0046872; GO:0004736; GO:0006090	cytoplasm [GO:0005737]; ATP binding [GO:0005524]; biotin binding [GO:0009374]; biotin carboxylase activity [GO:0004075]; DNA binding [GO:0003677]; metal ion binding [GO:0046872]; pyruvate carboxylase activity [GO:0004736]; gluconeogenesis [GO:0006094]; pyruvate metabolic process [GO:0006090]
Q9LM02	SMT1 CPH At5g13710 MSH12.18	Cycloartenol-C-24-methyltransferase (EC 2.1.1.41) (24-sterol C-methyltransferase 1) (Sterol C-methyltransferase 1) (Protein CEPHALOPOD) (Protein STEROL METHYLTRANSFERASE 1)	PATHWAY: Steroid biosynthesis; sterol biosynthesis.	2759	33090	GO:0009793; GO:0005783; GO:0005768; GO:0009506; GO:0003838; GO:0016126; GO:0005802; GO:0005774; GO:0005773	endoplasmic reticulum [GO:0005783]; endosome [GO:0005768]; plasmodesma [GO:0009506]; trans-Golgi network [GO:0005802]; vacuolar membrane [GO:0005774]; vacuole [GO:0005773]; sterol 24-C-methyltransferase activity [GO:0003838]; embryo development ending in seed dormancy [GO:0009793]; sterol biosynthetic process [GO:0016126]
Q2VF19	DCL-1	Dicer-like protein 1 [Includes: Endoribonuclease DCL-1 (EC 3.1.26.-); ATP-dependent helicase DCL-1 (EC 3.6.4.-)]		2759	4751	GO:0005524; GO:0003677; GO:0003723; GO:0006396; GO:0051607; GO:0004386; GO:0046872; GO:0050688; GO:0004525	ATP binding [GO:0005524]; DNA binding [GO:0003677]; helicase activity [GO:0004386]; metal ion binding [GO:0046872]; ribonuclease III activity [GO:0004525]; RNA binding [GO:0003723]; defense response to virus [GO:0051607]; regulation of defense response to virus [GO:0050688]; RNA processing [GO:0006396]
Q9LW83	CES101 At3g16030 MSL1.2	G-type lectin S-receptor-like serine/threonine-protein kinase CES101 (EC 2.7.11.1) (Protein CALLUS EXPRESSION OF RBCS 101)		2759	33090	GO:0005524; GO:0005516; GO:0030246; GO:0045087; GO:0016021; GO:0005886; GO:0004674; GO:0009620	integral component of membrane [GO:0016021]; plasma membrane [GO:0005886]; ATP binding [GO:0005524]; calmodulin binding [GO:0005516]; carbohydrate binding [GO:0030246]; protein serine/threonine kinase activity [GO:0004674]; innate immune response [GO:0045087]; response to fungus [GO:0009620]
Q3ZJ10	petB	Cytochrome b6		2759	33090	GO:0009535; GO:0045158; GO:0020037; GO:0016021; GO:0005506; GO:0016491; GO:0015979; GO:0022904	chloroplast thylakoid membrane [GO:0009535]; integral component of membrane [GO:0016021]; electron transporter, transferring electrons within cytochrome b6/f complex of photosystem II activity [GO:0045158]; heme binding [GO:0020037]; iron ion binding [GO:0005506]; oxidoreductase activity [GO:0016491]; photosynthesis [GO:0015979]; respiratory electron transport chain [GO:0022904]
Q9FLT4	ABCA10 ATH14 At5g61740 MAC9.5	ABC transporter A family member 10 (ABC transporter ABCA.10) (AtABCA10) (ABC2 homolog 14)		2759	33090	GO:0005524; GO:0016887; GO:0016021; GO:0005215	integral component of membrane [GO:0016021]; ATP binding [GO:0005524]; ATPase activity [GO:0016887]; transporter activity [GO:0005215]
P93218	GP3 AROGP3	Polygalacturonase non-catalytic subunit AroGP3		2759	33090	GO:0048046; GO:0005618; GO:0071555	apoplast [GO:0048046]; cell wall [GO:0005618]; cell wall organization [GO:0071555]
Q9SLH0	EIL1 At2g27050 T20P8.10	ETHYLENE INSENSITIVE 3-like 1 protein		2759	33090	GO:0003677; GO:0071281; GO:0042742; GO:0009873; GO:0005634; GO:0009723; GO:0003700; GO:0006351	nucleus [GO:0005634]; DNA binding [GO:0003677]; transcription factor activity, sequence-specific DNA binding [GO:0003700]; cellular response to iron ion [GO:0071281]; defense response to bacterium [GO:0042742]; ethylene-activated signaling pathway [GO:0009873]; response to ethylene [GO:0009723]; transcription, DNA-templated [GO:0006351]
Q0ZIX7	rpl2-A; rpl2-B	50S ribosomal protein L2, chloroplastic		2759	33090	GO:0009507; GO:0002181; GO:0022625; GO:0019843; GO:0003735; GO:0016740	chloroplast [GO:0009507]; cytosolic large ribosomal subunit [GO:0022625]; rRNA binding [GO:0019843]; structural constituent of ribosome [GO:0003735]; transferase activity [GO:0016740]; cytoplasmic translation [GO:0002181]
Q0TWV0	MDM10 SNOG_16024	Mitochondrial distribution and morphology protein 10 (Mitochondrial inheritance component MDM10)		2759	4751	GO:0032865; GO:0051654; GO:0031307; GO:0000002; GO:0070096; GO:0001401; GO:1990456; GO:0015914; GO:0045040	ERMES complex [GO:0032865]; integral component of mitochondrial outer membrane [GO:0031307]; mitochondrial sorting and assembly machinery complex [GO:0001401]; establishment of mitochondrion localization [GO:0051654]; mitochondrial genome maintenance [GO:0000002]; mitochondrial outer membrane translocase complex assembly [GO:0070096]; mitochondrion-ER tethering [GO:1990456]; phospholipid transpor…
Q94K01	DBR1 At4g31770 F28M20.40	Lariat debranching enzyme (AtDBR1) (EC 3.1.-.-)		2759	33090	GO:0008419; GO:0090502; GO:0009793; GO:0000398; GO:0005634	nucleus [GO:0005634]; RNA lariat debranching enzyme activity [GO:0008419]; embryo development ending in seed dormancy [GO:0009793]; mRNA splicing, via spliceosome [GO:0000398]; RNA phosphodiester bond hydrolysis, endonucleolytic [GO:0090502]
Q9LW60	At3g23360 MLM24.7 MLM24.9	Putative protein phosphatase 2C-like protein 44 (AtPP2C44)		2759	33090	GO:0004722	protein serine/threonine phosphatase activity [GO:0004722]
P20682	COII	Cytochrome c oxidase subunit 2 (EC 1.9.3.1) (Cytochrome c oxidase polypeptide II)		2759	4751	GO:0005507; GO:0004129; GO:0022900; GO:0016021; GO:0005743; GO:0070469	integral component of membrane [GO:0016021]; mitochondrial inner membrane [GO:0005743]; respiratory chain [GO:0070469]; copper ion binding [GO:0005507]; cytochrome-c oxidase activity [GO:0004129]; electron transport chain [GO:0022900]
P0CM17	ARF CNBG1540	ADP-ribosylation factor		2759	4751	GO:0005525; GO:0005794; GO:0015031; GO:0007264; GO:0016192	Golgi apparatus [GO:0005794]; GTP binding [GO:0005525]; protein transport [GO:0015031]; small GTPase mediated signal transduction [GO:0007264]; vesicle-mediated transport [GO:0016192]
P0CM16	ARF CNG03220	ADP-ribosylation factor		2759	4751	GO:0005525; GO:0005794; GO:0015031; GO:0007264; GO:0016192	Golgi apparatus [GO:0005794]; GTP binding [GO:0005525]; protein transport [GO:0015031]; small GTPase mediated signal transduction [GO:0007264]; vesicle-mediated transport [GO:0016192]
A1KM51	sthA BCG_2726	Soluble pyridine nucleotide transhydrogenase (STH) (EC 1.6.1.1) (NAD(P)(+) transhydrogenase [B-specific])		2		GO:0003957; GO:0006739; GO:0045454; GO:0005737; GO:0050660	cytoplasm [GO:0005737]; flavin adenine dinucleotide binding [GO:0050660]; NAD(P)+ transhydrogenase (B-specific) activity [GO:0003957]; cell redox homeostasis [GO:0045454]; NADP metabolic process [GO:0006739]
Q2V2S7	ndhM NDH-M At4g37925 F20D10.40	NAD(P)H-quinone oxidoreductase subunit M, chloroplastic (EC 1.6.5.-) (NAD(P)H dehydrogenase subunit M) (NDH subunit M) (NDH-M) (NADH-plastoquinone oxidoreductase subunit M)		2759	33090	GO:0010598; GO:0010258; GO:0009507; GO:0009535; GO:0016655; GO:0048038; GO:0006810	chloroplast [GO:0009507]; chloroplast thylakoid membrane [GO:0009535]; NAD(P)H dehydrogenase complex (plastoquinone) [GO:0010598]; oxidoreductase activity, acting on NAD(P)H, quinone or similar compound as acceptor [GO:0016655]; quinone binding [GO:0048038]; NADH dehydrogenase complex (plastoquinone) assembly [GO:0010258]; transport [GO:0006810]
Q8GYB1	NUDT15 NUDX15 At1g28960 F1K23.16 F1K23.5	Nudix hydrolase 15, mitochondrial (AtNUDT15) (EC 3.6.1.-) (Coenzyme A diphosphatase NUDT15)		2759	33090	GO:0010945; GO:0015937; GO:0008893; GO:0016787; GO:0046872; GO:0005739; GO:0006753; GO:0006104	mitochondrion [GO:0005739]; CoA pyrophosphatase activity [GO:0010945]; guanosine-3',5'-bis(diphosphate) 3'-diphosphatase activity [GO:0008893]; hydrolase activity [GO:0016787]; metal ion binding [GO:0046872]; coenzyme A biosynthetic process [GO:0015937]; nucleoside phosphate metabolic process [GO:0006753]; succinyl-CoA metabolic process [GO:0006104]
Q9LYK2	NRT2.7 At5g14570 T15N1.60	High affinity nitrate transporter 2.7 (AtNRT2:7)		2759	33090	GO:0016021; GO:0042128; GO:0015112; GO:0015706; GO:0009705	integral component of membrane [GO:0016021]; plant-type vacuole membrane [GO:0009705]; nitrate transmembrane transporter activity [GO:0015112]; nitrate assimilation [GO:0042128]; nitrate transport [GO:0015706]
Q9M2S4	LECRKS4 At3g55550 T22E16.210	L-type lectin-domain containing receptor kinase S.4 (LecRK-S.4) (EC 2.7.11.1)		2759	33090	GO:0005524; GO:0030246; GO:0016021; GO:0005886; GO:0004674	integral component of membrane [GO:0016021]; plasma membrane [GO:0005886]; ATP binding [GO:0005524]; carbohydrate binding [GO:0030246]; protein serine/threonine kinase activity [GO:0004674]
P15994	ATP6	ATP synthase subunit a (F-ATPase protein 6)		2759	4751	GO:0015986; GO:0015078; GO:0016021; GO:0005743; GO:0045263	integral component of membrane [GO:0016021]; mitochondrial inner membrane [GO:0005743]; proton-transporting ATP synthase complex, coupling factor F(o) [GO:0045263]; hydrogen ion transmembrane transporter activity [GO:0015078]; ATP synthesis coupled proton transport [GO:0015986]
Q6X7K0	WOX1 At3g18010 MEB5.20 MEB5.23	WUSCHEL-related homeobox 1 (PFS2-like protein)		2759	33090	GO:0003677; GO:0048513; GO:0005829; GO:0005634; GO:0003700; GO:0006351	cytosol [GO:0005829]; nucleus [GO:0005634]; DNA binding [GO:0003677]; transcription factor activity, sequence-specific DNA binding [GO:0003700]; animal organ development [GO:0048513]; transcription, DNA-templated [GO:0006351]
Q9MUS7	rpoC2	DNA-directed RNA polymerase subunit beta'' (EC 2.7.7.6) (PEP) (Plastid-encoded RNA polymerase subunit beta'') (RNA polymerase subunit beta'')		2759	33090	GO:0003677; GO:0003899; GO:0009507; GO:0006351	chloroplast [GO:0009507]; DNA binding [GO:0003677]; DNA-directed RNA polymerase activity [GO:0003899]; transcription, DNA-templated [GO:0006351]
P0DI07	HISN6B GD1-A HPA2 At1g71920 F17M19.7	Histidinol-phosphate aminotransferase 2, chloroplastic (EC 2.6.1.9) (Gene duplicate 1-A protein) (Imidazole acetol-phosphate transaminase) (Protein HISTIDINE BIOSYNTHESIS 6B)	PATHWAY: Amino-acid biosynthesis; L-histidine biosynthesis; L-histidine from 5-phospho-alpha-D-ribose 1-diphosphate: step 7/9.	2759	33090	GO:0080130; GO:0009570; GO:0000105; GO:0004400; GO:0030170	chloroplast stroma [GO:0009570]; histidinol-phosphate transaminase activity [GO:0004400]; L-phenylalanine:2-oxoglutarate aminotransferase activity [GO:0080130]; pyridoxal phosphate binding [GO:0030170]; histidine biosynthetic process [GO:0000105]
B9DHD3	HISN6A EMB2196 GD1-B HPA1 At5g10330 F18D22.100	Histidinol-phosphate aminotransferase 1, chloroplastic (EC 2.6.1.9) (Gene duplicate 1-B protein) (Imidazole acetol-phosphate transaminase) (Protein EMBRYO DEFECTIVE 2196) (Protein HISTIDINE BIOSYNTHESIS 6A)	PATHWAY: Amino-acid biosynthesis; L-histidine biosynthesis; L-histidine from 5-phospho-alpha-D-ribose 1-diphosphate: step 7/9.	2759	33090	GO:0080130; GO:0009507; GO:0000105; GO:0004400; GO:0030170	chloroplast [GO:0009507]; histidinol-phosphate transaminase activity [GO:0004400]; L-phenylalanine:2-oxoglutarate aminotransferase activity [GO:0080130]; pyridoxal phosphate binding [GO:0030170]; histidine biosynthetic process [GO:0000105]
Q9LPR8	SCL3 At1g50420 F11F12.22	Scarecrow-like protein 3 (AtSCL3) (GRAS family protein 5) (AtGRAS-5)		2759	33090	GO:0005634; GO:0006355; GO:0009739; GO:0043565; GO:0003700; GO:0000989; GO:0006351	nucleus [GO:0005634]; sequence-specific DNA binding [GO:0043565]; transcription factor activity, sequence-specific DNA binding [GO:0003700]; transcription factor activity, transcription factor binding [GO:0000989]; regulation of transcription, DNA-templated [GO:0006355]; response to gibberellin [GO:0009739]; transcription, DNA-templated [GO:0006351]
P92983	POX1 ERD5 PRO1 PRODH1 At3g30775 MIF6.16 MIF6.19	Proline dehydrogenase 1, mitochondrial (EC 1.5.5.2) (Osmotic stress-induced proline dehydrogenase) (Proline oxidase) (Protein EARLY RESPONSIVE TO DEHYDRATION 5)	PATHWAY: Amino-acid degradation; L-proline degradation into L-glutamate; L-glutamate from L-proline: step 1/2.	2759	33090	GO:0042742; GO:0005739; GO:0010133; GO:0004657; GO:0006979; GO:0009414	mitochondrion [GO:0005739]; proline dehydrogenase activity [GO:0004657]; defense response to bacterium [GO:0042742]; proline catabolic process to glutamate [GO:0010133]; response to oxidative stress [GO:0006979]; response to water deprivation [GO:0009414]
Q2PMT1	atpI	ATP synthase subunit a, chloroplastic (ATP synthase F0 sector subunit a) (F-ATPase subunit IV)		2759	33090	GO:0015986; GO:0009535; GO:0016021; GO:0005886; GO:0046933; GO:0045263	chloroplast thylakoid membrane [GO:0009535]; integral component of membrane [GO:0016021]; plasma membrane [GO:0005886]; proton-transporting ATP synthase complex, coupling factor F(o) [GO:0045263]; proton-transporting ATP synthase activity, rotational mechanism [GO:0046933]; ATP synthesis coupled proton transport [GO:0015986]
Q9CAV6	WNK1 At3g04910 T9J14.14	Serine/threonine-protein kinase WNK1 (AtWNK1) (EC 2.7.11.1) (Protein kinase with no lysine 1)		2759	33090	GO:0005524; GO:0007623; GO:0005829; GO:0035556; GO:0016020; GO:0004672; GO:0006468; GO:0004674	cytosol [GO:0005829]; membrane [GO:0016020]; ATP binding [GO:0005524]; protein kinase activity [GO:0004672]; protein serine/threonine kinase activity [GO:0004674]; circadian rhythm [GO:0007623]; intracellular signal transduction [GO:0035556]; protein phosphorylation [GO:0006468]
Q40642	CML1 OsI_004066	Calmodulin-like protein 1 (OsCaM61)		2759	33090	GO:0005509; GO:0016020	membrane [GO:0016020]; calcium ion binding [GO:0005509]
Q9M5Q1	FT1	Galactoside 2-alpha-L-fucosyltransferase (EC 2.4.1.69) (PsFT1) (Xyloglucan alpha-(1,2)-fucosyltransferase)	PATHWAY: Protein modification; protein glycosylation.	2759	33090	GO:0032580; GO:0042546; GO:0071555; GO:0008107; GO:0016021; GO:0006486	Golgi cisterna membrane [GO:0032580]; integral component of membrane [GO:0016021]; galactoside 2-alpha-L-fucosyltransferase activity [GO:0008107]; cell wall biogenesis [GO:0042546]; cell wall organization [GO:0071555]; protein glycosylation [GO:0006486]
Q9FS88	2MBCD IVD1 PGSC0003DMG400026901	2-methylacyl-CoA dehydrogenase, mitochondrial (EC 1.3.99.12) (2-methylbutyryl-CoA deshydrogenase) (2MBCD) (Isovaleryl-CoA dehydrogenase 1) (St-IVD1)		2759	33090	GO:0003853; GO:1902192; GO:1902190; GO:0050660; GO:0005739	mitochondrion [GO:0005739]; 2-methylacyl-CoA dehydrogenase activity [GO:0003853]; flavin adenine dinucleotide binding [GO:0050660]; 2-methylbut-2-enoyl-CoA(4-) metabolic process [GO:1902192]; 2-methylbutanoyl-CoA(4-) catabolic process [GO:1902190]
Q8LP17	CCD1 NCED1	Carotenoid 9,10(9',10')-cleavage dioxygenase 1 (EC 1.14.99.n4) (PsCCD1) (PsNCED1)		2759	33090	GO:0046872; GO:0016702	metal ion binding [GO:0046872]; oxidoreductase activity, acting on single donors with incorporation of molecular oxygen, incorporation of two atoms of oxygen [GO:0016702]
Q2Z2E9	SCR	Protein SCARECROW (PnSCR)		2759	33090	GO:0007275; GO:0005634; GO:0006355; GO:0006351	nucleus [GO:0005634]; multicellular organism development [GO:0007275]; regulation of transcription, DNA-templated [GO:0006355]; transcription, DNA-templated [GO:0006351]
Q4WVT3	mch1 AFUA_5G13230	Probable transporter mch1		2759	4751	GO:0016021; GO:0055085; GO:0005774	integral component of membrane [GO:0016021]; vacuolar membrane [GO:0005774]; transmembrane transport [GO:0055085]
Q8NLC4	leuS Cgl3018 cg3346	Leucine--tRNA ligase (EC 6.1.1.4) (Leucyl-tRNA synthetase) (LeuRS)		2		GO:0005524; GO:0002161; GO:0005737; GO:0004823; GO:0006429	cytoplasm [GO:0005737]; aminoacyl-tRNA editing activity [GO:0002161]; ATP binding [GO:0005524]; leucine-tRNA ligase activity [GO:0004823]; leucyl-tRNA aminoacylation [GO:0006429]
Q9LRT1	At3g28040 MMG15.21	Probably inactive leucine-rich repeat receptor-like protein kinase At3g28040		2759	33090	GO:0005524; GO:0016021; GO:0004672	integral component of membrane [GO:0016021]; ATP binding [GO:0005524]; protein kinase activity [GO:0004672]
O24312	CYP73A13	Trans-cinnamate 4-monooxygenase (EC 1.14.13.11) (Cinnamic acid 4-hydroxylase) (C4H) (CA4H) (Cytochrome P450 73) (Cytochrome P450C4H)	PATHWAY: Phenylpropanoid metabolism; trans-4-coumarate biosynthesis; trans-4-coumarate from trans-cinnamate: step 1/1.	2759	33090	GO:0020037; GO:0005506; GO:0016710	heme binding [GO:0020037]; iron ion binding [GO:0005506]; trans-cinnamate 4-monooxygenase activity [GO:0016710]
P51850	PDC1	Pyruvate decarboxylase 1 (PDC) (EC 4.1.1.1)		2759	33090	GO:0000287; GO:0004737; GO:0030976	magnesium ion binding [GO:0000287]; pyruvate decarboxylase activity [GO:0004737]; thiamine pyrophosphate binding [GO:0030976]
Q00624	Bp10	L-ascorbate oxidase homolog (EC 1.10.3.-)		2759	33090	GO:0005507; GO:0005576; GO:0016491	extracellular region [GO:0005576]; copper ion binding [GO:0005507]; oxidoreductase activity [GO:0016491]
Q43128	AHA10 At1g17260 F20D23.4	ATPase 10, plasma membrane-type (EC 3.6.3.6) (Proton pump 10)		2759	33090	GO:0005524; GO:0006754; GO:0015662; GO:0098655; GO:0019829; GO:0009507; GO:1902600; GO:0008553; GO:0005887; GO:0034220; GO:0046872; GO:0009705; GO:0009506; GO:0010023; GO:0010214; GO:0007035; GO:0007033	chloroplast [GO:0009507]; integral component of plasma membrane [GO:0005887]; plant-type vacuole membrane [GO:0009705]; plasmodesma [GO:0009506]; ATP binding [GO:0005524]; ATPase activity, coupled to transmembrane movement of ions, phosphorylative mechanism [GO:0015662]; cation-transporting ATPase activity [GO:0019829]; hydrogen-exporting ATPase activity, phosphorylative mechanism [GO:0008553]; m…
Q9FG33	LECRKS5 At5g06740 MPH15.10	Probable L-type lectin-domain containing receptor kinase S.5 (LecRK-S.5) (EC 2.7.11.1)		2759	33090	GO:0005524; GO:0030246; GO:0016021; GO:0005886; GO:0004674	integral component of membrane [GO:0016021]; plasma membrane [GO:0005886]; ATP binding [GO:0005524]; carbohydrate binding [GO:0030246]; protein serine/threonine kinase activity [GO:0004674]
Q6ZI44	SAPK6 Os02g0551100 LOC_Os02g34600 OJ1004_H01.2 P0451A10.35	Serine/threonine-protein kinase SAPK6 (EC 2.7.11.1) (Osmotic stress/abscisic acid-activated protein kinase 6)		2759	33090	GO:0005524; GO:0009738; GO:0005737; GO:0035556; GO:0005634; GO:0006468; GO:0004674	cytoplasm [GO:0005737]; nucleus [GO:0005634]; ATP binding [GO:0005524]; protein serine/threonine kinase activity [GO:0004674]; abscisic acid-activated signaling pathway [GO:0009738]; intracellular signal transduction [GO:0035556]; protein phosphorylation [GO:0006468]
Q7S745	gpe-1 kae1 NCU03836	tRNA N6-adenosine threonylcarbamoyltransferase (EC 2.3.1.234) (Glycoprotein endopeptidase 1) (N6-L-threonylcarbamoyladenine synthase) (t(6)A synthase) (t(6)A37 threonylcarbamoyladenosine biosynthesis protein kae1) (tRNA threonylcarbamoyladenosine biosynthesis protein kae1)		2759	4751	GO:0000408; GO:0061711; GO:0005737; GO:0046872; GO:0005634; GO:0006355; GO:0002949; GO:0006351	cytoplasm [GO:0005737]; EKC/KEOPS complex [GO:0000408]; nucleus [GO:0005634]; metal ion binding [GO:0046872]; N(6)-L-threonylcarbamoyladenine synthase [GO:0061711]; regulation of transcription, DNA-templated [GO:0006355]; transcription, DNA-templated [GO:0006351]; tRNA threonylcarbamoyladenosine modification [GO:0002949]
P56338	psbJ	Photosystem II reaction center protein J (PSII-J)		2759	33090	GO:0009535; GO:0016021; GO:0015979; GO:0009539	chloroplast thylakoid membrane [GO:0009535]; integral component of membrane [GO:0016021]; photosystem II reaction center [GO:0009539]; photosynthesis [GO:0015979]
Q8Z0H0	cysA all0126	Sulfate/thiosulfate import ATP-binding protein CysA (EC 3.6.3.25) (Sulfate-transporting ATPase)		2		GO:0005524; GO:0043190; GO:0015419	ATP-binding cassette (ABC) transporter complex [GO:0043190]; ATP binding [GO:0005524]; sulfate transmembrane-transporting ATPase activity [GO:0015419]
B1A983	ccsA	Cytochrome c biogenesis protein CcsA		2759	33090	GO:0009535; GO:0017004; GO:0020037; GO:0016021	chloroplast thylakoid membrane [GO:0009535]; integral component of membrane [GO:0016021]; heme binding [GO:0020037]; cytochrome complex assembly [GO:0017004]
Q99090	CPRF2 CPRF-2	Light-inducible protein CPRF2 (Common plant regulatory factor 2) (CPRF-2)		2759	33090	GO:0005634; GO:0043565; GO:0003700; GO:0006351	nucleus [GO:0005634]; sequence-specific DNA binding [GO:0043565]; transcription factor activity, sequence-specific DNA binding [GO:0003700]; transcription, DNA-templated [GO:0006351]
Q6NKW9	At1g64760 F13O11.7	Glucan endo-1,3-beta-glucosidase 8 (EC 3.2.1.39) ((1->3)-beta-glucan endohydrolase 8) ((1->3)-beta-glucanase 8) (Beta-1,3-endoglucanase 8) (Beta-1,3-glucanase 8)		2759	33090	GO:0031225; GO:0046658; GO:0005975; GO:0005618; GO:0071555; GO:0006952; GO:0005576; GO:0042973; GO:0005886; GO:0009506	anchored component of membrane [GO:0031225]; anchored component of plasma membrane [GO:0046658]; cell wall [GO:0005618]; extracellular region [GO:0005576]; plasma membrane [GO:0005886]; plasmodesma [GO:0009506]; glucan endo-1,3-beta-D-glucosidase activity [GO:0042973]; carbohydrate metabolic process [GO:0005975]; cell wall organization [GO:0071555]; defense response [GO:0006952]
O48741	PORC At1g03630 F21B7.24 F21B7.35 F21B7_11	Protochlorophyllide reductase C, chloroplastic (PCR C) (EC 1.3.1.33) (NADPH-protochlorophyllide oxidoreductase C) (POR C)	PATHWAY: Porphyrin-containing compound metabolism; chlorophyll biosynthesis.	2759	33090	GO:0003959; GO:0015995; GO:0009507; GO:0009941; GO:0031969; GO:0009534; GO:0009535; GO:0015979; GO:0016630	chloroplast [GO:0009507]; chloroplast envelope [GO:0009941]; chloroplast membrane [GO:0031969]; chloroplast thylakoid [GO:0009534]; chloroplast thylakoid membrane [GO:0009535]; NADPH dehydrogenase activity [GO:0003959]; protochlorophyllide reductase activity [GO:0016630]; chlorophyll biosynthetic process [GO:0015995]; photosynthesis [GO:0015979]
Q9LMB9	CRK1 RKF2 At1g19090 F14D16.24	Cysteine-rich receptor-like protein kinase 1 (Cysteine-rich RLK1) (EC 2.7.11.1) (Receptor-like kinase in flowers 2)		2759	33090	GO:0005524; GO:0016021; GO:0004674	integral component of membrane [GO:0016021]; ATP binding [GO:0005524]; protein serine/threonine kinase activity [GO:0004674]
Q7G3T8	Os10g0330600 LOC_Os10g18400 OsJ_029894 OSJNAb0008A05.15 OSJNBb0008A05.25	Beta-galactosidase 13 (Lactase 13) (EC 3.2.1.23)		2759	33090	GO:0048046; GO:0004565; GO:0030246; GO:0005975; GO:0005618; GO:0005773	apoplast [GO:0048046]; cell wall [GO:0005618]; vacuole [GO:0005773]; beta-galactosidase activity [GO:0004565]; carbohydrate binding [GO:0030246]; carbohydrate metabolic process [GO:0005975]
Q9ZU96	At2g01680 T8O11.15	Ankyrin repeat-containing protein At2g01680		2759	33090	GO:0016021; GO:0005886	integral component of membrane [GO:0016021]; plasma membrane [GO:0005886]
A1CMB9	cdc123 ACLA_096390	Cell division cycle protein 123		2759	4751	GO:0005524; GO:0007049; GO:0051301; GO:0005829; GO:0000287; GO:0005634	cytosol [GO:0005829]; nucleus [GO:0005634]; ATP binding [GO:0005524]; magnesium ion binding [GO:0000287]; cell cycle [GO:0007049]; cell division [GO:0051301]
P31353	PMM1 CaO19.10454 CaO19.2937	Phosphomannomutase (PMM) (EC 5.4.2.8)	PATHWAY: Nucleotide-sugar biosynthesis; GDP-alpha-D-mannose biosynthesis; alpha-D-mannose 1-phosphate from D-fructose 6-phosphate: step 2/2.	2759	4751	GO:0009298; GO:0005737; GO:0004615	cytoplasm [GO:0005737]; phosphomannomutase activity [GO:0004615]; GDP-mannose biosynthetic process [GO:0009298]
Q94C37	HDG2 HDGL2-2 At1g05230 YUP8H12.16	Homeobox-leucine zipper protein HDG2 (HD-ZIP protein HDG2) (Homeodomain GLABRA 2-like protein 2) (Homeodomain transcription factor HDG2) (Protein HOMEODOMAIN GLABROUS 2)		2759	33090	GO:0008289; GO:0048497; GO:0005634; GO:0043565; GO:0003700; GO:0006351; GO:0010090	nucleus [GO:0005634]; lipid binding [GO:0008289]; sequence-specific DNA binding [GO:0043565]; transcription factor activity, sequence-specific DNA binding [GO:0003700]; maintenance of floral organ identity [GO:0048497]; transcription, DNA-templated [GO:0006351]; trichome morphogenesis [GO:0010090]
Q9FMH5	CYCA3-1 At5g43080 MMG4.10	Putative cyclin-A3-1 (G2/mitotic-specific cyclin-A3-1) (CycA3;1)		2759	33090	GO:0007049; GO:0051301; GO:0005634	nucleus [GO:0005634]; cell cycle [GO:0007049]; cell division [GO:0051301]
Q6R8G3	PHO1-H7 At1g26730 T24P13.11	Phosphate transporter PHO1 homolog 7 (Protein PHO1 homolog 7) (AtPHO1;H7)		2759	33090	GO:0016021; GO:0006817; GO:0005886	integral component of membrane [GO:0016021]; plasma membrane [GO:0005886]; phosphate ion transport [GO:0006817]
C0LGV0	At5g48740 K24G6.7	Probable LRR receptor-like serine/threonine-protein kinase At5g48740 (EC 2.7.11.1)		2759	33090	GO:0005524; GO:0016021; GO:0004674	integral component of membrane [GO:0016021]; ATP binding [GO:0005524]; protein serine/threonine kinase activity [GO:0004674]
Q6R8G7	PHO1;H3 At1g14040 F16A14.26 F7A19.13	Phosphate transporter PHO1 homolog 3 (Protein PHO1 homolog 3) (AtPHO1;H3)		2759	33090	GO:0005794; GO:0016021; GO:0055062; GO:0006817; GO:0005886; GO:0005802; GO:0055069	Golgi apparatus [GO:0005794]; integral component of membrane [GO:0016021]; plasma membrane [GO:0005886]; trans-Golgi network [GO:0005802]; phosphate ion homeostasis [GO:0055062]; phosphate ion transport [GO:0006817]; zinc ion homeostasis [GO:0055069]
Q1XGE2	hacA AO090124000074	Transcriptional activator hacA		2759	4751	GO:0005634; GO:0006986; GO:0043565; GO:0003700; GO:0006351	nucleus [GO:0005634]; sequence-specific DNA binding [GO:0043565]; transcription factor activity, sequence-specific DNA binding [GO:0003700]; response to unfolded protein [GO:0006986]; transcription, DNA-templated [GO:0006351]
Q8LAX0	HMT3 At3g22740 MWI23.11	Homocysteine S-methyltransferase 3 (EC 2.1.1.10) (S-methylmethionine:homocysteine methyltransferase 3) (AtHMT-3) (SMM:Hcy S-methyltransferase 3)		2759	33090	GO:0046872; GO:0009086; GO:0008168; GO:0005886	plasma membrane [GO:0005886]; metal ion binding [GO:0046872]; methyltransferase activity [GO:0008168]; methionine biosynthetic process [GO:0009086]
Q84ZN6	CESA8 Os07g0208500 LOC_Os07g10770 OJ1136_A05.10 OJ1559_F09.120 OsJ_022567	Probable cellulose synthase A catalytic subunit 8 [UDP-forming] (EC 2.4.1.12) (OsCesA8)	PATHWAY: Glycan metabolism; plant cellulose biosynthesis.	2759	33090	GO:0071555; GO:0030244; GO:0016760; GO:0016021; GO:0046872; GO:0005886	integral component of membrane [GO:0016021]; plasma membrane [GO:0005886]; cellulose synthase (UDP-forming) activity [GO:0016760]; metal ion binding [GO:0046872]; cell wall organization [GO:0071555]; cellulose biosynthetic process [GO:0030244]
Q92376	klp1 pkl1 SPAC3A11.14c	Kinesin-like protein 1		2759	4751	GO:0005524; GO:0008569; GO:1990811; GO:0034613; GO:0000778; GO:0005737; GO:0043015; GO:0007126; GO:0005874; GO:1990810; GO:0005875; GO:0008017; GO:0001578; GO:0003777; GO:0007018; GO:0000070; GO:0072686; GO:0090307; GO:0044732; GO:0005634	condensed nuclear chromosome kinetochore [GO:0000778]; cytoplasm [GO:0005737]; microtubule [GO:0005874]; microtubule associated complex [GO:0005875]; mitotic spindle [GO:0072686]; mitotic spindle pole body [GO:0044732]; Msd1-Wdr8-Pkl1 complex [GO:1990811]; nucleus [GO:0005634]; ATP binding [GO:0005524]; ATP-dependent microtubule motor activity, minus-end-directed [GO:0008569]; gamma-tubulin bindi…
Q9SN74	BHLH47 EN139 At3g47640 F1P2.190	Transcription factor bHLH47 (Basic helix-loop-helix protein 47) (AtbHLH47) (bHLH 47) (Transcription factor EN 139) (bHLH transcription factor bHLH047)		2759	33090	GO:0003677; GO:0010106; GO:0055072; GO:0005634; GO:0006355; GO:0003700; GO:0006351	nucleus [GO:0005634]; DNA binding [GO:0003677]; transcription factor activity, sequence-specific DNA binding [GO:0003700]; cellular response to iron ion starvation [GO:0010106]; iron ion homeostasis [GO:0055072]; regulation of transcription, DNA-templated [GO:0006355]; transcription, DNA-templated [GO:0006351]
A2CI71	cysT	Probable sulfate transport system permease protein cysT		2759	33090	GO:0031969; GO:0016021; GO:0015419	chloroplast membrane [GO:0031969]; integral component of membrane [GO:0016021]; sulfate transmembrane-transporting ATPase activity [GO:0015419]
Q7DM58	ABCC4 EST3 MRP4 At2g47800 F17A22.19	ABC transporter C family member 4 (ABC transporter ABCC.4) (AtABCC4) (EC 3.6.3.44) (ATP-energized glutathione S-conjugate pump 4) (Glutathione S-conjugate-transporting ATPase 4) (Multidrug resistance-associated protein 4)		2759	33090	GO:0005524; GO:0042626; GO:0005794; GO:0006855; GO:0016021; GO:0000325; GO:0005886; GO:0009506; GO:0009624; GO:0009414; GO:0009611; GO:0010118; GO:0005774; GO:0005773; GO:0008559	Golgi apparatus [GO:0005794]; integral component of membrane [GO:0016021]; plant-type vacuole [GO:0000325]; plasma membrane [GO:0005886]; plasmodesma [GO:0009506]; vacuolar membrane [GO:0005774]; vacuole [GO:0005773]; ATP binding [GO:0005524]; ATPase activity, coupled to transmembrane movement of substances [GO:0042626]; xenobiotic-transporting ATPase activity [GO:0008559]; drug transmembrane tra…
Q60A05	rpoC MCA1067	DNA-directed RNA polymerase subunit beta' (RNAP subunit beta') (EC 2.7.7.6) (RNA polymerase subunit beta') (Transcriptase subunit beta')		2		GO:0003677; GO:0003899; GO:0006351	DNA binding [GO:0003677]; DNA-directed RNA polymerase activity [GO:0003899]; transcription, DNA-templated [GO:0006351]
Q9LK58	At3g13150 MJG19.10	Pentatricopeptide repeat-containing protein At3g13150		2759	33090
P38095	lamA AN0887	Putative urea carboxylase (EC 6.3.4.6) (Lactam utilization protein lamA) (Urea amidolyase)		2759	4751	GO:0005524; GO:0004075; GO:0016787; GO:0046872; GO:0004847	ATP binding [GO:0005524]; biotin carboxylase activity [GO:0004075]; hydrolase activity [GO:0016787]; metal ion binding [GO:0046872]; urea carboxylase activity [GO:0004847]
Q9FM01	UGD4 UGD1 At5g39320 K3K3.170	UDP-glucose 6-dehydrogenase 4 (UDP-Glc dehydrogenase 4) (UDP-GlcDH 4) (UDPGDH 4) (EC 1.1.1.22) (At-UGD4)	PATHWAY: Nucleotide-sugar biosynthesis; UDP-alpha-D-glucuronate biosynthesis; UDP-alpha-D-glucuronate from UDP-alpha-D-glucose: step 1/1.	2759	33090	GO:0051287; GO:0003979; GO:0006065; GO:0048046; GO:0005975; GO:0005829; GO:0006024; GO:0005634	apoplast [GO:0048046]; cytosol [GO:0005829]; nucleus [GO:0005634]; NAD binding [GO:0051287]; UDP-glucose 6-dehydrogenase activity [GO:0003979]; carbohydrate metabolic process [GO:0005975]; glycosaminoglycan biosynthetic process [GO:0006024]; UDP-glucuronate biosynthetic process [GO:0006065]
Q9LYU7	CRN SOL2 At5g13290 T31B5.110	Inactive leucine-rich repeat receptor-like protein kinase CORYNE (Protein SUPPRESSOR OF OVEREXPRESSION OF LLP1 2)		2759	33090	GO:0005524; GO:0016021; GO:0019900; GO:0005886; GO:0006468; GO:0033612; GO:0009909; GO:0010075	integral component of membrane [GO:0016021]; plasma membrane [GO:0005886]; ATP binding [GO:0005524]; kinase binding [GO:0019900]; receptor serine/threonine kinase binding [GO:0033612]; protein phosphorylation [GO:0006468]; regulation of flower development [GO:0009909]; regulation of meristem growth [GO:0010075]
P12860	GAPB GPB1	Glyceraldehyde-3-phosphate dehydrogenase B, chloroplastic (EC 1.2.1.13) (NADP-dependent glyceraldehydephosphate dehydrogenase subunit B)	PATHWAY: Carbohydrate biosynthesis; Calvin cycle.	2759	33090	GO:0051287; GO:0050661; GO:0009507; GO:0006006; GO:0047100; GO:0019253	chloroplast [GO:0009507]; glyceraldehyde-3-phosphate dehydrogenase (NADP+) (phosphorylating) activity [GO:0047100]; NAD binding [GO:0051287]; NADP binding [GO:0050661]; glucose metabolic process [GO:0006006]; reductive pentose-phosphate cycle [GO:0019253]
Q9FIW4	BGLU42 At5g36890 MLF18.1	Beta-glucosidase 42 (AtBGLU42) (EC 3.2.1.21)		2759	33090	GO:0008422; GO:0071369; GO:0071281; GO:0071732; GO:0030245; GO:0005829; GO:1901657	cytosol [GO:0005829]; beta-glucosidase activity [GO:0008422]; cellular response to ethylene stimulus [GO:0071369]; cellular response to iron ion [GO:0071281]; cellular response to nitric oxide [GO:0071732]; cellulose catabolic process [GO:0030245]; glycosyl compound metabolic process [GO:1901657]
A7NVJ4	ndhM NDH-M VIT_18s0001g01660 GSVIVT00015457001 LOC100264425	NAD(P)H-quinone oxidoreductase subunit M, chloroplastic (EC 1.6.5.-) (NAD(P)H dehydrogenase subunit M) (NDH subunit M) (NDH-M) (NADH-plastoquinone oxidoreductase subunit M)		2759	33090	GO:0010258; GO:0009535; GO:0016655; GO:0048038; GO:0006810	chloroplast thylakoid membrane [GO:0009535]; oxidoreductase activity, acting on NAD(P)H, quinone or similar compound as acceptor [GO:0016655]; quinone binding [GO:0048038]; NADH dehydrogenase complex (plastoquinone) assembly [GO:0010258]; transport [GO:0006810]
Q6ZHC8	Os02g0685600 LOC_Os02g46080 OJ1717_A09.24	Probable protein phosphatase 2C 25 (OsPP2C25) (EC 3.1.3.16)		2759	33090	GO:0046872; GO:0004722	metal ion binding [GO:0046872]; protein serine/threonine phosphatase activity [GO:0004722]
Q9S851	NAC031 CUC3 NAC368 At1g76420 F14G6.2 F15M4.8	Protein CUP-SHAPED COTYLEDON 3 (NAC domain-containing protein 31) (ANAC031) (NAC domain-containing protein CUC3)		2759	33090	GO:0003677; GO:0010014; GO:0005634; GO:0010199; GO:0003700; GO:0006351	nucleus [GO:0005634]; DNA binding [GO:0003677]; transcription factor activity, sequence-specific DNA binding [GO:0003700]; meristem initiation [GO:0010014]; organ boundary specification between lateral organs and the meristem [GO:0010199]; transcription, DNA-templated [GO:0006351]
O04567	At1g27190 T7N9.25	Probable inactive receptor kinase At1g27190		2759	33090	GO:0005524; GO:0016021; GO:0005634; GO:0005886; GO:0004672	integral component of membrane [GO:0016021]; nucleus [GO:0005634]; plasma membrane [GO:0005886]; ATP binding [GO:0005524]; protein kinase activity [GO:0004672]
P43083	CYP52E1	Cytochrome P450 52E1 (EC 1.14.14.-) (CYPLIIE1)		2759	4751	GO:0020037; GO:0016021; GO:0005506; GO:0016712	integral component of membrane [GO:0016021]; heme binding [GO:0020037]; iron ion binding [GO:0005506]; oxidoreductase activity, acting on paired donors, with incorporation or reduction of molecular oxygen, reduced flavin or flavoprotein as one donor, and incorporation of one atom of oxygen [GO:0016712]
Q852F6	ZIP2 Os03g0411800 LOC_Os03g29850	Zinc transporter 2 (ZRT/IRT-like protein 2) (OsZIP2)		2759	33090	GO:0016021; GO:0016020; GO:0005886; GO:0071577; GO:0005385	integral component of membrane [GO:0016021]; membrane [GO:0016020]; plasma membrane [GO:0005886]; zinc ion transmembrane transporter activity [GO:0005385]; zinc II ion transmembrane transport [GO:0071577]
Q8S307	BZR1 BIS2 At1g75080 F9E10_7	Protein BRASSINAZOLE-RESISTANT 1 (Protein BIN2 SUBSTRATE 2)		2759	33090	GO:0003677; GO:0009742; GO:0005829; GO:0045892; GO:0005634; GO:0048481; GO:0040008; GO:0006355; GO:0048316; GO:0003700; GO:0006351	cytosol [GO:0005829]; nucleus [GO:0005634]; DNA binding [GO:0003677]; transcription factor activity, sequence-specific DNA binding [GO:0003700]; brassinosteroid mediated signaling pathway [GO:0009742]; negative regulation of transcription, DNA-templated [GO:0045892]; plant ovule development [GO:0048481]; regulation of growth [GO:0040008]; regulation of transcription, DNA-templated [GO:0006355]; s…
Q5B6P3	png1 AN3787	Protein PNG1		2759	4751	GO:0046872	metal ion binding [GO:0046872]
P92996	GLP5A GER2 GERM2 GLP2A GLP2B At5g39190 K3K3.6	Germin-like protein subfamily 1 member 20 (GLP2a copy 2) (GLP2b) (Germin type 2) (At-GERM2) (AtGER2)		2759	33090	GO:0048046; GO:0031012; GO:0030145; GO:0045735	apoplast [GO:0048046]; extracellular matrix [GO:0031012]; manganese ion binding [GO:0030145]; nutrient reservoir activity [GO:0045735]
P51091	ANS	Leucoanthocyanidin dioxygenase (LDOX) (Leucocyanidin oxygenase) (EC 1.14.11.19) (Anthocyanidin synthase) (Leucoanthocyanidin hydroxylase)	PATHWAY: Pigment biosynthesis; anthocyanin biosynthesis.	2759	33090	GO:0031418; GO:0009718; GO:0050589; GO:0046872	L-ascorbic acid binding [GO:0031418]; leucocyanidin oxygenase activity [GO:0050589]; metal ion binding [GO:0046872]; anthocyanin-containing compound biosynthetic process [GO:0009718]
P53131	PRP43 YGL120C	Pre-mRNA-splicing factor ATP-dependent RNA helicase PRP43 (EC 3.6.4.13) (Helicase JA1)		2759	4751	GO:0005524; GO:0004004; GO:0000466; GO:0000463; GO:0030490; GO:0000462; GO:0003676; GO:0071014; GO:0006364; GO:0042273; GO:0000390	post-mRNA release spliceosomal complex [GO:0071014]; ATP binding [GO:0005524]; ATP-dependent RNA helicase activity [GO:0004004]; nucleic acid binding [GO:0003676]; maturation of 5.8S rRNA from tricistronic rRNA transcript (SSU-rRNA, 5.8S rRNA, LSU-rRNA) [GO:0000466]; maturation of LSU-rRNA from tricistronic rRNA transcript (SSU-rRNA, 5.8S rRNA, LSU-rRNA) [GO:0000463]; maturation of SSU-rRNA [GO:0…
O65238	At5g35370 T26D22.12	G-type lectin S-receptor-like serine/threonine-protein kinase At5g35370 (EC 2.7.11.1)		2759	33090	GO:0005524; GO:0005516; GO:0030246; GO:0016021; GO:0005886; GO:0004674	integral component of membrane [GO:0016021]; plasma membrane [GO:0005886]; ATP binding [GO:0005524]; calmodulin binding [GO:0005516]; carbohydrate binding [GO:0030246]; protein serine/threonine kinase activity [GO:0004674]
Q9FHX3	LECRKS6 At5g42120 MJC20.23	L-type lectin-domain containing receptor kinase S.6 (LecRK-S.6) (EC 2.7.11.1)		2759	33090	GO:0005524; GO:0030246; GO:0016021; GO:0005886; GO:0004674	integral component of membrane [GO:0016021]; plasma membrane [GO:0005886]; ATP binding [GO:0005524]; carbohydrate binding [GO:0030246]; protein serine/threonine kinase activity [GO:0004674]
Q9C932	NAC019 ANAC At1g52890 F14G24.16	NAC domain-containing protein 19 (ANAC019) (Abscisic-acid-responsive NAC) (ANAC)		2759	33090	GO:0003677; GO:0005634; GO:0009414; GO:0003700; GO:0006351	nucleus [GO:0005634]; DNA binding [GO:0003677]; transcription factor activity, sequence-specific DNA binding [GO:0003700]; response to water deprivation [GO:0009414]; transcription, DNA-templated [GO:0006351]
P12628	ME1	NADP-dependent malic enzyme (NADP-ME) (EC 1.1.1.40)		2759	33090	GO:0051287; GO:0005737; GO:0004471; GO:0004473; GO:0006108; GO:0046872; GO:0008948	cytoplasm [GO:0005737]; malate dehydrogenase (decarboxylating) (NAD+) activity [GO:0004471]; malate dehydrogenase (decarboxylating) (NADP+) activity [GO:0004473]; metal ion binding [GO:0046872]; NAD binding [GO:0051287]; oxaloacetate decarboxylase activity [GO:0008948]; malate metabolic process [GO:0006108]
Q9M7T0	PRXIIF At3g06050 F24F17.3	Peroxiredoxin-2F, mitochondrial (EC 1.11.1.15) (Peroxiredoxin IIF) (Thioredoxin reductase 2F)		2759	33090	GO:0098869; GO:0005759; GO:0005739; GO:0004601; GO:0051920; GO:0046686; GO:0006979	mitochondrial matrix [GO:0005759]; mitochondrion [GO:0005739]; peroxidase activity [GO:0004601]; peroxiredoxin activity [GO:0051920]; cellular oxidant detoxification [GO:0098869]; response to cadmium ion [GO:0046686]; response to oxidative stress [GO:0006979]
Q9STI6	GAE5 At4g12250 T4C9.90	UDP-glucuronate 4-epimerase 5 (EC 5.1.3.6) (UDP-glucuronic acid epimerase 5)		2759	33090	GO:0005794; GO:0032580; GO:0050378; GO:0005975; GO:0050662; GO:0005768; GO:0016021; GO:0005802	endosome [GO:0005768]; Golgi apparatus [GO:0005794]; Golgi cisterna membrane [GO:0032580]; integral component of membrane [GO:0016021]; trans-Golgi network [GO:0005802]; coenzyme binding [GO:0050662]; UDP-glucuronate 4-epimerase activity [GO:0050378]; carbohydrate metabolic process [GO:0005975]
Q84K00	NAC078 NAC2 NTL11 At5g04410 T32M21.10	NAC domain-containing protein 78 (ANAC078) (Protein NTM1-like 11)		2759	33090	GO:0003677; GO:0005737; GO:0016021; GO:0005634; GO:0045893; GO:0009962; GO:0009644; GO:0003700; GO:0006351	cytoplasm [GO:0005737]; integral component of membrane [GO:0016021]; nucleus [GO:0005634]; DNA binding [GO:0003677]; transcription factor activity, sequence-specific DNA binding [GO:0003700]; positive regulation of transcription, DNA-templated [GO:0045893]; regulation of flavonoid biosynthetic process [GO:0009962]; response to high light intensity [GO:0009644]; transcription, DNA-templated [GO:00…
Q9SW96	SYNC1 EMB2755 At5g56680 MIK19.13	Asparagine--tRNA ligase, cytoplasmic 1 (EC 6.1.1.22) (Asparaginyl-tRNA synthetase 1) (AsnRS 1) (Protein EMBRYO DEFECTIVE 2755)		2759	33090	GO:0005524; GO:0003677; GO:0004816; GO:0006421; GO:0009507; GO:0005829; GO:0009793; GO:0005739; GO:0046686	chloroplast [GO:0009507]; cytosol [GO:0005829]; mitochondrion [GO:0005739]; asparagine-tRNA ligase activity [GO:0004816]; ATP binding [GO:0005524]; DNA binding [GO:0003677]; asparaginyl-tRNA aminoacylation [GO:0006421]; embryo development ending in seed dormancy [GO:0009793]; response to cadmium ion [GO:0046686]
Q8LGN0	GLR2.7 At2g29120 T9I4.20	Glutamate receptor 2.7 (Ligand-gated ion channel 2.7)		2759	33090	GO:0005262; GO:0070588; GO:0006816; GO:0019722; GO:0071230; GO:0008066; GO:0016021; GO:0004970; GO:0005886; GO:0005773	integral component of membrane [GO:0016021]; plasma membrane [GO:0005886]; vacuole [GO:0005773]; calcium channel activity [GO:0005262]; glutamate receptor activity [GO:0008066]; ionotropic glutamate receptor activity [GO:0004970]; calcium ion transmembrane transport [GO:0070588]; calcium ion transport [GO:0006816]; calcium-mediated signaling [GO:0019722]; cellular response to amino acid stimulus …
Q3EAE5	At4g00315 A_IG005I10.18 F5I10.18	Putative F-box/FBD/LRR-repeat protein At4g00315		2759	33090
Q9ZT63	MTP1 ZAT ZAT1 At2g46800 F19D11.8	Metal tolerance protein 1 (AtMTP1) (ZAT1p) (Zinc transporter ZAT-1) [Cleaved into: Metal tolerance protein 1 short form]		2759	33090	GO:0006882; GO:0016021; GO:0016020; GO:0046872; GO:0046873; GO:0061088; GO:0010043; GO:0005774; GO:0005773; GO:0071577; GO:0006829; GO:0005385	integral component of membrane [GO:0016021]; membrane [GO:0016020]; vacuolar membrane [GO:0005774]; vacuole [GO:0005773]; metal ion binding [GO:0046872]; metal ion transmembrane transporter activity [GO:0046873]; zinc ion transmembrane transporter activity [GO:0005385]; cellular zinc ion homeostasis [GO:0006882]; regulation of sequestering of zinc ion [GO:0061088]; response to zinc ion [GO:001004…
P07753	psbA	Photosystem II protein D1 (PSII D1 protein) (EC 1.10.3.9) (32 kDa thylakoid membrane protein) (Photosystem II Q(B) protein)		2759	33090	GO:0016168; GO:0009535; GO:0045156; GO:0016021; GO:0046872; GO:0016491; GO:0009772; GO:0009523; GO:0018298; GO:0009635	chloroplast thylakoid membrane [GO:0009535]; integral component of membrane [GO:0016021]; photosystem II [GO:0009523]; chlorophyll binding [GO:0016168]; electron transporter, transferring electrons within the cyclic electron transport pathway of photosynthesis activity [GO:0045156]; metal ion binding [GO:0046872]; oxidoreductase activity [GO:0016491]; photosynthetic electron transport in photosys…
A1C5D3	aglB ACLA_003130	Probable alpha-galactosidase B (EC 3.2.1.22) (Melibiase B)		2759	4751	GO:0005975; GO:0005576; GO:0052692	extracellular region [GO:0005576]; raffinose alpha-galactosidase activity [GO:0052692]; carbohydrate metabolic process [GO:0005975]
Q9SFC7	At3g07870 F17A17.21	F-box protein At3g07870		2759	33090	GO:0009506	plasmodesma [GO:0009506]
P15732	UBC5 YDR059C D4234 YD9609.13C	Ubiquitin-conjugating enzyme E2-16 kDa (EC 2.3.2.23) (E2 ubiquitin-conjugating enzyme 5) (Ubiquitin carrier protein) (Ubiquitin-protein ligase)	PATHWAY: Protein modification; protein ubiquitination. {ECO:0000255|PROSITE-ProRule:PRU00388}.	2759	4751	GO:0005524; GO:0034605; GO:0000502; GO:0000209; GO:0004842	proteasome complex [GO:0000502]; ATP binding [GO:0005524]; ubiquitin-protein transferase activity [GO:0004842]; cellular response to heat [GO:0034605]; protein polyubiquitination [GO:0000209]
Q9FR44	NMT1 PEAMT XPL1 At3g18000 MEB5.22	Phosphoethanolamine N-methyltransferase 1 (AtNMT1) (PEAMT 1) (EC 2.1.1.103) (Protein XIPOTL 1)	PATHWAY: Phospholipid metabolism; phosphatidylcholine biosynthesis; phosphocholine from phosphoethanolamine: step 1/1.	2759	33090	GO:0042425; GO:0005737; GO:0005829; GO:0008168; GO:0006656; GO:0000234; GO:0009555; GO:0009860; GO:0010183; GO:0048528; GO:0009826	cytoplasm [GO:0005737]; cytosol [GO:0005829]; methyltransferase activity [GO:0008168]; phosphoethanolamine N-methyltransferase activity [GO:0000234]; choline biosynthetic process [GO:0042425]; phosphatidylcholine biosynthetic process [GO:0006656]; pollen development [GO:0009555]; pollen tube growth [GO:0009860]; pollen tube guidance [GO:0010183]; post-embryonic root development [GO:0048528]; unid…
B9F3B6	ALDH5F1 SSADH1 Os02g0173900 LOC_Os02g07760 OsJ_05574	Succinate-semialdehyde dehydrogenase, mitochondrial (EC 1.2.1.24) (Aldehyde dehydrogenase family 5 member F1) (NAD(+)-dependent succinic semialdehyde dehydrogenase)	PATHWAY: Amino-acid degradation; 4-aminobutanoate degradation.	2759	33090	GO:0004029; GO:0009450; GO:0005759; GO:0004777; GO:0009013	mitochondrial matrix [GO:0005759]; aldehyde dehydrogenase (NAD) activity [GO:0004029]; succinate-semialdehyde dehydrogenase (NAD+) activity [GO:0004777]; succinate-semialdehyde dehydrogenase [NAD(P)+] activity [GO:0009013]; gamma-aminobutyric acid catabolic process [GO:0009450]
Q4WWH6	spt6 AFUA_3G05890	Transcription elongation factor spt6 (Chromatin elongation factor spt6)		2759	4751	GO:0003677; GO:0005634; GO:0032784; GO:0006357; GO:0006351	nucleus [GO:0005634]; DNA binding [GO:0003677]; regulation of DNA-templated transcription, elongation [GO:0032784]; regulation of transcription from RNA polymerase II promoter [GO:0006357]; transcription, DNA-templated [GO:0006351]
Q7S1P9	mus-41 rad5 NCU09516	DNA repair protein rad5 (EC 3.6.4.-) (Mutagen-sensitive protein 41)		2759	4751	GO:0005524; GO:0003677; GO:0006281; GO:0005737; GO:0004386; GO:0005634; GO:0008270	cytoplasm [GO:0005737]; nucleus [GO:0005634]; ATP binding [GO:0005524]; DNA binding [GO:0003677]; helicase activity [GO:0004386]; zinc ion binding [GO:0008270]; DNA repair [GO:0006281]
Q9LI74	CHUP1 At3g25690 T5M7.14	Protein CHUP1, chloroplastic (Protein CHLOROPLAST UNUSUAL POSITIONING 1)		2759	33090	GO:0009507; GO:0009707; GO:0009902	chloroplast [GO:0009507]; chloroplast outer membrane [GO:0009707]; chloroplast relocation [GO:0009902]
Q2EF88	YSL3 At5g53550 MNC6.9	Metal-nicotianamine transporter YSL3 (Protein YELLOW STRIPE LIKE 3) (AtYSL3)		2759	33090	GO:0003006; GO:0016021; GO:0006811; GO:0055072; GO:0005886; GO:0009624; GO:0048316; GO:0055085	integral component of membrane [GO:0016021]; plasma membrane [GO:0005886]; developmental process involved in reproduction [GO:0003006]; ion transport [GO:0006811]; iron ion homeostasis [GO:0055072]; response to nematode [GO:0009624]; seed development [GO:0048316]; transmembrane transport [GO:0055085]
Q9ZVN6	AP180 At1g05020 T7A14.11	Clathrin coat assembly protein AP180 (At-AP180) (Clathrin coat-associated protein AP180)		2759	33090	GO:0005545; GO:0005794; GO:0048268; GO:0030136; GO:0005905; GO:0006897; GO:0015031	clathrin-coated vesicle [GO:0030136]; coated pit [GO:0005905]; Golgi apparatus [GO:0005794]; 1-phosphatidylinositol binding [GO:0005545]; clathrin coat assembly [GO:0048268]; endocytosis [GO:0006897]; protein transport [GO:0015031]
Q08276	HSP68	Heat shock 70 kDa protein, mitochondrial		2759	33090	GO:0005524; GO:0005739; GO:0006457	mitochondrion [GO:0005739]; ATP binding [GO:0005524]; protein folding [GO:0006457]
Q3E875	At5g61530 K11J9.10	Uncharacterized Rho GTPase-activating protein At5g61530		2759	33090	GO:0005096; GO:0007165	GTPase activator activity [GO:0005096]; signal transduction [GO:0007165]
P93014	rps5 At2g33800 T1B8.10	30S ribosomal protein S5, chloroplastic		2759	33090	GO:0009955; GO:0009507; GO:0009570; GO:0009534; GO:0009535; GO:0016020; GO:0005763; GO:0005634; GO:0019843; GO:0046686; GO:0009409; GO:0003735; GO:0009579; GO:0006412	chloroplast [GO:0009507]; chloroplast stroma [GO:0009570]; chloroplast thylakoid [GO:0009534]; chloroplast thylakoid membrane [GO:0009535]; membrane [GO:0016020]; mitochondrial small ribosomal subunit [GO:0005763]; nucleus [GO:0005634]; thylakoid [GO:0009579]; rRNA binding [GO:0019843]; structural constituent of ribosome [GO:0003735]; adaxial/abaxial pattern specification [GO:0009955]; response t…
Q9HFE8	tra1 SPBP16F5.03c	Transcription-associated protein 1		2759	4751	GO:0070209; GO:0000124; GO:0016573; GO:0016773; GO:1900475; GO:0006357; GO:0007165; GO:0006351	ASTRA complex [GO:0070209]; SAGA complex [GO:0000124]; phosphotransferase activity, alcohol group as acceptor [GO:0016773]; histone acetylation [GO:0016573]; positive regulation of meiosis by negative regulation of transcription from RNA polymerase II promoter [GO:1900475]; regulation of transcription from RNA polymerase II promoter [GO:0006357]; signal transduction [GO:0007165]; transcription, D…
B0Y4F9	nar1 AFUB_068950	Cytosolic Fe-S cluster assembly factor nar1 (Nuclear architecture-related protein 1)		2759	4751	GO:0051539; GO:0016226; GO:0051536; GO:0046872	4 iron, 4 sulfur cluster binding [GO:0051539]; iron-sulfur cluster binding [GO:0051536]; metal ion binding [GO:0046872]; iron-sulfur cluster assembly [GO:0016226]
B9DIU0	rocD Sca_0565	Ornithine aminotransferase (OAT) (EC 2.6.1.13) (Ornithine--oxo-acid aminotransferase)	PATHWAY: Amino-acid biosynthesis; L-proline biosynthesis; L-glutamate 5-semialdehyde from L-ornithine: step 1/1. {ECO:0000255|HAMAP-Rule:MF_01689}.	2		GO:0055129; GO:0006525; GO:0005737; GO:0004587; GO:0030170	cytoplasm [GO:0005737]; ornithine-oxo-acid transaminase activity [GO:0004587]; pyridoxal phosphate binding [GO:0030170]; arginine metabolic process [GO:0006525]; L-proline biosynthetic process [GO:0055129]
Q9XIE2	ABCG36 PDR8 PEN3 At1g59870 F23H11.19	ABC transporter G family member 36 (ABC transporter ABCG.36) (AtABCG36) (Pleiotropic drug resistance protein 8) (Protein PENETRATION 3)		2759	33090	GO:0005524; GO:0042626; GO:0070574; GO:0015086; GO:0015691; GO:0071366; GO:0009507; GO:0009941; GO:0052544; GO:0042742; GO:0009817; GO:0006855; GO:0042344; GO:0016021; GO:0016020; GO:0005739; GO:0031348; GO:0005886; GO:0009737; GO:0009627; GO:0005774	chloroplast [GO:0009507]; chloroplast envelope [GO:0009941]; integral component of membrane [GO:0016021]; membrane [GO:0016020]; mitochondrion [GO:0005739]; plasma membrane [GO:0005886]; vacuolar membrane [GO:0005774]; ATP binding [GO:0005524]; ATPase activity, coupled to transmembrane movement of substances [GO:0042626]; cadmium ion transmembrane transporter activity [GO:0015086]; cadmium ion tr…
Q9C9Z1	At3g08650 F17O14.12	Putative zinc transporter At3g08650		2759	33090	GO:0016021; GO:0046873; GO:0006829	integral component of membrane [GO:0016021]; metal ion transmembrane transporter activity [GO:0046873]; zinc II ion transport [GO:0006829]
P16127	CHLI1 CH42 CS At4g18480 F28J12.140	Magnesium-chelatase subunit ChlI-1, chloroplastic (Mg-chelatase subunit I-1) (EC 6.6.1.1) (Mg-protoporphyrin IX chelatase subunit ChlI-1) (Protein CHLORINA 42)	PATHWAY: Porphyrin-containing compound metabolism; chlorophyll biosynthesis.	2759	33090	GO:0005524; GO:0016887; GO:0005618; GO:0015995; GO:0009507; GO:0009570; GO:0016851; GO:0010007; GO:0015979; GO:0009735	cell wall [GO:0005618]; chloroplast [GO:0009507]; chloroplast stroma [GO:0009570]; magnesium chelatase complex [GO:0010007]; ATP binding [GO:0005524]; ATPase activity [GO:0016887]; magnesium chelatase activity [GO:0016851]; chlorophyll biosynthetic process [GO:0015995]; photosynthesis [GO:0015979]; response to cytokinin [GO:0009735]
P36444	MODA	NADP-dependent malic enzyme, chloroplastic (NADP-ME) (EC 1.1.1.40)	PATHWAY: Photosynthesis; C3 acid pathway.	2759	33090	GO:0051287; GO:0009507; GO:0004471; GO:0004473; GO:0006108; GO:0046872; GO:0008948	chloroplast [GO:0009507]; malate dehydrogenase (decarboxylating) (NAD+) activity [GO:0004471]; malate dehydrogenase (decarboxylating) (NADP+) activity [GO:0004473]; metal ion binding [GO:0046872]; NAD binding [GO:0051287]; oxaloacetate decarboxylase activity [GO:0008948]; malate metabolic process [GO:0006108]
P05328	trpC	Multifunctional tryptophan biosynthesis protein [Includes: Anthranilate synthase component 2 (AS) (EC 4.1.3.27) (Anthranilate synthase, glutamine amidotransferase component); Indole-3-glycerol phosphate synthase (IGPS) (EC 4.1.1.48); N-(5'-phosphoribosyl)anthranilate isomerase (PRAI) (EC 5.3.1.24)]	PATHWAY: Amino-acid biosynthesis; L-tryptophan biosynthesis; L-tryptophan from chorismate: step 1/5.; PATHWAY: Amino-acid biosynthesis; L-tryptophan biosynthesis; L-tryptophan from chorismate: step 3/5.; PATHWAY: Amino-acid biosynthesis; L-tryptophan biosynthesis; L-tryptophan from chorismate: step 4/5.	2759	4751	GO:0004049; GO:0006541; GO:0004425; GO:0004640; GO:0016740; GO:0000162	anthranilate synthase activity [GO:0004049]; indole-3-glycerol-phosphate synthase activity [GO:0004425]; phosphoribosylanthranilate isomerase activity [GO:0004640]; transferase activity [GO:0016740]; glutamine metabolic process [GO:0006541]; tryptophan biosynthetic process [GO:0000162]
O49675	CCD4 NCED4 At4g19170 T18B16.140	Probable carotenoid cleavage dioxygenase 4, chloroplastic (AtCCD4) (EC 1.14.99.-) (AtNCED4)		2759	33090	GO:0009507; GO:0046872; GO:0016702; GO:0010287	chloroplast [GO:0009507]; plastoglobule [GO:0010287]; metal ion binding [GO:0046872]; oxidoreductase activity, acting on single donors with incorporation of molecular oxygen, incorporation of two atoms of oxygen [GO:0016702]
Q9FLV9	SLAH3 At5g24030 MZF18.9	S-type anion channel SLAH3 (SLAC1-homolog protein 3)		2759	33090	GO:0006873; GO:0016021; GO:0005886; GO:0008308	integral component of membrane [GO:0016021]; plasma membrane [GO:0005886]; voltage-gated anion channel activity [GO:0008308]; cellular ion homeostasis [GO:0006873]
Q9FPK7		Inositol-3-phosphate synthase (MIP synthase) (EC 5.5.1.4) (Myo-inositol 1-phosphate synthase) (IPS) (MI-1-P synthase)	PATHWAY: Polyol metabolism; myo-inositol biosynthesis; myo-inositol from D-glucose 6-phosphate: step 1/2.	2759	33090	GO:0005737; GO:0006021; GO:0004512; GO:0008654	cytoplasm [GO:0005737]; inositol-3-phosphate synthase activity [GO:0004512]; inositol biosynthetic process [GO:0006021]; phospholipid biosynthetic process [GO:0008654]
Q6LA43	APRR2 TOC2 At4g18020 T6K21.200	Two-component response regulator-like APRR2 (Pseudo-response regulator 2) (TOC2 protein)		2759	33090	GO:0003677; GO:0005634; GO:0000160; GO:0003700; GO:0006351	nucleus [GO:0005634]; DNA binding [GO:0003677]; transcription factor activity, sequence-specific DNA binding [GO:0003700]; phosphorelay signal transduction system [GO:0000160]; transcription, DNA-templated [GO:0006351]
Q54T05	rio2 DDB_G0282099	Serine/threonine-protein kinase rio2 (EC 2.7.11.1)		2759		GO:0005524; GO:0005737; GO:0046872; GO:0005634; GO:0004672; GO:0006468; GO:0004674; GO:0042254	cytoplasm [GO:0005737]; nucleus [GO:0005634]; ATP binding [GO:0005524]; metal ion binding [GO:0046872]; protein kinase activity [GO:0004672]; protein serine/threonine kinase activity [GO:0004674]; protein phosphorylation [GO:0006468]; ribosome biogenesis [GO:0042254]
P31684	4CL1 4CL-1	4-coumarate--CoA ligase 1 (4CL 1) (EC 6.2.1.12) (4-coumaroyl-CoA synthase 1)	PATHWAY: Phytoalexin biosynthesis; 3,4',5-trihydroxystilbene biosynthesis; 3,4',5-trihydroxystilbene from trans-4-coumarate: step 1/2.	2759	33090	GO:0016207; GO:0005524; GO:0009698	4-coumarate-CoA ligase activity [GO:0016207]; ATP binding [GO:0005524]; phenylpropanoid metabolic process [GO:0009698]
Q42711		Monodehydroascorbate reductase, seedling isozyme (MDAR seedling) (EC 1.6.5.4) (Ascorbate free radical reductase seedling) (AFR reductase seedling)		2759	33090	GO:0005737; GO:0050660; GO:0016656	cytoplasm [GO:0005737]; flavin adenine dinucleotide binding [GO:0050660]; monodehydroascorbate reductase (NADH) activity [GO:0016656]
Q8VXX5	SKS1 At4g25240 F24A6.80	Monocopper oxidase-like protein SKS1		2759	33090	GO:0031225; GO:0046658; GO:0005507; GO:0016722; GO:0009505; GO:0005886; GO:0009506	anchored component of membrane [GO:0031225]; anchored component of plasma membrane [GO:0046658]; plant-type cell wall [GO:0009505]; plasma membrane [GO:0005886]; plasmodesma [GO:0009506]; copper ion binding [GO:0005507]; oxidoreductase activity, oxidizing metal ions [GO:0016722]
P56326	psbN	Protein PsbN		2759	33090	GO:0009535; GO:0016021; GO:0015979; GO:0009539	chloroplast thylakoid membrane [GO:0009535]; integral component of membrane [GO:0016021]; photosystem II reaction center [GO:0009539]; photosynthesis [GO:0015979]
A7NY33	GSVIVT00023967001 LOC100257005	Peroxidase 4 (EC 1.11.1.7)		2759	33090	GO:0005576; GO:0020037; GO:0042744; GO:0046872; GO:0004601; GO:0006979	extracellular region [GO:0005576]; heme binding [GO:0020037]; metal ion binding [GO:0046872]; peroxidase activity [GO:0004601]; hydrogen peroxide catabolic process [GO:0042744]; response to oxidative stress [GO:0006979]
B1NWF3	ndhJ	NAD(P)H-quinone oxidoreductase subunit J, chloroplastic (EC 1.6.5.-) (NAD(P)H dehydrogenase subunit J) (NADH-plastoquinone oxidoreductase subunit J)		2759	33090	GO:0008137; GO:0009535; GO:0019684; GO:0048038; GO:0006810	chloroplast thylakoid membrane [GO:0009535]; NADH dehydrogenase (ubiquinone) activity [GO:0008137]; quinone binding [GO:0048038]; photosynthesis, light reaction [GO:0019684]; transport [GO:0006810]
Q8S397	NHX4 At5g55470 MTE17.18	Sodium/hydrogen exchanger 4 (Na(+)/H(+) exchanger 4) (NHE-4)		2759	33090	GO:0016021; GO:0005886; GO:0055075; GO:0006885; GO:0009651; GO:0035725; GO:0015081; GO:0015385; GO:0005774	integral component of membrane [GO:0016021]; plasma membrane [GO:0005886]; vacuolar membrane [GO:0005774]; sodium ion transmembrane transporter activity [GO:0015081]; sodium:proton antiporter activity [GO:0015385]; potassium ion homeostasis [GO:0055075]; regulation of pH [GO:0006885]; response to salt stress [GO:0009651]; sodium ion transmembrane transport [GO:0035725]
Q38870	CPK2 At3g10660 F13M14.5 F18K10.28	Calcium-dependent protein kinase 2 (EC 2.7.11.1) (Calmodulin-domain protein kinase CDPK isoform 2)		2759	33090	GO:0005524; GO:0009738; GO:0005509; GO:0009931; GO:0005516; GO:0004683; GO:0005789; GO:0035556; GO:0005634; GO:0018105; GO:0005886; GO:0046777	endoplasmic reticulum membrane [GO:0005789]; nucleus [GO:0005634]; plasma membrane [GO:0005886]; ATP binding [GO:0005524]; calcium ion binding [GO:0005509]; calcium-dependent protein serine/threonine kinase activity [GO:0009931]; calmodulin binding [GO:0005516]; calmodulin-dependent protein kinase activity [GO:0004683]; abscisic acid-activated signaling pathway [GO:0009738]; intracellular signal …
O49423	POT9 KUP9 At4g19960 F18F4.60	Potassium transporter 9 (AtPOT9)		2759	33090	GO:0016021; GO:0005886; GO:0015079	integral component of membrane [GO:0016021]; plasma membrane [GO:0005886]; potassium ion transmembrane transporter activity [GO:0015079]
Q9ZPY7	CAS At2g46520 F11C10 F13A10.5	Exportin-2 (Exp2) (Cellular apoptosis susceptibility protein homolog) (Importin-alpha re-exporter)		2759	33090	GO:0005829; GO:0006886; GO:0016020; GO:0005634; GO:0009506	cytosol [GO:0005829]; membrane [GO:0016020]; nucleus [GO:0005634]; plasmodesma [GO:0009506]; intracellular protein transport [GO:0006886]
Q0H8Y9	ND2 NAD2	NADH-ubiquinone oxidoreductase chain 2 (EC 1.6.5.3) (NADH dehydrogenase subunit 2)		2759	4751	GO:0042773; GO:0008137; GO:0016021; GO:0005743; GO:0070469	integral component of membrane [GO:0016021]; mitochondrial inner membrane [GO:0005743]; respiratory chain [GO:0070469]; NADH dehydrogenase (ubiquinone) activity [GO:0008137]; ATP synthesis coupled electron transport [GO:0042773]
C1F697	infB ACP_3327	Translation initiation factor IF-2		2		GO:0005525; GO:0003924; GO:0005737; GO:0003743	cytoplasm [GO:0005737]; GTP binding [GO:0005525]; GTPase activity [GO:0003924]; translation initiation factor activity [GO:0003743]
P0C7S9	gel1 bgt2 AFUA_2G01170	1,3-beta-glucanosyltransferase gel1 (EC 2.4.1.-) (Glucan elongating glucanosyltransferase 1)		2759	4751	GO:0042124; GO:0031225; GO:0005975; GO:0009277; GO:0031505; GO:0042123; GO:0005886	anchored component of membrane [GO:0031225]; fungal-type cell wall [GO:0009277]; plasma membrane [GO:0005886]; 1,3-beta-glucanosyltransferase activity [GO:0042124]; glucanosyltransferase activity [GO:0042123]; carbohydrate metabolic process [GO:0005975]; fungal-type cell wall organization [GO:0031505]
C0LGR3	At4g26540 M3E9.30	Probable LRR receptor-like serine/threonine-protein kinase At4g26540 (EC 2.7.11.1)		2759	33090	GO:0005524; GO:0016021; GO:0005886; GO:0004674	integral component of membrane [GO:0016021]; plasma membrane [GO:0005886]; ATP binding [GO:0005524]; protein serine/threonine kinase activity [GO:0004674]
Q4WVU5	cyp8 AFUA_5G13350	Peptidyl-prolyl cis-trans isomerase-like 2 (PPIase) (EC 5.2.1.8) (EC 6.3.2.-) (Cyclophilin-60) (Cyclophilin-like protein Cyp-60) (Rotamase)	PATHWAY: Protein modification; protein ubiquitination. {ECO:0000250|UniProtKB:Q13356}.	2759	4751	GO:0016874; GO:0005634; GO:0003755; GO:0006457; GO:0004842	nucleus [GO:0005634]; ligase activity [GO:0016874]; peptidyl-prolyl cis-trans isomerase activity [GO:0003755]; ubiquitin-protein transferase activity [GO:0004842]; protein folding [GO:0006457]
Q94A40	At1g62020 F8K4.21	Coatomer subunit alpha-1 (Alpha-coat protein 1) (Alpha-COP 1)		2759	33090	GO:0030126; GO:0005829; GO:0006886; GO:0016020; GO:0005886; GO:0005198; GO:0016192	COPI vesicle coat [GO:0030126]; cytosol [GO:0005829]; membrane [GO:0016020]; plasma membrane [GO:0005886]; structural molecule activity [GO:0005198]; intracellular protein transport [GO:0006886]; vesicle-mediated transport [GO:0016192]
Q01300	ND1 NAD1	NADH-ubiquinone oxidoreductase chain 1 (EC 1.6.5.3) (NADH dehydrogenase subunit 1)		2759	33090	GO:0008137; GO:0016021; GO:0005743; GO:0070469	integral component of membrane [GO:0016021]; mitochondrial inner membrane [GO:0005743]; respiratory chain [GO:0070469]; NADH dehydrogenase (ubiquinone) activity [GO:0008137]
Q4I0C5	RDR1 FGSG_09333	Protein RDR1		2759	4751	GO:0003677; GO:0000981; GO:0005634; GO:0009410; GO:0006351; GO:0008270	nucleus [GO:0005634]; DNA binding [GO:0003677]; RNA polymerase II transcription factor activity, sequence-specific DNA binding [GO:0000981]; zinc ion binding [GO:0008270]; response to xenobiotic stimulus [GO:0009410]; transcription, DNA-templated [GO:0006351]
Q0U4Z8	VPS27 SNOG_13166	Vacuolar protein sorting-associated protein 27		2759	4751	GO:0010008; GO:0006886; GO:0046872	endosome membrane [GO:0010008]; metal ion binding [GO:0046872]; intracellular protein transport [GO:0006886]
Q12640	aro-2 B7F21.10 NCU05420	Chorismate synthase (EC 4.2.3.5) (5-enolpyruvylshikimate-3-phosphate phospholyase)	PATHWAY: Metabolic intermediate biosynthesis; chorismate biosynthesis; chorismate from D-erythrose 4-phosphate and phosphoenolpyruvate: step 7/7.	2759	4751	GO:0010181; GO:0009073; GO:0009423; GO:0004107; GO:0005829; GO:0005634; GO:0016491	cytosol [GO:0005829]; nucleus [GO:0005634]; chorismate synthase activity [GO:0004107]; FMN binding [GO:0010181]; oxidoreductase activity [GO:0016491]; aromatic amino acid family biosynthetic process [GO:0009073]; chorismate biosynthetic process [GO:0009423]
Q9LPZ3	At1g11410 T23J18.8	G-type lectin S-receptor-like serine/threonine-protein kinase At1g11410 (EC 2.7.11.1)		2759	33090	GO:0005524; GO:0005516; GO:0030246; GO:0016021; GO:0005886; GO:0004674; GO:0048544	integral component of membrane [GO:0016021]; plasma membrane [GO:0005886]; ATP binding [GO:0005524]; calmodulin binding [GO:0005516]; carbohydrate binding [GO:0030246]; protein serine/threonine kinase activity [GO:0004674]; recognition of pollen [GO:0048544]
Q9LZM3	PPCS2 COAB2 At5g02080 T7H20.130	Phosphopantothenate--cysteine ligase 2 (EC 6.3.2.5) (Phosphopantothenoylcysteine synthetase 2) (PPC synthetase 2)	PATHWAY: Cofactor biosynthesis; coenzyme A biosynthesis; CoA from (R)-pantothenate: step 2/5.	2759	33090	GO:0015937; GO:0004632	phosphopantothenate--cysteine ligase activity [GO:0004632]; coenzyme A biosynthetic process [GO:0015937]
P93051	At2g48020 T9J23.17	Sugar transporter ERD6-like 7		2759	33090	GO:0009507; GO:0046323; GO:1904659; GO:0005355; GO:0035428; GO:0005887; GO:0009705; GO:0015992; GO:0005351; GO:0005774; GO:0005773; GO:0006829	chloroplast [GO:0009507]; integral component of plasma membrane [GO:0005887]; plant-type vacuole membrane [GO:0009705]; vacuolar membrane [GO:0005774]; vacuole [GO:0005773]; glucose transmembrane transporter activity [GO:0005355]; sugar:proton symporter activity [GO:0005351]; glucose import [GO:0046323]; glucose transmembrane transport [GO:1904659]; hexose transmembrane transport [GO:0035428]; pr…
Q94C70	NAT2 At2g34190 F13P17.3	Nucleobase-ascorbate transporter 2 (AtNAT2)		2759	33090	GO:0016021; GO:0055085; GO:0005215	integral component of membrane [GO:0016021]; transporter activity [GO:0005215]; transmembrane transport [GO:0055085]
Q7Y1X1		Esterase (EC 3.1.1.-) (Early nodule-specific protein homolog) (Latex allergen Hev b 13) (allergen Hev b 13)		2759	33090	GO:0019863; GO:0006952; GO:0016788	hydrolase activity, acting on ester bonds [GO:0016788]; IgE binding [GO:0019863]; defense response [GO:0006952]
O82504	RDR2 RDRP2 SMD1 At4g11130 F2P3.11	RNA-dependent RNA polymerase 2 (AtRDRP2) (EC 2.7.7.48) (Protein SILENCING MOVEMENT DEFICIENT 1) (RNA-directed RNA polymerase 2)		2759	33090	GO:0003723; GO:0016246; GO:0003968; GO:0007267; GO:0050832; GO:0016458; GO:0010495; GO:0005730; GO:0005654; GO:0005634; GO:0030422; GO:0070919	nucleolus [GO:0005730]; nucleoplasm [GO:0005654]; nucleus [GO:0005634]; RNA binding [GO:0003723]; RNA-directed RNA polymerase activity [GO:0003968]; cell-cell signaling [GO:0007267]; defense response to fungus [GO:0050832]; gene silencing [GO:0016458]; long-distance posttranscriptional gene silencing [GO:0010495]; production of siRNA involved in chromatin silencing by small RNA [GO:0070919]; prod…
Q9FLX5	ABCG8 WBC8 At5g52860 MXC20.8	ABC transporter G family member 8 (ABC transporter ABCG.8) (AtABCG8) (Probable white-brown complex homolog protein 8) (AtWBC8)		2759	33090	GO:0005524; GO:0042626; GO:0016021; GO:0005886; GO:0055085	integral component of membrane [GO:0016021]; plasma membrane [GO:0005886]; ATP binding [GO:0005524]; ATPase activity, coupled to transmembrane movement of substances [GO:0042626]; transmembrane transport [GO:0055085]
Q1AU35	rpsC Rxyl_2149	30S ribosomal protein S3		2		GO:0003729; GO:0019843; GO:0015935; GO:0003735; GO:0006412	small ribosomal subunit [GO:0015935]; mRNA binding [GO:0003729]; rRNA binding [GO:0019843]; structural constituent of ribosome [GO:0003735]; translation [GO:0006412]
Q9LJ69	PCMP-E93 At3g18970 K13E13.8	Pentatricopeptide repeat-containing protein At3g18970		2759	33090	GO:0080156; GO:0005739	mitochondrion [GO:0005739]; mitochondrial mRNA modification [GO:0080156]
Q8L7A4	AGD11 At3g07940 F17A17.28	Probable ADP-ribosylation factor GTPase-activating protein AGD11 (ARF GAP AGD11) (Protein ARF-GAP DOMAIN 11) (AtAGD11)		2759	33090	GO:0005096; GO:0046872	GTPase activator activity [GO:0005096]; metal ion binding [GO:0046872]
Q0ZIW5	ndhG	NAD(P)H-quinone oxidoreductase subunit 6, chloroplastic (EC 1.6.5.-) (NAD(P)H dehydrogenase subunit 6) (NADH-plastoquinone oxidoreductase subunit 6)		2759	33090	GO:0008137; GO:0009535; GO:0016021; GO:0048038; GO:0006810	chloroplast thylakoid membrane [GO:0009535]; integral component of membrane [GO:0016021]; NADH dehydrogenase (ubiquinone) activity [GO:0008137]; quinone binding [GO:0048038]; transport [GO:0006810]
Q9Z280	Pld1	Phospholipase D1 (PLD 1) (mPLD1) (EC 3.1.4.4) (Choline phosphatase 1) (Phosphatidylcholine-hydrolyzing phospholipase D1)		2759	33208	GO:0005794; GO:0000139; GO:0070290; GO:0016324; GO:0050830; GO:0030139; GO:0005789; GO:0005768; GO:0048017; GO:0031902; GO:0016042; GO:0005765; GO:0016020; GO:0048471; GO:0006654; GO:0006655; GO:0035091; GO:0004630; GO:0008654; GO:0030334; GO:0032534; GO:0050764	apical plasma membrane [GO:0016324]; endocytic vesicle [GO:0030139]; endoplasmic reticulum membrane [GO:0005789]; endosome [GO:0005768]; Golgi apparatus [GO:0005794]; Golgi membrane [GO:0000139]; late endosome membrane [GO:0031902]; lysosomal membrane [GO:0005765]; membrane [GO:0016020]; perinuclear region of cytoplasm [GO:0048471]; N-acylphosphatidylethanolamine-specific phospholipase D activity…
P09752	psbA	Photosystem II protein D1 (PSII D1 protein) (EC 1.10.3.9) (Photosystem II Q(B) protein)		2759	33090	GO:0016168; GO:0009535; GO:0045156; GO:0016021; GO:0046872; GO:0016491; GO:0009772; GO:0009523; GO:0018298; GO:0009635	chloroplast thylakoid membrane [GO:0009535]; integral component of membrane [GO:0016021]; photosystem II [GO:0009523]; chlorophyll binding [GO:0016168]; electron transporter, transferring electrons within the cyclic electron transport pathway of photosynthesis activity [GO:0045156]; metal ion binding [GO:0046872]; oxidoreductase activity [GO:0016491]; photosynthetic electron transport in photosys…
Q93ZF5	PHO1-H1 At1g68740 F14K14.15 F24J5.2	Phosphate transporter PHO1 homolog 1 (Protein PHO1 homolog 1) (AtPHO1;H1)		2759	33090	GO:0016036; GO:0016021; GO:0006817; GO:0005886; GO:0005802	integral component of membrane [GO:0016021]; plasma membrane [GO:0005886]; trans-Golgi network [GO:0005802]; cellular response to phosphate starvation [GO:0016036]; phosphate ion transport [GO:0006817]
Q07511	FDH1	Formate dehydrogenase, mitochondrial (FDH) (EC 1.2.1.2) (NAD-dependent formate dehydrogenase)		2759	33090	GO:0051287; GO:0008863; GO:0005739; GO:0016616	mitochondrion [GO:0005739]; formate dehydrogenase (NAD+) activity [GO:0008863]; NAD binding [GO:0051287]; oxidoreductase activity, acting on the CH-OH group of donors, NAD or NADP as acceptor [GO:0016616]
P46604	HAT22 At4g37790 T28I19.70	Homeobox-leucine zipper protein HAT22 (Homeodomain-leucine zipper protein HAT22) (HD-ZIP protein 22)		2759	33090	GO:0005634; GO:0009735; GO:0043565; GO:0003700; GO:0006351	nucleus [GO:0005634]; sequence-specific DNA binding [GO:0043565]; transcription factor activity, sequence-specific DNA binding [GO:0003700]; response to cytokinin [GO:0009735]; transcription, DNA-templated [GO:0006351]
B8N219	aim24 AFLA_034130	Altered inheritance of mitochondria protein 24, mitochondrial		2759	4751	GO:0007007; GO:0031305	integral component of mitochondrial inner membrane [GO:0031305]; inner mitochondrial membrane organization [GO:0007007]
P05414		Peroxisomal (S)-2-hydroxy-acid oxidase (EC 1.1.3.15) (Glycolate oxidase) (GOX) (Short chain alpha-hydroxy acid oxidase)	PATHWAY: Photosynthesis; photorespiration; glycine from 2-phosphoglycolate: step 2/3.	2759	33090	GO:0010181; GO:0052853; GO:0052854; GO:0009854; GO:0005777; GO:0052852	peroxisome [GO:0005777]; FMN binding [GO:0010181]; long-chain-(S)-2-hydroxy-long-chain-acid oxidase activity [GO:0052853]; medium-chain-(S)-2-hydroxy-acid oxidase activity [GO:0052854]; very-long-chain-(S)-2-hydroxy-acid oxidase activity [GO:0052852]; oxidative photosynthetic carbon pathway [GO:0009854]
O82811	NRT2.1 ACH1 LIN1 NRT2;1AT At1g08090 T6D22.17	High-affinity nitrate transporter 2.1 (AtNRT2:1) (Protein ACH1) (Protein LATERAL ROOT INITIATION 1)		2759	33090	GO:0016021; GO:0048527; GO:0016020; GO:0042128; GO:0015112; GO:0015706; GO:0005886; GO:0010167	integral component of membrane [GO:0016021]; membrane [GO:0016020]; plasma membrane [GO:0005886]; nitrate transmembrane transporter activity [GO:0015112]; lateral root development [GO:0048527]; nitrate assimilation [GO:0042128]; nitrate transport [GO:0015706]; response to nitrate [GO:0010167]
Q9M353	CHX20 At3g53720 F5K20_20	Cation/H(+) antiporter 20 (Protein CATION/H+ EXCHANGER 20) (AtCHX20)		2759	33090	GO:0030007; GO:0012505; GO:0005783; GO:1902600; GO:0016021; GO:0005451; GO:0006813; GO:0006623; GO:0006885; GO:0030104	endomembrane system [GO:0012505]; endoplasmic reticulum [GO:0005783]; integral component of membrane [GO:0016021]; monovalent cation:proton antiporter activity [GO:0005451]; cellular potassium ion homeostasis [GO:0030007]; hydrogen ion transmembrane transport [GO:1902600]; potassium ion transport [GO:0006813]; protein targeting to vacuole [GO:0006623]; regulation of pH [GO:0006885]; water homeost…
Q9LRP7	ATG8I APG8I At3g15580 MQD17.3	Autophagy-related protein 8i (Autophagy-related ubiquitin-like modifier ATG8i) (AtAPG8i) (Protein autophagy 8i)		2759	33090	GO:0019779; GO:0019776; GO:0019786; GO:0033110; GO:0000421; GO:0006914; GO:0006995; GO:0005874; GO:0015031; GO:0006508	autophagosome membrane [GO:0000421]; Cvt vesicle membrane [GO:0033110]; microtubule [GO:0005874]; Atg8 activating enzyme activity [GO:0019779]; Atg8 ligase activity [GO:0019776]; Atg8-specific protease activity [GO:0019786]; autophagy [GO:0006914]; cellular response to nitrogen starvation [GO:0006995]; protein transport [GO:0015031]; proteolysis [GO:0006508]
C0LGS3	At4g37250 AP22.22 C7A10.110	Probable LRR receptor-like serine/threonine-protein kinase At4g37250 (EC 2.7.11.1)		2759	33090	GO:0005524; GO:0016021; GO:0004674	integral component of membrane [GO:0016021]; ATP binding [GO:0005524]; protein serine/threonine kinase activity [GO:0004674]
Q9SKK8	ATL22 At2g25410 F13B15.7	RING-H2 finger protein ATL22	PATHWAY: Protein modification; protein ubiquitination.	2759	33090	GO:0016021; GO:0016567; GO:0008270	integral component of membrane [GO:0016021]; zinc ion binding [GO:0008270]; protein ubiquitination [GO:0016567]
Q873E8	gtr-1 glr1 B10C3.130 NCU03339	Glutathione reductase (GR) (GRase) (EC 1.8.1.7)		2759	4751	GO:0050661; GO:0045454; GO:0005737; GO:0050660; GO:0006749; GO:0004362	cytoplasm [GO:0005737]; flavin adenine dinucleotide binding [GO:0050660]; glutathione-disulfide reductase activity [GO:0004362]; NADP binding [GO:0050661]; cell redox homeostasis [GO:0045454]; glutathione metabolic process [GO:0006749]
Q1IHD8	Acid345_4712	Putative 3-methyladenine DNA glycosylase (EC 3.2.2.-)		2		GO:0003677; GO:0003905; GO:0006284	alkylbase DNA N-glycosylase activity [GO:0003905]; DNA binding [GO:0003677]; base-excision repair [GO:0006284]
Q9LK62	ABCC7 MRP7 At3g13100 MJG19.5	ABC transporter C family member 7 (ABC transporter ABCC.7) (AtABCC7) (EC 3.6.3.44) (ATP-energized glutathione S-conjugate pump 7) (Glutathione S-conjugate-transporting ATPase 7) (Multidrug resistance-associated protein 7)		2759	33090	GO:0005524; GO:0042626; GO:0016021; GO:0051707; GO:0005774; GO:0008559	integral component of membrane [GO:0016021]; vacuolar membrane [GO:0005774]; ATP binding [GO:0005524]; ATPase activity, coupled to transmembrane movement of substances [GO:0042626]; xenobiotic-transporting ATPase activity [GO:0008559]; response to other organism [GO:0051707]
B0BZQ6	gatB AM1_0940	Aspartyl/glutamyl-tRNA(Asn/Gln) amidotransferase subunit B (Asp/Glu-ADT subunit B) (EC 6.3.5.-)		2		GO:0005524; GO:0050567; GO:0006412	ATP binding [GO:0005524]; glutaminyl-tRNA synthase (glutamine-hydrolyzing) activity [GO:0050567]; translation [GO:0006412]
Q8LBI9	At5g18840 F17K4.90	Sugar transporter ERD6-like 16		2759	33090	GO:0008643; GO:0016021; GO:0022891	integral component of membrane [GO:0016021]; substrate-specific transmembrane transporter activity [GO:0022891]; carbohydrate transport [GO:0008643]
Q0H8X6	ND4 NAD4	NADH-ubiquinone oxidoreductase chain 4 (EC 1.6.5.3) (NADH dehydrogenase subunit 4)		2759	4751	GO:0042773; GO:0008137; GO:0016021; GO:0005743; GO:0070469	integral component of membrane [GO:0016021]; mitochondrial inner membrane [GO:0005743]; respiratory chain [GO:0070469]; NADH dehydrogenase (ubiquinone) activity [GO:0008137]; ATP synthesis coupled electron transport [GO:0042773]
Q9LY71	CKX6 CKX7 At3g63440 MAA21_70	Cytokinin dehydrogenase 6 (EC 1.5.99.12) (Cytokinin oxidase 6) (AtCKX6) (AtCKX7) (CKO6)		2759	33090	GO:0019139; GO:0009690; GO:0005615; GO:0050660; GO:0016614; GO:0010103	extracellular space [GO:0005615]; cytokinin dehydrogenase activity [GO:0019139]; flavin adenine dinucleotide binding [GO:0050660]; oxidoreductase activity, acting on CH-OH group of donors [GO:0016614]; cytokinin metabolic process [GO:0009690]; stomatal complex morphogenesis [GO:0010103]
Q53MB8	Os11g0706600 LOC_Os11g47944 OsJ_033536	Thaumatin-like protein		2759	33090
Q9FLT5	ABCA9 ATH11 At5g61730 MAC9.4	ABC transporter A family member 9 (ABC transporter ABCA.9) (AtABCA9) (ABC2 homolog 11)		2759	33090	GO:0005524; GO:0016887; GO:0005783; GO:0005789; GO:0015908; GO:0015245; GO:0016021; GO:0048316	endoplasmic reticulum [GO:0005783]; endoplasmic reticulum membrane [GO:0005789]; integral component of membrane [GO:0016021]; ATP binding [GO:0005524]; ATPase activity [GO:0016887]; fatty acid transporter activity [GO:0015245]; fatty acid transport [GO:0015908]; seed development [GO:0048316]
P26360	ATPC	ATP synthase subunit gamma, mitochondrial (F-ATPase gamma subunit)		2759	33090	GO:0015986; GO:0005743; GO:0046933; GO:0045261; GO:0046961	mitochondrial inner membrane [GO:0005743]; proton-transporting ATP synthase complex, catalytic core F(1) [GO:0045261]; proton-transporting ATP synthase activity, rotational mechanism [GO:0046933]; proton-transporting ATPase activity, rotational mechanism [GO:0046961]; ATP synthesis coupled proton transport [GO:0015986]
Q9ZVI7	GAUT7 JS33 LGT7 At2g38650 T6A23.15	Probable galacturonosyltransferase 7 (EC 2.4.1.-) (Like glycosyl transferase 7)	PATHWAY: Glycan metabolism; pectin biosynthesis.	2759	33090	GO:0005794; GO:0000139; GO:0071555; GO:0005768; GO:0016021; GO:0045489; GO:0047262; GO:0005802	endosome [GO:0005768]; Golgi apparatus [GO:0005794]; Golgi membrane [GO:0000139]; integral component of membrane [GO:0016021]; trans-Golgi network [GO:0005802]; polygalacturonate 4-alpha-galacturonosyltransferase activity [GO:0047262]; cell wall organization [GO:0071555]; pectin biosynthetic process [GO:0045489]
Q9FHS6	At5g43190 MNL12.1	F-box/kelch-repeat protein At5g43190		2759	33090
Q7Z8P9	ndk1 AFUA_5G03490	Nucleoside diphosphate kinase (NDK) (NDP kinase) (EC 2.7.4.6)		2759	4751	GO:0005524; GO:0061508; GO:0006241; GO:0006183; GO:0006228; GO:0005829; GO:0046872; GO:0005758; GO:0004550; GO:0005634	cytosol [GO:0005829]; mitochondrial intermembrane space [GO:0005758]; nucleus [GO:0005634]; ATP binding [GO:0005524]; metal ion binding [GO:0046872]; nucleoside diphosphate kinase activity [GO:0004550]; CDP phosphorylation [GO:0061508]; CTP biosynthetic process [GO:0006241]; GTP biosynthetic process [GO:0006183]; UTP biosynthetic process [GO:0006228]
P26526	atpA	ATP synthase subunit alpha, chloroplastic (EC 3.6.3.14) (ATP synthase F1 sector subunit alpha) (F-ATPase subunit alpha)		2759	33090	GO:0005524; GO:0015991; GO:0015986; GO:0009535; GO:0046933; GO:0045261; GO:0046961	chloroplast thylakoid membrane [GO:0009535]; proton-transporting ATP synthase complex, catalytic core F(1) [GO:0045261]; ATP binding [GO:0005524]; proton-transporting ATP synthase activity, rotational mechanism [GO:0046933]; proton-transporting ATPase activity, rotational mechanism [GO:0046961]; ATP hydrolysis coupled proton transport [GO:0015991]; ATP synthesis coupled proton transport [GO:00159…
Q41142	PLD1	Phospholipase D alpha 1 (PLD 1) (EC 3.1.4.4) (Choline phosphatase 1) (Phosphatidylcholine-hydrolyzing phospholipase D 1)		2759	33090	GO:0070290; GO:0005509; GO:0005783; GO:0016042; GO:0046470; GO:0004630; GO:0005886; GO:0009536; GO:0005773	endoplasmic reticulum [GO:0005783]; plasma membrane [GO:0005886]; plastid [GO:0009536]; vacuole [GO:0005773]; calcium ion binding [GO:0005509]; N-acylphosphatidylethanolamine-specific phospholipase D activity [GO:0070290]; phospholipase D activity [GO:0004630]; lipid catabolic process [GO:0016042]; phosphatidylcholine metabolic process [GO:0046470]
Q3ECD0	At1g76050 T4O12.210	RNA pseudouridine synthase 2, chloroplastic (EC 5.4.99.-) (RNA pseudouridylate synthase 2) (RNA-uridine isomerase 2)		2759	33090	GO:0003723; GO:0009507; GO:0009982; GO:0001522	chloroplast [GO:0009507]; pseudouridine synthase activity [GO:0009982]; RNA binding [GO:0003723]; pseudouridine synthesis [GO:0001522]
Q09WW6	ndhE MoinCp073	NAD(P)H-quinone oxidoreductase subunit 4L, chloroplastic (EC 1.6.5.-) (NAD(P)H dehydrogenase subunit 4L) (NADH-plastoquinone oxidoreductase subunit 4L)		2759	33090	GO:0042773; GO:0009535; GO:0016021; GO:0016655; GO:0019684; GO:0048038; GO:0006810	chloroplast thylakoid membrane [GO:0009535]; integral component of membrane [GO:0016021]; oxidoreductase activity, acting on NAD(P)H, quinone or similar compound as acceptor [GO:0016655]; quinone binding [GO:0048038]; ATP synthesis coupled electron transport [GO:0042773]; photosynthesis, light reaction [GO:0019684]; transport [GO:0006810]
O04887	PECS-2.1	Pectinesterase 2 (PE 2) (EC 3.1.1.11) (Pectin methylesterase)	PATHWAY: Glycan metabolism; pectin degradation; 2-dehydro-3-deoxy-D-gluconate from pectin: step 1/5.	2759	33090	GO:0045330; GO:0005618; GO:0042545; GO:0004857; GO:0005576; GO:0045490; GO:0030599	cell wall [GO:0005618]; extracellular region [GO:0005576]; aspartyl esterase activity [GO:0045330]; enzyme inhibitor activity [GO:0004857]; pectinesterase activity [GO:0030599]; cell wall modification [GO:0042545]; pectin catabolic process [GO:0045490]
Q37550	ATP9	ATP synthase subunit 9, mitochondrial (Lipid-binding protein)		2759	33090	GO:0005524; GO:0015991; GO:0015986; GO:0015078; GO:0016021; GO:0008289; GO:0031966; GO:0045263	integral component of membrane [GO:0016021]; mitochondrial membrane [GO:0031966]; proton-transporting ATP synthase complex, coupling factor F(o) [GO:0045263]; ATP binding [GO:0005524]; hydrogen ion transmembrane transporter activity [GO:0015078]; lipid binding [GO:0008289]; ATP hydrolysis coupled proton transport [GO:0015991]; ATP synthesis coupled proton transport [GO:0015986]
P19172	CHIB1 At5g24090 MZF18.2	Acidic endochitinase (EC 3.2.1.14)		2759	33090	GO:0042631; GO:0008061; GO:0006032; GO:0004568; GO:0005576; GO:0005615; GO:0000272; GO:0009409; GO:0009642; GO:0009651; GO:0009611	extracellular region [GO:0005576]; extracellular space [GO:0005615]; chitin binding [GO:0008061]; chitinase activity [GO:0004568]; cellular response to water deprivation [GO:0042631]; chitin catabolic process [GO:0006032]; polysaccharide catabolic process [GO:0000272]; response to cold [GO:0009409]; response to light intensity [GO:0009642]; response to salt stress [GO:0009651]; response to woundi…
O81223	CBL4 SOS3 At5g24270 MOP9.8	Calcineurin B-like protein 4 (Protein SALT OVERLY SENSITIVE 3)		2759	33090	GO:0005955; GO:0005509; GO:0004723; GO:0030007; GO:0005737; GO:0005513; GO:0042539; GO:0005634; GO:0005886; GO:0006470	calcineurin complex [GO:0005955]; cytoplasm [GO:0005737]; nucleus [GO:0005634]; plasma membrane [GO:0005886]; calcium ion binding [GO:0005509]; calcium-dependent protein serine/threonine phosphatase activity [GO:0004723]; cellular potassium ion homeostasis [GO:0030007]; detection of calcium ion [GO:0005513]; hypotonic salinity response [GO:0042539]; protein dephosphorylation [GO:0006470]
O64817	At2g23080 F21P24.14	Probable casein kinase II subunit alpha (CK II) (EC 2.7.11.1)		2759	33090	GO:0005524; GO:0006281; GO:0006325; GO:0007623; GO:0004674; GO:0051726; GO:2001020; GO:0010225; GO:0010332	ATP binding [GO:0005524]; protein serine/threonine kinase activity [GO:0004674]; chromatin organization [GO:0006325]; circadian rhythm [GO:0007623]; DNA repair [GO:0006281]; regulation of cell cycle [GO:0051726]; regulation of response to DNA damage stimulus [GO:2001020]; response to gamma radiation [GO:0010332]; response to UV-C [GO:0010225]
O05691	thcF	Non-heme haloperoxidase (EC 1.11.1.-)		2		GO:0004601	peroxidase activity [GO:0004601]
O23420	GRXS5 ROXY12 At4g15690 dl3885w FCAALL.357	Monothiol glutaredoxin-S5 (AtGrxS5) (Protein ROXY 12)		2759	33090	GO:0051537; GO:0045454; GO:0005737; GO:0009055; GO:0046872; GO:0005634; GO:0015035	cytoplasm [GO:0005737]; nucleus [GO:0005634]; 2 iron, 2 sulfur cluster binding [GO:0051537]; electron carrier activity [GO:0009055]; metal ion binding [GO:0046872]; protein disulfide oxidoreductase activity [GO:0015035]; cell redox homeostasis [GO:0045454]
Q40374	PR-1	Pathogenesis-related protein PR-1		2759	33090	GO:0006952; GO:0005576; GO:0009607	extracellular region [GO:0005576]; defense response [GO:0006952]; response to biotic stimulus [GO:0009607]
P21434	rpl2	50S ribosomal protein L2, chloroplastic		2759	33090	GO:0003723; GO:0009507; GO:0015934; GO:0003735; GO:0016740; GO:0006412	chloroplast [GO:0009507]; large ribosomal subunit [GO:0015934]; RNA binding [GO:0003723]; structural constituent of ribosome [GO:0003735]; transferase activity [GO:0016740]; translation [GO:0006412]
Q8GX78	PHT4;4 ANTR2 At4g00370 A_IG005I10_nn F5I10.7	Ascorbate transporter, chloroplastic (Phosphate transporter PHT4;4) (AtPHT4;4) (Probable anion transporter 2)		2759	33090	GO:0015882; GO:0015229; GO:0098656; GO:0009507; GO:0009941; GO:0009706; GO:0005315; GO:0016021; GO:0009536; GO:0010028	chloroplast [GO:0009507]; chloroplast envelope [GO:0009941]; chloroplast inner membrane [GO:0009706]; integral component of membrane [GO:0016021]; plastid [GO:0009536]; inorganic phosphate transmembrane transporter activity [GO:0005315]; L-ascorbic acid transporter activity [GO:0015229]; anion transmembrane transport [GO:0098656]; L-ascorbic acid transport [GO:0015882]; xanthophyll cycle [GO:0010…
P10330	ND5 NAD5	NADH-ubiquinone oxidoreductase chain 5 (EC 1.6.5.3) (NADH dehydrogenase subunit 5)		2759	33090	GO:0042773; GO:0008137; GO:0016021; GO:0005743; GO:0070469	integral component of membrane [GO:0016021]; mitochondrial inner membrane [GO:0005743]; respiratory chain [GO:0070469]; NADH dehydrogenase (ubiquinone) activity [GO:0008137]; ATP synthesis coupled electron transport [GO:0042773]
Q9SFD8	NFYB9 LEC1 At1g21970 T26F17.20	Nuclear transcription factor Y subunit B-9 (AtNF-YB-9) (Protein LEAFY COTYLEDON 1)		2759	33090	GO:0009738; GO:0009785; GO:0009793; GO:0005634; GO:0045723; GO:0045893; GO:0043565; GO:0010262; GO:0003700; GO:0006351	nucleus [GO:0005634]; sequence-specific DNA binding [GO:0043565]; transcription factor activity, sequence-specific DNA binding [GO:0003700]; abscisic acid-activated signaling pathway [GO:0009738]; blue light signaling pathway [GO:0009785]; embryo development ending in seed dormancy [GO:0009793]; positive regulation of fatty acid biosynthetic process [GO:0045723]; positive regulation of transcript…
Q12608	stcB cyp62 AN7824	Probable sterigmatocystin biosynthesis P450 monooxygenase STCB (EC 1.14.-.-) (Cytochrome P450 62)	PATHWAY: Mycotoxin biosynthesis; sterigmatocystin biosynthesis.	2759	4751	GO:0020037; GO:0005506; GO:0004497; GO:0016705; GO:0045461	heme binding [GO:0020037]; iron ion binding [GO:0005506]; monooxygenase activity [GO:0004497]; oxidoreductase activity, acting on paired donors, with incorporation or reduction of molecular oxygen [GO:0016705]; sterigmatocystin biosynthetic process [GO:0045461]
Q8VXV7	LDL1 SWP1 At1g62830 F23N19.19	Lysine-specific histone demethylase 1 homolog 1 (EC 1.-.-.-) (Flavin-containing amine oxidase domain-containing protein 1) (Protein LSD1-LIKE 1)		2759	33090	GO:0003677; GO:0051568; GO:0016575; GO:0005634; GO:0016491; GO:0006355; GO:0048364; GO:0006351	nucleus [GO:0005634]; DNA binding [GO:0003677]; oxidoreductase activity [GO:0016491]; histone deacetylation [GO:0016575]; histone H3-K4 methylation [GO:0051568]; regulation of transcription, DNA-templated [GO:0006355]; root development [GO:0048364]; transcription, DNA-templated [GO:0006351]
Q6QPJ6	PRXQ	Peroxiredoxin Q, chloroplastic (EC 1.11.1.15) (Thioredoxin reductase)		2759	33090	GO:0009534; GO:0004601; GO:0051920	chloroplast thylakoid [GO:0009534]; peroxidase activity [GO:0004601]; peroxiredoxin activity [GO:0051920]
P45731	PALG1 PAL	Phenylalanine ammonia-lyase G1 (EC 4.3.1.24)	PATHWAY: Phenylpropanoid metabolism; trans-cinnamate biosynthesis; trans-cinnamate from L-phenylalanine: step 1/1.	2759	33090	GO:0006559; GO:0009800; GO:0005737; GO:0045548	cytoplasm [GO:0005737]; phenylalanine ammonia-lyase activity [GO:0045548]; cinnamic acid biosynthetic process [GO:0009800]; L-phenylalanine catabolic process [GO:0006559]
Q4WE86	aglB agl5 AFUA_5G02130	Probable alpha-galactosidase B (EC 3.2.1.22) (Melibiase B)		2759	4751	GO:0005975; GO:0005576; GO:0052692	extracellular region [GO:0005576]; raffinose alpha-galactosidase activity [GO:0052692]; carbohydrate metabolic process [GO:0005975]
C0LGR9	At4g31250 F8F16.70	Probable LRR receptor-like serine/threonine-protein kinase At4g31250 (EC 2.7.11.1)		2759	33090	GO:0005524; GO:0016021; GO:0004674	integral component of membrane [GO:0016021]; ATP binding [GO:0005524]; protein serine/threonine kinase activity [GO:0004674]
Q8VWN6	RFS	Galactinol--sucrose galactosyltransferase (EC 2.4.1.82) (Raffinose synthase)		2759	33090	GO:0005975; GO:0047274	galactinol-sucrose galactosyltransferase activity [GO:0047274]; carbohydrate metabolic process [GO:0005975]
P51599	gch-1 104H10.80 NCU07774	GTP cyclohydrolase 1 (EC 3.5.4.16) (GTP cyclohydrolase I) (GTP-CH-I)	PATHWAY: Cofactor biosynthesis; 7,8-dihydroneopterin triphosphate biosynthesis; 7,8-dihydroneopterin triphosphate from GTP: step 1/1.	2759	4751	GO:0035998; GO:0005525; GO:0003934; GO:0005737; GO:0046656; GO:0006729; GO:0046654; GO:0008270	cytoplasm [GO:0005737]; GTP binding [GO:0005525]; GTP cyclohydrolase I activity [GO:0003934]; zinc ion binding [GO:0008270]; 7,8-dihydroneopterin 3'-triphosphate biosynthetic process [GO:0035998]; folic acid biosynthetic process [GO:0046656]; tetrahydrobiopterin biosynthetic process [GO:0006729]; tetrahydrofolate biosynthetic process [GO:0046654]
Q5AW04	bfr2 AN7526	Protein bfr2		2759	4751	GO:0000462; GO:0005730	nucleolus [GO:0005730]; maturation of SSU-rRNA from tricistronic rRNA transcript (SSU-rRNA, 5.8S rRNA, LSU-rRNA) [GO:0000462]
Q9FUJ2	CKX4 At4g29740 T16L4.250	Cytokinin dehydrogenase 4 (EC 1.5.99.12) (Cytokinin oxidase 4) (AtCKX4) (CKO 4)		2759	33090	GO:0009823; GO:0019139; GO:0005615; GO:0050660; GO:0016614; GO:0008131	extracellular space [GO:0005615]; cytokinin dehydrogenase activity [GO:0019139]; flavin adenine dinucleotide binding [GO:0050660]; oxidoreductase activity, acting on CH-OH group of donors [GO:0016614]; primary amine oxidase activity [GO:0008131]; cytokinin catabolic process [GO:0009823]
Q84WV9	QCT QC At4g25720 L73G19.100	Glutaminyl-peptide cyclotransferase (EC 2.3.2.5) (Glutaminyl cyclase)		2759	33090	GO:0005789; GO:0016603; GO:0016021; GO:0017186; GO:0005886	endoplasmic reticulum membrane [GO:0005789]; integral component of membrane [GO:0016021]; plasma membrane [GO:0005886]; glutaminyl-peptide cyclotransferase activity [GO:0016603]; peptidyl-pyroglutamic acid biosynthetic process, using glutaminyl-peptide cyclotransferase [GO:0017186]
P92982	PGL1 JP630 PG3 At1g23760 F5O8.31	Polygalacturonase 1 beta-like protein 1 (AtPGL1) (Aromatic-rich glycoprotein JP630) (PG1beta-like protein 1) (Polygalacturonase 3) (Probable polygalacturonase non-catalytic subunit JP630)		2759	33090	GO:0048046; GO:0005618	apoplast [GO:0048046]; cell wall [GO:0005618]
Q9ZVT9	At1g03370 F15K9.2	C2 and GRAM domain-containing protein At1g03370		2759	33090	GO:0016021	integral component of membrane [GO:0016021]
Q8RXC8	RBK2 At3g05140 T12H1.10	Receptor-like cytosolic serine/threonine-protein kinase RBK2 (EC 2.7.11.1) (Protein ROP BINDING PROTEIN KINASES 2)		2759	33090	GO:0005524; GO:0051020; GO:0005737; GO:0005634; GO:0004674	cytoplasm [GO:0005737]; nucleus [GO:0005634]; ATP binding [GO:0005524]; GTPase binding [GO:0051020]; protein serine/threonine kinase activity [GO:0004674]
Q8GXZ3	At5g01020 F7J8.5	Serine/threonine-protein kinase At5g01020 (EC 2.7.11.1)		2759	33090	GO:0005524; GO:0005886; GO:0004674	plasma membrane [GO:0005886]; ATP binding [GO:0005524]; protein serine/threonine kinase activity [GO:0004674]
Q05212	DRT102 At3g04880 T9J14.17	DNA-damage-repair/toleration protein DRT102		2759	33090	GO:0006281; GO:0005975; GO:0005737; GO:0005829; GO:0016853; GO:0005634; GO:0009409	cytoplasm [GO:0005737]; cytosol [GO:0005829]; nucleus [GO:0005634]; isomerase activity [GO:0016853]; carbohydrate metabolic process [GO:0005975]; DNA repair [GO:0006281]; response to cold [GO:0009409]
Q8H129	PAP3 At1g14700 F10B6.10	Purple acid phosphatase 3 (EC 3.1.3.2)		2759	33090	GO:0003993; GO:0016311; GO:0005576; GO:0046872; GO:0005773	extracellular region [GO:0005576]; vacuole [GO:0005773]; acid phosphatase activity [GO:0003993]; metal ion binding [GO:0046872]; dephosphorylation [GO:0016311]
Q94C25	At5g20050 F28I16.200	Probable receptor-like protein kinase At5g20050 (EC 2.7.11.1)		2759	33090	GO:0005524; GO:0016021; GO:0004674	integral component of membrane [GO:0016021]; ATP binding [GO:0005524]; protein serine/threonine kinase activity [GO:0004674]
Q9FKS8	LHT1 At5g40780 K1B16.3	Lysine histidine transporter 1		2759	33090	GO:0043090; GO:0003333; GO:0015171; GO:0016021; GO:0005886; GO:0080167; GO:0015293	integral component of membrane [GO:0016021]; plasma membrane [GO:0005886]; amino acid transmembrane transporter activity [GO:0015171]; symporter activity [GO:0015293]; amino acid import [GO:0043090]; amino acid transmembrane transport [GO:0003333]; response to karrikin [GO:0080167]
Q9ZWB7	PCS2 At1g03980 F21M11.9	Glutathione gamma-glutamylcysteinyltransferase 2 (EC 2.3.2.15) (Phytochelatin synthase 2) (AtPCS2)		2759	33090	GO:0016756; GO:0046872; GO:0046938; GO:0010038	glutathione gamma-glutamylcysteinyltransferase activity [GO:0016756]; metal ion binding [GO:0046872]; phytochelatin biosynthetic process [GO:0046938]; response to metal ion [GO:0010038]
Q93Z24	BGAL17 At1g72990 F3N23.19	Beta-galactosidase 17 (Lactase 17) (EC 3.2.1.23)		2759	33090	GO:0048046; GO:0004565; GO:0005975; GO:0005773	apoplast [GO:0048046]; vacuole [GO:0005773]; beta-galactosidase activity [GO:0004565]; carbohydrate metabolic process [GO:0005975]
Q8DGC6	chlB tll2392	Light-independent protochlorophyllide reductase subunit B (DPOR subunit B) (LI-POR subunit B) (EC 1.3.7.7)	PATHWAY: Porphyrin-containing compound metabolism; chlorophyll biosynthesis (light-independent). {ECO:0000255|HAMAP-Rule:MF_00353}.	2		GO:0051539; GO:0005524; GO:0036068; GO:0046872; GO:0016730; GO:0016636; GO:0019685	4 iron, 4 sulfur cluster binding [GO:0051539]; ATP binding [GO:0005524]; metal ion binding [GO:0046872]; oxidoreductase activity, acting on iron-sulfur proteins as donors [GO:0016730]; oxidoreductase activity, acting on the CH-CH group of donors, iron-sulfur protein as acceptor [GO:0016636]; light-independent chlorophyll biosynthetic process [GO:0036068]; photosynthesis, dark reaction [GO:0019685]
Q9LIR6	BAM1 BMY7 TRBAMY At3g23920 F14O13.12	Beta-amylase 1, chloroplastic (EC 3.2.1.2) (1,4-alpha-D-glucan maltohydrolase) (Beta-amylase 7) (Thioredoxin-regulated beta-amylase) (TR-BAMY)		2759	33090	GO:0016161; GO:0009507; GO:0005829; GO:0005634; GO:0009414; GO:0005983	chloroplast [GO:0009507]; cytosol [GO:0005829]; nucleus [GO:0005634]; beta-amylase activity [GO:0016161]; response to water deprivation [GO:0009414]; starch catabolic process [GO:0005983]
Q0ZIW3	ndhA	NAD(P)H-quinone oxidoreductase subunit 1, chloroplastic (EC 1.6.5.-) (NAD(P)H dehydrogenase subunit 1) (NDH subunit 1) (NADH-plastoquinone oxidoreductase subunit 1)		2759	33090	GO:0009535; GO:0016021; GO:0016655; GO:0019684; GO:0048038	chloroplast thylakoid membrane [GO:0009535]; integral component of membrane [GO:0016021]; oxidoreductase activity, acting on NAD(P)H, quinone or similar compound as acceptor [GO:0016655]; quinone binding [GO:0048038]; photosynthesis, light reaction [GO:0019684]
Q40518	NTK-1	Shaggy-related protein kinase NtK-1 (EC 2.7.11.1)		2759	33090	GO:0005524; GO:0004674	ATP binding [GO:0005524]; protein serine/threonine kinase activity [GO:0004674]
Q9S834	CLPP5 NCLPP1 NCLPP5 At1g02560 T14P4.12	ATP-dependent Clp protease proteolytic subunit 5, chloroplastic (EC 3.4.21.92) (Endopeptidase ClpP5) (nClpP5) (nClpP1)		2759	33090	GO:0009507; GO:0009941; GO:0009570; GO:0009534; GO:0009840; GO:0009532; GO:0004252; GO:0009579	chloroplast [GO:0009507]; chloroplast envelope [GO:0009941]; chloroplast stroma [GO:0009570]; chloroplast thylakoid [GO:0009534]; chloroplastic endopeptidase Clp complex [GO:0009840]; plastid stroma [GO:0009532]; thylakoid [GO:0009579]; serine-type endopeptidase activity [GO:0004252]
Q9FFR9	CHX18 At5g41610 MBK23.12	Cation/H(+) antiporter 18 (Protein CATION/H+ EXCHANGER 18) (AtCHX18)		2759	33090	GO:1902600; GO:0016021; GO:0005770; GO:0005451; GO:0006813; GO:0006885	integral component of membrane [GO:0016021]; late endosome [GO:0005770]; monovalent cation:proton antiporter activity [GO:0005451]; hydrogen ion transmembrane transport [GO:1902600]; potassium ion transport [GO:0006813]; regulation of pH [GO:0006885]
Q93X23		Myrcene synthase, chloroplastic (EC 4.2.3.15)		2759	33090	GO:0009507; GO:0000287; GO:0050551	chloroplast [GO:0009507]; magnesium ion binding [GO:0000287]; myrcene synthase activity [GO:0050551]
Q5BF62	dus3 AN0818	tRNA-dihydrouridine(47) synthase [NAD(P)(+)] (EC 1.3.1.89) (tRNA-dihydrouridine synthase 3)		2759	4751	GO:0005829; GO:0050660; GO:0046872; GO:0005634; GO:0017150	cytosol [GO:0005829]; nucleus [GO:0005634]; flavin adenine dinucleotide binding [GO:0050660]; metal ion binding [GO:0046872]; tRNA dihydrouridine synthase activity [GO:0017150]
P06525	ADH1 ADH At1g77120 F22K20.19	Alcohol dehydrogenase class-P (AtADH) (EC 1.1.1.1)		2759	33090	GO:0004022; GO:0005829; GO:0000166; GO:0005886; GO:1900039; GO:0042803; GO:0009737; GO:0046686; GO:0031000; GO:0009409; GO:0032355; GO:0009413; GO:0042542; GO:0001666; GO:0006970; GO:0009651; GO:0009744; GO:0009414; GO:0008270	cytosol [GO:0005829]; plasma membrane [GO:0005886]; alcohol dehydrogenase (NAD) activity [GO:0004022]; nucleotide binding [GO:0000166]; protein homodimerization activity [GO:0042803]; zinc ion binding [GO:0008270]; positive regulation of cellular response to hypoxia [GO:1900039]; response to abscisic acid [GO:0009737]; response to cadmium ion [GO:0046686]; response to caffeine [GO:0031000]; respo…
P13443	HPR-A	Glycerate dehydrogenase (GDH) (EC 1.1.1.29) (NADH-dependent hydroxypyruvate reductase) (HPR)	PATHWAY: Photosynthesis; photorespiration; 3-phospho-D-glycerate from glycine: step 3/4.	2759	33090	GO:0051287; GO:0008465; GO:0009854; GO:0005777	peroxisome [GO:0005777]; glycerate dehydrogenase activity [GO:0008465]; NAD binding [GO:0051287]; oxidative photosynthetic carbon pathway [GO:0009854]
Q9ZU38	RPI2 At2g01290 F10A8.17	Probable ribose-5-phosphate isomerase 2 (EC 5.3.1.6) (Phosphoriboisomerase 2)	PATHWAY: Carbohydrate degradation; pentose phosphate pathway; D-ribose 5-phosphate from D-ribulose 5-phosphate (non-oxidative stage): step 1/1.	2759	33090	GO:0008219; GO:0005737; GO:0009052; GO:0004751; GO:0010228	cytoplasm [GO:0005737]; ribose-5-phosphate isomerase activity [GO:0004751]; cell death [GO:0008219]; pentose-phosphate shunt, non-oxidative branch [GO:0009052]; vegetative to reproductive phase transition of meristem [GO:0010228]
Q8L8Y0	RPS2A XW6 At1g58380 F19C14.1 F9K23.9	40S ribosomal protein S2-1		2759	33090	GO:0003723; GO:0009507; GO:0022627; GO:0016020; GO:0005886; GO:0009506; GO:0003735; GO:0006412	chloroplast [GO:0009507]; cytosolic small ribosomal subunit [GO:0022627]; membrane [GO:0016020]; plasma membrane [GO:0005886]; plasmodesma [GO:0009506]; RNA binding [GO:0003723]; structural constituent of ribosome [GO:0003735]; translation [GO:0006412]
Q6I581	GH3.5 JAR1 Os05g0586200 LOC_Os05g50890 OsJ_19714 OSJNBa0009C07.16	Jasmonic acid-amido synthetase JAR1 (EC 6.3.2.-) (Auxin-responsive GH3-like protein 5) (OsGH3-5) (Indole-3-acetic acid-amido synthetase GH3.5) (Jasmonate-amino acid synthetase JAR1) (Protein JASMONATE RESISTANT 1) (OsJAR1)		2759	33090	GO:0009864; GO:0080123; GO:0009694; GO:0007275; GO:0040008; GO:0009733; GO:0009416; GO:0009611	jasmonate-amino synthetase activity [GO:0080123]; induced systemic resistance, jasmonic acid mediated signaling pathway [GO:0009864]; jasmonic acid metabolic process [GO:0009694]; multicellular organism development [GO:0007275]; regulation of growth [GO:0040008]; response to auxin [GO:0009733]; response to light stimulus [GO:0009416]; response to wounding [GO:0009611]
Q9Y8G8	TOP2	DNA topoisomerase 2 (EC 5.99.1.3) (DNA topoisomerase II)		2759	4751	GO:0005524; GO:0003677; GO:0003918; GO:0006265; GO:0046872; GO:0005634	nucleus [GO:0005634]; ATP binding [GO:0005524]; DNA binding [GO:0003677]; DNA topoisomerase type II (ATP-hydrolyzing) activity [GO:0003918]; metal ion binding [GO:0046872]; DNA topological change [GO:0006265]
Q9C1E9	PEX6 Cob_00508	Peroxisomal biogenesis factor 6 (ClaPEX6) (Peroxin-6)		2759	4751	GO:0005524; GO:0007031	ATP binding [GO:0005524]; peroxisome organization [GO:0007031]
Q93VB5	HSFA4D HSF10 HSF15 SP17 SPL7 Os05g0530400 LOC_Os05g45410 OJ1131_E09.10 OsJ_018517 OsJ_19305	Heat stress transcription factor A-4d (Heat stress transcription factor 10) (rHsf10) (Heat stress transcription factor 15) (OsHsf-15) (Protein SPOTTED LEAF 7)		2759	33090	GO:0005634; GO:0043565; GO:0003700; GO:0006351	nucleus [GO:0005634]; sequence-specific DNA binding [GO:0043565]; transcription factor activity, sequence-specific DNA binding [GO:0003700]; transcription, DNA-templated [GO:0006351]
P32069	ASA2 At2g29690 T27A16.21	Anthranilate synthase alpha subunit 2, chloroplastic (EC 4.1.3.27) (Anthranilate synthase component 1-2) (Anthranilate synthase component I-2)	PATHWAY: Amino-acid biosynthesis; L-tryptophan biosynthesis; L-tryptophan from chorismate: step 1/5.	2759	33090	GO:0004049; GO:0005950; GO:0009507; GO:0000162	anthranilate synthase complex [GO:0005950]; chloroplast [GO:0009507]; anthranilate synthase activity [GO:0004049]; tryptophan biosynthetic process [GO:0000162]
O13597	ERG3	Delta(14)-sterol reductase (EC 1.3.1.70) (C-14 sterol reductase) (Sterol C14-reductase)	PATHWAY: Steroid biosynthesis; zymosterol biosynthesis; zymosterol from lanosterol: step 2/6.	2759	4751	GO:0050613; GO:0016021; GO:0016126	integral component of membrane [GO:0016021]; delta14-sterol reductase activity [GO:0050613]; sterol biosynthetic process [GO:0016126]
Q40281	RCA	Ribulose bisphosphate carboxylase/oxygenase activase, chloroplastic (RA) (RuBisCO activase)		2759	33090	GO:0005524; GO:0009570	chloroplast stroma [GO:0009570]; ATP binding [GO:0005524]
P93006	At2g33700 T1B8.2	Probable protein phosphatase 2C 27 (AtPP2C27) (EC 3.1.3.16)		2759	33090	GO:0005737; GO:0046872; GO:0005634; GO:0004722; GO:0061416; GO:0009737; GO:0009409; GO:0009651; GO:0009414	cytoplasm [GO:0005737]; nucleus [GO:0005634]; metal ion binding [GO:0046872]; protein serine/threonine phosphatase activity [GO:0004722]; regulation of transcription from RNA polymerase II promoter in response to salt stress [GO:0061416]; response to abscisic acid [GO:0009737]; response to cold [GO:0009409]; response to salt stress [GO:0009651]; response to water deprivation [GO:0009414]
Q9SP55	VATG VMA10	V-type proton ATPase subunit G (V-ATPase subunit G) (Vacuolar proton pump subunit G)		2759	33090	GO:0016820; GO:0015992; GO:0016471	vacuolar proton-transporting V-type ATPase complex [GO:0016471]; hydrolase activity, acting on acid anhydrides, catalyzing transmembrane movement of substances [GO:0016820]; proton transport [GO:0015992]
Q6WG30		Taxadiene 5-alpha hydroxylase (EC 1.14.99.37)	PATHWAY: Alkaloid biosynthesis; taxol biosynthesis; taxa-4(20),11-dien-5alpha-ol from geranylgeranyl diphosphate: step 2/2.	2759	33090	GO:0020037; GO:0016021; GO:0005506; GO:0004497; GO:0042617; GO:0050604	integral component of membrane [GO:0016021]; heme binding [GO:0020037]; iron ion binding [GO:0005506]; monooxygenase activity [GO:0004497]; taxadiene 5-alpha-hydroxylase activity [GO:0050604]; paclitaxel biosynthetic process [GO:0042617]
O42939	uba2 SPBC16H5.03c	Ubiquitin-activating enzyme E1-like (Pmt3-activating enzyme subunit 2)	PATHWAY: Protein modification; protein sumoylation.	2759	4751	GO:0005524; GO:0019948; GO:0031510; GO:0046872; GO:0005634; GO:0016925	nucleus [GO:0005634]; SUMO activating enzyme complex [GO:0031510]; ATP binding [GO:0005524]; metal ion binding [GO:0046872]; SUMO activating enzyme activity [GO:0019948]; protein sumoylation [GO:0016925]
B5X0N6	KEA6 At5g11800 T22P22.190	K(+) efflux antiporter 6 (AtKEA6)		2759	33090	GO:0016021; GO:0016020; GO:0006813; GO:0015299	integral component of membrane [GO:0016021]; membrane [GO:0016020]; solute:proton antiporter activity [GO:0015299]; potassium ion transport [GO:0006813]
Q6AWX0	At5g17010 F2K13.160	D-xylose-proton symporter-like 2		2759	33090	GO:0008643; GO:0016021; GO:0022891; GO:0005774	integral component of membrane [GO:0016021]; vacuolar membrane [GO:0005774]; substrate-specific transmembrane transporter activity [GO:0022891]; carbohydrate transport [GO:0008643]
Q39172	P1 At5g16970 F2K13_120	NADP-dependent alkenal double bond reductase P1 (DBR1) (EC 1.3.1.74)		2759	33090	GO:0032440; GO:0005829; GO:0005634; GO:0046686; GO:0006979; GO:0008270	cytosol [GO:0005829]; nucleus [GO:0005634]; 2-alkenal reductase [NAD(P)] activity [GO:0032440]; zinc ion binding [GO:0008270]; response to cadmium ion [GO:0046686]; response to oxidative stress [GO:0006979]
O49561	GA2OX8 At4g21200 F7J7.140	Gibberellin 2-beta-dioxygenase 8 (EC 1.14.11.13) (GA 2-oxidase 8) (Gibberellin 2-beta-hydroxylase 8) (Gibberellin 2-oxidase 8)	PATHWAY: Plant hormone biosynthesis; gibberellin biosynthesis.	2759	33090	GO:0052635; GO:0009686; GO:0009685; GO:0046872	C-20 gibberellin 2-beta-dioxygenase activity [GO:0052635]; metal ion binding [GO:0046872]; gibberellin biosynthetic process [GO:0009686]; gibberellin metabolic process [GO:0009685]
P38534		Endoglucanase CX (EC 3.2.1.4) (CX-cellulase) (Endo-1,4-beta-glucanase) (Fragment)		2759	33090	GO:0008810; GO:0030245	cellulase activity [GO:0008810]; cellulose catabolic process [GO:0030245]
P36062	AVT3 YKL146W YKL600	Vacuolar amino acid transporter 3		2759	4751	GO:1902475; GO:0015807; GO:0015186; GO:0015188; GO:0005302; GO:0032974; GO:0015803; GO:0098655; GO:0000329; GO:0006868; GO:0016021; GO:0015804; GO:0015828	fungal-type vacuole membrane [GO:0000329]; integral component of membrane [GO:0016021]; L-glutamine transmembrane transporter activity [GO:0015186]; L-isoleucine transmembrane transporter activity [GO:0015188]; L-tyrosine transmembrane transporter activity [GO:0005302]; amino acid transmembrane export from vacuole [GO:0032974]; branched-chain amino acid transport [GO:0015803]; cation transmembran…
Q6L4R7	Os05g0592800 LOC_Os05g51510 OsJ_018965 OsJ_19760 P0663C08.11	Probable protein phosphatase 2C 53 (OsPP2C53) (EC 3.1.3.16)		2759	33090	GO:0046872; GO:0004722	metal ion binding [GO:0046872]; protein serine/threonine phosphatase activity [GO:0004722]
P37384	LIM15	Meiotic recombination protein DMC1 homolog		2759	33090	GO:0005524; GO:0003677; GO:0006281; GO:0008094; GO:0005634; GO:0007131	nucleus [GO:0005634]; ATP binding [GO:0005524]; DNA binding [GO:0003677]; DNA-dependent ATPase activity [GO:0008094]; DNA repair [GO:0006281]; reciprocal meiotic recombination [GO:0007131]
Q9M175	NPF2.3 At3g45680 T6D9.10	Protein NRT1/ PTR FAMILY 2.3 (AtNPF2.3) (Probable nitrate excretion transporter 3) (Protein NAXT1-like 2)		2759	33090	GO:0071472; GO:0016021; GO:0042128; GO:0015112; GO:0015706; GO:0006857; GO:0005886; GO:0009624	integral component of membrane [GO:0016021]; plasma membrane [GO:0005886]; nitrate transmembrane transporter activity [GO:0015112]; cellular response to salt stress [GO:0071472]; nitrate assimilation [GO:0042128]; nitrate transport [GO:0015706]; oligopeptide transport [GO:0006857]; response to nematode [GO:0009624]
Q3E8X3	NPF2.8 At5g28470 F24J2.10	Protein NRT1/ PTR FAMILY 2.8 (AtNPF2.8)		2759	33090	GO:0016021; GO:0009860; GO:0005215	integral component of membrane [GO:0016021]; transporter activity [GO:0005215]; pollen tube growth [GO:0009860]
Q4WHB7	jhd1 AFUA_2G05970	JmjC domain-containing histone demethylation protein 1 (EC 1.14.11.27) ([Histone-H3]-lysine-36 demethylase 1)		2759	4751	GO:0006338; GO:1990141; GO:0034507; GO:0051864; GO:0044732; GO:0033696; GO:0005720; GO:0090052; GO:0090054; GO:0006357; GO:0006351; GO:0008270	chromosome, centromeric outer repeat region [GO:0034507]; mitotic spindle pole body [GO:0044732]; nuclear heterochromatin [GO:0005720]; histone demethylase activity (H3-K36 specific) [GO:0051864]; zinc ion binding [GO:0008270]; chromatin remodeling [GO:0006338]; chromatin silencing at centromere outer repeat region [GO:1990141]; negative regulation of extent of heterochromatin assembly [GO:003369…
Q4WAJ6	celB AFUA_7G01540	Probable endo-beta-1,4-glucanase celB (Endoglucanase celB) (EC 3.2.1.4) (Carboxymethylcellulase celB) (Cellulase B)		2759	4751	GO:0008810; GO:0030245; GO:0005576	extracellular region [GO:0005576]; cellulase activity [GO:0008810]; cellulose catabolic process [GO:0030245]
Q9LNV3	STP2 At1g07340 F22G5.32	Sugar transport protein 2 (Hexose transporter 2)		2759	33090	GO:0046323; GO:1904659; GO:0005355; GO:0035428; GO:0005887; GO:0015145; GO:0015749; GO:0009555; GO:0015992; GO:0005351	integral component of plasma membrane [GO:0005887]; glucose transmembrane transporter activity [GO:0005355]; monosaccharide transmembrane transporter activity [GO:0015145]; sugar:proton symporter activity [GO:0005351]; glucose import [GO:0046323]; glucose transmembrane transport [GO:1904659]; hexose transmembrane transport [GO:0035428]; monosaccharide transport [GO:0015749]; pollen development [G…
Q03194	PMA4	Plasma membrane ATPase 4 (EC 3.6.3.6) (Proton pump 4)		2759	33090	GO:0005524; GO:0006754; GO:0008553; GO:0016021; GO:0046872; GO:0005886	integral component of membrane [GO:0016021]; plasma membrane [GO:0005886]; ATP binding [GO:0005524]; hydrogen-exporting ATPase activity, phosphorylative mechanism [GO:0008553]; metal ion binding [GO:0046872]; ATP biosynthetic process [GO:0006754]
Q4WPG0	gpi10 AFUA_4G09130	GPI mannosyltransferase 3 (EC 2.4.1.-) (GPI mannosyltransferase III) (GPI-MT-III) (Glycosylphosphatidylinositol-anchor biosynthesis protein 10)	PATHWAY: Glycolipid biosynthesis; glycosylphosphatidylinositol-anchor biosynthesis.	2759	4751	GO:0006506; GO:0005789; GO:0043295; GO:0016021; GO:0016757	endoplasmic reticulum membrane [GO:0005789]; integral component of membrane [GO:0016021]; glutathione binding [GO:0043295]; transferase activity, transferring glycosyl groups [GO:0016757]; GPI anchor biosynthetic process [GO:0006506]
Q9T0K7	At4g13360 T9E8.100	3-hydroxyisobutyryl-CoA hydrolase-like protein 3, mitochondrial (EC 3.1.2.-)		2759	33090	GO:0005829; GO:0016836; GO:0016787; GO:0005739	cytosol [GO:0005829]; mitochondrion [GO:0005739]; hydro-lyase activity [GO:0016836]; hydrolase activity [GO:0016787]
Q12740	P5CR	Pyrroline-5-carboxylate reductase (P5C reductase) (P5CR) (EC 1.5.1.2)	PATHWAY: Amino-acid biosynthesis; L-proline biosynthesis; L-proline from L-glutamate 5-semialdehyde: step 1/1.	2759	4751	GO:0055129; GO:0004735	pyrroline-5-carboxylate reductase activity [GO:0004735]; L-proline biosynthetic process [GO:0055129]
Q8GSN8	3MAT	Malonyl-coenzyme A:anthocyanin 3-O-glucoside-6''-O-malonyltransferase (Dv3MaT) (Malonyl CoA:anthocyanin 3-O-glucoside-6''-O-malonyltransferase) (EC 2.3.1.171)		2759	33090	GO:0033809; GO:0009698	anthocyanin 6''-O-malonyltransferase activity [GO:0033809]; phenylpropanoid metabolic process [GO:0009698]
P48580	pph-1 NCU06630	Serine/threonine-protein phosphatase PP2A catalytic subunit (EC 3.1.3.16)		2759	4751	GO:0046872; GO:0004721	metal ion binding [GO:0046872]; phosphoprotein phosphatase activity [GO:0004721]
O64407	BMY1	Beta-amylase (EC 3.2.1.2) (1,4-alpha-D-glucan maltohydrolase)		2759	33090	GO:0016161; GO:0000272	beta-amylase activity [GO:0016161]; polysaccharide catabolic process [GO:0000272]
Q7XJS0	ASHR1 SDG37 SET37 At2g17900 T13L16.8	Histone-lysine N-methyltransferase ASHR1 (EC 2.1.1.43) (ASH1-related protein 1) (Protein SET DOMAIN GROUP 37)		2759	33090	GO:0005694; GO:0018024; GO:0046872; GO:0005634	chromosome [GO:0005694]; nucleus [GO:0005634]; histone-lysine N-methyltransferase activity [GO:0018024]; metal ion binding [GO:0046872]
Q9STZ2	At3g47300 T21L8.50	SelT-like protein		2759	33090
A6TM77	trpA Amet_1083	Tryptophan synthase alpha chain (EC 4.2.1.20)	PATHWAY: Amino-acid biosynthesis; L-tryptophan biosynthesis; L-tryptophan from chorismate: step 5/5. {ECO:0000255|HAMAP-Rule:MF_00131}.	2		GO:0004834	tryptophan synthase activity [GO:0004834]
Q9LTK3	HDG7 HDGL2-7 At5g52170 F17P19.7	Homeobox-leucine zipper protein HDG7 (HD-ZIP protein HDG7) (Homeodomain GLABRA 2-like protein 7) (Homeodomain transcription factor HDG7) (Protein HOMEODOMAIN GLABROUS 7)		2759	33090	GO:0008289; GO:0005634; GO:0043565; GO:0003700; GO:0006351	nucleus [GO:0005634]; lipid binding [GO:0008289]; sequence-specific DNA binding [GO:0043565]; transcription factor activity, sequence-specific DNA binding [GO:0003700]; transcription, DNA-templated [GO:0006351]
P08774	ndh-1 ND1 NCU16018	NADH-ubiquinone oxidoreductase chain 1 (EC 1.6.5.3) (NADH dehydrogenase subunit 1)		2759	4751	GO:0008137; GO:0016021; GO:0005743; GO:0070469	integral component of membrane [GO:0016021]; mitochondrial inner membrane [GO:0005743]; respiratory chain [GO:0070469]; NADH dehydrogenase (ubiquinone) activity [GO:0008137]
Q9S746	HTH ACE At1g72970 F3N23.17	Protein HOTHEAD (Protein ADHESION OF CALYX EDGES)		2759	33090	GO:0007267; GO:0009553; GO:0005576; GO:0010430; GO:0050660; GO:0046593; GO:0016614	extracellular region [GO:0005576]; flavin adenine dinucleotide binding [GO:0050660]; mandelonitrile lyase activity [GO:0046593]; oxidoreductase activity, acting on CH-OH group of donors [GO:0016614]; cell-cell signaling [GO:0007267]; embryo sac development [GO:0009553]; fatty acid omega-oxidation [GO:0010430]
Q1IS96	rpsK Acid345_1252	30S ribosomal protein S11		2		GO:0019843; GO:0005840; GO:0003735; GO:0006412	ribosome [GO:0005840]; rRNA binding [GO:0019843]; structural constituent of ribosome [GO:0003735]; translation [GO:0006412]
B7KHH8	petB PCC7424_2251	Cytochrome b6		2		GO:0045158; GO:0020037; GO:0016021; GO:0005506; GO:0016491; GO:0015979; GO:0022904; GO:0042651	integral component of membrane [GO:0016021]; thylakoid membrane [GO:0042651]; electron transporter, transferring electrons within cytochrome b6/f complex of photosystem II activity [GO:0045158]; heme binding [GO:0020037]; iron ion binding [GO:0005506]; oxidoreductase activity [GO:0016491]; photosynthesis [GO:0015979]; respiratory electron transport chain [GO:0022904]
Q9XI84	LSMT-L RBCMT At1g14030 F16A14.25 F7A19.12	[Fructose-bisphosphate aldolase]-lysine N-methyltransferase, chloroplastic (EC 2.1.1.259) (Aldolases N-methyltransferase) ([Ribulose-bisphosphate carboxylase]-lysine N-methyltransferase-like) (AtLSMT-L) (LSMT-like enzyme)		2759	33090	GO:0030785; GO:0009507; GO:0009570; GO:0018026; GO:0018023; GO:0016279	chloroplast [GO:0009507]; chloroplast stroma [GO:0009570]; [ribulose-bisphosphate carboxylase]-lysine N-methyltransferase activity [GO:0030785]; protein-lysine N-methyltransferase activity [GO:0016279]; peptidyl-lysine monomethylation [GO:0018026]; peptidyl-lysine trimethylation [GO:0018023]
A1D1U0	dus3 NFIA_010640	tRNA-dihydrouridine(47) synthase [NAD(P)(+)] (EC 1.3.1.89) (tRNA-dihydrouridine synthase 3)		2759	4751	GO:0005737; GO:0050660; GO:0046872; GO:0005634; GO:0017150	cytoplasm [GO:0005737]; nucleus [GO:0005634]; flavin adenine dinucleotide binding [GO:0050660]; metal ion binding [GO:0046872]; tRNA dihydrouridine synthase activity [GO:0017150]
Q9SGN7	At1g28390 F3M18.17	Serine/threonine-protein kinase-like protein At1g28390 (EC 2.7.11.1) (CRINKLY 4-related kinase)		2759	33090	GO:0005524; GO:0004674	ATP binding [GO:0005524]; protein serine/threonine kinase activity [GO:0004674]
Q0CLK1	pyc ATEG_05433	Pyruvate carboxylase (EC 6.4.1.1) (Pyruvic carboxylase) (PCB)	PATHWAY: Carbohydrate biosynthesis; gluconeogenesis.	2759	4751	GO:0005524; GO:0003677; GO:0009374; GO:0004075; GO:0005737; GO:0006094; GO:0046872; GO:0004736; GO:0006090	cytoplasm [GO:0005737]; ATP binding [GO:0005524]; biotin binding [GO:0009374]; biotin carboxylase activity [GO:0004075]; DNA binding [GO:0003677]; metal ion binding [GO:0046872]; pyruvate carboxylase activity [GO:0004736]; gluconeogenesis [GO:0006094]; pyruvate metabolic process [GO:0006090]
Q9FLT8	ABCA12 ATH16 At5g61700 K11J9.23 MAC9.1	ABC transporter A family member 12 (ABC transporter ABCA.12) (AtABCA12) (Putative ABC2 homolog 16)		2759	33090	GO:0005524; GO:0016887; GO:0016021; GO:0005215	integral component of membrane [GO:0016021]; ATP binding [GO:0005524]; ATPase activity [GO:0016887]; transporter activity [GO:0005215]
Q01294	pep-4 B13D24.090 NCU02273	Vacuolar protease A (EC 3.4.23.-)		2759	4751	GO:0004190; GO:0000324; GO:0051603	fungal-type vacuole [GO:0000324]; aspartic-type endopeptidase activity [GO:0004190]; proteolysis involved in cellular protein catabolic process [GO:0051603]
Q5XET6	At1g78910 F9K20.4	RNA pseudouridine synthase 3, mitochondrial (EC 5.4.99.-) (RNA pseudouridylate synthase 3) (RNA-uridine isomerase 3)		2759	33090	GO:0003723; GO:0005739; GO:0009982; GO:0001522	mitochondrion [GO:0005739]; pseudouridine synthase activity [GO:0009982]; RNA binding [GO:0003723]; pseudouridine synthesis [GO:0001522]
O81772	PER46 P46 At4g31760 F28M20.50	Peroxidase 46 (Atperox P46) (EC 1.11.1.7) (ATP48)		2759	33090	GO:0005576; GO:0020037; GO:0042744; GO:0046872; GO:0004601; GO:0006979	extracellular region [GO:0005576]; heme binding [GO:0020037]; metal ion binding [GO:0046872]; peroxidase activity [GO:0004601]; hydrogen peroxide catabolic process [GO:0042744]; response to oxidative stress [GO:0006979]
Q9LZJ5	ABCC14 MRP10 MRP14 At3g62700 F26K9.130	ABC transporter C family member 14 (ABC transporter ABCC.14) (AtABCC14) (EC 3.6.3.44) (ATP-energized glutathione S-conjugate pump 10) (Glutathione S-conjugate-transporting ATPase 10) (Multidrug resistance-associated protein 10)		2759	33090	GO:0005524; GO:0042626; GO:0005794; GO:0016021; GO:0000325; GO:0005774; GO:0005773; GO:0008559	Golgi apparatus [GO:0005794]; integral component of membrane [GO:0016021]; plant-type vacuole [GO:0000325]; vacuolar membrane [GO:0005774]; vacuole [GO:0005773]; ATP binding [GO:0005524]; ATPase activity, coupled to transmembrane movement of substances [GO:0042626]; xenobiotic-transporting ATPase activity [GO:0008559]
Q9FZB1	At1g51880 T14L22.9	Probable LRR receptor-like serine/threonine-protein kinase At1g51880 (EC 2.7.11.1)		2759	33090	GO:0005524; GO:0016021; GO:0004674	integral component of membrane [GO:0016021]; ATP binding [GO:0005524]; protein serine/threonine kinase activity [GO:0004674]
Q9MUU4	rpl14	50S ribosomal protein L14, chloroplastic		2759	33090	GO:0009507; GO:0015934; GO:0019843; GO:0003735; GO:0006412	chloroplast [GO:0009507]; large ribosomal subunit [GO:0015934]; rRNA binding [GO:0019843]; structural constituent of ribosome [GO:0003735]; translation [GO:0006412]
P0C7R4	At1g69290 F23O10.12 F23O10.28	Pentatricopeptide repeat-containing protein At1g69290		2759	33090
Q9SL02	RAD50 At2g31970 F22D22.28	DNA repair protein RAD50 (AtRAD50) (EC 3.6.-.-)		2759	33090	GO:0005524; GO:0016887; GO:0032508; GO:0051880; GO:0030870; GO:0004017; GO:0070192; GO:0000794; GO:0005737; GO:0006302; GO:0000724; GO:0003691; GO:0046872; GO:0006312; GO:0000790; GO:0000784; GO:0090305; GO:0046939; GO:0005634; GO:0007131; GO:0043047; GO:0035861; GO:0016233; GO:0000723; GO:0000722; GO:0007004	condensed nuclear chromosome [GO:0000794]; cytoplasm [GO:0005737]; Mre11 complex [GO:0030870]; nuclear chromatin [GO:0000790]; nuclear chromosome, telomeric region [GO:0000784]; nucleus [GO:0005634]; site of double-strand break [GO:0035861]; adenylate kinase activity [GO:0004017]; ATP binding [GO:0005524]; ATPase activity [GO:0016887]; double-stranded telomeric DNA binding [GO:0003691]; G-quadrup…
Q9M2L4	ACA11 At3g57330 F28O9.180	Putative calcium-transporting ATPase 11, plasma membrane-type (EC 3.6.3.8) (Ca(2+)-ATPase isoform 11)		2759	33090	GO:0005524; GO:0005794; GO:0055081; GO:0005388; GO:0009507; GO:0042742; GO:0005887; GO:0046872; GO:0043069; GO:0009705; GO:0005886; GO:0005774; GO:0005773	chloroplast [GO:0009507]; Golgi apparatus [GO:0005794]; integral component of plasma membrane [GO:0005887]; plant-type vacuole membrane [GO:0009705]; plasma membrane [GO:0005886]; vacuolar membrane [GO:0005774]; vacuole [GO:0005773]; ATP binding [GO:0005524]; calcium-transporting ATPase activity [GO:0005388]; metal ion binding [GO:0046872]; anion homeostasis [GO:0055081]; defense response to bact…
Q9ASR4	At5g27410 F21A20_120	Branched-chain-amino-acid aminotransferase-like protein 2		2759	33090	GO:0003824	catalytic activity [GO:0003824]
Q8GW38	ATL47 At1g23980 T23E23.15	RING-H2 finger protein ATL47	PATHWAY: Protein modification; protein ubiquitination.	2759	33090	GO:0016021; GO:0016567; GO:0008270	integral component of membrane [GO:0016021]; zinc ion binding [GO:0008270]; protein ubiquitination [GO:0016567]
P26857	COX2 COXII	Cytochrome c oxidase subunit 2 (EC 1.9.3.1) (Cytochrome c oxidase polypeptide II)		2759	33090	GO:0005507; GO:0004129; GO:0022900; GO:0016021; GO:0005743; GO:0070469	integral component of membrane [GO:0016021]; mitochondrial inner membrane [GO:0005743]; respiratory chain [GO:0070469]; copper ion binding [GO:0005507]; cytochrome-c oxidase activity [GO:0004129]; electron transport chain [GO:0022900]
Q9LUJ2	PCMP-H56 At3g22690 MWI23.6	Pentatricopeptide repeat-containing protein At3g22690		2759	33090	GO:0008270	zinc ion binding [GO:0008270]
Q9C8E7	GLR3.3 At1g42540 T8D8.1	Glutamate receptor 3.3 (Ligand-gated ion channel 3.3)		2759	33090	GO:0005262; GO:0070588; GO:0006816; GO:0019722; GO:0071230; GO:0050832; GO:0008066; GO:0009630; GO:0009864; GO:0045087; GO:0016021; GO:0005622; GO:0004970; GO:0005886; GO:0009611	integral component of membrane [GO:0016021]; intracellular [GO:0005622]; plasma membrane [GO:0005886]; calcium channel activity [GO:0005262]; glutamate receptor activity [GO:0008066]; ionotropic glutamate receptor activity [GO:0004970]; calcium ion transmembrane transport [GO:0070588]; calcium ion transport [GO:0006816]; calcium-mediated signaling [GO:0019722]; cellular response to amino acid sti…
Q9XF61	PDI	Protein disulfide-isomerase (PDI) (EC 5.3.4.1)		2759	33090	GO:0045454; GO:0005788; GO:0003756	endoplasmic reticulum lumen [GO:0005788]; protein disulfide isomerase activity [GO:0003756]; cell redox homeostasis [GO:0045454]
Q9LVN7	POLD1 EMB2780 At5g63960 MBM17.6	DNA polymerase delta catalytic subunit (EC 2.7.7.7) (Protein EMBRYO DEFECTIVE 2780)		2759	33090	GO:0008408; GO:0051539; GO:0003677; GO:0006260; GO:0003887; GO:0046872; GO:0000166; GO:0005634	nucleus [GO:0005634]; 3'-5' exonuclease activity [GO:0008408]; 4 iron, 4 sulfur cluster binding [GO:0051539]; DNA binding [GO:0003677]; DNA-directed DNA polymerase activity [GO:0003887]; metal ion binding [GO:0046872]; nucleotide binding [GO:0000166]; DNA replication [GO:0006260]
P03880	I-AniI	Intron-encoded DNA endonuclease I-AniI (COB intron protein) (mRNA maturase bI1) [Cleaved into: Truncated non-functional cytochrome b; DNA endonuclease/RNA maturase I-AniI (EC 3.1.-.-)]		2759	4751	GO:0008380; GO:0004519; GO:0006314; GO:0006397; GO:0005739	mitochondrion [GO:0005739]; endonuclease activity [GO:0004519]; intron homing [GO:0006314]; mRNA processing [GO:0006397]; RNA splicing [GO:0008380]
Q5YGP7	PLT2 AIL4 At1g51190 F11M15.6	AP2-like ethylene-responsive transcription factor PLT2 (Protein AINTEGUMENTA-LIKE 4) (Protein PLETHORA 2)		2759	33090	GO:0003677; GO:0009734; GO:0009873; GO:0010073; GO:0005634; GO:0007389; GO:0048364; GO:0010449; GO:0019827; GO:0000723; GO:0003700; GO:0006351	nucleus [GO:0005634]; DNA binding [GO:0003677]; transcription factor activity, sequence-specific DNA binding [GO:0003700]; auxin-activated signaling pathway [GO:0009734]; ethylene-activated signaling pathway [GO:0009873]; meristem maintenance [GO:0010073]; pattern specification process [GO:0007389]; root development [GO:0048364]; root meristem growth [GO:0010449]; stem cell population maintenance…
Q6F388	HSFA2E HSF12 Os03g0795900 LOC_Os03g58160 OsJ_012388 OSJNBb0021G19.9	Heat stress transcription factor A-2e (Heat stress transcription factor 12) (OsHsf-12)		2759	33090	GO:0005737; GO:0005634; GO:0043565; GO:0003700; GO:0006351	cytoplasm [GO:0005737]; nucleus [GO:0005634]; sequence-specific DNA binding [GO:0043565]; transcription factor activity, sequence-specific DNA binding [GO:0003700]; transcription, DNA-templated [GO:0006351]
Q9LIN2	At3g26430 F20C19.19	GDSL esterase/lipase At3g26430 (EC 3.1.1.-) (Extracellular lipase At3g26430)		2759	33090	GO:0005576; GO:0016298; GO:0016042	extracellular region [GO:0005576]; lipase activity [GO:0016298]; lipid catabolic process [GO:0016042]
B0XXS1	clu1 tif31 AFUB_038330	Clustered mitochondria protein homolog (Protein TIF31 homolog)		2759	4751	GO:0005737; GO:0048312	cytoplasm [GO:0005737]; intracellular distribution of mitochondria [GO:0048312]
Q2UI87	aglD AO090023000151	Probable alpha-galactosidase D (EC 3.2.1.22) (Melibiase D)		2759	4751	GO:0005576; GO:0000272; GO:0052692	extracellular region [GO:0005576]; raffinose alpha-galactosidase activity [GO:0052692]; polysaccharide catabolic process [GO:0000272]
Q9ZUT5	PCMP-E49 At2g37310 F3G5.10	Pentatricopeptide repeat-containing protein At2g37310		2759	33090
Q8LEJ6	FLA11 At5g03170 F15A17_200 MOK16.8	Fasciclin-like arabinogalactan protein 11		2759	33090	GO:0031225; GO:0009834; GO:0005886	anchored component of membrane [GO:0031225]; plasma membrane [GO:0005886]; plant-type secondary cell wall biogenesis [GO:0009834]
A1D9S3	aglD NFIA_029860	Probable alpha-galactosidase D (EC 3.2.1.22) (Melibiase D)		2759	4751	GO:0005576; GO:0000272; GO:0052692	extracellular region [GO:0005576]; raffinose alpha-galactosidase activity [GO:0052692]; polysaccharide catabolic process [GO:0000272]
Q41253	RAC13	Rac-like GTP-binding protein RAC13		2759	33090	GO:0005525; GO:0005737; GO:0016020; GO:0015031; GO:0007264	cytoplasm [GO:0005737]; membrane [GO:0016020]; GTP binding [GO:0005525]; protein transport [GO:0015031]; small GTPase mediated signal transduction [GO:0007264]
P31094	psbB Synpcc7942_0697	Photosystem II CP47 reaction center protein (PSII 47 kDa protein) (Protein CP-47)		2		GO:0016168; GO:0045156; GO:0016021; GO:0009772; GO:0009523; GO:0018298; GO:0042651	integral component of membrane [GO:0016021]; photosystem II [GO:0009523]; thylakoid membrane [GO:0042651]; chlorophyll binding [GO:0016168]; electron transporter, transferring electrons within the cyclic electron transport pathway of photosynthesis activity [GO:0045156]; photosynthetic electron transport in photosystem II [GO:0009772]; protein-chromophore linkage [GO:0018298]
A2QQ94	abfC An08g01710	Probable alpha-L-arabinofuranosidase C (ABF C) (Arabinosidase C) (EC 3.2.1.55)	PATHWAY: Glycan metabolism; L-arabinan degradation.	2759	4751	GO:0046373; GO:0046556; GO:0031222; GO:0005576	extracellular region [GO:0005576]; alpha-L-arabinofuranosidase activity [GO:0046556]; arabinan catabolic process [GO:0031222]; L-arabinose metabolic process [GO:0046373]
P51844	pdcA pdc	Pyruvate decarboxylase (EC 4.1.1.1)		2759	4751	GO:0000287; GO:0004737; GO:0030976	magnesium ion binding [GO:0000287]; pyruvate decarboxylase activity [GO:0004737]; thiamine pyrophosphate binding [GO:0030976]
Q9MB46	VATE	V-type proton ATPase subunit E (V-ATPase subunit E) (Vacuolar proton pump subunit E)		2759	33090	GO:0015991; GO:0046961; GO:0033178	proton-transporting two-sector ATPase complex, catalytic domain [GO:0033178]; proton-transporting ATPase activity, rotational mechanism [GO:0046961]; ATP hydrolysis coupled proton transport [GO:0015991]
P56345	rpl12	50S ribosomal protein L12, chloroplastic		2759	33090	GO:0009507; GO:0005840; GO:0003735; GO:0006412	chloroplast [GO:0009507]; ribosome [GO:0005840]; structural constituent of ribosome [GO:0003735]; translation [GO:0006412]
Q92411	TRP1	Multifunctional tryptophan biosynthesis protein [Includes: Anthranilate synthase component 2 (AS) (EC 4.1.3.27) (Anthranilate synthase, glutamine amidotransferase component); Indole-3-glycerol phosphate synthase (IGPS) (EC 4.1.1.48); N-(5'-phosphoribosyl)anthranilate isomerase (PRAI) (EC 5.3.1.24)]	PATHWAY: Amino-acid biosynthesis; L-tryptophan biosynthesis; L-tryptophan from chorismate: step 1/5.; PATHWAY: Amino-acid biosynthesis; L-tryptophan biosynthesis; L-tryptophan from chorismate: step 3/5.; PATHWAY: Amino-acid biosynthesis; L-tryptophan biosynthesis; L-tryptophan from chorismate: step 4/5.	2759	4751	GO:0004049; GO:0006541; GO:0004425; GO:0004640; GO:0016740; GO:0000162	anthranilate synthase activity [GO:0004049]; indole-3-glycerol-phosphate synthase activity [GO:0004425]; phosphoribosylanthranilate isomerase activity [GO:0004640]; transferase activity [GO:0016740]; glutamine metabolic process [GO:0006541]; tryptophan biosynthetic process [GO:0000162]
P56725	ZOX1	Zeatin O-xylosyltransferase (EC 2.4.2.40) (Zeatin O-beta-D-xylosyltransferase)		2759	33090	GO:0016758; GO:0050404	transferase activity, transferring hexosyl groups [GO:0016758]; zeatin O-beta-D-xylosyltransferase activity [GO:0050404]
Q56ZQ3	VSR4 BP80A ELP2B At2g14720 F26C24.14	Vacuolar-sorting receptor 4 (AtVSR4) (BP80-like protein a) (AtBP80a) (Epidermal growth factor receptor-like protein 2b) (AtELP2b)		2759	33090	GO:0005794; GO:0000139; GO:0005509; GO:0030665; GO:0005768; GO:0016021; GO:0031902; GO:0006623; GO:0005802; GO:0005773	clathrin-coated vesicle membrane [GO:0030665]; endosome [GO:0005768]; Golgi apparatus [GO:0005794]; Golgi membrane [GO:0000139]; integral component of membrane [GO:0016021]; late endosome membrane [GO:0031902]; trans-Golgi network [GO:0005802]; vacuole [GO:0005773]; calcium ion binding [GO:0005509]; protein targeting to vacuole [GO:0006623]
Q8GZD4	NAT3 At2g26510 T9J22.18	Nucleobase-ascorbate transporter 3 (AtNAT3)		2759	33090	GO:0098702; GO:0015207; GO:0098655; GO:0098710; GO:0015208; GO:0035344; GO:0016021; GO:0005886; GO:0009506; GO:0015294; GO:0098721; GO:0015210	integral component of membrane [GO:0016021]; plasma membrane [GO:0005886]; plasmodesma [GO:0009506]; adenine transmembrane transporter activity [GO:0015207]; guanine transmembrane transporter activity [GO:0015208]; solute:cation symporter activity [GO:0015294]; uracil transmembrane transporter activity [GO:0015210]; adenine import across plasma membrane [GO:0098702]; cation transmembrane transpor…
Q7SHX8	efr-3 NCU00675	Protein efr-3		2759	4751
Q2V3L3	At4g06634 F8H12	Uncharacterized zinc finger protein At4g06634		2759	33090	GO:0046872; GO:0043565	metal ion binding [GO:0046872]; sequence-specific DNA binding [GO:0043565]
A4R962	CLU1 TIF31 MGG_06261	Clustered mitochondria protein homolog (Protein TIF31 homolog)		2759	4751	GO:0005737; GO:0048312	cytoplasm [GO:0005737]; intracellular distribution of mitochondria [GO:0048312]
P43590	YFR006W	Uncharacterized peptidase YFR006W (EC 3.4.-.-)		2759	4751	GO:0004177; GO:0016021; GO:0030145	integral component of membrane [GO:0016021]; aminopeptidase activity [GO:0004177]; manganese ion binding [GO:0030145]
Q6V9D9	nad5	NADH-ubiquinone oxidoreductase chain 5 (EC 1.6.5.3)		2759	4751	GO:0042773; GO:0008137; GO:0016021; GO:0005743; GO:0070469	integral component of membrane [GO:0016021]; mitochondrial inner membrane [GO:0005743]; respiratory chain [GO:0070469]; NADH dehydrogenase (ubiquinone) activity [GO:0008137]; ATP synthesis coupled electron transport [GO:0042773]
Q05506	YDR341C D9651.10	Arginine--tRNA ligase, cytoplasmic (EC 6.1.1.19) (Arginyl-tRNA synthetase) (ArgRS)		2759	4751	GO:0005524; GO:0004814; GO:0006420; GO:0005737	cytoplasm [GO:0005737]; arginine-tRNA ligase activity [GO:0004814]; ATP binding [GO:0005524]; arginyl-tRNA aminoacylation [GO:0006420]
O23169	PCMP-H5 At4g37170 AP22.43 C7A10.190	Pentatricopeptide repeat-containing protein At4g37170		2759	33090	GO:0008270	zinc ion binding [GO:0008270]
Q00471	petB	Cytochrome b6		2759	33090	GO:0009535; GO:0045158; GO:0020037; GO:0016021; GO:0005506; GO:0016491; GO:0015979; GO:0022904	chloroplast thylakoid membrane [GO:0009535]; integral component of membrane [GO:0016021]; electron transporter, transferring electrons within cytochrome b6/f complex of photosystem II activity [GO:0045158]; heme binding [GO:0020037]; iron ion binding [GO:0005506]; oxidoreductase activity [GO:0016491]; photosynthesis [GO:0015979]; respiratory electron transport chain [GO:0022904]
Q9LPG6	RHM2 MUM4 At1g53500 F22G10.13 T3F20.18	Trifunctional UDP-glucose 4,6-dehydratase/UDP-4-keto-6-deoxy-D-glucose 3,5-epimerase/UDP-4-keto-L-rhamnose-reductase RHM2 (NDP-rhamnose synthase) (Protein MUCILAGE-MODIFIED 4) (Protein RHAMNOSE BIOSYNTHESIS 2) (Rhamnose biosynthetic enzyme 2) (AtRHM2) (UDP-L-rhamnose synthase MUM4) [Includes: UDP-glucose 4,6-dehydratase (EC 4.2.1.76); UDP-4-keto-6-deoxy-D-glucose 3,5-epimerase/UDP-4-keto-L-rhamno…	PATHWAY: Carbohydrate biosynthesis. {ECO:0000305}.	2759	33090	GO:0010489; GO:0010490; GO:0010280; GO:0050377; GO:0010253; GO:0005829; GO:0008460; GO:0010192; GO:0010214	cytosol [GO:0005829]; dTDP-glucose 4,6-dehydratase activity [GO:0008460]; UDP-4-keto-6-deoxy-glucose-3,5-epimerase activity [GO:0010489]; UDP-4-keto-rhamnose-4-keto-reductase activity [GO:0010490]; UDP-glucose 4,6-dehydratase activity [GO:0050377]; UDP-L-rhamnose synthase activity [GO:0010280]; mucilage biosynthetic process [GO:0010192]; seed coat development [GO:0010214]; UDP-rhamnose biosynthet…
O23936	GDCST	Aminomethyltransferase, mitochondrial (EC 2.1.2.10) (Glycine cleavage system T protein) (GCVT)		2759	33090	GO:0004047; GO:0006546; GO:0005739; GO:0008483	mitochondrion [GO:0005739]; aminomethyltransferase activity [GO:0004047]; transaminase activity [GO:0008483]; glycine catabolic process [GO:0006546]
Q1ISC5	fusA Acid345_1223	Elongation factor G (EF-G)		2		GO:0005525; GO:0003924; GO:0005737; GO:0003746	cytoplasm [GO:0005737]; GTP binding [GO:0005525]; GTPase activity [GO:0003924]; translation elongation factor activity [GO:0003746]
Q9FIY7	At5g43530 K9D7.2	Putative SWI/SNF-related matrix-associated actin-dependent regulator of chromatin subfamily A member 3-like 3 (SMARCA3-like protein 3) (EC 3.6.4.-)		2759	33090	GO:0005524; GO:0006281; GO:0009941; GO:0016568; GO:0004386; GO:0003676; GO:0005634; GO:0008270	chloroplast envelope [GO:0009941]; nucleus [GO:0005634]; ATP binding [GO:0005524]; helicase activity [GO:0004386]; nucleic acid binding [GO:0003676]; zinc ion binding [GO:0008270]; chromatin modification [GO:0016568]; DNA repair [GO:0006281]
Q49KW6	rpoA	DNA-directed RNA polymerase subunit alpha (PEP) (EC 2.7.7.6) (Plastid-encoded RNA polymerase subunit alpha) (RNA polymerase subunit alpha)		2759	33090	GO:0003677; GO:0003899; GO:0009507; GO:0006351	chloroplast [GO:0009507]; DNA binding [GO:0003677]; DNA-directed RNA polymerase activity [GO:0003899]; transcription, DNA-templated [GO:0006351]
O65862	CCOAOMT1	Caffeoyl-CoA O-methyltransferase 1 (EC 2.1.1.104) (Trans-caffeoyl-CoA 3-O-methyltransferase 1) (CCoAMT-1) (CCoAOMT-1)	PATHWAY: Aromatic compound metabolism; phenylpropanoid biosynthesis.	2759	33090	GO:0042409; GO:0009809; GO:0046872	caffeoyl-CoA O-methyltransferase activity [GO:0042409]; metal ion binding [GO:0046872]; lignin biosynthetic process [GO:0009809]
O82598	TIP1-3 At4g01470 F11O4.1	Aquaporin TIP1-3 (Gamma-tonoplast intrinsic protein 3) (Gamma-TIP3) (Tonoplast intrinsic protein 1-3) (AtTIP1;3) [Cleaved into: Aquaporin TIP1-3, N-terminally processed]		2759	33090	GO:0009992; GO:0042807; GO:0015254; GO:0015793; GO:0005887; GO:0034220; GO:0009705; GO:0071918; GO:0015204; GO:0015840; GO:0015250; GO:0006833	central vacuole [GO:0042807]; integral component of plasma membrane [GO:0005887]; plant-type vacuole membrane [GO:0009705]; glycerol channel activity [GO:0015254]; urea transmembrane transporter activity [GO:0015204]; water channel activity [GO:0015250]; cellular water homeostasis [GO:0009992]; glycerol transport [GO:0015793]; ion transmembrane transport [GO:0034220]; urea transmembrane transport…
Q86ZF1	ICL1	Isocitrate lyase (ICL) (Isocitrase) (Isocitratase) (EC 4.1.3.1) (Methylisocitrate lyase) (MICA) (EC 4.1.3.30) (Threo-D(S)-isocitrate glyoxylate-lyase)	PATHWAY: Carbohydrate metabolism; glyoxylate cycle; (S)-malate from isocitrate: step 1/2.	2759	4751	GO:0006097; GO:0009514; GO:0004451; GO:0046872; GO:0046421; GO:0006099	glyoxysome [GO:0009514]; isocitrate lyase activity [GO:0004451]; metal ion binding [GO:0046872]; methylisocitrate lyase activity [GO:0046421]; glyoxylate cycle [GO:0006097]; tricarboxylic acid cycle [GO:0006099]
P93740	NUDT23 NUDX23 At2g42070 T6D20.4	Nudix hydrolase 23, chloroplastic (AtNUDT23) (EC 3.6.1.-) (ADP-ribose pyrophosphatase) (EC 3.6.1.13) (FAD diphosphatase) (EC 3.6.1.18)		2759	33090	GO:0047631; GO:0047884; GO:0009507; GO:0042726; GO:0046872; GO:0009416	chloroplast [GO:0009507]; ADP-ribose diphosphatase activity [GO:0047631]; FAD diphosphatase activity [GO:0047884]; metal ion binding [GO:0046872]; flavin-containing compound metabolic process [GO:0042726]; response to light stimulus [GO:0009416]
P15368	FAS2	Fatty acid synthase subunit alpha (EC 2.3.1.86) [Includes: Acyl carrier; 3-oxoacyl-[acyl-carrier-protein] reductase (EC 1.1.1.100) (Beta-ketoacyl reductase); 3-oxoacyl-[acyl-carrier-protein] synthase (EC 2.3.1.41) (Beta-ketoacyl synthase)]		2759	4751	GO:0004316; GO:0004315; GO:0006633; GO:0004321; GO:0008897; GO:0000287	3-oxoacyl-[acyl-carrier-protein] reductase (NADPH) activity [GO:0004316]; 3-oxoacyl-[acyl-carrier-protein] synthase activity [GO:0004315]; fatty-acyl-CoA synthase activity [GO:0004321]; holo-[acyl-carrier-protein] synthase activity [GO:0008897]; magnesium ion binding [GO:0000287]; fatty acid biosynthetic process [GO:0006633]
Q9MA50	PDE247 PCMP-E59 At1g05750 T20M3.1	Pentatricopeptide repeat-containing protein At1g05750, chloroplastic (Protein PIGMENT DEFECTIVE 247)		2759	33090	GO:0009451; GO:0009507	chloroplast [GO:0009507]; RNA modification [GO:0009451]
Q96252	At5g47030 MQD22.17	ATP synthase subunit delta', mitochondrial (F-ATPase delta' subunit)		2759	33090	GO:0015986; GO:0005753; GO:0000275; GO:0005739; GO:0046933; GO:0046961; GO:0009651; GO:0008270	mitochondrial proton-transporting ATP synthase complex [GO:0005753]; mitochondrial proton-transporting ATP synthase complex, catalytic core F(1) [GO:0000275]; mitochondrion [GO:0005739]; proton-transporting ATP synthase activity, rotational mechanism [GO:0046933]; proton-transporting ATPase activity, rotational mechanism [GO:0046961]; zinc ion binding [GO:0008270]; ATP synthesis coupled proton tr…
P42211	RAP Os05g0137400 LOC_Os05g04630 OJ1127_B08.13	Aspartic proteinase (EC 3.4.23.-)		2759	33090	GO:0004190; GO:0006629; GO:0030163; GO:0006508; GO:0005773	vacuole [GO:0005773]; aspartic-type endopeptidase activity [GO:0004190]; lipid metabolic process [GO:0006629]; protein catabolic process [GO:0030163]; proteolysis [GO:0006508]
Q36450	NAD7	NADH dehydrogenase [ubiquinone] iron-sulfur protein 2 (EC 1.6.5.3) (EC 1.6.99.3) (NADH dehydrogenase subunit 7)		2759	33090	GO:0051287; GO:0008137; GO:0005739; GO:0048038; GO:0070469	mitochondrion [GO:0005739]; respiratory chain [GO:0070469]; NAD binding [GO:0051287]; NADH dehydrogenase (ubiquinone) activity [GO:0008137]; quinone binding [GO:0048038]
P20681	COI CO1	Cytochrome c oxidase subunit 1 (EC 1.9.3.1) (Cytochrome c oxidase polypeptide I)	PATHWAY: Energy metabolism; oxidative phosphorylation.	2759	4751	GO:0009060; GO:0004129; GO:0020037; GO:0016021; GO:0005506; GO:0005743; GO:0006119; GO:0070469	integral component of membrane [GO:0016021]; mitochondrial inner membrane [GO:0005743]; respiratory chain [GO:0070469]; cytochrome-c oxidase activity [GO:0004129]; heme binding [GO:0020037]; iron ion binding [GO:0005506]; aerobic respiration [GO:0009060]; oxidative phosphorylation [GO:0006119]
O48780	KCS11 At2g26640 F18A8.1	3-ketoacyl-CoA synthase 11 (KCS-11) (EC 2.3.1.199) (Very long-chain fatty acid condensing enzyme 11) (VLCFA condensing enzyme 11)	PATHWAY: Lipid metabolism; fatty acid biosynthesis.	2759	33090	GO:0006633; GO:0016021; GO:0009409; GO:0009416; GO:0016747	integral component of membrane [GO:0016021]; transferase activity, transferring acyl groups other than amino-acyl groups [GO:0016747]; fatty acid biosynthetic process [GO:0006633]; response to cold [GO:0009409]; response to light stimulus [GO:0009416]
Q96520	PER12 P12 At1g71695 F14O23.6 F26A9.5	Peroxidase 12 (Atperox P12) (EC 1.11.1.7) (ATP4a) (PRXR6)		2759	33090	GO:0005618; GO:0005576; GO:0020037; GO:0042744; GO:0016020; GO:0046872; GO:0004601; GO:0009505; GO:0009506; GO:0006979; GO:0005773	cell wall [GO:0005618]; extracellular region [GO:0005576]; membrane [GO:0016020]; plant-type cell wall [GO:0009505]; plasmodesma [GO:0009506]; vacuole [GO:0005773]; heme binding [GO:0020037]; metal ion binding [GO:0046872]; peroxidase activity [GO:0004601]; hydrogen peroxide catabolic process [GO:0042744]; response to oxidative stress [GO:0006979]
A6QWA0	PRM1 HCAG_01657	Plasma membrane fusion protein PRM1		2759	4751	GO:0016021; GO:0043332; GO:0005886; GO:0032220	integral component of membrane [GO:0016021]; mating projection tip [GO:0043332]; plasma membrane [GO:0005886]; plasma membrane fusion involved in cytogamy [GO:0032220]
A4QTV1	VPS27 MGG_04958	Vacuolar protein sorting-associated protein 27		2759	4751	GO:0005794; GO:0005829; GO:0010008; GO:0006886; GO:0046872; GO:0043581; GO:0005634	cytosol [GO:0005829]; endosome membrane [GO:0010008]; Golgi apparatus [GO:0005794]; nucleus [GO:0005634]; metal ion binding [GO:0046872]; intracellular protein transport [GO:0006886]; mycelium development [GO:0043581]
Q9P4B8	RIB7	2,5-diamino-6-ribosylamino-4(3H)-pyrimidinone 5'-phosphate reductase (DAROPP reductase) (DARP reductase) (EC 1.1.1.302) (2,5-diamino-6-(5-phospho-D-ribosylamino)pyrimidin-4(3H)-one reductase) (2,5-diamino-6-ribitylamino-4(3H)-pyrimidinone 5'-phosphate synthase) (DARIPP synthase)	PATHWAY: Cofactor biosynthesis; riboflavin biosynthesis.	2759	4751	GO:0008703; GO:0050661; GO:0009231	5-amino-6-(5-phosphoribosylamino)uracil reductase activity [GO:0008703]; NADP binding [GO:0050661]; riboflavin biosynthetic process [GO:0009231]
Q00582	GTR1 YML121W YM7056.05	GTP-binding protein GTR1		2759	4751	GO:0034448; GO:0005525; GO:0003924; GO:1990131; GO:0006348; GO:0000781; GO:0005737; GO:0000329; GO:0031902; GO:0010507; GO:0005634; GO:0006817; GO:1904263; GO:1903778; GO:0015031; GO:0006360; GO:0006383	chromosome, telomeric region [GO:0000781]; cytoplasm [GO:0005737]; EGO complex [GO:0034448]; fungal-type vacuole membrane [GO:0000329]; Gtr1-Gtr2 GTPase complex [GO:1990131]; late endosome membrane [GO:0031902]; nucleus [GO:0005634]; GTP binding [GO:0005525]; GTPase activity [GO:0003924]; chromatin silencing at telomere [GO:0006348]; negative regulation of autophagy [GO:0010507]; phosphate ion tr…
Q9LKC0	YUC5 SUPER1 YUCCA5 At5g43890 F6B6.3	Probable indole-3-pyruvate monooxygenase YUCCA5 (EC 1.14.13.168) (Flavin-containing monooxygenase YUCCA5) (Protein SUPPRESSOR OF ER 1)	PATHWAY: Plant hormone metabolism; auxin biosynthesis.	2759	33090	GO:0004499; GO:0050661; GO:0009851; GO:0050660; GO:0103075; GO:0004497; GO:0055114	flavin adenine dinucleotide binding [GO:0050660]; indole-3-pyruvate monooxygenase activity [GO:0103075]; monooxygenase activity [GO:0004497]; N,N-dimethylaniline monooxygenase activity [GO:0004499]; NADP binding [GO:0050661]; auxin biosynthetic process [GO:0009851]; oxidation-reduction process [GO:0055114]
B1VKB7	petA	Cytochrome f		2759	33090	GO:0009535; GO:0009055; GO:0020037; GO:0031361; GO:0005506; GO:0055114; GO:0015979	chloroplast thylakoid membrane [GO:0009535]; integral component of thylakoid membrane [GO:0031361]; electron carrier activity [GO:0009055]; heme binding [GO:0020037]; iron ion binding [GO:0005506]; oxidation-reduction process [GO:0055114]; photosynthesis [GO:0015979]
Q9CAA0	At1g79990 F18B13.7 F19K16.4	Coatomer subunit beta'-1 (Beta'-coat protein 1) (Beta'-COP 1)		2759	33090	GO:0030663; GO:0006886; GO:0030117; GO:0005198; GO:0016192	COPI-coated vesicle membrane [GO:0030663]; membrane coat [GO:0030117]; structural molecule activity [GO:0005198]; intracellular protein transport [GO:0006886]; vesicle-mediated transport [GO:0016192]
Q9STS1	ALDH10A9 At3g48170 T24C20.50	Betaine aldehyde dehydrogenase 2, mitochondrial (BADH) (EC 1.2.1.8) (Aldehyde dehydrogenase family 10 member A9)		2759	33090	GO:0004029; GO:0008802; GO:0005739; GO:0055114; GO:0005777; GO:0009737; GO:0009414	mitochondrion [GO:0005739]; peroxisome [GO:0005777]; aldehyde dehydrogenase (NAD) activity [GO:0004029]; betaine-aldehyde dehydrogenase activity [GO:0008802]; oxidation-reduction process [GO:0055114]; response to abscisic acid [GO:0009737]; response to water deprivation [GO:0009414]
Q8GYX0	MOB1B At4g19045 F13C5.220 T18B16.1	MOB kinase activator-like 1B (Mob1 homolog 1B) (Mps one binder kinase activator-like 1B)		2759	33090	GO:0046872	metal ion binding [GO:0046872]
P04075	ALDOA ALDA	Fructose-bisphosphate aldolase A (EC 4.1.2.13) (Lung cancer antigen NY-LU-1) (Muscle-type aldolase)	PATHWAY: Carbohydrate degradation; glycolysis; D-glyceraldehyde 3-phosphate and glycerone phosphate from D-glucose: step 4/4.	2759	33208	GO:0006754; GO:0031674; GO:0031430; GO:0003779; GO:0015629; GO:0007015; GO:0061621; GO:0008092; GO:0005829; GO:0070062; GO:0005576; GO:0005615; GO:0030388; GO:0070061; GO:0006000; GO:0004332; GO:0006094; GO:0006096; GO:0042802; GO:0016020; GO:0046716; GO:0005634; GO:0031093; GO:0002576; GO:0044822; GO:0051289; GO:0008360; GO:0006941; GO:0015631	actin cytoskeleton [GO:0015629]; cytosol [GO:0005829]; extracellular exosome [GO:0070062]; extracellular region [GO:0005576]; extracellular space [GO:0005615]; I band [GO:0031674]; M band [GO:0031430]; membrane [GO:0016020]; nucleus [GO:0005634]; platelet alpha granule lumen [GO:0031093]; actin binding [GO:0003779]; cytoskeletal protein binding [GO:0008092]; fructose binding [GO:0070061]; fructos…
Q9LSQ4	GH3.6 DFL1 At5g54510 F24B18.13	Indole-3-acetic acid-amido synthetase GH3.6 (EC 6.3.2.-) (Auxin-responsive GH3-like protein 6) (AtGH3-6) (Protein DWARF IN LIGHT 1) (DFL-1)		2759	33090	GO:0010252; GO:0009734; GO:0009507; GO:0005737; GO:0010279; GO:0009733; GO:0009826	chloroplast [GO:0009507]; cytoplasm [GO:0005737]; indole-3-acetic acid amido synthetase activity [GO:0010279]; auxin homeostasis [GO:0010252]; auxin-activated signaling pathway [GO:0009734]; response to auxin [GO:0009733]; unidimensional cell growth [GO:0009826]
P55230	APL2 At1g27680 T22C5.13	Glucose-1-phosphate adenylyltransferase large subunit 2, chloroplastic (EC 2.7.7.27) (ADP-glucose pyrophosphorylase) (ADP-glucose synthase) (AGPase S) (Alpha-D-glucose-1-phosphate adenyl transferase)	PATHWAY: Glycan biosynthesis; starch biosynthesis.	2759	33090	GO:0005524; GO:0009507; GO:0008878; GO:0005978; GO:0019252	chloroplast [GO:0009507]; ATP binding [GO:0005524]; glucose-1-phosphate adenylyltransferase activity [GO:0008878]; glycogen biosynthetic process [GO:0005978]; starch biosynthetic process [GO:0019252]
O49680	PCMP-E2 At4g19220 T18B16.190	Pentatricopeptide repeat-containing protein At4g19220, mitochondrial		2759	33090	GO:0005739	mitochondrion [GO:0005739]
Q9ZU11	ATHB-15 CNA ICU4 At1g52150 F5F19.21 F9I5.18	Homeobox-leucine zipper protein ATHB-15 (HD-ZIP protein ATHB-15) (Homeodomain transcription factor ATHB-15) (Protein CORONA) (Protein INCURVATA 4)		2759	33090	GO:0003677; GO:0030154; GO:0008289; GO:0005634; GO:0006355; GO:0006351	nucleus [GO:0005634]; DNA binding [GO:0003677]; lipid binding [GO:0008289]; cell differentiation [GO:0030154]; regulation of transcription, DNA-templated [GO:0006355]; transcription, DNA-templated [GO:0006351]
P15959	ND6	NADH-ubiquinone oxidoreductase chain 6 (EC 1.6.5.3) (NADH dehydrogenase subunit 6)		2759	4751	GO:0008137; GO:0016021; GO:0031966; GO:0070469	integral component of membrane [GO:0016021]; mitochondrial membrane [GO:0031966]; respiratory chain [GO:0070469]; NADH dehydrogenase (ubiquinone) activity [GO:0008137]
Q8GV43	PLC6 PLC8 At2g40116 F27I1	Phosphoinositide phospholipase C 6 (EC 3.1.4.11) (Phosphoinositide phospholipase PLC6) (AtPLC6) (AtPLC8) (PI-PLC6)		2759	33090	GO:0005622; GO:0035556; GO:0016042; GO:0004435; GO:0005886; GO:0004871	intracellular [GO:0005622]; plasma membrane [GO:0005886]; phosphatidylinositol phospholipase C activity [GO:0004435]; signal transducer activity [GO:0004871]; intracellular signal transduction [GO:0035556]; lipid catabolic process [GO:0016042]
Q6ZHA3	RAC6 RACB Os02g0120800 LOC_Os02g02840 OJ1020_C02.8 OsJ_05161 OSJNBb0088N06.17	Rac-like GTP-binding protein 6 (GTPase protein RacB) (OsRac6)		2759	33090	GO:0005525; GO:0005737; GO:0005886; GO:0015031; GO:0007264	cytoplasm [GO:0005737]; plasma membrane [GO:0005886]; GTP binding [GO:0005525]; protein transport [GO:0015031]; small GTPase mediated signal transduction [GO:0007264]
Q8LFN2	At3g03770 F20H23.20	Probable inactive leucine-rich repeat receptor-like protein kinase At3g03770		2759	33090	GO:0005524; GO:0016021; GO:0005886; GO:0004672	integral component of membrane [GO:0016021]; plasma membrane [GO:0005886]; ATP binding [GO:0005524]; protein kinase activity [GO:0004672]
P48417	CYP74A CYP74	Allene oxide synthase, chloroplastic (EC 4.2.1.92) (Cytochrome P450 74A) (Hydroperoxide dehydrase)	PATHWAY: Lipid metabolism; oxylipin biosynthesis.	2759	33090	GO:0009507; GO:0020037; GO:0047987; GO:0005506; GO:0004497; GO:0016705; GO:0031408	chloroplast [GO:0009507]; heme binding [GO:0020037]; hydroperoxide dehydratase activity [GO:0047987]; iron ion binding [GO:0005506]; monooxygenase activity [GO:0004497]; oxidoreductase activity, acting on paired donors, with incorporation or reduction of molecular oxygen [GO:0016705]; oxylipin biosynthetic process [GO:0031408]
Q75IW1	BC1L2 Os03g0416300 LOC_Os03g30260 OsJ_11271 OSJNBb0059G13.19	COBRA-like protein 2 (Protein BRITTLE CULM1-like 2)		2759	33090	GO:0031225; GO:0016049; GO:0010215; GO:0016021	anchored component of membrane [GO:0031225]; integral component of membrane [GO:0016021]; cell growth [GO:0016049]; cellulose microfibril organization [GO:0010215]
Q8GUH1	PUB33 At2g45910 F4I18.11	U-box domain-containing protein 33 (Plant U-box protein 33) [Includes: E3 ubiquitin ligase (EC 6.3.2.-); Serine/threonine-protein kinase (EC 2.7.11.-)]	PATHWAY: Protein modification; protein ubiquitination.	2759	33090	GO:0005524; GO:0016874; GO:0004674; GO:0004842	ATP binding [GO:0005524]; ligase activity [GO:0016874]; protein serine/threonine kinase activity [GO:0004674]; ubiquitin-protein transferase activity [GO:0004842]
O81211	RBOHE At1g19230 T29M8.10	Respiratory burst oxidase homolog protein E (EC 1.11.1.-) (EC 1.6.3.-) (NADPH oxidase RBOHE) (AtRBOHE)		2759	33090	GO:0005509; GO:0016021; GO:0050664; GO:0004601	integral component of membrane [GO:0016021]; calcium ion binding [GO:0005509]; oxidoreductase activity, acting on NAD(P)H, oxygen as acceptor [GO:0050664]; peroxidase activity [GO:0004601]
Q9SRK7	AZG1 At3g10960 F9F8.22	Adenine/guanine permease AZG1 (AzgA-homolog protein) (Protein AZAGUANINE RESISTANT 1) (AtAzg1)		2759	33090	GO:0015853; GO:0015854; GO:0016021; GO:1904823; GO:0005345; GO:0006863; GO:0005215	integral component of membrane [GO:0016021]; purine nucleobase transmembrane transporter activity [GO:0005345]; transporter activity [GO:0005215]; adenine transport [GO:0015853]; guanine transport [GO:0015854]; purine nucleobase transmembrane transport [GO:1904823]; purine nucleobase transport [GO:0006863]
Q38833	CHLG G4 At3g51820 ATEM1.7	Chlorophyll synthase, chloroplastic (EC 2.5.1.62) (Polyprenyl transferase) (Protein G4) (AtG4)	PATHWAY: Porphyrin-containing compound metabolism; chlorophyll biosynthesis.	2759	33090	GO:0015995; GO:0046408; GO:0009507; GO:0031969; GO:0009534; GO:0016021	chloroplast [GO:0009507]; chloroplast membrane [GO:0031969]; chloroplast thylakoid [GO:0009534]; integral component of membrane [GO:0016021]; chlorophyll synthetase activity [GO:0046408]; chlorophyll biosynthetic process [GO:0015995]
Q9SCV9	BGAL3 At4g36360 C7A10.1000 F23E13.200	Beta-galactosidase 3 (Lactase 3) (EC 3.2.1.23)		2759	33090	GO:0048046; GO:0004565; GO:0030246; GO:0005975; GO:0005618; GO:0005773	apoplast [GO:0048046]; cell wall [GO:0005618]; vacuole [GO:0005773]; beta-galactosidase activity [GO:0004565]; carbohydrate binding [GO:0030246]; carbohydrate metabolic process [GO:0005975]
P61844	ycf3	Photosystem I assembly protein Ycf3		2759	33090	GO:0009535; GO:0015979	chloroplast thylakoid membrane [GO:0009535]; photosynthesis [GO:0015979]
Q9LJK2	CYP707A4 At3g19270 MVI11.19	Abscisic acid 8'-hydroxylase 4 (ABA 8'-hydroxylase 4) (EC 1.14.13.93) (Cytochrome P450 707A4)	PATHWAY: Plant hormone degradation; abscisic acid degradation.	2759	33090	GO:0010295; GO:0046345; GO:0016132; GO:0010268; GO:0020037; GO:0016021; GO:0005506; GO:0007275; GO:0016125	integral component of membrane [GO:0016021]; (+)-abscisic acid 8'-hydroxylase activity [GO:0010295]; heme binding [GO:0020037]; iron ion binding [GO:0005506]; abscisic acid catabolic process [GO:0046345]; brassinosteroid biosynthetic process [GO:0016132]; brassinosteroid homeostasis [GO:0010268]; multicellular organism development [GO:0007275]; sterol metabolic process [GO:0016125]
P29060		Acidic endochitinase (EC 3.2.1.14)		2759	33090	GO:0005618; GO:0006032; GO:0004568; GO:0005576; GO:0000272	cell wall [GO:0005618]; extracellular region [GO:0005576]; chitinase activity [GO:0004568]; chitin catabolic process [GO:0006032]; polysaccharide catabolic process [GO:0000272]
Q9SHI1	At1g17220 F20D23.8	Translation initiation factor IF-2, chloroplastic		2759	33090	GO:0005525; GO:0003924; GO:0009507; GO:0009941; GO:0009570; GO:0003743	chloroplast [GO:0009507]; chloroplast envelope [GO:0009941]; chloroplast stroma [GO:0009570]; GTP binding [GO:0005525]; GTPase activity [GO:0003924]; translation initiation factor activity [GO:0003743]
Q9SYG9	CCX4 CAX10 At1g54115 F15I1.21	Cation/calcium exchanger 4 (AtCCX4) (Protein CATION CALCIUM EXCHANGER 4) (Protein CATION EXCHANGER 10)		2759	33090	GO:0015297; GO:0006812; GO:0016021; GO:0006813; GO:0006814	integral component of membrane [GO:0016021]; antiporter activity [GO:0015297]; cation transport [GO:0006812]; potassium ion transport [GO:0006813]; sodium ion transport [GO:0006814]
Q7PC84	ABCG39 PDR11 PDR13 At1g66950 F1O19.3 T4O24.9	ABC transporter G family member 39 (ABC transporter ABCG.39) (AtABCG39) (Pleiotropic drug resistance protein 11)		2759	33090	GO:0005524; GO:0042626; GO:0006855; GO:0016021; GO:0005886; GO:0000302	integral component of membrane [GO:0016021]; plasma membrane [GO:0005886]; ATP binding [GO:0005524]; ATPase activity, coupled to transmembrane movement of substances [GO:0042626]; drug transmembrane transport [GO:0006855]; response to reactive oxygen species [GO:0000302]
C1F645	fusA ACP_1454	Elongation factor G (EF-G)		2		GO:0005525; GO:0003924; GO:0005737; GO:0003746	cytoplasm [GO:0005737]; GTP binding [GO:0005525]; GTPase activity [GO:0003924]; translation elongation factor activity [GO:0003746]
Q8VXB5	HAK8 Os03g0337500 LOC_Os03g21890 OsJ_10761	Putative potassium transporter 8 (OsHAK8)		2759	33090	GO:0016021; GO:0005886; GO:0015079	integral component of membrane [GO:0016021]; plasma membrane [GO:0005886]; potassium ion transmembrane transporter activity [GO:0015079]
Q9AWA5	R1	Alpha-glucan water dikinase, chloroplastic (EC 2.7.13.3) (EC 2.7.9.4) (Starch-related R1 protein)		2759	33090	GO:0005524; GO:0050521; GO:0005975; GO:0009507; GO:0046872; GO:0004673	chloroplast [GO:0009507]; alpha-glucan, water dikinase activity [GO:0050521]; ATP binding [GO:0005524]; metal ion binding [GO:0046872]; protein histidine kinase activity [GO:0004673]; carbohydrate metabolic process [GO:0005975]
P51369	ccsA	Cytochrome c biogenesis protein CcsA		2759		GO:0009535; GO:0017004; GO:0020037; GO:0016021	chloroplast thylakoid membrane [GO:0009535]; integral component of membrane [GO:0016021]; heme binding [GO:0020037]; cytochrome complex assembly [GO:0017004]
Q7S3C9	nic-3 bna4 NCU06924	Kynurenine 3-monooxygenase (EC 1.14.13.9) (Biosynthesis of nicotinic acid protein 4) (Kynurenine 3-hydroxylase) (Nicotinic acid-requiring protein 3)	PATHWAY: Cofactor biosynthesis; NAD(+) biosynthesis; quinolinate from L-kynurenine: step 1/3. {ECO:0000255|HAMAP-Rule:MF_03018}.	2759	4751	GO:0034354; GO:0071949; GO:0019674; GO:0016174; GO:0043420; GO:0050660; GO:0004502; GO:0070189; GO:0005741; GO:0019805; GO:0044550; GO:0006569	mitochondrial outer membrane [GO:0005741]; FAD binding [GO:0071949]; flavin adenine dinucleotide binding [GO:0050660]; kynurenine 3-monooxygenase activity [GO:0004502]; NAD(P)H oxidase activity [GO:0016174]; 'de novo' NAD biosynthetic process from tryptophan [GO:0034354]; anthranilate metabolic process [GO:0043420]; kynurenine metabolic process [GO:0070189]; NAD metabolic process [GO:0019674]; qu…
Q9M2Z1	BAM2 At3g49670 T16K5.20	Leucine-rich repeat receptor-like serine/threonine-protein kinase BAM2 (EC 2.7.11.1) (Protein BARELY ANY MERISTEM 2)		2759	33090	GO:0005524; GO:0030154; GO:0048437; GO:0048229; GO:0016021; GO:0005886; GO:0004674; GO:0033612; GO:0010075	integral component of membrane [GO:0016021]; plasma membrane [GO:0005886]; ATP binding [GO:0005524]; protein serine/threonine kinase activity [GO:0004674]; receptor serine/threonine kinase binding [GO:0033612]; cell differentiation [GO:0030154]; floral organ development [GO:0048437]; gametophyte development [GO:0048229]; regulation of meristem growth [GO:0010075]
Q9M0Y6	At4g05090 C17L7.10 T32N4.1	Putative PAP-specific phosphatase, mitochondrial (EC 3.1.3.7) (3'(2'),5'-bisphosphate nucleotidase) (3'(2'),5-bisphosphonucleoside 3'(2')-phosphohydrolase) (DPNPase)		2759	33090	GO:0008441; GO:0009507; GO:0046872; GO:0005739; GO:0046854	chloroplast [GO:0009507]; mitochondrion [GO:0005739]; 3'(2'),5'-bisphosphate nucleotidase activity [GO:0008441]; metal ion binding [GO:0046872]; phosphatidylinositol phosphorylation [GO:0046854]
Q8VZK9	CSLE1 At1g55850 F14J16.9	Cellulose synthase-like protein E1 (AtCslE1) (EC 2.4.1.-)		2759	33090	GO:0000139; GO:0071555; GO:0030244; GO:0016760; GO:0005783; GO:0005789; GO:0016021; GO:0005886	endoplasmic reticulum [GO:0005783]; endoplasmic reticulum membrane [GO:0005789]; Golgi membrane [GO:0000139]; integral component of membrane [GO:0016021]; plasma membrane [GO:0005886]; cellulose synthase (UDP-forming) activity [GO:0016760]; cell wall organization [GO:0071555]; cellulose biosynthetic process [GO:0030244]
Q8LF80	CDKB2-1 At1g76540 F14G6.14	Cyclin-dependent kinase B2-1 (CDKB2;1) (EC 2.7.11.22) (EC 2.7.11.23)		2759	33090	GO:0005524; GO:0000086; GO:0008353; GO:0000307; GO:0004693; GO:0016572; GO:0009755; GO:0010389; GO:0009934	cyclin-dependent protein kinase holoenzyme complex [GO:0000307]; ATP binding [GO:0005524]; cyclin-dependent protein serine/threonine kinase activity [GO:0004693]; RNA polymerase II carboxy-terminal domain kinase activity [GO:0008353]; G2/M transition of mitotic cell cycle [GO:0000086]; histone phosphorylation [GO:0016572]; hormone-mediated signaling pathway [GO:0009755]; regulation of G2/M transi…
Q96329	ACX4 G6 At3g51840 ATEM1.9	Acyl-coenzyme A oxidase 4, peroxisomal (AOX 4) (EC 1.3.3.6) (G6p) (Short-chain acyl-CoA oxidase) (AtCX4) (AtG6) (SAOX)		2759	33090	GO:0003995; GO:0003997; GO:0009055; GO:0009793; GO:0006635; GO:0033539; GO:0000062; GO:0050660; GO:0009514; GO:0055088; GO:0052890; GO:0005777; GO:0046459	glyoxysome [GO:0009514]; peroxisome [GO:0005777]; acyl-CoA dehydrogenase activity [GO:0003995]; acyl-CoA oxidase activity [GO:0003997]; electron carrier activity [GO:0009055]; fatty-acyl-CoA binding [GO:0000062]; flavin adenine dinucleotide binding [GO:0050660]; oxidoreductase activity, acting on the CH-CH group of donors, with a flavin as acceptor [GO:0052890]; embryo development ending in seed …
P87252	hex-1 NCU08332	Woronin body major protein		2759	4751	GO:0005777; GO:0045901; GO:0045905; GO:0043022; GO:0003746; GO:0006452	peroxisome [GO:0005777]; ribosome binding [GO:0043022]; translation elongation factor activity [GO:0003746]; positive regulation of translational elongation [GO:0045901]; positive regulation of translational termination [GO:0045905]; translational frameshifting [GO:0006452]
A1DD80	aguA NFIA_072510	Probable alpha-glucuronidase A (EC 3.2.1.139) (Alpha-glucosiduronase A)		2759	4751	GO:0046559; GO:0005576; GO:0045493	extracellular region [GO:0005576]; alpha-glucuronidase activity [GO:0046559]; xylan catabolic process [GO:0045493]
Q9CAU2	SCPL5 At1g73290 T18K17.4	Serine carboxypeptidase-like 5 (EC 3.4.16.-)		2759	33090	GO:0005576; GO:0004185	extracellular region [GO:0005576]; serine-type carboxypeptidase activity [GO:0004185]
Q9LJI9	PCMP-E80 At3g28660 MZN14.13	Pentatricopeptide repeat-containing protein At3g28660		2759	33090
P27141		Carbonic anhydrase, chloroplastic (EC 4.2.1.1) (Carbonate dehydratase)		2759	33090	GO:0015976; GO:0004089; GO:0009570; GO:0008270	chloroplast stroma [GO:0009570]; carbonate dehydratase activity [GO:0004089]; zinc ion binding [GO:0008270]; carbon utilization [GO:0015976]
O49663	SAP9 At4g22820 F7H19.10 T12H17.210	Zinc finger A20 and AN1 domain-containing stress-associated protein 9 (AtSAP9)		2759	33090	GO:0003677; GO:0008270	DNA binding [GO:0003677]; zinc ion binding [GO:0008270]
Q68RV6	ndhD PSC1179	NAD(P)H-quinone oxidoreductase chain 4, chloroplastic (EC 1.6.5.-) (NAD(P)H dehydrogenase, chain 4) (NADH-plastoquinone oxidoreductase chain 4)		2759	33090	GO:0042773; GO:0008137; GO:0009535; GO:0016021; GO:0048038	chloroplast thylakoid membrane [GO:0009535]; integral component of membrane [GO:0016021]; NADH dehydrogenase (ubiquinone) activity [GO:0008137]; quinone binding [GO:0048038]; ATP synthesis coupled electron transport [GO:0042773]
Q5AYT7	fes1 AN6543	Hsp70 nucleotide exchange factor fes1		2759	4751	GO:0002181; GO:0022626; GO:0005634; GO:0006417	cytosolic ribosome [GO:0022626]; nucleus [GO:0005634]; cytoplasmic translation [GO:0002181]; regulation of translation [GO:0006417]
Q9FNX5	DRP1E ADL1E ADL4 DLP2 At3g60190 T2O9.170	Dynamin-related protein 1E (Dynamin-like protein 4) (Dynamin-like protein DLP2) (Dynamin-like protein E)		2759	33090	GO:0005525; GO:0003924; GO:0007049; GO:0051301; GO:0050832; GO:0005874; GO:0005739; GO:0009524; GO:0005886; GO:0009506; GO:0046686; GO:0005774; GO:0005773; GO:0016192	microtubule [GO:0005874]; mitochondrion [GO:0005739]; phragmoplast [GO:0009524]; plasma membrane [GO:0005886]; plasmodesma [GO:0009506]; vacuolar membrane [GO:0005774]; vacuole [GO:0005773]; GTP binding [GO:0005525]; GTPase activity [GO:0003924]; cell cycle [GO:0007049]; cell division [GO:0051301]; defense response to fungus [GO:0050832]; response to cadmium ion [GO:0046686]; vesicle-mediated tra…
Q8VY01	SCPL46 At2g33530 F4P9.30	Serine carboxypeptidase-like 46 (EC 3.4.16.-)		2759	33090	GO:0004180; GO:0005576; GO:0009505; GO:0009506; GO:0019748; GO:0016747	extracellular region [GO:0005576]; plant-type cell wall [GO:0009505]; plasmodesma [GO:0009506]; carboxypeptidase activity [GO:0004180]; transferase activity, transferring acyl groups other than amino-acyl groups [GO:0016747]; secondary metabolic process [GO:0019748]
Q9C8H0	ABCC12 MRP12 MRP13 At1g30410 T4K22.13	ABC transporter C family member 12 (ABC transporter ABCC.12) (AtABCC12) (EC 3.6.3.44) (ATP-energized glutathione S-conjugate pump 13) (Glutathione S-conjugate-transporting ATPase 13) (Multidrug resistance-associated protein 13)		2759	33090	GO:0005524; GO:0016021; GO:0008559	integral component of membrane [GO:0016021]; ATP binding [GO:0005524]; xenobiotic-transporting ATPase activity [GO:0008559]
Q94B78	GLDP1 GDP1 At4g33010 F26P21.130	Glycine dehydrogenase (decarboxylating) 1, mitochondrial (EC 1.4.4.2) (Glycine cleavage system P protein 1) (Glycine decarboxylase 1) (Glycine decarboxylase P-protein 1) (AtGLDP1) (Glycine dehydrogenase (aminomethyl-transferring) 1)		2759	33090	GO:0048046; GO:0009507; GO:0009941; GO:0009570; GO:0009534; GO:0016594; GO:0006546; GO:0005960; GO:0019464; GO:0004375; GO:0005739; GO:0046686	apoplast [GO:0048046]; chloroplast [GO:0009507]; chloroplast envelope [GO:0009941]; chloroplast stroma [GO:0009570]; chloroplast thylakoid [GO:0009534]; glycine cleavage complex [GO:0005960]; mitochondrion [GO:0005739]; glycine binding [GO:0016594]; glycine dehydrogenase (decarboxylating) activity [GO:0004375]; glycine catabolic process [GO:0006546]; glycine decarboxylation via glycine cleavage s…
Q9C927	PAP5 AT9 At1g52940 F14G24.21	Purple acid phosphatase 5 (EC 3.1.3.2)		2759	33090	GO:0003993; GO:0016311; GO:0005576; GO:0046872	extracellular region [GO:0005576]; acid phosphatase activity [GO:0003993]; metal ion binding [GO:0046872]; dephosphorylation [GO:0016311]
Q7XA72	ABCG21 WBC21 At3g25620 T5M7.6	ABC transporter G family member 21 (ABC transporter ABCG.21) (AtABCG21) (White-brown complex homolog protein 21) (AtWBC21)		2759	33090	GO:0005524; GO:0016887; GO:0016021; GO:0006810	integral component of membrane [GO:0016021]; ATP binding [GO:0005524]; ATPase activity [GO:0016887]; transport [GO:0006810]
Q9FJL4	BHLH78 CIB2 EN86 At5g48560 K15N18.2	Transcription factor bHLH78 (Basic helix-loop-helix protein 78) (AtbHLH78) (bHLH 78) (Transcription factor EN 86) (bHLH transcription factor bHLH078)		2759	33090	GO:0003677; GO:0005634; GO:0006355; GO:0009637; GO:0003700; GO:0006351	nucleus [GO:0005634]; DNA binding [GO:0003677]; transcription factor activity, sequence-specific DNA binding [GO:0003700]; regulation of transcription, DNA-templated [GO:0006355]; response to blue light [GO:0009637]; transcription, DNA-templated [GO:0006351]
Q9FRK5	At1g75140 22H5.14	Uncharacterized membrane protein At1g75140		2759	33090	GO:0005783; GO:0016021; GO:0005774	endoplasmic reticulum [GO:0005783]; integral component of membrane [GO:0016021]; vacuolar membrane [GO:0005774]
Q40089		ATP synthase subunit delta', mitochondrial (F-ATPase delta' subunit)		2759	33090	GO:0015986; GO:0005743; GO:0046933; GO:0045261; GO:0046961	mitochondrial inner membrane [GO:0005743]; proton-transporting ATP synthase complex, catalytic core F(1) [GO:0045261]; proton-transporting ATP synthase activity, rotational mechanism [GO:0046933]; proton-transporting ATPase activity, rotational mechanism [GO:0046961]; ATP synthesis coupled proton transport [GO:0015986]
Q2H334	NMA111 CHGG_03812	Pro-apoptotic serine protease NMA111 (EC 3.4.21.-)		2759	4751	GO:0006915; GO:0005634; GO:0004252	nucleus [GO:0005634]; serine-type endopeptidase activity [GO:0004252]; apoptotic process [GO:0006915]
Q1HDT2	CHX24 At5g37060 MJG14.5	Cation/H(+) antiporter 24 (Protein CATION/H+ EXCHANGER 24) (AtCHX24)		2759	33090	GO:0012505; GO:1902600; GO:0016021; GO:0005451; GO:0006813; GO:0006885	endomembrane system [GO:0012505]; integral component of membrane [GO:0016021]; monovalent cation:proton antiporter activity [GO:0005451]; hydrogen ion transmembrane transport [GO:1902600]; potassium ion transport [GO:0006813]; regulation of pH [GO:0006885]
Q4IMM0	SPC25 FGSG_01538	Probable kinetochore protein SPC25		2759	4751	GO:0051301; GO:0000777; GO:0007067; GO:0005634	condensed chromosome kinetochore [GO:0000777]; nucleus [GO:0005634]; cell division [GO:0051301]; mitotic nuclear division [GO:0007067]
Q9SRH9	SNL1 At3g01320 T22N4.5	Paired amphipathic helix protein Sin3-like 1		2759	33090	GO:0001106; GO:0000785; GO:0000118; GO:0016575; GO:0000122; GO:0045892; GO:0005634; GO:0006351	chromatin [GO:0000785]; histone deacetylase complex [GO:0000118]; nucleus [GO:0005634]; RNA polymerase II transcription corepressor activity [GO:0001106]; histone deacetylation [GO:0016575]; negative regulation of transcription from RNA polymerase II promoter [GO:0000122]; negative regulation of transcription, DNA-templated [GO:0045892]; transcription, DNA-templated [GO:0006351]
B7K236	rplE rpl5 PCC8801_0240	50S ribosomal protein L5		2		GO:0019843; GO:0005840; GO:0003735; GO:0000049; GO:0006412	ribosome [GO:0005840]; rRNA binding [GO:0019843]; structural constituent of ribosome [GO:0003735]; tRNA binding [GO:0000049]; translation [GO:0006412]
Q9SL79	At2g20020 T2G17.18	CRS2-associated factor 1, chloroplastic (Chloroplastic group IIA intron splicing facilitator CRS2-associated factor 1)		2759	33090	GO:0000373; GO:0003723; GO:0009570; GO:0030529; GO:0006397	chloroplast stroma [GO:0009570]; intracellular ribonucleoprotein complex [GO:0030529]; RNA binding [GO:0003723]; Group II intron splicing [GO:0000373]; mRNA processing [GO:0006397]
Q5AV15	bglJ AN7865	Probable beta-glucosidase J (EC 3.2.1.21) (Beta-D-glucoside glucohydrolase J) (Cellobiase J) (Gentiobiase J)	PATHWAY: Glycan metabolism; cellulose degradation.	2759	4751	GO:0008422; GO:0030245; GO:0005576; GO:0009251; GO:0005886	extracellular region [GO:0005576]; plasma membrane [GO:0005886]; beta-glucosidase activity [GO:0008422]; cellulose catabolic process [GO:0030245]; glucan catabolic process [GO:0009251]
P37831	LOX1.1 LOX1	Linoleate 9S-lipoxygenase 1 (EC 1.13.11.58) (Lipoxygenase 1) (StLOX1)	PATHWAY: Lipid metabolism; oxylipin biosynthesis. {ECO:0000255|PROSITE-ProRule:PRU00726}.	2759	33090	GO:0005737; GO:0046872; GO:0016702; GO:0031408	cytoplasm [GO:0005737]; metal ion binding [GO:0046872]; oxidoreductase activity, acting on single donors with incorporation of molecular oxygen, incorporation of two atoms of oxygen [GO:0016702]; oxylipin biosynthetic process [GO:0031408]
A2YR02	ROC7 GL2-7 OsI_026745	Homeobox-leucine zipper protein ROC7 (GLABRA 2-like homeobox protein 7) (HD-ZIP protein ROC7) (Homeodomain transcription factor ROC7) (Protein RICE OUTERMOST CELL-SPECIFIC 7)		2759	33090	GO:0008289; GO:0005634; GO:0006355; GO:0043565; GO:0006351	nucleus [GO:0005634]; lipid binding [GO:0008289]; sequence-specific DNA binding [GO:0043565]; regulation of transcription, DNA-templated [GO:0006355]; transcription, DNA-templated [GO:0006351]
O93937	pyrABCN AN0565	Protein pyrABCN [Includes: Glutamine-dependent carbamoyl-phosphate (EC 6.3.5.5); Aspartate carbamoyltransferase (EC 2.1.3.2)]	PATHWAY: Pyrimidine metabolism; UMP biosynthesis via de novo pathway; (S)-dihydroorotate from bicarbonate: step 1/3.; PATHWAY: Pyrimidine metabolism; UMP biosynthesis via de novo pathway; (S)-dihydroorotate from bicarbonate: step 2/3.	2759	4751	GO:0044205; GO:0006207; GO:0005524; GO:0003922; GO:0016597; GO:0006526; GO:0004070; GO:0004087; GO:0004088; GO:0006520; GO:0005737; GO:0005829; GO:0004151; GO:0006541; GO:0016021; GO:0046872; GO:0005739; GO:0045984; GO:0006807; GO:0000050	cytoplasm [GO:0005737]; cytosol [GO:0005829]; integral component of membrane [GO:0016021]; mitochondrion [GO:0005739]; amino acid binding [GO:0016597]; aspartate carbamoyltransferase activity [GO:0004070]; ATP binding [GO:0005524]; carbamoyl-phosphate synthase (ammonia) activity [GO:0004087]; carbamoyl-phosphate synthase (glutamine-hydrolyzing) activity [GO:0004088]; dihydroorotase activity [GO:0…
Q42534	PME2 ARATH8 At1g53830 T18A20.6	Pectinesterase 2 (PE 2) (EC 3.1.1.11) (Pectin methylesterase 2) (AtPME2)	PATHWAY: Glycan metabolism; pectin degradation; 2-dehydro-3-deoxy-D-gluconate from pectin: step 1/5.	2759	33090	GO:0045330; GO:0042545; GO:0005576; GO:0043086; GO:0045490; GO:0030599; GO:0046910; GO:0009505	extracellular region [GO:0005576]; plant-type cell wall [GO:0009505]; aspartyl esterase activity [GO:0045330]; pectinesterase activity [GO:0030599]; pectinesterase inhibitor activity [GO:0046910]; cell wall modification [GO:0042545]; negative regulation of catalytic activity [GO:0043086]; pectin catabolic process [GO:0045490]
P46256		Fructose-bisphosphate aldolase, cytoplasmic isozyme 1 (EC 4.1.2.13)	PATHWAY: Carbohydrate degradation; glycolysis; D-glyceraldehyde 3-phosphate and glycerone phosphate from D-glucose: step 4/4.	2759	33090	GO:0005737; GO:0004332; GO:0006096	cytoplasm [GO:0005737]; fructose-bisphosphate aldolase activity [GO:0004332]; glycolytic process [GO:0006096]
O80582	At2g44130 F6E13.26	F-box/kelch-repeat protein At2g44130		2759	33090	GO:0005829; GO:2000762	cytosol [GO:0005829]; regulation of phenylpropanoid metabolic process [GO:2000762]
Q43654	WSSI-2	Starch synthase 1, chloroplastic/amyloplastic (EC 2.4.1.21) (Starch synthase I-2) (SS I) (SS I-2)	PATHWAY: Glycan biosynthesis; starch biosynthesis.	2759	33090	GO:0033201; GO:0009501; GO:0009507; GO:0004373; GO:0019252; GO:0009011	amyloplast [GO:0009501]; chloroplast [GO:0009507]; alpha-1,4-glucan synthase activity [GO:0033201]; glycogen (starch) synthase activity [GO:0004373]; starch synthase activity [GO:0009011]; starch biosynthetic process [GO:0019252]
Q9ZVK1	XTH10 XTR14 At2g14620 T6B13.14	Probable xyloglucan endotransglucosylase/hydrolase protein 10 (At-XTH10) (XTH-10) (EC 2.4.1.207)		2759	33090	GO:0048046; GO:0005618; GO:0042546; GO:0071555; GO:0004553; GO:0010411; GO:0016762	apoplast [GO:0048046]; cell wall [GO:0005618]; hydrolase activity, hydrolyzing O-glycosyl compounds [GO:0004553]; xyloglucan:xyloglucosyl transferase activity [GO:0016762]; cell wall biogenesis [GO:0042546]; cell wall organization [GO:0071555]; xyloglucan metabolic process [GO:0010411]
Q9C1K8	alg-3 NCU06552	Dol-P-Man:Man(5)GlcNAc(2)-PP-Dol alpha-1,3-mannosyltransferase (EC 2.4.1.258) (Asparagine-linked glycosylation protein 6) (Dol-P-Man-dependent alpha(1-3)-mannosyltransferase) (Dolichyl-P-Man:Man(5)GlcNAc(2)-PP-dolichyl mannosyltransferase)	PATHWAY: Protein modification; protein glycosylation.	2759	4751	GO:0052925; GO:0005789; GO:0016021; GO:0006486	endoplasmic reticulum membrane [GO:0005789]; integral component of membrane [GO:0016021]; dol-P-Man:Man(5)GlcNAc(2)-PP-Dol alpha-1,3-mannosyltransferase activity [GO:0052925]; protein glycosylation [GO:0006486]
Q9C889	PRA1F2 PRA7 At1g55190 F7A10.20	PRA1 family protein F2 (AtPRA1.F2) (Prenylated Rab acceptor 7)		2759	33090	GO:0005794; GO:0005783; GO:0010008; GO:0016021; GO:0005774; GO:0016192	endoplasmic reticulum [GO:0005783]; endosome membrane [GO:0010008]; Golgi apparatus [GO:0005794]; integral component of membrane [GO:0016021]; vacuolar membrane [GO:0005774]; vesicle-mediated transport [GO:0016192]
Q8LF48	KAT1 At1g04710 T1G11.4	3-ketoacyl-CoA thiolase 1, peroxisomal (EC 2.3.1.16) (Acetyl-CoA acyltransferase 1) (Beta-ketothiolase 1) (Peroxisomal 3-oxoacyl-CoA thiolase 1)	PATHWAY: Lipid metabolism; fatty acid metabolism.	2759	33090	GO:0003988; GO:0031408; GO:0005777; GO:0005773	peroxisome [GO:0005777]; vacuole [GO:0005773]; acetyl-CoA C-acyltransferase activity [GO:0003988]; oxylipin biosynthetic process [GO:0031408]
Q7XRV2	YSL6 Os04g0390500 LOC_Os04g32050 OsJ_014022 OSJNBa0055C08.1	Probable metal-nicotianamine transporter YSL6 (Protein YELLOW STRIPE LIKE 6) (OsYSL6)		2759	33090	GO:0016021; GO:0055085	integral component of membrane [GO:0016021]; transmembrane transport [GO:0055085]
P37212	atp-6 oli2 NCM020 NCU16025	ATP synthase subunit a (F-ATPase protein 6)		2759	4751	GO:0015986; GO:0015078; GO:0016021; GO:0005743; GO:0045263	integral component of membrane [GO:0016021]; mitochondrial inner membrane [GO:0005743]; proton-transporting ATP synthase complex, coupling factor F(o) [GO:0045263]; hydrogen ion transmembrane transporter activity [GO:0015078]; ATP synthesis coupled proton transport [GO:0015986]
P12412		Vignain (EC 3.4.22.-) (Bean endopeptidase) (Cysteine proteinase) (Sulfhydryl-endopeptidase) (SH-EP) [Cleaved into: Vignain-1; Vignain-2]		2759	33090	GO:0033095; GO:0008234; GO:0005788; GO:0005773	aleurone grain [GO:0033095]; endoplasmic reticulum lumen [GO:0005788]; vacuole [GO:0005773]; cysteine-type peptidase activity [GO:0008234]
Q8VYF5	CPA NLP1 At2g27450 F10A12.13	N-carbamoylputrescine amidase (EC 3.5.1.53) (Nitrilase-like protein 1)	PATHWAY: Amine and polyamine biosynthesis; putrescine biosynthesis via agmatine pathway; putrescine from N-carbamoylputrescine (amidase route): step 1/1.	2759	33090	GO:0050126; GO:0009446; GO:0033388	N-carbamoylputrescine amidase activity [GO:0050126]; putrescine biosynthetic process [GO:0009446]; putrescine biosynthetic process from arginine [GO:0033388]
P46607	GL2 ATHB10 At1g79840 F19K16.20	Homeobox-leucine zipper protein GLABRA 2 (HD-ZIP protein ATHB-10) (Homeobox-leucine zipper protein ATHB-10)		2759	33090	GO:0008289; GO:0005634; GO:0006355; GO:0043565; GO:0006351	nucleus [GO:0005634]; lipid binding [GO:0008289]; sequence-specific DNA binding [GO:0043565]; regulation of transcription, DNA-templated [GO:0006355]; transcription, DNA-templated [GO:0006351]
O04472	NAT10 At1g65550 F5I14.8	Putative nucleobase-ascorbate transporter 10 (AtNAT10)		2759	33090	GO:0016021; GO:0055085; GO:0005215	integral component of membrane [GO:0016021]; transporter activity [GO:0005215]; transmembrane transport [GO:0055085]
Q9SE97	FH1 AFH1 At3g25500 MWL2.16	Formin-like protein 1 (AtFH1) (AtFORMIN-8)		2759	33090	GO:0003779; GO:0030036; GO:0051015; GO:0045010; GO:0051016; GO:0005618; GO:0016021; GO:0016020; GO:0005886	cell wall [GO:0005618]; integral component of membrane [GO:0016021]; membrane [GO:0016020]; plasma membrane [GO:0005886]; actin binding [GO:0003779]; actin filament binding [GO:0051015]; actin cytoskeleton organization [GO:0030036]; actin nucleation [GO:0045010]; barbed-end actin filament capping [GO:0051016]
Q69SG5	Os09g0533900 LOC_Os09g36350 OJ1112_E07.17-1	Endoglucanase 24 (EC 3.2.1.4) (Endo-1,4-beta glucanase 24)		2759	33090	GO:0071555; GO:0008810; GO:0030245; GO:0005576	extracellular region [GO:0005576]; cellulase activity [GO:0008810]; cell wall organization [GO:0071555]; cellulose catabolic process [GO:0030245]
Q118J9	ccsA Tery_0633	Cytochrome c biogenesis protein CcsA		2		GO:0017004; GO:0020037; GO:0016021; GO:0042651	integral component of membrane [GO:0016021]; thylakoid membrane [GO:0042651]; heme binding [GO:0020037]; cytochrome complex assembly [GO:0017004]
Q8PPG8	betA XAC0718	Oxygen-dependent choline dehydrogenase (CDH) (CHD) (EC 1.1.99.1) (Betaine aldehyde dehydrogenase) (BADH) (EC 1.2.1.8)	PATHWAY: Amine and polyamine biosynthesis; betaine biosynthesis via choline pathway; betaine aldehyde from choline (cytochrome c reductase route): step 1/1. {ECO:0000255|HAMAP-Rule:MF_00750}.	2		GO:0008802; GO:0008812; GO:0050660; GO:0019285	betaine-aldehyde dehydrogenase activity [GO:0008802]; choline dehydrogenase activity [GO:0008812]; flavin adenine dinucleotide binding [GO:0050660]; glycine betaine biosynthetic process from choline [GO:0019285]
Q9LR47	IP5P6 CVP2 At1g05470 T25N20.12	Type IV inositol polyphosphate 5-phosphatase 6 (At5PTase6) (EC 3.1.3.36) (EC 3.1.3.86) (Protein COTYLEDON VASCULAR PATTERN 2)		2759	33090	GO:0009738; GO:0030154; GO:0010588; GO:0046855; GO:0048016; GO:0032957; GO:0046030; GO:0005622; GO:0010305; GO:0046856; GO:0034485; GO:0004439; GO:0010067; GO:0009737; GO:0010051	intracellular [GO:0005622]; inositol trisphosphate phosphatase activity [GO:0046030]; phosphatidylinositol-3,4,5-trisphosphate 5-phosphatase activity [GO:0034485]; phosphatidylinositol-4,5-bisphosphate 5-phosphatase activity [GO:0004439]; abscisic acid-activated signaling pathway [GO:0009738]; cell differentiation [GO:0030154]; cotyledon vascular tissue pattern formation [GO:0010588]; inositol ph…
P93004	PIP2-7 PIP3 SIMIP At4g35100 M4E13.150	Aquaporin PIP2-7 (Plasma membrane intrinsic protein 2-7) (AtPIP2;7) (Plasma membrane intrinsic protein 3) (Salt stress-induced major intrinsic protein) [Cleaved into: Aquaporin PIP2-7, N-terminally processed]		2759	33090	GO:0046658; GO:0009992; GO:0015254; GO:0015793; GO:0005887; GO:0034220; GO:0016020; GO:0005634; GO:0005886; GO:0009506; GO:0009737; GO:0005773; GO:0015250; GO:0006833	anchored component of plasma membrane [GO:0046658]; integral component of plasma membrane [GO:0005887]; membrane [GO:0016020]; nucleus [GO:0005634]; plasma membrane [GO:0005886]; plasmodesma [GO:0009506]; vacuole [GO:0005773]; glycerol channel activity [GO:0015254]; water channel activity [GO:0015250]; cellular water homeostasis [GO:0009992]; glycerol transport [GO:0015793]; ion transmembrane tra…
P16474	KAR2 GRP78 SSD1 YJL034W J1248	78 kDa glucose-regulated protein homolog (GRP-78) (Immunoglobulin heavy chain-binding protein homolog) (BiP)		2759	4751	GO:0005524; GO:0016887; GO:0030433; GO:0006616; GO:0005783; GO:0070880; GO:0000742; GO:0034099; GO:0031204; GO:0006986; GO:0051082	endoplasmic reticulum [GO:0005783]; luminal surveillance complex [GO:0034099]; ATP binding [GO:0005524]; ATPase activity [GO:0016887]; unfolded protein binding [GO:0051082]; ER-associated ubiquitin-dependent protein catabolic process [GO:0030433]; fungal-type cell wall beta-glucan biosynthetic process [GO:0070880]; karyogamy involved in conjugation with cellular fusion [GO:0000742]; posttranslati…
O22607	MSI4 ACG1 FVE At2g19520 F3P11.12	WD-40 repeat-containing protein MSI4 (Altered cold-responsive gene 1 protein)		2759	33090	GO:0080008; GO:0006281; GO:0030154; GO:0016568; GO:0005737; GO:0005829; GO:0009908; GO:0046872; GO:0005730; GO:0005634; GO:0006355; GO:0010224; GO:0006351	Cul4-RING E3 ubiquitin ligase complex [GO:0080008]; cytoplasm [GO:0005737]; cytosol [GO:0005829]; nucleolus [GO:0005730]; nucleus [GO:0005634]; metal ion binding [GO:0046872]; cell differentiation [GO:0030154]; chromatin modification [GO:0016568]; DNA repair [GO:0006281]; flower development [GO:0009908]; regulation of transcription, DNA-templated [GO:0006355]; response to UV-B [GO:0010224]; trans…
Q7NDH1	dnaK glr4264	Chaperone protein DnaK (HSP70) (Heat shock 70 kDa protein) (Heat shock protein 70)		2		GO:0005524; GO:0006457	ATP binding [GO:0005524]; protein folding [GO:0006457]
O74473	cdc11 SPCC1739.11c	Septation initiation network scaffold protein cdc11 (SIN scaffold protein cdc11) (Cell division control protein 11)		2759	4751	GO:0000917; GO:0032153; GO:0034613; GO:0005737; GO:0000281; GO:0044732; GO:0005634; GO:0032947; GO:0031028	cell division site [GO:0032153]; cytoplasm [GO:0005737]; mitotic spindle pole body [GO:0044732]; nucleus [GO:0005634]; protein complex scaffold [GO:0032947]; barrier septum assembly [GO:0000917]; cellular protein localization [GO:0034613]; mitotic cytokinesis [GO:0000281]; septation initiation signaling [GO:0031028]
P79019	axhA	Alpha-L-arabinofuranosidase axhA (EC 3.2.1.55) (Arabinoxylan arabinofuranohydrolase axhA)		2759	4751	GO:0046373; GO:0046556; GO:0005576; GO:0045493	extracellular region [GO:0005576]; alpha-L-arabinofuranosidase activity [GO:0046556]; L-arabinose metabolic process [GO:0046373]; xylan catabolic process [GO:0045493]
O80742	PUB19 At1g60190 T13D8.8	U-box domain-containing protein 19 (EC 6.3.2.-) (Plant U-box protein 19)	PATHWAY: Protein modification; protein ubiquitination.	2759	33090	GO:0005737; GO:0016874; GO:0005634; GO:0010029; GO:0004842	cytoplasm [GO:0005737]; nucleus [GO:0005634]; ligase activity [GO:0016874]; ubiquitin-protein transferase activity [GO:0004842]; regulation of seed germination [GO:0010029]
O65924	At2g19210 F27F23.1	Putative leucine-rich repeat receptor-like protein kinase At2g19210 (EC 2.7.11.1)		2759	33090	GO:0005524; GO:0016021; GO:0005886; GO:0004674	integral component of membrane [GO:0016021]; plasma membrane [GO:0005886]; ATP binding [GO:0005524]; protein serine/threonine kinase activity [GO:0004674]
O81316	SCL6 At4g00150 F6N15.20	Scarecrow-like protein 6 (AtSCL6) (GRAS family protein 22) (AtGRAS-22) (SCL6-IV)		2759	33090	GO:0030154; GO:0051301; GO:0007623; GO:0010492; GO:0005634; GO:0006355; GO:0048768; GO:0043565; GO:0003700; GO:0006351	nucleus [GO:0005634]; sequence-specific DNA binding [GO:0043565]; transcription factor activity, sequence-specific DNA binding [GO:0003700]; cell differentiation [GO:0030154]; cell division [GO:0051301]; circadian rhythm [GO:0007623]; maintenance of shoot apical meristem identity [GO:0010492]; regulation of transcription, DNA-templated [GO:0006355]; root hair cell tip growth [GO:0048768]; transcr…
Q5NAV3	Os01g0257400 LOC_Os01g15350 P0462H08.6	Zinc finger CCCH domain-containing protein 5 (OsC3H5) (Zinc finger CCCH domain-containing protein ZFN-like 3)		2759	33090	GO:0003677; GO:0046872; GO:0005634	nucleus [GO:0005634]; DNA binding [GO:0003677]; metal ion binding [GO:0046872]
P15688	ND2 NAD2	NADH-ubiquinone oxidoreductase chain 2 (EC 1.6.5.3) (NADH dehydrogenase subunit 2)		2759	33090	GO:0008137; GO:0016021; GO:0005743; GO:0070469	integral component of membrane [GO:0016021]; mitochondrial inner membrane [GO:0005743]; respiratory chain [GO:0070469]; NADH dehydrogenase (ubiquinone) activity [GO:0008137]
Q8GU87	ABCG31 PDR6 Os01g0177900 LOC_Os01g08260 P0013F10 P0509B06	ABC transporter G family member 31 (OsABCG31) (Pleiotropic drug resistance protein 6) (OsPDR6)		2759	33090	GO:0005524; GO:0042626; GO:0016021; GO:0005886; GO:0055085	integral component of membrane [GO:0016021]; plasma membrane [GO:0005886]; ATP binding [GO:0005524]; ATPase activity, coupled to transmembrane movement of substances [GO:0042626]; transmembrane transport [GO:0055085]
Q9ZQI2	CASP3 At2g27370 F10A12.5 F12K2.5	Casparian strip membrane protein 3 (AtCASP3)		2759	33090	GO:0048226; GO:0042545; GO:0007043; GO:0016021; GO:0005886; GO:0042803	Casparian strip [GO:0048226]; integral component of membrane [GO:0016021]; plasma membrane [GO:0005886]; protein homodimerization activity [GO:0042803]; cell wall modification [GO:0042545]; cell-cell junction assembly [GO:0007043]
Q10LJ2	MTP2 Os03g0346800 LOC_Os03g22550 OsJ_10821	Metal tolerance protein 2 (OsMTP2)		2759	33090	GO:0016021; GO:0016020; GO:0061088; GO:0010043; GO:0005774; GO:0071577; GO:0005385	integral component of membrane [GO:0016021]; membrane [GO:0016020]; vacuolar membrane [GO:0005774]; zinc ion transmembrane transporter activity [GO:0005385]; regulation of sequestering of zinc ion [GO:0061088]; response to zinc ion [GO:0010043]; zinc II ion transmembrane transport [GO:0071577]
Q9FM19	HIR1 P31 At5g62740 MQB2.6	Hypersensitive-induced response protein 1 (AtHIR1)		2759	33090	GO:0005794; GO:0016020; GO:0005886; GO:0009506; GO:0043424; GO:0005774; GO:0005773	Golgi apparatus [GO:0005794]; membrane [GO:0016020]; plasma membrane [GO:0005886]; plasmodesma [GO:0009506]; vacuolar membrane [GO:0005774]; vacuole [GO:0005773]; protein histidine kinase binding [GO:0043424]
Q42517	HRPN	Peroxidase N (EC 1.11.1.7) (Neutral peroxidase)		2759	33090	GO:0005576; GO:0020037; GO:0042744; GO:0046872; GO:0004601; GO:0006979	extracellular region [GO:0005576]; heme binding [GO:0020037]; metal ion binding [GO:0046872]; peroxidase activity [GO:0004601]; hydrogen peroxide catabolic process [GO:0042744]; response to oxidative stress [GO:0006979]
P46897	ATHB-7 At2g46680 T3A4.6	Homeobox-leucine zipper protein ATHB-7 (HD-ZIP protein ATHB-7) (Homeodomain transcription factor ATHB-7)		2759	33090	GO:0005634; GO:0045893; GO:0009737; GO:0009414; GO:0043565; GO:0003700; GO:0006351	nucleus [GO:0005634]; sequence-specific DNA binding [GO:0043565]; transcription factor activity, sequence-specific DNA binding [GO:0003700]; positive regulation of transcription, DNA-templated [GO:0045893]; response to abscisic acid [GO:0009737]; response to water deprivation [GO:0009414]; transcription, DNA-templated [GO:0006351]
B8HTR1	psbK Cyan7425_3824	Photosystem II reaction center protein K (PSII-K)		2		GO:0016021; GO:0015979; GO:0009539; GO:0042651	integral component of membrane [GO:0016021]; photosystem II reaction center [GO:0009539]; thylakoid membrane [GO:0042651]; photosynthesis [GO:0015979]
O24542	AUX22D ARG13	Auxin-induced protein 22D (Indole-3-acetic acid-induced protein ARG13)		2759	33090	GO:0009734; GO:0005634; GO:0006355; GO:0006351	nucleus [GO:0005634]; auxin-activated signaling pathway [GO:0009734]; regulation of transcription, DNA-templated [GO:0006355]; transcription, DNA-templated [GO:0006351]
Q52QU2	AIL6 At5g10510 F12B17.140	AP2-like ethylene-responsive transcription factor AIL6 (Protein AINTEGUMENTA-LIKE 6)		2759	33090	GO:0003677; GO:0009873; GO:0007275; GO:0005634; GO:0003700; GO:0006351	nucleus [GO:0005634]; DNA binding [GO:0003677]; transcription factor activity, sequence-specific DNA binding [GO:0003700]; ethylene-activated signaling pathway [GO:0009873]; multicellular organism development [GO:0007275]; transcription, DNA-templated [GO:0006351]
Q39090	UFO FBX1 At1g30950 F17F8.16	Protein UNUSUAL FLORAL ORGANS (F-box only protein 1) (AtFBX1)	PATHWAY: Protein modification; protein ubiquitination.	2759	33090	GO:0019005; GO:0031146; GO:0030154; GO:0009908; GO:0005634; GO:0006355; GO:0008134; GO:0006351; GO:0004842	nucleus [GO:0005634]; SCF ubiquitin ligase complex [GO:0019005]; transcription factor binding [GO:0008134]; ubiquitin-protein transferase activity [GO:0004842]; cell differentiation [GO:0030154]; flower development [GO:0009908]; regulation of transcription, DNA-templated [GO:0006355]; SCF-dependent proteasomal ubiquitin-dependent protein catabolic process [GO:0031146]; transcription, DNA-template…
A2QAN3	lacA An01g12150	Probable beta-galactosidase A (EC 3.2.1.23) (Lactase A)		2759	4751	GO:0004565; GO:0005975; GO:0005576; GO:0000272	extracellular region [GO:0005576]; beta-galactosidase activity [GO:0004565]; carbohydrate metabolic process [GO:0005975]; polysaccharide catabolic process [GO:0000272]
P93400	PLD1	Phospholipase D alpha 1 (PLD alpha 1) (EC 3.1.4.4) (Choline phosphatase 1) (Phosphatidylcholine-hydrolyzing phospholipase D 1)		2759	33090	GO:0070290; GO:0005509; GO:0016042; GO:0016020; GO:0046470; GO:0004630	membrane [GO:0016020]; calcium ion binding [GO:0005509]; N-acylphosphatidylethanolamine-specific phospholipase D activity [GO:0070290]; phospholipase D activity [GO:0004630]; lipid catabolic process [GO:0016042]; phosphatidylcholine metabolic process [GO:0046470]
Q9LZJ1	BGLU7 At3g62740 F26K9.170	Beta-glucosidase 7 (AtBGLU7) (EC 3.2.1.21)		2759	33090	GO:0008422; GO:0005975; GO:1901657	beta-glucosidase activity [GO:0008422]; carbohydrate metabolic process [GO:0005975]; glycosyl compound metabolic process [GO:1901657]
P93281	AtMg00120	Uncharacterized mitochondrial protein AtMg00120 (ORF143)		2759	33090	GO:0005739	mitochondrion [GO:0005739]
C0LGF5	At1g34110 F12G12.7	Probable LRR receptor-like serine/threonine-protein kinase At1g34110 (EC 2.7.11.1)		2759	33090	GO:0005524; GO:0016021; GO:0004674	integral component of membrane [GO:0016021]; ATP binding [GO:0005524]; protein serine/threonine kinase activity [GO:0004674]
P17067		Carbonic anhydrase, chloroplastic (EC 4.2.1.1) (Carbonate dehydratase) [Cleaved into: Carbonic anhydrase, 27 kDa isoform; Carbonic anhydrase, 25 kDa isoform]		2759	33090	GO:0015976; GO:0004089; GO:0009570; GO:0008270	chloroplast stroma [GO:0009570]; carbonate dehydratase activity [GO:0004089]; zinc ion binding [GO:0008270]; carbon utilization [GO:0015976]
Q9FPS9	UBP15 At1g17110 F20D23.20	Ubiquitin carboxyl-terminal hydrolase 15 (EC 3.4.19.12) (Deubiquitinating enzyme 15) (AtUBP15) (Ubiquitin thioesterase 15) (Ubiquitin-specific-processing protease 15)		2759	33090	GO:0016021; GO:0046872; GO:0016579; GO:0036459; GO:0006511	integral component of membrane [GO:0016021]; metal ion binding [GO:0046872]; thiol-dependent ubiquitinyl hydrolase activity [GO:0036459]; protein deubiquitination [GO:0016579]; ubiquitin-dependent protein catabolic process [GO:0006511]
Q94AL9	AGT3 At2g38400 T19C21.11	Alanine--glyoxylate aminotransferase 2 homolog 2, mitochondrial (EC 2.6.1.44) (Beta-alanine-pyruvate aminotransferase 2)		2759	33090	GO:0008453; GO:0005739; GO:0009853; GO:0030170	mitochondrion [GO:0005739]; alanine-glyoxylate transaminase activity [GO:0008453]; pyridoxal phosphate binding [GO:0030170]; photorespiration [GO:0009853]
Q07423	HEX6	Hexose carrier protein HEX6		2759	33090	GO:0008643; GO:0016021; GO:0022891; GO:0015293	integral component of membrane [GO:0016021]; substrate-specific transmembrane transporter activity [GO:0022891]; symporter activity [GO:0015293]; carbohydrate transport [GO:0008643]
Q9SIZ4	At2g40270 T3G21 T7M7.19	Inactive receptor-like serine/threonine-protein kinase At2g40270		2759	33090	GO:0005524; GO:0016021; GO:0005886; GO:0004672	integral component of membrane [GO:0016021]; plasma membrane [GO:0005886]; ATP binding [GO:0005524]; protein kinase activity [GO:0004672]
P24686	bimE AN2772	Negative regulator of mitosis (Anaphase-promoting complex subunit 1)		2759	4751	GO:0005680; GO:0031145; GO:0051301; GO:0005829; GO:0010458; GO:0007091; GO:0008054; GO:0004842	anaphase-promoting complex [GO:0005680]; cytosol [GO:0005829]; ubiquitin-protein transferase activity [GO:0004842]; anaphase-promoting complex-dependent proteasomal ubiquitin-dependent protein catabolic process [GO:0031145]; cell division [GO:0051301]; exit from mitosis [GO:0010458]; metaphase/anaphase transition of mitotic cell cycle [GO:0007091]; negative regulation of cyclin-dependent protein …
A1CP08	mns1B msdS ACLA_020870	Probable mannosyl-oligosaccharide alpha-1,2-mannosidase 1B (EC 3.2.1.113) (Class I alpha-mannosidase 1B) (Man(9)-alpha-mannosidase 1B)	PATHWAY: Protein modification; protein glycosylation. {ECO:0000250|UniProtKB:P32906}.	2759	4751	GO:0005509; GO:0060205; GO:0004571; GO:0016020; GO:0006486	cytoplasmic membrane-bounded vesicle lumen [GO:0060205]; membrane [GO:0016020]; calcium ion binding [GO:0005509]; mannosyl-oligosaccharide 1,2-alpha-mannosidase activity [GO:0004571]; protein glycosylation [GO:0006486]
Q8GYB8	OPR2 At1g76690 F28O16.6	12-oxophytodienoate reductase 2 (EC 1.3.1.42) (12-oxophytodienoate-10,11-reductase 2) (AtOPR2) (OPDA-reductase 2) [Cleaved into: 12-oxophytodienoate reductase 2, N-terminally processed]	PATHWAY: Lipid metabolism; oxylipin biosynthesis.	2759	33090	GO:0016629; GO:0010181; GO:0003959; GO:0005737; GO:0005622; GO:0055114; GO:0031408; GO:0009611	cytoplasm [GO:0005737]; intracellular [GO:0005622]; 12-oxophytodienoate reductase activity [GO:0016629]; FMN binding [GO:0010181]; NADPH dehydrogenase activity [GO:0003959]; oxidation-reduction process [GO:0055114]; oxylipin biosynthetic process [GO:0031408]; response to wounding [GO:0009611]
P05491	COX2 COII COXII GlmaxMp76	Cytochrome c oxidase subunit 2 (EC 1.9.3.1) (Cytochrome c oxidase polypeptide II)		2759	33090	GO:0005507; GO:0004129; GO:0022900; GO:0016021; GO:0005743; GO:0070469	integral component of membrane [GO:0016021]; mitochondrial inner membrane [GO:0005743]; respiratory chain [GO:0070469]; copper ion binding [GO:0005507]; cytochrome-c oxidase activity [GO:0004129]; electron transport chain [GO:0022900]
Q9ASQ7	SLAH2 At4g27970 T13J8.80	S-type anion channel SLAH2 (SLAC1-homolog protein 2)		2759	33090	GO:0006873; GO:0016021; GO:0005886; GO:0008308	integral component of membrane [GO:0016021]; plasma membrane [GO:0005886]; voltage-gated anion channel activity [GO:0008308]; cellular ion homeostasis [GO:0006873]
O80988	GLDP2 GDCSP GDP2 At2g26080 T19L18.11	Glycine dehydrogenase (decarboxylating) 2, mitochondrial (EC 1.4.4.2) (Glycine cleavage system P protein 2) (Glycine decarboxylase 2) (Glycine decarboxylase P-protein 2) (AtGLDP2) (Glycine dehydrogenase (aminomethyl-transferring) 2)		2759	33090	GO:0005524; GO:0048046; GO:0009507; GO:0009941; GO:0016594; GO:0005960; GO:0019464; GO:0004375; GO:0005739	apoplast [GO:0048046]; chloroplast [GO:0009507]; chloroplast envelope [GO:0009941]; glycine cleavage complex [GO:0005960]; mitochondrion [GO:0005739]; ATP binding [GO:0005524]; glycine binding [GO:0016594]; glycine dehydrogenase (decarboxylating) activity [GO:0004375]; glycine decarboxylation via glycine cleavage system [GO:0019464]
Q38709	THI1 AG6 THI4	Thiamine thiazole synthase, chloroplastic (Thiazole biosynthetic enzyme)		2759	33090	GO:0009507; GO:0046872; GO:0016491; GO:0006950; GO:0009228	chloroplast [GO:0009507]; metal ion binding [GO:0046872]; oxidoreductase activity [GO:0016491]; response to stress [GO:0006950]; thiamine biosynthetic process [GO:0009228]
Q67U69	Os06g0486900 LOC_Os06g29220 OsJ_21395 P0404G03.13	Formate dehydrogenase 2, mitochondrial (FDH 2) (EC 1.2.1.2) (NAD-dependent formate dehydrogenase 2)		2759	33090	GO:0051287; GO:0042183; GO:0008863; GO:0005739; GO:0016616	mitochondrion [GO:0005739]; formate dehydrogenase (NAD+) activity [GO:0008863]; NAD binding [GO:0051287]; oxidoreductase activity, acting on the CH-OH group of donors, NAD or NADP as acceptor [GO:0016616]; formate catabolic process [GO:0042183]
P05522	CEL1	Endoglucanase 1 (EC 3.2.1.4) (Abscission cellulase 1) (Endo-1,4-beta-glucanase 1)		2759	33090	GO:0008810; GO:0030245; GO:0009835	cellulase activity [GO:0008810]; cellulose catabolic process [GO:0030245]; fruit ripening [GO:0009835]
Q4WHU1	AFUA_2G04200	Probable 4-hydroxyphenylpyruvate dioxygenase 1 (4HPPD 1) (HPD 1) (HPPDase 1) (EC 1.13.11.27)	PATHWAY: Amino-acid degradation; L-phenylalanine degradation; acetoacetate and fumarate from L-phenylalanine: step 3/6.	2759	4751	GO:0003868; GO:0006559; GO:0042438; GO:0046872; GO:0006572	4-hydroxyphenylpyruvate dioxygenase activity [GO:0003868]; metal ion binding [GO:0046872]; L-phenylalanine catabolic process [GO:0006559]; melanin biosynthetic process [GO:0042438]; tyrosine catabolic process [GO:0006572]
Q8LPT9	R1	Alpha-glucan water dikinase, chloroplastic (EC 2.7.9.4) (Starch-related protein R1)		2759	33090	GO:0005524; GO:0050521; GO:0005975; GO:0009507; GO:0046872	chloroplast [GO:0009507]; alpha-glucan, water dikinase activity [GO:0050521]; ATP binding [GO:0005524]; metal ion binding [GO:0046872]; carbohydrate metabolic process [GO:0005975]
Q8RX32	At1g07450 F22G5.20	Tropinone reductase homolog At1g07450 (EC 1.1.1.-)		2759	33090	GO:0016491	oxidoreductase activity [GO:0016491]
P0DKI3	At1g07440 F22G5.16 F22G5.20 F22G5.39	Tropinone reductase homolog At1g07440 (EC 1.1.1.-)		2759	33090	GO:0016491	oxidoreductase activity [GO:0016491]
O22141	GAE4 UGlcAE1 At2g45310 F4L23	UDP-glucuronate 4-epimerase 4 (EC 5.1.3.6) (UDP-glucuronic acid epimerase 4) (AtUGlcAE1)		2759	33090	GO:0032580; GO:0050378; GO:0005975; GO:0050662; GO:0016021	Golgi cisterna membrane [GO:0032580]; integral component of membrane [GO:0016021]; coenzyme binding [GO:0050662]; UDP-glucuronate 4-epimerase activity [GO:0050378]; carbohydrate metabolic process [GO:0005975]
P51428	RPS10	Ribosomal protein S10, mitochondrial		2759	33090	GO:0005739; GO:0005840; GO:0003735; GO:0006412	mitochondrion [GO:0005739]; ribosome [GO:0005840]; structural constituent of ribosome [GO:0003735]; translation [GO:0006412]
Q4ULZ7	fabI RF_0575	Enoyl-[acyl-carrier-protein] reductase [NADH] FabI (ENR) (EC 1.3.1.9) (NADH-dependent enoyl-ACP reductase)	PATHWAY: Lipid metabolism; fatty acid biosynthesis.	2		GO:0004318; GO:0030497; GO:0051289	enoyl-[acyl-carrier-protein] reductase (NADH) activity [GO:0004318]; fatty acid elongation [GO:0030497]; protein homotetramerization [GO:0051289]
Q42093	ABCC2 EST4 MRP2 At2g34660 T29F13.13	ABC transporter C family member 2 (ABC transporter ABCC.2) (AtABCC2) (EC 3.6.3.44) (ATP-energized glutathione S-conjugate pump 2) (Glutathione S-conjugate-transporting ATPase 2) (Multidrug resistance-associated protein 2)		2759	33090	GO:1902418; GO:1902417; GO:0005524; GO:0042626; GO:0016021; GO:0000325; GO:0005774; GO:0005773; GO:0008559	integral component of membrane [GO:0016021]; plant-type vacuole [GO:0000325]; vacuolar membrane [GO:0005774]; vacuole [GO:0005773]; (+)-abscisic acid D-glucopyranosyl ester transmembrane transporter activity [GO:1902417]; ATP binding [GO:0005524]; ATPase activity, coupled to transmembrane movement of substances [GO:0042626]; xenobiotic-transporting ATPase activity [GO:0008559]; (+)-abscisic acid …
Q0UPL5	PAN2 SNOG_06299	PAB-dependent poly(A)-specific ribonuclease subunit PAN2 (EC 3.1.13.4) (PAB1P-dependent poly(A)-nuclease) (PAN deadenylation complex catalytic subunit 2)		2759	4751	GO:0031251; GO:0090503; GO:0000932; GO:0006397; GO:0000289; GO:0003676; GO:0004535	cytoplasmic mRNA processing body [GO:0000932]; PAN complex [GO:0031251]; nucleic acid binding [GO:0003676]; poly(A)-specific ribonuclease activity [GO:0004535]; mRNA processing [GO:0006397]; nuclear-transcribed mRNA poly(A) tail shortening [GO:0000289]; RNA phosphodiester bond hydrolysis, exonucleolytic [GO:0090503]
Q9XF37		Profilin (Minor pollen allergen Api g 4) (allergen Api g 4)		2759	33090	GO:0005737; GO:0005856	cytoplasm [GO:0005737]; cytoskeleton [GO:0005856]
P51074		Annexin-like protein RJ4		2759	33090	GO:0005509; GO:0005544	calcium ion binding [GO:0005509]; calcium-dependent phospholipid binding [GO:0005544]
Q8S8V7	rpl14	50S ribosomal protein L14, chloroplastic		2759	33090	GO:0009507; GO:0015934; GO:0019843; GO:0003735; GO:0006412	chloroplast [GO:0009507]; large ribosomal subunit [GO:0015934]; rRNA binding [GO:0019843]; structural constituent of ribosome [GO:0003735]; translation [GO:0006412]
Q08480	ADK-B Os11g0312400 LOC_Os11g20790; Os11g0312220	Adenylate kinase 4 (EC 2.7.4.3) (ATP-AMP transphosphorylase 4) (ATP:AMP phosphotransferase) (Adenylate kinase B) (AK B) (Adenylate monophosphate kinase 4)		2759	33090	GO:0005524; GO:0004017; GO:0005737; GO:0046939; GO:0006163	cytoplasm [GO:0005737]; adenylate kinase activity [GO:0004017]; ATP binding [GO:0005524]; nucleotide phosphorylation [GO:0046939]; purine nucleotide metabolic process [GO:0006163]
Q09G35	ycf4	Photosystem I assembly protein Ycf4		2759	33090	GO:0009535; GO:0016021; GO:0015979; GO:0009522	chloroplast thylakoid membrane [GO:0009535]; integral component of membrane [GO:0016021]; photosystem I [GO:0009522]; photosynthesis [GO:0015979]
Q9SH76	AHA6 At2g07560 F9A16.7	ATPase 6, plasma membrane-type (EC 3.6.3.6) (Proton pump 6)		2759	33090	GO:0005524; GO:0006754; GO:1902600; GO:0008553; GO:0005887; GO:0043231; GO:0016020; GO:0046872; GO:0005886; GO:0051453	integral component of plasma membrane [GO:0005887]; intracellular membrane-bounded organelle [GO:0043231]; membrane [GO:0016020]; plasma membrane [GO:0005886]; ATP binding [GO:0005524]; hydrogen-exporting ATPase activity, phosphorylative mechanism [GO:0008553]; metal ion binding [GO:0046872]; ATP biosynthetic process [GO:0006754]; hydrogen ion transmembrane transport [GO:1902600]; regulation of i…
Q9LSW8	ETFB At5g43430 MWF20.14	Electron transfer flavoprotein subunit beta, mitochondrial (Beta-ETF)		2759	33090	GO:0015996; GO:0009055; GO:0006552; GO:0005759; GO:0005739; GO:0055114	mitochondrial matrix [GO:0005759]; mitochondrion [GO:0005739]; electron carrier activity [GO:0009055]; chlorophyll catabolic process [GO:0015996]; leucine catabolic process [GO:0006552]; oxidation-reduction process [GO:0055114]
Q1IPZ8	lon Acid345_2051	Lon protease (EC 3.4.21.53) (ATP-dependent protease La)		2		GO:0005524; GO:0004176; GO:0033554; GO:0005737; GO:0006515; GO:0043565; GO:0004252	cytoplasm [GO:0005737]; ATP binding [GO:0005524]; ATP-dependent peptidase activity [GO:0004176]; sequence-specific DNA binding [GO:0043565]; serine-type endopeptidase activity [GO:0004252]; cellular response to stress [GO:0033554]; misfolded or incompletely synthesized protein catabolic process [GO:0006515]
Q9LY50	CCR3 CRR3 At3g55950 F27K19.130	Putative serine/threonine-protein kinase-like protein CCR3 (EC 2.7.11.1) (Protein CRINKLY 4 RELATED 3) (AtCRR3)		2759	33090	GO:0005524; GO:0016021; GO:0042803; GO:0004674	integral component of membrane [GO:0016021]; ATP binding [GO:0005524]; protein homodimerization activity [GO:0042803]; protein serine/threonine kinase activity [GO:0004674]
Q553F3	ubc2 DDB_G0275787	Ubiquitin-conjugating enzyme E2 2 (EC 2.3.2.23) (E2 ubiquitin-conjugating enzyme 2) (Ubiquitin carrier protein ubc2) (Ubiquitin-protein ligase ubc2)	PATHWAY: Protein modification; protein ubiquitination. {ECO:0000255|PROSITE-ProRule:PRU00388}.	2759		GO:0005524; GO:0016567; GO:0016740	ATP binding [GO:0005524]; transferase activity [GO:0016740]; protein ubiquitination [GO:0016567]
A7F8T1	SS1G_14012	Very-long-chain 3-oxoacyl-CoA reductase (EC 1.1.1.330) (3-ketoacyl-CoA reductase) (3-ketoreductase) (KAR) (Microsomal beta-keto-reductase)	PATHWAY: Lipid metabolism; fatty acid biosynthesis. {ECO:0000250|UniProtKB:P38286}.	2759	4751	GO:0005789; GO:0030497; GO:0016021; GO:0045703	endoplasmic reticulum membrane [GO:0005789]; integral component of membrane [GO:0016021]; ketoreductase activity [GO:0045703]; fatty acid elongation [GO:0030497]
Q9FGS8	At5g50170 K6A12_3	C2 and GRAM domain-containing protein At5g50170		2759	33090	GO:0016021	integral component of membrane [GO:0016021]
A5CTZ0	gpmA CMM_2495	2,3-bisphosphoglycerate-dependent phosphoglycerate mutase (BPG-dependent PGAM) (PGAM) (Phosphoglyceromutase) (dPGM) (EC 5.4.2.11)	PATHWAY: Carbohydrate degradation; glycolysis; pyruvate from D-glyceraldehyde 3-phosphate: step 3/5. {ECO:0000255|HAMAP-Rule:MF_01039}.	2		GO:0046538; GO:0006094; GO:0006096	2,3-bisphosphoglycerate-dependent phosphoglycerate mutase activity [GO:0046538]; gluconeogenesis [GO:0006094]; glycolytic process [GO:0006096]
Q8S8X7	psbC	Photosystem II CP43 reaction center protein (PSII 43 kDa protein) (Protein CP-43)		2759	33090	GO:0016168; GO:0009535; GO:0045156; GO:0016021; GO:0046872; GO:0009772; GO:0009523; GO:0018298	chloroplast thylakoid membrane [GO:0009535]; integral component of membrane [GO:0016021]; photosystem II [GO:0009523]; chlorophyll binding [GO:0016168]; electron transporter, transferring electrons within the cyclic electron transport pathway of photosynthesis activity [GO:0045156]; metal ion binding [GO:0046872]; photosynthetic electron transport in photosystem II [GO:0009772]; protein-chromopho…
Q9STN8	SINAT4 At4g27880 T27E11.120	E3 ubiquitin-protein ligase SINAT4 (EC 6.3.2.-) (Seven in absentia homolog 4)	PATHWAY: Protein modification; protein ubiquitination.	2759	33090	GO:0016874; GO:0005739; GO:0007275; GO:0005634; GO:0006511; GO:0004842; GO:0008270	mitochondrion [GO:0005739]; nucleus [GO:0005634]; ligase activity [GO:0016874]; ubiquitin-protein transferase activity [GO:0004842]; zinc ion binding [GO:0008270]; multicellular organism development [GO:0007275]; ubiquitin-dependent protein catabolic process [GO:0006511]
Q8LBL1	TPK1 KCO1 At5g55630 MDF20.7	Two-pore potassium channel 1 (AtTPK1) (Calcium-activated outward-rectifying potassium channel 1) (AtKCO1)		2759	33090	GO:0030007; GO:0016021; GO:0005216; GO:0046872; GO:0009705; GO:0051260; GO:0010029; GO:0010119; GO:0005774; GO:0005249	integral component of membrane [GO:0016021]; plant-type vacuole membrane [GO:0009705]; vacuolar membrane [GO:0005774]; ion channel activity [GO:0005216]; metal ion binding [GO:0046872]; voltage-gated potassium channel activity [GO:0005249]; cellular potassium ion homeostasis [GO:0030007]; protein homooligomerization [GO:0051260]; regulation of seed germination [GO:0010029]; regulation of stomatal…
Q9LMA1	FMO1 At1g19250 T29M8.12	Probable flavin-containing monooxygenase 1 (EC 1.14.13.-)		2759	33090	GO:0004499; GO:0050661; GO:0071456; GO:0009870; GO:0010204; GO:0042742; GO:0050832; GO:0050660; GO:0004497; GO:0055114; GO:0009626; GO:0051707; GO:0009627	flavin adenine dinucleotide binding [GO:0050660]; monooxygenase activity [GO:0004497]; N,N-dimethylaniline monooxygenase activity [GO:0004499]; NADP binding [GO:0050661]; cellular response to hypoxia [GO:0071456]; defense response signaling pathway, resistance gene-dependent [GO:0009870]; defense response signaling pathway, resistance gene-independent [GO:0010204]; defense response to bacterium […
Q9ZQ34	At2g24330 T28I24.6	Uncharacterized protein At2g24330		2759	33090
Q42883	LCA1	Calcium-transporting ATPase, endoplasmic reticulum-type (EC 3.6.3.8)		2759	33090	GO:0005524; GO:0070588; GO:0006816; GO:0005388; GO:0098655; GO:0019829; GO:0005783; GO:0030176; GO:0005887; GO:0046872	endoplasmic reticulum [GO:0005783]; integral component of endoplasmic reticulum membrane [GO:0030176]; integral component of plasma membrane [GO:0005887]; ATP binding [GO:0005524]; calcium-transporting ATPase activity [GO:0005388]; cation-transporting ATPase activity [GO:0019829]; metal ion binding [GO:0046872]; calcium ion transmembrane transport [GO:0070588]; calcium ion transport [GO:0006816];…
Q53N72	MPK15 Os11g0271100 LOC_Os11g17080	Mitogen-activated protein kinase 15 (MAP kinase 15) (EC 2.7.11.24)		2759	33090	GO:0005524; GO:0004707; GO:0005622	intracellular [GO:0005622]; ATP binding [GO:0005524]; MAP kinase activity [GO:0004707]
Q8RXD4	BRCA1 At4g21070 T13K14.230	Protein BREAST CANCER SUSCEPTIBILITY 1 homolog (AtBRCA1)		2759	33090	GO:0070531; GO:0031436; GO:0006310; GO:0006281; GO:0071480; GO:0000724; GO:0045717; GO:0035067; GO:0005634; GO:0005886; GO:0071158; GO:0035066; GO:0045944; GO:0016567; GO:0042127; GO:0010332; GO:0004842; GO:0008270	BRCA1-A complex [GO:0070531]; BRCA1-BARD1 complex [GO:0031436]; nucleus [GO:0005634]; plasma membrane [GO:0005886]; ubiquitin-protein transferase activity [GO:0004842]; zinc ion binding [GO:0008270]; cellular response to gamma radiation [GO:0071480]; DNA recombination [GO:0006310]; DNA repair [GO:0006281]; double-strand break repair via homologous recombination [GO:0000724]; negative regulation o…
O80739	POT12 KUP12 At1g60160 T13D8.5	Putative potassium transporter 12 (AtPOT12)		2759	33090	GO:0009507; GO:0016021; GO:0005886; GO:0015079	chloroplast [GO:0009507]; integral component of membrane [GO:0016021]; plasma membrane [GO:0005886]; potassium ion transmembrane transporter activity [GO:0015079]
Q9C757	INT2 At1g30220 F12P21.2	Probable inositol transporter 2		2759	33090	GO:0046323; GO:1904659; GO:0005355; GO:0035428; GO:0005887; GO:0015798; GO:0005366; GO:0005886; GO:0090406; GO:0015992; GO:0023052; GO:0005351	integral component of plasma membrane [GO:0005887]; plasma membrane [GO:0005886]; pollen tube [GO:0090406]; glucose transmembrane transporter activity [GO:0005355]; myo-inositol:proton symporter activity [GO:0005366]; sugar:proton symporter activity [GO:0005351]; glucose import [GO:0046323]; glucose transmembrane transport [GO:1904659]; hexose transmembrane transport [GO:0035428]; myo-inositol tr…
Q1IS40	nuoH2 Acid345_1308	NADH-quinone oxidoreductase subunit H 2 (EC 1.6.5.11) (NADH dehydrogenase I subunit H 2) (NDH-1 subunit H 2)		2		GO:0016021; GO:0016655; GO:0005886; GO:0048038	integral component of membrane [GO:0016021]; plasma membrane [GO:0005886]; oxidoreductase activity, acting on NAD(P)H, quinone or similar compound as acceptor [GO:0016655]; quinone binding [GO:0048038]
Q8LEA8	EID1 At4g02440 T14P8.22	Phytochrome A-associated F-box protein (Empfindlicher im dunkelroten Licht protein 1)	PATHWAY: Protein modification; protein ubiquitination.	2759	33090	GO:0048366; GO:0005634; GO:0048573; GO:0009585; GO:0010099; GO:0004842	nucleus [GO:0005634]; ubiquitin-protein transferase activity [GO:0004842]; leaf development [GO:0048366]; photoperiodism, flowering [GO:0048573]; red, far-red light phototransduction [GO:0009585]; regulation of photomorphogenesis [GO:0010099]
Q9LRW3	SCL29 At3g13840 MCP4.6	Scarecrow-like protein 29 (AtSCL29) (GRAS family protein 16) (AtGRAS-16)		2759	33090	GO:0005634; GO:0006355; GO:0003700; GO:0006351	nucleus [GO:0005634]; transcription factor activity, sequence-specific DNA binding [GO:0003700]; regulation of transcription, DNA-templated [GO:0006355]; transcription, DNA-templated [GO:0006351]
Q7RZU4	set-2 NCU00269	Histone-lysine N-methyltransferase, H3 lysine-36 specific (EC 2.1.1.43) (SET domain-containing protein 2)		2759	4751	GO:0003677; GO:0006354; GO:0005694; GO:0046975; GO:0005634; GO:0006355	chromosome [GO:0005694]; nucleus [GO:0005634]; DNA binding [GO:0003677]; histone methyltransferase activity (H3-K36 specific) [GO:0046975]; DNA-templated transcription, elongation [GO:0006354]; regulation of transcription, DNA-templated [GO:0006355]
Q7SGP2	pex-6 NCU08373	Peroxisomal biogenesis factor 6 (Peroxin-6)		2759	4751	GO:0005524; GO:0007031	ATP binding [GO:0005524]; peroxisome organization [GO:0007031]
Q9ZVH4	CUL3A CUL3 At1g26830 T2P11.2	Cullin-3A (AtCUL3a)		2759	33090	GO:0005829; GO:0009911; GO:0042787; GO:0009639; GO:0031625	cytosol [GO:0005829]; ubiquitin protein ligase binding [GO:0031625]; positive regulation of flower development [GO:0009911]; protein ubiquitination involved in ubiquitin-dependent protein catabolic process [GO:0042787]; response to red or far red light [GO:0009639]
Q9MA85	PCMP-E83 At3g05340 T12H1.31	Pentatricopeptide repeat-containing protein At3g05340		2759	33090
Q9FKC3	At5g48730 K24G6.6	Pentatricopeptide repeat-containing protein At5g48730, chloroplastic		2759	33090	GO:0009507	chloroplast [GO:0009507]
C1F8X6	ftsH ACP_2036	ATP-dependent zinc metalloprotease FtsH (EC 3.4.24.-)		2		GO:0005524; GO:0016887; GO:0016021; GO:0004222; GO:0005886; GO:0030163; GO:0008270	integral component of membrane [GO:0016021]; plasma membrane [GO:0005886]; ATP binding [GO:0005524]; ATPase activity [GO:0016887]; metalloendopeptidase activity [GO:0004222]; zinc ion binding [GO:0008270]; protein catabolic process [GO:0030163]
Q9FN37	PSKR2 At5g53890 K19P17.5	Phytosulfokine receptor 2 (AtPSKR2) (EC 2.7.11.1) (Phytosulfokine LRR receptor kinase 2)		2759	33090	GO:0005524; GO:0009507; GO:0016021; GO:0001653; GO:0005886; GO:0004674; GO:0007165	chloroplast [GO:0009507]; integral component of membrane [GO:0016021]; plasma membrane [GO:0005886]; ATP binding [GO:0005524]; peptide receptor activity [GO:0001653]; protein serine/threonine kinase activity [GO:0004674]; signal transduction [GO:0007165]
Q84MM9	MOC1 Os06g0610300 LOC_Os06g40780 P0490F09.19	Protein MONOCULM 1		2759	33090	GO:0010014; GO:0005634; GO:0006355; GO:0010223; GO:0043565; GO:0003700; GO:0006351	nucleus [GO:0005634]; sequence-specific DNA binding [GO:0043565]; transcription factor activity, sequence-specific DNA binding [GO:0003700]; meristem initiation [GO:0010014]; regulation of transcription, DNA-templated [GO:0006355]; secondary shoot formation [GO:0010223]; transcription, DNA-templated [GO:0006351]
Q9CAF2	NUDT26 NUDX26 At3g10620 F13M14.9 F18K10.24	Nudix hydrolase 26, chloroplastic (AtNUDT26) (EC 3.6.1.-) (Bis(5'-nucleosyl)-tetraphosphatase (asymmetrical))		2759	33090	GO:0034432; GO:0009507; GO:0008893; GO:0046872; GO:0006753	chloroplast [GO:0009507]; bis(5'-adenosyl)-pentaphosphatase activity [GO:0034432]; guanosine-3',5'-bis(diphosphate) 3'-diphosphatase activity [GO:0008893]; metal ion binding [GO:0046872]; nucleoside phosphate metabolic process [GO:0006753]
Q6Q4D0	TSK BRU1 MGOUN3 At3g18730 MVE11.9	Protein TONSOKU (Protein BRUSHY 1) (Protein MGOUN 3)		2759	33090	GO:0000086; GO:0051301; GO:0016568; GO:0016020; GO:0009933; GO:0005654; GO:0005634; GO:0009934	membrane [GO:0016020]; nucleoplasm [GO:0005654]; nucleus [GO:0005634]; cell division [GO:0051301]; chromatin modification [GO:0016568]; G2/M transition of mitotic cell cycle [GO:0000086]; meristem structural organization [GO:0009933]; regulation of meristem structural organization [GO:0009934]
Q5YQC8	NFA_47610	Putative pterin-4-alpha-carbinolamine dehydratase (PHS) (EC 4.2.1.96) (4-alpha-hydroxy-tetrahydropterin dehydratase) (Pterin carbinolamine dehydratase) (PCD)		2		GO:0008124; GO:0006729	4-alpha-hydroxytetrahydrobiopterin dehydratase activity [GO:0008124]; tetrahydrobiopterin biosynthetic process [GO:0006729]
O82628	VHA-G1 AVMA10 VAG1 VATG1 VMA10 At3g01390 T13O15.3	V-type proton ATPase subunit G1 (V-ATPase subunit G1) (Vacuolar H(+)-ATPase subunit G isoform 1) (Vacuolar proton pump subunit G1)		2759	33090	GO:0015991; GO:0005794; GO:0005829; GO:0000325; GO:0005886; GO:0046933; GO:0016469; GO:0005774; GO:0016471; GO:0005773	cytosol [GO:0005829]; Golgi apparatus [GO:0005794]; plant-type vacuole [GO:0000325]; plasma membrane [GO:0005886]; proton-transporting two-sector ATPase complex [GO:0016469]; vacuolar membrane [GO:0005774]; vacuolar proton-transporting V-type ATPase complex [GO:0016471]; vacuole [GO:0005773]; proton-transporting ATP synthase activity, rotational mechanism [GO:0046933]; ATP hydrolysis coupled prot…
Q9ZPV9	SYP112 At2g18260 T30D6.23	Syntaxin-112 (AtSYP112)		2759	33090	GO:0000149; GO:0031201; GO:0012505; GO:0006887; GO:0016021; GO:0006886; GO:0005634; GO:0005886; GO:0009409; GO:0048278; GO:0006906	endomembrane system [GO:0012505]; integral component of membrane [GO:0016021]; nucleus [GO:0005634]; plasma membrane [GO:0005886]; SNARE complex [GO:0031201]; SNARE binding [GO:0000149]; exocytosis [GO:0006887]; intracellular protein transport [GO:0006886]; response to cold [GO:0009409]; vesicle docking [GO:0048278]; vesicle fusion [GO:0006906]
O49323	CSLD1 At2g33100 F25I18.16	Cellulose synthase-like protein D1 (AtCslD1) (EC 2.4.1.-)		2759	33090	GO:0000139; GO:0071555; GO:0030244; GO:0016760; GO:0016021; GO:0009846	Golgi membrane [GO:0000139]; integral component of membrane [GO:0016021]; cellulose synthase (UDP-forming) activity [GO:0016760]; cell wall organization [GO:0071555]; cellulose biosynthetic process [GO:0030244]; pollen germination [GO:0009846]
Q50L36	ISPS	Isoprene synthase, chloroplastic (PaIspS) (EC 4.2.3.27)		2759	33090	GO:0071485; GO:0071482; GO:0009507; GO:0050993; GO:0043612; GO:0034009; GO:0000287; GO:0009409; GO:0009408	chloroplast [GO:0009507]; isoprene synthase activity [GO:0034009]; magnesium ion binding [GO:0000287]; cellular response to absence of light [GO:0071485]; cellular response to light stimulus [GO:0071482]; dimethylallyl diphosphate metabolic process [GO:0050993]; isoprene biosynthetic process [GO:0043612]; response to cold [GO:0009409]; response to heat [GO:0009408]
Q9SIT6	ABCG5 WBC5 At2g13610 T10F5.15	ABC transporter G family member 5 (ABC transporter ABCG.5) (AtABCG5) (White-brown complex homolog protein 5) (AtWBC5)		2759	33090	GO:0005524; GO:0042626; GO:0016021; GO:0005886; GO:0055085	integral component of membrane [GO:0016021]; plasma membrane [GO:0005886]; ATP binding [GO:0005524]; ATPase activity, coupled to transmembrane movement of substances [GO:0042626]; transmembrane transport [GO:0055085]
Q9SU25	RAP74 TF2Falpha At4g12610 T1P17.200	Transcription initiation factor IIF subunit alpha (TFIIF-alpha) (General transcription factor IIF subunit 1) (Transcription initiation factor RAP74 homolog) (AtRAP74)		2759	33090	GO:0003677; GO:0003824; GO:0005634; GO:0032968; GO:0008022; GO:0006367	nucleus [GO:0005634]; catalytic activity [GO:0003824]; DNA binding [GO:0003677]; protein C-terminus binding [GO:0008022]; positive regulation of transcription elongation from RNA polymerase II promoter [GO:0032968]; transcription initiation from RNA polymerase II promoter [GO:0006367]
Q9SZR0	At4g29890 F27B13.130	Choline monooxygenase, chloroplastic (EC 1.14.15.7)	PATHWAY: Amine and polyamine biosynthesis; betaine biosynthesis via choline pathway; betaine aldehyde from choline (monooxygenase route): step 1/1.	2759	33090	GO:0051537; GO:0019439; GO:0009570; GO:0019133; GO:0019285; GO:0005506; GO:0016708	chloroplast stroma [GO:0009570]; 2 iron, 2 sulfur cluster binding [GO:0051537]; choline monooxygenase activity [GO:0019133]; iron ion binding [GO:0005506]; oxidoreductase activity, acting on paired donors, with incorporation or reduction of molecular oxygen, NAD(P)H as one donor, and incorporation of two atoms of oxygen into one donor [GO:0016708]; aromatic compound catabolic process [GO:0019439]…
Q96303	PHT1-4 PHT4 PT2 At2g38940 T7F6.11	Inorganic phosphate transporter 1-4 (AtPht1;4) (H(+)/Pi cotransporter)		2759	33090	GO:0005794; GO:0005315; GO:0005887; GO:0016020; GO:0005634; GO:0006817; GO:0005886; GO:0009506; GO:0009737; GO:0022891; GO:0015293; GO:0005773	Golgi apparatus [GO:0005794]; integral component of plasma membrane [GO:0005887]; membrane [GO:0016020]; nucleus [GO:0005634]; plasma membrane [GO:0005886]; plasmodesma [GO:0009506]; vacuole [GO:0005773]; inorganic phosphate transmembrane transporter activity [GO:0005315]; substrate-specific transmembrane transporter activity [GO:0022891]; symporter activity [GO:0015293]; phosphate ion transport …
Q6CT46	DBP3 KLLA0C15499g	ATP-dependent RNA helicase DBP3 (EC 3.6.4.13)		2759	4751	GO:0005524; GO:0004004; GO:0003723; GO:0000464; GO:0005730; GO:0030687; GO:0000027	nucleolus [GO:0005730]; preribosome, large subunit precursor [GO:0030687]; ATP binding [GO:0005524]; ATP-dependent RNA helicase activity [GO:0004004]; RNA binding [GO:0003723]; endonucleolytic cleavage in ITS1 upstream of 5.8S rRNA from tricistronic rRNA transcript (SSU-rRNA, 5.8S rRNA, LSU-rRNA) [GO:0000464]; ribosomal large subunit assembly [GO:0000027]
Q94F08	HIPL2 At5g62630 MRG21.4	HIPL2 protein		2759	33090	GO:0031225; GO:0046658; GO:0005975; GO:0016901; GO:0005886; GO:0048038	anchored component of membrane [GO:0031225]; anchored component of plasma membrane [GO:0046658]; plasma membrane [GO:0005886]; oxidoreductase activity, acting on the CH-OH group of donors, quinone or similar compound as acceptor [GO:0016901]; quinone binding [GO:0048038]; carbohydrate metabolic process [GO:0005975]
Q0JP99	Os01g0234100 LOC_Os01g13300 P0702F03.19	B3 domain-containing protein Os01g0234100		2759	33090	GO:0003677; GO:0005634; GO:0006355; GO:0006351	nucleus [GO:0005634]; DNA binding [GO:0003677]; regulation of transcription, DNA-templated [GO:0006355]; transcription, DNA-templated [GO:0006351]
Q8VYY5	NCRK At2g28250 T3B23.8	Receptor-like serine/threonine-protein kinase NCRK (EC 2.7.11.1)		2759	33090	GO:0005524; GO:0051020; GO:0012505; GO:0005768; GO:0010008; GO:0016021; GO:0031902; GO:0005886; GO:0004674; GO:0010089	endomembrane system [GO:0012505]; endosome [GO:0005768]; endosome membrane [GO:0010008]; integral component of membrane [GO:0016021]; late endosome membrane [GO:0031902]; plasma membrane [GO:0005886]; ATP binding [GO:0005524]; GTPase binding [GO:0051020]; protein serine/threonine kinase activity [GO:0004674]; xylem development [GO:0010089]
O24301	SUS2	Sucrose synthase 2 (EC 2.4.1.13) (Sucrose-UDP glucosyltransferase 2)		2759	33090	GO:0005985; GO:0016157	sucrose synthase activity [GO:0016157]; sucrose metabolic process [GO:0005985]
Q38799	PDH2 MAB1 At5g50850 K16E14.1	Pyruvate dehydrogenase E1 component subunit beta-1, mitochondrial (PDHE1-B) (EC 1.2.4.1) (Protein MACCI-BOU)		2759	33090	GO:0006086; GO:0048046; GO:0042742; GO:0006096; GO:0005759; GO:0005739; GO:0005730; GO:0004739; GO:0005774	apoplast [GO:0048046]; mitochondrial matrix [GO:0005759]; mitochondrion [GO:0005739]; nucleolus [GO:0005730]; vacuolar membrane [GO:0005774]; pyruvate dehydrogenase (acetyl-transferring) activity [GO:0004739]; acetyl-CoA biosynthetic process from pyruvate [GO:0006086]; defense response to bacterium [GO:0042742]; glycolytic process [GO:0006096]
O23024	YUC3 YUCCA3 At1g04610 T1G11.14	Probable indole-3-pyruvate monooxygenase YUCCA3 (EC 1.14.13.168) (Flavin-containing monooxygenase YUCCA3)	PATHWAY: Plant hormone metabolism; auxin biosynthesis.	2759	33090	GO:0004499; GO:0050661; GO:0009851; GO:0050660; GO:0103075; GO:0004497; GO:0055114	flavin adenine dinucleotide binding [GO:0050660]; indole-3-pyruvate monooxygenase activity [GO:0103075]; monooxygenase activity [GO:0004497]; N,N-dimethylaniline monooxygenase activity [GO:0004499]; NADP binding [GO:0050661]; auxin biosynthetic process [GO:0009851]; oxidation-reduction process [GO:0055114]
A0AQW4	TCP12 BRC2 At1g68800 F14K14.9	Transcription factor TCP12 (Protein BRANCHED 2)		2759	33090	GO:0003677; GO:0007275; GO:0005634; GO:2000032; GO:0006355; GO:0003700; GO:0006351	nucleus [GO:0005634]; DNA binding [GO:0003677]; transcription factor activity, sequence-specific DNA binding [GO:0003700]; multicellular organism development [GO:0007275]; regulation of secondary shoot formation [GO:2000032]; regulation of transcription, DNA-templated [GO:0006355]; transcription, DNA-templated [GO:0006351]
P34105		NADP-dependent malic enzyme (NADP-ME) (EC 1.1.1.40)		2759	33090	GO:0051287; GO:0005737; GO:0004471; GO:0004473; GO:0006108; GO:0046872; GO:0008948	cytoplasm [GO:0005737]; malate dehydrogenase (decarboxylating) (NAD+) activity [GO:0004471]; malate dehydrogenase (decarboxylating) (NADP+) activity [GO:0004473]; metal ion binding [GO:0046872]; NAD binding [GO:0051287]; oxaloacetate decarboxylase activity [GO:0008948]; malate metabolic process [GO:0006108]
Q94B77	FH5 FHP5 At5g54650 MRB17.15	Formin-like protein 5 (AtFH5) (AtFORMIN-5) (Formin homology 2 domain-containing protein 5)		2759	33090	GO:0003779; GO:0030041; GO:0045010; GO:0005618; GO:0005737; GO:0009960; GO:0016021; GO:0009524; GO:0048317	cell wall [GO:0005618]; cytoplasm [GO:0005737]; integral component of membrane [GO:0016021]; phragmoplast [GO:0009524]; actin binding [GO:0003779]; actin filament polymerization [GO:0030041]; actin nucleation [GO:0045010]; endosperm development [GO:0009960]; seed morphogenesis [GO:0048317]
Q9S7Z8	PIN3 At1g70940 F15H11.14	Auxin efflux carrier component 3 (AtPIN3)		2759	33090	GO:0010315; GO:0010329; GO:0010252; GO:0009926; GO:0009734; GO:0009986; GO:0005783; GO:0009630; GO:0016021; GO:0016328; GO:0005886; GO:0009958; GO:0009416; GO:0048364; GO:0048767; GO:0048766; GO:0009606; GO:0012506	cell surface [GO:0009986]; endoplasmic reticulum [GO:0005783]; integral component of membrane [GO:0016021]; lateral plasma membrane [GO:0016328]; plasma membrane [GO:0005886]; vesicle membrane [GO:0012506]; auxin efflux transmembrane transporter activity [GO:0010329]; auxin efflux [GO:0010315]; auxin homeostasis [GO:0010252]; auxin polar transport [GO:0009926]; auxin-activated signaling pathway […
Q8S3J3	HIUH	Hydroxyisourate hydrolase (HIU hydrolase) (HIUHase) (EC 3.5.2.17)	PATHWAY: Purine metabolism; urate degradation; (S)-allantoin from urate: step 2/3.	2759	33090	GO:0008422; GO:0005975; GO:1901657; GO:0033971; GO:0016021; GO:0005778; GO:0006144; GO:0019628	integral component of membrane [GO:0016021]; peroxisomal membrane [GO:0005778]; beta-glucosidase activity [GO:0008422]; hydroxyisourate hydrolase activity [GO:0033971]; carbohydrate metabolic process [GO:0005975]; glycosyl compound metabolic process [GO:1901657]; purine nucleobase metabolic process [GO:0006144]; urate catabolic process [GO:0019628]
Q9ZQ81	PAP9 At2g03450 T4M8.12	Probable inactive purple acid phosphatase 9		2759	33090	GO:0003993; GO:0016311; GO:0005576; GO:0046872	extracellular region [GO:0005576]; acid phosphatase activity [GO:0003993]; metal ion binding [GO:0046872]; dephosphorylation [GO:0016311]
Q9LV11	AHA11 At5g62670 MRG21.9	ATPase 11, plasma membrane-type (EC 3.6.3.6) (Proton pump 11)		2759	33090	GO:0005524; GO:0006754; GO:1902600; GO:0008553; GO:0005887; GO:0043231; GO:0016020; GO:0046872; GO:0005886; GO:0051453	integral component of plasma membrane [GO:0005887]; intracellular membrane-bounded organelle [GO:0043231]; membrane [GO:0016020]; plasma membrane [GO:0005886]; ATP binding [GO:0005524]; hydrogen-exporting ATPase activity, phosphorylative mechanism [GO:0008553]; metal ion binding [GO:0046872]; ATP biosynthetic process [GO:0006754]; hydrogen ion transmembrane transport [GO:1902600]; regulation of i…
Q4WRX4	dus3 AFUA_1G14770	tRNA-dihydrouridine(47) synthase [NAD(P)(+)] (EC 1.3.1.89) (tRNA-dihydrouridine synthase 3)		2759	4751	GO:0005737; GO:0050660; GO:0046872; GO:0005634; GO:0017150	cytoplasm [GO:0005737]; nucleus [GO:0005634]; flavin adenine dinucleotide binding [GO:0050660]; metal ion binding [GO:0046872]; tRNA dihydrouridine synthase activity [GO:0017150]
Q8L7V3	At5g64030 MBM17.13	Probable methyltransferase PMT26 (EC 2.1.1.-)		2759	33090	GO:0005794; GO:0000139; GO:0005768; GO:0016021; GO:0008168; GO:0005802	endosome [GO:0005768]; Golgi apparatus [GO:0005794]; Golgi membrane [GO:0000139]; integral component of membrane [GO:0016021]; trans-Golgi network [GO:0005802]; methyltransferase activity [GO:0008168]
Q69VG1	CIGR1 Os07g0545800 LOC_Os07g36170 OsJ_24639 P0006G05.102	Chitin-inducible gibberellin-responsive protein 1		2759	33090	GO:0005634; GO:0006355; GO:0043565; GO:0003700; GO:0006351	nucleus [GO:0005634]; sequence-specific DNA binding [GO:0043565]; transcription factor activity, sequence-specific DNA binding [GO:0003700]; regulation of transcription, DNA-templated [GO:0006355]; transcription, DNA-templated [GO:0006351]
Q0WV90	TPR1 MOS10 At1g80490 F7H12 T21F11.18	Topless-related protein 1 (Protein MODIFIER OF SNC1 10)		2759	33090	GO:0005829; GO:0005634; GO:0010072; GO:0006355; GO:0006351	cytosol [GO:0005829]; nucleus [GO:0005634]; primary shoot apical meristem specification [GO:0010072]; regulation of transcription, DNA-templated [GO:0006355]; transcription, DNA-templated [GO:0006351]
P93531	CYP71D7	Cytochrome P450 71D7 (EC 1.14.-.-)		2759	33090	GO:0020037; GO:0005506; GO:0004497; GO:0016705	heme binding [GO:0020037]; iron ion binding [GO:0005506]; monooxygenase activity [GO:0004497]; oxidoreductase activity, acting on paired donors, with incorporation or reduction of molecular oxygen [GO:0016705]
A4QLP8	psaC	Photosystem I iron-sulfur center (EC 1.97.1.12) (9 kDa polypeptide) (PSI-C) (Photosystem I subunit VII) (PsaC)		2759	33090	GO:0051539; GO:0009535; GO:0009055; GO:0046872; GO:0016491; GO:0009773; GO:0009522	chloroplast thylakoid membrane [GO:0009535]; photosystem I [GO:0009522]; 4 iron, 4 sulfur cluster binding [GO:0051539]; electron carrier activity [GO:0009055]; metal ion binding [GO:0046872]; oxidoreductase activity [GO:0016491]; photosynthetic electron transport in photosystem I [GO:0009773]
Q09923	yakc SPAC1F7.12 SPAC21E11.01	Aldo-keto reductase yakc [NADP(+)] (EC 1.1.1.-)		2759	4751	GO:0005829; GO:0005634; GO:0016614	cytosol [GO:0005829]; nucleus [GO:0005634]; oxidoreductase activity, acting on CH-OH group of donors [GO:0016614]
O82318	At2g25790 F17H15.18	Probably inactive leucine-rich repeat receptor-like protein kinase At2g25790		2759	33090	GO:0005524; GO:0005783; GO:0016021; GO:0005886; GO:0004672	endoplasmic reticulum [GO:0005783]; integral component of membrane [GO:0016021]; plasma membrane [GO:0005886]; ATP binding [GO:0005524]; protein kinase activity [GO:0004672]
Q9SIB4	WOX3 PRS At2g28610 T8O18.10	WUSCHEL-related homeobox 3 (Protein PRESSED FLOWER)		2759	33090	GO:0003677; GO:0009943; GO:0048513; GO:0030154; GO:0008283; GO:0009947; GO:0009908; GO:0005634; GO:0010865; GO:0003700; GO:0006351	nucleus [GO:0005634]; DNA binding [GO:0003677]; transcription factor activity, sequence-specific DNA binding [GO:0003700]; adaxial/abaxial axis specification [GO:0009943]; animal organ development [GO:0048513]; cell differentiation [GO:0030154]; cell proliferation [GO:0008283]; centrolateral axis specification [GO:0009947]; flower development [GO:0009908]; stipule development [GO:0010865]; transc…
Q4WLT9	atg9 AFUA_6G12350	Autophagy-related protein 9		2759	4751	GO:0000139; GO:0006914; GO:0030659; GO:0005789; GO:0000329; GO:0016021; GO:0034045; GO:0015031	cytoplasmic vesicle membrane [GO:0030659]; endoplasmic reticulum membrane [GO:0005789]; fungal-type vacuole membrane [GO:0000329]; Golgi membrane [GO:0000139]; integral component of membrane [GO:0016021]; pre-autophagosomal structure membrane [GO:0034045]; autophagy [GO:0006914]; protein transport [GO:0015031]
Q43007	PLD1 Os01g0172400 LOC_Os01g07760 OsJ_00559	Phospholipase D alpha 1 (PLD alpha 1) (EC 3.1.4.4) (Choline phosphatase 1) (Phosphatidylcholine-hydrolyzing phospholipase D 1)		2759	33090	GO:0070290; GO:0005509; GO:0016042; GO:0016020; GO:0046470; GO:0004630	membrane [GO:0016020]; calcium ion binding [GO:0005509]; N-acylphosphatidylethanolamine-specific phospholipase D activity [GO:0070290]; phospholipase D activity [GO:0004630]; lipid catabolic process [GO:0016042]; phosphatidylcholine metabolic process [GO:0046470]
Q5AZQ5	fis1 AN6225	Mitochondria fission 1 protein		2759	4751	GO:0016021; GO:0000266; GO:0005741	integral component of membrane [GO:0016021]; mitochondrial outer membrane [GO:0005741]; mitochondrial fission [GO:0000266]
Q84TF0	AKR4C10 At2g37790 T8P21.30	Aldo-keto reductase family 4 member C10 (EC 1.1.1.-)		2759	33090	GO:0005829; GO:0005634; GO:0016491	cytosol [GO:0005829]; nucleus [GO:0005634]; oxidoreductase activity [GO:0016491]
Q7PC88	ABCG31 PDR3 At2g29940 F23F1.14	ABC transporter G family member 31 (ABC transporter ABCG.31) (AtABCG31) (Pleiotropic drug resistance protein 3)		2759	33090	GO:0005524; GO:0042626; GO:0006855; GO:0016021; GO:0005886; GO:0009506	integral component of membrane [GO:0016021]; plasma membrane [GO:0005886]; plasmodesma [GO:0009506]; ATP binding [GO:0005524]; ATPase activity, coupled to transmembrane movement of substances [GO:0042626]; drug transmembrane transport [GO:0006855]
P53535	STP-1	Alpha-1,4 glucan phosphorylase L-2 isozyme, chloroplastic/amyloplastic (EC 2.4.1.1) (Starch phosphorylase L-2)		2759	33090	GO:0009501; GO:0005975; GO:0009507; GO:0008184; GO:0030170	amyloplast [GO:0009501]; chloroplast [GO:0009507]; glycogen phosphorylase activity [GO:0008184]; pyridoxal phosphate binding [GO:0030170]; carbohydrate metabolic process [GO:0005975]
Q2PCF1	PDR2	Pleiotropic drug resistance protein 2 (NpPDR2)		2759	33090	GO:0005524; GO:0016887; GO:0016021; GO:0006810	integral component of membrane [GO:0016021]; ATP binding [GO:0005524]; ATPase activity [GO:0016887]; transport [GO:0006810]
P40267		Histone H1		2759	33090	GO:0003677; GO:0000786; GO:0006334; GO:0005634	nucleosome [GO:0000786]; nucleus [GO:0005634]; DNA binding [GO:0003677]; nucleosome assembly [GO:0006334]
Q10QE9	Os03g0199100 LOC_Os03g10240 OsJ_009426	UPF0496 protein 1		2759	33090	GO:0016021	integral component of membrane [GO:0016021]
Q2MIA6	psbM	Photosystem II reaction center protein M (PSII-M)		2759	33090	GO:0009535; GO:0016021; GO:0019684; GO:0009523	chloroplast thylakoid membrane [GO:0009535]; integral component of membrane [GO:0016021]; photosystem II [GO:0009523]; photosynthesis, light reaction [GO:0019684]
Q43463		Ras-related protein Rab7		2759	33090	GO:0005525; GO:0003924; GO:0005622; GO:0006886; GO:0006913; GO:0005886; GO:0007264	intracellular [GO:0005622]; plasma membrane [GO:0005886]; GTP binding [GO:0005525]; GTPase activity [GO:0003924]; intracellular protein transport [GO:0006886]; nucleocytoplasmic transport [GO:0006913]; small GTPase mediated signal transduction [GO:0007264]
C1F3T7	efp ACP_2876	Elongation factor P (EF-P)	PATHWAY: Protein biosynthesis; polypeptide chain elongation. {ECO:0000255|HAMAP-Rule:MF_00141}.	2		GO:0005737; GO:0003746	cytoplasm [GO:0005737]; translation elongation factor activity [GO:0003746]
Q8LW53	chlN-1; chlN-2	Light-independent protochlorophyllide reductase subunit N (DPOR subunit N) (LI-POR subunit N) (EC 1.3.7.7)	PATHWAY: Porphyrin-containing compound metabolism; chlorophyll biosynthesis (light-independent). {ECO:0000255|HAMAP-Rule:MF_00352}.	2759	33090	GO:0051539; GO:0005524; GO:0009507; GO:0036068; GO:0046872; GO:0016730; GO:0016636; GO:0019685	chloroplast [GO:0009507]; 4 iron, 4 sulfur cluster binding [GO:0051539]; ATP binding [GO:0005524]; metal ion binding [GO:0046872]; oxidoreductase activity, acting on iron-sulfur proteins as donors [GO:0016730]; oxidoreductase activity, acting on the CH-CH group of donors, iron-sulfur protein as acceptor [GO:0016636]; light-independent chlorophyll biosynthetic process [GO:0036068]; photosynthesis,…
Q4VCM1	PSAT LCAT2 PSAT1 At1g04010 F21M11.5	Phospholipid--sterol O-acyltransferase (EC 2.3.1.-) (Lecithin-cholesterol acyltransferase-like 2)		2759	33090	GO:0005783; GO:0016021; GO:0043231; GO:0010150; GO:0031090; GO:0080096; GO:0004607; GO:0080095; GO:0016127; GO:0034434	endoplasmic reticulum [GO:0005783]; integral component of membrane [GO:0016021]; intracellular membrane-bounded organelle [GO:0043231]; organelle membrane [GO:0031090]; phosphatidate-sterol O-acyltransferase activity [GO:0080096]; phosphatidylcholine-sterol O-acyltransferase activity [GO:0004607]; phosphatidylethanolamine-sterol O-acyltransferase activity [GO:0080095]; leaf senescence [GO:0010150…
P55631	NGR_a01880 y4qJ	Putative transposase y4qJ		2		GO:0003677; GO:0004803; GO:0006313	DNA binding [GO:0003677]; transposase activity [GO:0004803]; transposition, DNA-mediated [GO:0006313]
Q42870	PLSC	1-acyl-sn-glycerol-3-phosphate acyltransferase (1-AGP acyltransferase) (1-AGPAT) (EC 2.3.1.51) (Lysophosphatidic acid acyltransferase) (LPAAT)	PATHWAY: Phospholipid metabolism; CDP-diacylglycerol biosynthesis; CDP-diacylglycerol from sn-glycerol 3-phosphate: step 2/3.	2759	33090	GO:0003841; GO:0016024; GO:0016021	integral component of membrane [GO:0016021]; 1-acylglycerol-3-phosphate O-acyltransferase activity [GO:0003841]; CDP-diacylglycerol biosynthetic process [GO:0016024]
Q3ZJ67	atpE	ATP synthase epsilon chain, chloroplastic (ATP synthase F1 sector epsilon subunit) (F-ATPase epsilon subunit)		2759	33090	GO:0005524; GO:0015986; GO:0009535; GO:0046933; GO:0045261; GO:0046961	chloroplast thylakoid membrane [GO:0009535]; proton-transporting ATP synthase complex, catalytic core F(1) [GO:0045261]; ATP binding [GO:0005524]; proton-transporting ATP synthase activity, rotational mechanism [GO:0046933]; proton-transporting ATPase activity, rotational mechanism [GO:0046961]; ATP synthesis coupled proton transport [GO:0015986]
Q37620	COX3	Cytochrome c oxidase subunit 3 (EC 1.9.3.1) (Cytochrome c oxidase polypeptide III)		2759	33090	GO:0019646; GO:0004129; GO:0016021; GO:0005743	integral component of membrane [GO:0016021]; mitochondrial inner membrane [GO:0005743]; cytochrome-c oxidase activity [GO:0004129]; aerobic electron transport chain [GO:0019646]
Q9M3C3	RPL23AB At3g55280 T26I12.160	60S ribosomal protein L23a-2		2759	33090	GO:0022625; GO:0022626; GO:0016020; GO:0000166; GO:0019843; GO:0009409; GO:0009644; GO:0006979; GO:0000027; GO:0003735; GO:0006412	cytosolic large ribosomal subunit [GO:0022625]; cytosolic ribosome [GO:0022626]; membrane [GO:0016020]; nucleotide binding [GO:0000166]; rRNA binding [GO:0019843]; structural constituent of ribosome [GO:0003735]; response to cold [GO:0009409]; response to high light intensity [GO:0009644]; response to oxidative stress [GO:0006979]; ribosomal large subunit assembly [GO:0000027]; translation [GO:00…
Q9FZ59	PEPR2 At1g17750 F11A6.9	Leucine-rich repeat receptor-like protein kinase PEPR2 (EC 2.7.11.1) (Elicitor peptide 1 receptor 2) (PEP1 receptor 2)		2759	33090	GO:0005524; GO:0042742; GO:0016021; GO:0042277; GO:0005886; GO:0004674; GO:0009753; GO:0009611	integral component of membrane [GO:0016021]; plasma membrane [GO:0005886]; ATP binding [GO:0005524]; peptide binding [GO:0042277]; protein serine/threonine kinase activity [GO:0004674]; defense response to bacterium [GO:0042742]; response to jasmonic acid [GO:0009753]; response to wounding [GO:0009611]
Q2TX26	celB AO090010000314	Endo-beta-1,4-glucanase celB (Endoglucanase celB) (EC 3.2.1.4) (Carboxymethylcellulase celB) (Cellulase B)		2759	4751	GO:0008810; GO:0030245; GO:0005576; GO:0009251	extracellular region [GO:0005576]; cellulase activity [GO:0008810]; cellulose catabolic process [GO:0030245]; glucan catabolic process [GO:0009251]
C4JT27	GET1 UREG_05616	Protein GET1 (Guided entry of tail-anchored proteins 1)		2759	4751	GO:0043529; GO:0005789; GO:0016021; GO:0071816; GO:0006810	endoplasmic reticulum membrane [GO:0005789]; GET complex [GO:0043529]; integral component of membrane [GO:0016021]; tail-anchored membrane protein insertion into ER membrane [GO:0071816]; transport [GO:0006810]
Q93YP9	At1g19450 F18O14.22	Sugar transporter ERD6-like 4		2759	33090	GO:0008643; GO:0016021; GO:0022891; GO:0005774; GO:0005773	integral component of membrane [GO:0016021]; vacuolar membrane [GO:0005774]; vacuole [GO:0005773]; substrate-specific transmembrane transporter activity [GO:0022891]; carbohydrate transport [GO:0008643]
Q9M0Y8	NSF At4g04910 T1J1.4	Vesicle-fusing ATPase (EC 3.6.4.6) (N-ethylmaleimide-sensitive fusion protein) (Vesicular-fusion protein NSF)		2759	33090	GO:0005524; GO:0016887; GO:0005794; GO:0005795; GO:0043001; GO:0048211; GO:0006891; GO:0046872; GO:0005886; GO:0009506; GO:0005773	Golgi apparatus [GO:0005794]; Golgi stack [GO:0005795]; plasma membrane [GO:0005886]; plasmodesma [GO:0009506]; vacuole [GO:0005773]; ATP binding [GO:0005524]; ATPase activity [GO:0016887]; metal ion binding [GO:0046872]; Golgi to plasma membrane protein transport [GO:0043001]; Golgi vesicle docking [GO:0048211]; intra-Golgi vesicle-mediated transport [GO:0006891]
P32979	atpE	ATP synthase epsilon chain, chloroplastic (ATP synthase F1 sector epsilon subunit) (F-ATPase epsilon subunit)		2759	33090	GO:0005524; GO:0015986; GO:0009535; GO:0046933; GO:0045261; GO:0046961	chloroplast thylakoid membrane [GO:0009535]; proton-transporting ATP synthase complex, catalytic core F(1) [GO:0045261]; ATP binding [GO:0005524]; proton-transporting ATP synthase activity, rotational mechanism [GO:0046933]; proton-transporting ATPase activity, rotational mechanism [GO:0046961]; ATP synthesis coupled proton transport [GO:0015986]
Q8H1Z0	CER3 FLP1 WAX2 YRE At5g57800 MTI20.3	Protein ECERIFERUM 3 (Protein FACELESS POLLEN 1) (Protein WAX2) (Protein YORE-YORE)		2759	33090	GO:0043447; GO:0042335; GO:0006723; GO:0005789; GO:0006633; GO:0016021; GO:0005506; GO:0016020; GO:0016491; GO:0005886; GO:0048235; GO:0010025	endoplasmic reticulum membrane [GO:0005789]; integral component of membrane [GO:0016021]; membrane [GO:0016020]; plasma membrane [GO:0005886]; iron ion binding [GO:0005506]; oxidoreductase activity [GO:0016491]; alkane biosynthetic process [GO:0043447]; cuticle development [GO:0042335]; cuticle hydrocarbon biosynthetic process [GO:0006723]; fatty acid biosynthetic process [GO:0006633]; pollen spe…
O49354	COQ3 EMB3002 At2g30920 F7F1.13	Ubiquinone biosynthesis O-methyltransferase, mitochondrial (3-demethylubiquinol 3-O-methyltransferase) (EC 2.1.1.64) (EMBRYO DEFECTIVE 3002) (Polyprenyldihydroxybenzoate methyltransferase) (EC 2.1.1.114)	PATHWAY: Cofactor biosynthesis; ubiquinone biosynthesis. {ECO:0000255|HAMAP-Rule:MF_03190}.	2759	33090	GO:0008425; GO:0008689; GO:0004395; GO:0005740; GO:0005743; GO:0010420; GO:0006744	mitochondrial envelope [GO:0005740]; mitochondrial inner membrane [GO:0005743]; 2-polyprenyl-6-methoxy-1,4-benzoquinone methyltransferase activity [GO:0008425]; 3-demethylubiquinone-9 3-O-methyltransferase activity [GO:0008689]; hexaprenyldihydroxybenzoate methyltransferase activity [GO:0004395]; polyprenyldihydroxybenzoate methyltransferase activity [GO:0010420]; ubiquinone biosynthetic process …
P33543	TMKL1 At3g24660 MSD24.3	Putative kinase-like protein TMKL1		2759	33090	GO:0005524; GO:0016021; GO:0005886; GO:0009506; GO:0004672	integral component of membrane [GO:0016021]; plasma membrane [GO:0005886]; plasmodesma [GO:0009506]; ATP binding [GO:0005524]; protein kinase activity [GO:0004672]
Q3E8W4	ANX2 At5g28680 F4I4.60	Receptor-like protein kinase ANXUR2 (EC 2.7.11.1)		2759	33090	GO:0005524; GO:0016324; GO:0016021; GO:0090404; GO:0004674; GO:0007338	apical plasma membrane [GO:0016324]; integral component of membrane [GO:0016021]; pollen tube tip [GO:0090404]; ATP binding [GO:0005524]; protein serine/threonine kinase activity [GO:0004674]; single fertilization [GO:0007338]
Q9FFN4	BGAL6 At5g63800 MBK5.28	Beta-galactosidase 6 (Lactase 6) (EC 3.2.1.23)		2759	33090	GO:0048046; GO:0004565; GO:0005975; GO:0005618; GO:0048354; GO:0009827; GO:0005773	apoplast [GO:0048046]; cell wall [GO:0005618]; vacuole [GO:0005773]; beta-galactosidase activity [GO:0004565]; carbohydrate metabolic process [GO:0005975]; mucilage biosynthetic process involved in seed coat development [GO:0048354]; plant-type cell wall modification [GO:0009827]
Q0ZJ19	ycf3	Photosystem I assembly protein Ycf3		2759	33090	GO:0009535; GO:0015979	chloroplast thylakoid membrane [GO:0009535]; photosynthesis [GO:0015979]
Q0JM17	AIP1 BAT1 Os01g0549700 LOC_Os01g36890 B1156H12.15-1	DEAD-box ATP-dependent RNA helicase 56 (EC 3.6.4.13) (API5-interacting protein 1)		2759	33090	GO:0005524; GO:0004004; GO:0003723; GO:0010501; GO:0006974; GO:0006406; GO:0000398; GO:0010468; GO:0005681	spliceosomal complex [GO:0005681]; ATP binding [GO:0005524]; ATP-dependent RNA helicase activity [GO:0004004]; RNA binding [GO:0003723]; cellular response to DNA damage stimulus [GO:0006974]; mRNA export from nucleus [GO:0006406]; mRNA splicing, via spliceosome [GO:0000398]; regulation of gene expression [GO:0010468]; RNA secondary structure unwinding [GO:0010501]
O04136		Homeobox protein knotted-1-like 3 (KNAP3)		2759	33090	GO:0003677; GO:0005634; GO:0006355	nucleus [GO:0005634]; DNA binding [GO:0003677]; regulation of transcription, DNA-templated [GO:0006355]
Q2HXL0	RBOHC	Respiratory burst oxidase homolog protein C (EC 1.11.1.-) (EC 1.6.3.-) (NADPH oxidase RBOHC) (StRBOHC)		2759	33090	GO:0005509; GO:0016021; GO:0050664; GO:0004601	integral component of membrane [GO:0016021]; calcium ion binding [GO:0005509]; oxidoreductase activity, acting on NAD(P)H, oxygen as acceptor [GO:0050664]; peroxidase activity [GO:0004601]
C1F3S1	lipB ACP_2861	Octanoyltransferase (EC 2.3.1.181) (Lipoate-protein ligase B) (Lipoyl/octanoyl transferase) (Octanoyl-[acyl-carrier-protein]-protein N-octanoyltransferase)	PATHWAY: Protein modification; protein lipoylation via endogenous pathway; protein N(6)-(lipoyl)lysine from octanoyl-[acyl-carrier-protein]: step 1/2. {ECO:0000255|HAMAP-Rule:MF_00013}.	2		GO:0006464; GO:0005737; GO:0009107; GO:0033819; GO:0016415	cytoplasm [GO:0005737]; lipoyl(octanoyl) transferase activity [GO:0033819]; octanoyltransferase activity [GO:0016415]; cellular protein modification process [GO:0006464]; lipoate biosynthetic process [GO:0009107]
Q9XHM5	GA2OX2	Gibberellin 2-beta-dioxygenase 2 (EC 1.14.11.13) (GA 2-oxidase 2) (Gibberellin 2-beta-hydroxylase 2) (Gibberellin 2-oxidase 2)	PATHWAY: Plant hormone biosynthesis; gibberellin biosynthesis.	2759	33090	GO:0045543; GO:0009686; GO:0005506	gibberellin 2-beta-dioxygenase activity [GO:0045543]; iron ion binding [GO:0005506]; gibberellin biosynthetic process [GO:0009686]
Q7Y1V5	CYP78A11 PLA1 Os10g0403000 LOC_Os10g26340 OSJNBa0044A10.17	Cytochrome P450 78A11 (EC 1.14.-.-) (Protein PLASTOCHRON1)		2759	33090	GO:0020037; GO:0016021; GO:0005506; GO:0016020; GO:0007275; GO:0016709; GO:0040008; GO:0048504; GO:0044550	integral component of membrane [GO:0016021]; membrane [GO:0016020]; heme binding [GO:0020037]; iron ion binding [GO:0005506]; oxidoreductase activity, acting on paired donors, with incorporation or reduction of molecular oxygen, NAD(P)H as one donor, and incorporation of one atom of oxygen [GO:0016709]; multicellular organism development [GO:0007275]; regulation of growth [GO:0040008]; regulation…
Q9CAL3	CRK2 At1g70520 F24J13.9	Cysteine-rich receptor-like protein kinase 2 (Cysteine-rich RLK2) (EC 2.7.11.-)		2759	33090	GO:0005524; GO:0006952; GO:0016021; GO:0005886; GO:0009506; GO:0046777; GO:0004674; GO:0010193	integral component of membrane [GO:0016021]; plasma membrane [GO:0005886]; plasmodesma [GO:0009506]; ATP binding [GO:0005524]; protein serine/threonine kinase activity [GO:0004674]; defense response [GO:0006952]; protein autophosphorylation [GO:0046777]; response to ozone [GO:0010193]
Q42485	ZFP1 At1g80730 F23A5.8	Zinc finger protein 1		2759	33090	GO:0046872; GO:0009640; GO:0006355; GO:0003700	metal ion binding [GO:0046872]; transcription factor activity, sequence-specific DNA binding [GO:0003700]; photomorphogenesis [GO:0009640]; regulation of transcription, DNA-templated [GO:0006355]
Q9LQ12	4CLL1 ACOS5 At1g62940 F16P17.9	4-coumarate--CoA ligase-like 1 (EC 6.2.1.-) (4-coumarate--CoA ligase isoform 10) (At4CL10)		2759	33090	GO:0005524; GO:0005737; GO:0005783; GO:0046949; GO:0001676; GO:0004467; GO:0031956; GO:0080110	cytoplasm [GO:0005737]; endoplasmic reticulum [GO:0005783]; ATP binding [GO:0005524]; long-chain fatty acid-CoA ligase activity [GO:0004467]; medium-chain fatty acid-CoA ligase activity [GO:0031956]; fatty-acyl-CoA biosynthetic process [GO:0046949]; long-chain fatty acid metabolic process [GO:0001676]; sporopollenin biosynthetic process [GO:0080110]
Q08902	YOR378W	Drug resistance protein YOR378W		2759	4751	GO:0072488; GO:0008519; GO:0015696; GO:0016021; GO:0005886	integral component of membrane [GO:0016021]; plasma membrane [GO:0005886]; ammonium transmembrane transporter activity [GO:0008519]; ammonium transmembrane transport [GO:0072488]; ammonium transport [GO:0015696]
Q5XET4	EMB975 At2g01860 T23K3.5	Pentatricopeptide repeat-containing protein At2g01860 (Protein EMBRYO DEFECTIVE 975)		2759	33090
Q4ILH3	MCD4 FGSG_01935	GPI ethanolamine phosphate transferase 1 (EC 2.-.-.-)	PATHWAY: Glycolipid biosynthesis; glycosylphosphatidylinositol-anchor biosynthesis.	2759	4751	GO:0015867; GO:0006506; GO:0071555; GO:0005789; GO:0009277; GO:0000324; GO:0016021; GO:0051377; GO:0008484	endoplasmic reticulum membrane [GO:0005789]; fungal-type cell wall [GO:0009277]; fungal-type vacuole [GO:0000324]; integral component of membrane [GO:0016021]; mannose-ethanolamine phosphotransferase activity [GO:0051377]; sulfuric ester hydrolase activity [GO:0008484]; ATP transport [GO:0015867]; cell wall organization [GO:0071555]; GPI anchor biosynthetic process [GO:0006506]
Q04050	ND4 NAD4	NADH-ubiquinone oxidoreductase chain 4 (EC 1.6.5.3) (NADH dehydrogenase subunit 4)		2759	33090	GO:0042773; GO:0008137; GO:0016021; GO:0031966; GO:0070469	integral component of membrane [GO:0016021]; mitochondrial membrane [GO:0031966]; respiratory chain [GO:0070469]; NADH dehydrogenase (ubiquinone) activity [GO:0008137]; ATP synthesis coupled electron transport [GO:0042773]
Q6CHP1	YALI0A06787g	Very-long-chain 3-oxoacyl-CoA reductase (EC 1.1.1.330) (3-ketoacyl-CoA reductase) (3-ketoreductase) (KAR) (Microsomal beta-keto-reductase)	PATHWAY: Lipid metabolism; fatty acid biosynthesis. {ECO:0000250|UniProtKB:P38286}.	2759	4751	GO:0005789; GO:0030497; GO:0016021; GO:0045703	endoplasmic reticulum membrane [GO:0005789]; integral component of membrane [GO:0016021]; ketoreductase activity [GO:0045703]; fatty acid elongation [GO:0030497]
Q7XSQ9	PIP1-2 Os04g0559700 LOC_Os04g47220 OsJ_015100 OSJNBa0084K11.2	Probable aquaporin PIP1-2 (OsPIP1;2) (Plasma membrane intrinsic protein 1-2)		2759	33090	GO:0009992; GO:0015254; GO:0015793; GO:0005887; GO:0034220; GO:0009506; GO:0005773; GO:0015250; GO:0006833	integral component of plasma membrane [GO:0005887]; plasmodesma [GO:0009506]; vacuole [GO:0005773]; glycerol channel activity [GO:0015254]; water channel activity [GO:0015250]; cellular water homeostasis [GO:0009992]; glycerol transport [GO:0015793]; ion transmembrane transport [GO:0034220]; water transport [GO:0006833]
Q20EU8	ycf78 ycf1	Uncharacterized membrane protein ycf78 (RF1) (ycf1)		2759	33090	GO:0031969; GO:0016021	chloroplast membrane [GO:0031969]; integral component of membrane [GO:0016021]
Q38831	IAA13 At2g33310 F4P9.8	Auxin-responsive protein IAA13 (Indoleacetic acid-induced protein 13)		2759	33090	GO:0009734; GO:0005634; GO:0009733; GO:0003700; GO:0006351	nucleus [GO:0005634]; transcription factor activity, sequence-specific DNA binding [GO:0003700]; auxin-activated signaling pathway [GO:0009734]; response to auxin [GO:0009733]; transcription, DNA-templated [GO:0006351]
Q7X6A5	At1g55630 F20N2.6	Pentatricopeptide repeat-containing protein At1g55630		2759	33090
P18260	ATPA	ATP synthase subunit alpha, mitochondrial		2759	33090	GO:0005524; GO:0015991; GO:0015986; GO:0005743; GO:0046933; GO:0045261; GO:0046961	mitochondrial inner membrane [GO:0005743]; proton-transporting ATP synthase complex, catalytic core F(1) [GO:0045261]; ATP binding [GO:0005524]; proton-transporting ATP synthase activity, rotational mechanism [GO:0046933]; proton-transporting ATPase activity, rotational mechanism [GO:0046961]; ATP hydrolysis coupled proton transport [GO:0015991]; ATP synthesis coupled proton transport [GO:0015986]
Q4WT84	clf1 AFUA_1G10200	Pre-mRNA-splicing factor clf1		2759	4751	GO:0008380; GO:0006397; GO:0005681	spliceosomal complex [GO:0005681]; mRNA processing [GO:0006397]; RNA splicing [GO:0008380]
Q9SHY2	YSL7 At1g65730 F1E22.10	Probable metal-nicotianamine transporter YSL7 (Protein YELLOW STRIPE LIKE 7) (AtYSL7)		2759	33090	GO:0016021; GO:0005886; GO:0055085	integral component of membrane [GO:0016021]; plasma membrane [GO:0005886]; transmembrane transport [GO:0055085]
Q9LX27	CML4 At3g59440 F25L23.300	Calmodulin-like protein 4		2759	33090	GO:0005509	calcium ion binding [GO:0005509]
Q9SS60	PCMP-H23 At3g03580 T12J13.14	Pentatricopeptide repeat-containing protein At3g03580		2759	33090	GO:0008270	zinc ion binding [GO:0008270]
P22360	pkiA pki AN5210	Pyruvate kinase (PK) (EC 2.7.1.40)	PATHWAY: Carbohydrate degradation; glycolysis; pyruvate from D-glyceraldehyde 3-phosphate: step 5/5.	2759	4751	GO:0005524; GO:0061621; GO:0005829; GO:0016301; GO:0000287; GO:0030955; GO:0042866; GO:0004743	cytosol [GO:0005829]; ATP binding [GO:0005524]; kinase activity [GO:0016301]; magnesium ion binding [GO:0000287]; potassium ion binding [GO:0030955]; pyruvate kinase activity [GO:0004743]; canonical glycolysis [GO:0061621]; pyruvate biosynthetic process [GO:0042866]
Q6H7J6	YSL14 Os02g0633300 LOC_Os02g42220 OJ1643_A10.18	Probable metal-nicotianamine transporter YSL14 (Protein YELLOW STRIPE LIKE 14) (OsYSL14)		2759	33090	GO:0016021; GO:0055085	integral component of membrane [GO:0016021]; transmembrane transport [GO:0055085]
Q6F2U9	Os03g0586800 LOC_Os03g38980 OSJNBa0010D22.26	Lysine--tRNA ligase (EC 6.1.1.6) (Lysyl-tRNA synthetase) (LysRS)		2759	33090	GO:0005524; GO:0005737; GO:0004824; GO:0006430; GO:0003676	cytoplasm [GO:0005737]; ATP binding [GO:0005524]; lysine-tRNA ligase activity [GO:0004824]; nucleic acid binding [GO:0003676]; lysyl-tRNA aminoacylation [GO:0006430]
Q9LFW3	COBL4 At5g15630 F14F8_10	COBRA-like protein 4		2759	33090	GO:0031225; GO:0016049; GO:0010215; GO:0009834; GO:0005886; GO:0005774	anchored component of membrane [GO:0031225]; plasma membrane [GO:0005886]; vacuolar membrane [GO:0005774]; cell growth [GO:0016049]; cellulose microfibril organization [GO:0010215]; plant-type secondary cell wall biogenesis [GO:0009834]
Q8LB01	DAPB2 At3g59890 F24G16.160	4-hydroxy-tetrahydrodipicolinate reductase 2, chloroplastic (HTPA reductase 2) (EC 1.17.1.8)	PATHWAY: Amino-acid biosynthesis; L-lysine biosynthesis via DAP pathway; (S)-tetrahydrodipicolinate from L-aspartate: step 4/4.	2759	33090	GO:0008839; GO:0070402; GO:0009507; GO:0019877; GO:0009089	chloroplast [GO:0009507]; 4-hydroxy-tetrahydrodipicolinate reductase [GO:0008839]; NADPH binding [GO:0070402]; diaminopimelate biosynthetic process [GO:0019877]; lysine biosynthetic process via diaminopimelate [GO:0009089]
A1DHY9	NFIA_089530	Probable endo-1,3(4)-beta-glucanase NFIA_089530 (EC 3.2.1.6) (Mixed-linked glucanase NFIA_089530)		2759	4751	GO:0031225; GO:0030245; GO:0052861; GO:0052862; GO:0005886	anchored component of membrane [GO:0031225]; plasma membrane [GO:0005886]; glucan endo-1,3-beta-glucanase activity, C-3 substituted reducing group [GO:0052861]; glucan endo-1,4-beta-glucanase activity, C-3 substituted reducing group [GO:0052862]; cellulose catabolic process [GO:0030245]
P43288	ASK1 At5g26751 F2P16.21	Shaggy-related protein kinase alpha (EC 2.7.11.1) (ASK-alpha)		2759	33090	GO:0005524; GO:0005829; GO:0042538; GO:0009933; GO:1901002; GO:0004672; GO:0004674; GO:0009651	cytosol [GO:0005829]; ATP binding [GO:0005524]; protein kinase activity [GO:0004672]; protein serine/threonine kinase activity [GO:0004674]; hyperosmotic salinity response [GO:0042538]; meristem structural organization [GO:0009933]; positive regulation of response to salt stress [GO:1901002]; response to salt stress [GO:0009651]
Q8GXT3	BHLH123 EN63 At3g20640 F3H11.2	Transcription factor bHLH123 (Basic helix-loop-helix protein 123) (AtbHLH123) (bHLH 123) (Transcription factor EN 63) (bHLH transcription factor bHLH123)		2759	33090	GO:0003677; GO:0005634; GO:0003700; GO:0006351	nucleus [GO:0005634]; DNA binding [GO:0003677]; transcription factor activity, sequence-specific DNA binding [GO:0003700]; transcription, DNA-templated [GO:0006351]
Q3T4F3	ND2 NAD2	NADH-ubiquinone oxidoreductase chain 2 (EC 1.6.5.3) (NADH dehydrogenase subunit 2)		2759	4751	GO:0042773; GO:0008137; GO:0016021; GO:0005743; GO:0070469	integral component of membrane [GO:0016021]; mitochondrial inner membrane [GO:0005743]; respiratory chain [GO:0070469]; NADH dehydrogenase (ubiquinone) activity [GO:0008137]; ATP synthesis coupled electron transport [GO:0042773]
Q8S926	ATG8E APG8E At2g45170 F4L23 T14P1.2	Autophagy-related protein 8e (Autophagy-related ubiquitin-like modifier ATG8e) (AtAPG8e) (Protein autophagy 8e)		2759	33090	GO:0033110; GO:0005776; GO:0000421; GO:0006914; GO:0009267; GO:0005737; GO:0016020; GO:0005874; GO:0015031	autophagosome [GO:0005776]; autophagosome membrane [GO:0000421]; Cvt vesicle membrane [GO:0033110]; cytoplasm [GO:0005737]; membrane [GO:0016020]; microtubule [GO:0005874]; autophagy [GO:0006914]; cellular response to starvation [GO:0009267]; protein transport [GO:0015031]
Q1ISI9	trpB Acid345_1158	Tryptophan synthase beta chain (EC 4.2.1.20)	PATHWAY: Amino-acid biosynthesis; L-tryptophan biosynthesis; L-tryptophan from chorismate: step 5/5. {ECO:0000255|HAMAP-Rule:MF_00133}.	2		GO:0004834	tryptophan synthase activity [GO:0004834]
Q9MUN8	ycf4	Photosystem I assembly protein Ycf4		2759	33090	GO:0009535; GO:0016021; GO:0015979; GO:0009522	chloroplast thylakoid membrane [GO:0009535]; integral component of membrane [GO:0016021]; photosystem I [GO:0009522]; photosynthesis [GO:0015979]
P48020	HMG1	3-hydroxy-3-methylglutaryl-coenzyme A reductase 1 (HMG-CoA reductase 1) (HMGR) (HMGR1) (EC 1.1.1.34)	PATHWAY: Metabolic intermediate biosynthesis; (R)-mevalonate biosynthesis; (R)-mevalonate from acetyl-CoA: step 3/3.	2759	33090	GO:0050661; GO:0015936; GO:0005789; GO:0004420; GO:0016021; GO:0008299	endoplasmic reticulum membrane [GO:0005789]; integral component of membrane [GO:0016021]; hydroxymethylglutaryl-CoA reductase (NADPH) activity [GO:0004420]; NADP binding [GO:0050661]; coenzyme A metabolic process [GO:0015936]; isoprenoid biosynthetic process [GO:0008299]
[truncated: 2,121 more rows]
