# Supplementary material for: Integrated multi-omic analysis of host-microbiota interactions in acute oak decline
Source: Microbiome. 2018 Jan 30;6:21. doi: 10.1186/s40168-018-0408-5 (PMC5789699; doi:10.1186/s40168-018-0408-5)
Supplement: Supplementary file 4 — Metagenomic gene annotation of sample AT5. MG-RAST gene predictions for sample AT5, based on the Swissprot database. MG-RAST ID 4702457.3. (XLSX 240 kb) [file 40168_2018_408_MOESM4_ESM.xlsx]

## Sheet: Blad1
MG-RAST gene predictions for sample AT5, based on the SWISSPROT database. MG-RAST ID 4702457.3
Entry	Gene names	Protein names	Pathway	Taxonomic lineage IDs (SUPERKINGDOM)	Taxonomic lineage IDs (KINGDOM)	Gene ontology IDs
Q6D2L3	mqo ECA3082	Probable malate:quinone oxidoreductase (EC 1.1.5.4) (MQO) (Malate dehydrogenase [quinone])	PATHWAY: Carbohydrate metabolism; tricarboxylic acid cycle; oxaloacetate from (S)-malate (quinone route): step 1/1. {ECO:0000255|HAMAP-Rule:MF_00212}.	2		GO:0052589; GO:0008924; GO:0006099
Q81BT0	BC_3066	UPF0271 protein BC_3066		2		GO:0005975; GO:0003824
B9LER8	gatA Chy400_1855	Glutamyl-tRNA(Gln) amidotransferase subunit A (Glu-ADT subunit A) (EC 6.3.5.7)		2		GO:0005524; GO:0050567; GO:0006412
B1HZM7	rpmG Bsph_4435	50S ribosomal protein L33		2		GO:0005840; GO:0003735; GO:0006412
Q56894	flgC	Flagellar basal-body rod protein FlgC		2		GO:0030694; GO:0071973
C6DHQ1	trmA PC1_0191	tRNA/tmRNA (uracil-C(5))-methyltransferase (EC 2.1.1.-) (EC 2.1.1.35) (tRNA (uracil(54)-C(5))-methyltransferase) (tRNA(m5U54)-methyltransferase) (RUMT) (tmRNA (uracil(341)-C(5))-methyltransferase)		2		GO:0030697
C6DAJ1	bamA yaeT PC1_0949	Outer membrane protein assembly factor BamA		2		GO:0043165; GO:0009279; GO:0016021; GO:0051205
P33627	TUBA6 TUA6	Tubulin alpha-6 chain (Alpha-6-tubulin)		2759	33090	GO:0005525; GO:0003924; GO:0005737; GO:0005874; GO:0007017; GO:0005200
A8GDA7	kdsA Spro_1994	2-dehydro-3-deoxyphosphooctonate aldolase (EC 2.5.1.55) (3-deoxy-D-manno-octulosonic acid 8-phosphate synthase) (KDO-8-phosphate synthase) (KDO 8-P synthase) (KDOPS) (Phospho-2-dehydro-3-deoxyoctonate aldolase)	PATHWAY: Carbohydrate biosynthesis; 3-deoxy-D-manno-octulosonate biosynthesis; 3-deoxy-D-manno-octulosonate from D-ribulose 5-phosphate: step 2/3. {ECO:0000255|HAMAP-Rule:MF_00056}.; PATHWAY: Bacterial outer membrane biogenesis; lipopolysaccharide biosynthesis. {ECO:0000255|HAMAP-Rule:MF_00056}.	2		GO:0008676; GO:0005737; GO:0019294
Q2NS78	SG1722	UPF0756 membrane protein SG1722		2		GO:0005887
B8H8Y9	rsmG Achl_3932	Ribosomal RNA small subunit methyltransferase G (EC 2.1.1.-) (16S rRNA 7-methylguanosine methyltransferase) (16S rRNA m7G methyltransferase)		2		GO:0005737; GO:0070043
P48866	COX1	Cytochrome c oxidase subunit 1 (EC 1.9.3.1) (Cytochrome c oxidase polypeptide I)	PATHWAY: Energy metabolism; oxidative phosphorylation.	2759		GO:0009060; GO:0005507; GO:0004129; GO:0022900; GO:0020037; GO:0016021; GO:0005506; GO:0005743; GO:0006119; GO:0005886; GO:0070469
P32816	gldA gld	Glycerol dehydrogenase (GDH) (GLDH) (GlyDH) (EC 1.1.1.6)	PATHWAY: Polyol metabolism; glycerol fermentation; glycerone phosphate from glycerol (oxidative route): step 1/2.	2		GO:0019588; GO:0008888; GO:0046872
P07021	yfiB b2605 JW2586	Putative lipoprotein YfiB		2		GO:0009279; GO:0016021; GO:0005886
O22256	PME20 ARATH20 At2g47550 T30B22.15	Probable pectinesterase/pectinesterase inhibitor 20 [Includes: Pectinesterase inhibitor 20 (Pectin methylesterase inhibitor 20); Pectinesterase 20 (PE 20) (EC 3.1.1.11) (Pectin methylesterase 20) (AtPME20)]	PATHWAY: Glycan metabolism; pectin degradation; 2-dehydro-3-deoxy-D-gluconate from pectin: step 1/5.	2759	33090	GO:0045330; GO:0005618; GO:0042545; GO:0004857; GO:0005576; GO:0045490; GO:0030599
P76460	atoE b2223 JW2217	Short-chain fatty acids transporter		2		GO:0016021; GO:0005886; GO:0006810
C6DHY3	lolB PC1_2116	Outer-membrane lipoprotein LolB		2		GO:0009279; GO:0008565
Q31YR1	cbpA SBO_2231	Curved DNA-binding protein		2		GO:0003681; GO:0005737; GO:0009295; GO:0006457
Q38YY6	LCA_0289	Probable phosphoketolase (EC 4.1.2.-)		2		GO:0016832; GO:0005975
P94364	cydA yxkK BSU38760	Cytochrome bd ubiquinol oxidase subunit 1 (EC 1.10.3.-) (Cytochrome d ubiquinol oxidase subunit I)		2		GO:0019646; GO:0070069; GO:0009055; GO:0016021; GO:0046872; GO:0016682; GO:0005886
P24465	CYP71A1	Cytochrome P450 71A1 (EC 1.14.-.-) (ARP-2) (CYPLXXIA1)		2759	33090	GO:0005789; GO:0009835; GO:0020037; GO:0016021; GO:0005506; GO:0004497; GO:0016705
A8GI41	nadK Spro_3685	NAD kinase (EC 2.7.1.23) (ATP-dependent NAD kinase)		2		GO:0005524; GO:0019674; GO:0003951; GO:0006741; GO:0005737; GO:0046872
P14853	COX3 COXIII GlmaxMp04	Cytochrome c oxidase subunit 3 (EC 1.9.3.1) (Cytochrome c oxidase polypeptide III)		2759	33090	GO:0019646; GO:0004129; GO:0016021; GO:0005743
P03009		Probable transposase for transposon Tn903		2		GO:0003677; GO:0006310; GO:0032196
Q819I5	ppk BC_3993	Polyphosphate kinase (EC 2.7.4.1) (ATP-polyphosphate phosphotransferase) (Polyphosphoric acid kinase)		2		GO:0005524; GO:0006799; GO:0008976; GO:0009358
A4IM25	ileS GTNG_1001	Isoleucine--tRNA ligase (EC 6.1.1.5) (Isoleucyl-tRNA synthetase) (IleRS)		2		GO:0005524; GO:0002161; GO:0005737; GO:0004822; GO:0006428; GO:0008270
O86963	glpO	Alpha-glycerophosphate oxidase (EC 1.1.3.21) (Glycerol-3-phosphate oxidase)	PATHWAY: Membrane lipid metabolism; glycerophospholipid metabolism.	2		GO:0006071; GO:0004368; GO:0009331; GO:0006072; GO:0004369; GO:0006650
Q6D8J0	mutH ECA0984	DNA mismatch repair protein MutH (Methyl-directed mismatch repair protein)		2		GO:0003677; GO:0006304; GO:0005737; GO:0004519; GO:0006298
B8I3S9	fhs Ccel_0018	Formate--tetrahydrofolate ligase (EC 6.3.4.3) (Formyltetrahydrofolate synthetase) (FHS) (FTHFS)	PATHWAY: One-carbon metabolism; tetrahydrofolate interconversion. {ECO:0000255|HAMAP-Rule:MF_01543}.	2		GO:0005524; GO:0009396; GO:0004329; GO:0035999
A1JR39	YE2953	UPF0271 protein YE2953		2		GO:0005975; GO:0003824
A5CQ48	prfA CMM_1157	Peptide chain release factor 1 (RF-1)		2		GO:0005737; GO:0016149
Q9SSQ9	PLDALPHA2 PLD2 At1g52570 F6D8.21	Phospholipase D alpha 2 (AtPLDalpha2) (PLD alpha 2) (EC 3.1.4.4) (Choline phosphatase 2) (Phosphatidylcholine-hydrolyzing phospholipase D 2)		2759	33090	GO:0070290; GO:0009738; GO:0005509; GO:0009941; GO:0030136; GO:0009873; GO:0016042; GO:0016020; GO:0046470; GO:0004630; GO:0005773
Q9ZV25	PLL4 At2g28890 F8N16.18	Probable protein phosphatase 2C 23 (AtPP2C23) (EC 3.1.3.16) (Protein POLTERGEIST-LIKE 4) (Protein phosphatase 2C PLL4) (PP2C PLL4)		2759	33090	GO:0048366; GO:0046872; GO:0005634; GO:0005886; GO:0004722
Q07942	anfH	Nitrogenase iron protein 2 (EC 1.18.6.1) (Nitrogenase Fe protein 2) (Nitrogenase component II) (Nitrogenase reductase)		2		GO:0051539; GO:0005524; GO:0018697; GO:0046872; GO:0016612; GO:0009399; GO:0016163
B7NMA6	yohJ ECIAI39_2280	UPF0299 membrane protein YohJ		2		GO:0016021; GO:0005886
P63229	gmhB Z0212 ECs0202	D-glycero-beta-D-manno-heptose-1,7-bisphosphate 7-phosphatase (EC 3.1.3.82) (D,D-heptose 1,7-bisphosphate phosphatase) (HBP phosphatase)	PATHWAY: Nucleotide-sugar biosynthesis; ADP-L-glycero-beta-D-manno-heptose biosynthesis; ADP-L-glycero-beta-D-manno-heptose from D-glycero-beta-D-manno-heptose 7-phosphate: step 2/4.; PATHWAY: Bacterial outer membrane biogenesis; LPS core biosynthesis.	2		GO:0097171; GO:0034200; GO:0005737; GO:0016311; GO:0009244; GO:0000287; GO:0008270
Q1JFE4	serS MGAS10270_Spy1550	Serine--tRNA ligase (EC 6.1.1.11) (Seryl-tRNA synthetase) (SerRS) (Seryl-tRNA(Ser/Sec) synthetase)	PATHWAY: Aminoacyl-tRNA biosynthesis; selenocysteinyl-tRNA(Sec) biosynthesis; L-seryl-tRNA(Sec) from L-serine and tRNA(Sec): step 1/1. {ECO:0000255|HAMAP-Rule:MF_00176}.	2		GO:0005524; GO:0005737; GO:0016260; GO:0097056; GO:0004828; GO:0006434
B1HT97	gpsA Bsph_1921	Glycerol-3-phosphate dehydrogenase [NAD(P)+] (EC 1.1.1.94) (NAD(P)H-dependent glycerol-3-phosphate dehydrogenase)	PATHWAY: Membrane lipid metabolism; glycerophospholipid metabolism. {ECO:0000255|HAMAP-Rule:MF_00394}.	2		GO:0051287; GO:0005975; GO:0046167; GO:0046168; GO:0047952; GO:0004367; GO:0036439; GO:0009331; GO:0006650; GO:0008654
C6DC42	sfsA PC1_3113	Sugar fermentation stimulation protein homolog		2
Q834V4	obg EF_1527	GTPase Obg (EC 3.6.5.-) (GTP-binding protein Obg)		2		GO:0005525; GO:0003924; GO:0005737; GO:0000287; GO:0042254
C6DI79	argH PC1_4058	Argininosuccinate lyase (ASAL) (EC 4.3.2.1) (Arginosuccinase)	PATHWAY: Amino-acid biosynthesis; L-arginine biosynthesis; L-arginine from L-ornithine and carbamoyl phosphate: step 3/3. {ECO:0000255|HAMAP-Rule:MF_00006}.	2		GO:0042450; GO:0004056; GO:0005737
P07642	araC	Arabinose operon regulatory protein		2		GO:0019568; GO:0005737; GO:0043565; GO:0003700; GO:0006351
B2GJ30	acpS KRH_06530	Holo-[acyl-carrier-protein] synthase (Holo-ACP synthase) (EC 2.7.8.7) (4'-phosphopantetheinyl transferase AcpS)		2		GO:0005737; GO:0006633; GO:0008897; GO:0000287
Q6CZZ2	rpsM ECA4009	30S ribosomal protein S13		2		GO:0019843; GO:0005840; GO:0003735; GO:0000049; GO:0006412
Q8ZL81	STM3670	Uncharacterized protein STM3670		2
B8H9C7	aspS Achl_2022	Aspartate--tRNA(Asp/Asn) ligase (EC 6.1.1.23) (Aspartyl-tRNA synthetase) (AspRS) (Non-discriminating aspartyl-tRNA synthetase) (ND-AspRS)		2		GO:0005524; GO:0050560; GO:0005737; GO:0003676; GO:0006418
Q0S2M9	nadE RHA1_ro06432	NH(3)-dependent NAD(+) synthetase (EC 6.3.1.5)	PATHWAY: Cofactor biosynthesis; NAD(+) biosynthesis; NAD(+) from deamido-NAD(+) (ammonia route): step 1/1. {ECO:0000255|HAMAP-Rule:MF_00193}.	2		GO:0005524; GO:0009435; GO:0003952; GO:0008795
Q6D7J9	nagB ECA1326	Glucosamine-6-phosphate deaminase (EC 3.5.99.6) (GlcN6P deaminase) (GNPDA) (Glucosamine-6-phosphate isomerase)	PATHWAY: Amino-sugar metabolism; N-acetylneuraminate degradation; D-fructose 6-phosphate from N-acetylneuraminate: step 5/5. {ECO:0000255|HAMAP-Rule:MF_01241}.	2		GO:0006044; GO:0019262; GO:0005975; GO:0004342; GO:0016787
A4IJK6	rpmD GTNG_0123	50S ribosomal protein L30		2		GO:0015934; GO:0003735; GO:0006412
Q5Z9S8	ABCG42 PDR12 Os06g0554800 LOC_Os06g36090 P0458E11.3-1 P0458E11.3-2	ABC transporter G family member 42 (OsABCG42) (Pleiotropic drug resistance protein 12) (OsPDR12)		2759	33090	GO:0005524; GO:0042626; GO:0016021; GO:0005886; GO:0055085
Q8W468	ARI8 At1g65430 T8F5.21	Probable E3 ubiquitin-protein ligase ARI8 (EC 6.3.2.-) (ARIADNE-like protein ARI8) (Protein ariadne homolog 8)	PATHWAY: Protein modification; protein ubiquitination.	2759	33090	GO:0005737; GO:0016874; GO:0032436; GO:0000209; GO:0042787; GO:0031624; GO:0000151; GO:0061630; GO:0004842; GO:0008270
Q03CY2	trpF LSEI_0076	N-(5'-phosphoribosyl)anthranilate isomerase (PRAI) (EC 5.3.1.24)	PATHWAY: Amino-acid biosynthesis; L-tryptophan biosynthesis; L-tryptophan from chorismate: step 3/5. {ECO:0000255|HAMAP-Rule:MF_00135}.	2		GO:0004640; GO:0000162
B8DHI9	thrS LMHCC_1010	Threonine--tRNA ligase (EC 6.1.1.3) (Threonyl-tRNA synthetase) (ThrRS)		2		GO:0005524; GO:0005737; GO:0046872; GO:0004829; GO:0006435
Q9SYK1	At1g05600 F3F20.5	Pentatricopeptide repeat-containing protein At1g05600		2759	33090
A1R2Y2	upp AAur_0795	Uracil phosphoribosyltransferase (EC 2.4.2.9) (UMP pyrophosphorylase) (UPRTase)	PATHWAY: Pyrimidine metabolism; UMP biosynthesis via salvage pathway; UMP from uracil: step 1/1. {ECO:0000255|HAMAP-Rule:MF_01218}.	2		GO:0005525; GO:0044206; GO:0000287; GO:0004845; GO:0006223
P42102	yxaC BSU40020 S14CR	Uncharacterized protein YxaC		2		GO:0016021; GO:0005886
Q47096	celV	Endoglucanase 5 (EC 3.2.1.4) (Cellulase V) (Endo-1,4-beta-glucanase V) (Endoglucanase V)		2		GO:0008810; GO:0030248; GO:0030245; GO:0005576
C1ET44	rplV BCA_0144	50S ribosomal protein L22		2		GO:0015934; GO:0019843; GO:0003735; GO:0006412
P76053	smrA ydaL b1340 JW1334	Probable DNA endonuclease SmrA (EC 3.1.-.-)		2		GO:0003677; GO:0006259; GO:0004520
Q8FKZ1	gmhB c0241	D-glycero-beta-D-manno-heptose-1,7-bisphosphate 7-phosphatase (EC 3.1.3.82) (D,D-heptose 1,7-bisphosphate phosphatase) (HBP phosphatase)	PATHWAY: Nucleotide-sugar biosynthesis; ADP-L-glycero-beta-D-manno-heptose biosynthesis; ADP-L-glycero-beta-D-manno-heptose from D-glycero-beta-D-manno-heptose 7-phosphate: step 2/4.; PATHWAY: Bacterial outer membrane biogenesis; LPS core biosynthesis.	2		GO:0097171; GO:0034200; GO:0005737; GO:0016311; GO:0009244; GO:0000287; GO:0008270
A5YBJ3	iolA	Methylmalonate semialdehyde dehydrogenase [acylating] (MMSA dehydrogenase) (MMSDH) (MSDH) (EC 1.2.1.27) (Malonate semialdehyde dehydrogenase [acetylating]) (MSA dehydrogenase) (EC 1.2.1.18)	PATHWAY: Polyol metabolism; myo-inositol degradation into acetyl-CoA; acetyl-CoA from myo-inositol: step 7/7. {ECO:0000255|HAMAP-Rule:MF_01670}.	2		GO:0019310; GO:0018478; GO:0004491
A1JNX8	crl YE3203	Sigma factor-binding protein Crl		2		GO:0005737; GO:0045893; GO:0006351
A6TFG7	ghrB KPN78578_38770 KPN_03915	Glyoxylate/hydroxypyruvate reductase B (EC 1.1.1.79) (EC 1.1.1.81)		2		GO:0051287; GO:0005737; GO:0030267; GO:0016618; GO:0005886
P33015	yeeE b2013 JW1995	UPF0394 inner membrane protein YeeE		2		GO:0016021; GO:0005886
Q6D3V0	serS ECA2644	Serine--tRNA ligase (EC 6.1.1.11) (Seryl-tRNA synthetase) (SerRS) (Seryl-tRNA(Ser/Sec) synthetase)	PATHWAY: Aminoacyl-tRNA biosynthesis; selenocysteinyl-tRNA(Sec) biosynthesis; L-seryl-tRNA(Sec) from L-serine and tRNA(Sec): step 1/1. {ECO:0000255|HAMAP-Rule:MF_00176}.	2		GO:0005524; GO:0005737; GO:0016260; GO:0097056; GO:0004828; GO:0006434
Q20F03	rps11	30S ribosomal protein S11, chloroplastic		2759	33090	GO:0009507; GO:0019843; GO:0005840; GO:0003735; GO:0006412
P05341	nifS	Cysteine desulfurase NifS (EC 2.8.1.7) (Nitrogenase metalloclusters biosynthesis protein NifS)		2		GO:0006520; GO:0031071; GO:0051536; GO:0046872; GO:0009399; GO:0030170
Q08636	ntpA EHR_08260	V-type sodium ATPase catalytic subunit A (EC 3.6.3.15) (Na(+)-translocating ATPase subunit A) (V-type sodium pump catalytic subunit A)		2		GO:0005524; GO:0015991; GO:0042777; GO:0046933; GO:0033178; GO:0006814
P23904		Beta-glucanase (EC 3.2.1.73) (1,3-1,4-beta-D-glucan 4-glucanohydrolase) (Endo-beta-1,3-1,4 glucanase) (Lichenase)		2		GO:0005975; GO:0042972
B9ITE9	addA BCQ_1201	ATP-dependent helicase/nuclease subunit A (EC 3.1.-.-) (EC 3.6.4.12) (ATP-dependent helicase/nuclease AddA)		2		GO:0008408; GO:0005524; GO:0004003; GO:0000724; GO:0003690
Q42578	PER53 P53 At5g06720 MPH15.8	Peroxidase 53 (Atperox P53) (EC 1.11.1.7) (ATPA2)		2759	33090	GO:0005794; GO:0002215; GO:0005576; GO:0009908; GO:0020037; GO:0042744; GO:0046872; GO:0004601; GO:0006979
Q2MI72	psbH	Photosystem II reaction center protein H (PSII-H) (Photosystem II 10 kDa phosphoprotein)		2759	33090	GO:0009535; GO:0016021; GO:0042301; GO:0015979; GO:0009523; GO:0050821
Q0ZJ32	atpI GSVIVT00013243001 LOC100246719 VIVICP009	ATP synthase subunit a, chloroplastic (ATP synthase F0 sector subunit a) (F-ATPase subunit IV)		2759	33090	GO:0015986; GO:0009535; GO:0016021; GO:0005886; GO:0046933; GO:0045263
A6T5L4	lamB1 KPN78578_04240 KPN_00433	Maltoporin 1 (Maltose-inducible porin 1)		2		GO:0009279; GO:0006811; GO:0042958; GO:0015481; GO:0046930
Q928P3	lin2489	Ferredoxin--NADP reductase 2 (FNR 2) (Fd-NADP(+) reductase 2) (EC 1.18.1.2)		2		GO:0050661; GO:0004324; GO:0050660
Q6D6C5	hspQ ECA1760	Heat shock protein HspQ		2		GO:0003677; GO:0005737; GO:0009408
P58496	modD Z1962 ECs1694	Putative pyrophosphorylase ModD (EC 2.4.2.-)		2		GO:0009435; GO:0004514
P58718	pdxA2 STM0163	4-hydroxythreonine-4-phosphate dehydrogenase 2 (EC 1.1.1.262) (4-(phosphohydroxy)-L-threonine dehydrogenase 2)	PATHWAY: Cofactor biosynthesis; pyridoxine 5'-phosphate biosynthesis; pyridoxine 5'-phosphate from D-erythrose 4-phosphate: step 4/5.	2		GO:0050570; GO:0051287; GO:0050897; GO:0005737; GO:0000287; GO:0042823; GO:0008615; GO:0008270
Q817W6	tgt BC_4411	Queuine tRNA-ribosyltransferase (EC 2.4.2.29) (Guanine insertion enzyme) (tRNA-guanine transglycosylase)	PATHWAY: tRNA modification; tRNA-queuosine biosynthesis. {ECO:0000255|HAMAP-Rule:MF_00168}.	2		GO:0005737; GO:0046872; GO:0008479; GO:0008616; GO:0006400
Q9FIB4	ABCF2 GCN2 At5g09930 MYH9.14	ABC transporter F family member 2 (ABC transporter ABCF.2) (AtABCF2) (GCN20-type ATP-binding cassette protein GCN2)		2759	33090	GO:0005524; GO:0016887; GO:0005215
Q8ZIZ8	rhaT YPO0334 y0593 YP_0489	L-rhamnose-proton symporter (L-rhamnose-H(+) transport protein)		2		GO:0016021; GO:0005886; GO:0015153; GO:0015293
Q9ZVX2	AMS BHLH21 EN48 At2g16910 F12A24.9	Transcription factor ABORTED MICROSPORES (Basic helix-loop-helix protein 21) (AtbHLH21) (bHLH 21) (Transcription factor EN 48) (bHLH transcription factor bHLH021)		2759	33090	GO:0000978; GO:0048658; GO:0005634; GO:0009555; GO:0006355; GO:0003700; GO:0006351
Q87TB8	greB VP0152	Transcription elongation factor GreB (Transcript cleavage factor GreB)		2		GO:0003677; GO:0032784; GO:0006351
Q07078	HSP81-3 Os09g0482400 P0463D04.35; Os09g0482600 LOC_Os09g30418	Heat shock protein 81-3 (HSP81-3) (Gravity-specific protein GSC 381)		2759	33090	GO:0005524; GO:0005737; GO:0006457; GO:0006950
A3CQM4	rpsL SSA_2111	30S ribosomal protein S12		2		GO:0019843; GO:0015935; GO:0003735; GO:0000049; GO:0006412
C4LAS5	nifH Tola_0650	Nitrogenase iron protein (EC 1.18.6.1) (Nitrogenase Fe protein) (Nitrogenase component II) (Nitrogenase reductase)		2		GO:0051539; GO:0005524; GO:0018697; GO:0046872; GO:0016612; GO:0009399; GO:0016163
Q6D033	epmA yjeA ECA3968	Elongation factor P--(R)-beta-lysine ligase (EF-P--(R)-beta-lysine ligase) (EC 6.3.1.-) (EF-P post-translational modification enzyme A) (EF-P-lysine lysyltransferase)		2		GO:0005524; GO:0016880; GO:0005737; GO:0004824; GO:0006430; GO:0071915
Q7MYF8	rplP plu4719	50S ribosomal protein L16		2		GO:0019843; GO:0005840; GO:0003735; GO:0000049; GO:0006412
C4KZK4	glmM EAT1b_1591	Phosphoglucosamine mutase (EC 5.4.2.10)		2		GO:0005975; GO:0000287; GO:0008966
O31408	argR	Arginine repressor	PATHWAY: Amino-acid biosynthesis; L-arginine biosynthesis [regulation].	2		GO:0003677; GO:0034618; GO:0006526; GO:0005737; GO:0051259; GO:0003700; GO:0006351
P18955	hns hnsA	DNA-binding protein H-NS (Histone-like protein HLP-II)		2		GO:0003677; GO:0005622; GO:0006355; GO:0006351
A8GDS3	lplA Spro_2162	Lipoate-protein ligase A (EC 6.3.1.20) (Lipoate--protein ligase)	PATHWAY: Protein modification; protein lipoylation via exogenous pathway; protein N(6)-(lipoyl)lysine from lipoate: step 1/2. {ECO:0000255|HAMAP-Rule:MF_01602}.; PATHWAY: Protein modification; protein lipoylation via exogenous pathway; protein N(6)-(lipoyl)lysine from lipoate: step 2/2. {ECO:0000255|HAMAP-Rule:MF_01602}.	2		GO:0005524; GO:0005737; GO:0016979; GO:0018055
Q47T99	potA Tfu_0280	Spermidine/putrescine import ATP-binding protein PotA (EC 3.6.3.31)		2		GO:0005524; GO:0043190; GO:0015594; GO:0015595
Q6D8F3	syd ECA1021	Protein Syd		2		GO:0009898
P0ABE6	cybB SF1794 S1478	Cytochrome b561 (Cytochrome b-561)		2		GO:0009055; GO:0016021; GO:0046872; GO:0005886; GO:0022904
C6DG94	slyX PC1_3842	Protein SlyX		2
Q47QS4	hisA Tfu_1155	1-(5-phosphoribosyl)-5-[(5-phosphoribosylamino)methylideneamino] imidazole-4-carboxamide isomerase (EC 5.3.1.16) (Phosphoribosylformimino-5-aminoimidazole carboxamide ribotide isomerase)	PATHWAY: Amino-acid biosynthesis; L-histidine biosynthesis; L-histidine from 5-phospho-alpha-D-ribose 1-diphosphate: step 4/9. {ECO:0000255|HAMAP-Rule:MF_01014}.	2		GO:0003949; GO:0005737; GO:0000105; GO:0004640; GO:0000162
Q9I310	PA1727	Uncharacterized signaling protein PA1727		2		GO:0016021; GO:0005886
A1JPQ9	btuC YE2195	Vitamin B12 import system permease protein BtuC		2		GO:0015235; GO:0016021; GO:0005886
Q18CS6	pyrD CD630_01860	Dihydroorotate dehydrogenase B (NAD(+)), catalytic subunit (DHOD B) (DHODase B) (DHOdehase B) (EC 1.3.1.14) (Dihydroorotate oxidase B) (Orotate reductase (NADH))	PATHWAY: Pyrimidine metabolism; UMP biosynthesis via de novo pathway; orotate from (S)-dihydroorotate (NAD(+) route): step 1/1.	2		GO:0044205; GO:0005737; GO:0004152; GO:0004589
P37148	fxsA	UPF0716 protein FxsA (Suppressor of F exclusion of phage T7) (Fragment)		2		GO:0016021; GO:0005886
Q09ME1	rpl14	50S ribosomal protein L14, chloroplastic		2759	33090	GO:0009507; GO:0015934; GO:0019843; GO:0003735; GO:0006412
Q9RJ61	pafA SCO1640 SCI41.23c	Pup--protein ligase (EC 6.3.1.19) (Proteasome accessory factor A) (Pup-conjugating enzyme)	PATHWAY: Protein degradation; proteasomal Pup-dependent pathway. {ECO:0000255|HAMAP-Rule:MF_02111}.; PATHWAY: Protein modification; protein pupylation. {ECO:0000255|HAMAP-Rule:MF_02111}.	2		GO:0005524; GO:0016879; GO:0000287; GO:0019941; GO:0010498; GO:0070490; GO:0019787
P0C0L3	osmC SF1743 S1876	Peroxiredoxin OsmC (EC 1.11.1.15) (Osmotically-inducible protein C)		2		GO:0005737; GO:0004601; GO:0051920; GO:0006979
Q8ZH72	truC YPO1038 y3143 YP_2813	tRNA pseudouridine synthase C (EC 5.4.99.26) (tRNA pseudouridine(65) synthase) (tRNA pseudouridylate synthase C) (tRNA-uridine isomerase C)		2		GO:0003723; GO:0005829; GO:0009982; GO:0031119
Q6D7H0	nei ECA1355	Endonuclease 8 (DNA glycosylase/AP lyase Nei) (EC 3.2.2.-) (EC 4.2.99.18) (DNA-(apurinic or apyrimidinic site) lyase Nei) (Endonuclease VIII)		2		GO:0006284; GO:0003684; GO:0006289; GO:0000703; GO:0008270
A1JJB7	YE0591	Non-canonical purine NTP phosphatase (EC 3.6.1.-) (Non-standard purine NTP phosphatase) (Nucleoside-triphosphate phosphatase) (NTPase)		2		GO:0046872; GO:0017111; GO:0000166; GO:0009117
P75936	flgD fla FIV flaV b1075 JW1062	Basal-body rod modification protein FlgD		2		GO:0009424; GO:0044781; GO:0071978; GO:0005829
A7PZL3	GSVIVT00026920001 LOC100243180	Probable polygalacturonase (PG) (EC 3.2.1.15) (Pectinase)		2759	33090	GO:0005975; GO:0016021; GO:0004650
P24517	radA STM4579	DNA repair protein RadA (EC 3.6.4.-) (Branch migration protein RadA)		2		GO:0005524; GO:0006281; GO:0008094; GO:0003684; GO:0046872
A4IP94	egsA GTNG_1788	Glycerol-1-phosphate dehydrogenase [NAD(P)+] (G1P dehydrogenase) (G1PDH) (EC 1.1.1.261) (Enantiomeric glycerophosphate synthase) (sn-glycerol-1-phosphate dehydrogenase)		2		GO:0005737; GO:0050492; GO:0046872; GO:0008654
P69551	psbA	Photosystem II protein D1 (PSII D1 protein) (EC 1.10.3.9) (Photosystem II Q(B) protein)		2759	33090	GO:0016168; GO:0009535; GO:0045156; GO:0016021; GO:0046872; GO:0016491; GO:0009772; GO:0009523; GO:0018298; GO:0009635
P52146	arsB	Arsenical pump membrane protein		2		GO:0015105; GO:0015700; GO:0016021; GO:0005886; GO:0046685
A7GSY4	ispH Bcer98_3015	4-hydroxy-3-methylbut-2-enyl diphosphate reductase (EC 1.17.7.4)	PATHWAY: Isoprenoid biosynthesis; dimethylallyl diphosphate biosynthesis; dimethylallyl diphosphate from (2E)-4-hydroxy-3-methylbutenyl diphosphate: step 1/1. {ECO:0000255|HAMAP-Rule:MF_00191}.; PATHWAY: Isoprenoid biosynthesis; isopentenyl diphosphate biosynthesis via DXP pathway; isopentenyl diphosphate from 1-deoxy-D-xylulose 5-phosphate: step 6/6. {ECO:0000255|HAMAP-Rule:MF_00191}.	2		GO:0051538; GO:0051745; GO:0050992; GO:0019288; GO:0046872; GO:0016114
Q37680	ND5 NAD5	NADH-ubiquinone oxidoreductase chain 5 (EC 1.6.5.3) (NADH dehydrogenase subunit 5)		2759	33090	GO:0042773; GO:0008137; GO:0016021; GO:0005743; GO:0070469
Q927Z0	cls lin2646	Cardiolipin synthase (CL synthase) (EC 2.7.8.-)		2		GO:0032049; GO:0008808; GO:0016021; GO:0005886
P93401	ND2 NAD2	NADH-ubiquinone oxidoreductase chain 2 (EC 1.6.5.3) (NADH dehydrogenase subunit 2)		2759	33090	GO:0042773; GO:0008137; GO:0016021; GO:0005743; GO:0070469
C6DFN7	frdD PC1_3761	Fumarate reductase subunit D (Fumarate reductase 13 kDa hydrophobic protein)		2		GO:0006106; GO:0016021; GO:0005886
Q8VZA1	LAC11 At5g03260 F15A17_290 MOK16.17	Laccase-11 (EC 1.10.3.2) (Benzenediol:oxygen oxidoreductase 11) (Diphenol oxidase 11) (Urishiol oxidase 11)		2759	33090	GO:0048046; GO:0005507; GO:0052716; GO:0009809; GO:0046274; GO:0016722
A8GLE5	Spro_4842	UPF0758 protein Spro_4842		2
Q65J10	araA2 BLi02064 BL01182	L-arabinose isomerase 2 (EC 5.3.1.4)	PATHWAY: Carbohydrate degradation; L-arabinose degradation via L-ribulose; D-xylulose 5-phosphate from L-arabinose (bacterial route): step 1/3. {ECO:0000255|HAMAP-Rule:MF_00519}.	2		GO:0019569; GO:0008733; GO:0005737; GO:0030145
Q6CYJ8	glmU ECA4509	Bifunctional protein GlmU [Includes: UDP-N-acetylglucosamine pyrophosphorylase (EC 2.7.7.23) (N-acetylglucosamine-1-phosphate uridyltransferase); Glucosamine-1-phosphate N-acetyltransferase (EC 2.3.1.157)]	PATHWAY: Nucleotide-sugar biosynthesis; UDP-N-acetyl-alpha-D-glucosamine biosynthesis; N-acetyl-alpha-D-glucosamine 1-phosphate from alpha-D-glucosamine 6-phosphate (route II): step 2/2. {ECO:0000255|HAMAP-Rule:MF_01631}.; PATHWAY: Nucleotide-sugar biosynthesis; UDP-N-acetyl-alpha-D-glucosamine biosynthesis; UDP-N-acetyl-alpha-D-glucosamine from N-acetyl-alpha-D-glucosamine 1-phosphate: step 1/1.…	2		GO:0006048; GO:0003977; GO:0000902; GO:0071555; GO:0005737; GO:0019134; GO:0009245; GO:0009103; GO:0000287; GO:0009252; GO:0008360
Q41438	HMG3	3-hydroxy-3-methylglutaryl-coenzyme A reductase 3 (HMG-CoA reductase 3) (EC 1.1.1.34) (HMG3.3)	PATHWAY: Metabolic intermediate biosynthesis; (R)-mevalonate biosynthesis; (R)-mevalonate from acetyl-CoA: step 3/3.	2759	33090	GO:0050661; GO:0015936; GO:0005789; GO:0004420; GO:0016021; GO:0008299
A7FFR1	kdpA YpsIP31758_1108	Potassium-transporting ATPase potassium-binding subunit (ATP phosphohydrolase [potassium-transporting] A chain) (Potassium-binding and translocating subunit A) (Potassium-translocating ATPase A chain)		2		GO:0005887; GO:0030955; GO:0008556
Q6D0E4	djlA ECA3855	Co-chaperone protein DjlA		2		GO:0016021; GO:0005886
Q9CAJ0	HAB1 P2C-HA At1g72770 F28P22.4	Protein phosphatase 2C 16 (AtPP2C16) (EC 3.1.3.16) (AtP2C-HA) (Protein HYPERSENSITIVE TO ABA 1) (Protein phosphatase 2C HAB1) (PP2C HAB1)		2759	33090	GO:0009738; GO:0005737; GO:0046872; GO:0005634; GO:0004722
Q8ZQ25	mdtG STM1154	Multidrug resistance protein MdtG		2		GO:0006855; GO:0016021; GO:0005887; GO:0022857; GO:0005215
P42973	bglA BSU40110	Aryl-phospho-beta-D-glucosidase BglA (EC 3.2.1.86) (6-phospho-beta-glucosidase)		2		GO:0008706; GO:0008422; GO:0005829; GO:1901657; GO:0044724
Q9K951	efp BH2799	Elongation factor P (EF-P)	PATHWAY: Protein biosynthesis; polypeptide chain elongation. {ECO:0000255|HAMAP-Rule:MF_00141}.	2		GO:0005737; GO:0003746
Q8RWI9	ABCG15 WBC15 WBC22 At3g21090 MSA6.13	ABC transporter G family member 15 (ABC transporter ABCG.15) (AtABCG15) (White-brown complex homolog protein 15) (AtWBC15) (White-brown complex homolog protein 22) (AtWBC22)		2759	33090	GO:0005524; GO:0042626; GO:0016021; GO:0005886; GO:0080167; GO:0055085
A0JXJ8	obg Arth_2389	GTPase Obg (EC 3.6.5.-) (GTP-binding protein Obg)		2		GO:0005525; GO:0003924; GO:0005737; GO:0000287; GO:0042254
B1NWD5	atpA	ATP synthase subunit alpha, chloroplastic (EC 3.6.3.14) (ATP synthase F1 sector subunit alpha) (F-ATPase subunit alpha)		2759	33090	GO:0005524; GO:0015991; GO:0015986; GO:0009535; GO:0046933; GO:0045261; GO:0046961
Q9SAK0	EMB2217 At1g79490 T8K14.9	Pentatricopeptide repeat-containing protein At1g79490, mitochondrial (Protein EMBRYO DEFECTIVE 2217)		2759	33090	GO:0005739
B2VGA3	argE ETA_01340	Acetylornithine deacetylase (AO) (Acetylornithinase) (EC 3.5.1.16) (N-acetylornithinase) (NAO)	PATHWAY: Amino-acid biosynthesis; L-arginine biosynthesis; L-ornithine from N(2)-acetyl-L-ornithine (linear): step 1/1. {ECO:0000255|HAMAP-Rule:MF_01108}.	2		GO:0008777; GO:0006526; GO:0050897; GO:0005737; GO:0008237; GO:0008270
O34106	nifH Tery_4136	Nitrogenase iron protein (EC 1.18.6.1) (Nitrogenase Fe protein) (Nitrogenase component II) (Nitrogenase reductase)		2		GO:0051539; GO:0005524; GO:0018697; GO:0046872; GO:0016612; GO:0009399; GO:0016163
O88058	rplT SCO1598 SCI35.20c	50S ribosomal protein L20		2		GO:0022625; GO:0019843; GO:0000027; GO:0003735; GO:0006412
A8G7U3	mtlD Spro_0073	Mannitol-1-phosphate 5-dehydrogenase (EC 1.1.1.17)		2		GO:0050662; GO:0019594; GO:0008926
P9WNU4	polA MT1665	DNA polymerase I (POL I) (EC 2.7.7.7)		2		GO:0008408; GO:0003677; GO:0006281; GO:0006261; GO:0003887
P9WNU5	polA Rv1629 MTCY01B2.21	DNA polymerase I (POL I) (EC 2.7.7.7)		2		GO:0008408; GO:0008409; GO:0003677; GO:0071897; GO:0006281; GO:0006261; GO:0003887; GO:0005618; GO:0005737; GO:0040007; GO:0090305; GO:0005886
P21874	pdhB	Pyruvate dehydrogenase E1 component subunit beta (EC 1.2.4.1)		2		GO:0006096; GO:0004739
P05499	ATP6	ATP synthase subunit a (F-ATPase protein 6)		2759	33090	GO:0015986; GO:0015078; GO:0016021; GO:0005743; GO:0045263
P06533	sinR flaD sin BSU24610	HTH-type transcriptional regulator SinR		2		GO:0010629; GO:0006355; GO:0043565; GO:0030435; GO:0006351
Q7S4V5	rbd-2 NCU02371	Rhomboid protein 2 (EC 3.4.21.-)		2759	4751	GO:0000139; GO:0016021; GO:0004252
A1JPP1	zapA YE3398	Cell division protein ZapA (Z ring-associated protein ZapA)		2		GO:0000917; GO:0005737; GO:0005886
A6TCL4	rplS KPN78578_28740 KPN_02929	50S ribosomal protein L19		2		GO:0005840; GO:0003735; GO:0006412
A1R485	eno AAur_1263	Enolase (EC 4.2.1.11) (2-phospho-D-glycerate hydro-lyase) (2-phosphoglycerate dehydratase)	PATHWAY: Carbohydrate degradation; glycolysis; pyruvate from D-glyceraldehyde 3-phosphate: step 4/5. {ECO:0000255|HAMAP-Rule:MF_00318}.	2		GO:0009986; GO:0005576; GO:0006096; GO:0000287; GO:0004634; GO:0000015
Q70XX8	petB	Cytochrome b6		2759	33090	GO:0009535; GO:0045158; GO:0020037; GO:0016021; GO:0005506; GO:0016491; GO:0015979; GO:0022904
P43282	SAM3	S-adenosylmethionine synthase 3 (AdoMet synthase 3) (EC 2.5.1.6) (Methionine adenosyltransferase 3) (MAT 3)	PATHWAY: Amino-acid biosynthesis; S-adenosyl-L-methionine biosynthesis; S-adenosyl-L-methionine from L-methionine: step 1/1.	2759	33090	GO:0005524; GO:0006556; GO:0005829; GO:0046872; GO:0004478; GO:0006730
Q6D8F7	rlmM ECA1017	Ribosomal RNA large subunit methyltransferase M (EC 2.1.1.186) (23S rRNA (cytidine2498-2'-O)-methyltransferase) (23S rRNA 2'-O-ribose methyltransferase RlmM)		2		GO:0008757; GO:0005737; GO:0006364
P61702	alaS LJ_0474	Alanine--tRNA ligase (EC 6.1.1.7) (Alanyl-tRNA synthetase) (AlaRS)		2		GO:0005524; GO:0004813; GO:0006419; GO:0005737; GO:0000049; GO:0008270
Q82ZW6	valS EF_2931	Valine--tRNA ligase (EC 6.1.1.9) (Valyl-tRNA synthetase) (ValRS)		2		GO:0005524; GO:0002161; GO:0005737; GO:0004832; GO:0006438
C6DC32	hemL PC1_3103	Glutamate-1-semialdehyde 2,1-aminomutase (GSA) (EC 5.4.3.8) (Glutamate-1-semialdehyde aminotransferase) (GSA-AT)	PATHWAY: Porphyrin-containing compound metabolism; protoporphyrin-IX biosynthesis; 5-aminolevulinate from L-glutamyl-tRNA(Glu): step 2/2. {ECO:0000255|HAMAP-Rule:MF_00375}.	2		GO:0005737; GO:0042286; GO:0006782; GO:0030170; GO:0008483
P08834	ND1 NAD1	NADH-ubiquinone oxidoreductase chain 1 (EC 1.6.5.3) (NADH dehydrogenase subunit 1)		2759	33090	GO:0008137; GO:0016021; GO:0005743; GO:0070469
P24502	fliE BSU16200	Flagellar hook-basal body complex protein FliE		2		GO:0009425; GO:0071973; GO:0003774; GO:0005198
C5B7N9	apaH NT01EI_0694	Bis(5'-nucleosyl)-tetraphosphatase, symmetrical (EC 3.6.1.41) (Ap4A hydrolase) (Diadenosine 5',5'''-P1,P4-tetraphosphate pyrophosphohydrolase) (Diadenosine tetraphosphatase)		2		GO:0008803
Q94C77	At4g34220 F10M10.12 F28A23_20	Receptor protein kinase-like protein At4g34220		2759	33090	GO:0005524; GO:0016021; GO:0004672
Q6D465	ECA2529	Probable phosphatase ECA2529 (EC 3.1.3.-)		2		GO:0003677; GO:0006260; GO:0003887; GO:0016791; GO:0008270
C5D3Y4	uppP GWCH70_0186	Undecaprenyl-diphosphatase (EC 3.6.1.27) (Bacitracin resistance protein) (Undecaprenyl pyrophosphate phosphatase)		2		GO:0071555; GO:0016311; GO:0016021; GO:0009252; GO:0005886; GO:0008360; GO:0046677; GO:0050380
Q2MIF7	petD	Cytochrome b6-f complex subunit 4 (17 kDa polypeptide)		2759	33090	GO:0009535; GO:0045158; GO:0045156; GO:0016021; GO:0016491; GO:0009767
B0RIB7	idi CMS2609	Isopentenyl-diphosphate Delta-isomerase (IPP isomerase) (EC 5.3.3.2) (IPP:DMAPP isomerase) (Isopentenyl pyrophosphate isomerase)	PATHWAY: Isoprenoid biosynthesis; dimethylallyl diphosphate biosynthesis; dimethylallyl diphosphate from isopentenyl diphosphate: step 1/1. {ECO:0000255|HAMAP-Rule:MF_00202}.	2		GO:0005737; GO:0050992; GO:0016787; GO:0004452; GO:0008299; GO:0046872
Q6DAW2	rph ECA0140	Ribonuclease PH (RNase PH) (EC 2.7.7.56) (tRNA nucleotidyltransferase)		2		GO:0000049; GO:0009022; GO:0008033; GO:0004549
C6DCQ8	csrA PC1_3210	Carbon storage regulator homolog		2		GO:0003723; GO:0006402; GO:0006109
P42246	ycbN BSU02570	Uncharacterized ABC transporter ATP-binding protein YcbN		2		GO:0005524; GO:0016887; GO:0006810
O33507	ompC	Outer membrane protein C (Porin OmpC) (Fragment)		2		GO:0009279; GO:0006811; GO:0046930; GO:0015288
Q1CEJ3	mdh YPN_3260 YP516_3703	Malate dehydrogenase (EC 1.1.1.37)		2		GO:0030060; GO:0005975; GO:0006108; GO:0006099
B7L5P5	aroD EC55989_1860	3-dehydroquinate dehydratase (3-dehydroquinase) (EC 4.2.1.10) (Type I DHQase) (Type I dehydroquinase) (DHQ1)	PATHWAY: Metabolic intermediate biosynthesis; chorismate biosynthesis; chorismate from D-erythrose 4-phosphate and phosphoenolpyruvate: step 3/7. {ECO:0000255|HAMAP-Rule:MF_00214}.	2		GO:0003855; GO:0009073; GO:0009423
A8AI28	mdtG CKO_02014	Multidrug resistance protein MdtG		2		GO:0005887; GO:0022857
Q42954		Pyruvate kinase, cytosolic isozyme (PK) (EC 2.7.1.40)	PATHWAY: Carbohydrate degradation; glycolysis; pyruvate from D-glyceraldehyde 3-phosphate: step 5/5.	2759	33090	GO:0005524; GO:0005737; GO:0016301; GO:0000287; GO:0030955; GO:0004743
Q94A18	ABCG29 PDR1 At3g16340 MYA6.14 T02O04.17	ABC transporter G family member 29 (ABC transporter ABCG.29) (AtABCG29) (Pleiotropic drug resistance protein 1)		2759	33090	GO:0005524; GO:0042626; GO:0006855; GO:0016021; GO:0015850; GO:1901140; GO:0005886; GO:1901141
P09186	LOX1.3 LOX3	Seed linoleate 9S-lipoxygenase-3 (EC 1.13.11.58) (Lipoxygenase-3) (L-3)	PATHWAY: Lipid metabolism; oxylipin biosynthesis. {ECO:0000255|PROSITE-ProRule:PRU00726}.	2759	33090	GO:0005737; GO:0046872; GO:0016702; GO:0031408
Q9KJ75	mtlA SMU_1185	PTS system mannitol-specific EIICB component (EIICB-Mtl) (EII-Mtl) [Includes: Mannitol permease IIC component (PTS system mannitol-specific EIIC component); Mannitol-specific phosphotransferase enzyme IIB component (EC 2.7.1.197) (PTS system mannitol-specific EIIB component)]		2		GO:0016021; GO:0016301; GO:0009401; GO:0005886; GO:0022872
C0ZIH4	rpsG BBR47_02150	30S ribosomal protein S7		2		GO:0019843; GO:0015935; GO:0003735; GO:0000049; GO:0006412
A4WFX7	ubiD Ent638_3952	3-octaprenyl-4-hydroxybenzoate carboxy-lyase (EC 4.1.1.98) (Polyprenyl p-hydroxybenzoate decarboxylase)	PATHWAY: Cofactor biosynthesis; ubiquinone biosynthesis. {ECO:0000255|HAMAP-Rule:MF_01636}.	2		GO:0008694; GO:0010181; GO:0046872; GO:0016491; GO:0005886; GO:0006744
C0ZA45	rpsR BBR47_59220	30S ribosomal protein S18		2		GO:0019843; GO:0005840; GO:0003735; GO:0006412
Q52987	phnJ RB1454 SMb20762	Alpha-D-ribose 1-methylphosphonate 5-phosphate C-P-lyase (PRPn C-P lyase) (EC 4.7.1.1)		2		GO:0051539; GO:0042916; GO:0098848; GO:0046872; GO:0019700
A4QJW9	rps3	30S ribosomal protein S3, chloroplastic		2759	33090	GO:0009507; GO:0019843; GO:0015935; GO:0003735; GO:0006412
D4GEU6	rutC PANA_4035	Putative aminoacrylate peracid reductase RutC (EC 1.-.-.-)		2		GO:0019740; GO:0016491; GO:0006212
Q6D7E5	zitB ECA1380	Zinc transporter ZitB		2		GO:0016021; GO:0005886; GO:0005385
P60430	rplB SAOUHSC_02509	50S ribosomal protein L2		2		GO:0002181; GO:0022625; GO:0019843; GO:0003735; GO:0016740
Q7YJX0	rps4	30S ribosomal protein S4, chloroplastic		2759	33090	GO:0009507; GO:0019843; GO:0015935; GO:0003735; GO:0006412
A0JWY8	pafA Arth_2178	Pup--protein ligase (EC 6.3.1.19) (Proteasome accessory factor A) (Pup-conjugating enzyme)	PATHWAY: Protein degradation; proteasomal Pup-dependent pathway. {ECO:0000255|HAMAP-Rule:MF_02111}.; PATHWAY: Protein modification; protein pupylation. {ECO:0000255|HAMAP-Rule:MF_02111}.	2		GO:0005524; GO:0016879; GO:0000287; GO:0019941; GO:0010498; GO:0070490; GO:0019787
Q9SKB2	SOBIR1 EVR At2g31880 F20M17.8	Leucine-rich repeat receptor-like serine/threonine/tyrosine-protein kinase SOBIR1 (EC 2.7.10.1) (EC 2.7.11.1) (Protein EVERSHED) (Protein SUPPRESSOR OF BIR1-1)		2759	33090	GO:0005524; GO:0006952; GO:0016021; GO:0018108; GO:0005886; GO:0010942; GO:0031349; GO:0004674; GO:0004713; GO:0004714
Q6D9J1	groS groES ECA0624	10 kDa chaperonin (GroES protein) (Protein Cpn10)		2		GO:0005524; GO:0005737; GO:0006457
P21174	dnaN	DNA polymerase III subunit beta (EC 2.7.7.7) (Fragment)		2		GO:0008408; GO:0003677; GO:0009360; GO:0006260; GO:0003887; GO:0005737
P35620	flhA BSU16390	Flagellar biosynthesis protein FlhA		2		GO:0044780; GO:0016021; GO:0005886; GO:0009306
Q6D1S8	recA ECA3369	Protein RecA (Recombinase A)		2		GO:0005524; GO:0006310; GO:0006281; GO:0008094; GO:0009432; GO:0005737; GO:0003684; GO:0003697
A8GJV5	mug Spro_4301	G/U mismatch-specific DNA glycosylase (EC 3.2.2.28) (Double-strand-specific uracil glycosylase) (Mismatch-specific uracil DNA-glycosylase) (MUG)		2		GO:0003677; GO:0006285; GO:0005737; GO:0008263
Q7HIW6	psbN	Protein PsbN		2759	33090	GO:0009535; GO:0016021; GO:0015979; GO:0009539
P00421	cox3 oxiC	Cytochrome c oxidase subunit 3 (EC 1.9.3.1) (Cytochrome c oxidase polypeptide III)		2759	4751	GO:0019646; GO:0004129; GO:0016021; GO:0005743
A1R5F8	murG AAur_1710	UDP-N-acetylglucosamine--N-acetylmuramyl-(pentapeptide) pyrophosphoryl-undecaprenol N-acetylglucosamine transferase (EC 2.4.1.227) (Undecaprenyl-PP-MurNAc-pentapeptide-UDPGlcNAc GlcNAc transferase)	PATHWAY: Cell wall biogenesis; peptidoglycan biosynthesis. {ECO:0000255|HAMAP-Rule:MF_00033}.	2		GO:0051991; GO:0007049; GO:0051301; GO:0071555; GO:0030259; GO:0009252; GO:0005886; GO:0008360; GO:0050511
A1JLX8	nfo YE1455	Probable endonuclease 4 (EC 3.1.21.2) (Endodeoxyribonuclease IV) (Endonuclease IV)		2		GO:0003677; GO:0006281; GO:0008833; GO:0008270
C1KZH0	rplN Lm4b_02589	50S ribosomal protein L14		2		GO:0015934; GO:0019843; GO:0003735; GO:0006412
B1JQ59	argH YPK_4087	Argininosuccinate lyase (ASAL) (EC 4.3.2.1) (Arginosuccinase)	PATHWAY: Amino-acid biosynthesis; L-arginine biosynthesis; L-arginine from L-ornithine and carbamoyl phosphate: step 3/3. {ECO:0000255|HAMAP-Rule:MF_00006}.	2		GO:0042450; GO:0004056; GO:0005737
Q6D9D2	argR ECA0684	Arginine repressor	PATHWAY: Amino-acid biosynthesis; L-arginine biosynthesis [regulation].	2		GO:0003677; GO:0034618; GO:0006526; GO:0005737; GO:0051259; GO:0003700; GO:0006351
B7USI6	yoaH E2348C_1934	UPF0181 protein YoaH		2
Q6AH26	rplK Lxx02910	50S ribosomal protein L11		2		GO:0070180; GO:0005840; GO:0003735; GO:0006412
B7NGD1	ulaE ECUMN_4730	L-ribulose-5-phosphate 3-epimerase UlaE (EC 5.1.3.22) (L-ascorbate utilization protein E) (L-xylulose-5-phosphate 3-epimerase)	PATHWAY: Cofactor degradation; L-ascorbate degradation; D-xylulose 5-phosphate from L-ascorbate: step 3/4. {ECO:0000255|HAMAP-Rule:MF_01951}.	2		GO:0019854; GO:0034015; GO:0016861
Q6D6A7	mdoH opgH ECA1778	Glucans biosynthesis glucosyltransferase H (EC 2.4.1.-)	PATHWAY: Glycan metabolism; osmoregulated periplasmic glucan (OPG) biosynthesis. {ECO:0000255|HAMAP-Rule:MF_01072}.	2		GO:0009250; GO:0016021; GO:0005886; GO:0016758
P94369	yxlA BSU38710	Putative purine-cytosine permease YxlA		2		GO:0016021; GO:0005886; GO:0055085; GO:0005215
P0A283	crr STM2433	Glucose-specific phosphotransferase enzyme IIA component (EC 2.7.1.-) (EIIA-Glc) (EIII-Glc) (PTS system glucose-specific EIIA component)		2		GO:0034219; GO:0005737; GO:0016301; GO:0009401; GO:0005886; GO:0090563; GO:0043610
Q8XBK7	ttdA Z4414 ECs3944	L(+)-tartrate dehydratase subunit alpha (L-TTD alpha) (EC 4.2.1.32)		2		GO:0051539; GO:0008730; GO:0046872
P33967	bsr	Blasticidin-S deaminase (EC 3.5.4.23)		2		GO:0047711; GO:0046677; GO:0008270
A8AGR9	marC CKO_01550	UPF0056 inner membrane protein MarC		2		GO:0016021; GO:0005886
A9WSH9	pafA RSal33209_2034	Pup--protein ligase (EC 6.3.1.19) (Proteasome accessory factor A) (Pup-conjugating enzyme)	PATHWAY: Protein degradation; proteasomal Pup-dependent pathway. {ECO:0000255|HAMAP-Rule:MF_02111}.; PATHWAY: Protein modification; protein pupylation. {ECO:0000255|HAMAP-Rule:MF_02111}.	2		GO:0005524; GO:0016879; GO:0000287; GO:0019941; GO:0010498; GO:0070490; GO:0019787
C5CC75	rplK Mlut_17290	50S ribosomal protein L11		2		GO:0070180; GO:0005840; GO:0003735; GO:0006412
P36948	rbsC BSU35950	Ribose import permease protein RbsC		2		GO:0016021; GO:0015145; GO:0015749; GO:0005886
Q6DB03	xylG ECA0099	Xylose import ATP-binding protein XylG (EC 3.6.3.17)		2		GO:0005524; GO:0043190; GO:0015614
A1R8T1	rplF AAur_2934	50S ribosomal protein L6		2		GO:0019843; GO:0005840; GO:0003735; GO:0006412
Q8R7I7	nanE TTE2420	Putative N-acetylmannosamine-6-phosphate 2-epimerase (EC 5.1.3.9) (ManNAc-6-P epimerase)	PATHWAY: Amino-sugar metabolism; N-acetylneuraminate degradation; D-fructose 6-phosphate from N-acetylneuraminate: step 3/5. {ECO:0000255|HAMAP-Rule:MF_01235}.	2		GO:0006051; GO:0019262; GO:0047465; GO:0005975
P54238	PGIC1	Glucose-6-phosphate isomerase, cytosolic 1 (GPI) (EC 5.3.1.9) (Phosphoglucose isomerase) (PGI) (Phosphohexose isomerase) (PHI)	PATHWAY: Carbohydrate degradation; glycolysis; D-glyceraldehyde 3-phosphate and glycerone phosphate from D-glucose: step 2/4.	2759	33090	GO:0005737; GO:0006094; GO:0004347; GO:0006096
Q6D8F4	queF ECA1020	NADPH-dependent 7-cyano-7-deazaguanine reductase (EC 1.7.1.13) (7-cyano-7-carbaguanine reductase) (NADPH-dependent nitrile oxidoreductase) (PreQ(0) reductase)	PATHWAY: tRNA modification; tRNA-queuosine biosynthesis. {ECO:0000255|HAMAP-Rule:MF_00817}.	2		GO:0005737; GO:0046857; GO:0033739; GO:0008616
Q835J5	pepT pepT-1 EF_1382	Peptidase T (EC 3.4.11.4) (Aminotripeptidase) (Tripeptidase) (Tripeptide aminopeptidase)		2		GO:0005737; GO:0008237; GO:0043171; GO:0045148; GO:0008270
B1XB69	rhaD ECDH10B_4092	Rhamnulose-1-phosphate aldolase (EC 4.1.2.19)	PATHWAY: Carbohydrate degradation; L-rhamnose degradation; glycerone phosphate from L-rhamnose: step 3/3. {ECO:0000255|HAMAP-Rule:MF_00770}.	2		GO:0005737; GO:0046872; GO:0019301; GO:0008994
P0ACZ5	evgA c2905	Positive transcription regulator EvgA		2		GO:0003677; GO:0005737; GO:0000160; GO:0006355; GO:0006351
Q6D9J6	dsbD ECA0618	Thiol:disulfide interchange protein DsbD (EC 1.8.1.8) (Protein-disulfide reductase) (Disulfide reductase)		2		GO:0045454; GO:0017004; GO:0009055; GO:0016021; GO:0005886; GO:0047134
C6DBV7	lipB PC1_1176	Octanoyltransferase (EC 2.3.1.181) (Lipoate-protein ligase B) (Lipoyl/octanoyl transferase) (Octanoyl-[acyl-carrier-protein]-protein N-octanoyltransferase)	PATHWAY: Protein modification; protein lipoylation via endogenous pathway; protein N(6)-(lipoyl)lysine from octanoyl-[acyl-carrier-protein]: step 1/2. {ECO:0000255|HAMAP-Rule:MF_00013}.	2		GO:0006464; GO:0005737; GO:0009107; GO:0033819; GO:0016415
Q2JTZ2	aspS CYA_1681	Aspartate--tRNA(Asp/Asn) ligase (EC 6.1.1.23) (Aspartyl-tRNA synthetase) (AspRS) (Non-discriminating aspartyl-tRNA synthetase) (ND-AspRS)		2		GO:0005524; GO:0050560; GO:0005737; GO:0003676; GO:0006418
A1SJF2	pyrD Noca_2432	Dihydroorotate dehydrogenase (quinone) (EC 1.3.5.2) (DHOdehase) (DHOD) (DHODase) (Dihydroorotate oxidase)	PATHWAY: Pyrimidine metabolism; UMP biosynthesis via de novo pathway; orotate from (S)-dihydroorotate (quinone route): step 1/1. {ECO:0000255|HAMAP-Rule:MF_00225}.	2		GO:0044205; GO:0006207; GO:0005737; GO:0004152; GO:0005886
A7GV65	upp Bcer98_3834	Uracil phosphoribosyltransferase (EC 2.4.2.9) (UMP pyrophosphorylase) (UPRTase)	PATHWAY: Pyrimidine metabolism; UMP biosynthesis via salvage pathway; UMP from uracil: step 1/1. {ECO:0000255|HAMAP-Rule:MF_01218}.	2		GO:0005525; GO:0044206; GO:0000287; GO:0004845; GO:0006223
Q9L6P1	rarD STM3955 STMD1.35	Protein RarD		2		GO:0005887; GO:0005215
A9R2Q4	argA YpAngola_A3229	Amino-acid acetyltransferase (EC 2.3.1.1) (N-acetylglutamate synthase) (AGS) (NAGS)	PATHWAY: Amino-acid biosynthesis; L-arginine biosynthesis; N(2)-acetyl-L-ornithine from L-glutamate: step 1/4. {ECO:0000255|HAMAP-Rule:MF_01105}.	2		GO:0004042; GO:0006526; GO:0005737
A8GKG9	mscL Spro_4515	Large-conductance mechanosensitive channel		2		GO:0016021; GO:0005216; GO:0005886
C6DKE7	uxaC PC1_0529	Uronate isomerase (EC 5.3.1.12) (Glucuronate isomerase) (Uronic isomerase)	PATHWAY: Carbohydrate metabolism; pentose and glucuronate interconversion. {ECO:0000255|HAMAP-Rule:MF_00675}.	2		GO:0006064; GO:0008880
Q9MTP0	ycf3	Photosystem I assembly protein Ycf3		2759	33090	GO:0009535; GO:0015979
Q9Z9L8	rpsG BH0130	30S ribosomal protein S7		2		GO:0019843; GO:0015935; GO:0003735; GO:0000049; GO:0006412
C0ZIK7	rpoA BBR47_02480	DNA-directed RNA polymerase subunit alpha (RNAP subunit alpha) (EC 2.7.7.6) (RNA polymerase subunit alpha) (Transcriptase subunit alpha)		2		GO:0003677; GO:0003899; GO:0006351
Q8FHD2	ydfG c1965	NADP-dependent 3-hydroxy acid dehydrogenase YdfG (L-allo-threonine dehydrogenase) (EC 1.1.1.381) (Malonic semialdehyde reductase) (EC 1.1.1.298)		2		GO:0035527
P30182	TOP2 At3g23890 F14O13.7	DNA topoisomerase 2 (EC 5.99.1.3) (DNA topoisomerase II)		2759	33090	GO:0005524; GO:0003677; GO:0003916; GO:0009330; GO:0003918; GO:0006265; GO:0006268; GO:0046872; GO:0044774; GO:0006312; GO:0005634; GO:0000712; GO:0000819
Q6D246	glyA1 ECA3250	Serine hydroxymethyltransferase 1 (SHMT 1) (Serine methylase 1) (EC 2.1.2.1)	PATHWAY: One-carbon metabolism; tetrahydrofolate interconversion. {ECO:0000255|HAMAP-Rule:MF_00051}.; PATHWAY: Amino-acid biosynthesis; glycine biosynthesis; glycine from L-serine: step 1/1. {ECO:0000255|HAMAP-Rule:MF_00051}.	2		GO:0005737; GO:0019264; GO:0004372; GO:0030170; GO:0035999
Q6D4K2	ECA2388	UPF0266 membrane protein ECA2388		2		GO:0016021; GO:0005886
Q7XA39	RGA4 177O13.34 CB3A14.8	Putative disease resistance protein RGA4 (RGA4-blb)		2759	33090	GO:0043531; GO:0005524; GO:0006952
Q3MAV1	pyrG Ava_2267	CTP synthase (EC 6.3.4.2) (CTP synthetase) (UTP--ammonia ligase)	PATHWAY: Pyrimidine metabolism; CTP biosynthesis via de novo pathway; CTP from UDP: step 2/2. {ECO:0000255|HAMAP-Rule:MF_01227}.	2		GO:0044210; GO:0005524; GO:0003883; GO:0006541
Q6D8D1	lpxA ECA1043	Acyl-[acyl-carrier-protein]--UDP-N-acetylglucosamine O-acyltransferase (UDP-N-acetylglucosamine acyltransferase) (EC 2.3.1.129)	PATHWAY: Glycolipid biosynthesis; lipid IV(A) biosynthesis; lipid IV(A) from (3R)-3-hydroxytetradecanoyl-[acyl-carrier-protein] and UDP-N-acetyl-alpha-D-glucosamine: step 1/6. {ECO:0000255|HAMAP-Rule:MF_00387}.	2		GO:0008780; GO:0005737; GO:0009245
O07013	ganB galA yvfO BSU34120	Arabinogalactan endo-beta-1,4-galactanase (EC 3.2.1.89) (Endo-1,4-beta-galactanase) (Galactanase)		2		GO:0031218; GO:0005975; GO:0015926; GO:0046872
Q5PKG4	rhaA SPA3889	L-rhamnose isomerase (EC 5.3.1.14)	PATHWAY: Carbohydrate degradation; L-rhamnose degradation; glycerone phosphate from L-rhamnose: step 1/3. {ECO:0000255|HAMAP-Rule:MF_00541}.	2		GO:0008740; GO:0005737; GO:0030145; GO:0019301
C6DF46	aat PC1_1714	Leucyl/phenylalanyl-tRNA--protein transferase (EC 2.3.2.6) (L/F-transferase) (Leucyltransferase) (Phenyalanyltransferase)		2		GO:0005737; GO:0008914; GO:0030163
Q9SBI0	RBOHB At1g09090 F7G19.3 F7G19.4	Respiratory burst oxidase homolog protein B (EC 1.11.1.-) (EC 1.6.3.-) (NADPH oxidase RBOHB) (AtRBOHB)		2759	33090	GO:0016174; GO:0005509; GO:0016021; GO:0004601; GO:0009408; GO:0009845
Q84MA8	AZG2 At5g50300 K6A12.16	Adenine/guanine permease AZG2 (AzgA-homolog protein) (Protein AZAGUANINE RESISTANT 2) (AtAzg2)		2759	33090	GO:0015853; GO:0015854; GO:0016021; GO:1904823; GO:0005345; GO:0006863; GO:0005215
Q6D871	ECA1104	UPF0345 protein ECA1104		2
Q1CKF9	pcp YPN_1191 YP516_1302	Pyrrolidone-carboxylate peptidase (EC 3.4.19.3) (5-oxoprolyl-peptidase) (Pyroglutamyl-peptidase I) (PGP-I) (Pyrase)		2		GO:0008234; GO:0005829; GO:0016920
Q9SAK5	APL At1g79430 T8K14.15	Myb family transcription factor APL (AtAPL) (Protein ALTERED PHLOEM DEVELOPMENT)		2759	33090	GO:0003677; GO:0005634; GO:0010088; GO:0045893; GO:0006355; GO:0003700; GO:0006351; GO:0010089
C6D8Z6	lysS PC1_0649	Lysine--tRNA ligase (EC 6.1.1.6) (Lysyl-tRNA synthetase) (LysRS)		2		GO:0005524; GO:0005737; GO:0004824; GO:0006430; GO:0000287; GO:0003676
Q71X35	LMOf2365_2364	Ferredoxin--NADP reductase 2 (FNR 2) (Fd-NADP(+) reductase 2) (EC 1.18.1.2)		2		GO:0050661; GO:0004324; GO:0050660
Q6D7X5	ubiG ECA1200	Ubiquinone biosynthesis O-methyltransferase (2-polyprenyl-6-hydroxyphenol methylase) (EC 2.1.1.222) (3-demethylubiquinone 3-O-methyltransferase) (EC 2.1.1.64)	PATHWAY: Cofactor biosynthesis; ubiquinone biosynthesis. {ECO:0000255|HAMAP-Rule:MF_00472}.	2		GO:0102004; GO:0008425; GO:0008689; GO:0006744
Q66A50	pdxY YPTB2282	Pyridoxal kinase PdxY (PL kinase) (EC 2.7.1.35)	PATHWAY: Cofactor metabolism; pyridoxal 5'-phosphate salvage; pyridoxal 5'-phosphate from pyridoxal: step 1/1. {ECO:0000255|HAMAP-Rule:MF_01639}.	2		GO:0005524; GO:0000287; GO:0009443; GO:0008478
P51967	pncC	Nicotinamide-nucleotide amidohydrolase PncC (NMN amidohydrolase PncC) (EC 3.5.1.42) (NMN deamidase) (Nicotinamide-nucleotide amidase)		2		GO:0019159; GO:0019363
O32124	yutG BSU32280	Uncharacterized protein YutG		2		GO:0006629; GO:0008962
C6DCQ5	gshA PC1_3207	Glutamate--cysteine ligase (EC 6.3.2.2) (Gamma-ECS) (GCS) (Gamma-glutamylcysteine synthetase)	PATHWAY: Sulfur metabolism; glutathione biosynthesis; glutathione from L-cysteine and L-glutamate: step 1/2. {ECO:0000255|HAMAP-Rule:MF_00578}.	2		GO:0005524; GO:0004357; GO:0006750
Q94IA6	CYP90D1 At3g13730 MMM17.20	3-epi-6-deoxocathasterone 23-monooxygenase (EC 1.14.13.112) (Cytochrome P450 90D1)	PATHWAY: Plant hormone biosynthesis; brassinosteroid biosynthesis.	2759	33090	GO:0016132; GO:0010268; GO:0005789; GO:0020037; GO:0016021; GO:0005506; GO:0048366; GO:0016709; GO:0048441; GO:0048443; GO:0016125
B2GI94	efp KRH_13390	Elongation factor P (EF-P)	PATHWAY: Protein biosynthesis; polypeptide chain elongation. {ECO:0000255|HAMAP-Rule:MF_00141}.	2		GO:0005737; GO:0003746
Q66GI9	ANTR4 PHT4;3 At3g46980 F13I12.30	Probable anion transporter 4, chloroplastic (Phosphate transporter PHT4;3)		2759	33090	GO:0098656; GO:0031969; GO:0005315; GO:0016021; GO:0009536; GO:0055085
A7GQ01	ppaC Bcer98_1924	Probable manganese-dependent inorganic pyrophosphatase (EC 3.6.1.1) (Pyrophosphate phospho-hydrolase) (PPase)		2		GO:0005737; GO:0004427; GO:0030145
A9WPX4	pnp RSal33209_0672	Polyribonucleotide nucleotidyltransferase (EC 2.7.7.8) (Polynucleotide phosphorylase) (PNPase)		2		GO:0000175; GO:0003723; GO:0006396; GO:0005737; GO:0006402; GO:0000287; GO:0004654
A6QJ81	rplX NWMN_2141	50S ribosomal protein L24		2		GO:0019843; GO:0005840; GO:0003735; GO:0006412
Q833I1	hisS EF_1971	Histidine--tRNA ligase (EC 6.1.1.21) (Histidyl-tRNA synthetase) (HisRS)		2		GO:0005524; GO:0005737; GO:0004821; GO:0006427
A8GCS6	Spro_1813	NAD(P)H dehydrogenase (quinone) (EC 1.6.5.2) (Flavoprotein WrbA) (NAD(P)H:quinone oxidoreductase) (NQO)		2		GO:0010181; GO:0051287; GO:0003955; GO:0050661; GO:0050660; GO:0045892
A0JZ85	rpsJ Arth_2976	30S ribosomal protein S10		2		GO:0005840; GO:0003735; GO:0000049; GO:0006412
A8GJW6	rlmG Spro_4312	Ribosomal RNA large subunit methyltransferase G (EC 2.1.1.174) (23S rRNA m2G1835 methyltransferase) (rRNA (guanine-N(2)-)-methyltransferase RlmG)		2		GO:0052916; GO:0005737; GO:0003676
Q7N519	plu2141	UPF0260 protein plu2141		2
C6DKH6	rplU PC1_0558	50S ribosomal protein L21		2		GO:0019843; GO:0005840; GO:0003735; GO:0006412
Q838L9	kduI1 kduI-1 EF_0425	4-deoxy-L-threo-5-hexosulose-uronate ketol-isomerase 1 (EC 5.3.1.17) (5-keto-4-deoxyuronate isomerase 1) (DKI isomerase 1)	PATHWAY: Glycan metabolism; pectin degradation; 2-dehydro-3-deoxy-D-gluconate from pectin: step 4/5.	2		GO:0008697; GO:0045490; GO:0008270
Q6DB24	ghrB ECA0078	Glyoxylate/hydroxypyruvate reductase B (EC 1.1.1.79) (EC 1.1.1.81)		2		GO:0051287; GO:0005737; GO:0030267; GO:0016618; GO:0005886
Q3AF08	dnaK CHY_0415	Chaperone protein DnaK (HSP70) (Heat shock 70 kDa protein) (Heat shock protein 70)		2		GO:0005524; GO:0016887; GO:0006457; GO:0051082
C9XHG0	tdcD STMMW_32421	Propionate kinase (EC 2.7.2.15)	PATHWAY: Amino-acid degradation; L-threonine degradation via propanoate pathway; propanoate from L-threonine: step 4/4. {ECO:0000255|HAMAP-Rule:MF_01881}.	2		GO:0005524; GO:0070689; GO:0005622; GO:0046872; GO:0008980
Q9KAG5	BH2322	Putative ribose/galactose/methyl galactoside import ATP-binding protein (EC 3.6.3.17)		2		GO:0005524; GO:0015407; GO:0005886
Q7YJV2	clpP	ATP-dependent Clp protease proteolytic subunit (EC 3.4.21.92) (Endopeptidase Clp)		2759	33090	GO:0009570; GO:0004252
B1A980	rps7-A; rps7-B	30S ribosomal protein S7, chloroplastic		2759	33090	GO:0009507; GO:0019843; GO:0015935; GO:0003735; GO:0006412
Q332V2	clpP	ATP-dependent Clp protease proteolytic subunit (EC 3.4.21.92) (Endopeptidase Clp)		2759	33090	GO:0009570; GO:0004252
Q6D3C7	moaA ECA2817	Cyclic pyranopterin monophosphate synthase (EC 4.1.99.18) (Molybdenum cofactor biosynthesis protein A)	PATHWAY: Cofactor biosynthesis; molybdopterin biosynthesis. {ECO:0000255|HAMAP-Rule:MF_01225}.	2		GO:0051539; GO:0005525; GO:0006777; GO:0061597; GO:0046872; GO:0019008
Q6D6J8	dsrB ECA1682	Protein DsrB		2
B1WP68	ccsA cce_0499	Cytochrome c biogenesis protein CcsA		2		GO:0017004; GO:0020037; GO:0016021; GO:0042651
Q6D7W1	menC ECA1214	o-succinylbenzoate synthase (OSB synthase) (OSBS) (EC 4.2.1.113) (4-(2'-carboxyphenyl)-4-oxybutyric acid synthase) (o-succinylbenzoic acid synthase)	PATHWAY: Quinol/quinone metabolism; 1,4-dihydroxy-2-naphthoate biosynthesis; 1,4-dihydroxy-2-naphthoate from chorismate: step 4/7. {ECO:0000255|HAMAP-Rule:MF_00470}.; PATHWAY: Quinol/quinone metabolism; menaquinone biosynthesis. {ECO:0000255|HAMAP-Rule:MF_00470}.	2		GO:0016836; GO:0000287; GO:0009234
A8GFK7	mdtH Spro_2796	Multidrug resistance protein MdtH		2		GO:0016021; GO:0005886; GO:0055085; GO:0005215
A0JR71	serS Arth_0140	Serine--tRNA ligase (EC 6.1.1.11) (Seryl-tRNA synthetase) (SerRS) (Seryl-tRNA(Ser/Sec) synthetase)	PATHWAY: Aminoacyl-tRNA biosynthesis; selenocysteinyl-tRNA(Sec) biosynthesis; L-seryl-tRNA(Sec) from L-serine and tRNA(Sec): step 1/1. {ECO:0000255|HAMAP-Rule:MF_00176}.	2		GO:0005524; GO:0005737; GO:0016260; GO:0097056; GO:0004828; GO:0006434
Q839F2	rplE EF_0218	50S ribosomal protein L5		2		GO:0019843; GO:0005840; GO:0003735; GO:0000049; GO:0006412
Q75K78	CKX9 Os05g0374200 LOC_Os05g31040 OJ1005_E12.3 OsJ_18319 OSJNBa0025P09.18	Cytokinin dehydrogenase 9 (EC 1.5.99.12) (Cytokinin oxidase 9) (OsCKX9)		2759	33090	GO:0019139; GO:0009690; GO:0005615; GO:0050660; GO:0016614
Q39203	SD22 RLK4 At4g00340 A_IG005I10.19 F5I10.19	G-type lectin S-receptor-like serine/threonine-protein kinase SD2-2 (EC 2.7.11.1) (Receptor-like kinase 4) (S-domain-2 (SD2) receptor kinase 2) (SD2-2)		2759	33090	GO:0005524; GO:0005516; GO:0030246; GO:0016021; GO:0005886; GO:0004674; GO:0048544
P77712	fadM tesC ybaW b0443 JW0433	Long-chain acyl-CoA thioesterase FadM (EC 3.1.2.-) (Acyl-CoA thioester hydrolase) (Thioesterase 3)		2		GO:0047617; GO:0006635
Q6D3J6	ECA2748	UPF0352 protein ECA2748		2
Q67PA6	proS STH1502	Proline--tRNA ligase (EC 6.1.1.15) (Prolyl-tRNA synthetase) (ProRS)		2		GO:0005524; GO:0005737; GO:0004827; GO:0006433
Q6D6A4	ECA1781	UPF0176 protein ECA1781		2
P0AFH6	oppC b1245 JW1237	Oligopeptide transport system permease protein OppC		2		GO:0005887; GO:0015833; GO:0005886; GO:0015031; GO:0055085; GO:0022857
A0LV21	rpsO Acel_1509	30S ribosomal protein S15		2		GO:0019843; GO:0005840; GO:0003735; GO:0006412
Q6DB93	ravA ECA0005	ATPase RavA (EC 3.6.3.-) (Regulatory ATPase variant A)		2		GO:0005524; GO:0016887; GO:0005737; GO:0016820
C6DAE8	lgt PC1_0906	Prolipoprotein diacylglyceryl transferase (EC 2.4.99.-)	PATHWAY: Protein modification; lipoprotein biosynthesis (diacylglyceryl transfer). {ECO:0000255|HAMAP-Rule:MF_01147}.	2		GO:0016021; GO:0042158; GO:0008961; GO:0005886; GO:0009249
Q6DAW0	slmA ECA0142	Nucleoid occlusion factor SlmA		2		GO:0043590; GO:0007049; GO:0051301; GO:0005737; GO:0010974; GO:0043565
Q2YUZ1	ptsG glcA SAB0129c	PTS system glucose-specific EIICBA component (EIICBA-Glc) (EII-Glc) [Includes: Glucose permease IIC component (PTS system glucose-specific EIIC component); Glucose-specific phosphotransferase enzyme IIB component (EC 2.7.1.199) (PTS system glucose-specific EIIB component); Glucose-specific phosphotransferase enzyme IIA component (PTS system glucose-specific EIIA component)]		2		GO:0005355; GO:0016021; GO:0016301; GO:0009401; GO:0005886; GO:0008982
Q0TBM6	dlgD ECP_3679	2,3-diketo-L-gulonate reductase (2,3-DKG reductase) (EC 1.1.1.130) (3-dehydro-L-gulonate 2-dehydrogenase)		2		GO:0047559; GO:0070403; GO:0005737
Q834K4	hslU EF_1646	ATP-dependent protease ATPase subunit HslU (Unfoldase HslU)		2		GO:0005524; GO:0016887; GO:0009376; GO:0070011; GO:0043335
A4TJ19	araA YPDSF_0881	L-arabinose isomerase (EC 5.3.1.4)	PATHWAY: Carbohydrate degradation; L-arabinose degradation via L-ribulose; D-xylulose 5-phosphate from L-arabinose (bacterial route): step 1/3. {ECO:0000255|HAMAP-Rule:MF_00519}.	2		GO:0019569; GO:0008733; GO:0005737; GO:0030145
A8G8E3	rplK Spro_0273	50S ribosomal protein L11		2		GO:0070180; GO:0005840; GO:0003735; GO:0006412
Q9M3M0	ndhK	NAD(P)H-quinone oxidoreductase subunit K, chloroplastic (EC 1.6.5.-) (NAD(P)H dehydrogenase subunit K) (NADH-plastoquinone oxidoreductase subunit K)		2759	33090	GO:0051539; GO:0008137; GO:0009535; GO:0005506; GO:0019684; GO:0048038; GO:0006810
Q836H8	dapH EF_1133	2,3,4,5-tetrahydropyridine-2,6-dicarboxylate N-acetyltransferase (EC 2.3.1.89) (Tetrahydrodipicolinate N-acetyltransferase) (THP acetyltransferase) (Tetrahydropicolinate acetylase)	PATHWAY: Amino-acid biosynthesis; L-lysine biosynthesis via DAP pathway; LL-2,6-diaminopimelate from (S)-tetrahydrodipicolinate (acetylase route): step 1/3. {ECO:0000255|HAMAP-Rule:MF_01691}.	2		GO:0019877; GO:0009089; GO:0047200
Q65M66	aroD BLi00939 BL00001	3-dehydroquinate dehydratase (3-dehydroquinase) (EC 4.2.1.10) (Type I DHQase) (Type I dehydroquinase) (DHQ1)	PATHWAY: Metabolic intermediate biosynthesis; chorismate biosynthesis; chorismate from D-erythrose 4-phosphate and phosphoenolpyruvate: step 3/7. {ECO:0000255|HAMAP-Rule:MF_00214}.	2		GO:0003855; GO:0009073; GO:0009423
C5CAP8	rplT Mlut_14570	50S ribosomal protein L20		2		GO:0019843; GO:0000027; GO:0005840; GO:0003735; GO:0006412
A2WSH0	ABCG36 PDR9 OsI_002763	ABC transporter G family member 36 (OsABCG36) (Pleiotropic drug resistance protein 9) (OsPDR9)		2759	33090	GO:0005524; GO:0016887; GO:0016021; GO:0006810
Q6D848	ribH ECA1127	6,7-dimethyl-8-ribityllumazine synthase (DMRL synthase) (LS) (Lumazine synthase) (EC 2.5.1.78)	PATHWAY: Cofactor biosynthesis; riboflavin biosynthesis; riboflavin from 2-hydroxy-3-oxobutyl phosphate and 5-amino-6-(D-ribitylamino)uracil: step 1/2. {ECO:0000255|HAMAP-Rule:MF_00178}.	2		GO:0000906; GO:0009231; GO:0009349; GO:0016740
O07001	yvdT BSU34480	Uncharacterized HTH-type transcriptional regulator YvdT		2		GO:0003677; GO:0006355; GO:0006351
Q9SXB8	At1g11330 T28P6.2	G-type lectin S-receptor-like serine/threonine-protein kinase At1g11330 (EC 2.7.11.1)		2759	33090	GO:0005524; GO:0005516; GO:0030246; GO:0016021; GO:0005886; GO:0004674; GO:0048544
B2GG86	rpsN KRH_03620	30S ribosomal protein S14		2		GO:0019843; GO:0005840; GO:0003735; GO:0006412
A8GB43	glnS Spro_1229	Glutamine--tRNA ligase (EC 6.1.1.18) (Glutaminyl-tRNA synthetase) (GlnRS)		2		GO:0005524; GO:0005737; GO:0004819; GO:0006425; GO:0006424
C6DC27	mtnN PC1_3098	5'-methylthioadenosine/S-adenosylhomocysteine nucleosidase (MTA/SAH nucleosidase) (MTAN) (EC 3.2.2.9) (5'-methylthioadenosine nucleosidase) (MTA nucleosidase) (S-adenosylhomocysteine nucleosidase) (AdoHcy nucleosidase) (SAH nucleosidase) (SRH nucleosidase)	PATHWAY: Amino-acid biosynthesis; L-methionine biosynthesis via salvage pathway; S-methyl-5-thio-alpha-D-ribose 1-phosphate from S-methyl-5'-thioadenosine (hydrolase route): step 1/2. {ECO:0000255|HAMAP-Rule:MF_01684}.	2		GO:0019284; GO:0019509; GO:0008782; GO:0008930; GO:0009164
C5C9T1	infB Mlut_07010	Translation initiation factor IF-2		2		GO:0005525; GO:0003924; GO:0005737; GO:0003743
Q9FVV9	NAP5 At1g71330 F3I17.2	Probable non-intrinsic ABC protein 5 (MRP-related protein 2)		2759	33090	GO:0005524; GO:0042626; GO:0016021; GO:0005215
Q6DAV7	ECA0145	UPF0758 protein ECA0145		2
Q09WZ5	rps18 MoinCp043	30S ribosomal protein S18, chloroplastic		2759	33090	GO:0009507; GO:0019843; GO:0005840; GO:0003735; GO:0006412
P75694	yahO b0329 JW0321	Uncharacterized protein YahO		2		GO:0042597
Q6CZ31	ugpB ECA4322	sn-glycerol-3-phosphate-binding periplasmic protein UgpB		2		GO:0042597; GO:0005215
Q9LM02	SMT1 CPH At5g13710 MSH12.18	Cycloartenol-C-24-methyltransferase (EC 2.1.1.41) (24-sterol C-methyltransferase 1) (Sterol C-methyltransferase 1) (Protein CEPHALOPOD) (Protein STEROL METHYLTRANSFERASE 1)	PATHWAY: Steroid biosynthesis; sterol biosynthesis.	2759	33090	GO:0009793; GO:0005783; GO:0005768; GO:0009506; GO:0003838; GO:0016126; GO:0005802; GO:0005774; GO:0005773
A8GJ12	Spro_4007	UPF0231 protein Spro_4007		2
Q2NSY2	SG1468	UPF0482 protein SG1468		2
Q9LW83	CES101 At3g16030 MSL1.2	G-type lectin S-receptor-like serine/threonine-protein kinase CES101 (EC 2.7.11.1) (Protein CALLUS EXPRESSION OF RBCS 101)		2759	33090	GO:0005524; GO:0005516; GO:0030246; GO:0045087; GO:0016021; GO:0005886; GO:0004674; GO:0009620
O68940	anfG	Nitrogenase iron-iron protein delta chain (EC 1.18.6.1) (Dinitrogenase 3 subunit delta) (Nitrogenase component I)		2		GO:0005524; GO:0018697; GO:0005506; GO:0051536; GO:0009399; GO:0016163
B1MXP9	LCK_00468	UPF0297 protein LCK_00468		2
Q0ZIX7	rpl2-A; rpl2-B	50S ribosomal protein L2, chloroplastic		2759	33090	GO:0009507; GO:0002181; GO:0022625; GO:0019843; GO:0003735; GO:0016740
A7ML57	rhaR ESA_03845	HTH-type transcriptional activator RhaR (L-rhamnose operon transcriptional activator RhaR)		2		GO:0005737; GO:0045893; GO:0019299; GO:0043565; GO:0003700; GO:0006351
A6TFH5	glyQ KPN78578_38850 KPN_03923	Glycine--tRNA ligase alpha subunit (EC 6.1.1.14) (Glycyl-tRNA synthetase alpha subunit) (GlyRS)		2		GO:0005524; GO:0005737; GO:0004820; GO:0006426
A1JHR2	rpmB YE0064	50S ribosomal protein L28		2		GO:0005840; GO:0003735; GO:0006412
P20682	COII	Cytochrome c oxidase subunit 2 (EC 1.9.3.1) (Cytochrome c oxidase polypeptide II)		2759	4751	GO:0005507; GO:0004129; GO:0022900; GO:0016021; GO:0005743; GO:0070469
Q6D364	pgsA ECA2880	CDP-diacylglycerol--glycerol-3-phosphate 3-phosphatidyltransferase (EC 2.7.8.5) (Phosphatidylglycerophosphate synthase) (PGP synthase)	PATHWAY: Phospholipid metabolism; phosphatidylglycerol biosynthesis; phosphatidylglycerol from CDP-diacylglycerol: step 1/2. {ECO:0000255|HAMAP-Rule:MF_01437}.	2		GO:0008444; GO:0016021; GO:0006655; GO:0005886
Q6D201	cysA ECA3296	Sulfate/thiosulfate import ATP-binding protein CysA (EC 3.6.3.25) (Sulfate-transporting ATPase)		2		GO:0005524; GO:0043190; GO:0015419
A1JMK9	kdsB YE1550	3-deoxy-manno-octulosonate cytidylyltransferase (EC 2.7.7.38) (CMP-2-keto-3-deoxyoctulosonic acid synthase) (CKS) (CMP-KDO synthase)	PATHWAY: Nucleotide-sugar biosynthesis; CMP-3-deoxy-D-manno-octulosonate biosynthesis; CMP-3-deoxy-D-manno-octulosonate from 3-deoxy-D-manno-octulosonate and CTP: step 1/1. {ECO:0000255|HAMAP-Rule:MF_00057}.; PATHWAY: Bacterial outer membrane biogenesis; lipopolysaccharide biosynthesis. {ECO:0000255|HAMAP-Rule:MF_00057}.	2		GO:0008690; GO:0033468; GO:0005737; GO:0019294
C0ZFN1	trmD BBR47_36130	tRNA (guanine-N(1)-)-methyltransferase (EC 2.1.1.228) (M1G-methyltransferase) (tRNA [GM37] methyltransferase)		2		GO:0005737; GO:0052906
C5C8I6	hutI Mlut_02280	Imidazolonepropionase (EC 3.5.2.7) (Imidazolone-5-propionate hydrolase)	PATHWAY: Amino-acid degradation; L-histidine degradation into L-glutamate; N-formimidoyl-L-glutamate from L-histidine: step 3/3. {ECO:0000255|HAMAP-Rule:MF_00372}.	2		GO:0005737; GO:0019556; GO:0019557; GO:0050480; GO:0005506; GO:0008270
A4X4H7	rimM Strop_1307	Ribosome maturation factor RimM		2		GO:0006364; GO:0042274; GO:0005840; GO:0043022
A1SLE8	trpD Noca_3131	Anthranilate phosphoribosyltransferase (EC 2.4.2.18)	PATHWAY: Amino-acid biosynthesis; L-tryptophan biosynthesis; L-tryptophan from chorismate: step 2/5. {ECO:0000255|HAMAP-Rule:MF_00211}.	2		GO:0004048; GO:0000287; GO:0000162
Q9M2S4	LECRKS4 At3g55550 T22E16.210	L-type lectin-domain containing receptor kinase S.4 (LecRK-S.4) (EC 2.7.11.1)		2759	33090	GO:0005524; GO:0030246; GO:0016021; GO:0005886; GO:0004674
P15994	ATP6	ATP synthase subunit a (F-ATPase protein 6)		2759	4751	GO:0015986; GO:0015078; GO:0016021; GO:0005743; GO:0045263
Q6DAV4	mutM fpg ECA0148	Formamidopyrimidine-DNA glycosylase (Fapy-DNA glycosylase) (EC 3.2.2.23) (DNA-(apurinic or apyrimidinic site) lyase MutM) (AP lyase MutM) (EC 4.2.99.18)		2		GO:0006284; GO:0003684; GO:0006289; GO:0008534; GO:0008270
A4FW42	cbiN MmarC5_0096	Cobalt transport protein CbiN (Energy-coupling factor transporter probable substrate-capture protein CbiN) (ECF transporter S component CbiN)	PATHWAY: Cofactor biosynthesis; adenosylcobalamin biosynthesis. {ECO:0000255|HAMAP-Rule:MF_00330}.	2157		GO:0009236; GO:0015087; GO:0016021; GO:0005886
Q6D855	tgt ECA1120	Queuine tRNA-ribosyltransferase (EC 2.4.2.29) (Guanine insertion enzyme) (tRNA-guanine transglycosylase)	PATHWAY: tRNA modification; tRNA-queuosine biosynthesis. {ECO:0000255|HAMAP-Rule:MF_00168}.	2		GO:0046872; GO:0008479; GO:0008616; GO:0006400
A1JLC3	mntH YE1219	Divalent metal cation transporter MntH		2		GO:0016021; GO:0046872; GO:0030001; GO:0005886; GO:0015293
Q63E31	queC BCE33L1232	7-cyano-7-deazaguanine synthase (EC 6.3.4.20) (7-cyano-7-carbaguanine synthase) (PreQ(0) synthase) (Queuosine biosynthesis protein QueC)	PATHWAY: Purine metabolism; 7-cyano-7-deazaguanine biosynthesis. {ECO:0000255|HAMAP-Rule:MF_01633}.	2		GO:0005524; GO:0016879; GO:0008616; GO:0008270
Q6YT73	GLO5 Os07g0152900 LOC_Os07g05820 B1364A02.33-1 OsJ_23125 OSJNBb0050B07.1-1	Peroxisomal (S)-2-hydroxy-acid oxidase GLO5 (EC 1.1.3.15) (Glycolate oxidase 5) (GOX 5) (OsGLO5) (Short chain alpha-hydroxy acid oxidase GLO5)	PATHWAY: Photosynthesis; photorespiration; glycine from 2-phosphoglycolate: step 2/3.	2759	33090	GO:0010181; GO:0008891; GO:0052853; GO:0052854; GO:0019048; GO:0009854; GO:0005777; GO:0009853; GO:0010109; GO:0052852
Q9KA27	hslU clpY BH2463	ATP-dependent protease ATPase subunit HslU (Unfoldase HslU)		2		GO:0005524; GO:0016887; GO:0009376; GO:0070011; GO:0043335
C5CCD6	rpsT Mlut_12430	30S ribosomal protein S20		2		GO:0019843; GO:0005840; GO:0003735; GO:0006412
P52328	sigA rpoD	RNA polymerase sigma factor SigA (Sigma-A)		2		GO:0003677; GO:0005737; GO:0016987; GO:0003700; GO:0001123
Q8HTL6	rpoB1	DNA-directed RNA polymerase subunit beta N-terminal section (EC 2.7.7.6) (PEP) (Plastid-encoded RNA polymerase subunit beta N-terminal section) (RNA polymerase subunit beta N-terminal section)		2759	33090	GO:0003677; GO:0003899; GO:0000428; GO:0009507; GO:0032549; GO:0006351
Q8ZEG0	rluB YPO2213 y2054 YP_2010	Ribosomal large subunit pseudouridine synthase B (EC 5.4.99.22) (23S rRNA pseudouridine(2605) synthase) (rRNA pseudouridylate synthase B) (rRNA-uridine isomerase B)		2		GO:0003723; GO:0005829; GO:0000455; GO:0009982
C0PZD3	glk SPC_1252	Glucokinase (EC 2.7.1.2) (Glucose kinase)		2		GO:0005524; GO:0005737; GO:0004340; GO:0006096
Q839B0	hslO EF_0266	33 kDa chaperonin (Heat shock protein 33 homolog) (HSP33)		2		GO:0005737; GO:0006457
A9WRT1	menG RSal33209_2638	Demethylmenaquinone methyltransferase (EC 2.1.1.163)	PATHWAY: Quinol/quinone metabolism; menaquinone biosynthesis; menaquinol from 1,4-dihydroxy-2-naphthoate: step 2/2. {ECO:0000255|HAMAP-Rule:MF_01813}.	2		GO:0009234; GO:0008168
Q9LRT1	At3g28040 MMG15.21	Probably inactive leucine-rich repeat receptor-like protein kinase At3g28040		2759	33090	GO:0005524; GO:0016021; GO:0004672
C1L1W8	moaA Lm4b_01067	Cyclic pyranopterin monophosphate synthase (EC 4.1.99.18) (Molybdenum cofactor biosynthesis protein A)	PATHWAY: Cofactor biosynthesis; molybdopterin biosynthesis. {ECO:0000255|HAMAP-Rule:MF_01225}.	2		GO:0051539; GO:0005525; GO:0006777; GO:0061597; GO:0046872; GO:0019008
Q9FXF2	RKF1 At1g29750 F1N18.19 T3M22.1	Probable LRR receptor-like serine/threonine-protein kinase RFK1 (EC 2.7.11.1) (Receptor-like kinase in flowers 1)		2759	33090	GO:0005524; GO:0016021; GO:0005886; GO:0004674; GO:0004702; GO:0023014
B3WAR8	rpmE2 LCABL_27360	50S ribosomal protein L31 type B		2		GO:0005840; GO:0003735; GO:0006412
Q39119	At4g32940 F26P21.60	Vacuolar-processing enzyme gamma-isozyme (EC 3.4.22.34) (Asparaginyl endopeptidase gamma-VPE) (Gamma-VPE)		2759	33090	GO:0004197; GO:0004175; GO:0010150; GO:0000323; GO:0000326; GO:0051603; GO:0009723; GO:0009753; GO:0009751; GO:0009611; GO:0006624
A9VKR8	queC BcerKBAB4_1256	7-cyano-7-deazaguanine synthase (EC 6.3.4.20) (7-cyano-7-carbaguanine synthase) (PreQ(0) synthase) (Queuosine biosynthesis protein QueC)	PATHWAY: Purine metabolism; 7-cyano-7-deazaguanine biosynthesis. {ECO:0000255|HAMAP-Rule:MF_01633}.	2		GO:0005524; GO:0016879; GO:0008616; GO:0008270
Q05528	kduD Dda3937_04595	2-dehydro-3-deoxy-D-gluconate 5-dehydrogenase (EC 1.1.1.127) (2-keto-3-deoxygluconate 5-dehydrogenase) (2-keto-3-deoxygluconate oxidoreductase) (KDG oxidoreductase)	PATHWAY: Glycan metabolism; pectin degradation; 2-dehydro-3-deoxy-D-gluconate from pectin: step 5/5.	2		GO:0047001; GO:0008678; GO:0051287; GO:0045490
A4WEI2	ribB Ent638_3453	3,4-dihydroxy-2-butanone 4-phosphate synthase (DHBP synthase) (EC 4.1.99.12)	PATHWAY: Cofactor biosynthesis; riboflavin biosynthesis; 2-hydroxy-3-oxobutyl phosphate from D-ribulose 5-phosphate: step 1/1. {ECO:0000255|HAMAP-Rule:MF_00180}.	2		GO:0008686; GO:0000287; GO:0030145; GO:0009231
Q43128	AHA10 At1g17260 F20D23.4	ATPase 10, plasma membrane-type (EC 3.6.3.6) (Proton pump 10)		2759	33090	GO:0005524; GO:0006754; GO:0015662; GO:0098655; GO:0019829; GO:0009507; GO:1902600; GO:0008553; GO:0005887; GO:0034220; GO:0046872; GO:0009705; GO:0009506; GO:0010023; GO:0010214; GO:0007035; GO:0007033
Q0G9L9	psaA	Photosystem I P700 chlorophyll a apoprotein A1 (EC 1.97.1.12) (PSI-A) (PsaA)		2759	33090	GO:0051539; GO:0016168; GO:0009535; GO:0009055; GO:0016021; GO:0000287; GO:0016491; GO:0015979; GO:0009522; GO:0018298
A1JIQ7	rsgA YE0368	Putative ribosome biogenesis GTPase RsgA (EC 3.6.1.-)		2		GO:0005525; GO:0003924; GO:0046872
C6DCX4	proA PC1_3283	Gamma-glutamyl phosphate reductase (GPR) (EC 1.2.1.41) (Glutamate-5-semialdehyde dehydrogenase) (Glutamyl-gamma-semialdehyde dehydrogenase) (GSA dehydrogenase)	PATHWAY: Amino-acid biosynthesis; L-proline biosynthesis; L-glutamate 5-semialdehyde from L-glutamate: step 2/2. {ECO:0000255|HAMAP-Rule:MF_00412}.	2		GO:0055129; GO:0050661; GO:0005737; GO:0004350
Q3V7N8	mtgA ECA0317	Monofunctional biosynthetic peptidoglycan transglycosylase (Monofunctional TGase) (EC 2.4.2.-)	PATHWAY: Cell wall biogenesis; peptidoglycan biosynthesis. {ECO:0000255|HAMAP-Rule:MF_00766}.	2		GO:0071555; GO:0016021; GO:0009252; GO:0009274; GO:0005886; GO:0008360; GO:0016763
Q04JF7	truA SPD_1424	tRNA pseudouridine synthase A (EC 5.4.99.12) (tRNA pseudouridine(38-40) synthase) (tRNA pseudouridylate synthase I) (tRNA-uridine isomerase I)		2		GO:0003723; GO:0009982; GO:0031119
B8I176	rplU Ccel_1320	50S ribosomal protein L21		2		GO:0019843; GO:0005840; GO:0003735; GO:0006412
B8DB26	rpmD LMHCC_2920	50S ribosomal protein L30		2		GO:0015934; GO:0003735; GO:0006412
Q6D037	orn ECA3964	Oligoribonuclease (EC 3.1.-.-)		2		GO:0005737; GO:0016896; GO:0003676
Q99090	CPRF2 CPRF-2	Light-inducible protein CPRF2 (Common plant regulatory factor 2) (CPRF-2)		2759	33090	GO:0005634; GO:0043565; GO:0003700; GO:0006351
D4GEU7	rutD PANA_4036	Putative aminoacrylate hydrolase RutD (EC 3.5.1.-) (Aminohydrolase)		2		GO:0016811; GO:0019740; GO:0006212
Q8Y640	msrA lmo1860	Peptide methionine sulfoxide reductase MsrA (Protein-methionine-S-oxide reductase) (EC 1.8.4.11) (Peptide-methionine (S)-S-oxide reductase) (Peptide Met(O) reductase)		2		GO:0006464; GO:0008113; GO:0030091; GO:0006979
O34920	yobV BSU19100	Uncharacterized HTH-type transcriptional regulator YobV		2		GO:0003677; GO:0005737; GO:0003700; GO:0006351
Q6D734	fbpC1 afuC1 ECA1492	Fe(3+) ions import ATP-binding protein FbpC 1 (EC 3.6.3.30)		2		GO:0005524; GO:0043190; GO:0015408; GO:0055072
Q8FH42	aroD c2088	3-dehydroquinate dehydratase (3-dehydroquinase) (EC 4.2.1.10) (Type I DHQase) (Type I dehydroquinase) (DHQ1)	PATHWAY: Metabolic intermediate biosynthesis; chorismate biosynthesis; chorismate from D-erythrose 4-phosphate and phosphoenolpyruvate: step 3/7. {ECO:0000255|HAMAP-Rule:MF_00214}.	2		GO:0003855; GO:0009073; GO:0009423
P21681	apl CP75	Protein apl		10239		GO:0003677; GO:0006355; GO:0006351
Q6D913	actP ECA0806	Cation/acetate symporter ActP (Acetate permease) (Acetate transporter ActP)		2		GO:0015123; GO:0043879; GO:0005887; GO:0006814; GO:0015293
Q6D0I4	murC ECA3814	UDP-N-acetylmuramate--L-alanine ligase (EC 6.3.2.8) (UDP-N-acetylmuramoyl-L-alanine synthetase)	PATHWAY: Cell wall biogenesis; peptidoglycan biosynthesis. {ECO:0000255|HAMAP-Rule:MF_00046}.	2		GO:0005524; GO:0008763; GO:0007049; GO:0051301; GO:0071555; GO:0005737; GO:0009252; GO:0008360
P75853	ssuA ycbO b0936 JW0919	Putative aliphatic sulfonates-binding protein		2		GO:0016020; GO:0042597; GO:0006790; GO:0006810
P39693	recJ Dda3937_02294	Single-stranded-DNA-specific exonuclease RecJ (EC 3.1.-.-)		2		GO:0008409; GO:0006310; GO:0006281; GO:0003676
Q8ZI40	dkgA ara14 YPO0676 y3501 YP_2991	2,5-diketo-D-gluconic acid reductase A (2,5-DKG reductase A) (2,5-DKGR A) (25DKGR-A) (EC 1.1.1.346) (AKR5C)		2		GO:0019853; GO:0005737; GO:0016491
P35594	clpE exp4 SP_0820	ATP-dependent Clp protease ATP-binding subunit ClpE (Exported protein 4)		2		GO:0005524; GO:0046872; GO:0005886
Q7DM58	ABCC4 EST3 MRP4 At2g47800 F17A22.19	ABC transporter C family member 4 (ABC transporter ABCC.4) (AtABCC4) (EC 3.6.3.44) (ATP-energized glutathione S-conjugate pump 4) (Glutathione S-conjugate-transporting ATPase 4) (Multidrug resistance-associated protein 4)		2759	33090	GO:0005524; GO:0042626; GO:0005794; GO:0006855; GO:0016021; GO:0000325; GO:0005886; GO:0009506; GO:0009624; GO:0009414; GO:0009611; GO:0010118; GO:0005774; GO:0005773; GO:0008559
P33881	eagI	Acyl-homoserine-lactone synthase (EC 2.3.1.184) (Autoinducer synthesis protein EagI)		2		GO:0061579; GO:0009372
Q81TW1	addA BA_1142 GBAA_1142 BAS1061	ATP-dependent helicase/nuclease subunit A (EC 3.1.-.-) (EC 3.6.4.12) (ATP-dependent helicase/nuclease AddA)		2		GO:0008408; GO:0005524; GO:0004003; GO:0006259; GO:0000724; GO:0003690; GO:0004527; GO:0090305
A8GBU5	dps Spro_1481	DNA protection during starvation protein (EC 1.16.-.-)		2		GO:0003677; GO:0006879; GO:0030261; GO:0005737; GO:0008199; GO:0016722; GO:0006950
Q54471	ompC	Outer membrane protein C (Porin OmpC)		2		GO:0009279; GO:0006811; GO:0046930; GO:0015288
C6DH41	PC1_2049	UPF0482 protein PC1_2049		2
Q6CYU4	ssuD ECA4411	Alkanesulfonate monooxygenase (EC 1.14.14.5) (FMNH2-dependent aliphatic sulfonate monooxygenase)		2		GO:0008726
Q9RMT1	exbD PA0199	Biopolymer transport protein ExbD		2		GO:0016021; GO:0005886; GO:0015031; GO:0005215
A7MIU0	patA ESA_03492	Putrescine aminotransferase (EC 2.6.1.82) (Putrescine--2-oxoglutaric acid transaminase) (PAT) (PATase)	PATHWAY: Amine and polyamine degradation; putrescine degradation; 4-aminobutanal from putrescine (transaminase route): step 1/1. {ECO:0000255|HAMAP-Rule:MF_01276}.	2		GO:0033094; GO:0009447; GO:0030170
B0BUT9	ubiE RrIowa_1235	Ubiquinone/menaquinone biosynthesis C-methyltransferase UbiE (EC 2.1.1.163) (EC 2.1.1.201) (2-methoxy-6-polyprenyl-1,4-benzoquinol methylase) (Demethylmenaquinone methyltransferase)	PATHWAY: Quinol/quinone metabolism; menaquinone biosynthesis; menaquinol from 1,4-dihydroxy-2-naphthoate: step 2/2. {ECO:0000255|HAMAP-Rule:MF_01813}.; PATHWAY: Cofactor biosynthesis; ubiquinone biosynthesis. {ECO:0000255|HAMAP-Rule:MF_01813}.	2		GO:0102005; GO:0008425; GO:0009060; GO:0009234; GO:0006744
A7ML61	rhaA ESA_03849	L-rhamnose isomerase (EC 5.3.1.14)	PATHWAY: Carbohydrate degradation; L-rhamnose degradation; glycerone phosphate from L-rhamnose: step 1/3. {ECO:0000255|HAMAP-Rule:MF_00541}.	2		GO:0008740; GO:0005737; GO:0030145; GO:0019301
Q9STI6	GAE5 At4g12250 T4C9.90	UDP-glucuronate 4-epimerase 5 (EC 5.1.3.6) (UDP-glucuronic acid epimerase 5)		2759	33090	GO:0005794; GO:0032580; GO:0050378; GO:0005975; GO:0050662; GO:0005768; GO:0016021; GO:0005802
C6DIR2	mtgA PC1_0303	Monofunctional biosynthetic peptidoglycan transglycosylase (Monofunctional TGase) (EC 2.4.2.-)	PATHWAY: Cell wall biogenesis; peptidoglycan biosynthesis. {ECO:0000255|HAMAP-Rule:MF_00766}.	2		GO:0071555; GO:0016021; GO:0009252; GO:0009274; GO:0005886; GO:0008360; GO:0016763
A8GHW4	hisS Spro_3608	Histidine--tRNA ligase (EC 6.1.1.21) (Histidyl-tRNA synthetase) (HisRS)		2		GO:0005524; GO:0005737; GO:0004821; GO:0006427
Q6DB05	xylA ECA0097	Xylose isomerase (EC 5.3.1.5)		2		GO:0042732; GO:0005737; GO:0000287; GO:0006098; GO:0009045
B3W6W7	trpF LCABL_00740	N-(5'-phosphoribosyl)anthranilate isomerase (PRAI) (EC 5.3.1.24)	PATHWAY: Amino-acid biosynthesis; L-tryptophan biosynthesis; L-tryptophan from chorismate: step 3/5. {ECO:0000255|HAMAP-Rule:MF_00135}.	2		GO:0004640; GO:0000162
B6JAI4	leuS OCAR_4363 OCA5_c01660	Leucine--tRNA ligase (EC 6.1.1.4) (Leucyl-tRNA synthetase) (LeuRS)		2		GO:0005524; GO:0002161; GO:0005737; GO:0004823; GO:0006429
A8GIY9	sfsA Spro_3984	Sugar fermentation stimulation protein homolog		2
B2GFY5	rplS KRH_10660	50S ribosomal protein L19		2		GO:0005840; GO:0003735; GO:0006412
Q5KX85	mntR GK2416	Transcriptional regulator MntR (Manganese transport regulator)		2		GO:0003677; GO:0030026; GO:0005737; GO:0030145; GO:0045893; GO:0003700; GO:0006351
Q3YUF6	ulaR SSON_4373	HTH-type transcriptional regulator UlaR		2		GO:0003677; GO:0005737; GO:0045892; GO:0003700; GO:0006351
P0AAV0	ybgE b0735 JW0725	Uncharacterized protein YbgE		2
Q60107	clpP	ATP-dependent Clp protease proteolytic subunit (EC 3.4.21.92) (Endopeptidase Clp)		2		GO:0005737; GO:0004252
A9WV79	purA RSal33209_3390	Adenylosuccinate synthetase (AMPSase) (AdSS) (EC 6.3.4.4) (IMP--aspartate ligase)	PATHWAY: Purine metabolism; AMP biosynthesis via de novo pathway; AMP from IMP: step 1/2. {ECO:0000255|HAMAP-Rule:MF_00011}.	2		GO:0044208; GO:0005525; GO:0004019; GO:0005737; GO:0000287
A0JZ88	tuf Arth_2979	Elongation factor Tu (EF-Tu)		2		GO:0005525; GO:0003924; GO:0005737; GO:0003746
Q6D8K0	mltC ECA0974	Membrane-bound lytic murein transglycosylase C (EC 4.2.2.n1) (Murein lyase C)		2		GO:0016837; GO:0009279; GO:0016998; GO:0071555; GO:0016798; GO:0008933; GO:0000270
C6DAX2	cysS PC1_2933	Cysteine--tRNA ligase (EC 6.1.1.16) (Cysteinyl-tRNA synthetase) (CysRS)		2		GO:0005524; GO:0004817; GO:0006423; GO:0005737; GO:0008270
P94531	abfA BSU28720	Intracellular exo-alpha-(1->5)-L-arabinofuranosidase 1 (ABF) (EC 3.2.1.55) (Intracellular arabinan exo-alpha-(1->5)-L-arabinosidase) (Arabinosidase)	PATHWAY: Glycan metabolism; L-arabinan degradation.	2		GO:0046373; GO:0046556; GO:0031222; GO:0005737
P0A917	ompX ybiG b0814 JW0799	Outer membrane protein X		2		GO:0009279; GO:0016021
A9R2J9	nusB YpAngola_A3165	N utilization substance protein B homolog (Protein NusB)		2		GO:0006353; GO:0003723; GO:0006355
A7MKF0	ESA_01442	UPF0181 protein ESA_01442		2
A1R2A8	purA AAur_0563	Adenylosuccinate synthetase (AMPSase) (AdSS) (EC 6.3.4.4) (IMP--aspartate ligase)	PATHWAY: Purine metabolism; AMP biosynthesis via de novo pathway; AMP from IMP: step 1/2. {ECO:0000255|HAMAP-Rule:MF_00011}.	2		GO:0044208; GO:0005525; GO:0004019; GO:0005737; GO:0000287
C6DK25	tyrS PC1_2377	Tyrosine--tRNA ligase (EC 6.1.1.1) (Tyrosyl-tRNA synthetase) (TyrRS)		2		GO:0005524; GO:0003723; GO:0005737; GO:0004831; GO:0006437
Q9C9Z1	At3g08650 F17O14.12	Putative zinc transporter At3g08650		2759	33090	GO:0016021; GO:0046873; GO:0006829
B5RHF1	dapD SG0217	2,3,4,5-tetrahydropyridine-2,6-dicarboxylate N-succinyltransferase (EC 2.3.1.117) (Tetrahydrodipicolinate N-succinyltransferase) (THP succinyltransferase) (Tetrahydropicolinate succinylase)	PATHWAY: Amino-acid biosynthesis; L-lysine biosynthesis via DAP pathway; LL-2,6-diaminopimelate from (S)-tetrahydrodipicolinate (succinylase route): step 1/3. {ECO:0000255|HAMAP-Rule:MF_00811}.	2		GO:0008666; GO:0005737; GO:0019877; GO:0009089
Q03HS1	fbp PEPE_0144	Fructose-1,6-bisphosphatase class 3 (FBPase class 3) (EC 3.1.3.11) (D-fructose-1,6-bisphosphate 1-phosphohydrolase class 3)	PATHWAY: Carbohydrate biosynthesis; gluconeogenesis. {ECO:0000255|HAMAP-Rule:MF_01854}.	2		GO:0042132; GO:0006094
P63497	amiD Mb3409	Putative amidase AmiD (EC 3.5.1.4)		2		GO:0004040; GO:0016884
Q3YUW9	pepE SSON_4192	Peptidase E (EC 3.4.13.21) (Alpha-aspartyl dipeptidase) (Asp-specific dipeptidase) (Dipeptidase E)		2		GO:0005737; GO:0016805; GO:0008236
B1NWF3	ndhJ	NAD(P)H-quinone oxidoreductase subunit J, chloroplastic (EC 1.6.5.-) (NAD(P)H dehydrogenase subunit J) (NADH-plastoquinone oxidoreductase subunit J)		2759	33090	GO:0008137; GO:0009535; GO:0019684; GO:0048038; GO:0006810
A9WNC4	atpF RSal33209_1444	ATP synthase subunit b (ATP synthase F(0) sector subunit b) (ATPase subunit I) (F-type ATPase subunit b) (F-ATPase subunit b)		2		GO:0016021; GO:0005886; GO:0042777; GO:0046933; GO:0045263
Q5L432	ispF GK0082	2-C-methyl-D-erythritol 2,4-cyclodiphosphate synthase (MECDP-synthase) (MECPP-synthase) (MECPS) (EC 4.6.1.12)	PATHWAY: Isoprenoid biosynthesis; isopentenyl diphosphate biosynthesis via DXP pathway; isopentenyl diphosphate from 1-deoxy-D-xylulose 5-phosphate: step 4/6. {ECO:0000255|HAMAP-Rule:MF_00107}.	2		GO:0008685; GO:0019288; GO:0046872; GO:0016114
A7FDQ3	prmA YpsIP31758_0388	Ribosomal protein L11 methyltransferase (L11 Mtase) (EC 2.1.1.-)		2		GO:0005737; GO:0008276
Q6D7Z4	hemH ECA1181	Ferrochelatase (EC 4.99.1.1) (Heme synthase) (Protoheme ferro-lyase)	PATHWAY: Porphyrin-containing compound metabolism; protoheme biosynthesis; protoheme from protoporphyrin-IX: step 1/1. {ECO:0000255|HAMAP-Rule:MF_00323}.	2		GO:0005737; GO:0004325; GO:0006783; GO:0046872
Q01300	ND1 NAD1	NADH-ubiquinone oxidoreductase chain 1 (EC 1.6.5.3) (NADH dehydrogenase subunit 1)		2759	33090	GO:0008137; GO:0016021; GO:0005743; GO:0070469
A1JJ57	lsrK YE0530	Autoinducer-2 kinase (AI-2 kinase) (EC 2.7.1.189)		2		GO:0005975; GO:0005737; GO:0016301; GO:0016773
A4IJ96	serS GTNG_0013	Serine--tRNA ligase (EC 6.1.1.11) (Seryl-tRNA synthetase) (SerRS) (Seryl-tRNA(Ser/Sec) synthetase)	PATHWAY: Aminoacyl-tRNA biosynthesis; selenocysteinyl-tRNA(Sec) biosynthesis; L-seryl-tRNA(Sec) from L-serine and tRNA(Sec): step 1/1. {ECO:0000255|HAMAP-Rule:MF_00176}.	2		GO:0005524; GO:0005737; GO:0016260; GO:0097056; GO:0004828; GO:0006434
Q6DAL7	hemE ECA0235	Uroporphyrinogen decarboxylase (UPD) (URO-D) (EC 4.1.1.37)	PATHWAY: Porphyrin-containing compound metabolism; protoporphyrin-IX biosynthesis; coproporphyrinogen-III from 5-aminolevulinate: step 4/4. {ECO:0000255|HAMAP-Rule:MF_00218}.	2		GO:0005737; GO:0006782; GO:0004853
B7LNW6	matP EFER_1093	Macrodomain Ter protein		2		GO:0007049; GO:0051301; GO:0005737; GO:0043565
C6DBI7	hscA PC1_3027	Chaperone protein HscA (Hsc66)		2		GO:0005524; GO:0016887; GO:0016226; GO:0006457
B7GG69	pnp Aflv_1689	Polyribonucleotide nucleotidyltransferase (EC 2.7.7.8) (Polynucleotide phosphorylase) (PNPase)		2		GO:0000175; GO:0003723; GO:0006396; GO:0005737; GO:0006402; GO:0000287; GO:0004654
Q8L7R8	STP3 At5g61520 K11J9_40	Sugar transport protein 3 (Hexose transporter 3)		2759	33090	GO:0008643; GO:0016021; GO:0022891; GO:0015293
Q0ZIW5	ndhG	NAD(P)H-quinone oxidoreductase subunit 6, chloroplastic (EC 1.6.5.-) (NAD(P)H dehydrogenase subunit 6) (NADH-plastoquinone oxidoreductase subunit 6)		2759	33090	GO:0008137; GO:0009535; GO:0016021; GO:0048038; GO:0006810
Q6D208	ung ECA3289	Uracil-DNA glycosylase (UDG) (EC 3.2.2.27)		2		GO:0006284; GO:0005737; GO:0004844
A8AQ34	diaA CKO_04543	DnaA initiator-associating protein DiaA		2		GO:0006260; GO:0030246; GO:0005975
A0Q3H7	ribBA NT01CX_0713	Riboflavin biosynthesis protein RibBA [Includes: 3,4-dihydroxy-2-butanone 4-phosphate synthase (DHBP synthase) (EC 4.1.99.12); GTP cyclohydrolase-2 (EC 3.5.4.25) (GTP cyclohydrolase II)]	PATHWAY: Cofactor biosynthesis; riboflavin biosynthesis; 2-hydroxy-3-oxobutyl phosphate from D-ribulose 5-phosphate: step 1/1. {ECO:0000255|HAMAP-Rule:MF_01283}.; PATHWAY: Cofactor biosynthesis; riboflavin biosynthesis; 5-amino-6-(D-ribitylamino)uracil from GTP: step 1/4. {ECO:0000255|HAMAP-Rule:MF_01283}.	2		GO:0008686; GO:0005525; GO:0003935; GO:0000287; GO:0030145; GO:0009231; GO:0008270
B2VEC0	smpB ETA_09720	SsrA-binding protein (Small protein B)		2		GO:0003723; GO:0005737; GO:0070929
B2K3Q0	nhaB YPTS_2133	Na(+)/H(+) antiporter NhaB (Sodium/proton antiporter NhaB)		2		GO:0016021; GO:0005886; GO:0015385
A8AR73	uspB CKO_04942	Universal stress protein B		2		GO:0016021; GO:0005886; GO:0006950
Q9M1B0	NLP9 At3g59580 T16L24.130	Protein NLP9 (AtNLP9) (NIN-like protein 9) (Nodule inception protein-like protein 8)		2759	33090	GO:0003677; GO:0005634; GO:0003700; GO:0006351
Q6D547	kdsA ECA2194	2-dehydro-3-deoxyphosphooctonate aldolase (EC 2.5.1.55) (3-deoxy-D-manno-octulosonic acid 8-phosphate synthase) (KDO-8-phosphate synthase) (KDO 8-P synthase) (KDOPS) (Phospho-2-dehydro-3-deoxyoctonate aldolase)	PATHWAY: Carbohydrate biosynthesis; 3-deoxy-D-manno-octulosonate biosynthesis; 3-deoxy-D-manno-octulosonate from D-ribulose 5-phosphate: step 2/3. {ECO:0000255|HAMAP-Rule:MF_00056}.; PATHWAY: Bacterial outer membrane biogenesis; lipopolysaccharide biosynthesis. {ECO:0000255|HAMAP-Rule:MF_00056}.	2		GO:0008676; GO:0005737; GO:0019294
C5CCF1	carB Mlut_12580	Carbamoyl-phosphate synthase large chain (EC 6.3.5.5) (Carbamoyl-phosphate synthetase ammonia chain)	PATHWAY: Amino-acid biosynthesis; L-arginine biosynthesis; carbamoyl phosphate from bicarbonate: step 1/1. {ECO:0000255|HAMAP-Rule:MF_01210}.; PATHWAY: Pyrimidine metabolism; UMP biosynthesis via de novo pathway; (S)-dihydroorotate from bicarbonate: step 1/3. {ECO:0000255|HAMAP-Rule:MF_01210}.	2		GO:0044205; GO:0005524; GO:0006526; GO:0004088; GO:0000287; GO:0030145
P52154	rho	Transcription termination factor Rho (EC 3.6.4.-) (ATP-dependent helicase Rho)		2		GO:0005524; GO:0006353; GO:0003723; GO:0008186; GO:0004386; GO:0006355
P0A265	ppiC STM3910 STMD1.80	Peptidyl-prolyl cis-trans isomerase C (PPIase C) (EC 5.2.1.8) (Parvulin) (Rotamase C)		2		GO:0005737; GO:0003755
Q9I2A8	atoB PA2001	Acetyl-CoA acetyltransferase (EC 2.3.1.9) (Acetoacetyl-CoA thiolase)	PATHWAY: Metabolic intermediate biosynthesis; (R)-mevalonate biosynthesis; (R)-mevalonate from acetyl-CoA: step 1/3.	2		GO:0003985; GO:0005737; GO:0006631
A6T510	gloB KPN78578_02200 KPN_00227	Hydroxyacylglutathione hydrolase (EC 3.1.2.6) (Glyoxalase II) (Glx II)	PATHWAY: Secondary metabolite metabolism; methylglyoxal degradation; (R)-lactate from methylglyoxal: step 2/2. {ECO:0000255|HAMAP-Rule:MF_01374}.	2		GO:0004416; GO:0046872; GO:0019243
A1JLD8	YE1336	UPF0304 protein YE1336		2
Q37889	8.5	Capsid fiber protein (Gene product 8.5) (gp8.5) (Head fiber protein) (Protein p8.5)		10239		GO:0046718; GO:0019012; GO:0019062
A9N7D2	ytjA SPAB_05740	UPF0391 membrane protein YtjA		2		GO:0016021; GO:0005886
A8GCM9	acyP Spro_1765	Acylphosphatase (EC 3.6.1.7) (Acylphosphate phosphohydrolase)		2		GO:0003998
Q6D0E2	surA ECA3857	Chaperone SurA (Peptidyl-prolyl cis-trans isomerase SurA) (PPIase SurA) (EC 5.2.1.8) (Rotamase SurA)		2		GO:0043165; GO:0051085; GO:0060274; GO:0030288; GO:0042277; GO:0003755; GO:0050821; GO:0015031
P0A9Y8	cspC Z2868 ECs2533	Cold shock-like protein CspC (CSP-C)		2		GO:0003677; GO:0005737; GO:0006355; GO:0006351
A9WRE1	mraY RSal33209_2497	Phospho-N-acetylmuramoyl-pentapeptide-transferase (EC 2.7.8.13) (UDP-MurNAc-pentapeptide phosphotransferase)	PATHWAY: Cell wall biogenesis; peptidoglycan biosynthesis. {ECO:0000255|HAMAP-Rule:MF_00038}.	2		GO:0051992; GO:0007049; GO:0051301; GO:0071555; GO:0016021; GO:0009252; GO:0008963; GO:0005886; GO:0008360
B5XZM0	atpF KPK_5540	ATP synthase subunit b (ATP synthase F(0) sector subunit b) (ATPase subunit I) (F-type ATPase subunit b) (F-ATPase subunit b)		2		GO:0016021; GO:0005886; GO:0042777; GO:0046933; GO:0045263
A7MV01	galK VIBHAR_03327	Galactokinase (EC 2.7.1.6) (Galactose kinase)	PATHWAY: Carbohydrate metabolism; galactose metabolism. {ECO:0000255|HAMAP-Rule:MF_00246}.	2		GO:0005524; GO:0005737; GO:0004335; GO:0006012; GO:0000287
Q0RFD5	panB FRAAL5171	3-methyl-2-oxobutanoate hydroxymethyltransferase (EC 2.1.2.11) (Ketopantoate hydroxymethyltransferase) (KPHMT)	PATHWAY: Cofactor biosynthesis; (R)-pantothenate biosynthesis; (R)-pantoate from 3-methyl-2-oxobutanoate: step 1/2. {ECO:0000255|HAMAP-Rule:MF_00156}.	2		GO:0003864; GO:0005737; GO:0046872; GO:0015940
C6DKU9	PC1_2519	UPF0176 protein PC1_2519		2
C4L614	trmFO EAT1b_2906	Methylenetetrahydrofolate--tRNA-(uracil-5-)-methyltransferase TrmFO (EC 2.1.1.74) (Folate-dependent tRNA (uracil-5-)-methyltransferase) (Folate-dependent tRNA(M-5-U54)-methyltransferase)		2		GO:0030698; GO:0005737; GO:0050660; GO:0047151; GO:0016491
A1JKK4	era YE1018	GTPase Era		2		GO:0005525; GO:0003924; GO:0005737; GO:0005886; GO:0042274; GO:0070181
A8G9P6	rapA Spro_0730	RNA polymerase-associated protein RapA (EC 3.6.4.-) (ATP-dependent helicase HepA)		2		GO:0005524; GO:0003677; GO:0004386; GO:0006355; GO:0006351
Q09WW6	ndhE MoinCp073	NAD(P)H-quinone oxidoreductase subunit 4L, chloroplastic (EC 1.6.5.-) (NAD(P)H dehydrogenase subunit 4L) (NADH-plastoquinone oxidoreductase subunit 4L)		2759	33090	GO:0042773; GO:0009535; GO:0016021; GO:0016655; GO:0019684; GO:0048038; GO:0006810
B8HBV4	purA Achl_0667	Adenylosuccinate synthetase (AMPSase) (AdSS) (EC 6.3.4.4) (IMP--aspartate ligase)	PATHWAY: Purine metabolism; AMP biosynthesis via de novo pathway; AMP from IMP: step 1/2. {ECO:0000255|HAMAP-Rule:MF_00011}.	2		GO:0044208; GO:0005525; GO:0004019; GO:0005737; GO:0000287
Q6D5W6	mdtK norM ECA1922	Multidrug resistance protein MdtK (Multidrug-efflux transporter)		2		GO:0015297; GO:0015238; GO:0016021; GO:0005886; GO:0006814
C5BWI5	serS Bcav_0379	Serine--tRNA ligase (EC 6.1.1.11) (Seryl-tRNA synthetase) (SerRS) (Seryl-tRNA(Ser/Sec) synthetase)	PATHWAY: Aminoacyl-tRNA biosynthesis; selenocysteinyl-tRNA(Sec) biosynthesis; L-seryl-tRNA(Sec) from L-serine and tRNA(Sec): step 1/1. {ECO:0000255|HAMAP-Rule:MF_00176}.	2		GO:0005524; GO:0005737; GO:0016260; GO:0097056; GO:0004828; GO:0006434
Q37550	ATP9	ATP synthase subunit 9, mitochondrial (Lipid-binding protein)		2759	33090	GO:0005524; GO:0015991; GO:0015986; GO:0015078; GO:0016021; GO:0008289; GO:0031966; GO:0045263
C6DKH0	argR PC1_0552	Arginine repressor	PATHWAY: Amino-acid biosynthesis; L-arginine biosynthesis [regulation].	2		GO:0003677; GO:0034618; GO:0006526; GO:0005737; GO:0051259; GO:0003700; GO:0006351
P37986	zwf Dda3937_03574	Glucose-6-phosphate 1-dehydrogenase (G6PD) (EC 1.1.1.49)	PATHWAY: Carbohydrate degradation; pentose phosphate pathway; D-ribulose 5-phosphate from D-glucose 6-phosphate (oxidative stage): step 1/3. {ECO:0000255|HAMAP-Rule:MF_00966}.	2		GO:0050661; GO:0006006; GO:0004345; GO:0006098
P0AEE6	mglB c2684	D-galactose-binding periplasmic protein (GBP) (D-galactose/ D-glucose-binding protein) (GGBP)		2		GO:0008643; GO:0006935; GO:0046872; GO:0042597
Q9AZ38	hkaC xis	Probable excisionase hkaC		10239		GO:0003677; GO:0006310
Q1C824	cmoB YPA_1431	tRNA U34 carboxymethyltransferase (EC 2.5.1.-)		2		GO:0016300; GO:0002098; GO:0016765
Q6D8S3	ribB ECA0899	3,4-dihydroxy-2-butanone 4-phosphate synthase (DHBP synthase) (EC 4.1.99.12)	PATHWAY: Cofactor biosynthesis; riboflavin biosynthesis; 2-hydroxy-3-oxobutyl phosphate from D-ribulose 5-phosphate: step 1/1. {ECO:0000255|HAMAP-Rule:MF_00180}.	2		GO:0008686; GO:0000287; GO:0030145; GO:0009231
P93312	YMF16 MTT2 AtMg00570	Uncharacterized tatC-like protein ymf16 (ORFX)		2759	33090	GO:0016021; GO:0031966
A6WDJ3	lepA Krad_3418	Elongation factor 4 (EF-4) (EC 3.6.5.n1) (Ribosomal back-translocase LepA)		2		GO:0005525; GO:0003924; GO:0005886; GO:0045727; GO:0043022; GO:0003746
P21434	rpl2	50S ribosomal protein L2, chloroplastic		2759	33090	GO:0003723; GO:0009507; GO:0015934; GO:0003735; GO:0016740; GO:0006412
Q8GX78	PHT4;4 ANTR2 At4g00370 A_IG005I10_nn F5I10.7	Ascorbate transporter, chloroplastic (Phosphate transporter PHT4;4) (AtPHT4;4) (Probable anion transporter 2)		2759	33090	GO:0015882; GO:0015229; GO:0098656; GO:0009507; GO:0009941; GO:0009706; GO:0005315; GO:0016021; GO:0009536; GO:0010028
P10330	ND5 NAD5	NADH-ubiquinone oxidoreductase chain 5 (EC 1.6.5.3) (NADH dehydrogenase subunit 5)		2759	33090	GO:0042773; GO:0008137; GO:0016021; GO:0005743; GO:0070469
P0AAI6	fabF c1365	3-oxoacyl-[acyl-carrier-protein] synthase 2 (EC 2.3.1.179) (3-oxoacyl-[acyl-carrier-protein] synthase II) (Beta-ketoacyl-ACP synthase II) (KAS II)	PATHWAY: Lipid metabolism; fatty acid biosynthesis.	2		GO:0033817; GO:0006633
C6DGZ0	PC1_1998	UPF0259 membrane protein PC1_1998		2		GO:0016021; GO:0005886
P51358	ycf27	Probable transcriptional regulator ycf27 (OmpR-like protein)		2759		GO:0003677; GO:0009507; GO:0000160; GO:0006355; GO:0006351
A0AJB5	leuS lwe1679	Leucine--tRNA ligase (EC 6.1.1.4) (Leucyl-tRNA synthetase) (LeuRS)		2		GO:0005524; GO:0002161; GO:0005737; GO:0004823; GO:0006429
Q820U1	mnmA trmU EF_2070	tRNA-specific 2-thiouridylase MnmA (EC 2.8.1.13)		2		GO:0005524; GO:0005737; GO:0016783; GO:0000049; GO:0006400
A4TN38	infA YPDSF_2325	Translation initiation factor IF-1		2		GO:0005737; GO:0019843; GO:0043022; GO:0003743
P42405	hxlA yckG BSU03460	3-hexulose-6-phosphate synthase (HPS) (EC 4.1.2.43) (D-arabino-3-hexulose-6-phosphate formaldehyde lyase) (HUMPS)	PATHWAY: One-carbon metabolism; formaldehyde assimilation via RuMP pathway; D-fructose 6-phosphate from D-ribulose 5-phosphate and formaldehyde: step 1/2.	2		GO:0006207; GO:0005975; GO:0005829; GO:0019647; GO:0043801; GO:0006730; GO:0004590; GO:0009636
A0AIC6	infB lwe1340	Translation initiation factor IF-2		2		GO:0005525; GO:0003924; GO:0005737; GO:0003743
Q1C6U2	dsrB YPA_1864	Protein DsrB		2
B2U1W0	nanT SbBS512_E3552	Putative sialic acid transporter (Sialic acid permease)		2		GO:0015144; GO:0016021; GO:0005886; GO:0015739; GO:0015538
C5BGA4	glnS NT01EI_2906	Glutamine--tRNA ligase (EC 6.1.1.18) (Glutaminyl-tRNA synthetase) (GlnRS)		2		GO:0005524; GO:0005737; GO:0004819; GO:0006425; GO:0006424
C6DKU8	PC1_2518	UPF0312 protein PC1_2518		2		GO:0042597
C6DJE1	engB PC1_4226	Probable GTP-binding protein EngB		2		GO:0005525; GO:0003924; GO:0000917; GO:0000287
P11664	yggC b2928 JW2895	Uncharacterized protein YggC		2		GO:0005524; GO:0006222; GO:0005829; GO:0006206; GO:0043097; GO:0004849
B0RI48	mraZ CMS1364	Transcriptional regulator MraZ		2		GO:0003677; GO:0005737; GO:0009295; GO:0003700; GO:0006351
Q9I476	PA1268	4-hydroxyproline 2-epimerase (4Hyp 2-epimerase) (4HypE) (EC 5.1.1.8) (Hydroxyproline-2-epimerase) (PaHyPRE)		2		GO:0047580
Q01674	foxA	Ferrioxamine receptor		2		GO:0009279; GO:0016021; GO:0006811; GO:0005506; GO:0055072; GO:0004872; GO:0015891
Q72M93	LIC_13295	Macro domain-containing protein LIC_13295		2
A8FG25	rplT BPUM_2530	50S ribosomal protein L20		2		GO:0019843; GO:0000027; GO:0005840; GO:0003735; GO:0006412
Q8RXC8	RBK2 At3g05140 T12H1.10	Receptor-like cytosolic serine/threonine-protein kinase RBK2 (EC 2.7.11.1) (Protein ROP BINDING PROTEIN KINASES 2)		2759	33090	GO:0005524; GO:0051020; GO:0005737; GO:0005634; GO:0004674
Q8GXZ3	At5g01020 F7J8.5	Serine/threonine-protein kinase At5g01020 (EC 2.7.11.1)		2759	33090	GO:0005524; GO:0005886; GO:0004674
C0ZKC8	purM BBR47_06020	Phosphoribosylformylglycinamidine cyclo-ligase (EC 6.3.3.1) (AIR synthase) (AIRS) (Phosphoribosyl-aminoimidazole synthetase)	PATHWAY: Purine metabolism; IMP biosynthesis via de novo pathway; 5-amino-1-(5-phospho-D-ribosyl)imidazole from N(2)-formyl-N(1)-(5-phospho-D-ribosyl)glycinamide: step 2/2. {ECO:0000255|HAMAP-Rule:MF_00741}.	2		GO:0006189; GO:0005524; GO:0005737; GO:0004641
A5CUB8	rpsG CMM_2622	30S ribosomal protein S7		2		GO:0019843; GO:0015935; GO:0003735; GO:0000049; GO:0006412
Q6D6Y7	prr ECA1542	Gamma-aminobutyraldehyde dehydrogenase (EC 1.2.1.19) (1-pyrroline dehydrogenase) (4-aminobutanal dehydrogenase) (ABALDH)	PATHWAY: Amine and polyamine degradation; putrescine degradation; 4-aminobutanoate from 4-aminobutanal: step 1/1. {ECO:0000255|HAMAP-Rule:MF_01275}.	2		GO:0033737; GO:0051287; GO:0019145; GO:0009447
Q7XJL2	GLR3.1 ACL1 GLR2 At2g17260 F5J6.2	Glutamate receptor 3.1 (AtGLR2) (Ligand-gated ion channel 3.1)		2759	33090	GO:0005262; GO:0070588; GO:0006816; GO:0019722; GO:0071230; GO:0008066; GO:0016021; GO:0005622; GO:0004970; GO:0005886
Q93CH6	cueR scr STM0499	HTH-type transcriptional regulator CueR (Copper efflux regulator) (Copper export regulator)		2		GO:0003677; GO:0005507; GO:0005737; GO:0045893; GO:0003700; GO:0006351
A8GLF0	rph Spro_4847	Ribonuclease PH (RNase PH) (EC 2.7.7.56) (tRNA nucleotidyltransferase)		2		GO:0000049; GO:0009022; GO:0008033; GO:0004549
C6DK30	slyA PC1_2382	Transcriptional regulator SlyA		2		GO:0003677; GO:0003700; GO:0006351
Q0ZIW3	ndhA	NAD(P)H-quinone oxidoreductase subunit 1, chloroplastic (EC 1.6.5.-) (NAD(P)H dehydrogenase subunit 1) (NDH subunit 1) (NADH-plastoquinone oxidoreductase subunit 1)		2759	33090	GO:0009535; GO:0016021; GO:0016655; GO:0019684; GO:0048038
Q2RLC8	uxuA Moth_0430	Mannonate dehydratase (EC 4.2.1.8) (D-mannonate hydro-lyase)	PATHWAY: Carbohydrate metabolism; pentose and glucuronate interconversion. {ECO:0000255|HAMAP-Rule:MF_00106}.	2		GO:0006064; GO:0008927
A1JJK4	yacG YE0683	DNA gyrase inhibitor YacG		2		GO:0008657; GO:0006355; GO:0008270
Q8CRU9	map SE_1573	Methionine aminopeptidase (MAP) (MetAP) (EC 3.4.11.18) (Peptidase M)		2		GO:0046872; GO:0070006; GO:0070084
O32149	pucF yurH BSU32530	Allantoate amidohydrolase (EC 3.5.3.-) (Allantoate deiminase)	PATHWAY: Nitrogen metabolism; (S)-allantoin degradation.	2		GO:0000256; GO:0016813; GO:0046872; GO:0006144
Q44118	moaA	Cyclic pyranopterin monophosphate synthase (EC 4.1.99.18) (Molybdenum cofactor biosynthesis protein A)	PATHWAY: Cofactor biosynthesis; molybdopterin biosynthesis.	2		GO:0051539; GO:0005525; GO:0006777; GO:0061597; GO:0046872; GO:0019008
P28635	metQ yaeC b0197 JW0193	D-methionine-binding lipoprotein MetQ		2		GO:0048473; GO:0005886
Q93CC3	hosA	Transcriptional regulator HosA		2		GO:0003677; GO:0009405; GO:0003700; GO:0006351
Q6D8X9	grpE ECA0842	Protein GrpE (HSP-70 cofactor)		2		GO:0000774; GO:0005737; GO:0006457
Q2JGF5	ssuB Francci3_0249	Aliphatic sulfonates import ATP-binding protein SsuB (EC 3.6.3.-)		2		GO:0005524; GO:0043190; GO:0016887; GO:0005215
Q6D7N0	crcB ECA1295	Putative fluoride ion transporter CrcB		2		GO:0015103; GO:0005887
Q03IH8	rplQ STER_1880	50S ribosomal protein L17		2		GO:0005840; GO:0003735; GO:0006412
B2GFK7	leuD KRH_10330	3-isopropylmalate dehydratase small subunit (EC 4.2.1.33) (Alpha-IPM isomerase) (IPMI) (Isopropylmalate isomerase)	PATHWAY: Amino-acid biosynthesis; L-leucine biosynthesis; L-leucine from 3-methyl-2-oxobutanoate: step 2/4. {ECO:0000255|HAMAP-Rule:MF_01031}.	2		GO:0003861; GO:0009316; GO:0009098
Q6D698	pyrC ECA1787	Dihydroorotase (DHOase) (EC 3.5.2.3)	PATHWAY: Pyrimidine metabolism; UMP biosynthesis via de novo pathway; (S)-dihydroorotate from bicarbonate: step 3/3. {ECO:0000255|HAMAP-Rule:MF_00219}.	2		GO:0044205; GO:0004151; GO:0019856; GO:0008270
Q6D4K1	mntP ECA2389	Putative manganese efflux pump MntP		2		GO:0016021; GO:0005384; GO:0005886
Q1JA29	rpsF MGAS2096_Spy1580	30S ribosomal protein S6		2		GO:0019843; GO:0005840; GO:0003735; GO:0006412
P0AEJ1	emrB Z3987 ECs3548	Multidrug export protein EmrB		2		GO:0016021; GO:0005886; GO:0046677; GO:0055085
A9WN15	groS groES RSal33209_1769	10 kDa chaperonin (GroES protein) (Protein Cpn10)		2		GO:0005524; GO:0005737; GO:0006457
Q9T012	HMGB13 NFD13 At4g11080 F2P3.3 T22B4.60	High mobility group B protein 13 (Nucleosome/chromatin assembly factor group D 13)		2759	33090	GO:0003677; GO:0005634; GO:0006355; GO:0003700
A8G848	hemC Spro_0178	Porphobilinogen deaminase (PBG) (EC 2.5.1.61) (Hydroxymethylbilane synthase) (HMBS) (Pre-uroporphyrinogen synthase)	PATHWAY: Porphyrin-containing compound metabolism; protoporphyrin-IX biosynthesis; coproporphyrinogen-III from 5-aminolevulinate: step 2/4. {ECO:0000255|HAMAP-Rule:MF_00260}.	2		GO:0004418; GO:0018160; GO:0006782
Q6D1T8	rpsP ECA3359	30S ribosomal protein S16		2		GO:0005840; GO:0003735; GO:0006412
A9WQ91	argH RSal33209_0784	Argininosuccinate lyase (ASAL) (EC 4.3.2.1) (Arginosuccinase)	PATHWAY: Amino-acid biosynthesis; L-arginine biosynthesis; L-arginine from L-ornithine and carbamoyl phosphate: step 3/3. {ECO:0000255|HAMAP-Rule:MF_00006}.	2		GO:0042450; GO:0004056; GO:0005737
Q5L3R2	rpoA GK0133	DNA-directed RNA polymerase subunit alpha (RNAP subunit alpha) (EC 2.7.7.6) (RNA polymerase subunit alpha) (Transcriptase subunit alpha)		2		GO:0003677; GO:0003899; GO:0006351
A7FLC5	tig YpsIP31758_3093	Trigger factor (TF) (EC 5.2.1.8) (PPIase)		2		GO:0007049; GO:0051301; GO:0005737; GO:0003755; GO:0006457; GO:0015031
P37966	lipO lplA BSU07100	Lipoprotein LipO (Lipoprotein LplA)		2		GO:0005886; GO:0005215
P96556	trpE	Anthranilate synthase component 1 (AS) (ASI) (EC 4.1.3.27)	PATHWAY: Amino-acid biosynthesis; L-tryptophan biosynthesis; L-tryptophan from chorismate: step 1/5.	2		GO:0004049; GO:0046872; GO:0000162
P0A363	cspB cspG	Cold shock-like protein CspB		2		GO:0003677; GO:0005737; GO:0006355; GO:0006351
B8H9W6	Achl_0351	Probable 5-dehydro-4-deoxyglucarate dehydratase (EC 4.2.1.41) (5-keto-4-deoxy-glucarate dehydratase) (KDGDH)	PATHWAY: Carbohydrate acid metabolism; D-glucarate degradation; 2,5-dioxopentanoate from D-glucarate: step 2/2. {ECO:0000255|HAMAP-Rule:MF_00694}.	2		GO:0047448; GO:0042838
A9WTZ3	ligA RSal33209_2942	DNA ligase (EC 6.5.1.2) (Polydeoxyribonucleotide synthase [NAD(+)])		2		GO:0003911; GO:0006281; GO:0006260; GO:0046872
P77324	yagS b0285 JW0279	Putative xanthine dehydrogenase YagS FAD-binding subunit (EC 1.17.1.4)		2		GO:0050660; GO:0016614; GO:0016903; GO:0042597; GO:0006144; GO:0006166; GO:0004854
A1JRH2	YE3790	UPF0307 protein YE3790		2
P0A971	cspD SF0840 S0880	Cold shock-like protein CspD (CSP-D)		2		GO:0003677; GO:0003723; GO:0005737; GO:0008156; GO:0006355; GO:0006950
P0A355	cspLA cspA cspL lmo1364	Cold shock-like protein CspLA (CspL)		2		GO:0003677; GO:0005737; GO:0006355; GO:0006351
Q71WN4	tdk LMOf2365_2517	Thymidine kinase (EC 2.7.1.21)		2		GO:0005524; GO:0071897; GO:0005737; GO:0004797; GO:0008270
C6DBR1	upp PC1_1130	Uracil phosphoribosyltransferase (EC 2.4.2.9) (UMP pyrophosphorylase) (UPRTase)	PATHWAY: Pyrimidine metabolism; UMP biosynthesis via salvage pathway; UMP from uracil: step 1/1. {ECO:0000255|HAMAP-Rule:MF_01218}.	2		GO:0005525; GO:0044206; GO:0000287; GO:0004845; GO:0006223
C0ZC05	folD BBR47_23370	Bifunctional protein FolD [Includes: Methylenetetrahydrofolate dehydrogenase (EC 1.5.1.5); Methenyltetrahydrofolate cyclohydrolase (EC 3.5.4.9)]	PATHWAY: One-carbon metabolism; tetrahydrofolate interconversion. {ECO:0000255|HAMAP-Rule:MF_01576}.	2		GO:0009396; GO:0000105; GO:0004477; GO:0009086; GO:0004488; GO:0006164; GO:0035999
A4VV23	rnhB SSU05_0996	Ribonuclease HII (RNase HII) (EC 3.1.26.4)		2		GO:0003723; GO:0006401; GO:0004523; GO:0005737; GO:0030145
A8GLI8	engB Spro_4886	Probable GTP-binding protein EngB		2		GO:0005525; GO:0003924; GO:0000917; GO:0000287
Q6CYR6	recF ECA4439	DNA replication and repair protein RecF		2		GO:0005524; GO:0006281; GO:0006260; GO:0009432; GO:0005737; GO:0003697
B2GM31	glyA KRH_18000	Serine hydroxymethyltransferase (SHMT) (Serine methylase) (EC 2.1.2.1)	PATHWAY: One-carbon metabolism; tetrahydrofolate interconversion. {ECO:0000255|HAMAP-Rule:MF_00051}.; PATHWAY: Amino-acid biosynthesis; glycine biosynthesis; glycine from L-serine: step 1/1. {ECO:0000255|HAMAP-Rule:MF_00051}.	2		GO:0005737; GO:0019264; GO:0004372; GO:0030170; GO:0035999
Q81F73	dsdA BC_1725	Probable D-serine dehydratase (EC 4.3.1.18) (D-serine deaminase) (DSD)		2		GO:0008721; GO:0070179; GO:0036088; GO:0003941; GO:0006563; GO:0005737; GO:0016836; GO:0030170; GO:0030378
Q9LCQ5	dnaK	Chaperone protein DnaK (HSP70) (Heat shock 70 kDa protein) (Heat shock protein 70)		2		GO:0005524; GO:0006457
Q66AE3	tus YPTB2187	DNA replication terminus site-binding protein (Ter-binding protein)		2		GO:0003677; GO:0006274; GO:0005737
A1JJT0	cysN YE0763	Sulfate adenylyltransferase subunit 1 (EC 2.7.7.4) (ATP-sulfurylase large subunit) (Sulfate adenylate transferase) (SAT)	PATHWAY: Sulfur metabolism; hydrogen sulfide biosynthesis; sulfite from sulfate: step 1/3. {ECO:0000255|HAMAP-Rule:MF_00062}.	2		GO:0005524; GO:0005525; GO:0003924; GO:0070814; GO:0004781; GO:0000103
Q43594	TUBB1 OSTB-34 TUB1 Os01g0282800 LOC_Os01g18050 OSJNBa0004B13.5 P0581F09.13	Tubulin beta-1 chain (Beta-1-tubulin)		2759	33090	GO:0005525; GO:0003924; GO:0005737; GO:0005874; GO:0007017; GO:0005200
P42293	abn2 J3A yxiA BSU39330	Extracellular endo-alpha-(1->5)-L-arabinanase 2 (ABN) (EC 3.2.1.99) (Endo-1,5-alpha-L-arabinanase)	PATHWAY: Glycan metabolism; L-arabinan degradation.	2		GO:0031222; GO:0046558; GO:0005576; GO:0046872
Q6D209	grcA ECA3288	Autonomous glycyl radical cofactor		2		GO:0003824
C5C7X4	dnaA Mlut_00010	Chromosomal replication initiator protein DnaA		2		GO:0005524; GO:0006270; GO:0003688; GO:0005737; GO:0006275
P42182	era bex yqfH BSU25290	GTPase Era (Bex protein)		2		GO:0005525; GO:0003924; GO:0005737; GO:0032297; GO:0005886; GO:0051781; GO:0042274; GO:0070181
A8GKG3	smg Spro_4509	Protein Smg		2
Q9LZJ5	ABCC14 MRP10 MRP14 At3g62700 F26K9.130	ABC transporter C family member 14 (ABC transporter ABCC.14) (AtABCC14) (EC 3.6.3.44) (ATP-energized glutathione S-conjugate pump 10) (Glutathione S-conjugate-transporting ATPase 10) (Multidrug resistance-associated protein 10)		2759	33090	GO:0005524; GO:0042626; GO:0005794; GO:0016021; GO:0000325; GO:0005774; GO:0005773; GO:0008559
P37502	yybB BSU40700	Probable metallo-hydrolase YybB (EC 3.-.-.-)		2		GO:0016787; GO:0046872
A8GDJ0	hutI Spro_2077	Imidazolonepropionase (EC 3.5.2.7) (Imidazolone-5-propionate hydrolase)	PATHWAY: Amino-acid degradation; L-histidine degradation into L-glutamate; N-formimidoyl-L-glutamate from L-histidine: step 3/3. {ECO:0000255|HAMAP-Rule:MF_00372}.	2		GO:0005737; GO:0019556; GO:0019557; GO:0050480; GO:0005506; GO:0008270
P96593	mntH ydaR BSU04360	Divalent metal cation transporter MntH		2		GO:0016021; GO:0046872; GO:0030001; GO:0005886; GO:0015293
Q66ES6	rpsT YPTB0615	30S ribosomal protein S20		2		GO:0019843; GO:0005840; GO:0003735; GO:0006412
B8DHJ5	hemL2 LMHCC_1016	Glutamate-1-semialdehyde 2,1-aminomutase 2 (GSA 2) (EC 5.4.3.8) (Glutamate-1-semialdehyde aminotransferase 2) (GSA-AT 2)	PATHWAY: Porphyrin-containing compound metabolism; protoporphyrin-IX biosynthesis; 5-aminolevulinate from L-glutamyl-tRNA(Glu): step 2/2. {ECO:0000255|HAMAP-Rule:MF_00375}.	2		GO:0005737; GO:0042286; GO:0006782; GO:0030170; GO:0008483
Q8ESA3	OB0738	UPF0316 protein OB0738		2		GO:0016021; GO:0005886
Q6D5U5	ribA ECA1943	GTP cyclohydrolase-2 (EC 3.5.4.25) (GTP cyclohydrolase II)	PATHWAY: Cofactor biosynthesis; riboflavin biosynthesis; 5-amino-6-(D-ribitylamino)uracil from GTP: step 1/4. {ECO:0000255|HAMAP-Rule:MF_00179}.	2		GO:0005525; GO:0003935; GO:0009231; GO:0008270
Q6D7C2	pgl ECA1403	6-phosphogluconolactonase (6-P-gluconolactonase) (EC 3.1.1.31)	PATHWAY: Carbohydrate degradation; pentose phosphate pathway; D-ribulose 5-phosphate from D-glucose 6-phosphate (oxidative stage): step 2/3. {ECO:0000255|HAMAP-Rule:MF_01605}.	2		GO:0017057; GO:0006006; GO:0006098
A8GDU4	sufS Spro_2183	Cysteine desulfurase (EC 2.8.1.7) (Selenocysteine beta-lyase) (SCL) (Selenocysteine lyase) (EC 4.4.1.16) (Selenocysteine reductase)	PATHWAY: Cofactor biosynthesis; iron-sulfur cluster biosynthesis. {ECO:0000255|HAMAP-Rule:MF_01831}.	2		GO:0031071; GO:0006534; GO:0005737; GO:0030170; GO:0009000
P57015	yifB STM3899 STMD1.95	Uncharacterized protein YifB		2
A1JLF1	YE1340	5'-deoxynucleotidase YE1340 (EC 3.1.3.89) (5'-deoxyribonucleotidase) (Nucleoside 5'-monophosphate phosphohydrolase)		2		GO:0005737; GO:0046872; GO:0000166; GO:0016791
P16657	fabI envM STM1700	Enoyl-[acyl-carrier-protein] reductase [NADH] FabI (ENR) (EC 1.3.1.9) (NADH-dependent enoyl-ACP reductase)	PATHWAY: Lipid metabolism; fatty acid biosynthesis.; PATHWAY: Cofactor biosynthesis; biotin biosynthesis.	2		GO:0009102; GO:0004318; GO:0030497; GO:0051289; GO:0046677
B5XZD1	sucC KPK_3836	Succinyl-CoA ligase [ADP-forming] subunit beta (EC 6.2.1.5) (Succinyl-CoA synthetase subunit beta) (SCS-beta)	PATHWAY: Carbohydrate metabolism; tricarboxylic acid cycle; succinate from succinyl-CoA (ligase route): step 1/1. {ECO:0000255|HAMAP-Rule:MF_00558}.	2		GO:0005524; GO:0000287; GO:0030145; GO:0004775; GO:0006099
P39805	licT BSU39080 N15A	Transcription antiterminator LicT		2		GO:0003723; GO:0045893; GO:0006351
Q5FIV5	purH LBA1552	Bifunctional purine biosynthesis protein PurH [Includes: Phosphoribosylaminoimidazolecarboxamide formyltransferase (EC 2.1.2.3) (AICAR transformylase); IMP cyclohydrolase (EC 3.5.4.10) (ATIC) (IMP synthase) (Inosinicase)]	PATHWAY: Purine metabolism; IMP biosynthesis via de novo pathway; 5-formamido-1-(5-phospho-D-ribosyl)imidazole-4-carboxamide from 5-amino-1-(5-phospho-D-ribosyl)imidazole-4-carboxamide (10-formyl THF route): step 1/1. {ECO:0000255|HAMAP-Rule:MF_00139}.; PATHWAY: Purine metabolism; IMP biosynthesis via de novo pathway; IMP from 5-formamido-1-(5-phospho-D-ribosyl)imidazole-4-carboxamide: step 1/1. …	2		GO:0006189; GO:0003937; GO:0004643
Q88SE8	galK lp_3482	Galactokinase (EC 2.7.1.6) (Galactose kinase)	PATHWAY: Carbohydrate metabolism; galactose metabolism. {ECO:0000255|HAMAP-Rule:MF_00246}.	2		GO:0005524; GO:0005737; GO:0004335; GO:0006012; GO:0000287
Q9KA74	nusA BH2416	Transcription termination/antitermination protein NusA		2		GO:0006353; GO:0003723; GO:0005737; GO:0031564; GO:0003700
P42913	yraH b3142 JW3111	Uncharacterized fimbrial-like protein YraH		2		GO:0007155; GO:0009289
Q834U3	scpB EF_1539	Segregation and condensation protein B		2		GO:0006260; GO:0051301; GO:0051304; GO:0005737
A8GKC9	psiE Spro_4475	Protein PsiE homolog		2		GO:0016036; GO:0016021; GO:0005886
P44873	atoB thi thl HI_0771	Acetyl-CoA acetyltransferase (EC 2.3.1.9) (Acetoacetyl-CoA thiolase)	PATHWAY: Metabolic intermediate biosynthesis; (R)-mevalonate biosynthesis; (R)-mevalonate from acetyl-CoA: step 1/3.	2		GO:0003985; GO:0005737; GO:0006631
P32010	drrA	Daunorubicin/doxorubicin resistance ATP-binding protein DrrA (EC 3.6.3.-)		2		GO:0005524; GO:0016887; GO:0005525; GO:0009898; GO:0043215; GO:1900753; GO:0046677
Q47N39	pdxT Tfu_2097	Pyridoxal 5'-phosphate synthase subunit PdxT (EC 4.3.3.6) (Pdx2) (Pyridoxal 5'-phosphate synthase glutaminase subunit) (EC 3.5.1.2)	PATHWAY: Cofactor biosynthesis; pyridoxal 5'-phosphate biosynthesis. {ECO:0000255|HAMAP-Rule:MF_01615}.	2		GO:0004359; GO:0006543; GO:0036381; GO:0042823; GO:0042819
Q88Z91	ispE lp_0460	4-diphosphocytidyl-2-C-methyl-D-erythritol kinase (CMK) (EC 2.7.1.148) (4-(cytidine-5'-diphospho)-2-C-methyl-D-erythritol kinase)	PATHWAY: Isoprenoid biosynthesis; isopentenyl diphosphate biosynthesis via DXP pathway; isopentenyl diphosphate from 1-deoxy-D-xylulose 5-phosphate: step 3/6. {ECO:0000255|HAMAP-Rule:MF_00061}.	2		GO:0050515; GO:0005524; GO:0019288; GO:0016114
A6TEB3	lsrG KPN78578_34730 KPN_03502	(4S)-4-hydroxy-5-phosphonooxypentane-2,3-dione isomerase (EC 5.3.1.32) (Autoinducer 2-degrading protein LsrG) (AI-2-degrading protein LsrG) (Phospho-(S)-4,5-dihydroxy-2,3-pentanedione isomerase) (Phospho-AI-2 isomerase)		2		GO:0005737; GO:0016853
A8GL96	hslU Spro_4793	ATP-dependent protease ATPase subunit HslU (Unfoldase HslU)		2		GO:0005524; GO:0016887; GO:0009376; GO:0070011; GO:0043335
Q6DAR0	argB ECA0193	Acetylglutamate kinase (EC 2.7.2.8) (N-acetyl-L-glutamate 5-phosphotransferase) (NAG kinase) (AGK)	PATHWAY: Amino-acid biosynthesis; L-arginine biosynthesis; N(2)-acetyl-L-ornithine from L-glutamate: step 2/4. {ECO:0000255|HAMAP-Rule:MF_00082}.	2		GO:0005524; GO:0003991; GO:0006526; GO:0005737
P26901	katA kat kat-19 BSU08820	Vegetative catalase (EC 1.11.1.6)		2		GO:0004096; GO:0098869; GO:0005737; GO:0020037; GO:0042744; GO:0046872; GO:0042542
C5C9Q4	rpsB Mlut_06740	30S ribosomal protein S2		2		GO:0015935; GO:0003735; GO:0006412
P52681	hupB	DNA-binding protein HU-beta (HU-1) (NS1)		2		GO:0003677; GO:0030261
Q6D7E7	nadA ECA1378	Quinolinate synthase A (EC 2.5.1.72)	PATHWAY: Cofactor biosynthesis; NAD(+) biosynthesis; quinolinate from iminoaspartate: step 1/1. {ECO:0000255|HAMAP-Rule:MF_00567}.	2		GO:0051539; GO:0009435; GO:0005737; GO:0046872; GO:0008987; GO:0016765
A7MFH4	xseB ESA_02880	Exodeoxyribonuclease 7 small subunit (EC 3.1.11.6) (Exodeoxyribonuclease VII small subunit) (Exonuclease VII small subunit)		2		GO:0006308; GO:0005737; GO:0008855; GO:0009318
P95676	aldB LL1228 L0321	Alpha-acetolactate decarboxylase (EC 4.1.1.5)	PATHWAY: Polyol metabolism; (R,R)-butane-2,3-diol biosynthesis; (R,R)-butane-2,3-diol from pyruvate: step 2/3.	2		GO:0045151; GO:0047605
Q6CZQ8	aroK ECA4093	Shikimate kinase 1 (SK 1) (EC 2.7.1.71)	PATHWAY: Metabolic intermediate biosynthesis; chorismate biosynthesis; chorismate from D-erythrose 4-phosphate and phosphoenolpyruvate: step 5/7. {ECO:0000255|HAMAP-Rule:MF_00109}.	2		GO:0005524; GO:0009073; GO:0009423; GO:0005737; GO:0000287; GO:0004765
Q88XX0	rplR lp_1052	50S ribosomal protein L18		2		GO:0019843; GO:0005840; GO:0003735; GO:0006412
Q8YM64	chlN all5076	Light-independent protochlorophyllide reductase subunit N (DPOR subunit N) (LI-POR subunit N) (EC 1.3.7.7)	PATHWAY: Porphyrin-containing compound metabolism; chlorophyll biosynthesis (light-independent). {ECO:0000255|HAMAP-Rule:MF_00352}.	2		GO:0051539; GO:0005524; GO:0036068; GO:0046872; GO:0016730; GO:0016636; GO:0019685
Q9EXN5	mchF	Probable microcin-H47 secretion/processing ATP-binding protein MchF (EC 3.4.22.-)		2		GO:0005524; GO:0042626; GO:0043213; GO:0008234; GO:0016021; GO:0005886; GO:0015031
P04668	nifF	Flavodoxin		2		GO:0010181; GO:0009055; GO:0005506; GO:0009399; GO:0055114
Q6D036	rsgA ECA3965	Putative ribosome biogenesis GTPase RsgA (EC 3.6.1.-)		2		GO:0005525; GO:0003924; GO:0046872
Q6CYJ6	atpC ECA4511	ATP synthase epsilon chain (ATP synthase F1 sector epsilon subunit) (F-ATPase epsilon subunit)		2		GO:0005524; GO:0005886; GO:0042777; GO:0046933; GO:0045261; GO:0046961
O05409	sigZ BSU26840	RNA polymerase sigma factor SigZ		2		GO:0003677; GO:0006352; GO:0016987; GO:0003700
Q6V9D9	nad5	NADH-ubiquinone oxidoreductase chain 5 (EC 1.6.5.3)		2759	4751	GO:0042773; GO:0008137; GO:0016021; GO:0005743; GO:0070469
Q74Y93	trmL YPO0071 YP_0071	tRNA (cytidine(34)-2'-O)-methyltransferase (EC 2.1.1.207) (tRNA (cytidine/uridine-2'-O-)-methyltransferase TrmL)		2		GO:0003723; GO:0008757; GO:0005737; GO:0008168; GO:0008175; GO:0002131; GO:0002132
Q8ZBV7	rluD sfhB YPO3277 y0912 YP_0654	Ribosomal large subunit pseudouridine synthase D (EC 5.4.99.23) (23S rRNA pseudouridine(1911/1915/1917) synthase) (rRNA pseudouridylate synthase D) (rRNA-uridine isomerase D)		2		GO:0003723; GO:0005829; GO:0000455; GO:0009982
Q6DAE6	rpsI ECA0307	30S ribosomal protein S9		2		GO:0005840; GO:0003735; GO:0006412
Q7N3V2	mdtK norM plu2611	Multidrug resistance protein MdtK (Multidrug-efflux transporter)		2		GO:0015297; GO:0015238; GO:0016021; GO:0005886; GO:0006814
P24518	nadR nadI pnuA STM4580	Trifunctional NAD biosynthesis/regulator protein NadR [Includes: Transcriptional regulator NadR; Nicotinamide mononucleotide adenylyltransferase (NMN adenylyltransferase) (NMN-AT) (NMNAT) (EC 2.7.7.1) (Nicotinamide ribonucleotide adenylyltransferase) (Nicotinamide-nucleotide adenylyltransferase); Ribosylnicotinamide kinase (RNK) (EC 2.7.1.22) (Nicotinamide riboside kinase) (NRK) (NmR-K)]	PATHWAY: Cofactor biosynthesis; NAD(+) biosynthesis [regulation].; PATHWAY: Cofactor biosynthesis; NAD(+) biosynthesis; NAD(+) from nicotinamide D-ribonucleotide: step 1/1.	2		GO:0005524; GO:0009435; GO:0005737; GO:0045892; GO:0000309; GO:0005886; GO:0050262; GO:0043565; GO:0006351; GO:0006810
Q6D8D8	uppS ECA1036	Ditrans,polycis-undecaprenyl-diphosphate synthase ((2E,6E)-farnesyl-diphosphate specific) (EC 2.5.1.31) (Ditrans,polycis-undecaprenylcistransferase) (Undecaprenyl diphosphate synthase) (UDS) (Undecaprenyl pyrophosphate synthase) (UPP synthase)		2		GO:0071555; GO:0008834; GO:0000287; GO:0009252; GO:0008360
O05408	yrpG BSU26850	Uncharacterized oxidoreductase YrpG (EC 1.-.-.-)		2		GO:0016491
B4F1J6	rplE PMI3267	50S ribosomal protein L5		2		GO:0019843; GO:0005840; GO:0003735; GO:0000049; GO:0006412
A4X4Y7	psuG Strop_1471	Pseudouridine-5'-phosphate glycosidase (PsiMP glycosidase) (EC 4.2.1.70)		2		GO:0016798; GO:0046872; GO:0046113; GO:0004730
C6D930	actP PC1_0683	Cation/acetate symporter ActP (Acetate permease) (Acetate transporter ActP)		2		GO:0015123; GO:0043879; GO:0005887; GO:0006814; GO:0015293
Q49KW6	rpoA	DNA-directed RNA polymerase subunit alpha (PEP) (EC 2.7.7.6) (Plastid-encoded RNA polymerase subunit alpha) (RNA polymerase subunit alpha)		2759	33090	GO:0003677; GO:0003899; GO:0009507; GO:0006351
Q6D961	ECA0758	tRNA-modifying protein YgfZ		2		GO:0009451; GO:0005737; GO:0005542; GO:0008033
P80563	athL	Pyrogallol hydroxytransferase large subunit (EC 1.97.1.2) (Transhydroxylase subunit alpha)		2		GO:0030151; GO:0018706
Q7N9X5	uxaC plu0176	Uronate isomerase (EC 5.3.1.12) (Glucuronate isomerase) (Uronic isomerase)	PATHWAY: Carbohydrate metabolism; pentose and glucuronate interconversion. {ECO:0000255|HAMAP-Rule:MF_00675}.	2		GO:0006064; GO:0008880
P22751	pelX	Pectate disaccharide-lyase (EC 4.2.2.9) (Exopolygalacturonate lyase) (ExoPL)		2		GO:0046872; GO:0047489
O65862	CCOAOMT1	Caffeoyl-CoA O-methyltransferase 1 (EC 2.1.1.104) (Trans-caffeoyl-CoA 3-O-methyltransferase 1) (CCoAMT-1) (CCoAOMT-1)	PATHWAY: Aromatic compound metabolism; phenylpropanoid biosynthesis.	2759	33090	GO:0042409; GO:0009809; GO:0046872
Q5L3P1	glmM GK0154	Phosphoglucosamine mutase (EC 5.4.2.10)		2		GO:0005975; GO:0000287; GO:0008966
O50595	arsC	Arsenate reductase (EC 1.20.4.1) (Arsenical pump modifier)		2		GO:0008794; GO:0046685
A9MNY5	nanR SARI_04284	Transcriptional regulator NanR		2		GO:0003677; GO:0045892; GO:0003700; GO:0006351
Q36450	NAD7	NADH dehydrogenase [ubiquinone] iron-sulfur protein 2 (EC 1.6.5.3) (EC 1.6.99.3) (NADH dehydrogenase subunit 7)		2759	33090	GO:0051287; GO:0008137; GO:0005739; GO:0048038; GO:0070469
Q6CZQ9	aroB ECA4092	3-dehydroquinate synthase (EC 4.2.3.4)	PATHWAY: Metabolic intermediate biosynthesis; chorismate biosynthesis; chorismate from D-erythrose 4-phosphate and phosphoenolpyruvate: step 2/7. {ECO:0000255|HAMAP-Rule:MF_00110}.	2		GO:0003856; GO:0009073; GO:0009423; GO:0005737
P20681	COI CO1	Cytochrome c oxidase subunit 1 (EC 1.9.3.1) (Cytochrome c oxidase polypeptide I)	PATHWAY: Energy metabolism; oxidative phosphorylation.	2759	4751	GO:0009060; GO:0004129; GO:0020037; GO:0016021; GO:0005506; GO:0005743; GO:0006119; GO:0070469
C0Z832	rpmE BBR47_54820	50S ribosomal protein L31		2		GO:0046872; GO:0019843; GO:0005840; GO:0003735; GO:0006412
Q6D9A7	rimP ECA0710	Ribosome maturation factor RimP		2		GO:0005737; GO:0042274
A8GFJ0	Spro_2779	Probable transcriptional regulatory protein Spro_2779		2		GO:0003677; GO:0005737; GO:0006355; GO:0006351
C6DEJ2	rplY PC1_1636	50S ribosomal protein L25		2		GO:0008097; GO:0005840; GO:0003735; GO:0006412
C6D9P6	zipA PC1_0778	Cell division protein ZipA		2		GO:0043093; GO:0000917; GO:0032153; GO:0005887
B2K3F8	lsrB YPTS_0573	Autoinducer 2-binding protein LsrB (AI-2-binding protein LsrB)		2		GO:0043190; GO:0042597
A1JJN7	panC YE0719	Pantothenate synthetase (PS) (EC 6.3.2.1) (Pantoate--beta-alanine ligase) (Pantoate-activating enzyme)	PATHWAY: Cofactor biosynthesis; (R)-pantothenate biosynthesis; (R)-pantothenate from (R)-pantoate and beta-alanine: step 1/1. {ECO:0000255|HAMAP-Rule:MF_00158}.	2		GO:0005524; GO:0005737; GO:0004592; GO:0015940
A0AF64	rpoC lwe0228	DNA-directed RNA polymerase subunit beta' (RNAP subunit beta') (EC 2.7.7.6) (RNA polymerase subunit beta') (Transcriptase subunit beta')		2		GO:0003677; GO:0003899; GO:0006351
C6DC10	grcA PC1_3081	Autonomous glycyl radical cofactor		2		GO:0003824
A1JRK0	aroQ YE3810	3-dehydroquinate dehydratase (3-dehydroquinase) (EC 4.2.1.10) (Type II DHQase)	PATHWAY: Metabolic intermediate biosynthesis; chorismate biosynthesis; chorismate from D-erythrose 4-phosphate and phosphoenolpyruvate: step 3/7. {ECO:0000255|HAMAP-Rule:MF_00169}.	2		GO:0003855; GO:0009073; GO:0009423
Q7MYI5	tsaC rimN plu4692	Threonylcarbamoyl-AMP synthase (TC-AMP synthase) (EC 2.7.7.87) (L-threonylcarbamoyladenylate synthase) (t(6)A37 threonylcarbamoyladenosine biosynthesis protein TsaC) (tRNA threonylcarbamoyladenosine biosynthesis protein TsaC)		2		GO:0005524; GO:0061710; GO:0005737; GO:0003725; GO:0002949
P9WK33	Rv0488 MTCY20G9.14	Putative amino-acid transporter Rv0488		2		GO:1902023; GO:1903826; GO:0015181; GO:0016021; GO:0005886
P9WK32	MT0507	Putative amino-acid transporter MT0507		2		GO:0006865; GO:0016021; GO:0005886
A4J174	argH Dred_0278	Argininosuccinate lyase (ASAL) (EC 4.3.2.1) (Arginosuccinase)	PATHWAY: Amino-acid biosynthesis; L-arginine biosynthesis; L-arginine from L-ornithine and carbamoyl phosphate: step 3/3. {ECO:0000255|HAMAP-Rule:MF_00006}.	2		GO:0042450; GO:0004056; GO:0005737
Q9AR19	HAG1 BGT GCN5 HAT1 At3g54610 T14E10.180	Histone acetyltransferase GCN5 (AtGCN5) (EC 2.3.1.48) (BIG TOP protein)		2759	33090	GO:0003677; GO:0010484; GO:0016407; GO:0009908; GO:0043966; GO:0016573; GO:0004402; GO:0000123; GO:0005634; GO:0045893; GO:0010321; GO:0009416; GO:0010015; GO:0006351
Q6D4E3	pepT ECA2448	Peptidase T (EC 3.4.11.4) (Aminotripeptidase) (Tripeptidase) (Tripeptide aminopeptidase)		2		GO:0005737; GO:0008237; GO:0043171; GO:0045148; GO:0008270
Q9LSQ4	GH3.6 DFL1 At5g54510 F24B18.13	Indole-3-acetic acid-amido synthetase GH3.6 (EC 6.3.2.-) (Auxin-responsive GH3-like protein 6) (AtGH3-6) (Protein DWARF IN LIGHT 1) (DFL-1)		2759	33090	GO:0010252; GO:0009734; GO:0009507; GO:0005737; GO:0010279; GO:0009733; GO:0009826
Q66EQ7	surA YPTB0635	Chaperone SurA (Peptidyl-prolyl cis-trans isomerase SurA) (PPIase SurA) (EC 5.2.1.8) (Rotamase SurA)		2		GO:0043165; GO:0051085; GO:0060274; GO:0030288; GO:0042277; GO:0003755; GO:0050821
Q5WFQ0	hslV ABC2275	ATP-dependent protease subunit HslV (EC 3.4.25.2)		2		GO:0009376; GO:0046872; GO:0005839; GO:0051603; GO:0004298
A7FE78	glnE YpsIP31758_0563	Glutamate-ammonia-ligase adenylyltransferase (EC 2.7.7.42) (Glutamine-synthetase adenylyltransferase) (ATase) ([Glutamate--ammonia-ligase] adenylyltransferase)		2		GO:0005524; GO:0008882; GO:0000287
P76373	ugd pmrE udg yefA b2028 JW2010	UDP-glucose 6-dehydrogenase (UDP-Glc dehydrogenase) (UDP-GlcDH) (UDPGDH) (EC 1.1.1.22)	PATHWAY: Nucleotide-sugar biosynthesis; UDP-alpha-D-glucuronate biosynthesis; UDP-alpha-D-glucuronate from UDP-alpha-D-glucose: step 1/1.; PATHWAY: Bacterial outer membrane biogenesis; lipopolysaccharide biosynthesis.	2		GO:0051287; GO:0003979; GO:0006065; GO:0009242; GO:0009103
P54169	ypgR BSU21880	Uncharacterized protein YpgR		2
Q9SCV9	BGAL3 At4g36360 C7A10.1000 F23E13.200	Beta-galactosidase 3 (Lactase 3) (EC 3.2.1.23)		2759	33090	GO:0048046; GO:0004565; GO:0030246; GO:0005975; GO:0005618; GO:0005773
P61844	ycf3	Photosystem I assembly protein Ycf3		2759	33090	GO:0009535; GO:0015979
A8AE07	mqo CKO_00565	Probable malate:quinone oxidoreductase (EC 1.1.5.4) (MQO) (Malate dehydrogenase [quinone])	PATHWAY: Carbohydrate metabolism; tricarboxylic acid cycle; oxaloacetate from (S)-malate (quinone route): step 1/1. {ECO:0000255|HAMAP-Rule:MF_00212}.	2		GO:0052589; GO:0008924; GO:0006099
A0JUP1	rpsB Arth_1367	30S ribosomal protein S2		2		GO:0015935; GO:0003735; GO:0006412
C5C9U0	pnp Mlut_07100	Polyribonucleotide nucleotidyltransferase (EC 2.7.7.8) (Polynucleotide phosphorylase) (PNPase)		2		GO:0000175; GO:0003723; GO:0006396; GO:0005737; GO:0006402; GO:0000287; GO:0004654
Q03FK2	xerC PEPE_0964	Tyrosine recombinase XerC		2		GO:0003677; GO:0007049; GO:0051301; GO:0007059; GO:0005737; GO:0006313; GO:0009037
Q9LJK2	CYP707A4 At3g19270 MVI11.19	Abscisic acid 8'-hydroxylase 4 (ABA 8'-hydroxylase 4) (EC 1.14.13.93) (Cytochrome P450 707A4)	PATHWAY: Plant hormone degradation; abscisic acid degradation.	2759	33090	GO:0010295; GO:0046345; GO:0016132; GO:0010268; GO:0020037; GO:0016021; GO:0005506; GO:0007275; GO:0016125
C5D678	argH GWCH70_2702	Argininosuccinate lyase (ASAL) (EC 4.3.2.1) (Arginosuccinase)	PATHWAY: Amino-acid biosynthesis; L-arginine biosynthesis; L-arginine from L-ornithine and carbamoyl phosphate: step 3/3. {ECO:0000255|HAMAP-Rule:MF_00006}.	2		GO:0042450; GO:0004056; GO:0005737
C6DFD6	PC1_1804	UPF0502 protein PC1_1804		2
A1R5E9	mraZ AAur_1701	Transcriptional regulator MraZ		2		GO:0003677; GO:0005737; GO:0009295; GO:0003700; GO:0006351
Q7PC84	ABCG39 PDR11 PDR13 At1g66950 F1O19.3 T4O24.9	ABC transporter G family member 39 (ABC transporter ABCG.39) (AtABCG39) (Pleiotropic drug resistance protein 11)		2759	33090	GO:0005524; GO:0042626; GO:0006855; GO:0016021; GO:0005886; GO:0000302
A1JRJ8	msrQ YE3809	Protein-methionine-sulfoxide reductase heme-binding subunit MsrQ (Flavocytochrome MsrQ)		2		GO:0010181; GO:0009055; GO:0020037; GO:0005887; GO:0046872; GO:0055114; GO:0030091
Q8FKE3	ddlA c0487	D-alanine--D-alanine ligase A (EC 6.3.2.4) (D-Ala-D-Ala ligase A) (D-alanylalanine synthetase A)	PATHWAY: Cell wall biogenesis; peptidoglycan biosynthesis. {ECO:0000255|HAMAP-Rule:MF_00047}.	2		GO:0005524; GO:0008716; GO:0071555; GO:0005737; GO:0000287; GO:0030145; GO:0009252; GO:0008360
P49939	gerKA BSU03700	Spore germination protein KA		2		GO:0016021; GO:0005886; GO:0009847
C6DKM0	deoD PC1_0602	Purine nucleoside phosphorylase DeoD-type (PNP) (EC 2.4.2.1)		2		GO:0042278; GO:0004731
Q48409	casB	Phospho-cellobiase (EC 3.2.1.-)		2		GO:0005975; GO:0004553
C5CB68	Mlut_14990	UPF0182 protein Mlut_14990		2		GO:0016021; GO:0005886
P35145	sigF spoIIAC	RNA polymerase sigma-F factor (Sporulation sigma factor) (Stage II sporulation protein AC)		2		GO:0003677; GO:0006352; GO:0016987; GO:0030435; GO:0003700
Q57M59	nudI SCH_2297	Nucleoside triphosphatase NudI (EC 3.6.1.19) (Pyrimidine deoxynucleoside triphosphate diphosphatase) (dCTP diphosphatase) (EC 3.6.1.12) (dTTP diphosphatase) (EC 3.6.1.-) (dUTP diphosphatase) (EC 3.6.1.23)		2		GO:0047840; GO:0004170; GO:0000287
B2TQ47	aroK CLL_A3138	Shikimate kinase (SK) (EC 2.7.1.71)	PATHWAY: Metabolic intermediate biosynthesis; chorismate biosynthesis; chorismate from D-erythrose 4-phosphate and phosphoenolpyruvate: step 5/7. {ECO:0000255|HAMAP-Rule:MF_00109}.	2		GO:0005524; GO:0009073; GO:0009423; GO:0005737; GO:0000287; GO:0004765
A8GLB8	gpsA Spro_4815	Glycerol-3-phosphate dehydrogenase [NAD(P)+] (EC 1.1.1.94) (NAD(P)H-dependent glycerol-3-phosphate dehydrogenase)	PATHWAY: Membrane lipid metabolism; glycerophospholipid metabolism. {ECO:0000255|HAMAP-Rule:MF_00394}.	2		GO:0051287; GO:0005975; GO:0046167; GO:0046168; GO:0047952; GO:0004367; GO:0036439; GO:0009331; GO:0006650; GO:0008654
Q6D2N5	pdxB ECA3060	Erythronate-4-phosphate dehydrogenase (EC 1.1.1.290)	PATHWAY: Cofactor biosynthesis; pyridoxine 5'-phosphate biosynthesis; pyridoxine 5'-phosphate from D-erythrose 4-phosphate: step 2/5. {ECO:0000255|HAMAP-Rule:MF_01825}.	2		GO:0033711; GO:0051287; GO:0005737; GO:0008615
Q6D3Q6	metN2 ECA2688	Methionine import ATP-binding protein MetN 2 (EC 3.6.3.-)		2		GO:0005524; GO:0043190; GO:0015424; GO:0015821
A1JMK7	rplT YE1915	50S ribosomal protein L20		2		GO:0019843; GO:0000027; GO:0005840; GO:0003735; GO:0006412
Q1LT59	hspQ BCI_0412	Heat shock protein HspQ		2		GO:0003677; GO:0005737; GO:0009408
Q8DNY9	cmk spr1456	Cytidylate kinase (CK) (EC 2.7.4.25) (Cytidine monophosphate kinase) (CMP kinase)		2		GO:0005524; GO:0004127; GO:0005737; GO:0006220
P47999	OASB At2g43750 F18O19.14	Cysteine synthase, chloroplastic/chromoplastic (EC 2.5.1.47) (At.OAS.7-4) (Beta-substituted Ala synthase 2;1) (ARAth-Bsas2;1) (CSase B) (AtCS-B) (CS-B) (O-acetylserine (thiol)-lyase) (O-acetylserine sulfhydrylase) (OAS-TL B) (cpACS1)	PATHWAY: Amino-acid biosynthesis; L-cysteine biosynthesis; L-cysteine from L-serine: step 2/2.	2759	33090	GO:0005794; GO:0048046; GO:0009507; GO:0009941; GO:0009570; GO:0009509; GO:0019344; GO:0006535; GO:0004124; GO:0009567; GO:0005768; GO:0005739; GO:0009536; GO:0009860; GO:0030170; GO:0046686; GO:0009735; GO:0005802; GO:0016740
C1KW68	purL Lm4b_01783	Phosphoribosylformylglycinamidine synthase subunit PurL (FGAM synthase) (EC 6.3.5.3) (Formylglycinamide ribonucleotide amidotransferase subunit II) (FGAR amidotransferase II) (FGAR-AT II) (Glutamine amidotransferase PurL) (Phosphoribosylformylglycinamidine synthase subunit II)	PATHWAY: Purine metabolism; IMP biosynthesis via de novo pathway; 5-amino-1-(5-phospho-D-ribosyl)imidazole from N(2)-formyl-N(1)-(5-phospho-D-ribosyl)glycinamide: step 1/2. {ECO:0000255|HAMAP-Rule:MF_00420}.	2		GO:0006189; GO:0005524; GO:0005737; GO:0000287; GO:0004642
Q5WFC9	ABC2396	UPF0358 protein ABC2396		2
P08245	yciH b1282 JW1274	Uncharacterized protein YciH		2		GO:0006417; GO:0043022; GO:0070992; GO:0003743; GO:0006413
E1W822	aroP SL1344_0150	Aromatic amino acid transport protein AroP (General aromatic amino acid permease)		2		GO:0015171; GO:0016021; GO:0005886
P0CK99	aroP STM0150	Aromatic amino acid transport protein AroP (General aromatic amino acid permease)		2		GO:1902475; GO:0015179; GO:0015807; GO:0015297; GO:0005887
Q68RV6	ndhD PSC1179	NAD(P)H-quinone oxidoreductase chain 4, chloroplastic (EC 1.6.5.-) (NAD(P)H dehydrogenase, chain 4) (NADH-plastoquinone oxidoreductase chain 4)		2759	33090	GO:0042773; GO:0008137; GO:0009535; GO:0016021; GO:0048038
Q65D02	iolC BLi04249 BL00244	5-dehydro-2-deoxygluconokinase (EC 2.7.1.92) (2-deoxy-5-keto-D-gluconate kinase) (DKG kinase)	PATHWAY: Polyol metabolism; myo-inositol degradation into acetyl-CoA; acetyl-CoA from myo-inositol: step 5/7. {ECO:0000255|HAMAP-Rule:MF_01668}.	2		GO:0047590; GO:0005524; GO:0019310
Q84W65	SUFE1 EMB1374 SUFE At4g26500 M3E9.70	SufE-like protein 1, chloroplastic/mitochondrial (Chloroplastic SufE) (CpSufE) (Protein EMBRYO DEFECTIVE 1374) (Protein SULFUR E) (AtSUFE) (Protein SULFUR E 1) (AtSUFE1)	PATHWAY: Cofactor biosynthesis; iron-sulfur cluster biosynthesis.	2759	33090	GO:0009507; GO:0009570; GO:0008047; GO:0005739; GO:0043085
C0ZFP2	acpP BBR47_36240	Acyl carrier protein (ACP)	PATHWAY: Lipid metabolism; fatty acid biosynthesis. {ECO:0000255|HAMAP-Rule:MF_01217}.	2		GO:0000036; GO:0005737
C6DKE8	uxaB PC1_0530	Altronate oxidoreductase (EC 1.1.1.58) (Tagaturonate dehydrogenase) (Tagaturonate reductase)	PATHWAY: Carbohydrate metabolism; pentose and glucuronate interconversion. {ECO:0000255|HAMAP-Rule:MF_00670}.	2		GO:0050662; GO:0009026
A1R8Y7	thyA AAur_2992	Thymidylate synthase (TS) (TSase) (EC 2.1.1.45)	PATHWAY: Pyrimidine metabolism; dTTP biosynthesis. {ECO:0000255|HAMAP-Rule:MF_00008}.	2		GO:0005737; GO:0006231; GO:0006235; GO:0004799
A8G9K2	Spro_0686	UPF0246 protein Spro_0686		2
O31449	ybfI BSU02220	Uncharacterized HTH-type transcriptional regulator YbfI		2		GO:0000987; GO:0005829; GO:0006355; GO:0003700; GO:0006351
P26477	flgM flgR mviS STM1172	Negative regulator of flagellin synthesis (Anti-sigma-28 factor)		2		GO:0044781; GO:0005737; GO:0045892; GO:0006351
C6DC48	panC PC1_3119	Pantothenate synthetase (PS) (EC 6.3.2.1) (Pantoate--beta-alanine ligase) (Pantoate-activating enzyme)	PATHWAY: Cofactor biosynthesis; (R)-pantothenate biosynthesis; (R)-pantothenate from (R)-pantoate and beta-alanine: step 1/1. {ECO:0000255|HAMAP-Rule:MF_00158}.	2		GO:0005524; GO:0005737; GO:0004592; GO:0015940
C6DB34	nusB PC1_1027	N utilization substance protein B homolog (Protein NusB)		2		GO:0006353; GO:0003723; GO:0006355
C6DED2	PC1_3552	UPF0231 protein PC1_3552		2
Q7MYW6	fbp plu4550	Fructose-1,6-bisphosphatase class 1 (FBPase class 1) (EC 3.1.3.11) (D-fructose-1,6-bisphosphate 1-phosphohydrolase class 1)	PATHWAY: Carbohydrate biosynthesis; gluconeogenesis. {ECO:0000255|HAMAP-Rule:MF_01855}.	2		GO:0005737; GO:0042132; GO:0006094; GO:0000287
Q820V3	fabZ1 fabZ-1 EF_0284	3-hydroxyacyl-[acyl-carrier-protein] dehydratase FabZ (EC 4.2.1.59) ((3R)-hydroxymyristoyl-[acyl-carrier-protein] dehydratase) ((3R)-hydroxymyristoyl-ACP dehydrase) (Beta-hydroxyacyl-ACP dehydratase)		2		GO:0047451; GO:0005737; GO:0006633; GO:0009245
C5BGI9	truD NT01EI_3254	tRNA pseudouridine synthase D (EC 5.4.99.27) (tRNA pseudouridine(13) synthase) (tRNA pseudouridylate synthase D) (tRNA-uridine isomerase D)		2		GO:0003723; GO:0009982; GO:0031119
A8AWB7	thrS SGO_0778	Threonine--tRNA ligase (EC 6.1.1.3) (Threonyl-tRNA synthetase) (ThrRS)		2		GO:0005524; GO:0005737; GO:0046872; GO:0004829; GO:0006435
Q93TM7	hprK ptsK LVIS_0641	HPr kinase/phosphorylase (HPrK/P) (EC 2.7.11.-) (EC 2.7.4.-) (HPr(Ser) kinase/phosphorylase)		2		GO:0005524; GO:0005975; GO:0005622; GO:0000287; GO:0000155; GO:0004674; GO:0004712; GO:0006109
Q7N959	nfi plu0490	Endonuclease V (EC 3.1.21.7) (Deoxyinosine 3'endonuclease) (Deoxyribonuclease V) (DNase V)		2		GO:0006281; GO:0005737; GO:0043737; GO:0000287
C6DB75	rpmE2 PC1_1068	50S ribosomal protein L31 type B		2		GO:0005840; GO:0003735; GO:0006412
A1JRK8	tolB YE2932	Protein TolB		2		GO:0042597; GO:0017038
Q6CZ34	ugpC ECA4319	sn-glycerol-3-phosphate import ATP-binding protein UgpC (EC 3.6.3.20)		2		GO:0005524; GO:0043190; GO:0008643; GO:0015430; GO:0001407
O32175	yusI BSU32810	Uncharacterized protein YusI		2		GO:0016491
P52662	pecT Dda3937_00364	HTH-type transcriptional regulator PecT (Pectinase gene transcriptional regulator)		2		GO:0003677; GO:0003700; GO:0006351
Q6D476	cutC ECA2518	Copper homeostasis protein CutC		2		GO:0006878; GO:0005507; GO:0005737
Q6D087	pgk ECA3912	Phosphoglycerate kinase (EC 2.7.2.3)	PATHWAY: Carbohydrate degradation; glycolysis; pyruvate from D-glyceraldehyde 3-phosphate: step 2/5. {ECO:0000255|HAMAP-Rule:MF_00145}.	2		GO:0005524; GO:0005737; GO:0006096; GO:0004618
P37831	LOX1.1 LOX1	Linoleate 9S-lipoxygenase 1 (EC 1.13.11.58) (Lipoxygenase 1) (StLOX1)	PATHWAY: Lipid metabolism; oxylipin biosynthesis. {ECO:0000255|PROSITE-ProRule:PRU00726}.	2759	33090	GO:0005737; GO:0046872; GO:0016702; GO:0031408
Q9LBQ3	araB	Ribulokinase (EC 2.7.1.16)	PATHWAY: Carbohydrate degradation; L-arabinose degradation via L-ribulose; D-xylulose 5-phosphate from L-arabinose (bacterial route): step 2/3. {ECO:0000255|HAMAP-Rule:MF_00520}.	2		GO:0005524; GO:0019569; GO:0008741
C6DCZ1	mtnA PC1_3300	Methylthioribose-1-phosphate isomerase (M1Pi) (MTR-1-P isomerase) (EC 5.3.1.23) (S-methyl-5-thioribose-1-phosphate isomerase)	PATHWAY: Amino-acid biosynthesis; L-methionine biosynthesis via salvage pathway; L-methionine from S-methyl-5-thio-alpha-D-ribose 1-phosphate: step 1/6. {ECO:0000255|HAMAP-Rule:MF_01678}.	2		GO:0019284; GO:0019509; GO:0046523
Q38931	FKBP62 ROF1 At3g25230 MJL12.19	Peptidyl-prolyl cis-trans isomerase FKBP62 (PPIase FKBP62) (EC 5.2.1.8) (70 kDa peptidyl-prolyl isomerase) (FK506-binding protein 62) (AtFKBP62) (Immunophilin FKBP62) (Peptidylprolyl isomerase ROF1) (Protein ROTAMASE FKBP 1) (Rotamase)		2759	33090	GO:0070370; GO:0005737; GO:0005634; GO:0003755; GO:0006457
P0A901	blc yjeL b4149 JW4110	Outer membrane lipoprotein Blc		2		GO:0009279; GO:0006974; GO:0008289; GO:0005215
Q65ED8	uvrB BLi03759 BL03394	UvrABC system protein B (Protein UvrB) (Excinuclease ABC subunit B)		2		GO:0005524; GO:0003677; GO:0009432; GO:0005737; GO:0009381; GO:0004386; GO:0006289
P37212	atp-6 oli2 NCM020 NCU16025	ATP synthase subunit a (F-ATPase protein 6)		2759	4751	GO:0015986; GO:0015078; GO:0016021; GO:0005743; GO:0045263
P60083	CTC_01690.1	UPF0291 protein CTC_01690.1		2		GO:0005737
A8GHY4	iscR Spro_3628	HTH-type transcriptional regulator IscR		2		GO:0051537; GO:0003690; GO:0005506; GO:0003700; GO:0006351
Q66FP3	nudC YPTB0292	NADH pyrophosphatase (EC 3.6.1.22)		2		GO:0000210; GO:0000287; GO:0030145; GO:0008270
Q6D7W4	menD ECA1211	2-succinyl-5-enolpyruvyl-6-hydroxy-3-cyclohexene-1-carboxylate synthase (SEPHCHC synthase) (EC 2.2.1.9) (Menaquinone biosynthesis protein MenD)	PATHWAY: Quinol/quinone metabolism; 1,4-dihydroxy-2-naphthoate biosynthesis; 1,4-dihydroxy-2-naphthoate from chorismate: step 2/7. {ECO:0000255|HAMAP-Rule:MF_01659}.; PATHWAY: Quinol/quinone metabolism; menaquinone biosynthesis. {ECO:0000255|HAMAP-Rule:MF_01659}.	2		GO:0070204; GO:0000287; GO:0030145; GO:0009234; GO:0030976
C6DFD9	argS PC1_1807	Arginine--tRNA ligase (EC 6.1.1.19) (Arginyl-tRNA synthetase) (ArgRS)		2		GO:0005524; GO:0004814; GO:0006420; GO:0005737
A4W5A6	rplL Ent638_0196	50S ribosomal protein L7/L12		2		GO:0005840; GO:0003735; GO:0006412
Q118J9	ccsA Tery_0633	Cytochrome c biogenesis protein CcsA		2		GO:0017004; GO:0020037; GO:0016021; GO:0042651
Q6D454	pncB ECA2540	Nicotinate phosphoribosyltransferase (NAPRTase) (EC 6.3.4.21)	PATHWAY: Cofactor biosynthesis; NAD(+) biosynthesis; nicotinate D-ribonucleotide from nicotinate: step 1/1. {ECO:0000255|HAMAP-Rule:MF_00570}.	2		GO:0009435; GO:0016874; GO:0019357; GO:0004516; GO:0004514
P60155	syd plu0663	Protein Syd		2		GO:0009898
Q32EF4	hisF SDY_2216	Imidazole glycerol phosphate synthase subunit HisF (EC 4.1.3.-) (IGP synthase cyclase subunit) (IGP synthase subunit HisF) (ImGP synthase subunit HisF) (IGPS subunit HisF)	PATHWAY: Amino-acid biosynthesis; L-histidine biosynthesis; L-histidine from 5-phospho-alpha-D-ribose 1-diphosphate: step 5/9. {ECO:0000255|HAMAP-Rule:MF_01013}.	2		GO:0005737; GO:0000105; GO:0000107; GO:0016829
Q669Z2	rpmI YPTB2340	50S ribosomal protein L35		2		GO:0005840; GO:0003735; GO:0006412
A1R700	nusB AAur_2272	N utilization substance protein B homolog (Protein NusB)		2		GO:0006353; GO:0003723; GO:0006355
A1JKQ4	iscA YE1059	Iron-binding protein IscA (Iron-sulfur cluster assembly protein)		2		GO:0005506; GO:0016226; GO:0051536; GO:0005198
B2GIJ3	rplJ KRH_05950	50S ribosomal protein L10		2		GO:0070180; GO:0005840; GO:0042254; GO:0003735; GO:0006412
P50852	mtlA	PTS system mannitol-specific EIICB component (EIICB-Mtl) (EII-Mtl) [Includes: Mannitol permease IIC component (PTS system mannitol-specific EIIC component); Mannitol-specific phosphotransferase enzyme IIB component (EC 2.7.1.197) (PTS system mannitol-specific EIIB component)]		2		GO:0016021; GO:0016301; GO:0009401; GO:0005886; GO:0022872
Q2NWV8	metE SG0092	5-methyltetrahydropteroyltriglutamate--homocysteine methyltransferase (EC 2.1.1.14) (Cobalamin-independent methionine synthase) (Methionine synthase, vitamin-B12 independent isozyme)	PATHWAY: Amino-acid biosynthesis; L-methionine biosynthesis via de novo pathway; L-methionine from L-homocysteine (MetE route): step 1/1. {ECO:0000255|HAMAP-Rule:MF_00172}.	2		GO:0003871; GO:0009086; GO:0008270
P18336		Endoglucanase (EC 3.2.1.4) (Cellulase) (Endo-1,4-beta-glucanase)		2		GO:0008810; GO:0030245
Q6D625	sufS ECA1863	Cysteine desulfurase (EC 2.8.1.7) (Selenocysteine beta-lyase) (SCL) (Selenocysteine lyase) (EC 4.4.1.16) (Selenocysteine reductase)	PATHWAY: Cofactor biosynthesis; iron-sulfur cluster biosynthesis. {ECO:0000255|HAMAP-Rule:MF_01831}.	2		GO:0031071; GO:0006534; GO:0005737; GO:0030170; GO:0009000
P15688	ND2 NAD2	NADH-ubiquinone oxidoreductase chain 2 (EC 1.6.5.3) (NADH dehydrogenase subunit 2)		2759	33090	GO:0008137; GO:0016021; GO:0005743; GO:0070469
Q9FIX3	EMB2745 At5g39710 MIJ24.190	Pentatricopeptide repeat-containing protein At5g39710 (Protein EMBRYO DEFECTIVE 2745)		2759	33090	GO:0005739
C6DFS6	rpsM PC1_3800	30S ribosomal protein S13		2		GO:0019843; GO:0005840; GO:0003735; GO:0000049; GO:0006412
P46897	ATHB-7 At2g46680 T3A4.6	Homeobox-leucine zipper protein ATHB-7 (HD-ZIP protein ATHB-7) (Homeodomain transcription factor ATHB-7)		2759	33090	GO:0005634; GO:0045893; GO:0009737; GO:0009414; GO:0043565; GO:0003700; GO:0006351
C5CC66	tuf Mlut_17200	Elongation factor Tu (EF-Tu)		2		GO:0005525; GO:0003924; GO:0005737; GO:0003746
P0AF08	mrp b2113 JW2100	Iron-sulfur cluster carrier protein		2		GO:0005524; GO:0016887; GO:0005829; GO:0051536; GO:0046872
A6W5Y5	groS groES Krad_0735	10 kDa chaperonin (GroES protein) (Protein Cpn10)		2		GO:0005524; GO:0005737; GO:0006457
P26852	MT-CYB COB CYTB MTCYB	Cytochrome b (Complex III subunit 3) (Complex III subunit III) (Cytochrome b-c1 complex subunit 3) (Ubiquinol-cytochrome-c reductase complex cytochrome b subunit)		2759	33090	GO:0009055; GO:0046872; GO:0006122; GO:0005743; GO:0045275; GO:0008121
A1JPP4	rpiA YE3401	Ribose-5-phosphate isomerase A (EC 5.3.1.6) (Phosphoriboisomerase A) (PRI)	PATHWAY: Carbohydrate degradation; pentose phosphate pathway; D-ribose 5-phosphate from D-ribulose 5-phosphate (non-oxidative stage): step 1/1. {ECO:0000255|HAMAP-Rule:MF_00170}.	2		GO:0009052; GO:0004751
C6DJE0	yihI PC1_4225	Der GTPase-activating protein YihI		2		GO:0005096; GO:0042254
P52408	GNS1	Glucan endo-1,3-beta-glucosidase, basic isoform (EC 3.2.1.39) ((1->3)-beta-glucan endohydrolase) ((1->3)-beta-glucanase) (Beta-1,3-endoglucanase) (PpGns1)		2759	33090	GO:0005975; GO:0006952; GO:0042973; GO:0009607
A8GCM8	rlmI Spro_1764	Ribosomal RNA large subunit methyltransferase I (EC 2.1.1.191) (23S rRNA m5C1962 methyltransferase) (rRNA (cytosine-C(5)-)-methyltransferase RlmI)		2		GO:0003723; GO:0005737; GO:0016434
C6DHT5	purH PC1_0225	Bifunctional purine biosynthesis protein PurH [Includes: Phosphoribosylaminoimidazolecarboxamide formyltransferase (EC 2.1.2.3) (AICAR transformylase); IMP cyclohydrolase (EC 3.5.4.10) (ATIC) (IMP synthase) (Inosinicase)]	PATHWAY: Purine metabolism; IMP biosynthesis via de novo pathway; 5-formamido-1-(5-phospho-D-ribosyl)imidazole-4-carboxamide from 5-amino-1-(5-phospho-D-ribosyl)imidazole-4-carboxamide (10-formyl THF route): step 1/1. {ECO:0000255|HAMAP-Rule:MF_00139}.; PATHWAY: Purine metabolism; IMP biosynthesis via de novo pathway; IMP from 5-formamido-1-(5-phospho-D-ribosyl)imidazole-4-carboxamide: step 1/1. …	2		GO:0006189; GO:0003937; GO:0004643
P0AE43	yqaE c3215	UPF0057 membrane protein YqaE		2		GO:0016021; GO:0005886
B7LNX3	mgsA EFER_1100	Methylglyoxal synthase (MGS) (EC 4.2.3.3)		2		GO:0019242; GO:0008929
P93281	AtMg00120	Uncharacterized mitochondrial protein AtMg00120 (ORF143)		2759	33090	GO:0005739
Q9AKT8	nifH1 nifH	Nitrogenase iron protein 1 (EC 1.18.6.1) (Nitrogenase Fe protein 1) (Nitrogenase component II) (Nitrogenase reductase)		2		GO:0051539; GO:0005524; GO:0018697; GO:0046872; GO:0016612; GO:0009399; GO:0016163
A8GB09	lipA Spro_1195	Lipoyl synthase (EC 2.8.1.8) (Lip-syn) (LS) (Lipoate synthase) (Lipoic acid synthase) (Sulfur insertion protein LipA)	PATHWAY: Protein modification; protein lipoylation via endogenous pathway; protein N(6)-(lipoyl)lysine from octanoyl-[acyl-carrier-protein]: step 2/2. {ECO:0000255|HAMAP-Rule:MF_00206}.	2		GO:0051539; GO:0005737; GO:0016992; GO:0046872; GO:0009249
C6DEP1	deoC PC1_1685	Deoxyribose-phosphate aldolase (DERA) (EC 4.1.2.4) (2-deoxy-D-ribose 5-phosphate aldolase) (Phosphodeoxyriboaldolase) (Deoxyriboaldolase)	PATHWAY: Carbohydrate degradation; 2-deoxy-D-ribose 1-phosphate degradation; D-glyceraldehyde 3-phosphate and acetaldehyde from 2-deoxy-alpha-D-ribose 1-phosphate: step 2/2. {ECO:0000255|HAMAP-Rule:MF_00114}.	2		GO:0016052; GO:0005737; GO:0009264; GO:0046386; GO:0004139
Q07423	HEX6	Hexose carrier protein HEX6		2759	33090	GO:0008643; GO:0016021; GO:0022891; GO:0015293
Q01651	gap Cgl1588 cg1791	Glyceraldehyde-3-phosphate dehydrogenase (GAPDH) (EC 1.2.1.12) (NAD-dependent glyceraldehyde-3-phosphate dehydrogenase)	PATHWAY: Carbohydrate degradation; glycolysis; pyruvate from D-glyceraldehyde 3-phosphate: step 1/5. {ECO:0000305}.	2		GO:0051287; GO:0050661; GO:0005737; GO:0006006; GO:0004365; GO:0006096
P05491	COX2 COII COXII GlmaxMp76	Cytochrome c oxidase subunit 2 (EC 1.9.3.1) (Cytochrome c oxidase polypeptide II)		2759	33090	GO:0005507; GO:0004129; GO:0022900; GO:0016021; GO:0005743; GO:0070469
Q839F8	rpsC EF_0212	30S ribosomal protein S3		2		GO:0003729; GO:0019843; GO:0015935; GO:0003735; GO:0006412
Q9X6Z2	pelA	Pectate lyase A (EC 4.2.2.2) (Pectin lyase) (EC 4.2.2.10)	PATHWAY: Glycan metabolism; pectin degradation; 2-dehydro-3-deoxy-D-gluconate from pectin: step 2/5.	2		GO:0005576; GO:0046872; GO:0030570; GO:0045490; GO:0047490
A8GFI7	ruvB Spro_2776	Holliday junction ATP-dependent DNA helicase RuvB (EC 3.6.4.12)		2		GO:0005524; GO:0003677; GO:0006310; GO:0006281; GO:0009432; GO:0009378
P29422	katA	Catalase (EC 1.11.1.6)		2		GO:0004096; GO:0005737; GO:0020037; GO:0042744; GO:0046872; GO:0006979
C5CC02	groS groES Mlut_16550	10 kDa chaperonin (GroES protein) (Protein Cpn10)		2		GO:0005524; GO:0005737; GO:0006457
Q9T074	PCKA At4g37870 T28I19.150	Phosphoenolpyruvate carboxykinase [ATP] (PEP carboxykinase) (PEPCK) (EC 4.1.1.49)	PATHWAY: Carbohydrate biosynthesis; gluconeogenesis.	2759	33090	GO:0005524; GO:0016036; GO:0005829; GO:0009817; GO:0006094; GO:0016020; GO:0005730; GO:0005634; GO:0004612; GO:0046686
A4IMD9	rbfA GTNG_1119	Ribosome-binding factor A		2		GO:0005737; GO:0006364
Q8FU86	panD CE0135	Aspartate 1-decarboxylase (EC 4.1.1.11) (Aspartate alpha-decarboxylase) [Cleaved into: Aspartate 1-decarboxylase beta chain; Aspartate 1-decarboxylase alpha chain]	PATHWAY: Cofactor biosynthesis; (R)-pantothenate biosynthesis; beta-alanine from L-aspartate: step 1/1. {ECO:0000255|HAMAP-Rule:MF_00446}.	2		GO:0006523; GO:0004068; GO:0005737; GO:0015940
P05522	CEL1	Endoglucanase 1 (EC 3.2.1.4) (Abscission cellulase 1) (Endo-1,4-beta-glucanase 1)		2759	33090	GO:0008810; GO:0030245; GO:0009835
Q66AF7	araB YPTB2173	Ribulokinase (EC 2.7.1.16)	PATHWAY: Carbohydrate degradation; L-arabinose degradation via L-ribulose; D-xylulose 5-phosphate from L-arabinose (bacterial route): step 2/3. {ECO:0000255|HAMAP-Rule:MF_00520}.	2		GO:0005524; GO:0019569; GO:0008741
Q48449		Uncharacterized 55.8 kDa protein in cps region (ORF3)		2
Q9KD65	rpsU BH1354	30S ribosomal protein S21		2		GO:0005840; GO:0003735; GO:0006412
A0JUY4	recA Arth_1460	Protein RecA (Recombinase A)		2		GO:0005524; GO:0006310; GO:0006281; GO:0008094; GO:0009432; GO:0005737; GO:0003684; GO:0003697
A0AGY4	ddl lwe0848	D-alanine--D-alanine ligase (EC 6.3.2.4) (D-Ala-D-Ala ligase) (D-alanylalanine synthetase)	PATHWAY: Cell wall biogenesis; peptidoglycan biosynthesis. {ECO:0000255|HAMAP-Rule:MF_00047}.	2		GO:0005524; GO:0008716; GO:0071555; GO:0005737; GO:0000287; GO:0030145; GO:0009252; GO:0008360
A1R7I7	coaD AAur_2473	Phosphopantetheine adenylyltransferase (EC 2.7.7.3) (Dephospho-CoA pyrophosphorylase) (Pantetheine-phosphate adenylyltransferase) (PPAT)	PATHWAY: Cofactor biosynthesis; coenzyme A biosynthesis; CoA from (R)-pantothenate: step 4/5. {ECO:0000255|HAMAP-Rule:MF_00151}.	2		GO:0005524; GO:0015937; GO:0005737; GO:0004595
Q6D2Q8	ECA3037	UPF0304 protein ECA3037		2
C0ZCX3	BBR47_26550	UPF0271 protein BBR47_26550		2		GO:0005975; GO:0003824
Q88YW9	rplA lp_0620	50S ribosomal protein L1		2		GO:0015934; GO:0019843; GO:0006417; GO:0003735; GO:0000049; GO:0006412
Q42093	ABCC2 EST4 MRP2 At2g34660 T29F13.13	ABC transporter C family member 2 (ABC transporter ABCC.2) (AtABCC2) (EC 3.6.3.44) (ATP-energized glutathione S-conjugate pump 2) (Glutathione S-conjugate-transporting ATPase 2) (Multidrug resistance-associated protein 2)		2759	33090	GO:1902418; GO:1902417; GO:0005524; GO:0042626; GO:0016021; GO:0000325; GO:0005774; GO:0005773; GO:0008559
Q8S8V7	rpl14	50S ribosomal protein L14, chloroplastic		2759	33090	GO:0009507; GO:0015934; GO:0019843; GO:0003735; GO:0006412
Q09G35	ycf4	Photosystem I assembly protein Ycf4		2759	33090	GO:0009535; GO:0016021; GO:0015979; GO:0009522
Q6D1X4	panD ECA3323	Aspartate 1-decarboxylase (EC 4.1.1.11) (Aspartate alpha-decarboxylase) [Cleaved into: Aspartate 1-decarboxylase beta chain; Aspartate 1-decarboxylase alpha chain]	PATHWAY: Cofactor biosynthesis; (R)-pantothenate biosynthesis; beta-alanine from L-aspartate: step 1/1. {ECO:0000255|HAMAP-Rule:MF_00446}.	2		GO:0006523; GO:0004068; GO:0005737; GO:0015940
Q6CZG6	cyaY ECA4185	Protein CyaY		2		GO:0008199; GO:0016226
Q8S8X7	psbC	Photosystem II CP43 reaction center protein (PSII 43 kDa protein) (Protein CP-43)		2759	33090	GO:0016168; GO:0009535; GO:0045156; GO:0016021; GO:0046872; GO:0009772; GO:0009523; GO:0018298
Q9STN8	SINAT4 At4g27880 T27E11.120	E3 ubiquitin-protein ligase SINAT4 (EC 6.3.2.-) (Seven in absentia homolog 4)	PATHWAY: Protein modification; protein ubiquitination.	2759	33090	GO:0016874; GO:0005739; GO:0007275; GO:0005634; GO:0006511; GO:0004842; GO:0008270
Q87TH1	tatA VP0098	Sec-independent protein translocase protein TatA		2		GO:0033281; GO:0005887; GO:0009306; GO:0008320; GO:0043953
A6MMR6	ndhF	NAD(P)H-quinone oxidoreductase subunit 5, chloroplastic (EC 1.6.5.-) (NAD(P)H dehydrogenase subunit 5) (NADH-plastoquinone oxidoreductase subunit 5)		2759	33090	GO:0042773; GO:0008137; GO:0009535; GO:0016021; GO:0048038; GO:0006810
Q9C757	INT2 At1g30220 F12P21.2	Probable inositol transporter 2		2759	33090	GO:0046323; GO:1904659; GO:0005355; GO:0035428; GO:0005887; GO:0015798; GO:0005366; GO:0005886; GO:0090406; GO:0015992; GO:0023052; GO:0005351
P20966	fruA ptsF b2167 JW2154	PTS system fructose-specific EIIBC component (EIIBC-Fru) [Includes: Fructose-specific phosphotransferase enzyme IIB component (EC 2.7.1.202) (EIII-Fru) (PTS system fructose-specific EIIB component); Fructose permease IIC component (PTS system fructose-specific EIIC component)]		2		GO:0034219; GO:0016021; GO:0016301; GO:0009401; GO:0005886; GO:0022877; GO:0090582; GO:0005351
P26211	arbG	Beta-glucoside operon antiterminator		2		GO:0003723; GO:0045893; GO:0006351
A1JNT5	acpH YE3173	Acyl carrier protein phosphodiesterase (ACP phosphodiesterase) (EC 3.1.4.14)		2		GO:0008770; GO:0006633
A0JXK0	rplU Arth_2391	50S ribosomal protein L21		2		GO:0019843; GO:0005840; GO:0003735; GO:0006412
P77319	hscC ybeW b0650 JW0645	Chaperone protein HscC (Hsc62)		2		GO:0005524; GO:0016887
A0JQW8	Arth_0037	Probable 5-dehydro-4-deoxyglucarate dehydratase (EC 4.2.1.41) (5-keto-4-deoxy-glucarate dehydratase) (KDGDH)	PATHWAY: Carbohydrate acid metabolism; D-glucarate degradation; 2,5-dioxopentanoate from D-glucarate: step 2/2. {ECO:0000255|HAMAP-Rule:MF_00694}.	2		GO:0047448; GO:0042838
Q9RKM3	SCO4104 SCD17.08c	UPF0126 membrane protein SCO4104		2		GO:0016021; GO:0005886
A8GCA7	rimK Spro_1643	Probable alpha-L-glutamate ligase (EC 6.3.2.-)		2		GO:0005524; GO:0016881; GO:0006464; GO:0000287; GO:0030145; GO:0006412
Q6D9G1	rlmG ECA0654	Ribosomal RNA large subunit methyltransferase G (EC 2.1.1.174) (23S rRNA m2G1835 methyltransferase) (rRNA (guanine-N(2)-)-methyltransferase RlmG)		2		GO:0052916; GO:0005737
C0LGQ4	MDIS2 MRH1 At4g18640 F28A21.50	Protein MALE DISCOVERER 2 (AtMDIS2) (Probable LRR receptor-like serine/threonine-protein kinase MRH1) (EC 2.7.11.1) (Protein MORPHOGENESIS OF ROOT HAIR 1)		2759	33090	GO:0005524; GO:0012505; GO:0016021; GO:0090406; GO:0004674; GO:0048765
Q1C278	tdh YPA_3482	L-threonine 3-dehydrogenase (TDH) (EC 1.1.1.103)	PATHWAY: Amino-acid degradation; L-threonine degradation via oxydo-reductase pathway; glycine from L-threonine: step 1/2. {ECO:0000255|HAMAP-Rule:MF_00627}.	2		GO:0008743; GO:0019518; GO:0005737; GO:0008270
A7ZAI1	iolA RBAM_036780	Methylmalonate semialdehyde dehydrogenase [acylating] (MMSA dehydrogenase) (MMSDH) (MSDH) (EC 1.2.1.27) (Malonate semialdehyde dehydrogenase [acetylating]) (MSA dehydrogenase) (EC 1.2.1.18)	PATHWAY: Polyol metabolism; myo-inositol degradation into acetyl-CoA; acetyl-CoA from myo-inositol: step 7/7. {ECO:0000255|HAMAP-Rule:MF_01670}.	2		GO:0019310; GO:0018478; GO:0004491
B7UJV5	nanK E2348C_3494	N-acetylmannosamine kinase (EC 2.7.1.60) (ManNAc kinase) (N-acetyl-D-mannosamine kinase)	PATHWAY: Amino-sugar metabolism; N-acetylneuraminate degradation; D-fructose 6-phosphate from N-acetylneuraminate: step 2/5. {ECO:0000255|HAMAP-Rule:MF_01234}.	2		GO:0005524; GO:0006051; GO:0019262; GO:0009384; GO:0008270
Q96303	PHT1-4 PHT4 PT2 At2g38940 T7F6.11	Inorganic phosphate transporter 1-4 (AtPht1;4) (H(+)/Pi cotransporter)		2759	33090	GO:0005794; GO:0005315; GO:0005887; GO:0016020; GO:0005634; GO:0006817; GO:0005886; GO:0009506; GO:0009737; GO:0022891; GO:0015293; GO:0005773
Q6D9A3	truB ECA0714	tRNA pseudouridine synthase B (EC 5.4.99.25) (tRNA pseudouridine(55) synthase) (Psi55 synthase) (tRNA pseudouridylate synthase) (tRNA-uridine isomerase)		2		GO:0003723; GO:0009982; GO:0031119
A1JS57	rpsL YE3930	30S ribosomal protein S12		2		GO:0019843; GO:0015935; GO:0003735; GO:0000049; GO:0006412
Q9AKT4	nifH2	Nitrogenase iron protein 2 (EC 1.18.6.1) (Nitrogenase Fe protein 2) (Nitrogenase component II) (Nitrogenase reductase)		2		GO:0051539; GO:0005524; GO:0018697; GO:0046872; GO:0016612; GO:0009399; GO:0016163
Q836E5	murA1 murAB EF_1169	UDP-N-acetylglucosamine 1-carboxyvinyltransferase 1 (EC 2.5.1.7) (Enoylpyruvate transferase 1) (UDP-N-acetylglucosamine enolpyruvyl transferase 1) (EPT 1)	PATHWAY: Cell wall biogenesis; peptidoglycan biosynthesis. {ECO:0000255|HAMAP-Rule:MF_00111}.	2		GO:0019277; GO:0008760; GO:0007049; GO:0051301; GO:0071555; GO:0005737; GO:0009252; GO:0008360
P0AAL7	ydhY Z2702 ECs2381	Uncharacterized ferredoxin-like protein YdhY		2		GO:0051539; GO:0046872
O24301	SUS2	Sucrose synthase 2 (EC 2.4.1.13) (Sucrose-UDP glucosyltransferase 2)		2759	33090	GO:0005985; GO:0016157
P76275	yebW b1837 JW5303	Uncharacterized protein YebW		2
Q6D8D4	skp ECA1040	Chaperone protein Skp		2		GO:0042597
B2GJ07	rplF KRH_06300	50S ribosomal protein L6		2		GO:0019843; GO:0005840; GO:0003735; GO:0006412
B2GJ18	rpsM KRH_06410	30S ribosomal protein S13		2		GO:0019843; GO:0005840; GO:0003735; GO:0000049; GO:0006412
Q1WSA2	rplE LSL_1423	50S ribosomal protein L5		2		GO:0019843; GO:0005840; GO:0003735; GO:0000049; GO:0006412
C6DF54	serS PC1_1722	Serine--tRNA ligase (EC 6.1.1.11) (Seryl-tRNA synthetase) (SerRS) (Seryl-tRNA(Ser/Sec) synthetase)	PATHWAY: Aminoacyl-tRNA biosynthesis; selenocysteinyl-tRNA(Sec) biosynthesis; L-seryl-tRNA(Sec) from L-serine and tRNA(Sec): step 1/1. {ECO:0000255|HAMAP-Rule:MF_00176}.	2		GO:0005524; GO:0005737; GO:0016260; GO:0097056; GO:0004828; GO:0006434
Q6CZY5	rplF ECA4016	50S ribosomal protein L6		2		GO:0019843; GO:0005840; GO:0003735; GO:0006412
P0AD40	ypeB b4546 JW5877	Uncharacterized protein YpeB		2
Q6D622	lpp ECA1866	Major outer membrane lipoprotein (Murein-lipoprotein)		2		GO:0009279
A0AL52	pgi lwe2316	Glucose-6-phosphate isomerase (GPI) (EC 5.3.1.9) (Phosphoglucose isomerase) (PGI) (Phosphohexose isomerase) (PHI)	PATHWAY: Carbohydrate biosynthesis; gluconeogenesis. {ECO:0000255|HAMAP-Rule:MF_00473}.; PATHWAY: Carbohydrate degradation; glycolysis; D-glyceraldehyde 3-phosphate and glycerone phosphate from D-glucose: step 2/4. {ECO:0000255|HAMAP-Rule:MF_00473}.	2		GO:0005737; GO:0006094; GO:0004347; GO:0006096
Q9S7Z8	PIN3 At1g70940 F15H11.14	Auxin efflux carrier component 3 (AtPIN3)		2759	33090	GO:0010315; GO:0010329; GO:0010252; GO:0009926; GO:0009734; GO:0009986; GO:0005783; GO:0009630; GO:0016021; GO:0016328; GO:0005886; GO:0009958; GO:0009416; GO:0048364; GO:0048767; GO:0048766; GO:0009606; GO:0012506
Q837W3	tig EF_0715	Trigger factor (TF) (EC 5.2.1.8) (PPIase)		2		GO:0007049; GO:0051301; GO:0005737; GO:0003755; GO:0006457; GO:0015031
B2K6Q9	aroL YPTS_0952	Shikimate kinase 2 (SK 2) (EC 2.7.1.71)	PATHWAY: Metabolic intermediate biosynthesis; chorismate biosynthesis; chorismate from D-erythrose 4-phosphate and phosphoenolpyruvate: step 5/7. {ECO:0000255|HAMAP-Rule:MF_01269}.	2		GO:0005524; GO:0009073; GO:0009423; GO:0005737; GO:0000287; GO:0004765
Q6D552	hemA ECA2189	Glutamyl-tRNA reductase (GluTR) (EC 1.2.1.70)	PATHWAY: Porphyrin-containing compound metabolism; protoporphyrin-IX biosynthesis; 5-aminolevulinate from L-glutamyl-tRNA(Glu): step 1/2. {ECO:0000255|HAMAP-Rule:MF_00087}.	2		GO:0050661; GO:0008883; GO:0006782
Q59214	pfkA pfk	ATP-dependent 6-phosphofructokinase (ATP-PFK) (Phosphofructokinase) (EC 2.7.1.11) (Phosphohexokinase)	PATHWAY: Carbohydrate degradation; glycolysis; D-glyceraldehyde 3-phosphate and glycerone phosphate from D-glucose: step 3/4. {ECO:0000255|HAMAP-Rule:MF_00339}.	2		GO:0003872; GO:0005524; GO:0005737; GO:0006002; GO:0046872
P10880	aroL aroM	Shikimate kinase 2 (SK 2) (EC 2.7.1.71) (Shikimate kinase II) (SKII)	PATHWAY: Metabolic intermediate biosynthesis; chorismate biosynthesis; chorismate from D-erythrose 4-phosphate and phosphoenolpyruvate: step 5/7.	2		GO:0005524; GO:0009073; GO:0009423; GO:0005737; GO:0000287; GO:0004765
C0ZFA7	hslV BBR47_34890	ATP-dependent protease subunit HslV (EC 3.4.25.2)		2		GO:0009376; GO:0046872; GO:0005839; GO:0051603; GO:0004298
C6DC58	speE PC1_3129	Polyamine aminopropyltransferase (Putrescine aminopropyltransferase) (PAPT) (Spermidine synthase) (SPDS) (SPDSY) (EC 2.5.1.16)	PATHWAY: Amine and polyamine biosynthesis; spermidine biosynthesis; spermidine from putrescine: step 1/1. {ECO:0000255|HAMAP-Rule:MF_00198}.	2		GO:0005737; GO:0008295; GO:0004766
A1R898	hemL AAur_2747	Glutamate-1-semialdehyde 2,1-aminomutase (GSA) (EC 5.4.3.8) (Glutamate-1-semialdehyde aminotransferase) (GSA-AT)	PATHWAY: Porphyrin-containing compound metabolism; protoporphyrin-IX biosynthesis; 5-aminolevulinate from L-glutamyl-tRNA(Glu): step 2/2. {ECO:0000255|HAMAP-Rule:MF_00375}.	2		GO:0005737; GO:0042286; GO:0006782; GO:0030170; GO:0008483
A4QLP8	psaC	Photosystem I iron-sulfur center (EC 1.97.1.12) (9 kDa polypeptide) (PSI-C) (Photosystem I subunit VII) (PsaC)		2759	33090	GO:0051539; GO:0009535; GO:0009055; GO:0046872; GO:0016491; GO:0009773; GO:0009522
A4TP08	lipB YPDSF_2654	Octanoyltransferase (EC 2.3.1.181) (Lipoate-protein ligase B) (Lipoyl/octanoyl transferase) (Octanoyl-[acyl-carrier-protein]-protein N-octanoyltransferase)	PATHWAY: Protein modification; protein lipoylation via endogenous pathway; protein N(6)-(lipoyl)lysine from octanoyl-[acyl-carrier-protein]: step 1/2. {ECO:0000255|HAMAP-Rule:MF_00013}.	2		GO:0006464; GO:0005737; GO:0009107; GO:0033819; GO:0016415
A8GHF3	zipA Spro_3445	Cell division protein ZipA		2		GO:0043093; GO:0000917; GO:0032153; GO:0005887
Q9FL25	TPK2 KCO2 At5g46370 MPL12.17	Two-pore potassium channel 2 (AtTPK2) (Calcium-activated outward-rectifying potassium channel 2) (AtKCO2)		2759	33090	GO:0016021; GO:0046872; GO:0009705; GO:0005267
Q43007	PLD1 Os01g0172400 LOC_Os01g07760 OsJ_00559	Phospholipase D alpha 1 (PLD alpha 1) (EC 3.1.4.4) (Choline phosphatase 1) (Phosphatidylcholine-hydrolyzing phospholipase D 1)		2759	33090	GO:0070290; GO:0005509; GO:0016042; GO:0016020; GO:0046470; GO:0004630
Q8YPK2	rpsK rps11 all4192	30S ribosomal protein S11		2		GO:0019843; GO:0005840; GO:0003735; GO:0006412
A8GFM7	Spro_2816	UPF0266 membrane protein Spro_2816		2		GO:0016021; GO:0005886
Q7PC88	ABCG31 PDR3 At2g29940 F23F1.14	ABC transporter G family member 31 (ABC transporter ABCG.31) (AtABCG31) (Pleiotropic drug resistance protein 3)		2759	33090	GO:0005524; GO:0042626; GO:0006855; GO:0016021; GO:0005886; GO:0009506
B7LC12	frdD EC55989_4708	Fumarate reductase subunit D (Fumarate reductase 13 kDa hydrophobic protein)		2		GO:0006106; GO:0016021; GO:0005886
Q664W1	metA YPTB3658	Homoserine O-succinyltransferase (EC 2.3.1.46) (Homoserine O-transsuccinylase) (HTS)	PATHWAY: Amino-acid biosynthesis; L-methionine biosynthesis via de novo pathway; O-succinyl-L-homoserine from L-homoserine: step 1/1. {ECO:0000255|HAMAP-Rule:MF_00295}.	2		GO:0019281; GO:0005737; GO:0008899
Q727C6	rpoC DVU_2929	DNA-directed RNA polymerase subunit beta' (RNAP subunit beta') (EC 2.7.7.6) (RNA polymerase subunit beta') (Transcriptase subunit beta')		2		GO:0003677; GO:0003899; GO:0006351
Q6D4B6	purT ECA2477	Phosphoribosylglycinamide formyltransferase 2 (GART 2) (EC 2.1.2.-) (5'-phosphoribosylglycinamide transformylase 2) (Formate-dependent GAR transformylase) (GAR transformylase 2)	PATHWAY: Purine metabolism; IMP biosynthesis via de novo pathway; N(2)-formyl-N(1)-(5-phospho-D-ribosyl)glycinamide from N(1)-(5-phospho-D-ribosyl)glycinamide (formate route): step 1/1. {ECO:0000255|HAMAP-Rule:MF_01643}.	2		GO:0006189; GO:0005524; GO:0050662; GO:0000287; GO:0043815; GO:0004644
A1JJ89	rsmC YE0561	Ribosomal RNA small subunit methyltransferase C (EC 2.1.1.172) (16S rRNA m2G1207 methyltransferase) (rRNA (guanine-N(2)-)-methyltransferase RsmC)		2		GO:0052914; GO:0005737; GO:0003676
Q6CZB1	sthA udhA ECA4242	Soluble pyridine nucleotide transhydrogenase (STH) (EC 1.6.1.1) (NAD(P)(+) transhydrogenase [B-specific])		2		GO:0003957; GO:0006739; GO:0045454; GO:0005737; GO:0050660
Q9K7R6	isdG BH3293	Heme-degrading monooxygenase (EC 1.14.14.18) (Heme oxygenase) (Iron-regulated surface determinant) (Iron-responsive surface determinant)		2		GO:0005737; GO:0020037; GO:0042167; GO:0004392; GO:0033212; GO:0005506; GO:0004497
A8GKT5	bioH Spro_4632	Pimeloyl-[acyl-carrier protein] methyl ester esterase (EC 3.1.1.85) (Biotin synthesis protein BioH) (Carboxylesterase BioH)	PATHWAY: Cofactor biosynthesis; biotin biosynthesis. {ECO:0000255|HAMAP-Rule:MF_01260}.	2		GO:0009102; GO:0052689; GO:0005737
Q9LHP4	RCH2 At3g24240 K13K6.1	Receptor-like protein kinase 2 (EC 2.7.11.1)		2759	33090	GO:0005524; GO:0016021; GO:0005886; GO:0004674; GO:0016032
Q6D3B0	gsiB ECA2834	Glutathione-binding protein GsiB		2		GO:0043190; GO:0042597; GO:0055085
A5E8H4	leuS BBta_0171	Leucine--tRNA ligase (EC 6.1.1.4) (Leucyl-tRNA synthetase) (LeuRS)		2		GO:0005524; GO:0002161; GO:0005737; GO:0004823; GO:0006429
C5C9T9	rpsO Mlut_07090	30S ribosomal protein S15		2		GO:0019843; GO:0005840; GO:0003735; GO:0006412
P94453	fba	Fructose-bisphosphate aldolase (FBP aldolase) (FBPA) (EC 4.1.2.13) (Fructose-1,6-bisphosphate aldolase)	PATHWAY: Carbohydrate degradation; glycolysis; D-glyceraldehyde 3-phosphate and glycerone phosphate from D-glucose: step 4/4.	2		GO:0030388; GO:0004332; GO:0006096; GO:0008270
Q45604	yycR BSU40250	Uncharacterized zinc-type alcohol dehydrogenase-like protein YycR (EC 1.-.-.-)		2		GO:0016491; GO:0008270
A8GH40	accD Spro_3332	Acetyl-coenzyme A carboxylase carboxyl transferase subunit beta (ACCase subunit beta) (Acetyl-CoA carboxylase carboxyltransferase subunit beta) (EC 6.4.1.2)	PATHWAY: Lipid metabolism; malonyl-CoA biosynthesis; malonyl-CoA from acetyl-CoA: step 1/1. {ECO:0000255|HAMAP-Rule:MF_01395}.	2		GO:0005524; GO:0003989; GO:0009317; GO:0006633; GO:2001295; GO:0008270
Q37620	COX3	Cytochrome c oxidase subunit 3 (EC 1.9.3.1) (Cytochrome c oxidase polypeptide III)		2759	33090	GO:0019646; GO:0004129; GO:0016021; GO:0005743
Q9BBQ9	clpP	ATP-dependent Clp protease proteolytic subunit (EC 3.4.21.92) (Endopeptidase Clp)		2759	33090	GO:0009570; GO:0004252
A9MLK7	treF SARI_04033	Cytoplasmic trehalase (EC 3.2.1.28) (Alpha,alpha-trehalase) (Alpha,alpha-trehalose glucohydrolase)	PATHWAY: Glycan degradation; trehalose degradation; D-glucose from alpha,alpha-trehalose: step 1/1. {ECO:0000255|HAMAP-Rule:MF_01059}.	2		GO:0004555; GO:0071474; GO:0005737; GO:0005993
Q6D0I9	lpxC ECA3809	UDP-3-O-acyl-N-acetylglucosamine deacetylase (UDP-3-O-acyl-GlcNAc deacetylase) (EC 3.5.1.108) (UDP-3-O-[R-3-hydroxymyristoyl]-N-acetylglucosamine deacetylase)	PATHWAY: Glycolipid biosynthesis; lipid IV(A) biosynthesis; lipid IV(A) from (3R)-3-hydroxytetradecanoyl-[acyl-carrier-protein] and UDP-N-acetyl-alpha-D-glucosamine: step 2/6. {ECO:0000255|HAMAP-Rule:MF_00388}.	2		GO:0008759; GO:0103117; GO:0009245; GO:0046872
Q58EB4	hibch zgc:110824	3-hydroxyisobutyryl-CoA hydrolase, mitochondrial (EC 3.1.2.4) (3-hydroxyisobutyryl-coenzyme A hydrolase) (HIB-CoA hydrolase) (HIBYL-CoA-H)	PATHWAY: Amino-acid degradation; L-valine degradation.	2759	33208	GO:0003860; GO:0016836; GO:0005739; GO:0006574
P0AEA4	csgG Z1670 ECs1414	Curli production assembly/transport component CsgG		2		GO:0030288; GO:0005886
Q92AP1	purM lin1879	Phosphoribosylformylglycinamidine cyclo-ligase (EC 6.3.3.1) (AIR synthase) (AIRS) (Phosphoribosyl-aminoimidazole synthetase)	PATHWAY: Purine metabolism; IMP biosynthesis via de novo pathway; 5-amino-1-(5-phospho-D-ribosyl)imidazole from N(2)-formyl-N(1)-(5-phospho-D-ribosyl)glycinamide: step 2/2. {ECO:0000255|HAMAP-Rule:MF_00741}.	2		GO:0006189; GO:0005524; GO:0005737; GO:0004641
Q9M0Y8	NSF At4g04910 T1J1.4	Vesicle-fusing ATPase (EC 3.6.4.6) (N-ethylmaleimide-sensitive fusion protein) (Vesicular-fusion protein NSF)		2759	33090	GO:0005524; GO:0016887; GO:0005794; GO:0005795; GO:0043001; GO:0048211; GO:0006891; GO:0046872; GO:0005886; GO:0009506; GO:0005773
Q837V2	gatB EF_0726	Aspartyl/glutamyl-tRNA(Asn/Gln) amidotransferase subunit B (Asp/Glu-ADT subunit B) (EC 6.3.5.-)		2		GO:0005524; GO:0050567; GO:0006412
B1YK95	nrdR Exig_2196	Transcriptional repressor NrdR		2		GO:0005524; GO:0003677; GO:0045892; GO:0006351; GO:0008270
P40713	cscK	Fructokinase (EC 2.7.1.4)		2		GO:0005524; GO:0006014; GO:0008865; GO:0004747
Q4L321	uxuA SH2647	Mannonate dehydratase (EC 4.2.1.8) (D-mannonate hydro-lyase)	PATHWAY: Carbohydrate metabolism; pentose and glucuronate interconversion. {ECO:0000255|HAMAP-Rule:MF_00106}.	2		GO:0006064; GO:0008927
Q0ZJ19	ycf3	Photosystem I assembly protein Ycf3		2759	33090	GO:0009535; GO:0015979
C6DAJ5	lpxA PC1_0953	Acyl-[acyl-carrier-protein]--UDP-N-acetylglucosamine O-acyltransferase (UDP-N-acetylglucosamine acyltransferase) (EC 2.3.1.129)	PATHWAY: Glycolipid biosynthesis; lipid IV(A) biosynthesis; lipid IV(A) from (3R)-3-hydroxytetradecanoyl-[acyl-carrier-protein] and UDP-N-acetyl-alpha-D-glucosamine: step 1/6. {ECO:0000255|HAMAP-Rule:MF_00387}.	2		GO:0008780; GO:0005737; GO:0009245
P45359	thlA thl CA_C2873	Acetyl-CoA acetyltransferase (EC 2.3.1.9) (Acetoacetyl-CoA thiolase)	PATHWAY: Metabolic intermediate biosynthesis; (R)-mevalonate biosynthesis; (R)-mevalonate from acetyl-CoA: step 1/3.	2		GO:0003985; GO:0005737
Q2JQT4	rpoC2 CYA_0411	DNA-directed RNA polymerase subunit beta' (RNAP subunit beta') (EC 2.7.7.6) (RNA polymerase subunit beta') (Transcriptase subunit beta')		2		GO:0003677; GO:0003899; GO:0006351
A8G827	gppA Spro_0157	Guanosine-5'-triphosphate,3'-diphosphate pyrophosphatase (EC 3.6.1.40) (Guanosine pentaphosphate phosphohydrolase) (pppGpp-5'-phosphohydrolase)	PATHWAY: Purine metabolism; ppGpp biosynthesis; ppGpp from GTP: step 1/2. {ECO:0000255|HAMAP-Rule:MF_01550}.	2		GO:0004309; GO:0015974; GO:0015970; GO:0008894
P80871	ywrO BSU35990	General stress protein 14 (GSP14) (EC 1.6.99.-)		2		GO:0016491
Q06004	gutB BSU06150	Sorbitol dehydrogenase (EC 1.1.1.14) (Glucitol dehydrogenase) (L-iditol 2-dehydrogenase)		2		GO:0003939; GO:0008270
A1JR24	uxaB YE3707	Altronate oxidoreductase (EC 1.1.1.58) (Tagaturonate dehydrogenase) (Tagaturonate reductase)	PATHWAY: Carbohydrate metabolism; pentose and glucuronate interconversion. {ECO:0000255|HAMAP-Rule:MF_00670}.	2		GO:0050662; GO:0009026
B4TKG5	mntP yebN SeHA_C2035	Probable manganese efflux pump MntP		2		GO:0016021; GO:0005384; GO:0005886
A8GF82	trpB Spro_2671	Tryptophan synthase beta chain (EC 4.2.1.20)	PATHWAY: Amino-acid biosynthesis; L-tryptophan biosynthesis; L-tryptophan from chorismate: step 5/5. {ECO:0000255|HAMAP-Rule:MF_00133}.	2		GO:0004834
Q6D8E7	ECA1027	UPF0325 protein ECA1027		2
Q04050	ND4 NAD4	NADH-ubiquinone oxidoreductase chain 4 (EC 1.6.5.3) (NADH dehydrogenase subunit 4)		2759	33090	GO:0042773; GO:0008137; GO:0016021; GO:0031966; GO:0070469
Q837R3	whiA EF_0768	Putative sporulation transcription regulator WhiA		2		GO:0003677; GO:0004519; GO:0043937; GO:0006355; GO:0006351
B4F1I3	rpsJ PMI3254	30S ribosomal protein S10		2		GO:0005840; GO:0003735; GO:0000049; GO:0006412
P45703	xynA	Endo-1,4-beta-xylanase (Xylanase) (EC 3.2.1.8) (1,4-beta-D-xylan xylanohydrolase)	PATHWAY: Glycan degradation; xylan degradation.	2		GO:0005737; GO:0031176; GO:0045493
Q8W3F9	CSLD1 Os10g0578200 LOC_Os10g42750 OsJ_031301 OSJNBa0035H01.10	Cellulose synthase-like protein D1 (EC 2.4.1.-) (OsCslD1)		2759	33090	GO:0000139; GO:0071555; GO:0030244; GO:0016760; GO:0016021
P18260	ATPA	ATP synthase subunit alpha, mitochondrial		2759	33090	GO:0005524; GO:0015991; GO:0015986; GO:0005743; GO:0046933; GO:0045261; GO:0046961
P0C2V4	flgN	Flagella synthesis protein FlgN		2		GO:0044780; GO:0005737
O33506	pqqE	Coenzyme PQQ synthesis protein E (Pyrroloquinoline quinone biosynthesis protein E)	PATHWAY: Cofactor biosynthesis; pyrroloquinoline quinone biosynthesis.	2		GO:0051539; GO:0003824; GO:0046872; GO:0018189
Q837A7	rsmA ksgA EF_0936	Ribosomal RNA small subunit methyltransferase A (EC 2.1.1.182) (16S rRNA (adenine(1518)-N(6)/adenine(1519)-N(6))-dimethyltransferase) (16S rRNA dimethyladenosine transferase) (16S rRNA dimethylase) (S-adenosylmethionine-6-N', N'-adenosyl(rRNA) dimethyltransferase)		2		GO:0052908; GO:0003723; GO:0005737; GO:0000179
Q59418	ogl ECA2426	Oligogalacturonide lyase (EC 4.2.2.6)	PATHWAY: Glycan metabolism; pectin degradation; 2-dehydro-3-deoxy-D-gluconate from pectin: step 3/5.	2		GO:0047487; GO:0045490; GO:0042597
A8GFL7	Spro_2806	UPF0181 protein Spro_2806		2
A7MGA8	deoB ESA_03368	Phosphopentomutase (EC 5.4.2.7) (Phosphodeoxyribomutase)	PATHWAY: Metabolic intermediate biosynthesis; 5-phospho-alpha-D-ribose 1-diphosphate biosynthesis; 5-phospho-alpha-D-ribose 1-diphosphate from D-ribose 5-phosphate (route II): step 1/3. {ECO:0000255|HAMAP-Rule:MF_00740}.	2		GO:0006015; GO:0043094; GO:0005737; GO:0009264; GO:0000287; GO:0030145; GO:0008973
Q6D258	iscR ECA3238	HTH-type transcriptional regulator IscR		2		GO:0051537; GO:0003690; GO:0005506; GO:0003700; GO:0006351
Q6D691	plsX ECA1794	Phosphate acyltransferase (EC 2.3.1.n2) (Acyl-ACP phosphotransacylase) (Acyl-[acyl-carrier-protein]--phosphate acyltransferase) (Phosphate-acyl-ACP acyltransferase)	PATHWAY: Lipid metabolism; phospholipid metabolism. {ECO:0000255|HAMAP-Rule:MF_00019}.	2		GO:0005737; GO:0006633; GO:0016616; GO:0008654; GO:0016747
Q6F2U9	Os03g0586800 LOC_Os03g38980 OSJNBa0010D22.26	Lysine--tRNA ligase (EC 6.1.1.6) (Lysyl-tRNA synthetase) (LysRS)		2759	33090	GO:0005524; GO:0005737; GO:0004824; GO:0006430; GO:0003676
Q6D2E4	cysS ECA3151	Cysteine--tRNA ligase (EC 6.1.1.16) (Cysteinyl-tRNA synthetase) (CysRS)		2		GO:0005524; GO:0004817; GO:0006423; GO:0005737; GO:0008270
Q9LFW3	COBL4 At5g15630 F14F8_10	COBRA-like protein 4		2759	33090	GO:0031225; GO:0016049; GO:0010215; GO:0009834; GO:0005886; GO:0005774
A8GDA3	prfA Spro_1990	Peptide chain release factor 1 (RF-1)		2		GO:0005737; GO:0016149
A9WR32	recF RSal33209_0004	DNA replication and repair protein RecF		2		GO:0005524; GO:0006281; GO:0006260; GO:0009432; GO:0005737; GO:0003697
Q5WLT9	disA ABC0123	DNA integrity scanning protein DisA (Cyclic di-AMP synthase) (c-di-AMP synthase) (Diadenylate cyclase) (EC 2.7.7.85)		2		GO:0005524; GO:0003677; GO:0006281; GO:0005622; GO:0016779; GO:0019932
P54146	amt Cgl1583 cg1785	Ammonia channel (Ammonia transporter)		2		GO:0008519; GO:0016021; GO:0005886
A8GB34	miaB Spro_1220	tRNA-2-methylthio-N(6)-dimethylallyladenosine synthase (EC 2.8.4.3) ((Dimethylallyl)adenosine tRNA methylthiotransferase MiaB) (tRNA-i(6)A37 methylthiotransferase)		2		GO:0051539; GO:0005737; GO:0005506; GO:0006400; GO:0016740
A7GRH2	rimM Bcer98_2494	Ribosome maturation factor RimM		2		GO:0006364; GO:0042274; GO:0005840; GO:0043022
A1JMW8	rutE YE1946	Probable malonic semialdehyde reductase RutE (EC 1.1.1.298)		2		GO:0035527; GO:0019740; GO:0006212
Q6D5W3	purR ECA1925	HTH-type transcriptional repressor PurR (Pur regulon repressor) (Purine nucleotide synthesis repressor)	PATHWAY: Purine metabolism; purine nucleotide biosynthesis [regulation].	2		GO:0003677; GO:0045892; GO:0006164; GO:0003700; GO:0006351
Q839D5	ecfA1 cbiO1 EF_0237	Energy-coupling factor transporter ATP-binding protein EcfA1 (ECF transporter A component EcfA1) (EC 3.6.3.-)		2		GO:0005524; GO:0043190; GO:0016887; GO:0006810
Q8Y6X8	hemL1 lmo1553	Glutamate-1-semialdehyde 2,1-aminomutase 1 (GSA 1) (EC 5.4.3.8) (Glutamate-1-semialdehyde aminotransferase 1) (GSA-AT 1)	PATHWAY: Porphyrin-containing compound metabolism; protoporphyrin-IX biosynthesis; 5-aminolevulinate from L-glutamyl-tRNA(Glu): step 2/2. {ECO:0000255|HAMAP-Rule:MF_00375}.	2		GO:0005737; GO:0042286; GO:0042802; GO:0006779; GO:0006782; GO:0030170; GO:0008483
Q65D09	iolJ BLi04242 BL00237	6-phospho-5-dehydro-2-deoxy-D-gluconate aldolase (DKGP aldolase) (EC 4.1.2.29)	PATHWAY: Polyol metabolism; myo-inositol degradation into acetyl-CoA; acetyl-CoA from myo-inositol: step 6/7.	2		GO:0047441; GO:0030388; GO:0004332; GO:0006096; GO:0008270
A5EJ46	acdS BBta_4127	1-aminocyclopropane-1-carboxylate deaminase (ACC deaminase) (ACCD) (EC 3.5.99.7)		2		GO:0008660; GO:0018871; GO:0009310; GO:0030170
Q6D000	rsmB sun ECA4001	Ribosomal RNA small subunit methyltransferase B (EC 2.1.1.176) (16S rRNA m5C967 methyltransferase) (rRNA (cytosine-C(5)-)-methyltransferase RsmB)		2		GO:0003723; GO:0005737; GO:0016434; GO:0006355
Q6D001	fmt ECA4000	Methionyl-tRNA formyltransferase (EC 2.1.2.9)		2		GO:0004479
A1JMA4	hcp YE1510	Hydroxylamine reductase (EC 1.7.99.1) (Hybrid-cluster protein) (HCP) (Prismane protein)		2		GO:0051537; GO:0005737; GO:0050418; GO:0046872
Q6D273	rlmN ECA3223	Dual-specificity RNA methyltransferase RlmN (EC 2.1.1.192) (23S rRNA (adenine(2503)-C(2))-methyltransferase) (23S rRNA m2A2503 methyltransferase) (Ribosomal RNA large subunit methyltransferase N) (tRNA (adenine(37)-C(2))-methyltransferase) (tRNA m2A37 methyltransferase)		2		GO:0051539; GO:0005737; GO:0046872; GO:0070040; GO:0070475; GO:0019843; GO:0002935; GO:0000049
Q9FVX2	At1g77360 F2P24.7	Pentatricopeptide repeat-containing protein At1g77360, mitochondrial		2759	33090	GO:0005739
A6T701	aroA KPN78578_09110 KPN_00936	3-phosphoshikimate 1-carboxyvinyltransferase (EC 2.5.1.19) (5-enolpyruvylshikimate-3-phosphate synthase) (EPSP synthase) (EPSPS)	PATHWAY: Metabolic intermediate biosynthesis; chorismate biosynthesis; chorismate from D-erythrose 4-phosphate and phosphoenolpyruvate: step 6/7. {ECO:0000255|HAMAP-Rule:MF_00210}.	2		GO:0003866; GO:0009073; GO:0009423; GO:0005737
A1R8U2	rplB AAur_2945	50S ribosomal protein L2		2		GO:0015934; GO:0019843; GO:0003735; GO:0016740; GO:0006412
C6DAJ6	lpxB PC1_0954	Lipid-A-disaccharide synthase (EC 2.4.1.182)	PATHWAY: Glycolipid biosynthesis; lipid IV(A) biosynthesis; lipid IV(A) from (3R)-3-hydroxytetradecanoyl-[acyl-carrier-protein] and UDP-N-acetyl-alpha-D-glucosamine: step 5/6. {ECO:0000255|HAMAP-Rule:MF_00392}.	2		GO:0009245; GO:0008915
O05389	yrbE BSU27770	Uncharacterized oxidoreductase YrbE (EC 1.-.-.-)		2		GO:0055114; GO:0016491
Q180C9	pgi CD630_32850	Glucose-6-phosphate isomerase (GPI) (EC 5.3.1.9) (Phosphoglucose isomerase) (PGI) (Phosphohexose isomerase) (PHI)	PATHWAY: Carbohydrate biosynthesis; gluconeogenesis. {ECO:0000255|HAMAP-Rule:MF_00473}.; PATHWAY: Carbohydrate degradation; glycolysis; D-glyceraldehyde 3-phosphate and glycerone phosphate from D-glucose: step 2/4. {ECO:0000255|HAMAP-Rule:MF_00473}.	2		GO:0005737; GO:0006094; GO:0004347; GO:0006096
P02920	lacY b0343 JW0334	Lactose permease (Lactose-proton symport)		2		GO:0008643; GO:0016021; GO:0005887; GO:0030395; GO:0015767; GO:0015528; GO:0016020; GO:0005886; GO:0015992; GO:0005351
P0AG22	relA Z4099 ECs3644	GTP pyrophosphokinase (EC 2.7.6.5) ((p)ppGpp synthase) (ATP:GTP 3'-pyrophosphotransferase) (ppGpp synthase I)	PATHWAY: Purine metabolism; ppGpp biosynthesis; ppGpp from GTP: step 1/2.	2		GO:0005524; GO:0005525; GO:0008728; GO:0016597; GO:0015970; GO:0016301
A8G7M2	atpB Spro_0002	ATP synthase subunit a (ATP synthase F0 sector subunit a) (F-ATPase subunit 6)		2		GO:0016021; GO:0005886; GO:0042777; GO:0046933; GO:0045263
Q0JC10	SAMDC Os04g0498600 LOC_Os04g42090 OsJ_004076 OSJNBa0029H02.4 OSJNBa0067K08.23	S-adenosylmethionine decarboxylase proenzyme (AdoMetDC) (SAMDC) (EC 4.1.1.50) [Cleaved into: S-adenosylmethionine decarboxylase alpha chain; S-adenosylmethionine decarboxylase beta chain]	PATHWAY: Amine and polyamine biosynthesis; S-adenosylmethioninamine biosynthesis; S-adenosylmethioninamine from S-adenosyl-L-methionine: step 1/1.	2759	33090	GO:0006557; GO:0004014; GO:0005829; GO:0008295; GO:0006597
A4IJJ8	rpsQ GTNG_0115	30S ribosomal protein S17		2		GO:0019843; GO:0005840; GO:0003735; GO:0006412
P27580	cya	Adenylate cyclase (EC 4.6.1.1) (ATP pyrophosphate-lyase) (Adenylyl cyclase)		2		GO:0005524; GO:0004016; GO:0005737; GO:0035556; GO:0046872
A8FHS4	hprK BPUM_3137	HPr kinase/phosphorylase (HPrK/P) (EC 2.7.11.-) (EC 2.7.4.-) (HPr(Ser) kinase/phosphorylase)		2		GO:0005524; GO:0005975; GO:0005622; GO:0000287; GO:0000155; GO:0004674; GO:0004712; GO:0006109
C6DFR6	fmt PC1_3790	Methionyl-tRNA formyltransferase (EC 2.1.2.9)		2		GO:0004479
Q6D6A3	ECA1782	UPF0312 protein ECA1782		2		GO:0042597
O81283	TOC159 PPI2 TOC160 TOC86 At4g02510 T10P11.19 T14P8.24	Translocase of chloroplast 159, chloroplastic (AtToc159) (EC 3.6.5.-) (159 kDa chloroplast outer envelope protein) (Plastid protein import 2) (Translocase of chloroplast 160, chloroplastic) (AtToc160) (Translocase of chloroplast 86, chloroplastic) (AtToc86)		2759	33090	GO:0005525; GO:0003924; GO:0009507; GO:0009941; GO:0009707; GO:0005829; GO:0016021; GO:0016020; GO:0046872; GO:0009536; GO:0045036; GO:0007165; GO:0004888
A8GJX3	sstT Spro_4319	Serine/threonine transporter SstT (Na(+)/serine-threonine symporter)		2		GO:0016021; GO:0005886; GO:0022889; GO:0017153; GO:0015565
O31936	yopB BSU20950	SPBc2 prophage-derived uncharacterized protein YopB		2		GO:0043565
Q6LX70	cbiN MMP1482	Cobalt transport protein CbiN (Energy-coupling factor transporter probable substrate-capture protein CbiN) (ECF transporter S component CbiN)	PATHWAY: Cofactor biosynthesis; adenosylcobalamin biosynthesis. {ECO:0000255|HAMAP-Rule:MF_00330}.	2157		GO:0009236; GO:0015087; GO:0016021; GO:0005886
B1JS47	YPK_2797	UPF0352 protein YPK_2797		2
A8GCT2	rutF Spro_1819	FMN reductase (NADH) RutF (EC 1.5.1.42) (FMN reductase) (NADH-flavin reductase RutF) (NADH:flavin oxidoreductase)		2		GO:0010181; GO:0008752; GO:0019740; GO:0042602; GO:0006212
Q6CYZ1	dctA ECA4362	C4-dicarboxylate transport protein		2		GO:0016021; GO:0005886; GO:0017153
A8GCZ9	Spro_1886	UPF0176 protein Spro_1886		2
C6DG41	PC1_1943	UPF0260 protein PC1_1943		2
Q6D2M6	aroC ECA3069	Chorismate synthase (CS) (EC 4.2.3.5) (5-enolpyruvylshikimate-3-phosphate phospholyase)	PATHWAY: Metabolic intermediate biosynthesis; chorismate biosynthesis; chorismate from D-erythrose 4-phosphate and phosphoenolpyruvate: step 7/7. {ECO:0000255|HAMAP-Rule:MF_00300}.	2		GO:0009073; GO:0009423; GO:0004107
A8GA13	gshA Spro_0847	Glutamate--cysteine ligase (EC 6.3.2.2) (Gamma-ECS) (GCS) (Gamma-glutamylcysteine synthetase)	PATHWAY: Sulfur metabolism; glutathione biosynthesis; glutathione from L-cysteine and L-glutamate: step 1/2. {ECO:0000255|HAMAP-Rule:MF_00578}.	2		GO:0005524; GO:0004357; GO:0006750
Q6DA73	pyrB ECA0382	Aspartate carbamoyltransferase (EC 2.1.3.2) (Aspartate transcarbamylase) (ATCase)	PATHWAY: Pyrimidine metabolism; UMP biosynthesis via de novo pathway; (S)-dihydroorotate from bicarbonate: step 2/3. {ECO:0000255|HAMAP-Rule:MF_00001}.	2		GO:0044205; GO:0006207; GO:0016597; GO:0004070; GO:0006520
B7MY25	dsdA ECED1_2813	D-serine dehydratase (EC 4.3.1.18) (D-serine deaminase) (DSD)		2		GO:0046416; GO:0008721; GO:0016836; GO:0030170
Q5WD17	ade2 ABC3209	Adenine deaminase 2 (Adenase 2) (Adenine aminase 2) (EC 3.5.4.2)		2		GO:0006146; GO:0000034
Q09FS6	infA	Translation initiation factor IF-1, chloroplastic		2759	33090	GO:0009507; GO:0019843; GO:0043022; GO:0003743
A8GD97	pth Spro_1984	Peptidyl-tRNA hydrolase (PTH) (EC 3.1.1.29)		2		GO:0004045; GO:0005737; GO:0006412
A1JIH1	coaA YE0276	Pantothenate kinase (EC 2.7.1.33) (Pantothenic acid kinase)	PATHWAY: Cofactor biosynthesis; coenzyme A biosynthesis; CoA from (R)-pantothenate: step 1/5. {ECO:0000255|HAMAP-Rule:MF_00215}.	2		GO:0005524; GO:0015937; GO:0005737; GO:0004594
Q6D1T5	luxS ECA3362	S-ribosylhomocysteine lyase (EC 4.4.1.21) (AI-2 synthesis protein) (Autoinducer-2 production protein LuxS)		2		GO:0043768; GO:0005506; GO:0009372
Q6DA25	rhaD ECA0438	Rhamnulose-1-phosphate aldolase (EC 4.1.2.19)	PATHWAY: Carbohydrate degradation; L-rhamnose degradation; glycerone phosphate from L-rhamnose: step 3/3. {ECO:0000255|HAMAP-Rule:MF_00770}.	2		GO:0005737; GO:0046872; GO:0019301; GO:0008994
B3E2S1	queA Glov_2012	S-adenosylmethionine:tRNA ribosyltransferase-isomerase (EC 2.4.99.17) (Queuosine biosynthesis protein QueA)	PATHWAY: tRNA modification; tRNA-queuosine biosynthesis. {ECO:0000255|HAMAP-Rule:MF_00113}.	2		GO:0005737; GO:0016853; GO:0008616; GO:0016740
P0AGA4	secY Z4670 ECs4165	Protein translocase subunit SecY		2		GO:0016021; GO:0005622; GO:0065002; GO:0005886; GO:0006605; GO:0043952
D4GEU4	rutA PANA_4033	Pyrimidine monooxygenase RutA (EC 1.14.99.46)		2		GO:0004497; GO:0019740; GO:0016705; GO:0006212
A0JZ78	rpsC Arth_2969	30S ribosomal protein S3		2		GO:0003729; GO:0019843; GO:0015935; GO:0003735; GO:0006412
P14109	17	Superinfection exclusion protein (Protein gp17)		10239
A1R3H9	groL1 groEL1 AAur_1001	60 kDa chaperonin 1 (GroEL protein 1) (Protein Cpn60 1)		2		GO:0005524; GO:0005737; GO:0042026
B1JIY2	rpmJ1 YPK_0304	50S ribosomal protein L36 1		2		GO:0005840; GO:0003735; GO:0006412
Q1C4N1	rpmE2 YPA_2629	50S ribosomal protein L31 type B		2		GO:0005840; GO:0003735; GO:0006412
A8G9R1	leuA Spro_0745	2-isopropylmalate synthase (EC 2.3.3.13) (Alpha-IPM synthase) (Alpha-isopropylmalate synthase)	PATHWAY: Amino-acid biosynthesis; L-leucine biosynthesis; L-leucine from 3-methyl-2-oxobutanoate: step 1/4. {ECO:0000255|HAMAP-Rule:MF_01025}.	2		GO:0003852; GO:0009098
A1R6X6	glpK AAur_2247	Glycerol kinase (EC 2.7.1.30) (ATP:glycerol 3-phosphotransferase) (Glycerokinase) (GK)	PATHWAY: Polyol metabolism; glycerol degradation via glycerol kinase pathway; sn-glycerol 3-phosphate from glycerol: step 1/1. {ECO:0000255|HAMAP-Rule:MF_00186}.	2		GO:0005524; GO:0019563; GO:0004370; GO:0006071; GO:0006072
Q6DA02	zapA ECA0461	Cell division protein ZapA (Z ring-associated protein ZapA)		2		GO:0000917; GO:0005737; GO:0005886
Q7CWX2	rutC Atu2498 AGR_C_4539	Putative aminoacrylate peracid reductase RutC (EC 1.-.-.-)		2		GO:0019740; GO:0016491; GO:0006212
Q2NQL7	tuf1 SG0127; tuf2 SG2283	Elongation factor Tu (EF-Tu)		2		GO:0005525; GO:0003924; GO:0005737; GO:0003746
A1JTD1	atpF YE4210	ATP synthase subunit b (ATP synthase F(0) sector subunit b) (ATPase subunit I) (F-type ATPase subunit b) (F-ATPase subunit b)		2		GO:0016021; GO:0005886; GO:0042777; GO:0046933; GO:0045263
Q8SHP7	nd5	NADH-ubiquinone oxidoreductase chain 5 (EC 1.6.5.3)		2759	4751	GO:0042773; GO:0008137; GO:0016021; GO:0005743; GO:0070469
Q6D0B2	tal2 ECA3887	Transaldolase 2 (EC 2.2.1.2)	PATHWAY: Carbohydrate degradation; pentose phosphate pathway; D-glyceraldehyde 3-phosphate and beta-D-fructose 6-phosphate from D-ribose 5-phosphate and D-xylulose 5-phosphate (non-oxidative stage): step 2/3. {ECO:0000255|HAMAP-Rule:MF_00492}.	2		GO:0005975; GO:0005737; GO:0006098; GO:0004801
A7ZPH2	dsdA EcE24377A_2652	D-serine dehydratase (EC 4.3.1.18) (D-serine deaminase) (DSD)		2		GO:0046416; GO:0008721; GO:0016836; GO:0030170
Q6D6F8	fliE ECA1727	Flagellar hook-basal body complex protein FliE		2		GO:0009425; GO:0071973; GO:0003774; GO:0005198
A6TEU8	rpoA KPN78578_36580 KPN_03695	DNA-directed RNA polymerase subunit alpha (RNAP subunit alpha) (EC 2.7.7.6) (RNA polymerase subunit alpha) (Transcriptase subunit alpha)		2		GO:0003677; GO:0003899; GO:0006351
O32086	yubA BSU31160	UPF0118 membrane protein YubA		2		GO:0016021; GO:0005886
P45459	damX	Cell division protein DamX (Fragment)		2		GO:0007049; GO:0051301; GO:0016021; GO:0042834; GO:0005886
Q71E53	cemA	Chloroplast envelope membrane protein		2759	33090	GO:0009706; GO:0015078; GO:0016021
Q4JXU5	gcvT jk0210	Aminomethyltransferase (EC 2.1.2.10) (Glycine cleavage system T protein)		2		GO:0004047; GO:0019464; GO:0008483
A5CU72	acpS CMM_2575	Holo-[acyl-carrier-protein] synthase (Holo-ACP synthase) (EC 2.7.8.7) (4'-phosphopantetheinyl transferase AcpS)		2		GO:0005737; GO:0006633; GO:0008897; GO:0000287
Q815R9	murB2 BC_5063	UDP-N-acetylenolpyruvoylglucosamine reductase 2 (EC 1.3.1.98) (UDP-N-acetylmuramate dehydrogenase 2)	PATHWAY: Cell wall biogenesis; peptidoglycan biosynthesis.	2		GO:0008762; GO:0007049; GO:0051301; GO:0071555; GO:0005737; GO:0050660; GO:0009252; GO:0008360
C5D8V2	sucC GWCH70_1099	Succinyl-CoA ligase [ADP-forming] subunit beta (EC 6.2.1.5) (Succinyl-CoA synthetase subunit beta) (SCS-beta)	PATHWAY: Carbohydrate metabolism; tricarboxylic acid cycle; succinate from succinyl-CoA (ligase route): step 1/1. {ECO:0000255|HAMAP-Rule:MF_00558}.	2		GO:0005524; GO:0000287; GO:0030145; GO:0004775; GO:0006099
Q9K6H5	atpD BH3754	ATP synthase subunit beta (EC 3.6.3.14) (ATP synthase F1 sector subunit beta) (F-ATPase subunit beta)		2		GO:0005524; GO:0015991; GO:0005886; GO:0042777; GO:0046933; GO:0045261
Q8RGH8	trpB FN0317	Tryptophan synthase beta chain (EC 4.2.1.20)	PATHWAY: Amino-acid biosynthesis; L-tryptophan biosynthesis; L-tryptophan from chorismate: step 5/5. {ECO:0000255|HAMAP-Rule:MF_00133}.	2		GO:0005737; GO:0030170; GO:0004834
Q04647		Probable cytochrome c biosynthesis protein		2759	33090	GO:0017004; GO:0020037; GO:0015232; GO:0016020; GO:0005739
Q66EM6	sgrR YPTB0667	HTH-type transcriptional regulator SgrR		2		GO:0003677; GO:0045892; GO:0045893; GO:0006351
Q6D8D2	fabZ ECA1042	3-hydroxyacyl-[acyl-carrier-protein] dehydratase FabZ (EC 4.2.1.59) ((3R)-hydroxymyristoyl-[acyl-carrier-protein] dehydratase) ((3R)-hydroxymyristoyl-ACP dehydrase) (Beta-hydroxyacyl-ACP dehydratase)		2		GO:0047451; GO:0005737; GO:0006633; GO:0009245
P65245	prs1 prsA prsA.1 spyM18_0021	Ribose-phosphate pyrophosphokinase 1 (RPPK 1) (EC 2.7.6.1) (5-phospho-D-ribosyl alpha-1-diphosphate 1) (Phosphoribosyl diphosphate synthase 1) (Phosphoribosyl pyrophosphate synthase 1) (P-Rib-PP synthase 1) (PRPP synthase 1) (PRPPase 1)	PATHWAY: Metabolic intermediate biosynthesis; 5-phospho-alpha-D-ribose 1-diphosphate biosynthesis; 5-phospho-alpha-D-ribose 1-diphosphate from D-ribose 5-phosphate (route I): step 1/1. {ECO:0000255|HAMAP-Rule:MF_00583}.	2		GO:0006015; GO:0005524; GO:0005737; GO:0016301; GO:0000287; GO:0009165; GO:0009156; GO:0004749
O31526	yesW BSU07050	Rhamnogalacturonan endolyase YesW (EC 4.2.2.23)		2		GO:0071555; GO:0005576; GO:0016829; GO:0046872
A8GCL5	fabA Spro_1751	3-hydroxydecanoyl-[acyl-carrier-protein] dehydratase (EC 4.2.1.59) (3-hydroxyacyl-[acyl-carrier-protein] dehydratase FabA) (Beta-hydroxydecanoyl thioester dehydrase) (Trans-2-decenoyl-[acyl-carrier-protein] isomerase) (EC 5.3.3.14)	PATHWAY: Lipid metabolism; fatty acid biosynthesis. {ECO:0000255|HAMAP-Rule:MF_00405}.	2		GO:0008693; GO:0047451; GO:0005737; GO:0006633; GO:0034017
Q57LN7	tal2 SCH_2469	Transaldolase 2 (EC 2.2.1.2)	PATHWAY: Carbohydrate degradation; pentose phosphate pathway; D-glyceraldehyde 3-phosphate and beta-D-fructose 6-phosphate from D-ribose 5-phosphate and D-xylulose 5-phosphate (non-oxidative stage): step 2/3. {ECO:0000255|HAMAP-Rule:MF_00492}.	2		GO:0005975; GO:0005737; GO:0006098; GO:0004801
O64477	At2g19130 T20K24.15	G-type lectin S-receptor-like serine/threonine-protein kinase At2g19130 (EC 2.7.11.1)		2759	33090	GO:0005524; GO:0005516; GO:0030246; GO:0016021; GO:0005886; GO:0004674; GO:0048544
Q6AEA3	trmD Lxx14850	tRNA (guanine-N(1)-)-methyltransferase (EC 2.1.1.228) (M1G-methyltransferase) (tRNA [GM37] methyltransferase)		2		GO:0005737; GO:0052906
Q0IQU1	LAC22 Os11g0708100 LOC_Os11g48060 OsJ_033548	Laccase-22 (EC 1.10.3.2) (Benzenediol:oxygen oxidoreductase 22) (Diphenol oxidase 22) (Urishiol oxidase 22)		2759	33090	GO:0048046; GO:0005507; GO:0052716; GO:0009809; GO:0046274; GO:0016722
Q9FND9	RFS5 RS5 At5g40390 MPO12.100 MPO12.13	Probable galactinol--sucrose galactosyltransferase 5 (EC 2.4.1.82) (Protein SEED IMBIBITION 1-LIKE) (Raffinose synthase 5)		2759	33090	GO:0005975; GO:0009507; GO:0047274; GO:0009737; GO:0006979; GO:0009414
E1W9W8	rhtA SL1344_0807	Threonine/homoserine exporter RhtA		2		GO:0006865; GO:0016021; GO:0005886
P0CL04	rhtA STM0832	Threonine/homoserine exporter RhtA		2		GO:0006865; GO:0016021; GO:0005886
C6DH14	PC1_2022	Electron transport complex subunit D		2		GO:0022900; GO:0016021; GO:0005886; GO:0006810
P00960	glyQ glyS(A) b3560 JW3531	Glycine--tRNA ligase alpha subunit (EC 6.1.1.14) (Glycyl-tRNA synthetase alpha subunit) (GlyRS)		2		GO:0005524; GO:0005829; GO:0004820; GO:0006426
Q7WEA9	BB4725	UPF0271 protein BB4725		2		GO:0005975; GO:0003824
Q49L09	rps2	30S ribosomal protein S2, chloroplastic		2759	33090	GO:0009507; GO:0015935; GO:0003735; GO:0006412
Q9FKG5	PUB51 At5g61560 K11J9.9	U-box domain-containing protein 51 (Plant U-box protein 51) [Includes: E3 ubiquitin ligase (EC 6.3.2.-); Serine/threonine-protein kinase (EC 2.7.11.-)]	PATHWAY: Protein modification; protein ubiquitination.	2759	33090	GO:0005524; GO:0009507; GO:0016874; GO:0005886; GO:0004674; GO:0004842
C5B8I5	nuoB NT01EI_2678	NADH-quinone oxidoreductase subunit B (EC 1.6.5.11) (NADH dehydrogenase I subunit B) (NDH-1 subunit B)		2		GO:0051539; GO:0008137; GO:0005506; GO:0005886; GO:0048038; GO:0006810
P06723	int	Integrase (EC 2.7.7.-) (EC 3.1.-.-)		10239		GO:0003677; GO:0015074; GO:0006310; GO:0075713; GO:0016787; GO:0016740; GO:0046718
Q65DN9	ung BLi04012 BL03895	Uracil-DNA glycosylase (UDG) (EC 3.2.2.27)		2		GO:0006284; GO:0005737; GO:0004844
Q5L3H7	uppP GK0218	Undecaprenyl-diphosphatase (EC 3.6.1.27) (Bacitracin resistance protein) (Undecaprenyl pyrophosphate phosphatase)		2		GO:0071555; GO:0016311; GO:0016021; GO:0009252; GO:0005886; GO:0008360; GO:0046677; GO:0050380
Q6D8X4	nudK ECA0847	GDP-mannose pyrophosphatase NudK (EC 3.6.1.-)		2		GO:0016818; GO:0046872
A4IJI4	rpsL GTNG_0101	30S ribosomal protein S12		2		GO:0019843; GO:0015935; GO:0003735; GO:0000049; GO:0006412
O50633	rpsK BH0161	30S ribosomal protein S11		2		GO:0019843; GO:0005840; GO:0003735; GO:0006412
Q2MIG0	psbN	Protein PsbN		2759	33090	GO:0009535; GO:0016021; GO:0015979; GO:0009539
P16481	ptsH	Phosphocarrier protein HPr (EC 2.7.11.-) (Histidine-containing protein)		2		GO:0005737; GO:0009401; GO:0004674
A7GRL8	lspA Bcer98_2542	Lipoprotein signal peptidase (EC 3.4.23.36) (Prolipoprotein signal peptidase) (Signal peptidase II) (SPase II)	PATHWAY: Protein modification; lipoprotein biosynthesis (signal peptide cleavage). {ECO:0000255|HAMAP-Rule:MF_00161}.	2		GO:0004190; GO:0016021; GO:0005886
C0ZES6	lexA BBR47_33080	LexA repressor (EC 3.4.21.88)		2		GO:0003677; GO:0006281; GO:0006260; GO:0009432; GO:0045892; GO:0004252; GO:0006351
A2Y5T7	NSI OsI_019680	Probable acetyltransferase NSI (EC 2.3.1.-) (Nuclear shuttle protein-interacting protein homolog)		2759	33090	GO:0008080; GO:0005634
A7FD32	ilvC YpsIP31758_0163	Ketol-acid reductoisomerase (EC 1.1.1.86) (Acetohydroxy-acid isomeroreductase) (Alpha-keto-beta-hydroxylacyl reductoisomerase)	PATHWAY: Amino-acid biosynthesis; L-isoleucine biosynthesis; L-isoleucine from 2-oxobutanoate: step 2/4. {ECO:0000255|HAMAP-Rule:MF_00435}.; PATHWAY: Amino-acid biosynthesis; L-valine biosynthesis; L-valine from pyruvate: step 2/4. {ECO:0000255|HAMAP-Rule:MF_00435}.	2		GO:0009097; GO:0004455; GO:0009099
Q6D182	eno ECA3566	Enolase (EC 4.2.1.11) (2-phospho-D-glycerate hydro-lyase) (2-phosphoglycerate dehydratase)	PATHWAY: Carbohydrate degradation; glycolysis; pyruvate from D-glyceraldehyde 3-phosphate: step 4/5. {ECO:0000255|HAMAP-Rule:MF_00318}.	2		GO:0009986; GO:0005576; GO:0006096; GO:0000287; GO:0004634; GO:0000015
Q6D636	ECA1852	Putative phosphoenolpyruvate synthase regulatory protein (PEP synthase regulatory protein) (PSRP) (EC 2.7.11.33) (EC 2.7.4.28) (Pyruvate, water dikinase regulatory protein)		2		GO:0043531; GO:0005524; GO:0016776; GO:0006470; GO:0004674
Q32ED0	cobT SDY_2242	Nicotinate-nucleotide--dimethylbenzimidazole phosphoribosyltransferase (NN:DBI PRT) (EC 2.4.2.21) (N(1)-alpha-phosphoribosyltransferase)	PATHWAY: Nucleoside biosynthesis; alpha-ribazole biosynthesis; alpha-ribazole from 5,6-dimethylbenzimidazole: step 1/2. {ECO:0000255|HAMAP-Rule:MF_00230}.	2		GO:0009236; GO:0015420; GO:0008939; GO:0009163
O31530	yetA BSU07090	Uncharacterized protein YetA		2
A8GDX9	pdxH Spro_2218	Pyridoxine/pyridoxamine 5'-phosphate oxidase (EC 1.4.3.5) (PNP/PMP oxidase) (PNPOx) (Pyridoxal 5'-phosphate synthase)	PATHWAY: Cofactor metabolism; pyridoxal 5'-phosphate salvage; pyridoxal 5'-phosphate from pyridoxamine 5'-phosphate: step 1/1. {ECO:0000255|HAMAP-Rule:MF_01629}.; PATHWAY: Cofactor metabolism; pyridoxal 5'-phosphate salvage; pyridoxal 5'-phosphate from pyridoxine 5'-phosphate: step 1/1. {ECO:0000255|HAMAP-Rule:MF_01629}.	2		GO:0010181; GO:0004733; GO:0008615
O31982	blyA yomC BSU21410	N-acetylmuramoyl-L-alanine amidase BlyA (EC 3.5.1.28) (Autolysin) (Cell wall hydrolase)		2		GO:0008745; GO:0071555; GO:0030420; GO:0005576; GO:0009253; GO:0030435
Q6D2R8	nuoB ECA3027	NADH-quinone oxidoreductase subunit B (EC 1.6.5.11) (NADH dehydrogenase I subunit B) (NDH-1 subunit B)		2		GO:0051539; GO:0008137; GO:0005506; GO:0005886; GO:0048038; GO:0006810
P38104	rspA b1581 JW1573	Starvation-sensing protein RspA		2		GO:0003824; GO:0009063
P13708	SS	Sucrose synthase (EC 2.4.1.13) (Nodulin-100) (N-100) (Sucrose-UDP glucosyltransferase)		2759	33090	GO:0009877; GO:0005985; GO:0016157
Q6DAT7	hldD ECA0165	ADP-L-glycero-D-manno-heptose-6-epimerase (EC 5.1.3.20) (ADP-L-glycero-beta-D-manno-heptose-6-epimerase) (ADP-glyceromanno-heptose 6-epimerase) (ADP-hep 6-epimerase) (AGME)	PATHWAY: Nucleotide-sugar biosynthesis; ADP-L-glycero-beta-D-manno-heptose biosynthesis; ADP-L-glycero-beta-D-manno-heptose from D-glycero-beta-D-manno-heptose 7-phosphate: step 4/4. {ECO:0000255|HAMAP-Rule:MF_01601}.	2		GO:0097171; GO:0008712; GO:0050661; GO:0005975
A8G9T6	secA Spro_0770	Protein translocase subunit SecA		2		GO:0005524; GO:0005737; GO:0065002; GO:0046872; GO:0005886; GO:0017038; GO:0006605
Q6D009	metA ECA3992	Homoserine O-succinyltransferase (EC 2.3.1.46) (Homoserine O-transsuccinylase) (HTS)	PATHWAY: Amino-acid biosynthesis; L-methionine biosynthesis via de novo pathway; O-succinyl-L-homoserine from L-homoserine: step 1/1. {ECO:0000255|HAMAP-Rule:MF_00295}.	2		GO:0019281; GO:0005737; GO:0008899
Q94IG7	POX2	Protoporphyrinogen oxidase, chloroplastic/mitochondrial (Protox II) (EC 1.3.3.4) (SO-POX2)	PATHWAY: Porphyrin-containing compound metabolism; protoporphyrin-IX biosynthesis; protoporphyrin-IX from protoporphyrinogen-IX: step 1/1.; PATHWAY: Porphyrin-containing compound metabolism; chlorophyll biosynthesis.	2759	33090	GO:0015995; GO:0009706; GO:0006783; GO:0005743; GO:0004729; GO:0006782
O87970	yukI	Acyl-homoserine-lactone synthase (EC 2.3.1.184) (Autoinducer synthesis protein YukI)		2		GO:0061579; GO:0009372
Q39128	KAT1 At5g46240 MPL12.2	Potassium channel KAT1		2759	33090	GO:0042802; GO:0005887; GO:0005242; GO:0005886; GO:0042391
Q6DAQ7	ubiE ECA0196	Ubiquinone/menaquinone biosynthesis C-methyltransferase UbiE (EC 2.1.1.163) (EC 2.1.1.201) (2-methoxy-6-polyprenyl-1,4-benzoquinol methylase) (Demethylmenaquinone methyltransferase)	PATHWAY: Quinol/quinone metabolism; menaquinone biosynthesis; menaquinol from 1,4-dihydroxy-2-naphthoate: step 2/2. {ECO:0000255|HAMAP-Rule:MF_01813}.; PATHWAY: Cofactor biosynthesis; ubiquinone biosynthesis. {ECO:0000255|HAMAP-Rule:MF_01813}.	2		GO:0102005; GO:0008425; GO:0009060; GO:0009234; GO:0006744
Q0D131	qutE1 ATEG_00353	Catabolic 3-dehydroquinase 1 (cDHQase 1) (EC 4.2.1.10) (3-dehydroquinate dehydratase 1)	PATHWAY: Aromatic compound metabolism; 3,4-dihydroxybenzoate biosynthesis; 3,4-dihydroxybenzoate from 3-dehydroquinate: step 1/2. {ECO:0000255|HAMAP-Rule:MF_03136}.	2759	4751	GO:0046279; GO:0003855; GO:0019630
B7LKK8	murR EFER_0745	HTH-type transcriptional regulator MurR (MurPQ operon repressor)	PATHWAY: Amino-sugar metabolism; N-acetylmuramate degradation [regulation].	2		GO:0003677; GO:0097173; GO:0030246; GO:0005975; GO:0045892; GO:0043470; GO:0003700; GO:0006351
P20533	chiA1	Chitinase A1 (EC 3.2.1.14)		2		GO:0030246; GO:0006032; GO:0004568; GO:0005576; GO:0000272
A9WQB0	rpmI RSal33209_0746	50S ribosomal protein L35		2		GO:0005840; GO:0003735; GO:0006412
Q8ZH59	rseP YPO1051 y3128 YP_2799	Protease RseP (EC 3.4.24.-) (S2P endopeptidase) (Site-2 protease RseP) (S2P protease RseP) (Site-2-type intramembrane protease)		2		GO:0016021; GO:0046872; GO:0004222; GO:0005886
C6DB43	PC1_1036	UPF0234 protein PC1_1036		2
A7FE72	plsY YpsIP31758_0557	Glycerol-3-phosphate acyltransferase (Acyl-PO4 G3P acyltransferase) (Acyl-phosphate--glycerol-3-phosphate acyltransferase) (G3P acyltransferase) (GPAT) (EC 2.3.1.n3) (Lysophosphatidic acid synthase) (LPA synthase)	PATHWAY: Lipid metabolism; phospholipid metabolism. {ECO:0000255|HAMAP-Rule:MF_01043}.	2		GO:0043772; GO:0016021; GO:0008654; GO:0005886
O52532	dusB	tRNA-dihydrouridine synthase B (EC 1.3.1.-)		2		GO:0010181; GO:0050660; GO:0000049; GO:0017150
C6DET1	zapD PC1_3580	Cell division protein ZapD (Z ring-associated protein D)		2		GO:0043093; GO:0000917; GO:0005737
A6TEN9	rplM KPN78578_35990 KPN_03630	50S ribosomal protein L13		2		GO:0005840; GO:0003735; GO:0006412
Q9KD10	sodA BH1409	Superoxide dismutase [Mn] (EC 1.15.1.1)		2		GO:0046872; GO:0004784
P07506	COX1 COI COXI GlmaxMp19	Cytochrome c oxidase subunit 1 (EC 1.9.3.1) (Cytochrome c oxidase polypeptide I)	PATHWAY: Energy metabolism; oxidative phosphorylation.	2759	33090	GO:0009060; GO:0004129; GO:0020037; GO:0016021; GO:0005506; GO:0005743; GO:0006119; GO:0070469
B4TFC6	ulaG SeHA_C4800	Probable L-ascorbate-6-phosphate lactonase UlaG (EC 3.1.1.-) (L-ascorbate utilization protein G)	PATHWAY: Cofactor degradation; L-ascorbate degradation; D-xylulose 5-phosphate from L-ascorbate: step 1/4. {ECO:0000255|HAMAP-Rule:MF_01266}.	2		GO:0035460; GO:0019854; GO:0005737; GO:0030145
B7NU97	kdgT ECIAI39_3086	2-keto-3-deoxygluconate permease (KDG permease)		2		GO:0015649; GO:0016021; GO:0005886; GO:0005351
C6D563	rsmH mraW Pjdr2_3898	Ribosomal RNA small subunit methyltransferase H (EC 2.1.1.199) (16S rRNA m(4)C1402 methyltransferase) (rRNA (cytosine-N(4)-)-methyltransferase RsmH)		2		GO:0005737; GO:0071424; GO:0070475
B1JLH7	nhaB YPK_2110	Na(+)/H(+) antiporter NhaB (Sodium/proton antiporter NhaB)		2		GO:0016021; GO:0005886; GO:0015385
A8G9G8	prfC Spro_0652	Peptide chain release factor 3 (RF-3)		2		GO:0005525; GO:0003924; GO:0005737; GO:0006449; GO:0016149
A6VQ56	ispE Asuc_1751	4-diphosphocytidyl-2-C-methyl-D-erythritol kinase (CMK) (EC 2.7.1.148) (4-(cytidine-5'-diphospho)-2-C-methyl-D-erythritol kinase)	PATHWAY: Isoprenoid biosynthesis; isopentenyl diphosphate biosynthesis via DXP pathway; isopentenyl diphosphate from 1-deoxy-D-xylulose 5-phosphate: step 3/6. {ECO:0000255|HAMAP-Rule:MF_00061}.	2		GO:0050515; GO:0005524; GO:0019288; GO:0016114
Q52356	terC	Tellurium resistance protein TerC		2		GO:0016021; GO:0005886; GO:0046690
A8G9L7	ispH Spro_0701	4-hydroxy-3-methylbut-2-enyl diphosphate reductase (EC 1.17.7.4)	PATHWAY: Isoprenoid biosynthesis; dimethylallyl diphosphate biosynthesis; dimethylallyl diphosphate from (2E)-4-hydroxy-3-methylbutenyl diphosphate: step 1/1. {ECO:0000255|HAMAP-Rule:MF_00191}.; PATHWAY: Isoprenoid biosynthesis; isopentenyl diphosphate biosynthesis via DXP pathway; isopentenyl diphosphate from 1-deoxy-D-xylulose 5-phosphate: step 6/6. {ECO:0000255|HAMAP-Rule:MF_00191}.	2		GO:0051538; GO:0051745; GO:0050992; GO:0019288; GO:0046872; GO:0016114
Q2NRK8	tsf SG1942	Elongation factor Ts (EF-Ts)		2		GO:0005737; GO:0003746
A1R5G4	sepF AAur_1716	Cell division protein SepF		2		GO:0043093; GO:0000917; GO:0005737
Q03FS2	rbfA PEPE_0891	Ribosome-binding factor A		2		GO:0005737; GO:0006364
A1R4S6	hutI AAur_1464	Imidazolonepropionase (EC 3.5.2.7) (Imidazolone-5-propionate hydrolase)	PATHWAY: Amino-acid degradation; L-histidine degradation into L-glutamate; N-formimidoyl-L-glutamate from L-histidine: step 3/3. {ECO:0000255|HAMAP-Rule:MF_00372}.	2		GO:0005737; GO:0019556; GO:0019557; GO:0050480; GO:0005506; GO:0008270
C6D9J8	grpE PC1_0730	Protein GrpE (HSP-70 cofactor)		2		GO:0000774; GO:0005737; GO:0006457
C5B7L8	dnaJ NT01EI_0673	Chaperone protein DnaJ		2		GO:0005524; GO:0006260; GO:0005737; GO:0006457; GO:0009408; GO:0008270
C5CA60	argS Mlut_08000	Arginine--tRNA ligase (EC 6.1.1.19) (Arginyl-tRNA synthetase) (ArgRS)		2		GO:0005524; GO:0004814; GO:0006420; GO:0005737
Q82ZE8	plsX EF_3112	Phosphate acyltransferase (EC 2.3.1.n2) (Acyl-ACP phosphotransacylase) (Acyl-[acyl-carrier-protein]--phosphate acyltransferase) (Phosphate-acyl-ACP acyltransferase)	PATHWAY: Lipid metabolism; phospholipid metabolism. {ECO:0000255|HAMAP-Rule:MF_00019}.	2		GO:0005737; GO:0006633; GO:0016616; GO:0008654; GO:0016747
Q9LPV5	NRT2.5 At1g12940 F13K23.20	High affinity nitrate transporter 2.5 (AtNRT2:5)		2759	33090	GO:0016021; GO:0042128; GO:0005886; GO:0055085
A1JPL4	lysS YE3374	Lysine--tRNA ligase (EC 6.1.1.6) (Lysyl-tRNA synthetase) (LysRS)		2		GO:0005524; GO:0005737; GO:0004824; GO:0006430; GO:0000287; GO:0003676
Q9C866	PCMP-E55 At1g31430 T8E3.8	Pentatricopeptide repeat-containing protein At1g31430		2759	33090
Q6D554	ispE ECA2187	4-diphosphocytidyl-2-C-methyl-D-erythritol kinase (CMK) (EC 2.7.1.148) (4-(cytidine-5'-diphospho)-2-C-methyl-D-erythritol kinase)	PATHWAY: Isoprenoid biosynthesis; isopentenyl diphosphate biosynthesis via DXP pathway; isopentenyl diphosphate from 1-deoxy-D-xylulose 5-phosphate: step 3/6. {ECO:0000255|HAMAP-Rule:MF_00061}.	2		GO:0050515; GO:0005524; GO:0019288; GO:0016114
A1JRM4	cmoB YE2402	tRNA U34 carboxymethyltransferase (EC 2.5.1.-)		2		GO:0016300; GO:0002098; GO:0016765
C5D3N0	ribBA GWCH70_2237	Riboflavin biosynthesis protein RibBA [Includes: 3,4-dihydroxy-2-butanone 4-phosphate synthase (DHBP synthase) (EC 4.1.99.12); GTP cyclohydrolase-2 (EC 3.5.4.25) (GTP cyclohydrolase II)]	PATHWAY: Cofactor biosynthesis; riboflavin biosynthesis; 2-hydroxy-3-oxobutyl phosphate from D-ribulose 5-phosphate: step 1/1. {ECO:0000255|HAMAP-Rule:MF_01283}.; PATHWAY: Cofactor biosynthesis; riboflavin biosynthesis; 5-amino-6-(D-ribitylamino)uracil from GTP: step 1/4. {ECO:0000255|HAMAP-Rule:MF_01283}.	2		GO:0008686; GO:0005525; GO:0003935; GO:0000287; GO:0030145; GO:0009231; GO:0008270
P9WNE1	fgd1 fgd Rv0407	F420-dependent glucose-6-phosphate dehydrogenase (FGD) (FGD1) (G6PD) (EC 1.1.98.2)		2		GO:0005975; GO:0045454; GO:0005618; GO:0070967; GO:0005829; GO:0052749; GO:0004497; GO:0055114; GO:0016614; GO:0016705; GO:0005886
P9WNE0	fgd1 fgd MT0420	F420-dependent glucose-6-phosphate dehydrogenase (FGD) (FGD1) (G6PD) (EC 1.1.98.2)		2		GO:0005975; GO:0070967; GO:0052749; GO:0016705
Q9LFL0	CSLD2 At5g16910 F2K13.60	Cellulose synthase-like protein D2 (AtCslD2) (EC 2.4.1.-)		2759	33090	GO:0005794; GO:0071555; GO:0030244; GO:0016760; GO:0005768; GO:0030173; GO:0051753; GO:0097502; GO:0005886; GO:0009409; GO:0048767; GO:0005802
B2VJW0	nfuA ETA_32280	Fe/S biogenesis protein NfuA		2		GO:0051539; GO:0005506; GO:0016226; GO:0051604
A1JKA7	YE0917	UPF0294 protein YE0917		2		GO:0005737
C6DHN7	metJ PC1_0176	Met repressor (Met regulon regulatory protein MetJ)		2		GO:0003677; GO:0005737; GO:0009086; GO:0045892; GO:0003700; GO:0006351
Q6D1X5	panC ECA3322	Pantothenate synthetase (PS) (EC 6.3.2.1) (Pantoate--beta-alanine ligase) (Pantoate-activating enzyme)	PATHWAY: Cofactor biosynthesis; (R)-pantothenate biosynthesis; (R)-pantothenate from (R)-pantoate and beta-alanine: step 1/1. {ECO:0000255|HAMAP-Rule:MF_00158}.	2		GO:0005524; GO:0005737; GO:0004592; GO:0015940
P00944	xylA b3565 JW3537	Xylose isomerase (EC 5.3.1.5) (D-xylulose keto-isomerase)		2		GO:0042843; GO:0005737; GO:0000287; GO:0006098; GO:0009045
P0ABS4	dksA SF0137 S0140	RNA polymerase-binding transcription factor DksA		2		GO:0005737; GO:0010468; GO:0008270
C6DI77	ubiE PC1_4056	Ubiquinone/menaquinone biosynthesis C-methyltransferase UbiE (EC 2.1.1.163) (EC 2.1.1.201) (2-methoxy-6-polyprenyl-1,4-benzoquinol methylase) (Demethylmenaquinone methyltransferase)	PATHWAY: Quinol/quinone metabolism; menaquinone biosynthesis; menaquinol from 1,4-dihydroxy-2-naphthoate: step 2/2. {ECO:0000255|HAMAP-Rule:MF_01813}.; PATHWAY: Cofactor biosynthesis; ubiquinone biosynthesis. {ECO:0000255|HAMAP-Rule:MF_01813}.	2		GO:0102005; GO:0008425; GO:0009060; GO:0009234; GO:0006744
C6DJ78	ttcA PC1_2316	tRNA 2-thiocytidine biosynthesis protein TtcA		2		GO:0005524; GO:0005737; GO:0008033
B8HDD2	iolG Achl_0942	Inositol 2-dehydrogenase (EC 1.1.1.18) (Myo-inositol 2-dehydrogenase) (MI 2-dehydrogenase)		2		GO:0050112; GO:0019310
Q6CZ80	aguA ECA4273	Putative agmatine deiminase (EC 3.5.3.12) (Agmatine iminohydrolase)		2		GO:0047632; GO:0004668; GO:0009446
P38448	eda kdgA Dda3937_03573	KHG/KDPG aldolase [Includes: 4-hydroxy-2-oxoglutarate aldolase (EC 4.1.3.16) (2-keto-4-hydroxyglutarate aldolase) (KHG-aldolase); 2-dehydro-3-deoxy-phosphogluconate aldolase (EC 4.1.2.14) (2-keto-3-deoxy-6-phosphogluconate aldolase) (KDPG-aldolase) (Phospho-2-dehydro-3-deoxygluconate aldolase) (Phospho-2-keto-3-deoxygluconate aldolase)]	PATHWAY: Carbohydrate acid metabolism; 2-dehydro-3-deoxy-D-gluconate degradation; D-glyceraldehyde 3-phosphate and pyruvate from 2-dehydro-3-deoxy-D-gluconate: step 2/2.; PATHWAY: Carbohydrate metabolism; glyoxylate and dicarboxylate metabolism.	2		GO:0008675; GO:0008700; GO:0005737
A4TQK1	rsmC YPDSF_3205	Ribosomal RNA small subunit methyltransferase C (EC 2.1.1.172) (16S rRNA m2G1207 methyltransferase) (rRNA (guanine-N(2)-)-methyltransferase RsmC)		2		GO:0052914; GO:0005737; GO:0003676
C6DG36	minE PC1_1938	Cell division topological specificity factor		2		GO:0007049; GO:0051301; GO:0032955
O31633	yjcK BSU11890	Putative ribosomal-protein-alanine acetyltransferase (EC 2.3.1.128)		2		GO:0008080; GO:0006474; GO:0005737; GO:0008999
A8G9V3	mtnN Spro_0787	5'-methylthioadenosine/S-adenosylhomocysteine nucleosidase (MTA/SAH nucleosidase) (MTAN) (EC 3.2.2.9) (5'-methylthioadenosine nucleosidase) (MTA nucleosidase) (S-adenosylhomocysteine nucleosidase) (AdoHcy nucleosidase) (SAH nucleosidase) (SRH nucleosidase)	PATHWAY: Amino-acid biosynthesis; L-methionine biosynthesis via salvage pathway; S-methyl-5-thio-alpha-D-ribose 1-phosphate from S-methyl-5'-thioadenosine (hydrolase route): step 1/2. {ECO:0000255|HAMAP-Rule:MF_01684}.	2		GO:0019284; GO:0019509; GO:0008782; GO:0008930; GO:0009164
A8G8E6	rplL Spro_0276	50S ribosomal protein L7/L12		2		GO:0005840; GO:0003735; GO:0006412
P37766	ydiF b1694 JW1684	Acetate CoA-transferase YdiF (EC 2.8.3.8) (Short-chain acyl-CoA:acetate CoA-transferase)		2		GO:0008775; GO:0046952; GO:0051289; GO:0046459
C6DDL7	cca PC1_3408	Multifunctional CCA protein [Includes: CCA-adding enzyme (EC 2.7.7.72) (CCA tRNA nucleotidyltransferase) (tRNA CCA-pyrophosphorylase) (tRNA adenylyl-/cytidylyl-transferase) (tRNA nucleotidyltransferase) (tRNA-NT); 2'-nucleotidase (EC 3.1.3.-); 2',3'-cyclic phosphodiesterase (EC 3.1.4.-); Phosphatase (EC 3.1.3.-)]		2		GO:0005524; GO:0052929; GO:0052928; GO:0052927; GO:0042245; GO:0004112; GO:0000287; GO:0016791; GO:0001680; GO:0000049; GO:0016437
A0JZ20	acpS Arth_2911	Holo-[acyl-carrier-protein] synthase (Holo-ACP synthase) (EC 2.7.8.7) (4'-phosphopantetheinyl transferase AcpS)		2		GO:0005737; GO:0006633; GO:0008897; GO:0000287
A8G9H7	deoA Spro_0661	Thymidine phosphorylase (EC 2.4.2.4) (TdRPase)	PATHWAY: Pyrimidine metabolism; dTMP biosynthesis via salvage pathway; dTMP from thymine: step 1/2. {ECO:0000255|HAMAP-Rule:MF_01628}.	2		GO:0004645; GO:0006206; GO:0016154; GO:0046104; GO:0009032
Q1ACN5	rpoC1	DNA-directed RNA polymerase subunit beta' (EC 2.7.7.6) (PEP) (Plastid-encoded RNA polymerase subunit beta') (RNA polymerase subunit beta')		2759	33090	GO:0003677; GO:0003899; GO:0009507; GO:0006351
Q6CZH4	corA ECA4177	Magnesium transport protein CorA		2		GO:0015087; GO:0016021; GO:0015095; GO:0015693; GO:0005886
B5R0Q9	ulaG SEN4148	Probable L-ascorbate-6-phosphate lactonase UlaG (EC 3.1.1.-) (L-ascorbate utilization protein G)	PATHWAY: Cofactor degradation; L-ascorbate degradation; D-xylulose 5-phosphate from L-ascorbate: step 1/4. {ECO:0000255|HAMAP-Rule:MF_01266}.	2		GO:0035460; GO:0019854; GO:0005737; GO:0030145
Q3AE90	ade1 CHY_0689	Adenine deaminase 1 (Adenase 1) (Adenine aminase 1) (EC 3.5.4.2)		2		GO:0006146; GO:0000034; GO:0006168
O34701	yoaU BSU18760	Uncharacterized HTH-type transcriptional regulator YoaU		2		GO:0003677; GO:0003700; GO:0006351
P39621	spsA BSU37910 ipa-63d	Spore coat polysaccharide biosynthesis protein SpsA	PATHWAY: Spore coat biogenesis; spore coat polysaccharide biosynthesis.	2		GO:0016757
Q66FN5	purH YPTB0300	Bifunctional purine biosynthesis protein PurH [Includes: Phosphoribosylaminoimidazolecarboxamide formyltransferase (EC 2.1.2.3) (AICAR transformylase); IMP cyclohydrolase (EC 3.5.4.10) (ATIC) (IMP synthase) (Inosinicase)]	PATHWAY: Purine metabolism; IMP biosynthesis via de novo pathway; 5-formamido-1-(5-phospho-D-ribosyl)imidazole-4-carboxamide from 5-amino-1-(5-phospho-D-ribosyl)imidazole-4-carboxamide (10-formyl THF route): step 1/1. {ECO:0000255|HAMAP-Rule:MF_00139}.; PATHWAY: Purine metabolism; IMP biosynthesis via de novo pathway; IMP from 5-formamido-1-(5-phospho-D-ribosyl)imidazole-4-carboxamide: step 1/1. …	2		GO:0006189; GO:0003937; GO:0004643
P20964	obg BSU27920	GTPase Obg (EC 3.6.5.-) (GTP-binding protein Obg) (OrfA) (Spo0B-associated GTP-binding protein)		2		GO:0005525; GO:0003924; GO:0005737; GO:0000287; GO:0042254; GO:0030435
Q8Y447	rplO lmo2613	50S ribosomal protein L15		2		GO:0022625; GO:0019843; GO:0003735; GO:0006412
C0ZIJ0	rplN BBR47_02310	50S ribosomal protein L14		2		GO:0015934; GO:0019843; GO:0003735; GO:0006412
A4W6Q3	erpA Ent638_0696	Iron-sulfur cluster insertion protein ErpA		2		GO:0005506; GO:0016226; GO:0051536; GO:0005198
O05390	csbX BSU27760	Alpha-ketoglutarate permease		2		GO:0016021; GO:0005886; GO:0055085; GO:0005215
A7FCZ2	metJ YpsIP31758_0120	Met repressor (Met regulon regulatory protein MetJ)		2		GO:0003677; GO:0005737; GO:0009086; GO:0045892; GO:0003700; GO:0006351
Q6D850	nrdR ECA1125	Transcriptional repressor NrdR		2		GO:0005524; GO:0003677; GO:0045892; GO:0006351; GO:0008270
P0C021	rplR SF3336 S4426	50S ribosomal protein L18		2		GO:0019843; GO:0005840; GO:0003735; GO:0006412
Q9SI18	PAP11 AT8 At2g18130 F8D23.9	Purple acid phosphatase 11 (EC 3.1.3.2)		2759	33090	GO:0003993; GO:0016311; GO:0005576; GO:0046872
B7GFF3	recR Aflv_0019	Recombination protein RecR		2		GO:0003677; GO:0006310; GO:0006281; GO:0046872
P0ADA7	osmB b1283 JW1275	Osmotically-inducible lipoprotein B		2		GO:0019867; GO:0005886
Q0ZJ29	rpoC1	DNA-directed RNA polymerase subunit beta' (EC 2.7.7.6) (PEP) (Plastid-encoded RNA polymerase subunit beta') (RNA polymerase subunit beta')		2759	33090	GO:0003677; GO:0003899; GO:0000428; GO:0009507; GO:0006351
Q82Z40	rpoB EF_3238	DNA-directed RNA polymerase subunit beta (RNAP subunit beta) (EC 2.7.7.6) (RNA polymerase subunit beta) (Transcriptase subunit beta)		2		GO:0003677; GO:0003899; GO:0032549; GO:0006351
C5CA73	atpE Mlut_08130	ATP synthase subunit c (ATP synthase F(0) sector subunit c) (F-type ATPase subunit c) (F-ATPase subunit c) (Lipid-binding protein)		2		GO:0015991; GO:0015986; GO:0015078; GO:0016021; GO:0008289; GO:0005886; GO:0045263
Q9SJL9	XTH32 At2g36870 T1J8.5	Probable xyloglucan endotransglucosylase/hydrolase protein 32 (At-XTH32) (XTH-32) (EC 2.4.1.207)		2759	33090	GO:0048046; GO:0005618; GO:0042546; GO:0016998; GO:0071555; GO:0004553; GO:0010411; GO:0016762
P26853	ATP6	ATP synthase subunit a (F-ATPase protein 6)		2759	33090	GO:0015986; GO:0015078; GO:0016021; GO:0005743; GO:0045263
Q05918	iphP iph	Tyrosine-protein phosphatase (EC 3.1.3.48)		2		GO:0004725
A9WSW5	tuf RSal33209_2171	Elongation factor Tu (EF-Tu)		2		GO:0005525; GO:0003924; GO:0005737; GO:0003746
Q5WLN5	rpoA ABC0177	DNA-directed RNA polymerase subunit alpha (RNAP subunit alpha) (EC 2.7.7.6) (RNA polymerase subunit alpha) (Transcriptase subunit alpha)		2		GO:0003677; GO:0003899; GO:0006351
Q6D3B4	cdd ECA2830	Cytidine deaminase (EC 3.5.4.5) (Cytidine aminohydrolase) (CDA)		2		GO:0004126; GO:0008270
A8GAV7	hemH Spro_1143	Ferrochelatase (EC 4.99.1.1) (Heme synthase) (Protoheme ferro-lyase)	PATHWAY: Porphyrin-containing compound metabolism; protoheme biosynthesis; protoheme from protoporphyrin-IX: step 1/1. {ECO:0000255|HAMAP-Rule:MF_00323}.	2		GO:0005737; GO:0004325; GO:0006783; GO:0046872
A8LWI0	folD1 Sare_0067	Bifunctional protein FolD 1 [Includes: Methylenetetrahydrofolate dehydrogenase (EC 1.5.1.5); Methenyltetrahydrofolate cyclohydrolase (EC 3.5.4.9)]	PATHWAY: One-carbon metabolism; tetrahydrofolate interconversion. {ECO:0000255|HAMAP-Rule:MF_01576}.	2		GO:0009396; GO:0000105; GO:0004477; GO:0009086; GO:0004488; GO:0006164; GO:0035999
C6DCZ0	mtnK PC1_3299	Methylthioribose kinase (MTR kinase) (EC 2.7.1.100)	PATHWAY: Amino-acid biosynthesis; L-methionine biosynthesis via salvage pathway; S-methyl-5-thio-alpha-D-ribose 1-phosphate from S-methyl-5'-thioadenosine (hydrolase route): step 2/2. {ECO:0000255|HAMAP-Rule:MF_01683}.	2		GO:0005524; GO:0019284; GO:0019509; GO:0046522
C6DBI8	hscB PC1_3028	Co-chaperone protein HscB (Hsc20)		2		GO:0006457; GO:0051259
A0JY58	nucS Arth_2599	Endonuclease NucS (EC 3.1.-.-)		2		GO:0003677; GO:0005737; GO:0000014
Q8ZP84	uspE STM1661	Universal stress protein E		2		GO:0005737; GO:0006950
C6DFB8	pncB PC1_1786	Nicotinate phosphoribosyltransferase (NAPRTase) (EC 6.3.4.21)	PATHWAY: Cofactor biosynthesis; NAD(+) biosynthesis; nicotinate D-ribonucleotide from nicotinate: step 1/1. {ECO:0000255|HAMAP-Rule:MF_00570}.	2		GO:0009435; GO:0016874; GO:0019357; GO:0004516; GO:0004514
B2K518	rplO YPTS_3871	50S ribosomal protein L15		2		GO:0015934; GO:0019843; GO:0003735; GO:0006412
C6DBR0	purM PC1_1129	Phosphoribosylformylglycinamidine cyclo-ligase (EC 6.3.3.1) (AIR synthase) (AIRS) (Phosphoribosyl-aminoimidazole synthetase)	PATHWAY: Purine metabolism; IMP biosynthesis via de novo pathway; 5-amino-1-(5-phospho-D-ribosyl)imidazole from N(2)-formyl-N(1)-(5-phospho-D-ribosyl)glycinamide: step 2/2. {ECO:0000255|HAMAP-Rule:MF_00741}.	2		GO:0006189; GO:0005524; GO:0005737; GO:0004641
C6DCF6	gpmA PC1_1258	2,3-bisphosphoglycerate-dependent phosphoglycerate mutase (BPG-dependent PGAM) (PGAM) (Phosphoglyceromutase) (dPGM) (EC 5.4.2.11)	PATHWAY: Carbohydrate degradation; glycolysis; pyruvate from D-glyceraldehyde 3-phosphate: step 3/5. {ECO:0000255|HAMAP-Rule:MF_01039}.	2		GO:0046538; GO:0006094; GO:0006096
C6DIH9	fdhD PC1_4159	Sulfurtransferase FdhD		2		GO:0006777; GO:0005737; GO:0016783
A8G9Y3	cysG1 Spro_0817	Siroheme synthase 1 [Includes: Uroporphyrinogen-III C-methyltransferase 1 (Urogen III methylase 1) (EC 2.1.1.107) (SUMT 1) (Uroporphyrinogen III methylase 1) (UROM 1); Precorrin-2 dehydrogenase 1 (EC 1.3.1.76); Sirohydrochlorin ferrochelatase 1 (EC 4.99.1.4)]	PATHWAY: Cofactor biosynthesis; adenosylcobalamin biosynthesis; precorrin-2 from uroporphyrinogen III: step 1/1. {ECO:0000255|HAMAP-Rule:MF_01646}.; PATHWAY: Cofactor biosynthesis; adenosylcobalamin biosynthesis; sirohydrochlorin from precorrin-2: step 1/1. {ECO:0000255|HAMAP-Rule:MF_01646}.; PATHWAY: Porphyrin-containing compound metabolism; siroheme biosynthesis; precorrin-2 from uroporphyrinog…	2		GO:0051287; GO:0009236; GO:0043115; GO:0019354; GO:0051266; GO:0004851
Q8ESL3	murQ OB0614	N-acetylmuramic acid 6-phosphate etherase (MurNAc-6-P etherase) (EC 4.2.1.126) (N-acetylmuramic acid 6-phosphate hydrolase) (N-acetylmuramic acid 6-phosphate lyase)	PATHWAY: Amino-sugar metabolism; N-acetylmuramate degradation. {ECO:0000255|HAMAP-Rule:MF_00068}.	2		GO:0097173; GO:0030246; GO:0005975; GO:0016835
Q6D8J7	trmB ECA0977	tRNA (guanine-N(7)-)-methyltransferase (EC 2.1.1.33) (tRNA (guanine(46)-N(7))-methyltransferase) (tRNA(m7G46)-methyltransferase)	PATHWAY: tRNA modification; N(7)-methylguanine-tRNA biosynthesis. {ECO:0000255|HAMAP-Rule:MF_01057}.	2		GO:0008176
P93276	AtMg00030	Uncharacterized mitochondrial protein AtMg00030 (ORF107a)		2759	33090	GO:0005739
B4TK41	dapD SeHA_C0250	2,3,4,5-tetrahydropyridine-2,6-dicarboxylate N-succinyltransferase (EC 2.3.1.117) (Tetrahydrodipicolinate N-succinyltransferase) (THP succinyltransferase) (Tetrahydropicolinate succinylase)	PATHWAY: Amino-acid biosynthesis; L-lysine biosynthesis via DAP pathway; LL-2,6-diaminopimelate from (S)-tetrahydrodipicolinate (succinylase route): step 1/3. {ECO:0000255|HAMAP-Rule:MF_00811}.	2		GO:0008666; GO:0005737; GO:0019877; GO:0009089
Q9ZF60	gltI STM0665	Glutamate/aspartate import solute-binding protein		2		GO:0006865; GO:0030288
B7VJM5	murQ VS_0544	N-acetylmuramic acid 6-phosphate etherase (MurNAc-6-P etherase) (EC 4.2.1.126) (N-acetylmuramic acid 6-phosphate hydrolase) (N-acetylmuramic acid 6-phosphate lyase)	PATHWAY: Amino-sugar metabolism; 1,6-anhydro-N-acetylmuramate degradation. {ECO:0000255|HAMAP-Rule:MF_00068}.; PATHWAY: Amino-sugar metabolism; N-acetylmuramate degradation. {ECO:0000255|HAMAP-Rule:MF_00068}.; PATHWAY: Cell wall biogenesis; peptidoglycan recycling. {ECO:0000255|HAMAP-Rule:MF_00068}.	2		GO:0097175; GO:0097173; GO:0030246; GO:0005975; GO:0016835; GO:0009254
A9WNC6	atpA RSal33209_1446	ATP synthase subunit alpha (EC 3.6.3.14) (ATP synthase F1 sector subunit alpha) (F-ATPase subunit alpha)		2		GO:0005524; GO:0015991; GO:0005886; GO:0042777; GO:0046933; GO:0045261; GO:0046961
Q6D3J7	ECA2747	Nucleoid-associated protein ECA2747		2		GO:0005737; GO:0009295
P58582	gshB YPO0935 y3321 YP_3507	Glutathione synthetase (EC 6.3.2.3) (GSH synthetase) (GSH-S) (GSHase) (Glutathione synthase)	PATHWAY: Sulfur metabolism; glutathione biosynthesis; glutathione from L-cysteine and L-glutamate: step 2/2. {ECO:0000255|HAMAP-Rule:MF_00162}.	2		GO:0005524; GO:0005829; GO:0004363; GO:0000287; GO:0030145
P57486	metK BU408	S-adenosylmethionine synthase (AdoMet synthase) (EC 2.5.1.6) (MAT) (Methionine adenosyltransferase)	PATHWAY: Amino-acid biosynthesis; S-adenosyl-L-methionine biosynthesis; S-adenosyl-L-methionine from L-methionine: step 1/1.	2		GO:0005524; GO:0006556; GO:0005737; GO:0000287; GO:0004478; GO:0006730
C6DKT6	plsX PC1_2506	Phosphate acyltransferase (EC 2.3.1.n2) (Acyl-ACP phosphotransacylase) (Acyl-[acyl-carrier-protein]--phosphate acyltransferase) (Phosphate-acyl-ACP acyltransferase)	PATHWAY: Lipid metabolism; phospholipid metabolism. {ECO:0000255|HAMAP-Rule:MF_00019}.	2		GO:0005737; GO:0006633; GO:0016616; GO:0008654; GO:0016747
C6DFR9	mscL PC1_3793	Large-conductance mechanosensitive channel		2		GO:0016021; GO:0005216; GO:0005886
A4WAB7	mdoD opgD Ent638_1971	Glucans biosynthesis protein D	PATHWAY: Glycan metabolism; osmoregulated periplasmic glucan (OPG) biosynthesis. {ECO:0000255|HAMAP-Rule:MF_01068}.	2		GO:0030246; GO:0003824; GO:0009250; GO:0042597
B8HCX5	rpsK Achl_2656	30S ribosomal protein S11		2		GO:0019843; GO:0005840; GO:0003735; GO:0006412
A0K1I7	trmB Arth_3782	tRNA (guanine-N(7)-)-methyltransferase (EC 2.1.1.33) (tRNA (guanine(46)-N(7))-methyltransferase) (tRNA(m7G46)-methyltransferase)	PATHWAY: tRNA modification; N(7)-methylguanine-tRNA biosynthesis. {ECO:0000255|HAMAP-Rule:MF_01057}.	2		GO:0008176
Q6D9D7	mug ECA0679	G/U mismatch-specific DNA glycosylase (EC 3.2.2.28) (Double-strand-specific uracil glycosylase) (Mismatch-specific uracil DNA-glycosylase) (MUG)		2		GO:0003677; GO:0006285; GO:0005737; GO:0008263
Q949G3	PDR1 ABC1	Pleiotropic drug resistance protein 1 (NpPDR1)		2759	33090	GO:0005524; GO:0016887; GO:0006952; GO:0016021; GO:0005886; GO:0006810
Q5WKB6	rlmN ABC0650	Probable dual-specificity RNA methyltransferase RlmN (EC 2.1.1.192) (23S rRNA (adenine(2503)-C(2))-methyltransferase) (23S rRNA m2A2503 methyltransferase) (Ribosomal RNA large subunit methyltransferase N) (tRNA (adenine(37)-C(2))-methyltransferase) (tRNA m2A37 methyltransferase)		2		GO:0051539; GO:0005737; GO:0046872; GO:0070040; GO:0070475; GO:0019843; GO:0002935; GO:0000049
A1JJI5	rsmH mraW YE0664	Ribosomal RNA small subunit methyltransferase H (EC 2.1.1.199) (16S rRNA m(4)C1402 methyltransferase) (rRNA (cytosine-N(4)-)-methyltransferase RsmH)		2		GO:0005737; GO:0071424; GO:0070475
Q6D1H8	dinB ECA3468	DNA polymerase IV (Pol IV) (EC 2.7.7.7)		2		GO:0006281; GO:0006261; GO:0003887; GO:0005737; GO:0003684; GO:0000287
C0ZIK5	rpsM BBR47_02460	30S ribosomal protein S13		2		GO:0019843; GO:0005840; GO:0003735; GO:0000049; GO:0006412
O54435	sacB Rahaq2_5035	Levansucrase (EC 2.4.1.10) (Beta-D-fructofuranosyl transferase) (Sucrose 6-fructosyl transferase)		2		GO:0009758; GO:0050053
A8GH82	aroC Spro_3374	Chorismate synthase (CS) (EC 4.2.3.5) (5-enolpyruvylshikimate-3-phosphate phospholyase)	PATHWAY: Metabolic intermediate biosynthesis; chorismate biosynthesis; chorismate from D-erythrose 4-phosphate and phosphoenolpyruvate: step 7/7. {ECO:0000255|HAMAP-Rule:MF_00300}.	2		GO:0009073; GO:0009423; GO:0004107
A1R8T2	rpsH AAur_2935	30S ribosomal protein S8		2		GO:0019843; GO:0005840; GO:0003735; GO:0006412
Q6GJB8	SAR0555	Putative pyridoxal phosphate-dependent acyltransferase (EC 2.3.1.-)		2		GO:0009058; GO:0030170; GO:0016740
Q01555	COX1	Cytochrome c oxidase subunit 1 (EC 1.9.3.1) (Cytochrome c oxidase polypeptide I)	PATHWAY: Energy metabolism; oxidative phosphorylation.	2759	4751	GO:0009060; GO:0004129; GO:0020037; GO:0016021; GO:0005506; GO:0005743; GO:0006119; GO:0070469
Q724B0	rlmH LMOf2365_0314	Ribosomal RNA large subunit methyltransferase H (EC 2.1.1.177) (23S rRNA (pseudouridine1915-N3)-methyltransferase) (23S rRNA m3Psi1915 methyltransferase) (rRNA (pseudouridine-N3-)-methyltransferase RlmH)		2		GO:0005737; GO:0070038
P0AED4	uspA	Universal stress protein A		2		GO:0005737; GO:0006950
Q1WSH9	gatA LSL_1345	Glutamyl-tRNA(Gln) amidotransferase subunit A (Glu-ADT subunit A) (EC 6.3.5.7)		2		GO:0005524; GO:0050567; GO:0006412
Q6D9J0	groL groEL ECA0625	60 kDa chaperonin (GroEL protein) (Protein Cpn60)		2		GO:0005524; GO:0005737; GO:0042026
Q8L868	At1g32860 F9L11.6	Glucan endo-1,3-beta-glucosidase 11 (EC 3.2.1.39) ((1->3)-beta-glucan endohydrolase 11) ((1->3)-beta-glucanase 11) (Beta-1,3-endoglucanase 11) (Beta-1,3-glucanase 11)		2759	33090	GO:0031225; GO:0046658; GO:0005975; GO:0005618; GO:0071555; GO:0006952; GO:0005576; GO:0042973; GO:0005886
Q05001	CPR	NADPH--cytochrome P450 reductase (CPR) (P450R) (EC 1.6.2.4)		2759	33090	GO:0010181; GO:0003958; GO:0005789; GO:0016021; GO:0005506
C6DAH5	syd PC1_0933	Protein Syd		2		GO:0009898
Q73S31	rplM MAP_4245	50S ribosomal protein L13		2		GO:0005840; GO:0003735; GO:0006412
C6DF90	ycgR PC1_1758	Flagellar brake protein YcgR (Cyclic di-GMP binding protein YcgR)		2		GO:0010181; GO:0009425; GO:0071973; GO:0035438; GO:0016491; GO:0071945
Q6A9C3	ldh PPA0887	L-lactate dehydrogenase (L-LDH) (EC 1.1.1.27)	PATHWAY: Fermentation; pyruvate fermentation to lactate; (S)-lactate from pyruvate: step 1/1. {ECO:0000255|HAMAP-Rule:MF_00488}.	2		GO:0004459; GO:0005737; GO:0006096
P94431	ycnI BSU03940	Uncharacterized protein YcnI		2		GO:0016021; GO:0005886
Q9LVM0	At5g58300 MCK7.17	Probable inactive receptor kinase At5g58300		2759	33090	GO:0005524; GO:0016021; GO:0005886; GO:0004672
C6DIG9	argG PC1_4149	Argininosuccinate synthase (EC 6.3.4.5) (Citrulline--aspartate ligase)	PATHWAY: Amino-acid biosynthesis; L-arginine biosynthesis; L-arginine from L-ornithine and carbamoyl phosphate: step 2/3. {ECO:0000255|HAMAP-Rule:MF_00581}.	2		GO:0005524; GO:0006526; GO:0004055; GO:0005737
Q6D1H0	mtnK ECA3476	Methylthioribose kinase (MTR kinase) (EC 2.7.1.100)	PATHWAY: Amino-acid biosynthesis; L-methionine biosynthesis via salvage pathway; S-methyl-5-thio-alpha-D-ribose 1-phosphate from S-methyl-5'-thioadenosine (hydrolase route): step 2/2. {ECO:0000255|HAMAP-Rule:MF_01683}.	2		GO:0005524; GO:0019284; GO:0019509; GO:0046522
P37995	rsmE Dda3937_00423	Ribosomal RNA small subunit methyltransferase E (EC 2.1.1.193) (16S rRNA m3U1498 methyltransferase)		2		GO:0005737; GO:0008168; GO:0006364
A0JZ48	rplQ Arth_2939	50S ribosomal protein L17		2		GO:0005840; GO:0003735; GO:0006412
A8GC31	maeA Spro_1567	NAD-dependent malic enzyme (NAD-ME) (EC 1.1.1.38)		2		GO:0051287; GO:0004471; GO:0006108; GO:0046872; GO:0008948
Q09131	PAP	Purple acid phosphatase (EC 3.1.3.2) (Zinc(II) purple acid phosphatase)		2759	33090	GO:0003993; GO:0016311; GO:0005615; GO:0030145; GO:0046872
Q27GI3	NAT6 At5g62890 MQB2.190 MQB2.21	Nucleobase-ascorbate transporter 6 (AtNAT6)		2759	33090	GO:0005618; GO:0005783; GO:0016021; GO:0009506; GO:0055085; GO:0005215; GO:0005773
Q8X714	btuB Z5527 ECs4897	Vitamin B12 transporter BtuB (Cobalamin receptor) (Outer membrane cobalamin translocator)		2		GO:0009279; GO:0015235; GO:0006811; GO:0046872; GO:0046930; GO:0015288; GO:0004872
A1R996	menD AAur_3107	2-succinyl-5-enolpyruvyl-6-hydroxy-3-cyclohexene-1-carboxylate synthase (SEPHCHC synthase) (EC 2.2.1.9) (Menaquinone biosynthesis protein MenD)	PATHWAY: Quinol/quinone metabolism; 1,4-dihydroxy-2-naphthoate biosynthesis; 1,4-dihydroxy-2-naphthoate from chorismate: step 2/7. {ECO:0000255|HAMAP-Rule:MF_01659}.; PATHWAY: Quinol/quinone metabolism; menaquinone biosynthesis. {ECO:0000255|HAMAP-Rule:MF_01659}.	2		GO:0070204; GO:0000287; GO:0030145; GO:0009234; GO:0030976
P02906	sbp STM4063	Sulfate-binding protein		2		GO:0030288; GO:0008271; GO:0015419
B8HBH8	prfB Achl_2401	Peptide chain release factor 2 (RF-2)		2		GO:0005737; GO:0016149
P96682	ydfE BSU05380	Uncharacterized protein YdfE		2		GO:0010181; GO:0016491
Q6D8S7	cysZ ECA0895	Sulfate transporter CysZ		2		GO:0019344; GO:0005887; GO:0000103; GO:0015116
A1JR25	uxaC YE3708	Uronate isomerase (EC 5.3.1.12) (Glucuronate isomerase) (Uronic isomerase)	PATHWAY: Carbohydrate metabolism; pentose and glucuronate interconversion. {ECO:0000255|HAMAP-Rule:MF_00675}.	2		GO:0006064; GO:0008880
A9WPI0	hemL RSal33209_1227	Glutamate-1-semialdehyde 2,1-aminomutase (GSA) (EC 5.4.3.8) (Glutamate-1-semialdehyde aminotransferase) (GSA-AT)	PATHWAY: Porphyrin-containing compound metabolism; protoporphyrin-IX biosynthesis; 5-aminolevulinate from L-glutamyl-tRNA(Glu): step 2/2. {ECO:0000255|HAMAP-Rule:MF_00375}.	2		GO:0005737; GO:0042286; GO:0006782; GO:0030170; GO:0008483
Q6D654	btuD ECA1834	Vitamin B12 import ATP-binding protein BtuD (EC 3.6.3.33) (Vitamin B12-transporting ATPase)		2		GO:0005524; GO:0043190; GO:0015420
Q6D406	hisF ECA2588	Imidazole glycerol phosphate synthase subunit HisF (EC 4.1.3.-) (IGP synthase cyclase subunit) (IGP synthase subunit HisF) (ImGP synthase subunit HisF) (IGPS subunit HisF)	PATHWAY: Amino-acid biosynthesis; L-histidine biosynthesis; L-histidine from 5-phospho-alpha-D-ribose 1-diphosphate: step 5/9. {ECO:0000255|HAMAP-Rule:MF_01013}.	2		GO:0005737; GO:0000105; GO:0000107; GO:0016829
Q7ANW8	lin2261	UPF0337 protein lin2261		2
Q6CYJ1	atpF ECA4516	ATP synthase subunit b (ATP synthase F(0) sector subunit b) (ATPase subunit I) (F-type ATPase subunit b) (F-ATPase subunit b)		2		GO:0016021; GO:0005886; GO:0042777; GO:0046933; GO:0045263
Q9K888	clpP2 BH3118	ATP-dependent Clp protease proteolytic subunit 2 (EC 3.4.21.92) (Endopeptidase Clp 2)		2		GO:0005737; GO:0004252
A8GKH4	rpsD Spro_4520	30S ribosomal protein S4		2		GO:0019843; GO:0015935; GO:0003735; GO:0006412
A8AHD6	astE CKO_01770	Succinylglutamate desuccinylase (EC 3.5.1.96)	PATHWAY: Amino-acid degradation; L-arginine degradation via AST pathway; L-glutamate and succinate from L-arginine: step 5/5. {ECO:0000255|HAMAP-Rule:MF_00767}.	2		GO:0019544; GO:0019545; GO:0016788; GO:0009017; GO:0008270
Q9C9R6	APUM7 At1g78160 T11I11.10	Putative pumilio homolog 7, chloroplastic (APUM-7) (AtPUM7)		2759	33090	GO:0003723; GO:0009507; GO:0005737; GO:0006417
Q6A5T5	cobB PPA2172	NAD-dependent protein deacetylase (EC 3.5.1.-) (Regulatory protein SIR2 homolog)		2		GO:0070403; GO:0034979; GO:0005737; GO:0008270
Q82ZJ0	def EF_3066	Peptide deformylase (PDF) (EC 3.5.1.88) (Polypeptide deformylase)		2		GO:0005506; GO:0042586; GO:0006412
Q6D0J4	yacG ECA3804	DNA gyrase inhibitor YacG		2		GO:0008657; GO:0006355; GO:0008270
Q6D3B1	gsiC ECA2833	Glutathione transport system permease protein GsiC		2		GO:0016021; GO:0005886; GO:0006810
P93311	RPL2 AtMg00560	60S ribosomal protein L2, mitochondrial		2759	33090	GO:0005739; GO:0005840; GO:0003735; GO:0006412
P37255	psbB	Photosystem II CP47 reaction center protein (PSII 47 kDa protein) (Protein CP-47)		2759	33090	GO:0016168; GO:0009535; GO:0045156; GO:0016021; GO:0009772; GO:0009523; GO:0018298
C0SPB3	yteP yteQ BSU30135 BSU30130/BSU30140	Uncharacterized multiple-sugar transport system permease YteP		2		GO:0008643; GO:0016021; GO:0005886
Q6AEE4	mnmA trmU Lxx14390	tRNA-specific 2-thiouridylase MnmA (EC 2.8.1.13)		2		GO:0005524; GO:0005737; GO:0016783; GO:0000049; GO:0006400
Q839G8	tuf EF_0201	Elongation factor Tu (EF-Tu)		2		GO:0005525; GO:0003924; GO:0005737; GO:0003746
Q6D5P6	ttcA ECA1995	tRNA 2-thiocytidine biosynthesis protein TtcA		2		GO:0005524; GO:0005737; GO:0008033
Q9FWX7	ABCB11 MDR8 PGP11 At1g02520 T14P4.15	ABC transporter B family member 11 (ABC transporter ABCB.11) (AtABCB11) (Multidrug resistance protein 8) (P-glycoprotein 11)		2759	33090	GO:0005524; GO:0042626; GO:0010315; GO:0010329; GO:0010540; GO:0016021; GO:0005886; GO:0009506
Q94C11	At3g52120 F4F15.230	SURP and G-patch domain-containing protein 1-like protein (Splicing factor 4-like protein) (SF4-like protein)		2759	33090	GO:0003723; GO:0008380; GO:0006397; GO:0005634
Q2VED2	rpl32	50S ribosomal protein L32, chloroplastic		2759	33090	GO:0009507; GO:0015934; GO:0003735; GO:0006412
Q47087	cbrD Dda3937_02845	Achromobactin transport ATP-binding protein CbrD		2		GO:0005524; GO:0016887; GO:0006811; GO:0055072; GO:0005886
Q5XF59	At3g60510 T8B10.170	3-hydroxyisobutyryl-CoA hydrolase-like protein 1, mitochondrial (EC 3.1.2.-)		2759	33090	GO:0016836; GO:0016787; GO:0005739
Q6YXP4	chlN	Light-independent protochlorophyllide reductase subunit N (DPOR subunit N) (LI-POR subunit N) (EC 1.3.7.7)	PATHWAY: Porphyrin-containing compound metabolism; chlorophyll biosynthesis (light-independent). {ECO:0000255|HAMAP-Rule:MF_00352}.	2759	33090	GO:0051539; GO:0005524; GO:0009507; GO:0036068; GO:0046872; GO:0016730; GO:0016636; GO:0019685
Q8ZJ06	ssb YPO0325 y0582 YP_0480	Single-stranded DNA-binding protein (SSB)		2		GO:0006310; GO:0006281; GO:0006260; GO:0003697
C5CB88	hemC Mlut_15190	Porphobilinogen deaminase (PBG) (EC 2.5.1.61) (Hydroxymethylbilane synthase) (HMBS) (Pre-uroporphyrinogen synthase)	PATHWAY: Porphyrin-containing compound metabolism; protoporphyrin-IX biosynthesis; coproporphyrinogen-III from 5-aminolevulinate: step 2/4. {ECO:0000255|HAMAP-Rule:MF_00260}.	2		GO:0004418; GO:0018160; GO:0006782
P0C063	grsB grs2	Gramicidin S synthase 2 (Gramicidin S synthase II) [Includes: ATP-dependent proline adenylase (ProA) (Proline activase); ATP-dependent valine adenylase (ValA) (Valine activase); ATP-dependent ornithine adenylase (OrnA) (Ornithine activase); ATP-dependent leucine adenylase (LeuA) (Leucine activase)]	PATHWAY: Antibiotic biosynthesis; gramicidin S biosynthesis.	2		GO:0017000; GO:0016788; GO:0016874; GO:0031177
A7QJG1	METK3 GSVIVT00000624001 LOC100245243	S-adenosylmethionine synthase 3 (AdoMet synthase 3) (EC 2.5.1.6) (Methionine adenosyltransferase 3) (MAT 3)	PATHWAY: Amino-acid biosynthesis; S-adenosyl-L-methionine biosynthesis; S-adenosyl-L-methionine from L-methionine: step 1/1.	2759	33090	GO:0005524; GO:0006556; GO:0005737; GO:0046872; GO:0004478; GO:0006730
Q88XV1	ecfA2 cbiO2 lp_1074	Energy-coupling factor transporter ATP-binding protein EcfA2 (ECF transporter A component EcfA2) (EC 3.6.3.-)		2		GO:0005524; GO:0043190; GO:0016887; GO:0006810
A1JRU3	ubiA YE3858	4-hydroxybenzoate octaprenyltransferase (EC 2.5.1.-) (4-HB polyprenyltransferase)	PATHWAY: Cofactor biosynthesis; ubiquinone biosynthesis. {ECO:0000255|HAMAP-Rule:MF_01635}.	2		GO:0008412; GO:0016021; GO:0005886; GO:0006744
A8GFF7	dadA Spro_2746	D-amino acid dehydrogenase (EC 1.4.99.-)	PATHWAY: Amino-acid degradation; D-alanine degradation; NH(3) and pyruvate from D-alanine: step 1/1.	2		GO:0055130; GO:0008718
Q6D259	iscS ECA3237	Cysteine desulfurase IscS (EC 2.8.1.7)	PATHWAY: Cofactor biosynthesis; iron-sulfur cluster biosynthesis. {ECO:0000255|HAMAP-Rule:MF_00331}.	2		GO:0051537; GO:0044571; GO:0031071; GO:0005737; GO:0046872; GO:0030170
A8GIE2	dxr Spro_3786	1-deoxy-D-xylulose 5-phosphate reductoisomerase (DXP reductoisomerase) (EC 1.1.1.267) (1-deoxyxylulose-5-phosphate reductoisomerase) (2-C-methyl-D-erythritol 4-phosphate synthase)	PATHWAY: Isoprenoid biosynthesis; isopentenyl diphosphate biosynthesis via DXP pathway; isopentenyl diphosphate from 1-deoxy-D-xylulose 5-phosphate: step 1/6. {ECO:0000255|HAMAP-Rule:MF_00183}.	2		GO:0030604; GO:0070402; GO:0019288; GO:0046872; GO:0016114
Q56956	yfeE YPO2445 y1891 YP_2232	Putative YfeABCD regulator YfeE		2		GO:0016021; GO:0005886
Q6CZF1	wzyE ECA4201	Probable ECA polymerase	PATHWAY: Bacterial outer membrane biogenesis; enterobacterial common antigen biosynthesis. {ECO:0000255|HAMAP-Rule:MF_01003}.	2		GO:0009246; GO:0005887
Q0JLC5	ABCG36 PDR3 PDR9 Os01g0609300 LOC_Os01g42380 P0410E03.7	ABC transporter G family member 36 (OsABCG36) (Pleiotropic drug resistance protein 9) (OsPDR9)		2759	33090	GO:0005524; GO:0042626; GO:0016021; GO:0005886; GO:0055085
Q6DAH2	ECA0281	UPF0307 protein ECA0281		2
A8GFM8	mntP Spro_2817	Putative manganese efflux pump MntP		2		GO:0016021; GO:0005384; GO:0005886
Q9M4A2	SPO11-1 At3g13170 MJG19.19	Meiotic recombination protein SPO11-1 (AtSPO11-1) (EC 5.99.1.3)		2759	33090	GO:0005524; GO:0003677; GO:0000737; GO:0003918; GO:0051026; GO:0005694; GO:0042138; GO:0046872; GO:0005634; GO:0007131; GO:0007129
A8G8X6	msrA Spro_0458	Peptide methionine sulfoxide reductase MsrA (Protein-methionine-S-oxide reductase) (EC 1.8.4.11) (Peptide-methionine (S)-S-oxide reductase) (Peptide Met(O) reductase)		2		GO:0006464; GO:0008113; GO:0030091; GO:0006979
A7MEJ8	azoR ESA_01692	FMN-dependent NADH-azoreductase (EC 1.7.-.-) (Azo-dye reductase) (FMN-dependent NADH-azo compound oxidoreductase)		2		GO:0010181; GO:0008752; GO:0009055; GO:0016652; GO:0016661
Q6D1I4	proA ECA3462	Gamma-glutamyl phosphate reductase (GPR) (EC 1.2.1.41) (Glutamate-5-semialdehyde dehydrogenase) (Glutamyl-gamma-semialdehyde dehydrogenase) (GSA dehydrogenase)	PATHWAY: Amino-acid biosynthesis; L-proline biosynthesis; L-glutamate 5-semialdehyde from L-glutamate: step 2/2. {ECO:0000255|HAMAP-Rule:MF_00412}.	2		GO:0055129; GO:0050661; GO:0005737; GO:0004350
C6DF64	serC PC1_1732	Phosphoserine aminotransferase (EC 2.6.1.52) (Phosphohydroxythreonine aminotransferase) (PSAT)	PATHWAY: Amino-acid biosynthesis; L-serine biosynthesis; L-serine from 3-phospho-D-glycerate: step 2/3. {ECO:0000255|HAMAP-Rule:MF_00160}.; PATHWAY: Cofactor biosynthesis; pyridoxine 5'-phosphate biosynthesis; pyridoxine 5'-phosphate from D-erythrose 4-phosphate: step 3/5. {ECO:0000255|HAMAP-Rule:MF_00160}.	2		GO:0006564; GO:0004648; GO:0005737; GO:0030170; GO:0008615
A1JKI0	smpB YE0994	SsrA-binding protein (Small protein B)		2		GO:0003723; GO:0005737; GO:0070929
O05410	yrpE BSU26830	Probable metal-binding protein YrpE		2		GO:0008270
A1JK24	rimM YE0844	Ribosome maturation factor RimM		2		GO:0006364; GO:0042274; GO:0005840; GO:0043022
B2GF15	tyrS LAF_0068	Tyrosine--tRNA ligase (EC 6.1.1.1) (Tyrosyl-tRNA synthetase) (TyrRS)		2		GO:0005524; GO:0003723; GO:0005737; GO:0004831; GO:0006437
P54559	yqjV BSU23730	Uncharacterized MFS-type transporter YqjV		2		GO:0016021; GO:0005886; GO:0055085; GO:0005215
A7FHI1	YpsIP31758_1734	UPF0061 protein YpsIP31758_1734		2
O68935	bfr	Bacterioferritin (BFR) (EC 1.16.3.1) (Cytochrome b-1) (Cytochrome b-557)		2		GO:0005623; GO:0006879; GO:0008199; GO:0004322; GO:0006826
P0A9P1	lpdA c0145	Dihydrolipoyl dehydrogenase (EC 1.8.1.4) (Dihydrolipoamide dehydrogenase) (E3 component of pyruvate and 2-oxoglutarate dehydrogenases complexes) (Glycine cleavage system L protein)		2		GO:0045454; GO:0005737; GO:0004148; GO:0050660; GO:0006096
Q5WAG4	mnmG gidA ABC4116	tRNA uridine 5-carboxymethylaminomethyl modification enzyme MnmG (Glucose-inhibited division protein A)		2		GO:0005737; GO:0050660; GO:0016491; GO:0002098
A7FJS7	sulA YpsIP31758_2540	Cell division inhibitor SulA		2		GO:0006281; GO:0009276; GO:0009432; GO:0000917; GO:0051782
Q833Y6	purC EF_1785	Phosphoribosylaminoimidazole-succinocarboxamide synthase (EC 6.3.2.6) (SAICAR synthetase)	PATHWAY: Purine metabolism; IMP biosynthesis via de novo pathway; 5-amino-1-(5-phospho-D-ribosyl)imidazole-4-carboxamide from 5-amino-1-(5-phospho-D-ribosyl)imidazole-4-carboxylate: step 1/2. {ECO:0000255|HAMAP-Rule:MF_00137}.	2		GO:0006189; GO:0005524; GO:0004639
Q6CYM1	ECA4486	UPF0271 protein ECA4486		2		GO:0005975; GO:0003824
Q9KFH7	nrdB BH0502	Ribonucleoside-diphosphate reductase subunit beta (EC 1.17.4.1) (Ribonucleotide reductase small subunit)	PATHWAY: Genetic information processing; DNA replication.	2		GO:0006260; GO:0009186; GO:0046872; GO:0004748
O86447	calB	Coniferyl aldehyde dehydrogenase (CALDH) (EC 1.2.1.68)		2		GO:0006081; GO:0050269; GO:0042856
A9WL07	rpsB RSal33209_0527	30S ribosomal protein S2		2		GO:0015935; GO:0003735; GO:0006412
Q5WLS2	rplL ABC0140	50S ribosomal protein L7/L12		2		GO:0005840; GO:0003735; GO:0006412
B1YJ39	dapA Exig_0487	4-hydroxy-tetrahydrodipicolinate synthase (HTPA synthase) (EC 4.3.3.7)	PATHWAY: Amino-acid biosynthesis; L-lysine biosynthesis via DAP pathway; (S)-tetrahydrodipicolinate from L-aspartate: step 3/4. {ECO:0000255|HAMAP-Rule:MF_00418}.	2		GO:0008840; GO:0005737; GO:0019877; GO:0009089
A0JZ26	rpsI Arth_2917	30S ribosomal protein S9		2		GO:0005840; GO:0003735; GO:0006412
C6DF00	dapB PC1_3649	4-hydroxy-tetrahydrodipicolinate reductase (HTPA reductase) (EC 1.17.1.8)	PATHWAY: Amino-acid biosynthesis; L-lysine biosynthesis via DAP pathway; (S)-tetrahydrodipicolinate from L-aspartate: step 4/4. {ECO:0000255|HAMAP-Rule:MF_00102}.	2		GO:0008839; GO:0051287; GO:0050661; GO:0005737; GO:0019877; GO:0009089; GO:0016726
Q6D7R0	ECA1265	UPF0756 membrane protein ECA1265		2		GO:0005887
C6DIA2	gpsA PC1_4081	Glycerol-3-phosphate dehydrogenase [NAD(P)+] (EC 1.1.1.94) (NAD(P)H-dependent glycerol-3-phosphate dehydrogenase)	PATHWAY: Membrane lipid metabolism; glycerophospholipid metabolism. {ECO:0000255|HAMAP-Rule:MF_00394}.	2		GO:0051287; GO:0005975; GO:0046167; GO:0046168; GO:0047952; GO:0004367; GO:0036439; GO:0009331; GO:0006650; GO:0008654
P23446	flgG flgE BSU16290	Flagellar basal-body rod protein FlgG (Distal rod protein)		2		GO:0030694; GO:0009424; GO:0071978
Q65NB0	BLi00498 BL02806	UPF0271 protein BLi00498/BL02806		2		GO:0005975; GO:0003824
A1R7V4	atpG AAur_2595	ATP synthase gamma chain (ATP synthase F1 sector gamma subunit) (F-ATPase gamma subunit)		2		GO:0005524; GO:0005886; GO:0042777; GO:0046933; GO:0045261; GO:0046961
Q6D401	aroA ECA2593	3-phosphoshikimate 1-carboxyvinyltransferase (EC 2.5.1.19) (5-enolpyruvylshikimate-3-phosphate synthase) (EPSP synthase) (EPSPS)	PATHWAY: Metabolic intermediate biosynthesis; chorismate biosynthesis; chorismate from D-erythrose 4-phosphate and phosphoenolpyruvate: step 6/7. {ECO:0000255|HAMAP-Rule:MF_00210}.	2		GO:0003866; GO:0009073; GO:0009423; GO:0005737
A3DHS8	uppP Cthe_2305	Undecaprenyl-diphosphatase (EC 3.6.1.27) (Bacitracin resistance protein) (Undecaprenyl pyrophosphate phosphatase)		2		GO:0071555; GO:0016311; GO:0016021; GO:0009252; GO:0005886; GO:0008360; GO:0046677; GO:0050380
O50635	rplQ BH0163	50S ribosomal protein L17		2		GO:0005840; GO:0003735; GO:0006412
A8GLI0	Spro_4878	UPF0761 membrane protein Spro_4878		2		GO:0005887
Q06GX2	clpP	ATP-dependent Clp protease proteolytic subunit (EC 3.4.21.92) (Endopeptidase Clp)		2759	33090	GO:0009570; GO:0004252
A9WSR1	rpoA RSal33209_2117	DNA-directed RNA polymerase subunit alpha (RNAP subunit alpha) (EC 2.7.7.6) (RNA polymerase subunit alpha) (Transcriptase subunit alpha)		2		GO:0003677; GO:0003899; GO:0006351
P27547	mtlF EF_0412	Mannitol-specific phosphotransferase enzyme IIA component (EC 2.7.1.-) (EIIA-Mtl) (EIII-Mtl) (PTS system mannitol-specific EIIA component)		2		GO:0005737; GO:0016301; GO:0009401; GO:0005215
Q2K284	metN RHE_PB00159	Methionine import ATP-binding protein MetN (EC 3.6.3.-)		2		GO:0005524; GO:0043190; GO:0015424; GO:0015821
B1JJ01	kduI YPK_1804	4-deoxy-L-threo-5-hexosulose-uronate ketol-isomerase (EC 5.3.1.17) (5-keto-4-deoxyuronate isomerase) (DKI isomerase)	PATHWAY: Glycan metabolism; pectin degradation; 2-dehydro-3-deoxy-D-gluconate from pectin: step 4/5. {ECO:0000255|HAMAP-Rule:MF_00687}.	2		GO:0008697; GO:0045490; GO:0008270
P94522	abnA BSU28810	Extracellular endo-alpha-(1->5)-L-arabinanase 1 (ABN) (EC 3.2.1.99) (Endo-1,5-alpha-L-arabinanase)	PATHWAY: Glycan metabolism; L-arabinan degradation.	2		GO:0031222; GO:0046558; GO:0005576; GO:0046872
Q7MYG3	rplE plu4714	50S ribosomal protein L5		2		GO:0019843; GO:0005840; GO:0003735; GO:0000049; GO:0006412
Q8EL04	hprK2 OB3428	Putative HPr kinase/phosphorylase 2 (HPrK/P 2) (EC 2.7.11.-) (EC 2.7.4.-) (HPr(Ser) kinase/phosphorylase 2)		2		GO:0005524; GO:0005975; GO:0005622; GO:0000287; GO:0000155; GO:0004674; GO:0004712; GO:0006109
Q820U0	miaA EF_2162	tRNA dimethylallyltransferase (EC 2.5.1.75) (Dimethylallyl diphosphate:tRNA dimethylallyltransferase) (DMAPP:tRNA dimethylallyltransferase) (DMATase) (Isopentenyl-diphosphate:tRNA isopentenyltransferase) (IPP transferase) (IPPT) (IPTase)		2		GO:0005524; GO:0052381; GO:0008033
Q9XES1	ECA4 At1g07670 F24B9.24	Calcium-transporting ATPase 4, endoplasmic reticulum-type (EC 3.6.3.8)		2759	33090	GO:0005524; GO:0070588; GO:0005388; GO:0098655; GO:0019829; GO:0005783; GO:0005887; GO:0046872; GO:0005886
P45702	xylA	Beta-xylosidase (EC 3.2.1.37) (1,4-beta-D-xylan xylohydrolase) (Xylan 1,4-beta-xylosidase)	PATHWAY: Glycan degradation; xylan degradation.	2		GO:0005576; GO:0009044; GO:0045493
Q6D847	nusB ECA1128	N utilization substance protein B homolog (Protein NusB)		2		GO:0006353; GO:0003723; GO:0006355
O32238	yvaP BSU33680	Uncharacterized HTH-type transcriptional regulator YvaP		2		GO:0003677; GO:0006355; GO:0006351
Q93Z08	At5g58090 K21L19.12 K21L19_70	Glucan endo-1,3-beta-glucosidase 6 (EC 3.2.1.39) ((1->3)-beta-glucan endohydrolase 6) ((1->3)-beta-glucanase 6) (Beta-1,3-endoglucanase 6) (Beta-1,3-glucanase 6)		2759	33090	GO:0031225; GO:0046658; GO:0005975; GO:0006952; GO:0042973; GO:0005886; GO:0009506
Q9FIT7	At5g61990 MTG10.2	Pentatricopeptide repeat-containing protein At5g61990, mitochondrial		2759	33090	GO:0005739
Q2NT05	anmK SG1445	Anhydro-N-acetylmuramic acid kinase (EC 2.7.1.170) (AnhMurNAc kinase)	PATHWAY: Amino-sugar metabolism; 1,6-anhydro-N-acetylmuramate degradation. {ECO:0000255|HAMAP-Rule:MF_01270}.; PATHWAY: Cell wall biogenesis; peptidoglycan recycling. {ECO:0000255|HAMAP-Rule:MF_01270}.	2		GO:0097175; GO:0005524; GO:0006040; GO:0005975; GO:0016301; GO:0009254; GO:0016773
Q6D8I7	lgt ECA0987	Prolipoprotein diacylglyceryl transferase (EC 2.4.99.-)	PATHWAY: Protein modification; lipoprotein biosynthesis (diacylglyceryl transfer). {ECO:0000255|HAMAP-Rule:MF_01147}.	2		GO:0016021; GO:0042158; GO:0008961; GO:0005886; GO:0009249
A6T5F5	xseB KPN78578_03650 KPN_00374	Exodeoxyribonuclease 7 small subunit (EC 3.1.11.6) (Exodeoxyribonuclease VII small subunit) (Exonuclease VII small subunit)		2		GO:0006308; GO:0005737; GO:0008855; GO:0009318
C6DKF1	sstT PC1_0533	Serine/threonine transporter SstT (Na(+)/serine-threonine symporter)		2		GO:0016021; GO:0005886; GO:0022889; GO:0017153; GO:0015565
Q5PL31	idi SPA2907	Isopentenyl-diphosphate Delta-isomerase (IPP isomerase) (EC 5.3.3.2) (IPP:DMAPP isomerase) (Isopentenyl pyrophosphate isomerase)	PATHWAY: Isoprenoid biosynthesis; dimethylallyl diphosphate biosynthesis; dimethylallyl diphosphate from isopentenyl diphosphate: step 1/1. {ECO:0000255|HAMAP-Rule:MF_00202}.	2		GO:0005737; GO:0050992; GO:0016787; GO:0004452; GO:0008299; GO:0046872
Q9S2N4	thiG SCO2109 SC6E10.03	Thiazole synthase (EC 2.8.1.10)	PATHWAY: Cofactor biosynthesis; thiamine diphosphate biosynthesis. {ECO:0000255|HAMAP-Rule:MF_00443}.	2		GO:0036355; GO:0005737; GO:0016783; GO:0009229
A8AL34	rhaM CKO_03106	L-rhamnose mutarotase (EC 5.1.3.32) (Rhamnose 1-epimerase) (Type-3 mutarotase)	PATHWAY: Carbohydrate metabolism; L-rhamnose metabolism. {ECO:0000255|HAMAP-Rule:MF_01663}.	2		GO:0005737; GO:0016857; GO:0019299
Q2QD76	petA CsCp053	Cytochrome f		2759	33090	GO:0009535; GO:0009055; GO:0020037; GO:0031361; GO:0005506; GO:0055114; GO:0015979
A8GL99	zapB Spro_4796	Cell division protein ZapB		2		GO:0043093; GO:0000917; GO:0005737
C6DIM5	PC1_0266	UPF0307 protein PC1_0266		2
B1JI59	pepT YPK_1712	Peptidase T (EC 3.4.11.4) (Aminotripeptidase) (Tripeptidase) (Tripeptide aminopeptidase)		2		GO:0005737; GO:0008237; GO:0043171; GO:0045148; GO:0008270
A7MJ63	cysJ ESA_00533	Sulfite reductase [NADPH] flavoprotein alpha-component (SiR-FP) (EC 1.8.1.2)	PATHWAY: Sulfur metabolism; hydrogen sulfide biosynthesis; hydrogen sulfide from sulfite (NADPH route): step 1/1. {ECO:0000255|HAMAP-Rule:MF_01541}.	2		GO:0010181; GO:0019344; GO:0050660; GO:0070814; GO:0005506; GO:0000103; GO:0004783
B7LLX8	ulaD EFER_4249	3-keto-L-gulonate-6-phosphate decarboxylase UlaD (EC 4.1.1.85) (3-dehydro-L-gulonate-6-phosphate decarboxylase) (KGPDC) (L-ascorbate utilization protein D)	PATHWAY: Cofactor degradation; L-ascorbate degradation; D-xylulose 5-phosphate from L-ascorbate: step 2/4. {ECO:0000255|HAMAP-Rule:MF_01267}.	2		GO:0006207; GO:0033982; GO:0019854; GO:0000287; GO:0004590
B1XG69	tsaD gcp ECDH10B_3239	tRNA N6-adenosine threonylcarbamoyltransferase (EC 2.3.1.234) (N6-L-threonylcarbamoyladenine synthase) (t(6)A synthase) (t(6)A37 threonylcarbamoyladenosine biosynthesis protein TsaD) (tRNA threonylcarbamoyladenosine biosynthesis protein TsaD)		2		GO:0061711; GO:0005737; GO:0005506; GO:0004222; GO:0002949
Q250M2	rplN DSY0481	50S ribosomal protein L14		2		GO:0015934; GO:0019843; GO:0003735; GO:0006412
B7LMY4	mdoB opgB EFER_4396	Phosphoglycerol transferase I (EC 2.7.8.20) (Phosphatidylglycerol--membrane-oligosaccharide glycerophosphotransferase)	PATHWAY: Glycan metabolism; osmoregulated periplasmic glucan (OPG) biosynthesis. {ECO:0000255|HAMAP-Rule:MF_01070}.	2		GO:0009250; GO:0016021; GO:0008960; GO:0005886; GO:0008484
A4IJZ2	gatA GTNG_0262	Glutamyl-tRNA(Gln) amidotransferase subunit A (Glu-ADT subunit A) (EC 6.3.5.7)		2		GO:0005524; GO:0050567; GO:0006412
Q9XID3	At1g34300 F23M19.5	G-type lectin S-receptor-like serine/threonine-protein kinase At1g34300 (EC 2.7.11.1)		2759	33090	GO:0005524; GO:0005516; GO:0030246; GO:0016021; GO:0005886; GO:0004674; GO:0048544
P0AAT7	rsfS ybeB c0728	Ribosomal silencing factor RsfS		2		GO:0005737; GO:0042256; GO:0090071; GO:0017148
A9WV65	purL RSal33209_3376	Phosphoribosylformylglycinamidine synthase subunit PurL (FGAM synthase) (EC 6.3.5.3) (Formylglycinamide ribonucleotide amidotransferase subunit II) (FGAR amidotransferase II) (FGAR-AT II) (Glutamine amidotransferase PurL) (Phosphoribosylformylglycinamidine synthase subunit II)	PATHWAY: Purine metabolism; IMP biosynthesis via de novo pathway; 5-amino-1-(5-phospho-D-ribosyl)imidazole from N(2)-formyl-N(1)-(5-phospho-D-ribosyl)glycinamide: step 1/2. {ECO:0000255|HAMAP-Rule:MF_00420}.	2		GO:0006189; GO:0005524; GO:0005737; GO:0000287; GO:0004642
C6DAZ5	uxuA PC1_0987	Mannonate dehydratase (EC 4.2.1.8) (D-mannonate hydro-lyase)	PATHWAY: Carbohydrate metabolism; pentose and glucuronate interconversion. {ECO:0000255|HAMAP-Rule:MF_00106}.	2		GO:0006064; GO:0008927
A4TPD5	queC YPDSF_2785	7-cyano-7-deazaguanine synthase (EC 6.3.4.20) (7-cyano-7-carbaguanine synthase) (PreQ(0) synthase) (Queuosine biosynthesis protein QueC)	PATHWAY: Purine metabolism; 7-cyano-7-deazaguanine biosynthesis. {ECO:0000255|HAMAP-Rule:MF_01633}.	2		GO:0005524; GO:0016879; GO:0008616; GO:0008270
Q6DA74	pyrI ECA0381	Aspartate carbamoyltransferase regulatory chain		2		GO:0006207; GO:0009347; GO:0046872; GO:0006221
C6DET2	yacG PC1_3581	DNA gyrase inhibitor YacG		2		GO:0008657; GO:0006355; GO:0008270
Q46845	yghU b2989 JW5492	Disulfide-bond oxidoreductase YghU (EC 1.8.4.-) (GSH-dependent disulfide-bond oxidoreductase YghU) (GST N2-2) (Organic hydroperoxidase) (EC 1.11.1.-)		2		GO:0005737; GO:0015036; GO:0006749; GO:0004364; GO:0004601
Q6D5W0	rnt ECA1928	Ribonuclease T (EC 3.1.13.-) (Exoribonuclease T) (RNase T)		2		GO:0016896; GO:0000287; GO:0003676; GO:0008033
A8GB41	nagB Spro_1227	Glucosamine-6-phosphate deaminase (EC 3.5.99.6) (GlcN6P deaminase) (GNPDA) (Glucosamine-6-phosphate isomerase)	PATHWAY: Amino-sugar metabolism; N-acetylneuraminate degradation; D-fructose 6-phosphate from N-acetylneuraminate: step 5/5. {ECO:0000255|HAMAP-Rule:MF_01241}.	2		GO:0006044; GO:0019262; GO:0005975; GO:0004342; GO:0016787
Q7N2A3	mnmC plu3185	tRNA 5-methylaminomethyl-2-thiouridine biosynthesis bifunctional protein MnmC (tRNA mnm(5)s(2)U biosynthesis bifunctional protein) [Includes: tRNA (mnm(5)s(2)U34)-methyltransferase (EC 2.1.1.61); FAD-dependent cmnm(5)s(2)U34 oxidoreductase (EC 1.5.-.-)]		2		GO:0005737; GO:0050660; GO:0016645; GO:0004808; GO:0002097
B5XTK7	arnB KPK_0266	UDP-4-amino-4-deoxy-L-arabinose--oxoglutarate aminotransferase (EC 2.6.1.87) (UDP-(beta-L-threo-pentapyranosyl-4''-ulose diphosphate) aminotransferase) (UDP-Ara4O aminotransferase) (UDP-4-amino-4-deoxy-L-arabinose aminotransferase)	PATHWAY: Nucleotide-sugar biosynthesis; UDP-4-deoxy-4-formamido-beta-L-arabinose biosynthesis; UDP-4-deoxy-4-formamido-beta-L-arabinose from UDP-alpha-D-glucuronate: step 2/3. {ECO:0000255|HAMAP-Rule:MF_01167}.; PATHWAY: Bacterial outer membrane biogenesis; lipopolysaccharide biosynthesis. {ECO:0000255|HAMAP-Rule:MF_01167}.	2		GO:0009245; GO:0009103; GO:0046677; GO:0008483; GO:0099621
Q6CZL7	nfuA ECA4134	Fe/S biogenesis protein NfuA		2		GO:0051539; GO:0005506; GO:0016226; GO:0051604
Q836W6	xseA EF_0979	Exodeoxyribonuclease 7 large subunit (EC 3.1.11.6) (Exodeoxyribonuclease VII large subunit) (Exonuclease VII large subunit)		2		GO:0006308; GO:0005737; GO:0008855; GO:0009318; GO:0003676
Q57GJ9	ulaA SCH_4257	Ascorbate-specific permease IIC component UlaA (Ascorbate-specific PTS system EIIC component)		2		GO:0016021; GO:0009401; GO:0005886
P12627	vnfA	Nitrogen fixation protein VnfA		2		GO:0005524; GO:0042802; GO:0005622; GO:0009399; GO:0000160; GO:0006355; GO:0043565; GO:0006351
P0A9F9	metR b3828 JW3804	HTH-type transcriptional regulator MetR		2		GO:0003677; GO:0016597; GO:0005737; GO:0009086; GO:0006355; GO:0003700; GO:0006351
A8G8T8	epmA yjeA Spro_0420	Elongation factor P--(R)-beta-lysine ligase (EF-P--(R)-beta-lysine ligase) (EC 6.3.1.-) (EF-P post-translational modification enzyme A) (EF-P-lysine lysyltransferase)		2		GO:0005524; GO:0016880; GO:0005737; GO:0004824; GO:0006430; GO:0071915
C5CC56	rpsC Mlut_17100	30S ribosomal protein S3		2		GO:0003729; GO:0019843; GO:0015935; GO:0003735; GO:0006412
Q6DB94	viaA ECA0004	Protein ViaA (VWA domain protein interacting with AAA ATPase)		2
C6DHK1	fieF PC1_0139	Cation-efflux pump FieF		2		GO:0015684; GO:0016021; GO:0046873; GO:0005886; GO:0006829
A5UVR8	mscL RoseRS_2342	Large-conductance mechanosensitive channel		2		GO:0016021; GO:0005216; GO:0005886
Q5W274	PDR3	Pleiotropic drug resistance protein 3 (NtPDR3)		2759	33090	GO:0005524; GO:0016887; GO:0016021; GO:0006810
Q680C0	At4g10955 F25I24.160 F8M12.9	GDSL esterase/lipase At4g10955 (EC 3.1.1.-)		2759	33090	GO:0016787; GO:0016042
A9WT66	whiA RSal33209_2273	Putative sporulation transcription regulator WhiA		2		GO:0003677; GO:0043937; GO:0006355; GO:0006351
Q5JNC0	COQ5 Os01g0976600 LOC_Os01g74520 OsJ_04965 P0020E09.9	2-methoxy-6-polyprenyl-1,4-benzoquinol methylase, mitochondrial (EC 2.1.1.201) (Ubiquinone biosynthesis methyltransferase COQ5)	PATHWAY: Cofactor biosynthesis; ubiquinone biosynthesis. {ECO:0000255|HAMAP-Rule:MF_03191}.	2759	33090	GO:0102005; GO:0008757; GO:0032259; GO:0005743; GO:0005739; GO:0006744
Q6DAL2	purH ECA0241	Bifunctional purine biosynthesis protein PurH [Includes: Phosphoribosylaminoimidazolecarboxamide formyltransferase (EC 2.1.2.3) (AICAR transformylase); IMP cyclohydrolase (EC 3.5.4.10) (ATIC) (IMP synthase) (Inosinicase)]	PATHWAY: Purine metabolism; IMP biosynthesis via de novo pathway; 5-formamido-1-(5-phospho-D-ribosyl)imidazole-4-carboxamide from 5-amino-1-(5-phospho-D-ribosyl)imidazole-4-carboxamide (10-formyl THF route): step 1/1. {ECO:0000255|HAMAP-Rule:MF_00139}.; PATHWAY: Purine metabolism; IMP biosynthesis via de novo pathway; IMP from 5-formamido-1-(5-phospho-D-ribosyl)imidazole-4-carboxamide: step 1/1. …	2		GO:0006189; GO:0003937; GO:0004643
Q65JQ6	acpP BLi01813 BL02316	Acyl carrier protein (ACP)	PATHWAY: Lipid metabolism; fatty acid biosynthesis. {ECO:0000255|HAMAP-Rule:MF_01217}.	2		GO:0000036; GO:0005737
Q81I05	BC_0621	Putative pyridoxal phosphate-dependent acyltransferase (EC 2.3.1.-)		2		GO:0009058; GO:0030170; GO:0016740
Q6D9B6	glmM ECA0700	Phosphoglucosamine mutase (EC 5.4.2.10)		2		GO:0005975; GO:0000287; GO:0008966
Q9FG72	OPT1 At5g55930 MYN21.4	Oligopeptide transporter 1 (AtOPT1)		2759	33090	GO:0016021; GO:0016020; GO:0015833; GO:0015031; GO:0055085
Q834N3	ppaC EF_1611	Probable manganese-dependent inorganic pyrophosphatase (EC 3.6.1.1) (Pyrophosphate phospho-hydrolase) (PPase)		2		GO:0005737; GO:0004427; GO:0030145
C6DA85	aroC PC1_2811	Chorismate synthase (CS) (EC 4.2.3.5) (5-enolpyruvylshikimate-3-phosphate phospholyase)	PATHWAY: Metabolic intermediate biosynthesis; chorismate biosynthesis; chorismate from D-erythrose 4-phosphate and phosphoenolpyruvate: step 7/7. {ECO:0000255|HAMAP-Rule:MF_00300}.	2		GO:0009073; GO:0009423; GO:0004107
Q6D662	nagK ECA1826	N-acetyl-D-glucosamine kinase (EC 2.7.1.59) (GlcNAc kinase)	PATHWAY: Cell wall biogenesis; peptidoglycan recycling. {ECO:0000255|HAMAP-Rule:MF_01271}.	2		GO:0005524; GO:0045127; GO:0006044; GO:0009254; GO:0008270
A8G8E5	rplJ Spro_0275	50S ribosomal protein L10		2		GO:0070180; GO:0005840; GO:0042254; GO:0003735; GO:0006412
B2G8V7	adk LAR_1373	Adenylate kinase (AK) (EC 2.7.4.3) (ATP-AMP transphosphorylase) (ATP:AMP phosphotransferase) (Adenylate monophosphate kinase)	PATHWAY: Purine metabolism; AMP biosynthesis via salvage pathway; AMP from ADP: step 1/1. {ECO:0000255|HAMAP-Rule:MF_00235}.	2		GO:0044209; GO:0005524; GO:0004017; GO:0005737; GO:0046872
A9R466	tusC YpAngola_A3680	Protein TusC (tRNA 2-thiouridine synthesizing protein C)		2		GO:0005737; GO:0008033
Q6D8Y5	smpB ECA0836	SsrA-binding protein (Small protein B)		2		GO:0003723; GO:0005737; GO:0070929
P69824	cmtB b2934 JW2901	Mannitol-specific cryptic phosphotransferase enzyme IIA component (EC 2.7.1.-) (EIIA-Mtl) (EIII-Mtl) (PTS system mannitol-specific EIIA component)		2		GO:0005737; GO:0016301; GO:0009401; GO:0005215
A5CD21	murB OTBS_0599	UDP-N-acetylenolpyruvoylglucosamine reductase (EC 1.3.1.98) (UDP-N-acetylmuramate dehydrogenase)	PATHWAY: Cell wall biogenesis; peptidoglycan biosynthesis. {ECO:0000255|HAMAP-Rule:MF_00037}.	2		GO:0008762; GO:0007049; GO:0051301; GO:0071555; GO:0005737; GO:0050660; GO:0009252; GO:0008360
P63767	groL groEL MW1953	60 kDa chaperonin (GroEL protein) (Protein Cpn60)		2		GO:0005524; GO:0005737; GO:0042026
Q9LKR3	MED37A BIP1 HSP70-11 MED37_5 At5g28540 T26D3.10 T26D3_50	Mediator of RNA polymerase II transcription subunit 37a (Heat shock 70 kDa protein 11) (Heat shock protein 70-11) (AtHsp70-11) (Luminal-binding protein 1) (AtBP1) (BiP1)		2759	33090	GO:0005524; GO:0030433; GO:0005794; GO:0005618; GO:0009507; GO:0005829; GO:0005783; GO:0005788; GO:0016592; GO:0005886; GO:0009506; GO:0006355; GO:0006351; GO:0005774; GO:0005773
Q5SH15	uppS TTHA1915	Isoprenyl transferase (EC 2.5.1.-)		2		GO:0000287; GO:0004659
C6DKD2	lexA PC1_0514	LexA repressor (EC 3.4.21.88)		2		GO:0003677; GO:0006281; GO:0006260; GO:0009432; GO:0045892; GO:0004252; GO:0006351
A8GKI7	rplN Spro_4534	50S ribosomal protein L14		2		GO:0015934; GO:0019843; GO:0003735; GO:0006412
Q94IR2	CCD1 NCED2	Carotenoid 9,10(9',10')-cleavage dioxygenase 1 (EC 1.14.99.n4) (Neoxanthin cleavage enzyme NC2) (PvCCD1) (PvNCED2)		2759	33090	GO:0046872; GO:0016702
A4WEI9	uppP Ent638_3460	Undecaprenyl-diphosphatase (EC 3.6.1.27) (Bacitracin resistance protein) (Undecaprenyl pyrophosphate phosphatase)		2		GO:0071555; GO:0016311; GO:0016021; GO:0009252; GO:0005886; GO:0008360; GO:0046677; GO:0050380
Q5NN23	ssuB ZMO1263	Aliphatic sulfonates import ATP-binding protein SsuB (EC 3.6.3.-)		2		GO:0005524; GO:0043190; GO:0016887; GO:0005215
O81155		Cysteine synthase, chloroplastic/chromoplastic (EC 2.5.1.47) (CSase B) (CS-B) (O-acetylserine (thiol)-lyase) (O-acetylserine sulfhydrylase) (OAS-TL B)	PATHWAY: Amino-acid biosynthesis; L-cysteine biosynthesis; L-cysteine from L-serine: step 2/2.	2759	33090	GO:0009570; GO:0009509; GO:0006535; GO:0004124; GO:0016740
A4FBM5	pgk SACE_2144	Phosphoglycerate kinase (EC 2.7.2.3)	PATHWAY: Carbohydrate degradation; glycolysis; pyruvate from D-glyceraldehyde 3-phosphate: step 2/5. {ECO:0000255|HAMAP-Rule:MF_00145}.	2		GO:0005524; GO:0005737; GO:0006096; GO:0004618
Q5JK35	BGLU5 Os01g0930800 LOC_Os01g70520 OSJNBa0052O12.35 P0506E04.13	Beta-glucosidase 5 (Os1bglu5) (EC 3.2.1.21)		2759	33090	GO:0008422; GO:0005975; GO:1901657
C6DFZ6	nadE PC1_1898	NH(3)-dependent NAD(+) synthetase (EC 6.3.1.5)	PATHWAY: Cofactor biosynthesis; NAD(+) biosynthesis; NAD(+) from deamido-NAD(+) (ammonia route): step 1/1. {ECO:0000255|HAMAP-Rule:MF_00193}.	2		GO:0005524; GO:0009435; GO:0003952; GO:0008795
A0JYI6	mnmA trmU Arth_2727	tRNA-specific 2-thiouridylase MnmA (EC 2.8.1.13)		2		GO:0005524; GO:0005737; GO:0016783; GO:0000049; GO:0006400
A7FKP6	gpmA YpsIP31758_2861	2,3-bisphosphoglycerate-dependent phosphoglycerate mutase (BPG-dependent PGAM) (PGAM) (Phosphoglyceromutase) (dPGM) (EC 5.4.2.11)	PATHWAY: Carbohydrate degradation; glycolysis; pyruvate from D-glyceraldehyde 3-phosphate: step 3/5. {ECO:0000255|HAMAP-Rule:MF_01039}.	2		GO:0046538; GO:0006094; GO:0006096
Q9WXE8		Putative beta-xylosidase (EC 3.2.1.37) (1,4-beta-D-xylan xylohydrolase) (Xylan 1,4-beta-xylosidase)		2		GO:0005975; GO:0009044
A8GA20	trmD Spro_0854	tRNA (guanine-N(1)-)-methyltransferase (EC 2.1.1.228) (M1G-methyltransferase) (tRNA [GM37] methyltransferase)		2		GO:0005737; GO:0052906
A8GFD8	msrB Spro_2727	Peptide methionine sulfoxide reductase MsrB (EC 1.8.4.12) (Peptide-methionine (R)-S-oxide reductase)		2		GO:0033743; GO:0030091; GO:0006979; GO:0008270
Q6CYJ3	atpA ECA4514	ATP synthase subunit alpha (EC 3.6.3.14) (ATP synthase F1 sector subunit alpha) (F-ATPase subunit alpha)		2		GO:0005524; GO:0015991; GO:0005886; GO:0042777; GO:0046933; GO:0045261; GO:0046961
Q6D945	lysS ECA0774	Lysine--tRNA ligase (EC 6.1.1.6) (Lysyl-tRNA synthetase) (LysRS)		2		GO:0005524; GO:0005737; GO:0004824; GO:0006430; GO:0000287; GO:0003676
A8GLE9	pyrE Spro_4846	Orotate phosphoribosyltransferase (OPRT) (OPRTase) (EC 2.4.2.10)	PATHWAY: Pyrimidine metabolism; UMP biosynthesis via de novo pathway; UMP from orotate: step 1/2. {ECO:0000255|HAMAP-Rule:MF_01208}.	2		GO:0044205; GO:0000287; GO:0004588
Q9KCL4	ribH BH1557	6,7-dimethyl-8-ribityllumazine synthase (DMRL synthase) (LS) (Lumazine synthase) (EC 2.5.1.78)	PATHWAY: Cofactor biosynthesis; riboflavin biosynthesis; riboflavin from 2-hydroxy-3-oxobutyl phosphate and 5-amino-6-(D-ribitylamino)uracil: step 1/2. {ECO:0000255|HAMAP-Rule:MF_00178}.	2		GO:0000906; GO:0009231; GO:0009349; GO:0016740
Q6CZY9	rplO ECA4012	50S ribosomal protein L15		2		GO:0015934; GO:0019843; GO:0003735; GO:0006412
Q6D3R0	deoC ECA2684	Deoxyribose-phosphate aldolase (DERA) (EC 4.1.2.4) (2-deoxy-D-ribose 5-phosphate aldolase) (Phosphodeoxyriboaldolase) (Deoxyriboaldolase)	PATHWAY: Carbohydrate degradation; 2-deoxy-D-ribose 1-phosphate degradation; D-glyceraldehyde 3-phosphate and acetaldehyde from 2-deoxy-alpha-D-ribose 1-phosphate: step 2/2. {ECO:0000255|HAMAP-Rule:MF_00114}.	2		GO:0016052; GO:0005737; GO:0009264; GO:0046386; GO:0004139
Q9RC88	pdxA BH0804	4-hydroxythreonine-4-phosphate dehydrogenase (EC 1.1.1.262) (4-(phosphohydroxy)-L-threonine dehydrogenase)	PATHWAY: Cofactor biosynthesis; pyridoxine 5'-phosphate biosynthesis; pyridoxine 5'-phosphate from D-erythrose 4-phosphate: step 4/5. {ECO:0000255|HAMAP-Rule:MF_00536}.	2		GO:0050570; GO:0051287; GO:0005737; GO:0046872; GO:0042823; GO:0008615
C5CBT8	uppP Mlut_11800	Undecaprenyl-diphosphatase (EC 3.6.1.27) (Bacitracin resistance protein) (Undecaprenyl pyrophosphate phosphatase)		2		GO:0071555; GO:0016311; GO:0016021; GO:0009252; GO:0005886; GO:0008360; GO:0046677; GO:0050380
Q6D7B4	udk ECA1411	Uridine kinase (EC 2.7.1.48) (Cytidine monophosphokinase) (Uridine monophosphokinase)	PATHWAY: Pyrimidine metabolism; CTP biosynthesis via salvage pathway; CTP from cytidine: step 1/3. {ECO:0000255|HAMAP-Rule:MF_00551}.; PATHWAY: Pyrimidine metabolism; UMP biosynthesis via salvage pathway; UMP from uridine: step 1/1. {ECO:0000255|HAMAP-Rule:MF_00551}.	2		GO:0005524; GO:0044211; GO:0044206; GO:0005737; GO:0016773; GO:0004849
A6W5S9	rplL Krad_0679	50S ribosomal protein L7/L12		2		GO:0005840; GO:0003735; GO:0006412
Q795R2	ytcQ BSU30160	Putative ABC transporter peptide-binding protein YtcQ		2		GO:0005886
P39914	ytxJ BSU29760	Uncharacterized protein YtxJ (ORF2) (ORF3)		2
O05412	yrpC BSU26810	Glutamate racemase 2 (EC 5.1.1.3)	PATHWAY: Cell wall biogenesis; peptidoglycan biosynthesis. {ECO:0000255|HAMAP-Rule:MF_00258}.	2		GO:0047661; GO:0071555; GO:0008881; GO:0009252; GO:0008360
Q82Z75	lytS EF_3197	Sensor protein LytS (EC 2.7.13.3)		2		GO:0005524; GO:0071555; GO:0016021; GO:0005622; GO:0000155; GO:0005886
A2XUA1	FH2 OsI_015644	Formin-like protein 2 (OsFH2)		2759	33090	GO:0016021
Q6D7M8	lipA ECA1297	Lipoyl synthase (EC 2.8.1.8) (Lip-syn) (LS) (Lipoate synthase) (Lipoic acid synthase) (Sulfur insertion protein LipA)	PATHWAY: Protein modification; protein lipoylation via endogenous pathway; protein N(6)-(lipoyl)lysine from octanoyl-[acyl-carrier-protein]: step 2/2. {ECO:0000255|HAMAP-Rule:MF_00206}.	2		GO:0051539; GO:0005737; GO:0016992; GO:0046872; GO:0009249
Q2JLM3	cysC CYB_1417	Adenylyl-sulfate kinase (EC 2.7.1.25) (APS kinase) (ATP adenosine-5'-phosphosulfate 3'-phosphotransferase) (Adenosine-5'-phosphosulfate kinase)	PATHWAY: Sulfur metabolism; hydrogen sulfide biosynthesis; sulfite from sulfate: step 2/3. {ECO:0000255|HAMAP-Rule:MF_00065}.	2		GO:0005524; GO:0004020; GO:0070814; GO:0000103
A0AIG1	folD lwe1375	Bifunctional protein FolD [Includes: Methylenetetrahydrofolate dehydrogenase (EC 1.5.1.5); Methenyltetrahydrofolate cyclohydrolase (EC 3.5.4.9)]	PATHWAY: One-carbon metabolism; tetrahydrofolate interconversion. {ECO:0000255|HAMAP-Rule:MF_01576}.	2		GO:0009396; GO:0000105; GO:0004477; GO:0009086; GO:0004488; GO:0006164; GO:0035999
Q6D5V1	pdxY ECA1937	Pyridoxal kinase PdxY (PL kinase) (EC 2.7.1.35)	PATHWAY: Cofactor metabolism; pyridoxal 5'-phosphate salvage; pyridoxal 5'-phosphate from pyridoxal: step 1/1. {ECO:0000255|HAMAP-Rule:MF_01639}.	2		GO:0005524; GO:0000287; GO:0009443; GO:0008478
C6DCP9	trmD PC1_3201	tRNA (guanine-N(1)-)-methyltransferase (EC 2.1.1.228) (M1G-methyltransferase) (tRNA [GM37] methyltransferase)		2		GO:0005737; GO:0052906
A8GIS0	gcvH Spro_3915	Glycine cleavage system H protein		2		GO:0005960; GO:0019464
A0JXX7	leuD Arth_2518	3-isopropylmalate dehydratase small subunit (EC 4.2.1.33) (Alpha-IPM isomerase) (IPMI) (Isopropylmalate isomerase)	PATHWAY: Amino-acid biosynthesis; L-leucine biosynthesis; L-leucine from 3-methyl-2-oxobutanoate: step 2/4. {ECO:0000255|HAMAP-Rule:MF_01031}.	2		GO:0003861; GO:0009316; GO:0009098
P20751	fic STM3470	Probable adenosine monophosphate-protein transferase fic (EC 2.7.7.n1) (Cell filamentation protein fic)		2		GO:0005524; GO:0016779; GO:0051302
P36947	rbsA BSU35940	Ribose import ATP-binding protein RbsA (EC 3.6.3.17)		2		GO:0005524; GO:0043190; GO:0015591; GO:0015407
Q82ZA5	prs2 prs1 prsA-2 EF_3163	Ribose-phosphate pyrophosphokinase 2 (RPPK 2) (EC 2.7.6.1) (5-phospho-D-ribosyl alpha-1-diphosphate 2) (Phosphoribosyl diphosphate synthase 2) (Phosphoribosyl pyrophosphate synthase 2) (P-Rib-PP synthase 2) (PRPP synthase 2) (PRPPase 2)	PATHWAY: Metabolic intermediate biosynthesis; 5-phospho-alpha-D-ribose 1-diphosphate biosynthesis; 5-phospho-alpha-D-ribose 1-diphosphate from D-ribose 5-phosphate (route I): step 1/1. {ECO:0000255|HAMAP-Rule:MF_00583}.	2		GO:0006015; GO:0005524; GO:0005737; GO:0016301; GO:0000287; GO:0009165; GO:0009156; GO:0004749
A0JUI0	gatC Arth_1306	Aspartyl/glutamyl-tRNA(Asn/Gln) amidotransferase subunit C (Asp/Glu-ADT subunit C) (EC 6.3.5.-)		2		GO:0005524; GO:0050567; GO:0006450; GO:0006412
A8GAR8	cof Spro_1104	HMP-PP phosphatase (EC 3.6.1.-)		2		GO:0016311; GO:0016818; GO:0000287; GO:0016791
C6DEP6	rimK PC1_1690	Probable alpha-L-glutamate ligase (EC 6.3.2.-)		2		GO:0005524; GO:0016881; GO:0006464; GO:0000287; GO:0030145; GO:0006412
B9MNC2	kduI Athe_2384	4-deoxy-L-threo-5-hexosulose-uronate ketol-isomerase (EC 5.3.1.17) (5-keto-4-deoxyuronate isomerase) (DKI isomerase)	PATHWAY: Glycan metabolism; pectin degradation; 2-dehydro-3-deoxy-D-gluconate from pectin: step 4/5. {ECO:0000255|HAMAP-Rule:MF_00687}.	2		GO:0008697; GO:0045490; GO:0008270
A1JQW7	plsY YE3680	Glycerol-3-phosphate acyltransferase (Acyl-PO4 G3P acyltransferase) (Acyl-phosphate--glycerol-3-phosphate acyltransferase) (G3P acyltransferase) (GPAT) (EC 2.3.1.n3) (Lysophosphatidic acid synthase) (LPA synthase)	PATHWAY: Lipid metabolism; phospholipid metabolism. {ECO:0000255|HAMAP-Rule:MF_01043}.	2		GO:0043772; GO:0016021; GO:0008654; GO:0005886
P05718	MT-CYB COB CYTB MTCYB	Cytochrome b (Complex III subunit 3) (Complex III subunit III) (Cytochrome b-c1 complex subunit 3) (Ubiquinol-cytochrome-c reductase complex cytochrome b subunit)		2759	33090	GO:0009055; GO:0046872; GO:0006122; GO:0005743; GO:0045275; GO:0008121
C6DJH0	atpA PC1_4255	ATP synthase subunit alpha (EC 3.6.3.14) (ATP synthase F1 sector subunit alpha) (F-ATPase subunit alpha)		2		GO:0005524; GO:0015991; GO:0005886; GO:0042777; GO:0046933; GO:0045261; GO:0046961
A8G8D3	pepQ Spro_0263	Xaa-Pro dipeptidase (X-Pro dipeptidase) (EC 3.4.13.9) (Imidodipeptidase) (Proline dipeptidase) (Prolidase)		2		GO:0046872; GO:0008235; GO:0016795; GO:0102009
O23755		Elongation factor 2 (EF-2)		2759	33090	GO:0005525; GO:0003924; GO:0005737; GO:0003746
P24067	BIPE2	Luminal-binding protein 2 (BiP2) (B-70) (B70) (Heat shock protein 70 homolog 2)		2759	33090	GO:0005524; GO:0005788
C0ZA63	rsmG BBR47_59400	Ribosomal RNA small subunit methyltransferase G (EC 2.1.1.-) (16S rRNA 7-methylguanosine methyltransferase) (16S rRNA m7G methyltransferase)		2		GO:0005737; GO:0070043
A1JN63	plsX YE1632	Phosphate acyltransferase (EC 2.3.1.n2) (Acyl-ACP phosphotransacylase) (Acyl-[acyl-carrier-protein]--phosphate acyltransferase) (Phosphate-acyl-ACP acyltransferase)	PATHWAY: Lipid metabolism; phospholipid metabolism. {ECO:0000255|HAMAP-Rule:MF_00019}.	2		GO:0005737; GO:0006633; GO:0016616; GO:0008654; GO:0016747
Q9XBQ3	abfA	Intracellular exo-alpha-(1->5)-L-arabinofuranosidase (ABF) (EC 3.2.1.55) (Intracellular arabinan exo-alpha-(1->5)-L-arabinosidase) (Arabinosidase)	PATHWAY: Glycan metabolism; L-arabinan degradation.	2		GO:0046373; GO:0046556; GO:0031222; GO:0005737
A8GAN7	ribH Spro_1073	6,7-dimethyl-8-ribityllumazine synthase (DMRL synthase) (LS) (Lumazine synthase) (EC 2.5.1.78)	PATHWAY: Cofactor biosynthesis; riboflavin biosynthesis; riboflavin from 2-hydroxy-3-oxobutyl phosphate and 5-amino-6-(D-ribitylamino)uracil: step 1/2. {ECO:0000255|HAMAP-Rule:MF_00178}.	2		GO:0000906; GO:0009231; GO:0009349; GO:0016740
A0JUS8	ispG Arth_1404	4-hydroxy-3-methylbut-2-en-1-yl diphosphate synthase (flavodoxin) (EC 1.17.7.3) (1-hydroxy-2-methyl-2-(E)-butenyl 4-diphosphate synthase)	PATHWAY: Isoprenoid biosynthesis; isopentenyl diphosphate biosynthesis via DXP pathway; isopentenyl diphosphate from 1-deoxy-D-xylulose 5-phosphate: step 5/6. {ECO:0000255|HAMAP-Rule:MF_00159}.	2		GO:0051539; GO:0046429; GO:0005506; GO:0019288; GO:0016114
C6DFD4	mdtH PC1_1802	Multidrug resistance protein MdtH		2		GO:0016021; GO:0005886; GO:0055085; GO:0005215
Q8ZK90	ulaA STM4383	Ascorbate-specific permease IIC component UlaA (Ascorbate-specific PTS system EIIC component)		2		GO:0016021; GO:0009401; GO:0005886
Q6D160	cca ECA3588	Multifunctional CCA protein [Includes: CCA-adding enzyme (EC 2.7.7.72) (CCA tRNA nucleotidyltransferase) (tRNA CCA-pyrophosphorylase) (tRNA adenylyl-/cytidylyl-transferase) (tRNA nucleotidyltransferase) (tRNA-NT); 2'-nucleotidase (EC 3.1.3.-); 2',3'-cyclic phosphodiesterase (EC 3.1.4.-); Phosphatase (EC 3.1.3.-)]		2		GO:0005524; GO:0052929; GO:0052928; GO:0052927; GO:0042245; GO:0004112; GO:0000287; GO:0016791; GO:0001680; GO:0000049; GO:0016437
B2GJ23	rplM KRH_06460	50S ribosomal protein L13		2		GO:0005840; GO:0003735; GO:0006412
O32806	mnmG gidA llmg_2035	tRNA uridine 5-carboxymethylaminomethyl modification enzyme MnmG (Glucose-inhibited division protein A)		2		GO:0005737; GO:0050660; GO:0016491; GO:0002098
B2GI97	aroC KRH_13420	Chorismate synthase (CS) (EC 4.2.3.5) (5-enolpyruvylshikimate-3-phosphate phospholyase)	PATHWAY: Metabolic intermediate biosynthesis; chorismate biosynthesis; chorismate from D-erythrose 4-phosphate and phosphoenolpyruvate: step 7/7. {ECO:0000255|HAMAP-Rule:MF_00300}.	2		GO:0009073; GO:0009423; GO:0004107
Q6D989	deoD ECA0730	Purine nucleoside phosphorylase DeoD-type (PNP) (EC 2.4.2.1)		2		GO:0042278; GO:0004731
A9WMF9	rpsI RSal33209_1736	30S ribosomal protein S9		2		GO:0005840; GO:0003735; GO:0006412
Q46127	trpS trsA	Tryptophan--tRNA ligase (EC 6.1.1.2) (Tryptophanyl-tRNA synthetase) (TrpRS)		2		GO:0005524; GO:0005737; GO:0004830; GO:0006436
Q6D4S2	clsA cls ECA2318	Cardiolipin synthase A (CL synthase) (EC 2.7.8.-)		2		GO:0032049; GO:0008808; GO:0016021; GO:0005886
Q10MN6	Os03g0301700 LOC_Os03g18970 OsJ_10527	Probable protein phosphatase 2C 33 (OsPP2C33) (EC 3.1.3.16)		2759	33090	GO:0046872; GO:0004722
P45499	ftsZ KRH_14790	Cell division protein FtsZ		2		GO:0043093; GO:0005525; GO:0003924; GO:0000917; GO:0032153; GO:0005737; GO:0051258
P0A0A3	pdhB	Pyruvate dehydrogenase E1 component subunit beta (EC 1.2.4.1)		2		GO:0006096; GO:0004739
A1R525	pnp AAur_1570	Polyribonucleotide nucleotidyltransferase (EC 2.7.7.8) (Polynucleotide phosphorylase) (PNPase)		2		GO:0000175; GO:0003723; GO:0006396; GO:0005737; GO:0006402; GO:0000287; GO:0004654
Q6D0J6	coaE ECA3802	Dephospho-CoA kinase (EC 2.7.1.24) (Dephosphocoenzyme A kinase)	PATHWAY: Cofactor biosynthesis; coenzyme A biosynthesis; CoA from (R)-pantothenate: step 5/5. {ECO:0000255|HAMAP-Rule:MF_00376}.	2		GO:0005524; GO:0015937; GO:0005737; GO:0004140
C6DGY3	clsA cls PC1_1991	Cardiolipin synthase A (CL synthase) (EC 2.7.8.-)		2		GO:0032049; GO:0008808; GO:0016021; GO:0005886
Q6CZ45	fieF ECA4308	Cation-efflux pump FieF		2		GO:0015684; GO:0016021; GO:0046873; GO:0005886; GO:0006829
B5R287	rpsS SEN3264	30S ribosomal protein S19		2		GO:0019843; GO:0015935; GO:0003735; GO:0006412
C6DBE0	thiM PC1_2980	Hydroxyethylthiazole kinase (EC 2.7.1.50) (4-methyl-5-beta-hydroxyethylthiazole kinase) (TH kinase) (Thz kinase)	PATHWAY: Cofactor biosynthesis; thiamine diphosphate biosynthesis; 4-methyl-5-(2-phosphoethyl)-thiazole from 5-(2-hydroxyethyl)-4-methylthiazole: step 1/1. {ECO:0000255|HAMAP-Rule:MF_00228}.	2		GO:0005524; GO:0004417; GO:0000287; GO:0009228; GO:0009229
C6DHQ6	coaA PC1_0196	Pantothenate kinase (EC 2.7.1.33) (Pantothenic acid kinase)	PATHWAY: Cofactor biosynthesis; coenzyme A biosynthesis; CoA from (R)-pantothenate: step 1/5. {ECO:0000255|HAMAP-Rule:MF_00215}.	2		GO:0005524; GO:0015937; GO:0005737; GO:0004594
Q6D2R1	ECA3034	5'-deoxynucleotidase ECA3034 (EC 3.1.3.89) (5'-deoxyribonucleotidase) (Nucleoside 5'-monophosphate phosphohydrolase)		2		GO:0005737; GO:0046872; GO:0000166; GO:0016791
A8GIE5	tsf Spro_3789	Elongation factor Ts (EF-Ts)		2		GO:0005737; GO:0003746
Q9FM85	At5g56460 MCD7.23	Probable receptor-like protein kinase At5g56460 (EC 2.7.11.1)		2759	33090	GO:0005524; GO:0005886; GO:0009506; GO:0004674
A7Z6E9	rpmG2 rpmGA1 RBAM_022140	50S ribosomal protein L33 2		2		GO:0005840; GO:0003735; GO:0006412
A1JS71	pgl YE2909	6-phosphogluconolactonase (6-P-gluconolactonase) (EC 3.1.1.31)	PATHWAY: Carbohydrate degradation; pentose phosphate pathway; D-ribulose 5-phosphate from D-glucose 6-phosphate (oxidative stage): step 2/3. {ECO:0000255|HAMAP-Rule:MF_01605}.	2		GO:0017057; GO:0006006; GO:0006098
P0AFW0	rfaH hlyT sfrB b3842 JW3818	Transcription antitermination protein RfaH		2		GO:0003677; GO:0001000; GO:0045727; GO:0031564; GO:0001073; GO:0001124; GO:0008494
Q6D2A2	ECA3194	Probable lipid kinase YegS-like (EC 2.7.1.-)		2		GO:0005524; GO:0005737; GO:0001727; GO:0000287; GO:0008654
A1JPK8	lplA YE2184	Lipoate-protein ligase A (EC 6.3.1.20) (Lipoate--protein ligase)	PATHWAY: Protein modification; protein lipoylation via exogenous pathway; protein N(6)-(lipoyl)lysine from lipoate: step 1/2. {ECO:0000255|HAMAP-Rule:MF_01602}.; PATHWAY: Protein modification; protein lipoylation via exogenous pathway; protein N(6)-(lipoyl)lysine from lipoate: step 2/2. {ECO:0000255|HAMAP-Rule:MF_01602}.	2		GO:0005524; GO:0005737; GO:0016979; GO:0018055
Q6D656	btuC ECA1832	Vitamin B12 import system permease protein BtuC		2		GO:0015235; GO:0016021; GO:0005886
Q73F66	ecfA2 cbiO2 BCE_0140	Energy-coupling factor transporter ATP-binding protein EcfA2 (ECF transporter A component EcfA2) (EC 3.6.3.-)		2		GO:0005524; GO:0043190; GO:0016887; GO:0006810
P21537	atp9 SPMIT.10	ATP synthase subunit 9, mitochondrial (Lipid-binding protein)		2759	4751	GO:0015991; GO:0015078; GO:0016021; GO:0008289; GO:0042776; GO:0000276
P0A5T7	purU Mb2988	Formyltetrahydrofolate deformylase (EC 3.5.1.10) (Formyl-FH(4) hydrolase)	PATHWAY: Purine metabolism; IMP biosynthesis via de novo pathway; formate from 10-formyl-5,6,7,8-tetrahydrofolate: step 1/1. {ECO:0000255|HAMAP-Rule:MF_01927}.	2		GO:0006189; GO:0016597; GO:0008864; GO:0016742; GO:0006730
Q6D2M4	ECA3071	UPF0115 protein ECA3071		2
C6DGU9	dadA PC1_1957	D-amino acid dehydrogenase (EC 1.4.99.-)	PATHWAY: Amino-acid degradation; D-alanine degradation; NH(3) and pyruvate from D-alanine: step 1/1.	2		GO:0055130; GO:0008718
Q9SCY5	KINB2 At4g16360 dl4210w FCAALL.163	SNF1-related protein kinase regulatory subunit beta-2 (AKIN subunit beta-2) (AKINB2) (AKINbeta2)		2759	33090	GO:0005524; GO:0005975; GO:0043562; GO:0006633; GO:0042128; GO:0009744
A8GGT5	nfo Spro_3227	Probable endonuclease 4 (EC 3.1.21.2) (Endodeoxyribonuclease IV) (Endonuclease IV)		2		GO:0003677; GO:0006281; GO:0008833; GO:0008270
Q02Z55	truB LACR_1237	tRNA pseudouridine synthase B (EC 5.4.99.25) (tRNA pseudouridine(55) synthase) (Psi55 synthase) (tRNA pseudouridylate synthase) (tRNA-uridine isomerase)		2		GO:0003723; GO:0009982; GO:0031119
A1JRR3	ghrA YE2422	Glyoxylate/hydroxypyruvate reductase A (EC 1.1.1.79) (EC 1.1.1.81) (2-ketoacid reductase)		2		GO:0051287; GO:0005737; GO:0030267; GO:0016618; GO:0005886
Q14FG1	psbC	Photosystem II CP43 reaction center protein (PSII 43 kDa protein) (Protein CP-43)		2759	33090	GO:0016168; GO:0009535; GO:0045156; GO:0016021; GO:0046872; GO:0009772; GO:0009523; GO:0018298
Q6D838	ECA1137	UPF0234 protein ECA1137		2
Q03RK0	nrdR LVIS_1039	Transcriptional repressor NrdR		2		GO:0005524; GO:0003677; GO:0045892; GO:0006351; GO:0008270
A7MH23	nuoB ESA_00933	NADH-quinone oxidoreductase subunit B (EC 1.6.5.11) (NADH dehydrogenase I subunit B) (NDH-1 subunit B)		2		GO:0051539; GO:0008137; GO:0005506; GO:0005886; GO:0048038; GO:0006810
C6DA49	PC1_2775	5'-deoxynucleotidase PC1_2775 (EC 3.1.3.89) (5'-deoxyribonucleotidase) (Nucleoside 5'-monophosphate phosphohydrolase)		2		GO:0005737; GO:0046872; GO:0000166; GO:0016791
A9WNI9	RSal33209_0970	UPF0678 fatty acid-binding protein-like protein RSal33209_0970		2		GO:0006810
Q6D206	gltX ECA3291	Glutamate--tRNA ligase (EC 6.1.1.17) (Glutamyl-tRNA synthetase) (GluRS)		2		GO:0005524; GO:0005737; GO:0004818; GO:0006424; GO:0000049
P20845		Alpha-amylase (EC 3.2.1.1) (1,4-alpha-D-glucan glucanohydrolase)		2		GO:0004556; GO:0005975; GO:0046872
A9MRI5	idi SARI_04611	Isopentenyl-diphosphate Delta-isomerase (IPP isomerase) (EC 5.3.3.2) (IPP:DMAPP isomerase) (Isopentenyl pyrophosphate isomerase)	PATHWAY: Isoprenoid biosynthesis; dimethylallyl diphosphate biosynthesis; dimethylallyl diphosphate from isopentenyl diphosphate: step 1/1. {ECO:0000255|HAMAP-Rule:MF_00202}.	2		GO:0005737; GO:0050992; GO:0016787; GO:0004452; GO:0008299; GO:0046872
P16430	hycD hevD b2722 JW2692	Formate hydrogenlyase subunit 4 (FHL subunit 4) (Hydrogenase 3 component D)		2		GO:0016021; GO:0016491; GO:0005886
Q6D690	fabH ECA1795	3-oxoacyl-[acyl-carrier-protein] synthase 3 (EC 2.3.1.180) (3-oxoacyl-[acyl-carrier-protein] synthase III) (Beta-ketoacyl-ACP synthase III) (KAS III)	PATHWAY: Lipid metabolism; fatty acid biosynthesis. {ECO:0000255|HAMAP-Rule:MF_01815}.	2		GO:0004315; GO:0033818; GO:0005737; GO:0006633
P48980		Beta-galactosidase (EC 3.2.1.23) (Acid beta-galactosidase) (Lactase) (Exo-(1-->4)-beta-D-galactanase)		2759	33090	GO:0004565; GO:0030246; GO:0005975; GO:0005618; GO:0005773
Q37622	NAD9	NADH-ubiquinone oxidoreductase subunit 9 (EC 1.6.5.3) (EC 1.6.99.3)		2759	33090	GO:0008137; GO:0005743; GO:0070469
Q6CZP6	hslO ECA4105	33 kDa chaperonin (Heat shock protein 33 homolog) (HSP33)		2		GO:0005737; GO:0006457
A8GA14	luxS Spro_0848	S-ribosylhomocysteine lyase (EC 4.4.1.21) (AI-2 synthesis protein) (Autoinducer-2 production protein LuxS)		2		GO:0043768; GO:0005506; GO:0009372
A1R8N0	tsaD gcp AAur_2883	tRNA N6-adenosine threonylcarbamoyltransferase (EC 2.3.1.234) (N6-L-threonylcarbamoyladenine synthase) (t(6)A synthase) (t(6)A37 threonylcarbamoyladenosine biosynthesis protein TsaD) (tRNA threonylcarbamoyladenosine biosynthesis protein TsaD)		2		GO:0061711; GO:0005737; GO:0005506; GO:0004222; GO:0002949
Q6D3H7	dps ECA2767	DNA protection during starvation protein (EC 1.16.-.-)		2		GO:0003677; GO:0006879; GO:0030261; GO:0005737; GO:0008199; GO:0016722; GO:0006950
P37614	yhhL b3466 JW5683	Uncharacterized protein YhhL		2
B1JLW2	YPK_3712	UPF0213 protein YPK_3712		2		GO:0090305
A8GKT7	nfuA Spro_4634	Fe/S biogenesis protein NfuA		2		GO:0051539; GO:0005506; GO:0016226; GO:0051604
Q9KAG9	iolD BH2318	3D-(3,5/4)-trihydroxycyclohexane-1,2-dione hydrolase (THcHDO hydrolase) (EC 3.7.1.22)	PATHWAY: Polyol metabolism; myo-inositol degradation into acetyl-CoA; acetyl-CoA from myo-inositol: step 3/7. {ECO:0000255|HAMAP-Rule:MF_01669}.	2		GO:0016823; GO:0019310; GO:0000287; GO:0030976
B5XQT8	tam KPK_2732	Trans-aconitate 2-methyltransferase (EC 2.1.1.144)		2		GO:0005737; GO:0030798
C6DEV8	leuA PC1_3607	2-isopropylmalate synthase (EC 2.3.3.13) (Alpha-IPM synthase) (Alpha-isopropylmalate synthase)	PATHWAY: Amino-acid biosynthesis; L-leucine biosynthesis; L-leucine from 3-methyl-2-oxobutanoate: step 1/4. {ECO:0000255|HAMAP-Rule:MF_01025}.	2		GO:0003852; GO:0009098
P64449	ynbE c1829	Uncharacterized protein YnbE		2
Q8YAA3	rplL lmo0251	50S ribosomal protein L7/L12		2		GO:0022625; GO:0003735; GO:0006412
P40739	bglP BSU39270 N17C	PTS system beta-glucoside-specific EIIBCA component (EIIBCA-Bgl) (EII-Bgl) [Includes: Beta-glucoside-specific phosphotransferase enzyme IIB component (EC 2.7.1.-) (PTS system beta-glucoside-specific EIIB component); Beta-glucoside permease IIC component (PTS system beta-glucoside-specific EIIC component); Beta-glucoside-specific phosphotransferase enzyme IIA component (PTS system beta-glucoside-s…		2		GO:0034219; GO:0016021; GO:0016301; GO:0009401; GO:0005886; GO:0008982; GO:0090563; GO:0043610
A0K0C0	Arth_3365	UPF0176 protein Arth_3365		2
A0JY64	atpD Arth_2605	ATP synthase subunit beta (EC 3.6.3.14) (ATP synthase F1 sector subunit beta) (F-ATPase subunit beta)		2		GO:0005524; GO:0015991; GO:0005886; GO:0042777; GO:0046933; GO:0045261
C6DGE7	hslO PC1_3895	33 kDa chaperonin (Heat shock protein 33 homolog) (HSP33)		2		GO:0005737; GO:0006457
B2KAC9	rnhA YPTS_3083	Ribonuclease H (RNase H) (EC 3.1.26.4)		2		GO:0006401; GO:0004523; GO:0005737; GO:0000287; GO:0003676
Q6DAI9	msrP ECA0264	Protein-methionine-sulfoxide reductase catalytic subunit MsrP (EC 1.8.5.-)		2		GO:0046872; GO:0043546; GO:0042128; GO:0016672; GO:0042597; GO:0030091
Q48450		Putative capsule polysaccharide export protein (ORF4)		2		GO:0009279; GO:0006811; GO:0015159; GO:0046930; GO:0015288
Q6D8Y0	nadK ECA0841	NAD kinase (EC 2.7.1.23) (ATP-dependent NAD kinase)		2		GO:0005524; GO:0019674; GO:0003951; GO:0006741; GO:0005737; GO:0046872
Q88WM6	xseB lp_1601	Exodeoxyribonuclease 7 small subunit (EC 3.1.11.6) (Exodeoxyribonuclease VII small subunit) (Exonuclease VII small subunit)		2		GO:0006308; GO:0005737; GO:0008855; GO:0009318
C6DG29	PC1_1931	UPF0181 protein PC1_1931		2
P38947	sucD CKL_3015	Succinate-semialdehyde dehydrogenase (acetylating) (EC 1.2.1.76)		2		GO:0016620
Q8ZAL8	rmuC rumC YPO3782 y0448 YP_3267	DNA recombination protein RmuC homolog		2		GO:0006310
A5D1U4	gpsA PTH_1607	Glycerol-3-phosphate dehydrogenase [NAD(P)+] (EC 1.1.1.94) (NAD(P)H-dependent glycerol-3-phosphate dehydrogenase)	PATHWAY: Membrane lipid metabolism; glycerophospholipid metabolism. {ECO:0000255|HAMAP-Rule:MF_00394}.	2		GO:0051287; GO:0005975; GO:0046167; GO:0046168; GO:0047952; GO:0004367; GO:0036439; GO:0009331; GO:0006650; GO:0008654
Q6D0E3	lptD imp ostA ECA3856	LPS-assembly protein LptD		2		GO:0043165; GO:0009279; GO:0015920; GO:0010033
O52538	cah	Carbonic anhydrase (EC 4.2.1.1) (Carbonate dehydratase)		2		GO:0004089; GO:0006730; GO:0042597; GO:0008270
O34882	yolI yodA BSU19530	Probable tautomerase YolI (EC 5.3.2.-)		2		GO:0006725; GO:0016853
Q7Y211	PCMP-H81 OTP84 At3g57430 T8H10.30	Pentatricopeptide repeat-containing protein At3g57430, chloroplastic (Protein ORGANELLE TRANSCRIPT PROCESSING 84)		2759	33090	GO:0009507; GO:0031425; GO:0006397; GO:0008270
C6DFI3	metK PC1_3707	S-adenosylmethionine synthase (AdoMet synthase) (EC 2.5.1.6) (MAT) (Methionine adenosyltransferase)	PATHWAY: Amino-acid biosynthesis; S-adenosyl-L-methionine biosynthesis; S-adenosyl-L-methionine from L-methionine: step 1/1. {ECO:0000255|HAMAP-Rule:MF_00086}.	2		GO:0005524; GO:0006556; GO:0005737; GO:0000287; GO:0004478; GO:0006730
Q8ZA86	argC YPO3927 y0310 YP_3123	N-acetyl-gamma-glutamyl-phosphate reductase (AGPR) (EC 1.2.1.38) (N-acetyl-glutamate semialdehyde dehydrogenase) (NAGSA dehydrogenase)	PATHWAY: Amino-acid biosynthesis; L-arginine biosynthesis; N(2)-acetyl-L-ornithine from L-glutamate: step 3/4. {ECO:0000255|HAMAP-Rule:MF_00150}.	2		GO:0003942; GO:0051287; GO:0006526; GO:0005737
A8GL81	argH Spro_4778	Argininosuccinate lyase (ASAL) (EC 4.3.2.1) (Arginosuccinase)	PATHWAY: Amino-acid biosynthesis; L-arginine biosynthesis; L-arginine from L-ornithine and carbamoyl phosphate: step 3/3. {ECO:0000255|HAMAP-Rule:MF_00006}.	2		GO:0042450; GO:0004056; GO:0005737
A9WNU3	rplA RSal33209_0989	50S ribosomal protein L1		2		GO:0015934; GO:0019843; GO:0006417; GO:0003735; GO:0000049; GO:0006412
P46337	iolR BSU39770 SS92FR	HTH-type transcriptional regulator IolR		2		GO:0003677; GO:0005622; GO:0003700; GO:0006351
A8FB45	BPUM_0777	Ferredoxin--NADP reductase 1 (FNR 1) (Fd-NADP(+) reductase 1) (EC 1.18.1.2)		2		GO:0050661; GO:0004324; GO:0050660
Q8Y6T4	tyrS lmo1598	Tyrosine--tRNA ligase (EC 6.1.1.1) (Tyrosyl-tRNA synthetase) (TyrRS)		2		GO:0005524; GO:0003723; GO:0005829; GO:0043039; GO:0004831; GO:0006437
A1JKQ0	trmJ YE1055	tRNA (cytidine/uridine-2'-O-)-methyltransferase TrmJ (EC 2.1.1.200) (tRNA (cytidine(32)/uridine(32)-2'-O)-methyltransferase) (tRNA Cm32/Um32 methyltransferase)		2		GO:0003723; GO:0008173; GO:0005737; GO:0008033
C6DKC9	ubiA PC1_0511	4-hydroxybenzoate octaprenyltransferase (EC 2.5.1.-) (4-HB polyprenyltransferase)	PATHWAY: Cofactor biosynthesis; ubiquinone biosynthesis. {ECO:0000255|HAMAP-Rule:MF_01635}.	2		GO:0008412; GO:0016021; GO:0005886; GO:0006744
A9WSV6	rplB RSal33209_2162	50S ribosomal protein L2		2		GO:0015934; GO:0019843; GO:0003735; GO:0016740; GO:0006412
A1R0S5	recF AAur_0004	DNA replication and repair protein RecF		2		GO:0005524; GO:0006281; GO:0006260; GO:0009432; GO:0005737; GO:0003697
Q83S25	gsiD SF0781.1 S0825	Glutathione transport system permease protein GsiD		2		GO:0016021; GO:0005886; GO:0006810
Q5XVA8	At3g49055 T2J13.1	Uncharacterized protein At3g49055		2759	33090
B5XY87	aroA KPK_3623	3-phosphoshikimate 1-carboxyvinyltransferase (EC 2.5.1.19) (5-enolpyruvylshikimate-3-phosphate synthase) (EPSP synthase) (EPSPS)	PATHWAY: Metabolic intermediate biosynthesis; chorismate biosynthesis; chorismate from D-erythrose 4-phosphate and phosphoenolpyruvate: step 6/7. {ECO:0000255|HAMAP-Rule:MF_00210}.	2		GO:0003866; GO:0009073; GO:0009423; GO:0005737
Q6D1I0	gpt ECA3466	Xanthine phosphoribosyltransferase (EC 2.4.2.22) (Xanthine-guanine phosphoribosyltransferase) (XGPRT)	PATHWAY: Purine metabolism; XMP biosynthesis via salvage pathway; XMP from xanthine: step 1/1. {ECO:0000255|HAMAP-Rule:MF_01903}.	2		GO:0032265; GO:0000287; GO:0005886; GO:0006166; GO:0000310
Q8FJN9	clsB ybhO c0872	Cardiolipin synthase B (CL synthase) (EC 2.7.8.-)		2		GO:0032049; GO:0008808; GO:0005886
Q6D4Q8	ECA2332	UPF0225 protein ECA2332		2
A6QEJ9	fusA NWMN_0509	Elongation factor G (EF-G)		2		GO:0005525; GO:0003924; GO:0005737; GO:0003746
Q6CYJ5	atpD ECA4512	ATP synthase subunit beta (EC 3.6.3.14) (ATP synthase F1 sector subunit beta) (F-ATPase subunit beta)		2		GO:0005524; GO:0015991; GO:0005886; GO:0042777; GO:0046933; GO:0045261
P64630	yhfL SF3388 S4375	Uncharacterized protein YhfL		2		GO:0016021
C0ZIJ1	rplX BBR47_02320	50S ribosomal protein L24		2		GO:0019843; GO:0005840; GO:0003735; GO:0006412
Q03EQ8	mutL PEPE_1273	DNA mismatch repair protein MutL		2		GO:0005524; GO:0006298; GO:0030983
C6DGD4	aroB PC1_3882	3-dehydroquinate synthase (EC 4.2.3.4)	PATHWAY: Metabolic intermediate biosynthesis; chorismate biosynthesis; chorismate from D-erythrose 4-phosphate and phosphoenolpyruvate: step 2/7. {ECO:0000255|HAMAP-Rule:MF_00110}.	2		GO:0003856; GO:0009073; GO:0009423; GO:0005737
Q2NQ85	atpC SG2415	ATP synthase epsilon chain (ATP synthase F1 sector epsilon subunit) (F-ATPase epsilon subunit)		2		GO:0005524; GO:0005886; GO:0042777; GO:0046933; GO:0045261; GO:0046961
Q65KT8	metE BLi01422 BL03738	5-methyltetrahydropteroyltriglutamate--homocysteine methyltransferase (EC 2.1.1.14) (Cobalamin-independent methionine synthase) (Methionine synthase, vitamin-B12 independent isozyme)	PATHWAY: Amino-acid biosynthesis; L-methionine biosynthesis via de novo pathway; L-methionine from L-homocysteine (MetE route): step 1/1. {ECO:0000255|HAMAP-Rule:MF_00172}.	2		GO:0003871; GO:0009086; GO:0008270
Q9ZPS9	BRL2 VH1 At2g01950 F14H20.2	Serine/threonine-protein kinase BRI1-like 2 (EC 2.7.11.1) (BRASSINOSTEROID INSENSITIVE 1-like protein 2) (Protein VASCULAR HIGHWAY 1)		2759	33090	GO:0005524; GO:0009734; GO:0009742; GO:0016021; GO:0010305; GO:0010233; GO:0005886; GO:0004675; GO:0007178; GO:0010051
Q9LEQ3	CNGC18 At5g14870 T9L3_170	Putative cyclic nucleotide-gated ion channel 18 (Cyclic nucleotide- and calmodulin-regulated ion channel 18)		2759	33090	GO:0016324; GO:0030552; GO:0030553; GO:0005262; GO:0070588; GO:0006874; GO:0005887; GO:0009860; GO:0071805; GO:0042391; GO:0005249
A1JSH7	moaC YE2898	Cyclic pyranopterin monophosphate synthase accessory protein (Molybdenum cofactor biosynthesis protein C)	PATHWAY: Cofactor biosynthesis; molybdopterin biosynthesis. {ECO:0000255|HAMAP-Rule:MF_01224}.	2		GO:0006777
Q8ZIV4	rlmB spoU YPO0381 y0638 YP_0537	23S rRNA (guanosine-2'-O-)-methyltransferase RlmB (EC 2.1.1.185) (23S rRNA (guanosine2251 2'-O)-methyltransferase) (23S rRNA Gm2251 2'-O-methyltransferase)		2		GO:0003723; GO:0005829; GO:0000453; GO:0070039
Q65G70	BLi03080 BL00413	UPF0173 metal-dependent hydrolase BLi03080/BL00413		2		GO:0016787
A5CV36	idi CMM_2889	Isopentenyl-diphosphate Delta-isomerase (IPP isomerase) (EC 5.3.3.2) (IPP:DMAPP isomerase) (Isopentenyl pyrophosphate isomerase)	PATHWAY: Isoprenoid biosynthesis; dimethylallyl diphosphate biosynthesis; dimethylallyl diphosphate from isopentenyl diphosphate: step 1/1. {ECO:0000255|HAMAP-Rule:MF_00202}.	2		GO:0005737; GO:0050992; GO:0016787; GO:0004452; GO:0008299; GO:0046872
Q9SCP4	At3g53170 T4D2.100	Pentatricopeptide repeat-containing protein At3g53170		2759	33090
C6DF65	aroA PC1_1733	3-phosphoshikimate 1-carboxyvinyltransferase (EC 2.5.1.19) (5-enolpyruvylshikimate-3-phosphate synthase) (EPSP synthase) (EPSPS)	PATHWAY: Metabolic intermediate biosynthesis; chorismate biosynthesis; chorismate from D-erythrose 4-phosphate and phosphoenolpyruvate: step 6/7. {ECO:0000255|HAMAP-Rule:MF_00210}.	2		GO:0003866; GO:0009073; GO:0009423; GO:0005737
Q84YK8	CM-LOX2 Os08g0509100 LOC_Os08g39850 B1168A08.28-1 B1168A08.28-2 OSJNBa0016N23.103-1 OSJNBa0016N23.103-2	Probable lipoxygenase 8, chloroplastic (EC 1.13.11.12)	PATHWAY: Lipid metabolism; oxylipin biosynthesis. {ECO:0000255|PROSITE-ProRule:PRU00726}.	2759	33090	GO:0009507; GO:0016165; GO:0046872; GO:0031408
A0JY68	atpF Arth_2609	ATP synthase subunit b (ATP synthase F(0) sector subunit b) (ATPase subunit I) (F-type ATPase subunit b) (F-ATPase subunit b)		2		GO:0016021; GO:0005886; GO:0042777; GO:0046933; GO:0045263
Q41144	STC	Sugar carrier protein C		2759	33090	GO:0008643; GO:0016021; GO:0022891; GO:0015293
P71000	ywhH BSU37480	Uncharacterized protein YwhH		2		GO:0002161
C6DF35	argP iciA PC1_3684	HTH-type transcriptional regulator ArgP		2		GO:0003677; GO:0003700; GO:0006351
B2GIZ9	rpsC KRH_06220	30S ribosomal protein S3		2		GO:0003729; GO:0019843; GO:0015935; GO:0003735; GO:0006412
Q6DAP8	ubiD ECA0205	3-octaprenyl-4-hydroxybenzoate carboxy-lyase (EC 4.1.1.98) (Polyprenyl p-hydroxybenzoate decarboxylase)	PATHWAY: Cofactor biosynthesis; ubiquinone biosynthesis. {ECO:0000255|HAMAP-Rule:MF_01636}.	2		GO:0008694; GO:0010181; GO:0046872; GO:0016491; GO:0005886; GO:0006744
Q9ZPI1	At3g11710 T19F11.11	Lysine--tRNA ligase, cytoplasmic (EC 6.1.1.6) (Lysyl-tRNA synthetase) (LysRS) (Lysyl-tRNA synthetase 1) (AtKRS-1)		2759	33090	GO:0005524; GO:0003677; GO:0005829; GO:0004824; GO:0006430; GO:0046872; GO:0009506
A8ALQ2	apaH CKO_03331	Bis(5'-nucleosyl)-tetraphosphatase, symmetrical (EC 3.6.1.41) (Ap4A hydrolase) (Diadenosine 5',5'''-P1,P4-tetraphosphate pyrophosphohydrolase) (Diadenosine tetraphosphatase)		2		GO:0008803
Q6D1Z4	mtnN ECA3303	5'-methylthioadenosine/S-adenosylhomocysteine nucleosidase (MTA/SAH nucleosidase) (MTAN) (EC 3.2.2.9) (5'-methylthioadenosine nucleosidase) (MTA nucleosidase) (S-adenosylhomocysteine nucleosidase) (AdoHcy nucleosidase) (SAH nucleosidase) (SRH nucleosidase)	PATHWAY: Amino-acid biosynthesis; L-methionine biosynthesis via salvage pathway; S-methyl-5-thio-alpha-D-ribose 1-phosphate from S-methyl-5'-thioadenosine (hydrolase route): step 1/2. {ECO:0000255|HAMAP-Rule:MF_01684}.	2		GO:0019284; GO:0019509; GO:0008782; GO:0008930; GO:0009164
Q9KA63	rpsB BH2427	30S ribosomal protein S2		2		GO:0015935; GO:0003735; GO:0006412
Q1CFR7	betA YPN_2836 YP516_3206	Oxygen-dependent choline dehydrogenase (CDH) (CHD) (EC 1.1.99.1) (Betaine aldehyde dehydrogenase) (BADH) (EC 1.2.1.8)	PATHWAY: Amine and polyamine biosynthesis; betaine biosynthesis via choline pathway; betaine aldehyde from choline (cytochrome c reductase route): step 1/1. {ECO:0000255|HAMAP-Rule:MF_00750}.	2		GO:0008802; GO:0008812; GO:0050660; GO:0019285
Q56878	ushA YE3066	Protein UshA [Includes: UDP-sugar hydrolase (EC 3.6.1.45) (UDP-sugar diphosphatase) (UDP-sugar pyrophosphatase); 5'-nucleotidase (5'-NT) (EC 3.1.3.5)]		2		GO:0008253; GO:0008768; GO:0046872; GO:0000166; GO:0009166; GO:0042597
A6TEK4	rpmA KPN78578_35640 KPN_03595	50S ribosomal protein L27		2		GO:0005840; GO:0003735; GO:0006412
A1R7V5	atpA AAur_2596	ATP synthase subunit alpha (EC 3.6.3.14) (ATP synthase F1 sector subunit alpha) (F-ATPase subunit alpha)		2		GO:0005524; GO:0015991; GO:0005886; GO:0042777; GO:0046933; GO:0045261; GO:0046961
Q97JE4	araA1 CA_C1342	L-arabinose isomerase 1 (EC 5.3.1.4)	PATHWAY: Carbohydrate degradation; L-arabinose degradation via L-ribulose; D-xylulose 5-phosphate from L-arabinose (bacterial route): step 1/3. {ECO:0000255|HAMAP-Rule:MF_00519}.	2		GO:0019569; GO:0008733; GO:0005737; GO:0030145
P15754	pulO	Type 4 prepilin-like proteins leader peptide-processing enzyme (Pullulanase secretion protein PulO) [Includes: Leader peptidase (EC 3.4.23.43) (Prepilin peptidase); N-methyltransferase (EC 2.1.1.-)]		2		GO:0004190; GO:0016021; GO:0008168; GO:0005886
Q03HI6	tyrS PEPE_0235	Tyrosine--tRNA ligase (EC 6.1.1.1) (Tyrosyl-tRNA synthetase) (TyrRS)		2		GO:0005524; GO:0003723; GO:0005737; GO:0004831; GO:0006437
Q9KEI9	rnhA BH0863	Ribonuclease H (RNase H) (EC 3.1.26.4)		2		GO:0004523; GO:0005737; GO:0046872; GO:0003676
B1NWJ5	rps7-A; rps7-B	30S ribosomal protein S7, chloroplastic		2759	33090	GO:0009507; GO:0019843; GO:0015935; GO:0003735; GO:0006412
C6DHF6	gppA PC1_4014	Guanosine-5'-triphosphate,3'-diphosphate pyrophosphatase (EC 3.6.1.40) (Guanosine pentaphosphate phosphohydrolase) (pppGpp-5'-phosphohydrolase)	PATHWAY: Purine metabolism; ppGpp biosynthesis; ppGpp from GTP: step 1/2. {ECO:0000255|HAMAP-Rule:MF_01550}.	2		GO:0004309; GO:0015974; GO:0015970; GO:0008894
P61517	can cynT2 yadF b0126 JW0122	Carbonic anhydrase 2 (EC 4.2.1.1) (Carbonate dehydratase 2)		2		GO:0015976; GO:0004089; GO:0005829; GO:0008270
P45416	kdgK Dda3937_02001	2-dehydro-3-deoxygluconokinase (EC 2.7.1.45) (2-keto-3-deoxygluconokinase) (3-deoxy-2-oxo-D-gluconate kinase) (KDG kinase)	PATHWAY: Carbohydrate acid metabolism; 2-dehydro-3-deoxy-D-gluconate degradation; D-glyceraldehyde 3-phosphate and pyruvate from 2-dehydro-3-deoxy-D-gluconate: step 1/2.	2		GO:0008673; GO:0005524; GO:0046835; GO:0000166; GO:0016310
A1JRT9	lexA YE3855	LexA repressor (EC 3.4.21.88)		2		GO:0003677; GO:0006281; GO:0006260; GO:0009432; GO:0045892; GO:0004252; GO:0006351
C6DJ80	zntB PC1_2318	Zinc transport protein ZntB		2		GO:0016021; GO:0005886; GO:0005385
A7FJK3	cdd YpsIP31758_2462	Cytidine deaminase (EC 3.5.4.5) (Cytidine aminohydrolase) (CDA)		2		GO:0004126; GO:0008270
Q9SD39	At3g51070 F24M12.110	Probable methyltransferase PMT27 (EC 2.1.1.-)		2759	33090	GO:0005789; GO:0016021; GO:0008168
O08342	celA	Endoglucanase A (EC 3.2.1.4) (Cellulase A) (Endo-1,4-beta-D-glucanase A)		2		GO:0008810; GO:0030245; GO:0005576
B1YGV6	rpsC Exig_0102	30S ribosomal protein S3		2		GO:0003729; GO:0019843; GO:0015935; GO:0003735; GO:0006412
P09553	nifH3	Nitrogenase iron protein 3 (EC 1.18.6.1) (Nitrogenase Fe protein 3) (Nitrogenase component II) (Nitrogenase reductase)		2		GO:0051539; GO:0005524; GO:0018697; GO:0046872; GO:0016612; GO:0009399; GO:0016163
Q6D9D3	tsaD gcp ECA0683	tRNA N6-adenosine threonylcarbamoyltransferase (EC 2.3.1.234) (N6-L-threonylcarbamoyladenine synthase) (t(6)A synthase) (t(6)A37 threonylcarbamoyladenosine biosynthesis protein TsaD) (tRNA threonylcarbamoyladenosine biosynthesis protein TsaD)		2		GO:0061711; GO:0005737; GO:0005506; GO:0004222; GO:0002949
Q81CG8	rpiA BC_2796	Ribose-5-phosphate isomerase A (EC 5.3.1.6) (Phosphoriboisomerase A) (PRI)	PATHWAY: Carbohydrate degradation; pentose phosphate pathway; D-ribose 5-phosphate from D-ribulose 5-phosphate (non-oxidative stage): step 1/1. {ECO:0000255|HAMAP-Rule:MF_00170}.	2		GO:0009052; GO:0004751
A1R550	miaB AAur_1596	tRNA-2-methylthio-N(6)-dimethylallyladenosine synthase (EC 2.8.4.3) ((Dimethylallyl)adenosine tRNA methylthiotransferase MiaB) (tRNA-i(6)A37 methylthiotransferase)		2		GO:0051539; GO:0005737; GO:0005506; GO:0006400; GO:0016740
A8G7M3	atpE Spro_0003	ATP synthase subunit c (ATP synthase F(0) sector subunit c) (F-type ATPase subunit c) (F-ATPase subunit c) (Lipid-binding protein)		2		GO:0015991; GO:0015986; GO:0015078; GO:0016021; GO:0008289; GO:0005886; GO:0045263
A8GIS1	gcvT Spro_3916	Aminomethyltransferase (EC 2.1.2.10) (Glycine cleavage system T protein)		2		GO:0004047; GO:0019464; GO:0008483
Q6D7G2	sucC ECA1363	Succinyl-CoA ligase [ADP-forming] subunit beta (EC 6.2.1.5) (Succinyl-CoA synthetase subunit beta) (SCS-beta)	PATHWAY: Carbohydrate metabolism; tricarboxylic acid cycle; succinate from succinyl-CoA (ligase route): step 1/1. {ECO:0000255|HAMAP-Rule:MF_00558}.	2		GO:0005524; GO:0000287; GO:0030145; GO:0004775; GO:0006099
Q6WEG4	hrpA	Hrp pili protein HrpA (TTSS pilin HrpA)		2		GO:0005615; GO:0009405; GO:0009289
C6DBN5	ubiG PC1_1104	Ubiquinone biosynthesis O-methyltransferase (2-polyprenyl-6-hydroxyphenol methylase) (EC 2.1.1.222) (3-demethylubiquinone 3-O-methyltransferase) (EC 2.1.1.64)	PATHWAY: Cofactor biosynthesis; ubiquinone biosynthesis. {ECO:0000255|HAMAP-Rule:MF_00472}.	2		GO:0102004; GO:0008425; GO:0008689; GO:0006744
C6DDG2	ispD PC1_3353	2-C-methyl-D-erythritol 4-phosphate cytidylyltransferase (EC 2.7.7.60) (4-diphosphocytidyl-2C-methyl-D-erythritol synthase) (MEP cytidylyltransferase) (MCT)	PATHWAY: Isoprenoid biosynthesis; isopentenyl diphosphate biosynthesis via DXP pathway; isopentenyl diphosphate from 1-deoxy-D-xylulose 5-phosphate: step 2/6. {ECO:0000255|HAMAP-Rule:MF_00108}.	2		GO:0050518; GO:0019288; GO:0016114
P60498	ND6 NAD6	NADH-ubiquinone oxidoreductase chain 6 (EC 1.6.5.3) (NADH dehydrogenase subunit 6)		2759	33090	GO:0008137; GO:0016021; GO:0031966; GO:0070469
A1R665	iolG1 AAur_1982	Inositol 2-dehydrogenase 1 (EC 1.1.1.18) (Myo-inositol 2-dehydrogenase 1) (MI 2-dehydrogenase 1)		2		GO:0050112; GO:0019310
P10346	glnQ b0809 JW0794	Glutamine transport ATP-binding protein GlnQ		2		GO:0005524; GO:0015424; GO:0005886
A8GIQ4	Spro_3899	tRNA-modifying protein YgfZ		2		GO:0009451; GO:0005737; GO:0005542; GO:0008033
A1JLS2	uxuA YE1440	Mannonate dehydratase (EC 4.2.1.8) (D-mannonate hydro-lyase)	PATHWAY: Carbohydrate metabolism; pentose and glucuronate interconversion. {ECO:0000255|HAMAP-Rule:MF_00106}.	2		GO:0006064; GO:0008927
C6DKC6	groS groES PC1_0508	10 kDa chaperonin (GroES protein) (Protein Cpn10)		2		GO:0005524; GO:0005737; GO:0006457
Q65JR6	rpmB BLi01803 BL02327	50S ribosomal protein L28		2		GO:0005840; GO:0003735; GO:0006412
C6DEJ0	PC1_1634	Nucleoid-associated protein PC1_1634		2		GO:0005737; GO:0009295
Q6D4W8	araG ECA2272	Arabinose import ATP-binding protein AraG (EC 3.6.3.17)		2		GO:0005524; GO:0015407; GO:0005886
Q8ZGB4	serC YPO1389 y2784 YP_1204	Phosphoserine aminotransferase (EC 2.6.1.52) (Phosphohydroxythreonine aminotransferase) (PSAT)	PATHWAY: Amino-acid biosynthesis; L-serine biosynthesis; L-serine from 3-phospho-D-glycerate: step 2/3. {ECO:0000255|HAMAP-Rule:MF_00160}.; PATHWAY: Cofactor biosynthesis; pyridoxine 5'-phosphate biosynthesis; pyridoxine 5'-phosphate from D-erythrose 4-phosphate: step 3/5. {ECO:0000255|HAMAP-Rule:MF_00160}.	2		GO:0006564; GO:0004648; GO:0005737; GO:0030170; GO:0008615
P14953	trpE	Anthranilate synthase component 1 (AS) (ASI) (EC 4.1.3.27)	PATHWAY: Amino-acid biosynthesis; L-tryptophan biosynthesis; L-tryptophan from chorismate: step 1/5.	2		GO:0004049; GO:0046872; GO:0000162
A1JRB5	minC YE2371	Probable septum site-determining protein MinC		2		GO:0000917; GO:0000902; GO:0051726; GO:0051302
O23826	KIN5C TKRP125	Kinesin-like protein KIN-5C (125 kDa kinesin-related protein)		2759	33090	GO:0005524; GO:0005737; GO:0005874; GO:0003777; GO:0007018
C6DCR1	recA PC1_3213	Protein RecA (Recombinase A)		2		GO:0005524; GO:0006310; GO:0006281; GO:0008094; GO:0009432; GO:0005737; GO:0003684; GO:0003697
Q6CZ44	sotB ECA4309	Probable sugar efflux transporter		2		GO:0015144; GO:0016021; GO:0005886
Q9FWA6	PCMP-E90 At3g02330 F11A12.2 F14P3.1	Pentatricopeptide repeat-containing protein At3g02330		2759	33090
C6DCH7	pgl PC1_1280	6-phosphogluconolactonase (6-P-gluconolactonase) (EC 3.1.1.31)	PATHWAY: Carbohydrate degradation; pentose phosphate pathway; D-ribulose 5-phosphate from D-glucose 6-phosphate (oxidative stage): step 2/3. {ECO:0000255|HAMAP-Rule:MF_01605}.	2		GO:0017057; GO:0006006; GO:0006098
C6DKV2	mdoH opgH PC1_2522	Glucans biosynthesis glucosyltransferase H (EC 2.4.1.-)	PATHWAY: Glycan metabolism; osmoregulated periplasmic glucan (OPG) biosynthesis. {ECO:0000255|HAMAP-Rule:MF_01072}.	2		GO:0009250; GO:0016021; GO:0005886; GO:0016758
O59413	pfpI PH1704	Intracellular protease 1 (EC 3.2.-.-) (Intracellular protease I)		2157		GO:0005737; GO:0016798; GO:0008233
C6DIK7	msrP PC1_0247	Protein-methionine-sulfoxide reductase catalytic subunit MsrP (EC 1.8.5.-)		2		GO:0046872; GO:0043546; GO:0042128; GO:0016672; GO:0042597; GO:0030091
C5CBS3	rpmE2 Mlut_11640	50S ribosomal protein L31 type B		2		GO:0005840; GO:0003735; GO:0006412
Q839Y9	ssb EF_0008	Single-stranded DNA-binding protein (SSB)		2		GO:0006310; GO:0006281; GO:0006260; GO:0003697
P0A1L6	fliQ flaQ STY2188 t0897	Flagellar biosynthetic protein FliQ		2		GO:0044780; GO:0009425; GO:0016021; GO:0005886; GO:0009306
A4F710	ectC SACE_0485	L-ectoine synthase (EC 4.2.1.108) (N-acetyldiaminobutyrate dehydratase)	PATHWAY: Amine and polyamine biosynthesis; ectoine biosynthesis; L-ectoine from L-aspartate 4-semialdehyde: step 3/3. {ECO:0000255|HAMAP-Rule:MF_01255}.	2		GO:0019491; GO:0033990
Q9SCT4	IMK2 At3g51740 T18N14.120	Probably inactive leucine-rich repeat receptor-like protein kinase IMK2 (Protein INFLORESCENCE MERISTEM RECEPTOR-LIKE KINASE 2)		2759	33090	GO:0005524; GO:0005618; GO:0016021; GO:0009505; GO:0005886; GO:0009506; GO:0004672
A1JNY1	slyA YE2144	Transcriptional regulator SlyA		2		GO:0003677; GO:0003700; GO:0006351
C5CC68	rpsG Mlut_17220	30S ribosomal protein S7		2		GO:0019843; GO:0015935; GO:0003735; GO:0000049; GO:0006412
A8G8D0	fadA Spro_0260	3-ketoacyl-CoA thiolase (EC 2.3.1.16) (Acetyl-CoA acyltransferase) (Beta-ketothiolase) (Fatty acid oxidation complex subunit beta)	PATHWAY: Lipid metabolism; fatty acid beta-oxidation. {ECO:0000255|HAMAP-Rule:MF_01620}.	2		GO:0003988; GO:0005737; GO:0006635
Q7XU38	CYP87A3 Os04g0570000 LOC_Os04g48170 OSJNBa0088I22.16	Cytochrome P450 87A3 (EC 1.14.-.-)		2759	33090	GO:0016132; GO:0010268; GO:0030659; GO:0020037; GO:0016021; GO:0005506; GO:0004497; GO:0007275; GO:0016705; GO:0016125
Q2RKH8	cheB Moth_0743	Chemotaxis response regulator protein-glutamate methylesterase (EC 3.1.1.61)		2		GO:0006935; GO:0005737; GO:0000156; GO:0008984
Q9YAH7	glyA APE_1962.1	Serine hydroxymethyltransferase (SHMT) (Serine methylase) (EC 2.1.2.-)	PATHWAY: Amino-acid biosynthesis; glycine biosynthesis; glycine from L-serine: step 1/1.	2157		GO:0006563; GO:0005737; GO:0006545; GO:0004372; GO:0006730; GO:0030170
Q09X29	atpI MoinCp009	ATP synthase subunit a, chloroplastic (ATP synthase F0 sector subunit a) (F-ATPase subunit IV)		2759	33090	GO:0015986; GO:0009535; GO:0016021; GO:0005886; GO:0046933; GO:0045263
O33980	ompF	Outer membrane protein F (Porin OmpF)		2		GO:0009279; GO:0006811; GO:0046930; GO:0015288
A8LVI6	valS Sare_0019	Valine--tRNA ligase (EC 6.1.1.9) (Valyl-tRNA synthetase) (ValRS)		2		GO:0005524; GO:0002161; GO:0005737; GO:0004832; GO:0006438
A4QKY2	rpl32	50S ribosomal protein L32, chloroplastic		2759	33090	GO:0009507; GO:0015934; GO:0003735; GO:0006412
Q45538	cotJC BSU06910	Protein CotJC		2
Q6DB75	yihI ECA0024	Der GTPase-activating protein YihI		2		GO:0005096; GO:0042254
A8GDA2	hemA Spro_1989	Glutamyl-tRNA reductase (GluTR) (EC 1.2.1.70)	PATHWAY: Porphyrin-containing compound metabolism; protoporphyrin-IX biosynthesis; 5-aminolevulinate from L-glutamyl-tRNA(Glu): step 1/2. {ECO:0000255|HAMAP-Rule:MF_00087}.	2		GO:0050661; GO:0008883; GO:0006782
A7FNN2	rplB YpsIP31758_3912	50S ribosomal protein L2		2		GO:0015934; GO:0019843; GO:0003735; GO:0016740; GO:0006412
Q38XW7	purL LCA_0658	Phosphoribosylformylglycinamidine synthase subunit PurL (FGAM synthase) (EC 6.3.5.3) (Formylglycinamide ribonucleotide amidotransferase subunit II) (FGAR amidotransferase II) (FGAR-AT II) (Glutamine amidotransferase PurL) (Phosphoribosylformylglycinamidine synthase subunit II)	PATHWAY: Purine metabolism; IMP biosynthesis via de novo pathway; 5-amino-1-(5-phospho-D-ribosyl)imidazole from N(2)-formyl-N(1)-(5-phospho-D-ribosyl)glycinamide: step 1/2. {ECO:0000255|HAMAP-Rule:MF_00420}.	2		GO:0006189; GO:0005524; GO:0005737; GO:0000287; GO:0004642
A5EJY3	ureG2 BBta_4441	Urease accessory protein UreG 2		2		GO:0005525; GO:0003924; GO:0005737; GO:0016151; GO:0006807
A8GCT6	rutA Spro_1823	Pyrimidine monooxygenase RutA (EC 1.14.99.46)		2		GO:0004497; GO:0019740; GO:0016705; GO:0006212
C6DB54	tig PC1_1047	Trigger factor (TF) (EC 5.2.1.8) (PPIase)		2		GO:0007049; GO:0051301; GO:0005737; GO:0003755; GO:0006457; GO:0015031
A7GUA0	glgC Bcer98_3503	Glucose-1-phosphate adenylyltransferase (EC 2.7.7.27) (ADP-glucose pyrophosphorylase) (ADPGlc PPase) (ADP-glucose synthase)	PATHWAY: Glycan biosynthesis; glycogen biosynthesis. {ECO:0000255|HAMAP-Rule:MF_00624}.	2		GO:0005524; GO:0008878; GO:0005978
Q5BGR2	mesA AN0268	Protein mesA		2759	4751	GO:0005938; GO:0030010; GO:0030448
A6TBX3	nuoB KPN78578_26330 KPN_02677	NADH-quinone oxidoreductase subunit B (EC 1.6.5.11) (NADH dehydrogenase I subunit B) (NDH-1 subunit B)		2		GO:0051539; GO:0008137; GO:0005506; GO:0005886; GO:0048038; GO:0006810
P59628	rpmG3 rpmG-3 EF_2856	50S ribosomal protein L33 3		2		GO:0005840; GO:0003735; GO:0006412
A8G8C0	ubiB Spro_0250	Probable protein kinase UbiB (EC 2.7.-.-) (Ubiquinone biosynthesis protein UbiB)	PATHWAY: Cofactor biosynthesis; ubiquinone biosynthesis [regulation].	2		GO:0005524; GO:0016021; GO:0005886; GO:0004672; GO:0010795; GO:0006744
C6D9M5	hemF PC1_0757	Oxygen-dependent coproporphyrinogen-III oxidase (CPO) (Coprogen oxidase) (Coproporphyrinogenase) (EC 1.3.3.3)	PATHWAY: Porphyrin-containing compound metabolism; protoporphyrin-IX biosynthesis; protoporphyrinogen-IX from coproporphyrinogen-III (O2 route): step 1/1. {ECO:0000255|HAMAP-Rule:MF_00333}.	2		GO:0004109; GO:0005737; GO:0046872; GO:0042803; GO:0006782
A8G9Z5	surE Spro_0829	5'/3'-nucleotidase SurE (EC 3.1.3.5) (EC 3.1.3.6) (Exopolyphosphatase) (EC 3.6.1.11) (Nucleoside monophosphate phosphohydrolase)		2		GO:0008254; GO:0008253; GO:0005737; GO:0004309; GO:0046872; GO:0000166
A8GH86	fadJ Spro_3378	Fatty acid oxidation complex subunit alpha [Includes: Enoyl-CoA hydratase/3-hydroxybutyryl-CoA epimerase (EC 4.2.1.17) (EC 5.1.2.3); 3-hydroxyacyl-CoA dehydrogenase (EC 1.1.1.35)]	PATHWAY: Lipid metabolism; fatty acid beta-oxidation. {ECO:0000255|HAMAP-Rule:MF_01617}.	2		GO:0003857; GO:0008692; GO:0051287; GO:0005737; GO:0004300; GO:0006635
Q2JB14	phnC Francci3_2156	Phosphonates import ATP-binding protein PhnC (EC 3.6.3.28)		2		GO:0005524; GO:0043190; GO:0015416
Q0ZIW0	TIC214 ycf1	Protein TIC 214 (Translocon at the inner envelope membrane of chloroplasts 214) (AtTIC214)		2759	33090	GO:0009706; GO:0016021; GO:0015031
A8G7M7	atpG Spro_0007	ATP synthase gamma chain (ATP synthase F1 sector gamma subunit) (F-ATPase gamma subunit)		2		GO:0005524; GO:0005886; GO:0042777; GO:0046933; GO:0045261; GO:0046961
Q6D3S2	rlmC rumB ECA2672	23S rRNA (uracil(747)-C(5))-methyltransferase RlmC (EC 2.1.1.189) (23S rRNA(m5U747)-methyltransferase)		2		GO:0051539; GO:0005506; GO:0070041
C6DEQ3	rlmC rumB PC1_1697	23S rRNA (uracil(747)-C(5))-methyltransferase RlmC (EC 2.1.1.189) (23S rRNA(m5U747)-methyltransferase)		2		GO:0051539; GO:0005506; GO:0070041
Q9F7D4	galE YPO1139 y3043 YP_1020	UDP-glucose 4-epimerase (EC 5.1.3.2) (Galactowaldenase) (UDP-galactose 4-epimerase)	PATHWAY: Carbohydrate metabolism; galactose metabolism.	2		GO:0003978; GO:0006012
A0AKM3	glmM lwe2137	Phosphoglucosamine mutase (EC 5.4.2.10)		2		GO:0005975; GO:0000287; GO:0008966
C6DKX3	mgsA PC1_2543	Methylglyoxal synthase (MGS) (EC 4.2.3.3)		2		GO:0019242; GO:0008929
C6DGW9	PC1_1977	UPF0225 protein PC1_1977		2
Q0WU02	MTP10 At1g16310 F3O9.11	Metal tolerance protein 10 (AtMTP10)		2759	33090	GO:0008324; GO:0016021; GO:0005774
Q6D9I5	lexA ECA0630	LexA repressor (EC 3.4.21.88)		2		GO:0003677; GO:0006281; GO:0006260; GO:0009432; GO:0045892; GO:0004252; GO:0006351
Q6D1Z0	hemL ECA3307	Glutamate-1-semialdehyde 2,1-aminomutase (GSA) (EC 5.4.3.8) (Glutamate-1-semialdehyde aminotransferase) (GSA-AT)	PATHWAY: Porphyrin-containing compound metabolism; protoporphyrin-IX biosynthesis; 5-aminolevulinate from L-glutamyl-tRNA(Glu): step 2/2. {ECO:0000255|HAMAP-Rule:MF_00375}.	2		GO:0005737; GO:0042286; GO:0006782; GO:0030170; GO:0008483
Q0WRJ7	FKBP20-2 At3g60370 T8B10.30	Peptidyl-prolyl cis-trans isomerase FKBP20-2, chloroplastic (PPIase FKBP20-2) (EC 5.2.1.8) (FK506-binding protein 20-2) (AtFKBP20-2) (Immunophilin FKBP20-2) (Rotamase)		2759	33090	GO:0009507; GO:0009543; GO:0055114; GO:0016491; GO:0003755; GO:0010207; GO:0006457; GO:0000413; GO:0009579; GO:0031977
A1JI37	sthA udhA YE0134	Soluble pyridine nucleotide transhydrogenase (STH) (EC 1.6.1.1) (NAD(P)(+) transhydrogenase [B-specific])		2		GO:0003957; GO:0006739; GO:0045454; GO:0005737; GO:0050660
Q6D2N1	mnmC ECA3064	tRNA 5-methylaminomethyl-2-thiouridine biosynthesis bifunctional protein MnmC (tRNA mnm(5)s(2)U biosynthesis bifunctional protein) [Includes: tRNA (mnm(5)s(2)U34)-methyltransferase (EC 2.1.1.61); FAD-dependent cmnm(5)s(2)U34 oxidoreductase (EC 1.5.-.-)]		2		GO:0005737; GO:0050660; GO:0016645; GO:0004808; GO:0002097
Q6CZV1	slyX ECA4050	Protein SlyX		2
P45705	xynA	Endo-1,4-beta-xylanase A (Xylanase A) (EC 3.2.1.8) (1,4-beta-D-xylan xylanohydrolase A)	PATHWAY: Glycan degradation; xylan degradation.	2		GO:0031176; GO:0045493
C6DGH6	bioH PC1_3924	Pimeloyl-[acyl-carrier protein] methyl ester esterase (EC 3.1.1.85) (Biotin synthesis protein BioH) (Carboxylesterase BioH)	PATHWAY: Cofactor biosynthesis; biotin biosynthesis. {ECO:0000255|HAMAP-Rule:MF_01260}.	2		GO:0009102; GO:0052689; GO:0005737
Q1C1V0	rsd YPA_3610	Regulator of sigma D		2		GO:0005737; GO:0006355; GO:0006351
P05495	ATPA	ATP synthase subunit alpha, mitochondrial		2759	33090	GO:0005524; GO:0015991; GO:0015986; GO:0005743; GO:0046933; GO:0045261; GO:0046961
B1JHI2	plsX YPK_1683	Phosphate acyltransferase (EC 2.3.1.n2) (Acyl-ACP phosphotransacylase) (Acyl-[acyl-carrier-protein]--phosphate acyltransferase) (Phosphate-acyl-ACP acyltransferase)	PATHWAY: Lipid metabolism; phospholipid metabolism. {ECO:0000255|HAMAP-Rule:MF_00019}.	2		GO:0005737; GO:0006633; GO:0016616; GO:0008654; GO:0016747
Q54277	dfrD	Dihydrofolate reductase (EC 1.5.1.3)	PATHWAY: Cofactor biosynthesis; tetrahydrofolate biosynthesis; 5,6,7,8-tetrahydrofolate from 7,8-dihydrofolate: step 1/1.	2		GO:0050661; GO:0004146; GO:0006545; GO:0009165; GO:0006730; GO:0046677; GO:0031427; GO:0046654
Q39YE5	cobD Gmet_0486	Cobalamin biosynthesis protein CobD	PATHWAY: Cofactor biosynthesis; adenosylcobalamin biosynthesis. {ECO:0000255|HAMAP-Rule:MF_00024}.	2		GO:0009236; GO:0015420; GO:0016021; GO:0005886; GO:0048472
Q6DAT0	gpsA ECA0173	Glycerol-3-phosphate dehydrogenase [NAD(P)+] (EC 1.1.1.94) (NAD(P)H-dependent glycerol-3-phosphate dehydrogenase)	PATHWAY: Membrane lipid metabolism; glycerophospholipid metabolism. {ECO:0000255|HAMAP-Rule:MF_00394}.	2		GO:0051287; GO:0005975; GO:0046167; GO:0046168; GO:0047952; GO:0004367; GO:0036439; GO:0009331; GO:0006650; GO:0008654
Q6DB87	rbsA ECA0011	Ribose import ATP-binding protein RbsA (EC 3.6.3.17)		2		GO:0005524; GO:0043190; GO:0015591; GO:0015407
Q1CC21	malK YPA_0032	Maltose/maltodextrin import ATP-binding protein MalK (EC 3.6.3.19)		2		GO:0005524; GO:0043190; GO:0015609; GO:0015423
C6D9P9	ribB PC1_0781	3,4-dihydroxy-2-butanone 4-phosphate synthase (DHBP synthase) (EC 4.1.99.12)	PATHWAY: Cofactor biosynthesis; riboflavin biosynthesis; 2-hydroxy-3-oxobutyl phosphate from D-ribulose 5-phosphate: step 1/1. {ECO:0000255|HAMAP-Rule:MF_00180}.	2		GO:0008686; GO:0000287; GO:0030145; GO:0009231
P37728	kdgR	Pectin degradation repressor protein KdgR		2		GO:0003677; GO:0006355; GO:0006351
Q6D4A2	ruvB ECA2491	Holliday junction ATP-dependent DNA helicase RuvB (EC 3.6.4.12)		2		GO:0005524; GO:0003677; GO:0006310; GO:0006281; GO:0009432; GO:0009378
C6DF09	dnaJ PC1_3658	Chaperone protein DnaJ		2		GO:0005524; GO:0006260; GO:0005737; GO:0006457; GO:0009408; GO:0008270
O07592	yhdW BSU09620	Putative glycerophosphoryl diester phosphodiesterase YhdW (Glycerophosphodiester phosphodiesterase) (EC 3.1.4.46)		2		GO:0006071; GO:0008889; GO:0006629; GO:0046872
C6DHY1	prfA PC1_2114	Peptide chain release factor 1 (RF-1)		2		GO:0005737; GO:0016149
Q8ZJ10	alr1 alr YPO0321 y0578 YP_0476	Alanine racemase 1 (EC 5.1.1.1)	PATHWAY: Amino-acid biosynthesis; D-alanine biosynthesis; D-alanine from L-alanine: step 1/1. {ECO:0000255|HAMAP-Rule:MF_01201}.	2		GO:0030632; GO:0008784; GO:0030170
Q8ZD12	YPO2781 y1614 YP_2383	Uncharacterized Nudix hydrolase YPO2781/y1614/YP_2383 (EC 3.6.-.-)		2		GO:0016817; GO:0046872
Q93WV4	WRKY71 At1g29860 F1N18.10	Probable WRKY transcription factor 71 (WRKY DNA-binding protein 71)		2759	33090	GO:0005634; GO:0043565; GO:0003700; GO:0006351
A8GJ50	mltC Spro_4045	Membrane-bound lytic murein transglycosylase C (EC 4.2.2.n1) (Murein lyase C)		2		GO:0016837; GO:0009279; GO:0016998; GO:0071555; GO:0016798; GO:0008933; GO:0000270
Q6D990	deoB ECA0729	Phosphopentomutase (EC 5.4.2.7) (Phosphodeoxyribomutase)	PATHWAY: Metabolic intermediate biosynthesis; 5-phospho-alpha-D-ribose 1-diphosphate biosynthesis; 5-phospho-alpha-D-ribose 1-diphosphate from D-ribose 5-phosphate (route II): step 1/3. {ECO:0000255|HAMAP-Rule:MF_00740}.	2		GO:0006015; GO:0043094; GO:0005737; GO:0009264; GO:0000287; GO:0030145; GO:0008973
P13081	ble	Bleomycin resistance protein (BRP) (CL990 resistance protein)		2		GO:0008144; GO:0046677
B8H6Q1	dnaK Achl_3621	Chaperone protein DnaK (HSP70) (Heat shock 70 kDa protein) (Heat shock protein 70)		2		GO:0005524; GO:0006457
C6DE12	rplI PC1_3432	50S ribosomal protein L9		2		GO:0019843; GO:0005840; GO:0003735; GO:0006412
Q6DB60	gmk ECA0040	Guanylate kinase (EC 2.7.4.8) (GMP kinase)		2		GO:0005524; GO:0005737; GO:0004385
Q6D0B1	ECA3888	UPF0246 protein ECA3888		2
Q38X65	asnS LCA_0914	Asparagine--tRNA ligase (EC 6.1.1.22) (Asparaginyl-tRNA synthetase) (AsnRS)		2		GO:0005524; GO:0004816; GO:0006421; GO:0005737; GO:0003676
C0Z7Z5	nrdR BBR47_14110	Transcriptional repressor NrdR		2		GO:0005524; GO:0003677; GO:0045892; GO:0006351; GO:0008270
Q6D624	sufE ECA1864	Cysteine desulfuration protein SufE	PATHWAY: Cofactor biosynthesis; iron-sulfur cluster biosynthesis. {ECO:0000255|HAMAP-Rule:MF_01832}.	2		GO:0005737; GO:0016226; GO:0006790
P0CC61	ndhB2	NAD(P)H-quinone oxidoreductase subunit 2 B, chloroplastic (EC 1.6.5.-) (NAD(P)H dehydrogenase, subunit 2 B) (NADH-plastoquinone oxidoreductase subunit 2 B)		2759	33090	GO:0042773; GO:0008137; GO:0009535; GO:0016021; GO:0019684; GO:0048038; GO:0006810
Q6D0J5	zapD ECA3803	Cell division protein ZapD (Z ring-associated protein D)		2		GO:0043093; GO:0000917; GO:0005737
A8G8T0	efp Spro_0412	Elongation factor P (EF-P)	PATHWAY: Protein biosynthesis; polypeptide chain elongation. {ECO:0000255|HAMAP-Rule:MF_00141}.	2		GO:0005737; GO:0003746
A8G928	Spro_0510	UPF0306 protein Spro_0510		2		GO:0010181; GO:0016491
A5CRB9	leuA CMM_1576	2-isopropylmalate synthase (EC 2.3.3.13) (Alpha-IPM synthase) (Alpha-isopropylmalate synthase)	PATHWAY: Amino-acid biosynthesis; L-leucine biosynthesis; L-leucine from 3-methyl-2-oxobutanoate: step 1/4. {ECO:0000255|HAMAP-Rule:MF_00572}.	2		GO:0003852; GO:0009098
Q6D7M7	lipB ECA1298	Octanoyltransferase (EC 2.3.1.181) (Lipoate-protein ligase B) (Lipoyl/octanoyl transferase) (Octanoyl-[acyl-carrier-protein]-protein N-octanoyltransferase)	PATHWAY: Protein modification; protein lipoylation via endogenous pathway; protein N(6)-(lipoyl)lysine from octanoyl-[acyl-carrier-protein]: step 1/2. {ECO:0000255|HAMAP-Rule:MF_00013}.	2		GO:0006464; GO:0005737; GO:0009107; GO:0033819; GO:0016415
B8HG97	lexA Achl_1470	LexA repressor (EC 3.4.21.88)		2		GO:0003677; GO:0006281; GO:0006260; GO:0009432; GO:0045892; GO:0004252; GO:0006351
Q9FIT8	AGD1 At5g61980 K22G18.9	ADP-ribosylation factor GTPase-activating protein AGD1 (ARF GAP AGD1) (Protein ARF-GAP DOMAIN 1) (AtAGD1)		2759	33090	GO:0005096; GO:0005768; GO:0046872; GO:0006810
A7MLM9	ESA_01050	Nucleoid-associated protein ESA_01050		2		GO:0005737; GO:0009295
A1R7K0	leuC AAur_2486	3-isopropylmalate dehydratase large subunit (EC 4.2.1.33) (Alpha-IPM isomerase) (IPMI) (Isopropylmalate isomerase)	PATHWAY: Amino-acid biosynthesis; L-leucine biosynthesis; L-leucine from 3-methyl-2-oxobutanoate: step 2/4. {ECO:0000255|HAMAP-Rule:MF_01026}.	2		GO:0003861; GO:0051539; GO:0009098; GO:0046872
Q8ZC17	YPO3213 y0973 YP_0722	UPF0345 protein YPO3213/y0973/YP_0722		2
P32685	yjbD b4023 JW3983	Uncharacterized protein YjbD		2
C6DKH1	mdh PC1_0553	Malate dehydrogenase (EC 1.1.1.37)		2		GO:0030060; GO:0005975; GO:0006108; GO:0006099
Q9C6M2	At1g25530 F2J7.5	Lysine histidine transporter-like 6		2759	33090	GO:0006865; GO:0016021; GO:0005886
B8HA33	clpX Achl_2157	ATP-dependent Clp protease ATP-binding subunit ClpX		2		GO:0005524; GO:0006457; GO:0008270
Q6D469	mdtH ECA2525	Multidrug resistance protein MdtH		2		GO:0016021; GO:0005886; GO:0055085; GO:0005215
A1JTQ2	cobQ YE2711	Cobyric acid synthase	PATHWAY: Cofactor biosynthesis; adenosylcobalamin biosynthesis. {ECO:0000255|HAMAP-Rule:MF_00028}.	2		GO:0009236; GO:0015420; GO:0006541
Q43314	GDH1 At5g18170 MRG7.13	Glutamate dehydrogenase 1 (GDH 1) (EC 1.4.1.3)		2759	33090	GO:0005524; GO:0006520; GO:0050897; GO:0005507; GO:0004353; GO:0005739; GO:0006807; GO:0009646; GO:0046686; GO:0009651; GO:0008270
A1JRY4	aroE YE3884	Shikimate dehydrogenase (NADP(+)) (SDH) (EC 1.1.1.25)	PATHWAY: Metabolic intermediate biosynthesis; chorismate biosynthesis; chorismate from D-erythrose 4-phosphate and phosphoenolpyruvate: step 4/7. {ECO:0000255|HAMAP-Rule:MF_00222}.	2		GO:0050661; GO:0009073; GO:0009423; GO:0004764; GO:0019632
P59754	rpsM EF_0231	30S ribosomal protein S13		2		GO:0019843; GO:0005840; GO:0003735; GO:0000049; GO:0006412
Q8ZRN1	metQ STM0245	D-methionine-binding lipoprotein MetQ		2		GO:0006865; GO:0005886
P59324	argD dapC YPO0170 y3954 YP_0172	Acetylornithine/succinyldiaminopimelate aminotransferase (ACOAT) (DapATase) (Succinyldiaminopimelate transferase) (EC 2.6.1.11) (EC 2.6.1.17)	PATHWAY: Amino-acid biosynthesis; L-arginine biosynthesis; N(2)-acetyl-L-ornithine from L-glutamate: step 4/4. {ECO:0000255|HAMAP-Rule:MF_01107}.; PATHWAY: Amino-acid biosynthesis; L-lysine biosynthesis via DAP pathway; LL-2,6-diaminopimelate from (S)-tetrahydrodipicolinate (succinylase route): step 2/3. {ECO:0000255|HAMAP-Rule:MF_01107}.	2		GO:0003992; GO:0006526; GO:0005829; GO:0042802; GO:0009089; GO:0030170; GO:0009016
Q03PA8	galK LVIS_1904	Galactokinase (EC 2.7.1.6) (Galactose kinase)	PATHWAY: Carbohydrate metabolism; galactose metabolism. {ECO:0000255|HAMAP-Rule:MF_00246}.	2		GO:0005524; GO:0005737; GO:0004335; GO:0006012; GO:0000287
C6DI80	argB PC1_4059	Acetylglutamate kinase (EC 2.7.2.8) (N-acetyl-L-glutamate 5-phosphotransferase) (NAG kinase) (AGK)	PATHWAY: Amino-acid biosynthesis; L-arginine biosynthesis; N(2)-acetyl-L-ornithine from L-glutamate: step 2/4. {ECO:0000255|HAMAP-Rule:MF_00082}.	2		GO:0005524; GO:0003991; GO:0006526; GO:0005737
C6DH15	PC1_2023	Electron transport complex subunit C		2		GO:0051539; GO:0009055; GO:0046872; GO:0055114; GO:0005886
Q5KYK0	iolA3 GK1951	Methylmalonate semialdehyde dehydrogenase [acylating] 3 (MMSA dehydrogenase 3) (MMSDH 3) (MSDH 3) (EC 1.2.1.27) (Malonate semialdehyde dehydrogenase [acetylating] 3) (MSA dehydrogenase 3) (EC 1.2.1.18)	PATHWAY: Polyol metabolism; myo-inositol degradation into acetyl-CoA; acetyl-CoA from myo-inositol: step 7/7. {ECO:0000255|HAMAP-Rule:MF_01670}.	2		GO:0019310; GO:0018478; GO:0004491
Q92AI9	rsgA2 lin1933	Putative ribosome biogenesis GTPase RsgA 2 (EC 3.6.1.-)		2		GO:0005525; GO:0003924; GO:0046872
Q01VN6	uxaC Acid_5330	Uronate isomerase (EC 5.3.1.12) (Glucuronate isomerase) (Uronic isomerase)	PATHWAY: Carbohydrate metabolism; pentose and glucuronate interconversion. {ECO:0000255|HAMAP-Rule:MF_00675}.	2		GO:0006064; GO:0008880
C6DG59	rplF PC1_3807	50S ribosomal protein L6		2		GO:0019843; GO:0005840; GO:0003735; GO:0006412
P0A1H7	exbB STM3159	Biopolymer transport protein ExbB		2		GO:0043213; GO:0016021; GO:0005886; GO:0008565
A1JMG0	serS YE1528	Serine--tRNA ligase (EC 6.1.1.11) (Seryl-tRNA synthetase) (SerRS) (Seryl-tRNA(Ser/Sec) synthetase)	PATHWAY: Aminoacyl-tRNA biosynthesis; selenocysteinyl-tRNA(Sec) biosynthesis; L-seryl-tRNA(Sec) from L-serine and tRNA(Sec): step 1/1. {ECO:0000255|HAMAP-Rule:MF_00176}.	2		GO:0005524; GO:0005737; GO:0016260; GO:0097056; GO:0004828; GO:0006434
Q65D04	iolE BLi04247 BL00242	Inosose dehydratase (EC 4.2.1.44) (2-keto-myo-inositol dehydratase) (2KMI dehydratase)	PATHWAY: Polyol metabolism; myo-inositol degradation into acetyl-CoA; acetyl-CoA from myo-inositol: step 2/7. {ECO:0000255|HAMAP-Rule:MF_01672}.	2		GO:0019310; GO:0030145; GO:0050114
Q6MDQ9	nuoH nuo8 pc0566	NADH-quinone oxidoreductase subunit H (EC 1.6.5.11) (NADH dehydrogenase I subunit H) (NDH-1 subunit H)		2		GO:0016021; GO:0016655; GO:0005886; GO:0048038
A1JI47	hdfR YE0145	HTH-type transcriptional regulator HdfR (H-NS-dependent flhDC regulator)		2		GO:0003677; GO:0045892; GO:0003700; GO:0006351
Q66AF8	araA YPTB2172	L-arabinose isomerase (EC 5.3.1.4)	PATHWAY: Carbohydrate degradation; L-arabinose degradation via L-ribulose; D-xylulose 5-phosphate from L-arabinose (bacterial route): step 1/3. {ECO:0000255|HAMAP-Rule:MF_00519}.	2		GO:0019569; GO:0008733; GO:0005737; GO:0030145
Q9SX20	NPF3.1 NITR At1g68570 F24J5.19	Protein NRT1/ PTR FAMILY 3.1 (AtNPF3.1)		2759	33090	GO:0016021; GO:0042128; GO:0005215
Q8RX77	NPF2.13 NRT1.7 At1g69870 T17F3.10	Protein NRT1/ PTR FAMILY 2.13 (AtNPF2.13) (Nitrate transporter 1.7)		2759	33090	GO:0016021; GO:0080054; GO:0080055; GO:0042128; GO:0015706; GO:0005886; GO:0015293
C6DJD2	dtd PC1_4217	D-aminoacyl-tRNA deacylase (EC 3.1.1.96) (D-tyrosyl-tRNA(Tyr) deacylase)		2		GO:0019478; GO:0005737; GO:0016788
Q66FY7	corA YPTB0198	Magnesium transport protein CorA		2		GO:0015087; GO:0016021; GO:0015095; GO:0015693; GO:0005886
A8AXH8	rnhB SGO_1201	Ribonuclease HII (RNase HII) (EC 3.1.26.4)		2		GO:0003723; GO:0006401; GO:0004523; GO:0005737; GO:0030145
A7FNG6	purH YpsIP31758_3843	Bifunctional purine biosynthesis protein PurH [Includes: Phosphoribosylaminoimidazolecarboxamide formyltransferase (EC 2.1.2.3) (AICAR transformylase); IMP cyclohydrolase (EC 3.5.4.10) (ATIC) (IMP synthase) (Inosinicase)]	PATHWAY: Purine metabolism; IMP biosynthesis via de novo pathway; 5-formamido-1-(5-phospho-D-ribosyl)imidazole-4-carboxamide from 5-amino-1-(5-phospho-D-ribosyl)imidazole-4-carboxamide (10-formyl THF route): step 1/1. {ECO:0000255|HAMAP-Rule:MF_00139}.; PATHWAY: Purine metabolism; IMP biosynthesis via de novo pathway; IMP from 5-formamido-1-(5-phospho-D-ribosyl)imidazole-4-carboxamide: step 1/1. …	2		GO:0006189; GO:0003937; GO:0004643
A8GLE1	coaD Spro_4838	Phosphopantetheine adenylyltransferase (EC 2.7.7.3) (Dephospho-CoA pyrophosphorylase) (Pantetheine-phosphate adenylyltransferase) (PPAT)	PATHWAY: Cofactor biosynthesis; coenzyme A biosynthesis; CoA from (R)-pantothenate: step 4/5. {ECO:0000255|HAMAP-Rule:MF_00151}.	2		GO:0005524; GO:0015937; GO:0005737; GO:0004595
Q03T54	ispE LVIS_0460	4-diphosphocytidyl-2-C-methyl-D-erythritol kinase (CMK) (EC 2.7.1.148) (4-(cytidine-5'-diphospho)-2-C-methyl-D-erythritol kinase)	PATHWAY: Isoprenoid biosynthesis; isopentenyl diphosphate biosynthesis via DXP pathway; isopentenyl diphosphate from 1-deoxy-D-xylulose 5-phosphate: step 3/6. {ECO:0000255|HAMAP-Rule:MF_00061}.	2		GO:0050515; GO:0005524; GO:0019288; GO:0016114
C0Z9C7	ilvC BBR47_16200	Ketol-acid reductoisomerase (EC 1.1.1.86) (Acetohydroxy-acid isomeroreductase) (Alpha-keto-beta-hydroxylacyl reductoisomerase)	PATHWAY: Amino-acid biosynthesis; L-isoleucine biosynthesis; L-isoleucine from 2-oxobutanoate: step 2/4. {ECO:0000255|HAMAP-Rule:MF_00435}.; PATHWAY: Amino-acid biosynthesis; L-valine biosynthesis; L-valine from pyruvate: step 2/4. {ECO:0000255|HAMAP-Rule:MF_00435}.	2		GO:0009097; GO:0004455; GO:0009099
A0JZ68	rpsE Arth_2959	30S ribosomal protein S5		2		GO:0019843; GO:0015935; GO:0003735; GO:0006412
Q664Q8	slyX YPTB3711	Protein SlyX		2
Q6D958	rlmF ECA0761	Ribosomal RNA large subunit methyltransferase F (EC 2.1.1.181) (23S rRNA mA1618 methyltransferase) (rRNA adenine N-6-methyltransferase)		2		GO:0052907; GO:0005737
Q6D8S6	zipA ECA0896	Cell division protein ZipA		2		GO:0043093; GO:0000917; GO:0032153; GO:0005887
Q6D4H8	nadE ECA2412	NH(3)-dependent NAD(+) synthetase (EC 6.3.1.5)	PATHWAY: Cofactor biosynthesis; NAD(+) biosynthesis; NAD(+) from deamido-NAD(+) (ammonia route): step 1/1. {ECO:0000255|HAMAP-Rule:MF_00193}.	2		GO:0005524; GO:0009435; GO:0003952; GO:0008795
C6DC08	PC1_3079	tRNA1(Val) (adenine(37)-N6)-methyltransferase (EC 2.1.1.223) (tRNA m6A37 methyltransferase)		2		GO:0005737; GO:0003676; GO:0016430
C6DJB7	uspB PC1_4202	Universal stress protein B		2		GO:0016021; GO:0005886; GO:0006950
P67660	yhaJ b3105 JW3076	Uncharacterized HTH-type transcriptional regulator YhaJ		2		GO:0003677; GO:0003700; GO:0006351
A8GBY8	mqo Spro_1524	Probable malate:quinone oxidoreductase (EC 1.1.5.4) (MQO) (Malate dehydrogenase [quinone])	PATHWAY: Carbohydrate metabolism; tricarboxylic acid cycle; oxaloacetate from (S)-malate (quinone route): step 1/1. {ECO:0000255|HAMAP-Rule:MF_00212}.	2		GO:0052589; GO:0008924; GO:0006099
Q9LQN6	PLL5 At1g07630 F24B9.25 F24B9.31	Probable protein phosphatase 2C 4 (AtPP2C04) (EC 3.1.3.16) (Protein POLTERGEIST-LIKE 5) (Protein phosphatase 2C PLL5) (PP2C PLL5)		2759	33090	GO:0048366; GO:0046872; GO:0005634; GO:0005886; GO:0004722
Q6DAD4	diaA ECA0320	DnaA initiator-associating protein DiaA		2		GO:0006260; GO:0030246; GO:0005975
Q6D4N0	fadR ECA2360	Fatty acid metabolism regulator protein		2		GO:0003677; GO:0005737; GO:0006631; GO:0000062; GO:0019217; GO:0003700; GO:0006351
Q837X8	EF_0697	UPF0374 protein EF_0697		2
Q03684	BIP4	Luminal-binding protein 4 (BiP 4) (78 kDa glucose-regulated protein homolog 4) (GRP-78-4)		2759	33090	GO:0005524; GO:0005788
Q6D8I6	thyA ECA0988	Thymidylate synthase (TS) (TSase) (EC 2.1.1.45)	PATHWAY: Pyrimidine metabolism; dTTP biosynthesis. {ECO:0000255|HAMAP-Rule:MF_00008}.	2		GO:0005737; GO:0006231; GO:0006235; GO:0004799
Q9LSW9	ATL16 At5g43420 MWF20.13	RING-H2 finger protein ATL16	PATHWAY: Protein modification; protein ubiquitination.	2759	33090	GO:0016021; GO:0016567; GO:0008270
Q9SIC9	At2g31400 T28P16.11	Pentatricopeptide repeat-containing protein At2g31400, chloroplastic		2759	33090	GO:0003677; GO:0009507; GO:0010019; GO:0031930
Q56887	flhA	Flagellar biosynthesis protein FlhA		2		GO:0044780; GO:0016021; GO:0005886; GO:0009306
P08997	aceB mas b4014 JW3974	Malate synthase A (MSA) (EC 2.3.3.9)	PATHWAY: Carbohydrate metabolism; glyoxylate cycle; (S)-malate from isocitrate: step 2/2.	2		GO:0005737; GO:0006097; GO:0004474; GO:0006099
P0C1A4	pelE	Pectate lyase E (EC 4.2.2.2)	PATHWAY: Glycan metabolism; pectin degradation; 2-dehydro-3-deoxy-D-gluconate from pectin: step 2/5.	2		GO:0005576; GO:0046872; GO:0030570; GO:0045490
Q5WES5	rpmA ABC2600	50S ribosomal protein L27		2		GO:0005840; GO:0003735; GO:0006412
C0ZW79	glmM RER_19060	Phosphoglucosamine mutase (EC 5.4.2.10)		2		GO:0005975; GO:0000287; GO:0008966
Q9ZUT8	ABCG33 PDR5 At2g37280 F3G5.7	ABC transporter G family member 33 (ABC transporter ABCG.33) (AtABCG33) (Pleiotropic drug resistance protein 5)		2759	33090	GO:0005524; GO:0042626; GO:0006855; GO:0016021; GO:0005886
A4T1E2	Mflv_5194	UPF0317 protein Mflv_5194		2
Q9LHZ7	CSLD2 Os06g0111800 LOC_Os06g02180 OsJ_019064 P0029D06.17	Cellulose synthase-like protein D2 (EC 2.4.1.-) (OsCslD2)		2759	33090	GO:0000139; GO:0071555; GO:0030244; GO:0016760; GO:0016021
P0A1Z7	bfd STY4354 t4061	Bacterioferritin-associated ferredoxin		2		GO:0051537; GO:0046872; GO:0055114
Q8FAG0	ppa c5323	Inorganic pyrophosphatase (EC 3.6.1.1) (Pyrophosphate phospho-hydrolase) (PPase)		2		GO:0005737; GO:0004427; GO:0000287; GO:0006796
A1JSS6	dctA YE4067	C4-dicarboxylate transport protein		2		GO:0016021; GO:0005886; GO:0017153
B7M0T7	nanA ECIAI1_3367	N-acetylneuraminate lyase (NAL) (Neu5Ac lyase) (EC 4.1.3.3) (N-acetylneuraminate pyruvate-lyase) (N-acetylneuraminic acid aldolase) (Sialate lyase) (Sialic acid aldolase) (Sialic acid lyase)	PATHWAY: Amino-sugar metabolism; N-acetylneuraminate degradation; D-fructose 6-phosphate from N-acetylneuraminate: step 1/5. {ECO:0000255|HAMAP-Rule:MF_01237}.	2		GO:0019262; GO:0008747; GO:0005975; GO:0005737
Q034G9	LSEI_2684	6-phospho-alpha-glucosidase 2 (EC 3.2.1.122)		2		GO:0005975; GO:0050081; GO:0046872; GO:0016616
O32449	pip	Proline iminopeptidase (PIP) (EC 3.4.11.5) (Prolyl aminopeptidase) (PAP)		2		GO:0004177; GO:0005737
A8GLC2	gpmI Spro_4819	2,3-bisphosphoglycerate-independent phosphoglycerate mutase (BPG-independent PGAM) (Phosphoglyceromutase) (iPGM) (EC 5.4.2.12)	PATHWAY: Carbohydrate degradation; glycolysis; pyruvate from D-glyceraldehyde 3-phosphate: step 3/5. {ECO:0000255|HAMAP-Rule:MF_01038}.	2		GO:0046537; GO:0005737; GO:0006007; GO:0006096; GO:0030145
A8GIF9	rlmM Spro_3803	Ribosomal RNA large subunit methyltransferase M (EC 2.1.1.186) (23S rRNA (cytidine2498-2'-O)-methyltransferase) (23S rRNA 2'-O-ribose methyltransferase RlmM)		2		GO:0008757; GO:0005737; GO:0006364
Q8NT57	Cgl0453 cg0536	Probable 5-dehydro-4-deoxyglucarate dehydratase (EC 4.2.1.41) (5-keto-4-deoxy-glucarate dehydratase) (KDGDH)	PATHWAY: Carbohydrate acid metabolism; D-glucarate degradation; 2,5-dioxopentanoate from D-glucarate: step 2/2. {ECO:0000255|HAMAP-Rule:MF_00694}.	2		GO:0047448; GO:0042838
A8G8W7	rplI Spro_0449	50S ribosomal protein L9		2		GO:0019843; GO:0005840; GO:0003735; GO:0006412
C6DKG9	tsaD gcp PC1_0551	tRNA N6-adenosine threonylcarbamoyltransferase (EC 2.3.1.234) (N6-L-threonylcarbamoyladenine synthase) (t(6)A synthase) (t(6)A37 threonylcarbamoyladenosine biosynthesis protein TsaD) (tRNA threonylcarbamoyladenosine biosynthesis protein TsaD)		2		GO:0061711; GO:0005737; GO:0005506; GO:0004222; GO:0002949
A0JXB1	ruvB Arth_2301	Holliday junction ATP-dependent DNA helicase RuvB (EC 3.6.4.12)		2		GO:0005524; GO:0003677; GO:0006310; GO:0006281; GO:0009432; GO:0009378
P42412	iolA mmsA yxdA BSU39760 E83A	Methylmalonate semialdehyde dehydrogenase [acylating] (MMSA dehydrogenase) (MMSDH) (MSDH) (EC 1.2.1.27) (Malonate semialdehyde dehydrogenase [acetylating]) (MSA dehydrogenase) (EC 1.2.1.18)	PATHWAY: Polyol metabolism; myo-inositol degradation into acetyl-CoA; acetyl-CoA from myo-inositol: step 7/7.	2		GO:0004029; GO:0019310; GO:0018478; GO:0004491
B1X6J2	tusB ECDH10B_3518	Protein TusB (tRNA 2-thiouridine synthesizing protein B)		2		GO:0005737; GO:0002143
Q94EJ6	At4g18030 T6K21.210	Probable methyltransferase PMT14 (EC 2.1.1.-)		2759	33090	GO:0005794; GO:0000139; GO:0005768; GO:0016021; GO:0008168; GO:0009505; GO:0005802; GO:0005774
Q6D1V5	gloB ECA3342	Hydroxyacylglutathione hydrolase (EC 3.1.2.6) (Glyoxalase II) (Glx II)	PATHWAY: Secondary metabolite metabolism; methylglyoxal degradation; (R)-lactate from methylglyoxal: step 2/2. {ECO:0000255|HAMAP-Rule:MF_01374}.	2		GO:0004416; GO:0046872; GO:0019243
C5D8U1	rpsP GWCH70_1088	30S ribosomal protein S16		2		GO:0005840; GO:0003735; GO:0006412
C6DHB7	dapF PC1_3975	Diaminopimelate epimerase (DAP epimerase) (EC 5.1.1.7)	PATHWAY: Amino-acid biosynthesis; L-lysine biosynthesis via DAP pathway; DL-2,6-diaminopimelate from LL-2,6-diaminopimelate: step 1/1. {ECO:0000255|HAMAP-Rule:MF_00197}.	2		GO:0005737; GO:0008837; GO:0009089
A8GAY2	folD Spro_1168	Bifunctional protein FolD [Includes: Methylenetetrahydrofolate dehydrogenase (EC 1.5.1.5); Methenyltetrahydrofolate cyclohydrolase (EC 3.5.4.9)]	PATHWAY: One-carbon metabolism; tetrahydrofolate interconversion. {ECO:0000255|HAMAP-Rule:MF_01576}.	2		GO:0009396; GO:0000105; GO:0004477; GO:0009086; GO:0004488; GO:0006164; GO:0035999
C6DFE2	cmoB PC1_1810	tRNA U34 carboxymethyltransferase (EC 2.5.1.-)		2		GO:0016300; GO:0002098; GO:0016765
Q4L978	crtP SH0488	Diapolycopene oxygenase (EC 1.14.99.44) (4,4'-diaponeurosporene oxidase)	PATHWAY: Carotenoid biosynthesis; staphyloxanthin biosynthesis; staphyloxanthin from farnesyl diphosphate: step 3/5.	2		GO:0016117; GO:0016491
Q6DAY3	lldD ECA0119	L-lactate dehydrogenase (EC 1.1.-.-)		2		GO:0010181; GO:0004457; GO:0019516; GO:0005886
Q2QD43	ndhF	NAD(P)H-quinone oxidoreductase subunit 5, chloroplastic (EC 1.6.5.-) (NAD(P)H dehydrogenase subunit 5) (NADH-plastoquinone oxidoreductase subunit 5)		2759	33090	GO:0042773; GO:0008137; GO:0009535; GO:0016021; GO:0048038; GO:0006810
O81916	At1g02270 T6A9_9 T7I23.22	Uncharacterized calcium-binding protein At1g02270		2759	33090	GO:0005509; GO:0016021; GO:0005634; GO:0009409
P14090	cenC Celf_1537	Endoglucanase C (EC 3.2.1.4) (Cellulase C) (Endo-1,4-beta-glucanase C)		2		GO:0008810; GO:0030245
Q8D1Q8	kdsD YPO3577 y0149 YP_3832	Arabinose 5-phosphate isomerase KdsD (API) (L-API) (EC 5.3.1.13)	PATHWAY: Carbohydrate biosynthesis; 3-deoxy-D-manno-octulosonate biosynthesis; 3-deoxy-D-manno-octulosonate from D-ribulose 5-phosphate: step 1/3.; PATHWAY: Bacterial outer membrane biogenesis; lipopolysaccharide biosynthesis.	2		GO:0019146; GO:0030246; GO:0009103; GO:0046872
B8HAY9	atpD Achl_2338	ATP synthase subunit beta (EC 3.6.3.14) (ATP synthase F1 sector subunit beta) (F-ATPase subunit beta)		2		GO:0005524; GO:0015991; GO:0005886; GO:0042777; GO:0046933; GO:0045261
B2K2P2	obg YPTS_0497	GTPase Obg (EC 3.6.5.-) (GTP-binding protein Obg)		2		GO:0005525; GO:0003924; GO:0005737; GO:0000287; GO:0042254
Q1AZ25	ade Rxyl_0377	Adenine deaminase (Adenase) (Adenine aminase) (EC 3.5.4.2)		2		GO:0006146; GO:0000034
A8GCC2	Spro_1658	UPF0145 protein Spro_1658		2
C6DKR8	nagZ PC1_2488	Beta-hexosaminidase (EC 3.2.1.52) (Beta-N-acetylhexosaminidase) (N-acetyl-beta-glucosaminidase)	PATHWAY: Cell wall biogenesis; peptidoglycan recycling. {ECO:0000255|HAMAP-Rule:MF_00364}.	2		GO:0004563; GO:0005975; GO:0007049; GO:0051301; GO:0071555; GO:0005737; GO:0009252; GO:0009254; GO:0008360
Q47S98	gpsA Tfu_0631	Glycerol-3-phosphate dehydrogenase [NAD(P)+] (EC 1.1.1.94) (NAD(P)H-dependent glycerol-3-phosphate dehydrogenase)	PATHWAY: Membrane lipid metabolism; glycerophospholipid metabolism. {ECO:0000255|HAMAP-Rule:MF_00394}.	2		GO:0051287; GO:0005975; GO:0046167; GO:0046168; GO:0047952; GO:0004367; GO:0036439; GO:0009331; GO:0006650; GO:0008654
Q36632	psbH	Photosystem II reaction center protein H (PSII-H) (Photosystem II 10 kDa phosphoprotein)		2759	33090	GO:0009535; GO:0016021; GO:0042301; GO:0015979; GO:0009523; GO:0050821
Q6D092	argP iciA ECA3907	HTH-type transcriptional regulator ArgP		2		GO:0003677; GO:0003700; GO:0006351
C6DBJ2	iscR PC1_3032	HTH-type transcriptional regulator IscR		2		GO:0051537; GO:0003690; GO:0005506; GO:0003700; GO:0006351
P42793	RPL5 AtMg00210	60S ribosomal protein L5, mitochondrial		2759	33090	GO:0005739; GO:0005840; GO:0003735; GO:0006412
Q6D0F8	sgrR ECA3841	HTH-type transcriptional regulator SgrR		2		GO:0003677; GO:0045892; GO:0045893; GO:0006351
Q9WZ23	leuA TM_0553	2-isopropylmalate synthase (EC 2.3.3.13) (Alpha-IPM synthase) (Alpha-isopropylmalate synthase)	PATHWAY: Amino-acid biosynthesis; L-leucine biosynthesis; L-leucine from 3-methyl-2-oxobutanoate: step 1/4.	2		GO:0003852; GO:0009098
A1R383	cysS AAur_0901	Cysteine--tRNA ligase (EC 6.1.1.16) (Cysteinyl-tRNA synthetase) (CysRS)		2		GO:0005524; GO:0004817; GO:0006423; GO:0005737; GO:0008270
A8G9S8	murC Spro_0762	UDP-N-acetylmuramate--L-alanine ligase (EC 6.3.2.8) (UDP-N-acetylmuramoyl-L-alanine synthetase)	PATHWAY: Cell wall biogenesis; peptidoglycan biosynthesis. {ECO:0000255|HAMAP-Rule:MF_00046}.	2		GO:0005524; GO:0008763; GO:0007049; GO:0051301; GO:0071555; GO:0005737; GO:0009252; GO:0008360
A1JQQ3	dsbB YE2285	Disulfide bond formation protein B (Disulfide oxidoreductase)		2		GO:0009055; GO:0016021; GO:0005886; GO:0015035
Q038M5	infB LSEI_1573	Translation initiation factor IF-2		2		GO:0005525; GO:0003924; GO:0005737; GO:0003743
Q9KA16	rplS BH2478	50S ribosomal protein L19		2		GO:0005840; GO:0003735; GO:0006412
B1A926	rpoC1	DNA-directed RNA polymerase subunit beta' (EC 2.7.7.6) (PEP) (Plastid-encoded RNA polymerase subunit beta') (RNA polymerase subunit beta')		2759	33090	GO:0003677; GO:0003899; GO:0009507; GO:0006351
Q9LJH5	GLO4 At3g14130 MAG2.2	Peroxisomal (S)-2-hydroxy-acid oxidase GLO4 (EC 1.1.3.15) (Glycolate oxidase 4) (AtGLO4) (GOX 4) (Short chain alpha-hydroxy acid oxidase GLO4)	PATHWAY: Photosynthesis; photorespiration; glycine from 2-phosphoglycolate: step 2/3.	2759	33090	GO:0010181; GO:0042742; GO:0050665; GO:0052853; GO:0052854; GO:0009854; GO:0005777; GO:0052852
P46353	drm yqkN BSU23500	Phosphopentomutase (EC 5.4.2.7) (Phosphodeoxyribomutase)	PATHWAY: Metabolic intermediate biosynthesis; 5-phospho-alpha-D-ribose 1-diphosphate biosynthesis; 5-phospho-alpha-D-ribose 1-diphosphate from D-ribose 5-phosphate (route II): step 1/3.	2		GO:0006015; GO:0043094; GO:0005829; GO:0009264; GO:0000287; GO:0030145; GO:0008973
Q7CIS2	purR YPO2387 y1950 YP_2173	HTH-type transcriptional repressor PurR (Pur regulon repressor) (Purine nucleotide synthesis repressor)	PATHWAY: Purine metabolism; purine nucleotide biosynthesis [regulation].	2		GO:0003677; GO:0045892; GO:0006164; GO:0003700; GO:0006351
P0A912	pal excC b0741 JW0731	Peptidoglycan-associated lipoprotein		2		GO:0051301; GO:0032153; GO:0009279; GO:0016021; GO:0031246
Q6D263	hscA ECA3233	Chaperone protein HscA (Hsc66)		2		GO:0005524; GO:0016887; GO:0016226; GO:0006457
Q1C0A2	pstB2 YPA_4159	Phosphate import ATP-binding protein PstB 2 (EC 3.6.3.27) (ABC phosphate transporter 2) (Phosphate-transporting ATPase 2)		2		GO:0005524; GO:0043190; GO:0005315; GO:0015415
A0JZ51	rpsM Arth_2942	30S ribosomal protein S13		2		GO:0019843; GO:0005840; GO:0003735; GO:0000049; GO:0006412
B2A157	tig Nther_1101	Trigger factor (TF) (EC 5.2.1.8) (PPIase)		2		GO:0007049; GO:0051301; GO:0005737; GO:0003755; GO:0006457; GO:0015031
Q2NVZ0	dnaJ SG0410	Chaperone protein DnaJ		2		GO:0005524; GO:0006260; GO:0005737; GO:0006457; GO:0009408; GO:0008270
Q6D138	rplI ECA3610	50S ribosomal protein L9		2		GO:0019843; GO:0005840; GO:0003735; GO:0006412
B1HMX5	rplV Bsph_4609	50S ribosomal protein L22		2		GO:0015934; GO:0019843; GO:0003735; GO:0006412
C5CC50	rplE Mlut_17040	50S ribosomal protein L5		2		GO:0019843; GO:0005840; GO:0003735; GO:0000049; GO:0006412
A0JX57	leuS Arth_2247	Leucine--tRNA ligase (EC 6.1.1.4) (Leucyl-tRNA synthetase) (LeuRS)		2		GO:0005524; GO:0002161; GO:0005737; GO:0004823; GO:0006429
C6D970	smpB PC1_0724	SsrA-binding protein (Small protein B)		2		GO:0003723; GO:0005737; GO:0070929
Q6D3R5	rimK ECA2679	Probable alpha-L-glutamate ligase (EC 6.3.2.-)		2		GO:0005524; GO:0016881; GO:0006464; GO:0000287; GO:0030145; GO:0006412
A9WLN5	upp RSal33209_0058	Uracil phosphoribosyltransferase (EC 2.4.2.9) (UMP pyrophosphorylase) (UPRTase)	PATHWAY: Pyrimidine metabolism; UMP biosynthesis via salvage pathway; UMP from uracil: step 1/1. {ECO:0000255|HAMAP-Rule:MF_01218}.	2		GO:0005525; GO:0044206; GO:0000287; GO:0004845; GO:0006223
Q9Z528	truB SCO5709 SC9F2.07c	tRNA pseudouridine synthase B (EC 5.4.99.25) (tRNA pseudouridine(55) synthase) (Psi55 synthase) (tRNA pseudouridylate synthase) (tRNA-uridine isomerase)		2		GO:0003723; GO:1990481; GO:0009982; GO:0006400; GO:0031119
C6DGV8	msrB PC1_1966	Peptide methionine sulfoxide reductase MsrB (EC 1.8.4.12) (Peptide-methionine (R)-S-oxide reductase)		2		GO:0033743; GO:0030091; GO:0006979; GO:0008270
A9WSR2	rpsK RSal33209_2118	30S ribosomal protein S11		2		GO:0019843; GO:0005840; GO:0003735; GO:0006412
P94489	xynB BSU17580	Beta-xylosidase (EC 3.2.1.37) (1,4-beta-D-xylan xylohydrolase) (Xylan 1,4-beta-xylosidase)		2		GO:0005886; GO:0009044; GO:0045493
A4WBH9	mntP Ent638_2390	Putative manganese efflux pump MntP		2		GO:0016021; GO:0005384; GO:0005886
A1JJQ1	hemL YE0734	Glutamate-1-semialdehyde 2,1-aminomutase (GSA) (EC 5.4.3.8) (Glutamate-1-semialdehyde aminotransferase) (GSA-AT)	PATHWAY: Porphyrin-containing compound metabolism; protoporphyrin-IX biosynthesis; 5-aminolevulinate from L-glutamyl-tRNA(Glu): step 2/2. {ECO:0000255|HAMAP-Rule:MF_00375}.	2		GO:0005737; GO:0042286; GO:0006782; GO:0030170; GO:0008483
Q9LJR6	PCMP-E96 At3g25060 K3G3.8	Putative pentatricopeptide repeat-containing protein At3g25060, mitochondrial		2759	33090	GO:0005739
O53021	rotA ppiA Dda3937_04190	Peptidyl-prolyl cis-trans isomerase A (PPIase A) (EC 5.2.1.8) (Cyclophilin A) (Rotamase A)		2		GO:0003755; GO:0042597; GO:0006457
P0AEQ5	glnH Z1033 ECs0889	Glutamine-binding periplasmic protein (GlnBP)		2		GO:0006865; GO:0004970; GO:0016020; GO:0042597
A1JNE0	zntB YE2107	Zinc transport protein ZntB		2		GO:0016021; GO:0005886; GO:0005385
A6T4P4	zapD KPN78578_01040 KPN_00105	Cell division protein ZapD (Z ring-associated protein D)		2		GO:0043093; GO:0000917; GO:0005737
A9WL08	tsf RSal33209_0528	Elongation factor Ts (EF-Ts)		2		GO:0005737; GO:0003746
C6DCC8	nei PC1_1230	Endonuclease 8 (DNA glycosylase/AP lyase Nei) (EC 3.2.2.-) (EC 4.2.99.18) (DNA-(apurinic or apyrimidinic site) lyase Nei) (Endonuclease VIII)		2		GO:0006284; GO:0003684; GO:0006289; GO:0000703; GO:0008270
Q6NLS8	At5g19830 T29J13.250	Peptidyl-tRNA hydrolase, mitochondrial (EC 3.1.1.29) (M-PTH) (Mitochondrial CRS2-like protein) (Mitochondrial RNA splicing factor)		2759	33090	GO:0008380; GO:0004045; GO:0030529; GO:0006397; GO:0005739
C5CC63	rpsJ Mlut_17170	30S ribosomal protein S10		2		GO:0005840; GO:0003735; GO:0000049; GO:0006412
C6DFS2	rplQ PC1_3796	50S ribosomal protein L17		2		GO:0005840; GO:0003735; GO:0006412
Q9K895	pheS BH3111	Phenylalanine--tRNA ligase alpha subunit (EC 6.1.1.20) (Phenylalanyl-tRNA synthetase alpha subunit) (PheRS)		2		GO:0005524; GO:0005737; GO:0000287; GO:0004826; GO:0006432; GO:0000049
A8GAV3	adk Spro_1139	Adenylate kinase (AK) (EC 2.7.4.3) (ATP-AMP transphosphorylase) (ATP:AMP phosphotransferase) (Adenylate monophosphate kinase)	PATHWAY: Purine metabolism; AMP biosynthesis via salvage pathway; AMP from ADP: step 1/1. {ECO:0000255|HAMAP-Rule:MF_00235}.	2		GO:0044209; GO:0005524; GO:0004017; GO:0005737
A7FGD3	glk YpsIP31758_1332	Glucokinase (EC 2.7.1.2) (Glucose kinase)		2		GO:0005524; GO:0005737; GO:0004340; GO:0006096
Q839D8	rplQ EF_0234	50S ribosomal protein L17		2		GO:0005840; GO:0003735; GO:0006412
C5D4A2	gcvT GWCH70_2361	Aminomethyltransferase (EC 2.1.2.10) (Glycine cleavage system T protein)		2		GO:0004047; GO:0019464; GO:0008483
Q6D1T4	gshA ECA3363	Glutamate--cysteine ligase (EC 6.3.2.2) (Gamma-ECS) (GCS) (Gamma-glutamylcysteine synthetase)	PATHWAY: Sulfur metabolism; glutathione biosynthesis; glutathione from L-cysteine and L-glutamate: step 1/2. {ECO:0000255|HAMAP-Rule:MF_00578}.	2		GO:0005524; GO:0004357; GO:0006750
Q6D882	uxuA ECA1093	Mannonate dehydratase (EC 4.2.1.8) (D-mannonate hydro-lyase)	PATHWAY: Carbohydrate metabolism; pentose and glucuronate interconversion. {ECO:0000255|HAMAP-Rule:MF_00106}.	2		GO:0006064; GO:0008927
Q9K6A4	BH3825	Putative heme-dependent peroxidase BH3825 (EC 1.11.1.-) (UPF0447 protein BH3825)		2		GO:0020037; GO:0046872; GO:0004601
Q7VM19	gloB HD_1197	Hydroxyacylglutathione hydrolase (EC 3.1.2.6) (Glyoxalase II) (Glx II)	PATHWAY: Secondary metabolite metabolism; methylglyoxal degradation; (R)-lactate from methylglyoxal: step 2/2. {ECO:0000255|HAMAP-Rule:MF_01374}.	2		GO:0004416; GO:0046872; GO:0019243
Q6DB52	uspB ECA0049	Universal stress protein B		2		GO:0016021; GO:0005886; GO:0006950
A3DK68	cobS Cthe_3152	Adenosylcobinamide-GDP ribazoletransferase (EC 2.7.8.26) (Cobalamin synthase) (Cobalamin-5'-phosphate synthase)	PATHWAY: Cofactor biosynthesis; adenosylcobalamin biosynthesis; adenosylcobalamin from cob(II)yrinate a,c-diamide: step 7/7. {ECO:0000255|HAMAP-Rule:MF_00719}.	2		GO:0051073; GO:0008818; GO:0009236; GO:0016021; GO:0005886
A8GKH9	rpmD Spro_4526	50S ribosomal protein L30		2		GO:0015934; GO:0003735; GO:0006412
C6DHS7	rsd PC1_0217	Regulator of sigma D		2		GO:0005737; GO:0006355; GO:0006351
P68207	yjbJ Z5644 ECs5028	UPF0337 protein YjbJ		2
A8G961	pyrB Spro_0545	Aspartate carbamoyltransferase (EC 2.1.3.2) (Aspartate transcarbamylase) (ATCase)	PATHWAY: Pyrimidine metabolism; UMP biosynthesis via de novo pathway; (S)-dihydroorotate from bicarbonate: step 2/3. {ECO:0000255|HAMAP-Rule:MF_00001}.	2		GO:0044205; GO:0006207; GO:0016597; GO:0004070; GO:0006520
Q9ZUU3	At2g37230 F3G5.2	Pentatricopeptide repeat-containing protein At2g37230		2759	33090	GO:0009534; GO:0009535
A0JV91	mraY Arth_1567	Phospho-N-acetylmuramoyl-pentapeptide-transferase (EC 2.7.8.13) (UDP-MurNAc-pentapeptide phosphotransferase)	PATHWAY: Cell wall biogenesis; peptidoglycan biosynthesis. {ECO:0000255|HAMAP-Rule:MF_00038}.	2		GO:0051992; GO:0007049; GO:0051301; GO:0071555; GO:0016021; GO:0009252; GO:0008963; GO:0005886; GO:0008360
B1YGW0	rplN Exig_0106	50S ribosomal protein L14		2		GO:0015934; GO:0019843; GO:0003735; GO:0006412
Q9LVC8	COQ5 At5g57300 MJB24.11	2-methoxy-6-polyprenyl-1,4-benzoquinol methylase, mitochondrial (EC 2.1.1.201) (Ubiquinone biosynthesis methyltransferase COQ5)	PATHWAY: Cofactor biosynthesis; ubiquinone biosynthesis. {ECO:0000255|HAMAP-Rule:MF_03191}.	2759	33090	GO:0102005; GO:0005743; GO:0005739; GO:0006744
Q6D4C8	rsmF ECA2464	Ribosomal RNA small subunit methyltransferase F (EC 2.1.1.178) (16S rRNA m5C1407 methyltransferase) (rRNA (cytosine-C(5)-)-methyltransferase RsmF)		2		GO:0003723; GO:0005737; GO:0008649
Q0WT31	At2g34300 F13P17.14	Probable methyltransferase PMT25 (EC 2.1.1.-)		2759	33090	GO:0005794; GO:0000139; GO:0005768; GO:0016021; GO:0008168; GO:0009506; GO:0005802
Q20EX0	rps4	30S ribosomal protein S4, chloroplastic		2759	33090	GO:0009507; GO:0019843; GO:0015935; GO:0003735; GO:0006412
Q6D074	fbp ECA3927	Fructose-1,6-bisphosphatase class 1 (FBPase class 1) (EC 3.1.3.11) (D-fructose-1,6-bisphosphate 1-phosphohydrolase class 1)	PATHWAY: Carbohydrate biosynthesis; gluconeogenesis. {ECO:0000255|HAMAP-Rule:MF_01855}.	2		GO:0005737; GO:0042132; GO:0006094; GO:0000287
C6DK36	purR PC1_2388	HTH-type transcriptional repressor PurR (Pur regulon repressor) (Purine nucleotide synthesis repressor)	PATHWAY: Purine metabolism; purine nucleotide biosynthesis [regulation].	2		GO:0003677; GO:0045892; GO:0006164; GO:0003700; GO:0006351
Q2QMG2	MCCA Os12g0605800 LOC_Os12g41250 OsJ_36794	Methylcrotonoyl-CoA carboxylase subunit alpha, mitochondrial (MCCase subunit alpha) (EC 6.4.1.4) (3-methylcrotonyl-CoA carboxylase 1) (3-methylcrotonyl-CoA:carbon dioxide ligase subunit alpha)	PATHWAY: Amino-acid degradation; L-leucine degradation; (S)-3-hydroxy-3-methylglutaryl-CoA from 3-isovaleryl-CoA: step 2/3.	2759	33090	GO:0005524; GO:0004075; GO:0006552; GO:0046872; GO:0004485; GO:0005759
Q65KX8	yesZ BLi01382 BL03780	Beta-galactosidase YesZ (Beta-gal) (EC 3.2.1.23) (Probable rhamnogalacturonan beta-galactosidase)		2		GO:0004565; GO:0009341; GO:0006012; GO:0046872
Q6DB14	mtlD ECA0088	Mannitol-1-phosphate 5-dehydrogenase (EC 1.1.1.17)		2		GO:0050662; GO:0019594; GO:0008926
Q1GID1	ugpC TM1040_0852	sn-glycerol-3-phosphate import ATP-binding protein UgpC (EC 3.6.3.20)		2		GO:0005524; GO:0043190; GO:0008643; GO:0015430; GO:0001407
Q6D277	hisS ECA3219	Histidine--tRNA ligase (EC 6.1.1.21) (Histidyl-tRNA synthetase) (HisRS)		2		GO:0005524; GO:0005737; GO:0004821; GO:0006427
Q6D4A8	znuC ECA2485	Zinc import ATP-binding protein ZnuC (EC 3.6.3.-)		2		GO:0005524; GO:0043190; GO:0016887; GO:0015633
C6DBV6	lipA PC1_1175	Lipoyl synthase (EC 2.8.1.8) (Lip-syn) (LS) (Lipoate synthase) (Lipoic acid synthase) (Sulfur insertion protein LipA)	PATHWAY: Protein modification; protein lipoylation via endogenous pathway; protein N(6)-(lipoyl)lysine from octanoyl-[acyl-carrier-protein]: step 2/2. {ECO:0000255|HAMAP-Rule:MF_00206}.	2		GO:0051539; GO:0005737; GO:0016992; GO:0046872; GO:0009249
A1JHV9	ligB YE0048	DNA ligase B (EC 6.5.1.2) (Polydeoxyribonucleotide synthase [NAD(+)] B)		2		GO:0003911; GO:0006281; GO:0006260
Q6D402	cmk ECA2592	Cytidylate kinase (CK) (EC 2.7.4.25) (Cytidine monophosphate kinase) (CMP kinase)		2		GO:0005524; GO:0004127; GO:0005737; GO:0006220
Q2SZ20	katG BTH_I1282	Catalase-peroxidase (CP) (EC 1.11.1.21) (Peroxidase/catalase)		2		GO:0004096; GO:0020037; GO:0042744; GO:0046872; GO:0006979
Q8FNH2	glmS CE2172	Glutamine--fructose-6-phosphate aminotransferase [isomerizing] (EC 2.6.1.16) (D-fructose-6-phosphate amidotransferase) (GFAT) (Glucosamine-6-phosphate synthase) (Hexosephosphate aminotransferase) (L-glutamine--D-fructose-6-phosphate amidotransferase)		2		GO:0030246; GO:1901137; GO:0005975; GO:0005737; GO:0006541; GO:0004360
P03736	H lambdap16	Tape measure protein (TMP) (Gene product H) (gpH) (Minor tail protein H) [Cleaved into: Entry protein H*]		10239		GO:0030430; GO:0019076; GO:0019012
Q898E8	iolD CTC_00510	3D-(3,5/4)-trihydroxycyclohexane-1,2-dione hydrolase (THcHDO hydrolase) (EC 3.7.1.22)	PATHWAY: Polyol metabolism; myo-inositol degradation into acetyl-CoA; acetyl-CoA from myo-inositol: step 3/7. {ECO:0000255|HAMAP-Rule:MF_01669}.	2		GO:0016823; GO:0019310; GO:0000287; GO:0030976
Q9M156	UGT72B1 At4g01070 F2N1.15	UDP-glycosyltransferase 72B1 (EC 2.4.1.-) (Arbutin synthase) (Probable hydroquinone glucosyltransferase) (EC 2.4.1.218)		2759	33090	GO:0035251; GO:0008194; GO:0009813; GO:0052696; GO:0050505; GO:0043231; GO:0080043; GO:0080044; GO:0009651; GO:0009636; GO:0042178; GO:0006805
C6DAG1	argA PC1_0919	Amino-acid acetyltransferase (EC 2.3.1.1) (N-acetylglutamate synthase) (AGS) (NAGS)	PATHWAY: Amino-acid biosynthesis; L-arginine biosynthesis; N(2)-acetyl-L-ornithine from L-glutamate: step 1/4. {ECO:0000255|HAMAP-Rule:MF_01105}.	2		GO:0004042; GO:0006526; GO:0005737
A8G925	Spro_0507	UPF0213 protein Spro_0507		2		GO:0090305
B7GGV3	rplT Aflv_0524	50S ribosomal protein L20		2		GO:0019843; GO:0000027; GO:0005840; GO:0003735; GO:0006412
Q6DA21	rhaR ECA0442	HTH-type transcriptional activator RhaR (L-rhamnose operon transcriptional activator RhaR)		2		GO:0005737; GO:0045893; GO:0019299; GO:0043565; GO:0003700; GO:0006351
C5CAI7	gcvH Mlut_13860	Glycine cleavage system H protein		2		GO:0005960; GO:0019464
C6DEK5	PC1_1649	Elongation factor P-like protein		2		GO:0005737; GO:0003746
Q8FN37	clpP1 CE2311	ATP-dependent Clp protease proteolytic subunit 1 (EC 3.4.21.92) (Endopeptidase Clp 1)		2		GO:0005737; GO:0004252
Q6DB58	ligB ECA0043	DNA ligase B (EC 6.5.1.2) (Polydeoxyribonucleotide synthase [NAD(+)] B)		2		GO:0003911; GO:0006281; GO:0006260
A1JT32	fdhD YE4137	Sulfurtransferase FdhD		2		GO:0006777; GO:0005737; GO:0016783
A8GA77	rnhA Spro_0911	Ribonuclease H (RNase H) (EC 3.1.26.4)		2		GO:0006401; GO:0004523; GO:0005737; GO:0000287; GO:0003676
Q8W0H5	PHT4;3 Os01g0852200 LOC_Os01g63290 P0529E05.4-1 P0529E05.4-2 P0529H11.39-1 P0529H11.39-2	Probable anion transporter 3, chloroplastic (Phosphate transporter 4;3)		2759	33090	GO:0098656; GO:0031969; GO:0005315; GO:0016021; GO:0009536
P26185	tonB	Protein TonB		2		GO:0043213; GO:0031992; GO:0016021; GO:0030288; GO:0005886; GO:0015031; GO:0015343
A1JTP8	cobT YE2707	Nicotinate-nucleotide--dimethylbenzimidazole phosphoribosyltransferase (NN:DBI PRT) (EC 2.4.2.21) (N(1)-alpha-phosphoribosyltransferase)	PATHWAY: Nucleoside biosynthesis; alpha-ribazole biosynthesis; alpha-ribazole from 5,6-dimethylbenzimidazole: step 1/2. {ECO:0000255|HAMAP-Rule:MF_00230}.	2		GO:0009236; GO:0015420; GO:0008939; GO:0009163
Q65GM7	obg BLi02919 BL01159	GTPase Obg (EC 3.6.5.-) (GTP-binding protein Obg)		2		GO:0005525; GO:0003924; GO:0005737; GO:0000287; GO:0042254
Q6D694	ECA1791	Maf-like protein ECA1791		2		GO:0005737
Q8ZFU1	rluC YPO1591 y1750 YP_2262	Ribosomal large subunit pseudouridine synthase C (EC 5.4.99.24) (23S rRNA pseudouridine(955/2504/2580) synthase) (rRNA pseudouridylate synthase C) (rRNA-uridine isomerase C)		2		GO:0003723; GO:0005829; GO:0000455; GO:0009982
B4RRW0		Deleted.
O50174	astD aruD PA0898	N-succinylglutamate 5-semialdehyde dehydrogenase (EC 1.2.1.71) (Succinylglutamic semialdehyde dehydrogenase) (SGSD)	PATHWAY: Amino-acid degradation; L-arginine degradation via AST pathway; L-glutamate and succinate from L-arginine: step 4/5. {ECO:0000269|PubMed:9393691}.	2		GO:0004029; GO:0019544; GO:0019545; GO:0043824
Q6DAQ5	ubiB aarF ECA0198	Probable protein kinase UbiB (EC 2.7.-.-) (Ubiquinone biosynthesis protein UbiB)	PATHWAY: Cofactor biosynthesis; ubiquinone biosynthesis [regulation].	2		GO:0005524; GO:0016021; GO:0005886; GO:0004672; GO:0010795; GO:0006744
Q88FW9	nhaA2 PP_3958	Na(+)/H(+) antiporter NhaA 2 (Sodium/proton antiporter NhaA 2)		2		GO:0015297; GO:0016021; GO:0005886; GO:0006885; GO:0015081
Q831N1	argS EF_2471	Arginine--tRNA ligase (EC 6.1.1.19) (Arginyl-tRNA synthetase) (ArgRS)		2		GO:0005524; GO:0004814; GO:0006420; GO:0005737
A9WPN1	gatC RSal33209_1288	Aspartyl/glutamyl-tRNA(Asn/Gln) amidotransferase subunit C (Asp/Glu-ADT subunit C) (EC 6.3.5.-)		2		GO:0005524; GO:0050567; GO:0006450; GO:0006412
Q8DWK8	purH SMU_37	Bifunctional purine biosynthesis protein PurH [Includes: Phosphoribosylaminoimidazolecarboxamide formyltransferase (EC 2.1.2.3) (AICAR transformylase); IMP cyclohydrolase (EC 3.5.4.10) (ATIC) (IMP synthase) (Inosinicase)]	PATHWAY: Purine metabolism; IMP biosynthesis via de novo pathway; 5-formamido-1-(5-phospho-D-ribosyl)imidazole-4-carboxamide from 5-amino-1-(5-phospho-D-ribosyl)imidazole-4-carboxamide (10-formyl THF route): step 1/1. {ECO:0000255|HAMAP-Rule:MF_00139}.; PATHWAY: Purine metabolism; IMP biosynthesis via de novo pathway; IMP from 5-formamido-1-(5-phospho-D-ribosyl)imidazole-4-carboxamide: step 1/1. …	2		GO:0006189; GO:0003937; GO:0004643
Q57PS7	ydiB SCH_1378	Quinate/shikimate dehydrogenase (EC 1.1.1.282) (NAD-dependent shikimate 5-dehydrogenase)	PATHWAY: Metabolic intermediate biosynthesis; chorismate biosynthesis; chorismate from D-erythrose 4-phosphate and phosphoenolpyruvate: step 4/7. {ECO:0000255|HAMAP-Rule:MF_01578}.	2		GO:0009073; GO:0009423; GO:0030266; GO:0052733; GO:0052734; GO:0004764
A0JV26	argG Arth_1502	Argininosuccinate synthase (EC 6.3.4.5) (Citrulline--aspartate ligase)	PATHWAY: Amino-acid biosynthesis; L-arginine biosynthesis; L-arginine from L-ornithine and carbamoyl phosphate: step 2/3. {ECO:0000255|HAMAP-Rule:MF_00005}.	2		GO:0005524; GO:0006526; GO:0004055; GO:0005737
C0LGU7	MDIS1 At5g45840 K15I22.4	Protein MALE DISCOVERER 1 (AtMDIS1) (Probable LRR receptor-like serine/threonine-protein kinase At5g45840) (EC 2.7.11.1)		2759	33090	GO:0005524; GO:0016021; GO:0004674
Q5FMG0	glmU LBA0219	Bifunctional protein GlmU [Includes: UDP-N-acetylglucosamine pyrophosphorylase (EC 2.7.7.23) (N-acetylglucosamine-1-phosphate uridyltransferase); Glucosamine-1-phosphate N-acetyltransferase (EC 2.3.1.157)]	PATHWAY: Nucleotide-sugar biosynthesis; UDP-N-acetyl-alpha-D-glucosamine biosynthesis; N-acetyl-alpha-D-glucosamine 1-phosphate from alpha-D-glucosamine 6-phosphate (route II): step 2/2. {ECO:0000255|HAMAP-Rule:MF_01631}.; PATHWAY: Nucleotide-sugar biosynthesis; UDP-N-acetyl-alpha-D-glucosamine biosynthesis; UDP-N-acetyl-alpha-D-glucosamine from N-acetyl-alpha-D-glucosamine 1-phosphate: step 1/1.…	2		GO:0006048; GO:0003977; GO:0000902; GO:0071555; GO:0005737; GO:0019134; GO:0009245; GO:0009103; GO:0000287; GO:0009252; GO:0008360
Q6CZ92	hslV ECA4261	ATP-dependent protease subunit HslV (EC 3.4.25.2)		2		GO:0009376; GO:0046872; GO:0005839; GO:0051603; GO:0004298
C6DKX0	hspQ PC1_2540	Heat shock protein HspQ		2		GO:0003677; GO:0005737; GO:0009408
C6DKP5	lplA PC1_2465	Lipoate-protein ligase A (EC 6.3.1.20) (Lipoate--protein ligase)	PATHWAY: Protein modification; protein lipoylation via exogenous pathway; protein N(6)-(lipoyl)lysine from lipoate: step 1/2. {ECO:0000255|HAMAP-Rule:MF_01602}.; PATHWAY: Protein modification; protein lipoylation via exogenous pathway; protein N(6)-(lipoyl)lysine from lipoate: step 2/2. {ECO:0000255|HAMAP-Rule:MF_01602}.	2		GO:0005524; GO:0005737; GO:0016979; GO:0018055
P0ACK1	crp SF3376 S4387	cAMP-activated global transcriptional regulator CRP (Catabolite activator protein) (CAP) (Catabolite gene activator) (cAMP receptor protein) (CRP) (cAMP regulatory protein)		2		GO:0003677; GO:0030552; GO:0005622; GO:0003700; GO:0006351
Q67RG2	pstB1 STH746	Phosphate import ATP-binding protein PstB 1 (EC 3.6.3.27) (ABC phosphate transporter 1) (Phosphate-transporting ATPase 1)		2		GO:0005524; GO:0043190; GO:0005315; GO:0015415
Q5VQG4	RFS Os01g0170000 LOC_Os01g07530 OJ1276_B06.38 OsJ_00538 P0583G08.2	Galactinol--sucrose galactosyltransferase (EC 2.4.1.82) (Raffinose synthase)		2759	33090	GO:0005975; GO:0047274
Q04596	lexA	LexA repressor (EC 3.4.21.88)		2		GO:0003677; GO:0006281; GO:0006260; GO:0009432; GO:0045892; GO:0004252; GO:0006351
Q00257	ACS2 PCVV4A	1-aminocyclopropane-1-carboxylate synthase CMA101 (ACC synthase) (EC 4.4.1.14) (S-adenosyl-L-methionine methylthioadenosine-lyase)	PATHWAY: Alkene biosynthesis; ethylene biosynthesis via S-adenosyl-L-methionine; ethylene from S-adenosyl-L-methionine: step 1/2.	2759	33090	GO:0042218; GO:0016847; GO:0009693; GO:0009835; GO:0030170
P45470	yhbO b3153 JW5529	Protein deglycase 2 (EC 3.1.2.-) (EC 3.5.1.-)		2		GO:0005737; GO:0019172; GO:0016798; GO:0042802; GO:0019249; GO:0019243; GO:0009411; GO:0009408; GO:0006979; GO:0009268
P03913	ND4	NADH-ubiquinone oxidoreductase chain 4 (EC 1.6.5.3) (NADH dehydrogenase subunit 4)		2759	4751	GO:0042773; GO:0008137; GO:0016021; GO:0031966; GO:0070469
Q837C7	rplT EF_0916	50S ribosomal protein L20		2		GO:0019843; GO:0000027; GO:0005840; GO:0003735; GO:0006412
Q8LPQ6	ABCB28 NAP8 At4g25450 M7J2.180	ABC transporter B family member 28 (ABC transporter ABCB.28) (AtABCB28) (Non-intrinsic ABC protein 8) (TAP-related protein 1)		2759	33090	GO:0005524; GO:0042626; GO:0009507; GO:0009941; GO:0016021; GO:0016020; GO:0055085; GO:0005215
B8HAC8	leuD Achl_2255	3-isopropylmalate dehydratase small subunit (EC 4.2.1.33) (Alpha-IPM isomerase) (IPMI) (Isopropylmalate isomerase)	PATHWAY: Amino-acid biosynthesis; L-leucine biosynthesis; L-leucine from 3-methyl-2-oxobutanoate: step 2/4. {ECO:0000255|HAMAP-Rule:MF_01031}.	2		GO:0003861; GO:0009316; GO:0009098
P27219	scrA	PTS system sucrose-specific EIIBC component (EIIBC-Scr) (EII-Scr) [Includes: Sucrose-specific phosphotransferase enzyme IIB component (EC 2.7.1.-) (PTS system sucrose-specific EIIB component); Sucrose permease IIC component (PTS system sucrose-specific EIIC component)]		2		GO:0016021; GO:0016301; GO:0009401; GO:0005886; GO:0008982
P37983	ihfB himD Dda3937_04067	Integration host factor subunit beta (IHF-beta)		2		GO:0003677; GO:0006310; GO:0005694; GO:0006355; GO:0006417; GO:0006351
Q6D280	der engA ECA3216	GTPase Der (GTP-binding protein EngA)		2		GO:0005525; GO:0042254
A8GLH9	dtd Spro_4877	D-aminoacyl-tRNA deacylase (EC 3.1.1.96) (D-tyrosyl-tRNA(Tyr) deacylase)		2		GO:0019478; GO:0005737; GO:0016788
C0ZII7	rplP BBR47_02280	50S ribosomal protein L16		2		GO:0019843; GO:0005840; GO:0003735; GO:0000049; GO:0006412
A8GFJ9	cutC Spro_2788	Copper homeostasis protein CutC		2		GO:0006878; GO:0005507; GO:0005737
P28736	hisD	Histidinol dehydrogenase (HDH) (EC 1.1.1.23)	PATHWAY: Amino-acid biosynthesis; L-histidine biosynthesis; L-histidine from 5-phospho-alpha-D-ribose 1-diphosphate: step 9/9.	2		GO:0051287; GO:0000105; GO:0004399; GO:0008270
P77795	ydcT b1441 JW1436	Uncharacterized ABC transporter ATP-binding protein YdcT		2		GO:0005524; GO:0043190; GO:0016887; GO:0016820
A4QLC5	petG	Cytochrome b6-f complex subunit 5 (Cytochrome b6-f complex subunit PetG) (Cytochrome b6-f complex subunit V)		2759	33090	GO:0009535; GO:0009512; GO:0017004; GO:0045158; GO:0016021; GO:0055114; GO:0015979
Q669I8	nhaP2 cvrA YPTB2497	K(+)/H(+) antiporter NhaP2 (Potassium/proton antiporter NhaP2)		2		GO:0006884; GO:0050660; GO:0005887; GO:0016614; GO:0015459; GO:0015386; GO:0043266
A4W6R4	rpsB Ent638_0707	30S ribosomal protein S2		2		GO:0015935; GO:0003735; GO:0006412
A0JWP3	Arth_2083	Nucleotide-binding protein Arth_2083		2		GO:0005524; GO:0005525
Q32AE3	fabR SDY_3765	HTH-type transcriptional repressor FabR		2		GO:0003677; GO:0005737; GO:0006633; GO:0045717; GO:0003700; GO:0006351
A8GHX6	pepB Spro_3620	Peptidase B (EC 3.4.11.23) (Aminopeptidase B)		2		GO:0004177; GO:0005737; GO:0030145; GO:0008235
Q830L4	recR EF_2766	Recombination protein RecR		2		GO:0003677; GO:0006310; GO:0006281; GO:0046872
O33873	clpX	ATP-dependent Clp protease ATP-binding subunit ClpX		2		GO:0005524; GO:0006457; GO:0008270
A9VGY7	mntR BcerKBAB4_4057	Transcriptional regulator MntR (Manganese transport regulator)		2		GO:0003677; GO:0030026; GO:0005737; GO:0030145; GO:0045893; GO:0003700; GO:0006351
Q5WE05	leuS ABC2871	Leucine--tRNA ligase (EC 6.1.1.4) (Leucyl-tRNA synthetase) (LeuRS)		2		GO:0005524; GO:0002161; GO:0005737; GO:0004823; GO:0006429
Q6D5V2	tyrS ECA1936	Tyrosine--tRNA ligase (EC 6.1.1.1) (Tyrosyl-tRNA synthetase) (TyrRS)		2		GO:0005524; GO:0003723; GO:0005737; GO:0004831; GO:0006437
P37959	yusZ yvxA BSU32980	Uncharacterized oxidoreductase YusZ (EC 1.-.-.-) (ORFA)		2		GO:0016491
C6DKM5	sufE PC1_2445	Cysteine desulfuration protein SufE	PATHWAY: Cofactor biosynthesis; iron-sulfur cluster biosynthesis. {ECO:0000255|HAMAP-Rule:MF_01832}.	2		GO:0005737; GO:0016226; GO:0006790
Q830D0	thrS EF_2858	Threonine--tRNA ligase (EC 6.1.1.3) (Threonyl-tRNA synthetase) (ThrRS)		2		GO:0005524; GO:0005737; GO:0046872; GO:0004829; GO:0006435
Q6CZ46	pfkA ECA4307	ATP-dependent 6-phosphofructokinase (ATP-PFK) (Phosphofructokinase) (EC 2.7.1.11) (Phosphohexokinase)	PATHWAY: Carbohydrate degradation; glycolysis; D-glyceraldehyde 3-phosphate and glycerone phosphate from D-glucose: step 3/4. {ECO:0000255|HAMAP-Rule:MF_00339}.	2		GO:0003872; GO:0005524; GO:0005737; GO:0006002; GO:0046872
Q8XM84	CPE0806	UPF0597 protein CPE0806		2
Q6D6C4	acyP ECA1761	Acylphosphatase (EC 3.6.1.7) (Acylphosphate phosphohydrolase)		2		GO:0003998
Q04G73	rplE OEOE_0607	50S ribosomal protein L5		2		GO:0019843; GO:0005840; GO:0003735; GO:0000049; GO:0006412
A8F972	rplJ BPUM_0089	50S ribosomal protein L10		2		GO:0070180; GO:0005840; GO:0042254; GO:0003735; GO:0006412
C6D9J9	mntH PC1_0731	Divalent metal cation transporter MntH		2		GO:0016021; GO:0046872; GO:0030001; GO:0005886; GO:0015293
Q9K8Z4	cls BH2858	Cardiolipin synthase (CL synthase) (EC 2.7.8.-)		2		GO:0032049; GO:0008808; GO:0016021; GO:0005886
Q6D7Q9	tmcA ECA1266	tRNA(Met) cytidine acetyltransferase TmcA (EC 2.3.1.193)		2		GO:0005524; GO:0005737; GO:0051392; GO:0051391; GO:0000049; GO:0002101
P0AC72	grxD ydhD SF1682 S1814	Glutaredoxin-4 (Grx4) (Monothiol glutaredoxin)		2		GO:0051537; GO:0045454; GO:0005737; GO:0009055; GO:0046872; GO:0015035
O34542	yflK BSU07650	Uncharacterized protein YflK		2		GO:0003824; GO:0030151; GO:0030170
Q73P71	phnC TDE_0928	Phosphonates import ATP-binding protein PhnC (EC 3.6.3.28)		2		GO:0005524; GO:0043190; GO:0015416
Q88XZ3	rpoB lp_1021	DNA-directed RNA polymerase subunit beta (RNAP subunit beta) (EC 2.7.7.6) (RNA polymerase subunit beta) (Transcriptase subunit beta)		2		GO:0003677; GO:0003899; GO:0032549; GO:0006351
Q7N1I3	hicB1 plu3491	Antitoxin HicB 1		2		GO:0006355; GO:0043565; GO:0006351
Q9K8N1	phnC3 BH2974	Phosphonates import ATP-binding protein PhnC 3 (EC 3.6.3.28)		2		GO:0005524; GO:0043190; GO:0015416
Q8Y9K8	lmrB lmo0519	Lincomycin resistance protein LmrB		2		GO:0016021; GO:0005886; GO:0046677; GO:0055085
C6DHY7	pth PC1_2120	Peptidyl-tRNA hydrolase (PTH) (EC 3.1.1.29)		2		GO:0004045; GO:0005737; GO:0006412
Q6MH12	clpX Bd3753	ATP-dependent Clp protease ATP-binding subunit ClpX		2		GO:0005524; GO:0006457; GO:0008270
P19424		Endoglucanase (EC 3.2.1.4) (Alkaline cellulase) (Endo-1,4-beta-glucanase)		2		GO:0008810; GO:0030245
A4FPG9	glmM SACE_6779	Phosphoglucosamine mutase (EC 5.4.2.10)		2		GO:0005975; GO:0000287; GO:0008966
Q45515		D-hydantoinase (EC 3.5.2.-)		2		GO:0005737; GO:0016810; GO:0046872
P46319	licA celC BSU38570	Lichenan-specific phosphotransferase enzyme IIA component (EC 2.7.1.-) (EIIA-Lic) (EIII-Lic) (PTS system lichenan-specific EIIA component)		2		GO:0005737; GO:0009401; GO:0016740
C6DHF5	rhlB PC1_4013	ATP-dependent RNA helicase RhlB (EC 3.6.4.13)		2		GO:0005524; GO:0004004; GO:0003723; GO:0006401; GO:0005737
Q6D178	rlmD rumA ECA3570	23S rRNA (uracil(1939)-C(5))-methyltransferase RlmD (EC 2.1.1.190) (23S rRNA(m5U1939)-methyltransferase)		2		GO:0051539; GO:0003723; GO:0005506; GO:0070041
O34399	gltB BSU18440	Glutamate synthase [NADPH] small chain (EC 1.4.1.13) (NADPH-GOGAT)	PATHWAY: Amino-acid biosynthesis; L-glutamate biosynthesis via GLT pathway; L-glutamate from 2-oxoglutarate and L-glutamine (NADP(+) route): step 1/1.; PATHWAY: Energy metabolism; nitrogen metabolism.	2		GO:0097054; GO:0005737; GO:0004355; GO:0051536; GO:0016491
Q24NH4	DSY4629	UPF0060 membrane protein DSY4629		2		GO:0016021; GO:0005886
Q5L1B7	queF GK0978	NADPH-dependent 7-cyano-7-deazaguanine reductase (EC 1.7.1.13) (7-cyano-7-carbaguanine reductase) (NADPH-dependent nitrile oxidoreductase) (Nitrile reductase) (NRed) (PreQ(0) reductase)	PATHWAY: tRNA modification; tRNA-queuosine biosynthesis. {ECO:0000255|HAMAP-Rule:MF_00818}.	2		GO:0005737; GO:0046857; GO:0033739; GO:0008616
P13976	pemK	Endoribonuclease PemK (EC 3.1.-.-) (Kid toxin protein) (mRNA interferase PemK)		2		GO:0003677; GO:0003723; GO:0004519
C1D0H8	nuoH Deide_05160	NADH-quinone oxidoreductase subunit H (EC 1.6.5.11) (NADH dehydrogenase I subunit H) (NDH-1 subunit H)		2		GO:0016021; GO:0016655; GO:0005886; GO:0048038
Q1WTU6	era LSL_0895	GTPase Era		2		GO:0005525; GO:0003924; GO:0005737; GO:0005886; GO:0042274; GO:0070181
P69793	chbA celC Z2766 ECs2442	N,N'-diacetylchitobiose-specific phosphotransferase enzyme IIA component (EC 2.7.1.-) (EIIA-Chb) (EIII-Chb) (PTS system N,N'-diacetylchitobiose-specific EIIA component)		2		GO:0005737; GO:0009401; GO:0016740
Q6D4U0	trpB ECA2300	Tryptophan synthase beta chain (EC 4.2.1.20)	PATHWAY: Amino-acid biosynthesis; L-tryptophan biosynthesis; L-tryptophan from chorismate: step 5/5. {ECO:0000255|HAMAP-Rule:MF_00133}.	2		GO:0004834
B7LVA1	yohJ EFER_2226	UPF0299 membrane protein YohJ		2		GO:0016021; GO:0005886
Q839E9	rplF EF_0221	50S ribosomal protein L6		2		GO:0019843; GO:0005840; GO:0003735; GO:0006412
C5BED9	NT01EI_2530	Putative transport protein NT01EI_2530		2		GO:0008324; GO:0016021; GO:0005886; GO:0015459; GO:0006813; GO:0043266
P0AB56	yciI c1716	Protein YciI		2
Q6D9D1	mdh ECA0685	Malate dehydrogenase (EC 1.1.1.37)		2		GO:0030060; GO:0005975; GO:0006108; GO:0006099
Q92BC5	tpx lin1625	Probable thiol peroxidase (EC 1.11.1.-)		2		GO:0005623; GO:0045454; GO:0008379
Q6CYI9	atpB ECA4518	ATP synthase subunit a (ATP synthase F0 sector subunit a) (F-ATPase subunit 6)		2		GO:0016021; GO:0005886; GO:0042777; GO:0046933; GO:0045263
P0A1F6	udp STM3968 STMD1.21	Uridine phosphorylase (UPase) (UrdPase) (EC 2.4.2.3)	PATHWAY: Pyrimidine metabolism; UMP biosynthesis via salvage pathway; uracil from uridine (phosphorylase route): step 1/1.	2		GO:0044206; GO:0005737; GO:0009166; GO:0004850
Q6DB47	rsmJ ECA0054	Ribosomal RNA small subunit methyltransferase J (EC 2.1.1.242) (16S rRNA m2G1516 methyltransferase) (rRNA (guanine-N(2)-)-methyltransferase)		2		GO:0005737; GO:0008990
O34671	glnM BSU27450	Probable glutamine ABC transporter permease protein GlnM		2		GO:0003333; GO:0015171; GO:0016021; GO:0005886
C6DB33	ribH PC1_1026	6,7-dimethyl-8-ribityllumazine synthase (DMRL synthase) (LS) (Lumazine synthase) (EC 2.5.1.78)	PATHWAY: Cofactor biosynthesis; riboflavin biosynthesis; riboflavin from 2-hydroxy-3-oxobutyl phosphate and 5-amino-6-(D-ribitylamino)uracil: step 1/2. {ECO:0000255|HAMAP-Rule:MF_00178}.	2		GO:0000906; GO:0009231; GO:0009349; GO:0016740
A1R6Z3	carB AAur_2265	Carbamoyl-phosphate synthase large chain (EC 6.3.5.5) (Carbamoyl-phosphate synthetase ammonia chain)	PATHWAY: Amino-acid biosynthesis; L-arginine biosynthesis; carbamoyl phosphate from bicarbonate: step 1/1. {ECO:0000255|HAMAP-Rule:MF_01210}.; PATHWAY: Pyrimidine metabolism; UMP biosynthesis via de novo pathway; (S)-dihydroorotate from bicarbonate: step 1/3. {ECO:0000255|HAMAP-Rule:MF_01210}.	2		GO:0044205; GO:0005524; GO:0006526; GO:0004088; GO:0000287; GO:0030145
Q6A948	pdxS PPA0965	Pyridoxal 5'-phosphate synthase subunit PdxS (PLP synthase subunit PdxS) (EC 4.3.3.6) (Pdx1)	PATHWAY: Cofactor biosynthesis; pyridoxal 5'-phosphate biosynthesis. {ECO:0000255|HAMAP-Rule:MF_01824}.	2		GO:0036381; GO:0042823; GO:0042819
P56294	atpA	ATP synthase subunit alpha, chloroplastic (EC 3.6.3.14) (ATP synthase F1 sector subunit alpha) (F-ATPase subunit alpha)		2759	33090	GO:0005524; GO:0015991; GO:0015986; GO:0009535; GO:0046933; GO:0045261; GO:0046961
Q7N7H7	glsA plu1172	Glutaminase (EC 3.5.1.2)		2		GO:0004359; GO:0006541
A8GJU7	cca Spro_4293	Multifunctional CCA protein [Includes: CCA-adding enzyme (EC 2.7.7.72) (CCA tRNA nucleotidyltransferase) (tRNA CCA-pyrophosphorylase) (tRNA adenylyl-/cytidylyl-transferase) (tRNA nucleotidyltransferase) (tRNA-NT); 2'-nucleotidase (EC 3.1.3.-); 2',3'-cyclic phosphodiesterase (EC 3.1.4.-); Phosphatase (EC 3.1.3.-)]		2		GO:0005524; GO:0052929; GO:0052928; GO:0052927; GO:0042245; GO:0004112; GO:0000287; GO:0016791; GO:0001680; GO:0000049; GO:0016437
Q9KB30	BH2105	Reducing end xylose-releasing exo-oligoxylanase (Rex) (EC 3.2.1.156)		2		GO:0033951; GO:0045493
C6DJL2	pyrI PC1_0366	Aspartate carbamoyltransferase regulatory chain		2		GO:0006207; GO:0009347; GO:0046872; GO:0006221
C6DDM0	plsY PC1_3411	Glycerol-3-phosphate acyltransferase (Acyl-PO4 G3P acyltransferase) (Acyl-phosphate--glycerol-3-phosphate acyltransferase) (G3P acyltransferase) (GPAT) (EC 2.3.1.n3) (Lysophosphatidic acid synthase) (LPA synthase)	PATHWAY: Lipid metabolism; phospholipid metabolism. {ECO:0000255|HAMAP-Rule:MF_01043}.	2		GO:0043772; GO:0016021; GO:0008654; GO:0005886
P61430	ZYP1B At1g22275 T16E15.14	Synaptonemal complex protein 2 (Synaptonemal complex central region protein ZYP1b)		2759	33090	GO:0051301; GO:0007131; GO:0007129; GO:0000795
A8AXB9	clpX SGO_1140	ATP-dependent Clp protease ATP-binding subunit ClpX		2		GO:0005524; GO:0006457; GO:0008270
Q9K6E9	rpmE2 BH3780	50S ribosomal protein L31 type B		2		GO:0005840; GO:0003735; GO:0006412
Q9SV09	At3g51950 F4F15.60	Zinc finger CCCH domain-containing protein 46 (AtC3H46) (EC 3.1.-.-)		2759	33090	GO:0003677; GO:0003723; GO:0046872; GO:0004518; GO:0000166
A1JL09	purC YE1140	Phosphoribosylaminoimidazole-succinocarboxamide synthase (EC 6.3.2.6) (SAICAR synthetase)	PATHWAY: Purine metabolism; IMP biosynthesis via de novo pathway; 5-amino-1-(5-phospho-D-ribosyl)imidazole-4-carboxamide from 5-amino-1-(5-phospho-D-ribosyl)imidazole-4-carboxylate: step 1/2. {ECO:0000255|HAMAP-Rule:MF_00137}.	2		GO:0006189; GO:0005524; GO:0004639
P15256	Zmob_1875	20.9 kDa protein (ORF 2)		2		GO:0006260; GO:0006276
Q6D5N6	azoR ECA2005	FMN-dependent NADH-azoreductase (EC 1.7.-.-) (Azo-dye reductase) (FMN-dependent NADH-azo compound oxidoreductase)		2		GO:0010181; GO:0008752; GO:0009055; GO:0016652; GO:0016661
Q20EX2	rpoC1	DNA-directed RNA polymerase subunit beta' (EC 2.7.7.6) (PEP) (Plastid-encoded RNA polymerase subunit beta') (RNA polymerase subunit beta')		2759	33090	GO:0003677; GO:0003899; GO:0009507; GO:0006351
Q57K94	rcnR SCH_2962	Transcriptional repressor RcnR homolog		2		GO:0003677; GO:0005737; GO:0046872; GO:0006355
P54557	yqjT BSU23750	Uncharacterized protein YqjT		2
B1VIF7	cu1581	UPF0317 protein cu1581		2
Q6DAR2	argE ECA0191	Acetylornithine deacetylase (AO) (Acetylornithinase) (EC 3.5.1.16) (N-acetylornithinase) (NAO)	PATHWAY: Amino-acid biosynthesis; L-arginine biosynthesis; L-ornithine from N(2)-acetyl-L-ornithine (linear): step 1/1. {ECO:0000255|HAMAP-Rule:MF_01108}.	2		GO:0008777; GO:0006526; GO:0050897; GO:0005737; GO:0008237; GO:0008270
B1I1L3	rplA Daud_0212	50S ribosomal protein L1		2		GO:0015934; GO:0019843; GO:0006417; GO:0003735; GO:0000049; GO:0006412
Q98DA2	metN mll4792	Methionine import ATP-binding protein MetN (EC 3.6.3.-)		2		GO:0005524; GO:0043190; GO:0015424; GO:0015821
A1JT31	flgM YE2562	Negative regulator of flagellin synthesis (Anti-sigma-28 factor)		2		GO:0044781; GO:0045892; GO:0006351
P64281	greA STM3299	Transcription elongation factor GreA (Transcript cleavage factor GreA)		2		GO:0003677; GO:0032784; GO:0006351
A8GF18	ttcA Spro_2607	tRNA 2-thiocytidine biosynthesis protein TtcA		2		GO:0005524; GO:0005737; GO:0008033
C6DBV4	crcB PC1_1173	Putative fluoride ion transporter CrcB		2		GO:0015103; GO:0005887
A9WSR5	infA RSal33209_2121	Translation initiation factor IF-1		2		GO:0005737; GO:0019843; GO:0043022; GO:0003743
P04846	nlpA b3661 JW3635	Lipoprotein 28		2		GO:0005886
Q6D453	asnS ECA2541	Asparagine--tRNA ligase (EC 6.1.1.22) (Asparaginyl-tRNA synthetase) (AsnRS)		2		GO:0005524; GO:0004816; GO:0006421; GO:0005737; GO:0003676
Q7N4H8	fumC plu2359	Fumarate hydratase class II (Fumarase C) (EC 4.2.1.2)	PATHWAY: Carbohydrate metabolism; tricarboxylic acid cycle; (S)-malate from fumarate: step 1/1. {ECO:0000255|HAMAP-Rule:MF_00743}.	2		GO:0004333; GO:0006106; GO:0006099; GO:0045239
A1JNX9	YE3204	UPF0255 protein YE3204		2
C6DKQ4	nagK PC1_2474	N-acetyl-D-glucosamine kinase (EC 2.7.1.59) (GlcNAc kinase)	PATHWAY: Cell wall biogenesis; peptidoglycan recycling. {ECO:0000255|HAMAP-Rule:MF_01271}.	2		GO:0005524; GO:0045127; GO:0006044; GO:0009254; GO:0008270
Q839T5	ruvB EF_0067	Holliday junction ATP-dependent DNA helicase RuvB (EC 3.6.4.12)		2		GO:0005524; GO:0003677; GO:0006310; GO:0006281; GO:0009432; GO:0009378
Q8ZIQ1	smp YPO0441 y3739 YP_3741	Protein Smp		2		GO:0016021; GO:0005886
O34449	yoqD BSU20670	SPBc2 prophage-derived putative antirepressor protein YoqD		2		GO:0003677
P54609	CDC48A CDC48 At3g09840 F8A24.11	Cell division control protein 48 homolog A (AtCDC48a)		2759	33090	GO:0005524; GO:0005794; GO:0048046; GO:0007049; GO:0051301; GO:0005618; GO:0005737; GO:0005829; GO:0022626; GO:0016787; GO:0042802; GO:0005635; GO:0005730; GO:0005634; GO:0009524; GO:0005886; GO:0009506; GO:0009846; GO:0009860; GO:0015031; GO:0046686; GO:0005819
Q6DAZ8	argG ECA0104	Argininosuccinate synthase (EC 6.3.4.5) (Citrulline--aspartate ligase)	PATHWAY: Amino-acid biosynthesis; L-arginine biosynthesis; L-arginine from L-ornithine and carbamoyl phosphate: step 2/3. {ECO:0000255|HAMAP-Rule:MF_00581}.	2		GO:0005524; GO:0006526; GO:0004055; GO:0005737
C5CC73	rplJ Mlut_17270	50S ribosomal protein L10		2		GO:0070180; GO:0005840; GO:0042254; GO:0003735; GO:0006412
Q6X9S4	cob cytB	Cytochrome b (Complex III subunit 3) (Complex III subunit III) (Cytochrome b-c1 complex subunit 3) (Ubiquinol-cytochrome-c reductase complex cytochrome b subunit)		2759	4751	GO:0009055; GO:0046872; GO:0006122; GO:0005743; GO:0045275; GO:0008121
O87971	yukR	Transcriptional activator protein YukR (Fragment)		2		GO:0003677; GO:0009372; GO:0006355; GO:0006351
A8GBT4	rlmF Spro_1470	Ribosomal RNA large subunit methyltransferase F (EC 2.1.1.181) (23S rRNA mA1618 methyltransferase) (rRNA adenine N-6-methyltransferase)		2		GO:0052907; GO:0005737
C6DHB9	cyaY PC1_3977	Protein CyaY		2		GO:0008199; GO:0016226
Q6D0G8	leuA ECA3831	2-isopropylmalate synthase (EC 2.3.3.13) (Alpha-IPM synthase) (Alpha-isopropylmalate synthase)	PATHWAY: Amino-acid biosynthesis; L-leucine biosynthesis; L-leucine from 3-methyl-2-oxobutanoate: step 1/4. {ECO:0000255|HAMAP-Rule:MF_01025}.	2		GO:0003852; GO:0009098
C5D3E7	mtrB GWCH70_2152	Transcription attenuation protein MtrB (Trp RNA-binding attenuation protein) (TRAP) (Tryptophan RNA-binding attenuator protein)		2		GO:0006353; GO:0003723; GO:0006355
Q6D159	uppP ECA3589	Undecaprenyl-diphosphatase (EC 3.6.1.27) (Bacitracin resistance protein) (Undecaprenyl pyrophosphate phosphatase)		2		GO:0071555; GO:0016311; GO:0016021; GO:0009252; GO:0005886; GO:0008360; GO:0046677; GO:0050380
Q65JQ0	rpsP BLi01819 BL02323	30S ribosomal protein S16		2		GO:0005840; GO:0003735; GO:0006412
Q6D4H2	pheS ECA2418	Phenylalanine--tRNA ligase alpha subunit (EC 6.1.1.20) (Phenylalanyl-tRNA synthetase alpha subunit) (PheRS)		2		GO:0005524; GO:0005737; GO:0000287; GO:0004826; GO:0006432; GO:0000049
P93110		Isocitrate lyase (ICL) (EC 4.1.3.1) (Isocitrase) (Isocitratsysase)	PATHWAY: Carbohydrate metabolism; glyoxylate cycle; (S)-malate from isocitrate: step 1/2. {ECO:0000250|UniProtKB:P28297}.	2759	33090	GO:0006097; GO:0009514; GO:0004451; GO:0046872; GO:0006099
Q0ZIY1	rpl16	50S ribosomal protein L16, chloroplastic		2759	33090	GO:0009507; GO:0005762; GO:0032543; GO:0019843; GO:0003735
A1JIY2	YE0448	UPF0597 protein YE0448		2
A4W9L0	chbG Ent638_1711	Chitooligosaccharide deacetylase (COD) (EC 3.5.1.105) (Chitin disaccharide deacetylase) (Chitobiose deacetylase) (Chitobiose-6P deacetylase) (Chitotriose deacetylase) (Chitotriose-6P deacetylase)	PATHWAY: Glycan degradation; chitin degradation. {ECO:0000255|HAMAP-Rule:MF_01246}.	2		GO:0006032; GO:0036311; GO:0005737; GO:0052777; GO:0046872; GO:0000272
Q8DTS9	eno SMU_1247	Enolase (EC 4.2.1.11) (2-phospho-D-glycerate hydro-lyase) (2-phosphoglycerate dehydratase)	PATHWAY: Carbohydrate degradation; glycolysis; pyruvate from D-glyceraldehyde 3-phosphate: step 4/5. {ECO:0000255|HAMAP-Rule:MF_00318}.	2		GO:0009986; GO:0005576; GO:0006096; GO:0000287; GO:0009405; GO:0004634; GO:0000015
Q8ENB3	rbsA OB2574	Ribose import ATP-binding protein RbsA (EC 3.6.3.17)		2		GO:0005524; GO:0043190; GO:0015591; GO:0015407
A1JJQ7	dgt YE0740	Deoxyguanosinetriphosphate triphosphohydrolase (dGTP triphosphohydrolase) (dGTPase) (EC 3.1.5.1)		2		GO:0046039; GO:0006203; GO:0008832; GO:0000287
A1JL17	dapE YE1147	Succinyl-diaminopimelate desuccinylase (SDAP desuccinylase) (EC 3.5.1.18) (N-succinyl-LL-2,6-diaminoheptanedioate amidohydrolase)	PATHWAY: Amino-acid biosynthesis; L-lysine biosynthesis via DAP pathway; LL-2,6-diaminopimelate from (S)-tetrahydrodipicolinate (succinylase route): step 3/3. {ECO:0000255|HAMAP-Rule:MF_01690}.	2		GO:0050897; GO:0019877; GO:0009089; GO:0008237; GO:0009014; GO:0008270
A8GKJ7	rplC Spro_4544	50S ribosomal protein L3		2		GO:0019843; GO:0005840; GO:0003735; GO:0006412
A9R7L2	pyrD YpAngola_A1984	Dihydroorotate dehydrogenase (quinone) (EC 1.3.5.2) (DHOdehase) (DHOD) (DHODase) (Dihydroorotate oxidase)	PATHWAY: Pyrimidine metabolism; UMP biosynthesis via de novo pathway; orotate from (S)-dihydroorotate (quinone route): step 1/1. {ECO:0000255|HAMAP-Rule:MF_00225}.	2		GO:0044205; GO:0006207; GO:0005737; GO:0004152; GO:0005886
B1JQW2	tdh YPK_4144	L-threonine 3-dehydrogenase (TDH) (EC 1.1.1.103)	PATHWAY: Amino-acid degradation; L-threonine degradation via oxydo-reductase pathway; glycine from L-threonine: step 1/2. {ECO:0000255|HAMAP-Rule:MF_00627}.	2		GO:0008743; GO:0019518; GO:0005737; GO:0008270
A6W5V0	rplE Krad_0700	50S ribosomal protein L5		2		GO:0019843; GO:0005840; GO:0003735; GO:0000049; GO:0006412
Q6D499	ECA2494	Probable transcriptional regulatory protein ECA2494		2		GO:0003677; GO:0005737; GO:0006355; GO:0006351
Q9ZQA1	PCMP-E44 At2g36730 F13K3.13	Pentatricopeptide repeat-containing protein At2g36730		2759	33090
A4GYN8	rps12-B Poptr_cp071	30S ribosomal protein S12-B, chloroplastic		2759	33090	GO:0009507; GO:0019843; GO:0005840; GO:0015935; GO:0003735; GO:0006412
Q839G9	fusA EF_0200	Elongation factor G (EF-G)		2		GO:0005525; GO:0003924; GO:0005737; GO:0003746
Q5WKL3	metN1 ABC0552	Methionine import ATP-binding protein MetN 1 (EC 3.6.3.-)		2		GO:0005524; GO:0043190; GO:0015424; GO:0015821
Q6D474	argS ECA2520	Arginine--tRNA ligase (EC 6.1.1.19) (Arginyl-tRNA synthetase) (ArgRS)		2		GO:0005524; GO:0004814; GO:0006420; GO:0005737
Q38V48	pyrG LCA_1629	CTP synthase (EC 6.3.4.2) (CTP synthetase) (UTP--ammonia ligase)	PATHWAY: Pyrimidine metabolism; CTP biosynthesis via de novo pathway; CTP from UDP: step 2/2. {ECO:0000255|HAMAP-Rule:MF_01227}.	2		GO:0044210; GO:0005524; GO:0003883; GO:0006541
Q6D456	pyrD ECA2538	Dihydroorotate dehydrogenase (quinone) (EC 1.3.5.2) (DHOdehase) (DHOD) (DHODase) (Dihydroorotate oxidase)	PATHWAY: Pyrimidine metabolism; UMP biosynthesis via de novo pathway; orotate from (S)-dihydroorotate (quinone route): step 1/1. {ECO:0000255|HAMAP-Rule:MF_00225}.	2		GO:0044205; GO:0006207; GO:0005737; GO:0004152; GO:0005886
P39357	yjhF b4296 JW4258	Uncharacterized permease YjhF		2		GO:0015128; GO:0005887; GO:0005886
Q6D1I1	ECA3465	UPF0255 protein ECA3465		2
Q71ZX3	gcvPA gcvP1 LMOf2365_1366	Probable glycine dehydrogenase (decarboxylating) subunit 1 (EC 1.4.4.2) (Glycine cleavage system P-protein subunit 1) (Glycine decarboxylase subunit 1) (Glycine dehydrogenase (aminomethyl-transferring) subunit 1)		2		GO:0019464; GO:0004375; GO:0009116
Q01264	hyuC	Hydantoin utilization protein C (ORF4)		2		GO:0008652; GO:0016813
Q6D9H0	uxaC ECA0645	Uronate isomerase (EC 5.3.1.12) (Glucuronate isomerase) (Uronic isomerase)	PATHWAY: Carbohydrate metabolism; pentose and glucuronate interconversion. {ECO:0000255|HAMAP-Rule:MF_00675}.	2		GO:0006064; GO:0008880
B2T4A8	fabV Bphyt_2012	Enoyl-[acyl-carrier-protein] reductase [NADH] (ENR) (EC 1.3.1.9)	PATHWAY: Lipid metabolism; fatty acid biosynthesis. {ECO:0000255|HAMAP-Rule:MF_01838}.	2		GO:0051287; GO:0004318; GO:0006633
Q6D8D5	bamA yaeT ECA1039	Outer membrane protein assembly factor BamA		2		GO:0043165; GO:0009279; GO:0016021; GO:0051205
Q6D4Y7	ECA2253	UPF0482 protein ECA2253		2
O34381	pksA BSU17080	HTH-type transcriptional regulator PksA		2		GO:0003677; GO:0006355; GO:0003700; GO:0006351
O22476	BRI1 At4g39400 F23K16.30	Protein BRASSINOSTEROID INSENSITIVE 1 (AtBRI1) (EC 2.7.10.1) (EC 2.7.11.1) (Brassinosteroid LRR receptor kinase)		2759	33090	GO:0005524; GO:0048657; GO:0010268; GO:0009742; GO:0009729; GO:0005768; GO:0010008; GO:0042802; GO:0016021; GO:0048366; GO:0060548; GO:0005886; GO:0010584; GO:0009911; GO:0046982; GO:0042803; GO:0004672; GO:0004674; GO:1900140; GO:0010224; GO:0005496; GO:0004714
A8FBK3	yhaM BPUM_0936	3'-5' exoribonuclease YhaM (EC 3.1.-.-)		2		GO:0000175
A8GKQ1	cysG2 Spro_4598	Siroheme synthase 2 [Includes: Uroporphyrinogen-III C-methyltransferase 2 (Urogen III methylase 2) (EC 2.1.1.107) (SUMT 2) (Uroporphyrinogen III methylase 2) (UROM 2); Precorrin-2 dehydrogenase 2 (EC 1.3.1.76); Sirohydrochlorin ferrochelatase 2 (EC 4.99.1.4)]	PATHWAY: Cofactor biosynthesis; adenosylcobalamin biosynthesis; precorrin-2 from uroporphyrinogen III: step 1/1. {ECO:0000255|HAMAP-Rule:MF_01646}.; PATHWAY: Cofactor biosynthesis; adenosylcobalamin biosynthesis; sirohydrochlorin from precorrin-2: step 1/1. {ECO:0000255|HAMAP-Rule:MF_01646}.; PATHWAY: Porphyrin-containing compound metabolism; siroheme biosynthesis; precorrin-2 from uroporphyrinog…	2		GO:0051287; GO:0009236; GO:0043115; GO:0019354; GO:0051266; GO:0004851
Q5WAF1	ABC0094	Ferredoxin--NADP reductase 1 (FNR 1) (Fd-NADP(+) reductase 1) (EC 1.18.1.2)		2		GO:0050661; GO:0004324; GO:0050660
P96595	ydaT BSU04380	Uncharacterized protein YdaT		2
Q8ZE42	tpx YPO2342 y1990 YP_2129	Probable thiol peroxidase (EC 1.11.1.-)		2		GO:0005623; GO:0045454; GO:0008379
Q0SY16	rplA SFV_4056	50S ribosomal protein L1		2		GO:0015934; GO:0019843; GO:0006417; GO:0003735; GO:0000049; GO:0006412
C6DKL9	deoB PC1_0601	Phosphopentomutase (EC 5.4.2.7) (Phosphodeoxyribomutase)	PATHWAY: Metabolic intermediate biosynthesis; 5-phospho-alpha-D-ribose 1-diphosphate biosynthesis; 5-phospho-alpha-D-ribose 1-diphosphate from D-ribose 5-phosphate (route II): step 1/3. {ECO:0000255|HAMAP-Rule:MF_00740}.	2		GO:0006015; GO:0043094; GO:0005737; GO:0009264; GO:0000287; GO:0030145; GO:0008973
Q38YQ6	arcA LCA_0370	Arginine deiminase (ADI) (EC 3.5.3.6) (Arginine dihydrolase) (AD)	PATHWAY: Amino-acid degradation; L-arginine degradation via ADI pathway; carbamoyl phosphate from L-arginine: step 1/2. {ECO:0000255|HAMAP-Rule:MF_00242}.	2		GO:0019547; GO:0016990; GO:0005737
A1JKS6	der engA YE1077	GTPase Der (GTP-binding protein EngA)		2		GO:0005525; GO:0042254
C0Z9W8	mqo BBR47_58450	Probable malate:quinone oxidoreductase (EC 1.1.5.4) (MQO) (Malate dehydrogenase [quinone])	PATHWAY: Carbohydrate metabolism; tricarboxylic acid cycle; oxaloacetate from (S)-malate (quinone route): step 1/1. {ECO:0000255|HAMAP-Rule:MF_00212}.	2		GO:0052589; GO:0008924; GO:0006099
C6DIC7	rph PC1_4106	Ribonuclease PH (RNase PH) (EC 2.7.7.56) (tRNA nucleotidyltransferase)		2		GO:0000049; GO:0009022; GO:0008033; GO:0004549
Q3AB78	tsf CHY_1786	Elongation factor Ts (EF-Ts)		2		GO:0005737; GO:0003746; GO:0006414
Q6D828	tig ECA1147	Trigger factor (TF) (EC 5.2.1.8) (PPIase)		2		GO:0007049; GO:0051301; GO:0005737; GO:0003755; GO:0006457; GO:0015031
Q6DB68	dtd ECA0032	D-aminoacyl-tRNA deacylase (EC 3.1.1.96) (D-tyrosyl-tRNA(Tyr) deacylase)		2		GO:0019478; GO:0005737; GO:0016788
Q5FLW5	LBA0418	UPF0297 protein LBA0418		2
Q9LTX4	At5g49960 K9P8.10	Probable ion channel POLLUX (AtPOLLUX) (Probable ion channel DMI1)		2759	33090	GO:0008324; GO:0016021; GO:0031965; GO:0006813
B2VL10	pqqE ETA_28860	Coenzyme PQQ synthesis protein E (Pyrroloquinoline quinone biosynthesis protein E)	PATHWAY: Cofactor biosynthesis; pyrroloquinoline quinone biosynthesis. {ECO:0000255|HAMAP-Rule:MF_00660}.	2		GO:0051539; GO:0003824; GO:0005506; GO:0018189
A9WT68	RSal33209_2275	Nucleotide-binding protein RSal33209_2275		2		GO:0005524; GO:0005525
P96596	ydbA BSU04390	Uncharacterized protein YdbA		2
C7BGY4	tmcA PAU_01814	tRNA(Met) cytidine acetyltransferase TmcA (EC 2.3.1.193)		2		GO:0005524; GO:0005737; GO:0051392; GO:0051391; GO:0000049; GO:0002101
A1R4P6	ligA AAur_1434	DNA ligase (EC 6.5.1.2) (Polydeoxyribonucleotide synthase [NAD(+)])		2		GO:0003911; GO:0006281; GO:0006260; GO:0046872
B1JJ37	YPK_1840	UPF0061 protein YPK_1840		2
Q8CSN8	parC SE_1037	DNA topoisomerase 4 subunit A (EC 5.99.1.3) (Topoisomerase IV subunit A)		2		GO:0005524; GO:0003677; GO:0003918; GO:0006265; GO:0005694; GO:0007059; GO:0019897
Q6D4N9	dadA ECA2351	D-amino acid dehydrogenase (EC 1.4.99.-)	PATHWAY: Amino-acid degradation; D-alanine degradation; NH(3) and pyruvate from D-alanine: step 1/1.	2		GO:0055130; GO:0008718
C5CCD4	lepA Mlut_12410	Elongation factor 4 (EF-4) (EC 3.6.5.n1) (Ribosomal back-translocase LepA)		2		GO:0005525; GO:0003924; GO:0005886; GO:0045727; GO:0043022; GO:0003746
C6DKU3	pyrC PC1_2513	Dihydroorotase (DHOase) (EC 3.5.2.3)	PATHWAY: Pyrimidine metabolism; UMP biosynthesis via de novo pathway; (S)-dihydroorotate from bicarbonate: step 3/3. {ECO:0000255|HAMAP-Rule:MF_00219}.	2		GO:0044205; GO:0004151; GO:0019856; GO:0008270
A7MGC5	pckA ESA_04336	Phosphoenolpyruvate carboxykinase [ATP] (PCK) (PEP carboxykinase) (PEPCK) (EC 4.1.1.49)	PATHWAY: Carbohydrate biosynthesis; gluconeogenesis. {ECO:0000255|HAMAP-Rule:MF_00453}.	2		GO:0005524; GO:0005737; GO:0006094; GO:0046872; GO:0004612
Q8ZFB1	flgI2 YPO1806 y2503 YP_1587	Flagellar P-ring protein 2 (Basal body P-ring protein 2)		2		GO:0009428; GO:0071973; GO:0030288; GO:0005198
C0ZHA2	recR BBR47_00660	Recombination protein RecR		2		GO:0003677; GO:0006310; GO:0006281; GO:0046872
Q8GW57	At1g80150 F18B13.23	Pentatricopeptide repeat-containing protein At1g80150, mitochondrial		2759	33090	GO:0005739
Q9SX33	ALA9 At1g68710 F24J5.6	Putative phospholipid-transporting ATPase 9 (AtALA9) (EC 3.6.3.1) (Aminophospholipid flippase 9)		2759	33090	GO:0005524; GO:0016021; GO:0000287; GO:0004012
Q47LN3	alr Tfu_2606	Alanine racemase (EC 5.1.1.1)	PATHWAY: Amino-acid biosynthesis; D-alanine biosynthesis; D-alanine from L-alanine: step 1/1. {ECO:0000255|HAMAP-Rule:MF_01201}.	2		GO:0030632; GO:0008784; GO:0030170
C6DB87	adk PC1_1080	Adenylate kinase (AK) (EC 2.7.4.3) (ATP-AMP transphosphorylase) (ATP:AMP phosphotransferase) (Adenylate monophosphate kinase)	PATHWAY: Purine metabolism; AMP biosynthesis via salvage pathway; AMP from ADP: step 1/1. {ECO:0000255|HAMAP-Rule:MF_00235}.	2		GO:0044209; GO:0005524; GO:0004017; GO:0005737
B1JHJ1	cysS YPK_3152	Cysteine--tRNA ligase (EC 6.1.1.16) (Cysteinyl-tRNA synthetase) (CysRS)		2		GO:0005524; GO:0004817; GO:0006423; GO:0005737; GO:0008270
Q6DB09	fdhD ECA0093	Sulfurtransferase FdhD		2		GO:0006777; GO:0005737; GO:0016783
A0JSU9	gpmA Arth_0721	2,3-bisphosphoglycerate-dependent phosphoglycerate mutase (BPG-dependent PGAM) (PGAM) (Phosphoglyceromutase) (dPGM) (EC 5.4.2.11)	PATHWAY: Carbohydrate degradation; glycolysis; pyruvate from D-glyceraldehyde 3-phosphate: step 3/5. {ECO:0000255|HAMAP-Rule:MF_01039}.	2		GO:0046538; GO:0006094; GO:0006096
Q5KS50	CPT1 Os02g0568200 LOC_Os02g35970 P0020D05.32 P0025F02.3	Coleoptile phototropism protein 1 (BTB/POZ domain-containing protein CPT1) (Non-phototropic hypocotyl 3-like protein) (NPH3-like protein)	PATHWAY: Protein modification; protein ubiquitination.	2759	33090	GO:0016567
A8GKQ7	aroB Spro_4604	3-dehydroquinate synthase (EC 4.2.3.4)	PATHWAY: Metabolic intermediate biosynthesis; chorismate biosynthesis; chorismate from D-erythrose 4-phosphate and phosphoenolpyruvate: step 2/7. {ECO:0000255|HAMAP-Rule:MF_00110}.	2		GO:0003856; GO:0009073; GO:0009423; GO:0005737
C6DKG5	mug PC1_0547	G/U mismatch-specific DNA glycosylase (EC 3.2.2.28) (Double-strand-specific uracil glycosylase) (Mismatch-specific uracil DNA-glycosylase) (MUG)		2		GO:0003677; GO:0006285; GO:0005737; GO:0008263
Q9LZF6	CDC48E At5g03340 F12E4_70	Cell division control protein 48 homolog E (AtCDC48e) (Transitional endoplasmic reticulum ATPase E)		2759	33090	GO:0005524; GO:0005794; GO:0007049; GO:0051301; GO:0005618; GO:0005856; GO:0005829; GO:0016787; GO:0005634; GO:0009524; GO:0015031
Q06735	ATPA	ATP synthase subunit alpha, mitochondrial		2759	33090	GO:0005524; GO:0006754; GO:0015991; GO:0015986; GO:0000275; GO:0005739; GO:0046933; GO:0046961
P65291	yfgH Z3769 ECs3367	Uncharacterized lipoprotein YfgH		2		GO:0019867; GO:0005886
C6DHM3	zapB PC1_0162	Cell division protein ZapB		2		GO:0043093; GO:0000917; GO:0005737
O32159	yurR BSU32630	Uncharacterized oxidoreductase YurR (EC 1.-.-.-)		2		GO:0016491
Q6D946	prfB ECA0773	Peptide chain release factor 2 (RF-2)		2		GO:0005737; GO:0016149
Q5WLP8	rpsH ABC0164	30S ribosomal protein S8		2		GO:0019843; GO:0005840; GO:0003735; GO:0006412
[truncated: 772 more rows]
