# Supplementary material for: Integrated multi-omic analysis of host-microbiota interactions in acute oak decline
Source: Microbiome. 2018 Jan 30;6:21. doi: 10.1186/s40168-018-0408-5 (PMC5789699; doi:10.1186/s40168-018-0408-5)
Supplement: Supplementary file 5 — Metagenomic gene annotation of sample AT8. MG-RAST gene predictions for sample AT8, based on the Swissprot database. MG-RAST ID 4702453.3. (XLSX 355 kb) [file 40168_2018_408_MOESM5_ESM.xlsx]

## Sheet: Blad1
MG-RAST gene predictions for sample AT8, based on the SWISSPROT database. MG-RAST ID 4702453.3
Entry	Gene names	Protein names	Pathway	Taxonomic lineage IDs (SUPERKINGDOM)	Taxonomic lineage IDs (KINGDOM)	Gene ontology IDs
A9NF93	eno ACL_0402	Enolase (EC 4.2.1.11) (2-phospho-D-glycerate hydro-lyase) (2-phosphoglycerate dehydratase)	PATHWAY: Carbohydrate degradation; glycolysis; pyruvate from D-glyceraldehyde 3-phosphate: step 4/5. {ECO:0000255|HAMAP-Rule:MF_00318}.	2		GO:0009986; GO:0005576; GO:0006096; GO:0000287; GO:0004634; GO:0000015
C6DDH2	cysH PC1_3363	Phosphoadenosine phosphosulfate reductase (EC 1.8.4.8) (3'-phosphoadenylylsulfate reductase) (PAPS reductase, thioredoxin dependent) (PAPS sulfotransferase) (PAdoPS reductase)	PATHWAY: Sulfur metabolism; hydrogen sulfide biosynthesis; sulfite from sulfate: step 3/3. {ECO:0000255|HAMAP-Rule:MF_00063}.	2		GO:0019344; GO:0005737; GO:0070814; GO:0009086; GO:0004604; GO:0019379
Q6D8T5	macB ECA0887	Macrolide export ATP-binding/permease protein MacB (EC 3.6.3.-)		2		GO:0005524; GO:0043190; GO:0016887; GO:0042895; GO:0016820; GO:0046677
Q4ZVB9	mtnD Psyr_1856	Acireductone dioxygenase (1,2-dihydroxy-3-keto-5-methylthiopentene dioxygenase) (DHK-MTPene dioxygenase) (Acireductone dioxygenase (Fe(2+)-requiring)) (ARD') (Fe-ARD) (EC 1.13.11.54) (Acireductone dioxygenase (Ni(2+)-requiring)) (ARD) (Ni-ARD) (EC 1.13.11.53)	PATHWAY: Amino-acid biosynthesis; L-methionine biosynthesis via salvage pathway; L-methionine from S-methyl-5-thio-alpha-D-ribose 1-phosphate: step 5/6. {ECO:0000255|HAMAP-Rule:MF_01682}.	2		GO:0019284; GO:0019509; GO:0010308; GO:0010309; GO:0005506; GO:0016151
Q6D2L3	mqo ECA3082	Probable malate:quinone oxidoreductase (EC 1.1.5.4) (MQO) (Malate dehydrogenase [quinone])	PATHWAY: Carbohydrate metabolism; tricarboxylic acid cycle; oxaloacetate from (S)-malate (quinone route): step 1/1. {ECO:0000255|HAMAP-Rule:MF_00212}.	2		GO:0052589; GO:0008924; GO:0006099
P76633	ygcW b2774 JW5443	Uncharacterized oxidoreductase YgcW (EC 1.-.-.-)		2		GO:0006974; GO:0016491
C3KAH3	argS PFLU_0401	Arginine--tRNA ligase (EC 6.1.1.19) (Arginyl-tRNA synthetase) (ArgRS)		2		GO:0005524; GO:0004814; GO:0006420; GO:0005737
B0VL80	rpmG ABSDF3064	50S ribosomal protein L33		2		GO:0005840; GO:0003735; GO:0006412
Q9A734	aspS CC_1892	Aspartate--tRNA(Asp/Asn) ligase (EC 6.1.1.23) (Aspartyl-tRNA synthetase) (AspRS) (Non-discriminating aspartyl-tRNA synthetase) (ND-AspRS)		2		GO:0005524; GO:0050560; GO:0005737; GO:0003676; GO:0006418
C4LBU5	rpsG Tola_2776	30S ribosomal protein S7		2		GO:0019843; GO:0015935; GO:0003735; GO:0000049; GO:0006412
P60547	gmk c4473	Guanylate kinase (EC 2.7.4.8) (GMP kinase)		2		GO:0005524; GO:0005737; GO:0004385
P0ACI3	xylR b3569 JW3541	Xylose operon regulatory protein		2		GO:0006355; GO:0043565; GO:0003700; GO:0006351
Q4K416	gcvP2 PFL_5959	Glycine dehydrogenase (decarboxylating) 2 (EC 1.4.4.2) (Glycine cleavage system P-protein 2) (Glycine decarboxylase 2) (Glycine dehydrogenase (aminomethyl-transferring) 2)		2		GO:0019464; GO:0004375
A8G1W9	atpF Ssed_4490	ATP synthase subunit b (ATP synthase F(0) sector subunit b) (ATPase subunit I) (F-type ATPase subunit b) (F-ATPase subunit b)		2		GO:0016021; GO:0005886; GO:0042777; GO:0046933; GO:0045263
Q6D276	ispG gcpE ECA3220	4-hydroxy-3-methylbut-2-en-1-yl diphosphate synthase (flavodoxin) (EC 1.17.7.3) (1-hydroxy-2-methyl-2-(E)-butenyl 4-diphosphate synthase)	PATHWAY: Isoprenoid biosynthesis; isopentenyl diphosphate biosynthesis via DXP pathway; isopentenyl diphosphate from 1-deoxy-D-xylulose 5-phosphate: step 5/6. {ECO:0000255|HAMAP-Rule:MF_00159}.	2		GO:0051539; GO:0046429; GO:0005506; GO:0019288; GO:0016114
C6DHQ1	trmA PC1_0191	tRNA/tmRNA (uracil-C(5))-methyltransferase (EC 2.1.1.-) (EC 2.1.1.35) (tRNA (uracil(54)-C(5))-methyltransferase) (tRNA(m5U54)-methyltransferase) (RUMT) (tmRNA (uracil(341)-C(5))-methyltransferase)		2		GO:0030697
P0AB64	yciN SF1275 S1360	Protein YciN		2
A4W5S9	rpsF Ent638_0371	30S ribosomal protein S6		2		GO:0019843; GO:0005840; GO:0003735; GO:0006412
P33627	TUBA6 TUA6	Tubulin alpha-6 chain (Alpha-6-tubulin)		2759	33090	GO:0005525; GO:0003924; GO:0005737; GO:0005874; GO:0007017; GO:0005200
P03013	hin STM2772	DNA-invertase hin		2		GO:0003677; GO:0015074; GO:0000150
Q48BG2	atpH PSPPH_5210	ATP synthase subunit delta (ATP synthase F(1) sector subunit delta) (F-type ATPase subunit delta) (F-ATPase subunit delta)		2		GO:0015986; GO:0042777; GO:0045262; GO:0046933
A1SA67	rplM Sama_3071	50S ribosomal protein L13		2		GO:0005840; GO:0003735; GO:0006412
P0A7V5	rpsC Z4685 ECs4179	30S ribosomal protein S3		2		GO:0003729; GO:0019843; GO:0015935; GO:0003735; GO:0006412
Q09MH4	ndhK	NAD(P)H-quinone oxidoreductase subunit K, chloroplastic (EC 1.6.5.-) (NAD(P)H dehydrogenase subunit K) (NADH-plastoquinone oxidoreductase subunit K)		2759	33090	GO:0051539; GO:0008137; GO:0009535; GO:0005506; GO:0019684; GO:0048038; GO:0006810
A4IR29	prmA GTNG_2438	Ribosomal protein L11 methyltransferase (L11 Mtase) (EC 2.1.1.-)		2		GO:0005737; GO:0008276
A7GRD7	pnp Bcer98_2459	Polyribonucleotide nucleotidyltransferase (EC 2.7.7.8) (Polynucleotide phosphorylase) (PNPase)		2		GO:0000175; GO:0003723; GO:0006396; GO:0005737; GO:0006402; GO:0000287; GO:0004654
O22256	PME20 ARATH20 At2g47550 T30B22.15	Probable pectinesterase/pectinesterase inhibitor 20 [Includes: Pectinesterase inhibitor 20 (Pectin methylesterase inhibitor 20); Pectinesterase 20 (PE 20) (EC 3.1.1.11) (Pectin methylesterase 20) (AtPME20)]	PATHWAY: Glycan metabolism; pectin degradation; 2-dehydro-3-deoxy-D-gluconate from pectin: step 1/5.	2759	33090	GO:0045330; GO:0005618; GO:0042545; GO:0004857; GO:0005576; GO:0045490; GO:0030599
P76460	atoE b2223 JW2217	Short-chain fatty acids transporter		2		GO:0016021; GO:0005886; GO:0006810
Q9HZP5	PA2953	Electron transfer flavoprotein-ubiquinone oxidoreductase (ETF-QO) (ETF-ubiquinone oxidoreductase) (EC 1.5.5.1) (Electron-transferring-flavoprotein dehydrogenase) (ETF dehydrogenase)		2		GO:0051539; GO:0004174; GO:0046872
Q59203	cyp112 blr2144	Cytochrome P450 BJ-1 (EC 1.14.14.-) (Cytochrome P450 112)		2		GO:0020037; GO:0005506; GO:0004497; GO:0016705
C6DHY3	lolB PC1_2116	Outer-membrane lipoprotein LolB		2		GO:0009279; GO:0008565
Q06065	atoC az b2220 JW2214	Acetoacetate metabolism regulatory protein AtoC (Ornithine decarboxylase antizyme) (Ornithine/arginine decarboxylase inhibitor)		2		GO:0005524; GO:0005737; GO:0043086; GO:0008073; GO:0000160; GO:0045893; GO:0010967; GO:0043565; GO:0003700; GO:0006351
Q31YR1	cbpA SBO_2231	Curved DNA-binding protein		2		GO:0003681; GO:0005737; GO:0009295; GO:0006457
Q11QE1	eno CHU_3133	Enolase (EC 4.2.1.11) (2-phospho-D-glycerate hydro-lyase) (2-phosphoglycerate dehydratase)	PATHWAY: Carbohydrate degradation; glycolysis; pyruvate from D-glyceraldehyde 3-phosphate: step 4/5. {ECO:0000255|HAMAP-Rule:MF_00318}.	2		GO:0009986; GO:0005576; GO:0006096; GO:0000287; GO:0004634; GO:0000015
A4VP14	mltF PST_3075	Membrane-bound lytic murein transglycosylase F (EC 4.2.2.n1) (Murein lyase F)		2		GO:0016837; GO:0009279; GO:0016998; GO:0071555; GO:0008933; GO:0000270
A8GI41	nadK Spro_3685	NAD kinase (EC 2.7.1.23) (ATP-dependent NAD kinase)		2		GO:0005524; GO:0019674; GO:0003951; GO:0006741; GO:0005737; GO:0046872
P14853	COX3 COXIII GlmaxMp04	Cytochrome c oxidase subunit 3 (EC 1.9.3.1) (Cytochrome c oxidase polypeptide III)		2759	33090	GO:0019646; GO:0004129; GO:0016021; GO:0005743
Q9FLF7	HAM1 HAG4 At5g64610 MUB3.13	Histone acetyltransferase of the MYST family 1 (EC 2.3.1.48) (Histone acetyltransferase of the GNAT/MYST superfamily 4) (MYST-like histone acetyltransferase 1)		2759	33090	GO:0006281; GO:0043981; GO:0016573; GO:0004402; GO:0043995; GO:0046872; GO:0005634; GO:2000028; GO:0006355; GO:0010224; GO:0006351
A4IM25	ileS GTNG_1001	Isoleucine--tRNA ligase (EC 6.1.1.5) (Isoleucyl-tRNA synthetase) (IleRS)		2		GO:0005524; GO:0002161; GO:0005737; GO:0004822; GO:0006428; GO:0008270
P61685	infA DIP0545	Translation initiation factor IF-1		2		GO:0005737; GO:0019843; GO:0043022; GO:0003743
A9NG27	thyA ACL_0691	Thymidylate synthase (TS) (TSase) (EC 2.1.1.45)	PATHWAY: Pyrimidine metabolism; dTTP biosynthesis. {ECO:0000255|HAMAP-Rule:MF_00008}.	2		GO:0005737; GO:0006231; GO:0006235; GO:0004799
Q3KFT0	purM Pfl01_1633	Phosphoribosylformylglycinamidine cyclo-ligase (EC 6.3.3.1) (AIR synthase) (AIRS) (Phosphoribosyl-aminoimidazole synthetase)	PATHWAY: Purine metabolism; IMP biosynthesis via de novo pathway; 5-amino-1-(5-phospho-D-ribosyl)imidazole from N(2)-formyl-N(1)-(5-phospho-D-ribosyl)glycinamide: step 2/2. {ECO:0000255|HAMAP-Rule:MF_00741}.	2		GO:0006189; GO:0005524; GO:0005737; GO:0004641
Q88R97	ssuE PP_0236	FMN reductase (NADPH) (EC 1.5.1.38) (FMN reductase)		2		GO:0052873; GO:0008752; GO:0046306
Q6D8J0	mutH ECA0984	DNA mismatch repair protein MutH (Methyl-directed mismatch repair protein)		2		GO:0003677; GO:0006304; GO:0005737; GO:0004519; GO:0006298
B3PKG0	azoR CJA_2428	FMN-dependent NADH-azoreductase (EC 1.7.-.-) (Azo-dye reductase) (FMN-dependent NADH-azo compound oxidoreductase)		2		GO:0010181; GO:0008752; GO:0009055; GO:0016652; GO:0016661
C6DIR5	diaA PC1_0306	DnaA initiator-associating protein DiaA		2		GO:0006260; GO:0030246; GO:0005975
B4R8Q8	pth PHZ_c2864	Peptidyl-tRNA hydrolase (PTH) (EC 3.1.1.29)		2		GO:0004045; GO:0005737; GO:0006412
A0AJ81	trpF lwe1645	N-(5'-phosphoribosyl)anthranilate isomerase (PRAI) (EC 5.3.1.24)	PATHWAY: Amino-acid biosynthesis; L-tryptophan biosynthesis; L-tryptophan from chorismate: step 3/5. {ECO:0000255|HAMAP-Rule:MF_00135}.	2		GO:0004640; GO:0000162
Q4K694	hemA PFL_5160	Glutamyl-tRNA reductase (GluTR) (EC 1.2.1.70)	PATHWAY: Porphyrin-containing compound metabolism; protoporphyrin-IX biosynthesis; 5-aminolevulinate from L-glutamyl-tRNA(Glu): step 1/2. {ECO:0000255|HAMAP-Rule:MF_00087}.	2		GO:0050661; GO:0005737; GO:0008883; GO:0006779; GO:0006782
Q9HWD2	fusA fusA1 PA4266	Elongation factor G 1 (EF-G 1)		2		GO:0005525; GO:0003924; GO:0005737; GO:0005622; GO:0003746
Q98Q31	thyA MYPU_5380	Thymidylate synthase (TS) (TSase) (EC 2.1.1.45)	PATHWAY: Pyrimidine metabolism; dTTP biosynthesis. {ECO:0000255|HAMAP-Rule:MF_00008}.	2		GO:0005737; GO:0006231; GO:0006235; GO:0004799
Q9SSQ9	PLDALPHA2 PLD2 At1g52570 F6D8.21	Phospholipase D alpha 2 (AtPLDalpha2) (PLD alpha 2) (EC 3.1.4.4) (Choline phosphatase 2) (Phosphatidylcholine-hydrolyzing phospholipase D 2)		2759	33090	GO:0070290; GO:0009738; GO:0005509; GO:0009941; GO:0030136; GO:0009873; GO:0016042; GO:0016020; GO:0046470; GO:0004630; GO:0005773
B8GV13	leuS Tgr7_2279	Leucine--tRNA ligase (EC 6.1.1.4) (Leucyl-tRNA synthetase) (LeuRS)		2		GO:0005524; GO:0002161; GO:0005737; GO:0004823; GO:0006429
A8GF49	rnb Spro_2638	Exoribonuclease 2 (EC 3.1.13.1) (Exoribonuclease II) (RNase II) (Ribonuclease II)		2		GO:0003723; GO:0005737; GO:0008859; GO:0006402
A6L0W8	dxr BVU_1651	1-deoxy-D-xylulose 5-phosphate reductoisomerase (DXP reductoisomerase) (EC 1.1.1.267) (1-deoxyxylulose-5-phosphate reductoisomerase) (2-C-methyl-D-erythritol 4-phosphate synthase)	PATHWAY: Isoprenoid biosynthesis; isopentenyl diphosphate biosynthesis via DXP pathway; isopentenyl diphosphate from 1-deoxy-D-xylulose 5-phosphate: step 1/6. {ECO:0000255|HAMAP-Rule:MF_00183}.	2		GO:0030604; GO:0070402; GO:0019288; GO:0046872; GO:0016114
Q07942	anfH	Nitrogenase iron protein 2 (EC 1.18.6.1) (Nitrogenase Fe protein 2) (Nitrogenase component II) (Nitrogenase reductase)		2		GO:0051539; GO:0005524; GO:0018697; GO:0046872; GO:0016612; GO:0009399; GO:0016163
Q02EU8	tatB PA14_66970	Sec-independent protein translocase protein TatB		2		GO:0033281; GO:0005887; GO:0009306; GO:0008320; GO:0043953
C0LGG6	At1g51890 T14L22.10	Probable LRR receptor-like protein kinase At1g51890 (EC 2.7.11.1)		2759	33090	GO:0005524; GO:0042742; GO:0016021; GO:0005886; GO:0004674
P37755	manB rfbK rfbK2	Phosphomannomutase (PMM) (EC 5.4.2.8)	PATHWAY: Nucleotide-sugar biosynthesis; GDP-alpha-D-mannose biosynthesis; alpha-D-mannose 1-phosphate from D-fructose 6-phosphate: step 2/2.; PATHWAY: Bacterial outer membrane biogenesis; LPS O-antigen biosynthesis.	2		GO:0009298; GO:0009243; GO:0000287; GO:0004615
P0AFZ4	sspB Z4586 ECs4101	Stringent starvation protein B		2
B7NMA6	yohJ ECIAI39_2280	UPF0299 membrane protein YohJ		2		GO:0016021; GO:0005886
P63229	gmhB Z0212 ECs0202	D-glycero-beta-D-manno-heptose-1,7-bisphosphate 7-phosphatase (EC 3.1.3.82) (D,D-heptose 1,7-bisphosphate phosphatase) (HBP phosphatase)	PATHWAY: Nucleotide-sugar biosynthesis; ADP-L-glycero-beta-D-manno-heptose biosynthesis; ADP-L-glycero-beta-D-manno-heptose from D-glycero-beta-D-manno-heptose 7-phosphate: step 2/4.; PATHWAY: Bacterial outer membrane biogenesis; LPS core biosynthesis.	2		GO:0097171; GO:0034200; GO:0005737; GO:0016311; GO:0009244; GO:0000287; GO:0008270
Q836J5	pheT EF_1116	Phenylalanine--tRNA ligase beta subunit (EC 6.1.1.20) (Phenylalanyl-tRNA synthetase beta subunit) (PheRS)		2		GO:0005524; GO:0005737; GO:0000287; GO:0004826; GO:0006432; GO:0000049; GO:0008033
A8FYZ0	prfA Ssed_3459	Peptide chain release factor 1 (RF-1)		2		GO:0005737; GO:0016149
B7JJX8	pyrR BCAH820_3905	Bifunctional protein PyrR [Includes: Pyrimidine operon regulatory protein; Uracil phosphoribosyltransferase (UPRTase) (EC 2.4.2.9)]		2		GO:0006353; GO:0003723; GO:0009116; GO:0006355; GO:0004845
A4XVG4	lpxH Pmen_2574	UDP-2,3-diacylglucosamine hydrolase (EC 3.6.1.54) (UDP-2,3-diacylglucosamine diphosphatase)	PATHWAY: Glycolipid biosynthesis; lipid IV(A) biosynthesis; lipid IV(A) from (3R)-3-hydroxytetradecanoyl-[acyl-carrier-protein] and UDP-N-acetyl-alpha-D-glucosamine: step 4/6. {ECO:0000255|HAMAP-Rule:MF_00575}.	2		GO:0005737; GO:0009245; GO:0016462
Q6G5R9	purM BH09560	Phosphoribosylformylglycinamidine cyclo-ligase (EC 6.3.3.1) (AIR synthase) (AIRS) (Phosphoribosyl-aminoimidazole synthetase)	PATHWAY: Purine metabolism; IMP biosynthesis via de novo pathway; 5-amino-1-(5-phospho-D-ribosyl)imidazole from N(2)-formyl-N(1)-(5-phospho-D-ribosyl)glycinamide: step 2/2. {ECO:0000255|HAMAP-Rule:MF_00741}.	2		GO:0006189; GO:0005524; GO:0005737; GO:0004641
P0A8F3	upp SF2542 S2691	Uracil phosphoribosyltransferase (EC 2.4.2.9) (UMP pyrophosphorylase) (UPRTase)	PATHWAY: Pyrimidine metabolism; UMP biosynthesis via salvage pathway; UMP from uracil: step 1/1. {ECO:0000255|HAMAP-Rule:MF_01218}.	2		GO:0005525; GO:0044206; GO:0000287; GO:0004845; GO:0006223
O23277	PRD1 At4g14180 dl3130w FCAALL.114	Protein PRD1 (AtPRD1) (Protein PUTATIVE RECOMBINATION INITIATION DEFECT 1)		2759	33090	GO:0003677; GO:0016787; GO:0051321; GO:0005634
Q834V4	obg EF_1527	GTPase Obg (EC 3.6.5.-) (GTP-binding protein Obg)		2		GO:0005525; GO:0003924; GO:0005737; GO:0000287; GO:0042254
P17117	nfsA mda18 mdaA ybjB b0851 JW0835	Oxygen-insensitive NADPH nitroreductase (EC 1.-.-.-) (Modulator of drug activity A)		2		GO:0010181; GO:0034567; GO:0005829; GO:0016657
C6DI79	argH PC1_4058	Argininosuccinate lyase (ASAL) (EC 4.3.2.1) (Arginosuccinase)	PATHWAY: Amino-acid biosynthesis; L-arginine biosynthesis; L-arginine from L-ornithine and carbamoyl phosphate: step 3/3. {ECO:0000255|HAMAP-Rule:MF_00006}.	2		GO:0042450; GO:0004056; GO:0005737
P07642	araC	Arabinose operon regulatory protein		2		GO:0019568; GO:0005737; GO:0043565; GO:0003700; GO:0006351
Q6CZZ2	rpsM ECA4009	30S ribosomal protein S13		2		GO:0019843; GO:0005840; GO:0003735; GO:0000049; GO:0006412
Q8ZL81	STM3670	Uncharacterized protein STM3670		2
A4VQW0	ureG PST_3738	Urease accessory protein UreG		2		GO:0005525; GO:0003924; GO:0005737; GO:0016151; GO:0006807
P83948		Pectinesterase 3 (PE 3) (EC 3.1.1.11) (Pectin methylesterase 3)	PATHWAY: Glycan metabolism; pectin degradation; 2-dehydro-3-deoxy-D-gluconate from pectin: step 1/5.	2759	33090	GO:0045330; GO:0005618; GO:0042545; GO:0004857; GO:0005576; GO:0045490; GO:0030599
A4VP90	PST_3153	UPF0234 protein PST_3153		2
Q48H61	mnmA trmU PSPPH_3102	tRNA-specific 2-thiouridylase MnmA (EC 2.8.1.13)		2		GO:0005524; GO:0006396; GO:0005737; GO:0016783; GO:0004808; GO:0000049; GO:0030488
P36675	arfA yhdL b4550 JW3253	Alternative ribosome-rescue factor A		2		GO:0072344; GO:0043023; GO:0000049
Q99QM0	tufA CC_1240; tufB CC_3199	Elongation factor Tu (EF-Tu)		2		GO:0005525; GO:0003924; GO:0005737; GO:0003746
C5BWR3	rpsO Bcav_2479	30S ribosomal protein S15		2		GO:0019843; GO:0005840; GO:0003735; GO:0006412
A6L7K0	BVU_4062	Putative pre-16S rRNA nuclease (EC 3.1.-.-)		2		GO:0005737; GO:0004518; GO:0003676; GO:0000967
Q6D7J9	nagB ECA1326	Glucosamine-6-phosphate deaminase (EC 3.5.99.6) (GlcN6P deaminase) (GNPDA) (Glucosamine-6-phosphate isomerase)	PATHWAY: Amino-sugar metabolism; N-acetylneuraminate degradation; D-fructose 6-phosphate from N-acetylneuraminate: step 5/5. {ECO:0000255|HAMAP-Rule:MF_01241}.	2		GO:0006044; GO:0019262; GO:0005975; GO:0004342; GO:0016787
Q6D5V5	anmK ECA1933	Anhydro-N-acetylmuramic acid kinase (EC 2.7.1.170) (AnhMurNAc kinase)	PATHWAY: Amino-sugar metabolism; 1,6-anhydro-N-acetylmuramate degradation. {ECO:0000255|HAMAP-Rule:MF_01270}.; PATHWAY: Cell wall biogenesis; peptidoglycan recycling. {ECO:0000255|HAMAP-Rule:MF_01270}.	2		GO:0097175; GO:0005524; GO:0006040; GO:0005975; GO:0016301; GO:0009254; GO:0016773
Q85WW5	psbD	Photosystem II D2 protein (PSII D2 protein) (EC 1.10.3.9) (Photosystem Q(A) protein)		2759	33090	GO:0016168; GO:0009535; GO:0045156; GO:0016021; GO:0005506; GO:0016491; GO:0009772; GO:0009523; GO:0018298
Q6AFZ8	clpP1 Lxx07850	ATP-dependent Clp protease proteolytic subunit 1 (EC 3.4.21.92) (Endopeptidase Clp 1)		2		GO:0005737; GO:0004252
P0ADW9	yheV c4124	Uncharacterized protein YheV		2
B8DHI9	thrS LMHCC_1010	Threonine--tRNA ligase (EC 6.1.1.3) (Threonyl-tRNA synthetase) (ThrRS)		2		GO:0005524; GO:0005737; GO:0046872; GO:0004829; GO:0006435
Q47096	celV	Endoglucanase 5 (EC 3.2.1.4) (Cellulase V) (Endo-1,4-beta-glucanase V) (Endoglucanase V)		2		GO:0008810; GO:0030248; GO:0030245; GO:0005576
Q59149	prcA alr1381	Calcium-dependent protease (EC 3.4.21.-) (Trypsin)		2		GO:0005737; GO:0004252
Q6D2N7	truA ECA3058	tRNA pseudouridine synthase A (EC 5.4.99.12) (tRNA pseudouridine(38-40) synthase) (tRNA pseudouridylate synthase I) (tRNA-uridine isomerase I)		2		GO:0003723; GO:0009982; GO:0031119
A6M229	iolC Cbei_4550	5-dehydro-2-deoxygluconokinase (EC 2.7.1.92) (2-deoxy-5-keto-D-gluconate kinase) (DKG kinase)	PATHWAY: Polyol metabolism; myo-inositol degradation into acetyl-CoA; acetyl-CoA from myo-inositol: step 5/7. {ECO:0000255|HAMAP-Rule:MF_01668}.	2		GO:0047590; GO:0005524; GO:0019310
Q8FKZ1	gmhB c0241	D-glycero-beta-D-manno-heptose-1,7-bisphosphate 7-phosphatase (EC 3.1.3.82) (D,D-heptose 1,7-bisphosphate phosphatase) (HBP phosphatase)	PATHWAY: Nucleotide-sugar biosynthesis; ADP-L-glycero-beta-D-manno-heptose biosynthesis; ADP-L-glycero-beta-D-manno-heptose from D-glycero-beta-D-manno-heptose 7-phosphate: step 2/4.; PATHWAY: Bacterial outer membrane biogenesis; LPS core biosynthesis.	2		GO:0097171; GO:0034200; GO:0005737; GO:0016311; GO:0009244; GO:0000287; GO:0008270
A6H1P4	kmo FP2212	Kynurenine 3-monooxygenase (EC 1.14.13.9) (Kynurenine 3-hydroxylase)	PATHWAY: Cofactor biosynthesis; NAD(+) biosynthesis; quinolinate from L-kynurenine: step 1/3. {ECO:0000255|HAMAP-Rule:MF_01971}.	2		GO:0034354; GO:0071949; GO:0043420; GO:0004502; GO:0019805; GO:0006569
Q3K7N4	argP iciA Pfl01_4483	HTH-type transcriptional regulator ArgP		2		GO:0003677; GO:0003700; GO:0006351
Q9ZIB7	tyrR	Transcriptional regulatory protein TyrR		2		GO:0005524; GO:0003677; GO:0016597; GO:0019439; GO:0005622; GO:0000160; GO:0006355; GO:0006351
A6TFG7	ghrB KPN78578_38770 KPN_03915	Glyoxylate/hydroxypyruvate reductase B (EC 1.1.1.79) (EC 1.1.1.81)		2		GO:0051287; GO:0005737; GO:0030267; GO:0016618; GO:0005886
Q9HXH0	valS PA3834	Valine--tRNA ligase (EC 6.1.1.9) (Valyl-tRNA synthetase) (ValRS)		2		GO:0005524; GO:0002161; GO:0005737; GO:0004832; GO:0006438
Q0TUZ0	iolE CPF_0086	Inosose dehydratase (EC 4.2.1.44) (2-keto-myo-inositol dehydratase) (2KMI dehydratase)	PATHWAY: Polyol metabolism; myo-inositol degradation into acetyl-CoA; acetyl-CoA from myo-inositol: step 2/7. {ECO:0000255|HAMAP-Rule:MF_01672}.	2		GO:0019310; GO:0030145; GO:0050114
P33015	yeeE b2013 JW1995	UPF0394 inner membrane protein YeeE		2		GO:0016021; GO:0005886
A4SJ60	panC ASA_0778	Pantothenate synthetase (PS) (EC 6.3.2.1) (Pantoate--beta-alanine ligase) (Pantoate-activating enzyme)	PATHWAY: Cofactor biosynthesis; (R)-pantothenate biosynthesis; (R)-pantothenate from (R)-pantoate and beta-alanine: step 1/1. {ECO:0000255|HAMAP-Rule:MF_00158}.	2		GO:0005524; GO:0005737; GO:0004592; GO:0015940
Q6D3V0	serS ECA2644	Serine--tRNA ligase (EC 6.1.1.11) (Seryl-tRNA synthetase) (SerRS) (Seryl-tRNA(Ser/Sec) synthetase)	PATHWAY: Aminoacyl-tRNA biosynthesis; selenocysteinyl-tRNA(Sec) biosynthesis; L-seryl-tRNA(Sec) from L-serine and tRNA(Sec): step 1/1. {ECO:0000255|HAMAP-Rule:MF_00176}.	2		GO:0005524; GO:0005737; GO:0016260; GO:0097056; GO:0004828; GO:0006434
B7V5L4	argB PLES_57181	Acetylglutamate kinase (EC 2.7.2.8) (N-acetyl-L-glutamate 5-phosphotransferase) (NAG kinase) (AGK)	PATHWAY: Amino-acid biosynthesis; L-arginine biosynthesis; N(2)-acetyl-L-ornithine from L-glutamate: step 2/4. {ECO:0000255|HAMAP-Rule:MF_00082}.	2		GO:0005524; GO:0003991; GO:0006526; GO:0005737; GO:0006561
P05341	nifS	Cysteine desulfurase NifS (EC 2.8.1.7) (Nitrogenase metalloclusters biosynthesis protein NifS)		2		GO:0006520; GO:0031071; GO:0051536; GO:0046872; GO:0009399; GO:0030170
A4XYX4	lipB Pmen_3792	Octanoyltransferase (EC 2.3.1.181) (Lipoate-protein ligase B) (Lipoyl/octanoyl transferase) (Octanoyl-[acyl-carrier-protein]-protein N-octanoyltransferase)	PATHWAY: Protein modification; protein lipoylation via endogenous pathway; protein N(6)-(lipoyl)lysine from octanoyl-[acyl-carrier-protein]: step 1/2. {ECO:0000255|HAMAP-Rule:MF_00013}.	2		GO:0006464; GO:0005737; GO:0009107; GO:0033819; GO:0016415
Q6D1C4	metN3 ECA3524	Methionine import ATP-binding protein MetN 3 (EC 3.6.3.-)		2		GO:0005524; GO:0043190; GO:0048474; GO:0009276; GO:0015424
Q08636	ntpA EHR_08260	V-type sodium ATPase catalytic subunit A (EC 3.6.3.15) (Na(+)-translocating ATPase subunit A) (V-type sodium pump catalytic subunit A)		2		GO:0005524; GO:0015991; GO:0042777; GO:0046933; GO:0033178; GO:0006814
P46320	licH celD celF BSU38560	Probable 6-phospho-beta-glucosidase (EC 3.2.1.86)		2		GO:0008706; GO:0005975; GO:0046872; GO:0016616
A9NEL4	rplJ ACL_0168	50S ribosomal protein L10		2		GO:0070180; GO:0005840; GO:0042254; GO:0003735; GO:0006412
C4Z9V4	proA EUBREC_1651	Gamma-glutamyl phosphate reductase (GPR) (EC 1.2.1.41) (Glutamate-5-semialdehyde dehydrogenase) (Glutamyl-gamma-semialdehyde dehydrogenase) (GSA dehydrogenase)	PATHWAY: Amino-acid biosynthesis; L-proline biosynthesis; L-glutamate 5-semialdehyde from L-glutamate: step 2/2. {ECO:0000255|HAMAP-Rule:MF_00412}.	2		GO:0055129; GO:0050661; GO:0005737; GO:0004350
Q7XA67	MTN2 MTAN2 At4g34840 T11I11.80	5'-methylthioadenosine/S-adenosylhomocysteine nucleosidase 2 (AtMTN2) (EC 3.2.2.9) (5'-methylthioadenosine nucleosidase) (MTA nucleosidase) (MTA/SAH nucleosidase 2) (AtMTAN2) (S-adenosylhomocysteine nucleosidase) (AdoHcy nucleosidase) (SAH nucleosidase) (SRH nucleosidase)	PATHWAY: Amino-acid biosynthesis; L-methionine biosynthesis via salvage pathway; S-methyl-5-thio-alpha-D-ribose 1-phosphate from S-methyl-5'-thioadenosine (hydrolase route): step 1/2.	2759	33090	GO:0019509; GO:0008782; GO:0008930; GO:0009116; GO:0000003; GO:0001944
A1R990	menG AAur_3102	Demethylmenaquinone methyltransferase (EC 2.1.1.163)	PATHWAY: Quinol/quinone metabolism; menaquinone biosynthesis; menaquinol from 1,4-dihydroxy-2-naphthoate: step 2/2. {ECO:0000255|HAMAP-Rule:MF_01813}.	2		GO:0009234; GO:0008168
Q9C5C5	At1g07700 F24B9.21	Thioredoxin-like 4, chloroplastic (Lilium-type thioredoxin 3)		2759	33090	GO:0045454; GO:0009507; GO:0009570; GO:0006662; GO:0015035
B0KK78	rplX PputGB1_0495	50S ribosomal protein L24		2		GO:0019843; GO:0005840; GO:0003735; GO:0006412
Q2MI72	psbH	Photosystem II reaction center protein H (PSII-H) (Photosystem II 10 kDa phosphoprotein)		2759	33090	GO:0009535; GO:0016021; GO:0042301; GO:0015979; GO:0009523; GO:0050821
Q9ZPV8	COAD PPAT At2g18250 T30D6.24	Phosphopantetheine adenylyltransferase (EC 2.7.7.3) (AtCoaD) (Dephospho-CoA pyrophosphorylase) (Pantetheine-phosphate adenylyltransferase)	PATHWAY: Cofactor biosynthesis; coenzyme A biosynthesis; CoA from (R)-pantothenate: step 4/5.	2759	33090	GO:0005524; GO:0015937; GO:0005829; GO:0004140; GO:0040007; GO:0006629; GO:0019915; GO:0004595; GO:0016310; GO:0080020; GO:0006970; GO:0009651
Q0ZJ32	atpI GSVIVT00013243001 LOC100246719 VIVICP009	ATP synthase subunit a, chloroplastic (ATP synthase F0 sector subunit a) (F-ATPase subunit IV)		2759	33090	GO:0015986; GO:0009535; GO:0016021; GO:0005886; GO:0046933; GO:0045263
Q6D6C5	hspQ ECA1760	Heat shock protein HspQ		2		GO:0003677; GO:0005737; GO:0009408
C6DEM6	folE PC1_1670	GTP cyclohydrolase 1 (EC 3.5.4.16) (GTP cyclohydrolase I) (GTP-CH-I)	PATHWAY: Cofactor biosynthesis; 7,8-dihydroneopterin triphosphate biosynthesis; 7,8-dihydroneopterin triphosphate from GTP: step 1/1. {ECO:0000255|HAMAP-Rule:MF_00223}.	2		GO:0035998; GO:0005525; GO:0003934; GO:0005737; GO:0006730; GO:0046654; GO:0008270
P17648	ADH	Alcohol dehydrogenase (EC 1.1.1.1)		2759	33090	GO:0004022; GO:0005737; GO:0008270
P58496	modD Z1962 ECs1694	Putative pyrophosphorylase ModD (EC 2.4.2.-)		2		GO:0009435; GO:0004514
A1SYK4	deoD Ping_2864	Purine nucleoside phosphorylase DeoD-type (PNP) (EC 2.4.2.1)		2		GO:0042278; GO:0004731
Q9HUJ2	thiC PA4973	Phosphomethylpyrimidine synthase (EC 4.1.99.17) (Hydroxymethylpyrimidine phosphate synthase) (HMP-P synthase) (HMP-phosphate synthase) (HMPP synthase) (Thiamine biosynthesis protein ThiC)	PATHWAY: Cofactor biosynthesis; thiamine diphosphate biosynthesis. {ECO:0000255|HAMAP-Rule:MF_00089}.	2		GO:0051539; GO:0016829; GO:0009228; GO:0009229; GO:0008270
Q8VMM4	ssb	Single-stranded DNA-binding protein (SSB)		2		GO:0006260; GO:0003697
B8H072	hmgA CCNA_02615	Homogentisate 1,2-dioxygenase (HGDO) (EC 1.13.11.5) (Homogentisate oxygenase) (Homogentisic acid oxidase) (Homogentisicase)	PATHWAY: Amino-acid degradation; L-phenylalanine degradation; acetoacetate and fumarate from L-phenylalanine: step 4/6. {ECO:0000255|HAMAP-Rule:MF_00334}.	2		GO:0006559; GO:0004411; GO:0005506; GO:0006572
A4STC9	coaD ASA_4223	Phosphopantetheine adenylyltransferase (EC 2.7.7.3) (Dephospho-CoA pyrophosphorylase) (Pantetheine-phosphate adenylyltransferase) (PPAT)	PATHWAY: Cofactor biosynthesis; coenzyme A biosynthesis; CoA from (R)-pantothenate: step 4/5. {ECO:0000255|HAMAP-Rule:MF_00151}.	2		GO:0005524; GO:0015937; GO:0005737; GO:0004595
Q5QZ16	bioB IL1324	Biotin synthase (EC 2.8.1.6)	PATHWAY: Cofactor biosynthesis; biotin biosynthesis; biotin from 7,8-diaminononanoate: step 2/2. {ECO:0000255|HAMAP-Rule:MF_01694}.	2		GO:0051537; GO:0051539; GO:0009102; GO:0004076; GO:0005506
Q5QYN9	IL2351	UPF0176 protein IL2351		2
Q9ZVX2	AMS BHLH21 EN48 At2g16910 F12A24.9	Transcription factor ABORTED MICROSPORES (Basic helix-loop-helix protein 21) (AtbHLH21) (bHLH 21) (Transcription factor EN 48) (bHLH transcription factor bHLH021)		2759	33090	GO:0000978; GO:0048658; GO:0005634; GO:0009555; GO:0006355; GO:0003700; GO:0006351
Q8A407	ahcY BT_2797	Adenosylhomocysteinase (EC 3.3.1.1) (S-adenosyl-L-homocysteine hydrolase) (AdoHcyase)	PATHWAY: Amino-acid biosynthesis; L-homocysteine biosynthesis; L-homocysteine from S-adenosyl-L-homocysteine: step 1/1. {ECO:0000255|HAMAP-Rule:MF_00563}.	2		GO:0033353; GO:0004013; GO:0005829; GO:0006730
Q87TB8	greB VP0152	Transcription elongation factor GreB (Transcript cleavage factor GreB)		2		GO:0003677; GO:0032784; GO:0006351
A8GFQ1	astE Spro_2840	Succinylglutamate desuccinylase (EC 3.5.1.96)	PATHWAY: Amino-acid degradation; L-arginine degradation via AST pathway; L-glutamate and succinate from L-arginine: step 5/5. {ECO:0000255|HAMAP-Rule:MF_00767}.	2		GO:0019544; GO:0019545; GO:0016788; GO:0009017; GO:0008270
C4LAS5	nifH Tola_0650	Nitrogenase iron protein (EC 1.18.6.1) (Nitrogenase Fe protein) (Nitrogenase component II) (Nitrogenase reductase)		2		GO:0051539; GO:0005524; GO:0018697; GO:0046872; GO:0016612; GO:0009399; GO:0016163
Q6D033	epmA yjeA ECA3968	Elongation factor P--(R)-beta-lysine ligase (EF-P--(R)-beta-lysine ligase) (EC 6.3.1.-) (EF-P post-translational modification enzyme A) (EF-P-lysine lysyltransferase)		2		GO:0005524; GO:0016880; GO:0005737; GO:0004824; GO:0006430; GO:0071915
A9KTE7	addB Cphy_3424	ATP-dependent helicase/deoxyribonuclease subunit B (EC 3.1.-.-) (EC 3.6.4.12) (ATP-dependent helicase/nuclease AddB)		2		GO:0051539; GO:0008409; GO:0005524; GO:0000724; GO:0003690; GO:0004386; GO:0046872
Q48EI4	groS groES PSPPH_4078	10 kDa chaperonin (GroES protein) (Protein Cpn10)		2		GO:0005524; GO:0005737; GO:0006457
B6YQE9	ackA CFPG_158	Acetate kinase (EC 2.7.2.1) (Acetokinase)	PATHWAY: Metabolic intermediate biosynthesis; acetyl-CoA biosynthesis; acetyl-CoA from acetate: step 1/2. {ECO:0000255|HAMAP-Rule:MF_00020}.	2		GO:0005524; GO:0008776; GO:0006085; GO:0005737; GO:0000287; GO:0006082
Q9CGF1	guaC LL1145 L158186	GMP reductase (EC 1.7.1.7) (Guanosine 5'-monophosphate oxidoreductase) (Guanosine monophosphate reductase)		2		GO:0003920; GO:1902560; GO:0006163
Q32BU5	zupT SDY_3200	Zinc transporter ZupT		2		GO:0016021; GO:0046873; GO:0005886; GO:0006829
Q4K527	rpoC PFL_5588	DNA-directed RNA polymerase subunit beta' (RNAP subunit beta') (EC 2.7.7.6) (RNA polymerase subunit beta') (Transcriptase subunit beta')		2		GO:0003677; GO:0003899; GO:0000345; GO:0006351
Q8RY82	At2g32560 T26B15.12	F-box protein At2g32560		2759	33090
Q7N3Z5	fadR plu2562	Fatty acid metabolism regulator protein		2		GO:0003677; GO:0005737; GO:0006631; GO:0000062; GO:0019217; GO:0003700; GO:0006351
Q6D8F3	syd ECA1021	Protein Syd		2		GO:0009898
A6LEM6	miaB BDI_2415	tRNA-2-methylthio-N(6)-dimethylallyladenosine synthase (EC 2.8.4.3) ((Dimethylallyl)adenosine tRNA methylthiotransferase MiaB) (tRNA-i(6)A37 methylthiotransferase)		2		GO:0051539; GO:0005737; GO:0005506; GO:0006400; GO:0016740
P0ABE6	cybB SF1794 S1478	Cytochrome b561 (Cytochrome b-561)		2		GO:0009055; GO:0016021; GO:0046872; GO:0005886; GO:0022904
B0KMQ6	mnmA trmU PputGB1_3619	tRNA-specific 2-thiouridylase MnmA (EC 2.8.1.13)		2		GO:0005524; GO:0005737; GO:0016783; GO:0000049; GO:0006400
C6DG94	slyX PC1_3842	Protein SlyX		2
B0T0T0	ihfA himA Caul_3032	Integration host factor subunit alpha (IHF-alpha)		2		GO:0003677; GO:0006310; GO:0006355; GO:0006417; GO:0006351
Q6ANH2	ade1 DP1373	Adenine deaminase 1 (Adenase 1) (Adenine aminase 1) (EC 3.5.4.2)		2		GO:0006146; GO:0000034
A8G7Q4	recF Spro_0034	DNA replication and repair protein RecF		2		GO:0005524; GO:0006281; GO:0006260; GO:0009432; GO:0005737; GO:0003697
P37148	fxsA	UPF0716 protein FxsA (Suppressor of F exclusion of phage T7) (Fragment)		2		GO:0016021; GO:0005886
Q09ME1	rpl14	50S ribosomal protein L14, chloroplastic		2759	33090	GO:0009507; GO:0015934; GO:0019843; GO:0003735; GO:0006412
Q9I2U1	clpP1 PA1801	ATP-dependent Clp protease proteolytic subunit 1 (EC 3.4.21.92) (Endopeptidase Clp 1)		2		GO:0071978; GO:0071236; GO:0005737; GO:0004252; GO:0044010; GO:0044011
P0C0L3	osmC SF1743 S1876	Peroxiredoxin OsmC (EC 1.11.1.15) (Osmotically-inducible protein C)		2		GO:0005737; GO:0004601; GO:0051920; GO:0006979
Q6D7H0	nei ECA1355	Endonuclease 8 (DNA glycosylase/AP lyase Nei) (EC 3.2.2.-) (EC 4.2.99.18) (DNA-(apurinic or apyrimidinic site) lyase Nei) (Endonuclease VIII)		2		GO:0006284; GO:0003684; GO:0006289; GO:0000703; GO:0008270
Q881F7	PSPTO_2936	UPF0271 protein PSPTO_2936		2		GO:0005975; GO:0003824
Q4L6A2	dapH SH1514	2,3,4,5-tetrahydropyridine-2,6-dicarboxylate N-acetyltransferase (EC 2.3.1.89) (Tetrahydrodipicolinate N-acetyltransferase) (THP acetyltransferase) (Tetrahydropicolinate acetylase)	PATHWAY: Amino-acid biosynthesis; L-lysine biosynthesis via DAP pathway; LL-2,6-diaminopimelate from (S)-tetrahydrodipicolinate (acetylase route): step 1/3. {ECO:0000255|HAMAP-Rule:MF_01691}.	2		GO:0019877; GO:0009089; GO:0047200
P24517	radA STM4579	DNA repair protein RadA (EC 3.6.4.-) (Branch migration protein RadA)		2		GO:0005524; GO:0006281; GO:0008094; GO:0003684; GO:0046872
B4SUT0	rplN SNSL254_A3699	50S ribosomal protein L14		2		GO:0015934; GO:0019843; GO:0003735; GO:0006412
B1IYP2	dnaA EcolC_0001	Chromosomal replication initiator protein DnaA		2		GO:0005524; GO:0006270; GO:0003688; GO:0005737; GO:0006275
Q47278	hrpN	Harpin HrpN (Harpin-Ech)		2		GO:0005576; GO:0034053
Q37680	ND5 NAD5	NADH-ubiquinone oxidoreductase chain 5 (EC 1.6.5.3) (NADH dehydrogenase subunit 5)		2759	33090	GO:0042773; GO:0008137; GO:0016021; GO:0005743; GO:0070469
A4XPU9	hldE Pmen_0597	Bifunctional protein HldE [Includes: D-beta-D-heptose 7-phosphate kinase (EC 2.7.1.167) (D-beta-D-heptose 7-phosphotransferase) (D-glycero-beta-D-manno-heptose-7-phosphate kinase); D-beta-D-heptose 1-phosphate adenylyltransferase (EC 2.7.7.70) (D-glycero-beta-D-manno-heptose 1-phosphate adenylyltransferase)]	PATHWAY: Nucleotide-sugar biosynthesis; ADP-L-glycero-beta-D-manno-heptose biosynthesis; ADP-L-glycero-beta-D-manno-heptose from D-glycero-beta-D-manno-heptose 7-phosphate: step 1/4. {ECO:0000255|HAMAP-Rule:MF_01603}.; PATHWAY: Nucleotide-sugar biosynthesis; ADP-L-glycero-beta-D-manno-heptose biosynthesis; ADP-L-glycero-beta-D-manno-heptose from D-glycero-beta-D-manno-heptose 7-phosphate: step 3/…	2		GO:0097171; GO:0005524; GO:0033785; GO:0033786; GO:0016773
A8GAC2	nqrD Spro_0956	Na(+)-translocating NADH-quinone reductase subunit D (Na(+)-NQR subunit D) (Na(+)-translocating NQR subunit D) (EC 1.6.5.8) (NQR complex subunit D) (NQR-1 subunit D)		2		GO:0016021; GO:0016655; GO:0005886; GO:0006814
Q51464	fliG PA1102	Flagellar motor switch protein FliG		2		GO:0009425; GO:0071973; GO:0006935; GO:0003774; GO:0005886
Q927Z0	cls lin2646	Cardiolipin synthase (CL synthase) (EC 2.7.8.-)		2		GO:0032049; GO:0008808; GO:0016021; GO:0005886
P93401	ND2 NAD2	NADH-ubiquinone oxidoreductase chain 2 (EC 1.6.5.3) (NADH dehydrogenase subunit 2)		2759	33090	GO:0042773; GO:0008137; GO:0016021; GO:0005743; GO:0070469
Q9KNY7	rplB VC_2593	50S ribosomal protein L2		2		GO:0002181; GO:0022625; GO:0019843; GO:0003735; GO:0016740; GO:0006412
Q4K3K9	pstB PFL_6116	Phosphate import ATP-binding protein PstB (EC 3.6.3.27) (ABC phosphate transporter) (Phosphate-transporting ATPase)		2		GO:0005524; GO:0043190; GO:0005315; GO:0015415
O31447	ybfG BSU02200	Uncharacterized protein YbfG		2		GO:0005975; GO:0016021; GO:0005886
A6VTQ2	efp Mmwyl1_0899	Elongation factor P (EF-P)	PATHWAY: Protein biosynthesis; polypeptide chain elongation. {ECO:0000255|HAMAP-Rule:MF_00141}.	2		GO:0005737; GO:0003746
A0KHL9	ligA AHA_1229	DNA ligase (EC 6.5.1.2) (Polydeoxyribonucleotide synthase [NAD(+)])		2		GO:0003677; GO:0003911; GO:0006281; GO:0006260; GO:0046872
C6DFN7	frdD PC1_3761	Fumarate reductase subunit D (Fumarate reductase 13 kDa hydrophobic protein)		2		GO:0006106; GO:0016021; GO:0005886
A9KHY6	dapA Cphy_3482	4-hydroxy-tetrahydrodipicolinate synthase (HTPA synthase) (EC 4.3.3.7)	PATHWAY: Amino-acid biosynthesis; L-lysine biosynthesis via DAP pathway; (S)-tetrahydrodipicolinate from L-aspartate: step 3/4. {ECO:0000255|HAMAP-Rule:MF_00418}.	2		GO:0008840; GO:0005737; GO:0019877; GO:0009089
P37675	yiaN b3578 JW5651	2,3-diketo-L-gulonate TRAP transporter large permease protein YiaN		2		GO:0034219; GO:0016021; GO:0005886; GO:0022891
Q8VZA1	LAC11 At5g03260 F15A17_290 MOK16.17	Laccase-11 (EC 1.10.3.2) (Benzenediol:oxygen oxidoreductase 11) (Diphenol oxidase 11) (Urishiol oxidase 11)		2759	33090	GO:0048046; GO:0005507; GO:0052716; GO:0009809; GO:0046274; GO:0016722
A8GLE5	Spro_4842	UPF0758 protein Spro_4842		2
Q8D9J0	ttcA VV1_2608	tRNA 2-thiocytidine biosynthesis protein TtcA		2		GO:0005524; GO:0005737; GO:0008033
Q6CYJ8	glmU ECA4509	Bifunctional protein GlmU [Includes: UDP-N-acetylglucosamine pyrophosphorylase (EC 2.7.7.23) (N-acetylglucosamine-1-phosphate uridyltransferase); Glucosamine-1-phosphate N-acetyltransferase (EC 2.3.1.157)]	PATHWAY: Nucleotide-sugar biosynthesis; UDP-N-acetyl-alpha-D-glucosamine biosynthesis; N-acetyl-alpha-D-glucosamine 1-phosphate from alpha-D-glucosamine 6-phosphate (route II): step 2/2. {ECO:0000255|HAMAP-Rule:MF_01631}.; PATHWAY: Nucleotide-sugar biosynthesis; UDP-N-acetyl-alpha-D-glucosamine biosynthesis; UDP-N-acetyl-alpha-D-glucosamine from N-acetyl-alpha-D-glucosamine 1-phosphate: step 1/1.…	2		GO:0006048; GO:0003977; GO:0000902; GO:0071555; GO:0005737; GO:0019134; GO:0009245; GO:0009103; GO:0000287; GO:0009252; GO:0008360
A4XS60	pncB Pmen_1411	Nicotinate phosphoribosyltransferase (NAPRTase) (EC 6.3.4.21)	PATHWAY: Cofactor biosynthesis; NAD(+) biosynthesis; nicotinate D-ribonucleotide from nicotinate: step 1/1. {ECO:0000255|HAMAP-Rule:MF_00570}.	2		GO:0009435; GO:0016874; GO:0019357; GO:0004516; GO:0004514
A7FFI7	tilS YpsIP31758_1031	tRNA(Ile)-lysidine synthase (EC 6.3.4.19) (tRNA(Ile)-2-lysyl-cytidine synthase) (tRNA(Ile)-lysidine synthetase)		2		GO:0005524; GO:0005737; GO:0016879; GO:0006400
A7ZAK3	fbp RBAM_037000	Fructose-1,6-bisphosphatase class 3 (FBPase class 3) (EC 3.1.3.11) (D-fructose-1,6-bisphosphate 1-phosphohydrolase class 3)	PATHWAY: Carbohydrate biosynthesis; gluconeogenesis. {ECO:0000255|HAMAP-Rule:MF_01854}.	2		GO:0042132; GO:0006094
A7Z7D7	uvrC RBAM_025550	UvrABC system protein C (Protein UvrC) (Excinuclease ABC subunit C)		2		GO:0003677; GO:0009432; GO:0005737; GO:0009381; GO:0009380; GO:0006289
Q6D0E4	djlA ECA3855	Co-chaperone protein DjlA		2		GO:0016021; GO:0005886
A4XZ74	rplR Pmen_3893	50S ribosomal protein L18		2		GO:0019843; GO:0005840; GO:0003735; GO:0006412
Q02PG2	nqrB PA14_25305	Na(+)-translocating NADH-quinone reductase subunit B (Na(+)-NQR subunit B) (Na(+)-translocating NQR subunit B) (EC 1.6.5.8) (NQR complex subunit B) (NQR-1 subunit B)		2		GO:0010181; GO:0009276; GO:0016021; GO:0016655; GO:0005886; GO:0022904; GO:0006814
Q839Z0	rpsF EF_0007	30S ribosomal protein S6		2		GO:0019843; GO:0005840; GO:0003735; GO:0006412
P39812	gltA BSU18450	Glutamate synthase [NADPH] large chain (EC 1.4.1.13) (NADPH-GOGAT)	PATHWAY: Amino-acid biosynthesis; L-glutamate biosynthesis via GLT pathway; L-glutamate from 2-oxoglutarate and L-glutamine (NADP(+) route): step 1/1.; PATHWAY: Energy metabolism; nitrogen metabolism.	2		GO:0051538; GO:0097054; GO:0019676; GO:0005737; GO:0006537; GO:0004355; GO:0015930; GO:0046872
P71086	perR ygaG BSU08730	Peroxide operon regulator		2		GO:0003677; GO:0005737; GO:0046872; GO:0003700; GO:0006351
B1AHZ7	rplL UPA3_0011	50S ribosomal protein L7/L12		2		GO:0005840; GO:0003735; GO:0006412
A8GIZ7	panC Spro_3992	Pantothenate synthetase (PS) (EC 6.3.2.1) (Pantoate--beta-alanine ligase) (Pantoate-activating enzyme)	PATHWAY: Cofactor biosynthesis; (R)-pantothenate biosynthesis; (R)-pantothenate from (R)-pantoate and beta-alanine: step 1/1. {ECO:0000255|HAMAP-Rule:MF_00158}.	2		GO:0005524; GO:0005737; GO:0004592; GO:0015940
B1NWD5	atpA	ATP synthase subunit alpha, chloroplastic (EC 3.6.3.14) (ATP synthase F1 sector subunit alpha) (F-ATPase subunit alpha)		2759	33090	GO:0005524; GO:0015991; GO:0015986; GO:0009535; GO:0046933; GO:0045261; GO:0046961
B0S101	leuS FMG_0623	Leucine--tRNA ligase (EC 6.1.1.4) (Leucyl-tRNA synthetase) (LeuRS)		2		GO:0005524; GO:0002161; GO:0005737; GO:0004823; GO:0006429
B1ZNF1	rpsG Oter_0229	30S ribosomal protein S7		2		GO:0019843; GO:0015935; GO:0003735; GO:0000049; GO:0006412
A8G7U3	mtlD Spro_0073	Mannitol-1-phosphate 5-dehydrogenase (EC 1.1.1.17)		2		GO:0050662; GO:0019594; GO:0008926
Q64PY6	murA BF3702	UDP-N-acetylglucosamine 1-carboxyvinyltransferase (EC 2.5.1.7) (Enoylpyruvate transferase) (UDP-N-acetylglucosamine enolpyruvyl transferase) (EPT)	PATHWAY: Cell wall biogenesis; peptidoglycan biosynthesis. {ECO:0000255|HAMAP-Rule:MF_00111}.	2		GO:0019277; GO:0008760; GO:0007049; GO:0051301; GO:0071555; GO:0005737; GO:0009252; GO:0008360
A4WCV7	mnmC Ent638_2872	tRNA 5-methylaminomethyl-2-thiouridine biosynthesis bifunctional protein MnmC (tRNA mnm(5)s(2)U biosynthesis bifunctional protein) [Includes: tRNA (mnm(5)s(2)U34)-methyltransferase (EC 2.1.1.61); FAD-dependent cmnm(5)s(2)U34 oxidoreductase (EC 1.5.-.-)]		2		GO:0005737; GO:0050660; GO:0016645; GO:0004808; GO:0002097
P05499	ATP6	ATP synthase subunit a (F-ATPase protein 6)		2759	33090	GO:0015986; GO:0015078; GO:0016021; GO:0005743; GO:0045263
C4Z8Z2	ung EUBREC_1469	Uracil-DNA glycosylase (UDG) (EC 3.2.2.27)		2		GO:0006284; GO:0005737; GO:0004844
Q1QUD2	mqo Csal_2579	Probable malate:quinone oxidoreductase (EC 1.1.5.4) (MQO) (Malate dehydrogenase [quinone])	PATHWAY: Carbohydrate metabolism; tricarboxylic acid cycle; oxaloacetate from (S)-malate (quinone route): step 1/1. {ECO:0000255|HAMAP-Rule:MF_00212}.	2		GO:0052589; GO:0008924; GO:0006099
A0L6F0	ureA Mmc1_1025	Urease subunit gamma (EC 3.5.1.5) (Urea amidohydrolase subunit gamma)	PATHWAY: Nitrogen metabolism; urea degradation; CO(2) and NH(3) from urea (urease route): step 1/1. {ECO:0000255|HAMAP-Rule:MF_00739}.	2		GO:0005737; GO:0016151; GO:0043419; GO:0009039
A2RNP9	rpsC llmg_2377	30S ribosomal protein S3		2		GO:0003729; GO:0019843; GO:0015935; GO:0003735; GO:0006412
P39285	mscM yjeP b4159 JW4120	Miniconductance mechanosensitive channel MscM		2		GO:0016021; GO:0006811; GO:0005886; GO:0055085
A1JK02	YE1367	UPF0303 protein YE1367		2
A9NED7	rpsS ACL_0091	30S ribosomal protein S19		2		GO:0019843; GO:0015935; GO:0003735; GO:0006412
A1JJF0	YE0625	UPF0442 protein YE0625		2		GO:0016021; GO:0005886
A8GJU4	glnE Spro_4290	Glutamate-ammonia-ligase adenylyltransferase (EC 2.7.7.42) (Glutamine-synthetase adenylyltransferase) (ATase) ([Glutamate--ammonia-ligase] adenylyltransferase)		2		GO:0005524; GO:0008882; GO:0000287
Q6D5V3	pdxH ECA1935	Pyridoxine/pyridoxamine 5'-phosphate oxidase (EC 1.4.3.5) (PNP/PMP oxidase) (PNPOx) (Pyridoxal 5'-phosphate synthase)	PATHWAY: Cofactor metabolism; pyridoxal 5'-phosphate salvage; pyridoxal 5'-phosphate from pyridoxamine 5'-phosphate: step 1/1. {ECO:0000255|HAMAP-Rule:MF_01629}.; PATHWAY: Cofactor metabolism; pyridoxal 5'-phosphate salvage; pyridoxal 5'-phosphate from pyridoxine 5'-phosphate: step 1/1. {ECO:0000255|HAMAP-Rule:MF_01629}.	2		GO:0010181; GO:0004733; GO:0008615
Q70XX8	petB	Cytochrome b6		2759	33090	GO:0009535; GO:0045158; GO:0020037; GO:0016021; GO:0005506; GO:0016491; GO:0015979; GO:0022904
Q6D8F7	rlmM ECA1017	Ribosomal RNA large subunit methyltransferase M (EC 2.1.1.186) (23S rRNA (cytidine2498-2'-O)-methyltransferase) (23S rRNA 2'-O-ribose methyltransferase RlmM)		2		GO:0008757; GO:0005737; GO:0006364
A0LXV8	nadK GFO_0215	NAD kinase (EC 2.7.1.23) (ATP-dependent NAD kinase)		2		GO:0005524; GO:0019674; GO:0003951; GO:0006741; GO:0005737; GO:0046872
Q1CKF3	YPN_1197 YP516_1310	tRNA1(Val) (adenine(37)-N6)-methyltransferase (EC 2.1.1.223) (tRNA m6A37 methyltransferase)		2		GO:0005737; GO:0003676; GO:0016430
Q82ZW6	valS EF_2931	Valine--tRNA ligase (EC 6.1.1.9) (Valyl-tRNA synthetase) (ValRS)		2		GO:0005524; GO:0002161; GO:0005737; GO:0004832; GO:0006438
Q93ZY7	NUDT12 NUDX12 At1g12880 F13K23.14	Nudix hydrolase 12, mitochondrial (AtNUDT12) (EC 3.6.1.-)		2759	33090	GO:0016787; GO:0046872; GO:0005739
P0DJA6	zrp ZMO0372	HTH-type transcriptional regulator Zrp (Global regulatory protein)		2		GO:0005622; GO:0043565; GO:0003700; GO:0006351
F8DT24	zrp Zmob_0912	HTH-type transcriptional regulator Zrp (Global regulatory protein)		2		GO:0005622; GO:0043565; GO:0003700; GO:0006351
A1S556	Sama_1305	UPF0276 protein Sama_1305		2
C6DC32	hemL PC1_3103	Glutamate-1-semialdehyde 2,1-aminomutase (GSA) (EC 5.4.3.8) (Glutamate-1-semialdehyde aminotransferase) (GSA-AT)	PATHWAY: Porphyrin-containing compound metabolism; protoporphyrin-IX biosynthesis; 5-aminolevulinate from L-glutamyl-tRNA(Glu): step 2/2. {ECO:0000255|HAMAP-Rule:MF_00375}.	2		GO:0005737; GO:0042286; GO:0006782; GO:0030170; GO:0008483
P08834	ND1 NAD1	NADH-ubiquinone oxidoreductase chain 1 (EC 1.6.5.3) (NADH dehydrogenase subunit 1)		2759	33090	GO:0008137; GO:0016021; GO:0005743; GO:0070469
Q02S21	rhlB PA14_14040	ATP-dependent RNA helicase RhlB (EC 3.6.4.13)		2		GO:0005524; GO:0004004; GO:0003723; GO:0006401; GO:0005737
A6LD25	ftsH BDI_1854	ATP-dependent zinc metalloprotease FtsH (EC 3.4.24.-)		2		GO:0005524; GO:0016887; GO:0016021; GO:0004222; GO:0005886; GO:0030163; GO:0008270
Q6D465	ECA2529	Probable phosphatase ECA2529 (EC 3.1.3.-)		2		GO:0003677; GO:0006260; GO:0003887; GO:0016791; GO:0008270
C4ZBV8	pth EUBREC_0457	Peptidyl-tRNA hydrolase (PTH) (EC 3.1.1.29)		2		GO:0004045; GO:0005737; GO:0006412
B7UUV7	PLES_14941	UPF0246 protein PLES_14941		2
B4RB34	nrdR PHZ_c1674	Transcriptional repressor NrdR		2		GO:0005524; GO:0003677; GO:0045892; GO:0006351; GO:0008270
Q4KJ10	ureC PFL_0631	Urease subunit alpha (EC 3.5.1.5) (Urea amidohydrolase subunit alpha)	PATHWAY: Nitrogen metabolism; urea degradation; CO(2) and NH(3) from urea (urease route): step 1/1. {ECO:0000255|HAMAP-Rule:MF_01953}.	2		GO:0005737; GO:0016151; GO:0043419; GO:0019627; GO:0009039
B2VCH1	glyS ETA_34130	Glycine--tRNA ligase beta subunit (EC 6.1.1.14) (Glycyl-tRNA synthetase beta subunit) (GlyRS)		2		GO:0005524; GO:0004814; GO:0006420; GO:0005737; GO:0004820; GO:0006426
P21823	tas EAE_15540	Methyl-accepting chemotaxis aspartate transducer		2		GO:0006935; GO:0016021; GO:0005886; GO:0004888
Q2MIF7	petD	Cytochrome b6-f complex subunit 4 (17 kDa polypeptide)		2759	33090	GO:0009535; GO:0045158; GO:0045156; GO:0016021; GO:0016491; GO:0009767
Q9HT80	polA PA5493	DNA polymerase I (POL I) (EC 2.7.7.7)		2		GO:0008408; GO:0008409; GO:0003677; GO:0071897; GO:0006281; GO:0006261; GO:0003887; GO:0005737; GO:0090305
Q4ZPC2	ung Psyr_3970	Uracil-DNA glycosylase (UDG) (EC 3.2.2.27)		2		GO:0006284; GO:0005737; GO:0004844
Q4K5Y1	pgi PFL_5280	Glucose-6-phosphate isomerase (GPI) (EC 5.3.1.9) (Phosphoglucose isomerase) (PGI) (Phosphohexose isomerase) (PHI)	PATHWAY: Carbohydrate degradation; glycolysis; D-glyceraldehyde 3-phosphate and glycerone phosphate from D-glucose: step 2/4. {ECO:0000255|HAMAP-Rule:MF_00473}.	2		GO:0005737; GO:0006094; GO:0004347; GO:0006096
B0T2D1	rpsQ Caul_1623	30S ribosomal protein S17		2		GO:0019843; GO:0005840; GO:0003735; GO:0006412
Q6DAW2	rph ECA0140	Ribonuclease PH (RNase PH) (EC 2.7.7.56) (tRNA nucleotidyltransferase)		2		GO:0000049; GO:0009022; GO:0008033; GO:0004549
Q48DU7	glyA1 PSPPH_4327	Serine hydroxymethyltransferase 1 (SHMT 1) (Serine methylase 1) (EC 2.1.2.1)	PATHWAY: One-carbon metabolism; tetrahydrofolate interconversion. {ECO:0000255|HAMAP-Rule:MF_00051}.; PATHWAY: Amino-acid biosynthesis; glycine biosynthesis; glycine from L-serine: step 1/1. {ECO:0000255|HAMAP-Rule:MF_00051}.	2		GO:0005737; GO:0019264; GO:0004372; GO:0030170; GO:0035999
C6DCQ8	csrA PC1_3210	Carbon storage regulator homolog		2		GO:0003723; GO:0006402; GO:0006109
A8AI28	mdtG CKO_02014	Multidrug resistance protein MdtG		2		GO:0005887; GO:0022857
Q8A014	lpxD BT_4207	UDP-3-O-acylglucosamine N-acyltransferase (EC 2.3.1.-)	PATHWAY: Bacterial outer membrane biogenesis; LPS lipid A biosynthesis. {ECO:0000255|HAMAP-Rule:MF_00523}.	2		GO:0016410; GO:0009245
Q94A18	ABCG29 PDR1 At3g16340 MYA6.14 T02O04.17	ABC transporter G family member 29 (ABC transporter ABCG.29) (AtABCG29) (Pleiotropic drug resistance protein 1)		2759	33090	GO:0005524; GO:0042626; GO:0006855; GO:0016021; GO:0015850; GO:1901140; GO:0005886; GO:1901141
P09186	LOX1.3 LOX3	Seed linoleate 9S-lipoxygenase-3 (EC 1.13.11.58) (Lipoxygenase-3) (L-3)	PATHWAY: Lipid metabolism; oxylipin biosynthesis. {ECO:0000255|PROSITE-ProRule:PRU00726}.	2759	33090	GO:0005737; GO:0046872; GO:0016702; GO:0031408
Q1IFV7	rpsQ PSEEN0499	30S ribosomal protein S17		2		GO:0019843; GO:0005840; GO:0003735; GO:0006412
A6LEU6	mraY BDI_2490	Phospho-N-acetylmuramoyl-pentapeptide-transferase (EC 2.7.8.13) (UDP-MurNAc-pentapeptide phosphotransferase)	PATHWAY: Cell wall biogenesis; peptidoglycan biosynthesis. {ECO:0000255|HAMAP-Rule:MF_00038}.	2		GO:0051992; GO:0007049; GO:0051301; GO:0071555; GO:0016021; GO:0009252; GO:0008963; GO:0005886; GO:0008360
Q8D3T7	nadE VV2_1599	NH(3)-dependent NAD(+) synthetase (EC 6.3.1.5)	PATHWAY: Cofactor biosynthesis; NAD(+) biosynthesis; NAD(+) from deamido-NAD(+) (ammonia route): step 1/1. {ECO:0000255|HAMAP-Rule:MF_00193}.	2		GO:0005524; GO:0009435; GO:0003952; GO:0008795
B7V7U5	lpxB PLES_13921	Lipid-A-disaccharide synthase (EC 2.4.1.182)	PATHWAY: Glycolipid biosynthesis; lipid IV(A) biosynthesis; lipid IV(A) from (3R)-3-hydroxytetradecanoyl-[acyl-carrier-protein] and UDP-N-acetyl-alpha-D-glucosamine: step 5/6. {ECO:0000255|HAMAP-Rule:MF_00392}.	2		GO:0009245; GO:0008915
A4QJW9	rps3	30S ribosomal protein S3, chloroplastic		2759	33090	GO:0009507; GO:0019843; GO:0015935; GO:0003735; GO:0006412
P58163	norM CC_2020	Probable multidrug resistance protein NorM (Multidrug-efflux transporter)		2		GO:0015297; GO:0015238; GO:0016021; GO:0006811; GO:0005886
C4Z1J4	dnaK EUBELI_01360	Chaperone protein DnaK (HSP70) (Heat shock 70 kDa protein) (Heat shock protein 70)		2		GO:0005524; GO:0006457
Q8XMG8	zupT CPE0721	Zinc transporter ZupT		2		GO:0016021; GO:0046873; GO:0005886; GO:0006829
Q6D7E5	zitB ECA1380	Zinc transporter ZitB		2		GO:0016021; GO:0005886; GO:0005385
P0A1J6	flgK flaS flaW STY1222 t1737	Flagellar hook-associated protein 1 (HAP1)		2		GO:0044780; GO:0009424; GO:0071973; GO:0005576; GO:0005198
A8GIE9	dapD Spro_3793	2,3,4,5-tetrahydropyridine-2,6-dicarboxylate N-succinyltransferase (EC 2.3.1.117) (Tetrahydrodipicolinate N-succinyltransferase) (THDP succinyltransferase) (THP succinyltransferase) (Tetrahydropicolinate succinylase)	PATHWAY: Amino-acid biosynthesis; L-lysine biosynthesis via DAP pathway; LL-2,6-diaminopimelate from (S)-tetrahydrodipicolinate (succinylase route): step 1/3. {ECO:0000255|HAMAP-Rule:MF_00811}.	2		GO:0008666; GO:0005737; GO:0019877; GO:0009089
Q8ZAE4	wecC rffD YPO3863 y0365 YP_3182	UDP-N-acetyl-D-mannosamine dehydrogenase (EC 1.1.1.336) (UDP-ManNAc 6-dehydrogenase)	PATHWAY: Bacterial outer membrane biogenesis; enterobacterial common antigen biosynthesis. {ECO:0000255|HAMAP-Rule:MF_02029}.	2		GO:0051287; GO:0089714; GO:0003979; GO:0006065; GO:0005975; GO:0009246; GO:0016628
P14014	cgtA	Cyclomaltodextrin glucanotransferase (EC 2.4.1.19) (Cyclodextrin-glycosyltransferase) (CGTase)		2		GO:0005975; GO:0043895; GO:0005576; GO:0046872; GO:2001070
O80763	At1g60420 T13D8.29	Probable nucleoredoxin 1 (AtNrx1) (EC 1.8.1.8)		2759	33090	GO:0045454; GO:0005829; GO:0009860; GO:0010183; GO:0047134; GO:0080092; GO:0046686
Q7YJX0	rps4	30S ribosomal protein S4, chloroplastic		2759	33090	GO:0009507; GO:0019843; GO:0015935; GO:0003735; GO:0006412
Q66B20	astA YPTB1960	Arginine N-succinyltransferase (AST) (EC 2.3.1.109) (AOST)	PATHWAY: Amino-acid degradation; L-arginine degradation via AST pathway; L-glutamate and succinate from L-arginine: step 1/5. {ECO:0000255|HAMAP-Rule:MF_01171}.	2		GO:0008791; GO:0019544; GO:0019545
Q9SKB2	SOBIR1 EVR At2g31880 F20M17.8	Leucine-rich repeat receptor-like serine/threonine/tyrosine-protein kinase SOBIR1 (EC 2.7.10.1) (EC 2.7.11.1) (Protein EVERSHED) (Protein SUPPRESSOR OF BIR1-1)		2759	33090	GO:0005524; GO:0006952; GO:0016021; GO:0018108; GO:0005886; GO:0010942; GO:0031349; GO:0004674; GO:0004713; GO:0004714
Q6D9J1	groS groES ECA0624	10 kDa chaperonin (GroES protein) (Protein Cpn10)		2		GO:0005524; GO:0005737; GO:0006457
Q0I3W7	metG HS_1179	Methionine--tRNA ligase (EC 6.1.1.10) (Methionyl-tRNA synthetase) (MetRS)		2		GO:0005524; GO:0005737; GO:0046872; GO:0004825; GO:0006431; GO:0000049
Q8EFB0	hisG SO_2074	ATP phosphoribosyltransferase (ATP-PRT) (ATP-PRTase) (EC 2.4.2.17)	PATHWAY: Amino-acid biosynthesis; L-histidine biosynthesis; L-histidine from 5-phospho-alpha-D-ribose 1-diphosphate: step 1/9. {ECO:0000255|HAMAP-Rule:MF_00079}.	2		GO:0005524; GO:0003879; GO:0005737; GO:0000105; GO:0000287
Q6D1S8	recA ECA3369	Protein RecA (Recombinase A)		2		GO:0005524; GO:0006310; GO:0006281; GO:0008094; GO:0009432; GO:0005737; GO:0003684; GO:0003697
O82132	DREB2A ERF045 At5g05410 K18I23.22	Dehydration-responsive element-binding protein 2A (Protein DREB2A)		2759	33090	GO:0010286; GO:0005634; GO:0045893; GO:0010224; GO:0009408; GO:0042542; GO:0009414; GO:0043565; GO:0003700; GO:0044212; GO:0006351
Q7HIW6	psbN	Protein PsbN		2759	33090	GO:0009535; GO:0016021; GO:0015979; GO:0009539
P00421	cox3 oxiC	Cytochrome c oxidase subunit 3 (EC 1.9.3.1) (Cytochrome c oxidase polypeptide III)		2759	4751	GO:0019646; GO:0004129; GO:0016021; GO:0005743
A4GYQ0	rpoB Poptr_cp012	DNA-directed RNA polymerase subunit beta (EC 2.7.7.6) (PEP) (Plastid-encoded RNA polymerase subunit beta) (RNA polymerase subunit beta)		2759	33090	GO:0003677; GO:0003899; GO:0000428; GO:0009507; GO:0032549; GO:0006351
Q9HUN6	PA4928	UPF0313 protein PA4928		2		GO:0051539; GO:0003824; GO:0005506
A1JLX8	nfo YE1455	Probable endonuclease 4 (EC 3.1.21.2) (Endodeoxyribonuclease IV) (Endonuclease IV)		2		GO:0003677; GO:0006281; GO:0008833; GO:0008270
A9NGE2	pnp ACL_0808	Polyribonucleotide nucleotidyltransferase (EC 2.7.7.8) (Polynucleotide phosphorylase) (PNPase)		2		GO:0000175; GO:0003723; GO:0006396; GO:0005737; GO:0006402; GO:0000287; GO:0004654
A8GIH8	lgt Spro_3822	Prolipoprotein diacylglyceryl transferase (EC 2.4.99.-)	PATHWAY: Protein modification; lipoprotein biosynthesis (diacylglyceryl transfer). {ECO:0000255|HAMAP-Rule:MF_01147}.	2		GO:0016021; GO:0042158; GO:0008961; GO:0005886; GO:0009249
A5W9V8	thiC Pput_4798	Phosphomethylpyrimidine synthase (EC 4.1.99.17) (Hydroxymethylpyrimidine phosphate synthase) (HMP-P synthase) (HMP-phosphate synthase) (HMPP synthase) (Thiamine biosynthesis protein ThiC)	PATHWAY: Cofactor biosynthesis; thiamine diphosphate biosynthesis. {ECO:0000255|HAMAP-Rule:MF_00089}.	2		GO:0051539; GO:0016829; GO:0009228; GO:0009229; GO:0008270
Q9SJ61	CPK25 At2g35890 F11F19.20	Calcium-dependent protein kinase 25 (EC 2.7.11.1)		2759	33090	GO:0005524; GO:0009738; GO:0005509; GO:0009931; GO:0005516; GO:0004683; GO:0005737; GO:0035556; GO:0005634; GO:0018105; GO:0005886; GO:0046777
A9L3R0	iscS Sbal195_2502	Cysteine desulfurase IscS (EC 2.8.1.7)	PATHWAY: Cofactor biosynthesis; iron-sulfur cluster biosynthesis. {ECO:0000255|HAMAP-Rule:MF_00331}.	2		GO:0051537; GO:0044571; GO:0031071; GO:0005737; GO:0046872; GO:0030170
Q6D9D2	argR ECA0684	Arginine repressor	PATHWAY: Amino-acid biosynthesis; L-arginine biosynthesis [regulation].	2		GO:0003677; GO:0034618; GO:0006526; GO:0005737; GO:0051259; GO:0003700; GO:0006351
B9E782	rplT MCCL_1343	50S ribosomal protein L20		2		GO:0019843; GO:0000027; GO:0005840; GO:0003735; GO:0006412
P80065	INV*DC4	Beta-fructofuranosidase, soluble isoenzyme I (EC 3.2.1.26) (Invertase) (Saccharase) (Sucrose hydrolase)		2759	33090	GO:0005975; GO:0004575; GO:0005773
P23586	STP1 At1g11260 T28P6.9	Sugar transport protein 1 (Glucose transporter) (Hexose transporter 1)		2759	33090	GO:0046323; GO:1904659; GO:0005355; GO:0035428; GO:0005887; GO:0015145; GO:0015749; GO:0005634; GO:0005886; GO:0009506; GO:0015992; GO:0005351; GO:0005773
Q8A6N7	hisS BT_1840	Histidine--tRNA ligase (EC 6.1.1.21) (Histidyl-tRNA synthetase) (HisRS)		2		GO:0005524; GO:0005737; GO:0004821; GO:0006427
A3MZZ7	accD APL_0631	Acetyl-coenzyme A carboxylase carboxyl transferase subunit beta (ACCase subunit beta) (Acetyl-CoA carboxylase carboxyltransferase subunit beta) (EC 6.4.1.2)	PATHWAY: Lipid metabolism; malonyl-CoA biosynthesis; malonyl-CoA from acetyl-CoA: step 1/1. {ECO:0000255|HAMAP-Rule:MF_01395}.	2		GO:0005524; GO:0003989; GO:0009317; GO:0006633; GO:2001295; GO:0008270
A8FGB7	murC BPUM_2626	UDP-N-acetylmuramate--L-alanine ligase (EC 6.3.2.8) (UDP-N-acetylmuramoyl-L-alanine synthetase)	PATHWAY: Cell wall biogenesis; peptidoglycan biosynthesis. {ECO:0000255|HAMAP-Rule:MF_00046}.	2		GO:0005524; GO:0008763; GO:0007049; GO:0051301; GO:0071555; GO:0005737; GO:0009252; GO:0008360
B7USI6	yoaH E2348C_1934	UPF0181 protein YoaH		2
Q6D6A7	mdoH opgH ECA1778	Glucans biosynthesis glucosyltransferase H (EC 2.4.1.-)	PATHWAY: Glycan metabolism; osmoregulated periplasmic glucan (OPG) biosynthesis. {ECO:0000255|HAMAP-Rule:MF_01072}.	2		GO:0009250; GO:0016021; GO:0005886; GO:0016758
P94369	yxlA BSU38710	Putative purine-cytosine permease YxlA		2		GO:0016021; GO:0005886; GO:0055085; GO:0005215
Q2SNX4	pstB HCH_00753	Phosphate import ATP-binding protein PstB (EC 3.6.3.27) (ABC phosphate transporter) (Phosphate-transporting ATPase)		2		GO:0005524; GO:0043190; GO:0005315; GO:0015415
P46285		Sedoheptulose-1,7-bisphosphatase, chloroplastic (EC 3.1.3.37) (SED(1,7)P2ase) (Sedoheptulose bisphosphatase) (SBPase)	PATHWAY: Carbohydrate biosynthesis; Calvin cycle.	2759	33090	GO:0009507; GO:0042132; GO:0046872; GO:0019253; GO:0050278
Q8XBK7	ttdA Z4414 ECs3944	L(+)-tartrate dehydratase subunit alpha (L-TTD alpha) (EC 4.2.1.32)		2		GO:0051539; GO:0008730; GO:0046872
A4XRQ7	proS Pmen_1258	Proline--tRNA ligase (EC 6.1.1.15) (Prolyl-tRNA synthetase) (ProRS)		2		GO:0005524; GO:0002161; GO:0005737; GO:0004827; GO:0006433
Q1CA99	macB1 YPA_0655	Macrolide export ATP-binding/permease protein MacB 1 (EC 3.6.3.-)		2		GO:0005524; GO:0043190; GO:0016887; GO:0042895; GO:0016820; GO:0046677
Q02T70	rplN PA14_08950	50S ribosomal protein L14		2		GO:0015934; GO:0019843; GO:0003735; GO:0006412
Q6R8G0	PHO1-H10 At1g69480 F10D13.13	Phosphate transporter PHO1 homolog 10 (Protein PHO1 homolog 10) (AtPHO1;H10)		2759	33090	GO:0016021; GO:0006817; GO:0005886
A8G8S6	groS groES Spro_0408	10 kDa chaperonin (GroES protein) (Protein Cpn10)		2		GO:0005524; GO:0005737; GO:0006457
Q6DB03	xylG ECA0099	Xylose import ATP-binding protein XylG (EC 3.6.3.17)		2		GO:0005524; GO:0043190; GO:0015614
Q5R0A6	uvrC IL0653	UvrABC system protein C (Protein UvrC) (Excinuclease ABC subunit C)		2		GO:0003677; GO:0009432; GO:0005737; GO:0009381; GO:0009380; GO:0006289
C6DDM6	msrA PC1_3417	Peptide methionine sulfoxide reductase MsrA (Protein-methionine-S-oxide reductase) (EC 1.8.4.11) (Peptide-methionine (S)-S-oxide reductase) (Peptide Met(O) reductase)		2		GO:0006464; GO:0008113; GO:0030091; GO:0006979
Q9FZ80	SOT17 ST5C At1g18590 F25I16.7 F25I16_11	Cytosolic sulfotransferase 17 (AtSOT17) (EC 2.8.2.-) (Desulfoglucosinolate sulfotransferase C) (AtST5c)		2759	33090	GO:0005737; GO:0047364; GO:0019761
Q8FY28	mnmG gidA BR2061 BS1330_I2055	tRNA uridine 5-carboxymethylaminomethyl modification enzyme MnmG (Glucose-inhibited division protein A)		2		GO:0005737; GO:0050660; GO:0016491; GO:0002098
P18680	CI-HTT	26 kDa repressor protein (Regulatory protein CI)		10239		GO:0006355; GO:0043565; GO:0006351
Q02PG9	nagZ PA14_25195	Beta-hexosaminidase (EC 3.2.1.52) (Beta-N-acetylhexosaminidase) (N-acetyl-beta-glucosaminidase)	PATHWAY: Cell wall biogenesis; peptidoglycan recycling. {ECO:0000255|HAMAP-Rule:MF_00364}.	2		GO:0004563; GO:0005975; GO:0007049; GO:0051301; GO:0071555; GO:0005737; GO:0009252; GO:0009254; GO:0008360
Q896K4	atpA1 CTC_00999	V-type ATP synthase alpha chain 1 (EC 3.6.3.14) (V-ATPase subunit A 1)		2		GO:0005524; GO:0015991; GO:0042777; GO:0046933; GO:0033178
Q6D8F4	queF ECA1020	NADPH-dependent 7-cyano-7-deazaguanine reductase (EC 1.7.1.13) (7-cyano-7-carbaguanine reductase) (NADPH-dependent nitrile oxidoreductase) (PreQ(0) reductase)	PATHWAY: tRNA modification; tRNA-queuosine biosynthesis. {ECO:0000255|HAMAP-Rule:MF_00817}.	2		GO:0005737; GO:0046857; GO:0033739; GO:0008616
B1XB69	rhaD ECDH10B_4092	Rhamnulose-1-phosphate aldolase (EC 4.1.2.19)	PATHWAY: Carbohydrate degradation; L-rhamnose degradation; glycerone phosphate from L-rhamnose: step 3/3. {ECO:0000255|HAMAP-Rule:MF_00770}.	2		GO:0005737; GO:0046872; GO:0019301; GO:0008994
Q39043	MED37F BIP BIP2 HSP70-11 MED37_6 At5g42020 MJC20.12	Mediator of RNA polymerase II transcription subunit 37f (Heat shock 70 kDa protein 12) (Heat shock protein 70-12) (AtHsp70-12) (Luminal-binding protein 2) (AtBP2) (BiP2)		2759	33090	GO:0005524; GO:0005618; GO:0005783; GO:0005788; GO:0016592; GO:0016020; GO:0005730; GO:0005634; GO:0005886; GO:0009506; GO:0006355; GO:0046686; GO:0009735; GO:0034976; GO:0006351; GO:0005774; GO:0005773
Q03456	fur PA4764	Ferric uptake regulation protein (Ferric uptake regulator)		2		GO:0005737; GO:0008198; GO:0051350; GO:1900705; GO:2000470; GO:1901668; GO:0019290; GO:0003700; GO:0044212; GO:0006351
Q97MD1	ldh1 ldh CA_C0267	L-lactate dehydrogenase 1 (L-LDH 1) (EC 1.1.1.27)	PATHWAY: Fermentation; pyruvate fermentation to lactate; (S)-lactate from pyruvate: step 1/1.	2		GO:0004459; GO:0005737; GO:0006096
Q6D9J6	dsbD ECA0618	Thiol:disulfide interchange protein DsbD (EC 1.8.1.8) (Protein-disulfide reductase) (Disulfide reductase)		2		GO:0045454; GO:0017004; GO:0009055; GO:0016021; GO:0005886; GO:0047134
A9NEN3	fusA ACL_0187	Elongation factor G (EF-G)		2		GO:0005525; GO:0003924; GO:0005737; GO:0003746
C6DBV7	lipB PC1_1176	Octanoyltransferase (EC 2.3.1.181) (Lipoate-protein ligase B) (Lipoyl/octanoyl transferase) (Octanoyl-[acyl-carrier-protein]-protein N-octanoyltransferase)	PATHWAY: Protein modification; protein lipoylation via endogenous pathway; protein N(6)-(lipoyl)lysine from octanoyl-[acyl-carrier-protein]: step 1/2. {ECO:0000255|HAMAP-Rule:MF_00013}.	2		GO:0006464; GO:0005737; GO:0009107; GO:0033819; GO:0016415
A8GEE7	Spro_2386	UPF0114 protein Spro_2386		2		GO:0016021; GO:0005886
Q3E989	PME54 ARATH54 At5g20860 F22D1.30	Probable pectinesterase/pectinesterase inhibitor 54 [Includes: Pectinesterase inhibitor 54 (Pectin methylesterase inhibitor 54); Pectinesterase 54 (PE 54) (EC 3.1.1.11) (Pectin methylesterase 54) (AtPME54)]	PATHWAY: Glycan metabolism; pectin degradation; 2-dehydro-3-deoxy-D-gluconate from pectin: step 1/5.	2759	33090	GO:0045330; GO:0005618; GO:0042545; GO:0004857; GO:0005576; GO:0045490; GO:0030599
Q9L6P1	rarD STM3955 STMD1.35	Protein RarD		2		GO:0005887; GO:0005215
Q1J0I3	folD2 Dgeo_0699	Bifunctional protein FolD 2 [Includes: Methylenetetrahydrofolate dehydrogenase (EC 1.5.1.5); Methenyltetrahydrofolate cyclohydrolase (EC 3.5.4.9)]	PATHWAY: One-carbon metabolism; tetrahydrofolate interconversion. {ECO:0000255|HAMAP-Rule:MF_01576}.	2		GO:0009396; GO:0000105; GO:0004477; GO:0009086; GO:0004488; GO:0006164; GO:0035999
A8GKG9	mscL Spro_4515	Large-conductance mechanosensitive channel		2		GO:0016021; GO:0005216; GO:0005886
Q7MW55	obg PG_0790	GTPase Obg (EC 3.6.5.-) (GTP-binding protein Obg)		2		GO:0005525; GO:0003924; GO:0005737; GO:0000287; GO:0042254
C6DKE7	uxaC PC1_0529	Uronate isomerase (EC 5.3.1.12) (Glucuronate isomerase) (Uronic isomerase)	PATHWAY: Carbohydrate metabolism; pentose and glucuronate interconversion. {ECO:0000255|HAMAP-Rule:MF_00675}.	2		GO:0006064; GO:0008880
Q9MTP0	ycf3	Photosystem I assembly protein Ycf3		2759	33090	GO:0009535; GO:0015979
P43309		Polyphenol oxidase, chloroplastic (PPO) (EC 1.10.3.1) (Catechol oxidase)		2759	33090	GO:0004097; GO:0009543; GO:0046872; GO:0046148
Q6D246	glyA1 ECA3250	Serine hydroxymethyltransferase 1 (SHMT 1) (Serine methylase 1) (EC 2.1.2.1)	PATHWAY: One-carbon metabolism; tetrahydrofolate interconversion. {ECO:0000255|HAMAP-Rule:MF_00051}.; PATHWAY: Amino-acid biosynthesis; glycine biosynthesis; glycine from L-serine: step 1/1. {ECO:0000255|HAMAP-Rule:MF_00051}.	2		GO:0005737; GO:0019264; GO:0004372; GO:0030170; GO:0035999
P38098	carA PA4758	Carbamoyl-phosphate synthase small chain (EC 6.3.5.5) (Carbamoyl-phosphate synthetase glutamine chain)	PATHWAY: Amino-acid biosynthesis; L-arginine biosynthesis; carbamoyl phosphate from bicarbonate: step 1/1.; PATHWAY: Pyrimidine metabolism; UMP biosynthesis via de novo pathway; (S)-dihydroorotate from bicarbonate: step 1/3.	2		GO:0044205; GO:0006207; GO:0005524; GO:0006526; GO:0004088; GO:0005951; GO:0071230; GO:0006541; GO:0000050
Q48481	rfbD	Probable UDP-galactopyranose mutase (UGM) (EC 5.4.99.9) (UDP-GALP mutase) (Uridine 5-diphosphate galactopyranose mutase)	PATHWAY: Bacterial outer membrane biogenesis; LPS O-antigen biosynthesis.	2		GO:0009243; GO:0008767
Q82ZJ2	pnp EF_3064	Polyribonucleotide nucleotidyltransferase (EC 2.7.7.8) (Polynucleotide phosphorylase) (PNPase)		2		GO:0000175; GO:0003723; GO:0006396; GO:0005737; GO:0006402; GO:0000287; GO:0004654
A0AFC5	thiE lwe0289	Thiamine-phosphate synthase (TP synthase) (TPS) (EC 2.5.1.3) (Thiamine-phosphate pyrophosphorylase) (TMP pyrophosphorylase) (TMP-PPase)	PATHWAY: Cofactor biosynthesis; thiamine diphosphate biosynthesis; thiamine phosphate from 4-amino-2-methyl-5-diphosphomethylpyrimidine and 4-methyl-5-(2-phosphoethyl)-thiazole: step 1/1. {ECO:0000255|HAMAP-Rule:MF_00097}.	2		GO:0000287; GO:0009228; GO:0009229; GO:0004789
A8GF29	Spro_2618	UPF0283 membrane protein Spro_2618		2		GO:0016021; GO:0005886
Q6D4K2	ECA2388	UPF0266 membrane protein ECA2388		2		GO:0016021; GO:0005886
A9NEF4	adk ACL_0108	Adenylate kinase (AK) (EC 2.7.4.3) (ATP-AMP transphosphorylase) (ATP:AMP phosphotransferase) (Adenylate monophosphate kinase)	PATHWAY: Purine metabolism; AMP biosynthesis via salvage pathway; AMP from ADP: step 1/1. {ECO:0000255|HAMAP-Rule:MF_00235}.	2		GO:0044209; GO:0005524; GO:0004017; GO:0005737; GO:0046872
Q12T95	aroE Sden_0034	Shikimate dehydrogenase (NADP(+)) (SDH) (EC 1.1.1.25)	PATHWAY: Metabolic intermediate biosynthesis; chorismate biosynthesis; chorismate from D-erythrose 4-phosphate and phosphoenolpyruvate: step 4/7. {ECO:0000255|HAMAP-Rule:MF_00222}.	2		GO:0050661; GO:0009073; GO:0009423; GO:0004764; GO:0019632
Q6D8D1	lpxA ECA1043	Acyl-[acyl-carrier-protein]--UDP-N-acetylglucosamine O-acyltransferase (UDP-N-acetylglucosamine acyltransferase) (EC 2.3.1.129)	PATHWAY: Glycolipid biosynthesis; lipid IV(A) biosynthesis; lipid IV(A) from (3R)-3-hydroxytetradecanoyl-[acyl-carrier-protein] and UDP-N-acetyl-alpha-D-glucosamine: step 1/6. {ECO:0000255|HAMAP-Rule:MF_00387}.	2		GO:0008780; GO:0005737; GO:0009245
B1J6N3	nuoB PputW619_1872	NADH-quinone oxidoreductase subunit B (EC 1.6.5.11) (NADH dehydrogenase I subunit B) (NDH-1 subunit B)		2		GO:0051539; GO:0008137; GO:0005506; GO:0005886; GO:0048038; GO:0006810
A1JJ50	lsrG YE0523	(4S)-4-hydroxy-5-phosphonooxypentane-2,3-dione isomerase (EC 5.3.1.32) (Autoinducer 2-degrading protein LsrG) (AI-2-degrading protein LsrG) (Phospho-(S)-4,5-dihydroxy-2,3-pentanedione isomerase) (Phospho-AI-2 isomerase)		2		GO:0005737; GO:0016853
A4VP33	allA PST_3096	Ureidoglycolate lyase (EC 4.3.2.3) (Ureidoglycolatase)	PATHWAY: Nitrogen metabolism; (S)-allantoin degradation. {ECO:0000255|HAMAP-Rule:MF_00616}.	2		GO:0000256; GO:0006145; GO:0004848; GO:0050385
A4Y1A0	yidC Pmen_4620	Membrane protein insertase YidC (Foldase YidC) (Membrane integrase YidC) (Membrane protein YidC)		2		GO:0016021; GO:0005886; GO:0051205; GO:0015031
C6DF46	aat PC1_1714	Leucyl/phenylalanyl-tRNA--protein transferase (EC 2.3.2.6) (L/F-transferase) (Leucyltransferase) (Phenyalanyltransferase)		2		GO:0005737; GO:0008914; GO:0030163
Q6D7U0	hypA ECA1235	Probable hydrogenase nickel incorporation protein HypA		2		GO:0006464; GO:0016151
Q9ZW11	LECRK32 At2g29250 F16P2.37	Putative inactive L-type lectin-domain containing receptor kinase III.2 (LecRK-III.2)		2759	33090	GO:0005524; GO:0030246; GO:0016021; GO:0005886; GO:0004672
Q7MZ84	tatA plu4410	Sec-independent protein translocase protein TatA		2		GO:0033281; GO:0005887; GO:0009306; GO:0008320; GO:0043953
Q54513		Transposase for insertion sequence IS1202		2		GO:0003677; GO:0015074; GO:0006310; GO:0032196
Q4ZMR1	rpsE Psyr_4531	30S ribosomal protein S5		2		GO:0019843; GO:0015935; GO:0003735; GO:0006412
Q6D871	ECA1104	UPF0345 protein ECA1104		2
Q64YG8	psd BF0711	Phosphatidylserine decarboxylase proenzyme (EC 4.1.1.65) [Cleaved into: Phosphatidylserine decarboxylase alpha chain; Phosphatidylserine decarboxylase beta chain]	PATHWAY: Phospholipid metabolism; phosphatidylethanolamine biosynthesis; phosphatidylethanolamine from CDP-diacylglycerol: step 2/2. {ECO:0000255|HAMAP-Rule:MF_00664}.	2		GO:0006646; GO:0004609; GO:0005886
C6D8Z6	lysS PC1_0649	Lysine--tRNA ligase (EC 6.1.1.6) (Lysyl-tRNA synthetase) (LysRS)		2		GO:0005524; GO:0005737; GO:0004824; GO:0006430; GO:0000287; GO:0003676
Q1CKD2	purL YPN_1218 YP516_1332	Phosphoribosylformylglycinamidine synthase (FGAM synthase) (FGAMS) (EC 6.3.5.3) (Formylglycinamide ribonucleotide amidotransferase) (FGAR amidotransferase) (FGAR-AT)	PATHWAY: Purine metabolism; IMP biosynthesis via de novo pathway; 5-amino-1-(5-phospho-D-ribosyl)imidazole from N(2)-formyl-N(1)-(5-phospho-D-ribosyl)glycinamide: step 1/2. {ECO:0000255|HAMAP-Rule:MF_00419}.	2		GO:0006189; GO:0005524; GO:0005737; GO:0006541; GO:0046872; GO:0004642
Q6D7X5	ubiG ECA1200	Ubiquinone biosynthesis O-methyltransferase (2-polyprenyl-6-hydroxyphenol methylase) (EC 2.1.1.222) (3-demethylubiquinone 3-O-methyltransferase) (EC 2.1.1.64)	PATHWAY: Cofactor biosynthesis; ubiquinone biosynthesis. {ECO:0000255|HAMAP-Rule:MF_00472}.	2		GO:0102004; GO:0008425; GO:0008689; GO:0006744
Q66A50	pdxY YPTB2282	Pyridoxal kinase PdxY (PL kinase) (EC 2.7.1.35)	PATHWAY: Cofactor metabolism; pyridoxal 5'-phosphate salvage; pyridoxal 5'-phosphate from pyridoxal: step 1/1. {ECO:0000255|HAMAP-Rule:MF_01639}.	2		GO:0005524; GO:0000287; GO:0009443; GO:0008478
C5B8G5	tmk NT01EI_2364	Thymidylate kinase (EC 2.7.4.9) (dTMP kinase)		2		GO:0005524; GO:0006233; GO:0006235; GO:0004798
B4RVA8	lepA MADE_1012525	Elongation factor 4 (EF-4) (EC 3.6.5.n1) (Ribosomal back-translocase LepA)		2		GO:0005525; GO:0003924; GO:0005886; GO:0045727; GO:0043022; GO:0003746
Q5QXW0	rplF IL1901	50S ribosomal protein L6		2		GO:0019843; GO:0005840; GO:0003735; GO:0006412
P35596	glpO exp6 SP_2185	Alpha-glycerophosphate oxidase (EC 1.1.3.21) (Exported protein 6) (Glycerol-3-phosphate oxidase)	PATHWAY: Membrane lipid metabolism; glycerophospholipid metabolism.	2		GO:0006071; GO:0004368; GO:0009331; GO:0006072; GO:0004369; GO:0006650; GO:0005886
P51967	pncC	Nicotinamide-nucleotide amidohydrolase PncC (NMN amidohydrolase PncC) (EC 3.5.1.42) (NMN deamidase) (Nicotinamide-nucleotide amidase)		2		GO:0019159; GO:0019363
P49676		Beta-galactosidase (Lactase) (EC 3.2.1.23)		2759	33090	GO:0048046; GO:0004565; GO:0030246; GO:0005975
Q7CH99	YPO1221 y2967 YP_0917 YPO1220	Uncharacterized MFS-type transporter YPO1221/y2967/YP_0917		2		GO:0005887; GO:0022891
A8AY46	eno SGO_1426	Enolase (EC 4.2.1.11) (2-phospho-D-glycerate hydro-lyase) (2-phosphoglycerate dehydratase)	PATHWAY: Carbohydrate degradation; glycolysis; pyruvate from D-glyceraldehyde 3-phosphate: step 4/5. {ECO:0000255|HAMAP-Rule:MF_00318}.	2		GO:0009986; GO:0005576; GO:0006096; GO:0000287; GO:0004634; GO:0000015
A8G8U8	miaA Spro_0430	tRNA dimethylallyltransferase (EC 2.5.1.75) (Dimethylallyl diphosphate:tRNA dimethylallyltransferase) (DMAPP:tRNA dimethylallyltransferase) (DMATase) (Isopentenyl-diphosphate:tRNA isopentenyltransferase) (IPP transferase) (IPPT) (IPTase)		2		GO:0005524; GO:0052381; GO:0008033
A0M6M2	lepA GFO_3325	Elongation factor 4 (EF-4) (EC 3.6.5.n1) (Ribosomal back-translocase LepA)		2		GO:0005525; GO:0003924; GO:0005886; GO:0045727; GO:0043022; GO:0003746
B1J812	ureD PputW619_2414	Urease accessory protein UreD		2		GO:0005737; GO:0016151; GO:0006807
C6DCQ5	gshA PC1_3207	Glutamate--cysteine ligase (EC 6.3.2.2) (Gamma-ECS) (GCS) (Gamma-glutamylcysteine synthetase)	PATHWAY: Sulfur metabolism; glutathione biosynthesis; glutathione from L-cysteine and L-glutamate: step 1/2. {ECO:0000255|HAMAP-Rule:MF_00578}.	2		GO:0005524; GO:0004357; GO:0006750
Q94IA6	CYP90D1 At3g13730 MMM17.20	3-epi-6-deoxocathasterone 23-monooxygenase (EC 1.14.13.112) (Cytochrome P450 90D1)	PATHWAY: Plant hormone biosynthesis; brassinosteroid biosynthesis.	2759	33090	GO:0016132; GO:0010268; GO:0005789; GO:0020037; GO:0016021; GO:0005506; GO:0048366; GO:0016709; GO:0048441; GO:0048443; GO:0016125
B6EIV0	VSAL_I1059	Nucleoid-associated protein VSAL_I1059		2		GO:0005737; GO:0009295
C6DGZ7	trpD PC1_2005	Anthranilate phosphoribosyltransferase (EC 2.4.2.18)	PATHWAY: Amino-acid biosynthesis; L-tryptophan biosynthesis; L-tryptophan from chorismate: step 2/5. {ECO:0000255|HAMAP-Rule:MF_00211}.	2		GO:0004048; GO:0000287; GO:0000162
Q05762	THY-1 At2g16370 F16F14.13	Bifunctional dihydrofolate reductase-thymidylate synthase 1 (DHFR-TS 1) [Includes: Dihydrofolate reductase (EC 1.5.1.3); Thymidylate synthase (EC 2.1.1.45)]	PATHWAY: Cofactor biosynthesis; tetrahydrofolate biosynthesis; 5,6,7,8-tetrahydrofolate from 7,8-dihydrofolate: step 1/1.	2759	33090	GO:0009257; GO:0005829; GO:0006231; GO:0004146; GO:0006545; GO:0006730; GO:0004799
Q9Z448	mdcG	Phosphoribosyl-dephospho-CoA transferase (EC 2.7.7.66) (Malonate decarboxylase holo-[acyl-carrier-protein] synthase) (Holo-ACP synthase)		2		GO:0016779
O23310	NFYB3 HAP3C At4g14540 dl3310w FCAALL.252	Nuclear transcription factor Y subunit B-3 (AtNF-YB-3) (Transcriptional activator HAP3C)		2759	33090	GO:0005634; GO:0043565; GO:0003700; GO:0006351
B5XNC0	mscL KPK_0425	Large-conductance mechanosensitive channel		2		GO:0016021; GO:0005216; GO:0005886
Q9C635	HSFB4 HSF02 At1g46264 F2G19.8	Heat stress transcription factor B-4 (AtHsfB4) (AtHsf-02)		2759	33090	GO:0008356; GO:0005737; GO:0005634; GO:0043565; GO:0003700; GO:0006351
Q8ZGJ0	YPO1307 y2878 YP_1285	UPF0324 membrane protein YPO1307/y2878/YP_1285		2		GO:0016021; GO:0005886
A8GCS6	Spro_1813	NAD(P)H dehydrogenase (quinone) (EC 1.6.5.2) (Flavoprotein WrbA) (NAD(P)H:quinone oxidoreductase) (NQO)		2		GO:0010181; GO:0051287; GO:0003955; GO:0050661; GO:0050660; GO:0045892
A8GJW6	rlmG Spro_4312	Ribosomal RNA large subunit methyltransferase G (EC 2.1.1.174) (23S rRNA m2G1835 methyltransferase) (rRNA (guanine-N(2)-)-methyltransferase RlmG)		2		GO:0052916; GO:0005737; GO:0003676
Q15N01	cyoE2 Patl_4238	Protoheme IX farnesyltransferase 2 (EC 2.5.1.-) (Heme B farnesyltransferase 2) (Heme O synthase 2)	PATHWAY: Porphyrin-containing compound metabolism; heme O biosynthesis; heme O from protoheme: step 1/1. {ECO:0000255|HAMAP-Rule:MF_00154}.	2		GO:0048034; GO:0016021; GO:0005886; GO:0008495
A8GC32	cdd Spro_1568	Cytidine deaminase (EC 3.5.4.5) (Cytidine aminohydrolase) (CDA)		2		GO:0004126; GO:0008270
P05493	ATPA	ATP synthase subunit alpha, mitochondrial		2759	33090	GO:0005524; GO:0015991; GO:0015986; GO:0005743; GO:0046933; GO:0045261; GO:0046961
A0L9S5	rlmG Mmc1_2217	Ribosomal RNA large subunit methyltransferase G (EC 2.1.1.174) (23S rRNA m2G1835 methyltransferase) (rRNA (guanine-N(2)-)-methyltransferase RlmG)		2		GO:0052916; GO:0005737; GO:0003676
Q6DB24	ghrB ECA0078	Glyoxylate/hydroxypyruvate reductase B (EC 1.1.1.79) (EC 1.1.1.81)		2		GO:0051287; GO:0005737; GO:0030267; GO:0016618; GO:0005886
P00436	pcaG	Protocatechuate 3,4-dioxygenase alpha chain (EC 1.13.11.3) (3,4-PCD)	PATHWAY: Aromatic compound metabolism; beta-ketoadipate pathway; 3-carboxy-cis,cis-muconate from 3,4-dihydroxybenzoate: step 1/1.	2		GO:0042952; GO:0008199; GO:0018578
Q9I3H9	recR PA1534	Recombination protein RecR		2		GO:0003677; GO:0006310; GO:0006281; GO:0046872
C5BCC5	alr NT01EI_0245	Alanine racemase (EC 5.1.1.1)	PATHWAY: Amino-acid biosynthesis; D-alanine biosynthesis; D-alanine from L-alanine: step 1/1. {ECO:0000255|HAMAP-Rule:MF_01201}.	2		GO:0030632; GO:0008784; GO:0030170
Q0C0Z9	atpG HNE_1893	ATP synthase gamma chain (ATP synthase F1 sector gamma subunit) (F-ATPase gamma subunit)		2		GO:0005524; GO:0015986; GO:0042777; GO:0045262; GO:0046933; GO:0046961
Q7YJV2	clpP	ATP-dependent Clp protease proteolytic subunit (EC 3.4.21.92) (Endopeptidase Clp)		2759	33090	GO:0009570; GO:0004252
B1A980	rps7-A; rps7-B	30S ribosomal protein S7, chloroplastic		2759	33090	GO:0009507; GO:0019843; GO:0015935; GO:0003735; GO:0006412
Q6D3C7	moaA ECA2817	Cyclic pyranopterin monophosphate synthase (EC 4.1.99.18) (Molybdenum cofactor biosynthesis protein A)	PATHWAY: Cofactor biosynthesis; molybdopterin biosynthesis. {ECO:0000255|HAMAP-Rule:MF_01225}.	2		GO:0051539; GO:0005525; GO:0006777; GO:0061597; GO:0046872; GO:0019008
Q46843	yghS b2985 JW5491	Uncharacterized ATP-binding protein YghS		2		GO:0005524
Q6D6J8	dsrB ECA1682	Protein DsrB		2
Q98R64	MYPU_1460	UPF0154 protein MYPU_1460		2		GO:0016021
A5FIJ4	rpoC Fjoh_1944	DNA-directed RNA polymerase subunit beta' (RNAP subunit beta') (EC 2.7.7.6) (RNA polymerase subunit beta') (Transcriptase subunit beta')		2		GO:0003677; GO:0003899; GO:0006351
A8GFK7	mdtH Spro_2796	Multidrug resistance protein MdtH		2		GO:0016021; GO:0005886; GO:0055085; GO:0005215
Q9I6C8	calB PA0366	Probable coniferyl aldehyde dehydrogenase (CALDH) (EC 1.2.1.68)		2		GO:0004028; GO:0004029; GO:0006081; GO:0050269
Q39203	SD22 RLK4 At4g00340 A_IG005I10.19 F5I10.19	G-type lectin S-receptor-like serine/threonine-protein kinase SD2-2 (EC 2.7.11.1) (Receptor-like kinase 4) (S-domain-2 (SD2) receptor kinase 2) (SD2-2)		2759	33090	GO:0005524; GO:0005516; GO:0030246; GO:0016021; GO:0005886; GO:0004674; GO:0048544
C4ZEV8	fmt EUBREC_2345	Methionyl-tRNA formyltransferase (EC 2.1.2.9)		2		GO:0004479
Q6D3J6	ECA2748	UPF0352 protein ECA2748		2
A8G911	pnp Spro_0493	Polyribonucleotide nucleotidyltransferase (EC 2.7.7.8) (Polynucleotide phosphorylase) (PNPase)		2		GO:0000175; GO:0003723; GO:0006396; GO:0005737; GO:0006402; GO:0000287; GO:0004654
A8GJV1	tsaD gcp Spro_4297	tRNA N6-adenosine threonylcarbamoyltransferase (EC 2.3.1.234) (N6-L-threonylcarbamoyladenine synthase) (t(6)A synthase) (t(6)A37 threonylcarbamoyladenosine biosynthesis protein TsaD) (tRNA threonylcarbamoyladenosine biosynthesis protein TsaD)		2		GO:0061711; GO:0005737; GO:0005506; GO:0004222; GO:0002949
Q6D6A4	ECA1781	UPF0176 protein ECA1781		2
P16157	ANK1 ANK	Ankyrin-1 (ANK-1) (Ankyrin-R) (Erythrocyte ankyrin)		2759	33208	GO:0051117; GO:0006888; GO:0031430; GO:0030018; GO:0030673; GO:0016323; GO:0005737; GO:0008093; GO:0005856; GO:0007010; GO:0005829; GO:0019899; GO:0006887; GO:0045199; GO:0005634; GO:0005886; GO:0010638; GO:0045211; GO:0072661; GO:0042383; GO:0016529; GO:0007165; GO:0030507; GO:0014731; GO:0005200; GO:0005198
A0LV21	rpsO Acel_1509	30S ribosomal protein S15		2		GO:0019843; GO:0005840; GO:0003735; GO:0006412
A8GC34	Spro_1570	UPF0299 membrane protein Spro_1570		2		GO:0016021; GO:0005886
Q1C669	mnmC YPA_2087	tRNA 5-methylaminomethyl-2-thiouridine biosynthesis bifunctional protein MnmC (tRNA mnm(5)s(2)U biosynthesis bifunctional protein) [Includes: tRNA (mnm(5)s(2)U34)-methyltransferase (EC 2.1.1.61); FAD-dependent cmnm(5)s(2)U34 oxidoreductase (EC 1.5.-.-)]		2		GO:0005737; GO:0050660; GO:0016645; GO:0004808; GO:0002097
Q6DB93	ravA ECA0005	ATPase RavA (EC 3.6.3.-) (Regulatory ATPase variant A)		2		GO:0005524; GO:0016887; GO:0005737; GO:0016820
A0JXT9	trmD Arth_2480	tRNA (guanine-N(1)-)-methyltransferase (EC 2.1.1.228) (M1G-methyltransferase) (tRNA [GM37] methyltransferase)		2		GO:0005737; GO:0052906
Q84VG6	At2g17525 MJB20.17	Pentatricopeptide repeat-containing protein At2g17525, mitochondrial		2759	33090	GO:0005739
Q6D4H0	rpmI ECA2420	50S ribosomal protein L35		2		GO:0005840; GO:0003735; GO:0006412
Q6DAW0	slmA ECA0142	Nucleoid occlusion factor SlmA		2		GO:0043590; GO:0007049; GO:0051301; GO:0005737; GO:0010974; GO:0043565
A6KZH6	leuS BVU_1149	Leucine--tRNA ligase (EC 6.1.1.4) (Leucyl-tRNA synthetase) (LeuRS)		2		GO:0005524; GO:0002161; GO:0005737; GO:0004823; GO:0006429
Q9EVN4	rnfD	Electron transport complex subunit D		2		GO:0022900; GO:0016021; GO:0005886; GO:0006810
Q65GC1	araB BLi03027 BL00351	Ribulokinase (EC 2.7.1.16)	PATHWAY: Carbohydrate degradation; L-arabinose degradation via L-ribulose; D-xylulose 5-phosphate from L-arabinose (bacterial route): step 2/3. {ECO:0000255|HAMAP-Rule:MF_00520}.	2		GO:0005524; GO:0019569; GO:0008741
Q69VD5	PHN1 Os06g0597400 LOC_Os06g39640 P0417D05.31	Protein argonaute PNH1 (Protein PINHEAD homolog 1) (OsPNH1)		2759	33090	GO:0005737; GO:0031047; GO:0048366; GO:0019827; GO:0003743; GO:0006413
A4XVY6	zipA Pmen_2747	Cell division protein ZipA		2		GO:0043093; GO:0000917; GO:0032153; GO:0005887
A8GBA5	galK Spro_1291	Galactokinase (EC 2.7.1.6) (Galactose kinase)	PATHWAY: Carbohydrate metabolism; galactose metabolism. {ECO:0000255|HAMAP-Rule:MF_00246}.	2		GO:0005524; GO:0005737; GO:0004335; GO:0006012; GO:0000287
C6DDR1	mtfA PC1_1479	Protein MtfA (Mlc titration factor A)		2		GO:0005737; GO:0008237
Q0TBM6	dlgD ECP_3679	2,3-diketo-L-gulonate reductase (2,3-DKG reductase) (EC 1.1.1.130) (3-dehydro-L-gulonate 2-dehydrogenase)		2		GO:0047559; GO:0070403; GO:0005737
Q6DAL8	nudC ECA0234	NADH pyrophosphatase (EC 3.6.1.22)		2		GO:0000210; GO:0000287; GO:0030145; GO:0008270
Q9SH30	HMA5 At1g63440 F2K11.18	Probable copper-transporting ATPase HMA5 (EC 3.6.3.54) (Probable copper-transporting ATPase 3) (Protein HEAVY METAL ATPASE 5)		2759	33090	GO:0005524; GO:0005507; GO:0035434; GO:0043682; GO:0010273; GO:0005887; GO:0043231; GO:0046688
A8G8E3	rplK Spro_0273	50S ribosomal protein L11		2		GO:0070180; GO:0005840; GO:0003735; GO:0006412
Q87TC4	nfuA VP0146	Fe/S biogenesis protein NfuA		2		GO:0051539; GO:0005506; GO:0016226; GO:0051604
Q0H8Y4	COX1	Cytochrome c oxidase subunit 1 (EC 1.9.3.1) (Cytochrome c oxidase polypeptide I)	PATHWAY: Energy metabolism; oxidative phosphorylation.	2759	4751	GO:0009060; GO:0005507; GO:0004129; GO:0022900; GO:0020037; GO:0016021; GO:0005506; GO:0005743; GO:0006119; GO:0005886; GO:0070469
O49432	QRT3 At4g20050 F18F4.150	Polygalacturonase QRT3 (AtQRT3) (PG QRT3) (EC 3.2.1.15) (Pectinase QRT3) (Protein QUARTET 3)		2759	33090	GO:0005618; GO:0071555; GO:0005576; GO:0009556; GO:0010584; GO:0004650
A0AMD2	mnmE trmE lwe2746	tRNA modification GTPase MnmE (EC 3.6.-.-)		2		GO:0005525; GO:0003924; GO:0005737; GO:0046872; GO:0006400
P32722	oprD PA0958	Porin D (EC 3.4.21.-) (Imipenem/basic amino acid-specific outer membrane pore) (Outer membrane protein D2)		2		GO:0015802; GO:0045203; GO:0019867; GO:0046930; GO:0015288; GO:0008236; GO:0055085
A8GFC3	Spro_2712	UPF0225 protein Spro_2712		2
A8GB43	glnS Spro_1229	Glutamine--tRNA ligase (EC 6.1.1.18) (Glutaminyl-tRNA synthetase) (GlnRS)		2		GO:0005524; GO:0005737; GO:0004819; GO:0006425; GO:0006424
O31494	ydzF BSU05270	Uncharacterized HTH-type transcriptional regulator YdzF		2		GO:0003677; GO:0006355; GO:0006351
Q42967	DCUP	Uroporphyrinogen decarboxylase, chloroplastic (UPD) (URO-D) (EC 4.1.1.37)	PATHWAY: Porphyrin-containing compound metabolism; protoporphyrin-IX biosynthesis; coproporphyrinogen-III from 5-aminolevulinate: step 4/4.	2759	33090	GO:0015995; GO:0009507; GO:0006782; GO:0004853
A4XR54	pth Pmen_1053	Peptidyl-tRNA hydrolase (PTH) (EC 3.1.1.29)		2		GO:0004045; GO:0005737; GO:0006412
C6DC27	mtnN PC1_3098	5'-methylthioadenosine/S-adenosylhomocysteine nucleosidase (MTA/SAH nucleosidase) (MTAN) (EC 3.2.2.9) (5'-methylthioadenosine nucleosidase) (MTA nucleosidase) (S-adenosylhomocysteine nucleosidase) (AdoHcy nucleosidase) (SAH nucleosidase) (SRH nucleosidase)	PATHWAY: Amino-acid biosynthesis; L-methionine biosynthesis via salvage pathway; S-methyl-5-thio-alpha-D-ribose 1-phosphate from S-methyl-5'-thioadenosine (hydrolase route): step 1/2. {ECO:0000255|HAMAP-Rule:MF_01684}.	2		GO:0019284; GO:0019509; GO:0008782; GO:0008930; GO:0009164
Q7Y1B6	GAI	DELLA protein GAI (Gibberellic acid-insensitive mutant protein)		2759	33090	GO:0009740; GO:0042538; GO:0009867; GO:0009938; GO:0010187; GO:0005634; GO:2000377; GO:2000033; GO:0006355; GO:0009737; GO:0009723; GO:0009863; GO:0043565; GO:0003700; GO:0000989; GO:0006351
Q4KJB2	msbA PFL_0527	Lipid A export ATP-binding/permease protein MsbA (EC 3.6.3.-)		2		GO:0005524; GO:0043190; GO:0034040
A4XYD7	rpsO Pmen_3605	30S ribosomal protein S15		2		GO:0019843; GO:0005840; GO:0003735; GO:0006412
O31716	ykpA BSU14430	Uncharacterized ABC transporter ATP-binding protein YkpA		2		GO:0005524; GO:0016887; GO:0006810
C3K2X6	rplC PFLU_5527	50S ribosomal protein L3		2		GO:0019843; GO:0005840; GO:0003735; GO:0006412
Q3IH34	infA PSHAa1723	Translation initiation factor IF-1		2		GO:0005737; GO:0019843; GO:0043022; GO:0003743
P0A9W8	ibaG yrbA SF3230 S3448	Acid stress protein IbaG		2
A5IM79	rpsG Tpet_1288	30S ribosomal protein S7		2		GO:0019843; GO:0015935; GO:0003735; GO:0000049; GO:0006412
Q6DAV7	ECA0145	UPF0758 protein ECA0145		2
Q03EW6	nadK PEPE_1202	NAD kinase (EC 2.7.1.23) (ATP-dependent NAD kinase)		2		GO:0005524; GO:0019674; GO:0003951; GO:0006741; GO:0005737; GO:0046872
P0AB70	pntB SF1623 S1755	NAD(P) transhydrogenase subunit beta (EC 1.6.1.2) (Nicotinamide nucleotide transhydrogenase subunit beta) (Pyridine nucleotide transhydrogenase subunit beta)		2		GO:0008750; GO:0050661; GO:0016021; GO:0005886
Q09WZ5	rps18 MoinCp043	30S ribosomal protein S18, chloroplastic		2759	33090	GO:0009507; GO:0019843; GO:0005840; GO:0003735; GO:0006412
Q84JS6	KNAT6 At1g23380 F26F24.25 F28C11.2	Homeobox protein knotted-1-like 6 (Protein KNAT6)		2759	33090	GO:0010073; GO:0005634; GO:0006355; GO:0043565; GO:0003700
Q6CZ31	ugpB ECA4322	sn-glycerol-3-phosphate-binding periplasmic protein UgpB		2		GO:0042597; GO:0005215
A5EXP1	purC DNO_1112	Phosphoribosylaminoimidazole-succinocarboxamide synthase (EC 6.3.2.6) (SAICAR synthetase)	PATHWAY: Purine metabolism; IMP biosynthesis via de novo pathway; 5-amino-1-(5-phospho-D-ribosyl)imidazole-4-carboxamide from 5-amino-1-(5-phospho-D-ribosyl)imidazole-4-carboxylate: step 1/2. {ECO:0000255|HAMAP-Rule:MF_00137}.	2		GO:0006189; GO:0005524; GO:0004639
A8GJ12	Spro_4007	UPF0231 protein Spro_4007		2
Q87XY7	recA PSPTO_4033	Protein RecA (Recombinase A)		2		GO:0005524; GO:0006310; GO:0006281; GO:0008094; GO:0009432; GO:0005737; GO:0003684; GO:0003697
Q9LW83	CES101 At3g16030 MSL1.2	G-type lectin S-receptor-like serine/threonine-protein kinase CES101 (EC 2.7.11.1) (Protein CALLUS EXPRESSION OF RBCS 101)		2759	33090	GO:0005524; GO:0005516; GO:0030246; GO:0045087; GO:0016021; GO:0005886; GO:0004674; GO:0009620
A4VNA5	ruvC PST_2810	Crossover junction endodeoxyribonuclease RuvC (EC 3.1.22.4) (Holliday junction nuclease RuvC) (Holliday junction resolvase RuvC)		2		GO:0006310; GO:0006281; GO:0008821; GO:0000287; GO:0003676
O68940	anfG	Nitrogenase iron-iron protein delta chain (EC 1.18.6.1) (Dinitrogenase 3 subunit delta) (Nitrogenase component I)		2		GO:0005524; GO:0018697; GO:0005506; GO:0051536; GO:0009399; GO:0016163
P37134	cwlM	N-acetylmuramoyl-L-alanine amidase CwlM (EC 3.5.1.28) (Autolysin) (Cell wall hydrolase)		2		GO:0008745; GO:0071555; GO:0005576; GO:0042834; GO:0009253
B1JF83	ileS PputW619_4559	Isoleucine--tRNA ligase (EC 6.1.1.5) (Isoleucyl-tRNA synthetase) (IleRS)		2		GO:0005524; GO:0002161; GO:0005737; GO:0004822; GO:0006428; GO:0008270
Q66BT9	flgH1 YPTB1678	Flagellar L-ring protein 1 (Basal body L-ring protein 1)		2		GO:0009427; GO:0071973; GO:0009279; GO:0003774
Q661T0	eno BG0338	Enolase (EC 4.2.1.11) (2-phospho-D-glycerate hydro-lyase) (2-phosphoglycerate dehydratase)	PATHWAY: Carbohydrate degradation; glycolysis; pyruvate from D-glyceraldehyde 3-phosphate: step 4/5. {ECO:0000255|HAMAP-Rule:MF_00318}.	2		GO:0009986; GO:0005576; GO:0006096; GO:0000287; GO:0004634; GO:0000015
Q7VT61	trmB BP3692	tRNA (guanine-N(7)-)-methyltransferase (EC 2.1.1.33) (tRNA (guanine(46)-N(7))-methyltransferase) (tRNA(m7G46)-methyltransferase)	PATHWAY: tRNA modification; N(7)-methylguanine-tRNA biosynthesis. {ECO:0000255|HAMAP-Rule:MF_01057}.	2		GO:0008176
Q9SLH0	EIL1 At2g27050 T20P8.10	ETHYLENE INSENSITIVE 3-like 1 protein		2759	33090	GO:0003677; GO:0071281; GO:0042742; GO:0009873; GO:0005634; GO:0009723; GO:0003700; GO:0006351
Q0ZIX7	rpl2-A; rpl2-B	50S ribosomal protein L2, chloroplastic		2759	33090	GO:0009507; GO:0002181; GO:0022625; GO:0019843; GO:0003735; GO:0016740
A7ML57	rhaR ESA_03845	HTH-type transcriptional activator RhaR (L-rhamnose operon transcriptional activator RhaR)		2		GO:0005737; GO:0045893; GO:0019299; GO:0043565; GO:0003700; GO:0006351
Q2RNG0	mutS Rru_A3541	DNA mismatch repair protein MutS		2		GO:0005524; GO:0003684; GO:0006298; GO:0030983
A6TFH5	glyQ KPN78578_38850 KPN_03923	Glycine--tRNA ligase alpha subunit (EC 6.1.1.14) (Glycyl-tRNA synthetase alpha subunit) (GlyRS)		2		GO:0005524; GO:0005737; GO:0004820; GO:0006426
C3P7X7	aroQ BAA_4439	3-dehydroquinate dehydratase (3-dehydroquinase) (EC 4.2.1.10) (Type II DHQase)	PATHWAY: Metabolic intermediate biosynthesis; chorismate biosynthesis; chorismate from D-erythrose 4-phosphate and phosphoenolpyruvate: step 3/7. {ECO:0000255|HAMAP-Rule:MF_00169}.	2		GO:0003855; GO:0009073; GO:0009423
A1JHR2	rpmB YE0064	50S ribosomal protein L28		2		GO:0005840; GO:0003735; GO:0006412
P20682	COII	Cytochrome c oxidase subunit 2 (EC 1.9.3.1) (Cytochrome c oxidase polypeptide II)		2759	4751	GO:0005507; GO:0004129; GO:0022900; GO:0016021; GO:0005743; GO:0070469
A8GLB1	fieF Spro_4808	Cation-efflux pump FieF		2		GO:0015684; GO:0016021; GO:0046873; GO:0005886; GO:0006829
B7N925	recR ECUMN_0511	Recombination protein RecR		2		GO:0003677; GO:0006310; GO:0006281; GO:0046872
Q6D201	cysA ECA3296	Sulfate/thiosulfate import ATP-binding protein CysA (EC 3.6.3.25) (Sulfate-transporting ATPase)		2		GO:0005524; GO:0043190; GO:0015419
Q94EJ2	HDA8 At1g08460 T27G7.14 T27G7_7	Histone deacetylase 8 (EC 3.5.1.98)		2759	33090	GO:0032041; GO:0005634; GO:0006355; GO:0006351
P36879	yadG b0127 JW0123	Uncharacterized ABC transporter ATP-binding protein YadG		2		GO:0005524; GO:0016887; GO:0005886; GO:0006810
Q9A2H3	cmk CC_3588	Cytidylate kinase (CK) (EC 2.7.4.25) (Cytidine monophosphate kinase) (CMP kinase)		2		GO:0005524; GO:0004127; GO:0005737; GO:0006220
Q9M2S4	LECRKS4 At3g55550 T22E16.210	L-type lectin-domain containing receptor kinase S.4 (LecRK-S.4) (EC 2.7.11.1)		2759	33090	GO:0005524; GO:0030246; GO:0016021; GO:0005886; GO:0004674
A4Y9B8	truB Sputcn32_2832	tRNA pseudouridine synthase B (EC 5.4.99.25) (tRNA pseudouridine(55) synthase) (Psi55 synthase) (tRNA pseudouridylate synthase) (tRNA-uridine isomerase)		2		GO:0003723; GO:0009982; GO:0031119
Q6DAV4	mutM fpg ECA0148	Formamidopyrimidine-DNA glycosylase (Fapy-DNA glycosylase) (EC 3.2.2.23) (DNA-(apurinic or apyrimidinic site) lyase MutM) (AP lyase MutM) (EC 4.2.99.18)		2		GO:0006284; GO:0003684; GO:0006289; GO:0008534; GO:0008270
A4SDM0	gpmA Cvib_0557	2,3-bisphosphoglycerate-dependent phosphoglycerate mutase (BPG-dependent PGAM) (PGAM) (Phosphoglyceromutase) (dPGM) (EC 5.4.2.11)	PATHWAY: Carbohydrate degradation; glycolysis; pyruvate from D-glyceraldehyde 3-phosphate: step 3/5. {ECO:0000255|HAMAP-Rule:MF_01039}.	2		GO:0046538; GO:0006094; GO:0006096
Q6D855	tgt ECA1120	Queuine tRNA-ribosyltransferase (EC 2.4.2.29) (Guanine insertion enzyme) (tRNA-guanine transglycosylase)	PATHWAY: tRNA modification; tRNA-queuosine biosynthesis. {ECO:0000255|HAMAP-Rule:MF_00168}.	2		GO:0046872; GO:0008479; GO:0008616; GO:0006400
A6UYL5	PSPA7_0505	UPF0301 protein PSPA7_0505		2
Q6HF68	pepT BT9727_3488	Peptidase T (EC 3.4.11.4) (Aminotripeptidase) (Tripeptidase) (Tripeptide aminopeptidase)		2		GO:0005737; GO:0008237; GO:0043171; GO:0045148; GO:0008270
Q7MBA6	acs plu0074	Acetyl-coenzyme A synthetase (AcCoA synthetase) (Acs) (EC 6.2.1.1) (Acetate--CoA ligase) (Acyl-activating enzyme)		2		GO:0016208; GO:0005524; GO:0003987; GO:0019427; GO:0006935; GO:0046872
Q9FN92	At5g59700 T5I8.2	Probable receptor-like protein kinase At5g59700 (EC 2.7.11.-)		2759	33090	GO:0005524; GO:0016021; GO:0005886; GO:0009506; GO:0004674
Q57N70	otsA SCH_1935	Alpha,alpha-trehalose-phosphate synthase [UDP-forming] (EC 2.4.1.15) (Osmoregulatory trehalose synthesis protein A) (Trehalose-6-phosphate synthase) (UDP-glucose-glucosephosphate glucosyltransferase)	PATHWAY: Glycan biosynthesis; trehalose biosynthesis.	2		GO:0003825; GO:0005992
B7V2K4	aguA PLES_02881	Agmatine deiminase (EC 3.5.3.12) (Agmatine iminohydrolase)	PATHWAY: Amine and polyamine biosynthesis; putrescine biosynthesis via agmatine pathway; N-carbamoylputrescine from agmatine: step 1/1. {ECO:0000255|HAMAP-Rule:MF_01841}.	2		GO:0047632; GO:0004668; GO:0033388
Q922B1	Macrod1 Lrp16	O-acetyl-ADP-ribose deacetylase MACROD1 (EC 3.2.2.-) (EC 3.5.1.-) (MACRO domain-containing protein 1) (Protein LRP16) ([Protein ADP-ribosylglutamate] hydrolase)		2759	33208	GO:0006974; GO:0019213; GO:0016798; GO:0005739; GO:0005634; GO:0051725; GO:0042278
Q4ZMQ6	rplE Psyr_4536	50S ribosomal protein L5		2		GO:0019843; GO:0005840; GO:0003735; GO:0000049; GO:0006412
Q15RS7	anmK Patl_2903	Anhydro-N-acetylmuramic acid kinase (EC 2.7.1.170) (AnhMurNAc kinase)	PATHWAY: Amino-sugar metabolism; 1,6-anhydro-N-acetylmuramate degradation. {ECO:0000255|HAMAP-Rule:MF_01270}.; PATHWAY: Cell wall biogenesis; peptidoglycan recycling. {ECO:0000255|HAMAP-Rule:MF_01270}.	2		GO:0097175; GO:0005524; GO:0006040; GO:0005975; GO:0016301; GO:0009254; GO:0016773
P0AE84	cpxA Z5456 ECs4837	Sensor protein CpxA (EC 2.7.13.3)		2		GO:0005524; GO:0016021; GO:0005622; GO:0000155; GO:0005886
Q650H6	apt BF0099	Adenine phosphoribosyltransferase (APRT) (EC 2.4.2.7)	PATHWAY: Purine metabolism; AMP biosynthesis via salvage pathway; AMP from adenine: step 1/1. {ECO:0000255|HAMAP-Rule:MF_00004}.	2		GO:0044209; GO:0003999; GO:0006168; GO:0005737
Q8ZEG0	rluB YPO2213 y2054 YP_2010	Ribosomal large subunit pseudouridine synthase B (EC 5.4.99.22) (23S rRNA pseudouridine(2605) synthase) (rRNA pseudouridylate synthase B) (rRNA-uridine isomerase B)		2		GO:0003723; GO:0005829; GO:0000455; GO:0009982
A4XQS1	mraY Pmen_0919	Phospho-N-acetylmuramoyl-pentapeptide-transferase (EC 2.7.8.13) (UDP-MurNAc-pentapeptide phosphotransferase)	PATHWAY: Cell wall biogenesis; peptidoglycan biosynthesis. {ECO:0000255|HAMAP-Rule:MF_00038}.	2		GO:0051992; GO:0007049; GO:0051301; GO:0071555; GO:0016021; GO:0009252; GO:0008963; GO:0005886; GO:0008360
G2JZ74	dat daaA LMRG_01347	D-alanine aminotransferase (EC 2.6.1.21) (D-amino acid aminotransferase) (D-amino acid transaminase) (DAAT) (D-aspartate aminotransferase)		2		GO:0047810; GO:0046437; GO:0019478; GO:0030170
P0DJL9	dat daaA lmo1619	D-alanine aminotransferase (EC 2.6.1.21) (D-amino acid aminotransferase) (D-amino acid transaminase) (DAAT) (D-aspartate aminotransferase)		2		GO:0047810; GO:0046437; GO:0019478; GO:0030170
A8GHT4	thiM Spro_3578	Hydroxyethylthiazole kinase (EC 2.7.1.50) (4-methyl-5-beta-hydroxyethylthiazole kinase) (TH kinase) (Thz kinase)	PATHWAY: Cofactor biosynthesis; thiamine diphosphate biosynthesis; 4-methyl-5-(2-phosphoethyl)-thiazole from 5-(2-hydroxyethyl)-4-methylthiazole: step 1/1. {ECO:0000255|HAMAP-Rule:MF_00228}.	2		GO:0005524; GO:0004417; GO:0000287; GO:0009228; GO:0009229
Q9LRT1	At3g28040 MMG15.21	Probably inactive leucine-rich repeat receptor-like protein kinase At3g28040		2759	33090	GO:0005524; GO:0016021; GO:0004672
A8GKP6	tsgA Spro_4593	Protein TsgA homolog		2		GO:0016021; GO:0005886; GO:0055085
P0AFT5	yehT b2125 JW5352	Transcriptional regulatory protein YehT		2		GO:0003677; GO:0005622; GO:0000160; GO:0006355; GO:0006351
A9KJJ4	rplC Cphy_3667	50S ribosomal protein L3		2		GO:0019843; GO:0005840; GO:0003735; GO:0006412
Q05528	kduD Dda3937_04595	2-dehydro-3-deoxy-D-gluconate 5-dehydrogenase (EC 1.1.1.127) (2-keto-3-deoxygluconate 5-dehydrogenase) (2-keto-3-deoxygluconate oxidoreductase) (KDG oxidoreductase)	PATHWAY: Glycan metabolism; pectin degradation; 2-dehydro-3-deoxy-D-gluconate from pectin: step 5/5.	2		GO:0047001; GO:0008678; GO:0051287; GO:0045490
A3QGT8	prfC Shew_2820	Peptide chain release factor 3 (RF-3)		2		GO:0005525; GO:0003924; GO:0005737; GO:0006449; GO:0016149
A6L5E2	tsaD gcp BVU_3277	tRNA N6-adenosine threonylcarbamoyltransferase (EC 2.3.1.234) (N6-L-threonylcarbamoyladenine synthase) (t(6)A synthase) (t(6)A37 threonylcarbamoyladenosine biosynthesis protein TsaD) (tRNA threonylcarbamoyladenosine biosynthesis protein TsaD)		2		GO:0061711; GO:0005737; GO:0005506; GO:0004222; GO:0002949
Q831G0	upp EF_2549	Uracil phosphoribosyltransferase (EC 2.4.2.9) (UMP pyrophosphorylase) (UPRTase)	PATHWAY: Pyrimidine metabolism; UMP biosynthesis via salvage pathway; UMP from uracil: step 1/1. {ECO:0000255|HAMAP-Rule:MF_01218}.	2		GO:0005525; GO:0044206; GO:0000287; GO:0004845; GO:0006223
Q9LRV9	PCMP-E89 At3g13880 MCP4.10	Pentatricopeptide repeat-containing protein At3g13880		2759	33090	GO:1900864; GO:0005739
Q882P7	folE2 PSPTO_2578	GTP cyclohydrolase FolE2 (EC 3.5.4.16)	PATHWAY: Cofactor biosynthesis; 7,8-dihydroneopterin triphosphate biosynthesis; 7,8-dihydroneopterin triphosphate from GTP: step 1/1. {ECO:0000255|HAMAP-Rule:MF_01527}.	2		GO:0035998; GO:0003934
A8GHJ4	napA Spro_3486	Periplasmic nitrate reductase (EC 1.7.99.4)		2		GO:0051539; GO:0006777; GO:0009055; GO:0005506; GO:0030151; GO:0042128; GO:0008940; GO:0042597
A4XYB8	gluQ Pmen_3586	Glutamyl-Q tRNA(Asp) synthetase (Glu-Q-RSs) (EC 6.1.1.-)		2		GO:0005524; GO:0004812; GO:0005737; GO:0043039; GO:0006400; GO:0008270
A5FL86	mnmG gidA Fjoh_1003	tRNA uridine 5-carboxymethylaminomethyl modification enzyme MnmG (Glucose-inhibited division protein A)		2		GO:0005737; GO:0050660; GO:0016491; GO:0002098
C6DCX4	proA PC1_3283	Gamma-glutamyl phosphate reductase (GPR) (EC 1.2.1.41) (Glutamate-5-semialdehyde dehydrogenase) (Glutamyl-gamma-semialdehyde dehydrogenase) (GSA dehydrogenase)	PATHWAY: Amino-acid biosynthesis; L-proline biosynthesis; L-glutamate 5-semialdehyde from L-glutamate: step 2/2. {ECO:0000255|HAMAP-Rule:MF_00412}.	2		GO:0055129; GO:0050661; GO:0005737; GO:0004350
Q2GJ58	rpsL APH_1035	30S ribosomal protein S12		2		GO:0019843; GO:0015935; GO:0003735; GO:0000049; GO:0006412
Q3V7N8	mtgA ECA0317	Monofunctional biosynthetic peptidoglycan transglycosylase (Monofunctional TGase) (EC 2.4.2.-)	PATHWAY: Cell wall biogenesis; peptidoglycan biosynthesis. {ECO:0000255|HAMAP-Rule:MF_00766}.	2		GO:0071555; GO:0016021; GO:0009252; GO:0009274; GO:0005886; GO:0008360; GO:0016763
Q04JF7	truA SPD_1424	tRNA pseudouridine synthase A (EC 5.4.99.12) (tRNA pseudouridine(38-40) synthase) (tRNA pseudouridylate synthase I) (tRNA-uridine isomerase I)		2		GO:0003723; GO:0009982; GO:0031119
Q2W2I2	rpoC amb3139	DNA-directed RNA polymerase subunit beta' (RNAP subunit beta') (EC 2.7.7.6) (RNA polymerase subunit beta') (Transcriptase subunit beta')		2		GO:0003677; GO:0003899; GO:0006351
Q6D037	orn ECA3964	Oligoribonuclease (EC 3.1.-.-)		2		GO:0005737; GO:0016896; GO:0003676
A5I237	deoC CBO1563 CLC_1594	Deoxyribose-phosphate aldolase (DERA) (EC 4.1.2.4) (2-deoxy-D-ribose 5-phosphate aldolase) (Phosphodeoxyriboaldolase) (Deoxyriboaldolase)	PATHWAY: Carbohydrate degradation; 2-deoxy-D-ribose 1-phosphate degradation; D-glyceraldehyde 3-phosphate and acetaldehyde from 2-deoxy-alpha-D-ribose 1-phosphate: step 2/2. {ECO:0000255|HAMAP-Rule:MF_00114}.	2		GO:0016052; GO:0005737; GO:0009264; GO:0046386; GO:0004139
Q99090	CPRF2 CPRF-2	Light-inducible protein CPRF2 (Common plant regulatory factor 2) (CPRF-2)		2759	33090	GO:0005634; GO:0043565; GO:0003700; GO:0006351
Q9LMB9	CRK1 RKF2 At1g19090 F14D16.24	Cysteine-rich receptor-like protein kinase 1 (Cysteine-rich RLK1) (EC 2.7.11.1) (Receptor-like kinase in flowers 2)		2759	33090	GO:0005524; GO:0016021; GO:0004674
Q6F0E6	mnmG gidA Mfl671	tRNA uridine 5-carboxymethylaminomethyl modification enzyme MnmG (Glucose-inhibited division protein A)		2		GO:0005737; GO:0050660; GO:0016491; GO:0002098
A4XQV5	ileS Pmen_0953	Isoleucine--tRNA ligase (EC 6.1.1.5) (Isoleucyl-tRNA synthetase) (IleRS)		2		GO:0005524; GO:0002161; GO:0005737; GO:0004822; GO:0006428; GO:0008270
A8G8B2	metE Spro_0242	5-methyltetrahydropteroyltriglutamate--homocysteine methyltransferase (EC 2.1.1.14) (Cobalamin-independent methionine synthase) (Methionine synthase, vitamin-B12 independent isozyme)	PATHWAY: Amino-acid biosynthesis; L-methionine biosynthesis via de novo pathway; L-methionine from L-homocysteine (MetE route): step 1/1. {ECO:0000255|HAMAP-Rule:MF_00172}.	2		GO:0003871; GO:0009086; GO:0008270
C6DF77	hisG PC1_1745	ATP phosphoribosyltransferase (ATP-PRT) (ATP-PRTase) (EC 2.4.2.17)	PATHWAY: Amino-acid biosynthesis; L-histidine biosynthesis; L-histidine from 5-phospho-alpha-D-ribose 1-diphosphate: step 1/9. {ECO:0000255|HAMAP-Rule:MF_00079}.	2		GO:0005524; GO:0003879; GO:0005737; GO:0000105; GO:0000287
A8GKB8	ubiC Spro_4464	Chorismate pyruvate-lyase (CL) (CPL) (EC 4.1.3.40)	PATHWAY: Cofactor biosynthesis; ubiquinone biosynthesis. {ECO:0000255|HAMAP-Rule:MF_01632}.	2		GO:0008813; GO:0005737; GO:0042866; GO:0006744
Q3K660	dxs Pfl01_5007	1-deoxy-D-xylulose-5-phosphate synthase (EC 2.2.1.7) (1-deoxyxylulose-5-phosphate synthase) (DXP synthase) (DXPS)	PATHWAY: Metabolic intermediate biosynthesis; 1-deoxy-D-xylulose 5-phosphate biosynthesis; 1-deoxy-D-xylulose 5-phosphate from D-glyceraldehyde 3-phosphate and pyruvate: step 1/1. {ECO:0000255|HAMAP-Rule:MF_00315}.	2		GO:0052865; GO:0008661; GO:0000287; GO:0016114; GO:0009228; GO:0030976
Q6D734	fbpC1 afuC1 ECA1492	Fe(3+) ions import ATP-binding protein FbpC 1 (EC 3.6.3.30)		2		GO:0005524; GO:0043190; GO:0015408; GO:0055072
P00343	ldh	L-lactate dehydrogenase (L-LDH) (EC 1.1.1.27)	PATHWAY: Fermentation; pyruvate fermentation to lactate; (S)-lactate from pyruvate: step 1/1.	2		GO:0004459; GO:0005737; GO:0006096
A9VP78	rplD BcerKBAB4_0106	50S ribosomal protein L4		2		GO:0019843; GO:0005840; GO:0003735; GO:0006412
Q9KAA5	cinA BH2385	Putative competence-damage inducible protein		2
P0AE78	corC ybeX b0658 JW0655	Magnesium and cobalt efflux protein CorC		2		GO:0050660; GO:0016614; GO:0006810
Q3KGF8	Pfl01_1405	UPF0271 protein Pfl01_1405		2		GO:0005975; GO:0003824
Q9HWF9	bfr bfrA PA4235	Bacterioferritin (BFR) (EC 1.16.3.1)		2		GO:0005623; GO:0008199; GO:0004322; GO:0006880; GO:0006826
A6LEG8	rpsM BDI_2357	30S ribosomal protein S13		2		GO:0019843; GO:0005840; GO:0003735; GO:0000049; GO:0006412
Q66GH5	kup trkD YPTB0006	Low affinity potassium transport system protein kup (Kup system potassium uptake protein)		2		GO:0016021; GO:0005886; GO:0015079; GO:0015293
Q6D0I4	murC ECA3814	UDP-N-acetylmuramate--L-alanine ligase (EC 6.3.2.8) (UDP-N-acetylmuramoyl-L-alanine synthetase)	PATHWAY: Cell wall biogenesis; peptidoglycan biosynthesis. {ECO:0000255|HAMAP-Rule:MF_00046}.	2		GO:0005524; GO:0008763; GO:0007049; GO:0051301; GO:0071555; GO:0005737; GO:0009252; GO:0008360
P31542	CD4B	ATP-dependent Clp protease ATP-binding subunit ClpA homolog CD4B, chloroplastic		2759	33090	GO:0005524; GO:0009507; GO:0019538
Q48NM1	phnC1 PSPPH_0705	Phosphonates import ATP-binding protein PhnC 1 (EC 3.6.3.28)		2		GO:0005524; GO:0043190; GO:0015416
P39693	recJ Dda3937_02294	Single-stranded-DNA-specific exonuclease RecJ (EC 3.1.-.-)		2		GO:0008409; GO:0006310; GO:0006281; GO:0003676
Q71WF1	rplV LMOf2365_2600	50S ribosomal protein L22		2		GO:0015934; GO:0019843; GO:0003735; GO:0006412
B4R8M7	rplN PHZ_c1240	50S ribosomal protein L14		2		GO:0015934; GO:0019843; GO:0003735; GO:0006412
Q9X0N0	mcp3 TM_1146	Methyl-accepting chemotaxis protein 3		2		GO:0006935; GO:0016021; GO:0005886; GO:0004871
Q8ZGM2	rsuA YPO1266 y2917 YP_1322	Ribosomal small subunit pseudouridine synthase A (EC 5.4.99.19) (16S pseudouridylate 516 synthase) (16S rRNA pseudouridine(516) synthase) (rRNA pseudouridylate synthase A) (rRNA-uridine isomerase A)		2		GO:0003723; GO:0005829; GO:0000455; GO:0009982
Q7DM58	ABCC4 EST3 MRP4 At2g47800 F17A22.19	ABC transporter C family member 4 (ABC transporter ABCC.4) (AtABCC4) (EC 3.6.3.44) (ATP-energized glutathione S-conjugate pump 4) (Glutathione S-conjugate-transporting ATPase 4) (Multidrug resistance-associated protein 4)		2759	33090	GO:0005524; GO:0042626; GO:0005794; GO:0006855; GO:0016021; GO:0000325; GO:0005886; GO:0009506; GO:0009624; GO:0009414; GO:0009611; GO:0010118; GO:0005774; GO:0005773; GO:0008559
Q3IDD3	surE PSHAa0687	5'-nucleotidase SurE (EC 3.1.3.5) (Nucleoside 5'-monophosphate phosphohydrolase)		2		GO:0008253; GO:0005737; GO:0046872; GO:0000166
A4XWE2	alaS Pmen_2903	Alanine--tRNA ligase (EC 6.1.1.7) (Alanyl-tRNA synthetase) (AlaRS)		2		GO:0005524; GO:0004813; GO:0006419; GO:0005737; GO:0000049; GO:0008270
Q1Q7Z8	nqrE Pcryo_2428	Na(+)-translocating NADH-quinone reductase subunit E (Na(+)-NQR subunit E) (Na(+)-translocating NQR subunit E) (EC 1.6.5.8) (NQR complex subunit E) (NQR-1 subunit E)		2		GO:0009276; GO:0016021; GO:0016655; GO:0005886; GO:0022904; GO:0006814
Q0AML4	glyQ Mmar10_2181	Glycine--tRNA ligase alpha subunit (EC 6.1.1.14) (Glycyl-tRNA synthetase alpha subunit) (GlyRS)		2		GO:0005524; GO:0005737; GO:0004820; GO:0006426
Q9HUJ8	parE PA4967	DNA topoisomerase 4 subunit B (EC 5.99.1.3) (Topoisomerase IV subunit B)		2		GO:0005524; GO:0003677; GO:0009340; GO:0009330; GO:0003918; GO:0006265; GO:0006268; GO:0005694; GO:0007059; GO:0000287; GO:0009295
A8GBU5	dps Spro_1481	DNA protection during starvation protein (EC 1.16.-.-)		2		GO:0003677; GO:0006879; GO:0030261; GO:0005737; GO:0008199; GO:0016722; GO:0006950
Q03Q13	ligA LVIS_1633	DNA ligase (EC 6.5.1.2) (Polydeoxyribonucleotide synthase [NAD(+)])		2		GO:0003911; GO:0006281; GO:0006260; GO:0046872
Q6DAJ8	fis ECA0255	DNA-binding protein Fis		2		GO:0043565; GO:0003700; GO:0006351
A5FFT1	ung Fjoh_2912	Uracil-DNA glycosylase (UDG) (EC 3.2.2.27)		2		GO:0006284; GO:0005737; GO:0004844
Q6D5T3	pyrF ECA1957	Orotidine 5'-phosphate decarboxylase (EC 4.1.1.23) (OMP decarboxylase) (OMPDCase) (OMPdecase)	PATHWAY: Pyrimidine metabolism; UMP biosynthesis via de novo pathway; UMP from orotate: step 2/2. {ECO:0000255|HAMAP-Rule:MF_01200}.	2		GO:0044205; GO:0006207; GO:0004590
C6DH41	PC1_2049	UPF0482 protein PC1_2049		2
Q885J3	ribH2 ribH-2 PSPTO_1839	6,7-dimethyl-8-ribityllumazine synthase 2 (DMRL synthase 2) (LS 2) (Lumazine synthase 2) (EC 2.5.1.78)	PATHWAY: Cofactor biosynthesis; riboflavin biosynthesis; riboflavin from 2-hydroxy-3-oxobutyl phosphate and 5-amino-6-(D-ribitylamino)uracil: step 1/2. {ECO:0000255|HAMAP-Rule:MF_00178}.	2		GO:0000906; GO:0009231; GO:0009349; GO:0016740
Q0HL60	alaS Shewmr4_1127	Alanine--tRNA ligase (EC 6.1.1.7) (Alanyl-tRNA synthetase) (AlaRS)		2		GO:0005524; GO:0004813; GO:0006419; GO:0005737; GO:0000049; GO:0008270
Q6ZHC8	Os02g0685600 LOC_Os02g46080 OJ1717_A09.24	Probable protein phosphatase 2C 25 (OsPP2C25) (EC 3.1.3.16)		2759	33090	GO:0046872; GO:0004722
Q6GFJ0	SAR1957	UPF0374 protein SAR1957		2
C3KDS6	ung PFLU_1441	Uracil-DNA glycosylase (UDG) (EC 3.2.2.27)		2		GO:0006284; GO:0005737; GO:0004844
A7FNU8	pckA YpsIP31758_3978	Phosphoenolpyruvate carboxykinase [ATP] (PCK) (PEP carboxykinase) (PEPCK) (EC 4.1.1.49)	PATHWAY: Carbohydrate biosynthesis; gluconeogenesis. {ECO:0000255|HAMAP-Rule:MF_00453}.	2		GO:0005524; GO:0005737; GO:0006094; GO:0046872; GO:0004612
Q6YRB1	tdk PAM_104	Thymidine kinase (EC 2.7.1.21)		2		GO:0005524; GO:0071897; GO:0005737; GO:0004797
Q6CYU4	ssuD ECA4411	Alkanesulfonate monooxygenase (EC 1.14.14.5) (FMNH2-dependent aliphatic sulfonate monooxygenase)		2		GO:0008726
Q9RMT1	exbD PA0199	Biopolymer transport protein ExbD		2		GO:0016021; GO:0005886; GO:0015031; GO:0005215
O04567	At1g27190 T7N9.25	Probable inactive receptor kinase At1g27190		2759	33090	GO:0005524; GO:0016021; GO:0005634; GO:0005886; GO:0004672
Q889F7	selD PSPTO_0793	Selenide, water dikinase (EC 2.7.9.3) (Selenium donor protein) (Selenophosphate synthase)		2		GO:0005524; GO:0000287; GO:0004756; GO:0016260
Q08291		Farnesyl diphosphate synthase (FPP synthase) (EC 2.5.1.10) ((2E,6E)-farnesyl diphosphate synthase) (Geranyltranstransferase)		2		GO:0005737; GO:0004337; GO:0008299; GO:0046872
C6DIR2	mtgA PC1_0303	Monofunctional biosynthetic peptidoglycan transglycosylase (Monofunctional TGase) (EC 2.4.2.-)	PATHWAY: Cell wall biogenesis; peptidoglycan biosynthesis. {ECO:0000255|HAMAP-Rule:MF_00766}.	2		GO:0071555; GO:0016021; GO:0009252; GO:0009274; GO:0005886; GO:0008360; GO:0016763
Q3SVA1	cheB Nwi_0523	Chemotaxis response regulator protein-glutamate methylesterase (EC 3.1.1.61)		2		GO:0006935; GO:0005737; GO:0000156; GO:0008984
Q9HT20	atpD PA5554	ATP synthase subunit beta (EC 3.6.3.14) (ATP synthase F1 sector subunit beta) (F-ATPase subunit beta)		2		GO:0005524; GO:0015991; GO:0005886; GO:0042777; GO:0046933; GO:0045261
Q6DB05	xylA ECA0097	Xylose isomerase (EC 5.3.1.5)		2		GO:0042732; GO:0005737; GO:0000287; GO:0006098; GO:0009045
Q15QK4	pgk Patl_3328	Phosphoglycerate kinase (EC 2.7.2.3)	PATHWAY: Carbohydrate degradation; glycolysis; pyruvate from D-glyceraldehyde 3-phosphate: step 2/5. {ECO:0000255|HAMAP-Rule:MF_00145}.	2		GO:0005524; GO:0005737; GO:0006096; GO:0004618
Q321K5	pheT SBO_1380	Phenylalanine--tRNA ligase beta subunit (EC 6.1.1.20) (Phenylalanyl-tRNA synthetase beta subunit) (PheRS)		2		GO:0005524; GO:0005737; GO:0000287; GO:0004826; GO:0006432; GO:0000049; GO:0008033
Q4K3A6	atpH PFL_6219	ATP synthase subunit delta (ATP synthase F(1) sector subunit delta) (F-type ATPase subunit delta) (F-ATPase subunit delta)		2		GO:0015986; GO:0042777; GO:0045262; GO:0046933
P52155	rho	Transcription termination factor Rho (EC 3.6.4.-) (ATP-dependent helicase Rho)		2		GO:0005524; GO:0006353; GO:0003723; GO:0008186; GO:0004386; GO:0006355
A7Z4L9	rpsP RBAM_015820	30S ribosomal protein S16		2		GO:0005840; GO:0003735; GO:0006412
C5CC57	rplV Mlut_17110	50S ribosomal protein L22		2		GO:0015934; GO:0019843; GO:0003735; GO:0006412
Q81J32	rplN BC_0141	50S ribosomal protein L14		2		GO:0022625; GO:0070180; GO:0003735; GO:0006412
Q2NSL7	ubiG SG1583	Ubiquinone biosynthesis O-methyltransferase (2-polyprenyl-6-hydroxyphenol methylase) (EC 2.1.1.222) (3-demethylubiquinone 3-O-methyltransferase) (EC 2.1.1.64)	PATHWAY: Cofactor biosynthesis; ubiquinone biosynthesis. {ECO:0000255|HAMAP-Rule:MF_00472}.	2		GO:0102004; GO:0008425; GO:0008689; GO:0006744
Q9SFC7	At3g07870 F17A17.21	F-box protein At3g07870		2759	33090	GO:0009506
Q60107	clpP	ATP-dependent Clp protease proteolytic subunit (EC 3.4.21.92) (Endopeptidase Clp)		2		GO:0005737; GO:0004252
A9WV79	purA RSal33209_3390	Adenylosuccinate synthetase (AMPSase) (AdSS) (EC 6.3.4.4) (IMP--aspartate ligase)	PATHWAY: Purine metabolism; AMP biosynthesis via de novo pathway; AMP from IMP: step 1/2. {ECO:0000255|HAMAP-Rule:MF_00011}.	2		GO:0044208; GO:0005525; GO:0004019; GO:0005737; GO:0000287
Q9AGD5	clcB YPTB2192	Voltage-gated ClC-type chloride channel ClcB		2		GO:0034707; GO:0005886; GO:0010447; GO:0005247
Q6D8K0	mltC ECA0974	Membrane-bound lytic murein transglycosylase C (EC 4.2.2.n1) (Murein lyase C)		2		GO:0016837; GO:0009279; GO:0016998; GO:0071555; GO:0016798; GO:0008933; GO:0000270
Q88ZF1	glpK1 lp_0370	Glycerol kinase 1 (EC 2.7.1.30) (ATP:glycerol 3-phosphotransferase 1) (Glycerokinase 1) (GK 1)	PATHWAY: Polyol metabolism; glycerol degradation via glycerol kinase pathway; sn-glycerol 3-phosphate from glycerol: step 1/1. {ECO:0000255|HAMAP-Rule:MF_00186}.	2		GO:0005524; GO:0019563; GO:0004370; GO:0006071; GO:0006072
B7UZU5	sthA PLES_20711	Soluble pyridine nucleotide transhydrogenase (STH) (EC 1.6.1.1) (NAD(P)(+) transhydrogenase [B-specific])		2		GO:0003957; GO:0006739; GO:0045454; GO:0005737; GO:0050660
C6DAX2	cysS PC1_2933	Cysteine--tRNA ligase (EC 6.1.1.16) (Cysteinyl-tRNA synthetase) (CysRS)		2		GO:0005524; GO:0004817; GO:0006423; GO:0005737; GO:0008270
B2K665	rplT YPTS_2413	50S ribosomal protein L20		2		GO:0019843; GO:0000027; GO:0005840; GO:0003735; GO:0006412
A7MKF0	ESA_01442	UPF0181 protein ESA_01442		2
Q5HK76	hsdR SERP2474	Type-1 restriction enzyme R protein (EC 3.1.21.3) (Type I restriction enzyme R protein)		2		GO:0005524; GO:0003677; GO:0009307; GO:0009035
Q4K4Z4	PFL_5630	Phosphoglycolate phosphatase (PGP) (PGPase) (EC 3.1.3.18)	PATHWAY: Organic acid metabolism; glycolate biosynthesis; glycolate from 2-phosphoglycolate: step 1/1. {ECO:0000255|HAMAP-Rule:MF_00495}.	2		GO:0005975; GO:0043094; GO:0016311; GO:0046295; GO:0046872; GO:0008967
A1R2A8	purA AAur_0563	Adenylosuccinate synthetase (AMPSase) (AdSS) (EC 6.3.4.4) (IMP--aspartate ligase)	PATHWAY: Purine metabolism; AMP biosynthesis via de novo pathway; AMP from IMP: step 1/2. {ECO:0000255|HAMAP-Rule:MF_00011}.	2		GO:0044208; GO:0005525; GO:0004019; GO:0005737; GO:0000287
A8YXL5	rplN lhv_0322	50S ribosomal protein L14		2		GO:0015934; GO:0019843; GO:0003735; GO:0006412
C4Z2T1	rplD EUBELI_00300	50S ribosomal protein L4		2		GO:0019843; GO:0005840; GO:0003735; GO:0006412
A8GAP2	dxs Spro_1078	1-deoxy-D-xylulose-5-phosphate synthase (EC 2.2.1.7) (1-deoxyxylulose-5-phosphate synthase) (DXP synthase) (DXPS)	PATHWAY: Metabolic intermediate biosynthesis; 1-deoxy-D-xylulose 5-phosphate biosynthesis; 1-deoxy-D-xylulose 5-phosphate from D-glyceraldehyde 3-phosphate and pyruvate: step 1/1. {ECO:0000255|HAMAP-Rule:MF_00315}.	2		GO:0052865; GO:0008661; GO:0000287; GO:0016114; GO:0009228; GO:0030976
Q3KFJ1	aroC Pfl01_1722	Chorismate synthase (CS) (EC 4.2.3.5) (5-enolpyruvylshikimate-3-phosphate phospholyase)	PATHWAY: Metabolic intermediate biosynthesis; chorismate biosynthesis; chorismate from D-erythrose 4-phosphate and phosphoenolpyruvate: step 7/7. {ECO:0000255|HAMAP-Rule:MF_00300}.	2		GO:0009073; GO:0009423; GO:0004107
C6DK25	tyrS PC1_2377	Tyrosine--tRNA ligase (EC 6.1.1.1) (Tyrosyl-tRNA synthetase) (TyrRS)		2		GO:0005524; GO:0003723; GO:0005737; GO:0004831; GO:0006437
A8GBX7	betI Spro_1513	HTH-type transcriptional regulator BetI	PATHWAY: Amine and polyamine biosynthesis; betaine biosynthesis via choline pathway [regulation].	2		GO:0003677; GO:0019285; GO:0045892; GO:0003700; GO:0006351
A4XYE2	rimP Pmen_3610	Ribosome maturation factor RimP		2		GO:0005737; GO:0042274
Q3V7N2	alr ECA3665	Alanine racemase (EC 5.1.1.1)	PATHWAY: Amino-acid biosynthesis; D-alanine biosynthesis; D-alanine from L-alanine: step 1/1. {ECO:0000255|HAMAP-Rule:MF_01201}.	2		GO:0030632; GO:0008784; GO:0030170
A6VEC3	rpmB PSPA7_6092	50S ribosomal protein L28		2		GO:0005840; GO:0003735; GO:0006412
O49675	CCD4 NCED4 At4g19170 T18B16.140	Probable carotenoid cleavage dioxygenase 4, chloroplastic (AtCCD4) (EC 1.14.99.-) (AtNCED4)		2759	33090	GO:0009507; GO:0046872; GO:0016702; GO:0010287
Q9T045	COBL11 At4g27110 T24A18.60	COBRA-like protein 11		2759	33090	GO:0031225; GO:0016049; GO:0010215; GO:0005886
A8AQC8	mdh CKO_04641	Malate dehydrogenase (EC 1.1.1.37)		2		GO:0030060; GO:0005975; GO:0006108; GO:0006099
Q1IFX2	rpoC PSEEN0483	DNA-directed RNA polymerase subunit beta' (RNAP subunit beta') (EC 2.7.7.6) (RNA polymerase subunit beta') (Transcriptase subunit beta')		2		GO:0003677; GO:0003899; GO:0006351
A8GE50	Spro_2289	UPF0060 membrane protein Spro_2289		2		GO:0016021; GO:0005886
P0AB45	ycgL Z1941 ECs1674	Protein YcgL		2
Q9FPK7		Inositol-3-phosphate synthase (MIP synthase) (EC 5.5.1.4) (Myo-inositol 1-phosphate synthase) (IPS) (MI-1-P synthase)	PATHWAY: Polyol metabolism; myo-inositol biosynthesis; myo-inositol from D-glucose 6-phosphate: step 1/2.	2759	33090	GO:0005737; GO:0006021; GO:0004512; GO:0008654
C1DLI3	ribA Avin_06800	GTP cyclohydrolase-2 (EC 3.5.4.25) (GTP cyclohydrolase II)	PATHWAY: Cofactor biosynthesis; riboflavin biosynthesis; 5-amino-6-(D-ribitylamino)uracil from GTP: step 1/4. {ECO:0000255|HAMAP-Rule:MF_00179}.	2		GO:0005525; GO:0003935; GO:0009231; GO:0008270
Q8VXX5	SKS1 At4g25240 F24A6.80	Monocopper oxidase-like protein SKS1		2759	33090	GO:0031225; GO:0046658; GO:0005507; GO:0016722; GO:0009505; GO:0005886; GO:0009506
Q9I7B1	PA0015	TPR repeat-containing protein PA0015		2
B7V1D2	trmA PLES_51051	tRNA/tmRNA (uracil-C(5))-methyltransferase (EC 2.1.1.-) (EC 2.1.1.35) (tRNA (uracil(54)-C(5))-methyltransferase) (tRNA(m5U54)-methyltransferase) (RUMT) (tmRNA (uracil(341)-C(5))-methyltransferase)		2		GO:0030697
B1NWF3	ndhJ	NAD(P)H-quinone oxidoreductase subunit J, chloroplastic (EC 1.6.5.-) (NAD(P)H dehydrogenase subunit J) (NADH-plastoquinone oxidoreductase subunit J)		2759	33090	GO:0008137; GO:0009535; GO:0019684; GO:0048038; GO:0006810
Q9HYV6	PA3287	Putative ankyrin repeat protein PA3287		2
Q0H8Y9	ND2 NAD2	NADH-ubiquinone oxidoreductase chain 2 (EC 1.6.5.3) (NADH dehydrogenase subunit 2)		2759	4751	GO:0042773; GO:0008137; GO:0016021; GO:0005743; GO:0070469
B3DW88	dxs Minf_1537	1-deoxy-D-xylulose-5-phosphate synthase (EC 2.2.1.7) (1-deoxyxylulose-5-phosphate synthase) (DXP synthase) (DXPS)	PATHWAY: Metabolic intermediate biosynthesis; 1-deoxy-D-xylulose 5-phosphate biosynthesis; 1-deoxy-D-xylulose 5-phosphate from D-glyceraldehyde 3-phosphate and pyruvate: step 1/1. {ECO:0000255|HAMAP-Rule:MF_00315}.	2		GO:0052865; GO:0008661; GO:0000287; GO:0016114; GO:0009228; GO:0030976
P15492	hlyB VC_A0220	Methyl-accepting chemotaxis protein HlyB		2		GO:0006935; GO:0016021; GO:0009405; GO:0005886; GO:0004871; GO:0006810; GO:0005215
B4S291	def MADE_1000105	Peptide deformylase (PDF) (EC 3.5.1.88) (Polypeptide deformylase)		2		GO:0005506; GO:0042586; GO:0006412
Q7XA40	RGA3 177O13.36 CB3A14.6	Putative disease resistance protein RGA3 (Blight resistance protein B149) (RGA1-blb)		2759	33090	GO:0043531; GO:0005524; GO:0006952
Q4ZWW0	lysS Psyr_1311	Lysine--tRNA ligase (EC 6.1.1.6) (Lysyl-tRNA synthetase) (LysRS)		2		GO:0005524; GO:0005737; GO:0004824; GO:0006430; GO:0000287; GO:0003676
A5WBA3	atpD Pput_5295	ATP synthase subunit beta (EC 3.6.3.14) (ATP synthase F1 sector subunit beta) (F-ATPase subunit beta)		2		GO:0005524; GO:0015991; GO:0005886; GO:0042777; GO:0046933; GO:0045261
Q6D7Z4	hemH ECA1181	Ferrochelatase (EC 4.99.1.1) (Heme synthase) (Protoheme ferro-lyase)	PATHWAY: Porphyrin-containing compound metabolism; protoheme biosynthesis; protoheme from protoporphyrin-IX: step 1/1. {ECO:0000255|HAMAP-Rule:MF_00323}.	2		GO:0005737; GO:0004325; GO:0006783; GO:0046872
Q01300	ND1 NAD1	NADH-ubiquinone oxidoreductase chain 1 (EC 1.6.5.3) (NADH dehydrogenase subunit 1)		2759	33090	GO:0008137; GO:0016021; GO:0005743; GO:0070469
Q6DAL7	hemE ECA0235	Uroporphyrinogen decarboxylase (UPD) (URO-D) (EC 4.1.1.37)	PATHWAY: Porphyrin-containing compound metabolism; protoporphyrin-IX biosynthesis; coproporphyrinogen-III from 5-aminolevulinate: step 4/4. {ECO:0000255|HAMAP-Rule:MF_00218}.	2		GO:0005737; GO:0006782; GO:0004853
Q5QUP9	purM IL1661	Phosphoribosylformylglycinamidine cyclo-ligase (EC 6.3.3.1) (AIR synthase) (AIRS) (Phosphoribosyl-aminoimidazole synthetase)	PATHWAY: Purine metabolism; IMP biosynthesis via de novo pathway; 5-amino-1-(5-phospho-D-ribosyl)imidazole from N(2)-formyl-N(1)-(5-phospho-D-ribosyl)glycinamide: step 2/2. {ECO:0000255|HAMAP-Rule:MF_00741}.	2		GO:0006189; GO:0005524; GO:0005737; GO:0004641
A9NEI3	rplM ACL_0137	50S ribosomal protein L13		2		GO:0005840; GO:0003735; GO:0006412
Q2NKC5	dnaA AYWB_001	Chromosomal replication initiator protein DnaA		2		GO:0005524; GO:0006270; GO:0003688; GO:0005737; GO:0006275
C1DPF6	rlmF Avin_11590	Ribosomal RNA large subunit methyltransferase F (EC 2.1.1.181) (23S rRNA mA1618 methyltransferase) (rRNA adenine N-6-methyltransferase)		2		GO:0052907; GO:0005737
P42206	gudD	Glucarate dehydratase (GDH) (GlucD) (EC 4.2.1.40)	PATHWAY: Carbohydrate acid metabolism; D-glucarate degradation; 2,5-dioxopentanoate from D-glucarate: step 1/2.	2		GO:0042838; GO:0008872; GO:0000287
Q1I2I5	atpA PSEEN5544	ATP synthase subunit alpha (EC 3.6.3.14) (ATP synthase F1 sector subunit alpha) (F-ATPase subunit alpha)		2		GO:0005524; GO:0015991; GO:0005886; GO:0042777; GO:0046933; GO:0045261; GO:0046961
Q01566	outE Dda3937_02416	Type II secretion system protein E (T2SS protein E) (General secretion pathway protein E) (Pectic enzymes secretion protein OutE) (Type II traffic warden ATPase)		2		GO:0005524; GO:0005737; GO:0015628; GO:0008565; GO:0015627
O82504	RDR2 RDRP2 SMD1 At4g11130 F2P3.11	RNA-dependent RNA polymerase 2 (AtRDRP2) (EC 2.7.7.48) (Protein SILENCING MOVEMENT DEFICIENT 1) (RNA-directed RNA polymerase 2)		2759	33090	GO:0003723; GO:0016246; GO:0003968; GO:0007267; GO:0050832; GO:0016458; GO:0010495; GO:0005730; GO:0005654; GO:0005634; GO:0030422; GO:0070919
Q9FLX5	ABCG8 WBC8 At5g52860 MXC20.8	ABC transporter G family member 8 (ABC transporter ABCG.8) (AtABCG8) (Probable white-brown complex homolog protein 8) (AtWBC8)		2759	33090	GO:0005524; GO:0042626; GO:0016021; GO:0005886; GO:0055085
A9NGG3	apt ACL_0829	Adenine phosphoribosyltransferase (APRT) (EC 2.4.2.7)	PATHWAY: Purine metabolism; AMP biosynthesis via salvage pathway; AMP from adenine: step 1/1. {ECO:0000255|HAMAP-Rule:MF_00004}.	2		GO:0044209; GO:0003999; GO:0006168; GO:0005737
A4XP63	gshA Pmen_0356	Glutamate--cysteine ligase (EC 6.3.2.2) (Gamma-ECS) (GCS) (Gamma-glutamylcysteine synthetase)	PATHWAY: Sulfur metabolism; glutathione biosynthesis; glutathione from L-cysteine and L-glutamate: step 1/2. {ECO:0000255|HAMAP-Rule:MF_00578}.	2		GO:0005524; GO:0004357; GO:0006750
O58320	gyaR PH0597	Glyoxylate reductase (EC 1.1.1.26)		2157		GO:0051287; GO:0005737; GO:0047964
Q2NJG9	trmD AYWB_307	tRNA (guanine-N(1)-)-methyltransferase (EC 2.1.1.228) (M1G-methyltransferase) (tRNA [GM37] methyltransferase)		2		GO:0005737; GO:0052906
Q8L7A4	AGD11 At3g07940 F17A17.28	Probable ADP-ribosylation factor GTPase-activating protein AGD11 (ARF GAP AGD11) (Protein ARF-GAP DOMAIN 11) (AtAGD11)		2759	33090	GO:0005096; GO:0046872
P24562	PA0394	UPF0001 protein PA0394		2		GO:0005622; GO:0030170
Q6CZI7	glpB ECA4164	Anaerobic glycerol-3-phosphate dehydrogenase subunit B (Anaerobic G-3-P dehydrogenase subunit B) (Anaerobic G3Pdhase B) (EC 1.1.5.3)	PATHWAY: Polyol metabolism; glycerol degradation via glycerol kinase pathway; glycerone phosphate from sn-glycerol 3-phosphate (anaerobic route): step 1/1. {ECO:0000255|HAMAP-Rule:MF_00753}.	2		GO:0019563; GO:0006072; GO:0052591
Q0ZIW5	ndhG	NAD(P)H-quinone oxidoreductase subunit 6, chloroplastic (EC 1.6.5.-) (NAD(P)H dehydrogenase subunit 6) (NADH-plastoquinone oxidoreductase subunit 6)		2759	33090	GO:0008137; GO:0009535; GO:0016021; GO:0048038; GO:0006810
Q6D208	ung ECA3289	Uracil-DNA glycosylase (UDG) (EC 3.2.2.27)		2		GO:0006284; GO:0005737; GO:0004844
Q0BCF1	pdxH Bamb_2616	Pyridoxine/pyridoxamine 5'-phosphate oxidase (EC 1.4.3.5) (PNP/PMP oxidase) (PNPOx) (Pyridoxal 5'-phosphate synthase)	PATHWAY: Cofactor metabolism; pyridoxal 5'-phosphate salvage; pyridoxal 5'-phosphate from pyridoxamine 5'-phosphate: step 1/1. {ECO:0000255|HAMAP-Rule:MF_01629}.; PATHWAY: Cofactor metabolism; pyridoxal 5'-phosphate salvage; pyridoxal 5'-phosphate from pyridoxine 5'-phosphate: step 1/1. {ECO:0000255|HAMAP-Rule:MF_01629}.	2		GO:0010181; GO:0004733; GO:0008615
Q9I1W2	glgB PA2153	1,4-alpha-glucan branching enzyme GlgB (EC 2.4.1.18) (1,4-alpha-D-glucan:1,4-alpha-D-glucan 6-glucosyl-transferase) (Alpha-(1->4)-glucan branching enzyme) (Glycogen branching enzyme) (BE)	PATHWAY: Glycan biosynthesis; glycogen biosynthesis. {ECO:0000255|HAMAP-Rule:MF_00685}.	2		GO:0003844; GO:0043169; GO:0005978; GO:0004553
A4W860	kdpB Ent638_1209	Potassium-transporting ATPase ATP-binding subunit (EC 3.6.3.12) (ATP phosphohydrolase [potassium-transporting] B chain) (Potassium-binding and translocating subunit B) (Potassium-translocating ATPase B chain)		2		GO:0005524; GO:0005887; GO:0000287; GO:0008556
Q4ZQE3	ssuB2 Psyr_3597	Aliphatic sulfonates import ATP-binding protein SsuB 2 (EC 3.6.3.-)		2		GO:0005524; GO:0043190; GO:0016887; GO:0005215
C0Q479	fabR SPC_4235	HTH-type transcriptional repressor FabR		2		GO:0003677; GO:0005737; GO:0006633; GO:0045717; GO:0003700; GO:0006351
Q8RAA8	spoIIAB TTE1316	Anti-sigma F factor (EC 2.7.11.1) (Stage II sporulation protein AB)		2		GO:0005524; GO:0030436; GO:0045892; GO:0004674; GO:0016989; GO:0030435
Q93ZF5	PHO1-H1 At1g68740 F14K14.15 F24J5.2	Phosphate transporter PHO1 homolog 1 (Protein PHO1 homolog 1) (AtPHO1;H1)		2759	33090	GO:0016036; GO:0016021; GO:0006817; GO:0005886; GO:0005802
Q47689	mmuP ykfD b0260 JW5027	Probable S-methylmethionine permease		2		GO:1902475; GO:0015179; GO:0015807; GO:0000100; GO:0015806; GO:0015297; GO:0005887; GO:0009086; GO:0005886
Q3K5W9	tyrS Pfl01_5098	Tyrosine--tRNA ligase (EC 6.1.1.1) (Tyrosyl-tRNA synthetase) (TyrRS)		2		GO:0005524; GO:0003723; GO:0005737; GO:0004831; GO:0006437
A9NF46	thrS ACL_0354	Threonine--tRNA ligase (EC 6.1.1.3) (Threonyl-tRNA synthetase) (ThrRS)		2		GO:0005524; GO:0005737; GO:0046872; GO:0004829; GO:0006435
A0JV86	rsmH mraW Arth_1562	Ribosomal RNA small subunit methyltransferase H (EC 2.1.1.199) (16S rRNA m(4)C1402 methyltransferase) (rRNA (cytosine-N(4)-)-methyltransferase RsmH)		2		GO:0005737; GO:0071424; GO:0070475
B7JK47	rsmA ksgA BCAH820_0046	Ribosomal RNA small subunit methyltransferase A (EC 2.1.1.182) (16S rRNA (adenine(1518)-N(6)/adenine(1519)-N(6))-dimethyltransferase) (16S rRNA dimethyladenosine transferase) (16S rRNA dimethylase) (S-adenosylmethionine-6-N', N'-adenosyl(rRNA) dimethyltransferase)		2		GO:0052908; GO:0003723; GO:0005737; GO:0000179
B1KCX1	hemF Swoo_0045	Oxygen-dependent coproporphyrinogen-III oxidase (CPO) (Coprogen oxidase) (Coproporphyrinogenase) (EC 1.3.3.3)	PATHWAY: Porphyrin-containing compound metabolism; protoporphyrin-IX biosynthesis; protoporphyrinogen-IX from coproporphyrinogen-III (O2 route): step 1/1. {ECO:0000255|HAMAP-Rule:MF_00333}.	2		GO:0004109; GO:0005737; GO:0046872; GO:0042803; GO:0006782
A8G8U2	orn Spro_0424	Oligoribonuclease (EC 3.1.-.-)		2		GO:0005737; GO:0016896; GO:0003676
A8GIX7	speB Spro_3972	Agmatinase (EC 3.5.3.11) (Agmatine ureohydrolase) (AUH)	PATHWAY: Amine and polyamine biosynthesis; putrescine biosynthesis via agmatine pathway; putrescine from agmatine: step 1/1. {ECO:0000255|HAMAP-Rule:MF_01418}.	2		GO:0008783; GO:0030145; GO:0033388; GO:0008295
Q6D547	kdsA ECA2194	2-dehydro-3-deoxyphosphooctonate aldolase (EC 2.5.1.55) (3-deoxy-D-manno-octulosonic acid 8-phosphate synthase) (KDO-8-phosphate synthase) (KDO 8-P synthase) (KDOPS) (Phospho-2-dehydro-3-deoxyoctonate aldolase)	PATHWAY: Carbohydrate biosynthesis; 3-deoxy-D-manno-octulosonate biosynthesis; 3-deoxy-D-manno-octulosonate from D-ribulose 5-phosphate: step 2/3. {ECO:0000255|HAMAP-Rule:MF_00056}.; PATHWAY: Bacterial outer membrane biogenesis; lipopolysaccharide biosynthesis. {ECO:0000255|HAMAP-Rule:MF_00056}.	2		GO:0008676; GO:0005737; GO:0019294
Q9CNH3	erpA PM0458	Iron-sulfur cluster insertion protein ErpA		2		GO:0005506; GO:0016226; GO:0051536; GO:0005198
A6LEU7	murE BDI_2491	UDP-N-acetylmuramoyl-L-alanyl-D-glutamate--2,6-diaminopimelate ligase (EC 6.3.2.13) (Meso-A2pm-adding enzyme) (Meso-diaminopimelate-adding enzyme) (UDP-MurNAc-L-Ala-D-Glu:meso-diaminopimelate ligase) (UDP-MurNAc-tripeptide synthetase) (UDP-N-acetylmuramyl-tripeptide synthetase)	PATHWAY: Cell wall biogenesis; peptidoglycan biosynthesis. {ECO:0000255|HAMAP-Rule:MF_00208}.	2		GO:0005524; GO:0008765; GO:0007049; GO:0051301; GO:0071555; GO:0005737; GO:0009252; GO:0008360
Q9I0J7	nuoF PA2641	NADH-quinone oxidoreductase subunit F (EC 1.6.5.11) (NADH dehydrogenase I subunit F) (NDH-1 subunit F)		2		GO:0051539; GO:0010181; GO:0051287; GO:0008137; GO:0009060; GO:0046872; GO:0048038
Q64UA7	atpE BF2175	ATP synthase subunit c (ATP synthase F(0) sector subunit c) (F-type ATPase subunit c) (F-ATPase subunit c) (Lipid-binding protein)		2		GO:0015991; GO:0015986; GO:0015078; GO:0016021; GO:0008289; GO:0005886; GO:0045263
Q15YF9	Patl_0550	Probable transcriptional regulatory protein Patl_0550		2		GO:0003677; GO:0005737; GO:0006355; GO:0006351
C0LGS3	At4g37250 AP22.22 C7A10.110	Probable LRR receptor-like serine/threonine-protein kinase At4g37250 (EC 2.7.11.1)		2759	33090	GO:0005524; GO:0016021; GO:0004674
Q5LH18	miaA1 BF0825	tRNA dimethylallyltransferase 1 (EC 2.5.1.75) (Dimethylallyl diphosphate:tRNA dimethylallyltransferase 1) (DMAPP:tRNA dimethylallyltransferase 1) (DMATase 1) (Isopentenyl-diphosphate:tRNA isopentenyltransferase 1) (IPP transferase 1) (IPPT 1) (IPTase 1)		2		GO:0005524; GO:0052381; GO:0008033
A4SHU2	tuf1 tufB ASA_0275; tuf2 tufA ASA_0293	Elongation factor Tu (EF-Tu)		2		GO:0005525; GO:0003924; GO:0005737; GO:0003746
Q9I2A8	atoB PA2001	Acetyl-CoA acetyltransferase (EC 2.3.1.9) (Acetoacetyl-CoA thiolase)	PATHWAY: Metabolic intermediate biosynthesis; (R)-mevalonate biosynthesis; (R)-mevalonate from acetyl-CoA: step 1/3.	2		GO:0003985; GO:0005737; GO:0006631
Q9HWF5	secY PA4243	Protein translocase subunit SecY		2		GO:0016021; GO:0005622; GO:0065002; GO:0005886; GO:0006605; GO:0043952
B8GVI7	guaA CCNA_01692	GMP synthase [glutamine-hydrolyzing] (EC 6.3.5.2) (GMP synthetase) (Glutamine amidotransferase)	PATHWAY: Purine metabolism; GMP biosynthesis; GMP from XMP (L-Gln route): step 1/1. {ECO:0000255|HAMAP-Rule:MF_00344}.	2		GO:0005524; GO:0006177; GO:0003922; GO:0006541; GO:0016462
Q0AP92	hutH Mmar10_1603	Histidine ammonia-lyase (Histidase) (EC 4.3.1.3)	PATHWAY: Amino-acid degradation; L-histidine degradation into L-glutamate; N-formimidoyl-L-glutamate from L-histidine: step 1/3. {ECO:0000255|HAMAP-Rule:MF_00229}.	2		GO:0005737; GO:0004397; GO:0019556; GO:0019557
Q8EJZ5	SO_0311	UPF0313 protein SO_0311		2		GO:0051539; GO:0003824; GO:0005506
A9WSR3	rpsM RSal33209_2119	30S ribosomal protein S13		2		GO:0019843; GO:0005840; GO:0003735; GO:0000049; GO:0006412
Q9I5W0	dnaG PA0577	DNA primase (EC 2.7.7.-)		2		GO:0003677; GO:0003896; GO:0000287; GO:1990077; GO:0008270
A6L9D2	yidC BDI_0520	Membrane protein insertase YidC (Foldase YidC) (Membrane integrase YidC) (Membrane protein YidC)		2		GO:0016021; GO:0005886; GO:0051205; GO:0015031
A1JLD8	YE1336	UPF0304 protein YE1336		2
A9N7D2	ytjA SPAB_05740	UPF0391 membrane protein YtjA		2		GO:0016021; GO:0005886
A8GCM9	acyP Spro_1765	Acylphosphatase (EC 3.6.1.7) (Acylphosphate phosphohydrolase)		2		GO:0003998
Q48DT0	trmA PSPPH_4345	tRNA/tmRNA (uracil-C(5))-methyltransferase (EC 2.1.1.-) (EC 2.1.1.35) (tRNA (uracil(54)-C(5))-methyltransferase) (tRNA(m5U54)-methyltransferase) (RUMT) (tmRNA (uracil(341)-C(5))-methyltransferase)		2		GO:0030697
P45604	nagE	PTS system N-acetylglucosamine-specific EIICBA component (EIICBA-Nag) (EII-Nag) [Includes: N-acetylglucosamine permease IIC component (PTS system N-acetylglucosamine-specific EIIC component); N-acetylglucosamine-specific phosphotransferase enzyme IIB component (EC 2.7.1.193) (PTS system N-acetylglucosamine-specific EIIB component); N-acetylglucosamine-specific phosphotransferase enzyme IIA compon…		2		GO:0015572; GO:0016021; GO:0016301; GO:0019866; GO:0009401; GO:0005886; GO:0008982
B2K6Q4	proA YPTS_0947	Gamma-glutamyl phosphate reductase (GPR) (EC 1.2.1.41) (Glutamate-5-semialdehyde dehydrogenase) (Glutamyl-gamma-semialdehyde dehydrogenase) (GSA dehydrogenase)	PATHWAY: Amino-acid biosynthesis; L-proline biosynthesis; L-glutamate 5-semialdehyde from L-glutamate: step 2/2. {ECO:0000255|HAMAP-Rule:MF_00412}.	2		GO:0055129; GO:0050661; GO:0005737; GO:0004350
Q6D0E2	surA ECA3857	Chaperone SurA (Peptidyl-prolyl cis-trans isomerase SurA) (PPIase SurA) (EC 5.2.1.8) (Rotamase SurA)		2		GO:0043165; GO:0051085; GO:0060274; GO:0030288; GO:0042277; GO:0003755; GO:0050821; GO:0015031
A4Y3E1	rplM Sputcn32_0744	50S ribosomal protein L13		2		GO:0005840; GO:0003735; GO:0006412
P0C7P8	EMB1444 At1g06150 T21E18.20	Transcription factor EMB1444 (Basic helix-loop-helix protein EMB1444) (LONESOME HIGHWAY-like protein 1) (Protein EMBRYO DEFECTIVE 1444) (bHLH transcription factor EMB1444)		2759	33090	GO:0003677; GO:0005634; GO:0006355; GO:0048364; GO:0006351
P0A9Y8	cspC Z2868 ECs2533	Cold shock-like protein CspC (CSP-C)		2		GO:0003677; GO:0005737; GO:0006355; GO:0006351
Q8GYM6	CYCT1-4 At4g19600 F24J7.161	Cyclin-T1-4 (CycT1;4) (Protein AtCycT-like2)		2759	33090	GO:0007049; GO:0051301; GO:0000307; GO:0016538; GO:0048366; GO:0005634; GO:0045737; GO:1901409; GO:0045944; GO:0009615; GO:0010090
B7V5L0	PLES_57141	UPF0758 protein PLES_57141		2
Q9KUR8	djlA VC_0447	Co-chaperone protein DjlA		2		GO:0016021; GO:0005886
C6DKU9	PC1_2519	UPF0176 protein PC1_2519		2
O07081	yrdC BSU26760	Uncharacterized isochorismatase family protein YrdC (EC 3.-.-.-)		2		GO:0016787
C0Q2L4	mnmE trmE SPC_3930	tRNA modification GTPase MnmE (EC 3.6.-.-)		2		GO:0005525; GO:0003924; GO:0005737; GO:0046872; GO:0006400
Q6LU12	ribH PBPRA0800	6,7-dimethyl-8-ribityllumazine synthase (DMRL synthase) (LS) (Lumazine synthase) (EC 2.5.1.78)	PATHWAY: Cofactor biosynthesis; riboflavin biosynthesis; riboflavin from 2-hydroxy-3-oxobutyl phosphate and 5-amino-6-(D-ribitylamino)uracil: step 1/2. {ECO:0000255|HAMAP-Rule:MF_00178}.	2		GO:0000906; GO:0009231; GO:0009349; GO:0016740
A1JKK4	era YE1018	GTPase Era		2		GO:0005525; GO:0003924; GO:0005737; GO:0005886; GO:0042274; GO:0070181
P9WH71	nrdF2 Rv3048c	Ribonucleoside-diphosphate reductase subunit beta nrdF2 (EC 1.17.4.1) (Ribonucleoside-diphosphate reductase nrdF2) (Ribonucleotide reductase R2-2 small subunit)	PATHWAY: Genetic information processing; DNA replication.	2		GO:0006260; GO:0005829; GO:0009186; GO:0009263; GO:0040007; GO:0046872; GO:0004748; GO:0005971
P9WH70	nrdF2 MT3133	Ribonucleoside-diphosphate reductase subunit beta nrdF2 (EC 1.17.4.1) (Ribonucleoside-diphosphate reductase nrdF2) (Ribonucleotide reductase R2-2 small subunit)	PATHWAY: Genetic information processing; DNA replication.	2		GO:0006260; GO:0009186; GO:0009263; GO:0046872; GO:0004748; GO:0005971
A8G9P6	rapA Spro_0730	RNA polymerase-associated protein RapA (EC 3.6.4.-) (ATP-dependent helicase HepA)		2		GO:0005524; GO:0003677; GO:0004386; GO:0006355; GO:0006351
Q09WW6	ndhE MoinCp073	NAD(P)H-quinone oxidoreductase subunit 4L, chloroplastic (EC 1.6.5.-) (NAD(P)H dehydrogenase subunit 4L) (NADH-plastoquinone oxidoreductase subunit 4L)		2759	33090	GO:0042773; GO:0009535; GO:0016021; GO:0016655; GO:0019684; GO:0048038; GO:0006810
Q9X3P3	vanT	Serine/alanine racemase (EC 5.1.1.-) (EC 5.1.1.1) (Vancomycin C-type resistance protein VanT)	PATHWAY: Amino-acid biosynthesis; D-alanine biosynthesis; D-alanine from L-alanine: step 1/1. {ECO:0000255|HAMAP-Rule:MF_01201}.	2		GO:0030632; GO:0008784; GO:0071555; GO:0016021; GO:0009252; GO:0005886; GO:0030170; GO:0008360; GO:0046677; GO:0016747
A4XW05	moaA Pmen_2766	Cyclic pyranopterin monophosphate synthase (EC 4.1.99.18) (Molybdenum cofactor biosynthesis protein A)	PATHWAY: Cofactor biosynthesis; molybdopterin biosynthesis. {ECO:0000255|HAMAP-Rule:MF_01225}.	2		GO:0051539; GO:0005525; GO:0006777; GO:0061597; GO:0046872; GO:0019008
Q3Z0G5	hisD SSON_2091	Histidinol dehydrogenase (HDH) (EC 1.1.1.23)	PATHWAY: Amino-acid biosynthesis; L-histidine biosynthesis; L-histidine from 5-phospho-alpha-D-ribose 1-diphosphate: step 9/9. {ECO:0000255|HAMAP-Rule:MF_01024}.	2		GO:0051287; GO:0000105; GO:0004399; GO:0008270
Q6D5W6	mdtK norM ECA1922	Multidrug resistance protein MdtK (Multidrug-efflux transporter)		2		GO:0015297; GO:0015238; GO:0016021; GO:0005886; GO:0006814
A6VSX9	Mmwyl1_0624	UPF0758 protein Mmwyl1_0624		2
Q37550	ATP9	ATP synthase subunit 9, mitochondrial (Lipid-binding protein)		2759	33090	GO:0005524; GO:0015991; GO:0015986; GO:0015078; GO:0016021; GO:0008289; GO:0031966; GO:0045263
C6DKH0	argR PC1_0552	Arginine repressor	PATHWAY: Amino-acid biosynthesis; L-arginine biosynthesis [regulation].	2		GO:0003677; GO:0034618; GO:0006526; GO:0005737; GO:0051259; GO:0003700; GO:0006351
P37986	zwf Dda3937_03574	Glucose-6-phosphate 1-dehydrogenase (G6PD) (EC 1.1.1.49)	PATHWAY: Carbohydrate degradation; pentose phosphate pathway; D-ribulose 5-phosphate from D-glucose 6-phosphate (oxidative stage): step 1/3. {ECO:0000255|HAMAP-Rule:MF_00966}.	2		GO:0050661; GO:0006006; GO:0004345; GO:0006098
O64817	At2g23080 F21P24.14	Probable casein kinase II subunit alpha (CK II) (EC 2.7.11.1)		2759	33090	GO:0005524; GO:0006281; GO:0006325; GO:0007623; GO:0004674; GO:0051726; GO:2001020; GO:0010225; GO:0010332
B4F1L3	mscL PMI3284	Large-conductance mechanosensitive channel		2		GO:0016021; GO:0005216; GO:0005886
Q8KRA0		UPF0236 protein in vanSb 3'region		2
Q5QYC0	rlmN IL2037	Dual-specificity RNA methyltransferase RlmN (EC 2.1.1.192) (23S rRNA (adenine(2503)-C(2))-methyltransferase) (23S rRNA m2A2503 methyltransferase) (Ribosomal RNA large subunit methyltransferase N) (tRNA (adenine(37)-C(2))-methyltransferase) (tRNA m2A37 methyltransferase)		2		GO:0051539; GO:0005737; GO:0046872; GO:0070040; GO:0070475; GO:0019843; GO:0002935; GO:0000049
A1S4U5	Sama_1194	Glycosyl hydrolase family 109 protein (EC 3.2.1.-)		2		GO:0016798; GO:0016491
Q6D8S3	ribB ECA0899	3,4-dihydroxy-2-butanone 4-phosphate synthase (DHBP synthase) (EC 4.1.99.12)	PATHWAY: Cofactor biosynthesis; riboflavin biosynthesis; 2-hydroxy-3-oxobutyl phosphate from D-ribulose 5-phosphate: step 1/1. {ECO:0000255|HAMAP-Rule:MF_00180}.	2		GO:0008686; GO:0000287; GO:0030145; GO:0009231
P93312	YMF16 MTT2 AtMg00570	Uncharacterized tatC-like protein ymf16 (ORFX)		2759	33090	GO:0016021; GO:0031966
P09555	nifH6	Nitrogenase iron protein 6 (EC 1.18.6.1) (Nitrogenase Fe protein 6) (Nitrogenase component II) (Nitrogenase reductase)		2		GO:0051539; GO:0005524; GO:0018697; GO:0046872; GO:0016612; GO:0009399; GO:0016163
A6SZI9	dctA mma_1996	C4-dicarboxylate transport protein		2		GO:0016021; GO:0005886; GO:0017153
P21434	rpl2	50S ribosomal protein L2, chloroplastic		2759	33090	GO:0003723; GO:0009507; GO:0015934; GO:0003735; GO:0016740; GO:0006412
P10330	ND5 NAD5	NADH-ubiquinone oxidoreductase chain 5 (EC 1.6.5.3) (NADH dehydrogenase subunit 5)		2759	33090	GO:0042773; GO:0008137; GO:0016021; GO:0005743; GO:0070469
A4XSM8	fadB Pmen_1580	Fatty acid oxidation complex subunit alpha [Includes: Enoyl-CoA hydratase/Delta(3)-cis-Delta(2)-trans-enoyl-CoA isomerase/3-hydroxybutyryl-CoA epimerase (EC 4.2.1.17) (EC 5.1.2.3) (EC 5.3.3.8); 3-hydroxyacyl-CoA dehydrogenase (EC 1.1.1.35)]	PATHWAY: Lipid metabolism; fatty acid beta-oxidation. {ECO:0000255|HAMAP-Rule:MF_01621}.	2		GO:0003857; GO:0008692; GO:0004165; GO:0004300; GO:0006635; GO:0036125
P0AAI6	fabF c1365	3-oxoacyl-[acyl-carrier-protein] synthase 2 (EC 2.3.1.179) (3-oxoacyl-[acyl-carrier-protein] synthase II) (Beta-ketoacyl-ACP synthase II) (KAS II)	PATHWAY: Lipid metabolism; fatty acid biosynthesis.	2		GO:0033817; GO:0006633
B7LKG3	dapA EFER_0697	4-hydroxy-tetrahydrodipicolinate synthase (HTPA synthase) (EC 4.3.3.7)	PATHWAY: Amino-acid biosynthesis; L-lysine biosynthesis via DAP pathway; (S)-tetrahydrodipicolinate from L-aspartate: step 3/4. {ECO:0000255|HAMAP-Rule:MF_00418}.	2		GO:0008840; GO:0005737; GO:0019877; GO:0009089
Q9A9T4	clpB CC_0878	Chaperone protein ClpB		2		GO:0005524; GO:0005737; GO:0016485; GO:0009408
A1R558	hisC AAur_1604	Histidinol-phosphate aminotransferase (EC 2.6.1.9) (Imidazole acetol-phosphate transaminase)	PATHWAY: Amino-acid biosynthesis; L-histidine biosynthesis; L-histidine from 5-phospho-alpha-D-ribose 1-diphosphate: step 7/9. {ECO:0000255|HAMAP-Rule:MF_01023}.	2		GO:0080130; GO:0000105; GO:0004400; GO:0030170
A4VPQ3	dapB PST_3325	4-hydroxy-tetrahydrodipicolinate reductase (HTPA reductase) (EC 1.17.1.8)	PATHWAY: Amino-acid biosynthesis; L-lysine biosynthesis via DAP pathway; (S)-tetrahydrodipicolinate from L-aspartate: step 4/4. {ECO:0000255|HAMAP-Rule:MF_00102}.	2		GO:0008839; GO:0051287; GO:0050661; GO:0005737; GO:0019877; GO:0009089; GO:0016726
C6DGZ0	PC1_1998	UPF0259 membrane protein PC1_1998		2		GO:0016021; GO:0005886
A8GCK1	ssuD Spro_1737	Alkanesulfonate monooxygenase (EC 1.14.14.5) (FMNH2-dependent aliphatic sulfonate monooxygenase)		2		GO:0008726
A3QCU1	cysD Shew_1422	Sulfate adenylyltransferase subunit 2 (EC 2.7.7.4) (ATP-sulfurylase small subunit) (Sulfate adenylate transferase) (SAT)	PATHWAY: Sulfur metabolism; hydrogen sulfide biosynthesis; sulfite from sulfate: step 1/3. {ECO:0000255|HAMAP-Rule:MF_00064}.	2		GO:0005524; GO:0070814; GO:0004781; GO:0000103; GO:0019419
Q51567	sucD PA1589	Succinyl-CoA ligase [ADP-forming] subunit alpha (EC 6.2.1.5) (Succinyl-CoA synthetase subunit alpha) (SCS-alpha)		2		GO:0005524; GO:0048037; GO:0005829; GO:0004550; GO:0006165; GO:0009142; GO:0006105; GO:0004775; GO:0009361; GO:0006104; GO:0006099
Q8ESM5	phnC1 OB0601	Phosphonates import ATP-binding protein PhnC 1 (EC 3.6.3.28)		2		GO:0005524; GO:0043190; GO:0015416
Q336R9	MSRA4 Os10g0563600 LOC_Os10g41400	Peptide methionine sulfoxide reductase A4, chloroplastic (OsMSRA4) (EC 1.8.4.11) (Peptide-methionine (S)-S-oxide reductase) (Peptide Met(O) reductase) (Protein-methionine-S-oxide reductase)		2759	33090	GO:0009507; GO:0008113; GO:0030091; GO:0006979; GO:0009651
P72227	pncC	Nicotinamide-nucleotide amidohydrolase PncC (NMN amidohydrolase PncC) (EC 3.5.1.42) (NMN deamidase) (Nicotinamide-nucleotide amidase)		2		GO:0019159; GO:0019363
A9NFP7	mnmA ACL_0559	tRNA-specific 2-thiouridylase MnmA (EC 2.8.1.13)		2		GO:0005524; GO:0005737; GO:0016783; GO:0000049; GO:0006400
Q6D9I8	ubiA ECA0627	4-hydroxybenzoate octaprenyltransferase (EC 2.5.1.-) (4-HB polyprenyltransferase)	PATHWAY: Cofactor biosynthesis; ubiquinone biosynthesis. {ECO:0000255|HAMAP-Rule:MF_01635}.	2		GO:0008412; GO:0016021; GO:0005886; GO:0006744
A4TN38	infA YPDSF_2325	Translation initiation factor IF-1		2		GO:0005737; GO:0019843; GO:0043022; GO:0003743
P0A1W3	lepB STY2828 t0275	Signal peptidase I (SPase I) (EC 3.4.21.89) (Leader peptidase I)		2		GO:0016021; GO:0005886; GO:0008236
P17334	chbC celB b1737 JW1726	N,N'-diacetylchitobiose permease IIC component (EIIC-Chb) (PTS system N,N'-diacetylchitobiose-specific EIIC component)		2		GO:1902815; GO:0016021; GO:0009401; GO:0005886; GO:0008982
P55929	ccp NE1315	Cytochrome c551 peroxidase (Cytochrome c peroxidase) (EC 1.11.1.5)		2		GO:0004130; GO:0009055; GO:0020037; GO:0046872; GO:0042597
Q652Q0	Os09g0568600 LOC_Os09g39520 OJ1003_C09.12 OsJ_029208	Putative germin-like protein 9-2		2759	33090	GO:0048046; GO:0005618; GO:0030145; GO:0045735; GO:0046564; GO:0033609
P40740	bglH BSU39260 N17D	Aryl-phospho-beta-D-glucosidase BglH (EC 3.2.1.86) (6-phospho-beta-glucosidase)		2		GO:0008706; GO:0008422; GO:0005829; GO:1901657; GO:0044724
A8GAN5	nrdR Spro_1071	Transcriptional repressor NrdR		2		GO:0005524; GO:0003677; GO:0045892; GO:0006351; GO:0008270
Q5L3Z9	tuf GK0104	Elongation factor Tu (EF-Tu)		2		GO:0005525; GO:0003924; GO:0005737; GO:0003746
Q8VWN6	RFS	Galactinol--sucrose galactosyltransferase (EC 2.4.1.82) (Raffinose synthase)		2759	33090	GO:0005975; GO:0047274
C6DKU8	PC1_2518	UPF0312 protein PC1_2518		2		GO:0042597
P21184	fliC flaA	A-type flagellin		2		GO:0009420; GO:0071973; GO:0005576; GO:0005198
A6KZR2	coaD BVU_1236	Phosphopantetheine adenylyltransferase (EC 2.7.7.3) (Dephospho-CoA pyrophosphorylase) (Pantetheine-phosphate adenylyltransferase) (PPAT)	PATHWAY: Cofactor biosynthesis; coenzyme A biosynthesis; CoA from (R)-pantothenate: step 4/5. {ECO:0000255|HAMAP-Rule:MF_00151}.	2		GO:0005524; GO:0015937; GO:0005737; GO:0004595
C4Z2V8	rplQ EUBELI_00327	50S ribosomal protein L17		2		GO:0005840; GO:0003735; GO:0006412
C6DJE1	engB PC1_4226	Probable GTP-binding protein EngB		2		GO:0005525; GO:0003924; GO:0000917; GO:0000287
Q05647	dnaK	Chaperone protein DnaK (HSP70) (Heat shock 70 kDa protein) (Heat shock protein 70)		2		GO:0005524; GO:0006457
A6TRU6	ackA Amet_2763	Acetate kinase (EC 2.7.2.1) (Acetokinase)	PATHWAY: Metabolic intermediate biosynthesis; acetyl-CoA biosynthesis; acetyl-CoA from acetate: step 1/2. {ECO:0000255|HAMAP-Rule:MF_00020}.	2		GO:0005524; GO:0008776; GO:0006085; GO:0005737; GO:0000287; GO:0006082
A1JJN6	panD YE0718	Aspartate 1-decarboxylase (EC 4.1.1.11) (Aspartate alpha-decarboxylase) [Cleaved into: Aspartate 1-decarboxylase beta chain; Aspartate 1-decarboxylase alpha chain]	PATHWAY: Cofactor biosynthesis; (R)-pantothenate biosynthesis; beta-alanine from L-aspartate: step 1/1. {ECO:0000255|HAMAP-Rule:MF_00446}.	2		GO:0006523; GO:0004068; GO:0005737; GO:0015940
A1U2S9	acsA Maqu_2219	Acetyl-coenzyme A synthetase (AcCoA synthetase) (Acs) (EC 6.2.1.1) (Acetate--CoA ligase) (Acyl-activating enzyme)		2		GO:0016208; GO:0005524; GO:0003987; GO:0019427; GO:0046872
Q9M088	At4g31140 F6E21.60	Glucan endo-1,3-beta-glucosidase 5 (EC 3.2.1.39) ((1->3)-beta-glucan endohydrolase 5) ((1->3)-beta-glucanase 5) (Beta-1,3-endoglucanase 5) (Beta-1,3-glucanase 5)		2759	33090	GO:0031225; GO:0046658; GO:0005975; GO:0006952; GO:0042973; GO:0009505; GO:0005886; GO:0009506; GO:0005773
Q6D0C1	rpsT ECA3878	30S ribosomal protein S20		2		GO:0019843; GO:0005840; GO:0003735; GO:0006412
Q9I476	PA1268	4-hydroxyproline 2-epimerase (4Hyp 2-epimerase) (4HypE) (EC 5.1.1.8) (Hydroxyproline-2-epimerase) (PaHyPRE)		2		GO:0047580
Q01674	foxA	Ferrioxamine receptor		2		GO:0009279; GO:0016021; GO:0006811; GO:0005506; GO:0055072; GO:0004872; GO:0015891
Q9ZVT9	At1g03370 F15K9.2	C2 and GRAM domain-containing protein At1g03370		2759	33090	GO:0016021
A5VXS2	rpoA Pput_0512	DNA-directed RNA polymerase subunit alpha (RNAP subunit alpha) (EC 2.7.7.6) (RNA polymerase subunit alpha) (Transcriptase subunit alpha)		2		GO:0003677; GO:0003899; GO:0006351
Q3IEW3	dapF PSHAa0092	Diaminopimelate epimerase (DAP epimerase) (EC 5.1.1.7)	PATHWAY: Amino-acid biosynthesis; L-lysine biosynthesis via DAP pathway; DL-2,6-diaminopimelate from LL-2,6-diaminopimelate: step 1/1. {ECO:0000255|HAMAP-Rule:MF_00197}.	2		GO:0005737; GO:0008837; GO:0009089
Q9HUD0	rpmE PA5049	50S ribosomal protein L31		2		GO:0046872; GO:0019843; GO:0005840; GO:0003735; GO:0006412
Q3K441	atpD Pfl01_5730	ATP synthase subunit beta (EC 3.6.3.14) (ATP synthase F1 sector subunit beta) (F-ATPase subunit beta)		2		GO:0005524; GO:0015991; GO:0005886; GO:0042777; GO:0046933; GO:0045261
Q60B13	dapA MCA0671	4-hydroxy-tetrahydrodipicolinate synthase (HTPA synthase) (EC 4.3.3.7)	PATHWAY: Amino-acid biosynthesis; L-lysine biosynthesis via DAP pathway; (S)-tetrahydrodipicolinate from L-aspartate: step 3/4. {ECO:0000255|HAMAP-Rule:MF_00418}.	2		GO:0008840; GO:0005737; GO:0019877; GO:0009089
Q8GXZ3	At5g01020 F7J8.5	Serine/threonine-protein kinase At5g01020 (EC 2.7.11.1)		2759	33090	GO:0005524; GO:0005886; GO:0004674
Q05212	DRT102 At3g04880 T9J14.17	DNA-damage-repair/toleration protein DRT102		2759	33090	GO:0006281; GO:0005975; GO:0005737; GO:0005829; GO:0016853; GO:0005634; GO:0009409
Q64Q86	rny BF3602	Ribonuclease Y (RNase Y) (EC 3.1.-.-)		2		GO:0003723; GO:0004521; GO:0016021; GO:0006402; GO:0005886
Q94C25	At5g20050 F28I16.200	Probable receptor-like protein kinase At5g20050 (EC 2.7.11.1)		2759	33090	GO:0005524; GO:0016021; GO:0004674
Q4K4X8	lptD imp ostA PFL_5646	LPS-assembly protein LptD		2		GO:0043165; GO:0009279; GO:0015920; GO:0010033
Q3IHS5	PSHAa2277	UPF0234 protein PSHAa2277		2
Q02T87	rpoB PA14_08760	DNA-directed RNA polymerase subunit beta (RNAP subunit beta) (EC 2.7.7.6) (RNA polymerase subunit beta) (Transcriptase subunit beta)		2		GO:0003677; GO:0003899; GO:0032549; GO:0006351
A6LBY4	engB BDI_1441	Probable GTP-binding protein EngB		2		GO:0005525; GO:0003924; GO:0000917; GO:0000287
Q6D6Y7	prr ECA1542	Gamma-aminobutyraldehyde dehydrogenase (EC 1.2.1.19) (1-pyrroline dehydrogenase) (4-aminobutanal dehydrogenase) (ABALDH)	PATHWAY: Amine and polyamine degradation; putrescine degradation; 4-aminobutanoate from 4-aminobutanal: step 1/1. {ECO:0000255|HAMAP-Rule:MF_01275}.	2		GO:0033737; GO:0051287; GO:0019145; GO:0009447
A5UHW1	pckA CGSHiGG_07540	Phosphoenolpyruvate carboxykinase [ATP] (PCK) (PEP carboxykinase) (PEPCK) (EC 4.1.1.49)	PATHWAY: Carbohydrate biosynthesis; gluconeogenesis. {ECO:0000255|HAMAP-Rule:MF_00453}.	2		GO:0005524; GO:0005737; GO:0006094; GO:0046872; GO:0004612
B4RD46	atpG PHZ_c0236	ATP synthase gamma chain (ATP synthase F1 sector gamma subunit) (F-ATPase gamma subunit)		2		GO:0005524; GO:0005886; GO:0042777; GO:0046933; GO:0045261; GO:0046961
A8GLF0	rph Spro_4847	Ribonuclease PH (RNase PH) (EC 2.7.7.56) (tRNA nucleotidyltransferase)		2		GO:0000049; GO:0009022; GO:0008033; GO:0004549
A4W5R2	miaA Ent638_0354	tRNA dimethylallyltransferase (EC 2.5.1.75) (Dimethylallyl diphosphate:tRNA dimethylallyltransferase) (DMAPP:tRNA dimethylallyltransferase) (DMATase) (Isopentenyl-diphosphate:tRNA isopentenyltransferase) (IPP transferase) (IPPT) (IPTase)		2		GO:0005524; GO:0052381; GO:0008033
C6DK30	slyA PC1_2382	Transcriptional regulator SlyA		2		GO:0003677; GO:0003700; GO:0006351
Q8A455	gltX BT_2748	Glutamate--tRNA ligase (EC 6.1.1.17) (Glutamyl-tRNA synthetase) (GluRS)		2		GO:0005524; GO:0003723; GO:0005829; GO:0004818; GO:0006424; GO:0000049
Q0ZIW3	ndhA	NAD(P)H-quinone oxidoreductase subunit 1, chloroplastic (EC 1.6.5.-) (NAD(P)H dehydrogenase subunit 1) (NDH subunit 1) (NADH-plastoquinone oxidoreductase subunit 1)		2759	33090	GO:0009535; GO:0016021; GO:0016655; GO:0019684; GO:0048038
C6D8Y4	PC1_0637	tRNA-modifying protein YgfZ		2		GO:0009451; GO:0005737; GO:0005542; GO:0008033
Q1C6M8	fabH YPA_1928	3-oxoacyl-[acyl-carrier-protein] synthase 3 (EC 2.3.1.180) (3-oxoacyl-[acyl-carrier-protein] synthase III) (Beta-ketoacyl-ACP synthase III) (KAS III)	PATHWAY: Lipid metabolism; fatty acid biosynthesis. {ECO:0000255|HAMAP-Rule:MF_01815}.	2		GO:0004315; GO:0033818; GO:0005737; GO:0006633
P77885	pyrAA lp_2701	Carbamoyl-phosphate synthase pyrimidine-specific small chain (EC 6.3.5.5) (Carbamoyl-phosphate synthetase glutamine chain) (CPS-P)	PATHWAY: Pyrimidine metabolism; UMP biosynthesis via de novo pathway; (S)-dihydroorotate from bicarbonate: step 1/3.	2		GO:0044205; GO:0006207; GO:0005524; GO:0006526; GO:0004088; GO:0006541
A8H8H5	psd Spea_3549	Phosphatidylserine decarboxylase proenzyme (EC 4.1.1.65) [Cleaved into: Phosphatidylserine decarboxylase alpha chain; Phosphatidylserine decarboxylase beta chain]	PATHWAY: Phospholipid metabolism; phosphatidylethanolamine biosynthesis; phosphatidylethanolamine from CDP-diacylglycerol: step 2/2. {ECO:0000255|HAMAP-Rule:MF_00662}.	2		GO:0006646; GO:0004609; GO:0005886
C3PHK3	gcvT cauri_1714	Aminomethyltransferase (EC 2.1.2.10) (Glycine cleavage system T protein)		2		GO:0004047; GO:0019464; GO:0008483
P06525	ADH1 ADH At1g77120 F22K20.19	Alcohol dehydrogenase class-P (AtADH) (EC 1.1.1.1)		2759	33090	GO:0004022; GO:0005829; GO:0000166; GO:0005886; GO:1900039; GO:0042803; GO:0009737; GO:0046686; GO:0031000; GO:0009409; GO:0032355; GO:0009413; GO:0042542; GO:0001666; GO:0006970; GO:0009651; GO:0009744; GO:0009414; GO:0008270
A8GKD1	pgi Spro_4477	Glucose-6-phosphate isomerase (GPI) (EC 5.3.1.9) (Phosphoglucose isomerase) (PGI) (Phosphohexose isomerase) (PHI)	PATHWAY: Carbohydrate biosynthesis; gluconeogenesis. {ECO:0000255|HAMAP-Rule:MF_00473}.; PATHWAY: Carbohydrate degradation; glycolysis; D-glyceraldehyde 3-phosphate and glycerone phosphate from D-glucose: step 2/4. {ECO:0000255|HAMAP-Rule:MF_00473}.	2		GO:0005737; GO:0006094; GO:0004347; GO:0006096
Q9ZU38	RPI2 At2g01290 F10A8.17	Probable ribose-5-phosphate isomerase 2 (EC 5.3.1.6) (Phosphoriboisomerase 2)	PATHWAY: Carbohydrate degradation; pentose phosphate pathway; D-ribose 5-phosphate from D-ribulose 5-phosphate (non-oxidative stage): step 1/1.	2759	33090	GO:0008219; GO:0005737; GO:0009052; GO:0004751; GO:0010228
A0KQ95	tuf1 tuf-1 AHA_4018; tuf2 tuf-2 AHA_4036	Elongation factor Tu (EF-Tu)		2		GO:0005525; GO:0003924; GO:0005737; GO:0003746
A6L792	xylA BVU_3953	Xylose isomerase (EC 5.3.1.5)		2		GO:0042732; GO:0005737; GO:0000287; GO:0006098; GO:0009045
A6L175	dxs BVU_1763	1-deoxy-D-xylulose-5-phosphate synthase (EC 2.2.1.7) (1-deoxyxylulose-5-phosphate synthase) (DXP synthase) (DXPS)	PATHWAY: Metabolic intermediate biosynthesis; 1-deoxy-D-xylulose 5-phosphate biosynthesis; 1-deoxy-D-xylulose 5-phosphate from D-glyceraldehyde 3-phosphate and pyruvate: step 1/1. {ECO:0000255|HAMAP-Rule:MF_00315}.	2		GO:0052865; GO:0008661; GO:0000287; GO:0016114; GO:0009228; GO:0030976
Q97KH1	CA_C0948	DegV domain-containing protein CA_C0948		2		GO:0008289
A4XRT1	nadA Pmen_1282	Quinolinate synthase A (EC 2.5.1.72)	PATHWAY: Cofactor biosynthesis; NAD(+) biosynthesis; quinolinate from iminoaspartate: step 1/1. {ECO:0000255|HAMAP-Rule:MF_00567}.	2		GO:0051539; GO:0009435; GO:0005737; GO:0046872; GO:0008987; GO:0016765
P28635	metQ yaeC b0197 JW0193	D-methionine-binding lipoprotein MetQ		2		GO:0048473; GO:0005886
Q3II09	dxs PSHAa2366	1-deoxy-D-xylulose-5-phosphate synthase (EC 2.2.1.7) (1-deoxyxylulose-5-phosphate synthase) (DXP synthase) (DXPS)	PATHWAY: Metabolic intermediate biosynthesis; 1-deoxy-D-xylulose 5-phosphate biosynthesis; 1-deoxy-D-xylulose 5-phosphate from D-glyceraldehyde 3-phosphate and pyruvate: step 1/1. {ECO:0000255|HAMAP-Rule:MF_00315}.	2		GO:0052865; GO:0008661; GO:0000287; GO:0016114; GO:0009228; GO:0030976
Q6D8X9	grpE ECA0842	Protein GrpE (HSP-70 cofactor)		2		GO:0000774; GO:0005737; GO:0006457
A8G828	rhlB Spro_0158	ATP-dependent RNA helicase RhlB (EC 3.6.4.13)		2		GO:0005524; GO:0004004; GO:0003723; GO:0006401; GO:0005737
C1DKE3	metK Avin_05530	S-adenosylmethionine synthase (AdoMet synthase) (EC 2.5.1.6) (MAT) (Methionine adenosyltransferase)	PATHWAY: Amino-acid biosynthesis; S-adenosyl-L-methionine biosynthesis; S-adenosyl-L-methionine from L-methionine: step 1/1. {ECO:0000255|HAMAP-Rule:MF_00086}.	2		GO:0005524; GO:0006556; GO:0005737; GO:0000287; GO:0004478; GO:0006730
A8GCK7	rlmL Spro_1743	Ribosomal RNA large subunit methyltransferase K/L [Includes: 23S rRNA m2G2445 methyltransferase (EC 2.1.1.173) (rRNA (guanine-N(2)-)-methyltransferase RlmL); 23S rRNA m7G2069 methyltransferase (EC 2.1.1.264) (rRNA (guanine-N(7)-)-methyltransferase RlmK)]		2		GO:0052915; GO:0003723; GO:0005737; GO:0070043
C6DH98	glpB PC1_3956	Anaerobic glycerol-3-phosphate dehydrogenase subunit B (Anaerobic G-3-P dehydrogenase subunit B) (Anaerobic G3Pdhase B) (EC 1.1.5.3)	PATHWAY: Polyol metabolism; glycerol degradation via glycerol kinase pathway; glycerone phosphate from sn-glycerol 3-phosphate (anaerobic route): step 1/1. {ECO:0000255|HAMAP-Rule:MF_00753}.	2		GO:0019563; GO:0006072; GO:0052591
Q6D7N0	crcB ECA1295	Putative fluoride ion transporter CrcB		2		GO:0015103; GO:0005887
A9KPG3	rpoZ Cphy_2879	DNA-directed RNA polymerase subunit omega (RNAP omega subunit) (EC 2.7.7.6) (RNA polymerase omega subunit) (Transcriptase subunit omega)		2		GO:0003677; GO:0003899; GO:0006351
Q1IGK6	rimK PSEEN0229	Probable alpha-L-glutamate ligase (EC 6.3.2.-)		2		GO:0005524; GO:0016881; GO:0006464; GO:0000287; GO:0030145; GO:0006412
C5CAH0	trmD Mlut_09180	tRNA (guanine-N(1)-)-methyltransferase (EC 2.1.1.228) (M1G-methyltransferase) (tRNA [GM37] methyltransferase)		2		GO:0005737; GO:0052906
Q6D698	pyrC ECA1787	Dihydroorotase (DHOase) (EC 3.5.2.3)	PATHWAY: Pyrimidine metabolism; UMP biosynthesis via de novo pathway; (S)-dihydroorotate from bicarbonate: step 3/3. {ECO:0000255|HAMAP-Rule:MF_00219}.	2		GO:0044205; GO:0004151; GO:0019856; GO:0008270
C6DEU6	mraY PC1_3595	Phospho-N-acetylmuramoyl-pentapeptide-transferase (EC 2.7.8.13) (UDP-MurNAc-pentapeptide phosphotransferase)	PATHWAY: Cell wall biogenesis; peptidoglycan biosynthesis. {ECO:0000255|HAMAP-Rule:MF_00038}.	2		GO:0051992; GO:0007049; GO:0051301; GO:0071555; GO:0016021; GO:0009252; GO:0008963; GO:0005886; GO:0008360
Q51416	amiB PA3365	ATP-dependent protease ATP-binding subunit-like protein AmiB		2		GO:0005524
Q6D4K1	mntP ECA2389	Putative manganese efflux pump MntP		2		GO:0016021; GO:0005384; GO:0005886
A9NEU7	rlmN ACL_0251	Probable dual-specificity RNA methyltransferase RlmN (EC 2.1.1.192) (23S rRNA (adenine(2503)-C(2))-methyltransferase) (23S rRNA m2A2503 methyltransferase) (Ribosomal RNA large subunit methyltransferase N) (tRNA (adenine(37)-C(2))-methyltransferase) (tRNA m2A37 methyltransferase)		2		GO:0051539; GO:0005737; GO:0046872; GO:0070040; GO:0070475; GO:0019843; GO:0002935; GO:0000049
P0AEJ1	emrB Z3987 ECs3548	Multidrug export protein EmrB		2		GO:0016021; GO:0005886; GO:0046677; GO:0055085
Q1IFW2	rpsS PSEEN0494	30S ribosomal protein S19		2		GO:0019843; GO:0015935; GO:0003735; GO:0006412
A4VIH0	rsmH mraW PST_1074	Ribosomal RNA small subunit methyltransferase H (EC 2.1.1.199) (16S rRNA m(4)C1402 methyltransferase) (rRNA (cytosine-N(4)-)-methyltransferase RsmH)		2		GO:0005737; GO:0071424; GO:0070475
P22995	parD	Antitoxin ParD		2		GO:0045892; GO:0030541; GO:0051290; GO:0042803; GO:0043565; GO:0006351
Q15W53	argS Patl_1359	Arginine--tRNA ligase (EC 6.1.1.19) (Arginyl-tRNA synthetase) (ArgRS)		2		GO:0005524; GO:0004814; GO:0006420; GO:0005737
P48823	cht60	Beta-hexosaminidase A (EC 3.2.1.52) (Beta-N-acetylhexosaminidase) (Chitobiase) (N-acetyl-beta-glucosaminidase)		2		GO:0004563; GO:0005975
B5X0N6	KEA6 At5g11800 T22P22.190	K(+) efflux antiporter 6 (AtKEA6)		2759	33090	GO:0016021; GO:0016020; GO:0006813; GO:0015299
Q042D2	hprK LGAS_1328	HPr kinase/phosphorylase (HPrK/P) (EC 2.7.11.-) (EC 2.7.4.-) (HPr(Ser) kinase/phosphorylase)		2		GO:0005524; GO:0005975; GO:0005622; GO:0000287; GO:0000155; GO:0004674; GO:0004712; GO:0006109
Q57JQ8	glnE SCH_3148	Glutamate-ammonia-ligase adenylyltransferase (EC 2.7.7.42) (Glutamine-synthetase adenylyltransferase) (ATase) ([Glutamate--ammonia-ligase] adenylyltransferase)		2		GO:0005524; GO:0008882; GO:0000287
Q1I4S5	ileS PSEEN4692	Isoleucine--tRNA ligase (EC 6.1.1.5) (Isoleucyl-tRNA synthetase) (IleRS)		2		GO:0005524; GO:0002161; GO:0005737; GO:0004822; GO:0006428; GO:0008270
P35488	pdhB	Pyruvate dehydrogenase E1 component subunit beta (EC 1.2.4.1)		2		GO:0006096; GO:0004739
B1KKS1	aroC Swoo_3017	Chorismate synthase (CS) (EC 4.2.3.5) (5-enolpyruvylshikimate-3-phosphate phospholyase)	PATHWAY: Metabolic intermediate biosynthesis; chorismate biosynthesis; chorismate from D-erythrose 4-phosphate and phosphoenolpyruvate: step 7/7. {ECO:0000255|HAMAP-Rule:MF_00300}.	2		GO:0009073; GO:0009423; GO:0004107
P0A363	cspB cspG	Cold shock-like protein CspB		2		GO:0003677; GO:0005737; GO:0006355; GO:0006351
Q8A1A2	rhaA BT_3764	L-rhamnose isomerase (EC 5.3.1.14)	PATHWAY: Carbohydrate degradation; L-rhamnose degradation; glycerone phosphate from L-rhamnose: step 1/3. {ECO:0000255|HAMAP-Rule:MF_00541}.	2		GO:0019324; GO:0008740; GO:0005737; GO:0030145; GO:0019301
Q02K47	tusA PA14_44270	Sulfurtransferase TusA homolog (EC 2.8.1.-)		2		GO:0005737; GO:0016783
Q3IJ06	nadA PSHAa1866	Quinolinate synthase A (EC 2.5.1.72)	PATHWAY: Cofactor biosynthesis; NAD(+) biosynthesis; quinolinate from iminoaspartate: step 1/1. {ECO:0000255|HAMAP-Rule:MF_00567}.	2		GO:0051539; GO:0009435; GO:0005737; GO:0046872; GO:0008987; GO:0016765
A1JRH2	YE3790	UPF0307 protein YE3790		2
P0A355	cspLA cspA cspL lmo1364	Cold shock-like protein CspLA (CspL)		2		GO:0003677; GO:0005737; GO:0006355; GO:0006351
B8CKR2	hisS swp_1452	Histidine--tRNA ligase (EC 6.1.1.21) (Histidyl-tRNA synthetase) (HisRS)		2		GO:0005524; GO:0005737; GO:0004821; GO:0006427
A9R396	rpsB YpAngola_A3435	30S ribosomal protein S2		2		GO:0015935; GO:0003735; GO:0006412
P56344	cysA	Probable sulfate/thiosulfate import ATP-binding protein CysA (EC 3.6.3.25) (Sulfate-transporting ATPase)		2759	33090	GO:0005524; GO:0009507; GO:0016020; GO:0015419
A6TNX0	mutS2 Amet_1712	Endonuclease MutS2 (EC 3.1.-.-)		2		GO:0005524; GO:0016887; GO:0004519; GO:0006298; GO:0030983; GO:0045910
A6GYR0	rny FP1146	Ribonuclease Y (RNase Y) (EC 3.1.-.-)		2		GO:0003723; GO:0004521; GO:0016021; GO:0006402; GO:0005886
C6DBR1	upp PC1_1130	Uracil phosphoribosyltransferase (EC 2.4.2.9) (UMP pyrophosphorylase) (UPRTase)	PATHWAY: Pyrimidine metabolism; UMP biosynthesis via salvage pathway; UMP from uracil: step 1/1. {ECO:0000255|HAMAP-Rule:MF_01218}.	2		GO:0005525; GO:0044206; GO:0000287; GO:0004845; GO:0006223
A8GCJ5	asnS Spro_1731	Asparagine--tRNA ligase (EC 6.1.1.22) (Asparaginyl-tRNA synthetase) (AsnRS)		2		GO:0005524; GO:0004816; GO:0006421; GO:0005737; GO:0003676
A8GLI8	engB Spro_4886	Probable GTP-binding protein EngB		2		GO:0005525; GO:0003924; GO:0000917; GO:0000287
A4XR55	rplY ctc Pmen_1054	50S ribosomal protein L25 (General stress protein CTC)		2		GO:0008097; GO:0005840; GO:0003735; GO:0006412
A8GDX5	slyA Spro_2214	Transcriptional regulator SlyA		2		GO:0003677; GO:0003700; GO:0006351
Q6CYR6	recF ECA4439	DNA replication and repair protein RecF		2		GO:0005524; GO:0006281; GO:0006260; GO:0009432; GO:0005737; GO:0003697
P39274	yjdJ b4127 JW4088	Uncharacterized protein YjdJ		2
B4SB96	gcvPB Ppha_0179	Probable glycine dehydrogenase (decarboxylating) subunit 2 (EC 1.4.4.2) (Glycine cleavage system P-protein subunit 2) (Glycine decarboxylase subunit 2) (Glycine dehydrogenase (aminomethyl-transferring) subunit 2)		2		GO:0019464; GO:0004375
B6YRL1	asnS CFPG_570	Asparagine--tRNA ligase (EC 6.1.1.22) (Asparaginyl-tRNA synthetase) (AsnRS)		2		GO:0005524; GO:0004816; GO:0006421; GO:0005737; GO:0003676
Q835H3	mutS2 EF_1404	Endonuclease MutS2 (EC 3.1.-.-)		2		GO:0005524; GO:0016887; GO:0004519; GO:0006298; GO:0030983; GO:0045910
Q9HZU2	cobH PA2905	Precorrin-8X methylmutase (EC 5.4.99.61) (HBA synthase) (Precorrin isomerase)	PATHWAY: Cofactor biosynthesis; adenosylcobalamin biosynthesis; cob(II)yrinate a,c-diamide from precorrin-2 (aerobic route): step 8/10.	2		GO:0009236; GO:0016993
A4XYC4	panB Pmen_3592	3-methyl-2-oxobutanoate hydroxymethyltransferase (EC 2.1.2.11) (Ketopantoate hydroxymethyltransferase) (KPHMT)	PATHWAY: Cofactor biosynthesis; (R)-pantothenate biosynthesis; (R)-pantoate from 3-methyl-2-oxobutanoate: step 1/2. {ECO:0000255|HAMAP-Rule:MF_00156}.	2		GO:0003864; GO:0005737; GO:0046872; GO:0015940
Q6CYR0	yidC ECA4445	Membrane protein insertase YidC (Foldase YidC) (Membrane integrase YidC) (Membrane protein YidC)		2		GO:0016021; GO:0005886; GO:0051205; GO:0015031
Q8GCR5	rpoB	DNA-directed RNA polymerase subunit beta (RNAP subunit beta) (EC 2.7.7.6) (RNA polymerase subunit beta) (Transcriptase subunit beta)		2		GO:0003677; GO:0003899; GO:0032549; GO:0006351
Q66AE3	tus YPTB2187	DNA replication terminus site-binding protein (Ter-binding protein)		2		GO:0003677; GO:0006274; GO:0005737
A1JJT0	cysN YE0763	Sulfate adenylyltransferase subunit 1 (EC 2.7.7.4) (ATP-sulfurylase large subunit) (Sulfate adenylate transferase) (SAT)	PATHWAY: Sulfur metabolism; hydrogen sulfide biosynthesis; sulfite from sulfate: step 1/3. {ECO:0000255|HAMAP-Rule:MF_00062}.	2		GO:0005524; GO:0005525; GO:0003924; GO:0070814; GO:0004781; GO:0000103
Q87VG1	thiC PSPTO_4976	Phosphomethylpyrimidine synthase (EC 4.1.99.17) (Hydroxymethylpyrimidine phosphate synthase) (HMP-P synthase) (HMP-phosphate synthase) (HMPP synthase) (Thiamine biosynthesis protein ThiC)	PATHWAY: Cofactor biosynthesis; thiamine diphosphate biosynthesis. {ECO:0000255|HAMAP-Rule:MF_00089}.	2		GO:0051539; GO:0016829; GO:0009228; GO:0009229; GO:0008270
Q6D209	grcA ECA3288	Autonomous glycyl radical cofactor		2		GO:0003824
C6DFC0	pyrD PC1_1788	Dihydroorotate dehydrogenase (quinone) (EC 1.3.5.2) (DHOdehase) (DHOD) (DHODase) (Dihydroorotate oxidase)	PATHWAY: Pyrimidine metabolism; UMP biosynthesis via de novo pathway; orotate from (S)-dihydroorotate (quinone route): step 1/1. {ECO:0000255|HAMAP-Rule:MF_00225}.	2		GO:0044205; GO:0006207; GO:0005737; GO:0004152; GO:0005886
A9KPW1	selD Cphy_1486	Selenide, water dikinase (EC 2.7.9.3) (Selenium donor protein) (Selenophosphate synthase)		2		GO:0005524; GO:0000287; GO:0004756; GO:0016260
A9NEA9	glyA ACL_0047	Serine hydroxymethyltransferase (SHMT) (Serine methylase) (EC 2.1.2.1)	PATHWAY: One-carbon metabolism; tetrahydrofolate interconversion. {ECO:0000255|HAMAP-Rule:MF_00051}.; PATHWAY: Amino-acid biosynthesis; glycine biosynthesis; glycine from L-serine: step 1/1. {ECO:0000255|HAMAP-Rule:MF_00051}.	2		GO:0005737; GO:0019264; GO:0004372; GO:0030170; GO:0035999
A8GDJ0	hutI Spro_2077	Imidazolonepropionase (EC 3.5.2.7) (Imidazolone-5-propionate hydrolase)	PATHWAY: Amino-acid degradation; L-histidine degradation into L-glutamate; N-formimidoyl-L-glutamate from L-histidine: step 3/3. {ECO:0000255|HAMAP-Rule:MF_00372}.	2		GO:0005737; GO:0019556; GO:0019557; GO:0050480; GO:0005506; GO:0008270
A6L8I7	panD BDI_0214	Aspartate 1-decarboxylase (EC 4.1.1.11) (Aspartate alpha-decarboxylase) [Cleaved into: Aspartate 1-decarboxylase beta chain; Aspartate 1-decarboxylase alpha chain]	PATHWAY: Cofactor biosynthesis; (R)-pantothenate biosynthesis; beta-alanine from L-aspartate: step 1/1. {ECO:0000255|HAMAP-Rule:MF_00446}.	2		GO:0006523; GO:0004068; GO:0005737; GO:0015940
A6KYK6	rplA BVU_0816	50S ribosomal protein L1		2		GO:0015934; GO:0019843; GO:0006417; GO:0003735; GO:0000049; GO:0006412
Q51363	nadB PA0761	L-aspartate oxidase (LASPO) (EC 1.4.3.16) (Quinolinate synthase B)	PATHWAY: Cofactor biosynthesis; NAD(+) biosynthesis; iminoaspartate from L-aspartate (oxidase route): step 1/1.	2		GO:0008734; GO:0044318; GO:0009435; GO:0005737
P0C7R4	At1g69290 F23O10.12 F23O10.28	Pentatricopeptide repeat-containing protein At1g69290		2759	33090
B8H4E3	rpsQ CCNA_01315	30S ribosomal protein S17		2		GO:0019843; GO:0005840; GO:0003735; GO:0006412
A1TXH7	potA Maqu_0341	Spermidine/putrescine import ATP-binding protein PotA (EC 3.6.3.31)		2		GO:0005524; GO:0043190; GO:0015594; GO:0015595
Q3IIX1	accA PSHAa2014	Acetyl-coenzyme A carboxylase carboxyl transferase subunit alpha (ACCase subunit alpha) (Acetyl-CoA carboxylase carboxyltransferase subunit alpha) (EC 6.4.1.2)	PATHWAY: Lipid metabolism; malonyl-CoA biosynthesis; malonyl-CoA from acetyl-CoA: step 1/1. {ECO:0000255|HAMAP-Rule:MF_00823}.	2		GO:0005524; GO:0003989; GO:0009317; GO:0006633; GO:2001295
Q9M2L4	ACA11 At3g57330 F28O9.180	Putative calcium-transporting ATPase 11, plasma membrane-type (EC 3.6.3.8) (Ca(2+)-ATPase isoform 11)		2759	33090	GO:0005524; GO:0005794; GO:0055081; GO:0005388; GO:0009507; GO:0042742; GO:0005887; GO:0046872; GO:0043069; GO:0009705; GO:0005886; GO:0005774; GO:0005773
A7FD11	fabR YpsIP31758_0139	HTH-type transcriptional repressor FabR		2		GO:0003677; GO:0005737; GO:0006633; GO:0045717; GO:0003700; GO:0006351
Q6D5U5	ribA ECA1943	GTP cyclohydrolase-2 (EC 3.5.4.25) (GTP cyclohydrolase II)	PATHWAY: Cofactor biosynthesis; riboflavin biosynthesis; 5-amino-6-(D-ribitylamino)uracil from GTP: step 1/4. {ECO:0000255|HAMAP-Rule:MF_00179}.	2		GO:0005525; GO:0003935; GO:0009231; GO:0008270
Q8GW38	ATL47 At1g23980 T23E23.15	RING-H2 finger protein ATL47	PATHWAY: Protein modification; protein ubiquitination.	2759	33090	GO:0016021; GO:0016567; GO:0008270
Q6D7C2	pgl ECA1403	6-phosphogluconolactonase (6-P-gluconolactonase) (EC 3.1.1.31)	PATHWAY: Carbohydrate degradation; pentose phosphate pathway; D-ribulose 5-phosphate from D-glucose 6-phosphate (oxidative stage): step 2/3. {ECO:0000255|HAMAP-Rule:MF_01605}.	2		GO:0017057; GO:0006006; GO:0006098
A8GDU4	sufS Spro_2183	Cysteine desulfurase (EC 2.8.1.7) (Selenocysteine beta-lyase) (SCL) (Selenocysteine lyase) (EC 4.4.1.16) (Selenocysteine reductase)	PATHWAY: Cofactor biosynthesis; iron-sulfur cluster biosynthesis. {ECO:0000255|HAMAP-Rule:MF_01831}.	2		GO:0031071; GO:0006534; GO:0005737; GO:0030170; GO:0009000
P16657	fabI envM STM1700	Enoyl-[acyl-carrier-protein] reductase [NADH] FabI (ENR) (EC 1.3.1.9) (NADH-dependent enoyl-ACP reductase)	PATHWAY: Lipid metabolism; fatty acid biosynthesis.; PATHWAY: Cofactor biosynthesis; biotin biosynthesis.	2		GO:0009102; GO:0004318; GO:0030497; GO:0051289; GO:0046677
Q9X2T1	trxA trx PA5240	Thioredoxin (Trx)		2		GO:0045454; GO:0034599; GO:0005737; GO:0006662; GO:0055114; GO:0016671; GO:0015035; GO:0006457; GO:0000103
P0CAV7	parA CC_3753	Chromosome partitioning protein ParA		2		GO:0005524; GO:0007059
Q5YRY1	leuD NFA_42110	3-isopropylmalate dehydratase small subunit (EC 4.2.1.33) (Alpha-IPM isomerase) (IPMI) (Isopropylmalate isomerase)	PATHWAY: Amino-acid biosynthesis; L-leucine biosynthesis; L-leucine from 3-methyl-2-oxobutanoate: step 2/4. {ECO:0000255|HAMAP-Rule:MF_01031}.	2		GO:0003861; GO:0009316; GO:0009098
A6LEA1	gltX BDI_2289	Glutamate--tRNA ligase (EC 6.1.1.17) (Glutamyl-tRNA synthetase) (GluRS)		2		GO:0005524; GO:0005737; GO:0004818; GO:0006424; GO:0000049
Q7MTM3	rplN PG_1928	50S ribosomal protein L14		2		GO:0015934; GO:0019843; GO:0003735; GO:0006412
Q9LUJ2	PCMP-H56 At3g22690 MWI23.6	Pentatricopeptide repeat-containing protein At3g22690		2759	33090	GO:0008270
Q9AB72	CC_0359	Deoxyhypusine synthase-like protein (EC 2.5.-.-)		2		GO:0008612; GO:0016765
C6DFH8	epd PC1_3702	D-erythrose-4-phosphate dehydrogenase (E4PDH) (EC 1.2.1.72)	PATHWAY: Cofactor biosynthesis; pyridoxine 5'-phosphate biosynthesis; pyridoxine 5'-phosphate from D-erythrose 4-phosphate: step 1/5. {ECO:0000255|HAMAP-Rule:MF_01640}.	2		GO:0051287; GO:0005737; GO:0048001; GO:0042823; GO:0008615
A9NES3	plsX ACL_0227	Phosphate acyltransferase (EC 2.3.1.n2) (Acyl-ACP phosphotransacylase) (Acyl-[acyl-carrier-protein]--phosphate acyltransferase) (Phosphate-acyl-ACP acyltransferase)	PATHWAY: Lipid metabolism; phospholipid metabolism. {ECO:0000255|HAMAP-Rule:MF_00019}.	2		GO:0005737; GO:0006633; GO:0016616; GO:0008654; GO:0016747
A9KLV5	trmB Cphy_3917	tRNA (guanine-N(7)-)-methyltransferase (EC 2.1.1.33) (tRNA (guanine(46)-N(7))-methyltransferase) (tRNA(m7G46)-methyltransferase)	PATHWAY: tRNA modification; N(7)-methylguanine-tRNA biosynthesis. {ECO:0000255|HAMAP-Rule:MF_01057}.	2		GO:0008176
A5FMN0	dtd Fjoh_0512	D-aminoacyl-tRNA deacylase (EC 3.1.1.96) (D-tyrosyl-tRNA(Tyr) deacylase)		2		GO:0019478; GO:0005737; GO:0016788
P44873	atoB thi thl HI_0771	Acetyl-CoA acetyltransferase (EC 2.3.1.9) (Acetoacetyl-CoA thiolase)	PATHWAY: Metabolic intermediate biosynthesis; (R)-mevalonate biosynthesis; (R)-mevalonate from acetyl-CoA: step 1/3.	2		GO:0003985; GO:0005737; GO:0006631
A7IBC2	pyrD Xaut_0056	Dihydroorotate dehydrogenase (quinone) (EC 1.3.5.2) (DHOdehase) (DHOD) (DHODase) (Dihydroorotate oxidase)	PATHWAY: Pyrimidine metabolism; UMP biosynthesis via de novo pathway; orotate from (S)-dihydroorotate (quinone route): step 1/1. {ECO:0000255|HAMAP-Rule:MF_00225}.	2		GO:0044205; GO:0006207; GO:0005737; GO:0004152; GO:0005886
Q9RQQ9	divL CC_3484	Sensor protein DivL (EC 2.7.13.3)		2		GO:0005524; GO:0016021; GO:0005622; GO:0000155; GO:0005886
Q6D5P8	zntB ECA1993	Zinc transport protein ZntB		2		GO:0016021; GO:0005886; GO:0005385
C4ZEK2	carB EUBREC_0732	Carbamoyl-phosphate synthase large chain (EC 6.3.5.5) (Carbamoyl-phosphate synthetase ammonia chain)	PATHWAY: Amino-acid biosynthesis; L-arginine biosynthesis; carbamoyl phosphate from bicarbonate: step 1/1. {ECO:0000255|HAMAP-Rule:MF_01210}.; PATHWAY: Pyrimidine metabolism; UMP biosynthesis via de novo pathway; (S)-dihydroorotate from bicarbonate: step 1/3. {ECO:0000255|HAMAP-Rule:MF_01210}.	2		GO:0044205; GO:0005524; GO:0006526; GO:0004088; GO:0000287; GO:0030145
A0M2G8	pyrB GFO_1843	Aspartate carbamoyltransferase (EC 2.1.3.2) (Aspartate transcarbamylase) (ATCase)	PATHWAY: Pyrimidine metabolism; UMP biosynthesis via de novo pathway; (S)-dihydroorotate from bicarbonate: step 2/3. {ECO:0000255|HAMAP-Rule:MF_00001}.	2		GO:0044205; GO:0006207; GO:0016597; GO:0004070; GO:0006520
A8GKU7	glgA Spro_4644	Glycogen synthase (EC 2.4.1.21) (Starch [bacterial glycogen] synthase)	PATHWAY: Glycan biosynthesis; glycogen biosynthesis. {ECO:0000255|HAMAP-Rule:MF_00484}.	2		GO:0033201; GO:0004373; GO:0005978; GO:0009011
Q6DAR0	argB ECA0193	Acetylglutamate kinase (EC 2.7.2.8) (N-acetyl-L-glutamate 5-phosphotransferase) (NAG kinase) (AGK)	PATHWAY: Amino-acid biosynthesis; L-arginine biosynthesis; N(2)-acetyl-L-ornithine from L-glutamate: step 2/4. {ECO:0000255|HAMAP-Rule:MF_00082}.	2		GO:0005524; GO:0003991; GO:0006526; GO:0005737
A9NHG0	rpsP ACL_1191	30S ribosomal protein S16		2		GO:0005840; GO:0003735; GO:0006412
Q0HM63	epd Shewmr4_0774	D-erythrose-4-phosphate dehydrogenase (E4PDH) (EC 1.2.1.72)	PATHWAY: Cofactor biosynthesis; pyridoxine 5'-phosphate biosynthesis; pyridoxine 5'-phosphate from D-erythrose 4-phosphate: step 1/5. {ECO:0000255|HAMAP-Rule:MF_01640}.	2		GO:0051287; GO:0005737; GO:0048001; GO:0042823; GO:0008615
Q9HUC8	argS PA5051	Arginine--tRNA ligase (EC 6.1.1.19) (Arginyl-tRNA synthetase) (ArgRS)		2		GO:0005524; GO:0004814; GO:0006420; GO:0005737
A4XSZ1	Pmen_1693	UPF0176 protein Pmen_1693		2
B8H444	ftsH CCNA_03334	ATP-dependent zinc metalloprotease FtsH (EC 3.4.24.-)		2		GO:0005524; GO:0016887; GO:0007049; GO:0051301; GO:0016021; GO:0004222; GO:0005886; GO:0030163; GO:0008270
Q9HT16	atpF PA5558	ATP synthase subunit b (ATP synthase F(0) sector subunit b) (ATPase subunit I) (F-type ATPase subunit b) (F-ATPase subunit b)		2		GO:0016021; GO:0005886; GO:0042777; GO:0046933; GO:0045263
A1RKQ1	rnt Sputw3181_2422	Ribonuclease T (EC 3.1.13.-) (Exoribonuclease T) (RNase T)		2		GO:0016896; GO:0000287; GO:0003676; GO:0008033
Q2NVR3	panC SG0487	Pantothenate synthetase (PS) (EC 6.3.2.1) (Pantoate--beta-alanine ligase) (Pantoate-activating enzyme)	PATHWAY: Cofactor biosynthesis; (R)-pantothenate biosynthesis; (R)-pantothenate from (R)-pantoate and beta-alanine: step 1/1. {ECO:0000255|HAMAP-Rule:MF_00158}.	2		GO:0005524; GO:0005737; GO:0004592; GO:0015940
Q6D7B3	dcd ECA1412	Deoxycytidine triphosphate deaminase (dCTP deaminase) (EC 3.5.4.13)	PATHWAY: Pyrimidine metabolism; dUMP biosynthesis; dUMP from dCTP (dUTP route): step 1/2. {ECO:0000255|HAMAP-Rule:MF_00146}.	2		GO:0008829; GO:0006226; GO:0006229; GO:0009220
B0K5Q1	rpmC Teth514_0875	50S ribosomal protein L29		2		GO:0005840; GO:0003735; GO:0006412
Q6D7E7	nadA ECA1378	Quinolinate synthase A (EC 2.5.1.72)	PATHWAY: Cofactor biosynthesis; NAD(+) biosynthesis; quinolinate from iminoaspartate: step 1/1. {ECO:0000255|HAMAP-Rule:MF_00567}.	2		GO:0051539; GO:0009435; GO:0005737; GO:0046872; GO:0008987; GO:0016765
A4XVX2	gltX Pmen_2733	Glutamate--tRNA ligase (EC 6.1.1.17) (Glutamyl-tRNA synthetase) (GluRS)		2		GO:0005524; GO:0005737; GO:0004818; GO:0006424; GO:0046872; GO:0000049
A0AIJ9	cinA lwe1413	Putative competence-damage inducible protein		2
Q9HTM1	rpoZ PA5337	DNA-directed RNA polymerase subunit omega (RNAP omega subunit) (EC 2.7.7.6) (RNA polymerase omega subunit) (Transcriptase subunit omega)		2		GO:0003677; GO:0003899; GO:0006351
Q6CZQ8	aroK ECA4093	Shikimate kinase 1 (SK 1) (EC 2.7.1.71)	PATHWAY: Metabolic intermediate biosynthesis; chorismate biosynthesis; chorismate from D-erythrose 4-phosphate and phosphoenolpyruvate: step 5/7. {ECO:0000255|HAMAP-Rule:MF_00109}.	2		GO:0005524; GO:0009073; GO:0009423; GO:0005737; GO:0000287; GO:0004765
B4F2T3	rpsT PMI0013	30S ribosomal protein S20		2		GO:0019843; GO:0005840; GO:0003735; GO:0006412
A6V1E4	lpxA PSPA7_1495	Acyl-[acyl-carrier-protein]--UDP-N-acetylglucosamine O-acyltransferase (UDP-N-acetylglucosamine acyltransferase) (EC 2.3.1.129)	PATHWAY: Glycolipid biosynthesis; lipid IV(A) biosynthesis; lipid IV(A) from (3R)-3-hydroxytetradecanoyl-[acyl-carrier-protein] and UDP-N-acetyl-alpha-D-glucosamine: step 1/6. {ECO:0000255|HAMAP-Rule:MF_00387}.	2		GO:0008780; GO:0005737; GO:0009245
Q9EXN5	mchF	Probable microcin-H47 secretion/processing ATP-binding protein MchF (EC 3.4.22.-)		2		GO:0005524; GO:0042626; GO:0043213; GO:0008234; GO:0016021; GO:0005886; GO:0015031
P04668	nifF	Flavodoxin		2		GO:0010181; GO:0009055; GO:0005506; GO:0009399; GO:0055114
Q8EI85	pepA1 pepA-1 SO_0959	Probable cytosol aminopeptidase 1 (EC 3.4.11.1) (Leucine aminopeptidase 1) (LAP 1) (EC 3.4.11.10) (Leucyl aminopeptidase 1)		2		GO:0004177; GO:0005737; GO:0030145; GO:0008235
Q93WC4	IAA29 At4g32280 F10M6.80	Auxin-responsive protein IAA29 (Indoleacetic acid-induced protein 29)		2759	33090	GO:0009734; GO:0005634; GO:0009733; GO:0010218; GO:0010114; GO:0003700; GO:0006351
Q2NK04	pyrG AYWB_122	CTP synthase (EC 6.3.4.2) (CTP synthetase) (UTP--ammonia ligase)	PATHWAY: Pyrimidine metabolism; CTP biosynthesis via de novo pathway; CTP from UDP: step 2/2. {ECO:0000255|HAMAP-Rule:MF_01227}.	2		GO:0044210; GO:0005524; GO:0003883; GO:0006541
A5FIP9	alaS Fjoh_1894	Alanine--tRNA ligase (EC 6.1.1.7) (Alanyl-tRNA synthetase) (AlaRS)		2		GO:0005524; GO:0004813; GO:0006419; GO:0005737; GO:0000049; GO:0008270
Q4UL62	dnaB RF_0860	Replicative DNA helicase (EC 3.6.4.12)		2		GO:0005524; GO:0003677; GO:0003678; GO:0006269; GO:1990077
Q0ABI2	rpoB Mlg_0451	DNA-directed RNA polymerase subunit beta (RNAP subunit beta) (EC 2.7.7.6) (RNA polymerase subunit beta) (Transcriptase subunit beta)		2		GO:0003677; GO:0003899; GO:0032549; GO:0006351
B4TB27	wecG rffM SeHA_C4258	UDP-N-acetyl-D-mannosaminuronic acid transferase (UDP-ManNAcA transferase) (EC 2.4.1.180)	PATHWAY: Bacterial outer membrane biogenesis; enterobacterial common antigen biosynthesis. {ECO:0000255|HAMAP-Rule:MF_01001}.	2		GO:0009246; GO:0047241
A5W848	pyrH Pput_4184	Uridylate kinase (UK) (EC 2.7.4.22) (Uridine monophosphate kinase) (UMP kinase) (UMPK)	PATHWAY: Pyrimidine metabolism; CTP biosynthesis via de novo pathway; UDP from UMP (UMPK route): step 1/1. {ECO:0000255|HAMAP-Rule:MF_01220}.	2		GO:0044210; GO:0005524; GO:0033862; GO:0005737
A8G8F0	thiG Spro_0280	Thiazole synthase (EC 2.8.1.10)	PATHWAY: Cofactor biosynthesis; thiamine diphosphate biosynthesis. {ECO:0000255|HAMAP-Rule:MF_00443}.	2		GO:0036355; GO:0005737; GO:0016783; GO:0009229
Q6D036	rsgA ECA3965	Putative ribosome biogenesis GTPase RsgA (EC 3.6.1.-)		2		GO:0005525; GO:0003924; GO:0046872
A5CRV6	trpB CMM_1763	Tryptophan synthase beta chain (EC 4.2.1.20)	PATHWAY: Amino-acid biosynthesis; L-tryptophan biosynthesis; L-tryptophan from chorismate: step 5/5. {ECO:0000255|HAMAP-Rule:MF_00133}.	2		GO:0004834
Q6CYJ6	atpC ECA4511	ATP synthase epsilon chain (ATP synthase F1 sector epsilon subunit) (F-ATPase epsilon subunit)		2		GO:0005524; GO:0005886; GO:0042777; GO:0046933; GO:0045261; GO:0046961
A4Y199	mnmE trmE Pmen_4619	tRNA modification GTPase MnmE (EC 3.6.-.-)		2		GO:0005525; GO:0003924; GO:0005737; GO:0046872; GO:0006400
Q8PR25	fabV XAC0141	Enoyl-[acyl-carrier-protein] reductase [NADH] (ENR) (EC 1.3.1.9)	PATHWAY: Lipid metabolism; fatty acid biosynthesis. {ECO:0000255|HAMAP-Rule:MF_01838}.	2		GO:0051287; GO:0004318; GO:0006633
O81971	CYP71D9	Cytochrome P450 71D9 (EC 1.14.-.-) (Cytochrome P450 CP3)		2759	33090	GO:0020037; GO:0005506; GO:0016020; GO:0016709; GO:0044550
O23169	PCMP-H5 At4g37170 AP22.43 C7A10.190	Pentatricopeptide repeat-containing protein At4g37170		2759	33090	GO:0008270
Q15NT4	Patl_3954	UPF0761 membrane protein Patl_3954		2		GO:0005887
Q4K8K9	mnmC PFL_4332	tRNA 5-methylaminomethyl-2-thiouridine biosynthesis bifunctional protein MnmC (tRNA mnm(5)s(2)U biosynthesis bifunctional protein) [Includes: tRNA (mnm(5)s(2)U34)-methyltransferase (EC 2.1.1.61); FAD-dependent cmnm(5)s(2)U34 oxidoreductase (EC 1.5.-.-)]		2		GO:0005737; GO:0050660; GO:0016645; GO:0004808; GO:0002097
Q8ZBV7	rluD sfhB YPO3277 y0912 YP_0654	Ribosomal large subunit pseudouridine synthase D (EC 5.4.99.23) (23S rRNA pseudouridine(1911/1915/1917) synthase) (rRNA pseudouridylate synthase D) (rRNA-uridine isomerase D)		2		GO:0003723; GO:0005829; GO:0000455; GO:0009982
A8G7V7	fdhE Spro_0087	Protein FdhE homolog		2		GO:0005737
A4XYE0	infB Pmen_3608	Translation initiation factor IF-2		2		GO:0005525; GO:0003924; GO:0005737; GO:0003743
Q9LPG6	RHM2 MUM4 At1g53500 F22G10.13 T3F20.18	Trifunctional UDP-glucose 4,6-dehydratase/UDP-4-keto-6-deoxy-D-glucose 3,5-epimerase/UDP-4-keto-L-rhamnose-reductase RHM2 (NDP-rhamnose synthase) (Protein MUCILAGE-MODIFIED 4) (Protein RHAMNOSE BIOSYNTHESIS 2) (Rhamnose biosynthetic enzyme 2) (AtRHM2) (UDP-L-rhamnose synthase MUM4) [Includes: UDP-glucose 4,6-dehydratase (EC 4.2.1.76); UDP-4-keto-6-deoxy-D-glucose 3,5-epimerase/UDP-4-keto-L-rhamno…	PATHWAY: Carbohydrate biosynthesis. {ECO:0000305}.	2759	33090	GO:0010489; GO:0010490; GO:0010280; GO:0050377; GO:0010253; GO:0005829; GO:0008460; GO:0010192; GO:0010214
P0A1J4	flgG fla FVII flaL STY1218 t1741	Flagellar basal-body rod protein FlgG (Distal rod protein)		2		GO:0009426; GO:0071973
Q7VUL8	ahcY acyH BP3068	Adenosylhomocysteinase (EC 3.3.1.1) (S-adenosyl-L-homocysteine hydrolase) (AdoHcyase)	PATHWAY: Amino-acid biosynthesis; L-homocysteine biosynthesis; L-homocysteine from S-adenosyl-L-homocysteine: step 1/1. {ECO:0000255|HAMAP-Rule:MF_00563}.	2		GO:0004013; GO:0005737; GO:0006730
Q8CXB4	uvrC OB2116	UvrABC system protein C (Protein UvrC) (Excinuclease ABC subunit C)		2		GO:0003677; GO:0009432; GO:0005737; GO:0009381; GO:0009380; GO:0006289
Q6D8D8	uppS ECA1036	Ditrans,polycis-undecaprenyl-diphosphate synthase ((2E,6E)-farnesyl-diphosphate specific) (EC 2.5.1.31) (Ditrans,polycis-undecaprenylcistransferase) (Undecaprenyl diphosphate synthase) (UDS) (Undecaprenyl pyrophosphate synthase) (UPP synthase)		2		GO:0071555; GO:0008834; GO:0000287; GO:0009252; GO:0008360
P47232	bphC2	Biphenyl-2,3-diol 1,2-dioxygenase 2 (EC 1.13.11.39) (2,3-dihydroxybiphenyl dioxygenase II) (DHBD II) (23OHBP oxygenase II) (Biphenyl-2,3-diol 1,2-dioxygenase II)	PATHWAY: Xenobiotic degradation; biphenyl degradation; 2-hydroxy-2,4-pentadienoate and benzoate from biphenyl: step 3/4.	2		GO:0019439; GO:0018583; GO:0008198
O05408	yrpG BSU26850	Uncharacterized oxidoreductase YrpG (EC 1.-.-.-)		2		GO:0016491
Q15ZE1	purA Patl_0215	Adenylosuccinate synthetase (AMPSase) (AdSS) (EC 6.3.4.4) (IMP--aspartate ligase)	PATHWAY: Purine metabolism; AMP biosynthesis via de novo pathway; AMP from IMP: step 1/2. {ECO:0000255|HAMAP-Rule:MF_00011}.	2		GO:0044208; GO:0005525; GO:0004019; GO:0005737; GO:0000287
Q9FIY7	At5g43530 K9D7.2	Putative SWI/SNF-related matrix-associated actin-dependent regulator of chromatin subfamily A member 3-like 3 (SMARCA3-like protein 3) (EC 3.6.4.-)		2759	33090	GO:0005524; GO:0006281; GO:0009941; GO:0016568; GO:0004386; GO:0003676; GO:0005634; GO:0008270
Q49KW6	rpoA	DNA-directed RNA polymerase subunit alpha (PEP) (EC 2.7.7.6) (Plastid-encoded RNA polymerase subunit alpha) (RNA polymerase subunit alpha)		2759	33090	GO:0003677; GO:0003899; GO:0009507; GO:0006351
Q6D961	ECA0758	tRNA-modifying protein YgfZ		2		GO:0009451; GO:0005737; GO:0005542; GO:0008033
P80563	athL	Pyrogallol hydroxytransferase large subunit (EC 1.97.1.2) (Transhydroxylase subunit alpha)		2		GO:0030151; GO:0018706
Q6ANH1	ade2 DP1374	Adenine deaminase 2 (Adenase 2) (Adenine aminase 2) (EC 3.5.4.2)		2		GO:0006146; GO:0000034
Q6LVP6	rpoZ PBPRA0190	DNA-directed RNA polymerase subunit omega (RNAP omega subunit) (EC 2.7.7.6) (RNA polymerase omega subunit) (Transcriptase subunit omega)		2		GO:0003677; GO:0003899; GO:0006351
Q64PL4	dnaA BF3825	Chromosomal replication initiator protein DnaA		2		GO:0005524; GO:0006270; GO:0003688; GO:0005737; GO:0006275
A9NEI9	cysS ACL_0143	Cysteine--tRNA ligase (EC 6.1.1.16) (Cysteinyl-tRNA synthetase) (CysRS)		2		GO:0005524; GO:0004817; GO:0006423; GO:0005737; GO:0008270
P32053	intA intX slpA b2622 JW2602	Prophage CP4-57 integrase		2		GO:0006310; GO:0008979; GO:0019038; GO:0032359; GO:0043565; GO:0046718
B8E5Q1	prfB Sbal223_3420	Peptide chain release factor 2 (RF-2)		2		GO:0005737; GO:0016149
P0AA06	ptsH Z3681 ECs3287	Phosphocarrier protein HPr (EC 2.7.11.-) (Histidine-containing protein)		2		GO:0005737; GO:0009401; GO:0004674
A9NHL6	groL groEL ACL_1247	60 kDa chaperonin (GroEL protein) (Protein Cpn60)		2		GO:0005524; GO:0005737; GO:0042026
P39691	dsbC Dda3937_02295	Thiol:disulfide interchange protein DsbC		2		GO:0045454; GO:0042597
Q036Y5	guaA LSEI_1979	GMP synthase [glutamine-hydrolyzing] (EC 6.3.5.2) (GMP synthetase) (Glutamine amidotransferase)	PATHWAY: Purine metabolism; GMP biosynthesis; GMP from XMP (L-Gln route): step 1/1. {ECO:0000255|HAMAP-Rule:MF_00344}.	2		GO:0005524; GO:0006177; GO:0003922; GO:0006541; GO:0016462
Q36450	NAD7	NADH dehydrogenase [ubiquinone] iron-sulfur protein 2 (EC 1.6.5.3) (EC 1.6.99.3) (NADH dehydrogenase subunit 7)		2759	33090	GO:0051287; GO:0008137; GO:0005739; GO:0048038; GO:0070469
Q3IGV3	astE PSHAa1633	Succinylglutamate desuccinylase (EC 3.5.1.96)	PATHWAY: Amino-acid degradation; L-arginine degradation via AST pathway; L-glutamate and succinate from L-arginine: step 5/5. {ECO:0000255|HAMAP-Rule:MF_00767}.	2		GO:0019544; GO:0019545; GO:0016788; GO:0009017; GO:0008270
Q9EV04	psd Dda3937_02150	Phosphatidylserine decarboxylase proenzyme (EC 4.1.1.65) [Cleaved into: Phosphatidylserine decarboxylase alpha chain; Phosphatidylserine decarboxylase beta chain]	PATHWAY: Phospholipid metabolism; phosphatidylethanolamine biosynthesis; phosphatidylethanolamine from CDP-diacylglycerol: step 2/2. {ECO:0000255|HAMAP-Rule:MF_00662}.	2		GO:0006646; GO:0004609; GO:0005886
Q6CZQ9	aroB ECA4092	3-dehydroquinate synthase (EC 4.2.3.4)	PATHWAY: Metabolic intermediate biosynthesis; chorismate biosynthesis; chorismate from D-erythrose 4-phosphate and phosphoenolpyruvate: step 2/7. {ECO:0000255|HAMAP-Rule:MF_00110}.	2		GO:0003856; GO:0009073; GO:0009423; GO:0005737
P20681	COI CO1	Cytochrome c oxidase subunit 1 (EC 1.9.3.1) (Cytochrome c oxidase polypeptide I)	PATHWAY: Energy metabolism; oxidative phosphorylation.	2759	4751	GO:0009060; GO:0004129; GO:0020037; GO:0016021; GO:0005506; GO:0005743; GO:0006119; GO:0070469
B1LHJ8	hslO EcSMS35_3679	33 kDa chaperonin (Heat shock protein 33 homolog) (HSP33)		2		GO:0005737; GO:0006457
P31585	outG	Type II secretion system protein G (T2SS protein G) (General secretion pathway protein G) (Pectic enzymes secretion protein OutG)		2		GO:0015628; GO:0008565; GO:0015627
Q4K7D5	aspS PFL_4767	Aspartate--tRNA(Asp/Asn) ligase (EC 6.1.1.23) (Aspartyl-tRNA synthetase) (AspRS) (Non-discriminating aspartyl-tRNA synthetase) (ND-AspRS)		2		GO:0005524; GO:0004815; GO:0050560; GO:0006422; GO:0005737; GO:0003676
P42257	pilJ PA0411	Protein PilJ		2		GO:0006935; GO:0016021; GO:0005886; GO:0004871
Q4K779	argP iciA PFL_4823	HTH-type transcriptional regulator ArgP		2		GO:0003677; GO:0003700; GO:0006351
P94316	gdhB BF3635	NAD-specific glutamate dehydrogenase (NAD-GDH) (EC 1.4.1.2) (NADH-dependent glutamate dehydrogenase)		2		GO:0006520; GO:0004352
B0SWQ6	aspS Caul_2557	Aspartate--tRNA(Asp/Asn) ligase (EC 6.1.1.23) (Aspartyl-tRNA synthetase) (AspRS) (Non-discriminating aspartyl-tRNA synthetase) (ND-AspRS)		2		GO:0005524; GO:0050560; GO:0005737; GO:0003676; GO:0006418
A9NHW6	tsaD gcp ACL_1354	tRNA N6-adenosine threonylcarbamoyltransferase (EC 2.3.1.234) (N6-L-threonylcarbamoyladenine synthase) (t(6)A synthase) (t(6)A37 threonylcarbamoyladenosine biosynthesis protein TsaD) (tRNA threonylcarbamoyladenosine biosynthesis protein TsaD)		2		GO:0061711; GO:0005737; GO:0005506; GO:0004222; GO:0002949
A9KKT9	dnaJ Cphy_2310	Chaperone protein DnaJ		2		GO:0005524; GO:0006260; GO:0005737; GO:0006457; GO:0009408; GO:0008270
Q02FT1	rpsO PA14_62720	30S ribosomal protein S15		2		GO:0019843; GO:0005840; GO:0003735; GO:0006412
Q6D9A7	rimP ECA0710	Ribosome maturation factor RimP		2		GO:0005737; GO:0042274
Q0TMP3	fusA CPF_2717	Elongation factor G (EF-G)		2		GO:0005525; GO:0003924; GO:0005737; GO:0003746
C6DEJ2	rplY PC1_1636	50S ribosomal protein L25		2		GO:0008097; GO:0005840; GO:0003735; GO:0006412
C6D9P6	zipA PC1_0778	Cell division protein ZipA		2		GO:0043093; GO:0000917; GO:0032153; GO:0005887
P27725	thrA thrA1 thrA2	Bifunctional aspartokinase/homoserine dehydrogenase 1 (Aspartokinase I/homoserine dehydrogenase I) (AKI-HDI) [Includes: Aspartokinase (EC 2.7.2.4); Homoserine dehydrogenase (EC 1.1.1.3)]	PATHWAY: Amino-acid biosynthesis; L-lysine biosynthesis via DAP pathway; (S)-tetrahydrodipicolinate from L-aspartate: step 1/4.; PATHWAY: Amino-acid biosynthesis; L-methionine biosynthesis via de novo pathway; L-homoserine from L-aspartate: step 1/3.; PATHWAY: Amino-acid biosynthesis; L-methionine biosynthesis via de novo pathway; L-homoserine from L-aspartate: step 3/3.; PATHWAY: Amino-acid bios…	2		GO:0005524; GO:0050661; GO:0016597; GO:0004072; GO:0004412; GO:0009089; GO:0009088
A1JJN7	panC YE0719	Pantothenate synthetase (PS) (EC 6.3.2.1) (Pantoate--beta-alanine ligase) (Pantoate-activating enzyme)	PATHWAY: Cofactor biosynthesis; (R)-pantothenate biosynthesis; (R)-pantothenate from (R)-pantoate and beta-alanine: step 1/1. {ECO:0000255|HAMAP-Rule:MF_00158}.	2		GO:0005524; GO:0005737; GO:0004592; GO:0015940
C6DC10	grcA PC1_3081	Autonomous glycyl radical cofactor		2		GO:0003824
Q4KKP5	trpA PFL_0036	Tryptophan synthase alpha chain (EC 4.2.1.20)	PATHWAY: Amino-acid biosynthesis; L-tryptophan biosynthesis; L-tryptophan from chorismate: step 5/5. {ECO:0000255|HAMAP-Rule:MF_00131}.	2		GO:0000162; GO:0004834
A1JRK0	aroQ YE3810	3-dehydroquinate dehydratase (3-dehydroquinase) (EC 4.2.1.10) (Type II DHQase)	PATHWAY: Metabolic intermediate biosynthesis; chorismate biosynthesis; chorismate from D-erythrose 4-phosphate and phosphoenolpyruvate: step 3/7. {ECO:0000255|HAMAP-Rule:MF_00169}.	2		GO:0003855; GO:0009073; GO:0009423
P04990	thrC BSU32250	Threonine synthase (TS) (EC 4.2.3.1)	PATHWAY: Amino-acid biosynthesis; L-threonine biosynthesis; L-threonine from L-aspartate: step 5/5.	2		GO:0005737; GO:0030170; GO:0009088; GO:0004795
Q88QK7	uvrA PP_0483	UvrABC system protein A (UvrA protein) (Excinuclease ABC subunit A)		2		GO:0005524; GO:0016887; GO:0003677; GO:0009432; GO:0005737; GO:0009381; GO:0009380; GO:0006289; GO:0008270
Q6G990	hup SAS1414	DNA-binding protein HU		2		GO:0003677; GO:0030261
Q21SZ5	ureA Rfer_3399	Urease subunit gamma (EC 3.5.1.5) (Urea amidohydrolase subunit gamma)	PATHWAY: Nitrogen metabolism; urea degradation; CO(2) and NH(3) from urea (urease route): step 1/1. {ECO:0000255|HAMAP-Rule:MF_00739}.	2		GO:0005737; GO:0016151; GO:0043419; GO:0009039
Q88Q71	clpB PP_0625	Chaperone protein ClpB		2		GO:0005524; GO:0005737; GO:0016485; GO:0006355; GO:0009408
Q8ZJ14	dusA YPO0316 y0574 YP_0472	tRNA-dihydrouridine(20/20a) synthase (EC 1.3.1.-) (EC 1.3.1.91) (U20-specific dihydrouridine synthase) (U20-specific Dus) (tRNA-dihydrouridine synthase A)		2		GO:0010181; GO:0005829; GO:0050660; GO:0000049; GO:0017150
Q2NIP5	rpsI AYWB_581	30S ribosomal protein S9		2		GO:0005840; GO:0003735; GO:0006412
Q6D4E3	pepT ECA2448	Peptidase T (EC 3.4.11.4) (Aminotripeptidase) (Tripeptidase) (Tripeptide aminopeptidase)		2		GO:0005737; GO:0008237; GO:0043171; GO:0045148; GO:0008270
A6L8T0	rpmA BDI_0309	50S ribosomal protein L27		2		GO:0005840; GO:0003735; GO:0006412
P0A161	rpmH PP_0009	50S ribosomal protein L34		2		GO:0005840; GO:0003735; GO:0006412
Q21LB1	mutS Sde_1256	DNA mismatch repair protein MutS		2		GO:0005524; GO:0003684; GO:0006298; GO:0030983
A8AK17	tig CKO_02724	Trigger factor (TF) (EC 5.2.1.8) (PPIase)		2		GO:0007049; GO:0051301; GO:0005737; GO:0003755; GO:0006457; GO:0015031
Q59654	pyrF PA2876	Orotidine 5'-phosphate decarboxylase (EC 4.1.1.23) (OMP decarboxylase) (OMPDCase) (OMPdecase)	PATHWAY: Pyrimidine metabolism; UMP biosynthesis via de novo pathway; UMP from orotate: step 2/2. {ECO:0000255|HAMAP-Rule:MF_01200}.	2		GO:0044205; GO:0006207; GO:0005829; GO:0004590
Q5QVZ8	hemH IL2347	Ferrochelatase (EC 4.99.1.1) (Heme synthase) (Protoheme ferro-lyase)	PATHWAY: Porphyrin-containing compound metabolism; protoheme biosynthesis; protoheme from protoporphyrin-IX: step 1/1. {ECO:0000255|HAMAP-Rule:MF_00323}.	2		GO:0005737; GO:0004325; GO:0006783; GO:0046872
Q6DAJ5	prmA ECA0258	Ribosomal protein L11 methyltransferase (L11 Mtase) (EC 2.1.1.-)		2		GO:0005737; GO:0008276
Q3K6Q4	pgi Pfl01_4813	Glucose-6-phosphate isomerase (GPI) (EC 5.3.1.9) (Phosphoglucose isomerase) (PGI) (Phosphohexose isomerase) (PHI)	PATHWAY: Carbohydrate biosynthesis; gluconeogenesis. {ECO:0000255|HAMAP-Rule:MF_00473}.; PATHWAY: Carbohydrate degradation; glycolysis; D-glyceraldehyde 3-phosphate and glycerone phosphate from D-glucose: step 2/4. {ECO:0000255|HAMAP-Rule:MF_00473}.	2		GO:0005737; GO:0006094; GO:0004347; GO:0006096
A6VPG9	thiE Asuc_1508	Thiamine-phosphate synthase (TP synthase) (TPS) (EC 2.5.1.3) (Thiamine-phosphate pyrophosphorylase) (TMP pyrophosphorylase) (TMP-PPase)	PATHWAY: Cofactor biosynthesis; thiamine diphosphate biosynthesis; thiamine phosphate from 4-amino-2-methyl-5-diphosphomethylpyrimidine and 4-methyl-5-(2-phosphoethyl)-thiazole: step 1/1. {ECO:0000255|HAMAP-Rule:MF_00097}.	2		GO:0000287; GO:0009228; GO:0009229; GO:0004789
Q8LFN2	At3g03770 F20H23.20	Probable inactive leucine-rich repeat receptor-like protein kinase At3g03770		2759	33090	GO:0005524; GO:0016021; GO:0005886; GO:0004672
A3QD46	tolB Shew_1527	Protein TolB		2		GO:0042597; GO:0017038
P76373	ugd pmrE udg yefA b2028 JW2010	UDP-glucose 6-dehydrogenase (UDP-Glc dehydrogenase) (UDP-GlcDH) (UDPGDH) (EC 1.1.1.22)	PATHWAY: Nucleotide-sugar biosynthesis; UDP-alpha-D-glucuronate biosynthesis; UDP-alpha-D-glucuronate from UDP-alpha-D-glucose: step 1/1.; PATHWAY: Bacterial outer membrane biogenesis; lipopolysaccharide biosynthesis.	2		GO:0051287; GO:0003979; GO:0006065; GO:0009242; GO:0009103
Q0VL83	metK ABO_2617	S-adenosylmethionine synthase (AdoMet synthase) (EC 2.5.1.6) (MAT) (Methionine adenosyltransferase)	PATHWAY: Amino-acid biosynthesis; S-adenosyl-L-methionine biosynthesis; S-adenosyl-L-methionine from L-methionine: step 1/1. {ECO:0000255|HAMAP-Rule:MF_00086}.	2		GO:0005524; GO:0006556; GO:0005737; GO:0000287; GO:0004478; GO:0006730
Q6D4W3	rnfB ECA2277	Electron transport complex subunit B		2		GO:0051537; GO:0051539; GO:0009055; GO:0022900; GO:0046872; GO:0005886
Q83CL8	fumC CBU_1096	Fumarate hydratase class II (Fumarase C) (EC 4.2.1.2)	PATHWAY: Carbohydrate metabolism; tricarboxylic acid cycle; (S)-malate from fumarate: step 1/1. {ECO:0000255|HAMAP-Rule:MF_00743}.	2		GO:0005829; GO:0004333; GO:0006106; GO:0006108; GO:0051262; GO:0006099; GO:0045239
Q9SRK7	AZG1 At3g10960 F9F8.22	Adenine/guanine permease AZG1 (AzgA-homolog protein) (Protein AZAGUANINE RESISTANT 1) (AtAzg1)		2759	33090	GO:0015853; GO:0015854; GO:0016021; GO:1904823; GO:0005345; GO:0006863; GO:0005215
Q9SCV9	BGAL3 At4g36360 C7A10.1000 F23E13.200	Beta-galactosidase 3 (Lactase 3) (EC 3.2.1.23)		2759	33090	GO:0048046; GO:0004565; GO:0030246; GO:0005975; GO:0005618; GO:0005773
P61844	ycf3	Photosystem I assembly protein Ycf3		2759	33090	GO:0009535; GO:0015979
P21410	fbpC sfuC	Fe(3+) ions import ATP-binding protein FbpC (EC 3.6.3.30)		2		GO:0005524; GO:0043190; GO:0015408; GO:0055072
C6CG41	trmA Dd1591_0131	tRNA/tmRNA (uracil-C(5))-methyltransferase (EC 2.1.1.-) (EC 2.1.1.35) (tRNA (uracil(54)-C(5))-methyltransferase) (tRNA(m5U54)-methyltransferase) (RUMT) (tmRNA (uracil(341)-C(5))-methyltransferase)		2		GO:0030697
P25131		Uncharacterized protein ORF424 (ORF 424)		10239		GO:0033644; GO:0016021
Q488A0	rplP CPS_0866	50S ribosomal protein L16		2		GO:0015934; GO:0019843; GO:0003735; GO:0000049; GO:0006412
Q18CL7	metK CD630_01300	S-adenosylmethionine synthase (AdoMet synthase) (EC 2.5.1.6) (MAT) (Methionine adenosyltransferase)	PATHWAY: Amino-acid biosynthesis; S-adenosyl-L-methionine biosynthesis; S-adenosyl-L-methionine from L-methionine: step 1/1. {ECO:0000255|HAMAP-Rule:MF_00086}.	2		GO:0005524; GO:0006556; GO:0005737; GO:0046872; GO:0004478; GO:0006730
Q92A71	der engA lin2051	GTPase Der (GTP-binding protein EngA)		2		GO:0005525; GO:0042254
Q1IE03	argG PSEEN1210	Argininosuccinate synthase (EC 6.3.4.5) (Citrulline--aspartate ligase)	PATHWAY: Amino-acid biosynthesis; L-arginine biosynthesis; L-arginine from L-ornithine and carbamoyl phosphate: step 2/3. {ECO:0000255|HAMAP-Rule:MF_00005}.	2		GO:0005524; GO:0006526; GO:0004055; GO:0005737
Q9SHI1	At1g17220 F20D23.8	Translation initiation factor IF-2, chloroplastic		2759	33090	GO:0005525; GO:0003924; GO:0009507; GO:0009941; GO:0009570; GO:0003743
Q9SYG9	CCX4 CAX10 At1g54115 F15I1.21	Cation/calcium exchanger 4 (AtCCX4) (Protein CATION CALCIUM EXCHANGER 4) (Protein CATION EXCHANGER 10)		2759	33090	GO:0015297; GO:0006812; GO:0016021; GO:0006813; GO:0006814
Q4ZVX2	tmk Psyr_1652	Thymidylate kinase (EC 2.7.4.9) (dTMP kinase)		2		GO:0005524; GO:0006233; GO:0006235; GO:0004798
C6DFD6	PC1_1804	UPF0502 protein PC1_1804		2
Q6D6D3	sulA ECA1752	Cell division inhibitor SulA		2		GO:0006281; GO:0009276; GO:0009432; GO:0000917; GO:0051782
Q7PC84	ABCG39 PDR11 PDR13 At1g66950 F1O19.3 T4O24.9	ABC transporter G family member 39 (ABC transporter ABCG.39) (AtABCG39) (Pleiotropic drug resistance protein 11)		2759	33090	GO:0005524; GO:0042626; GO:0006855; GO:0016021; GO:0005886; GO:0000302
A7MQZ8	rlmD rumA ESA_00518	23S rRNA (uracil(1939)-C(5))-methyltransferase RlmD (EC 2.1.1.190) (23S rRNA(m5U1939)-methyltransferase)		2		GO:0051539; GO:0003723; GO:0005506; GO:0070041
P52407	HGN1	Glucan endo-1,3-beta-glucosidase, basic vacuolar isoform (EC 3.2.1.39) ((1->3)-beta-glucan endohydrolase) ((1->3)-beta-glucanase) (Beta-1,3-endoglucanase) [Cleaved into: Glucan endo-1,3-beta-glucosidase minor form 3; Glucan endo-1,3-beta-glucosidase minor form 2; Glucan endo-1,3-beta-glucosidase minor form 1; Glucan endo-1,3-beta-glucosidase major form]		2759	33090	GO:0005975; GO:0006952; GO:0042973; GO:0005773
C6DJF9	viaA PC1_4244	Protein ViaA (VWA domain protein interacting with AAA ATPase)		2
P48632	fpvA PA2398	Ferripyoverdine receptor		2		GO:0009279; GO:0016021; GO:0005506; GO:0055072; GO:0004872; GO:0044718; GO:0015344
A6VF38	atpB PSPA7_6362	ATP synthase subunit a (ATP synthase F0 sector subunit a) (F-ATPase subunit 6)		2		GO:0016021; GO:0005886; GO:0042777; GO:0046933; GO:0045263
Q3KHL5	mltF Pfl01_0998	Membrane-bound lytic murein transglycosylase F (EC 4.2.2.n1) (Murein lyase F)		2		GO:0016837; GO:0009279; GO:0016998; GO:0071555; GO:0008933; GO:0000270
P46154	fdhA	Glutathione-independent formaldehyde dehydrogenase (FALDH) (FDH) (EC 1.2.1.46) (Formaldehyde dismutase) (EC 1.2.98.1)		2		GO:0018467; GO:0008270
Q8VXB5	HAK8 Os03g0337500 LOC_Os03g21890 OsJ_10761	Putative potassium transporter 8 (OsHAK8)		2759	33090	GO:0016021; GO:0005886; GO:0015079
A0RB61	trpD BALH_1097	Anthranilate phosphoribosyltransferase (EC 2.4.2.18)	PATHWAY: Amino-acid biosynthesis; L-tryptophan biosynthesis; L-tryptophan from chorismate: step 2/5. {ECO:0000255|HAMAP-Rule:MF_00211}.	2		GO:0004048; GO:0000287; GO:0000162
A8GLB8	gpsA Spro_4815	Glycerol-3-phosphate dehydrogenase [NAD(P)+] (EC 1.1.1.94) (NAD(P)H-dependent glycerol-3-phosphate dehydrogenase)	PATHWAY: Membrane lipid metabolism; glycerophospholipid metabolism. {ECO:0000255|HAMAP-Rule:MF_00394}.	2		GO:0051287; GO:0005975; GO:0046167; GO:0046168; GO:0047952; GO:0004367; GO:0036439; GO:0009331; GO:0006650; GO:0008654
A8G1D5	rpsN Ssed_4304	30S ribosomal protein S14		2		GO:0019843; GO:0005840; GO:0003735; GO:0006412
Q6D2N5	pdxB ECA3060	Erythronate-4-phosphate dehydrogenase (EC 1.1.1.290)	PATHWAY: Cofactor biosynthesis; pyridoxine 5'-phosphate biosynthesis; pyridoxine 5'-phosphate from D-erythrose 4-phosphate: step 2/5. {ECO:0000255|HAMAP-Rule:MF_01825}.	2		GO:0033711; GO:0051287; GO:0005737; GO:0008615
Q6D3Q6	metN2 ECA2688	Methionine import ATP-binding protein MetN 2 (EC 3.6.3.-)		2		GO:0005524; GO:0043190; GO:0015424; GO:0015821
C1DNP5	mdcB Avin_10290	Probable 2-(5''-triphosphoribosyl)-3'-dephosphocoenzyme-A synthase (2-(5''-triphosphoribosyl)-3'-dephospho-CoA synthase) (EC 2.4.2.52)		2		GO:0005524; GO:0016310; GO:0046917
A4XZ75	rplF Pmen_3894	50S ribosomal protein L6		2		GO:0019843; GO:0005840; GO:0003735; GO:0006412
P17160	hpf	Ribosome hibernation promoting factor (HPF) (Hibernation factor HPF)		2		GO:0044238; GO:0006417
Q7N710	ndk plu1372	Nucleoside diphosphate kinase (NDK) (NDP kinase) (EC 2.7.4.6) (Nucleoside-2-P kinase)		2		GO:0005524; GO:0006241; GO:0006183; GO:0006228; GO:0005737; GO:0046872; GO:0004550
B7VLM0	metJ VS_2895	Met repressor (Met regulon regulatory protein MetJ)		2		GO:0003677; GO:0005737; GO:0009086; GO:0045892; GO:0003700; GO:0006351
P42624	yhaK b3106 JW3077	Pirin-like protein YhaK		2		GO:0005737
P47999	OASB At2g43750 F18O19.14	Cysteine synthase, chloroplastic/chromoplastic (EC 2.5.1.47) (At.OAS.7-4) (Beta-substituted Ala synthase 2;1) (ARAth-Bsas2;1) (CSase B) (AtCS-B) (CS-B) (O-acetylserine (thiol)-lyase) (O-acetylserine sulfhydrylase) (OAS-TL B) (cpACS1)	PATHWAY: Amino-acid biosynthesis; L-cysteine biosynthesis; L-cysteine from L-serine: step 2/2.	2759	33090	GO:0005794; GO:0048046; GO:0009507; GO:0009941; GO:0009570; GO:0009509; GO:0019344; GO:0006535; GO:0004124; GO:0009567; GO:0005768; GO:0005739; GO:0009536; GO:0009860; GO:0030170; GO:0046686; GO:0009735; GO:0005802; GO:0016740
Q6VAF9		Tubulin alpha-4 chain (Alpha-4-tubulin)		2759	33090	GO:0005525; GO:0003924; GO:0005737; GO:0005874; GO:0007017; GO:0005200
A8GID2	rnhB Spro_3776	Ribonuclease HII (RNase HII) (EC 3.1.26.4)		2		GO:0003723; GO:0006401; GO:0004523; GO:0005737; GO:0030145
Q8ZP20	treA STM1796	Periplasmic trehalase (EC 3.2.1.28) (Alpha,alpha-trehalase) (Alpha,alpha-trehalose glucohydrolase)		2		GO:0004555; GO:0071474; GO:0042597; GO:0005993
Q2NS86	tal SG1714	Transaldolase (EC 2.2.1.2)	PATHWAY: Carbohydrate degradation; pentose phosphate pathway; D-glyceraldehyde 3-phosphate and beta-D-fructose 6-phosphate from D-ribose 5-phosphate and D-xylulose 5-phosphate (non-oxidative stage): step 2/3. {ECO:0000255|HAMAP-Rule:MF_00492}.	2		GO:0005975; GO:0005737; GO:0006098; GO:0004801
Q02HZ4	ackA PA14_53470	Acetate kinase (EC 2.7.2.1) (Acetokinase)	PATHWAY: Metabolic intermediate biosynthesis; acetyl-CoA biosynthesis; acetyl-CoA from acetate: step 1/2. {ECO:0000255|HAMAP-Rule:MF_00020}.	2		GO:0005524; GO:0008776; GO:0006085; GO:0005737; GO:0000287; GO:0006082
P55170	nifD2	Nitrogenase molybdenum-iron protein alpha chain (EC 1.18.6.1) (Dinitrogenase) (Nitrogenase component I)		2157		GO:0005524; GO:0018697; GO:0051536; GO:0046872; GO:0016612; GO:0009399; GO:0016163
A9KXZ7	rph Sbal195_0381	Ribonuclease PH (RNase PH) (EC 2.7.7.56) (tRNA nucleotidyltransferase)		2		GO:0000049; GO:0009022; GO:0008033; GO:0004549
A8GCF0	serS Spro_1686	Serine--tRNA ligase (EC 6.1.1.11) (Seryl-tRNA synthetase) (SerRS) (Seryl-tRNA(Ser/Sec) synthetase)	PATHWAY: Aminoacyl-tRNA biosynthesis; selenocysteinyl-tRNA(Sec) biosynthesis; L-seryl-tRNA(Sec) from L-serine and tRNA(Sec): step 1/1. {ECO:0000255|HAMAP-Rule:MF_00176}.	2		GO:0005524; GO:0005737; GO:0016260; GO:0097056; GO:0004828; GO:0006434
Q0VSA8	valS ABO_0492	Valine--tRNA ligase (EC 6.1.1.9) (Valyl-tRNA synthetase) (ValRS)		2		GO:0005524; GO:0002161; GO:0005737; GO:0004832; GO:0006438
Q68RV6	ndhD PSC1179	NAD(P)H-quinone oxidoreductase chain 4, chloroplastic (EC 1.6.5.-) (NAD(P)H dehydrogenase, chain 4) (NADH-plastoquinone oxidoreductase chain 4)		2759	33090	GO:0042773; GO:0008137; GO:0009535; GO:0016021; GO:0048038
Q02HS4	recO PA14_54300	DNA repair protein RecO (Recombination protein O)		2		GO:0006310; GO:0006281
C6DKE8	uxaB PC1_0530	Altronate oxidoreductase (EC 1.1.1.58) (Tagaturonate dehydrogenase) (Tagaturonate reductase)	PATHWAY: Carbohydrate metabolism; pentose and glucuronate interconversion. {ECO:0000255|HAMAP-Rule:MF_00670}.	2		GO:0050662; GO:0009026
P27028	f1pep1	Prolyl endopeptidase (EC 3.4.21.26) (Post-proline cleaving enzyme) (Proline-specific endopeptidase) (PE) (PSE)		2		GO:0042597; GO:0004252; GO:0070008
A9KMB4	Cphy_2507	Probable transcriptional regulatory protein Cphy_2507		2		GO:0003677; GO:0005737; GO:0006355; GO:0006351
P51181	pyk	Pyruvate kinase (PK) (EC 2.7.1.40)	PATHWAY: Carbohydrate degradation; glycolysis; pyruvate from D-glyceraldehyde 3-phosphate: step 5/5.	2		GO:0005524; GO:0016301; GO:0000287; GO:0030955; GO:0004743
O31449	ybfI BSU02220	Uncharacterized HTH-type transcriptional regulator YbfI		2		GO:0000987; GO:0005829; GO:0006355; GO:0003700; GO:0006351
Q94B78	GLDP1 GDP1 At4g33010 F26P21.130	Glycine dehydrogenase (decarboxylating) 1, mitochondrial (EC 1.4.4.2) (Glycine cleavage system P protein 1) (Glycine decarboxylase 1) (Glycine decarboxylase P-protein 1) (AtGLDP1) (Glycine dehydrogenase (aminomethyl-transferring) 1)		2759	33090	GO:0048046; GO:0009507; GO:0009941; GO:0009570; GO:0009534; GO:0016594; GO:0006546; GO:0005960; GO:0019464; GO:0004375; GO:0005739; GO:0046686
B0Z524	psbA	Photosystem II protein D1 (PSII D1 protein) (EC 1.10.3.9) (Photosystem II Q(B) protein)		2759	33090	GO:0016168; GO:0009535; GO:0045156; GO:0016021; GO:0046872; GO:0016491; GO:0009772; GO:0009523; GO:0018298; GO:0009635
C6DB34	nusB PC1_1027	N utilization substance protein B homolog (Protein NusB)		2		GO:0006353; GO:0003723; GO:0006355
Q7XA72	ABCG21 WBC21 At3g25620 T5M7.6	ABC transporter G family member 21 (ABC transporter ABCG.21) (AtABCG21) (White-brown complex homolog protein 21) (AtWBC21)		2759	33090	GO:0005524; GO:0016887; GO:0016021; GO:0006810
Q9FJL4	BHLH78 CIB2 EN86 At5g48560 K15N18.2	Transcription factor bHLH78 (Basic helix-loop-helix protein 78) (AtbHLH78) (bHLH 78) (Transcription factor EN 86) (bHLH transcription factor bHLH078)		2759	33090	GO:0003677; GO:0005634; GO:0006355; GO:0009637; GO:0003700; GO:0006351
A4XT90	aceK Pmen_1792	Isocitrate dehydrogenase kinase/phosphatase (IDH kinase/phosphatase) (IDHK/P) (EC 2.7.11.5) (EC 3.1.3.-)		2		GO:0005524; GO:0008772; GO:0101014; GO:0005737; GO:0006006; GO:0006097; GO:0004721; GO:0004674; GO:0006099
B1KMW5	rpmD Swoo_4672	50S ribosomal protein L30		2		GO:0015934; GO:0003735; GO:0006412
Q8DK88	metK tll0978	S-adenosylmethionine synthase (AdoMet synthase) (EC 2.5.1.6) (MAT) (Methionine adenosyltransferase)	PATHWAY: Amino-acid biosynthesis; S-adenosyl-L-methionine biosynthesis; S-adenosyl-L-methionine from L-methionine: step 1/1. {ECO:0000255|HAMAP-Rule:MF_00086}.	2		GO:0005524; GO:0006556; GO:0005737; GO:0000287; GO:0004478; GO:0006730
A6LEJ2	rpsJ BDI_2381	30S ribosomal protein S10		2		GO:0005840; GO:0003735; GO:0000049; GO:0006412
Q87L95	metH VP2717	Methionine synthase (EC 2.1.1.13) (5-methyltetrahydrofolate--homocysteine methyltransferase) (Methionine synthase, vitamin-B12 dependent) (MS)	PATHWAY: Amino-acid biosynthesis; L-methionine biosynthesis via de novo pathway; L-methionine from L-homocysteine (MetH route): step 1/1.	2		GO:0008898; GO:0031419; GO:0005622; GO:0008705; GO:0042558; GO:0008270
A6L8J2	folD BDI_0219	Bifunctional protein FolD [Includes: Methylenetetrahydrofolate dehydrogenase (EC 1.5.1.5); Methenyltetrahydrofolate cyclohydrolase (EC 3.5.4.9)]	PATHWAY: One-carbon metabolism; tetrahydrofolate interconversion. {ECO:0000255|HAMAP-Rule:MF_01576}.	2		GO:0009396; GO:0000105; GO:0004477; GO:0009086; GO:0004488; GO:0006164; GO:0035999
C6DB75	rpmE2 PC1_1068	50S ribosomal protein L31 type B		2		GO:0005840; GO:0003735; GO:0006412
C6DDJ9	rlmD rumA PC1_3390	23S rRNA (uracil(1939)-C(5))-methyltransferase RlmD (EC 2.1.1.190) (23S rRNA(m5U1939)-methyltransferase)		2		GO:0051539; GO:0003723; GO:0005506; GO:0070041
A8G9G5	rsmC Spro_0649	Ribosomal RNA small subunit methyltransferase C (EC 2.1.1.172) (16S rRNA m2G1207 methyltransferase) (rRNA (guanine-N(2)-)-methyltransferase RsmC)		2		GO:0052914; GO:0005737; GO:0003676
A1JRK8	tolB YE2932	Protein TolB		2		GO:0042597; GO:0017038
Q94IW5	CYP90D2 D2 Os01g0197100 LOC_Os01g10040 P0419B01.11	Cytochrome P450 90D2 (EC 1.14.-.-) (C6-oxidase)	PATHWAY: Plant hormone biosynthesis; brassinosteroid biosynthesis.	2759	33090	GO:0016132; GO:0010268; GO:0020037; GO:0016021; GO:0005506; GO:0007275; GO:0016709; GO:0016125
Q9I3A4	PA1618	Putative esterase PA1618 (EC 3.1.2.-)		2		GO:0016787
Q6CZ34	ugpC ECA4319	sn-glycerol-3-phosphate import ATP-binding protein UgpC (EC 3.6.3.20)		2		GO:0005524; GO:0043190; GO:0008643; GO:0015430; GO:0001407
P52662	pecT Dda3937_00364	HTH-type transcriptional regulator PecT (Pectinase gene transcriptional regulator)		2		GO:0003677; GO:0003700; GO:0006351
A5FKK0	nuoH Fjoh_1239	NADH-quinone oxidoreductase subunit H (EC 1.6.5.11) (NADH dehydrogenase I subunit H) (NDH-1 subunit H)		2		GO:0016021; GO:0016655; GO:0005886; GO:0048038
Q6D476	cutC ECA2518	Copper homeostasis protein CutC		2		GO:0006878; GO:0005507; GO:0005737
Q6D087	pgk ECA3912	Phosphoglycerate kinase (EC 2.7.2.3)	PATHWAY: Carbohydrate degradation; glycolysis; pyruvate from D-glyceraldehyde 3-phosphate: step 2/5. {ECO:0000255|HAMAP-Rule:MF_00145}.	2		GO:0005524; GO:0005737; GO:0006096; GO:0004618
A9KKU4	lepA Cphy_2315	Elongation factor 4 (EF-4) (EC 3.6.5.n1) (Ribosomal back-translocase LepA)		2		GO:0005525; GO:0003924; GO:0005886; GO:0045727; GO:0043022; GO:0003746
B2RIV3	upp PGN_0779	Uracil phosphoribosyltransferase (EC 2.4.2.9) (UMP pyrophosphorylase) (UPRTase)	PATHWAY: Pyrimidine metabolism; UMP biosynthesis via salvage pathway; UMP from uracil: step 1/1.	2		GO:0005525; GO:0044206; GO:0004845
Q42534	PME2 ARATH8 At1g53830 T18A20.6	Pectinesterase 2 (PE 2) (EC 3.1.1.11) (Pectin methylesterase 2) (AtPME2)	PATHWAY: Glycan metabolism; pectin degradation; 2-dehydro-3-deoxy-D-gluconate from pectin: step 1/5.	2759	33090	GO:0045330; GO:0042545; GO:0005576; GO:0043086; GO:0045490; GO:0030599; GO:0046910; GO:0009505
P46256		Fructose-bisphosphate aldolase, cytoplasmic isozyme 1 (EC 4.1.2.13)	PATHWAY: Carbohydrate degradation; glycolysis; D-glyceraldehyde 3-phosphate and glycerone phosphate from D-glucose: step 4/4.	2759	33090	GO:0005737; GO:0004332; GO:0006096
Q9HX91	PA3922	Uncharacterized protein PA3922		2
C6DCZ1	mtnA PC1_3300	Methylthioribose-1-phosphate isomerase (M1Pi) (MTR-1-P isomerase) (EC 5.3.1.23) (S-methyl-5-thioribose-1-phosphate isomerase)	PATHWAY: Amino-acid biosynthesis; L-methionine biosynthesis via salvage pathway; L-methionine from S-methyl-5-thio-alpha-D-ribose 1-phosphate: step 1/6. {ECO:0000255|HAMAP-Rule:MF_01678}.	2		GO:0019284; GO:0019509; GO:0046523
Q87WL6	katG PSPTO_4530	Catalase-peroxidase (CP) (EC 1.11.1.21) (Peroxidase/catalase)		2		GO:0004096; GO:0020037; GO:0042744; GO:0046872; GO:0006979
Q38931	FKBP62 ROF1 At3g25230 MJL12.19	Peptidyl-prolyl cis-trans isomerase FKBP62 (PPIase FKBP62) (EC 5.2.1.8) (70 kDa peptidyl-prolyl isomerase) (FK506-binding protein 62) (AtFKBP62) (Immunophilin FKBP62) (Peptidylprolyl isomerase ROF1) (Protein ROTAMASE FKBP 1) (Rotamase)		2759	33090	GO:0070370; GO:0005737; GO:0005634; GO:0003755; GO:0006457
O34996	polA BSU29090	DNA polymerase I (POL I) (EC 2.7.7.7)		2		GO:0008408; GO:0008409; GO:0003677; GO:0071897; GO:0006281; GO:0006261; GO:0003887; GO:0005737; GO:0090305
A4XY40	hscB Pmen_3508	Co-chaperone protein HscB homolog		2		GO:0006457; GO:0051259
Q9ABY6	lysS CC_0084	Lysine--tRNA ligase (EC 6.1.1.6) (Lysyl-tRNA synthetase) (LysRS)		2		GO:0005524; GO:0005737; GO:0004824; GO:0006430; GO:0000049
A4XY28	der engA Pmen_3496	GTPase Der (GTP-binding protein EngA)		2		GO:0005525; GO:0042254
A5W989	rimP Pput_4579	Ribosome maturation factor RimP		2		GO:0005737; GO:0042274
Q4KCQ3	glgB PFL_2874	1,4-alpha-glucan branching enzyme GlgB (EC 2.4.1.18) (1,4-alpha-D-glucan:1,4-alpha-D-glucan 6-glucosyl-transferase) (Alpha-(1->4)-glucan branching enzyme) (Glycogen branching enzyme) (BE)	PATHWAY: Glycan biosynthesis; glycogen biosynthesis. {ECO:0000255|HAMAP-Rule:MF_00685}.	2		GO:0003844; GO:0043169; GO:0005978; GO:0004553
C4Z2R7	rpsG EUBELI_00286	30S ribosomal protein S7		2		GO:0019843; GO:0015935; GO:0003735; GO:0000049; GO:0006412
A4XQ41	Pmen_0689	Oxaloacetate decarboxylase (EC 4.1.1.3)		2		GO:0000287; GO:0008948; GO:0006107; GO:0042866
A0KHG4	tsf AHA_1174	Elongation factor Ts (EF-Ts)		2		GO:0005737; GO:0003746
A8GAD1	Spro_0965	UPF0255 protein Spro_0965		2
Q2FWY9	gatA SAOUHSC_02117	Glutamyl-tRNA(Gln) amidotransferase subunit A (Glu-ADT subunit A) (EC 6.3.5.7)		2		GO:0005524; GO:0050567; GO:0006412
C6DHR3	rplJ PC1_0203	50S ribosomal protein L10		2		GO:0070180; GO:0005840; GO:0042254; GO:0003735; GO:0006412
A4WFC9	rpsJ Ent638_3752	30S ribosomal protein S10		2		GO:0005840; GO:0003735; GO:0000049; GO:0006412
A8G7M4	atpF Spro_0004	ATP synthase subunit b (ATP synthase F(0) sector subunit b) (ATPase subunit I) (F-type ATPase subunit b) (F-ATPase subunit b)		2		GO:0016021; GO:0005886; GO:0042777; GO:0046933; GO:0045263
Q81E05	thyA BC_2191	Thymidylate synthase (TS) (TSase) (EC 2.1.1.45)	PATHWAY: Pyrimidine metabolism; dTTP biosynthesis. {ECO:0000255|HAMAP-Rule:MF_00008}.	2		GO:0005737; GO:0006231; GO:0006235; GO:0004799
Q8ZDG6	rlpA YPO2602 y1176 YP_1111	Rare lipoprotein A		2		GO:0042834; GO:0005886
Q5KYS1	xylG GK1880	Xylose import ATP-binding protein XylG (EC 3.6.3.17)		2		GO:0005524; GO:0043190; GO:0015614
Q9I5W9	PA0567	UPF0057 membrane protein PA0567		2		GO:0016021; GO:0005886
B6YR61	nuoH CFPG_420	NADH-quinone oxidoreductase subunit H (EC 1.6.5.11) (NADH dehydrogenase I subunit H) (NDH-1 subunit H)		2		GO:0016021; GO:0016655; GO:0005886; GO:0048038
A8GKI5	rplE Spro_4532	50S ribosomal protein L5		2		GO:0019843; GO:0005840; GO:0003735; GO:0000049; GO:0006412
Q6D7W4	menD ECA1211	2-succinyl-5-enolpyruvyl-6-hydroxy-3-cyclohexene-1-carboxylate synthase (SEPHCHC synthase) (EC 2.2.1.9) (Menaquinone biosynthesis protein MenD)	PATHWAY: Quinol/quinone metabolism; 1,4-dihydroxy-2-naphthoate biosynthesis; 1,4-dihydroxy-2-naphthoate from chorismate: step 2/7. {ECO:0000255|HAMAP-Rule:MF_01659}.; PATHWAY: Quinol/quinone metabolism; menaquinone biosynthesis. {ECO:0000255|HAMAP-Rule:MF_01659}.	2		GO:0070204; GO:0000287; GO:0030145; GO:0009234; GO:0030976
Q47162	fct Dda3937_03042	Ferrichrysobactin receptor		2		GO:0009279; GO:0016021; GO:0006811; GO:0005506; GO:0055072; GO:0004872; GO:0015891
P0A2D4	secE STY3738 t3480	Protein translocase subunit SecE		2		GO:0015450; GO:0016021; GO:0005622; GO:0005886; GO:0009306; GO:0006605
A4W5A6	rplL Ent638_0196	50S ribosomal protein L7/L12		2		GO:0005840; GO:0003735; GO:0006412
Q9SVG4	At4g20830 F21C20.180	Reticuline oxidase-like protein (EC 1.21.-.-)		2759	33090	GO:0031225; GO:0048046; GO:0005829; GO:0050660; GO:0005739; GO:0016614; GO:0009505; GO:0005886; GO:0009506; GO:0006979; GO:0005773
Q65FX8	leuS BLi03175 BL00016	Leucine--tRNA ligase (EC 6.1.1.4) (Leucyl-tRNA synthetase) (LeuRS)		2		GO:0005524; GO:0002161; GO:0005737; GO:0004823; GO:0006429
Q8LL05		Granule-bound starch synthase 1b, chloroplastic/amyloplastic (EC 2.4.1.242) (Granule-bound starch synthase Ib) (Fragment)	PATHWAY: Glycan biosynthesis; starch biosynthesis.	2759	33090	GO:0033840; GO:0009501; GO:0009507; GO:0004373; GO:0019252
Q4KFT3	kdsB PFL_1780	3-deoxy-manno-octulosonate cytidylyltransferase (EC 2.7.7.38) (CMP-2-keto-3-deoxyoctulosonic acid synthase) (CKS) (CMP-KDO synthase)	PATHWAY: Nucleotide-sugar biosynthesis; CMP-3-deoxy-D-manno-octulosonate biosynthesis; CMP-3-deoxy-D-manno-octulosonate from 3-deoxy-D-manno-octulosonate and CTP: step 1/1. {ECO:0000255|HAMAP-Rule:MF_00057}.; PATHWAY: Bacterial outer membrane biogenesis; lipopolysaccharide biosynthesis. {ECO:0000255|HAMAP-Rule:MF_00057}.	2		GO:0008690; GO:0033468; GO:0005737; GO:0019294; GO:0009244
Q6D454	pncB ECA2540	Nicotinate phosphoribosyltransferase (NAPRTase) (EC 6.3.4.21)	PATHWAY: Cofactor biosynthesis; NAD(+) biosynthesis; nicotinate D-ribonucleotide from nicotinate: step 1/1. {ECO:0000255|HAMAP-Rule:MF_00570}.	2		GO:0009435; GO:0016874; GO:0019357; GO:0004516; GO:0004514
Q9FY64	RPS15D At5g09510 T5E8_310	40S ribosomal protein S15-4		2759	33090	GO:0003723; GO:0022626; GO:0022627; GO:0005730; GO:0009506; GO:0003735; GO:0006412; GO:0005774
Q8UKE4	macB Atu5178 AGR_pAT_247	Macrolide export ATP-binding/permease protein MacB (EC 3.6.3.-)		2		GO:0005524; GO:0043190; GO:0016887; GO:0042895; GO:0016820; GO:0046677
Q4KI58	cysZ PFL_0944	Sulfate transporter CysZ		2		GO:0019344; GO:0005887; GO:0000103; GO:0015116
A8G9N8	apaH Spro_0722	Bis(5'-nucleosyl)-tetraphosphatase, symmetrical (EC 3.6.1.41) (Ap4A hydrolase) (Diadenosine 5',5'''-P1,P4-tetraphosphate pyrophosphohydrolase) (Diadenosine tetraphosphatase)		2		GO:0008803
A8GAC8	dinB Spro_0962	DNA polymerase IV (Pol IV) (EC 2.7.7.7)		2		GO:0006281; GO:0006261; GO:0003887; GO:0005737; GO:0003684; GO:0000287
B1ZX46	truB Oter_2817	tRNA pseudouridine synthase B (EC 5.4.99.25) (tRNA pseudouridine(55) synthase) (Psi55 synthase) (tRNA pseudouridylate synthase) (tRNA-uridine isomerase)		2		GO:0003723; GO:0009982; GO:0031119
A8GDR7	arnA Spro_2156	Bifunctional polymyxin resistance protein ArnA [Includes: UDP-4-amino-4-deoxy-L-arabinose formyltransferase (EC 2.1.2.13) (ArnAFT) (UDP-L-Ara4N formyltransferase); UDP-glucuronic acid oxidase, UDP-4-keto-hexauronic acid decarboxylating (EC 1.1.1.305) (ArnADH) (UDP-GlcUA decarboxylase) (UDP-glucuronic acid dehydrogenase)]	PATHWAY: Nucleotide-sugar biosynthesis; UDP-4-deoxy-4-formamido-beta-L-arabinose biosynthesis; UDP-4-deoxy-4-formamido-beta-L-arabinose from UDP-alpha-D-glucuronate: step 1/3. {ECO:0000255|HAMAP-Rule:MF_01166}.; PATHWAY: Nucleotide-sugar biosynthesis; UDP-4-deoxy-4-formamido-beta-L-arabinose biosynthesis; UDP-4-deoxy-4-formamido-beta-L-arabinose from UDP-alpha-D-glucuronate: step 3/3. {ECO:000025…	2		GO:0099619; GO:0099618; GO:0050662; GO:0009245; GO:0009103; GO:0046677
B0RRB2	rimP xcc-b100_1647	Ribosome maturation factor RimP		2		GO:0005737; GO:0042274
A1JSE7	pckA YE3986	Phosphoenolpyruvate carboxykinase [ATP] (PCK) (PEP carboxykinase) (PEPCK) (EC 4.1.1.49)	PATHWAY: Carbohydrate biosynthesis; gluconeogenesis. {ECO:0000255|HAMAP-Rule:MF_00453}.	2		GO:0005524; GO:0005737; GO:0006094; GO:0046872; GO:0004612
P57956	trpS PM1621	Tryptophan--tRNA ligase (EC 6.1.1.2) (Tryptophanyl-tRNA synthetase) (TrpRS)		2		GO:0005524; GO:0005737; GO:0004830; GO:0006436
Q97IR8	fbp CA_C1572	Fructose-1,6-bisphosphatase class 3 (FBPase class 3) (EC 3.1.3.11) (D-fructose-1,6-bisphosphate 1-phosphohydrolase class 3)	PATHWAY: Carbohydrate biosynthesis; gluconeogenesis. {ECO:0000255|HAMAP-Rule:MF_01854}.	2		GO:0042132; GO:0006094
Q6D625	sufS ECA1863	Cysteine desulfurase (EC 2.8.1.7) (Selenocysteine beta-lyase) (SCL) (Selenocysteine lyase) (EC 4.4.1.16) (Selenocysteine reductase)	PATHWAY: Cofactor biosynthesis; iron-sulfur cluster biosynthesis. {ECO:0000255|HAMAP-Rule:MF_01831}.	2		GO:0031071; GO:0006534; GO:0005737; GO:0030170; GO:0009000
P15688	ND2 NAD2	NADH-ubiquinone oxidoreductase chain 2 (EC 1.6.5.3) (NADH dehydrogenase subunit 2)		2759	33090	GO:0008137; GO:0016021; GO:0005743; GO:0070469
Q8GU87	ABCG31 PDR6 Os01g0177900 LOC_Os01g08260 P0013F10 P0509B06	ABC transporter G family member 31 (OsABCG31) (Pleiotropic drug resistance protein 6) (OsPDR6)		2759	33090	GO:0005524; GO:0042626; GO:0016021; GO:0005886; GO:0055085
Q8XP76	iolD CPE0089	3D-(3,5/4)-trihydroxycyclohexane-1,2-dione hydrolase (THcHDO hydrolase) (EC 3.7.1.22)	PATHWAY: Polyol metabolism; myo-inositol degradation into acetyl-CoA; acetyl-CoA from myo-inositol: step 3/7. {ECO:0000255|HAMAP-Rule:MF_01669}.	2		GO:0016823; GO:0019310; GO:0000287; GO:0030976
B2K0R4	rpiA YPTS_3322	Ribose-5-phosphate isomerase A (EC 5.3.1.6) (Phosphoriboisomerase A) (PRI)	PATHWAY: Carbohydrate degradation; pentose phosphate pathway; D-ribose 5-phosphate from D-ribulose 5-phosphate (non-oxidative stage): step 1/1. {ECO:0000255|HAMAP-Rule:MF_00170}.	2		GO:0009052; GO:0004751
C6DFS6	rpsM PC1_3800	30S ribosomal protein S13		2		GO:0019843; GO:0005840; GO:0003735; GO:0000049; GO:0006412
A8GFF9	fadR Spro_2748	Fatty acid metabolism regulator protein		2		GO:0003677; GO:0005737; GO:0006631; GO:0000062; GO:0019217; GO:0003700; GO:0006351
P0A0D0	ant1 spc1 SAV0053; ant2 spc2 SAV1656	Streptomycin 3''-adenylyltransferase (EC 2.7.7.47) (AAD(9))		2		GO:0005524; GO:0009012; GO:0046677
P35673	galE	UDP-glucose 4-epimerase (EC 5.1.3.2) (Galactowaldenase) (UDP-galactose 4-epimerase)	PATHWAY: Carbohydrate metabolism; galactose metabolism.	2		GO:0003978; GO:0006012
B1KQ88	ilvD Swoo_0445	Dihydroxy-acid dehydratase (DAD) (EC 4.2.1.9)	PATHWAY: Amino-acid biosynthesis; L-isoleucine biosynthesis; L-isoleucine from 2-oxobutanoate: step 3/4. {ECO:0000255|HAMAP-Rule:MF_00012}.; PATHWAY: Amino-acid biosynthesis; L-valine biosynthesis; L-valine from pyruvate: step 3/4. {ECO:0000255|HAMAP-Rule:MF_00012}.	2		GO:0051539; GO:0004160; GO:0009097; GO:0046872; GO:0009099
P58627	yceF STM1189	Maf-like protein YceF		2		GO:0005737; GO:0047429
Q1I5F9	pepA PSEEN4443	Probable cytosol aminopeptidase (EC 3.4.11.1) (Leucine aminopeptidase) (LAP) (EC 3.4.11.10) (Leucyl aminopeptidase)		2		GO:0004177; GO:0005737; GO:0030145; GO:0008235
B4RD11	hemE PHZ_c3534	Uroporphyrinogen decarboxylase (UPD) (URO-D) (EC 4.1.1.37)	PATHWAY: Porphyrin-containing compound metabolism; protoporphyrin-IX biosynthesis; coproporphyrinogen-III from 5-aminolevulinate: step 4/4. {ECO:0000255|HAMAP-Rule:MF_00218}.	2		GO:0005737; GO:0006782; GO:0004853
Q39090	UFO FBX1 At1g30950 F17F8.16	Protein UNUSUAL FLORAL ORGANS (F-box only protein 1) (AtFBX1)	PATHWAY: Protein modification; protein ubiquitination.	2759	33090	GO:0019005; GO:0031146; GO:0030154; GO:0009908; GO:0005634; GO:0006355; GO:0008134; GO:0006351; GO:0004842
P0AF08	mrp b2113 JW2100	Iron-sulfur cluster carrier protein		2		GO:0005524; GO:0016887; GO:0005829; GO:0051536; GO:0046872
A8GAV2	htpG Spro_1138	Chaperone protein HtpG (Heat shock protein HtpG) (High temperature protein G)		2		GO:0005524; GO:0005737; GO:0006457; GO:0006950
C1DHW2	thiI Avin_45840	tRNA sulfurtransferase (EC 2.8.1.4) (Sulfur carrier protein ThiS sulfurtransferase) (Thiamine biosynthesis protein ThiI) (tRNA 4-thiouridine synthase)	PATHWAY: Cofactor biosynthesis; thiamine diphosphate biosynthesis. {ECO:0000255|HAMAP-Rule:MF_00021}.	2		GO:0005524; GO:0005737; GO:0016783; GO:0004810; GO:0000049; GO:0034227; GO:0009228; GO:0009229; GO:0052837
A6L5G8	ligA BVU_3306	DNA ligase (EC 6.5.1.2) (Polydeoxyribonucleotide synthase [NAD(+)])		2		GO:0003677; GO:0003911; GO:0006281; GO:0006260; GO:0046872
P0AG68	rpsA c1049	30S ribosomal protein S1		2		GO:0003723; GO:0005840; GO:0003735; GO:0006412
A4XVW1	leuD Pmen_2722	3-isopropylmalate dehydratase small subunit (EC 4.2.1.33) (Alpha-IPM isomerase) (IPMI) (Isopropylmalate isomerase)	PATHWAY: Amino-acid biosynthesis; L-leucine biosynthesis; L-leucine from 3-methyl-2-oxobutanoate: step 2/4. {ECO:0000255|HAMAP-Rule:MF_01031}.	2		GO:0003861; GO:0009316; GO:0009098
C6DJE0	yihI PC1_4225	Der GTPase-activating protein YihI		2		GO:0005096; GO:0042254
B4SQS2	rimP Smal_2817	Ribosome maturation factor RimP		2		GO:0005737; GO:0042274
A8GCM8	rlmI Spro_1764	Ribosomal RNA large subunit methyltransferase I (EC 2.1.1.191) (23S rRNA m5C1962 methyltransferase) (rRNA (cytosine-C(5)-)-methyltransferase RlmI)		2		GO:0003723; GO:0005737; GO:0016434
C6DHT5	purH PC1_0225	Bifunctional purine biosynthesis protein PurH [Includes: Phosphoribosylaminoimidazolecarboxamide formyltransferase (EC 2.1.2.3) (AICAR transformylase); IMP cyclohydrolase (EC 3.5.4.10) (ATIC) (IMP synthase) (Inosinicase)]	PATHWAY: Purine metabolism; IMP biosynthesis via de novo pathway; 5-formamido-1-(5-phospho-D-ribosyl)imidazole-4-carboxamide from 5-amino-1-(5-phospho-D-ribosyl)imidazole-4-carboxamide (10-formyl THF route): step 1/1. {ECO:0000255|HAMAP-Rule:MF_00139}.; PATHWAY: Purine metabolism; IMP biosynthesis via de novo pathway; IMP from 5-formamido-1-(5-phospho-D-ribosyl)imidazole-4-carboxamide: step 1/1. …	2		GO:0006189; GO:0003937; GO:0004643
A4XQS6	ddl Pmen_0924	D-alanine--D-alanine ligase (EC 6.3.2.4) (D-Ala-D-Ala ligase) (D-alanylalanine synthetase)	PATHWAY: Cell wall biogenesis; peptidoglycan biosynthesis. {ECO:0000255|HAMAP-Rule:MF_00047}.	2		GO:0005524; GO:0008716; GO:0071555; GO:0005737; GO:0000287; GO:0030145; GO:0009252; GO:0008360
P93400	PLD1	Phospholipase D alpha 1 (PLD alpha 1) (EC 3.1.4.4) (Choline phosphatase 1) (Phosphatidylcholine-hydrolyzing phospholipase D 1)		2759	33090	GO:0070290; GO:0005509; GO:0016042; GO:0016020; GO:0046470; GO:0004630
B9DP25	dapH Sca_1041	2,3,4,5-tetrahydropyridine-2,6-dicarboxylate N-acetyltransferase (EC 2.3.1.89) (Tetrahydrodipicolinate N-acetyltransferase) (THP acetyltransferase) (Tetrahydropicolinate acetylase)	PATHWAY: Amino-acid biosynthesis; L-lysine biosynthesis via DAP pathway; LL-2,6-diaminopimelate from (S)-tetrahydrodipicolinate (acetylase route): step 1/3. {ECO:0000255|HAMAP-Rule:MF_01691}.	2		GO:0019877; GO:0009089; GO:0047200
Q05098	pfeA PA2688	Ferric enterobactin receptor		2		GO:0009279; GO:0016021; GO:0006811; GO:0005506; GO:0055072; GO:0004872; GO:0015891
P93281	AtMg00120	Uncharacterized mitochondrial protein AtMg00120 (ORF143)		2759	33090	GO:0005739
P05695	oprP PA3279	Porin P (Outer membrane protein D1)		2		GO:0009279; GO:0006811; GO:0046930; GO:0015288
Q87XN2	dcd PSPTO_4144	Deoxycytidine triphosphate deaminase (dCTP deaminase) (EC 3.5.4.13)	PATHWAY: Pyrimidine metabolism; dUMP biosynthesis; dUMP from dCTP (dUTP route): step 1/2. {ECO:0000255|HAMAP-Rule:MF_00146}.	2		GO:0008829; GO:0006226; GO:0006229; GO:0009220
Q1WSM9	glgC LSL_1293	Glucose-1-phosphate adenylyltransferase (EC 2.7.7.27) (ADP-glucose pyrophosphorylase) (ADPGlc PPase) (ADP-glucose synthase)	PATHWAY: Glycan biosynthesis; glycogen biosynthesis. {ECO:0000255|HAMAP-Rule:MF_00624}.	2		GO:0005524; GO:0008878; GO:0005978
B1IE18	tdk CLD_0650	Thymidine kinase (EC 2.7.1.21)		2		GO:0005524; GO:0071897; GO:0005737; GO:0004797; GO:0008270
Q6D410	hisC ECA2584	Histidinol-phosphate aminotransferase (EC 2.6.1.9) (Imidazole acetol-phosphate transaminase)	PATHWAY: Amino-acid biosynthesis; L-histidine biosynthesis; L-histidine from 5-phospho-alpha-D-ribose 1-diphosphate: step 7/9. {ECO:0000255|HAMAP-Rule:MF_01023}.	2		GO:0080130; GO:0000105; GO:0004400; GO:0030170
B2TX76	ubiA SbBS512_E4557	4-hydroxybenzoate octaprenyltransferase (EC 2.5.1.-) (4-HB polyprenyltransferase)	PATHWAY: Cofactor biosynthesis; ubiquinone biosynthesis. {ECO:0000255|HAMAP-Rule:MF_01635}.	2		GO:0008412; GO:0016021; GO:0005886; GO:0006744
Q52966	R00998 SMc00057	UPF0091 protein R00998		2		GO:0005451
Q2NJZ2	pheT AYWB_134	Phenylalanine--tRNA ligase beta subunit (EC 6.1.1.20) (Phenylalanyl-tRNA synthetase beta subunit) (PheRS)		2		GO:0005524; GO:0005737; GO:0000287; GO:0004826; GO:0006432; GO:0000049; GO:0008033
A4VP82	groL groEL PST_3145	60 kDa chaperonin (GroEL protein) (Protein Cpn60)		2		GO:0005524; GO:0005737; GO:0042026
C0LGF5	At1g34110 F12G12.7	Probable LRR receptor-like serine/threonine-protein kinase At1g34110 (EC 2.7.11.1)		2759	33090	GO:0005524; GO:0016021; GO:0004674
C6DEP1	deoC PC1_1685	Deoxyribose-phosphate aldolase (DERA) (EC 4.1.2.4) (2-deoxy-D-ribose 5-phosphate aldolase) (Phosphodeoxyriboaldolase) (Deoxyriboaldolase)	PATHWAY: Carbohydrate degradation; 2-deoxy-D-ribose 1-phosphate degradation; D-glyceraldehyde 3-phosphate and acetaldehyde from 2-deoxy-alpha-D-ribose 1-phosphate: step 2/2. {ECO:0000255|HAMAP-Rule:MF_00114}.	2		GO:0016052; GO:0005737; GO:0009264; GO:0046386; GO:0004139
Q07423	HEX6	Hexose carrier protein HEX6		2759	33090	GO:0008643; GO:0016021; GO:0022891; GO:0015293
B8F858	rpmB HAPS_2050	50S ribosomal protein L28		2		GO:0005840; GO:0003735; GO:0006412
P05491	COX2 COII COXII GlmaxMp76	Cytochrome c oxidase subunit 2 (EC 1.9.3.1) (Cytochrome c oxidase polypeptide II)		2759	33090	GO:0005507; GO:0004129; GO:0022900; GO:0016021; GO:0005743; GO:0070469
Q8R757	pth TTE2567	Peptidyl-tRNA hydrolase (PTH) (EC 3.1.1.29)		2		GO:0004045; GO:0005737; GO:0006412
C4ZGF4	clpP EUBREC_0989	ATP-dependent Clp protease proteolytic subunit (EC 3.4.21.92) (Endopeptidase Clp)		2		GO:0005737; GO:0004252
A8GJU0	ribB Spro_4286	3,4-dihydroxy-2-butanone 4-phosphate synthase (DHBP synthase) (EC 4.1.99.12)	PATHWAY: Cofactor biosynthesis; riboflavin biosynthesis; 2-hydroxy-3-oxobutyl phosphate from D-ribulose 5-phosphate: step 1/1. {ECO:0000255|HAMAP-Rule:MF_00180}.	2		GO:0008686; GO:0000287; GO:0030145; GO:0009231
P35881	tra905 LL1204 L24515	Transposase for insertion sequence element IS905		2		GO:0003677; GO:0004803; GO:0006313
Q7MZ83	ubiB plu4411	Probable protein kinase UbiB (EC 2.7.-.-) (Ubiquinone biosynthesis protein UbiB)	PATHWAY: Cofactor biosynthesis; ubiquinone biosynthesis [regulation].	2		GO:0005524; GO:0016021; GO:0005886; GO:0004672; GO:0010795; GO:0006744
Q54T46	xpnpep3 DDB_G0282075	Probable Xaa-Pro aminopeptidase 3 (X-Pro aminopeptidase 3) (EC 3.4.11.9) (Aminopeptidase P3) (APP3)		2759		GO:0004177; GO:0030145; GO:0008237
B7V7A2	mnmG gidA PLES_59611	tRNA uridine 5-carboxymethylaminomethyl modification enzyme MnmG (Glucose-inhibited division protein A)		2		GO:0005737; GO:0050660; GO:0016491; GO:0002098
A8GAD2	crl Spro_0966	Sigma factor-binding protein Crl		2		GO:0005737; GO:0045893; GO:0006351
Q5LGS1	panC BF0924	Pantothenate synthetase (PS) (EC 6.3.2.1) (Pantoate--beta-alanine ligase) (Pantoate-activating enzyme)	PATHWAY: Cofactor biosynthesis; (R)-pantothenate biosynthesis; (R)-pantothenate from (R)-pantoate and beta-alanine: step 1/1. {ECO:0000255|HAMAP-Rule:MF_00158}.	2		GO:0005524; GO:0005737; GO:0004592; GO:0015940
B2VK44	slyX ETA_31750	Protein SlyX		2
A4VRZ0	mdcB PST_4119	Probable 2-(5''-triphosphoribosyl)-3'-dephosphocoenzyme-A synthase (2-(5''-triphosphoribosyl)-3'-dephospho-CoA synthase) (EC 2.4.2.52)		2		GO:0005524; GO:0016310; GO:0046917
O80988	GLDP2 GDCSP GDP2 At2g26080 T19L18.11	Glycine dehydrogenase (decarboxylating) 2, mitochondrial (EC 1.4.4.2) (Glycine cleavage system P protein 2) (Glycine decarboxylase 2) (Glycine decarboxylase P-protein 2) (AtGLDP2) (Glycine dehydrogenase (aminomethyl-transferring) 2)		2759	33090	GO:0005524; GO:0048046; GO:0009507; GO:0009941; GO:0016594; GO:0005960; GO:0019464; GO:0004375; GO:0005739
P05522	CEL1	Endoglucanase 1 (EC 3.2.1.4) (Abscission cellulase 1) (Endo-1,4-beta-glucanase 1)		2759	33090	GO:0008810; GO:0030245; GO:0009835
Q11Q26	pheS CHU_3247	Phenylalanine--tRNA ligase alpha subunit (EC 6.1.1.20) (Phenylalanyl-tRNA synthetase alpha subunit) (PheRS)		2		GO:0005524; GO:0005737; GO:0000287; GO:0004826; GO:0006432; GO:0000049
Q48449		Uncharacterized 55.8 kDa protein in cps region (ORF3)		2
P21627	braD PA1073	High-affinity branched-chain amino acid transport system permease protein BraD		2		GO:0006865; GO:0016021; GO:0005886; GO:0005215
Q6D2Q8	ECA3037	UPF0304 protein ECA3037		2
Q55135	purU sll0070	Formyltetrahydrofolate deformylase (EC 3.5.1.10) (Formyl-FH(4) hydrolase)	PATHWAY: Purine metabolism; IMP biosynthesis via de novo pathway; formate from 10-formyl-5,6,7,8-tetrahydrofolate: step 1/1. {ECO:0000255|HAMAP-Rule:MF_01927}.	2		GO:0006189; GO:0016597; GO:0008864; GO:0016742; GO:0006730
P51428	RPS10	Ribosomal protein S10, mitochondrial		2759	33090	GO:0005739; GO:0005840; GO:0003735; GO:0006412
Q4ZVY9	lpxK Psyr_1635	Tetraacyldisaccharide 4'-kinase (EC 2.7.1.130) (Lipid A 4'-kinase)	PATHWAY: Glycolipid biosynthesis; lipid IV(A) biosynthesis; lipid IV(A) from (3R)-3-hydroxytetradecanoyl-[acyl-carrier-protein] and UDP-N-acetyl-alpha-D-glucosamine: step 6/6. {ECO:0000255|HAMAP-Rule:MF_00409}.	2		GO:0005524; GO:0009245; GO:0009029
O33499	groS groES hsp10 mopB	10 kDa chaperonin (GroES protein) (Heat shock protein 10) (Protein Cpn10)		2		GO:0005524; GO:0005737; GO:0006457
Q1IBP0	ureC PSEEN2096	Urease subunit alpha (EC 3.5.1.5) (Urea amidohydrolase subunit alpha)	PATHWAY: Nitrogen metabolism; urea degradation; CO(2) and NH(3) from urea (urease route): step 1/1. {ECO:0000255|HAMAP-Rule:MF_01953}.	2		GO:0005737; GO:0016151; GO:0043419; GO:0009039
Q4K3A8	atpG PFL_6217	ATP synthase gamma chain (ATP synthase F1 sector gamma subunit) (F-ATPase gamma subunit)		2		GO:0005524; GO:0015986; GO:0042777; GO:0045262; GO:0046933; GO:0046961
B0KR91	clsA cls PputGB1_5414	Cardiolipin synthase A (CL synthase) (EC 2.7.8.-)		2		GO:0032049; GO:0008808; GO:0016021; GO:0005886
Q4KFV3	pyrF PFL_1754	Orotidine 5'-phosphate decarboxylase (EC 4.1.1.23) (OMP decarboxylase) (OMPDCase) (OMPdecase)	PATHWAY: Pyrimidine metabolism; UMP biosynthesis via de novo pathway; UMP from orotate: step 2/2. {ECO:0000255|HAMAP-Rule:MF_01200}.	2		GO:0044205; GO:0006207; GO:0004590; GO:0009220
Q4KF90	tal PFL_1974	Transaldolase (EC 2.2.1.2)	PATHWAY: Carbohydrate degradation; pentose phosphate pathway; D-glyceraldehyde 3-phosphate and beta-D-fructose 6-phosphate from D-ribose 5-phosphate and D-xylulose 5-phosphate (non-oxidative stage): step 2/3. {ECO:0000255|HAMAP-Rule:MF_00492}.	2		GO:0005975; GO:0005737; GO:0006098; GO:0004801
Q02DD9	rnpA PA14_73420	Ribonuclease P protein component (RNase P protein) (RNaseP protein) (EC 3.1.26.5) (Protein C5)		2		GO:0004526; GO:0001682; GO:0000049
Q04UL2	ispG LBJ_0737	4-hydroxy-3-methylbut-2-en-1-yl diphosphate synthase (flavodoxin) (EC 1.17.7.3) (1-hydroxy-2-methyl-2-(E)-butenyl 4-diphosphate synthase)	PATHWAY: Isoprenoid biosynthesis; isopentenyl diphosphate biosynthesis via DXP pathway; isopentenyl diphosphate from 1-deoxy-D-xylulose 5-phosphate: step 5/6. {ECO:0000255|HAMAP-Rule:MF_00159}.	2		GO:0051539; GO:0046429; GO:0005506; GO:0019288; GO:0016114
Q3IEC6	rplS PSHAa0947	50S ribosomal protein L19		2		GO:0005840; GO:0003735; GO:0006412
P51074		Annexin-like protein RJ4		2759	33090	GO:0005509; GO:0005544
Q8S8V7	rpl14	50S ribosomal protein L14, chloroplastic		2759	33090	GO:0009507; GO:0015934; GO:0019843; GO:0003735; GO:0006412
Q47157	yafO b0233 JW0223	mRNA interferase YafO (EC 3.1.-.-) (Endoribonuclease YafO) (Toxin YafO)		2		GO:0006281; GO:0003723; GO:0090502; GO:0009432; GO:0004521; GO:0017148; GO:0043023
Q06903		Prolyl endopeptidase (PE) (EC 3.4.21.26) (Post-proline cleaving enzyme)		2		GO:0004252; GO:0070008
A8GAJ0	Spro_1026	UPF0345 protein Spro_1026		2
A8G903	glmM Spro_0485	Phosphoglucosamine mutase (EC 5.4.2.10)		2		GO:0005975; GO:0000287; GO:0008966
Q09G35	ycf4	Photosystem I assembly protein Ycf4		2759	33090	GO:0009535; GO:0016021; GO:0015979; GO:0009522
Q02G02	pth PA14_61790	Peptidyl-tRNA hydrolase (PTH) (EC 3.1.1.29)		2		GO:0004045; GO:0005737; GO:0006412
Q6D1X4	panD ECA3323	Aspartate 1-decarboxylase (EC 4.1.1.11) (Aspartate alpha-decarboxylase) [Cleaved into: Aspartate 1-decarboxylase beta chain; Aspartate 1-decarboxylase alpha chain]	PATHWAY: Cofactor biosynthesis; (R)-pantothenate biosynthesis; beta-alanine from L-aspartate: step 1/1. {ECO:0000255|HAMAP-Rule:MF_00446}.	2		GO:0006523; GO:0004068; GO:0005737; GO:0015940
Q4L7L3	gatB SH1053	Aspartyl/glutamyl-tRNA(Asn/Gln) amidotransferase subunit B (Asp/Glu-ADT subunit B) (EC 6.3.5.-)		2		GO:0005524; GO:0050567; GO:0006412
A4XZ72	rpmD Pmen_3891	50S ribosomal protein L30		2		GO:0015934; GO:0003735; GO:0006412
P72161	pbpG PA0869	D-alanyl-D-alanine endopeptidase (DD-endopeptidase) (EC 3.4.21.-) (Penicillin-binding protein 5) (PBP-5)		2		GO:0071555; GO:0004175; GO:0005887; GO:0009252; GO:0042597; GO:0008360; GO:0009002
C4L7U0	rplN Tola_0109	50S ribosomal protein L14		2		GO:0015934; GO:0019843; GO:0003735; GO:0006412
P25184	pupA	Ferric-pseudobactin 358 receptor		2		GO:0009279; GO:0016021; GO:0006811; GO:0005506; GO:0055072; GO:0004872; GO:0015891
Q6CZG6	cyaY ECA4185	Protein CyaY		2		GO:0008199; GO:0016226
Q4K898	rlmD rumA PFL_4447	23S rRNA (uracil(1939)-C(5))-methyltransferase RlmD (EC 2.1.1.190) (23S rRNA(m5U1939)-methyltransferase)		2		GO:0051539; GO:0003723; GO:0005506; GO:0070041; GO:0008649; GO:0000154
Q8S8X7	psbC	Photosystem II CP43 reaction center protein (PSII 43 kDa protein) (Protein CP-43)		2759	33090	GO:0016168; GO:0009535; GO:0045156; GO:0016021; GO:0046872; GO:0009772; GO:0009523; GO:0018298
Q15MU3	atpG Patl_4296	ATP synthase gamma chain (ATP synthase F1 sector gamma subunit) (F-ATPase gamma subunit)		2		GO:0005524; GO:0005886; GO:0042777; GO:0046933; GO:0045261; GO:0046961
Q3Z9L3	trmD DET0339	tRNA (guanine-N(1)-)-methyltransferase (EC 2.1.1.228) (M1G-methyltransferase) (tRNA [GM37] methyltransferase)		2		GO:0005737; GO:0052906
A1RED1	rpsE Sputw3181_0173	30S ribosomal protein S5		2		GO:0019843; GO:0015935; GO:0003735; GO:0006412
A6VE11	ubiD PSPA7_5980	3-octaprenyl-4-hydroxybenzoate carboxy-lyase (EC 4.1.1.98) (Polyprenyl p-hydroxybenzoate decarboxylase)	PATHWAY: Cofactor biosynthesis; ubiquinone biosynthesis. {ECO:0000255|HAMAP-Rule:MF_01636}.	2		GO:0008694; GO:0010181; GO:0046872; GO:0016491; GO:0005886; GO:0006744
Q2NZX1	tuf1 XOO3389; tuf2 XOO3401	Elongation factor Tu (EF-Tu)		2		GO:0005525; GO:0003924; GO:0005737; GO:0003746
B5XZ52	rhaA KPK_5468	L-rhamnose isomerase (EC 5.3.1.14)	PATHWAY: Carbohydrate degradation; L-rhamnose degradation; glycerone phosphate from L-rhamnose: step 1/3. {ECO:0000255|HAMAP-Rule:MF_00541}.	2		GO:0008740; GO:0005737; GO:0030145; GO:0019301
Q8KAG9	fusA-1 CT2192	Elongation factor G (EF-G)		2		GO:0005525; GO:0003924; GO:0005737; GO:0003746
Q7MXR4	pheT PG_0099	Phenylalanine--tRNA ligase beta subunit (EC 6.1.1.20) (Phenylalanyl-tRNA synthetase beta subunit) (PheRS)		2		GO:0005524; GO:0005737; GO:0000287; GO:0004826; GO:0006432; GO:0000049; GO:0008033
Q7MUZ6	ruvC PG_1324	Crossover junction endodeoxyribonuclease RuvC (EC 3.1.22.4) (Holliday junction nuclease RuvC) (Holliday junction resolvase RuvC)		2		GO:0006310; GO:0006281; GO:0008821; GO:0000287; GO:0003676
Q3IIJ1	ruvA PSHAa1876	Holliday junction ATP-dependent DNA helicase RuvA (EC 3.6.4.12)		2		GO:0005524; GO:0003677; GO:0006310; GO:0006281; GO:0009379; GO:0009432; GO:0009378
A9NEN9	rpsF ACL_0193	30S ribosomal protein S6		2		GO:0019843; GO:0005840; GO:0003735; GO:0006412
Q9I4N1	fliI PA1104	Flagellum-specific ATP synthase (EC 3.6.3.14)		2		GO:0005524; GO:0006754; GO:0016887; GO:0044780; GO:0071973; GO:0005737; GO:0030254; GO:0015992; GO:0030257
Q5L9P6	dxr BF3492	1-deoxy-D-xylulose 5-phosphate reductoisomerase (DXP reductoisomerase) (EC 1.1.1.267) (1-deoxyxylulose-5-phosphate reductoisomerase) (2-C-methyl-D-erythritol 4-phosphate synthase)	PATHWAY: Isoprenoid biosynthesis; isopentenyl diphosphate biosynthesis via DXP pathway; isopentenyl diphosphate from 1-deoxy-D-xylulose 5-phosphate: step 1/6. {ECO:0000255|HAMAP-Rule:MF_00183}.	2		GO:0030604; GO:0070402; GO:0019288; GO:0046872; GO:0016114
Q3KA85	cysG Pfl01_3581	Siroheme synthase [Includes: Uroporphyrinogen-III C-methyltransferase (Urogen III methylase) (EC 2.1.1.107) (SUMT) (Uroporphyrinogen III methylase) (UROM); Precorrin-2 dehydrogenase (EC 1.3.1.76); Sirohydrochlorin ferrochelatase (EC 4.99.1.4)]	PATHWAY: Cofactor biosynthesis; adenosylcobalamin biosynthesis; precorrin-2 from uroporphyrinogen III: step 1/1. {ECO:0000255|HAMAP-Rule:MF_01646}.; PATHWAY: Cofactor biosynthesis; adenosylcobalamin biosynthesis; sirohydrochlorin from precorrin-2: step 1/1. {ECO:0000255|HAMAP-Rule:MF_01646}.; PATHWAY: Porphyrin-containing compound metabolism; siroheme biosynthesis; precorrin-2 from uroporphyrinog…	2		GO:0051287; GO:0009236; GO:0043115; GO:0019354; GO:0051266; GO:0004851
Q9C757	INT2 At1g30220 F12P21.2	Probable inositol transporter 2		2759	33090	GO:0046323; GO:1904659; GO:0005355; GO:0035428; GO:0005887; GO:0015798; GO:0005366; GO:0005886; GO:0090406; GO:0015992; GO:0023052; GO:0005351
Q56415	fosA fos	Glutathione transferase FosA (EC 2.5.1.18) (Fosfomycin resistance protein)		2		GO:0005737; GO:0004364; GO:0046872; GO:0046677
P20966	fruA ptsF b2167 JW2154	PTS system fructose-specific EIIBC component (EIIBC-Fru) [Includes: Fructose-specific phosphotransferase enzyme IIB component (EC 2.7.1.202) (EIII-Fru) (PTS system fructose-specific EIIB component); Fructose permease IIC component (PTS system fructose-specific EIIC component)]		2		GO:0034219; GO:0016021; GO:0016301; GO:0009401; GO:0005886; GO:0022877; GO:0090582; GO:0005351
P26211	arbG	Beta-glucoside operon antiterminator		2		GO:0003723; GO:0045893; GO:0006351
P47773	hsc70	Heat shock cognate 71 kDa protein		2759	33208	GO:0005524
A7Z0M5	rplA RBAM_001280	50S ribosomal protein L1		2		GO:0015934; GO:0019843; GO:0006417; GO:0003735; GO:0000049; GO:0006412
Q6D108	lplT ECA3640	Lysophospholipid transporter LplT		2		GO:0016021; GO:0051978; GO:0005886; GO:0055085
Q9CE93	purA LL1952 L12179	Adenylosuccinate synthetase (AMPSase) (AdSS) (EC 6.3.4.4) (IMP--aspartate ligase)	PATHWAY: Purine metabolism; AMP biosynthesis via de novo pathway; AMP from IMP: step 1/2. {ECO:0000255|HAMAP-Rule:MF_00011}.	2		GO:0044208; GO:0005525; GO:0004019; GO:0005737; GO:0000287
A2YPX3	PRX112 POXGX9 OsI_026366	Peroxidase 2 (EC 1.11.1.7)		2759	33090	GO:0005576; GO:0020037; GO:0042744; GO:0046872; GO:0004601; GO:0006979
B0SE82	thiM LBF_2630	Hydroxyethylthiazole kinase (EC 2.7.1.50) (4-methyl-5-beta-hydroxyethylthiazole kinase) (TH kinase) (Thz kinase)	PATHWAY: Cofactor biosynthesis; thiamine diphosphate biosynthesis; 4-methyl-5-(2-phosphoethyl)-thiazole from 5-(2-hydroxyethyl)-4-methylthiazole: step 1/1. {ECO:0000255|HAMAP-Rule:MF_00228}.	2		GO:0005524; GO:0004417; GO:0000287; GO:0009228; GO:0009229
A1JNT5	acpH YE3173	Acyl carrier protein phosphodiesterase (ACP phosphodiesterase) (EC 3.1.4.14)		2		GO:0008770; GO:0006633
A6H1R1	nuoD FP2229	NADH-quinone oxidoreductase subunit D (EC 1.6.5.11) (NADH dehydrogenase I subunit D) (NDH-1 subunit D)		2		GO:0051287; GO:0050136; GO:0005886; GO:0048038; GO:0006810
A8GGZ0	menH Spro_3282	2-succinyl-6-hydroxy-2,4-cyclohexadiene-1-carboxylate synthase (SHCHC synthase) (EC 4.2.99.20)	PATHWAY: Quinol/quinone metabolism; 1,4-dihydroxy-2-naphthoate biosynthesis; 1,4-dihydroxy-2-naphthoate from chorismate: step 3/7. {ECO:0000255|HAMAP-Rule:MF_01660}.; PATHWAY: Quinol/quinone metabolism; menaquinone biosynthesis. {ECO:0000255|HAMAP-Rule:MF_01660}.	2		GO:0070205; GO:0009234
Q15N18	rhlB Patl_4221	ATP-dependent RNA helicase RhlB (EC 3.6.4.13)		2		GO:0005524; GO:0004004; GO:0003723; GO:0006401; GO:0005737
A6LEI8	rplB BDI_2377	50S ribosomal protein L2		2		GO:0015934; GO:0019843; GO:0003735; GO:0016740; GO:0006412
A4XPM5	ubiB Pmen_0521	Probable protein kinase UbiB (EC 2.7.-.-) (Ubiquinone biosynthesis protein UbiB)	PATHWAY: Cofactor biosynthesis; ubiquinone biosynthesis [regulation].	2		GO:0005524; GO:0016021; GO:0005886; GO:0004672; GO:0010795; GO:0006744
Q38WH3	mgsA LCA_1157	Methylglyoxal synthase (MGS) (EC 4.2.3.3)		2		GO:0019242; GO:0008929
Q6D9G1	rlmG ECA0654	Ribosomal RNA large subunit methyltransferase G (EC 2.1.1.174) (23S rRNA m2G1835 methyltransferase) (rRNA (guanine-N(2)-)-methyltransferase RlmG)		2		GO:0052916; GO:0005737
Q5WHG5	lepA ABC1655	Elongation factor 4 (EF-4) (EC 3.6.5.n1) (Ribosomal back-translocase LepA)		2		GO:0005525; GO:0003924; GO:0005886; GO:0045727; GO:0043022; GO:0003746
Q00512	xcpR PA3103	Type II secretion system protein E (T2SS protein E) (General secretion pathway protein E) (Type II traffic warden ATPase)		2		GO:0005524; GO:0005737; GO:0015628; GO:0008565; GO:0015627
Q9ZPV9	SYP112 At2g18260 T30D6.23	Syntaxin-112 (AtSYP112)		2759	33090	GO:0000149; GO:0031201; GO:0012505; GO:0006887; GO:0016021; GO:0006886; GO:0005634; GO:0005886; GO:0009409; GO:0048278; GO:0006906
O22137	CRR4 PCMP-E11 At2g45350 F4L23.14	Pentatricopeptide repeat-containing protein At2g45350, chloroplastic (Protein CHLORORESPIRATORY REDUCTION 4)		2759	33090	GO:0003723; GO:0009507; GO:1900865; GO:0006397
Q9K7C3	araG BH3441	L-arabinose transport ATP-binding protein AraG (EC 3.6.3.17)		2		GO:0005524; GO:0015407; GO:0005886
Q9SIT6	ABCG5 WBC5 At2g13610 T10F5.15	ABC transporter G family member 5 (ABC transporter ABCG.5) (AtABCG5) (White-brown complex homolog protein 5) (AtWBC5)		2759	33090	GO:0005524; GO:0042626; GO:0016021; GO:0005886; GO:0055085
A4XZ25	dxs Pmen_3844	1-deoxy-D-xylulose-5-phosphate synthase (EC 2.2.1.7) (1-deoxyxylulose-5-phosphate synthase) (DXP synthase) (DXPS)	PATHWAY: Metabolic intermediate biosynthesis; 1-deoxy-D-xylulose 5-phosphate biosynthesis; 1-deoxy-D-xylulose 5-phosphate from D-glyceraldehyde 3-phosphate and pyruvate: step 1/1. {ECO:0000255|HAMAP-Rule:MF_00315}.	2		GO:0052865; GO:0008661; GO:0000287; GO:0016114; GO:0009228; GO:0030976
Q3K440	atpG Pfl01_5731	ATP synthase gamma chain (ATP synthase F1 sector gamma subunit) (F-ATPase gamma subunit)		2		GO:0005524; GO:0005886; GO:0042777; GO:0046933; GO:0045261; GO:0046961
B7UQK0	ulaR E2348C_4514	HTH-type transcriptional regulator UlaR		2		GO:0003677; GO:0005737; GO:0045892; GO:0003700; GO:0006351
Q839G1	rplB EF_0209	50S ribosomal protein L2		2		GO:0015934; GO:0019843; GO:0003735; GO:0016740; GO:0006412
A1K1J9	efp azo0086	Elongation factor P (EF-P)	PATHWAY: Protein biosynthesis; polypeptide chain elongation. {ECO:0000255|HAMAP-Rule:MF_00141}.	2		GO:0005737; GO:0003746
Q96303	PHT1-4 PHT4 PT2 At2g38940 T7F6.11	Inorganic phosphate transporter 1-4 (AtPht1;4) (H(+)/Pi cotransporter)		2759	33090	GO:0005794; GO:0005315; GO:0005887; GO:0016020; GO:0005634; GO:0006817; GO:0005886; GO:0009506; GO:0009737; GO:0022891; GO:0015293; GO:0005773
P58934	bcsB wssC PFLU_0302	Cyclic di-GMP-binding protein (Cellulose synthase regulatory subunit)	PATHWAY: Glycan metabolism; bacterial cellulose biosynthesis.	2		GO:0006011; GO:0030244; GO:0016021; GO:0005886
Q6D9A3	truB ECA0714	tRNA pseudouridine synthase B (EC 5.4.99.25) (tRNA pseudouridine(55) synthase) (Psi55 synthase) (tRNA pseudouridylate synthase) (tRNA-uridine isomerase)		2		GO:0003723; GO:0009982; GO:0031119
Q7PC69	CSLC3 Os08g0253800 LOC_Os08g15420 OJ1112_D12.1 OJ1575_B01.13	Probable xyloglucan glycosyltransferase 3 (EC 2.4.1.-) (Cellulose synthase-like protein C3) (OsCslC3)		2759	33090	GO:0000139; GO:0071555; GO:0016021; GO:0016757
Q1H0R4	tal Mfla_1655	Transaldolase (EC 2.2.1.2)	PATHWAY: Carbohydrate degradation; pentose phosphate pathway; D-glyceraldehyde 3-phosphate and beta-D-fructose 6-phosphate from D-ribose 5-phosphate and D-xylulose 5-phosphate (non-oxidative stage): step 2/3. {ECO:0000255|HAMAP-Rule:MF_00492}.	2		GO:0005975; GO:0005737; GO:0006098; GO:0004801
P07344	trpA PA0035	Tryptophan synthase alpha chain (EC 4.2.1.20)	PATHWAY: Amino-acid biosynthesis; L-tryptophan biosynthesis; L-tryptophan from chorismate: step 5/5. {ECO:0000255|HAMAP-Rule:MF_00131}.	2		GO:0005737; GO:0030170; GO:0000162; GO:0004834
A8GAB1	mtnA Spro_0945	Methylthioribose-1-phosphate isomerase (M1Pi) (MTR-1-P isomerase) (EC 5.3.1.23) (S-methyl-5-thioribose-1-phosphate isomerase)	PATHWAY: Amino-acid biosynthesis; L-methionine biosynthesis via salvage pathway; L-methionine from S-methyl-5-thio-alpha-D-ribose 1-phosphate: step 1/6. {ECO:0000255|HAMAP-Rule:MF_01678}.	2		GO:0019284; GO:0019509; GO:0046523
Q97EL4	thiM CA_C3096	Hydroxyethylthiazole kinase (EC 2.7.1.50) (4-methyl-5-beta-hydroxyethylthiazole kinase) (TH kinase) (Thz kinase)	PATHWAY: Cofactor biosynthesis; thiamine diphosphate biosynthesis; 4-methyl-5-(2-phosphoethyl)-thiazole from 5-(2-hydroxyethyl)-4-methylthiazole: step 1/1. {ECO:0000255|HAMAP-Rule:MF_00228}.	2		GO:0005524; GO:0004417; GO:0000287; GO:0009228; GO:0009229
A4Y0M0	rpoZ Pmen_4389	DNA-directed RNA polymerase subunit omega (RNAP omega subunit) (EC 2.7.7.6) (RNA polymerase omega subunit) (Transcriptase subunit omega)		2		GO:0003677; GO:0003899; GO:0006351
A1B047	rplO Pden_0779	50S ribosomal protein L15		2		GO:0015934; GO:0019843; GO:0003735; GO:0006412
P0AAL7	ydhY Z2702 ECs2381	Uncharacterized ferredoxin-like protein YdhY		2		GO:0051539; GO:0046872
Q650B4	ruvB BF0163	Holliday junction ATP-dependent DNA helicase RuvB (EC 3.6.4.12)		2		GO:0005524; GO:0003677; GO:0006310; GO:0006281; GO:0009432; GO:0009378
Q38799	PDH2 MAB1 At5g50850 K16E14.1	Pyruvate dehydrogenase E1 component subunit beta-1, mitochondrial (PDHE1-B) (EC 1.2.4.1) (Protein MACCI-BOU)		2759	33090	GO:0006086; GO:0048046; GO:0042742; GO:0006096; GO:0005759; GO:0005739; GO:0005730; GO:0004739; GO:0005774
P76275	yebW b1837 JW5303	Uncharacterized protein YebW		2
Q6D8D4	skp ECA1040	Chaperone protein Skp		2		GO:0042597
B8FPU4	ade Dhaf_1712	Adenine deaminase (Adenase) (Adenine aminase) (EC 3.5.4.2)		2		GO:0006146; GO:0000034
Q15RN6	ruvB Patl_2944	Holliday junction ATP-dependent DNA helicase RuvB (EC 3.6.4.12)		2		GO:0005524; GO:0003677; GO:0006310; GO:0006281; GO:0009432; GO:0009378
Q1WSA2	rplE LSL_1423	50S ribosomal protein L5		2		GO:0019843; GO:0005840; GO:0003735; GO:0000049; GO:0006412
A4VIT1	purT PST_1187	Phosphoribosylglycinamide formyltransferase 2 (GART 2) (EC 2.1.2.-) (5'-phosphoribosylglycinamide transformylase 2) (Formate-dependent GAR transformylase) (GAR transformylase 2)	PATHWAY: Purine metabolism; IMP biosynthesis via de novo pathway; N(2)-formyl-N(1)-(5-phospho-D-ribosyl)glycinamide from N(1)-(5-phospho-D-ribosyl)glycinamide (formate route): step 1/1. {ECO:0000255|HAMAP-Rule:MF_01643}.	2		GO:0006189; GO:0005524; GO:0050662; GO:0000287; GO:0043815; GO:0004644
A6LIF7	hisS BDI_3784	Histidine--tRNA ligase (EC 6.1.1.21) (Histidyl-tRNA synthetase) (HisRS)		2		GO:0005524; GO:0005737; GO:0004821; GO:0006427
C6DF54	serS PC1_1722	Serine--tRNA ligase (EC 6.1.1.11) (Seryl-tRNA synthetase) (SerRS) (Seryl-tRNA(Ser/Sec) synthetase)	PATHWAY: Aminoacyl-tRNA biosynthesis; selenocysteinyl-tRNA(Sec) biosynthesis; L-seryl-tRNA(Sec) from L-serine and tRNA(Sec): step 1/1. {ECO:0000255|HAMAP-Rule:MF_00176}.	2		GO:0005524; GO:0005737; GO:0016260; GO:0097056; GO:0004828; GO:0006434
Q6CZY5	rplF ECA4016	50S ribosomal protein L6		2		GO:0019843; GO:0005840; GO:0003735; GO:0006412
Q487R3	dsbD CPS_0953	Thiol:disulfide interchange protein DsbD (EC 1.8.1.8) (Protein-disulfide reductase) (Disulfide reductase)		2		GO:0045454; GO:0017004; GO:0009055; GO:0016021; GO:0005886; GO:0003756; GO:0006457; GO:0047134
Q6D622	lpp ECA1866	Major outer membrane lipoprotein (Murein-lipoprotein)		2		GO:0009279
A8AZI2	rpoC SGO_1926	DNA-directed RNA polymerase subunit beta' (RNAP subunit beta') (EC 2.7.7.6) (RNA polymerase subunit beta') (Transcriptase subunit beta')		2		GO:0003677; GO:0003899; GO:0006351
B2K6Q9	aroL YPTS_0952	Shikimate kinase 2 (SK 2) (EC 2.7.1.71)	PATHWAY: Metabolic intermediate biosynthesis; chorismate biosynthesis; chorismate from D-erythrose 4-phosphate and phosphoenolpyruvate: step 5/7. {ECO:0000255|HAMAP-Rule:MF_01269}.	2		GO:0005524; GO:0009073; GO:0009423; GO:0005737; GO:0000287; GO:0004765
Q6D552	hemA ECA2189	Glutamyl-tRNA reductase (GluTR) (EC 1.2.1.70)	PATHWAY: Porphyrin-containing compound metabolism; protoporphyrin-IX biosynthesis; 5-aminolevulinate from L-glutamyl-tRNA(Glu): step 1/2. {ECO:0000255|HAMAP-Rule:MF_00087}.	2		GO:0050661; GO:0008883; GO:0006782
A4VFR3	rpmB PST_0107	50S ribosomal protein L28		2		GO:0005840; GO:0003735; GO:0006412
Q0TI22	ttcA ECP_1398	tRNA 2-thiocytidine biosynthesis protein TtcA		2		GO:0005524; GO:0005737; GO:0008033
A6GZ82	rpsE FP1322	30S ribosomal protein S5		2		GO:0019843; GO:0015935; GO:0003735; GO:0006412
Q4ZQY7	rlmM Psyr_3403	Ribosomal RNA large subunit methyltransferase M (EC 2.1.1.186) (23S rRNA (cytidine2498-2'-O)-methyltransferase) (23S rRNA 2'-O-ribose methyltransferase RlmM)		2		GO:0008757; GO:0005737; GO:0006364
Q5L3P0	glmS GK0155	Glutamine--fructose-6-phosphate aminotransferase [isomerizing] (EC 2.6.1.16) (D-fructose-6-phosphate amidotransferase) (GFAT) (Glucosamine-6-phosphate synthase) (Hexosephosphate aminotransferase) (L-glutamine--D-fructose-6-phosphate amidotransferase)		2		GO:0030246; GO:1901137; GO:0005975; GO:0005737; GO:0006541; GO:0004360
A4SRC1	eno ASA_3475	Enolase (EC 4.2.1.11) (2-phospho-D-glycerate hydro-lyase) (2-phosphoglycerate dehydratase)	PATHWAY: Carbohydrate degradation; glycolysis; pyruvate from D-glyceraldehyde 3-phosphate: step 4/5. {ECO:0000255|HAMAP-Rule:MF_00318}.	2		GO:0009986; GO:0005576; GO:0006096; GO:0000287; GO:0004634; GO:0000015
A8A6G4	rpmH EcHS_A3916	50S ribosomal protein L34		2		GO:0005840; GO:0003735; GO:0006412
A4XYW1	miaB Pmen_3779	tRNA-2-methylthio-N(6)-dimethylallyladenosine synthase (EC 2.8.4.3) ((Dimethylallyl)adenosine tRNA methylthiotransferase MiaB) (tRNA-i(6)A37 methylthiotransferase)		2		GO:0051539; GO:0005737; GO:0005506; GO:0006400; GO:0016740
Q03DX9	rpoE PEPE_1572	Probable DNA-directed RNA polymerase subunit delta (RNAP delta factor)		2		GO:0003899; GO:0006355; GO:0006351
Q8RPQ2	dps2 dlp1 BA_5290 GBAA_5290 BAS4914	DNA protection during starvation protein 2 (EC 1.16.-.-)		2		GO:0003677; GO:0006879; GO:0005737; GO:0008199; GO:0016722; GO:0006950
Q3K539	rppH nudH Pfl01_5378	RNA pyrophosphohydrolase (EC 3.6.1.-) ((Di)nucleoside polyphosphate hydrolase)		2		GO:0016818; GO:0046872
C6DC58	speE PC1_3129	Polyamine aminopropyltransferase (Putrescine aminopropyltransferase) (PAPT) (Spermidine synthase) (SPDS) (SPDSY) (EC 2.5.1.16)	PATHWAY: Amine and polyamine biosynthesis; spermidine biosynthesis; spermidine from putrescine: step 1/1. {ECO:0000255|HAMAP-Rule:MF_00198}.	2		GO:0005737; GO:0008295; GO:0004766
A4QLP8	psaC	Photosystem I iron-sulfur center (EC 1.97.1.12) (9 kDa polypeptide) (PSI-C) (Photosystem I subunit VII) (PsaC)		2759	33090	GO:0051539; GO:0009535; GO:0009055; GO:0046872; GO:0016491; GO:0009773; GO:0009522
A6WDT9	clpX Krad_3515	ATP-dependent Clp protease ATP-binding subunit ClpX		2		GO:0005524; GO:0006457; GO:0008270
Q2FEX1	glmM SAUSA300_2111	Phosphoglucosamine mutase (EC 5.4.2.10)		2		GO:0005975; GO:0000287; GO:0008966
Q8ZHG8	speA YPO0929 y3313 YP_3513	Biosynthetic arginine decarboxylase (ADC) (EC 4.1.1.19)	PATHWAY: Amine and polyamine biosynthesis; agmatine biosynthesis; agmatine from L-arginine: step 1/1. {ECO:0000255|HAMAP-Rule:MF_01417}.	2		GO:0006527; GO:0008792; GO:0046872; GO:0033388; GO:0008295
Q9FL25	TPK2 KCO2 At5g46370 MPL12.17	Two-pore potassium channel 2 (AtTPK2) (Calcium-activated outward-rectifying potassium channel 2) (AtKCO2)		2759	33090	GO:0016021; GO:0046872; GO:0009705; GO:0005267
A4VS73	mnmG gidA PST_4202	tRNA uridine 5-carboxymethylaminomethyl modification enzyme MnmG (Glucose-inhibited division protein A)		2		GO:0005737; GO:0050660; GO:0016491; GO:0002098
Q43007	PLD1 Os01g0172400 LOC_Os01g07760 OsJ_00559	Phospholipase D alpha 1 (PLD alpha 1) (EC 3.1.4.4) (Choline phosphatase 1) (Phosphatidylcholine-hydrolyzing phospholipase D 1)		2759	33090	GO:0070290; GO:0005509; GO:0016042; GO:0016020; GO:0046470; GO:0004630
Q9FK93	EMB2744 PCMP-H39 At5g39680 MIJ24.150	Pentatricopeptide repeat-containing protein At5g39680 (Protein EMBRYO DEFECTIVE 2744)		2759	33090	GO:0008270
Q5LI95	nrfA BF0361	Cytochrome c-552 (EC 1.7.2.2) (Ammonia-forming cytochrome c nitrite reductase) (Cytochrome c nitrite reductase)	PATHWAY: Nitrogen metabolism; nitrate reduction (assimilation). {ECO:0000255|HAMAP-Rule:MF_01182}.	2		GO:0005509; GO:0020037; GO:0005506; GO:0042128; GO:0042279; GO:0042597
A6UYU5	glcB PSPA7_0585	Malate synthase G (EC 2.3.3.9)	PATHWAY: Carbohydrate metabolism; glyoxylate cycle; (S)-malate from isocitrate: step 2/2. {ECO:0000255|HAMAP-Rule:MF_00641}.	2		GO:0005737; GO:0006097; GO:0004474; GO:0046872; GO:0006099
Q89ZV7	mscL BT_4264	Large-conductance mechanosensitive channel		2		GO:0009992; GO:0016021; GO:0034220; GO:0006811; GO:0008381; GO:0005886
Q7PC88	ABCG31 PDR3 At2g29940 F23F1.14	ABC transporter G family member 31 (ABC transporter ABCG.31) (AtABCG31) (Pleiotropic drug resistance protein 3)		2759	33090	GO:0005524; GO:0042626; GO:0006855; GO:0016021; GO:0005886; GO:0009506
Q6D4B6	purT ECA2477	Phosphoribosylglycinamide formyltransferase 2 (GART 2) (EC 2.1.2.-) (5'-phosphoribosylglycinamide transformylase 2) (Formate-dependent GAR transformylase) (GAR transformylase 2)	PATHWAY: Purine metabolism; IMP biosynthesis via de novo pathway; N(2)-formyl-N(1)-(5-phospho-D-ribosyl)glycinamide from N(1)-(5-phospho-D-ribosyl)glycinamide (formate route): step 1/1. {ECO:0000255|HAMAP-Rule:MF_01643}.	2		GO:0006189; GO:0005524; GO:0050662; GO:0000287; GO:0043815; GO:0004644
Q6CZB1	sthA udhA ECA4242	Soluble pyridine nucleotide transhydrogenase (STH) (EC 1.6.1.1) (NAD(P)(+) transhydrogenase [B-specific])		2		GO:0003957; GO:0006739; GO:0045454; GO:0005737; GO:0050660
A4Y044	thyA Pmen_4213	Thymidylate synthase (TS) (TSase) (EC 2.1.1.45)	PATHWAY: Pyrimidine metabolism; dTTP biosynthesis. {ECO:0000255|HAMAP-Rule:MF_00008}.	2		GO:0005737; GO:0006231; GO:0006235; GO:0004799
A8GKT5	bioH Spro_4632	Pimeloyl-[acyl-carrier protein] methyl ester esterase (EC 3.1.1.85) (Biotin synthesis protein BioH) (Carboxylesterase BioH)	PATHWAY: Cofactor biosynthesis; biotin biosynthesis. {ECO:0000255|HAMAP-Rule:MF_01260}.	2		GO:0009102; GO:0052689; GO:0005737
Q2PCF1	PDR2	Pleiotropic drug resistance protein 2 (NpPDR2)		2759	33090	GO:0005524; GO:0016887; GO:0016021; GO:0006810
A6KZL1	metK BVU_1184	S-adenosylmethionine synthase (AdoMet synthase) (EC 2.5.1.6) (MAT) (Methionine adenosyltransferase)	PATHWAY: Amino-acid biosynthesis; S-adenosyl-L-methionine biosynthesis; S-adenosyl-L-methionine from L-methionine: step 1/1. {ECO:0000255|HAMAP-Rule:MF_00086}.	2		GO:0005524; GO:0006556; GO:0005737; GO:0000287; GO:0004478; GO:0006730
Q6D3B2	gsiD ECA2832	Glutathione transport system permease protein GsiD		2		GO:0016021; GO:0005886; GO:0006810
A6TFM6	mutM fpg KPN78578_39360 KPN_03975	Formamidopyrimidine-DNA glycosylase (Fapy-DNA glycosylase) (EC 3.2.2.23) (DNA-(apurinic or apyrimidinic site) lyase MutM) (AP lyase MutM) (EC 4.2.99.18)		2		GO:0006284; GO:0003684; GO:0006289; GO:0008534; GO:0008270
Q8A1M1	lolD BT_3640	Lipoprotein-releasing system ATP-binding protein LolD (EC 3.6.3.-)		2		GO:0005524; GO:0043190; GO:0016887; GO:0042954
A0LZ51	pcm GFO_0668	Protein-L-isoaspartate O-methyltransferase (EC 2.1.1.77) (L-isoaspartyl protein carboxyl methyltransferase) (Protein L-isoaspartyl methyltransferase) (Protein-beta-aspartate methyltransferase) (PIMT)		2		GO:0005737; GO:0030091; GO:0004719
Q9LHP4	RCH2 At3g24240 K13K6.1	Receptor-like protein kinase 2 (EC 2.7.11.1)		2759	33090	GO:0005524; GO:0016021; GO:0005886; GO:0004674; GO:0016032
Q6D3B0	gsiB ECA2834	Glutathione-binding protein GsiB		2		GO:0043190; GO:0042597; GO:0055085
P52686	sdsB	SDS degradation transcriptional activation protein		2		GO:0003677; GO:0003700; GO:0006351
C5C9T9	rpsO Mlut_07090	30S ribosomal protein S15		2		GO:0019843; GO:0005840; GO:0003735; GO:0006412
A8GH40	accD Spro_3332	Acetyl-coenzyme A carboxylase carboxyl transferase subunit beta (ACCase subunit beta) (Acetyl-CoA carboxylase carboxyltransferase subunit beta) (EC 6.4.1.2)	PATHWAY: Lipid metabolism; malonyl-CoA biosynthesis; malonyl-CoA from acetyl-CoA: step 1/1. {ECO:0000255|HAMAP-Rule:MF_01395}.	2		GO:0005524; GO:0003989; GO:0009317; GO:0006633; GO:2001295; GO:0008270
Q4VCM1	PSAT LCAT2 PSAT1 At1g04010 F21M11.5	Phospholipid--sterol O-acyltransferase (EC 2.3.1.-) (Lecithin-cholesterol acyltransferase-like 2)		2759	33090	GO:0005783; GO:0016021; GO:0043231; GO:0010150; GO:0031090; GO:0080096; GO:0004607; GO:0080095; GO:0016127; GO:0034434
B7GGE3	rpsP Aflv_1764	30S ribosomal protein S16		2		GO:0005840; GO:0003735; GO:0006412
A9MH07	yceI SARI_01841	Protein YceI		2		GO:0042597
B4S010	rplI MADE_1018940	50S ribosomal protein L9		2		GO:0019843; GO:0005840; GO:0003735; GO:0006412
B0KJY5	proA PputGB1_4864	Gamma-glutamyl phosphate reductase (GPR) (EC 1.2.1.41) (Glutamate-5-semialdehyde dehydrogenase) (Glutamyl-gamma-semialdehyde dehydrogenase) (GSA dehydrogenase)	PATHWAY: Amino-acid biosynthesis; L-proline biosynthesis; L-glutamate 5-semialdehyde from L-glutamate: step 2/2. {ECO:0000255|HAMAP-Rule:MF_00412}.	2		GO:0055129; GO:0050661; GO:0005737; GO:0004350
A6V0W4	der engA PSPA7_1315	GTPase Der (GTP-binding protein EngA)		2		GO:0005525; GO:0042254
A8GGN0	citD Spro_3170	Citrate lyase acyl carrier protein (Citrate lyase gamma chain)		2		GO:0005737
Q83PC5	coaA rts SF4052 S3688	Pantothenate kinase (EC 2.7.1.33) (Pantothenic acid kinase)	PATHWAY: Cofactor biosynthesis; coenzyme A biosynthesis; CoA from (R)-pantothenate: step 1/5. {ECO:0000255|HAMAP-Rule:MF_00215}.	2		GO:0005524; GO:0015937; GO:0005737; GO:0004594
Q9M5M1	RPS11	40S ribosomal protein S11		2759	33090	GO:0019843; GO:0005840; GO:0003735; GO:0006412
Q02E31	pyrE PA14_70370	Orotate phosphoribosyltransferase (OPRT) (OPRTase) (EC 2.4.2.10)	PATHWAY: Pyrimidine metabolism; UMP biosynthesis via de novo pathway; UMP from orotate: step 1/2. {ECO:0000255|HAMAP-Rule:MF_01208}.	2		GO:0044205; GO:0000287; GO:0004588
A9MLK7	treF SARI_04033	Cytoplasmic trehalase (EC 3.2.1.28) (Alpha,alpha-trehalase) (Alpha,alpha-trehalose glucohydrolase)	PATHWAY: Glycan degradation; trehalose degradation; D-glucose from alpha,alpha-trehalose: step 1/1. {ECO:0000255|HAMAP-Rule:MF_01059}.	2		GO:0004555; GO:0071474; GO:0005737; GO:0005993
Q6D0I9	lpxC ECA3809	UDP-3-O-acyl-N-acetylglucosamine deacetylase (UDP-3-O-acyl-GlcNAc deacetylase) (EC 3.5.1.108) (UDP-3-O-[R-3-hydroxymyristoyl]-N-acetylglucosamine deacetylase)	PATHWAY: Glycolipid biosynthesis; lipid IV(A) biosynthesis; lipid IV(A) from (3R)-3-hydroxytetradecanoyl-[acyl-carrier-protein] and UDP-N-acetyl-alpha-D-glucosamine: step 2/6. {ECO:0000255|HAMAP-Rule:MF_00388}.	2		GO:0008759; GO:0103117; GO:0009245; GO:0046872
C6DAI3	rpsB PC1_0941	30S ribosomal protein S2		2		GO:0015935; GO:0003735; GO:0006412
Q2ITA9	RPB_3858	Probable phosphoketolase (EC 4.1.2.-)		2		GO:0016832; GO:0005975
Q3A9P1	cysS CHY_2338	Cysteine--tRNA ligase (EC 6.1.1.16) (Cysteinyl-tRNA synthetase) (CysRS)		2		GO:0005524; GO:0004817; GO:0006423; GO:0005737; GO:0008270
Q3E8W4	ANX2 At5g28680 F4I4.60	Receptor-like protein kinase ANXUR2 (EC 2.7.11.1)		2759	33090	GO:0005524; GO:0016324; GO:0016021; GO:0090404; GO:0004674; GO:0007338
A9NHX0	pgi ACL_1358	Glucose-6-phosphate isomerase (GPI) (EC 5.3.1.9) (Phosphoglucose isomerase) (PGI) (Phosphohexose isomerase) (PHI)	PATHWAY: Carbohydrate biosynthesis; gluconeogenesis. {ECO:0000255|HAMAP-Rule:MF_00473}.; PATHWAY: Carbohydrate degradation; glycolysis; D-glyceraldehyde 3-phosphate and glycerone phosphate from D-glucose: step 2/4. {ECO:0000255|HAMAP-Rule:MF_00473}.	2		GO:0005737; GO:0006094; GO:0004347; GO:0006096
Q0TR21	ade CPF_1476	Adenine deaminase (Adenase) (Adenine aminase) (EC 3.5.4.2)		2		GO:0006146; GO:0000034
P40713	cscK	Fructokinase (EC 2.7.1.4)		2		GO:0005524; GO:0006014; GO:0008865; GO:0004747
Q0ZJ19	ycf3	Photosystem I assembly protein Ycf3		2759	33090	GO:0009535; GO:0015979
Q1PDH6	LAC16 At5g58910 K19M22.11	Laccase-16 (EC 1.10.3.2) (Benzenediol:oxygen oxidoreductase 16) (Diphenol oxidase 16) (Urishiol oxidase 16)		2759	33090	GO:0048046; GO:0005507; GO:0052716; GO:0046274
Q830K2	EF_2780	Nucleoid-associated protein EF_2780		2		GO:0003677; GO:0043590; GO:0005737
A8H995	glpK Spea_3822	Glycerol kinase (EC 2.7.1.30) (ATP:glycerol 3-phosphotransferase) (Glycerokinase) (GK)	PATHWAY: Polyol metabolism; glycerol degradation via glycerol kinase pathway; sn-glycerol 3-phosphate from glycerol: step 1/1. {ECO:0000255|HAMAP-Rule:MF_00186}.	2		GO:0005524; GO:0019563; GO:0004370; GO:0006071; GO:0006072
A8G7R9	ibpB Spro_0049	Small heat shock protein IbpB (16 kDa heat shock protein B)		2		GO:0005737; GO:0050821
A6M1P1	speD Cbei_4412	S-adenosylmethionine decarboxylase proenzyme (AdoMetDC) (SAMDC) (EC 4.1.1.50) [Cleaved into: S-adenosylmethionine decarboxylase beta chain; S-adenosylmethionine decarboxylase alpha chain]	PATHWAY: Amine and polyamine biosynthesis; S-adenosylmethioninamine biosynthesis; S-adenosylmethioninamine from S-adenosyl-L-methionine: step 1/1. {ECO:0000255|HAMAP-Rule:MF_00465}.	2		GO:0006557; GO:0004014; GO:0008295
P45359	thlA thl CA_C2873	Acetyl-CoA acetyltransferase (EC 2.3.1.9) (Acetoacetyl-CoA thiolase)	PATHWAY: Metabolic intermediate biosynthesis; (R)-mevalonate biosynthesis; (R)-mevalonate from acetyl-CoA: step 1/3.	2		GO:0003985; GO:0005737
A8G827	gppA Spro_0157	Guanosine-5'-triphosphate,3'-diphosphate pyrophosphatase (EC 3.6.1.40) (Guanosine pentaphosphate phosphohydrolase) (pppGpp-5'-phosphohydrolase)	PATHWAY: Purine metabolism; ppGpp biosynthesis; ppGpp from GTP: step 1/2. {ECO:0000255|HAMAP-Rule:MF_01550}.	2		GO:0004309; GO:0015974; GO:0015970; GO:0008894
Q4K6J4	murC PFL_5060	UDP-N-acetylmuramate--L-alanine ligase (EC 6.3.2.8) (UDP-N-acetylmuramoyl-L-alanine synthetase)	PATHWAY: Cell wall biogenesis; peptidoglycan biosynthesis. {ECO:0000255|HAMAP-Rule:MF_00046}.	2		GO:0005524; GO:0008763; GO:0007049; GO:0051301; GO:0071555; GO:0005737; GO:0009252; GO:0008360
A4XVV4	accD Pmen_2715	Acetyl-coenzyme A carboxylase carboxyl transferase subunit beta (ACCase subunit beta) (Acetyl-CoA carboxylase carboxyltransferase subunit beta) (EC 6.4.1.2)	PATHWAY: Lipid metabolism; malonyl-CoA biosynthesis; malonyl-CoA from acetyl-CoA: step 1/1. {ECO:0000255|HAMAP-Rule:MF_01395}.	2		GO:0005524; GO:0003989; GO:0009317; GO:0006633; GO:2001295; GO:0008270
Q3KFE1	Pfl01_1772	Putative 4-hydroxy-4-methyl-2-oxoglutarate aldolase (HMG aldolase) (EC 4.1.3.17) (Oxaloacetate decarboxylase) (OAA decarboxylase) (EC 4.1.1.3) (Regulator of ribonuclease activity homolog) (RraA-like protein)		2		GO:0047443; GO:0046872; GO:0008948; GO:0051252; GO:0008428
Q8A624	pfkA2 BT_2062	ATP-dependent 6-phosphofructokinase 2 (ATP-PFK 2) (Phosphofructokinase 2) (EC 2.7.1.11) (Phosphohexokinase 2)	PATHWAY: Carbohydrate degradation; glycolysis; D-glyceraldehyde 3-phosphate and glycerone phosphate from D-glucose: step 3/4. {ECO:0000255|HAMAP-Rule:MF_00339}.	2		GO:0003872; GO:0005524; GO:0005737; GO:0006002; GO:0046872
A9KMT3	scpB Cphy_2583	Segregation and condensation protein B		2		GO:0006260; GO:0051301; GO:0051304; GO:0005737
B4S1U9	nfuA MADE_1020025	Fe/S biogenesis protein NfuA		2		GO:0051539; GO:0005506; GO:0016226; GO:0051604
Q8NZX0	glpO glpA spyM18_1695	Alpha-glycerophosphate oxidase (EC 1.1.3.21) (Glycerol-3-phosphate oxidase)		2		GO:0006071; GO:0004368; GO:0009331; GO:0006072; GO:0004369
Q9LQ12	4CLL1 ACOS5 At1g62940 F16P17.9	4-coumarate--CoA ligase-like 1 (EC 6.2.1.-) (4-coumarate--CoA ligase isoform 10) (At4CL10)		2759	33090	GO:0005524; GO:0005737; GO:0005783; GO:0046949; GO:0001676; GO:0004467; GO:0031956; GO:0080110
A9KL08	miaA Cphy_2379	tRNA dimethylallyltransferase (EC 2.5.1.75) (Dimethylallyl diphosphate:tRNA dimethylallyltransferase) (DMAPP:tRNA dimethylallyltransferase) (DMATase) (Isopentenyl-diphosphate:tRNA isopentenyltransferase) (IPP transferase) (IPPT) (IPTase)		2		GO:0005524; GO:0052381; GO:0008033
A6L083	dut BVU_1409	Deoxyuridine 5'-triphosphate nucleotidohydrolase (dUTPase) (EC 3.6.1.23) (dUTP pyrophosphatase)	PATHWAY: Pyrimidine metabolism; dUMP biosynthesis; dUMP from dCTP (dUTP route): step 2/2. {ECO:0000255|HAMAP-Rule:MF_00116}.	2		GO:0006226; GO:0004170; GO:0046080; GO:0046872
A8G840	wecF rffT Spro_0170	TDP-N-acetylfucosamine:lipid II N-acetylfucosaminyltransferase (EC 2.4.1.325) (4-alpha-L-fucosyltransferase) (TDP-Fuc4NAc:lipid II Fuc4NAc transferase) (Fuc4NAc transferase)	PATHWAY: Bacterial outer membrane biogenesis; enterobacterial common antigen biosynthesis. {ECO:0000255|HAMAP-Rule:MF_01002}.	2		GO:0102031; GO:0009246; GO:0008417; GO:0005886
B8EN73	cmk Msil_0614	Cytidylate kinase (CK) (EC 2.7.4.25) (Cytidine monophosphate kinase) (CMP kinase)		2		GO:0005524; GO:0004127; GO:0005737; GO:0006220
Q9AKT2	groS groES PSHAa0260	10 kDa chaperonin (GroES protein) (Protein Cpn10)		2		GO:0005524; GO:0005737; GO:0006457
P77031	yqcE yqcF b2775 JW2746	Inner membrane protein YqcE		2		GO:0016021; GO:0005886; GO:0055085
Q8Y5E6	glmM lmo2118	Phosphoglucosamine mutase (EC 5.4.2.10)		2		GO:0006048; GO:0005975; GO:0005829; GO:0000287; GO:0008966
A5VIE7	rex Lreu_0352	Redox-sensing transcriptional repressor Rex		2		GO:0003677; GO:0050662; GO:0005737; GO:0045892; GO:0051775; GO:0003700; GO:0006351
A4ST01	rplV ASA_4082	50S ribosomal protein L22		2		GO:0015934; GO:0019843; GO:0003735; GO:0006412
Q833I9	pgk EF_1963	Phosphoglycerate kinase (EC 2.7.2.3)	PATHWAY: Carbohydrate degradation; glycolysis; pyruvate from D-glyceraldehyde 3-phosphate: step 2/5. {ECO:0000255|HAMAP-Rule:MF_00145}.	2		GO:0005524; GO:0005737; GO:0006096; GO:0004618
B8GZ33	ccrMIM ccrM CCNA_00382	Modification methylase CcrMI (M.CcrMI) (EC 2.1.1.72) (Adenine-specific methyltransferase CcrMI)		2		GO:0003677; GO:0006260; GO:0008170; GO:0009007
A5W5E1	thrS Pput_3225	Threonine--tRNA ligase (EC 6.1.1.3) (Threonyl-tRNA synthetase) (ThrRS)		2		GO:0005524; GO:0005737; GO:0046872; GO:0004829; GO:0006435
A8GF82	trpB Spro_2671	Tryptophan synthase beta chain (EC 4.2.1.20)	PATHWAY: Amino-acid biosynthesis; L-tryptophan biosynthesis; L-tryptophan from chorismate: step 5/5. {ECO:0000255|HAMAP-Rule:MF_00133}.	2		GO:0004834
B0TL85	argG Shal_4090	Argininosuccinate synthase (EC 6.3.4.5) (Citrulline--aspartate ligase)	PATHWAY: Amino-acid biosynthesis; L-arginine biosynthesis; L-arginine from L-ornithine and carbamoyl phosphate: step 2/3. {ECO:0000255|HAMAP-Rule:MF_00005}.	2		GO:0005524; GO:0006526; GO:0004055; GO:0005737
Q6D826	clpX ECA1149	ATP-dependent Clp protease ATP-binding subunit ClpX		2		GO:0005524; GO:0006457; GO:0008270
Q6D8E7	ECA1027	UPF0325 protein ECA1027		2
Q64XF8	secA BF1068	Protein translocase subunit SecA		2		GO:0005524; GO:0005737; GO:0065002; GO:0046872; GO:0005886; GO:0017038; GO:0006605
Q04050	ND4 NAD4	NADH-ubiquinone oxidoreductase chain 4 (EC 1.6.5.3) (NADH dehydrogenase subunit 4)		2759	33090	GO:0042773; GO:0008137; GO:0016021; GO:0031966; GO:0070469
A4XVA3	Pmen_2513	UPF0345 protein Pmen_2513		2
A8GIB4	proS Spro_3758	Proline--tRNA ligase (EC 6.1.1.15) (Prolyl-tRNA synthetase) (ProRS)		2		GO:0005524; GO:0002161; GO:0005737; GO:0004827; GO:0006433
Q73EJ5	BCE_0363	Uncharacterized RNA methyltransferase BCE_0363 (EC 2.1.1.-)		2		GO:0051539; GO:0003723; GO:0008173; GO:0006396; GO:0046872
Q5DZC0	glgC VF_A0806	Glucose-1-phosphate adenylyltransferase (EC 2.7.7.27) (ADP-glucose pyrophosphorylase) (ADPGlc PPase) (ADP-glucose synthase)	PATHWAY: Glycan biosynthesis; glycogen biosynthesis. {ECO:0000255|HAMAP-Rule:MF_00624}.	2		GO:0005524; GO:0008878; GO:0005978
P0A138	pal oprL pal1 PP_1223	Peptidoglycan-associated lipoprotein		2		GO:0009279; GO:0016021
P19072	braB PA1590	Branched-chain amino acid transport system 2 carrier protein (LIV-II)		2		GO:1902475; GO:0015807; GO:0015188; GO:0015190; GO:1903785; GO:0005304; GO:0015803; GO:0098655; GO:0016021; GO:0015818; GO:0015820; GO:0005886
P0C2V4	flgN	Flagella synthesis protein FlgN		2		GO:0044780; GO:0005737
A4XNB9	aroE Pmen_0061	Shikimate dehydrogenase (NADP(+)) (SDH) (EC 1.1.1.25)	PATHWAY: Metabolic intermediate biosynthesis; chorismate biosynthesis; chorismate from D-erythrose 4-phosphate and phosphoenolpyruvate: step 4/7. {ECO:0000255|HAMAP-Rule:MF_00222}.	2		GO:0050661; GO:0009073; GO:0009423; GO:0004764; GO:0019632
Q9S3J9	sotB	Sugar efflux transporter B		2		GO:0015144; GO:0016021; GO:0005886
Q9SHY2	YSL7 At1g65730 F1E22.10	Probable metal-nicotianamine transporter YSL7 (Protein YELLOW STRIPE LIKE 7) (AtYSL7)		2759	33090	GO:0016021; GO:0005886; GO:0055085
Q59418	ogl ECA2426	Oligogalacturonide lyase (EC 4.2.2.6)	PATHWAY: Glycan metabolism; pectin degradation; 2-dehydro-3-deoxy-D-gluconate from pectin: step 3/5.	2		GO:0047487; GO:0045490; GO:0042597
A9CK03	atpB Atu0714 AGR_C_1295	ATP synthase subunit a (ATP synthase F0 sector subunit a) (F-ATPase subunit 6)		2		GO:0016021; GO:0005886; GO:0042777; GO:0046933; GO:0045263
Q8CPC2	acnA citB SE_1032	Aconitate hydratase A (ACN) (Aconitase) (EC 4.2.1.3) ((2R,3S)-2-methylisocitrate dehydratase) ((2S,3R)-3-hydroxybutane-1,2,3-tricarboxylate dehydratase) (Iron-responsive protein-like) (IRP-like) (Probable 2-methyl-cis-aconitate hydratase) (EC 4.2.1.99) (RNA-binding protein)	PATHWAY: Carbohydrate metabolism; tricarboxylic acid cycle; isocitrate from oxaloacetate: step 2/2. {ECO:0000250|UniProtKB:Q8ZP52}.; PATHWAY: Organic acid metabolism; propanoate degradation. {ECO:0000250|UniProtKB:Q8ZP52}.	2		GO:0047456; GO:0051539; GO:0003994; GO:0003730; GO:0003729; GO:0046872; GO:0019679; GO:0006099
A9KPQ3	tal Cphy_0013	Probable transaldolase (EC 2.2.1.2)	PATHWAY: Carbohydrate degradation; pentose phosphate pathway; D-glyceraldehyde 3-phosphate and beta-D-fructose 6-phosphate from D-ribose 5-phosphate and D-xylulose 5-phosphate (non-oxidative stage): step 2/3. {ECO:0000255|HAMAP-Rule:MF_00494}.	2		GO:0005975; GO:0005737; GO:0006098; GO:0004801
Q6YRD4	rpsT PAM_081	30S ribosomal protein S20		2		GO:0019843; GO:0005840; GO:0003735; GO:0006412
Q6D258	iscR ECA3238	HTH-type transcriptional regulator IscR		2		GO:0051537; GO:0003690; GO:0005506; GO:0003700; GO:0006351
C4L814	Tola_0183	UPF0758 protein Tola_0183		2
Q6D691	plsX ECA1794	Phosphate acyltransferase (EC 2.3.1.n2) (Acyl-ACP phosphotransacylase) (Acyl-[acyl-carrier-protein]--phosphate acyltransferase) (Phosphate-acyl-ACP acyltransferase)	PATHWAY: Lipid metabolism; phospholipid metabolism. {ECO:0000255|HAMAP-Rule:MF_00019}.	2		GO:0005737; GO:0006633; GO:0016616; GO:0008654; GO:0016747
Q6F2U9	Os03g0586800 LOC_Os03g38980 OSJNBa0010D22.26	Lysine--tRNA ligase (EC 6.1.1.6) (Lysyl-tRNA synthetase) (LysRS)		2759	33090	GO:0005524; GO:0005737; GO:0004824; GO:0006430; GO:0003676
A8GB62	kdpA Spro_1248	Potassium-transporting ATPase potassium-binding subunit (ATP phosphohydrolase [potassium-transporting] A chain) (Potassium-binding and translocating subunit A) (Potassium-translocating ATPase A chain)		2		GO:0005887; GO:0030955; GO:0008556
A6GZF3	proS FP1400	Proline--tRNA ligase (EC 6.1.1.15) (Prolyl-tRNA synthetase) (ProRS)		2		GO:0005524; GO:0005737; GO:0004827; GO:0006433
Q6D2E4	cysS ECA3151	Cysteine--tRNA ligase (EC 6.1.1.16) (Cysteinyl-tRNA synthetase) (CysRS)		2		GO:0005524; GO:0004817; GO:0006423; GO:0005737; GO:0008270
A6LA97	pyrB BDI_0841	Aspartate carbamoyltransferase (EC 2.1.3.2) (Aspartate transcarbamylase) (ATCase)	PATHWAY: Pyrimidine metabolism; UMP biosynthesis via de novo pathway; (S)-dihydroorotate from bicarbonate: step 2/3. {ECO:0000255|HAMAP-Rule:MF_00001}.	2		GO:0044205; GO:0006207; GO:0016597; GO:0004070; GO:0006520
A4XYF5	dnaJ Pmen_3623	Chaperone protein DnaJ		2		GO:0005524; GO:0006260; GO:0005737; GO:0006457; GO:0009408; GO:0008270
B8ZNX6	asnA SPN23F19910	Aspartate--ammonia ligase (EC 6.3.1.1) (Asparagine synthetase A)	PATHWAY: Amino-acid biosynthesis; L-asparagine biosynthesis; L-asparagine from L-aspartate (ammonia route): step 1/1. {ECO:0000255|HAMAP-Rule:MF_00555}.	2		GO:0005524; GO:0070981; GO:0004812; GO:0004071; GO:0005737; GO:0006418
Q65PA4	rplB BLi00136 BL01049	50S ribosomal protein L2		2		GO:0015934; GO:0019843; GO:0003735; GO:0016740; GO:0006412
B1ZUD7	argB Oter_0691	Acetylglutamate kinase (EC 2.7.2.8) (N-acetyl-L-glutamate 5-phosphotransferase) (NAG kinase) (AGK)	PATHWAY: Amino-acid biosynthesis; L-arginine biosynthesis; N(2)-acetyl-L-ornithine from L-glutamate: step 2/4. {ECO:0000255|HAMAP-Rule:MF_00082}.	2		GO:0005524; GO:0003991; GO:0006526; GO:0005737; GO:0006561
Q9M9Y9	GRXS11 ROXY6 At1g06830 F4H5.25 F4H5.9	Monothiol glutaredoxin-S11 (AtGrxS11) (Protein ROXY 6)		2759	33090	GO:0051537; GO:0045454; GO:0005737; GO:0009055; GO:0046872; GO:0015035
B1JF19	PputW619_4503	UPF0114 protein PputW619_4503		2		GO:0016021; GO:0005886
A9NEU5	pheS ACL_0249	Phenylalanine--tRNA ligase alpha subunit (EC 6.1.1.20) (Phenylalanyl-tRNA synthetase alpha subunit) (PheRS)		2		GO:0005524; GO:0005737; GO:0000287; GO:0004826; GO:0006432; GO:0000049
B6YRV5	dxs CFPG_664	1-deoxy-D-xylulose-5-phosphate synthase (EC 2.2.1.7) (1-deoxyxylulose-5-phosphate synthase) (DXP synthase) (DXPS)	PATHWAY: Metabolic intermediate biosynthesis; 1-deoxy-D-xylulose 5-phosphate biosynthesis; 1-deoxy-D-xylulose 5-phosphate from D-glyceraldehyde 3-phosphate and pyruvate: step 1/1. {ECO:0000255|HAMAP-Rule:MF_00315}.	2		GO:0052865; GO:0008661; GO:0000287; GO:0016114; GO:0009228; GO:0030976
Q48D59	rpsK PSPPH_4569	30S ribosomal protein S11		2		GO:0019843; GO:0005840; GO:0003735; GO:0006412
Q3T4F3	ND2 NAD2	NADH-ubiquinone oxidoreductase chain 2 (EC 1.6.5.3) (NADH dehydrogenase subunit 2)		2759	4751	GO:0042773; GO:0008137; GO:0016021; GO:0005743; GO:0070469
Q3SGL1	metE Tbd_2286	5-methyltetrahydropteroyltriglutamate--homocysteine methyltransferase (EC 2.1.1.14) (Cobalamin-independent methionine synthase) (Methionine synthase, vitamin-B12 independent isozyme)	PATHWAY: Amino-acid biosynthesis; L-methionine biosynthesis via de novo pathway; L-methionine from L-homocysteine (MetE route): step 1/1. {ECO:0000255|HAMAP-Rule:MF_00172}.	2		GO:0003871; GO:0009086; GO:0008270
O34918	yoaJ BSU18630	Expansin-YoaJ (EXLX1)		2		GO:0005618; GO:0005576
P77915	hemN PA1546	Oxygen-independent coproporphyrinogen-III oxidase (CPO) (EC 1.3.99.22) (Coproporphyrinogen III dehydrogenase) (CPDH)	PATHWAY: Porphyrin-containing compound metabolism; protoporphyrin-IX biosynthesis; protoporphyrinogen-IX from coproporphyrinogen-III (AdoMet route): step 1/1.	2		GO:0051539; GO:0051989; GO:0004109; GO:0005737; GO:0046872; GO:0006779; GO:0006782
A8GB34	miaB Spro_1220	tRNA-2-methylthio-N(6)-dimethylallyladenosine synthase (EC 2.8.4.3) ((Dimethylallyl)adenosine tRNA methylthiotransferase MiaB) (tRNA-i(6)A37 methylthiotransferase)		2		GO:0051539; GO:0005737; GO:0005506; GO:0006400; GO:0016740
Q9Z999	rpoC CPn_0082 CP_0693 CpB0082	DNA-directed RNA polymerase subunit beta' (RNAP subunit beta') (EC 2.7.7.6) (RNA polymerase subunit beta') (Transcriptase subunit beta')		2		GO:0003677; GO:0003899; GO:0006351
B0KRA8	atpD PputGB1_5431	ATP synthase subunit beta (EC 3.6.3.14) (ATP synthase F1 sector subunit beta) (F-ATPase subunit beta)		2		GO:0005524; GO:0015991; GO:0005886; GO:0042777; GO:0046933; GO:0045261
Q9A262	ftsK CC_3704	DNA translocase FtsK		2		GO:0005524; GO:0003677; GO:0007049; GO:0051301; GO:0007059; GO:0016021; GO:0005886
Q6D5W3	purR ECA1925	HTH-type transcriptional repressor PurR (Pur regulon repressor) (Purine nucleotide synthesis repressor)	PATHWAY: Purine metabolism; purine nucleotide biosynthesis [regulation].	2		GO:0003677; GO:0045892; GO:0006164; GO:0003700; GO:0006351
Q52QU1	ERF042 At2g25820 F17H15.15	Ethylene-responsive transcription factor ERF042		2759	33090	GO:0003677; GO:0009873; GO:0005634; GO:0003700; GO:0006351
P77713	yagH b0271 JW0264	Putative beta-xylosidase (EC 3.2.1.37) (1,4-beta-D-xylan xylohydrolase) (Xylan 1,4-beta-xylosidase)		2		GO:0009044; GO:0045493
A6LEJ4	rpsG BDI_2383	30S ribosomal protein S7		2		GO:0019843; GO:0015935; GO:0003735; GO:0000049; GO:0006412
A4WFB0	rpmD Ent638_3733	50S ribosomal protein L30		2		GO:0015934; GO:0003735; GO:0006412
A8G7Q2	dnaA Spro_0032	Chromosomal replication initiator protein DnaA		2		GO:0005524; GO:0006270; GO:0003688; GO:0005737; GO:0006275
A1JT80	dnaA YE4173	Chromosomal replication initiator protein DnaA		2		GO:0005524; GO:0006270; GO:0003688; GO:0005737; GO:0006275
Q15T16	serS Patl_2456	Serine--tRNA ligase (EC 6.1.1.11) (Seryl-tRNA synthetase) (SerRS) (Seryl-tRNA(Ser/Sec) synthetase)	PATHWAY: Aminoacyl-tRNA biosynthesis; selenocysteinyl-tRNA(Sec) biosynthesis; L-seryl-tRNA(Sec) from L-serine and tRNA(Sec): step 1/1. {ECO:0000255|HAMAP-Rule:MF_00176}.	2		GO:0005524; GO:0005737; GO:0016260; GO:0097056; GO:0004828; GO:0006434
B1JAG3	thiC PputW619_4714	Phosphomethylpyrimidine synthase (EC 4.1.99.17) (Hydroxymethylpyrimidine phosphate synthase) (HMP-P synthase) (HMP-phosphate synthase) (HMPP synthase) (Thiamine biosynthesis protein ThiC)	PATHWAY: Cofactor biosynthesis; thiamine diphosphate biosynthesis. {ECO:0000255|HAMAP-Rule:MF_00089}.	2		GO:0051539; GO:0016829; GO:0009228; GO:0009229; GO:0008270
A1JJS8	cysG1 YE0761	Siroheme synthase 1 [Includes: Uroporphyrinogen-III C-methyltransferase 1 (Urogen III methylase 1) (EC 2.1.1.107) (SUMT 1) (Uroporphyrinogen III methylase 1) (UROM 1); Precorrin-2 dehydrogenase 1 (EC 1.3.1.76); Sirohydrochlorin ferrochelatase 1 (EC 4.99.1.4)]	PATHWAY: Cofactor biosynthesis; adenosylcobalamin biosynthesis; precorrin-2 from uroporphyrinogen III: step 1/1. {ECO:0000255|HAMAP-Rule:MF_01646}.; PATHWAY: Cofactor biosynthesis; adenosylcobalamin biosynthesis; sirohydrochlorin from precorrin-2: step 1/1. {ECO:0000255|HAMAP-Rule:MF_01646}.; PATHWAY: Porphyrin-containing compound metabolism; siroheme biosynthesis; precorrin-2 from uroporphyrinog…	2		GO:0051287; GO:0009236; GO:0043115; GO:0019354; GO:0051266; GO:0004851
A9NEF8	rpsM ACL_0112	30S ribosomal protein S13		2		GO:0019843; GO:0005840; GO:0003735; GO:0000049; GO:0006412
Q6D000	rsmB sun ECA4001	Ribosomal RNA small subunit methyltransferase B (EC 2.1.1.176) (16S rRNA m5C967 methyltransferase) (rRNA (cytosine-C(5)-)-methyltransferase RsmB)		2		GO:0003723; GO:0005737; GO:0016434; GO:0006355
Q6D1S9	recX ECA3368	Regulatory protein RecX		2		GO:0005737; GO:0006282
Q6D001	fmt ECA4000	Methionyl-tRNA formyltransferase (EC 2.1.2.9)		2		GO:0004479
P07254	chiA	Chitinase A (EC 3.2.1.14)		2		GO:0006032; GO:0004568; GO:0000272
A1R8U0	rplV AAur_2943	50S ribosomal protein L22		2		GO:0015934; GO:0019843; GO:0003735; GO:0006412
Q8ER51	mraY OB1468	Phospho-N-acetylmuramoyl-pentapeptide-transferase (EC 2.7.8.13) (UDP-MurNAc-pentapeptide phosphotransferase)	PATHWAY: Cell wall biogenesis; peptidoglycan biosynthesis. {ECO:0000255|HAMAP-Rule:MF_00038}.	2		GO:0051992; GO:0007049; GO:0051301; GO:0071555; GO:0016021; GO:0009252; GO:0008963; GO:0005886; GO:0008360
Q886Z0	ispG PSPTO_1434	4-hydroxy-3-methylbut-2-en-1-yl diphosphate synthase (flavodoxin) (EC 1.17.7.3) (1-hydroxy-2-methyl-2-(E)-butenyl 4-diphosphate synthase)	PATHWAY: Isoprenoid biosynthesis; isopentenyl diphosphate biosynthesis via DXP pathway; isopentenyl diphosphate from 1-deoxy-D-xylulose 5-phosphate: step 5/6. {ECO:0000255|HAMAP-Rule:MF_00159}.	2		GO:0051539; GO:0046429; GO:0005506; GO:0019288; GO:0016114
Q4K441	ssuB2 PFL_5934	Aliphatic sulfonates import ATP-binding protein SsuB 2 (EC 3.6.3.-)		2		GO:0005524; GO:0043190; GO:0016887; GO:0005215
Q6D273	rlmN ECA3223	Dual-specificity RNA methyltransferase RlmN (EC 2.1.1.192) (23S rRNA (adenine(2503)-C(2))-methyltransferase) (23S rRNA m2A2503 methyltransferase) (Ribosomal RNA large subunit methyltransferase N) (tRNA (adenine(37)-C(2))-methyltransferase) (tRNA m2A37 methyltransferase)		2		GO:0051539; GO:0005737; GO:0046872; GO:0070040; GO:0070475; GO:0019843; GO:0002935; GO:0000049
Q02KH4	mtnD PA14_42730	Acireductone dioxygenase (1,2-dihydroxy-3-keto-5-methylthiopentene dioxygenase) (DHK-MTPene dioxygenase) (Acireductone dioxygenase (Fe(2+)-requiring)) (ARD') (Fe-ARD) (EC 1.13.11.54) (Acireductone dioxygenase (Ni(2+)-requiring)) (ARD) (Ni-ARD) (EC 1.13.11.53)	PATHWAY: Amino-acid biosynthesis; L-methionine biosynthesis via salvage pathway; L-methionine from S-methyl-5-thio-alpha-D-ribose 1-phosphate: step 5/6. {ECO:0000255|HAMAP-Rule:MF_01682}.	2		GO:0019284; GO:0019509; GO:0010308; GO:0010309; GO:0005506; GO:0016151
Q4K3A7	atpA PFL_6218	ATP synthase subunit alpha (EC 3.6.3.14) (ATP synthase F1 sector subunit alpha) (F-ATPase subunit alpha)		2		GO:0005524; GO:0015991; GO:0015986; GO:0042777; GO:0045262; GO:0046933; GO:0046961
A6L8S9	rplU BDI_0308	50S ribosomal protein L21		2		GO:0019843; GO:0005840; GO:0003735; GO:0006412
Q9CAA9	BHLH49 ACE1 EN82 At1g68920 T6L1.10	Transcription factor bHLH49 (Basic helix-loop-helix protein 49) (AtbHLH49) (bHLH 49) (Protein ACTIVATOR FOR CELL ELONGATION 1) (Transcription factor EN 82) (bHLH transcription factor bHLH049)		2759	33090	GO:0003677; GO:0005634; GO:0040008; GO:0006355; GO:0003700; GO:0006351
B7V659	rplF PLES_06801	50S ribosomal protein L6		2		GO:0019843; GO:0005840; GO:0003735; GO:0006412
A0M345	menD GFO_2075	2-succinyl-5-enolpyruvyl-6-hydroxy-3-cyclohexene-1-carboxylate synthase (SEPHCHC synthase) (EC 2.2.1.9) (Menaquinone biosynthesis protein MenD)	PATHWAY: Quinol/quinone metabolism; 1,4-dihydroxy-2-naphthoate biosynthesis; 1,4-dihydroxy-2-naphthoate from chorismate: step 2/7. {ECO:0000255|HAMAP-Rule:MF_01659}.; PATHWAY: Quinol/quinone metabolism; menaquinone biosynthesis. {ECO:0000255|HAMAP-Rule:MF_01659}.	2		GO:0070204; GO:0000287; GO:0030145; GO:0009234; GO:0030976
Q03QA4	metK LVIS_1523	S-adenosylmethionine synthase (AdoMet synthase) (EC 2.5.1.6) (MAT) (Methionine adenosyltransferase)	PATHWAY: Amino-acid biosynthesis; S-adenosyl-L-methionine biosynthesis; S-adenosyl-L-methionine from L-methionine: step 1/1. {ECO:0000255|HAMAP-Rule:MF_00086}.	2		GO:0005524; GO:0006556; GO:0005737; GO:0046872; GO:0004478; GO:0006730
A0JSA1	purA Arth_0522	Adenylosuccinate synthetase (AMPSase) (AdSS) (EC 6.3.4.4) (IMP--aspartate ligase)	PATHWAY: Purine metabolism; AMP biosynthesis via de novo pathway; AMP from IMP: step 1/2. {ECO:0000255|HAMAP-Rule:MF_00011}.	2		GO:0044208; GO:0005525; GO:0004019; GO:0005737; GO:0000287
A4XYD6	pnp Pmen_3604	Polyribonucleotide nucleotidyltransferase (EC 2.7.7.8) (Polynucleotide phosphorylase) (PNPase)		2		GO:0000175; GO:0003723; GO:0006396; GO:0005737; GO:0006402; GO:0000287; GO:0004654
C1DPP2	cobQ Avin_33080	Cobyric acid synthase	PATHWAY: Cofactor biosynthesis; adenosylcobalamin biosynthesis. {ECO:0000255|HAMAP-Rule:MF_00028}.	2		GO:0009236; GO:0015420; GO:0006541
Q8ZGY6	zitB YPO1129 y3050 YP_1027	Zinc transporter ZitB		2		GO:0016021; GO:0016020; GO:0005886; GO:0061088; GO:0010043; GO:0071577; GO:0005385
B5RFM6	ubiB SG3479	Probable protein kinase UbiB (EC 2.7.-.-) (Ubiquinone biosynthesis protein UbiB)	PATHWAY: Cofactor biosynthesis; ubiquinone biosynthesis [regulation].	2		GO:0005524; GO:0016021; GO:0005886; GO:0004672; GO:0010795; GO:0006744
P02920	lacY b0343 JW0334	Lactose permease (Lactose-proton symport)		2		GO:0008643; GO:0016021; GO:0005887; GO:0030395; GO:0015767; GO:0015528; GO:0016020; GO:0005886; GO:0015992; GO:0005351
A6LF29	ispF BDI_2574	2-C-methyl-D-erythritol 2,4-cyclodiphosphate synthase (MECDP-synthase) (MECPP-synthase) (MECPS) (EC 4.6.1.12)	PATHWAY: Isoprenoid biosynthesis; isopentenyl diphosphate biosynthesis via DXP pathway; isopentenyl diphosphate from 1-deoxy-D-xylulose 5-phosphate: step 4/6. {ECO:0000255|HAMAP-Rule:MF_00107}.	2		GO:0008685; GO:0019288; GO:0046872; GO:0016114
A9KIP3	greA Cphy_3557	Transcription elongation factor GreA (Transcript cleavage factor GreA)		2		GO:0003677; GO:0032784; GO:0006351
A8G7M2	atpB Spro_0002	ATP synthase subunit a (ATP synthase F0 sector subunit a) (F-ATPase subunit 6)		2		GO:0016021; GO:0005886; GO:0042777; GO:0046933; GO:0045263
Q9I5Y1	fba fda PA0555	Fructose-bisphosphate aldolase (FBP aldolase) (FBPA) (EC 4.1.2.13) (Fructose-1,6-bisphosphate aldolase)	PATHWAY: Carbohydrate degradation; glycolysis; D-glyceraldehyde 3-phosphate and glycerone phosphate from D-glucose: step 4/4.	2		GO:0004332; GO:0006096; GO:0008270
A4IJJ8	rpsQ GTNG_0115	30S ribosomal protein S17		2		GO:0019843; GO:0005840; GO:0003735; GO:0006412
Q928I2	gpmI pgm lin2550	2,3-bisphosphoglycerate-independent phosphoglycerate mutase (BPG-independent PGAM) (Phosphoglyceromutase) (iPGM) (EC 5.4.2.12)	PATHWAY: Carbohydrate degradation; glycolysis; pyruvate from D-glyceraldehyde 3-phosphate: step 3/5. {ECO:0000255|HAMAP-Rule:MF_01038}.	2		GO:0046537; GO:0005737; GO:0006007; GO:0006096; GO:0030145
A4XTF3	ihfB himD Pmen_1855	Integration host factor subunit beta (IHF-beta)		2		GO:0003677; GO:0006310; GO:0005694; GO:0006355; GO:0006417; GO:0006351
Q64PM9	lysS BF3810	Lysine--tRNA ligase (EC 6.1.1.6) (Lysyl-tRNA synthetase) (LysRS)		2		GO:0005524; GO:0005737; GO:0004824; GO:0006430; GO:0000287; GO:0003676
Q46130	abgA	6-phospho-beta-glucosidase (EC 3.2.1.86)		2		GO:0008706; GO:0005975
Q9F5X1	mnmG gidA Psyr_5132	tRNA uridine 5-carboxymethylaminomethyl modification enzyme MnmG (Glucose-inhibited division protein A)		2		GO:0005737; GO:0050660; GO:0016491; GO:0002098
A9NGW4	atpA ACL_0984	ATP synthase subunit alpha (EC 3.6.3.14) (ATP synthase F1 sector subunit alpha) (F-ATPase subunit alpha)		2		GO:0005524; GO:0015991; GO:0005886; GO:0042777; GO:0046933; GO:0045261; GO:0046961
Q3SF60	atpB Tbd_2803	ATP synthase subunit a (ATP synthase F0 sector subunit a) (F-ATPase subunit 6)		2		GO:0016021; GO:0005886; GO:0042777; GO:0046933; GO:0045263
B7UPD9	rplA E2348C_4291	50S ribosomal protein L1		2		GO:0015934; GO:0019843; GO:0006417; GO:0003735; GO:0000049; GO:0006412
Q03QT5	infB LVIS_1335	Translation initiation factor IF-2		2		GO:0005525; GO:0003924; GO:0005737; GO:0003743
C6DFR6	fmt PC1_3790	Methionyl-tRNA formyltransferase (EC 2.1.2.9)		2		GO:0004479
Q6D6A3	ECA1782	UPF0312 protein ECA1782		2		GO:0042597
A8GJX3	sstT Spro_4319	Serine/threonine transporter SstT (Na(+)/serine-threonine symporter)		2		GO:0016021; GO:0005886; GO:0022889; GO:0017153; GO:0015565
B1JS47	YPK_2797	UPF0352 protein YPK_2797		2
Q5HEL7	pcrA SACOL1966	ATP-dependent DNA helicase PcrA (EC 3.6.4.12)		2		GO:0005524; GO:0004003; GO:0003677; GO:0006268; GO:0005737
A9NEP1	rpsR ACL_0195	30S ribosomal protein S18		2		GO:0019843; GO:0005840; GO:0003735; GO:0006412
O48766	At2g32990 T21L14.7	Endoglucanase 11 (EC 3.2.1.4) (Endo-1,4-beta glucanase 11)		2759	33090	GO:0071555; GO:0008810; GO:0030245; GO:0005576
B7V637	rpoB PLES_06581	DNA-directed RNA polymerase subunit beta (RNAP subunit beta) (EC 2.7.7.6) (RNA polymerase subunit beta) (Transcriptase subunit beta)		2		GO:0003677; GO:0003899; GO:0032549; GO:0006351
A7MGT2	rpsB ESA_03173	30S ribosomal protein S2		2		GO:0015935; GO:0003735; GO:0006412
Q6D1G1	mtnB ECA3487	Methylthioribulose-1-phosphate dehydratase (MTRu-1-P dehydratase) (EC 4.2.1.109)	PATHWAY: Amino-acid biosynthesis; L-methionine biosynthesis via salvage pathway; L-methionine from S-methyl-5-thio-alpha-D-ribose 1-phosphate: step 2/6. {ECO:0000255|HAMAP-Rule:MF_01677}.	2		GO:0019284; GO:0019509; GO:0005737; GO:0046570; GO:0008270
Q6CYZ1	dctA ECA4362	C4-dicarboxylate transport protein		2		GO:0016021; GO:0005886; GO:0017153
P50842	kduD BSU22140	2-dehydro-3-deoxy-D-gluconate 5-dehydrogenase (EC 1.1.1.127) (2-keto-3-deoxygluconate 5-dehydrogenase) (2-keto-3-deoxygluconate oxidoreductase) (KDG oxidoreductase)	PATHWAY: Glycan metabolism; pectin degradation; 2-dehydro-3-deoxy-D-gluconate from pectin: step 5/5.	2		GO:0047001; GO:0008678; GO:0051287; GO:0045490
Q8CX48	groL groEL SO_0704	60 kDa chaperonin (GroEL protein) (Protein Cpn60)		2		GO:0005524; GO:0005737; GO:0042026
Q6YQV9	fusA PAM_264	Elongation factor G (EF-G)		2		GO:0005525; GO:0003924; GO:0005737; GO:0003746
Q6D2M6	aroC ECA3069	Chorismate synthase (CS) (EC 4.2.3.5) (5-enolpyruvylshikimate-3-phosphate phospholyase)	PATHWAY: Metabolic intermediate biosynthesis; chorismate biosynthesis; chorismate from D-erythrose 4-phosphate and phosphoenolpyruvate: step 7/7. {ECO:0000255|HAMAP-Rule:MF_00300}.	2		GO:0009073; GO:0009423; GO:0004107
A6L1H8	frr BVU_1867	Ribosome-recycling factor (RRF) (Ribosome-releasing factor)		2		GO:0005737; GO:0006415
B1ZP17	sucC Oter_4233	Succinyl-CoA ligase [ADP-forming] subunit beta (EC 6.2.1.5) (Succinyl-CoA synthetase subunit beta) (SCS-beta)	PATHWAY: Carbohydrate metabolism; tricarboxylic acid cycle; succinate from succinyl-CoA (ligase route): step 1/1. {ECO:0000255|HAMAP-Rule:MF_00558}.	2		GO:0005524; GO:0000287; GO:0030145; GO:0004775; GO:0006099
A8GA13	gshA Spro_0847	Glutamate--cysteine ligase (EC 6.3.2.2) (Gamma-ECS) (GCS) (Gamma-glutamylcysteine synthetase)	PATHWAY: Sulfur metabolism; glutathione biosynthesis; glutathione from L-cysteine and L-glutamate: step 1/2. {ECO:0000255|HAMAP-Rule:MF_00578}.	2		GO:0005524; GO:0004357; GO:0006750
P35489	pdhC	Dihydrolipoyllysine-residue acetyltransferase component of pyruvate dehydrogenase complex (EC 2.3.1.12) (Dihydrolipoamide acetyltransferase component of pyruvate dehydrogenase complex) (E2)		2		GO:0004742; GO:0006096
A8GGN3	lacZ Spro_3173	Beta-galactosidase (Beta-gal) (EC 3.2.1.23) (Lactase)		2		GO:0004565; GO:0009341; GO:0030246; GO:0005975; GO:0000287
A1RJ56	hscA Sputw3181_1866	Chaperone protein HscA homolog		2		GO:0005524; GO:0016887; GO:0016226; GO:0006457
A4XP18	ubiD Pmen_0310	3-octaprenyl-4-hydroxybenzoate carboxy-lyase (EC 4.1.1.98) (Polyprenyl p-hydroxybenzoate decarboxylase)	PATHWAY: Cofactor biosynthesis; ubiquinone biosynthesis. {ECO:0000255|HAMAP-Rule:MF_01636}.	2		GO:0008694; GO:0010181; GO:0046872; GO:0016491; GO:0005886; GO:0006744
Q9CGS5	ssb1 LL1019 L0300	Single-stranded DNA-binding protein 1 (SSB 1)		2		GO:0006310; GO:0006281; GO:0006260; GO:0003697
Q6CZZ5	rpoA ECA4006	DNA-directed RNA polymerase subunit alpha (RNAP subunit alpha) (EC 2.7.7.6) (RNA polymerase subunit alpha) (Transcriptase subunit alpha)		2		GO:0003677; GO:0003899; GO:0006351
A8GAT9	rpmE2 Spro_1125	50S ribosomal protein L31 type B		2		GO:0005840; GO:0003735; GO:0006412
C6DDL3	hldE PC1_3404	Bifunctional protein HldE [Includes: D-beta-D-heptose 7-phosphate kinase (EC 2.7.1.167) (D-beta-D-heptose 7-phosphotransferase) (D-glycero-beta-D-manno-heptose-7-phosphate kinase); D-beta-D-heptose 1-phosphate adenylyltransferase (EC 2.7.7.70) (D-glycero-beta-D-manno-heptose 1-phosphate adenylyltransferase)]	PATHWAY: Nucleotide-sugar biosynthesis; ADP-L-glycero-beta-D-manno-heptose biosynthesis; ADP-L-glycero-beta-D-manno-heptose from D-glycero-beta-D-manno-heptose 7-phosphate: step 1/4. {ECO:0000255|HAMAP-Rule:MF_01603}.; PATHWAY: Nucleotide-sugar biosynthesis; ADP-L-glycero-beta-D-manno-heptose biosynthesis; ADP-L-glycero-beta-D-manno-heptose from D-glycero-beta-D-manno-heptose 7-phosphate: step 3/…	2		GO:0097171; GO:0005524; GO:0033785; GO:0033786; GO:0016773
Q4K8C3	cobS PFL_4422	Adenosylcobinamide-GDP ribazoletransferase (EC 2.7.8.26) (Cobalamin synthase) (Cobalamin-5'-phosphate synthase)	PATHWAY: Cofactor biosynthesis; adenosylcobalamin biosynthesis; adenosylcobalamin from cob(II)yrinate a,c-diamide: step 7/7. {ECO:0000255|HAMAP-Rule:MF_00719}.	2		GO:0051073; GO:0008818; GO:0009236; GO:0016021; GO:0005886
B0T2A6	lysS Caul_0137	Lysine--tRNA ligase (EC 6.1.1.6) (Lysyl-tRNA synthetase) (LysRS)		2		GO:0005524; GO:0005737; GO:0004824; GO:0006430; GO:0000049
Q6DA73	pyrB ECA0382	Aspartate carbamoyltransferase (EC 2.1.3.2) (Aspartate transcarbamylase) (ATCase)	PATHWAY: Pyrimidine metabolism; UMP biosynthesis via de novo pathway; (S)-dihydroorotate from bicarbonate: step 2/3. {ECO:0000255|HAMAP-Rule:MF_00001}.	2		GO:0044205; GO:0006207; GO:0016597; GO:0004070; GO:0006520
B7MY25	dsdA ECED1_2813	D-serine dehydratase (EC 4.3.1.18) (D-serine deaminase) (DSD)		2		GO:0046416; GO:0008721; GO:0016836; GO:0030170
B7V2Q4	lgt PLES_03381	Prolipoprotein diacylglyceryl transferase (EC 2.4.99.-)	PATHWAY: Protein modification; lipoprotein biosynthesis (diacylglyceryl transfer). {ECO:0000255|HAMAP-Rule:MF_01147}.	2		GO:0016021; GO:0042158; GO:0008961; GO:0005886; GO:0009249
Q6YR75	cysS PAM_141	Cysteine--tRNA ligase (EC 6.1.1.16) (Cysteinyl-tRNA synthetase) (CysRS)		2		GO:0005524; GO:0004817; GO:0006423; GO:0005737; GO:0008270
Q4JL84	MYB59 At5g59780 MTH12.19	Transcription factor MYB59 (Myb-related protein 59) (AtMYB59)		2759	33090	GO:0003677; GO:0005634; GO:0046686; GO:0010200; GO:0009723; GO:0009739; GO:0009753; GO:0009751; GO:0003700; GO:0006351
Q6D1T5	luxS ECA3362	S-ribosylhomocysteine lyase (EC 4.4.1.21) (AI-2 synthesis protein) (Autoinducer-2 production protein LuxS)		2		GO:0043768; GO:0005506; GO:0009372
C5D324	recU GWCH70_2106	Holliday junction resolvase RecU (EC 3.1.22.-) (Recombination protein U homolog)		2		GO:0006310; GO:0006281; GO:0007059; GO:0005737; GO:0004519; GO:0000287; GO:0003676
B1ZPB7	rpoC Oter_0231	DNA-directed RNA polymerase subunit beta' (RNAP subunit beta') (EC 2.7.7.6) (RNA polymerase subunit beta') (Transcriptase subunit beta')		2		GO:0003677; GO:0003899; GO:0006351
Q4G2J3	DER2.2	Derlin-2.2 (ZmDerlin2-2)		2759	33090	GO:0005789; GO:0016021
P14165	gltA PA1580	Citrate synthase (EC 2.3.3.16)	PATHWAY: Carbohydrate metabolism; tricarboxylic acid cycle; isocitrate from oxaloacetate: step 1/2.	2		GO:0004108; GO:0036440; GO:0006099; GO:0045239
Q71X61	pgi LMOf2365_2338	Glucose-6-phosphate isomerase (GPI) (EC 5.3.1.9) (Phosphoglucose isomerase) (PGI) (Phosphohexose isomerase) (PHI)	PATHWAY: Carbohydrate degradation; glycolysis; D-glyceraldehyde 3-phosphate and glycerone phosphate from D-glucose: step 2/4. {ECO:0000255|HAMAP-Rule:MF_00473}.	2		GO:0005737; GO:0006094; GO:0004347; GO:0006096
Q1C4N1	rpmE2 YPA_2629	50S ribosomal protein L31 type B		2		GO:0005840; GO:0003735; GO:0006412
A8G9R1	leuA Spro_0745	2-isopropylmalate synthase (EC 2.3.3.13) (Alpha-IPM synthase) (Alpha-isopropylmalate synthase)	PATHWAY: Amino-acid biosynthesis; L-leucine biosynthesis; L-leucine from 3-methyl-2-oxobutanoate: step 1/4. {ECO:0000255|HAMAP-Rule:MF_01025}.	2		GO:0003852; GO:0009098
Q6DA02	zapA ECA0461	Cell division protein ZapA (Z ring-associated protein ZapA)		2		GO:0000917; GO:0005737; GO:0005886
Q7CWX2	rutC Atu2498 AGR_C_4539	Putative aminoacrylate peracid reductase RutC (EC 1.-.-.-)		2		GO:0019740; GO:0016491; GO:0006212
Q6FA66	glyA ACIAD2255	Serine hydroxymethyltransferase (SHMT) (Serine methylase) (EC 2.1.2.1)	PATHWAY: One-carbon metabolism; tetrahydrofolate interconversion. {ECO:0000255|HAMAP-Rule:MF_00051}.; PATHWAY: Amino-acid biosynthesis; glycine biosynthesis; glycine from L-serine: step 1/1. {ECO:0000255|HAMAP-Rule:MF_00051}.	2		GO:0005737; GO:0019264; GO:0004372; GO:0030170; GO:0035999
Q9SSF8	CPK30 CDPK1A At1g74740 F25A4.29	Calcium-dependent protein kinase 30 (EC 2.7.11.1) (Calcium-dependent protein kinase isoform CDPK1a) (AtCDPK1a)		2759	33090	GO:0005524; GO:0009738; GO:0005509; GO:0009931; GO:0005516; GO:0004683; GO:0005737; GO:0035556; GO:0005634; GO:0018105; GO:0005886; GO:0046777; GO:0004672
Q2NQL7	tuf1 SG0127; tuf2 SG2283	Elongation factor Tu (EF-Tu)		2		GO:0005525; GO:0003924; GO:0005737; GO:0003746
B0T2E3	adk Caul_1635	Adenylate kinase (AK) (EC 2.7.4.3) (ATP-AMP transphosphorylase) (ATP:AMP phosphotransferase) (Adenylate monophosphate kinase)	PATHWAY: Purine metabolism; AMP biosynthesis via salvage pathway; AMP from ADP: step 1/1. {ECO:0000255|HAMAP-Rule:MF_00235}.	2		GO:0044209; GO:0005524; GO:0004017; GO:0005737
P35485	pdhA	Pyruvate dehydrogenase E1 component subunit alpha (EC 1.2.4.1) (Fragment)		2		GO:0006096; GO:0004739
Q6D0B2	tal2 ECA3887	Transaldolase 2 (EC 2.2.1.2)	PATHWAY: Carbohydrate degradation; pentose phosphate pathway; D-glyceraldehyde 3-phosphate and beta-D-fructose 6-phosphate from D-ribose 5-phosphate and D-xylulose 5-phosphate (non-oxidative stage): step 2/3. {ECO:0000255|HAMAP-Rule:MF_00492}.	2		GO:0005975; GO:0005737; GO:0006098; GO:0004801
A7ZPH2	dsdA EcE24377A_2652	D-serine dehydratase (EC 4.3.1.18) (D-serine deaminase) (DSD)		2		GO:0046416; GO:0008721; GO:0016836; GO:0030170
Q02EW4	hslV PA14_66770	ATP-dependent protease subunit HslV (EC 3.4.25.2)		2		GO:0009376; GO:0046872; GO:0005839; GO:0051603; GO:0004298
Q6D6F8	fliE ECA1727	Flagellar hook-basal body complex protein FliE		2		GO:0009425; GO:0071973; GO:0003774; GO:0005198
C6DG74	rplC PC1_3822	50S ribosomal protein L3		2		GO:0019843; GO:0005840; GO:0003735; GO:0006412
Q71E53	cemA	Chloroplast envelope membrane protein		2759	33090	GO:0009706; GO:0015078; GO:0016021
A8GLL0	mnmG gidA Spro_4908	tRNA uridine 5-carboxymethylaminomethyl modification enzyme MnmG (Glucose-inhibited division protein A)		2		GO:0005737; GO:0050660; GO:0016491; GO:0002098
O67055	nadK aq_909	NAD kinase (EC 2.7.1.23) (ATP-dependent NAD kinase)		2		GO:0005524; GO:0019674; GO:0003951; GO:0006741; GO:0005737; GO:0046872
P42797	RPS10 At3g22300 MCB17.2	40S ribosomal protein S10, mitochondrial		2759	33090	GO:0005763; GO:0005739; GO:0015935; GO:0003735; GO:0006412
Q88K27	thrS PP_2465	Threonine--tRNA ligase (EC 6.1.1.3) (Threonyl-tRNA synthetase) (ThrRS)		2		GO:0005524; GO:0005737; GO:0046872; GO:0004829; GO:0006435
P0CAU4	dnaA CC_0008	Chromosomal replication initiator protein DnaA		2		GO:0005524; GO:0006270; GO:0003688; GO:0005737; GO:0006275
P44224	HI_1500	Mu-like prophage FluMu protein gp28		2
Q6D0I1	murD ECA3817	UDP-N-acetylmuramoylalanine--D-glutamate ligase (EC 6.3.2.9) (D-glutamic acid-adding enzyme) (UDP-N-acetylmuramoyl-L-alanyl-D-glutamate synthetase)	PATHWAY: Cell wall biogenesis; peptidoglycan biosynthesis. {ECO:0000255|HAMAP-Rule:MF_00639}.	2		GO:0005524; GO:0008764; GO:0007049; GO:0051301; GO:0071555; GO:0005737; GO:0009252; GO:0008360
Q3IKE8	queC PSHAa1116	7-cyano-7-deazaguanine synthase (EC 6.3.4.20) (7-cyano-7-carbaguanine synthase) (PreQ(0) synthase) (Queuosine biosynthesis protein QueC)	PATHWAY: Purine metabolism; 7-cyano-7-deazaguanine biosynthesis. {ECO:0000255|HAMAP-Rule:MF_01633}.	2		GO:0005524; GO:0016879; GO:0008616; GO:0008270
A8GJ33	yqgF Spro_4028	Putative pre-16S rRNA nuclease (EC 3.1.-.-)		2		GO:0005737; GO:0004518; GO:0003676; GO:0000967
Q04647		Probable cytochrome c biosynthesis protein		2759	33090	GO:0017004; GO:0020037; GO:0015232; GO:0016020; GO:0005739
P0A8F6	udk Z3234 ECs2873	Uridine kinase (EC 2.7.1.48) (Cytidine monophosphokinase) (Uridine monophosphokinase)	PATHWAY: Pyrimidine metabolism; CTP biosynthesis via salvage pathway; CTP from cytidine: step 1/3.; PATHWAY: Pyrimidine metabolism; UMP biosynthesis via salvage pathway; UMP from uridine: step 1/1.	2		GO:0005524; GO:0044211; GO:0044206; GO:0005737; GO:0016773; GO:0004849
B8DTT6	purM BLA_1127	Phosphoribosylformylglycinamidine cyclo-ligase (EC 6.3.3.1) (AIR synthase) (AIRS) (Phosphoribosyl-aminoimidazole synthetase)	PATHWAY: Purine metabolism; IMP biosynthesis via de novo pathway; 5-amino-1-(5-phospho-D-ribosyl)imidazole from N(2)-formyl-N(1)-(5-phospho-D-ribosyl)glycinamide: step 2/2. {ECO:0000255|HAMAP-Rule:MF_00741}.	2		GO:0006189; GO:0005524; GO:0005737; GO:0004641
A8GCL5	fabA Spro_1751	3-hydroxydecanoyl-[acyl-carrier-protein] dehydratase (EC 4.2.1.59) (3-hydroxyacyl-[acyl-carrier-protein] dehydratase FabA) (Beta-hydroxydecanoyl thioester dehydrase) (Trans-2-decenoyl-[acyl-carrier-protein] isomerase) (EC 5.3.3.14)	PATHWAY: Lipid metabolism; fatty acid biosynthesis. {ECO:0000255|HAMAP-Rule:MF_00405}.	2		GO:0008693; GO:0047451; GO:0005737; GO:0006633; GO:0034017
C6DHG3	ilvC PC1_4021	Ketol-acid reductoisomerase (EC 1.1.1.86) (Acetohydroxy-acid isomeroreductase) (Alpha-keto-beta-hydroxylacyl reductoisomerase)	PATHWAY: Amino-acid biosynthesis; L-isoleucine biosynthesis; L-isoleucine from 2-oxobutanoate: step 2/4. {ECO:0000255|HAMAP-Rule:MF_00435}.; PATHWAY: Amino-acid biosynthesis; L-valine biosynthesis; L-valine from pyruvate: step 2/4. {ECO:0000255|HAMAP-Rule:MF_00435}.	2		GO:0009097; GO:0004455; GO:0009099
Q9HTW3	zapA PA5227	Cell division protein ZapA (Z ring-associated protein ZapA)		2		GO:0000917; GO:0005737
O64477	At2g19130 T20K24.15	G-type lectin S-receptor-like serine/threonine-protein kinase At2g19130 (EC 2.7.11.1)		2759	33090	GO:0005524; GO:0005516; GO:0030246; GO:0016021; GO:0005886; GO:0004674; GO:0048544
Q9FND9	RFS5 RS5 At5g40390 MPO12.100 MPO12.13	Probable galactinol--sucrose galactosyltransferase 5 (EC 2.4.1.82) (Protein SEED IMBIBITION 1-LIKE) (Raffinose synthase 5)		2759	33090	GO:0005975; GO:0009507; GO:0047274; GO:0009737; GO:0006979; GO:0009414
C6DH14	PC1_2022	Electron transport complex subunit D		2		GO:0022900; GO:0016021; GO:0005886; GO:0006810
B7VHR3	efp VS_0244	Elongation factor P (EF-P)	PATHWAY: Protein biosynthesis; polypeptide chain elongation. {ECO:0000255|HAMAP-Rule:MF_00141}.	2		GO:0005737; GO:0003746
P54716	glvA glv-1 glvG malA BSU08180	Maltose-6'-phosphate glucosidase (EC 3.2.1.122) (6-phospho-alpha-D-glucosidase) (6-phosphoryl-O-alpha-D-glucopyranosyl:phosphoglucohydrolase)		2		GO:0005975; GO:0050081; GO:0046872; GO:0016616
P77252	ykgE b0306 JW5041	Uncharacterized protein YkgE		2		GO:0005829
Q7WEA9	BB4725	UPF0271 protein BB4725		2		GO:0005975; GO:0003824
A6VDJ1	tatA PSPA7_5807	Sec-independent protein translocase protein TatA		2		GO:0033281; GO:0005887; GO:0009306; GO:0008320; GO:0043953
Q49L09	rps2	30S ribosomal protein S2, chloroplastic		2759	33090	GO:0009507; GO:0015935; GO:0003735; GO:0006412
A8G9R9	rsmH mraW Spro_0753	Ribosomal RNA small subunit methyltransferase H (EC 2.1.1.199) (16S rRNA m(4)C1402 methyltransferase) (rRNA (cytosine-N(4)-)-methyltransferase RsmH)		2		GO:0005737; GO:0071424; GO:0070475
Q6D8X4	nudK ECA0847	GDP-mannose pyrophosphatase NudK (EC 3.6.1.-)		2		GO:0016818; GO:0046872
O50633	rpsK BH0161	30S ribosomal protein S11		2		GO:0019843; GO:0005840; GO:0003735; GO:0006412
Q56ZZ7	At5g16150 T21H19.70	Plastidic glucose transporter 4 (AtpGlcT)		2759	33090	GO:0009941; GO:0009706; GO:0046323; GO:1904659; GO:0005355; GO:0035428; GO:0005887; GO:0015992; GO:0005351
Q8ETM7	glmM OB0232	Phosphoglucosamine mutase (EC 5.4.2.10)		2		GO:0005975; GO:0000287; GO:0008966
A6LEH5	rplR BDI_2364	50S ribosomal protein L18		2		GO:0019843; GO:0005840; GO:0003735; GO:0006412
Q2MIG0	psbN	Protein PsbN		2759	33090	GO:0009535; GO:0016021; GO:0015979; GO:0009539
Q4K545	rplE PFL_5570	50S ribosomal protein L5		2		GO:0022625; GO:0019843; GO:0042254; GO:0003735; GO:0000049; GO:0006412
B7V3F9	hisI PLES_54561	Phosphoribosyl-AMP cyclohydrolase (PRA-CH) (EC 3.5.4.19)	PATHWAY: Amino-acid biosynthesis; L-histidine biosynthesis; L-histidine from 5-phospho-alpha-D-ribose 1-diphosphate: step 3/9. {ECO:0000255|HAMAP-Rule:MF_01021}.	2		GO:0005737; GO:0000105; GO:0000287; GO:0004635; GO:0008270
P0C2H3	macB2 etsB Ecok1_ColBM_46970 O1_ColBM_198	Macrolide export ATP-binding/permease protein MacB 2 (EC 3.6.3.-)		2		GO:0005524; GO:0043190; GO:0016887; GO:0042895; GO:0016820; GO:0046677
Q02UC5	aguA PA14_03810	Agmatine deiminase (EC 3.5.3.12) (Agmatine iminohydrolase)	PATHWAY: Amine and polyamine biosynthesis; putrescine biosynthesis via agmatine pathway; N-carbamoylputrescine from agmatine: step 1/1. {ECO:0000255|HAMAP-Rule:MF_01841}.	2		GO:0047632; GO:0004668; GO:0033388
A4WE42	lysS Ent638_3308	Lysine--tRNA ligase (EC 6.1.1.6) (Lysyl-tRNA synthetase) (LysRS)		2		GO:0005524; GO:0005737; GO:0004824; GO:0006430; GO:0000287; GO:0003676
B1J5D7	pdxB PputW619_1634	Erythronate-4-phosphate dehydrogenase (EC 1.1.1.290)	PATHWAY: Cofactor biosynthesis; pyridoxine 5'-phosphate biosynthesis; pyridoxine 5'-phosphate from D-erythrose 4-phosphate: step 2/5. {ECO:0000255|HAMAP-Rule:MF_01825}.	2		GO:0033711; GO:0051287; GO:0005737; GO:0008615
P55278		Mannan endo-1,4-beta-mannosidase (EC 3.2.1.78) (1,4-beta-D-mannan mannanohydrolase) (Beta-mannanase)		2		GO:0005576; GO:0016985; GO:0000272; GO:0006080
P23694		Serralysin (EC 3.4.24.40) (Extracellular metalloproteinase) (Zinc proteinase)		2		GO:0005509; GO:0031012; GO:0005576; GO:0005615; GO:0004222; GO:0009405; GO:0006508; GO:0008270
Q6D636	ECA1852	Putative phosphoenolpyruvate synthase regulatory protein (PEP synthase regulatory protein) (PSRP) (EC 2.7.11.33) (EC 2.7.4.28) (Pyruvate, water dikinase regulatory protein)		2		GO:0043531; GO:0005524; GO:0016776; GO:0006470; GO:0004674
C0LGW6	ERL1 At5g62230 MMI9.14	LRR receptor-like serine/threonine-protein kinase ERL1 (EC 2.7.11.1) (Protein ERECTA-like kinase 1)		2759	33090	GO:0005524; GO:0009553; GO:0016021; GO:0016020; GO:0048481; GO:0005886; GO:0004674; GO:0010103
A4XNL3	engB Pmen_0155	Probable GTP-binding protein EngB		2		GO:0005525; GO:0003924; GO:0000917; GO:0000287
A8GDX9	pdxH Spro_2218	Pyridoxine/pyridoxamine 5'-phosphate oxidase (EC 1.4.3.5) (PNP/PMP oxidase) (PNPOx) (Pyridoxal 5'-phosphate synthase)	PATHWAY: Cofactor metabolism; pyridoxal 5'-phosphate salvage; pyridoxal 5'-phosphate from pyridoxamine 5'-phosphate: step 1/1. {ECO:0000255|HAMAP-Rule:MF_01629}.; PATHWAY: Cofactor metabolism; pyridoxal 5'-phosphate salvage; pyridoxal 5'-phosphate from pyridoxine 5'-phosphate: step 1/1. {ECO:0000255|HAMAP-Rule:MF_01629}.	2		GO:0010181; GO:0004733; GO:0008615
Q8A012	pyrF BT_4209	Orotidine 5'-phosphate decarboxylase (EC 4.1.1.23) (OMP decarboxylase) (OMPDCase) (OMPdecase)	PATHWAY: Pyrimidine metabolism; UMP biosynthesis via de novo pathway; UMP from orotate: step 2/2. {ECO:0000255|HAMAP-Rule:MF_01215}.	2		GO:0044205; GO:0006207; GO:0004590
Q9SKD7	CNGC3 At2g46430 F11C10.12	Probable cyclic nucleotide-gated ion channel 3 (AtCNGC3) (Cyclic nucleotide- and calmodulin-regulated ion channel 3)		2759	33090	GO:0030552; GO:0030553; GO:0005887; GO:0071805; GO:0042391; GO:0005249
A9KSM5	cysS Cphy_3324	Cysteine--tRNA ligase (EC 6.1.1.16) (Cysteinyl-tRNA synthetase) (CysRS)		2		GO:0005524; GO:0004817; GO:0006423; GO:0005737; GO:0008270
Q9SAK8	CHX2 CHX02 At1g79400 T8K14.18	Cation/H(+) antiporter 2 (Protein CATION/H+ EXCHANGER 2) (AtCHX2)		2759	33090	GO:0012505; GO:1902600; GO:0016021; GO:0005451; GO:0006813; GO:0006885
P23034		Aspartate aminotransferase (AspAT) (EC 2.6.1.1) (Transaminase A)		2		GO:0004069; GO:0080130; GO:0009058; GO:0005737; GO:0030170
Q9FXA9	PCMP-E64 At1g56570 F25P12.98	Putative pentatricopeptide repeat-containing protein At1g56570		2759	33090	GO:0050832; GO:0005739; GO:0009737; GO:0009749; GO:0009651
Q9CG41	rplJ LL1269 L0407	50S ribosomal protein L10		2		GO:0070180; GO:0005840; GO:0042254; GO:0003735; GO:0006412
Q6D2R8	nuoB ECA3027	NADH-quinone oxidoreductase subunit B (EC 1.6.5.11) (NADH dehydrogenase I subunit B) (NDH-1 subunit B)		2		GO:0051539; GO:0008137; GO:0005506; GO:0005886; GO:0048038; GO:0006810
A8GCH2	cmk Spro_1708	Cytidylate kinase (CK) (EC 2.7.4.25) (Cytidine monophosphate kinase) (CMP kinase)		2		GO:0005524; GO:0004127; GO:0005737; GO:0006220
Q6DAT7	hldD ECA0165	ADP-L-glycero-D-manno-heptose-6-epimerase (EC 5.1.3.20) (ADP-L-glycero-beta-D-manno-heptose-6-epimerase) (ADP-glyceromanno-heptose 6-epimerase) (ADP-hep 6-epimerase) (AGME)	PATHWAY: Nucleotide-sugar biosynthesis; ADP-L-glycero-beta-D-manno-heptose biosynthesis; ADP-L-glycero-beta-D-manno-heptose from D-glycero-beta-D-manno-heptose 7-phosphate: step 4/4. {ECO:0000255|HAMAP-Rule:MF_01601}.	2		GO:0097171; GO:0008712; GO:0050661; GO:0005975
B8H546	ihfA himA CCNA_01433	Integration host factor subunit alpha (IHF-alpha)		2		GO:0003677; GO:0006310; GO:0006355; GO:0006417; GO:0006351
Q4KHS6	purL PFL_1076	Phosphoribosylformylglycinamidine synthase (FGAM synthase) (FGAMS) (EC 6.3.5.3) (Formylglycinamide ribonucleotide amidotransferase) (FGAR amidotransferase) (FGAR-AT)	PATHWAY: Purine metabolism; IMP biosynthesis via de novo pathway; 5-amino-1-(5-phospho-D-ribosyl)imidazole from N(2)-formyl-N(1)-(5-phospho-D-ribosyl)glycinamide: step 1/2. {ECO:0000255|HAMAP-Rule:MF_00419}.	2		GO:0006189; GO:0005524; GO:0005737; GO:0006541; GO:0046872; GO:0004642
Q6D009	metA ECA3992	Homoserine O-succinyltransferase (EC 2.3.1.46) (Homoserine O-transsuccinylase) (HTS)	PATHWAY: Amino-acid biosynthesis; L-methionine biosynthesis via de novo pathway; O-succinyl-L-homoserine from L-homoserine: step 1/1. {ECO:0000255|HAMAP-Rule:MF_00295}.	2		GO:0019281; GO:0005737; GO:0008899
A4XQ64	prmA Pmen_0712	Ribosomal protein L11 methyltransferase (L11 Mtase) (EC 2.1.1.-)		2		GO:0005737; GO:0008276
Q02JB8	cobQ PA14_47690	Cobyric acid synthase	PATHWAY: Cofactor biosynthesis; adenosylcobalamin biosynthesis. {ECO:0000255|HAMAP-Rule:MF_00028}.	2		GO:0009236; GO:0015420; GO:0006541
Q6YQX7	proS PAM_246	Proline--tRNA ligase (EC 6.1.1.15) (Prolyl-tRNA synthetase) (ProRS)		2		GO:0005524; GO:0005737; GO:0004827; GO:0006433
Q6DAQ7	ubiE ECA0196	Ubiquinone/menaquinone biosynthesis C-methyltransferase UbiE (EC 2.1.1.163) (EC 2.1.1.201) (2-methoxy-6-polyprenyl-1,4-benzoquinol methylase) (Demethylmenaquinone methyltransferase)	PATHWAY: Quinol/quinone metabolism; menaquinone biosynthesis; menaquinol from 1,4-dihydroxy-2-naphthoate: step 2/2. {ECO:0000255|HAMAP-Rule:MF_01813}.; PATHWAY: Cofactor biosynthesis; ubiquinone biosynthesis. {ECO:0000255|HAMAP-Rule:MF_01813}.	2		GO:0102005; GO:0008425; GO:0009060; GO:0009234; GO:0006744
A3CMR5	fbp SSA_1056	Fructose-1,6-bisphosphatase class 3 (FBPase class 3) (EC 3.1.3.11) (D-fructose-1,6-bisphosphate 1-phosphohydrolase class 3)	PATHWAY: Carbohydrate biosynthesis; gluconeogenesis. {ECO:0000255|HAMAP-Rule:MF_01854}.	2		GO:0042132; GO:0006094
A8G8W4	rpsF Spro_0446	30S ribosomal protein S6		2		GO:0019843; GO:0005840; GO:0003735; GO:0006412
A4SR25	hfq ASA_3369	RNA-binding protein Hfq		2		GO:0003723; GO:0006355
Q9I5U4	pdxA1 PA0593	4-hydroxythreonine-4-phosphate dehydrogenase 1 (EC 1.1.1.262) (4-(phosphohydroxy)-L-threonine dehydrogenase 1)	PATHWAY: Cofactor biosynthesis; pyridoxine 5'-phosphate biosynthesis; pyridoxine 5'-phosphate from D-erythrose 4-phosphate: step 4/5.	2		GO:0050570; GO:0051287; GO:0050897; GO:0005737; GO:0000287; GO:0042823; GO:0008615; GO:0008270
A7ML90	fabR ESA_03803	HTH-type transcriptional repressor FabR		2		GO:0003677; GO:0005737; GO:0006633; GO:0045717; GO:0003700; GO:0006351
O69540	ppa ML0210 MLCB2548.21	Inorganic pyrophosphatase (EC 3.6.1.1) (Pyrophosphate phospho-hydrolase) (PPase)		2		GO:0005737; GO:0004427; GO:0000287; GO:0006796
Q6D1X6	panB ECA3321	3-methyl-2-oxobutanoate hydroxymethyltransferase (EC 2.1.2.11) (Ketopantoate hydroxymethyltransferase) (KPHMT)	PATHWAY: Cofactor biosynthesis; (R)-pantothenate biosynthesis; (R)-pantoate from 3-methyl-2-oxobutanoate: step 1/2. {ECO:0000255|HAMAP-Rule:MF_00156}.	2		GO:0003864; GO:0005737; GO:0046872; GO:0015940
A9KMB5	argR Cphy_2508	Arginine repressor	PATHWAY: Amino-acid biosynthesis; L-arginine biosynthesis [regulation].	2		GO:0003677; GO:0034618; GO:0006526; GO:0005737; GO:0051259; GO:0003700; GO:0006351
P62437	rplK MSC_0994	50S ribosomal protein L11		2		GO:0070180; GO:0005840; GO:0003735; GO:0006412
Q8ZH59	rseP YPO1051 y3128 YP_2799	Protease RseP (EC 3.4.24.-) (S2P endopeptidase) (Site-2 protease RseP) (S2P protease RseP) (Site-2-type intramembrane protease)		2		GO:0016021; GO:0046872; GO:0004222; GO:0005886
Q1IDH6	rdgC PSEEN1411	Recombination-associated protein RdgC		2		GO:0006310; GO:0005737; GO:0009295
C6DB43	PC1_1036	UPF0234 protein PC1_1036		2
Q8Y0N2	uvrB RSc1011 RS04277	UvrABC system protein B (Protein UvrB) (Excinuclease ABC subunit B)		2		GO:0005524; GO:0003677; GO:0009432; GO:0005737; GO:0009381; GO:0004386; GO:0006289
A9KP81	hemA1 Cphy_1368	Glutamyl-tRNA reductase 1 (GluTR 1) (EC 1.2.1.70)	PATHWAY: Porphyrin-containing compound metabolism; protoporphyrin-IX biosynthesis; 5-aminolevulinate from L-glutamyl-tRNA(Glu): step 1/2. {ECO:0000255|HAMAP-Rule:MF_00087}.	2		GO:0050661; GO:0008883; GO:0006782
A8GHX9	hscA Spro_3623	Chaperone protein HscA (Hsc66)		2		GO:0005524; GO:0016887; GO:0016226; GO:0006457
O52532	dusB	tRNA-dihydrouridine synthase B (EC 1.3.1.-)		2		GO:0010181; GO:0050660; GO:0000049; GO:0017150
C6DET1	zapD PC1_3580	Cell division protein ZapD (Z ring-associated protein D)		2		GO:0043093; GO:0000917; GO:0005737
Q831Z0	lepA EF_2352	Elongation factor 4 (EF-4) (EC 3.6.5.n1) (Ribosomal back-translocase LepA)		2		GO:0005525; GO:0003924; GO:0005886; GO:0045727; GO:0043022; GO:0003746
B7UYW8	cmoB PLES_45691	tRNA U34 carboxymethyltransferase (EC 2.5.1.-)		2		GO:0016300; GO:0002098; GO:0016765
O49722	PUP6 At4g18190 T9A21.30	Probable purine permease 6 (AtPUP6)		2759	33090	GO:0016021; GO:0016020; GO:1904823; GO:0005345; GO:0006863
C6DBS2	purC PC1_1141	Phosphoribosylaminoimidazole-succinocarboxamide synthase (EC 6.3.2.6) (SAICAR synthetase)	PATHWAY: Purine metabolism; IMP biosynthesis via de novo pathway; 5-amino-1-(5-phospho-D-ribosyl)imidazole-4-carboxamide from 5-amino-1-(5-phospho-D-ribosyl)imidazole-4-carboxylate: step 1/2. {ECO:0000255|HAMAP-Rule:MF_00137}.	2		GO:0006189; GO:0005524; GO:0004639
Q9FHF1	ABCB7 MDR7 PGP7 At5g46540 K11I1.13	ABC transporter B family member 7 (ABC transporter ABCB.7) (AtABCB7) (Multidrug resistance protein 7) (P-glycoprotein 7)		2759	33090	GO:0005524; GO:0042626; GO:0016021; GO:0005886; GO:0055085
Q6VMN4	xylG	Xylose import ATP-binding protein XylG (EC 3.6.3.17)		2		GO:0005524; GO:0043190; GO:0015614
B4TFC6	ulaG SeHA_C4800	Probable L-ascorbate-6-phosphate lactonase UlaG (EC 3.1.1.-) (L-ascorbate utilization protein G)	PATHWAY: Cofactor degradation; L-ascorbate degradation; D-xylulose 5-phosphate from L-ascorbate: step 1/4. {ECO:0000255|HAMAP-Rule:MF_01266}.	2		GO:0035460; GO:0019854; GO:0005737; GO:0030145
C1DM65	Avin_29860	UPF0345 protein Avin_29860		2
Q8Z334	purD STY3710 t3456	Phosphoribosylamine--glycine ligase (EC 6.3.4.13) (GARS) (Glycinamide ribonucleotide synthetase) (Phosphoribosylglycinamide synthetase)	PATHWAY: Purine metabolism; IMP biosynthesis via de novo pathway; N(1)-(5-phospho-D-ribosyl)glycinamide from 5-phospho-alpha-D-ribose 1-diphosphate: step 2/2. {ECO:0000255|HAMAP-Rule:MF_00138}.	2		GO:0006189; GO:0005524; GO:0000287; GO:0030145; GO:0004637; GO:0009113
A8GII0	rppH nudH Spro_3824	RNA pyrophosphohydrolase (EC 3.6.1.-) ((Di)nucleoside polyphosphate hydrolase)		2		GO:0016818; GO:0046872
Q82YX0	mnmG gidA EF_3311	tRNA uridine 5-carboxymethylaminomethyl modification enzyme MnmG (Glucose-inhibited division protein A)		2		GO:0005737; GO:0050660; GO:0016491; GO:0002098
A8G9L7	ispH Spro_0701	4-hydroxy-3-methylbut-2-enyl diphosphate reductase (EC 1.17.7.4)	PATHWAY: Isoprenoid biosynthesis; dimethylallyl diphosphate biosynthesis; dimethylallyl diphosphate from (2E)-4-hydroxy-3-methylbutenyl diphosphate: step 1/1. {ECO:0000255|HAMAP-Rule:MF_00191}.; PATHWAY: Isoprenoid biosynthesis; isopentenyl diphosphate biosynthesis via DXP pathway; isopentenyl diphosphate from 1-deoxy-D-xylulose 5-phosphate: step 6/6. {ECO:0000255|HAMAP-Rule:MF_00191}.	2		GO:0051538; GO:0051745; GO:0050992; GO:0019288; GO:0046872; GO:0016114
Q2NRK8	tsf SG1942	Elongation factor Ts (EF-Ts)		2		GO:0005737; GO:0003746
Q3K7A9	hscA Pfl01_4608	Chaperone protein HscA homolog		2		GO:0005524; GO:0016887; GO:0016226; GO:0006457
B7V419	ahcY PLES_04301	Adenosylhomocysteinase (EC 3.3.1.1) (S-adenosyl-L-homocysteine hydrolase) (AdoHcyase)	PATHWAY: Amino-acid biosynthesis; L-homocysteine biosynthesis; L-homocysteine from S-adenosyl-L-homocysteine: step 1/1. {ECO:0000255|HAMAP-Rule:MF_00563}.	2		GO:0004013; GO:0005737; GO:0006730
C6D9J8	grpE PC1_0730	Protein GrpE (HSP-70 cofactor)		2		GO:0000774; GO:0005737; GO:0006457
P34750	pilQ PA5040	Fimbrial assembly protein PilQ		2		GO:0009279; GO:0009306; GO:0008565; GO:0006810; GO:0043683
A8GID8	bamA yaeT Spro_3782	Outer membrane protein assembly factor BamA		2		GO:0043165; GO:0009279; GO:0016021; GO:0051205
P35484	pdhD	Dihydrolipoyl dehydrogenase (EC 1.8.1.4) (Dihydrolipoamide dehydrogenase) (E3 component of pyruvate complex) (Fragment)		2		GO:0005737; GO:0004148; GO:0006096
A8GDA0	ispE Spro_1987	4-diphosphocytidyl-2-C-methyl-D-erythritol kinase (CMK) (EC 2.7.1.148) (4-(cytidine-5'-diphospho)-2-C-methyl-D-erythritol kinase)	PATHWAY: Isoprenoid biosynthesis; isopentenyl diphosphate biosynthesis via DXP pathway; isopentenyl diphosphate from 1-deoxy-D-xylulose 5-phosphate: step 3/6. {ECO:0000255|HAMAP-Rule:MF_00061}.	2		GO:0050515; GO:0005524; GO:0019288; GO:0016114
Q50438	pqqC	Pyrroloquinoline-quinone synthase (EC 1.3.3.11) (Coenzyme PQQ synthesis protein C) (Pyrroloquinoline quinone biosynthesis protein C) (Fragment)	PATHWAY: Cofactor biosynthesis; pyrroloquinoline quinone biosynthesis.	2		GO:0018189; GO:0033732
A8GDW2	idi Spro_2201	Isopentenyl-diphosphate Delta-isomerase (IPP isomerase) (EC 5.3.3.2) (IPP:DMAPP isomerase) (Isopentenyl pyrophosphate isomerase)	PATHWAY: Isoprenoid biosynthesis; dimethylallyl diphosphate biosynthesis; dimethylallyl diphosphate from isopentenyl diphosphate: step 1/1. {ECO:0000255|HAMAP-Rule:MF_00202}.	2		GO:0005737; GO:0050992; GO:0016787; GO:0004452; GO:0008299; GO:0046872
P85191		Cytochrome P450 (EC 1.14.-.-) (Fragment)		2759	33090	GO:0020037; GO:0005506; GO:0004497; GO:0016705
Q9C866	PCMP-E55 At1g31430 T8E3.8	Pentatricopeptide repeat-containing protein At1g31430		2759	33090
Q9KNK0	pckA VC_2738	Phosphoenolpyruvate carboxykinase [ATP] (PCK) (PEP carboxykinase) (PEPCK) (EC 4.1.1.49)	PATHWAY: Carbohydrate biosynthesis; gluconeogenesis. {ECO:0000255|HAMAP-Rule:MF_00453}.	2		GO:0005524; GO:0005829; GO:0006094; GO:0046872; GO:0004612
Q6D554	ispE ECA2187	4-diphosphocytidyl-2-C-methyl-D-erythritol kinase (CMK) (EC 2.7.1.148) (4-(cytidine-5'-diphospho)-2-C-methyl-D-erythritol kinase)	PATHWAY: Isoprenoid biosynthesis; isopentenyl diphosphate biosynthesis via DXP pathway; isopentenyl diphosphate from 1-deoxy-D-xylulose 5-phosphate: step 3/6. {ECO:0000255|HAMAP-Rule:MF_00061}.	2		GO:0050515; GO:0005524; GO:0019288; GO:0016114
A1S1J8	fmt Sama_0042	Methionyl-tRNA formyltransferase (EC 2.1.2.9)		2		GO:0004479
Q8YI47	BMEI0598	UPF0303 protein BMEI0598		2
Q820F5	ruvC SAV_6833	Crossover junction endodeoxyribonuclease RuvC (EC 3.1.22.4) (Holliday junction nuclease RuvC) (Holliday junction resolvase RuvC)		2		GO:0006310; GO:0006281; GO:0008821; GO:0000287; GO:0003676
Q6D238	purL ECA3258	Phosphoribosylformylglycinamidine synthase (FGAM synthase) (FGAMS) (EC 6.3.5.3) (Formylglycinamide ribonucleotide amidotransferase) (FGAR amidotransferase) (FGAR-AT)	PATHWAY: Purine metabolism; IMP biosynthesis via de novo pathway; 5-amino-1-(5-phospho-D-ribosyl)imidazole from N(2)-formyl-N(1)-(5-phospho-D-ribosyl)glycinamide: step 1/2. {ECO:0000255|HAMAP-Rule:MF_00419}.	2		GO:0006189; GO:0005524; GO:0005737; GO:0006541; GO:0046872; GO:0004642
A8GB93	tolB Spro_1279	Protein TolB		2		GO:0042597; GO:0017038
Q7MAV3	fabH PG_2141	3-oxoacyl-[acyl-carrier-protein] synthase 3 (EC 2.3.1.180) (3-oxoacyl-[acyl-carrier-protein] synthase III) (Beta-ketoacyl-ACP synthase III) (KAS III)	PATHWAY: Lipid metabolism; fatty acid biosynthesis. {ECO:0000255|HAMAP-Rule:MF_01815}.	2		GO:0004315; GO:0033818; GO:0005737; GO:0006633
P32472	FPR2 FKB2 YDR519W D9719.24	Peptidyl-prolyl cis-trans isomerase FPR2 (PPIase FPR2) (EC 5.2.1.8) (FK506-binding protein 2) (FKBP proline rotamase 2) (FKBP-13) (FKBP-15)		2759	4751	GO:0005528; GO:0005789; GO:0003755; GO:0006457; GO:0000413
Q9I0K4	PA2634	Isocitrate lyase (ICL) (EC 4.1.3.1) (Isocitrase) (Isocitratase)	PATHWAY: Carbohydrate metabolism; glyoxylate cycle; (S)-malate from isocitrate: step 1/2. {ECO:0000250|UniProtKB:P0A9G6}.	2		GO:0005737; GO:0006097; GO:0004451; GO:0046872; GO:1900232; GO:0046912; GO:0006099
O22886	HEME2 At2g40490 T2P4.16	Uroporphyrinogen decarboxylase 2, chloroplastic (UPD2) (URO-D2) (EC 4.1.1.37)	PATHWAY: Porphyrin-containing compound metabolism; protoporphyrin-IX biosynthesis; coproporphyrinogen-III from 5-aminolevulinate: step 4/4.; PATHWAY: Porphyrin-containing compound metabolism; chlorophyll biosynthesis.	2759	33090	GO:0015995; GO:0009507; GO:0009941; GO:0009570; GO:0005829; GO:0006783; GO:0006782; GO:0009735; GO:0004853
O86841	dapA2 SCO5744 SC9A10.08	4-hydroxy-tetrahydrodipicolinate synthase 2 (HTPA synthase 2) (EC 4.3.3.7)	PATHWAY: Amino-acid biosynthesis; L-lysine biosynthesis via DAP pathway; (S)-tetrahydrodipicolinate from L-aspartate: step 3/4. {ECO:0000255|HAMAP-Rule:MF_00418}.	2		GO:0008840; GO:0005737; GO:0019877; GO:0009089
A4XYC6	pgi Pmen_3594	Glucose-6-phosphate isomerase (GPI) (EC 5.3.1.9) (Phosphoglucose isomerase) (PGI) (Phosphohexose isomerase) (PHI)	PATHWAY: Carbohydrate biosynthesis; gluconeogenesis. {ECO:0000255|HAMAP-Rule:MF_00473}.; PATHWAY: Carbohydrate degradation; glycolysis; D-glyceraldehyde 3-phosphate and glycerone phosphate from D-glucose: step 2/4. {ECO:0000255|HAMAP-Rule:MF_00473}.	2		GO:0005737; GO:0006094; GO:0004347; GO:0006096
C6DHN7	metJ PC1_0176	Met repressor (Met regulon regulatory protein MetJ)		2		GO:0003677; GO:0005737; GO:0009086; GO:0045892; GO:0003700; GO:0006351
P0AFE9	nuoM Z3536 ECs3161	NADH-quinone oxidoreductase subunit M (EC 1.6.5.11) (NADH dehydrogenase I subunit M) (NDH-1 subunit M) (NUO13)		2		GO:0042773; GO:0008137; GO:0016021; GO:0005886; GO:0048038
P0ABS4	dksA SF0137 S0140	RNA polymerase-binding transcription factor DksA		2		GO:0005737; GO:0010468; GO:0008270
Q9ABV3	glmM CC_0117	Phosphoglucosamine mutase (EC 5.4.2.10)		2		GO:0005975; GO:0000287; GO:0008966
P45511	dhaD	Glycerol dehydrogenase (GDH) (GLDH) (EC 1.1.1.6)	PATHWAY: Polyol metabolism; glycerol fermentation; glycerone phosphate from glycerol (oxidative route): step 1/2.	2		GO:0019588; GO:0008888; GO:0046872
C6DI77	ubiE PC1_4056	Ubiquinone/menaquinone biosynthesis C-methyltransferase UbiE (EC 2.1.1.163) (EC 2.1.1.201) (2-methoxy-6-polyprenyl-1,4-benzoquinol methylase) (Demethylmenaquinone methyltransferase)	PATHWAY: Quinol/quinone metabolism; menaquinone biosynthesis; menaquinol from 1,4-dihydroxy-2-naphthoate: step 2/2. {ECO:0000255|HAMAP-Rule:MF_01813}.; PATHWAY: Cofactor biosynthesis; ubiquinone biosynthesis. {ECO:0000255|HAMAP-Rule:MF_01813}.	2		GO:0102005; GO:0008425; GO:0009060; GO:0009234; GO:0006744
Q9I138	glyA2 PA2444	Serine hydroxymethyltransferase 2 (SHMT 2) (Serine methylase 2) (EC 2.1.2.1)	PATHWAY: One-carbon metabolism; tetrahydrofolate interconversion. {ECO:0000255|HAMAP-Rule:MF_00051}.; PATHWAY: Amino-acid biosynthesis; glycine biosynthesis; glycine from L-serine: step 1/1. {ECO:0000255|HAMAP-Rule:MF_00051}.	2		GO:0005737; GO:0019264; GO:0004372; GO:0030170; GO:0035999
C6DJ78	ttcA PC1_2316	tRNA 2-thiocytidine biosynthesis protein TtcA		2		GO:0005524; GO:0005737; GO:0008033
B1JDW1	rplB PputW619_4746	50S ribosomal protein L2		2		GO:0015934; GO:0019843; GO:0003735; GO:0016740; GO:0006412
Q6CZ80	aguA ECA4273	Putative agmatine deiminase (EC 3.5.3.12) (Agmatine iminohydrolase)		2		GO:0047632; GO:0004668; GO:0009446
Q10RB4	Os03g0165400 LOC_Os03g06940 OJ1123F12.1	Beta-galactosidase 5 (Lactase 5) (EC 3.2.1.23)		2759	33090	GO:0048046; GO:0004565; GO:0030246; GO:0005975; GO:0005618; GO:0005773
P38448	eda kdgA Dda3937_03573	KHG/KDPG aldolase [Includes: 4-hydroxy-2-oxoglutarate aldolase (EC 4.1.3.16) (2-keto-4-hydroxyglutarate aldolase) (KHG-aldolase); 2-dehydro-3-deoxy-phosphogluconate aldolase (EC 4.1.2.14) (2-keto-3-deoxy-6-phosphogluconate aldolase) (KDPG-aldolase) (Phospho-2-dehydro-3-deoxygluconate aldolase) (Phospho-2-keto-3-deoxygluconate aldolase)]	PATHWAY: Carbohydrate acid metabolism; 2-dehydro-3-deoxy-D-gluconate degradation; D-glyceraldehyde 3-phosphate and pyruvate from 2-dehydro-3-deoxy-D-gluconate: step 2/2.; PATHWAY: Carbohydrate metabolism; glyoxylate and dicarboxylate metabolism.	2		GO:0008675; GO:0008700; GO:0005737
A4TQK1	rsmC YPDSF_3205	Ribosomal RNA small subunit methyltransferase C (EC 2.1.1.172) (16S rRNA m2G1207 methyltransferase) (rRNA (guanine-N(2)-)-methyltransferase RsmC)		2		GO:0052914; GO:0005737; GO:0003676
Q0TTQ7	speE CPF_0529	Polyamine aminopropyltransferase (Putrescine aminopropyltransferase) (PAPT) (Spermidine synthase) (SPDS) (SPDSY) (EC 2.5.1.16)	PATHWAY: Amine and polyamine biosynthesis; spermidine biosynthesis; spermidine from putrescine: step 1/1. {ECO:0000255|HAMAP-Rule:MF_00198}.	2		GO:0005737; GO:0008295; GO:0004766
Q1R0H2	rplB Csal_0424	50S ribosomal protein L2		2		GO:0015934; GO:0019843; GO:0003735; GO:0016740; GO:0006412
A8G8E6	rplL Spro_0276	50S ribosomal protein L7/L12		2		GO:0005840; GO:0003735; GO:0006412
P37766	ydiF b1694 JW1684	Acetate CoA-transferase YdiF (EC 2.8.3.8) (Short-chain acyl-CoA:acetate CoA-transferase)		2		GO:0008775; GO:0046952; GO:0051289; GO:0046459
Q6NQG7	ATL78 At1g49230 F27J15.2	RING-H2 finger protein ATL78	PATHWAY: Protein modification; protein ubiquitination.	2759	33090	GO:0016021; GO:0016567; GO:0008270
Q2NVX3	lptD imp ostA SG0427	LPS-assembly protein LptD		2		GO:0043165; GO:0009279; GO:0015920; GO:0010033
C6DDL7	cca PC1_3408	Multifunctional CCA protein [Includes: CCA-adding enzyme (EC 2.7.7.72) (CCA tRNA nucleotidyltransferase) (tRNA CCA-pyrophosphorylase) (tRNA adenylyl-/cytidylyl-transferase) (tRNA nucleotidyltransferase) (tRNA-NT); 2'-nucleotidase (EC 3.1.3.-); 2',3'-cyclic phosphodiesterase (EC 3.1.4.-); Phosphatase (EC 3.1.3.-)]		2		GO:0005524; GO:0052929; GO:0052928; GO:0052927; GO:0042245; GO:0004112; GO:0000287; GO:0016791; GO:0001680; GO:0000049; GO:0016437
B0TLV4	lpxH Shal_2773	UDP-2,3-diacylglucosamine hydrolase (EC 3.6.1.54) (UDP-2,3-diacylglucosamine diphosphatase)	PATHWAY: Glycolipid biosynthesis; lipid IV(A) biosynthesis; lipid IV(A) from (3R)-3-hydroxytetradecanoyl-[acyl-carrier-protein] and UDP-N-acetyl-alpha-D-glucosamine: step 4/6. {ECO:0000255|HAMAP-Rule:MF_00575}.	2		GO:0005737; GO:0009245; GO:0016462
A8G9H7	deoA Spro_0661	Thymidine phosphorylase (EC 2.4.2.4) (TdRPase)	PATHWAY: Pyrimidine metabolism; dTMP biosynthesis via salvage pathway; dTMP from thymine: step 1/2. {ECO:0000255|HAMAP-Rule:MF_01628}.	2		GO:0004645; GO:0006206; GO:0016154; GO:0046104; GO:0009032
Q6CZH4	corA ECA4177	Magnesium transport protein CorA		2		GO:0015087; GO:0016021; GO:0015095; GO:0015693; GO:0005886
Q11Z03	obg CHU_0069	GTPase Obg (EC 3.6.5.-) (GTP-binding protein Obg)		2		GO:0005525; GO:0003924; GO:0005737; GO:0000287; GO:0042254
Q4KFX0	fabA PFL_1737	3-hydroxydecanoyl-[acyl-carrier-protein] dehydratase (EC 4.2.1.59) (3-hydroxyacyl-[acyl-carrier-protein] dehydratase FabA) (Beta-hydroxydecanoyl thioester dehydrase) (Trans-2-decenoyl-[acyl-carrier-protein] isomerase) (EC 5.3.3.14)	PATHWAY: Lipid metabolism; fatty acid biosynthesis. {ECO:0000255|HAMAP-Rule:MF_00405}.	2		GO:0008693; GO:0047451; GO:0005737; GO:0006633; GO:0034017
B1J266	tpiA PputW619_0717	Triosephosphate isomerase (TIM) (TPI) (EC 5.3.1.1) (Triose-phosphate isomerase)	PATHWAY: Carbohydrate biosynthesis; gluconeogenesis. {ECO:0000255|HAMAP-Rule:MF_00147}.; PATHWAY: Carbohydrate degradation; glycolysis; D-glyceraldehyde 3-phosphate from glycerone phosphate: step 1/1. {ECO:0000255|HAMAP-Rule:MF_00147}.	2		GO:0005737; GO:0006094; GO:0006096; GO:0006098; GO:0004807
Q9M153	At4g01130 F2N1.17 IG002N01.17	GDSL esterase/lipase At4g01130 (EC 3.1.1.-) (Extracellular lipase At4g01130)		2759	33090	GO:0005576; GO:0016788; GO:0016042
Q8XAD2	bepA yfgC Z3757 ECs3356	Beta-barrel assembly-enhancing protease (EC 3.4.-.-)		2		GO:0061077; GO:0016020; GO:0004222; GO:0042597; GO:0008270
A6VXH3	ttcA Mmwyl1_2230	tRNA 2-thiocytidine biosynthesis protein TtcA		2		GO:0005524; GO:0005737; GO:0008033
A4W6Q3	erpA Ent638_0696	Iron-sulfur cluster insertion protein ErpA		2		GO:0005506; GO:0016226; GO:0051536; GO:0005198
Q9HW04	argJ PA4402	Arginine biosynthesis bifunctional protein ArgJ [Cleaved into: Arginine biosynthesis bifunctional protein ArgJ alpha chain; Arginine biosynthesis bifunctional protein ArgJ beta chain] [Includes: Glutamate N-acetyltransferase (EC 2.3.1.35) (Ornithine acetyltransferase) (OATase) (Ornithine transacetylase); Amino-acid acetyltransferase (EC 2.3.1.1) (N-acetylglutamate synthase) (AGSase)]	PATHWAY: Amino-acid biosynthesis; L-arginine biosynthesis; L-ornithine and N-acetyl-L-glutamate from L-glutamate and N(2)-acetyl-L-ornithine (cyclic): step 1/1. {ECO:0000255|HAMAP-Rule:MF_01106}.; PATHWAY: Amino-acid biosynthesis; L-arginine biosynthesis; N(2)-acetyl-L-ornithine from L-glutamate: step 1/4. {ECO:0000255|HAMAP-Rule:MF_01106}.	2		GO:0004042; GO:0006526; GO:0005737; GO:0004358; GO:0006592
Q87TT0	atpF PSPTO_5603	ATP synthase subunit b (ATP synthase F(0) sector subunit b) (ATPase subunit I) (F-type ATPase subunit b) (F-ATPase subunit b)		2		GO:0016021; GO:0005886; GO:0042777; GO:0046933; GO:0045263
P12460	TUBB2	Tubulin beta-2 chain (Beta-2-tubulin)		2759	33090	GO:0005525; GO:0003924; GO:0005737; GO:0005874; GO:0007017; GO:0005200
Q9C566	CYP40 SQN At2g15790 F19G14.21	Peptidyl-prolyl cis-trans isomerase CYP40 (PPIase CYP40) (EC 5.2.1.8) (Cyclophilin of 40 kDa) (Cyclophilin-40) (Protein SQUINT) (Rotamase CYP40)		2759	33090	GO:0005737; GO:0005829; GO:0010582; GO:0042277; GO:0003755; GO:0006457; GO:0010050
Q6M0B4	MMP0357	UDP-N-acetylglucosamine 2-epimerase homolog (EC 5.1.-.-)		2157		GO:0008761
Q5JK32	HAK5 Os01g0930400 LOC_Os01g70490 OsJ_04644 OSJNBa0052O12.31 P0506E04.9	Potassium transporter 5 (OsHAK5)		2759	33090	GO:0016021; GO:0016020; GO:0015079
A6L8H3	ribH BDI_0200	6,7-dimethyl-8-ribityllumazine synthase (DMRL synthase) (LS) (Lumazine synthase) (EC 2.5.1.78)	PATHWAY: Cofactor biosynthesis; riboflavin biosynthesis; riboflavin from 2-hydroxy-3-oxobutyl phosphate and 5-amino-6-(D-ribitylamino)uracil: step 1/2. {ECO:0000255|HAMAP-Rule:MF_00178}.	2		GO:0000906; GO:0009231; GO:0009349; GO:0016740
P0C021	rplR SF3336 S4426	50S ribosomal protein L18		2		GO:0019843; GO:0005840; GO:0003735; GO:0006412
A8FG66	BPUM_2573	UPF0173 metal-dependent hydrolase BPUM_2573		2		GO:0016787
Q0ZJ29	rpoC1	DNA-directed RNA polymerase subunit beta' (EC 2.7.7.6) (PEP) (Plastid-encoded RNA polymerase subunit beta') (RNA polymerase subunit beta')		2759	33090	GO:0003677; GO:0003899; GO:0000428; GO:0009507; GO:0006351
A4XWS9	lpxA Pmen_3041	Acyl-[acyl-carrier-protein]--UDP-N-acetylglucosamine O-acyltransferase (UDP-N-acetylglucosamine acyltransferase) (EC 2.3.1.129)	PATHWAY: Glycolipid biosynthesis; lipid IV(A) biosynthesis; lipid IV(A) from (3R)-3-hydroxytetradecanoyl-[acyl-carrier-protein] and UDP-N-acetyl-alpha-D-glucosamine: step 1/6. {ECO:0000255|HAMAP-Rule:MF_00387}.	2		GO:0008780; GO:0005737; GO:0009245
Q88EH6	acsA1 PP_4487	Acetyl-coenzyme A synthetase 1 (AcCoA synthetase 1) (Acs 1) (EC 6.2.1.1) (Acetate--CoA ligase 1) (Acyl-activating enzyme 1)		2		GO:0016208; GO:0005524; GO:0003987; GO:0019427; GO:0046872
O64556	At2g19230 F27F23.3	Putative leucine-rich repeat receptor-like serine/threonine-protein kinase At2g19230 (EC 2.7.11.1)		2759	33090	GO:0005524; GO:0016021; GO:0005886; GO:0004674
A4VN86	dapA PST_2790	4-hydroxy-tetrahydrodipicolinate synthase (HTPA synthase) (EC 4.3.3.7)	PATHWAY: Amino-acid biosynthesis; L-lysine biosynthesis via DAP pathway; (S)-tetrahydrodipicolinate from L-aspartate: step 3/4. {ECO:0000255|HAMAP-Rule:MF_00418}.	2		GO:0008840; GO:0005737; GO:0019877; GO:0009089
Q9A2L1	dapB CC_3550	4-hydroxy-tetrahydrodipicolinate reductase (HTPA reductase) (EC 1.17.1.8)	PATHWAY: Amino-acid biosynthesis; L-lysine biosynthesis via DAP pathway; (S)-tetrahydrodipicolinate from L-aspartate: step 4/4. {ECO:0000255|HAMAP-Rule:MF_00102}.	2		GO:0008839; GO:0051287; GO:0050661; GO:0005737; GO:0019877; GO:0009089; GO:0016726
Q6D221	recO ECA3276	DNA repair protein RecO (Recombination protein O)		2		GO:0006310; GO:0006281
Q00934	pilR PA4547	Type 4 fimbriae expression regulatory protein PilR		2		GO:0005524; GO:0005737; GO:0000160; GO:0060491; GO:0006355; GO:0043565; GO:0006351
P48027	gacS lemA	Sensor protein GacS (EC 2.7.13.3)		2		GO:0005524; GO:0016021; GO:0005622; GO:0000155; GO:0005886
P0CI03	NPF5.6 At2g37900 T8P21.19	Protein NRT1/ PTR FAMILY 5.6 (AtNPF5.6)		2759	33090	GO:0016021; GO:0006857; GO:0005215
Q30Z69	rplQ Dde_2230	50S ribosomal protein L17		2		GO:0005840; GO:0003735; GO:0006412
A4VJ40	cobQ PST_1297	Cobyric acid synthase	PATHWAY: Cofactor biosynthesis; adenosylcobalamin biosynthesis. {ECO:0000255|HAMAP-Rule:MF_00028}.	2		GO:0009236; GO:0015420; GO:0006541
A9KIG5	ftsH Cphy_2049	ATP-dependent zinc metalloprotease FtsH (EC 3.4.24.-)		2		GO:0005524; GO:0016887; GO:0016021; GO:0004222; GO:0005886; GO:0030163; GO:0008270
A5W983	pnp Pput_4573	Polyribonucleotide nucleotidyltransferase (EC 2.7.7.8) (Polynucleotide phosphorylase) (PNPase)		2		GO:0000175; GO:0003723; GO:0006396; GO:0005737; GO:0006402; GO:0000287; GO:0004654
A8GIR9	gcvP Spro_3914	Glycine dehydrogenase (decarboxylating) (EC 1.4.4.2) (Glycine cleavage system P-protein) (Glycine decarboxylase) (Glycine dehydrogenase (aminomethyl-transferring))		2		GO:0019464; GO:0004375
Q88EI4	astD PP_4478	N-succinylglutamate 5-semialdehyde dehydrogenase (EC 1.2.1.71) (Succinylglutamic semialdehyde dehydrogenase) (SGSD)	PATHWAY: Amino-acid degradation; L-arginine degradation via AST pathway; L-glutamate and succinate from L-arginine: step 4/5. {ECO:0000255|HAMAP-Rule:MF_01174}.	2		GO:0019544; GO:0019545; GO:0043824
Q9HYG4	ssuB1 PA3442	Aliphatic sulfonates import ATP-binding protein SsuB 1 (EC 3.6.3.-)		2		GO:0005524; GO:0043190; GO:0016887; GO:0005215
A1JIN7	dsbD YE0348	Thiol:disulfide interchange protein DsbD (EC 1.8.1.8) (Protein-disulfide reductase) (Disulfide reductase)		2		GO:0045454; GO:0017004; GO:0009055; GO:0016021; GO:0005886; GO:0047134
A0AIW1	mnmA trmU lwe1525	tRNA-specific 2-thiouridylase MnmA (EC 2.8.1.13)		2		GO:0005524; GO:0005737; GO:0016783; GO:0000049; GO:0006400
A7ZAH3	iolI RBAM_036700	Inosose isomerase (EC 5.3.99.11) (2-keto-myo-inositol isomerase) (2KMI isomerase)	PATHWAY: Polyol metabolism; myo-inositol degradation into acetyl-CoA.	2		GO:0016853; GO:0046872
A6V2R4	ihfB himD PSPA7_1968	Integration host factor subunit beta (IHF-beta)		2		GO:0003677; GO:0006310; GO:0005694; GO:0006355; GO:0006417; GO:0006351
A6LR07	gpmI Cbei_0600	2,3-bisphosphoglycerate-independent phosphoglycerate mutase (BPG-independent PGAM) (Phosphoglyceromutase) (iPGM) (EC 5.4.2.12)	PATHWAY: Carbohydrate degradation; glycolysis; pyruvate from D-glyceraldehyde 3-phosphate: step 3/5. {ECO:0000255|HAMAP-Rule:MF_01038}.	2		GO:0046537; GO:0005737; GO:0006007; GO:0006096; GO:0030145
Q2S9P7	rpmE HCH_05975	50S ribosomal protein L31		2		GO:0046872; GO:0019843; GO:0005840; GO:0003735; GO:0006412
O23553	BAM3 BMY8 CTBMY At4g17090 dl4575c FCAALL.5	Beta-amylase 3, chloroplastic (EC 3.2.1.2) (1,4-alpha-D-glucan maltohydrolase) (Beta-amylase 8) (Chloroplast beta-amylase) (CT-BMY)		2759	33090	GO:0016161; GO:0009570; GO:0000024; GO:0009409; GO:0005983
Q8GXG1	At3g16150 MSL1.19	Probable isoaspartyl peptidase/L-asparaginase 2 (EC 3.4.19.5) (L-asparagine amidohydrolase 2) [Cleaved into: Isoaspartyl peptidase/L-asparaginase 2 subunit alpha; Isoaspartyl peptidase/L-asparaginase 2 subunit beta]		2759	33090	GO:0004067; GO:0008798
Q6D3B4	cdd ECA2830	Cytidine deaminase (EC 3.5.4.5) (Cytidine aminohydrolase) (CDA)		2		GO:0004126; GO:0008270
A0KID0	htpX AHA_1493	Protease HtpX (EC 3.4.24.-) (Heat shock protein HtpX)		2		GO:0016021; GO:0004222; GO:0005886; GO:0008270
Q4KFI6	rlmL PFL_1878	Ribosomal RNA large subunit methyltransferase K/L [Includes: 23S rRNA m2G2445 methyltransferase (EC 2.1.1.173) (rRNA (guanine-N(2)-)-methyltransferase RlmL); 23S rRNA m7G2069 methyltransferase (EC 2.1.1.264) (rRNA (guanine-N(7)-)-methyltransferase RlmK)]		2		GO:0052915; GO:0003723; GO:0005737; GO:0008990; GO:0070043; GO:0031167
A0KL53	htpG AHA_2490	Chaperone protein HtpG (Heat shock protein HtpG) (High temperature protein G)		2		GO:0005524; GO:0005737; GO:0006457; GO:0006950
Q39202	RLK1 At5g60900 MSL3.2	G-type lectin S-receptor-like serine/threonine-protein kinase RLK1 (EC 2.7.11.1) (Receptor-like protein kinase 1)		2759	33090	GO:0005524; GO:0005516; GO:0030246; GO:0016021; GO:0005886; GO:0004674
C6DCZ0	mtnK PC1_3299	Methylthioribose kinase (MTR kinase) (EC 2.7.1.100)	PATHWAY: Amino-acid biosynthesis; L-methionine biosynthesis via salvage pathway; S-methyl-5-thio-alpha-D-ribose 1-phosphate from S-methyl-5'-thioadenosine (hydrolase route): step 2/2. {ECO:0000255|HAMAP-Rule:MF_01683}.	2		GO:0005524; GO:0019284; GO:0019509; GO:0046522
C6DBI8	hscB PC1_3028	Co-chaperone protein HscB (Hsc20)		2		GO:0006457; GO:0051259
Q9I2W7	PA1772	Putative 4-hydroxy-4-methyl-2-oxoglutarate aldolase (HMG aldolase) (EC 4.1.3.17) (Oxaloacetate decarboxylase) (OAA decarboxylase) (EC 4.1.1.3) (Regulator of ribonuclease activity homolog) (RraA-like protein)		2		GO:0047443; GO:0046872; GO:0008948; GO:0051252; GO:0008428
P0A106	capB	Cold shock protein CapB (C8.0) (Cold acclimation protein B)		2		GO:0003677; GO:0005737; GO:0006355; GO:0006351
Q03L77	glyA STER_0796	Serine hydroxymethyltransferase (SHMT) (Serine methylase) (EC 2.1.2.1)	PATHWAY: One-carbon metabolism; tetrahydrofolate interconversion. {ECO:0000255|HAMAP-Rule:MF_00051}.; PATHWAY: Amino-acid biosynthesis; glycine biosynthesis; glycine from L-serine: step 1/1. {ECO:0000255|HAMAP-Rule:MF_00051}.	2		GO:0005737; GO:0019264; GO:0004372; GO:0030170; GO:0035999
Q2NKC3	rpsF AYWB_003	30S ribosomal protein S6		2		GO:0019843; GO:0005840; GO:0003735; GO:0006412
A6GXW3	gcvT FP0836	Aminomethyltransferase (EC 2.1.2.10) (Glycine cleavage system T protein)		2		GO:0004047; GO:0019464; GO:0008483
Q02RW8	iscS PA14_14730	Cysteine desulfurase IscS (EC 2.8.1.7)	PATHWAY: Cofactor biosynthesis; iron-sulfur cluster biosynthesis. {ECO:0000255|HAMAP-Rule:MF_00331}.	2		GO:0051537; GO:0044571; GO:0031071; GO:0005737; GO:0046872; GO:0030170
Q6D4M2	minC ECA2368	Probable septum site-determining protein MinC		2		GO:0000917; GO:0000902; GO:0051726; GO:0051302
Q8ZP84	uspE STM1661	Universal stress protein E		2		GO:0005737; GO:0006950
Q9X0Y8	pstB TM_1261	Phosphate import ATP-binding protein PstB (EC 3.6.3.27) (ABC phosphate transporter) (Phosphate-transporting ATPase)		2		GO:0005524; GO:0043190; GO:0005315; GO:0015415
C6DFB8	pncB PC1_1786	Nicotinate phosphoribosyltransferase (NAPRTase) (EC 6.3.4.21)	PATHWAY: Cofactor biosynthesis; NAD(+) biosynthesis; nicotinate D-ribonucleotide from nicotinate: step 1/1. {ECO:0000255|HAMAP-Rule:MF_00570}.	2		GO:0009435; GO:0016874; GO:0019357; GO:0004516; GO:0004514
Q9LTQ0	RTL2 At3g20420 MQC12.21	Ribonuclease 3-like protein 2 (EC 3.1.26.-) (Ribonuclease III-like protein 2) (RNase III-like protein 2) (Ribonuclease three-like protein 2)		2759	33090	GO:0003723; GO:0090501; GO:0090502; GO:0005737; GO:0046872; GO:0005634; GO:0006364; GO:0004525
Q5W7F2	AGD3 FKD2 SFC VAN3 At5g13300 T31B5.120	ADP-ribosylation factor GTPase-activating protein AGD3 (ARF GAP AGD3) (Protein ARF-GAP DOMAIN 3) (AtAGD3) (Protein FORKED 2) (Protein SCARFACE) (Protein VASCULAR NETWORK 3)		2759	33090	GO:0005096; GO:0005829; GO:0006897; GO:0009965; GO:0046872; GO:0010087; GO:0035091; GO:0005886; GO:0043547; GO:0009733; GO:0030140; GO:0010051
Q27710	cat	Catalase (EC 1.11.1.6)		2		GO:0004096; GO:0020037; GO:0042744; GO:0046872; GO:0006979
C6DBR0	purM PC1_1129	Phosphoribosylformylglycinamidine cyclo-ligase (EC 6.3.3.1) (AIR synthase) (AIRS) (Phosphoribosyl-aminoimidazole synthetase)	PATHWAY: Purine metabolism; IMP biosynthesis via de novo pathway; 5-amino-1-(5-phospho-D-ribosyl)imidazole from N(2)-formyl-N(1)-(5-phospho-D-ribosyl)glycinamide: step 2/2. {ECO:0000255|HAMAP-Rule:MF_00741}.	2		GO:0006189; GO:0005524; GO:0005737; GO:0004641
C6DCF6	gpmA PC1_1258	2,3-bisphosphoglycerate-dependent phosphoglycerate mutase (BPG-dependent PGAM) (PGAM) (Phosphoglyceromutase) (dPGM) (EC 5.4.2.11)	PATHWAY: Carbohydrate degradation; glycolysis; pyruvate from D-glyceraldehyde 3-phosphate: step 3/5. {ECO:0000255|HAMAP-Rule:MF_01039}.	2		GO:0046538; GO:0006094; GO:0006096
C6DIH9	fdhD PC1_4159	Sulfurtransferase FdhD		2		GO:0006777; GO:0005737; GO:0016783
Q6D9Z5	prfC ECA0468	Peptide chain release factor 3 (RF-3)		2		GO:0005525; GO:0003924; GO:0005737; GO:0006449; GO:0016149
B4R906	glmM PHZ_c2962	Phosphoglucosamine mutase (EC 5.4.2.10)		2		GO:0005975; GO:0000287; GO:0008966
C1DN48	ssuD Avin_30500	Alkanesulfonate monooxygenase (EC 1.14.14.5) (FMNH2-dependent aliphatic sulfonate monooxygenase)		2		GO:0008726
Q6D8J7	trmB ECA0977	tRNA (guanine-N(7)-)-methyltransferase (EC 2.1.1.33) (tRNA (guanine(46)-N(7))-methyltransferase) (tRNA(m7G46)-methyltransferase)	PATHWAY: tRNA modification; N(7)-methylguanine-tRNA biosynthesis. {ECO:0000255|HAMAP-Rule:MF_01057}.	2		GO:0008176
C6DFR3	smg PC1_3787	Protein Smg		2
P93276	AtMg00030	Uncharacterized mitochondrial protein AtMg00030 (ORF107a)		2759	33090	GO:0005739
Q11VM1	hisF CHU_1273	Imidazole glycerol phosphate synthase subunit HisF (EC 4.1.3.-) (IGP synthase cyclase subunit) (IGP synthase subunit HisF) (ImGP synthase subunit HisF) (IGPS subunit HisF)	PATHWAY: Amino-acid biosynthesis; L-histidine biosynthesis; L-histidine from 5-phospho-alpha-D-ribose 1-diphosphate: step 5/9. {ECO:0000255|HAMAP-Rule:MF_01013}.	2		GO:0005737; GO:0000105; GO:0000107; GO:0016829
Q7N589	ispE plu2067	4-diphosphocytidyl-2-C-methyl-D-erythritol kinase (CMK) (EC 2.7.1.148) (4-(cytidine-5'-diphospho)-2-C-methyl-D-erythritol kinase)	PATHWAY: Isoprenoid biosynthesis; isopentenyl diphosphate biosynthesis via DXP pathway; isopentenyl diphosphate from 1-deoxy-D-xylulose 5-phosphate: step 3/6. {ECO:0000255|HAMAP-Rule:MF_00061}.	2		GO:0050515; GO:0005524; GO:0019288; GO:0016114
Q8LC03	ATHB-13 At1g69780 T6C23.2	Homeobox-leucine zipper protein ATHB-13 (HD-ZIP protein ATHB-13) (Homeodomain transcription factor ATHB-13)		2759	33090	GO:0048826; GO:0009965; GO:0005634; GO:0080022; GO:0009744; GO:0043565; GO:0003700; GO:0006351
Q9SIB2	KCS12 At2g28630 T8O18.8	3-ketoacyl-CoA synthase 12 (KCS-12) (EC 2.3.1.199) (Very long-chain fatty acid condensing enzyme 12) (VLCFA condensing enzyme 12)	PATHWAY: Lipid metabolism; fatty acid biosynthesis.	2759	33090	GO:0005783; GO:0006633; GO:0016020; GO:0016747
P61470	LJ_0944	Putative membrane protein insertion efficiency factor		2		GO:0005886
B3DQQ9	nagB BLD_0209	Glucosamine-6-phosphate deaminase (EC 3.5.99.6) (GlcN6P deaminase) (GNPDA) (Glucosamine-6-phosphate isomerase)	PATHWAY: Amino-sugar metabolism; N-acetylneuraminate degradation; D-fructose 6-phosphate from N-acetylneuraminate: step 5/5. {ECO:0000255|HAMAP-Rule:MF_01241}.	2		GO:0006044; GO:0019262; GO:0005975; GO:0004342; GO:0016787
Q8ZLZ9	qseC STM3178	Sensor protein QseC (EC 2.7.13.3)		2		GO:0005524; GO:0016021; GO:0005622; GO:0000155; GO:0005886
Q6D3J7	ECA2747	Nucleoid-associated protein ECA2747		2		GO:0005737; GO:0009295
P58582	gshB YPO0935 y3321 YP_3507	Glutathione synthetase (EC 6.3.2.3) (GSH synthetase) (GSH-S) (GSHase) (Glutathione synthase)	PATHWAY: Sulfur metabolism; glutathione biosynthesis; glutathione from L-cysteine and L-glutamate: step 2/2. {ECO:0000255|HAMAP-Rule:MF_00162}.	2		GO:0005524; GO:0005829; GO:0004363; GO:0000287; GO:0030145
Q3B724	CALS5 GSL2 LAP1 At2g13680 F13J11.3 T10F5.22	Callose synthase 5 (EC 2.4.1.34) (1,3-beta-glucan synthase) (Protein GLUCAN SYNTHASE-LIKE 2) (Protein LESS ADHERENT POLLEN 1)		2759	33090	GO:0006075; GO:0003843; GO:0000148; GO:0071555; GO:0016021; GO:0009556; GO:0009846; GO:0009860; GO:0010208; GO:0008360; GO:0080092
A3CK68	rplV SSA_0112	50S ribosomal protein L22		2		GO:0015934; GO:0019843; GO:0003735; GO:0006412
C6DKT6	plsX PC1_2506	Phosphate acyltransferase (EC 2.3.1.n2) (Acyl-ACP phosphotransacylase) (Acyl-[acyl-carrier-protein]--phosphate acyltransferase) (Phosphate-acyl-ACP acyltransferase)	PATHWAY: Lipid metabolism; phospholipid metabolism. {ECO:0000255|HAMAP-Rule:MF_00019}.	2		GO:0005737; GO:0006633; GO:0016616; GO:0008654; GO:0016747
B6YQS7	rpsB CFPG_286	30S ribosomal protein S2		2		GO:0015935; GO:0003735; GO:0006412
Q9HZK6	nqrA PA2999	Na(+)-translocating NADH-quinone reductase subunit A (Na(+)-NQR subunit A) (Na(+)-translocating NQR subunit A) (EC 1.6.5.8) (NQR complex subunit A) (NQR-1 subunit A)		2		GO:0016655; GO:0006814
C6DFR9	mscL PC1_3793	Large-conductance mechanosensitive channel		2		GO:0016021; GO:0005216; GO:0005886
A8GHQ9	mdtB Spro_3553	Multidrug resistance protein MdtB (Multidrug transporter MdtB)		2		GO:0016021; GO:0005886; GO:0005215
Q8H3C8	ILL8 Os07g0249800 LOC_Os07g14600 P0021G06.115	IAA-amino acid hydrolase ILR1-like 8 (EC 3.5.1.-)		2759	33090	GO:0016787
Q48E64	dapB PSPPH_4204	4-hydroxy-tetrahydrodipicolinate reductase (HTPA reductase) (EC 1.17.1.8)	PATHWAY: Amino-acid biosynthesis; L-lysine biosynthesis via DAP pathway; (S)-tetrahydrodipicolinate from L-aspartate: step 4/4. {ECO:0000255|HAMAP-Rule:MF_00102}.	2		GO:0008839; GO:0051287; GO:0050661; GO:0005737; GO:0019877; GO:0009089; GO:0016726
Q6D9D7	mug ECA0679	G/U mismatch-specific DNA glycosylase (EC 3.2.2.28) (Double-strand-specific uracil glycosylase) (Mismatch-specific uracil DNA-glycosylase) (MUG)		2		GO:0003677; GO:0006285; GO:0005737; GO:0008263
Q949G3	PDR1 ABC1	Pleiotropic drug resistance protein 1 (NpPDR1)		2759	33090	GO:0005524; GO:0016887; GO:0006952; GO:0016021; GO:0005886; GO:0006810
Q9A2A3	CC_3663	Uncharacterized protein CC_3663		2		GO:0016021; GO:0005886
A0KQY9	mnmG gidA AHA_4273	tRNA uridine 5-carboxymethylaminomethyl modification enzyme MnmG (Glucose-inhibited division protein A)		2		GO:0005737; GO:0050660; GO:0016491; GO:0002098
P39199	prmB yfcB b2330 JW5841	50S ribosomal protein L3 glutamine methyltransferase (L3 MTase) (EC 2.1.1.298) (N5-glutamine methyltransferase PrmB)		2		GO:0008757; GO:0005829; GO:0003676; GO:0018364; GO:0006479; GO:0008276; GO:0036009; GO:0009007
Q819K2	def2 BC_3974	Peptide deformylase 2 (PDF 2) (EC 3.5.1.88) (Polypeptide deformylase 2)		2		GO:0031365; GO:0043686; GO:0005506; GO:0042586; GO:0006412
Q6D1H8	dinB ECA3468	DNA polymerase IV (Pol IV) (EC 2.7.7.7)		2		GO:0006281; GO:0006261; GO:0003887; GO:0005737; GO:0003684; GO:0000287
A1JIK1	actP YE0307	Cation/acetate symporter ActP (Acetate permease) (Acetate transporter ActP)		2		GO:0015123; GO:0043879; GO:0005887; GO:0006814; GO:0015293
O54435	sacB Rahaq2_5035	Levansucrase (EC 2.4.1.10) (Beta-D-fructofuranosyl transferase) (Sucrose 6-fructosyl transferase)		2		GO:0009758; GO:0050053
Q2NIP6	gltX AYWB_580	Glutamate--tRNA ligase (EC 6.1.1.17) (Glutamyl-tRNA synthetase) (GluRS)		2		GO:0005524; GO:0005737; GO:0004818; GO:0006424; GO:0000049
C1DQ36	gatB Avin_12610	Aspartyl/glutamyl-tRNA(Asn/Gln) amidotransferase subunit B (Asp/Glu-ADT subunit B) (EC 6.3.5.-)		2		GO:0005524; GO:0050567; GO:0006412
A9MRI4	lysS SARI_04610	Lysine--tRNA ligase (EC 6.1.1.6) (Lysyl-tRNA synthetase) (LysRS)		2		GO:0005524; GO:0005737; GO:0004824; GO:0006430; GO:0000287; GO:0003676
A5WBA4	atpG Pput_5296	ATP synthase gamma chain (ATP synthase F1 sector gamma subunit) (F-ATPase gamma subunit)		2		GO:0005524; GO:0005886; GO:0042777; GO:0046933; GO:0045261; GO:0046961
A4IRA1	apt GTNG_2510	Adenine phosphoribosyltransferase (APRT) (EC 2.4.2.7)	PATHWAY: Purine metabolism; AMP biosynthesis via salvage pathway; AMP from adenine: step 1/1. {ECO:0000255|HAMAP-Rule:MF_00004}.	2		GO:0044209; GO:0003999; GO:0006168; GO:0005737
Q8L868	At1g32860 F9L11.6	Glucan endo-1,3-beta-glucosidase 11 (EC 3.2.1.39) ((1->3)-beta-glucan endohydrolase 11) ((1->3)-beta-glucanase 11) (Beta-1,3-endoglucanase 11) (Beta-1,3-glucanase 11)		2759	33090	GO:0031225; GO:0046658; GO:0005975; GO:0005618; GO:0071555; GO:0006952; GO:0005576; GO:0042973; GO:0005886
A6LBX7	recR BDI_1434	Recombination protein RecR		2		GO:0003677; GO:0006310; GO:0006281; GO:0046872
A4VHG8	rpsU PST_0714	30S ribosomal protein S21		2		GO:0005840; GO:0003735; GO:0006412
Q8GXN2	NPF7.2 NRT1.8 At4g21680 F17L22.140	Protein NRT1/ PTR FAMILY 7.2 (AtNPF7.2) (Nitrate transporter 1.8)		2759	33090	GO:0016021; GO:0042128; GO:0015112; GO:0015706; GO:0005886; GO:0046686; GO:0010167; GO:0015293
Q9I6Z2	ahpF PA0140	Alkyl hydroperoxide reductase subunit F (EC 1.8.1.-)		2		GO:0051287; GO:0008785; GO:0005623; GO:0045454; GO:0009055; GO:0050660; GO:0015035; GO:0000302
A4Y1A3	rpmH Pmen_4623	50S ribosomal protein L34		2		GO:0005840; GO:0003735; GO:0006412
Q3KD51	pvdQ Pfl01_2563	Acyl-homoserine lactone acylase PvdQ (AHL acylase PvdQ) (Acyl-HSL acylase PvdQ) (EC 3.5.1.97) [Cleaved into: Acyl-homoserine lactone acylase PvdQ subunit alpha (Acyl-HSL acylase PvdQ subunit alpha); Acyl-homoserine lactone acylase PvdQ subunit beta (Acyl-HSL acylase PvdQ subunit beta)]		2		GO:0017000; GO:0016811; GO:0042597; GO:0009372
C6DAH5	syd PC1_0933	Protein Syd		2		GO:0009898
P13421	smfA	Fimbria A protein		2		GO:0007155; GO:0009289
Q86K86	iptA DDB_G0277215	Adenylate dimethylallyltransferase (EC 2.5.1.27) (Isopentenyl transferase)		2759		GO:0009824; GO:0009691; GO:0004161; GO:0030435
Q4L3E5	SH2523	UPF0213 protein SH2523		2
P21628	braE PA1072	High-affinity branched-chain amino acid transport system permease protein BraE		2		GO:0015658; GO:0015803; GO:0016021; GO:0005886
A8GCE0	aat Spro_1676	Leucyl/phenylalanyl-tRNA--protein transferase (EC 2.3.2.6) (L/F-transferase) (Leucyltransferase) (Phenyalanyltransferase)		2		GO:0005737; GO:0008914; GO:0030163
C6DF90	ycgR PC1_1758	Flagellar brake protein YcgR (Cyclic di-GMP binding protein YcgR)		2		GO:0010181; GO:0009425; GO:0071973; GO:0035438; GO:0016491; GO:0071945
P53652	sodA PA4468	Superoxide dismutase [Mn] (EC 1.15.1.1)		2		GO:0030145; GO:0019430; GO:0004784
A4XZ68	rpsM Pmen_3887	30S ribosomal protein S13		2		GO:0019843; GO:0005840; GO:0003735; GO:0000049; GO:0006412
A6W5W3	rpsM Krad_0713	30S ribosomal protein S13		2		GO:0019843; GO:0005840; GO:0003735; GO:0000049; GO:0006412
A1S7L7	fadI Sama_2168	3-ketoacyl-CoA thiolase (EC 2.3.1.16) (ACSs) (Acetyl-CoA acyltransferase) (Acyl-CoA ligase) (Beta-ketothiolase) (Fatty acid oxidation complex subunit beta)	PATHWAY: Lipid metabolism; fatty acid beta-oxidation. {ECO:0000255|HAMAP-Rule:MF_01618}.	2		GO:0003988; GO:0005737; GO:0006635
Q1IDN5	dctA PSEEN1347	C4-dicarboxylate transport protein		2		GO:0016021; GO:0005886; GO:0017153
Q48FB4	proS PSPPH_3783	Proline--tRNA ligase (EC 6.1.1.15) (Prolyl-tRNA synthetase) (ProRS)		2		GO:0005524; GO:0002161; GO:0005737; GO:0004827; GO:0006433
P25096		Protein P21		2759	33090
C6DIG9	argG PC1_4149	Argininosuccinate synthase (EC 6.3.4.5) (Citrulline--aspartate ligase)	PATHWAY: Amino-acid biosynthesis; L-arginine biosynthesis; L-arginine from L-ornithine and carbamoyl phosphate: step 2/3. {ECO:0000255|HAMAP-Rule:MF_00581}.	2		GO:0005524; GO:0006526; GO:0004055; GO:0005737
A6LEG5	rpoA BDI_2354	DNA-directed RNA polymerase subunit alpha (RNAP subunit alpha) (EC 2.7.7.6) (RNA polymerase subunit alpha) (Transcriptase subunit alpha)		2		GO:0003677; GO:0003899; GO:0006351
A1JJF7	lptD imp ostA YE0633	LPS-assembly protein LptD		2		GO:0043165; GO:0009279; GO:0015920; GO:0010033
B7V1E4	pgi PLES_51171	Glucose-6-phosphate isomerase (GPI) (EC 5.3.1.9) (Phosphoglucose isomerase) (PGI) (Phosphohexose isomerase) (PHI)	PATHWAY: Carbohydrate biosynthesis; gluconeogenesis. {ECO:0000255|HAMAP-Rule:MF_00473}.; PATHWAY: Carbohydrate degradation; glycolysis; D-glyceraldehyde 3-phosphate and glycerone phosphate from D-glucose: step 2/4. {ECO:0000255|HAMAP-Rule:MF_00473}.	2		GO:0005737; GO:0006094; GO:0004347; GO:0006096
Q9HXK5	leuA PA3792	2-isopropylmalate synthase (EC 2.3.3.13) (Alpha-IPM synthase) (Alpha-isopropylmalate synthase)	PATHWAY: Amino-acid biosynthesis; L-leucine biosynthesis; L-leucine from 3-methyl-2-oxobutanoate: step 1/4.	2		GO:0003852; GO:0009098
Q6D1H0	mtnK ECA3476	Methylthioribose kinase (MTR kinase) (EC 2.7.1.100)	PATHWAY: Amino-acid biosynthesis; L-methionine biosynthesis via salvage pathway; S-methyl-5-thio-alpha-D-ribose 1-phosphate from S-methyl-5'-thioadenosine (hydrolase route): step 2/2. {ECO:0000255|HAMAP-Rule:MF_01683}.	2		GO:0005524; GO:0019284; GO:0019509; GO:0046522
P37995	rsmE Dda3937_00423	Ribosomal RNA small subunit methyltransferase E (EC 2.1.1.193) (16S rRNA m3U1498 methyltransferase)		2		GO:0005737; GO:0008168; GO:0006364
C6CFY1	psuG Dd1591_0071	Pseudouridine-5'-phosphate glycosidase (PsiMP glycosidase) (EC 4.2.1.70)		2		GO:0016798; GO:0046872; GO:0046113; GO:0004730
Q84M94	At1g26930 T2P11.12	F-box/kelch-repeat protein At1g26930		2759	33090	GO:0005634; GO:0005777
A8GF86	Spro_2675	UPF0259 membrane protein Spro_2675		2		GO:0016021; GO:0005886
P19817	rfaJ waaJ STM3717	Lipopolysaccharide 1,2-glucosyltransferase (EC 2.4.1.58)	PATHWAY: Bacterial outer membrane biogenesis; LPS core biosynthesis.	2		GO:0008918; GO:0009244; GO:0008919; GO:0000271; GO:0016757
Q6YR94	groL groEL PAM_121	60 kDa chaperonin (GroEL protein) (Protein Cpn60)		2		GO:0005524; GO:0005737; GO:0042026
A8GFG0	nhaB Spro_2749	Na(+)/H(+) antiporter NhaB (Sodium/proton antiporter NhaB)		2		GO:0016021; GO:0005886; GO:0017153; GO:0015385
Q9X2N2	pgl devB PA3182	6-phosphogluconolactonase (6PGL) (EC 3.1.1.31)	PATHWAY: Carbohydrate degradation; pentose phosphate pathway; D-ribulose 5-phosphate from D-glucose 6-phosphate (oxidative stage): step 2/3.	2		GO:0017057; GO:0005975; GO:0006098
Q2NR28	acs SG2122	Acetyl-coenzyme A synthetase (AcCoA synthetase) (Acs) (EC 6.2.1.1) (Acetate--CoA ligase) (Acyl-activating enzyme)		2		GO:0016208; GO:0005524; GO:0003987; GO:0019427; GO:0006935; GO:0046872
A8GF83	trpA Spro_2672	Tryptophan synthase alpha chain (EC 4.2.1.20)	PATHWAY: Amino-acid biosynthesis; L-tryptophan biosynthesis; L-tryptophan from chorismate: step 5/5. {ECO:0000255|HAMAP-Rule:MF_00131}.	2		GO:0004834
Q02PF8	nqrF PA14_25350	Na(+)-translocating NADH-quinone reductase subunit F (Na(+)-NQR subunit F) (Na(+)-translocating NQR subunit F) (EC 1.6.5.8) (NQR complex subunit F) (NQR-1 subunit F)		2		GO:0051537; GO:0009055; GO:0016021; GO:0046872; GO:0016655; GO:0005886; GO:0006814
B8D093	mcsB Hore_00860	Protein-arginine kinase (EC 2.7.14.1)		2		GO:0005524; GO:0016775; GO:0004672
Q9LX73	At3g46220 F12M12.190	E3 UFM1-protein ligase 1 homolog (EC 6.3.2.-)		2759	33090	GO:0016874
Q9M9E9	SRK2C OSKL4 SNRK2.8 At1g78290 F3F9.17	Serine/threonine-protein kinase SRK2C (EC 2.7.11.1) (OST1-kinase-like 4) (SNF1-related kinase 2.8) (SnRK2.8)		2759	33090	GO:0005524; GO:0005737; GO:0035556; GO:0005634; GO:0006468; GO:0004674; GO:0080167; GO:0006970
A8GKG0	aroE Spro_4506	Shikimate dehydrogenase (NADP(+)) (SDH) (EC 1.1.1.25)	PATHWAY: Metabolic intermediate biosynthesis; chorismate biosynthesis; chorismate from D-erythrose 4-phosphate and phosphoenolpyruvate: step 4/7. {ECO:0000255|HAMAP-Rule:MF_00222}.	2		GO:0050661; GO:0009073; GO:0009423; GO:0004764; GO:0019632
A1RG29	macB Sputw3181_0773	Macrolide export ATP-binding/permease protein MacB (EC 3.6.3.-)		2		GO:0005524; GO:0043190; GO:0016887; GO:0042895; GO:0016820; GO:0046677
A4VNX0	hisS PST_3030	Histidine--tRNA ligase (EC 6.1.1.21) (Histidyl-tRNA synthetase) (HisRS)		2		GO:0005524; GO:0005737; GO:0004821; GO:0006427
Q6D8S7	cysZ ECA0895	Sulfate transporter CysZ		2		GO:0019344; GO:0005887; GO:0000103; GO:0015116
Q48AL2	plsB CPS_0133	Glycerol-3-phosphate acyltransferase (GPAT) (EC 2.3.1.15)	PATHWAY: Phospholipid metabolism; CDP-diacylglycerol biosynthesis; CDP-diacylglycerol from sn-glycerol 3-phosphate: step 1/3. {ECO:0000255|HAMAP-Rule:MF_00393}.	2		GO:0016024; GO:0004366; GO:0005886
A3DIF0	hemC Cthe_2527	Porphobilinogen deaminase (PBG) (EC 2.5.1.61) (Hydroxymethylbilane synthase) (HMBS) (Pre-uroporphyrinogen synthase)	PATHWAY: Porphyrin-containing compound metabolism; protoporphyrin-IX biosynthesis; coproporphyrinogen-III from 5-aminolevulinate: step 2/4. {ECO:0000255|HAMAP-Rule:MF_00260}.	2		GO:0004418; GO:0006782
Q11WA1	lpxD CHU_1038	UDP-3-O-acylglucosamine N-acyltransferase (EC 2.3.1.-)	PATHWAY: Bacterial outer membrane biogenesis; LPS lipid A biosynthesis. {ECO:0000255|HAMAP-Rule:MF_00523}.	2		GO:0016410; GO:0009245
Q9LVQ5	At5g55840 MWJ3.2	Pentatricopeptide repeat-containing protein At5g55840		2759	33090
Q48E77	infB PSPPH_4189	Translation initiation factor IF-2		2		GO:0005525; GO:0003924; GO:0005737; GO:0003743
Q2RUF7	dctA Rru_A1437	C4-dicarboxylate transport protein		2		GO:0016021; GO:0005886; GO:0017153
Q7NB88	glyQS MYCGA3910 MGA_0015	Glycine--tRNA ligase (EC 6.1.1.14) (Glycyl-tRNA synthetase) (GlyRS)		2		GO:0005524; GO:0005737; GO:0004820; GO:0006426; GO:0046983
Q42588	SAT1 SAT5 At1g55920 F14J16.18	Serine acetyltransferase 1, chloroplastic (AtSAT-1) (EC 2.3.1.30) (AtSERAT2;1) (SAT-p)	PATHWAY: Amino-acid biosynthesis; L-cysteine biosynthesis; L-cysteine from L-serine: step 1/2.	2759	33090	GO:0009970; GO:0009507; GO:0006535; GO:0005829; GO:0005634; GO:0009409; GO:0009001
A1JR25	uxaC YE3708	Uronate isomerase (EC 5.3.1.12) (Glucuronate isomerase) (Uronic isomerase)	PATHWAY: Carbohydrate metabolism; pentose and glucuronate interconversion. {ECO:0000255|HAMAP-Rule:MF_00675}.	2		GO:0006064; GO:0008880
Q6D654	btuD ECA1834	Vitamin B12 import ATP-binding protein BtuD (EC 3.6.3.33) (Vitamin B12-transporting ATPase)		2		GO:0005524; GO:0043190; GO:0015420
Q6D406	hisF ECA2588	Imidazole glycerol phosphate synthase subunit HisF (EC 4.1.3.-) (IGP synthase cyclase subunit) (IGP synthase subunit HisF) (ImGP synthase subunit HisF) (IGPS subunit HisF)	PATHWAY: Amino-acid biosynthesis; L-histidine biosynthesis; L-histidine from 5-phospho-alpha-D-ribose 1-diphosphate: step 5/9. {ECO:0000255|HAMAP-Rule:MF_01013}.	2		GO:0005737; GO:0000105; GO:0000107; GO:0016829
A8G8Y7	mdh Spro_0469	Malate dehydrogenase (EC 1.1.1.37)		2		GO:0030060; GO:0005975; GO:0006108; GO:0006099
O80770	At2g34210 F13P17.5	Putative transcription elongation factor SPT5 homolog 2		2759	33090	GO:0005634; GO:0032784; GO:0006357; GO:0005840; GO:0003735; GO:0006351; GO:0006412
B8GW27	leuS CCNA_03865	Leucine--tRNA ligase (EC 6.1.1.4) (Leucyl-tRNA synthetase) (LeuRS)		2		GO:0005524; GO:0002161; GO:0005737; GO:0004823; GO:0006429
Q83H94	hemH TW747	Ferrochelatase (EC 4.99.1.1) (Heme synthase) (Protoheme ferro-lyase)	PATHWAY: Porphyrin-containing compound metabolism; protoheme biosynthesis; protoheme from protoporphyrin-IX: step 1/1. {ECO:0000255|HAMAP-Rule:MF_00323}.	2		GO:0005737; GO:0004325; GO:0006783; GO:0046872
P00885	eda	2-dehydro-3-deoxy-phosphogluconate aldolase (EC 4.1.2.14) (KDPG-aldolase) (Phospho-2-dehydro-3-deoxygluconate aldolase) (Phospho-2-keto-3-deoxygluconate aldolase)		2		GO:0008675
Q0BTM0	pyrH GbCGDNIH1_0934	Uridylate kinase (UK) (EC 2.7.4.22) (Uridine monophosphate kinase) (UMP kinase) (UMPK)	PATHWAY: Pyrimidine metabolism; CTP biosynthesis via de novo pathway; UDP from UMP (UMPK route): step 1/1. {ECO:0000255|HAMAP-Rule:MF_01220}.	2		GO:0044210; GO:0005524; GO:0033862; GO:0005737
P76038	puuD ycjL b1298 JW1291	Gamma-glutamyl-gamma-aminobutyrate hydrolase PuuD (Gamma-Glu-GABA hydrolase) (EC 3.5.1.94)	PATHWAY: Amine and polyamine degradation; putrescine degradation; 4-aminobutanoate from putrescine: step 4/4.	2		GO:0005829; GO:0033969; GO:0006541; GO:0009447
A8GAB2	mtnK Spro_0946	Methylthioribose kinase (MTR kinase) (EC 2.7.1.100)	PATHWAY: Amino-acid biosynthesis; L-methionine biosynthesis via salvage pathway; S-methyl-5-thio-alpha-D-ribose 1-phosphate from S-methyl-5'-thioadenosine (hydrolase route): step 2/2. {ECO:0000255|HAMAP-Rule:MF_01683}.	2		GO:0005524; GO:0019284; GO:0019509; GO:0046522
A3QFY1	lpxH Shew_2513	UDP-2,3-diacylglucosamine hydrolase (EC 3.6.1.54) (UDP-2,3-diacylglucosamine diphosphatase)	PATHWAY: Glycolipid biosynthesis; lipid IV(A) biosynthesis; lipid IV(A) from (3R)-3-hydroxytetradecanoyl-[acyl-carrier-protein] and UDP-N-acetyl-alpha-D-glucosamine: step 4/6. {ECO:0000255|HAMAP-Rule:MF_00575}.	2		GO:0005737; GO:0009245; GO:0016462
B0K882	eno Teth39_0735	Enolase (EC 4.2.1.11) (2-phospho-D-glycerate hydro-lyase) (2-phosphoglycerate dehydratase)	PATHWAY: Carbohydrate degradation; glycolysis; pyruvate from D-glyceraldehyde 3-phosphate: step 4/5. {ECO:0000255|HAMAP-Rule:MF_00318}.	2		GO:0009986; GO:0005576; GO:0006096; GO:0000287; GO:0004634; GO:0000015
A8GKK7	tusD Spro_4554	Sulfurtransferase TusD (EC 2.8.1.-) (tRNA 2-thiouridine synthesizing protein D)		2		GO:0005737; GO:0016783; GO:0008033
A6H1R3	nuoB FP2231	NADH-quinone oxidoreductase subunit B (EC 1.6.5.11) (NADH dehydrogenase I subunit B) (NDH-1 subunit B)		2		GO:0051539; GO:0008137; GO:0005506; GO:0005886; GO:0048038; GO:0006810
Q9ZUI0	At2g24130 F27D4.4	Putative leucine-rich repeat receptor-like serine/threonine-protein kinase At2g24130 (EC 2.7.11.1)		2759	33090	GO:0005524; GO:0016021; GO:0005886; GO:0004674
Q1CJW8	macB1 YPN_1382 YP516_1524	Macrolide export ATP-binding/permease protein MacB 1 (EC 3.6.3.-)		2		GO:0005524; GO:0043190; GO:0016887; GO:0042895; GO:0016820; GO:0046677
A1VZQ4	peb1A pebA CJJ81176_0928	Major cell-binding factor (CBF1) (PEB1)		2		GO:0009986; GO:0005215
A3DDF6	potA Cthe_0750	Spermidine/putrescine import ATP-binding protein PotA (EC 3.6.3.31)		2		GO:0005524; GO:0043190; GO:0015594; GO:0015595
Q64P72	nadK BF3968	NAD kinase (EC 2.7.1.23) (ATP-dependent NAD kinase)		2		GO:0005524; GO:0019674; GO:0003951; GO:0006741; GO:0005737; GO:0046872
B1ZZL8	rplU Oter_3141	50S ribosomal protein L21		2		GO:0019843; GO:0005840; GO:0003735; GO:0006412
A8GB71	Spro_1257	UPF0271 protein Spro_1257		2		GO:0005975; GO:0003824
Q6D0J4	yacG ECA3804	DNA gyrase inhibitor YacG		2		GO:0008657; GO:0006355; GO:0008270
Q3IKQ1	adk PSHAa1208	Adenylate kinase (AK) (EC 2.7.4.3) (ATP-AMP transphosphorylase) (ATP:AMP phosphotransferase) (Adenylate monophosphate kinase)	PATHWAY: Purine metabolism; AMP biosynthesis via salvage pathway; AMP from ADP: step 1/1. {ECO:0000255|HAMAP-Rule:MF_00235}.	2		GO:0044209; GO:0005524; GO:0004017; GO:0005737
Q6D3B1	gsiC ECA2833	Glutathione transport system permease protein GsiC		2		GO:0016021; GO:0005886; GO:0006810
P93311	RPL2 AtMg00560	60S ribosomal protein L2, mitochondrial		2759	33090	GO:0005739; GO:0005840; GO:0003735; GO:0006412
Q57594	MJ0130	Type-1 restriction enzyme MjaXIP specificity protein (S.MjaXIP) (Type I restriction enzyme MjaXIP specificity protein) (S protein)		2157		GO:0003677; GO:0009307
B4EH54	kduI BceJ2315_36230 BCAM0154	4-deoxy-L-threo-5-hexosulose-uronate ketol-isomerase (EC 5.3.1.17) (5-keto-4-deoxyuronate isomerase) (DKI isomerase)	PATHWAY: Glycan metabolism; pectin degradation; 2-dehydro-3-deoxy-D-gluconate from pectin: step 4/5. {ECO:0000255|HAMAP-Rule:MF_00687}.	2		GO:0008697; GO:0045490; GO:0008270
Q02G03	rplY ctc PA14_61780	50S ribosomal protein L25 (General stress protein CTC)		2		GO:0008097; GO:0005840; GO:0003735; GO:0006412
C0SPB3	yteP yteQ BSU30135 BSU30130/BSU30140	Uncharacterized multiple-sugar transport system permease YteP		2		GO:0008643; GO:0016021; GO:0005886
Q6D5P6	ttcA ECA1995	tRNA 2-thiocytidine biosynthesis protein TtcA		2		GO:0005524; GO:0005737; GO:0008033
Q9FWX7	ABCB11 MDR8 PGP11 At1g02520 T14P4.15	ABC transporter B family member 11 (ABC transporter ABCB.11) (AtABCB11) (Multidrug resistance protein 8) (P-glycoprotein 11)		2759	33090	GO:0005524; GO:0042626; GO:0010315; GO:0010329; GO:0010540; GO:0016021; GO:0005886; GO:0009506
Q3V7N3	pdxJ ECA3275	Pyridoxine 5'-phosphate synthase (PNP synthase) (EC 2.6.99.2)	PATHWAY: Cofactor biosynthesis; pyridoxine 5'-phosphate biosynthesis; pyridoxine 5'-phosphate from D-erythrose 4-phosphate: step 5/5. {ECO:0000255|HAMAP-Rule:MF_00279}.	2		GO:0005737; GO:0033856; GO:0008615
Q2VED2	rpl32	50S ribosomal protein L32, chloroplastic		2759	33090	GO:0009507; GO:0015934; GO:0003735; GO:0006412
Q47087	cbrD Dda3937_02845	Achromobactin transport ATP-binding protein CbrD		2		GO:0005524; GO:0016887; GO:0006811; GO:0055072; GO:0005886
A9NE58	asnS ACL_1427	Asparagine--tRNA ligase (EC 6.1.1.22) (Asparaginyl-tRNA synthetase) (AsnRS)		2		GO:0005524; GO:0004816; GO:0006421; GO:0005737; GO:0003676
Q882S0	phnC2 PSPTO_2555	Phosphonates import ATP-binding protein PhnC 2 (EC 3.6.3.28)		2		GO:0005524; GO:0043190; GO:0015416
Q8ZJ06	ssb YPO0325 y0582 YP_0480	Single-stranded DNA-binding protein (SSB)		2		GO:0006310; GO:0006281; GO:0006260; GO:0003697
C6DCZ4	mtnB PC1_3303	Methylthioribulose-1-phosphate dehydratase (MTRu-1-P dehydratase) (EC 4.2.1.109)	PATHWAY: Amino-acid biosynthesis; L-methionine biosynthesis via salvage pathway; L-methionine from S-methyl-5-thio-alpha-D-ribose 1-phosphate: step 2/6. {ECO:0000255|HAMAP-Rule:MF_01677}.	2		GO:0019284; GO:0019509; GO:0005737; GO:0046570; GO:0008270
A8GKI0	rpsE Spro_4527	30S ribosomal protein S5		2		GO:0019843; GO:0015935; GO:0003735; GO:0006412
A8GFF7	dadA Spro_2746	D-amino acid dehydrogenase (EC 1.4.99.-)	PATHWAY: Amino-acid degradation; D-alanine degradation; NH(3) and pyruvate from D-alanine: step 1/1.	2		GO:0055130; GO:0008718
O33947	catC1	Muconolactone Delta-isomerase 1 (MIase 1) (EC 5.3.3.4)	PATHWAY: Aromatic compound metabolism; beta-ketoadipate pathway; 5-oxo-4,5-dihydro-2-furylacetate from catechol: step 3/3.	2		GO:0042952; GO:0016159
B8I7D0	cinA Ccel_0674	Putative competence-damage inducible protein		2
Q56956	yfeE YPO2445 y1891 YP_2232	Putative YfeABCD regulator YfeE		2		GO:0016021; GO:0005886
A1TZS9	sucC Maqu_1157	Succinyl-CoA ligase [ADP-forming] subunit beta (EC 6.2.1.5) (Succinyl-CoA synthetase subunit beta) (SCS-beta)	PATHWAY: Carbohydrate metabolism; tricarboxylic acid cycle; succinate from succinyl-CoA (ligase route): step 1/1. {ECO:0000255|HAMAP-Rule:MF_00558}.	2		GO:0005524; GO:0000287; GO:0030145; GO:0004775; GO:0006099
Q6CZF1	wzyE ECA4201	Probable ECA polymerase	PATHWAY: Bacterial outer membrane biogenesis; enterobacterial common antigen biosynthesis. {ECO:0000255|HAMAP-Rule:MF_01003}.	2		GO:0009246; GO:0005887
Q0JLC5	ABCG36 PDR3 PDR9 Os01g0609300 LOC_Os01g42380 P0410E03.7	ABC transporter G family member 36 (OsABCG36) (Pleiotropic drug resistance protein 9) (OsPDR9)		2759	33090	GO:0005524; GO:0042626; GO:0016021; GO:0005886; GO:0055085
Q6DAH2	ECA0281	UPF0307 protein ECA0281		2
Q00834		Cysteine synthase (EC 2.5.1.47) (CSase A) (O-acetylserine (thiol)-lyase) (OAS-TL A) (O-acetylserine sulfhydrylase)	PATHWAY: Amino-acid biosynthesis; L-cysteine biosynthesis; L-cysteine from L-serine: step 2/2.	2759	33090	GO:0006535; GO:0004124; GO:0005737; GO:0016740
Q3IFT4	speD PSHAa0199	S-adenosylmethionine decarboxylase proenzyme (AdoMetDC) (SAMDC) (EC 4.1.1.50) [Cleaved into: S-adenosylmethionine decarboxylase beta chain; S-adenosylmethionine decarboxylase alpha chain]	PATHWAY: Amine and polyamine biosynthesis; S-adenosylmethioninamine biosynthesis; S-adenosylmethioninamine from S-adenosyl-L-methionine: step 1/1. {ECO:0000255|HAMAP-Rule:MF_00465}.	2		GO:0006557; GO:0004014; GO:0008295
C6DDG0	truD PC1_3351	tRNA pseudouridine synthase D (EC 5.4.99.27) (tRNA pseudouridine(13) synthase) (tRNA pseudouridylate synthase D) (tRNA-uridine isomerase D)		2		GO:0003723; GO:0009982; GO:0031119
P70981	ybaC BSU01140	Probable aminopeptidase YbaC (EC 3.4.11.-)		2		GO:0004177; GO:0016787
A4WF55	aaeA Ent638_3678	p-hydroxybenzoic acid efflux pump subunit AaeA (pHBA efflux pump protein A)		2		GO:0016021; GO:0005886; GO:0055085
A8GFM8	mntP Spro_2817	Putative manganese efflux pump MntP		2		GO:0016021; GO:0005384; GO:0005886
Q2SK70	HCH_02125	Putative 4-hydroxy-4-methyl-2-oxoglutarate aldolase (HMG aldolase) (EC 4.1.3.17) (Oxaloacetate decarboxylase) (OAA decarboxylase) (EC 4.1.1.3) (Regulator of ribonuclease activity homolog) (RraA-like protein)		2		GO:0047443; GO:0046872; GO:0008948; GO:0051252; GO:0008428
Q3KF38	uvrB Pfl01_1875	UvrABC system protein B (Protein UvrB) (Excinuclease ABC subunit B)		2		GO:0005524; GO:0003677; GO:0009432; GO:0005737; GO:0009381; GO:0004386; GO:0006289
A8G8X6	msrA Spro_0458	Peptide methionine sulfoxide reductase MsrA (Protein-methionine-S-oxide reductase) (EC 1.8.4.11) (Peptide-methionine (S)-S-oxide reductase) (Peptide Met(O) reductase)		2		GO:0006464; GO:0008113; GO:0030091; GO:0006979
Q88BX8	glmS PP_5409	Glutamine--fructose-6-phosphate aminotransferase [isomerizing] (EC 2.6.1.16) (D-fructose-6-phosphate amidotransferase) (GFAT) (Glucosamine-6-phosphate synthase) (Hexosephosphate aminotransferase) (L-glutamine--D-fructose-6-phosphate amidotransferase)		2		GO:0030246; GO:1901137; GO:0005975; GO:0005737; GO:0006541; GO:0004360
Q6D1I4	proA ECA3462	Gamma-glutamyl phosphate reductase (GPR) (EC 1.2.1.41) (Glutamate-5-semialdehyde dehydrogenase) (Glutamyl-gamma-semialdehyde dehydrogenase) (GSA dehydrogenase)	PATHWAY: Amino-acid biosynthesis; L-proline biosynthesis; L-glutamate 5-semialdehyde from L-glutamate: step 2/2. {ECO:0000255|HAMAP-Rule:MF_00412}.	2		GO:0055129; GO:0050661; GO:0005737; GO:0004350
C6DF64	serC PC1_1732	Phosphoserine aminotransferase (EC 2.6.1.52) (Phosphohydroxythreonine aminotransferase) (PSAT)	PATHWAY: Amino-acid biosynthesis; L-serine biosynthesis; L-serine from 3-phospho-D-glycerate: step 2/3. {ECO:0000255|HAMAP-Rule:MF_00160}.; PATHWAY: Cofactor biosynthesis; pyridoxine 5'-phosphate biosynthesis; pyridoxine 5'-phosphate from D-erythrose 4-phosphate: step 3/5. {ECO:0000255|HAMAP-Rule:MF_00160}.	2		GO:0006564; GO:0004648; GO:0005737; GO:0030170; GO:0008615
A8GI46	smpB Spro_3690	SsrA-binding protein (Small protein B)		2		GO:0003723; GO:0005737; GO:0070929
P51604	glnBB	Nitrogen fixation nifHD region GlnB-like protein 2 (ORF-122)		2157		GO:0030234; GO:0009399; GO:0006808; GO:0006355; GO:0006351
Q94KL5	BLH4 SAW2 At2g23760 F27L4.6	BEL1-like homeodomain protein 4 (BEL1-like protein 4) (Protein SAWTOOTH 2)		2759	33090	GO:0003677; GO:0009965; GO:0005634; GO:0003700; GO:0006351
Q9M8J2	GATL4 GOLS9 At3g06260 F28L1.20	Probable galacturonosyltransferase-like 4 (EC 2.4.1.-) (Galactinol synthase 9) (AtGolS9) (GolS-9)	PATHWAY: Glycan metabolism; pectin biosynthesis.	2759	33090	GO:0005794; GO:0000139; GO:0071555; GO:0016021; GO:0045489; GO:0090406; GO:0047262; GO:0000271; GO:0016757
A7QEU4	GSVIVT00037159001 LOC100264145	Peroxidase 5 (EC 1.11.1.7)		2759	33090	GO:0005576; GO:0020037; GO:0042744; GO:0046872; GO:0004601; GO:0006979
A4TGR7	nfuA YPDSF_0054	Fe/S biogenesis protein NfuA		2		GO:0051539; GO:0005506; GO:0016226; GO:0051604
Q2SSW9	fusA MCAP_0153	Elongation factor G (EF-G)		2		GO:0005525; GO:0003924; GO:0005737; GO:0003746
A5GD93	dapL Gura_0238	LL-diaminopimelate aminotransferase (DAP-AT) (DAP-aminotransferase) (LL-DAP-aminotransferase) (EC 2.6.1.83)	PATHWAY: Amino-acid biosynthesis; L-lysine biosynthesis via DAP pathway; LL-2,6-diaminopimelate from (S)-tetrahydrodipicolinate (aminotransferase route): step 1/1. {ECO:0000255|HAMAP-Rule:MF_01642}.	2		GO:0010285; GO:0033362; GO:0030170
Q93V99	PDF2 At4g04890 T1J1.3	Homeobox-leucine zipper protein PROTODERMAL FACTOR 2 (HD-ZIP protein PDF2) (Homeodomain transcription factor PDF2)		2759	33090	GO:0003677; GO:0048825; GO:0009913; GO:0008289; GO:0005634; GO:0009845; GO:0043565; GO:0003700; GO:0006351
Q82VK1	macB NE1081	Macrolide export ATP-binding/permease protein MacB (EC 3.6.3.-)		2		GO:0005524; GO:0043190; GO:0016887; GO:0042895; GO:0016820; GO:0046677
A7FHI1	YpsIP31758_1734	UPF0061 protein YpsIP31758_1734		2
O68935	bfr	Bacterioferritin (BFR) (EC 1.16.3.1) (Cytochrome b-1) (Cytochrome b-557)		2		GO:0005623; GO:0006879; GO:0008199; GO:0004322; GO:0006826
A8GKG5	def Spro_4511	Peptide deformylase (PDF) (EC 3.5.1.88) (Polypeptide deformylase)		2		GO:0005506; GO:0042586; GO:0006412
P38945	4hbD CKL_3014	NAD-dependent 4-hydroxybutyrate dehydrogenase (4HBD) (EC 1.1.1.61)		2		GO:0047577; GO:0046872
B5FAD3	csrA VFMJ11_0541	Carbon storage regulator homolog		2		GO:0003723; GO:0006402; GO:0006109
P0A9P1	lpdA c0145	Dihydrolipoyl dehydrogenase (EC 1.8.1.4) (Dihydrolipoamide dehydrogenase) (E3 component of pyruvate and 2-oxoglutarate dehydrogenases complexes) (Glycine cleavage system L protein)		2		GO:0045454; GO:0005737; GO:0004148; GO:0050660; GO:0006096
Q8S9D1	ATC401 At5g21222 F13M11	Pentatricopeptide repeat-containing protein At5g21222 (SNF1-like protein kinase AtC401)		2759	33090	GO:0005524; GO:0004672
Q3IDN1	thyA PSHAa0749	Thymidylate synthase (TS) (TSase) (EC 2.1.1.45)	PATHWAY: Pyrimidine metabolism; dTTP biosynthesis. {ECO:0000255|HAMAP-Rule:MF_00008}.	2		GO:0005737; GO:0006231; GO:0006235; GO:0004799
Q2NTB0	dsbB SG1340	Disulfide bond formation protein B (Disulfide oxidoreductase)		2		GO:0009055; GO:0016021; GO:0005886; GO:0015035
A8GI73	asr Spro_3717	Acid shock protein		2		GO:0042597; GO:0010447
Q9ZN70	ppx PA5241	Exopolyphosphatase (ExopolyPase) (EC 3.6.1.11) (Metaphosphatase)		2		GO:0071978; GO:0071977; GO:0006995; GO:0016036; GO:0004309; GO:0009247; GO:0009405; GO:0006793; GO:0009372; GO:0044010
P35514	dnaJ LL2224 L0272	Chaperone protein DnaJ		2		GO:0005524; GO:0006260; GO:0005737; GO:0006457; GO:0009408; GO:0008270
Q6CYM1	ECA4486	UPF0271 protein ECA4486		2		GO:0005975; GO:0003824
O86447	calB	Coniferyl aldehyde dehydrogenase (CALDH) (EC 1.2.1.68)		2		GO:0006081; GO:0050269; GO:0042856
A5VXQ0	rplB Pput_0490	50S ribosomal protein L2		2		GO:0015934; GO:0019843; GO:0003735; GO:0016740; GO:0006412
A8GI21	acpS Spro_3665	Holo-[acyl-carrier-protein] synthase (Holo-ACP synthase) (EC 2.7.8.7) (4'-phosphopantetheinyl transferase AcpS)		2		GO:0005737; GO:0006633; GO:0008897; GO:0000287
A4VMV0	nqrE PST_2651	Na(+)-translocating NADH-quinone reductase subunit E (Na(+)-NQR subunit E) (Na(+)-translocating NQR subunit E) (EC 1.6.5.8) (NQR complex subunit E) (NQR-1 subunit E)		2		GO:0009276; GO:0016021; GO:0016655; GO:0005886; GO:0022904; GO:0006814
C6DF00	dapB PC1_3649	4-hydroxy-tetrahydrodipicolinate reductase (HTPA reductase) (EC 1.17.1.8)	PATHWAY: Amino-acid biosynthesis; L-lysine biosynthesis via DAP pathway; (S)-tetrahydrodipicolinate from L-aspartate: step 4/4. {ECO:0000255|HAMAP-Rule:MF_00102}.	2		GO:0008839; GO:0051287; GO:0050661; GO:0005737; GO:0019877; GO:0009089; GO:0016726
Q6D7R0	ECA1265	UPF0756 membrane protein ECA1265		2		GO:0005887
C5C233	Bcav_3416	UPF0678 fatty acid-binding protein-like protein Bcav_3416		2		GO:0006810
C6DIA2	gpsA PC1_4081	Glycerol-3-phosphate dehydrogenase [NAD(P)+] (EC 1.1.1.94) (NAD(P)H-dependent glycerol-3-phosphate dehydrogenase)	PATHWAY: Membrane lipid metabolism; glycerophospholipid metabolism. {ECO:0000255|HAMAP-Rule:MF_00394}.	2		GO:0051287; GO:0005975; GO:0046167; GO:0046168; GO:0047952; GO:0004367; GO:0036439; GO:0009331; GO:0006650; GO:0008654
P0A6V5	glpE b3425 JW3388	Thiosulfate sulfurtransferase GlpE (EC 2.8.1.1)		2		GO:0005737; GO:0006071; GO:0004792
Q6D1A3	cysH ECA3545	Phosphoadenosine phosphosulfate reductase (EC 1.8.4.8) (3'-phosphoadenylylsulfate reductase) (PAPS reductase, thioredoxin dependent) (PAPS sulfotransferase) (PAdoPS reductase)	PATHWAY: Sulfur metabolism; hydrogen sulfide biosynthesis; sulfite from sulfate: step 3/3. {ECO:0000255|HAMAP-Rule:MF_00063}.	2		GO:0019344; GO:0005737; GO:0070814; GO:0009086; GO:0004604; GO:0019379
Q52376	gacA Psyr_2897	Response regulator GacA (Global activator)		2		GO:0003677; GO:0005622; GO:0000160; GO:0006355; GO:0006351
Q6D401	aroA ECA2593	3-phosphoshikimate 1-carboxyvinyltransferase (EC 2.5.1.19) (5-enolpyruvylshikimate-3-phosphate synthase) (EPSP synthase) (EPSPS)	PATHWAY: Metabolic intermediate biosynthesis; chorismate biosynthesis; chorismate from D-erythrose 4-phosphate and phosphoenolpyruvate: step 6/7. {ECO:0000255|HAMAP-Rule:MF_00210}.	2		GO:0003866; GO:0009073; GO:0009423; GO:0005737
C4Z9S1	upp EUBREC_0114	Uracil phosphoribosyltransferase (EC 2.4.2.9) (UMP pyrophosphorylase) (UPRTase)	PATHWAY: Pyrimidine metabolism; UMP biosynthesis via salvage pathway; UMP from uracil: step 1/1. {ECO:0000255|HAMAP-Rule:MF_01218}.	2		GO:0005525; GO:0044206; GO:0000287; GO:0004845; GO:0006223
Q88CA0	rpmG PP_5281	50S ribosomal protein L33		2		GO:0005840; GO:0003735; GO:0006412
Q06GX2	clpP	ATP-dependent Clp protease proteolytic subunit (EC 3.4.21.92) (Endopeptidase Clp)		2759	33090	GO:0009570; GO:0004252
A4W3J5	glyQ SSU98_1776	Glycine--tRNA ligase alpha subunit (EC 6.1.1.14) (Glycyl-tRNA synthetase alpha subunit) (GlyRS)		2		GO:0005524; GO:0005737; GO:0004820; GO:0006426
O22218	ACA4 At2g41560 T32G6.8	Calcium-transporting ATPase 4, plasma membrane-type (EC 3.6.3.8) (Ca(2+)-ATPase isoform 4)		2759	33090	GO:0005524; GO:0055081; GO:0005388; GO:0005516; GO:0009507; GO:0042742; GO:0005887; GO:0046872; GO:0043069; GO:0000325; GO:0009705; GO:0009624; GO:0005774; GO:0005773
Q7MYG3	rplE plu4714	50S ribosomal protein L5		2		GO:0019843; GO:0005840; GO:0003735; GO:0000049; GO:0006412
A8FFD6	lepA BPUM_2284	Elongation factor 4 (EF-4) (EC 3.6.5.n1) (Ribosomal back-translocase LepA)		2		GO:0005525; GO:0003924; GO:0005886; GO:0045727; GO:0043022; GO:0003746
Q87UP6	ppk PSPTO_5250	Polyphosphate kinase (EC 2.7.4.1) (ATP-polyphosphate phosphotransferase) (Polyphosphoric acid kinase)		2		GO:0005524; GO:0006799; GO:0008976; GO:0009358
A8G8U1	rsgA Spro_0423	Putative ribosome biogenesis GTPase RsgA (EC 3.6.1.-)		2		GO:0005525; GO:0003924; GO:0046872
C6CLS0	cysI Dd1591_0828	Sulfite reductase [NADPH] hemoprotein beta-component (SiR-HP) (SiRHP) (EC 1.8.1.2)	PATHWAY: Sulfur metabolism; hydrogen sulfide biosynthesis; hydrogen sulfide from sulfite (NADPH route): step 1/1. {ECO:0000255|HAMAP-Rule:MF_01540}.	2		GO:0051539; GO:0050661; GO:0019344; GO:0020037; GO:0070814; GO:0046872; GO:0000103; GO:0004783; GO:0009337
C6DKX8	sulA PC1_2548	Cell division inhibitor SulA		2		GO:0006281; GO:0009276; GO:0009432; GO:0000917; GO:0051782
A4XYH6	ackA Pmen_3644	Acetate kinase (EC 2.7.2.1) (Acetokinase)	PATHWAY: Metabolic intermediate biosynthesis; acetyl-CoA biosynthesis; acetyl-CoA from acetate: step 1/2. {ECO:0000255|HAMAP-Rule:MF_00020}.	2		GO:0005524; GO:0008776; GO:0006085; GO:0005737; GO:0000287; GO:0006082
C4XLK4	rplQ DMR_12470	50S ribosomal protein L17		2		GO:0005840; GO:0003735; GO:0006412
Q3JDL8	speE Noc_0558	Polyamine aminopropyltransferase (Putrescine aminopropyltransferase) (PAPT) (Spermidine synthase) (SPDS) (SPDSY) (EC 2.5.1.16)	PATHWAY: Amine and polyamine biosynthesis; spermidine biosynthesis; spermidine from putrescine: step 1/1. {ECO:0000255|HAMAP-Rule:MF_00198}.	2		GO:0005737; GO:0008295; GO:0004766
Q43111	MPE3	Pectinesterase 3 (PE 3) (EC 3.1.1.11) (Pectin methylesterase 3)	PATHWAY: Glycan metabolism; pectin degradation; 2-dehydro-3-deoxy-D-gluconate from pectin: step 1/5.	2759	33090	GO:0045330; GO:0005618; GO:0042545; GO:0004857; GO:0005576; GO:0045490; GO:0030599
C6DG82	rpsL PC1_3830	30S ribosomal protein S12		2		GO:0019843; GO:0015935; GO:0003735; GO:0000049; GO:0006412
C6D995	flgI PC1_2591	Flagellar P-ring protein (Basal body P-ring protein)		2		GO:0009428; GO:0071973; GO:0030288; GO:0005198
A8GJS8	Spro_4274	UPF0441 protein Spro_4274		2
Q6D847	nusB ECA1128	N utilization substance protein B homolog (Protein NusB)		2		GO:0006353; GO:0003723; GO:0006355
A8G8D1	fadB Spro_0261	Fatty acid oxidation complex subunit alpha [Includes: Enoyl-CoA hydratase/Delta(3)-cis-Delta(2)-trans-enoyl-CoA isomerase/3-hydroxybutyryl-CoA epimerase (EC 4.2.1.17) (EC 5.1.2.3) (EC 5.3.3.8); 3-hydroxyacyl-CoA dehydrogenase (EC 1.1.1.35)]	PATHWAY: Lipid metabolism; fatty acid beta-oxidation. {ECO:0000255|HAMAP-Rule:MF_01621}.	2		GO:0003857; GO:0008692; GO:0004165; GO:0004300; GO:0006635; GO:0036125
Q3IJE7	secA PSHAa2743	Protein translocase subunit SecA		2		GO:0005524; GO:0005737; GO:0065002; GO:0046872; GO:0005886; GO:0017038; GO:0006605
Q93Z08	At5g58090 K21L19.12 K21L19_70	Glucan endo-1,3-beta-glucosidase 6 (EC 3.2.1.39) ((1->3)-beta-glucan endohydrolase 6) ((1->3)-beta-glucanase 6) (Beta-1,3-endoglucanase 6) (Beta-1,3-glucanase 6)		2759	33090	GO:0031225; GO:0046658; GO:0005975; GO:0006952; GO:0042973; GO:0005886; GO:0009506
A4VHM7	fusA PST_0781	Elongation factor G (EF-G)		2		GO:0005525; GO:0003924; GO:0005737; GO:0003746
A4VQP1	miaA PST_3669	tRNA dimethylallyltransferase (EC 2.5.1.75) (Dimethylallyl diphosphate:tRNA dimethylallyltransferase) (DMAPP:tRNA dimethylallyltransferase) (DMATase) (Isopentenyl-diphosphate:tRNA isopentenyltransferase) (IPP transferase) (IPPT) (IPTase)		2		GO:0005524; GO:0052381; GO:0008033
B4S284	engB MADE_1000070	Probable GTP-binding protein EngB		2		GO:0005525; GO:0003924; GO:0000917; GO:0000287
Q8VPF3	catI	3-oxoadipate CoA-transferase subunit A (EC 2.8.3.6) (3-oxoadipate:succinyl-CoA transferase subunit A) (Beta-ketoadipate:succinyl-CoA transferase subunit A)	PATHWAY: Aromatic compound metabolism; beta-ketoadipate pathway; acetyl-CoA and succinyl-CoA from 3-oxoadipate: step 1/2.	2		GO:0047569; GO:0042952
P92934	AAP6 At5g49630 MNI5.1	Amino acid permease 6 (Amino acid transporter AAP6)		2759	33090	GO:0015172; GO:0015810; GO:0016021; GO:0015175; GO:0015804; GO:0005886; GO:0015293; GO:0015827
P85076		Pectinesterase (PE) (EC 3.1.1.11) (Pectin methylesterase)	PATHWAY: Glycan metabolism; pectin degradation; 2-dehydro-3-deoxy-D-gluconate from pectin: step 1/5.	2759	33090	GO:0045330; GO:0005618; GO:0042545; GO:0045490; GO:0030599
Q9S795	ALDH10A8 At1g74920 F25A4.11 F9E10.23	Betaine aldehyde dehydrogenase 1, chloroplastic (BADH) (EC 1.2.1.8) (Aldehyde dehydrogenase family 10 member A8)	PATHWAY: Amine and polyamine biosynthesis; betaine biosynthesis via choline pathway; betaine from betaine aldehyde: step 1/1.	2759	33090	GO:0004029; GO:0008802; GO:0005618; GO:0009507; GO:0005829; GO:0019285; GO:0009516; GO:0009651; GO:0009414
C0LGD6	At1g05700 F3F20.15	Probable LRR receptor-like serine/threonine-protein kinase At1g05700 (EC 2.7.11.1)		2759	33090	GO:0005524; GO:0016021; GO:0004674
P48981		Beta-galactosidase (EC 3.2.1.23) (Acid beta-galactosidase) (Lactase) (Exo-(1-->4)-beta-D-galactanase)		2759	33090	GO:0048046; GO:0004565; GO:0005975
A1JLD6	YE1335	UPF0208 membrane protein YE1335		2		GO:0016021; GO:0005886
C6DKF1	sstT PC1_0533	Serine/threonine transporter SstT (Na(+)/serine-threonine symporter)		2		GO:0016021; GO:0005886; GO:0022889; GO:0017153; GO:0015565
Q8A6L7	leuC BT_1860	3-isopropylmalate dehydratase large subunit (EC 4.2.1.33) (Alpha-IPM isomerase) (IPMI) (Isopropylmalate isomerase)	PATHWAY: Amino-acid biosynthesis; L-leucine biosynthesis; L-leucine from 3-methyl-2-oxobutanoate: step 2/4. {ECO:0000255|HAMAP-Rule:MF_01026}.	2		GO:0003861; GO:0051539; GO:0009098; GO:0046872
Q9HZP6	etfB PA2952	Electron transfer flavoprotein subunit beta (Beta-ETF) (Electron transfer flavoprotein small subunit) (ETFSS)		2		GO:0009055; GO:0055114
A8GCI7	mukF Spro_1723	Chromosome partition protein MukF		2		GO:0006260; GO:0005509; GO:0007049; GO:0051301; GO:0030261; GO:0007059; GO:0005737; GO:0009295
Q2QD76	petA CsCp053	Cytochrome f		2759	33090	GO:0009535; GO:0009055; GO:0020037; GO:0031361; GO:0005506; GO:0055114; GO:0015979
Q8ZDX1	pheT YPO2428 y1909 YP_2215	Phenylalanine--tRNA ligase beta subunit (EC 6.1.1.20) (Phenylalanyl-tRNA synthetase beta subunit) (PheRS)		2		GO:0005524; GO:0000287; GO:0004826; GO:0009328; GO:0006432; GO:0000049; GO:0008033
Q9LJU0	COBL10 At3g20580 K10D20_11	COBRA-like protein 10		2759	33090	GO:0031225; GO:0016049; GO:0010215; GO:0005886
Q9I136	gcvH1 PA2446	Glycine cleavage system H protein 1		2		GO:0005960; GO:0019464
C6DK98	yidC PC1_4293	Membrane protein insertase YidC (Foldase YidC) (Membrane integrase YidC) (Membrane protein YidC)		2		GO:0016021; GO:0005886; GO:0051205; GO:0015031
A8GL99	zapB Spro_4796	Cell division protein ZapB		2		GO:0043093; GO:0000917; GO:0005737
C5BBH3	murQ NT01EI_0995	N-acetylmuramic acid 6-phosphate etherase (MurNAc-6-P etherase) (EC 4.2.1.126) (N-acetylmuramic acid 6-phosphate hydrolase) (N-acetylmuramic acid 6-phosphate lyase)	PATHWAY: Amino-sugar metabolism; N-acetylmuramate degradation. {ECO:0000255|HAMAP-Rule:MF_00068}.; PATHWAY: Amino-sugar metabolism; 1,6-anhydro-N-acetylmuramate degradation. {ECO:0000255|HAMAP-Rule:MF_00068}.; PATHWAY: Cell wall biogenesis; peptidoglycan recycling. {ECO:0000255|HAMAP-Rule:MF_00068}.	2		GO:0097175; GO:0097173; GO:0030246; GO:0005975; GO:0016835; GO:0009254
C4Z0F5	EUBELI_01067	UPF0210 protein EUBELI_01067		2
C5BC84	engB NT01EI_3871	Probable GTP-binding protein EngB		2		GO:0005525; GO:0003924; GO:0000917; GO:0000287
C6DIM5	PC1_0266	UPF0307 protein PC1_0266		2
A5VX27	rimK Pput_0263	Probable alpha-L-glutamate ligase (EC 6.3.2.-)		2		GO:0005524; GO:0016881; GO:0006464; GO:0000287; GO:0030145; GO:0006412
Q9I576	hpd PA0865	4-hydroxyphenylpyruvate dioxygenase (4HPPD) (HPD) (HPPDase) (EC 1.13.11.27)	PATHWAY: Amino-acid degradation; L-phenylalanine degradation; acetoacetate and fumarate from L-phenylalanine: step 3/6.	2		GO:0003868; GO:0006559; GO:0046872; GO:0006572
B7LLX8	ulaD EFER_4249	3-keto-L-gulonate-6-phosphate decarboxylase UlaD (EC 4.1.1.85) (3-dehydro-L-gulonate-6-phosphate decarboxylase) (KGPDC) (L-ascorbate utilization protein D)	PATHWAY: Cofactor degradation; L-ascorbate degradation; D-xylulose 5-phosphate from L-ascorbate: step 2/4. {ECO:0000255|HAMAP-Rule:MF_01267}.	2		GO:0006207; GO:0033982; GO:0019854; GO:0000287; GO:0004590
A6VA71	alaS PSPA7_4612	Alanine--tRNA ligase (EC 6.1.1.7) (Alanyl-tRNA synthetase) (AlaRS)		2		GO:0005524; GO:0004813; GO:0006419; GO:0005737; GO:0000049; GO:0008270
P47735	RLK5 HAE At4g28490 F21O9.180	Receptor-like protein kinase 5 (EC 2.7.10.1) (EC 2.7.11.1) (Protein HAESA)		2759	33090	GO:0005524; GO:0010227; GO:0016021; GO:0010102; GO:0045490; GO:0005886; GO:0046777; GO:0004672; GO:0004674; GO:0010468; GO:0004714
B7GFR1	aspS Aflv_0731	Aspartate--tRNA(Asp/Asn) ligase (EC 6.1.1.23) (Aspartyl-tRNA synthetase) (AspRS) (Non-discriminating aspartyl-tRNA synthetase) (ND-AspRS)		2		GO:0005524; GO:0050560; GO:0005737; GO:0003676; GO:0006418
B3EDY3	ahcY Clim_1642	Adenosylhomocysteinase (EC 3.3.1.1) (S-adenosyl-L-homocysteine hydrolase) (AdoHcyase)	PATHWAY: Amino-acid biosynthesis; L-homocysteine biosynthesis; L-homocysteine from S-adenosyl-L-homocysteine: step 1/1. {ECO:0000255|HAMAP-Rule:MF_00563}.	2		GO:0004013; GO:0005737; GO:0006730
P41972	ileS	Isoleucine--tRNA ligase (EC 6.1.1.5) (Isoleucyl-tRNA synthetase) (IleRS)		2		GO:0005524; GO:0002161; GO:0005737; GO:0004822; GO:0006428; GO:0008270
A4XVW2	leuC Pmen_2723	3-isopropylmalate dehydratase large subunit (EC 4.2.1.33) (Alpha-IPM isomerase) (IPMI) (Isopropylmalate isomerase)	PATHWAY: Amino-acid biosynthesis; L-leucine biosynthesis; L-leucine from 3-methyl-2-oxobutanoate: step 2/4. {ECO:0000255|HAMAP-Rule:MF_01026}.	2		GO:0003861; GO:0051539; GO:0009098; GO:0046872
P0A152	parB	Probable chromosome-partitioning protein ParB		2		GO:0003677; GO:0007059
C6DAZ5	uxuA PC1_0987	Mannonate dehydratase (EC 4.2.1.8) (D-mannonate hydro-lyase)	PATHWAY: Carbohydrate metabolism; pentose and glucuronate interconversion. {ECO:0000255|HAMAP-Rule:MF_00106}.	2		GO:0006064; GO:0008927
Q6DA74	pyrI ECA0381	Aspartate carbamoyltransferase regulatory chain		2		GO:0006207; GO:0009347; GO:0046872; GO:0006221
P81393	MYB308	Myb-related protein 308		2759	33090	GO:0003677; GO:0005634; GO:0006355; GO:0006351
C6DET2	yacG PC1_3581	DNA gyrase inhibitor YacG		2		GO:0008657; GO:0006355; GO:0008270
P33629	TUBA	Tubulin alpha chain		2759	33090	GO:0005525; GO:0003924; GO:0005737; GO:0005874; GO:0007017; GO:0005200
P62235	rpsP PAM_472	30S ribosomal protein S16		2		GO:0005840; GO:0003735; GO:0006412
Q6D440	kdsB ECA2554	3-deoxy-manno-octulosonate cytidylyltransferase (EC 2.7.7.38) (CMP-2-keto-3-deoxyoctulosonic acid synthase) (CKS) (CMP-KDO synthase)	PATHWAY: Nucleotide-sugar biosynthesis; CMP-3-deoxy-D-manno-octulosonate biosynthesis; CMP-3-deoxy-D-manno-octulosonate from 3-deoxy-D-manno-octulosonate and CTP: step 1/1. {ECO:0000255|HAMAP-Rule:MF_00057}.; PATHWAY: Bacterial outer membrane biogenesis; lipopolysaccharide biosynthesis. {ECO:0000255|HAMAP-Rule:MF_00057}.	2		GO:0008690; GO:0033468; GO:0005737; GO:0019294
Q6D5W0	rnt ECA1928	Ribonuclease T (EC 3.1.13.-) (Exoribonuclease T) (RNase T)		2		GO:0016896; GO:0000287; GO:0003676; GO:0008033
A8GK69	msrQ Spro_4415	Protein-methionine-sulfoxide reductase heme-binding subunit MsrQ (Flavocytochrome MsrQ)		2		GO:0010181; GO:0009055; GO:0020037; GO:0005887; GO:0046872; GO:0055114; GO:0030091
A8GB41	nagB Spro_1227	Glucosamine-6-phosphate deaminase (EC 3.5.99.6) (GlcN6P deaminase) (GNPDA) (Glucosamine-6-phosphate isomerase)	PATHWAY: Amino-sugar metabolism; N-acetylneuraminate degradation; D-fructose 6-phosphate from N-acetylneuraminate: step 5/5. {ECO:0000255|HAMAP-Rule:MF_01241}.	2		GO:0006044; GO:0019262; GO:0005975; GO:0004342; GO:0016787
A8AI79	cbpM CKO_02067	Chaperone modulatory protein CbpM		2
B4S278	glyQ MADE_1000040	Glycine--tRNA ligase alpha subunit (EC 6.1.1.14) (Glycyl-tRNA synthetase alpha subunit) (GlyRS)		2		GO:0005524; GO:0005737; GO:0004820; GO:0006426
Q6CZL7	nfuA ECA4134	Fe/S biogenesis protein NfuA		2		GO:0051539; GO:0005506; GO:0016226; GO:0051604
Q9ZQ95	UGT73C6 ZOG2 At2g36790 F13K3.19	UDP-glycosyltransferase 73C6 (EC 2.4.1.-) (Flavonol-3-O-glycoside-7-O-glucosyltransferase 1) (Zeatin O-glucosyltransferase 2)		2759	33090	GO:0035251; GO:0052696; GO:0051555; GO:0043231; GO:0080043; GO:0080046; GO:0080044
Q03VU8	rpsO LEUM_1582	30S ribosomal protein S15		2		GO:0019843; GO:0005840; GO:0003735; GO:0006412
P12627	vnfA	Nitrogen fixation protein VnfA		2		GO:0005524; GO:0042802; GO:0005622; GO:0009399; GO:0000160; GO:0006355; GO:0043565; GO:0006351
B0SUQ6	fusA Caul_0803	Elongation factor G (EF-G)		2		GO:0005525; GO:0003924; GO:0005737; GO:0003746
Q9HY08	mutS PA3620	DNA mismatch repair protein MutS		2		GO:0005524; GO:0003684; GO:0006298; GO:0030983
Q8A0Y9	rex BT_3882	Redox-sensing transcriptional repressor Rex		2		GO:0003677; GO:0050662; GO:0005737; GO:0045892; GO:0051775; GO:0003700; GO:0006351
Q6DB94	viaA ECA0004	Protein ViaA (VWA domain protein interacting with AAA ATPase)		2
Q8L829	ARI5 At1g05890 T20M3.16	Probable E3 ubiquitin-protein ligase ARI5 (EC 6.3.2.-) (ARIADNE-like protein ARI5) (Protein ariadne homolog 5)	PATHWAY: Protein modification; protein ubiquitination.	2759	33090	GO:0016874; GO:0004842; GO:0008270
C6DHK1	fieF PC1_0139	Cation-efflux pump FieF		2		GO:0015684; GO:0016021; GO:0046873; GO:0005886; GO:0006829
Q9HVT2	PA4489	UPF0192 protein PA4489		2		GO:0004866
Q5W274	PDR3	Pleiotropic drug resistance protein 3 (NtPDR3)		2759	33090	GO:0005524; GO:0016887; GO:0016021; GO:0006810
A4XYE5	glmM Pmen_3613	Phosphoglucosamine mutase (EC 5.4.2.10)		2		GO:0005975; GO:0000287; GO:0008966
Q8R967	eno TTE1759	Enolase (EC 4.2.1.11) (2-phospho-D-glycerate hydro-lyase) (2-phosphoglycerate dehydratase)	PATHWAY: Carbohydrate degradation; glycolysis; pyruvate from D-glyceraldehyde 3-phosphate: step 4/5. {ECO:0000255|HAMAP-Rule:MF_00318}.	2		GO:0009986; GO:0005576; GO:0006096; GO:0000287; GO:0004634; GO:0000015
Q15PE1	rpsR Patl_3745	30S ribosomal protein S18		2		GO:0019843; GO:0005840; GO:0003735; GO:0006412
Q1PSI9	VIT_16s0100g00290 GSVIVT00012394001 LOC100232980 VITISV_028585	L-idonate 5-dehydrogenase (EC 1.1.1.366)	PATHWAY: Carbohydrate acid metabolism; L-idonate degradation.	2759	33090	GO:0046183; GO:0016491; GO:0008270
Q9ZR08	At4g03230 F4C21.16	G-type lectin S-receptor-like serine/threonine-protein kinase At4g03230 (EC 2.7.11.1)		2759	33090	GO:0005524; GO:0005516; GO:0030246; GO:0016021; GO:0005886; GO:0004674; GO:0048544
Q6DAL2	purH ECA0241	Bifunctional purine biosynthesis protein PurH [Includes: Phosphoribosylaminoimidazolecarboxamide formyltransferase (EC 2.1.2.3) (AICAR transformylase); IMP cyclohydrolase (EC 3.5.4.10) (ATIC) (IMP synthase) (Inosinicase)]	PATHWAY: Purine metabolism; IMP biosynthesis via de novo pathway; 5-formamido-1-(5-phospho-D-ribosyl)imidazole-4-carboxamide from 5-amino-1-(5-phospho-D-ribosyl)imidazole-4-carboxamide (10-formyl THF route): step 1/1. {ECO:0000255|HAMAP-Rule:MF_00139}.; PATHWAY: Purine metabolism; IMP biosynthesis via de novo pathway; IMP from 5-formamido-1-(5-phospho-D-ribosyl)imidazole-4-carboxamide: step 1/1. …	2		GO:0006189; GO:0003937; GO:0004643
Q3IKJ0	rlmI PSHAa1147	Ribosomal RNA large subunit methyltransferase I (EC 2.1.1.191) (23S rRNA m5C1962 methyltransferase) (rRNA (cytosine-C(5)-)-methyltransferase RlmI)		2		GO:0003723; GO:0005737; GO:0016434
Q11WK3	guaA CHU_0934	GMP synthase [glutamine-hydrolyzing] (EC 6.3.5.2) (GMP synthetase) (Glutamine amidotransferase)	PATHWAY: Purine metabolism; GMP biosynthesis; GMP from XMP (L-Gln route): step 1/1. {ECO:0000255|HAMAP-Rule:MF_00344}.	2		GO:0005524; GO:0006177; GO:0003922; GO:0006541; GO:0016462
Q6D9B6	glmM ECA0700	Phosphoglucosamine mutase (EC 5.4.2.10)		2		GO:0005975; GO:0000287; GO:0008966
Q9M8S6	SKOR At3g02850 F13E7.21	Potassium channel SKOR (Stelar K(+) outward rectifying channel)		2759	33090	GO:0005887; GO:0015271; GO:0055075; GO:0006813; GO:0042391
Q3IJC9	hutI PSHAa2737	Imidazolonepropionase (EC 3.5.2.7) (Imidazolone-5-propionate hydrolase)	PATHWAY: Amino-acid degradation; L-histidine degradation into L-glutamate; N-formimidoyl-L-glutamate from L-histidine: step 3/3. {ECO:0000255|HAMAP-Rule:MF_00372}.	2		GO:0005737; GO:0019556; GO:0019557; GO:0050480; GO:0005506; GO:0008270
A6L849	argC BDI_0068	N-acetyl-gamma-glutamyl-phosphate reductase (AGPR) (EC 1.2.1.38) (N-acetyl-glutamate semialdehyde dehydrogenase) (NAGSA dehydrogenase)	PATHWAY: Amino-acid biosynthesis; L-arginine biosynthesis; N(2)-acetyl-L-ornithine from L-glutamate: step 3/4. {ECO:0000255|HAMAP-Rule:MF_00150}.	2		GO:0003942; GO:0051287; GO:0006526; GO:0005737
A8GL95	hslV Spro_4792	ATP-dependent protease subunit HslV (EC 3.4.25.2)		2		GO:0009376; GO:0046872; GO:0005839; GO:0051603; GO:0004298
Q6YQV1	rny PAM_272	Ribonuclease Y (RNase Y) (EC 3.1.-.-)		2		GO:0003723; GO:0004521; GO:0016021; GO:0006402; GO:0005886
Q74GT3	dapL GSU0162	LL-diaminopimelate aminotransferase (DAP-AT) (DAP-aminotransferase) (LL-DAP-aminotransferase) (EC 2.6.1.83)	PATHWAY: Amino-acid biosynthesis; L-lysine biosynthesis via DAP pathway; LL-2,6-diaminopimelate from (S)-tetrahydrodipicolinate (aminotransferase route): step 1/1. {ECO:0000255|HAMAP-Rule:MF_01642}.	2		GO:0010285; GO:0033362; GO:0030170; GO:0008483
P0AA94	ypdA Z3645 ECs3260	Sensor histidine kinase YpdA (EC 2.7.13.3)		2		GO:0005524; GO:0071555; GO:0016021; GO:0005622; GO:0000155; GO:0005886
O24243	MDL1	(R)-mandelonitrile lyase 1 (EC 4.1.2.10) (Hydroxynitrile lyase 1) ((R)-oxynitrilase 1)		2759	33090	GO:0050660; GO:0046593; GO:0016614
C6DA85	aroC PC1_2811	Chorismate synthase (CS) (EC 4.2.3.5) (5-enolpyruvylshikimate-3-phosphate phospholyase)	PATHWAY: Metabolic intermediate biosynthesis; chorismate biosynthesis; chorismate from D-erythrose 4-phosphate and phosphoenolpyruvate: step 7/7. {ECO:0000255|HAMAP-Rule:MF_00300}.	2		GO:0009073; GO:0009423; GO:0004107
Q6D662	nagK ECA1826	N-acetyl-D-glucosamine kinase (EC 2.7.1.59) (GlcNAc kinase)	PATHWAY: Cell wall biogenesis; peptidoglycan recycling. {ECO:0000255|HAMAP-Rule:MF_01271}.	2		GO:0005524; GO:0045127; GO:0006044; GO:0009254; GO:0008270
Q0VTN3	azoR ABO_0027	FMN-dependent NADH-azoreductase (EC 1.7.-.-) (Azo-dye reductase) (FMN-dependent NADH-azo compound oxidoreductase)		2		GO:0010181; GO:0008752; GO:0009055; GO:0016652; GO:0016661
A5FKI7	nuoD Fjoh_1243	NADH-quinone oxidoreductase subunit D (EC 1.6.5.11) (NADH dehydrogenase I subunit D) (NDH-1 subunit D)		2		GO:0051287; GO:0050136; GO:0005886; GO:0048038; GO:0006810
Q8A8C4	grpE BT_1243	Protein GrpE (HSP-70 cofactor)		2		GO:0000774; GO:0005737; GO:0006457
A0L5W6	rpoB Mmc1_0840	DNA-directed RNA polymerase subunit beta (RNAP subunit beta) (EC 2.7.7.6) (RNA polymerase subunit beta) (Transcriptase subunit beta)		2		GO:0003677; GO:0003899; GO:0032549; GO:0006351
Q6D8Y5	smpB ECA0836	SsrA-binding protein (Small protein B)		2		GO:0003723; GO:0005737; GO:0070929
B1J9E4	mdcG PputW619_2878	Phosphoribosyl-dephospho-CoA transferase (EC 2.7.7.66) (Malonate decarboxylase holo-[acyl-carrier-protein] synthase) (Holo-ACP synthase)		2		GO:0016779
B8HBH4	smpB Achl_2397	SsrA-binding protein (Small protein B)		2		GO:0003723; GO:0005737; GO:0070929
Q02RB4	rnhB PA14_17230	Ribonuclease HII (RNase HII) (EC 3.1.26.4)		2		GO:0003723; GO:0006401; GO:0004523; GO:0005737; GO:0030145
Q5HPS1	rbfA SERP0837	Ribosome-binding factor A		2		GO:0005737; GO:0006364
A8GFE3	Spro_2732	UPF0229 protein Spro_2732		2
B4RDV5	yidC PHZ_c0390	Membrane protein insertase YidC (Foldase YidC) (Membrane integrase YidC) (Membrane protein YidC)		2		GO:0016021; GO:0005886; GO:0051205; GO:0015031
A9WSV4	rplV RSal33209_2160	50S ribosomal protein L22		2		GO:0015934; GO:0019843; GO:0003735; GO:0006412
C6DKD2	lexA PC1_0514	LexA repressor (EC 3.4.21.88)		2		GO:0003677; GO:0006281; GO:0006260; GO:0009432; GO:0045892; GO:0004252; GO:0006351
A4SHB7	tdh ASA_0090	L-threonine 3-dehydrogenase (TDH) (EC 1.1.1.103)	PATHWAY: Amino-acid degradation; L-threonine degradation via oxydo-reductase pathway; glycine from L-threonine: step 1/2. {ECO:0000255|HAMAP-Rule:MF_00627}.	2		GO:0008743; GO:0019518; GO:0005737; GO:0008270
Q9SIT5	CHX15 At2g13620 T10F5.16	Cation/H(+) antiporter 15 (Protein CATION/H+ EXCHANGER 15) (AtCHX15)		2759	33090	GO:0012505; GO:1902600; GO:0016021; GO:0005451; GO:0006813; GO:0006885
Q88MF9	eno PP_1612	Enolase (EC 4.2.1.11) (2-phospho-D-glycerate hydro-lyase) (2-phosphoglycerate dehydratase)	PATHWAY: Carbohydrate degradation; glycolysis; pyruvate from D-glyceraldehyde 3-phosphate: step 4/5. {ECO:0000255|HAMAP-Rule:MF_00318}.	2		GO:0009986; GO:0005576; GO:0006096; GO:0000287; GO:0004634; GO:0000015
Q51466	fliN PA1444	Flagellar motor switch protein FliN		2		GO:0009425; GO:0071973; GO:0006935; GO:0003774; GO:0005886
Q56598	gmd rfbD	GDP-mannose 4,6-dehydratase (EC 4.2.1.47) (GDP-D-mannose dehydratase)	PATHWAY: Nucleotide-sugar biosynthesis; GDP-L-fucose biosynthesis via de novo pathway; GDP-L-fucose from GDP-alpha-D-mannose: step 1/2.	2		GO:0042351; GO:0008446; GO:0019673; GO:0070401
B7V467	glcB PLES_04781	Malate synthase G (EC 2.3.3.9)	PATHWAY: Carbohydrate metabolism; glyoxylate cycle; (S)-malate from isocitrate: step 2/2. {ECO:0000255|HAMAP-Rule:MF_00641}.	2		GO:0005737; GO:0006097; GO:0004474; GO:0046872; GO:0006099
Q39JF1	katG Bcep18194_A3814	Catalase-peroxidase (CP) (EC 1.11.1.21) (Peroxidase/catalase)		2		GO:0004096; GO:0020037; GO:0042744; GO:0046872; GO:0006979
O31467	tatAd yczB BSU02630	Sec-independent protein translocase protein TatAd		2		GO:0033281; GO:0005829; GO:0005887; GO:0009306; GO:0008320; GO:0043953
C6DFZ6	nadE PC1_1898	NH(3)-dependent NAD(+) synthetase (EC 6.3.1.5)	PATHWAY: Cofactor biosynthesis; NAD(+) biosynthesis; NAD(+) from deamido-NAD(+) (ammonia route): step 1/1. {ECO:0000255|HAMAP-Rule:MF_00193}.	2		GO:0005524; GO:0009435; GO:0003952; GO:0008795
[truncated: 2,404 more rows]
