# Supplementary material for: Integrated multi-omic analysis of host-microbiota interactions in acute oak decline
Source: Microbiome. 2018 Jan 30;6:21. doi: 10.1186/s40168-018-0408-5 (PMC5789699; doi:10.1186/s40168-018-0408-5)
Supplement: Supplementary file 6 — Metagenomic gene annotation of sample ROW1. MG-RAST gene predictions for sample ROW1, based on the Swissprot database. MG-RAST ID 4702451.3. (XLSX 515 kb) [file 40168_2018_408_MOESM6_ESM.xlsx]

## Sheet: Blad1
MG-RAST gene predictions for sample ROW1, based on the SWISSPROT database. MG-RAST ID 4702451.3
Entry	Gene names	Protein names	Pathway	Taxonomic lineage IDs (SUPERKINGDOM)	Taxonomic lineage IDs (KINGDOM)	Gene ontology IDs	Gene ontology (GO)
Q4QN59	atpE NTHI0614	ATP synthase subunit c (ATP synthase F(0) sector subunit c) (F-type ATPase subunit c) (F-ATPase subunit c) (Lipid-binding protein)		2		GO:0015991; GO:0015986; GO:0015078; GO:0016021; GO:0008289; GO:0005886; GO:0045263	integral component of membrane [GO:0016021]; plasma membrane [GO:0005886]; proton-transporting ATP synthase complex, coupling factor F(o) [GO:0045263]; hydrogen ion transmembrane transporter activity [GO:0015078]; lipid binding [GO:0008289]; ATP hydrolysis coupled proton transport [GO:0015991]; ATP synthesis coupled proton transport [GO:0015986]
Q1I6J5	moaA PSEEN4043	Cyclic pyranopterin monophosphate synthase (EC 4.1.99.18) (Molybdenum cofactor biosynthesis protein A)	PATHWAY: Cofactor biosynthesis; molybdopterin biosynthesis. {ECO:0000255|HAMAP-Rule:MF_01225}.	2		GO:0051539; GO:0005525; GO:0006777; GO:0061597; GO:0046872; GO:0019008	molybdopterin synthase complex [GO:0019008]; 4 iron, 4 sulfur cluster binding [GO:0051539]; cyclic pyranopterin monophosphate synthase activity [GO:0061597]; GTP binding [GO:0005525]; metal ion binding [GO:0046872]; Mo-molybdopterin cofactor biosynthetic process [GO:0006777]
Q837B3	metG EF_0930	Methionine--tRNA ligase (EC 6.1.1.10) (Methionyl-tRNA synthetase) (MetRS)		2		GO:0005524; GO:0005737; GO:0046872; GO:0004825; GO:0006431; GO:0000049	cytoplasm [GO:0005737]; ATP binding [GO:0005524]; metal ion binding [GO:0046872]; methionine-tRNA ligase activity [GO:0004825]; tRNA binding [GO:0000049]; methionyl-tRNA aminoacylation [GO:0006431]
Q4K878	dctA PFL_4467	C4-dicarboxylate transport protein		2		GO:0016021; GO:0005886; GO:0017153	integral component of membrane [GO:0016021]; plasma membrane [GO:0005886]; sodium:dicarboxylate symporter activity [GO:0017153]
A6V4J2	uvrC PSPA7_2614	UvrABC system protein C (Protein UvrC) (Excinuclease ABC subunit C)		2		GO:0003677; GO:0009432; GO:0005737; GO:0009381; GO:0009380; GO:0006289	cytoplasm [GO:0005737]; excinuclease repair complex [GO:0009380]; DNA binding [GO:0003677]; excinuclease ABC activity [GO:0009381]; nucleotide-excision repair [GO:0006289]; SOS response [GO:0009432]
Q836V1	ileS EF_1003	Isoleucine--tRNA ligase (EC 6.1.1.5) (Isoleucyl-tRNA synthetase) (IleRS)		2		GO:0005524; GO:0002161; GO:0005737; GO:0004822; GO:0006428; GO:0008270	cytoplasm [GO:0005737]; aminoacyl-tRNA editing activity [GO:0002161]; ATP binding [GO:0005524]; isoleucine-tRNA ligase activity [GO:0004822]; zinc ion binding [GO:0008270]; isoleucyl-tRNA aminoacylation [GO:0006428]
C6DDH2	cysH PC1_3363	Phosphoadenosine phosphosulfate reductase (EC 1.8.4.8) (3'-phosphoadenylylsulfate reductase) (PAPS reductase, thioredoxin dependent) (PAPS sulfotransferase) (PAdoPS reductase)	PATHWAY: Sulfur metabolism; hydrogen sulfide biosynthesis; sulfite from sulfate: step 3/3. {ECO:0000255|HAMAP-Rule:MF_00063}.	2		GO:0019344; GO:0005737; GO:0070814; GO:0009086; GO:0004604; GO:0019379	cytoplasm [GO:0005737]; phosphoadenylyl-sulfate reductase (thioredoxin) activity [GO:0004604]; cysteine biosynthetic process [GO:0019344]; hydrogen sulfide biosynthetic process [GO:0070814]; methionine biosynthetic process [GO:0009086]; sulfate assimilation, phosphoadenylyl sulfate reduction by phosphoadenylyl-sulfate reductase (thioredoxin) [GO:0019379]
P81406	GAPN	NADP-dependent glyceraldehyde-3-phosphate dehydrogenase (EC 1.2.1.9) (Glyceraldehyde-3-phosphate dehydrogenase [NADP(+)]) (Non-phosphorylating glyceraldehyde 3-phosphate dehydrogenase) (Triosephosphate dehydrogenase)		2759	33090	GO:0005737; GO:0008886	cytoplasm [GO:0005737]; glyceraldehyde-3-phosphate dehydrogenase (NADP+) (non-phosphorylating) activity [GO:0008886]
Q1EAF9	MET3 CIMG_00454	Sulfate adenylyltransferase (EC 2.7.7.4) (ATP-sulfurylase) (Sulfate adenylate transferase) (SAT)	PATHWAY: Sulfur metabolism; hydrogen sulfide biosynthesis; sulfite from sulfate: step 1/3. {ECO:0000255|HAMAP-Rule:MF_03106}.	2759	4751	GO:0005524; GO:0004020; GO:0019344; GO:0005737; GO:0070814; GO:0009086; GO:0004781; GO:0000103	cytoplasm [GO:0005737]; adenylylsulfate kinase activity [GO:0004020]; ATP binding [GO:0005524]; sulfate adenylyltransferase (ATP) activity [GO:0004781]; cysteine biosynthetic process [GO:0019344]; hydrogen sulfide biosynthetic process [GO:0070814]; methionine biosynthetic process [GO:0009086]; sulfate assimilation [GO:0000103]
Q6D2L3	mqo ECA3082	Probable malate:quinone oxidoreductase (EC 1.1.5.4) (MQO) (Malate dehydrogenase [quinone])	PATHWAY: Carbohydrate metabolism; tricarboxylic acid cycle; oxaloacetate from (S)-malate (quinone route): step 1/1. {ECO:0000255|HAMAP-Rule:MF_00212}.	2		GO:0052589; GO:0008924; GO:0006099	malate dehydrogenase (menaquinone) activity [GO:0052589]; malate dehydrogenase (quinone) activity [GO:0008924]; tricarboxylic acid cycle [GO:0006099]
A1D071	fal1 NFIA_039670	ATP-dependent RNA helicase fal1 (EC 3.6.4.13)		2759	4751	GO:0005524; GO:0003723; GO:0005829; GO:0004386; GO:0005730; GO:0006364	cytosol [GO:0005829]; nucleolus [GO:0005730]; ATP binding [GO:0005524]; helicase activity [GO:0004386]; RNA binding [GO:0003723]; rRNA processing [GO:0006364]
Q8GZ63	At5g25630 T14C9_170	Pentatricopeptide repeat-containing protein At5g25630		2759	33090
P0A3H0	hup hbs hbsU	DNA-binding protein HU (DNA-binding protein II) (HB)		2		GO:0003677; GO:0030261	DNA binding [GO:0003677]; chromosome condensation [GO:0030261]
Q5QZH5	glmS IL2616	Glutamine--fructose-6-phosphate aminotransferase [isomerizing] (EC 2.6.1.16) (D-fructose-6-phosphate amidotransferase) (GFAT) (Glucosamine-6-phosphate synthase) (Hexosephosphate aminotransferase) (L-glutamine--D-fructose-6-phosphate amidotransferase)		2		GO:0030246; GO:1901137; GO:0005975; GO:0005737; GO:0006541; GO:0004360	cytoplasm [GO:0005737]; carbohydrate binding [GO:0030246]; glutamine-fructose-6-phosphate transaminase (isomerizing) activity [GO:0004360]; carbohydrate derivative biosynthetic process [GO:1901137]; carbohydrate metabolic process [GO:0005975]; glutamine metabolic process [GO:0006541]
Q4WHN5	atg13 AFUA_2G04770	Autophagy-related protein 13		2759	4751	GO:1990316; GO:0006914; GO:0000407; GO:0015031	ATG1/ULK1 kinase complex [GO:1990316]; pre-autophagosomal structure [GO:0000407]; autophagy [GO:0006914]; protein transport [GO:0015031]
Q52463	alg8 PA3541	Mannuronan synthase (EC 2.4.1.33) (Glycosyltransferase Alg8)	PATHWAY: Glycan biosynthesis; alginate biosynthesis.	2		GO:0047643; GO:0042121; GO:0016021; GO:0005886	integral component of membrane [GO:0016021]; plasma membrane [GO:0005886]; alginate synthase activity [GO:0047643]; alginic acid biosynthetic process [GO:0042121]
Q56894	flgC	Flagellar basal-body rod protein FlgC		2		GO:0030694; GO:0071973	bacterial-type flagellum basal body, rod [GO:0030694]; bacterial-type flagellum-dependent cell motility [GO:0071973]
Q820T0	mnmE trmE EF_3312	tRNA modification GTPase MnmE (EC 3.6.-.-)		2		GO:0005525; GO:0003924; GO:0005737; GO:0046872; GO:0006400	cytoplasm [GO:0005737]; GTP binding [GO:0005525]; GTPase activity [GO:0003924]; metal ion binding [GO:0046872]; tRNA modification [GO:0006400]
Q6D276	ispG gcpE ECA3220	4-hydroxy-3-methylbut-2-en-1-yl diphosphate synthase (flavodoxin) (EC 1.17.7.3) (1-hydroxy-2-methyl-2-(E)-butenyl 4-diphosphate synthase)	PATHWAY: Isoprenoid biosynthesis; isopentenyl diphosphate biosynthesis via DXP pathway; isopentenyl diphosphate from 1-deoxy-D-xylulose 5-phosphate: step 5/6. {ECO:0000255|HAMAP-Rule:MF_00159}.	2		GO:0051539; GO:0046429; GO:0005506; GO:0019288; GO:0016114	4 iron, 4 sulfur cluster binding [GO:0051539]; 4-hydroxy-3-methylbut-2-en-1-yl diphosphate synthase activity [GO:0046429]; iron ion binding [GO:0005506]; isopentenyl diphosphate biosynthetic process, methylerythritol 4-phosphate pathway [GO:0019288]; terpenoid biosynthetic process [GO:0016114]
Q5QX98	gltX IL1770	Glutamate--tRNA ligase (EC 6.1.1.17) (Glutamyl-tRNA synthetase) (GluRS)		2		GO:0005524; GO:0005737; GO:0004818; GO:0006424; GO:0046872; GO:0000049	cytoplasm [GO:0005737]; ATP binding [GO:0005524]; glutamate-tRNA ligase activity [GO:0004818]; metal ion binding [GO:0046872]; tRNA binding [GO:0000049]; glutamyl-tRNA aminoacylation [GO:0006424]
P34003	aroK PA5039	Shikimate kinase (SK) (EC 2.7.1.71)	PATHWAY: Metabolic intermediate biosynthesis; chorismate biosynthesis; chorismate from D-erythrose 4-phosphate and phosphoenolpyruvate: step 5/7. {ECO:0000255|HAMAP-Rule:MF_00109}.	2		GO:0005524; GO:0009073; GO:0009423; GO:0005737; GO:0000287; GO:0004765; GO:0019632	cytoplasm [GO:0005737]; ATP binding [GO:0005524]; magnesium ion binding [GO:0000287]; shikimate kinase activity [GO:0004765]; aromatic amino acid family biosynthetic process [GO:0009073]; chorismate biosynthetic process [GO:0009423]; shikimate metabolic process [GO:0019632]
C6DHQ1	trmA PC1_0191	tRNA/tmRNA (uracil-C(5))-methyltransferase (EC 2.1.1.-) (EC 2.1.1.35) (tRNA (uracil(54)-C(5))-methyltransferase) (tRNA(m5U54)-methyltransferase) (RUMT) (tmRNA (uracil(341)-C(5))-methyltransferase)		2		GO:0030697	S-adenosylmethionine-dependent tRNA (m5U54) methyltransferase activity [GO:0030697]
P59732	rlmH EF_3025	Ribosomal RNA large subunit methyltransferase H (EC 2.1.1.177) (23S rRNA (pseudouridine1915-N3)-methyltransferase) (23S rRNA m3Psi1915 methyltransferase) (rRNA (pseudouridine-N3-)-methyltransferase RlmH)		2		GO:0005737; GO:0070038	cytoplasm [GO:0005737]; rRNA (pseudouridine-N3-)-methyltransferase activity [GO:0070038]
Q8PEW5	xylA2 XAC4225	Xylose isomerase 2 (EC 5.3.1.5)		2		GO:0042732; GO:0005737; GO:0000287; GO:0006098; GO:0009045	cytoplasm [GO:0005737]; magnesium ion binding [GO:0000287]; xylose isomerase activity [GO:0009045]; D-xylose metabolic process [GO:0042732]; pentose-phosphate shunt [GO:0006098]
A1SA67	rplM Sama_3071	50S ribosomal protein L13		2		GO:0005840; GO:0003735; GO:0006412	ribosome [GO:0005840]; structural constituent of ribosome [GO:0003735]; translation [GO:0006412]
Q1WSZ9	glmM LSL_1144	Phosphoglucosamine mutase (EC 5.4.2.10)		2		GO:0005975; GO:0000287; GO:0008966	magnesium ion binding [GO:0000287]; phosphoglucosamine mutase activity [GO:0008966]; carbohydrate metabolic process [GO:0005975]
Q48E72	glmM PSPPH_4196	Phosphoglucosamine mutase (EC 5.4.2.10)		2		GO:0005975; GO:0000287; GO:0008966	magnesium ion binding [GO:0000287]; phosphoglucosamine mutase activity [GO:0008966]; carbohydrate metabolic process [GO:0005975]
Q96556		Spermidine synthase 1 (SPDSY 1) (EC 2.5.1.16) (Putrescine aminopropyltransferase 1)	PATHWAY: Amine and polyamine biosynthesis; spermidine biosynthesis; spermidine from putrescine: step 1/1.	2759	33090	GO:0008295; GO:0004766	spermidine synthase activity [GO:0004766]; spermidine biosynthetic process [GO:0008295]
Q9SFW8	NLP5 At1g76350 F15M4.15 T23E18.27	Protein NLP5 (AtNLP5) (NIN-like protein 5) (Nodule inception protein-like protein 5)		2759	33090	GO:0003677; GO:0005634; GO:0006355; GO:0003700; GO:0006351	nucleus [GO:0005634]; DNA binding [GO:0003677]; transcription factor activity, sequence-specific DNA binding [GO:0003700]; regulation of transcription, DNA-templated [GO:0006355]; transcription, DNA-templated [GO:0006351]
Q09MH4	ndhK	NAD(P)H-quinone oxidoreductase subunit K, chloroplastic (EC 1.6.5.-) (NAD(P)H dehydrogenase subunit K) (NADH-plastoquinone oxidoreductase subunit K)		2759	33090	GO:0051539; GO:0008137; GO:0009535; GO:0005506; GO:0019684; GO:0048038; GO:0006810	chloroplast thylakoid membrane [GO:0009535]; 4 iron, 4 sulfur cluster binding [GO:0051539]; iron ion binding [GO:0005506]; NADH dehydrogenase (ubiquinone) activity [GO:0008137]; quinone binding [GO:0048038]; photosynthesis, light reaction [GO:0019684]; transport [GO:0006810]
P07021	yfiB b2605 JW2586	Putative lipoprotein YfiB		2		GO:0009279; GO:0016021; GO:0005886	cell outer membrane [GO:0009279]; integral component of membrane [GO:0016021]; plasma membrane [GO:0005886]
Q2ULB2	mns1B manA msdS AO090003000476	Mannosyl-oligosaccharide alpha-1,2-mannosidase 1B (EC 3.2.1.113) (Class I alpha-mannosidase 1B) (Man(9)-alpha-mannosidase 1B)	PATHWAY: Protein modification; protein glycosylation. {ECO:0000250|UniProtKB:P32906}.	2759	4751	GO:0005509; GO:0060205; GO:0004571; GO:0016020; GO:0006486	cytoplasmic membrane-bounded vesicle lumen [GO:0060205]; membrane [GO:0016020]; calcium ion binding [GO:0005509]; mannosyl-oligosaccharide 1,2-alpha-mannosidase activity [GO:0004571]; protein glycosylation [GO:0006486]
P76460	atoE b2223 JW2217	Short-chain fatty acids transporter		2		GO:0016021; GO:0005886; GO:0006810	integral component of membrane [GO:0016021]; plasma membrane [GO:0005886]; transport [GO:0006810]
Q9JVT8	queC NMA0702	7-cyano-7-deazaguanine synthase (EC 6.3.4.20) (7-cyano-7-carbaguanine synthase) (PreQ(0) synthase) (Queuosine biosynthesis protein QueC)	PATHWAY: Purine metabolism; 7-cyano-7-deazaguanine biosynthesis. {ECO:0000255|HAMAP-Rule:MF_01633}.	2		GO:0005524; GO:0016879; GO:0008616; GO:0008270	ATP binding [GO:0005524]; ligase activity, forming carbon-nitrogen bonds [GO:0016879]; zinc ion binding [GO:0008270]; queuosine biosynthetic process [GO:0008616]
Q9HZP5	PA2953	Electron transfer flavoprotein-ubiquinone oxidoreductase (ETF-QO) (ETF-ubiquinone oxidoreductase) (EC 1.5.5.1) (Electron-transferring-flavoprotein dehydrogenase) (ETF dehydrogenase)		2		GO:0051539; GO:0004174; GO:0046872	4 iron, 4 sulfur cluster binding [GO:0051539]; electron-transferring-flavoprotein dehydrogenase activity [GO:0004174]; metal ion binding [GO:0046872]
Q9SNC6	PUB13 At3g46510 F12A12.30	U-box domain-containing protein 13 (EC 6.3.2.-) (Plant U-box protein 13)	PATHWAY: Protein modification; protein ubiquitination.	2759	33090	GO:0005737; GO:0005829; GO:0042742; GO:0016874; GO:0043066; GO:0005634; GO:0016567; GO:2000028; GO:0070696; GO:0004842	cytoplasm [GO:0005737]; cytosol [GO:0005829]; nucleus [GO:0005634]; ligase activity [GO:0016874]; transmembrane receptor protein serine/threonine kinase binding [GO:0070696]; ubiquitin-protein transferase activity [GO:0004842]; defense response to bacterium [GO:0042742]; negative regulation of apoptotic process [GO:0043066]; protein ubiquitination [GO:0016567]; regulation of photoperiodism, flowe…
Q8VZR6	INT1 At2g43330 T1O24.7	Inositol transporter 1		2759	33090	GO:0016021; GO:0015798; GO:0005366; GO:0009705; GO:0015992; GO:0005773	integral component of membrane [GO:0016021]; plant-type vacuole membrane [GO:0009705]; vacuole [GO:0005773]; myo-inositol:proton symporter activity [GO:0005366]; myo-inositol transport [GO:0015798]; proton transport [GO:0015992]
C6DHY3	lolB PC1_2116	Outer-membrane lipoprotein LolB		2		GO:0009279; GO:0008565	cell outer membrane [GO:0009279]; protein transporter activity [GO:0008565]
Q31YR1	cbpA SBO_2231	Curved DNA-binding protein		2		GO:0003681; GO:0005737; GO:0009295; GO:0006457	cytoplasm [GO:0005737]; nucleoid [GO:0009295]; bent DNA binding [GO:0003681]; protein folding [GO:0006457]
Q9LFG8	ABCG20 WBC20 At3g53510 F4P12.210	ABC transporter G family member 20 (ABC transporter ABCG.20) (AtABCG20) (Probable white-brown complex homolog protein 20) (AtWBC20)		2759	33090	GO:0005524; GO:0042626; GO:0016021; GO:0005886; GO:0010345; GO:0055085	integral component of membrane [GO:0016021]; plasma membrane [GO:0005886]; ATP binding [GO:0005524]; ATPase activity, coupled to transmembrane movement of substances [GO:0042626]; suberin biosynthetic process [GO:0010345]; transmembrane transport [GO:0055085]
P24465	CYP71A1	Cytochrome P450 71A1 (EC 1.14.-.-) (ARP-2) (CYPLXXIA1)		2759	33090	GO:0005789; GO:0009835; GO:0020037; GO:0016021; GO:0005506; GO:0004497; GO:0016705	endoplasmic reticulum membrane [GO:0005789]; integral component of membrane [GO:0016021]; heme binding [GO:0020037]; iron ion binding [GO:0005506]; monooxygenase activity [GO:0004497]; oxidoreductase activity, acting on paired donors, with incorporation or reduction of molecular oxygen [GO:0016705]; fruit ripening [GO:0009835]
Q4ZQ68	cobS Psyr_3672	Adenosylcobinamide-GDP ribazoletransferase (EC 2.7.8.26) (Cobalamin synthase) (Cobalamin-5'-phosphate synthase)	PATHWAY: Cofactor biosynthesis; adenosylcobalamin biosynthesis; adenosylcobalamin from cob(II)yrinate a,c-diamide: step 7/7. {ECO:0000255|HAMAP-Rule:MF_00719}.	2		GO:0051073; GO:0008818; GO:0009236; GO:0016021; GO:0005886	integral component of membrane [GO:0016021]; plasma membrane [GO:0005886]; adenosylcobinamide-GDP ribazoletransferase activity [GO:0051073]; cobalamin 5'-phosphate synthase activity [GO:0008818]; cobalamin biosynthetic process [GO:0009236]
P14853	COX3 COXIII GlmaxMp04	Cytochrome c oxidase subunit 3 (EC 1.9.3.1) (Cytochrome c oxidase polypeptide III)		2759	33090	GO:0019646; GO:0004129; GO:0016021; GO:0005743	integral component of membrane [GO:0016021]; mitochondrial inner membrane [GO:0005743]; cytochrome-c oxidase activity [GO:0004129]; aerobic electron transport chain [GO:0019646]
A0R900	purH BALH_0292	Bifunctional purine biosynthesis protein PurH [Includes: Phosphoribosylaminoimidazolecarboxamide formyltransferase (EC 2.1.2.3) (AICAR transformylase); IMP cyclohydrolase (EC 3.5.4.10) (ATIC) (IMP synthase) (Inosinicase)]	PATHWAY: Purine metabolism; IMP biosynthesis via de novo pathway; 5-formamido-1-(5-phospho-D-ribosyl)imidazole-4-carboxamide from 5-amino-1-(5-phospho-D-ribosyl)imidazole-4-carboxamide (10-formyl THF route): step 1/1. {ECO:0000255|HAMAP-Rule:MF_00139}.; PATHWAY: Purine metabolism; IMP biosynthesis via de novo pathway; IMP from 5-formamido-1-(5-phospho-D-ribosyl)imidazole-4-carboxamide: step 1/1. …	2		GO:0006189; GO:0003937; GO:0004643	IMP cyclohydrolase activity [GO:0003937]; phosphoribosylaminoimidazolecarboxamide formyltransferase activity [GO:0004643]; 'de novo' IMP biosynthetic process [GO:0006189]
Q42736	PPDK PDK	Pyruvate, phosphate dikinase, chloroplastic (EC 2.7.9.1) (Pyruvate, orthophosphate dikinase)		2759	33090	GO:0005524; GO:0009507; GO:0016301; GO:0046872; GO:0015979; GO:0006090; GO:0050242	chloroplast [GO:0009507]; ATP binding [GO:0005524]; kinase activity [GO:0016301]; metal ion binding [GO:0046872]; pyruvate, phosphate dikinase activity [GO:0050242]; photosynthesis [GO:0015979]; pyruvate metabolic process [GO:0006090]
P07142	cyt-1 NCU09816	Cytochrome c1, heme protein, mitochondrial (Complex III subunit 4) (Complex III subunit IV) (Cytochrome b-c1 complex subunit 4) (Ubiquinol-cytochrome-c reductase complex cytochrome c1 subunit) (Cytochrome c-1)		2759	4751	GO:0009055; GO:0020037; GO:0016021; GO:0046872; GO:0005743; GO:0055114; GO:0070469	integral component of membrane [GO:0016021]; mitochondrial inner membrane [GO:0005743]; respiratory chain [GO:0070469]; electron carrier activity [GO:0009055]; heme binding [GO:0020037]; metal ion binding [GO:0046872]; oxidation-reduction process [GO:0055114]
P0C0F9	sodA sod XC_1837	Superoxide dismutase [Mn] (EC 1.15.1.1)		2		GO:0046872; GO:0004784	metal ion binding [GO:0046872]; superoxide dismutase activity [GO:0004784]
Q5QV40	hutI IL2453	Imidazolonepropionase (EC 3.5.2.7) (Imidazolone-5-propionate hydrolase)	PATHWAY: Amino-acid degradation; L-histidine degradation into L-glutamate; N-formimidoyl-L-glutamate from L-histidine: step 3/3. {ECO:0000255|HAMAP-Rule:MF_00372}.	2		GO:0005737; GO:0019556; GO:0019557; GO:0050480; GO:0005506; GO:0008270	cytoplasm [GO:0005737]; imidazolonepropionase activity [GO:0050480]; iron ion binding [GO:0005506]; zinc ion binding [GO:0008270]; histidine catabolic process to glutamate and formamide [GO:0019556]; histidine catabolic process to glutamate and formate [GO:0019557]
P19732	dmpN pheA4	Phenol hydroxylase P3 protein (EC 1.14.13.7) (Phenol 2-monooxygenase P3 component)	PATHWAY: Aromatic compound metabolism; phenol degradation.	2		GO:0018662; GO:0019336	phenol 2-monooxygenase activity [GO:0018662]; phenol-containing compound catabolic process [GO:0019336]
Q9P4B6	LDHA	L-lactate dehydrogenase A (L-LDH A) (EC 1.1.1.27)	PATHWAY: Fermentation; pyruvate fermentation to lactate; (S)-lactate from pyruvate: step 1/1.	2759	4751	GO:0004459; GO:0005975; GO:0019752; GO:0005737	cytoplasm [GO:0005737]; L-lactate dehydrogenase activity [GO:0004459]; carbohydrate metabolic process [GO:0005975]; carboxylic acid metabolic process [GO:0019752]
Q1QY34	rsgA Csal_1269	Putative ribosome biogenesis GTPase RsgA (EC 3.6.1.-)		2		GO:0005525; GO:0003924; GO:0046872	GTP binding [GO:0005525]; GTPase activity [GO:0003924]; metal ion binding [GO:0046872]
Q886L4	pcm PSPTO_1563	Protein-L-isoaspartate O-methyltransferase (EC 2.1.1.77) (L-isoaspartyl protein carboxyl methyltransferase) (Protein L-isoaspartyl methyltransferase) (Protein-beta-aspartate methyltransferase) (PIMT)		2		GO:0005737; GO:0030091; GO:0004719	cytoplasm [GO:0005737]; protein-L-isoaspartate (D-aspartate) O-methyltransferase activity [GO:0004719]; protein repair [GO:0030091]
Q92AE5	lin1977	DegV domain-containing protein lin1977		2		GO:0008289	lipid binding [GO:0008289]
Q88R97	ssuE PP_0236	FMN reductase (NADPH) (EC 1.5.1.38) (FMN reductase)		2		GO:0052873; GO:0008752; GO:0046306	FMN reductase (NADPH) activity [GO:0052873]; FMN reductase activity [GO:0008752]; alkanesulfonate catabolic process [GO:0046306]
Q6D8J0	mutH ECA0984	DNA mismatch repair protein MutH (Methyl-directed mismatch repair protein)		2		GO:0003677; GO:0006304; GO:0005737; GO:0004519; GO:0006298	cytoplasm [GO:0005737]; DNA binding [GO:0003677]; endonuclease activity [GO:0004519]; DNA modification [GO:0006304]; mismatch repair [GO:0006298]
Q5WED8	argG ABC2737	Argininosuccinate synthase (EC 6.3.4.5) (Citrulline--aspartate ligase)	PATHWAY: Amino-acid biosynthesis; L-arginine biosynthesis; L-arginine from L-ornithine and carbamoyl phosphate: step 2/3. {ECO:0000255|HAMAP-Rule:MF_00005}.	2		GO:0005524; GO:0006526; GO:0004055; GO:0005737	cytoplasm [GO:0005737]; argininosuccinate synthase activity [GO:0004055]; ATP binding [GO:0005524]; arginine biosynthetic process [GO:0006526]
Q9ZRB1	TUBB2	Tubulin beta-2 chain (Beta-2-tubulin)		2759	33090	GO:0005525; GO:0003924; GO:0005737; GO:0005874; GO:0007017; GO:0005200	cytoplasm [GO:0005737]; microtubule [GO:0005874]; GTP binding [GO:0005525]; GTPase activity [GO:0003924]; structural constituent of cytoskeleton [GO:0005200]; microtubule-based process [GO:0007017]
Q830Q7	rplJ EF_2716	50S ribosomal protein L10		2		GO:0070180; GO:0005840; GO:0042254; GO:0006412	ribosome [GO:0005840]; large ribosomal subunit rRNA binding [GO:0070180]; ribosome biogenesis [GO:0042254]; translation [GO:0006412]
Q84BU6	hrcA LBA1249	Heat-inducible transcription repressor HrcA		2		GO:0003677; GO:0045892; GO:0006351	DNA binding [GO:0003677]; negative regulation of transcription, DNA-templated [GO:0045892]; transcription, DNA-templated [GO:0006351]
B2IQ79	SPCG_1251	UPF0122 protein SPCG_1251		2		GO:0003677; GO:0006352; GO:0016987; GO:0003700	DNA binding [GO:0003677]; sigma factor activity [GO:0016987]; transcription factor activity, sequence-specific DNA binding [GO:0003700]; DNA-templated transcription, initiation [GO:0006352]
Q9F6B2	slyA eha	Transcriptional regulator SlyA (Edwardsiella hemolysin activator)		2		GO:0003677; GO:0003700; GO:0006351	DNA binding [GO:0003677]; transcription factor activity, sequence-specific DNA binding [GO:0003700]; transcription, DNA-templated [GO:0006351]
Q839B2	hpt EF_0264	Hypoxanthine-guanine phosphoribosyltransferase (HGPRT) (HGPRTase) (EC 2.4.2.8)	PATHWAY: Purine metabolism; IMP biosynthesis via salvage pathway; IMP from hypoxanthine: step 1/1.	2		GO:0032264; GO:0005737; GO:0052657; GO:0004422; GO:0046872; GO:0000166; GO:0006166	cytoplasm [GO:0005737]; guanine phosphoribosyltransferase activity [GO:0052657]; hypoxanthine phosphoribosyltransferase activity [GO:0004422]; metal ion binding [GO:0046872]; nucleotide binding [GO:0000166]; IMP salvage [GO:0032264]; purine ribonucleoside salvage [GO:0006166]
P21883	pdhC aceC BSU14600	Dihydrolipoyllysine-residue acetyltransferase component of pyruvate dehydrogenase complex (EC 2.3.1.12) (Dihydrolipoamide acetyltransferase component of pyruvate dehydrogenase complex) (E2) (S complex, 48 kDa subunit)		2		GO:0004742; GO:0006096	dihydrolipoyllysine-residue acetyltransferase activity [GO:0004742]; glycolytic process [GO:0006096]
Q88YX9	cysS lp_0610	Cysteine--tRNA ligase (EC 6.1.1.16) (Cysteinyl-tRNA synthetase) (CysRS)		2		GO:0005524; GO:0004817; GO:0006423; GO:0005737; GO:0008270	cytoplasm [GO:0005737]; ATP binding [GO:0005524]; cysteine-tRNA ligase activity [GO:0004817]; zinc ion binding [GO:0008270]; cysteinyl-tRNA aminoacylation [GO:0006423]
P46466	TBP2 Os07g0691800 LOC_Os07g49150 P0034A04.112	26S protease regulatory subunit 4 homolog (Tat-binding protein homolog 2)		2759	33090	GO:0005524; GO:0030433; GO:0017025; GO:0031597; GO:0031595; GO:0045899; GO:1901800; GO:0008540; GO:0036402	cytosolic proteasome complex [GO:0031597]; nuclear proteasome complex [GO:0031595]; proteasome regulatory particle, base subcomplex [GO:0008540]; ATP binding [GO:0005524]; proteasome-activating ATPase activity [GO:0036402]; TBP-class protein binding [GO:0017025]; ER-associated ubiquitin-dependent protein catabolic process [GO:0030433]; positive regulation of proteasomal protein catabolic process …
B1HMU8	rpsI Bsph_4582	30S ribosomal protein S9		2		GO:0005840; GO:0003735; GO:0006412	ribosome [GO:0005840]; structural constituent of ribosome [GO:0003735]; translation [GO:0006412]
Q07942	anfH	Nitrogenase iron protein 2 (EC 1.18.6.1) (Nitrogenase Fe protein 2) (Nitrogenase component II) (Nitrogenase reductase)		2		GO:0051539; GO:0005524; GO:0018697; GO:0046872; GO:0016612; GO:0009399; GO:0016163	molybdenum-iron nitrogenase complex [GO:0016612]; 4 iron, 4 sulfur cluster binding [GO:0051539]; ATP binding [GO:0005524]; carbonyl sulfide nitrogenase activity [GO:0018697]; metal ion binding [GO:0046872]; nitrogenase activity [GO:0016163]; nitrogen fixation [GO:0009399]
Q9I4E1	cobB2 PA1197	NAD-dependent protein deacylase 2 (EC 3.5.1.-) (Regulatory protein SIR2 homolog 2)		2		GO:0070403; GO:0005737; GO:0016787; GO:0046872	cytoplasm [GO:0005737]; hydrolase activity [GO:0016787]; metal ion binding [GO:0046872]; NAD+ binding [GO:0070403]
P42247	ycbO BSU02580	Uncharacterized protein YcbO		2		GO:0016021; GO:0005886	integral component of membrane [GO:0016021]; plasma membrane [GO:0005886]
Q5QXW3	rpmD IL1898	50S ribosomal protein L30		2		GO:0015934; GO:0003735; GO:0006412	large ribosomal subunit [GO:0015934]; structural constituent of ribosome [GO:0003735]; translation [GO:0006412]
Q1R1I6	Csal_0058	UPF0301 protein Csal_0058		2
Q038N1	hrcA LSEI_1567	Heat-inducible transcription repressor HrcA		2		GO:0003677; GO:0045892; GO:0006351	DNA binding [GO:0003677]; negative regulation of transcription, DNA-templated [GO:0045892]; transcription, DNA-templated [GO:0006351]
Q9ZV15	CPK20 At2g38910 T7F6.8	Calcium-dependent protein kinase 20 (EC 2.7.11.1)		2759	33090	GO:0005524; GO:0009738; GO:0005509; GO:0009931; GO:0005516; GO:0004683; GO:0005737; GO:0035556; GO:0005634; GO:0018105; GO:0005886; GO:0046777	cytoplasm [GO:0005737]; nucleus [GO:0005634]; plasma membrane [GO:0005886]; ATP binding [GO:0005524]; calcium ion binding [GO:0005509]; calcium-dependent protein serine/threonine kinase activity [GO:0009931]; calmodulin binding [GO:0005516]; calmodulin-dependent protein kinase activity [GO:0004683]; abscisic acid-activated signaling pathway [GO:0009738]; intracellular signal transduction [GO:0035…
P10390	nifB	FeMo cofactor biosynthesis protein NifB		2		GO:0051539; GO:0003824; GO:0009108; GO:0046872; GO:0009399	4 iron, 4 sulfur cluster binding [GO:0051539]; catalytic activity [GO:0003824]; metal ion binding [GO:0046872]; coenzyme biosynthetic process [GO:0009108]; nitrogen fixation [GO:0009399]
A5VXX1	xseB Pput_0563	Exodeoxyribonuclease 7 small subunit (EC 3.1.11.6) (Exodeoxyribonuclease VII small subunit) (Exonuclease VII small subunit)		2		GO:0006308; GO:0005737; GO:0008855; GO:0009318	cytoplasm [GO:0005737]; exodeoxyribonuclease VII complex [GO:0009318]; exodeoxyribonuclease VII activity [GO:0008855]; DNA catabolic process [GO:0006308]
B0KSC1	ispD PputGB1_1168	2-C-methyl-D-erythritol 4-phosphate cytidylyltransferase (EC 2.7.7.60) (4-diphosphocytidyl-2C-methyl-D-erythritol synthase) (MEP cytidylyltransferase) (MCT)	PATHWAY: Isoprenoid biosynthesis; isopentenyl diphosphate biosynthesis via DXP pathway; isopentenyl diphosphate from 1-deoxy-D-xylulose 5-phosphate: step 2/6. {ECO:0000255|HAMAP-Rule:MF_00108}.	2		GO:0050518; GO:0019288; GO:0016114	2-C-methyl-D-erythritol 4-phosphate cytidylyltransferase activity [GO:0050518]; isopentenyl diphosphate biosynthetic process, methylerythritol 4-phosphate pathway [GO:0019288]; terpenoid biosynthetic process [GO:0016114]
Q8W0A1	Os01g0580200 LOC_Os01g39830 P0672C09.21	Beta-galactosidase 2 (Lactase 2) (EC 3.2.1.23)		2759	33090	GO:0048046; GO:0004565; GO:0030246; GO:0005975; GO:0005618; GO:0005773	apoplast [GO:0048046]; cell wall [GO:0005618]; vacuole [GO:0005773]; beta-galactosidase activity [GO:0004565]; carbohydrate binding [GO:0030246]; carbohydrate metabolic process [GO:0005975]
Q5L8Z8	mdh BF3753	Malate dehydrogenase (EC 1.1.1.37)		2		GO:0030060; GO:0005975; GO:0006108; GO:0006099	L-malate dehydrogenase activity [GO:0030060]; carbohydrate metabolic process [GO:0005975]; malate metabolic process [GO:0006108]; tricarboxylic acid cycle [GO:0006099]
Q5QWR3	adk IL1845	Adenylate kinase (AK) (EC 2.7.4.3) (ATP-AMP transphosphorylase) (ATP:AMP phosphotransferase) (Adenylate monophosphate kinase)	PATHWAY: Purine metabolism; AMP biosynthesis via salvage pathway; AMP from ADP: step 1/1. {ECO:0000255|HAMAP-Rule:MF_00235}.	2		GO:0044209; GO:0005524; GO:0004017; GO:0005737	cytoplasm [GO:0005737]; adenylate kinase activity [GO:0004017]; ATP binding [GO:0005524]; AMP salvage [GO:0044209]
Q834V4	obg EF_1527	GTPase Obg (EC 3.6.5.-) (GTP-binding protein Obg)		2		GO:0005525; GO:0003924; GO:0005737; GO:0000287; GO:0042254	cytoplasm [GO:0005737]; GTP binding [GO:0005525]; GTPase activity [GO:0003924]; magnesium ion binding [GO:0000287]; ribosome biogenesis [GO:0042254]
C6DI79	argH PC1_4058	Argininosuccinate lyase (ASAL) (EC 4.3.2.1) (Arginosuccinase)	PATHWAY: Amino-acid biosynthesis; L-arginine biosynthesis; L-arginine from L-ornithine and carbamoyl phosphate: step 3/3. {ECO:0000255|HAMAP-Rule:MF_00006}.	2		GO:0042450; GO:0004056; GO:0005737	cytoplasm [GO:0005737]; argininosuccinate lyase activity [GO:0004056]; arginine biosynthetic process via ornithine [GO:0042450]
P07642	araC	Arabinose operon regulatory protein		2		GO:0019568; GO:0005737; GO:0043565; GO:0003700; GO:0006351	cytoplasm [GO:0005737]; sequence-specific DNA binding [GO:0043565]; transcription factor activity, sequence-specific DNA binding [GO:0003700]; arabinose catabolic process [GO:0019568]; transcription, DNA-templated [GO:0006351]
Q6CZZ2	rpsM ECA4009	30S ribosomal protein S13		2		GO:0019843; GO:0005840; GO:0003735; GO:0000049; GO:0006412	ribosome [GO:0005840]; rRNA binding [GO:0019843]; structural constituent of ribosome [GO:0003735]; tRNA binding [GO:0000049]; translation [GO:0006412]
P23980	LHA2	Plasma membrane ATPase 2 (EC 3.6.3.6) (Proton pump 2) (Fragment)		2759	33090	GO:0005524; GO:0006754; GO:1902600; GO:0008553; GO:0005887; GO:0043231; GO:0046872; GO:0051453	integral component of plasma membrane [GO:0005887]; intracellular membrane-bounded organelle [GO:0043231]; ATP binding [GO:0005524]; hydrogen-exporting ATPase activity, phosphorylative mechanism [GO:0008553]; metal ion binding [GO:0046872]; ATP biosynthetic process [GO:0006754]; hydrogen ion transmembrane transport [GO:1902600]; regulation of intracellular pH [GO:0051453]
A7GKN4	Bcer98_0331	Ferredoxin--NADP reductase 1 (FNR 1) (Fd-NADP(+) reductase 1) (EC 1.18.1.2)		2		GO:0050661; GO:0004324; GO:0050660	ferredoxin-NADP+ reductase activity [GO:0004324]; flavin adenine dinucleotide binding [GO:0050660]; NADP binding [GO:0050661]
C3K2C1	PFLU_5318	UPF0114 protein PFLU_5318		2		GO:0016021; GO:0005886	integral component of membrane [GO:0016021]; plasma membrane [GO:0005886]
O04289	SULTR3;2 At4g02700 T10P11.3	Sulfate transporter 3.2 (AST77)		2759	33090	GO:0009507; GO:0005887; GO:0008271; GO:1902358; GO:0015116; GO:0015293	chloroplast [GO:0009507]; integral component of plasma membrane [GO:0005887]; secondary active sulfate transmembrane transporter activity [GO:0008271]; sulfate transmembrane transporter activity [GO:0015116]; symporter activity [GO:0015293]; sulfate transmembrane transport [GO:1902358]
Q8Y4R7	pgi lmo2367	Glucose-6-phosphate isomerase (GPI) (EC 5.3.1.9) (Phosphoglucose isomerase) (PGI) (Phosphohexose isomerase) (PHI)	PATHWAY: Carbohydrate degradation; glycolysis; D-glyceraldehyde 3-phosphate and glycerone phosphate from D-glucose: step 2/4. {ECO:0000255|HAMAP-Rule:MF_00473}.	2		GO:0005737; GO:0006094; GO:0004347; GO:0006096	cytoplasm [GO:0005737]; glucose-6-phosphate isomerase activity [GO:0004347]; gluconeogenesis [GO:0006094]; glycolytic process [GO:0006096]
Q6D7J9	nagB ECA1326	Glucosamine-6-phosphate deaminase (EC 3.5.99.6) (GlcN6P deaminase) (GNPDA) (Glucosamine-6-phosphate isomerase)	PATHWAY: Amino-sugar metabolism; N-acetylneuraminate degradation; D-fructose 6-phosphate from N-acetylneuraminate: step 5/5. {ECO:0000255|HAMAP-Rule:MF_01241}.	2		GO:0006044; GO:0019262; GO:0005975; GO:0004342; GO:0016787	glucosamine-6-phosphate deaminase activity [GO:0004342]; hydrolase activity [GO:0016787]; carbohydrate metabolic process [GO:0005975]; N-acetylglucosamine metabolic process [GO:0006044]; N-acetylneuraminate catabolic process [GO:0019262]
Q6D5V5	anmK ECA1933	Anhydro-N-acetylmuramic acid kinase (EC 2.7.1.170) (AnhMurNAc kinase)	PATHWAY: Amino-sugar metabolism; 1,6-anhydro-N-acetylmuramate degradation. {ECO:0000255|HAMAP-Rule:MF_01270}.; PATHWAY: Cell wall biogenesis; peptidoglycan recycling. {ECO:0000255|HAMAP-Rule:MF_01270}.	2		GO:0097175; GO:0005524; GO:0006040; GO:0005975; GO:0016301; GO:0009254; GO:0016773	ATP binding [GO:0005524]; kinase activity [GO:0016301]; phosphotransferase activity, alcohol group as acceptor [GO:0016773]; 1,6-anhydro-N-acetyl-beta-muramic acid catabolic process [GO:0097175]; amino sugar metabolic process [GO:0006040]; carbohydrate metabolic process [GO:0005975]; peptidoglycan turnover [GO:0009254]
Q00607	VMA3	V-type proton ATPase 16 kDa proteolipid subunit (V-ATPase 16 kDa proteolipid subunit) (Vacuolar proton pump 16 kDa proteolipid subunit)		2759	4751	GO:0015991; GO:0015078; GO:0016021; GO:0033179; GO:0005774	integral component of membrane [GO:0016021]; proton-transporting V-type ATPase, V0 domain [GO:0033179]; vacuolar membrane [GO:0005774]; hydrogen ion transmembrane transporter activity [GO:0015078]; ATP hydrolysis coupled proton transport [GO:0015991]
Q85WW5	psbD	Photosystem II D2 protein (PSII D2 protein) (EC 1.10.3.9) (Photosystem Q(A) protein)		2759	33090	GO:0016168; GO:0009535; GO:0045156; GO:0016021; GO:0005506; GO:0016491; GO:0009772; GO:0009523; GO:0018298	chloroplast thylakoid membrane [GO:0009535]; integral component of membrane [GO:0016021]; photosystem II [GO:0009523]; chlorophyll binding [GO:0016168]; electron transporter, transferring electrons within the cyclic electron transport pathway of photosynthesis activity [GO:0045156]; iron ion binding [GO:0005506]; oxidoreductase activity [GO:0016491]; photosynthetic electron transport in photosyst…
B7UXN9	mobA PLES_20301	Molybdenum cofactor guanylyltransferase (MoCo guanylyltransferase) (EC 2.7.7.77) (GTP:molybdopterin guanylyltransferase) (Mo-MPT guanylyltransferase) (Molybdopterin guanylyltransferase) (Molybdopterin-guanine dinucleotide synthase) (MGD synthase)		2		GO:0005525; GO:0006777; GO:0005737; GO:0046872; GO:0061603	cytoplasm [GO:0005737]; GTP binding [GO:0005525]; metal ion binding [GO:0046872]; molybdenum cofactor guanylyltransferase activity [GO:0061603]; Mo-molybdopterin cofactor biosynthetic process [GO:0006777]
B9F2U5	Os02g0157700 LOC_Os02g06300 B1103G11.7 OsJ_05443 P0419H03.27	Translation factor GUF1 homolog, chloroplastic (EC 3.6.5.-) (Elongation factor 4 homolog) (EF-4) (GTPase GUF1 homolog) (Ribosomal back-translocase)		2759	33090	GO:0005525; GO:0003924; GO:0009507; GO:0005622; GO:0006412	chloroplast [GO:0009507]; intracellular [GO:0005622]; GTP binding [GO:0005525]; GTPase activity [GO:0003924]; translation [GO:0006412]
Q5Z9S8	ABCG42 PDR12 Os06g0554800 LOC_Os06g36090 P0458E11.3-1 P0458E11.3-2	ABC transporter G family member 42 (OsABCG42) (Pleiotropic drug resistance protein 12) (OsPDR12)		2759	33090	GO:0005524; GO:0042626; GO:0016021; GO:0005886; GO:0055085	integral component of membrane [GO:0016021]; plasma membrane [GO:0005886]; ATP binding [GO:0005524]; ATPase activity, coupled to transmembrane movement of substances [GO:0042626]; transmembrane transport [GO:0055085]
Q15RG6	csrA Patl_3014	Carbon storage regulator homolog		2		GO:0003723; GO:0006402; GO:0006109	RNA binding [GO:0003723]; mRNA catabolic process [GO:0006402]; regulation of carbohydrate metabolic process [GO:0006109]
P0CG72	ubi4 SPBC337.08c	Polyubiquitin [Cleaved into: Ubiquitin]		2759	4751	GO:0005737; GO:0051321; GO:0005634; GO:0031386; GO:0016567	cytoplasm [GO:0005737]; nucleus [GO:0005634]; protein tag [GO:0031386]; meiotic cell cycle [GO:0051321]; protein ubiquitination [GO:0016567]
Q9M1E1	NPF2.6 At3g45660 F9K21.240 T6D9.2	Protein NRT1/ PTR FAMILY 2.6 (AtNPF2.6) (Probable nitrate excretion transporter 2) (Protein NAXT1-like 1)		2759	33090	GO:0016021; GO:0042128; GO:0005215	integral component of membrane [GO:0016021]; transporter activity [GO:0005215]; nitrate assimilation [GO:0042128]
Q9SYK1	At1g05600 F3F20.5	Pentatricopeptide repeat-containing protein At1g05600		2759	33090
Q01447		Delta(14)-sterol reductase (EC 1.3.1.70) (C-14 sterol reductase) (Sterol C14-reductase)	PATHWAY: Steroid biosynthesis; zymosterol biosynthesis; zymosterol from lanosterol: step 2/6.	2759	4751	GO:0050613; GO:0016021; GO:0016126	integral component of membrane [GO:0016021]; delta14-sterol reductase activity [GO:0050613]; sterol biosynthetic process [GO:0016126]
Q47096	celV	Endoglucanase 5 (EC 3.2.1.4) (Cellulase V) (Endo-1,4-beta-glucanase V) (Endoglucanase V)		2		GO:0008810; GO:0030248; GO:0030245; GO:0005576	extracellular region [GO:0005576]; cellulase activity [GO:0008810]; cellulose binding [GO:0030248]; cellulose catabolic process [GO:0030245]
Q9KDN4	prsA BH1177	Foldase protein PrsA (EC 5.2.1.8)		2		GO:0003755; GO:0005886; GO:0006457	plasma membrane [GO:0005886]; peptidyl-prolyl cis-trans isomerase activity [GO:0003755]; protein folding [GO:0006457]
Q1QZX1	alaS Csal_0625	Alanine--tRNA ligase (EC 6.1.1.7) (Alanyl-tRNA synthetase) (AlaRS)		2		GO:0005524; GO:0004813; GO:0006419; GO:0005737; GO:0000049; GO:0008270	cytoplasm [GO:0005737]; alanine-tRNA ligase activity [GO:0004813]; ATP binding [GO:0005524]; tRNA binding [GO:0000049]; zinc ion binding [GO:0008270]; alanyl-tRNA aminoacylation [GO:0006419]
Q5QUU1	rplS IL1723	50S ribosomal protein L19		2		GO:0005840; GO:0003735; GO:0006412	ribosome [GO:0005840]; structural constituent of ribosome [GO:0003735]; translation [GO:0006412]
P37121	CYP76A1 CYPEG8	Cytochrome P450 76A1 (EC 1.14.-.-) (CYPLXXVIA1) (Cytochrome P-450EG8) (Fragment)		2759	33090	GO:0020037; GO:0005506; GO:0004497; GO:0016705	heme binding [GO:0020037]; iron ion binding [GO:0005506]; monooxygenase activity [GO:0004497]; oxidoreductase activity, acting on paired donors, with incorporation or reduction of molecular oxygen [GO:0016705]
O74298	lys2	L-2-aminoadipate reductase large subunit (EC 1.2.1.31) (EC 1.2.1.95) (Alpha-aminoadipate reductase) (Alpha-AR) (L-aminoadipate-semialdehyde dehydrogenase)	PATHWAY: Amino-acid biosynthesis; L-lysine biosynthesis via AAA pathway; L-lysine from L-alpha-aminoadipate (fungal route): step 1/3.	2759	4751	GO:0004043; GO:0019878; GO:0031177	L-aminoadipate-semialdehyde dehydrogenase activity [GO:0004043]; phosphopantetheine binding [GO:0031177]; lysine biosynthetic process via aminoadipic acid [GO:0019878]
Q9C5U2	AHK2 At5g35750 MXH1.16	Histidine kinase 2 (EC 2.7.13.3) (Arabidopsis histidine kinase 2) (AtHK2) (Protein AUTHENTIC HIS-KINASE 2)		2759	33090	GO:0071215; GO:0070417; GO:0009884; GO:0009736; GO:0005789; GO:0042802; GO:0016021; GO:0019900; GO:0007275; GO:0034757; GO:0018106; GO:0010087; GO:0000155; GO:0005886; GO:0004673; GO:0043424; GO:0010271; GO:0009909; GO:0048509; GO:0010029; GO:0048831; GO:0009737; GO:0006970; GO:0009651; GO:0009636; GO:0009414; GO:0080117	endoplasmic reticulum membrane [GO:0005789]; integral component of membrane [GO:0016021]; plasma membrane [GO:0005886]; cytokinin receptor activity [GO:0009884]; identical protein binding [GO:0042802]; kinase binding [GO:0019900]; phosphorelay sensor kinase activity [GO:0000155]; protein histidine kinase activity [GO:0004673]; protein histidine kinase binding [GO:0043424]; cellular response to ab…
Q1R003	tatA Csal_0593	Sec-independent protein translocase protein TatA		2		GO:0033281; GO:0005887; GO:0009306; GO:0008320; GO:0043953	integral component of plasma membrane [GO:0005887]; TAT protein transport complex [GO:0033281]; protein transmembrane transporter activity [GO:0008320]; protein secretion [GO:0009306]; protein transport by the Tat complex [GO:0043953]
Q3K7N4	argP iciA Pfl01_4483	HTH-type transcriptional regulator ArgP		2		GO:0003677; GO:0003700; GO:0006351	DNA binding [GO:0003677]; transcription factor activity, sequence-specific DNA binding [GO:0003700]; transcription, DNA-templated [GO:0006351]
A6TFG7	ghrB KPN78578_38770 KPN_03915	Glyoxylate/hydroxypyruvate reductase B (EC 1.1.1.79) (EC 1.1.1.81)		2		GO:0051287; GO:0005737; GO:0030267; GO:0016618; GO:0005886	cytoplasm [GO:0005737]; plasma membrane [GO:0005886]; glyoxylate reductase (NADP) activity [GO:0030267]; hydroxypyruvate reductase activity [GO:0016618]; NAD binding [GO:0051287]
P33015	yeeE b2013 JW1995	UPF0394 inner membrane protein YeeE		2		GO:0016021; GO:0005886	integral component of membrane [GO:0016021]; plasma membrane [GO:0005886]
P59232	RPS27AB UBQ6 At2g47110 F14M4.6	Ubiquitin-40S ribosomal protein S27a-2 [Cleaved into: Ubiquitin; 40S ribosomal protein S27a-2]		2759	33090	GO:0005794; GO:0022627; GO:0046872; GO:0005634; GO:0003735; GO:0006412; GO:0006511	cytosolic small ribosomal subunit [GO:0022627]; Golgi apparatus [GO:0005794]; nucleus [GO:0005634]; metal ion binding [GO:0046872]; structural constituent of ribosome [GO:0003735]; translation [GO:0006412]; ubiquitin-dependent protein catabolic process [GO:0006511]
Q4WVF4	syf1 AFUA_5G11910	Pre-mRNA-splicing factor syf1		2759	4751	GO:0008380; GO:0006397; GO:0005681	spliceosomal complex [GO:0005681]; mRNA processing [GO:0006397]; RNA splicing [GO:0008380]
P05341	nifS	Cysteine desulfurase NifS (EC 2.8.1.7) (Nitrogenase metalloclusters biosynthesis protein NifS)		2		GO:0006520; GO:0031071; GO:0051536; GO:0046872; GO:0009399; GO:0030170	cysteine desulfurase activity [GO:0031071]; iron-sulfur cluster binding [GO:0051536]; metal ion binding [GO:0046872]; pyridoxal phosphate binding [GO:0030170]; cellular amino acid metabolic process [GO:0006520]; nitrogen fixation [GO:0009399]
Q08636	ntpA EHR_08260	V-type sodium ATPase catalytic subunit A (EC 3.6.3.15) (Na(+)-translocating ATPase subunit A) (V-type sodium pump catalytic subunit A)		2		GO:0005524; GO:0015991; GO:0042777; GO:0046933; GO:0033178; GO:0006814	proton-transporting two-sector ATPase complex, catalytic domain [GO:0033178]; ATP binding [GO:0005524]; proton-transporting ATP synthase activity, rotational mechanism [GO:0046933]; ATP hydrolysis coupled proton transport [GO:0015991]; plasma membrane ATP synthesis coupled proton transport [GO:0042777]; sodium ion transport [GO:0006814]
Q1QY92	gltX Csal_1211	Glutamate--tRNA ligase (EC 6.1.1.17) (Glutamyl-tRNA synthetase) (GluRS)		2		GO:0005524; GO:0005737; GO:0004818; GO:0006424; GO:0000049	cytoplasm [GO:0005737]; ATP binding [GO:0005524]; glutamate-tRNA ligase activity [GO:0004818]; tRNA binding [GO:0000049]; glutamyl-tRNA aminoacylation [GO:0006424]
P46320	licH celD celF BSU38560	Probable 6-phospho-beta-glucosidase (EC 3.2.1.86)		2		GO:0008706; GO:0005975; GO:0046872; GO:0016616	6-phospho-beta-glucosidase activity [GO:0008706]; metal ion binding [GO:0046872]; oxidoreductase activity, acting on the CH-OH group of donors, NAD or NADP as acceptor [GO:0016616]; carbohydrate metabolic process [GO:0005975]
Q42578	PER53 P53 At5g06720 MPH15.8	Peroxidase 53 (Atperox P53) (EC 1.11.1.7) (ATPA2)		2759	33090	GO:0005794; GO:0002215; GO:0005576; GO:0009908; GO:0020037; GO:0042744; GO:0046872; GO:0004601; GO:0006979	extracellular region [GO:0005576]; Golgi apparatus [GO:0005794]; heme binding [GO:0020037]; metal ion binding [GO:0046872]; peroxidase activity [GO:0004601]; defense response to nematode [GO:0002215]; flower development [GO:0009908]; hydrogen peroxide catabolic process [GO:0042744]; response to oxidative stress [GO:0006979]
Q94A08	RFS2 RS2 SIP2 At3g57520 T8H10.120	Probable galactinol--sucrose galactosyltransferase 2 (EC 2.4.1.82) (Protein SEED IMBIBITION 2) (Raffinose synthase 2)		2759	33090	GO:0009506; GO:0052692; GO:0034484; GO:0080167; GO:0006979; GO:0016757	plasmodesma [GO:0009506]; raffinose alpha-galactosidase activity [GO:0052692]; transferase activity, transferring glycosyl groups [GO:0016757]; raffinose catabolic process [GO:0034484]; response to karrikin [GO:0080167]; response to oxidative stress [GO:0006979]
Q9R9I9	mycC	Mycosubtilin synthase subunit C (EC 2.3.1.-) [Includes: ATP-dependent serine adenylase (SerA) (Serine activase); ATP-dependent asparagine adenylase 3 (AsnA 3) (Asparagine activase 3)]		2		GO:0017000; GO:0016788; GO:0016740	hydrolase activity, acting on ester bonds [GO:0016788]; transferase activity [GO:0016740]; antibiotic biosynthetic process [GO:0017000]
Q5AWS6	cdc48 AN7254	Cell division control protein 48		2759	4751	GO:0005524; GO:0005829; GO:0061166; GO:0016787; GO:0051228; GO:1990023; GO:0000790; GO:0016485; GO:0015031; GO:0033047; GO:0006511	cytosol [GO:0005829]; mitotic spindle midzone [GO:1990023]; nuclear chromatin [GO:0000790]; ATP binding [GO:0005524]; hydrolase activity [GO:0016787]; establishment of endoplasmic reticulum localization involved in endoplasmic reticulum polarization at cell division site [GO:0061166]; mitotic spindle disassembly [GO:0051228]; protein processing [GO:0016485]; protein transport [GO:0015031]; regula…
A4XXB7	mnmC Pmen_3230	tRNA 5-methylaminomethyl-2-thiouridine biosynthesis bifunctional protein MnmC (tRNA mnm(5)s(2)U biosynthesis bifunctional protein) [Includes: tRNA (mnm(5)s(2)U34)-methyltransferase (EC 2.1.1.61); FAD-dependent cmnm(5)s(2)U34 oxidoreductase (EC 1.5.-.-)]		2		GO:0005737; GO:0050660; GO:0016645; GO:0004808; GO:0002097	cytoplasm [GO:0005737]; flavin adenine dinucleotide binding [GO:0050660]; oxidoreductase activity, acting on the CH-NH group of donors [GO:0016645]; tRNA (5-methylaminomethyl-2-thiouridylate)-methyltransferase activity [GO:0004808]; tRNA wobble base modification [GO:0002097]
Q2MI72	psbH	Photosystem II reaction center protein H (PSII-H) (Photosystem II 10 kDa phosphoprotein)		2759	33090	GO:0009535; GO:0016021; GO:0042301; GO:0015979; GO:0009523; GO:0050821	chloroplast thylakoid membrane [GO:0009535]; integral component of membrane [GO:0016021]; photosystem II [GO:0009523]; phosphate ion binding [GO:0042301]; photosynthesis [GO:0015979]; protein stabilization [GO:0050821]
Q0ZJ32	atpI GSVIVT00013243001 LOC100246719 VIVICP009	ATP synthase subunit a, chloroplastic (ATP synthase F0 sector subunit a) (F-ATPase subunit IV)		2759	33090	GO:0015986; GO:0009535; GO:0016021; GO:0005886; GO:0046933; GO:0045263	chloroplast thylakoid membrane [GO:0009535]; integral component of membrane [GO:0016021]; plasma membrane [GO:0005886]; proton-transporting ATP synthase complex, coupling factor F(o) [GO:0045263]; proton-transporting ATP synthase activity, rotational mechanism [GO:0046933]; ATP synthesis coupled proton transport [GO:0015986]
Q6CZK3	glgA ECA4148	Glycogen synthase (EC 2.4.1.21) (Starch [bacterial glycogen] synthase)	PATHWAY: Glycan biosynthesis; glycogen biosynthesis. {ECO:0000255|HAMAP-Rule:MF_00484}.	2		GO:0033201; GO:0004373; GO:0005978; GO:0009011	alpha-1,4-glucan synthase activity [GO:0033201]; glycogen (starch) synthase activity [GO:0004373]; starch synthase activity [GO:0009011]; glycogen biosynthetic process [GO:0005978]
Q9XHM1	TIF3C1 AM3-1	Eukaryotic translation initiation factor 3 subunit C (eIF3c) (Eukaryotic translation initiation factor 3 subunit 8) (eIF3 p110)		2759	33090	GO:0016282; GO:0033290; GO:0005852; GO:0001731; GO:0006446; GO:0003743	eukaryotic 43S preinitiation complex [GO:0016282]; eukaryotic 48S preinitiation complex [GO:0033290]; eukaryotic translation initiation factor 3 complex [GO:0005852]; translation initiation factor activity [GO:0003743]; formation of translation preinitiation complex [GO:0001731]; regulation of translational initiation [GO:0006446]
Q8T7J8		Histone H4		2759		GO:0003677; GO:0000786; GO:0006334; GO:0005634	nucleosome [GO:0000786]; nucleus [GO:0005634]; DNA binding [GO:0003677]; nucleosome assembly [GO:0006334]
Q6D6C5	hspQ ECA1760	Heat shock protein HspQ		2		GO:0003677; GO:0005737; GO:0009408	cytoplasm [GO:0005737]; DNA binding [GO:0003677]; response to heat [GO:0009408]
P17648	ADH	Alcohol dehydrogenase (EC 1.1.1.1)		2759	33090	GO:0004022; GO:0005737; GO:0008270	cytoplasm [GO:0005737]; alcohol dehydrogenase (NAD) activity [GO:0004022]; zinc ion binding [GO:0008270]
P58496	modD Z1962 ECs1694	Putative pyrophosphorylase ModD (EC 2.4.2.-)		2		GO:0009435; GO:0004514	nicotinate-nucleotide diphosphorylase (carboxylating) activity [GO:0004514]; NAD biosynthetic process [GO:0009435]
Q9HUJ2	thiC PA4973	Phosphomethylpyrimidine synthase (EC 4.1.99.17) (Hydroxymethylpyrimidine phosphate synthase) (HMP-P synthase) (HMP-phosphate synthase) (HMPP synthase) (Thiamine biosynthesis protein ThiC)	PATHWAY: Cofactor biosynthesis; thiamine diphosphate biosynthesis. {ECO:0000255|HAMAP-Rule:MF_00089}.	2		GO:0051539; GO:0016829; GO:0009228; GO:0009229; GO:0008270	4 iron, 4 sulfur cluster binding [GO:0051539]; lyase activity [GO:0016829]; zinc ion binding [GO:0008270]; thiamine biosynthetic process [GO:0009228]; thiamine diphosphate biosynthetic process [GO:0009229]
P58718	pdxA2 STM0163	4-hydroxythreonine-4-phosphate dehydrogenase 2 (EC 1.1.1.262) (4-(phosphohydroxy)-L-threonine dehydrogenase 2)	PATHWAY: Cofactor biosynthesis; pyridoxine 5'-phosphate biosynthesis; pyridoxine 5'-phosphate from D-erythrose 4-phosphate: step 4/5.	2		GO:0050570; GO:0051287; GO:0050897; GO:0005737; GO:0000287; GO:0042823; GO:0008615; GO:0008270	cytoplasm [GO:0005737]; 4-hydroxythreonine-4-phosphate dehydrogenase activity [GO:0050570]; cobalt ion binding [GO:0050897]; magnesium ion binding [GO:0000287]; NAD binding [GO:0051287]; zinc ion binding [GO:0008270]; pyridoxal phosphate biosynthetic process [GO:0042823]; pyridoxine biosynthetic process [GO:0008615]
Q3KD08	azoR3 Pfl01_2606	FMN-dependent NADH-azoreductase 3 (EC 1.7.-.-) (Azo-dye reductase 3) (FMN-dependent NADH-azo compound oxidoreductase 3)		2		GO:0010181; GO:0008752; GO:0009055; GO:0016652; GO:0016661	electron carrier activity [GO:0009055]; FMN binding [GO:0010181]; FMN reductase activity [GO:0008752]; oxidoreductase activity, acting on NAD(P)H, NAD(P) as acceptor [GO:0016652]; oxidoreductase activity, acting on other nitrogenous compounds as donors [GO:0016661]
A5VGU5	Swit_4924	Acetaldehyde dehydrogenase 3 (EC 1.2.1.10) (Acetaldehyde dehydrogenase [acetylating] 3)		2		GO:0051287; GO:0008774; GO:0019439	acetaldehyde dehydrogenase (acetylating) activity [GO:0008774]; NAD binding [GO:0051287]; aromatic compound catabolic process [GO:0019439]
P15275	algQ algR2 PA5255	Transcriptional regulatory protein AlgQ (Alginate regulatory protein AlgR2)		2		GO:0042121; GO:0045861; GO:1900378; GO:1900192; GO:0006355; GO:0006351	alginic acid biosynthetic process [GO:0042121]; negative regulation of proteolysis [GO:0045861]; positive regulation of secondary metabolite biosynthetic process [GO:1900378]; positive regulation of single-species biofilm formation [GO:1900192]; regulation of transcription, DNA-templated [GO:0006355]; transcription, DNA-templated [GO:0006351]
Q9FIB4	ABCF2 GCN2 At5g09930 MYH9.14	ABC transporter F family member 2 (ABC transporter ABCF.2) (AtABCF2) (GCN20-type ATP-binding cassette protein GCN2)		2759	33090	GO:0005524; GO:0016887; GO:0005215	ATP binding [GO:0005524]; ATPase activity [GO:0016887]; transporter activity [GO:0005215]
Q5QZ16	bioB IL1324	Biotin synthase (EC 2.8.1.6)	PATHWAY: Cofactor biosynthesis; biotin biosynthesis; biotin from 7,8-diaminononanoate: step 2/2. {ECO:0000255|HAMAP-Rule:MF_01694}.	2		GO:0051537; GO:0051539; GO:0009102; GO:0004076; GO:0005506	2 iron, 2 sulfur cluster binding [GO:0051537]; 4 iron, 4 sulfur cluster binding [GO:0051539]; biotin synthase activity [GO:0004076]; iron ion binding [GO:0005506]; biotin biosynthetic process [GO:0009102]
Q5QYN9	IL2351	UPF0176 protein IL2351		2
Q9ZVX2	AMS BHLH21 EN48 At2g16910 F12A24.9	Transcription factor ABORTED MICROSPORES (Basic helix-loop-helix protein 21) (AtbHLH21) (bHLH 21) (Transcription factor EN 48) (bHLH transcription factor bHLH021)		2759	33090	GO:0000978; GO:0048658; GO:0005634; GO:0009555; GO:0006355; GO:0003700; GO:0006351	nucleus [GO:0005634]; RNA polymerase II core promoter proximal region sequence-specific DNA binding [GO:0000978]; transcription factor activity, sequence-specific DNA binding [GO:0003700]; anther wall tapetum development [GO:0048658]; pollen development [GO:0009555]; regulation of transcription, DNA-templated [GO:0006355]; transcription, DNA-templated [GO:0006351]
Q1QSD0	atpD Csal_3284	ATP synthase subunit beta (EC 3.6.3.14) (ATP synthase F1 sector subunit beta) (F-ATPase subunit beta)		2		GO:0005524; GO:0015991; GO:0005886; GO:0042777; GO:0046933; GO:0045261	plasma membrane [GO:0005886]; proton-transporting ATP synthase complex, catalytic core F(1) [GO:0045261]; ATP binding [GO:0005524]; proton-transporting ATP synthase activity, rotational mechanism [GO:0046933]; ATP hydrolysis coupled proton transport [GO:0015991]; plasma membrane ATP synthesis coupled proton transport [GO:0042777]
Q949Q7	SCPL29 At4g30810 F6I18.280 T10C21.3	Serine carboxypeptidase-like 29 (EC 3.4.16.-)		2759	33090	GO:0005576; GO:0051603; GO:0004185; GO:0005773	extracellular region [GO:0005576]; vacuole [GO:0005773]; serine-type carboxypeptidase activity [GO:0004185]; proteolysis involved in cellular protein catabolic process [GO:0051603]
Q839U1	glmU EF_0059	Bifunctional protein GlmU [Includes: UDP-N-acetylglucosamine pyrophosphorylase (EC 2.7.7.23) (N-acetylglucosamine-1-phosphate uridyltransferase); Glucosamine-1-phosphate N-acetyltransferase (EC 2.3.1.157)]	PATHWAY: Nucleotide-sugar biosynthesis; UDP-N-acetyl-alpha-D-glucosamine biosynthesis; N-acetyl-alpha-D-glucosamine 1-phosphate from alpha-D-glucosamine 6-phosphate (route II): step 2/2. {ECO:0000255|HAMAP-Rule:MF_01631}.; PATHWAY: Nucleotide-sugar biosynthesis; UDP-N-acetyl-alpha-D-glucosamine biosynthesis; UDP-N-acetyl-alpha-D-glucosamine from N-acetyl-alpha-D-glucosamine 1-phosphate: step 1/1.…	2		GO:0006048; GO:0003977; GO:0000902; GO:0071555; GO:0005737; GO:0019134; GO:0009245; GO:0009103; GO:0000287; GO:0009252; GO:0008360	cytoplasm [GO:0005737]; glucosamine-1-phosphate N-acetyltransferase activity [GO:0019134]; magnesium ion binding [GO:0000287]; UDP-N-acetylglucosamine diphosphorylase activity [GO:0003977]; cell morphogenesis [GO:0000902]; cell wall organization [GO:0071555]; lipid A biosynthetic process [GO:0009245]; lipopolysaccharide biosynthetic process [GO:0009103]; peptidoglycan biosynthetic process [GO:000…
A3D2L1	dxr Sbal_1456	1-deoxy-D-xylulose 5-phosphate reductoisomerase (DXP reductoisomerase) (EC 1.1.1.267) (1-deoxyxylulose-5-phosphate reductoisomerase) (2-C-methyl-D-erythritol 4-phosphate synthase)	PATHWAY: Isoprenoid biosynthesis; isopentenyl diphosphate biosynthesis via DXP pathway; isopentenyl diphosphate from 1-deoxy-D-xylulose 5-phosphate: step 1/6. {ECO:0000255|HAMAP-Rule:MF_00183}.	2		GO:0030604; GO:0070402; GO:0019288; GO:0046872; GO:0016114	1-deoxy-D-xylulose-5-phosphate reductoisomerase activity [GO:0030604]; metal ion binding [GO:0046872]; NADPH binding [GO:0070402]; isopentenyl diphosphate biosynthetic process, methylerythritol 4-phosphate pathway [GO:0019288]; terpenoid biosynthetic process [GO:0016114]
Q0SFW6	metN2 RHA1_ro01757	Methionine import ATP-binding protein MetN 2 (EC 3.6.3.-)		2		GO:0005524; GO:0043190; GO:0015424; GO:0015821	ATP-binding cassette (ABC) transporter complex [GO:0043190]; amino acid-transporting ATPase activity [GO:0015424]; ATP binding [GO:0005524]; methionine transport [GO:0015821]
C4LAS5	nifH Tola_0650	Nitrogenase iron protein (EC 1.18.6.1) (Nitrogenase Fe protein) (Nitrogenase component II) (Nitrogenase reductase)		2		GO:0051539; GO:0005524; GO:0018697; GO:0046872; GO:0016612; GO:0009399; GO:0016163	molybdenum-iron nitrogenase complex [GO:0016612]; 4 iron, 4 sulfur cluster binding [GO:0051539]; ATP binding [GO:0005524]; carbonyl sulfide nitrogenase activity [GO:0018697]; metal ion binding [GO:0046872]; nitrogenase activity [GO:0016163]; nitrogen fixation [GO:0009399]
Q5QZL3	rnhA IL1694	Ribonuclease H (RNase H) (EC 3.1.26.4)		2		GO:0006401; GO:0004523; GO:0005737; GO:0000287; GO:0003676	cytoplasm [GO:0005737]; magnesium ion binding [GO:0000287]; nucleic acid binding [GO:0003676]; RNA-DNA hybrid ribonuclease activity [GO:0004523]; RNA catabolic process [GO:0006401]
Q07204	FBP	Fructose-1,6-bisphosphatase, chloroplastic (FBPase) (EC 3.1.3.11) (D-fructose-1,6-bisphosphate 1-phosphohydrolase)	PATHWAY: Carbohydrate biosynthesis; Calvin cycle.	2759	33090	GO:0009570; GO:0042132; GO:0046872; GO:0019253	chloroplast stroma [GO:0009570]; fructose 1,6-bisphosphate 1-phosphatase activity [GO:0042132]; metal ion binding [GO:0046872]; reductive pentose-phosphate cycle [GO:0019253]
Q9SZD4	RPT2A HLR At4g29040 F19B15.70 F25O24.6	26S proteasome regulatory subunit 4 homolog A (26S proteasome AAA-ATPase subunit RPT2a) (26S proteasome subunit 4 homolog A) (Protein HALTED ROOT) (Regulatory particle triple-A ATPase subunit 2a)		2759	33090	GO:0005524; GO:0030433; GO:0017025; GO:0031597; GO:0007292; GO:0045087; GO:0010311; GO:0009965; GO:0010078; GO:0048232; GO:0016020; GO:0035266; GO:0009933; GO:0031595; GO:0005634; GO:0048827; GO:0045899; GO:1901800; GO:0043248; GO:0000502; GO:0036402; GO:0043161; GO:0060968; GO:0046686; GO:0009408; GO:0051788; GO:0048829; GO:0048364; GO:0010015; GO:0090351; GO:0048367	cytosolic proteasome complex [GO:0031597]; membrane [GO:0016020]; nuclear proteasome complex [GO:0031595]; nucleus [GO:0005634]; proteasome complex [GO:0000502]; ATP binding [GO:0005524]; proteasome-activating ATPase activity [GO:0036402]; TBP-class protein binding [GO:0017025]; ER-associated ubiquitin-dependent protein catabolic process [GO:0030433]; female gamete generation [GO:0007292]; innate…
Q6D033	epmA yjeA ECA3968	Elongation factor P--(R)-beta-lysine ligase (EF-P--(R)-beta-lysine ligase) (EC 6.3.1.-) (EF-P post-translational modification enzyme A) (EF-P-lysine lysyltransferase)		2		GO:0005524; GO:0016880; GO:0005737; GO:0004824; GO:0006430; GO:0071915	cytoplasm [GO:0005737]; acid-ammonia (or amide) ligase activity [GO:0016880]; ATP binding [GO:0005524]; lysine-tRNA ligase activity [GO:0004824]; lysyl-tRNA aminoacylation [GO:0006430]; protein-lysine lysylation [GO:0071915]
Q1QUW9	fadA Csal_2392	3-ketoacyl-CoA thiolase (EC 2.3.1.16) (Acetyl-CoA acyltransferase) (Beta-ketothiolase) (Fatty acid oxidation complex subunit beta)	PATHWAY: Lipid metabolism; fatty acid beta-oxidation. {ECO:0000255|HAMAP-Rule:MF_01620}.	2		GO:0003988; GO:0005737; GO:0006635	cytoplasm [GO:0005737]; acetyl-CoA C-acyltransferase activity [GO:0003988]; fatty acid beta-oxidation [GO:0006635]
P79089	icdA	Isocitrate dehydrogenase [NADP], mitochondrial (IDH) (EC 1.1.1.42) (IDP) (NADP(+)-specific ICDH) (Oxalosuccinate decarboxylase)		2759	4751	GO:0051287; GO:0006097; GO:0004450; GO:0006102; GO:0000287; GO:0005739; GO:0006099	mitochondrion [GO:0005739]; isocitrate dehydrogenase (NADP+) activity [GO:0004450]; magnesium ion binding [GO:0000287]; NAD binding [GO:0051287]; glyoxylate cycle [GO:0006097]; isocitrate metabolic process [GO:0006102]; tricarboxylic acid cycle [GO:0006099]
Q1QVV3	lpxH Csal_2054	UDP-2,3-diacylglucosamine hydrolase (EC 3.6.1.54) (UDP-2,3-diacylglucosamine diphosphatase)	PATHWAY: Glycolipid biosynthesis; lipid IV(A) biosynthesis; lipid IV(A) from (3R)-3-hydroxytetradecanoyl-[acyl-carrier-protein] and UDP-N-acetyl-alpha-D-glucosamine: step 4/6. {ECO:0000255|HAMAP-Rule:MF_00575}.	2		GO:0005737; GO:0009245; GO:0016462	cytoplasm [GO:0005737]; pyrophosphatase activity [GO:0016462]; lipid A biosynthetic process [GO:0009245]
Q8RY82	At2g32560 T26B15.12	F-box protein At2g32560		2759	33090
Q5QY68	proA IL1986	Gamma-glutamyl phosphate reductase (GPR) (EC 1.2.1.41) (Glutamate-5-semialdehyde dehydrogenase) (Glutamyl-gamma-semialdehyde dehydrogenase) (GSA dehydrogenase)	PATHWAY: Amino-acid biosynthesis; L-proline biosynthesis; L-glutamate 5-semialdehyde from L-glutamate: step 2/2. {ECO:0000255|HAMAP-Rule:MF_00412}.	2		GO:0055129; GO:0050661; GO:0005737; GO:0004350	cytoplasm [GO:0005737]; glutamate-5-semialdehyde dehydrogenase activity [GO:0004350]; NADP binding [GO:0050661]; L-proline biosynthetic process [GO:0055129]
A0KEQ6	trmL AHA_0188	tRNA (cytidine(34)-2'-O)-methyltransferase (EC 2.1.1.207) (tRNA (cytidine/uridine-2'-O-)-methyltransferase TrmL)		2		GO:0003723; GO:0008757; GO:0005737; GO:0008175	cytoplasm [GO:0005737]; RNA binding [GO:0003723]; S-adenosylmethionine-dependent methyltransferase activity [GO:0008757]; tRNA methyltransferase activity [GO:0008175]
C6DG81	rpsG PC1_3829	30S ribosomal protein S7		2		GO:0019843; GO:0015935; GO:0003735; GO:0000049; GO:0006412	small ribosomal subunit [GO:0015935]; rRNA binding [GO:0019843]; structural constituent of ribosome [GO:0003735]; tRNA binding [GO:0000049]; translation [GO:0006412]
Q6D8F3	syd ECA1021	Protein Syd		2		GO:0009898	cytoplasmic side of plasma membrane [GO:0009898]
P0ABE6	cybB SF1794 S1478	Cytochrome b561 (Cytochrome b-561)		2		GO:0009055; GO:0016021; GO:0046872; GO:0005886; GO:0022904	integral component of membrane [GO:0016021]; plasma membrane [GO:0005886]; electron carrier activity [GO:0009055]; metal ion binding [GO:0046872]; respiratory electron transport chain [GO:0022904]
B0KMQ6	mnmA trmU PputGB1_3619	tRNA-specific 2-thiouridylase MnmA (EC 2.8.1.13)		2		GO:0005524; GO:0005737; GO:0016783; GO:0000049; GO:0006400	cytoplasm [GO:0005737]; ATP binding [GO:0005524]; sulfurtransferase activity [GO:0016783]; tRNA binding [GO:0000049]; tRNA modification [GO:0006400]
C6DG94	slyX PC1_3842	Protein SlyX		2
Q6NKZ9	At4g34500 T4L20.80	Probable receptor-like serine/threonine-protein kinase At4g34500 (EC 2.7.11.1)		2759	33090	GO:0005524; GO:0016021; GO:0005886; GO:0004674	integral component of membrane [GO:0016021]; plasma membrane [GO:0005886]; ATP binding [GO:0005524]; protein serine/threonine kinase activity [GO:0004674]
B1YLD8	eno Exig_2393	Enolase (EC 4.2.1.11) (2-phospho-D-glycerate hydro-lyase) (2-phosphoglycerate dehydratase)	PATHWAY: Carbohydrate degradation; glycolysis; pyruvate from D-glyceraldehyde 3-phosphate: step 4/5. {ECO:0000255|HAMAP-Rule:MF_00318}.	2		GO:0009986; GO:0005576; GO:0006096; GO:0000287; GO:0004634; GO:0000015	cell surface [GO:0009986]; extracellular region [GO:0005576]; phosphopyruvate hydratase complex [GO:0000015]; magnesium ion binding [GO:0000287]; phosphopyruvate hydratase activity [GO:0004634]; glycolytic process [GO:0006096]
Q0CL23	rgr1 med14 ATEG_05611	Mediator of RNA polymerase II transcription subunit 14 (Mediator complex subunit 14)		2759	4751	GO:0001104; GO:0016592; GO:0006351	mediator complex [GO:0016592]; RNA polymerase II transcription cofactor activity [GO:0001104]; transcription, DNA-templated [GO:0006351]
P50651	RNR2A RNR2 At3g23580 MDB19.6	Ribonucleoside-diphosphate reductase small chain A (EC 1.17.4.1) (Ribonucleoside-diphosphate reductase R2A subunit) (AtRNR2) (Protein R2at) (Ribonucleotide reductase small subunit A)	PATHWAY: Genetic information processing; DNA replication.	2759	33090	GO:0006281; GO:0006260; GO:0005829; GO:0009186; GO:0009263; GO:0046872; GO:0007275; GO:0051726; GO:0004748; GO:0005971; GO:0009259	cytosol [GO:0005829]; ribonucleoside-diphosphate reductase complex [GO:0005971]; metal ion binding [GO:0046872]; ribonucleoside-diphosphate reductase activity, thioredoxin disulfide as acceptor [GO:0004748]; deoxyribonucleoside diphosphate metabolic process [GO:0009186]; deoxyribonucleotide biosynthetic process [GO:0009263]; DNA repair [GO:0006281]; DNA replication [GO:0006260]; multicellular org…
O06993	mdxK malK yvdK BSU34570	Maltose phosphorylase (EC 2.4.1.8)	PATHWAY: Glycan degradation; maltose degradation.	2		GO:0030246; GO:0005618; GO:0016787; GO:0000025; GO:0050082	cell wall [GO:0005618]; carbohydrate binding [GO:0030246]; hydrolase activity [GO:0016787]; maltose phosphorylase activity [GO:0050082]; maltose catabolic process [GO:0000025]
A5W8C3	rpsP Pput_4259	30S ribosomal protein S16		2		GO:0005840; GO:0003735; GO:0006412	ribosome [GO:0005840]; structural constituent of ribosome [GO:0003735]; translation [GO:0006412]
Q09ME1	rpl14	50S ribosomal protein L14, chloroplastic		2759	33090	GO:0009507; GO:0015934; GO:0019843; GO:0003735; GO:0006412	chloroplast [GO:0009507]; large ribosomal subunit [GO:0015934]; rRNA binding [GO:0019843]; structural constituent of ribosome [GO:0003735]; translation [GO:0006412]
Q8LBB2	KING1 CBSCBS1 At3g48530 T8P19.40	SNF1-related protein kinase regulatory subunit gamma-1 (AKIN subunit gamma-1) (AKING1) (AKINgamma1) (CBS domain-containing protein CBSCBS1)		2759	33090	GO:0005524; GO:0005975; GO:0003824; GO:0006633; GO:0042128; GO:0009505; GO:0019887; GO:0045859	plant-type cell wall [GO:0009505]; ATP binding [GO:0005524]; catalytic activity [GO:0003824]; protein kinase regulator activity [GO:0019887]; carbohydrate metabolic process [GO:0005975]; fatty acid biosynthetic process [GO:0006633]; nitrate assimilation [GO:0042128]; regulation of protein kinase activity [GO:0045859]
P0C0L3	osmC SF1743 S1876	Peroxiredoxin OsmC (EC 1.11.1.15) (Osmotically-inducible protein C)		2		GO:0005737; GO:0004601; GO:0051920; GO:0006979	cytoplasm [GO:0005737]; peroxidase activity [GO:0004601]; peroxiredoxin activity [GO:0051920]; response to oxidative stress [GO:0006979]
Q6D7H0	nei ECA1355	Endonuclease 8 (DNA glycosylase/AP lyase Nei) (EC 3.2.2.-) (EC 4.2.99.18) (DNA-(apurinic or apyrimidinic site) lyase Nei) (Endonuclease VIII)		2		GO:0006284; GO:0003684; GO:0006289; GO:0000703; GO:0008270	damaged DNA binding [GO:0003684]; oxidized pyrimidine nucleobase lesion DNA N-glycosylase activity [GO:0000703]; zinc ion binding [GO:0008270]; base-excision repair [GO:0006284]; nucleotide-excision repair [GO:0006289]
A8ANW1	ispD CKO_04108	2-C-methyl-D-erythritol 4-phosphate cytidylyltransferase (EC 2.7.7.60) (4-diphosphocytidyl-2C-methyl-D-erythritol synthase) (MEP cytidylyltransferase) (MCT)	PATHWAY: Isoprenoid biosynthesis; isopentenyl diphosphate biosynthesis via DXP pathway; isopentenyl diphosphate from 1-deoxy-D-xylulose 5-phosphate: step 2/6. {ECO:0000255|HAMAP-Rule:MF_00108}.	2		GO:0050518; GO:0019288; GO:0016114	2-C-methyl-D-erythritol 4-phosphate cytidylyltransferase activity [GO:0050518]; isopentenyl diphosphate biosynthetic process, methylerythritol 4-phosphate pathway [GO:0019288]; terpenoid biosynthetic process [GO:0016114]
Q881F7	PSPTO_2936	UPF0271 protein PSPTO_2936		2		GO:0005975; GO:0003824	catalytic activity [GO:0003824]; carbohydrate metabolic process [GO:0005975]
A7PZL3	GSVIVT00026920001 LOC100243180	Probable polygalacturonase (PG) (EC 3.2.1.15) (Pectinase)		2759	33090	GO:0005975; GO:0016021; GO:0004650	integral component of membrane [GO:0016021]; polygalacturonase activity [GO:0004650]; carbohydrate metabolic process [GO:0005975]
Q93GT7	groS groES	10 kDa chaperonin (GroES protein) (Protein Cpn10)		2		GO:0005524; GO:0005737; GO:0006457	cytoplasm [GO:0005737]; ATP binding [GO:0005524]; protein folding [GO:0006457]
Q4L6A2	dapH SH1514	2,3,4,5-tetrahydropyridine-2,6-dicarboxylate N-acetyltransferase (EC 2.3.1.89) (Tetrahydrodipicolinate N-acetyltransferase) (THP acetyltransferase) (Tetrahydropicolinate acetylase)	PATHWAY: Amino-acid biosynthesis; L-lysine biosynthesis via DAP pathway; LL-2,6-diaminopimelate from (S)-tetrahydrodipicolinate (acetylase route): step 1/3. {ECO:0000255|HAMAP-Rule:MF_01691}.	2		GO:0019877; GO:0009089; GO:0047200	tetrahydrodipicolinate N-acetyltransferase activity [GO:0047200]; diaminopimelate biosynthetic process [GO:0019877]; lysine biosynthetic process via diaminopimelate [GO:0009089]
B4SUT0	rplN SNSL254_A3699	50S ribosomal protein L14		2		GO:0015934; GO:0019843; GO:0003735; GO:0006412	large ribosomal subunit [GO:0015934]; rRNA binding [GO:0019843]; structural constituent of ribosome [GO:0003735]; translation [GO:0006412]
O64989	CYP90B1 DWF4 At3g50660 T3A5.40	Cytochrome P450 90B1 (EC 1.14.-.-) (Protein DWARF 4) (Dwarf4) (Steroid 22-alpha-hydroxylase)	PATHWAY: Plant hormone biosynthesis; brassinosteroid biosynthesis.	2759	33090	GO:0016132; GO:0010268; GO:0005783; GO:0020037; GO:0016021; GO:0005506; GO:0009867; GO:0048366; GO:0010358; GO:0016705; GO:0009741; GO:0009753; GO:0010012; GO:0016125; GO:0009826	endoplasmic reticulum [GO:0005783]; integral component of membrane [GO:0016021]; heme binding [GO:0020037]; iron ion binding [GO:0005506]; oxidoreductase activity, acting on paired donors, with incorporation or reduction of molecular oxygen [GO:0016705]; steroid 22-alpha hydroxylase activity [GO:0010012]; brassinosteroid biosynthetic process [GO:0016132]; brassinosteroid homeostasis [GO:0010268];…
Q6CZY2	rplE ECA4019	50S ribosomal protein L5		2		GO:0019843; GO:0005840; GO:0003735; GO:0000049; GO:0006412	ribosome [GO:0005840]; rRNA binding [GO:0019843]; structural constituent of ribosome [GO:0003735]; tRNA binding [GO:0000049]; translation [GO:0006412]
Q51464	fliG PA1102	Flagellar motor switch protein FliG		2		GO:0009425; GO:0071973; GO:0006935; GO:0003774; GO:0005886	bacterial-type flagellum basal body [GO:0009425]; plasma membrane [GO:0005886]; motor activity [GO:0003774]; bacterial-type flagellum-dependent cell motility [GO:0071973]; chemotaxis [GO:0006935]
P31049		Probable fatty acid methyltransferase (EC 2.1.1.-) (ORF3) (S-adenosylmethionine-dependent methyltransferase) (AdoMet-MT) (SAM-MT)		2		GO:0008610; GO:0008168	methyltransferase activity [GO:0008168]; lipid biosynthetic process [GO:0008610]
Q927Z0	cls lin2646	Cardiolipin synthase (CL synthase) (EC 2.7.8.-)		2		GO:0032049; GO:0008808; GO:0016021; GO:0005886	integral component of membrane [GO:0016021]; plasma membrane [GO:0005886]; cardiolipin synthase activity [GO:0008808]; cardiolipin biosynthetic process [GO:0032049]
Q43820	SAMDC	S-adenosylmethionine decarboxylase proenzyme (AdoMetDC) (SAMDC) (EC 4.1.1.50) [Cleaved into: S-adenosylmethionine decarboxylase alpha chain; S-adenosylmethionine decarboxylase beta chain]	PATHWAY: Amine and polyamine biosynthesis; S-adenosylmethioninamine biosynthesis; S-adenosylmethioninamine from S-adenosyl-L-methionine: step 1/1.	2759	33090	GO:0006557; GO:0004014; GO:0008295; GO:0006597	adenosylmethionine decarboxylase activity [GO:0004014]; S-adenosylmethioninamine biosynthetic process [GO:0006557]; spermidine biosynthetic process [GO:0008295]; spermine biosynthetic process [GO:0006597]
A3DA59	rpsN Sbal_4157	30S ribosomal protein S14		2		GO:0019843; GO:0005840; GO:0003735; GO:0006412	ribosome [GO:0005840]; rRNA binding [GO:0019843]; structural constituent of ribosome [GO:0003735]; translation [GO:0006412]
P93401	ND2 NAD2	NADH-ubiquinone oxidoreductase chain 2 (EC 1.6.5.3) (NADH dehydrogenase subunit 2)		2759	33090	GO:0042773; GO:0008137; GO:0016021; GO:0005743; GO:0070469	integral component of membrane [GO:0016021]; mitochondrial inner membrane [GO:0005743]; respiratory chain [GO:0070469]; NADH dehydrogenase (ubiquinone) activity [GO:0008137]; ATP synthesis coupled electron transport [GO:0042773]
O31447	ybfG BSU02200	Uncharacterized protein YbfG		2		GO:0005975; GO:0016021; GO:0005886	integral component of membrane [GO:0016021]; plasma membrane [GO:0005886]; carbohydrate metabolic process [GO:0005975]
A5JTQ3	Xyl2	Beta-xylosidase/alpha-L-arabinofuranosidase 2 (Xylan 1,4-beta-xylosidase/Alpha-L-arabinofuranosidase 2) (MsXyl2) [Includes: Beta-xylosidase (EC 3.2.1.37) (1,4-beta-D-xylan xylohydrolase) (Xylan 1,4-beta-xylosidase); Alpha-L-arabinofuranosidase (Arabinosidase) (EC 3.2.1.55)]		2759	33090	GO:0046556; GO:0005578; GO:0009044; GO:0045493	proteinaceous extracellular matrix [GO:0005578]; alpha-L-arabinofuranosidase activity [GO:0046556]; xylan 1,4-beta-xylosidase activity [GO:0009044]; xylan catabolic process [GO:0045493]
Q6CYJ8	glmU ECA4509	Bifunctional protein GlmU [Includes: UDP-N-acetylglucosamine pyrophosphorylase (EC 2.7.7.23) (N-acetylglucosamine-1-phosphate uridyltransferase); Glucosamine-1-phosphate N-acetyltransferase (EC 2.3.1.157)]	PATHWAY: Nucleotide-sugar biosynthesis; UDP-N-acetyl-alpha-D-glucosamine biosynthesis; N-acetyl-alpha-D-glucosamine 1-phosphate from alpha-D-glucosamine 6-phosphate (route II): step 2/2. {ECO:0000255|HAMAP-Rule:MF_01631}.; PATHWAY: Nucleotide-sugar biosynthesis; UDP-N-acetyl-alpha-D-glucosamine biosynthesis; UDP-N-acetyl-alpha-D-glucosamine from N-acetyl-alpha-D-glucosamine 1-phosphate: step 1/1.…	2		GO:0006048; GO:0003977; GO:0000902; GO:0071555; GO:0005737; GO:0019134; GO:0009245; GO:0009103; GO:0000287; GO:0009252; GO:0008360	cytoplasm [GO:0005737]; glucosamine-1-phosphate N-acetyltransferase activity [GO:0019134]; magnesium ion binding [GO:0000287]; UDP-N-acetylglucosamine diphosphorylase activity [GO:0003977]; cell morphogenesis [GO:0000902]; cell wall organization [GO:0071555]; lipid A biosynthetic process [GO:0009245]; lipopolysaccharide biosynthetic process [GO:0009103]; peptidoglycan biosynthetic process [GO:000…
Q4WT99	prp5 AFUA_1G10050	Pre-mRNA-processing ATP-dependent RNA helicase prp5 (EC 3.6.4.13)		2759	4751	GO:0005524; GO:0016887; GO:1990446; GO:1990447; GO:0071004; GO:1903241; GO:0005829; GO:0004386; GO:0044732; GO:0003676	cytosol [GO:0005829]; mitotic spindle pole body [GO:0044732]; U2-type prespliceosome [GO:0071004]; ATP binding [GO:0005524]; ATPase activity [GO:0016887]; helicase activity [GO:0004386]; nucleic acid binding [GO:0003676]; U1 snRNP binding [GO:1990446]; U2 snRNP binding [GO:1990447]; U2-type prespliceosome assembly [GO:1903241]
Q82YV0	rnpA EF_3332	Ribonuclease P protein component (RNase P protein) (RNaseP protein) (EC 3.1.26.5) (Protein C5)		2		GO:0004526; GO:0001682; GO:0000049	ribonuclease P activity [GO:0004526]; tRNA binding [GO:0000049]; tRNA 5'-leader removal [GO:0001682]
A7ZAK3	fbp RBAM_037000	Fructose-1,6-bisphosphatase class 3 (FBPase class 3) (EC 3.1.3.11) (D-fructose-1,6-bisphosphate 1-phosphohydrolase class 3)	PATHWAY: Carbohydrate biosynthesis; gluconeogenesis. {ECO:0000255|HAMAP-Rule:MF_01854}.	2		GO:0042132; GO:0006094	fructose 1,6-bisphosphate 1-phosphatase activity [GO:0042132]; gluconeogenesis [GO:0006094]
Q6D0E4	djlA ECA3855	Co-chaperone protein DjlA		2		GO:0016021; GO:0005886	integral component of membrane [GO:0016021]; plasma membrane [GO:0005886]
Q9CAJ0	HAB1 P2C-HA At1g72770 F28P22.4	Protein phosphatase 2C 16 (AtPP2C16) (EC 3.1.3.16) (AtP2C-HA) (Protein HYPERSENSITIVE TO ABA 1) (Protein phosphatase 2C HAB1) (PP2C HAB1)		2759	33090	GO:0009738; GO:0005737; GO:0046872; GO:0005634; GO:0004722	cytoplasm [GO:0005737]; nucleus [GO:0005634]; metal ion binding [GO:0046872]; protein serine/threonine phosphatase activity [GO:0004722]; abscisic acid-activated signaling pathway [GO:0009738]
A4XZ74	rplR Pmen_3893	50S ribosomal protein L18		2		GO:0019843; GO:0005840; GO:0003735; GO:0006412	ribosome [GO:0005840]; rRNA binding [GO:0019843]; structural constituent of ribosome [GO:0003735]; translation [GO:0006412]
Q02PG2	nqrB PA14_25305	Na(+)-translocating NADH-quinone reductase subunit B (Na(+)-NQR subunit B) (Na(+)-translocating NQR subunit B) (EC 1.6.5.8) (NQR complex subunit B) (NQR-1 subunit B)		2		GO:0010181; GO:0009276; GO:0016021; GO:0016655; GO:0005886; GO:0022904; GO:0006814	Gram-negative-bacterium-type cell wall [GO:0009276]; integral component of membrane [GO:0016021]; plasma membrane [GO:0005886]; FMN binding [GO:0010181]; oxidoreductase activity, acting on NAD(P)H, quinone or similar compound as acceptor [GO:0016655]; respiratory electron transport chain [GO:0022904]; sodium ion transport [GO:0006814]
A3MZ76	nfo APL_0358	Probable endonuclease 4 (EC 3.1.21.2) (Endodeoxyribonuclease IV) (Endonuclease IV)		2		GO:0003677; GO:0006281; GO:0008833; GO:0008270	deoxyribonuclease IV (phage-T4-induced) activity [GO:0008833]; DNA binding [GO:0003677]; zinc ion binding [GO:0008270]; DNA repair [GO:0006281]
P93584		Actin-82 (Fragment)		2759	33090	GO:0005524; GO:0005737; GO:0005856	cytoplasm [GO:0005737]; cytoskeleton [GO:0005856]; ATP binding [GO:0005524]
O48963	PHOT1 JK224 NPH1 RPT1 At3g45780 T6D9_110	Phototropin-1 (EC 2.7.11.1) (Non-phototropic hypocotyl protein 1) (Root phototropism protein 1)		2759	33090	GO:0005524; GO:0010181; GO:0009882; GO:0009785; GO:0009986; GO:0009904; GO:0009903; GO:0007623; GO:0005737; GO:0009898; GO:0042802; GO:0035556; GO:0016301; GO:0010362; GO:0005634; GO:0000155; GO:0009638; GO:0046777; GO:0004672; GO:0004674; GO:0018298; GO:0010155; GO:0010119; GO:0009637; GO:0005773	cell surface [GO:0009986]; cytoplasm [GO:0005737]; cytoplasmic side of plasma membrane [GO:0009898]; nucleus [GO:0005634]; vacuole [GO:0005773]; ATP binding [GO:0005524]; blue light photoreceptor activity [GO:0009882]; FMN binding [GO:0010181]; identical protein binding [GO:0042802]; kinase activity [GO:0016301]; phosphorelay sensor kinase activity [GO:0000155]; protein kinase activity [GO:000467…
Q035W9	tmk LSEI_2259	Thymidylate kinase (EC 2.7.4.9) (dTMP kinase)		2		GO:0005524; GO:0006233; GO:0006235; GO:0004798	ATP binding [GO:0005524]; thymidylate kinase activity [GO:0004798]; dTDP biosynthetic process [GO:0006233]; dTTP biosynthetic process [GO:0006235]
A4SJ51	hemE ASA_0769	Uroporphyrinogen decarboxylase (UPD) (URO-D) (EC 4.1.1.37)	PATHWAY: Porphyrin-containing compound metabolism; protoporphyrin-IX biosynthesis; coproporphyrinogen-III from 5-aminolevulinate: step 4/4. {ECO:0000255|HAMAP-Rule:MF_00218}.	2		GO:0005737; GO:0006782; GO:0004853	cytoplasm [GO:0005737]; uroporphyrinogen decarboxylase activity [GO:0004853]; protoporphyrinogen IX biosynthetic process [GO:0006782]
Q9I194	pvdQ qsc112 PA2385	Acyl-homoserine lactone acylase PvdQ (AHL acylase PvdQ) (Acyl-HSL acylase PvdQ) (EC 3.5.1.97) [Cleaved into: Acyl-homoserine lactone acylase PvdQ subunit alpha (Acyl-HSL acylase PvdQ subunit alpha); Acyl-homoserine lactone acylase PvdQ subunit beta (Acyl-HSL acylase PvdQ subunit beta)]		2		GO:0009392; GO:0017000; GO:0016811; GO:0042597; GO:0009372	periplasmic space [GO:0042597]; hydrolase activity, acting on carbon-nitrogen (but not peptide) bonds, in linear amides [GO:0016811]; N-acetyl-anhydromuramoyl-L-alanine amidase activity [GO:0009392]; antibiotic biosynthetic process [GO:0017000]; quorum sensing [GO:0009372]
Q8S628	ABCG51 PDR13 Os10g0205500 LOC_Os10g13830 OSJNBb0048O22.8	ABC transporter G family member 51 (OsABCG51) (Pleiotropic drug resistance protein 13) (OsPDR13)		2759	33090	GO:0005524; GO:0042626; GO:0016021; GO:0005886; GO:0055085	integral component of membrane [GO:0016021]; plasma membrane [GO:0005886]; ATP binding [GO:0005524]; ATPase activity, coupled to transmembrane movement of substances [GO:0042626]; transmembrane transport [GO:0055085]
Q38869	CPK4 At4g09570 T25P22.10	Calcium-dependent protein kinase 4 (EC 2.7.11.1) (Calmodulin-domain protein kinase CDPK isoform 4)		2759	33090	GO:0005524; GO:0005509; GO:0009931; GO:0005516; GO:0004683; GO:0005829; GO:0035556; GO:0005634; GO:0018105; GO:0005886; GO:0009789; GO:0046777; GO:0004672	cytosol [GO:0005829]; nucleus [GO:0005634]; plasma membrane [GO:0005886]; ATP binding [GO:0005524]; calcium ion binding [GO:0005509]; calcium-dependent protein serine/threonine kinase activity [GO:0009931]; calmodulin binding [GO:0005516]; calmodulin-dependent protein kinase activity [GO:0004683]; protein kinase activity [GO:0004672]; intracellular signal transduction [GO:0035556]; peptidyl-serin…
Q7PCJ6	rpoC2	DNA-directed RNA polymerase subunit beta'' (EC 2.7.7.6) (PEP) (Plastid-encoded RNA polymerase subunit beta'') (RNA polymerase subunit beta'')		2759	33090	GO:0003677; GO:0003899; GO:0000428; GO:0009507; GO:0006351	chloroplast [GO:0009507]; DNA-directed RNA polymerase complex [GO:0000428]; DNA binding [GO:0003677]; DNA-directed RNA polymerase activity [GO:0003899]; transcription, DNA-templated [GO:0006351]
P45369	phbA Alvin_0063	Acetyl-CoA acetyltransferase (EC 2.3.1.9) (Acetoacetyl-CoA thiolase)	PATHWAY: Metabolic intermediate biosynthesis; (R)-mevalonate biosynthesis; (R)-mevalonate from acetyl-CoA: step 1/3.	2		GO:0003985; GO:0005737; GO:0042619	cytoplasm [GO:0005737]; acetyl-CoA C-acetyltransferase activity [GO:0003985]; poly-hydroxybutyrate biosynthetic process [GO:0042619]
B1NWD5	atpA	ATP synthase subunit alpha, chloroplastic (EC 3.6.3.14) (ATP synthase F1 sector subunit alpha) (F-ATPase subunit alpha)		2759	33090	GO:0005524; GO:0015991; GO:0015986; GO:0009535; GO:0046933; GO:0045261; GO:0046961	chloroplast thylakoid membrane [GO:0009535]; proton-transporting ATP synthase complex, catalytic core F(1) [GO:0045261]; ATP binding [GO:0005524]; proton-transporting ATP synthase activity, rotational mechanism [GO:0046933]; proton-transporting ATPase activity, rotational mechanism [GO:0046961]; ATP hydrolysis coupled proton transport [GO:0015991]; ATP synthesis coupled proton transport [GO:00159…
Q5QXL8	pheT IL1394	Phenylalanine--tRNA ligase beta subunit (EC 6.1.1.20) (Phenylalanyl-tRNA synthetase beta subunit) (PheRS)		2		GO:0005524; GO:0005737; GO:0000287; GO:0004826; GO:0006432; GO:0000049; GO:0008033	cytoplasm [GO:0005737]; ATP binding [GO:0005524]; magnesium ion binding [GO:0000287]; phenylalanine-tRNA ligase activity [GO:0004826]; tRNA binding [GO:0000049]; phenylalanyl-tRNA aminoacylation [GO:0006432]; tRNA processing [GO:0008033]
B8ZMQ3	miaA SPN23F06070	tRNA dimethylallyltransferase (EC 2.5.1.75) (Dimethylallyl diphosphate:tRNA dimethylallyltransferase) (DMAPP:tRNA dimethylallyltransferase) (DMATase) (Isopentenyl-diphosphate:tRNA isopentenyltransferase) (IPP transferase) (IPPT) (IPTase)		2		GO:0005524; GO:0052381; GO:0008033	ATP binding [GO:0005524]; tRNA dimethylallyltransferase activity [GO:0052381]; tRNA processing [GO:0008033]
P56526	aglA	Alpha-glucosidase (EC 3.2.1.20) (Maltase)		2759	4751	GO:0004558; GO:0030246; GO:0032450	alpha-1,4-glucosidase activity [GO:0004558]; carbohydrate binding [GO:0030246]; maltose alpha-glucosidase activity [GO:0032450]
Q48F26	lysS PSPPH_3873	Lysine--tRNA ligase (EC 6.1.1.6) (Lysyl-tRNA synthetase) (LysRS)		2		GO:0005524; GO:0005737; GO:0004824; GO:0006430; GO:0000287; GO:0003676	cytoplasm [GO:0005737]; ATP binding [GO:0005524]; lysine-tRNA ligase activity [GO:0004824]; magnesium ion binding [GO:0000287]; nucleic acid binding [GO:0003676]; lysyl-tRNA aminoacylation [GO:0006430]
P29696		3-isopropylmalate dehydrogenase, chloroplastic (3-IPM-DH) (IMDH) (EC 1.1.1.85) (Beta-IPM dehydrogenase)	PATHWAY: Amino-acid biosynthesis; L-leucine biosynthesis; L-leucine from 3-methyl-2-oxobutanoate: step 3/4.	2759	33090	GO:0003862; GO:0051287; GO:0009507; GO:0004449; GO:0009098; GO:0000287; GO:0006099	chloroplast [GO:0009507]; 3-isopropylmalate dehydrogenase activity [GO:0003862]; isocitrate dehydrogenase (NAD+) activity [GO:0004449]; magnesium ion binding [GO:0000287]; NAD binding [GO:0051287]; leucine biosynthetic process [GO:0009098]; tricarboxylic acid cycle [GO:0006099]
P83947		Pectinesterase/pectinesterase inhibitor [Includes: Pectinesterase inhibitor (Pectin methylesterase inhibitor); Pectinesterase (PE) (EC 3.1.1.11) (Pectin methylesterase)]	PATHWAY: Glycan metabolism; pectin degradation; 2-dehydro-3-deoxy-D-gluconate from pectin: step 1/5.	2759	33090	GO:0045330; GO:0005618; GO:0042545; GO:0004857; GO:0005576; GO:0045490; GO:0030599	cell wall [GO:0005618]; extracellular region [GO:0005576]; aspartyl esterase activity [GO:0045330]; enzyme inhibitor activity [GO:0004857]; pectinesterase activity [GO:0030599]; cell wall modification [GO:0042545]; pectin catabolic process [GO:0045490]
Q7DLS1	PBB2 PRCFC At5g40580 MNF13.10	Proteasome subunit beta type-7-B (EC 3.4.25.1) (20S proteasome beta subunit B-2) (Proteasome component FC) (Proteasome subunit beta type-2)		2759	33090	GO:0005737; GO:0005634; GO:0000502; GO:0005839; GO:0051603; GO:0004298	cytoplasm [GO:0005737]; nucleus [GO:0005634]; proteasome complex [GO:0000502]; proteasome core complex [GO:0005839]; threonine-type endopeptidase activity [GO:0004298]; proteolysis involved in cellular protein catabolic process [GO:0051603]
Q1QUM1	gpsA Csal_2490	Glycerol-3-phosphate dehydrogenase [NAD(P)+] (EC 1.1.1.94) (NAD(P)H-dependent glycerol-3-phosphate dehydrogenase)	PATHWAY: Membrane lipid metabolism; glycerophospholipid metabolism. {ECO:0000255|HAMAP-Rule:MF_00394}.	2		GO:0051287; GO:0005975; GO:0046167; GO:0046168; GO:0047952; GO:0004367; GO:0036439; GO:0009331; GO:0006650; GO:0008654	glycerol-3-phosphate dehydrogenase complex [GO:0009331]; glycerol-3-phosphate dehydrogenase [NAD(P)+] activity [GO:0047952]; glycerol-3-phosphate dehydrogenase [NAD+] activity [GO:0004367]; glycerol-3-phosphate dehydrogenase [NADP+] activity [GO:0036439]; NAD binding [GO:0051287]; carbohydrate metabolic process [GO:0005975]; glycerol-3-phosphate biosynthetic process [GO:0046167]; glycerol-3-phosp…
A6TCL4	rplS KPN78578_28740 KPN_02929	50S ribosomal protein L19		2		GO:0005840; GO:0003735; GO:0006412	ribosome [GO:0005840]; structural constituent of ribosome [GO:0003735]; translation [GO:0006412]
Q9SZM1	EXPA20 EXP20 At4g38210 F20D10.330	Expansin-A20 (AtEXPA20) (Alpha-expansin-20) (At-EXP20) (AtEx20) (Ath-ExpAlpha-1.23)		2759	33090	GO:0005618; GO:0005576; GO:0016020; GO:0009664; GO:0080167; GO:0006949	cell wall [GO:0005618]; extracellular region [GO:0005576]; membrane [GO:0016020]; plant-type cell wall organization [GO:0009664]; response to karrikin [GO:0080167]; syncytium formation [GO:0006949]
A2QDB9	clu1 tif31 An02g06530	Clustered mitochondria protein homolog (Protein TIF31 homolog)		2759	4751	GO:0005737; GO:0048312	cytoplasm [GO:0005737]; intracellular distribution of mitochondria [GO:0048312]
Q70XX8	petB	Cytochrome b6		2759	33090	GO:0009535; GO:0045158; GO:0020037; GO:0016021; GO:0005506; GO:0016491; GO:0015979; GO:0022904	chloroplast thylakoid membrane [GO:0009535]; integral component of membrane [GO:0016021]; electron transporter, transferring electrons within cytochrome b6/f complex of photosystem II activity [GO:0045158]; heme binding [GO:0020037]; iron ion binding [GO:0005506]; oxidoreductase activity [GO:0016491]; photosynthesis [GO:0015979]; respiratory electron transport chain [GO:0022904]
Q6D8F7	rlmM ECA1017	Ribosomal RNA large subunit methyltransferase M (EC 2.1.1.186) (23S rRNA (cytidine2498-2'-O)-methyltransferase) (23S rRNA 2'-O-ribose methyltransferase RlmM)		2		GO:0008757; GO:0005737; GO:0006364	cytoplasm [GO:0005737]; S-adenosylmethionine-dependent methyltransferase activity [GO:0008757]; rRNA processing [GO:0006364]
Q01397	ro-3 B8L21.160 NCU03483	Dynactin, 150 kDa isoform (150 kDa dynein-associated polypeptide) (DAP-150) (DP-150) (p150-glued)		2759	4751	GO:0005737; GO:0005869; GO:0030286; GO:0010970; GO:0005874; GO:0003774	cytoplasm [GO:0005737]; dynactin complex [GO:0005869]; dynein complex [GO:0030286]; microtubule [GO:0005874]; motor activity [GO:0003774]; establishment of localization by movement along microtubule [GO:0010970]
C6DC32	hemL PC1_3103	Glutamate-1-semialdehyde 2,1-aminomutase (GSA) (EC 5.4.3.8) (Glutamate-1-semialdehyde aminotransferase) (GSA-AT)	PATHWAY: Porphyrin-containing compound metabolism; protoporphyrin-IX biosynthesis; 5-aminolevulinate from L-glutamyl-tRNA(Glu): step 2/2. {ECO:0000255|HAMAP-Rule:MF_00375}.	2		GO:0005737; GO:0042286; GO:0006782; GO:0030170; GO:0008483	cytoplasm [GO:0005737]; glutamate-1-semialdehyde 2,1-aminomutase activity [GO:0042286]; pyridoxal phosphate binding [GO:0030170]; transaminase activity [GO:0008483]; protoporphyrinogen IX biosynthetic process [GO:0006782]
Q1I638	lpxA PSEEN4208	Acyl-[acyl-carrier-protein]--UDP-N-acetylglucosamine O-acyltransferase (UDP-N-acetylglucosamine acyltransferase) (EC 2.3.1.129)	PATHWAY: Glycolipid biosynthesis; lipid IV(A) biosynthesis; lipid IV(A) from (3R)-3-hydroxytetradecanoyl-[acyl-carrier-protein] and UDP-N-acetyl-alpha-D-glucosamine: step 1/6. {ECO:0000255|HAMAP-Rule:MF_00387}.	2		GO:0008780; GO:0005737; GO:0009245	cytoplasm [GO:0005737]; acyl-[acyl-carrier-protein]-UDP-N-acetylglucosamine O-acyltransferase activity [GO:0008780]; lipid A biosynthetic process [GO:0009245]
P08834	ND1 NAD1	NADH-ubiquinone oxidoreductase chain 1 (EC 1.6.5.3) (NADH dehydrogenase subunit 1)		2759	33090	GO:0008137; GO:0016021; GO:0005743; GO:0070469	integral component of membrane [GO:0016021]; mitochondrial inner membrane [GO:0005743]; respiratory chain [GO:0070469]; NADH dehydrogenase (ubiquinone) activity [GO:0008137]
P10857	leu-6 B10K17.030 NCU09463	Leucine--tRNA ligase, cytoplasmic (EC 6.1.1.4) (Leucyl-tRNA synthetase) (LeuRS)		2759	4751	GO:0005524; GO:0002161; GO:0005829; GO:0004823; GO:0006429	cytosol [GO:0005829]; aminoacyl-tRNA editing activity [GO:0002161]; ATP binding [GO:0005524]; leucine-tRNA ligase activity [GO:0004823]; leucyl-tRNA aminoacylation [GO:0006429]
A2QR20	sey1 An08g04480	Protein sey1 (EC 3.6.5.-)		2759	4751	GO:0005525; GO:0003924; GO:0005789; GO:0007029; GO:0016021	endoplasmic reticulum membrane [GO:0005789]; integral component of membrane [GO:0016021]; GTP binding [GO:0005525]; GTPase activity [GO:0003924]; endoplasmic reticulum organization [GO:0007029]
C5D6C2	trmB GWCH70_2748	tRNA (guanine-N(7)-)-methyltransferase (EC 2.1.1.33) (tRNA (guanine(46)-N(7))-methyltransferase) (tRNA(m7G46)-methyltransferase)	PATHWAY: tRNA modification; N(7)-methylguanine-tRNA biosynthesis. {ECO:0000255|HAMAP-Rule:MF_01057}.	2		GO:0008176	tRNA (guanine-N7-)-methyltransferase activity [GO:0008176]
Q1J936	purM MGAS10750_Spy0025	Phosphoribosylformylglycinamidine cyclo-ligase (EC 6.3.3.1) (AIR synthase) (AIRS) (Phosphoribosyl-aminoimidazole synthetase)	PATHWAY: Purine metabolism; IMP biosynthesis via de novo pathway; 5-amino-1-(5-phospho-D-ribosyl)imidazole from N(2)-formyl-N(1)-(5-phospho-D-ribosyl)glycinamide: step 2/2. {ECO:0000255|HAMAP-Rule:MF_00741}.	2		GO:0006189; GO:0005524; GO:0005737; GO:0004641	cytoplasm [GO:0005737]; ATP binding [GO:0005524]; phosphoribosylformylglycinamidine cyclo-ligase activity [GO:0004641]; 'de novo' IMP biosynthetic process [GO:0006189]
Q6D465	ECA2529	Probable phosphatase ECA2529 (EC 3.1.3.-)		2		GO:0003677; GO:0006260; GO:0003887; GO:0016791; GO:0008270	DNA binding [GO:0003677]; DNA-directed DNA polymerase activity [GO:0003887]; phosphatase activity [GO:0016791]; zinc ion binding [GO:0008270]; DNA replication [GO:0006260]
O04249	STP7 At4g02050 AGAA.1 T10M13.6	Sugar transport protein 7 (Hexose transporter 7)		2759	33090	GO:0046323; GO:1904659; GO:0005355; GO:0035428; GO:0005887; GO:0005886; GO:0015992; GO:0005351	integral component of plasma membrane [GO:0005887]; plasma membrane [GO:0005886]; glucose transmembrane transporter activity [GO:0005355]; sugar:proton symporter activity [GO:0005351]; glucose import [GO:0046323]; glucose transmembrane transport [GO:1904659]; hexose transmembrane transport [GO:0035428]; proton transport [GO:0015992]
Q035B0	rplQ LSEI_2476	50S ribosomal protein L17		2		GO:0005840; GO:0003735; GO:0006412	ribosome [GO:0005840]; structural constituent of ribosome [GO:0003735]; translation [GO:0006412]
B7UUV7	PLES_14941	UPF0246 protein PLES_14941		2
Q5QUE2	pdxB IL1020	Erythronate-4-phosphate dehydrogenase (EC 1.1.1.290)	PATHWAY: Cofactor biosynthesis; pyridoxine 5'-phosphate biosynthesis; pyridoxine 5'-phosphate from D-erythrose 4-phosphate: step 2/5. {ECO:0000255|HAMAP-Rule:MF_01825}.	2		GO:0033711; GO:0051287; GO:0005737; GO:0008615	cytoplasm [GO:0005737]; 4-phosphoerythronate dehydrogenase activity [GO:0033711]; NAD binding [GO:0051287]; pyridoxine biosynthetic process [GO:0008615]
B0YD91	bglE AFUB_094720	Probable beta-glucosidase E (EC 3.2.1.21) (Beta-D-glucoside glucohydrolase E) (Cellobiase E) (Gentiobiase E)	PATHWAY: Glycan metabolism; cellulose degradation.	2759	4751	GO:0008422; GO:0030245; GO:0016021; GO:0005886	integral component of membrane [GO:0016021]; plasma membrane [GO:0005886]; beta-glucosidase activity [GO:0008422]; cellulose catabolic process [GO:0030245]
Q927W7	murA1 murA lin2670	UDP-N-acetylglucosamine 1-carboxyvinyltransferase 1 (EC 2.5.1.7) (Enoylpyruvate transferase 1) (UDP-N-acetylglucosamine enolpyruvyl transferase 1) (EPT 1)	PATHWAY: Cell wall biogenesis; peptidoglycan biosynthesis. {ECO:0000255|HAMAP-Rule:MF_00111}.	2		GO:0019277; GO:0008760; GO:0007049; GO:0051301; GO:0071555; GO:0005737; GO:0009252; GO:0008360	cytoplasm [GO:0005737]; UDP-N-acetylglucosamine 1-carboxyvinyltransferase activity [GO:0008760]; cell cycle [GO:0007049]; cell division [GO:0051301]; cell wall organization [GO:0071555]; peptidoglycan biosynthetic process [GO:0009252]; regulation of cell shape [GO:0008360]; UDP-N-acetylgalactosamine biosynthetic process [GO:0019277]
P80011	R00164 SMc02839; R02022 SMc04195; R02979 SMc03114; RA0205 SMa0384; RA0240 SMa0461; RA0355 SMa0673; RA0742 SMa1356	Transposase for insertion sequence element ISRM3		2		GO:0003677; GO:0004803; GO:0006313	DNA binding [GO:0003677]; transposase activity [GO:0004803]; transposition, DNA-mediated [GO:0006313]
Q2MIF7	petD	Cytochrome b6-f complex subunit 4 (17 kDa polypeptide)		2759	33090	GO:0009535; GO:0045158; GO:0045156; GO:0016021; GO:0016491; GO:0009767	chloroplast thylakoid membrane [GO:0009535]; integral component of membrane [GO:0016021]; electron transporter, transferring electrons within cytochrome b6/f complex of photosystem II activity [GO:0045158]; electron transporter, transferring electrons within the cyclic electron transport pathway of photosynthesis activity [GO:0045156]; oxidoreductase activity [GO:0016491]; photosynthetic electron…
Q9HT80	polA PA5493	DNA polymerase I (POL I) (EC 2.7.7.7)		2		GO:0008408; GO:0008409; GO:0003677; GO:0071897; GO:0006281; GO:0006261; GO:0003887; GO:0005737; GO:0090305	cytoplasm [GO:0005737]; 3'-5' exonuclease activity [GO:0008408]; 5'-3' exonuclease activity [GO:0008409]; DNA binding [GO:0003677]; DNA-directed DNA polymerase activity [GO:0003887]; DNA biosynthetic process [GO:0071897]; DNA repair [GO:0006281]; DNA-dependent DNA replication [GO:0006261]; nucleic acid phosphodiester bond hydrolysis [GO:0090305]
Q6DAW2	rph ECA0140	Ribonuclease PH (RNase PH) (EC 2.7.7.56) (tRNA nucleotidyltransferase)		2		GO:0000049; GO:0009022; GO:0008033; GO:0004549	tRNA binding [GO:0000049]; tRNA nucleotidyltransferase activity [GO:0009022]; tRNA-specific ribonuclease activity [GO:0004549]; tRNA processing [GO:0008033]
C6DCQ8	csrA PC1_3210	Carbon storage regulator homolog		2		GO:0003723; GO:0006402; GO:0006109	RNA binding [GO:0003723]; mRNA catabolic process [GO:0006402]; regulation of carbohydrate metabolic process [GO:0006109]
C6BTW3	aat Desal_1831	Leucyl/phenylalanyl-tRNA--protein transferase (EC 2.3.2.6) (L/F-transferase) (Leucyltransferase) (Phenyalanyltransferase)		2		GO:0005737; GO:0008914; GO:0030163	cytoplasm [GO:0005737]; leucyltransferase activity [GO:0008914]; protein catabolic process [GO:0030163]
Q73BQ7	trpB BCE_1361	Tryptophan synthase beta chain (EC 4.2.1.20)	PATHWAY: Amino-acid biosynthesis; L-tryptophan biosynthesis; L-tryptophan from chorismate: step 5/5. {ECO:0000255|HAMAP-Rule:MF_00133}.	2		GO:0004834	tryptophan synthase activity [GO:0004834]
A8AI28	mdtG CKO_02014	Multidrug resistance protein MdtG		2		GO:0005887; GO:0022857	integral component of plasma membrane [GO:0005887]; transmembrane transporter activity [GO:0022857]
P46421	GSTU5 GSTU1 At2g29450 F16P2.17	Glutathione S-transferase U5 (AtGSTU5) (EC 2.5.1.18) (AtGSTU1) (GST class-tau member 5) (Glutathione S-transferase 103-1A)		2759	33090	GO:0005737; GO:0005829; GO:0043295; GO:0006749; GO:0004364; GO:0005886; GO:0009506; GO:0006979; GO:0009636; GO:0009407	cytoplasm [GO:0005737]; cytosol [GO:0005829]; plasma membrane [GO:0005886]; plasmodesma [GO:0009506]; glutathione binding [GO:0043295]; glutathione transferase activity [GO:0004364]; glutathione metabolic process [GO:0006749]; response to oxidative stress [GO:0006979]; response to toxic substance [GO:0009636]; toxin catabolic process [GO:0009407]
Q38YF8	metK LCA_0468	S-adenosylmethionine synthase (AdoMet synthase) (EC 2.5.1.6) (MAT) (Methionine adenosyltransferase)	PATHWAY: Amino-acid biosynthesis; S-adenosyl-L-methionine biosynthesis; S-adenosyl-L-methionine from L-methionine: step 1/1. {ECO:0000255|HAMAP-Rule:MF_00086}.	2		GO:0005524; GO:0006556; GO:0005737; GO:0000287; GO:0004478; GO:0006730	cytoplasm [GO:0005737]; ATP binding [GO:0005524]; magnesium ion binding [GO:0000287]; methionine adenosyltransferase activity [GO:0004478]; one-carbon metabolic process [GO:0006730]; S-adenosylmethionine biosynthetic process [GO:0006556]
A1S2G0	murC Sama_0355	UDP-N-acetylmuramate--L-alanine ligase (EC 6.3.2.8) (UDP-N-acetylmuramoyl-L-alanine synthetase)	PATHWAY: Cell wall biogenesis; peptidoglycan biosynthesis. {ECO:0000255|HAMAP-Rule:MF_00046}.	2		GO:0005524; GO:0008763; GO:0007049; GO:0051301; GO:0071555; GO:0005737; GO:0009252; GO:0008360	cytoplasm [GO:0005737]; ATP binding [GO:0005524]; UDP-N-acetylmuramate-L-alanine ligase activity [GO:0008763]; cell cycle [GO:0007049]; cell division [GO:0051301]; cell wall organization [GO:0071555]; peptidoglycan biosynthetic process [GO:0009252]; regulation of cell shape [GO:0008360]
Q94A18	ABCG29 PDR1 At3g16340 MYA6.14 T02O04.17	ABC transporter G family member 29 (ABC transporter ABCG.29) (AtABCG29) (Pleiotropic drug resistance protein 1)		2759	33090	GO:0005524; GO:0042626; GO:0006855; GO:0016021; GO:0015850; GO:1901140; GO:0005886; GO:1901141	integral component of membrane [GO:0016021]; plasma membrane [GO:0005886]; ATP binding [GO:0005524]; ATPase activity, coupled to transmembrane movement of substances [GO:0042626]; drug transmembrane transport [GO:0006855]; organic hydroxy compound transport [GO:0015850]; p-coumaryl alcohol transport [GO:1901140]; regulation of lignin biosynthetic process [GO:1901141]
Q9FH54	ERF114 EBE At5g61890 K22G18.1	Ethylene-responsive transcription factor ERF114 (ERF bud enhancer)		2759	33090	GO:0003677; GO:0050832; GO:0009873; GO:0007275; GO:0005634; GO:0003700; GO:0006351	nucleus [GO:0005634]; DNA binding [GO:0003677]; transcription factor activity, sequence-specific DNA binding [GO:0003700]; defense response to fungus [GO:0050832]; ethylene-activated signaling pathway [GO:0009873]; multicellular organism development [GO:0007275]; transcription, DNA-templated [GO:0006351]
Q3A0D8	glmU Pcar_2934	Bifunctional protein GlmU [Includes: UDP-N-acetylglucosamine pyrophosphorylase (EC 2.7.7.23) (N-acetylglucosamine-1-phosphate uridyltransferase); Glucosamine-1-phosphate N-acetyltransferase (EC 2.3.1.157)]	PATHWAY: Nucleotide-sugar biosynthesis; UDP-N-acetyl-alpha-D-glucosamine biosynthesis; N-acetyl-alpha-D-glucosamine 1-phosphate from alpha-D-glucosamine 6-phosphate (route II): step 2/2. {ECO:0000255|HAMAP-Rule:MF_01631}.; PATHWAY: Nucleotide-sugar biosynthesis; UDP-N-acetyl-alpha-D-glucosamine biosynthesis; UDP-N-acetyl-alpha-D-glucosamine from N-acetyl-alpha-D-glucosamine 1-phosphate: step 1/1.…	2		GO:0006048; GO:0003977; GO:0000902; GO:0071555; GO:0005737; GO:0019134; GO:0009245; GO:0009103; GO:0000287; GO:0009252; GO:0008360	cytoplasm [GO:0005737]; glucosamine-1-phosphate N-acetyltransferase activity [GO:0019134]; magnesium ion binding [GO:0000287]; UDP-N-acetylglucosamine diphosphorylase activity [GO:0003977]; cell morphogenesis [GO:0000902]; cell wall organization [GO:0071555]; lipid A biosynthetic process [GO:0009245]; lipopolysaccharide biosynthetic process [GO:0009103]; peptidoglycan biosynthetic process [GO:000…
P75678	ykfA b0253 JW0243	Uncharacterized protein YkfA		2		GO:0005525	GTP binding [GO:0005525]
Q6D002	def ECA3999	Peptide deformylase (PDF) (EC 3.5.1.88) (Polypeptide deformylase)		2		GO:0005506; GO:0042586; GO:0006412	iron ion binding [GO:0005506]; peptide deformylase activity [GO:0042586]; translation [GO:0006412]
Q5QXW9	rplX IL1905	50S ribosomal protein L24		2		GO:0019843; GO:0005840; GO:0003735; GO:0006412	ribosome [GO:0005840]; rRNA binding [GO:0019843]; structural constituent of ribosome [GO:0003735]; translation [GO:0006412]
A4QJW9	rps3	30S ribosomal protein S3, chloroplastic		2759	33090	GO:0009507; GO:0019843; GO:0015935; GO:0003735; GO:0006412	chloroplast [GO:0009507]; small ribosomal subunit [GO:0015935]; rRNA binding [GO:0019843]; structural constituent of ribosome [GO:0003735]; translation [GO:0006412]
Q4KEZ9	trpF PFL_2072	N-(5'-phosphoribosyl)anthranilate isomerase (PRAI) (EC 5.3.1.24)	PATHWAY: Amino-acid biosynthesis; L-tryptophan biosynthesis; L-tryptophan from chorismate: step 3/5. {ECO:0000255|HAMAP-Rule:MF_00135}.	2		GO:0004640; GO:0000162; GO:0006568	phosphoribosylanthranilate isomerase activity [GO:0004640]; tryptophan biosynthetic process [GO:0000162]; tryptophan metabolic process [GO:0006568]
Q89EA6	cobB2 bll7181	NAD-dependent protein deacetylase 2 (EC 3.5.1.-) (Regulatory protein SIR2 homolog 2)		2		GO:0070403; GO:0034979; GO:0005737; GO:0008270	cytoplasm [GO:0005737]; NAD+ binding [GO:0070403]; NAD-dependent protein deacetylase activity [GO:0034979]; zinc ion binding [GO:0008270]
A4XNB8	hemF Pmen_0060	Oxygen-dependent coproporphyrinogen-III oxidase (CPO) (Coprogen oxidase) (Coproporphyrinogenase) (EC 1.3.3.3)	PATHWAY: Porphyrin-containing compound metabolism; protoporphyrin-IX biosynthesis; protoporphyrinogen-IX from coproporphyrinogen-III (O2 route): step 1/1. {ECO:0000255|HAMAP-Rule:MF_00333}.	2		GO:0004109; GO:0005737; GO:0046872; GO:0042803; GO:0006782	cytoplasm [GO:0005737]; coproporphyrinogen oxidase activity [GO:0004109]; metal ion binding [GO:0046872]; protein homodimerization activity [GO:0042803]; protoporphyrinogen IX biosynthetic process [GO:0006782]
Q1WUQ7	LSL_0469	N-acetyldiaminopimelate deacetylase (EC 3.5.1.47)	PATHWAY: Amino-acid biosynthesis; L-lysine biosynthesis via DAP pathway; LL-2,6-diaminopimelate from (S)-tetrahydrodipicolinate (acetylase route): step 3/3. {ECO:0000255|HAMAP-Rule:MF_01692}.	2		GO:0050118; GO:0019877; GO:0009089	N-acetyldiaminopimelate deacetylase activity [GO:0050118]; diaminopimelate biosynthetic process [GO:0019877]; lysine biosynthetic process via diaminopimelate [GO:0009089]
Q6D7E5	zitB ECA1380	Zinc transporter ZitB		2		GO:0016021; GO:0005886; GO:0005385	integral component of membrane [GO:0016021]; plasma membrane [GO:0005886]; zinc ion transmembrane transporter activity [GO:0005385]
Q15W54	prfC Patl_1358	Peptide chain release factor 3 (RF-3)		2		GO:0005525; GO:0003924; GO:0005737; GO:0006449; GO:0016149	cytoplasm [GO:0005737]; GTP binding [GO:0005525]; GTPase activity [GO:0003924]; translation release factor activity, codon specific [GO:0016149]; regulation of translational termination [GO:0006449]
Q5LHS7	metA BF0548	Homoserine O-succinyltransferase (EC 2.3.1.46) (Homoserine O-transsuccinylase) (HTS)	PATHWAY: Amino-acid biosynthesis; L-methionine biosynthesis via de novo pathway; O-succinyl-L-homoserine from L-homoserine: step 1/1. {ECO:0000255|HAMAP-Rule:MF_00295}.	2		GO:0019281; GO:0005737; GO:0008899	cytoplasm [GO:0005737]; homoserine O-succinyltransferase activity [GO:0008899]; L-methionine biosynthetic process from homoserine via O-succinyl-L-homoserine and cystathionine [GO:0019281]
Q7YJX0	rps4	30S ribosomal protein S4, chloroplastic		2759	33090	GO:0009507; GO:0019843; GO:0015935; GO:0003735; GO:0006412	chloroplast [GO:0009507]; small ribosomal subunit [GO:0015935]; rRNA binding [GO:0019843]; structural constituent of ribosome [GO:0003735]; translation [GO:0006412]
O31631	metI yjcI BSU11870	Cystathionine gamma-synthase/O-acetylhomoserine (thiol)-lyase (CGS/OAH thiolyase) (EC 2.5.1.-) (O-acetylhomoserine sulfhydrylase) (OAH sulfhydrylase)	PATHWAY: Amino-acid biosynthesis; L-methionine biosynthesis via de novo pathway.	2		GO:0005737; GO:0009086; GO:0030170; GO:0016740	cytoplasm [GO:0005737]; pyridoxal phosphate binding [GO:0030170]; transferase activity [GO:0016740]; methionine biosynthetic process [GO:0009086]
Q88BX0	atpF PP_5417	ATP synthase subunit b (ATP synthase F(0) sector subunit b) (ATPase subunit I) (F-type ATPase subunit b) (F-ATPase subunit b)		2		GO:0016021; GO:0005886; GO:0042777; GO:0046933; GO:0045263	integral component of membrane [GO:0016021]; plasma membrane [GO:0005886]; proton-transporting ATP synthase complex, coupling factor F(o) [GO:0045263]; proton-transporting ATP synthase activity, rotational mechanism [GO:0046933]; plasma membrane ATP synthesis coupled proton transport [GO:0042777]
A8AE66	nfo CKO_00625	Probable endonuclease 4 (EC 3.1.21.2) (Endodeoxyribonuclease IV) (Endonuclease IV)		2		GO:0003677; GO:0006281; GO:0008833; GO:0008270	deoxyribonuclease IV (phage-T4-induced) activity [GO:0008833]; DNA binding [GO:0003677]; zinc ion binding [GO:0008270]; DNA repair [GO:0006281]
Q9ZVC9	FRS3 At2g27110 T20P8.16	Protein FAR1-RELATED SEQUENCE 3		2759	33090	GO:0005634; GO:0009506; GO:0006355; GO:0008270	nucleus [GO:0005634]; plasmodesma [GO:0009506]; zinc ion binding [GO:0008270]; regulation of transcription, DNA-templated [GO:0006355]
Q1DHH9	UTP10 CIMG_10234	U3 small nucleolar RNA-associated protein 10		2759	4751	GO:0030686; GO:0000480; GO:0000447; GO:0000472; GO:0005739; GO:0044732; GO:0045943; GO:0030688; GO:0033553; GO:0032040; GO:0030515; GO:0034455	90S preribosome [GO:0030686]; mitochondrion [GO:0005739]; mitotic spindle pole body [GO:0044732]; preribosome, small subunit precursor [GO:0030688]; rDNA heterochromatin [GO:0033553]; small-subunit processome [GO:0032040]; t-UTP complex [GO:0034455]; snoRNA binding [GO:0030515]; endonucleolytic cleavage in 5'-ETS of tricistronic rRNA transcript (SSU-rRNA, 5.8S rRNA, LSU-rRNA) [GO:0000480]; endonu…
O07126	ptsI	Phosphoenolpyruvate-protein phosphotransferase (EC 2.7.3.9) (Phosphotransferase system, enzyme I)		2		GO:0005737; GO:0016301; GO:0046872; GO:0009401; GO:0008965	cytoplasm [GO:0005737]; kinase activity [GO:0016301]; metal ion binding [GO:0046872]; phosphoenolpyruvate-protein phosphotransferase activity [GO:0008965]; phosphoenolpyruvate-dependent sugar phosphotransferase system [GO:0009401]
Q6D9J1	groS groES ECA0624	10 kDa chaperonin (GroES protein) (Protein Cpn10)		2		GO:0005524; GO:0005737; GO:0006457	cytoplasm [GO:0005737]; ATP binding [GO:0005524]; protein folding [GO:0006457]
Q6D1S8	recA ECA3369	Protein RecA (Recombinase A)		2		GO:0005524; GO:0006310; GO:0006281; GO:0008094; GO:0009432; GO:0005737; GO:0003684; GO:0003697	cytoplasm [GO:0005737]; ATP binding [GO:0005524]; damaged DNA binding [GO:0003684]; DNA-dependent ATPase activity [GO:0008094]; single-stranded DNA binding [GO:0003697]; DNA recombination [GO:0006310]; DNA repair [GO:0006281]; SOS response [GO:0009432]
Q1R0G9	rpsC Csal_0427	30S ribosomal protein S3		2		GO:0003729; GO:0019843; GO:0015935; GO:0003735; GO:0006412	small ribosomal subunit [GO:0015935]; mRNA binding [GO:0003729]; rRNA binding [GO:0019843]; structural constituent of ribosome [GO:0003735]; translation [GO:0006412]
A8IHK8	katG AZC_3290	Catalase-peroxidase (CP) (EC 1.11.1.21) (Peroxidase/catalase)		2		GO:0004096; GO:0020037; GO:0042744; GO:0046872; GO:0006979	catalase activity [GO:0004096]; heme binding [GO:0020037]; metal ion binding [GO:0046872]; hydrogen peroxide catabolic process [GO:0042744]; response to oxidative stress [GO:0006979]
Q9WWR1	cyoA	Cytochrome bo(3) ubiquinol oxidase subunit 2 (Cytochrome o ubiquinol oxidase subunit 2) (Cytochrome o subunit 2) (Oxidase bo(3) subunit 2) (Ubiquinol oxidase polypeptide II) (Ubiquinol oxidase subunit 2)		2		GO:0005507; GO:0008827; GO:0004129; GO:0022900; GO:0016021; GO:0005886; GO:0070469	integral component of membrane [GO:0016021]; plasma membrane [GO:0005886]; respiratory chain [GO:0070469]; copper ion binding [GO:0005507]; cytochrome o ubiquinol oxidase activity [GO:0008827]; cytochrome-c oxidase activity [GO:0004129]; electron transport chain [GO:0022900]
O82132	DREB2A ERF045 At5g05410 K18I23.22	Dehydration-responsive element-binding protein 2A (Protein DREB2A)		2759	33090	GO:0010286; GO:0005634; GO:0045893; GO:0010224; GO:0009408; GO:0042542; GO:0009414; GO:0043565; GO:0003700; GO:0044212; GO:0006351	nucleus [GO:0005634]; sequence-specific DNA binding [GO:0043565]; transcription factor activity, sequence-specific DNA binding [GO:0003700]; transcription regulatory region DNA binding [GO:0044212]; heat acclimation [GO:0010286]; positive regulation of transcription, DNA-templated [GO:0045893]; response to heat [GO:0009408]; response to hydrogen peroxide [GO:0042542]; response to UV-B [GO:0010224…
Q7HIW6	psbN	Protein PsbN		2759	33090	GO:0009535; GO:0016021; GO:0015979; GO:0009539	chloroplast thylakoid membrane [GO:0009535]; integral component of membrane [GO:0016021]; photosystem II reaction center [GO:0009539]; photosynthesis [GO:0015979]
P00421	cox3 oxiC	Cytochrome c oxidase subunit 3 (EC 1.9.3.1) (Cytochrome c oxidase polypeptide III)		2759	4751	GO:0019646; GO:0004129; GO:0016021; GO:0005743	integral component of membrane [GO:0016021]; mitochondrial inner membrane [GO:0005743]; cytochrome-c oxidase activity [GO:0004129]; aerobic electron transport chain [GO:0019646]
A4GYQ0	rpoB Poptr_cp012	DNA-directed RNA polymerase subunit beta (EC 2.7.7.6) (PEP) (Plastid-encoded RNA polymerase subunit beta) (RNA polymerase subunit beta)		2759	33090	GO:0003677; GO:0003899; GO:0000428; GO:0009507; GO:0032549; GO:0006351	chloroplast [GO:0009507]; DNA-directed RNA polymerase complex [GO:0000428]; DNA binding [GO:0003677]; DNA-directed RNA polymerase activity [GO:0003899]; ribonucleoside binding [GO:0032549]; transcription, DNA-templated [GO:0006351]
Q8D8R1	cysS VV1_2908	Cysteine--tRNA ligase (EC 6.1.1.16) (Cysteinyl-tRNA synthetase) (CysRS)		2		GO:0005524; GO:0004817; GO:0006423; GO:0005737; GO:0008270	cytoplasm [GO:0005737]; ATP binding [GO:0005524]; cysteine-tRNA ligase activity [GO:0004817]; zinc ion binding [GO:0008270]; cysteinyl-tRNA aminoacylation [GO:0006423]
A1JLX8	nfo YE1455	Probable endonuclease 4 (EC 3.1.21.2) (Endodeoxyribonuclease IV) (Endonuclease IV)		2		GO:0003677; GO:0006281; GO:0008833; GO:0008270	deoxyribonuclease IV (phage-T4-induced) activity [GO:0008833]; DNA binding [GO:0003677]; zinc ion binding [GO:0008270]; DNA repair [GO:0006281]
C1KZH0	rplN Lm4b_02589	50S ribosomal protein L14		2		GO:0015934; GO:0019843; GO:0003735; GO:0006412	large ribosomal subunit [GO:0015934]; rRNA binding [GO:0019843]; structural constituent of ribosome [GO:0003735]; translation [GO:0006412]
P50125	cysD AN8277	O-acetylhomoserine (thiol)-lyase (EC 2.5.1.49) (Homocysteine synthase) (O-acetylhomoserine sulfhydrylase) (OAH sulfhydrylase)		2759	4751	GO:0003961; GO:0019344; GO:0006534; GO:0030170	O-acetylhomoserine aminocarboxypropyltransferase activity [GO:0003961]; pyridoxal phosphate binding [GO:0030170]; cysteine biosynthetic process [GO:0019344]; cysteine metabolic process [GO:0006534]
B0XZW5	abnA AFUB_034610	Probable arabinan endo-1,5-alpha-L-arabinosidase A (EC 3.2.1.99) (Endo-1,5-alpha-L-arabinanase A) (ABN A)	PATHWAY: Glycan metabolism; L-arabinan degradation.	2759	4751	GO:0031222; GO:0046558; GO:0005576; GO:0045493	extracellular region [GO:0005576]; arabinan endo-1,5-alpha-L-arabinosidase activity [GO:0046558]; arabinan catabolic process [GO:0031222]; xylan catabolic process [GO:0045493]
Q6D9D2	argR ECA0684	Arginine repressor	PATHWAY: Amino-acid biosynthesis; L-arginine biosynthesis [regulation].	2		GO:0003677; GO:0034618; GO:0006526; GO:0005737; GO:0051259; GO:0003700; GO:0006351	cytoplasm [GO:0005737]; arginine binding [GO:0034618]; DNA binding [GO:0003677]; transcription factor activity, sequence-specific DNA binding [GO:0003700]; arginine biosynthetic process [GO:0006526]; protein oligomerization [GO:0051259]; transcription, DNA-templated [GO:0006351]
P80065	INV*DC4	Beta-fructofuranosidase, soluble isoenzyme I (EC 3.2.1.26) (Invertase) (Saccharase) (Sucrose hydrolase)		2759	33090	GO:0005975; GO:0004575; GO:0005773	vacuole [GO:0005773]; sucrose alpha-glucosidase activity [GO:0004575]; carbohydrate metabolic process [GO:0005975]
B7USI6	yoaH E2348C_1934	UPF0181 protein YoaH		2
Q831U2	glyQ EF_2407	Glycine--tRNA ligase alpha subunit (EC 6.1.1.14) (Glycyl-tRNA synthetase alpha subunit) (GlyRS)		2		GO:0005524; GO:0005737; GO:0004820; GO:0006426	cytoplasm [GO:0005737]; ATP binding [GO:0005524]; glycine-tRNA ligase activity [GO:0004820]; glycyl-tRNA aminoacylation [GO:0006426]
B4RZH3	obg MADE_1003345	GTPase Obg (EC 3.6.5.-) (GTP-binding protein Obg)		2		GO:0005525; GO:0003924; GO:0005737; GO:0000287; GO:0042254	cytoplasm [GO:0005737]; GTP binding [GO:0005525]; GTPase activity [GO:0003924]; magnesium ion binding [GO:0000287]; ribosome biogenesis [GO:0042254]
Q6D6A7	mdoH opgH ECA1778	Glucans biosynthesis glucosyltransferase H (EC 2.4.1.-)	PATHWAY: Glycan metabolism; osmoregulated periplasmic glucan (OPG) biosynthesis. {ECO:0000255|HAMAP-Rule:MF_01072}.	2		GO:0009250; GO:0016021; GO:0005886; GO:0016758	integral component of membrane [GO:0016021]; plasma membrane [GO:0005886]; transferase activity, transferring hexosyl groups [GO:0016758]; glucan biosynthetic process [GO:0009250]
P94369	yxlA BSU38710	Putative purine-cytosine permease YxlA		2		GO:0016021; GO:0005886; GO:0055085; GO:0005215	integral component of membrane [GO:0016021]; plasma membrane [GO:0005886]; transporter activity [GO:0005215]; transmembrane transport [GO:0055085]
Q8GUQ5	CURL3	Brassinosteroid LRR receptor kinase (EC 2.7.11.1) (Altered brassinolide sensitivity 1) (Systemin receptor SR160) (tBRI1)		2759	33090	GO:0005524; GO:0048657; GO:0009742; GO:0006952; GO:0009729; GO:0005768; GO:0016021; GO:0048366; GO:0001578; GO:0060548; GO:0005886; GO:0010584; GO:0009911; GO:0004674; GO:1900140; GO:0010224; GO:0009647; GO:0005496	endosome [GO:0005768]; integral component of membrane [GO:0016021]; plasma membrane [GO:0005886]; ATP binding [GO:0005524]; protein serine/threonine kinase activity [GO:0004674]; steroid binding [GO:0005496]; anther wall tapetum cell differentiation [GO:0048657]; brassinosteroid mediated signaling pathway [GO:0009742]; defense response [GO:0006952]; detection of brassinosteroid stimulus [GO:00097…
Q8XBK7	ttdA Z4414 ECs3944	L(+)-tartrate dehydratase subunit alpha (L-TTD alpha) (EC 4.2.1.32)		2		GO:0051539; GO:0008730; GO:0046872	4 iron, 4 sulfur cluster binding [GO:0051539]; L(+)-tartrate dehydratase activity [GO:0008730]; metal ion binding [GO:0046872]
Q8VV85	groS groES	10 kDa chaperonin (GroES protein) (Protein Cpn10)		2		GO:0005524; GO:0005737; GO:0006457	cytoplasm [GO:0005737]; ATP binding [GO:0005524]; protein folding [GO:0006457]
P78621	sepA figA AN6523	Cytokinesis protein sepA (Forced expression inhibition of growth A) (Protein FH1/2)		2759	4751	GO:0030036; GO:0007049; GO:0051301	actin cytoskeleton organization [GO:0030036]; cell cycle [GO:0007049]; cell division [GO:0051301]
Q0WP01	NPF5.10 At1g22540 F12K8.12	Protein NRT1/ PTR FAMILY 5.10 (AtNPF5.10)		2759	33090	GO:0016021; GO:0006857; GO:0005215	integral component of membrane [GO:0016021]; transporter activity [GO:0005215]; oligopeptide transport [GO:0006857]
Q1CA99	macB1 YPA_0655	Macrolide export ATP-binding/permease protein MacB 1 (EC 3.6.3.-)		2		GO:0005524; GO:0043190; GO:0016887; GO:0042895; GO:0016820; GO:0046677	ATP-binding cassette (ABC) transporter complex [GO:0043190]; antibiotic transporter activity [GO:0042895]; ATP binding [GO:0005524]; ATPase activity [GO:0016887]; hydrolase activity, acting on acid anhydrides, catalyzing transmembrane movement of substances [GO:0016820]; response to antibiotic [GO:0046677]
Q830S9	EF_2693	UPF0213 protein EF_2693		2
Q6R8G0	PHO1-H10 At1g69480 F10D13.13	Phosphate transporter PHO1 homolog 10 (Protein PHO1 homolog 10) (AtPHO1;H10)		2759	33090	GO:0016021; GO:0006817; GO:0005886	integral component of membrane [GO:0016021]; plasma membrane [GO:0005886]; phosphate ion transport [GO:0006817]
P86807		Phosphonoacetate hydrolase (PA-hydrolase) (EC 3.11.1.2) (Fragments)		2759	4751	GO:0047400	phosphonoacetate hydrolase activity [GO:0047400]
Q3II73	valS PSHAa2425	Valine--tRNA ligase (EC 6.1.1.9) (Valyl-tRNA synthetase) (ValRS)		2		GO:0005524; GO:0002161; GO:0005737; GO:0004832; GO:0006438	cytoplasm [GO:0005737]; aminoacyl-tRNA editing activity [GO:0002161]; ATP binding [GO:0005524]; valine-tRNA ligase activity [GO:0004832]; valyl-tRNA aminoacylation [GO:0006438]
P29511	TUBA6 TUA6 At4g14960 dl3520c	Tubulin alpha-6 chain		2759	33090	GO:0005525; GO:0003924; GO:0005618; GO:0071258; GO:0005829; GO:0016020; GO:0005874; GO:0000226; GO:0005730; GO:0005886; GO:0009506; GO:0009651; GO:0005200; GO:0045298; GO:0005773	cell wall [GO:0005618]; cytosol [GO:0005829]; membrane [GO:0016020]; microtubule [GO:0005874]; nucleolus [GO:0005730]; plasma membrane [GO:0005886]; plasmodesma [GO:0009506]; tubulin complex [GO:0045298]; vacuole [GO:0005773]; GTP binding [GO:0005525]; GTPase activity [GO:0003924]; structural constituent of cytoskeleton [GO:0005200]; cellular response to gravity [GO:0071258]; microtubule cytoskel…
Q2V452	CIPK3 PKS12 SnRK3.17 At2g26980 T20P8.3	CBL-interacting serine/threonine-protein kinase 3 (EC 2.7.11.1) (SNF1-related kinase 3.17) (SOS2-like protein kinase PKS12)		2759	33090	GO:0005524; GO:0004674; GO:0007165	ATP binding [GO:0005524]; protein serine/threonine kinase activity [GO:0004674]; signal transduction [GO:0007165]
Q6DB03	xylG ECA0099	Xylose import ATP-binding protein XylG (EC 3.6.3.17)		2		GO:0005524; GO:0043190; GO:0015614	ATP-binding cassette (ABC) transporter complex [GO:0043190]; ATP binding [GO:0005524]; D-xylose-importing ATPase activity [GO:0015614]
Q0ZIY4	infA	Translation initiation factor IF-1, chloroplastic		2759	33090	GO:0009507; GO:0019843; GO:0043022; GO:0003743	chloroplast [GO:0009507]; ribosome binding [GO:0043022]; rRNA binding [GO:0019843]; translation initiation factor activity [GO:0003743]
Q5R0A6	uvrC IL0653	UvrABC system protein C (Protein UvrC) (Excinuclease ABC subunit C)		2		GO:0003677; GO:0009432; GO:0005737; GO:0009381; GO:0009380; GO:0006289	cytoplasm [GO:0005737]; excinuclease repair complex [GO:0009380]; DNA binding [GO:0003677]; excinuclease ABC activity [GO:0009381]; nucleotide-excision repair [GO:0006289]; SOS response [GO:0009432]
Q1QU94	glyA Csal_2617	Serine hydroxymethyltransferase (SHMT) (Serine methylase) (EC 2.1.2.1)	PATHWAY: One-carbon metabolism; tetrahydrofolate interconversion. {ECO:0000255|HAMAP-Rule:MF_00051}.; PATHWAY: Amino-acid biosynthesis; glycine biosynthesis; glycine from L-serine: step 1/1. {ECO:0000255|HAMAP-Rule:MF_00051}.	2		GO:0005737; GO:0019264; GO:0004372; GO:0030170; GO:0035999	cytoplasm [GO:0005737]; glycine hydroxymethyltransferase activity [GO:0004372]; pyridoxal phosphate binding [GO:0030170]; glycine biosynthetic process from serine [GO:0019264]; tetrahydrofolate interconversion [GO:0035999]
C6DDM6	msrA PC1_3417	Peptide methionine sulfoxide reductase MsrA (Protein-methionine-S-oxide reductase) (EC 1.8.4.11) (Peptide-methionine (S)-S-oxide reductase) (Peptide Met(O) reductase)		2		GO:0006464; GO:0008113; GO:0030091; GO:0006979	peptide-methionine (S)-S-oxide reductase activity [GO:0008113]; cellular protein modification process [GO:0006464]; protein repair [GO:0030091]; response to oxidative stress [GO:0006979]
P0A7C3	lexA c5014	LexA repressor (EC 3.4.21.88)		2		GO:0003677; GO:0006281; GO:0006260; GO:0009432; GO:0045892; GO:0004252; GO:0006351	DNA binding [GO:0003677]; serine-type endopeptidase activity [GO:0004252]; DNA repair [GO:0006281]; DNA replication [GO:0006260]; negative regulation of transcription, DNA-templated [GO:0045892]; SOS response [GO:0009432]; transcription, DNA-templated [GO:0006351]
Q4K4E3	pyrR PFL_5832	Bifunctional protein PyrR [Includes: Pyrimidine operon regulatory protein; Uracil phosphoribosyltransferase (UPRTase) (EC 2.4.2.9)]		2		GO:0006353; GO:0003729; GO:0009116; GO:0009220; GO:0006355; GO:0004845	mRNA binding [GO:0003729]; uracil phosphoribosyltransferase activity [GO:0004845]; DNA-templated transcription, termination [GO:0006353]; nucleoside metabolic process [GO:0009116]; pyrimidine ribonucleotide biosynthetic process [GO:0009220]; regulation of transcription, DNA-templated [GO:0006355]
A0RJM3	argH BALH_4209	Argininosuccinate lyase (ASAL) (EC 4.3.2.1) (Arginosuccinase)	PATHWAY: Amino-acid biosynthesis; L-arginine biosynthesis; L-arginine from L-ornithine and carbamoyl phosphate: step 3/3. {ECO:0000255|HAMAP-Rule:MF_00006}.	2		GO:0042450; GO:0004056; GO:0005737	cytoplasm [GO:0005737]; argininosuccinate lyase activity [GO:0004056]; arginine biosynthetic process via ornithine [GO:0042450]
Q9C2L8	17E5.300 NCU03711	Probable Ras-related protein Rab7		2759	4751	GO:0005525; GO:0003924; GO:0005829; GO:0000329; GO:0006886; GO:0005770; GO:0005764; GO:0006913; GO:0045335; GO:0090385; GO:0005886; GO:0061191; GO:0030100; GO:0032889; GO:0007264; GO:0007035; GO:0042144	cytosol [GO:0005829]; fungal-type vacuole membrane [GO:0000329]; late endosome [GO:0005770]; lysosome [GO:0005764]; phagocytic vesicle [GO:0045335]; plasma membrane [GO:0005886]; GTP binding [GO:0005525]; GTPase activity [GO:0003924]; intracellular protein transport [GO:0006886]; nucleocytoplasmic transport [GO:0006913]; phagosome-lysosome fusion [GO:0090385]; positive regulation of vacuole fusio…
Q8W4S6	CWINV6 At5g11920 F14F18.90	Beta-fructofuranosidase, insoluble isoenzyme CWINV6 (6 and 1-fructan exohydrolase) (6&1-FEH) (EC 3.2.1.80) (Cell wall beta-fructosidase 6) (Cell wall invertase 6) (AtcwINV6) (Sucrose hydrolase 6)		2759	33090	GO:0048046; GO:0005975; GO:0005618; GO:0051669	apoplast [GO:0048046]; cell wall [GO:0005618]; fructan beta-fructosidase activity [GO:0051669]; carbohydrate metabolic process [GO:0005975]
Q839Z5	dnaA EF_0001	Chromosomal replication initiator protein DnaA		2		GO:0005524; GO:0006270; GO:0003688; GO:0005737; GO:0006275	cytoplasm [GO:0005737]; ATP binding [GO:0005524]; DNA replication origin binding [GO:0003688]; DNA replication initiation [GO:0006270]; regulation of DNA replication [GO:0006275]
B1XB69	rhaD ECDH10B_4092	Rhamnulose-1-phosphate aldolase (EC 4.1.2.19)	PATHWAY: Carbohydrate degradation; L-rhamnose degradation; glycerone phosphate from L-rhamnose: step 3/3. {ECO:0000255|HAMAP-Rule:MF_00770}.	2		GO:0005737; GO:0046872; GO:0019301; GO:0008994	cytoplasm [GO:0005737]; metal ion binding [GO:0046872]; rhamnulose-1-phosphate aldolase activity [GO:0008994]; rhamnose catabolic process [GO:0019301]
Q03456	fur PA4764	Ferric uptake regulation protein (Ferric uptake regulator)		2		GO:0005737; GO:0008198; GO:0051350; GO:1900705; GO:2000470; GO:1901668; GO:0019290; GO:0003700; GO:0044212; GO:0006351	cytoplasm [GO:0005737]; ferrous iron binding [GO:0008198]; transcription factor activity, sequence-specific DNA binding [GO:0003700]; transcription regulatory region DNA binding [GO:0044212]; negative regulation of lyase activity [GO:0051350]; negative regulation of siderophore biosynthetic process [GO:1900705]; positive regulation of peroxidase activity [GO:2000470]; regulation of superoxide dis…
O42643	prp22 SPAC10F6.02c	Pre-mRNA-splicing factor ATP-dependent RNA helicase prp22 (EC 3.6.4.13)		2759	4751	GO:0005524; GO:0004004; GO:0005684; GO:0003676; GO:0005634; GO:0005681; GO:0000390	nucleus [GO:0005634]; spliceosomal complex [GO:0005681]; U2-type spliceosomal complex [GO:0005684]; ATP binding [GO:0005524]; ATP-dependent RNA helicase activity [GO:0004004]; nucleic acid binding [GO:0003676]; spliceosomal complex disassembly [GO:0000390]
Q6D9J6	dsbD ECA0618	Thiol:disulfide interchange protein DsbD (EC 1.8.1.8) (Protein-disulfide reductase) (Disulfide reductase)		2		GO:0045454; GO:0017004; GO:0009055; GO:0016021; GO:0005886; GO:0047134	integral component of membrane [GO:0016021]; plasma membrane [GO:0005886]; electron carrier activity [GO:0009055]; protein-disulfide reductase activity [GO:0047134]; cell redox homeostasis [GO:0045454]; cytochrome complex assembly [GO:0017004]
Q9ZQ94	UGT73C5 DOGT1 ZOG3 At2g36800 F13K3.20	UDP-glycosyltransferase 73C5 (EC 2.4.1.-) (Cytokinin-O-glucosyltransferase 3) (Deoxynivalenol-glucosyl-transferase 1) (Zeatin O-glucosyltransferase 3) (AtZOG3)		2759	33090	GO:0016131; GO:0050502; GO:0009813; GO:0052696; GO:0046527; GO:0016021; GO:0043231; GO:0080043; GO:0080046; GO:0080044; GO:0050403	integral component of membrane [GO:0016021]; intracellular membrane-bounded organelle [GO:0043231]; cis-zeatin O-beta-D-glucosyltransferase activity [GO:0050502]; glucosyltransferase activity [GO:0046527]; quercetin 3-O-glucosyltransferase activity [GO:0080043]; quercetin 4'-O-glucosyltransferase activity [GO:0080046]; quercetin 7-O-glucosyltransferase activity [GO:0080044]; trans-zeatin O-beta-D…
A6V1R9	pyrC PSPA7_1620	Dihydroorotase (DHOase) (EC 3.5.2.3)	PATHWAY: Pyrimidine metabolism; UMP biosynthesis via de novo pathway; (S)-dihydroorotate from bicarbonate: step 3/3. {ECO:0000255|HAMAP-Rule:MF_00219}.	2		GO:0044205; GO:0004151; GO:0019856; GO:0008270	dihydroorotase activity [GO:0004151]; zinc ion binding [GO:0008270]; 'de novo' UMP biosynthetic process [GO:0044205]; pyrimidine nucleobase biosynthetic process [GO:0019856]
Q7VLU5	lysS HD_1318	Lysine--tRNA ligase (EC 6.1.1.6) (Lysyl-tRNA synthetase) (LysRS)		2		GO:0005524; GO:0005737; GO:0004824; GO:0006430; GO:0000287; GO:0003676	cytoplasm [GO:0005737]; ATP binding [GO:0005524]; lysine-tRNA ligase activity [GO:0004824]; magnesium ion binding [GO:0000287]; nucleic acid binding [GO:0003676]; lysyl-tRNA aminoacylation [GO:0006430]
Q9LLL8	SBT4.14 XSP1 At4g00230 F6N15.3	Subtilisin-like protease SBT4.14 (EC 3.4.21.-) (Cucumisin-like protein) (Subtilase subfamily 4 member 14) (AtSBT4.14) (Xylem serine proteinase 1) (AtXSP1)		2759	33090	GO:0005618; GO:0009505; GO:0004252	cell wall [GO:0005618]; plant-type cell wall [GO:0009505]; serine-type endopeptidase activity [GO:0004252]
C6DBV7	lipB PC1_1176	Octanoyltransferase (EC 2.3.1.181) (Lipoate-protein ligase B) (Lipoyl/octanoyl transferase) (Octanoyl-[acyl-carrier-protein]-protein N-octanoyltransferase)	PATHWAY: Protein modification; protein lipoylation via endogenous pathway; protein N(6)-(lipoyl)lysine from octanoyl-[acyl-carrier-protein]: step 1/2. {ECO:0000255|HAMAP-Rule:MF_00013}.	2		GO:0006464; GO:0005737; GO:0009107; GO:0033819; GO:0016415	cytoplasm [GO:0005737]; lipoyl(octanoyl) transferase activity [GO:0033819]; octanoyltransferase activity [GO:0016415]; cellular protein modification process [GO:0006464]; lipoate biosynthetic process [GO:0009107]
C0ZIK7	rpoA BBR47_02480	DNA-directed RNA polymerase subunit alpha (RNAP subunit alpha) (EC 2.7.7.6) (RNA polymerase subunit alpha) (Transcriptase subunit alpha)		2		GO:0003677; GO:0003899; GO:0006351	DNA binding [GO:0003677]; DNA-directed RNA polymerase activity [GO:0003899]; transcription, DNA-templated [GO:0006351]
Q9KNT6	argC VC_2644	N-acetyl-gamma-glutamyl-phosphate reductase (AGPR) (EC 1.2.1.38) (N-acetyl-glutamate semialdehyde dehydrogenase) (NAGSA dehydrogenase)	PATHWAY: Amino-acid biosynthesis; L-arginine biosynthesis; N(2)-acetyl-L-ornithine from L-glutamate: step 3/4. {ECO:0000255|HAMAP-Rule:MF_00150}.	2		GO:0003942; GO:0051287; GO:0006526; GO:0005737	cytoplasm [GO:0005737]; N-acetyl-gamma-glutamyl-phosphate reductase activity [GO:0003942]; NAD binding [GO:0051287]; arginine biosynthetic process [GO:0006526]
Q6D246	glyA1 ECA3250	Serine hydroxymethyltransferase 1 (SHMT 1) (Serine methylase 1) (EC 2.1.2.1)	PATHWAY: One-carbon metabolism; tetrahydrofolate interconversion. {ECO:0000255|HAMAP-Rule:MF_00051}.; PATHWAY: Amino-acid biosynthesis; glycine biosynthesis; glycine from L-serine: step 1/1. {ECO:0000255|HAMAP-Rule:MF_00051}.	2		GO:0005737; GO:0019264; GO:0004372; GO:0030170; GO:0035999	cytoplasm [GO:0005737]; glycine hydroxymethyltransferase activity [GO:0004372]; pyridoxal phosphate binding [GO:0030170]; glycine biosynthetic process from serine [GO:0019264]; tetrahydrofolate interconversion [GO:0035999]
B1I1M9	rpoC Daud_0217	DNA-directed RNA polymerase subunit beta' (RNAP subunit beta') (EC 2.7.7.6) (RNA polymerase subunit beta') (Transcriptase subunit beta')		2		GO:0003677; GO:0003899; GO:0006351	DNA binding [GO:0003677]; DNA-directed RNA polymerase activity [GO:0003899]; transcription, DNA-templated [GO:0006351]
P38098	carA PA4758	Carbamoyl-phosphate synthase small chain (EC 6.3.5.5) (Carbamoyl-phosphate synthetase glutamine chain)	PATHWAY: Amino-acid biosynthesis; L-arginine biosynthesis; carbamoyl phosphate from bicarbonate: step 1/1.; PATHWAY: Pyrimidine metabolism; UMP biosynthesis via de novo pathway; (S)-dihydroorotate from bicarbonate: step 1/3.	2		GO:0044205; GO:0006207; GO:0005524; GO:0006526; GO:0004088; GO:0005951; GO:0071230; GO:0006541; GO:0000050	carbamoyl-phosphate synthase complex [GO:0005951]; ATP binding [GO:0005524]; carbamoyl-phosphate synthase (glutamine-hydrolyzing) activity [GO:0004088]; 'de novo' pyrimidine nucleobase biosynthetic process [GO:0006207]; 'de novo' UMP biosynthetic process [GO:0044205]; arginine biosynthetic process [GO:0006526]; cellular response to amino acid stimulus [GO:0071230]; glutamine metabolic process [GO…
Q833Z1	purM EF_1780	Phosphoribosylformylglycinamidine cyclo-ligase (EC 6.3.3.1) (AIR synthase) (AIRS) (Phosphoribosyl-aminoimidazole synthetase)	PATHWAY: Purine metabolism; IMP biosynthesis via de novo pathway; 5-amino-1-(5-phospho-D-ribosyl)imidazole from N(2)-formyl-N(1)-(5-phospho-D-ribosyl)glycinamide: step 2/2. {ECO:0000255|HAMAP-Rule:MF_00741}.	2		GO:0006189; GO:0005524; GO:0005737; GO:0004641	cytoplasm [GO:0005737]; ATP binding [GO:0005524]; phosphoribosylformylglycinamidine cyclo-ligase activity [GO:0004641]; 'de novo' IMP biosynthetic process [GO:0006189]
A1CKI4	clu1 tif31 ACLA_038730	Clustered mitochondria protein homolog (Protein TIF31 homolog)		2759	4751	GO:0005737; GO:0048312	cytoplasm [GO:0005737]; intracellular distribution of mitochondria [GO:0048312]
Q8DWG1	pyrG SMU_97	CTP synthase (EC 6.3.4.2) (CTP synthetase) (UTP--ammonia ligase)	PATHWAY: Pyrimidine metabolism; CTP biosynthesis via de novo pathway; CTP from UDP: step 2/2. {ECO:0000255|HAMAP-Rule:MF_01227}.	2		GO:0044210; GO:0005524; GO:0003883; GO:0006541	ATP binding [GO:0005524]; CTP synthase activity [GO:0003883]; 'de novo' CTP biosynthetic process [GO:0044210]; glutamine metabolic process [GO:0006541]
Q82ZJ2	pnp EF_3064	Polyribonucleotide nucleotidyltransferase (EC 2.7.7.8) (Polynucleotide phosphorylase) (PNPase)		2		GO:0000175; GO:0003723; GO:0006396; GO:0005737; GO:0006402; GO:0000287; GO:0004654	cytoplasm [GO:0005737]; 3'-5'-exoribonuclease activity [GO:0000175]; magnesium ion binding [GO:0000287]; polyribonucleotide nucleotidyltransferase activity [GO:0004654]; RNA binding [GO:0003723]; mRNA catabolic process [GO:0006402]; RNA processing [GO:0006396]
Q6D4K2	ECA2388	UPF0266 membrane protein ECA2388		2		GO:0016021; GO:0005886	integral component of membrane [GO:0016021]; plasma membrane [GO:0005886]
B0RY34	rplU xcc-b100_3189	50S ribosomal protein L21		2		GO:0019843; GO:0005840; GO:0003735; GO:0006412	ribosome [GO:0005840]; rRNA binding [GO:0019843]; structural constituent of ribosome [GO:0003735]; translation [GO:0006412]
Q6D8D1	lpxA ECA1043	Acyl-[acyl-carrier-protein]--UDP-N-acetylglucosamine O-acyltransferase (UDP-N-acetylglucosamine acyltransferase) (EC 2.3.1.129)	PATHWAY: Glycolipid biosynthesis; lipid IV(A) biosynthesis; lipid IV(A) from (3R)-3-hydroxytetradecanoyl-[acyl-carrier-protein] and UDP-N-acetyl-alpha-D-glucosamine: step 1/6. {ECO:0000255|HAMAP-Rule:MF_00387}.	2		GO:0008780; GO:0005737; GO:0009245	cytoplasm [GO:0005737]; acyl-[acyl-carrier-protein]-UDP-N-acetylglucosamine O-acyltransferase activity [GO:0008780]; lipid A biosynthetic process [GO:0009245]
Q9I3D2	sucB PA1586	Dihydrolipoyllysine-residue succinyltransferase component of 2-oxoglutarate dehydrogenase complex (EC 2.3.1.61) (2-oxoglutarate dehydrogenase complex component E2) (OGDC-E2) (Dihydrolipoamide succinyltransferase component of 2-oxoglutarate dehydrogenase complex)	PATHWAY: Amino-acid degradation; L-lysine degradation via saccharopine pathway; glutaryl-CoA from L-lysine: step 6/6.	2		GO:0033512; GO:0004149; GO:0045252; GO:0006099	oxoglutarate dehydrogenase complex [GO:0045252]; dihydrolipoyllysine-residue succinyltransferase activity [GO:0004149]; L-lysine catabolic process to acetyl-CoA via saccharopine [GO:0033512]; tricarboxylic acid cycle [GO:0006099]
Q9HTX3	PA5217	Probable binding protein component of ABC iron transporter PA5217		2
C6DF46	aat PC1_1714	Leucyl/phenylalanyl-tRNA--protein transferase (EC 2.3.2.6) (L/F-transferase) (Leucyltransferase) (Phenyalanyltransferase)		2		GO:0005737; GO:0008914; GO:0030163	cytoplasm [GO:0005737]; leucyltransferase activity [GO:0008914]; protein catabolic process [GO:0030163]
Q54513		Transposase for insertion sequence IS1202		2		GO:0003677; GO:0015074; GO:0006310; GO:0032196	DNA binding [GO:0003677]; DNA integration [GO:0015074]; DNA recombination [GO:0006310]; transposition [GO:0032196]
Q4ZMR1	rpsE Psyr_4531	30S ribosomal protein S5		2		GO:0019843; GO:0015935; GO:0003735; GO:0006412	small ribosomal subunit [GO:0015935]; rRNA binding [GO:0019843]; structural constituent of ribosome [GO:0003735]; translation [GO:0006412]
Q1LRD4	pyrC Rmet_0406	Dihydroorotase (DHOase) (EC 3.5.2.3)	PATHWAY: Pyrimidine metabolism; UMP biosynthesis via de novo pathway; (S)-dihydroorotate from bicarbonate: step 3/3. {ECO:0000255|HAMAP-Rule:MF_00219}.	2		GO:0044205; GO:0004151; GO:0019856; GO:0008270	dihydroorotase activity [GO:0004151]; zinc ion binding [GO:0008270]; 'de novo' UMP biosynthetic process [GO:0044205]; pyrimidine nucleobase biosynthetic process [GO:0019856]
Q6D871	ECA1104	UPF0345 protein ECA1104		2
Q38YT6	tmk LCA_0340	Thymidylate kinase (EC 2.7.4.9) (dTMP kinase)		2		GO:0005524; GO:0006233; GO:0006235; GO:0004798	ATP binding [GO:0005524]; thymidylate kinase activity [GO:0004798]; dTDP biosynthetic process [GO:0006233]; dTTP biosynthetic process [GO:0006235]
Q9SAK5	APL At1g79430 T8K14.15	Myb family transcription factor APL (AtAPL) (Protein ALTERED PHLOEM DEVELOPMENT)		2759	33090	GO:0003677; GO:0005634; GO:0010088; GO:0045893; GO:0006355; GO:0003700; GO:0006351; GO:0010089	nucleus [GO:0005634]; DNA binding [GO:0003677]; transcription factor activity, sequence-specific DNA binding [GO:0003700]; phloem development [GO:0010088]; positive regulation of transcription, DNA-templated [GO:0045893]; regulation of transcription, DNA-templated [GO:0006355]; transcription, DNA-templated [GO:0006351]; xylem development [GO:0010089]
C6D8Z6	lysS PC1_0649	Lysine--tRNA ligase (EC 6.1.1.6) (Lysyl-tRNA synthetase) (LysRS)		2		GO:0005524; GO:0005737; GO:0004824; GO:0006430; GO:0000287; GO:0003676	cytoplasm [GO:0005737]; ATP binding [GO:0005524]; lysine-tRNA ligase activity [GO:0004824]; magnesium ion binding [GO:0000287]; nucleic acid binding [GO:0003676]; lysyl-tRNA aminoacylation [GO:0006430]
Q4IJT0	ALG8 FGSG_02528	Dolichyl pyrophosphate Glc1Man9GlcNAc2 alpha-1,3-glucosyltransferase (EC 2.4.1.265) (Asparagine-linked glycosylation protein 8) (Dol-P-Glc:Glc(1)Man(9)GlcNAc(2)-PP-dolichyl alpha-1,3-glucosyltransferase) (Dolichyl-P-Glc:Glc1Man9GlcNAc2-PP-dolichyl glucosyltransferase)	PATHWAY: Protein modification; protein glycosylation.	2759	4751	GO:0042283; GO:0005789; GO:0016021; GO:0006490; GO:0006487	endoplasmic reticulum membrane [GO:0005789]; integral component of membrane [GO:0016021]; dolichyl pyrophosphate Glc1Man9GlcNAc2 alpha-1,3-glucosyltransferase activity [GO:0042283]; oligosaccharide-lipid intermediate biosynthetic process [GO:0006490]; protein N-linked glycosylation [GO:0006487]
Q6D7X5	ubiG ECA1200	Ubiquinone biosynthesis O-methyltransferase (2-polyprenyl-6-hydroxyphenol methylase) (EC 2.1.1.222) (3-demethylubiquinone 3-O-methyltransferase) (EC 2.1.1.64)	PATHWAY: Cofactor biosynthesis; ubiquinone biosynthesis. {ECO:0000255|HAMAP-Rule:MF_00472}.	2		GO:0102004; GO:0008425; GO:0008689; GO:0006744	2-octaprenyl-6-hydroxyphenol methylase activity [GO:0102004]; 2-polyprenyl-6-methoxy-1,4-benzoquinone methyltransferase activity [GO:0008425]; 3-demethylubiquinone-9 3-O-methyltransferase activity [GO:0008689]; ubiquinone biosynthetic process [GO:0006744]
Q8L899		Systemin receptor SR160 (EC 2.7.11.1) (Brassinosteroid LRR receptor kinase)		2759	33090	GO:0005524; GO:0006952; GO:0016021; GO:0005886; GO:0004674; GO:0005496	integral component of membrane [GO:0016021]; plasma membrane [GO:0005886]; ATP binding [GO:0005524]; protein serine/threonine kinase activity [GO:0004674]; steroid binding [GO:0005496]; defense response [GO:0006952]
A5F6D7	VC0395_A1701 VC395_2233	UPF0115 protein VC0395_A1701/VC395_2233		2
Q7MHR6	alaS VV2803	Alanine--tRNA ligase (EC 6.1.1.7) (Alanyl-tRNA synthetase) (AlaRS)		2		GO:0005524; GO:0004813; GO:0006419; GO:0005737; GO:0000049; GO:0008270	cytoplasm [GO:0005737]; alanine-tRNA ligase activity [GO:0004813]; ATP binding [GO:0005524]; tRNA binding [GO:0000049]; zinc ion binding [GO:0008270]; alanyl-tRNA aminoacylation [GO:0006419]
Q20F15	psbT	Photosystem II reaction center protein T (PSII-T)		2759	33090	GO:0009535; GO:0016021; GO:0015979; GO:0009539	chloroplast thylakoid membrane [GO:0009535]; integral component of membrane [GO:0016021]; photosystem II reaction center [GO:0009539]; photosynthesis [GO:0015979]
Q1QZ16	glk Csal_0935	Glucokinase (EC 2.7.1.2) (Glucose kinase)		2		GO:0005524; GO:0005737; GO:0004340; GO:0006096	cytoplasm [GO:0005737]; ATP binding [GO:0005524]; glucokinase activity [GO:0004340]; glycolytic process [GO:0006096]
Q9SYK4	IP5P13 5PTASE13 IPP6 At1g05630 F3F20.8	Type I inositol polyphosphate 5-phosphatase 13 (At5PTase13) (EC 3.1.3.56)		2759	33090	GO:0009630; GO:0052659; GO:0052658; GO:0004445; GO:0046872; GO:0005634; GO:0046856; GO:0009846	nucleus [GO:0005634]; inositol-1,3,4,5-tetrakisphosphate 5-phosphatase activity [GO:0052659]; inositol-1,4,5-trisphosphate 5-phosphatase activity [GO:0052658]; inositol-polyphosphate 5-phosphatase activity [GO:0004445]; metal ion binding [GO:0046872]; gravitropism [GO:0009630]; phosphatidylinositol dephosphorylation [GO:0046856]; pollen germination [GO:0009846]
O32124	yutG BSU32280	Uncharacterized protein YutG		2		GO:0006629; GO:0008962	phosphatidylglycerophosphatase activity [GO:0008962]; lipid metabolic process [GO:0006629]
Q5FUA0	rplT GOX0263	50S ribosomal protein L20		2		GO:0019843; GO:0000027; GO:0005840; GO:0003735; GO:0006412	ribosome [GO:0005840]; rRNA binding [GO:0019843]; structural constituent of ribosome [GO:0003735]; ribosomal large subunit assembly [GO:0000027]; translation [GO:0006412]
B1J812	ureD PputW619_2414	Urease accessory protein UreD		2		GO:0005737; GO:0016151; GO:0006807	cytoplasm [GO:0005737]; nickel cation binding [GO:0016151]; nitrogen compound metabolic process [GO:0006807]
C6DCQ5	gshA PC1_3207	Glutamate--cysteine ligase (EC 6.3.2.2) (Gamma-ECS) (GCS) (Gamma-glutamylcysteine synthetase)	PATHWAY: Sulfur metabolism; glutathione biosynthesis; glutathione from L-cysteine and L-glutamate: step 1/2. {ECO:0000255|HAMAP-Rule:MF_00578}.	2		GO:0005524; GO:0004357; GO:0006750	ATP binding [GO:0005524]; glutamate-cysteine ligase activity [GO:0004357]; glutathione biosynthetic process [GO:0006750]
C5D363	rsmA ksgA GWCH70_0037	Ribosomal RNA small subunit methyltransferase A (EC 2.1.1.182) (16S rRNA (adenine(1518)-N(6)/adenine(1519)-N(6))-dimethyltransferase) (16S rRNA dimethyladenosine transferase) (16S rRNA dimethylase) (S-adenosylmethionine-6-N', N'-adenosyl(rRNA) dimethyltransferase)		2		GO:0052908; GO:0003723; GO:0005737; GO:0000179	cytoplasm [GO:0005737]; 16S rRNA (adenine(1518)-N(6)/adenine(1519)-N(6))-dimethyltransferase activity [GO:0052908]; RNA binding [GO:0003723]; rRNA (adenine-N6,N6-)-dimethyltransferase activity [GO:0000179]
Q5VRH9	PUB12 Os06g0102700 LOC_Os06g01304 OSJNBa0075G19.19-1	U-box domain-containing protein 12 (EC 6.3.2.-) (Plant U-box protein 12) (OsPUB12)	PATHWAY: Protein modification; protein ubiquitination.	2759	33090	GO:0005737; GO:0016874; GO:0005634; GO:0016567; GO:0004842	cytoplasm [GO:0005737]; nucleus [GO:0005634]; ligase activity [GO:0016874]; ubiquitin-protein transferase activity [GO:0004842]; protein ubiquitination [GO:0016567]
Q38X22	pyrD LCA_0957	Dihydroorotate dehydrogenase B (NAD(+)), catalytic subunit (DHOD B) (DHODase B) (DHOdehase B) (EC 1.3.1.14) (Dihydroorotate oxidase B) (Orotate reductase (NADH))	PATHWAY: Pyrimidine metabolism; UMP biosynthesis via de novo pathway; orotate from (S)-dihydroorotate (NAD(+) route): step 1/1.	2		GO:0044205; GO:0006207; GO:0005737; GO:0004152; GO:0004589	cytoplasm [GO:0005737]; dihydroorotate dehydrogenase activity [GO:0004152]; orotate reductase (NADH) activity [GO:0004589]; 'de novo' pyrimidine nucleobase biosynthetic process [GO:0006207]; 'de novo' UMP biosynthetic process [GO:0044205]
A0KQH8	galK AHA_4105	Galactokinase (EC 2.7.1.6) (Galactose kinase)	PATHWAY: Carbohydrate metabolism; galactose metabolism. {ECO:0000255|HAMAP-Rule:MF_00246}.	2		GO:0005524; GO:0005737; GO:0004335; GO:0006012; GO:0000287	cytoplasm [GO:0005737]; ATP binding [GO:0005524]; galactokinase activity [GO:0004335]; magnesium ion binding [GO:0000287]; galactose metabolic process [GO:0006012]
Q66GI9	ANTR4 PHT4;3 At3g46980 F13I12.30	Probable anion transporter 4, chloroplastic (Phosphate transporter PHT4;3)		2759	33090	GO:0098656; GO:0031969; GO:0005315; GO:0016021; GO:0009536; GO:0055085	chloroplast membrane [GO:0031969]; integral component of membrane [GO:0016021]; plastid [GO:0009536]; inorganic phosphate transmembrane transporter activity [GO:0005315]; anion transmembrane transport [GO:0098656]; transmembrane transport [GO:0055085]
Q5G1T1	EMB2261 PCMP-H78 At3g49170 F2K15.30	Pentatricopeptide repeat-containing protein At3g49170, chloroplastic (Protein EMBRYO DEFECTIVE 2261)		2759	33090	GO:0009507; GO:0009793; GO:0008270	chloroplast [GO:0009507]; zinc ion binding [GO:0008270]; embryo development ending in seed dormancy [GO:0009793]
A0ALY8	tuf lwe2602	Elongation factor Tu (EF-Tu)		2		GO:0005525; GO:0003924; GO:0005737; GO:0003746	cytoplasm [GO:0005737]; GTP binding [GO:0005525]; GTPase activity [GO:0003924]; translation elongation factor activity [GO:0003746]
A6QJ81	rplX NWMN_2141	50S ribosomal protein L24		2		GO:0019843; GO:0005840; GO:0003735; GO:0006412	ribosome [GO:0005840]; rRNA binding [GO:0019843]; structural constituent of ribosome [GO:0003735]; translation [GO:0006412]
Q93EU6	groL groEL EF_2633	60 kDa chaperonin (GroEL protein) (Protein Cpn60)		2		GO:0005524; GO:0005737; GO:0042026	cytoplasm [GO:0005737]; ATP binding [GO:0005524]; protein refolding [GO:0042026]
Q833I1	hisS EF_1971	Histidine--tRNA ligase (EC 6.1.1.21) (Histidyl-tRNA synthetase) (HisRS)		2		GO:0005524; GO:0005737; GO:0004821; GO:0006427	cytoplasm [GO:0005737]; ATP binding [GO:0005524]; histidine-tRNA ligase activity [GO:0004821]; histidyl-tRNA aminoacylation [GO:0006427]
Q88VD5	rpsO lp_2125	30S ribosomal protein S15		2		GO:0019843; GO:0005840; GO:0003735; GO:0006412	ribosome [GO:0005840]; rRNA binding [GO:0019843]; structural constituent of ribosome [GO:0003735]; translation [GO:0006412]
Q7XA65	At1g56345 F13N6.19 F14G9.4	RNA pseudouridine synthase 1 (EC 5.4.99.-) (RNA pseudouridylate synthase 1) (RNA-uridine isomerase 1)		2759	33090	GO:0003723; GO:0009982; GO:0001522	pseudouridine synthase activity [GO:0009982]; RNA binding [GO:0003723]; pseudouridine synthesis [GO:0001522]
C6DKH6	rplU PC1_0558	50S ribosomal protein L21		2		GO:0019843; GO:0005840; GO:0003735; GO:0006412	ribosome [GO:0005840]; rRNA binding [GO:0019843]; structural constituent of ribosome [GO:0003735]; translation [GO:0006412]
Q6DB24	ghrB ECA0078	Glyoxylate/hydroxypyruvate reductase B (EC 1.1.1.79) (EC 1.1.1.81)		2		GO:0051287; GO:0005737; GO:0030267; GO:0016618; GO:0005886	cytoplasm [GO:0005737]; plasma membrane [GO:0005886]; glyoxylate reductase (NADP) activity [GO:0030267]; hydroxypyruvate reductase activity [GO:0016618]; NAD binding [GO:0051287]
A7ZAW0	mnmG gidA RBAM_038110	tRNA uridine 5-carboxymethylaminomethyl modification enzyme MnmG (Glucose-inhibited division protein A)		2		GO:0005737; GO:0050660; GO:0016491; GO:0002098	cytoplasm [GO:0005737]; flavin adenine dinucleotide binding [GO:0050660]; oxidoreductase activity [GO:0016491]; tRNA wobble uridine modification [GO:0002098]
P85990		Major capsid protein (Major capsid protein B) (Major head protein)		10239		GO:0019028	viral capsid [GO:0019028]
Q5YLB4	GYRB	DNA gyrase subunit B, chloroplastic/mitochondrial (EC 5.99.1.3)		2759	33090	GO:0005524; GO:0003677; GO:0003918; GO:0006265; GO:0009507; GO:0005694; GO:0046872; GO:0005739	chloroplast [GO:0009507]; chromosome [GO:0005694]; mitochondrion [GO:0005739]; ATP binding [GO:0005524]; DNA binding [GO:0003677]; DNA topoisomerase type II (ATP-hydrolyzing) activity [GO:0003918]; metal ion binding [GO:0046872]; DNA topological change [GO:0006265]
A1U0R2	hemH Maqu_1496	Ferrochelatase (EC 4.99.1.1) (Heme synthase) (Protoheme ferro-lyase)	PATHWAY: Porphyrin-containing compound metabolism; protoheme biosynthesis; protoheme from protoporphyrin-IX: step 1/1. {ECO:0000255|HAMAP-Rule:MF_00323}.	2		GO:0005737; GO:0004325; GO:0006783; GO:0046872	cytoplasm [GO:0005737]; ferrochelatase activity [GO:0004325]; metal ion binding [GO:0046872]; heme biosynthetic process [GO:0006783]
P00436	pcaG	Protocatechuate 3,4-dioxygenase alpha chain (EC 1.13.11.3) (3,4-PCD)	PATHWAY: Aromatic compound metabolism; beta-ketoadipate pathway; 3-carboxy-cis,cis-muconate from 3,4-dihydroxybenzoate: step 1/1.	2		GO:0042952; GO:0008199; GO:0018578	ferric iron binding [GO:0008199]; protocatechuate 3,4-dioxygenase activity [GO:0018578]; beta-ketoadipate pathway [GO:0042952]
Q9I3H9	recR PA1534	Recombination protein RecR		2		GO:0003677; GO:0006310; GO:0006281; GO:0046872	DNA binding [GO:0003677]; metal ion binding [GO:0046872]; DNA recombination [GO:0006310]; DNA repair [GO:0006281]
Q7YJV2	clpP	ATP-dependent Clp protease proteolytic subunit (EC 3.4.21.92) (Endopeptidase Clp)		2759	33090	GO:0009570; GO:0004252	chloroplast stroma [GO:0009570]; serine-type endopeptidase activity [GO:0004252]
Q1QSD1	atpC Csal_3283	ATP synthase epsilon chain (ATP synthase F1 sector epsilon subunit) (F-ATPase epsilon subunit)		2		GO:0005524; GO:0005886; GO:0042777; GO:0046933; GO:0045261; GO:0046961	plasma membrane [GO:0005886]; proton-transporting ATP synthase complex, catalytic core F(1) [GO:0045261]; ATP binding [GO:0005524]; proton-transporting ATP synthase activity, rotational mechanism [GO:0046933]; proton-transporting ATPase activity, rotational mechanism [GO:0046961]; plasma membrane ATP synthesis coupled proton transport [GO:0042777]
B1A980	rps7-A; rps7-B	30S ribosomal protein S7, chloroplastic		2759	33090	GO:0009507; GO:0019843; GO:0015935; GO:0003735; GO:0006412	chloroplast [GO:0009507]; small ribosomal subunit [GO:0015935]; rRNA binding [GO:0019843]; structural constituent of ribosome [GO:0003735]; translation [GO:0006412]
Q6D3C7	moaA ECA2817	Cyclic pyranopterin monophosphate synthase (EC 4.1.99.18) (Molybdenum cofactor biosynthesis protein A)	PATHWAY: Cofactor biosynthesis; molybdopterin biosynthesis. {ECO:0000255|HAMAP-Rule:MF_01225}.	2		GO:0051539; GO:0005525; GO:0006777; GO:0061597; GO:0046872; GO:0019008	molybdopterin synthase complex [GO:0019008]; 4 iron, 4 sulfur cluster binding [GO:0051539]; cyclic pyranopterin monophosphate synthase activity [GO:0061597]; GTP binding [GO:0005525]; metal ion binding [GO:0046872]; Mo-molybdopterin cofactor biosynthetic process [GO:0006777]
Q6D6J8	dsrB ECA1682	Protein DsrB		2
Q3E6Q1	PCMP-H40 CRR22 PCMP-H72 At1g11290 T28P6.20	Pentatricopeptide repeat-containing protein At1g11290, chloroplastic (Protein CHLORORESPIRATORY REDUCTION 22)		2759	33090	GO:0009507; GO:0004519; GO:0016556; GO:0006397; GO:0090305; GO:0008270	chloroplast [GO:0009507]; endonuclease activity [GO:0004519]; zinc ion binding [GO:0008270]; mRNA modification [GO:0016556]; mRNA processing [GO:0006397]; nucleic acid phosphodiester bond hydrolysis [GO:0090305]
C0LGK4	At2g16250 F16F14.25	Probable LRR receptor-like serine/threonine-protein kinase At2g16250 (EC 2.7.11.1)		2759	33090	GO:0005524; GO:0016021; GO:0009505; GO:0005886; GO:0009506; GO:0004674	integral component of membrane [GO:0016021]; plant-type cell wall [GO:0009505]; plasma membrane [GO:0005886]; plasmodesma [GO:0009506]; ATP binding [GO:0005524]; protein serine/threonine kinase activity [GO:0004674]
B2FN79	thrS Smlt3378	Threonine--tRNA ligase (EC 6.1.1.3) (Threonyl-tRNA synthetase) (ThrRS)		2		GO:0005524; GO:0005737; GO:0046872; GO:0004829; GO:0006435	cytoplasm [GO:0005737]; ATP binding [GO:0005524]; metal ion binding [GO:0046872]; threonine-tRNA ligase activity [GO:0004829]; threonyl-tRNA aminoacylation [GO:0006435]
Q3BMF2	xylA1 XCV1808 XCV4330	Xylose isomerase (EC 5.3.1.5)		2		GO:0042732; GO:0005737; GO:0000287; GO:0006098; GO:0009045	cytoplasm [GO:0005737]; magnesium ion binding [GO:0000287]; xylose isomerase activity [GO:0009045]; D-xylose metabolic process [GO:0042732]; pentose-phosphate shunt [GO:0006098]
Q6AVA8	PPDK1 CPDK1 PPDKB Os05g0405000 LOC_Os05g33570 OJ1174_H11.5 OsJ_017742	Pyruvate, phosphate dikinase 1, chloroplastic (EC 2.7.9.1) (OsPPDKB) (Pyruvate, orthophosphate dikinase 1)		2759	33090	GO:0005524; GO:0009507; GO:0016301; GO:0046872; GO:0015979; GO:0006090; GO:0050242	chloroplast [GO:0009507]; ATP binding [GO:0005524]; kinase activity [GO:0016301]; metal ion binding [GO:0046872]; pyruvate, phosphate dikinase activity [GO:0050242]; photosynthesis [GO:0015979]; pyruvate metabolic process [GO:0006090]
Q839F2	rplE EF_0218	50S ribosomal protein L5		2		GO:0019843; GO:0005840; GO:0003735; GO:0000049; GO:0006412	ribosome [GO:0005840]; rRNA binding [GO:0019843]; structural constituent of ribosome [GO:0003735]; tRNA binding [GO:0000049]; translation [GO:0006412]
Q75K78	CKX9 Os05g0374200 LOC_Os05g31040 OJ1005_E12.3 OsJ_18319 OSJNBa0025P09.18	Cytokinin dehydrogenase 9 (EC 1.5.99.12) (Cytokinin oxidase 9) (OsCKX9)		2759	33090	GO:0019139; GO:0009690; GO:0005615; GO:0050660; GO:0016614	extracellular space [GO:0005615]; cytokinin dehydrogenase activity [GO:0019139]; flavin adenine dinucleotide binding [GO:0050660]; oxidoreductase activity, acting on CH-OH group of donors [GO:0016614]; cytokinin metabolic process [GO:0009690]
Q9PG89	rmuC XF_0413	DNA recombination protein RmuC homolog		2		GO:0006310	DNA recombination [GO:0006310]
Q6D3J6	ECA2748	UPF0352 protein ECA2748		2
C5D8K7	GWCH70_1004	UPF0348 protein GWCH70_1004		2
Q6D6A4	ECA1781	UPF0176 protein ECA1781		2
Q43725	OASC ACS 1 At3g59760 F24G16.30	Cysteine synthase, mitochondrial (EC 2.5.1.47) (Beta-substituted Ala synthase 2;2) (ARAth-Bsas2;2) (CSase C) (AtCS-C) (CS-C) (O-acetylserine (thiol)-lyase) (O-acetylserine sulfhydrylase) (OAS-TL C)	PATHWAY: Amino-acid biosynthesis; L-cysteine biosynthesis; L-cysteine from L-serine: step 2/2.	2759	33090	GO:0006535; GO:0004124; GO:0005739; GO:0016740	mitochondrion [GO:0005739]; cysteine synthase activity [GO:0004124]; transferase activity [GO:0016740]; cysteine biosynthetic process from serine [GO:0006535]
Q6DB93	ravA ECA0005	ATPase RavA (EC 3.6.3.-) (Regulatory ATPase variant A)		2		GO:0005524; GO:0016887; GO:0005737; GO:0016820	cytoplasm [GO:0005737]; ATP binding [GO:0005524]; ATPase activity [GO:0016887]; hydrolase activity, acting on acid anhydrides, catalyzing transmembrane movement of substances [GO:0016820]
C6DAE8	lgt PC1_0906	Prolipoprotein diacylglyceryl transferase (EC 2.4.99.-)	PATHWAY: Protein modification; lipoprotein biosynthesis (diacylglyceryl transfer). {ECO:0000255|HAMAP-Rule:MF_01147}.	2		GO:0016021; GO:0042158; GO:0008961; GO:0005886; GO:0009249	integral component of membrane [GO:0016021]; plasma membrane [GO:0005886]; phosphatidylglycerol-prolipoprotein diacylglyceryl transferase activity [GO:0008961]; lipoprotein biosynthetic process [GO:0042158]; protein lipoylation [GO:0009249]
B8QGZ3	lacA	Probable beta-galactosidase A (EC 3.2.1.23) (Lactase A)		2759	4751	GO:0004565; GO:0005576; GO:0000272	extracellular region [GO:0005576]; beta-galactosidase activity [GO:0004565]; polysaccharide catabolic process [GO:0000272]
Q02XC0	LACR_1918	UPF0637 protein LACR_1918		2
Q9P8X9	URA3	Orotidine 5'-phosphate decarboxylase (EC 4.1.1.23) (OMP decarboxylase) (OMPDCase) (OMPdecase) (Uridine 5'-monophosphate synthase) (UMP synthase)	PATHWAY: Pyrimidine metabolism; UMP biosynthesis via de novo pathway; UMP from orotate: step 2/2.	2759	4751	GO:0044205; GO:0006207; GO:0004590	orotidine-5'-phosphate decarboxylase activity [GO:0004590]; 'de novo' pyrimidine nucleobase biosynthetic process [GO:0006207]; 'de novo' UMP biosynthetic process [GO:0044205]
A7MWW1	dnaJ VIBHAR_01135	Chaperone protein DnaJ		2		GO:0005524; GO:0006260; GO:0005737; GO:0006457; GO:0009408; GO:0008270	cytoplasm [GO:0005737]; ATP binding [GO:0005524]; zinc ion binding [GO:0008270]; DNA replication [GO:0006260]; protein folding [GO:0006457]; response to heat [GO:0009408]
Q6D4H0	rpmI ECA2420	50S ribosomal protein L35		2		GO:0005840; GO:0003735; GO:0006412	ribosome [GO:0005840]; structural constituent of ribosome [GO:0003735]; translation [GO:0006412]
Q6DAW0	slmA ECA0142	Nucleoid occlusion factor SlmA		2		GO:0043590; GO:0007049; GO:0051301; GO:0005737; GO:0010974; GO:0043565	bacterial nucleoid [GO:0043590]; cytoplasm [GO:0005737]; sequence-specific DNA binding [GO:0043565]; cell cycle [GO:0007049]; cell division [GO:0051301]; negative regulation of barrier septum assembly [GO:0010974]
Q889X7	rpoC PSPTO_0620	DNA-directed RNA polymerase subunit beta' (RNAP subunit beta') (EC 2.7.7.6) (RNA polymerase subunit beta') (Transcriptase subunit beta')		2		GO:0003677; GO:0003899; GO:0006351	DNA binding [GO:0003677]; DNA-directed RNA polymerase activity [GO:0003899]; transcription, DNA-templated [GO:0006351]
Q17031	Cdc42 AGAP002440	Cdc42 homolog (25 kDa GTP-binding protein)		2759	33208	GO:0005525; GO:0005912; GO:0005622; GO:0007275; GO:0005886; GO:0015031; GO:0007264	adherens junction [GO:0005912]; intracellular [GO:0005622]; plasma membrane [GO:0005886]; GTP binding [GO:0005525]; multicellular organism development [GO:0007275]; protein transport [GO:0015031]; small GTPase mediated signal transduction [GO:0007264]
Q69VD5	PHN1 Os06g0597400 LOC_Os06g39640 P0417D05.31	Protein argonaute PNH1 (Protein PINHEAD homolog 1) (OsPNH1)		2759	33090	GO:0005737; GO:0031047; GO:0048366; GO:0019827; GO:0003743; GO:0006413	cytoplasm [GO:0005737]; translation initiation factor activity [GO:0003743]; gene silencing by RNA [GO:0031047]; leaf development [GO:0048366]; stem cell population maintenance [GO:0019827]; translational initiation [GO:0006413]
Q8Y6M0	metK lmo1664	S-adenosylmethionine synthase (AdoMet synthase) (EC 2.5.1.6) (MAT) (Methionine adenosyltransferase)	PATHWAY: Amino-acid biosynthesis; S-adenosyl-L-methionine biosynthesis; S-adenosyl-L-methionine from L-methionine: step 1/1. {ECO:0000255|HAMAP-Rule:MF_00086}.	2		GO:0005524; GO:0006556; GO:0005829; GO:0000287; GO:0004478; GO:0006730	cytosol [GO:0005829]; ATP binding [GO:0005524]; magnesium ion binding [GO:0000287]; methionine adenosyltransferase activity [GO:0004478]; one-carbon metabolic process [GO:0006730]; S-adenosylmethionine biosynthetic process [GO:0006556]
B7UXA6	flgH PLES_42381	Flagellar L-ring protein (Basal body L-ring protein)		2		GO:0009427; GO:0071973; GO:0009279; GO:0003774	bacterial-type flagellum basal body, distal rod, L ring [GO:0009427]; cell outer membrane [GO:0009279]; motor activity [GO:0003774]; bacterial-type flagellum-dependent cell motility [GO:0071973]
B7IR88	dsdA BCG9842_B3545	Probable D-serine dehydratase (EC 4.3.1.18) (D-serine deaminase) (DSD)		2		GO:0046416; GO:0008721; GO:0016836; GO:0030170	D-serine ammonia-lyase activity [GO:0008721]; hydro-lyase activity [GO:0016836]; pyridoxal phosphate binding [GO:0030170]; D-amino acid metabolic process [GO:0046416]
C6DDR1	mtfA PC1_1479	Protein MtfA (Mlc titration factor A)		2		GO:0005737; GO:0008237	cytoplasm [GO:0005737]; metallopeptidase activity [GO:0008237]
Q03GV8	ung PEPE_0469	Uracil-DNA glycosylase (UDG) (EC 3.2.2.27)		2		GO:0006284; GO:0005737; GO:0004844	cytoplasm [GO:0005737]; uracil DNA N-glycosylase activity [GO:0004844]; base-excision repair [GO:0006284]
Q0TLD2	metN ECP_0209	Methionine import ATP-binding protein MetN (EC 3.6.3.-)		2		GO:0005524; GO:0043190; GO:0048474; GO:0009276; GO:0015424	ATP-binding cassette (ABC) transporter complex [GO:0043190]; Gram-negative-bacterium-type cell wall [GO:0009276]; amino acid-transporting ATPase activity [GO:0015424]; ATP binding [GO:0005524]; D-methionine transmembrane transporter activity [GO:0048474]
B7HID8	dsdA BCB4264_A1796	Probable D-serine dehydratase (EC 4.3.1.18) (D-serine deaminase) (DSD)		2		GO:0046416; GO:0008721; GO:0016836; GO:0030170	D-serine ammonia-lyase activity [GO:0008721]; hydro-lyase activity [GO:0016836]; pyridoxal phosphate binding [GO:0030170]; D-amino acid metabolic process [GO:0046416]
Q834K4	hslU EF_1646	ATP-dependent protease ATPase subunit HslU (Unfoldase HslU)		2		GO:0005524; GO:0016887; GO:0009376; GO:0070011; GO:0043335	HslUV protease complex [GO:0009376]; ATP binding [GO:0005524]; ATPase activity [GO:0016887]; peptidase activity, acting on L-amino acid peptides [GO:0070011]; protein unfolding [GO:0043335]
Q6DAL8	nudC ECA0234	NADH pyrophosphatase (EC 3.6.1.22)		2		GO:0000210; GO:0000287; GO:0030145; GO:0008270	magnesium ion binding [GO:0000287]; manganese ion binding [GO:0030145]; NAD+ diphosphatase activity [GO:0000210]; zinc ion binding [GO:0008270]
Q9SH30	HMA5 At1g63440 F2K11.18	Probable copper-transporting ATPase HMA5 (EC 3.6.3.54) (Probable copper-transporting ATPase 3) (Protein HEAVY METAL ATPASE 5)		2759	33090	GO:0005524; GO:0005507; GO:0035434; GO:0043682; GO:0010273; GO:0005887; GO:0043231; GO:0046688	integral component of plasma membrane [GO:0005887]; intracellular membrane-bounded organelle [GO:0043231]; ATP binding [GO:0005524]; copper ion binding [GO:0005507]; copper-transporting ATPase activity [GO:0043682]; copper ion transmembrane transport [GO:0035434]; detoxification of copper ion [GO:0010273]; response to copper ion [GO:0046688]
Q7VVU3	metE BP2543	5-methyltetrahydropteroyltriglutamate--homocysteine methyltransferase (EC 2.1.1.14) (Cobalamin-independent methionine synthase) (Methionine synthase, vitamin-B12 independent isozyme)	PATHWAY: Amino-acid biosynthesis; L-methionine biosynthesis via de novo pathway; L-methionine from L-homocysteine (MetE route): step 1/1. {ECO:0000255|HAMAP-Rule:MF_00172}.	2		GO:0003871; GO:0009086; GO:0008270	5-methyltetrahydropteroyltriglutamate-homocysteine S-methyltransferase activity [GO:0003871]; zinc ion binding [GO:0008270]; methionine biosynthetic process [GO:0009086]
P47180	PGU1 PGL1 PSM1 YJR153W J2235	Polygalacturonase (PG) (EC 3.2.1.15) (PGase SM) (Pectinase)		2759	4751	GO:0071555; GO:0005576; GO:0045490; GO:0004650; GO:0007124	extracellular region [GO:0005576]; polygalacturonase activity [GO:0004650]; cell wall organization [GO:0071555]; pectin catabolic process [GO:0045490]; pseudohyphal growth [GO:0007124]
A7MYW9	sfsA VIBHAR_03445	Sugar fermentation stimulation protein homolog		2
Q5QVA8	gcvT IL2094	Aminomethyltransferase (EC 2.1.2.10) (Glycine cleavage system T protein)		2		GO:0004047; GO:0019464; GO:0008483	aminomethyltransferase activity [GO:0004047]; transaminase activity [GO:0008483]; glycine decarboxylation via glycine cleavage system [GO:0019464]
P17885	bimA AN6138	Protein bimA		2759	4751	GO:0003677; GO:0005680; GO:0051301; GO:0032153; GO:0071851; GO:0000070; GO:0045842	anaphase-promoting complex [GO:0005680]; cell division site [GO:0032153]; DNA binding [GO:0003677]; cell division [GO:0051301]; mitotic G1 cell cycle arrest in response to nitrogen starvation [GO:0071851]; mitotic sister chromatid segregation [GO:0000070]; positive regulation of mitotic metaphase/anaphase transition [GO:0045842]
B1X6A8	ECDH10B_2097	Mannosyl-3-phosphoglycerate phosphatase (MPGP) (EC 3.1.3.70)		2		GO:0005737; GO:0050531; GO:0051479; GO:0046872	cytoplasm [GO:0005737]; mannosyl-3-phosphoglycerate phosphatase activity [GO:0050531]; metal ion binding [GO:0046872]; mannosylglycerate biosynthetic process [GO:0051479]
A2WSH0	ABCG36 PDR9 OsI_002763	ABC transporter G family member 36 (OsABCG36) (Pleiotropic drug resistance protein 9) (OsPDR9)		2759	33090	GO:0005524; GO:0016887; GO:0016021; GO:0006810	integral component of membrane [GO:0016021]; ATP binding [GO:0005524]; ATPase activity [GO:0016887]; transport [GO:0006810]
Q5S2C4	NAP1 GRL NAP NAPP At2g35110 T4C15.22	Protein NAP1 (ARP2/3 regulatory protein subunit NAPP) (NAP of plants) (Nck-associated protein 1) (AtNAP1) (AtNAP125) (Protein GNARLED) (p125Nap1)		2759	33090	GO:0031209; GO:0007015; GO:0045010; GO:0005789; GO:0009825; GO:0005634; GO:0045893; GO:0010090	endoplasmic reticulum membrane [GO:0005789]; nucleus [GO:0005634]; SCAR complex [GO:0031209]; actin filament organization [GO:0007015]; actin nucleation [GO:0045010]; multidimensional cell growth [GO:0009825]; positive regulation of transcription, DNA-templated [GO:0045893]; trichome morphogenesis [GO:0010090]
P32722	oprD PA0958	Porin D (EC 3.4.21.-) (Imipenem/basic amino acid-specific outer membrane pore) (Outer membrane protein D2)		2		GO:0015802; GO:0045203; GO:0019867; GO:0046930; GO:0015288; GO:0008236; GO:0055085	integral component of cell outer membrane [GO:0045203]; outer membrane [GO:0019867]; pore complex [GO:0046930]; porin activity [GO:0015288]; serine-type peptidase activity [GO:0008236]; basic amino acid transport [GO:0015802]; transmembrane transport [GO:0055085]
Q833P5	rplS EF_1898	50S ribosomal protein L19		2		GO:0005840; GO:0003735; GO:0006412	ribosome [GO:0005840]; structural constituent of ribosome [GO:0003735]; translation [GO:0006412]
Q0CMM0	cprA ATEG_05064	NADPH--cytochrome P450 reductase (CPR) (P450R) (EC 1.6.2.4)		2759	4751	GO:0010181; GO:0003958; GO:0005789; GO:0016021; GO:0005506; GO:0005741; GO:0005886; GO:0016126	endoplasmic reticulum membrane [GO:0005789]; integral component of membrane [GO:0016021]; mitochondrial outer membrane [GO:0005741]; plasma membrane [GO:0005886]; FMN binding [GO:0010181]; iron ion binding [GO:0005506]; NADPH-hemoprotein reductase activity [GO:0003958]; sterol biosynthetic process [GO:0016126]
Q8CUN0	argB OB1077	Acetylglutamate kinase (EC 2.7.2.8) (N-acetyl-L-glutamate 5-phosphotransferase) (NAG kinase) (AGK)	PATHWAY: Amino-acid biosynthesis; L-arginine biosynthesis; N(2)-acetyl-L-ornithine from L-glutamate: step 2/4. {ECO:0000255|HAMAP-Rule:MF_00082}.	2		GO:0005524; GO:0003991; GO:0006526; GO:0005737	cytoplasm [GO:0005737]; acetylglutamate kinase activity [GO:0003991]; ATP binding [GO:0005524]; arginine biosynthetic process [GO:0006526]
C6DC27	mtnN PC1_3098	5'-methylthioadenosine/S-adenosylhomocysteine nucleosidase (MTA/SAH nucleosidase) (MTAN) (EC 3.2.2.9) (5'-methylthioadenosine nucleosidase) (MTA nucleosidase) (S-adenosylhomocysteine nucleosidase) (AdoHcy nucleosidase) (SAH nucleosidase) (SRH nucleosidase)	PATHWAY: Amino-acid biosynthesis; L-methionine biosynthesis via salvage pathway; S-methyl-5-thio-alpha-D-ribose 1-phosphate from S-methyl-5'-thioadenosine (hydrolase route): step 1/2. {ECO:0000255|HAMAP-Rule:MF_01684}.	2		GO:0019284; GO:0019509; GO:0008782; GO:0008930; GO:0009164	adenosylhomocysteine nucleosidase activity [GO:0008782]; methylthioadenosine nucleosidase activity [GO:0008930]; L-methionine biosynthetic process from methylthioadenosine [GO:0019509]; L-methionine biosynthetic process from S-adenosylmethionine [GO:0019284]; nucleoside catabolic process [GO:0009164]
P42101	yxaB BSU40030 S14B	General stress protein 30 (GSP30) (EC 2.-.-.-)		2		GO:0016740	transferase activity [GO:0016740]
C1DFU2	dnaA Avin_00010	Chromosomal replication initiator protein DnaA		2		GO:0005524; GO:0006270; GO:0003688; GO:0005737; GO:0006275	cytoplasm [GO:0005737]; ATP binding [GO:0005524]; DNA replication origin binding [GO:0003688]; DNA replication initiation [GO:0006270]; regulation of DNA replication [GO:0006275]
A4XYD7	rpsO Pmen_3605	30S ribosomal protein S15		2		GO:0019843; GO:0005840; GO:0003735; GO:0006412	ribosome [GO:0005840]; rRNA binding [GO:0019843]; structural constituent of ribosome [GO:0003735]; translation [GO:0006412]
Q5QVP2	pepQ2 IL2239	Xaa-Pro dipeptidase 2 (X-Pro dipeptidase 2) (EC 3.4.13.9) (Imidodipeptidase 2) (Proline dipeptidase 2) (Prolidase 2)		2		GO:0046872; GO:0008235; GO:0016795; GO:0102009	metal ion binding [GO:0046872]; metalloexopeptidase activity [GO:0008235]; phosphoric triester hydrolase activity [GO:0016795]; proline dipeptidase activity [GO:0102009]
Q6DAV7	ECA0145	UPF0758 protein ECA0145		2
P0AB70	pntB SF1623 S1755	NAD(P) transhydrogenase subunit beta (EC 1.6.1.2) (Nicotinamide nucleotide transhydrogenase subunit beta) (Pyridine nucleotide transhydrogenase subunit beta)		2		GO:0008750; GO:0050661; GO:0016021; GO:0005886	integral component of membrane [GO:0016021]; plasma membrane [GO:0005886]; NAD(P)+ transhydrogenase (AB-specific) activity [GO:0008750]; NADP binding [GO:0050661]
Q9HES8	pyc	Pyruvate carboxylase (EC 6.4.1.1) (Pyruvic carboxylase) (PCB)	PATHWAY: Carbohydrate biosynthesis; gluconeogenesis.	2759	4751	GO:0005524; GO:0003677; GO:0009374; GO:0004075; GO:0005737; GO:0006094; GO:0046872; GO:0004736; GO:0006090	cytoplasm [GO:0005737]; ATP binding [GO:0005524]; biotin binding [GO:0009374]; biotin carboxylase activity [GO:0004075]; DNA binding [GO:0003677]; metal ion binding [GO:0046872]; pyruvate carboxylase activity [GO:0004736]; gluconeogenesis [GO:0006094]; pyruvate metabolic process [GO:0006090]
Q5QXM1	fadJ IL0993	Fatty acid oxidation complex subunit alpha [Includes: Enoyl-CoA hydratase/3-hydroxybutyryl-CoA epimerase (EC 4.2.1.17) (EC 5.1.2.3); 3-hydroxyacyl-CoA dehydrogenase (EC 1.1.1.35)]	PATHWAY: Lipid metabolism; fatty acid beta-oxidation. {ECO:0000255|HAMAP-Rule:MF_01617}.	2		GO:0003857; GO:0008692; GO:0051287; GO:0005737; GO:0004300; GO:0006635	cytoplasm [GO:0005737]; 3-hydroxyacyl-CoA dehydrogenase activity [GO:0003857]; 3-hydroxybutyryl-CoA epimerase activity [GO:0008692]; enoyl-CoA hydratase activity [GO:0004300]; NAD binding [GO:0051287]; fatty acid beta-oxidation [GO:0006635]
Q0AXM5	ribBA Swol_1220	Riboflavin biosynthesis protein RibBA [Includes: 3,4-dihydroxy-2-butanone 4-phosphate synthase (DHBP synthase) (EC 4.1.99.12); GTP cyclohydrolase-2 (EC 3.5.4.25) (GTP cyclohydrolase II)]	PATHWAY: Cofactor biosynthesis; riboflavin biosynthesis; 2-hydroxy-3-oxobutyl phosphate from D-ribulose 5-phosphate: step 1/1. {ECO:0000255|HAMAP-Rule:MF_01283}.; PATHWAY: Cofactor biosynthesis; riboflavin biosynthesis; 5-amino-6-(D-ribitylamino)uracil from GTP: step 1/4. {ECO:0000255|HAMAP-Rule:MF_01283}.	2		GO:0008686; GO:0005525; GO:0003935; GO:0000287; GO:0030145; GO:0009231; GO:0008270	3,4-dihydroxy-2-butanone-4-phosphate synthase activity [GO:0008686]; GTP binding [GO:0005525]; GTP cyclohydrolase II activity [GO:0003935]; magnesium ion binding [GO:0000287]; manganese ion binding [GO:0030145]; zinc ion binding [GO:0008270]; riboflavin biosynthetic process [GO:0009231]
Q837V6	ligA EF_0722	DNA ligase (EC 6.5.1.2) (Polydeoxyribonucleotide synthase [NAD(+)])		2		GO:0003911; GO:0006281; GO:0006260; GO:0046872	DNA ligase (NAD+) activity [GO:0003911]; metal ion binding [GO:0046872]; DNA repair [GO:0006281]; DNA replication [GO:0006260]
O68940	anfG	Nitrogenase iron-iron protein delta chain (EC 1.18.6.1) (Dinitrogenase 3 subunit delta) (Nitrogenase component I)		2		GO:0005524; GO:0018697; GO:0005506; GO:0051536; GO:0009399; GO:0016163	ATP binding [GO:0005524]; carbonyl sulfide nitrogenase activity [GO:0018697]; iron ion binding [GO:0005506]; iron-sulfur cluster binding [GO:0051536]; nitrogenase activity [GO:0016163]; nitrogen fixation [GO:0009399]
P21772	rps-26 crp-5 NCU04552	40S ribosomal protein S26E (13.6 kDa ribosomal protein) (CRP5)		2759	4751	GO:0022627; GO:0003729; GO:0003735; GO:0006412	cytosolic small ribosomal subunit [GO:0022627]; mRNA binding [GO:0003729]; structural constituent of ribosome [GO:0003735]; translation [GO:0006412]
Q48VL2	atpB M28_Spy0130	V-type ATP synthase beta chain (V-ATPase subunit B)		2		GO:0005524; GO:0015991; GO:0042777; GO:0046933; GO:0033178	proton-transporting two-sector ATPase complex, catalytic domain [GO:0033178]; ATP binding [GO:0005524]; proton-transporting ATP synthase activity, rotational mechanism [GO:0046933]; ATP hydrolysis coupled proton transport [GO:0015991]; plasma membrane ATP synthesis coupled proton transport [GO:0042777]
A1XFU0	atpA	ATP synthase subunit alpha, chloroplastic (EC 3.6.3.14) (ATP synthase F1 sector subunit alpha) (F-ATPase subunit alpha)		2759	33090	GO:0005524; GO:0015991; GO:0015986; GO:0009535; GO:0046933; GO:0045261; GO:0046961	chloroplast thylakoid membrane [GO:0009535]; proton-transporting ATP synthase complex, catalytic core F(1) [GO:0045261]; ATP binding [GO:0005524]; proton-transporting ATP synthase activity, rotational mechanism [GO:0046933]; proton-transporting ATPase activity, rotational mechanism [GO:0046961]; ATP hydrolysis coupled proton transport [GO:0015991]; ATP synthesis coupled proton transport [GO:00159…
Q1QX85	nqrB Csal_1570	Na(+)-translocating NADH-quinone reductase subunit B (Na(+)-NQR subunit B) (Na(+)-translocating NQR subunit B) (EC 1.6.5.8) (NQR complex subunit B) (NQR-1 subunit B)		2		GO:0010181; GO:0009276; GO:0016021; GO:0016655; GO:0005886; GO:0022904; GO:0006814	Gram-negative-bacterium-type cell wall [GO:0009276]; integral component of membrane [GO:0016021]; plasma membrane [GO:0005886]; FMN binding [GO:0010181]; oxidoreductase activity, acting on NAD(P)H, quinone or similar compound as acceptor [GO:0016655]; respiratory electron transport chain [GO:0022904]; sodium ion transport [GO:0006814]
Q0ZIX7	rpl2-A; rpl2-B	50S ribosomal protein L2, chloroplastic		2759	33090	GO:0009507; GO:0002181; GO:0022625; GO:0019843; GO:0003735; GO:0016740	chloroplast [GO:0009507]; cytosolic large ribosomal subunit [GO:0022625]; rRNA binding [GO:0019843]; structural constituent of ribosome [GO:0003735]; transferase activity [GO:0016740]; cytoplasmic translation [GO:0002181]
A7ML57	rhaR ESA_03845	HTH-type transcriptional activator RhaR (L-rhamnose operon transcriptional activator RhaR)		2		GO:0005737; GO:0045893; GO:0019299; GO:0043565; GO:0003700; GO:0006351	cytoplasm [GO:0005737]; sequence-specific DNA binding [GO:0043565]; transcription factor activity, sequence-specific DNA binding [GO:0003700]; positive regulation of transcription, DNA-templated [GO:0045893]; rhamnose metabolic process [GO:0019299]; transcription, DNA-templated [GO:0006351]
Q5QV38	rraA IL2455	Regulator of ribonuclease activity A		2		GO:0005737; GO:0060698	cytoplasm [GO:0005737]; endoribonuclease inhibitor activity [GO:0060698]
A6TFH5	glyQ KPN78578_38850 KPN_03923	Glycine--tRNA ligase alpha subunit (EC 6.1.1.14) (Glycyl-tRNA synthetase alpha subunit) (GlyRS)		2		GO:0005524; GO:0005737; GO:0004820; GO:0006426	cytoplasm [GO:0005737]; ATP binding [GO:0005524]; glycine-tRNA ligase activity [GO:0004820]; glycyl-tRNA aminoacylation [GO:0006426]
A1JHR2	rpmB YE0064	50S ribosomal protein L28		2		GO:0005840; GO:0003735; GO:0006412	ribosome [GO:0005840]; structural constituent of ribosome [GO:0003735]; translation [GO:0006412]
B7UVH9	apt PLES_37851	Adenine phosphoribosyltransferase (APRT) (EC 2.4.2.7)	PATHWAY: Purine metabolism; AMP biosynthesis via salvage pathway; AMP from adenine: step 1/1. {ECO:0000255|HAMAP-Rule:MF_00004}.	2		GO:0044209; GO:0003999; GO:0006168; GO:0005737	cytoplasm [GO:0005737]; adenine phosphoribosyltransferase activity [GO:0003999]; adenine salvage [GO:0006168]; AMP salvage [GO:0044209]
P20682	COII	Cytochrome c oxidase subunit 2 (EC 1.9.3.1) (Cytochrome c oxidase polypeptide II)		2759	4751	GO:0005507; GO:0004129; GO:0022900; GO:0016021; GO:0005743; GO:0070469	integral component of membrane [GO:0016021]; mitochondrial inner membrane [GO:0005743]; respiratory chain [GO:0070469]; copper ion binding [GO:0005507]; cytochrome-c oxidase activity [GO:0004129]; electron transport chain [GO:0022900]
Q9C9N5	At1g66830 F4N21.23	Probable inactive leucine-rich repeat receptor-like protein kinase At1g66830		2759	33090	GO:0005524; GO:0016021; GO:0005886; GO:0004672	integral component of membrane [GO:0016021]; plasma membrane [GO:0005886]; ATP binding [GO:0005524]; protein kinase activity [GO:0004672]
Q6D364	pgsA ECA2880	CDP-diacylglycerol--glycerol-3-phosphate 3-phosphatidyltransferase (EC 2.7.8.5) (Phosphatidylglycerophosphate synthase) (PGP synthase)	PATHWAY: Phospholipid metabolism; phosphatidylglycerol biosynthesis; phosphatidylglycerol from CDP-diacylglycerol: step 1/2. {ECO:0000255|HAMAP-Rule:MF_01437}.	2		GO:0008444; GO:0016021; GO:0006655; GO:0005886	integral component of membrane [GO:0016021]; plasma membrane [GO:0005886]; CDP-diacylglycerol-glycerol-3-phosphate 3-phosphatidyltransferase activity [GO:0008444]; phosphatidylglycerol biosynthetic process [GO:0006655]
Q6D201	cysA ECA3296	Sulfate/thiosulfate import ATP-binding protein CysA (EC 3.6.3.25) (Sulfate-transporting ATPase)		2		GO:0005524; GO:0043190; GO:0015419	ATP-binding cassette (ABC) transporter complex [GO:0043190]; ATP binding [GO:0005524]; sulfate transmembrane-transporting ATPase activity [GO:0015419]
B0TC99	groS groES Helmi_13730 HM1_1421	10 kDa chaperonin (GroES protein) (Protein Cpn10)		2		GO:0005737; GO:0006457	cytoplasm [GO:0005737]; protein folding [GO:0006457]
Q9LYK2	NRT2.7 At5g14570 T15N1.60	High affinity nitrate transporter 2.7 (AtNRT2:7)		2759	33090	GO:0016021; GO:0042128; GO:0015112; GO:0015706; GO:0009705	integral component of membrane [GO:0016021]; plant-type vacuole membrane [GO:0009705]; nitrate transmembrane transporter activity [GO:0015112]; nitrate assimilation [GO:0042128]; nitrate transport [GO:0015706]
Q1QVF0	rplM Csal_2207	50S ribosomal protein L13		2		GO:0005840; GO:0003735; GO:0006412	ribosome [GO:0005840]; structural constituent of ribosome [GO:0003735]; translation [GO:0006412]
B7UV83	glsA PLES_36891	Glutaminase (EC 3.5.1.2)		2		GO:0004359; GO:0006541	glutaminase activity [GO:0004359]; glutamine metabolic process [GO:0006541]
Q9M2S4	LECRKS4 At3g55550 T22E16.210	L-type lectin-domain containing receptor kinase S.4 (LecRK-S.4) (EC 2.7.11.1)		2759	33090	GO:0005524; GO:0030246; GO:0016021; GO:0005886; GO:0004674	integral component of membrane [GO:0016021]; plasma membrane [GO:0005886]; ATP binding [GO:0005524]; carbohydrate binding [GO:0030246]; protein serine/threonine kinase activity [GO:0004674]
A5W8F1	era Pput_4287	GTPase Era		2		GO:0005525; GO:0003924; GO:0005737; GO:0005886; GO:0042274; GO:0070181	cytoplasm [GO:0005737]; plasma membrane [GO:0005886]; GTP binding [GO:0005525]; GTPase activity [GO:0003924]; small ribosomal subunit rRNA binding [GO:0070181]; ribosomal small subunit biogenesis [GO:0042274]
P15994	ATP6	ATP synthase subunit a (F-ATPase protein 6)		2759	4751	GO:0015986; GO:0015078; GO:0016021; GO:0005743; GO:0045263	integral component of membrane [GO:0016021]; mitochondrial inner membrane [GO:0005743]; proton-transporting ATP synthase complex, coupling factor F(o) [GO:0045263]; hydrogen ion transmembrane transporter activity [GO:0015078]; ATP synthesis coupled proton transport [GO:0015986]
Q6DAV4	mutM fpg ECA0148	Formamidopyrimidine-DNA glycosylase (Fapy-DNA glycosylase) (EC 3.2.2.23) (DNA-(apurinic or apyrimidinic site) lyase MutM) (AP lyase MutM) (EC 4.2.99.18)		2		GO:0006284; GO:0003684; GO:0006289; GO:0008534; GO:0008270	damaged DNA binding [GO:0003684]; oxidized purine nucleobase lesion DNA N-glycosylase activity [GO:0008534]; zinc ion binding [GO:0008270]; base-excision repair [GO:0006284]; nucleotide-excision repair [GO:0006289]
Q5QXY3	rpsC IL1918	30S ribosomal protein S3		2		GO:0003729; GO:0019843; GO:0015935; GO:0003735; GO:0006412	small ribosomal subunit [GO:0015935]; mRNA binding [GO:0003729]; rRNA binding [GO:0019843]; structural constituent of ribosome [GO:0003735]; translation [GO:0006412]
P28551	TUBB	Tubulin beta chain (Beta-tubulin) (Fragment)		2759	33090	GO:0005525; GO:0003924; GO:0005737; GO:0005874; GO:0007017; GO:0005200	cytoplasm [GO:0005737]; microtubule [GO:0005874]; GTP binding [GO:0005525]; GTPase activity [GO:0003924]; structural constituent of cytoskeleton [GO:0005200]; microtubule-based process [GO:0007017]
Q6D855	tgt ECA1120	Queuine tRNA-ribosyltransferase (EC 2.4.2.29) (Guanine insertion enzyme) (tRNA-guanine transglycosylase)	PATHWAY: tRNA modification; tRNA-queuosine biosynthesis. {ECO:0000255|HAMAP-Rule:MF_00168}.	2		GO:0046872; GO:0008479; GO:0008616; GO:0006400	metal ion binding [GO:0046872]; queuine tRNA-ribosyltransferase activity [GO:0008479]; queuosine biosynthetic process [GO:0008616]; tRNA modification [GO:0006400]
Q7MHZ0	erpA VV2727	Iron-sulfur cluster insertion protein ErpA		2		GO:0005506; GO:0016226; GO:0051536; GO:0005198	iron ion binding [GO:0005506]; iron-sulfur cluster binding [GO:0051536]; structural molecule activity [GO:0005198]; iron-sulfur cluster assembly [GO:0016226]
P0DM32	msrB EF_3164	Peptide methionine sulfoxide reductase MsrB (EC 1.8.4.12) (Peptide-methionine (R)-S-oxide reductase)		2		GO:0033743; GO:0030091; GO:0006979	peptide-methionine (R)-S-oxide reductase activity [GO:0033743]; protein repair [GO:0030091]; response to oxidative stress [GO:0006979]
E6ESW1	msrB csrA HMPREF9496_02734	Peptide methionine sulfoxide reductase MsrB (EC 1.8.4.12) (Peptide-methionine (R)-S-oxide reductase)		2		GO:0033743; GO:0030091; GO:0006979	peptide-methionine (R)-S-oxide reductase activity [GO:0033743]; protein repair [GO:0030091]; response to oxidative stress [GO:0006979]
O34973	ytaP BSU30250	Putative hydrolase YtaP (EC 3.-.-.-)		2		GO:0004252	serine-type endopeptidase activity [GO:0004252]
Q1QUF9	cysN Csal_2552	Sulfate adenylyltransferase subunit 1 (EC 2.7.7.4) (ATP-sulfurylase large subunit) (Sulfate adenylate transferase) (SAT)	PATHWAY: Sulfur metabolism; hydrogen sulfide biosynthesis; sulfite from sulfate: step 1/3. {ECO:0000255|HAMAP-Rule:MF_00062}.	2		GO:0005524; GO:0005525; GO:0003924; GO:0070814; GO:0004781; GO:0000103	ATP binding [GO:0005524]; GTP binding [GO:0005525]; GTPase activity [GO:0003924]; sulfate adenylyltransferase (ATP) activity [GO:0004781]; hydrogen sulfide biosynthetic process [GO:0070814]; sulfate assimilation [GO:0000103]
Q9I7C2	gyrB PA0004	DNA gyrase subunit B (EC 5.99.1.3)		2		GO:0005524; GO:0003677; GO:0009330; GO:0003918; GO:0006265; GO:0006268; GO:0005694; GO:0007059; GO:0005737; GO:0000287; GO:0009295	chromosome [GO:0005694]; cytoplasm [GO:0005737]; DNA topoisomerase complex (ATP-hydrolyzing) [GO:0009330]; nucleoid [GO:0009295]; ATP binding [GO:0005524]; DNA binding [GO:0003677]; DNA topoisomerase type II (ATP-hydrolyzing) activity [GO:0003918]; magnesium ion binding [GO:0000287]; chromosome segregation [GO:0007059]; DNA topological change [GO:0006265]; DNA unwinding involved in DNA replicatio…
Q2SQ70	hemC HCH_00291	Porphobilinogen deaminase (PBG) (EC 2.5.1.61) (Hydroxymethylbilane synthase) (HMBS) (Pre-uroporphyrinogen synthase)	PATHWAY: Porphyrin-containing compound metabolism; protoporphyrin-IX biosynthesis; coproporphyrinogen-III from 5-aminolevulinate: step 2/4. {ECO:0000255|HAMAP-Rule:MF_00260}.	2		GO:0004418; GO:0018160; GO:0006782	hydroxymethylbilane synthase activity [GO:0004418]; peptidyl-pyrromethane cofactor linkage [GO:0018160]; protoporphyrinogen IX biosynthetic process [GO:0006782]
Q9M5Q1	FT1	Galactoside 2-alpha-L-fucosyltransferase (EC 2.4.1.69) (PsFT1) (Xyloglucan alpha-(1,2)-fucosyltransferase)	PATHWAY: Protein modification; protein glycosylation.	2759	33090	GO:0032580; GO:0042546; GO:0071555; GO:0008107; GO:0016021; GO:0006486	Golgi cisterna membrane [GO:0032580]; integral component of membrane [GO:0016021]; galactoside 2-alpha-L-fucosyltransferase activity [GO:0008107]; cell wall biogenesis [GO:0042546]; cell wall organization [GO:0071555]; protein glycosylation [GO:0006486]
A0AIZ1	rplU lwe1555	50S ribosomal protein L21		2		GO:0019843; GO:0005840; GO:0003735; GO:0006412	ribosome [GO:0005840]; rRNA binding [GO:0019843]; structural constituent of ribosome [GO:0003735]; translation [GO:0006412]
Q9LTM7	CYP71B16 At3g26150 MTC11.5	Cytochrome P450 71B16 (EC 1.14.-.-)		2759	33090	GO:0020037; GO:0016021; GO:0005506; GO:0016020; GO:0016709; GO:0044550	integral component of membrane [GO:0016021]; membrane [GO:0016020]; heme binding [GO:0020037]; iron ion binding [GO:0005506]; oxidoreductase activity, acting on paired donors, with incorporation or reduction of molecular oxygen, NAD(P)H as one donor, and incorporation of one atom of oxygen [GO:0016709]; secondary metabolite biosynthetic process [GO:0044550]
Q8ZEG0	rluB YPO2213 y2054 YP_2010	Ribosomal large subunit pseudouridine synthase B (EC 5.4.99.22) (23S rRNA pseudouridine(2605) synthase) (rRNA pseudouridylate synthase B) (rRNA-uridine isomerase B)		2		GO:0003723; GO:0005829; GO:0000455; GO:0009982	cytosol [GO:0005829]; pseudouridine synthase activity [GO:0009982]; RNA binding [GO:0003723]; enzyme-directed rRNA pseudouridine synthesis [GO:0000455]
A7F8R0	arg2 SS1G_13991	Amino-acid acetyltransferase, mitochondrial (EC 2.3.1.1) (Arginine-requiring protein 2) (Glutamate N-acetyltransferase) (N-acetylglutamate synthase) (AGS) (NAGS)	PATHWAY: Amino-acid biosynthesis; L-arginine biosynthesis; N(2)-acetyl-L-ornithine from L-glutamate: step 1/4.	2759	4751	GO:0004042; GO:0034618; GO:0006526; GO:0005739	mitochondrion [GO:0005739]; acetyl-CoA:L-glutamate N-acetyltransferase activity [GO:0004042]; arginine binding [GO:0034618]; arginine biosynthetic process [GO:0006526]
Q00078	pkcA	Protein kinase C-like (EC 2.7.11.13)		2759	4751	GO:0005524; GO:0005622; GO:0035556; GO:0046872; GO:0004697	intracellular [GO:0005622]; ATP binding [GO:0005524]; metal ion binding [GO:0046872]; protein kinase C activity [GO:0004697]; intracellular signal transduction [GO:0035556]
G2JZ74	dat daaA LMRG_01347	D-alanine aminotransferase (EC 2.6.1.21) (D-amino acid aminotransferase) (D-amino acid transaminase) (DAAT) (D-aspartate aminotransferase)		2		GO:0047810; GO:0046437; GO:0019478; GO:0030170	D-alanine:2-oxoglutarate aminotransferase activity [GO:0047810]; pyridoxal phosphate binding [GO:0030170]; D-amino acid biosynthetic process [GO:0046437]; D-amino acid catabolic process [GO:0019478]
P0DJL9	dat daaA lmo1619	D-alanine aminotransferase (EC 2.6.1.21) (D-amino acid aminotransferase) (D-amino acid transaminase) (DAAT) (D-aspartate aminotransferase)		2		GO:0047810; GO:0046437; GO:0019478; GO:0030170	D-alanine:2-oxoglutarate aminotransferase activity [GO:0047810]; pyridoxal phosphate binding [GO:0030170]; D-amino acid biosynthetic process [GO:0046437]; D-amino acid catabolic process [GO:0019478]
Q839B0	hslO EF_0266	33 kDa chaperonin (Heat shock protein 33 homolog) (HSP33)		2		GO:0005737; GO:0006457	cytoplasm [GO:0005737]; protein folding [GO:0006457]
O24312	CYP73A13	Trans-cinnamate 4-monooxygenase (EC 1.14.13.11) (Cinnamic acid 4-hydroxylase) (C4H) (CA4H) (Cytochrome P450 73) (Cytochrome P450C4H)	PATHWAY: Phenylpropanoid metabolism; trans-4-coumarate biosynthesis; trans-4-coumarate from trans-cinnamate: step 1/1.	2759	33090	GO:0020037; GO:0005506; GO:0016710	heme binding [GO:0020037]; iron ion binding [GO:0005506]; trans-cinnamate 4-monooxygenase activity [GO:0016710]
Q1QXV3	msrB Csal_1350	Peptide methionine sulfoxide reductase MsrB (EC 1.8.4.12) (Peptide-methionine (R)-S-oxide reductase)		2		GO:0033743; GO:0030091; GO:0006979; GO:0008270	peptide-methionine (R)-S-oxide reductase activity [GO:0033743]; zinc ion binding [GO:0008270]; protein repair [GO:0030091]; response to oxidative stress [GO:0006979]
A5W5N3	nfuA Pput_3317	Fe/S biogenesis protein NfuA		2		GO:0051539; GO:0005506; GO:0016226; GO:0051604	4 iron, 4 sulfur cluster binding [GO:0051539]; iron ion binding [GO:0005506]; iron-sulfur cluster assembly [GO:0016226]; protein maturation [GO:0051604]
Q4WJS2	vts1 AFUA_1G04990	Protein vts1		2759	4751	GO:0003723; GO:0005737; GO:0000166; GO:0015031	cytoplasm [GO:0005737]; nucleotide binding [GO:0000166]; RNA binding [GO:0003723]; protein transport [GO:0015031]
P51850	PDC1	Pyruvate decarboxylase 1 (PDC) (EC 4.1.1.1)		2759	33090	GO:0000287; GO:0004737; GO:0030976	magnesium ion binding [GO:0000287]; pyruvate decarboxylase activity [GO:0004737]; thiamine pyrophosphate binding [GO:0030976]
Q05528	kduD Dda3937_04595	2-dehydro-3-deoxy-D-gluconate 5-dehydrogenase (EC 1.1.1.127) (2-keto-3-deoxygluconate 5-dehydrogenase) (2-keto-3-deoxygluconate oxidoreductase) (KDG oxidoreductase)	PATHWAY: Glycan metabolism; pectin degradation; 2-dehydro-3-deoxy-D-gluconate from pectin: step 5/5.	2		GO:0047001; GO:0008678; GO:0051287; GO:0045490	2-dehydro-3-deoxy-D-gluconate 5-dehydrogenase activity [GO:0047001]; 2-deoxy-D-gluconate 3-dehydrogenase activity [GO:0008678]; NAD binding [GO:0051287]; pectin catabolic process [GO:0045490]
Q831G0	upp EF_2549	Uracil phosphoribosyltransferase (EC 2.4.2.9) (UMP pyrophosphorylase) (UPRTase)	PATHWAY: Pyrimidine metabolism; UMP biosynthesis via salvage pathway; UMP from uracil: step 1/1. {ECO:0000255|HAMAP-Rule:MF_01218}.	2		GO:0005525; GO:0044206; GO:0000287; GO:0004845; GO:0006223	GTP binding [GO:0005525]; magnesium ion binding [GO:0000287]; uracil phosphoribosyltransferase activity [GO:0004845]; UMP salvage [GO:0044206]; uracil salvage [GO:0006223]
Q9LRV9	PCMP-E89 At3g13880 MCP4.10	Pentatricopeptide repeat-containing protein At3g13880		2759	33090	GO:1900864; GO:0005739	mitochondrion [GO:0005739]; mitochondrial RNA modification [GO:1900864]
Q43128	AHA10 At1g17260 F20D23.4	ATPase 10, plasma membrane-type (EC 3.6.3.6) (Proton pump 10)		2759	33090	GO:0005524; GO:0006754; GO:0015662; GO:0098655; GO:0019829; GO:0009507; GO:1902600; GO:0008553; GO:0005887; GO:0034220; GO:0046872; GO:0009705; GO:0009506; GO:0010023; GO:0010214; GO:0007035; GO:0007033	chloroplast [GO:0009507]; integral component of plasma membrane [GO:0005887]; plant-type vacuole membrane [GO:0009705]; plasmodesma [GO:0009506]; ATP binding [GO:0005524]; ATPase activity, coupled to transmembrane movement of ions, phosphorylative mechanism [GO:0015662]; cation-transporting ATPase activity [GO:0019829]; hydrogen-exporting ATPase activity, phosphorylative mechanism [GO:0008553]; m…
Q92247	bli-4 B24M22.250 NCU08699	Putative oxidoreductase bli-4, mitochondrial (EC 1.-.-.-) (Blue light-induced protein 4)		2759	4751	GO:0005739; GO:0016491	mitochondrion [GO:0005739]; oxidoreductase activity [GO:0016491]
Q8L7T3	UBC20 At1g50490 F11F12.16 F17J6.3	Ubiquitin-conjugating enzyme E2 20 (EC 2.3.2.23) (E2 ubiquitin-conjugating enzyme 20) (Ubiquitin carrier protein 20)	PATHWAY: Protein modification; protein ubiquitination. {ECO:0000255|PROSITE-ProRule:PRU00388}.	2759	33090	GO:0005524; GO:0031145; GO:0008283; GO:0005737; GO:0005634; GO:0000209; GO:0030071; GO:0061630; GO:0031625; GO:0004842	cytoplasm [GO:0005737]; nucleus [GO:0005634]; ATP binding [GO:0005524]; ubiquitin protein ligase activity [GO:0061630]; ubiquitin protein ligase binding [GO:0031625]; ubiquitin-protein transferase activity [GO:0004842]; anaphase-promoting complex-dependent proteasomal ubiquitin-dependent protein catabolic process [GO:0031145]; cell proliferation [GO:0008283]; protein polyubiquitination [GO:000020…
C6DCX4	proA PC1_3283	Gamma-glutamyl phosphate reductase (GPR) (EC 1.2.1.41) (Glutamate-5-semialdehyde dehydrogenase) (Glutamyl-gamma-semialdehyde dehydrogenase) (GSA dehydrogenase)	PATHWAY: Amino-acid biosynthesis; L-proline biosynthesis; L-glutamate 5-semialdehyde from L-glutamate: step 2/2. {ECO:0000255|HAMAP-Rule:MF_00412}.	2		GO:0055129; GO:0050661; GO:0005737; GO:0004350	cytoplasm [GO:0005737]; glutamate-5-semialdehyde dehydrogenase activity [GO:0004350]; NADP binding [GO:0050661]; L-proline biosynthetic process [GO:0055129]
Q3V7N8	mtgA ECA0317	Monofunctional biosynthetic peptidoglycan transglycosylase (Monofunctional TGase) (EC 2.4.2.-)	PATHWAY: Cell wall biogenesis; peptidoglycan biosynthesis. {ECO:0000255|HAMAP-Rule:MF_00766}.	2		GO:0071555; GO:0016021; GO:0009252; GO:0009274; GO:0005886; GO:0008360; GO:0016763	integral component of membrane [GO:0016021]; peptidoglycan-based cell wall [GO:0009274]; plasma membrane [GO:0005886]; transferase activity, transferring pentosyl groups [GO:0016763]; cell wall organization [GO:0071555]; peptidoglycan biosynthetic process [GO:0009252]; regulation of cell shape [GO:0008360]
C1DM66	pdxB Avin_29870	Erythronate-4-phosphate dehydrogenase (EC 1.1.1.290)	PATHWAY: Cofactor biosynthesis; pyridoxine 5'-phosphate biosynthesis; pyridoxine 5'-phosphate from D-erythrose 4-phosphate: step 2/5. {ECO:0000255|HAMAP-Rule:MF_01825}.	2		GO:0033711; GO:0051287; GO:0005737; GO:0008615	cytoplasm [GO:0005737]; 4-phosphoerythronate dehydrogenase activity [GO:0033711]; NAD binding [GO:0051287]; pyridoxine biosynthetic process [GO:0008615]
O60701	UGDH	UDP-glucose 6-dehydrogenase (UDP-Glc dehydrogenase) (UDP-GlcDH) (UDPGDH) (EC 1.1.1.22)	PATHWAY: Nucleotide-sugar biosynthesis; UDP-alpha-D-glucuronate biosynthesis; UDP-alpha-D-glucuronate from UDP-alpha-D-glucose: step 1/1.	2759	33208	GO:0051287; GO:0003979; GO:0006011; GO:0006065; GO:0005975; GO:0005829; GO:0009055; GO:0070062; GO:0001702; GO:0006024; GO:0005654; GO:0005634	cytosol [GO:0005829]; extracellular exosome [GO:0070062]; nucleoplasm [GO:0005654]; nucleus [GO:0005634]; electron carrier activity [GO:0009055]; NAD binding [GO:0051287]; UDP-glucose 6-dehydrogenase activity [GO:0003979]; carbohydrate metabolic process [GO:0005975]; gastrulation with mouth forming second [GO:0001702]; glycosaminoglycan biosynthetic process [GO:0006024]; UDP-glucose metabolic pro…
Q9KSX1	hisB VC_1135	Histidine biosynthesis bifunctional protein HisB [Includes: Histidinol-phosphatase (EC 3.1.3.15); Imidazoleglycerol-phosphate dehydratase (IGPD) (EC 4.2.1.19)]	PATHWAY: Amino-acid biosynthesis; L-histidine biosynthesis; L-histidine from 5-phospho-alpha-D-ribose 1-diphosphate: step 6/9. {ECO:0000255|HAMAP-Rule:MF_01022}.; PATHWAY: Amino-acid biosynthesis; L-histidine biosynthesis; L-histidine from 5-phospho-alpha-D-ribose 1-diphosphate: step 8/9. {ECO:0000255|HAMAP-Rule:MF_01022}.	2		GO:0005737; GO:0016311; GO:0000105; GO:0004401; GO:0004424; GO:0046872	cytoplasm [GO:0005737]; histidinol-phosphatase activity [GO:0004401]; imidazoleglycerol-phosphate dehydratase activity [GO:0004424]; metal ion binding [GO:0046872]; dephosphorylation [GO:0016311]; histidine biosynthetic process [GO:0000105]
Q8Y4I4	gpmI pgm lmo2456	2,3-bisphosphoglycerate-independent phosphoglycerate mutase (BPG-independent PGAM) (Phosphoglyceromutase) (iPGM) (EC 5.4.2.12)	PATHWAY: Carbohydrate degradation; glycolysis; pyruvate from D-glyceraldehyde 3-phosphate: step 3/5. {ECO:0000255|HAMAP-Rule:MF_01038}.	2		GO:0046537; GO:0005737; GO:0006007; GO:0006096; GO:0030145	cytoplasm [GO:0005737]; 2,3-bisphosphoglycerate-independent phosphoglycerate mutase activity [GO:0046537]; manganese ion binding [GO:0030145]; glucose catabolic process [GO:0006007]; glycolytic process [GO:0006096]
Q834C1	gpsA EF_1747	Glycerol-3-phosphate dehydrogenase [NAD(P)+] (EC 1.1.1.94) (NAD(P)H-dependent glycerol-3-phosphate dehydrogenase)	PATHWAY: Membrane lipid metabolism; glycerophospholipid metabolism. {ECO:0000255|HAMAP-Rule:MF_00394}.	2		GO:0051287; GO:0005975; GO:0046167; GO:0046168; GO:0047952; GO:0004367; GO:0036439; GO:0009331; GO:0006650; GO:0008654	glycerol-3-phosphate dehydrogenase complex [GO:0009331]; glycerol-3-phosphate dehydrogenase [NAD(P)+] activity [GO:0047952]; glycerol-3-phosphate dehydrogenase [NAD+] activity [GO:0004367]; glycerol-3-phosphate dehydrogenase [NADP+] activity [GO:0036439]; NAD binding [GO:0051287]; carbohydrate metabolic process [GO:0005975]; glycerol-3-phosphate biosynthetic process [GO:0046167]; glycerol-3-phosp…
P13588	cox2 oxiB	Cytochrome c oxidase subunit 2 (EC 1.9.3.1) (Cytochrome c oxidase polypeptide II)		2759	4751	GO:0005507; GO:0004129; GO:0022900; GO:0016021; GO:0005743; GO:0070469	integral component of membrane [GO:0016021]; mitochondrial inner membrane [GO:0005743]; respiratory chain [GO:0070469]; copper ion binding [GO:0005507]; cytochrome-c oxidase activity [GO:0004129]; electron transport chain [GO:0022900]
Q6D037	orn ECA3964	Oligoribonuclease (EC 3.1.-.-)		2		GO:0005737; GO:0016896; GO:0003676	cytoplasm [GO:0005737]; exoribonuclease activity, producing 5'-phosphomonoesters [GO:0016896]; nucleic acid binding [GO:0003676]
Q99090	CPRF2 CPRF-2	Light-inducible protein CPRF2 (Common plant regulatory factor 2) (CPRF-2)		2759	33090	GO:0005634; GO:0043565; GO:0003700; GO:0006351	nucleus [GO:0005634]; sequence-specific DNA binding [GO:0043565]; transcription factor activity, sequence-specific DNA binding [GO:0003700]; transcription, DNA-templated [GO:0006351]
Q873C7	hel-2 rvb2 B17B1.150 NCU06854	RuvB-like helicase 2 (EC 3.6.4.12)		2759	4751	GO:0070209; GO:0005524; GO:0043141; GO:0006281; GO:0031011; GO:0000812; GO:0005829; GO:0043486; GO:0006364; GO:0006355; GO:0006351	ASTRA complex [GO:0070209]; cytosol [GO:0005829]; Ino80 complex [GO:0031011]; Swr1 complex [GO:0000812]; ATP binding [GO:0005524]; ATP-dependent 5'-3' DNA helicase activity [GO:0043141]; DNA repair [GO:0006281]; histone exchange [GO:0043486]; regulation of transcription, DNA-templated [GO:0006355]; rRNA processing [GO:0006364]; transcription, DNA-templated [GO:0006351]
Q3K5F2	pgk Pfl01_5265	Phosphoglycerate kinase (EC 2.7.2.3)	PATHWAY: Carbohydrate degradation; glycolysis; pyruvate from D-glyceraldehyde 3-phosphate: step 2/5. {ECO:0000255|HAMAP-Rule:MF_00145}.	2		GO:0005524; GO:0005737; GO:0006096; GO:0004618	cytoplasm [GO:0005737]; ATP binding [GO:0005524]; phosphoglycerate kinase activity [GO:0004618]; glycolytic process [GO:0006096]
Q6NKW9	At1g64760 F13O11.7	Glucan endo-1,3-beta-glucosidase 8 (EC 3.2.1.39) ((1->3)-beta-glucan endohydrolase 8) ((1->3)-beta-glucanase 8) (Beta-1,3-endoglucanase 8) (Beta-1,3-glucanase 8)		2759	33090	GO:0031225; GO:0046658; GO:0005975; GO:0005618; GO:0071555; GO:0006952; GO:0005576; GO:0042973; GO:0005886; GO:0009506	anchored component of membrane [GO:0031225]; anchored component of plasma membrane [GO:0046658]; cell wall [GO:0005618]; extracellular region [GO:0005576]; plasma membrane [GO:0005886]; plasmodesma [GO:0009506]; glucan endo-1,3-beta-D-glucosidase activity [GO:0042973]; carbohydrate metabolic process [GO:0005975]; cell wall organization [GO:0071555]; defense response [GO:0006952]
Q1WVS1	rlmH LSL_0043	Ribosomal RNA large subunit methyltransferase H (EC 2.1.1.177) (23S rRNA (pseudouridine1915-N3)-methyltransferase) (23S rRNA m3Psi1915 methyltransferase) (rRNA (pseudouridine-N3-)-methyltransferase RlmH)		2		GO:0005737; GO:0070038	cytoplasm [GO:0005737]; rRNA (pseudouridine-N3-)-methyltransferase activity [GO:0070038]
P46905	yccK yzaE BSU02770	Uncharacterized oxidoreductase YccK (EC 1.-.-.-)		2		GO:0016491	oxidoreductase activity [GO:0016491]
Q00586	FRQ	Frequency clock protein		2759	4751	GO:0007623; GO:0005737; GO:0005634; GO:0006355; GO:0006351	cytoplasm [GO:0005737]; nucleus [GO:0005634]; circadian rhythm [GO:0007623]; regulation of transcription, DNA-templated [GO:0006355]; transcription, DNA-templated [GO:0006351]
Q08637	ntpB EHR_08265	V-type sodium ATPase subunit B (Na(+)-translocating ATPase subunit B) (V-type sodium pump subunit B)		2		GO:0005524; GO:0015991; GO:0042777; GO:0046933; GO:0033178; GO:0006814	proton-transporting two-sector ATPase complex, catalytic domain [GO:0033178]; ATP binding [GO:0005524]; proton-transporting ATP synthase activity, rotational mechanism [GO:0046933]; ATP hydrolysis coupled proton transport [GO:0015991]; plasma membrane ATP synthesis coupled proton transport [GO:0042777]; sodium ion transport [GO:0006814]
Q38847	AGL15 At5g13790 MXE10.6	Agamous-like MADS-box protein AGL15		2759	33090	GO:0003677; GO:0071365; GO:0005737; GO:0009793; GO:0010227; GO:0060867; GO:0010047; GO:0045487; GO:0060862; GO:0009910; GO:2000692; GO:0048577; GO:0045892; GO:0005634; GO:0045893; GO:0042803; GO:0010262; GO:0003700; GO:0006351	cytoplasm [GO:0005737]; nucleus [GO:0005634]; DNA binding [GO:0003677]; protein homodimerization activity [GO:0042803]; transcription factor activity, sequence-specific DNA binding [GO:0003700]; cellular response to auxin stimulus [GO:0071365]; embryo development ending in seed dormancy [GO:0009793]; floral organ abscission [GO:0010227]; fruit abscission [GO:0060867]; fruit dehiscence [GO:0010047…
B0RLI8	dnaA xcc-b100_0001	Chromosomal replication initiator protein DnaA		2		GO:0005524; GO:0006270; GO:0003688; GO:0005737; GO:0006275	cytoplasm [GO:0005737]; ATP binding [GO:0005524]; DNA replication origin binding [GO:0003688]; DNA replication initiation [GO:0006270]; regulation of DNA replication [GO:0006275]
Q6NPM8	HISN7 IMPL2 At4g39120 T22F8.20	Bifunctional phosphatase IMPL2, chloroplastic (Histidinol-phosphatase) (Histidinol-phosphate phosphatase) (HPP) (EC 3.1.3.15) (Inositol-phosphate phosphatase) (EC 3.1.3.25) (L-galactose 1-phosphate phosphatase) (EC 3.1.3.93) (Protein HISTIDINE BIOSYNTHESIS 7) (Protein MYO-INOSITOL MONOPHOSPHATASE-LIKE 2)	PATHWAY: Amino-acid biosynthesis; L-histidine biosynthesis; L-histidine from 5-phospho-alpha-D-ribose 1-diphosphate: step 8/9.; PATHWAY: Polyol metabolism; myo-inositol biosynthesis; myo-inositol from D-glucose 6-phosphate: step 2/2.	2759	33090	GO:0009507; GO:0016311; GO:0000105; GO:0004401; GO:0006021; GO:0008934; GO:0052832; GO:0052833; GO:0052834; GO:0046872; GO:0046854	chloroplast [GO:0009507]; histidinol-phosphatase activity [GO:0004401]; inositol monophosphate 1-phosphatase activity [GO:0008934]; inositol monophosphate 3-phosphatase activity [GO:0052832]; inositol monophosphate 4-phosphatase activity [GO:0052833]; inositol monophosphate phosphatase activity [GO:0052834]; metal ion binding [GO:0046872]; dephosphorylation [GO:0016311]; histidine biosynthetic pr…
C6DF77	hisG PC1_1745	ATP phosphoribosyltransferase (ATP-PRT) (ATP-PRTase) (EC 2.4.2.17)	PATHWAY: Amino-acid biosynthesis; L-histidine biosynthesis; L-histidine from 5-phospho-alpha-D-ribose 1-diphosphate: step 1/9. {ECO:0000255|HAMAP-Rule:MF_00079}.	2		GO:0005524; GO:0003879; GO:0005737; GO:0000105; GO:0000287	cytoplasm [GO:0005737]; ATP binding [GO:0005524]; ATP phosphoribosyltransferase activity [GO:0003879]; magnesium ion binding [GO:0000287]; histidine biosynthetic process [GO:0000105]
Q6R8G3	PHO1-H7 At1g26730 T24P13.11	Phosphate transporter PHO1 homolog 7 (Protein PHO1 homolog 7) (AtPHO1;H7)		2759	33090	GO:0016021; GO:0006817; GO:0005886	integral component of membrane [GO:0016021]; plasma membrane [GO:0005886]; phosphate ion transport [GO:0006817]
C3K1X7	rpmA PFLU_5170	50S ribosomal protein L27		2		GO:0005840; GO:0003735; GO:0006412	ribosome [GO:0005840]; structural constituent of ribosome [GO:0003735]; translation [GO:0006412]
C0LGV0	At5g48740 K24G6.7	Probable LRR receptor-like serine/threonine-protein kinase At5g48740 (EC 2.7.11.1)		2759	33090	GO:0005524; GO:0016021; GO:0004674	integral component of membrane [GO:0016021]; ATP binding [GO:0005524]; protein serine/threonine kinase activity [GO:0004674]
Q831A5	atpD EF_2608	ATP synthase subunit beta (EC 3.6.3.14) (ATP synthase F1 sector subunit beta) (F-ATPase subunit beta)		2		GO:0005524; GO:0015991; GO:0005886; GO:0042777; GO:0046933; GO:0045261	plasma membrane [GO:0005886]; proton-transporting ATP synthase complex, catalytic core F(1) [GO:0045261]; ATP binding [GO:0005524]; proton-transporting ATP synthase activity, rotational mechanism [GO:0046933]; ATP hydrolysis coupled proton transport [GO:0015991]; plasma membrane ATP synthesis coupled proton transport [GO:0042777]
Q8UGU0	Atu0945 AGR_C_1725	UPF0061 protein Atu0945		2
Q838R5	ezrA EF_0370	Septation ring formation regulator EzrA		2		GO:0000917; GO:0016021; GO:0005886; GO:0005940; GO:0000921	integral component of membrane [GO:0016021]; plasma membrane [GO:0005886]; septin ring [GO:0005940]; barrier septum assembly [GO:0000917]; septin ring assembly [GO:0000921]
Q88FS8	ftsK PP_4004	DNA translocase FtsK		2		GO:0005524; GO:0003677; GO:0007049; GO:0051301; GO:0007059; GO:0016021; GO:0005886	integral component of membrane [GO:0016021]; plasma membrane [GO:0005886]; ATP binding [GO:0005524]; DNA binding [GO:0003677]; cell cycle [GO:0007049]; cell division [GO:0051301]; chromosome segregation [GO:0007059]
Q6D0I4	murC ECA3814	UDP-N-acetylmuramate--L-alanine ligase (EC 6.3.2.8) (UDP-N-acetylmuramoyl-L-alanine synthetase)	PATHWAY: Cell wall biogenesis; peptidoglycan biosynthesis. {ECO:0000255|HAMAP-Rule:MF_00046}.	2		GO:0005524; GO:0008763; GO:0007049; GO:0051301; GO:0071555; GO:0005737; GO:0009252; GO:0008360	cytoplasm [GO:0005737]; ATP binding [GO:0005524]; UDP-N-acetylmuramate-L-alanine ligase activity [GO:0008763]; cell cycle [GO:0007049]; cell division [GO:0051301]; cell wall organization [GO:0071555]; peptidoglycan biosynthetic process [GO:0009252]; regulation of cell shape [GO:0008360]
Q9SMB4	PSBS	Photosystem II 22 kDa protein, chloroplastic (CP22)		2759	33090	GO:0009535; GO:0016021; GO:0015979; GO:0009523	chloroplast thylakoid membrane [GO:0009535]; integral component of membrane [GO:0016021]; photosystem II [GO:0009523]; photosynthesis [GO:0015979]
Q9SN74	BHLH47 EN139 At3g47640 F1P2.190	Transcription factor bHLH47 (Basic helix-loop-helix protein 47) (AtbHLH47) (bHLH 47) (Transcription factor EN 139) (bHLH transcription factor bHLH047)		2759	33090	GO:0003677; GO:0010106; GO:0055072; GO:0005634; GO:0006355; GO:0003700; GO:0006351	nucleus [GO:0005634]; DNA binding [GO:0003677]; transcription factor activity, sequence-specific DNA binding [GO:0003700]; cellular response to iron ion starvation [GO:0010106]; iron ion homeostasis [GO:0055072]; regulation of transcription, DNA-templated [GO:0006355]; transcription, DNA-templated [GO:0006351]
P39693	recJ Dda3937_02294	Single-stranded-DNA-specific exonuclease RecJ (EC 3.1.-.-)		2		GO:0008409; GO:0006310; GO:0006281; GO:0003676	5'-3' exonuclease activity [GO:0008409]; nucleic acid binding [GO:0003676]; DNA recombination [GO:0006310]; DNA repair [GO:0006281]
Q3E7Q9	At5g25310 F18G18.50	Probable glycosyltransferase At5g25310 (EC 2.4.-.-)		2759	33090	GO:0000139; GO:0071555; GO:0016021; GO:0016757	Golgi membrane [GO:0000139]; integral component of membrane [GO:0016021]; transferase activity, transferring glycosyl groups [GO:0016757]; cell wall organization [GO:0071555]
Q7DM58	ABCC4 EST3 MRP4 At2g47800 F17A22.19	ABC transporter C family member 4 (ABC transporter ABCC.4) (AtABCC4) (EC 3.6.3.44) (ATP-energized glutathione S-conjugate pump 4) (Glutathione S-conjugate-transporting ATPase 4) (Multidrug resistance-associated protein 4)		2759	33090	GO:0005524; GO:0042626; GO:0005794; GO:0006855; GO:0016021; GO:0000325; GO:0005886; GO:0009506; GO:0009624; GO:0009414; GO:0009611; GO:0010118; GO:0005774; GO:0005773; GO:0008559	Golgi apparatus [GO:0005794]; integral component of membrane [GO:0016021]; plant-type vacuole [GO:0000325]; plasma membrane [GO:0005886]; plasmodesma [GO:0009506]; vacuolar membrane [GO:0005774]; vacuole [GO:0005773]; ATP binding [GO:0005524]; ATPase activity, coupled to transmembrane movement of substances [GO:0042626]; xenobiotic-transporting ATPase activity [GO:0008559]; drug transmembrane tra…
P45682	PA3623	Lipoprotein NlpD/LppB homolog		2		GO:0005886	plasma membrane [GO:0005886]
Q3KH79	mutS Pfl01_1134	DNA mismatch repair protein MutS		2		GO:0005524; GO:0003684; GO:0006298; GO:0030983	ATP binding [GO:0005524]; damaged DNA binding [GO:0003684]; mismatched DNA binding [GO:0030983]; mismatch repair [GO:0006298]
Q88MG8	lpxA PP_1603	Acyl-[acyl-carrier-protein]--UDP-N-acetylglucosamine O-acyltransferase (UDP-N-acetylglucosamine acyltransferase) (EC 2.3.1.129)	PATHWAY: Glycolipid biosynthesis; lipid IV(A) biosynthesis; lipid IV(A) from (3R)-3-hydroxytetradecanoyl-[acyl-carrier-protein] and UDP-N-acetyl-alpha-D-glucosamine: step 1/6. {ECO:0000255|HAMAP-Rule:MF_00387}.	2		GO:0008780; GO:0005737; GO:0009245	cytoplasm [GO:0005737]; acyl-[acyl-carrier-protein]-UDP-N-acetylglucosamine O-acyltransferase activity [GO:0008780]; lipid A biosynthetic process [GO:0009245]
Q9HUJ8	parE PA4967	DNA topoisomerase 4 subunit B (EC 5.99.1.3) (Topoisomerase IV subunit B)		2		GO:0005524; GO:0003677; GO:0009340; GO:0009330; GO:0003918; GO:0006265; GO:0006268; GO:0005694; GO:0007059; GO:0000287; GO:0009295	chromosome [GO:0005694]; DNA topoisomerase complex (ATP-hydrolyzing) [GO:0009330]; DNA topoisomerase IV complex [GO:0009340]; nucleoid [GO:0009295]; ATP binding [GO:0005524]; DNA binding [GO:0003677]; DNA topoisomerase type II (ATP-hydrolyzing) activity [GO:0003918]; magnesium ion binding [GO:0000287]; chromosome segregation [GO:0007059]; DNA topological change [GO:0006265]; DNA unwinding involve…
A0ALM4	glyA lwe2488	Serine hydroxymethyltransferase (SHMT) (Serine methylase) (EC 2.1.2.1)	PATHWAY: One-carbon metabolism; tetrahydrofolate interconversion. {ECO:0000255|HAMAP-Rule:MF_00051}.; PATHWAY: Amino-acid biosynthesis; glycine biosynthesis; glycine from L-serine: step 1/1. {ECO:0000255|HAMAP-Rule:MF_00051}.	2		GO:0005737; GO:0019264; GO:0004372; GO:0030170; GO:0035999	cytoplasm [GO:0005737]; glycine hydroxymethyltransferase activity [GO:0004372]; pyridoxal phosphate binding [GO:0030170]; glycine biosynthetic process from serine [GO:0019264]; tetrahydrofolate interconversion [GO:0035999]
Q9LYU7	CRN SOL2 At5g13290 T31B5.110	Inactive leucine-rich repeat receptor-like protein kinase CORYNE (Protein SUPPRESSOR OF OVEREXPRESSION OF LLP1 2)		2759	33090	GO:0005524; GO:0016021; GO:0019900; GO:0005886; GO:0006468; GO:0033612; GO:0009909; GO:0010075	integral component of membrane [GO:0016021]; plasma membrane [GO:0005886]; ATP binding [GO:0005524]; kinase binding [GO:0019900]; receptor serine/threonine kinase binding [GO:0033612]; protein phosphorylation [GO:0006468]; regulation of flower development [GO:0009909]; regulation of meristem growth [GO:0010075]
Q6DAJ8	fis ECA0255	DNA-binding protein Fis		2		GO:0043565; GO:0003700; GO:0006351	sequence-specific DNA binding [GO:0043565]; transcription factor activity, sequence-specific DNA binding [GO:0003700]; transcription, DNA-templated [GO:0006351]
Q9HZQ3	cobN PA2944	Aerobic cobaltochelatase subunit CobN (EC 6.6.1.2) (Hydrogenobyrinic acid a,c-diamide cobaltochelatase subunit CobN)	PATHWAY: Cofactor biosynthesis; adenosylcobalamin biosynthesis; cob(II)yrinate a,c-diamide from precorrin-2 (aerobic route): step 10/10.	2		GO:0005524; GO:0009236; GO:0051116; GO:0005737; GO:0006779	cytoplasm [GO:0005737]; ATP binding [GO:0005524]; cobaltochelatase activity [GO:0051116]; cobalamin biosynthetic process [GO:0009236]; porphyrin-containing compound biosynthetic process [GO:0006779]
C3K706	pcm PFLU_1300	Protein-L-isoaspartate O-methyltransferase (EC 2.1.1.77) (L-isoaspartyl protein carboxyl methyltransferase) (Protein L-isoaspartyl methyltransferase) (Protein-beta-aspartate methyltransferase) (PIMT)		2		GO:0005737; GO:0030091; GO:0004719	cytoplasm [GO:0005737]; protein-L-isoaspartate (D-aspartate) O-methyltransferase activity [GO:0004719]; protein repair [GO:0030091]
C6DH41	PC1_2049	UPF0482 protein PC1_2049		2
B7LLE1	aroC EFER_0834	Chorismate synthase (CS) (EC 4.2.3.5) (5-enolpyruvylshikimate-3-phosphate phospholyase)	PATHWAY: Metabolic intermediate biosynthesis; chorismate biosynthesis; chorismate from D-erythrose 4-phosphate and phosphoenolpyruvate: step 7/7. {ECO:0000255|HAMAP-Rule:MF_00300}.	2		GO:0009073; GO:0009423; GO:0004107	chorismate synthase activity [GO:0004107]; aromatic amino acid family biosynthetic process [GO:0009073]; chorismate biosynthetic process [GO:0009423]
Q9S851	NAC031 CUC3 NAC368 At1g76420 F14G6.2 F15M4.8	Protein CUP-SHAPED COTYLEDON 3 (NAC domain-containing protein 31) (ANAC031) (NAC domain-containing protein CUC3)		2759	33090	GO:0003677; GO:0010014; GO:0005634; GO:0010199; GO:0003700; GO:0006351	nucleus [GO:0005634]; DNA binding [GO:0003677]; transcription factor activity, sequence-specific DNA binding [GO:0003700]; meristem initiation [GO:0010014]; organ boundary specification between lateral organs and the meristem [GO:0010199]; transcription, DNA-templated [GO:0006351]
Q4HTT2	HTB1 FGSG_11626	Histone H2B		2759	4751	GO:0003677; GO:0000786; GO:0005634	nucleosome [GO:0000786]; nucleus [GO:0005634]; DNA binding [GO:0003677]
Q1R0H6	rpsJ Csal_0420	30S ribosomal protein S10		2		GO:0005840; GO:0003735; GO:0000049; GO:0006412	ribosome [GO:0005840]; structural constituent of ribosome [GO:0003735]; tRNA binding [GO:0000049]; translation [GO:0006412]
Q6CYU4	ssuD ECA4411	Alkanesulfonate monooxygenase (EC 1.14.14.5) (FMNH2-dependent aliphatic sulfonate monooxygenase)		2		GO:0008726	alkanesulfonate monooxygenase activity [GO:0008726]
P0C1I5	cyp4 RO3G_06695	Peptidyl-prolyl cis-trans isomerase-like 3 (PPIase) (EC 5.2.1.8) (Rotamase)		2759	4751	GO:0003755; GO:0006457	peptidyl-prolyl cis-trans isomerase activity [GO:0003755]; protein folding [GO:0006457]
Q5QWW0	pgi IL0570	Glucose-6-phosphate isomerase (GPI) (EC 5.3.1.9) (Phosphoglucose isomerase) (PGI) (Phosphohexose isomerase) (PHI)	PATHWAY: Carbohydrate degradation; glycolysis; D-glyceraldehyde 3-phosphate and glycerone phosphate from D-glucose: step 2/4. {ECO:0000255|HAMAP-Rule:MF_00473}.	2		GO:0005737; GO:0006094; GO:0004347; GO:0006096	cytoplasm [GO:0005737]; glucose-6-phosphate isomerase activity [GO:0004347]; gluconeogenesis [GO:0006094]; glycolytic process [GO:0006096]
Q9RMT1	exbD PA0199	Biopolymer transport protein ExbD		2		GO:0016021; GO:0005886; GO:0015031; GO:0005215	integral component of membrane [GO:0016021]; plasma membrane [GO:0005886]; transporter activity [GO:0005215]; protein transport [GO:0015031]
Q8S307	BZR1 BIS2 At1g75080 F9E10_7	Protein BRASSINAZOLE-RESISTANT 1 (Protein BIN2 SUBSTRATE 2)		2759	33090	GO:0003677; GO:0009742; GO:0005829; GO:0045892; GO:0005634; GO:0048481; GO:0040008; GO:0006355; GO:0048316; GO:0003700; GO:0006351	cytosol [GO:0005829]; nucleus [GO:0005634]; DNA binding [GO:0003677]; transcription factor activity, sequence-specific DNA binding [GO:0003700]; brassinosteroid mediated signaling pathway [GO:0009742]; negative regulation of transcription, DNA-templated [GO:0045892]; plant ovule development [GO:0048481]; regulation of growth [GO:0040008]; regulation of transcription, DNA-templated [GO:0006355]; s…
Q5QWH6	folD IL1008	Bifunctional protein FolD [Includes: Methylenetetrahydrofolate dehydrogenase (EC 1.5.1.5); Methenyltetrahydrofolate cyclohydrolase (EC 3.5.4.9)]	PATHWAY: One-carbon metabolism; tetrahydrofolate interconversion. {ECO:0000255|HAMAP-Rule:MF_01576}.	2		GO:0009396; GO:0000105; GO:0004477; GO:0009086; GO:0004488; GO:0006164; GO:0035999	methenyltetrahydrofolate cyclohydrolase activity [GO:0004477]; methylenetetrahydrofolate dehydrogenase (NADP+) activity [GO:0004488]; folic acid-containing compound biosynthetic process [GO:0009396]; histidine biosynthetic process [GO:0000105]; methionine biosynthetic process [GO:0009086]; purine nucleotide biosynthetic process [GO:0006164]; tetrahydrofolate interconversion [GO:0035999]
Q1QXD3	pth Csal_1522	Peptidyl-tRNA hydrolase (PTH) (EC 3.1.1.29)		2		GO:0004045; GO:0005737; GO:0006412	cytoplasm [GO:0005737]; aminoacyl-tRNA hydrolase activity [GO:0004045]; translation [GO:0006412]
Q9FHX3	LECRKS6 At5g42120 MJC20.23	L-type lectin-domain containing receptor kinase S.6 (LecRK-S.6) (EC 2.7.11.1)		2759	33090	GO:0005524; GO:0030246; GO:0016021; GO:0005886; GO:0004674	integral component of membrane [GO:0016021]; plasma membrane [GO:0005886]; ATP binding [GO:0005524]; carbohydrate binding [GO:0030246]; protein serine/threonine kinase activity [GO:0004674]
Q44015		Putative hydroxypyruvate isomerase (EC 5.3.1.22) (Glyoxylate-induced protein)		2		GO:0008903	hydroxypyruvate isomerase activity [GO:0008903]
Q87T09	rpsS VP0261	30S ribosomal protein S19		2		GO:0019843; GO:0015935; GO:0003735; GO:0006412	small ribosomal subunit [GO:0015935]; rRNA binding [GO:0019843]; structural constituent of ribosome [GO:0003735]; translation [GO:0006412]
Q7MQ83	sthA VV0126	Soluble pyridine nucleotide transhydrogenase (STH) (EC 1.6.1.1) (NAD(P)(+) transhydrogenase [B-specific])		2		GO:0003957; GO:0006739; GO:0045454; GO:0005737; GO:0050660	cytoplasm [GO:0005737]; flavin adenine dinucleotide binding [GO:0050660]; NAD(P)+ transhydrogenase (B-specific) activity [GO:0003957]; cell redox homeostasis [GO:0045454]; NADP metabolic process [GO:0006739]
C6DIR2	mtgA PC1_0303	Monofunctional biosynthetic peptidoglycan transglycosylase (Monofunctional TGase) (EC 2.4.2.-)	PATHWAY: Cell wall biogenesis; peptidoglycan biosynthesis. {ECO:0000255|HAMAP-Rule:MF_00766}.	2		GO:0071555; GO:0016021; GO:0009252; GO:0009274; GO:0005886; GO:0008360; GO:0016763	integral component of membrane [GO:0016021]; peptidoglycan-based cell wall [GO:0009274]; plasma membrane [GO:0005886]; transferase activity, transferring pentosyl groups [GO:0016763]; cell wall organization [GO:0071555]; peptidoglycan biosynthetic process [GO:0009252]; regulation of cell shape [GO:0008360]
A4VMS3	plsX PST_2624	Phosphate acyltransferase (EC 2.3.1.n2) (Acyl-ACP phosphotransacylase) (Acyl-[acyl-carrier-protein]--phosphate acyltransferase) (Phosphate-acyl-ACP acyltransferase)	PATHWAY: Lipid metabolism; phospholipid metabolism. {ECO:0000255|HAMAP-Rule:MF_00019}.	2		GO:0005737; GO:0006633; GO:0016616; GO:0008654; GO:0016747	cytoplasm [GO:0005737]; oxidoreductase activity, acting on the CH-OH group of donors, NAD or NADP as acceptor [GO:0016616]; transferase activity, transferring acyl groups other than amino-acyl groups [GO:0016747]; fatty acid biosynthetic process [GO:0006633]; phospholipid biosynthetic process [GO:0008654]
Q6DB05	xylA ECA0097	Xylose isomerase (EC 5.3.1.5)		2		GO:0042732; GO:0005737; GO:0000287; GO:0006098; GO:0009045	cytoplasm [GO:0005737]; magnesium ion binding [GO:0000287]; xylose isomerase activity [GO:0009045]; D-xylose metabolic process [GO:0042732]; pentose-phosphate shunt [GO:0006098]
Q0CNC7	nte1 ATEG_04807	Lysophospholipase nte1 (EC 3.1.1.5) (Intracellular phospholipase B) (Neuropathy target esterase homolog)		2759	4751	GO:0005789; GO:0016021; GO:0016042; GO:0004622	endoplasmic reticulum membrane [GO:0005789]; integral component of membrane [GO:0016021]; lysophospholipase activity [GO:0004622]; lipid catabolic process [GO:0016042]
Q9CHN1	glgC LL0697 L95975	Glucose-1-phosphate adenylyltransferase (EC 2.7.7.27) (ADP-glucose pyrophosphorylase) (ADPGlc PPase) (ADP-glucose synthase)	PATHWAY: Glycan biosynthesis; glycogen biosynthesis. {ECO:0000255|HAMAP-Rule:MF_00624}.	2		GO:0005524; GO:0008878; GO:0005978	ATP binding [GO:0005524]; glucose-1-phosphate adenylyltransferase activity [GO:0008878]; glycogen biosynthetic process [GO:0005978]
Q6CZW4	rpsG ECA4037	30S ribosomal protein S7		2		GO:0019843; GO:0015935; GO:0003735; GO:0000049; GO:0006412	small ribosomal subunit [GO:0015935]; rRNA binding [GO:0019843]; structural constituent of ribosome [GO:0003735]; tRNA binding [GO:0000049]; translation [GO:0006412]
Q4K3A6	atpH PFL_6219	ATP synthase subunit delta (ATP synthase F(1) sector subunit delta) (F-type ATPase subunit delta) (F-ATPase subunit delta)		2		GO:0015986; GO:0042777; GO:0045262; GO:0046933	plasma membrane proton-transporting ATP synthase complex, catalytic core F(1) [GO:0045262]; proton-transporting ATP synthase activity, rotational mechanism [GO:0046933]; ATP synthesis coupled proton transport [GO:0015986]; plasma membrane ATP synthesis coupled proton transport [GO:0042777]
Q49Y21	dnaJ SSP1178	Chaperone protein DnaJ		2		GO:0005524; GO:0006260; GO:0005737; GO:0006457; GO:0009408; GO:0008270	cytoplasm [GO:0005737]; ATP binding [GO:0005524]; zinc ion binding [GO:0008270]; DNA replication [GO:0006260]; protein folding [GO:0006457]; response to heat [GO:0009408]
Q02WK8	purA LACR_2207	Adenylosuccinate synthetase (AMPSase) (AdSS) (EC 6.3.4.4) (IMP--aspartate ligase)	PATHWAY: Purine metabolism; AMP biosynthesis via de novo pathway; AMP from IMP: step 1/2. {ECO:0000255|HAMAP-Rule:MF_00011}.	2		GO:0044208; GO:0005525; GO:0004019; GO:0005737; GO:0000287	cytoplasm [GO:0005737]; adenylosuccinate synthase activity [GO:0004019]; GTP binding [GO:0005525]; magnesium ion binding [GO:0000287]; 'de novo' AMP biosynthetic process [GO:0044208]
A8GIY9	sfsA Spro_3984	Sugar fermentation stimulation protein homolog		2
Q8PJE1	thrS XAC2594	Threonine--tRNA ligase (EC 6.1.1.3) (Threonyl-tRNA synthetase) (ThrRS)		2		GO:0005524; GO:0005737; GO:0046872; GO:0004829; GO:0006435	cytoplasm [GO:0005737]; ATP binding [GO:0005524]; metal ion binding [GO:0046872]; threonine-tRNA ligase activity [GO:0004829]; threonyl-tRNA aminoacylation [GO:0006435]
P52155	rho	Transcription termination factor Rho (EC 3.6.4.-) (ATP-dependent helicase Rho)		2		GO:0005524; GO:0006353; GO:0003723; GO:0008186; GO:0004386; GO:0006355	ATP binding [GO:0005524]; helicase activity [GO:0004386]; RNA binding [GO:0003723]; RNA-dependent ATPase activity [GO:0008186]; DNA-templated transcription, termination [GO:0006353]; regulation of transcription, DNA-templated [GO:0006355]
A7Z4L9	rpsP RBAM_015820	30S ribosomal protein S16		2		GO:0005840; GO:0003735; GO:0006412	ribosome [GO:0005840]; structural constituent of ribosome [GO:0003735]; translation [GO:0006412]
Q6D8K0	mltC ECA0974	Membrane-bound lytic murein transglycosylase C (EC 4.2.2.n1) (Murein lyase C)		2		GO:0016837; GO:0009279; GO:0016998; GO:0071555; GO:0016798; GO:0008933; GO:0000270	cell outer membrane [GO:0009279]; carbon-oxygen lyase activity, acting on polysaccharides [GO:0016837]; hydrolase activity, acting on glycosyl bonds [GO:0016798]; lytic transglycosylase activity [GO:0008933]; cell wall macromolecule catabolic process [GO:0016998]; cell wall organization [GO:0071555]; peptidoglycan metabolic process [GO:0000270]
Q11G43	arcA Meso_2241	Arginine deiminase (ADI) (EC 3.5.3.6) (Arginine dihydrolase) (AD)	PATHWAY: Amino-acid degradation; L-arginine degradation via ADI pathway; carbamoyl phosphate from L-arginine: step 1/2. {ECO:0000255|HAMAP-Rule:MF_00242}.	2		GO:0019547; GO:0016990; GO:0005737	cytoplasm [GO:0005737]; arginine deiminase activity [GO:0016990]; arginine catabolic process to ornithine [GO:0019547]
C6DAX2	cysS PC1_2933	Cysteine--tRNA ligase (EC 6.1.1.16) (Cysteinyl-tRNA synthetase) (CysRS)		2		GO:0005524; GO:0004817; GO:0006423; GO:0005737; GO:0008270	cytoplasm [GO:0005737]; ATP binding [GO:0005524]; cysteine-tRNA ligase activity [GO:0004817]; zinc ion binding [GO:0008270]; cysteinyl-tRNA aminoacylation [GO:0006423]
Q4WWH6	spt6 AFUA_3G05890	Transcription elongation factor spt6 (Chromatin elongation factor spt6)		2759	4751	GO:0003677; GO:0005634; GO:0032784; GO:0006357; GO:0006351	nucleus [GO:0005634]; DNA binding [GO:0003677]; regulation of DNA-templated transcription, elongation [GO:0032784]; regulation of transcription from RNA polymerase II promoter [GO:0006357]; transcription, DNA-templated [GO:0006351]
B7UXY9	purM PLES_43701	Phosphoribosylformylglycinamidine cyclo-ligase (EC 6.3.3.1) (AIR synthase) (AIRS) (Phosphoribosyl-aminoimidazole synthetase)	PATHWAY: Purine metabolism; IMP biosynthesis via de novo pathway; 5-amino-1-(5-phospho-D-ribosyl)imidazole from N(2)-formyl-N(1)-(5-phospho-D-ribosyl)glycinamide: step 2/2. {ECO:0000255|HAMAP-Rule:MF_00741}.	2		GO:0006189; GO:0005524; GO:0005737; GO:0004641	cytoplasm [GO:0005737]; ATP binding [GO:0005524]; phosphoribosylformylglycinamidine cyclo-ligase activity [GO:0004641]; 'de novo' IMP biosynthetic process [GO:0006189]
B2K665	rplT YPTS_2413	50S ribosomal protein L20		2		GO:0019843; GO:0000027; GO:0005840; GO:0003735; GO:0006412	ribosome [GO:0005840]; rRNA binding [GO:0019843]; structural constituent of ribosome [GO:0003735]; ribosomal large subunit assembly [GO:0000027]; translation [GO:0006412]
Q9ZVN6	AP180 At1g05020 T7A14.11	Clathrin coat assembly protein AP180 (At-AP180) (Clathrin coat-associated protein AP180)		2759	33090	GO:0005545; GO:0005794; GO:0048268; GO:0030136; GO:0005905; GO:0006897; GO:0015031	clathrin-coated vesicle [GO:0030136]; coated pit [GO:0005905]; Golgi apparatus [GO:0005794]; 1-phosphatidylinositol binding [GO:0005545]; clathrin coat assembly [GO:0048268]; endocytosis [GO:0006897]; protein transport [GO:0015031]
Q71VT6	serC LMOf2365_2816	Phosphoserine aminotransferase (EC 2.6.1.52) (Phosphohydroxythreonine aminotransferase) (PSAT)	PATHWAY: Amino-acid biosynthesis; L-serine biosynthesis; L-serine from 3-phospho-D-glycerate: step 2/3. {ECO:0000255|HAMAP-Rule:MF_00160}.	2		GO:0006564; GO:0004648; GO:0005737; GO:0030170; GO:0008615	cytoplasm [GO:0005737]; O-phospho-L-serine:2-oxoglutarate aminotransferase activity [GO:0004648]; pyridoxal phosphate binding [GO:0030170]; L-serine biosynthetic process [GO:0006564]; pyridoxine biosynthetic process [GO:0008615]
Q837E7	tgt EF_0896	Queuine tRNA-ribosyltransferase (EC 2.4.2.29) (Guanine insertion enzyme) (tRNA-guanine transglycosylase)	PATHWAY: tRNA modification; tRNA-queuosine biosynthesis. {ECO:0000255|HAMAP-Rule:MF_00168}.	2		GO:0046872; GO:0008479; GO:0008616; GO:0006400	metal ion binding [GO:0046872]; queuine tRNA-ribosyltransferase activity [GO:0008479]; queuosine biosynthetic process [GO:0008616]; tRNA modification [GO:0006400]
A7MKF0	ESA_01442	UPF0181 protein ESA_01442		2
Q9HFE8	tra1 SPBP16F5.03c	Transcription-associated protein 1		2759	4751	GO:0070209; GO:0000124; GO:0016573; GO:0016773; GO:1900475; GO:0006357; GO:0007165; GO:0006351	ASTRA complex [GO:0070209]; SAGA complex [GO:0000124]; phosphotransferase activity, alcohol group as acceptor [GO:0016773]; histone acetylation [GO:0016573]; positive regulation of meiosis by negative regulation of transcription from RNA polymerase II promoter [GO:1900475]; regulation of transcription from RNA polymerase II promoter [GO:0006357]; signal transduction [GO:0007165]; transcription, D…
Q5GXY4	pheS XOO3183	Phenylalanine--tRNA ligase alpha subunit (EC 6.1.1.20) (Phenylalanyl-tRNA synthetase alpha subunit) (PheRS)		2		GO:0005524; GO:0005737; GO:0000287; GO:0004826; GO:0006432; GO:0000049	cytoplasm [GO:0005737]; ATP binding [GO:0005524]; magnesium ion binding [GO:0000287]; phenylalanine-tRNA ligase activity [GO:0004826]; tRNA binding [GO:0000049]; phenylalanyl-tRNA aminoacylation [GO:0006432]
A5AB61	utp10 An08g09160	U3 small nucleolar RNA-associated protein 10		2759	4751	GO:0030686; GO:0000480; GO:0000447; GO:0000472; GO:0016021; GO:0005739; GO:0044732; GO:0045943; GO:0030688; GO:0033553; GO:0032040; GO:0030515; GO:0034455	90S preribosome [GO:0030686]; integral component of membrane [GO:0016021]; mitochondrion [GO:0005739]; mitotic spindle pole body [GO:0044732]; preribosome, small subunit precursor [GO:0030688]; rDNA heterochromatin [GO:0033553]; small-subunit processome [GO:0032040]; t-UTP complex [GO:0034455]; snoRNA binding [GO:0030515]; endonucleolytic cleavage in 5'-ETS of tricistronic rRNA transcript (SSU-rR…
C6DK25	tyrS PC1_2377	Tyrosine--tRNA ligase (EC 6.1.1.1) (Tyrosyl-tRNA synthetase) (TyrRS)		2		GO:0005524; GO:0003723; GO:0005737; GO:0004831; GO:0006437	cytoplasm [GO:0005737]; ATP binding [GO:0005524]; RNA binding [GO:0003723]; tyrosine-tRNA ligase activity [GO:0004831]; tyrosyl-tRNA aminoacylation [GO:0006437]
A4XYE2	rimP Pmen_3610	Ribosome maturation factor RimP		2		GO:0005737; GO:0042274	cytoplasm [GO:0005737]; ribosomal small subunit biogenesis [GO:0042274]
Q1I314	argH PSEEN5355	Argininosuccinate lyase (ASAL) (EC 4.3.2.1) (Arginosuccinase)	PATHWAY: Amino-acid biosynthesis; L-arginine biosynthesis; L-arginine from L-ornithine and carbamoyl phosphate: step 3/3. {ECO:0000255|HAMAP-Rule:MF_00006}.	2		GO:0042450; GO:0004056; GO:0005737	cytoplasm [GO:0005737]; argininosuccinate lyase activity [GO:0004056]; arginine biosynthetic process via ornithine [GO:0042450]
Q8CWS7	miaA spr0588	tRNA dimethylallyltransferase (EC 2.5.1.75) (Dimethylallyl diphosphate:tRNA dimethylallyltransferase) (DMAPP:tRNA dimethylallyltransferase) (DMATase) (Isopentenyl-diphosphate:tRNA isopentenyltransferase) (IPP transferase) (IPPT) (IPTase)		2		GO:0005524; GO:0052381; GO:0006400	ATP binding [GO:0005524]; tRNA dimethylallyltransferase activity [GO:0052381]; tRNA modification [GO:0006400]
Q1QSX1	dnaJ Csal_3093	Chaperone protein DnaJ		2		GO:0005524; GO:0006260; GO:0005737; GO:0006457; GO:0009408; GO:0008270	cytoplasm [GO:0005737]; ATP binding [GO:0005524]; zinc ion binding [GO:0008270]; DNA replication [GO:0006260]; protein folding [GO:0006457]; response to heat [GO:0009408]
Q94B74	NUDT2 NUDX2 At5g47650 MNJ7.24	Nudix hydrolase 2 (AtNUDT2) (EC 3.6.1.-) (ADP-ribose pyrophosphatase) (EC 3.6.1.13) (NADH pyrophosphatase) (EC 3.6.1.22)		2759	33090	GO:0047631; GO:0051287; GO:0000210; GO:0046872; GO:0006979	ADP-ribose diphosphatase activity [GO:0047631]; metal ion binding [GO:0046872]; NAD binding [GO:0051287]; NAD+ diphosphatase activity [GO:0000210]; response to oxidative stress [GO:0006979]
P21170	speA b2938 JW2905	Biosynthetic arginine decarboxylase (ADC) (EC 4.1.1.19)	PATHWAY: Amine and polyamine biosynthesis; agmatine biosynthesis; agmatine from L-arginine: step 1/1.	2		GO:0006527; GO:0008792; GO:0046872; GO:0042597; GO:0009446; GO:0033388; GO:0008295	periplasmic space [GO:0042597]; arginine decarboxylase activity [GO:0008792]; metal ion binding [GO:0046872]; arginine catabolic process [GO:0006527]; putrescine biosynthetic process [GO:0009446]; putrescine biosynthetic process from arginine [GO:0033388]; spermidine biosynthetic process [GO:0008295]
A0T0D7	rpoB	DNA-directed RNA polymerase subunit beta (EC 2.7.7.6) (PEP) (Plastid-encoded RNA polymerase subunit beta) (RNA polymerase subunit beta)		2759		GO:0003677; GO:0003899; GO:0009507; GO:0032549; GO:0006351	chloroplast [GO:0009507]; DNA binding [GO:0003677]; DNA-directed RNA polymerase activity [GO:0003899]; ribonucleoside binding [GO:0032549]; transcription, DNA-templated [GO:0006351]
Q1I7B3	pdxB PSEEN3753	Erythronate-4-phosphate dehydrogenase (EC 1.1.1.290)	PATHWAY: Cofactor biosynthesis; pyridoxine 5'-phosphate biosynthesis; pyridoxine 5'-phosphate from D-erythrose 4-phosphate: step 2/5. {ECO:0000255|HAMAP-Rule:MF_01825}.	2		GO:0033711; GO:0051287; GO:0005737; GO:0008615	cytoplasm [GO:0005737]; 4-phosphoerythronate dehydrogenase activity [GO:0033711]; NAD binding [GO:0051287]; pyridoxine biosynthetic process [GO:0008615]
Q8VXX5	SKS1 At4g25240 F24A6.80	Monocopper oxidase-like protein SKS1		2759	33090	GO:0031225; GO:0046658; GO:0005507; GO:0016722; GO:0009505; GO:0005886; GO:0009506	anchored component of membrane [GO:0031225]; anchored component of plasma membrane [GO:0046658]; plant-type cell wall [GO:0009505]; plasma membrane [GO:0005886]; plasmodesma [GO:0009506]; copper ion binding [GO:0005507]; oxidoreductase activity, oxidizing metal ions [GO:0016722]
A0AIS8	lepA lwe1492	Elongation factor 4 (EF-4) (EC 3.6.5.n1) (Ribosomal back-translocase LepA)		2		GO:0005525; GO:0003924; GO:0005886; GO:0045727; GO:0043022; GO:0003746	plasma membrane [GO:0005886]; GTP binding [GO:0005525]; GTPase activity [GO:0003924]; ribosome binding [GO:0043022]; translation elongation factor activity [GO:0003746]; positive regulation of translation [GO:0045727]
Q6C0L7	YALI0F23595g	Lon protease homolog 2, peroxisomal (EC 3.4.21.-)		2759	4751	GO:0005524; GO:0004176; GO:0006515; GO:0005782; GO:0016558; GO:0016485; GO:0006625; GO:0004252	peroxisomal matrix [GO:0005782]; ATP binding [GO:0005524]; ATP-dependent peptidase activity [GO:0004176]; serine-type endopeptidase activity [GO:0004252]; misfolded or incompletely synthesized protein catabolic process [GO:0006515]; protein import into peroxisome matrix [GO:0016558]; protein processing [GO:0016485]; protein targeting to peroxisome [GO:0006625]
B1NWF3	ndhJ	NAD(P)H-quinone oxidoreductase subunit J, chloroplastic (EC 1.6.5.-) (NAD(P)H dehydrogenase subunit J) (NADH-plastoquinone oxidoreductase subunit J)		2759	33090	GO:0008137; GO:0009535; GO:0019684; GO:0048038; GO:0006810	chloroplast thylakoid membrane [GO:0009535]; NADH dehydrogenase (ubiquinone) activity [GO:0008137]; quinone binding [GO:0048038]; photosynthesis, light reaction [GO:0019684]; transport [GO:0006810]
P30590	CHS1	Chitin synthase 1 (EC 2.4.1.16) (Chitin-UDP acetyl-glucosaminyl transferase 1) (Fragment)		2759	4751	GO:0071555; GO:0006031; GO:0004100; GO:0016021; GO:0005886	integral component of membrane [GO:0016021]; plasma membrane [GO:0005886]; chitin synthase activity [GO:0004100]; cell wall organization [GO:0071555]; chitin biosynthetic process [GO:0006031]
Q48QH6	hemF PSPPH_0026	Oxygen-dependent coproporphyrinogen-III oxidase (CPO) (Coprogen oxidase) (Coproporphyrinogenase) (EC 1.3.3.3)	PATHWAY: Porphyrin-containing compound metabolism; protoporphyrin-IX biosynthesis; protoporphyrinogen-IX from coproporphyrinogen-III (O2 route): step 1/1. {ECO:0000255|HAMAP-Rule:MF_00333}.	2		GO:0004109; GO:0005737; GO:0046872; GO:0042803; GO:0006782	cytoplasm [GO:0005737]; coproporphyrinogen oxidase activity [GO:0004109]; metal ion binding [GO:0046872]; protein homodimerization activity [GO:0042803]; protoporphyrinogen IX biosynthetic process [GO:0006782]
Q39193	SRK2I 41K OSKL2 SNRK2.3 At5g66880 MUD21.14	Serine/threonine-protein kinase SRK2I (EC 2.7.11.1) (OST1-kinase-like 2) (Protein ATHPROKIN B) (SNF1-related kinase 2.3) (SnRK2.3)		2759	33090	GO:0005524; GO:0009738; GO:0005737; GO:0005829; GO:0035556; GO:0016301; GO:0005634; GO:0004672; GO:0004674; GO:0010029; GO:0009737; GO:0009739; GO:0006970; GO:0009651; GO:0009414	cytoplasm [GO:0005737]; cytosol [GO:0005829]; nucleus [GO:0005634]; ATP binding [GO:0005524]; kinase activity [GO:0016301]; protein kinase activity [GO:0004672]; protein serine/threonine kinase activity [GO:0004674]; abscisic acid-activated signaling pathway [GO:0009738]; intracellular signal transduction [GO:0035556]; regulation of seed germination [GO:0010029]; response to abscisic acid [GO:000…
Q1QT66	lysS Csal_2997	Lysine--tRNA ligase (EC 6.1.1.6) (Lysyl-tRNA synthetase) (LysRS)		2		GO:0005524; GO:0005737; GO:0004824; GO:0006430; GO:0000287	cytoplasm [GO:0005737]; ATP binding [GO:0005524]; lysine-tRNA ligase activity [GO:0004824]; magnesium ion binding [GO:0000287]; lysyl-tRNA aminoacylation [GO:0006430]
Q92236	GGS GGPPS	Geranylgeranyl pyrophosphate synthase (GGPP synthase) (GGPPSase) (EC 2.5.1.-) ((2E,6E)-farnesyl diphosphate synthase) (Dimethylallyltranstransferase) (EC 2.5.1.1) (Farnesyl diphosphate synthase) (Farnesyltranstransferase) (EC 2.5.1.29) (Geranylgeranyl diphosphate synthase) (Geranyltranstransferase) (EC 2.5.1.10)	PATHWAY: Isoprenoid biosynthesis; farnesyl diphosphate biosynthesis; farnesyl diphosphate from geranyl diphosphate and isopentenyl diphosphate: step 1/1.; PATHWAY: Isoprenoid biosynthesis; geranyl diphosphate biosynthesis; geranyl diphosphate from dimethylallyl diphosphate and isopentenyl diphosphate: step 1/1.; PATHWAY: Isoprenoid biosynthesis; geranylgeranyl diphosphate biosynthesis; geranylger…	2759	4751	GO:0005737; GO:0004161; GO:0045337; GO:0004311; GO:0033384; GO:0033386; GO:0004337; GO:0046872	cytoplasm [GO:0005737]; dimethylallyltranstransferase activity [GO:0004161]; farnesyltranstransferase activity [GO:0004311]; geranyltranstransferase activity [GO:0004337]; metal ion binding [GO:0046872]; farnesyl diphosphate biosynthetic process [GO:0045337]; geranyl diphosphate biosynthetic process [GO:0033384]; geranylgeranyl diphosphate biosynthetic process [GO:0033386]
Q1I6G9	nadA PSEEN4071	Quinolinate synthase A (EC 2.5.1.72)	PATHWAY: Cofactor biosynthesis; NAD(+) biosynthesis; quinolinate from iminoaspartate: step 1/1. {ECO:0000255|HAMAP-Rule:MF_00567}.	2		GO:0051539; GO:0009435; GO:0005737; GO:0046872; GO:0008987; GO:0016765	cytoplasm [GO:0005737]; 4 iron, 4 sulfur cluster binding [GO:0051539]; metal ion binding [GO:0046872]; quinolinate synthetase A activity [GO:0008987]; transferase activity, transferring alkyl or aryl (other than methyl) groups [GO:0016765]; NAD biosynthetic process [GO:0009435]
P52418	PUR1	Amidophosphoribosyltransferase, chloroplastic (ATase) (EC 2.4.2.14) (Glutamine phosphoribosylpyrophosphate amidotransferase) (GPAT)	PATHWAY: Purine metabolism; IMP biosynthesis via de novo pathway; N(1)-(5-phospho-D-ribosyl)glycinamide from 5-phospho-alpha-D-ribose 1-diphosphate: step 1/2.	2759	33090	GO:0006189; GO:0051539; GO:0004044; GO:0009507; GO:0006541; GO:0046872; GO:0009116; GO:0009113	chloroplast [GO:0009507]; 4 iron, 4 sulfur cluster binding [GO:0051539]; amidophosphoribosyltransferase activity [GO:0004044]; metal ion binding [GO:0046872]; 'de novo' IMP biosynthetic process [GO:0006189]; glutamine metabolic process [GO:0006541]; nucleoside metabolic process [GO:0009116]; purine nucleobase biosynthetic process [GO:0009113]
Q9C510	PAP6 At1g56360 F13N6.16 F14G9.2	Purple acid phosphatase 6 (EC 3.1.3.2)		2759	33090	GO:0003993; GO:0016311; GO:0005576; GO:0046872	extracellular region [GO:0005576]; acid phosphatase activity [GO:0003993]; metal ion binding [GO:0046872]; dephosphorylation [GO:0016311]
O49423	POT9 KUP9 At4g19960 F18F4.60	Potassium transporter 9 (AtPOT9)		2759	33090	GO:0016021; GO:0005886; GO:0015079	integral component of membrane [GO:0016021]; plasma membrane [GO:0005886]; potassium ion transmembrane transporter activity [GO:0015079]
Q0H8Y9	ND2 NAD2	NADH-ubiquinone oxidoreductase chain 2 (EC 1.6.5.3) (NADH dehydrogenase subunit 2)		2759	4751	GO:0042773; GO:0008137; GO:0016021; GO:0005743; GO:0070469	integral component of membrane [GO:0016021]; mitochondrial inner membrane [GO:0005743]; respiratory chain [GO:0070469]; NADH dehydrogenase (ubiquinone) activity [GO:0008137]; ATP synthesis coupled electron transport [GO:0042773]
Q24NB7	metA DSY4686	Homoserine O-succinyltransferase (EC 2.3.1.46) (Homoserine O-transsuccinylase) (HTS)	PATHWAY: Amino-acid biosynthesis; L-methionine biosynthesis via de novo pathway; O-succinyl-L-homoserine from L-homoserine: step 1/1. {ECO:0000255|HAMAP-Rule:MF_00295}.	2		GO:0019281; GO:0005737; GO:0008899	cytoplasm [GO:0005737]; homoserine O-succinyltransferase activity [GO:0008899]; L-methionine biosynthetic process from homoserine via O-succinyl-L-homoserine and cystathionine [GO:0019281]
P0C7S9	gel1 bgt2 AFUA_2G01170	1,3-beta-glucanosyltransferase gel1 (EC 2.4.1.-) (Glucan elongating glucanosyltransferase 1)		2759	4751	GO:0042124; GO:0031225; GO:0005975; GO:0009277; GO:0031505; GO:0042123; GO:0005886	anchored component of membrane [GO:0031225]; fungal-type cell wall [GO:0009277]; plasma membrane [GO:0005886]; 1,3-beta-glucanosyltransferase activity [GO:0042124]; glucanosyltransferase activity [GO:0042123]; carbohydrate metabolic process [GO:0005975]; fungal-type cell wall organization [GO:0031505]
Q5QXV0	rplQ IL1890	50S ribosomal protein L17		2		GO:0005840; GO:0003735; GO:0006412	ribosome [GO:0005840]; structural constituent of ribosome [GO:0003735]; translation [GO:0006412]
C0LGR3	At4g26540 M3E9.30	Probable LRR receptor-like serine/threonine-protein kinase At4g26540 (EC 2.7.11.1)		2759	33090	GO:0005524; GO:0016021; GO:0005886; GO:0004674	integral component of membrane [GO:0016021]; plasma membrane [GO:0005886]; ATP binding [GO:0005524]; protein serine/threonine kinase activity [GO:0004674]
Q1QX53	acpP Csal_1602	Acyl carrier protein (ACP)	PATHWAY: Lipid metabolism; fatty acid biosynthesis. {ECO:0000255|HAMAP-Rule:MF_01217}.	2		GO:0000036; GO:0005737	cytoplasm [GO:0005737]; ACP phosphopantetheine attachment site binding involved in fatty acid biosynthetic process [GO:0000036]
Q88DW7	pgi2 pgi-2 PP_4701	Glucose-6-phosphate isomerase 2 (GPI 2) (EC 5.3.1.9) (Phosphoglucose isomerase 2) (PGI 2) (Phosphohexose isomerase 2) (PHI 2)	PATHWAY: Carbohydrate degradation; glycolysis; D-glyceraldehyde 3-phosphate and glycerone phosphate from D-glucose: step 2/4.	2		GO:0005737; GO:0006094; GO:0004347; GO:0006096	cytoplasm [GO:0005737]; glucose-6-phosphate isomerase activity [GO:0004347]; gluconeogenesis [GO:0006094]; glycolytic process [GO:0006096]
P15492	hlyB VC_A0220	Methyl-accepting chemotaxis protein HlyB		2		GO:0006935; GO:0016021; GO:0009405; GO:0005886; GO:0004871; GO:0006810; GO:0005215	integral component of membrane [GO:0016021]; plasma membrane [GO:0005886]; signal transducer activity [GO:0004871]; transporter activity [GO:0005215]; chemotaxis [GO:0006935]; pathogenesis [GO:0009405]; transport [GO:0006810]
B1I7S8	trpF SPH_1935	N-(5'-phosphoribosyl)anthranilate isomerase (PRAI) (EC 5.3.1.24)	PATHWAY: Amino-acid biosynthesis; L-tryptophan biosynthesis; L-tryptophan from chorismate: step 3/5. {ECO:0000255|HAMAP-Rule:MF_00135}.	2		GO:0004640; GO:0000162	phosphoribosylanthranilate isomerase activity [GO:0004640]; tryptophan biosynthetic process [GO:0000162]
Q890K2	rpsF lp_0009	30S ribosomal protein S6		2		GO:0019843; GO:0005840; GO:0003735; GO:0006412	ribosome [GO:0005840]; rRNA binding [GO:0019843]; structural constituent of ribosome [GO:0003735]; translation [GO:0006412]
Q1WS97	rplP LSL_1428	50S ribosomal protein L16		2		GO:0019843; GO:0005840; GO:0003735; GO:0000049; GO:0006412	ribosome [GO:0005840]; rRNA binding [GO:0019843]; structural constituent of ribosome [GO:0003735]; tRNA binding [GO:0000049]; translation [GO:0006412]
Q8X0X6	ctc-2 spt16 123A4.150 NCU01164	FACT complex subunit ctc-2 (Chromatin transcription complex 2) (Facilitates chromatin transcription complex subunit ctc-2)		2759	4751	GO:0006281; GO:0006260; GO:0035101; GO:0005694; GO:0044732; GO:0006355; GO:0006351	chromosome [GO:0005694]; FACT complex [GO:0035101]; mitotic spindle pole body [GO:0044732]; DNA repair [GO:0006281]; DNA replication [GO:0006260]; regulation of transcription, DNA-templated [GO:0006355]; transcription, DNA-templated [GO:0006351]
Q87TS9	atpE PSPTO_5604 PSPTO5604	ATP synthase subunit c (ATP synthase F(0) sector subunit c) (F-type ATPase subunit c) (F-ATPase subunit c) (Lipid-binding protein)		2		GO:0015991; GO:0015986; GO:0015078; GO:0016021; GO:0008289; GO:0005886; GO:0045263	integral component of membrane [GO:0016021]; plasma membrane [GO:0005886]; proton-transporting ATP synthase complex, coupling factor F(o) [GO:0045263]; hydrogen ion transmembrane transporter activity [GO:0015078]; lipid binding [GO:0008289]; ATP hydrolysis coupled proton transport [GO:0015991]; ATP synthesis coupled proton transport [GO:0015986]
Q9FIK0	PFK2 At5g47810 MCA23.13	ATP-dependent 6-phosphofructokinase 2 (ATP-PFK 2) (Phosphofructokinase 2) (EC 2.7.1.11) (Phosphohexokinase 2)	PATHWAY: Carbohydrate degradation; glycolysis; D-glyceraldehyde 3-phosphate and glycerone phosphate from D-glucose: step 3/4. {ECO:0000255|HAMAP-Rule:MF_03186}.	2759	33090	GO:0003872; GO:0005524; GO:0005829; GO:0006002; GO:0006096; GO:0061615; GO:0046872	cytosol [GO:0005829]; 6-phosphofructokinase activity [GO:0003872]; ATP binding [GO:0005524]; metal ion binding [GO:0046872]; fructose 6-phosphate metabolic process [GO:0006002]; glycolytic process [GO:0006096]; glycolytic process through fructose-6-phosphate [GO:0061615]
Q6D7Z4	hemH ECA1181	Ferrochelatase (EC 4.99.1.1) (Heme synthase) (Protoheme ferro-lyase)	PATHWAY: Porphyrin-containing compound metabolism; protoheme biosynthesis; protoheme from protoporphyrin-IX: step 1/1. {ECO:0000255|HAMAP-Rule:MF_00323}.	2		GO:0005737; GO:0004325; GO:0006783; GO:0046872	cytoplasm [GO:0005737]; ferrochelatase activity [GO:0004325]; metal ion binding [GO:0046872]; heme biosynthetic process [GO:0006783]
Q01300	ND1 NAD1	NADH-ubiquinone oxidoreductase chain 1 (EC 1.6.5.3) (NADH dehydrogenase subunit 1)		2759	33090	GO:0008137; GO:0016021; GO:0005743; GO:0070469	integral component of membrane [GO:0016021]; mitochondrial inner membrane [GO:0005743]; respiratory chain [GO:0070469]; NADH dehydrogenase (ubiquinone) activity [GO:0008137]
Q5QTY9	rbfA IL0967	Ribosome-binding factor A		2		GO:0005737; GO:0006364	cytoplasm [GO:0005737]; rRNA processing [GO:0006364]
Q6DAL7	hemE ECA0235	Uroporphyrinogen decarboxylase (UPD) (URO-D) (EC 4.1.1.37)	PATHWAY: Porphyrin-containing compound metabolism; protoporphyrin-IX biosynthesis; coproporphyrinogen-III from 5-aminolevulinate: step 4/4. {ECO:0000255|HAMAP-Rule:MF_00218}.	2		GO:0005737; GO:0006782; GO:0004853	cytoplasm [GO:0005737]; uroporphyrinogen decarboxylase activity [GO:0004853]; protoporphyrinogen IX biosynthetic process [GO:0006782]
A5IWB2	SaurJH9_2709	UPF0397 protein SaurJH9_2709		2		GO:0016021; GO:0005886	integral component of membrane [GO:0016021]; plasma membrane [GO:0005886]
Q890K5	recF lp_0005	DNA replication and repair protein RecF		2		GO:0005524; GO:0006281; GO:0006260; GO:0009432; GO:0005737; GO:0003697	cytoplasm [GO:0005737]; ATP binding [GO:0005524]; single-stranded DNA binding [GO:0003697]; DNA repair [GO:0006281]; DNA replication [GO:0006260]; SOS response [GO:0009432]
C6DBI7	hscA PC1_3027	Chaperone protein HscA (Hsc66)		2		GO:0005524; GO:0016887; GO:0016226; GO:0006457	ATP binding [GO:0005524]; ATPase activity [GO:0016887]; iron-sulfur cluster assembly [GO:0016226]; protein folding [GO:0006457]
A5W9T8	orn Pput_4778	Oligoribonuclease (EC 3.1.-.-)		2		GO:0005737; GO:0016896; GO:0003676	cytoplasm [GO:0005737]; exoribonuclease activity, producing 5'-phosphomonoesters [GO:0016896]; nucleic acid binding [GO:0003676]
P42206	gudD	Glucarate dehydratase (GDH) (GlucD) (EC 4.2.1.40)	PATHWAY: Carbohydrate acid metabolism; D-glucarate degradation; 2,5-dioxopentanoate from D-glucarate: step 1/2.	2		GO:0042838; GO:0008872; GO:0000287	glucarate dehydratase activity [GO:0008872]; magnesium ion binding [GO:0000287]; D-glucarate catabolic process [GO:0042838]
P13188	GLN4 YOR168W O3601	Glutamine--tRNA ligase (EC 6.1.1.18) (Glutaminyl-tRNA synthetase) (GlnRS)		2759	4751	GO:0005524; GO:0005829; GO:0004819; GO:0006425; GO:0005739	cytosol [GO:0005829]; mitochondrion [GO:0005739]; ATP binding [GO:0005524]; glutamine-tRNA ligase activity [GO:0004819]; glutaminyl-tRNA aminoacylation [GO:0006425]
Q7Y1X1		Esterase (EC 3.1.1.-) (Early nodule-specific protein homolog) (Latex allergen Hev b 13) (allergen Hev b 13)		2759	33090	GO:0019863; GO:0006952; GO:0016788	hydrolase activity, acting on ester bonds [GO:0016788]; IgE binding [GO:0019863]; defense response [GO:0006952]
Q5BEG5	iws1 AN1065	Transcription factor iws1		2759	4751	GO:0003677; GO:0034401; GO:0030702; GO:0006348; GO:0000775; GO:0000781; GO:0072686; GO:0005730; GO:0016973; GO:0034243; GO:0001076; GO:0000991; GO:0006366	chromosome, centromeric region [GO:0000775]; chromosome, telomeric region [GO:0000781]; mitotic spindle [GO:0072686]; nucleolus [GO:0005730]; DNA binding [GO:0003677]; transcription factor activity, core RNA polymerase II binding [GO:0000991]; transcription factor activity, RNA polymerase II transcription factor binding [GO:0001076]; chromatin organization involved in regulation of transcription …
Q9FLX5	ABCG8 WBC8 At5g52860 MXC20.8	ABC transporter G family member 8 (ABC transporter ABCG.8) (AtABCG8) (Probable white-brown complex homolog protein 8) (AtWBC8)		2759	33090	GO:0005524; GO:0042626; GO:0016021; GO:0005886; GO:0055085	integral component of membrane [GO:0016021]; plasma membrane [GO:0005886]; ATP binding [GO:0005524]; ATPase activity, coupled to transmembrane movement of substances [GO:0042626]; transmembrane transport [GO:0055085]
Q03411		Sucrose transport protein (Sucrose permease) (Sucrose-proton symporter)	PATHWAY: Glycan biosynthesis; sucrose metabolism.	2759	33090	GO:0005887; GO:0005985; GO:0008515; GO:0015293	integral component of plasma membrane [GO:0005887]; sucrose transmembrane transporter activity [GO:0008515]; symporter activity [GO:0015293]; sucrose metabolic process [GO:0005985]
B2A713	uvrB Nther_2037	UvrABC system protein B (Protein UvrB) (Excinuclease ABC subunit B)		2		GO:0005524; GO:0003677; GO:0009432; GO:0005737; GO:0009381; GO:0004386; GO:0006289	cytoplasm [GO:0005737]; ATP binding [GO:0005524]; DNA binding [GO:0003677]; excinuclease ABC activity [GO:0009381]; helicase activity [GO:0004386]; nucleotide-excision repair [GO:0006289]; SOS response [GO:0009432]
A4XP63	gshA Pmen_0356	Glutamate--cysteine ligase (EC 6.3.2.2) (Gamma-ECS) (GCS) (Gamma-glutamylcysteine synthetase)	PATHWAY: Sulfur metabolism; glutathione biosynthesis; glutathione from L-cysteine and L-glutamate: step 1/2. {ECO:0000255|HAMAP-Rule:MF_00578}.	2		GO:0005524; GO:0004357; GO:0006750	ATP binding [GO:0005524]; glutamate-cysteine ligase activity [GO:0004357]; glutathione biosynthetic process [GO:0006750]
Q2P757	ilvC XOO0865	Ketol-acid reductoisomerase (EC 1.1.1.86) (Acetohydroxy-acid isomeroreductase) (Alpha-keto-beta-hydroxylacyl reductoisomerase)	PATHWAY: Amino-acid biosynthesis; L-isoleucine biosynthesis; L-isoleucine from 2-oxobutanoate: step 2/4. {ECO:0000255|HAMAP-Rule:MF_00435}.; PATHWAY: Amino-acid biosynthesis; L-valine biosynthesis; L-valine from pyruvate: step 2/4. {ECO:0000255|HAMAP-Rule:MF_00435}.	2		GO:0009097; GO:0004455; GO:0009099	ketol-acid reductoisomerase activity [GO:0004455]; isoleucine biosynthetic process [GO:0009097]; valine biosynthetic process [GO:0009099]
Q2URJ5	mph1 AO090005000804	ATP-dependent DNA helicase mph1 (EC 3.6.4.12) (FANCM-like protein 1)		2759	4751	GO:0005524; GO:0003677; GO:0006281; GO:0004386; GO:0005634	nucleus [GO:0005634]; ATP binding [GO:0005524]; DNA binding [GO:0003677]; helicase activity [GO:0004386]; DNA repair [GO:0006281]
Q0ZIW5	ndhG	NAD(P)H-quinone oxidoreductase subunit 6, chloroplastic (EC 1.6.5.-) (NAD(P)H dehydrogenase subunit 6) (NADH-plastoquinone oxidoreductase subunit 6)		2759	33090	GO:0008137; GO:0009535; GO:0016021; GO:0048038; GO:0006810	chloroplast thylakoid membrane [GO:0009535]; integral component of membrane [GO:0016021]; NADH dehydrogenase (ubiquinone) activity [GO:0008137]; quinone binding [GO:0048038]; transport [GO:0006810]
P0C550	AKT1	Potassium channel AKT1 (OsAKT1)		2759	33090	GO:0016021; GO:0005249	integral component of membrane [GO:0016021]; voltage-gated potassium channel activity [GO:0005249]
O31665	mtnE mtnV ykrV BSU13580	Transaminase MtnE (EC 2.6.1.-)	PATHWAY: Amino-acid biosynthesis; L-methionine biosynthesis via salvage pathway; L-methionine from S-methyl-5-thio-alpha-D-ribose 1-phosphate: step 6/6.	2		GO:0019509; GO:0030170; GO:0008483	pyridoxal phosphate binding [GO:0030170]; transaminase activity [GO:0008483]; L-methionine biosynthetic process from methylthioadenosine [GO:0019509]
Q8E5U8	atpD gbs0881	ATP synthase subunit beta (EC 3.6.3.14) (ATP synthase F1 sector subunit beta) (F-ATPase subunit beta)		2		GO:0005524; GO:0015991; GO:0005886; GO:0042777; GO:0046933; GO:0045261	plasma membrane [GO:0005886]; proton-transporting ATP synthase complex, catalytic core F(1) [GO:0045261]; ATP binding [GO:0005524]; proton-transporting ATP synthase activity, rotational mechanism [GO:0046933]; ATP hydrolysis coupled proton transport [GO:0015991]; plasma membrane ATP synthesis coupled proton transport [GO:0042777]
Q5QW95	purA IL0337	Adenylosuccinate synthetase (AMPSase) (AdSS) (EC 6.3.4.4) (IMP--aspartate ligase)	PATHWAY: Purine metabolism; AMP biosynthesis via de novo pathway; AMP from IMP: step 1/2. {ECO:0000255|HAMAP-Rule:MF_00011}.	2		GO:0044208; GO:0005525; GO:0004019; GO:0005737; GO:0000287	cytoplasm [GO:0005737]; adenylosuccinate synthase activity [GO:0004019]; GTP binding [GO:0005525]; magnesium ion binding [GO:0000287]; 'de novo' AMP biosynthetic process [GO:0044208]
P53536	PHO1	Alpha-1,4 glucan phosphorylase L isozyme, chloroplastic/amyloplastic (EC 2.4.1.1) (Starch phosphorylase L)		2759	33090	GO:0009501; GO:0005975; GO:0009507; GO:0008184; GO:0030170	amyloplast [GO:0009501]; chloroplast [GO:0009507]; glycogen phosphorylase activity [GO:0008184]; pyridoxal phosphate binding [GO:0030170]; carbohydrate metabolic process [GO:0005975]
Q5QZ06	IL1317	Putative phosphoenolpyruvate synthase regulatory protein (PEP synthase regulatory protein) (PSRP) (EC 2.7.11.33) (EC 2.7.4.28) (Pyruvate, water dikinase regulatory protein)		2		GO:0043531; GO:0005524; GO:0016776; GO:0006470; GO:0004674	ADP binding [GO:0043531]; ATP binding [GO:0005524]; phosphotransferase activity, phosphate group as acceptor [GO:0016776]; protein serine/threonine kinase activity [GO:0004674]; protein dephosphorylation [GO:0006470]
Q8NIQ8	H4.2	Histone H4.2		2759	4751	GO:0003677; GO:0000786; GO:0006334; GO:0005634	nucleosome [GO:0000786]; nucleus [GO:0005634]; DNA binding [GO:0003677]; nucleosome assembly [GO:0006334]
C0Q479	fabR SPC_4235	HTH-type transcriptional repressor FabR		2		GO:0003677; GO:0005737; GO:0006633; GO:0045717; GO:0003700; GO:0006351	cytoplasm [GO:0005737]; DNA binding [GO:0003677]; transcription factor activity, sequence-specific DNA binding [GO:0003700]; fatty acid biosynthetic process [GO:0006633]; negative regulation of fatty acid biosynthetic process [GO:0045717]; transcription, DNA-templated [GO:0006351]
P48625	FAD3	Omega-3 fatty acid desaturase, endoplasmic reticulum (EC 1.14.19.-)	PATHWAY: Lipid metabolism; polyunsaturated fatty acid biosynthesis.	2759	33090	GO:0005789; GO:0016021; GO:0016717; GO:0006636	endoplasmic reticulum membrane [GO:0005789]; integral component of membrane [GO:0016021]; oxidoreductase activity, acting on paired donors, with oxidation of a pair of donors resulting in the reduction of molecular oxygen to two molecules of water [GO:0016717]; unsaturated fatty acid biosynthetic process [GO:0006636]
Q1WTM2	LSL_0930	UPF0398 protein LSL_0930		2
Q1QZX5	mutS Csal_0621	DNA mismatch repair protein MutS		2		GO:0005524; GO:0003684; GO:0006298; GO:0030983	ATP binding [GO:0005524]; damaged DNA binding [GO:0003684]; mismatched DNA binding [GO:0030983]; mismatch repair [GO:0006298]
Q8Y5R1	deoC dra lmo1995	Deoxyribose-phosphate aldolase (DERA) (EC 4.1.2.4) (2-deoxy-D-ribose 5-phosphate aldolase) (Phosphodeoxyriboaldolase) (Deoxyriboaldolase)	PATHWAY: Carbohydrate degradation; 2-deoxy-D-ribose 1-phosphate degradation; D-glyceraldehyde 3-phosphate and acetaldehyde from 2-deoxy-alpha-D-ribose 1-phosphate: step 2/2. {ECO:0000255|HAMAP-Rule:MF_00114}.	2		GO:0016052; GO:0005737; GO:0009264; GO:0046386; GO:0004139	cytoplasm [GO:0005737]; deoxyribose-phosphate aldolase activity [GO:0004139]; carbohydrate catabolic process [GO:0016052]; deoxyribonucleotide catabolic process [GO:0009264]; deoxyribose phosphate catabolic process [GO:0046386]
P05414		Peroxisomal (S)-2-hydroxy-acid oxidase (EC 1.1.3.15) (Glycolate oxidase) (GOX) (Short chain alpha-hydroxy acid oxidase)	PATHWAY: Photosynthesis; photorespiration; glycine from 2-phosphoglycolate: step 2/3.	2759	33090	GO:0010181; GO:0052853; GO:0052854; GO:0009854; GO:0005777; GO:0052852	peroxisome [GO:0005777]; FMN binding [GO:0010181]; long-chain-(S)-2-hydroxy-long-chain-acid oxidase activity [GO:0052853]; medium-chain-(S)-2-hydroxy-acid oxidase activity [GO:0052854]; very-long-chain-(S)-2-hydroxy-acid oxidase activity [GO:0052852]; oxidative photosynthetic carbon pathway [GO:0009854]
Q1QY41	trpA Csal_1262	Tryptophan synthase alpha chain (EC 4.2.1.20)	PATHWAY: Amino-acid biosynthesis; L-tryptophan biosynthesis; L-tryptophan from chorismate: step 5/5. {ECO:0000255|HAMAP-Rule:MF_00131}.	2		GO:0004834	tryptophan synthase activity [GO:0004834]
P80358	aruG PA0897	Arginine N-succinyltransferase subunit beta (EC 2.3.1.109) (AOST) (AST) (ARUAII)	PATHWAY: Amino-acid degradation; L-arginine degradation via AST pathway; L-glutamate and succinate from L-arginine: step 1/5.	2		GO:0008791; GO:0019545	arginine N-succinyltransferase activity [GO:0008791]; arginine catabolic process to succinate [GO:0019545]
Q6D547	kdsA ECA2194	2-dehydro-3-deoxyphosphooctonate aldolase (EC 2.5.1.55) (3-deoxy-D-manno-octulosonic acid 8-phosphate synthase) (KDO-8-phosphate synthase) (KDO 8-P synthase) (KDOPS) (Phospho-2-dehydro-3-deoxyoctonate aldolase)	PATHWAY: Carbohydrate biosynthesis; 3-deoxy-D-manno-octulosonate biosynthesis; 3-deoxy-D-manno-octulosonate from D-ribulose 5-phosphate: step 2/3. {ECO:0000255|HAMAP-Rule:MF_00056}.; PATHWAY: Bacterial outer membrane biogenesis; lipopolysaccharide biosynthesis. {ECO:0000255|HAMAP-Rule:MF_00056}.	2		GO:0008676; GO:0005737; GO:0019294	cytoplasm [GO:0005737]; 3-deoxy-8-phosphooctulonate synthase activity [GO:0008676]; keto-3-deoxy-D-manno-octulosonic acid biosynthetic process [GO:0019294]
Q9M353	CHX20 At3g53720 F5K20_20	Cation/H(+) antiporter 20 (Protein CATION/H+ EXCHANGER 20) (AtCHX20)		2759	33090	GO:0030007; GO:0012505; GO:0005783; GO:1902600; GO:0016021; GO:0005451; GO:0006813; GO:0006623; GO:0006885; GO:0030104	endomembrane system [GO:0012505]; endoplasmic reticulum [GO:0005783]; integral component of membrane [GO:0016021]; monovalent cation:proton antiporter activity [GO:0005451]; cellular potassium ion homeostasis [GO:0030007]; hydrogen ion transmembrane transport [GO:1902600]; potassium ion transport [GO:0006813]; protein targeting to vacuole [GO:0006623]; regulation of pH [GO:0006885]; water homeost…
C5C0G1	rpoA Bcav_3113	DNA-directed RNA polymerase subunit alpha (RNAP subunit alpha) (EC 2.7.7.6) (RNA polymerase subunit alpha) (Transcriptase subunit alpha)		2		GO:0003677; GO:0003899; GO:0006351	DNA binding [GO:0003677]; DNA-directed RNA polymerase activity [GO:0003899]; transcription, DNA-templated [GO:0006351]
Q93Q11	fadA	3-ketoacyl-CoA thiolase (EC 2.3.1.16) (Acetyl-CoA acyltransferase) (Beta-ketothiolase) (Fatty acid oxidation complex subunit beta)	PATHWAY: Lipid metabolism; fatty acid beta-oxidation. {ECO:0000255|HAMAP-Rule:MF_01620}.	2		GO:0003988; GO:0005737; GO:0006635	cytoplasm [GO:0005737]; acetyl-CoA C-acyltransferase activity [GO:0003988]; fatty acid beta-oxidation [GO:0006635]
Q630R7	rpmE2 rpmE BCE33L5031	50S ribosomal protein L31 type B		2		GO:0005840; GO:0003735; GO:0006412	ribosome [GO:0005840]; structural constituent of ribosome [GO:0003735]; translation [GO:0006412]
Q15YF9	Patl_0550	Probable transcriptional regulatory protein Patl_0550		2		GO:0003677; GO:0005737; GO:0006355; GO:0006351	cytoplasm [GO:0005737]; DNA binding [GO:0003677]; regulation of transcription, DNA-templated [GO:0006355]; transcription, DNA-templated [GO:0006351]
C0LGS3	At4g37250 AP22.22 C7A10.110	Probable LRR receptor-like serine/threonine-protein kinase At4g37250 (EC 2.7.11.1)		2759	33090	GO:0005524; GO:0016021; GO:0004674	integral component of membrane [GO:0016021]; ATP binding [GO:0005524]; protein serine/threonine kinase activity [GO:0004674]
Q1ACE1	chlN	Light-independent protochlorophyllide reductase subunit N (DPOR subunit N) (LI-POR subunit N) (EC 1.3.7.7)	PATHWAY: Porphyrin-containing compound metabolism; chlorophyll biosynthesis (light-independent). {ECO:0000255|HAMAP-Rule:MF_00352}.	2759	33090	GO:0051539; GO:0005524; GO:0009507; GO:0036068; GO:0046872; GO:0016730; GO:0016636; GO:0019685	chloroplast [GO:0009507]; 4 iron, 4 sulfur cluster binding [GO:0051539]; ATP binding [GO:0005524]; metal ion binding [GO:0046872]; oxidoreductase activity, acting on iron-sulfur proteins as donors [GO:0016730]; oxidoreductase activity, acting on the CH-CH group of donors, iron-sulfur protein as acceptor [GO:0016636]; light-independent chlorophyll biosynthetic process [GO:0036068]; photosynthesis,…
Q4K5I1	ybeY PFL_5434	Endoribonuclease YbeY (EC 3.1.-.-)		2		GO:0005737; GO:0004521; GO:0004222; GO:0006364; GO:0008270	cytoplasm [GO:0005737]; endoribonuclease activity [GO:0004521]; metalloendopeptidase activity [GO:0004222]; zinc ion binding [GO:0008270]; rRNA processing [GO:0006364]
Q9HWF5	secY PA4243	Protein translocase subunit SecY		2		GO:0016021; GO:0005622; GO:0065002; GO:0005886; GO:0006605; GO:0043952	integral component of membrane [GO:0016021]; intracellular [GO:0005622]; plasma membrane [GO:0005886]; intracellular protein transmembrane transport [GO:0065002]; protein targeting [GO:0006605]; protein transport by the Sec complex [GO:0043952]
Q9S972	SD16 ARK2 At1g65800 F1E22.21	Receptor-like serine/threonine-protein kinase SD1-6 (EC 2.7.11.1) (Arabidopsis thaliana receptor kinase 2) (S-domain-1 (SD1) receptor kinase 6) (SD1-6)		2759	33090	GO:0005524; GO:0030246; GO:0034613; GO:0005829; GO:0006952; GO:0016021; GO:0005886; GO:0009506; GO:0046777; GO:0004672; GO:0006468; GO:0004674; GO:0048544; GO:0004675; GO:0007178; GO:0031625	cytosol [GO:0005829]; integral component of membrane [GO:0016021]; plasma membrane [GO:0005886]; plasmodesma [GO:0009506]; ATP binding [GO:0005524]; carbohydrate binding [GO:0030246]; protein kinase activity [GO:0004672]; protein serine/threonine kinase activity [GO:0004674]; transmembrane receptor protein serine/threonine kinase activity [GO:0004675]; ubiquitin protein ligase binding [GO:0031625…
Q2ULI0	sec24 AO090003000403	Protein transport protein sec24		2759	4751	GO:0030127; GO:0006888; GO:0000139; GO:0005829; GO:0070971; GO:0005789; GO:0006886; GO:0008270	COPII vesicle coat [GO:0030127]; cytosol [GO:0005829]; endoplasmic reticulum exit site [GO:0070971]; endoplasmic reticulum membrane [GO:0005789]; Golgi membrane [GO:0000139]; zinc ion binding [GO:0008270]; ER to Golgi vesicle-mediated transport [GO:0006888]; intracellular protein transport [GO:0006886]
Q9I5W0	dnaG PA0577	DNA primase (EC 2.7.7.-)		2		GO:0003677; GO:0003896; GO:0000287; GO:1990077; GO:0008270	primosome complex [GO:1990077]; DNA binding [GO:0003677]; DNA primase activity [GO:0003896]; magnesium ion binding [GO:0000287]; zinc ion binding [GO:0008270]
Q9LK62	ABCC7 MRP7 At3g13100 MJG19.5	ABC transporter C family member 7 (ABC transporter ABCC.7) (AtABCC7) (EC 3.6.3.44) (ATP-energized glutathione S-conjugate pump 7) (Glutathione S-conjugate-transporting ATPase 7) (Multidrug resistance-associated protein 7)		2759	33090	GO:0005524; GO:0042626; GO:0016021; GO:0051707; GO:0005774; GO:0008559	integral component of membrane [GO:0016021]; vacuolar membrane [GO:0005774]; ATP binding [GO:0005524]; ATPase activity, coupled to transmembrane movement of substances [GO:0042626]; xenobiotic-transporting ATPase activity [GO:0008559]; response to other organism [GO:0051707]
A9N7D2	ytjA SPAB_05740	UPF0391 membrane protein YtjA		2		GO:0016021; GO:0005886	integral component of membrane [GO:0016021]; plasma membrane [GO:0005886]
Q7SFY2	mcr-1 NCU03112	NADH-cytochrome b5 reductase 2 (EC 1.6.2.2) (Mitochondrial cytochrome b reductase)		2759	4751	GO:0004128; GO:0016021; GO:0005741	integral component of membrane [GO:0016021]; mitochondrial outer membrane [GO:0005741]; cytochrome-b5 reductase activity, acting on NAD(P)H [GO:0004128]
Q9LY71	CKX6 CKX7 At3g63440 MAA21_70	Cytokinin dehydrogenase 6 (EC 1.5.99.12) (Cytokinin oxidase 6) (AtCKX6) (AtCKX7) (CKO6)		2759	33090	GO:0019139; GO:0009690; GO:0005615; GO:0050660; GO:0016614; GO:0010103	extracellular space [GO:0005615]; cytokinin dehydrogenase activity [GO:0019139]; flavin adenine dinucleotide binding [GO:0050660]; oxidoreductase activity, acting on CH-OH group of donors [GO:0016614]; cytokinin metabolic process [GO:0009690]; stomatal complex morphogenesis [GO:0010103]
Q8X0H8	alg-2 B12N19.090 NCU03503	Alpha-1,3/1,6-mannosyltransferase alg-2 (EC 2.4.1.132) (EC 2.4.1.257) (Asparagine-linked glycosylation protein 2) (GDP-Man:Man(1)GlcNAc(2)-PP-Dol alpha-1,3-mannosyltransferase) (GDP-Man:Man(1)GlcNAc(2)-PP-dolichol mannosyltransferase) (GDP-Man:Man(2)GlcNAc(2)-PP-Dol alpha-1,6-mannosyltransferase)	PATHWAY: Protein modification; protein glycosylation.	2759	4751	GO:0004378; GO:0005789; GO:0016021; GO:0006486	endoplasmic reticulum membrane [GO:0005789]; integral component of membrane [GO:0016021]; GDP-Man:Man1GlcNAc2-PP-Dol alpha-1,3-mannosyltransferase activity [GO:0004378]; protein glycosylation [GO:0006486]
Q53MB8	Os11g0706600 LOC_Os11g47944 OsJ_033536	Thaumatin-like protein		2759	33090
Q6D0E2	surA ECA3857	Chaperone SurA (Peptidyl-prolyl cis-trans isomerase SurA) (PPIase SurA) (EC 5.2.1.8) (Rotamase SurA)		2		GO:0043165; GO:0051085; GO:0060274; GO:0030288; GO:0042277; GO:0003755; GO:0050821; GO:0015031	outer membrane-bounded periplasmic space [GO:0030288]; peptide binding [GO:0042277]; peptidyl-prolyl cis-trans isomerase activity [GO:0003755]; chaperone mediated protein folding requiring cofactor [GO:0051085]; Gram-negative-bacterium-type cell outer membrane assembly [GO:0043165]; maintenance of stationary phase [GO:0060274]; protein stabilization [GO:0050821]; protein transport [GO:0015031]
P0C7P8	EMB1444 At1g06150 T21E18.20	Transcription factor EMB1444 (Basic helix-loop-helix protein EMB1444) (LONESOME HIGHWAY-like protein 1) (Protein EMBRYO DEFECTIVE 1444) (bHLH transcription factor EMB1444)		2759	33090	GO:0003677; GO:0005634; GO:0006355; GO:0048364; GO:0006351	nucleus [GO:0005634]; DNA binding [GO:0003677]; regulation of transcription, DNA-templated [GO:0006355]; root development [GO:0048364]; transcription, DNA-templated [GO:0006351]
Q1R032	tsf Csal_0564	Elongation factor Ts (EF-Ts)		2		GO:0005737; GO:0003746	cytoplasm [GO:0005737]; translation elongation factor activity [GO:0003746]
Q1QVW0	tig Csal_2047	Trigger factor (TF) (EC 5.2.1.8) (PPIase)		2		GO:0007049; GO:0051301; GO:0005737; GO:0003755; GO:0006457; GO:0015031	cytoplasm [GO:0005737]; peptidyl-prolyl cis-trans isomerase activity [GO:0003755]; cell cycle [GO:0007049]; cell division [GO:0051301]; protein folding [GO:0006457]; protein transport [GO:0015031]
P0A9Y8	cspC Z2868 ECs2533	Cold shock-like protein CspC (CSP-C)		2		GO:0003677; GO:0005737; GO:0006355; GO:0006351	cytoplasm [GO:0005737]; DNA binding [GO:0003677]; regulation of transcription, DNA-templated [GO:0006355]; transcription, DNA-templated [GO:0006351]
A1S7S0	Sama_2221	Putative pterin-4-alpha-carbinolamine dehydratase (PHS) (EC 4.2.1.96) (4-alpha-hydroxy-tetrahydropterin dehydratase) (Pterin carbinolamine dehydratase) (PCD)		2		GO:0008124; GO:0006729	4-alpha-hydroxytetrahydrobiopterin dehydratase activity [GO:0008124]; tetrahydrobiopterin biosynthetic process [GO:0006729]
B4TJR8	rpsI SeHA_C3642	30S ribosomal protein S9		2		GO:0005840; GO:0003735; GO:0006412	ribosome [GO:0005840]; structural constituent of ribosome [GO:0003735]; translation [GO:0006412]
Q8VYZ0	ORTH2 VIM1 At1g57820 F12K22.14	E3 ubiquitin-protein ligase ORTHRUS 2 (EC 6.3.2.-) (Protein VARIANT IN METHYLATION 1)	PATHWAY: Protein modification; protein ubiquitination.	2759	33090	GO:0032776; GO:0010424; GO:0051301; GO:0003682; GO:0010369; GO:0010385; GO:0042393; GO:0016874; GO:0010216; GO:0008327; GO:0010428; GO:0010429; GO:0005720; GO:0005634; GO:0031508; GO:0090309; GO:0016567; GO:0061630; GO:0004842; GO:0008270	chromocenter [GO:0010369]; nuclear heterochromatin [GO:0005720]; nucleus [GO:0005634]; chromatin binding [GO:0003682]; double-stranded methylated DNA binding [GO:0010385]; histone binding [GO:0042393]; ligase activity [GO:0016874]; methyl-CpG binding [GO:0008327]; methyl-CpNpG binding [GO:0010428]; methyl-CpNpN binding [GO:0010429]; ubiquitin protein ligase activity [GO:0061630]; ubiquitin-protei…
A7MV01	galK VIBHAR_03327	Galactokinase (EC 2.7.1.6) (Galactose kinase)	PATHWAY: Carbohydrate metabolism; galactose metabolism. {ECO:0000255|HAMAP-Rule:MF_00246}.	2		GO:0005524; GO:0005737; GO:0004335; GO:0006012; GO:0000287	cytoplasm [GO:0005737]; ATP binding [GO:0005524]; galactokinase activity [GO:0004335]; magnesium ion binding [GO:0000287]; galactose metabolic process [GO:0006012]
Q5QWW5	guaA IL0579	GMP synthase [glutamine-hydrolyzing] (EC 6.3.5.2) (GMP synthetase) (Glutamine amidotransferase)	PATHWAY: Purine metabolism; GMP biosynthesis; GMP from XMP (L-Gln route): step 1/1. {ECO:0000255|HAMAP-Rule:MF_00344}.	2		GO:0005524; GO:0006177; GO:0003922; GO:0006541; GO:0016462	ATP binding [GO:0005524]; GMP synthase (glutamine-hydrolyzing) activity [GO:0003922]; pyrophosphatase activity [GO:0016462]; glutamine metabolic process [GO:0006541]; GMP biosynthetic process [GO:0006177]
Q9C5S9	CRK6 RLK5 At4g23140 F21P8.30 F7H19.330	Cysteine-rich receptor-like protein kinase 6 (Cysteine-rich RLK6) (EC 2.7.11.-) (Receptor-like protein kinase 5)		2759	33090	GO:0005524; GO:0042742; GO:0016021; GO:0005886; GO:0009506; GO:0004672; GO:0006468; GO:0004674; GO:0000302	integral component of membrane [GO:0016021]; plasma membrane [GO:0005886]; plasmodesma [GO:0009506]; ATP binding [GO:0005524]; protein kinase activity [GO:0004672]; protein serine/threonine kinase activity [GO:0004674]; defense response to bacterium [GO:0042742]; protein phosphorylation [GO:0006468]; response to reactive oxygen species [GO:0000302]
C6DKU9	PC1_2519	UPF0176 protein PC1_2519		2
Q41142	PLD1	Phospholipase D alpha 1 (PLD 1) (EC 3.1.4.4) (Choline phosphatase 1) (Phosphatidylcholine-hydrolyzing phospholipase D 1)		2759	33090	GO:0070290; GO:0005509; GO:0005783; GO:0016042; GO:0046470; GO:0004630; GO:0005886; GO:0009536; GO:0005773	endoplasmic reticulum [GO:0005783]; plasma membrane [GO:0005886]; plastid [GO:0009536]; vacuole [GO:0005773]; calcium ion binding [GO:0005509]; N-acylphosphatidylethanolamine-specific phospholipase D activity [GO:0070290]; phospholipase D activity [GO:0004630]; lipid catabolic process [GO:0016042]; phosphatidylcholine metabolic process [GO:0046470]
A1JKK4	era YE1018	GTPase Era		2		GO:0005525; GO:0003924; GO:0005737; GO:0005886; GO:0042274; GO:0070181	cytoplasm [GO:0005737]; plasma membrane [GO:0005886]; GTP binding [GO:0005525]; GTPase activity [GO:0003924]; small ribosomal subunit rRNA binding [GO:0070181]; ribosomal small subunit biogenesis [GO:0042274]
Q09WW6	ndhE MoinCp073	NAD(P)H-quinone oxidoreductase subunit 4L, chloroplastic (EC 1.6.5.-) (NAD(P)H dehydrogenase subunit 4L) (NADH-plastoquinone oxidoreductase subunit 4L)		2759	33090	GO:0042773; GO:0009535; GO:0016021; GO:0016655; GO:0019684; GO:0048038; GO:0006810	chloroplast thylakoid membrane [GO:0009535]; integral component of membrane [GO:0016021]; oxidoreductase activity, acting on NAD(P)H, quinone or similar compound as acceptor [GO:0016655]; quinone binding [GO:0048038]; ATP synthesis coupled electron transport [GO:0042773]; photosynthesis, light reaction [GO:0019684]; transport [GO:0006810]
A4XW05	moaA Pmen_2766	Cyclic pyranopterin monophosphate synthase (EC 4.1.99.18) (Molybdenum cofactor biosynthesis protein A)	PATHWAY: Cofactor biosynthesis; molybdopterin biosynthesis. {ECO:0000255|HAMAP-Rule:MF_01225}.	2		GO:0051539; GO:0005525; GO:0006777; GO:0061597; GO:0046872; GO:0019008	molybdopterin synthase complex [GO:0019008]; 4 iron, 4 sulfur cluster binding [GO:0051539]; cyclic pyranopterin monophosphate synthase activity [GO:0061597]; GTP binding [GO:0005525]; metal ion binding [GO:0046872]; Mo-molybdopterin cofactor biosynthetic process [GO:0006777]
Q6D5W6	mdtK norM ECA1922	Multidrug resistance protein MdtK (Multidrug-efflux transporter)		2		GO:0015297; GO:0015238; GO:0016021; GO:0005886; GO:0006814	integral component of membrane [GO:0016021]; plasma membrane [GO:0005886]; antiporter activity [GO:0015297]; drug transmembrane transporter activity [GO:0015238]; sodium ion transport [GO:0006814]
B9IXC5	arcB BCQ_3918	Ornithine carbamoyltransferase (OTCase) (EC 2.1.3.3)	PATHWAY: Amino-acid degradation; L-arginine degradation via ADI pathway; carbamoyl phosphate from L-arginine: step 2/2. {ECO:0000255|HAMAP-Rule:MF_01109}.	2		GO:0016597; GO:0019547; GO:0019546; GO:0005737; GO:0004585	cytoplasm [GO:0005737]; amino acid binding [GO:0016597]; ornithine carbamoyltransferase activity [GO:0004585]; arginine catabolic process to ornithine [GO:0019547]; arginine deiminase pathway [GO:0019546]
P18311	infB	Translation initiation factor IF-2		2		GO:0005525; GO:0003924; GO:0005737; GO:0003743	cytoplasm [GO:0005737]; GTP binding [GO:0005525]; GTPase activity [GO:0003924]; translation initiation factor activity [GO:0003743]
B7GH71	gcvT Aflv_0915	Aminomethyltransferase (EC 2.1.2.10) (Glycine cleavage system T protein)		2		GO:0004047; GO:0019464; GO:0008483	aminomethyltransferase activity [GO:0004047]; transaminase activity [GO:0008483]; glycine decarboxylation via glycine cleavage system [GO:0019464]
O04887	PECS-2.1	Pectinesterase 2 (PE 2) (EC 3.1.1.11) (Pectin methylesterase)	PATHWAY: Glycan metabolism; pectin degradation; 2-dehydro-3-deoxy-D-gluconate from pectin: step 1/5.	2759	33090	GO:0045330; GO:0005618; GO:0042545; GO:0004857; GO:0005576; GO:0045490; GO:0030599	cell wall [GO:0005618]; extracellular region [GO:0005576]; aspartyl esterase activity [GO:0045330]; enzyme inhibitor activity [GO:0004857]; pectinesterase activity [GO:0030599]; cell wall modification [GO:0042545]; pectin catabolic process [GO:0045490]
Q37550	ATP9	ATP synthase subunit 9, mitochondrial (Lipid-binding protein)		2759	33090	GO:0005524; GO:0015991; GO:0015986; GO:0015078; GO:0016021; GO:0008289; GO:0031966; GO:0045263	integral component of membrane [GO:0016021]; mitochondrial membrane [GO:0031966]; proton-transporting ATP synthase complex, coupling factor F(o) [GO:0045263]; ATP binding [GO:0005524]; hydrogen ion transmembrane transporter activity [GO:0015078]; lipid binding [GO:0008289]; ATP hydrolysis coupled proton transport [GO:0015991]; ATP synthesis coupled proton transport [GO:0015986]
C6DKH0	argR PC1_0552	Arginine repressor	PATHWAY: Amino-acid biosynthesis; L-arginine biosynthesis [regulation].	2		GO:0003677; GO:0034618; GO:0006526; GO:0005737; GO:0051259; GO:0003700; GO:0006351	cytoplasm [GO:0005737]; arginine binding [GO:0034618]; DNA binding [GO:0003677]; transcription factor activity, sequence-specific DNA binding [GO:0003700]; arginine biosynthetic process [GO:0006526]; protein oligomerization [GO:0051259]; transcription, DNA-templated [GO:0006351]
P37986	zwf Dda3937_03574	Glucose-6-phosphate 1-dehydrogenase (G6PD) (EC 1.1.1.49)	PATHWAY: Carbohydrate degradation; pentose phosphate pathway; D-ribulose 5-phosphate from D-glucose 6-phosphate (oxidative stage): step 1/3. {ECO:0000255|HAMAP-Rule:MF_00966}.	2		GO:0050661; GO:0006006; GO:0004345; GO:0006098	glucose-6-phosphate dehydrogenase activity [GO:0004345]; NADP binding [GO:0050661]; glucose metabolic process [GO:0006006]; pentose-phosphate shunt [GO:0006098]
D4GWH7	HVO_2328	Uncharacterized isochorismatase family protein HVO_2328 (EC 3.-.-.-)		2157		GO:0016787	hydrolase activity [GO:0016787]
P50870	vatD satA	Streptogramin A acetyltransferase (EC 2.3.1.-) (Virginiamycin acetyltransferase D) (Vat(D))		2		GO:0046677; GO:0016746	transferase activity, transferring acyl groups [GO:0016746]; response to antibiotic [GO:0046677]
Q8KRA0		UPF0236 protein in vanSb 3'region		2
Q9KSS7	rluB VC_1179	Ribosomal large subunit pseudouridine synthase B (EC 5.4.99.22) (23S rRNA pseudouridine(2605) synthase) (rRNA pseudouridylate synthase B) (rRNA-uridine isomerase B)		2		GO:0003723; GO:0009451; GO:0005829; GO:0000455; GO:0009982	cytosol [GO:0005829]; pseudouridine synthase activity [GO:0009982]; RNA binding [GO:0003723]; enzyme-directed rRNA pseudouridine synthesis [GO:0000455]; RNA modification [GO:0009451]
Q5QYC0	rlmN IL2037	Dual-specificity RNA methyltransferase RlmN (EC 2.1.1.192) (23S rRNA (adenine(2503)-C(2))-methyltransferase) (23S rRNA m2A2503 methyltransferase) (Ribosomal RNA large subunit methyltransferase N) (tRNA (adenine(37)-C(2))-methyltransferase) (tRNA m2A37 methyltransferase)		2		GO:0051539; GO:0005737; GO:0046872; GO:0070040; GO:0070475; GO:0019843; GO:0002935; GO:0000049	cytoplasm [GO:0005737]; 4 iron, 4 sulfur cluster binding [GO:0051539]; metal ion binding [GO:0046872]; rRNA (adenine-C2-)-methyltransferase activity [GO:0070040]; rRNA binding [GO:0019843]; tRNA (adenine-C2-)-methyltransferase activity [GO:0002935]; tRNA binding [GO:0000049]; rRNA base methylation [GO:0070475]
Q9CFM7	deoC LL1440 L63310	Deoxyribose-phosphate aldolase (DERA) (EC 4.1.2.4) (2-deoxy-D-ribose 5-phosphate aldolase) (Phosphodeoxyriboaldolase) (Deoxyriboaldolase)	PATHWAY: Carbohydrate degradation; 2-deoxy-D-ribose 1-phosphate degradation; D-glyceraldehyde 3-phosphate and acetaldehyde from 2-deoxy-alpha-D-ribose 1-phosphate: step 2/2.	2		GO:0016052; GO:0005737; GO:0009264; GO:0046386; GO:0004139	cytoplasm [GO:0005737]; deoxyribose-phosphate aldolase activity [GO:0004139]; carbohydrate catabolic process [GO:0016052]; deoxyribonucleotide catabolic process [GO:0009264]; deoxyribose phosphate catabolic process [GO:0046386]
Q6D8S3	ribB ECA0899	3,4-dihydroxy-2-butanone 4-phosphate synthase (DHBP synthase) (EC 4.1.99.12)	PATHWAY: Cofactor biosynthesis; riboflavin biosynthesis; 2-hydroxy-3-oxobutyl phosphate from D-ribulose 5-phosphate: step 1/1. {ECO:0000255|HAMAP-Rule:MF_00180}.	2		GO:0008686; GO:0000287; GO:0030145; GO:0009231	3,4-dihydroxy-2-butanone-4-phosphate synthase activity [GO:0008686]; magnesium ion binding [GO:0000287]; manganese ion binding [GO:0030145]; riboflavin biosynthetic process [GO:0009231]
P93312	YMF16 MTT2 AtMg00570	Uncharacterized tatC-like protein ymf16 (ORFX)		2759	33090	GO:0016021; GO:0031966	integral component of membrane [GO:0016021]; mitochondrial membrane [GO:0031966]
Q5QXY0	rplB IL1921	50S ribosomal protein L2		2		GO:0015934; GO:0019843; GO:0003735; GO:0016740; GO:0006412	large ribosomal subunit [GO:0015934]; rRNA binding [GO:0019843]; structural constituent of ribosome [GO:0003735]; transferase activity [GO:0016740]; translation [GO:0006412]
P33209	nolT	Nodulation protein NolT		2		GO:0009279; GO:0016021; GO:0009877; GO:0009306	cell outer membrane [GO:0009279]; integral component of membrane [GO:0016021]; nodulation [GO:0009877]; protein secretion [GO:0009306]
P21434	rpl2	50S ribosomal protein L2, chloroplastic		2759	33090	GO:0003723; GO:0009507; GO:0015934; GO:0003735; GO:0016740; GO:0006412	chloroplast [GO:0009507]; large ribosomal subunit [GO:0015934]; RNA binding [GO:0003723]; structural constituent of ribosome [GO:0003735]; transferase activity [GO:0016740]; translation [GO:0006412]
P10330	ND5 NAD5	NADH-ubiquinone oxidoreductase chain 5 (EC 1.6.5.3) (NADH dehydrogenase subunit 5)		2759	33090	GO:0042773; GO:0008137; GO:0016021; GO:0005743; GO:0070469	integral component of membrane [GO:0016021]; mitochondrial inner membrane [GO:0005743]; respiratory chain [GO:0070469]; NADH dehydrogenase (ubiquinone) activity [GO:0008137]; ATP synthesis coupled electron transport [GO:0042773]
P0AAI6	fabF c1365	3-oxoacyl-[acyl-carrier-protein] synthase 2 (EC 2.3.1.179) (3-oxoacyl-[acyl-carrier-protein] synthase II) (Beta-ketoacyl-ACP synthase II) (KAS II)	PATHWAY: Lipid metabolism; fatty acid biosynthesis.	2		GO:0033817; GO:0006633	beta-ketoacyl-acyl-carrier-protein synthase II activity [GO:0033817]; fatty acid biosynthetic process [GO:0006633]
P96667	ydeJ BSU05220	Uncharacterized lipoprotein YdeJ		2		GO:0005886	plasma membrane [GO:0005886]
C6DGZ0	PC1_1998	UPF0259 membrane protein PC1_1998		2		GO:0016021; GO:0005886	integral component of membrane [GO:0016021]; plasma membrane [GO:0005886]
A4XZZ7	trmB Pmen_4166	tRNA (guanine-N(7)-)-methyltransferase (EC 2.1.1.33) (tRNA (guanine(46)-N(7))-methyltransferase) (tRNA(m7G46)-methyltransferase)	PATHWAY: tRNA modification; N(7)-methylguanine-tRNA biosynthesis. {ECO:0000255|HAMAP-Rule:MF_01057}.	2		GO:0008176	tRNA (guanine-N7-)-methyltransferase activity [GO:0008176]
Q2SJD8	leuC HCH_02428	3-isopropylmalate dehydratase large subunit (EC 4.2.1.33) (Alpha-IPM isomerase) (IPMI) (Isopropylmalate isomerase)	PATHWAY: Amino-acid biosynthesis; L-leucine biosynthesis; L-leucine from 3-methyl-2-oxobutanoate: step 2/4. {ECO:0000255|HAMAP-Rule:MF_01026}.	2		GO:0003861; GO:0051539; GO:0009098; GO:0046872	3-isopropylmalate dehydratase activity [GO:0003861]; 4 iron, 4 sulfur cluster binding [GO:0051539]; metal ion binding [GO:0046872]; leucine biosynthetic process [GO:0009098]
Q51567	sucD PA1589	Succinyl-CoA ligase [ADP-forming] subunit alpha (EC 6.2.1.5) (Succinyl-CoA synthetase subunit alpha) (SCS-alpha)		2		GO:0005524; GO:0048037; GO:0005829; GO:0004550; GO:0006165; GO:0009142; GO:0006105; GO:0004775; GO:0009361; GO:0006104; GO:0006099	cytosol [GO:0005829]; succinate-CoA ligase complex (ADP-forming) [GO:0009361]; ATP binding [GO:0005524]; cofactor binding [GO:0048037]; nucleoside diphosphate kinase activity [GO:0004550]; succinate-CoA ligase (ADP-forming) activity [GO:0004775]; nucleoside diphosphate phosphorylation [GO:0006165]; nucleoside triphosphate biosynthetic process [GO:0009142]; succinate metabolic process [GO:0006105]…
Q336R9	MSRA4 Os10g0563600 LOC_Os10g41400	Peptide methionine sulfoxide reductase A4, chloroplastic (OsMSRA4) (EC 1.8.4.11) (Peptide-methionine (S)-S-oxide reductase) (Peptide Met(O) reductase) (Protein-methionine-S-oxide reductase)		2759	33090	GO:0009507; GO:0008113; GO:0030091; GO:0006979; GO:0009651	chloroplast [GO:0009507]; peptide-methionine (S)-S-oxide reductase activity [GO:0008113]; protein repair [GO:0030091]; response to oxidative stress [GO:0006979]; response to salt stress [GO:0009651]
P72227	pncC	Nicotinamide-nucleotide amidohydrolase PncC (NMN amidohydrolase PncC) (EC 3.5.1.42) (NMN deamidase) (Nicotinamide-nucleotide amidase)		2		GO:0019159; GO:0019363	nicotinamide-nucleotide amidase activity [GO:0019159]; pyridine nucleotide biosynthetic process [GO:0019363]
Q71WW8	pgk LMOf2365_2431	Phosphoglycerate kinase (EC 2.7.2.3)	PATHWAY: Carbohydrate degradation; glycolysis; pyruvate from D-glyceraldehyde 3-phosphate: step 2/5. {ECO:0000255|HAMAP-Rule:MF_00145}.	2		GO:0005524; GO:0005737; GO:0006096; GO:0004618	cytoplasm [GO:0005737]; ATP binding [GO:0005524]; phosphoglycerate kinase activity [GO:0004618]; glycolytic process [GO:0006096]
Q6D9I8	ubiA ECA0627	4-hydroxybenzoate octaprenyltransferase (EC 2.5.1.-) (4-HB polyprenyltransferase)	PATHWAY: Cofactor biosynthesis; ubiquinone biosynthesis. {ECO:0000255|HAMAP-Rule:MF_01635}.	2		GO:0008412; GO:0016021; GO:0005886; GO:0006744	integral component of membrane [GO:0016021]; plasma membrane [GO:0005886]; 4-hydroxybenzoate octaprenyltransferase activity [GO:0008412]; ubiquinone biosynthetic process [GO:0006744]
P0A1W3	lepB STY2828 t0275	Signal peptidase I (SPase I) (EC 3.4.21.89) (Leader peptidase I)		2		GO:0016021; GO:0005886; GO:0008236	integral component of membrane [GO:0016021]; plasma membrane [GO:0005886]; serine-type peptidase activity [GO:0008236]
P03656	I	Gene 1 protein (G1P)		10239		GO:0005524; GO:0033644; GO:0016021; GO:0019076	host cell membrane [GO:0033644]; integral component of membrane [GO:0016021]; ATP binding [GO:0005524]; viral release from host cell [GO:0019076]
A0AIC6	infB lwe1340	Translation initiation factor IF-2		2		GO:0005525; GO:0003924; GO:0005737; GO:0003743	cytoplasm [GO:0005737]; GTP binding [GO:0005525]; GTPase activity [GO:0003924]; translation initiation factor activity [GO:0003743]
Q1QVN0	argG Csal_2127	Argininosuccinate synthase (EC 6.3.4.5) (Citrulline--aspartate ligase)	PATHWAY: Amino-acid biosynthesis; L-arginine biosynthesis; L-arginine from L-ornithine and carbamoyl phosphate: step 2/3. {ECO:0000255|HAMAP-Rule:MF_00005}.	2		GO:0005524; GO:0006526; GO:0004055; GO:0005737	cytoplasm [GO:0005737]; argininosuccinate synthase activity [GO:0004055]; ATP binding [GO:0005524]; arginine biosynthetic process [GO:0006526]
Q4WWC5	htb1 AFUA_3G05350	Histone H2B		2759	4751	GO:0003677; GO:0000786; GO:0005634	nucleosome [GO:0000786]; nucleus [GO:0005634]; DNA binding [GO:0003677]
A0AIU5	greA lwe1509	Transcription elongation factor GreA (Transcript cleavage factor GreA)		2		GO:0003677; GO:0032784; GO:0006351	DNA binding [GO:0003677]; regulation of DNA-templated transcription, elongation [GO:0032784]; transcription, DNA-templated [GO:0006351]
Q1QYT5	mtgA Csal_1016	Monofunctional biosynthetic peptidoglycan transglycosylase (Monofunctional TGase) (EC 2.4.2.-)	PATHWAY: Cell wall biogenesis; peptidoglycan biosynthesis. {ECO:0000255|HAMAP-Rule:MF_00766}.	2		GO:0071555; GO:0016021; GO:0009252; GO:0009274; GO:0005886; GO:0008360; GO:0016763	integral component of membrane [GO:0016021]; peptidoglycan-based cell wall [GO:0009274]; plasma membrane [GO:0005886]; transferase activity, transferring pentosyl groups [GO:0016763]; cell wall organization [GO:0071555]; peptidoglycan biosynthetic process [GO:0009252]; regulation of cell shape [GO:0008360]
Q5QV36	hslU IL2457	ATP-dependent protease ATPase subunit HslU (Unfoldase HslU)		2		GO:0005524; GO:0016887; GO:0009376; GO:0070011; GO:0043335	HslUV protease complex [GO:0009376]; ATP binding [GO:0005524]; ATPase activity [GO:0016887]; peptidase activity, acting on L-amino acid peptides [GO:0070011]; protein unfolding [GO:0043335]
Q9HZJ3	fadA PA3013	3-ketoacyl-CoA thiolase (EC 2.3.1.16) (Acetyl-CoA acyltransferase) (Beta-ketothiolase) (Fatty acid oxidation complex subunit beta)	PATHWAY: Lipid metabolism; fatty acid beta-oxidation. {ECO:0000255|HAMAP-Rule:MF_01620}.	2		GO:0003988; GO:0005737; GO:0006635	cytoplasm [GO:0005737]; acetyl-CoA C-acyltransferase activity [GO:0003988]; fatty acid beta-oxidation [GO:0006635]
O22944	At2g41760 T11A7.14	Protein N-terminal glutamine amidohydrolase (EC 3.5.1.-) (Protein NH2-terminal glutamine deamidase) (N-terminal Gln amidase) (Nt(Q)-amidase)		2759	33090	GO:0016811	hydrolase activity, acting on carbon-nitrogen (but not peptide) bonds, in linear amides [GO:0016811]
A5W844	dxr Pput_4180	1-deoxy-D-xylulose 5-phosphate reductoisomerase (DXP reductoisomerase) (EC 1.1.1.267) (1-deoxyxylulose-5-phosphate reductoisomerase) (2-C-methyl-D-erythritol 4-phosphate synthase)	PATHWAY: Isoprenoid biosynthesis; isopentenyl diphosphate biosynthesis via DXP pathway; isopentenyl diphosphate from 1-deoxy-D-xylulose 5-phosphate: step 1/6. {ECO:0000255|HAMAP-Rule:MF_00183}.	2		GO:0030604; GO:0070402; GO:0019288; GO:0046872; GO:0016114	1-deoxy-D-xylulose-5-phosphate reductoisomerase activity [GO:0030604]; metal ion binding [GO:0046872]; NADPH binding [GO:0070402]; isopentenyl diphosphate biosynthetic process, methylerythritol 4-phosphate pathway [GO:0019288]; terpenoid biosynthetic process [GO:0016114]
Q8VWN6	RFS	Galactinol--sucrose galactosyltransferase (EC 2.4.1.82) (Raffinose synthase)		2759	33090	GO:0005975; GO:0047274	galactinol-sucrose galactosyltransferase activity [GO:0047274]; carbohydrate metabolic process [GO:0005975]
C6DKU8	PC1_2518	UPF0312 protein PC1_2518		2		GO:0042597	periplasmic space [GO:0042597]
P94102	RAD51 At5g20850 F22D1.20	DNA repair protein RAD51 homolog 1 (Rad51-like protein 1) (AtRAD51)		2759	33090	GO:0005524; GO:0006259; GO:0000730; GO:0008094; GO:0005694; GO:0070192; GO:0000794; GO:0006302; GO:0045003; GO:0003690; GO:0000400; GO:1990426; GO:0006312; GO:0005654; GO:0005634; GO:0007131; GO:0000150; GO:0006355; GO:0010332; GO:0009314; GO:0003697; GO:0042148	chromosome [GO:0005694]; condensed nuclear chromosome [GO:0000794]; nucleoplasm [GO:0005654]; nucleus [GO:0005634]; ATP binding [GO:0005524]; DNA-dependent ATPase activity [GO:0008094]; double-stranded DNA binding [GO:0003690]; four-way junction DNA binding [GO:0000400]; recombinase activity [GO:0000150]; single-stranded DNA binding [GO:0003697]; chromosome organization involved in meiotic cell c…
C6DJE1	engB PC1_4226	Probable GTP-binding protein EngB		2		GO:0005525; GO:0003924; GO:0000917; GO:0000287	GTP binding [GO:0005525]; GTPase activity [GO:0003924]; magnesium ion binding [GO:0000287]; barrier septum assembly [GO:0000917]
Q8L838	COG4 At4g01395 F3D13.1	Conserved oligomeric Golgi complex subunit 4 (COG complex subunit 4) (Component of oligomeric Golgi complex 4)		2759	33090	GO:0000139; GO:0015031	Golgi membrane [GO:0000139]; protein transport [GO:0015031]
A1U2S9	acsA Maqu_2219	Acetyl-coenzyme A synthetase (AcCoA synthetase) (Acs) (EC 6.2.1.1) (Acetate--CoA ligase) (Acyl-activating enzyme)		2		GO:0016208; GO:0005524; GO:0003987; GO:0019427; GO:0046872	acetate-CoA ligase activity [GO:0003987]; AMP binding [GO:0016208]; ATP binding [GO:0005524]; metal ion binding [GO:0046872]; acetyl-CoA biosynthetic process from acetate [GO:0019427]
A3QIQ2	slmA Shew_3484	Nucleoid occlusion factor SlmA		2		GO:0043590; GO:0007049; GO:0051301; GO:0005737; GO:0010974; GO:0043565	bacterial nucleoid [GO:0043590]; cytoplasm [GO:0005737]; sequence-specific DNA binding [GO:0043565]; cell cycle [GO:0007049]; cell division [GO:0051301]; negative regulation of barrier septum assembly [GO:0010974]
Q9M088	At4g31140 F6E21.60	Glucan endo-1,3-beta-glucosidase 5 (EC 3.2.1.39) ((1->3)-beta-glucan endohydrolase 5) ((1->3)-beta-glucanase 5) (Beta-1,3-endoglucanase 5) (Beta-1,3-glucanase 5)		2759	33090	GO:0031225; GO:0046658; GO:0005975; GO:0006952; GO:0042973; GO:0009505; GO:0005886; GO:0009506; GO:0005773	anchored component of membrane [GO:0031225]; anchored component of plasma membrane [GO:0046658]; plant-type cell wall [GO:0009505]; plasma membrane [GO:0005886]; plasmodesma [GO:0009506]; vacuole [GO:0005773]; glucan endo-1,3-beta-D-glucosidase activity [GO:0042973]; carbohydrate metabolic process [GO:0005975]; defense response [GO:0006952]
Q02PK7	PA14_24730	Deoxyguanosinetriphosphate triphosphohydrolase-like protein		2		GO:0046039; GO:0008832; GO:0000287	dGTPase activity [GO:0008832]; magnesium ion binding [GO:0000287]; GTP metabolic process [GO:0046039]
Q2HE65	hxB CHGG_01489	Molybdenum cofactor sulfurase (MCS) (MOS) (MoCo sulfurase) (EC 2.8.1.9) (Molybdenum cofactor sulfurtransferase)		2759	4751	GO:0006777; GO:0008265; GO:0016829; GO:0030151; GO:0030170; GO:0016740	lyase activity [GO:0016829]; Mo-molybdopterin cofactor sulfurase activity [GO:0008265]; molybdenum ion binding [GO:0030151]; pyridoxal phosphate binding [GO:0030170]; transferase activity [GO:0016740]; Mo-molybdopterin cofactor biosynthetic process [GO:0006777]
Q6D0C1	rpsT ECA3878	30S ribosomal protein S20		2		GO:0019843; GO:0005840; GO:0003735; GO:0006412	ribosome [GO:0005840]; rRNA binding [GO:0019843]; structural constituent of ribosome [GO:0003735]; translation [GO:0006412]
Q9I476	PA1268	4-hydroxyproline 2-epimerase (4Hyp 2-epimerase) (4HypE) (EC 5.1.1.8) (Hydroxyproline-2-epimerase) (PaHyPRE)		2		GO:0047580	4-hydroxyproline epimerase activity [GO:0047580]
Q88V07	dinB dinP lp_2280	DNA polymerase IV (Pol IV) (EC 2.7.7.7)		2		GO:0006281; GO:0006261; GO:0003887; GO:0005737; GO:0003684; GO:0000287	cytoplasm [GO:0005737]; damaged DNA binding [GO:0003684]; DNA-directed DNA polymerase activity [GO:0003887]; magnesium ion binding [GO:0000287]; DNA repair [GO:0006281]; DNA-dependent DNA replication [GO:0006261]
Q9LZ25	At5g04720 MUK11.4 T1E3.80	Probable disease resistance protein At5g04720		2759	33090	GO:0043531; GO:0005524; GO:0042742	ADP binding [GO:0043531]; ATP binding [GO:0005524]; defense response to bacterium [GO:0042742]
Q72M93	LIC_13295	Macro domain-containing protein LIC_13295		2
Q9ZVT9	At1g03370 F15K9.2	C2 and GRAM domain-containing protein At1g03370		2759	33090	GO:0016021	integral component of membrane [GO:0016021]
Q8RXC8	RBK2 At3g05140 T12H1.10	Receptor-like cytosolic serine/threonine-protein kinase RBK2 (EC 2.7.11.1) (Protein ROP BINDING PROTEIN KINASES 2)		2759	33090	GO:0005524; GO:0051020; GO:0005737; GO:0005634; GO:0004674	cytoplasm [GO:0005737]; nucleus [GO:0005634]; ATP binding [GO:0005524]; GTPase binding [GO:0051020]; protein serine/threonine kinase activity [GO:0004674]
C6DG62	rplE PC1_3810	50S ribosomal protein L5		2		GO:0019843; GO:0005840; GO:0003735; GO:0000049; GO:0006412	ribosome [GO:0005840]; rRNA binding [GO:0019843]; structural constituent of ribosome [GO:0003735]; tRNA binding [GO:0000049]; translation [GO:0006412]
Q05212	DRT102 At3g04880 T9J14.17	DNA-damage-repair/toleration protein DRT102		2759	33090	GO:0006281; GO:0005975; GO:0005737; GO:0005829; GO:0016853; GO:0005634; GO:0009409	cytoplasm [GO:0005737]; cytosol [GO:0005829]; nucleus [GO:0005634]; isomerase activity [GO:0016853]; carbohydrate metabolic process [GO:0005975]; DNA repair [GO:0006281]; response to cold [GO:0009409]
Q4K4X8	lptD imp ostA PFL_5646	LPS-assembly protein LptD		2		GO:0043165; GO:0009279; GO:0015920; GO:0010033	cell outer membrane [GO:0009279]; Gram-negative-bacterium-type cell outer membrane assembly [GO:0043165]; lipopolysaccharide transport [GO:0015920]; response to organic substance [GO:0010033]
Q8E5I2	rnhB gbs1047	Ribonuclease HII (RNase HII) (EC 3.1.26.4)		2		GO:0003723; GO:0006401; GO:0004523; GO:0005737; GO:0030145	cytoplasm [GO:0005737]; manganese ion binding [GO:0030145]; RNA binding [GO:0003723]; RNA-DNA hybrid ribonuclease activity [GO:0004523]; RNA catabolic process [GO:0006401]
Q9FKS8	LHT1 At5g40780 K1B16.3	Lysine histidine transporter 1		2759	33090	GO:0043090; GO:0003333; GO:0015171; GO:0016021; GO:0005886; GO:0080167; GO:0015293	integral component of membrane [GO:0016021]; plasma membrane [GO:0005886]; amino acid transmembrane transporter activity [GO:0015171]; symporter activity [GO:0015293]; amino acid import [GO:0043090]; amino acid transmembrane transport [GO:0003333]; response to karrikin [GO:0080167]
Q6D6Y7	prr ECA1542	Gamma-aminobutyraldehyde dehydrogenase (EC 1.2.1.19) (1-pyrroline dehydrogenase) (4-aminobutanal dehydrogenase) (ABALDH)	PATHWAY: Amine and polyamine degradation; putrescine degradation; 4-aminobutanoate from 4-aminobutanal: step 1/1. {ECO:0000255|HAMAP-Rule:MF_01275}.	2		GO:0033737; GO:0051287; GO:0019145; GO:0009447	1-pyrroline dehydrogenase activity [GO:0033737]; aminobutyraldehyde dehydrogenase activity [GO:0019145]; NAD binding [GO:0051287]; putrescine catabolic process [GO:0009447]
Q8CPH1	hslV SE_0929	ATP-dependent protease subunit HslV (EC 3.4.25.2)		2		GO:0009376; GO:0046872; GO:0005839; GO:0051603; GO:0004298	HslUV protease complex [GO:0009376]; proteasome core complex [GO:0005839]; metal ion binding [GO:0046872]; threonine-type endopeptidase activity [GO:0004298]; proteolysis involved in cellular protein catabolic process [GO:0051603]
Q8EH99	mutH SO_1330	DNA mismatch repair protein MutH (Methyl-directed mismatch repair protein)		2		GO:0003677; GO:0006304; GO:0009036; GO:0005737; GO:0006298	cytoplasm [GO:0005737]; DNA binding [GO:0003677]; Type II site-specific deoxyribonuclease activity [GO:0009036]; DNA modification [GO:0006304]; mismatch repair [GO:0006298]
Q51384	PA3808	Uncharacterized protein PA3808		2		GO:0016226	iron-sulfur cluster assembly [GO:0016226]
C6DK30	slyA PC1_2382	Transcriptional regulator SlyA		2		GO:0003677; GO:0003700; GO:0006351	DNA binding [GO:0003677]; transcription factor activity, sequence-specific DNA binding [GO:0003700]; transcription, DNA-templated [GO:0006351]
Q8H116	MNS2 MANIA At3g21160 MSA6.31	Mannosyl-oligosaccharide 1,2-alpha-mannosidase MNS2 (AtMANIa) (EC 3.2.1.113) (Alpha-mannosidase IA)	PATHWAY: Protein modification; protein glycosylation. {ECO:0000305}.	2759	33090	GO:0005794; GO:0000139; GO:0006491; GO:0004559; GO:0005509; GO:0005783; GO:0005768; GO:0016021; GO:0004571; GO:0005802	endoplasmic reticulum [GO:0005783]; endosome [GO:0005768]; Golgi apparatus [GO:0005794]; Golgi membrane [GO:0000139]; integral component of membrane [GO:0016021]; trans-Golgi network [GO:0005802]; alpha-mannosidase activity [GO:0004559]; calcium ion binding [GO:0005509]; mannosyl-oligosaccharide 1,2-alpha-mannosidase activity [GO:0004571]; N-glycan processing [GO:0006491]
Q9LVQ0	PME31 ARATH31 At3g29090 MXE2.5	Pectinesterase 31 (PE 31) (EC 3.1.1.11) (Pectin methylesterase 31) (AtPME31)	PATHWAY: Glycan metabolism; pectin degradation; 2-dehydro-3-deoxy-D-gluconate from pectin: step 1/5.	2759	33090	GO:0045330; GO:0005618; GO:0042545; GO:0050829; GO:0045490; GO:0045488; GO:0030599	cell wall [GO:0005618]; aspartyl esterase activity [GO:0045330]; pectinesterase activity [GO:0030599]; cell wall modification [GO:0042545]; defense response to Gram-negative bacterium [GO:0050829]; pectin catabolic process [GO:0045490]; pectin metabolic process [GO:0045488]
Q8W4K1	At4g04670 T19J18.2	tRNA wybutosine-synthesizing protein 2/3/4 [Includes: tRNA wybutosine-synthesizing protein 3 homolog (tRNA-yW-synthesizing protein 3) (EC 2.1.1.282) (tRNA(Phe) 7-((3-amino-3-carboxypropyl)-4-demethylwyosine(37)-N(4))-methyltransferase); tRNA wybutosine-synthesizing protein 2 homolog (tRNA-yW-synthesizing protein 2) (EC 2.5.1.114) (tRNA(Phe) (4-demethylwyosine(37)-C(7)) aminocarboxypropyltransfera…	PATHWAY: tRNA modification; wybutosine-tRNA(Phe) biosynthesis.	2759	33090	GO:0008168; GO:0031591	methyltransferase activity [GO:0008168]; wybutosine biosynthetic process [GO:0031591]
Q03GY5	hprK PEPE_0441	HPr kinase/phosphorylase (HPrK/P) (EC 2.7.11.-) (EC 2.7.4.-) (HPr(Ser) kinase/phosphorylase)		2		GO:0005524; GO:0005975; GO:0005622; GO:0000287; GO:0000155; GO:0004674; GO:0004712; GO:0006109	intracellular [GO:0005622]; ATP binding [GO:0005524]; magnesium ion binding [GO:0000287]; phosphorelay sensor kinase activity [GO:0000155]; protein serine/threonine kinase activity [GO:0004674]; protein serine/threonine/tyrosine kinase activity [GO:0004712]; carbohydrate metabolic process [GO:0005975]; regulation of carbohydrate metabolic process [GO:0006109]
C6D8Y4	PC1_0637	tRNA-modifying protein YgfZ		2		GO:0009451; GO:0005737; GO:0005542; GO:0008033	cytoplasm [GO:0005737]; folic acid binding [GO:0005542]; RNA modification [GO:0009451]; tRNA processing [GO:0008033]
Q93X23		Myrcene synthase, chloroplastic (EC 4.2.3.15)		2759	33090	GO:0009507; GO:0000287; GO:0050551	chloroplast [GO:0009507]; magnesium ion binding [GO:0000287]; myrcene synthase activity [GO:0050551]
Q01285	chs-4 NCU09324	Chitin synthase 4 (EC 2.4.1.16) (Chitin-UDP acetyl-glucosaminyl transferase 4) (Class-IV chitin synthase 4)		2759	4751	GO:0071555; GO:0004100; GO:0016021; GO:0005886	integral component of membrane [GO:0016021]; plasma membrane [GO:0005886]; chitin synthase activity [GO:0004100]; cell wall organization [GO:0071555]
A7Z0R1	infA RBAM_001640	Translation initiation factor IF-1		2		GO:0005737; GO:0019843; GO:0043022; GO:0003743	cytoplasm [GO:0005737]; ribosome binding [GO:0043022]; rRNA binding [GO:0019843]; translation initiation factor activity [GO:0003743]
Q1QV43	serS Csal_2315	Serine--tRNA ligase (EC 6.1.1.11) (Seryl-tRNA synthetase) (SerRS) (Seryl-tRNA(Ser/Sec) synthetase)	PATHWAY: Aminoacyl-tRNA biosynthesis; selenocysteinyl-tRNA(Sec) biosynthesis; L-seryl-tRNA(Sec) from L-serine and tRNA(Sec): step 1/1. {ECO:0000255|HAMAP-Rule:MF_00176}.	2		GO:0005524; GO:0005737; GO:0016260; GO:0097056; GO:0004828; GO:0006434	cytoplasm [GO:0005737]; ATP binding [GO:0005524]; serine-tRNA ligase activity [GO:0004828]; selenocysteine biosynthetic process [GO:0016260]; selenocysteinyl-tRNA(Sec) biosynthetic process [GO:0097056]; seryl-tRNA aminoacylation [GO:0006434]
Q3ICU9	deoB PSHAb0081	Phosphopentomutase (EC 5.4.2.7) (Phosphodeoxyribomutase)	PATHWAY: Metabolic intermediate biosynthesis; 5-phospho-alpha-D-ribose 1-diphosphate biosynthesis; 5-phospho-alpha-D-ribose 1-diphosphate from D-ribose 5-phosphate (route II): step 1/3. {ECO:0000255|HAMAP-Rule:MF_00740}.	2		GO:0006015; GO:0043094; GO:0005737; GO:0009264; GO:0000287; GO:0030145; GO:0008973	cytoplasm [GO:0005737]; magnesium ion binding [GO:0000287]; manganese ion binding [GO:0030145]; phosphopentomutase activity [GO:0008973]; 5-phosphoribose 1-diphosphate biosynthetic process [GO:0006015]; cellular metabolic compound salvage [GO:0043094]; deoxyribonucleotide catabolic process [GO:0009264]
Q1QZ63	rpsF Csal_0888	30S ribosomal protein S6		2		GO:0019843; GO:0005840; GO:0003735; GO:0006412	ribosome [GO:0005840]; rRNA binding [GO:0019843]; structural constituent of ribosome [GO:0003735]; translation [GO:0006412]
P07345	trpB PA0036	Tryptophan synthase beta chain (EC 4.2.1.20)	PATHWAY: Amino-acid biosynthesis; L-tryptophan biosynthesis; L-tryptophan from chorismate: step 5/5.	2		GO:0005737; GO:0030170; GO:0000162; GO:0004834	cytoplasm [GO:0005737]; pyridoxal phosphate binding [GO:0030170]; tryptophan synthase activity [GO:0004834]; tryptophan biosynthetic process [GO:0000162]
Q6D8X9	grpE ECA0842	Protein GrpE (HSP-70 cofactor)		2		GO:0000774; GO:0005737; GO:0006457	cytoplasm [GO:0005737]; adenyl-nucleotide exchange factor activity [GO:0000774]; protein folding [GO:0006457]
Q6D7N0	crcB ECA1295	Putative fluoride ion transporter CrcB		2		GO:0015103; GO:0005887	integral component of plasma membrane [GO:0005887]; inorganic anion transmembrane transporter activity [GO:0015103]
Q40281	RCA	Ribulose bisphosphate carboxylase/oxygenase activase, chloroplastic (RA) (RuBisCO activase)		2759	33090	GO:0005524; GO:0009570	chloroplast stroma [GO:0009570]; ATP binding [GO:0005524]
A5F4D2	thiC VC0395_A2452 VC395_0119	Phosphomethylpyrimidine synthase (EC 4.1.99.17) (Hydroxymethylpyrimidine phosphate synthase) (HMP-P synthase) (HMP-phosphate synthase) (HMPP synthase) (Thiamine biosynthesis protein ThiC)	PATHWAY: Cofactor biosynthesis; thiamine diphosphate biosynthesis. {ECO:0000255|HAMAP-Rule:MF_00089}.	2		GO:0051539; GO:0016829; GO:0009228; GO:0009229; GO:0008270	4 iron, 4 sulfur cluster binding [GO:0051539]; lyase activity [GO:0016829]; zinc ion binding [GO:0008270]; thiamine biosynthetic process [GO:0009228]; thiamine diphosphate biosynthetic process [GO:0009229]
Q6D698	pyrC ECA1787	Dihydroorotase (DHOase) (EC 3.5.2.3)	PATHWAY: Pyrimidine metabolism; UMP biosynthesis via de novo pathway; (S)-dihydroorotate from bicarbonate: step 3/3. {ECO:0000255|HAMAP-Rule:MF_00219}.	2		GO:0044205; GO:0004151; GO:0019856; GO:0008270	dihydroorotase activity [GO:0004151]; zinc ion binding [GO:0008270]; 'de novo' UMP biosynthetic process [GO:0044205]; pyrimidine nucleobase biosynthetic process [GO:0019856]
Q9C0V7	SPBPB10D8.02c	Uncharacterized sulfatase PB10D8.02c (EC 3.1.6.-)		2759	4751	GO:0004065; GO:0005829; GO:0046872; GO:0005634; GO:0006790	cytosol [GO:0005829]; nucleus [GO:0005634]; arylsulfatase activity [GO:0004065]; metal ion binding [GO:0046872]; sulfur compound metabolic process [GO:0006790]
Q6D4K1	mntP ECA2389	Putative manganese efflux pump MntP		2		GO:0016021; GO:0005384; GO:0005886	integral component of membrane [GO:0016021]; plasma membrane [GO:0005886]; manganese ion transmembrane transporter activity [GO:0005384]
Q0TPX5	rbsA CPF_1882	Ribose import ATP-binding protein RbsA (EC 3.6.3.17)		2		GO:0005524; GO:0043190; GO:0015591; GO:0015407	ATP-binding cassette (ABC) transporter complex [GO:0043190]; ATP binding [GO:0005524]; D-ribose transmembrane transporter activity [GO:0015591]; monosaccharide-transporting ATPase activity [GO:0015407]
P0AEJ1	emrB Z3987 ECs3548	Multidrug export protein EmrB		2		GO:0016021; GO:0005886; GO:0046677; GO:0055085	integral component of membrane [GO:0016021]; plasma membrane [GO:0005886]; response to antibiotic [GO:0046677]; transmembrane transport [GO:0055085]
P19368	thyA LL1541 L182559	Thymidylate synthase (TS) (TSase) (EC 2.1.1.45)	PATHWAY: Pyrimidine metabolism; dTTP biosynthesis. {ECO:0000255|HAMAP-Rule:MF_00008}.	2		GO:0005737; GO:0006231; GO:0006235; GO:0004799	cytoplasm [GO:0005737]; thymidylate synthase activity [GO:0004799]; dTMP biosynthetic process [GO:0006231]; dTTP biosynthetic process [GO:0006235]
B7UYW9	pdxJ PLES_45701	Pyridoxine 5'-phosphate synthase (PNP synthase) (EC 2.6.99.2)	PATHWAY: Cofactor biosynthesis; pyridoxine 5'-phosphate biosynthesis; pyridoxine 5'-phosphate from D-erythrose 4-phosphate: step 5/5. {ECO:0000255|HAMAP-Rule:MF_00279}.	2		GO:0005737; GO:0033856; GO:0008615	cytoplasm [GO:0005737]; pyridoxine 5'-phosphate synthase activity [GO:0033856]; pyridoxine biosynthetic process [GO:0008615]
F2MMP6	pyrR OG1RF_11432	Bifunctional protein pyrR [Includes: Pyrimidine operon regulatory protein; Uracil phosphoribosyltransferase (UPRTase) (EC 2.4.2.9)]		2		GO:0006353; GO:0003723; GO:0009116; GO:0006355; GO:0004845	RNA binding [GO:0003723]; uracil phosphoribosyltransferase activity [GO:0004845]; DNA-templated transcription, termination [GO:0006353]; nucleoside metabolic process [GO:0009116]; regulation of transcription, DNA-templated [GO:0006355]
P0DH77	pyrR EF_1721	Bifunctional protein pyrR [Includes: Pyrimidine operon regulatory protein; Uracil phosphoribosyltransferase (UPRTase) (EC 2.4.2.9)]		2		GO:0006353; GO:0003723; GO:0009116; GO:0006355; GO:0004845	RNA binding [GO:0003723]; uracil phosphoribosyltransferase activity [GO:0004845]; DNA-templated transcription, termination [GO:0006353]; nucleoside metabolic process [GO:0009116]; regulation of transcription, DNA-templated [GO:0006355]
Q0U9X3	qutE SNOG_11441	Catabolic 3-dehydroquinase (cDHQase) (EC 4.2.1.10) (3-dehydroquinate dehydratase)	PATHWAY: Aromatic compound metabolism; 3,4-dihydroxybenzoate biosynthesis; 3,4-dihydroxybenzoate from 3-dehydroquinate: step 1/2. {ECO:0000255|HAMAP-Rule:MF_03136}.	2759	4751	GO:0046279; GO:0003855; GO:0019630	3-dehydroquinate dehydratase activity [GO:0003855]; 3,4-dihydroxybenzoate biosynthetic process [GO:0046279]; quinate metabolic process [GO:0019630]
A5N460	recF CKL_0004	DNA replication and repair protein RecF		2		GO:0005524; GO:0006281; GO:0006260; GO:0009432; GO:0005737; GO:0003697	cytoplasm [GO:0005737]; ATP binding [GO:0005524]; single-stranded DNA binding [GO:0003697]; DNA repair [GO:0006281]; DNA replication [GO:0006260]; SOS response [GO:0009432]
Q39172	P1 At5g16970 F2K13_120	NADP-dependent alkenal double bond reductase P1 (DBR1) (EC 1.3.1.74)		2759	33090	GO:0032440; GO:0005829; GO:0005634; GO:0046686; GO:0006979; GO:0008270	cytosol [GO:0005829]; nucleus [GO:0005634]; 2-alkenal reductase [NAD(P)] activity [GO:0032440]; zinc ion binding [GO:0008270]; response to cadmium ion [GO:0046686]; response to oxidative stress [GO:0006979]
Q9FJR0	UPF1 LBA1 At5g47010 MQD22.15	Regulator of nonsense transcripts 1 homolog (EC 3.6.4.-) (ATP-dependent helicase UPF1)		2759	33090	GO:0005524; GO:0003677; GO:0003723; GO:0005737; GO:0000932; GO:0005829; GO:0042742; GO:0004386; GO:0009867; GO:0048571; GO:0000184; GO:0005886; GO:0009506; GO:0009611; GO:0009863; GO:0010182; GO:0008270	cytoplasm [GO:0005737]; cytoplasmic mRNA processing body [GO:0000932]; cytosol [GO:0005829]; plasma membrane [GO:0005886]; plasmodesma [GO:0009506]; ATP binding [GO:0005524]; DNA binding [GO:0003677]; helicase activity [GO:0004386]; RNA binding [GO:0003723]; zinc ion binding [GO:0008270]; defense response to bacterium [GO:0042742]; jasmonic acid mediated signaling pathway [GO:0009867]; long-day p…
Q4KHT0	era PFL_1072	GTPase Era		2		GO:0005525; GO:0003924; GO:0005737; GO:0005886; GO:0019843; GO:0042274; GO:0043022; GO:0042254; GO:0070181	cytoplasm [GO:0005737]; plasma membrane [GO:0005886]; GTP binding [GO:0005525]; GTPase activity [GO:0003924]; ribosome binding [GO:0043022]; rRNA binding [GO:0019843]; small ribosomal subunit rRNA binding [GO:0070181]; ribosomal small subunit biogenesis [GO:0042274]; ribosome biogenesis [GO:0042254]
Q63GK4	thiM BCE33L0348	Hydroxyethylthiazole kinase (EC 2.7.1.50) (4-methyl-5-beta-hydroxyethylthiazole kinase) (TH kinase) (Thz kinase)	PATHWAY: Cofactor biosynthesis; thiamine diphosphate biosynthesis; 4-methyl-5-(2-phosphoethyl)-thiazole from 5-(2-hydroxyethyl)-4-methylthiazole: step 1/1. {ECO:0000255|HAMAP-Rule:MF_00228}.	2		GO:0005524; GO:0004417; GO:0000287; GO:0009228; GO:0009229	ATP binding [GO:0005524]; hydroxyethylthiazole kinase activity [GO:0004417]; magnesium ion binding [GO:0000287]; thiamine biosynthetic process [GO:0009228]; thiamine diphosphate biosynthetic process [GO:0009229]
Q5L3R2	rpoA GK0133	DNA-directed RNA polymerase subunit alpha (RNAP subunit alpha) (EC 2.7.7.6) (RNA polymerase subunit alpha) (Transcriptase subunit alpha)		2		GO:0003677; GO:0003899; GO:0006351	DNA binding [GO:0003677]; DNA-directed RNA polymerase activity [GO:0003899]; transcription, DNA-templated [GO:0006351]
Q1PEU4	PCMP-E9 At2g44880 T13E15.11	Pentatricopeptide repeat-containing protein At2g44880		2759	33090
Q96V54	creB molB AN3587	Ubiquitin carboxyl-terminal hydrolase creB (EC 3.4.19.12) (Carbon catabolite repression protein B) (Deubiquitinating enzyme creB) (Ubiquitin thioesterase creB) (Ubiquitin-hydrolyzing enzyme creB) (Ubiquitin-specific-processing protease creB)		2759	4751	GO:0045013; GO:0032153; GO:0051286; GO:0034613; GO:0005829; GO:0006897; GO:0005634; GO:0016579; GO:0004843; GO:0006511	cell division site [GO:0032153]; cell tip [GO:0051286]; cytosol [GO:0005829]; nucleus [GO:0005634]; thiol-dependent ubiquitin-specific protease activity [GO:0004843]; carbon catabolite repression of transcription [GO:0045013]; cellular protein localization [GO:0034613]; endocytosis [GO:0006897]; protein deubiquitination [GO:0016579]; ubiquitin-dependent protein catabolic process [GO:0006511]
Q9CI09	clpE LL0557 L0221	ATP-dependent Clp protease ATP-binding subunit ClpE		2		GO:0005524; GO:0046872	ATP binding [GO:0005524]; metal ion binding [GO:0046872]
Q2TYB1	nma111 AO090103000320	Pro-apoptotic serine protease nma111 (EC 3.4.21.-)		2759	4751	GO:0006915; GO:0005634; GO:0004252	nucleus [GO:0005634]; serine-type endopeptidase activity [GO:0004252]; apoptotic process [GO:0006915]
Q1QWF8	ruvB Csal_1848	Holliday junction ATP-dependent DNA helicase RuvB (EC 3.6.4.12)		2		GO:0005524; GO:0003677; GO:0006310; GO:0006281; GO:0009432; GO:0009378	ATP binding [GO:0005524]; DNA binding [GO:0003677]; four-way junction helicase activity [GO:0009378]; DNA recombination [GO:0006310]; DNA repair [GO:0006281]; SOS response [GO:0009432]
P0A363	cspB cspG	Cold shock-like protein CspB		2		GO:0003677; GO:0005737; GO:0006355; GO:0006351	cytoplasm [GO:0005737]; DNA binding [GO:0003677]; regulation of transcription, DNA-templated [GO:0006355]; transcription, DNA-templated [GO:0006351]
A4XY36	ndk Pmen_3504	Nucleoside diphosphate kinase (NDK) (NDP kinase) (EC 2.7.4.6) (Nucleoside-2-P kinase)		2		GO:0005524; GO:0006241; GO:0006183; GO:0006228; GO:0005737; GO:0046872; GO:0004550	cytoplasm [GO:0005737]; ATP binding [GO:0005524]; metal ion binding [GO:0046872]; nucleoside diphosphate kinase activity [GO:0004550]; CTP biosynthetic process [GO:0006241]; GTP biosynthetic process [GO:0006183]; UTP biosynthetic process [GO:0006228]
Q3E8X3	NPF2.8 At5g28470 F24J2.10	Protein NRT1/ PTR FAMILY 2.8 (AtNPF2.8)		2759	33090	GO:0016021; GO:0009860; GO:0005215	integral component of membrane [GO:0016021]; transporter activity [GO:0005215]; pollen tube growth [GO:0009860]
Q02K47	tusA PA14_44270	Sulfurtransferase TusA homolog (EC 2.8.1.-)		2		GO:0005737; GO:0016783	cytoplasm [GO:0005737]; sulfurtransferase activity [GO:0016783]
Q03194	PMA4	Plasma membrane ATPase 4 (EC 3.6.3.6) (Proton pump 4)		2759	33090	GO:0005524; GO:0006754; GO:0008553; GO:0016021; GO:0046872; GO:0005886	integral component of membrane [GO:0016021]; plasma membrane [GO:0005886]; ATP binding [GO:0005524]; hydrogen-exporting ATPase activity, phosphorylative mechanism [GO:0008553]; metal ion binding [GO:0046872]; ATP biosynthetic process [GO:0006754]
B7V1R2	prmA PLES_52351	Ribosomal protein L11 methyltransferase (L11 Mtase) (EC 2.1.1.-)		2		GO:0005737; GO:0008276	cytoplasm [GO:0005737]; protein methyltransferase activity [GO:0008276]
Q7WHJ0	ectD BB3217	Ectoine dioxygenase (EC 1.14.11.-) (Ectoine hydroxylase)		2		GO:0042400; GO:0005506; GO:0016706	iron ion binding [GO:0005506]; oxidoreductase activity, acting on paired donors, with incorporation or reduction of molecular oxygen, 2-oxoglutarate as one donor, and incorporation of one atom each of oxygen into both donors [GO:0016706]; ectoine catabolic process [GO:0042400]
Q8GSN8	3MAT	Malonyl-coenzyme A:anthocyanin 3-O-glucoside-6''-O-malonyltransferase (Dv3MaT) (Malonyl CoA:anthocyanin 3-O-glucoside-6''-O-malonyltransferase) (EC 2.3.1.171)		2759	33090	GO:0033809; GO:0009698	anthocyanin 6''-O-malonyltransferase activity [GO:0033809]; phenylpropanoid metabolic process [GO:0009698]
P0A355	cspLA cspA cspL lmo1364	Cold shock-like protein CspLA (CspL)		2		GO:0003677; GO:0005737; GO:0006355; GO:0006351	cytoplasm [GO:0005737]; DNA binding [GO:0003677]; regulation of transcription, DNA-templated [GO:0006355]; transcription, DNA-templated [GO:0006351]
Q9HUX1	speA PA4839	Biosynthetic arginine decarboxylase (ADC) (EC 4.1.1.19)		2		GO:0006527; GO:0008792; GO:0046872; GO:0033388; GO:0008295	arginine decarboxylase activity [GO:0008792]; metal ion binding [GO:0046872]; arginine catabolic process [GO:0006527]; putrescine biosynthetic process from arginine [GO:0033388]; spermidine biosynthetic process [GO:0008295]
Q5QXS0	rpsB IL0845	30S ribosomal protein S2		2		GO:0015935; GO:0003735; GO:0006412	small ribosomal subunit [GO:0015935]; structural constituent of ribosome [GO:0003735]; translation [GO:0006412]
Q88EW5	cheB1 PP_4337	Chemotaxis response regulator protein-glutamate methylesterase of group 1 operon (EC 3.1.1.61)		2		GO:0006935; GO:0005737; GO:0000156; GO:0008984	cytoplasm [GO:0005737]; phosphorelay response regulator activity [GO:0000156]; protein-glutamate methylesterase activity [GO:0008984]; chemotaxis [GO:0006935]
O13419	actA	Actin		2759	4751	GO:0005524; GO:0005737; GO:0005856	cytoplasm [GO:0005737]; cytoskeleton [GO:0005856]; ATP binding [GO:0005524]
Q74JY6	mraY LJ_0970	Phospho-N-acetylmuramoyl-pentapeptide-transferase (EC 2.7.8.13) (UDP-MurNAc-pentapeptide phosphotransferase)	PATHWAY: Cell wall biogenesis; peptidoglycan biosynthesis. {ECO:0000255|HAMAP-Rule:MF_00038}.	2		GO:0051992; GO:0007049; GO:0051301; GO:0071555; GO:0016021; GO:0009252; GO:0008963; GO:0005886; GO:0008360	integral component of membrane [GO:0016021]; plasma membrane [GO:0005886]; phospho-N-acetylmuramoyl-pentapeptide-transferase activity [GO:0008963]; UDP-N-acetylmuramoyl-L-alanyl-D-glutamyl-meso-2,6-diaminopimelyl-D-alanyl-D-alanine:undecaprenyl-phosphate transferase activity [GO:0051992]; cell cycle [GO:0007049]; cell division [GO:0051301]; cell wall organization [GO:0071555]; peptidoglycan biosy…
Q1QZ62	rpsR Csal_0889	30S ribosomal protein S18		2		GO:0019843; GO:0005840; GO:0003735; GO:0006412	ribosome [GO:0005840]; rRNA binding [GO:0019843]; structural constituent of ribosome [GO:0003735]; translation [GO:0006412]
Q42384	PRL1 MAC2 At4g15900 dl3990w FCAALL.40	Protein pleiotropic regulatory locus 1 (Protein PRL1) (MOS4-associated complex protein 2) (MAC protein 2)	PATHWAY: Protein modification; protein ubiquitination.	2759	33090	GO:0080008; GO:0000974; GO:0071013; GO:0048825; GO:0009870; GO:0010204; GO:0042742; GO:0050832; GO:0010154; GO:0009755; GO:0045087; GO:0048366; GO:0000398; GO:0045892; GO:0005634; GO:0071011; GO:0016567; GO:0006508; GO:0009749; GO:0048364; GO:0010182	catalytic step 2 spliceosome [GO:0071013]; Cul4-RING E3 ubiquitin ligase complex [GO:0080008]; nucleus [GO:0005634]; precatalytic spliceosome [GO:0071011]; Prp19 complex [GO:0000974]; cotyledon development [GO:0048825]; defense response signaling pathway, resistance gene-dependent [GO:0009870]; defense response signaling pathway, resistance gene-independent [GO:0010204]; defense response to bacte…
P39932	STL1 YDR536W D9719.39	Sugar transporter STL1		2759	4751	GO:0015793; GO:0016021; GO:0005886; GO:0015992; GO:0015295; GO:0055085	integral component of membrane [GO:0016021]; plasma membrane [GO:0005886]; solute:proton symporter activity [GO:0015295]; glycerol transport [GO:0015793]; proton transport [GO:0015992]; transmembrane transport [GO:0055085]
Q835H3	mutS2 EF_1404	Endonuclease MutS2 (EC 3.1.-.-)		2		GO:0005524; GO:0016887; GO:0004519; GO:0006298; GO:0030983; GO:0045910	ATP binding [GO:0005524]; ATPase activity [GO:0016887]; endonuclease activity [GO:0004519]; mismatched DNA binding [GO:0030983]; mismatch repair [GO:0006298]; negative regulation of DNA recombination [GO:0045910]
Q59966	srpG Synpcc7942_B2664 pANL40	Cysteine synthase (CSase) (EC 2.5.1.47) (O-acetylserine (thiol)-lyase) (OAS-TL) (O-acetylserine sulfhydrylase)	PATHWAY: Amino-acid biosynthesis; L-cysteine biosynthesis; L-cysteine from L-serine: step 2/2. {ECO:0000269|PubMed:7603442}.	2		GO:0006535; GO:0004124; GO:0016740	cysteine synthase activity [GO:0004124]; transferase activity [GO:0016740]; cysteine biosynthetic process from serine [GO:0006535]
Q250K9	infA DSY0494	Translation initiation factor IF-1		2		GO:0005737; GO:0019843; GO:0043022; GO:0003743	cytoplasm [GO:0005737]; ribosome binding [GO:0043022]; rRNA binding [GO:0019843]; translation initiation factor activity [GO:0003743]
P48372	gyrA PA3168	DNA gyrase subunit A (EC 5.99.1.3)		2		GO:0005524; GO:0003677; GO:0009330; GO:0003918; GO:0006265; GO:0006268; GO:0005694; GO:0007059; GO:0005737; GO:0009295	chromosome [GO:0005694]; cytoplasm [GO:0005737]; DNA topoisomerase complex (ATP-hydrolyzing) [GO:0009330]; nucleoid [GO:0009295]; ATP binding [GO:0005524]; DNA binding [GO:0003677]; DNA topoisomerase type II (ATP-hydrolyzing) activity [GO:0003918]; chromosome segregation [GO:0007059]; DNA topological change [GO:0006265]; DNA unwinding involved in DNA replication [GO:0006268]
Q033M5	nagB LSEI_2889	Glucosamine-6-phosphate deaminase (EC 3.5.99.6) (GlcN6P deaminase) (GNPDA) (Glucosamine-6-phosphate isomerase)	PATHWAY: Amino-sugar metabolism; N-acetylneuraminate degradation; D-fructose 6-phosphate from N-acetylneuraminate: step 5/5. {ECO:0000255|HAMAP-Rule:MF_01241}.	2		GO:0006044; GO:0019262; GO:0005975; GO:0004342; GO:0016787	glucosamine-6-phosphate deaminase activity [GO:0004342]; hydrolase activity [GO:0016787]; carbohydrate metabolic process [GO:0005975]; N-acetylglucosamine metabolic process [GO:0006044]; N-acetylneuraminate catabolic process [GO:0019262]
Q6CYR0	yidC ECA4445	Membrane protein insertase YidC (Foldase YidC) (Membrane integrase YidC) (Membrane protein YidC)		2		GO:0016021; GO:0005886; GO:0051205; GO:0015031	integral component of membrane [GO:0016021]; plasma membrane [GO:0005886]; protein insertion into membrane [GO:0051205]; protein transport [GO:0015031]
A1JJT0	cysN YE0763	Sulfate adenylyltransferase subunit 1 (EC 2.7.7.4) (ATP-sulfurylase large subunit) (Sulfate adenylate transferase) (SAT)	PATHWAY: Sulfur metabolism; hydrogen sulfide biosynthesis; sulfite from sulfate: step 1/3. {ECO:0000255|HAMAP-Rule:MF_00062}.	2		GO:0005524; GO:0005525; GO:0003924; GO:0070814; GO:0004781; GO:0000103	ATP binding [GO:0005524]; GTP binding [GO:0005525]; GTPase activity [GO:0003924]; sulfate adenylyltransferase (ATP) activity [GO:0004781]; hydrogen sulfide biosynthetic process [GO:0070814]; sulfate assimilation [GO:0000103]
Q5QVF0	ribH IL2142	6,7-dimethyl-8-ribityllumazine synthase (DMRL synthase) (LS) (Lumazine synthase) (EC 2.5.1.78)	PATHWAY: Cofactor biosynthesis; riboflavin biosynthesis; riboflavin from 2-hydroxy-3-oxobutyl phosphate and 5-amino-6-(D-ribitylamino)uracil: step 1/2. {ECO:0000255|HAMAP-Rule:MF_00178}.	2		GO:0000906; GO:0009231; GO:0009349; GO:0016740	riboflavin synthase complex [GO:0009349]; 6,7-dimethyl-8-ribityllumazine synthase activity [GO:0000906]; transferase activity [GO:0016740]; riboflavin biosynthetic process [GO:0009231]
Q6D209	grcA ECA3288	Autonomous glycyl radical cofactor		2		GO:0003824	catalytic activity [GO:0003824]
Q1QZC2	deoB Csal_0829	Phosphopentomutase (EC 5.4.2.7) (Phosphodeoxyribomutase)	PATHWAY: Metabolic intermediate biosynthesis; 5-phospho-alpha-D-ribose 1-diphosphate biosynthesis; 5-phospho-alpha-D-ribose 1-diphosphate from D-ribose 5-phosphate (route II): step 1/3. {ECO:0000255|HAMAP-Rule:MF_00740}.	2		GO:0006015; GO:0043094; GO:0005737; GO:0009264; GO:0000287; GO:0030145; GO:0008973	cytoplasm [GO:0005737]; magnesium ion binding [GO:0000287]; manganese ion binding [GO:0030145]; phosphopentomutase activity [GO:0008973]; 5-phosphoribose 1-diphosphate biosynthetic process [GO:0006015]; cellular metabolic compound salvage [GO:0043094]; deoxyribonucleotide catabolic process [GO:0009264]
Q0JIF2	CYCB1-1 Os01g0805600 LOC_Os01g59120 P0034E02.58	Cyclin-B1-1 (G2/mitotic-specific cyclin-B1-1) (CycB1;1)		2759	33090	GO:0007049; GO:0051301; GO:0005634	nucleus [GO:0005634]; cell cycle [GO:0007049]; cell division [GO:0051301]
Q12RA0	maeA Sden_0736	NAD-dependent malic enzyme (NAD-ME) (EC 1.1.1.38)		2		GO:0051287; GO:0004471; GO:0006108; GO:0046872; GO:0008948	malate dehydrogenase (decarboxylating) (NAD+) activity [GO:0004471]; metal ion binding [GO:0046872]; NAD binding [GO:0051287]; oxaloacetate decarboxylase activity [GO:0008948]; malate metabolic process [GO:0006108]
Q1QSW3	smpB Csal_3101	SsrA-binding protein (Small protein B)		2		GO:0003723; GO:0005737; GO:0070929	cytoplasm [GO:0005737]; RNA binding [GO:0003723]; trans-translation [GO:0070929]
A4W2T1	eno SSU98_1513	Enolase (EC 4.2.1.11) (2-phospho-D-glycerate hydro-lyase) (2-phosphoglycerate dehydratase)	PATHWAY: Carbohydrate degradation; glycolysis; pyruvate from D-glyceraldehyde 3-phosphate: step 4/5. {ECO:0000255|HAMAP-Rule:MF_00318}.	2		GO:0009986; GO:0005576; GO:0006096; GO:0000287; GO:0004634; GO:0000015	cell surface [GO:0009986]; extracellular region [GO:0005576]; phosphopyruvate hydratase complex [GO:0000015]; magnesium ion binding [GO:0000287]; phosphopyruvate hydratase activity [GO:0004634]; glycolytic process [GO:0006096]
Q9LZJ5	ABCC14 MRP10 MRP14 At3g62700 F26K9.130	ABC transporter C family member 14 (ABC transporter ABCC.14) (AtABCC14) (EC 3.6.3.44) (ATP-energized glutathione S-conjugate pump 10) (Glutathione S-conjugate-transporting ATPase 10) (Multidrug resistance-associated protein 10)		2759	33090	GO:0005524; GO:0042626; GO:0005794; GO:0016021; GO:0000325; GO:0005774; GO:0005773; GO:0008559	Golgi apparatus [GO:0005794]; integral component of membrane [GO:0016021]; plant-type vacuole [GO:0000325]; vacuolar membrane [GO:0005774]; vacuole [GO:0005773]; ATP binding [GO:0005524]; ATPase activity, coupled to transmembrane movement of substances [GO:0042626]; xenobiotic-transporting ATPase activity [GO:0008559]
Q0V1P1	ATG15-1 SNOG_02073	Putative lipase ATG15-1 (EC 3.1.1.3) (Autophagy-related protein 15)		2759	4751	GO:0000139; GO:0006914; GO:0005789; GO:0016021; GO:0016042; GO:0032585; GO:0004806	endoplasmic reticulum membrane [GO:0005789]; Golgi membrane [GO:0000139]; integral component of membrane [GO:0016021]; multivesicular body membrane [GO:0032585]; triglyceride lipase activity [GO:0004806]; autophagy [GO:0006914]; lipid catabolic process [GO:0016042]
A3QGZ6	nqrD Shew_2878	Na(+)-translocating NADH-quinone reductase subunit D (Na(+)-NQR subunit D) (Na(+)-translocating NQR subunit D) (EC 1.6.5.8) (NQR complex subunit D) (NQR-1 subunit D)		2		GO:0016021; GO:0016655; GO:0005886; GO:0006814	integral component of membrane [GO:0016021]; plasma membrane [GO:0005886]; oxidoreductase activity, acting on NAD(P)H, quinone or similar compound as acceptor [GO:0016655]; sodium ion transport [GO:0006814]
Q839D4	ecfA2 cbiO2 EF_0238	Energy-coupling factor transporter ATP-binding protein EcfA2 (ECF transporter A component EcfA2) (EC 3.6.3.-)		2		GO:0005524; GO:0043190; GO:0016887; GO:0006810	ATP-binding cassette (ABC) transporter complex [GO:0043190]; ATP binding [GO:0005524]; ATPase activity [GO:0016887]; transport [GO:0006810]
Q9FVS6	ASK4 At1g57870 F12K22.12 F13D13.5	Shaggy-related protein kinase delta (EC 2.7.11.1) (ASK-delta)		2759	33090	GO:0005524; GO:0004674	ATP binding [GO:0005524]; protein serine/threonine kinase activity [GO:0004674]
Q2HA14	ALG8 CHGG_02940	Dolichyl pyrophosphate Glc1Man9GlcNAc2 alpha-1,3-glucosyltransferase (EC 2.4.1.265) (Asparagine-linked glycosylation protein 8) (Dol-P-Glc:Glc(1)Man(9)GlcNAc(2)-PP-dolichyl alpha-1,3-glucosyltransferase) (Dolichyl-P-Glc:Glc1Man9GlcNAc2-PP-dolichyl glucosyltransferase)	PATHWAY: Protein modification; protein glycosylation.	2759	4751	GO:0005789; GO:0016021; GO:0006486; GO:0016758	endoplasmic reticulum membrane [GO:0005789]; integral component of membrane [GO:0016021]; transferase activity, transferring hexosyl groups [GO:0016758]; protein glycosylation [GO:0006486]
Q1QT79	argB Csal_2984	Acetylglutamate kinase (EC 2.7.2.8) (N-acetyl-L-glutamate 5-phosphotransferase) (NAG kinase) (AGK)	PATHWAY: Amino-acid biosynthesis; L-arginine biosynthesis; N(2)-acetyl-L-ornithine from L-glutamate: step 2/4. {ECO:0000255|HAMAP-Rule:MF_00082}.	2		GO:0005524; GO:0003991; GO:0006526; GO:0005737	cytoplasm [GO:0005737]; acetylglutamate kinase activity [GO:0003991]; ATP binding [GO:0005524]; arginine biosynthetic process [GO:0006526]
Q4ZLP8	hisB Psyr_4897	Imidazoleglycerol-phosphate dehydratase (IGPD) (EC 4.2.1.19)	PATHWAY: Amino-acid biosynthesis; L-histidine biosynthesis; L-histidine from 5-phospho-alpha-D-ribose 1-diphosphate: step 6/9. {ECO:0000255|HAMAP-Rule:MF_00076}.	2		GO:0005737; GO:0000105; GO:0004424	cytoplasm [GO:0005737]; imidazoleglycerol-phosphate dehydratase activity [GO:0004424]; histidine biosynthetic process [GO:0000105]
P96674	ydeQ BSU05300	Uncharacterized NAD(P)H oxidoreductase YdeQ (EC 1.6.99.-)		2		GO:0016491	oxidoreductase activity [GO:0016491]
Q42797	CYP73A11	Trans-cinnamate 4-monooxygenase (EC 1.14.13.11) (Cinnamic acid 4-hydroxylase) (C4H) (CA4H) (Cytochrome P450 73) (Cytochrome P450C4H)	PATHWAY: Phenylpropanoid metabolism; trans-4-coumarate biosynthesis; trans-4-coumarate from trans-cinnamate: step 1/1.	2759	33090	GO:0020037; GO:0005506; GO:0009808; GO:0016020; GO:0044550; GO:0016710	membrane [GO:0016020]; heme binding [GO:0020037]; iron ion binding [GO:0005506]; trans-cinnamate 4-monooxygenase activity [GO:0016710]; lignin metabolic process [GO:0009808]; secondary metabolite biosynthetic process [GO:0044550]
P54952	yxeM BSU39500 LP9E	Probable amino-acid-binding protein YxeM		2		GO:0006865; GO:0005886; GO:0005215	plasma membrane [GO:0005886]; transporter activity [GO:0005215]; amino acid transport [GO:0006865]
Q6D5U5	ribA ECA1943	GTP cyclohydrolase-2 (EC 3.5.4.25) (GTP cyclohydrolase II)	PATHWAY: Cofactor biosynthesis; riboflavin biosynthesis; 5-amino-6-(D-ribitylamino)uracil from GTP: step 1/4. {ECO:0000255|HAMAP-Rule:MF_00179}.	2		GO:0005525; GO:0003935; GO:0009231; GO:0008270	GTP binding [GO:0005525]; GTP cyclohydrolase II activity [GO:0003935]; zinc ion binding [GO:0008270]; riboflavin biosynthetic process [GO:0009231]
P59079	metG OB0046	Methionine--tRNA ligase (EC 6.1.1.10) (Methionyl-tRNA synthetase) (MetRS)		2		GO:0005524; GO:0005737; GO:0004825; GO:0006431; GO:0000049	cytoplasm [GO:0005737]; ATP binding [GO:0005524]; methionine-tRNA ligase activity [GO:0004825]; tRNA binding [GO:0000049]; methionyl-tRNA aminoacylation [GO:0006431]
Q6D7C2	pgl ECA1403	6-phosphogluconolactonase (6-P-gluconolactonase) (EC 3.1.1.31)	PATHWAY: Carbohydrate degradation; pentose phosphate pathway; D-ribulose 5-phosphate from D-glucose 6-phosphate (oxidative stage): step 2/3. {ECO:0000255|HAMAP-Rule:MF_01605}.	2		GO:0017057; GO:0006006; GO:0006098	6-phosphogluconolactonase activity [GO:0017057]; glucose metabolic process [GO:0006006]; pentose-phosphate shunt [GO:0006098]
Q88WJ7	lp_1634	UPF0122 protein lp_1634		2		GO:0003677; GO:0006352; GO:0016987; GO:0003700	DNA binding [GO:0003677]; sigma factor activity [GO:0016987]; transcription factor activity, sequence-specific DNA binding [GO:0003700]; DNA-templated transcription, initiation [GO:0006352]
P57015	yifB STM3899 STMD1.95	Uncharacterized protein YifB		2
Q5R142	pyrG IL0773	CTP synthase (EC 6.3.4.2) (CTP synthetase) (UTP--ammonia ligase)	PATHWAY: Pyrimidine metabolism; CTP biosynthesis via de novo pathway; CTP from UDP: step 2/2. {ECO:0000255|HAMAP-Rule:MF_01227}.	2		GO:0044210; GO:0005524; GO:0003883; GO:0006541	ATP binding [GO:0005524]; CTP synthase activity [GO:0003883]; 'de novo' CTP biosynthetic process [GO:0044210]; glutamine metabolic process [GO:0006541]
P16657	fabI envM STM1700	Enoyl-[acyl-carrier-protein] reductase [NADH] FabI (ENR) (EC 1.3.1.9) (NADH-dependent enoyl-ACP reductase)	PATHWAY: Lipid metabolism; fatty acid biosynthesis.; PATHWAY: Cofactor biosynthesis; biotin biosynthesis.	2		GO:0009102; GO:0004318; GO:0030497; GO:0051289; GO:0046677	enoyl-[acyl-carrier-protein] reductase (NADH) activity [GO:0004318]; biotin biosynthetic process [GO:0009102]; fatty acid elongation [GO:0030497]; protein homotetramerization [GO:0051289]; response to antibiotic [GO:0046677]
Q0CWI2	mph1 ATEG_01952	ATP-dependent DNA helicase mph1 (EC 3.6.4.12) (FANCM-like protein 1)		2759	4751	GO:0005524; GO:0003677; GO:0006281; GO:0004386; GO:0005634	nucleus [GO:0005634]; ATP binding [GO:0005524]; DNA binding [GO:0003677]; helicase activity [GO:0004386]; DNA repair [GO:0006281]
P47204	ftsZ PA4407	Cell division protein FtsZ		2		GO:0043093; GO:0005525; GO:0003924; GO:0000917; GO:0032153; GO:0005737; GO:0051258	cell division site [GO:0032153]; cytoplasm [GO:0005737]; GTP binding [GO:0005525]; GTPase activity [GO:0003924]; barrier septum assembly [GO:0000917]; FtsZ-dependent cytokinesis [GO:0043093]; protein polymerization [GO:0051258]
Q9LUJ2	PCMP-H56 At3g22690 MWI23.6	Pentatricopeptide repeat-containing protein At3g22690		2759	33090	GO:0008270	zinc ion binding [GO:0008270]
P11720	trpI PA0037	HTH-type transcriptional regulator TrpI (TrpBA operon transcriptional activator)		2		GO:0003677; GO:2000284; GO:0006355; GO:0003700; GO:0006351; GO:0000162	DNA binding [GO:0003677]; transcription factor activity, sequence-specific DNA binding [GO:0003700]; positive regulation of cellular amino acid biosynthetic process [GO:2000284]; regulation of transcription, DNA-templated [GO:0006355]; transcription, DNA-templated [GO:0006351]; tryptophan biosynthetic process [GO:0000162]
Q9TEM3	mcsA AN6650	2-methylcitrate synthase, mitochondrial (Methylcitrate synthase) (EC 2.3.3.5) ((2S,3S)-2-methylcitrate synthase) (Citrate synthase 2) (EC 2.3.3.16)	PATHWAY: Organic acid metabolism; propanoate degradation. {ECO:0000305}.	2759	4751	GO:0050440; GO:0004108; GO:0005759; GO:0019629; GO:0019679; GO:0045461; GO:0006099	mitochondrial matrix [GO:0005759]; 2-methylcitrate synthase activity [GO:0050440]; citrate (Si)-synthase activity [GO:0004108]; propionate catabolic process, 2-methylcitrate cycle [GO:0019629]; propionate metabolic process, methylcitrate cycle [GO:0019679]; sterigmatocystin biosynthetic process [GO:0045461]; tricarboxylic acid cycle [GO:0006099]
P44029	HI_0653	Uncharacterized glycosyltransferase HI_0653 (EC 2.4.-.-)		2		GO:0006011; GO:0016758	transferase activity, transferring hexosyl groups [GO:0016758]; UDP-glucose metabolic process [GO:0006011]
Q5QWR2	htpG IL1846	Chaperone protein HtpG (Heat shock protein HtpG) (High temperature protein G)		2		GO:0005524; GO:0005737; GO:0006457; GO:0006950	cytoplasm [GO:0005737]; ATP binding [GO:0005524]; protein folding [GO:0006457]; response to stress [GO:0006950]
Q9LKF9	CPSF100 EMB1265 ESP5 At5g23880 MRO11.8	Cleavage and polyadenylation specificity factor subunit 2 (Cleavage and polyadenylation specificity factor 100 kDa subunit) (AtCPSF100) (CPSF 100 kDa subunit) (Protein EMBRYO DEFECTIVE 1265) (Protein ENHANCED SILENCING PHENOTYPE 5)		2759	33090	GO:0003723; GO:0005737; GO:0006379; GO:0005847; GO:0006378; GO:0005634; GO:0009506; GO:0035194	cytoplasm [GO:0005737]; mRNA cleavage and polyadenylation specificity factor complex [GO:0005847]; nucleus [GO:0005634]; plasmodesma [GO:0009506]; RNA binding [GO:0003723]; mRNA cleavage [GO:0006379]; mRNA polyadenylation [GO:0006378]; posttranscriptional gene silencing by RNA [GO:0035194]
P44873	atoB thi thl HI_0771	Acetyl-CoA acetyltransferase (EC 2.3.1.9) (Acetoacetyl-CoA thiolase)	PATHWAY: Metabolic intermediate biosynthesis; (R)-mevalonate biosynthesis; (R)-mevalonate from acetyl-CoA: step 1/3.	2		GO:0003985; GO:0005737; GO:0006631	cytoplasm [GO:0005737]; acetyl-CoA C-acetyltransferase activity [GO:0003985]; fatty acid metabolic process [GO:0006631]
Q3IGA7	pyrF PSHAa1429	Orotidine 5'-phosphate decarboxylase (EC 4.1.1.23) (OMP decarboxylase) (OMPDCase) (OMPdecase)	PATHWAY: Pyrimidine metabolism; UMP biosynthesis via de novo pathway; UMP from orotate: step 2/2. {ECO:0000255|HAMAP-Rule:MF_01200}.	2		GO:0044205; GO:0006207; GO:0004590	orotidine-5'-phosphate decarboxylase activity [GO:0004590]; 'de novo' pyrimidine nucleobase biosynthetic process [GO:0006207]; 'de novo' UMP biosynthetic process [GO:0044205]
Q6D5P8	zntB ECA1993	Zinc transport protein ZntB		2		GO:0016021; GO:0005886; GO:0005385	integral component of membrane [GO:0016021]; plasma membrane [GO:0005886]; zinc ion transmembrane transporter activity [GO:0005385]
A0M2G8	pyrB GFO_1843	Aspartate carbamoyltransferase (EC 2.1.3.2) (Aspartate transcarbamylase) (ATCase)	PATHWAY: Pyrimidine metabolism; UMP biosynthesis via de novo pathway; (S)-dihydroorotate from bicarbonate: step 2/3. {ECO:0000255|HAMAP-Rule:MF_00001}.	2		GO:0044205; GO:0006207; GO:0016597; GO:0004070; GO:0006520	amino acid binding [GO:0016597]; aspartate carbamoyltransferase activity [GO:0004070]; 'de novo' pyrimidine nucleobase biosynthetic process [GO:0006207]; 'de novo' UMP biosynthetic process [GO:0044205]; cellular amino acid metabolic process [GO:0006520]
P0AB84	nth c2025	Endonuclease III (EC 4.2.99.18) (DNA-(apurinic or apyrimidinic site) lyase)		2		GO:0051539; GO:0019104; GO:0003677; GO:0003906; GO:0006284; GO:0046872	4 iron, 4 sulfur cluster binding [GO:0051539]; DNA binding [GO:0003677]; DNA N-glycosylase activity [GO:0019104]; DNA-(apurinic or apyrimidinic site) lyase activity [GO:0003906]; metal ion binding [GO:0046872]; base-excision repair [GO:0006284]
P32010	drrA	Daunorubicin/doxorubicin resistance ATP-binding protein DrrA (EC 3.6.3.-)		2		GO:0005524; GO:0016887; GO:0005525; GO:0009898; GO:0043215; GO:1900753; GO:0046677	cytoplasmic side of plasma membrane [GO:0009898]; ATP binding [GO:0005524]; ATPase activity [GO:0016887]; GTP binding [GO:0005525]; daunorubicin transport [GO:0043215]; doxorubicin transport [GO:1900753]; response to antibiotic [GO:0046677]
B4U0J7	mutL Sez_1882	DNA mismatch repair protein MutL		2		GO:0005524; GO:0006298; GO:0030983	ATP binding [GO:0005524]; mismatched DNA binding [GO:0030983]; mismatch repair [GO:0006298]
Q1QY43	trpF Csal_1260	N-(5'-phosphoribosyl)anthranilate isomerase (PRAI) (EC 5.3.1.24)	PATHWAY: Amino-acid biosynthesis; L-tryptophan biosynthesis; L-tryptophan from chorismate: step 3/5. {ECO:0000255|HAMAP-Rule:MF_00135}.	2		GO:0004640; GO:0000162	phosphoribosylanthranilate isomerase activity [GO:0004640]; tryptophan biosynthetic process [GO:0000162]
Q37972	III	Attachment protein G3P (Gene 3 protein) (G3P) (Minor coat protein)		10239		GO:0033644; GO:0016021; GO:0046718; GO:0019076; GO:0019012; GO:0039666	host cell membrane [GO:0033644]; integral component of membrane [GO:0016021]; virion [GO:0019012]; viral entry into host cell [GO:0046718]; viral release from host cell [GO:0019076]; virion attachment to host cell pilus [GO:0039666]
Q9LIN2	At3g26430 F20C19.19	GDSL esterase/lipase At3g26430 (EC 3.1.1.-) (Extracellular lipase At3g26430)		2759	33090	GO:0005576; GO:0016298; GO:0016042	extracellular region [GO:0005576]; lipase activity [GO:0016298]; lipid catabolic process [GO:0016042]
B0XXS1	clu1 tif31 AFUB_038330	Clustered mitochondria protein homolog (Protein TIF31 homolog)		2759	4751	GO:0005737; GO:0048312	cytoplasm [GO:0005737]; intracellular distribution of mitochondria [GO:0048312]
Q6DAR0	argB ECA0193	Acetylglutamate kinase (EC 2.7.2.8) (N-acetyl-L-glutamate 5-phosphotransferase) (NAG kinase) (AGK)	PATHWAY: Amino-acid biosynthesis; L-arginine biosynthesis; N(2)-acetyl-L-ornithine from L-glutamate: step 2/4. {ECO:0000255|HAMAP-Rule:MF_00082}.	2		GO:0005524; GO:0003991; GO:0006526; GO:0005737	cytoplasm [GO:0005737]; acetylglutamate kinase activity [GO:0003991]; ATP binding [GO:0005524]; arginine biosynthetic process [GO:0006526]
Q9ZUT5	PCMP-E49 At2g37310 F3G5.10	Pentatricopeptide repeat-containing protein At2g37310		2759	33090
Q8LEJ6	FLA11 At5g03170 F15A17_200 MOK16.8	Fasciclin-like arabinogalactan protein 11		2759	33090	GO:0031225; GO:0009834; GO:0005886	anchored component of membrane [GO:0031225]; plasma membrane [GO:0005886]; plant-type secondary cell wall biogenesis [GO:0009834]
Q12669	pkiA	Pyruvate kinase (PK) (EC 2.7.1.40)	PATHWAY: Carbohydrate degradation; glycolysis; pyruvate from D-glyceraldehyde 3-phosphate: step 5/5.	2759	4751	GO:0005524; GO:0016301; GO:0000287; GO:0030955; GO:0004743	ATP binding [GO:0005524]; kinase activity [GO:0016301]; magnesium ion binding [GO:0000287]; potassium ion binding [GO:0030955]; pyruvate kinase activity [GO:0004743]
P85993		Major tail sheath protein (Virion protein A)		10239		GO:0046718; GO:0019012	virion [GO:0019012]; viral entry into host cell [GO:0046718]
A4XSZ1	Pmen_1693	UPF0176 protein Pmen_1693		2
Q1QXD2	rplY ctc Csal_1523	50S ribosomal protein L25 (General stress protein CTC)		2		GO:0008097; GO:0005840; GO:0003735; GO:0006412	ribosome [GO:0005840]; 5S rRNA binding [GO:0008097]; structural constituent of ribosome [GO:0003735]; translation [GO:0006412]
A1D9S3	aglD NFIA_029860	Probable alpha-galactosidase D (EC 3.2.1.22) (Melibiase D)		2759	4751	GO:0005576; GO:0000272; GO:0052692	extracellular region [GO:0005576]; raffinose alpha-galactosidase activity [GO:0052692]; polysaccharide catabolic process [GO:0000272]
Q41253	RAC13	Rac-like GTP-binding protein RAC13		2759	33090	GO:0005525; GO:0005737; GO:0016020; GO:0015031; GO:0007264	cytoplasm [GO:0005737]; membrane [GO:0016020]; GTP binding [GO:0005525]; protein transport [GO:0015031]; small GTPase mediated signal transduction [GO:0007264]
O74252	steA ste12 AN2290	Transcription factor steA		2759	4751	GO:0046872; GO:0000122; GO:0045892; GO:0005634; GO:1900376; GO:0043565; GO:0019953; GO:0000909; GO:0003700; GO:0006351	nucleus [GO:0005634]; metal ion binding [GO:0046872]; sequence-specific DNA binding [GO:0043565]; transcription factor activity, sequence-specific DNA binding [GO:0003700]; negative regulation of transcription from RNA polymerase II promoter [GO:0000122]; negative regulation of transcription, DNA-templated [GO:0045892]; regulation of secondary metabolite biosynthetic process [GO:1900376]; sexual …
Q9HT16	atpF PA5558	ATP synthase subunit b (ATP synthase F(0) sector subunit b) (ATPase subunit I) (F-type ATPase subunit b) (F-ATPase subunit b)		2		GO:0016021; GO:0005886; GO:0042777; GO:0046933; GO:0045263	integral component of membrane [GO:0016021]; plasma membrane [GO:0005886]; proton-transporting ATP synthase complex, coupling factor F(o) [GO:0045263]; proton-transporting ATP synthase activity, rotational mechanism [GO:0046933]; plasma membrane ATP synthesis coupled proton transport [GO:0042777]
Q9KVX3	gyrB VC_0015	DNA gyrase subunit B (EC 5.99.1.3)		2		GO:0005524; GO:0003677; GO:0003916; GO:0009330; GO:0003918; GO:0006265; GO:0006268; GO:0005694; GO:0007059; GO:0005737; GO:0000287; GO:0009295	chromosome [GO:0005694]; cytoplasm [GO:0005737]; DNA topoisomerase complex (ATP-hydrolyzing) [GO:0009330]; nucleoid [GO:0009295]; ATP binding [GO:0005524]; DNA binding [GO:0003677]; DNA topoisomerase activity [GO:0003916]; DNA topoisomerase type II (ATP-hydrolyzing) activity [GO:0003918]; magnesium ion binding [GO:0000287]; chromosome segregation [GO:0007059]; DNA topological change [GO:0006265];…
A3CKP1	leuS SSA_0289	Leucine--tRNA ligase (EC 6.1.1.4) (Leucyl-tRNA synthetase) (LeuRS)		2		GO:0005524; GO:0002161; GO:0005737; GO:0004823; GO:0006429	cytoplasm [GO:0005737]; aminoacyl-tRNA editing activity [GO:0002161]; ATP binding [GO:0005524]; leucine-tRNA ligase activity [GO:0004823]; leucyl-tRNA aminoacylation [GO:0006429]
Q00204	palB AN0256	Calpain-like protease palB (EC 3.4.22.-) (Cysteine protease palB)		2759	4751	GO:0000815; GO:0004198; GO:0071467; GO:0042318; GO:1900198; GO:0006508; GO:1900376	ESCRT III complex [GO:0000815]; calcium-dependent cysteine-type endopeptidase activity [GO:0004198]; cellular response to pH [GO:0071467]; penicillin biosynthetic process [GO:0042318]; positive regulation of penicillin biosynthetic process [GO:1900198]; proteolysis [GO:0006508]; regulation of secondary metabolite biosynthetic process [GO:1900376]
Q6D7E7	nadA ECA1378	Quinolinate synthase A (EC 2.5.1.72)	PATHWAY: Cofactor biosynthesis; NAD(+) biosynthesis; quinolinate from iminoaspartate: step 1/1. {ECO:0000255|HAMAP-Rule:MF_00567}.	2		GO:0051539; GO:0009435; GO:0005737; GO:0046872; GO:0008987; GO:0016765	cytoplasm [GO:0005737]; 4 iron, 4 sulfur cluster binding [GO:0051539]; metal ion binding [GO:0046872]; quinolinate synthetase A activity [GO:0008987]; transferase activity, transferring alkyl or aryl (other than methyl) groups [GO:0016765]; NAD biosynthetic process [GO:0009435]
Q4WMS9	mndA AFUA_6G08840	Beta-mannosidase A (EC 3.2.1.25) (Mannanase A) (Mannase A)	PATHWAY: Glycan metabolism; N-glycan degradation.	2759	4751	GO:0004567; GO:0005576; GO:0000272	extracellular region [GO:0005576]; beta-mannosidase activity [GO:0004567]; polysaccharide catabolic process [GO:0000272]
Q6CZQ8	aroK ECA4093	Shikimate kinase 1 (SK 1) (EC 2.7.1.71)	PATHWAY: Metabolic intermediate biosynthesis; chorismate biosynthesis; chorismate from D-erythrose 4-phosphate and phosphoenolpyruvate: step 5/7. {ECO:0000255|HAMAP-Rule:MF_00109}.	2		GO:0005524; GO:0009073; GO:0009423; GO:0005737; GO:0000287; GO:0004765	cytoplasm [GO:0005737]; ATP binding [GO:0005524]; magnesium ion binding [GO:0000287]; shikimate kinase activity [GO:0004765]; aromatic amino acid family biosynthetic process [GO:0009073]; chorismate biosynthetic process [GO:0009423]
Q4WGK6	pob3 AFUA_7G05360	FACT complex subunit pob3 (Facilitates chromatin transcription complex subunit pob3)		2759	4751	GO:0003677; GO:0006281; GO:0006260; GO:0035101; GO:0034613; GO:1990141; GO:0030466; GO:0034507; GO:0005829; GO:0000070; GO:0006351	chromosome, centromeric outer repeat region [GO:0034507]; cytosol [GO:0005829]; FACT complex [GO:0035101]; DNA binding [GO:0003677]; cellular protein localization [GO:0034613]; chromatin silencing at centromere outer repeat region [GO:1990141]; chromatin silencing at silent mating-type cassette [GO:0030466]; DNA repair [GO:0006281]; DNA replication [GO:0006260]; mitotic sister chromatid segregati…
Q9EXN5	mchF	Probable microcin-H47 secretion/processing ATP-binding protein MchF (EC 3.4.22.-)		2		GO:0005524; GO:0042626; GO:0043213; GO:0008234; GO:0016021; GO:0005886; GO:0015031	integral component of membrane [GO:0016021]; plasma membrane [GO:0005886]; ATP binding [GO:0005524]; ATPase activity, coupled to transmembrane movement of substances [GO:0042626]; cysteine-type peptidase activity [GO:0008234]; bacteriocin transport [GO:0043213]; protein transport [GO:0015031]
A8GLE7	dut Spro_4844	Deoxyuridine 5'-triphosphate nucleotidohydrolase (dUTPase) (EC 3.6.1.23) (dUTP pyrophosphatase)	PATHWAY: Pyrimidine metabolism; dUMP biosynthesis; dUMP from dCTP (dUTP route): step 2/2. {ECO:0000255|HAMAP-Rule:MF_00116}.	2		GO:0006226; GO:0004170; GO:0046080; GO:0046872	dUTP diphosphatase activity [GO:0004170]; metal ion binding [GO:0046872]; dUMP biosynthetic process [GO:0006226]; dUTP metabolic process [GO:0046080]
P04668	nifF	Flavodoxin		2		GO:0010181; GO:0009055; GO:0005506; GO:0009399; GO:0055114	electron carrier activity [GO:0009055]; FMN binding [GO:0010181]; iron ion binding [GO:0005506]; nitrogen fixation [GO:0009399]; oxidation-reduction process [GO:0055114]
B1JAJ3	rplO PputW619_4730	50S ribosomal protein L15		2		GO:0015934; GO:0019843; GO:0003735; GO:0006412	large ribosomal subunit [GO:0015934]; rRNA binding [GO:0019843]; structural constituent of ribosome [GO:0003735]; translation [GO:0006412]
Q8EI85	pepA1 pepA-1 SO_0959	Probable cytosol aminopeptidase 1 (EC 3.4.11.1) (Leucine aminopeptidase 1) (LAP 1) (EC 3.4.11.10) (Leucyl aminopeptidase 1)		2		GO:0004177; GO:0005737; GO:0030145; GO:0008235	cytoplasm [GO:0005737]; aminopeptidase activity [GO:0004177]; manganese ion binding [GO:0030145]; metalloexopeptidase activity [GO:0008235]
Q5HLT2	SERP1900	PTS system EIIBC component SERP1900 [Includes: Phosphotransferase enzyme IIB component (EC 2.7.1.-) (PTS system EIIB component); Permease IIC component (PTS system EIIC component)]		2		GO:0016021; GO:0016301; GO:0009401; GO:0005886; GO:0008982	integral component of membrane [GO:0016021]; plasma membrane [GO:0005886]; kinase activity [GO:0016301]; protein-N(PI)-phosphohistidine-sugar phosphotransferase activity [GO:0008982]; phosphoenolpyruvate-dependent sugar phosphotransferase system [GO:0009401]
Q5HKF6	ecpA ecp SERP2390	Extracellular cysteine protease (EC 3.4.22.-) (Staphopain)		2		GO:0005618; GO:0008234; GO:0005576; GO:0009405	cell wall [GO:0005618]; extracellular region [GO:0005576]; cysteine-type peptidase activity [GO:0008234]; pathogenesis [GO:0009405]
A5W848	pyrH Pput_4184	Uridylate kinase (UK) (EC 2.7.4.22) (Uridine monophosphate kinase) (UMP kinase) (UMPK)	PATHWAY: Pyrimidine metabolism; CTP biosynthesis via de novo pathway; UDP from UMP (UMPK route): step 1/1. {ECO:0000255|HAMAP-Rule:MF_01220}.	2		GO:0044210; GO:0005524; GO:0033862; GO:0005737	cytoplasm [GO:0005737]; ATP binding [GO:0005524]; UMP kinase activity [GO:0033862]; 'de novo' CTP biosynthetic process [GO:0044210]
Q03FT5	tsf PEPE_0878	Elongation factor Ts (EF-Ts)		2		GO:0005737; GO:0003746	cytoplasm [GO:0005737]; translation elongation factor activity [GO:0003746]
Q2NQM9	rplP SG2271	50S ribosomal protein L16		2		GO:0019843; GO:0005840; GO:0003735; GO:0000049; GO:0006412	ribosome [GO:0005840]; rRNA binding [GO:0019843]; structural constituent of ribosome [GO:0003735]; tRNA binding [GO:0000049]; translation [GO:0006412]
A8G8F0	thiG Spro_0280	Thiazole synthase (EC 2.8.1.10)	PATHWAY: Cofactor biosynthesis; thiamine diphosphate biosynthesis. {ECO:0000255|HAMAP-Rule:MF_00443}.	2		GO:0036355; GO:0005737; GO:0016783; GO:0009229	cytoplasm [GO:0005737]; 2-iminoacetate synthase activity [GO:0036355]; sulfurtransferase activity [GO:0016783]; thiamine diphosphate biosynthetic process [GO:0009229]
A8AYH0	glgA SGO_1551	Glycogen synthase (EC 2.4.1.21) (Starch [bacterial glycogen] synthase)	PATHWAY: Glycan biosynthesis; glycogen biosynthesis. {ECO:0000255|HAMAP-Rule:MF_00484}.	2		GO:0033201; GO:0004373; GO:0005978; GO:0009011	alpha-1,4-glucan synthase activity [GO:0033201]; glycogen (starch) synthase activity [GO:0004373]; starch synthase activity [GO:0009011]; glycogen biosynthetic process [GO:0005978]
Q8PN47	minC XAC1226	Probable septum site-determining protein MinC		2		GO:0000917; GO:0000902; GO:0051726; GO:0051302	barrier septum assembly [GO:0000917]; cell morphogenesis [GO:0000902]; regulation of cell cycle [GO:0051726]; regulation of cell division [GO:0051302]
A5F9Z6	ndk Fjoh_4976	Nucleoside diphosphate kinase (NDK) (NDP kinase) (EC 2.7.4.6) (Nucleoside-2-P kinase)		2		GO:0005524; GO:0006241; GO:0006183; GO:0006228; GO:0005737; GO:0046872; GO:0004550	cytoplasm [GO:0005737]; ATP binding [GO:0005524]; metal ion binding [GO:0046872]; nucleoside diphosphate kinase activity [GO:0004550]; CTP biosynthetic process [GO:0006241]; GTP biosynthetic process [GO:0006183]; UTP biosynthetic process [GO:0006228]
Q6D036	rsgA ECA3965	Putative ribosome biogenesis GTPase RsgA (EC 3.6.1.-)		2		GO:0005525; GO:0003924; GO:0046872	GTP binding [GO:0005525]; GTPase activity [GO:0003924]; metal ion binding [GO:0046872]
P47202	apt	Adenine phosphoribosyltransferase (APRT) (EC 2.4.2.7)	PATHWAY: Purine metabolism; AMP biosynthesis via salvage pathway; AMP from adenine: step 1/1. {ECO:0000255|HAMAP-Rule:MF_00004}.	2		GO:0044209; GO:0003999; GO:0006168; GO:0005737	cytoplasm [GO:0005737]; adenine phosphoribosyltransferase activity [GO:0003999]; adenine salvage [GO:0006168]; AMP salvage [GO:0044209]
Q6CYJ6	atpC ECA4511	ATP synthase epsilon chain (ATP synthase F1 sector epsilon subunit) (F-ATPase epsilon subunit)		2		GO:0005524; GO:0005886; GO:0042777; GO:0046933; GO:0045261; GO:0046961	plasma membrane [GO:0005886]; proton-transporting ATP synthase complex, catalytic core F(1) [GO:0045261]; ATP binding [GO:0005524]; proton-transporting ATP synthase activity, rotational mechanism [GO:0046933]; proton-transporting ATPase activity, rotational mechanism [GO:0046961]; plasma membrane ATP synthesis coupled proton transport [GO:0042777]
A4Y199	mnmE trmE Pmen_4619	tRNA modification GTPase MnmE (EC 3.6.-.-)		2		GO:0005525; GO:0003924; GO:0005737; GO:0046872; GO:0006400	cytoplasm [GO:0005737]; GTP binding [GO:0005525]; GTPase activity [GO:0003924]; metal ion binding [GO:0046872]; tRNA modification [GO:0006400]
Q6V9D9	nad5	NADH-ubiquinone oxidoreductase chain 5 (EC 1.6.5.3)		2759	4751	GO:0042773; GO:0008137; GO:0016021; GO:0005743; GO:0070469	integral component of membrane [GO:0016021]; mitochondrial inner membrane [GO:0005743]; respiratory chain [GO:0070469]; NADH dehydrogenase (ubiquinone) activity [GO:0008137]; ATP synthesis coupled electron transport [GO:0042773]
Q02YG5	carB LACR_1498	Carbamoyl-phosphate synthase large chain (EC 6.3.5.5) (Carbamoyl-phosphate synthetase ammonia chain)	PATHWAY: Amino-acid biosynthesis; L-arginine biosynthesis; carbamoyl phosphate from bicarbonate: step 1/1. {ECO:0000255|HAMAP-Rule:MF_01210}.; PATHWAY: Pyrimidine metabolism; UMP biosynthesis via de novo pathway; (S)-dihydroorotate from bicarbonate: step 1/3. {ECO:0000255|HAMAP-Rule:MF_01210}.	2		GO:0044205; GO:0005524; GO:0006526; GO:0004088; GO:0046872	ATP binding [GO:0005524]; carbamoyl-phosphate synthase (glutamine-hydrolyzing) activity [GO:0004088]; metal ion binding [GO:0046872]; 'de novo' UMP biosynthetic process [GO:0044205]; arginine biosynthetic process [GO:0006526]
O23169	PCMP-H5 At4g37170 AP22.43 C7A10.190	Pentatricopeptide repeat-containing protein At4g37170		2759	33090	GO:0008270	zinc ion binding [GO:0008270]
P43293	NAK At5g02290 T1E22_50	Probable serine/threonine-protein kinase NAK (EC 2.7.11.1)		2759	33090	GO:0005524; GO:0005886; GO:0004674	plasma membrane [GO:0005886]; ATP binding [GO:0005524]; protein serine/threonine kinase activity [GO:0004674]
Q5QXT0	glnD IL0847	Bifunctional uridylyltransferase/uridylyl-removing enzyme (UTase/UR) (Bifunctional [protein-PII] modification enzyme) (Bifunctional nitrogen sensor protein) [Includes: [Protein-PII] uridylyltransferase (PII uridylyltransferase) (UTase) (EC 2.7.7.59); [Protein-PII]-UMP uridylyl-removing enzyme (UR) (EC 3.1.4.-)]		2		GO:0008773; GO:0016597; GO:0006807; GO:0008081; GO:0006808	[protein-PII] uridylyltransferase activity [GO:0008773]; amino acid binding [GO:0016597]; phosphoric diester hydrolase activity [GO:0008081]; nitrogen compound metabolic process [GO:0006807]; regulation of nitrogen utilization [GO:0006808]
Q8ZBV7	rluD sfhB YPO3277 y0912 YP_0654	Ribosomal large subunit pseudouridine synthase D (EC 5.4.99.23) (23S rRNA pseudouridine(1911/1915/1917) synthase) (rRNA pseudouridylate synthase D) (rRNA-uridine isomerase D)		2		GO:0003723; GO:0005829; GO:0000455; GO:0009982	cytosol [GO:0005829]; pseudouridine synthase activity [GO:0009982]; RNA binding [GO:0003723]; enzyme-directed rRNA pseudouridine synthesis [GO:0000455]
A4XYE0	infB Pmen_3608	Translation initiation factor IF-2		2		GO:0005525; GO:0003924; GO:0005737; GO:0003743	cytoplasm [GO:0005737]; GTP binding [GO:0005525]; GTPase activity [GO:0003924]; translation initiation factor activity [GO:0003743]
Q00471	petB	Cytochrome b6		2759	33090	GO:0009535; GO:0045158; GO:0020037; GO:0016021; GO:0005506; GO:0016491; GO:0015979; GO:0022904	chloroplast thylakoid membrane [GO:0009535]; integral component of membrane [GO:0016021]; electron transporter, transferring electrons within cytochrome b6/f complex of photosystem II activity [GO:0045158]; heme binding [GO:0020037]; iron ion binding [GO:0005506]; oxidoreductase activity [GO:0016491]; photosynthesis [GO:0015979]; respiratory electron transport chain [GO:0022904]
Q9LPG6	RHM2 MUM4 At1g53500 F22G10.13 T3F20.18	Trifunctional UDP-glucose 4,6-dehydratase/UDP-4-keto-6-deoxy-D-glucose 3,5-epimerase/UDP-4-keto-L-rhamnose-reductase RHM2 (NDP-rhamnose synthase) (Protein MUCILAGE-MODIFIED 4) (Protein RHAMNOSE BIOSYNTHESIS 2) (Rhamnose biosynthetic enzyme 2) (AtRHM2) (UDP-L-rhamnose synthase MUM4) [Includes: UDP-glucose 4,6-dehydratase (EC 4.2.1.76); UDP-4-keto-6-deoxy-D-glucose 3,5-epimerase/UDP-4-keto-L-rhamno…	PATHWAY: Carbohydrate biosynthesis. {ECO:0000305}.	2759	33090	GO:0010489; GO:0010490; GO:0010280; GO:0050377; GO:0010253; GO:0005829; GO:0008460; GO:0010192; GO:0010214	cytosol [GO:0005829]; dTDP-glucose 4,6-dehydratase activity [GO:0008460]; UDP-4-keto-6-deoxy-glucose-3,5-epimerase activity [GO:0010489]; UDP-4-keto-rhamnose-4-keto-reductase activity [GO:0010490]; UDP-glucose 4,6-dehydratase activity [GO:0050377]; UDP-L-rhamnose synthase activity [GO:0010280]; mucilage biosynthetic process [GO:0010192]; seed coat development [GO:0010214]; UDP-rhamnose biosynthet…
P0A1J4	flgG fla FVII flaL STY1218 t1741	Flagellar basal-body rod protein FlgG (Distal rod protein)		2		GO:0009426; GO:0071973	bacterial-type flagellum basal body, distal rod [GO:0009426]; bacterial-type flagellum-dependent cell motility [GO:0071973]
Q6D8D8	uppS ECA1036	Ditrans,polycis-undecaprenyl-diphosphate synthase ((2E,6E)-farnesyl-diphosphate specific) (EC 2.5.1.31) (Ditrans,polycis-undecaprenylcistransferase) (Undecaprenyl diphosphate synthase) (UDS) (Undecaprenyl pyrophosphate synthase) (UPP synthase)		2		GO:0071555; GO:0008834; GO:0000287; GO:0009252; GO:0008360	di-trans,poly-cis-decaprenylcistransferase activity [GO:0008834]; magnesium ion binding [GO:0000287]; cell wall organization [GO:0071555]; peptidoglycan biosynthetic process [GO:0009252]; regulation of cell shape [GO:0008360]
O05408	yrpG BSU26850	Uncharacterized oxidoreductase YrpG (EC 1.-.-.-)		2		GO:0016491	oxidoreductase activity [GO:0016491]
P0A3C6	fabH spr0377	3-oxoacyl-[acyl-carrier-protein] synthase 3 (EC 2.3.1.180) (3-oxoacyl-[acyl-carrier-protein] synthase III) (Beta-ketoacyl-ACP synthase III) (KAS III) (SpFabH)	PATHWAY: Lipid metabolism; fatty acid biosynthesis.	2		GO:0004315; GO:0033818; GO:0005737; GO:0006633	cytoplasm [GO:0005737]; 3-oxoacyl-[acyl-carrier-protein] synthase activity [GO:0004315]; beta-ketoacyl-acyl-carrier-protein synthase III activity [GO:0033818]; fatty acid biosynthetic process [GO:0006633]
Q9SD00	MSSP3 At3g51490 F26O13.130	Monosaccharide-sensing protein 3 (Sugar transporter MSSP3)		2759	33090	GO:0008643; GO:0016021; GO:0022891	integral component of membrane [GO:0016021]; substrate-specific transmembrane transporter activity [GO:0022891]; carbohydrate transport [GO:0008643]
Q9HW38	argP iciA PA4363	HTH-type transcriptional regulator ArgP		2		GO:0003677; GO:0006355; GO:0003700; GO:0006351	DNA binding [GO:0003677]; transcription factor activity, sequence-specific DNA binding [GO:0003700]; regulation of transcription, DNA-templated [GO:0006355]; transcription, DNA-templated [GO:0006351]
Q49KW6	rpoA	DNA-directed RNA polymerase subunit alpha (PEP) (EC 2.7.7.6) (Plastid-encoded RNA polymerase subunit alpha) (RNA polymerase subunit alpha)		2759	33090	GO:0003677; GO:0003899; GO:0009507; GO:0006351	chloroplast [GO:0009507]; DNA binding [GO:0003677]; DNA-directed RNA polymerase activity [GO:0003899]; transcription, DNA-templated [GO:0006351]
Q6D961	ECA0758	tRNA-modifying protein YgfZ		2		GO:0009451; GO:0005737; GO:0005542; GO:0008033	cytoplasm [GO:0005737]; folic acid binding [GO:0005542]; RNA modification [GO:0009451]; tRNA processing [GO:0008033]
P80563	athL	Pyrogallol hydroxytransferase large subunit (EC 1.97.1.2) (Transhydroxylase subunit alpha)		2		GO:0030151; GO:0018706	molybdenum ion binding [GO:0030151]; pyrogallol hydroxytransferase activity [GO:0018706]
A8H727	deoA Spea_3047	Thymidine phosphorylase (EC 2.4.2.4) (TdRPase)	PATHWAY: Pyrimidine metabolism; dTMP biosynthesis via salvage pathway; dTMP from thymine: step 1/2. {ECO:0000255|HAMAP-Rule:MF_01628}.	2		GO:0004645; GO:0006206; GO:0016154; GO:0046104; GO:0009032	phosphorylase activity [GO:0004645]; pyrimidine-nucleoside phosphorylase activity [GO:0016154]; thymidine phosphorylase activity [GO:0009032]; pyrimidine nucleobase metabolic process [GO:0006206]; thymidine metabolic process [GO:0046104]
P32053	intA intX slpA b2622 JW2602	Prophage CP4-57 integrase		2		GO:0006310; GO:0008979; GO:0019038; GO:0032359; GO:0043565; GO:0046718	provirus [GO:0019038]; prophage integrase activity [GO:0008979]; sequence-specific DNA binding [GO:0043565]; DNA recombination [GO:0006310]; provirus excision [GO:0032359]; viral entry into host cell [GO:0046718]
P0AA06	ptsH Z3681 ECs3287	Phosphocarrier protein HPr (EC 2.7.11.-) (Histidine-containing protein)		2		GO:0005737; GO:0009401; GO:0004674	cytoplasm [GO:0005737]; protein serine/threonine kinase activity [GO:0004674]; phosphoenolpyruvate-dependent sugar phosphotransferase system [GO:0009401]
O87125	cheB1 PA1459	Chemotaxis response regulator protein-glutamate methylesterase of group 1 operon (EC 3.1.1.61)		2		GO:0006935; GO:0005737; GO:0000156; GO:0008984	cytoplasm [GO:0005737]; phosphorelay response regulator activity [GO:0000156]; protein-glutamate methylesterase activity [GO:0008984]; chemotaxis [GO:0006935]
A1S1G4	mnmE trmE Sama_0008	tRNA modification GTPase MnmE (EC 3.6.-.-)		2		GO:0005525; GO:0003924; GO:0005737; GO:0046872; GO:0006400	cytoplasm [GO:0005737]; GTP binding [GO:0005525]; GTPase activity [GO:0003924]; metal ion binding [GO:0046872]; tRNA modification [GO:0006400]
A4XPF7	ligB Pmen_0453	DNA ligase B (EC 6.5.1.2) (Polydeoxyribonucleotide synthase [NAD(+)] B)		2		GO:0003911; GO:0006281; GO:0006260	DNA ligase (NAD+) activity [GO:0003911]; DNA repair [GO:0006281]; DNA replication [GO:0006260]
P15368	FAS2	Fatty acid synthase subunit alpha (EC 2.3.1.86) [Includes: Acyl carrier; 3-oxoacyl-[acyl-carrier-protein] reductase (EC 1.1.1.100) (Beta-ketoacyl reductase); 3-oxoacyl-[acyl-carrier-protein] synthase (EC 2.3.1.41) (Beta-ketoacyl synthase)]		2759	4751	GO:0004316; GO:0004315; GO:0006633; GO:0004321; GO:0008897; GO:0000287	3-oxoacyl-[acyl-carrier-protein] reductase (NADPH) activity [GO:0004316]; 3-oxoacyl-[acyl-carrier-protein] synthase activity [GO:0004315]; fatty-acyl-CoA synthase activity [GO:0004321]; holo-[acyl-carrier-protein] synthase activity [GO:0008897]; magnesium ion binding [GO:0000287]; fatty acid biosynthetic process [GO:0006633]
P38093	flbA AN5893	Developmental regulator flbA		2759	4751	GO:0005096; GO:0030436; GO:0048315; GO:0005737; GO:0035556; GO:0009968; GO:0005886; GO:0043547; GO:0010914; GO:0075306; GO:1900376; GO:0006357; GO:0004871; GO:0045461; GO:0045574	cytoplasm [GO:0005737]; plasma membrane [GO:0005886]; GTPase activator activity [GO:0005096]; signal transducer activity [GO:0004871]; asexual sporulation [GO:0030436]; conidium formation [GO:0048315]; intracellular signal transduction [GO:0035556]; negative regulation of signal transduction [GO:0009968]; positive regulation of GTPase activity [GO:0043547]; positive regulation of sterigmatocystin…
Q81GZ2	glpK BC_1035	Glycerol kinase (EC 2.7.1.30) (ATP:glycerol 3-phosphotransferase) (Glycerokinase) (GK)	PATHWAY: Polyol metabolism; glycerol degradation via glycerol kinase pathway; sn-glycerol 3-phosphate from glycerol: step 1/1. {ECO:0000255|HAMAP-Rule:MF_00186}.	2		GO:0005524; GO:0005737; GO:0019563; GO:0004370; GO:0006071; GO:0006072; GO:0016310; GO:0016773	cytoplasm [GO:0005737]; ATP binding [GO:0005524]; glycerol kinase activity [GO:0004370]; phosphotransferase activity, alcohol group as acceptor [GO:0016773]; glycerol catabolic process [GO:0019563]; glycerol metabolic process [GO:0006071]; glycerol-3-phosphate metabolic process [GO:0006072]; phosphorylation [GO:0016310]
Q36450	NAD7	NADH dehydrogenase [ubiquinone] iron-sulfur protein 2 (EC 1.6.5.3) (EC 1.6.99.3) (NADH dehydrogenase subunit 7)		2759	33090	GO:0051287; GO:0008137; GO:0005739; GO:0048038; GO:0070469	mitochondrion [GO:0005739]; respiratory chain [GO:0070469]; NAD binding [GO:0051287]; NADH dehydrogenase (ubiquinone) activity [GO:0008137]; quinone binding [GO:0048038]
Q6CZQ9	aroB ECA4092	3-dehydroquinate synthase (EC 4.2.3.4)	PATHWAY: Metabolic intermediate biosynthesis; chorismate biosynthesis; chorismate from D-erythrose 4-phosphate and phosphoenolpyruvate: step 2/7. {ECO:0000255|HAMAP-Rule:MF_00110}.	2		GO:0003856; GO:0009073; GO:0009423; GO:0005737	cytoplasm [GO:0005737]; 3-dehydroquinate synthase activity [GO:0003856]; aromatic amino acid family biosynthetic process [GO:0009073]; chorismate biosynthetic process [GO:0009423]
Q5B503	nut1 med5 AN4377	Mediator of RNA polymerase II transcription subunit 5 (Mediator complex subunit 5)		2759	4751	GO:0001104; GO:0016592; GO:0006357; GO:0006351	mediator complex [GO:0016592]; RNA polymerase II transcription cofactor activity [GO:0001104]; regulation of transcription from RNA polymerase II promoter [GO:0006357]; transcription, DNA-templated [GO:0006351]
P20681	COI CO1	Cytochrome c oxidase subunit 1 (EC 1.9.3.1) (Cytochrome c oxidase polypeptide I)	PATHWAY: Energy metabolism; oxidative phosphorylation.	2759	4751	GO:0009060; GO:0004129; GO:0020037; GO:0016021; GO:0005506; GO:0005743; GO:0006119; GO:0070469	integral component of membrane [GO:0016021]; mitochondrial inner membrane [GO:0005743]; respiratory chain [GO:0070469]; cytochrome-c oxidase activity [GO:0004129]; heme binding [GO:0020037]; iron ion binding [GO:0005506]; aerobic respiration [GO:0009060]; oxidative phosphorylation [GO:0006119]
Q9UT61	ams1 mns2 SPAC513.05	Alpha-mannosidase (EC 3.2.1.24) (Alpha-D-mannoside mannohydrolase)		2759	4751	GO:0004559; GO:0030246; GO:0005829; GO:0000329; GO:0006013; GO:0009313; GO:0008270	cytosol [GO:0005829]; fungal-type vacuole membrane [GO:0000329]; alpha-mannosidase activity [GO:0004559]; carbohydrate binding [GO:0030246]; zinc ion binding [GO:0008270]; mannose metabolic process [GO:0006013]; oligosaccharide catabolic process [GO:0009313]
Q839I2	deoB EF_0185	Phosphopentomutase (EC 5.4.2.7) (Phosphodeoxyribomutase)	PATHWAY: Metabolic intermediate biosynthesis; 5-phospho-alpha-D-ribose 1-diphosphate biosynthesis; 5-phospho-alpha-D-ribose 1-diphosphate from D-ribose 5-phosphate (route II): step 1/3. {ECO:0000255|HAMAP-Rule:MF_00740}.	2		GO:0006015; GO:0043094; GO:0005737; GO:0009264; GO:0000287; GO:0030145; GO:0008973	cytoplasm [GO:0005737]; magnesium ion binding [GO:0000287]; manganese ion binding [GO:0030145]; phosphopentomutase activity [GO:0008973]; 5-phosphoribose 1-diphosphate biosynthetic process [GO:0006015]; cellular metabolic compound salvage [GO:0043094]; deoxyribonucleotide catabolic process [GO:0009264]
O48780	KCS11 At2g26640 F18A8.1	3-ketoacyl-CoA synthase 11 (KCS-11) (EC 2.3.1.199) (Very long-chain fatty acid condensing enzyme 11) (VLCFA condensing enzyme 11)	PATHWAY: Lipid metabolism; fatty acid biosynthesis.	2759	33090	GO:0006633; GO:0016021; GO:0009409; GO:0009416; GO:0016747	integral component of membrane [GO:0016021]; transferase activity, transferring acyl groups other than amino-acyl groups [GO:0016747]; fatty acid biosynthetic process [GO:0006633]; response to cold [GO:0009409]; response to light stimulus [GO:0009416]
Q4K779	argP iciA PFL_4823	HTH-type transcriptional regulator ArgP		2		GO:0003677; GO:0003700; GO:0006351	DNA binding [GO:0003677]; transcription factor activity, sequence-specific DNA binding [GO:0003700]; transcription, DNA-templated [GO:0006351]
Q02FT1	rpsO PA14_62720	30S ribosomal protein S15		2		GO:0019843; GO:0005840; GO:0003735; GO:0006412	ribosome [GO:0005840]; rRNA binding [GO:0019843]; structural constituent of ribosome [GO:0003735]; translation [GO:0006412]
Q6D9A7	rimP ECA0710	Ribosome maturation factor RimP		2		GO:0005737; GO:0042274	cytoplasm [GO:0005737]; ribosomal small subunit biogenesis [GO:0042274]
Q837V3	gatA EF_0725	Glutamyl-tRNA(Gln) amidotransferase subunit A (Glu-ADT subunit A) (EC 6.3.5.7)		2		GO:0005524; GO:0050567; GO:0006412	ATP binding [GO:0005524]; glutaminyl-tRNA synthase (glutamine-hydrolyzing) activity [GO:0050567]; translation [GO:0006412]
Q48P74	nhaP2 cvrA PSPPH_0493	K(+)/H(+) antiporter NhaP2 (Potassium/proton antiporter NhaP2)		2		GO:0006884; GO:0050660; GO:0005887; GO:0016614; GO:0015459; GO:0015386; GO:0043266	integral component of plasma membrane [GO:0005887]; flavin adenine dinucleotide binding [GO:0050660]; oxidoreductase activity, acting on CH-OH group of donors [GO:0016614]; potassium channel regulator activity [GO:0015459]; potassium:proton antiporter activity [GO:0015386]; cell volume homeostasis [GO:0006884]; regulation of potassium ion transport [GO:0043266]
C6DEJ2	rplY PC1_1636	50S ribosomal protein L25		2		GO:0008097; GO:0005840; GO:0003735; GO:0006412	ribosome [GO:0005840]; 5S rRNA binding [GO:0008097]; structural constituent of ribosome [GO:0003735]; translation [GO:0006412]
C6D9P6	zipA PC1_0778	Cell division protein ZipA		2		GO:0043093; GO:0000917; GO:0032153; GO:0005887	cell division site [GO:0032153]; integral component of plasma membrane [GO:0005887]; barrier septum assembly [GO:0000917]; FtsZ-dependent cytokinesis [GO:0043093]
Q9SU56	GLDH At3g47930 T17F15.200	L-galactono-1,4-lactone dehydrogenase, mitochondrial (EC 1.3.2.3)	PATHWAY: Cofactor biosynthesis; L-ascorbate biosynthesis.	2759	33090	GO:0003885; GO:0019853; GO:0080049; GO:0050660; GO:0016633; GO:0016021; GO:0031966; GO:0005739; GO:0009536	integral component of membrane [GO:0016021]; mitochondrial membrane [GO:0031966]; mitochondrion [GO:0005739]; plastid [GO:0009536]; D-arabinono-1,4-lactone oxidase activity [GO:0003885]; flavin adenine dinucleotide binding [GO:0050660]; galactonolactone dehydrogenase activity [GO:0016633]; L-gulono-1,4-lactone dehydrogenase activity [GO:0080049]; L-ascorbic acid biosynthetic process [GO:0019853]
Q5QYL5	rph IL2425	Ribonuclease PH (RNase PH) (EC 2.7.7.56) (tRNA nucleotidyltransferase)		2		GO:0000049; GO:0009022; GO:0008033; GO:0004549	tRNA binding [GO:0000049]; tRNA nucleotidyltransferase activity [GO:0009022]; tRNA-specific ribonuclease activity [GO:0004549]; tRNA processing [GO:0008033]
C6DC10	grcA PC1_3081	Autonomous glycyl radical cofactor		2		GO:0003824	catalytic activity [GO:0003824]
Q9HWC3	secE PA4276	Protein translocase subunit SecE		2		GO:0015450; GO:0016021; GO:0005622; GO:0005886; GO:0009306; GO:0006605	integral component of membrane [GO:0016021]; intracellular [GO:0005622]; plasma membrane [GO:0005886]; P-P-bond-hydrolysis-driven protein transmembrane transporter activity [GO:0015450]; protein secretion [GO:0009306]; protein targeting [GO:0006605]
Q4KKP5	trpA PFL_0036	Tryptophan synthase alpha chain (EC 4.2.1.20)	PATHWAY: Amino-acid biosynthesis; L-tryptophan biosynthesis; L-tryptophan from chorismate: step 5/5. {ECO:0000255|HAMAP-Rule:MF_00131}.	2		GO:0000162; GO:0004834	tryptophan synthase activity [GO:0004834]; tryptophan biosynthetic process [GO:0000162]
Q1QSV4	argH Csal_3110	Argininosuccinate lyase (ASAL) (EC 4.3.2.1) (Arginosuccinase)	PATHWAY: Amino-acid biosynthesis; L-arginine biosynthesis; L-arginine from L-ornithine and carbamoyl phosphate: step 3/3. {ECO:0000255|HAMAP-Rule:MF_00006}.	2		GO:0042450; GO:0004056; GO:0005737	cytoplasm [GO:0005737]; argininosuccinate lyase activity [GO:0004056]; arginine biosynthetic process via ornithine [GO:0042450]
Q9CAA0	At1g79990 F18B13.7 F19K16.4	Coatomer subunit beta'-1 (Beta'-coat protein 1) (Beta'-COP 1)		2759	33090	GO:0030663; GO:0006886; GO:0030117; GO:0005198; GO:0016192	COPI-coated vesicle membrane [GO:0030663]; membrane coat [GO:0030117]; structural molecule activity [GO:0005198]; intracellular protein transport [GO:0006886]; vesicle-mediated transport [GO:0016192]
A1U5D9	Maqu_3134	NAD(P)H dehydrogenase (quinone) (EC 1.6.5.2) (Flavoprotein WrbA) (NAD(P)H:quinone oxidoreductase) (NQO)		2		GO:0010181; GO:0051287; GO:0003955; GO:0050661; GO:0050660; GO:0045892	flavin adenine dinucleotide binding [GO:0050660]; FMN binding [GO:0010181]; NAD binding [GO:0051287]; NAD(P)H dehydrogenase (quinone) activity [GO:0003955]; NADP binding [GO:0050661]; negative regulation of transcription, DNA-templated [GO:0045892]
Q834T4	der engA EF_1549	GTPase Der (GTP-binding protein EngA)		2		GO:0005525; GO:0042254	GTP binding [GO:0005525]; ribosome biogenesis [GO:0042254]
Q88QK7	uvrA PP_0483	UvrABC system protein A (UvrA protein) (Excinuclease ABC subunit A)		2		GO:0005524; GO:0016887; GO:0003677; GO:0009432; GO:0005737; GO:0009381; GO:0009380; GO:0006289; GO:0008270	cytoplasm [GO:0005737]; excinuclease repair complex [GO:0009380]; ATP binding [GO:0005524]; ATPase activity [GO:0016887]; DNA binding [GO:0003677]; excinuclease ABC activity [GO:0009381]; zinc ion binding [GO:0008270]; nucleotide-excision repair [GO:0006289]; SOS response [GO:0009432]
Q21SZ5	ureA Rfer_3399	Urease subunit gamma (EC 3.5.1.5) (Urea amidohydrolase subunit gamma)	PATHWAY: Nitrogen metabolism; urea degradation; CO(2) and NH(3) from urea (urease route): step 1/1. {ECO:0000255|HAMAP-Rule:MF_00739}.	2		GO:0005737; GO:0016151; GO:0043419; GO:0009039	cytoplasm [GO:0005737]; nickel cation binding [GO:0016151]; urease activity [GO:0009039]; urea catabolic process [GO:0043419]
Q51463	fliF PA1101	Flagellar M-ring protein		2		GO:0009431; GO:0071973; GO:0016021; GO:0003774; GO:0005886	bacterial-type flagellum basal body, MS ring [GO:0009431]; integral component of membrane [GO:0016021]; plasma membrane [GO:0005886]; motor activity [GO:0003774]; bacterial-type flagellum-dependent cell motility [GO:0071973]
Q88Q71	clpB PP_0625	Chaperone protein ClpB		2		GO:0005524; GO:0005737; GO:0016485; GO:0006355; GO:0009408	cytoplasm [GO:0005737]; ATP binding [GO:0005524]; protein processing [GO:0016485]; regulation of transcription, DNA-templated [GO:0006355]; response to heat [GO:0009408]
Q6D4E3	pepT ECA2448	Peptidase T (EC 3.4.11.4) (Aminotripeptidase) (Tripeptidase) (Tripeptide aminopeptidase)		2		GO:0005737; GO:0008237; GO:0043171; GO:0045148; GO:0008270	cytoplasm [GO:0005737]; metallopeptidase activity [GO:0008237]; tripeptide aminopeptidase activity [GO:0045148]; zinc ion binding [GO:0008270]; peptide catabolic process [GO:0043171]
Q6CZL3	glpG ECA4138	Rhomboid protease GlpG (EC 3.4.21.105) (Intramembrane serine protease)		2		GO:0016021; GO:0005886; GO:0004252	integral component of membrane [GO:0016021]; plasma membrane [GO:0005886]; serine-type endopeptidase activity [GO:0004252]
P55720	NGR_a00610 y4yL	Probable translocation protein y4yL		2		GO:0016021; GO:0005886; GO:0009306	integral component of membrane [GO:0016021]; plasma membrane [GO:0005886]; protein secretion [GO:0009306]
Q6DAJ5	prmA ECA0258	Ribosomal protein L11 methyltransferase (L11 Mtase) (EC 2.1.1.-)		2		GO:0005737; GO:0008276	cytoplasm [GO:0005737]; protein methyltransferase activity [GO:0008276]
Q9ZU11	ATHB-15 CNA ICU4 At1g52150 F5F19.21 F9I5.18	Homeobox-leucine zipper protein ATHB-15 (HD-ZIP protein ATHB-15) (Homeodomain transcription factor ATHB-15) (Protein CORONA) (Protein INCURVATA 4)		2759	33090	GO:0003677; GO:0030154; GO:0008289; GO:0005634; GO:0006355; GO:0006351	nucleus [GO:0005634]; DNA binding [GO:0003677]; lipid binding [GO:0008289]; cell differentiation [GO:0030154]; regulation of transcription, DNA-templated [GO:0006355]; transcription, DNA-templated [GO:0006351]
Q3K6Q4	pgi Pfl01_4813	Glucose-6-phosphate isomerase (GPI) (EC 5.3.1.9) (Phosphoglucose isomerase) (PGI) (Phosphohexose isomerase) (PHI)	PATHWAY: Carbohydrate biosynthesis; gluconeogenesis. {ECO:0000255|HAMAP-Rule:MF_00473}.; PATHWAY: Carbohydrate degradation; glycolysis; D-glyceraldehyde 3-phosphate and glycerone phosphate from D-glucose: step 2/4. {ECO:0000255|HAMAP-Rule:MF_00473}.	2		GO:0005737; GO:0006094; GO:0004347; GO:0006096	cytoplasm [GO:0005737]; glucose-6-phosphate isomerase activity [GO:0004347]; gluconeogenesis [GO:0006094]; glycolytic process [GO:0006096]
Q8LFN2	At3g03770 F20H23.20	Probable inactive leucine-rich repeat receptor-like protein kinase At3g03770		2759	33090	GO:0005524; GO:0016021; GO:0005886; GO:0004672	integral component of membrane [GO:0016021]; plasma membrane [GO:0005886]; ATP binding [GO:0005524]; protein kinase activity [GO:0004672]
Q9T096	At4g27745 T29A15.230	Protein yippee-like At4g27745		2759	33090	GO:0046872	metal ion binding [GO:0046872]
Q8Z2N6	dnaA STY3940 t3681	Chromosomal replication initiator protein DnaA		2		GO:0005524; GO:0006270; GO:0003688; GO:0005737; GO:0006275	cytoplasm [GO:0005737]; ATP binding [GO:0005524]; DNA replication origin binding [GO:0003688]; DNA replication initiation [GO:0006270]; regulation of DNA replication [GO:0006275]
P76373	ugd pmrE udg yefA b2028 JW2010	UDP-glucose 6-dehydrogenase (UDP-Glc dehydrogenase) (UDP-GlcDH) (UDPGDH) (EC 1.1.1.22)	PATHWAY: Nucleotide-sugar biosynthesis; UDP-alpha-D-glucuronate biosynthesis; UDP-alpha-D-glucuronate from UDP-alpha-D-glucose: step 1/1.; PATHWAY: Bacterial outer membrane biogenesis; lipopolysaccharide biosynthesis.	2		GO:0051287; GO:0003979; GO:0006065; GO:0009242; GO:0009103	NAD binding [GO:0051287]; UDP-glucose 6-dehydrogenase activity [GO:0003979]; colanic acid biosynthetic process [GO:0009242]; lipopolysaccharide biosynthetic process [GO:0009103]; UDP-glucuronate biosynthetic process [GO:0006065]
Q75IW1	BC1L2 Os03g0416300 LOC_Os03g30260 OsJ_11271 OSJNBb0059G13.19	COBRA-like protein 2 (Protein BRITTLE CULM1-like 2)		2759	33090	GO:0031225; GO:0016049; GO:0010215; GO:0016021	anchored component of membrane [GO:0031225]; integral component of membrane [GO:0016021]; cell growth [GO:0016049]; cellulose microfibril organization [GO:0010215]
Q9L4K1	betB	NAD/NADP-dependent betaine aldehyde dehydrogenase (BADH) (EC 1.2.1.8)	PATHWAY: Amine and polyamine biosynthesis; betaine biosynthesis via choline pathway; betaine from betaine aldehyde: step 1/1. {ECO:0000255|HAMAP-Rule:MF_00804}.	2		GO:0008802; GO:0019285; GO:0046872	betaine-aldehyde dehydrogenase activity [GO:0008802]; metal ion binding [GO:0046872]; glycine betaine biosynthetic process from choline [GO:0019285]
Q9SCV9	BGAL3 At4g36360 C7A10.1000 F23E13.200	Beta-galactosidase 3 (Lactase 3) (EC 3.2.1.23)		2759	33090	GO:0048046; GO:0004565; GO:0030246; GO:0005975; GO:0005618; GO:0005773	apoplast [GO:0048046]; cell wall [GO:0005618]; vacuole [GO:0005773]; beta-galactosidase activity [GO:0004565]; carbohydrate binding [GO:0030246]; carbohydrate metabolic process [GO:0005975]
P61844	ycf3	Photosystem I assembly protein Ycf3		2759	33090	GO:0009535; GO:0015979	chloroplast thylakoid membrane [GO:0009535]; photosynthesis [GO:0015979]
Q9FYR7	SCL8 At5g52510 T4M5.2	Scarecrow-like protein 8 (AtSCL8) (GRAS family protein 30) (AtGRAS-30)		2759	33090	GO:0005737; GO:0005634; GO:0006355; GO:0043565; GO:0003700; GO:0006351	cytoplasm [GO:0005737]; nucleus [GO:0005634]; sequence-specific DNA binding [GO:0043565]; transcription factor activity, sequence-specific DNA binding [GO:0003700]; regulation of transcription, DNA-templated [GO:0006355]; transcription, DNA-templated [GO:0006351]
Q1IE03	argG PSEEN1210	Argininosuccinate synthase (EC 6.3.4.5) (Citrulline--aspartate ligase)	PATHWAY: Amino-acid biosynthesis; L-arginine biosynthesis; L-arginine from L-ornithine and carbamoyl phosphate: step 2/3. {ECO:0000255|HAMAP-Rule:MF_00005}.	2		GO:0005524; GO:0006526; GO:0004055; GO:0005737	cytoplasm [GO:0005737]; argininosuccinate synthase activity [GO:0004055]; ATP binding [GO:0005524]; arginine biosynthetic process [GO:0006526]
Q839Y4	purA EF_0014	Adenylosuccinate synthetase (AMPSase) (AdSS) (EC 6.3.4.4) (IMP--aspartate ligase)	PATHWAY: Purine metabolism; AMP biosynthesis via de novo pathway; AMP from IMP: step 1/2. {ECO:0000255|HAMAP-Rule:MF_00011}.	2		GO:0044208; GO:0005525; GO:0004019; GO:0005737; GO:0000287	cytoplasm [GO:0005737]; adenylosuccinate synthase activity [GO:0004019]; GTP binding [GO:0005525]; magnesium ion binding [GO:0000287]; 'de novo' AMP biosynthetic process [GO:0044208]
P29060		Acidic endochitinase (EC 3.2.1.14)		2759	33090	GO:0005618; GO:0006032; GO:0004568; GO:0005576; GO:0000272	cell wall [GO:0005618]; extracellular region [GO:0005576]; chitinase activity [GO:0004568]; chitin catabolic process [GO:0006032]; polysaccharide catabolic process [GO:0000272]
Q9SYG9	CCX4 CAX10 At1g54115 F15I1.21	Cation/calcium exchanger 4 (AtCCX4) (Protein CATION CALCIUM EXCHANGER 4) (Protein CATION EXCHANGER 10)		2759	33090	GO:0015297; GO:0006812; GO:0016021; GO:0006813; GO:0006814	integral component of membrane [GO:0016021]; antiporter activity [GO:0015297]; cation transport [GO:0006812]; potassium ion transport [GO:0006813]; sodium ion transport [GO:0006814]
Q8Y3L0	serC lmo2825	Phosphoserine aminotransferase (EC 2.6.1.52) (Phosphohydroxythreonine aminotransferase) (PSAT)	PATHWAY: Amino-acid biosynthesis; L-serine biosynthesis; L-serine from 3-phospho-D-glycerate: step 2/3. {ECO:0000255|HAMAP-Rule:MF_00160}.	2		GO:0006564; GO:0004648; GO:0005737; GO:0030170; GO:0008615	cytoplasm [GO:0005737]; O-phospho-L-serine:2-oxoglutarate aminotransferase activity [GO:0004648]; pyridoxal phosphate binding [GO:0030170]; L-serine biosynthetic process [GO:0006564]; pyridoxine biosynthetic process [GO:0008615]
Q9RB37	uppP bacA upk Fjoh_0569	Undecaprenyl-diphosphatase (EC 3.6.1.27) (Bacitracin resistance protein) (Undecaprenyl pyrophosphate phosphatase)		2		GO:0071555; GO:0016311; GO:0016021; GO:0009252; GO:0005886; GO:0008360; GO:0046677; GO:0050380	integral component of membrane [GO:0016021]; plasma membrane [GO:0005886]; undecaprenyl-diphosphatase activity [GO:0050380]; cell wall organization [GO:0071555]; dephosphorylation [GO:0016311]; peptidoglycan biosynthetic process [GO:0009252]; regulation of cell shape [GO:0008360]; response to antibiotic [GO:0046677]
C6DFD6	PC1_1804	UPF0502 protein PC1_1804		2
Q6D6D3	sulA ECA1752	Cell division inhibitor SulA		2		GO:0006281; GO:0009276; GO:0009432; GO:0000917; GO:0051782	Gram-negative-bacterium-type cell wall [GO:0009276]; barrier septum assembly [GO:0000917]; DNA repair [GO:0006281]; negative regulation of cell division [GO:0051782]; SOS response [GO:0009432]
Q7PC84	ABCG39 PDR11 PDR13 At1g66950 F1O19.3 T4O24.9	ABC transporter G family member 39 (ABC transporter ABCG.39) (AtABCG39) (Pleiotropic drug resistance protein 11)		2759	33090	GO:0005524; GO:0042626; GO:0006855; GO:0016021; GO:0005886; GO:0000302	integral component of membrane [GO:0016021]; plasma membrane [GO:0005886]; ATP binding [GO:0005524]; ATPase activity, coupled to transmembrane movement of substances [GO:0042626]; drug transmembrane transport [GO:0006855]; response to reactive oxygen species [GO:0000302]
P55180	galE BSU38860	UDP-glucose 4-epimerase (EC 5.1.3.2) (Galactowaldenase) (UDP-galactose 4-epimerase)	PATHWAY: Carbohydrate metabolism; galactose metabolism.	2		GO:0003978; GO:0006012	UDP-glucose 4-epimerase activity [GO:0003978]; galactose metabolic process [GO:0006012]
P48632	fpvA PA2398	Ferripyoverdine receptor		2		GO:0009279; GO:0016021; GO:0005506; GO:0055072; GO:0004872; GO:0044718; GO:0015344	cell outer membrane [GO:0009279]; integral component of membrane [GO:0016021]; iron ion binding [GO:0005506]; receptor activity [GO:0004872]; siderophore uptake transmembrane transporter activity [GO:0015344]; iron ion homeostasis [GO:0055072]; siderophore transmembrane transport [GO:0044718]
Q3KHL5	mltF Pfl01_0998	Membrane-bound lytic murein transglycosylase F (EC 4.2.2.n1) (Murein lyase F)		2		GO:0016837; GO:0009279; GO:0016998; GO:0071555; GO:0008933; GO:0000270	cell outer membrane [GO:0009279]; carbon-oxygen lyase activity, acting on polysaccharides [GO:0016837]; lytic transglycosylase activity [GO:0008933]; cell wall macromolecule catabolic process [GO:0016998]; cell wall organization [GO:0071555]; peptidoglycan metabolic process [GO:0000270]
P46154	fdhA	Glutathione-independent formaldehyde dehydrogenase (FALDH) (FDH) (EC 1.2.1.46) (Formaldehyde dismutase) (EC 1.2.98.1)		2		GO:0018467; GO:0008270	formaldehyde dehydrogenase activity [GO:0018467]; zinc ion binding [GO:0008270]
Q8VXB5	HAK8 Os03g0337500 LOC_Os03g21890 OsJ_10761	Putative potassium transporter 8 (OsHAK8)		2759	33090	GO:0016021; GO:0005886; GO:0015079	integral component of membrane [GO:0016021]; plasma membrane [GO:0005886]; potassium ion transmembrane transporter activity [GO:0015079]
A6T4P6	guaC KPN78578_01060 KPN_00107	GMP reductase (EC 1.7.1.7) (Guanosine 5'-monophosphate oxidoreductase) (Guanosine monophosphate reductase)		2		GO:0003920; GO:1902560; GO:0046872; GO:0006163	GMP reductase complex [GO:1902560]; GMP reductase activity [GO:0003920]; metal ion binding [GO:0046872]; purine nucleotide metabolic process [GO:0006163]
Q1QSC0	rsmG Csal_3294	Ribosomal RNA small subunit methyltransferase G (EC 2.1.1.170) (16S rRNA 7-methylguanosine methyltransferase) (16S rRNA m7G methyltransferase)		2		GO:0005737; GO:0070043	cytoplasm [GO:0005737]; rRNA (guanine-N7-)-methyltransferase activity [GO:0070043]
Q9LFN7	SHN2 ERF004 At5g11190 F2I11.80	Ethylene-responsive transcription factor SHINE 2		2759	33090	GO:0003677; GO:0009873; GO:0005634; GO:0003700; GO:0006351	nucleus [GO:0005634]; DNA binding [GO:0003677]; transcription factor activity, sequence-specific DNA binding [GO:0003700]; ethylene-activated signaling pathway [GO:0009873]; transcription, DNA-templated [GO:0006351]
Q9HUP4	pncB1 PA4919	Nicotinate phosphoribosyltransferase 1 (NAPRTase 1) (EC 6.3.4.21)	PATHWAY: Cofactor biosynthesis; NAD(+) biosynthesis; nicotinate D-ribonucleotide from nicotinate: step 1/1. {ECO:0000255|HAMAP-Rule:MF_00570}.	2		GO:0009435; GO:0016874; GO:0019357; GO:0004516; GO:0004514	ligase activity [GO:0016874]; nicotinate phosphoribosyltransferase activity [GO:0004516]; nicotinate-nucleotide diphosphorylase (carboxylating) activity [GO:0004514]; NAD biosynthetic process [GO:0009435]; nicotinate nucleotide biosynthetic process [GO:0019357]
Q7S3C9	nic-3 bna4 NCU06924	Kynurenine 3-monooxygenase (EC 1.14.13.9) (Biosynthesis of nicotinic acid protein 4) (Kynurenine 3-hydroxylase) (Nicotinic acid-requiring protein 3)	PATHWAY: Cofactor biosynthesis; NAD(+) biosynthesis; quinolinate from L-kynurenine: step 1/3. {ECO:0000255|HAMAP-Rule:MF_03018}.	2759	4751	GO:0034354; GO:0071949; GO:0019674; GO:0016174; GO:0043420; GO:0050660; GO:0004502; GO:0070189; GO:0005741; GO:0019805; GO:0044550; GO:0006569	mitochondrial outer membrane [GO:0005741]; FAD binding [GO:0071949]; flavin adenine dinucleotide binding [GO:0050660]; kynurenine 3-monooxygenase activity [GO:0004502]; NAD(P)H oxidase activity [GO:0016174]; 'de novo' NAD biosynthetic process from tryptophan [GO:0034354]; anthranilate metabolic process [GO:0043420]; kynurenine metabolic process [GO:0070189]; NAD metabolic process [GO:0019674]; qu…
Q6D2N5	pdxB ECA3060	Erythronate-4-phosphate dehydrogenase (EC 1.1.1.290)	PATHWAY: Cofactor biosynthesis; pyridoxine 5'-phosphate biosynthesis; pyridoxine 5'-phosphate from D-erythrose 4-phosphate: step 2/5. {ECO:0000255|HAMAP-Rule:MF_01825}.	2		GO:0033711; GO:0051287; GO:0005737; GO:0008615	cytoplasm [GO:0005737]; 4-phosphoerythronate dehydrogenase activity [GO:0033711]; NAD binding [GO:0051287]; pyridoxine biosynthetic process [GO:0008615]
Q6D3Q6	metN2 ECA2688	Methionine import ATP-binding protein MetN 2 (EC 3.6.3.-)		2		GO:0005524; GO:0043190; GO:0015424; GO:0015821	ATP-binding cassette (ABC) transporter complex [GO:0043190]; amino acid-transporting ATPase activity [GO:0015424]; ATP binding [GO:0005524]; methionine transport [GO:0015821]
Q1R031	pyrH Csal_0565	Uridylate kinase (UK) (EC 2.7.4.22) (Uridine monophosphate kinase) (UMP kinase) (UMPK)	PATHWAY: Pyrimidine metabolism; CTP biosynthesis via de novo pathway; UDP from UMP (UMPK route): step 1/1. {ECO:0000255|HAMAP-Rule:MF_01220}.	2		GO:0044210; GO:0005524; GO:0033862; GO:0005737	cytoplasm [GO:0005737]; ATP binding [GO:0005524]; UMP kinase activity [GO:0033862]; 'de novo' CTP biosynthetic process [GO:0044210]
C4LDU8	dapF Tola_3121	Diaminopimelate epimerase (DAP epimerase) (EC 5.1.1.7)	PATHWAY: Amino-acid biosynthesis; L-lysine biosynthesis via DAP pathway; DL-2,6-diaminopimelate from LL-2,6-diaminopimelate: step 1/1. {ECO:0000255|HAMAP-Rule:MF_00197}.	2		GO:0005737; GO:0008837; GO:0009089	cytoplasm [GO:0005737]; diaminopimelate epimerase activity [GO:0008837]; lysine biosynthetic process via diaminopimelate [GO:0009089]
A4XZ75	rplF Pmen_3894	50S ribosomal protein L6		2		GO:0019843; GO:0005840; GO:0003735; GO:0006412	ribosome [GO:0005840]; rRNA binding [GO:0019843]; structural constituent of ribosome [GO:0003735]; translation [GO:0006412]
Q8VZK9	CSLE1 At1g55850 F14J16.9	Cellulose synthase-like protein E1 (AtCslE1) (EC 2.4.1.-)		2759	33090	GO:0000139; GO:0071555; GO:0030244; GO:0016760; GO:0005783; GO:0005789; GO:0016021; GO:0005886	endoplasmic reticulum [GO:0005783]; endoplasmic reticulum membrane [GO:0005789]; Golgi membrane [GO:0000139]; integral component of membrane [GO:0016021]; plasma membrane [GO:0005886]; cellulose synthase (UDP-forming) activity [GO:0016760]; cell wall organization [GO:0071555]; cellulose biosynthetic process [GO:0030244]
P46277		G2/mitotic-specific cyclin-1 (B-like cyclin) (CycMs1)		2759	33090	GO:0051301; GO:0007067; GO:0005634	nucleus [GO:0005634]; cell division [GO:0051301]; mitotic nuclear division [GO:0007067]
Q7N3Q1	pheT plu2664	Phenylalanine--tRNA ligase beta subunit (EC 6.1.1.20) (Phenylalanyl-tRNA synthetase beta subunit) (PheRS)		2		GO:0005524; GO:0005737; GO:0000287; GO:0004826; GO:0006432; GO:0000049; GO:0008033	cytoplasm [GO:0005737]; ATP binding [GO:0005524]; magnesium ion binding [GO:0000287]; phenylalanine-tRNA ligase activity [GO:0004826]; tRNA binding [GO:0000049]; phenylalanyl-tRNA aminoacylation [GO:0006432]; tRNA processing [GO:0008033]
Q04FQ4	tuf OEOE_0792	Elongation factor Tu (EF-Tu)		2		GO:0005525; GO:0003924; GO:0005737; GO:0003746	cytoplasm [GO:0005737]; GTP binding [GO:0005525]; GTPase activity [GO:0003924]; translation elongation factor activity [GO:0003746]
A4XPF8	metK Pmen_0454	S-adenosylmethionine synthase (AdoMet synthase) (EC 2.5.1.6) (MAT) (Methionine adenosyltransferase)	PATHWAY: Amino-acid biosynthesis; S-adenosyl-L-methionine biosynthesis; S-adenosyl-L-methionine from L-methionine: step 1/1. {ECO:0000255|HAMAP-Rule:MF_00086}.	2		GO:0005524; GO:0006556; GO:0005737; GO:0000287; GO:0004478; GO:0006730	cytoplasm [GO:0005737]; ATP binding [GO:0005524]; magnesium ion binding [GO:0000287]; methionine adenosyltransferase activity [GO:0004478]; one-carbon metabolic process [GO:0006730]; S-adenosylmethionine biosynthetic process [GO:0006556]
Q1QSU7	engB Csal_3117	Probable GTP-binding protein EngB		2		GO:0005525; GO:0003924; GO:0000917; GO:0000287	GTP binding [GO:0005525]; GTPase activity [GO:0003924]; magnesium ion binding [GO:0000287]; barrier septum assembly [GO:0000917]
B7VLM0	metJ VS_2895	Met repressor (Met regulon regulatory protein MetJ)		2		GO:0003677; GO:0005737; GO:0009086; GO:0045892; GO:0003700; GO:0006351	cytoplasm [GO:0005737]; DNA binding [GO:0003677]; transcription factor activity, sequence-specific DNA binding [GO:0003700]; methionine biosynthetic process [GO:0009086]; negative regulation of transcription, DNA-templated [GO:0045892]; transcription, DNA-templated [GO:0006351]
Q502D1	glod5 zgc:112315	Glyoxalase domain-containing protein 5		2759	33208
Q8DNY9	cmk spr1456	Cytidylate kinase (CK) (EC 2.7.4.25) (Cytidine monophosphate kinase) (CMP kinase)		2		GO:0005524; GO:0004127; GO:0005737; GO:0006220	cytoplasm [GO:0005737]; ATP binding [GO:0005524]; cytidylate kinase activity [GO:0004127]; pyrimidine nucleotide metabolic process [GO:0006220]
Q6VAF9		Tubulin alpha-4 chain (Alpha-4-tubulin)		2759	33090	GO:0005525; GO:0003924; GO:0005737; GO:0005874; GO:0007017; GO:0005200	cytoplasm [GO:0005737]; microtubule [GO:0005874]; GTP binding [GO:0005525]; GTPase activity [GO:0003924]; structural constituent of cytoskeleton [GO:0005200]; microtubule-based process [GO:0007017]
A2R7T0	bna5-1 An16g04630	Kynureninase 1 (EC 3.7.1.3) (Biosynthesis of nicotinic acid protein 5-1) (L-kynurenine hydrolase 1)	PATHWAY: Amino-acid degradation; L-kynurenine degradation; L-alanine and anthranilate from L-kynurenine: step 1/1. {ECO:0000255|HAMAP-Rule:MF_03017}.; PATHWAY: Cofactor biosynthesis; NAD(+) biosynthesis; quinolinate from L-kynurenine: step 2/3. {ECO:0000255|HAMAP-Rule:MF_03017}.	2759	4751	GO:0034354; GO:0097053; GO:0043420; GO:0005737; GO:0030429; GO:0030170; GO:0019805; GO:0006569	cytoplasm [GO:0005737]; kynureninase activity [GO:0030429]; pyridoxal phosphate binding [GO:0030170]; 'de novo' NAD biosynthetic process from tryptophan [GO:0034354]; anthranilate metabolic process [GO:0043420]; L-kynurenine catabolic process [GO:0097053]; quinolinate biosynthetic process [GO:0019805]; tryptophan catabolic process [GO:0006569]
Q6LYE7	atpA MMP1044	V-type ATP synthase alpha chain (EC 3.6.3.14) (V-ATPase subunit A)		2157		GO:0005524; GO:0015991; GO:0042777; GO:0046933; GO:0033178	proton-transporting two-sector ATPase complex, catalytic domain [GO:0033178]; ATP binding [GO:0005524]; proton-transporting ATP synthase activity, rotational mechanism [GO:0046933]; ATP hydrolysis coupled proton transport [GO:0015991]; plasma membrane ATP synthesis coupled proton transport [GO:0042777]
Q6DB61	rpoZ ECA0039	DNA-directed RNA polymerase subunit omega (RNAP omega subunit) (EC 2.7.7.6) (RNA polymerase omega subunit) (Transcriptase subunit omega)		2		GO:0003677; GO:0003899; GO:0006351	DNA binding [GO:0003677]; DNA-directed RNA polymerase activity [GO:0003899]; transcription, DNA-templated [GO:0006351]
Q65D02	iolC BLi04249 BL00244	5-dehydro-2-deoxygluconokinase (EC 2.7.1.92) (2-deoxy-5-keto-D-gluconate kinase) (DKG kinase)	PATHWAY: Polyol metabolism; myo-inositol degradation into acetyl-CoA; acetyl-CoA from myo-inositol: step 5/7. {ECO:0000255|HAMAP-Rule:MF_01668}.	2		GO:0047590; GO:0005524; GO:0019310	5-dehydro-2-deoxygluconokinase activity [GO:0047590]; ATP binding [GO:0005524]; inositol catabolic process [GO:0019310]
Q84W65	SUFE1 EMB1374 SUFE At4g26500 M3E9.70	SufE-like protein 1, chloroplastic/mitochondrial (Chloroplastic SufE) (CpSufE) (Protein EMBRYO DEFECTIVE 1374) (Protein SULFUR E) (AtSUFE) (Protein SULFUR E 1) (AtSUFE1)	PATHWAY: Cofactor biosynthesis; iron-sulfur cluster biosynthesis.	2759	33090	GO:0009507; GO:0009570; GO:0008047; GO:0005739; GO:0043085	chloroplast [GO:0009507]; chloroplast stroma [GO:0009570]; mitochondrion [GO:0005739]; enzyme activator activity [GO:0008047]; positive regulation of catalytic activity [GO:0043085]
Q9CHU6	gnd LL0622 L0046	6-phosphogluconate dehydrogenase, decarboxylating (EC 1.1.1.44)	PATHWAY: Carbohydrate degradation; pentose phosphate pathway; D-ribulose 5-phosphate from D-glucose 6-phosphate (oxidative stage): step 3/3.	2		GO:0019521; GO:0006098; GO:0004616	phosphogluconate dehydrogenase (decarboxylating) activity [GO:0004616]; D-gluconate metabolic process [GO:0019521]; pentose-phosphate shunt [GO:0006098]
A2RNM9	rpsM llmg_2356	30S ribosomal protein S13		2		GO:0019843; GO:0005840; GO:0003735; GO:0000049; GO:0006412	ribosome [GO:0005840]; rRNA binding [GO:0019843]; structural constituent of ribosome [GO:0003735]; tRNA binding [GO:0000049]; translation [GO:0006412]
Q1QVK2	pyrF Csal_2155	Orotidine 5'-phosphate decarboxylase (EC 4.1.1.23) (OMP decarboxylase) (OMPDCase) (OMPdecase)	PATHWAY: Pyrimidine metabolism; UMP biosynthesis via de novo pathway; UMP from orotate: step 2/2. {ECO:0000255|HAMAP-Rule:MF_01200}.	2		GO:0044205; GO:0006207; GO:0004590	orotidine-5'-phosphate decarboxylase activity [GO:0004590]; 'de novo' pyrimidine nucleobase biosynthetic process [GO:0006207]; 'de novo' UMP biosynthetic process [GO:0044205]
C6DKE8	uxaB PC1_0530	Altronate oxidoreductase (EC 1.1.1.58) (Tagaturonate dehydrogenase) (Tagaturonate reductase)	PATHWAY: Carbohydrate metabolism; pentose and glucuronate interconversion. {ECO:0000255|HAMAP-Rule:MF_00670}.	2		GO:0050662; GO:0009026	coenzyme binding [GO:0050662]; tagaturonate reductase activity [GO:0009026]
Q2UPZ7	dapA AO090005001447	Aspartyl aminopeptidase (DAP) (EC 3.4.11.21)		2759	4751	GO:0004177; GO:0008237; GO:0008270	aminopeptidase activity [GO:0004177]; metallopeptidase activity [GO:0008237]; zinc ion binding [GO:0008270]
Q9HWR3	bphP PA4117	Bacteriophytochrome (EC 2.7.13.3) (Phytochrome-like protein)		2		GO:0005524; GO:0009584; GO:0005622; GO:0000155; GO:0009881; GO:0018298; GO:0006355	intracellular [GO:0005622]; ATP binding [GO:0005524]; phosphorelay sensor kinase activity [GO:0000155]; photoreceptor activity [GO:0009881]; detection of visible light [GO:0009584]; protein-chromophore linkage [GO:0018298]; regulation of transcription, DNA-templated [GO:0006355]
Q9LER0	At5g14770 T9L3_70	Pentatricopeptide repeat-containing protein At5g14770, mitochondrial		2759	33090	GO:0005739	mitochondrion [GO:0005739]
Q831B2	azoR azoA EF_2601	FMN-dependent NADH-azoreductase (EC 1.7.-.-)		2		GO:0010181; GO:0008752; GO:0009055; GO:0016652; GO:0016661	electron carrier activity [GO:0009055]; FMN binding [GO:0010181]; FMN reductase activity [GO:0008752]; oxidoreductase activity, acting on NAD(P)H, NAD(P) as acceptor [GO:0016652]; oxidoreductase activity, acting on other nitrogenous compounds as donors [GO:0016661]
P26477	flgM flgR mviS STM1172	Negative regulator of flagellin synthesis (Anti-sigma-28 factor)		2		GO:0044781; GO:0005737; GO:0045892; GO:0006351	cytoplasm [GO:0005737]; bacterial-type flagellum organization [GO:0044781]; negative regulation of transcription, DNA-templated [GO:0045892]; transcription, DNA-templated [GO:0006351]
Q94B78	GLDP1 GDP1 At4g33010 F26P21.130	Glycine dehydrogenase (decarboxylating) 1, mitochondrial (EC 1.4.4.2) (Glycine cleavage system P protein 1) (Glycine decarboxylase 1) (Glycine decarboxylase P-protein 1) (AtGLDP1) (Glycine dehydrogenase (aminomethyl-transferring) 1)		2759	33090	GO:0048046; GO:0009507; GO:0009941; GO:0009570; GO:0009534; GO:0016594; GO:0006546; GO:0005960; GO:0019464; GO:0004375; GO:0005739; GO:0046686	apoplast [GO:0048046]; chloroplast [GO:0009507]; chloroplast envelope [GO:0009941]; chloroplast stroma [GO:0009570]; chloroplast thylakoid [GO:0009534]; glycine cleavage complex [GO:0005960]; mitochondrion [GO:0005739]; glycine binding [GO:0016594]; glycine dehydrogenase (decarboxylating) activity [GO:0004375]; glycine catabolic process [GO:0006546]; glycine decarboxylation via glycine cleavage s…
B0Z524	psbA	Photosystem II protein D1 (PSII D1 protein) (EC 1.10.3.9) (Photosystem II Q(B) protein)		2759	33090	GO:0016168; GO:0009535; GO:0045156; GO:0016021; GO:0046872; GO:0016491; GO:0009772; GO:0009523; GO:0018298; GO:0009635	chloroplast thylakoid membrane [GO:0009535]; integral component of membrane [GO:0016021]; photosystem II [GO:0009523]; chlorophyll binding [GO:0016168]; electron transporter, transferring electrons within the cyclic electron transport pathway of photosynthesis activity [GO:0045156]; metal ion binding [GO:0046872]; oxidoreductase activity [GO:0016491]; photosynthetic electron transport in photosys…
Q5QY03	rpsR IL1938	30S ribosomal protein S18		2		GO:0019843; GO:0005840; GO:0003735; GO:0006412	ribosome [GO:0005840]; rRNA binding [GO:0019843]; structural constituent of ribosome [GO:0003735]; translation [GO:0006412]
C6DC48	panC PC1_3119	Pantothenate synthetase (PS) (EC 6.3.2.1) (Pantoate--beta-alanine ligase) (Pantoate-activating enzyme)	PATHWAY: Cofactor biosynthesis; (R)-pantothenate biosynthesis; (R)-pantothenate from (R)-pantoate and beta-alanine: step 1/1. {ECO:0000255|HAMAP-Rule:MF_00158}.	2		GO:0005524; GO:0005737; GO:0004592; GO:0015940	cytoplasm [GO:0005737]; ATP binding [GO:0005524]; pantoate-beta-alanine ligase activity [GO:0004592]; pantothenate biosynthetic process [GO:0015940]
C6DB34	nusB PC1_1027	N utilization substance protein B homolog (Protein NusB)		2		GO:0006353; GO:0003723; GO:0006355	RNA binding [GO:0003723]; DNA-templated transcription, termination [GO:0006353]; regulation of transcription, DNA-templated [GO:0006355]
Q7XA72	ABCG21 WBC21 At3g25620 T5M7.6	ABC transporter G family member 21 (ABC transporter ABCG.21) (AtABCG21) (White-brown complex homolog protein 21) (AtWBC21)		2759	33090	GO:0005524; GO:0016887; GO:0016021; GO:0006810	integral component of membrane [GO:0016021]; ATP binding [GO:0005524]; ATPase activity [GO:0016887]; transport [GO:0006810]
C6DED2	PC1_3552	UPF0231 protein PC1_3552		2
Q4KJM5	opgH PFL_0414	Glucans biosynthesis glucosyltransferase H (EC 2.4.1.-)	PATHWAY: Glycan metabolism; osmoregulated periplasmic glucan (OPG) biosynthesis. {ECO:0000255|HAMAP-Rule:MF_01072}.	2		GO:0005975; GO:0009250; GO:0016021; GO:0005886; GO:0016757; GO:0016758; GO:0030104	integral component of membrane [GO:0016021]; plasma membrane [GO:0005886]; transferase activity, transferring glycosyl groups [GO:0016757]; transferase activity, transferring hexosyl groups [GO:0016758]; carbohydrate metabolic process [GO:0005975]; glucan biosynthetic process [GO:0009250]; water homeostasis [GO:0030104]
P26494	phaA	Poly(3-hydroxyalkanoate) polymerase 1 (PHA polymerase 1) (EC 2.3.1.-) (PHA synthase 1) (Polyhydroxyalkanoic acid synthase 1)		2		GO:0042621; GO:0042619; GO:0016746	transferase activity, transferring acyl groups [GO:0016746]; poly(3-hydroxyalkanoate) biosynthetic process [GO:0042621]; poly-hydroxybutyrate biosynthetic process [GO:0042619]
A4XVB5	tpm Pmen_2525	Thiopurine S-methyltransferase (EC 2.1.1.67) (Thiopurine methyltransferase)		2		GO:0005737; GO:0010038; GO:0008119	cytoplasm [GO:0005737]; thiopurine S-methyltransferase activity [GO:0008119]; response to metal ion [GO:0010038]
C6DB75	rpmE2 PC1_1068	50S ribosomal protein L31 type B		2		GO:0005840; GO:0003735; GO:0006412	ribosome [GO:0005840]; structural constituent of ribosome [GO:0003735]; translation [GO:0006412]
Q1HDT2	CHX24 At5g37060 MJG14.5	Cation/H(+) antiporter 24 (Protein CATION/H+ EXCHANGER 24) (AtCHX24)		2759	33090	GO:0012505; GO:1902600; GO:0016021; GO:0005451; GO:0006813; GO:0006885	endomembrane system [GO:0012505]; integral component of membrane [GO:0016021]; monovalent cation:proton antiporter activity [GO:0005451]; hydrogen ion transmembrane transport [GO:1902600]; potassium ion transport [GO:0006813]; regulation of pH [GO:0006885]
A4XU74	efp Pmen_2130	Elongation factor P (EF-P)	PATHWAY: Protein biosynthesis; polypeptide chain elongation. {ECO:0000255|HAMAP-Rule:MF_00141}.	2		GO:0005737; GO:0003746	cytoplasm [GO:0005737]; translation elongation factor activity [GO:0003746]
Q4PSY2	SCPL32 At1g61130 F11P17.14	Serine carboxypeptidase-like 32 (EC 3.4.16.-)		2759	33090	GO:0005576; GO:0051603; GO:0004185	extracellular region [GO:0005576]; serine-type carboxypeptidase activity [GO:0004185]; proteolysis involved in cellular protein catabolic process [GO:0051603]
P52662	pecT Dda3937_00364	HTH-type transcriptional regulator PecT (Pectinase gene transcriptional regulator)		2		GO:0003677; GO:0003700; GO:0006351	DNA binding [GO:0003677]; transcription factor activity, sequence-specific DNA binding [GO:0003700]; transcription, DNA-templated [GO:0006351]
A4XZC6	trpD Pmen_3945	Anthranilate phosphoribosyltransferase (EC 2.4.2.18)	PATHWAY: Amino-acid biosynthesis; L-tryptophan biosynthesis; L-tryptophan from chorismate: step 2/5. {ECO:0000255|HAMAP-Rule:MF_00211}.	2		GO:0004048; GO:0000287; GO:0000162	anthranilate phosphoribosyltransferase activity [GO:0004048]; magnesium ion binding [GO:0000287]; tryptophan biosynthetic process [GO:0000162]
Q6D476	cutC ECA2518	Copper homeostasis protein CutC		2		GO:0006878; GO:0005507; GO:0005737	cytoplasm [GO:0005737]; copper ion binding [GO:0005507]; cellular copper ion homeostasis [GO:0006878]
Q6D087	pgk ECA3912	Phosphoglycerate kinase (EC 2.7.2.3)	PATHWAY: Carbohydrate degradation; glycolysis; pyruvate from D-glyceraldehyde 3-phosphate: step 2/5. {ECO:0000255|HAMAP-Rule:MF_00145}.	2		GO:0005524; GO:0005737; GO:0006096; GO:0004618	cytoplasm [GO:0005737]; ATP binding [GO:0005524]; phosphoglycerate kinase activity [GO:0004618]; glycolytic process [GO:0006096]
A9KKU4	lepA Cphy_2315	Elongation factor 4 (EF-4) (EC 3.6.5.n1) (Ribosomal back-translocase LepA)		2		GO:0005525; GO:0003924; GO:0005886; GO:0045727; GO:0043022; GO:0003746	plasma membrane [GO:0005886]; GTP binding [GO:0005525]; GTPase activity [GO:0003924]; ribosome binding [GO:0043022]; translation elongation factor activity [GO:0003746]; positive regulation of translation [GO:0045727]
A2YR02	ROC7 GL2-7 OsI_026745	Homeobox-leucine zipper protein ROC7 (GLABRA 2-like homeobox protein 7) (HD-ZIP protein ROC7) (Homeodomain transcription factor ROC7) (Protein RICE OUTERMOST CELL-SPECIFIC 7)		2759	33090	GO:0008289; GO:0005634; GO:0006355; GO:0043565; GO:0006351	nucleus [GO:0005634]; lipid binding [GO:0008289]; sequence-specific DNA binding [GO:0043565]; regulation of transcription, DNA-templated [GO:0006355]; transcription, DNA-templated [GO:0006351]
O93937	pyrABCN AN0565	Protein pyrABCN [Includes: Glutamine-dependent carbamoyl-phosphate (EC 6.3.5.5); Aspartate carbamoyltransferase (EC 2.1.3.2)]	PATHWAY: Pyrimidine metabolism; UMP biosynthesis via de novo pathway; (S)-dihydroorotate from bicarbonate: step 1/3.; PATHWAY: Pyrimidine metabolism; UMP biosynthesis via de novo pathway; (S)-dihydroorotate from bicarbonate: step 2/3.	2759	4751	GO:0044205; GO:0006207; GO:0005524; GO:0003922; GO:0016597; GO:0006526; GO:0004070; GO:0004087; GO:0004088; GO:0006520; GO:0005737; GO:0005829; GO:0004151; GO:0006541; GO:0016021; GO:0046872; GO:0005739; GO:0045984; GO:0006807; GO:0000050	cytoplasm [GO:0005737]; cytosol [GO:0005829]; integral component of membrane [GO:0016021]; mitochondrion [GO:0005739]; amino acid binding [GO:0016597]; aspartate carbamoyltransferase activity [GO:0004070]; ATP binding [GO:0005524]; carbamoyl-phosphate synthase (ammonia) activity [GO:0004087]; carbamoyl-phosphate synthase (glutamine-hydrolyzing) activity [GO:0004088]; dihydroorotase activity [GO:0…
[truncated: 3,187 more rows]
