# Supplementary material for: Integrated multi-omic analysis of host-microbiota interactions in acute oak decline
Source: Microbiome. 2018 Jan 30;6:21. doi: 10.1186/s40168-018-0408-5 (PMC5789699; doi:10.1186/s40168-018-0408-5)
Supplement: Supplementary file 7 — Metagenomic gene annotation of sample ROW1–2. MG-RAST gene predictions for sample ROW1-2, based on the Swissprot database. MG-RAST ID 4702458.3. (XLSX 277 kb) [file 40168_2018_408_MOESM7_ESM.xlsx]

## Sheet: Blad1
MG-RAST gene predictions for sample ROW1-2, based on the SWISSPROT database. MG-RAST ID 4702458.3
Entry	Gene names	Protein names	Pathway	Taxonomic lineage IDs (SUPERKINGDOM)	Taxonomic lineage IDs (KINGDOM)	Gene ontology IDs	Gene ontology (GO)
P34026	pefK xpsK XCC0666	Type II secretion system protein K (T2SS protein K) (General secretion pathway protein K)		2		GO:0016021; GO:0005886; GO:0009306	integral component of membrane [GO:0016021]; plasma membrane [GO:0005886]; protein secretion [GO:0009306]
Q03H14	guaA PEPE_0412	GMP synthase [glutamine-hydrolyzing] (EC 6.3.5.2) (GMP synthetase) (Glutamine amidotransferase)	PATHWAY: Purine metabolism; GMP biosynthesis; GMP from XMP (L-Gln route): step 1/1. {ECO:0000255|HAMAP-Rule:MF_00344}.	2		GO:0005524; GO:0006177; GO:0003922; GO:0006541; GO:0016462	ATP binding [GO:0005524]; GMP synthase (glutamine-hydrolyzing) activity [GO:0003922]; pyrophosphatase activity [GO:0016462]; glutamine metabolic process [GO:0006541]; GMP biosynthetic process [GO:0006177]
Q6A914	carB PPA1000	Carbamoyl-phosphate synthase large chain (EC 6.3.5.5) (Carbamoyl-phosphate synthetase ammonia chain)	PATHWAY: Amino-acid biosynthesis; L-arginine biosynthesis; carbamoyl phosphate from bicarbonate: step 1/1. {ECO:0000255|HAMAP-Rule:MF_01210}.; PATHWAY: Pyrimidine metabolism; UMP biosynthesis via de novo pathway; (S)-dihydroorotate from bicarbonate: step 1/3. {ECO:0000255|HAMAP-Rule:MF_01210}.	2		GO:0044205; GO:0005524; GO:0006526; GO:0004088; GO:0046872	ATP binding [GO:0005524]; carbamoyl-phosphate synthase (glutamine-hydrolyzing) activity [GO:0004088]; metal ion binding [GO:0046872]; 'de novo' UMP biosynthetic process [GO:0044205]; arginine biosynthetic process [GO:0006526]
Q3C1P9	ndhA	NAD(P)H-quinone oxidoreductase subunit 1, chloroplastic (EC 1.6.5.-) (NAD(P)H dehydrogenase subunit 1) (NDH subunit 1) (NADH-plastoquinone oxidoreductase subunit 1)		2759	33090	GO:0009535; GO:0016021; GO:0016655; GO:0019684; GO:0048038	chloroplast thylakoid membrane [GO:0009535]; integral component of membrane [GO:0016021]; oxidoreductase activity, acting on NAD(P)H, quinone or similar compound as acceptor [GO:0016655]; quinone binding [GO:0048038]; photosynthesis, light reaction [GO:0019684]
C6DDH2	cysH PC1_3363	Phosphoadenosine phosphosulfate reductase (EC 1.8.4.8) (3'-phosphoadenylylsulfate reductase) (PAPS reductase, thioredoxin dependent) (PAPS sulfotransferase) (PAdoPS reductase)	PATHWAY: Sulfur metabolism; hydrogen sulfide biosynthesis; sulfite from sulfate: step 3/3. {ECO:0000255|HAMAP-Rule:MF_00063}.	2		GO:0019344; GO:0005737; GO:0070814; GO:0009086; GO:0004604; GO:0019379	cytoplasm [GO:0005737]; phosphoadenylyl-sulfate reductase (thioredoxin) activity [GO:0004604]; cysteine biosynthetic process [GO:0019344]; hydrogen sulfide biosynthetic process [GO:0070814]; methionine biosynthetic process [GO:0009086]; sulfate assimilation, phosphoadenylyl sulfate reduction by phosphoadenylyl-sulfate reductase (thioredoxin) [GO:0019379]
Q6D8T5	macB ECA0887	Macrolide export ATP-binding/permease protein MacB (EC 3.6.3.-)		2		GO:0005524; GO:0043190; GO:0016887; GO:0042895; GO:0016820; GO:0046677	ATP-binding cassette (ABC) transporter complex [GO:0043190]; antibiotic transporter activity [GO:0042895]; ATP binding [GO:0005524]; ATPase activity [GO:0016887]; hydrolase activity, acting on acid anhydrides, catalyzing transmembrane movement of substances [GO:0016820]; response to antibiotic [GO:0046677]
Q6D2L3	mqo ECA3082	Probable malate:quinone oxidoreductase (EC 1.1.5.4) (MQO) (Malate dehydrogenase [quinone])	PATHWAY: Carbohydrate metabolism; tricarboxylic acid cycle; oxaloacetate from (S)-malate (quinone route): step 1/1. {ECO:0000255|HAMAP-Rule:MF_00212}.	2		GO:0052589; GO:0008924; GO:0006099	malate dehydrogenase (menaquinone) activity [GO:0052589]; malate dehydrogenase (quinone) activity [GO:0008924]; tricarboxylic acid cycle [GO:0006099]
P0AFS0	ydcV SF1774.1 S1906	Inner membrane ABC transporter permease protein YdcV		2		GO:0016021; GO:0005886; GO:0006810	integral component of membrane [GO:0016021]; plasma membrane [GO:0005886]; transport [GO:0006810]
Q110U3	potA Tery_2805	Spermidine/putrescine import ATP-binding protein PotA (EC 3.6.3.31)		2		GO:0005524; GO:0043190; GO:0015594; GO:0015595	ATP-binding cassette (ABC) transporter complex [GO:0043190]; ATP binding [GO:0005524]; putrescine-importing ATPase activity [GO:0015594]; spermidine-importing ATPase activity [GO:0015595]
Q56894	flgC	Flagellar basal-body rod protein FlgC		2		GO:0030694; GO:0071973	bacterial-type flagellum basal body, rod [GO:0030694]; bacterial-type flagellum-dependent cell motility [GO:0071973]
Q820T0	mnmE trmE EF_3312	tRNA modification GTPase MnmE (EC 3.6.-.-)		2		GO:0005525; GO:0003924; GO:0005737; GO:0046872; GO:0006400	cytoplasm [GO:0005737]; GTP binding [GO:0005525]; GTPase activity [GO:0003924]; metal ion binding [GO:0046872]; tRNA modification [GO:0006400]
Q6D276	ispG gcpE ECA3220	4-hydroxy-3-methylbut-2-en-1-yl diphosphate synthase (flavodoxin) (EC 1.17.7.3) (1-hydroxy-2-methyl-2-(E)-butenyl 4-diphosphate synthase)	PATHWAY: Isoprenoid biosynthesis; isopentenyl diphosphate biosynthesis via DXP pathway; isopentenyl diphosphate from 1-deoxy-D-xylulose 5-phosphate: step 5/6. {ECO:0000255|HAMAP-Rule:MF_00159}.	2		GO:0051539; GO:0046429; GO:0005506; GO:0019288; GO:0016114	4 iron, 4 sulfur cluster binding [GO:0051539]; 4-hydroxy-3-methylbut-2-en-1-yl diphosphate synthase activity [GO:0046429]; iron ion binding [GO:0005506]; isopentenyl diphosphate biosynthetic process, methylerythritol 4-phosphate pathway [GO:0019288]; terpenoid biosynthetic process [GO:0016114]
C6DHQ1	trmA PC1_0191	tRNA/tmRNA (uracil-C(5))-methyltransferase (EC 2.1.1.-) (EC 2.1.1.35) (tRNA (uracil(54)-C(5))-methyltransferase) (tRNA(m5U54)-methyltransferase) (RUMT) (tmRNA (uracil(341)-C(5))-methyltransferase)		2		GO:0030697	S-adenosylmethionine-dependent tRNA (m5U54) methyltransferase activity [GO:0030697]
A3DEL6	glmM Cthe_1163	Phosphoglucosamine mutase (EC 5.4.2.10)		2		GO:0005975; GO:0000287; GO:0008966	magnesium ion binding [GO:0000287]; phosphoglucosamine mutase activity [GO:0008966]; carbohydrate metabolic process [GO:0005975]
Q3BS94	miaB XCV2638	tRNA-2-methylthio-N(6)-dimethylallyladenosine synthase (EC 2.8.4.3) ((Dimethylallyl)adenosine tRNA methylthiotransferase MiaB) (tRNA-i(6)A37 methylthiotransferase)		2		GO:0051539; GO:0005737; GO:0005506; GO:0006400; GO:0016740	cytoplasm [GO:0005737]; 4 iron, 4 sulfur cluster binding [GO:0051539]; iron ion binding [GO:0005506]; transferase activity [GO:0016740]; tRNA modification [GO:0006400]
Q05509	glmE mutE	Glutamate mutase epsilon subunit (EC 5.4.99.1) (Glutamate mutase E chain) (Glutamate mutase large subunit) (Methylaspartate mutase)	PATHWAY: Amino-acid degradation; L-glutamate degradation via mesaconate pathway; acetate and pyruvate from L-glutamate: step 1/4. {ECO:0000255|HAMAP-Rule:MF_01923}.	2		GO:0019670; GO:0031419; GO:0019553; GO:0050097	cobalamin binding [GO:0031419]; methylaspartate mutase activity [GO:0050097]; anaerobic glutamate catabolic process [GO:0019670]; glutamate catabolic process via L-citramalate [GO:0019553]
Q92A26	leuC lin2096	3-isopropylmalate dehydratase large subunit (EC 4.2.1.33) (Alpha-IPM isomerase) (IPMI) (Isopropylmalate isomerase)	PATHWAY: Amino-acid biosynthesis; L-leucine biosynthesis; L-leucine from 3-methyl-2-oxobutanoate: step 2/4. {ECO:0000255|HAMAP-Rule:MF_01026}.	2		GO:0003861; GO:0051539; GO:0009098; GO:0046872	3-isopropylmalate dehydratase activity [GO:0003861]; 4 iron, 4 sulfur cluster binding [GO:0051539]; metal ion binding [GO:0046872]; leucine biosynthetic process [GO:0009098]
Q09MH4	ndhK	NAD(P)H-quinone oxidoreductase subunit K, chloroplastic (EC 1.6.5.-) (NAD(P)H dehydrogenase subunit K) (NADH-plastoquinone oxidoreductase subunit K)		2759	33090	GO:0051539; GO:0008137; GO:0009535; GO:0005506; GO:0019684; GO:0048038; GO:0006810	chloroplast thylakoid membrane [GO:0009535]; 4 iron, 4 sulfur cluster binding [GO:0051539]; iron ion binding [GO:0005506]; NADH dehydrogenase (ubiquinone) activity [GO:0008137]; quinone binding [GO:0048038]; photosynthesis, light reaction [GO:0019684]; transport [GO:0006810]
Q8PID9	purM XAC2959	Phosphoribosylformylglycinamidine cyclo-ligase (EC 6.3.3.1) (AIR synthase) (AIRS) (Phosphoribosyl-aminoimidazole synthetase)	PATHWAY: Purine metabolism; IMP biosynthesis via de novo pathway; 5-amino-1-(5-phospho-D-ribosyl)imidazole from N(2)-formyl-N(1)-(5-phospho-D-ribosyl)glycinamide: step 2/2. {ECO:0000255|HAMAP-Rule:MF_00741}.	2		GO:0006189; GO:0005524; GO:0005737; GO:0004641	cytoplasm [GO:0005737]; ATP binding [GO:0005524]; phosphoribosylformylglycinamidine cyclo-ligase activity [GO:0004641]; 'de novo' IMP biosynthetic process [GO:0006189]
A7GRD7	pnp Bcer98_2459	Polyribonucleotide nucleotidyltransferase (EC 2.7.7.8) (Polynucleotide phosphorylase) (PNPase)		2		GO:0000175; GO:0003723; GO:0006396; GO:0005737; GO:0006402; GO:0000287; GO:0004654	cytoplasm [GO:0005737]; 3'-5'-exoribonuclease activity [GO:0000175]; magnesium ion binding [GO:0000287]; polyribonucleotide nucleotidyltransferase activity [GO:0004654]; RNA binding [GO:0003723]; mRNA catabolic process [GO:0006402]; RNA processing [GO:0006396]
Q3BWF4	purA XCV1178	Adenylosuccinate synthetase (AMPSase) (AdSS) (EC 6.3.4.4) (IMP--aspartate ligase)	PATHWAY: Purine metabolism; AMP biosynthesis via de novo pathway; AMP from IMP: step 1/2. {ECO:0000255|HAMAP-Rule:MF_00011}.	2		GO:0044208; GO:0005525; GO:0004019; GO:0005737; GO:0000287	cytoplasm [GO:0005737]; adenylosuccinate synthase activity [GO:0004019]; GTP binding [GO:0005525]; magnesium ion binding [GO:0000287]; 'de novo' AMP biosynthetic process [GO:0044208]
P76460	atoE b2223 JW2217	Short-chain fatty acids transporter		2		GO:0016021; GO:0005886; GO:0006810	integral component of membrane [GO:0016021]; plasma membrane [GO:0005886]; transport [GO:0006810]
Q9PEF2	lolC XF_1076	Lipoprotein-releasing system transmembrane protein LolC		2		GO:0016021; GO:0042954; GO:0005886	integral component of membrane [GO:0016021]; plasma membrane [GO:0005886]; lipoprotein transporter activity [GO:0042954]
Q9JVT8	queC NMA0702	7-cyano-7-deazaguanine synthase (EC 6.3.4.20) (7-cyano-7-carbaguanine synthase) (PreQ(0) synthase) (Queuosine biosynthesis protein QueC)	PATHWAY: Purine metabolism; 7-cyano-7-deazaguanine biosynthesis. {ECO:0000255|HAMAP-Rule:MF_01633}.	2		GO:0005524; GO:0016879; GO:0008616; GO:0008270	ATP binding [GO:0005524]; ligase activity, forming carbon-nitrogen bonds [GO:0016879]; zinc ion binding [GO:0008270]; queuosine biosynthetic process [GO:0008616]
Q0QLE9	Ena	Enamidase (EC 3.5.2.18)	PATHWAY: Cofactor degradation; nicotinate degradation; propanoate and pyruvate from 6-hydroxynicotinate: step 2/8. {ECO:0000269|PubMed:16894175}.	2		GO:0051187; GO:0043792; GO:0046872	enamidase activity [GO:0043792]; metal ion binding [GO:0046872]; cofactor catabolic process [GO:0051187]
C6DHY3	lolB PC1_2116	Outer-membrane lipoprotein LolB		2		GO:0009279; GO:0008565	cell outer membrane [GO:0009279]; protein transporter activity [GO:0008565]
Q31YR1	cbpA SBO_2231	Curved DNA-binding protein		2		GO:0003681; GO:0005737; GO:0009295; GO:0006457	cytoplasm [GO:0005737]; nucleoid [GO:0009295]; bent DNA binding [GO:0003681]; protein folding [GO:0006457]
B4SRE7	leuS Smal_2912	Leucine--tRNA ligase (EC 6.1.1.4) (Leucyl-tRNA synthetase) (LeuRS)		2		GO:0005524; GO:0002161; GO:0005737; GO:0004823; GO:0006429	cytoplasm [GO:0005737]; aminoacyl-tRNA editing activity [GO:0002161]; ATP binding [GO:0005524]; leucine-tRNA ligase activity [GO:0004823]; leucyl-tRNA aminoacylation [GO:0006429]
B2FJE7	Smlt2974	Putative phosphoenolpyruvate synthase regulatory protein (PEP synthase regulatory protein) (PSRP) (EC 2.7.11.33) (EC 2.7.4.28) (Pyruvate, water dikinase regulatory protein)		2		GO:0043531; GO:0005524; GO:0016776; GO:0006470; GO:0004674	ADP binding [GO:0043531]; ATP binding [GO:0005524]; phosphotransferase activity, phosphate group as acceptor [GO:0016776]; protein serine/threonine kinase activity [GO:0004674]; protein dephosphorylation [GO:0006470]
Q8PFZ0	aceK XAC3832	Isocitrate dehydrogenase kinase/phosphatase (IDH kinase/phosphatase) (IDHK/P) (EC 2.7.11.5) (EC 3.1.3.-)		2		GO:0005524; GO:0008772; GO:0101014; GO:0005737; GO:0006006; GO:0006097; GO:0004721; GO:0004674; GO:0006099	cytoplasm [GO:0005737]; [isocitrate dehydrogenase (NADP+)] kinase activity [GO:0008772]; [isocitrate dehydrogenase (NADP+)] phosphatase activity [GO:0101014]; ATP binding [GO:0005524]; phosphoprotein phosphatase activity [GO:0004721]; protein serine/threonine kinase activity [GO:0004674]; glucose metabolic process [GO:0006006]; glyoxylate cycle [GO:0006097]; tricarboxylic acid cycle [GO:0006099]
P14853	COX3 COXIII GlmaxMp04	Cytochrome c oxidase subunit 3 (EC 1.9.3.1) (Cytochrome c oxidase polypeptide III)		2759	33090	GO:0019646; GO:0004129; GO:0016021; GO:0005743	integral component of membrane [GO:0016021]; mitochondrial inner membrane [GO:0005743]; cytochrome-c oxidase activity [GO:0004129]; aerobic electron transport chain [GO:0019646]
A0AK11	mgsA lwe1925	Methylglyoxal synthase (MGS) (EC 4.2.3.3)		2		GO:0019242; GO:0008929	methylglyoxal synthase activity [GO:0008929]; methylglyoxal biosynthetic process [GO:0019242]
A5VKW2	rpmF Lreu_1229	50S ribosomal protein L32		2		GO:0015934; GO:0003735; GO:0006412	large ribosomal subunit [GO:0015934]; structural constituent of ribosome [GO:0003735]; translation [GO:0006412]
Q819I5	ppk BC_3993	Polyphosphate kinase (EC 2.7.4.1) (ATP-polyphosphate phosphotransferase) (Polyphosphoric acid kinase)		2		GO:0005524; GO:0006799; GO:0008976; GO:0009358	polyphosphate kinase complex [GO:0009358]; ATP binding [GO:0005524]; polyphosphate kinase activity [GO:0008976]; polyphosphate biosynthetic process [GO:0006799]
B7GMV9	mnmG gidA Aflv_2858	tRNA uridine 5-carboxymethylaminomethyl modification enzyme MnmG (Glucose-inhibited division protein A)		2		GO:0005737; GO:0050660; GO:0016491; GO:0002098	cytoplasm [GO:0005737]; flavin adenine dinucleotide binding [GO:0050660]; oxidoreductase activity [GO:0016491]; tRNA wobble uridine modification [GO:0002098]
P0C0F9	sodA sod XC_1837	Superoxide dismutase [Mn] (EC 1.15.1.1)		2		GO:0046872; GO:0004784	metal ion binding [GO:0046872]; superoxide dismutase activity [GO:0004784]
Q0QLF2	ndhL	Nicotinate dehydrogenase large molybdopterin subunit (NDH) (EC 1.17.1.5) (Nicotinic acid hydroxylase large molybdopterin subunit) (NAH)	PATHWAY: Cofactor degradation; nicotinate degradation; 6-hydroxynicotinate from nicotinate: step 1/1. {ECO:0000269|PubMed:16894175}.	2		GO:0051187; GO:0046872; GO:0050138	metal ion binding [GO:0046872]; nicotinate dehydrogenase activity [GO:0050138]; cofactor catabolic process [GO:0051187]
P0A1F0	ddlA STM0380	D-alanine--D-alanine ligase A (EC 6.3.2.4) (D-Ala-D-Ala ligase A) (D-alanylalanine synthetase A)	PATHWAY: Cell wall biogenesis; peptidoglycan biosynthesis.	2		GO:0005524; GO:0008716; GO:0071555; GO:0005737; GO:0000287; GO:0030145; GO:0009252; GO:0008360	cytoplasm [GO:0005737]; ATP binding [GO:0005524]; D-alanine-D-alanine ligase activity [GO:0008716]; magnesium ion binding [GO:0000287]; manganese ion binding [GO:0030145]; cell wall organization [GO:0071555]; peptidoglycan biosynthetic process [GO:0009252]; regulation of cell shape [GO:0008360]
Q6D8J0	mutH ECA0984	DNA mismatch repair protein MutH (Methyl-directed mismatch repair protein)		2		GO:0003677; GO:0006304; GO:0005737; GO:0004519; GO:0006298	cytoplasm [GO:0005737]; DNA binding [GO:0003677]; endonuclease activity [GO:0004519]; DNA modification [GO:0006304]; mismatch repair [GO:0006298]
Q1CV50	luxS HPAG1_0105	S-ribosylhomocysteine lyase (EC 4.4.1.21) (AI-2 synthesis protein) (Autoinducer-2 production protein LuxS)		2		GO:0043768; GO:0005506; GO:0009372	iron ion binding [GO:0005506]; S-ribosylhomocysteine lyase activity [GO:0043768]; quorum sensing [GO:0009372]
A0Q7I7	anmK FTN_1326	Anhydro-N-acetylmuramic acid kinase (EC 2.7.1.170) (AnhMurNAc kinase)	PATHWAY: Amino-sugar metabolism; 1,6-anhydro-N-acetylmuramate degradation. {ECO:0000255|HAMAP-Rule:MF_01270}.; PATHWAY: Cell wall biogenesis; peptidoglycan recycling. {ECO:0000255|HAMAP-Rule:MF_01270}.	2		GO:0097175; GO:0005524; GO:0006040; GO:0005975; GO:0016301; GO:0009254; GO:0016773	ATP binding [GO:0005524]; kinase activity [GO:0016301]; phosphotransferase activity, alcohol group as acceptor [GO:0016773]; 1,6-anhydro-N-acetyl-beta-muramic acid catabolic process [GO:0097175]; amino sugar metabolic process [GO:0006040]; carbohydrate metabolic process [GO:0005975]; peptidoglycan turnover [GO:0009254]
Q4UW98	pnp XC_1609	Polyribonucleotide nucleotidyltransferase (EC 2.7.7.8) (Polynucleotide phosphorylase) (PNPase)		2		GO:0000175; GO:0003723; GO:0006396; GO:0005737; GO:0006402; GO:0000287; GO:0004654	cytoplasm [GO:0005737]; 3'-5'-exoribonuclease activity [GO:0000175]; magnesium ion binding [GO:0000287]; polyribonucleotide nucleotidyltransferase activity [GO:0004654]; RNA binding [GO:0003723]; mRNA catabolic process [GO:0006402]; RNA processing [GO:0006396]
Q8PL00	ftsK XAC2006	DNA translocase FtsK		2		GO:0005524; GO:0003677; GO:0007049; GO:0051301; GO:0007059; GO:0016021; GO:0005886	integral component of membrane [GO:0016021]; plasma membrane [GO:0005886]; ATP binding [GO:0005524]; DNA binding [GO:0003677]; cell cycle [GO:0007049]; cell division [GO:0051301]; chromosome segregation [GO:0007059]
A8AX59	deoC SGO_1080	Deoxyribose-phosphate aldolase (DERA) (EC 4.1.2.4) (2-deoxy-D-ribose 5-phosphate aldolase) (Phosphodeoxyriboaldolase) (Deoxyriboaldolase)	PATHWAY: Carbohydrate degradation; 2-deoxy-D-ribose 1-phosphate degradation; D-glyceraldehyde 3-phosphate and acetaldehyde from 2-deoxy-alpha-D-ribose 1-phosphate: step 2/2. {ECO:0000255|HAMAP-Rule:MF_00114}.	2		GO:0016052; GO:0005737; GO:0009264; GO:0046386; GO:0004139	cytoplasm [GO:0005737]; deoxyribose-phosphate aldolase activity [GO:0004139]; carbohydrate catabolic process [GO:0016052]; deoxyribonucleotide catabolic process [GO:0009264]; deoxyribose phosphate catabolic process [GO:0046386]
Q731L0	deoB BCE_4156	Phosphopentomutase (EC 5.4.2.7) (Phosphodeoxyribomutase)	PATHWAY: Metabolic intermediate biosynthesis; 5-phospho-alpha-D-ribose 1-diphosphate biosynthesis; 5-phospho-alpha-D-ribose 1-diphosphate from D-ribose 5-phosphate (route II): step 1/3. {ECO:0000255|HAMAP-Rule:MF_00740}.	2		GO:0006015; GO:0043094; GO:0005737; GO:0009264; GO:0000287; GO:0030145; GO:0008973	cytoplasm [GO:0005737]; magnesium ion binding [GO:0000287]; manganese ion binding [GO:0030145]; phosphopentomutase activity [GO:0008973]; 5-phosphoribose 1-diphosphate biosynthetic process [GO:0006015]; cellular metabolic compound salvage [GO:0043094]; deoxyribonucleotide catabolic process [GO:0009264]
Q5L301	lutB GK0394	Lactate utilization protein B		2		GO:0051539; GO:0019516; GO:0046872	4 iron, 4 sulfur cluster binding [GO:0051539]; metal ion binding [GO:0046872]; lactate oxidation [GO:0019516]
A1SIB6	panB Noca_2042	3-methyl-2-oxobutanoate hydroxymethyltransferase (EC 2.1.2.11) (Ketopantoate hydroxymethyltransferase) (KPHMT)	PATHWAY: Cofactor biosynthesis; (R)-pantothenate biosynthesis; (R)-pantoate from 3-methyl-2-oxobutanoate: step 1/2. {ECO:0000255|HAMAP-Rule:MF_00156}.	2		GO:0003864; GO:0005737; GO:0046872; GO:0015940	cytoplasm [GO:0005737]; 3-methyl-2-oxobutanoate hydroxymethyltransferase activity [GO:0003864]; metal ion binding [GO:0046872]; pantothenate biosynthetic process [GO:0015940]
B7NMA6	yohJ ECIAI39_2280	UPF0299 membrane protein YohJ		2		GO:0016021; GO:0005886	integral component of membrane [GO:0016021]; plasma membrane [GO:0005886]
Q2K8C8	fbpC RHE_CH02124	Fe(3+) ions import ATP-binding protein FbpC (EC 3.6.3.30)		2		GO:0005524; GO:0043190; GO:0015408; GO:0055072	ATP-binding cassette (ABC) transporter complex [GO:0043190]; ATP binding [GO:0005524]; ferric-transporting ATPase activity [GO:0015408]; iron ion homeostasis [GO:0055072]
P10390	nifB	FeMo cofactor biosynthesis protein NifB		2		GO:0051539; GO:0003824; GO:0009108; GO:0046872; GO:0009399	4 iron, 4 sulfur cluster binding [GO:0051539]; catalytic activity [GO:0003824]; metal ion binding [GO:0046872]; coenzyme biosynthetic process [GO:0009108]; nitrogen fixation [GO:0009399]
Q324Z5	ylbG SBO_0404	Uncharacterized protein YlbG		2		GO:0003677	DNA binding [GO:0003677]
Q834V4	obg EF_1527	GTPase Obg (EC 3.6.5.-) (GTP-binding protein Obg)		2		GO:0005525; GO:0003924; GO:0005737; GO:0000287; GO:0042254	cytoplasm [GO:0005737]; GTP binding [GO:0005525]; GTPase activity [GO:0003924]; magnesium ion binding [GO:0000287]; ribosome biogenesis [GO:0042254]
C6DI79	argH PC1_4058	Argininosuccinate lyase (ASAL) (EC 4.3.2.1) (Arginosuccinase)	PATHWAY: Amino-acid biosynthesis; L-arginine biosynthesis; L-arginine from L-ornithine and carbamoyl phosphate: step 3/3. {ECO:0000255|HAMAP-Rule:MF_00006}.	2		GO:0042450; GO:0004056; GO:0005737	cytoplasm [GO:0005737]; argininosuccinate lyase activity [GO:0004056]; arginine biosynthetic process via ornithine [GO:0042450]
P07642	araC	Arabinose operon regulatory protein		2		GO:0019568; GO:0005737; GO:0043565; GO:0003700; GO:0006351	cytoplasm [GO:0005737]; sequence-specific DNA binding [GO:0043565]; transcription factor activity, sequence-specific DNA binding [GO:0003700]; arabinose catabolic process [GO:0019568]; transcription, DNA-templated [GO:0006351]
Q6CZZ2	rpsM ECA4009	30S ribosomal protein S13		2		GO:0019843; GO:0005840; GO:0003735; GO:0000049; GO:0006412	ribosome [GO:0005840]; rRNA binding [GO:0019843]; structural constituent of ribosome [GO:0003735]; tRNA binding [GO:0000049]; translation [GO:0006412]
A4ITW9	rsmG GTNG_3438	Ribosomal RNA small subunit methyltransferase G (EC 2.1.1.-) (16S rRNA 7-methylguanosine methyltransferase) (16S rRNA m7G methyltransferase)		2		GO:0005737; GO:0070043	cytoplasm [GO:0005737]; rRNA (guanine-N7-)-methyltransferase activity [GO:0070043]
Q8ZL81	STM3670	Uncharacterized protein STM3670		2
Q71YG0	deoD LMOf2365_1884	Purine nucleoside phosphorylase DeoD-type (PNP) (EC 2.4.2.1)		2		GO:0042278; GO:0004731	purine-nucleoside phosphorylase activity [GO:0004731]; purine nucleoside metabolic process [GO:0042278]
Q8P6P1	gshB XCC2926	Glutathione synthetase (EC 6.3.2.3) (GSH synthetase) (GSH-S) (GSHase) (Glutathione synthase)	PATHWAY: Sulfur metabolism; glutathione biosynthesis; glutathione from L-cysteine and L-glutamate: step 2/2. {ECO:0000255|HAMAP-Rule:MF_00162}.	2		GO:0005524; GO:0005829; GO:0004363; GO:0000287; GO:0030145	cytosol [GO:0005829]; ATP binding [GO:0005524]; glutathione synthase activity [GO:0004363]; magnesium ion binding [GO:0000287]; manganese ion binding [GO:0030145]
C3K2C1	PFLU_5318	UPF0114 protein PFLU_5318		2		GO:0016021; GO:0005886	integral component of membrane [GO:0016021]; plasma membrane [GO:0005886]
B9DNK0	dnaK Sca_1202	Chaperone protein DnaK (HSP70) (Heat shock 70 kDa protein) (Heat shock protein 70)		2		GO:0005524; GO:0006457	ATP binding [GO:0005524]; protein folding [GO:0006457]
Q6D7J9	nagB ECA1326	Glucosamine-6-phosphate deaminase (EC 3.5.99.6) (GlcN6P deaminase) (GNPDA) (Glucosamine-6-phosphate isomerase)	PATHWAY: Amino-sugar metabolism; N-acetylneuraminate degradation; D-fructose 6-phosphate from N-acetylneuraminate: step 5/5. {ECO:0000255|HAMAP-Rule:MF_01241}.	2		GO:0006044; GO:0019262; GO:0005975; GO:0004342; GO:0016787	glucosamine-6-phosphate deaminase activity [GO:0004342]; hydrolase activity [GO:0016787]; carbohydrate metabolic process [GO:0005975]; N-acetylglucosamine metabolic process [GO:0006044]; N-acetylneuraminate catabolic process [GO:0019262]
A7G9H1	ispF CLI_0123	2-C-methyl-D-erythritol 2,4-cyclodiphosphate synthase (MECDP-synthase) (MECPP-synthase) (MECPS) (EC 4.6.1.12)	PATHWAY: Isoprenoid biosynthesis; isopentenyl diphosphate biosynthesis via DXP pathway; isopentenyl diphosphate from 1-deoxy-D-xylulose 5-phosphate: step 4/6. {ECO:0000255|HAMAP-Rule:MF_00107}.	2		GO:0008685; GO:0019288; GO:0046872; GO:0016114	2-C-methyl-D-erythritol 2,4-cyclodiphosphate synthase activity [GO:0008685]; metal ion binding [GO:0046872]; isopentenyl diphosphate biosynthetic process, methylerythritol 4-phosphate pathway [GO:0019288]; terpenoid biosynthetic process [GO:0016114]
Q6D5V5	anmK ECA1933	Anhydro-N-acetylmuramic acid kinase (EC 2.7.1.170) (AnhMurNAc kinase)	PATHWAY: Amino-sugar metabolism; 1,6-anhydro-N-acetylmuramate degradation. {ECO:0000255|HAMAP-Rule:MF_01270}.; PATHWAY: Cell wall biogenesis; peptidoglycan recycling. {ECO:0000255|HAMAP-Rule:MF_01270}.	2		GO:0097175; GO:0005524; GO:0006040; GO:0005975; GO:0016301; GO:0009254; GO:0016773	ATP binding [GO:0005524]; kinase activity [GO:0016301]; phosphotransferase activity, alcohol group as acceptor [GO:0016773]; 1,6-anhydro-N-acetyl-beta-muramic acid catabolic process [GO:0097175]; amino sugar metabolic process [GO:0006040]; carbohydrate metabolic process [GO:0005975]; peptidoglycan turnover [GO:0009254]
Q8R9F9	rsmH mraW TTE1653	Ribosomal RNA small subunit methyltransferase H (EC 2.1.1.199) (16S rRNA m(4)C1402 methyltransferase) (rRNA (cytosine-N(4)-)-methyltransferase RsmH)		2		GO:0005737; GO:0071424; GO:0070475	cytoplasm [GO:0005737]; rRNA (cytosine-N4-)-methyltransferase activity [GO:0071424]; rRNA base methylation [GO:0070475]
Q8P682	rluD XCC3088	Ribosomal large subunit pseudouridine synthase D (EC 5.4.99.23) (23S rRNA pseudouridine(1911/1915/1917) synthase) (rRNA pseudouridylate synthase D) (rRNA-uridine isomerase D)		2		GO:0003723; GO:0005829; GO:0000455; GO:0009982	cytosol [GO:0005829]; pseudouridine synthase activity [GO:0009982]; RNA binding [GO:0003723]; enzyme-directed rRNA pseudouridine synthesis [GO:0000455]
Q21WP7	Rfer_2081	Maf-like protein Rfer_2081		2		GO:0008324; GO:0005737; GO:0006813	cytoplasm [GO:0005737]; cation transmembrane transporter activity [GO:0008324]; potassium ion transport [GO:0006813]
Q47096	celV	Endoglucanase 5 (EC 3.2.1.4) (Cellulase V) (Endo-1,4-beta-glucanase V) (Endoglucanase V)		2		GO:0008810; GO:0030248; GO:0030245; GO:0005576	extracellular region [GO:0005576]; cellulase activity [GO:0008810]; cellulose binding [GO:0030248]; cellulose catabolic process [GO:0030245]
Q4L5V3	trmFO gid SH1663	Methylenetetrahydrofolate--tRNA-(uracil-5-)-methyltransferase TrmFO (EC 2.1.1.74) (Folate-dependent tRNA (uracil-5-)-methyltransferase) (Folate-dependent tRNA(M-5-U54)-methyltransferase)		2		GO:0030698; GO:0005737; GO:0050660; GO:0047151; GO:0016491	cytoplasm [GO:0005737]; 5,10-methylenetetrahydrofolate-dependent tRNA (m5U54) methyltransferase activity [GO:0030698]; flavin adenine dinucleotide binding [GO:0050660]; methylenetetrahydrofolate-tRNA-(uracil-5-)-methyltransferase (FADH2-oxidizing) activity [GO:0047151]; oxidoreductase activity [GO:0016491]
A6M229	iolC Cbei_4550	5-dehydro-2-deoxygluconokinase (EC 2.7.1.92) (2-deoxy-5-keto-D-gluconate kinase) (DKG kinase)	PATHWAY: Polyol metabolism; myo-inositol degradation into acetyl-CoA; acetyl-CoA from myo-inositol: step 5/7. {ECO:0000255|HAMAP-Rule:MF_01668}.	2		GO:0047590; GO:0005524; GO:0019310	5-dehydro-2-deoxygluconokinase activity [GO:0047590]; ATP binding [GO:0005524]; inositol catabolic process [GO:0019310]
P33015	yeeE b2013 JW1995	UPF0394 inner membrane protein YeeE		2		GO:0016021; GO:0005886	integral component of membrane [GO:0016021]; plasma membrane [GO:0005886]
P05341	nifS	Cysteine desulfurase NifS (EC 2.8.1.7) (Nitrogenase metalloclusters biosynthesis protein NifS)		2		GO:0006520; GO:0031071; GO:0051536; GO:0046872; GO:0009399; GO:0030170	cysteine desulfurase activity [GO:0031071]; iron-sulfur cluster binding [GO:0051536]; metal ion binding [GO:0046872]; pyridoxal phosphate binding [GO:0030170]; cellular amino acid metabolic process [GO:0006520]; nitrogen fixation [GO:0009399]
B2SVL8	nuoB PXO_01288	NADH-quinone oxidoreductase subunit B (EC 1.6.5.11) (NADH dehydrogenase I subunit B) (NDH-1 subunit B)		2		GO:0051539; GO:0008137; GO:0005506; GO:0005886; GO:0048038; GO:0006810	plasma membrane [GO:0005886]; 4 iron, 4 sulfur cluster binding [GO:0051539]; iron ion binding [GO:0005506]; NADH dehydrogenase (ubiquinone) activity [GO:0008137]; quinone binding [GO:0048038]; transport [GO:0006810]
Q08636	ntpA EHR_08260	V-type sodium ATPase catalytic subunit A (EC 3.6.3.15) (Na(+)-translocating ATPase subunit A) (V-type sodium pump catalytic subunit A)		2		GO:0005524; GO:0015991; GO:0042777; GO:0046933; GO:0033178; GO:0006814	proton-transporting two-sector ATPase complex, catalytic domain [GO:0033178]; ATP binding [GO:0005524]; proton-transporting ATP synthase activity, rotational mechanism [GO:0046933]; ATP hydrolysis coupled proton transport [GO:0015991]; plasma membrane ATP synthesis coupled proton transport [GO:0042777]; sodium ion transport [GO:0006814]
Q24R48	DSY3705	Putative 3-methyladenine DNA glycosylase (EC 3.2.2.-)		2		GO:0003677; GO:0003905; GO:0006284	alkylbase DNA N-glycosylase activity [GO:0003905]; DNA binding [GO:0003677]; base-excision repair [GO:0006284]
Q2MI72	psbH	Photosystem II reaction center protein H (PSII-H) (Photosystem II 10 kDa phosphoprotein)		2759	33090	GO:0009535; GO:0016021; GO:0042301; GO:0015979; GO:0009523; GO:0050821	chloroplast thylakoid membrane [GO:0009535]; integral component of membrane [GO:0016021]; photosystem II [GO:0009523]; phosphate ion binding [GO:0042301]; photosynthesis [GO:0015979]; protein stabilization [GO:0050821]
Q0ZJ32	atpI GSVIVT00013243001 LOC100246719 VIVICP009	ATP synthase subunit a, chloroplastic (ATP synthase F0 sector subunit a) (F-ATPase subunit IV)		2759	33090	GO:0015986; GO:0009535; GO:0016021; GO:0005886; GO:0046933; GO:0045263	chloroplast thylakoid membrane [GO:0009535]; integral component of membrane [GO:0016021]; plasma membrane [GO:0005886]; proton-transporting ATP synthase complex, coupling factor F(o) [GO:0045263]; proton-transporting ATP synthase activity, rotational mechanism [GO:0046933]; ATP synthesis coupled proton transport [GO:0015986]
Q6D6C5	hspQ ECA1760	Heat shock protein HspQ		2		GO:0003677; GO:0005737; GO:0009408	cytoplasm [GO:0005737]; DNA binding [GO:0003677]; response to heat [GO:0009408]
P58496	modD Z1962 ECs1694	Putative pyrophosphorylase ModD (EC 2.4.2.-)		2		GO:0009435; GO:0004514	nicotinate-nucleotide diphosphorylase (carboxylating) activity [GO:0004514]; NAD biosynthetic process [GO:0009435]
P58718	pdxA2 STM0163	4-hydroxythreonine-4-phosphate dehydrogenase 2 (EC 1.1.1.262) (4-(phosphohydroxy)-L-threonine dehydrogenase 2)	PATHWAY: Cofactor biosynthesis; pyridoxine 5'-phosphate biosynthesis; pyridoxine 5'-phosphate from D-erythrose 4-phosphate: step 4/5.	2		GO:0050570; GO:0051287; GO:0050897; GO:0005737; GO:0000287; GO:0042823; GO:0008615; GO:0008270	cytoplasm [GO:0005737]; 4-hydroxythreonine-4-phosphate dehydrogenase activity [GO:0050570]; cobalt ion binding [GO:0050897]; magnesium ion binding [GO:0000287]; NAD binding [GO:0051287]; zinc ion binding [GO:0008270]; pyridoxal phosphate biosynthetic process [GO:0042823]; pyridoxine biosynthetic process [GO:0008615]
P40407	ybbC yzbB BSU01650	Uncharacterized protein YbbC (ORF2)		2		GO:0009254	peptidoglycan turnover [GO:0009254]
A9KQM9	Cphy_1568	UPF0246 protein Cphy_1568		2
Q8P9X0	alaS XCC1724	Alanine--tRNA ligase (EC 6.1.1.7) (Alanyl-tRNA synthetase) (AlaRS)		2		GO:0005524; GO:0004813; GO:0006419; GO:0016597; GO:0005829; GO:0000049; GO:0006400; GO:0008270	cytosol [GO:0005829]; alanine-tRNA ligase activity [GO:0004813]; amino acid binding [GO:0016597]; ATP binding [GO:0005524]; tRNA binding [GO:0000049]; zinc ion binding [GO:0008270]; alanyl-tRNA aminoacylation [GO:0006419]; tRNA modification [GO:0006400]
C4LAS5	nifH Tola_0650	Nitrogenase iron protein (EC 1.18.6.1) (Nitrogenase Fe protein) (Nitrogenase component II) (Nitrogenase reductase)		2		GO:0051539; GO:0005524; GO:0018697; GO:0046872; GO:0016612; GO:0009399; GO:0016163	molybdenum-iron nitrogenase complex [GO:0016612]; 4 iron, 4 sulfur cluster binding [GO:0051539]; ATP binding [GO:0005524]; carbonyl sulfide nitrogenase activity [GO:0018697]; metal ion binding [GO:0046872]; nitrogenase activity [GO:0016163]; nitrogen fixation [GO:0009399]
Q4USP6	rnhB XC_2879	Ribonuclease HII (RNase HII) (EC 3.1.26.4)		2		GO:0003723; GO:0006401; GO:0004523; GO:0005737; GO:0030145	cytoplasm [GO:0005737]; manganese ion binding [GO:0030145]; RNA binding [GO:0003723]; RNA-DNA hybrid ribonuclease activity [GO:0004523]; RNA catabolic process [GO:0006401]
Q6D033	epmA yjeA ECA3968	Elongation factor P--(R)-beta-lysine ligase (EF-P--(R)-beta-lysine ligase) (EC 6.3.1.-) (EF-P post-translational modification enzyme A) (EF-P-lysine lysyltransferase)		2		GO:0005524; GO:0016880; GO:0005737; GO:0004824; GO:0006430; GO:0071915	cytoplasm [GO:0005737]; acid-ammonia (or amide) ligase activity [GO:0016880]; ATP binding [GO:0005524]; lysine-tRNA ligase activity [GO:0004824]; lysyl-tRNA aminoacylation [GO:0006430]; protein-lysine lysylation [GO:0071915]
Q7MYF8	rplP plu4719	50S ribosomal protein L16		2		GO:0019843; GO:0005840; GO:0003735; GO:0000049; GO:0006412	ribosome [GO:0005840]; rRNA binding [GO:0019843]; structural constituent of ribosome [GO:0003735]; tRNA binding [GO:0000049]; translation [GO:0006412]
C4KZK4	glmM EAT1b_1591	Phosphoglucosamine mutase (EC 5.4.2.10)		2		GO:0005975; GO:0000287; GO:0008966	magnesium ion binding [GO:0000287]; phosphoglucosamine mutase activity [GO:0008966]; carbohydrate metabolic process [GO:0005975]
B4SKV6	rpoB Smal_0749	DNA-directed RNA polymerase subunit beta (RNAP subunit beta) (EC 2.7.7.6) (RNA polymerase subunit beta) (Transcriptase subunit beta)		2		GO:0003677; GO:0003899; GO:0032549; GO:0006351	DNA binding [GO:0003677]; DNA-directed RNA polymerase activity [GO:0003899]; ribonucleoside binding [GO:0032549]; transcription, DNA-templated [GO:0006351]
P23920	metG metS	Methionine--tRNA ligase (EC 6.1.1.10) (Methionyl-tRNA synthetase) (MetRS)		2		GO:0005524; GO:0005737; GO:0046872; GO:0004825; GO:0006431; GO:0000049	cytoplasm [GO:0005737]; ATP binding [GO:0005524]; metal ion binding [GO:0046872]; methionine-tRNA ligase activity [GO:0004825]; tRNA binding [GO:0000049]; methionyl-tRNA aminoacylation [GO:0006431]
Q6D8F3	syd ECA1021	Protein Syd		2		GO:0009898	cytoplasmic side of plasma membrane [GO:0009898]
Q3AAT6	hisC2 CHY_1929	Histidinol-phosphate aminotransferase 2 (EC 2.6.1.9) (Imidazole acetol-phosphate transaminase 2)	PATHWAY: Amino-acid biosynthesis; L-histidine biosynthesis; L-histidine from 5-phospho-alpha-D-ribose 1-diphosphate: step 7/9. {ECO:0000255|HAMAP-Rule:MF_01023}.	2		GO:0080130; GO:0000105; GO:0004400; GO:0030170	histidinol-phosphate transaminase activity [GO:0004400]; L-phenylalanine:2-oxoglutarate aminotransferase activity [GO:0080130]; pyridoxal phosphate binding [GO:0030170]; histidine biosynthetic process [GO:0000105]
P0ABE6	cybB SF1794 S1478	Cytochrome b561 (Cytochrome b-561)		2		GO:0009055; GO:0016021; GO:0046872; GO:0005886; GO:0022904	integral component of membrane [GO:0016021]; plasma membrane [GO:0005886]; electron carrier activity [GO:0009055]; metal ion binding [GO:0046872]; respiratory electron transport chain [GO:0022904]
C6DG94	slyX PC1_3842	Protein SlyX		2
B2FQ38	rpoB Smlt0898	DNA-directed RNA polymerase subunit beta (RNAP subunit beta) (EC 2.7.7.6) (RNA polymerase subunit beta) (Transcriptase subunit beta)		2		GO:0003677; GO:0003899; GO:0032549; GO:0006351	DNA binding [GO:0003677]; DNA-directed RNA polymerase activity [GO:0003899]; ribonucleoside binding [GO:0032549]; transcription, DNA-templated [GO:0006351]
Q830V1	mgtE EF_2668	Magnesium transporter MgtE		2		GO:0016021; GO:0015095; GO:0015693; GO:0046872; GO:0005886	integral component of membrane [GO:0016021]; plasma membrane [GO:0005886]; magnesium ion transmembrane transporter activity [GO:0015095]; metal ion binding [GO:0046872]; magnesium ion transport [GO:0015693]
A8SE98	psbD	Photosystem II D2 protein (PSII D2 protein) (EC 1.10.3.9) (Photosystem Q(A) protein)		2759	33090	GO:0016168; GO:0009535; GO:0045156; GO:0016021; GO:0005506; GO:0016491; GO:0009772; GO:0009523; GO:0018298	chloroplast thylakoid membrane [GO:0009535]; integral component of membrane [GO:0016021]; photosystem II [GO:0009523]; chlorophyll binding [GO:0016168]; electron transporter, transferring electrons within the cyclic electron transport pathway of photosynthesis activity [GO:0045156]; iron ion binding [GO:0005506]; oxidoreductase activity [GO:0016491]; photosynthetic electron transport in photosyst…
Q09ME1	rpl14	50S ribosomal protein L14, chloroplastic		2759	33090	GO:0009507; GO:0015934; GO:0019843; GO:0003735; GO:0006412	chloroplast [GO:0009507]; large ribosomal subunit [GO:0015934]; rRNA binding [GO:0019843]; structural constituent of ribosome [GO:0003735]; translation [GO:0006412]
P0C0L3	osmC SF1743 S1876	Peroxiredoxin OsmC (EC 1.11.1.15) (Osmotically-inducible protein C)		2		GO:0005737; GO:0004601; GO:0051920; GO:0006979	cytoplasm [GO:0005737]; peroxidase activity [GO:0004601]; peroxiredoxin activity [GO:0051920]; response to oxidative stress [GO:0006979]
B2FQN4	tdh Smlt0961	L-threonine 3-dehydrogenase (TDH) (EC 1.1.1.103)	PATHWAY: Amino-acid degradation; L-threonine degradation via oxydo-reductase pathway; glycine from L-threonine: step 1/2. {ECO:0000255|HAMAP-Rule:MF_00627}.	2		GO:0008743; GO:0019518; GO:0005737; GO:0008270	cytoplasm [GO:0005737]; L-threonine 3-dehydrogenase activity [GO:0008743]; zinc ion binding [GO:0008270]; L-threonine catabolic process to glycine [GO:0019518]
Q881F7	PSPTO_2936	UPF0271 protein PSPTO_2936		2		GO:0005975; GO:0003824	catalytic activity [GO:0003824]; carbohydrate metabolic process [GO:0005975]
B4SUT0	rplN SNSL254_A3699	50S ribosomal protein L14		2		GO:0015934; GO:0019843; GO:0003735; GO:0006412	large ribosomal subunit [GO:0015934]; rRNA binding [GO:0019843]; structural constituent of ribosome [GO:0003735]; translation [GO:0006412]
Q6CZY2	rplE ECA4019	50S ribosomal protein L5		2		GO:0019843; GO:0005840; GO:0003735; GO:0000049; GO:0006412	ribosome [GO:0005840]; rRNA binding [GO:0019843]; structural constituent of ribosome [GO:0003735]; tRNA binding [GO:0000049]; translation [GO:0006412]
Q37680	ND5 NAD5	NADH-ubiquinone oxidoreductase chain 5 (EC 1.6.5.3) (NADH dehydrogenase subunit 5)		2759	33090	GO:0042773; GO:0008137; GO:0016021; GO:0005743; GO:0070469	integral component of membrane [GO:0016021]; mitochondrial inner membrane [GO:0005743]; respiratory chain [GO:0070469]; NADH dehydrogenase (ubiquinone) activity [GO:0008137]; ATP synthesis coupled electron transport [GO:0042773]
Q6DAV2	coaD ECA0150	Phosphopantetheine adenylyltransferase (EC 2.7.7.3) (Dephospho-CoA pyrophosphorylase) (Pantetheine-phosphate adenylyltransferase) (PPAT)	PATHWAY: Cofactor biosynthesis; coenzyme A biosynthesis; CoA from (R)-pantothenate: step 4/5. {ECO:0000255|HAMAP-Rule:MF_00151}.	2		GO:0005524; GO:0015937; GO:0005737; GO:0004595	cytoplasm [GO:0005737]; ATP binding [GO:0005524]; pantetheine-phosphate adenylyltransferase activity [GO:0004595]; coenzyme A biosynthetic process [GO:0015937]
Q67TI9	argS STH19	Arginine--tRNA ligase (EC 6.1.1.19) (Arginyl-tRNA synthetase) (ArgRS)		2		GO:0005524; GO:0004814; GO:0006420; GO:0005737	cytoplasm [GO:0005737]; arginine-tRNA ligase activity [GO:0004814]; ATP binding [GO:0005524]; arginyl-tRNA aminoacylation [GO:0006420]
P93401	ND2 NAD2	NADH-ubiquinone oxidoreductase chain 2 (EC 1.6.5.3) (NADH dehydrogenase subunit 2)		2759	33090	GO:0042773; GO:0008137; GO:0016021; GO:0005743; GO:0070469	integral component of membrane [GO:0016021]; mitochondrial inner membrane [GO:0005743]; respiratory chain [GO:0070469]; NADH dehydrogenase (ubiquinone) activity [GO:0008137]; ATP synthesis coupled electron transport [GO:0042773]
P61719	ribH BCE_4182	6,7-dimethyl-8-ribityllumazine synthase (DMRL synthase) (LS) (Lumazine synthase) (EC 2.5.1.78)	PATHWAY: Cofactor biosynthesis; riboflavin biosynthesis; riboflavin from 2-hydroxy-3-oxobutyl phosphate and 5-amino-6-(D-ribitylamino)uracil: step 1/2. {ECO:0000255|HAMAP-Rule:MF_00178}.	2		GO:0000906; GO:0009231; GO:0009349; GO:0016740	riboflavin synthase complex [GO:0009349]; 6,7-dimethyl-8-ribityllumazine synthase activity [GO:0000906]; transferase activity [GO:0016740]; riboflavin biosynthetic process [GO:0009231]
O31447	ybfG BSU02200	Uncharacterized protein YbfG		2		GO:0005975; GO:0016021; GO:0005886	integral component of membrane [GO:0016021]; plasma membrane [GO:0005886]; carbohydrate metabolic process [GO:0005975]
C6DFN7	frdD PC1_3761	Fumarate reductase subunit D (Fumarate reductase 13 kDa hydrophobic protein)		2		GO:0006106; GO:0016021; GO:0005886	integral component of membrane [GO:0016021]; plasma membrane [GO:0005886]; fumarate metabolic process [GO:0006106]
A9KHY6	dapA Cphy_3482	4-hydroxy-tetrahydrodipicolinate synthase (HTPA synthase) (EC 4.3.3.7)	PATHWAY: Amino-acid biosynthesis; L-lysine biosynthesis via DAP pathway; (S)-tetrahydrodipicolinate from L-aspartate: step 3/4. {ECO:0000255|HAMAP-Rule:MF_00418}.	2		GO:0008840; GO:0005737; GO:0019877; GO:0009089	cytoplasm [GO:0005737]; 4-hydroxy-tetrahydrodipicolinate synthase [GO:0008840]; diaminopimelate biosynthetic process [GO:0019877]; lysine biosynthetic process via diaminopimelate [GO:0009089]
Q0AWJ2	rpmA Swol_1611	50S ribosomal protein L27		2		GO:0005840; GO:0003735; GO:0006412	ribosome [GO:0005840]; structural constituent of ribosome [GO:0003735]; translation [GO:0006412]
Q65J10	araA2 BLi02064 BL01182	L-arabinose isomerase 2 (EC 5.3.1.4)	PATHWAY: Carbohydrate degradation; L-arabinose degradation via L-ribulose; D-xylulose 5-phosphate from L-arabinose (bacterial route): step 1/3. {ECO:0000255|HAMAP-Rule:MF_00519}.	2		GO:0019569; GO:0008733; GO:0005737; GO:0030145	cytoplasm [GO:0005737]; L-arabinose isomerase activity [GO:0008733]; manganese ion binding [GO:0030145]; L-arabinose catabolic process to xylulose 5-phosphate [GO:0019569]
A6L7E5	dapF BVU_4006	Diaminopimelate epimerase (DAP epimerase) (EC 5.1.1.7)	PATHWAY: Amino-acid biosynthesis; L-lysine biosynthesis via DAP pathway; DL-2,6-diaminopimelate from LL-2,6-diaminopimelate: step 1/1. {ECO:0000255|HAMAP-Rule:MF_00197}.	2		GO:0005737; GO:0008837; GO:0009089	cytoplasm [GO:0005737]; diaminopimelate epimerase activity [GO:0008837]; lysine biosynthetic process via diaminopimelate [GO:0009089]
Q6CYJ8	glmU ECA4509	Bifunctional protein GlmU [Includes: UDP-N-acetylglucosamine pyrophosphorylase (EC 2.7.7.23) (N-acetylglucosamine-1-phosphate uridyltransferase); Glucosamine-1-phosphate N-acetyltransferase (EC 2.3.1.157)]	PATHWAY: Nucleotide-sugar biosynthesis; UDP-N-acetyl-alpha-D-glucosamine biosynthesis; N-acetyl-alpha-D-glucosamine 1-phosphate from alpha-D-glucosamine 6-phosphate (route II): step 2/2. {ECO:0000255|HAMAP-Rule:MF_01631}.; PATHWAY: Nucleotide-sugar biosynthesis; UDP-N-acetyl-alpha-D-glucosamine biosynthesis; UDP-N-acetyl-alpha-D-glucosamine from N-acetyl-alpha-D-glucosamine 1-phosphate: step 1/1.…	2		GO:0006048; GO:0003977; GO:0000902; GO:0071555; GO:0005737; GO:0019134; GO:0009245; GO:0009103; GO:0000287; GO:0009252; GO:0008360	cytoplasm [GO:0005737]; glucosamine-1-phosphate N-acetyltransferase activity [GO:0019134]; magnesium ion binding [GO:0000287]; UDP-N-acetylglucosamine diphosphorylase activity [GO:0003977]; cell morphogenesis [GO:0000902]; cell wall organization [GO:0071555]; lipid A biosynthetic process [GO:0009245]; lipopolysaccharide biosynthetic process [GO:0009103]; peptidoglycan biosynthetic process [GO:000…
Q3AAA4	pstB CHY_2116	Phosphate import ATP-binding protein PstB (EC 3.6.3.27) (ABC phosphate transporter) (Phosphate-transporting ATPase)		2		GO:0005524; GO:0043190; GO:0005315; GO:0015415; GO:0006817	ATP-binding cassette (ABC) transporter complex [GO:0043190]; ATP binding [GO:0005524]; inorganic phosphate transmembrane transporter activity [GO:0005315]; phosphate ion transmembrane-transporting ATPase activity [GO:0015415]; phosphate ion transport [GO:0006817]
Q8PAA7	hutH XCC1579	Histidine ammonia-lyase (Histidase) (EC 4.3.1.3)	PATHWAY: Amino-acid degradation; L-histidine degradation into L-glutamate; N-formimidoyl-L-glutamate from L-histidine: step 1/3. {ECO:0000255|HAMAP-Rule:MF_00229}.	2		GO:0005737; GO:0004397; GO:0019556; GO:0019557	cytoplasm [GO:0005737]; histidine ammonia-lyase activity [GO:0004397]; histidine catabolic process to glutamate and formamide [GO:0019556]; histidine catabolic process to glutamate and formate [GO:0019557]
B8D0W1	alr Hore_01680	Alanine racemase (EC 5.1.1.1)	PATHWAY: Amino-acid biosynthesis; D-alanine biosynthesis; D-alanine from L-alanine: step 1/1. {ECO:0000255|HAMAP-Rule:MF_01201}.	2		GO:0030632; GO:0008784; GO:0030170	alanine racemase activity [GO:0008784]; pyridoxal phosphate binding [GO:0030170]; D-alanine biosynthetic process [GO:0030632]
B0RU96	tuf2 tufB xcc-b100_3473	Elongation factor Tu 2 (EF-Tu 2)		2		GO:0005525; GO:0003924; GO:0005737; GO:0003746	cytoplasm [GO:0005737]; GTP binding [GO:0005525]; GTPase activity [GO:0003924]; translation elongation factor activity [GO:0003746]
Q6D0E4	djlA ECA3855	Co-chaperone protein DjlA		2		GO:0016021; GO:0005886	integral component of membrane [GO:0016021]; plasma membrane [GO:0005886]
Q4UQT7	nrdR XC_3543	Transcriptional repressor NrdR		2		GO:0005524; GO:0003677; GO:0045892; GO:0006351; GO:0008270	ATP binding [GO:0005524]; DNA binding [GO:0003677]; zinc ion binding [GO:0008270]; negative regulation of transcription, DNA-templated [GO:0045892]; transcription, DNA-templated [GO:0006351]
O07108	murD EF_0993	UDP-N-acetylmuramoylalanine--D-glutamate ligase (EC 6.3.2.9) (D-glutamic acid-adding enzyme) (UDP-N-acetylmuramoyl-L-alanyl-D-glutamate synthetase)	PATHWAY: Cell wall biogenesis; peptidoglycan biosynthesis.	2		GO:0005524; GO:0008764; GO:0007049; GO:0051301; GO:0071555; GO:0005737; GO:0009252; GO:0008360	cytoplasm [GO:0005737]; ATP binding [GO:0005524]; UDP-N-acetylmuramoylalanine-D-glutamate ligase activity [GO:0008764]; cell cycle [GO:0007049]; cell division [GO:0051301]; cell wall organization [GO:0071555]; peptidoglycan biosynthetic process [GO:0009252]; regulation of cell shape [GO:0008360]
Q1CCV9	rplF YPN_3844 YP516_4367	50S ribosomal protein L6		2		GO:0019843; GO:0005840; GO:0003735; GO:0006412	ribosome [GO:0005840]; rRNA binding [GO:0019843]; structural constituent of ribosome [GO:0003735]; translation [GO:0006412]
P42973	bglA BSU40110	Aryl-phospho-beta-D-glucosidase BglA (EC 3.2.1.86) (6-phospho-beta-glucosidase)		2		GO:0008706; GO:0008422; GO:0005829; GO:1901657; GO:0044724	cytosol [GO:0005829]; 6-phospho-beta-glucosidase activity [GO:0008706]; beta-glucosidase activity [GO:0008422]; glycosyl compound metabolic process [GO:1901657]; single-organism carbohydrate catabolic process [GO:0044724]
P71086	perR ygaG BSU08730	Peroxide operon regulator		2		GO:0003677; GO:0005737; GO:0046872; GO:0003700; GO:0006351	cytoplasm [GO:0005737]; DNA binding [GO:0003677]; metal ion binding [GO:0046872]; transcription factor activity, sequence-specific DNA binding [GO:0003700]; transcription, DNA-templated [GO:0006351]
Q9K951	efp BH2799	Elongation factor P (EF-P)	PATHWAY: Protein biosynthesis; polypeptide chain elongation. {ECO:0000255|HAMAP-Rule:MF_00141}.	2		GO:0005737; GO:0003746	cytoplasm [GO:0005737]; translation elongation factor activity [GO:0003746]
B1NWD5	atpA	ATP synthase subunit alpha, chloroplastic (EC 3.6.3.14) (ATP synthase F1 sector subunit alpha) (F-ATPase subunit alpha)		2759	33090	GO:0005524; GO:0015991; GO:0015986; GO:0009535; GO:0046933; GO:0045261; GO:0046961	chloroplast thylakoid membrane [GO:0009535]; proton-transporting ATP synthase complex, catalytic core F(1) [GO:0045261]; ATP binding [GO:0005524]; proton-transporting ATP synthase activity, rotational mechanism [GO:0046933]; proton-transporting ATPase activity, rotational mechanism [GO:0046961]; ATP hydrolysis coupled proton transport [GO:0015991]; ATP synthesis coupled proton transport [GO:00159…
A5MZ75	leuC CKL_2159	3-isopropylmalate dehydratase large subunit (EC 4.2.1.33) (Alpha-IPM isomerase) (IPMI) (Isopropylmalate isomerase)	PATHWAY: Amino-acid biosynthesis; L-leucine biosynthesis; L-leucine from 3-methyl-2-oxobutanoate: step 2/4. {ECO:0000255|HAMAP-Rule:MF_01027}.	2		GO:0003861; GO:0051539; GO:0009098; GO:0046872	3-isopropylmalate dehydratase activity [GO:0003861]; 4 iron, 4 sulfur cluster binding [GO:0051539]; metal ion binding [GO:0046872]; leucine biosynthetic process [GO:0009098]
Q8P4R0	alr XCC3647	Alanine racemase (EC 5.1.1.1)	PATHWAY: Amino-acid biosynthesis; D-alanine biosynthesis; D-alanine from L-alanine: step 1/1. {ECO:0000255|HAMAP-Rule:MF_01201}.	2		GO:0030632; GO:0008784; GO:0030170	alanine racemase activity [GO:0008784]; pyridoxal phosphate binding [GO:0030170]; D-alanine biosynthetic process [GO:0030632]
Q8Y617	xpt lmo1885	Xanthine phosphoribosyltransferase (XPRTase) (EC 2.4.2.22)	PATHWAY: Purine metabolism; XMP biosynthesis via salvage pathway; XMP from xanthine: step 1/1. {ECO:0000255|HAMAP-Rule:MF_01184}.	2		GO:0032265; GO:0005737; GO:0006166; GO:0046110; GO:0000310	cytoplasm [GO:0005737]; xanthine phosphoribosyltransferase activity [GO:0000310]; purine ribonucleoside salvage [GO:0006166]; xanthine metabolic process [GO:0046110]; XMP salvage [GO:0032265]
P21874	pdhB	Pyruvate dehydrogenase E1 component subunit beta (EC 1.2.4.1)		2		GO:0006096; GO:0004739	pyruvate dehydrogenase (acetyl-transferring) activity [GO:0004739]; glycolytic process [GO:0006096]
Q18BW7	folE CD630_14490	GTP cyclohydrolase 1 (EC 3.5.4.16) (GTP cyclohydrolase I) (GTP-CH-I)	PATHWAY: Cofactor biosynthesis; 7,8-dihydroneopterin triphosphate biosynthesis; 7,8-dihydroneopterin triphosphate from GTP: step 1/1. {ECO:0000255|HAMAP-Rule:MF_00223}.	2		GO:0035998; GO:0005525; GO:0003934; GO:0005737; GO:0006730; GO:0046654; GO:0008270	cytoplasm [GO:0005737]; GTP binding [GO:0005525]; GTP cyclohydrolase I activity [GO:0003934]; zinc ion binding [GO:0008270]; 7,8-dihydroneopterin 3'-triphosphate biosynthetic process [GO:0035998]; one-carbon metabolic process [GO:0006730]; tetrahydrofolate biosynthetic process [GO:0046654]
P05499	ATP6	ATP synthase subunit a (F-ATPase protein 6)		2759	33090	GO:0015986; GO:0015078; GO:0016021; GO:0005743; GO:0045263	integral component of membrane [GO:0016021]; mitochondrial inner membrane [GO:0005743]; proton-transporting ATP synthase complex, coupling factor F(o) [GO:0045263]; hydrogen ion transmembrane transporter activity [GO:0015078]; ATP synthesis coupled proton transport [GO:0015986]
B1IGV8	pdxA CLD_2369	4-hydroxythreonine-4-phosphate dehydrogenase (EC 1.1.1.262) (4-(phosphohydroxy)-L-threonine dehydrogenase)	PATHWAY: Cofactor biosynthesis; pyridoxine 5'-phosphate biosynthesis; pyridoxine 5'-phosphate from D-erythrose 4-phosphate: step 4/5. {ECO:0000255|HAMAP-Rule:MF_00536}.	2		GO:0050570; GO:0051287; GO:0005737; GO:0046872; GO:0042823; GO:0008615	cytoplasm [GO:0005737]; 4-hydroxythreonine-4-phosphate dehydrogenase activity [GO:0050570]; metal ion binding [GO:0046872]; NAD binding [GO:0051287]; pyridoxal phosphate biosynthetic process [GO:0042823]; pyridoxine biosynthetic process [GO:0008615]
Q0TUZ4	iolC CPF_0082	5-dehydro-2-deoxygluconokinase (EC 2.7.1.92) (2-deoxy-5-keto-D-gluconate kinase) (DKG kinase)	PATHWAY: Polyol metabolism; myo-inositol degradation into acetyl-CoA; acetyl-CoA from myo-inositol: step 5/7. {ECO:0000255|HAMAP-Rule:MF_01668}.	2		GO:0047590; GO:0005524; GO:0019310	5-dehydro-2-deoxygluconokinase activity [GO:0047590]; ATP binding [GO:0005524]; inositol catabolic process [GO:0019310]
B0TC51	rpsL Helmi_13250 HM1_1373	30S ribosomal protein S12		2		GO:0019843; GO:0015935; GO:0003735; GO:0000049; GO:0006412	small ribosomal subunit [GO:0015935]; rRNA binding [GO:0019843]; structural constituent of ribosome [GO:0003735]; tRNA binding [GO:0000049]; translation [GO:0006412]
A6TCL4	rplS KPN78578_28740 KPN_02929	50S ribosomal protein L19		2		GO:0005840; GO:0003735; GO:0006412	ribosome [GO:0005840]; structural constituent of ribosome [GO:0003735]; translation [GO:0006412]
B9DZQ6	tyrS CKR_0680	Tyrosine--tRNA ligase (EC 6.1.1.1) (Tyrosyl-tRNA synthetase) (TyrRS)		2		GO:0005524; GO:0003723; GO:0005737; GO:0004831; GO:0006437	cytoplasm [GO:0005737]; ATP binding [GO:0005524]; RNA binding [GO:0003723]; tyrosine-tRNA ligase activity [GO:0004831]; tyrosyl-tRNA aminoacylation [GO:0006437]
A6TZ17	rplL SaurJH1_0577	50S ribosomal protein L7/L12		2		GO:0005840; GO:0003735; GO:0006412	ribosome [GO:0005840]; structural constituent of ribosome [GO:0003735]; translation [GO:0006412]
Q70XX8	petB	Cytochrome b6		2759	33090	GO:0009535; GO:0045158; GO:0020037; GO:0016021; GO:0005506; GO:0016491; GO:0015979; GO:0022904	chloroplast thylakoid membrane [GO:0009535]; integral component of membrane [GO:0016021]; electron transporter, transferring electrons within cytochrome b6/f complex of photosystem II activity [GO:0045158]; heme binding [GO:0020037]; iron ion binding [GO:0005506]; oxidoreductase activity [GO:0016491]; photosynthesis [GO:0015979]; respiratory electron transport chain [GO:0022904]
Q6D8F7	rlmM ECA1017	Ribosomal RNA large subunit methyltransferase M (EC 2.1.1.186) (23S rRNA (cytidine2498-2'-O)-methyltransferase) (23S rRNA 2'-O-ribose methyltransferase RlmM)		2		GO:0008757; GO:0005737; GO:0006364	cytoplasm [GO:0005737]; S-adenosylmethionine-dependent methyltransferase activity [GO:0008757]; rRNA processing [GO:0006364]
B8I941	accD Ccel_0935	Acetyl-coenzyme A carboxylase carboxyl transferase subunit beta (ACCase subunit beta) (Acetyl-CoA carboxylase carboxyltransferase subunit beta) (EC 6.4.1.2)	PATHWAY: Lipid metabolism; malonyl-CoA biosynthesis; malonyl-CoA from acetyl-CoA: step 1/1. {ECO:0000255|HAMAP-Rule:MF_01395}.	2		GO:0005524; GO:0003989; GO:0009317; GO:0006633; GO:2001295; GO:0008270	acetyl-CoA carboxylase complex [GO:0009317]; acetyl-CoA carboxylase activity [GO:0003989]; ATP binding [GO:0005524]; zinc ion binding [GO:0008270]; fatty acid biosynthetic process [GO:0006633]; malonyl-CoA biosynthetic process [GO:2001295]
Q2NZS1	tal XOO3451	Transaldolase (EC 2.2.1.2)	PATHWAY: Carbohydrate degradation; pentose phosphate pathway; D-glyceraldehyde 3-phosphate and beta-D-fructose 6-phosphate from D-ribose 5-phosphate and D-xylulose 5-phosphate (non-oxidative stage): step 2/3. {ECO:0000255|HAMAP-Rule:MF_00492}.	2		GO:0005975; GO:0005737; GO:0006098; GO:0004801	cytoplasm [GO:0005737]; sedoheptulose-7-phosphate:D-glyceraldehyde-3-phosphate glyceronetransferase activity [GO:0004801]; carbohydrate metabolic process [GO:0005975]; pentose-phosphate shunt [GO:0006098]
C6DC32	hemL PC1_3103	Glutamate-1-semialdehyde 2,1-aminomutase (GSA) (EC 5.4.3.8) (Glutamate-1-semialdehyde aminotransferase) (GSA-AT)	PATHWAY: Porphyrin-containing compound metabolism; protoporphyrin-IX biosynthesis; 5-aminolevulinate from L-glutamyl-tRNA(Glu): step 2/2. {ECO:0000255|HAMAP-Rule:MF_00375}.	2		GO:0005737; GO:0042286; GO:0006782; GO:0030170; GO:0008483	cytoplasm [GO:0005737]; glutamate-1-semialdehyde 2,1-aminomutase activity [GO:0042286]; pyridoxal phosphate binding [GO:0030170]; transaminase activity [GO:0008483]; protoporphyrinogen IX biosynthetic process [GO:0006782]
P08834	ND1 NAD1	NADH-ubiquinone oxidoreductase chain 1 (EC 1.6.5.3) (NADH dehydrogenase subunit 1)		2759	33090	GO:0008137; GO:0016021; GO:0005743; GO:0070469	integral component of membrane [GO:0016021]; mitochondrial inner membrane [GO:0005743]; respiratory chain [GO:0070469]; NADH dehydrogenase (ubiquinone) activity [GO:0008137]
C5D6C2	trmB GWCH70_2748	tRNA (guanine-N(7)-)-methyltransferase (EC 2.1.1.33) (tRNA (guanine(46)-N(7))-methyltransferase) (tRNA(m7G46)-methyltransferase)	PATHWAY: tRNA modification; N(7)-methylguanine-tRNA biosynthesis. {ECO:0000255|HAMAP-Rule:MF_01057}.	2		GO:0008176	tRNA (guanine-N7-)-methyltransferase activity [GO:0008176]
Q6D465	ECA2529	Probable phosphatase ECA2529 (EC 3.1.3.-)		2		GO:0003677; GO:0006260; GO:0003887; GO:0016791; GO:0008270	DNA binding [GO:0003677]; DNA-directed DNA polymerase activity [GO:0003887]; phosphatase activity [GO:0016791]; zinc ion binding [GO:0008270]; DNA replication [GO:0006260]
Q3BWY6	tuf1 tufA XCV0984; tuf2 tufB XCV0996	Elongation factor Tu (EF-Tu)		2		GO:0005525; GO:0003924; GO:0005737; GO:0003746	cytoplasm [GO:0005737]; GTP binding [GO:0005525]; GTPase activity [GO:0003924]; translation elongation factor activity [GO:0003746]
C4Z1T6	clpP EUBELI_01454	ATP-dependent Clp protease proteolytic subunit (EC 3.4.21.92) (Endopeptidase Clp)		2		GO:0005737; GO:0004252	cytoplasm [GO:0005737]; serine-type endopeptidase activity [GO:0004252]
Q836J6	pheS EF_1115	Phenylalanine--tRNA ligase alpha subunit (EC 6.1.1.20) (Phenylalanyl-tRNA synthetase alpha subunit) (PheRS)		2		GO:0005524; GO:0005737; GO:0000287; GO:0004826; GO:0006432; GO:0000049	cytoplasm [GO:0005737]; ATP binding [GO:0005524]; magnesium ion binding [GO:0000287]; phenylalanine-tRNA ligase activity [GO:0004826]; tRNA binding [GO:0000049]; phenylalanyl-tRNA aminoacylation [GO:0006432]
Q2MIF7	petD	Cytochrome b6-f complex subunit 4 (17 kDa polypeptide)		2759	33090	GO:0009535; GO:0045158; GO:0045156; GO:0016021; GO:0016491; GO:0009767	chloroplast thylakoid membrane [GO:0009535]; integral component of membrane [GO:0016021]; electron transporter, transferring electrons within cytochrome b6/f complex of photosystem II activity [GO:0045158]; electron transporter, transferring electrons within the cyclic electron transport pathway of photosynthesis activity [GO:0045156]; oxidoreductase activity [GO:0016491]; photosynthetic electron…
P23214	OAC	O-acetyl transferase (EC 2.3.1.-) (O-antigen acetylase)		10239		GO:0020002; GO:0016020; GO:0016747	host cell plasma membrane [GO:0020002]; membrane [GO:0016020]; transferase activity, transferring acyl groups other than amino-acyl groups [GO:0016747]
Q24RW2	DSY3441	UPF0251 protein DSY3441		2		GO:0003677; GO:0006352; GO:0016987; GO:0003700	DNA binding [GO:0003677]; sigma factor activity [GO:0016987]; transcription factor activity, sequence-specific DNA binding [GO:0003700]; DNA-templated transcription, initiation [GO:0006352]
Q6DAW2	rph ECA0140	Ribonuclease PH (RNase PH) (EC 2.7.7.56) (tRNA nucleotidyltransferase)		2		GO:0000049; GO:0009022; GO:0008033; GO:0004549	tRNA binding [GO:0000049]; tRNA nucleotidyltransferase activity [GO:0009022]; tRNA-specific ribonuclease activity [GO:0004549]; tRNA processing [GO:0008033]
C6DCQ8	csrA PC1_3210	Carbon storage regulator homolog		2		GO:0003723; GO:0006402; GO:0006109	RNA binding [GO:0003723]; mRNA catabolic process [GO:0006402]; regulation of carbohydrate metabolic process [GO:0006109]
P42246	ycbN BSU02570	Uncharacterized ABC transporter ATP-binding protein YcbN		2		GO:0005524; GO:0016887; GO:0006810	ATP binding [GO:0005524]; ATPase activity [GO:0016887]; transport [GO:0006810]
B7L5P5	aroD EC55989_1860	3-dehydroquinate dehydratase (3-dehydroquinase) (EC 4.2.1.10) (Type I DHQase) (Type I dehydroquinase) (DHQ1)	PATHWAY: Metabolic intermediate biosynthesis; chorismate biosynthesis; chorismate from D-erythrose 4-phosphate and phosphoenolpyruvate: step 3/7. {ECO:0000255|HAMAP-Rule:MF_00214}.	2		GO:0003855; GO:0009073; GO:0009423	3-dehydroquinate dehydratase activity [GO:0003855]; aromatic amino acid family biosynthetic process [GO:0009073]; chorismate biosynthetic process [GO:0009423]
P10656	glnA	Glutamine synthetase (EC 6.3.1.2) (Glutamate--ammonia ligase)		2		GO:0005524; GO:0005737; GO:0004356; GO:0006542; GO:0009399	cytoplasm [GO:0005737]; ATP binding [GO:0005524]; glutamate-ammonia ligase activity [GO:0004356]; glutamine biosynthetic process [GO:0006542]; nitrogen fixation [GO:0009399]
Q37894	13	Morphogenesis protein 1 (Late protein GP13) [Includes: Lysozyme-like glycosidase (EC 3.2.1.-); Probable metalloendopeptidase (EC 3.4.-.-)]		10239		GO:0071555; GO:0019835; GO:0042742; GO:0016798; GO:0046872; GO:0008237; GO:0019012	virion [GO:0019012]; hydrolase activity, acting on glycosyl bonds [GO:0016798]; metal ion binding [GO:0046872]; metallopeptidase activity [GO:0008237]; cell wall organization [GO:0071555]; cytolysis [GO:0019835]; defense response to bacterium [GO:0042742]
B4SLN0	tig Smal_0835	Trigger factor (TF) (EC 5.2.1.8) (PPIase)		2		GO:0007049; GO:0051301; GO:0005737; GO:0003755; GO:0006457; GO:0015031	cytoplasm [GO:0005737]; peptidyl-prolyl cis-trans isomerase activity [GO:0003755]; cell cycle [GO:0007049]; cell division [GO:0051301]; protein folding [GO:0006457]; protein transport [GO:0015031]
A8AI28	mdtG CKO_02014	Multidrug resistance protein MdtG		2		GO:0005887; GO:0022857	integral component of plasma membrane [GO:0005887]; transmembrane transporter activity [GO:0022857]
A6LJT6	Tmel_0315	UPF0173 metal-dependent hydrolase Tmel_0315		2		GO:0016787	hydrolase activity [GO:0016787]
B0RXN7	speE xcc-b100_4056	Polyamine aminopropyltransferase (Putrescine aminopropyltransferase) (PAPT) (Spermidine synthase) (SPDS) (SPDSY) (EC 2.5.1.16)	PATHWAY: Amine and polyamine biosynthesis; spermidine biosynthesis; spermidine from putrescine: step 1/1. {ECO:0000255|HAMAP-Rule:MF_00198}.	2		GO:0005737; GO:0008295; GO:0004766	cytoplasm [GO:0005737]; spermidine synthase activity [GO:0004766]; spermidine biosynthetic process [GO:0008295]
Q39Y23	argC Gmet_0608	N-acetyl-gamma-glutamyl-phosphate reductase (AGPR) (EC 1.2.1.38) (N-acetyl-glutamate semialdehyde dehydrogenase) (NAGSA dehydrogenase)	PATHWAY: Amino-acid biosynthesis; L-arginine biosynthesis; N(2)-acetyl-L-ornithine from L-glutamate: step 3/4. {ECO:0000255|HAMAP-Rule:MF_00150}.	2		GO:0003942; GO:0051287; GO:0006526; GO:0005737	cytoplasm [GO:0005737]; N-acetyl-gamma-glutamyl-phosphate reductase activity [GO:0003942]; NAD binding [GO:0051287]; arginine biosynthetic process [GO:0006526]
Q09WW5	ndhG MoinCp074	NAD(P)H-quinone oxidoreductase subunit 6, chloroplastic (EC 1.6.5.-) (NAD(P)H dehydrogenase subunit 6) (NADH-plastoquinone oxidoreductase subunit 6)		2759	33090	GO:0008137; GO:0009535; GO:0016021; GO:0048038; GO:0006810	chloroplast thylakoid membrane [GO:0009535]; integral component of membrane [GO:0016021]; NADH dehydrogenase (ubiquinone) activity [GO:0008137]; quinone binding [GO:0048038]; transport [GO:0006810]
Q1IFV7	rpsQ PSEEN0499	30S ribosomal protein S17		2		GO:0019843; GO:0005840; GO:0003735; GO:0006412	ribosome [GO:0005840]; rRNA binding [GO:0019843]; structural constituent of ribosome [GO:0003735]; translation [GO:0006412]
C0ZA45	rpsR BBR47_59220	30S ribosomal protein S18		2		GO:0019843; GO:0005840; GO:0003735; GO:0006412	ribosome [GO:0005840]; rRNA binding [GO:0019843]; structural constituent of ribosome [GO:0003735]; translation [GO:0006412]
A9KKS7	Cphy_2298	UPF0297 protein Cphy_2298		2
A4QJW9	rps3	30S ribosomal protein S3, chloroplastic		2759	33090	GO:0009507; GO:0019843; GO:0015935; GO:0003735; GO:0006412	chloroplast [GO:0009507]; small ribosomal subunit [GO:0015935]; rRNA binding [GO:0019843]; structural constituent of ribosome [GO:0003735]; translation [GO:0006412]
C4Z1J4	dnaK EUBELI_01360	Chaperone protein DnaK (HSP70) (Heat shock 70 kDa protein) (Heat shock protein 70)		2		GO:0005524; GO:0006457	ATP binding [GO:0005524]; protein folding [GO:0006457]
Q6D7E5	zitB ECA1380	Zinc transporter ZitB		2		GO:0016021; GO:0005886; GO:0005385	integral component of membrane [GO:0016021]; plasma membrane [GO:0005886]; zinc ion transmembrane transporter activity [GO:0005385]
A8GIE9	dapD Spro_3793	2,3,4,5-tetrahydropyridine-2,6-dicarboxylate N-succinyltransferase (EC 2.3.1.117) (Tetrahydrodipicolinate N-succinyltransferase) (THDP succinyltransferase) (THP succinyltransferase) (Tetrahydropicolinate succinylase)	PATHWAY: Amino-acid biosynthesis; L-lysine biosynthesis via DAP pathway; LL-2,6-diaminopimelate from (S)-tetrahydrodipicolinate (succinylase route): step 1/3. {ECO:0000255|HAMAP-Rule:MF_00811}.	2		GO:0008666; GO:0005737; GO:0019877; GO:0009089	cytoplasm [GO:0005737]; 2,3,4,5-tetrahydropyridine-2,6-dicarboxylate N-succinyltransferase activity [GO:0008666]; diaminopimelate biosynthetic process [GO:0019877]; lysine biosynthetic process via diaminopimelate [GO:0009089]
Q65W61	mntP MS0192	Putative manganese efflux pump MntP		2		GO:0016021; GO:0005384; GO:0005886	integral component of membrane [GO:0016021]; plasma membrane [GO:0005886]; manganese ion transmembrane transporter activity [GO:0005384]
B8DHB4	trpB LMHCC_0934	Tryptophan synthase beta chain (EC 4.2.1.20)	PATHWAY: Amino-acid biosynthesis; L-tryptophan biosynthesis; L-tryptophan from chorismate: step 5/5. {ECO:0000255|HAMAP-Rule:MF_00133}.	2		GO:0004834	tryptophan synthase activity [GO:0004834]
Q7YJX0	rps4	30S ribosomal protein S4, chloroplastic		2759	33090	GO:0009507; GO:0019843; GO:0015935; GO:0003735; GO:0006412	chloroplast [GO:0009507]; small ribosomal subunit [GO:0015935]; rRNA binding [GO:0019843]; structural constituent of ribosome [GO:0003735]; translation [GO:0006412]
Q3A928	prfA CHY_2563	Peptide chain release factor 1 (RF-1)		2		GO:0005737; GO:0003747; GO:0016149; GO:0006415	cytoplasm [GO:0005737]; translation release factor activity [GO:0003747]; translation release factor activity, codon specific [GO:0016149]; translational termination [GO:0006415]
Q035G1	rpsN LSEI_2425	30S ribosomal protein S14		2		GO:0019843; GO:0005840; GO:0003735; GO:0006412	ribosome [GO:0005840]; rRNA binding [GO:0019843]; structural constituent of ribosome [GO:0003735]; translation [GO:0006412]
Q8PGC9	dadA XAC3688	D-amino acid dehydrogenase (EC 1.4.99.-)		2		GO:0019478; GO:0008718	D-amino-acid dehydrogenase activity [GO:0008718]; D-amino acid catabolic process [GO:0019478]
Q6D9J1	groS groES ECA0624	10 kDa chaperonin (GroES protein) (Protein Cpn10)		2		GO:0005524; GO:0005737; GO:0006457	cytoplasm [GO:0005737]; ATP binding [GO:0005524]; protein folding [GO:0006457]
Q1KXP9	ycf15-A; ycf15-B	Putative uncharacterized protein ycf15		2759	33090	GO:0009507	chloroplast [GO:0009507]
Q87DK2	PD_0680	Glucokinase-like protein PD_0680		2		GO:0005524; GO:0004340; GO:0006096	ATP binding [GO:0005524]; glucokinase activity [GO:0004340]; glycolytic process [GO:0006096]
P35620	flhA BSU16390	Flagellar biosynthesis protein FlhA		2		GO:0044780; GO:0016021; GO:0005886; GO:0009306	integral component of membrane [GO:0016021]; plasma membrane [GO:0005886]; bacterial-type flagellum assembly [GO:0044780]; protein secretion [GO:0009306]
Q6D1S8	recA ECA3369	Protein RecA (Recombinase A)		2		GO:0005524; GO:0006310; GO:0006281; GO:0008094; GO:0009432; GO:0005737; GO:0003684; GO:0003697	cytoplasm [GO:0005737]; ATP binding [GO:0005524]; damaged DNA binding [GO:0003684]; DNA-dependent ATPase activity [GO:0008094]; single-stranded DNA binding [GO:0003697]; DNA recombination [GO:0006310]; DNA repair [GO:0006281]; SOS response [GO:0009432]
O52594	ackA ack Cthe_1028	Acetate kinase (EC 2.7.2.1) (Acetokinase)	PATHWAY: Metabolic intermediate biosynthesis; acetyl-CoA biosynthesis; acetyl-CoA from acetate: step 1/2. {ECO:0000255|HAMAP-Rule:MF_00020}.	2		GO:0005524; GO:0008776; GO:0006085; GO:0005737; GO:0000287; GO:0006082	cytoplasm [GO:0005737]; acetate kinase activity [GO:0008776]; ATP binding [GO:0005524]; magnesium ion binding [GO:0000287]; acetyl-CoA biosynthetic process [GO:0006085]; organic acid metabolic process [GO:0006082]
Q7HIW6	psbN	Protein PsbN		2759	33090	GO:0009535; GO:0016021; GO:0015979; GO:0009539	chloroplast thylakoid membrane [GO:0009535]; integral component of membrane [GO:0016021]; photosystem II reaction center [GO:0009539]; photosynthesis [GO:0015979]
P00421	cox3 oxiC	Cytochrome c oxidase subunit 3 (EC 1.9.3.1) (Cytochrome c oxidase polypeptide III)		2759	4751	GO:0019646; GO:0004129; GO:0016021; GO:0005743	integral component of membrane [GO:0016021]; mitochondrial inner membrane [GO:0005743]; cytochrome-c oxidase activity [GO:0004129]; aerobic electron transport chain [GO:0019646]
Q3Z8B4	panB DET0803	3-methyl-2-oxobutanoate hydroxymethyltransferase (EC 2.1.2.11) (Ketopantoate hydroxymethyltransferase) (KPHMT)	PATHWAY: Cofactor biosynthesis; (R)-pantothenate biosynthesis; (R)-pantoate from 3-methyl-2-oxobutanoate: step 1/2. {ECO:0000255|HAMAP-Rule:MF_00156}.	2		GO:0003864; GO:0005737; GO:0046872; GO:0015940	cytoplasm [GO:0005737]; 3-methyl-2-oxobutanoate hydroxymethyltransferase activity [GO:0003864]; metal ion binding [GO:0046872]; pantothenate biosynthetic process [GO:0015940]
A1JLX8	nfo YE1455	Probable endonuclease 4 (EC 3.1.21.2) (Endodeoxyribonuclease IV) (Endonuclease IV)		2		GO:0003677; GO:0006281; GO:0008833; GO:0008270	deoxyribonuclease IV (phage-T4-induced) activity [GO:0008833]; DNA binding [GO:0003677]; zinc ion binding [GO:0008270]; DNA repair [GO:0006281]
A9NGE2	pnp ACL_0808	Polyribonucleotide nucleotidyltransferase (EC 2.7.7.8) (Polynucleotide phosphorylase) (PNPase)		2		GO:0000175; GO:0003723; GO:0006396; GO:0005737; GO:0006402; GO:0000287; GO:0004654	cytoplasm [GO:0005737]; 3'-5'-exoribonuclease activity [GO:0000175]; magnesium ion binding [GO:0000287]; polyribonucleotide nucleotidyltransferase activity [GO:0004654]; RNA binding [GO:0003723]; mRNA catabolic process [GO:0006402]; RNA processing [GO:0006396]
Q3BUF3	hisA XCV1879	1-(5-phosphoribosyl)-5-[(5-phosphoribosylamino)methylideneamino] imidazole-4-carboxamide isomerase (EC 5.3.1.16) (Phosphoribosylformimino-5-aminoimidazole carboxamide ribotide isomerase)	PATHWAY: Amino-acid biosynthesis; L-histidine biosynthesis; L-histidine from 5-phospho-alpha-D-ribose 1-diphosphate: step 4/9. {ECO:0000255|HAMAP-Rule:MF_01014}.	2		GO:0003949; GO:0005737; GO:0000105	cytoplasm [GO:0005737]; 1-(5-phosphoribosyl)-5-[(5-phosphoribosylamino)methylideneamino]imidazole-4-carboxamide isomerase activity [GO:0003949]; histidine biosynthetic process [GO:0000105]
C1KZH0	rplN Lm4b_02589	50S ribosomal protein L14		2		GO:0015934; GO:0019843; GO:0003735; GO:0006412	large ribosomal subunit [GO:0015934]; rRNA binding [GO:0019843]; structural constituent of ribosome [GO:0003735]; translation [GO:0006412]
B0RWC5	atpH xcc-b100_3797	ATP synthase subunit delta (ATP synthase F(1) sector subunit delta) (F-type ATPase subunit delta) (F-ATPase subunit delta)		2		GO:0005886; GO:0042777; GO:0046933; GO:0045261	plasma membrane [GO:0005886]; proton-transporting ATP synthase complex, catalytic core F(1) [GO:0045261]; proton-transporting ATP synthase activity, rotational mechanism [GO:0046933]; plasma membrane ATP synthesis coupled proton transport [GO:0042777]
C4ZHC0	gatB EUBREC_1170	Aspartyl/glutamyl-tRNA(Asn/Gln) amidotransferase subunit B (Asp/Glu-ADT subunit B) (EC 6.3.5.-)		2		GO:0005524; GO:0050567; GO:0006412	ATP binding [GO:0005524]; glutaminyl-tRNA synthase (glutamine-hydrolyzing) activity [GO:0050567]; translation [GO:0006412]
Q4UPE3	aroE XC_4041	Shikimate dehydrogenase (NADP(+)) (SDH) (EC 1.1.1.25)	PATHWAY: Metabolic intermediate biosynthesis; chorismate biosynthesis; chorismate from D-erythrose 4-phosphate and phosphoenolpyruvate: step 4/7. {ECO:0000255|HAMAP-Rule:MF_00222}.	2		GO:0050661; GO:0009073; GO:0009423; GO:0004764; GO:0019632	NADP binding [GO:0050661]; shikimate 3-dehydrogenase (NADP+) activity [GO:0004764]; aromatic amino acid family biosynthetic process [GO:0009073]; chorismate biosynthetic process [GO:0009423]; shikimate metabolic process [GO:0019632]
Q6D9D2	argR ECA0684	Arginine repressor	PATHWAY: Amino-acid biosynthesis; L-arginine biosynthesis [regulation].	2		GO:0003677; GO:0034618; GO:0006526; GO:0005737; GO:0051259; GO:0003700; GO:0006351	cytoplasm [GO:0005737]; arginine binding [GO:0034618]; DNA binding [GO:0003677]; transcription factor activity, sequence-specific DNA binding [GO:0003700]; arginine biosynthetic process [GO:0006526]; protein oligomerization [GO:0051259]; transcription, DNA-templated [GO:0006351]
Q73QJ2	arcA TDE_0451	Arginine deiminase (ADI) (EC 3.5.3.6) (Arginine dihydrolase) (AD)	PATHWAY: Amino-acid degradation; L-arginine degradation via ADI pathway; carbamoyl phosphate from L-arginine: step 1/2. {ECO:0000255|HAMAP-Rule:MF_00242}.	2		GO:0019547; GO:0016990; GO:0005737	cytoplasm [GO:0005737]; arginine deiminase activity [GO:0016990]; arginine catabolic process to ornithine [GO:0019547]
A6V1D3	tsf PSPA7_1484	Elongation factor Ts (EF-Ts)		2		GO:0005737; GO:0003746	cytoplasm [GO:0005737]; translation elongation factor activity [GO:0003746]
B7USI6	yoaH E2348C_1934	UPF0181 protein YoaH		2
Q831U2	glyQ EF_2407	Glycine--tRNA ligase alpha subunit (EC 6.1.1.14) (Glycyl-tRNA synthetase alpha subunit) (GlyRS)		2		GO:0005524; GO:0005737; GO:0004820; GO:0006426	cytoplasm [GO:0005737]; ATP binding [GO:0005524]; glycine-tRNA ligase activity [GO:0004820]; glycyl-tRNA aminoacylation [GO:0006426]
Q2NV87	cyoE SG0663	Protoheme IX farnesyltransferase (EC 2.5.1.-) (Heme B farnesyltransferase) (Heme O synthase)	PATHWAY: Porphyrin-containing compound metabolism; heme O biosynthesis; heme O from protoheme: step 1/1. {ECO:0000255|HAMAP-Rule:MF_00154}.	2		GO:0048034; GO:0016021; GO:0005886; GO:0008495	integral component of membrane [GO:0016021]; plasma membrane [GO:0005886]; protoheme IX farnesyltransferase activity [GO:0008495]; heme O biosynthetic process [GO:0048034]
Q6D6A7	mdoH opgH ECA1778	Glucans biosynthesis glucosyltransferase H (EC 2.4.1.-)	PATHWAY: Glycan metabolism; osmoregulated periplasmic glucan (OPG) biosynthesis. {ECO:0000255|HAMAP-Rule:MF_01072}.	2		GO:0009250; GO:0016021; GO:0005886; GO:0016758	integral component of membrane [GO:0016021]; plasma membrane [GO:0005886]; transferase activity, transferring hexosyl groups [GO:0016758]; glucan biosynthetic process [GO:0009250]
A9KRZ4	tuf Cphy_0238	Elongation factor Tu (EF-Tu)		2		GO:0005525; GO:0003924; GO:0005737; GO:0003746	cytoplasm [GO:0005737]; GTP binding [GO:0005525]; GTPase activity [GO:0003924]; translation elongation factor activity [GO:0003746]
A9KP86	hemL1 Cphy_1373	Glutamate-1-semialdehyde 2,1-aminomutase 1 (GSA 1) (EC 5.4.3.8) (Glutamate-1-semialdehyde aminotransferase 1) (GSA-AT 1)	PATHWAY: Porphyrin-containing compound metabolism; protoporphyrin-IX biosynthesis; 5-aminolevulinate from L-glutamyl-tRNA(Glu): step 2/2. {ECO:0000255|HAMAP-Rule:MF_00375}.	2		GO:0005737; GO:0042286; GO:0006782; GO:0030170; GO:0008483	cytoplasm [GO:0005737]; glutamate-1-semialdehyde 2,1-aminomutase activity [GO:0042286]; pyridoxal phosphate binding [GO:0030170]; transaminase activity [GO:0008483]; protoporphyrinogen IX biosynthetic process [GO:0006782]
P94369	yxlA BSU38710	Putative purine-cytosine permease YxlA		2		GO:0016021; GO:0005886; GO:0055085; GO:0005215	integral component of membrane [GO:0016021]; plasma membrane [GO:0005886]; transporter activity [GO:0005215]; transmembrane transport [GO:0055085]
Q8PLR6	truD XAC1723	tRNA pseudouridine synthase D (EC 5.4.99.27) (tRNA pseudouridine(13) synthase) (tRNA pseudouridylate synthase D) (tRNA-uridine isomerase D)		2		GO:0003723; GO:0009982; GO:0031119	pseudouridine synthase activity [GO:0009982]; RNA binding [GO:0003723]; tRNA pseudouridine synthesis [GO:0031119]
Q8XBK7	ttdA Z4414 ECs3944	L(+)-tartrate dehydratase subunit alpha (L-TTD alpha) (EC 4.2.1.32)		2		GO:0051539; GO:0008730; GO:0046872	4 iron, 4 sulfur cluster binding [GO:0051539]; L(+)-tartrate dehydratase activity [GO:0008730]; metal ion binding [GO:0046872]
Q8VV85	groS groES	10 kDa chaperonin (GroES protein) (Protein Cpn10)		2		GO:0005524; GO:0005737; GO:0006457	cytoplasm [GO:0005737]; ATP binding [GO:0005524]; protein folding [GO:0006457]
Q3BUD7	XCV1895	Elongation factor P-like protein		2		GO:0005737; GO:0003746	cytoplasm [GO:0005737]; translation elongation factor activity [GO:0003746]
Q1CA99	macB1 YPA_0655	Macrolide export ATP-binding/permease protein MacB 1 (EC 3.6.3.-)		2		GO:0005524; GO:0043190; GO:0016887; GO:0042895; GO:0016820; GO:0046677	ATP-binding cassette (ABC) transporter complex [GO:0043190]; antibiotic transporter activity [GO:0042895]; ATP binding [GO:0005524]; ATPase activity [GO:0016887]; hydrolase activity, acting on acid anhydrides, catalyzing transmembrane movement of substances [GO:0016820]; response to antibiotic [GO:0046677]
P36948	rbsC BSU35950	Ribose import permease protein RbsC		2		GO:0016021; GO:0015145; GO:0015749; GO:0005886	integral component of membrane [GO:0016021]; plasma membrane [GO:0005886]; monosaccharide transmembrane transporter activity [GO:0015145]; monosaccharide transport [GO:0015749]
Q250N9	rpoC DSY0464	DNA-directed RNA polymerase subunit beta' (RNAP subunit beta') (EC 2.7.7.6) (RNA polymerase subunit beta') (Transcriptase subunit beta')		2		GO:0003677; GO:0003899; GO:0006351	DNA binding [GO:0003677]; DNA-directed RNA polymerase activity [GO:0003899]; transcription, DNA-templated [GO:0006351]
Q97EU2	thiC CA_C3014	Phosphomethylpyrimidine synthase (EC 4.1.99.17) (Hydroxymethylpyrimidine phosphate synthase) (HMP-P synthase) (HMP-phosphate synthase) (HMPP synthase) (Thiamine biosynthesis protein ThiC)	PATHWAY: Cofactor biosynthesis; thiamine diphosphate biosynthesis. {ECO:0000255|HAMAP-Rule:MF_00089}.	2		GO:0051539; GO:0016829; GO:0009228; GO:0009229; GO:0008270	4 iron, 4 sulfur cluster binding [GO:0051539]; lyase activity [GO:0016829]; zinc ion binding [GO:0008270]; thiamine biosynthetic process [GO:0009228]; thiamine diphosphate biosynthetic process [GO:0009229]
B0K3S2	gatC Teth514_0539	Aspartyl/glutamyl-tRNA(Asn/Gln) amidotransferase subunit C (Asp/Glu-ADT subunit C) (EC 6.3.5.-)		2		GO:0005524; GO:0050567; GO:0006450; GO:0006412	ATP binding [GO:0005524]; glutaminyl-tRNA synthase (glutamine-hydrolyzing) activity [GO:0050567]; regulation of translational fidelity [GO:0006450]; translation [GO:0006412]
C6DDM6	msrA PC1_3417	Peptide methionine sulfoxide reductase MsrA (Protein-methionine-S-oxide reductase) (EC 1.8.4.11) (Peptide-methionine (S)-S-oxide reductase) (Peptide Met(O) reductase)		2		GO:0006464; GO:0008113; GO:0030091; GO:0006979	peptide-methionine (S)-S-oxide reductase activity [GO:0008113]; cellular protein modification process [GO:0006464]; protein repair [GO:0030091]; response to oxidative stress [GO:0006979]
Q6D8F4	queF ECA1020	NADPH-dependent 7-cyano-7-deazaguanine reductase (EC 1.7.1.13) (7-cyano-7-carbaguanine reductase) (NADPH-dependent nitrile oxidoreductase) (PreQ(0) reductase)	PATHWAY: tRNA modification; tRNA-queuosine biosynthesis. {ECO:0000255|HAMAP-Rule:MF_00817}.	2		GO:0005737; GO:0046857; GO:0033739; GO:0008616	cytoplasm [GO:0005737]; oxidoreductase activity, acting on other nitrogenous compounds as donors, with NAD or NADP as acceptor [GO:0046857]; preQ1 synthase activity [GO:0033739]; queuosine biosynthetic process [GO:0008616]
C4Z4L8	glgC EUBELI_01918	Glucose-1-phosphate adenylyltransferase (EC 2.7.7.27) (ADP-glucose pyrophosphorylase) (ADPGlc PPase) (ADP-glucose synthase)	PATHWAY: Glycan biosynthesis; glycogen biosynthesis. {ECO:0000255|HAMAP-Rule:MF_00624}.	2		GO:0005524; GO:0008878; GO:0005978	ATP binding [GO:0005524]; glucose-1-phosphate adenylyltransferase activity [GO:0008878]; glycogen biosynthetic process [GO:0005978]
Q839Z5	dnaA EF_0001	Chromosomal replication initiator protein DnaA		2		GO:0005524; GO:0006270; GO:0003688; GO:0005737; GO:0006275	cytoplasm [GO:0005737]; ATP binding [GO:0005524]; DNA replication origin binding [GO:0003688]; DNA replication initiation [GO:0006270]; regulation of DNA replication [GO:0006275]
P0A4L4	trxA lin1196	Thioredoxin (Trx)		2		GO:0005623; GO:0045454; GO:0006662; GO:0015035	cell [GO:0005623]; protein disulfide oxidoreductase activity [GO:0015035]; cell redox homeostasis [GO:0045454]; glycerol ether metabolic process [GO:0006662]
Q6D9J6	dsbD ECA0618	Thiol:disulfide interchange protein DsbD (EC 1.8.1.8) (Protein-disulfide reductase) (Disulfide reductase)		2		GO:0045454; GO:0017004; GO:0009055; GO:0016021; GO:0005886; GO:0047134	integral component of membrane [GO:0016021]; plasma membrane [GO:0005886]; electron carrier activity [GO:0009055]; protein-disulfide reductase activity [GO:0047134]; cell redox homeostasis [GO:0045454]; cytochrome complex assembly [GO:0017004]
B2FMS4	pepA Smlt0675	Probable cytosol aminopeptidase (EC 3.4.11.1) (Leucine aminopeptidase) (LAP) (EC 3.4.11.10) (Leucyl aminopeptidase)		2		GO:0004177; GO:0005737; GO:0030145; GO:0008235	cytoplasm [GO:0005737]; aminopeptidase activity [GO:0004177]; manganese ion binding [GO:0030145]; metalloexopeptidase activity [GO:0008235]
P39756	fdhD narAA narQ BSU36710	Sulfurtransferase FdhD		2		GO:0006777; GO:0005737; GO:0016783	cytoplasm [GO:0005737]; sulfurtransferase activity [GO:0016783]; Mo-molybdopterin cofactor biosynthetic process [GO:0006777]
O54055	iscS nifS	Cysteine desulfurase IscS (EC 2.8.1.7)	PATHWAY: Cofactor biosynthesis; iron-sulfur cluster biosynthesis. {ECO:0000255|HAMAP-Rule:MF_00331}.	2		GO:0051537; GO:0044571; GO:0006520; GO:0031071; GO:0005737; GO:0046872; GO:0030170	cytoplasm [GO:0005737]; 2 iron, 2 sulfur cluster binding [GO:0051537]; cysteine desulfurase activity [GO:0031071]; metal ion binding [GO:0046872]; pyridoxal phosphate binding [GO:0030170]; [2Fe-2S] cluster assembly [GO:0044571]; cellular amino acid metabolic process [GO:0006520]
Q8PMJ8	glnD XAC1429	Bifunctional uridylyltransferase/uridylyl-removing enzyme (UTase/UR) (Bifunctional [protein-PII] modification enzyme) (Bifunctional nitrogen sensor protein) [Includes: [Protein-PII] uridylyltransferase (PII uridylyltransferase) (UTase) (EC 2.7.7.59); [Protein-PII]-UMP uridylyl-removing enzyme (UR) (EC 3.1.4.-)]		2		GO:0008773; GO:0016597; GO:0006807; GO:0008081; GO:0006808	[protein-PII] uridylyltransferase activity [GO:0008773]; amino acid binding [GO:0016597]; phosphoric diester hydrolase activity [GO:0008081]; nitrogen compound metabolic process [GO:0006807]; regulation of nitrogen utilization [GO:0006808]
A5ICK7	frr LPC_1140	Ribosome-recycling factor (RRF) (Ribosome-releasing factor)		2		GO:0005737; GO:0006415	cytoplasm [GO:0005737]; translational termination [GO:0006415]
C6DBV7	lipB PC1_1176	Octanoyltransferase (EC 2.3.1.181) (Lipoate-protein ligase B) (Lipoyl/octanoyl transferase) (Octanoyl-[acyl-carrier-protein]-protein N-octanoyltransferase)	PATHWAY: Protein modification; protein lipoylation via endogenous pathway; protein N(6)-(lipoyl)lysine from octanoyl-[acyl-carrier-protein]: step 1/2. {ECO:0000255|HAMAP-Rule:MF_00013}.	2		GO:0006464; GO:0005737; GO:0009107; GO:0033819; GO:0016415	cytoplasm [GO:0005737]; lipoyl(octanoyl) transferase activity [GO:0033819]; octanoyltransferase activity [GO:0016415]; cellular protein modification process [GO:0006464]; lipoate biosynthetic process [GO:0009107]
Q3KHJ1	rplS Pfl01_1022	50S ribosomal protein L19		2		GO:0005840; GO:0003735; GO:0006412	ribosome [GO:0005840]; structural constituent of ribosome [GO:0003735]; translation [GO:0006412]
A7GV65	upp Bcer98_3834	Uracil phosphoribosyltransferase (EC 2.4.2.9) (UMP pyrophosphorylase) (UPRTase)	PATHWAY: Pyrimidine metabolism; UMP biosynthesis via salvage pathway; UMP from uracil: step 1/1. {ECO:0000255|HAMAP-Rule:MF_01218}.	2		GO:0005525; GO:0044206; GO:0000287; GO:0004845; GO:0006223	GTP binding [GO:0005525]; magnesium ion binding [GO:0000287]; uracil phosphoribosyltransferase activity [GO:0004845]; UMP salvage [GO:0044206]; uracil salvage [GO:0006223]
Q9MTP0	ycf3	Photosystem I assembly protein Ycf3		2759	33090	GO:0009535; GO:0015979	chloroplast thylakoid membrane [GO:0009535]; photosynthesis [GO:0015979]
P23903	glcA	Glucan endo-1,3-beta-glucosidase A1 (EC 3.2.1.39) ((1->3)-beta-glucan endohydrolase) ((1->3)-beta-glucanase A1)		2		GO:0005975; GO:0071555; GO:0005576; GO:0042973	extracellular region [GO:0005576]; glucan endo-1,3-beta-D-glucosidase activity [GO:0042973]; carbohydrate metabolic process [GO:0005975]; cell wall organization [GO:0071555]
Q6D246	glyA1 ECA3250	Serine hydroxymethyltransferase 1 (SHMT 1) (Serine methylase 1) (EC 2.1.2.1)	PATHWAY: One-carbon metabolism; tetrahydrofolate interconversion. {ECO:0000255|HAMAP-Rule:MF_00051}.; PATHWAY: Amino-acid biosynthesis; glycine biosynthesis; glycine from L-serine: step 1/1. {ECO:0000255|HAMAP-Rule:MF_00051}.	2		GO:0005737; GO:0019264; GO:0004372; GO:0030170; GO:0035999	cytoplasm [GO:0005737]; glycine hydroxymethyltransferase activity [GO:0004372]; pyridoxal phosphate binding [GO:0030170]; glycine biosynthetic process from serine [GO:0019264]; tetrahydrofolate interconversion [GO:0035999]
B2SQN5	prfA PXO_04548	Peptide chain release factor 1 (RF-1)		2		GO:0005737; GO:0016149	cytoplasm [GO:0005737]; translation release factor activity, codon specific [GO:0016149]
Q4UUL4	ndk XC_2203	Nucleoside diphosphate kinase (NDK) (NDP kinase) (EC 2.7.4.6) (Nucleoside-2-P kinase)		2		GO:0005524; GO:0006241; GO:0006183; GO:0006228; GO:0005737; GO:0046872; GO:0004550	cytoplasm [GO:0005737]; ATP binding [GO:0005524]; metal ion binding [GO:0046872]; nucleoside diphosphate kinase activity [GO:0004550]; CTP biosynthetic process [GO:0006241]; GTP biosynthetic process [GO:0006183]; UTP biosynthetic process [GO:0006228]
Q82ZJ2	pnp EF_3064	Polyribonucleotide nucleotidyltransferase (EC 2.7.7.8) (Polynucleotide phosphorylase) (PNPase)		2		GO:0000175; GO:0003723; GO:0006396; GO:0005737; GO:0006402; GO:0000287; GO:0004654	cytoplasm [GO:0005737]; 3'-5'-exoribonuclease activity [GO:0000175]; magnesium ion binding [GO:0000287]; polyribonucleotide nucleotidyltransferase activity [GO:0004654]; RNA binding [GO:0003723]; mRNA catabolic process [GO:0006402]; RNA processing [GO:0006396]
Q6D4K2	ECA2388	UPF0266 membrane protein ECA2388		2		GO:0016021; GO:0005886	integral component of membrane [GO:0016021]; plasma membrane [GO:0005886]
Q7N0G0	rdgC plu3929	Recombination-associated protein RdgC		2		GO:0006310; GO:0005737; GO:0009295	cytoplasm [GO:0005737]; nucleoid [GO:0009295]; DNA recombination [GO:0006310]
O07013	ganB galA yvfO BSU34120	Arabinogalactan endo-beta-1,4-galactanase (EC 3.2.1.89) (Endo-1,4-beta-galactanase) (Galactanase)		2		GO:0031218; GO:0005975; GO:0015926; GO:0046872	arabinogalactan endo-1,4-beta-galactosidase activity [GO:0031218]; glucosidase activity [GO:0015926]; metal ion binding [GO:0046872]; carbohydrate metabolic process [GO:0005975]
A4Y1A0	yidC Pmen_4620	Membrane protein insertase YidC (Foldase YidC) (Membrane integrase YidC) (Membrane protein YidC)		2		GO:0016021; GO:0005886; GO:0051205; GO:0015031	integral component of membrane [GO:0016021]; plasma membrane [GO:0005886]; protein insertion into membrane [GO:0051205]; protein transport [GO:0015031]
Q9HTX3	PA5217	Probable binding protein component of ABC iron transporter PA5217		2
C6DF46	aat PC1_1714	Leucyl/phenylalanyl-tRNA--protein transferase (EC 2.3.2.6) (L/F-transferase) (Leucyltransferase) (Phenyalanyltransferase)		2		GO:0005737; GO:0008914; GO:0030163	cytoplasm [GO:0005737]; leucyltransferase activity [GO:0008914]; protein catabolic process [GO:0030163]
Q6D871	ECA1104	UPF0345 protein ECA1104		2
C6D8Z6	lysS PC1_0649	Lysine--tRNA ligase (EC 6.1.1.6) (Lysyl-tRNA synthetase) (LysRS)		2		GO:0005524; GO:0005737; GO:0004824; GO:0006430; GO:0000287; GO:0003676	cytoplasm [GO:0005737]; ATP binding [GO:0005524]; lysine-tRNA ligase activity [GO:0004824]; magnesium ion binding [GO:0000287]; nucleic acid binding [GO:0003676]; lysyl-tRNA aminoacylation [GO:0006430]
Q6D7X5	ubiG ECA1200	Ubiquinone biosynthesis O-methyltransferase (2-polyprenyl-6-hydroxyphenol methylase) (EC 2.1.1.222) (3-demethylubiquinone 3-O-methyltransferase) (EC 2.1.1.64)	PATHWAY: Cofactor biosynthesis; ubiquinone biosynthesis. {ECO:0000255|HAMAP-Rule:MF_00472}.	2		GO:0102004; GO:0008425; GO:0008689; GO:0006744	2-octaprenyl-6-hydroxyphenol methylase activity [GO:0102004]; 2-polyprenyl-6-methoxy-1,4-benzoquinone methyltransferase activity [GO:0008425]; 3-demethylubiquinone-9 3-O-methyltransferase activity [GO:0008689]; ubiquinone biosynthetic process [GO:0006744]
P39153	ywlC BSU36950 ipc-29d	Threonylcarbamoyl-AMP synthase (TC-AMP synthase) (EC 2.7.7.87) (L-threonylcarbamoyladenylate synthase) (t(6)A37 threonylcarbamoyladenosine biosynthesis protein YwlC) (tRNA threonylcarbamoyladenosine biosynthesis protein YwlC)		2		GO:0005524; GO:0061710; GO:0005737; GO:0003725; GO:0016779; GO:0006450; GO:0000049; GO:0002949	cytoplasm [GO:0005737]; ATP binding [GO:0005524]; double-stranded RNA binding [GO:0003725]; L-threonylcarbamoyladenylate synthase [GO:0061710]; nucleotidyltransferase activity [GO:0016779]; tRNA binding [GO:0000049]; regulation of translational fidelity [GO:0006450]; tRNA threonylcarbamoyladenosine modification [GO:0002949]
Q8PBG5	lspA XCC1156	Lipoprotein signal peptidase (EC 3.4.23.36) (Prolipoprotein signal peptidase) (Signal peptidase II) (SPase II)	PATHWAY: Protein modification; lipoprotein biosynthesis (signal peptide cleavage). {ECO:0000255|HAMAP-Rule:MF_00161}.	2		GO:0004190; GO:0016021; GO:0005886	integral component of membrane [GO:0016021]; plasma membrane [GO:0005886]; aspartic-type endopeptidase activity [GO:0004190]
Q9LEC8	GDHB	Glutamate dehydrogenase B (GDH B) (EC 1.4.1.3)		2759	33090	GO:0006520; GO:0004353	glutamate dehydrogenase [NAD(P)+] activity [GO:0004353]; cellular amino acid metabolic process [GO:0006520]
C6DCQ5	gshA PC1_3207	Glutamate--cysteine ligase (EC 6.3.2.2) (Gamma-ECS) (GCS) (Gamma-glutamylcysteine synthetase)	PATHWAY: Sulfur metabolism; glutathione biosynthesis; glutathione from L-cysteine and L-glutamate: step 1/2. {ECO:0000255|HAMAP-Rule:MF_00578}.	2		GO:0005524; GO:0004357; GO:0006750	ATP binding [GO:0005524]; glutamate-cysteine ligase activity [GO:0004357]; glutathione biosynthetic process [GO:0006750]
Q8PD48	purD XCC0497	Phosphoribosylamine--glycine ligase (EC 6.3.4.13) (GARS) (Glycinamide ribonucleotide synthetase) (Phosphoribosylglycinamide synthetase)	PATHWAY: Purine metabolism; IMP biosynthesis via de novo pathway; N(1)-(5-phospho-D-ribosyl)glycinamide from 5-phospho-alpha-D-ribose 1-diphosphate: step 2/2. {ECO:0000255|HAMAP-Rule:MF_00138}.	2		GO:0006189; GO:0005524; GO:0000287; GO:0030145; GO:0004637; GO:0009113	ATP binding [GO:0005524]; magnesium ion binding [GO:0000287]; manganese ion binding [GO:0030145]; phosphoribosylamine-glycine ligase activity [GO:0004637]; 'de novo' IMP biosynthetic process [GO:0006189]; purine nucleobase biosynthetic process [GO:0009113]
B0RVK6	xanB xcc-b100_3730	Xanthan biosynthesis protein XanB [Includes: Mannose-6-phosphate isomerase (EC 5.3.1.8) (Phosphohexomutase) (Phosphomannose isomerase) (PMI); Mannose-1-phosphate guanylyl transferase (EC 2.7.7.13) (GDP-mannose pyrophosphorylase) (GMP) (GMPP)]	PATHWAY: Nucleotide-sugar biosynthesis; GDP-alpha-D-mannose biosynthesis; GDP-alpha-D-mannose from alpha-D-mannose 1-phosphate (GTP route): step 1/1.; PATHWAY: Nucleotide-sugar biosynthesis; GDP-alpha-D-mannose biosynthesis; alpha-D-mannose 1-phosphate from D-fructose 6-phosphate: step 1/2.	2		GO:0009298; GO:0005525; GO:0009103; GO:0004475; GO:0004476	GTP binding [GO:0005525]; mannose-1-phosphate guanylyltransferase activity [GO:0004475]; mannose-6-phosphate isomerase activity [GO:0004476]; GDP-mannose biosynthetic process [GO:0009298]; lipopolysaccharide biosynthetic process [GO:0009103]
B8FUP2	lepA Dhaf_4307	Elongation factor 4 (EF-4) (EC 3.6.5.n1) (Ribosomal back-translocase LepA)		2		GO:0005525; GO:0003924; GO:0005886; GO:0045727; GO:0043022; GO:0003746	plasma membrane [GO:0005886]; GTP binding [GO:0005525]; GTPase activity [GO:0003924]; ribosome binding [GO:0043022]; translation elongation factor activity [GO:0003746]; positive regulation of translation [GO:0045727]
A7GQ01	ppaC Bcer98_1924	Probable manganese-dependent inorganic pyrophosphatase (EC 3.6.1.1) (Pyrophosphate phospho-hydrolase) (PPase)		2		GO:0005737; GO:0004427; GO:0030145	cytoplasm [GO:0005737]; inorganic diphosphatase activity [GO:0004427]; manganese ion binding [GO:0030145]
A0ALY8	tuf lwe2602	Elongation factor Tu (EF-Tu)		2		GO:0005525; GO:0003924; GO:0005737; GO:0003746	cytoplasm [GO:0005737]; GTP binding [GO:0005525]; GTPase activity [GO:0003924]; translation elongation factor activity [GO:0003746]
Q2RFN6	rplA Moth_2471	50S ribosomal protein L1		2		GO:0015934; GO:0019843; GO:0006417; GO:0003735; GO:0000049; GO:0006412	large ribosomal subunit [GO:0015934]; rRNA binding [GO:0019843]; structural constituent of ribosome [GO:0003735]; tRNA binding [GO:0000049]; regulation of translation [GO:0006417]; translation [GO:0006412]
Q5KZR0	gpsB GK1541	Cell cycle protein GpsB (Guiding PBP1-shuttling protein)		2		GO:0007049; GO:0051301; GO:0005737; GO:0008360	cytoplasm [GO:0005737]; cell cycle [GO:0007049]; cell division [GO:0051301]; regulation of cell shape [GO:0008360]
C1KVK0	hemL1 Lm4b_01564	Glutamate-1-semialdehyde 2,1-aminomutase 1 (GSA 1) (EC 5.4.3.8) (Glutamate-1-semialdehyde aminotransferase 1) (GSA-AT 1)	PATHWAY: Porphyrin-containing compound metabolism; protoporphyrin-IX biosynthesis; 5-aminolevulinate from L-glutamyl-tRNA(Glu): step 2/2. {ECO:0000255|HAMAP-Rule:MF_00375}.	2		GO:0005737; GO:0042286; GO:0006782; GO:0030170; GO:0008483	cytoplasm [GO:0005737]; glutamate-1-semialdehyde 2,1-aminomutase activity [GO:0042286]; pyridoxal phosphate binding [GO:0030170]; transaminase activity [GO:0008483]; protoporphyrinogen IX biosynthetic process [GO:0006782]
C6DKH6	rplU PC1_0558	50S ribosomal protein L21		2		GO:0019843; GO:0005840; GO:0003735; GO:0006412	ribosome [GO:0005840]; rRNA binding [GO:0019843]; structural constituent of ribosome [GO:0003735]; translation [GO:0006412]
Q8PNU1	ispE ipk XAC0948	4-diphosphocytidyl-2-C-methyl-D-erythritol kinase (CMK) (EC 2.7.1.148) (4-(cytidine-5'-diphospho)-2-C-methyl-D-erythritol kinase)	PATHWAY: Isoprenoid biosynthesis; isopentenyl diphosphate biosynthesis via DXP pathway; isopentenyl diphosphate from 1-deoxy-D-xylulose 5-phosphate: step 3/6. {ECO:0000255|HAMAP-Rule:MF_00061}.	2		GO:0050515; GO:0005524; GO:0019288; GO:0016114	4-(cytidine 5'-diphospho)-2-C-methyl-D-erythritol kinase activity [GO:0050515]; ATP binding [GO:0005524]; isopentenyl diphosphate biosynthetic process, methylerythritol 4-phosphate pathway [GO:0019288]; terpenoid biosynthetic process [GO:0016114]
Q3BN06	aroE XCV4126	Shikimate dehydrogenase (NADP(+)) (SDH) (EC 1.1.1.25)	PATHWAY: Metabolic intermediate biosynthesis; chorismate biosynthesis; chorismate from D-erythrose 4-phosphate and phosphoenolpyruvate: step 4/7. {ECO:0000255|HAMAP-Rule:MF_00222}.	2		GO:0050661; GO:0009073; GO:0009423; GO:0004764; GO:0019632	NADP binding [GO:0050661]; shikimate 3-dehydrogenase (NADP+) activity [GO:0004764]; aromatic amino acid family biosynthetic process [GO:0009073]; chorismate biosynthetic process [GO:0009423]; shikimate metabolic process [GO:0019632]
Q6DB24	ghrB ECA0078	Glyoxylate/hydroxypyruvate reductase B (EC 1.1.1.79) (EC 1.1.1.81)		2		GO:0051287; GO:0005737; GO:0030267; GO:0016618; GO:0005886	cytoplasm [GO:0005737]; plasma membrane [GO:0005886]; glyoxylate reductase (NADP) activity [GO:0030267]; hydroxypyruvate reductase activity [GO:0016618]; NAD binding [GO:0051287]
P39849	xylB	Aryl-alcohol dehydrogenase (EC 1.1.1.90) (Benzyl alcohol dehydrogenase) (BADH)		2		GO:0019439; GO:0018456; GO:0008270	aryl-alcohol dehydrogenase (NAD+) activity [GO:0018456]; zinc ion binding [GO:0008270]; aromatic compound catabolic process [GO:0019439]
Q9KAG5	BH2322	Putative ribose/galactose/methyl galactoside import ATP-binding protein (EC 3.6.3.17)		2		GO:0005524; GO:0015407; GO:0005886	plasma membrane [GO:0005886]; ATP binding [GO:0005524]; monosaccharide-transporting ATPase activity [GO:0015407]
Q7YJV2	clpP	ATP-dependent Clp protease proteolytic subunit (EC 3.4.21.92) (Endopeptidase Clp)		2759	33090	GO:0009570; GO:0004252	chloroplast stroma [GO:0009570]; serine-type endopeptidase activity [GO:0004252]
B1A980	rps7-A; rps7-B	30S ribosomal protein S7, chloroplastic		2759	33090	GO:0009507; GO:0019843; GO:0015935; GO:0003735; GO:0006412	chloroplast [GO:0009507]; small ribosomal subunit [GO:0015935]; rRNA binding [GO:0019843]; structural constituent of ribosome [GO:0003735]; translation [GO:0006412]
Q332V2	clpP	ATP-dependent Clp protease proteolytic subunit (EC 3.4.21.92) (Endopeptidase Clp)		2759	33090	GO:0009570; GO:0004252	chloroplast stroma [GO:0009570]; serine-type endopeptidase activity [GO:0004252]
Q6D3C7	moaA ECA2817	Cyclic pyranopterin monophosphate synthase (EC 4.1.99.18) (Molybdenum cofactor biosynthesis protein A)	PATHWAY: Cofactor biosynthesis; molybdopterin biosynthesis. {ECO:0000255|HAMAP-Rule:MF_01225}.	2		GO:0051539; GO:0005525; GO:0006777; GO:0061597; GO:0046872; GO:0019008	molybdopterin synthase complex [GO:0019008]; 4 iron, 4 sulfur cluster binding [GO:0051539]; cyclic pyranopterin monophosphate synthase activity [GO:0061597]; GTP binding [GO:0005525]; metal ion binding [GO:0046872]; Mo-molybdopterin cofactor biosynthetic process [GO:0006777]
Q6D6J8	dsrB ECA1682	Protein DsrB		2
Q5GX78	dnaE2 XOO3439	Error-prone DNA polymerase (EC 2.7.7.7)		2		GO:0008408; GO:0003677; GO:0006281; GO:0006260; GO:0003887; GO:0005737	cytoplasm [GO:0005737]; 3'-5' exonuclease activity [GO:0008408]; DNA binding [GO:0003677]; DNA-directed DNA polymerase activity [GO:0003887]; DNA repair [GO:0006281]; DNA replication [GO:0006260]
Q8PGG8	atpC XAC3648	ATP synthase epsilon chain (ATP synthase F1 sector epsilon subunit) (F-ATPase epsilon subunit)		2		GO:0005524; GO:0005886; GO:0042777; GO:0046933; GO:0045261; GO:0046961	plasma membrane [GO:0005886]; proton-transporting ATP synthase complex, catalytic core F(1) [GO:0045261]; ATP binding [GO:0005524]; proton-transporting ATP synthase activity, rotational mechanism [GO:0046933]; proton-transporting ATPase activity, rotational mechanism [GO:0046961]; plasma membrane ATP synthesis coupled proton transport [GO:0042777]
Q8NKX3	rpsM XAC0993	30S ribosomal protein S13		2		GO:0019843; GO:0005840; GO:0003735; GO:0000049; GO:0006412	ribosome [GO:0005840]; rRNA binding [GO:0019843]; structural constituent of ribosome [GO:0003735]; tRNA binding [GO:0000049]; translation [GO:0006412]
C1CL09	carB SPP_1313	Carbamoyl-phosphate synthase large chain (EC 6.3.5.5) (Carbamoyl-phosphate synthetase ammonia chain)	PATHWAY: Amino-acid biosynthesis; L-arginine biosynthesis; carbamoyl phosphate from bicarbonate: step 1/1. {ECO:0000255|HAMAP-Rule:MF_01210}.; PATHWAY: Pyrimidine metabolism; UMP biosynthesis via de novo pathway; (S)-dihydroorotate from bicarbonate: step 1/3. {ECO:0000255|HAMAP-Rule:MF_01210}.	2		GO:0044205; GO:0005524; GO:0006526; GO:0004088; GO:0046872	ATP binding [GO:0005524]; carbamoyl-phosphate synthase (glutamine-hydrolyzing) activity [GO:0004088]; metal ion binding [GO:0046872]; 'de novo' UMP biosynthetic process [GO:0044205]; arginine biosynthetic process [GO:0006526]
Q6D7W1	menC ECA1214	o-succinylbenzoate synthase (OSB synthase) (OSBS) (EC 4.2.1.113) (4-(2'-carboxyphenyl)-4-oxybutyric acid synthase) (o-succinylbenzoic acid synthase)	PATHWAY: Quinol/quinone metabolism; 1,4-dihydroxy-2-naphthoate biosynthesis; 1,4-dihydroxy-2-naphthoate from chorismate: step 4/7. {ECO:0000255|HAMAP-Rule:MF_00470}.; PATHWAY: Quinol/quinone metabolism; menaquinone biosynthesis. {ECO:0000255|HAMAP-Rule:MF_00470}.	2		GO:0016836; GO:0000287; GO:0009234	hydro-lyase activity [GO:0016836]; magnesium ion binding [GO:0000287]; menaquinone biosynthetic process [GO:0009234]
Q3BQS3	pdxH XCV3159	Pyridoxine/pyridoxamine 5'-phosphate oxidase (EC 1.4.3.5) (PNP/PMP oxidase) (PNPOx) (Pyridoxal 5'-phosphate synthase)	PATHWAY: Cofactor metabolism; pyridoxal 5'-phosphate salvage; pyridoxal 5'-phosphate from pyridoxamine 5'-phosphate: step 1/1. {ECO:0000255|HAMAP-Rule:MF_01629}.; PATHWAY: Cofactor metabolism; pyridoxal 5'-phosphate salvage; pyridoxal 5'-phosphate from pyridoxine 5'-phosphate: step 1/1. {ECO:0000255|HAMAP-Rule:MF_01629}.	2		GO:0010181; GO:0004733; GO:0008615	FMN binding [GO:0010181]; pyridoxamine-phosphate oxidase activity [GO:0004733]; pyridoxine biosynthetic process [GO:0008615]
Q8PK35	proA XAC2342	Gamma-glutamyl phosphate reductase (GPR) (EC 1.2.1.41) (Glutamate-5-semialdehyde dehydrogenase) (Glutamyl-gamma-semialdehyde dehydrogenase) (GSA dehydrogenase)	PATHWAY: Amino-acid biosynthesis; L-proline biosynthesis; L-glutamate 5-semialdehyde from L-glutamate: step 2/2. {ECO:0000255|HAMAP-Rule:MF_00412}.	2		GO:0055129; GO:0050661; GO:0005737; GO:0004350	cytoplasm [GO:0005737]; glutamate-5-semialdehyde dehydrogenase activity [GO:0004350]; NADP binding [GO:0050661]; L-proline biosynthetic process [GO:0055129]
B7UVD3	sucC PLES_37391	Succinyl-CoA ligase [ADP-forming] subunit beta (EC 6.2.1.5) (Succinyl-CoA synthetase subunit beta) (SCS-beta)	PATHWAY: Carbohydrate metabolism; tricarboxylic acid cycle; succinate from succinyl-CoA (ligase route): step 1/1. {ECO:0000255|HAMAP-Rule:MF_00558}.	2		GO:0005524; GO:0000287; GO:0030145; GO:0004775; GO:0006099	ATP binding [GO:0005524]; magnesium ion binding [GO:0000287]; manganese ion binding [GO:0030145]; succinate-CoA ligase (ADP-forming) activity [GO:0004775]; tricarboxylic acid cycle [GO:0006099]
Q0SVZ5	nadA CPR_0376	Quinolinate synthase A (EC 2.5.1.72)	PATHWAY: Cofactor biosynthesis; NAD(+) biosynthesis; quinolinate from iminoaspartate: step 1/1. {ECO:0000255|HAMAP-Rule:MF_00568}.	2		GO:0051539; GO:0009435; GO:0005737; GO:0046872; GO:0008987; GO:0016765	cytoplasm [GO:0005737]; 4 iron, 4 sulfur cluster binding [GO:0051539]; metal ion binding [GO:0046872]; quinolinate synthetase A activity [GO:0008987]; transferase activity, transferring alkyl or aryl (other than methyl) groups [GO:0016765]; NAD biosynthetic process [GO:0009435]
O34428	yjlA BSU12260	Uncharacterized protein YjlA		2		GO:0016021; GO:0005886	integral component of membrane [GO:0016021]; plasma membrane [GO:0005886]
Q839F2	rplE EF_0218	50S ribosomal protein L5		2		GO:0019843; GO:0005840; GO:0003735; GO:0000049; GO:0006412	ribosome [GO:0005840]; rRNA binding [GO:0019843]; structural constituent of ribosome [GO:0003735]; tRNA binding [GO:0000049]; translation [GO:0006412]
Q6D3J6	ECA2748	UPF0352 protein ECA2748		2
Q6D6A4	ECA1781	UPF0176 protein ECA1781		2
A4XRS1	ruvB Pmen_1272	Holliday junction ATP-dependent DNA helicase RuvB (EC 3.6.4.12)		2		GO:0005524; GO:0003677; GO:0006310; GO:0006281; GO:0009432; GO:0009378	ATP binding [GO:0005524]; DNA binding [GO:0003677]; four-way junction helicase activity [GO:0009378]; DNA recombination [GO:0006310]; DNA repair [GO:0006281]; SOS response [GO:0009432]
Q81HH1	murQ BC_0841	N-acetylmuramic acid 6-phosphate etherase (MurNAc-6-P etherase) (EC 4.2.1.126) (N-acetylmuramic acid 6-phosphate hydrolase) (N-acetylmuramic acid 6-phosphate lyase)	PATHWAY: Amino-sugar metabolism; N-acetylmuramate degradation. {ECO:0000255|HAMAP-Rule:MF_00068}.	2		GO:0097173; GO:0030246; GO:0005975; GO:0016835	carbohydrate binding [GO:0030246]; carbon-oxygen lyase activity [GO:0016835]; carbohydrate metabolic process [GO:0005975]; N-acetylmuramic acid catabolic process [GO:0097173]
Q72XY5	eno BCE_5238	Enolase (EC 4.2.1.11) (2-phospho-D-glycerate hydro-lyase) (2-phosphoglycerate dehydratase)	PATHWAY: Carbohydrate degradation; glycolysis; pyruvate from D-glyceraldehyde 3-phosphate: step 4/5. {ECO:0000255|HAMAP-Rule:MF_00318}.	2		GO:0009986; GO:0005576; GO:0006096; GO:0000287; GO:0004634; GO:0000015	cell surface [GO:0009986]; extracellular region [GO:0005576]; phosphopyruvate hydratase complex [GO:0000015]; magnesium ion binding [GO:0000287]; phosphopyruvate hydratase activity [GO:0004634]; glycolytic process [GO:0006096]
Q9XBM7	mtlA	PTS system mannitol-specific EIICBA component (EIICBA-Mtl) (EII-Mtl) [Includes: Mannitol permease IIC component (PTS system mannitol-specific EIIC component); Mannitol-specific phosphotransferase enzyme IIB component (EC 2.7.1.197) (PTS system mannitol-specific EIIB component); Mannitol-specific phosphotransferase enzyme IIA component (PTS system mannitol-specific EIIA component)]		2		GO:0016021; GO:0016301; GO:0009401; GO:0005886; GO:0022872	integral component of membrane [GO:0016021]; plasma membrane [GO:0005886]; kinase activity [GO:0016301]; protein-N(PI)-phosphohistidine-mannitol phosphotransferase system transmembrane transporter activity [GO:0022872]; phosphoenolpyruvate-dependent sugar phosphotransferase system [GO:0009401]
A6UZH9	rplJ PSPA7_0828	50S ribosomal protein L10		2		GO:0070180; GO:0005840; GO:0042254; GO:0003735; GO:0006412	ribosome [GO:0005840]; large ribosomal subunit rRNA binding [GO:0070180]; structural constituent of ribosome [GO:0003735]; ribosome biogenesis [GO:0042254]; translation [GO:0006412]
Q6DB93	ravA ECA0005	ATPase RavA (EC 3.6.3.-) (Regulatory ATPase variant A)		2		GO:0005524; GO:0016887; GO:0005737; GO:0016820	cytoplasm [GO:0005737]; ATP binding [GO:0005524]; ATPase activity [GO:0016887]; hydrolase activity, acting on acid anhydrides, catalyzing transmembrane movement of substances [GO:0016820]
Q6D4H0	rpmI ECA2420	50S ribosomal protein L35		2		GO:0005840; GO:0003735; GO:0006412	ribosome [GO:0005840]; structural constituent of ribosome [GO:0003735]; translation [GO:0006412]
Q6DAW0	slmA ECA0142	Nucleoid occlusion factor SlmA		2		GO:0043590; GO:0007049; GO:0051301; GO:0005737; GO:0010974; GO:0043565	bacterial nucleoid [GO:0043590]; cytoplasm [GO:0005737]; sequence-specific DNA binding [GO:0043565]; cell cycle [GO:0007049]; cell division [GO:0051301]; negative regulation of barrier septum assembly [GO:0010974]
Q889X7	rpoC PSPTO_0620	DNA-directed RNA polymerase subunit beta' (RNAP subunit beta') (EC 2.7.7.6) (RNA polymerase subunit beta') (Transcriptase subunit beta')		2		GO:0003677; GO:0003899; GO:0006351	DNA binding [GO:0003677]; DNA-directed RNA polymerase activity [GO:0003899]; transcription, DNA-templated [GO:0006351]
A7Z674	ribH RBAM_021390	6,7-dimethyl-8-ribityllumazine synthase (DMRL synthase) (LS) (Lumazine synthase) (EC 2.5.1.78)	PATHWAY: Cofactor biosynthesis; riboflavin biosynthesis; riboflavin from 2-hydroxy-3-oxobutyl phosphate and 5-amino-6-(D-ribitylamino)uracil: step 1/2. {ECO:0000255|HAMAP-Rule:MF_00178}.	2		GO:0000906; GO:0009231; GO:0009349; GO:0016740	riboflavin synthase complex [GO:0009349]; 6,7-dimethyl-8-ribityllumazine synthase activity [GO:0000906]; transferase activity [GO:0016740]; riboflavin biosynthetic process [GO:0009231]
Q4URK1	lpxH XC_3278	UDP-2,3-diacylglucosamine hydrolase (EC 3.6.1.54) (UDP-2,3-diacylglucosamine diphosphatase)	PATHWAY: Glycolipid biosynthesis; lipid IV(A) biosynthesis; lipid IV(A) from (3R)-3-hydroxytetradecanoyl-[acyl-carrier-protein] and UDP-N-acetyl-alpha-D-glucosamine: step 4/6. {ECO:0000255|HAMAP-Rule:MF_00575}.	2		GO:0005737; GO:0009245; GO:0016462	cytoplasm [GO:0005737]; pyrophosphatase activity [GO:0016462]; lipid A biosynthetic process [GO:0009245]
Q3A9N3	disA CHY_2346	DNA integrity scanning protein DisA (Cyclic di-AMP synthase) (c-di-AMP synthase) (Diadenylate cyclase) (EC 2.7.7.85)		2		GO:0005524; GO:0003677; GO:0006281; GO:0005622; GO:0016779; GO:0019932	intracellular [GO:0005622]; ATP binding [GO:0005524]; DNA binding [GO:0003677]; nucleotidyltransferase activity [GO:0016779]; DNA repair [GO:0006281]; second-messenger-mediated signaling [GO:0019932]
C6DDR1	mtfA PC1_1479	Protein MtfA (Mlc titration factor A)		2		GO:0005737; GO:0008237	cytoplasm [GO:0005737]; metallopeptidase activity [GO:0008237]
Q0TBM6	dlgD ECP_3679	2,3-diketo-L-gulonate reductase (2,3-DKG reductase) (EC 1.1.1.130) (3-dehydro-L-gulonate 2-dehydrogenase)		2		GO:0047559; GO:0070403; GO:0005737	cytoplasm [GO:0005737]; 3-dehydro-L-gulonate 2-dehydrogenase activity [GO:0047559]; NAD+ binding [GO:0070403]
A7ZE62	alaS Ccon26_12140 CCC13826_0051	Alanine--tRNA ligase (EC 6.1.1.7) (Alanyl-tRNA synthetase) (AlaRS)		2		GO:0005524; GO:0004813; GO:0006419; GO:0005737; GO:0000049; GO:0008270	cytoplasm [GO:0005737]; alanine-tRNA ligase activity [GO:0004813]; ATP binding [GO:0005524]; tRNA binding [GO:0000049]; zinc ion binding [GO:0008270]; alanyl-tRNA aminoacylation [GO:0006419]
Q6DAL8	nudC ECA0234	NADH pyrophosphatase (EC 3.6.1.22)		2		GO:0000210; GO:0000287; GO:0030145; GO:0008270	magnesium ion binding [GO:0000287]; manganese ion binding [GO:0030145]; NAD+ diphosphatase activity [GO:0000210]; zinc ion binding [GO:0008270]
P72158	purK PA5425	N5-carboxyaminoimidazole ribonucleotide synthase (N5-CAIR synthase) (EC 6.3.4.18) (5-(carboxyamino)imidazole ribonucleotide synthetase)	PATHWAY: Purine metabolism; IMP biosynthesis via de novo pathway; 5-amino-1-(5-phospho-D-ribosyl)imidazole-4-carboxylate from 5-amino-1-(5-phospho-D-ribosyl)imidazole (N5-CAIR route): step 1/2. {ECO:0000255|HAMAP-Rule:MF_01928}.	2		GO:0006189; GO:0034028; GO:0005524; GO:0046084; GO:0046872; GO:0004638; GO:0004639	5-(carboxyamino)imidazole ribonucleotide synthase activity [GO:0034028]; ATP binding [GO:0005524]; metal ion binding [GO:0046872]; phosphoribosylaminoimidazole carboxylase activity [GO:0004638]; phosphoribosylaminoimidazolesuccinocarboxamide synthase activity [GO:0004639]; 'de novo' IMP biosynthetic process [GO:0006189]; adenine biosynthetic process [GO:0046084]
Q9X278	buk2 TM_1756	Probable butyrate kinase 2 (BK 2) (EC 2.7.2.7) (Branched-chain carboxylic acid kinase 2)		2		GO:0005524; GO:0047761; GO:0005737	cytoplasm [GO:0005737]; ATP binding [GO:0005524]; butyrate kinase activity [GO:0047761]
P00887	aroH b1704 JW1694	Phospho-2-dehydro-3-deoxyheptonate aldolase, Trp-sensitive (EC 2.5.1.54) (3-deoxy-D-arabino-heptulosonate 7-phosphate synthase) (DAHP synthase) (Phospho-2-keto-3-deoxyheptonate aldolase)	PATHWAY: Metabolic intermediate biosynthesis; chorismate biosynthesis; chorismate from D-erythrose 4-phosphate and phosphoenolpyruvate: step 1/7.	2		GO:0003849; GO:0009073; GO:0009423; GO:0005737; GO:0042802	cytoplasm [GO:0005737]; 3-deoxy-7-phosphoheptulonate synthase activity [GO:0003849]; identical protein binding [GO:0042802]; aromatic amino acid family biosynthetic process [GO:0009073]; chorismate biosynthetic process [GO:0009423]
P48636	PA4923	Putative cytokinin riboside 5'-monophosphate phosphoribohydrolase (EC 3.2.2.n1)		2		GO:0009691; GO:0005829; GO:0016799	cytosol [GO:0005829]; hydrolase activity, hydrolyzing N-glycosyl compounds [GO:0016799]; cytokinin biosynthetic process [GO:0009691]
B1YEP6	groL groEL Exig_2768	60 kDa chaperonin (GroEL protein) (Protein Cpn60)		2		GO:0005524; GO:0005737; GO:0042026	cytoplasm [GO:0005737]; ATP binding [GO:0005524]; protein refolding [GO:0042026]
O31494	ydzF BSU05270	Uncharacterized HTH-type transcriptional regulator YdzF		2		GO:0003677; GO:0006355; GO:0006351	DNA binding [GO:0003677]; regulation of transcription, DNA-templated [GO:0006355]; transcription, DNA-templated [GO:0006351]
Q4UX85	aroK XC_1269	Shikimate kinase (SK) (EC 2.7.1.71)	PATHWAY: Metabolic intermediate biosynthesis; chorismate biosynthesis; chorismate from D-erythrose 4-phosphate and phosphoenolpyruvate: step 5/7. {ECO:0000255|HAMAP-Rule:MF_00109}.	2		GO:0005524; GO:0009073; GO:0009423; GO:0005737; GO:0000287; GO:0004765	cytoplasm [GO:0005737]; ATP binding [GO:0005524]; magnesium ion binding [GO:0000287]; shikimate kinase activity [GO:0004765]; aromatic amino acid family biosynthetic process [GO:0009073]; chorismate biosynthetic process [GO:0009423]
C6DC27	mtnN PC1_3098	5'-methylthioadenosine/S-adenosylhomocysteine nucleosidase (MTA/SAH nucleosidase) (MTAN) (EC 3.2.2.9) (5'-methylthioadenosine nucleosidase) (MTA nucleosidase) (S-adenosylhomocysteine nucleosidase) (AdoHcy nucleosidase) (SAH nucleosidase) (SRH nucleosidase)	PATHWAY: Amino-acid biosynthesis; L-methionine biosynthesis via salvage pathway; S-methyl-5-thio-alpha-D-ribose 1-phosphate from S-methyl-5'-thioadenosine (hydrolase route): step 1/2. {ECO:0000255|HAMAP-Rule:MF_01684}.	2		GO:0019284; GO:0019509; GO:0008782; GO:0008930; GO:0009164	adenosylhomocysteine nucleosidase activity [GO:0008782]; methylthioadenosine nucleosidase activity [GO:0008930]; L-methionine biosynthetic process from methylthioadenosine [GO:0019509]; L-methionine biosynthetic process from S-adenosylmethionine [GO:0019284]; nucleoside catabolic process [GO:0009164]
P42101	yxaB BSU40030 S14B	General stress protein 30 (GSP30) (EC 2.-.-.-)		2		GO:0016740	transferase activity [GO:0016740]
Q188R7	CD630_04720	Iron-sulfur flavoprotein CD630_04720 (Isf) (Cd1) (CD)		2		GO:0051539; GO:0046872; GO:0016491	4 iron, 4 sulfur cluster binding [GO:0051539]; metal ion binding [GO:0046872]; oxidoreductase activity [GO:0016491]
Q6DAV7	ECA0145	UPF0758 protein ECA0145		2
P0AB70	pntB SF1623 S1755	NAD(P) transhydrogenase subunit beta (EC 1.6.1.2) (Nicotinamide nucleotide transhydrogenase subunit beta) (Pyridine nucleotide transhydrogenase subunit beta)		2		GO:0008750; GO:0050661; GO:0016021; GO:0005886	integral component of membrane [GO:0016021]; plasma membrane [GO:0005886]; NAD(P)+ transhydrogenase (AB-specific) activity [GO:0008750]; NADP binding [GO:0050661]
Q3AF11	hrcA CHY_0412	Heat-inducible transcription repressor HrcA		2		GO:0003677; GO:0045892; GO:0009408; GO:0006351	DNA binding [GO:0003677]; negative regulation of transcription, DNA-templated [GO:0045892]; response to heat [GO:0009408]; transcription, DNA-templated [GO:0006351]
Q4UZF3	coq7 XC_0489	2-nonaprenyl-3-methyl-6-methoxy-1,4-benzoquinol hydroxylase (EC 1.14.13.-) (5-demethoxyubiquinone hydroxylase) (DMQ hydroxylase)	PATHWAY: Cofactor biosynthesis; ubiquinone biosynthesis. {ECO:0000255|HAMAP-Rule:MF_01658}.	2		GO:0046872; GO:0004497; GO:0005886; GO:0006744	plasma membrane [GO:0005886]; metal ion binding [GO:0046872]; monooxygenase activity [GO:0004497]; ubiquinone biosynthetic process [GO:0006744]
Q1WV55	glmU LSL_0317	Bifunctional protein GlmU [Includes: UDP-N-acetylglucosamine pyrophosphorylase (EC 2.7.7.23) (N-acetylglucosamine-1-phosphate uridyltransferase); Glucosamine-1-phosphate N-acetyltransferase (EC 2.3.1.157)]	PATHWAY: Nucleotide-sugar biosynthesis; UDP-N-acetyl-alpha-D-glucosamine biosynthesis; N-acetyl-alpha-D-glucosamine 1-phosphate from alpha-D-glucosamine 6-phosphate (route II): step 2/2. {ECO:0000255|HAMAP-Rule:MF_01631}.; PATHWAY: Nucleotide-sugar biosynthesis; UDP-N-acetyl-alpha-D-glucosamine biosynthesis; UDP-N-acetyl-alpha-D-glucosamine from N-acetyl-alpha-D-glucosamine 1-phosphate: step 1/1.…	2		GO:0006048; GO:0003977; GO:0000902; GO:0071555; GO:0005737; GO:0019134; GO:0009245; GO:0009103; GO:0000287; GO:0009252; GO:0008360	cytoplasm [GO:0005737]; glucosamine-1-phosphate N-acetyltransferase activity [GO:0019134]; magnesium ion binding [GO:0000287]; UDP-N-acetylglucosamine diphosphorylase activity [GO:0003977]; cell morphogenesis [GO:0000902]; cell wall organization [GO:0071555]; lipid A biosynthetic process [GO:0009245]; lipopolysaccharide biosynthetic process [GO:0009103]; peptidoglycan biosynthetic process [GO:000…
Q6CZ31	ugpB ECA4322	sn-glycerol-3-phosphate-binding periplasmic protein UgpB		2		GO:0042597; GO:0005215	periplasmic space [GO:0042597]; transporter activity [GO:0005215]
O34718	iolT ydjK BSU06230	Major myo-inositol transporter IolT	PATHWAY: Polyol metabolism; myo-inositol degradation into acetyl-CoA.	2		GO:0005887; GO:0015992; GO:0005351	integral component of plasma membrane [GO:0005887]; sugar:proton symporter activity [GO:0005351]; proton transport [GO:0015992]
Q8PM31	nbaC XAC1603	3-hydroxyanthranilate 3,4-dioxygenase (EC 1.13.11.6) (3-hydroxyanthranilate oxygenase) (3-HAO) (3-hydroxyanthranilic acid dioxygenase) (HAD)	PATHWAY: Cofactor biosynthesis; NAD(+) biosynthesis; quinolinate from L-kynurenine: step 3/3. {ECO:0000255|HAMAP-Rule:MF_00825}.	2		GO:0000334; GO:0009435; GO:0005506	3-hydroxyanthranilate 3,4-dioxygenase activity [GO:0000334]; iron ion binding [GO:0005506]; NAD biosynthetic process [GO:0009435]
O68940	anfG	Nitrogenase iron-iron protein delta chain (EC 1.18.6.1) (Dinitrogenase 3 subunit delta) (Nitrogenase component I)		2		GO:0005524; GO:0018697; GO:0005506; GO:0051536; GO:0009399; GO:0016163	ATP binding [GO:0005524]; carbonyl sulfide nitrogenase activity [GO:0018697]; iron ion binding [GO:0005506]; iron-sulfur cluster binding [GO:0051536]; nitrogenase activity [GO:0016163]; nitrogen fixation [GO:0009399]
O34751	yloV BSU15840	Uncharacterized protein YloV		2		GO:0006071; GO:0004371	glycerone kinase activity [GO:0004371]; glycerol metabolic process [GO:0006071]
Q8PLJ3	murB XAC1804	UDP-N-acetylenolpyruvoylglucosamine reductase (EC 1.3.1.98) (UDP-N-acetylmuramate dehydrogenase)	PATHWAY: Cell wall biogenesis; peptidoglycan biosynthesis. {ECO:0000255|HAMAP-Rule:MF_00037}.	2		GO:0008762; GO:0007049; GO:0051301; GO:0071555; GO:0005737; GO:0050660; GO:0009252; GO:0008360	cytoplasm [GO:0005737]; flavin adenine dinucleotide binding [GO:0050660]; UDP-N-acetylmuramate dehydrogenase activity [GO:0008762]; cell cycle [GO:0007049]; cell division [GO:0051301]; cell wall organization [GO:0071555]; peptidoglycan biosynthetic process [GO:0009252]; regulation of cell shape [GO:0008360]
B2V2S2	speD CLH_0945	S-adenosylmethionine decarboxylase proenzyme (AdoMetDC) (SAMDC) (EC 4.1.1.50) [Cleaved into: S-adenosylmethionine decarboxylase beta chain; S-adenosylmethionine decarboxylase alpha chain]	PATHWAY: Amine and polyamine biosynthesis; S-adenosylmethioninamine biosynthesis; S-adenosylmethioninamine from S-adenosyl-L-methionine: step 1/1. {ECO:0000255|HAMAP-Rule:MF_00465}.	2		GO:0006557; GO:0004014; GO:0008295	adenosylmethionine decarboxylase activity [GO:0004014]; S-adenosylmethioninamine biosynthetic process [GO:0006557]; spermidine biosynthetic process [GO:0008295]
A1JS04	rpsM YE3901	30S ribosomal protein S13		2		GO:0019843; GO:0005840; GO:0003735; GO:0000049; GO:0006412	ribosome [GO:0005840]; rRNA binding [GO:0019843]; structural constituent of ribosome [GO:0003735]; tRNA binding [GO:0000049]; translation [GO:0006412]
Q8PGK0	bioD XAC3616	ATP-dependent dethiobiotin synthetase BioD (EC 6.3.3.3) (DTB synthetase) (DTBS) (Dethiobiotin synthase)	PATHWAY: Cofactor biosynthesis; biotin biosynthesis; biotin from 7,8-diaminononanoate: step 1/2. {ECO:0000255|HAMAP-Rule:MF_00336}.	2		GO:0005524; GO:0009102; GO:0005737; GO:0004141; GO:0000287	cytoplasm [GO:0005737]; ATP binding [GO:0005524]; dethiobiotin synthase activity [GO:0004141]; magnesium ion binding [GO:0000287]; biotin biosynthetic process [GO:0009102]
A7ML57	rhaR ESA_03845	HTH-type transcriptional activator RhaR (L-rhamnose operon transcriptional activator RhaR)		2		GO:0005737; GO:0045893; GO:0019299; GO:0043565; GO:0003700; GO:0006351	cytoplasm [GO:0005737]; sequence-specific DNA binding [GO:0043565]; transcription factor activity, sequence-specific DNA binding [GO:0003700]; positive regulation of transcription, DNA-templated [GO:0045893]; rhamnose metabolic process [GO:0019299]; transcription, DNA-templated [GO:0006351]
Q6D364	pgsA ECA2880	CDP-diacylglycerol--glycerol-3-phosphate 3-phosphatidyltransferase (EC 2.7.8.5) (Phosphatidylglycerophosphate synthase) (PGP synthase)	PATHWAY: Phospholipid metabolism; phosphatidylglycerol biosynthesis; phosphatidylglycerol from CDP-diacylglycerol: step 1/2. {ECO:0000255|HAMAP-Rule:MF_01437}.	2		GO:0008444; GO:0016021; GO:0006655; GO:0005886	integral component of membrane [GO:0016021]; plasma membrane [GO:0005886]; CDP-diacylglycerol-glycerol-3-phosphate 3-phosphatidyltransferase activity [GO:0008444]; phosphatidylglycerol biosynthetic process [GO:0006655]
Q6D201	cysA ECA3296	Sulfate/thiosulfate import ATP-binding protein CysA (EC 3.6.3.25) (Sulfate-transporting ATPase)		2		GO:0005524; GO:0043190; GO:0015419	ATP-binding cassette (ABC) transporter complex [GO:0043190]; ATP binding [GO:0005524]; sulfate transmembrane-transporting ATPase activity [GO:0015419]
Q2NZR7	msrA XOO3455	Peptide methionine sulfoxide reductase MsrA (Protein-methionine-S-oxide reductase) (EC 1.8.4.11) (Peptide-methionine (S)-S-oxide reductase) (Peptide Met(O) reductase)		2		GO:0006464; GO:0008113; GO:0030091; GO:0006979	peptide-methionine (S)-S-oxide reductase activity [GO:0008113]; cellular protein modification process [GO:0006464]; protein repair [GO:0030091]; response to oxidative stress [GO:0006979]
Q9KGM3	recR BH0036	Recombination protein RecR		2		GO:0003677; GO:0006310; GO:0006281; GO:0046872	DNA binding [GO:0003677]; metal ion binding [GO:0046872]; DNA recombination [GO:0006310]; DNA repair [GO:0006281]
P19500	Tthe_0549	Rubredoxin (Rd)		2		GO:0009055; GO:0005506; GO:0055114	electron carrier activity [GO:0009055]; iron ion binding [GO:0005506]; oxidation-reduction process [GO:0055114]
Q4UW79	uvrB XC_1628	UvrABC system protein B (Protein UvrB) (Excinuclease ABC subunit B)		2		GO:0005524; GO:0003677; GO:0009432; GO:0005737; GO:0009381; GO:0004386; GO:0006289	cytoplasm [GO:0005737]; ATP binding [GO:0005524]; DNA binding [GO:0003677]; excinuclease ABC activity [GO:0009381]; helicase activity [GO:0004386]; nucleotide-excision repair [GO:0006289]; SOS response [GO:0009432]
Q2P4M4	lepA XOO1748	Elongation factor 4 (EF-4) (EC 3.6.5.n1) (Ribosomal back-translocase LepA)		2		GO:0005525; GO:0003924; GO:0005886; GO:0045727; GO:0043022; GO:0003746	plasma membrane [GO:0005886]; GTP binding [GO:0005525]; GTPase activity [GO:0003924]; ribosome binding [GO:0043022]; translation elongation factor activity [GO:0003746]; positive regulation of translation [GO:0045727]
Q6DAV4	mutM fpg ECA0148	Formamidopyrimidine-DNA glycosylase (Fapy-DNA glycosylase) (EC 3.2.2.23) (DNA-(apurinic or apyrimidinic site) lyase MutM) (AP lyase MutM) (EC 4.2.99.18)		2		GO:0006284; GO:0003684; GO:0006289; GO:0008534; GO:0008270	damaged DNA binding [GO:0003684]; oxidized purine nucleobase lesion DNA N-glycosylase activity [GO:0008534]; zinc ion binding [GO:0008270]; base-excision repair [GO:0006284]; nucleotide-excision repair [GO:0006289]
Q07251	ldh H16_A0666	L-lactate dehydrogenase (EC 1.1.1.27)	PATHWAY: Fermentation; pyruvate fermentation to lactate; (S)-lactate from pyruvate: step 1/1.	2		GO:0004459; GO:0005737	cytoplasm [GO:0005737]; L-lactate dehydrogenase activity [GO:0004459]
Q6D855	tgt ECA1120	Queuine tRNA-ribosyltransferase (EC 2.4.2.29) (Guanine insertion enzyme) (tRNA-guanine transglycosylase)	PATHWAY: tRNA modification; tRNA-queuosine biosynthesis. {ECO:0000255|HAMAP-Rule:MF_00168}.	2		GO:0046872; GO:0008479; GO:0008616; GO:0006400	metal ion binding [GO:0046872]; queuine tRNA-ribosyltransferase activity [GO:0008479]; queuosine biosynthetic process [GO:0008616]; tRNA modification [GO:0006400]
P0DM32	msrB EF_3164	Peptide methionine sulfoxide reductase MsrB (EC 1.8.4.12) (Peptide-methionine (R)-S-oxide reductase)		2		GO:0033743; GO:0030091; GO:0006979	peptide-methionine (R)-S-oxide reductase activity [GO:0033743]; protein repair [GO:0030091]; response to oxidative stress [GO:0006979]
E6ESW1	msrB csrA HMPREF9496_02734	Peptide methionine sulfoxide reductase MsrB (EC 1.8.4.12) (Peptide-methionine (R)-S-oxide reductase)		2		GO:0033743; GO:0030091; GO:0006979	peptide-methionine (R)-S-oxide reductase activity [GO:0033743]; protein repair [GO:0030091]; response to oxidative stress [GO:0006979]
Q8CWW6	groL groEL SMU_1954	60 kDa chaperonin (GroEL protein) (Protein Cpn60)		2		GO:0005524; GO:0005737; GO:0042026	cytoplasm [GO:0005737]; ATP binding [GO:0005524]; protein refolding [GO:0042026]
Q8P3C4	mutM fpg XCC4147	Formamidopyrimidine-DNA glycosylase (Fapy-DNA glycosylase) (EC 3.2.2.23) (DNA-(apurinic or apyrimidinic site) lyase MutM) (AP lyase MutM) (EC 4.2.99.18)		2		GO:0006284; GO:0003684; GO:0006289; GO:0008534; GO:0008270	damaged DNA binding [GO:0003684]; oxidized purine nucleobase lesion DNA N-glycosylase activity [GO:0008534]; zinc ion binding [GO:0008270]; base-excision repair [GO:0006284]; nucleotide-excision repair [GO:0006289]
A4J3P5	Dred_1164	UPF0735 ACT domain-containing protein Dred_1164		2		GO:0009094; GO:0016597	amino acid binding [GO:0016597]; L-phenylalanine biosynthetic process [GO:0009094]
Q8PDD7	opgB mdoB XCC0403	Phosphoglycerol transferase I (EC 2.7.8.20) (Phosphatidylglycerol--membrane-oligosaccharide glycerophosphotransferase)	PATHWAY: Glycan metabolism; osmoregulated periplasmic glucan (OPG) biosynthesis. {ECO:0000255|HAMAP-Rule:MF_01070}.	2		GO:0009250; GO:0016021; GO:0008960; GO:0005886; GO:0008484	integral component of membrane [GO:0016021]; plasma membrane [GO:0005886]; phosphatidylglycerol-membrane-oligosaccharide glycerophosphotransferase activity [GO:0008960]; sulfuric ester hydrolase activity [GO:0008484]; glucan biosynthetic process [GO:0009250]
B0TH78	nuoB Helmi_21280 HM1_2197	NADH-quinone oxidoreductase subunit B (EC 1.6.5.11) (NADH dehydrogenase I subunit B) (NDH-1 subunit B)		2		GO:0051539; GO:0008137; GO:0005506; GO:0005886; GO:0048038; GO:0006810	plasma membrane [GO:0005886]; 4 iron, 4 sulfur cluster binding [GO:0051539]; iron ion binding [GO:0005506]; NADH dehydrogenase (ubiquinone) activity [GO:0008137]; quinone binding [GO:0048038]; transport [GO:0006810]
Q839F3	rplX EF_0217	50S ribosomal protein L24		2		GO:0019843; GO:0005840; GO:0003735; GO:0006412	ribosome [GO:0005840]; rRNA binding [GO:0019843]; structural constituent of ribosome [GO:0003735]; translation [GO:0006412]
Q3BWQ0	clpX XCV1082	ATP-dependent Clp protease ATP-binding subunit ClpX		2		GO:0005524; GO:0006457; GO:0008270	ATP binding [GO:0005524]; zinc ion binding [GO:0008270]; protein folding [GO:0006457]
Q67PQ7	rlmN STH1351	Probable dual-specificity RNA methyltransferase RlmN (EC 2.1.1.192) (23S rRNA (adenine(2503)-C(2))-methyltransferase) (23S rRNA m2A2503 methyltransferase) (Ribosomal RNA large subunit methyltransferase N) (tRNA (adenine(37)-C(2))-methyltransferase) (tRNA m2A37 methyltransferase)		2		GO:0051539; GO:0005737; GO:0046872; GO:0070040; GO:0070475; GO:0019843; GO:0002935; GO:0000049	cytoplasm [GO:0005737]; 4 iron, 4 sulfur cluster binding [GO:0051539]; metal ion binding [GO:0046872]; rRNA (adenine-C2-)-methyltransferase activity [GO:0070040]; rRNA binding [GO:0019843]; tRNA (adenine-C2-)-methyltransferase activity [GO:0002935]; tRNA binding [GO:0000049]; rRNA base methylation [GO:0070475]
Q839B0	hslO EF_0266	33 kDa chaperonin (Heat shock protein 33 homolog) (HSP33)		2		GO:0005737; GO:0006457	cytoplasm [GO:0005737]; protein folding [GO:0006457]
P06405	psaA	Photosystem I P700 chlorophyll a apoprotein A1 (EC 1.97.1.12) (PSI-A) (PsaA)		2759	33090	GO:0051539; GO:0016168; GO:0009535; GO:0009055; GO:0016021; GO:0000287; GO:0016491; GO:0015979; GO:0009522; GO:0018298	chloroplast thylakoid membrane [GO:0009535]; integral component of membrane [GO:0016021]; photosystem I [GO:0009522]; 4 iron, 4 sulfur cluster binding [GO:0051539]; chlorophyll binding [GO:0016168]; electron carrier activity [GO:0009055]; magnesium ion binding [GO:0000287]; oxidoreductase activity [GO:0016491]; photosynthesis [GO:0015979]; protein-chromophore linkage [GO:0018298]
Q05528	kduD Dda3937_04595	2-dehydro-3-deoxy-D-gluconate 5-dehydrogenase (EC 1.1.1.127) (2-keto-3-deoxygluconate 5-dehydrogenase) (2-keto-3-deoxygluconate oxidoreductase) (KDG oxidoreductase)	PATHWAY: Glycan metabolism; pectin degradation; 2-dehydro-3-deoxy-D-gluconate from pectin: step 5/5.	2		GO:0047001; GO:0008678; GO:0051287; GO:0045490	2-dehydro-3-deoxy-D-gluconate 5-dehydrogenase activity [GO:0047001]; 2-deoxy-D-gluconate 3-dehydrogenase activity [GO:0008678]; NAD binding [GO:0051287]; pectin catabolic process [GO:0045490]
Q831G0	upp EF_2549	Uracil phosphoribosyltransferase (EC 2.4.2.9) (UMP pyrophosphorylase) (UPRTase)	PATHWAY: Pyrimidine metabolism; UMP biosynthesis via salvage pathway; UMP from uracil: step 1/1. {ECO:0000255|HAMAP-Rule:MF_01218}.	2		GO:0005525; GO:0044206; GO:0000287; GO:0004845; GO:0006223	GTP binding [GO:0005525]; magnesium ion binding [GO:0000287]; uracil phosphoribosyltransferase activity [GO:0004845]; UMP salvage [GO:0044206]; uracil salvage [GO:0006223]
B7GLD5	lutB Aflv_2008	Lactate utilization protein B		2		GO:0051539; GO:0019516; GO:0046872	4 iron, 4 sulfur cluster binding [GO:0051539]; metal ion binding [GO:0046872]; lactate oxidation [GO:0019516]
Q126I4	Bpro_3654	Maf-like protein Bpro_3654		2		GO:0005737	cytoplasm [GO:0005737]
B4TQK6	nudC SeSA_A4377	NADH pyrophosphatase (EC 3.6.1.22)		2		GO:0000210; GO:0000287; GO:0030145; GO:0008270	magnesium ion binding [GO:0000287]; manganese ion binding [GO:0030145]; NAD+ diphosphatase activity [GO:0000210]; zinc ion binding [GO:0008270]
Q9KA65	pyrH smbA BH2425	Uridylate kinase (UK) (EC 2.7.4.22) (Uridine monophosphate kinase) (UMP kinase) (UMPK)	PATHWAY: Pyrimidine metabolism; CTP biosynthesis via de novo pathway; UDP from UMP (UMPK route): step 1/1. {ECO:0000255|HAMAP-Rule:MF_01220}.	2		GO:0044210; GO:0005524; GO:0033862; GO:0005737	cytoplasm [GO:0005737]; ATP binding [GO:0005524]; UMP kinase activity [GO:0033862]; 'de novo' CTP biosynthetic process [GO:0044210]
C6DCX4	proA PC1_3283	Gamma-glutamyl phosphate reductase (GPR) (EC 1.2.1.41) (Glutamate-5-semialdehyde dehydrogenase) (Glutamyl-gamma-semialdehyde dehydrogenase) (GSA dehydrogenase)	PATHWAY: Amino-acid biosynthesis; L-proline biosynthesis; L-glutamate 5-semialdehyde from L-glutamate: step 2/2. {ECO:0000255|HAMAP-Rule:MF_00412}.	2		GO:0055129; GO:0050661; GO:0005737; GO:0004350	cytoplasm [GO:0005737]; glutamate-5-semialdehyde dehydrogenase activity [GO:0004350]; NADP binding [GO:0050661]; L-proline biosynthetic process [GO:0055129]
Q4UR65	rlmM XC_3414	Ribosomal RNA large subunit methyltransferase M (EC 2.1.1.186) (23S rRNA (cytidine2498-2'-O)-methyltransferase) (23S rRNA 2'-O-ribose methyltransferase RlmM)		2		GO:0008757; GO:0005737; GO:0006364	cytoplasm [GO:0005737]; S-adenosylmethionine-dependent methyltransferase activity [GO:0008757]; rRNA processing [GO:0006364]
Q3V7N8	mtgA ECA0317	Monofunctional biosynthetic peptidoglycan transglycosylase (Monofunctional TGase) (EC 2.4.2.-)	PATHWAY: Cell wall biogenesis; peptidoglycan biosynthesis. {ECO:0000255|HAMAP-Rule:MF_00766}.	2		GO:0071555; GO:0016021; GO:0009252; GO:0009274; GO:0005886; GO:0008360; GO:0016763	integral component of membrane [GO:0016021]; peptidoglycan-based cell wall [GO:0009274]; plasma membrane [GO:0005886]; transferase activity, transferring pentosyl groups [GO:0016763]; cell wall organization [GO:0071555]; peptidoglycan biosynthetic process [GO:0009252]; regulation of cell shape [GO:0008360]
P25239	eco57IR	Type IIS restriction enzyme Eco57I (EC 3.1.21.4) (Endonuclease Eco57I) [Includes: Adenine-specific methyltransferase activity Eco57IA (M.Eco57IA) (EC 2.1.1.72)]		2		GO:0003677; GO:0009307; GO:0008170; GO:0009036; GO:0009007	DNA binding [GO:0003677]; N-methyltransferase activity [GO:0008170]; site-specific DNA-methyltransferase (adenine-specific) activity [GO:0009007]; Type II site-specific deoxyribonuclease activity [GO:0009036]; DNA restriction-modification system [GO:0009307]
B8DB26	rpmD LMHCC_2920	50S ribosomal protein L30		2		GO:0015934; GO:0003735; GO:0006412	large ribosomal subunit [GO:0015934]; structural constituent of ribosome [GO:0003735]; translation [GO:0006412]
P30266	katE katA BpOF4_07610	Catalase (EC 1.11.1.6)		2		GO:0004096; GO:0005737; GO:0020037; GO:0042744; GO:0046872; GO:0006979	cytoplasm [GO:0005737]; catalase activity [GO:0004096]; heme binding [GO:0020037]; metal ion binding [GO:0046872]; hydrogen peroxide catabolic process [GO:0042744]; response to oxidative stress [GO:0006979]
Q6D037	orn ECA3964	Oligoribonuclease (EC 3.1.-.-)		2		GO:0005737; GO:0016896; GO:0003676	cytoplasm [GO:0005737]; exoribonuclease activity, producing 5'-phosphomonoesters [GO:0016896]; nucleic acid binding [GO:0003676]
Q8Y640	msrA lmo1860	Peptide methionine sulfoxide reductase MsrA (Protein-methionine-S-oxide reductase) (EC 1.8.4.11) (Peptide-methionine (S)-S-oxide reductase) (Peptide Met(O) reductase)		2		GO:0006464; GO:0008113; GO:0030091; GO:0006979	peptide-methionine (S)-S-oxide reductase activity [GO:0008113]; cellular protein modification process [GO:0006464]; protein repair [GO:0030091]; response to oxidative stress [GO:0006979]
P54807		Nitrogen fixation nifHD2 region GlnB-like protein 1 (ORF-105)		2157		GO:0030234; GO:0009399; GO:0006808; GO:0006355; GO:0006351	enzyme regulator activity [GO:0030234]; nitrogen fixation [GO:0009399]; regulation of nitrogen utilization [GO:0006808]; regulation of transcription, DNA-templated [GO:0006355]; transcription, DNA-templated [GO:0006351]
Q3BUK3	ispG XCV1829	4-hydroxy-3-methylbut-2-en-1-yl diphosphate synthase (flavodoxin) (EC 1.17.7.3) (1-hydroxy-2-methyl-2-(E)-butenyl 4-diphosphate synthase)	PATHWAY: Isoprenoid biosynthesis; isopentenyl diphosphate biosynthesis via DXP pathway; isopentenyl diphosphate from 1-deoxy-D-xylulose 5-phosphate: step 5/6. {ECO:0000255|HAMAP-Rule:MF_00159}.	2		GO:0051539; GO:0046429; GO:0005506; GO:0019288; GO:0016114	4 iron, 4 sulfur cluster binding [GO:0051539]; 4-hydroxy-3-methylbut-2-en-1-yl diphosphate synthase activity [GO:0046429]; iron ion binding [GO:0005506]; isopentenyl diphosphate biosynthetic process, methylerythritol 4-phosphate pathway [GO:0019288]; terpenoid biosynthetic process [GO:0016114]
Q0AZ36	hemL Swol_0694	Glutamate-1-semialdehyde 2,1-aminomutase (GSA) (EC 5.4.3.8) (Glutamate-1-semialdehyde aminotransferase) (GSA-AT)	PATHWAY: Porphyrin-containing compound metabolism; protoporphyrin-IX biosynthesis; 5-aminolevulinate from L-glutamyl-tRNA(Glu): step 2/2. {ECO:0000255|HAMAP-Rule:MF_00375}.	2		GO:0005737; GO:0042286; GO:0006782; GO:0030170; GO:0008483	cytoplasm [GO:0005737]; glutamate-1-semialdehyde 2,1-aminomutase activity [GO:0042286]; pyridoxal phosphate binding [GO:0030170]; transaminase activity [GO:0008483]; protoporphyrinogen IX biosynthetic process [GO:0006782]
C6DF77	hisG PC1_1745	ATP phosphoribosyltransferase (ATP-PRT) (ATP-PRTase) (EC 2.4.2.17)	PATHWAY: Amino-acid biosynthesis; L-histidine biosynthesis; L-histidine from 5-phospho-alpha-D-ribose 1-diphosphate: step 1/9. {ECO:0000255|HAMAP-Rule:MF_00079}.	2		GO:0005524; GO:0003879; GO:0005737; GO:0000105; GO:0000287	cytoplasm [GO:0005737]; ATP binding [GO:0005524]; ATP phosphoribosyltransferase activity [GO:0003879]; magnesium ion binding [GO:0000287]; histidine biosynthetic process [GO:0000105]
Q4URQ3	acpP XC_3226	Acyl carrier protein (ACP)	PATHWAY: Lipid metabolism; fatty acid biosynthesis. {ECO:0000255|HAMAP-Rule:MF_01217}.	2		GO:0000036; GO:0005737	cytoplasm [GO:0005737]; ACP phosphopantetheine attachment site binding involved in fatty acid biosynthetic process [GO:0000036]
C6BVV4	ribB Desal_2097	3,4-dihydroxy-2-butanone 4-phosphate synthase (DHBP synthase) (EC 4.1.99.12)	PATHWAY: Cofactor biosynthesis; riboflavin biosynthesis; 2-hydroxy-3-oxobutyl phosphate from D-ribulose 5-phosphate: step 1/1. {ECO:0000255|HAMAP-Rule:MF_00180}.	2		GO:0008686; GO:0000287; GO:0030145; GO:0009231	3,4-dihydroxy-2-butanone-4-phosphate synthase activity [GO:0008686]; magnesium ion binding [GO:0000287]; manganese ion binding [GO:0030145]; riboflavin biosynthetic process [GO:0009231]
Q6D734	fbpC1 afuC1 ECA1492	Fe(3+) ions import ATP-binding protein FbpC 1 (EC 3.6.3.30)		2		GO:0005524; GO:0043190; GO:0015408; GO:0055072	ATP-binding cassette (ABC) transporter complex [GO:0043190]; ATP binding [GO:0005524]; ferric-transporting ATPase activity [GO:0015408]; iron ion homeostasis [GO:0055072]
Q8FH42	aroD c2088	3-dehydroquinate dehydratase (3-dehydroquinase) (EC 4.2.1.10) (Type I DHQase) (Type I dehydroquinase) (DHQ1)	PATHWAY: Metabolic intermediate biosynthesis; chorismate biosynthesis; chorismate from D-erythrose 4-phosphate and phosphoenolpyruvate: step 3/7. {ECO:0000255|HAMAP-Rule:MF_00214}.	2		GO:0003855; GO:0009073; GO:0009423	3-dehydroquinate dehydratase activity [GO:0003855]; aromatic amino acid family biosynthetic process [GO:0009073]; chorismate biosynthetic process [GO:0009423]
Q6D913	actP ECA0806	Cation/acetate symporter ActP (Acetate permease) (Acetate transporter ActP)		2		GO:0015123; GO:0043879; GO:0005887; GO:0006814; GO:0015293	integral component of plasma membrane [GO:0005887]; acetate transmembrane transporter activity [GO:0015123]; glycolate transmembrane transporter activity [GO:0043879]; symporter activity [GO:0015293]; sodium ion transport [GO:0006814]
A9KK83	murG Cphy_3727	UDP-N-acetylglucosamine--N-acetylmuramyl-(pentapeptide) pyrophosphoryl-undecaprenol N-acetylglucosamine transferase (EC 2.4.1.227) (Undecaprenyl-PP-MurNAc-pentapeptide-UDPGlcNAc GlcNAc transferase)	PATHWAY: Cell wall biogenesis; peptidoglycan biosynthesis. {ECO:0000255|HAMAP-Rule:MF_00033}.	2		GO:0051991; GO:0007049; GO:0051301; GO:0071555; GO:0030259; GO:0009252; GO:0005886; GO:0008360; GO:0050511	plasma membrane [GO:0005886]; UDP-N-acetyl-D-glucosamine:N-acetylmuramoyl-L-alanyl-D-glutamyl-meso-2,6-diaminopimelyl-D-alanyl-D-alanine-diphosphoundecaprenol 4-beta-N-acetylglucosaminlytransferase activity [GO:0051991]; undecaprenyldiphospho-muramoylpentapeptide beta-N-acetylglucosaminyltransferase activity [GO:0050511]; cell cycle [GO:0007049]; cell division [GO:0051301]; cell wall organization…
P52329	sigA rpoD EF_1522	RNA polymerase sigma factor SigA (Sigma-42)		2		GO:0003677; GO:0005737; GO:0016987; GO:0003700; GO:0001123	cytoplasm [GO:0005737]; DNA binding [GO:0003677]; sigma factor activity [GO:0016987]; transcription factor activity, sequence-specific DNA binding [GO:0003700]; transcription initiation from bacterial-type RNA polymerase promoter [GO:0001123]
Q4UT60	rnt XC_2714	Ribonuclease T (EC 3.1.13.-) (Exoribonuclease T) (RNase T)		2		GO:0016896; GO:0000287; GO:0003676; GO:0008033	exoribonuclease activity, producing 5'-phosphomonoesters [GO:0016896]; magnesium ion binding [GO:0000287]; nucleic acid binding [GO:0003676]; tRNA processing [GO:0008033]
Q6D0I4	murC ECA3814	UDP-N-acetylmuramate--L-alanine ligase (EC 6.3.2.8) (UDP-N-acetylmuramoyl-L-alanine synthetase)	PATHWAY: Cell wall biogenesis; peptidoglycan biosynthesis. {ECO:0000255|HAMAP-Rule:MF_00046}.	2		GO:0005524; GO:0008763; GO:0007049; GO:0051301; GO:0071555; GO:0005737; GO:0009252; GO:0008360	cytoplasm [GO:0005737]; ATP binding [GO:0005524]; UDP-N-acetylmuramate-L-alanine ligase activity [GO:0008763]; cell cycle [GO:0007049]; cell division [GO:0051301]; cell wall organization [GO:0071555]; peptidoglycan biosynthetic process [GO:0009252]; regulation of cell shape [GO:0008360]
P96194		Uncharacterized HTH-type transcriptional regulator in ibpB-leuC intergenic region		2		GO:0003677; GO:0003700; GO:0006351	DNA binding [GO:0003677]; transcription factor activity, sequence-specific DNA binding [GO:0003700]; transcription, DNA-templated [GO:0006351]
Q4UQP6	pepA XC_3585	Probable cytosol aminopeptidase (EC 3.4.11.1) (Leucine aminopeptidase) (LAP) (EC 3.4.11.10) (Leucyl aminopeptidase)		2		GO:0004177; GO:0005737; GO:0030145; GO:0008235	cytoplasm [GO:0005737]; aminopeptidase activity [GO:0004177]; manganese ion binding [GO:0030145]; metalloexopeptidase activity [GO:0008235]
P39693	recJ Dda3937_02294	Single-stranded-DNA-specific exonuclease RecJ (EC 3.1.-.-)		2		GO:0008409; GO:0006310; GO:0006281; GO:0003676	5'-3' exonuclease activity [GO:0008409]; nucleic acid binding [GO:0003676]; DNA recombination [GO:0006310]; DNA repair [GO:0006281]
Q9X0N0	mcp3 TM_1146	Methyl-accepting chemotaxis protein 3		2		GO:0006935; GO:0016021; GO:0005886; GO:0004871	integral component of membrane [GO:0016021]; plasma membrane [GO:0005886]; signal transducer activity [GO:0004871]; chemotaxis [GO:0006935]
A7Z7M2	ackA RBAM_026400	Acetate kinase (EC 2.7.2.1) (Acetokinase)	PATHWAY: Metabolic intermediate biosynthesis; acetyl-CoA biosynthesis; acetyl-CoA from acetate: step 1/2. {ECO:0000255|HAMAP-Rule:MF_00020}.	2		GO:0005524; GO:0008776; GO:0006085; GO:0005737; GO:0000287; GO:0006082	cytoplasm [GO:0005737]; acetate kinase activity [GO:0008776]; ATP binding [GO:0005524]; magnesium ion binding [GO:0000287]; acetyl-CoA biosynthetic process [GO:0006085]; organic acid metabolic process [GO:0006082]
Q8P8Q4	folD XCC2185	Bifunctional protein FolD [Includes: Methylenetetrahydrofolate dehydrogenase (EC 1.5.1.5); Methenyltetrahydrofolate cyclohydrolase (EC 3.5.4.9)]	PATHWAY: One-carbon metabolism; tetrahydrofolate interconversion. {ECO:0000255|HAMAP-Rule:MF_01576}.	2		GO:0005829; GO:0009396; GO:0000105; GO:0004477; GO:0009086; GO:0004488; GO:0006730; GO:0006164; GO:0035999	cytosol [GO:0005829]; methenyltetrahydrofolate cyclohydrolase activity [GO:0004477]; methylenetetrahydrofolate dehydrogenase (NADP+) activity [GO:0004488]; folic acid-containing compound biosynthetic process [GO:0009396]; histidine biosynthetic process [GO:0000105]; methionine biosynthetic process [GO:0009086]; one-carbon metabolic process [GO:0006730]; purine nucleotide biosynthetic process [GO:…
Q3BWY3	rplC XCV0999	50S ribosomal protein L3		2		GO:0019843; GO:0005840; GO:0003735; GO:0006412	ribosome [GO:0005840]; rRNA binding [GO:0019843]; structural constituent of ribosome [GO:0003735]; translation [GO:0006412]
P22548	nifH4	Nitrogenase iron protein 4 (EC 1.18.6.1) (Nitrogenase Fe protein 4) (Nitrogenase component II) (Nitrogenase reductase)		2		GO:0051539; GO:0005524; GO:0018697; GO:0046872; GO:0016612; GO:0009399; GO:0016163	molybdenum-iron nitrogenase complex [GO:0016612]; 4 iron, 4 sulfur cluster binding [GO:0051539]; ATP binding [GO:0005524]; carbonyl sulfide nitrogenase activity [GO:0018697]; metal ion binding [GO:0046872]; nitrogenase activity [GO:0016163]; nitrogen fixation [GO:0009399]
B0RR22	xcc-b100_1557	UPF0307 protein xcc-b100_1557		2
Q3BR19	XCV3063	UPF0301 protein XCV3063		2
A0ALM4	glyA lwe2488	Serine hydroxymethyltransferase (SHMT) (Serine methylase) (EC 2.1.2.1)	PATHWAY: One-carbon metabolism; tetrahydrofolate interconversion. {ECO:0000255|HAMAP-Rule:MF_00051}.; PATHWAY: Amino-acid biosynthesis; glycine biosynthesis; glycine from L-serine: step 1/1. {ECO:0000255|HAMAP-Rule:MF_00051}.	2		GO:0005737; GO:0019264; GO:0004372; GO:0030170; GO:0035999	cytoplasm [GO:0005737]; glycine hydroxymethyltransferase activity [GO:0004372]; pyridoxal phosphate binding [GO:0030170]; glycine biosynthetic process from serine [GO:0019264]; tetrahydrofolate interconversion [GO:0035999]
Q6DAJ8	fis ECA0255	DNA-binding protein Fis		2		GO:0043565; GO:0003700; GO:0006351	sequence-specific DNA binding [GO:0043565]; transcription factor activity, sequence-specific DNA binding [GO:0003700]; transcription, DNA-templated [GO:0006351]
Q9HZQ3	cobN PA2944	Aerobic cobaltochelatase subunit CobN (EC 6.6.1.2) (Hydrogenobyrinic acid a,c-diamide cobaltochelatase subunit CobN)	PATHWAY: Cofactor biosynthesis; adenosylcobalamin biosynthesis; cob(II)yrinate a,c-diamide from precorrin-2 (aerobic route): step 10/10.	2		GO:0005524; GO:0009236; GO:0051116; GO:0005737; GO:0006779	cytoplasm [GO:0005737]; ATP binding [GO:0005524]; cobaltochelatase activity [GO:0051116]; cobalamin biosynthetic process [GO:0009236]; porphyrin-containing compound biosynthetic process [GO:0006779]
C4Z8W1	efp EUBREC_1433	Elongation factor P (EF-P)	PATHWAY: Protein biosynthesis; polypeptide chain elongation. {ECO:0000255|HAMAP-Rule:MF_00141}.	2		GO:0005737; GO:0003746	cytoplasm [GO:0005737]; translation elongation factor activity [GO:0003746]
Q6D5T3	pyrF ECA1957	Orotidine 5'-phosphate decarboxylase (EC 4.1.1.23) (OMP decarboxylase) (OMPDCase) (OMPdecase)	PATHWAY: Pyrimidine metabolism; UMP biosynthesis via de novo pathway; UMP from orotate: step 2/2. {ECO:0000255|HAMAP-Rule:MF_01200}.	2		GO:0044205; GO:0006207; GO:0004590	orotidine-5'-phosphate decarboxylase activity [GO:0004590]; 'de novo' pyrimidine nucleobase biosynthetic process [GO:0006207]; 'de novo' UMP biosynthetic process [GO:0044205]
C6DH41	PC1_2049	UPF0482 protein PC1_2049		2
Q4W9T6	rglA AFUA_4G03780	Probable rhamnogalacturonate lyase A (EC 4.2.2.23)		2759	4751	GO:0030246; GO:0016837; GO:0071555; GO:0005576; GO:0000272	extracellular region [GO:0005576]; carbohydrate binding [GO:0030246]; carbon-oxygen lyase activity, acting on polysaccharides [GO:0016837]; cell wall organization [GO:0071555]; polysaccharide catabolic process [GO:0000272]
C6DK13	pyrF PC1_2365	Orotidine 5'-phosphate decarboxylase (EC 4.1.1.23) (OMP decarboxylase) (OMPDCase) (OMPdecase)	PATHWAY: Pyrimidine metabolism; UMP biosynthesis via de novo pathway; UMP from orotate: step 2/2. {ECO:0000255|HAMAP-Rule:MF_01200}.	2		GO:0044205; GO:0006207; GO:0004590	orotidine-5'-phosphate decarboxylase activity [GO:0004590]; 'de novo' pyrimidine nucleobase biosynthetic process [GO:0006207]; 'de novo' UMP biosynthetic process [GO:0044205]
A4VJ38	cobD PST_1295	Cobalamin biosynthesis protein CobD	PATHWAY: Cofactor biosynthesis; adenosylcobalamin biosynthesis. {ECO:0000255|HAMAP-Rule:MF_00024}.	2		GO:0009236; GO:0015420; GO:0016021; GO:0005886; GO:0048472	integral component of membrane [GO:0016021]; plasma membrane [GO:0005886]; cobalamin-transporting ATPase activity [GO:0015420]; threonine-phosphate decarboxylase activity [GO:0048472]; cobalamin biosynthetic process [GO:0009236]
Q6CYU4	ssuD ECA4411	Alkanesulfonate monooxygenase (EC 1.14.14.5) (FMNH2-dependent aliphatic sulfonate monooxygenase)		2		GO:0008726	alkanesulfonate monooxygenase activity [GO:0008726]
Q3BY62	groS groES XCV0570	10 kDa chaperonin (GroES protein) (Protein Cpn10)		2		GO:0005524; GO:0005737; GO:0006457	cytoplasm [GO:0005737]; ATP binding [GO:0005524]; protein folding [GO:0006457]
B4SQ23	rpsB Smal_1266	30S ribosomal protein S2		2		GO:0015935; GO:0003735; GO:0006412	small ribosomal subunit [GO:0015935]; structural constituent of ribosome [GO:0003735]; translation [GO:0006412]
Q9RMT1	exbD PA0199	Biopolymer transport protein ExbD		2		GO:0016021; GO:0005886; GO:0015031; GO:0005215	integral component of membrane [GO:0016021]; plasma membrane [GO:0005886]; transporter activity [GO:0005215]; protein transport [GO:0015031]
P54513	yqhO BSU24510	Uncharacterized protein YqhO (EC 3.1.1.-)		2		GO:0016787; GO:0016021; GO:0016042; GO:0005886	integral component of membrane [GO:0016021]; plasma membrane [GO:0005886]; hydrolase activity [GO:0016787]; lipid catabolic process [GO:0016042]
Q8PNZ5	glnS XAC0893	Glutamine--tRNA ligase (EC 6.1.1.18) (Glutaminyl-tRNA synthetase) (GlnRS)		2		GO:0005524; GO:0005737; GO:0004819; GO:0006425; GO:0006424	cytoplasm [GO:0005737]; ATP binding [GO:0005524]; glutamine-tRNA ligase activity [GO:0004819]; glutaminyl-tRNA aminoacylation [GO:0006425]; glutamyl-tRNA aminoacylation [GO:0006424]
Q4UXM5	aspS XC_1128	Aspartate--tRNA ligase (EC 6.1.1.12) (Aspartyl-tRNA synthetase) (AspRS)		2		GO:0005524; GO:0004815; GO:0005737; GO:0003676; GO:0006418	cytoplasm [GO:0005737]; aspartate-tRNA ligase activity [GO:0004815]; ATP binding [GO:0005524]; nucleic acid binding [GO:0003676]; tRNA aminoacylation for protein translation [GO:0006418]
A7FYR9	tyrS CLB_3381	Tyrosine--tRNA ligase (EC 6.1.1.1) (Tyrosyl-tRNA synthetase) (TyrRS)		2		GO:0005524; GO:0003723; GO:0005737; GO:0004831; GO:0006437	cytoplasm [GO:0005737]; ATP binding [GO:0005524]; RNA binding [GO:0003723]; tyrosine-tRNA ligase activity [GO:0004831]; tyrosyl-tRNA aminoacylation [GO:0006437]
B8IZX7	dapF Ddes_1150	Diaminopimelate epimerase (DAP epimerase) (EC 5.1.1.7)	PATHWAY: Amino-acid biosynthesis; L-lysine biosynthesis via DAP pathway; DL-2,6-diaminopimelate from LL-2,6-diaminopimelate: step 1/1. {ECO:0000255|HAMAP-Rule:MF_00197}.	2		GO:0005737; GO:0008837; GO:0009089	cytoplasm [GO:0005737]; diaminopimelate epimerase activity [GO:0008837]; lysine biosynthetic process via diaminopimelate [GO:0009089]
C6DIR2	mtgA PC1_0303	Monofunctional biosynthetic peptidoglycan transglycosylase (Monofunctional TGase) (EC 2.4.2.-)	PATHWAY: Cell wall biogenesis; peptidoglycan biosynthesis. {ECO:0000255|HAMAP-Rule:MF_00766}.	2		GO:0071555; GO:0016021; GO:0009252; GO:0009274; GO:0005886; GO:0008360; GO:0016763	integral component of membrane [GO:0016021]; peptidoglycan-based cell wall [GO:0009274]; plasma membrane [GO:0005886]; transferase activity, transferring pentosyl groups [GO:0016763]; cell wall organization [GO:0071555]; peptidoglycan biosynthetic process [GO:0009252]; regulation of cell shape [GO:0008360]
Q8P3Z3	XCC3924	UPF0337 protein XCC3924		2
Q9CHN1	glgC LL0697 L95975	Glucose-1-phosphate adenylyltransferase (EC 2.7.7.27) (ADP-glucose pyrophosphorylase) (ADPGlc PPase) (ADP-glucose synthase)	PATHWAY: Glycan biosynthesis; glycogen biosynthesis. {ECO:0000255|HAMAP-Rule:MF_00624}.	2		GO:0005524; GO:0008878; GO:0005978	ATP binding [GO:0005524]; glucose-1-phosphate adenylyltransferase activity [GO:0008878]; glycogen biosynthetic process [GO:0005978]
B4SQ11	lpxA Smal_1254	Acyl-[acyl-carrier-protein]--UDP-N-acetylglucosamine O-acyltransferase (UDP-N-acetylglucosamine acyltransferase) (EC 2.3.1.129)	PATHWAY: Glycolipid biosynthesis; lipid IV(A) biosynthesis; lipid IV(A) from (3R)-3-hydroxytetradecanoyl-[acyl-carrier-protein] and UDP-N-acetyl-alpha-D-glucosamine: step 1/6. {ECO:0000255|HAMAP-Rule:MF_00387}.	2		GO:0008780; GO:0005737; GO:0009245	cytoplasm [GO:0005737]; acyl-[acyl-carrier-protein]-UDP-N-acetylglucosamine O-acyltransferase activity [GO:0008780]; lipid A biosynthetic process [GO:0009245]
Q8RA26	uppS TTE1404	Isoprenyl transferase (EC 2.5.1.-)		2		GO:0000287; GO:0004659	magnesium ion binding [GO:0000287]; prenyltransferase activity [GO:0004659]
B2SUD0	alaS PXO_00147	Alanine--tRNA ligase (EC 6.1.1.7) (Alanyl-tRNA synthetase) (AlaRS)		2		GO:0005524; GO:0004813; GO:0006419; GO:0005737; GO:0000049; GO:0008270	cytoplasm [GO:0005737]; alanine-tRNA ligase activity [GO:0004813]; ATP binding [GO:0005524]; tRNA binding [GO:0000049]; zinc ion binding [GO:0008270]; alanyl-tRNA aminoacylation [GO:0006419]
Q9K678	mtlA BH3854	PTS system mannitol-specific EIICB component (EIICB-Mtl) (EII-Mtl) [Includes: Mannitol permease IIC component (PTS system mannitol-specific EIIC component); Mannitol-specific phosphotransferase enzyme IIB component (EC 2.7.1.197) (PTS system mannitol-specific EIIB component)]		2		GO:0016021; GO:0016301; GO:0009401; GO:0005886; GO:0022872	integral component of membrane [GO:0016021]; plasma membrane [GO:0005886]; kinase activity [GO:0016301]; protein-N(PI)-phosphohistidine-mannitol phosphotransferase system transmembrane transporter activity [GO:0022872]; phosphoenolpyruvate-dependent sugar phosphotransferase system [GO:0009401]
A4J139	rpoA Dred_0243	DNA-directed RNA polymerase subunit alpha (RNAP subunit alpha) (EC 2.7.7.6) (RNA polymerase subunit alpha) (Transcriptase subunit alpha)		2		GO:0003677; GO:0003899; GO:0006351	DNA binding [GO:0003677]; DNA-directed RNA polymerase activity [GO:0003899]; transcription, DNA-templated [GO:0006351]
A0PY42	metA NT01CX_1211	Homoserine O-succinyltransferase (EC 2.3.1.46) (Homoserine O-transsuccinylase) (HTS)	PATHWAY: Amino-acid biosynthesis; L-methionine biosynthesis via de novo pathway; O-succinyl-L-homoserine from L-homoserine: step 1/1. {ECO:0000255|HAMAP-Rule:MF_00295}.	2		GO:0019281; GO:0005737; GO:0008899	cytoplasm [GO:0005737]; homoserine O-succinyltransferase activity [GO:0008899]; L-methionine biosynthetic process from homoserine via O-succinyl-L-homoserine and cystathionine [GO:0019281]
Q6D8K0	mltC ECA0974	Membrane-bound lytic murein transglycosylase C (EC 4.2.2.n1) (Murein lyase C)		2		GO:0016837; GO:0009279; GO:0016998; GO:0071555; GO:0016798; GO:0008933; GO:0000270	cell outer membrane [GO:0009279]; carbon-oxygen lyase activity, acting on polysaccharides [GO:0016837]; hydrolase activity, acting on glycosyl bonds [GO:0016798]; lytic transglycosylase activity [GO:0008933]; cell wall macromolecule catabolic process [GO:0016998]; cell wall organization [GO:0071555]; peptidoglycan metabolic process [GO:0000270]
A2RCQ1	dinB SpyM50282	DNA polymerase IV (Pol IV) (EC 2.7.7.7)		2		GO:0006281; GO:0006261; GO:0003887; GO:0005737; GO:0003684; GO:0000287	cytoplasm [GO:0005737]; damaged DNA binding [GO:0003684]; DNA-directed DNA polymerase activity [GO:0003887]; magnesium ion binding [GO:0000287]; DNA repair [GO:0006281]; DNA-dependent DNA replication [GO:0006261]
C6DAX2	cysS PC1_2933	Cysteine--tRNA ligase (EC 6.1.1.16) (Cysteinyl-tRNA synthetase) (CysRS)		2		GO:0005524; GO:0004817; GO:0006423; GO:0005737; GO:0008270	cytoplasm [GO:0005737]; ATP binding [GO:0005524]; cysteine-tRNA ligase activity [GO:0004817]; zinc ion binding [GO:0008270]; cysteinyl-tRNA aminoacylation [GO:0006423]
Q8E071	atpC SAG0864	ATP synthase epsilon chain (ATP synthase F1 sector epsilon subunit) (F-ATPase epsilon subunit)		2		GO:0005524; GO:0005886; GO:0042777; GO:0046933; GO:0045261; GO:0046961	plasma membrane [GO:0005886]; proton-transporting ATP synthase complex, catalytic core F(1) [GO:0045261]; ATP binding [GO:0005524]; proton-transporting ATP synthase activity, rotational mechanism [GO:0046933]; proton-transporting ATPase activity, rotational mechanism [GO:0046961]; plasma membrane ATP synthesis coupled proton transport [GO:0042777]
B2K665	rplT YPTS_2413	50S ribosomal protein L20		2		GO:0019843; GO:0000027; GO:0005840; GO:0003735; GO:0006412	ribosome [GO:0005840]; rRNA binding [GO:0019843]; structural constituent of ribosome [GO:0003735]; ribosomal large subunit assembly [GO:0000027]; translation [GO:0006412]
A5D4K1	thiG PTH_0640	Thiazole synthase (EC 2.8.1.10)	PATHWAY: Cofactor biosynthesis; thiamine diphosphate biosynthesis. {ECO:0000255|HAMAP-Rule:MF_00443}.	2		GO:0036355; GO:0005737; GO:0016783; GO:0009229	cytoplasm [GO:0005737]; 2-iminoacetate synthase activity [GO:0036355]; sulfurtransferase activity [GO:0016783]; thiamine diphosphate biosynthetic process [GO:0009229]
Q837E7	tgt EF_0896	Queuine tRNA-ribosyltransferase (EC 2.4.2.29) (Guanine insertion enzyme) (tRNA-guanine transglycosylase)	PATHWAY: tRNA modification; tRNA-queuosine biosynthesis. {ECO:0000255|HAMAP-Rule:MF_00168}.	2		GO:0046872; GO:0008479; GO:0008616; GO:0006400	metal ion binding [GO:0046872]; queuine tRNA-ribosyltransferase activity [GO:0008479]; queuosine biosynthetic process [GO:0008616]; tRNA modification [GO:0006400]
A7MKF0	ESA_01442	UPF0181 protein ESA_01442		2
C0Z6L3	eno BBR47_52350	Enolase (EC 4.2.1.11) (2-phospho-D-glycerate hydro-lyase) (2-phosphoglycerate dehydratase)	PATHWAY: Carbohydrate degradation; glycolysis; pyruvate from D-glyceraldehyde 3-phosphate: step 4/5. {ECO:0000255|HAMAP-Rule:MF_00318}.	2		GO:0009986; GO:0005576; GO:0006096; GO:0000287; GO:0004634; GO:0000015	cell surface [GO:0009986]; extracellular region [GO:0005576]; phosphopyruvate hydratase complex [GO:0000015]; magnesium ion binding [GO:0000287]; phosphopyruvate hydratase activity [GO:0004634]; glycolytic process [GO:0006096]
C4Z2T1	rplD EUBELI_00300	50S ribosomal protein L4		2		GO:0019843; GO:0005840; GO:0003735; GO:0006412	ribosome [GO:0005840]; rRNA binding [GO:0019843]; structural constituent of ribosome [GO:0003735]; translation [GO:0006412]
C6DK25	tyrS PC1_2377	Tyrosine--tRNA ligase (EC 6.1.1.1) (Tyrosyl-tRNA synthetase) (TyrRS)		2		GO:0005524; GO:0003723; GO:0005737; GO:0004831; GO:0006437	cytoplasm [GO:0005737]; ATP binding [GO:0005524]; RNA binding [GO:0003723]; tyrosine-tRNA ligase activity [GO:0004831]; tyrosyl-tRNA aminoacylation [GO:0006437]
B1JB85	uvrC PputW619_3374	UvrABC system protein C (Protein UvrC) (Excinuclease ABC subunit C)		2		GO:0003677; GO:0009432; GO:0005737; GO:0009381; GO:0009380; GO:0006289	cytoplasm [GO:0005737]; excinuclease repair complex [GO:0009380]; DNA binding [GO:0003677]; excinuclease ABC activity [GO:0009381]; nucleotide-excision repair [GO:0006289]; SOS response [GO:0009432]
Q99XF3	walR vicR SAV0018	Transcriptional regulatory protein WalR		2		GO:0003677; GO:0005737; GO:0000160; GO:0006355; GO:0006351	cytoplasm [GO:0005737]; DNA binding [GO:0003677]; phosphorelay signal transduction system [GO:0000160]; regulation of transcription, DNA-templated [GO:0006355]; transcription, DNA-templated [GO:0006351]
Q9K716	gpmI pgm BH3557	2,3-bisphosphoglycerate-independent phosphoglycerate mutase (BPG-independent PGAM) (Phosphoglyceromutase) (iPGM) (EC 5.4.2.12)	PATHWAY: Carbohydrate degradation; glycolysis; pyruvate from D-glyceraldehyde 3-phosphate: step 3/5. {ECO:0000255|HAMAP-Rule:MF_01038}.	2		GO:0046537; GO:0005737; GO:0006007; GO:0006096; GO:0030145; GO:0030435	cytoplasm [GO:0005737]; 2,3-bisphosphoglycerate-independent phosphoglycerate mutase activity [GO:0046537]; manganese ion binding [GO:0030145]; glucose catabolic process [GO:0006007]; glycolytic process [GO:0006096]; sporulation resulting in formation of a cellular spore [GO:0030435]
O53092	arcD	Arginine/ornithine antiporter		2		GO:0006527; GO:0043858; GO:0005887	integral component of plasma membrane [GO:0005887]; arginine:ornithine antiporter activity [GO:0043858]; arginine catabolic process [GO:0006527]
B1NWF3	ndhJ	NAD(P)H-quinone oxidoreductase subunit J, chloroplastic (EC 1.6.5.-) (NAD(P)H dehydrogenase subunit J) (NADH-plastoquinone oxidoreductase subunit J)		2759	33090	GO:0008137; GO:0009535; GO:0019684; GO:0048038; GO:0006810	chloroplast thylakoid membrane [GO:0009535]; NADH dehydrogenase (ubiquinone) activity [GO:0008137]; quinone binding [GO:0048038]; photosynthesis, light reaction [GO:0019684]; transport [GO:0006810]
C0H462	yrzR BSU27469	Uncharacterized protein YrzR		2
Q24NB7	metA DSY4686	Homoserine O-succinyltransferase (EC 2.3.1.46) (Homoserine O-transsuccinylase) (HTS)	PATHWAY: Amino-acid biosynthesis; L-methionine biosynthesis via de novo pathway; O-succinyl-L-homoserine from L-homoserine: step 1/1. {ECO:0000255|HAMAP-Rule:MF_00295}.	2		GO:0019281; GO:0005737; GO:0008899	cytoplasm [GO:0005737]; homoserine O-succinyltransferase activity [GO:0008899]; L-methionine biosynthetic process from homoserine via O-succinyl-L-homoserine and cystathionine [GO:0019281]
Q2RFX9	atpD Moth_2378	ATP synthase subunit beta (EC 3.6.3.14) (ATP synthase F1 sector subunit beta) (F-ATPase subunit beta)		2		GO:0005524; GO:0015991; GO:0005886; GO:0042777; GO:0046933; GO:0045261	plasma membrane [GO:0005886]; proton-transporting ATP synthase complex, catalytic core F(1) [GO:0045261]; ATP binding [GO:0005524]; proton-transporting ATP synthase activity, rotational mechanism [GO:0046933]; ATP hydrolysis coupled proton transport [GO:0015991]; plasma membrane ATP synthesis coupled proton transport [GO:0042777]
Q5L432	ispF GK0082	2-C-methyl-D-erythritol 2,4-cyclodiphosphate synthase (MECDP-synthase) (MECPP-synthase) (MECPS) (EC 4.6.1.12)	PATHWAY: Isoprenoid biosynthesis; isopentenyl diphosphate biosynthesis via DXP pathway; isopentenyl diphosphate from 1-deoxy-D-xylulose 5-phosphate: step 4/6. {ECO:0000255|HAMAP-Rule:MF_00107}.	2		GO:0008685; GO:0019288; GO:0046872; GO:0016114	2-C-methyl-D-erythritol 2,4-cyclodiphosphate synthase activity [GO:0008685]; metal ion binding [GO:0046872]; isopentenyl diphosphate biosynthetic process, methylerythritol 4-phosphate pathway [GO:0019288]; terpenoid biosynthetic process [GO:0016114]
Q1WS97	rplP LSL_1428	50S ribosomal protein L16		2		GO:0019843; GO:0005840; GO:0003735; GO:0000049; GO:0006412	ribosome [GO:0005840]; rRNA binding [GO:0019843]; structural constituent of ribosome [GO:0003735]; tRNA binding [GO:0000049]; translation [GO:0006412]
Q6D7Z4	hemH ECA1181	Ferrochelatase (EC 4.99.1.1) (Heme synthase) (Protoheme ferro-lyase)	PATHWAY: Porphyrin-containing compound metabolism; protoheme biosynthesis; protoheme from protoporphyrin-IX: step 1/1. {ECO:0000255|HAMAP-Rule:MF_00323}.	2		GO:0005737; GO:0004325; GO:0006783; GO:0046872	cytoplasm [GO:0005737]; ferrochelatase activity [GO:0004325]; metal ion binding [GO:0046872]; heme biosynthetic process [GO:0006783]
Q01300	ND1 NAD1	NADH-ubiquinone oxidoreductase chain 1 (EC 1.6.5.3) (NADH dehydrogenase subunit 1)		2759	33090	GO:0008137; GO:0016021; GO:0005743; GO:0070469	integral component of membrane [GO:0016021]; mitochondrial inner membrane [GO:0005743]; respiratory chain [GO:0070469]; NADH dehydrogenase (ubiquinone) activity [GO:0008137]
C4Z940	recF EUBREC_0004	DNA replication and repair protein RecF		2		GO:0005524; GO:0006281; GO:0006260; GO:0009432; GO:0005737; GO:0003697	cytoplasm [GO:0005737]; ATP binding [GO:0005524]; single-stranded DNA binding [GO:0003697]; DNA repair [GO:0006281]; DNA replication [GO:0006260]; SOS response [GO:0009432]
Q6DAL7	hemE ECA0235	Uroporphyrinogen decarboxylase (UPD) (URO-D) (EC 4.1.1.37)	PATHWAY: Porphyrin-containing compound metabolism; protoporphyrin-IX biosynthesis; coproporphyrinogen-III from 5-aminolevulinate: step 4/4. {ECO:0000255|HAMAP-Rule:MF_00218}.	2		GO:0005737; GO:0006782; GO:0004853	cytoplasm [GO:0005737]; uroporphyrinogen decarboxylase activity [GO:0004853]; protoporphyrinogen IX biosynthetic process [GO:0006782]
A5IWB2	SaurJH9_2709	UPF0397 protein SaurJH9_2709		2		GO:0016021; GO:0005886	integral component of membrane [GO:0016021]; plasma membrane [GO:0005886]
P42206	gudD	Glucarate dehydratase (GDH) (GlucD) (EC 4.2.1.40)	PATHWAY: Carbohydrate acid metabolism; D-glucarate degradation; 2,5-dioxopentanoate from D-glucarate: step 1/2.	2		GO:0042838; GO:0008872; GO:0000287	glucarate dehydratase activity [GO:0008872]; magnesium ion binding [GO:0000287]; D-glucarate catabolic process [GO:0042838]
Q07448	spc aad9	Streptomycin 3''-adenylyltransferase (EC 2.7.7.47) (AAD(9))		2		GO:0005524; GO:0009012; GO:0046677	aminoglycoside 3''-adenylyltransferase activity [GO:0009012]; ATP binding [GO:0005524]; response to antibiotic [GO:0046677]
Q8PGV3	XAC3508	DegV domain-containing protein XAC3508		2		GO:0008289	lipid binding [GO:0008289]
A4XP63	gshA Pmen_0356	Glutamate--cysteine ligase (EC 6.3.2.2) (Gamma-ECS) (GCS) (Gamma-glutamylcysteine synthetase)	PATHWAY: Sulfur metabolism; glutathione biosynthesis; glutathione from L-cysteine and L-glutamate: step 1/2. {ECO:0000255|HAMAP-Rule:MF_00578}.	2		GO:0005524; GO:0004357; GO:0006750	ATP binding [GO:0005524]; glutamate-cysteine ligase activity [GO:0004357]; glutathione biosynthetic process [GO:0006750]
Q0ZIW5	ndhG	NAD(P)H-quinone oxidoreductase subunit 6, chloroplastic (EC 1.6.5.-) (NAD(P)H dehydrogenase subunit 6) (NADH-plastoquinone oxidoreductase subunit 6)		2759	33090	GO:0008137; GO:0009535; GO:0016021; GO:0048038; GO:0006810	chloroplast thylakoid membrane [GO:0009535]; integral component of membrane [GO:0016021]; NADH dehydrogenase (ubiquinone) activity [GO:0008137]; quinone binding [GO:0048038]; transport [GO:0006810]
Q9I1W2	glgB PA2153	1,4-alpha-glucan branching enzyme GlgB (EC 2.4.1.18) (1,4-alpha-D-glucan:1,4-alpha-D-glucan 6-glucosyl-transferase) (Alpha-(1->4)-glucan branching enzyme) (Glycogen branching enzyme) (BE)	PATHWAY: Glycan biosynthesis; glycogen biosynthesis. {ECO:0000255|HAMAP-Rule:MF_00685}.	2		GO:0003844; GO:0043169; GO:0005978; GO:0004553	1,4-alpha-glucan branching enzyme activity [GO:0003844]; cation binding [GO:0043169]; hydrolase activity, hydrolyzing O-glycosyl compounds [GO:0004553]; glycogen biosynthetic process [GO:0005978]
Q18CL9	fabZ CD630_01280	3-hydroxyacyl-[acyl-carrier-protein] dehydratase FabZ (EC 4.2.1.59) ((3R)-hydroxymyristoyl-[acyl-carrier-protein] dehydratase) ((3R)-hydroxymyristoyl-ACP dehydrase) (Beta-hydroxyacyl-ACP dehydratase)		2		GO:0047451; GO:0005737; GO:0006633; GO:0009245	cytoplasm [GO:0005737]; 3-hydroxyoctanoyl-[acyl-carrier-protein] dehydratase activity [GO:0047451]; fatty acid biosynthetic process [GO:0006633]; lipid A biosynthetic process [GO:0009245]
Q3K5W9	tyrS Pfl01_5098	Tyrosine--tRNA ligase (EC 6.1.1.1) (Tyrosyl-tRNA synthetase) (TyrRS)		2		GO:0005524; GO:0003723; GO:0005737; GO:0004831; GO:0006437	cytoplasm [GO:0005737]; ATP binding [GO:0005524]; RNA binding [GO:0003723]; tyrosine-tRNA ligase activity [GO:0004831]; tyrosyl-tRNA aminoacylation [GO:0006437]
Q8PKY6	der engA XAC2021	GTPase Der (GTP-binding protein EngA)		2		GO:0005525; GO:0042254	GTP binding [GO:0005525]; ribosome biogenesis [GO:0042254]
A6V3T3	queF PSPA7_2351	NADPH-dependent 7-cyano-7-deazaguanine reductase (EC 1.7.1.13) (7-cyano-7-carbaguanine reductase) (NADPH-dependent nitrile oxidoreductase) (PreQ(0) reductase)	PATHWAY: tRNA modification; tRNA-queuosine biosynthesis. {ECO:0000255|HAMAP-Rule:MF_00817}.	2		GO:0005737; GO:0046857; GO:0033739; GO:0008616	cytoplasm [GO:0005737]; oxidoreductase activity, acting on other nitrogenous compounds as donors, with NAD or NADP as acceptor [GO:0046857]; preQ1 synthase activity [GO:0033739]; queuosine biosynthetic process [GO:0008616]
Q8P8P6	ihfB himD XCC2193	Integration host factor subunit beta (IHF-beta)		2		GO:0003677; GO:0006310; GO:0005694; GO:0005829; GO:1903506; GO:0006355; GO:0006417; GO:0006351	chromosome [GO:0005694]; cytosol [GO:0005829]; DNA binding [GO:0003677]; DNA recombination [GO:0006310]; regulation of nucleic acid-templated transcription [GO:1903506]; regulation of transcription, DNA-templated [GO:0006355]; regulation of translation [GO:0006417]; transcription, DNA-templated [GO:0006351]
B8DCI6	rpmF LMHCC_2151	50S ribosomal protein L32		2		GO:0015934; GO:0003735; GO:0006412	large ribosomal subunit [GO:0015934]; structural constituent of ribosome [GO:0003735]; translation [GO:0006412]
C3KYY3	pdxA CLJ_B2416	4-hydroxythreonine-4-phosphate dehydrogenase (EC 1.1.1.262) (4-(phosphohydroxy)-L-threonine dehydrogenase)	PATHWAY: Cofactor biosynthesis; pyridoxine 5'-phosphate biosynthesis; pyridoxine 5'-phosphate from D-erythrose 4-phosphate: step 4/5. {ECO:0000255|HAMAP-Rule:MF_00536}.	2		GO:0050570; GO:0051287; GO:0005737; GO:0046872; GO:0042823; GO:0008615	cytoplasm [GO:0005737]; 4-hydroxythreonine-4-phosphate dehydrogenase activity [GO:0050570]; metal ion binding [GO:0046872]; NAD binding [GO:0051287]; pyridoxal phosphate biosynthetic process [GO:0042823]; pyridoxine biosynthetic process [GO:0008615]
B0TC84	rpsD Helmi_13580 HM1_1406	30S ribosomal protein S4		2		GO:0019843; GO:0015935; GO:0003735; GO:0006412	small ribosomal subunit [GO:0015935]; rRNA binding [GO:0019843]; structural constituent of ribosome [GO:0003735]; translation [GO:0006412]
Q6D547	kdsA ECA2194	2-dehydro-3-deoxyphosphooctonate aldolase (EC 2.5.1.55) (3-deoxy-D-manno-octulosonic acid 8-phosphate synthase) (KDO-8-phosphate synthase) (KDO 8-P synthase) (KDOPS) (Phospho-2-dehydro-3-deoxyoctonate aldolase)	PATHWAY: Carbohydrate biosynthesis; 3-deoxy-D-manno-octulosonate biosynthesis; 3-deoxy-D-manno-octulosonate from D-ribulose 5-phosphate: step 2/3. {ECO:0000255|HAMAP-Rule:MF_00056}.; PATHWAY: Bacterial outer membrane biogenesis; lipopolysaccharide biosynthesis. {ECO:0000255|HAMAP-Rule:MF_00056}.	2		GO:0008676; GO:0005737; GO:0019294	cytoplasm [GO:0005737]; 3-deoxy-8-phosphooctulonate synthase activity [GO:0008676]; keto-3-deoxy-D-manno-octulosonic acid biosynthetic process [GO:0019294]
Q9A777	calB CC_1849	Probable coniferyl aldehyde dehydrogenase (CALDH) (EC 1.2.1.68)		2		GO:0006081; GO:0050269	coniferyl-aldehyde dehydrogenase activity [GO:0050269]; cellular aldehyde metabolic process [GO:0006081]
B4SIF5	dinB Smal_0455	DNA polymerase IV (Pol IV) (EC 2.7.7.7)		2		GO:0006281; GO:0006261; GO:0003887; GO:0005737; GO:0003684; GO:0000287	cytoplasm [GO:0005737]; damaged DNA binding [GO:0003684]; DNA-directed DNA polymerase activity [GO:0003887]; magnesium ion binding [GO:0000287]; DNA repair [GO:0006281]; DNA-dependent DNA replication [GO:0006261]
Q92342	SPAC1F8.04c	Uncharacterized protein C1F8.04c		2759	4751	GO:0005829; GO:0016810; GO:0046872; GO:0005634	cytosol [GO:0005829]; nucleus [GO:0005634]; hydrolase activity, acting on carbon-nitrogen (but not peptide) bonds [GO:0016810]; metal ion binding [GO:0046872]
Q9HWF5	secY PA4243	Protein translocase subunit SecY		2		GO:0016021; GO:0005622; GO:0065002; GO:0005886; GO:0006605; GO:0043952	integral component of membrane [GO:0016021]; intracellular [GO:0005622]; plasma membrane [GO:0005886]; intracellular protein transmembrane transport [GO:0065002]; protein targeting [GO:0006605]; protein transport by the Sec complex [GO:0043952]
Q4UVJ3	cysS XC_1867	Cysteine--tRNA ligase (EC 6.1.1.16) (Cysteinyl-tRNA synthetase) (CysRS)		2		GO:0005524; GO:0004817; GO:0006423; GO:0005737; GO:0008270	cytoplasm [GO:0005737]; ATP binding [GO:0005524]; cysteine-tRNA ligase activity [GO:0004817]; zinc ion binding [GO:0008270]; cysteinyl-tRNA aminoacylation [GO:0006423]
A9N7D2	ytjA SPAB_05740	UPF0391 membrane protein YtjA		2		GO:0016021; GO:0005886	integral component of membrane [GO:0016021]; plasma membrane [GO:0005886]
Q3BTI2	orn XCV2200	Oligoribonuclease (EC 3.1.-.-)		2		GO:0005737; GO:0016896; GO:0003676	cytoplasm [GO:0005737]; exoribonuclease activity, producing 5'-phosphomonoesters [GO:0016896]; nucleic acid binding [GO:0003676]
Q6D0E2	surA ECA3857	Chaperone SurA (Peptidyl-prolyl cis-trans isomerase SurA) (PPIase SurA) (EC 5.2.1.8) (Rotamase SurA)		2		GO:0043165; GO:0051085; GO:0060274; GO:0030288; GO:0042277; GO:0003755; GO:0050821; GO:0015031	outer membrane-bounded periplasmic space [GO:0030288]; peptide binding [GO:0042277]; peptidyl-prolyl cis-trans isomerase activity [GO:0003755]; chaperone mediated protein folding requiring cofactor [GO:0051085]; Gram-negative-bacterium-type cell outer membrane assembly [GO:0043165]; maintenance of stationary phase [GO:0060274]; protein stabilization [GO:0050821]; protein transport [GO:0015031]
Q05936	scrB	Sucrose-6-phosphate hydrolase (Sucrase) (EC 3.2.1.26) (Invertase)	PATHWAY: Glycan biosynthesis; sucrose metabolism.	2		GO:0005737; GO:0004575; GO:0005985	cytoplasm [GO:0005737]; sucrose alpha-glucosidase activity [GO:0004575]; sucrose metabolic process [GO:0005985]
P0A9Y8	cspC Z2868 ECs2533	Cold shock-like protein CspC (CSP-C)		2		GO:0003677; GO:0005737; GO:0006355; GO:0006351	cytoplasm [GO:0005737]; DNA binding [GO:0003677]; regulation of transcription, DNA-templated [GO:0006355]; transcription, DNA-templated [GO:0006351]
Q8PQD7	bioB XAC0388	Biotin synthase (EC 2.8.1.6)	PATHWAY: Cofactor biosynthesis; biotin biosynthesis; biotin from 7,8-diaminononanoate: step 2/2. {ECO:0000255|HAMAP-Rule:MF_01694}.	2		GO:0051537; GO:0051539; GO:0009102; GO:0004076; GO:0005506	2 iron, 2 sulfur cluster binding [GO:0051537]; 4 iron, 4 sulfur cluster binding [GO:0051539]; biotin synthase activity [GO:0004076]; iron ion binding [GO:0005506]; biotin biosynthetic process [GO:0009102]
B2FSQ8	mqo Smlt1234	Probable malate:quinone oxidoreductase (EC 1.1.5.4) (MQO) (Malate dehydrogenase [quinone])	PATHWAY: Carbohydrate metabolism; tricarboxylic acid cycle; oxaloacetate from (S)-malate (quinone route): step 1/1. {ECO:0000255|HAMAP-Rule:MF_00212}.	2		GO:0052589; GO:0008924; GO:0006099	malate dehydrogenase (menaquinone) activity [GO:0052589]; malate dehydrogenase (quinone) activity [GO:0008924]; tricarboxylic acid cycle [GO:0006099]
B4TJR8	rpsI SeHA_C3642	30S ribosomal protein S9		2		GO:0005840; GO:0003735; GO:0006412	ribosome [GO:0005840]; structural constituent of ribosome [GO:0003735]; translation [GO:0006412]
A6LPX8	ilvC Cbei_0218	Ketol-acid reductoisomerase (EC 1.1.1.86) (Acetohydroxy-acid isomeroreductase) (Alpha-keto-beta-hydroxylacyl reductoisomerase)	PATHWAY: Amino-acid biosynthesis; L-isoleucine biosynthesis; L-isoleucine from 2-oxobutanoate: step 2/4. {ECO:0000255|HAMAP-Rule:MF_00435}.; PATHWAY: Amino-acid biosynthesis; L-valine biosynthesis; L-valine from pyruvate: step 2/4. {ECO:0000255|HAMAP-Rule:MF_00435}.	2		GO:0009097; GO:0004455; GO:0009099	ketol-acid reductoisomerase activity [GO:0004455]; isoleucine biosynthetic process [GO:0009097]; valine biosynthetic process [GO:0009099]
Q8PKX1	mntH XAC2036	Divalent metal cation transporter MntH		2		GO:0016021; GO:0046872; GO:0030001; GO:0005886; GO:0015293	integral component of membrane [GO:0016021]; plasma membrane [GO:0005886]; metal ion binding [GO:0046872]; symporter activity [GO:0015293]; metal ion transport [GO:0030001]
A7MV01	galK VIBHAR_03327	Galactokinase (EC 2.7.1.6) (Galactose kinase)	PATHWAY: Carbohydrate metabolism; galactose metabolism. {ECO:0000255|HAMAP-Rule:MF_00246}.	2		GO:0005524; GO:0005737; GO:0004335; GO:0006012; GO:0000287	cytoplasm [GO:0005737]; ATP binding [GO:0005524]; galactokinase activity [GO:0004335]; magnesium ion binding [GO:0000287]; galactose metabolic process [GO:0006012]
Q87A82	asnS PD_1947	Asparagine--tRNA ligase (EC 6.1.1.22) (Asparaginyl-tRNA synthetase) (AsnRS)		2		GO:0005524; GO:0004816; GO:0006421; GO:0005737; GO:0003676	cytoplasm [GO:0005737]; asparagine-tRNA ligase activity [GO:0004816]; ATP binding [GO:0005524]; nucleic acid binding [GO:0003676]; asparaginyl-tRNA aminoacylation [GO:0006421]
C6DKU9	PC1_2519	UPF0176 protein PC1_2519		2
A1JKK4	era YE1018	GTPase Era		2		GO:0005525; GO:0003924; GO:0005737; GO:0005886; GO:0042274; GO:0070181	cytoplasm [GO:0005737]; plasma membrane [GO:0005886]; GTP binding [GO:0005525]; GTPase activity [GO:0003924]; small ribosomal subunit rRNA binding [GO:0070181]; ribosomal small subunit biogenesis [GO:0042274]
Q09WW6	ndhE MoinCp073	NAD(P)H-quinone oxidoreductase subunit 4L, chloroplastic (EC 1.6.5.-) (NAD(P)H dehydrogenase subunit 4L) (NADH-plastoquinone oxidoreductase subunit 4L)		2759	33090	GO:0042773; GO:0009535; GO:0016021; GO:0016655; GO:0019684; GO:0048038; GO:0006810	chloroplast thylakoid membrane [GO:0009535]; integral component of membrane [GO:0016021]; oxidoreductase activity, acting on NAD(P)H, quinone or similar compound as acceptor [GO:0016655]; quinone binding [GO:0048038]; ATP synthesis coupled electron transport [GO:0042773]; photosynthesis, light reaction [GO:0019684]; transport [GO:0006810]
Q6D5W6	mdtK norM ECA1922	Multidrug resistance protein MdtK (Multidrug-efflux transporter)		2		GO:0015297; GO:0015238; GO:0016021; GO:0005886; GO:0006814	integral component of membrane [GO:0016021]; plasma membrane [GO:0005886]; antiporter activity [GO:0015297]; drug transmembrane transporter activity [GO:0015238]; sodium ion transport [GO:0006814]
Q5L433	ispD GK0081	2-C-methyl-D-erythritol 4-phosphate cytidylyltransferase (EC 2.7.7.60) (4-diphosphocytidyl-2C-methyl-D-erythritol synthase) (MEP cytidylyltransferase) (MCT)	PATHWAY: Isoprenoid biosynthesis; isopentenyl diphosphate biosynthesis via DXP pathway; isopentenyl diphosphate from 1-deoxy-D-xylulose 5-phosphate: step 2/6. {ECO:0000255|HAMAP-Rule:MF_00108}.	2		GO:0050518; GO:0019288; GO:0016114	2-C-methyl-D-erythritol 4-phosphate cytidylyltransferase activity [GO:0050518]; isopentenyl diphosphate biosynthetic process, methylerythritol 4-phosphate pathway [GO:0019288]; terpenoid biosynthetic process [GO:0016114]
Q37550	ATP9	ATP synthase subunit 9, mitochondrial (Lipid-binding protein)		2759	33090	GO:0005524; GO:0015991; GO:0015986; GO:0015078; GO:0016021; GO:0008289; GO:0031966; GO:0045263	integral component of membrane [GO:0016021]; mitochondrial membrane [GO:0031966]; proton-transporting ATP synthase complex, coupling factor F(o) [GO:0045263]; ATP binding [GO:0005524]; hydrogen ion transmembrane transporter activity [GO:0015078]; lipid binding [GO:0008289]; ATP hydrolysis coupled proton transport [GO:0015991]; ATP synthesis coupled proton transport [GO:0015986]
C6DKH0	argR PC1_0552	Arginine repressor	PATHWAY: Amino-acid biosynthesis; L-arginine biosynthesis [regulation].	2		GO:0003677; GO:0034618; GO:0006526; GO:0005737; GO:0051259; GO:0003700; GO:0006351	cytoplasm [GO:0005737]; arginine binding [GO:0034618]; DNA binding [GO:0003677]; transcription factor activity, sequence-specific DNA binding [GO:0003700]; arginine biosynthetic process [GO:0006526]; protein oligomerization [GO:0051259]; transcription, DNA-templated [GO:0006351]
P37986	zwf Dda3937_03574	Glucose-6-phosphate 1-dehydrogenase (G6PD) (EC 1.1.1.49)	PATHWAY: Carbohydrate degradation; pentose phosphate pathway; D-ribulose 5-phosphate from D-glucose 6-phosphate (oxidative stage): step 1/3. {ECO:0000255|HAMAP-Rule:MF_00966}.	2		GO:0050661; GO:0006006; GO:0004345; GO:0006098	glucose-6-phosphate dehydrogenase activity [GO:0004345]; NADP binding [GO:0050661]; glucose metabolic process [GO:0006006]; pentose-phosphate shunt [GO:0006098]
Q8PDR2	rluE XCC0273	Ribosomal large subunit pseudouridine synthase E (EC 5.4.99.20) (rRNA pseudouridylate synthase E) (rRNA-uridine isomerase E)		2		GO:0003723; GO:0005829; GO:0000455; GO:0009982	cytosol [GO:0005829]; pseudouridine synthase activity [GO:0009982]; RNA binding [GO:0003723]; enzyme-directed rRNA pseudouridine synthesis [GO:0000455]
Q4UVP8	xseA XC_1812	Exodeoxyribonuclease 7 large subunit (EC 3.1.11.6) (Exodeoxyribonuclease VII large subunit) (Exonuclease VII large subunit)		2		GO:0006308; GO:0005737; GO:0008855; GO:0009318; GO:0003676	cytoplasm [GO:0005737]; exodeoxyribonuclease VII complex [GO:0009318]; exodeoxyribonuclease VII activity [GO:0008855]; nucleic acid binding [GO:0003676]; DNA catabolic process [GO:0006308]
Q3BZ37	XCV0245	UPF0391 membrane protein XCV0245		2		GO:0016021; GO:0005886	integral component of membrane [GO:0016021]; plasma membrane [GO:0005886]
P09555	nifH6	Nitrogenase iron protein 6 (EC 1.18.6.1) (Nitrogenase Fe protein 6) (Nitrogenase component II) (Nitrogenase reductase)		2		GO:0051539; GO:0005524; GO:0018697; GO:0046872; GO:0016612; GO:0009399; GO:0016163	molybdenum-iron nitrogenase complex [GO:0016612]; 4 iron, 4 sulfur cluster binding [GO:0051539]; ATP binding [GO:0005524]; carbonyl sulfide nitrogenase activity [GO:0018697]; metal ion binding [GO:0046872]; nitrogenase activity [GO:0016163]; nitrogen fixation [GO:0009399]
P10330	ND5 NAD5	NADH-ubiquinone oxidoreductase chain 5 (EC 1.6.5.3) (NADH dehydrogenase subunit 5)		2759	33090	GO:0042773; GO:0008137; GO:0016021; GO:0005743; GO:0070469	integral component of membrane [GO:0016021]; mitochondrial inner membrane [GO:0005743]; respiratory chain [GO:0070469]; NADH dehydrogenase (ubiquinone) activity [GO:0008137]; ATP synthesis coupled electron transport [GO:0042773]
P42064	appD BSU11360	Oligopeptide transport ATP-binding protein AppD		2		GO:0005524; GO:0016887; GO:0030420; GO:0015833; GO:0005886; GO:0015031; GO:0030435	plasma membrane [GO:0005886]; ATP binding [GO:0005524]; ATPase activity [GO:0016887]; establishment of competence for transformation [GO:0030420]; peptide transport [GO:0015833]; protein transport [GO:0015031]; sporulation resulting in formation of a cellular spore [GO:0030435]
P0AAI6	fabF c1365	3-oxoacyl-[acyl-carrier-protein] synthase 2 (EC 2.3.1.179) (3-oxoacyl-[acyl-carrier-protein] synthase II) (Beta-ketoacyl-ACP synthase II) (KAS II)	PATHWAY: Lipid metabolism; fatty acid biosynthesis.	2		GO:0033817; GO:0006633	beta-ketoacyl-acyl-carrier-protein synthase II activity [GO:0033817]; fatty acid biosynthetic process [GO:0006633]
P96667	ydeJ BSU05220	Uncharacterized lipoprotein YdeJ		2		GO:0005886	plasma membrane [GO:0005886]
P94474	yeaC BSU06330	Uncharacterized protein YeaC		2		GO:0005524; GO:0016887	ATP binding [GO:0005524]; ATPase activity [GO:0016887]
Q3BRW8	dxs XCV2764	1-deoxy-D-xylulose-5-phosphate synthase (EC 2.2.1.7) (1-deoxyxylulose-5-phosphate synthase) (DXP synthase) (DXPS)	PATHWAY: Metabolic intermediate biosynthesis; 1-deoxy-D-xylulose 5-phosphate biosynthesis; 1-deoxy-D-xylulose 5-phosphate from D-glyceraldehyde 3-phosphate and pyruvate: step 1/1. {ECO:0000255|HAMAP-Rule:MF_00315}.	2		GO:0052865; GO:0008661; GO:0000287; GO:0016114; GO:0009228; GO:0030976	1-deoxy-D-xylulose-5-phosphate synthase activity [GO:0008661]; magnesium ion binding [GO:0000287]; thiamine pyrophosphate binding [GO:0030976]; 1-deoxy-D-xylulose 5-phosphate biosynthetic process [GO:0052865]; terpenoid biosynthetic process [GO:0016114]; thiamine biosynthetic process [GO:0009228]
C6DGZ0	PC1_1998	UPF0259 membrane protein PC1_1998		2		GO:0016021; GO:0005886	integral component of membrane [GO:0016021]; plasma membrane [GO:0005886]
A7Z5T3	thyA RBAM_019970	Thymidylate synthase (TS) (TSase) (EC 2.1.1.45)	PATHWAY: Pyrimidine metabolism; dTTP biosynthesis. {ECO:0000255|HAMAP-Rule:MF_00008}.	2		GO:0005737; GO:0006231; GO:0006235; GO:0004799	cytoplasm [GO:0005737]; thymidylate synthase activity [GO:0004799]; dTMP biosynthetic process [GO:0006231]; dTTP biosynthetic process [GO:0006235]
Q820U1	mnmA trmU EF_2070	tRNA-specific 2-thiouridylase MnmA (EC 2.8.1.13)		2		GO:0005524; GO:0005737; GO:0016783; GO:0000049; GO:0006400	cytoplasm [GO:0005737]; ATP binding [GO:0005524]; sulfurtransferase activity [GO:0016783]; tRNA binding [GO:0000049]; tRNA modification [GO:0006400]
Q88W95	gpsB lp_1754	Cell cycle protein GpsB (Guiding PBP1-shuttling protein)		2		GO:0007049; GO:0051301; GO:0005737; GO:0008360	cytoplasm [GO:0005737]; cell cycle [GO:0007049]; cell division [GO:0051301]; regulation of cell shape [GO:0008360]
P50621	nrdF BSU17390	Ribonucleoside-diphosphate reductase subunit beta (EC 1.17.4.1) (Ribonucleotide reductase small subunit)	PATHWAY: Genetic information processing; DNA replication.	2		GO:0006260; GO:0005829; GO:0009186; GO:0009263; GO:0046872; GO:0004748; GO:0005971	cytosol [GO:0005829]; ribonucleoside-diphosphate reductase complex [GO:0005971]; metal ion binding [GO:0046872]; ribonucleoside-diphosphate reductase activity, thioredoxin disulfide as acceptor [GO:0004748]; deoxyribonucleoside diphosphate metabolic process [GO:0009186]; deoxyribonucleotide biosynthetic process [GO:0009263]; DNA replication [GO:0006260]
Q71WW8	pgk LMOf2365_2431	Phosphoglycerate kinase (EC 2.7.2.3)	PATHWAY: Carbohydrate degradation; glycolysis; pyruvate from D-glyceraldehyde 3-phosphate: step 2/5. {ECO:0000255|HAMAP-Rule:MF_00145}.	2		GO:0005524; GO:0005737; GO:0006096; GO:0004618	cytoplasm [GO:0005737]; ATP binding [GO:0005524]; phosphoglycerate kinase activity [GO:0004618]; glycolytic process [GO:0006096]
A4TN38	infA YPDSF_2325	Translation initiation factor IF-1		2		GO:0005737; GO:0019843; GO:0043022; GO:0003743	cytoplasm [GO:0005737]; ribosome binding [GO:0043022]; rRNA binding [GO:0019843]; translation initiation factor activity [GO:0003743]
P0A1W3	lepB STY2828 t0275	Signal peptidase I (SPase I) (EC 3.4.21.89) (Leader peptidase I)		2		GO:0016021; GO:0005886; GO:0008236	integral component of membrane [GO:0016021]; plasma membrane [GO:0005886]; serine-type peptidase activity [GO:0008236]
Q5L296	serC GK0649	Phosphoserine aminotransferase (EC 2.6.1.52) (Phosphohydroxythreonine aminotransferase) (PSAT)	PATHWAY: Amino-acid biosynthesis; L-serine biosynthesis; L-serine from 3-phospho-D-glycerate: step 2/3. {ECO:0000255|HAMAP-Rule:MF_00160}.	2		GO:0006564; GO:0004648; GO:0005737; GO:0030170	cytoplasm [GO:0005737]; O-phospho-L-serine:2-oxoglutarate aminotransferase activity [GO:0004648]; pyridoxal phosphate binding [GO:0030170]; L-serine biosynthetic process [GO:0006564]
A4XHE0	gltX1 Csac_0706	Glutamate--tRNA ligase 1 (EC 6.1.1.17) (Glutamyl-tRNA synthetase 1) (GluRS 1)		2		GO:0005524; GO:0005737; GO:0004818; GO:0006424; GO:0000049	cytoplasm [GO:0005737]; ATP binding [GO:0005524]; glutamate-tRNA ligase activity [GO:0004818]; tRNA binding [GO:0000049]; glutamyl-tRNA aminoacylation [GO:0006424]
A3DI22	fhs Cthe_2399	Formate--tetrahydrofolate ligase (EC 6.3.4.3) (Formyltetrahydrofolate synthetase) (FHS) (FTHFS)	PATHWAY: One-carbon metabolism; tetrahydrofolate interconversion. {ECO:0000255|HAMAP-Rule:MF_01543}.	2		GO:0005524; GO:0009396; GO:0004329; GO:0035999	ATP binding [GO:0005524]; formate-tetrahydrofolate ligase activity [GO:0004329]; folic acid-containing compound biosynthetic process [GO:0009396]; tetrahydrofolate interconversion [GO:0035999]
P40740	bglH BSU39260 N17D	Aryl-phospho-beta-D-glucosidase BglH (EC 3.2.1.86) (6-phospho-beta-glucosidase)		2		GO:0008706; GO:0008422; GO:0005829; GO:1901657; GO:0044724	cytosol [GO:0005829]; 6-phospho-beta-glucosidase activity [GO:0008706]; beta-glucosidase activity [GO:0008422]; glycosyl compound metabolic process [GO:1901657]; single-organism carbohydrate catabolic process [GO:0044724]
Q4USR1	tsf XC_2864	Elongation factor Ts (EF-Ts)		2		GO:0005737; GO:0003746	cytoplasm [GO:0005737]; translation elongation factor activity [GO:0003746]
B2FNP6	ihfB himD Smlt2044	Integration host factor subunit beta (IHF-beta)		2		GO:0003677; GO:0006310; GO:0005694; GO:0006355; GO:0006417; GO:0006351	chromosome [GO:0005694]; DNA binding [GO:0003677]; DNA recombination [GO:0006310]; regulation of transcription, DNA-templated [GO:0006355]; regulation of translation [GO:0006417]; transcription, DNA-templated [GO:0006351]
C6DKU8	PC1_2518	UPF0312 protein PC1_2518		2		GO:0042597	periplasmic space [GO:0042597]
C6DJE1	engB PC1_4226	Probable GTP-binding protein EngB		2		GO:0005525; GO:0003924; GO:0000917; GO:0000287	GTP binding [GO:0005525]; GTPase activity [GO:0003924]; magnesium ion binding [GO:0000287]; barrier septum assembly [GO:0000917]
Q05647	dnaK	Chaperone protein DnaK (HSP70) (Heat shock 70 kDa protein) (Heat shock protein 70)		2		GO:0005524; GO:0006457	ATP binding [GO:0005524]; protein folding [GO:0006457]
Q6D0C1	rpsT ECA3878	30S ribosomal protein S20		2		GO:0019843; GO:0005840; GO:0003735; GO:0006412	ribosome [GO:0005840]; rRNA binding [GO:0019843]; structural constituent of ribosome [GO:0003735]; translation [GO:0006412]
Q9I476	PA1268	4-hydroxyproline 2-epimerase (4Hyp 2-epimerase) (4HypE) (EC 5.1.1.8) (Hydroxyproline-2-epimerase) (PaHyPRE)		2		GO:0047580	4-hydroxyproline epimerase activity [GO:0047580]
Q72M93	LIC_13295	Macro domain-containing protein LIC_13295		2
Q3BRU1	pheS XCV2791	Phenylalanine--tRNA ligase alpha subunit (EC 6.1.1.20) (Phenylalanyl-tRNA synthetase alpha subunit) (PheRS)		2		GO:0005524; GO:0005737; GO:0000287; GO:0004826; GO:0006432; GO:0000049	cytoplasm [GO:0005737]; ATP binding [GO:0005524]; magnesium ion binding [GO:0000287]; phenylalanine-tRNA ligase activity [GO:0004826]; tRNA binding [GO:0000049]; phenylalanyl-tRNA aminoacylation [GO:0006432]
C6DG62	rplE PC1_3810	50S ribosomal protein L5		2		GO:0019843; GO:0005840; GO:0003735; GO:0000049; GO:0006412	ribosome [GO:0005840]; rRNA binding [GO:0019843]; structural constituent of ribosome [GO:0003735]; tRNA binding [GO:0000049]; translation [GO:0006412]
Q3BSN5	cmk XCV2497	Cytidylate kinase (CK) (EC 2.7.4.25) (Cytidine monophosphate kinase) (CMP kinase)		2		GO:0005524; GO:0004127; GO:0005737; GO:0006220	cytoplasm [GO:0005737]; ATP binding [GO:0005524]; cytidylate kinase activity [GO:0004127]; pyrimidine nucleotide metabolic process [GO:0006220]
A7BJC5	iolB	5-deoxy-glucuronate isomerase (5DG isomerase) (EC 5.3.1.30)	PATHWAY: Polyol metabolism; myo-inositol degradation into acetyl-CoA; acetyl-CoA from myo-inositol: step 4/7. {ECO:0000255|HAMAP-Rule:MF_01673}.	2		GO:0008880; GO:0019310	glucuronate isomerase activity [GO:0008880]; inositol catabolic process [GO:0019310]
Q02T87	rpoB PA14_08760	DNA-directed RNA polymerase subunit beta (RNAP subunit beta) (EC 2.7.7.6) (RNA polymerase subunit beta) (Transcriptase subunit beta)		2		GO:0003677; GO:0003899; GO:0032549; GO:0006351	DNA binding [GO:0003677]; DNA-directed RNA polymerase activity [GO:0003899]; ribonucleoside binding [GO:0032549]; transcription, DNA-templated [GO:0006351]
Q6D6Y7	prr ECA1542	Gamma-aminobutyraldehyde dehydrogenase (EC 1.2.1.19) (1-pyrroline dehydrogenase) (4-aminobutanal dehydrogenase) (ABALDH)	PATHWAY: Amine and polyamine degradation; putrescine degradation; 4-aminobutanoate from 4-aminobutanal: step 1/1. {ECO:0000255|HAMAP-Rule:MF_01275}.	2		GO:0033737; GO:0051287; GO:0019145; GO:0009447	1-pyrroline dehydrogenase activity [GO:0033737]; aminobutyraldehyde dehydrogenase activity [GO:0019145]; NAD binding [GO:0051287]; putrescine catabolic process [GO:0009447]
B2VE28	mtnN ETA_08820	5'-methylthioadenosine/S-adenosylhomocysteine nucleosidase (MTA/SAH nucleosidase) (MTAN) (EC 3.2.2.9) (5'-methylthioadenosine nucleosidase) (MTA nucleosidase) (S-adenosylhomocysteine nucleosidase) (AdoHcy nucleosidase) (SAH nucleosidase) (SRH nucleosidase)	PATHWAY: Amino-acid biosynthesis; L-methionine biosynthesis via salvage pathway; S-methyl-5-thio-alpha-D-ribose 1-phosphate from S-methyl-5'-thioadenosine (hydrolase route): step 1/2. {ECO:0000255|HAMAP-Rule:MF_01684}.	2		GO:0019284; GO:0019509; GO:0008782; GO:0008930; GO:0009164	adenosylhomocysteine nucleosidase activity [GO:0008782]; methylthioadenosine nucleosidase activity [GO:0008930]; L-methionine biosynthetic process from methylthioadenosine [GO:0019509]; L-methionine biosynthetic process from S-adenosylmethionine [GO:0019284]; nucleoside catabolic process [GO:0009164]
A3DDV6	panC Cthe_0901	Pantothenate synthetase (PS) (EC 6.3.2.1) (Pantoate--beta-alanine ligase) (Pantoate-activating enzyme)	PATHWAY: Cofactor biosynthesis; (R)-pantothenate biosynthesis; (R)-pantothenate from (R)-pantoate and beta-alanine: step 1/1. {ECO:0000255|HAMAP-Rule:MF_00158}.	2		GO:0005524; GO:0005737; GO:0004592; GO:0015940	cytoplasm [GO:0005737]; ATP binding [GO:0005524]; pantoate-beta-alanine ligase activity [GO:0004592]; pantothenate biosynthetic process [GO:0015940]
A7Z4X8	baeC RBAM_016910	Polyketide biosynthesis malonyl CoA-acyl carrier protein transacylase BaeC (AT) (EC 2.3.1.39)	PATHWAY: Antibiotic biosynthesis; bacillaene biosynthesis. {ECO:0000269|PubMed:16707694}.	2		GO:0004314; GO:0017000; GO:0005737	cytoplasm [GO:0005737]; [acyl-carrier-protein] S-malonyltransferase activity [GO:0004314]; antibiotic biosynthetic process [GO:0017000]
C6DK30	slyA PC1_2382	Transcriptional regulator SlyA		2		GO:0003677; GO:0003700; GO:0006351	DNA binding [GO:0003677]; transcription factor activity, sequence-specific DNA binding [GO:0003700]; transcription, DNA-templated [GO:0006351]
Q0ZIW3	ndhA	NAD(P)H-quinone oxidoreductase subunit 1, chloroplastic (EC 1.6.5.-) (NAD(P)H dehydrogenase subunit 1) (NDH subunit 1) (NADH-plastoquinone oxidoreductase subunit 1)		2759	33090	GO:0009535; GO:0016021; GO:0016655; GO:0019684; GO:0048038	chloroplast thylakoid membrane [GO:0009535]; integral component of membrane [GO:0016021]; oxidoreductase activity, acting on NAD(P)H, quinone or similar compound as acceptor [GO:0016655]; quinone binding [GO:0048038]; photosynthesis, light reaction [GO:0019684]
C6D8Y4	PC1_0637	tRNA-modifying protein YgfZ		2		GO:0009451; GO:0005737; GO:0005542; GO:0008033	cytoplasm [GO:0005737]; folic acid binding [GO:0005542]; RNA modification [GO:0009451]; tRNA processing [GO:0008033]
Q8P4H2	rpoD XCC3736	RNA polymerase sigma factor RpoD (Sigma-70)		2		GO:0003677; GO:0005737; GO:0016987; GO:0003700; GO:0001123	cytoplasm [GO:0005737]; DNA binding [GO:0003677]; sigma factor activity [GO:0016987]; transcription factor activity, sequence-specific DNA binding [GO:0003700]; transcription initiation from bacterial-type RNA polymerase promoter [GO:0001123]
Q5M351	trpA stu1587	Tryptophan synthase alpha chain (EC 4.2.1.20)	PATHWAY: Amino-acid biosynthesis; L-tryptophan biosynthesis; L-tryptophan from chorismate: step 5/5. {ECO:0000255|HAMAP-Rule:MF_00131}.	2		GO:0004834	tryptophan synthase activity [GO:0004834]
Q8PM62	rnt XAC1571	Ribonuclease T (EC 3.1.13.-) (Exoribonuclease T) (RNase T)		2		GO:0016896; GO:0000287; GO:0003676; GO:0008033	exoribonuclease activity, producing 5'-phosphomonoesters [GO:0016896]; magnesium ion binding [GO:0000287]; nucleic acid binding [GO:0003676]; tRNA processing [GO:0008033]
P33112	spaR	Transcriptional regulatory protein SpaR (Subtilin biosynthesis regulatory protein SpaR)		2		GO:0003677; GO:0005737; GO:0000160; GO:0006355; GO:0006351	cytoplasm [GO:0005737]; DNA binding [GO:0003677]; phosphorelay signal transduction system [GO:0000160]; regulation of transcription, DNA-templated [GO:0006355]; transcription, DNA-templated [GO:0006351]
A4VRK4	trmB PST_3982	tRNA (guanine-N(7)-)-methyltransferase (EC 2.1.1.33) (tRNA (guanine(46)-N(7))-methyltransferase) (tRNA(m7G46)-methyltransferase)	PATHWAY: tRNA modification; N(7)-methylguanine-tRNA biosynthesis. {ECO:0000255|HAMAP-Rule:MF_01057}.	2		GO:0008176	tRNA (guanine-N7-)-methyltransferase activity [GO:0008176]
A8GIX9	metK Spro_3974	S-adenosylmethionine synthase (AdoMet synthase) (EC 2.5.1.6) (MAT) (Methionine adenosyltransferase)	PATHWAY: Amino-acid biosynthesis; S-adenosyl-L-methionine biosynthesis; S-adenosyl-L-methionine from L-methionine: step 1/1. {ECO:0000255|HAMAP-Rule:MF_00086}.	2		GO:0005524; GO:0006556; GO:0005737; GO:0000287; GO:0004478; GO:0006730	cytoplasm [GO:0005737]; ATP binding [GO:0005524]; magnesium ion binding [GO:0000287]; methionine adenosyltransferase activity [GO:0004478]; one-carbon metabolic process [GO:0006730]; S-adenosylmethionine biosynthetic process [GO:0006556]
A7MK40	ESA_02696	UPF0250 protein ESA_02696		2
Q0A5L6	ubiD Mlg_2531	3-octaprenyl-4-hydroxybenzoate carboxy-lyase (EC 4.1.1.98) (Polyprenyl p-hydroxybenzoate decarboxylase)	PATHWAY: Cofactor biosynthesis; ubiquinone biosynthesis. {ECO:0000255|HAMAP-Rule:MF_01636}.	2		GO:0008694; GO:0010181; GO:0046872; GO:0016491; GO:0005886; GO:0006744	plasma membrane [GO:0005886]; 3-octaprenyl-4-hydroxybenzoate carboxy-lyase activity [GO:0008694]; FMN binding [GO:0010181]; metal ion binding [GO:0046872]; oxidoreductase activity [GO:0016491]; ubiquinone biosynthetic process [GO:0006744]
Q3AFS4	metK CHY_0138	S-adenosylmethionine synthase (AdoMet synthase) (EC 2.5.1.6) (MAT) (Methionine adenosyltransferase)	PATHWAY: Amino-acid biosynthesis; S-adenosyl-L-methionine biosynthesis; S-adenosyl-L-methionine from L-methionine: step 1/1. {ECO:0000255|HAMAP-Rule:MF_00086}.	2		GO:0005524; GO:0006556; GO:0005737; GO:0046872; GO:0004478; GO:0006555; GO:0006730	cytoplasm [GO:0005737]; ATP binding [GO:0005524]; metal ion binding [GO:0046872]; methionine adenosyltransferase activity [GO:0004478]; methionine metabolic process [GO:0006555]; one-carbon metabolic process [GO:0006730]; S-adenosylmethionine biosynthetic process [GO:0006556]
Q6D8X9	grpE ECA0842	Protein GrpE (HSP-70 cofactor)		2		GO:0000774; GO:0005737; GO:0006457	cytoplasm [GO:0005737]; adenyl-nucleotide exchange factor activity [GO:0000774]; protein folding [GO:0006457]
Q6D7N0	crcB ECA1295	Putative fluoride ion transporter CrcB		2		GO:0015103; GO:0005887	integral component of plasma membrane [GO:0005887]; inorganic anion transmembrane transporter activity [GO:0015103]
Q2RLU1	pgk Moth_0263	Phosphoglycerate kinase (EC 2.7.2.3)	PATHWAY: Carbohydrate degradation; glycolysis; pyruvate from D-glyceraldehyde 3-phosphate: step 2/5. {ECO:0000255|HAMAP-Rule:MF_00145}.	2		GO:0005524; GO:0005737; GO:0006096; GO:0004618	cytoplasm [GO:0005737]; ATP binding [GO:0005524]; phosphoglycerate kinase activity [GO:0004618]; glycolytic process [GO:0006096]
Q6D698	pyrC ECA1787	Dihydroorotase (DHOase) (EC 3.5.2.3)	PATHWAY: Pyrimidine metabolism; UMP biosynthesis via de novo pathway; (S)-dihydroorotate from bicarbonate: step 3/3. {ECO:0000255|HAMAP-Rule:MF_00219}.	2		GO:0044205; GO:0004151; GO:0019856; GO:0008270	dihydroorotase activity [GO:0004151]; zinc ion binding [GO:0008270]; 'de novo' UMP biosynthetic process [GO:0044205]; pyrimidine nucleobase biosynthetic process [GO:0019856]
Q6D4K1	mntP ECA2389	Putative manganese efflux pump MntP		2		GO:0016021; GO:0005384; GO:0005886	integral component of membrane [GO:0016021]; plasma membrane [GO:0005886]; manganese ion transmembrane transporter activity [GO:0005384]
P0AEJ1	emrB Z3987 ECs3548	Multidrug export protein EmrB		2		GO:0016021; GO:0005886; GO:0046677; GO:0055085	integral component of membrane [GO:0016021]; plasma membrane [GO:0005886]; response to antibiotic [GO:0046677]; transmembrane transport [GO:0055085]
Q1IFW2	rpsS PSEEN0494	30S ribosomal protein S19		2		GO:0019843; GO:0015935; GO:0003735; GO:0006412	small ribosomal subunit [GO:0015935]; rRNA binding [GO:0019843]; structural constituent of ribosome [GO:0003735]; translation [GO:0006412]
Q03SQ9	groL groEL LVIS_0618	60 kDa chaperonin (GroEL protein) (Protein Cpn60)		2		GO:0005524; GO:0005737; GO:0042026	cytoplasm [GO:0005737]; ATP binding [GO:0005524]; protein refolding [GO:0042026]
P22995	parD	Antitoxin ParD		2		GO:0045892; GO:0030541; GO:0051290; GO:0042803; GO:0043565; GO:0006351	protein homodimerization activity [GO:0042803]; sequence-specific DNA binding [GO:0043565]; negative regulation of transcription, DNA-templated [GO:0045892]; plasmid partitioning [GO:0030541]; protein heterotetramerization [GO:0051290]; transcription, DNA-templated [GO:0006351]
F2MMP6	pyrR OG1RF_11432	Bifunctional protein pyrR [Includes: Pyrimidine operon regulatory protein; Uracil phosphoribosyltransferase (UPRTase) (EC 2.4.2.9)]		2		GO:0006353; GO:0003723; GO:0009116; GO:0006355; GO:0004845	RNA binding [GO:0003723]; uracil phosphoribosyltransferase activity [GO:0004845]; DNA-templated transcription, termination [GO:0006353]; nucleoside metabolic process [GO:0009116]; regulation of transcription, DNA-templated [GO:0006355]
P0DH77	pyrR EF_1721	Bifunctional protein pyrR [Includes: Pyrimidine operon regulatory protein; Uracil phosphoribosyltransferase (UPRTase) (EC 2.4.2.9)]		2		GO:0006353; GO:0003723; GO:0009116; GO:0006355; GO:0004845	RNA binding [GO:0003723]; uracil phosphoribosyltransferase activity [GO:0004845]; DNA-templated transcription, termination [GO:0006353]; nucleoside metabolic process [GO:0009116]; regulation of transcription, DNA-templated [GO:0006355]
C4Z1I4	glyQS EUBELI_01350	Glycine--tRNA ligase (EC 6.1.1.14) (Glycyl-tRNA synthetase) (GlyRS)		2		GO:0005524; GO:0005737; GO:0004820; GO:0006426; GO:0046983	cytoplasm [GO:0005737]; ATP binding [GO:0005524]; glycine-tRNA ligase activity [GO:0004820]; protein dimerization activity [GO:0046983]; glycyl-tRNA aminoacylation [GO:0006426]
A5N460	recF CKL_0004	DNA replication and repair protein RecF		2		GO:0005524; GO:0006281; GO:0006260; GO:0009432; GO:0005737; GO:0003697	cytoplasm [GO:0005737]; ATP binding [GO:0005524]; single-stranded DNA binding [GO:0003697]; DNA repair [GO:0006281]; DNA replication [GO:0006260]; SOS response [GO:0009432]
Q8P7R0	aroC XCC2551	Chorismate synthase (CS) (EC 4.2.3.5) (5-enolpyruvylshikimate-3-phosphate phospholyase)	PATHWAY: Metabolic intermediate biosynthesis; chorismate biosynthesis; chorismate from D-erythrose 4-phosphate and phosphoenolpyruvate: step 7/7. {ECO:0000255|HAMAP-Rule:MF_00300}.	2		GO:0010181; GO:0009073; GO:0009423; GO:0004107; GO:0005829	cytosol [GO:0005829]; chorismate synthase activity [GO:0004107]; FMN binding [GO:0010181]; aromatic amino acid family biosynthetic process [GO:0009073]; chorismate biosynthetic process [GO:0009423]
Q97ID1	CA_C1717	UPF0296 protein CA_C1717		2
P0A363	cspB cspG	Cold shock-like protein CspB		2		GO:0003677; GO:0005737; GO:0006355; GO:0006351	cytoplasm [GO:0005737]; DNA binding [GO:0003677]; regulation of transcription, DNA-templated [GO:0006355]; transcription, DNA-templated [GO:0006351]
Q3C1Q1	ndhG	NAD(P)H-quinone oxidoreductase subunit 6, chloroplastic (EC 1.6.5.-) (NAD(P)H dehydrogenase subunit 6) (NADH-plastoquinone oxidoreductase subunit 6)		2759	33090	GO:0008137; GO:0009535; GO:0016021; GO:0048038; GO:0006810	chloroplast thylakoid membrane [GO:0009535]; integral component of membrane [GO:0016021]; NADH dehydrogenase (ubiquinone) activity [GO:0008137]; quinone binding [GO:0048038]; transport [GO:0006810]
B0U330	kdsB Xfasm12_1327	3-deoxy-manno-octulosonate cytidylyltransferase (EC 2.7.7.38) (CMP-2-keto-3-deoxyoctulosonic acid synthase) (CKS) (CMP-KDO synthase)	PATHWAY: Nucleotide-sugar biosynthesis; CMP-3-deoxy-D-manno-octulosonate biosynthesis; CMP-3-deoxy-D-manno-octulosonate from 3-deoxy-D-manno-octulosonate and CTP: step 1/1. {ECO:0000255|HAMAP-Rule:MF_00057}.; PATHWAY: Bacterial outer membrane biogenesis; lipopolysaccharide biosynthesis. {ECO:0000255|HAMAP-Rule:MF_00057}.	2		GO:0008690; GO:0033468; GO:0005737; GO:0019294	cytoplasm [GO:0005737]; 3-deoxy-manno-octulosonate cytidylyltransferase activity [GO:0008690]; CMP-keto-3-deoxy-D-manno-octulosonic acid biosynthetic process [GO:0033468]; keto-3-deoxy-D-manno-octulosonic acid biosynthetic process [GO:0019294]
Q8PNZ9	rlmM XAC0889	Ribosomal RNA large subunit methyltransferase M (EC 2.1.1.186) (23S rRNA (cytidine2498-2'-O)-methyltransferase) (23S rRNA 2'-O-ribose methyltransferase RlmM)		2		GO:0008757; GO:0005737; GO:0006364	cytoplasm [GO:0005737]; S-adenosylmethionine-dependent methyltransferase activity [GO:0008757]; rRNA processing [GO:0006364]
B0RV96	secA xcc-b100_3622	Protein translocase subunit SecA		2		GO:0005524; GO:0005737; GO:0065002; GO:0046872; GO:0005886; GO:0017038; GO:0006605	cytoplasm [GO:0005737]; plasma membrane [GO:0005886]; ATP binding [GO:0005524]; metal ion binding [GO:0046872]; intracellular protein transmembrane transport [GO:0065002]; protein import [GO:0017038]; protein targeting [GO:0006605]
B2FRV3	pyrB Smlt1100	Aspartate carbamoyltransferase (EC 2.1.3.2) (Aspartate transcarbamylase) (ATCase)	PATHWAY: Pyrimidine metabolism; UMP biosynthesis via de novo pathway; (S)-dihydroorotate from bicarbonate: step 2/3. {ECO:0000255|HAMAP-Rule:MF_00001}.	2		GO:0044205; GO:0006207; GO:0016597; GO:0004070; GO:0006520	amino acid binding [GO:0016597]; aspartate carbamoyltransferase activity [GO:0004070]; 'de novo' pyrimidine nucleobase biosynthetic process [GO:0006207]; 'de novo' UMP biosynthetic process [GO:0044205]; cellular amino acid metabolic process [GO:0006520]
Q2NVK1	rplS SG0549	50S ribosomal protein L19		2		GO:0005840; GO:0003735; GO:0006412	ribosome [GO:0005840]; structural constituent of ribosome [GO:0003735]; translation [GO:0006412]
A0Q3I7	glgC NT01CX_0723	Glucose-1-phosphate adenylyltransferase (EC 2.7.7.27) (ADP-glucose pyrophosphorylase) (ADPGlc PPase) (ADP-glucose synthase)	PATHWAY: Glycan biosynthesis; glycogen biosynthesis. {ECO:0000255|HAMAP-Rule:MF_00624}.	2		GO:0005524; GO:0008878; GO:0005978	ATP binding [GO:0005524]; glucose-1-phosphate adenylyltransferase activity [GO:0008878]; glycogen biosynthetic process [GO:0005978]
C4Z5N8	rbfA EUBELI_00895	Ribosome-binding factor A		2		GO:0005737; GO:0006364	cytoplasm [GO:0005737]; rRNA processing [GO:0006364]
P16269	anfH	Nitrogenase iron protein 3 (EC 1.18.6.1) (Nitrogenase Fe protein 3) (Nitrogenase component II) (Nitrogenase reductase)		2		GO:0051539; GO:0005524; GO:0018697; GO:0046872; GO:0016612; GO:0009399; GO:0016163	molybdenum-iron nitrogenase complex [GO:0016612]; 4 iron, 4 sulfur cluster binding [GO:0051539]; ATP binding [GO:0005524]; carbonyl sulfide nitrogenase activity [GO:0018697]; metal ion binding [GO:0046872]; nitrogenase activity [GO:0016163]; nitrogen fixation [GO:0009399]
B4T6B9	gatY SNSL254_A3514	D-tagatose-1,6-bisphosphate aldolase subunit GatY (TBPA) (TagBP aldolase) (EC 4.1.2.40) (D-tagatose-bisphosphate aldolase class II) (Tagatose-bisphosphate aldolase)	PATHWAY: Carbohydrate metabolism; D-tagatose 6-phosphate degradation; D-glyceraldehyde 3-phosphate and glycerone phosphate from D-tagatose 6-phosphate: step 2/2. {ECO:0000255|HAMAP-Rule:MF_01294}.	2		GO:2001059; GO:0019404; GO:0009025; GO:0008270	tagatose-bisphosphate aldolase activity [GO:0009025]; zinc ion binding [GO:0008270]; D-tagatose 6-phosphate catabolic process [GO:2001059]; galactitol catabolic process [GO:0019404]
Q71WN4	tdk LMOf2365_2517	Thymidine kinase (EC 2.7.1.21)		2		GO:0005524; GO:0071897; GO:0005737; GO:0004797; GO:0008270	cytoplasm [GO:0005737]; ATP binding [GO:0005524]; thymidine kinase activity [GO:0004797]; zinc ion binding [GO:0008270]; DNA biosynthetic process [GO:0071897]
C6DBR1	upp PC1_1130	Uracil phosphoribosyltransferase (EC 2.4.2.9) (UMP pyrophosphorylase) (UPRTase)	PATHWAY: Pyrimidine metabolism; UMP biosynthesis via salvage pathway; UMP from uracil: step 1/1. {ECO:0000255|HAMAP-Rule:MF_01218}.	2		GO:0005525; GO:0044206; GO:0000287; GO:0004845; GO:0006223	GTP binding [GO:0005525]; magnesium ion binding [GO:0000287]; uracil phosphoribosyltransferase activity [GO:0004845]; UMP salvage [GO:0044206]; uracil salvage [GO:0006223]
Q8PAB7	zipA XCC1568	Cell division protein ZipA		2		GO:0043093; GO:0000917; GO:0032153; GO:0005887	cell division site [GO:0032153]; integral component of plasma membrane [GO:0005887]; barrier septum assembly [GO:0000917]; FtsZ-dependent cytokinesis [GO:0043093]
P39043		Dipeptidyl-peptidase 6 (EC 3.4.22.-) (Dipeptidyl-peptidase VI) (DPP VI) (Endopeptidase II) (Gamma-D-glutamyl-L-diamino acid endopeptidase II) (Gamma-D-glutamyl-MESO-diaminopimelate peptidase II)		2		GO:0008234; GO:0005737; GO:0030435	cytoplasm [GO:0005737]; cysteine-type peptidase activity [GO:0008234]; sporulation resulting in formation of a cellular spore [GO:0030435]
Q8P532	opgH hrpM XCC3515	Glucans biosynthesis glucosyltransferase H (EC 2.4.1.-)	PATHWAY: Glycan metabolism; osmoregulated periplasmic glucan (OPG) biosynthesis. {ECO:0000255|HAMAP-Rule:MF_01072}.	2		GO:0009250; GO:0016021; GO:0005886; GO:0016758	integral component of membrane [GO:0016021]; plasma membrane [GO:0005886]; transferase activity, transferring hexosyl groups [GO:0016758]; glucan biosynthetic process [GO:0009250]
Q6CYR6	recF ECA4439	DNA replication and repair protein RecF		2		GO:0005524; GO:0006281; GO:0006260; GO:0009432; GO:0005737; GO:0003697	cytoplasm [GO:0005737]; ATP binding [GO:0005524]; single-stranded DNA binding [GO:0003697]; DNA repair [GO:0006281]; DNA replication [GO:0006260]; SOS response [GO:0009432]
Q4UR08	metK XC_3471	S-adenosylmethionine synthase (AdoMet synthase) (EC 2.5.1.6) (MAT) (Methionine adenosyltransferase)	PATHWAY: Amino-acid biosynthesis; S-adenosyl-L-methionine biosynthesis; S-adenosyl-L-methionine from L-methionine: step 1/1. {ECO:0000255|HAMAP-Rule:MF_00086}.	2		GO:0005524; GO:0006556; GO:0005737; GO:0000287; GO:0004478; GO:0006730	cytoplasm [GO:0005737]; ATP binding [GO:0005524]; magnesium ion binding [GO:0000287]; methionine adenosyltransferase activity [GO:0004478]; one-carbon metabolic process [GO:0006730]; S-adenosylmethionine biosynthetic process [GO:0006556]
B4SQT3	nuoD2 Smal_2828	NADH-quinone oxidoreductase subunit D 2 (EC 1.6.5.11) (NADH dehydrogenase I subunit D 2) (NDH-1 subunit D 2)		2		GO:0051287; GO:0050136; GO:0005886; GO:0048038; GO:0006810	plasma membrane [GO:0005886]; NAD binding [GO:0051287]; NADH dehydrogenase (quinone) activity [GO:0050136]; quinone binding [GO:0048038]; transport [GO:0006810]
Q6CYR0	yidC ECA4445	Membrane protein insertase YidC (Foldase YidC) (Membrane integrase YidC) (Membrane protein YidC)		2		GO:0016021; GO:0005886; GO:0051205; GO:0015031	integral component of membrane [GO:0016021]; plasma membrane [GO:0005886]; protein insertion into membrane [GO:0051205]; protein transport [GO:0015031]
Q9LCQ5	dnaK	Chaperone protein DnaK (HSP70) (Heat shock 70 kDa protein) (Heat shock protein 70)		2		GO:0005524; GO:0006457	ATP binding [GO:0005524]; protein folding [GO:0006457]
Q8P338	yidC XCC4240	Membrane protein insertase YidC (Foldase YidC) (Membrane integrase YidC) (Membrane protein YidC)		2		GO:0016021; GO:0005886; GO:0051205; GO:0015031	integral component of membrane [GO:0016021]; plasma membrane [GO:0005886]; protein insertion into membrane [GO:0051205]; protein transport [GO:0015031]
B1KXT6	atpA CLK_2011	V-type ATP synthase alpha chain (EC 3.6.3.14) (V-ATPase subunit A)		2		GO:0005524; GO:0015991; GO:0042777; GO:0046933; GO:0033178	proton-transporting two-sector ATPase complex, catalytic domain [GO:0033178]; ATP binding [GO:0005524]; proton-transporting ATP synthase activity, rotational mechanism [GO:0046933]; ATP hydrolysis coupled proton transport [GO:0015991]; plasma membrane ATP synthesis coupled proton transport [GO:0042777]
A1JJT0	cysN YE0763	Sulfate adenylyltransferase subunit 1 (EC 2.7.7.4) (ATP-sulfurylase large subunit) (Sulfate adenylate transferase) (SAT)	PATHWAY: Sulfur metabolism; hydrogen sulfide biosynthesis; sulfite from sulfate: step 1/3. {ECO:0000255|HAMAP-Rule:MF_00062}.	2		GO:0005524; GO:0005525; GO:0003924; GO:0070814; GO:0004781; GO:0000103	ATP binding [GO:0005524]; GTP binding [GO:0005525]; GTPase activity [GO:0003924]; sulfate adenylyltransferase (ATP) activity [GO:0004781]; hydrogen sulfide biosynthetic process [GO:0070814]; sulfate assimilation [GO:0000103]
Q6D209	grcA ECA3288	Autonomous glycyl radical cofactor		2		GO:0003824	catalytic activity [GO:0003824]
Q15ZU4	tdh Patl_0062	L-threonine 3-dehydrogenase (TDH) (EC 1.1.1.103)	PATHWAY: Amino-acid degradation; L-threonine degradation via oxydo-reductase pathway; glycine from L-threonine: step 1/2. {ECO:0000255|HAMAP-Rule:MF_00627}.	2		GO:0008743; GO:0019518; GO:0005737; GO:0008270	cytoplasm [GO:0005737]; L-threonine 3-dehydrogenase activity [GO:0008743]; zinc ion binding [GO:0008270]; L-threonine catabolic process to glycine [GO:0019518]
A0Q3U6	dnaA NT01CX_0867	Chromosomal replication initiator protein DnaA		2		GO:0005524; GO:0006270; GO:0003688; GO:0005737; GO:0006275	cytoplasm [GO:0005737]; ATP binding [GO:0005524]; DNA replication origin binding [GO:0003688]; DNA replication initiation [GO:0006270]; regulation of DNA replication [GO:0006275]
Q57511	fliM BB_0278	Flagellar motor switch protein FliM		2		GO:0009425; GO:0071973; GO:0006935; GO:0003774; GO:0005886	bacterial-type flagellum basal body [GO:0009425]; plasma membrane [GO:0005886]; motor activity [GO:0003774]; bacterial-type flagellum-dependent cell motility [GO:0071973]; chemotaxis [GO:0006935]
B2FQ46	rplD Smlt0907	50S ribosomal protein L4		2		GO:0019843; GO:0005840; GO:0003735; GO:0006412	ribosome [GO:0005840]; rRNA binding [GO:0019843]; structural constituent of ribosome [GO:0003735]; translation [GO:0006412]
P22842	xylA Teth39_2060	Xylose isomerase (EC 5.3.1.5)		2		GO:0042732; GO:0005737; GO:0000287; GO:0006098; GO:0009045	cytoplasm [GO:0005737]; magnesium ion binding [GO:0000287]; xylose isomerase activity [GO:0009045]; D-xylose metabolic process [GO:0042732]; pentose-phosphate shunt [GO:0006098]
Q87VA4	gshB PSPTO_5035	Glutathione synthetase (EC 6.3.2.3) (GSH synthetase) (GSH-S) (GSHase) (Glutathione synthase)	PATHWAY: Sulfur metabolism; glutathione biosynthesis; glutathione from L-cysteine and L-glutamate: step 2/2. {ECO:0000255|HAMAP-Rule:MF_00162}.	2		GO:0005524; GO:0005829; GO:0004363; GO:0000287; GO:0030145	cytosol [GO:0005829]; ATP binding [GO:0005524]; glutathione synthase activity [GO:0004363]; magnesium ion binding [GO:0000287]; manganese ion binding [GO:0030145]
B2FHZ1	atpH Smlt4114	ATP synthase subunit delta (ATP synthase F(1) sector subunit delta) (F-type ATPase subunit delta) (F-ATPase subunit delta)		2		GO:0005886; GO:0042777; GO:0046933; GO:0045261	plasma membrane [GO:0005886]; proton-transporting ATP synthase complex, catalytic core F(1) [GO:0045261]; proton-transporting ATP synthase activity, rotational mechanism [GO:0046933]; plasma membrane ATP synthesis coupled proton transport [GO:0042777]
Q6D5U5	ribA ECA1943	GTP cyclohydrolase-2 (EC 3.5.4.25) (GTP cyclohydrolase II)	PATHWAY: Cofactor biosynthesis; riboflavin biosynthesis; 5-amino-6-(D-ribitylamino)uracil from GTP: step 1/4. {ECO:0000255|HAMAP-Rule:MF_00179}.	2		GO:0005525; GO:0003935; GO:0009231; GO:0008270	GTP binding [GO:0005525]; GTP cyclohydrolase II activity [GO:0003935]; zinc ion binding [GO:0008270]; riboflavin biosynthetic process [GO:0009231]
P59079	metG OB0046	Methionine--tRNA ligase (EC 6.1.1.10) (Methionyl-tRNA synthetase) (MetRS)		2		GO:0005524; GO:0005737; GO:0004825; GO:0006431; GO:0000049	cytoplasm [GO:0005737]; ATP binding [GO:0005524]; methionine-tRNA ligase activity [GO:0004825]; tRNA binding [GO:0000049]; methionyl-tRNA aminoacylation [GO:0006431]
Q6D7C2	pgl ECA1403	6-phosphogluconolactonase (6-P-gluconolactonase) (EC 3.1.1.31)	PATHWAY: Carbohydrate degradation; pentose phosphate pathway; D-ribulose 5-phosphate from D-glucose 6-phosphate (oxidative stage): step 2/3. {ECO:0000255|HAMAP-Rule:MF_01605}.	2		GO:0017057; GO:0006006; GO:0006098	6-phosphogluconolactonase activity [GO:0017057]; glucose metabolic process [GO:0006006]; pentose-phosphate shunt [GO:0006098]
P31734	xpsG pefG XCC0662	Type II secretion system protein G (T2SS protein G) (General secretion pathway protein G)		2		GO:0015628; GO:0008565; GO:0015627	type II protein secretion system complex [GO:0015627]; protein transporter activity [GO:0008565]; protein secretion by the type II secretion system [GO:0015628]
P57015	yifB STM3899 STMD1.95	Uncharacterized protein YifB		2
P16657	fabI envM STM1700	Enoyl-[acyl-carrier-protein] reductase [NADH] FabI (ENR) (EC 1.3.1.9) (NADH-dependent enoyl-ACP reductase)	PATHWAY: Lipid metabolism; fatty acid biosynthesis.; PATHWAY: Cofactor biosynthesis; biotin biosynthesis.	2		GO:0009102; GO:0004318; GO:0030497; GO:0051289; GO:0046677	enoyl-[acyl-carrier-protein] reductase (NADH) activity [GO:0004318]; biotin biosynthetic process [GO:0009102]; fatty acid elongation [GO:0030497]; protein homotetramerization [GO:0051289]; response to antibiotic [GO:0046677]
P39805	licT BSU39080 N15A	Transcription antiterminator LicT		2		GO:0003723; GO:0045893; GO:0006351	RNA binding [GO:0003723]; positive regulation of transcription, DNA-templated [GO:0045893]; transcription, DNA-templated [GO:0006351]
Q9X2T1	trxA trx PA5240	Thioredoxin (Trx)		2		GO:0045454; GO:0034599; GO:0005737; GO:0006662; GO:0055114; GO:0016671; GO:0015035; GO:0006457; GO:0000103	cytoplasm [GO:0005737]; oxidoreductase activity, acting on a sulfur group of donors, disulfide as acceptor [GO:0016671]; protein disulfide oxidoreductase activity [GO:0015035]; cell redox homeostasis [GO:0045454]; cellular response to oxidative stress [GO:0034599]; glycerol ether metabolic process [GO:0006662]; oxidation-reduction process [GO:0055114]; protein folding [GO:0006457]; sulfate assimi…
Q92D19	ptsI lin1002	Phosphoenolpyruvate-protein phosphotransferase (EC 2.7.3.9) (Phosphotransferase system, enzyme I)		2		GO:0005737; GO:0016301; GO:0046872; GO:0009401; GO:0008965	cytoplasm [GO:0005737]; kinase activity [GO:0016301]; metal ion binding [GO:0046872]; phosphoenolpyruvate-protein phosphotransferase activity [GO:0008965]; phosphoenolpyruvate-dependent sugar phosphotransferase system [GO:0009401]
Q9C8E7	GLR3.3 At1g42540 T8D8.1	Glutamate receptor 3.3 (Ligand-gated ion channel 3.3)		2759	33090	GO:0005262; GO:0070588; GO:0006816; GO:0019722; GO:0071230; GO:0050832; GO:0008066; GO:0009630; GO:0009864; GO:0045087; GO:0016021; GO:0005622; GO:0004970; GO:0005886; GO:0009611	integral component of membrane [GO:0016021]; intracellular [GO:0005622]; plasma membrane [GO:0005886]; calcium channel activity [GO:0005262]; glutamate receptor activity [GO:0008066]; ionotropic glutamate receptor activity [GO:0004970]; calcium ion transmembrane transport [GO:0070588]; calcium ion transport [GO:0006816]; calcium-mediated signaling [GO:0019722]; cellular response to amino acid sti…
A9KSW9	tig Cphy_0376	Trigger factor (TF) (EC 5.2.1.8) (PPIase)		2		GO:0007049; GO:0051301; GO:0005737; GO:0003755; GO:0006457; GO:0015031	cytoplasm [GO:0005737]; peptidyl-prolyl cis-trans isomerase activity [GO:0003755]; cell cycle [GO:0007049]; cell division [GO:0051301]; protein folding [GO:0006457]; protein transport [GO:0015031]
O32161	yurT BSU32660	Uncharacterized protein YurT		2		GO:0016829	lyase activity [GO:0016829]
C6DFH8	epd PC1_3702	D-erythrose-4-phosphate dehydrogenase (E4PDH) (EC 1.2.1.72)	PATHWAY: Cofactor biosynthesis; pyridoxine 5'-phosphate biosynthesis; pyridoxine 5'-phosphate from D-erythrose 4-phosphate: step 1/5. {ECO:0000255|HAMAP-Rule:MF_01640}.	2		GO:0051287; GO:0005737; GO:0048001; GO:0042823; GO:0008615	cytoplasm [GO:0005737]; erythrose-4-phosphate dehydrogenase activity [GO:0048001]; NAD binding [GO:0051287]; pyridoxal phosphate biosynthetic process [GO:0042823]; pyridoxine biosynthetic process [GO:0008615]
A9KLV5	trmB Cphy_3917	tRNA (guanine-N(7)-)-methyltransferase (EC 2.1.1.33) (tRNA (guanine(46)-N(7))-methyltransferase) (tRNA(m7G46)-methyltransferase)	PATHWAY: tRNA modification; N(7)-methylguanine-tRNA biosynthesis. {ECO:0000255|HAMAP-Rule:MF_01057}.	2		GO:0008176	tRNA (guanine-N7-)-methyltransferase activity [GO:0008176]
Q834U3	scpB EF_1539	Segregation and condensation protein B		2		GO:0006260; GO:0051301; GO:0051304; GO:0005737	cytoplasm [GO:0005737]; cell division [GO:0051301]; chromosome separation [GO:0051304]; DNA replication [GO:0006260]
P44873	atoB thi thl HI_0771	Acetyl-CoA acetyltransferase (EC 2.3.1.9) (Acetoacetyl-CoA thiolase)	PATHWAY: Metabolic intermediate biosynthesis; (R)-mevalonate biosynthesis; (R)-mevalonate from acetyl-CoA: step 1/3.	2		GO:0003985; GO:0005737; GO:0006631	cytoplasm [GO:0005737]; acetyl-CoA C-acetyltransferase activity [GO:0003985]; fatty acid metabolic process [GO:0006631]
P44874	atoA HI_0773	Acetate CoA-transferase subunit beta (EC 2.8.3.8) (Acetyl-CoA:acetoacetate CoA-transferase subunit beta)	PATHWAY: Lipid metabolism; short-chain fatty acid metabolism.	2		GO:0008775; GO:0046459	acetate CoA-transferase activity [GO:0008775]; short-chain fatty acid metabolic process [GO:0046459]
Q6DAR0	argB ECA0193	Acetylglutamate kinase (EC 2.7.2.8) (N-acetyl-L-glutamate 5-phosphotransferase) (NAG kinase) (AGK)	PATHWAY: Amino-acid biosynthesis; L-arginine biosynthesis; N(2)-acetyl-L-ornithine from L-glutamate: step 2/4. {ECO:0000255|HAMAP-Rule:MF_00082}.	2		GO:0005524; GO:0003991; GO:0006526; GO:0005737	cytoplasm [GO:0005737]; acetylglutamate kinase activity [GO:0003991]; ATP binding [GO:0005524]; arginine biosynthetic process [GO:0006526]
Q8PKS4	lpxK XAC2088	Tetraacyldisaccharide 4'-kinase (EC 2.7.1.130) (Lipid A 4'-kinase)	PATHWAY: Glycolipid biosynthesis; lipid IV(A) biosynthesis; lipid IV(A) from (3R)-3-hydroxytetradecanoyl-[acyl-carrier-protein] and UDP-N-acetyl-alpha-D-glucosamine: step 6/6. {ECO:0000255|HAMAP-Rule:MF_00409}.	2		GO:0005524; GO:0009245; GO:0009029	ATP binding [GO:0005524]; tetraacyldisaccharide 4'-kinase activity [GO:0009029]; lipid A biosynthetic process [GO:0009245]
B0U5Y0	rplA Xfasm12_2199	50S ribosomal protein L1		2		GO:0015934; GO:0019843; GO:0006417; GO:0003735; GO:0000049; GO:0006412	large ribosomal subunit [GO:0015934]; rRNA binding [GO:0019843]; structural constituent of ribosome [GO:0003735]; tRNA binding [GO:0000049]; regulation of translation [GO:0006417]; translation [GO:0006412]
P85993		Major tail sheath protein (Virion protein A)		10239		GO:0046718; GO:0019012	virion [GO:0019012]; viral entry into host cell [GO:0046718]
B0TAQ4	pdxS Helmi_10810 HM1_0855	Pyridoxal 5'-phosphate synthase subunit PdxS (PLP synthase subunit PdxS) (EC 4.3.3.6) (Pdx1)	PATHWAY: Cofactor biosynthesis; pyridoxal 5'-phosphate biosynthesis. {ECO:0000255|HAMAP-Rule:MF_01824}.	2		GO:0036381; GO:0042823; GO:0042819	pyridoxal 5'-phosphate synthase (glutamine hydrolysing) activity [GO:0036381]; pyridoxal phosphate biosynthetic process [GO:0042823]; vitamin B6 biosynthetic process [GO:0042819]
O66923	trpB1 aq_706	Tryptophan synthase beta chain 1 (EC 4.2.1.20)	PATHWAY: Amino-acid biosynthesis; L-tryptophan biosynthesis; L-tryptophan from chorismate: step 5/5.	2		GO:0005737; GO:0030170; GO:0004834	cytoplasm [GO:0005737]; pyridoxal phosphate binding [GO:0030170]; tryptophan synthase activity [GO:0004834]
Q6D7B3	dcd ECA1412	Deoxycytidine triphosphate deaminase (dCTP deaminase) (EC 3.5.4.13)	PATHWAY: Pyrimidine metabolism; dUMP biosynthesis; dUMP from dCTP (dUTP route): step 1/2. {ECO:0000255|HAMAP-Rule:MF_00146}.	2		GO:0008829; GO:0006226; GO:0006229; GO:0009220	dCTP deaminase activity [GO:0008829]; dUMP biosynthetic process [GO:0006226]; dUTP biosynthetic process [GO:0006229]; pyrimidine ribonucleotide biosynthetic process [GO:0009220]
Q6D7E7	nadA ECA1378	Quinolinate synthase A (EC 2.5.1.72)	PATHWAY: Cofactor biosynthesis; NAD(+) biosynthesis; quinolinate from iminoaspartate: step 1/1. {ECO:0000255|HAMAP-Rule:MF_00567}.	2		GO:0051539; GO:0009435; GO:0005737; GO:0046872; GO:0008987; GO:0016765	cytoplasm [GO:0005737]; 4 iron, 4 sulfur cluster binding [GO:0051539]; metal ion binding [GO:0046872]; quinolinate synthetase A activity [GO:0008987]; transferase activity, transferring alkyl or aryl (other than methyl) groups [GO:0016765]; NAD biosynthetic process [GO:0009435]
P60290	rpoC2	DNA-directed RNA polymerase subunit beta'' (EC 2.7.7.6) (PEP) (Plastid-encoded RNA polymerase subunit beta'') (RNA polymerase subunit beta'')		2759	33090	GO:0003677; GO:0003899; GO:0000428; GO:0009507; GO:0006351	chloroplast [GO:0009507]; DNA-directed RNA polymerase complex [GO:0000428]; DNA binding [GO:0003677]; DNA-directed RNA polymerase activity [GO:0003899]; transcription, DNA-templated [GO:0006351]
Q6CZQ8	aroK ECA4093	Shikimate kinase 1 (SK 1) (EC 2.7.1.71)	PATHWAY: Metabolic intermediate biosynthesis; chorismate biosynthesis; chorismate from D-erythrose 4-phosphate and phosphoenolpyruvate: step 5/7. {ECO:0000255|HAMAP-Rule:MF_00109}.	2		GO:0005524; GO:0009073; GO:0009423; GO:0005737; GO:0000287; GO:0004765	cytoplasm [GO:0005737]; ATP binding [GO:0005524]; magnesium ion binding [GO:0000287]; shikimate kinase activity [GO:0004765]; aromatic amino acid family biosynthetic process [GO:0009073]; chorismate biosynthetic process [GO:0009423]
Q3BML8	rsmG XCV4264	Ribosomal RNA small subunit methyltransferase G (EC 2.1.1.170) (16S rRNA 7-methylguanosine methyltransferase) (16S rRNA m7G methyltransferase)		2		GO:0005737; GO:0070043	cytoplasm [GO:0005737]; rRNA (guanine-N7-)-methyltransferase activity [GO:0070043]
Q9EXN5	mchF	Probable microcin-H47 secretion/processing ATP-binding protein MchF (EC 3.4.22.-)		2		GO:0005524; GO:0042626; GO:0043213; GO:0008234; GO:0016021; GO:0005886; GO:0015031	integral component of membrane [GO:0016021]; plasma membrane [GO:0005886]; ATP binding [GO:0005524]; ATPase activity, coupled to transmembrane movement of substances [GO:0042626]; cysteine-type peptidase activity [GO:0008234]; bacteriocin transport [GO:0043213]; protein transport [GO:0015031]
P04668	nifF	Flavodoxin		2		GO:0010181; GO:0009055; GO:0005506; GO:0009399; GO:0055114	electron carrier activity [GO:0009055]; FMN binding [GO:0010181]; iron ion binding [GO:0005506]; nitrogen fixation [GO:0009399]; oxidation-reduction process [GO:0055114]
P50868	catB4	Chloramphenicol acetyltransferase (EC 2.3.1.28)		2		GO:0008811; GO:0046677	chloramphenicol O-acetyltransferase activity [GO:0008811]; response to antibiotic [GO:0046677]
Q4URC2	rplY ctc XC_3357	50S ribosomal protein L25 (General stress protein CTC)		2		GO:0008097; GO:0005840; GO:0003735; GO:0006412	ribosome [GO:0005840]; 5S rRNA binding [GO:0008097]; structural constituent of ribosome [GO:0003735]; translation [GO:0006412]
Q8P8Z8	phhB XCC2080	Putative pterin-4-alpha-carbinolamine dehydratase (PHS) (EC 4.2.1.96) (4-alpha-hydroxy-tetrahydropterin dehydratase) (Pterin carbinolamine dehydratase) (PCD)		2		GO:0008124; GO:0006729	4-alpha-hydroxytetrahydrobiopterin dehydratase activity [GO:0008124]; tetrahydrobiopterin biosynthetic process [GO:0006729]
Q8PN47	minC XAC1226	Probable septum site-determining protein MinC		2		GO:0000917; GO:0000902; GO:0051726; GO:0051302	barrier septum assembly [GO:0000917]; cell morphogenesis [GO:0000902]; regulation of cell cycle [GO:0051726]; regulation of cell division [GO:0051302]
Q6D036	rsgA ECA3965	Putative ribosome biogenesis GTPase RsgA (EC 3.6.1.-)		2		GO:0005525; GO:0003924; GO:0046872	GTP binding [GO:0005525]; GTPase activity [GO:0003924]; metal ion binding [GO:0046872]
Q6CYJ6	atpC ECA4511	ATP synthase epsilon chain (ATP synthase F1 sector epsilon subunit) (F-ATPase epsilon subunit)		2		GO:0005524; GO:0005886; GO:0042777; GO:0046933; GO:0045261; GO:0046961	plasma membrane [GO:0005886]; proton-transporting ATP synthase complex, catalytic core F(1) [GO:0045261]; ATP binding [GO:0005524]; proton-transporting ATP synthase activity, rotational mechanism [GO:0046933]; proton-transporting ATPase activity, rotational mechanism [GO:0046961]; plasma membrane ATP synthesis coupled proton transport [GO:0042777]
Q5L3Y0	serS GK0013	Serine--tRNA ligase (EC 6.1.1.11) (Seryl-tRNA synthetase) (SerRS) (Seryl-tRNA(Ser/Sec) synthetase)	PATHWAY: Aminoacyl-tRNA biosynthesis; selenocysteinyl-tRNA(Sec) biosynthesis; L-seryl-tRNA(Sec) from L-serine and tRNA(Sec): step 1/1. {ECO:0000255|HAMAP-Rule:MF_00176}.	2		GO:0005524; GO:0005737; GO:0016260; GO:0097056; GO:0004828; GO:0006434	cytoplasm [GO:0005737]; ATP binding [GO:0005524]; serine-tRNA ligase activity [GO:0004828]; selenocysteine biosynthetic process [GO:0016260]; selenocysteinyl-tRNA(Sec) biosynthetic process [GO:0097056]; seryl-tRNA aminoacylation [GO:0006434]
A0Q1U9	thiC NT01CX_0092	Phosphomethylpyrimidine synthase (EC 4.1.99.17) (Hydroxymethylpyrimidine phosphate synthase) (HMP-P synthase) (HMP-phosphate synthase) (HMPP synthase) (Thiamine biosynthesis protein ThiC)	PATHWAY: Cofactor biosynthesis; thiamine diphosphate biosynthesis. {ECO:0000255|HAMAP-Rule:MF_00089}.	2		GO:0051539; GO:0016829; GO:0009228; GO:0009229; GO:0008270	4 iron, 4 sulfur cluster binding [GO:0051539]; lyase activity [GO:0016829]; zinc ion binding [GO:0008270]; thiamine biosynthetic process [GO:0009228]; thiamine diphosphate biosynthetic process [GO:0009229]
Q8ZBV7	rluD sfhB YPO3277 y0912 YP_0654	Ribosomal large subunit pseudouridine synthase D (EC 5.4.99.23) (23S rRNA pseudouridine(1911/1915/1917) synthase) (rRNA pseudouridylate synthase D) (rRNA-uridine isomerase D)		2		GO:0003723; GO:0005829; GO:0000455; GO:0009982	cytosol [GO:0005829]; pseudouridine synthase activity [GO:0009982]; RNA binding [GO:0003723]; enzyme-directed rRNA pseudouridine synthesis [GO:0000455]
O05408	yrpG BSU26850	Uncharacterized oxidoreductase YrpG (EC 1.-.-.-)		2		GO:0016491	oxidoreductase activity [GO:0016491]
C6D930	actP PC1_0683	Cation/acetate symporter ActP (Acetate permease) (Acetate transporter ActP)		2		GO:0015123; GO:0043879; GO:0005887; GO:0006814; GO:0015293	integral component of plasma membrane [GO:0005887]; acetate transmembrane transporter activity [GO:0015123]; glycolate transmembrane transporter activity [GO:0043879]; symporter activity [GO:0015293]; sodium ion transport [GO:0006814]
Q49KW6	rpoA	DNA-directed RNA polymerase subunit alpha (PEP) (EC 2.7.7.6) (Plastid-encoded RNA polymerase subunit alpha) (RNA polymerase subunit alpha)		2759	33090	GO:0003677; GO:0003899; GO:0009507; GO:0006351	chloroplast [GO:0009507]; DNA binding [GO:0003677]; DNA-directed RNA polymerase activity [GO:0003899]; transcription, DNA-templated [GO:0006351]
Q6D961	ECA0758	tRNA-modifying protein YgfZ		2		GO:0009451; GO:0005737; GO:0005542; GO:0008033	cytoplasm [GO:0005737]; folic acid binding [GO:0005542]; RNA modification [GO:0009451]; tRNA processing [GO:0008033]
P80563	athL	Pyrogallol hydroxytransferase large subunit (EC 1.97.1.2) (Transhydroxylase subunit alpha)		2		GO:0030151; GO:0018706	molybdenum ion binding [GO:0030151]; pyrogallol hydroxytransferase activity [GO:0018706]
Q03GG8	metK PEPE_0641	S-adenosylmethionine synthase (AdoMet synthase) (EC 2.5.1.6) (MAT) (Methionine adenosyltransferase)	PATHWAY: Amino-acid biosynthesis; S-adenosyl-L-methionine biosynthesis; S-adenosyl-L-methionine from L-methionine: step 1/1. {ECO:0000255|HAMAP-Rule:MF_00086}.	2		GO:0005524; GO:0006556; GO:0005737; GO:0000287; GO:0004478; GO:0006730	cytoplasm [GO:0005737]; ATP binding [GO:0005524]; magnesium ion binding [GO:0000287]; methionine adenosyltransferase activity [GO:0004478]; one-carbon metabolic process [GO:0006730]; S-adenosylmethionine biosynthetic process [GO:0006556]
P32053	intA intX slpA b2622 JW2602	Prophage CP4-57 integrase		2		GO:0006310; GO:0008979; GO:0019038; GO:0032359; GO:0043565; GO:0046718	provirus [GO:0019038]; prophage integrase activity [GO:0008979]; sequence-specific DNA binding [GO:0043565]; DNA recombination [GO:0006310]; provirus excision [GO:0032359]; viral entry into host cell [GO:0046718]
A5D5P9	coaX PTH_0258	Type III pantothenate kinase (EC 2.7.1.33) (PanK-III) (Pantothenic acid kinase)	PATHWAY: Cofactor biosynthesis; coenzyme A biosynthesis; CoA from (R)-pantothenate: step 1/5. {ECO:0000255|HAMAP-Rule:MF_01274}.	2		GO:0005524; GO:0015937; GO:0005737; GO:0046872; GO:0004594	cytoplasm [GO:0005737]; ATP binding [GO:0005524]; metal ion binding [GO:0046872]; pantothenate kinase activity [GO:0004594]; coenzyme A biosynthetic process [GO:0015937]
Q8PBG6	ileS XCC1155	Isoleucine--tRNA ligase (EC 6.1.1.5) (Isoleucyl-tRNA synthetase) (IleRS)		2		GO:0005524; GO:0002161; GO:0005829; GO:0004822; GO:0006428; GO:0008270	cytosol [GO:0005829]; aminoacyl-tRNA editing activity [GO:0002161]; ATP binding [GO:0005524]; isoleucine-tRNA ligase activity [GO:0004822]; zinc ion binding [GO:0008270]; isoleucyl-tRNA aminoacylation [GO:0006428]
O28481	AF_1793	Uncharacterized HTH-type transcriptional regulator AF_1793		2157		GO:0006355; GO:0043565; GO:0006351	sequence-specific DNA binding [GO:0043565]; regulation of transcription, DNA-templated [GO:0006355]; transcription, DNA-templated [GO:0006351]
A9NHL6	groL groEL ACL_1247	60 kDa chaperonin (GroEL protein) (Protein Cpn60)		2		GO:0005524; GO:0005737; GO:0042026	cytoplasm [GO:0005737]; ATP binding [GO:0005524]; protein refolding [GO:0042026]
Q81GZ2	glpK BC_1035	Glycerol kinase (EC 2.7.1.30) (ATP:glycerol 3-phosphotransferase) (Glycerokinase) (GK)	PATHWAY: Polyol metabolism; glycerol degradation via glycerol kinase pathway; sn-glycerol 3-phosphate from glycerol: step 1/1. {ECO:0000255|HAMAP-Rule:MF_00186}.	2		GO:0005524; GO:0005737; GO:0019563; GO:0004370; GO:0006071; GO:0006072; GO:0016310; GO:0016773	cytoplasm [GO:0005737]; ATP binding [GO:0005524]; glycerol kinase activity [GO:0004370]; phosphotransferase activity, alcohol group as acceptor [GO:0016773]; glycerol catabolic process [GO:0019563]; glycerol metabolic process [GO:0006071]; glycerol-3-phosphate metabolic process [GO:0006072]; phosphorylation [GO:0016310]
Q88CG4	ppk PP_5217	Polyphosphate kinase (EC 2.7.4.1) (ATP-polyphosphate phosphotransferase) (Polyphosphoric acid kinase)		2		GO:0005524; GO:0006799; GO:0008976; GO:0009358	polyphosphate kinase complex [GO:0009358]; ATP binding [GO:0005524]; polyphosphate kinase activity [GO:0008976]; polyphosphate biosynthetic process [GO:0006799]
A8MEV0	mntP Clos_0882	Putative manganese efflux pump MntP		2		GO:0016021; GO:0005384; GO:0005886	integral component of membrane [GO:0016021]; plasma membrane [GO:0005886]; manganese ion transmembrane transporter activity [GO:0005384]
Q36450	NAD7	NADH dehydrogenase [ubiquinone] iron-sulfur protein 2 (EC 1.6.5.3) (EC 1.6.99.3) (NADH dehydrogenase subunit 7)		2759	33090	GO:0051287; GO:0008137; GO:0005739; GO:0048038; GO:0070469	mitochondrion [GO:0005739]; respiratory chain [GO:0070469]; NAD binding [GO:0051287]; NADH dehydrogenase (ubiquinone) activity [GO:0008137]; quinone binding [GO:0048038]
Q6CZQ9	aroB ECA4092	3-dehydroquinate synthase (EC 4.2.3.4)	PATHWAY: Metabolic intermediate biosynthesis; chorismate biosynthesis; chorismate from D-erythrose 4-phosphate and phosphoenolpyruvate: step 2/7. {ECO:0000255|HAMAP-Rule:MF_00110}.	2		GO:0003856; GO:0009073; GO:0009423; GO:0005737	cytoplasm [GO:0005737]; 3-dehydroquinate synthase activity [GO:0003856]; aromatic amino acid family biosynthetic process [GO:0009073]; chorismate biosynthetic process [GO:0009423]
Q3ADP5	bioB CHY_0889	Biotin synthase (EC 2.8.1.6)	PATHWAY: Cofactor biosynthesis; biotin biosynthesis; biotin from 7,8-diaminononanoate: step 2/2. {ECO:0000255|HAMAP-Rule:MF_01694}.	2		GO:0051537; GO:0051539; GO:0009102; GO:0004076; GO:0005506	2 iron, 2 sulfur cluster binding [GO:0051537]; 4 iron, 4 sulfur cluster binding [GO:0051539]; biotin synthase activity [GO:0004076]; iron ion binding [GO:0005506]; biotin biosynthetic process [GO:0009102]
Q839I2	deoB EF_0185	Phosphopentomutase (EC 5.4.2.7) (Phosphodeoxyribomutase)	PATHWAY: Metabolic intermediate biosynthesis; 5-phospho-alpha-D-ribose 1-diphosphate biosynthesis; 5-phospho-alpha-D-ribose 1-diphosphate from D-ribose 5-phosphate (route II): step 1/3. {ECO:0000255|HAMAP-Rule:MF_00740}.	2		GO:0006015; GO:0043094; GO:0005737; GO:0009264; GO:0000287; GO:0030145; GO:0008973	cytoplasm [GO:0005737]; magnesium ion binding [GO:0000287]; manganese ion binding [GO:0030145]; phosphopentomutase activity [GO:0008973]; 5-phosphoribose 1-diphosphate biosynthetic process [GO:0006015]; cellular metabolic compound salvage [GO:0043094]; deoxyribonucleotide catabolic process [GO:0009264]
C0Z832	rpmE BBR47_54820	50S ribosomal protein L31		2		GO:0046872; GO:0019843; GO:0005840; GO:0003735; GO:0006412	ribosome [GO:0005840]; metal ion binding [GO:0046872]; rRNA binding [GO:0019843]; structural constituent of ribosome [GO:0003735]; translation [GO:0006412]
O48780	KCS11 At2g26640 F18A8.1	3-ketoacyl-CoA synthase 11 (KCS-11) (EC 2.3.1.199) (Very long-chain fatty acid condensing enzyme 11) (VLCFA condensing enzyme 11)	PATHWAY: Lipid metabolism; fatty acid biosynthesis.	2759	33090	GO:0006633; GO:0016021; GO:0009409; GO:0009416; GO:0016747	integral component of membrane [GO:0016021]; transferase activity, transferring acyl groups other than amino-acyl groups [GO:0016747]; fatty acid biosynthetic process [GO:0006633]; response to cold [GO:0009409]; response to light stimulus [GO:0009416]
A9KKT9	dnaJ Cphy_2310	Chaperone protein DnaJ		2		GO:0005524; GO:0006260; GO:0005737; GO:0006457; GO:0009408; GO:0008270	cytoplasm [GO:0005737]; ATP binding [GO:0005524]; zinc ion binding [GO:0008270]; DNA replication [GO:0006260]; protein folding [GO:0006457]; response to heat [GO:0009408]
A3DIF3	hemL Cthe_2530	Glutamate-1-semialdehyde 2,1-aminomutase (GSA) (EC 5.4.3.8) (Glutamate-1-semialdehyde aminotransferase) (GSA-AT)	PATHWAY: Porphyrin-containing compound metabolism; protoporphyrin-IX biosynthesis; 5-aminolevulinate from L-glutamyl-tRNA(Glu): step 2/2. {ECO:0000255|HAMAP-Rule:MF_00375}.	2		GO:0005737; GO:0042286; GO:0006782; GO:0030170; GO:0008483	cytoplasm [GO:0005737]; glutamate-1-semialdehyde 2,1-aminomutase activity [GO:0042286]; pyridoxal phosphate binding [GO:0030170]; transaminase activity [GO:0008483]; protoporphyrinogen IX biosynthetic process [GO:0006782]
Q8RAI8	hisS TTE1230	Histidine--tRNA ligase (EC 6.1.1.21) (Histidyl-tRNA synthetase) (HisRS)		2		GO:0005524; GO:0005737; GO:0004821; GO:0006427	cytoplasm [GO:0005737]; ATP binding [GO:0005524]; histidine-tRNA ligase activity [GO:0004821]; histidyl-tRNA aminoacylation [GO:0006427]
Q6D9A7	rimP ECA0710	Ribosome maturation factor RimP		2		GO:0005737; GO:0042274	cytoplasm [GO:0005737]; ribosomal small subunit biogenesis [GO:0042274]
C6DEJ2	rplY PC1_1636	50S ribosomal protein L25		2		GO:0008097; GO:0005840; GO:0003735; GO:0006412	ribosome [GO:0005840]; 5S rRNA binding [GO:0008097]; structural constituent of ribosome [GO:0003735]; translation [GO:0006412]
Q8PGG7	atpD XAC3649	ATP synthase subunit beta (EC 3.6.3.14) (ATP synthase F1 sector subunit beta) (F-ATPase subunit beta)		2		GO:0005524; GO:0015991; GO:0005886; GO:0042777; GO:0046933; GO:0045261	plasma membrane [GO:0005886]; proton-transporting ATP synthase complex, catalytic core F(1) [GO:0045261]; ATP binding [GO:0005524]; proton-transporting ATP synthase activity, rotational mechanism [GO:0046933]; ATP hydrolysis coupled proton transport [GO:0015991]; plasma membrane ATP synthesis coupled proton transport [GO:0042777]
C6DC10	grcA PC1_3081	Autonomous glycyl radical cofactor		2		GO:0003824	catalytic activity [GO:0003824]
Q8PEW7	rdgC XAC4223	Recombination-associated protein RdgC		2		GO:0006310; GO:0005737; GO:0009295	cytoplasm [GO:0005737]; nucleoid [GO:0009295]; DNA recombination [GO:0006310]
Q834T4	der engA EF_1549	GTPase Der (GTP-binding protein EngA)		2		GO:0005525; GO:0042254	GTP binding [GO:0005525]; ribosome biogenesis [GO:0042254]
Q88QK7	uvrA PP_0483	UvrABC system protein A (UvrA protein) (Excinuclease ABC subunit A)		2		GO:0005524; GO:0016887; GO:0003677; GO:0009432; GO:0005737; GO:0009381; GO:0009380; GO:0006289; GO:0008270	cytoplasm [GO:0005737]; excinuclease repair complex [GO:0009380]; ATP binding [GO:0005524]; ATPase activity [GO:0016887]; DNA binding [GO:0003677]; excinuclease ABC activity [GO:0009381]; zinc ion binding [GO:0008270]; nucleotide-excision repair [GO:0006289]; SOS response [GO:0009432]
Q6D4E3	pepT ECA2448	Peptidase T (EC 3.4.11.4) (Aminotripeptidase) (Tripeptidase) (Tripeptide aminopeptidase)		2		GO:0005737; GO:0008237; GO:0043171; GO:0045148; GO:0008270	cytoplasm [GO:0005737]; metallopeptidase activity [GO:0008237]; tripeptide aminopeptidase activity [GO:0045148]; zinc ion binding [GO:0008270]; peptide catabolic process [GO:0043171]
B4SQP9	lpxK Smal_1399	Tetraacyldisaccharide 4'-kinase (EC 2.7.1.130) (Lipid A 4'-kinase)	PATHWAY: Glycolipid biosynthesis; lipid IV(A) biosynthesis; lipid IV(A) from (3R)-3-hydroxytetradecanoyl-[acyl-carrier-protein] and UDP-N-acetyl-alpha-D-glucosamine: step 6/6. {ECO:0000255|HAMAP-Rule:MF_00409}.	2		GO:0005524; GO:0009245; GO:0009029	ATP binding [GO:0005524]; tetraacyldisaccharide 4'-kinase activity [GO:0009029]; lipid A biosynthetic process [GO:0009245]
Q6DAJ5	prmA ECA0258	Ribosomal protein L11 methyltransferase (L11 Mtase) (EC 2.1.1.-)		2		GO:0005737; GO:0008276	cytoplasm [GO:0005737]; protein methyltransferase activity [GO:0008276]
B0TF89	aspS Helmi_17810 HM1_1848	Aspartate--tRNA(Asp/Asn) ligase (EC 6.1.1.23) (Aspartyl-tRNA synthetase) (AspRS) (Non-discriminating aspartyl-tRNA synthetase) (ND-AspRS)		2		GO:0005524; GO:0050560; GO:0005737; GO:0003676; GO:0006418	cytoplasm [GO:0005737]; aspartate-tRNA(Asn) ligase activity [GO:0050560]; ATP binding [GO:0005524]; nucleic acid binding [GO:0003676]; tRNA aminoacylation for protein translation [GO:0006418]
Q5H3C7	murA XOO1290	UDP-N-acetylglucosamine 1-carboxyvinyltransferase (EC 2.5.1.7) (Enoylpyruvate transferase) (UDP-N-acetylglucosamine enolpyruvyl transferase) (EPT)	PATHWAY: Cell wall biogenesis; peptidoglycan biosynthesis. {ECO:0000255|HAMAP-Rule:MF_00111}.	2		GO:0019277; GO:0008760; GO:0007049; GO:0051301; GO:0071555; GO:0005737; GO:0009252; GO:0008360	cytoplasm [GO:0005737]; UDP-N-acetylglucosamine 1-carboxyvinyltransferase activity [GO:0008760]; cell cycle [GO:0007049]; cell division [GO:0051301]; cell wall organization [GO:0071555]; peptidoglycan biosynthetic process [GO:0009252]; regulation of cell shape [GO:0008360]; UDP-N-acetylgalactosamine biosynthetic process [GO:0019277]
B4SKS3	Smal_0716	UPF0761 membrane protein Smal_0716		2		GO:0005887	integral component of plasma membrane [GO:0005887]
P76373	ugd pmrE udg yefA b2028 JW2010	UDP-glucose 6-dehydrogenase (UDP-Glc dehydrogenase) (UDP-GlcDH) (UDPGDH) (EC 1.1.1.22)	PATHWAY: Nucleotide-sugar biosynthesis; UDP-alpha-D-glucuronate biosynthesis; UDP-alpha-D-glucuronate from UDP-alpha-D-glucose: step 1/1.; PATHWAY: Bacterial outer membrane biogenesis; lipopolysaccharide biosynthesis.	2		GO:0051287; GO:0003979; GO:0006065; GO:0009242; GO:0009103	NAD binding [GO:0051287]; UDP-glucose 6-dehydrogenase activity [GO:0003979]; colanic acid biosynthetic process [GO:0009242]; lipopolysaccharide biosynthetic process [GO:0009103]; UDP-glucuronate biosynthetic process [GO:0006065]
P61844	ycf3	Photosystem I assembly protein Ycf3		2759	33090	GO:0009535; GO:0015979	chloroplast thylakoid membrane [GO:0009535]; photosynthesis [GO:0015979]
B0RTH5	xcc-b100_2380	Putative pterin-4-alpha-carbinolamine dehydratase (PHS) (EC 4.2.1.96) (4-alpha-hydroxy-tetrahydropterin dehydratase) (Pterin carbinolamine dehydratase) (PCD)		2		GO:0008124; GO:0006729	4-alpha-hydroxytetrahydrobiopterin dehydratase activity [GO:0008124]; tetrahydrobiopterin biosynthetic process [GO:0006729]
C6CG41	trmA Dd1591_0131	tRNA/tmRNA (uracil-C(5))-methyltransferase (EC 2.1.1.-) (EC 2.1.1.35) (tRNA (uracil(54)-C(5))-methyltransferase) (tRNA(m5U54)-methyltransferase) (RUMT) (tmRNA (uracil(341)-C(5))-methyltransferase)		2		GO:0030697	S-adenosylmethionine-dependent tRNA (m5U54) methyltransferase activity [GO:0030697]
Q2P4A8	pyrH XOO1864	Uridylate kinase (UK) (EC 2.7.4.22) (Uridine monophosphate kinase) (UMP kinase) (UMPK)	PATHWAY: Pyrimidine metabolism; CTP biosynthesis via de novo pathway; UDP from UMP (UMPK route): step 1/1. {ECO:0000255|HAMAP-Rule:MF_01220}.	2		GO:0044210; GO:0005524; GO:0033862; GO:0005737	cytoplasm [GO:0005737]; ATP binding [GO:0005524]; UMP kinase activity [GO:0033862]; 'de novo' CTP biosynthetic process [GO:0044210]
Q839Y4	purA EF_0014	Adenylosuccinate synthetase (AMPSase) (AdSS) (EC 6.3.4.4) (IMP--aspartate ligase)	PATHWAY: Purine metabolism; AMP biosynthesis via de novo pathway; AMP from IMP: step 1/2. {ECO:0000255|HAMAP-Rule:MF_00011}.	2		GO:0044208; GO:0005525; GO:0004019; GO:0005737; GO:0000287	cytoplasm [GO:0005737]; adenylosuccinate synthase activity [GO:0004019]; GTP binding [GO:0005525]; magnesium ion binding [GO:0000287]; 'de novo' AMP biosynthetic process [GO:0044208]
P42416	iolE yxdE BSU39720 E83E	Inosose dehydratase (EC 4.2.1.44) (2-keto-myo-inositol dehydratase) (2KMI dehydratase)	PATHWAY: Polyol metabolism; myo-inositol degradation into acetyl-CoA; acetyl-CoA from myo-inositol: step 2/7.	2		GO:0019310; GO:0030145; GO:0050114	manganese ion binding [GO:0030145]; myo-inosose-2 dehydratase activity [GO:0050114]; inositol catabolic process [GO:0019310]
A7Z5U1	metA RBAM_020050	Homoserine O-succinyltransferase (EC 2.3.1.46) (Homoserine O-transsuccinylase) (HTS)	PATHWAY: Amino-acid biosynthesis; L-methionine biosynthesis via de novo pathway; O-succinyl-L-homoserine from L-homoserine: step 1/1. {ECO:0000255|HAMAP-Rule:MF_00295}.	2		GO:0019281; GO:0005737; GO:0008899	cytoplasm [GO:0005737]; homoserine O-succinyltransferase activity [GO:0008899]; L-methionine biosynthetic process from homoserine via O-succinyl-L-homoserine and cystathionine [GO:0019281]
C6DFD6	PC1_1804	UPF0502 protein PC1_1804		2
Q6D6D3	sulA ECA1752	Cell division inhibitor SulA		2		GO:0006281; GO:0009276; GO:0009432; GO:0000917; GO:0051782	Gram-negative-bacterium-type cell wall [GO:0009276]; barrier septum assembly [GO:0000917]; DNA repair [GO:0006281]; negative regulation of cell division [GO:0051782]; SOS response [GO:0009432]
B0U5Z5	rlmL Xfasm12_2214	Ribosomal RNA large subunit methyltransferase K/L [Includes: 23S rRNA m2G2445 methyltransferase (EC 2.1.1.173) (rRNA (guanine-N(2)-)-methyltransferase RlmL); 23S rRNA m7G2069 methyltransferase (EC 2.1.1.264) (rRNA (guanine-N(7)-)-methyltransferase RlmK)]		2		GO:0052915; GO:0003723; GO:0005737; GO:0070043	cytoplasm [GO:0005737]; 23S rRNA (guanine(2445)-N(2))-methyltransferase activity [GO:0052915]; RNA binding [GO:0003723]; rRNA (guanine-N7-)-methyltransferase activity [GO:0070043]
A0PYH3	trpB NT01CX_1342	Tryptophan synthase beta chain (EC 4.2.1.20)	PATHWAY: Amino-acid biosynthesis; L-tryptophan biosynthesis; L-tryptophan from chorismate: step 5/5. {ECO:0000255|HAMAP-Rule:MF_00133}.	2		GO:0004834	tryptophan synthase activity [GO:0004834]
A5D4K4	thiE PTH_0643	Thiamine-phosphate synthase (TP synthase) (TPS) (EC 2.5.1.3) (Thiamine-phosphate pyrophosphorylase) (TMP pyrophosphorylase) (TMP-PPase)	PATHWAY: Cofactor biosynthesis; thiamine diphosphate biosynthesis; thiamine phosphate from 4-amino-2-methyl-5-diphosphomethylpyrimidine and 4-methyl-5-(2-phosphoethyl)-thiazole: step 1/1. {ECO:0000255|HAMAP-Rule:MF_00097}.	2		GO:0000287; GO:0009228; GO:0009229; GO:0004789	magnesium ion binding [GO:0000287]; thiamine-phosphate diphosphorylase activity [GO:0004789]; thiamine biosynthetic process [GO:0009228]; thiamine diphosphate biosynthetic process [GO:0009229]
Q8P6M9	pqqC XCC2938	Pyrroloquinoline-quinone synthase (EC 1.3.3.11) (Coenzyme PQQ synthesis protein C) (Pyrroloquinoline quinone biosynthesis protein C)	PATHWAY: Cofactor biosynthesis; pyrroloquinoline quinone biosynthesis. {ECO:0000255|HAMAP-Rule:MF_00654}.	2		GO:0018189; GO:0033732	pyrroloquinoline-quinone synthase activity [GO:0033732]; pyrroloquinoline quinone biosynthetic process [GO:0018189]
C6DKM0	deoD PC1_0602	Purine nucleoside phosphorylase DeoD-type (PNP) (EC 2.4.2.1)		2		GO:0042278; GO:0004731	purine-nucleoside phosphorylase activity [GO:0004731]; purine nucleoside metabolic process [GO:0042278]
A9KJ19	dapL Cphy_0631	LL-diaminopimelate aminotransferase (DAP-AT) (DAP-aminotransferase) (LL-DAP-aminotransferase) (EC 2.6.1.83)	PATHWAY: Amino-acid biosynthesis; L-lysine biosynthesis via DAP pathway; LL-2,6-diaminopimelate from (S)-tetrahydrodipicolinate (aminotransferase route): step 1/1. {ECO:0000255|HAMAP-Rule:MF_01642}.	2		GO:0010285; GO:0033362; GO:0030170	L,L-diaminopimelate aminotransferase activity [GO:0010285]; pyridoxal phosphate binding [GO:0030170]; lysine biosynthetic process via diaminopimelate, diaminopimelate-aminotransferase pathway [GO:0033362]
Q3BRN6	nuoH nqo8 XCV2846	NADH-quinone oxidoreductase subunit H (EC 1.6.5.11) (NADH dehydrogenase I subunit H) (NDH-1 subunit H)		2		GO:0016021; GO:0016655; GO:0005886; GO:0048038	integral component of membrane [GO:0016021]; plasma membrane [GO:0005886]; oxidoreductase activity, acting on NAD(P)H, quinone or similar compound as acceptor [GO:0016655]; quinone binding [GO:0048038]
Q3BSK6	ccmE2 cycJ2 XCV2526	Cytochrome c-type biogenesis protein CcmE 2 (Cytochrome c maturation protein E 2) (Heme chaperone CcmE 2)		2		GO:0017004; GO:0016021; GO:0046872; GO:0005886; GO:0017003	integral component of membrane [GO:0016021]; plasma membrane [GO:0005886]; metal ion binding [GO:0046872]; cytochrome complex assembly [GO:0017004]; protein-heme linkage [GO:0017003]
Q6D2N5	pdxB ECA3060	Erythronate-4-phosphate dehydrogenase (EC 1.1.1.290)	PATHWAY: Cofactor biosynthesis; pyridoxine 5'-phosphate biosynthesis; pyridoxine 5'-phosphate from D-erythrose 4-phosphate: step 2/5. {ECO:0000255|HAMAP-Rule:MF_01825}.	2		GO:0033711; GO:0051287; GO:0005737; GO:0008615	cytoplasm [GO:0005737]; 4-phosphoerythronate dehydrogenase activity [GO:0033711]; NAD binding [GO:0051287]; pyridoxine biosynthetic process [GO:0008615]
B2SVN7	trpB PXO_01270	Tryptophan synthase beta chain (EC 4.2.1.20)	PATHWAY: Amino-acid biosynthesis; L-tryptophan biosynthesis; L-tryptophan from chorismate: step 5/5. {ECO:0000255|HAMAP-Rule:MF_00133}.	2		GO:0004834	tryptophan synthase activity [GO:0004834]
Q6D3Q6	metN2 ECA2688	Methionine import ATP-binding protein MetN 2 (EC 3.6.3.-)		2		GO:0005524; GO:0043190; GO:0015424; GO:0015821	ATP-binding cassette (ABC) transporter complex [GO:0043190]; amino acid-transporting ATPase activity [GO:0015424]; ATP binding [GO:0005524]; methionine transport [GO:0015821]
B9DRE9	rplA SUB0482	50S ribosomal protein L1		2		GO:0015934; GO:0019843; GO:0006417; GO:0003735; GO:0000049; GO:0006412	large ribosomal subunit [GO:0015934]; rRNA binding [GO:0019843]; structural constituent of ribosome [GO:0003735]; tRNA binding [GO:0000049]; regulation of translation [GO:0006417]; translation [GO:0006412]
P78029	thyA MPN_320 MP516	Thymidylate synthase (TS) (TSase) (EC 2.1.1.45)	PATHWAY: Pyrimidine metabolism; dTTP biosynthesis. {ECO:0000255|HAMAP-Rule:MF_00008}.	2		GO:0005737; GO:0006231; GO:0006235; GO:0004799	cytoplasm [GO:0005737]; thymidylate synthase activity [GO:0004799]; dTMP biosynthetic process [GO:0006231]; dTTP biosynthetic process [GO:0006235]
Q3BYP1	mnmG gidA XCV0391	tRNA uridine 5-carboxymethylaminomethyl modification enzyme MnmG (Glucose-inhibited division protein A)		2		GO:0005737; GO:0050660; GO:0016491; GO:0002098	cytoplasm [GO:0005737]; flavin adenine dinucleotide binding [GO:0050660]; oxidoreductase activity [GO:0016491]; tRNA wobble uridine modification [GO:0002098]
Q5WFC9	ABC2396	UPF0358 protein ABC2396		2
Q6DB61	rpoZ ECA0039	DNA-directed RNA polymerase subunit omega (RNAP omega subunit) (EC 2.7.7.6) (RNA polymerase omega subunit) (Transcriptase subunit omega)		2		GO:0003677; GO:0003899; GO:0006351	DNA binding [GO:0003677]; DNA-directed RNA polymerase activity [GO:0003899]; transcription, DNA-templated [GO:0006351]
B2SUA9	ispF PXO_00168	2-C-methyl-D-erythritol 2,4-cyclodiphosphate synthase (MECDP-synthase) (MECPP-synthase) (MECPS) (EC 4.6.1.12)	PATHWAY: Isoprenoid biosynthesis; isopentenyl diphosphate biosynthesis via DXP pathway; isopentenyl diphosphate from 1-deoxy-D-xylulose 5-phosphate: step 4/6. {ECO:0000255|HAMAP-Rule:MF_00107}.	2		GO:0008685; GO:0019288; GO:0046872; GO:0016114	2-C-methyl-D-erythritol 2,4-cyclodiphosphate synthase activity [GO:0008685]; metal ion binding [GO:0046872]; isopentenyl diphosphate biosynthetic process, methylerythritol 4-phosphate pathway [GO:0019288]; terpenoid biosynthetic process [GO:0016114]
C6DKE8	uxaB PC1_0530	Altronate oxidoreductase (EC 1.1.1.58) (Tagaturonate dehydrogenase) (Tagaturonate reductase)	PATHWAY: Carbohydrate metabolism; pentose and glucuronate interconversion. {ECO:0000255|HAMAP-Rule:MF_00670}.	2		GO:0050662; GO:0009026	coenzyme binding [GO:0050662]; tagaturonate reductase activity [GO:0009026]
P31736	xpsH pefH XCC0663	Type II secretion system protein H (T2SS protein H) (General secretion pathway protein H)		2		GO:0015628; GO:0008565; GO:0015627	type II protein secretion system complex [GO:0015627]; protein transporter activity [GO:0008565]; protein secretion by the type II secretion system [GO:0015628]
P51181	pyk	Pyruvate kinase (PK) (EC 2.7.1.40)	PATHWAY: Carbohydrate degradation; glycolysis; pyruvate from D-glyceraldehyde 3-phosphate: step 5/5.	2		GO:0005524; GO:0016301; GO:0000287; GO:0030955; GO:0004743	ATP binding [GO:0005524]; kinase activity [GO:0016301]; magnesium ion binding [GO:0000287]; potassium ion binding [GO:0030955]; pyruvate kinase activity [GO:0004743]
Q831B2	azoR azoA EF_2601	FMN-dependent NADH-azoreductase (EC 1.7.-.-)		2		GO:0010181; GO:0008752; GO:0009055; GO:0016652; GO:0016661	electron carrier activity [GO:0009055]; FMN binding [GO:0010181]; FMN reductase activity [GO:0008752]; oxidoreductase activity, acting on NAD(P)H, NAD(P) as acceptor [GO:0016652]; oxidoreductase activity, acting on other nitrogenous compounds as donors [GO:0016661]
P26477	flgM flgR mviS STM1172	Negative regulator of flagellin synthesis (Anti-sigma-28 factor)		2		GO:0044781; GO:0005737; GO:0045892; GO:0006351	cytoplasm [GO:0005737]; bacterial-type flagellum organization [GO:0044781]; negative regulation of transcription, DNA-templated [GO:0045892]; transcription, DNA-templated [GO:0006351]
B0Z524	psbA	Photosystem II protein D1 (PSII D1 protein) (EC 1.10.3.9) (Photosystem II Q(B) protein)		2759	33090	GO:0016168; GO:0009535; GO:0045156; GO:0016021; GO:0046872; GO:0016491; GO:0009772; GO:0009523; GO:0018298; GO:0009635	chloroplast thylakoid membrane [GO:0009535]; integral component of membrane [GO:0016021]; photosystem II [GO:0009523]; chlorophyll binding [GO:0016168]; electron transporter, transferring electrons within the cyclic electron transport pathway of photosynthesis activity [GO:0045156]; metal ion binding [GO:0046872]; oxidoreductase activity [GO:0016491]; photosynthetic electron transport in photosys…
C6DC48	panC PC1_3119	Pantothenate synthetase (PS) (EC 6.3.2.1) (Pantoate--beta-alanine ligase) (Pantoate-activating enzyme)	PATHWAY: Cofactor biosynthesis; (R)-pantothenate biosynthesis; (R)-pantothenate from (R)-pantoate and beta-alanine: step 1/1. {ECO:0000255|HAMAP-Rule:MF_00158}.	2		GO:0005524; GO:0005737; GO:0004592; GO:0015940	cytoplasm [GO:0005737]; ATP binding [GO:0005524]; pantoate-beta-alanine ligase activity [GO:0004592]; pantothenate biosynthetic process [GO:0015940]
C6DB34	nusB PC1_1027	N utilization substance protein B homolog (Protein NusB)		2		GO:0006353; GO:0003723; GO:0006355	RNA binding [GO:0003723]; DNA-templated transcription, termination [GO:0006353]; regulation of transcription, DNA-templated [GO:0006355]
C6DED2	PC1_3552	UPF0231 protein PC1_3552		2
Q8EU34	prs OB0059	Ribose-phosphate pyrophosphokinase (RPPK) (EC 2.7.6.1) (5-phospho-D-ribosyl alpha-1-diphosphate) (Phosphoribosyl diphosphate synthase) (Phosphoribosyl pyrophosphate synthase) (P-Rib-PP synthase) (PRPP synthase) (PRPPase)	PATHWAY: Metabolic intermediate biosynthesis; 5-phospho-alpha-D-ribose 1-diphosphate biosynthesis; 5-phospho-alpha-D-ribose 1-diphosphate from D-ribose 5-phosphate (route I): step 1/1. {ECO:0000255|HAMAP-Rule:MF_00583}.	2		GO:0006015; GO:0005524; GO:0005737; GO:0016301; GO:0000287; GO:0009165; GO:0009156; GO:0004749	cytoplasm [GO:0005737]; ATP binding [GO:0005524]; kinase activity [GO:0016301]; magnesium ion binding [GO:0000287]; ribose phosphate diphosphokinase activity [GO:0004749]; 5-phosphoribose 1-diphosphate biosynthetic process [GO:0006015]; nucleotide biosynthetic process [GO:0009165]; ribonucleoside monophosphate biosynthetic process [GO:0009156]
Q57517	HI_0053	Uncharacterized zinc-type alcohol dehydrogenase-like protein HI_0053 (EC 1.-.-.-)		2		GO:0016491; GO:0008270	oxidoreductase activity [GO:0016491]; zinc ion binding [GO:0008270]
A9KLX8	mnmG gidA Cphy_3940	tRNA uridine 5-carboxymethylaminomethyl modification enzyme MnmG (Glucose-inhibited division protein A)		2		GO:0005737; GO:0050660; GO:0016491; GO:0002098	cytoplasm [GO:0005737]; flavin adenine dinucleotide binding [GO:0050660]; oxidoreductase activity [GO:0016491]; tRNA wobble uridine modification [GO:0002098]
Q4UTV7	panD XC_2466	Aspartate 1-decarboxylase (EC 4.1.1.11) (Aspartate alpha-decarboxylase) [Cleaved into: Aspartate 1-decarboxylase beta chain; Aspartate 1-decarboxylase alpha chain]	PATHWAY: Cofactor biosynthesis; (R)-pantothenate biosynthesis; beta-alanine from L-aspartate: step 1/1. {ECO:0000255|HAMAP-Rule:MF_00446}.	2		GO:0006523; GO:0004068; GO:0005737; GO:0015940	cytoplasm [GO:0005737]; aspartate 1-decarboxylase activity [GO:0004068]; alanine biosynthetic process [GO:0006523]; pantothenate biosynthetic process [GO:0015940]
A5VHS1	pyrB Lreu_0123	Aspartate carbamoyltransferase (EC 2.1.3.2) (Aspartate transcarbamylase) (ATCase)	PATHWAY: Pyrimidine metabolism; UMP biosynthesis via de novo pathway; (S)-dihydroorotate from bicarbonate: step 2/3. {ECO:0000255|HAMAP-Rule:MF_00001}.	2		GO:0044205; GO:0006207; GO:0016597; GO:0004070; GO:0006520	amino acid binding [GO:0016597]; aspartate carbamoyltransferase activity [GO:0004070]; 'de novo' pyrimidine nucleobase biosynthetic process [GO:0006207]; 'de novo' UMP biosynthetic process [GO:0044205]; cellular amino acid metabolic process [GO:0006520]
Q93TM7	hprK ptsK LVIS_0641	HPr kinase/phosphorylase (HPrK/P) (EC 2.7.11.-) (EC 2.7.4.-) (HPr(Ser) kinase/phosphorylase)		2		GO:0005524; GO:0005975; GO:0005622; GO:0000287; GO:0000155; GO:0004674; GO:0004712; GO:0006109	intracellular [GO:0005622]; ATP binding [GO:0005524]; magnesium ion binding [GO:0000287]; phosphorelay sensor kinase activity [GO:0000155]; protein serine/threonine kinase activity [GO:0004674]; protein serine/threonine/tyrosine kinase activity [GO:0004712]; carbohydrate metabolic process [GO:0005975]; regulation of carbohydrate metabolic process [GO:0006109]
C6DB75	rpmE2 PC1_1068	50S ribosomal protein L31 type B		2		GO:0005840; GO:0003735; GO:0006412	ribosome [GO:0005840]; structural constituent of ribosome [GO:0003735]; translation [GO:0006412]
Q9KCN9	deoB drm BH1530	Phosphopentomutase (EC 5.4.2.7) (Phosphodeoxyribomutase)	PATHWAY: Metabolic intermediate biosynthesis; 5-phospho-alpha-D-ribose 1-diphosphate biosynthesis; 5-phospho-alpha-D-ribose 1-diphosphate from D-ribose 5-phosphate (route II): step 1/3. {ECO:0000255|HAMAP-Rule:MF_00740}.	2		GO:0006015; GO:0043094; GO:0005737; GO:0009264; GO:0000287; GO:0030145; GO:0008973	cytoplasm [GO:0005737]; magnesium ion binding [GO:0000287]; manganese ion binding [GO:0030145]; phosphopentomutase activity [GO:0008973]; 5-phosphoribose 1-diphosphate biosynthetic process [GO:0006015]; cellular metabolic compound salvage [GO:0043094]; deoxyribonucleotide catabolic process [GO:0009264]
Q8PMU9	era XAC1326	GTPase Era		2		GO:0005525; GO:0003924; GO:0005737; GO:0005886; GO:0042274; GO:0070181	cytoplasm [GO:0005737]; plasma membrane [GO:0005886]; GTP binding [GO:0005525]; GTPase activity [GO:0003924]; small ribosomal subunit rRNA binding [GO:0070181]; ribosomal small subunit biogenesis [GO:0042274]
Q6CZ34	ugpC ECA4319	sn-glycerol-3-phosphate import ATP-binding protein UgpC (EC 3.6.3.20)		2		GO:0005524; GO:0043190; GO:0008643; GO:0015430; GO:0001407	ATP-binding cassette (ABC) transporter complex [GO:0043190]; ATP binding [GO:0005524]; glycerol-3-phosphate-transporting ATPase activity [GO:0015430]; carbohydrate transport [GO:0008643]; glycerophosphodiester transport [GO:0001407]
P52662	pecT Dda3937_00364	HTH-type transcriptional regulator PecT (Pectinase gene transcriptional regulator)		2		GO:0003677; GO:0003700; GO:0006351	DNA binding [GO:0003677]; transcription factor activity, sequence-specific DNA binding [GO:0003700]; transcription, DNA-templated [GO:0006351]
Q6D476	cutC ECA2518	Copper homeostasis protein CutC		2		GO:0006878; GO:0005507; GO:0005737	cytoplasm [GO:0005737]; copper ion binding [GO:0005507]; cellular copper ion homeostasis [GO:0006878]
Q6D087	pgk ECA3912	Phosphoglycerate kinase (EC 2.7.2.3)	PATHWAY: Carbohydrate degradation; glycolysis; pyruvate from D-glyceraldehyde 3-phosphate: step 2/5. {ECO:0000255|HAMAP-Rule:MF_00145}.	2		GO:0005524; GO:0005737; GO:0006096; GO:0004618	cytoplasm [GO:0005737]; ATP binding [GO:0005524]; phosphoglycerate kinase activity [GO:0004618]; glycolytic process [GO:0006096]
A9KKU4	lepA Cphy_2315	Elongation factor 4 (EF-4) (EC 3.6.5.n1) (Ribosomal back-translocase LepA)		2		GO:0005525; GO:0003924; GO:0005886; GO:0045727; GO:0043022; GO:0003746	plasma membrane [GO:0005886]; GTP binding [GO:0005525]; GTPase activity [GO:0003924]; ribosome binding [GO:0043022]; translation elongation factor activity [GO:0003746]; positive regulation of translation [GO:0045727]
B2STC1	rpsT PXO_00014	30S ribosomal protein S20		2		GO:0019843; GO:0005840; GO:0003735; GO:0006412	ribosome [GO:0005840]; rRNA binding [GO:0019843]; structural constituent of ribosome [GO:0003735]; translation [GO:0006412]
P54602	yhcR BSU09190	Endonuclease YhcR (EC 3.1.31.-)		2		GO:0004519; GO:0046872; GO:0000166; GO:0009166	endonuclease activity [GO:0004519]; metal ion binding [GO:0046872]; nucleotide binding [GO:0000166]; nucleotide catabolic process [GO:0009166]
C6DCZ1	mtnA PC1_3300	Methylthioribose-1-phosphate isomerase (M1Pi) (MTR-1-P isomerase) (EC 5.3.1.23) (S-methyl-5-thioribose-1-phosphate isomerase)	PATHWAY: Amino-acid biosynthesis; L-methionine biosynthesis via salvage pathway; L-methionine from S-methyl-5-thio-alpha-D-ribose 1-phosphate: step 1/6. {ECO:0000255|HAMAP-Rule:MF_01678}.	2		GO:0019284; GO:0019509; GO:0046523	S-methyl-5-thioribose-1-phosphate isomerase activity [GO:0046523]; L-methionine biosynthetic process from methylthioadenosine [GO:0019509]; L-methionine biosynthetic process from S-adenosylmethionine [GO:0019284]
Q6D7J7	glnS ECA1328	Glutamine--tRNA ligase (EC 6.1.1.18) (Glutaminyl-tRNA synthetase) (GlnRS)		2		GO:0005524; GO:0005737; GO:0004819; GO:0006425; GO:0006424	cytoplasm [GO:0005737]; ATP binding [GO:0005524]; glutamine-tRNA ligase activity [GO:0004819]; glutaminyl-tRNA aminoacylation [GO:0006425]; glutamyl-tRNA aminoacylation [GO:0006424]
Q839G4	rplC EF_0206	50S ribosomal protein L3		2		GO:0019843; GO:0005840; GO:0003735; GO:0006412	ribosome [GO:0005840]; rRNA binding [GO:0019843]; structural constituent of ribosome [GO:0003735]; translation [GO:0006412]
Q665B6	ssuB YPTB3602	Aliphatic sulfonates import ATP-binding protein SsuB (EC 3.6.3.-)		2		GO:0005524; GO:0043190; GO:0016887; GO:0005215	ATP-binding cassette (ABC) transporter complex [GO:0043190]; ATP binding [GO:0005524]; ATPase activity [GO:0016887]; transporter activity [GO:0005215]
P52941	spo0A Moth_1505	Stage 0 sporulation protein A homolog		2		GO:0003677; GO:0005509; GO:0005737; GO:0051606; GO:0000160; GO:0042173; GO:0030435; GO:0003700; GO:0006351	cytoplasm [GO:0005737]; calcium ion binding [GO:0005509]; DNA binding [GO:0003677]; transcription factor activity, sequence-specific DNA binding [GO:0003700]; detection of stimulus [GO:0051606]; phosphorelay signal transduction system [GO:0000160]; regulation of sporulation resulting in formation of a cellular spore [GO:0042173]; sporulation resulting in formation of a cellular spore [GO:0030435]…
Q2P5R0	gpmA XOO1362	2,3-bisphosphoglycerate-dependent phosphoglycerate mutase (BPG-dependent PGAM) (PGAM) (Phosphoglyceromutase) (dPGM) (EC 5.4.2.11)	PATHWAY: Carbohydrate degradation; glycolysis; pyruvate from D-glyceraldehyde 3-phosphate: step 3/5. {ECO:0000255|HAMAP-Rule:MF_01039}.	2		GO:0046538; GO:0006094; GO:0006096	2,3-bisphosphoglycerate-dependent phosphoglycerate mutase activity [GO:0046538]; gluconeogenesis [GO:0006094]; glycolytic process [GO:0006096]
C4Z2R7	rpsG EUBELI_00286	30S ribosomal protein S7		2		GO:0019843; GO:0015935; GO:0003735; GO:0000049; GO:0006412	small ribosomal subunit [GO:0015935]; rRNA binding [GO:0019843]; structural constituent of ribosome [GO:0003735]; tRNA binding [GO:0000049]; translation [GO:0006412]
Q38XU8	xseA LCA_0677	Exodeoxyribonuclease 7 large subunit (EC 3.1.11.6) (Exodeoxyribonuclease VII large subunit) (Exonuclease VII large subunit)		2		GO:0006308; GO:0005737; GO:0008855; GO:0009318; GO:0003676	cytoplasm [GO:0005737]; exodeoxyribonuclease VII complex [GO:0009318]; exodeoxyribonuclease VII activity [GO:0008855]; nucleic acid binding [GO:0003676]; DNA catabolic process [GO:0006308]
C6DHR3	rplJ PC1_0203	50S ribosomal protein L10		2		GO:0070180; GO:0005840; GO:0042254; GO:0003735; GO:0006412	ribosome [GO:0005840]; large ribosomal subunit rRNA binding [GO:0070180]; structural constituent of ribosome [GO:0003735]; ribosome biogenesis [GO:0042254]; translation [GO:0006412]
Q8P8Z2	XCC2086	UPF0176 protein XCC2086		2
Q38WF1	pgi LCA_1179	Glucose-6-phosphate isomerase (GPI) (EC 5.3.1.9) (Phosphoglucose isomerase) (PGI) (Phosphohexose isomerase) (PHI)	PATHWAY: Carbohydrate biosynthesis; gluconeogenesis. {ECO:0000255|HAMAP-Rule:MF_00473}.; PATHWAY: Carbohydrate degradation; glycolysis; D-glyceraldehyde 3-phosphate and glycerone phosphate from D-glucose: step 2/4. {ECO:0000255|HAMAP-Rule:MF_00473}.	2		GO:0005737; GO:0006094; GO:0004347; GO:0006096	cytoplasm [GO:0005737]; glucose-6-phosphate isomerase activity [GO:0004347]; gluconeogenesis [GO:0006094]; glycolytic process [GO:0006096]
Q8XPE2	addA CPE0021	ATP-dependent helicase/nuclease subunit A (EC 3.1.-.-) (EC 3.6.4.12) (ATP-dependent helicase/nuclease AddA)		2		GO:0008408; GO:0005524; GO:0004003; GO:0000724; GO:0003690	3'-5' exonuclease activity [GO:0008408]; ATP binding [GO:0005524]; ATP-dependent DNA helicase activity [GO:0004003]; double-stranded DNA binding [GO:0003690]; double-strand break repair via homologous recombination [GO:0000724]
Q6D7W4	menD ECA1211	2-succinyl-5-enolpyruvyl-6-hydroxy-3-cyclohexene-1-carboxylate synthase (SEPHCHC synthase) (EC 2.2.1.9) (Menaquinone biosynthesis protein MenD)	PATHWAY: Quinol/quinone metabolism; 1,4-dihydroxy-2-naphthoate biosynthesis; 1,4-dihydroxy-2-naphthoate from chorismate: step 2/7. {ECO:0000255|HAMAP-Rule:MF_01659}.; PATHWAY: Quinol/quinone metabolism; menaquinone biosynthesis. {ECO:0000255|HAMAP-Rule:MF_01659}.	2		GO:0070204; GO:0000287; GO:0030145; GO:0009234; GO:0030976	2-succinyl-5-enolpyruvyl-6-hydroxy-3-cyclohexene-1-carboxylic-acid synthase activity [GO:0070204]; magnesium ion binding [GO:0000287]; manganese ion binding [GO:0030145]; thiamine pyrophosphate binding [GO:0030976]; menaquinone biosynthetic process [GO:0009234]
Q2RKZ1	leuS Moth_0568	Leucine--tRNA ligase (EC 6.1.1.4) (Leucyl-tRNA synthetase) (LeuRS)		2		GO:0005524; GO:0002161; GO:0005737; GO:0004823; GO:0006429	cytoplasm [GO:0005737]; aminoacyl-tRNA editing activity [GO:0002161]; ATP binding [GO:0005524]; leucine-tRNA ligase activity [GO:0004823]; leucyl-tRNA aminoacylation [GO:0006429]
Q44504	dsbA	Thiol:disulfide interchange protein DsbA		2		GO:0045454; GO:0042597; GO:0015035	periplasmic space [GO:0042597]; protein disulfide oxidoreductase activity [GO:0015035]; cell redox homeostasis [GO:0045454]
Q3BRL7	trpA XCV2865	Tryptophan synthase alpha chain (EC 4.2.1.20)	PATHWAY: Amino-acid biosynthesis; L-tryptophan biosynthesis; L-tryptophan from chorismate: step 5/5. {ECO:0000255|HAMAP-Rule:MF_00131}.	2		GO:0004834	tryptophan synthase activity [GO:0004834]
A4W5A6	rplL Ent638_0196	50S ribosomal protein L7/L12		2		GO:0005840; GO:0003735; GO:0006412	ribosome [GO:0005840]; structural constituent of ribosome [GO:0003735]; translation [GO:0006412]
Q6D454	pncB ECA2540	Nicotinate phosphoribosyltransferase (NAPRTase) (EC 6.3.4.21)	PATHWAY: Cofactor biosynthesis; NAD(+) biosynthesis; nicotinate D-ribonucleotide from nicotinate: step 1/1. {ECO:0000255|HAMAP-Rule:MF_00570}.	2		GO:0009435; GO:0016874; GO:0019357; GO:0004516; GO:0004514	ligase activity [GO:0016874]; nicotinate phosphoribosyltransferase activity [GO:0004516]; nicotinate-nucleotide diphosphorylase (carboxylating) activity [GO:0004514]; NAD biosynthetic process [GO:0009435]; nicotinate nucleotide biosynthetic process [GO:0019357]
Q9WZC6	TM_0658	Putative superoxide reductase (SOR) (EC 1.15.1.2)		2		GO:0005506; GO:0050605	iron ion binding [GO:0005506]; superoxide reductase activity [GO:0050605]
Q59111	gctA Acfer_1819	Glutaconate CoA-transferase subunit A (EC 2.8.3.12) (GCT large subunit)	PATHWAY: Amino-acid degradation; L-glutamate degradation via hydroxyglutarate pathway; crotonoyl-CoA from L-glutamate: step 3/5.	2		GO:0005737; GO:0018730; GO:0019552	cytoplasm [GO:0005737]; glutaconate CoA-transferase activity [GO:0018730]; glutamate catabolic process via 2-hydroxyglutarate [GO:0019552]
P29039	xpsM XCC0668	Protein XpsM		2		GO:0005576; GO:0006858	extracellular region [GO:0005576]; extracellular transport [GO:0006858]
C5D8P8	pyrC GWCH70_1045	Dihydroorotase (DHOase) (EC 3.5.2.3)	PATHWAY: Pyrimidine metabolism; UMP biosynthesis via de novo pathway; (S)-dihydroorotate from bicarbonate: step 3/3. {ECO:0000255|HAMAP-Rule:MF_00220}.	2		GO:0044205; GO:0004151; GO:0008270	dihydroorotase activity [GO:0004151]; zinc ion binding [GO:0008270]; 'de novo' UMP biosynthetic process [GO:0044205]
Q8Y7G1	polC lmo1320	DNA polymerase III PolC-type (PolIII) (EC 2.7.7.7)		2		GO:0008408; GO:0003677; GO:0006261; GO:0003887; GO:0005737	cytoplasm [GO:0005737]; 3'-5' exonuclease activity [GO:0008408]; DNA binding [GO:0003677]; DNA-directed DNA polymerase activity [GO:0003887]; DNA-dependent DNA replication [GO:0006261]
Q4UPN9	argS XC_3945	Arginine--tRNA ligase (EC 6.1.1.19) (Arginyl-tRNA synthetase) (ArgRS)		2		GO:0005524; GO:0004814; GO:0006420; GO:0005737	cytoplasm [GO:0005737]; arginine-tRNA ligase activity [GO:0004814]; ATP binding [GO:0005524]; arginyl-tRNA aminoacylation [GO:0006420]
O33946	catB1	Muconate cycloisomerase 1-1 (EC 5.5.1.1) (Cis,cis-muconate lactonizing enzyme I 1) (MLE 1) (Muconate cycloisomerase I 1)	PATHWAY: Aromatic compound metabolism; beta-ketoadipate pathway; 5-oxo-4,5-dihydro-2-furylacetate from catechol: step 2/3.	2		GO:0042952; GO:0009063; GO:0018850; GO:0030145; GO:0018849	chloromuconate cycloisomerase activity [GO:0018850]; manganese ion binding [GO:0030145]; muconate cycloisomerase activity [GO:0018849]; beta-ketoadipate pathway [GO:0042952]; cellular amino acid catabolic process [GO:0009063]
Q6D625	sufS ECA1863	Cysteine desulfurase (EC 2.8.1.7) (Selenocysteine beta-lyase) (SCL) (Selenocysteine lyase) (EC 4.4.1.16) (Selenocysteine reductase)	PATHWAY: Cofactor biosynthesis; iron-sulfur cluster biosynthesis. {ECO:0000255|HAMAP-Rule:MF_01831}.	2		GO:0031071; GO:0006534; GO:0005737; GO:0030170; GO:0009000	cytoplasm [GO:0005737]; cysteine desulfurase activity [GO:0031071]; pyridoxal phosphate binding [GO:0030170]; selenocysteine lyase activity [GO:0009000]; cysteine metabolic process [GO:0006534]
P15688	ND2 NAD2	NADH-ubiquinone oxidoreductase chain 2 (EC 1.6.5.3) (NADH dehydrogenase subunit 2)		2759	33090	GO:0008137; GO:0016021; GO:0005743; GO:0070469	integral component of membrane [GO:0016021]; mitochondrial inner membrane [GO:0005743]; respiratory chain [GO:0070469]; NADH dehydrogenase (ubiquinone) activity [GO:0008137]
C4ZI84	rpsI EUBREC_2993	30S ribosomal protein S9		2		GO:0005840; GO:0003735; GO:0006412	ribosome [GO:0005840]; structural constituent of ribosome [GO:0003735]; translation [GO:0006412]
Q8XP76	iolD CPE0089	3D-(3,5/4)-trihydroxycyclohexane-1,2-dione hydrolase (THcHDO hydrolase) (EC 3.7.1.22)	PATHWAY: Polyol metabolism; myo-inositol degradation into acetyl-CoA; acetyl-CoA from myo-inositol: step 3/7. {ECO:0000255|HAMAP-Rule:MF_01669}.	2		GO:0016823; GO:0019310; GO:0000287; GO:0030976	hydrolase activity, acting on acid carbon-carbon bonds, in ketonic substances [GO:0016823]; magnesium ion binding [GO:0000287]; thiamine pyrophosphate binding [GO:0030976]; inositol catabolic process [GO:0019310]
Q2RGP2	guaA Moth_2105	GMP synthase [glutamine-hydrolyzing] (EC 6.3.5.2) (GMP synthetase) (Glutamine amidotransferase)	PATHWAY: Purine metabolism; GMP biosynthesis; GMP from XMP (L-Gln route): step 1/1. {ECO:0000255|HAMAP-Rule:MF_00344}.	2		GO:0005524; GO:0006177; GO:0003922; GO:0006541; GO:0016462	ATP binding [GO:0005524]; GMP synthase (glutamine-hydrolyzing) activity [GO:0003922]; pyrophosphatase activity [GO:0016462]; glutamine metabolic process [GO:0006541]; GMP biosynthetic process [GO:0006177]
C6DFS6	rpsM PC1_3800	30S ribosomal protein S13		2		GO:0019843; GO:0005840; GO:0003735; GO:0000049; GO:0006412	ribosome [GO:0005840]; rRNA binding [GO:0019843]; structural constituent of ribosome [GO:0003735]; tRNA binding [GO:0000049]; translation [GO:0006412]
P0AF08	mrp b2113 JW2100	Iron-sulfur cluster carrier protein		2		GO:0005524; GO:0016887; GO:0005829; GO:0051536; GO:0046872	cytosol [GO:0005829]; ATP binding [GO:0005524]; ATPase activity [GO:0016887]; iron-sulfur cluster binding [GO:0051536]; metal ion binding [GO:0046872]
A4XVW1	leuD Pmen_2722	3-isopropylmalate dehydratase small subunit (EC 4.2.1.33) (Alpha-IPM isomerase) (IPMI) (Isopropylmalate isomerase)	PATHWAY: Amino-acid biosynthesis; L-leucine biosynthesis; L-leucine from 3-methyl-2-oxobutanoate: step 2/4. {ECO:0000255|HAMAP-Rule:MF_01031}.	2		GO:0003861; GO:0009316; GO:0009098	3-isopropylmalate dehydratase complex [GO:0009316]; 3-isopropylmalate dehydratase activity [GO:0003861]; leucine biosynthetic process [GO:0009098]
C6DJE0	yihI PC1_4225	Der GTPase-activating protein YihI		2		GO:0005096; GO:0042254	GTPase activator activity [GO:0005096]; ribosome biogenesis [GO:0042254]
C6DHT5	purH PC1_0225	Bifunctional purine biosynthesis protein PurH [Includes: Phosphoribosylaminoimidazolecarboxamide formyltransferase (EC 2.1.2.3) (AICAR transformylase); IMP cyclohydrolase (EC 3.5.4.10) (ATIC) (IMP synthase) (Inosinicase)]	PATHWAY: Purine metabolism; IMP biosynthesis via de novo pathway; 5-formamido-1-(5-phospho-D-ribosyl)imidazole-4-carboxamide from 5-amino-1-(5-phospho-D-ribosyl)imidazole-4-carboxamide (10-formyl THF route): step 1/1. {ECO:0000255|HAMAP-Rule:MF_00139}.; PATHWAY: Purine metabolism; IMP biosynthesis via de novo pathway; IMP from 5-formamido-1-(5-phospho-D-ribosyl)imidazole-4-carboxamide: step 1/1. …	2		GO:0006189; GO:0003937; GO:0004643	IMP cyclohydrolase activity [GO:0003937]; phosphoribosylaminoimidazolecarboxamide formyltransferase activity [GO:0004643]; 'de novo' IMP biosynthetic process [GO:0006189]
P93281	AtMg00120	Uncharacterized mitochondrial protein AtMg00120 (ORF143)		2759	33090	GO:0005739	mitochondrion [GO:0005739]
A8MFD2	miaA Clos_1552	tRNA dimethylallyltransferase (EC 2.5.1.75) (Dimethylallyl diphosphate:tRNA dimethylallyltransferase) (DMAPP:tRNA dimethylallyltransferase) (DMATase) (Isopentenyl-diphosphate:tRNA isopentenyltransferase) (IPP transferase) (IPPT) (IPTase)		2		GO:0005524; GO:0052381; GO:0008033	ATP binding [GO:0005524]; tRNA dimethylallyltransferase activity [GO:0052381]; tRNA processing [GO:0008033]
P51834	smc ylqA BSU15940	Chromosome partition protein Smc		2		GO:0005524; GO:0003677; GO:0006260; GO:0005694; GO:0030261; GO:0005737; GO:0042802; GO:0007062	chromosome [GO:0005694]; cytoplasm [GO:0005737]; ATP binding [GO:0005524]; DNA binding [GO:0003677]; identical protein binding [GO:0042802]; chromosome condensation [GO:0030261]; DNA replication [GO:0006260]; sister chromatid cohesion [GO:0007062]
Q4USG7	nagZ XC_2958	Beta-hexosaminidase (EC 3.2.1.52) (Beta-N-acetylhexosaminidase) (N-acetyl-beta-glucosaminidase)	PATHWAY: Cell wall biogenesis; peptidoglycan recycling. {ECO:0000255|HAMAP-Rule:MF_00364}.	2		GO:0004563; GO:0005975; GO:0007049; GO:0051301; GO:0071555; GO:0005737; GO:0009252; GO:0009254; GO:0008360	cytoplasm [GO:0005737]; beta-N-acetylhexosaminidase activity [GO:0004563]; carbohydrate metabolic process [GO:0005975]; cell cycle [GO:0007049]; cell division [GO:0051301]; cell wall organization [GO:0071555]; peptidoglycan biosynthetic process [GO:0009252]; peptidoglycan turnover [GO:0009254]; regulation of cell shape [GO:0008360]
Q92B79	trpC lin1671	Indole-3-glycerol phosphate synthase (IGPS) (EC 4.1.1.48)	PATHWAY: Amino-acid biosynthesis; L-tryptophan biosynthesis; L-tryptophan from chorismate: step 4/5. {ECO:0000255|HAMAP-Rule:MF_00134}.	2		GO:0004425; GO:0000162	indole-3-glycerol-phosphate synthase activity [GO:0004425]; tryptophan biosynthetic process [GO:0000162]
O06465	ahpF	Alkyl hydroperoxide reductase subunit F (EC 1.8.1.-)		2		GO:0051287; GO:0008785; GO:0005623; GO:0045454; GO:0009055; GO:0050660; GO:0015035; GO:0000302	cell [GO:0005623]; alkyl hydroperoxide reductase activity [GO:0008785]; electron carrier activity [GO:0009055]; flavin adenine dinucleotide binding [GO:0050660]; NAD binding [GO:0051287]; protein disulfide oxidoreductase activity [GO:0015035]; cell redox homeostasis [GO:0045454]; response to reactive oxygen species [GO:0000302]
C6DEP1	deoC PC1_1685	Deoxyribose-phosphate aldolase (DERA) (EC 4.1.2.4) (2-deoxy-D-ribose 5-phosphate aldolase) (Phosphodeoxyriboaldolase) (Deoxyriboaldolase)	PATHWAY: Carbohydrate degradation; 2-deoxy-D-ribose 1-phosphate degradation; D-glyceraldehyde 3-phosphate and acetaldehyde from 2-deoxy-alpha-D-ribose 1-phosphate: step 2/2. {ECO:0000255|HAMAP-Rule:MF_00114}.	2		GO:0016052; GO:0005737; GO:0009264; GO:0046386; GO:0004139	cytoplasm [GO:0005737]; deoxyribose-phosphate aldolase activity [GO:0004139]; carbohydrate catabolic process [GO:0016052]; deoxyribonucleotide catabolic process [GO:0009264]; deoxyribose phosphate catabolic process [GO:0046386]
A8MFV5	uppP Clos_0946	Undecaprenyl-diphosphatase (EC 3.6.1.27) (Bacitracin resistance protein) (Undecaprenyl pyrophosphate phosphatase)		2		GO:0071555; GO:0016311; GO:0016021; GO:0009252; GO:0005886; GO:0008360; GO:0046677; GO:0050380	integral component of membrane [GO:0016021]; plasma membrane [GO:0005886]; undecaprenyl-diphosphatase activity [GO:0050380]; cell wall organization [GO:0071555]; dephosphorylation [GO:0016311]; peptidoglycan biosynthetic process [GO:0009252]; regulation of cell shape [GO:0008360]; response to antibiotic [GO:0046677]
Q3A9T0	rpsH CHY_2295	30S ribosomal protein S8		2		GO:0019843; GO:0005840; GO:0003735; GO:0006412	ribosome [GO:0005840]; rRNA binding [GO:0019843]; structural constituent of ribosome [GO:0003735]; translation [GO:0006412]
P05491	COX2 COII COXII GlmaxMp76	Cytochrome c oxidase subunit 2 (EC 1.9.3.1) (Cytochrome c oxidase polypeptide II)		2759	33090	GO:0005507; GO:0004129; GO:0022900; GO:0016021; GO:0005743; GO:0070469	integral component of membrane [GO:0016021]; mitochondrial inner membrane [GO:0005743]; respiratory chain [GO:0070469]; copper ion binding [GO:0005507]; cytochrome-c oxidase activity [GO:0004129]; electron transport chain [GO:0022900]
Q839F8	rpsC EF_0212	30S ribosomal protein S3		2		GO:0003729; GO:0019843; GO:0015935; GO:0003735; GO:0006412	small ribosomal subunit [GO:0015935]; mRNA binding [GO:0003729]; rRNA binding [GO:0019843]; structural constituent of ribosome [GO:0003735]; translation [GO:0006412]
A9KIA5	hisS Cphy_0552	Histidine--tRNA ligase (EC 6.1.1.21) (Histidyl-tRNA synthetase) (HisRS)		2		GO:0005524; GO:0005737; GO:0004821; GO:0006427	cytoplasm [GO:0005737]; ATP binding [GO:0005524]; histidine-tRNA ligase activity [GO:0004821]; histidyl-tRNA aminoacylation [GO:0006427]
Q8P626	mscL XCC3156	Large-conductance mechanosensitive channel		2		GO:0009992; GO:0016021; GO:0034220; GO:0006811; GO:0008381; GO:0005886	integral component of membrane [GO:0016021]; plasma membrane [GO:0005886]; mechanically-gated ion channel activity [GO:0008381]; cellular water homeostasis [GO:0009992]; ion transmembrane transport [GO:0034220]; ion transport [GO:0006811]
Q3AD35	gatB CHY_1103	Aspartyl/glutamyl-tRNA(Asn/Gln) amidotransferase subunit B (Asp/Glu-ADT subunit B) (EC 6.3.5.-)		2		GO:0005524; GO:0050567; GO:0006424	ATP binding [GO:0005524]; glutaminyl-tRNA synthase (glutamine-hydrolyzing) activity [GO:0050567]; glutamyl-tRNA aminoacylation [GO:0006424]
Q5HV18	metN CJE0865	Methionine import ATP-binding protein MetN (EC 3.6.3.-)		2		GO:0005524; GO:0043190; GO:0015424; GO:0015821	ATP-binding cassette (ABC) transporter complex [GO:0043190]; amino acid-transporting ATPase activity [GO:0015424]; ATP binding [GO:0005524]; methionine transport [GO:0015821]
Q3BNC2	tyrS XCV4010	Tyrosine--tRNA ligase (EC 6.1.1.1) (Tyrosyl-tRNA synthetase) (TyrRS)		2		GO:0005524; GO:0003723; GO:0005737; GO:0004831; GO:0006437	cytoplasm [GO:0005737]; ATP binding [GO:0005524]; RNA binding [GO:0003723]; tyrosine-tRNA ligase activity [GO:0004831]; tyrosyl-tRNA aminoacylation [GO:0006437]
Q48449		Uncharacterized 55.8 kDa protein in cps region (ORF3)		2
Q8YUI2	accD all2364	Acetyl-coenzyme A carboxylase carboxyl transferase subunit beta (ACCase subunit beta) (Acetyl-CoA carboxylase carboxyltransferase subunit beta) (EC 6.4.1.2)	PATHWAY: Lipid metabolism; malonyl-CoA biosynthesis; malonyl-CoA from acetyl-CoA: step 1/1. {ECO:0000255|HAMAP-Rule:MF_01395}.	2		GO:0005524; GO:0003989; GO:0009317; GO:0006633; GO:2001295; GO:0008270	acetyl-CoA carboxylase complex [GO:0009317]; acetyl-CoA carboxylase activity [GO:0003989]; ATP binding [GO:0005524]; zinc ion binding [GO:0008270]; fatty acid biosynthetic process [GO:0006633]; malonyl-CoA biosynthetic process [GO:2001295]
Q8E611	queA gbs0817	S-adenosylmethionine:tRNA ribosyltransferase-isomerase (EC 2.4.99.17) (Queuosine biosynthesis protein QueA)	PATHWAY: tRNA modification; tRNA-queuosine biosynthesis. {ECO:0000255|HAMAP-Rule:MF_00113}.	2		GO:0005737; GO:0016853; GO:0008616; GO:0016740	cytoplasm [GO:0005737]; isomerase activity [GO:0016853]; transferase activity [GO:0016740]; queuosine biosynthetic process [GO:0008616]
P21627	braD PA1073	High-affinity branched-chain amino acid transport system permease protein BraD		2		GO:0006865; GO:0016021; GO:0005886; GO:0005215	integral component of membrane [GO:0016021]; plasma membrane [GO:0005886]; transporter activity [GO:0005215]; amino acid transport [GO:0006865]
Q6D2Q8	ECA3037	UPF0304 protein ECA3037		2
A6V8S8	cobS PSPA7_4108	Adenosylcobinamide-GDP ribazoletransferase (EC 2.7.8.26) (Cobalamin synthase) (Cobalamin-5'-phosphate synthase)	PATHWAY: Cofactor biosynthesis; adenosylcobalamin biosynthesis; adenosylcobalamin from cob(II)yrinate a,c-diamide: step 7/7. {ECO:0000255|HAMAP-Rule:MF_00719}.	2		GO:0051073; GO:0008818; GO:0009236; GO:0016021; GO:0005886	integral component of membrane [GO:0016021]; plasma membrane [GO:0005886]; adenosylcobinamide-GDP ribazoletransferase activity [GO:0051073]; cobalamin 5'-phosphate synthase activity [GO:0008818]; cobalamin biosynthetic process [GO:0009236]
Q4K3A8	atpG PFL_6217	ATP synthase gamma chain (ATP synthase F1 sector gamma subunit) (F-ATPase gamma subunit)		2		GO:0005524; GO:0015986; GO:0042777; GO:0045262; GO:0046933; GO:0046961	plasma membrane proton-transporting ATP synthase complex, catalytic core F(1) [GO:0045262]; ATP binding [GO:0005524]; proton-transporting ATP synthase activity, rotational mechanism [GO:0046933]; proton-transporting ATPase activity, rotational mechanism [GO:0046961]; ATP synthesis coupled proton transport [GO:0015986]; plasma membrane ATP synthesis coupled proton transport [GO:0042777]
B4SJ73	pepA Smal_0536	Probable cytosol aminopeptidase (EC 3.4.11.1) (Leucine aminopeptidase) (LAP) (EC 3.4.11.10) (Leucyl aminopeptidase)		2		GO:0004177; GO:0005737; GO:0030145; GO:0008235	cytoplasm [GO:0005737]; aminopeptidase activity [GO:0004177]; manganese ion binding [GO:0030145]; metalloexopeptidase activity [GO:0008235]
B4SKH7	def Smal_3585	Peptide deformylase (PDF) (EC 3.5.1.88) (Polypeptide deformylase)		2		GO:0005506; GO:0042586; GO:0006412	iron ion binding [GO:0005506]; peptide deformylase activity [GO:0042586]; translation [GO:0006412]
Q8S8V7	rpl14	50S ribosomal protein L14, chloroplastic		2759	33090	GO:0009507; GO:0015934; GO:0019843; GO:0003735; GO:0006412	chloroplast [GO:0009507]; large ribosomal subunit [GO:0015934]; rRNA binding [GO:0019843]; structural constituent of ribosome [GO:0003735]; translation [GO:0006412]
Q2P2G0	proB XOO2512	Glutamate 5-kinase (EC 2.7.2.11) (Gamma-glutamyl kinase) (GK)	PATHWAY: Amino-acid biosynthesis; L-proline biosynthesis; L-glutamate 5-semialdehyde from L-glutamate: step 1/2. {ECO:0000255|HAMAP-Rule:MF_00456}.	2		GO:0005524; GO:0055129; GO:0003723; GO:0005737; GO:0004349	cytoplasm [GO:0005737]; ATP binding [GO:0005524]; glutamate 5-kinase activity [GO:0004349]; RNA binding [GO:0003723]; L-proline biosynthetic process [GO:0055129]
Q09G35	ycf4	Photosystem I assembly protein Ycf4		2759	33090	GO:0009535; GO:0016021; GO:0015979; GO:0009522	chloroplast thylakoid membrane [GO:0009535]; integral component of membrane [GO:0016021]; photosystem I [GO:0009522]; photosynthesis [GO:0015979]
Q6D1X4	panD ECA3323	Aspartate 1-decarboxylase (EC 4.1.1.11) (Aspartate alpha-decarboxylase) [Cleaved into: Aspartate 1-decarboxylase beta chain; Aspartate 1-decarboxylase alpha chain]	PATHWAY: Cofactor biosynthesis; (R)-pantothenate biosynthesis; beta-alanine from L-aspartate: step 1/1. {ECO:0000255|HAMAP-Rule:MF_00446}.	2		GO:0006523; GO:0004068; GO:0005737; GO:0015940	cytoplasm [GO:0005737]; aspartate 1-decarboxylase activity [GO:0004068]; alanine biosynthetic process [GO:0006523]; pantothenate biosynthetic process [GO:0015940]
Q47587	rdgA	HTH-type transcriptional regulator RdgA		2		GO:0006355; GO:0043565; GO:0006351	sequence-specific DNA binding [GO:0043565]; regulation of transcription, DNA-templated [GO:0006355]; transcription, DNA-templated [GO:0006351]
C4ZBS9	rplN EUBREC_0428	50S ribosomal protein L14		2		GO:0015934; GO:0019843; GO:0003735; GO:0006412	large ribosomal subunit [GO:0015934]; rRNA binding [GO:0019843]; structural constituent of ribosome [GO:0003735]; translation [GO:0006412]
Q6CZG6	cyaY ECA4185	Protein CyaY		2		GO:0008199; GO:0016226	ferric iron binding [GO:0008199]; iron-sulfur cluster assembly [GO:0016226]
Q8S8X7	psbC	Photosystem II CP43 reaction center protein (PSII 43 kDa protein) (Protein CP-43)		2759	33090	GO:0016168; GO:0009535; GO:0045156; GO:0016021; GO:0046872; GO:0009772; GO:0009523; GO:0018298	chloroplast thylakoid membrane [GO:0009535]; integral component of membrane [GO:0016021]; photosystem II [GO:0009523]; chlorophyll binding [GO:0016168]; electron transporter, transferring electrons within the cyclic electron transport pathway of photosynthesis activity [GO:0045156]; metal ion binding [GO:0046872]; photosynthetic electron transport in photosystem II [GO:0009772]; protein-chromopho…
Q2P1L0	ispD XOO2812	2-C-methyl-D-erythritol 4-phosphate cytidylyltransferase (EC 2.7.7.60) (4-diphosphocytidyl-2C-methyl-D-erythritol synthase) (MEP cytidylyltransferase) (MCT)	PATHWAY: Isoprenoid biosynthesis; isopentenyl diphosphate biosynthesis via DXP pathway; isopentenyl diphosphate from 1-deoxy-D-xylulose 5-phosphate: step 2/6. {ECO:0000255|HAMAP-Rule:MF_00108}.	2		GO:0050518; GO:0019288; GO:0016114	2-C-methyl-D-erythritol 4-phosphate cytidylyltransferase activity [GO:0050518]; isopentenyl diphosphate biosynthetic process, methylerythritol 4-phosphate pathway [GO:0019288]; terpenoid biosynthetic process [GO:0016114]
Q24PX9	speD DSY4124	S-adenosylmethionine decarboxylase proenzyme (AdoMetDC) (SAMDC) (EC 4.1.1.50) [Cleaved into: S-adenosylmethionine decarboxylase beta chain; S-adenosylmethionine decarboxylase alpha chain]	PATHWAY: Amine and polyamine biosynthesis; S-adenosylmethioninamine biosynthesis; S-adenosylmethioninamine from S-adenosyl-L-methionine: step 1/1. {ECO:0000255|HAMAP-Rule:MF_00465}.	2		GO:0006557; GO:0004014; GO:0008295	adenosylmethionine decarboxylase activity [GO:0004014]; S-adenosylmethioninamine biosynthetic process [GO:0006557]; spermidine biosynthetic process [GO:0008295]
Q3BRU2	pheT XCV2790	Phenylalanine--tRNA ligase beta subunit (EC 6.1.1.20) (Phenylalanyl-tRNA synthetase beta subunit) (PheRS)		2		GO:0005524; GO:0005737; GO:0000287; GO:0004826; GO:0006432; GO:0000049; GO:0008033	cytoplasm [GO:0005737]; ATP binding [GO:0005524]; magnesium ion binding [GO:0000287]; phenylalanine-tRNA ligase activity [GO:0004826]; tRNA binding [GO:0000049]; phenylalanyl-tRNA aminoacylation [GO:0006432]; tRNA processing [GO:0008033]
B5XZ52	rhaA KPK_5468	L-rhamnose isomerase (EC 5.3.1.14)	PATHWAY: Carbohydrate degradation; L-rhamnose degradation; glycerone phosphate from L-rhamnose: step 1/3. {ECO:0000255|HAMAP-Rule:MF_00541}.	2		GO:0008740; GO:0005737; GO:0030145; GO:0019301	cytoplasm [GO:0005737]; L-rhamnose isomerase activity [GO:0008740]; manganese ion binding [GO:0030145]; rhamnose catabolic process [GO:0019301]
C5BG23	NT01EI_2577	Elongation factor P-like protein		2		GO:0005737; GO:0003746	cytoplasm [GO:0005737]; translation elongation factor activity [GO:0003746]
Q8PBC3	rpsP XCC1199	30S ribosomal protein S16		2		GO:0015935; GO:0003735; GO:0006412	small ribosomal subunit [GO:0015935]; structural constituent of ribosome [GO:0003735]; translation [GO:0006412]
Q56415	fosA fos	Glutathione transferase FosA (EC 2.5.1.18) (Fosfomycin resistance protein)		2		GO:0005737; GO:0004364; GO:0046872; GO:0046677	cytoplasm [GO:0005737]; glutathione transferase activity [GO:0004364]; metal ion binding [GO:0046872]; response to antibiotic [GO:0046677]
P20966	fruA ptsF b2167 JW2154	PTS system fructose-specific EIIBC component (EIIBC-Fru) [Includes: Fructose-specific phosphotransferase enzyme IIB component (EC 2.7.1.202) (EIII-Fru) (PTS system fructose-specific EIIB component); Fructose permease IIC component (PTS system fructose-specific EIIC component)]		2		GO:0034219; GO:0016021; GO:0016301; GO:0009401; GO:0005886; GO:0022877; GO:0090582; GO:0005351	integral component of membrane [GO:0016021]; plasma membrane [GO:0005886]; kinase activity [GO:0016301]; protein-N(PI)-phosphohistidine-fructose phosphotransferase system transporter activity [GO:0022877]; protein-phosphocysteine-D-fructose-phosphotransferase system transporter activity [GO:0090582]; sugar:proton symporter activity [GO:0005351]; carbohydrate transmembrane transport [GO:0034219]; …
P26211	arbG	Beta-glucoside operon antiterminator		2		GO:0003723; GO:0045893; GO:0006351	RNA binding [GO:0003723]; positive regulation of transcription, DNA-templated [GO:0045893]; transcription, DNA-templated [GO:0006351]
Q9JXP4	ubiX NMB1945	Flavin prenyltransferase UbiX (EC 2.5.1.129)		2		GO:0051188; GO:0004659	prenyltransferase activity [GO:0004659]; cofactor biosynthetic process [GO:0051188]
A1JNT5	acpH YE3173	Acyl carrier protein phosphodiesterase (ACP phosphodiesterase) (EC 3.1.4.14)		2		GO:0008770; GO:0006633	[acyl-carrier-protein] phosphodiesterase activity [GO:0008770]; fatty acid biosynthetic process [GO:0006633]
Q38WR8	tig LCA_1062	Trigger factor (TF) (EC 5.2.1.8) (PPIase)		2		GO:0007049; GO:0051301; GO:0005737; GO:0003755; GO:0006457; GO:0015031	cytoplasm [GO:0005737]; peptidyl-prolyl cis-trans isomerase activity [GO:0003755]; cell cycle [GO:0007049]; cell division [GO:0051301]; protein folding [GO:0006457]; protein transport [GO:0015031]
Q831W7	proS EF_2379	Proline--tRNA ligase (EC 6.1.1.15) (Prolyl-tRNA synthetase) (ProRS)		2		GO:0005524; GO:0002161; GO:0005737; GO:0004827; GO:0006433	cytoplasm [GO:0005737]; aminoacyl-tRNA editing activity [GO:0002161]; ATP binding [GO:0005524]; proline-tRNA ligase activity [GO:0004827]; prolyl-tRNA aminoacylation [GO:0006433]
A4XPM5	ubiB Pmen_0521	Probable protein kinase UbiB (EC 2.7.-.-) (Ubiquinone biosynthesis protein UbiB)	PATHWAY: Cofactor biosynthesis; ubiquinone biosynthesis [regulation].	2		GO:0005524; GO:0016021; GO:0005886; GO:0004672; GO:0010795; GO:0006744	integral component of membrane [GO:0016021]; plasma membrane [GO:0005886]; ATP binding [GO:0005524]; protein kinase activity [GO:0004672]; regulation of ubiquinone biosynthetic process [GO:0010795]; ubiquinone biosynthetic process [GO:0006744]
Q6D9G1	rlmG ECA0654	Ribosomal RNA large subunit methyltransferase G (EC 2.1.1.174) (23S rRNA m2G1835 methyltransferase) (rRNA (guanine-N(2)-)-methyltransferase RlmG)		2		GO:0052916; GO:0005737	cytoplasm [GO:0005737]; 23S rRNA (guanine(1835)-N(2))-methyltransferase activity [GO:0052916]
Q47827	ddl EHR_03915	D-alanine--D-alanine ligase (EC 6.3.2.4) (D-Ala-D-Ala ligase) (D-alanylalanine synthetase)	PATHWAY: Cell wall biogenesis; peptidoglycan biosynthesis. {ECO:0000255|HAMAP-Rule:MF_00047}.	2		GO:0005524; GO:0008716; GO:0071555; GO:0005737; GO:0000287; GO:0030145; GO:0009252; GO:0008360	cytoplasm [GO:0005737]; ATP binding [GO:0005524]; D-alanine-D-alanine ligase activity [GO:0008716]; magnesium ion binding [GO:0000287]; manganese ion binding [GO:0030145]; cell wall organization [GO:0071555]; peptidoglycan biosynthetic process [GO:0009252]; regulation of cell shape [GO:0008360]
Q2P2Q7	mnmA trmU XOO2415	tRNA-specific 2-thiouridylase MnmA (EC 2.8.1.13)		2		GO:0005524; GO:0005737; GO:0016783; GO:0000049; GO:0006400	cytoplasm [GO:0005737]; ATP binding [GO:0005524]; sulfurtransferase activity [GO:0016783]; tRNA binding [GO:0000049]; tRNA modification [GO:0006400]
Q8PQ48	trpD XAC0480	Anthranilate phosphoribosyltransferase (EC 2.4.2.18)	PATHWAY: Amino-acid biosynthesis; L-tryptophan biosynthesis; L-tryptophan from chorismate: step 2/5. {ECO:0000255|HAMAP-Rule:MF_00211}.	2		GO:0004048; GO:0000287; GO:0000162	anthranilate phosphoribosyltransferase activity [GO:0004048]; magnesium ion binding [GO:0000287]; tryptophan biosynthetic process [GO:0000162]
A9KSW8	glmM Cphy_0375	Phosphoglucosamine mutase (EC 5.4.2.10)		2		GO:0005975; GO:0000287; GO:0008966	magnesium ion binding [GO:0000287]; phosphoglucosamine mutase activity [GO:0008966]; carbohydrate metabolic process [GO:0005975]
B7UQK0	ulaR E2348C_4514	HTH-type transcriptional regulator UlaR		2		GO:0003677; GO:0005737; GO:0045892; GO:0003700; GO:0006351	cytoplasm [GO:0005737]; DNA binding [GO:0003677]; transcription factor activity, sequence-specific DNA binding [GO:0003700]; negative regulation of transcription, DNA-templated [GO:0045892]; transcription, DNA-templated [GO:0006351]
Q839G1	rplB EF_0209	50S ribosomal protein L2		2		GO:0015934; GO:0019843; GO:0003735; GO:0016740; GO:0006412	large ribosomal subunit [GO:0015934]; rRNA binding [GO:0019843]; structural constituent of ribosome [GO:0003735]; transferase activity [GO:0016740]; translation [GO:0006412]
Q3BUS8	ispD XCV1754	2-C-methyl-D-erythritol 4-phosphate cytidylyltransferase (EC 2.7.7.60) (4-diphosphocytidyl-2C-methyl-D-erythritol synthase) (MEP cytidylyltransferase) (MCT)	PATHWAY: Isoprenoid biosynthesis; isopentenyl diphosphate biosynthesis via DXP pathway; isopentenyl diphosphate from 1-deoxy-D-xylulose 5-phosphate: step 2/6. {ECO:0000255|HAMAP-Rule:MF_00108}.	2		GO:0050518; GO:0019288; GO:0016114	2-C-methyl-D-erythritol 4-phosphate cytidylyltransferase activity [GO:0050518]; isopentenyl diphosphate biosynthetic process, methylerythritol 4-phosphate pathway [GO:0019288]; terpenoid biosynthetic process [GO:0016114]
Q6D9A3	truB ECA0714	tRNA pseudouridine synthase B (EC 5.4.99.25) (tRNA pseudouridine(55) synthase) (Psi55 synthase) (tRNA pseudouridylate synthase) (tRNA-uridine isomerase)		2		GO:0003723; GO:0009982; GO:0031119	pseudouridine synthase activity [GO:0009982]; RNA binding [GO:0003723]; tRNA pseudouridine synthesis [GO:0031119]
Q2RFN9	rpoB Moth_2468	DNA-directed RNA polymerase subunit beta (RNAP subunit beta) (EC 2.7.7.6) (RNA polymerase subunit beta) (Transcriptase subunit beta)		2		GO:0003677; GO:0003899; GO:0032549; GO:0006351	DNA binding [GO:0003677]; DNA-directed RNA polymerase activity [GO:0003899]; ribonucleoside binding [GO:0032549]; transcription, DNA-templated [GO:0006351]
A1JS57	rpsL YE3930	30S ribosomal protein S12		2		GO:0019843; GO:0015935; GO:0003735; GO:0000049; GO:0006412	small ribosomal subunit [GO:0015935]; rRNA binding [GO:0019843]; structural constituent of ribosome [GO:0003735]; tRNA binding [GO:0000049]; translation [GO:0006412]
Q9AKT4	nifH2	Nitrogenase iron protein 2 (EC 1.18.6.1) (Nitrogenase Fe protein 2) (Nitrogenase component II) (Nitrogenase reductase)		2		GO:0051539; GO:0005524; GO:0018697; GO:0046872; GO:0016612; GO:0009399; GO:0016163	molybdenum-iron nitrogenase complex [GO:0016612]; 4 iron, 4 sulfur cluster binding [GO:0051539]; ATP binding [GO:0005524]; carbonyl sulfide nitrogenase activity [GO:0018697]; metal ion binding [GO:0046872]; nitrogenase activity [GO:0016163]; nitrogen fixation [GO:0009399]
P0AAL7	ydhY Z2702 ECs2381	Uncharacterized ferredoxin-like protein YdhY		2		GO:0051539; GO:0046872	4 iron, 4 sulfur cluster binding [GO:0051539]; metal ion binding [GO:0046872]
Q6D8D4	skp ECA1040	Chaperone protein Skp		2		GO:0042597	periplasmic space [GO:0042597]
C3K7D0	thiI PFLU_0349	tRNA sulfurtransferase (EC 2.8.1.4) (Sulfur carrier protein ThiS sulfurtransferase) (Thiamine biosynthesis protein ThiI) (tRNA 4-thiouridine synthase)	PATHWAY: Cofactor biosynthesis; thiamine diphosphate biosynthesis. {ECO:0000255|HAMAP-Rule:MF_00021}.	2		GO:0005524; GO:0005737; GO:0016783; GO:0004810; GO:0000049; GO:0034227; GO:0009228; GO:0009229; GO:0052837	cytoplasm [GO:0005737]; ATP binding [GO:0005524]; sulfurtransferase activity [GO:0016783]; tRNA adenylyltransferase activity [GO:0004810]; tRNA binding [GO:0000049]; thiamine biosynthetic process [GO:0009228]; thiamine diphosphate biosynthetic process [GO:0009229]; thiazole biosynthetic process [GO:0052837]; tRNA thio-modification [GO:0034227]
Q88W97	recU lp_1752	Holliday junction resolvase RecU (EC 3.1.22.-) (Recombination protein U homolog)		2		GO:0006310; GO:0006281; GO:0007059; GO:0005737; GO:0004519; GO:0000287; GO:0003676	cytoplasm [GO:0005737]; endonuclease activity [GO:0004519]; magnesium ion binding [GO:0000287]; nucleic acid binding [GO:0003676]; chromosome segregation [GO:0007059]; DNA recombination [GO:0006310]; DNA repair [GO:0006281]
Q38WK8	murA1 LCA_1123	UDP-N-acetylglucosamine 1-carboxyvinyltransferase 1 (EC 2.5.1.7) (Enoylpyruvate transferase 1) (UDP-N-acetylglucosamine enolpyruvyl transferase 1) (EPT 1)	PATHWAY: Cell wall biogenesis; peptidoglycan biosynthesis. {ECO:0000255|HAMAP-Rule:MF_00111}.	2		GO:0019277; GO:0008760; GO:0007049; GO:0051301; GO:0071555; GO:0005737; GO:0009252; GO:0008360	cytoplasm [GO:0005737]; UDP-N-acetylglucosamine 1-carboxyvinyltransferase activity [GO:0008760]; cell cycle [GO:0007049]; cell division [GO:0051301]; cell wall organization [GO:0071555]; peptidoglycan biosynthetic process [GO:0009252]; regulation of cell shape [GO:0008360]; UDP-N-acetylgalactosamine biosynthetic process [GO:0019277]
Q6CZY5	rplF ECA4016	50S ribosomal protein L6		2		GO:0019843; GO:0005840; GO:0003735; GO:0006412	ribosome [GO:0005840]; rRNA binding [GO:0019843]; structural constituent of ribosome [GO:0003735]; translation [GO:0006412]
Q6D622	lpp ECA1866	Major outer membrane lipoprotein (Murein-lipoprotein)		2		GO:0009279	cell outer membrane [GO:0009279]
Q8P5P5	adk XCC3291	Adenylate kinase (AK) (EC 2.7.4.3) (ATP-AMP transphosphorylase) (ATP:AMP phosphotransferase) (Adenylate monophosphate kinase)	PATHWAY: Purine metabolism; AMP biosynthesis via salvage pathway; AMP from ADP: step 1/1. {ECO:0000255|HAMAP-Rule:MF_00235}.	2		GO:0044209; GO:0005524; GO:0004017; GO:0005737	cytoplasm [GO:0005737]; adenylate kinase activity [GO:0004017]; ATP binding [GO:0005524]; AMP salvage [GO:0044209]
Q5WHG3	hrcA ABC1657	Heat-inducible transcription repressor HrcA		2		GO:0003677; GO:0045892; GO:0006351	DNA binding [GO:0003677]; negative regulation of transcription, DNA-templated [GO:0045892]; transcription, DNA-templated [GO:0006351]
Q837W3	tig EF_0715	Trigger factor (TF) (EC 5.2.1.8) (PPIase)		2		GO:0007049; GO:0051301; GO:0005737; GO:0003755; GO:0006457; GO:0015031	cytoplasm [GO:0005737]; peptidyl-prolyl cis-trans isomerase activity [GO:0003755]; cell cycle [GO:0007049]; cell division [GO:0051301]; protein folding [GO:0006457]; protein transport [GO:0015031]
A9KJF5	rplM Cphy_3628	50S ribosomal protein L13		2		GO:0005840; GO:0003735; GO:0006412	ribosome [GO:0005840]; structural constituent of ribosome [GO:0003735]; translation [GO:0006412]
Q2NXC7	rpmB XOO4295	50S ribosomal protein L28		2		GO:0005840; GO:0003735; GO:0006412	ribosome [GO:0005840]; structural constituent of ribosome [GO:0003735]; translation [GO:0006412]
Q5HMF9	leuA SERP1669	2-isopropylmalate synthase (EC 2.3.3.13) (Alpha-IPM synthase) (Alpha-isopropylmalate synthase)	PATHWAY: Amino-acid biosynthesis; L-leucine biosynthesis; L-leucine from 3-methyl-2-oxobutanoate: step 1/4. {ECO:0000255|HAMAP-Rule:MF_01025}.	2		GO:0003852; GO:0009098	2-isopropylmalate synthase activity [GO:0003852]; leucine biosynthetic process [GO:0009098]
B2K6Q9	aroL YPTS_0952	Shikimate kinase 2 (SK 2) (EC 2.7.1.71)	PATHWAY: Metabolic intermediate biosynthesis; chorismate biosynthesis; chorismate from D-erythrose 4-phosphate and phosphoenolpyruvate: step 5/7. {ECO:0000255|HAMAP-Rule:MF_01269}.	2		GO:0005524; GO:0009073; GO:0009423; GO:0005737; GO:0000287; GO:0004765	cytoplasm [GO:0005737]; ATP binding [GO:0005524]; magnesium ion binding [GO:0000287]; shikimate kinase activity [GO:0004765]; aromatic amino acid family biosynthetic process [GO:0009073]; chorismate biosynthetic process [GO:0009423]
Q6D552	hemA ECA2189	Glutamyl-tRNA reductase (GluTR) (EC 1.2.1.70)	PATHWAY: Porphyrin-containing compound metabolism; protoporphyrin-IX biosynthesis; 5-aminolevulinate from L-glutamyl-tRNA(Glu): step 1/2. {ECO:0000255|HAMAP-Rule:MF_00087}.	2		GO:0050661; GO:0008883; GO:0006782	glutamyl-tRNA reductase activity [GO:0008883]; NADP binding [GO:0050661]; protoporphyrinogen IX biosynthetic process [GO:0006782]
Q9KGN8	guaB BH0020	Inosine-5'-monophosphate dehydrogenase (IMP dehydrogenase) (IMPD) (IMPDH) (EC 1.1.1.205)	PATHWAY: Purine metabolism; XMP biosynthesis via de novo pathway; XMP from IMP: step 1/1. {ECO:0000255|HAMAP-Rule:MF_01964}.	2		GO:0006177; GO:0003938; GO:0046872	IMP dehydrogenase activity [GO:0003938]; metal ion binding [GO:0046872]; GMP biosynthetic process [GO:0006177]
Q59214	pfkA pfk	ATP-dependent 6-phosphofructokinase (ATP-PFK) (Phosphofructokinase) (EC 2.7.1.11) (Phosphohexokinase)	PATHWAY: Carbohydrate degradation; glycolysis; D-glyceraldehyde 3-phosphate and glycerone phosphate from D-glucose: step 3/4. {ECO:0000255|HAMAP-Rule:MF_00339}.	2		GO:0003872; GO:0005524; GO:0005737; GO:0006002; GO:0046872	cytoplasm [GO:0005737]; 6-phosphofructokinase activity [GO:0003872]; ATP binding [GO:0005524]; metal ion binding [GO:0046872]; fructose 6-phosphate metabolic process [GO:0006002]
P45599	fur	Ferric uptake regulation protein (Ferric uptake regulator)		2		GO:0003677; GO:0005737; GO:0046872; GO:0003700; GO:0006351	cytoplasm [GO:0005737]; DNA binding [GO:0003677]; metal ion binding [GO:0046872]; transcription factor activity, sequence-specific DNA binding [GO:0003700]; transcription, DNA-templated [GO:0006351]
Q9EXN6	mchE	Microcin H47 secretion protein MchE		2		GO:0043213; GO:0016021; GO:0005886; GO:0009306; GO:0008565	integral component of membrane [GO:0016021]; plasma membrane [GO:0005886]; protein transporter activity [GO:0008565]; bacteriocin transport [GO:0043213]; protein secretion [GO:0009306]
Q8PER4	pyrF XAC4276	Orotidine 5'-phosphate decarboxylase (EC 4.1.1.23) (OMP decarboxylase) (OMPDCase) (OMPdecase)	PATHWAY: Pyrimidine metabolism; UMP biosynthesis via de novo pathway; UMP from orotate: step 2/2. {ECO:0000255|HAMAP-Rule:MF_01200}.	2		GO:0044205; GO:0006207; GO:0004590	orotidine-5'-phosphate decarboxylase activity [GO:0004590]; 'de novo' pyrimidine nucleobase biosynthetic process [GO:0006207]; 'de novo' UMP biosynthetic process [GO:0044205]
C6DC58	speE PC1_3129	Polyamine aminopropyltransferase (Putrescine aminopropyltransferase) (PAPT) (Spermidine synthase) (SPDS) (SPDSY) (EC 2.5.1.16)	PATHWAY: Amine and polyamine biosynthesis; spermidine biosynthesis; spermidine from putrescine: step 1/1. {ECO:0000255|HAMAP-Rule:MF_00198}.	2		GO:0005737; GO:0008295; GO:0004766	cytoplasm [GO:0005737]; spermidine synthase activity [GO:0004766]; spermidine biosynthetic process [GO:0008295]
Q65PB2	rpsL BLi00128 BL01060	30S ribosomal protein S12		2		GO:0019843; GO:0015935; GO:0003735; GO:0000049; GO:0006412	small ribosomal subunit [GO:0015935]; rRNA binding [GO:0019843]; structural constituent of ribosome [GO:0003735]; tRNA binding [GO:0000049]; translation [GO:0006412]
B2SIS8	rlmL PXO_00768	Ribosomal RNA large subunit methyltransferase K/L [Includes: 23S rRNA m2G2445 methyltransferase (EC 2.1.1.173) (rRNA (guanine-N(2)-)-methyltransferase RlmL); 23S rRNA m7G2069 methyltransferase (EC 2.1.1.264) (rRNA (guanine-N(7)-)-methyltransferase RlmK)]		2		GO:0052915; GO:0003723; GO:0005737; GO:0070043	cytoplasm [GO:0005737]; 23S rRNA (guanine(2445)-N(2))-methyltransferase activity [GO:0052915]; RNA binding [GO:0003723]; rRNA (guanine-N7-)-methyltransferase activity [GO:0070043]
Q8P5S9	pepQ XCC3257	Xaa-Pro dipeptidase (X-Pro dipeptidase) (EC 3.4.13.9) (Imidodipeptidase) (Proline dipeptidase) (Prolidase)		2		GO:0046872; GO:0008235; GO:0016795; GO:0102009	metal ion binding [GO:0046872]; metalloexopeptidase activity [GO:0008235]; phosphoric triester hydrolase activity [GO:0016795]; proline dipeptidase activity [GO:0102009]
P59697	tnpA1 STY0437 t2464; tnpA2 STY1225 t1735; tnpA3 STY1418 t1554; tnpA4 STY1580; tnpA5 STY1794 t1197; tnpA6 STY1844 t1154; tnpA7 STY1895 t1105; tnpA8 STY2497; tnpA9 STY2640 t0456; tnpA10 STY3140 t2909; tnpA11 STY3154 t2920; tnpA12 STY3234 t2995; tnpA13 STY3261 t3019; tnpA14 STY4765 t4460; tnpA15 t2258	Transposase for insertion sequence element IS200		2		GO:0003677; GO:0004803; GO:0006313	DNA binding [GO:0003677]; transposase activity [GO:0004803]; transposition, DNA-mediated [GO:0006313]
Q88YK1	gpsA lp_0756	Glycerol-3-phosphate dehydrogenase [NAD(P)+] (EC 1.1.1.94) (NAD(P)H-dependent glycerol-3-phosphate dehydrogenase)	PATHWAY: Membrane lipid metabolism; glycerophospholipid metabolism. {ECO:0000255|HAMAP-Rule:MF_00394}.	2		GO:0051287; GO:0005975; GO:0046167; GO:0046168; GO:0047952; GO:0004367; GO:0036439; GO:0009331; GO:0006650; GO:0008654	glycerol-3-phosphate dehydrogenase complex [GO:0009331]; glycerol-3-phosphate dehydrogenase [NAD(P)+] activity [GO:0047952]; glycerol-3-phosphate dehydrogenase [NAD+] activity [GO:0004367]; glycerol-3-phosphate dehydrogenase [NADP+] activity [GO:0036439]; NAD binding [GO:0051287]; carbohydrate metabolic process [GO:0005975]; glycerol-3-phosphate biosynthetic process [GO:0046167]; glycerol-3-phosp…
P32084	Synpcc7942_1390	Uncharacterized HIT-like protein Synpcc7942_1390 (ORF 1)		2		GO:0003824	catalytic activity [GO:0003824]
A9KSS5	whiA Cphy_0332	Putative sporulation transcription regulator WhiA		2		GO:0003677; GO:0004519; GO:0043937; GO:0006355; GO:0006351	DNA binding [GO:0003677]; endonuclease activity [GO:0004519]; regulation of sporulation [GO:0043937]; regulation of transcription, DNA-templated [GO:0006355]; transcription, DNA-templated [GO:0006351]
A6TSL8	prmA Amet_3046	Ribosomal protein L11 methyltransferase (L11 Mtase) (EC 2.1.1.-)		2		GO:0005737; GO:0008276	cytoplasm [GO:0005737]; protein methyltransferase activity [GO:0008276]
Q9WWR2	cyoB	Cytochrome bo(3) ubiquinol oxidase subunit 1 (EC 1.10.3.10) (Cytochrome o ubiquinol oxidase subunit 1) (Cytochrome o subunit 1) (Oxidase bo(3) subunit 1) (Ubiquinol oxidase polypeptide I) (Ubiquinol oxidase subunit 1)		2		GO:0009060; GO:0004129; GO:0020037; GO:0016021; GO:0005506; GO:0016682; GO:0005886; GO:0070469	integral component of membrane [GO:0016021]; plasma membrane [GO:0005886]; respiratory chain [GO:0070469]; cytochrome-c oxidase activity [GO:0004129]; heme binding [GO:0020037]; iron ion binding [GO:0005506]; oxidoreductase activity, acting on diphenols and related substances as donors, oxygen as acceptor [GO:0016682]; aerobic respiration [GO:0009060]
Q2RGY4	gatA Moth_2009	Glutamyl-tRNA(Gln) amidotransferase subunit A (Glu-ADT subunit A) (EC 6.3.5.7)		2		GO:0005524; GO:0050567; GO:0006412	ATP binding [GO:0005524]; glutaminyl-tRNA synthase (glutamine-hydrolyzing) activity [GO:0050567]; translation [GO:0006412]
Q6D4B6	purT ECA2477	Phosphoribosylglycinamide formyltransferase 2 (GART 2) (EC 2.1.2.-) (5'-phosphoribosylglycinamide transformylase 2) (Formate-dependent GAR transformylase) (GAR transformylase 2)	PATHWAY: Purine metabolism; IMP biosynthesis via de novo pathway; N(2)-formyl-N(1)-(5-phospho-D-ribosyl)glycinamide from N(1)-(5-phospho-D-ribosyl)glycinamide (formate route): step 1/1. {ECO:0000255|HAMAP-Rule:MF_01643}.	2		GO:0006189; GO:0005524; GO:0050662; GO:0000287; GO:0043815; GO:0004644	ATP binding [GO:0005524]; coenzyme binding [GO:0050662]; magnesium ion binding [GO:0000287]; phosphoribosylglycinamide formyltransferase 2 activity [GO:0043815]; phosphoribosylglycinamide formyltransferase activity [GO:0004644]; 'de novo' IMP biosynthetic process [GO:0006189]
Q6CZB1	sthA udhA ECA4242	Soluble pyridine nucleotide transhydrogenase (STH) (EC 1.6.1.1) (NAD(P)(+) transhydrogenase [B-specific])		2		GO:0003957; GO:0006739; GO:0045454; GO:0005737; GO:0050660	cytoplasm [GO:0005737]; flavin adenine dinucleotide binding [GO:0050660]; NAD(P)+ transhydrogenase (B-specific) activity [GO:0003957]; cell redox homeostasis [GO:0045454]; NADP metabolic process [GO:0006739]
Q9K7R6	isdG BH3293	Heme-degrading monooxygenase (EC 1.14.14.18) (Heme oxygenase) (Iron-regulated surface determinant) (Iron-responsive surface determinant)		2		GO:0005737; GO:0020037; GO:0042167; GO:0004392; GO:0033212; GO:0005506; GO:0004497	cytoplasm [GO:0005737]; heme binding [GO:0020037]; heme oxygenase (decyclizing) activity [GO:0004392]; iron ion binding [GO:0005506]; monooxygenase activity [GO:0004497]; heme catabolic process [GO:0042167]; iron assimilation [GO:0033212]
Q87E48	hup PD_0475	DNA-binding protein HU		2		GO:0003677; GO:0030261	DNA binding [GO:0003677]; chromosome condensation [GO:0030261]
A5CYZ0	moaA PTH_2623	Cyclic pyranopterin monophosphate synthase (EC 4.1.99.18) (Molybdenum cofactor biosynthesis protein A)	PATHWAY: Cofactor biosynthesis; molybdopterin biosynthesis. {ECO:0000255|HAMAP-Rule:MF_01225}.	2		GO:0051539; GO:0005525; GO:0006777; GO:0061597; GO:0046872; GO:0019008	molybdopterin synthase complex [GO:0019008]; 4 iron, 4 sulfur cluster binding [GO:0051539]; cyclic pyranopterin monophosphate synthase activity [GO:0061597]; GTP binding [GO:0005525]; metal ion binding [GO:0046872]; Mo-molybdopterin cofactor biosynthetic process [GO:0006777]
B3WAE3	rpsN LCABL_25960	30S ribosomal protein S14		2		GO:0019843; GO:0005840; GO:0003735; GO:0006412	ribosome [GO:0005840]; rRNA binding [GO:0019843]; structural constituent of ribosome [GO:0003735]; translation [GO:0006412]
B7HHQ2	fni BCB4264_A1554	Isopentenyl-diphosphate delta-isomerase (IPP isomerase) (EC 5.3.3.2) (Isopentenyl diphosphate:dimethylallyl diphosphate isomerase) (Isopentenyl pyrophosphate isomerase) (Type 2 isopentenyl diphosphate isomerase) (IDI-2)		2		GO:0010181; GO:0070402; GO:0005737; GO:0004452; GO:0008299; GO:0000287; GO:0016491	cytoplasm [GO:0005737]; FMN binding [GO:0010181]; isopentenyl-diphosphate delta-isomerase activity [GO:0004452]; magnesium ion binding [GO:0000287]; NADPH binding [GO:0070402]; oxidoreductase activity [GO:0016491]; isoprenoid biosynthetic process [GO:0008299]
Q6D3B0	gsiB ECA2834	Glutathione-binding protein GsiB		2		GO:0043190; GO:0042597; GO:0055085	ATP-binding cassette (ABC) transporter complex [GO:0043190]; periplasmic space [GO:0042597]; transmembrane transport [GO:0055085]
Q8PBH8	ate ate1 XCC1141	Putative arginyl-tRNA--protein transferase (Arginyltransferase) (R-transferase) (EC 2.3.2.8)		2		GO:0004057; GO:0005737; GO:0016598	cytoplasm [GO:0005737]; arginyltransferase activity [GO:0004057]; protein arginylation [GO:0016598]
Q45604	yycR BSU40250	Uncharacterized zinc-type alcohol dehydrogenase-like protein YycR (EC 1.-.-.-)		2		GO:0016491; GO:0008270	oxidoreductase activity [GO:0016491]; zinc ion binding [GO:0008270]
Q9BBQ9	clpP	ATP-dependent Clp protease proteolytic subunit (EC 3.4.21.92) (Endopeptidase Clp)		2759	33090	GO:0009570; GO:0004252	chloroplast stroma [GO:0009570]; serine-type endopeptidase activity [GO:0004252]
O34877	pksD BSU17110	Polyketide biosynthesis acyltransferase homolog PksD (AT) (EC 2.3.1.-) (Transacylase)	PATHWAY: Antibiotic biosynthesis; bacillaene biosynthesis.	2		GO:0017000; GO:0005737; GO:0016746	cytoplasm [GO:0005737]; transferase activity, transferring acyl groups [GO:0016746]; antibiotic biosynthetic process [GO:0017000]
A9MLK7	treF SARI_04033	Cytoplasmic trehalase (EC 3.2.1.28) (Alpha,alpha-trehalase) (Alpha,alpha-trehalose glucohydrolase)	PATHWAY: Glycan degradation; trehalose degradation; D-glucose from alpha,alpha-trehalose: step 1/1. {ECO:0000255|HAMAP-Rule:MF_01059}.	2		GO:0004555; GO:0071474; GO:0005737; GO:0005993	cytoplasm [GO:0005737]; alpha,alpha-trehalase activity [GO:0004555]; cellular hyperosmotic response [GO:0071474]; trehalose catabolic process [GO:0005993]
Q6D0I9	lpxC ECA3809	UDP-3-O-acyl-N-acetylglucosamine deacetylase (UDP-3-O-acyl-GlcNAc deacetylase) (EC 3.5.1.108) (UDP-3-O-[R-3-hydroxymyristoyl]-N-acetylglucosamine deacetylase)	PATHWAY: Glycolipid biosynthesis; lipid IV(A) biosynthesis; lipid IV(A) from (3R)-3-hydroxytetradecanoyl-[acyl-carrier-protein] and UDP-N-acetyl-alpha-D-glucosamine: step 2/6. {ECO:0000255|HAMAP-Rule:MF_00388}.	2		GO:0008759; GO:0103117; GO:0009245; GO:0046872	metal ion binding [GO:0046872]; UDP-3-O-[3-hydroxymyristoyl] N-acetylglucosamine deacetylase activity [GO:0008759]; UDP-3-O-acyl-N-acetylglucosamine deacetylase activity [GO:0103117]; lipid A biosynthetic process [GO:0009245]
B4SQ92	argH Smal_2723	Argininosuccinate lyase (ASAL) (EC 4.3.2.1) (Arginosuccinase)	PATHWAY: Amino-acid biosynthesis; L-arginine biosynthesis; L-arginine from L-ornithine and carbamoyl phosphate: step 3/3. {ECO:0000255|HAMAP-Rule:MF_00006}.	2		GO:0042450; GO:0004056; GO:0005737	cytoplasm [GO:0005737]; argininosuccinate lyase activity [GO:0004056]; arginine biosynthetic process via ornithine [GO:0042450]
Q03EC1	rplV PEPE_1413	50S ribosomal protein L22		2		GO:0015934; GO:0019843; GO:0003735; GO:0006412	large ribosomal subunit [GO:0015934]; rRNA binding [GO:0019843]; structural constituent of ribosome [GO:0003735]; translation [GO:0006412]
O34760	ytnP BSU29890	Probable quorum-quenching lactonase YtnP (EC 3.1.1.-)		2		GO:0016787; GO:0046872	hydrolase activity [GO:0016787]; metal ion binding [GO:0046872]
Q3V4X7	rps15	30S ribosomal protein S15, chloroplastic		2759	33090	GO:0009507; GO:0005840; GO:0003735; GO:0006412	chloroplast [GO:0009507]; ribosome [GO:0005840]; structural constituent of ribosome [GO:0003735]; translation [GO:0006412]
C6DAI3	rpsB PC1_0941	30S ribosomal protein S2		2		GO:0015935; GO:0003735; GO:0006412	small ribosomal subunit [GO:0015935]; structural constituent of ribosome [GO:0003735]; translation [GO:0006412]
C3PBF0	murC BAA_4948	UDP-N-acetylmuramate--L-alanine ligase (EC 6.3.2.8) (UDP-N-acetylmuramoyl-L-alanine synthetase)	PATHWAY: Cell wall biogenesis; peptidoglycan biosynthesis. {ECO:0000255|HAMAP-Rule:MF_00046}.	2		GO:0005524; GO:0008763; GO:0007049; GO:0051301; GO:0071555; GO:0005737; GO:0009252; GO:0008360	cytoplasm [GO:0005737]; ATP binding [GO:0005524]; UDP-N-acetylmuramate-L-alanine ligase activity [GO:0008763]; cell cycle [GO:0007049]; cell division [GO:0051301]; cell wall organization [GO:0071555]; peptidoglycan biosynthetic process [GO:0009252]; regulation of cell shape [GO:0008360]
Q837V2	gatB EF_0726	Aspartyl/glutamyl-tRNA(Asn/Gln) amidotransferase subunit B (Asp/Glu-ADT subunit B) (EC 6.3.5.-)		2		GO:0005524; GO:0050567; GO:0006412	ATP binding [GO:0005524]; glutaminyl-tRNA synthase (glutamine-hydrolyzing) activity [GO:0050567]; translation [GO:0006412]
B1YK95	nrdR Exig_2196	Transcriptional repressor NrdR		2		GO:0005524; GO:0003677; GO:0045892; GO:0006351; GO:0008270	ATP binding [GO:0005524]; DNA binding [GO:0003677]; zinc ion binding [GO:0008270]; negative regulation of transcription, DNA-templated [GO:0045892]; transcription, DNA-templated [GO:0006351]
Q88AZ5	hslO PSPTO_0238	33 kDa chaperonin (Heat shock protein 33 homolog) (HSP33)		2		GO:0005737; GO:0006457	cytoplasm [GO:0005737]; protein folding [GO:0006457]
P40713	cscK	Fructokinase (EC 2.7.1.4)		2		GO:0005524; GO:0006014; GO:0008865; GO:0004747	ATP binding [GO:0005524]; fructokinase activity [GO:0008865]; ribokinase activity [GO:0004747]; D-ribose metabolic process [GO:0006014]
A9KNV9	ruvA Cphy_1333	Holliday junction ATP-dependent DNA helicase RuvA (EC 3.6.4.12)		2		GO:0005524; GO:0003677; GO:0006310; GO:0006281; GO:0009379; GO:0009432; GO:0009378	Holliday junction helicase complex [GO:0009379]; ATP binding [GO:0005524]; DNA binding [GO:0003677]; four-way junction helicase activity [GO:0009378]; DNA recombination [GO:0006310]; DNA repair [GO:0006281]; SOS response [GO:0009432]
Q0ZJ19	ycf3	Photosystem I assembly protein Ycf3		2759	33090	GO:0009535; GO:0015979	chloroplast thylakoid membrane [GO:0009535]; photosynthesis [GO:0015979]
Q9I5G7	lepB PA0768	Signal peptidase I (SPase I) (EC 3.4.21.89) (Leader peptidase I)		2		GO:0005887; GO:0008233; GO:0004252; GO:0006465	integral component of plasma membrane [GO:0005887]; peptidase activity [GO:0008233]; serine-type endopeptidase activity [GO:0004252]; signal peptide processing [GO:0006465]
Q38ZS1	recF LCA_0004	DNA replication and repair protein RecF		2		GO:0005524; GO:0006281; GO:0006260; GO:0009432; GO:0005737; GO:0003697	cytoplasm [GO:0005737]; ATP binding [GO:0005524]; single-stranded DNA binding [GO:0003697]; DNA repair [GO:0006281]; DNA replication [GO:0006260]; SOS response [GO:0009432]
A6M1P1	speD Cbei_4412	S-adenosylmethionine decarboxylase proenzyme (AdoMetDC) (SAMDC) (EC 4.1.1.50) [Cleaved into: S-adenosylmethionine decarboxylase beta chain; S-adenosylmethionine decarboxylase alpha chain]	PATHWAY: Amine and polyamine biosynthesis; S-adenosylmethioninamine biosynthesis; S-adenosylmethioninamine from S-adenosyl-L-methionine: step 1/1. {ECO:0000255|HAMAP-Rule:MF_00465}.	2		GO:0006557; GO:0004014; GO:0008295	adenosylmethionine decarboxylase activity [GO:0004014]; S-adenosylmethioninamine biosynthetic process [GO:0006557]; spermidine biosynthetic process [GO:0008295]
Q8PNH3	kdkA XAC1095	3-deoxy-D-manno-octulosonic acid kinase (Kdo kinase) (EC 2.7.1.166)	PATHWAY: Bacterial outer membrane biogenesis; LPS core biosynthesis. {ECO:0000255|HAMAP-Rule:MF_00521}.	2		GO:0005524; GO:0016301; GO:0009244; GO:0016773; GO:0005886	plasma membrane [GO:0005886]; ATP binding [GO:0005524]; kinase activity [GO:0016301]; phosphotransferase activity, alcohol group as acceptor [GO:0016773]; lipopolysaccharide core region biosynthetic process [GO:0009244]
C6DIQ2	rpsI PC1_0293	30S ribosomal protein S9		2		GO:0005840; GO:0003735; GO:0006412	ribosome [GO:0005840]; structural constituent of ribosome [GO:0003735]; translation [GO:0006412]
Q9PB63	parB XF_2281	Probable chromosome-partitioning protein ParB		2		GO:0003677; GO:0007059	DNA binding [GO:0003677]; chromosome segregation [GO:0007059]
Q8PGG5	atpA XAC3651	ATP synthase subunit alpha (EC 3.6.3.14) (ATP synthase F1 sector subunit alpha) (F-ATPase subunit alpha)		2		GO:0005524; GO:0015991; GO:0005886; GO:0042777; GO:0046933; GO:0045261; GO:0046961	plasma membrane [GO:0005886]; proton-transporting ATP synthase complex, catalytic core F(1) [GO:0045261]; ATP binding [GO:0005524]; proton-transporting ATP synthase activity, rotational mechanism [GO:0046933]; proton-transporting ATPase activity, rotational mechanism [GO:0046961]; ATP hydrolysis coupled proton transport [GO:0015991]; plasma membrane ATP synthesis coupled proton transport [GO:0042…
Q8NZX0	glpO glpA spyM18_1695	Alpha-glycerophosphate oxidase (EC 1.1.3.21) (Glycerol-3-phosphate oxidase)		2		GO:0006071; GO:0004368; GO:0009331; GO:0006072; GO:0004369	glycerol-3-phosphate dehydrogenase complex [GO:0009331]; glycerol-3-phosphate dehydrogenase activity [GO:0004368]; glycerol-3-phosphate oxidase activity [GO:0004369]; glycerol metabolic process [GO:0006071]; glycerol-3-phosphate metabolic process [GO:0006072]
Q3BYM7	ubiA XCV0405	4-hydroxybenzoate octaprenyltransferase (EC 2.5.1.-) (4-HB polyprenyltransferase)	PATHWAY: Cofactor biosynthesis; ubiquinone biosynthesis. {ECO:0000255|HAMAP-Rule:MF_01635}.	2		GO:0008412; GO:0016021; GO:0005886; GO:0006744	integral component of membrane [GO:0016021]; plasma membrane [GO:0005886]; 4-hydroxybenzoate octaprenyltransferase activity [GO:0008412]; ubiquinone biosynthetic process [GO:0006744]
Q6D826	clpX ECA1149	ATP-dependent Clp protease ATP-binding subunit ClpX		2		GO:0005524; GO:0006457; GO:0008270	ATP binding [GO:0005524]; zinc ion binding [GO:0008270]; protein folding [GO:0006457]
Q6D8E7	ECA1027	UPF0325 protein ECA1027		2
Q04050	ND4 NAD4	NADH-ubiquinone oxidoreductase chain 4 (EC 1.6.5.3) (NADH dehydrogenase subunit 4)		2759	33090	GO:0042773; GO:0008137; GO:0016021; GO:0031966; GO:0070469	integral component of membrane [GO:0016021]; mitochondrial membrane [GO:0031966]; respiratory chain [GO:0070469]; NADH dehydrogenase (ubiquinone) activity [GO:0008137]; ATP synthesis coupled electron transport [GO:0042773]
Q837R3	whiA EF_0768	Putative sporulation transcription regulator WhiA		2		GO:0003677; GO:0004519; GO:0043937; GO:0006355; GO:0006351	DNA binding [GO:0003677]; endonuclease activity [GO:0004519]; regulation of sporulation [GO:0043937]; regulation of transcription, DNA-templated [GO:0006355]; transcription, DNA-templated [GO:0006351]
B4F1I3	rpsJ PMI3254	30S ribosomal protein S10		2		GO:0005840; GO:0003735; GO:0000049; GO:0006412	ribosome [GO:0005840]; structural constituent of ribosome [GO:0003735]; tRNA binding [GO:0000049]; translation [GO:0006412]
A7X2W5	era SAHV_1554	GTPase Era		2		GO:0005525; GO:0003924; GO:0005737; GO:0005886; GO:0042274; GO:0070181	cytoplasm [GO:0005737]; plasma membrane [GO:0005886]; GTP binding [GO:0005525]; GTPase activity [GO:0003924]; small ribosomal subunit rRNA binding [GO:0070181]; ribosomal small subunit biogenesis [GO:0042274]
Q8PHB2	pgk XAC3347	Phosphoglycerate kinase (EC 2.7.2.3)	PATHWAY: Carbohydrate degradation; glycolysis; pyruvate from D-glyceraldehyde 3-phosphate: step 2/5. {ECO:0000255|HAMAP-Rule:MF_00145}.	2		GO:0005524; GO:0005737; GO:0006096; GO:0004618	cytoplasm [GO:0005737]; ATP binding [GO:0005524]; phosphoglycerate kinase activity [GO:0004618]; glycolytic process [GO:0006096]
C6DHM6	hslU PC1_0165	ATP-dependent protease ATPase subunit HslU (Unfoldase HslU)		2		GO:0005524; GO:0016887; GO:0009376; GO:0070011; GO:0043335	HslUV protease complex [GO:0009376]; ATP binding [GO:0005524]; ATPase activity [GO:0016887]; peptidase activity, acting on L-amino acid peptides [GO:0070011]; protein unfolding [GO:0043335]
Q4UZH0	XC_0472	Probable lipid kinase YegS-like (EC 2.7.1.-)		2		GO:0005524; GO:0005737; GO:0001727; GO:0000287; GO:0008654	cytoplasm [GO:0005737]; ATP binding [GO:0005524]; lipid kinase activity [GO:0001727]; magnesium ion binding [GO:0000287]; phospholipid biosynthetic process [GO:0008654]
Q8P7L3	tilS XCC2598	tRNA(Ile)-lysidine synthase (EC 6.3.4.19) (tRNA(Ile)-2-lysyl-cytidine synthase) (tRNA(Ile)-lysidine synthetase)		2		GO:0005524; GO:0005737; GO:0016879; GO:0006400	cytoplasm [GO:0005737]; ATP binding [GO:0005524]; ligase activity, forming carbon-nitrogen bonds [GO:0016879]; tRNA modification [GO:0006400]
Q5L1H7	murB GK0918	UDP-N-acetylenolpyruvoylglucosamine reductase (EC 1.3.1.98) (UDP-N-acetylmuramate dehydrogenase)	PATHWAY: Cell wall biogenesis; peptidoglycan biosynthesis. {ECO:0000255|HAMAP-Rule:MF_00037}.	2		GO:0008762; GO:0007049; GO:0051301; GO:0071555; GO:0005737; GO:0050660; GO:0009252; GO:0008360	cytoplasm [GO:0005737]; flavin adenine dinucleotide binding [GO:0050660]; UDP-N-acetylmuramate dehydrogenase activity [GO:0008762]; cell cycle [GO:0007049]; cell division [GO:0051301]; cell wall organization [GO:0071555]; peptidoglycan biosynthetic process [GO:0009252]; regulation of cell shape [GO:0008360]
P0C2V4	flgN	Flagella synthesis protein FlgN		2		GO:0044780; GO:0005737	cytoplasm [GO:0005737]; bacterial-type flagellum assembly [GO:0044780]
A4XNB9	aroE Pmen_0061	Shikimate dehydrogenase (NADP(+)) (SDH) (EC 1.1.1.25)	PATHWAY: Metabolic intermediate biosynthesis; chorismate biosynthesis; chorismate from D-erythrose 4-phosphate and phosphoenolpyruvate: step 4/7. {ECO:0000255|HAMAP-Rule:MF_00222}.	2		GO:0050661; GO:0009073; GO:0009423; GO:0004764; GO:0019632	NADP binding [GO:0050661]; shikimate 3-dehydrogenase (NADP+) activity [GO:0004764]; aromatic amino acid family biosynthetic process [GO:0009073]; chorismate biosynthetic process [GO:0009423]; shikimate metabolic process [GO:0019632]
Q59418	ogl ECA2426	Oligogalacturonide lyase (EC 4.2.2.6)	PATHWAY: Glycan metabolism; pectin degradation; 2-dehydro-3-deoxy-D-gluconate from pectin: step 3/5.	2		GO:0047487; GO:0045490; GO:0042597	periplasmic space [GO:0042597]; oligogalacturonide lyase activity [GO:0047487]; pectin catabolic process [GO:0045490]
Q8PB52	rnc XCC1273	Ribonuclease 3 (EC 3.1.26.3) (Ribonuclease III) (RNase III)		2		GO:0090502; GO:0006396; GO:0005737; GO:0003725; GO:0006397; GO:0046872; GO:0019843; GO:0016075; GO:0006364; GO:0004525; GO:0008033	cytoplasm [GO:0005737]; double-stranded RNA binding [GO:0003725]; metal ion binding [GO:0046872]; ribonuclease III activity [GO:0004525]; rRNA binding [GO:0019843]; mRNA processing [GO:0006397]; RNA phosphodiester bond hydrolysis, endonucleolytic [GO:0090502]; RNA processing [GO:0006396]; rRNA catabolic process [GO:0016075]; rRNA processing [GO:0006364]; tRNA processing [GO:0008033]
C4ZAY9	thiI EUBREC_1900	Probable tRNA sulfurtransferase (EC 2.8.1.4) (Sulfur carrier protein ThiS sulfurtransferase) (Thiamine biosynthesis protein ThiI) (tRNA 4-thiouridine synthase)	PATHWAY: Cofactor biosynthesis; thiamine diphosphate biosynthesis. {ECO:0000255|HAMAP-Rule:MF_00021}.	2		GO:0005524; GO:0005737; GO:0016783; GO:0004810; GO:0000049; GO:0034227; GO:0009228; GO:0009229	cytoplasm [GO:0005737]; ATP binding [GO:0005524]; sulfurtransferase activity [GO:0016783]; tRNA adenylyltransferase activity [GO:0004810]; tRNA binding [GO:0000049]; thiamine biosynthetic process [GO:0009228]; thiamine diphosphate biosynthetic process [GO:0009229]; tRNA thio-modification [GO:0034227]
Q8YDG7	BMEII0209	Putative peptide transport system permease protein BMEII0209		2		GO:0016021; GO:0005886; GO:0006810	integral component of membrane [GO:0016021]; plasma membrane [GO:0005886]; transport [GO:0006810]
Q6D258	iscR ECA3238	HTH-type transcriptional regulator IscR		2		GO:0051537; GO:0003690; GO:0005506; GO:0003700; GO:0006351	2 iron, 2 sulfur cluster binding [GO:0051537]; double-stranded DNA binding [GO:0003690]; iron ion binding [GO:0005506]; transcription factor activity, sequence-specific DNA binding [GO:0003700]; transcription, DNA-templated [GO:0006351]
Q6D691	plsX ECA1794	Phosphate acyltransferase (EC 2.3.1.n2) (Acyl-ACP phosphotransacylase) (Acyl-[acyl-carrier-protein]--phosphate acyltransferase) (Phosphate-acyl-ACP acyltransferase)	PATHWAY: Lipid metabolism; phospholipid metabolism. {ECO:0000255|HAMAP-Rule:MF_00019}.	2		GO:0005737; GO:0006633; GO:0016616; GO:0008654; GO:0016747	cytoplasm [GO:0005737]; oxidoreductase activity, acting on the CH-OH group of donors, NAD or NADP as acceptor [GO:0016616]; transferase activity, transferring acyl groups other than amino-acyl groups [GO:0016747]; fatty acid biosynthetic process [GO:0006633]; phospholipid biosynthetic process [GO:0008654]
Q6D2E4	cysS ECA3151	Cysteine--tRNA ligase (EC 6.1.1.16) (Cysteinyl-tRNA synthetase) (CysRS)		2		GO:0005524; GO:0004817; GO:0006423; GO:0005737; GO:0008270	cytoplasm [GO:0005737]; ATP binding [GO:0005524]; cysteine-tRNA ligase activity [GO:0004817]; zinc ion binding [GO:0008270]; cysteinyl-tRNA aminoacylation [GO:0006423]
P75969	intE ycfI b1140 JW1126	Prophage lambda integrase (Int(Lambda)) (Prophage e14 integrase)		2		GO:0003677; GO:0006310; GO:0075713; GO:0008907; GO:0046982; GO:0046718	DNA binding [GO:0003677]; integrase activity [GO:0008907]; protein heterodimerization activity [GO:0046982]; DNA recombination [GO:0006310]; establishment of integrated proviral latency [GO:0075713]; viral entry into host cell [GO:0046718]
P26840		Probable macrolide acetyltransferase (EC 2.3.1.-) (Fragment)		2		GO:0046677; GO:0016746	transferase activity, transferring acyl groups [GO:0016746]; response to antibiotic [GO:0046677]
Q2P8A8	dut XOO0464	Deoxyuridine 5'-triphosphate nucleotidohydrolase (dUTPase) (EC 3.6.1.23) (dUTP pyrophosphatase)	PATHWAY: Pyrimidine metabolism; dUMP biosynthesis; dUMP from dCTP (dUTP route): step 2/2. {ECO:0000255|HAMAP-Rule:MF_00116}.	2		GO:0006226; GO:0004170; GO:0046080; GO:0046872	dUTP diphosphatase activity [GO:0004170]; metal ion binding [GO:0046872]; dUMP biosynthetic process [GO:0006226]; dUTP metabolic process [GO:0046080]
Q9PFV5	rsmI XF_0552	Ribosomal RNA small subunit methyltransferase I (EC 2.1.1.198) (16S rRNA 2'-O-ribose C1402 methyltransferase) (rRNA (cytidine-2'-O-)-methyltransferase RsmI)		2		GO:0005737; GO:0000453; GO:0070677	cytoplasm [GO:0005737]; rRNA (cytosine-2'-O-)-methyltransferase activity [GO:0070677]; enzyme-directed rRNA 2'-O-methylation [GO:0000453]
Q6D5W3	purR ECA1925	HTH-type transcriptional repressor PurR (Pur regulon repressor) (Purine nucleotide synthesis repressor)	PATHWAY: Purine metabolism; purine nucleotide biosynthesis [regulation].	2		GO:0003677; GO:0045892; GO:0006164; GO:0003700; GO:0006351	DNA binding [GO:0003677]; transcription factor activity, sequence-specific DNA binding [GO:0003700]; negative regulation of transcription, DNA-templated [GO:0045892]; purine nucleotide biosynthetic process [GO:0006164]; transcription, DNA-templated [GO:0006351]
C5A1V0	gyaR TGAM_1867	Glyoxylate reductase (EC 1.1.1.26)		2157		GO:0051287; GO:0005737; GO:0047964	cytoplasm [GO:0005737]; glyoxylate reductase activity [GO:0047964]; NAD binding [GO:0051287]
A5D2B7	PTH_1415	UPF0173 metal-dependent hydrolase PTH_1415		2		GO:0016787	hydrolase activity [GO:0016787]
A3DGR3	pyrG Cthe_1923	CTP synthase (EC 6.3.4.2) (CTP synthetase) (UTP--ammonia ligase)	PATHWAY: Pyrimidine metabolism; CTP biosynthesis via de novo pathway; CTP from UDP: step 2/2. {ECO:0000255|HAMAP-Rule:MF_01227}.	2		GO:0044210; GO:0005524; GO:0003883; GO:0006541	ATP binding [GO:0005524]; CTP synthase activity [GO:0003883]; 'de novo' CTP biosynthetic process [GO:0044210]; glutamine metabolic process [GO:0006541]
P0A173	tolB PP_1222	Protein TolB		2		GO:0042597; GO:0017038	periplasmic space [GO:0042597]; protein import [GO:0017038]
B4SSA3	aroK Smal_3036	Shikimate kinase (SK) (EC 2.7.1.71)	PATHWAY: Metabolic intermediate biosynthesis; chorismate biosynthesis; chorismate from D-erythrose 4-phosphate and phosphoenolpyruvate: step 5/7. {ECO:0000255|HAMAP-Rule:MF_00109}.	2		GO:0005524; GO:0009073; GO:0009423; GO:0005737; GO:0000287; GO:0004765	cytoplasm [GO:0005737]; ATP binding [GO:0005524]; magnesium ion binding [GO:0000287]; shikimate kinase activity [GO:0004765]; aromatic amino acid family biosynthetic process [GO:0009073]; chorismate biosynthetic process [GO:0009423]
Q3BSI8	argH XCV2544	Argininosuccinate lyase (ASAL) (EC 4.3.2.1) (Arginosuccinase)	PATHWAY: Amino-acid biosynthesis; L-arginine biosynthesis; L-arginine from L-ornithine and carbamoyl phosphate: step 3/3. {ECO:0000255|HAMAP-Rule:MF_00006}.	2		GO:0042450; GO:0004056; GO:0005737	cytoplasm [GO:0005737]; argininosuccinate lyase activity [GO:0004056]; arginine biosynthetic process via ornithine [GO:0042450]
Q6D000	rsmB sun ECA4001	Ribosomal RNA small subunit methyltransferase B (EC 2.1.1.176) (16S rRNA m5C967 methyltransferase) (rRNA (cytosine-C(5)-)-methyltransferase RsmB)		2		GO:0003723; GO:0005737; GO:0016434; GO:0006355	cytoplasm [GO:0005737]; RNA binding [GO:0003723]; rRNA (cytosine) methyltransferase activity [GO:0016434]; regulation of transcription, DNA-templated [GO:0006355]
Q8PPR3	hemC XAC0622	Porphobilinogen deaminase (PBG) (EC 2.5.1.61) (Hydroxymethylbilane synthase) (HMBS) (Pre-uroporphyrinogen synthase)	PATHWAY: Porphyrin-containing compound metabolism; protoporphyrin-IX biosynthesis; coproporphyrinogen-III from 5-aminolevulinate: step 2/4. {ECO:0000255|HAMAP-Rule:MF_00260}.	2		GO:0004418; GO:0018160; GO:0006782	hydroxymethylbilane synthase activity [GO:0004418]; peptidyl-pyrromethane cofactor linkage [GO:0018160]; protoporphyrinogen IX biosynthetic process [GO:0006782]
Q6D1S9	recX ECA3368	Regulatory protein RecX		2		GO:0005737; GO:0006282	cytoplasm [GO:0005737]; regulation of DNA repair [GO:0006282]
Q6D001	fmt ECA4000	Methionyl-tRNA formyltransferase (EC 2.1.2.9)		2		GO:0004479	methionyl-tRNA formyltransferase activity [GO:0004479]
B5ED61	Gbem_0619	UPF0234 protein Gbem_0619		2
B4SRP3	ttcA Smal_0058	tRNA 2-thiocytidine biosynthesis protein TtcA		2		GO:0005524; GO:0005737; GO:0008033	cytoplasm [GO:0005737]; ATP binding [GO:0005524]; tRNA processing [GO:0008033]
Q6D273	rlmN ECA3223	Dual-specificity RNA methyltransferase RlmN (EC 2.1.1.192) (23S rRNA (adenine(2503)-C(2))-methyltransferase) (23S rRNA m2A2503 methyltransferase) (Ribosomal RNA large subunit methyltransferase N) (tRNA (adenine(37)-C(2))-methyltransferase) (tRNA m2A37 methyltransferase)		2		GO:0051539; GO:0005737; GO:0046872; GO:0070040; GO:0070475; GO:0019843; GO:0002935; GO:0000049	cytoplasm [GO:0005737]; 4 iron, 4 sulfur cluster binding [GO:0051539]; metal ion binding [GO:0046872]; rRNA (adenine-C2-)-methyltransferase activity [GO:0070040]; rRNA binding [GO:0019843]; tRNA (adenine-C2-)-methyltransferase activity [GO:0002935]; tRNA binding [GO:0000049]; rRNA base methylation [GO:0070475]
A4IJL4	rpoA GTNG_0131	DNA-directed RNA polymerase subunit alpha (RNAP subunit alpha) (EC 2.7.7.6) (RNA polymerase subunit alpha) (Transcriptase subunit alpha)		2		GO:0003677; GO:0003899; GO:0006351	DNA binding [GO:0003677]; DNA-directed RNA polymerase activity [GO:0003899]; transcription, DNA-templated [GO:0006351]
A9KMU9	miaB Cphy_2599	tRNA-2-methylthio-N(6)-dimethylallyladenosine synthase (EC 2.8.4.3) ((Dimethylallyl)adenosine tRNA methylthiotransferase MiaB) (tRNA-i(6)A37 methylthiotransferase)		2		GO:0051539; GO:0005737; GO:0005506; GO:0006400; GO:0016740	cytoplasm [GO:0005737]; 4 iron, 4 sulfur cluster binding [GO:0051539]; iron ion binding [GO:0005506]; transferase activity [GO:0016740]; tRNA modification [GO:0006400]
Q24V05	dxs DSY2348	1-deoxy-D-xylulose-5-phosphate synthase (EC 2.2.1.7) (1-deoxyxylulose-5-phosphate synthase) (DXP synthase) (DXPS)	PATHWAY: Metabolic intermediate biosynthesis; 1-deoxy-D-xylulose 5-phosphate biosynthesis; 1-deoxy-D-xylulose 5-phosphate from D-glyceraldehyde 3-phosphate and pyruvate: step 1/1. {ECO:0000255|HAMAP-Rule:MF_00315}.	2		GO:0052865; GO:0008661; GO:0000287; GO:0016114; GO:0009228; GO:0030976	1-deoxy-D-xylulose-5-phosphate synthase activity [GO:0008661]; magnesium ion binding [GO:0000287]; thiamine pyrophosphate binding [GO:0030976]; 1-deoxy-D-xylulose 5-phosphate biosynthetic process [GO:0052865]; terpenoid biosynthetic process [GO:0016114]; thiamine biosynthetic process [GO:0009228]
A7Z4X7	baeB RBAM_016900	Probable polyketide biosynthesis zinc-dependent hydrolase BaeB (EC 3.-.-.-)	PATHWAY: Antibiotic biosynthesis; bacillaene biosynthesis. {ECO:0000269|PubMed:16707694}.	2		GO:0017000; GO:0005737; GO:0016787; GO:0046872	cytoplasm [GO:0005737]; hydrolase activity [GO:0016787]; metal ion binding [GO:0046872]; antibiotic biosynthetic process [GO:0017000]
P02920	lacY b0343 JW0334	Lactose permease (Lactose-proton symport)		2		GO:0008643; GO:0016021; GO:0005887; GO:0030395; GO:0015767; GO:0015528; GO:0016020; GO:0005886; GO:0015992; GO:0005351	integral component of membrane [GO:0016021]; integral component of plasma membrane [GO:0005887]; membrane [GO:0016020]; plasma membrane [GO:0005886]; lactose binding [GO:0030395]; lactose:proton symporter activity [GO:0015528]; sugar:proton symporter activity [GO:0005351]; carbohydrate transport [GO:0008643]; lactose transport [GO:0015767]; proton transport [GO:0015992]
Q9I5Y1	fba fda PA0555	Fructose-bisphosphate aldolase (FBP aldolase) (FBPA) (EC 4.1.2.13) (Fructose-1,6-bisphosphate aldolase)	PATHWAY: Carbohydrate degradation; glycolysis; D-glyceraldehyde 3-phosphate and glycerone phosphate from D-glucose: step 4/4.	2		GO:0004332; GO:0006096; GO:0008270	fructose-bisphosphate aldolase activity [GO:0004332]; zinc ion binding [GO:0008270]; glycolytic process [GO:0006096]
A6LQQ3	sfsA Cbei_0495	Sugar fermentation stimulation protein homolog		2
P75129	msrB MPN_662 K05_orf151 MP180	Peptide methionine sulfoxide reductase MsrB (EC 1.8.4.12) (Peptide-methionine (R)-S-oxide reductase)		2		GO:0033743; GO:0030091; GO:0006979	peptide-methionine (R)-S-oxide reductase activity [GO:0033743]; protein repair [GO:0030091]; response to oxidative stress [GO:0006979]
C6DFR6	fmt PC1_3790	Methionyl-tRNA formyltransferase (EC 2.1.2.9)		2		GO:0004479	methionyl-tRNA formyltransferase activity [GO:0004479]
Q6D6A3	ECA1782	UPF0312 protein ECA1782		2		GO:0042597	periplasmic space [GO:0042597]
A5D5H1	rpsE PTH_0336	30S ribosomal protein S5		2		GO:0019843; GO:0015935; GO:0003735; GO:0006412	small ribosomal subunit [GO:0015935]; rRNA binding [GO:0019843]; structural constituent of ribosome [GO:0003735]; translation [GO:0006412]
Q4V052	ubiB XC_0234	Probable protein kinase UbiB (EC 2.7.-.-) (Ubiquinone biosynthesis protein UbiB)	PATHWAY: Cofactor biosynthesis; ubiquinone biosynthesis [regulation].	2		GO:0005524; GO:0016021; GO:0005886; GO:0004672; GO:0010795; GO:0006744	integral component of membrane [GO:0016021]; plasma membrane [GO:0005886]; ATP binding [GO:0005524]; protein kinase activity [GO:0004672]; regulation of ubiquinone biosynthetic process [GO:0010795]; ubiquinone biosynthetic process [GO:0006744]
B2I6C4	kdsB XfasM23_1421	3-deoxy-manno-octulosonate cytidylyltransferase (EC 2.7.7.38) (CMP-2-keto-3-deoxyoctulosonic acid synthase) (CKS) (CMP-KDO synthase)	PATHWAY: Nucleotide-sugar biosynthesis; CMP-3-deoxy-D-manno-octulosonate biosynthesis; CMP-3-deoxy-D-manno-octulosonate from 3-deoxy-D-manno-octulosonate and CTP: step 1/1. {ECO:0000255|HAMAP-Rule:MF_00057}.; PATHWAY: Bacterial outer membrane biogenesis; lipopolysaccharide biosynthesis. {ECO:0000255|HAMAP-Rule:MF_00057}.	2		GO:0008690; GO:0033468; GO:0005737; GO:0019294	cytoplasm [GO:0005737]; 3-deoxy-manno-octulosonate cytidylyltransferase activity [GO:0008690]; CMP-keto-3-deoxy-D-manno-octulosonic acid biosynthetic process [GO:0033468]; keto-3-deoxy-D-manno-octulosonic acid biosynthetic process [GO:0019294]
Q8PII9	murD XAC2908	UDP-N-acetylmuramoylalanine--D-glutamate ligase (EC 6.3.2.9) (D-glutamic acid-adding enzyme) (UDP-N-acetylmuramoyl-L-alanyl-D-glutamate synthetase)	PATHWAY: Cell wall biogenesis; peptidoglycan biosynthesis. {ECO:0000255|HAMAP-Rule:MF_00639}.	2		GO:0005524; GO:0008764; GO:0007049; GO:0051301; GO:0071555; GO:0005737; GO:0009252; GO:0008360; GO:0004326	cytoplasm [GO:0005737]; ATP binding [GO:0005524]; tetrahydrofolylpolyglutamate synthase activity [GO:0004326]; UDP-N-acetylmuramoylalanine-D-glutamate ligase activity [GO:0008764]; cell cycle [GO:0007049]; cell division [GO:0051301]; cell wall organization [GO:0071555]; peptidoglycan biosynthetic process [GO:0009252]; regulation of cell shape [GO:0008360]
B7V637	rpoB PLES_06581	DNA-directed RNA polymerase subunit beta (RNAP subunit beta) (EC 2.7.7.6) (RNA polymerase subunit beta) (Transcriptase subunit beta)		2		GO:0003677; GO:0003899; GO:0032549; GO:0006351	DNA binding [GO:0003677]; DNA-directed RNA polymerase activity [GO:0003899]; ribonucleoside binding [GO:0032549]; transcription, DNA-templated [GO:0006351]
A7MGT2	rpsB ESA_03173	30S ribosomal protein S2		2		GO:0015935; GO:0003735; GO:0006412	small ribosomal subunit [GO:0015935]; structural constituent of ribosome [GO:0003735]; translation [GO:0006412]
Q6CYZ1	dctA ECA4362	C4-dicarboxylate transport protein		2		GO:0016021; GO:0005886; GO:0017153	integral component of membrane [GO:0016021]; plasma membrane [GO:0005886]; sodium:dicarboxylate symporter activity [GO:0017153]
P34202	fliR mopE	Flagellar biosynthetic protein FliR (Flagellar biosynthetic protein MopE)		2		GO:0044780; GO:0009425; GO:0016021; GO:0005886; GO:0006605	bacterial-type flagellum basal body [GO:0009425]; integral component of membrane [GO:0016021]; plasma membrane [GO:0005886]; bacterial-type flagellum assembly [GO:0044780]; protein targeting [GO:0006605]
P06453	atpF	ATP synthase subunit b, chloroplastic (ATP synthase F(0) sector subunit b) (ATPase subunit I)		2759	33090	GO:0005524; GO:0015986; GO:0009535; GO:0016021; GO:0046933; GO:0045263	chloroplast thylakoid membrane [GO:0009535]; integral component of membrane [GO:0016021]; proton-transporting ATP synthase complex, coupling factor F(o) [GO:0045263]; ATP binding [GO:0005524]; proton-transporting ATP synthase activity, rotational mechanism [GO:0046933]; ATP synthesis coupled proton transport [GO:0015986]
C6DG41	PC1_1943	UPF0260 protein PC1_1943		2
Q6D2M6	aroC ECA3069	Chorismate synthase (CS) (EC 4.2.3.5) (5-enolpyruvylshikimate-3-phosphate phospholyase)	PATHWAY: Metabolic intermediate biosynthesis; chorismate biosynthesis; chorismate from D-erythrose 4-phosphate and phosphoenolpyruvate: step 7/7. {ECO:0000255|HAMAP-Rule:MF_00300}.	2		GO:0009073; GO:0009423; GO:0004107	chorismate synthase activity [GO:0004107]; aromatic amino acid family biosynthetic process [GO:0009073]; chorismate biosynthetic process [GO:0009423]
Q6CZZ5	rpoA ECA4006	DNA-directed RNA polymerase subunit alpha (RNAP subunit alpha) (EC 2.7.7.6) (RNA polymerase subunit alpha) (Transcriptase subunit alpha)		2		GO:0003677; GO:0003899; GO:0006351	DNA binding [GO:0003677]; DNA-directed RNA polymerase activity [GO:0003899]; transcription, DNA-templated [GO:0006351]
Q9PB95	dxs XF_2249	1-deoxy-D-xylulose-5-phosphate synthase (EC 2.2.1.7) (1-deoxyxylulose-5-phosphate synthase) (DXP synthase) (DXPS)	PATHWAY: Metabolic intermediate biosynthesis; 1-deoxy-D-xylulose 5-phosphate biosynthesis; 1-deoxy-D-xylulose 5-phosphate from D-glyceraldehyde 3-phosphate and pyruvate: step 1/1. {ECO:0000255|HAMAP-Rule:MF_00315}.	2		GO:0052865; GO:0008661; GO:0000287; GO:0016114; GO:0009228; GO:0030976	1-deoxy-D-xylulose-5-phosphate synthase activity [GO:0008661]; magnesium ion binding [GO:0000287]; thiamine pyrophosphate binding [GO:0030976]; 1-deoxy-D-xylulose 5-phosphate biosynthetic process [GO:0052865]; terpenoid biosynthetic process [GO:0016114]; thiamine biosynthetic process [GO:0009228]
Q6DA73	pyrB ECA0382	Aspartate carbamoyltransferase (EC 2.1.3.2) (Aspartate transcarbamylase) (ATCase)	PATHWAY: Pyrimidine metabolism; UMP biosynthesis via de novo pathway; (S)-dihydroorotate from bicarbonate: step 2/3. {ECO:0000255|HAMAP-Rule:MF_00001}.	2		GO:0044205; GO:0006207; GO:0016597; GO:0004070; GO:0006520	amino acid binding [GO:0016597]; aspartate carbamoyltransferase activity [GO:0004070]; 'de novo' pyrimidine nucleobase biosynthetic process [GO:0006207]; 'de novo' UMP biosynthetic process [GO:0044205]; cellular amino acid metabolic process [GO:0006520]
B7MY25	dsdA ECED1_2813	D-serine dehydratase (EC 4.3.1.18) (D-serine deaminase) (DSD)		2		GO:0046416; GO:0008721; GO:0016836; GO:0030170	D-serine ammonia-lyase activity [GO:0008721]; hydro-lyase activity [GO:0016836]; pyridoxal phosphate binding [GO:0030170]; D-amino acid metabolic process [GO:0046416]
Q09FS6	infA	Translation initiation factor IF-1, chloroplastic		2759	33090	GO:0009507; GO:0019843; GO:0043022; GO:0003743	chloroplast [GO:0009507]; ribosome binding [GO:0043022]; rRNA binding [GO:0019843]; translation initiation factor activity [GO:0003743]
B4SLE4	speD Smal_3714	S-adenosylmethionine decarboxylase proenzyme (AdoMetDC) (SAMDC) (EC 4.1.1.50) [Cleaved into: S-adenosylmethionine decarboxylase beta chain; S-adenosylmethionine decarboxylase alpha chain]	PATHWAY: Amine and polyamine biosynthesis; S-adenosylmethioninamine biosynthesis; S-adenosylmethioninamine from S-adenosyl-L-methionine: step 1/1. {ECO:0000255|HAMAP-Rule:MF_00465}.	2		GO:0006557; GO:0004014; GO:0008295	adenosylmethionine decarboxylase activity [GO:0004014]; S-adenosylmethioninamine biosynthetic process [GO:0006557]; spermidine biosynthetic process [GO:0008295]
Q6D1T5	luxS ECA3362	S-ribosylhomocysteine lyase (EC 4.4.1.21) (AI-2 synthesis protein) (Autoinducer-2 production protein LuxS)		2		GO:0043768; GO:0005506; GO:0009372	iron ion binding [GO:0005506]; S-ribosylhomocysteine lyase activity [GO:0043768]; quorum sensing [GO:0009372]
Q8PPB2	murE XAC0775	UDP-N-acetylmuramoyl-L-alanyl-D-glutamate--2,6-diaminopimelate ligase (EC 6.3.2.13) (Meso-A2pm-adding enzyme) (Meso-diaminopimelate-adding enzyme) (UDP-MurNAc-L-Ala-D-Glu:meso-diaminopimelate ligase) (UDP-MurNAc-tripeptide synthetase) (UDP-N-acetylmuramyl-tripeptide synthetase)	PATHWAY: Cell wall biogenesis; peptidoglycan biosynthesis. {ECO:0000255|HAMAP-Rule:MF_00208}.	2		GO:0005524; GO:0008765; GO:0007049; GO:0051301; GO:0071555; GO:0005737; GO:0009252; GO:0008360	cytoplasm [GO:0005737]; ATP binding [GO:0005524]; UDP-N-acetylmuramoylalanyl-D-glutamate-2,6-diaminopimelate ligase activity [GO:0008765]; cell cycle [GO:0007049]; cell division [GO:0051301]; cell wall organization [GO:0071555]; peptidoglycan biosynthetic process [GO:0009252]; regulation of cell shape [GO:0008360]
A6LX31	Cbei_2760	UPF0317 protein Cbei_2760		2
B1JIY2	rpmJ1 YPK_0304	50S ribosomal protein L36 1		2		GO:0005840; GO:0003735; GO:0006412	ribosome [GO:0005840]; structural constituent of ribosome [GO:0003735]; translation [GO:0006412]
O68609	lsc	Levansucrase (EC 2.4.1.10) (Beta-D-fructofuranosyl transferase) (Sucrose 6-fructosyl transferase)		2		GO:0009758; GO:0005576; GO:0050053	extracellular region [GO:0005576]; levansucrase activity [GO:0050053]; carbohydrate utilization [GO:0009758]
Q6DA02	zapA ECA0461	Cell division protein ZapA (Z ring-associated protein ZapA)		2		GO:0000917; GO:0005737; GO:0005886	cytoplasm [GO:0005737]; plasma membrane [GO:0005886]; barrier septum assembly [GO:0000917]
Q2NQL7	tuf1 SG0127; tuf2 SG2283	Elongation factor Tu (EF-Tu)		2		GO:0005525; GO:0003924; GO:0005737; GO:0003746	cytoplasm [GO:0005737]; GTP binding [GO:0005525]; GTPase activity [GO:0003924]; translation elongation factor activity [GO:0003746]
Q3BQ76	coaE XCV3356	Dephospho-CoA kinase (EC 2.7.1.24) (Dephosphocoenzyme A kinase)	PATHWAY: Cofactor biosynthesis; coenzyme A biosynthesis; CoA from (R)-pantothenate: step 5/5. {ECO:0000255|HAMAP-Rule:MF_00376}.	2		GO:0005524; GO:0015937; GO:0005737; GO:0004140	cytoplasm [GO:0005737]; ATP binding [GO:0005524]; dephospho-CoA kinase activity [GO:0004140]; coenzyme A biosynthetic process [GO:0015937]
Q8PQA7	opgB mdoB XAC0421	Phosphoglycerol transferase I (EC 2.7.8.20) (Phosphatidylglycerol--membrane-oligosaccharide glycerophosphotransferase)	PATHWAY: Glycan metabolism; osmoregulated periplasmic glucan (OPG) biosynthesis. {ECO:0000255|HAMAP-Rule:MF_01070}.	2		GO:0009250; GO:0016021; GO:0008960; GO:0005886; GO:0008484	integral component of membrane [GO:0016021]; plasma membrane [GO:0005886]; phosphatidylglycerol-membrane-oligosaccharide glycerophosphotransferase activity [GO:0008960]; sulfuric ester hydrolase activity [GO:0008484]; glucan biosynthetic process [GO:0009250]
Q0TMS7	ecfA1 cbiO1 CPF_2683	Energy-coupling factor transporter ATP-binding protein EcfA1 (ECF transporter A component EcfA1) (EC 3.6.3.-)		2		GO:0005524; GO:0043190; GO:0016887; GO:0006810	ATP-binding cassette (ABC) transporter complex [GO:0043190]; ATP binding [GO:0005524]; ATPase activity [GO:0016887]; transport [GO:0006810]
P34027	pefL xpsL XCC0667	Type II secretion system protein L (T2SS protein L) (General secretion pathway protein L)		2		GO:0016021; GO:0005886; GO:0015031; GO:0043683; GO:0043107	integral component of membrane [GO:0016021]; plasma membrane [GO:0005886]; protein transport [GO:0015031]; type IV pilus biogenesis [GO:0043683]; type IV pilus-dependent motility [GO:0043107]
Q6D0B2	tal2 ECA3887	Transaldolase 2 (EC 2.2.1.2)	PATHWAY: Carbohydrate degradation; pentose phosphate pathway; D-glyceraldehyde 3-phosphate and beta-D-fructose 6-phosphate from D-ribose 5-phosphate and D-xylulose 5-phosphate (non-oxidative stage): step 2/3. {ECO:0000255|HAMAP-Rule:MF_00492}.	2		GO:0005975; GO:0005737; GO:0006098; GO:0004801	cytoplasm [GO:0005737]; sedoheptulose-7-phosphate:D-glyceraldehyde-3-phosphate glyceronetransferase activity [GO:0004801]; carbohydrate metabolic process [GO:0005975]; pentose-phosphate shunt [GO:0006098]
A7ZPH2	dsdA EcE24377A_2652	D-serine dehydratase (EC 4.3.1.18) (D-serine deaminase) (DSD)		2		GO:0046416; GO:0008721; GO:0016836; GO:0030170	D-serine ammonia-lyase activity [GO:0008721]; hydro-lyase activity [GO:0016836]; pyridoxal phosphate binding [GO:0030170]; D-amino acid metabolic process [GO:0046416]
Q6D6F8	fliE ECA1727	Flagellar hook-basal body complex protein FliE		2		GO:0009425; GO:0071973; GO:0003774; GO:0005198	bacterial-type flagellum basal body [GO:0009425]; motor activity [GO:0003774]; structural molecule activity [GO:0005198]; bacterial-type flagellum-dependent cell motility [GO:0071973]
Q5H1E5	uppS XOO1972	Ditrans,polycis-undecaprenyl-diphosphate synthase ((2E,6E)-farnesyl-diphosphate specific) (EC 2.5.1.31) (Ditrans,polycis-undecaprenylcistransferase) (Undecaprenyl diphosphate synthase) (UDS) (Undecaprenyl pyrophosphate synthase) (UPP synthase)		2		GO:0071555; GO:0008834; GO:0000287; GO:0009252; GO:0008360	di-trans,poly-cis-decaprenylcistransferase activity [GO:0008834]; magnesium ion binding [GO:0000287]; cell wall organization [GO:0071555]; peptidoglycan biosynthetic process [GO:0009252]; regulation of cell shape [GO:0008360]
C6DG74	rplC PC1_3822	50S ribosomal protein L3		2		GO:0019843; GO:0005840; GO:0003735; GO:0006412	ribosome [GO:0005840]; rRNA binding [GO:0019843]; structural constituent of ribosome [GO:0003735]; translation [GO:0006412]
Q71E53	cemA	Chloroplast envelope membrane protein		2759	33090	GO:0009706; GO:0015078; GO:0016021	chloroplast inner membrane [GO:0009706]; integral component of membrane [GO:0016021]; hydrogen ion transmembrane transporter activity [GO:0015078]
Q8P8S4	XCC2165	Putative phosphoenolpyruvate synthase regulatory protein (PEP synthase regulatory protein) (PSRP) (EC 2.7.11.33) (EC 2.7.4.28) (Pyruvate, water dikinase regulatory protein)		2		GO:0043531; GO:0005524; GO:0016776; GO:0006470; GO:0004674	ADP binding [GO:0043531]; ATP binding [GO:0005524]; phosphotransferase activity, phosphate group as acceptor [GO:0016776]; protein serine/threonine kinase activity [GO:0004674]; protein dephosphorylation [GO:0006470]
Q830Z9	atpB EF_2614	ATP synthase subunit a (ATP synthase F0 sector subunit a) (F-ATPase subunit 6)		2		GO:0016021; GO:0005886; GO:0042777; GO:0046933; GO:0045263	integral component of membrane [GO:0016021]; plasma membrane [GO:0005886]; proton-transporting ATP synthase complex, coupling factor F(o) [GO:0045263]; proton-transporting ATP synthase activity, rotational mechanism [GO:0046933]; plasma membrane ATP synthesis coupled proton transport [GO:0042777]
Q3ABA4	rpsO CHY_1760	30S ribosomal protein S15		2		GO:0019843; GO:0005840; GO:0003735; GO:0006412	ribosome [GO:0005840]; rRNA binding [GO:0019843]; structural constituent of ribosome [GO:0003735]; translation [GO:0006412]
Q6D0I1	murD ECA3817	UDP-N-acetylmuramoylalanine--D-glutamate ligase (EC 6.3.2.9) (D-glutamic acid-adding enzyme) (UDP-N-acetylmuramoyl-L-alanyl-D-glutamate synthetase)	PATHWAY: Cell wall biogenesis; peptidoglycan biosynthesis. {ECO:0000255|HAMAP-Rule:MF_00639}.	2		GO:0005524; GO:0008764; GO:0007049; GO:0051301; GO:0071555; GO:0005737; GO:0009252; GO:0008360	cytoplasm [GO:0005737]; ATP binding [GO:0005524]; UDP-N-acetylmuramoylalanine-D-glutamate ligase activity [GO:0008764]; cell cycle [GO:0007049]; cell division [GO:0051301]; cell wall organization [GO:0071555]; peptidoglycan biosynthetic process [GO:0009252]; regulation of cell shape [GO:0008360]
Q02DE0	yidC PA14_73410	Membrane protein insertase YidC (Foldase YidC) (Membrane integrase YidC) (Membrane protein YidC)		2		GO:0016021; GO:0005886; GO:0051205; GO:0015031	integral component of membrane [GO:0016021]; plasma membrane [GO:0005886]; protein insertion into membrane [GO:0051205]; protein transport [GO:0015031]
Q0SWH9	ecfA2 cbiO2 CPR_0185	Energy-coupling factor transporter ATP-binding protein EcfA2 (ECF transporter A component EcfA2) (EC 3.6.3.-)		2		GO:0005524; GO:0043190; GO:0016887; GO:0006824	ATP-binding cassette (ABC) transporter complex [GO:0043190]; ATP binding [GO:0005524]; ATPase activity [GO:0016887]; cobalt ion transport [GO:0006824]
Q04647		Probable cytochrome c biosynthesis protein		2759	33090	GO:0017004; GO:0020037; GO:0015232; GO:0016020; GO:0005739	membrane [GO:0016020]; mitochondrion [GO:0005739]; heme binding [GO:0020037]; heme transporter activity [GO:0015232]; cytochrome complex assembly [GO:0017004]
Q8PM64	rlmB XAC1569	23S rRNA (guanosine-2'-O-)-methyltransferase RlmB (EC 2.1.1.185) (23S rRNA (guanosine2251 2'-O)-methyltransferase) (23S rRNA Gm2251 2'-O-methyltransferase)		2		GO:0003723; GO:0005737; GO:0070039	cytoplasm [GO:0005737]; RNA binding [GO:0003723]; rRNA (guanosine-2'-O-)-methyltransferase activity [GO:0070039]
Q02Y87	guaA LACR_1583	GMP synthase [glutamine-hydrolyzing] (EC 6.3.5.2) (GMP synthetase) (Glutamine amidotransferase)	PATHWAY: Purine metabolism; GMP biosynthesis; GMP from XMP (L-Gln route): step 1/1. {ECO:0000255|HAMAP-Rule:MF_00344}.	2		GO:0005524; GO:0006177; GO:0003922; GO:0006541; GO:0016462	ATP binding [GO:0005524]; GMP synthase (glutamine-hydrolyzing) activity [GO:0003922]; pyrophosphatase activity [GO:0016462]; glutamine metabolic process [GO:0006541]; GMP biosynthetic process [GO:0006177]
Q8PCE1	surA XCC0793	Chaperone SurA (Peptidyl-prolyl cis-trans isomerase SurA) (PPIase SurA) (EC 5.2.1.8) (Rotamase SurA)		2		GO:0043165; GO:0051085; GO:0060274; GO:0030288; GO:0042277; GO:0003755; GO:0050821	outer membrane-bounded periplasmic space [GO:0030288]; peptide binding [GO:0042277]; peptidyl-prolyl cis-trans isomerase activity [GO:0003755]; chaperone mediated protein folding requiring cofactor [GO:0051085]; Gram-negative-bacterium-type cell outer membrane assembly [GO:0043165]; maintenance of stationary phase [GO:0060274]; protein stabilization [GO:0050821]
C6DH14	PC1_2022	Electron transport complex subunit D		2		GO:0022900; GO:0016021; GO:0005886; GO:0006810	integral component of membrane [GO:0016021]; plasma membrane [GO:0005886]; electron transport chain [GO:0022900]; transport [GO:0006810]
P00960	glyQ glyS(A) b3560 JW3531	Glycine--tRNA ligase alpha subunit (EC 6.1.1.14) (Glycyl-tRNA synthetase alpha subunit) (GlyRS)		2		GO:0005524; GO:0005829; GO:0004820; GO:0006426	cytosol [GO:0005829]; ATP binding [GO:0005524]; glycine-tRNA ligase activity [GO:0004820]; glycyl-tRNA aminoacylation [GO:0006426]
Q7WEA9	BB4725	UPF0271 protein BB4725		2		GO:0005975; GO:0003824	catalytic activity [GO:0003824]; carbohydrate metabolic process [GO:0005975]
A4IRC7	obg GTNG_2536	GTPase Obg (EC 3.6.5.-) (GTP-binding protein Obg)		2		GO:0005525; GO:0003924; GO:0005737; GO:0000287; GO:0042254	cytoplasm [GO:0005737]; GTP binding [GO:0005525]; GTPase activity [GO:0003924]; magnesium ion binding [GO:0000287]; ribosome biogenesis [GO:0042254]
Q49L09	rps2	30S ribosomal protein S2, chloroplastic		2759	33090	GO:0009507; GO:0015935; GO:0003735; GO:0006412	chloroplast [GO:0009507]; small ribosomal subunit [GO:0015935]; structural constituent of ribosome [GO:0003735]; translation [GO:0006412]
A9KJI4	rplN Cphy_3657	50S ribosomal protein L14		2		GO:0015934; GO:0019843; GO:0003735; GO:0006412	large ribosomal subunit [GO:0015934]; rRNA binding [GO:0019843]; structural constituent of ribosome [GO:0003735]; translation [GO:0006412]
Q6D8X4	nudK ECA0847	GDP-mannose pyrophosphatase NudK (EC 3.6.1.-)		2		GO:0016818; GO:0046872	hydrolase activity, acting on acid anhydrides, in phosphorus-containing anhydrides [GO:0016818]; metal ion binding [GO:0046872]
Q8ETM7	glmM OB0232	Phosphoglucosamine mutase (EC 5.4.2.10)		2		GO:0005975; GO:0000287; GO:0008966	magnesium ion binding [GO:0000287]; phosphoglucosamine mutase activity [GO:0008966]; carbohydrate metabolic process [GO:0005975]
Q2MIG0	psbN	Protein PsbN		2759	33090	GO:0009535; GO:0016021; GO:0015979; GO:0009539	chloroplast thylakoid membrane [GO:0009535]; integral component of membrane [GO:0016021]; photosystem II reaction center [GO:0009539]; photosynthesis [GO:0015979]
C4Z3N5	cysS EUBELI_00490	Cysteine--tRNA ligase (EC 6.1.1.16) (Cysteinyl-tRNA synthetase) (CysRS)		2		GO:0005524; GO:0004817; GO:0006423; GO:0005737; GO:0008270	cytoplasm [GO:0005737]; ATP binding [GO:0005524]; cysteine-tRNA ligase activity [GO:0004817]; zinc ion binding [GO:0008270]; cysteinyl-tRNA aminoacylation [GO:0006423]
A7FD32	ilvC YpsIP31758_0163	Ketol-acid reductoisomerase (EC 1.1.1.86) (Acetohydroxy-acid isomeroreductase) (Alpha-keto-beta-hydroxylacyl reductoisomerase)	PATHWAY: Amino-acid biosynthesis; L-isoleucine biosynthesis; L-isoleucine from 2-oxobutanoate: step 2/4. {ECO:0000255|HAMAP-Rule:MF_00435}.; PATHWAY: Amino-acid biosynthesis; L-valine biosynthesis; L-valine from pyruvate: step 2/4. {ECO:0000255|HAMAP-Rule:MF_00435}.	2		GO:0009097; GO:0004455; GO:0009099	ketol-acid reductoisomerase activity [GO:0004455]; isoleucine biosynthetic process [GO:0009097]; valine biosynthetic process [GO:0009099]
Q75TC9	dsdA GK1922 GKB09	Probable D-serine dehydratase (EC 4.3.1.18) (D-serine deaminase) (DSD)		2		GO:0046416; GO:0008721; GO:0016836; GO:0030170	D-serine ammonia-lyase activity [GO:0008721]; hydro-lyase activity [GO:0016836]; pyridoxal phosphate binding [GO:0030170]; D-amino acid metabolic process [GO:0046416]
Q6D636	ECA1852	Putative phosphoenolpyruvate synthase regulatory protein (PEP synthase regulatory protein) (PSRP) (EC 2.7.11.33) (EC 2.7.4.28) (Pyruvate, water dikinase regulatory protein)		2		GO:0043531; GO:0005524; GO:0016776; GO:0006470; GO:0004674	ADP binding [GO:0043531]; ATP binding [GO:0005524]; phosphotransferase activity, phosphate group as acceptor [GO:0016776]; protein serine/threonine kinase activity [GO:0004674]; protein dephosphorylation [GO:0006470]
Q2S904	rplL HCH_06225	50S ribosomal protein L7/L12		2		GO:0005840; GO:0003735; GO:0006412	ribosome [GO:0005840]; structural constituent of ribosome [GO:0003735]; translation [GO:0006412]
O31530	yetA BSU07090	Uncharacterized protein YetA		2
B2FRP1	aspS Smlt3718	Aspartate--tRNA ligase (EC 6.1.1.12) (Aspartyl-tRNA synthetase) (AspRS)		2		GO:0005524; GO:0004815; GO:0005737; GO:0003676; GO:0006418	cytoplasm [GO:0005737]; aspartate-tRNA ligase activity [GO:0004815]; ATP binding [GO:0005524]; nucleic acid binding [GO:0003676]; tRNA aminoacylation for protein translation [GO:0006418]
Q749W3	bioF GSU2629	8-amino-7-oxononanoate synthase (AONS) (EC 2.3.1.47) (7-keto-8-amino-pelargonic acid synthase) (7-KAP synthase) (KAPA synthase) (8-amino-7-ketopelargonate synthase)	PATHWAY: Cofactor biosynthesis; biotin biosynthesis. {ECO:0000255|HAMAP-Rule:MF_01693}.	2		GO:0008710; GO:0009102; GO:0030170	8-amino-7-oxononanoate synthase activity [GO:0008710]; pyridoxal phosphate binding [GO:0030170]; biotin biosynthetic process [GO:0009102]
P42237	gudP ycbE BSU02480	Probable glucarate transporter (D-glucarate permease)		2		GO:0006820; GO:0016021; GO:0005886; GO:0055085; GO:0022857	integral component of membrane [GO:0016021]; plasma membrane [GO:0005886]; transmembrane transporter activity [GO:0022857]; anion transport [GO:0006820]; transmembrane transport [GO:0055085]
Q6D2R8	nuoB ECA3027	NADH-quinone oxidoreductase subunit B (EC 1.6.5.11) (NADH dehydrogenase I subunit B) (NDH-1 subunit B)		2		GO:0051539; GO:0008137; GO:0005506; GO:0005886; GO:0048038; GO:0006810	plasma membrane [GO:0005886]; 4 iron, 4 sulfur cluster binding [GO:0051539]; iron ion binding [GO:0005506]; NADH dehydrogenase (ubiquinone) activity [GO:0008137]; quinone binding [GO:0048038]; transport [GO:0006810]
Q833I2	aspS EF_1970	Aspartate--tRNA ligase (EC 6.1.1.12) (Aspartyl-tRNA synthetase) (AspRS)		2		GO:0005524; GO:0004815; GO:0005737; GO:0003676; GO:0006418	cytoplasm [GO:0005737]; aspartate-tRNA ligase activity [GO:0004815]; ATP binding [GO:0005524]; nucleic acid binding [GO:0003676]; tRNA aminoacylation for protein translation [GO:0006418]
B0TH93	trmFO Helmi_21430 HM1_2212	Methylenetetrahydrofolate--tRNA-(uracil-5-)-methyltransferase TrmFO (EC 2.1.1.74) (Folate-dependent tRNA (uracil-5-)-methyltransferase) (Folate-dependent tRNA(M-5-U54)-methyltransferase)		2		GO:0030698; GO:0005737; GO:0050660; GO:0047151; GO:0016491	cytoplasm [GO:0005737]; 5,10-methylenetetrahydrofolate-dependent tRNA (m5U54) methyltransferase activity [GO:0030698]; flavin adenine dinucleotide binding [GO:0050660]; methylenetetrahydrofolate-tRNA-(uracil-5-)-methyltransferase (FADH2-oxidizing) activity [GO:0047151]; oxidoreductase activity [GO:0016491]
P38104	rspA b1581 JW1573	Starvation-sensing protein RspA		2		GO:0003824; GO:0009063	catalytic activity [GO:0003824]; cellular amino acid catabolic process [GO:0009063]
Q6DAT7	hldD ECA0165	ADP-L-glycero-D-manno-heptose-6-epimerase (EC 5.1.3.20) (ADP-L-glycero-beta-D-manno-heptose-6-epimerase) (ADP-glyceromanno-heptose 6-epimerase) (ADP-hep 6-epimerase) (AGME)	PATHWAY: Nucleotide-sugar biosynthesis; ADP-L-glycero-beta-D-manno-heptose biosynthesis; ADP-L-glycero-beta-D-manno-heptose from D-glycero-beta-D-manno-heptose 7-phosphate: step 4/4. {ECO:0000255|HAMAP-Rule:MF_01601}.	2		GO:0097171; GO:0008712; GO:0050661; GO:0005975	ADP-glyceromanno-heptose 6-epimerase activity [GO:0008712]; NADP binding [GO:0050661]; ADP-L-glycero-beta-D-manno-heptose biosynthetic process [GO:0097171]; carbohydrate metabolic process [GO:0005975]
E0U0H8	thyA2 thyB BSUW23_10675	Thymidylate synthase 2 (TS 2) (TSase 2) (EC 2.1.1.45) (Thymidylate synthase B) (TS B) (TSase B)	PATHWAY: Pyrimidine metabolism; dTTP biosynthesis. {ECO:0000255|HAMAP-Rule:MF_00008}.	2		GO:0005737; GO:0006231; GO:0006235; GO:0004799	cytoplasm [GO:0005737]; thymidylate synthase activity [GO:0004799]; dTMP biosynthetic process [GO:0006231]; dTTP biosynthetic process [GO:0006235]
Q3BV21	rpsF XCV1661	30S ribosomal protein S6		2		GO:0019843; GO:0005840; GO:0003735; GO:0006412	ribosome [GO:0005840]; rRNA binding [GO:0019843]; structural constituent of ribosome [GO:0003735]; translation [GO:0006412]
Q6DAQ7	ubiE ECA0196	Ubiquinone/menaquinone biosynthesis C-methyltransferase UbiE (EC 2.1.1.163) (EC 2.1.1.201) (2-methoxy-6-polyprenyl-1,4-benzoquinol methylase) (Demethylmenaquinone methyltransferase)	PATHWAY: Quinol/quinone metabolism; menaquinone biosynthesis; menaquinol from 1,4-dihydroxy-2-naphthoate: step 2/2. {ECO:0000255|HAMAP-Rule:MF_01813}.; PATHWAY: Cofactor biosynthesis; ubiquinone biosynthesis. {ECO:0000255|HAMAP-Rule:MF_01813}.	2		GO:0102005; GO:0008425; GO:0009060; GO:0009234; GO:0006744	2-octaprenyl-6-methoxy-1,4-benzoquinone methylase activity [GO:0102005]; 2-polyprenyl-6-methoxy-1,4-benzoquinone methyltransferase activity [GO:0008425]; aerobic respiration [GO:0009060]; menaquinone biosynthetic process [GO:0009234]; ubiquinone biosynthetic process [GO:0006744]
Q87VF3	msbA PSPTO_4984	Lipid A export ATP-binding/permease protein MsbA (EC 3.6.3.-)		2		GO:0005524; GO:0043190; GO:0034040	ATP-binding cassette (ABC) transporter complex [GO:0043190]; ATP binding [GO:0005524]; lipid-transporting ATPase activity [GO:0034040]
Q56955	yfeD YPO2442 y1894 YP_2230	Chelated iron transport system membrane protein YfeD		2		GO:0005524; GO:0042626; GO:0016021; GO:0006811; GO:0055072; GO:0005886; GO:0010043	integral component of membrane [GO:0016021]; plasma membrane [GO:0005886]; ATP binding [GO:0005524]; ATPase activity, coupled to transmembrane movement of substances [GO:0042626]; ion transport [GO:0006811]; iron ion homeostasis [GO:0055072]; response to zinc ion [GO:0010043]
B7LKK8	murR EFER_0745	HTH-type transcriptional regulator MurR (MurPQ operon repressor)	PATHWAY: Amino-sugar metabolism; N-acetylmuramate degradation [regulation].	2		GO:0003677; GO:0097173; GO:0030246; GO:0005975; GO:0045892; GO:0043470; GO:0003700; GO:0006351	carbohydrate binding [GO:0030246]; DNA binding [GO:0003677]; transcription factor activity, sequence-specific DNA binding [GO:0003700]; carbohydrate metabolic process [GO:0005975]; N-acetylmuramic acid catabolic process [GO:0097173]; negative regulation of transcription, DNA-templated [GO:0045892]; regulation of carbohydrate catabolic process [GO:0043470]; transcription, DNA-templated [GO:0006351]
P20533	chiA1	Chitinase A1 (EC 3.2.1.14)		2		GO:0030246; GO:0006032; GO:0004568; GO:0005576; GO:0000272	extracellular region [GO:0005576]; carbohydrate binding [GO:0030246]; chitinase activity [GO:0004568]; chitin catabolic process [GO:0006032]; polysaccharide catabolic process [GO:0000272]
Q6D1X6	panB ECA3321	3-methyl-2-oxobutanoate hydroxymethyltransferase (EC 2.1.2.11) (Ketopantoate hydroxymethyltransferase) (KPHMT)	PATHWAY: Cofactor biosynthesis; (R)-pantothenate biosynthesis; (R)-pantoate from 3-methyl-2-oxobutanoate: step 1/2. {ECO:0000255|HAMAP-Rule:MF_00156}.	2		GO:0003864; GO:0005737; GO:0046872; GO:0015940	cytoplasm [GO:0005737]; 3-methyl-2-oxobutanoate hydroxymethyltransferase activity [GO:0003864]; metal ion binding [GO:0046872]; pantothenate biosynthetic process [GO:0015940]
A9KMB5	argR Cphy_2508	Arginine repressor	PATHWAY: Amino-acid biosynthesis; L-arginine biosynthesis [regulation].	2		GO:0003677; GO:0034618; GO:0006526; GO:0005737; GO:0051259; GO:0003700; GO:0006351	cytoplasm [GO:0005737]; arginine binding [GO:0034618]; DNA binding [GO:0003677]; transcription factor activity, sequence-specific DNA binding [GO:0003700]; arginine biosynthetic process [GO:0006526]; protein oligomerization [GO:0051259]; transcription, DNA-templated [GO:0006351]
C6DB43	PC1_1036	UPF0234 protein PC1_1036		2
C6DET1	zapD PC1_3580	Cell division protein ZapD (Z ring-associated protein D)		2		GO:0043093; GO:0000917; GO:0005737	cytoplasm [GO:0005737]; barrier septum assembly [GO:0000917]; FtsZ-dependent cytokinesis [GO:0043093]
Q831Z0	lepA EF_2352	Elongation factor 4 (EF-4) (EC 3.6.5.n1) (Ribosomal back-translocase LepA)		2		GO:0005525; GO:0003924; GO:0005886; GO:0045727; GO:0043022; GO:0003746	plasma membrane [GO:0005886]; GTP binding [GO:0005525]; GTPase activity [GO:0003924]; ribosome binding [GO:0043022]; translation elongation factor activity [GO:0003746]; positive regulation of translation [GO:0045727]
P17556	ald	Alanine dehydrogenase (EC 1.4.1.1)	PATHWAY: Amino-acid degradation; L-alanine degradation via dehydrogenase pathway; NH(3) and pyruvate from L-alanine: step 1/1.	2		GO:0042853; GO:0006524; GO:0000286; GO:0005829; GO:0000166; GO:0030435	cytosol [GO:0005829]; alanine dehydrogenase activity [GO:0000286]; nucleotide binding [GO:0000166]; alanine catabolic process [GO:0006524]; L-alanine catabolic process [GO:0042853]; sporulation resulting in formation of a cellular spore [GO:0030435]
Q6VMN4	xylG	Xylose import ATP-binding protein XylG (EC 3.6.3.17)		2		GO:0005524; GO:0043190; GO:0015614	ATP-binding cassette (ABC) transporter complex [GO:0043190]; ATP binding [GO:0005524]; D-xylose-importing ATPase activity [GO:0015614]
B4TFC6	ulaG SeHA_C4800	Probable L-ascorbate-6-phosphate lactonase UlaG (EC 3.1.1.-) (L-ascorbate utilization protein G)	PATHWAY: Cofactor degradation; L-ascorbate degradation; D-xylulose 5-phosphate from L-ascorbate: step 1/4. {ECO:0000255|HAMAP-Rule:MF_01266}.	2		GO:0035460; GO:0019854; GO:0005737; GO:0030145	cytoplasm [GO:0005737]; L-ascorbate 6-phosphate lactonase activity [GO:0035460]; manganese ion binding [GO:0030145]; L-ascorbic acid catabolic process [GO:0019854]
Q3BV14	ligA XCV1668	DNA ligase (EC 6.5.1.2) (Polydeoxyribonucleotide synthase [NAD(+)])		2		GO:0003911; GO:0006281; GO:0006260; GO:0046872	DNA ligase (NAD+) activity [GO:0003911]; metal ion binding [GO:0046872]; DNA repair [GO:0006281]; DNA replication [GO:0006260]
C4Z417	mutS2 EUBELI_01853	Endonuclease MutS2 (EC 3.1.-.-)		2		GO:0005524; GO:0016887; GO:0004519; GO:0006298; GO:0030983; GO:0045910	ATP binding [GO:0005524]; ATPase activity [GO:0016887]; endonuclease activity [GO:0004519]; mismatched DNA binding [GO:0030983]; mismatch repair [GO:0006298]; negative regulation of DNA recombination [GO:0045910]
A8G9G8	prfC Spro_0652	Peptide chain release factor 3 (RF-3)		2		GO:0005525; GO:0003924; GO:0005737; GO:0006449; GO:0016149	cytoplasm [GO:0005737]; GTP binding [GO:0005525]; GTPase activity [GO:0003924]; translation release factor activity, codon specific [GO:0016149]; regulation of translational termination [GO:0006449]
Q87D69	ribA PD_0817	GTP cyclohydrolase-2 (EC 3.5.4.25) (GTP cyclohydrolase II)	PATHWAY: Cofactor biosynthesis; riboflavin biosynthesis; 5-amino-6-(D-ribitylamino)uracil from GTP: step 1/4.	2		GO:0005525; GO:0003935; GO:0046872; GO:0009231	GTP binding [GO:0005525]; GTP cyclohydrolase II activity [GO:0003935]; metal ion binding [GO:0046872]; riboflavin biosynthetic process [GO:0009231]
Q2NRK8	tsf SG1942	Elongation factor Ts (EF-Ts)		2		GO:0005737; GO:0003746	cytoplasm [GO:0005737]; translation elongation factor activity [GO:0003746]
C6D9J8	grpE PC1_0730	Protein GrpE (HSP-70 cofactor)		2		GO:0000774; GO:0005737; GO:0006457	cytoplasm [GO:0005737]; adenyl-nucleotide exchange factor activity [GO:0000774]; protein folding [GO:0006457]
B2FUB4	rimM Smlt1375	Ribosome maturation factor RimM		2		GO:0006364; GO:0042274; GO:0005840; GO:0043022	ribosome [GO:0005840]; ribosome binding [GO:0043022]; ribosomal small subunit biogenesis [GO:0042274]; rRNA processing [GO:0006364]
A8GID8	bamA yaeT Spro_3782	Outer membrane protein assembly factor BamA		2		GO:0043165; GO:0009279; GO:0016021; GO:0051205	cell outer membrane [GO:0009279]; integral component of membrane [GO:0016021]; Gram-negative-bacterium-type cell outer membrane assembly [GO:0043165]; protein insertion into membrane [GO:0051205]
A9KJ36	glyQS Cphy_0648	Glycine--tRNA ligase (EC 6.1.1.14) (Glycyl-tRNA synthetase) (GlyRS)		2		GO:0005524; GO:0005737; GO:0004820; GO:0006426; GO:0046983	cytoplasm [GO:0005737]; ATP binding [GO:0005524]; glycine-tRNA ligase activity [GO:0004820]; protein dimerization activity [GO:0046983]; glycyl-tRNA aminoacylation [GO:0006426]
C0SP86	sftA ytpS ytpT BSU29805 BSU29810	DNA translocase SftA (Septum-associated FtsK-like translocase of DNA)		2		GO:0005524; GO:0003677; GO:0007049; GO:0051301; GO:0007059; GO:0005737	cytoplasm [GO:0005737]; ATP binding [GO:0005524]; DNA binding [GO:0003677]; cell cycle [GO:0007049]; cell division [GO:0051301]; chromosome segregation [GO:0007059]
Q2P894	anmK XOO0478	Anhydro-N-acetylmuramic acid kinase (EC 2.7.1.170) (AnhMurNAc kinase)	PATHWAY: Amino-sugar metabolism; 1,6-anhydro-N-acetylmuramate degradation. {ECO:0000255|HAMAP-Rule:MF_01270}.; PATHWAY: Cell wall biogenesis; peptidoglycan recycling. {ECO:0000255|HAMAP-Rule:MF_01270}.	2		GO:0097175; GO:0005524; GO:0006040; GO:0005975; GO:0016301; GO:0009254; GO:0016773	ATP binding [GO:0005524]; kinase activity [GO:0016301]; phosphotransferase activity, alcohol group as acceptor [GO:0016773]; 1,6-anhydro-N-acetyl-beta-muramic acid catabolic process [GO:0097175]; amino sugar metabolic process [GO:0006040]; carbohydrate metabolic process [GO:0005975]; peptidoglycan turnover [GO:0009254]
Q2NZH9	thyA XOO3543	Thymidylate synthase (TS) (TSase) (EC 2.1.1.45)	PATHWAY: Pyrimidine metabolism; dTTP biosynthesis. {ECO:0000255|HAMAP-Rule:MF_00008}.	2		GO:0005737; GO:0006231; GO:0006235; GO:0004799	cytoplasm [GO:0005737]; thymidylate synthase activity [GO:0004799]; dTMP biosynthetic process [GO:0006231]; dTTP biosynthetic process [GO:0006235]
Q8PFG5	coaX XAC4017	Type III pantothenate kinase (EC 2.7.1.33) (PanK-III) (Pantothenic acid kinase)	PATHWAY: Cofactor biosynthesis; coenzyme A biosynthesis; CoA from (R)-pantothenate: step 1/5. {ECO:0000255|HAMAP-Rule:MF_01274}.	2		GO:0005524; GO:0015937; GO:0005737; GO:0004594	cytoplasm [GO:0005737]; ATP binding [GO:0005524]; pantothenate kinase activity [GO:0004594]; coenzyme A biosynthetic process [GO:0015937]
Q6D554	ispE ECA2187	4-diphosphocytidyl-2-C-methyl-D-erythritol kinase (CMK) (EC 2.7.1.148) (4-(cytidine-5'-diphospho)-2-C-methyl-D-erythritol kinase)	PATHWAY: Isoprenoid biosynthesis; isopentenyl diphosphate biosynthesis via DXP pathway; isopentenyl diphosphate from 1-deoxy-D-xylulose 5-phosphate: step 3/6. {ECO:0000255|HAMAP-Rule:MF_00061}.	2		GO:0050515; GO:0005524; GO:0019288; GO:0016114	4-(cytidine 5'-diphospho)-2-C-methyl-D-erythritol kinase activity [GO:0050515]; ATP binding [GO:0005524]; isopentenyl diphosphate biosynthetic process, methylerythritol 4-phosphate pathway [GO:0019288]; terpenoid biosynthetic process [GO:0016114]
C4ZBF3	rbfA EUBREC_1942	Ribosome-binding factor A		2		GO:0005737; GO:0006364	cytoplasm [GO:0005737]; rRNA processing [GO:0006364]
Q839U9	ispE EF_0051	4-diphosphocytidyl-2-C-methyl-D-erythritol kinase (CMK) (EC 2.7.1.148) (4-(cytidine-5'-diphospho)-2-C-methyl-D-erythritol kinase)	PATHWAY: Isoprenoid biosynthesis; isopentenyl diphosphate biosynthesis via DXP pathway; isopentenyl diphosphate from 1-deoxy-D-xylulose 5-phosphate: step 3/6. {ECO:0000255|HAMAP-Rule:MF_00061}.	2		GO:0050515; GO:0005524; GO:0019288; GO:0016114	4-(cytidine 5'-diphospho)-2-C-methyl-D-erythritol kinase activity [GO:0050515]; ATP binding [GO:0005524]; isopentenyl diphosphate biosynthetic process, methylerythritol 4-phosphate pathway [GO:0019288]; terpenoid biosynthetic process [GO:0016114]
A4WG45	btuB Ent638_4020	Vitamin B12 transporter BtuB (Cobalamin receptor) (Outer membrane cobalamin translocator)		2		GO:0009279; GO:0015235; GO:0006811; GO:0046872; GO:0046930; GO:0015288; GO:0004872	cell outer membrane [GO:0009279]; pore complex [GO:0046930]; cobalamin transporter activity [GO:0015235]; metal ion binding [GO:0046872]; porin activity [GO:0015288]; receptor activity [GO:0004872]; ion transport [GO:0006811]
B2FPR7	leuS Smlt3485	Leucine--tRNA ligase (EC 6.1.1.4) (Leucyl-tRNA synthetase) (LeuRS)		2		GO:0005524; GO:0002161; GO:0005737; GO:0004823; GO:0006429	cytoplasm [GO:0005737]; aminoacyl-tRNA editing activity [GO:0002161]; ATP binding [GO:0005524]; leucine-tRNA ligase activity [GO:0004823]; leucyl-tRNA aminoacylation [GO:0006429]
Q6MJV1	ftsH2 Bd2667	ATP-dependent zinc metalloprotease FtsH 2 (EC 3.4.24.-)		2		GO:0005524; GO:0016887; GO:0016021; GO:0004222; GO:0005886; GO:0030163; GO:0008270	integral component of membrane [GO:0016021]; plasma membrane [GO:0005886]; ATP binding [GO:0005524]; ATPase activity [GO:0016887]; metalloendopeptidase activity [GO:0004222]; zinc ion binding [GO:0008270]; protein catabolic process [GO:0030163]
C6DHN7	metJ PC1_0176	Met repressor (Met regulon regulatory protein MetJ)		2		GO:0003677; GO:0005737; GO:0009086; GO:0045892; GO:0003700; GO:0006351	cytoplasm [GO:0005737]; DNA binding [GO:0003677]; transcription factor activity, sequence-specific DNA binding [GO:0003700]; methionine biosynthetic process [GO:0009086]; negative regulation of transcription, DNA-templated [GO:0045892]; transcription, DNA-templated [GO:0006351]
Q6D1X5	panC ECA3322	Pantothenate synthetase (PS) (EC 6.3.2.1) (Pantoate--beta-alanine ligase) (Pantoate-activating enzyme)	PATHWAY: Cofactor biosynthesis; (R)-pantothenate biosynthesis; (R)-pantothenate from (R)-pantoate and beta-alanine: step 1/1. {ECO:0000255|HAMAP-Rule:MF_00158}.	2		GO:0005524; GO:0005737; GO:0004592; GO:0015940	cytoplasm [GO:0005737]; ATP binding [GO:0005524]; pantoate-beta-alanine ligase activity [GO:0004592]; pantothenate biosynthetic process [GO:0015940]
P21473	rpsO BSU16680	30S ribosomal protein S15 (BS18)		2		GO:0019843; GO:0005840; GO:0003735; GO:0006412	ribosome [GO:0005840]; rRNA binding [GO:0019843]; structural constituent of ribosome [GO:0003735]; translation [GO:0006412]
Q3BPQ4	rpiA XCV3528	Ribose-5-phosphate isomerase A (EC 5.3.1.6) (Phosphoriboisomerase A) (PRI)	PATHWAY: Carbohydrate degradation; pentose phosphate pathway; D-ribose 5-phosphate from D-ribulose 5-phosphate (non-oxidative stage): step 1/1. {ECO:0000255|HAMAP-Rule:MF_00170}.	2		GO:0009052; GO:0004751	ribose-5-phosphate isomerase activity [GO:0004751]; pentose-phosphate shunt, non-oxidative branch [GO:0009052]
P0ABS4	dksA SF0137 S0140	RNA polymerase-binding transcription factor DksA		2		GO:0005737; GO:0010468; GO:0008270	cytoplasm [GO:0005737]; zinc ion binding [GO:0008270]; regulation of gene expression [GO:0010468]
A4J4Z4	pheS Dred_1619	Phenylalanine--tRNA ligase alpha subunit (EC 6.1.1.20) (Phenylalanyl-tRNA synthetase alpha subunit) (PheRS)		2		GO:0005524; GO:0005737; GO:0000287; GO:0004826; GO:0006432; GO:0000049	cytoplasm [GO:0005737]; ATP binding [GO:0005524]; magnesium ion binding [GO:0000287]; phenylalanine-tRNA ligase activity [GO:0004826]; tRNA binding [GO:0000049]; phenylalanyl-tRNA aminoacylation [GO:0006432]
A5D5G5	rplN PTH_0330	50S ribosomal protein L14		2		GO:0015934; GO:0019843; GO:0003735; GO:0006412	large ribosomal subunit [GO:0015934]; rRNA binding [GO:0019843]; structural constituent of ribosome [GO:0003735]; translation [GO:0006412]
C6DI77	ubiE PC1_4056	Ubiquinone/menaquinone biosynthesis C-methyltransferase UbiE (EC 2.1.1.163) (EC 2.1.1.201) (2-methoxy-6-polyprenyl-1,4-benzoquinol methylase) (Demethylmenaquinone methyltransferase)	PATHWAY: Quinol/quinone metabolism; menaquinone biosynthesis; menaquinol from 1,4-dihydroxy-2-naphthoate: step 2/2. {ECO:0000255|HAMAP-Rule:MF_01813}.; PATHWAY: Cofactor biosynthesis; ubiquinone biosynthesis. {ECO:0000255|HAMAP-Rule:MF_01813}.	2		GO:0102005; GO:0008425; GO:0009060; GO:0009234; GO:0006744	2-octaprenyl-6-methoxy-1,4-benzoquinone methylase activity [GO:0102005]; 2-polyprenyl-6-methoxy-1,4-benzoquinone methyltransferase activity [GO:0008425]; aerobic respiration [GO:0009060]; menaquinone biosynthetic process [GO:0009234]; ubiquinone biosynthetic process [GO:0006744]
Q2RM63	hcp Moth_0137	Hydroxylamine reductase (EC 1.7.99.1) (Hybrid-cluster protein) (HCP) (Prismane protein)		2		GO:0051539; GO:0005737; GO:0050418; GO:0046872	cytoplasm [GO:0005737]; 4 iron, 4 sulfur cluster binding [GO:0051539]; hydroxylamine reductase activity [GO:0050418]; metal ion binding [GO:0046872]
C6DJ78	ttcA PC1_2316	tRNA 2-thiocytidine biosynthesis protein TtcA		2		GO:0005524; GO:0005737; GO:0008033	cytoplasm [GO:0005737]; ATP binding [GO:0005524]; tRNA processing [GO:0008033]
Q1I833	uvrC PSEEN3449	UvrABC system protein C (Protein UvrC) (Excinuclease ABC subunit C)		2		GO:0003677; GO:0009432; GO:0005737; GO:0009381; GO:0009380; GO:0006289	cytoplasm [GO:0005737]; excinuclease repair complex [GO:0009380]; DNA binding [GO:0003677]; excinuclease ABC activity [GO:0009381]; nucleotide-excision repair [GO:0006289]; SOS response [GO:0009432]
Q6CZ80	aguA ECA4273	Putative agmatine deiminase (EC 3.5.3.12) (Agmatine iminohydrolase)		2		GO:0047632; GO:0004668; GO:0009446	agmatine deiminase activity [GO:0047632]; protein-arginine deiminase activity [GO:0004668]; putrescine biosynthetic process [GO:0009446]
B2FL33	alaS Smlt1743	Alanine--tRNA ligase (EC 6.1.1.7) (Alanyl-tRNA synthetase) (AlaRS)		2		GO:0005524; GO:0004813; GO:0006419; GO:0005737; GO:0000049; GO:0008270	cytoplasm [GO:0005737]; alanine-tRNA ligase activity [GO:0004813]; ATP binding [GO:0005524]; tRNA binding [GO:0000049]; zinc ion binding [GO:0008270]; alanyl-tRNA aminoacylation [GO:0006419]
P38448	eda kdgA Dda3937_03573	KHG/KDPG aldolase [Includes: 4-hydroxy-2-oxoglutarate aldolase (EC 4.1.3.16) (2-keto-4-hydroxyglutarate aldolase) (KHG-aldolase); 2-dehydro-3-deoxy-phosphogluconate aldolase (EC 4.1.2.14) (2-keto-3-deoxy-6-phosphogluconate aldolase) (KDPG-aldolase) (Phospho-2-dehydro-3-deoxygluconate aldolase) (Phospho-2-keto-3-deoxygluconate aldolase)]	PATHWAY: Carbohydrate acid metabolism; 2-dehydro-3-deoxy-D-gluconate degradation; D-glyceraldehyde 3-phosphate and pyruvate from 2-dehydro-3-deoxy-D-gluconate: step 2/2.; PATHWAY: Carbohydrate metabolism; glyoxylate and dicarboxylate metabolism.	2		GO:0008675; GO:0008700; GO:0005737	cytoplasm [GO:0005737]; 2-dehydro-3-deoxy-phosphogluconate aldolase activity [GO:0008675]; 4-hydroxy-2-oxoglutarate aldolase activity [GO:0008700]
A4TQK1	rsmC YPDSF_3205	Ribosomal RNA small subunit methyltransferase C (EC 2.1.1.172) (16S rRNA m2G1207 methyltransferase) (rRNA (guanine-N(2)-)-methyltransferase RsmC)		2		GO:0052914; GO:0005737; GO:0003676	cytoplasm [GO:0005737]; 16S rRNA (guanine(1207)-N(2))-methyltransferase activity [GO:0052914]; nucleic acid binding [GO:0003676]
Q0TTQ7	speE CPF_0529	Polyamine aminopropyltransferase (Putrescine aminopropyltransferase) (PAPT) (Spermidine synthase) (SPDS) (SPDSY) (EC 2.5.1.16)	PATHWAY: Amine and polyamine biosynthesis; spermidine biosynthesis; spermidine from putrescine: step 1/1. {ECO:0000255|HAMAP-Rule:MF_00198}.	2		GO:0005737; GO:0008295; GO:0004766	cytoplasm [GO:0005737]; spermidine synthase activity [GO:0004766]; spermidine biosynthetic process [GO:0008295]
A3DI04	serS Cthe_2381	Serine--tRNA ligase (EC 6.1.1.11) (Seryl-tRNA synthetase) (SerRS) (Seryl-tRNA(Ser/Sec) synthetase)	PATHWAY: Aminoacyl-tRNA biosynthesis; selenocysteinyl-tRNA(Sec) biosynthesis; L-seryl-tRNA(Sec) from L-serine and tRNA(Sec): step 1/1. {ECO:0000255|HAMAP-Rule:MF_00176}.	2		GO:0005524; GO:0005737; GO:0016260; GO:0097056; GO:0004828; GO:0006434	cytoplasm [GO:0005737]; ATP binding [GO:0005524]; serine-tRNA ligase activity [GO:0004828]; selenocysteine biosynthetic process [GO:0016260]; selenocysteinyl-tRNA(Sec) biosynthetic process [GO:0097056]; seryl-tRNA aminoacylation [GO:0006434]
B4SNN0	rpmB Smal_3951	50S ribosomal protein L28		2		GO:0005840; GO:0003735; GO:0006412	ribosome [GO:0005840]; structural constituent of ribosome [GO:0003735]; translation [GO:0006412]
C6DG36	minE PC1_1938	Cell division topological specificity factor		2		GO:0007049; GO:0051301; GO:0032955	cell cycle [GO:0007049]; cell division [GO:0051301]; regulation of barrier septum assembly [GO:0032955]
A7Z4U0	pnp RBAM_016530	Polyribonucleotide nucleotidyltransferase (EC 2.7.7.8) (Polynucleotide phosphorylase) (PNPase)		2		GO:0000175; GO:0003723; GO:0006396; GO:0005737; GO:0006402; GO:0000287; GO:0004654	cytoplasm [GO:0005737]; 3'-5'-exoribonuclease activity [GO:0000175]; magnesium ion binding [GO:0000287]; polyribonucleotide nucleotidyltransferase activity [GO:0004654]; RNA binding [GO:0003723]; mRNA catabolic process [GO:0006402]; RNA processing [GO:0006396]
B8DBU2	leuC LMHCC_0571	3-isopropylmalate dehydratase large subunit (EC 4.2.1.33) (Alpha-IPM isomerase) (IPMI) (Isopropylmalate isomerase)	PATHWAY: Amino-acid biosynthesis; L-leucine biosynthesis; L-leucine from 3-methyl-2-oxobutanoate: step 2/4. {ECO:0000255|HAMAP-Rule:MF_01026}.	2		GO:0003861; GO:0051539; GO:0009098; GO:0046872	3-isopropylmalate dehydratase activity [GO:0003861]; 4 iron, 4 sulfur cluster binding [GO:0051539]; metal ion binding [GO:0046872]; leucine biosynthetic process [GO:0009098]
C6DDL7	cca PC1_3408	Multifunctional CCA protein [Includes: CCA-adding enzyme (EC 2.7.7.72) (CCA tRNA nucleotidyltransferase) (tRNA CCA-pyrophosphorylase) (tRNA adenylyl-/cytidylyl-transferase) (tRNA nucleotidyltransferase) (tRNA-NT); 2'-nucleotidase (EC 3.1.3.-); 2',3'-cyclic phosphodiesterase (EC 3.1.4.-); Phosphatase (EC 3.1.3.-)]		2		GO:0005524; GO:0052929; GO:0052928; GO:0052927; GO:0042245; GO:0004112; GO:0000287; GO:0016791; GO:0001680; GO:0000049; GO:0016437	ATP binding [GO:0005524]; ATP:3'-cytidine-cytidine-tRNA adenylyltransferase activity [GO:0052929]; CTP:3'-cytidine-tRNA cytidylyltransferase activity [GO:0052928]; CTP:tRNA cytidylyltransferase activity [GO:0052927]; cyclic-nucleotide phosphodiesterase activity [GO:0004112]; magnesium ion binding [GO:0000287]; phosphatase activity [GO:0016791]; tRNA binding [GO:0000049]; tRNA cytidylyltransferase…
Q8DLH0	ddl tll0523	D-alanine--D-alanine ligase (EC 6.3.2.4) (D-Ala-D-Ala ligase) (D-alanylalanine synthetase)	PATHWAY: Cell wall biogenesis; peptidoglycan biosynthesis. {ECO:0000255|HAMAP-Rule:MF_00047}.	2		GO:0005524; GO:0008716; GO:0071555; GO:0005737; GO:0000287; GO:0030145; GO:0009252; GO:0008360	cytoplasm [GO:0005737]; ATP binding [GO:0005524]; D-alanine-D-alanine ligase activity [GO:0008716]; magnesium ion binding [GO:0000287]; manganese ion binding [GO:0030145]; cell wall organization [GO:0071555]; peptidoglycan biosynthetic process [GO:0009252]; regulation of cell shape [GO:0008360]
Q1WSL8	nadK LSL_1304	NAD kinase (EC 2.7.1.23) (ATP-dependent NAD kinase)		2		GO:0005524; GO:0019674; GO:0003951; GO:0006741; GO:0005737; GO:0046872	cytoplasm [GO:0005737]; ATP binding [GO:0005524]; metal ion binding [GO:0046872]; NAD+ kinase activity [GO:0003951]; NAD metabolic process [GO:0019674]; NADP biosynthetic process [GO:0006741]
Q6CZH4	corA ECA4177	Magnesium transport protein CorA		2		GO:0015087; GO:0016021; GO:0015095; GO:0015693; GO:0005886	integral component of membrane [GO:0016021]; plasma membrane [GO:0005886]; cobalt ion transmembrane transporter activity [GO:0015087]; magnesium ion transmembrane transporter activity [GO:0015095]; magnesium ion transport [GO:0015693]
Q3BPR8	rph XCV3514	Ribonuclease PH (RNase PH) (EC 2.7.7.56) (tRNA nucleotidyltransferase)		2		GO:0000049; GO:0009022; GO:0008033; GO:0004549	tRNA binding [GO:0000049]; tRNA nucleotidyltransferase activity [GO:0009022]; tRNA-specific ribonuclease activity [GO:0004549]; tRNA processing [GO:0008033]
Q3AE90	ade1 CHY_0689	Adenine deaminase 1 (Adenase 1) (Adenine aminase 1) (EC 3.5.4.2)		2		GO:0006146; GO:0000034; GO:0006168	adenine deaminase activity [GO:0000034]; adenine catabolic process [GO:0006146]; adenine salvage [GO:0006168]
O34701	yoaU BSU18760	Uncharacterized HTH-type transcriptional regulator YoaU		2		GO:0003677; GO:0003700; GO:0006351	DNA binding [GO:0003677]; transcription factor activity, sequence-specific DNA binding [GO:0003700]; transcription, DNA-templated [GO:0006351]
P39621	spsA BSU37910 ipa-63d	Spore coat polysaccharide biosynthesis protein SpsA	PATHWAY: Spore coat biogenesis; spore coat polysaccharide biosynthesis.	2		GO:0016757	transferase activity, transferring glycosyl groups [GO:0016757]
P14937		Ferredoxin, root R-B2		2759	33090	GO:0051537; GO:0009507; GO:0009055; GO:0022900; GO:0046872	chloroplast [GO:0009507]; 2 iron, 2 sulfur cluster binding [GO:0051537]; electron carrier activity [GO:0009055]; metal ion binding [GO:0046872]; electron transport chain [GO:0022900]
P0A1V7	prs prsA STY1906 t1096	Ribose-phosphate pyrophosphokinase (RPPK) (EC 2.7.6.1) (5-phospho-D-ribosyl alpha-1-diphosphate) (Phosphoribosyl diphosphate synthase) (Phosphoribosyl pyrophosphate synthase) (P-Rib-PP synthase) (PRPP synthase) (PRPPase)	PATHWAY: Metabolic intermediate biosynthesis; 5-phospho-alpha-D-ribose 1-diphosphate biosynthesis; 5-phospho-alpha-D-ribose 1-diphosphate from D-ribose 5-phosphate (route I): step 1/1. {ECO:0000255|HAMAP-Rule:MF_00583}.	2		GO:0006015; GO:0005524; GO:0005737; GO:0016301; GO:0000287; GO:0009165; GO:0009156; GO:0004749	cytoplasm [GO:0005737]; ATP binding [GO:0005524]; kinase activity [GO:0016301]; magnesium ion binding [GO:0000287]; ribose phosphate diphosphokinase activity [GO:0004749]; 5-phosphoribose 1-diphosphate biosynthetic process [GO:0006015]; nucleotide biosynthetic process [GO:0009165]; ribonucleoside monophosphate biosynthetic process [GO:0009156]
A4W6Q3	erpA Ent638_0696	Iron-sulfur cluster insertion protein ErpA		2		GO:0005506; GO:0016226; GO:0051536; GO:0005198	iron ion binding [GO:0005506]; iron-sulfur cluster binding [GO:0051536]; structural molecule activity [GO:0005198]; iron-sulfur cluster assembly [GO:0016226]
Q1WV25	rpmE2 LSL_0347	50S ribosomal protein L31 type B		2		GO:0005840; GO:0003735; GO:0006412	ribosome [GO:0005840]; structural constituent of ribosome [GO:0003735]; translation [GO:0006412]
A5D2T5	rpsB PTH_1252	30S ribosomal protein S2		2		GO:0015935; GO:0003735; GO:0006412	small ribosomal subunit [GO:0015935]; structural constituent of ribosome [GO:0003735]; translation [GO:0006412]
Q5H4N2	pepA XOO0834	Probable cytosol aminopeptidase (EC 3.4.11.1) (Leucine aminopeptidase) (LAP) (EC 3.4.11.10) (Leucyl aminopeptidase)		2		GO:0004177; GO:0005737; GO:0030145; GO:0008235	cytoplasm [GO:0005737]; aminopeptidase activity [GO:0004177]; manganese ion binding [GO:0030145]; metalloexopeptidase activity [GO:0008235]
P0C021	rplR SF3336 S4426	50S ribosomal protein L18		2		GO:0019843; GO:0005840; GO:0003735; GO:0006412	ribosome [GO:0005840]; rRNA binding [GO:0019843]; structural constituent of ribosome [GO:0003735]; translation [GO:0006412]
Q5XCQ0	apbA M6_Spy0678	Putative 2-dehydropantoate 2-reductase (EC 1.1.1.169) (Ketopantoate reductase) (KPA reductase) (KPR)	PATHWAY: Cofactor biosynthesis; (R)-pantothenate biosynthesis; (R)-pantoate from 3-methyl-2-oxobutanoate: step 2/2.	2		GO:0008677; GO:0050661; GO:0005737; GO:0015940	cytoplasm [GO:0005737]; 2-dehydropantoate 2-reductase activity [GO:0008677]; NADP binding [GO:0050661]; pantothenate biosynthetic process [GO:0015940]
O33948	catA1	Catechol 1,2-dioxygenase 1 (EC 1.13.11.1) (1,2-CTD 1) (CDI1)	PATHWAY: Aromatic compound metabolism; beta-ketoadipate pathway; 5-oxo-4,5-dihydro-2-furylacetate from catechol: step 1/3.	2		GO:0042952; GO:0018576; GO:0019614; GO:0008199	catechol 1,2-dioxygenase activity [GO:0018576]; ferric iron binding [GO:0008199]; beta-ketoadipate pathway [GO:0042952]; catechol-containing compound catabolic process [GO:0019614]
Q9PB72	metE XF_2272	5-methyltetrahydropteroyltriglutamate--homocysteine methyltransferase (EC 2.1.1.14) (Cobalamin-independent methionine synthase) (Methionine synthase, vitamin-B12 independent isozyme)	PATHWAY: Amino-acid biosynthesis; L-methionine biosynthesis via de novo pathway; L-methionine from L-homocysteine (MetE route): step 1/1.	2		GO:0003871; GO:0009086; GO:0008270	5-methyltetrahydropteroyltriglutamate-homocysteine S-methyltransferase activity [GO:0003871]; zinc ion binding [GO:0008270]; methionine biosynthetic process [GO:0009086]
Q67JV3	rplN STH3065	50S ribosomal protein L14		2		GO:0015934; GO:0019843; GO:0003735; GO:0006412	large ribosomal subunit [GO:0015934]; rRNA binding [GO:0019843]; structural constituent of ribosome [GO:0003735]; translation [GO:0006412]
Q0ZJ29	rpoC1	DNA-directed RNA polymerase subunit beta' (EC 2.7.7.6) (PEP) (Plastid-encoded RNA polymerase subunit beta') (RNA polymerase subunit beta')		2759	33090	GO:0003677; GO:0003899; GO:0000428; GO:0009507; GO:0006351	chloroplast [GO:0009507]; DNA-directed RNA polymerase complex [GO:0000428]; DNA binding [GO:0003677]; DNA-directed RNA polymerase activity [GO:0003899]; transcription, DNA-templated [GO:0006351]
Q17ZY4	CD630_32370	Proline racemase (EC 5.1.1.4)		2		GO:0018112	proline racemase activity [GO:0018112]
Q09MB7	rps7-A; rps7-B	30S ribosomal protein S7, chloroplastic		2759	33090	GO:0009507; GO:0019843; GO:0015935; GO:0003735; GO:0006412	chloroplast [GO:0009507]; small ribosomal subunit [GO:0015935]; rRNA binding [GO:0019843]; structural constituent of ribosome [GO:0003735]; translation [GO:0006412]
A5W983	pnp Pput_4573	Polyribonucleotide nucleotidyltransferase (EC 2.7.7.8) (Polynucleotide phosphorylase) (PNPase)		2		GO:0000175; GO:0003723; GO:0006396; GO:0005737; GO:0006402; GO:0000287; GO:0004654	cytoplasm [GO:0005737]; 3'-5'-exoribonuclease activity [GO:0000175]; magnesium ion binding [GO:0000287]; polyribonucleotide nucleotidyltransferase activity [GO:0004654]; RNA binding [GO:0003723]; mRNA catabolic process [GO:0006402]; RNA processing [GO:0006396]
A9KL72	metK Cphy_3874	S-adenosylmethionine synthase (AdoMet synthase) (EC 2.5.1.6) (MAT) (Methionine adenosyltransferase)	PATHWAY: Amino-acid biosynthesis; S-adenosyl-L-methionine biosynthesis; S-adenosyl-L-methionine from L-methionine: step 1/1. {ECO:0000255|HAMAP-Rule:MF_00086}.	2		GO:0005524; GO:0006556; GO:0005737; GO:0000287; GO:0004478; GO:0006730	cytoplasm [GO:0005737]; ATP binding [GO:0005524]; magnesium ion binding [GO:0000287]; methionine adenosyltransferase activity [GO:0004478]; one-carbon metabolic process [GO:0006730]; S-adenosylmethionine biosynthetic process [GO:0006556]
Q82ZJ1	rpsO EF_3065	30S ribosomal protein S15		2		GO:0019843; GO:0005840; GO:0003735; GO:0006412	ribosome [GO:0005840]; rRNA binding [GO:0019843]; structural constituent of ribosome [GO:0003735]; translation [GO:0006412]
Q05918	iphP iph	Tyrosine-protein phosphatase (EC 3.1.3.48)		2		GO:0004725	protein tyrosine phosphatase activity [GO:0004725]
B2I6B4	dapE XfasM23_0081	Succinyl-diaminopimelate desuccinylase (SDAP desuccinylase) (EC 3.5.1.18) (N-succinyl-LL-2,6-diaminoheptanedioate amidohydrolase)	PATHWAY: Amino-acid biosynthesis; L-lysine biosynthesis via DAP pathway; LL-2,6-diaminopimelate from (S)-tetrahydrodipicolinate (succinylase route): step 3/3. {ECO:0000255|HAMAP-Rule:MF_01690}.	2		GO:0050897; GO:0019877; GO:0009089; GO:0008237; GO:0009014; GO:0008270	cobalt ion binding [GO:0050897]; metallopeptidase activity [GO:0008237]; succinyl-diaminopimelate desuccinylase activity [GO:0009014]; zinc ion binding [GO:0008270]; diaminopimelate biosynthetic process [GO:0019877]; lysine biosynthetic process via diaminopimelate [GO:0009089]
A7GTT6	rpsD Bcer98_3327	30S ribosomal protein S4		2		GO:0019843; GO:0015935; GO:0003735; GO:0006412	small ribosomal subunit [GO:0015935]; rRNA binding [GO:0019843]; structural constituent of ribosome [GO:0003735]; translation [GO:0006412]
B4STV2	pgk Smal_3216	Phosphoglycerate kinase (EC 2.7.2.3)	PATHWAY: Carbohydrate degradation; glycolysis; pyruvate from D-glyceraldehyde 3-phosphate: step 2/5. {ECO:0000255|HAMAP-Rule:MF_00145}.	2		GO:0005524; GO:0005737; GO:0006096; GO:0004618	cytoplasm [GO:0005737]; ATP binding [GO:0005524]; phosphoglycerate kinase activity [GO:0004618]; glycolytic process [GO:0006096]
Q8PIY5	tilS XAC2760	tRNA(Ile)-lysidine synthase (EC 6.3.4.19) (tRNA(Ile)-2-lysyl-cytidine synthase) (tRNA(Ile)-lysidine synthetase)		2		GO:0005524; GO:0005737; GO:0016879; GO:0006400	cytoplasm [GO:0005737]; ATP binding [GO:0005524]; ligase activity, forming carbon-nitrogen bonds [GO:0016879]; tRNA modification [GO:0006400]
Q6D3B4	cdd ECA2830	Cytidine deaminase (EC 3.5.4.5) (Cytidine aminohydrolase) (CDA)		2		GO:0004126; GO:0008270	cytidine deaminase activity [GO:0004126]; zinc ion binding [GO:0008270]
Q4V0R7	pdxJ XC_0012	Pyridoxine 5'-phosphate synthase (PNP synthase) (EC 2.6.99.2)	PATHWAY: Cofactor biosynthesis; pyridoxine 5'-phosphate biosynthesis; pyridoxine 5'-phosphate from D-erythrose 4-phosphate: step 5/5. {ECO:0000255|HAMAP-Rule:MF_00279}.	2		GO:0005737; GO:0033856; GO:0008615	cytoplasm [GO:0005737]; pyridoxine 5'-phosphate synthase activity [GO:0033856]; pyridoxine biosynthetic process [GO:0008615]
Q65DX5	atpC BLi03925 BL04001	ATP synthase epsilon chain (ATP synthase F1 sector epsilon subunit) (F-ATPase epsilon subunit)		2		GO:0005524; GO:0005886; GO:0042777; GO:0046933; GO:0045261; GO:0046961	plasma membrane [GO:0005886]; proton-transporting ATP synthase complex, catalytic core F(1) [GO:0045261]; ATP binding [GO:0005524]; proton-transporting ATP synthase activity, rotational mechanism [GO:0046933]; proton-transporting ATPase activity, rotational mechanism [GO:0046961]; plasma membrane ATP synthesis coupled proton transport [GO:0042777]
C6DCZ0	mtnK PC1_3299	Methylthioribose kinase (MTR kinase) (EC 2.7.1.100)	PATHWAY: Amino-acid biosynthesis; L-methionine biosynthesis via salvage pathway; S-methyl-5-thio-alpha-D-ribose 1-phosphate from S-methyl-5'-thioadenosine (hydrolase route): step 2/2. {ECO:0000255|HAMAP-Rule:MF_01683}.	2		GO:0005524; GO:0019284; GO:0019509; GO:0046522	ATP binding [GO:0005524]; S-methyl-5-thioribose kinase activity [GO:0046522]; L-methionine biosynthetic process from methylthioadenosine [GO:0019509]; L-methionine biosynthetic process from S-adenosylmethionine [GO:0019284]
C6DBI8	hscB PC1_3028	Co-chaperone protein HscB (Hsc20)		2		GO:0006457; GO:0051259	protein folding [GO:0006457]; protein oligomerization [GO:0051259]
Q5KX91	efp GK2410	Elongation factor P (EF-P)	PATHWAY: Protein biosynthesis; polypeptide chain elongation. {ECO:0000255|HAMAP-Rule:MF_00141}.	2		GO:0005737; GO:0003746	cytoplasm [GO:0005737]; translation elongation factor activity [GO:0003746]
Q02RW8	iscS PA14_14730	Cysteine desulfurase IscS (EC 2.8.1.7)	PATHWAY: Cofactor biosynthesis; iron-sulfur cluster biosynthesis. {ECO:0000255|HAMAP-Rule:MF_00331}.	2		GO:0051537; GO:0044571; GO:0031071; GO:0005737; GO:0046872; GO:0030170	cytoplasm [GO:0005737]; 2 iron, 2 sulfur cluster binding [GO:0051537]; cysteine desulfurase activity [GO:0031071]; metal ion binding [GO:0046872]; pyridoxal phosphate binding [GO:0030170]; [2Fe-2S] cluster assembly [GO:0044571]
P39610	pdxK ywdB BSU38020 ipa-52r	Pyridoxine kinase (EC 2.7.1.35) (PN/PL/PM kinase) (Pyridoxal kinase) (Pyridoxamine kinase) (Vitamin B6 kinase)		2		GO:0005524; GO:0046872; GO:0008972; GO:0008478; GO:0009228	ATP binding [GO:0005524]; metal ion binding [GO:0046872]; phosphomethylpyrimidine kinase activity [GO:0008972]; pyridoxal kinase activity [GO:0008478]; thiamine biosynthetic process [GO:0009228]
Q8RBA4	nadD TTE0918	Probable nicotinate-nucleotide adenylyltransferase (EC 2.7.7.18) (Deamido-NAD(+) diphosphorylase) (Deamido-NAD(+) pyrophosphorylase) (Nicotinate mononucleotide adenylyltransferase) (NaMN adenylyltransferase)	PATHWAY: Cofactor biosynthesis; NAD(+) biosynthesis; deamido-NAD(+) from nicotinate D-ribonucleotide: step 1/1. {ECO:0000255|HAMAP-Rule:MF_00244}.	2		GO:0005524; GO:0009435; GO:0004515	ATP binding [GO:0005524]; nicotinate-nucleotide adenylyltransferase activity [GO:0004515]; NAD biosynthetic process [GO:0009435]
Q8ZP84	uspE STM1661	Universal stress protein E		2		GO:0005737; GO:0006950	cytoplasm [GO:0005737]; response to stress [GO:0006950]
Q839J7	coaA EF_0168	Pantothenate kinase (EC 2.7.1.33) (Pantothenic acid kinase)	PATHWAY: Cofactor biosynthesis; coenzyme A biosynthesis; CoA from (R)-pantothenate: step 1/5. {ECO:0000255|HAMAP-Rule:MF_00215}.	2		GO:0005524; GO:0015937; GO:0005737; GO:0004594	cytoplasm [GO:0005737]; ATP binding [GO:0005524]; pantothenate kinase activity [GO:0004594]; coenzyme A biosynthetic process [GO:0015937]
C6DFB8	pncB PC1_1786	Nicotinate phosphoribosyltransferase (NAPRTase) (EC 6.3.4.21)	PATHWAY: Cofactor biosynthesis; NAD(+) biosynthesis; nicotinate D-ribonucleotide from nicotinate: step 1/1. {ECO:0000255|HAMAP-Rule:MF_00570}.	2		GO:0009435; GO:0016874; GO:0019357; GO:0004516; GO:0004514	ligase activity [GO:0016874]; nicotinate phosphoribosyltransferase activity [GO:0004516]; nicotinate-nucleotide diphosphorylase (carboxylating) activity [GO:0004514]; NAD biosynthetic process [GO:0009435]; nicotinate nucleotide biosynthetic process [GO:0019357]
C6DBR0	purM PC1_1129	Phosphoribosylformylglycinamidine cyclo-ligase (EC 6.3.3.1) (AIR synthase) (AIRS) (Phosphoribosyl-aminoimidazole synthetase)	PATHWAY: Purine metabolism; IMP biosynthesis via de novo pathway; 5-amino-1-(5-phospho-D-ribosyl)imidazole from N(2)-formyl-N(1)-(5-phospho-D-ribosyl)glycinamide: step 2/2. {ECO:0000255|HAMAP-Rule:MF_00741}.	2		GO:0006189; GO:0005524; GO:0005737; GO:0004641	cytoplasm [GO:0005737]; ATP binding [GO:0005524]; phosphoribosylformylglycinamidine cyclo-ligase activity [GO:0004641]; 'de novo' IMP biosynthetic process [GO:0006189]
C6DCF6	gpmA PC1_1258	2,3-bisphosphoglycerate-dependent phosphoglycerate mutase (BPG-dependent PGAM) (PGAM) (Phosphoglyceromutase) (dPGM) (EC 5.4.2.11)	PATHWAY: Carbohydrate degradation; glycolysis; pyruvate from D-glyceraldehyde 3-phosphate: step 3/5. {ECO:0000255|HAMAP-Rule:MF_01039}.	2		GO:0046538; GO:0006094; GO:0006096	2,3-bisphosphoglycerate-dependent phosphoglycerate mutase activity [GO:0046538]; gluconeogenesis [GO:0006094]; glycolytic process [GO:0006096]
Q8P709	hprK ptsK XCC2805	HPr kinase/phosphorylase (HPrK/P) (EC 2.7.11.-) (EC 2.7.4.-) (HPr(Ser) kinase/phosphorylase)		2		GO:0005524; GO:0005829; GO:0000287; GO:0000155; GO:0004674; GO:0004712; GO:0006109	cytosol [GO:0005829]; ATP binding [GO:0005524]; magnesium ion binding [GO:0000287]; phosphorelay sensor kinase activity [GO:0000155]; protein serine/threonine kinase activity [GO:0004674]; protein serine/threonine/tyrosine kinase activity [GO:0004712]; regulation of carbohydrate metabolic process [GO:0006109]
Q6D9Z5	prfC ECA0468	Peptide chain release factor 3 (RF-3)		2		GO:0005525; GO:0003924; GO:0005737; GO:0006449; GO:0016149	cytoplasm [GO:0005737]; GTP binding [GO:0005525]; GTPase activity [GO:0003924]; translation release factor activity, codon specific [GO:0016149]; regulation of translational termination [GO:0006449]
Q9I471	cobB PA1273	Hydrogenobyrinate a,c-diamide synthase (EC 6.3.5.9) (Hydrogenobyrinic acid a,c-diamide synthase)	PATHWAY: Cofactor biosynthesis; adenosylcobalamin biosynthesis; cob(II)yrinate a,c-diamide from precorrin-2 (aerobic route): step 9/10. {ECO:0000255|HAMAP-Rule:MF_00027}.	2		GO:0005524; GO:0009236; GO:0042242; GO:0006541; GO:0043802	ATP binding [GO:0005524]; cobyrinic acid a,c-diamide synthase activity [GO:0042242]; hydrogenobyrinic acid a,c-diamide synthase (glutamine-hydrolysing) activity [GO:0043802]; cobalamin biosynthetic process [GO:0009236]; glutamine metabolic process [GO:0006541]
Q6D8J7	trmB ECA0977	tRNA (guanine-N(7)-)-methyltransferase (EC 2.1.1.33) (tRNA (guanine(46)-N(7))-methyltransferase) (tRNA(m7G46)-methyltransferase)	PATHWAY: tRNA modification; N(7)-methylguanine-tRNA biosynthesis. {ECO:0000255|HAMAP-Rule:MF_01057}.	2		GO:0008176	tRNA (guanine-N7-)-methyltransferase activity [GO:0008176]
Q5GZ80	xseA XOO2737	Exodeoxyribonuclease 7 large subunit (EC 3.1.11.6) (Exodeoxyribonuclease VII large subunit) (Exonuclease VII large subunit)		2		GO:0006308; GO:0005737; GO:0008855; GO:0009318; GO:0003676	cytoplasm [GO:0005737]; exodeoxyribonuclease VII complex [GO:0009318]; exodeoxyribonuclease VII activity [GO:0008855]; nucleic acid binding [GO:0003676]; DNA catabolic process [GO:0006308]
P93276	AtMg00030	Uncharacterized mitochondrial protein AtMg00030 (ORF107a)		2759	33090	GO:0005739	mitochondrion [GO:0005739]
[truncated: 1,588 more rows]
