# Supplementary material for: Integrated multi-omic analysis of host-microbiota interactions in acute oak decline
Source: Microbiome. 2018 Jan 30;6:21. doi: 10.1186/s40168-018-0408-5 (PMC5789699; doi:10.1186/s40168-018-0408-5)
Supplement: Supplementary file 8 — Metagenomic gene annotation of sample ROW2. MG-RAST gene predictions for sample ROW2, based on the Swissprot database. MG-RAST ID 4702455.3. (XLSX 564 kb) [file 40168_2018_408_MOESM8_ESM.xlsx]

## Sheet: Blad1
MG-RAST gene predictions for sample ROW2, based on the SWISSPROT database. MG-RAST ID 4702455.3
Entry	Gene names	Protein names	Pathway	Taxonomic lineage IDs (SUPERKINGDOM)	Taxonomic lineage IDs (KINGDOM)	Gene ontology IDs	Gene ontology (GO)
B2VKV9	ETA_15950	Probable intracellular septation protein A		2		GO:0000917; GO:0005887	integral component of plasma membrane [GO:0005887]; barrier septum assembly [GO:0000917]
Q837B3	metG EF_0930	Methionine--tRNA ligase (EC 6.1.1.10) (Methionyl-tRNA synthetase) (MetRS)		2		GO:0005524; GO:0005737; GO:0046872; GO:0004825; GO:0006431; GO:0000049	cytoplasm [GO:0005737]; ATP binding [GO:0005524]; metal ion binding [GO:0046872]; methionine-tRNA ligase activity [GO:0004825]; tRNA binding [GO:0000049]; methionyl-tRNA aminoacylation [GO:0006431]
Q16D38	infB RD1_0386	Translation initiation factor IF-2		2		GO:0005525; GO:0003924; GO:0005737; GO:0003743	cytoplasm [GO:0005737]; GTP binding [GO:0005525]; GTPase activity [GO:0003924]; translation initiation factor activity [GO:0003743]
C6DDH2	cysH PC1_3363	Phosphoadenosine phosphosulfate reductase (EC 1.8.4.8) (3'-phosphoadenylylsulfate reductase) (PAPS reductase, thioredoxin dependent) (PAPS sulfotransferase) (PAdoPS reductase)	PATHWAY: Sulfur metabolism; hydrogen sulfide biosynthesis; sulfite from sulfate: step 3/3. {ECO:0000255|HAMAP-Rule:MF_00063}.	2		GO:0019344; GO:0005737; GO:0070814; GO:0009086; GO:0004604; GO:0019379	cytoplasm [GO:0005737]; phosphoadenylyl-sulfate reductase (thioredoxin) activity [GO:0004604]; cysteine biosynthetic process [GO:0019344]; hydrogen sulfide biosynthetic process [GO:0070814]; methionine biosynthetic process [GO:0009086]; sulfate assimilation, phosphoadenylyl sulfate reduction by phosphoadenylyl-sulfate reductase (thioredoxin) [GO:0019379]
B2VE61	purC ETA_10680	Phosphoribosylaminoimidazole-succinocarboxamide synthase (EC 6.3.2.6) (SAICAR synthetase)	PATHWAY: Purine metabolism; IMP biosynthesis via de novo pathway; 5-amino-1-(5-phospho-D-ribosyl)imidazole-4-carboxamide from 5-amino-1-(5-phospho-D-ribosyl)imidazole-4-carboxylate: step 1/2. {ECO:0000255|HAMAP-Rule:MF_00137}.	2		GO:0006189; GO:0005524; GO:0004639	ATP binding [GO:0005524]; phosphoribosylaminoimidazolesuccinocarboxamide synthase activity [GO:0004639]; 'de novo' IMP biosynthetic process [GO:0006189]
P22102	GART PGFT PRGS	Trifunctional purine biosynthetic protein adenosine-3 [Includes: Phosphoribosylamine--glycine ligase (EC 6.3.4.13) (Glycinamide ribonucleotide synthetase) (GARS) (Phosphoribosylglycinamide synthetase); Phosphoribosylformylglycinamidine cyclo-ligase (EC 6.3.3.1) (AIR synthase) (AIRS) (Phosphoribosyl-aminoimidazole synthetase); Phosphoribosylglycinamide formyltransferase (EC 2.1.2.2) (5'-phosphorib…	PATHWAY: Purine metabolism; IMP biosynthesis via de novo pathway; 5-amino-1-(5-phospho-D-ribosyl)imidazole from N(2)-formyl-N(1)-(5-phospho-D-ribosyl)glycinamide: step 2/2.; PATHWAY: Purine metabolism; IMP biosynthesis via de novo pathway; N(1)-(5-phospho-D-ribosyl)glycinamide from 5-phospho-alpha-D-ribose 1-diphosphate: step 2/2.; PATHWAY: Purine metabolism; IMP biosynthesis via de novo pathway;…	2759	33208	GO:0006189; GO:0005524; GO:0003360; GO:0021549; GO:0021987; GO:0005829; GO:0070062; GO:0006544; GO:0046872; GO:0004637; GO:0004641; GO:0004644; GO:0009113; GO:0009168; GO:0010035; GO:0010033; GO:0046654	cytosol [GO:0005829]; extracellular exosome [GO:0070062]; ATP binding [GO:0005524]; metal ion binding [GO:0046872]; phosphoribosylamine-glycine ligase activity [GO:0004637]; phosphoribosylformylglycinamidine cyclo-ligase activity [GO:0004641]; phosphoribosylglycinamide formyltransferase activity [GO:0004644]; 'de novo' IMP biosynthetic process [GO:0006189]; brainstem development [GO:0003360]; cer…
Q6D8T5	macB ECA0887	Macrolide export ATP-binding/permease protein MacB (EC 3.6.3.-)		2		GO:0005524; GO:0043190; GO:0016887; GO:0042895; GO:0016820; GO:0046677	ATP-binding cassette (ABC) transporter complex [GO:0043190]; antibiotic transporter activity [GO:0042895]; ATP binding [GO:0005524]; ATPase activity [GO:0016887]; hydrolase activity, acting on acid anhydrides, catalyzing transmembrane movement of substances [GO:0016820]; response to antibiotic [GO:0046677]
Q6D2L3	mqo ECA3082	Probable malate:quinone oxidoreductase (EC 1.1.5.4) (MQO) (Malate dehydrogenase [quinone])	PATHWAY: Carbohydrate metabolism; tricarboxylic acid cycle; oxaloacetate from (S)-malate (quinone route): step 1/1. {ECO:0000255|HAMAP-Rule:MF_00212}.	2		GO:0052589; GO:0008924; GO:0006099	malate dehydrogenase (menaquinone) activity [GO:0052589]; malate dehydrogenase (quinone) activity [GO:0008924]; tricarboxylic acid cycle [GO:0006099]
A1R783	nadD AAur_2361	Probable nicotinate-nucleotide adenylyltransferase (EC 2.7.7.18) (Deamido-NAD(+) diphosphorylase) (Deamido-NAD(+) pyrophosphorylase) (Nicotinate mononucleotide adenylyltransferase) (NaMN adenylyltransferase)	PATHWAY: Cofactor biosynthesis; NAD(+) biosynthesis; deamido-NAD(+) from nicotinate D-ribonucleotide: step 1/1. {ECO:0000255|HAMAP-Rule:MF_00244}.	2		GO:0005524; GO:0009435; GO:0004515	ATP binding [GO:0005524]; nicotinate-nucleotide adenylyltransferase activity [GO:0004515]; NAD biosynthetic process [GO:0009435]
A1R5H3	nrdR AAur_1725	Transcriptional repressor NrdR		2		GO:0005524; GO:0003677; GO:0045892; GO:0006351; GO:0008270	ATP binding [GO:0005524]; DNA binding [GO:0003677]; zinc ion binding [GO:0008270]; negative regulation of transcription, DNA-templated [GO:0045892]; transcription, DNA-templated [GO:0006351]
Q6D0H4	mraZ ECA3824	Transcriptional regulator MraZ		2		GO:0003677; GO:0005737; GO:0009295; GO:0003700; GO:0006351	cytoplasm [GO:0005737]; nucleoid [GO:0009295]; DNA binding [GO:0003677]; transcription factor activity, sequence-specific DNA binding [GO:0003700]; transcription, DNA-templated [GO:0006351]
Q1IF41	truB PSEEN0797	tRNA pseudouridine synthase B (EC 5.4.99.25) (tRNA pseudouridine(55) synthase) (Psi55 synthase) (tRNA pseudouridylate synthase) (tRNA-uridine isomerase)		2		GO:0003723; GO:0009982; GO:0031119	pseudouridine synthase activity [GO:0009982]; RNA binding [GO:0003723]; tRNA pseudouridine synthesis [GO:0031119]
Q56894	flgC	Flagellar basal-body rod protein FlgC		2		GO:0030694; GO:0071973	bacterial-type flagellum basal body, rod [GO:0030694]; bacterial-type flagellum-dependent cell motility [GO:0071973]
Q820T0	mnmE trmE EF_3312	tRNA modification GTPase MnmE (EC 3.6.-.-)		2		GO:0005525; GO:0003924; GO:0005737; GO:0046872; GO:0006400	cytoplasm [GO:0005737]; GTP binding [GO:0005525]; GTPase activity [GO:0003924]; metal ion binding [GO:0046872]; tRNA modification [GO:0006400]
Q6D276	ispG gcpE ECA3220	4-hydroxy-3-methylbut-2-en-1-yl diphosphate synthase (flavodoxin) (EC 1.17.7.3) (1-hydroxy-2-methyl-2-(E)-butenyl 4-diphosphate synthase)	PATHWAY: Isoprenoid biosynthesis; isopentenyl diphosphate biosynthesis via DXP pathway; isopentenyl diphosphate from 1-deoxy-D-xylulose 5-phosphate: step 5/6. {ECO:0000255|HAMAP-Rule:MF_00159}.	2		GO:0051539; GO:0046429; GO:0005506; GO:0019288; GO:0016114	4 iron, 4 sulfur cluster binding [GO:0051539]; 4-hydroxy-3-methylbut-2-en-1-yl diphosphate synthase activity [GO:0046429]; iron ion binding [GO:0005506]; isopentenyl diphosphate biosynthetic process, methylerythritol 4-phosphate pathway [GO:0019288]; terpenoid biosynthetic process [GO:0016114]
C6DHQ1	trmA PC1_0191	tRNA/tmRNA (uracil-C(5))-methyltransferase (EC 2.1.1.-) (EC 2.1.1.35) (tRNA (uracil(54)-C(5))-methyltransferase) (tRNA(m5U54)-methyltransferase) (RUMT) (tmRNA (uracil(341)-C(5))-methyltransferase)		2		GO:0030697	S-adenosylmethionine-dependent tRNA (m5U54) methyltransferase activity [GO:0030697]
A0JZ92	rpoC Arth_2983	DNA-directed RNA polymerase subunit beta' (RNAP subunit beta') (EC 2.7.7.6) (RNA polymerase subunit beta') (Transcriptase subunit beta')		2		GO:0003677; GO:0003899; GO:0006351	DNA binding [GO:0003677]; DNA-directed RNA polymerase activity [GO:0003899]; transcription, DNA-templated [GO:0006351]
Q2NS78	SG1722	UPF0756 membrane protein SG1722		2		GO:0005887	integral component of plasma membrane [GO:0005887]
Q8VZ40	PUB14 At3g54850 F28P10.170	U-box domain-containing protein 14 (EC 6.3.2.-) (E3 ubiquitin-protein ligase PUB14) (Plant U-box protein 14) (Prototypical U-box domain protein 14)	PATHWAY: Protein modification; protein ubiquitination.	2759	33090	GO:0005737; GO:0016874; GO:0005634; GO:0070696; GO:0004842	cytoplasm [GO:0005737]; nucleus [GO:0005634]; ligase activity [GO:0016874]; transmembrane receptor protein serine/threonine kinase binding [GO:0070696]; ubiquitin-protein transferase activity [GO:0004842]
A9WQ57	hisB RSal33209_0736	Imidazoleglycerol-phosphate dehydratase (IGPD) (EC 4.2.1.19)	PATHWAY: Amino-acid biosynthesis; L-histidine biosynthesis; L-histidine from 5-phospho-alpha-D-ribose 1-diphosphate: step 6/9. {ECO:0000255|HAMAP-Rule:MF_00076}.	2		GO:0005737; GO:0000105; GO:0004424	cytoplasm [GO:0005737]; imidazoleglycerol-phosphate dehydratase activity [GO:0004424]; histidine biosynthetic process [GO:0000105]
P08791	LEU2 3-IMDH	3-isopropylmalate dehydrogenase (3-IPM-DH) (IMDH) (EC 1.1.1.85) (Beta-IPM dehydrogenase)	PATHWAY: Amino-acid biosynthesis; L-leucine biosynthesis; L-leucine from 3-methyl-2-oxobutanoate: step 3/4.	2759	4751	GO:0003862; GO:0051287; GO:0005737; GO:0009098; GO:0000287	cytoplasm [GO:0005737]; 3-isopropylmalate dehydrogenase activity [GO:0003862]; magnesium ion binding [GO:0000287]; NAD binding [GO:0051287]; leucine biosynthetic process [GO:0009098]
Q1WSZ9	glmM LSL_1144	Phosphoglucosamine mutase (EC 5.4.2.10)		2		GO:0005975; GO:0000287; GO:0008966	magnesium ion binding [GO:0000287]; phosphoglucosamine mutase activity [GO:0008966]; carbohydrate metabolic process [GO:0005975]
P0A503	ctpC mtaA Mb3298	Probable cation-transporting P-type ATPase C (EC 3.6.3.-) (Metal-transporting ATPase Mta72)		2		GO:0005524; GO:0019829; GO:0016021; GO:0046872; GO:0005886	integral component of membrane [GO:0016021]; plasma membrane [GO:0005886]; ATP binding [GO:0005524]; cation-transporting ATPase activity [GO:0019829]; metal ion binding [GO:0046872]
P58338	ocd1 RB0419 SMb20433	Ornithine cyclodeaminase 1 (OCD 1) (EC 4.3.1.12)	PATHWAY: Amino-acid biosynthesis; L-proline biosynthesis; L-proline from L-ornithine: step 1/1.	2		GO:0055129; GO:0008473	ornithine cyclodeaminase activity [GO:0008473]; L-proline biosynthetic process [GO:0055129]
Q09MH4	ndhK	NAD(P)H-quinone oxidoreductase subunit K, chloroplastic (EC 1.6.5.-) (NAD(P)H dehydrogenase subunit K) (NADH-plastoquinone oxidoreductase subunit K)		2759	33090	GO:0051539; GO:0008137; GO:0009535; GO:0005506; GO:0019684; GO:0048038; GO:0006810	chloroplast thylakoid membrane [GO:0009535]; 4 iron, 4 sulfur cluster binding [GO:0051539]; iron ion binding [GO:0005506]; NADH dehydrogenase (ubiquinone) activity [GO:0008137]; quinone binding [GO:0048038]; photosynthesis, light reaction [GO:0019684]; transport [GO:0006810]
A1XP58	xgeA XEG12A	Xyloglucan-specific endo-beta-1,4-glucanase A (EC 3.2.1.151) (Xyloglucanase A) (Xyloglucanendohydrolase A)		2759	4751	GO:0071555; GO:0008810; GO:0005576; GO:0000272; GO:0033946	extracellular region [GO:0005576]; cellulase activity [GO:0008810]; xyloglucan-specific endo-beta-1,4-glucanase activity [GO:0033946]; cell wall organization [GO:0071555]; polysaccharide catabolic process [GO:0000272]
P76460	atoE b2223 JW2217	Short-chain fatty acids transporter		2		GO:0016021; GO:0005886; GO:0006810	integral component of membrane [GO:0016021]; plasma membrane [GO:0005886]; transport [GO:0006810]
C5BFN3	pepT NT01EI_1819	Peptidase T (EC 3.4.11.4) (Aminotripeptidase) (Tripeptidase) (Tripeptide aminopeptidase)		2		GO:0005737; GO:0008237; GO:0043171; GO:0045148; GO:0008270	cytoplasm [GO:0005737]; metallopeptidase activity [GO:0008237]; tripeptide aminopeptidase activity [GO:0045148]; zinc ion binding [GO:0008270]; peptide catabolic process [GO:0043171]
C6DHY3	lolB PC1_2116	Outer-membrane lipoprotein LolB		2		GO:0009279; GO:0008565	cell outer membrane [GO:0009279]; protein transporter activity [GO:0008565]
Q31YR1	cbpA SBO_2231	Curved DNA-binding protein		2		GO:0003681; GO:0005737; GO:0009295; GO:0006457	cytoplasm [GO:0005737]; nucleoid [GO:0009295]; bent DNA binding [GO:0003681]; protein folding [GO:0006457]
P94364	cydA yxkK BSU38760	Cytochrome bd ubiquinol oxidase subunit 1 (EC 1.10.3.-) (Cytochrome d ubiquinol oxidase subunit I)		2		GO:0019646; GO:0070069; GO:0009055; GO:0016021; GO:0046872; GO:0016682; GO:0005886	cytochrome complex [GO:0070069]; integral component of membrane [GO:0016021]; plasma membrane [GO:0005886]; electron carrier activity [GO:0009055]; metal ion binding [GO:0046872]; oxidoreductase activity, acting on diphenols and related substances as donors, oxygen as acceptor [GO:0016682]; aerobic electron transport chain [GO:0019646]
Q9Y7W4	CRK1 BUR1 CaO19.11006 CaO19.3523/3524	Serine/threonine-protein kinase BUR1 (EC 2.7.11.22) (EC 2.7.11.23)		2759	4751	GO:0005524; GO:0008353; GO:0004693; GO:0005634	nucleus [GO:0005634]; ATP binding [GO:0005524]; cyclin-dependent protein serine/threonine kinase activity [GO:0004693]; RNA polymerase II carboxy-terminal domain kinase activity [GO:0008353]
B2VIS3	ETA_25560	UPF0345 protein ETA_25560		2
B2VE05	rpsB ETA_08890	30S ribosomal protein S2		2		GO:0015935; GO:0003735; GO:0006412	small ribosomal subunit [GO:0015935]; structural constituent of ribosome [GO:0003735]; translation [GO:0006412]
A8GI41	nadK Spro_3685	NAD kinase (EC 2.7.1.23) (ATP-dependent NAD kinase)		2		GO:0005524; GO:0019674; GO:0003951; GO:0006741; GO:0005737; GO:0046872	cytoplasm [GO:0005737]; ATP binding [GO:0005524]; metal ion binding [GO:0046872]; NAD+ kinase activity [GO:0003951]; NAD metabolic process [GO:0019674]; NADP biosynthetic process [GO:0006741]
A8AQW5	bioH CKO_04834	Pimeloyl-[acyl-carrier protein] methyl ester esterase (EC 3.1.1.85) (Biotin synthesis protein BioH) (Carboxylesterase BioH)	PATHWAY: Cofactor biosynthesis; biotin biosynthesis. {ECO:0000255|HAMAP-Rule:MF_01260}.	2		GO:0009102; GO:0052689; GO:0005737	cytoplasm [GO:0005737]; carboxylic ester hydrolase activity [GO:0052689]; biotin biosynthetic process [GO:0009102]
P14853	COX3 COXIII GlmaxMp04	Cytochrome c oxidase subunit 3 (EC 1.9.3.1) (Cytochrome c oxidase polypeptide III)		2759	33090	GO:0019646; GO:0004129; GO:0016021; GO:0005743	integral component of membrane [GO:0016021]; mitochondrial inner membrane [GO:0005743]; cytochrome-c oxidase activity [GO:0004129]; aerobic electron transport chain [GO:0019646]
Q14FC6	petD	Cytochrome b6-f complex subunit 4 (17 kDa polypeptide)		2759	33090	GO:0009535; GO:0045158; GO:0045156; GO:0016021; GO:0016491; GO:0009767	chloroplast thylakoid membrane [GO:0009535]; integral component of membrane [GO:0016021]; electron transporter, transferring electrons within cytochrome b6/f complex of photosystem II activity [GO:0045158]; electron transporter, transferring electrons within the cyclic electron transport pathway of photosynthesis activity [GO:0045156]; oxidoreductase activity [GO:0016491]; photosynthetic electron…
Q819I5	ppk BC_3993	Polyphosphate kinase (EC 2.7.4.1) (ATP-polyphosphate phosphotransferase) (Polyphosphoric acid kinase)		2		GO:0005524; GO:0006799; GO:0008976; GO:0009358	polyphosphate kinase complex [GO:0009358]; ATP binding [GO:0005524]; polyphosphate kinase activity [GO:0008976]; polyphosphate biosynthetic process [GO:0006799]
B5BKB0	rsxA SSPA1294	Electron transport complex subunit RsxA		2		GO:0022900; GO:0016021; GO:0005886	integral component of membrane [GO:0016021]; plasma membrane [GO:0005886]; electron transport chain [GO:0022900]
P07142	cyt-1 NCU09816	Cytochrome c1, heme protein, mitochondrial (Complex III subunit 4) (Complex III subunit IV) (Cytochrome b-c1 complex subunit 4) (Ubiquinol-cytochrome-c reductase complex cytochrome c1 subunit) (Cytochrome c-1)		2759	4751	GO:0009055; GO:0020037; GO:0016021; GO:0046872; GO:0005743; GO:0055114; GO:0070469	integral component of membrane [GO:0016021]; mitochondrial inner membrane [GO:0005743]; respiratory chain [GO:0070469]; electron carrier activity [GO:0009055]; heme binding [GO:0020037]; metal ion binding [GO:0046872]; oxidation-reduction process [GO:0055114]
B2VCB0	atpB ETA_34810	ATP synthase subunit a (ATP synthase F0 sector subunit a) (F-ATPase subunit 6)		2		GO:0016021; GO:0005886; GO:0042777; GO:0046933; GO:0045263	integral component of membrane [GO:0016021]; plasma membrane [GO:0005886]; proton-transporting ATP synthase complex, coupling factor F(o) [GO:0045263]; proton-transporting ATP synthase activity, rotational mechanism [GO:0046933]; plasma membrane ATP synthesis coupled proton transport [GO:0042777]
B5BDC8	tgt SSPA2161	Queuine tRNA-ribosyltransferase (EC 2.4.2.29) (Guanine insertion enzyme) (tRNA-guanine transglycosylase)	PATHWAY: tRNA modification; tRNA-queuosine biosynthesis. {ECO:0000255|HAMAP-Rule:MF_00168}.	2		GO:0046872; GO:0008479; GO:0008616; GO:0006400	metal ion binding [GO:0046872]; queuine tRNA-ribosyltransferase activity [GO:0008479]; queuosine biosynthetic process [GO:0008616]; tRNA modification [GO:0006400]
Q88R97	ssuE PP_0236	FMN reductase (NADPH) (EC 1.5.1.38) (FMN reductase)		2		GO:0052873; GO:0008752; GO:0046306	FMN reductase (NADPH) activity [GO:0052873]; FMN reductase activity [GO:0008752]; alkanesulfonate catabolic process [GO:0046306]
Q6D8J0	mutH ECA0984	DNA mismatch repair protein MutH (Methyl-directed mismatch repair protein)		2		GO:0003677; GO:0006304; GO:0005737; GO:0004519; GO:0006298	cytoplasm [GO:0005737]; DNA binding [GO:0003677]; endonuclease activity [GO:0004519]; DNA modification [GO:0006304]; mismatch repair [GO:0006298]
C5BG25	uxuA NT01EI_2579	Mannonate dehydratase (EC 4.2.1.8) (D-mannonate hydro-lyase)	PATHWAY: Carbohydrate metabolism; pentose and glucuronate interconversion. {ECO:0000255|HAMAP-Rule:MF_00106}.	2		GO:0006064; GO:0008927	mannonate dehydratase activity [GO:0008927]; glucuronate catabolic process [GO:0006064]
Q830Q7	rplJ EF_2716	50S ribosomal protein L10		2		GO:0070180; GO:0005840; GO:0042254; GO:0006412	ribosome [GO:0005840]; large ribosomal subunit rRNA binding [GO:0070180]; ribosome biogenesis [GO:0042254]; translation [GO:0006412]
B8I3S9	fhs Ccel_0018	Formate--tetrahydrofolate ligase (EC 6.3.4.3) (Formyltetrahydrofolate synthetase) (FHS) (FTHFS)	PATHWAY: One-carbon metabolism; tetrahydrofolate interconversion. {ECO:0000255|HAMAP-Rule:MF_01543}.	2		GO:0005524; GO:0009396; GO:0004329; GO:0035999	ATP binding [GO:0005524]; formate-tetrahydrofolate ligase activity [GO:0004329]; folic acid-containing compound biosynthetic process [GO:0009396]; tetrahydrofolate interconversion [GO:0035999]
P77682	yfdG b2350 JW2346	Bactoprenol-linked glucose translocase homolog from prophage CPS-53		2		GO:0003870; GO:0050661; GO:0003824; GO:0008883; GO:0006783; GO:0016021; GO:0055114; GO:0005886; GO:0000271; GO:0006810	integral component of membrane [GO:0016021]; plasma membrane [GO:0005886]; 5-aminolevulinate synthase activity [GO:0003870]; catalytic activity [GO:0003824]; glutamyl-tRNA reductase activity [GO:0008883]; NADP binding [GO:0050661]; heme biosynthetic process [GO:0006783]; oxidation-reduction process [GO:0055114]; polysaccharide biosynthetic process [GO:0000271]; transport [GO:0006810]
P38737	ECM29 YHL030W	Proteasome component ECM29 (Extracellular mutant protein 29)		2759	4751	GO:0005737; GO:0005634; GO:0043248; GO:0000502; GO:0032947	cytoplasm [GO:0005737]; nucleus [GO:0005634]; proteasome complex [GO:0000502]; protein complex scaffold [GO:0032947]; proteasome assembly [GO:0043248]
C6DF71	hisF PC1_1739	Imidazole glycerol phosphate synthase subunit HisF (EC 4.1.3.-) (IGP synthase cyclase subunit) (IGP synthase subunit HisF) (ImGP synthase subunit HisF) (IGPS subunit HisF)	PATHWAY: Amino-acid biosynthesis; L-histidine biosynthesis; L-histidine from 5-phospho-alpha-D-ribose 1-diphosphate: step 5/9. {ECO:0000255|HAMAP-Rule:MF_01013}.	2		GO:0005737; GO:0000105; GO:0000107; GO:0016829	cytoplasm [GO:0005737]; imidazoleglycerol-phosphate synthase activity [GO:0000107]; lyase activity [GO:0016829]; histidine biosynthetic process [GO:0000105]
Q66FB0	purA YPTB0430	Adenylosuccinate synthetase (AMPSase) (AdSS) (EC 6.3.4.4) (IMP--aspartate ligase)	PATHWAY: Purine metabolism; AMP biosynthesis via de novo pathway; AMP from IMP: step 1/2. {ECO:0000255|HAMAP-Rule:MF_00011}.	2		GO:0044208; GO:0005525; GO:0004019; GO:0005737; GO:0000287	cytoplasm [GO:0005737]; adenylosuccinate synthase activity [GO:0004019]; GTP binding [GO:0005525]; magnesium ion binding [GO:0000287]; 'de novo' AMP biosynthetic process [GO:0044208]
A1JR39	YE2953	UPF0271 protein YE2953		2		GO:0005975; GO:0003824	catalytic activity [GO:0003824]; carbohydrate metabolic process [GO:0005975]
Q8RLY6	rpiA	Ribose-5-phosphate isomerase A (EC 5.3.1.6) (Phosphoriboisomerase A) (PRI)	PATHWAY: Carbohydrate degradation; pentose phosphate pathway; D-ribose 5-phosphate from D-ribulose 5-phosphate (non-oxidative stage): step 1/1. {ECO:0000255|HAMAP-Rule:MF_00170}.	2		GO:0009052; GO:0004751	ribose-5-phosphate isomerase activity [GO:0004751]; pentose-phosphate shunt, non-oxidative branch [GO:0009052]
Q839B2	hpt EF_0264	Hypoxanthine-guanine phosphoribosyltransferase (HGPRT) (HGPRTase) (EC 2.4.2.8)	PATHWAY: Purine metabolism; IMP biosynthesis via salvage pathway; IMP from hypoxanthine: step 1/1.	2		GO:0032264; GO:0005737; GO:0052657; GO:0004422; GO:0046872; GO:0000166; GO:0006166	cytoplasm [GO:0005737]; guanine phosphoribosyltransferase activity [GO:0052657]; hypoxanthine phosphoribosyltransferase activity [GO:0004422]; metal ion binding [GO:0046872]; nucleotide binding [GO:0000166]; IMP salvage [GO:0032264]; purine ribonucleoside salvage [GO:0006166]
Q4K694	hemA PFL_5160	Glutamyl-tRNA reductase (GluTR) (EC 1.2.1.70)	PATHWAY: Porphyrin-containing compound metabolism; protoporphyrin-IX biosynthesis; 5-aminolevulinate from L-glutamyl-tRNA(Glu): step 1/2. {ECO:0000255|HAMAP-Rule:MF_00087}.	2		GO:0050661; GO:0005737; GO:0008883; GO:0006779; GO:0006782	cytoplasm [GO:0005737]; glutamyl-tRNA reductase activity [GO:0008883]; NADP binding [GO:0050661]; porphyrin-containing compound biosynthetic process [GO:0006779]; protoporphyrinogen IX biosynthetic process [GO:0006782]
P21883	pdhC aceC BSU14600	Dihydrolipoyllysine-residue acetyltransferase component of pyruvate dehydrogenase complex (EC 2.3.1.12) (Dihydrolipoamide acetyltransferase component of pyruvate dehydrogenase complex) (E2) (S complex, 48 kDa subunit)		2		GO:0004742; GO:0006096	dihydrolipoyllysine-residue acetyltransferase activity [GO:0004742]; glycolytic process [GO:0006096]
Q9AAZ2	nhaA CC_0450	Na(+)/H(+) antiporter NhaA (Sodium/proton antiporter NhaA)		2		GO:0015297; GO:0016021; GO:0005886; GO:0006885; GO:0015081	integral component of membrane [GO:0016021]; plasma membrane [GO:0005886]; antiporter activity [GO:0015297]; sodium ion transmembrane transporter activity [GO:0015081]; regulation of pH [GO:0006885]
B2VCV2	psd ETA_29750	Phosphatidylserine decarboxylase proenzyme (EC 4.1.1.65) [Cleaved into: Phosphatidylserine decarboxylase alpha chain; Phosphatidylserine decarboxylase beta chain]	PATHWAY: Phospholipid metabolism; phosphatidylethanolamine biosynthesis; phosphatidylethanolamine from CDP-diacylglycerol: step 2/2. {ECO:0000255|HAMAP-Rule:MF_00662}.	2		GO:0006646; GO:0004609; GO:0005886	plasma membrane [GO:0005886]; phosphatidylserine decarboxylase activity [GO:0004609]; phosphatidylethanolamine biosynthetic process [GO:0006646]
Q9I4E1	cobB2 PA1197	NAD-dependent protein deacylase 2 (EC 3.5.1.-) (Regulatory protein SIR2 homolog 2)		2		GO:0070403; GO:0005737; GO:0016787; GO:0046872	cytoplasm [GO:0005737]; hydrolase activity [GO:0016787]; metal ion binding [GO:0046872]; NAD+ binding [GO:0070403]
Q6D080	sprT ECA3921	Protein SprT		2		GO:0005737; GO:0008270	cytoplasm [GO:0005737]; zinc ion binding [GO:0008270]
A4XSW1	dapA Pmen_1663	4-hydroxy-tetrahydrodipicolinate synthase (HTPA synthase) (EC 4.3.3.7)	PATHWAY: Amino-acid biosynthesis; L-lysine biosynthesis via DAP pathway; (S)-tetrahydrodipicolinate from L-aspartate: step 3/4. {ECO:0000255|HAMAP-Rule:MF_00418}.	2		GO:0008840; GO:0005737; GO:0019877; GO:0009089	cytoplasm [GO:0005737]; 4-hydroxy-tetrahydrodipicolinate synthase [GO:0008840]; diaminopimelate biosynthetic process [GO:0019877]; lysine biosynthetic process via diaminopimelate [GO:0009089]
Q5HKN8	hisD SERP2305	Histidinol dehydrogenase (HDH) (EC 1.1.1.23)	PATHWAY: Amino-acid biosynthesis; L-histidine biosynthesis; L-histidine from 5-phospho-alpha-D-ribose 1-diphosphate: step 9/9. {ECO:0000255|HAMAP-Rule:MF_01024}.	2		GO:0051287; GO:0000105; GO:0004399; GO:0008270	histidinol dehydrogenase activity [GO:0004399]; NAD binding [GO:0051287]; zinc ion binding [GO:0008270]; histidine biosynthetic process [GO:0000105]
B1HQJ3	trmFO Bsph_1542	Methylenetetrahydrofolate--tRNA-(uracil-5-)-methyltransferase TrmFO (EC 2.1.1.74) (Folate-dependent tRNA (uracil-5-)-methyltransferase) (Folate-dependent tRNA(M-5-U54)-methyltransferase)		2		GO:0030698; GO:0005737; GO:0050660; GO:0047151; GO:0016491	cytoplasm [GO:0005737]; 5,10-methylenetetrahydrofolate-dependent tRNA (m5U54) methyltransferase activity [GO:0030698]; flavin adenine dinucleotide binding [GO:0050660]; methylenetetrahydrofolate-tRNA-(uracil-5-)-methyltransferase (FADH2-oxidizing) activity [GO:0047151]; oxidoreductase activity [GO:0016491]
P10390	nifB	FeMo cofactor biosynthesis protein NifB		2		GO:0051539; GO:0003824; GO:0009108; GO:0046872; GO:0009399	4 iron, 4 sulfur cluster binding [GO:0051539]; catalytic activity [GO:0003824]; metal ion binding [GO:0046872]; coenzyme biosynthetic process [GO:0009108]; nitrogen fixation [GO:0009399]
B1HT97	gpsA Bsph_1921	Glycerol-3-phosphate dehydrogenase [NAD(P)+] (EC 1.1.1.94) (NAD(P)H-dependent glycerol-3-phosphate dehydrogenase)	PATHWAY: Membrane lipid metabolism; glycerophospholipid metabolism. {ECO:0000255|HAMAP-Rule:MF_00394}.	2		GO:0051287; GO:0005975; GO:0046167; GO:0046168; GO:0047952; GO:0004367; GO:0036439; GO:0009331; GO:0006650; GO:0008654	glycerol-3-phosphate dehydrogenase complex [GO:0009331]; glycerol-3-phosphate dehydrogenase [NAD(P)+] activity [GO:0047952]; glycerol-3-phosphate dehydrogenase [NAD+] activity [GO:0004367]; glycerol-3-phosphate dehydrogenase [NADP+] activity [GO:0036439]; NAD binding [GO:0051287]; carbohydrate metabolic process [GO:0005975]; glycerol-3-phosphate biosynthetic process [GO:0046167]; glycerol-3-phosp…
C6DC42	sfsA PC1_3113	Sugar fermentation stimulation protein homolog		2
P22550	VMA2	V-type proton ATPase subunit B (V-ATPase subunit B) (V-ATPase 57 kDa subunit) (Vacuolar proton pump subunit B)		2759	4751	GO:0005524; GO:0015991; GO:0046034; GO:0016820; GO:0033180	proton-transporting V-type ATPase, V1 domain [GO:0033180]; ATP binding [GO:0005524]; hydrolase activity, acting on acid anhydrides, catalyzing transmembrane movement of substances [GO:0016820]; ATP hydrolysis coupled proton transport [GO:0015991]; ATP metabolic process [GO:0046034]
P0ADK5	yiaW Z5007 ECs4463	Inner membrane protein YiaW		2		GO:0016021; GO:0005886	integral component of membrane [GO:0016021]; plasma membrane [GO:0005886]
P58937	bscS wssE PFLU_0304	Cellulose synthase operon protein C	PATHWAY: Glycan metabolism; bacterial cellulose biosynthesis.	2		GO:0006011; GO:0030244; GO:0019867	outer membrane [GO:0019867]; cellulose biosynthetic process [GO:0030244]; UDP-glucose metabolic process [GO:0006011]
Q8FU05	leuA CE0216	2-isopropylmalate synthase (EC 2.3.3.13) (Alpha-IPM synthase) (Alpha-isopropylmalate synthase)	PATHWAY: Amino-acid biosynthesis; L-leucine biosynthesis; L-leucine from 3-methyl-2-oxobutanoate: step 1/4. {ECO:0000255|HAMAP-Rule:MF_00572}.	2		GO:0003852; GO:0009098	2-isopropylmalate synthase activity [GO:0003852]; leucine biosynthetic process [GO:0009098]
B2VCC9	glmU ETA_34730	Bifunctional protein GlmU [Includes: UDP-N-acetylglucosamine pyrophosphorylase (EC 2.7.7.23) (N-acetylglucosamine-1-phosphate uridyltransferase); Glucosamine-1-phosphate N-acetyltransferase (EC 2.3.1.157)]	PATHWAY: Nucleotide-sugar biosynthesis; UDP-N-acetyl-alpha-D-glucosamine biosynthesis; N-acetyl-alpha-D-glucosamine 1-phosphate from alpha-D-glucosamine 6-phosphate (route II): step 2/2. {ECO:0000255|HAMAP-Rule:MF_01631}.; PATHWAY: Nucleotide-sugar biosynthesis; UDP-N-acetyl-alpha-D-glucosamine biosynthesis; UDP-N-acetyl-alpha-D-glucosamine from N-acetyl-alpha-D-glucosamine 1-phosphate: step 1/1.…	2		GO:0006048; GO:0003977; GO:0000902; GO:0071555; GO:0005737; GO:0019134; GO:0009245; GO:0009103; GO:0000287; GO:0009252; GO:0008360	cytoplasm [GO:0005737]; glucosamine-1-phosphate N-acetyltransferase activity [GO:0019134]; magnesium ion binding [GO:0000287]; UDP-N-acetylglucosamine diphosphorylase activity [GO:0003977]; cell morphogenesis [GO:0000902]; cell wall organization [GO:0071555]; lipid A biosynthetic process [GO:0009245]; lipopolysaccharide biosynthetic process [GO:0009103]; peptidoglycan biosynthetic process [GO:000…
A9WPV8	infB RSal33209_0656	Translation initiation factor IF-2		2		GO:0005525; GO:0003924; GO:0005737; GO:0003743	cytoplasm [GO:0005737]; GTP binding [GO:0005525]; GTPase activity [GO:0003924]; translation initiation factor activity [GO:0003743]
Q834V4	obg EF_1527	GTPase Obg (EC 3.6.5.-) (GTP-binding protein Obg)		2		GO:0005525; GO:0003924; GO:0005737; GO:0000287; GO:0042254	cytoplasm [GO:0005737]; GTP binding [GO:0005525]; GTPase activity [GO:0003924]; magnesium ion binding [GO:0000287]; ribosome biogenesis [GO:0042254]
P19593		Probable reverse transcriptase (EC 2.7.7.49)		2759	33090	GO:0003964; GO:0009507; GO:0004519; GO:0003676	chloroplast [GO:0009507]; endonuclease activity [GO:0004519]; nucleic acid binding [GO:0003676]; RNA-directed DNA polymerase activity [GO:0003964]
C6DI79	argH PC1_4058	Argininosuccinate lyase (ASAL) (EC 4.3.2.1) (Arginosuccinase)	PATHWAY: Amino-acid biosynthesis; L-arginine biosynthesis; L-arginine from L-ornithine and carbamoyl phosphate: step 3/3. {ECO:0000255|HAMAP-Rule:MF_00006}.	2		GO:0042450; GO:0004056; GO:0005737	cytoplasm [GO:0005737]; argininosuccinate lyase activity [GO:0004056]; arginine biosynthetic process via ornithine [GO:0042450]
P07642	araC	Arabinose operon regulatory protein		2		GO:0019568; GO:0005737; GO:0043565; GO:0003700; GO:0006351	cytoplasm [GO:0005737]; sequence-specific DNA binding [GO:0043565]; transcription factor activity, sequence-specific DNA binding [GO:0003700]; arabinose catabolic process [GO:0019568]; transcription, DNA-templated [GO:0006351]
Q6CZZ2	rpsM ECA4009	30S ribosomal protein S13		2		GO:0019843; GO:0005840; GO:0003735; GO:0000049; GO:0006412	ribosome [GO:0005840]; rRNA binding [GO:0019843]; structural constituent of ribosome [GO:0003735]; tRNA binding [GO:0000049]; translation [GO:0006412]
P23980	LHA2	Plasma membrane ATPase 2 (EC 3.6.3.6) (Proton pump 2) (Fragment)		2759	33090	GO:0005524; GO:0006754; GO:1902600; GO:0008553; GO:0005887; GO:0043231; GO:0046872; GO:0051453	integral component of plasma membrane [GO:0005887]; intracellular membrane-bounded organelle [GO:0043231]; ATP binding [GO:0005524]; hydrogen-exporting ATPase activity, phosphorylative mechanism [GO:0008553]; metal ion binding [GO:0046872]; ATP biosynthetic process [GO:0006754]; hydrogen ion transmembrane transport [GO:1902600]; regulation of intracellular pH [GO:0051453]
A8GH14	nuoC nuoCD nuoD Spro_3306	NADH-quinone oxidoreductase subunit C/D (EC 1.6.5.11) (NADH dehydrogenase I subunit C/D) (NDH-1 subunit C/D)		2		GO:0051287; GO:0008137; GO:0030964; GO:0005886; GO:0048038; GO:0006810	NADH dehydrogenase complex [GO:0030964]; plasma membrane [GO:0005886]; NAD binding [GO:0051287]; NADH dehydrogenase (ubiquinone) activity [GO:0008137]; quinone binding [GO:0048038]; transport [GO:0006810]
O00105	ipuA	Isopullulanase (EC 3.2.1.57)		2759	4751	GO:0005576; GO:0051675	extracellular region [GO:0005576]; isopullulanase activity [GO:0051675]
P33144	bimB AN8783	Separin (EC 3.4.22.49) (Cell division-associated protein bimB) (Separase)		2759	4751	GO:0051301; GO:0004197; GO:0005737; GO:0051307; GO:0007067; GO:0072686; GO:0005634; GO:1901970	cytoplasm [GO:0005737]; mitotic spindle [GO:0072686]; nucleus [GO:0005634]; cysteine-type endopeptidase activity [GO:0004197]; cell division [GO:0051301]; meiotic chromosome separation [GO:0051307]; mitotic nuclear division [GO:0007067]; positive regulation of mitotic sister chromatid separation [GO:1901970]
Q8ZL81	STM3670	Uncharacterized protein STM3670		2
P83948		Pectinesterase 3 (PE 3) (EC 3.1.1.11) (Pectin methylesterase 3)	PATHWAY: Glycan metabolism; pectin degradation; 2-dehydro-3-deoxy-D-gluconate from pectin: step 1/5.	2759	33090	GO:0045330; GO:0005618; GO:0042545; GO:0004857; GO:0005576; GO:0045490; GO:0030599	cell wall [GO:0005618]; extracellular region [GO:0005576]; aspartyl esterase activity [GO:0045330]; enzyme inhibitor activity [GO:0004857]; pectinesterase activity [GO:0030599]; cell wall modification [GO:0042545]; pectin catabolic process [GO:0045490]
A4VP90	PST_3153	UPF0234 protein PST_3153		2
A7GKN4	Bcer98_0331	Ferredoxin--NADP reductase 1 (FNR 1) (Fd-NADP(+) reductase 1) (EC 1.18.1.2)		2		GO:0050661; GO:0004324; GO:0050660	ferredoxin-NADP+ reductase activity [GO:0004324]; flavin adenine dinucleotide binding [GO:0050660]; NADP binding [GO:0050661]
Q46824	cptA ygfX b2896 JW2864	Toxin CptA		2		GO:0005887; GO:0032091; GO:0008360	integral component of plasma membrane [GO:0005887]; negative regulation of protein binding [GO:0032091]; regulation of cell shape [GO:0008360]
Q8Y4R7	pgi lmo2367	Glucose-6-phosphate isomerase (GPI) (EC 5.3.1.9) (Phosphoglucose isomerase) (PGI) (Phosphohexose isomerase) (PHI)	PATHWAY: Carbohydrate degradation; glycolysis; D-glyceraldehyde 3-phosphate and glycerone phosphate from D-glucose: step 2/4. {ECO:0000255|HAMAP-Rule:MF_00473}.	2		GO:0005737; GO:0006094; GO:0004347; GO:0006096	cytoplasm [GO:0005737]; glucose-6-phosphate isomerase activity [GO:0004347]; gluconeogenesis [GO:0006094]; glycolytic process [GO:0006096]
C5C333	purA Bcav_3635	Adenylosuccinate synthetase (AMPSase) (AdSS) (EC 6.3.4.4) (IMP--aspartate ligase)	PATHWAY: Purine metabolism; AMP biosynthesis via de novo pathway; AMP from IMP: step 1/2. {ECO:0000255|HAMAP-Rule:MF_00011}.	2		GO:0044208; GO:0005525; GO:0004019; GO:0005737; GO:0000287	cytoplasm [GO:0005737]; adenylosuccinate synthase activity [GO:0004019]; GTP binding [GO:0005525]; magnesium ion binding [GO:0000287]; 'de novo' AMP biosynthetic process [GO:0044208]
Q7N2I8	nuoB plu3088	NADH-quinone oxidoreductase subunit B (EC 1.6.5.11) (NADH dehydrogenase I subunit B) (NDH-1 subunit B)		2		GO:0051539; GO:0008137; GO:0005506; GO:0005886; GO:0048038; GO:0006810	plasma membrane [GO:0005886]; 4 iron, 4 sulfur cluster binding [GO:0051539]; iron ion binding [GO:0005506]; NADH dehydrogenase (ubiquinone) activity [GO:0008137]; quinone binding [GO:0048038]; transport [GO:0006810]
P24218	intD int b0537 JW0525	Prophage DLP12 integrase (Prophage QSR' integrase)		2		GO:0003677; GO:0006310; GO:0005829; GO:0008979; GO:0046718	cytosol [GO:0005829]; DNA binding [GO:0003677]; prophage integrase activity [GO:0008979]; DNA recombination [GO:0006310]; viral entry into host cell [GO:0046718]
Q5P229	folE2 AZOSEA25100 ebA4438	GTP cyclohydrolase FolE2 (EC 3.5.4.16)	PATHWAY: Cofactor biosynthesis; 7,8-dihydroneopterin triphosphate biosynthesis; 7,8-dihydroneopterin triphosphate from GTP: step 1/1. {ECO:0000255|HAMAP-Rule:MF_01527}.	2		GO:0035998; GO:0003934	GTP cyclohydrolase I activity [GO:0003934]; 7,8-dihydroneopterin 3'-triphosphate biosynthetic process [GO:0035998]
Q6D7J9	nagB ECA1326	Glucosamine-6-phosphate deaminase (EC 3.5.99.6) (GlcN6P deaminase) (GNPDA) (Glucosamine-6-phosphate isomerase)	PATHWAY: Amino-sugar metabolism; N-acetylneuraminate degradation; D-fructose 6-phosphate from N-acetylneuraminate: step 5/5. {ECO:0000255|HAMAP-Rule:MF_01241}.	2		GO:0006044; GO:0019262; GO:0005975; GO:0004342; GO:0016787	glucosamine-6-phosphate deaminase activity [GO:0004342]; hydrolase activity [GO:0016787]; carbohydrate metabolic process [GO:0005975]; N-acetylglucosamine metabolic process [GO:0006044]; N-acetylneuraminate catabolic process [GO:0019262]
Q6D5V5	anmK ECA1933	Anhydro-N-acetylmuramic acid kinase (EC 2.7.1.170) (AnhMurNAc kinase)	PATHWAY: Amino-sugar metabolism; 1,6-anhydro-N-acetylmuramate degradation. {ECO:0000255|HAMAP-Rule:MF_01270}.; PATHWAY: Cell wall biogenesis; peptidoglycan recycling. {ECO:0000255|HAMAP-Rule:MF_01270}.	2		GO:0097175; GO:0005524; GO:0006040; GO:0005975; GO:0016301; GO:0009254; GO:0016773	ATP binding [GO:0005524]; kinase activity [GO:0016301]; phosphotransferase activity, alcohol group as acceptor [GO:0016773]; 1,6-anhydro-N-acetyl-beta-muramic acid catabolic process [GO:0097175]; amino sugar metabolic process [GO:0006040]; carbohydrate metabolic process [GO:0005975]; peptidoglycan turnover [GO:0009254]
Q85WW5	psbD	Photosystem II D2 protein (PSII D2 protein) (EC 1.10.3.9) (Photosystem Q(A) protein)		2759	33090	GO:0016168; GO:0009535; GO:0045156; GO:0016021; GO:0005506; GO:0016491; GO:0009772; GO:0009523; GO:0018298	chloroplast thylakoid membrane [GO:0009535]; integral component of membrane [GO:0016021]; photosystem II [GO:0009523]; chlorophyll binding [GO:0016168]; electron transporter, transferring electrons within the cyclic electron transport pathway of photosynthesis activity [GO:0045156]; iron ion binding [GO:0005506]; oxidoreductase activity [GO:0016491]; photosynthetic electron transport in photosyst…
B7UXN9	mobA PLES_20301	Molybdenum cofactor guanylyltransferase (MoCo guanylyltransferase) (EC 2.7.7.77) (GTP:molybdopterin guanylyltransferase) (Mo-MPT guanylyltransferase) (Molybdopterin guanylyltransferase) (Molybdopterin-guanine dinucleotide synthase) (MGD synthase)		2		GO:0005525; GO:0006777; GO:0005737; GO:0046872; GO:0061603	cytoplasm [GO:0005737]; GTP binding [GO:0005525]; metal ion binding [GO:0046872]; molybdenum cofactor guanylyltransferase activity [GO:0061603]; Mo-molybdopterin cofactor biosynthetic process [GO:0006777]
B2VK70	rplQ ETA_31370	50S ribosomal protein L17		2		GO:0005840; GO:0003735; GO:0006412	ribosome [GO:0005840]; structural constituent of ribosome [GO:0003735]; translation [GO:0006412]
A4IJK6	rpmD GTNG_0123	50S ribosomal protein L30		2		GO:0015934; GO:0003735; GO:0006412	large ribosomal subunit [GO:0015934]; structural constituent of ribosome [GO:0003735]; translation [GO:0006412]
Q5Z9S8	ABCG42 PDR12 Os06g0554800 LOC_Os06g36090 P0458E11.3-1 P0458E11.3-2	ABC transporter G family member 42 (OsABCG42) (Pleiotropic drug resistance protein 12) (OsPDR12)		2759	33090	GO:0005524; GO:0042626; GO:0016021; GO:0005886; GO:0055085	integral component of membrane [GO:0016021]; plasma membrane [GO:0005886]; ATP binding [GO:0005524]; ATPase activity, coupled to transmembrane movement of substances [GO:0042626]; transmembrane transport [GO:0055085]
A6T5D6	acpH KPN78578_03460 KPN_00355	Acyl carrier protein phosphodiesterase (ACP phosphodiesterase) (EC 3.1.4.14)		2		GO:0008770; GO:0006633	[acyl-carrier-protein] phosphodiesterase activity [GO:0008770]; fatty acid biosynthetic process [GO:0006633]
B7V346	psd PLES_53431	Phosphatidylserine decarboxylase proenzyme (EC 4.1.1.65) [Cleaved into: Phosphatidylserine decarboxylase alpha chain; Phosphatidylserine decarboxylase beta chain]	PATHWAY: Phospholipid metabolism; phosphatidylethanolamine biosynthesis; phosphatidylethanolamine from CDP-diacylglycerol: step 2/2. {ECO:0000255|HAMAP-Rule:MF_00662}.	2		GO:0006646; GO:0004609; GO:0005886	plasma membrane [GO:0005886]; phosphatidylserine decarboxylase activity [GO:0004609]; phosphatidylethanolamine biosynthetic process [GO:0006646]
B8DHI9	thrS LMHCC_1010	Threonine--tRNA ligase (EC 6.1.1.3) (Threonyl-tRNA synthetase) (ThrRS)		2		GO:0005524; GO:0005737; GO:0046872; GO:0004829; GO:0006435	cytoplasm [GO:0005737]; ATP binding [GO:0005524]; metal ion binding [GO:0046872]; threonine-tRNA ligase activity [GO:0004829]; threonyl-tRNA aminoacylation [GO:0006435]
P0AE63	chaB b1217 JW1208	Cation transport regulator ChaB		2		GO:0006355; GO:0006351	regulation of transcription, DNA-templated [GO:0006355]; transcription, DNA-templated [GO:0006351]
A6RN41	BC1G_01863	Probable lysosomal cobalamin transporter		2759	4751	GO:0031419; GO:0016021; GO:0005765; GO:0006810	integral component of membrane [GO:0016021]; lysosomal membrane [GO:0005765]; cobalamin binding [GO:0031419]; transport [GO:0006810]
Q9M1E1	NPF2.6 At3g45660 F9K21.240 T6D9.2	Protein NRT1/ PTR FAMILY 2.6 (AtNPF2.6) (Probable nitrate excretion transporter 2) (Protein NAXT1-like 1)		2759	33090	GO:0016021; GO:0042128; GO:0005215	integral component of membrane [GO:0016021]; transporter activity [GO:0005215]; nitrate assimilation [GO:0042128]
A7MLM8	ESA_01049	UPF0352 protein ESA_01049		2
P42102	yxaC BSU40020 S14CR	Uncharacterized protein YxaC		2		GO:0016021; GO:0005886	integral component of membrane [GO:0016021]; plasma membrane [GO:0005886]
P43433	myrB	Mycinamicin-resistance protein MyrB (EC 2.1.1.-)		2		GO:0003723; GO:0000179; GO:0046677	RNA binding [GO:0003723]; rRNA (adenine-N6,N6-)-dimethyltransferase activity [GO:0000179]; response to antibiotic [GO:0046677]
A1UAY5	menG Mkms_0777	Demethylmenaquinone methyltransferase (EC 2.1.1.163)	PATHWAY: Quinol/quinone metabolism; menaquinone biosynthesis; menaquinol from 1,4-dihydroxy-2-naphthoate: step 2/2. {ECO:0000255|HAMAP-Rule:MF_01813}.	2		GO:0009234; GO:0008168	methyltransferase activity [GO:0008168]; menaquinone biosynthetic process [GO:0009234]
Q47096	celV	Endoglucanase 5 (EC 3.2.1.4) (Cellulase V) (Endo-1,4-beta-glucanase V) (Endoglucanase V)		2		GO:0008810; GO:0030248; GO:0030245; GO:0005576	extracellular region [GO:0005576]; cellulase activity [GO:0008810]; cellulose binding [GO:0030248]; cellulose catabolic process [GO:0030245]
P25382	RSA4 YCR072C YCR72C	Ribosome assembly protein 4 (Notchless protein homolog 1) (Ribosome biogenesis factor RSA4)		2759	4751	GO:0005730; GO:0000027	nucleolus [GO:0005730]; ribosomal large subunit assembly [GO:0000027]
Q9KDN4	prsA BH1177	Foldase protein PrsA (EC 5.2.1.8)		2		GO:0003755; GO:0005886; GO:0006457	plasma membrane [GO:0005886]; peptidyl-prolyl cis-trans isomerase activity [GO:0003755]; protein folding [GO:0006457]
Q1AZ86	glgB Rxyl_0316	1,4-alpha-glucan branching enzyme GlgB (EC 2.4.1.18) (1,4-alpha-D-glucan:1,4-alpha-D-glucan 6-glucosyl-transferase) (Alpha-(1->4)-glucan branching enzyme) (Glycogen branching enzyme) (BE)	PATHWAY: Glycan biosynthesis; glycogen biosynthesis. {ECO:0000255|HAMAP-Rule:MF_00685}.	2		GO:0003844; GO:0043169; GO:0005978; GO:0004553	1,4-alpha-glucan branching enzyme activity [GO:0003844]; cation binding [GO:0043169]; hydrolase activity, hydrolyzing O-glycosyl compounds [GO:0004553]; glycogen biosynthetic process [GO:0005978]
O74298	lys2	L-2-aminoadipate reductase large subunit (EC 1.2.1.31) (EC 1.2.1.95) (Alpha-aminoadipate reductase) (Alpha-AR) (L-aminoadipate-semialdehyde dehydrogenase)	PATHWAY: Amino-acid biosynthesis; L-lysine biosynthesis via AAA pathway; L-lysine from L-alpha-aminoadipate (fungal route): step 1/3.	2759	4751	GO:0004043; GO:0019878; GO:0031177	L-aminoadipate-semialdehyde dehydrogenase activity [GO:0004043]; phosphopantetheine binding [GO:0031177]; lysine biosynthetic process via aminoadipic acid [GO:0019878]
B7NQB1	mdtB ECIAI39_0939	Multidrug resistance protein MdtB (Multidrug transporter MdtB)		2		GO:0016021; GO:0005886; GO:0005215	integral component of membrane [GO:0016021]; plasma membrane [GO:0005886]; transporter activity [GO:0005215]
Q10710	STA	Sugar carrier protein A		2759	33090	GO:0008643; GO:0016021; GO:0022891; GO:0015293	integral component of membrane [GO:0016021]; substrate-specific transmembrane transporter activity [GO:0022891]; symporter activity [GO:0015293]; carbohydrate transport [GO:0008643]
Q837H2	queA EF_0868	S-adenosylmethionine:tRNA ribosyltransferase-isomerase (EC 2.4.99.17) (Queuosine biosynthesis protein QueA)	PATHWAY: tRNA modification; tRNA-queuosine biosynthesis. {ECO:0000255|HAMAP-Rule:MF_00113}.	2		GO:0005737; GO:0016853; GO:0008616; GO:0016740	cytoplasm [GO:0005737]; isomerase activity [GO:0016853]; transferase activity [GO:0016740]; queuosine biosynthetic process [GO:0008616]
A1JTG3	fyuA YE2622	Pesticin receptor (IPR65) (IRPC)		2		GO:0009279; GO:0016021; GO:0006811; GO:0005506; GO:0055072; GO:0004872; GO:0015891	cell outer membrane [GO:0009279]; integral component of membrane [GO:0016021]; iron ion binding [GO:0005506]; receptor activity [GO:0004872]; ion transport [GO:0006811]; iron ion homeostasis [GO:0055072]; siderophore transport [GO:0015891]
A1JNX8	crl YE3203	Sigma factor-binding protein Crl		2		GO:0005737; GO:0045893; GO:0006351	cytoplasm [GO:0005737]; positive regulation of transcription, DNA-templated [GO:0045893]; transcription, DNA-templated [GO:0006351]
Q5PJ62	ulaE SPA4204	L-ribulose-5-phosphate 3-epimerase UlaE (EC 5.1.3.22) (L-ascorbate utilization protein E) (L-xylulose-5-phosphate 3-epimerase)	PATHWAY: Cofactor degradation; L-ascorbate degradation; D-xylulose 5-phosphate from L-ascorbate: step 3/4. {ECO:0000255|HAMAP-Rule:MF_01951}.	2		GO:0019854; GO:0034015; GO:0016861	intramolecular oxidoreductase activity, interconverting aldoses and ketoses [GO:0016861]; L-ribulose-5-phosphate 3-epimerase activity [GO:0034015]; L-ascorbic acid catabolic process [GO:0019854]
Q8X4L9	rluF Z5620 ECs5005	23S rRNA pseudouridine(2604) synthase (EC 5.4.99.21) (Ribosomal large subunit pseudouridine synthase F) (rRNA pseudouridylate synthase F) (rRNA-uridine isomerase F)		2		GO:0003723; GO:0009982; GO:0001522; GO:0006364	pseudouridine synthase activity [GO:0009982]; RNA binding [GO:0003723]; pseudouridine synthesis [GO:0001522]; rRNA processing [GO:0006364]
A6TFG7	ghrB KPN78578_38770 KPN_03915	Glyoxylate/hydroxypyruvate reductase B (EC 1.1.1.79) (EC 1.1.1.81)		2		GO:0051287; GO:0005737; GO:0030267; GO:0016618; GO:0005886	cytoplasm [GO:0005737]; plasma membrane [GO:0005886]; glyoxylate reductase (NADP) activity [GO:0030267]; hydroxypyruvate reductase activity [GO:0016618]; NAD binding [GO:0051287]
Q9HXH0	valS PA3834	Valine--tRNA ligase (EC 6.1.1.9) (Valyl-tRNA synthetase) (ValRS)		2		GO:0005524; GO:0002161; GO:0005737; GO:0004832; GO:0006438	cytoplasm [GO:0005737]; aminoacyl-tRNA editing activity [GO:0002161]; ATP binding [GO:0005524]; valine-tRNA ligase activity [GO:0004832]; valyl-tRNA aminoacylation [GO:0006438]
P33015	yeeE b2013 JW1995	UPF0394 inner membrane protein YeeE		2		GO:0016021; GO:0005886	integral component of membrane [GO:0016021]; plasma membrane [GO:0005886]
Q6D3V0	serS ECA2644	Serine--tRNA ligase (EC 6.1.1.11) (Seryl-tRNA synthetase) (SerRS) (Seryl-tRNA(Ser/Sec) synthetase)	PATHWAY: Aminoacyl-tRNA biosynthesis; selenocysteinyl-tRNA(Sec) biosynthesis; L-seryl-tRNA(Sec) from L-serine and tRNA(Sec): step 1/1. {ECO:0000255|HAMAP-Rule:MF_00176}.	2		GO:0005524; GO:0005737; GO:0016260; GO:0097056; GO:0004828; GO:0006434	cytoplasm [GO:0005737]; ATP binding [GO:0005524]; serine-tRNA ligase activity [GO:0004828]; selenocysteine biosynthetic process [GO:0016260]; selenocysteinyl-tRNA(Sec) biosynthetic process [GO:0097056]; seryl-tRNA aminoacylation [GO:0006434]
Q9KY50	purH SCO4814 SCD63A.25	Bifunctional purine biosynthesis protein PurH [Includes: Phosphoribosylaminoimidazolecarboxamide formyltransferase (EC 2.1.2.3) (AICAR transformylase); IMP cyclohydrolase (EC 3.5.4.10) (ATIC) (IMP synthase) (Inosinicase)]	PATHWAY: Purine metabolism; IMP biosynthesis via de novo pathway; 5-formamido-1-(5-phospho-D-ribosyl)imidazole-4-carboxamide from 5-amino-1-(5-phospho-D-ribosyl)imidazole-4-carboxamide (10-formyl THF route): step 1/1. {ECO:0000255|HAMAP-Rule:MF_00139}.; PATHWAY: Purine metabolism; IMP biosynthesis via de novo pathway; IMP from 5-formamido-1-(5-phospho-D-ribosyl)imidazole-4-carboxamide: step 1/1. …	2		GO:0006189; GO:0003937; GO:0004643	IMP cyclohydrolase activity [GO:0003937]; phosphoribosylaminoimidazolecarboxamide formyltransferase activity [GO:0004643]; 'de novo' IMP biosynthetic process [GO:0006189]
B7V5L4	argB PLES_57181	Acetylglutamate kinase (EC 2.7.2.8) (N-acetyl-L-glutamate 5-phosphotransferase) (NAG kinase) (AGK)	PATHWAY: Amino-acid biosynthesis; L-arginine biosynthesis; N(2)-acetyl-L-ornithine from L-glutamate: step 2/4. {ECO:0000255|HAMAP-Rule:MF_00082}.	2		GO:0005524; GO:0003991; GO:0006526; GO:0005737; GO:0006561	cytoplasm [GO:0005737]; acetylglutamate kinase activity [GO:0003991]; ATP binding [GO:0005524]; arginine biosynthetic process [GO:0006526]; proline biosynthetic process [GO:0006561]
P05341	nifS	Cysteine desulfurase NifS (EC 2.8.1.7) (Nitrogenase metalloclusters biosynthesis protein NifS)		2		GO:0006520; GO:0031071; GO:0051536; GO:0046872; GO:0009399; GO:0030170	cysteine desulfurase activity [GO:0031071]; iron-sulfur cluster binding [GO:0051536]; metal ion binding [GO:0046872]; pyridoxal phosphate binding [GO:0030170]; cellular amino acid metabolic process [GO:0006520]; nitrogen fixation [GO:0009399]
A4XYX4	lipB Pmen_3792	Octanoyltransferase (EC 2.3.1.181) (Lipoate-protein ligase B) (Lipoyl/octanoyl transferase) (Octanoyl-[acyl-carrier-protein]-protein N-octanoyltransferase)	PATHWAY: Protein modification; protein lipoylation via endogenous pathway; protein N(6)-(lipoyl)lysine from octanoyl-[acyl-carrier-protein]: step 1/2. {ECO:0000255|HAMAP-Rule:MF_00013}.	2		GO:0006464; GO:0005737; GO:0009107; GO:0033819; GO:0016415	cytoplasm [GO:0005737]; lipoyl(octanoyl) transferase activity [GO:0033819]; octanoyltransferase activity [GO:0016415]; cellular protein modification process [GO:0006464]; lipoate biosynthetic process [GO:0009107]
Q6D1C4	metN3 ECA3524	Methionine import ATP-binding protein MetN 3 (EC 3.6.3.-)		2		GO:0005524; GO:0043190; GO:0048474; GO:0009276; GO:0015424	ATP-binding cassette (ABC) transporter complex [GO:0043190]; Gram-negative-bacterium-type cell wall [GO:0009276]; amino acid-transporting ATPase activity [GO:0015424]; ATP binding [GO:0005524]; D-methionine transmembrane transporter activity [GO:0048474]
Q08636	ntpA EHR_08260	V-type sodium ATPase catalytic subunit A (EC 3.6.3.15) (Na(+)-translocating ATPase subunit A) (V-type sodium pump catalytic subunit A)		2		GO:0005524; GO:0015991; GO:0042777; GO:0046933; GO:0033178; GO:0006814	proton-transporting two-sector ATPase complex, catalytic domain [GO:0033178]; ATP binding [GO:0005524]; proton-transporting ATP synthase activity, rotational mechanism [GO:0046933]; ATP hydrolysis coupled proton transport [GO:0015991]; plasma membrane ATP synthesis coupled proton transport [GO:0042777]; sodium ion transport [GO:0006814]
P23904		Beta-glucanase (EC 3.2.1.73) (1,3-1,4-beta-D-glucan 4-glucanohydrolase) (Endo-beta-1,3-1,4 glucanase) (Lichenase)		2		GO:0005975; GO:0042972	licheninase activity [GO:0042972]; carbohydrate metabolic process [GO:0005975]
P58297	fliD flaV flbC Z3014 ECs2663	Flagellar hook-associated protein 2 (HAP2) (Filament cap protein) (Flagellar cap protein)		2		GO:0009424; GO:0007155; GO:0005576	bacterial-type flagellum hook [GO:0009424]; extracellular region [GO:0005576]; cell adhesion [GO:0007155]
Q94A08	RFS2 RS2 SIP2 At3g57520 T8H10.120	Probable galactinol--sucrose galactosyltransferase 2 (EC 2.4.1.82) (Protein SEED IMBIBITION 2) (Raffinose synthase 2)		2759	33090	GO:0009506; GO:0052692; GO:0034484; GO:0080167; GO:0006979; GO:0016757	plasmodesma [GO:0009506]; raffinose alpha-galactosidase activity [GO:0052692]; transferase activity, transferring glycosyl groups [GO:0016757]; raffinose catabolic process [GO:0034484]; response to karrikin [GO:0080167]; response to oxidative stress [GO:0006979]
Q8CQ92	hisF SE_0276	Imidazole glycerol phosphate synthase subunit HisF (EC 4.1.3.-) (IGP synthase cyclase subunit) (IGP synthase subunit HisF) (ImGP synthase subunit HisF) (IGPS subunit HisF)	PATHWAY: Amino-acid biosynthesis; L-histidine biosynthesis; L-histidine from 5-phospho-alpha-D-ribose 1-diphosphate: step 5/9. {ECO:0000255|HAMAP-Rule:MF_01013}.	2		GO:0005737; GO:0000105; GO:0000107; GO:0016829	cytoplasm [GO:0005737]; imidazoleglycerol-phosphate synthase activity [GO:0000107]; lyase activity [GO:0016829]; histidine biosynthetic process [GO:0000105]
A5D4Y2	argH PTH_0517	Argininosuccinate lyase (ASAL) (EC 4.3.2.1) (Arginosuccinase)	PATHWAY: Amino-acid biosynthesis; L-arginine biosynthesis; L-arginine from L-ornithine and carbamoyl phosphate: step 3/3. {ECO:0000255|HAMAP-Rule:MF_00006}.	2		GO:0042450; GO:0004056; GO:0005737	cytoplasm [GO:0005737]; argininosuccinate lyase activity [GO:0004056]; arginine biosynthetic process via ornithine [GO:0042450]
B4TVR9	ygiB SeSA_A3373	UPF0441 protein YgiB		2
C5C0I5	rpsC Bcav_3137	30S ribosomal protein S3		2		GO:0003729; GO:0019843; GO:0015935; GO:0003735; GO:0006412	small ribosomal subunit [GO:0015935]; mRNA binding [GO:0003729]; rRNA binding [GO:0019843]; structural constituent of ribosome [GO:0003735]; translation [GO:0006412]
B0KK78	rplX PputGB1_0495	50S ribosomal protein L24		2		GO:0019843; GO:0005840; GO:0003735; GO:0006412	ribosome [GO:0005840]; rRNA binding [GO:0019843]; structural constituent of ribosome [GO:0003735]; translation [GO:0006412]
Q2MI72	psbH	Photosystem II reaction center protein H (PSII-H) (Photosystem II 10 kDa phosphoprotein)		2759	33090	GO:0009535; GO:0016021; GO:0042301; GO:0015979; GO:0009523; GO:0050821	chloroplast thylakoid membrane [GO:0009535]; integral component of membrane [GO:0016021]; photosystem II [GO:0009523]; phosphate ion binding [GO:0042301]; photosynthesis [GO:0015979]; protein stabilization [GO:0050821]
Q8NK92	aorO AO090026000083	Aorsin (EC 3.4.21.-)		2759	4751	GO:0005576; GO:0005615; GO:0046872; GO:0006508; GO:0004252	extracellular region [GO:0005576]; extracellular space [GO:0005615]; metal ion binding [GO:0046872]; serine-type endopeptidase activity [GO:0004252]; proteolysis [GO:0006508]
Q0ZJ32	atpI GSVIVT00013243001 LOC100246719 VIVICP009	ATP synthase subunit a, chloroplastic (ATP synthase F0 sector subunit a) (F-ATPase subunit IV)		2759	33090	GO:0015986; GO:0009535; GO:0016021; GO:0005886; GO:0046933; GO:0045263	chloroplast thylakoid membrane [GO:0009535]; integral component of membrane [GO:0016021]; plasma membrane [GO:0005886]; proton-transporting ATP synthase complex, coupling factor F(o) [GO:0045263]; proton-transporting ATP synthase activity, rotational mechanism [GO:0046933]; ATP synthesis coupled proton transport [GO:0015986]
B2VE30	glk ETA_11140	Glucokinase (EC 2.7.1.2) (Glucose kinase)		2		GO:0005524; GO:0005737; GO:0004340; GO:0006096	cytoplasm [GO:0005737]; ATP binding [GO:0005524]; glucokinase activity [GO:0004340]; glycolytic process [GO:0006096]
A6T5L4	lamB1 KPN78578_04240 KPN_00433	Maltoporin 1 (Maltose-inducible porin 1)		2		GO:0009279; GO:0006811; GO:0042958; GO:0015481; GO:0046930	cell outer membrane [GO:0009279]; pore complex [GO:0046930]; maltodextrin transmembrane transporter activity [GO:0042958]; maltose transporting porin activity [GO:0015481]; ion transport [GO:0006811]
B5XQ62	KPK_1966	UPF0181 protein KPK_1966		2
Q8ZKL6	argH STM4123	Argininosuccinate lyase (ASAL) (EC 4.3.2.1) (Arginosuccinase)	PATHWAY: Amino-acid biosynthesis; L-arginine biosynthesis; L-arginine from L-ornithine and carbamoyl phosphate: step 3/3. {ECO:0000255|HAMAP-Rule:MF_00006}.	2		GO:0006526; GO:0042450; GO:0004056; GO:0005829; GO:0051262	cytosol [GO:0005829]; argininosuccinate lyase activity [GO:0004056]; arginine biosynthetic process [GO:0006526]; arginine biosynthetic process via ornithine [GO:0042450]; protein tetramerization [GO:0051262]
Q6D6C5	hspQ ECA1760	Heat shock protein HspQ		2		GO:0003677; GO:0005737; GO:0009408	cytoplasm [GO:0005737]; DNA binding [GO:0003677]; response to heat [GO:0009408]
Q48QK0	dnaA PSPPH_0001	Chromosomal replication initiator protein DnaA		2		GO:0005524; GO:0003677; GO:0006270; GO:0003688; GO:0005737; GO:0006275	cytoplasm [GO:0005737]; ATP binding [GO:0005524]; DNA binding [GO:0003677]; DNA replication origin binding [GO:0003688]; DNA replication initiation [GO:0006270]; regulation of DNA replication [GO:0006275]
Q8VMM4	ssb	Single-stranded DNA-binding protein (SSB)		2		GO:0006260; GO:0003697	single-stranded DNA binding [GO:0003697]; DNA replication [GO:0006260]
Q817W6	tgt BC_4411	Queuine tRNA-ribosyltransferase (EC 2.4.2.29) (Guanine insertion enzyme) (tRNA-guanine transglycosylase)	PATHWAY: tRNA modification; tRNA-queuosine biosynthesis. {ECO:0000255|HAMAP-Rule:MF_00168}.	2		GO:0005737; GO:0046872; GO:0008479; GO:0008616; GO:0006400	cytoplasm [GO:0005737]; metal ion binding [GO:0046872]; queuine tRNA-ribosyltransferase activity [GO:0008479]; queuosine biosynthetic process [GO:0008616]; tRNA modification [GO:0006400]
P15275	algQ algR2 PA5255	Transcriptional regulatory protein AlgQ (Alginate regulatory protein AlgR2)		2		GO:0042121; GO:0045861; GO:1900378; GO:1900192; GO:0006355; GO:0006351	alginic acid biosynthetic process [GO:0042121]; negative regulation of proteolysis [GO:0045861]; positive regulation of secondary metabolite biosynthetic process [GO:1900378]; positive regulation of single-species biofilm formation [GO:1900192]; regulation of transcription, DNA-templated [GO:0006355]; transcription, DNA-templated [GO:0006351]
B2VKX1	ETA_15740	UPF0225 protein ETA_15740		2
Q87TB8	greB VP0152	Transcription elongation factor GreB (Transcript cleavage factor GreB)		2		GO:0003677; GO:0032784; GO:0006351	DNA binding [GO:0003677]; regulation of DNA-templated transcription, elongation [GO:0032784]; transcription, DNA-templated [GO:0006351]
Q839U1	glmU EF_0059	Bifunctional protein GlmU [Includes: UDP-N-acetylglucosamine pyrophosphorylase (EC 2.7.7.23) (N-acetylglucosamine-1-phosphate uridyltransferase); Glucosamine-1-phosphate N-acetyltransferase (EC 2.3.1.157)]	PATHWAY: Nucleotide-sugar biosynthesis; UDP-N-acetyl-alpha-D-glucosamine biosynthesis; N-acetyl-alpha-D-glucosamine 1-phosphate from alpha-D-glucosamine 6-phosphate (route II): step 2/2. {ECO:0000255|HAMAP-Rule:MF_01631}.; PATHWAY: Nucleotide-sugar biosynthesis; UDP-N-acetyl-alpha-D-glucosamine biosynthesis; UDP-N-acetyl-alpha-D-glucosamine from N-acetyl-alpha-D-glucosamine 1-phosphate: step 1/1.…	2		GO:0006048; GO:0003977; GO:0000902; GO:0071555; GO:0005737; GO:0019134; GO:0009245; GO:0009103; GO:0000287; GO:0009252; GO:0008360	cytoplasm [GO:0005737]; glucosamine-1-phosphate N-acetyltransferase activity [GO:0019134]; magnesium ion binding [GO:0000287]; UDP-N-acetylglucosamine diphosphorylase activity [GO:0003977]; cell morphogenesis [GO:0000902]; cell wall organization [GO:0071555]; lipid A biosynthetic process [GO:0009245]; lipopolysaccharide biosynthetic process [GO:0009103]; peptidoglycan biosynthetic process [GO:000…
A5WAB1	aroB Pput_4951	3-dehydroquinate synthase (EC 4.2.3.4)	PATHWAY: Metabolic intermediate biosynthesis; chorismate biosynthesis; chorismate from D-erythrose 4-phosphate and phosphoenolpyruvate: step 2/7. {ECO:0000255|HAMAP-Rule:MF_00110}.	2		GO:0003856; GO:0009073; GO:0009423; GO:0005737	cytoplasm [GO:0005737]; 3-dehydroquinate synthase activity [GO:0003856]; aromatic amino acid family biosynthetic process [GO:0009073]; chorismate biosynthetic process [GO:0009423]
A1W1Z0	dctA Ajs_0009	C4-dicarboxylate transport protein		2		GO:0016021; GO:0005886; GO:0017153	integral component of membrane [GO:0016021]; plasma membrane [GO:0005886]; sodium:dicarboxylate symporter activity [GO:0017153]
Q0SFW6	metN2 RHA1_ro01757	Methionine import ATP-binding protein MetN 2 (EC 3.6.3.-)		2		GO:0005524; GO:0043190; GO:0015424; GO:0015821	ATP-binding cassette (ABC) transporter complex [GO:0043190]; amino acid-transporting ATPase activity [GO:0015424]; ATP binding [GO:0005524]; methionine transport [GO:0015821]
C4LAS5	nifH Tola_0650	Nitrogenase iron protein (EC 1.18.6.1) (Nitrogenase Fe protein) (Nitrogenase component II) (Nitrogenase reductase)		2		GO:0051539; GO:0005524; GO:0018697; GO:0046872; GO:0016612; GO:0009399; GO:0016163	molybdenum-iron nitrogenase complex [GO:0016612]; 4 iron, 4 sulfur cluster binding [GO:0051539]; ATP binding [GO:0005524]; carbonyl sulfide nitrogenase activity [GO:0018697]; metal ion binding [GO:0046872]; nitrogenase activity [GO:0016163]; nitrogen fixation [GO:0009399]
B8DCG2	moaC LMHCC_1582	Cyclic pyranopterin monophosphate synthase accessory protein (Molybdenum cofactor biosynthesis protein C)	PATHWAY: Cofactor biosynthesis; molybdopterin biosynthesis. {ECO:0000255|HAMAP-Rule:MF_01224}.	2		GO:0006777	Mo-molybdopterin cofactor biosynthetic process [GO:0006777]
Q6D033	epmA yjeA ECA3968	Elongation factor P--(R)-beta-lysine ligase (EF-P--(R)-beta-lysine ligase) (EC 6.3.1.-) (EF-P post-translational modification enzyme A) (EF-P-lysine lysyltransferase)		2		GO:0005524; GO:0016880; GO:0005737; GO:0004824; GO:0006430; GO:0071915	cytoplasm [GO:0005737]; acid-ammonia (or amide) ligase activity [GO:0016880]; ATP binding [GO:0005524]; lysine-tRNA ligase activity [GO:0004824]; lysyl-tRNA aminoacylation [GO:0006430]; protein-lysine lysylation [GO:0071915]
A9KTE7	addB Cphy_3424	ATP-dependent helicase/deoxyribonuclease subunit B (EC 3.1.-.-) (EC 3.6.4.12) (ATP-dependent helicase/nuclease AddB)		2		GO:0051539; GO:0008409; GO:0005524; GO:0000724; GO:0003690; GO:0004386; GO:0046872	4 iron, 4 sulfur cluster binding [GO:0051539]; 5'-3' exonuclease activity [GO:0008409]; ATP binding [GO:0005524]; double-stranded DNA binding [GO:0003690]; helicase activity [GO:0004386]; metal ion binding [GO:0046872]; double-strand break repair via homologous recombination [GO:0000724]
Q48EI4	groS groES PSPPH_4078	10 kDa chaperonin (GroES protein) (Protein Cpn10)		2		GO:0005524; GO:0005737; GO:0006457	cytoplasm [GO:0005737]; ATP binding [GO:0005524]; protein folding [GO:0006457]
O31408	argR	Arginine repressor	PATHWAY: Amino-acid biosynthesis; L-arginine biosynthesis [regulation].	2		GO:0003677; GO:0034618; GO:0006526; GO:0005737; GO:0051259; GO:0003700; GO:0006351	cytoplasm [GO:0005737]; arginine binding [GO:0034618]; DNA binding [GO:0003677]; transcription factor activity, sequence-specific DNA binding [GO:0003700]; arginine biosynthetic process [GO:0006526]; protein oligomerization [GO:0051259]; transcription, DNA-templated [GO:0006351]
Q02WP2	rpoZ LACR_2157	DNA-directed RNA polymerase subunit omega (RNAP omega subunit) (EC 2.7.7.6) (RNA polymerase omega subunit) (Transcriptase subunit omega)		2		GO:0003677; GO:0003899; GO:0006351	DNA binding [GO:0003677]; DNA-directed RNA polymerase activity [GO:0003899]; transcription, DNA-templated [GO:0006351]
A7E5P6	SS1G_00621	Arginine biosynthesis bifunctional protein ArgJ 1, mitochondrial [Cleaved into: Arginine biosynthesis bifunctional protein ArgJ 1 alpha chain; Arginine biosynthesis bifunctional protein ArgJ 1 beta chain] [Includes: Glutamate N-acetyltransferase (GAT) (EC 2.3.1.35) (Ornithine acetyltransferase) (OATase) (Ornithine transacetylase); Amino-acid acetyltransferase (EC 2.3.1.1) (N-acetylglutamate synth…	PATHWAY: Amino-acid biosynthesis; L-arginine biosynthesis; L-ornithine and N-acetyl-L-glutamate from L-glutamate and N(2)-acetyl-L-ornithine (cyclic): step 1/1. {ECO:0000255|HAMAP-Rule:MF_03124}.; PATHWAY: Amino-acid biosynthesis; L-arginine biosynthesis; N(2)-acetyl-L-ornithine from L-glutamate: step 1/4. {ECO:0000255|HAMAP-Rule:MF_03124}.	2759	4751	GO:0004042; GO:0006526; GO:0004358; GO:0005759; GO:0006592	mitochondrial matrix [GO:0005759]; acetyl-CoA:L-glutamate N-acetyltransferase activity [GO:0004042]; glutamate N-acetyltransferase activity [GO:0004358]; arginine biosynthetic process [GO:0006526]; ornithine biosynthetic process [GO:0006592]
P18955	hns hnsA	DNA-binding protein H-NS (Histone-like protein HLP-II)		2		GO:0003677; GO:0005622; GO:0006355; GO:0006351	intracellular [GO:0005622]; DNA binding [GO:0003677]; regulation of transcription, DNA-templated [GO:0006355]; transcription, DNA-templated [GO:0006351]
Q48FN1	cmk PSPPH_3663	Cytidylate kinase (CK) (EC 2.7.4.25) (Cytidine monophosphate kinase) (CMP kinase)		2		GO:0005524; GO:0004127; GO:0005737; GO:0006220	cytoplasm [GO:0005737]; ATP binding [GO:0005524]; cytidylate kinase activity [GO:0004127]; pyrimidine nucleotide metabolic process [GO:0006220]
A8GDS3	lplA Spro_2162	Lipoate-protein ligase A (EC 6.3.1.20) (Lipoate--protein ligase)	PATHWAY: Protein modification; protein lipoylation via exogenous pathway; protein N(6)-(lipoyl)lysine from lipoate: step 1/2. {ECO:0000255|HAMAP-Rule:MF_01602}.; PATHWAY: Protein modification; protein lipoylation via exogenous pathway; protein N(6)-(lipoyl)lysine from lipoate: step 2/2. {ECO:0000255|HAMAP-Rule:MF_01602}.	2		GO:0005524; GO:0005737; GO:0016979; GO:0018055	cytoplasm [GO:0005737]; ATP binding [GO:0005524]; lipoate-protein ligase activity [GO:0016979]; peptidyl-lysine lipoylation [GO:0018055]
Q47T99	potA Tfu_0280	Spermidine/putrescine import ATP-binding protein PotA (EC 3.6.3.31)		2		GO:0005524; GO:0043190; GO:0015594; GO:0015595	ATP-binding cassette (ABC) transporter complex [GO:0043190]; ATP binding [GO:0005524]; putrescine-importing ATPase activity [GO:0015594]; spermidine-importing ATPase activity [GO:0015595]
Q6D8F3	syd ECA1021	Protein Syd		2		GO:0009898	cytoplasmic side of plasma membrane [GO:0009898]
P0ABE6	cybB SF1794 S1478	Cytochrome b561 (Cytochrome b-561)		2		GO:0009055; GO:0016021; GO:0046872; GO:0005886; GO:0022904	integral component of membrane [GO:0016021]; plasma membrane [GO:0005886]; electron carrier activity [GO:0009055]; metal ion binding [GO:0046872]; respiratory electron transport chain [GO:0022904]
C6DG94	slyX PC1_3842	Protein SlyX		2
P61951	fldA Z0832 ECs0715	Flavodoxin-1		2		GO:0010181; GO:0009055; GO:0055114	electron carrier activity [GO:0009055]; FMN binding [GO:0010181]; oxidation-reduction process [GO:0055114]
Q9I310	PA1727	Uncharacterized signaling protein PA1727		2		GO:0016021; GO:0005886	integral component of membrane [GO:0016021]; plasma membrane [GO:0005886]
A1JPQ9	btuC YE2195	Vitamin B12 import system permease protein BtuC		2		GO:0015235; GO:0016021; GO:0005886	integral component of membrane [GO:0016021]; plasma membrane [GO:0005886]; cobalamin transporter activity [GO:0015235]
A8G7Q4	recF Spro_0034	DNA replication and repair protein RecF		2		GO:0005524; GO:0006281; GO:0006260; GO:0009432; GO:0005737; GO:0003697	cytoplasm [GO:0005737]; ATP binding [GO:0005524]; single-stranded DNA binding [GO:0003697]; DNA repair [GO:0006281]; DNA replication [GO:0006260]; SOS response [GO:0009432]
Q3K2Y7	tgt SAK_0470	Queuine tRNA-ribosyltransferase (EC 2.4.2.29) (Guanine insertion enzyme) (tRNA-guanine transglycosylase)	PATHWAY: tRNA modification; tRNA-queuosine biosynthesis. {ECO:0000255|HAMAP-Rule:MF_00168}.	2		GO:0046872; GO:0008479; GO:0008616; GO:0006400	metal ion binding [GO:0046872]; queuine tRNA-ribosyltransferase activity [GO:0008479]; queuosine biosynthetic process [GO:0008616]; tRNA modification [GO:0006400]
Q18CS6	pyrD CD630_01860	Dihydroorotate dehydrogenase B (NAD(+)), catalytic subunit (DHOD B) (DHODase B) (DHOdehase B) (EC 1.3.1.14) (Dihydroorotate oxidase B) (Orotate reductase (NADH))	PATHWAY: Pyrimidine metabolism; UMP biosynthesis via de novo pathway; orotate from (S)-dihydroorotate (NAD(+) route): step 1/1.	2		GO:0044205; GO:0005737; GO:0004152; GO:0004589	cytoplasm [GO:0005737]; dihydroorotate dehydrogenase activity [GO:0004152]; orotate reductase (NADH) activity [GO:0004589]; 'de novo' UMP biosynthetic process [GO:0044205]
P37148	fxsA	UPF0716 protein FxsA (Suppressor of F exclusion of phage T7) (Fragment)		2		GO:0016021; GO:0005886	integral component of membrane [GO:0016021]; plasma membrane [GO:0005886]
A6VDF5	hemE PSPA7_5771	Uroporphyrinogen decarboxylase (UPD) (URO-D) (EC 4.1.1.37)	PATHWAY: Porphyrin-containing compound metabolism; protoporphyrin-IX biosynthesis; coproporphyrinogen-III from 5-aminolevulinate: step 4/4. {ECO:0000255|HAMAP-Rule:MF_00218}.	2		GO:0005737; GO:0006782; GO:0004853	cytoplasm [GO:0005737]; uroporphyrinogen decarboxylase activity [GO:0004853]; protoporphyrinogen IX biosynthetic process [GO:0006782]
O06993	mdxK malK yvdK BSU34570	Maltose phosphorylase (EC 2.4.1.8)	PATHWAY: Glycan degradation; maltose degradation.	2		GO:0030246; GO:0005618; GO:0016787; GO:0000025; GO:0050082	cell wall [GO:0005618]; carbohydrate binding [GO:0030246]; hydrolase activity [GO:0016787]; maltose phosphorylase activity [GO:0050082]; maltose catabolic process [GO:0000025]
B1J6U6	rpmI PputW619_1969	50S ribosomal protein L35		2		GO:0005840; GO:0003735; GO:0006412	ribosome [GO:0005840]; structural constituent of ribosome [GO:0003735]; translation [GO:0006412]
P25927	bigA STM3478	Putative surface-exposed virulence protein BigA		2		GO:0009405	pathogenesis [GO:0009405]
Q09ME1	rpl14	50S ribosomal protein L14, chloroplastic		2759	33090	GO:0009507; GO:0015934; GO:0019843; GO:0003735; GO:0006412	chloroplast [GO:0009507]; large ribosomal subunit [GO:0015934]; rRNA binding [GO:0019843]; structural constituent of ribosome [GO:0003735]; translation [GO:0006412]
Q9I2U1	clpP1 PA1801	ATP-dependent Clp protease proteolytic subunit 1 (EC 3.4.21.92) (Endopeptidase Clp 1)		2		GO:0071978; GO:0071236; GO:0005737; GO:0004252; GO:0044010; GO:0044011	cytoplasm [GO:0005737]; serine-type endopeptidase activity [GO:0004252]; bacterial-type flagellum-dependent swarming motility [GO:0071978]; cellular response to antibiotic [GO:0071236]; single-species biofilm formation [GO:0044010]; single-species biofilm formation on inanimate substrate [GO:0044011]
P0C0L3	osmC SF1743 S1876	Peroxiredoxin OsmC (EC 1.11.1.15) (Osmotically-inducible protein C)		2		GO:0005737; GO:0004601; GO:0051920; GO:0006979	cytoplasm [GO:0005737]; peroxidase activity [GO:0004601]; peroxiredoxin activity [GO:0051920]; response to oxidative stress [GO:0006979]
B2VK30	tsgA ETA_31950	Protein TsgA homolog		2		GO:0016021; GO:0005886; GO:0055085	integral component of membrane [GO:0016021]; plasma membrane [GO:0005886]; transmembrane transport [GO:0055085]
Q8ZH72	truC YPO1038 y3143 YP_2813	tRNA pseudouridine synthase C (EC 5.4.99.26) (tRNA pseudouridine(65) synthase) (tRNA pseudouridylate synthase C) (tRNA-uridine isomerase C)		2		GO:0003723; GO:0005829; GO:0009982; GO:0031119	cytosol [GO:0005829]; pseudouridine synthase activity [GO:0009982]; RNA binding [GO:0003723]; tRNA pseudouridine synthesis [GO:0031119]
A7Z1L3	ddl RBAM_004900	D-alanine--D-alanine ligase (EC 6.3.2.4) (D-Ala-D-Ala ligase) (D-alanylalanine synthetase)	PATHWAY: Cell wall biogenesis; peptidoglycan biosynthesis. {ECO:0000255|HAMAP-Rule:MF_00047}.	2		GO:0005524; GO:0008716; GO:0071555; GO:0005737; GO:0000287; GO:0030145; GO:0009252; GO:0008360	cytoplasm [GO:0005737]; ATP binding [GO:0005524]; D-alanine-D-alanine ligase activity [GO:0008716]; magnesium ion binding [GO:0000287]; manganese ion binding [GO:0030145]; cell wall organization [GO:0071555]; peptidoglycan biosynthetic process [GO:0009252]; regulation of cell shape [GO:0008360]
Q8Z3L4	sstT STY3405 t3145	Serine/threonine transporter SstT (Na(+)/serine-threonine symporter)		2		GO:0016021; GO:0005886; GO:0022889; GO:0017153; GO:0015565	integral component of membrane [GO:0016021]; plasma membrane [GO:0005886]; serine transmembrane transporter activity [GO:0022889]; sodium:dicarboxylate symporter activity [GO:0017153]; threonine efflux transmembrane transporter activity [GO:0015565]
B2VEQ6	rnfE ETA_17790	Electron transport complex subunit E		2		GO:0022900; GO:0016021; GO:0005886	integral component of membrane [GO:0016021]; plasma membrane [GO:0005886]; electron transport chain [GO:0022900]
Q6D7H0	nei ECA1355	Endonuclease 8 (DNA glycosylase/AP lyase Nei) (EC 3.2.2.-) (EC 4.2.99.18) (DNA-(apurinic or apyrimidinic site) lyase Nei) (Endonuclease VIII)		2		GO:0006284; GO:0003684; GO:0006289; GO:0000703; GO:0008270	damaged DNA binding [GO:0003684]; oxidized pyrimidine nucleobase lesion DNA N-glycosylase activity [GO:0000703]; zinc ion binding [GO:0008270]; base-excision repair [GO:0006284]; nucleotide-excision repair [GO:0006289]
A1JJB7	YE0591	Non-canonical purine NTP phosphatase (EC 3.6.1.-) (Non-standard purine NTP phosphatase) (Nucleoside-triphosphate phosphatase) (NTPase)		2		GO:0046872; GO:0017111; GO:0000166; GO:0009117	metal ion binding [GO:0046872]; nucleoside-triphosphatase activity [GO:0017111]; nucleotide binding [GO:0000166]; nucleotide metabolic process [GO:0009117]
P75936	flgD fla FIV flaV b1075 JW1062	Basal-body rod modification protein FlgD		2		GO:0009424; GO:0044781; GO:0071978; GO:0005829	bacterial-type flagellum hook [GO:0009424]; cytosol [GO:0005829]; bacterial-type flagellum organization [GO:0044781]; bacterial-type flagellum-dependent swarming motility [GO:0071978]
Q6BTX9	MDM10 DEHA2C15092g	Mitochondrial distribution and morphology protein 10 (Mitochondrial inheritance component MDM10)		2759	4751	GO:0032865; GO:0051654; GO:0031307; GO:0000002; GO:0070096; GO:0001401; GO:1990456; GO:0015914; GO:0045040	ERMES complex [GO:0032865]; integral component of mitochondrial outer membrane [GO:0031307]; mitochondrial sorting and assembly machinery complex [GO:0001401]; establishment of mitochondrion localization [GO:0051654]; mitochondrial genome maintenance [GO:0000002]; mitochondrial outer membrane translocase complex assembly [GO:0070096]; mitochondrion-ER tethering [GO:1990456]; phospholipid transpor…
Q881F7	PSPTO_2936	UPF0271 protein PSPTO_2936		2		GO:0005975; GO:0003824	catalytic activity [GO:0003824]; carbohydrate metabolic process [GO:0005975]
Q4L6A2	dapH SH1514	2,3,4,5-tetrahydropyridine-2,6-dicarboxylate N-acetyltransferase (EC 2.3.1.89) (Tetrahydrodipicolinate N-acetyltransferase) (THP acetyltransferase) (Tetrahydropicolinate acetylase)	PATHWAY: Amino-acid biosynthesis; L-lysine biosynthesis via DAP pathway; LL-2,6-diaminopimelate from (S)-tetrahydrodipicolinate (acetylase route): step 1/3. {ECO:0000255|HAMAP-Rule:MF_01691}.	2		GO:0019877; GO:0009089; GO:0047200	tetrahydrodipicolinate N-acetyltransferase activity [GO:0047200]; diaminopimelate biosynthetic process [GO:0019877]; lysine biosynthetic process via diaminopimelate [GO:0009089]
P24517	radA STM4579	DNA repair protein RadA (EC 3.6.4.-) (Branch migration protein RadA)		2		GO:0005524; GO:0006281; GO:0008094; GO:0003684; GO:0046872	ATP binding [GO:0005524]; damaged DNA binding [GO:0003684]; DNA-dependent ATPase activity [GO:0008094]; metal ion binding [GO:0046872]; DNA repair [GO:0006281]
A4IP94	egsA GTNG_1788	Glycerol-1-phosphate dehydrogenase [NAD(P)+] (G1P dehydrogenase) (G1PDH) (EC 1.1.1.261) (Enantiomeric glycerophosphate synthase) (sn-glycerol-1-phosphate dehydrogenase)		2		GO:0005737; GO:0050492; GO:0046872; GO:0008654	cytoplasm [GO:0005737]; glycerol-1-phosphate dehydrogenase [NAD(P)+] activity [GO:0050492]; metal ion binding [GO:0046872]; phospholipid biosynthetic process [GO:0008654]
A7GSY4	ispH Bcer98_3015	4-hydroxy-3-methylbut-2-enyl diphosphate reductase (EC 1.17.7.4)	PATHWAY: Isoprenoid biosynthesis; dimethylallyl diphosphate biosynthesis; dimethylallyl diphosphate from (2E)-4-hydroxy-3-methylbutenyl diphosphate: step 1/1. {ECO:0000255|HAMAP-Rule:MF_00191}.; PATHWAY: Isoprenoid biosynthesis; isopentenyl diphosphate biosynthesis via DXP pathway; isopentenyl diphosphate from 1-deoxy-D-xylulose 5-phosphate: step 6/6. {ECO:0000255|HAMAP-Rule:MF_00191}.	2		GO:0051538; GO:0051745; GO:0050992; GO:0019288; GO:0046872; GO:0016114	3 iron, 4 sulfur cluster binding [GO:0051538]; 4-hydroxy-3-methylbut-2-en-1-yl diphosphate reductase activity [GO:0051745]; metal ion binding [GO:0046872]; dimethylallyl diphosphate biosynthetic process [GO:0050992]; isopentenyl diphosphate biosynthetic process, methylerythritol 4-phosphate pathway [GO:0019288]; terpenoid biosynthetic process [GO:0016114]
Q37680	ND5 NAD5	NADH-ubiquinone oxidoreductase chain 5 (EC 1.6.5.3) (NADH dehydrogenase subunit 5)		2759	33090	GO:0042773; GO:0008137; GO:0016021; GO:0005743; GO:0070469	integral component of membrane [GO:0016021]; mitochondrial inner membrane [GO:0005743]; respiratory chain [GO:0070469]; NADH dehydrogenase (ubiquinone) activity [GO:0008137]; ATP synthesis coupled electron transport [GO:0042773]
A4XPU9	hldE Pmen_0597	Bifunctional protein HldE [Includes: D-beta-D-heptose 7-phosphate kinase (EC 2.7.1.167) (D-beta-D-heptose 7-phosphotransferase) (D-glycero-beta-D-manno-heptose-7-phosphate kinase); D-beta-D-heptose 1-phosphate adenylyltransferase (EC 2.7.7.70) (D-glycero-beta-D-manno-heptose 1-phosphate adenylyltransferase)]	PATHWAY: Nucleotide-sugar biosynthesis; ADP-L-glycero-beta-D-manno-heptose biosynthesis; ADP-L-glycero-beta-D-manno-heptose from D-glycero-beta-D-manno-heptose 7-phosphate: step 1/4. {ECO:0000255|HAMAP-Rule:MF_01603}.; PATHWAY: Nucleotide-sugar biosynthesis; ADP-L-glycero-beta-D-manno-heptose biosynthesis; ADP-L-glycero-beta-D-manno-heptose from D-glycero-beta-D-manno-heptose 7-phosphate: step 3/…	2		GO:0097171; GO:0005524; GO:0033785; GO:0033786; GO:0016773	ATP binding [GO:0005524]; heptose 7-phosphate kinase activity [GO:0033785]; heptose-1-phosphate adenylyltransferase activity [GO:0033786]; phosphotransferase activity, alcohol group as acceptor [GO:0016773]; ADP-L-glycero-beta-D-manno-heptose biosynthetic process [GO:0097171]
Q3K5W6	erpA Pfl01_5101	Iron-sulfur cluster insertion protein ErpA		2		GO:0005506; GO:0016226; GO:0051536; GO:0005198	iron ion binding [GO:0005506]; iron-sulfur cluster binding [GO:0051536]; structural molecule activity [GO:0005198]; iron-sulfur cluster assembly [GO:0016226]
Q51464	fliG PA1102	Flagellar motor switch protein FliG		2		GO:0009425; GO:0071973; GO:0006935; GO:0003774; GO:0005886	bacterial-type flagellum basal body [GO:0009425]; plasma membrane [GO:0005886]; motor activity [GO:0003774]; bacterial-type flagellum-dependent cell motility [GO:0071973]; chemotaxis [GO:0006935]
Q8X638	ydhK Z2660 ECs2354	Uncharacterized transporter YdhK		2		GO:0016021; GO:0005886; GO:0006810	integral component of membrane [GO:0016021]; plasma membrane [GO:0005886]; transport [GO:0006810]
P31049		Probable fatty acid methyltransferase (EC 2.1.1.-) (ORF3) (S-adenosylmethionine-dependent methyltransferase) (AdoMet-MT) (SAM-MT)		2		GO:0008610; GO:0008168	methyltransferase activity [GO:0008168]; lipid biosynthetic process [GO:0008610]
Q9S646	ppk PA5242	Polyphosphate kinase (EC 2.7.4.1) (ATP-polyphosphate phosphotransferase) (Polyphosphoric acid kinase)		2		GO:0005524; GO:0006799; GO:0008976; GO:0009358	polyphosphate kinase complex [GO:0009358]; ATP binding [GO:0005524]; polyphosphate kinase activity [GO:0008976]; polyphosphate biosynthetic process [GO:0006799]
P93401	ND2 NAD2	NADH-ubiquinone oxidoreductase chain 2 (EC 1.6.5.3) (NADH dehydrogenase subunit 2)		2759	33090	GO:0042773; GO:0008137; GO:0016021; GO:0005743; GO:0070469	integral component of membrane [GO:0016021]; mitochondrial inner membrane [GO:0005743]; respiratory chain [GO:0070469]; NADH dehydrogenase (ubiquinone) activity [GO:0008137]; ATP synthesis coupled electron transport [GO:0042773]
P0ADU5	ygiW b3024 JW2992	Protein YgiW		2		GO:0071276; GO:0070301; GO:0042597; GO:0044011	periplasmic space [GO:0042597]; cellular response to cadmium ion [GO:0071276]; cellular response to hydrogen peroxide [GO:0070301]; single-species biofilm formation on inanimate substrate [GO:0044011]
Q53192	NGR_a01420 y4tQ	Probable peptide ABC transporter permease protein y4tQ		2		GO:0006865; GO:0016021; GO:0005886	integral component of membrane [GO:0016021]; plasma membrane [GO:0005886]; amino acid transport [GO:0006865]
A4W8X0	sulA Ent638_1470	Cell division inhibitor SulA		2		GO:0006281; GO:0009276; GO:0009432; GO:0000917; GO:0051782	Gram-negative-bacterium-type cell wall [GO:0009276]; barrier septum assembly [GO:0000917]; DNA repair [GO:0006281]; negative regulation of cell division [GO:0051782]; SOS response [GO:0009432]
Q02286	pheA	P-protein [Includes: Chorismate mutase (CM) (EC 5.4.99.5); Prephenate dehydratase (PDT) (EC 4.2.1.51)]	PATHWAY: Amino-acid biosynthesis; L-phenylalanine biosynthesis; phenylpyruvate from prephenate: step 1/1.; PATHWAY: Metabolic intermediate biosynthesis; prephenate biosynthesis; prephenate from chorismate: step 1/1.	2		GO:0009094; GO:0016597; GO:0046417; GO:0004106; GO:0005737; GO:0004664	cytoplasm [GO:0005737]; amino acid binding [GO:0016597]; chorismate mutase activity [GO:0004106]; prephenate dehydratase activity [GO:0004664]; chorismate metabolic process [GO:0046417]; L-phenylalanine biosynthetic process [GO:0009094]
C6DFN7	frdD PC1_3761	Fumarate reductase subunit D (Fumarate reductase 13 kDa hydrophobic protein)		2		GO:0006106; GO:0016021; GO:0005886	integral component of membrane [GO:0016021]; plasma membrane [GO:0005886]; fumarate metabolic process [GO:0006106]
Q8VZA1	LAC11 At5g03260 F15A17_290 MOK16.17	Laccase-11 (EC 1.10.3.2) (Benzenediol:oxygen oxidoreductase 11) (Diphenol oxidase 11) (Urishiol oxidase 11)		2759	33090	GO:0048046; GO:0005507; GO:0052716; GO:0009809; GO:0046274; GO:0016722	apoplast [GO:0048046]; copper ion binding [GO:0005507]; hydroquinone:oxygen oxidoreductase activity [GO:0052716]; oxidoreductase activity, oxidizing metal ions [GO:0016722]; lignin biosynthetic process [GO:0009809]; lignin catabolic process [GO:0046274]
A8GLE5	Spro_4842	UPF0758 protein Spro_4842		2
Q65J10	araA2 BLi02064 BL01182	L-arabinose isomerase 2 (EC 5.3.1.4)	PATHWAY: Carbohydrate degradation; L-arabinose degradation via L-ribulose; D-xylulose 5-phosphate from L-arabinose (bacterial route): step 1/3. {ECO:0000255|HAMAP-Rule:MF_00519}.	2		GO:0019569; GO:0008733; GO:0005737; GO:0030145	cytoplasm [GO:0005737]; L-arabinose isomerase activity [GO:0008733]; manganese ion binding [GO:0030145]; L-arabinose catabolic process to xylulose 5-phosphate [GO:0019569]
Q044C9	tsf LGAS_0802	Elongation factor Ts (EF-Ts)		2		GO:0005737; GO:0003746	cytoplasm [GO:0005737]; translation elongation factor activity [GO:0003746]
O05256	maeN yufR BSU31580	Na(+)-malate symporter (Sodium-dependent malate transporter)		2		GO:0016021; GO:0008514; GO:0005886; GO:0006814; GO:0015293	integral component of membrane [GO:0016021]; plasma membrane [GO:0005886]; organic anion transmembrane transporter activity [GO:0008514]; symporter activity [GO:0015293]; sodium ion transport [GO:0006814]
O42783	treB G15D1.050 NCU04221	Neutral trehalase (EC 3.2.1.28) (Alpha,alpha-trehalase) (Alpha,alpha-trehalose glucohydrolase)		2759	4751	GO:0004555; GO:0005509; GO:0005737; GO:0005993	cytoplasm [GO:0005737]; alpha,alpha-trehalase activity [GO:0004555]; calcium ion binding [GO:0005509]; trehalose catabolic process [GO:0005993]
Q6CYJ8	glmU ECA4509	Bifunctional protein GlmU [Includes: UDP-N-acetylglucosamine pyrophosphorylase (EC 2.7.7.23) (N-acetylglucosamine-1-phosphate uridyltransferase); Glucosamine-1-phosphate N-acetyltransferase (EC 2.3.1.157)]	PATHWAY: Nucleotide-sugar biosynthesis; UDP-N-acetyl-alpha-D-glucosamine biosynthesis; N-acetyl-alpha-D-glucosamine 1-phosphate from alpha-D-glucosamine 6-phosphate (route II): step 2/2. {ECO:0000255|HAMAP-Rule:MF_01631}.; PATHWAY: Nucleotide-sugar biosynthesis; UDP-N-acetyl-alpha-D-glucosamine biosynthesis; UDP-N-acetyl-alpha-D-glucosamine from N-acetyl-alpha-D-glucosamine 1-phosphate: step 1/1.…	2		GO:0006048; GO:0003977; GO:0000902; GO:0071555; GO:0005737; GO:0019134; GO:0009245; GO:0009103; GO:0000287; GO:0009252; GO:0008360	cytoplasm [GO:0005737]; glucosamine-1-phosphate N-acetyltransferase activity [GO:0019134]; magnesium ion binding [GO:0000287]; UDP-N-acetylglucosamine diphosphorylase activity [GO:0003977]; cell morphogenesis [GO:0000902]; cell wall organization [GO:0071555]; lipid A biosynthetic process [GO:0009245]; lipopolysaccharide biosynthetic process [GO:0009103]; peptidoglycan biosynthetic process [GO:000…
A4XY81	Pmen_3549	Nucleoid-associated protein Pmen_3549		2		GO:0005737; GO:0009295	cytoplasm [GO:0005737]; nucleoid [GO:0009295]
Q82YV0	rnpA EF_3332	Ribonuclease P protein component (RNase P protein) (RNaseP protein) (EC 3.1.26.5) (Protein C5)		2		GO:0004526; GO:0001682; GO:0000049	ribonuclease P activity [GO:0004526]; tRNA binding [GO:0000049]; tRNA 5'-leader removal [GO:0001682]
A7ZAK3	fbp RBAM_037000	Fructose-1,6-bisphosphatase class 3 (FBPase class 3) (EC 3.1.3.11) (D-fructose-1,6-bisphosphate 1-phosphohydrolase class 3)	PATHWAY: Carbohydrate biosynthesis; gluconeogenesis. {ECO:0000255|HAMAP-Rule:MF_01854}.	2		GO:0042132; GO:0006094	fructose 1,6-bisphosphate 1-phosphatase activity [GO:0042132]; gluconeogenesis [GO:0006094]
P32437	yvyE yvhK BSU35510	IMPACT family member YvyE		2
A7FFR1	kdpA YpsIP31758_1108	Potassium-transporting ATPase potassium-binding subunit (ATP phosphohydrolase [potassium-transporting] A chain) (Potassium-binding and translocating subunit A) (Potassium-translocating ATPase A chain)		2		GO:0005887; GO:0030955; GO:0008556	integral component of plasma membrane [GO:0005887]; potassium ion binding [GO:0030955]; potassium-transporting ATPase activity [GO:0008556]
Q6D0E4	djlA ECA3855	Co-chaperone protein DjlA		2		GO:0016021; GO:0005886	integral component of membrane [GO:0016021]; plasma membrane [GO:0005886]
A4XZ74	rplR Pmen_3893	50S ribosomal protein L18		2		GO:0019843; GO:0005840; GO:0003735; GO:0006412	ribosome [GO:0005840]; rRNA binding [GO:0019843]; structural constituent of ribosome [GO:0003735]; translation [GO:0006412]
P39812	gltA BSU18450	Glutamate synthase [NADPH] large chain (EC 1.4.1.13) (NADPH-GOGAT)	PATHWAY: Amino-acid biosynthesis; L-glutamate biosynthesis via GLT pathway; L-glutamate from 2-oxoglutarate and L-glutamine (NADP(+) route): step 1/1.; PATHWAY: Energy metabolism; nitrogen metabolism.	2		GO:0051538; GO:0097054; GO:0019676; GO:0005737; GO:0006537; GO:0004355; GO:0015930; GO:0046872	cytoplasm [GO:0005737]; 3 iron, 4 sulfur cluster binding [GO:0051538]; glutamate synthase (NADPH) activity [GO:0004355]; glutamate synthase activity [GO:0015930]; metal ion binding [GO:0046872]; ammonia assimilation cycle [GO:0019676]; glutamate biosynthetic process [GO:0006537]; L-glutamate biosynthetic process [GO:0097054]
P0AA76	dgoT yidT b3691 JW5859	D-galactonate transporter		2		GO:0006820; GO:0016021; GO:0005886; GO:0055085; GO:0022857	integral component of membrane [GO:0016021]; plasma membrane [GO:0005886]; transmembrane transporter activity [GO:0022857]; anion transport [GO:0006820]; transmembrane transport [GO:0055085]
Q8ZQ25	mdtG STM1154	Multidrug resistance protein MdtG		2		GO:0006855; GO:0016021; GO:0005887; GO:0022857; GO:0005215	integral component of membrane [GO:0016021]; integral component of plasma membrane [GO:0005887]; transmembrane transporter activity [GO:0022857]; transporter activity [GO:0005215]; drug transmembrane transport [GO:0006855]
P42973	bglA BSU40110	Aryl-phospho-beta-D-glucosidase BglA (EC 3.2.1.86) (6-phospho-beta-glucosidase)		2		GO:0008706; GO:0008422; GO:0005829; GO:1901657; GO:0044724	cytosol [GO:0005829]; 6-phospho-beta-glucosidase activity [GO:0008706]; beta-glucosidase activity [GO:0008422]; glycosyl compound metabolic process [GO:1901657]; single-organism carbohydrate catabolic process [GO:0044724]
Q9K951	efp BH2799	Elongation factor P (EF-P)	PATHWAY: Protein biosynthesis; polypeptide chain elongation. {ECO:0000255|HAMAP-Rule:MF_00141}.	2		GO:0005737; GO:0003746	cytoplasm [GO:0005737]; translation elongation factor activity [GO:0003746]
A0JXJ8	obg Arth_2389	GTPase Obg (EC 3.6.5.-) (GTP-binding protein Obg)		2		GO:0005525; GO:0003924; GO:0005737; GO:0000287; GO:0042254	cytoplasm [GO:0005737]; GTP binding [GO:0005525]; GTPase activity [GO:0003924]; magnesium ion binding [GO:0000287]; ribosome biogenesis [GO:0042254]
Q01470	pcd	Phenmedipham hydrolase (EC 3.1.1.-) (Phenylcarbamate hydrolase)		2		GO:0052689; GO:0009635	carboxylic ester hydrolase activity [GO:0052689]; response to herbicide [GO:0009635]
A8GIZ7	panC Spro_3992	Pantothenate synthetase (PS) (EC 6.3.2.1) (Pantoate--beta-alanine ligase) (Pantoate-activating enzyme)	PATHWAY: Cofactor biosynthesis; (R)-pantothenate biosynthesis; (R)-pantothenate from (R)-pantoate and beta-alanine: step 1/1. {ECO:0000255|HAMAP-Rule:MF_00158}.	2		GO:0005524; GO:0005737; GO:0004592; GO:0015940	cytoplasm [GO:0005737]; ATP binding [GO:0005524]; pantoate-beta-alanine ligase activity [GO:0004592]; pantothenate biosynthetic process [GO:0015940]
B1NWD5	atpA	ATP synthase subunit alpha, chloroplastic (EC 3.6.3.14) (ATP synthase F1 sector subunit alpha) (F-ATPase subunit alpha)		2759	33090	GO:0005524; GO:0015991; GO:0015986; GO:0009535; GO:0046933; GO:0045261; GO:0046961	chloroplast thylakoid membrane [GO:0009535]; proton-transporting ATP synthase complex, catalytic core F(1) [GO:0045261]; ATP binding [GO:0005524]; proton-transporting ATP synthase activity, rotational mechanism [GO:0046933]; proton-transporting ATPase activity, rotational mechanism [GO:0046961]; ATP hydrolysis coupled proton transport [GO:0015991]; ATP synthesis coupled proton transport [GO:00159…
P13587	ENA1 HOR6 PMR2 PMR2A YDR040C YD6888.02C	Sodium transport ATPase 1 (EC 3.6.3.7)		2759	4751	GO:0005524; GO:0042149; GO:0006972; GO:0016021; GO:0046872; GO:0005886; GO:0071805; GO:0006813; GO:0008556; GO:0009268; GO:0009651; GO:0035725; GO:0006814; GO:0008554; GO:0055085	integral component of membrane [GO:0016021]; plasma membrane [GO:0005886]; ATP binding [GO:0005524]; metal ion binding [GO:0046872]; potassium-transporting ATPase activity [GO:0008556]; sodium-exporting ATPase activity, phosphorylative mechanism [GO:0008554]; cellular response to glucose starvation [GO:0042149]; hyperosmotic response [GO:0006972]; potassium ion transmembrane transport [GO:0071805…
A5CSI9	argC CMM_2001	N-acetyl-gamma-glutamyl-phosphate reductase (AGPR) (EC 1.2.1.38) (N-acetyl-glutamate semialdehyde dehydrogenase) (NAGSA dehydrogenase)	PATHWAY: Amino-acid biosynthesis; L-arginine biosynthesis; N(2)-acetyl-L-ornithine from L-glutamate: step 3/4. {ECO:0000255|HAMAP-Rule:MF_00150}.	2		GO:0003942; GO:0051287; GO:0006526; GO:0005737	cytoplasm [GO:0005737]; N-acetyl-gamma-glutamyl-phosphate reductase activity [GO:0003942]; NAD binding [GO:0051287]; arginine biosynthetic process [GO:0006526]
B0S101	leuS FMG_0623	Leucine--tRNA ligase (EC 6.1.1.4) (Leucyl-tRNA synthetase) (LeuRS)		2		GO:0005524; GO:0002161; GO:0005737; GO:0004823; GO:0006429	cytoplasm [GO:0005737]; aminoacyl-tRNA editing activity [GO:0002161]; ATP binding [GO:0005524]; leucine-tRNA ligase activity [GO:0004823]; leucyl-tRNA aminoacylation [GO:0006429]
B2VGA3	argE ETA_01340	Acetylornithine deacetylase (AO) (Acetylornithinase) (EC 3.5.1.16) (N-acetylornithinase) (NAO)	PATHWAY: Amino-acid biosynthesis; L-arginine biosynthesis; L-ornithine from N(2)-acetyl-L-ornithine (linear): step 1/1. {ECO:0000255|HAMAP-Rule:MF_01108}.	2		GO:0008777; GO:0006526; GO:0050897; GO:0005737; GO:0008237; GO:0008270	cytoplasm [GO:0005737]; acetylornithine deacetylase activity [GO:0008777]; cobalt ion binding [GO:0050897]; metallopeptidase activity [GO:0008237]; zinc ion binding [GO:0008270]; arginine biosynthetic process [GO:0006526]
O34106	nifH Tery_4136	Nitrogenase iron protein (EC 1.18.6.1) (Nitrogenase Fe protein) (Nitrogenase component II) (Nitrogenase reductase)		2		GO:0051539; GO:0005524; GO:0018697; GO:0046872; GO:0016612; GO:0009399; GO:0016163	molybdenum-iron nitrogenase complex [GO:0016612]; 4 iron, 4 sulfur cluster binding [GO:0051539]; ATP binding [GO:0005524]; carbonyl sulfide nitrogenase activity [GO:0018697]; metal ion binding [GO:0046872]; nitrogenase activity [GO:0016163]; nitrogen fixation [GO:0009399]
A4VHN1	rplD PST_0785	50S ribosomal protein L4		2		GO:0019843; GO:0005840; GO:0003735; GO:0006412	ribosome [GO:0005840]; rRNA binding [GO:0019843]; structural constituent of ribosome [GO:0003735]; translation [GO:0006412]
A8G7U3	mtlD Spro_0073	Mannitol-1-phosphate 5-dehydrogenase (EC 1.1.1.17)		2		GO:0050662; GO:0019594; GO:0008926	coenzyme binding [GO:0050662]; mannitol-1-phosphate 5-dehydrogenase activity [GO:0008926]; mannitol metabolic process [GO:0019594]
Q59385	copA ybaR b0484 JW0473	Copper-exporting P-type ATPase A (EC 3.6.3.54) (Cu(+)-exporting ATPase)		2		GO:0005524; GO:0016887; GO:0015662; GO:0071280; GO:0071292; GO:0060003; GO:0006825; GO:0043682; GO:0010273; GO:0005887; GO:0043231; GO:0031224; GO:0016020; GO:0046872; GO:0005886; GO:1902601; GO:0015080	integral component of plasma membrane [GO:0005887]; intracellular membrane-bounded organelle [GO:0043231]; intrinsic component of membrane [GO:0031224]; membrane [GO:0016020]; plasma membrane [GO:0005886]; ATP binding [GO:0005524]; ATPase activity [GO:0016887]; ATPase activity, coupled to transmembrane movement of ions, phosphorylative mechanism [GO:0015662]; copper-transporting ATPase activity […
A4WCV7	mnmC Ent638_2872	tRNA 5-methylaminomethyl-2-thiouridine biosynthesis bifunctional protein MnmC (tRNA mnm(5)s(2)U biosynthesis bifunctional protein) [Includes: tRNA (mnm(5)s(2)U34)-methyltransferase (EC 2.1.1.61); FAD-dependent cmnm(5)s(2)U34 oxidoreductase (EC 1.5.-.-)]		2		GO:0005737; GO:0050660; GO:0016645; GO:0004808; GO:0002097	cytoplasm [GO:0005737]; flavin adenine dinucleotide binding [GO:0050660]; oxidoreductase activity, acting on the CH-NH group of donors [GO:0016645]; tRNA (5-methylaminomethyl-2-thiouridylate)-methyltransferase activity [GO:0004808]; tRNA wobble base modification [GO:0002097]
P9WNU4	polA MT1665	DNA polymerase I (POL I) (EC 2.7.7.7)		2		GO:0008408; GO:0003677; GO:0006281; GO:0006261; GO:0003887	3'-5' exonuclease activity [GO:0008408]; DNA binding [GO:0003677]; DNA-directed DNA polymerase activity [GO:0003887]; DNA repair [GO:0006281]; DNA-dependent DNA replication [GO:0006261]
P9WNU5	polA Rv1629 MTCY01B2.21	DNA polymerase I (POL I) (EC 2.7.7.7)		2		GO:0008408; GO:0008409; GO:0003677; GO:0071897; GO:0006281; GO:0006261; GO:0003887; GO:0005618; GO:0005737; GO:0040007; GO:0090305; GO:0005886	cell wall [GO:0005618]; cytoplasm [GO:0005737]; plasma membrane [GO:0005886]; 3'-5' exonuclease activity [GO:0008408]; 5'-3' exonuclease activity [GO:0008409]; DNA binding [GO:0003677]; DNA-directed DNA polymerase activity [GO:0003887]; DNA biosynthetic process [GO:0071897]; DNA repair [GO:0006281]; DNA-dependent DNA replication [GO:0006261]; growth [GO:0040007]; nucleic acid phosphodiester bond …
P36081	YKL077W	Uncharacterized protein YKL077W		2759	4751
P21874	pdhB	Pyruvate dehydrogenase E1 component subunit beta (EC 1.2.4.1)		2		GO:0006096; GO:0004739	pyruvate dehydrogenase (acetyl-transferring) activity [GO:0004739]; glycolytic process [GO:0006096]
Q0TUZ4	iolC CPF_0082	5-dehydro-2-deoxygluconokinase (EC 2.7.1.92) (2-deoxy-5-keto-D-gluconate kinase) (DKG kinase)	PATHWAY: Polyol metabolism; myo-inositol degradation into acetyl-CoA; acetyl-CoA from myo-inositol: step 5/7. {ECO:0000255|HAMAP-Rule:MF_01668}.	2		GO:0047590; GO:0005524; GO:0019310	5-dehydro-2-deoxygluconokinase activity [GO:0047590]; ATP binding [GO:0005524]; inositol catabolic process [GO:0019310]
P06533	sinR flaD sin BSU24610	HTH-type transcriptional regulator SinR		2		GO:0010629; GO:0006355; GO:0043565; GO:0030435; GO:0006351	sequence-specific DNA binding [GO:0043565]; negative regulation of gene expression [GO:0010629]; regulation of transcription, DNA-templated [GO:0006355]; sporulation resulting in formation of a cellular spore [GO:0030435]; transcription, DNA-templated [GO:0006351]
Q2YZB3	hisG SAB2555c	ATP phosphoribosyltransferase (ATP-PRT) (ATP-PRTase) (EC 2.4.2.17)	PATHWAY: Amino-acid biosynthesis; L-histidine biosynthesis; L-histidine from 5-phospho-alpha-D-ribose 1-diphosphate: step 1/9. {ECO:0000255|HAMAP-Rule:MF_01018}.	2		GO:0005524; GO:0003879; GO:0005737; GO:0000105	cytoplasm [GO:0005737]; ATP binding [GO:0005524]; ATP phosphoribosyltransferase activity [GO:0003879]; histidine biosynthetic process [GO:0000105]
A1JPP1	zapA YE3398	Cell division protein ZapA (Z ring-associated protein ZapA)		2		GO:0000917; GO:0005737; GO:0005886	cytoplasm [GO:0005737]; plasma membrane [GO:0005886]; barrier septum assembly [GO:0000917]
A6TCL4	rplS KPN78578_28740 KPN_02929	50S ribosomal protein L19		2		GO:0005840; GO:0003735; GO:0006412	ribosome [GO:0005840]; structural constituent of ribosome [GO:0003735]; translation [GO:0006412]
Q1GSG8	hutU Sala_1691	Urocanate hydratase (Urocanase) (EC 4.2.1.49) (Imidazolonepropionate hydrolase)	PATHWAY: Amino-acid degradation; L-histidine degradation into L-glutamate; N-formimidoyl-L-glutamate from L-histidine: step 2/3. {ECO:0000255|HAMAP-Rule:MF_00577}.	2		GO:0005737; GO:0019556; GO:0019557; GO:0016153	cytoplasm [GO:0005737]; urocanate hydratase activity [GO:0016153]; histidine catabolic process to glutamate and formamide [GO:0019556]; histidine catabolic process to glutamate and formate [GO:0019557]
Q2P5Q6	cheB1 XOO1366	Chemotaxis response regulator protein-glutamate methylesterase 1 (EC 3.1.1.61)		2		GO:0006935; GO:0005737; GO:0000156; GO:0008984	cytoplasm [GO:0005737]; phosphorelay response regulator activity [GO:0000156]; protein-glutamate methylesterase activity [GO:0008984]; chemotaxis [GO:0006935]
Q6D5V3	pdxH ECA1935	Pyridoxine/pyridoxamine 5'-phosphate oxidase (EC 1.4.3.5) (PNP/PMP oxidase) (PNPOx) (Pyridoxal 5'-phosphate synthase)	PATHWAY: Cofactor metabolism; pyridoxal 5'-phosphate salvage; pyridoxal 5'-phosphate from pyridoxamine 5'-phosphate: step 1/1. {ECO:0000255|HAMAP-Rule:MF_01629}.; PATHWAY: Cofactor metabolism; pyridoxal 5'-phosphate salvage; pyridoxal 5'-phosphate from pyridoxine 5'-phosphate: step 1/1. {ECO:0000255|HAMAP-Rule:MF_01629}.	2		GO:0010181; GO:0004733; GO:0008615	FMN binding [GO:0010181]; pyridoxamine-phosphate oxidase activity [GO:0004733]; pyridoxine biosynthetic process [GO:0008615]
Q70XX8	petB	Cytochrome b6		2759	33090	GO:0009535; GO:0045158; GO:0020037; GO:0016021; GO:0005506; GO:0016491; GO:0015979; GO:0022904	chloroplast thylakoid membrane [GO:0009535]; integral component of membrane [GO:0016021]; electron transporter, transferring electrons within cytochrome b6/f complex of photosystem II activity [GO:0045158]; heme binding [GO:0020037]; iron ion binding [GO:0005506]; oxidoreductase activity [GO:0016491]; photosynthesis [GO:0015979]; respiratory electron transport chain [GO:0022904]
A7MGF4	glgC ESA_04311	Glucose-1-phosphate adenylyltransferase (EC 2.7.7.27) (ADP-glucose pyrophosphorylase) (ADPGlc PPase) (ADP-glucose synthase)	PATHWAY: Glycan biosynthesis; glycogen biosynthesis. {ECO:0000255|HAMAP-Rule:MF_00624}.	2		GO:0005524; GO:0008878; GO:0005978	ATP binding [GO:0005524]; glucose-1-phosphate adenylyltransferase activity [GO:0008878]; glycogen biosynthetic process [GO:0005978]
B2VE96	xseA ETA_10340	Exodeoxyribonuclease 7 large subunit (EC 3.1.11.6) (Exodeoxyribonuclease VII large subunit) (Exonuclease VII large subunit)		2		GO:0006308; GO:0005737; GO:0008855; GO:0009318; GO:0003676	cytoplasm [GO:0005737]; exodeoxyribonuclease VII complex [GO:0009318]; exodeoxyribonuclease VII activity [GO:0008855]; nucleic acid binding [GO:0003676]; DNA catabolic process [GO:0006308]
Q6D8F7	rlmM ECA1017	Ribosomal RNA large subunit methyltransferase M (EC 2.1.1.186) (23S rRNA (cytidine2498-2'-O)-methyltransferase) (23S rRNA 2'-O-ribose methyltransferase RlmM)		2		GO:0008757; GO:0005737; GO:0006364	cytoplasm [GO:0005737]; S-adenosylmethionine-dependent methyltransferase activity [GO:0008757]; rRNA processing [GO:0006364]
C6DC32	hemL PC1_3103	Glutamate-1-semialdehyde 2,1-aminomutase (GSA) (EC 5.4.3.8) (Glutamate-1-semialdehyde aminotransferase) (GSA-AT)	PATHWAY: Porphyrin-containing compound metabolism; protoporphyrin-IX biosynthesis; 5-aminolevulinate from L-glutamyl-tRNA(Glu): step 2/2. {ECO:0000255|HAMAP-Rule:MF_00375}.	2		GO:0005737; GO:0042286; GO:0006782; GO:0030170; GO:0008483	cytoplasm [GO:0005737]; glutamate-1-semialdehyde 2,1-aminomutase activity [GO:0042286]; pyridoxal phosphate binding [GO:0030170]; transaminase activity [GO:0008483]; protoporphyrinogen IX biosynthetic process [GO:0006782]
Q833J0	tpiA EF_1962	Triosephosphate isomerase (TIM) (TPI) (EC 5.3.1.1) (Triose-phosphate isomerase)	PATHWAY: Carbohydrate biosynthesis; gluconeogenesis. {ECO:0000255|HAMAP-Rule:MF_00147}.; PATHWAY: Carbohydrate degradation; glycolysis; D-glyceraldehyde 3-phosphate from glycerone phosphate: step 1/1. {ECO:0000255|HAMAP-Rule:MF_00147}.	2		GO:0005737; GO:0006094; GO:0006096; GO:0006098; GO:0004807	cytoplasm [GO:0005737]; triose-phosphate isomerase activity [GO:0004807]; gluconeogenesis [GO:0006094]; glycolytic process [GO:0006096]; pentose-phosphate shunt [GO:0006098]
P77308	ddpB yddR b1486 JW1481	Probable D,D-dipeptide transport system permease protein DdpB		2		GO:0042938; GO:0042936; GO:0005887; GO:0005886; GO:0015031; GO:0055085; GO:0022857	integral component of plasma membrane [GO:0005887]; plasma membrane [GO:0005886]; dipeptide transporter activity [GO:0042936]; transmembrane transporter activity [GO:0022857]; dipeptide transport [GO:0042938]; protein transport [GO:0015031]; transmembrane transport [GO:0055085]
Q4WGL2	mia40 tim40 AFUA_7G05420	Mitochondrial intermembrane space import and assembly protein 40 (Mitochondrial import inner membrane translocase TIM40)		2759	4751	GO:0016021; GO:0005743; GO:0016491; GO:0015031	integral component of membrane [GO:0016021]; mitochondrial inner membrane [GO:0005743]; oxidoreductase activity [GO:0016491]; protein transport [GO:0015031]
P08834	ND1 NAD1	NADH-ubiquinone oxidoreductase chain 1 (EC 1.6.5.3) (NADH dehydrogenase subunit 1)		2759	33090	GO:0008137; GO:0016021; GO:0005743; GO:0070469	integral component of membrane [GO:0016021]; mitochondrial inner membrane [GO:0005743]; respiratory chain [GO:0070469]; NADH dehydrogenase (ubiquinone) activity [GO:0008137]
P0AEP5	galU Z2012 ECs1738	UTP--glucose-1-phosphate uridylyltransferase (EC 2.7.7.9) (Alpha-D-glucosyl-1-phosphate uridylyltransferase) (UDP-glucose pyrophosphorylase) (UDPGP) (Uridine diphosphoglucose pyrophosphorylase)		2		GO:0006011; GO:0003983; GO:0009058	UTP:glucose-1-phosphate uridylyltransferase activity [GO:0003983]; biosynthetic process [GO:0009058]; UDP-glucose metabolic process [GO:0006011]
P24502	fliE BSU16200	Flagellar hook-basal body complex protein FliE		2		GO:0009425; GO:0071973; GO:0003774; GO:0005198	bacterial-type flagellum basal body [GO:0009425]; motor activity [GO:0003774]; structural molecule activity [GO:0005198]; bacterial-type flagellum-dependent cell motility [GO:0071973]
B2VJR7	glgX ETA_32480	Glycogen debranching enzyme (EC 3.2.1.-) (Glycogen operon protein GlgX)	PATHWAY: Glycan degradation; glycogen degradation.	2		GO:0043169; GO:0005980; GO:0004133; GO:0004553	cation binding [GO:0043169]; glycogen debranching enzyme activity [GO:0004133]; hydrolase activity, hydrolyzing O-glycosyl compounds [GO:0004553]; glycogen catabolic process [GO:0005980]
C5BW62	mraY Bcav_2413	Phospho-N-acetylmuramoyl-pentapeptide-transferase (EC 2.7.8.13) (UDP-MurNAc-pentapeptide phosphotransferase)	PATHWAY: Cell wall biogenesis; peptidoglycan biosynthesis. {ECO:0000255|HAMAP-Rule:MF_00038}.	2		GO:0051992; GO:0007049; GO:0051301; GO:0071555; GO:0016021; GO:0009252; GO:0008963; GO:0005886; GO:0008360	integral component of membrane [GO:0016021]; plasma membrane [GO:0005886]; phospho-N-acetylmuramoyl-pentapeptide-transferase activity [GO:0008963]; UDP-N-acetylmuramoyl-L-alanyl-D-glutamyl-meso-2,6-diaminopimelyl-D-alanyl-D-alanine:undecaprenyl-phosphate transferase activity [GO:0051992]; cell cycle [GO:0007049]; cell division [GO:0051301]; cell wall organization [GO:0071555]; peptidoglycan biosy…
C5D6C2	trmB GWCH70_2748	tRNA (guanine-N(7)-)-methyltransferase (EC 2.1.1.33) (tRNA (guanine(46)-N(7))-methyltransferase) (tRNA(m7G46)-methyltransferase)	PATHWAY: tRNA modification; N(7)-methylguanine-tRNA biosynthesis. {ECO:0000255|HAMAP-Rule:MF_01057}.	2		GO:0008176	tRNA (guanine-N7-)-methyltransferase activity [GO:0008176]
C5B7N9	apaH NT01EI_0694	Bis(5'-nucleosyl)-tetraphosphatase, symmetrical (EC 3.6.1.41) (Ap4A hydrolase) (Diadenosine 5',5'''-P1,P4-tetraphosphate pyrophosphohydrolase) (Diadenosine tetraphosphatase)		2		GO:0008803	bis(5'-nucleosyl)-tetraphosphatase (symmetrical) activity [GO:0008803]
Q94C77	At4g34220 F10M10.12 F28A23_20	Receptor protein kinase-like protein At4g34220		2759	33090	GO:0005524; GO:0016021; GO:0004672	integral component of membrane [GO:0016021]; ATP binding [GO:0005524]; protein kinase activity [GO:0004672]
P65295	ygdR c3428	Uncharacterized lipoprotein YgdR		2		GO:0005886	plasma membrane [GO:0005886]
Q66DP8	htpG YPTB0995	Chaperone protein HtpG (Heat shock protein HtpG) (High temperature protein G)		2		GO:0005524; GO:0005737; GO:0006457; GO:0006950	cytoplasm [GO:0005737]; ATP binding [GO:0005524]; protein folding [GO:0006457]; response to stress [GO:0006950]
Q6D465	ECA2529	Probable phosphatase ECA2529 (EC 3.1.3.-)		2		GO:0003677; GO:0006260; GO:0003887; GO:0016791; GO:0008270	DNA binding [GO:0003677]; DNA-directed DNA polymerase activity [GO:0003887]; phosphatase activity [GO:0016791]; zinc ion binding [GO:0008270]; DNA replication [GO:0006260]
B0YD91	bglE AFUB_094720	Probable beta-glucosidase E (EC 3.2.1.21) (Beta-D-glucoside glucohydrolase E) (Cellobiase E) (Gentiobiase E)	PATHWAY: Glycan metabolism; cellulose degradation.	2759	4751	GO:0008422; GO:0030245; GO:0016021; GO:0005886	integral component of membrane [GO:0016021]; plasma membrane [GO:0005886]; beta-glucosidase activity [GO:0008422]; cellulose catabolic process [GO:0030245]
B2VCH1	glyS ETA_34130	Glycine--tRNA ligase beta subunit (EC 6.1.1.14) (Glycyl-tRNA synthetase beta subunit) (GlyRS)		2		GO:0005524; GO:0004814; GO:0006420; GO:0005737; GO:0004820; GO:0006426	cytoplasm [GO:0005737]; arginine-tRNA ligase activity [GO:0004814]; ATP binding [GO:0005524]; glycine-tRNA ligase activity [GO:0004820]; arginyl-tRNA aminoacylation [GO:0006420]; glycyl-tRNA aminoacylation [GO:0006426]
Q927W7	murA1 murA lin2670	UDP-N-acetylglucosamine 1-carboxyvinyltransferase 1 (EC 2.5.1.7) (Enoylpyruvate transferase 1) (UDP-N-acetylglucosamine enolpyruvyl transferase 1) (EPT 1)	PATHWAY: Cell wall biogenesis; peptidoglycan biosynthesis. {ECO:0000255|HAMAP-Rule:MF_00111}.	2		GO:0019277; GO:0008760; GO:0007049; GO:0051301; GO:0071555; GO:0005737; GO:0009252; GO:0008360	cytoplasm [GO:0005737]; UDP-N-acetylglucosamine 1-carboxyvinyltransferase activity [GO:0008760]; cell cycle [GO:0007049]; cell division [GO:0051301]; cell wall organization [GO:0071555]; peptidoglycan biosynthetic process [GO:0009252]; regulation of cell shape [GO:0008360]; UDP-N-acetylgalactosamine biosynthetic process [GO:0019277]
C5D3Y4	uppP GWCH70_0186	Undecaprenyl-diphosphatase (EC 3.6.1.27) (Bacitracin resistance protein) (Undecaprenyl pyrophosphate phosphatase)		2		GO:0071555; GO:0016311; GO:0016021; GO:0009252; GO:0005886; GO:0008360; GO:0046677; GO:0050380	integral component of membrane [GO:0016021]; plasma membrane [GO:0005886]; undecaprenyl-diphosphatase activity [GO:0050380]; cell wall organization [GO:0071555]; dephosphorylation [GO:0016311]; peptidoglycan biosynthetic process [GO:0009252]; regulation of cell shape [GO:0008360]; response to antibiotic [GO:0046677]
B2VDQ9	nagK ETA_19760	N-acetyl-D-glucosamine kinase (EC 2.7.1.59) (GlcNAc kinase)	PATHWAY: Cell wall biogenesis; peptidoglycan recycling. {ECO:0000255|HAMAP-Rule:MF_01271}.	2		GO:0005524; GO:0045127; GO:0006044; GO:0009254; GO:0008270	ATP binding [GO:0005524]; N-acetylglucosamine kinase activity [GO:0045127]; zinc ion binding [GO:0008270]; N-acetylglucosamine metabolic process [GO:0006044]; peptidoglycan turnover [GO:0009254]
P67531	spr0921	Probable tautomerase spr0921 (EC 5.3.2.-)		2		GO:0006725; GO:0016853	isomerase activity [GO:0016853]; cellular aromatic compound metabolic process [GO:0006725]
Q2MIF7	petD	Cytochrome b6-f complex subunit 4 (17 kDa polypeptide)		2759	33090	GO:0009535; GO:0045158; GO:0045156; GO:0016021; GO:0016491; GO:0009767	chloroplast thylakoid membrane [GO:0009535]; integral component of membrane [GO:0016021]; electron transporter, transferring electrons within cytochrome b6/f complex of photosystem II activity [GO:0045158]; electron transporter, transferring electrons within the cyclic electron transport pathway of photosynthesis activity [GO:0045156]; oxidoreductase activity [GO:0016491]; photosynthetic electron…
Q6YTI3	Os02g0567100 LOC_Os02g35900 OsJ_07192 P0020D05.18	Thioredoxin-like 4, chloroplastic (Lilium-type thioredoxin 3)		2759	33090	GO:0045454; GO:0034599; GO:0009507; GO:0005737; GO:0006662; GO:0055114; GO:0016671; GO:0015035; GO:0006457; GO:0000103	chloroplast [GO:0009507]; cytoplasm [GO:0005737]; oxidoreductase activity, acting on a sulfur group of donors, disulfide as acceptor [GO:0016671]; protein disulfide oxidoreductase activity [GO:0015035]; cell redox homeostasis [GO:0045454]; cellular response to oxidative stress [GO:0034599]; glycerol ether metabolic process [GO:0006662]; oxidation-reduction process [GO:0055114]; protein folding [G…
Q4K5Y1	pgi PFL_5280	Glucose-6-phosphate isomerase (GPI) (EC 5.3.1.9) (Phosphoglucose isomerase) (PGI) (Phosphohexose isomerase) (PHI)	PATHWAY: Carbohydrate degradation; glycolysis; D-glyceraldehyde 3-phosphate and glycerone phosphate from D-glucose: step 2/4. {ECO:0000255|HAMAP-Rule:MF_00473}.	2		GO:0005737; GO:0006094; GO:0004347; GO:0006096	cytoplasm [GO:0005737]; glucose-6-phosphate isomerase activity [GO:0004347]; gluconeogenesis [GO:0006094]; glycolytic process [GO:0006096]
Q6D7L9	nadD ECA1306	Probable nicotinate-nucleotide adenylyltransferase (EC 2.7.7.18) (Deamido-NAD(+) diphosphorylase) (Deamido-NAD(+) pyrophosphorylase) (Nicotinate mononucleotide adenylyltransferase) (NaMN adenylyltransferase)	PATHWAY: Cofactor biosynthesis; NAD(+) biosynthesis; deamido-NAD(+) from nicotinate D-ribonucleotide: step 1/1. {ECO:0000255|HAMAP-Rule:MF_00244}.	2		GO:0005524; GO:0009435; GO:0004515	ATP binding [GO:0005524]; nicotinate-nucleotide adenylyltransferase activity [GO:0004515]; NAD biosynthetic process [GO:0009435]
Q6DAW2	rph ECA0140	Ribonuclease PH (RNase PH) (EC 2.7.7.56) (tRNA nucleotidyltransferase)		2		GO:0000049; GO:0009022; GO:0008033; GO:0004549	tRNA binding [GO:0000049]; tRNA nucleotidyltransferase activity [GO:0009022]; tRNA-specific ribonuclease activity [GO:0004549]; tRNA processing [GO:0008033]
A1DLJ5	bglE NFIA_050080	Probable beta-glucosidase E (EC 3.2.1.21) (Beta-D-glucoside glucohydrolase E) (Cellobiase E) (Gentiobiase E)	PATHWAY: Glycan metabolism; cellulose degradation.	2759	4751	GO:0008422; GO:0030245; GO:0016021; GO:0005886	integral component of membrane [GO:0016021]; plasma membrane [GO:0005886]; beta-glucosidase activity [GO:0008422]; cellulose catabolic process [GO:0030245]
P42246	ycbN BSU02570	Uncharacterized ABC transporter ATP-binding protein YcbN		2		GO:0005524; GO:0016887; GO:0006810	ATP binding [GO:0005524]; ATPase activity [GO:0016887]; transport [GO:0006810]
B2VFE2	ubiD ETA_02430	3-octaprenyl-4-hydroxybenzoate carboxy-lyase (EC 4.1.1.98) (Polyprenyl p-hydroxybenzoate decarboxylase)	PATHWAY: Cofactor biosynthesis; ubiquinone biosynthesis. {ECO:0000255|HAMAP-Rule:MF_01636}.	2		GO:0008694; GO:0010181; GO:0046872; GO:0016491; GO:0005886; GO:0006744	plasma membrane [GO:0005886]; 3-octaprenyl-4-hydroxybenzoate carboxy-lyase activity [GO:0008694]; FMN binding [GO:0010181]; metal ion binding [GO:0046872]; oxidoreductase activity [GO:0016491]; ubiquinone biosynthetic process [GO:0006744]
O33507	ompC	Outer membrane protein C (Porin OmpC) (Fragment)		2		GO:0009279; GO:0006811; GO:0046930; GO:0015288	cell outer membrane [GO:0009279]; pore complex [GO:0046930]; porin activity [GO:0015288]; ion transport [GO:0006811]
Q1CEJ3	mdh YPN_3260 YP516_3703	Malate dehydrogenase (EC 1.1.1.37)		2		GO:0030060; GO:0005975; GO:0006108; GO:0006099	L-malate dehydrogenase activity [GO:0030060]; carbohydrate metabolic process [GO:0005975]; malate metabolic process [GO:0006108]; tricarboxylic acid cycle [GO:0006099]
A4W9J7	astD Ent638_1698	N-succinylglutamate 5-semialdehyde dehydrogenase (EC 1.2.1.71) (Succinylglutamic semialdehyde dehydrogenase) (SGSD)	PATHWAY: Amino-acid degradation; L-arginine degradation via AST pathway; L-glutamate and succinate from L-arginine: step 4/5. {ECO:0000255|HAMAP-Rule:MF_01174}.	2		GO:0019544; GO:0019545; GO:0043824	succinylglutamate-semialdehyde dehydrogenase activity [GO:0043824]; arginine catabolic process to glutamate [GO:0019544]; arginine catabolic process to succinate [GO:0019545]
P52326	rpoD	RNA polymerase sigma factor RpoD (Sigma-70)		2		GO:0003677; GO:0005737; GO:0016987; GO:0003700; GO:0001123	cytoplasm [GO:0005737]; DNA binding [GO:0003677]; sigma factor activity [GO:0016987]; transcription factor activity, sequence-specific DNA binding [GO:0003700]; transcription initiation from bacterial-type RNA polymerase promoter [GO:0001123]
Q32K20	leuA SDY_0101	2-isopropylmalate synthase (EC 2.3.3.13) (Alpha-IPM synthase) (Alpha-isopropylmalate synthase)	PATHWAY: Amino-acid biosynthesis; L-leucine biosynthesis; L-leucine from 3-methyl-2-oxobutanoate: step 1/4. {ECO:0000255|HAMAP-Rule:MF_01025}.	2		GO:0003852; GO:0009098	2-isopropylmalate synthase activity [GO:0003852]; leucine biosynthetic process [GO:0009098]
Q04720	ermJ	rRNA adenine N-6-methyltransferase (EC 2.1.1.-) (Erythromycin resistance protein) (Macrolide-lincosamide-streptogramin B resistance protein)		2		GO:0003723; GO:0000179; GO:0046677	RNA binding [GO:0003723]; rRNA (adenine-N6,N6-)-dimethyltransferase activity [GO:0000179]; response to antibiotic [GO:0046677]
A6TGG1	ilvC KPN78578_42210 KPN_04273	Ketol-acid reductoisomerase (EC 1.1.1.86) (Acetohydroxy-acid isomeroreductase) (Alpha-keto-beta-hydroxylacyl reductoisomerase)	PATHWAY: Amino-acid biosynthesis; L-isoleucine biosynthesis; L-isoleucine from 2-oxobutanoate: step 2/4. {ECO:0000255|HAMAP-Rule:MF_00435}.; PATHWAY: Amino-acid biosynthesis; L-valine biosynthesis; L-valine from pyruvate: step 2/4. {ECO:0000255|HAMAP-Rule:MF_00435}.	2		GO:0009097; GO:0004455; GO:0009099	ketol-acid reductoisomerase activity [GO:0004455]; isoleucine biosynthetic process [GO:0009097]; valine biosynthetic process [GO:0009099]
Q73BQ7	trpB BCE_1361	Tryptophan synthase beta chain (EC 4.2.1.20)	PATHWAY: Amino-acid biosynthesis; L-tryptophan biosynthesis; L-tryptophan from chorismate: step 5/5. {ECO:0000255|HAMAP-Rule:MF_00133}.	2		GO:0004834	tryptophan synthase activity [GO:0004834]
Q53218	NGR_a01140 y4vJ	Uncharacterized protein y4vJ		2		GO:0004497; GO:0016705	monooxygenase activity [GO:0004497]; oxidoreductase activity, acting on paired donors, with incorporation or reduction of molecular oxygen [GO:0016705]
A1SJB8	aspS Noca_2398	Aspartate--tRNA(Asp/Asn) ligase (EC 6.1.1.23) (Aspartyl-tRNA synthetase) (AspRS) (Non-discriminating aspartyl-tRNA synthetase) (ND-AspRS)		2		GO:0005524; GO:0050560; GO:0005737; GO:0003676; GO:0006418	cytoplasm [GO:0005737]; aspartate-tRNA(Asn) ligase activity [GO:0050560]; ATP binding [GO:0005524]; nucleic acid binding [GO:0003676]; tRNA aminoacylation for protein translation [GO:0006418]
A8AI28	mdtG CKO_02014	Multidrug resistance protein MdtG		2		GO:0005887; GO:0022857	integral component of plasma membrane [GO:0005887]; transmembrane transporter activity [GO:0022857]
A8FJF8	rsmG BPUM_3731	Ribosomal RNA small subunit methyltransferase G (EC 2.1.1.-) (16S rRNA 7-methylguanosine methyltransferase) (16S rRNA m7G methyltransferase)		2		GO:0005737; GO:0070043	cytoplasm [GO:0005737]; rRNA (guanine-N7-)-methyltransferase activity [GO:0070043]
Q38YF8	metK LCA_0468	S-adenosylmethionine synthase (AdoMet synthase) (EC 2.5.1.6) (MAT) (Methionine adenosyltransferase)	PATHWAY: Amino-acid biosynthesis; S-adenosyl-L-methionine biosynthesis; S-adenosyl-L-methionine from L-methionine: step 1/1. {ECO:0000255|HAMAP-Rule:MF_00086}.	2		GO:0005524; GO:0006556; GO:0005737; GO:0000287; GO:0004478; GO:0006730	cytoplasm [GO:0005737]; ATP binding [GO:0005524]; magnesium ion binding [GO:0000287]; methionine adenosyltransferase activity [GO:0004478]; one-carbon metabolic process [GO:0006730]; S-adenosylmethionine biosynthetic process [GO:0006556]
Q02DW8	clsA cls PA14_71220	Cardiolipin synthase A (CL synthase) (EC 2.7.8.-)		2		GO:0032049; GO:0008808; GO:0016021; GO:0005886	integral component of membrane [GO:0016021]; plasma membrane [GO:0005886]; cardiolipin synthase activity [GO:0008808]; cardiolipin biosynthetic process [GO:0032049]
Q94A18	ABCG29 PDR1 At3g16340 MYA6.14 T02O04.17	ABC transporter G family member 29 (ABC transporter ABCG.29) (AtABCG29) (Pleiotropic drug resistance protein 1)		2759	33090	GO:0005524; GO:0042626; GO:0006855; GO:0016021; GO:0015850; GO:1901140; GO:0005886; GO:1901141	integral component of membrane [GO:0016021]; plasma membrane [GO:0005886]; ATP binding [GO:0005524]; ATPase activity, coupled to transmembrane movement of substances [GO:0042626]; drug transmembrane transport [GO:0006855]; organic hydroxy compound transport [GO:0015850]; p-coumaryl alcohol transport [GO:1901140]; regulation of lignin biosynthetic process [GO:1901141]
Q9CHL6	apl LL0713 L119032	Alkaline phosphatase-like protein		2		GO:0016021; GO:0005886	integral component of membrane [GO:0016021]; plasma membrane [GO:0005886]
P53123	MRM2 YGL136C G2830	rRNA methyltransferase 2, mitochondrial (EC 2.1.1.168) (21S rRNA (uridine(2791)-2'-O)-methyltransferase) (21S rRNA [Um2791] 2'-O-methyltransferase)		2759	4751	GO:0005739; GO:0008650; GO:0031167	mitochondrion [GO:0005739]; rRNA (uridine-2'-O-)-methyltransferase activity [GO:0008650]; rRNA methylation [GO:0031167]
P13702	mvaA	3-hydroxy-3-methylglutaryl-coenzyme A reductase (HMG-CoA reductase) (EC 1.1.1.88)	PATHWAY: Metabolic intermediate metabolism; (R)-mevalonate degradation; (S)-3-hydroxy-3-methylglutaryl-CoA from (R)-mevalonate: step 1/1.	2		GO:0015936; GO:0050662; GO:0004420; GO:0042282	coenzyme binding [GO:0050662]; hydroxymethylglutaryl-CoA reductase (NADPH) activity [GO:0004420]; hydroxymethylglutaryl-CoA reductase activity [GO:0042282]; coenzyme A metabolic process [GO:0015936]
Q09WW5	ndhG MoinCp074	NAD(P)H-quinone oxidoreductase subunit 6, chloroplastic (EC 1.6.5.-) (NAD(P)H dehydrogenase subunit 6) (NADH-plastoquinone oxidoreductase subunit 6)		2759	33090	GO:0008137; GO:0009535; GO:0016021; GO:0048038; GO:0006810	chloroplast thylakoid membrane [GO:0009535]; integral component of membrane [GO:0016021]; NADH dehydrogenase (ubiquinone) activity [GO:0008137]; quinone binding [GO:0048038]; transport [GO:0006810]
Q1IFV7	rpsQ PSEEN0499	30S ribosomal protein S17		2		GO:0019843; GO:0005840; GO:0003735; GO:0006412	ribosome [GO:0005840]; rRNA binding [GO:0019843]; structural constituent of ribosome [GO:0003735]; translation [GO:0006412]
Q00853	nifV-ALPHA	Homocitrate synthase subunit alpha (EC 2.3.3.14)		2		GO:0019752; GO:0004410; GO:0009399	homocitrate synthase activity [GO:0004410]; carboxylic acid metabolic process [GO:0019752]; nitrogen fixation [GO:0009399]
C0ZIH4	rpsG BBR47_02150	30S ribosomal protein S7		2		GO:0019843; GO:0015935; GO:0003735; GO:0000049; GO:0006412	small ribosomal subunit [GO:0015935]; rRNA binding [GO:0019843]; structural constituent of ribosome [GO:0003735]; tRNA binding [GO:0000049]; translation [GO:0006412]
A4WFX7	ubiD Ent638_3952	3-octaprenyl-4-hydroxybenzoate carboxy-lyase (EC 4.1.1.98) (Polyprenyl p-hydroxybenzoate decarboxylase)	PATHWAY: Cofactor biosynthesis; ubiquinone biosynthesis. {ECO:0000255|HAMAP-Rule:MF_01636}.	2		GO:0008694; GO:0010181; GO:0046872; GO:0016491; GO:0005886; GO:0006744	plasma membrane [GO:0005886]; 3-octaprenyl-4-hydroxybenzoate carboxy-lyase activity [GO:0008694]; FMN binding [GO:0010181]; metal ion binding [GO:0046872]; oxidoreductase activity [GO:0016491]; ubiquinone biosynthetic process [GO:0006744]
C0ZA45	rpsR BBR47_59220	30S ribosomal protein S18		2		GO:0019843; GO:0005840; GO:0003735; GO:0006412	ribosome [GO:0005840]; rRNA binding [GO:0019843]; structural constituent of ribosome [GO:0003735]; translation [GO:0006412]
Q52987	phnJ RB1454 SMb20762	Alpha-D-ribose 1-methylphosphonate 5-phosphate C-P-lyase (PRPn C-P lyase) (EC 4.7.1.1)		2		GO:0051539; GO:0042916; GO:0098848; GO:0046872; GO:0019700	4 iron, 4 sulfur cluster binding [GO:0051539]; alpha-D-ribose 1-methylphosphonate 5-phosphate C-P-lyase activity [GO:0098848]; metal ion binding [GO:0046872]; alkylphosphonate transport [GO:0042916]; organic phosphonate catabolic process [GO:0019700]
A4QJW9	rps3	30S ribosomal protein S3, chloroplastic		2759	33090	GO:0009507; GO:0019843; GO:0015935; GO:0003735; GO:0006412	chloroplast [GO:0009507]; small ribosomal subunit [GO:0015935]; rRNA binding [GO:0019843]; structural constituent of ribosome [GO:0003735]; translation [GO:0006412]
A4W9M7	pheS Ent638_1728	Phenylalanine--tRNA ligase alpha subunit (EC 6.1.1.20) (Phenylalanyl-tRNA synthetase alpha subunit) (PheRS)		2		GO:0005524; GO:0005737; GO:0000287; GO:0004826; GO:0006432; GO:0000049	cytoplasm [GO:0005737]; ATP binding [GO:0005524]; magnesium ion binding [GO:0000287]; phenylalanine-tRNA ligase activity [GO:0004826]; tRNA binding [GO:0000049]; phenylalanyl-tRNA aminoacylation [GO:0006432]
A0ALU3	rpsK lwe2557	30S ribosomal protein S11		2		GO:0019843; GO:0005840; GO:0003735; GO:0006412	ribosome [GO:0005840]; rRNA binding [GO:0019843]; structural constituent of ribosome [GO:0003735]; translation [GO:0006412]
P14218	lpd	Dihydrolipoyl dehydrogenase (EC 1.8.1.4) (Dihydrolipoamide dehydrogenase) (E3 component of 2-oxoglutarate dehydrogenase complex)		2		GO:0045454; GO:0005737; GO:0004148; GO:0050660; GO:0006096	cytoplasm [GO:0005737]; dihydrolipoyl dehydrogenase activity [GO:0004148]; flavin adenine dinucleotide binding [GO:0050660]; cell redox homeostasis [GO:0045454]; glycolytic process [GO:0006096]
D4GEU6	rutC PANA_4035	Putative aminoacrylate peracid reductase RutC (EC 1.-.-.-)		2		GO:0019740; GO:0016491; GO:0006212	oxidoreductase activity [GO:0016491]; nitrogen utilization [GO:0019740]; uracil catabolic process [GO:0006212]
Q6D7E5	zitB ECA1380	Zinc transporter ZitB		2		GO:0016021; GO:0005886; GO:0005385	integral component of membrane [GO:0016021]; plasma membrane [GO:0005886]; zinc ion transmembrane transporter activity [GO:0005385]
A8GIE9	dapD Spro_3793	2,3,4,5-tetrahydropyridine-2,6-dicarboxylate N-succinyltransferase (EC 2.3.1.117) (Tetrahydrodipicolinate N-succinyltransferase) (THDP succinyltransferase) (THP succinyltransferase) (Tetrahydropicolinate succinylase)	PATHWAY: Amino-acid biosynthesis; L-lysine biosynthesis via DAP pathway; LL-2,6-diaminopimelate from (S)-tetrahydrodipicolinate (succinylase route): step 1/3. {ECO:0000255|HAMAP-Rule:MF_00811}.	2		GO:0008666; GO:0005737; GO:0019877; GO:0009089	cytoplasm [GO:0005737]; 2,3,4,5-tetrahydropyridine-2,6-dicarboxylate N-succinyltransferase activity [GO:0008666]; diaminopimelate biosynthetic process [GO:0019877]; lysine biosynthetic process via diaminopimelate [GO:0009089]
P22276	RET1 RPC128 RPC2 YOR207C	DNA-directed RNA polymerase III subunit RPC2 (RNA polymerase III subunit C2) (EC 2.7.7.6) (C128) (DNA-directed RNA polymerase III 130 kDa polypeptide)		2759	4751	GO:0003677; GO:0005666; GO:0003899; GO:0046872; GO:0005654; GO:0032549; GO:0042797; GO:0006386; GO:0006385; GO:0006383	DNA-directed RNA polymerase III complex [GO:0005666]; nucleoplasm [GO:0005654]; DNA binding [GO:0003677]; DNA-directed RNA polymerase activity [GO:0003899]; metal ion binding [GO:0046872]; ribonucleoside binding [GO:0032549]; termination of RNA polymerase III transcription [GO:0006386]; transcription elongation from RNA polymerase III promoter [GO:0006385]; transcription from RNA polymerase III p…
Q6CXB7	HAS1 KLLA0A09669g	ATP-dependent RNA helicase HAS1 (EC 3.6.4.13)		2759	4751	GO:0005524; GO:0004004; GO:0003723; GO:0000463; GO:0000462; GO:0005635; GO:0005730; GO:0030687; GO:1990417	nuclear envelope [GO:0005635]; nucleolus [GO:0005730]; preribosome, large subunit precursor [GO:0030687]; ATP binding [GO:0005524]; ATP-dependent RNA helicase activity [GO:0004004]; RNA binding [GO:0003723]; maturation of LSU-rRNA from tricistronic rRNA transcript (SSU-rRNA, 5.8S rRNA, LSU-rRNA) [GO:0000463]; maturation of SSU-rRNA from tricistronic rRNA transcript (SSU-rRNA, 5.8S rRNA, LSU-rRNA)…
P26982	degP htrA ptd STM0209	Periplasmic serine endoprotease DegP (EC 3.4.21.107) (Heat shock protein DegP) (Protease Do)		2		GO:0042802; GO:0006515; GO:0030288; GO:0005886; GO:0006457; GO:0006508; GO:0006979; GO:0009266; GO:0004252	outer membrane-bounded periplasmic space [GO:0030288]; plasma membrane [GO:0005886]; identical protein binding [GO:0042802]; serine-type endopeptidase activity [GO:0004252]; misfolded or incompletely synthesized protein catabolic process [GO:0006515]; protein folding [GO:0006457]; proteolysis [GO:0006508]; response to oxidative stress [GO:0006979]; response to temperature stimulus [GO:0009266]
Q88BK3	dnaA PSPTO_0001	Chromosomal replication initiator protein DnaA		2		GO:0005524; GO:0006270; GO:0003688; GO:0005737; GO:0006275	cytoplasm [GO:0005737]; ATP binding [GO:0005524]; DNA replication origin binding [GO:0003688]; DNA replication initiation [GO:0006270]; regulation of DNA replication [GO:0006275]
Q7YJX0	rps4	30S ribosomal protein S4, chloroplastic		2759	33090	GO:0009507; GO:0019843; GO:0015935; GO:0003735; GO:0006412	chloroplast [GO:0009507]; small ribosomal subunit [GO:0015935]; rRNA binding [GO:0019843]; structural constituent of ribosome [GO:0003735]; translation [GO:0006412]
Q6BV06	BUR1 DEHA2C06358g	Serine/threonine-protein kinase BUR1 (EC 2.7.11.22) (EC 2.7.11.23)		2759	4751	GO:0005524; GO:0008353; GO:0004693; GO:0005634	nucleus [GO:0005634]; ATP binding [GO:0005524]; cyclin-dependent protein serine/threonine kinase activity [GO:0004693]; RNA polymerase II carboxy-terminal domain kinase activity [GO:0008353]
B2VCY1	fbp ETA_29370	Fructose-1,6-bisphosphatase class 1 (FBPase class 1) (EC 3.1.3.11) (D-fructose-1,6-bisphosphate 1-phosphohydrolase class 1)	PATHWAY: Carbohydrate biosynthesis; gluconeogenesis. {ECO:0000255|HAMAP-Rule:MF_01855}.	2		GO:0005737; GO:0042132; GO:0006094; GO:0000287	cytoplasm [GO:0005737]; fructose 1,6-bisphosphate 1-phosphatase activity [GO:0042132]; magnesium ion binding [GO:0000287]; gluconeogenesis [GO:0006094]
Q53588	crtO NWMN_2465	Glycosyl-4,4'-diaponeurosporenoate acyltransferase (EC 2.3.1.-)	PATHWAY: Carotenoid biosynthesis; staphyloxanthin biosynthesis; staphyloxanthin from farnesyl diphosphate: step 5/5. {ECO:0000269|PubMed:16020541}.	2		GO:0016117; GO:0016021; GO:0005886; GO:0016746	integral component of membrane [GO:0016021]; plasma membrane [GO:0005886]; transferase activity, transferring acyl groups [GO:0016746]; carotenoid biosynthetic process [GO:0016117]
Q6D9J1	groS groES ECA0624	10 kDa chaperonin (GroES protein) (Protein Cpn10)		2		GO:0005524; GO:0005737; GO:0006457	cytoplasm [GO:0005737]; ATP binding [GO:0005524]; protein folding [GO:0006457]
C6DJS4	PC1_0431	UPF0114 protein PC1_0431		2		GO:0016021; GO:0005886	integral component of membrane [GO:0016021]; plasma membrane [GO:0005886]
Q6D1S8	recA ECA3369	Protein RecA (Recombinase A)		2		GO:0005524; GO:0006310; GO:0006281; GO:0008094; GO:0009432; GO:0005737; GO:0003684; GO:0003697	cytoplasm [GO:0005737]; ATP binding [GO:0005524]; damaged DNA binding [GO:0003684]; DNA-dependent ATPase activity [GO:0008094]; single-stranded DNA binding [GO:0003697]; DNA recombination [GO:0006310]; DNA repair [GO:0006281]; SOS response [GO:0009432]
A8IHK8	katG AZC_3290	Catalase-peroxidase (CP) (EC 1.11.1.21) (Peroxidase/catalase)		2		GO:0004096; GO:0020037; GO:0042744; GO:0046872; GO:0006979	catalase activity [GO:0004096]; heme binding [GO:0020037]; metal ion binding [GO:0046872]; hydrogen peroxide catabolic process [GO:0042744]; response to oxidative stress [GO:0006979]
A8GJV5	mug Spro_4301	G/U mismatch-specific DNA glycosylase (EC 3.2.2.28) (Double-strand-specific uracil glycosylase) (Mismatch-specific uracil DNA-glycosylase) (MUG)		2		GO:0003677; GO:0006285; GO:0005737; GO:0008263	cytoplasm [GO:0005737]; DNA binding [GO:0003677]; pyrimidine-specific mismatch base pair DNA N-glycosylase activity [GO:0008263]; base-excision repair, AP site formation [GO:0006285]
A7MEY6	dps ESA_02528	DNA protection during starvation protein (EC 1.16.-.-)		2		GO:0003677; GO:0006879; GO:0030261; GO:0005737; GO:0008199; GO:0016722; GO:0006950	cytoplasm [GO:0005737]; DNA binding [GO:0003677]; ferric iron binding [GO:0008199]; oxidoreductase activity, oxidizing metal ions [GO:0016722]; cellular iron ion homeostasis [GO:0006879]; chromosome condensation [GO:0030261]; response to stress [GO:0006950]
C4Z3J5	gatB EUBELI_00448	Aspartyl/glutamyl-tRNA(Asn/Gln) amidotransferase subunit B (Asp/Glu-ADT subunit B) (EC 6.3.5.-)		2		GO:0005524; GO:0050567; GO:0006412	ATP binding [GO:0005524]; glutaminyl-tRNA synthase (glutamine-hydrolyzing) activity [GO:0050567]; translation [GO:0006412]
P0AA37	rluA yabO b0058 JW0057	Ribosomal large subunit pseudouridine synthase A (EC 5.4.99.28) (EC 5.4.99.29) (23S rRNA pseudouridine(746) synthase) (rRNA pseudouridylate synthase A) (rRNA-uridine isomerase A) (tRNA pseudouridine(32) synthase)		2		GO:0003723; GO:0009451; GO:0000455; GO:0009982; GO:0001522; GO:0006364; GO:0031118; GO:0008033; GO:0031119	pseudouridine synthase activity [GO:0009982]; RNA binding [GO:0003723]; enzyme-directed rRNA pseudouridine synthesis [GO:0000455]; pseudouridine synthesis [GO:0001522]; RNA modification [GO:0009451]; rRNA processing [GO:0006364]; rRNA pseudouridine synthesis [GO:0031118]; tRNA processing [GO:0008033]; tRNA pseudouridine synthesis [GO:0031119]
Q7HIW6	psbN	Protein PsbN		2759	33090	GO:0009535; GO:0016021; GO:0015979; GO:0009539	chloroplast thylakoid membrane [GO:0009535]; integral component of membrane [GO:0016021]; photosystem II reaction center [GO:0009539]; photosynthesis [GO:0015979]
P33336	SKN1 YGR143W	Beta-glucan synthesis-associated protein SKN1		2759	4751	GO:0006078; GO:0031505; GO:0015926; GO:0016021; GO:0030148	integral component of membrane [GO:0016021]; glucosidase activity [GO:0015926]; (1->6)-beta-D-glucan biosynthetic process [GO:0006078]; fungal-type cell wall organization [GO:0031505]; sphingolipid biosynthetic process [GO:0030148]
P0A8G6	wrbA b1004 JW0989	NAD(P)H dehydrogenase (quinone) (EC 1.6.5.2) (Flavoprotein WrbA) (NAD(P)H:quinone oxidoreductase) (NQO)		2		GO:0010181; GO:0051287; GO:0003955; GO:0050661; GO:0005829; GO:0050660; GO:0042802; GO:0016020; GO:0045892; GO:0006979	cytosol [GO:0005829]; membrane [GO:0016020]; flavin adenine dinucleotide binding [GO:0050660]; FMN binding [GO:0010181]; identical protein binding [GO:0042802]; NAD binding [GO:0051287]; NAD(P)H dehydrogenase (quinone) activity [GO:0003955]; NADP binding [GO:0050661]; negative regulation of transcription, DNA-templated [GO:0045892]; response to oxidative stress [GO:0006979]
P00421	cox3 oxiC	Cytochrome c oxidase subunit 3 (EC 1.9.3.1) (Cytochrome c oxidase polypeptide III)		2759	4751	GO:0019646; GO:0004129; GO:0016021; GO:0005743	integral component of membrane [GO:0016021]; mitochondrial inner membrane [GO:0005743]; cytochrome-c oxidase activity [GO:0004129]; aerobic electron transport chain [GO:0019646]
B2VFC7	viaA ETA_00040	Protein ViaA (VWA domain protein interacting with AAA ATPase)		2
Q9HUN6	PA4928	UPF0313 protein PA4928		2		GO:0051539; GO:0003824; GO:0005506	4 iron, 4 sulfur cluster binding [GO:0051539]; catalytic activity [GO:0003824]; iron ion binding [GO:0005506]
A6SIZ0	tma22 BC1G_12410	Translation machinery-associated protein 22		2759	4751	GO:0005840; GO:0003743	ribosome [GO:0005840]; translation initiation factor activity [GO:0003743]
A1JLX8	nfo YE1455	Probable endonuclease 4 (EC 3.1.21.2) (Endodeoxyribonuclease IV) (Endonuclease IV)		2		GO:0003677; GO:0006281; GO:0008833; GO:0008270	deoxyribonuclease IV (phage-T4-induced) activity [GO:0008833]; DNA binding [GO:0003677]; zinc ion binding [GO:0008270]; DNA repair [GO:0006281]
C1KZH0	rplN Lm4b_02589	50S ribosomal protein L14		2		GO:0015934; GO:0019843; GO:0003735; GO:0006412	large ribosomal subunit [GO:0015934]; rRNA binding [GO:0019843]; structural constituent of ribosome [GO:0003735]; translation [GO:0006412]
B2VCZ2	diaA ETA_29220	DnaA initiator-associating protein DiaA		2		GO:0006260; GO:0030246; GO:0005975	carbohydrate binding [GO:0030246]; carbohydrate metabolic process [GO:0005975]; DNA replication [GO:0006260]
P05345	nifV	Homocitrate synthase (EC 2.3.3.14)		2		GO:0019752; GO:0051188; GO:0004410; GO:0009399	homocitrate synthase activity [GO:0004410]; carboxylic acid metabolic process [GO:0019752]; cofactor biosynthetic process [GO:0051188]; nitrogen fixation [GO:0009399]
C4ZHC0	gatB EUBREC_1170	Aspartyl/glutamyl-tRNA(Asn/Gln) amidotransferase subunit B (Asp/Glu-ADT subunit B) (EC 6.3.5.-)		2		GO:0005524; GO:0050567; GO:0006412	ATP binding [GO:0005524]; glutaminyl-tRNA synthase (glutamine-hydrolyzing) activity [GO:0050567]; translation [GO:0006412]
B1JQ59	argH YPK_4087	Argininosuccinate lyase (ASAL) (EC 4.3.2.1) (Arginosuccinase)	PATHWAY: Amino-acid biosynthesis; L-arginine biosynthesis; L-arginine from L-ornithine and carbamoyl phosphate: step 3/3. {ECO:0000255|HAMAP-Rule:MF_00006}.	2		GO:0042450; GO:0004056; GO:0005737	cytoplasm [GO:0005737]; argininosuccinate lyase activity [GO:0004056]; arginine biosynthetic process via ornithine [GO:0042450]
P0AFJ6	phoB Z0497 ECs0449	Phosphate regulon transcriptional regulatory protein PhoB		2		GO:0003677; GO:0005737; GO:0006817; GO:0000156; GO:0006355; GO:0006351	cytoplasm [GO:0005737]; DNA binding [GO:0003677]; phosphorelay response regulator activity [GO:0000156]; phosphate ion transport [GO:0006817]; regulation of transcription, DNA-templated [GO:0006355]; transcription, DNA-templated [GO:0006351]
O06899	bioD	ATP-dependent dethiobiotin synthetase BioD (EC 6.3.3.3) (DTB synthetase) (DTBS) (Dethiobiotin synthase)	PATHWAY: Cofactor biosynthesis; biotin biosynthesis; biotin from 7,8-diaminononanoate: step 1/2. {ECO:0000255|HAMAP-Rule:MF_00336}.	2		GO:0005524; GO:0009102; GO:0005737; GO:0004141; GO:0000287	cytoplasm [GO:0005737]; ATP binding [GO:0005524]; dethiobiotin synthase activity [GO:0004141]; magnesium ion binding [GO:0000287]; biotin biosynthetic process [GO:0009102]
P80065	INV*DC4	Beta-fructofuranosidase, soluble isoenzyme I (EC 3.2.1.26) (Invertase) (Saccharase) (Sucrose hydrolase)		2759	33090	GO:0005975; GO:0004575; GO:0005773	vacuole [GO:0005773]; sucrose alpha-glucosidase activity [GO:0004575]; carbohydrate metabolic process [GO:0005975]
B7USI6	yoaH E2348C_1934	UPF0181 protein YoaH		2
B7NGD1	ulaE ECUMN_4730	L-ribulose-5-phosphate 3-epimerase UlaE (EC 5.1.3.22) (L-ascorbate utilization protein E) (L-xylulose-5-phosphate 3-epimerase)	PATHWAY: Cofactor degradation; L-ascorbate degradation; D-xylulose 5-phosphate from L-ascorbate: step 3/4. {ECO:0000255|HAMAP-Rule:MF_01951}.	2		GO:0019854; GO:0034015; GO:0016861	intramolecular oxidoreductase activity, interconverting aldoses and ketoses [GO:0016861]; L-ribulose-5-phosphate 3-epimerase activity [GO:0034015]; L-ascorbic acid catabolic process [GO:0019854]
Q831U2	glyQ EF_2407	Glycine--tRNA ligase alpha subunit (EC 6.1.1.14) (Glycyl-tRNA synthetase alpha subunit) (GlyRS)		2		GO:0005524; GO:0005737; GO:0004820; GO:0006426	cytoplasm [GO:0005737]; ATP binding [GO:0005524]; glycine-tRNA ligase activity [GO:0004820]; glycyl-tRNA aminoacylation [GO:0006426]
Q9HTK9	alkT PA5349	Rubredoxin-NAD(+) reductase (RdxR) (EC 1.18.1.1)	PATHWAY: Hydrocarbon metabolism; alkane degradation.	2		GO:0043448; GO:0005737; GO:0050660; GO:0015044; GO:0015046	cytoplasm [GO:0005737]; flavin adenine dinucleotide binding [GO:0050660]; rubredoxin-NAD+ reductase activity [GO:0015044]; rubredoxin-NADP reductase activity [GO:0015046]; alkane catabolic process [GO:0043448]
B9DSL9	uxaC SUB1203	Uronate isomerase (EC 5.3.1.12) (Glucuronate isomerase) (Uronic isomerase)	PATHWAY: Carbohydrate metabolism; pentose and glucuronate interconversion. {ECO:0000255|HAMAP-Rule:MF_00675}.	2		GO:0006064; GO:0008880	glucuronate isomerase activity [GO:0008880]; glucuronate catabolic process [GO:0006064]
A4IMW8	GTNG_1302	UPF0309 protein GTNG_1302		2		GO:0030246; GO:0005975	carbohydrate binding [GO:0030246]; carbohydrate metabolic process [GO:0005975]
Q6D6A7	mdoH opgH ECA1778	Glucans biosynthesis glucosyltransferase H (EC 2.4.1.-)	PATHWAY: Glycan metabolism; osmoregulated periplasmic glucan (OPG) biosynthesis. {ECO:0000255|HAMAP-Rule:MF_01072}.	2		GO:0009250; GO:0016021; GO:0005886; GO:0016758	integral component of membrane [GO:0016021]; plasma membrane [GO:0005886]; transferase activity, transferring hexosyl groups [GO:0016758]; glucan biosynthetic process [GO:0009250]
Q46631	amsA	Putative tyrosine-protein kinase AmsA (EC 2.7.10.-) (Amylovoran biosynthesis membrane-associated protein AmsA)	PATHWAY: Glycan metabolism; exopolysaccharide biosynthesis.	2		GO:0005524; GO:0045226; GO:0016021; GO:0009103; GO:0009405; GO:0005886; GO:0004713	integral component of membrane [GO:0016021]; plasma membrane [GO:0005886]; ATP binding [GO:0005524]; protein tyrosine kinase activity [GO:0004713]; extracellular polysaccharide biosynthetic process [GO:0045226]; lipopolysaccharide biosynthetic process [GO:0009103]; pathogenesis [GO:0009405]
P94369	yxlA BSU38710	Putative purine-cytosine permease YxlA		2		GO:0016021; GO:0005886; GO:0055085; GO:0005215	integral component of membrane [GO:0016021]; plasma membrane [GO:0005886]; transporter activity [GO:0005215]; transmembrane transport [GO:0055085]
B2VJ52	alr ETA_15450	Alanine racemase (EC 5.1.1.1)	PATHWAY: Amino-acid biosynthesis; D-alanine biosynthesis; D-alanine from L-alanine: step 1/1. {ECO:0000255|HAMAP-Rule:MF_01201}.	2		GO:0030632; GO:0008784; GO:0030170	alanine racemase activity [GO:0008784]; pyridoxal phosphate binding [GO:0030170]; D-alanine biosynthetic process [GO:0030632]
P0A283	crr STM2433	Glucose-specific phosphotransferase enzyme IIA component (EC 2.7.1.-) (EIIA-Glc) (EIII-Glc) (PTS system glucose-specific EIIA component)		2		GO:0034219; GO:0005737; GO:0016301; GO:0009401; GO:0005886; GO:0090563; GO:0043610	cytoplasm [GO:0005737]; plasma membrane [GO:0005886]; kinase activity [GO:0016301]; protein-phosphocysteine-sugar phosphotransferase activity [GO:0090563]; carbohydrate transmembrane transport [GO:0034219]; phosphoenolpyruvate-dependent sugar phosphotransferase system [GO:0009401]; regulation of carbohydrate utilization [GO:0043610]
A7MFW6	matP ESA_02392	Macrodomain Ter protein		2		GO:0007049; GO:0051301; GO:0005737; GO:0043565	cytoplasm [GO:0005737]; sequence-specific DNA binding [GO:0043565]; cell cycle [GO:0007049]; cell division [GO:0051301]
Q66FF2	rhaS YPTB0386	HTH-type transcriptional activator RhaS (L-rhamnose operon regulatory protein RhaS)		2		GO:0005737; GO:0045893; GO:0019299; GO:0043565; GO:0003700; GO:0006351	cytoplasm [GO:0005737]; sequence-specific DNA binding [GO:0043565]; transcription factor activity, sequence-specific DNA binding [GO:0003700]; positive regulation of transcription, DNA-templated [GO:0045893]; rhamnose metabolic process [GO:0019299]; transcription, DNA-templated [GO:0006351]
A4XPL2	fbp Pmen_0508	Fructose-1,6-bisphosphatase class 1 (FBPase class 1) (EC 3.1.3.11) (D-fructose-1,6-bisphosphate 1-phosphohydrolase class 1)	PATHWAY: Carbohydrate biosynthesis; gluconeogenesis. {ECO:0000255|HAMAP-Rule:MF_01855}.	2		GO:0005737; GO:0042132; GO:0006094; GO:0000287	cytoplasm [GO:0005737]; fructose 1,6-bisphosphate 1-phosphatase activity [GO:0042132]; magnesium ion binding [GO:0000287]; gluconeogenesis [GO:0006094]
B2VIQ9	mtnK ETA_26050	Methylthioribose kinase (MTR kinase) (EC 2.7.1.100)	PATHWAY: Amino-acid biosynthesis; L-methionine biosynthesis via salvage pathway; S-methyl-5-thio-alpha-D-ribose 1-phosphate from S-methyl-5'-thioadenosine (hydrolase route): step 2/2. {ECO:0000255|HAMAP-Rule:MF_01683}.	2		GO:0005524; GO:0019284; GO:0019509; GO:0046522	ATP binding [GO:0005524]; S-methyl-5-thioribose kinase activity [GO:0046522]; L-methionine biosynthetic process from methylthioadenosine [GO:0019509]; L-methionine biosynthetic process from S-adenosylmethionine [GO:0019284]
P43098	FAS2	Fatty acid synthase subunit alpha (EC 2.3.1.86) [Includes: Acyl carrier; 3-oxoacyl-[acyl-carrier-protein] reductase (EC 1.1.1.100) (Beta-ketoacyl reductase); 3-oxoacyl-[acyl-carrier-protein] synthase (EC 2.3.1.41) (Beta-ketoacyl synthase)]		2759	4751	GO:0004316; GO:0004315; GO:0006633; GO:0004321; GO:0008897; GO:0000287	3-oxoacyl-[acyl-carrier-protein] reductase (NADPH) activity [GO:0004316]; 3-oxoacyl-[acyl-carrier-protein] synthase activity [GO:0004315]; fatty-acyl-CoA synthase activity [GO:0004321]; holo-[acyl-carrier-protein] synthase activity [GO:0008897]; magnesium ion binding [GO:0000287]; fatty acid biosynthetic process [GO:0006633]
Q8XBK7	ttdA Z4414 ECs3944	L(+)-tartrate dehydratase subunit alpha (L-TTD alpha) (EC 4.2.1.32)		2		GO:0051539; GO:0008730; GO:0046872	4 iron, 4 sulfur cluster binding [GO:0051539]; L(+)-tartrate dehydratase activity [GO:0008730]; metal ion binding [GO:0046872]
Q8VV85	groS groES	10 kDa chaperonin (GroES protein) (Protein Cpn10)		2		GO:0005524; GO:0005737; GO:0006457	cytoplasm [GO:0005737]; ATP binding [GO:0005524]; protein folding [GO:0006457]
P33967	bsr	Blasticidin-S deaminase (EC 3.5.4.23)		2		GO:0047711; GO:0046677; GO:0008270	blasticidin-S deaminase activity [GO:0047711]; zinc ion binding [GO:0008270]; response to antibiotic [GO:0046677]
A8AGR9	marC CKO_01550	UPF0056 inner membrane protein MarC		2		GO:0016021; GO:0005886	integral component of membrane [GO:0016021]; plasma membrane [GO:0005886]
B2VK47	kefB ETA_31780	Glutathione-regulated potassium-efflux system protein KefB (K(+)/H(+) antiporter)		2		GO:0015503; GO:0005887; GO:0015299	integral component of plasma membrane [GO:0005887]; glutathione-regulated potassium exporter activity [GO:0015503]; solute:proton antiporter activity [GO:0015299]
Q8Z313	trmA STY3745 t3496	tRNA/tmRNA (uracil-C(5))-methyltransferase (EC 2.1.1.-) (EC 2.1.1.35) (tRNA (uracil(54)-C(5))-methyltransferase) (tRNA(m5U54)-methyltransferase) (RUMT) (tmRNA (uracil(341)-C(5))-methyltransferase)		2		GO:0030697	S-adenosylmethionine-dependent tRNA (m5U54) methyltransferase activity [GO:0030697]
Q830S9	EF_2693	UPF0213 protein EF_2693		2
Q02159	UBC7 QRI8 YMR022W YM9711.12	Ubiquitin-conjugating enzyme E2 7 (EC 2.3.2.23) (E2 ubiquitin-conjugating enzyme 7) (Ubiquitin carrier protein) (Ubiquitin-conjugating enzyme E2-18 kDa) (Ubiquitin-protein ligase)	PATHWAY: Protein modification; protein ubiquitination. {ECO:0000255|PROSITE-ProRule:PRU00388}.	2759	4751	GO:0005524; GO:0000837; GO:0030433; GO:0000839; GO:0006333; GO:0005789; GO:0031505; GO:0046686; GO:0004842	Doa10p ubiquitin ligase complex [GO:0000837]; endoplasmic reticulum membrane [GO:0005789]; Hrd1p ubiquitin ligase ERAD-L complex [GO:0000839]; ATP binding [GO:0005524]; ubiquitin-protein transferase activity [GO:0004842]; chromatin assembly or disassembly [GO:0006333]; ER-associated ubiquitin-dependent protein catabolic process [GO:0030433]; fungal-type cell wall organization [GO:0031505]; respon…
Q66EC3	ispD YPTB0770	2-C-methyl-D-erythritol 4-phosphate cytidylyltransferase (EC 2.7.7.60) (4-diphosphocytidyl-2C-methyl-D-erythritol synthase) (MEP cytidylyltransferase) (MCT)	PATHWAY: Isoprenoid biosynthesis; isopentenyl diphosphate biosynthesis via DXP pathway; isopentenyl diphosphate from 1-deoxy-D-xylulose 5-phosphate: step 2/6. {ECO:0000255|HAMAP-Rule:MF_00108}.	2		GO:0050518; GO:0019288; GO:0016114	2-C-methyl-D-erythritol 4-phosphate cytidylyltransferase activity [GO:0050518]; isopentenyl diphosphate biosynthetic process, methylerythritol 4-phosphate pathway [GO:0019288]; terpenoid biosynthetic process [GO:0016114]
P48871	COX2	Cytochrome c oxidase subunit 2 (EC 1.9.3.1) (Cytochrome c oxidase polypeptide II)		2759	4751	GO:0005507; GO:0004129; GO:0022900; GO:0016021; GO:0005743; GO:0070469	integral component of membrane [GO:0016021]; mitochondrial inner membrane [GO:0005743]; respiratory chain [GO:0070469]; copper ion binding [GO:0005507]; cytochrome-c oxidase activity [GO:0004129]; electron transport chain [GO:0022900]
Q0ZIY4	infA	Translation initiation factor IF-1, chloroplastic		2759	33090	GO:0009507; GO:0019843; GO:0043022; GO:0003743	chloroplast [GO:0009507]; ribosome binding [GO:0043022]; rRNA binding [GO:0019843]; translation initiation factor activity [GO:0003743]
A1T6Z8	gltX Mvan_2133	Glutamate--tRNA ligase (EC 6.1.1.17) (Glutamyl-tRNA synthetase) (GluRS)		2		GO:0005524; GO:0005737; GO:0004818; GO:0006424; GO:0000049	cytoplasm [GO:0005737]; ATP binding [GO:0005524]; glutamate-tRNA ligase activity [GO:0004818]; tRNA binding [GO:0000049]; glutamyl-tRNA aminoacylation [GO:0006424]
Q8R7I7	nanE TTE2420	Putative N-acetylmannosamine-6-phosphate 2-epimerase (EC 5.1.3.9) (ManNAc-6-P epimerase)	PATHWAY: Amino-sugar metabolism; N-acetylneuraminate degradation; D-fructose 6-phosphate from N-acetylneuraminate: step 3/5. {ECO:0000255|HAMAP-Rule:MF_01235}.	2		GO:0006051; GO:0019262; GO:0047465; GO:0005975	N-acylglucosamine-6-phosphate 2-epimerase activity [GO:0047465]; carbohydrate metabolic process [GO:0005975]; N-acetylmannosamine metabolic process [GO:0006051]; N-acetylneuraminate catabolic process [GO:0019262]
Q9HZU3	cobI PA2904	Precorrin-2 C(20)-methyltransferase (EC 2.1.1.130) (S-adenosyl-L-methionine--precorrin-2 methyltransferase) (SP2MT)	PATHWAY: Cofactor biosynthesis; adenosylcobalamin biosynthesis; cob(II)yrinate a,c-diamide from precorrin-2 (aerobic route): step 1/10.	2		GO:0009236; GO:0030788; GO:0019354; GO:0004851	precorrin-2 C20-methyltransferase activity [GO:0030788]; uroporphyrin-III C-methyltransferase activity [GO:0004851]; cobalamin biosynthetic process [GO:0009236]; siroheme biosynthetic process [GO:0019354]
P0A7C3	lexA c5014	LexA repressor (EC 3.4.21.88)		2		GO:0003677; GO:0006281; GO:0006260; GO:0009432; GO:0045892; GO:0004252; GO:0006351	DNA binding [GO:0003677]; serine-type endopeptidase activity [GO:0004252]; DNA repair [GO:0006281]; DNA replication [GO:0006260]; negative regulation of transcription, DNA-templated [GO:0045892]; SOS response [GO:0009432]; transcription, DNA-templated [GO:0006351]
A8FTH6	cysS Ssed_1538	Cysteine--tRNA ligase (EC 6.1.1.16) (Cysteinyl-tRNA synthetase) (CysRS)		2		GO:0005524; GO:0004817; GO:0006423; GO:0005737; GO:0008270	cytoplasm [GO:0005737]; ATP binding [GO:0005524]; cysteine-tRNA ligase activity [GO:0004817]; zinc ion binding [GO:0008270]; cysteinyl-tRNA aminoacylation [GO:0006423]
B2VJ90	aspS ETA_14850	Aspartate--tRNA ligase (EC 6.1.1.12) (Aspartyl-tRNA synthetase) (AspRS)		2		GO:0005524; GO:0004815; GO:0005737; GO:0003676; GO:0006418	cytoplasm [GO:0005737]; aspartate-tRNA ligase activity [GO:0004815]; ATP binding [GO:0005524]; nucleic acid binding [GO:0003676]; tRNA aminoacylation for protein translation [GO:0006418]
Q02PG9	nagZ PA14_25195	Beta-hexosaminidase (EC 3.2.1.52) (Beta-N-acetylhexosaminidase) (N-acetyl-beta-glucosaminidase)	PATHWAY: Cell wall biogenesis; peptidoglycan recycling. {ECO:0000255|HAMAP-Rule:MF_00364}.	2		GO:0004563; GO:0005975; GO:0007049; GO:0051301; GO:0071555; GO:0005737; GO:0009252; GO:0009254; GO:0008360	cytoplasm [GO:0005737]; beta-N-acetylhexosaminidase activity [GO:0004563]; carbohydrate metabolic process [GO:0005975]; cell cycle [GO:0007049]; cell division [GO:0051301]; cell wall organization [GO:0071555]; peptidoglycan biosynthetic process [GO:0009252]; peptidoglycan turnover [GO:0009254]; regulation of cell shape [GO:0008360]
Q9FHQ3	HSP15.7 At5g37670 K12B20.120	15.7 kDa heat shock protein, peroxisomal (AtHsp15.7)		2759	33090	GO:0005782; GO:0006457; GO:0009408; GO:0000302	peroxisomal matrix [GO:0005782]; protein folding [GO:0006457]; response to heat [GO:0009408]; response to reactive oxygen species [GO:0000302]
Q6D8F4	queF ECA1020	NADPH-dependent 7-cyano-7-deazaguanine reductase (EC 1.7.1.13) (7-cyano-7-carbaguanine reductase) (NADPH-dependent nitrile oxidoreductase) (PreQ(0) reductase)	PATHWAY: tRNA modification; tRNA-queuosine biosynthesis. {ECO:0000255|HAMAP-Rule:MF_00817}.	2		GO:0005737; GO:0046857; GO:0033739; GO:0008616	cytoplasm [GO:0005737]; oxidoreductase activity, acting on other nitrogenous compounds as donors, with NAD or NADP as acceptor [GO:0046857]; preQ1 synthase activity [GO:0033739]; queuosine biosynthetic process [GO:0008616]
C6DAX0	folD PC1_2931	Bifunctional protein FolD [Includes: Methylenetetrahydrofolate dehydrogenase (EC 1.5.1.5); Methenyltetrahydrofolate cyclohydrolase (EC 3.5.4.9)]	PATHWAY: One-carbon metabolism; tetrahydrofolate interconversion. {ECO:0000255|HAMAP-Rule:MF_01576}.	2		GO:0009396; GO:0000105; GO:0004477; GO:0009086; GO:0004488; GO:0006164; GO:0035999	methenyltetrahydrofolate cyclohydrolase activity [GO:0004477]; methylenetetrahydrofolate dehydrogenase (NADP+) activity [GO:0004488]; folic acid-containing compound biosynthetic process [GO:0009396]; histidine biosynthetic process [GO:0000105]; methionine biosynthetic process [GO:0009086]; purine nucleotide biosynthetic process [GO:0006164]; tetrahydrofolate interconversion [GO:0035999]
B2VCA7	atpH ETA_34780	ATP synthase subunit delta (ATP synthase F(1) sector subunit delta) (F-type ATPase subunit delta) (F-ATPase subunit delta)		2		GO:0005886; GO:0042777; GO:0046933; GO:0045261	plasma membrane [GO:0005886]; proton-transporting ATP synthase complex, catalytic core F(1) [GO:0045261]; proton-transporting ATP synthase activity, rotational mechanism [GO:0046933]; plasma membrane ATP synthesis coupled proton transport [GO:0042777]
C6DB82	apt PC1_1075	Adenine phosphoribosyltransferase (APRT) (EC 2.4.2.7)	PATHWAY: Purine metabolism; AMP biosynthesis via salvage pathway; AMP from adenine: step 1/1. {ECO:0000255|HAMAP-Rule:MF_00004}.	2		GO:0044209; GO:0003999; GO:0006168; GO:0005737	cytoplasm [GO:0005737]; adenine phosphoribosyltransferase activity [GO:0003999]; adenine salvage [GO:0006168]; AMP salvage [GO:0044209]
Q51434	cheZ PA1457	Protein phosphatase CheZ (EC 3.1.3.-) (Chemotaxis protein CheZ)		2		GO:0009288; GO:0071978; GO:0006935; GO:0005737; GO:0004721; GO:0050920	bacterial-type flagellum [GO:0009288]; cytoplasm [GO:0005737]; phosphoprotein phosphatase activity [GO:0004721]; bacterial-type flagellum-dependent swarming motility [GO:0071978]; chemotaxis [GO:0006935]; regulation of chemotaxis [GO:0050920]
Q6D9J6	dsbD ECA0618	Thiol:disulfide interchange protein DsbD (EC 1.8.1.8) (Protein-disulfide reductase) (Disulfide reductase)		2		GO:0045454; GO:0017004; GO:0009055; GO:0016021; GO:0005886; GO:0047134	integral component of membrane [GO:0016021]; plasma membrane [GO:0005886]; electron carrier activity [GO:0009055]; protein-disulfide reductase activity [GO:0047134]; cell redox homeostasis [GO:0045454]; cytochrome complex assembly [GO:0017004]
P76268	kdgR yebP b1827 JW1816	Transcriptional regulator KdgR		2		GO:0003677; GO:0005829; GO:0045892; GO:0003700; GO:0006351	cytosol [GO:0005829]; DNA binding [GO:0003677]; transcription factor activity, sequence-specific DNA binding [GO:0003700]; negative regulation of transcription, DNA-templated [GO:0045892]; transcription, DNA-templated [GO:0006351]
C6DH78	glgX PC1_3936	Glycogen debranching enzyme (EC 3.2.1.-) (Glycogen operon protein GlgX)	PATHWAY: Glycan degradation; glycogen degradation. {ECO:0000255|HAMAP-Rule:MF_01248}.	2		GO:0043169; GO:0005980; GO:0004133; GO:0004553	cation binding [GO:0043169]; glycogen debranching enzyme activity [GO:0004133]; hydrolase activity, hydrolyzing O-glycosyl compounds [GO:0004553]; glycogen catabolic process [GO:0005980]
C6DBV7	lipB PC1_1176	Octanoyltransferase (EC 2.3.1.181) (Lipoate-protein ligase B) (Lipoyl/octanoyl transferase) (Octanoyl-[acyl-carrier-protein]-protein N-octanoyltransferase)	PATHWAY: Protein modification; protein lipoylation via endogenous pathway; protein N(6)-(lipoyl)lysine from octanoyl-[acyl-carrier-protein]: step 1/2. {ECO:0000255|HAMAP-Rule:MF_00013}.	2		GO:0006464; GO:0005737; GO:0009107; GO:0033819; GO:0016415	cytoplasm [GO:0005737]; lipoyl(octanoyl) transferase activity [GO:0033819]; octanoyltransferase activity [GO:0016415]; cellular protein modification process [GO:0006464]; lipoate biosynthetic process [GO:0009107]
B2VEC5	nadK ETA_09770	NAD kinase (EC 2.7.1.23) (ATP-dependent NAD kinase)		2		GO:0005524; GO:0019674; GO:0003951; GO:0006741; GO:0005737; GO:0046872	cytoplasm [GO:0005737]; ATP binding [GO:0005524]; metal ion binding [GO:0046872]; NAD+ kinase activity [GO:0003951]; NAD metabolic process [GO:0019674]; NADP biosynthetic process [GO:0006741]
A7GV65	upp Bcer98_3834	Uracil phosphoribosyltransferase (EC 2.4.2.9) (UMP pyrophosphorylase) (UPRTase)	PATHWAY: Pyrimidine metabolism; UMP biosynthesis via salvage pathway; UMP from uracil: step 1/1. {ECO:0000255|HAMAP-Rule:MF_01218}.	2		GO:0005525; GO:0044206; GO:0000287; GO:0004845; GO:0006223	GTP binding [GO:0005525]; magnesium ion binding [GO:0000287]; uracil phosphoribosyltransferase activity [GO:0004845]; UMP salvage [GO:0044206]; uracil salvage [GO:0006223]
P40398	yhxD BSU10430	Uncharacterized oxidoreductase YhxD (EC 1.-.-.-) (ORFY)		2		GO:0016491	oxidoreductase activity [GO:0016491]
A9R2Q4	argA YpAngola_A3229	Amino-acid acetyltransferase (EC 2.3.1.1) (N-acetylglutamate synthase) (AGS) (NAGS)	PATHWAY: Amino-acid biosynthesis; L-arginine biosynthesis; N(2)-acetyl-L-ornithine from L-glutamate: step 1/4. {ECO:0000255|HAMAP-Rule:MF_01105}.	2		GO:0004042; GO:0006526; GO:0005737	cytoplasm [GO:0005737]; acetyl-CoA:L-glutamate N-acetyltransferase activity [GO:0004042]; arginine biosynthetic process [GO:0006526]
A1SMA0	gatB Noca_3435	Aspartyl/glutamyl-tRNA(Asn/Gln) amidotransferase subunit B (Asp/Glu-ADT subunit B) (EC 6.3.5.-)		2		GO:0005524; GO:0050567; GO:0006412	ATP binding [GO:0005524]; glutaminyl-tRNA synthase (glutamine-hydrolyzing) activity [GO:0050567]; translation [GO:0006412]
A8GKG9	mscL Spro_4515	Large-conductance mechanosensitive channel		2		GO:0016021; GO:0005216; GO:0005886	integral component of membrane [GO:0016021]; plasma membrane [GO:0005886]; ion channel activity [GO:0005216]
C6DCB6	kdpA PC1_1218	Potassium-transporting ATPase potassium-binding subunit (ATP phosphohydrolase [potassium-transporting] A chain) (Potassium-binding and translocating subunit A) (Potassium-translocating ATPase A chain)		2		GO:0005887; GO:0030955; GO:0008556	integral component of plasma membrane [GO:0005887]; potassium ion binding [GO:0030955]; potassium-transporting ATPase activity [GO:0008556]
Q75AZ9	DPH1 ADL229W	Diphthamide biosynthesis protein 1	PATHWAY: Protein modification; peptidyl-diphthamide biosynthesis.	2759	4751	GO:0005737; GO:0017183	cytoplasm [GO:0005737]; peptidyl-diphthamide biosynthetic process from peptidyl-histidine [GO:0017183]
P40183	hspR SCO3668 SCH44.08c	Putative heat shock protein HspR		2		GO:0003677; GO:0045892; GO:0006351	DNA binding [GO:0003677]; negative regulation of transcription, DNA-templated [GO:0045892]; transcription, DNA-templated [GO:0006351]
C6DKE7	uxaC PC1_0529	Uronate isomerase (EC 5.3.1.12) (Glucuronate isomerase) (Uronic isomerase)	PATHWAY: Carbohydrate metabolism; pentose and glucuronate interconversion. {ECO:0000255|HAMAP-Rule:MF_00675}.	2		GO:0006064; GO:0008880	glucuronate isomerase activity [GO:0008880]; glucuronate catabolic process [GO:0006064]
Q9MTP0	ycf3	Photosystem I assembly protein Ycf3		2759	33090	GO:0009535; GO:0015979	chloroplast thylakoid membrane [GO:0009535]; photosynthesis [GO:0015979]
Q9Z9L8	rpsG BH0130	30S ribosomal protein S7		2		GO:0019843; GO:0015935; GO:0003735; GO:0000049; GO:0006412	small ribosomal subunit [GO:0015935]; rRNA binding [GO:0019843]; structural constituent of ribosome [GO:0003735]; tRNA binding [GO:0000049]; translation [GO:0006412]
C0ZIK7	rpoA BBR47_02480	DNA-directed RNA polymerase subunit alpha (RNAP subunit alpha) (EC 2.7.7.6) (RNA polymerase subunit alpha) (Transcriptase subunit alpha)		2		GO:0003677; GO:0003899; GO:0006351	DNA binding [GO:0003677]; DNA-directed RNA polymerase activity [GO:0003899]; transcription, DNA-templated [GO:0006351]
B5R6A2	nadA SG0734	Quinolinate synthase A (EC 2.5.1.72)	PATHWAY: Cofactor biosynthesis; NAD(+) biosynthesis; quinolinate from iminoaspartate: step 1/1. {ECO:0000255|HAMAP-Rule:MF_00567}.	2		GO:0051539; GO:0009435; GO:0005737; GO:0046872; GO:0008987; GO:0016765	cytoplasm [GO:0005737]; 4 iron, 4 sulfur cluster binding [GO:0051539]; metal ion binding [GO:0046872]; quinolinate synthetase A activity [GO:0008987]; transferase activity, transferring alkyl or aryl (other than methyl) groups [GO:0016765]; NAD biosynthetic process [GO:0009435]
B2VKE4	actP ETA_30700	Cation/acetate symporter ActP (Acetate permease) (Acetate transporter ActP)		2		GO:0015123; GO:0043879; GO:0005887; GO:0006814; GO:0015293	integral component of plasma membrane [GO:0005887]; acetate transmembrane transporter activity [GO:0015123]; glycolate transmembrane transporter activity [GO:0043879]; symporter activity [GO:0015293]; sodium ion transport [GO:0006814]
Q8FHD2	ydfG c1965	NADP-dependent 3-hydroxy acid dehydrogenase YdfG (L-allo-threonine dehydrogenase) (EC 1.1.1.381) (Malonic semialdehyde reductase) (EC 1.1.1.298)		2		GO:0035527	3-hydroxypropionate dehydrogenase (NADP+) activity [GO:0035527]
Q6ABY4	rpmB Lxx25000	50S ribosomal protein L28		2		GO:0005840; GO:0003735; GO:0006412	ribosome [GO:0005840]; structural constituent of ribosome [GO:0003735]; translation [GO:0006412]
P30182	TOP2 At3g23890 F14O13.7	DNA topoisomerase 2 (EC 5.99.1.3) (DNA topoisomerase II)		2759	33090	GO:0005524; GO:0003677; GO:0003916; GO:0009330; GO:0003918; GO:0006265; GO:0006268; GO:0046872; GO:0044774; GO:0006312; GO:0005634; GO:0000712; GO:0000819	DNA topoisomerase complex (ATP-hydrolyzing) [GO:0009330]; nucleus [GO:0005634]; ATP binding [GO:0005524]; DNA binding [GO:0003677]; DNA topoisomerase activity [GO:0003916]; DNA topoisomerase type II (ATP-hydrolyzing) activity [GO:0003918]; metal ion binding [GO:0046872]; DNA topological change [GO:0006265]; DNA unwinding involved in DNA replication [GO:0006268]; mitotic DNA integrity checkpoint […
Q6D246	glyA1 ECA3250	Serine hydroxymethyltransferase 1 (SHMT 1) (Serine methylase 1) (EC 2.1.2.1)	PATHWAY: One-carbon metabolism; tetrahydrofolate interconversion. {ECO:0000255|HAMAP-Rule:MF_00051}.; PATHWAY: Amino-acid biosynthesis; glycine biosynthesis; glycine from L-serine: step 1/1. {ECO:0000255|HAMAP-Rule:MF_00051}.	2		GO:0005737; GO:0019264; GO:0004372; GO:0030170; GO:0035999	cytoplasm [GO:0005737]; glycine hydroxymethyltransferase activity [GO:0004372]; pyridoxal phosphate binding [GO:0030170]; glycine biosynthetic process from serine [GO:0019264]; tetrahydrofolate interconversion [GO:0035999]
Q02RB8	lpxD PA14_17180	UDP-3-O-acylglucosamine N-acyltransferase (EC 2.3.1.-)	PATHWAY: Bacterial outer membrane biogenesis; LPS lipid A biosynthesis. {ECO:0000255|HAMAP-Rule:MF_00523}.	2		GO:0016410; GO:0009245	N-acyltransferase activity [GO:0016410]; lipid A biosynthetic process [GO:0009245]
Q8DWG1	pyrG SMU_97	CTP synthase (EC 6.3.4.2) (CTP synthetase) (UTP--ammonia ligase)	PATHWAY: Pyrimidine metabolism; CTP biosynthesis via de novo pathway; CTP from UDP: step 2/2. {ECO:0000255|HAMAP-Rule:MF_01227}.	2		GO:0044210; GO:0005524; GO:0003883; GO:0006541	ATP binding [GO:0005524]; CTP synthase activity [GO:0003883]; 'de novo' CTP biosynthetic process [GO:0044210]; glutamine metabolic process [GO:0006541]
Q82ZJ2	pnp EF_3064	Polyribonucleotide nucleotidyltransferase (EC 2.7.7.8) (Polynucleotide phosphorylase) (PNPase)		2		GO:0000175; GO:0003723; GO:0006396; GO:0005737; GO:0006402; GO:0000287; GO:0004654	cytoplasm [GO:0005737]; 3'-5'-exoribonuclease activity [GO:0000175]; magnesium ion binding [GO:0000287]; polyribonucleotide nucleotidyltransferase activity [GO:0004654]; RNA binding [GO:0003723]; mRNA catabolic process [GO:0006402]; RNA processing [GO:0006396]
Q6D4K2	ECA2388	UPF0266 membrane protein ECA2388		2		GO:0016021; GO:0005886	integral component of membrane [GO:0016021]; plasma membrane [GO:0005886]
B2VG26	surE ETA_26980	5'/3'-nucleotidase SurE (EC 3.1.3.5) (EC 3.1.3.6) (Exopolyphosphatase) (EC 3.6.1.11) (Nucleoside monophosphate phosphohydrolase)		2		GO:0008254; GO:0008253; GO:0005737; GO:0004309; GO:0046872; GO:0000166	cytoplasm [GO:0005737]; 3'-nucleotidase activity [GO:0008254]; 5'-nucleotidase activity [GO:0008253]; exopolyphosphatase activity [GO:0004309]; metal ion binding [GO:0046872]; nucleotide binding [GO:0000166]
P77293	yfdH b2351 JW2347	Bactoprenol glucosyl transferase homolog from prophage CPS-53 (EC 2.4.1.-)		2		GO:0016021; GO:0005886; GO:0016740; GO:0016757	integral component of membrane [GO:0016021]; plasma membrane [GO:0005886]; transferase activity [GO:0016740]; transferase activity, transferring glycosyl groups [GO:0016757]
Q3MAV1	pyrG Ava_2267	CTP synthase (EC 6.3.4.2) (CTP synthetase) (UTP--ammonia ligase)	PATHWAY: Pyrimidine metabolism; CTP biosynthesis via de novo pathway; CTP from UDP: step 2/2. {ECO:0000255|HAMAP-Rule:MF_01227}.	2		GO:0044210; GO:0005524; GO:0003883; GO:0006541	ATP binding [GO:0005524]; CTP synthase activity [GO:0003883]; 'de novo' CTP biosynthetic process [GO:0044210]; glutamine metabolic process [GO:0006541]
Q7N0G0	rdgC plu3929	Recombination-associated protein RdgC		2		GO:0006310; GO:0005737; GO:0009295	cytoplasm [GO:0005737]; nucleoid [GO:0009295]; DNA recombination [GO:0006310]
B1J6N3	nuoB PputW619_1872	NADH-quinone oxidoreductase subunit B (EC 1.6.5.11) (NADH dehydrogenase I subunit B) (NDH-1 subunit B)		2		GO:0051539; GO:0008137; GO:0005506; GO:0005886; GO:0048038; GO:0006810	plasma membrane [GO:0005886]; 4 iron, 4 sulfur cluster binding [GO:0051539]; iron ion binding [GO:0005506]; NADH dehydrogenase (ubiquinone) activity [GO:0008137]; quinone binding [GO:0048038]; transport [GO:0006810]
O07013	ganB galA yvfO BSU34120	Arabinogalactan endo-beta-1,4-galactanase (EC 3.2.1.89) (Endo-1,4-beta-galactanase) (Galactanase)		2		GO:0031218; GO:0005975; GO:0015926; GO:0046872	arabinogalactan endo-1,4-beta-galactosidase activity [GO:0031218]; glucosidase activity [GO:0015926]; metal ion binding [GO:0046872]; carbohydrate metabolic process [GO:0005975]
P87187	SPL1	Cysteine desulfurase, mitochondrial (EC 2.8.1.7) (tRNA-splicing protein SPL1)		2759	4751	GO:0044571; GO:0031071; GO:0051536; GO:0046872; GO:0005739; GO:0030170; GO:0008033	mitochondrion [GO:0005739]; cysteine desulfurase activity [GO:0031071]; iron-sulfur cluster binding [GO:0051536]; metal ion binding [GO:0046872]; pyridoxal phosphate binding [GO:0030170]; [2Fe-2S] cluster assembly [GO:0044571]; tRNA processing [GO:0008033]
A4VP33	allA PST_3096	Ureidoglycolate lyase (EC 4.3.2.3) (Ureidoglycolatase)	PATHWAY: Nitrogen metabolism; (S)-allantoin degradation. {ECO:0000255|HAMAP-Rule:MF_00616}.	2		GO:0000256; GO:0006145; GO:0004848; GO:0050385	ureidoglycolate hydrolase activity [GO:0004848]; ureidoglycolate lyase activity [GO:0050385]; allantoin catabolic process [GO:0000256]; purine nucleobase catabolic process [GO:0006145]
P24279	MCM3 YEL032W SYGP-ORF23	DNA replication licensing factor MCM3 (EC 3.6.4.12) (Minichromosome maintenance protein 3)		2759	4751	GO:0005524; GO:0032508; GO:0003678; GO:0006270; GO:0003688; GO:0031261; GO:0006271; GO:0042555; GO:0003682; GO:0030466; GO:0006348; GO:0000781; GO:0005737; GO:0000727; GO:0033260; GO:0005656; GO:0005654; GO:0005634; GO:0006267; GO:0031298	chromosome, telomeric region [GO:0000781]; cytoplasm [GO:0005737]; DNA replication preinitiation complex [GO:0031261]; MCM complex [GO:0042555]; nuclear pre-replicative complex [GO:0005656]; nucleoplasm [GO:0005654]; nucleus [GO:0005634]; replication fork protection complex [GO:0031298]; ATP binding [GO:0005524]; chromatin binding [GO:0003682]; DNA helicase activity [GO:0003678]; DNA replication …
A4Y1A0	yidC Pmen_4620	Membrane protein insertase YidC (Foldase YidC) (Membrane integrase YidC) (Membrane protein YidC)		2		GO:0016021; GO:0005886; GO:0051205; GO:0015031	integral component of membrane [GO:0016021]; plasma membrane [GO:0005886]; protein insertion into membrane [GO:0051205]; protein transport [GO:0015031]
Q9HTX3	PA5217	Probable binding protein component of ABC iron transporter PA5217		2
Q5PKG4	rhaA SPA3889	L-rhamnose isomerase (EC 5.3.1.14)	PATHWAY: Carbohydrate degradation; L-rhamnose degradation; glycerone phosphate from L-rhamnose: step 1/3. {ECO:0000255|HAMAP-Rule:MF_00541}.	2		GO:0008740; GO:0005737; GO:0030145; GO:0019301	cytoplasm [GO:0005737]; L-rhamnose isomerase activity [GO:0008740]; manganese ion binding [GO:0030145]; rhamnose catabolic process [GO:0019301]
C6DF46	aat PC1_1714	Leucyl/phenylalanyl-tRNA--protein transferase (EC 2.3.2.6) (L/F-transferase) (Leucyltransferase) (Phenyalanyltransferase)		2		GO:0005737; GO:0008914; GO:0030163	cytoplasm [GO:0005737]; leucyltransferase activity [GO:0008914]; protein catabolic process [GO:0030163]
C4Z3P0	deoC EUBELI_00496	Deoxyribose-phosphate aldolase (DERA) (EC 4.1.2.4) (2-deoxy-D-ribose 5-phosphate aldolase) (Phosphodeoxyriboaldolase) (Deoxyriboaldolase)	PATHWAY: Carbohydrate degradation; 2-deoxy-D-ribose 1-phosphate degradation; D-glyceraldehyde 3-phosphate and acetaldehyde from 2-deoxy-alpha-D-ribose 1-phosphate: step 2/2. {ECO:0000255|HAMAP-Rule:MF_00114}.	2		GO:0016052; GO:0005737; GO:0009264; GO:0046386; GO:0004139	cytoplasm [GO:0005737]; deoxyribose-phosphate aldolase activity [GO:0004139]; carbohydrate catabolic process [GO:0016052]; deoxyribonucleotide catabolic process [GO:0009264]; deoxyribose phosphate catabolic process [GO:0046386]
A6T7D6	pyrC KPN78578_10460 KPN_01074	Dihydroorotase (DHOase) (EC 3.5.2.3)	PATHWAY: Pyrimidine metabolism; UMP biosynthesis via de novo pathway; (S)-dihydroorotate from bicarbonate: step 3/3. {ECO:0000255|HAMAP-Rule:MF_00219}.	2		GO:0044205; GO:0004151; GO:0019856; GO:0008270	dihydroorotase activity [GO:0004151]; zinc ion binding [GO:0008270]; 'de novo' UMP biosynthetic process [GO:0044205]; pyrimidine nucleobase biosynthetic process [GO:0019856]
Q54513		Transposase for insertion sequence IS1202		2		GO:0003677; GO:0015074; GO:0006310; GO:0032196	DNA binding [GO:0003677]; DNA integration [GO:0015074]; DNA recombination [GO:0006310]; transposition [GO:0032196]
Q4ZMR1	rpsE Psyr_4531	30S ribosomal protein S5		2		GO:0019843; GO:0015935; GO:0003735; GO:0006412	small ribosomal subunit [GO:0015935]; rRNA binding [GO:0019843]; structural constituent of ribosome [GO:0003735]; translation [GO:0006412]
Q6D871	ECA1104	UPF0345 protein ECA1104		2
Q1CKF9	pcp YPN_1191 YP516_1302	Pyrrolidone-carboxylate peptidase (EC 3.4.19.3) (5-oxoprolyl-peptidase) (Pyroglutamyl-peptidase I) (PGP-I) (Pyrase)		2		GO:0008234; GO:0005829; GO:0016920	cytosol [GO:0005829]; cysteine-type peptidase activity [GO:0008234]; pyroglutamyl-peptidase activity [GO:0016920]
Q38YT6	tmk LCA_0340	Thymidylate kinase (EC 2.7.4.9) (dTMP kinase)		2		GO:0005524; GO:0006233; GO:0006235; GO:0004798	ATP binding [GO:0005524]; thymidylate kinase activity [GO:0004798]; dTDP biosynthetic process [GO:0006233]; dTTP biosynthetic process [GO:0006235]
Q87WT7	PSPTO_4456	Nucleotide-binding protein PSPTO_4456		2		GO:0005524; GO:0005525	ATP binding [GO:0005524]; GTP binding [GO:0005525]
Q9I7C4	dnaN PA0002	DNA polymerase III subunit beta (EC 2.7.7.7)		2		GO:0008408; GO:0003677; GO:0009360; GO:0006260; GO:0003887; GO:0005737	cytoplasm [GO:0005737]; DNA polymerase III complex [GO:0009360]; 3'-5' exonuclease activity [GO:0008408]; DNA binding [GO:0003677]; DNA-directed DNA polymerase activity [GO:0003887]; DNA replication [GO:0006260]
B5YQA3	ygfB ECH74115_4202	UPF0149 protein YgfB		2
A8AL14	fieF CKO_03086	Cation-efflux pump FieF		2		GO:0015684; GO:0016021; GO:0046873; GO:0005886; GO:0006829	integral component of membrane [GO:0016021]; plasma membrane [GO:0005886]; metal ion transmembrane transporter activity [GO:0046873]; ferrous iron transport [GO:0015684]; zinc II ion transport [GO:0006829]
C6D8Z6	lysS PC1_0649	Lysine--tRNA ligase (EC 6.1.1.6) (Lysyl-tRNA synthetase) (LysRS)		2		GO:0005524; GO:0005737; GO:0004824; GO:0006430; GO:0000287; GO:0003676	cytoplasm [GO:0005737]; ATP binding [GO:0005524]; lysine-tRNA ligase activity [GO:0004824]; magnesium ion binding [GO:0000287]; nucleic acid binding [GO:0003676]; lysyl-tRNA aminoacylation [GO:0006430]
Q9CP90	ychF engD PM0163	Ribosome-binding ATPase YchF		2		GO:0005524; GO:0016887; GO:0005525; GO:0046872; GO:0043023; GO:0043022	ATP binding [GO:0005524]; ATPase activity [GO:0016887]; GTP binding [GO:0005525]; metal ion binding [GO:0046872]; ribosomal large subunit binding [GO:0043023]; ribosome binding [GO:0043022]
P15930	flgI fla FIX flaM STM1181	Flagellar P-ring protein (Basal body P-ring protein)		2		GO:0009428; GO:0071973; GO:0030288; GO:0005198	bacterial-type flagellum basal body, distal rod, P ring [GO:0009428]; outer membrane-bounded periplasmic space [GO:0030288]; structural molecule activity [GO:0005198]; bacterial-type flagellum-dependent cell motility [GO:0071973]
Q6D7X5	ubiG ECA1200	Ubiquinone biosynthesis O-methyltransferase (2-polyprenyl-6-hydroxyphenol methylase) (EC 2.1.1.222) (3-demethylubiquinone 3-O-methyltransferase) (EC 2.1.1.64)	PATHWAY: Cofactor biosynthesis; ubiquinone biosynthesis. {ECO:0000255|HAMAP-Rule:MF_00472}.	2		GO:0102004; GO:0008425; GO:0008689; GO:0006744	2-octaprenyl-6-hydroxyphenol methylase activity [GO:0102004]; 2-polyprenyl-6-methoxy-1,4-benzoquinone methyltransferase activity [GO:0008425]; 3-demethylubiquinone-9 3-O-methyltransferase activity [GO:0008689]; ubiquinone biosynthetic process [GO:0006744]
Q5KWE5	pheT GK2706	Phenylalanine--tRNA ligase beta subunit (EC 6.1.1.20) (Phenylalanyl-tRNA synthetase beta subunit) (PheRS)		2		GO:0005524; GO:0005737; GO:0000287; GO:0004826; GO:0006432; GO:0000049; GO:0008033	cytoplasm [GO:0005737]; ATP binding [GO:0005524]; magnesium ion binding [GO:0000287]; phenylalanine-tRNA ligase activity [GO:0004826]; tRNA binding [GO:0000049]; phenylalanyl-tRNA aminoacylation [GO:0006432]; tRNA processing [GO:0008033]
P51967	pncC	Nicotinamide-nucleotide amidohydrolase PncC (NMN amidohydrolase PncC) (EC 3.5.1.42) (NMN deamidase) (Nicotinamide-nucleotide amidase)		2		GO:0019159; GO:0019363	nicotinamide-nucleotide amidase activity [GO:0019159]; pyridine nucleotide biosynthetic process [GO:0019363]
P0A9E8	fnr SF1836 S1434	Fumarate and nitrate reduction regulatory protein		2		GO:0051539; GO:0003677; GO:0005737; GO:0046872; GO:0003700; GO:0006351	cytoplasm [GO:0005737]; 4 iron, 4 sulfur cluster binding [GO:0051539]; DNA binding [GO:0003677]; metal ion binding [GO:0046872]; transcription factor activity, sequence-specific DNA binding [GO:0003700]; transcription, DNA-templated [GO:0006351]
Q7CH99	YPO1221 y2967 YP_0917 YPO1220	Uncharacterized MFS-type transporter YPO1221/y2967/YP_0917		2		GO:0005887; GO:0022891	integral component of plasma membrane [GO:0005887]; substrate-specific transmembrane transporter activity [GO:0022891]
Q0T0S4	mltC SFV_3022	Membrane-bound lytic murein transglycosylase C (EC 4.2.2.n1) (Murein lyase C)		2		GO:0016837; GO:0009279; GO:0016998; GO:0071555; GO:0016798; GO:0008933; GO:0000270	cell outer membrane [GO:0009279]; carbon-oxygen lyase activity, acting on polysaccharides [GO:0016837]; hydrolase activity, acting on glycosyl bonds [GO:0016798]; lytic transglycosylase activity [GO:0008933]; cell wall macromolecule catabolic process [GO:0016998]; cell wall organization [GO:0071555]; peptidoglycan metabolic process [GO:0000270]
O32124	yutG BSU32280	Uncharacterized protein YutG		2		GO:0006629; GO:0008962	phosphatidylglycerophosphatase activity [GO:0008962]; lipid metabolic process [GO:0006629]
Q75SP7	ramA	(R)-stereoselective amidase (EC 3.5.1.100)		2		GO:0016810; GO:0006807	hydrolase activity, acting on carbon-nitrogen (but not peptide) bonds [GO:0016810]; nitrogen compound metabolic process [GO:0006807]
Q5WKJ3	xylA ABC0572	Xylose isomerase (EC 5.3.1.5)		2		GO:0042732; GO:0005737; GO:0000287; GO:0006098; GO:0009045	cytoplasm [GO:0005737]; magnesium ion binding [GO:0000287]; xylose isomerase activity [GO:0009045]; D-xylose metabolic process [GO:0042732]; pentose-phosphate shunt [GO:0006098]
Q6BIK6	REX4 DEHA2G09636g	RNA exonuclease 4 (EC 3.1.-.-)		2759	4751	GO:0004527; GO:0003676; GO:0005730; GO:0006364; GO:0000027	nucleolus [GO:0005730]; exonuclease activity [GO:0004527]; nucleic acid binding [GO:0003676]; ribosomal large subunit assembly [GO:0000027]; rRNA processing [GO:0006364]
B0RHD0	argC CMS1231	N-acetyl-gamma-glutamyl-phosphate reductase (AGPR) (EC 1.2.1.38) (N-acetyl-glutamate semialdehyde dehydrogenase) (NAGSA dehydrogenase)	PATHWAY: Amino-acid biosynthesis; L-arginine biosynthesis; N(2)-acetyl-L-ornithine from L-glutamate: step 3/4. {ECO:0000255|HAMAP-Rule:MF_00150}.	2		GO:0003942; GO:0051287; GO:0006526; GO:0005737	cytoplasm [GO:0005737]; N-acetyl-gamma-glutamyl-phosphate reductase activity [GO:0003942]; NAD binding [GO:0051287]; arginine biosynthetic process [GO:0006526]
Q9RT38	glpK DR_1928	Glycerol kinase (EC 2.7.1.30) (ATP:glycerol 3-phosphotransferase) (Glycerokinase) (GK)	PATHWAY: Polyol metabolism; glycerol degradation via glycerol kinase pathway; sn-glycerol 3-phosphate from glycerol: step 1/1. {ECO:0000255|HAMAP-Rule:MF_00186}.	2		GO:0005524; GO:0005737; GO:0019563; GO:0004370; GO:0006071; GO:0006072; GO:0016310; GO:0016773	cytoplasm [GO:0005737]; ATP binding [GO:0005524]; glycerol kinase activity [GO:0004370]; phosphotransferase activity, alcohol group as acceptor [GO:0016773]; glycerol catabolic process [GO:0019563]; glycerol metabolic process [GO:0006071]; glycerol-3-phosphate metabolic process [GO:0006072]; phosphorylation [GO:0016310]
C6DCQ5	gshA PC1_3207	Glutamate--cysteine ligase (EC 6.3.2.2) (Gamma-ECS) (GCS) (Gamma-glutamylcysteine synthetase)	PATHWAY: Sulfur metabolism; glutathione biosynthesis; glutathione from L-cysteine and L-glutamate: step 1/2. {ECO:0000255|HAMAP-Rule:MF_00578}.	2		GO:0005524; GO:0004357; GO:0006750	ATP binding [GO:0005524]; glutamate-cysteine ligase activity [GO:0004357]; glutathione biosynthetic process [GO:0006750]
Q02SE4	thiE PA14_12400	Thiamine-phosphate synthase (TP synthase) (TPS) (EC 2.5.1.3) (Thiamine-phosphate pyrophosphorylase) (TMP pyrophosphorylase) (TMP-PPase)	PATHWAY: Cofactor biosynthesis; thiamine diphosphate biosynthesis; thiamine phosphate from 4-amino-2-methyl-5-diphosphomethylpyrimidine and 4-methyl-5-(2-phosphoethyl)-thiazole: step 1/1. {ECO:0000255|HAMAP-Rule:MF_00097}.	2		GO:0000287; GO:0009228; GO:0009229; GO:0004789	magnesium ion binding [GO:0000287]; thiamine-phosphate diphosphorylase activity [GO:0004789]; thiamine biosynthetic process [GO:0009228]; thiamine diphosphate biosynthetic process [GO:0009229]
C6DIB6	coaD PC1_4095	Phosphopantetheine adenylyltransferase (EC 2.7.7.3) (Dephospho-CoA pyrophosphorylase) (Pantetheine-phosphate adenylyltransferase) (PPAT)	PATHWAY: Cofactor biosynthesis; coenzyme A biosynthesis; CoA from (R)-pantothenate: step 4/5. {ECO:0000255|HAMAP-Rule:MF_00151}.	2		GO:0005524; GO:0015937; GO:0005737; GO:0004595	cytoplasm [GO:0005737]; ATP binding [GO:0005524]; pantetheine-phosphate adenylyltransferase activity [GO:0004595]; coenzyme A biosynthetic process [GO:0015937]
Q5VRH9	PUB12 Os06g0102700 LOC_Os06g01304 OSJNBa0075G19.19-1	U-box domain-containing protein 12 (EC 6.3.2.-) (Plant U-box protein 12) (OsPUB12)	PATHWAY: Protein modification; protein ubiquitination.	2759	33090	GO:0005737; GO:0016874; GO:0005634; GO:0016567; GO:0004842	cytoplasm [GO:0005737]; nucleus [GO:0005634]; ligase activity [GO:0016874]; ubiquitin-protein transferase activity [GO:0004842]; protein ubiquitination [GO:0016567]
Q9Z448	mdcG	Phosphoribosyl-dephospho-CoA transferase (EC 2.7.7.66) (Malonate decarboxylase holo-[acyl-carrier-protein] synthase) (Holo-ACP synthase)		2		GO:0016779	nucleotidyltransferase activity [GO:0016779]
B2GI94	efp KRH_13390	Elongation factor P (EF-P)	PATHWAY: Protein biosynthesis; polypeptide chain elongation. {ECO:0000255|HAMAP-Rule:MF_00141}.	2		GO:0005737; GO:0003746	cytoplasm [GO:0005737]; translation elongation factor activity [GO:0003746]
P30589	chs-2 NCU05239	Chitin synthase 2 (EC 2.4.1.16) (Chitin-UDP acetyl-glucosaminyl transferase 2)		2759	4751	GO:0071555; GO:0006031; GO:0004100; GO:0016021; GO:0005886	integral component of membrane [GO:0016021]; plasma membrane [GO:0005886]; chitin synthase activity [GO:0004100]; cell wall organization [GO:0071555]; chitin biosynthetic process [GO:0006031]
A7GQ01	ppaC Bcer98_1924	Probable manganese-dependent inorganic pyrophosphatase (EC 3.6.1.1) (Pyrophosphate phospho-hydrolase) (PPase)		2		GO:0005737; GO:0004427; GO:0030145	cytoplasm [GO:0005737]; inorganic diphosphatase activity [GO:0004427]; manganese ion binding [GO:0030145]
Q1C931	betB YPA_1074	NAD/NADP-dependent betaine aldehyde dehydrogenase (BADH) (EC 1.2.1.8)	PATHWAY: Amine and polyamine biosynthesis; betaine biosynthesis via choline pathway; betaine from betaine aldehyde: step 1/1. {ECO:0000255|HAMAP-Rule:MF_00804}.	2		GO:0008802; GO:0019285; GO:0046872	betaine-aldehyde dehydrogenase activity [GO:0008802]; metal ion binding [GO:0046872]; glycine betaine biosynthetic process from choline [GO:0019285]
A0JXC7	thrS Arth_2317	Threonine--tRNA ligase (EC 6.1.1.3) (Threonyl-tRNA synthetase) (ThrRS)		2		GO:0005524; GO:0005737; GO:0046872; GO:0004829; GO:0006435	cytoplasm [GO:0005737]; ATP binding [GO:0005524]; metal ion binding [GO:0046872]; threonine-tRNA ligase activity [GO:0004829]; threonyl-tRNA aminoacylation [GO:0006435]
Q4L817	deoB drm SH0899	Phosphopentomutase (EC 5.4.2.7) (Phosphodeoxyribomutase)	PATHWAY: Metabolic intermediate biosynthesis; 5-phospho-alpha-D-ribose 1-diphosphate biosynthesis; 5-phospho-alpha-D-ribose 1-diphosphate from D-ribose 5-phosphate (route II): step 1/3. {ECO:0000255|HAMAP-Rule:MF_00740}.	2		GO:0006015; GO:0043094; GO:0005737; GO:0009264; GO:0000287; GO:0030145; GO:0008973	cytoplasm [GO:0005737]; magnesium ion binding [GO:0000287]; manganese ion binding [GO:0030145]; phosphopentomutase activity [GO:0008973]; 5-phosphoribose 1-diphosphate biosynthetic process [GO:0006015]; cellular metabolic compound salvage [GO:0043094]; deoxyribonucleotide catabolic process [GO:0009264]
Q8ZGJ0	YPO1307 y2878 YP_1285	UPF0324 membrane protein YPO1307/y2878/YP_1285		2		GO:0016021; GO:0005886	integral component of membrane [GO:0016021]; plasma membrane [GO:0005886]
A7MMD8	rnb ESA_01589	Exoribonuclease 2 (EC 3.1.13.1) (Exoribonuclease II) (RNase II) (Ribonuclease II)		2		GO:0003723; GO:0005737; GO:0008859; GO:0006402	cytoplasm [GO:0005737]; exoribonuclease II activity [GO:0008859]; RNA binding [GO:0003723]; mRNA catabolic process [GO:0006402]
A6TES6	prmA KPN78578_36360 KPN_03668	Ribosomal protein L11 methyltransferase (L11 Mtase) (EC 2.1.1.-)		2		GO:0005737; GO:0008276	cytoplasm [GO:0005737]; protein methyltransferase activity [GO:0008276]
A8GCS6	Spro_1813	NAD(P)H dehydrogenase (quinone) (EC 1.6.5.2) (Flavoprotein WrbA) (NAD(P)H:quinone oxidoreductase) (NQO)		2		GO:0010181; GO:0051287; GO:0003955; GO:0050661; GO:0050660; GO:0045892	flavin adenine dinucleotide binding [GO:0050660]; FMN binding [GO:0010181]; NAD binding [GO:0051287]; NAD(P)H dehydrogenase (quinone) activity [GO:0003955]; NADP binding [GO:0050661]; negative regulation of transcription, DNA-templated [GO:0045892]
A8GJW6	rlmG Spro_4312	Ribosomal RNA large subunit methyltransferase G (EC 2.1.1.174) (23S rRNA m2G1835 methyltransferase) (rRNA (guanine-N(2)-)-methyltransferase RlmG)		2		GO:0052916; GO:0005737; GO:0003676	cytoplasm [GO:0005737]; 23S rRNA (guanine(1835)-N(2))-methyltransferase activity [GO:0052916]; nucleic acid binding [GO:0003676]
Q88VD5	rpsO lp_2125	30S ribosomal protein S15		2		GO:0019843; GO:0005840; GO:0003735; GO:0006412	ribosome [GO:0005840]; rRNA binding [GO:0019843]; structural constituent of ribosome [GO:0003735]; translation [GO:0006412]
Q7N519	plu2141	UPF0260 protein plu2141		2
Q02NV3	tal PA14_27960	Transaldolase (EC 2.2.1.2)	PATHWAY: Carbohydrate degradation; pentose phosphate pathway; D-glyceraldehyde 3-phosphate and beta-D-fructose 6-phosphate from D-ribose 5-phosphate and D-xylulose 5-phosphate (non-oxidative stage): step 2/3. {ECO:0000255|HAMAP-Rule:MF_00492}.	2		GO:0005975; GO:0005737; GO:0006098; GO:0004801	cytoplasm [GO:0005737]; sedoheptulose-7-phosphate:D-glyceraldehyde-3-phosphate glyceronetransferase activity [GO:0004801]; carbohydrate metabolic process [GO:0005975]; pentose-phosphate shunt [GO:0006098]
Q6DB24	ghrB ECA0078	Glyoxylate/hydroxypyruvate reductase B (EC 1.1.1.79) (EC 1.1.1.81)		2		GO:0051287; GO:0005737; GO:0030267; GO:0016618; GO:0005886	cytoplasm [GO:0005737]; plasma membrane [GO:0005886]; glyoxylate reductase (NADP) activity [GO:0030267]; hydroxypyruvate reductase activity [GO:0016618]; NAD binding [GO:0051287]
P85990		Major capsid protein (Major capsid protein B) (Major head protein)		10239		GO:0019028	viral capsid [GO:0019028]
P00436	pcaG	Protocatechuate 3,4-dioxygenase alpha chain (EC 1.13.11.3) (3,4-PCD)	PATHWAY: Aromatic compound metabolism; beta-ketoadipate pathway; 3-carboxy-cis,cis-muconate from 3,4-dihydroxybenzoate: step 1/1.	2		GO:0042952; GO:0008199; GO:0018578	ferric iron binding [GO:0008199]; protocatechuate 3,4-dioxygenase activity [GO:0018578]; beta-ketoadipate pathway [GO:0042952]
Q9I3H9	recR PA1534	Recombination protein RecR		2		GO:0003677; GO:0006310; GO:0006281; GO:0046872	DNA binding [GO:0003677]; metal ion binding [GO:0046872]; DNA recombination [GO:0006310]; DNA repair [GO:0006281]
Q3AF08	dnaK CHY_0415	Chaperone protein DnaK (HSP70) (Heat shock 70 kDa protein) (Heat shock protein 70)		2		GO:0005524; GO:0016887; GO:0006457; GO:0051082	ATP binding [GO:0005524]; ATPase activity [GO:0016887]; unfolded protein binding [GO:0051082]; protein folding [GO:0006457]
C9XHG0	tdcD STMMW_32421	Propionate kinase (EC 2.7.2.15)	PATHWAY: Amino-acid degradation; L-threonine degradation via propanoate pathway; propanoate from L-threonine: step 4/4. {ECO:0000255|HAMAP-Rule:MF_01881}.	2		GO:0005524; GO:0070689; GO:0005622; GO:0046872; GO:0008980	intracellular [GO:0005622]; ATP binding [GO:0005524]; metal ion binding [GO:0046872]; propionate kinase activity [GO:0008980]; L-threonine catabolic process to propionate [GO:0070689]
O49858	CYP82A3	Cytochrome P450 82A3 (EC 1.14.-.-) (Cytochrome P450 CP6)		2759	33090	GO:0020037; GO:0005506; GO:0016020; GO:0016709; GO:0044550	membrane [GO:0016020]; heme binding [GO:0020037]; iron ion binding [GO:0005506]; oxidoreductase activity, acting on paired donors, with incorporation or reduction of molecular oxygen, NAD(P)H as one donor, and incorporation of one atom of oxygen [GO:0016709]; secondary metabolite biosynthetic process [GO:0044550]
B1A980	rps7-A; rps7-B	30S ribosomal protein S7, chloroplastic		2759	33090	GO:0009507; GO:0019843; GO:0015935; GO:0003735; GO:0006412	chloroplast [GO:0009507]; small ribosomal subunit [GO:0015935]; rRNA binding [GO:0019843]; structural constituent of ribosome [GO:0003735]; translation [GO:0006412]
Q8YA96	rpoC lmo0259	DNA-directed RNA polymerase subunit beta' (RNAP subunit beta') (EC 2.7.7.6) (RNA polymerase subunit beta') (Transcriptase subunit beta')		2		GO:0003677; GO:0003899; GO:0000428; GO:0006351	DNA-directed RNA polymerase complex [GO:0000428]; DNA binding [GO:0003677]; DNA-directed RNA polymerase activity [GO:0003899]; transcription, DNA-templated [GO:0006351]
Q2NRL5	bamA yaeT SG1935	Outer membrane protein assembly factor BamA		2		GO:0043165; GO:0009279; GO:0016021; GO:0051205	cell outer membrane [GO:0009279]; integral component of membrane [GO:0016021]; Gram-negative-bacterium-type cell outer membrane assembly [GO:0043165]; protein insertion into membrane [GO:0051205]
Q6D3C7	moaA ECA2817	Cyclic pyranopterin monophosphate synthase (EC 4.1.99.18) (Molybdenum cofactor biosynthesis protein A)	PATHWAY: Cofactor biosynthesis; molybdopterin biosynthesis. {ECO:0000255|HAMAP-Rule:MF_01225}.	2		GO:0051539; GO:0005525; GO:0006777; GO:0061597; GO:0046872; GO:0019008	molybdopterin synthase complex [GO:0019008]; 4 iron, 4 sulfur cluster binding [GO:0051539]; cyclic pyranopterin monophosphate synthase activity [GO:0061597]; GTP binding [GO:0005525]; metal ion binding [GO:0046872]; Mo-molybdopterin cofactor biosynthetic process [GO:0006777]
Q6D6J8	dsrB ECA1682	Protein DsrB		2
Q6DA54	valS ECA0402	Valine--tRNA ligase (EC 6.1.1.9) (Valyl-tRNA synthetase) (ValRS)		2		GO:0005524; GO:0002161; GO:0005737; GO:0004832; GO:0006438	cytoplasm [GO:0005737]; aminoacyl-tRNA editing activity [GO:0002161]; ATP binding [GO:0005524]; valine-tRNA ligase activity [GO:0004832]; valyl-tRNA aminoacylation [GO:0006438]
B2VIG6	ETA_12720	Elongation factor P-like protein		2		GO:0005737; GO:0003746	cytoplasm [GO:0005737]; translation elongation factor activity [GO:0003746]
B7LEG4	ispF EC55989_3018	2-C-methyl-D-erythritol 2,4-cyclodiphosphate synthase (MECDP-synthase) (MECPP-synthase) (MECPS) (EC 4.6.1.12)	PATHWAY: Isoprenoid biosynthesis; isopentenyl diphosphate biosynthesis via DXP pathway; isopentenyl diphosphate from 1-deoxy-D-xylulose 5-phosphate: step 4/6. {ECO:0000255|HAMAP-Rule:MF_00107}.	2		GO:0008685; GO:0019288; GO:0046872; GO:0016114	2-C-methyl-D-erythritol 2,4-cyclodiphosphate synthase activity [GO:0008685]; metal ion binding [GO:0046872]; isopentenyl diphosphate biosynthetic process, methylerythritol 4-phosphate pathway [GO:0019288]; terpenoid biosynthetic process [GO:0016114]
B2VEQ2	rnfB ETA_17750	Electron transport complex subunit B		2		GO:0051537; GO:0051539; GO:0009055; GO:0022900; GO:0046872; GO:0005886	plasma membrane [GO:0005886]; 2 iron, 2 sulfur cluster binding [GO:0051537]; 4 iron, 4 sulfur cluster binding [GO:0051539]; electron carrier activity [GO:0009055]; metal ion binding [GO:0046872]; electron transport chain [GO:0022900]
Q6D7W1	menC ECA1214	o-succinylbenzoate synthase (OSB synthase) (OSBS) (EC 4.2.1.113) (4-(2'-carboxyphenyl)-4-oxybutyric acid synthase) (o-succinylbenzoic acid synthase)	PATHWAY: Quinol/quinone metabolism; 1,4-dihydroxy-2-naphthoate biosynthesis; 1,4-dihydroxy-2-naphthoate from chorismate: step 4/7. {ECO:0000255|HAMAP-Rule:MF_00470}.; PATHWAY: Quinol/quinone metabolism; menaquinone biosynthesis. {ECO:0000255|HAMAP-Rule:MF_00470}.	2		GO:0016836; GO:0000287; GO:0009234	hydro-lyase activity [GO:0016836]; magnesium ion binding [GO:0000287]; menaquinone biosynthetic process [GO:0009234]
B4EKD5	fabV BceJ2315_60880 BCAM2650	Enoyl-[acyl-carrier-protein] reductase [NADH] (ENR) (EC 1.3.1.9)	PATHWAY: Lipid metabolism; fatty acid biosynthesis. {ECO:0000255|HAMAP-Rule:MF_01838}.	2		GO:0051287; GO:0004318; GO:0006633	enoyl-[acyl-carrier-protein] reductase (NADH) activity [GO:0004318]; NAD binding [GO:0051287]; fatty acid biosynthetic process [GO:0006633]
Q752Y2	TUB1 AFR441C	Tubulin alpha chain		2759	4751	GO:0005525; GO:0003924; GO:0005737; GO:0005874; GO:0007017; GO:0005200	cytoplasm [GO:0005737]; microtubule [GO:0005874]; GTP binding [GO:0005525]; GTPase activity [GO:0003924]; structural constituent of cytoskeleton [GO:0005200]; microtubule-based process [GO:0007017]
O86564	sdaA SCO5469 SC2A11.03c	L-serine dehydratase (SDH) (EC 4.3.1.17) (L-serine deaminase) (L-SD)	PATHWAY: Carbohydrate biosynthesis; gluconeogenesis.	2		GO:0051539; GO:0003941; GO:0006094; GO:0046872	4 iron, 4 sulfur cluster binding [GO:0051539]; L-serine ammonia-lyase activity [GO:0003941]; metal ion binding [GO:0046872]; gluconeogenesis [GO:0006094]
A8GFK7	mdtH Spro_2796	Multidrug resistance protein MdtH		2		GO:0016021; GO:0005886; GO:0055085; GO:0005215	integral component of membrane [GO:0016021]; plasma membrane [GO:0005886]; transporter activity [GO:0005215]; transmembrane transport [GO:0055085]
P26276	algC PA5322	Phosphomannomutase/phosphoglucomutase (PMM / PGM) (EC 5.4.2.2) (EC 5.4.2.8)	PATHWAY: Nucleotide-sugar biosynthesis; GDP-alpha-D-mannose biosynthesis; alpha-D-mannose 1-phosphate from D-fructose 6-phosphate: step 2/2.; PATHWAY: Bacterial outer membrane biogenesis; lipopolysaccharide biosynthesis.	2		GO:0009298; GO:0009243; GO:0042121; GO:0005829; GO:0009244; GO:0000287; GO:0009405; GO:0004614; GO:0004615	cytosol [GO:0005829]; magnesium ion binding [GO:0000287]; phosphoglucomutase activity [GO:0004614]; phosphomannomutase activity [GO:0004615]; alginic acid biosynthetic process [GO:0042121]; GDP-mannose biosynthetic process [GO:0009298]; lipopolysaccharide core region biosynthetic process [GO:0009244]; O antigen biosynthetic process [GO:0009243]; pathogenesis [GO:0009405]
Q3KA78	ate Pfl01_3588	Putative arginyl-tRNA--protein transferase (Arginyltransferase) (R-transferase) (EC 2.3.2.8)		2		GO:0004057; GO:0005737; GO:0016598	cytoplasm [GO:0005737]; arginyltransferase activity [GO:0004057]; protein arginylation [GO:0016598]
Q9I6C8	calB PA0366	Probable coniferyl aldehyde dehydrogenase (CALDH) (EC 1.2.1.68)		2		GO:0004028; GO:0004029; GO:0006081; GO:0050269	3-chloroallyl aldehyde dehydrogenase activity [GO:0004028]; aldehyde dehydrogenase (NAD) activity [GO:0004029]; coniferyl-aldehyde dehydrogenase activity [GO:0050269]; cellular aldehyde metabolic process [GO:0006081]
Q6AVA8	PPDK1 CPDK1 PPDKB Os05g0405000 LOC_Os05g33570 OJ1174_H11.5 OsJ_017742	Pyruvate, phosphate dikinase 1, chloroplastic (EC 2.7.9.1) (OsPPDKB) (Pyruvate, orthophosphate dikinase 1)		2759	33090	GO:0005524; GO:0009507; GO:0016301; GO:0046872; GO:0015979; GO:0006090; GO:0050242	chloroplast [GO:0009507]; ATP binding [GO:0005524]; kinase activity [GO:0016301]; metal ion binding [GO:0046872]; pyruvate, phosphate dikinase activity [GO:0050242]; photosynthesis [GO:0015979]; pyruvate metabolic process [GO:0006090]
Q839F2	rplE EF_0218	50S ribosomal protein L5		2		GO:0019843; GO:0005840; GO:0003735; GO:0000049; GO:0006412	ribosome [GO:0005840]; rRNA binding [GO:0019843]; structural constituent of ribosome [GO:0003735]; tRNA binding [GO:0000049]; translation [GO:0006412]
Q75K78	CKX9 Os05g0374200 LOC_Os05g31040 OJ1005_E12.3 OsJ_18319 OSJNBa0025P09.18	Cytokinin dehydrogenase 9 (EC 1.5.99.12) (Cytokinin oxidase 9) (OsCKX9)		2759	33090	GO:0019139; GO:0009690; GO:0005615; GO:0050660; GO:0016614	extracellular space [GO:0005615]; cytokinin dehydrogenase activity [GO:0019139]; flavin adenine dinucleotide binding [GO:0050660]; oxidoreductase activity, acting on CH-OH group of donors [GO:0016614]; cytokinin metabolic process [GO:0009690]
P77712	fadM tesC ybaW b0443 JW0433	Long-chain acyl-CoA thioesterase FadM (EC 3.1.2.-) (Acyl-CoA thioester hydrolase) (Thioesterase 3)		2		GO:0047617; GO:0006635	acyl-CoA hydrolase activity [GO:0047617]; fatty acid beta-oxidation [GO:0006635]
Q67PA6	proS STH1502	Proline--tRNA ligase (EC 6.1.1.15) (Prolyl-tRNA synthetase) (ProRS)		2		GO:0005524; GO:0005737; GO:0004827; GO:0006433	cytoplasm [GO:0005737]; ATP binding [GO:0005524]; proline-tRNA ligase activity [GO:0004827]; prolyl-tRNA aminoacylation [GO:0006433]
B2VBI7	arnT ETA_23790	Undecaprenyl phosphate-alpha-4-amino-4-deoxy-L-arabinose arabinosyl transferase (EC 2.4.2.43) (4-amino-4-deoxy-L-arabinose lipid A transferase) (Lipid IV(A) 4-amino-4-deoxy-L-arabinosyltransferase) (Undecaprenyl phosphate-alpha-L-Ara4N transferase)	PATHWAY: Lipopolysaccharide metabolism; 4-amino-4-deoxy-beta-L-arabinose-lipid A biosynthesis. {ECO:0000255|HAMAP-Rule:MF_01165}.	2		GO:0016021; GO:0009245; GO:0009103; GO:0000030; GO:0005886; GO:0006493; GO:0016763	integral component of membrane [GO:0016021]; plasma membrane [GO:0005886]; mannosyltransferase activity [GO:0000030]; transferase activity, transferring pentosyl groups [GO:0016763]; lipid A biosynthetic process [GO:0009245]; lipopolysaccharide biosynthetic process [GO:0009103]; protein O-linked glycosylation [GO:0006493]
Q88B41	rsmB rrmB sun PSPTO_0179	Ribosomal RNA small subunit methyltransferase B (EC 2.1.1.176) (16S rRNA m5C967 methyltransferase) (rRNA (cytosine-C(5)-)-methyltransferase RsmB)		2		GO:0003723; GO:0005737; GO:0008649; GO:0006355	cytoplasm [GO:0005737]; RNA binding [GO:0003723]; rRNA methyltransferase activity [GO:0008649]; regulation of transcription, DNA-templated [GO:0006355]
C5D8K7	GWCH70_1004	UPF0348 protein GWCH70_1004		2
Q6D6A4	ECA1781	UPF0176 protein ECA1781		2
Q57552	MJ0087	Putative ABC transporter permease protein MJ0087		2157		GO:0016021; GO:0005886; GO:0005215	integral component of membrane [GO:0016021]; plasma membrane [GO:0005886]; transporter activity [GO:0005215]
B9DNC9	thrS Sca_1289	Threonine--tRNA ligase (EC 6.1.1.3) (Threonyl-tRNA synthetase) (ThrRS)		2		GO:0005524; GO:0005737; GO:0046872; GO:0004829; GO:0006435	cytoplasm [GO:0005737]; ATP binding [GO:0005524]; metal ion binding [GO:0046872]; threonine-tRNA ligase activity [GO:0004829]; threonyl-tRNA aminoacylation [GO:0006435]
P0AFH6	oppC b1245 JW1237	Oligopeptide transport system permease protein OppC		2		GO:0005887; GO:0015833; GO:0005886; GO:0015031; GO:0055085; GO:0022857	integral component of plasma membrane [GO:0005887]; plasma membrane [GO:0005886]; transmembrane transporter activity [GO:0022857]; peptide transport [GO:0015833]; protein transport [GO:0015031]; transmembrane transport [GO:0055085]
B2VHE7	rsmJ ETA_33210	Ribosomal RNA small subunit methyltransferase J (EC 2.1.1.242) (16S rRNA m2G1516 methyltransferase) (rRNA (guanine-N(2)-)-methyltransferase)		2		GO:0005737; GO:0008990	cytoplasm [GO:0005737]; rRNA (guanine-N2-)-methyltransferase activity [GO:0008990]
A4WBC7	hemA Ent638_2338	Glutamyl-tRNA reductase (GluTR) (EC 1.2.1.70)	PATHWAY: Porphyrin-containing compound metabolism; protoporphyrin-IX biosynthesis; 5-aminolevulinate from L-glutamyl-tRNA(Glu): step 1/2. {ECO:0000255|HAMAP-Rule:MF_00087}.	2		GO:0050661; GO:0008883; GO:0006782	glutamyl-tRNA reductase activity [GO:0008883]; NADP binding [GO:0050661]; protoporphyrinogen IX biosynthetic process [GO:0006782]
A6UZH9	rplJ PSPA7_0828	50S ribosomal protein L10		2		GO:0070180; GO:0005840; GO:0042254; GO:0003735; GO:0006412	ribosome [GO:0005840]; large ribosomal subunit rRNA binding [GO:0070180]; structural constituent of ribosome [GO:0003735]; ribosome biogenesis [GO:0042254]; translation [GO:0006412]
Q87WW7	rplM PSPTO_4426	50S ribosomal protein L13		2		GO:0005840; GO:0003735; GO:0006412	ribosome [GO:0005840]; structural constituent of ribosome [GO:0003735]; translation [GO:0006412]
Q5Z0M4	clpP1 NFA_11720	ATP-dependent Clp protease proteolytic subunit 1 (EC 3.4.21.92) (Endopeptidase Clp 1)		2		GO:0005737; GO:0004252	cytoplasm [GO:0005737]; serine-type endopeptidase activity [GO:0004252]
A4XSC4	rnc Pmen_1475	Ribonuclease 3 (EC 3.1.26.3) (Ribonuclease III) (RNase III)		2		GO:0005737; GO:0006397; GO:0046872; GO:0019843; GO:0016075; GO:0006364; GO:0004525; GO:0008033	cytoplasm [GO:0005737]; metal ion binding [GO:0046872]; ribonuclease III activity [GO:0004525]; rRNA binding [GO:0019843]; mRNA processing [GO:0006397]; rRNA catabolic process [GO:0016075]; rRNA processing [GO:0006364]; tRNA processing [GO:0008033]
Q7PC82	ABCG42 PDR14 At4g15233 FCAALL.460	ABC transporter G family member 42 (ABC transporter ABCG.42) (AtABCG42) (Pleiotropic drug resistance protein 14)		2759	33090	GO:0005524; GO:0016887; GO:0016021; GO:0006810	integral component of membrane [GO:0016021]; ATP binding [GO:0005524]; ATPase activity [GO:0016887]; transport [GO:0006810]
Q6DB93	ravA ECA0005	ATPase RavA (EC 3.6.3.-) (Regulatory ATPase variant A)		2		GO:0005524; GO:0016887; GO:0005737; GO:0016820	cytoplasm [GO:0005737]; ATP binding [GO:0005524]; ATPase activity [GO:0016887]; hydrolase activity, acting on acid anhydrides, catalyzing transmembrane movement of substances [GO:0016820]
P37838	NOP4 NOP77 YPL043W	Nucleolar protein 4 (Nucleolar protein NOP77)		2759	4751	GO:0003723; GO:0042802; GO:0070180; GO:0000463; GO:0005730; GO:0000166; GO:0042273	nucleolus [GO:0005730]; identical protein binding [GO:0042802]; large ribosomal subunit rRNA binding [GO:0070180]; nucleotide binding [GO:0000166]; RNA binding [GO:0003723]; maturation of LSU-rRNA from tricistronic rRNA transcript (SSU-rRNA, 5.8S rRNA, LSU-rRNA) [GO:0000463]; ribosomal large subunit biogenesis [GO:0042273]
C6DAE8	lgt PC1_0906	Prolipoprotein diacylglyceryl transferase (EC 2.4.99.-)	PATHWAY: Protein modification; lipoprotein biosynthesis (diacylglyceryl transfer). {ECO:0000255|HAMAP-Rule:MF_01147}.	2		GO:0016021; GO:0042158; GO:0008961; GO:0005886; GO:0009249	integral component of membrane [GO:0016021]; plasma membrane [GO:0005886]; phosphatidylglycerol-prolipoprotein diacylglyceryl transferase activity [GO:0008961]; lipoprotein biosynthetic process [GO:0042158]; protein lipoylation [GO:0009249]
Q4KKR0	fmt PFL_0021	Methionyl-tRNA formyltransferase (EC 2.1.2.9)		2		GO:0006431; GO:0004479; GO:0006413	methionyl-tRNA formyltransferase activity [GO:0004479]; methionyl-tRNA aminoacylation [GO:0006431]; translational initiation [GO:0006413]
Q6D4H0	rpmI ECA2420	50S ribosomal protein L35		2		GO:0005840; GO:0003735; GO:0006412	ribosome [GO:0005840]; structural constituent of ribosome [GO:0003735]; translation [GO:0006412]
Q6DAW0	slmA ECA0142	Nucleoid occlusion factor SlmA		2		GO:0043590; GO:0007049; GO:0051301; GO:0005737; GO:0010974; GO:0043565	bacterial nucleoid [GO:0043590]; cytoplasm [GO:0005737]; sequence-specific DNA binding [GO:0043565]; cell cycle [GO:0007049]; cell division [GO:0051301]; negative regulation of barrier septum assembly [GO:0010974]
Q6D2B2	mdtA ECA3184	Multidrug resistance protein MdtA (Multidrug transporter MdtA)		2		GO:0005886; GO:0055085; GO:0005215	plasma membrane [GO:0005886]; transporter activity [GO:0005215]; transmembrane transport [GO:0055085]
Q889X7	rpoC PSPTO_0620	DNA-directed RNA polymerase subunit beta' (RNAP subunit beta') (EC 2.7.7.6) (RNA polymerase subunit beta') (Transcriptase subunit beta')		2		GO:0003677; GO:0003899; GO:0006351	DNA binding [GO:0003677]; DNA-directed RNA polymerase activity [GO:0003899]; transcription, DNA-templated [GO:0006351]
B8DFR1	leuS LMHCC_0905	Leucine--tRNA ligase (EC 6.1.1.4) (Leucyl-tRNA synthetase) (LeuRS)		2		GO:0005524; GO:0002161; GO:0005737; GO:0004823; GO:0006429	cytoplasm [GO:0005737]; aminoacyl-tRNA editing activity [GO:0002161]; ATP binding [GO:0005524]; leucine-tRNA ligase activity [GO:0004823]; leucyl-tRNA aminoacylation [GO:0006429]
Q6CCT1	GLC3 YALI0C06798g	1,4-alpha-glucan-branching enzyme (EC 2.4.1.18) (Glycogen-branching enzyme)	PATHWAY: Glycan biosynthesis; glycogen biosynthesis.	2759	4751	GO:0003844; GO:0043169; GO:0005978; GO:0004553	1,4-alpha-glucan branching enzyme activity [GO:0003844]; cation binding [GO:0043169]; hydrolase activity, hydrolyzing O-glycosyl compounds [GO:0004553]; glycogen biosynthetic process [GO:0005978]
Q69VD5	PHN1 Os06g0597400 LOC_Os06g39640 P0417D05.31	Protein argonaute PNH1 (Protein PINHEAD homolog 1) (OsPNH1)		2759	33090	GO:0005737; GO:0031047; GO:0048366; GO:0019827; GO:0003743; GO:0006413	cytoplasm [GO:0005737]; translation initiation factor activity [GO:0003743]; gene silencing by RNA [GO:0031047]; leaf development [GO:0048366]; stem cell population maintenance [GO:0019827]; translational initiation [GO:0006413]
B7UXA6	flgH PLES_42381	Flagellar L-ring protein (Basal body L-ring protein)		2		GO:0009427; GO:0071973; GO:0009279; GO:0003774	bacterial-type flagellum basal body, distal rod, L ring [GO:0009427]; cell outer membrane [GO:0009279]; motor activity [GO:0003774]; bacterial-type flagellum-dependent cell motility [GO:0071973]
A4WE80	sprT Ent638_3348	Protein SprT		2		GO:0005737; GO:0008270	cytoplasm [GO:0005737]; zinc ion binding [GO:0008270]
Q8Z6R7	tus STY1652 t1338	DNA replication terminus site-binding protein (Ter-binding protein)		2		GO:0003677; GO:0006274; GO:0005737	cytoplasm [GO:0005737]; DNA binding [GO:0003677]; DNA replication termination [GO:0006274]
Q8ZM40	trmB STM3109	tRNA (guanine-N(7)-)-methyltransferase (EC 2.1.1.33) (tRNA (guanine(46)-N(7))-methyltransferase) (tRNA(m7G46)-methyltransferase)	PATHWAY: tRNA modification; N(7)-methylguanine-tRNA biosynthesis. {ECO:0000255|HAMAP-Rule:MF_01057}.	2		GO:0036265; GO:0008176; GO:0043527	tRNA methyltransferase complex [GO:0043527]; tRNA (guanine-N7-)-methyltransferase activity [GO:0008176]; RNA (guanine-N7)-methylation [GO:0036265]
Q4IMN9	CSN12 FGSG_01519	Protein CSN12 homolog		2759	4751	GO:0000754; GO:0005829; GO:0000398; GO:0005634; GO:0035327	cytosol [GO:0005829]; nucleus [GO:0005634]; transcriptionally active chromatin [GO:0035327]; adaptation of signaling pathway by response to pheromone involved in conjugation with cellular fusion [GO:0000754]; mRNA splicing, via spliceosome [GO:0000398]
C6DDR1	mtfA PC1_1479	Protein MtfA (Mlc titration factor A)		2		GO:0005737; GO:0008237	cytoplasm [GO:0005737]; metallopeptidase activity [GO:0008237]
Q03GV8	ung PEPE_0469	Uracil-DNA glycosylase (UDG) (EC 3.2.2.27)		2		GO:0006284; GO:0005737; GO:0004844	cytoplasm [GO:0005737]; uracil DNA N-glycosylase activity [GO:0004844]; base-excision repair [GO:0006284]
A4XQR9	murE Pmen_0917	UDP-N-acetylmuramoyl-L-alanyl-D-glutamate--2,6-diaminopimelate ligase (EC 6.3.2.13) (Meso-A2pm-adding enzyme) (Meso-diaminopimelate-adding enzyme) (UDP-MurNAc-L-Ala-D-Glu:meso-diaminopimelate ligase) (UDP-MurNAc-tripeptide synthetase) (UDP-N-acetylmuramyl-tripeptide synthetase)	PATHWAY: Cell wall biogenesis; peptidoglycan biosynthesis. {ECO:0000255|HAMAP-Rule:MF_00208}.	2		GO:0005524; GO:0008765; GO:0007049; GO:0051301; GO:0071555; GO:0005737; GO:0009252; GO:0008360	cytoplasm [GO:0005737]; ATP binding [GO:0005524]; UDP-N-acetylmuramoylalanyl-D-glutamate-2,6-diaminopimelate ligase activity [GO:0008765]; cell cycle [GO:0007049]; cell division [GO:0051301]; cell wall organization [GO:0071555]; peptidoglycan biosynthetic process [GO:0009252]; regulation of cell shape [GO:0008360]
Q0TBM6	dlgD ECP_3679	2,3-diketo-L-gulonate reductase (2,3-DKG reductase) (EC 1.1.1.130) (3-dehydro-L-gulonate 2-dehydrogenase)		2		GO:0047559; GO:0070403; GO:0005737	cytoplasm [GO:0005737]; 3-dehydro-L-gulonate 2-dehydrogenase activity [GO:0047559]; NAD+ binding [GO:0070403]
C6DKY4	betA PC1_2554	Oxygen-dependent choline dehydrogenase (CDH) (CHD) (EC 1.1.99.1) (Betaine aldehyde dehydrogenase) (BADH) (EC 1.2.1.8)	PATHWAY: Amine and polyamine biosynthesis; betaine biosynthesis via choline pathway; betaine aldehyde from choline (cytochrome c reductase route): step 1/1. {ECO:0000255|HAMAP-Rule:MF_00750}.	2		GO:0008802; GO:0008812; GO:0050660; GO:0019285	betaine-aldehyde dehydrogenase activity [GO:0008802]; choline dehydrogenase activity [GO:0008812]; flavin adenine dinucleotide binding [GO:0050660]; glycine betaine biosynthetic process from choline [GO:0019285]
Q834K4	hslU EF_1646	ATP-dependent protease ATPase subunit HslU (Unfoldase HslU)		2		GO:0005524; GO:0016887; GO:0009376; GO:0070011; GO:0043335	HslUV protease complex [GO:0009376]; ATP binding [GO:0005524]; ATPase activity [GO:0016887]; peptidase activity, acting on L-amino acid peptides [GO:0070011]; protein unfolding [GO:0043335]
Q04795	dapG lssD BSU16760	Aspartokinase 1 (EC 2.7.2.4) (Aspartate kinase 1) (Aspartokinase I)	PATHWAY: Amino-acid biosynthesis; L-lysine biosynthesis via DAP pathway; (S)-tetrahydrodipicolinate from L-aspartate: step 1/4.; PATHWAY: Amino-acid biosynthesis; L-methionine biosynthesis via de novo pathway; L-homoserine from L-aspartate: step 1/3.; PATHWAY: Amino-acid biosynthesis; L-threonine biosynthesis; L-threonine from L-aspartate: step 1/5.	2		GO:0005524; GO:0016597; GO:0004072; GO:0019877; GO:0009089; GO:0009088	amino acid binding [GO:0016597]; aspartate kinase activity [GO:0004072]; ATP binding [GO:0005524]; diaminopimelate biosynthetic process [GO:0019877]; lysine biosynthetic process via diaminopimelate [GO:0009089]; threonine biosynthetic process [GO:0009088]
Q6D857	acpH ECA1118	Acyl carrier protein phosphodiesterase (ACP phosphodiesterase) (EC 3.1.4.14)		2		GO:0008770; GO:0006633	[acyl-carrier-protein] phosphodiesterase activity [GO:0008770]; fatty acid biosynthetic process [GO:0006633]
Q6DAL8	nudC ECA0234	NADH pyrophosphatase (EC 3.6.1.22)		2		GO:0000210; GO:0000287; GO:0030145; GO:0008270	magnesium ion binding [GO:0000287]; manganese ion binding [GO:0030145]; NAD+ diphosphatase activity [GO:0000210]; zinc ion binding [GO:0008270]
A4TJ19	araA YPDSF_0881	L-arabinose isomerase (EC 5.3.1.4)	PATHWAY: Carbohydrate degradation; L-arabinose degradation via L-ribulose; D-xylulose 5-phosphate from L-arabinose (bacterial route): step 1/3. {ECO:0000255|HAMAP-Rule:MF_00519}.	2		GO:0019569; GO:0008733; GO:0005737; GO:0030145	cytoplasm [GO:0005737]; L-arabinose isomerase activity [GO:0008733]; manganese ion binding [GO:0030145]; L-arabinose catabolic process to xylulose 5-phosphate [GO:0019569]
P72158	purK PA5425	N5-carboxyaminoimidazole ribonucleotide synthase (N5-CAIR synthase) (EC 6.3.4.18) (5-(carboxyamino)imidazole ribonucleotide synthetase)	PATHWAY: Purine metabolism; IMP biosynthesis via de novo pathway; 5-amino-1-(5-phospho-D-ribosyl)imidazole-4-carboxylate from 5-amino-1-(5-phospho-D-ribosyl)imidazole (N5-CAIR route): step 1/2. {ECO:0000255|HAMAP-Rule:MF_01928}.	2		GO:0006189; GO:0034028; GO:0005524; GO:0046084; GO:0046872; GO:0004638; GO:0004639	5-(carboxyamino)imidazole ribonucleotide synthase activity [GO:0034028]; ATP binding [GO:0005524]; metal ion binding [GO:0046872]; phosphoribosylaminoimidazole carboxylase activity [GO:0004638]; phosphoribosylaminoimidazolesuccinocarboxamide synthase activity [GO:0004639]; 'de novo' IMP biosynthetic process [GO:0006189]; adenine biosynthetic process [GO:0046084]
A4VL58	PST_2038	Putative phosphoenolpyruvate synthase regulatory protein (PEP synthase regulatory protein) (PSRP) (EC 2.7.11.33) (EC 2.7.4.28) (Pyruvate, water dikinase regulatory protein)		2		GO:0043531; GO:0005524; GO:0016776; GO:0006470; GO:0004674	ADP binding [GO:0043531]; ATP binding [GO:0005524]; phosphotransferase activity, phosphate group as acceptor [GO:0016776]; protein serine/threonine kinase activity [GO:0004674]; protein dephosphorylation [GO:0006470]
A7MGS4	dgt ESA_03180	Deoxyguanosinetriphosphate triphosphohydrolase (dGTP triphosphohydrolase) (dGTPase) (EC 3.1.5.1)		2		GO:0046039; GO:0006203; GO:0008832; GO:0000287	dGTPase activity [GO:0008832]; magnesium ion binding [GO:0000287]; dGTP catabolic process [GO:0006203]; GTP metabolic process [GO:0046039]
P00887	aroH b1704 JW1694	Phospho-2-dehydro-3-deoxyheptonate aldolase, Trp-sensitive (EC 2.5.1.54) (3-deoxy-D-arabino-heptulosonate 7-phosphate synthase) (DAHP synthase) (Phospho-2-keto-3-deoxyheptonate aldolase)	PATHWAY: Metabolic intermediate biosynthesis; chorismate biosynthesis; chorismate from D-erythrose 4-phosphate and phosphoenolpyruvate: step 1/7.	2		GO:0003849; GO:0009073; GO:0009423; GO:0005737; GO:0042802	cytoplasm [GO:0005737]; 3-deoxy-7-phosphoheptulonate synthase activity [GO:0003849]; identical protein binding [GO:0042802]; aromatic amino acid family biosynthetic process [GO:0009073]; chorismate biosynthetic process [GO:0009423]
C4ZBT7	rplO EUBREC_0436	50S ribosomal protein L15		2		GO:0015934; GO:0019843; GO:0003735; GO:0006412	large ribosomal subunit [GO:0015934]; rRNA binding [GO:0019843]; structural constituent of ribosome [GO:0003735]; translation [GO:0006412]
Q65M66	aroD BLi00939 BL00001	3-dehydroquinate dehydratase (3-dehydroquinase) (EC 4.2.1.10) (Type I DHQase) (Type I dehydroquinase) (DHQ1)	PATHWAY: Metabolic intermediate biosynthesis; chorismate biosynthesis; chorismate from D-erythrose 4-phosphate and phosphoenolpyruvate: step 3/7. {ECO:0000255|HAMAP-Rule:MF_00214}.	2		GO:0003855; GO:0009073; GO:0009423	3-dehydroquinate dehydratase activity [GO:0003855]; aromatic amino acid family biosynthetic process [GO:0009073]; chorismate biosynthetic process [GO:0009423]
Q8AAD2	trpB BT_0533	Tryptophan synthase beta chain (EC 4.2.1.20)	PATHWAY: Amino-acid biosynthesis; L-tryptophan biosynthesis; L-tryptophan from chorismate: step 5/5. {ECO:0000255|HAMAP-Rule:MF_00133}.	2		GO:0005737; GO:0030170; GO:0004834	cytoplasm [GO:0005737]; pyridoxal phosphate binding [GO:0030170]; tryptophan synthase activity [GO:0004834]
A2WSH0	ABCG36 PDR9 OsI_002763	ABC transporter G family member 36 (OsABCG36) (Pleiotropic drug resistance protein 9) (OsPDR9)		2759	33090	GO:0005524; GO:0016887; GO:0016021; GO:0006810	integral component of membrane [GO:0016021]; ATP binding [GO:0005524]; ATPase activity [GO:0016887]; transport [GO:0006810]
P43585	VTC2 PHM1 YFL004W	Vacuolar transporter chaperone 2 (Phosphate metabolism protein 1)		2759	4751	GO:0005783; GO:0000329; GO:0016021; GO:0016237; GO:0006797; GO:0008104; GO:0007034; GO:0033254; GO:0042144	endoplasmic reticulum [GO:0005783]; fungal-type vacuole membrane [GO:0000329]; integral component of membrane [GO:0016021]; vacuolar transporter chaperone complex [GO:0033254]; lysosomal microautophagy [GO:0016237]; polyphosphate metabolic process [GO:0006797]; protein localization [GO:0008104]; vacuolar transport [GO:0007034]; vacuole fusion, non-autophagic [GO:0042144]
Q6DAH5	aaeA ECA0278	p-hydroxybenzoic acid efflux pump subunit AaeA (pHBA efflux pump protein A)		2		GO:0016021; GO:0005886; GO:0055085	integral component of membrane [GO:0016021]; plasma membrane [GO:0005886]; transmembrane transport [GO:0055085]
B2VGH5	ETA_04310	UPF0441 protein ETA_04310		2
O07001	yvdT BSU34480	Uncharacterized HTH-type transcriptional regulator YvdT		2		GO:0003677; GO:0006355; GO:0006351	DNA binding [GO:0003677]; regulation of transcription, DNA-templated [GO:0006355]; transcription, DNA-templated [GO:0006351]
A8GFC3	Spro_2712	UPF0225 protein Spro_2712		2
Q9SXB8	At1g11330 T28P6.2	G-type lectin S-receptor-like serine/threonine-protein kinase At1g11330 (EC 2.7.11.1)		2759	33090	GO:0005524; GO:0005516; GO:0030246; GO:0016021; GO:0005886; GO:0004674; GO:0048544	integral component of membrane [GO:0016021]; plasma membrane [GO:0005886]; ATP binding [GO:0005524]; calmodulin binding [GO:0005516]; carbohydrate binding [GO:0030246]; protein serine/threonine kinase activity [GO:0004674]; recognition of pollen [GO:0048544]
A8GB43	glnS Spro_1229	Glutamine--tRNA ligase (EC 6.1.1.18) (Glutaminyl-tRNA synthetase) (GlnRS)		2		GO:0005524; GO:0005737; GO:0004819; GO:0006425; GO:0006424	cytoplasm [GO:0005737]; ATP binding [GO:0005524]; glutamine-tRNA ligase activity [GO:0004819]; glutaminyl-tRNA aminoacylation [GO:0006425]; glutamyl-tRNA aminoacylation [GO:0006424]
A1JP66	rnhB YE3270	Ribonuclease HII (RNase HII) (EC 3.1.26.4)		2		GO:0003723; GO:0006401; GO:0004523; GO:0005737; GO:0030145	cytoplasm [GO:0005737]; manganese ion binding [GO:0030145]; RNA binding [GO:0003723]; RNA-DNA hybrid ribonuclease activity [GO:0004523]; RNA catabolic process [GO:0006401]
Q0CMM0	cprA ATEG_05064	NADPH--cytochrome P450 reductase (CPR) (P450R) (EC 1.6.2.4)		2759	4751	GO:0010181; GO:0003958; GO:0005789; GO:0016021; GO:0005506; GO:0005741; GO:0005886; GO:0016126	endoplasmic reticulum membrane [GO:0005789]; integral component of membrane [GO:0016021]; mitochondrial outer membrane [GO:0005741]; plasma membrane [GO:0005886]; FMN binding [GO:0010181]; iron ion binding [GO:0005506]; NADPH-hemoprotein reductase activity [GO:0003958]; sterol biosynthetic process [GO:0016126]
A4XR54	pth Pmen_1053	Peptidyl-tRNA hydrolase (PTH) (EC 3.1.1.29)		2		GO:0004045; GO:0005737; GO:0006412	cytoplasm [GO:0005737]; aminoacyl-tRNA hydrolase activity [GO:0004045]; translation [GO:0006412]
C6DC27	mtnN PC1_3098	5'-methylthioadenosine/S-adenosylhomocysteine nucleosidase (MTA/SAH nucleosidase) (MTAN) (EC 3.2.2.9) (5'-methylthioadenosine nucleosidase) (MTA nucleosidase) (S-adenosylhomocysteine nucleosidase) (AdoHcy nucleosidase) (SAH nucleosidase) (SRH nucleosidase)	PATHWAY: Amino-acid biosynthesis; L-methionine biosynthesis via salvage pathway; S-methyl-5-thio-alpha-D-ribose 1-phosphate from S-methyl-5'-thioadenosine (hydrolase route): step 1/2. {ECO:0000255|HAMAP-Rule:MF_01684}.	2		GO:0019284; GO:0019509; GO:0008782; GO:0008930; GO:0009164	adenosylhomocysteine nucleosidase activity [GO:0008782]; methylthioadenosine nucleosidase activity [GO:0008930]; L-methionine biosynthetic process from methylthioadenosine [GO:0019509]; L-methionine biosynthetic process from S-adenosylmethionine [GO:0019284]; nucleoside catabolic process [GO:0009164]
Q46864	mqsA ygiT b3021 JW2989	Antitoxin MqsA		2		GO:0046872; GO:0006355; GO:0043565; GO:0006351	metal ion binding [GO:0046872]; sequence-specific DNA binding [GO:0043565]; regulation of transcription, DNA-templated [GO:0006355]; transcription, DNA-templated [GO:0006351]
Q7N767	lipA plu1291	Lipoyl synthase (EC 2.8.1.8) (Lip-syn) (LS) (Lipoate synthase) (Lipoic acid synthase) (Sulfur insertion protein LipA)	PATHWAY: Protein modification; protein lipoylation via endogenous pathway; protein N(6)-(lipoyl)lysine from octanoyl-[acyl-carrier-protein]: step 2/2. {ECO:0000255|HAMAP-Rule:MF_00206}.	2		GO:0051539; GO:0005737; GO:0016992; GO:0046872; GO:0009249	cytoplasm [GO:0005737]; 4 iron, 4 sulfur cluster binding [GO:0051539]; lipoate synthase activity [GO:0016992]; metal ion binding [GO:0046872]; protein lipoylation [GO:0009249]
P13794	oprF PA1777	Outer membrane porin F		2		GO:0044406; GO:0005509; GO:0009279; GO:0006811; GO:0019867; GO:0046930; GO:0015288; GO:0008360; GO:0055085	cell outer membrane [GO:0009279]; outer membrane [GO:0019867]; pore complex [GO:0046930]; calcium ion binding [GO:0005509]; porin activity [GO:0015288]; adhesion of symbiont to host [GO:0044406]; ion transport [GO:0006811]; regulation of cell shape [GO:0008360]; transmembrane transport [GO:0055085]
C5C9T1	infB Mlut_07010	Translation initiation factor IF-2		2		GO:0005525; GO:0003924; GO:0005737; GO:0003743	cytoplasm [GO:0005737]; GTP binding [GO:0005525]; GTPase activity [GO:0003924]; translation initiation factor activity [GO:0003743]
P42101	yxaB BSU40030 S14B	General stress protein 30 (GSP30) (EC 2.-.-.-)		2		GO:0016740	transferase activity [GO:0016740]
B6I4X8	yfcN ECSE_2640	UPF0115 protein YfcN		2
Q59MG1	DPH1 CaO19.12674/12675 CaO19.5207/5208	Diphthamide biosynthesis protein 1	PATHWAY: Protein modification; peptidyl-diphthamide biosynthesis.	2759	4751	GO:0005737; GO:0017183	cytoplasm [GO:0005737]; peptidyl-diphthamide biosynthetic process from peptidyl-histidine [GO:0017183]
P10020	tnpI	TnP I resolvase		2		GO:0003677; GO:0015074; GO:0006310	DNA binding [GO:0003677]; DNA integration [GO:0015074]; DNA recombination [GO:0006310]
P76418	yegU b2099 JW2086	Uncharacterized protein YegU (EC 3.2.2.-)		2		GO:0016787	hydrolase activity [GO:0016787]
A4XYD7	rpsO Pmen_3605	30S ribosomal protein S15		2		GO:0019843; GO:0005840; GO:0003735; GO:0006412	ribosome [GO:0005840]; rRNA binding [GO:0019843]; structural constituent of ribosome [GO:0003735]; translation [GO:0006412]
C3K2X6	rplC PFLU_5527	50S ribosomal protein L3		2		GO:0019843; GO:0005840; GO:0003735; GO:0006412	ribosome [GO:0005840]; rRNA binding [GO:0019843]; structural constituent of ribosome [GO:0003735]; translation [GO:0006412]
Q9I4E6	ttcA PA1192	tRNA 2-thiocytidine biosynthesis protein TtcA		2		GO:0005524; GO:0005737; GO:0008033	cytoplasm [GO:0005737]; ATP binding [GO:0005524]; tRNA processing [GO:0008033]
Q0T134	rppH nudH SFV_2908	RNA pyrophosphohydrolase (EC 3.6.1.-) ((Di)nucleoside polyphosphate hydrolase)		2		GO:0016818; GO:0046872	hydrolase activity, acting on acid anhydrides, in phosphorus-containing anhydrides [GO:0016818]; metal ion binding [GO:0046872]
P0A9W8	ibaG yrbA SF3230 S3448	Acid stress protein IbaG		2
Q4KHC1	recA PFL_1231	Protein RecA (Recombinase A)		2		GO:0005524; GO:0003677; GO:0006310; GO:0006281; GO:0008094; GO:0009432; GO:0005737; GO:0003684; GO:0003697	cytoplasm [GO:0005737]; ATP binding [GO:0005524]; damaged DNA binding [GO:0003684]; DNA binding [GO:0003677]; DNA-dependent ATPase activity [GO:0008094]; single-stranded DNA binding [GO:0003697]; DNA recombination [GO:0006310]; DNA repair [GO:0006281]; SOS response [GO:0009432]
Q6DAV7	ECA0145	UPF0758 protein ECA0145		2
P0AB70	pntB SF1623 S1755	NAD(P) transhydrogenase subunit beta (EC 1.6.1.2) (Nicotinamide nucleotide transhydrogenase subunit beta) (Pyridine nucleotide transhydrogenase subunit beta)		2		GO:0008750; GO:0050661; GO:0016021; GO:0005886	integral component of membrane [GO:0016021]; plasma membrane [GO:0005886]; NAD(P)+ transhydrogenase (AB-specific) activity [GO:0008750]; NADP binding [GO:0050661]
P75694	yahO b0329 JW0321	Uncharacterized protein YahO		2		GO:0042597	periplasmic space [GO:0042597]
B2GKR5	infB KRH_16040	Translation initiation factor IF-2		2		GO:0005525; GO:0003924; GO:0005737; GO:0003743	cytoplasm [GO:0005737]; GTP binding [GO:0005525]; GTPase activity [GO:0003924]; translation initiation factor activity [GO:0003743]
A8GJ12	Spro_4007	UPF0231 protein Spro_4007		2
P56216	VAOA	Vanillyl-alcohol oxidase (EC 1.1.3.38) (4-allylphenol oxidase) (Aryl-alcohol oxidase)		2759	4751	GO:0050660; GO:0015945; GO:0005777; GO:0018465	peroxisome [GO:0005777]; flavin adenine dinucleotide binding [GO:0050660]; vanillyl-alcohol oxidase activity [GO:0018465]; methanol metabolic process [GO:0015945]
B2VGJ4	cca ETA_04220	Multifunctional CCA protein [Includes: CCA-adding enzyme (EC 2.7.7.72) (CCA tRNA nucleotidyltransferase) (tRNA CCA-pyrophosphorylase) (tRNA adenylyl-/cytidylyl-transferase) (tRNA nucleotidyltransferase) (tRNA-NT); 2'-nucleotidase (EC 3.1.3.-); 2',3'-cyclic phosphodiesterase (EC 3.1.4.-); Phosphatase (EC 3.1.3.-)]		2		GO:0005524; GO:0052929; GO:0052928; GO:0052927; GO:0042245; GO:0004112; GO:0000287; GO:0016791; GO:0001680; GO:0000049; GO:0016437	ATP binding [GO:0005524]; ATP:3'-cytidine-cytidine-tRNA adenylyltransferase activity [GO:0052929]; CTP:3'-cytidine-tRNA cytidylyltransferase activity [GO:0052928]; CTP:tRNA cytidylyltransferase activity [GO:0052927]; cyclic-nucleotide phosphodiesterase activity [GO:0004112]; magnesium ion binding [GO:0000287]; phosphatase activity [GO:0016791]; tRNA binding [GO:0000049]; tRNA cytidylyltransferase…
Q2NSY2	SG1468	UPF0482 protein SG1468		2
A7MQ65	lpxC ESA_03242	UDP-3-O-acyl-N-acetylglucosamine deacetylase (UDP-3-O-acyl-GlcNAc deacetylase) (EC 3.5.1.108) (UDP-3-O-[R-3-hydroxymyristoyl]-N-acetylglucosamine deacetylase)	PATHWAY: Glycolipid biosynthesis; lipid IV(A) biosynthesis; lipid IV(A) from (3R)-3-hydroxytetradecanoyl-[acyl-carrier-protein] and UDP-N-acetyl-alpha-D-glucosamine: step 2/6. {ECO:0000255|HAMAP-Rule:MF_00388}.	2		GO:0008759; GO:0103117; GO:0009245; GO:0046872	metal ion binding [GO:0046872]; UDP-3-O-[3-hydroxymyristoyl] N-acetylglucosamine deacetylase activity [GO:0008759]; UDP-3-O-acyl-N-acetylglucosamine deacetylase activity [GO:0103117]; lipid A biosynthetic process [GO:0009245]
Q03195	RLI1 YDR091C	Translation initiation factor RLI1 (ATP-binding cassette sub-family E member RLI1) (RNase L inhibitor)		2759	4751	GO:0005524; GO:0016887; GO:0034599; GO:0005737; GO:0022626; GO:0005506; GO:0005634; GO:0045727; GO:0006364; GO:0042273; GO:0000054; GO:0032790; GO:0003743; GO:0006413; GO:0006415	cytoplasm [GO:0005737]; cytosolic ribosome [GO:0022626]; nucleus [GO:0005634]; ATP binding [GO:0005524]; ATPase activity [GO:0016887]; iron ion binding [GO:0005506]; translation initiation factor activity [GO:0003743]; cellular response to oxidative stress [GO:0034599]; positive regulation of translation [GO:0045727]; ribosomal large subunit biogenesis [GO:0042273]; ribosomal subunit export from …
A4W6V4	rnhA Ent638_0748	Ribonuclease H (RNase H) (EC 3.1.26.4)		2		GO:0006401; GO:0004523; GO:0005737; GO:0000287; GO:0003676	cytoplasm [GO:0005737]; magnesium ion binding [GO:0000287]; nucleic acid binding [GO:0003676]; RNA-DNA hybrid ribonuclease activity [GO:0004523]; RNA catabolic process [GO:0006401]
A4VNA5	ruvC PST_2810	Crossover junction endodeoxyribonuclease RuvC (EC 3.1.22.4) (Holliday junction nuclease RuvC) (Holliday junction resolvase RuvC)		2		GO:0006310; GO:0006281; GO:0008821; GO:0000287; GO:0003676	crossover junction endodeoxyribonuclease activity [GO:0008821]; magnesium ion binding [GO:0000287]; nucleic acid binding [GO:0003676]; DNA recombination [GO:0006310]; DNA repair [GO:0006281]
O68940	anfG	Nitrogenase iron-iron protein delta chain (EC 1.18.6.1) (Dinitrogenase 3 subunit delta) (Nitrogenase component I)		2		GO:0005524; GO:0018697; GO:0005506; GO:0051536; GO:0009399; GO:0016163	ATP binding [GO:0005524]; carbonyl sulfide nitrogenase activity [GO:0018697]; iron ion binding [GO:0005506]; iron-sulfur cluster binding [GO:0051536]; nitrogenase activity [GO:0016163]; nitrogen fixation [GO:0009399]
Q3YWS1	kefB SSON_3481	Glutathione-regulated potassium-efflux system protein KefB (K(+)/H(+) antiporter)		2		GO:0015503; GO:0005887; GO:0015299	integral component of plasma membrane [GO:0005887]; glutathione-regulated potassium exporter activity [GO:0015503]; solute:proton antiporter activity [GO:0015299]
B2VH52	deoB ETA_06680	Phosphopentomutase (EC 5.4.2.7) (Phosphodeoxyribomutase)	PATHWAY: Metabolic intermediate biosynthesis; 5-phospho-alpha-D-ribose 1-diphosphate biosynthesis; 5-phospho-alpha-D-ribose 1-diphosphate from D-ribose 5-phosphate (route II): step 1/3. {ECO:0000255|HAMAP-Rule:MF_00740}.	2		GO:0006015; GO:0043094; GO:0005737; GO:0009264; GO:0000287; GO:0030145; GO:0008973	cytoplasm [GO:0005737]; magnesium ion binding [GO:0000287]; manganese ion binding [GO:0030145]; phosphopentomutase activity [GO:0008973]; 5-phosphoribose 1-diphosphate biosynthetic process [GO:0006015]; cellular metabolic compound salvage [GO:0043094]; deoxyribonucleotide catabolic process [GO:0009264]
Q32AG9	nudC SDY_3730	NADH pyrophosphatase (EC 3.6.1.22)		2		GO:0000210; GO:0000287; GO:0030145; GO:0008270	magnesium ion binding [GO:0000287]; manganese ion binding [GO:0030145]; NAD+ diphosphatase activity [GO:0000210]; zinc ion binding [GO:0008270]
B2VG81	purH ETA_01800	Bifunctional purine biosynthesis protein PurH [Includes: Phosphoribosylaminoimidazolecarboxamide formyltransferase (EC 2.1.2.3) (AICAR transformylase); IMP cyclohydrolase (EC 3.5.4.10) (ATIC) (IMP synthase) (Inosinicase)]	PATHWAY: Purine metabolism; IMP biosynthesis via de novo pathway; 5-formamido-1-(5-phospho-D-ribosyl)imidazole-4-carboxamide from 5-amino-1-(5-phospho-D-ribosyl)imidazole-4-carboxamide (10-formyl THF route): step 1/1. {ECO:0000255|HAMAP-Rule:MF_00139}.; PATHWAY: Purine metabolism; IMP biosynthesis via de novo pathway; IMP from 5-formamido-1-(5-phospho-D-ribosyl)imidazole-4-carboxamide: step 1/1. …	2		GO:0006189; GO:0003937; GO:0004643	IMP cyclohydrolase activity [GO:0003937]; phosphoribosylaminoimidazolecarboxamide formyltransferase activity [GO:0004643]; 'de novo' IMP biosynthetic process [GO:0006189]
Q9HUF1	msrA PA5018	Peptide methionine sulfoxide reductase MsrA (Protein-methionine-S-oxide reductase) (EC 1.8.4.11) (Peptide-methionine (S)-S-oxide reductase) (Peptide Met(O) reductase)		2		GO:0006464; GO:0034599; GO:0009405; GO:0008113; GO:0030091; GO:1901530	peptide-methionine (S)-S-oxide reductase activity [GO:0008113]; cellular protein modification process [GO:0006464]; cellular response to oxidative stress [GO:0034599]; pathogenesis [GO:0009405]; protein repair [GO:0030091]; response to hypochlorite [GO:1901530]
B5F0U9	argH SeAg_B4364	Argininosuccinate lyase (ASAL) (EC 4.3.2.1) (Arginosuccinase)	PATHWAY: Amino-acid biosynthesis; L-arginine biosynthesis; L-arginine from L-ornithine and carbamoyl phosphate: step 3/3. {ECO:0000255|HAMAP-Rule:MF_00006}.	2		GO:0042450; GO:0004056; GO:0005737	cytoplasm [GO:0005737]; argininosuccinate lyase activity [GO:0004056]; arginine biosynthetic process via ornithine [GO:0042450]
Q4K8N0	hisC2 PFL_4311	Histidinol-phosphate aminotransferase 2 (EC 2.6.1.9) (Imidazole acetol-phosphate transaminase 2)	PATHWAY: Amino-acid biosynthesis; L-histidine biosynthesis; L-histidine from 5-phospho-alpha-D-ribose 1-diphosphate: step 7/9. {ECO:0000255|HAMAP-Rule:MF_01023}.	2		GO:0080130; GO:0000105; GO:0004400; GO:0030170	histidinol-phosphate transaminase activity [GO:0004400]; L-phenylalanine:2-oxoglutarate aminotransferase activity [GO:0080130]; pyridoxal phosphate binding [GO:0030170]; histidine biosynthetic process [GO:0000105]
Q66BT9	flgH1 YPTB1678	Flagellar L-ring protein 1 (Basal body L-ring protein 1)		2		GO:0009427; GO:0071973; GO:0009279; GO:0003774	bacterial-type flagellum basal body, distal rod, L ring [GO:0009427]; cell outer membrane [GO:0009279]; motor activity [GO:0003774]; bacterial-type flagellum-dependent cell motility [GO:0071973]
B8HA97	rpsP Achl_2223	30S ribosomal protein S16		2		GO:0005840; GO:0003735; GO:0006412	ribosome [GO:0005840]; structural constituent of ribosome [GO:0003735]; translation [GO:0006412]
Q88EQ6	ycgR PP_4397	Flagellar brake protein YcgR (Cyclic di-GMP binding protein YcgR)		2		GO:0010181; GO:0009425; GO:0071973; GO:0035438; GO:0016491; GO:0071945	bacterial-type flagellum basal body [GO:0009425]; cyclic-di-GMP binding [GO:0035438]; FMN binding [GO:0010181]; oxidoreductase activity [GO:0016491]; bacterial-type flagellum-dependent cell motility [GO:0071973]; regulation of bacterial-type flagellum-dependent cell motility by regulation of motor speed [GO:0071945]
Q0ZIX7	rpl2-A; rpl2-B	50S ribosomal protein L2, chloroplastic		2759	33090	GO:0009507; GO:0002181; GO:0022625; GO:0019843; GO:0003735; GO:0016740	chloroplast [GO:0009507]; cytosolic large ribosomal subunit [GO:0022625]; rRNA binding [GO:0019843]; structural constituent of ribosome [GO:0003735]; transferase activity [GO:0016740]; cytoplasmic translation [GO:0002181]
Q2UN00	mndA AO090001000556	Beta-mannosidase A (EC 3.2.1.25) (Mannanase A) (Mannase A)	PATHWAY: Glycan metabolism; N-glycan degradation.	2759	4751	GO:0004567; GO:0005576; GO:0000272	extracellular region [GO:0005576]; beta-mannosidase activity [GO:0004567]; polysaccharide catabolic process [GO:0000272]
A7ML57	rhaR ESA_03845	HTH-type transcriptional activator RhaR (L-rhamnose operon transcriptional activator RhaR)		2		GO:0005737; GO:0045893; GO:0019299; GO:0043565; GO:0003700; GO:0006351	cytoplasm [GO:0005737]; sequence-specific DNA binding [GO:0043565]; transcription factor activity, sequence-specific DNA binding [GO:0003700]; positive regulation of transcription, DNA-templated [GO:0045893]; rhamnose metabolic process [GO:0019299]; transcription, DNA-templated [GO:0006351]
A6TFH5	glyQ KPN78578_38850 KPN_03923	Glycine--tRNA ligase alpha subunit (EC 6.1.1.14) (Glycyl-tRNA synthetase alpha subunit) (GlyRS)		2		GO:0005524; GO:0005737; GO:0004820; GO:0006426	cytoplasm [GO:0005737]; ATP binding [GO:0005524]; glycine-tRNA ligase activity [GO:0004820]; glycyl-tRNA aminoacylation [GO:0006426]
A8ANQ1	alaS CKO_04048	Alanine--tRNA ligase (EC 6.1.1.7) (Alanyl-tRNA synthetase) (AlaRS)		2		GO:0005524; GO:0004813; GO:0006419; GO:0005737; GO:0000049; GO:0008270	cytoplasm [GO:0005737]; alanine-tRNA ligase activity [GO:0004813]; ATP binding [GO:0005524]; tRNA binding [GO:0000049]; zinc ion binding [GO:0008270]; alanyl-tRNA aminoacylation [GO:0006419]
A4FPV1	menD SACE_6913	2-succinyl-5-enolpyruvyl-6-hydroxy-3-cyclohexene-1-carboxylate synthase (SEPHCHC synthase) (EC 2.2.1.9) (Menaquinone biosynthesis protein MenD)	PATHWAY: Quinol/quinone metabolism; 1,4-dihydroxy-2-naphthoate biosynthesis; 1,4-dihydroxy-2-naphthoate from chorismate: step 2/7. {ECO:0000255|HAMAP-Rule:MF_01659}.; PATHWAY: Quinol/quinone metabolism; menaquinone biosynthesis. {ECO:0000255|HAMAP-Rule:MF_01659}.	2		GO:0070204; GO:0000287; GO:0030145; GO:0009234; GO:0030976	2-succinyl-5-enolpyruvyl-6-hydroxy-3-cyclohexene-1-carboxylic-acid synthase activity [GO:0070204]; magnesium ion binding [GO:0000287]; manganese ion binding [GO:0030145]; thiamine pyrophosphate binding [GO:0030976]; menaquinone biosynthetic process [GO:0009234]
A6VA75	astB PSPA7_4616	N-succinylarginine dihydrolase (EC 3.5.3.23)	PATHWAY: Amino-acid degradation; L-arginine degradation via AST pathway; L-glutamate and succinate from L-arginine: step 2/5. {ECO:0000255|HAMAP-Rule:MF_01172}.	2		GO:0009015; GO:0019544; GO:0019545	N-succinylarginine dihydrolase activity [GO:0009015]; arginine catabolic process to glutamate [GO:0019544]; arginine catabolic process to succinate [GO:0019545]
P20682	COII	Cytochrome c oxidase subunit 2 (EC 1.9.3.1) (Cytochrome c oxidase polypeptide II)		2759	4751	GO:0005507; GO:0004129; GO:0022900; GO:0016021; GO:0005743; GO:0070469	integral component of membrane [GO:0016021]; mitochondrial inner membrane [GO:0005743]; respiratory chain [GO:0070469]; copper ion binding [GO:0005507]; cytochrome-c oxidase activity [GO:0004129]; electron transport chain [GO:0022900]
Q6D364	pgsA ECA2880	CDP-diacylglycerol--glycerol-3-phosphate 3-phosphatidyltransferase (EC 2.7.8.5) (Phosphatidylglycerophosphate synthase) (PGP synthase)	PATHWAY: Phospholipid metabolism; phosphatidylglycerol biosynthesis; phosphatidylglycerol from CDP-diacylglycerol: step 1/2. {ECO:0000255|HAMAP-Rule:MF_01437}.	2		GO:0008444; GO:0016021; GO:0006655; GO:0005886	integral component of membrane [GO:0016021]; plasma membrane [GO:0005886]; CDP-diacylglycerol-glycerol-3-phosphate 3-phosphatidyltransferase activity [GO:0008444]; phosphatidylglycerol biosynthetic process [GO:0006655]
Q6D201	cysA ECA3296	Sulfate/thiosulfate import ATP-binding protein CysA (EC 3.6.3.25) (Sulfate-transporting ATPase)		2		GO:0005524; GO:0043190; GO:0015419	ATP-binding cassette (ABC) transporter complex [GO:0043190]; ATP binding [GO:0005524]; sulfate transmembrane-transporting ATPase activity [GO:0015419]
A1JMK9	kdsB YE1550	3-deoxy-manno-octulosonate cytidylyltransferase (EC 2.7.7.38) (CMP-2-keto-3-deoxyoctulosonic acid synthase) (CKS) (CMP-KDO synthase)	PATHWAY: Nucleotide-sugar biosynthesis; CMP-3-deoxy-D-manno-octulosonate biosynthesis; CMP-3-deoxy-D-manno-octulosonate from 3-deoxy-D-manno-octulosonate and CTP: step 1/1. {ECO:0000255|HAMAP-Rule:MF_00057}.; PATHWAY: Bacterial outer membrane biogenesis; lipopolysaccharide biosynthesis. {ECO:0000255|HAMAP-Rule:MF_00057}.	2		GO:0008690; GO:0033468; GO:0005737; GO:0019294	cytoplasm [GO:0005737]; 3-deoxy-manno-octulosonate cytidylyltransferase activity [GO:0008690]; CMP-keto-3-deoxy-D-manno-octulosonic acid biosynthetic process [GO:0033468]; keto-3-deoxy-D-manno-octulosonic acid biosynthetic process [GO:0019294]
C0ZFN1	trmD BBR47_36130	tRNA (guanine-N(1)-)-methyltransferase (EC 2.1.1.228) (M1G-methyltransferase) (tRNA [GM37] methyltransferase)		2		GO:0005737; GO:0052906	cytoplasm [GO:0005737]; tRNA (guanine(37)-N(1))-methyltransferase activity [GO:0052906]
Q92EW7	thiM lin0341	Hydroxyethylthiazole kinase (EC 2.7.1.50) (4-methyl-5-beta-hydroxyethylthiazole kinase) (TH kinase) (Thz kinase)	PATHWAY: Cofactor biosynthesis; thiamine diphosphate biosynthesis; 4-methyl-5-(2-phosphoethyl)-thiazole from 5-(2-hydroxyethyl)-4-methylthiazole: step 1/1. {ECO:0000255|HAMAP-Rule:MF_00228}.	2		GO:0005524; GO:0004417; GO:0000287; GO:0009228; GO:0009229	ATP binding [GO:0005524]; hydroxyethylthiazole kinase activity [GO:0004417]; magnesium ion binding [GO:0000287]; thiamine biosynthetic process [GO:0009228]; thiamine diphosphate biosynthetic process [GO:0009229]
C6DHH1	ilvD PC1_4029	Dihydroxy-acid dehydratase (DAD) (EC 4.2.1.9)	PATHWAY: Amino-acid biosynthesis; L-isoleucine biosynthesis; L-isoleucine from 2-oxobutanoate: step 3/4. {ECO:0000255|HAMAP-Rule:MF_00012}.; PATHWAY: Amino-acid biosynthesis; L-valine biosynthesis; L-valine from pyruvate: step 3/4. {ECO:0000255|HAMAP-Rule:MF_00012}.	2		GO:0051539; GO:0004160; GO:0009097; GO:0046872; GO:0009099	4 iron, 4 sulfur cluster binding [GO:0051539]; dihydroxy-acid dehydratase activity [GO:0004160]; metal ion binding [GO:0046872]; isoleucine biosynthetic process [GO:0009097]; valine biosynthetic process [GO:0009099]
Q9KGM3	recR BH0036	Recombination protein RecR		2		GO:0003677; GO:0006310; GO:0006281; GO:0046872	DNA binding [GO:0003677]; metal ion binding [GO:0046872]; DNA recombination [GO:0006310]; DNA repair [GO:0006281]
A4WCV2	truA Ent638_2867	tRNA pseudouridine synthase A (EC 5.4.99.12) (tRNA pseudouridine(38-40) synthase) (tRNA pseudouridylate synthase I) (tRNA-uridine isomerase I)		2		GO:0003723; GO:0009982; GO:0031119	pseudouridine synthase activity [GO:0009982]; RNA binding [GO:0003723]; tRNA pseudouridine synthesis [GO:0031119]
Q884R9	pdxB PSPTO_2019	Erythronate-4-phosphate dehydrogenase (EC 1.1.1.290)	PATHWAY: Cofactor biosynthesis; pyridoxine 5'-phosphate biosynthesis; pyridoxine 5'-phosphate from D-erythrose 4-phosphate: step 2/5. {ECO:0000255|HAMAP-Rule:MF_01825}.	2		GO:0033711; GO:0051287; GO:0005737; GO:0008615	cytoplasm [GO:0005737]; 4-phosphoerythronate dehydrogenase activity [GO:0033711]; NAD binding [GO:0051287]; pyridoxine biosynthetic process [GO:0008615]
Q94EJ2	HDA8 At1g08460 T27G7.14 T27G7_7	Histone deacetylase 8 (EC 3.5.1.98)		2759	33090	GO:0032041; GO:0005634; GO:0006355; GO:0006351	nucleus [GO:0005634]; NAD-dependent histone deacetylase activity (H3-K14 specific) [GO:0032041]; regulation of transcription, DNA-templated [GO:0006355]; transcription, DNA-templated [GO:0006351]
Q4KHS9	recO PFL_1073	DNA repair protein RecO (Recombination protein O)		2		GO:0003677; GO:0006310; GO:0006281	DNA binding [GO:0003677]; DNA recombination [GO:0006310]; DNA repair [GO:0006281]
Q9LYK2	NRT2.7 At5g14570 T15N1.60	High affinity nitrate transporter 2.7 (AtNRT2:7)		2759	33090	GO:0016021; GO:0042128; GO:0015112; GO:0015706; GO:0009705	integral component of membrane [GO:0016021]; plant-type vacuole membrane [GO:0009705]; nitrate transmembrane transporter activity [GO:0015112]; nitrate assimilation [GO:0042128]; nitrate transport [GO:0015706]
Q9M2S4	LECRKS4 At3g55550 T22E16.210	L-type lectin-domain containing receptor kinase S.4 (LecRK-S.4) (EC 2.7.11.1)		2759	33090	GO:0005524; GO:0030246; GO:0016021; GO:0005886; GO:0004674	integral component of membrane [GO:0016021]; plasma membrane [GO:0005886]; ATP binding [GO:0005524]; carbohydrate binding [GO:0030246]; protein serine/threonine kinase activity [GO:0004674]
P15994	ATP6	ATP synthase subunit a (F-ATPase protein 6)		2759	4751	GO:0015986; GO:0015078; GO:0016021; GO:0005743; GO:0045263	integral component of membrane [GO:0016021]; mitochondrial inner membrane [GO:0005743]; proton-transporting ATP synthase complex, coupling factor F(o) [GO:0045263]; hydrogen ion transmembrane transporter activity [GO:0015078]; ATP synthesis coupled proton transport [GO:0015986]
A7MNG1	mqo ESA_03816	Probable malate:quinone oxidoreductase (EC 1.1.5.4) (MQO) (Malate dehydrogenase [quinone])	PATHWAY: Carbohydrate metabolism; tricarboxylic acid cycle; oxaloacetate from (S)-malate (quinone route): step 1/1. {ECO:0000255|HAMAP-Rule:MF_00212}.	2		GO:0052589; GO:0008924; GO:0006099	malate dehydrogenase (menaquinone) activity [GO:0052589]; malate dehydrogenase (quinone) activity [GO:0008924]; tricarboxylic acid cycle [GO:0006099]
Q6DAV4	mutM fpg ECA0148	Formamidopyrimidine-DNA glycosylase (Fapy-DNA glycosylase) (EC 3.2.2.23) (DNA-(apurinic or apyrimidinic site) lyase MutM) (AP lyase MutM) (EC 4.2.99.18)		2		GO:0006284; GO:0003684; GO:0006289; GO:0008534; GO:0008270	damaged DNA binding [GO:0003684]; oxidized purine nucleobase lesion DNA N-glycosylase activity [GO:0008534]; zinc ion binding [GO:0008270]; base-excision repair [GO:0006284]; nucleotide-excision repair [GO:0006289]
B5BGK3	rlmE ftsJ rrmJ SSPA2952	Ribosomal RNA large subunit methyltransferase E (EC 2.1.1.166) (23S rRNA Um2552 methyltransferase) (rRNA (uridine-2'-O-)-methyltransferase)		2		GO:0005737; GO:0008650	cytoplasm [GO:0005737]; rRNA (uridine-2'-O-)-methyltransferase activity [GO:0008650]
Q07251	ldh H16_A0666	L-lactate dehydrogenase (EC 1.1.1.27)	PATHWAY: Fermentation; pyruvate fermentation to lactate; (S)-lactate from pyruvate: step 1/1.	2		GO:0004459; GO:0005737	cytoplasm [GO:0005737]; L-lactate dehydrogenase activity [GO:0004459]
A1JIV3	rplU YE0418	50S ribosomal protein L21		2		GO:0019843; GO:0005840; GO:0003735; GO:0006412	ribosome [GO:0005840]; rRNA binding [GO:0019843]; structural constituent of ribosome [GO:0003735]; translation [GO:0006412]
Q6D855	tgt ECA1120	Queuine tRNA-ribosyltransferase (EC 2.4.2.29) (Guanine insertion enzyme) (tRNA-guanine transglycosylase)	PATHWAY: tRNA modification; tRNA-queuosine biosynthesis. {ECO:0000255|HAMAP-Rule:MF_00168}.	2		GO:0046872; GO:0008479; GO:0008616; GO:0006400	metal ion binding [GO:0046872]; queuine tRNA-ribosyltransferase activity [GO:0008479]; queuosine biosynthetic process [GO:0008616]; tRNA modification [GO:0006400]
A6UYL5	PSPA7_0505	UPF0301 protein PSPA7_0505		2
A1JLC3	mntH YE1219	Divalent metal cation transporter MntH		2		GO:0016021; GO:0046872; GO:0030001; GO:0005886; GO:0015293	integral component of membrane [GO:0016021]; plasma membrane [GO:0005886]; metal ion binding [GO:0046872]; symporter activity [GO:0015293]; metal ion transport [GO:0030001]
B2VCE3	dnaA ETA_34530	Chromosomal replication initiator protein DnaA		2		GO:0005524; GO:0006270; GO:0003688; GO:0005737; GO:0006275	cytoplasm [GO:0005737]; ATP binding [GO:0005524]; DNA replication origin binding [GO:0003688]; DNA replication initiation [GO:0006270]; regulation of DNA replication [GO:0006275]
Q63E31	queC BCE33L1232	7-cyano-7-deazaguanine synthase (EC 6.3.4.20) (7-cyano-7-carbaguanine synthase) (PreQ(0) synthase) (Queuosine biosynthesis protein QueC)	PATHWAY: Purine metabolism; 7-cyano-7-deazaguanine biosynthesis. {ECO:0000255|HAMAP-Rule:MF_01633}.	2		GO:0005524; GO:0016879; GO:0008616; GO:0008270	ATP binding [GO:0005524]; ligase activity, forming carbon-nitrogen bonds [GO:0016879]; zinc ion binding [GO:0008270]; queuosine biosynthetic process [GO:0008616]
P0DM32	msrB EF_3164	Peptide methionine sulfoxide reductase MsrB (EC 1.8.4.12) (Peptide-methionine (R)-S-oxide reductase)		2		GO:0033743; GO:0030091; GO:0006979	peptide-methionine (R)-S-oxide reductase activity [GO:0033743]; protein repair [GO:0030091]; response to oxidative stress [GO:0006979]
E6ESW1	msrB csrA HMPREF9496_02734	Peptide methionine sulfoxide reductase MsrB (EC 1.8.4.12) (Peptide-methionine (R)-S-oxide reductase)		2		GO:0033743; GO:0030091; GO:0006979	peptide-methionine (R)-S-oxide reductase activity [GO:0033743]; protein repair [GO:0030091]; response to oxidative stress [GO:0006979]
O34973	ytaP BSU30250	Putative hydrolase YtaP (EC 3.-.-.-)		2		GO:0004252	serine-type endopeptidase activity [GO:0004252]
P52328	sigA rpoD	RNA polymerase sigma factor SigA (Sigma-A)		2		GO:0003677; GO:0005737; GO:0016987; GO:0003700; GO:0001123	cytoplasm [GO:0005737]; DNA binding [GO:0003677]; sigma factor activity [GO:0016987]; transcription factor activity, sequence-specific DNA binding [GO:0003700]; transcription initiation from bacterial-type RNA polymerase promoter [GO:0001123]
B7V2K4	aguA PLES_02881	Agmatine deiminase (EC 3.5.3.12) (Agmatine iminohydrolase)	PATHWAY: Amine and polyamine biosynthesis; putrescine biosynthesis via agmatine pathway; N-carbamoylputrescine from agmatine: step 1/1. {ECO:0000255|HAMAP-Rule:MF_01841}.	2		GO:0047632; GO:0004668; GO:0033388	agmatine deiminase activity [GO:0047632]; protein-arginine deiminase activity [GO:0004668]; putrescine biosynthetic process from arginine [GO:0033388]
Q4ZMQ6	rplE Psyr_4536	50S ribosomal protein L5		2		GO:0019843; GO:0005840; GO:0003735; GO:0000049; GO:0006412	ribosome [GO:0005840]; rRNA binding [GO:0019843]; structural constituent of ribosome [GO:0003735]; tRNA binding [GO:0000049]; translation [GO:0006412]
P09184	vsr b1960 JW1943	Very short patch repair protein (EC 3.1.-.-) (DNA mismatch endonuclease) (V.EcoKDcm) (Vsr mismatch endonuclease)		2		GO:0003677; GO:0043765; GO:0046872; GO:0006298; GO:0090305	DNA binding [GO:0003677]; metal ion binding [GO:0046872]; T/G mismatch-specific endonuclease activity [GO:0043765]; mismatch repair [GO:0006298]; nucleic acid phosphodiester bond hydrolysis [GO:0090305]
A0AIZ1	rplU lwe1555	50S ribosomal protein L21		2		GO:0019843; GO:0005840; GO:0003735; GO:0006412	ribosome [GO:0005840]; rRNA binding [GO:0019843]; structural constituent of ribosome [GO:0003735]; translation [GO:0006412]
Q8ZEG0	rluB YPO2213 y2054 YP_2010	Ribosomal large subunit pseudouridine synthase B (EC 5.4.99.22) (23S rRNA pseudouridine(2605) synthase) (rRNA pseudouridylate synthase B) (rRNA-uridine isomerase B)		2		GO:0003723; GO:0005829; GO:0000455; GO:0009982	cytosol [GO:0005829]; pseudouridine synthase activity [GO:0009982]; RNA binding [GO:0003723]; enzyme-directed rRNA pseudouridine synthesis [GO:0000455]
A4XQS1	mraY Pmen_0919	Phospho-N-acetylmuramoyl-pentapeptide-transferase (EC 2.7.8.13) (UDP-MurNAc-pentapeptide phosphotransferase)	PATHWAY: Cell wall biogenesis; peptidoglycan biosynthesis. {ECO:0000255|HAMAP-Rule:MF_00038}.	2		GO:0051992; GO:0007049; GO:0051301; GO:0071555; GO:0016021; GO:0009252; GO:0008963; GO:0005886; GO:0008360	integral component of membrane [GO:0016021]; plasma membrane [GO:0005886]; phospho-N-acetylmuramoyl-pentapeptide-transferase activity [GO:0008963]; UDP-N-acetylmuramoyl-L-alanyl-D-glutamyl-meso-2,6-diaminopimelyl-D-alanyl-D-alanine:undecaprenyl-phosphate transferase activity [GO:0051992]; cell cycle [GO:0007049]; cell division [GO:0051301]; cell wall organization [GO:0071555]; peptidoglycan biosy…
A1JP64	accA YE3268	Acetyl-coenzyme A carboxylase carboxyl transferase subunit alpha (ACCase subunit alpha) (Acetyl-CoA carboxylase carboxyltransferase subunit alpha) (EC 6.4.1.2)	PATHWAY: Lipid metabolism; malonyl-CoA biosynthesis; malonyl-CoA from acetyl-CoA: step 1/1. {ECO:0000255|HAMAP-Rule:MF_00823}.	2		GO:0005524; GO:0003989; GO:0009317; GO:0006633; GO:2001295	acetyl-CoA carboxylase complex [GO:0009317]; acetyl-CoA carboxylase activity [GO:0003989]; ATP binding [GO:0005524]; fatty acid biosynthetic process [GO:0006633]; malonyl-CoA biosynthetic process [GO:2001295]
C6DB85	recR PC1_1078	Recombination protein RecR		2		GO:0003677; GO:0006310; GO:0006281; GO:0046872	DNA binding [GO:0003677]; metal ion binding [GO:0046872]; DNA recombination [GO:0006310]; DNA repair [GO:0006281]
C0PZD3	glk SPC_1252	Glucokinase (EC 2.7.1.2) (Glucose kinase)		2		GO:0005524; GO:0005737; GO:0004340; GO:0006096	cytoplasm [GO:0005737]; ATP binding [GO:0005524]; glucokinase activity [GO:0004340]; glycolytic process [GO:0006096]
Q00078	pkcA	Protein kinase C-like (EC 2.7.11.13)		2759	4751	GO:0005524; GO:0005622; GO:0035556; GO:0046872; GO:0004697	intracellular [GO:0005622]; ATP binding [GO:0005524]; metal ion binding [GO:0046872]; protein kinase C activity [GO:0004697]; intracellular signal transduction [GO:0035556]
G2JZ74	dat daaA LMRG_01347	D-alanine aminotransferase (EC 2.6.1.21) (D-amino acid aminotransferase) (D-amino acid transaminase) (DAAT) (D-aspartate aminotransferase)		2		GO:0047810; GO:0046437; GO:0019478; GO:0030170	D-alanine:2-oxoglutarate aminotransferase activity [GO:0047810]; pyridoxal phosphate binding [GO:0030170]; D-amino acid biosynthetic process [GO:0046437]; D-amino acid catabolic process [GO:0019478]
P0DJL9	dat daaA lmo1619	D-alanine aminotransferase (EC 2.6.1.21) (D-amino acid aminotransferase) (D-amino acid transaminase) (DAAT) (D-aspartate aminotransferase)		2		GO:0047810; GO:0046437; GO:0019478; GO:0030170	D-alanine:2-oxoglutarate aminotransferase activity [GO:0047810]; pyridoxal phosphate binding [GO:0030170]; D-amino acid biosynthetic process [GO:0046437]; D-amino acid catabolic process [GO:0019478]
Q839B0	hslO EF_0266	33 kDa chaperonin (Heat shock protein 33 homolog) (HSP33)		2		GO:0005737; GO:0006457	cytoplasm [GO:0005737]; protein folding [GO:0006457]
C1L1W8	moaA Lm4b_01067	Cyclic pyranopterin monophosphate synthase (EC 4.1.99.18) (Molybdenum cofactor biosynthesis protein A)	PATHWAY: Cofactor biosynthesis; molybdopterin biosynthesis. {ECO:0000255|HAMAP-Rule:MF_01225}.	2		GO:0051539; GO:0005525; GO:0006777; GO:0061597; GO:0046872; GO:0019008	molybdopterin synthase complex [GO:0019008]; 4 iron, 4 sulfur cluster binding [GO:0051539]; cyclic pyranopterin monophosphate synthase activity [GO:0061597]; GTP binding [GO:0005525]; metal ion binding [GO:0046872]; Mo-molybdopterin cofactor biosynthetic process [GO:0006777]
Q5AWS1	dcn1 AN7259	Defective in cullin neddylation protein 1		2759	4751	GO:0019788; GO:0097602; GO:0005829; GO:0005634; GO:0051443; GO:0045116; GO:0031624; GO:0000151; GO:0032182	cytosol [GO:0005829]; nucleus [GO:0005634]; ubiquitin ligase complex [GO:0000151]; cullin family protein binding [GO:0097602]; NEDD8 transferase activity [GO:0019788]; ubiquitin conjugating enzyme binding [GO:0031624]; ubiquitin-like protein binding [GO:0032182]; positive regulation of ubiquitin-protein transferase activity [GO:0051443]; protein neddylation [GO:0045116]
A8GCH7	lpxK Spro_1713	Tetraacyldisaccharide 4'-kinase (EC 2.7.1.130) (Lipid A 4'-kinase)	PATHWAY: Glycolipid biosynthesis; lipid IV(A) biosynthesis; lipid IV(A) from (3R)-3-hydroxytetradecanoyl-[acyl-carrier-protein] and UDP-N-acetyl-alpha-D-glucosamine: step 6/6. {ECO:0000255|HAMAP-Rule:MF_00409}.	2		GO:0005524; GO:0009245; GO:0009029	ATP binding [GO:0005524]; tetraacyldisaccharide 4'-kinase activity [GO:0009029]; lipid A biosynthetic process [GO:0009245]
C3PH66	thiG cauri_1577	Thiazole synthase (EC 2.8.1.10)	PATHWAY: Cofactor biosynthesis; thiamine diphosphate biosynthesis. {ECO:0000255|HAMAP-Rule:MF_00443}.	2		GO:0036355; GO:0005737; GO:0016783; GO:0009229	cytoplasm [GO:0005737]; 2-iminoacetate synthase activity [GO:0036355]; sulfurtransferase activity [GO:0016783]; thiamine diphosphate biosynthetic process [GO:0009229]
A5W5N3	nfuA Pput_3317	Fe/S biogenesis protein NfuA		2		GO:0051539; GO:0005506; GO:0016226; GO:0051604	4 iron, 4 sulfur cluster binding [GO:0051539]; iron ion binding [GO:0005506]; iron-sulfur cluster assembly [GO:0016226]; protein maturation [GO:0051604]
A9VKR8	queC BcerKBAB4_1256	7-cyano-7-deazaguanine synthase (EC 6.3.4.20) (7-cyano-7-carbaguanine synthase) (PreQ(0) synthase) (Queuosine biosynthesis protein QueC)	PATHWAY: Purine metabolism; 7-cyano-7-deazaguanine biosynthesis. {ECO:0000255|HAMAP-Rule:MF_01633}.	2		GO:0005524; GO:0016879; GO:0008616; GO:0008270	ATP binding [GO:0005524]; ligase activity, forming carbon-nitrogen bonds [GO:0016879]; zinc ion binding [GO:0008270]; queuosine biosynthetic process [GO:0008616]
Q46636	amsF	Amylovoran biosynthesis protein AmsF	PATHWAY: Glycan metabolism; exopolysaccharide biosynthesis.	2		GO:0009405; GO:0042597; GO:0000271	periplasmic space [GO:0042597]; pathogenesis [GO:0009405]; polysaccharide biosynthetic process [GO:0000271]
Q05528	kduD Dda3937_04595	2-dehydro-3-deoxy-D-gluconate 5-dehydrogenase (EC 1.1.1.127) (2-keto-3-deoxygluconate 5-dehydrogenase) (2-keto-3-deoxygluconate oxidoreductase) (KDG oxidoreductase)	PATHWAY: Glycan metabolism; pectin degradation; 2-dehydro-3-deoxy-D-gluconate from pectin: step 5/5.	2		GO:0047001; GO:0008678; GO:0051287; GO:0045490	2-dehydro-3-deoxy-D-gluconate 5-dehydrogenase activity [GO:0047001]; 2-deoxy-D-gluconate 3-dehydrogenase activity [GO:0008678]; NAD binding [GO:0051287]; pectin catabolic process [GO:0045490]
A4WEI2	ribB Ent638_3453	3,4-dihydroxy-2-butanone 4-phosphate synthase (DHBP synthase) (EC 4.1.99.12)	PATHWAY: Cofactor biosynthesis; riboflavin biosynthesis; 2-hydroxy-3-oxobutyl phosphate from D-ribulose 5-phosphate: step 1/1. {ECO:0000255|HAMAP-Rule:MF_00180}.	2		GO:0008686; GO:0000287; GO:0030145; GO:0009231	3,4-dihydroxy-2-butanone-4-phosphate synthase activity [GO:0008686]; magnesium ion binding [GO:0000287]; manganese ion binding [GO:0030145]; riboflavin biosynthetic process [GO:0009231]
A4XYB8	gluQ Pmen_3586	Glutamyl-Q tRNA(Asp) synthetase (Glu-Q-RSs) (EC 6.1.1.-)		2		GO:0005524; GO:0004812; GO:0005737; GO:0043039; GO:0006400; GO:0008270	cytoplasm [GO:0005737]; aminoacyl-tRNA ligase activity [GO:0004812]; ATP binding [GO:0005524]; zinc ion binding [GO:0008270]; tRNA aminoacylation [GO:0043039]; tRNA modification [GO:0006400]
P10392	nifQ	Protein NifQ		2		GO:0030151; GO:0009399	molybdenum ion binding [GO:0030151]; nitrogen fixation [GO:0009399]
P0AES2	gudD ygcX b2787 JW2758	Glucarate dehydratase (GDH) (GlucD) (EC 4.2.1.40)	PATHWAY: Carbohydrate acid metabolism; D-glucarate degradation; 2,5-dioxopentanoate from D-glucarate: step 1/2.	2		GO:0042838; GO:0008872; GO:0000287	glucarate dehydratase activity [GO:0008872]; magnesium ion binding [GO:0000287]; D-glucarate catabolic process [GO:0042838]
A1JIQ7	rsgA YE0368	Putative ribosome biogenesis GTPase RsgA (EC 3.6.1.-)		2		GO:0005525; GO:0003924; GO:0046872	GTP binding [GO:0005525]; GTPase activity [GO:0003924]; metal ion binding [GO:0046872]
B2VDU2	ycgR ETA_19350	Flagellar brake protein YcgR (Cyclic di-GMP binding protein YcgR)		2		GO:0010181; GO:0009425; GO:0071973; GO:0035438; GO:0016491; GO:0071945	bacterial-type flagellum basal body [GO:0009425]; cyclic-di-GMP binding [GO:0035438]; FMN binding [GO:0010181]; oxidoreductase activity [GO:0016491]; bacterial-type flagellum-dependent cell motility [GO:0071973]; regulation of bacterial-type flagellum-dependent cell motility by regulation of motor speed [GO:0071945]
C6DCX4	proA PC1_3283	Gamma-glutamyl phosphate reductase (GPR) (EC 1.2.1.41) (Glutamate-5-semialdehyde dehydrogenase) (Glutamyl-gamma-semialdehyde dehydrogenase) (GSA dehydrogenase)	PATHWAY: Amino-acid biosynthesis; L-proline biosynthesis; L-glutamate 5-semialdehyde from L-glutamate: step 2/2. {ECO:0000255|HAMAP-Rule:MF_00412}.	2		GO:0055129; GO:0050661; GO:0005737; GO:0004350	cytoplasm [GO:0005737]; glutamate-5-semialdehyde dehydrogenase activity [GO:0004350]; NADP binding [GO:0050661]; L-proline biosynthetic process [GO:0055129]
Q3V7N8	mtgA ECA0317	Monofunctional biosynthetic peptidoglycan transglycosylase (Monofunctional TGase) (EC 2.4.2.-)	PATHWAY: Cell wall biogenesis; peptidoglycan biosynthesis. {ECO:0000255|HAMAP-Rule:MF_00766}.	2		GO:0071555; GO:0016021; GO:0009252; GO:0009274; GO:0005886; GO:0008360; GO:0016763	integral component of membrane [GO:0016021]; peptidoglycan-based cell wall [GO:0009274]; plasma membrane [GO:0005886]; transferase activity, transferring pentosyl groups [GO:0016763]; cell wall organization [GO:0071555]; peptidoglycan biosynthetic process [GO:0009252]; regulation of cell shape [GO:0008360]
B9E299	ilvD CKR_1573	Dihydroxy-acid dehydratase (DAD) (EC 4.2.1.9)	PATHWAY: Amino-acid biosynthesis; L-isoleucine biosynthesis; L-isoleucine from 2-oxobutanoate: step 3/4. {ECO:0000255|HAMAP-Rule:MF_00012}.; PATHWAY: Amino-acid biosynthesis; L-valine biosynthesis; L-valine from pyruvate: step 3/4. {ECO:0000255|HAMAP-Rule:MF_00012}.	2		GO:0051539; GO:0004160; GO:0009097; GO:0046872; GO:0009099	4 iron, 4 sulfur cluster binding [GO:0051539]; dihydroxy-acid dehydratase activity [GO:0004160]; metal ion binding [GO:0046872]; isoleucine biosynthetic process [GO:0009097]; valine biosynthetic process [GO:0009099]
B8I176	rplU Ccel_1320	50S ribosomal protein L21		2		GO:0019843; GO:0005840; GO:0003735; GO:0006412	ribosome [GO:0005840]; rRNA binding [GO:0019843]; structural constituent of ribosome [GO:0003735]; translation [GO:0006412]
P71399	HI_1700	Lsg locus putative protein 1		2		GO:0016021; GO:0005886; GO:0006810	integral component of membrane [GO:0016021]; plasma membrane [GO:0005886]; transport [GO:0006810]
Q834C1	gpsA EF_1747	Glycerol-3-phosphate dehydrogenase [NAD(P)+] (EC 1.1.1.94) (NAD(P)H-dependent glycerol-3-phosphate dehydrogenase)	PATHWAY: Membrane lipid metabolism; glycerophospholipid metabolism. {ECO:0000255|HAMAP-Rule:MF_00394}.	2		GO:0051287; GO:0005975; GO:0046167; GO:0046168; GO:0047952; GO:0004367; GO:0036439; GO:0009331; GO:0006650; GO:0008654	glycerol-3-phosphate dehydrogenase complex [GO:0009331]; glycerol-3-phosphate dehydrogenase [NAD(P)+] activity [GO:0047952]; glycerol-3-phosphate dehydrogenase [NAD+] activity [GO:0004367]; glycerol-3-phosphate dehydrogenase [NADP+] activity [GO:0036439]; NAD binding [GO:0051287]; carbohydrate metabolic process [GO:0005975]; glycerol-3-phosphate biosynthetic process [GO:0046167]; glycerol-3-phosp…
Q6ACC3	purL Lxx23140	Phosphoribosylformylglycinamidine synthase subunit PurL (FGAM synthase) (EC 6.3.5.3) (Formylglycinamide ribonucleotide amidotransferase subunit II) (FGAR amidotransferase II) (FGAR-AT II) (Glutamine amidotransferase PurL) (Phosphoribosylformylglycinamidine synthase subunit II)	PATHWAY: Purine metabolism; IMP biosynthesis via de novo pathway; 5-amino-1-(5-phospho-D-ribosyl)imidazole from N(2)-formyl-N(1)-(5-phospho-D-ribosyl)glycinamide: step 1/2. {ECO:0000255|HAMAP-Rule:MF_00420}.	2		GO:0006189; GO:0005524; GO:0005737; GO:0000287; GO:0004642	cytoplasm [GO:0005737]; ATP binding [GO:0005524]; magnesium ion binding [GO:0000287]; phosphoribosylformylglycinamidine synthase activity [GO:0004642]; 'de novo' IMP biosynthetic process [GO:0006189]
Q6D037	orn ECA3964	Oligoribonuclease (EC 3.1.-.-)		2		GO:0005737; GO:0016896; GO:0003676	cytoplasm [GO:0005737]; exoribonuclease activity, producing 5'-phosphomonoesters [GO:0016896]; nucleic acid binding [GO:0003676]
Q99090	CPRF2 CPRF-2	Light-inducible protein CPRF2 (Common plant regulatory factor 2) (CPRF-2)		2759	33090	GO:0005634; GO:0043565; GO:0003700; GO:0006351	nucleus [GO:0005634]; sequence-specific DNA binding [GO:0043565]; transcription factor activity, sequence-specific DNA binding [GO:0003700]; transcription, DNA-templated [GO:0006351]
B2VEN3	tyrS ETA_17870	Tyrosine--tRNA ligase (EC 6.1.1.1) (Tyrosyl-tRNA synthetase) (TyrRS)		2		GO:0005524; GO:0003723; GO:0005737; GO:0004831; GO:0006437	cytoplasm [GO:0005737]; ATP binding [GO:0005524]; RNA binding [GO:0003723]; tyrosine-tRNA ligase activity [GO:0004831]; tyrosyl-tRNA aminoacylation [GO:0006437]
D4GEU7	rutD PANA_4036	Putative aminoacrylate hydrolase RutD (EC 3.5.1.-) (Aminohydrolase)		2		GO:0016811; GO:0019740; GO:0006212	hydrolase activity, acting on carbon-nitrogen (but not peptide) bonds, in linear amides [GO:0016811]; nitrogen utilization [GO:0019740]; uracil catabolic process [GO:0006212]
A6TD48	cysI KPN78578_30580 KPN_03118	Sulfite reductase [NADPH] hemoprotein beta-component (SiR-HP) (SiRHP) (EC 1.8.1.2)	PATHWAY: Sulfur metabolism; hydrogen sulfide biosynthesis; hydrogen sulfide from sulfite (NADPH route): step 1/1. {ECO:0000255|HAMAP-Rule:MF_01540}.	2		GO:0051539; GO:0050661; GO:0019344; GO:0020037; GO:0070814; GO:0046872; GO:0000103; GO:0004783; GO:0009337	sulfite reductase complex (NADPH) [GO:0009337]; 4 iron, 4 sulfur cluster binding [GO:0051539]; heme binding [GO:0020037]; metal ion binding [GO:0046872]; NADP binding [GO:0050661]; sulfite reductase (NADPH) activity [GO:0004783]; cysteine biosynthetic process [GO:0019344]; hydrogen sulfide biosynthetic process [GO:0070814]; sulfate assimilation [GO:0000103]
Q8Y640	msrA lmo1860	Peptide methionine sulfoxide reductase MsrA (Protein-methionine-S-oxide reductase) (EC 1.8.4.11) (Peptide-methionine (S)-S-oxide reductase) (Peptide Met(O) reductase)		2		GO:0006464; GO:0008113; GO:0030091; GO:0006979	peptide-methionine (S)-S-oxide reductase activity [GO:0008113]; cellular protein modification process [GO:0006464]; protein repair [GO:0030091]; response to oxidative stress [GO:0006979]
A4WE66	argP iciA Ent638_3334	HTH-type transcriptional regulator ArgP		2		GO:0003677; GO:0003700; GO:0006351	DNA binding [GO:0003677]; transcription factor activity, sequence-specific DNA binding [GO:0003700]; transcription, DNA-templated [GO:0006351]
C3K1X7	rpmA PFLU_5170	50S ribosomal protein L27		2		GO:0005840; GO:0003735; GO:0006412	ribosome [GO:0005840]; structural constituent of ribosome [GO:0003735]; translation [GO:0006412]
O34920	yobV BSU19100	Uncharacterized HTH-type transcriptional regulator YobV		2		GO:0003677; GO:0005737; GO:0003700; GO:0006351	cytoplasm [GO:0005737]; DNA binding [GO:0003677]; transcription factor activity, sequence-specific DNA binding [GO:0003700]; transcription, DNA-templated [GO:0006351]
Q05594	cbiM STM2023	Cobalt transport protein CbiM (Energy-coupling factor transporter probable substrate-capture protein CbiM) (ECF transporter S component CbiM)	PATHWAY: Cofactor biosynthesis; adenosylcobalamin biosynthesis.	2		GO:0043190; GO:0009236; GO:0015087; GO:0006824	ATP-binding cassette (ABC) transporter complex [GO:0043190]; cobalt ion transmembrane transporter activity [GO:0015087]; cobalamin biosynthetic process [GO:0009236]; cobalt ion transport [GO:0006824]
P0A1R6	hupA STM4170 STMF1.24	DNA-binding protein HU-alpha (HU-2) (NS2)		2		GO:0003677; GO:0030261; GO:0005829; GO:1903506	cytosol [GO:0005829]; DNA binding [GO:0003677]; chromosome condensation [GO:0030261]; regulation of nucleic acid-templated transcription [GO:1903506]
Q9HWF9	bfr bfrA PA4235	Bacterioferritin (BFR) (EC 1.16.3.1)		2		GO:0005623; GO:0008199; GO:0004322; GO:0006880; GO:0006826	cell [GO:0005623]; ferric iron binding [GO:0008199]; ferroxidase activity [GO:0004322]; intracellular sequestering of iron ion [GO:0006880]; iron ion transport [GO:0006826]
Q6D913	actP ECA0806	Cation/acetate symporter ActP (Acetate permease) (Acetate transporter ActP)		2		GO:0015123; GO:0043879; GO:0005887; GO:0006814; GO:0015293	integral component of plasma membrane [GO:0005887]; acetate transmembrane transporter activity [GO:0015123]; glycolate transmembrane transporter activity [GO:0043879]; symporter activity [GO:0015293]; sodium ion transport [GO:0006814]
Q6D0I4	murC ECA3814	UDP-N-acetylmuramate--L-alanine ligase (EC 6.3.2.8) (UDP-N-acetylmuramoyl-L-alanine synthetase)	PATHWAY: Cell wall biogenesis; peptidoglycan biosynthesis. {ECO:0000255|HAMAP-Rule:MF_00046}.	2		GO:0005524; GO:0008763; GO:0007049; GO:0051301; GO:0071555; GO:0005737; GO:0009252; GO:0008360	cytoplasm [GO:0005737]; ATP binding [GO:0005524]; UDP-N-acetylmuramate-L-alanine ligase activity [GO:0008763]; cell cycle [GO:0007049]; cell division [GO:0051301]; cell wall organization [GO:0071555]; peptidoglycan biosynthetic process [GO:0009252]; regulation of cell shape [GO:0008360]
Q6AD32	glmS Lxx19980	Glutamine--fructose-6-phosphate aminotransferase [isomerizing] (EC 2.6.1.16) (D-fructose-6-phosphate amidotransferase) (GFAT) (Glucosamine-6-phosphate synthase) (Hexosephosphate aminotransferase) (L-glutamine--D-fructose-6-phosphate amidotransferase)		2		GO:0030246; GO:1901137; GO:0005975; GO:0005737; GO:0006541; GO:0004360	cytoplasm [GO:0005737]; carbohydrate binding [GO:0030246]; glutamine-fructose-6-phosphate transaminase (isomerizing) activity [GO:0004360]; carbohydrate derivative biosynthetic process [GO:1901137]; carbohydrate metabolic process [GO:0005975]; glutamine metabolic process [GO:0006541]
C3JY29	lpxK PFLU_3772	Tetraacyldisaccharide 4'-kinase (EC 2.7.1.130) (Lipid A 4'-kinase)	PATHWAY: Glycolipid biosynthesis; lipid IV(A) biosynthesis; lipid IV(A) from (3R)-3-hydroxytetradecanoyl-[acyl-carrier-protein] and UDP-N-acetyl-alpha-D-glucosamine: step 6/6. {ECO:0000255|HAMAP-Rule:MF_00409}.	2		GO:0005524; GO:0009245; GO:0009029	ATP binding [GO:0005524]; tetraacyldisaccharide 4'-kinase activity [GO:0009029]; lipid A biosynthetic process [GO:0009245]
A5CSN9	pnp CMM_2047	Polyribonucleotide nucleotidyltransferase (EC 2.7.7.8) (Polynucleotide phosphorylase) (PNPase)		2		GO:0000175; GO:0003723; GO:0006396; GO:0005737; GO:0006402; GO:0000287; GO:0004654	cytoplasm [GO:0005737]; 3'-5'-exoribonuclease activity [GO:0000175]; magnesium ion binding [GO:0000287]; polyribonucleotide nucleotidyltransferase activity [GO:0004654]; RNA binding [GO:0003723]; mRNA catabolic process [GO:0006402]; RNA processing [GO:0006396]
P39693	recJ Dda3937_02294	Single-stranded-DNA-specific exonuclease RecJ (EC 3.1.-.-)		2		GO:0008409; GO:0006310; GO:0006281; GO:0003676	5'-3' exonuclease activity [GO:0008409]; nucleic acid binding [GO:0003676]; DNA recombination [GO:0006310]; DNA repair [GO:0006281]
A4THC4	aroQ YPDSF_0267	3-dehydroquinate dehydratase (3-dehydroquinase) (EC 4.2.1.10) (Type II DHQase)	PATHWAY: Metabolic intermediate biosynthesis; chorismate biosynthesis; chorismate from D-erythrose 4-phosphate and phosphoenolpyruvate: step 3/7. {ECO:0000255|HAMAP-Rule:MF_00169}.	2		GO:0003855; GO:0009073; GO:0009423	3-dehydroquinate dehydratase activity [GO:0003855]; aromatic amino acid family biosynthetic process [GO:0009073]; chorismate biosynthetic process [GO:0009423]
Q8ZI40	dkgA ara14 YPO0676 y3501 YP_2991	2,5-diketo-D-gluconic acid reductase A (2,5-DKG reductase A) (2,5-DKGR A) (25DKGR-A) (EC 1.1.1.346) (AKR5C)		2		GO:0019853; GO:0005737; GO:0016491	cytoplasm [GO:0005737]; oxidoreductase activity [GO:0016491]; L-ascorbic acid biosynthetic process [GO:0019853]
A6W3V4	dnaA Krad_0001	Chromosomal replication initiator protein DnaA		2		GO:0005524; GO:0006270; GO:0003688; GO:0005737; GO:0006275	cytoplasm [GO:0005737]; ATP binding [GO:0005524]; DNA replication origin binding [GO:0003688]; DNA replication initiation [GO:0006270]; regulation of DNA replication [GO:0006275]
B2VHT7	tig ETA_25110	Trigger factor (TF) (EC 5.2.1.8) (PPIase)		2		GO:0007049; GO:0051301; GO:0005737; GO:0003755; GO:0006457; GO:0015031	cytoplasm [GO:0005737]; peptidyl-prolyl cis-trans isomerase activity [GO:0003755]; cell cycle [GO:0007049]; cell division [GO:0051301]; protein folding [GO:0006457]; protein transport [GO:0015031]
Q8ZK71	msrA STM4408	Peptide methionine sulfoxide reductase MsrA (Protein-methionine-S-oxide reductase) (EC 1.8.4.11) (Peptide-methionine (S)-S-oxide reductase) (Peptide Met(O) reductase)		2		GO:0006464; GO:0008113; GO:0030091; GO:0006979	peptide-methionine (S)-S-oxide reductase activity [GO:0008113]; cellular protein modification process [GO:0006464]; protein repair [GO:0030091]; response to oxidative stress [GO:0006979]
Q7DM58	ABCC4 EST3 MRP4 At2g47800 F17A22.19	ABC transporter C family member 4 (ABC transporter ABCC.4) (AtABCC4) (EC 3.6.3.44) (ATP-energized glutathione S-conjugate pump 4) (Glutathione S-conjugate-transporting ATPase 4) (Multidrug resistance-associated protein 4)		2759	33090	GO:0005524; GO:0042626; GO:0005794; GO:0006855; GO:0016021; GO:0000325; GO:0005886; GO:0009506; GO:0009624; GO:0009414; GO:0009611; GO:0010118; GO:0005774; GO:0005773; GO:0008559	Golgi apparatus [GO:0005794]; integral component of membrane [GO:0016021]; plant-type vacuole [GO:0000325]; plasma membrane [GO:0005886]; plasmodesma [GO:0009506]; vacuolar membrane [GO:0005774]; vacuole [GO:0005773]; ATP binding [GO:0005524]; ATPase activity, coupled to transmembrane movement of substances [GO:0042626]; xenobiotic-transporting ATPase activity [GO:0008559]; drug transmembrane tra…
A4XWE2	alaS Pmen_2903	Alanine--tRNA ligase (EC 6.1.1.7) (Alanyl-tRNA synthetase) (AlaRS)		2		GO:0005524; GO:0004813; GO:0006419; GO:0005737; GO:0000049; GO:0008270	cytoplasm [GO:0005737]; alanine-tRNA ligase activity [GO:0004813]; ATP binding [GO:0005524]; tRNA binding [GO:0000049]; zinc ion binding [GO:0008270]; alanyl-tRNA aminoacylation [GO:0006419]
P46655	GUS1 YGL245W G0583 HRB724	Glutamate--tRNA ligase, cytoplasmic (EC 6.1.1.17) (Glutamyl-tRNA synthetase) ((c)ERS) (GluRS) (P85)		2759	4751	GO:0005524; GO:0005737; GO:0004818; GO:0006424; GO:0017102; GO:0005739	cytoplasm [GO:0005737]; methionyl glutamyl tRNA synthetase complex [GO:0017102]; mitochondrion [GO:0005739]; ATP binding [GO:0005524]; glutamate-tRNA ligase activity [GO:0004818]; glutamyl-tRNA aminoacylation [GO:0006424]
B2VGA2	ppc ETA_01330	Phosphoenolpyruvate carboxylase (PEPC) (PEPCase) (EC 4.1.1.31)		2		GO:0015977; GO:0000287; GO:0006107; GO:0008964; GO:0006099	magnesium ion binding [GO:0000287]; phosphoenolpyruvate carboxylase activity [GO:0008964]; carbon fixation [GO:0015977]; oxaloacetate metabolic process [GO:0006107]; tricarboxylic acid cycle [GO:0006099]
Q3KH79	mutS Pfl01_1134	DNA mismatch repair protein MutS		2		GO:0005524; GO:0003684; GO:0006298; GO:0030983	ATP binding [GO:0005524]; damaged DNA binding [GO:0003684]; mismatched DNA binding [GO:0030983]; mismatch repair [GO:0006298]
P77150	pdxY ydgS b1636 JW1628	Pyridoxal kinase PdxY (PL kinase) (EC 2.7.1.35) (Pyridoxal kinase 2) (PL kinase 2)	PATHWAY: Cofactor metabolism; pyridoxal 5'-phosphate salvage; pyridoxal 5'-phosphate from pyridoxal: step 1/1. {ECO:0000269|PubMed:9537380}.	2		GO:0005524; GO:0005829; GO:0042802; GO:0000287; GO:0009443; GO:0008478; GO:0042817; GO:0042819	cytosol [GO:0005829]; ATP binding [GO:0005524]; identical protein binding [GO:0042802]; magnesium ion binding [GO:0000287]; pyridoxal kinase activity [GO:0008478]; pyridoxal 5'-phosphate salvage [GO:0009443]; pyridoxal metabolic process [GO:0042817]; vitamin B6 biosynthetic process [GO:0042819]
B2VGR9	dnaK ETA_07050	Chaperone protein DnaK (HSP70) (Heat shock 70 kDa protein) (Heat shock protein 70)		2		GO:0005524; GO:0006457	ATP binding [GO:0005524]; protein folding [GO:0006457]
Q6XAT2	ERL2 At5g07180 T28J14.120	LRR receptor-like serine/threonine-protein kinase ERL2 (EC 2.7.11.1) (Protein ERECTA-like kinase 2)		2759	33090	GO:0005524; GO:0009553; GO:0016021; GO:0048481; GO:0004674; GO:0010103	integral component of membrane [GO:0016021]; ATP binding [GO:0005524]; protein serine/threonine kinase activity [GO:0004674]; embryo sac development [GO:0009553]; plant ovule development [GO:0048481]; stomatal complex morphogenesis [GO:0010103]
Q9HUJ8	parE PA4967	DNA topoisomerase 4 subunit B (EC 5.99.1.3) (Topoisomerase IV subunit B)		2		GO:0005524; GO:0003677; GO:0009340; GO:0009330; GO:0003918; GO:0006265; GO:0006268; GO:0005694; GO:0007059; GO:0000287; GO:0009295	chromosome [GO:0005694]; DNA topoisomerase complex (ATP-hydrolyzing) [GO:0009330]; DNA topoisomerase IV complex [GO:0009340]; nucleoid [GO:0009295]; ATP binding [GO:0005524]; DNA binding [GO:0003677]; DNA topoisomerase type II (ATP-hydrolyzing) activity [GO:0003918]; magnesium ion binding [GO:0000287]; chromosome segregation [GO:0007059]; DNA topological change [GO:0006265]; DNA unwinding involve…
A8GBU5	dps Spro_1481	DNA protection during starvation protein (EC 1.16.-.-)		2		GO:0003677; GO:0006879; GO:0030261; GO:0005737; GO:0008199; GO:0016722; GO:0006950	cytoplasm [GO:0005737]; DNA binding [GO:0003677]; ferric iron binding [GO:0008199]; oxidoreductase activity, oxidizing metal ions [GO:0016722]; cellular iron ion homeostasis [GO:0006879]; chromosome condensation [GO:0030261]; response to stress [GO:0006950]
Q54471	ompC	Outer membrane protein C (Porin OmpC)		2		GO:0009279; GO:0006811; GO:0046930; GO:0015288	cell outer membrane [GO:0009279]; pore complex [GO:0046930]; porin activity [GO:0015288]; ion transport [GO:0006811]
P36655	dsbD cutA2 cycZ dipZ b4136 JW5734	Thiol:disulfide interchange protein DsbD (EC 1.8.1.8) (C-type cytochrome biogenesis protein CycZ) (Inner membrane copper tolerance protein) (Protein-disulfide reductase) (Disulfide reductase)		2		GO:0045454; GO:0071502; GO:0017004; GO:0009898; GO:0009055; GO:0005887; GO:0055114; GO:0016491; GO:0015035; GO:0047134; GO:0042493; GO:0022865; GO:0055085	cytoplasmic side of plasma membrane [GO:0009898]; integral component of plasma membrane [GO:0005887]; electron carrier activity [GO:0009055]; oxidoreductase activity [GO:0016491]; protein disulfide oxidoreductase activity [GO:0015035]; protein-disulfide reductase activity [GO:0047134]; transmembrane electron transfer carrier [GO:0022865]; cell redox homeostasis [GO:0045454]; cellular response to …
P37417	murB STM4137 STMF1.1	UDP-N-acetylenolpyruvoylglucosamine reductase (EC 1.3.1.98) (UDP-N-acetylmuramate dehydrogenase)	PATHWAY: Cell wall biogenesis; peptidoglycan biosynthesis.	2		GO:0008762; GO:0007049; GO:0051301; GO:0071555; GO:0005737; GO:0050660; GO:0009252; GO:0008360	cytoplasm [GO:0005737]; flavin adenine dinucleotide binding [GO:0050660]; UDP-N-acetylmuramate dehydrogenase activity [GO:0008762]; cell cycle [GO:0007049]; cell division [GO:0051301]; cell wall organization [GO:0071555]; peptidoglycan biosynthetic process [GO:0009252]; regulation of cell shape [GO:0008360]
Q9HZQ3	cobN PA2944	Aerobic cobaltochelatase subunit CobN (EC 6.6.1.2) (Hydrogenobyrinic acid a,c-diamide cobaltochelatase subunit CobN)	PATHWAY: Cofactor biosynthesis; adenosylcobalamin biosynthesis; cob(II)yrinate a,c-diamide from precorrin-2 (aerobic route): step 10/10.	2		GO:0005524; GO:0009236; GO:0051116; GO:0005737; GO:0006779	cytoplasm [GO:0005737]; ATP binding [GO:0005524]; cobaltochelatase activity [GO:0051116]; cobalamin biosynthetic process [GO:0009236]; porphyrin-containing compound biosynthetic process [GO:0006779]
P42479	tuf tufB	Elongation factor Tu (EF-Tu)		2		GO:0005525; GO:0003924; GO:0005737; GO:0003746	cytoplasm [GO:0005737]; GTP binding [GO:0005525]; GTPase activity [GO:0003924]; translation elongation factor activity [GO:0003746]
C6DH41	PC1_2049	UPF0482 protein PC1_2049		2
P36932	int	Integrase (EC 2.7.7.-) (EC 3.1.-.-)		10239		GO:0003677; GO:0015074; GO:0006310; GO:0075713; GO:0016787; GO:0016740; GO:0046718	DNA binding [GO:0003677]; hydrolase activity [GO:0016787]; transferase activity [GO:0016740]; DNA integration [GO:0015074]; DNA recombination [GO:0006310]; establishment of integrated proviral latency [GO:0075713]; viral entry into host cell [GO:0046718]
Q885J3	ribH2 ribH-2 PSPTO_1839	6,7-dimethyl-8-ribityllumazine synthase 2 (DMRL synthase 2) (LS 2) (Lumazine synthase 2) (EC 2.5.1.78)	PATHWAY: Cofactor biosynthesis; riboflavin biosynthesis; riboflavin from 2-hydroxy-3-oxobutyl phosphate and 5-amino-6-(D-ribitylamino)uracil: step 1/2. {ECO:0000255|HAMAP-Rule:MF_00178}.	2		GO:0000906; GO:0009231; GO:0009349; GO:0016740	riboflavin synthase complex [GO:0009349]; 6,7-dimethyl-8-ribityllumazine synthase activity [GO:0000906]; transferase activity [GO:0016740]; riboflavin biosynthetic process [GO:0009231]
P36677	yhdN b3293 JW3255	Uncharacterized protein YhdN		2
B5BH46	argS SSPA0894	Arginine--tRNA ligase (EC 6.1.1.19) (Arginyl-tRNA synthetase) (ArgRS)		2		GO:0005524; GO:0004814; GO:0006420; GO:0005737	cytoplasm [GO:0005737]; arginine-tRNA ligase activity [GO:0004814]; ATP binding [GO:0005524]; arginyl-tRNA aminoacylation [GO:0006420]
B5Z232	nadK ECH74115_3855	NAD kinase (EC 2.7.1.23) (ATP-dependent NAD kinase)		2		GO:0005524; GO:0019674; GO:0003951; GO:0006741; GO:0005737; GO:0046872	cytoplasm [GO:0005737]; ATP binding [GO:0005524]; metal ion binding [GO:0046872]; NAD+ kinase activity [GO:0003951]; NAD metabolic process [GO:0019674]; NADP biosynthetic process [GO:0006741]
O59868	pmr1 pgak2 SPBC31E1.02c	Calcium-transporting ATPase 1 (EC 3.6.3.8) (Golgi Ca(2+)-ATPase)		2759	4751	GO:0005524; GO:0061454; GO:0005509; GO:0070588; GO:0005388; GO:0005783; GO:0005789; GO:0030176; GO:0030145; GO:0071421; GO:0015410; GO:0005886	endoplasmic reticulum [GO:0005783]; endoplasmic reticulum membrane [GO:0005789]; integral component of endoplasmic reticulum membrane [GO:0030176]; plasma membrane [GO:0005886]; ATP binding [GO:0005524]; calcium ion binding [GO:0005509]; calcium-transporting ATPase activity [GO:0005388]; manganese ion binding [GO:0030145]; manganese-transporting ATPase activity [GO:0015410]; calcium ion transmemb…
Q9HZ63	ubiG PA3171	Ubiquinone biosynthesis O-methyltransferase (2-polyprenyl-6-hydroxyphenol methylase) (EC 2.1.1.222) (3-demethylubiquinone 3-O-methyltransferase) (EC 2.1.1.64)	PATHWAY: Cofactor biosynthesis; ubiquinone biosynthesis. {ECO:0000255|HAMAP-Rule:MF_00472}.	2		GO:0102004; GO:0008425; GO:0008689; GO:0008757; GO:0005737; GO:0032259; GO:0006744	cytoplasm [GO:0005737]; 2-octaprenyl-6-hydroxyphenol methylase activity [GO:0102004]; 2-polyprenyl-6-methoxy-1,4-benzoquinone methyltransferase activity [GO:0008425]; 3-demethylubiquinone-9 3-O-methyltransferase activity [GO:0008689]; S-adenosylmethionine-dependent methyltransferase activity [GO:0008757]; methylation [GO:0032259]; ubiquinone biosynthetic process [GO:0006744]
P0AB82	ilvE Z5281 ECs4704	Branched-chain-amino-acid aminotransferase (BCAT) (EC 2.6.1.42) (Transaminase B)	PATHWAY: Amino-acid biosynthesis; L-isoleucine biosynthesis; L-isoleucine from 2-oxobutanoate: step 4/4.; PATHWAY: Amino-acid biosynthesis; L-leucine biosynthesis; L-leucine from 3-methyl-2-oxobutanoate: step 4/4.; PATHWAY: Amino-acid biosynthesis; L-valine biosynthesis; L-valine from pyruvate: step 4/4.	2		GO:0052656; GO:0052654; GO:0052655; GO:0009097; GO:0009098; GO:0009099	L-isoleucine transaminase activity [GO:0052656]; L-leucine transaminase activity [GO:0052654]; L-valine transaminase activity [GO:0052655]; isoleucine biosynthetic process [GO:0009097]; leucine biosynthetic process [GO:0009098]; valine biosynthetic process [GO:0009099]
Q9RMT1	exbD PA0199	Biopolymer transport protein ExbD		2		GO:0016021; GO:0005886; GO:0015031; GO:0005215	integral component of membrane [GO:0016021]; plasma membrane [GO:0005886]; transporter activity [GO:0005215]; protein transport [GO:0015031]
A7MIU0	patA ESA_03492	Putrescine aminotransferase (EC 2.6.1.82) (Putrescine--2-oxoglutaric acid transaminase) (PAT) (PATase)	PATHWAY: Amine and polyamine degradation; putrescine degradation; 4-aminobutanal from putrescine (transaminase route): step 1/1. {ECO:0000255|HAMAP-Rule:MF_01276}.	2		GO:0033094; GO:0009447; GO:0030170	butane-1,4-diamine:2-oxoglutarate aminotransferase activity [GO:0033094]; pyridoxal phosphate binding [GO:0030170]; putrescine catabolic process [GO:0009447]
Q889F7	selD PSPTO_0793	Selenide, water dikinase (EC 2.7.9.3) (Selenium donor protein) (Selenophosphate synthase)		2		GO:0005524; GO:0000287; GO:0004756; GO:0016260	ATP binding [GO:0005524]; magnesium ion binding [GO:0000287]; selenide, water dikinase activity [GO:0004756]; selenocysteine biosynthetic process [GO:0016260]
Q06598	ARR3 ACR3 YPR201W P9677.2	Arsenical-resistance protein 3 (Arsenic compounds resistance protein 3) (As(III)/H(+) and Sb(III)/H(+)antiporter)		2759	4751	GO:0015104; GO:0015699; GO:0015297; GO:0015105; GO:0015700; GO:0016021; GO:0005886; GO:0046685; GO:0055085	integral component of membrane [GO:0016021]; plasma membrane [GO:0005886]; antimonite transmembrane transporter activity [GO:0015104]; antiporter activity [GO:0015297]; arsenite transmembrane transporter activity [GO:0015105]; antimonite transport [GO:0015699]; arsenite transport [GO:0015700]; response to arsenic-containing substance [GO:0046685]; transmembrane transport [GO:0055085]
A8A0L0	mdtK EcHS_A1743	Multidrug resistance protein MdtK (Multidrug-efflux transporter)		2		GO:0015297; GO:0015238; GO:0016021; GO:0005886; GO:0006814	integral component of membrane [GO:0016021]; plasma membrane [GO:0005886]; antiporter activity [GO:0015297]; drug transmembrane transporter activity [GO:0015238]; sodium ion transport [GO:0006814]
Q830Y9	nadE EF_2625	NH(3)-dependent NAD(+) synthetase (EC 6.3.1.5)	PATHWAY: Cofactor biosynthesis; NAD(+) biosynthesis; NAD(+) from deamido-NAD(+) (ammonia route): step 1/1. {ECO:0000255|HAMAP-Rule:MF_00193}.	2		GO:0005524; GO:0009435; GO:0003952; GO:0008795	ATP binding [GO:0005524]; NAD+ synthase (glutamine-hydrolyzing) activity [GO:0003952]; NAD+ synthase activity [GO:0008795]; NAD biosynthetic process [GO:0009435]
Q8GHV6		Nucleoid-associated protein		2		GO:0005737; GO:0009295	cytoplasm [GO:0005737]; nucleoid [GO:0009295]
B8A833	SWEET2B OsI_03405	Bidirectional sugar transporter SWEET2b (OsSWEET2b)		2759	33090	GO:0034219; GO:0005887; GO:0051119	integral component of plasma membrane [GO:0005887]; sugar transmembrane transporter activity [GO:0051119]; carbohydrate transmembrane transport [GO:0034219]
Q71Z62	murC LMOf2365_1627	UDP-N-acetylmuramate--L-alanine ligase (EC 6.3.2.8) (UDP-N-acetylmuramoyl-L-alanine synthetase)	PATHWAY: Cell wall biogenesis; peptidoglycan biosynthesis. {ECO:0000255|HAMAP-Rule:MF_00046}.	2		GO:0005524; GO:0008763; GO:0007049; GO:0051301; GO:0071555; GO:0005737; GO:0009252; GO:0008360	cytoplasm [GO:0005737]; ATP binding [GO:0005524]; UDP-N-acetylmuramate-L-alanine ligase activity [GO:0008763]; cell cycle [GO:0007049]; cell division [GO:0051301]; cell wall organization [GO:0071555]; peptidoglycan biosynthetic process [GO:0009252]; regulation of cell shape [GO:0008360]
A7MFJ6	cof ESA_02851	HMP-PP phosphatase (EC 3.6.1.-)		2		GO:0016311; GO:0016818; GO:0000287; GO:0016791	hydrolase activity, acting on acid anhydrides, in phosphorus-containing anhydrides [GO:0016818]; magnesium ion binding [GO:0000287]; phosphatase activity [GO:0016791]; dephosphorylation [GO:0016311]
B2GIK0	rpoC KRH_06020	DNA-directed RNA polymerase subunit beta' (RNAP subunit beta') (EC 2.7.7.6) (RNA polymerase subunit beta') (Transcriptase subunit beta')		2		GO:0003677; GO:0003899; GO:0006351	DNA binding [GO:0003677]; DNA-directed RNA polymerase activity [GO:0003899]; transcription, DNA-templated [GO:0006351]
B7LBI3	aroC EC55989_2573	Chorismate synthase (CS) (EC 4.2.3.5) (5-enolpyruvylshikimate-3-phosphate phospholyase)	PATHWAY: Metabolic intermediate biosynthesis; chorismate biosynthesis; chorismate from D-erythrose 4-phosphate and phosphoenolpyruvate: step 7/7. {ECO:0000255|HAMAP-Rule:MF_00300}.	2		GO:0009073; GO:0009423; GO:0004107	chorismate synthase activity [GO:0004107]; aromatic amino acid family biosynthetic process [GO:0009073]; chorismate biosynthetic process [GO:0009423]
P18275	arcD PA5170	Arginine/ornithine antiporter		2		GO:1902475; GO:0015179; GO:0015807; GO:0019546; GO:1903826; GO:0043858; GO:0005887	integral component of plasma membrane [GO:0005887]; arginine:ornithine antiporter activity [GO:0043858]; L-amino acid transmembrane transporter activity [GO:0015179]; arginine deiminase pathway [GO:0019546]; arginine transmembrane transport [GO:1903826]; L-alpha-amino acid transmembrane transport [GO:1902475]; L-amino acid transport [GO:0015807]
Q4K3T9	alr PFL_6036	Alanine racemase (EC 5.1.1.1)	PATHWAY: Amino-acid biosynthesis; D-alanine biosynthesis; D-alanine from L-alanine: step 1/1. {ECO:0000255|HAMAP-Rule:MF_01201}.	2		GO:0030632; GO:0008784; GO:0009252; GO:0030170	alanine racemase activity [GO:0008784]; pyridoxal phosphate binding [GO:0030170]; D-alanine biosynthetic process [GO:0030632]; peptidoglycan biosynthetic process [GO:0009252]
B2VIT0	aroL ETA_25630	Shikimate kinase 2 (SK 2) (EC 2.7.1.71)	PATHWAY: Metabolic intermediate biosynthesis; chorismate biosynthesis; chorismate from D-erythrose 4-phosphate and phosphoenolpyruvate: step 5/7. {ECO:0000255|HAMAP-Rule:MF_01269}.	2		GO:0005524; GO:0009073; GO:0009423; GO:0005737; GO:0000287; GO:0004765	cytoplasm [GO:0005737]; ATP binding [GO:0005524]; magnesium ion binding [GO:0000287]; shikimate kinase activity [GO:0004765]; aromatic amino acid family biosynthetic process [GO:0009073]; chorismate biosynthetic process [GO:0009423]
B2VEC6	grpE ETA_09780	Protein GrpE (HSP-70 cofactor)		2		GO:0000774; GO:0005737; GO:0006457	cytoplasm [GO:0005737]; adenyl-nucleotide exchange factor activity [GO:0000774]; protein folding [GO:0006457]
A7ML61	rhaA ESA_03849	L-rhamnose isomerase (EC 5.3.1.14)	PATHWAY: Carbohydrate degradation; L-rhamnose degradation; glycerone phosphate from L-rhamnose: step 1/3. {ECO:0000255|HAMAP-Rule:MF_00541}.	2		GO:0008740; GO:0005737; GO:0030145; GO:0019301	cytoplasm [GO:0005737]; L-rhamnose isomerase activity [GO:0008740]; manganese ion binding [GO:0030145]; rhamnose catabolic process [GO:0019301]
A5VXJ2	glpE Pput_0432	Thiosulfate sulfurtransferase GlpE (EC 2.8.1.1)		2		GO:0005737; GO:0006071; GO:0004792	cytoplasm [GO:0005737]; thiosulfate sulfurtransferase activity [GO:0004792]; glycerol metabolic process [GO:0006071]
C6DIR2	mtgA PC1_0303	Monofunctional biosynthetic peptidoglycan transglycosylase (Monofunctional TGase) (EC 2.4.2.-)	PATHWAY: Cell wall biogenesis; peptidoglycan biosynthesis. {ECO:0000255|HAMAP-Rule:MF_00766}.	2		GO:0071555; GO:0016021; GO:0009252; GO:0009274; GO:0005886; GO:0008360; GO:0016763	integral component of membrane [GO:0016021]; peptidoglycan-based cell wall [GO:0009274]; plasma membrane [GO:0005886]; transferase activity, transferring pentosyl groups [GO:0016763]; cell wall organization [GO:0071555]; peptidoglycan biosynthetic process [GO:0009252]; regulation of cell shape [GO:0008360]
P38227	QDR3 AQR2 YBR043C YBR0413	Quinidine resistance protein 3 (Acids quinidine resistance protein 2)		2759	4751	GO:0030476; GO:0006855; GO:0015238; GO:0016021; GO:0005886; GO:0010509; GO:1902047; GO:0015203	integral component of membrane [GO:0016021]; plasma membrane [GO:0005886]; drug transmembrane transporter activity [GO:0015238]; polyamine transmembrane transporter activity [GO:0015203]; ascospore wall assembly [GO:0030476]; drug transmembrane transport [GO:0006855]; polyamine homeostasis [GO:0010509]; polyamine transmembrane transport [GO:1902047]
B2VIP6	ackA ETA_11940	Acetate kinase (EC 2.7.2.1) (Acetokinase)	PATHWAY: Metabolic intermediate biosynthesis; acetyl-CoA biosynthesis; acetyl-CoA from acetate: step 1/2. {ECO:0000255|HAMAP-Rule:MF_00020}.	2		GO:0005524; GO:0008776; GO:0006085; GO:0005737; GO:0000287; GO:0006082	cytoplasm [GO:0005737]; acetate kinase activity [GO:0008776]; ATP binding [GO:0005524]; magnesium ion binding [GO:0000287]; acetyl-CoA biosynthetic process [GO:0006085]; organic acid metabolic process [GO:0006082]
Q12200	NCR1 YPL006W	Niemann-Pick type C-related protein 1		2759	4751	GO:0000329; GO:0008158; GO:0016021; GO:0006665; GO:0046624	fungal-type vacuole membrane [GO:0000329]; integral component of membrane [GO:0016021]; hedgehog receptor activity [GO:0008158]; sphingolipid transporter activity [GO:0046624]; sphingolipid metabolic process [GO:0006665]
A8GHW4	hisS Spro_3608	Histidine--tRNA ligase (EC 6.1.1.21) (Histidyl-tRNA synthetase) (HisRS)		2		GO:0005524; GO:0005737; GO:0004821; GO:0006427	cytoplasm [GO:0005737]; ATP binding [GO:0005524]; histidine-tRNA ligase activity [GO:0004821]; histidyl-tRNA aminoacylation [GO:0006427]
A0LV69	rplS Acel_1557	50S ribosomal protein L19		2		GO:0005840; GO:0003735; GO:0006412	ribosome [GO:0005840]; structural constituent of ribosome [GO:0003735]; translation [GO:0006412]
Q6DB05	xylA ECA0097	Xylose isomerase (EC 5.3.1.5)		2		GO:0042732; GO:0005737; GO:0000287; GO:0006098; GO:0009045	cytoplasm [GO:0005737]; magnesium ion binding [GO:0000287]; xylose isomerase activity [GO:0009045]; D-xylose metabolic process [GO:0042732]; pentose-phosphate shunt [GO:0006098]
Q6D6D9	betA ECA1746	Oxygen-dependent choline dehydrogenase (CDH) (CHD) (EC 1.1.99.1) (Betaine aldehyde dehydrogenase) (BADH) (EC 1.2.1.8)	PATHWAY: Amine and polyamine biosynthesis; betaine biosynthesis via choline pathway; betaine aldehyde from choline (cytochrome c reductase route): step 1/1. {ECO:0000255|HAMAP-Rule:MF_00750}.	2		GO:0008802; GO:0008812; GO:0050660; GO:0019285	betaine-aldehyde dehydrogenase activity [GO:0008802]; choline dehydrogenase activity [GO:0008812]; flavin adenine dinucleotide binding [GO:0050660]; glycine betaine biosynthetic process from choline [GO:0019285]
B2VGS9	rplU ETA_03310	50S ribosomal protein L21		2		GO:0019843; GO:0005840; GO:0003735; GO:0006412	ribosome [GO:0005840]; rRNA binding [GO:0019843]; structural constituent of ribosome [GO:0003735]; translation [GO:0006412]
Q8G5L9	uvrB BL0990	UvrABC system protein B (Protein UvrB) (Excinuclease ABC subunit B)		2		GO:0005524; GO:0003677; GO:0009432; GO:0005737; GO:0009381; GO:0004386; GO:0006289	cytoplasm [GO:0005737]; ATP binding [GO:0005524]; DNA binding [GO:0003677]; excinuclease ABC activity [GO:0009381]; helicase activity [GO:0004386]; nucleotide-excision repair [GO:0006289]; SOS response [GO:0009432]
Q4K3A6	atpH PFL_6219	ATP synthase subunit delta (ATP synthase F(1) sector subunit delta) (F-type ATPase subunit delta) (F-ATPase subunit delta)		2		GO:0015986; GO:0042777; GO:0045262; GO:0046933	plasma membrane proton-transporting ATP synthase complex, catalytic core F(1) [GO:0045262]; proton-transporting ATP synthase activity, rotational mechanism [GO:0046933]; ATP synthesis coupled proton transport [GO:0015986]; plasma membrane ATP synthesis coupled proton transport [GO:0042777]
Q02WK8	purA LACR_2207	Adenylosuccinate synthetase (AMPSase) (AdSS) (EC 6.3.4.4) (IMP--aspartate ligase)	PATHWAY: Purine metabolism; AMP biosynthesis via de novo pathway; AMP from IMP: step 1/2. {ECO:0000255|HAMAP-Rule:MF_00011}.	2		GO:0044208; GO:0005525; GO:0004019; GO:0005737; GO:0000287	cytoplasm [GO:0005737]; adenylosuccinate synthase activity [GO:0004019]; GTP binding [GO:0005525]; magnesium ion binding [GO:0000287]; 'de novo' AMP biosynthetic process [GO:0044208]
A8GIY9	sfsA Spro_3984	Sugar fermentation stimulation protein homolog		2
Q5KX85	mntR GK2416	Transcriptional regulator MntR (Manganese transport regulator)		2		GO:0003677; GO:0030026; GO:0005737; GO:0030145; GO:0045893; GO:0003700; GO:0006351	cytoplasm [GO:0005737]; DNA binding [GO:0003677]; manganese ion binding [GO:0030145]; transcription factor activity, sequence-specific DNA binding [GO:0003700]; cellular manganese ion homeostasis [GO:0030026]; positive regulation of transcription, DNA-templated [GO:0045893]; transcription, DNA-templated [GO:0006351]
C6DEW0	leuC PC1_3609	3-isopropylmalate dehydratase large subunit (EC 4.2.1.33) (Alpha-IPM isomerase) (IPMI) (Isopropylmalate isomerase)	PATHWAY: Amino-acid biosynthesis; L-leucine biosynthesis; L-leucine from 3-methyl-2-oxobutanoate: step 2/4. {ECO:0000255|HAMAP-Rule:MF_01026}.	2		GO:0003861; GO:0051539; GO:0009098; GO:0046872	3-isopropylmalate dehydratase activity [GO:0003861]; 4 iron, 4 sulfur cluster binding [GO:0051539]; metal ion binding [GO:0046872]; leucine biosynthetic process [GO:0009098]
A7MH80	fadI ESA_00881	3-ketoacyl-CoA thiolase (EC 2.3.1.16) (ACSs) (Acetyl-CoA acyltransferase) (Acyl-CoA ligase) (Beta-ketothiolase) (Fatty acid oxidation complex subunit beta)	PATHWAY: Lipid metabolism; fatty acid beta-oxidation. {ECO:0000255|HAMAP-Rule:MF_01618}.	2		GO:0003988; GO:0005737; GO:0006635	cytoplasm [GO:0005737]; acetyl-CoA C-acyltransferase activity [GO:0003988]; fatty acid beta-oxidation [GO:0006635]
P52155	rho	Transcription termination factor Rho (EC 3.6.4.-) (ATP-dependent helicase Rho)		2		GO:0005524; GO:0006353; GO:0003723; GO:0008186; GO:0004386; GO:0006355	ATP binding [GO:0005524]; helicase activity [GO:0004386]; RNA binding [GO:0003723]; RNA-dependent ATPase activity [GO:0008186]; DNA-templated transcription, termination [GO:0006353]; regulation of transcription, DNA-templated [GO:0006355]
A7Z4L9	rpsP RBAM_015820	30S ribosomal protein S16		2		GO:0005840; GO:0003735; GO:0006412	ribosome [GO:0005840]; structural constituent of ribosome [GO:0003735]; translation [GO:0006412]
C5C0K9	rplK Bcav_3161	50S ribosomal protein L11		2		GO:0070180; GO:0005840; GO:0003735; GO:0006412	ribosome [GO:0005840]; large ribosomal subunit rRNA binding [GO:0070180]; structural constituent of ribosome [GO:0003735]; translation [GO:0006412]
Q3YUF6	ulaR SSON_4373	HTH-type transcriptional regulator UlaR		2		GO:0003677; GO:0005737; GO:0045892; GO:0003700; GO:0006351	cytoplasm [GO:0005737]; DNA binding [GO:0003677]; transcription factor activity, sequence-specific DNA binding [GO:0003700]; negative regulation of transcription, DNA-templated [GO:0045892]; transcription, DNA-templated [GO:0006351]
B2VGR2	ETA_07010	UPF0246 protein ETA_07010		2
P0AAV0	ybgE b0735 JW0725	Uncharacterized protein YbgE		2
B3Q8J5	Rpal_1869	Probable phosphoketolase (EC 4.1.2.-)		2		GO:0016832; GO:0005975	aldehyde-lyase activity [GO:0016832]; carbohydrate metabolic process [GO:0005975]
Q9I0M4	lolA PA2614	Outer-membrane lipoprotein carrier protein		2		GO:0072323; GO:0044874; GO:0042954; GO:0042597	periplasmic space [GO:0042597]; lipoprotein transporter activity [GO:0042954]; chaperone-mediated protein transport across periplasmic space [GO:0072323]; lipoprotein localization to outer membrane [GO:0044874]
Q6D8K0	mltC ECA0974	Membrane-bound lytic murein transglycosylase C (EC 4.2.2.n1) (Murein lyase C)		2		GO:0016837; GO:0009279; GO:0016998; GO:0071555; GO:0016798; GO:0008933; GO:0000270	cell outer membrane [GO:0009279]; carbon-oxygen lyase activity, acting on polysaccharides [GO:0016837]; hydrolase activity, acting on glycosyl bonds [GO:0016798]; lytic transglycosylase activity [GO:0008933]; cell wall macromolecule catabolic process [GO:0016998]; cell wall organization [GO:0071555]; peptidoglycan metabolic process [GO:0000270]
A2RCQ1	dinB SpyM50282	DNA polymerase IV (Pol IV) (EC 2.7.7.7)		2		GO:0006281; GO:0006261; GO:0003887; GO:0005737; GO:0003684; GO:0000287	cytoplasm [GO:0005737]; damaged DNA binding [GO:0003684]; DNA-directed DNA polymerase activity [GO:0003887]; magnesium ion binding [GO:0000287]; DNA repair [GO:0006281]; DNA-dependent DNA replication [GO:0006261]
B9F3B6	ALDH5F1 SSADH1 Os02g0173900 LOC_Os02g07760 OsJ_05574	Succinate-semialdehyde dehydrogenase, mitochondrial (EC 1.2.1.24) (Aldehyde dehydrogenase family 5 member F1) (NAD(+)-dependent succinic semialdehyde dehydrogenase)	PATHWAY: Amino-acid degradation; 4-aminobutanoate degradation.	2759	33090	GO:0004029; GO:0009450; GO:0005759; GO:0004777; GO:0009013	mitochondrial matrix [GO:0005759]; aldehyde dehydrogenase (NAD) activity [GO:0004029]; succinate-semialdehyde dehydrogenase (NAD+) activity [GO:0004777]; succinate-semialdehyde dehydrogenase [NAD(P)+] activity [GO:0009013]; gamma-aminobutyric acid catabolic process [GO:0009450]
C6DAX2	cysS PC1_2933	Cysteine--tRNA ligase (EC 6.1.1.16) (Cysteinyl-tRNA synthetase) (CysRS)		2		GO:0005524; GO:0004817; GO:0006423; GO:0005737; GO:0008270	cytoplasm [GO:0005737]; ATP binding [GO:0005524]; cysteine-tRNA ligase activity [GO:0004817]; zinc ion binding [GO:0008270]; cysteinyl-tRNA aminoacylation [GO:0006423]
B7UXY9	purM PLES_43701	Phosphoribosylformylglycinamidine cyclo-ligase (EC 6.3.3.1) (AIR synthase) (AIRS) (Phosphoribosyl-aminoimidazole synthetase)	PATHWAY: Purine metabolism; IMP biosynthesis via de novo pathway; 5-amino-1-(5-phospho-D-ribosyl)imidazole from N(2)-formyl-N(1)-(5-phospho-D-ribosyl)glycinamide: step 2/2. {ECO:0000255|HAMAP-Rule:MF_00741}.	2		GO:0006189; GO:0005524; GO:0005737; GO:0004641	cytoplasm [GO:0005737]; ATP binding [GO:0005524]; phosphoribosylformylglycinamidine cyclo-ligase activity [GO:0004641]; 'de novo' IMP biosynthetic process [GO:0006189]
Q7S1P9	mus-41 rad5 NCU09516	DNA repair protein rad5 (EC 3.6.4.-) (Mutagen-sensitive protein 41)		2759	4751	GO:0005524; GO:0003677; GO:0006281; GO:0005737; GO:0004386; GO:0005634; GO:0008270	cytoplasm [GO:0005737]; nucleus [GO:0005634]; ATP binding [GO:0005524]; DNA binding [GO:0003677]; helicase activity [GO:0004386]; zinc ion binding [GO:0008270]; DNA repair [GO:0006281]
P94531	abfA BSU28720	Intracellular exo-alpha-(1->5)-L-arabinofuranosidase 1 (ABF) (EC 3.2.1.55) (Intracellular arabinan exo-alpha-(1->5)-L-arabinosidase) (Arabinosidase)	PATHWAY: Glycan metabolism; L-arabinan degradation.	2		GO:0046373; GO:0046556; GO:0031222; GO:0005737	cytoplasm [GO:0005737]; alpha-L-arabinofuranosidase activity [GO:0046556]; arabinan catabolic process [GO:0031222]; L-arabinose metabolic process [GO:0046373]
B2K665	rplT YPTS_2413	50S ribosomal protein L20		2		GO:0019843; GO:0000027; GO:0005840; GO:0003735; GO:0006412	ribosome [GO:0005840]; rRNA binding [GO:0019843]; structural constituent of ribosome [GO:0003735]; ribosomal large subunit assembly [GO:0000027]; translation [GO:0006412]
P0A917	ompX ybiG b0814 JW0799	Outer membrane protein X		2		GO:0009279; GO:0016021	cell outer membrane [GO:0009279]; integral component of membrane [GO:0016021]
P9WG59	thrC Rv1295 MTCY373.15	Threonine synthase (TS) (EC 4.2.3.1)	PATHWAY: Amino-acid biosynthesis; L-threonine biosynthesis; L-threonine from L-aspartate: step 5/5.	2		GO:0005829; GO:0040007; GO:0005886; GO:0030170; GO:0009088; GO:0004795	cytosol [GO:0005829]; plasma membrane [GO:0005886]; pyridoxal phosphate binding [GO:0030170]; threonine synthase activity [GO:0004795]; growth [GO:0040007]; threonine biosynthetic process [GO:0009088]
P9WG58	thrC MT1334	Threonine synthase (TS) (EC 4.2.3.1)	PATHWAY: Amino-acid biosynthesis; L-threonine biosynthesis; L-threonine from L-aspartate: step 5/5.	2		GO:0030170; GO:0009088; GO:0004795	pyridoxal phosphate binding [GO:0030170]; threonine synthase activity [GO:0004795]; threonine biosynthetic process [GO:0009088]
A2R919	cft1 An16g09140	Protein cft1 (Cleavage factor two protein 1)		2759	4751	GO:0003723; GO:0005829; GO:0005847; GO:0006397	cytosol [GO:0005829]; mRNA cleavage and polyadenylation specificity factor complex [GO:0005847]; RNA binding [GO:0003723]; mRNA processing [GO:0006397]
Q71VT6	serC LMOf2365_2816	Phosphoserine aminotransferase (EC 2.6.1.52) (Phosphohydroxythreonine aminotransferase) (PSAT)	PATHWAY: Amino-acid biosynthesis; L-serine biosynthesis; L-serine from 3-phospho-D-glycerate: step 2/3. {ECO:0000255|HAMAP-Rule:MF_00160}.	2		GO:0006564; GO:0004648; GO:0005737; GO:0030170; GO:0008615	cytoplasm [GO:0005737]; O-phospho-L-serine:2-oxoglutarate aminotransferase activity [GO:0004648]; pyridoxal phosphate binding [GO:0030170]; L-serine biosynthetic process [GO:0006564]; pyridoxine biosynthetic process [GO:0008615]
A7MKF0	ESA_01442	UPF0181 protein ESA_01442		2
C5C659	rpsR Bcav_4179	30S ribosomal protein S18		2		GO:0019843; GO:0005840; GO:0003735; GO:0006412	ribosome [GO:0005840]; rRNA binding [GO:0019843]; structural constituent of ribosome [GO:0003735]; translation [GO:0006412]
A8AIH5	aroA CKO_02164	3-phosphoshikimate 1-carboxyvinyltransferase (EC 2.5.1.19) (5-enolpyruvylshikimate-3-phosphate synthase) (EPSP synthase) (EPSPS)	PATHWAY: Metabolic intermediate biosynthesis; chorismate biosynthesis; chorismate from D-erythrose 4-phosphate and phosphoenolpyruvate: step 6/7. {ECO:0000255|HAMAP-Rule:MF_00210}.	2		GO:0003866; GO:0009073; GO:0009423; GO:0005737	cytoplasm [GO:0005737]; 3-phosphoshikimate 1-carboxyvinyltransferase activity [GO:0003866]; aromatic amino acid family biosynthetic process [GO:0009073]; chorismate biosynthetic process [GO:0009423]
P38172	MRX3 YBL095W YBL0835	MIOREX complex component 3 (Mitochondrial organization of gene expression protein 3)		2759	4751	GO:0005743	mitochondrial inner membrane [GO:0005743]
Q9HYB8	PA3491	Electron transport complex subunit C		2		GO:0051539; GO:0051287; GO:0009060; GO:0009055; GO:0046872; GO:0005886	plasma membrane [GO:0005886]; 4 iron, 4 sulfur cluster binding [GO:0051539]; electron carrier activity [GO:0009055]; metal ion binding [GO:0046872]; NAD binding [GO:0051287]; aerobic respiration [GO:0009060]
C6DK25	tyrS PC1_2377	Tyrosine--tRNA ligase (EC 6.1.1.1) (Tyrosyl-tRNA synthetase) (TyrRS)		2		GO:0005524; GO:0003723; GO:0005737; GO:0004831; GO:0006437	cytoplasm [GO:0005737]; ATP binding [GO:0005524]; RNA binding [GO:0003723]; tyrosine-tRNA ligase activity [GO:0004831]; tyrosyl-tRNA aminoacylation [GO:0006437]
A6VEC3	rpmB PSPA7_6092	50S ribosomal protein L28		2		GO:0005840; GO:0003735; GO:0006412	ribosome [GO:0005840]; structural constituent of ribosome [GO:0003735]; translation [GO:0006412]
Q1E5A9	CIMG_02254	Probable lysosomal cobalamin transporter		2759	4751	GO:0031419; GO:0016021; GO:0005765; GO:0006810	integral component of membrane [GO:0016021]; lysosomal membrane [GO:0005765]; cobalamin binding [GO:0031419]; transport [GO:0006810]
Q6DAP0	murB ECA0213	UDP-N-acetylenolpyruvoylglucosamine reductase (EC 1.3.1.98) (UDP-N-acetylmuramate dehydrogenase)	PATHWAY: Cell wall biogenesis; peptidoglycan biosynthesis. {ECO:0000255|HAMAP-Rule:MF_00037}.	2		GO:0008762; GO:0007049; GO:0051301; GO:0071555; GO:0005737; GO:0050660; GO:0009252; GO:0008360	cytoplasm [GO:0005737]; flavin adenine dinucleotide binding [GO:0050660]; UDP-N-acetylmuramate dehydrogenase activity [GO:0008762]; cell cycle [GO:0007049]; cell division [GO:0051301]; cell wall organization [GO:0071555]; peptidoglycan biosynthetic process [GO:0009252]; regulation of cell shape [GO:0008360]
A1R8U5	rplC AAur_2948	50S ribosomal protein L3		2		GO:0019843; GO:0005840; GO:0003735; GO:0006412	ribosome [GO:0005840]; rRNA binding [GO:0019843]; structural constituent of ribosome [GO:0003735]; translation [GO:0006412]
Q73TT7	ilvD MAP_3631c	Dihydroxy-acid dehydratase (DAD) (EC 4.2.1.9)	PATHWAY: Amino-acid biosynthesis; L-isoleucine biosynthesis; L-isoleucine from 2-oxobutanoate: step 3/4. {ECO:0000255|HAMAP-Rule:MF_00012}.; PATHWAY: Amino-acid biosynthesis; L-valine biosynthesis; L-valine from pyruvate: step 3/4. {ECO:0000255|HAMAP-Rule:MF_00012}.	2		GO:0051539; GO:0004160; GO:0009097; GO:0046872; GO:0009099	4 iron, 4 sulfur cluster binding [GO:0051539]; dihydroxy-acid dehydratase activity [GO:0004160]; metal ion binding [GO:0046872]; isoleucine biosynthetic process [GO:0009097]; valine biosynthetic process [GO:0009099]
P0AB45	ycgL Z1941 ECs1674	Protein YcgL		2
Q6D425	citG ECA2569	2-(5''-triphosphoribosyl)-3'-dephosphocoenzyme-A synthase (2-(5''-triphosphoribosyl)-3'-dephospho-CoA synthase) (EC 2.4.2.52)		2		GO:0005524; GO:0016310; GO:0046917	ATP binding [GO:0005524]; triphosphoribosyl-dephospho-CoA synthase activity [GO:0046917]; phosphorylation [GO:0016310]
Q3YUW9	pepE SSON_4192	Peptidase E (EC 3.4.13.21) (Alpha-aspartyl dipeptidase) (Asp-specific dipeptidase) (Dipeptidase E)		2		GO:0005737; GO:0016805; GO:0008236	cytoplasm [GO:0005737]; dipeptidase activity [GO:0016805]; serine-type peptidase activity [GO:0008236]
A8GAQ8	tig Spro_1094	Trigger factor (TF) (EC 5.2.1.8) (PPIase)		2		GO:0007049; GO:0051301; GO:0005737; GO:0003755; GO:0006457; GO:0015031	cytoplasm [GO:0005737]; peptidyl-prolyl cis-trans isomerase activity [GO:0003755]; cell cycle [GO:0007049]; cell division [GO:0051301]; protein folding [GO:0006457]; protein transport [GO:0015031]
Q9I7B1	PA0015	TPR repeat-containing protein PA0015		2
B7V1D2	trmA PLES_51051	tRNA/tmRNA (uracil-C(5))-methyltransferase (EC 2.1.1.-) (EC 2.1.1.35) (tRNA (uracil(54)-C(5))-methyltransferase) (tRNA(m5U54)-methyltransferase) (RUMT) (tmRNA (uracil(341)-C(5))-methyltransferase)		2		GO:0030697	S-adenosylmethionine-dependent tRNA (m5U54) methyltransferase activity [GO:0030697]
Q9K716	gpmI pgm BH3557	2,3-bisphosphoglycerate-independent phosphoglycerate mutase (BPG-independent PGAM) (Phosphoglyceromutase) (iPGM) (EC 5.4.2.12)	PATHWAY: Carbohydrate degradation; glycolysis; pyruvate from D-glyceraldehyde 3-phosphate: step 3/5. {ECO:0000255|HAMAP-Rule:MF_01038}.	2		GO:0046537; GO:0005737; GO:0006007; GO:0006096; GO:0030145; GO:0030435	cytoplasm [GO:0005737]; 2,3-bisphosphoglycerate-independent phosphoglycerate mutase activity [GO:0046537]; manganese ion binding [GO:0030145]; glucose catabolic process [GO:0006007]; glycolytic process [GO:0006096]; sporulation resulting in formation of a cellular spore [GO:0030435]
C4ZAX1	aroC EUBREC_1882	Chorismate synthase (CS) (EC 4.2.3.5) (5-enolpyruvylshikimate-3-phosphate phospholyase)	PATHWAY: Metabolic intermediate biosynthesis; chorismate biosynthesis; chorismate from D-erythrose 4-phosphate and phosphoenolpyruvate: step 7/7. {ECO:0000255|HAMAP-Rule:MF_00300}.	2		GO:0009073; GO:0009423; GO:0004107	chorismate synthase activity [GO:0004107]; aromatic amino acid family biosynthetic process [GO:0009073]; chorismate biosynthetic process [GO:0009423]
B1NWF3	ndhJ	NAD(P)H-quinone oxidoreductase subunit J, chloroplastic (EC 1.6.5.-) (NAD(P)H dehydrogenase subunit J) (NADH-plastoquinone oxidoreductase subunit J)		2759	33090	GO:0008137; GO:0009535; GO:0019684; GO:0048038; GO:0006810	chloroplast thylakoid membrane [GO:0009535]; NADH dehydrogenase (ubiquinone) activity [GO:0008137]; quinone binding [GO:0048038]; photosynthesis, light reaction [GO:0019684]; transport [GO:0006810]
P07620	parA	Plasmid partition protein A		2		GO:0042802; GO:0030541	identical protein binding [GO:0042802]; plasmid partitioning [GO:0030541]
C6DEV2	mraZ PC1_3601	Transcriptional regulator MraZ		2		GO:0003677; GO:0005737; GO:0009295; GO:0003700; GO:0006351	cytoplasm [GO:0005737]; nucleoid [GO:0009295]; DNA binding [GO:0003677]; transcription factor activity, sequence-specific DNA binding [GO:0003700]; transcription, DNA-templated [GO:0006351]
A7KAK4	ATG22	Autophagy-related protein 22		2759	4751	GO:0006865; GO:0006914; GO:0016021; GO:0005774	integral component of membrane [GO:0016021]; vacuolar membrane [GO:0005774]; amino acid transport [GO:0006865]; autophagy [GO:0006914]
A9MR94	gpmB SARI_02998	Probable phosphoglycerate mutase GpmB (EC 5.4.2.-) (PGAM) (Phosphoglyceromutase)	PATHWAY: Carbohydrate degradation; glycolysis; pyruvate from D-glyceraldehyde 3-phosphate: step 3/5. {ECO:0000255|HAMAP-Rule:MF_01040}.	2		GO:0006096; GO:0004619	phosphoglycerate mutase activity [GO:0004619]; glycolytic process [GO:0006096]
Q9HYV6	PA3287	Putative ankyrin repeat protein PA3287		2
Q24NB7	metA DSY4686	Homoserine O-succinyltransferase (EC 2.3.1.46) (Homoserine O-transsuccinylase) (HTS)	PATHWAY: Amino-acid biosynthesis; L-methionine biosynthesis via de novo pathway; O-succinyl-L-homoserine from L-homoserine: step 1/1. {ECO:0000255|HAMAP-Rule:MF_00295}.	2		GO:0019281; GO:0005737; GO:0008899	cytoplasm [GO:0005737]; homoserine O-succinyltransferase activity [GO:0008899]; L-methionine biosynthetic process from homoserine via O-succinyl-L-homoserine and cystathionine [GO:0019281]
A7FDQ3	prmA YpsIP31758_0388	Ribosomal protein L11 methyltransferase (L11 Mtase) (EC 2.1.1.-)		2		GO:0005737; GO:0008276	cytoplasm [GO:0005737]; protein methyltransferase activity [GO:0008276]
P55534	NGR_a02800 y4kP	Putative toxin Y4kP		2
Q88DW7	pgi2 pgi-2 PP_4701	Glucose-6-phosphate isomerase 2 (GPI 2) (EC 5.3.1.9) (Phosphoglucose isomerase 2) (PGI 2) (Phosphohexose isomerase 2) (PHI 2)	PATHWAY: Carbohydrate degradation; glycolysis; D-glyceraldehyde 3-phosphate and glycerone phosphate from D-glucose: step 2/4.	2		GO:0005737; GO:0006094; GO:0004347; GO:0006096	cytoplasm [GO:0005737]; glucose-6-phosphate isomerase activity [GO:0004347]; gluconeogenesis [GO:0006094]; glycolytic process [GO:0006096]
P15492	hlyB VC_A0220	Methyl-accepting chemotaxis protein HlyB		2		GO:0006935; GO:0016021; GO:0009405; GO:0005886; GO:0004871; GO:0006810; GO:0005215	integral component of membrane [GO:0016021]; plasma membrane [GO:0005886]; signal transducer activity [GO:0004871]; transporter activity [GO:0005215]; chemotaxis [GO:0006935]; pathogenesis [GO:0009405]; transport [GO:0006810]
Q890K2	rpsF lp_0009	30S ribosomal protein S6		2		GO:0019843; GO:0005840; GO:0003735; GO:0006412	ribosome [GO:0005840]; rRNA binding [GO:0019843]; structural constituent of ribosome [GO:0003735]; translation [GO:0006412]
Q8X6V7	gsiC Z1055 ECs0910	Glutathione transport system permease protein GsiC		2		GO:0016021; GO:0005886; GO:0006810	integral component of membrane [GO:0016021]; plasma membrane [GO:0005886]; transport [GO:0006810]
Q1WS97	rplP LSL_1428	50S ribosomal protein L16		2		GO:0019843; GO:0005840; GO:0003735; GO:0000049; GO:0006412	ribosome [GO:0005840]; rRNA binding [GO:0019843]; structural constituent of ribosome [GO:0003735]; tRNA binding [GO:0000049]; translation [GO:0006412]
B7I0F2	trpB BCAH187_A1398	Tryptophan synthase beta chain (EC 4.2.1.20)	PATHWAY: Amino-acid biosynthesis; L-tryptophan biosynthesis; L-tryptophan from chorismate: step 5/5. {ECO:0000255|HAMAP-Rule:MF_00133}.	2		GO:0004834	tryptophan synthase activity [GO:0004834]
A5WBA3	atpD Pput_5295	ATP synthase subunit beta (EC 3.6.3.14) (ATP synthase F1 sector subunit beta) (F-ATPase subunit beta)		2		GO:0005524; GO:0015991; GO:0005886; GO:0042777; GO:0046933; GO:0045261	plasma membrane [GO:0005886]; proton-transporting ATP synthase complex, catalytic core F(1) [GO:0045261]; ATP binding [GO:0005524]; proton-transporting ATP synthase activity, rotational mechanism [GO:0046933]; ATP hydrolysis coupled proton transport [GO:0015991]; plasma membrane ATP synthesis coupled proton transport [GO:0042777]
Q6D7Z4	hemH ECA1181	Ferrochelatase (EC 4.99.1.1) (Heme synthase) (Protoheme ferro-lyase)	PATHWAY: Porphyrin-containing compound metabolism; protoheme biosynthesis; protoheme from protoporphyrin-IX: step 1/1. {ECO:0000255|HAMAP-Rule:MF_00323}.	2		GO:0005737; GO:0004325; GO:0006783; GO:0046872	cytoplasm [GO:0005737]; ferrochelatase activity [GO:0004325]; metal ion binding [GO:0046872]; heme biosynthetic process [GO:0006783]
Q01300	ND1 NAD1	NADH-ubiquinone oxidoreductase chain 1 (EC 1.6.5.3) (NADH dehydrogenase subunit 1)		2759	33090	GO:0008137; GO:0016021; GO:0005743; GO:0070469	integral component of membrane [GO:0016021]; mitochondrial inner membrane [GO:0005743]; respiratory chain [GO:0070469]; NADH dehydrogenase (ubiquinone) activity [GO:0008137]
A1JJ57	lsrK YE0530	Autoinducer-2 kinase (AI-2 kinase) (EC 2.7.1.189)		2		GO:0005975; GO:0005737; GO:0016301; GO:0016773	cytoplasm [GO:0005737]; kinase activity [GO:0016301]; phosphotransferase activity, alcohol group as acceptor [GO:0016773]; carbohydrate metabolic process [GO:0005975]
A1DNU5	xlnB xynB xynG1 NFIA_058160	Probable endo-1,4-beta-xylanase B (Xylanase B) (EC 3.2.1.8) (1,4-beta-D-xylan xylanohydrolase B) (Endo-1,4-beta-xylanase G1) (Xylanase G1)	PATHWAY: Glycan degradation; xylan degradation.	2759	4751	GO:0031176; GO:0005576; GO:0045493	extracellular region [GO:0005576]; endo-1,4-beta-xylanase activity [GO:0031176]; xylan catabolic process [GO:0045493]
A4IJ96	serS GTNG_0013	Serine--tRNA ligase (EC 6.1.1.11) (Seryl-tRNA synthetase) (SerRS) (Seryl-tRNA(Ser/Sec) synthetase)	PATHWAY: Aminoacyl-tRNA biosynthesis; selenocysteinyl-tRNA(Sec) biosynthesis; L-seryl-tRNA(Sec) from L-serine and tRNA(Sec): step 1/1. {ECO:0000255|HAMAP-Rule:MF_00176}.	2		GO:0005524; GO:0005737; GO:0016260; GO:0097056; GO:0004828; GO:0006434	cytoplasm [GO:0005737]; ATP binding [GO:0005524]; serine-tRNA ligase activity [GO:0004828]; selenocysteine biosynthetic process [GO:0016260]; selenocysteinyl-tRNA(Sec) biosynthetic process [GO:0097056]; seryl-tRNA aminoacylation [GO:0006434]
A1B388	hisF Pden_1887	Imidazole glycerol phosphate synthase subunit HisF (EC 4.1.3.-) (IGP synthase cyclase subunit) (IGP synthase subunit HisF) (ImGP synthase subunit HisF) (IGPS subunit HisF)	PATHWAY: Amino-acid biosynthesis; L-histidine biosynthesis; L-histidine from 5-phospho-alpha-D-ribose 1-diphosphate: step 5/9. {ECO:0000255|HAMAP-Rule:MF_01013}.	2		GO:0005737; GO:0000105; GO:0000107; GO:0016829	cytoplasm [GO:0005737]; imidazoleglycerol-phosphate synthase activity [GO:0000107]; lyase activity [GO:0016829]; histidine biosynthetic process [GO:0000105]
Q6DAL7	hemE ECA0235	Uroporphyrinogen decarboxylase (UPD) (URO-D) (EC 4.1.1.37)	PATHWAY: Porphyrin-containing compound metabolism; protoporphyrin-IX biosynthesis; coproporphyrinogen-III from 5-aminolevulinate: step 4/4. {ECO:0000255|HAMAP-Rule:MF_00218}.	2		GO:0005737; GO:0006782; GO:0004853	cytoplasm [GO:0005737]; uroporphyrinogen decarboxylase activity [GO:0004853]; protoporphyrinogen IX biosynthetic process [GO:0006782]
A8GE12	add Spro_2251	Adenosine deaminase (EC 3.5.4.4) (Adenosine aminohydrolase)		2		GO:0004000; GO:0009117; GO:0009168; GO:0008270	adenosine deaminase activity [GO:0004000]; zinc ion binding [GO:0008270]; nucleotide metabolic process [GO:0009117]; purine ribonucleoside monophosphate biosynthetic process [GO:0009168]
B7LNW6	matP EFER_1093	Macrodomain Ter protein		2		GO:0007049; GO:0051301; GO:0005737; GO:0043565	cytoplasm [GO:0005737]; sequence-specific DNA binding [GO:0043565]; cell cycle [GO:0007049]; cell division [GO:0051301]
C6DBI7	hscA PC1_3027	Chaperone protein HscA (Hsc66)		2		GO:0005524; GO:0016887; GO:0016226; GO:0006457	ATP binding [GO:0005524]; ATPase activity [GO:0016887]; iron-sulfur cluster assembly [GO:0016226]; protein folding [GO:0006457]
C6DCQ0	rimM PC1_3202	Ribosome maturation factor RimM		2		GO:0006364; GO:0042274; GO:0005840; GO:0043022	ribosome [GO:0005840]; ribosome binding [GO:0043022]; ribosomal small subunit biogenesis [GO:0042274]; rRNA processing [GO:0006364]
P42206	gudD	Glucarate dehydratase (GDH) (GlucD) (EC 4.2.1.40)	PATHWAY: Carbohydrate acid metabolism; D-glucarate degradation; 2,5-dioxopentanoate from D-glucarate: step 1/2.	2		GO:0042838; GO:0008872; GO:0000287	glucarate dehydratase activity [GO:0008872]; magnesium ion binding [GO:0000287]; D-glucarate catabolic process [GO:0042838]
Q07448	spc aad9	Streptomycin 3''-adenylyltransferase (EC 2.7.7.47) (AAD(9))		2		GO:0005524; GO:0009012; GO:0046677	aminoglycoside 3''-adenylyltransferase activity [GO:0009012]; ATP binding [GO:0005524]; response to antibiotic [GO:0046677]
B2VC78	cmk ETA_21430	Cytidylate kinase (CK) (EC 2.7.4.25) (Cytidine monophosphate kinase) (CMP kinase)		2		GO:0005524; GO:0004127; GO:0005737; GO:0006220	cytoplasm [GO:0005737]; ATP binding [GO:0005524]; cytidylate kinase activity [GO:0004127]; pyrimidine nucleotide metabolic process [GO:0006220]
O82504	RDR2 RDRP2 SMD1 At4g11130 F2P3.11	RNA-dependent RNA polymerase 2 (AtRDRP2) (EC 2.7.7.48) (Protein SILENCING MOVEMENT DEFICIENT 1) (RNA-directed RNA polymerase 2)		2759	33090	GO:0003723; GO:0016246; GO:0003968; GO:0007267; GO:0050832; GO:0016458; GO:0010495; GO:0005730; GO:0005654; GO:0005634; GO:0030422; GO:0070919	nucleolus [GO:0005730]; nucleoplasm [GO:0005654]; nucleus [GO:0005634]; RNA binding [GO:0003723]; RNA-directed RNA polymerase activity [GO:0003968]; cell-cell signaling [GO:0007267]; defense response to fungus [GO:0050832]; gene silencing [GO:0016458]; long-distance posttranscriptional gene silencing [GO:0010495]; production of siRNA involved in chromatin silencing by small RNA [GO:0070919]; prod…
P13567	uvrA	UvrABC system protein A (UvrA protein) (Excinuclease ABC subunit A)		2		GO:0005524; GO:0016887; GO:0003677; GO:0009432; GO:0005737; GO:0009381; GO:0009380; GO:0006289; GO:0008270	cytoplasm [GO:0005737]; excinuclease repair complex [GO:0009380]; ATP binding [GO:0005524]; ATPase activity [GO:0016887]; DNA binding [GO:0003677]; excinuclease ABC activity [GO:0009381]; zinc ion binding [GO:0008270]; nucleotide-excision repair [GO:0006289]; SOS response [GO:0009432]
B7GG69	pnp Aflv_1689	Polyribonucleotide nucleotidyltransferase (EC 2.7.7.8) (Polynucleotide phosphorylase) (PNPase)		2		GO:0000175; GO:0003723; GO:0006396; GO:0005737; GO:0006402; GO:0000287; GO:0004654	cytoplasm [GO:0005737]; 3'-5'-exoribonuclease activity [GO:0000175]; magnesium ion binding [GO:0000287]; polyribonucleotide nucleotidyltransferase activity [GO:0004654]; RNA binding [GO:0003723]; mRNA catabolic process [GO:0006402]; RNA processing [GO:0006396]
Q39524	HUP2	H(+)/hexose cotransporter 2 (Galactose/H(+) symporter)		2759	33090	GO:0008643; GO:0016021; GO:0022891; GO:0015293	integral component of membrane [GO:0016021]; substrate-specific transmembrane transporter activity [GO:0022891]; symporter activity [GO:0015293]; carbohydrate transport [GO:0008643]
P18200	pgpA yajN b0418 JW0408	Phosphatidylglycerophosphatase A (EC 3.1.3.27) (Phosphatidylglycerolphosphate phosphatase A) (PGP phosphatase A)	PATHWAY: Phospholipid metabolism; phosphatidylglycerol biosynthesis; phosphatidylglycerol from CDP-diacylglycerol: step 2/2.	2		GO:0046474; GO:0005887; GO:0042577; GO:0046872; GO:0006655; GO:0008962; GO:0009395; GO:0046839; GO:0005886; GO:0032026	integral component of plasma membrane [GO:0005887]; plasma membrane [GO:0005886]; lipid phosphatase activity [GO:0042577]; metal ion binding [GO:0046872]; phosphatidylglycerophosphatase activity [GO:0008962]; glycerophospholipid biosynthetic process [GO:0046474]; phosphatidylglycerol biosynthetic process [GO:0006655]; phospholipid catabolic process [GO:0009395]; phospholipid dephosphorylation [GO…
A4XP63	gshA Pmen_0356	Glutamate--cysteine ligase (EC 6.3.2.2) (Gamma-ECS) (GCS) (Gamma-glutamylcysteine synthetase)	PATHWAY: Sulfur metabolism; glutathione biosynthesis; glutathione from L-cysteine and L-glutamate: step 1/2. {ECO:0000255|HAMAP-Rule:MF_00578}.	2		GO:0005524; GO:0004357; GO:0006750	ATP binding [GO:0005524]; glutamate-cysteine ligase activity [GO:0004357]; glutathione biosynthetic process [GO:0006750]
A6TGA7	rhaA KPN78578_41670 KPN_04212	L-rhamnose isomerase (EC 5.3.1.14)	PATHWAY: Carbohydrate degradation; L-rhamnose degradation; glycerone phosphate from L-rhamnose: step 1/3. {ECO:0000255|HAMAP-Rule:MF_00541}.	2		GO:0008740; GO:0005737; GO:0030145; GO:0019301	cytoplasm [GO:0005737]; L-rhamnose isomerase activity [GO:0008740]; manganese ion binding [GO:0030145]; rhamnose catabolic process [GO:0019301]
Q05892	COQ11 MRX2 YLR290C	MIOREX complex component 2 (Mitochondrial organization of gene expression protein 2)	PATHWAY: Cofactor biosynthesis; ubiquinone biosynthesis. {ECO:0000305|PubMed:25631044}.	2759	4751	GO:0003824; GO:0050662; GO:0005739; GO:1901006	mitochondrion [GO:0005739]; catalytic activity [GO:0003824]; coenzyme binding [GO:0050662]; ubiquinone-6 biosynthetic process [GO:1901006]
A0JWN0	uvrB Arth_2070	UvrABC system protein B (Protein UvrB) (Excinuclease ABC subunit B)		2		GO:0005524; GO:0003677; GO:0009432; GO:0005737; GO:0009381; GO:0004386; GO:0006289	cytoplasm [GO:0005737]; ATP binding [GO:0005524]; DNA binding [GO:0003677]; excinuclease ABC activity [GO:0009381]; helicase activity [GO:0004386]; nucleotide-excision repair [GO:0006289]; SOS response [GO:0009432]
A1JSD4	aroK YE3975	Shikimate kinase 1 (SK 1) (EC 2.7.1.71)	PATHWAY: Metabolic intermediate biosynthesis; chorismate biosynthesis; chorismate from D-erythrose 4-phosphate and phosphoenolpyruvate: step 5/7. {ECO:0000255|HAMAP-Rule:MF_00109}.	2		GO:0005524; GO:0009073; GO:0009423; GO:0005737; GO:0000287; GO:0004765	cytoplasm [GO:0005737]; ATP binding [GO:0005524]; magnesium ion binding [GO:0000287]; shikimate kinase activity [GO:0004765]; aromatic amino acid family biosynthetic process [GO:0009073]; chorismate biosynthetic process [GO:0009423]
A4WCR7	nuoA Ent638_2832	NADH-quinone oxidoreductase subunit A (EC 1.6.5.11) (NADH dehydrogenase I subunit A) (NDH-1 subunit A) (NUO1)		2		GO:0008137; GO:0016021; GO:0005886; GO:0048038; GO:0006810	integral component of membrane [GO:0016021]; plasma membrane [GO:0005886]; NADH dehydrogenase (ubiquinone) activity [GO:0008137]; quinone binding [GO:0048038]; transport [GO:0006810]
Q6D208	ung ECA3289	Uracil-DNA glycosylase (UDG) (EC 3.2.2.27)		2		GO:0006284; GO:0005737; GO:0004844	cytoplasm [GO:0005737]; uracil DNA N-glycosylase activity [GO:0004844]; base-excision repair [GO:0006284]
A8AQ34	diaA CKO_04543	DnaA initiator-associating protein DiaA		2		GO:0006260; GO:0030246; GO:0005975	carbohydrate binding [GO:0030246]; carbohydrate metabolic process [GO:0005975]; DNA replication [GO:0006260]
Q5PGF0	asnS SPA1798	Asparagine--tRNA ligase (EC 6.1.1.22) (Asparaginyl-tRNA synthetase) (AsnRS)		2		GO:0005524; GO:0004816; GO:0006421; GO:0005737; GO:0003676	cytoplasm [GO:0005737]; asparagine-tRNA ligase activity [GO:0004816]; ATP binding [GO:0005524]; nucleic acid binding [GO:0003676]; asparaginyl-tRNA aminoacylation [GO:0006421]
Q9CF50	uxuA LL1631 L0020	Mannonate dehydratase (EC 4.2.1.8) (D-mannonate hydro-lyase)	PATHWAY: Carbohydrate metabolism; pentose and glucuronate interconversion. {ECO:0000255|HAMAP-Rule:MF_00106}.	2		GO:0006064; GO:0008927	mannonate dehydratase activity [GO:0008927]; glucuronate catabolic process [GO:0006064]
A6T663	mtnB KPN78578_06230 KPN_00634	Methylthioribulose-1-phosphate dehydratase (MTRu-1-P dehydratase) (EC 4.2.1.109)	PATHWAY: Amino-acid biosynthesis; L-methionine biosynthesis via salvage pathway; L-methionine from S-methyl-5-thio-alpha-D-ribose 1-phosphate: step 2/6. {ECO:0000255|HAMAP-Rule:MF_01677}.	2		GO:0019284; GO:0019509; GO:0005737; GO:0046570; GO:0008270	cytoplasm [GO:0005737]; methylthioribulose 1-phosphate dehydratase activity [GO:0046570]; zinc ion binding [GO:0008270]; L-methionine biosynthetic process from methylthioadenosine [GO:0019509]; L-methionine biosynthetic process from S-adenosylmethionine [GO:0019284]
Q9I1W2	glgB PA2153	1,4-alpha-glucan branching enzyme GlgB (EC 2.4.1.18) (1,4-alpha-D-glucan:1,4-alpha-D-glucan 6-glucosyl-transferase) (Alpha-(1->4)-glucan branching enzyme) (Glycogen branching enzyme) (BE)	PATHWAY: Glycan biosynthesis; glycogen biosynthesis. {ECO:0000255|HAMAP-Rule:MF_00685}.	2		GO:0003844; GO:0043169; GO:0005978; GO:0004553	1,4-alpha-glucan branching enzyme activity [GO:0003844]; cation binding [GO:0043169]; hydrolase activity, hydrolyzing O-glycosyl compounds [GO:0004553]; glycogen biosynthetic process [GO:0005978]
A4W860	kdpB Ent638_1209	Potassium-transporting ATPase ATP-binding subunit (EC 3.6.3.12) (ATP phosphohydrolase [potassium-transporting] B chain) (Potassium-binding and translocating subunit B) (Potassium-translocating ATPase B chain)		2		GO:0005524; GO:0005887; GO:0000287; GO:0008556	integral component of plasma membrane [GO:0005887]; ATP binding [GO:0005524]; magnesium ion binding [GO:0000287]; potassium-transporting ATPase activity [GO:0008556]
B2VEC0	smpB ETA_09720	SsrA-binding protein (Small protein B)		2		GO:0003723; GO:0005737; GO:0070929	cytoplasm [GO:0005737]; RNA binding [GO:0003723]; trans-translation [GO:0070929]
Q885K0	argD1 PSPTO_1832	Acetylornithine aminotransferase 1 (ACOAT 1) (EC 2.6.1.11)	PATHWAY: Amino-acid biosynthesis; L-arginine biosynthesis; N(2)-acetyl-L-ornithine from L-glutamate: step 4/4. {ECO:0000255|HAMAP-Rule:MF_01107}.	2		GO:0003992; GO:0006526; GO:0005737; GO:0030170	cytoplasm [GO:0005737]; N2-acetyl-L-ornithine:2-oxoglutarate 5-aminotransferase activity [GO:0003992]; pyridoxal phosphate binding [GO:0030170]; arginine biosynthetic process [GO:0006526]
Q3K5W9	tyrS Pfl01_5098	Tyrosine--tRNA ligase (EC 6.1.1.1) (Tyrosyl-tRNA synthetase) (TyrRS)		2		GO:0005524; GO:0003723; GO:0005737; GO:0004831; GO:0006437	cytoplasm [GO:0005737]; ATP binding [GO:0005524]; RNA binding [GO:0003723]; tyrosine-tRNA ligase activity [GO:0004831]; tyrosyl-tRNA aminoacylation [GO:0006437]
Q47M62	Tfu_2427	Carboxylesterase (EC 3.1.1.1)		2		GO:0052689; GO:0005576	extracellular region [GO:0005576]; carboxylic ester hydrolase activity [GO:0052689]
A6TH93	purA KPN78578_45030 KPN_04576	Adenylosuccinate synthetase (AMPSase) (AdSS) (EC 6.3.4.4) (IMP--aspartate ligase)	PATHWAY: Purine metabolism; AMP biosynthesis via de novo pathway; AMP from IMP: step 1/2. {ECO:0000255|HAMAP-Rule:MF_00011}.	2		GO:0044208; GO:0005525; GO:0004019; GO:0005737; GO:0000287	cytoplasm [GO:0005737]; adenylosuccinate synthase activity [GO:0004019]; GTP binding [GO:0005525]; magnesium ion binding [GO:0000287]; 'de novo' AMP biosynthetic process [GO:0044208]
B2K3Q0	nhaB YPTS_2133	Na(+)/H(+) antiporter NhaB (Sodium/proton antiporter NhaB)		2		GO:0016021; GO:0005886; GO:0015385	integral component of membrane [GO:0016021]; plasma membrane [GO:0005886]; sodium:proton antiporter activity [GO:0015385]
A8G8U2	orn Spro_0424	Oligoribonuclease (EC 3.1.-.-)		2		GO:0005737; GO:0016896; GO:0003676	cytoplasm [GO:0005737]; exoribonuclease activity, producing 5'-phosphomonoesters [GO:0016896]; nucleic acid binding [GO:0003676]
P80358	aruG PA0897	Arginine N-succinyltransferase subunit beta (EC 2.3.1.109) (AOST) (AST) (ARUAII)	PATHWAY: Amino-acid degradation; L-arginine degradation via AST pathway; L-glutamate and succinate from L-arginine: step 1/5.	2		GO:0008791; GO:0019545	arginine N-succinyltransferase activity [GO:0008791]; arginine catabolic process to succinate [GO:0019545]
B4TPH8	nudI SeSA_A2523	Nucleoside triphosphatase NudI (EC 3.6.1.19) (Pyrimidine deoxynucleoside triphosphate diphosphatase) (dCTP diphosphatase) (EC 3.6.1.12) (dTTP diphosphatase) (EC 3.6.1.-) (dUTP diphosphatase) (EC 3.6.1.23)		2		GO:0047840; GO:0004170; GO:0000287	dCTP diphosphatase activity [GO:0047840]; dUTP diphosphatase activity [GO:0004170]; magnesium ion binding [GO:0000287]
B0KN20	nhaP2 cvrA PputGB1_5116	K(+)/H(+) antiporter NhaP2 (Potassium/proton antiporter NhaP2)		2		GO:0006884; GO:0050660; GO:0005887; GO:0016614; GO:0015459; GO:0015386; GO:0043266	integral component of plasma membrane [GO:0005887]; flavin adenine dinucleotide binding [GO:0050660]; oxidoreductase activity, acting on CH-OH group of donors [GO:0016614]; potassium channel regulator activity [GO:0015459]; potassium:proton antiporter activity [GO:0015386]; cell volume homeostasis [GO:0006884]; regulation of potassium ion transport [GO:0043266]
Q9M353	CHX20 At3g53720 F5K20_20	Cation/H(+) antiporter 20 (Protein CATION/H+ EXCHANGER 20) (AtCHX20)		2759	33090	GO:0030007; GO:0012505; GO:0005783; GO:1902600; GO:0016021; GO:0005451; GO:0006813; GO:0006623; GO:0006885; GO:0030104	endomembrane system [GO:0012505]; endoplasmic reticulum [GO:0005783]; integral component of membrane [GO:0016021]; monovalent cation:proton antiporter activity [GO:0005451]; cellular potassium ion homeostasis [GO:0030007]; hydrogen ion transmembrane transport [GO:1902600]; potassium ion transport [GO:0006813]; protein targeting to vacuole [GO:0006623]; regulation of pH [GO:0006885]; water homeost…
B0RGW7	pnp CMS1186	Polyribonucleotide nucleotidyltransferase (EC 2.7.7.8) (Polynucleotide phosphorylase) (PNPase)		2		GO:0000175; GO:0003723; GO:0006396; GO:0005737; GO:0006402; GO:0000287; GO:0004654	cytoplasm [GO:0005737]; 3'-5'-exoribonuclease activity [GO:0000175]; magnesium ion binding [GO:0000287]; polyribonucleotide nucleotidyltransferase activity [GO:0004654]; RNA binding [GO:0003723]; mRNA catabolic process [GO:0006402]; RNA processing [GO:0006396]
C5C0G1	rpoA Bcav_3113	DNA-directed RNA polymerase subunit alpha (RNAP subunit alpha) (EC 2.7.7.6) (RNA polymerase subunit alpha) (Transcriptase subunit alpha)		2		GO:0003677; GO:0003899; GO:0006351	DNA binding [GO:0003677]; DNA-directed RNA polymerase activity [GO:0003899]; transcription, DNA-templated [GO:0006351]
B6I909	ssuD ECSE_0996	Alkanesulfonate monooxygenase (EC 1.14.14.5) (FMNH2-dependent aliphatic sulfonate monooxygenase)		2		GO:0008726	alkanesulfonate monooxygenase activity [GO:0008726]
Q630R7	rpmE2 rpmE BCE33L5031	50S ribosomal protein L31 type B		2		GO:0005840; GO:0003735; GO:0006412	ribosome [GO:0005840]; structural constituent of ribosome [GO:0003735]; translation [GO:0006412]
B2VF24	epd ETA_28150	D-erythrose-4-phosphate dehydrogenase (E4PDH) (EC 1.2.1.72)	PATHWAY: Cofactor biosynthesis; pyridoxine 5'-phosphate biosynthesis; pyridoxine 5'-phosphate from D-erythrose 4-phosphate: step 1/5. {ECO:0000255|HAMAP-Rule:MF_01640}.	2		GO:0051287; GO:0005737; GO:0048001; GO:0042823; GO:0008615	cytoplasm [GO:0005737]; erythrose-4-phosphate dehydrogenase activity [GO:0048001]; NAD binding [GO:0051287]; pyridoxal phosphate biosynthetic process [GO:0042823]; pyridoxine biosynthetic process [GO:0008615]
P52154	rho	Transcription termination factor Rho (EC 3.6.4.-) (ATP-dependent helicase Rho)		2		GO:0005524; GO:0006353; GO:0003723; GO:0008186; GO:0004386; GO:0006355	ATP binding [GO:0005524]; helicase activity [GO:0004386]; RNA binding [GO:0003723]; RNA-dependent ATPase activity [GO:0008186]; DNA-templated transcription, termination [GO:0006353]; regulation of transcription, DNA-templated [GO:0006355]
C0LGS3	At4g37250 AP22.22 C7A10.110	Probable LRR receptor-like serine/threonine-protein kinase At4g37250 (EC 2.7.11.1)		2759	33090	GO:0005524; GO:0016021; GO:0004674	integral component of membrane [GO:0016021]; ATP binding [GO:0005524]; protein serine/threonine kinase activity [GO:0004674]
Q6D163	glnE ECA3585	Glutamate-ammonia-ligase adenylyltransferase (EC 2.7.7.42) (Glutamine-synthetase adenylyltransferase) (ATase) ([Glutamate--ammonia-ligase] adenylyltransferase)		2		GO:0005524; GO:0008882; GO:0000287	[glutamate-ammonia-ligase] adenylyltransferase activity [GO:0008882]; ATP binding [GO:0005524]; magnesium ion binding [GO:0000287]
P0A265	ppiC STM3910 STMD1.80	Peptidyl-prolyl cis-trans isomerase C (PPIase C) (EC 5.2.1.8) (Parvulin) (Rotamase C)		2		GO:0005737; GO:0003755	cytoplasm [GO:0005737]; peptidyl-prolyl cis-trans isomerase activity [GO:0003755]
Q9I2A8	atoB PA2001	Acetyl-CoA acetyltransferase (EC 2.3.1.9) (Acetoacetyl-CoA thiolase)	PATHWAY: Metabolic intermediate biosynthesis; (R)-mevalonate biosynthesis; (R)-mevalonate from acetyl-CoA: step 1/3.	2		GO:0003985; GO:0005737; GO:0006631	cytoplasm [GO:0005737]; acetyl-CoA C-acetyltransferase activity [GO:0003985]; fatty acid metabolic process [GO:0006631]
Q9HWF5	secY PA4243	Protein translocase subunit SecY		2		GO:0016021; GO:0005622; GO:0065002; GO:0005886; GO:0006605; GO:0043952	integral component of membrane [GO:0016021]; intracellular [GO:0005622]; plasma membrane [GO:0005886]; intracellular protein transmembrane transport [GO:0065002]; protein targeting [GO:0006605]; protein transport by the Sec complex [GO:0043952]
A5N8G6	argB CKL_1555	Acetylglutamate kinase (EC 2.7.2.8) (N-acetyl-L-glutamate 5-phosphotransferase) (NAG kinase) (AGK)	PATHWAY: Amino-acid biosynthesis; L-arginine biosynthesis; N(2)-acetyl-L-ornithine from L-glutamate: step 2/4. {ECO:0000255|HAMAP-Rule:MF_00082}.	2		GO:0005524; GO:0003991; GO:0006526; GO:0005737; GO:0006561	cytoplasm [GO:0005737]; acetylglutamate kinase activity [GO:0003991]; ATP binding [GO:0005524]; arginine biosynthetic process [GO:0006526]; proline biosynthetic process [GO:0006561]
B0KSB7	pyrG PputGB1_1164	CTP synthase (EC 6.3.4.2) (CTP synthetase) (UTP--ammonia ligase)	PATHWAY: Pyrimidine metabolism; CTP biosynthesis via de novo pathway; CTP from UDP: step 2/2. {ECO:0000255|HAMAP-Rule:MF_01227}.	2		GO:0044210; GO:0005524; GO:0003883; GO:0006541	ATP binding [GO:0005524]; CTP synthase activity [GO:0003883]; 'de novo' CTP biosynthetic process [GO:0044210]; glutamine metabolic process [GO:0006541]
A1JLD8	YE1336	UPF0304 protein YE1336		2
A9N7D2	ytjA SPAB_05740	UPF0391 membrane protein YtjA		2		GO:0016021; GO:0005886	integral component of membrane [GO:0016021]; plasma membrane [GO:0005886]
B9DNJ2	mtnN Sca_1221	5'-methylthioadenosine/S-adenosylhomocysteine nucleosidase (MTA/SAH nucleosidase) (MTAN) (EC 3.2.2.9) (5'-methylthioadenosine nucleosidase) (MTA nucleosidase) (S-adenosylhomocysteine nucleosidase) (AdoHcy nucleosidase) (SAH nucleosidase) (SRH nucleosidase)	PATHWAY: Amino-acid biosynthesis; L-methionine biosynthesis via salvage pathway; S-methyl-5-thio-alpha-D-ribose 1-phosphate from S-methyl-5'-thioadenosine (hydrolase route): step 1/2. {ECO:0000255|HAMAP-Rule:MF_01684}.	2		GO:0019284; GO:0019509; GO:0008782; GO:0008930; GO:0009164	adenosylhomocysteine nucleosidase activity [GO:0008782]; methylthioadenosine nucleosidase activity [GO:0008930]; L-methionine biosynthetic process from methylthioadenosine [GO:0019509]; L-methionine biosynthetic process from S-adenosylmethionine [GO:0019284]; nucleoside catabolic process [GO:0009164]
A8GCM9	acyP Spro_1765	Acylphosphatase (EC 3.6.1.7) (Acylphosphate phosphohydrolase)		2		GO:0003998	acylphosphatase activity [GO:0003998]
Q48DT0	trmA PSPPH_4345	tRNA/tmRNA (uracil-C(5))-methyltransferase (EC 2.1.1.-) (EC 2.1.1.35) (tRNA (uracil(54)-C(5))-methyltransferase) (tRNA(m5U54)-methyltransferase) (RUMT) (tmRNA (uracil(341)-C(5))-methyltransferase)		2		GO:0030697	S-adenosylmethionine-dependent tRNA (m5U54) methyltransferase activity [GO:0030697]
P45604	nagE	PTS system N-acetylglucosamine-specific EIICBA component (EIICBA-Nag) (EII-Nag) [Includes: N-acetylglucosamine permease IIC component (PTS system N-acetylglucosamine-specific EIIC component); N-acetylglucosamine-specific phosphotransferase enzyme IIB component (EC 2.7.1.193) (PTS system N-acetylglucosamine-specific EIIB component); N-acetylglucosamine-specific phosphotransferase enzyme IIA compon…		2		GO:0015572; GO:0016021; GO:0016301; GO:0019866; GO:0009401; GO:0005886; GO:0008982	integral component of membrane [GO:0016021]; organelle inner membrane [GO:0019866]; plasma membrane [GO:0005886]; kinase activity [GO:0016301]; N-acetylglucosamine transmembrane transporter activity [GO:0015572]; protein-N(PI)-phosphohistidine-sugar phosphotransferase activity [GO:0008982]; phosphoenolpyruvate-dependent sugar phosphotransferase system [GO:0009401]
A0JVK4	hisG Arth_1680	ATP phosphoribosyltransferase (ATP-PRT) (ATP-PRTase) (EC 2.4.2.17)	PATHWAY: Amino-acid biosynthesis; L-histidine biosynthesis; L-histidine from 5-phospho-alpha-D-ribose 1-diphosphate: step 1/9. {ECO:0000255|HAMAP-Rule:MF_00079}.	2		GO:0005524; GO:0003879; GO:0005737; GO:0000105; GO:0000287	cytoplasm [GO:0005737]; ATP binding [GO:0005524]; ATP phosphoribosyltransferase activity [GO:0003879]; magnesium ion binding [GO:0000287]; histidine biosynthetic process [GO:0000105]
Q6D0E2	surA ECA3857	Chaperone SurA (Peptidyl-prolyl cis-trans isomerase SurA) (PPIase SurA) (EC 5.2.1.8) (Rotamase SurA)		2		GO:0043165; GO:0051085; GO:0060274; GO:0030288; GO:0042277; GO:0003755; GO:0050821; GO:0015031	outer membrane-bounded periplasmic space [GO:0030288]; peptide binding [GO:0042277]; peptidyl-prolyl cis-trans isomerase activity [GO:0003755]; chaperone mediated protein folding requiring cofactor [GO:0051085]; Gram-negative-bacterium-type cell outer membrane assembly [GO:0043165]; maintenance of stationary phase [GO:0060274]; protein stabilization [GO:0050821]; protein transport [GO:0015031]
B2VEA7	acpS ETA_09960	Holo-[acyl-carrier-protein] synthase (Holo-ACP synthase) (EC 2.7.8.7) (4'-phosphopantetheinyl transferase AcpS)		2		GO:0005737; GO:0006633; GO:0008897; GO:0000287	cytoplasm [GO:0005737]; holo-[acyl-carrier-protein] synthase activity [GO:0008897]; magnesium ion binding [GO:0000287]; fatty acid biosynthetic process [GO:0006633]
P0A9Y8	cspC Z2868 ECs2533	Cold shock-like protein CspC (CSP-C)		2		GO:0003677; GO:0005737; GO:0006355; GO:0006351	cytoplasm [GO:0005737]; DNA binding [GO:0003677]; regulation of transcription, DNA-templated [GO:0006355]; transcription, DNA-templated [GO:0006351]
Q0TEB3	truD ECP_2727	tRNA pseudouridine synthase D (EC 5.4.99.27) (tRNA pseudouridine(13) synthase) (tRNA pseudouridylate synthase D) (tRNA-uridine isomerase D)		2		GO:0003723; GO:0009982; GO:0031119	pseudouridine synthase activity [GO:0009982]; RNA binding [GO:0003723]; tRNA pseudouridine synthesis [GO:0031119]
B2VE88	rodZ ETA_10270	Cytoskeleton protein RodZ		2		GO:0016021; GO:0005886; GO:0008360; GO:0043565	integral component of membrane [GO:0016021]; plasma membrane [GO:0005886]; sequence-specific DNA binding [GO:0043565]; regulation of cell shape [GO:0008360]
A9WRE1	mraY RSal33209_2497	Phospho-N-acetylmuramoyl-pentapeptide-transferase (EC 2.7.8.13) (UDP-MurNAc-pentapeptide phosphotransferase)	PATHWAY: Cell wall biogenesis; peptidoglycan biosynthesis. {ECO:0000255|HAMAP-Rule:MF_00038}.	2		GO:0051992; GO:0007049; GO:0051301; GO:0071555; GO:0016021; GO:0009252; GO:0008963; GO:0005886; GO:0008360	integral component of membrane [GO:0016021]; plasma membrane [GO:0005886]; phospho-N-acetylmuramoyl-pentapeptide-transferase activity [GO:0008963]; UDP-N-acetylmuramoyl-L-alanyl-D-glutamyl-meso-2,6-diaminopimelyl-D-alanyl-D-alanine:undecaprenyl-phosphate transferase activity [GO:0051992]; cell cycle [GO:0007049]; cell division [GO:0051301]; cell wall organization [GO:0071555]; peptidoglycan biosy…
Q6AFG2	pepA pep Lxx10160	Probable cytosol aminopeptidase (EC 3.4.11.1) (Leucine aminopeptidase) (LAP) (EC 3.4.11.10) (Leucyl aminopeptidase)		2		GO:0004177; GO:0005737; GO:0030145; GO:0008235	cytoplasm [GO:0005737]; aminopeptidase activity [GO:0004177]; manganese ion binding [GO:0030145]; metalloexopeptidase activity [GO:0008235]
Q8ZJ16	lexA YPO0314 y0572 YP_0470	LexA repressor (EC 3.4.21.88)		2		GO:0003677; GO:0006281; GO:0006260; GO:0009432; GO:0045892; GO:0004252; GO:0006351	DNA binding [GO:0003677]; serine-type endopeptidase activity [GO:0004252]; DNA repair [GO:0006281]; DNA replication [GO:0006260]; negative regulation of transcription, DNA-templated [GO:0045892]; SOS response [GO:0009432]; transcription, DNA-templated [GO:0006351]
B7V5L0	PLES_57141	UPF0758 protein PLES_57141		2
B5XZM0	atpF KPK_5540	ATP synthase subunit b (ATP synthase F(0) sector subunit b) (ATPase subunit I) (F-type ATPase subunit b) (F-ATPase subunit b)		2		GO:0016021; GO:0005886; GO:0042777; GO:0046933; GO:0045263	integral component of membrane [GO:0016021]; plasma membrane [GO:0005886]; proton-transporting ATP synthase complex, coupling factor F(o) [GO:0045263]; proton-transporting ATP synthase activity, rotational mechanism [GO:0046933]; plasma membrane ATP synthesis coupled proton transport [GO:0042777]
A7MV01	galK VIBHAR_03327	Galactokinase (EC 2.7.1.6) (Galactose kinase)	PATHWAY: Carbohydrate metabolism; galactose metabolism. {ECO:0000255|HAMAP-Rule:MF_00246}.	2		GO:0005524; GO:0005737; GO:0004335; GO:0006012; GO:0000287	cytoplasm [GO:0005737]; ATP binding [GO:0005524]; galactokinase activity [GO:0004335]; magnesium ion binding [GO:0000287]; galactose metabolic process [GO:0006012]
Q6D800	apt ECA1175	Adenine phosphoribosyltransferase (APRT) (EC 2.4.2.7)	PATHWAY: Purine metabolism; AMP biosynthesis via salvage pathway; AMP from adenine: step 1/1. {ECO:0000255|HAMAP-Rule:MF_00004}.	2		GO:0044209; GO:0003999; GO:0006168; GO:0005737	cytoplasm [GO:0005737]; adenine phosphoribosyltransferase activity [GO:0003999]; adenine salvage [GO:0006168]; AMP salvage [GO:0044209]
Q3K4G4	ubiC2 Pfl01_5603	Probable chorismate pyruvate-lyase 2 (CL 2) (CPL 2) (EC 4.1.3.40)	PATHWAY: Cofactor biosynthesis; ubiquinone biosynthesis. {ECO:0000255|HAMAP-Rule:MF_01632}.	2		GO:0008813; GO:0005737; GO:0042866; GO:0006744	cytoplasm [GO:0005737]; chorismate lyase activity [GO:0008813]; pyruvate biosynthetic process [GO:0042866]; ubiquinone biosynthetic process [GO:0006744]
C6DKU9	PC1_2519	UPF0176 protein PC1_2519		2
P96675	ydeR BSU05310	Uncharacterized MFS-type transporter YdeR		2		GO:0016021; GO:0005886; GO:0055085	integral component of membrane [GO:0016021]; plasma membrane [GO:0005886]; transmembrane transport [GO:0055085]
Q9I5Y4	pgk PA0552	Phosphoglycerate kinase (EC 2.7.2.3)	PATHWAY: Carbohydrate degradation; glycolysis; pyruvate from D-glyceraldehyde 3-phosphate: step 2/5. {ECO:0000255|HAMAP-Rule:MF_00145}.	2		GO:0005524; GO:0005737; GO:0006096; GO:0004618	cytoplasm [GO:0005737]; ATP binding [GO:0005524]; phosphoglycerate kinase activity [GO:0004618]; glycolytic process [GO:0006096]
A1JKK4	era YE1018	GTPase Era		2		GO:0005525; GO:0003924; GO:0005737; GO:0005886; GO:0042274; GO:0070181	cytoplasm [GO:0005737]; plasma membrane [GO:0005886]; GTP binding [GO:0005525]; GTPase activity [GO:0003924]; small ribosomal subunit rRNA binding [GO:0070181]; ribosomal small subunit biogenesis [GO:0042274]
A8G9P6	rapA Spro_0730	RNA polymerase-associated protein RapA (EC 3.6.4.-) (ATP-dependent helicase HepA)		2		GO:0005524; GO:0003677; GO:0004386; GO:0006355; GO:0006351	ATP binding [GO:0005524]; DNA binding [GO:0003677]; helicase activity [GO:0004386]; regulation of transcription, DNA-templated [GO:0006355]; transcription, DNA-templated [GO:0006351]
Q09WW6	ndhE MoinCp073	NAD(P)H-quinone oxidoreductase subunit 4L, chloroplastic (EC 1.6.5.-) (NAD(P)H dehydrogenase subunit 4L) (NADH-plastoquinone oxidoreductase subunit 4L)		2759	33090	GO:0042773; GO:0009535; GO:0016021; GO:0016655; GO:0019684; GO:0048038; GO:0006810	chloroplast thylakoid membrane [GO:0009535]; integral component of membrane [GO:0016021]; oxidoreductase activity, acting on NAD(P)H, quinone or similar compound as acceptor [GO:0016655]; quinone binding [GO:0048038]; ATP synthesis coupled electron transport [GO:0042773]; photosynthesis, light reaction [GO:0019684]; transport [GO:0006810]
A4XW05	moaA Pmen_2766	Cyclic pyranopterin monophosphate synthase (EC 4.1.99.18) (Molybdenum cofactor biosynthesis protein A)	PATHWAY: Cofactor biosynthesis; molybdopterin biosynthesis. {ECO:0000255|HAMAP-Rule:MF_01225}.	2		GO:0051539; GO:0005525; GO:0006777; GO:0061597; GO:0046872; GO:0019008	molybdopterin synthase complex [GO:0019008]; 4 iron, 4 sulfur cluster binding [GO:0051539]; cyclic pyranopterin monophosphate synthase activity [GO:0061597]; GTP binding [GO:0005525]; metal ion binding [GO:0046872]; Mo-molybdopterin cofactor biosynthetic process [GO:0006777]
Q6D5W6	mdtK norM ECA1922	Multidrug resistance protein MdtK (Multidrug-efflux transporter)		2		GO:0015297; GO:0015238; GO:0016021; GO:0005886; GO:0006814	integral component of membrane [GO:0016021]; plasma membrane [GO:0005886]; antiporter activity [GO:0015297]; drug transmembrane transporter activity [GO:0015238]; sodium ion transport [GO:0006814]
A7FME2	dnaJ YpsIP31758_3465	Chaperone protein DnaJ		2		GO:0005524; GO:0006260; GO:0005737; GO:0006457; GO:0009408; GO:0008270	cytoplasm [GO:0005737]; ATP binding [GO:0005524]; zinc ion binding [GO:0008270]; DNA replication [GO:0006260]; protein folding [GO:0006457]; response to heat [GO:0009408]
C5BWI5	serS Bcav_0379	Serine--tRNA ligase (EC 6.1.1.11) (Seryl-tRNA synthetase) (SerRS) (Seryl-tRNA(Ser/Sec) synthetase)	PATHWAY: Aminoacyl-tRNA biosynthesis; selenocysteinyl-tRNA(Sec) biosynthesis; L-seryl-tRNA(Sec) from L-serine and tRNA(Sec): step 1/1. {ECO:0000255|HAMAP-Rule:MF_00176}.	2		GO:0005524; GO:0005737; GO:0016260; GO:0097056; GO:0004828; GO:0006434	cytoplasm [GO:0005737]; ATP binding [GO:0005524]; serine-tRNA ligase activity [GO:0004828]; selenocysteine biosynthetic process [GO:0016260]; selenocysteinyl-tRNA(Sec) biosynthetic process [GO:0097056]; seryl-tRNA aminoacylation [GO:0006434]
B7GH71	gcvT Aflv_0915	Aminomethyltransferase (EC 2.1.2.10) (Glycine cleavage system T protein)		2		GO:0004047; GO:0019464; GO:0008483	aminomethyltransferase activity [GO:0004047]; transaminase activity [GO:0008483]; glycine decarboxylation via glycine cleavage system [GO:0019464]
Q37550	ATP9	ATP synthase subunit 9, mitochondrial (Lipid-binding protein)		2759	33090	GO:0005524; GO:0015991; GO:0015986; GO:0015078; GO:0016021; GO:0008289; GO:0031966; GO:0045263	integral component of membrane [GO:0016021]; mitochondrial membrane [GO:0031966]; proton-transporting ATP synthase complex, coupling factor F(o) [GO:0045263]; ATP binding [GO:0005524]; hydrogen ion transmembrane transporter activity [GO:0015078]; lipid binding [GO:0008289]; ATP hydrolysis coupled proton transport [GO:0015991]; ATP synthesis coupled proton transport [GO:0015986]
P37986	zwf Dda3937_03574	Glucose-6-phosphate 1-dehydrogenase (G6PD) (EC 1.1.1.49)	PATHWAY: Carbohydrate degradation; pentose phosphate pathway; D-ribulose 5-phosphate from D-glucose 6-phosphate (oxidative stage): step 1/3. {ECO:0000255|HAMAP-Rule:MF_00966}.	2		GO:0050661; GO:0006006; GO:0004345; GO:0006098	glucose-6-phosphate dehydrogenase activity [GO:0004345]; NADP binding [GO:0050661]; glucose metabolic process [GO:0006006]; pentose-phosphate shunt [GO:0006098]
P0AEE6	mglB c2684	D-galactose-binding periplasmic protein (GBP) (D-galactose/ D-glucose-binding protein) (GGBP)		2		GO:0008643; GO:0006935; GO:0046872; GO:0042597	periplasmic space [GO:0042597]; metal ion binding [GO:0046872]; carbohydrate transport [GO:0008643]; chemotaxis [GO:0006935]
B2VDK4	acpP ETA_20210	Acyl carrier protein (ACP)	PATHWAY: Lipid metabolism; fatty acid biosynthesis. {ECO:0000255|HAMAP-Rule:MF_01217}.	2		GO:0000036; GO:0005737	cytoplasm [GO:0005737]; ACP phosphopantetheine attachment site binding involved in fatty acid biosynthetic process [GO:0000036]
P50870	vatD satA	Streptogramin A acetyltransferase (EC 2.3.1.-) (Virginiamycin acetyltransferase D) (Vat(D))		2		GO:0046677; GO:0016746	transferase activity, transferring acyl groups [GO:0016746]; response to antibiotic [GO:0046677]
A5UBI8	CGSHiEE_03600	Electron transport complex subunit G		2		GO:0010181; GO:0009055; GO:0022900; GO:0016021; GO:0005886	integral component of membrane [GO:0016021]; plasma membrane [GO:0005886]; electron carrier activity [GO:0009055]; FMN binding [GO:0010181]; electron transport chain [GO:0022900]
Q1C824	cmoB YPA_1431	tRNA U34 carboxymethyltransferase (EC 2.5.1.-)		2		GO:0016300; GO:0002098; GO:0016765	transferase activity, transferring alkyl or aryl (other than methyl) groups [GO:0016765]; tRNA (uracil) methyltransferase activity [GO:0016300]; tRNA wobble uridine modification [GO:0002098]
Q8KRA0		UPF0236 protein in vanSb 3'region		2
A4W9J6	astA Ent638_1697	Arginine N-succinyltransferase (AST) (EC 2.3.1.109) (AOST)	PATHWAY: Amino-acid degradation; L-arginine degradation via AST pathway; L-glutamate and succinate from L-arginine: step 1/5. {ECO:0000255|HAMAP-Rule:MF_01171}.	2		GO:0008791; GO:0019544; GO:0019545	arginine N-succinyltransferase activity [GO:0008791]; arginine catabolic process to glutamate [GO:0019544]; arginine catabolic process to succinate [GO:0019545]
Q6D4L3	ECA2377	UPF0181 protein ECA2377		2
Q9CFM7	deoC LL1440 L63310	Deoxyribose-phosphate aldolase (DERA) (EC 4.1.2.4) (2-deoxy-D-ribose 5-phosphate aldolase) (Phosphodeoxyriboaldolase) (Deoxyriboaldolase)	PATHWAY: Carbohydrate degradation; 2-deoxy-D-ribose 1-phosphate degradation; D-glyceraldehyde 3-phosphate and acetaldehyde from 2-deoxy-alpha-D-ribose 1-phosphate: step 2/2.	2		GO:0016052; GO:0005737; GO:0009264; GO:0046386; GO:0004139	cytoplasm [GO:0005737]; deoxyribose-phosphate aldolase activity [GO:0004139]; carbohydrate catabolic process [GO:0016052]; deoxyribonucleotide catabolic process [GO:0009264]; deoxyribose phosphate catabolic process [GO:0046386]
Q6D8S3	ribB ECA0899	3,4-dihydroxy-2-butanone 4-phosphate synthase (DHBP synthase) (EC 4.1.99.12)	PATHWAY: Cofactor biosynthesis; riboflavin biosynthesis; 2-hydroxy-3-oxobutyl phosphate from D-ribulose 5-phosphate: step 1/1. {ECO:0000255|HAMAP-Rule:MF_00180}.	2		GO:0008686; GO:0000287; GO:0030145; GO:0009231	3,4-dihydroxy-2-butanone-4-phosphate synthase activity [GO:0008686]; magnesium ion binding [GO:0000287]; manganese ion binding [GO:0030145]; riboflavin biosynthetic process [GO:0009231]
B0KN79	mutM fpg PputGB1_5175	Formamidopyrimidine-DNA glycosylase (Fapy-DNA glycosylase) (EC 3.2.2.23) (DNA-(apurinic or apyrimidinic site) lyase MutM) (AP lyase MutM) (EC 4.2.99.18)		2		GO:0006284; GO:0003684; GO:0006289; GO:0008534; GO:0008270	damaged DNA binding [GO:0003684]; oxidized purine nucleobase lesion DNA N-glycosylase activity [GO:0008534]; zinc ion binding [GO:0008270]; base-excision repair [GO:0006284]; nucleotide-excision repair [GO:0006289]
P93312	YMF16 MTT2 AtMg00570	Uncharacterized tatC-like protein ymf16 (ORFX)		2759	33090	GO:0016021; GO:0031966	integral component of membrane [GO:0016021]; mitochondrial membrane [GO:0031966]
A1JPE9	lplT YE3326	Lysophospholipid transporter LplT		2		GO:0016021; GO:0051978; GO:0005886; GO:0055085	integral component of membrane [GO:0016021]; plasma membrane [GO:0005886]; lysophospholipid transporter activity [GO:0051978]; transmembrane transport [GO:0055085]
Q02755	tcp STM3577	Methyl-accepting chemotaxis citrate transducer (Citrate chemoreceptor protein)		2		GO:0006935; GO:0016021; GO:0005886; GO:0004888	integral component of membrane [GO:0016021]; plasma membrane [GO:0005886]; transmembrane signaling receptor activity [GO:0004888]; chemotaxis [GO:0006935]
B2VEQ1	rnfA ETA_17740	Electron transport complex subunit A		2		GO:0022900; GO:0016021; GO:0005886	integral component of membrane [GO:0016021]; plasma membrane [GO:0005886]; electron transport chain [GO:0022900]
B2VII2	folE ETA_12880	GTP cyclohydrolase 1 (EC 3.5.4.16) (GTP cyclohydrolase I) (GTP-CH-I)	PATHWAY: Cofactor biosynthesis; 7,8-dihydroneopterin triphosphate biosynthesis; 7,8-dihydroneopterin triphosphate from GTP: step 1/1. {ECO:0000255|HAMAP-Rule:MF_00223}.	2		GO:0035998; GO:0005525; GO:0003934; GO:0005737; GO:0006730; GO:0046654; GO:0008270	cytoplasm [GO:0005737]; GTP binding [GO:0005525]; GTP cyclohydrolase I activity [GO:0003934]; zinc ion binding [GO:0008270]; 7,8-dihydroneopterin 3'-triphosphate biosynthetic process [GO:0035998]; one-carbon metabolic process [GO:0006730]; tetrahydrofolate biosynthetic process [GO:0046654]
P21434	rpl2	50S ribosomal protein L2, chloroplastic		2759	33090	GO:0003723; GO:0009507; GO:0015934; GO:0003735; GO:0016740; GO:0006412	chloroplast [GO:0009507]; large ribosomal subunit [GO:0015934]; RNA binding [GO:0003723]; structural constituent of ribosome [GO:0003735]; transferase activity [GO:0016740]; translation [GO:0006412]
B5XZW2	mtnA KPK_3949	Methylthioribose-1-phosphate isomerase (M1Pi) (MTR-1-P isomerase) (EC 5.3.1.23) (S-methyl-5-thioribose-1-phosphate isomerase)	PATHWAY: Amino-acid biosynthesis; L-methionine biosynthesis via salvage pathway; L-methionine from S-methyl-5-thio-alpha-D-ribose 1-phosphate: step 1/6. {ECO:0000255|HAMAP-Rule:MF_01678}.	2		GO:0019284; GO:0019509; GO:0046523	S-methyl-5-thioribose-1-phosphate isomerase activity [GO:0046523]; L-methionine biosynthetic process from methylthioadenosine [GO:0019509]; L-methionine biosynthetic process from S-adenosylmethionine [GO:0019284]
P10330	ND5 NAD5	NADH-ubiquinone oxidoreductase chain 5 (EC 1.6.5.3) (NADH dehydrogenase subunit 5)		2759	33090	GO:0042773; GO:0008137; GO:0016021; GO:0005743; GO:0070469	integral component of membrane [GO:0016021]; mitochondrial inner membrane [GO:0005743]; respiratory chain [GO:0070469]; NADH dehydrogenase (ubiquinone) activity [GO:0008137]; ATP synthesis coupled electron transport [GO:0042773]
A4XSM8	fadB Pmen_1580	Fatty acid oxidation complex subunit alpha [Includes: Enoyl-CoA hydratase/Delta(3)-cis-Delta(2)-trans-enoyl-CoA isomerase/3-hydroxybutyryl-CoA epimerase (EC 4.2.1.17) (EC 5.1.2.3) (EC 5.3.3.8); 3-hydroxyacyl-CoA dehydrogenase (EC 1.1.1.35)]	PATHWAY: Lipid metabolism; fatty acid beta-oxidation. {ECO:0000255|HAMAP-Rule:MF_01621}.	2		GO:0003857; GO:0008692; GO:0004165; GO:0004300; GO:0006635; GO:0036125	fatty acid beta-oxidation multienzyme complex [GO:0036125]; 3-hydroxyacyl-CoA dehydrogenase activity [GO:0003857]; 3-hydroxybutyryl-CoA epimerase activity [GO:0008692]; dodecenoyl-CoA delta-isomerase activity [GO:0004165]; enoyl-CoA hydratase activity [GO:0004300]; fatty acid beta-oxidation [GO:0006635]
Q2JBP8	katG Francci3_1918	Catalase-peroxidase (CP) (EC 1.11.1.21) (Peroxidase/catalase)		2		GO:0004096; GO:0020037; GO:0042744; GO:0046872; GO:0006979	catalase activity [GO:0004096]; heme binding [GO:0020037]; metal ion binding [GO:0046872]; hydrogen peroxide catabolic process [GO:0042744]; response to oxidative stress [GO:0006979]
B7LKG3	dapA EFER_0697	4-hydroxy-tetrahydrodipicolinate synthase (HTPA synthase) (EC 4.3.3.7)	PATHWAY: Amino-acid biosynthesis; L-lysine biosynthesis via DAP pathway; (S)-tetrahydrodipicolinate from L-aspartate: step 3/4. {ECO:0000255|HAMAP-Rule:MF_00418}.	2		GO:0008840; GO:0005737; GO:0019877; GO:0009089	cytoplasm [GO:0005737]; 4-hydroxy-tetrahydrodipicolinate synthase [GO:0008840]; diaminopimelate biosynthetic process [GO:0019877]; lysine biosynthetic process via diaminopimelate [GO:0009089]
B5XV26	cysH KPK_1006	Phosphoadenosine phosphosulfate reductase (EC 1.8.4.8) (3'-phosphoadenylylsulfate reductase) (PAPS reductase, thioredoxin dependent) (PAPS sulfotransferase) (PAdoPS reductase)	PATHWAY: Sulfur metabolism; hydrogen sulfide biosynthesis; sulfite from sulfate: step 3/3. {ECO:0000255|HAMAP-Rule:MF_00063}.	2		GO:0019344; GO:0005737; GO:0070814; GO:0009086; GO:0004604; GO:0019379	cytoplasm [GO:0005737]; phosphoadenylyl-sulfate reductase (thioredoxin) activity [GO:0004604]; cysteine biosynthetic process [GO:0019344]; hydrogen sulfide biosynthetic process [GO:0070814]; methionine biosynthetic process [GO:0009086]; sulfate assimilation, phosphoadenylyl sulfate reduction by phosphoadenylyl-sulfate reductase (thioredoxin) [GO:0019379]
A8G9S7	murG Spro_0761	UDP-N-acetylglucosamine--N-acetylmuramyl-(pentapeptide) pyrophosphoryl-undecaprenol N-acetylglucosamine transferase (EC 2.4.1.227) (Undecaprenyl-PP-MurNAc-pentapeptide-UDPGlcNAc GlcNAc transferase)	PATHWAY: Cell wall biogenesis; peptidoglycan biosynthesis. {ECO:0000255|HAMAP-Rule:MF_00033}.	2		GO:0051991; GO:0007049; GO:0051301; GO:0071555; GO:0030259; GO:0009252; GO:0005886; GO:0008360; GO:0050511	plasma membrane [GO:0005886]; UDP-N-acetyl-D-glucosamine:N-acetylmuramoyl-L-alanyl-D-glutamyl-meso-2,6-diaminopimelyl-D-alanyl-D-alanine-diphosphoundecaprenol 4-beta-N-acetylglucosaminlytransferase activity [GO:0051991]; undecaprenyldiphospho-muramoylpentapeptide beta-N-acetylglucosaminyltransferase activity [GO:0050511]; cell cycle [GO:0007049]; cell division [GO:0051301]; cell wall organization…
C6DGZ0	PC1_1998	UPF0259 membrane protein PC1_1998		2		GO:0016021; GO:0005886	integral component of membrane [GO:0016021]; plasma membrane [GO:0005886]
C1DDY1	pyrD Avin_18900	Dihydroorotate dehydrogenase (quinone) (EC 1.3.5.2) (DHOdehase) (DHOD) (DHODase) (Dihydroorotate oxidase)	PATHWAY: Pyrimidine metabolism; UMP biosynthesis via de novo pathway; orotate from (S)-dihydroorotate (quinone route): step 1/1. {ECO:0000255|HAMAP-Rule:MF_00225}.	2		GO:0044205; GO:0006207; GO:0005737; GO:0004152; GO:0005886	cytoplasm [GO:0005737]; plasma membrane [GO:0005886]; dihydroorotate dehydrogenase activity [GO:0004152]; 'de novo' pyrimidine nucleobase biosynthetic process [GO:0006207]; 'de novo' UMP biosynthetic process [GO:0044205]
Q2NQP6	rpsD SG2254	30S ribosomal protein S4		2		GO:0019843; GO:0015935; GO:0003735; GO:0006412	small ribosomal subunit [GO:0015935]; rRNA binding [GO:0019843]; structural constituent of ribosome [GO:0003735]; translation [GO:0006412]
A0JT53	iolG Arth_0825	Inositol 2-dehydrogenase (EC 1.1.1.18) (Myo-inositol 2-dehydrogenase) (MI 2-dehydrogenase)		2		GO:0050112; GO:0019310	inositol 2-dehydrogenase activity [GO:0050112]; inositol catabolic process [GO:0019310]
Q8Z4Z9	yfcJ STY2603 t0492	UPF0226 protein YfcJ		2		GO:0016021; GO:0005886; GO:0055085	integral component of membrane [GO:0016021]; plasma membrane [GO:0005886]; transmembrane transport [GO:0055085]
A4IRW9	trmB GTNG_2728	tRNA (guanine-N(7)-)-methyltransferase (EC 2.1.1.33) (tRNA (guanine(46)-N(7))-methyltransferase) (tRNA(m7G46)-methyltransferase)	PATHWAY: tRNA modification; N(7)-methylguanine-tRNA biosynthesis. {ECO:0000255|HAMAP-Rule:MF_01057}.	2		GO:0008176	tRNA (guanine-N7-)-methyltransferase activity [GO:0008176]
A0AJB5	leuS lwe1679	Leucine--tRNA ligase (EC 6.1.1.4) (Leucyl-tRNA synthetase) (LeuRS)		2		GO:0005524; GO:0002161; GO:0005737; GO:0004823; GO:0006429	cytoplasm [GO:0005737]; aminoacyl-tRNA editing activity [GO:0002161]; ATP binding [GO:0005524]; leucine-tRNA ligase activity [GO:0004823]; leucyl-tRNA aminoacylation [GO:0006429]
Q6FR62	GUF1 CAGL0I00660g	Translation factor GUF1, mitochondrial (EC 3.6.5.-) (Elongation factor 4 homolog) (EF-4) (GTPase GUF1) (Ribosomal back-translocase)		2759	4751	GO:0005525; GO:0003924; GO:0005743; GO:0005761; GO:0045727; GO:0043022; GO:0006412	mitochondrial inner membrane [GO:0005743]; mitochondrial ribosome [GO:0005761]; GTP binding [GO:0005525]; GTPase activity [GO:0003924]; ribosome binding [GO:0043022]; positive regulation of translation [GO:0045727]; translation [GO:0006412]
Q71WW8	pgk LMOf2365_2431	Phosphoglycerate kinase (EC 2.7.2.3)	PATHWAY: Carbohydrate degradation; glycolysis; pyruvate from D-glyceraldehyde 3-phosphate: step 2/5. {ECO:0000255|HAMAP-Rule:MF_00145}.	2		GO:0005524; GO:0005737; GO:0006096; GO:0004618	cytoplasm [GO:0005737]; ATP binding [GO:0005524]; phosphoglycerate kinase activity [GO:0004618]; glycolytic process [GO:0006096]
Q6D9I8	ubiA ECA0627	4-hydroxybenzoate octaprenyltransferase (EC 2.5.1.-) (4-HB polyprenyltransferase)	PATHWAY: Cofactor biosynthesis; ubiquinone biosynthesis. {ECO:0000255|HAMAP-Rule:MF_01635}.	2		GO:0008412; GO:0016021; GO:0005886; GO:0006744	integral component of membrane [GO:0016021]; plasma membrane [GO:0005886]; 4-hydroxybenzoate octaprenyltransferase activity [GO:0008412]; ubiquinone biosynthetic process [GO:0006744]
Q9UUK7	ade5 ade8 SPCC24E4.01 SPCC569.08c	Phosphoribosylglycinamide formyltransferase (EC 2.1.2.2) (5'-phosphoribosylglycinamide transformylase) (GAR transformylase) (GART)	PATHWAY: Purine metabolism; IMP biosynthesis via de novo pathway; N(2)-formyl-N(1)-(5-phospho-D-ribosyl)glycinamide from N(1)-(5-phospho-D-ribosyl)glycinamide (10-formyl THF route): step 1/1.	2759	4751	GO:0006189; GO:0046084; GO:0005634; GO:0004644	nucleus [GO:0005634]; phosphoribosylglycinamide formyltransferase activity [GO:0004644]; 'de novo' IMP biosynthetic process [GO:0006189]; adenine biosynthetic process [GO:0046084]
A7FJX9	YpsIP31758_2592	Uncharacterized MFS-type transporter YpsIP31758_2592		2		GO:0016021; GO:0005886; GO:0055085; GO:0005215	integral component of membrane [GO:0016021]; plasma membrane [GO:0005886]; transporter activity [GO:0005215]; transmembrane transport [GO:0055085]
P42405	hxlA yckG BSU03460	3-hexulose-6-phosphate synthase (HPS) (EC 4.1.2.43) (D-arabino-3-hexulose-6-phosphate formaldehyde lyase) (HUMPS)	PATHWAY: One-carbon metabolism; formaldehyde assimilation via RuMP pathway; D-fructose 6-phosphate from D-ribulose 5-phosphate and formaldehyde: step 1/2.	2		GO:0006207; GO:0005975; GO:0005829; GO:0019647; GO:0043801; GO:0006730; GO:0004590; GO:0009636	cytosol [GO:0005829]; hexulose-6-phosphate synthase activity [GO:0043801]; orotidine-5'-phosphate decarboxylase activity [GO:0004590]; 'de novo' pyrimidine nucleobase biosynthetic process [GO:0006207]; carbohydrate metabolic process [GO:0005975]; formaldehyde assimilation via ribulose monophosphate cycle [GO:0019647]; one-carbon metabolic process [GO:0006730]; response to toxic substance [GO:0009…
A7MQ91	hldD ESA_04109	ADP-L-glycero-D-manno-heptose-6-epimerase (EC 5.1.3.20) (ADP-L-glycero-beta-D-manno-heptose-6-epimerase) (ADP-glyceromanno-heptose 6-epimerase) (ADP-hep 6-epimerase) (AGME)	PATHWAY: Nucleotide-sugar biosynthesis; ADP-L-glycero-beta-D-manno-heptose biosynthesis; ADP-L-glycero-beta-D-manno-heptose from D-glycero-beta-D-manno-heptose 7-phosphate: step 4/4. {ECO:0000255|HAMAP-Rule:MF_01601}.	2		GO:0097171; GO:0008712; GO:0050661; GO:0005975	ADP-glyceromanno-heptose 6-epimerase activity [GO:0008712]; NADP binding [GO:0050661]; ADP-L-glycero-beta-D-manno-heptose biosynthetic process [GO:0097171]; carbohydrate metabolic process [GO:0005975]
Q9FXW4	CYP80B2	Probable (S)-N-methylcoclaurine 3'-hydroxylase isozyme 2 (EC 1.14.13.71) (Cytochrome P450 80B2)	PATHWAY: Alkaloid biosynthesis; (S)-reticuline biosynthesis; (S)-reticuline from (S)-norcoclaurine: step 3/4.	2759	33090	GO:0050593; GO:0005789; GO:0020037; GO:0016021; GO:0005506	endoplasmic reticulum membrane [GO:0005789]; integral component of membrane [GO:0016021]; heme binding [GO:0020037]; iron ion binding [GO:0005506]; N-methylcoclaurine 3'-monooxygenase activity [GO:0050593]
A0AIC6	infB lwe1340	Translation initiation factor IF-2		2		GO:0005525; GO:0003924; GO:0005737; GO:0003743	cytoplasm [GO:0005737]; GTP binding [GO:0005525]; GTPase activity [GO:0003924]; translation initiation factor activity [GO:0003743]
Q1C6U2	dsrB YPA_1864	Protein DsrB		2
B2U1W0	nanT SbBS512_E3552	Putative sialic acid transporter (Sialic acid permease)		2		GO:0015144; GO:0016021; GO:0005886; GO:0015739; GO:0015538	integral component of membrane [GO:0016021]; plasma membrane [GO:0005886]; carbohydrate transmembrane transporter activity [GO:0015144]; sialic acid:proton symporter activity [GO:0015538]; sialic acid transport [GO:0015739]
P17334	chbC celB b1737 JW1726	N,N'-diacetylchitobiose permease IIC component (EIIC-Chb) (PTS system N,N'-diacetylchitobiose-specific EIIC component)		2		GO:1902815; GO:0016021; GO:0009401; GO:0005886; GO:0008982	integral component of membrane [GO:0016021]; plasma membrane [GO:0005886]; protein-N(PI)-phosphohistidine-sugar phosphotransferase activity [GO:0008982]; N,N'-diacetylchitobiose import [GO:1902815]; phosphoenolpyruvate-dependent sugar phosphotransferase system [GO:0009401]
P55929	ccp NE1315	Cytochrome c551 peroxidase (Cytochrome c peroxidase) (EC 1.11.1.5)		2		GO:0004130; GO:0009055; GO:0020037; GO:0046872; GO:0042597	periplasmic space [GO:0042597]; cytochrome-c peroxidase activity [GO:0004130]; electron carrier activity [GO:0009055]; heme binding [GO:0020037]; metal ion binding [GO:0046872]
P40740	bglH BSU39260 N17D	Aryl-phospho-beta-D-glucosidase BglH (EC 3.2.1.86) (6-phospho-beta-glucosidase)		2		GO:0008706; GO:0008422; GO:0005829; GO:1901657; GO:0044724	cytosol [GO:0005829]; 6-phospho-beta-glucosidase activity [GO:0008706]; beta-glucosidase activity [GO:0008422]; glycosyl compound metabolic process [GO:1901657]; single-organism carbohydrate catabolic process [GO:0044724]
B7LRA1	ynfA EFER_1524	UPF0060 membrane protein YnfA		2		GO:0016021; GO:0005886	integral component of membrane [GO:0016021]; plasma membrane [GO:0005886]
A8GAN5	nrdR Spro_1071	Transcriptional repressor NrdR		2		GO:0005524; GO:0003677; GO:0045892; GO:0006351; GO:0008270	ATP binding [GO:0005524]; DNA binding [GO:0003677]; zinc ion binding [GO:0008270]; negative regulation of transcription, DNA-templated [GO:0045892]; transcription, DNA-templated [GO:0006351]
A0AIU5	greA lwe1509	Transcription elongation factor GreA (Transcript cleavage factor GreA)		2		GO:0003677; GO:0032784; GO:0006351	DNA binding [GO:0003677]; regulation of DNA-templated transcription, elongation [GO:0032784]; transcription, DNA-templated [GO:0006351]
B2VGP9	pdxA ETA_07250	4-hydroxythreonine-4-phosphate dehydrogenase (EC 1.1.1.262) (4-(phosphohydroxy)-L-threonine dehydrogenase)	PATHWAY: Cofactor biosynthesis; pyridoxine 5'-phosphate biosynthesis; pyridoxine 5'-phosphate from D-erythrose 4-phosphate: step 4/5. {ECO:0000255|HAMAP-Rule:MF_00536}.	2		GO:0050570; GO:0051287; GO:0050897; GO:0005737; GO:0000287; GO:0042823; GO:0008615; GO:0008270	cytoplasm [GO:0005737]; 4-hydroxythreonine-4-phosphate dehydrogenase activity [GO:0050570]; cobalt ion binding [GO:0050897]; magnesium ion binding [GO:0000287]; NAD binding [GO:0051287]; zinc ion binding [GO:0008270]; pyridoxal phosphate biosynthetic process [GO:0042823]; pyridoxine biosynthetic process [GO:0008615]
B2VHY0	rnhB ETA_09040	Ribonuclease HII (RNase HII) (EC 3.1.26.4)		2		GO:0003723; GO:0006401; GO:0004523; GO:0005737; GO:0030145	cytoplasm [GO:0005737]; manganese ion binding [GO:0030145]; RNA binding [GO:0003723]; RNA-DNA hybrid ribonuclease activity [GO:0004523]; RNA catabolic process [GO:0006401]
Q9HZJ3	fadA PA3013	3-ketoacyl-CoA thiolase (EC 2.3.1.16) (Acetyl-CoA acyltransferase) (Beta-ketothiolase) (Fatty acid oxidation complex subunit beta)	PATHWAY: Lipid metabolism; fatty acid beta-oxidation. {ECO:0000255|HAMAP-Rule:MF_01620}.	2		GO:0003988; GO:0005737; GO:0006635	cytoplasm [GO:0005737]; acetyl-CoA C-acyltransferase activity [GO:0003988]; fatty acid beta-oxidation [GO:0006635]
C5BGA4	glnS NT01EI_2906	Glutamine--tRNA ligase (EC 6.1.1.18) (Glutaminyl-tRNA synthetase) (GlnRS)		2		GO:0005524; GO:0005737; GO:0004819; GO:0006425; GO:0006424	cytoplasm [GO:0005737]; ATP binding [GO:0005524]; glutamine-tRNA ligase activity [GO:0004819]; glutaminyl-tRNA aminoacylation [GO:0006425]; glutamyl-tRNA aminoacylation [GO:0006424]
C6DKU8	PC1_2518	UPF0312 protein PC1_2518		2		GO:0042597	periplasmic space [GO:0042597]
P21184	fliC flaA	A-type flagellin		2		GO:0009420; GO:0071973; GO:0005576; GO:0005198	bacterial-type flagellum filament [GO:0009420]; extracellular region [GO:0005576]; structural molecule activity [GO:0005198]; bacterial-type flagellum-dependent cell motility [GO:0071973]
A4ILP0	queF GTNG_0866	NADPH-dependent 7-cyano-7-deazaguanine reductase (EC 1.7.1.13) (7-cyano-7-carbaguanine reductase) (NADPH-dependent nitrile oxidoreductase) (PreQ(0) reductase)	PATHWAY: tRNA modification; tRNA-queuosine biosynthesis. {ECO:0000255|HAMAP-Rule:MF_00818}.	2		GO:0005737; GO:0046857; GO:0033739; GO:0008616	cytoplasm [GO:0005737]; oxidoreductase activity, acting on other nitrogenous compounds as donors, with NAD or NADP as acceptor [GO:0046857]; preQ1 synthase activity [GO:0033739]; queuosine biosynthetic process [GO:0008616]
C6DJE1	engB PC1_4226	Probable GTP-binding protein EngB		2		GO:0005525; GO:0003924; GO:0000917; GO:0000287	GTP binding [GO:0005525]; GTPase activity [GO:0003924]; magnesium ion binding [GO:0000287]; barrier septum assembly [GO:0000917]
B0RI48	mraZ CMS1364	Transcriptional regulator MraZ		2		GO:0003677; GO:0005737; GO:0009295; GO:0003700; GO:0006351	cytoplasm [GO:0005737]; nucleoid [GO:0009295]; DNA binding [GO:0003677]; transcription factor activity, sequence-specific DNA binding [GO:0003700]; transcription, DNA-templated [GO:0006351]
Q9LZ25	At5g04720 MUK11.4 T1E3.80	Probable disease resistance protein At5g04720		2759	33090	GO:0043531; GO:0005524; GO:0042742	ADP binding [GO:0043531]; ATP binding [GO:0005524]; defense response to bacterium [GO:0042742]
Q72M93	LIC_13295	Macro domain-containing protein LIC_13295		2
B2VG89	coaA ETA_01470	Pantothenate kinase (EC 2.7.1.33) (Pantothenic acid kinase)	PATHWAY: Cofactor biosynthesis; coenzyme A biosynthesis; CoA from (R)-pantothenate: step 1/5. {ECO:0000255|HAMAP-Rule:MF_00215}.	2		GO:0005524; GO:0015937; GO:0005737; GO:0004594	cytoplasm [GO:0005737]; ATP binding [GO:0005524]; pantothenate kinase activity [GO:0004594]; coenzyme A biosynthetic process [GO:0015937]
P38859	DNA2 YHR164C	DNA replication ATP-dependent helicase/nuclease DNA2 [Includes: DNA replication nuclease DNA2 (EC 3.1.-.-); DNA replication ATP-dependent helicase DNA2 (EC 3.6.4.12)]		2759	4751	GO:0051539; GO:0043139; GO:0017108; GO:0005524; GO:0004003; GO:0003677; GO:0000729; GO:0032508; GO:0006281; GO:0000733; GO:0006261; GO:0006974; GO:0005737; GO:0005829; GO:0006273; GO:0000706; GO:0046872; GO:0000784; GO:0004518; GO:0090305; GO:0005634; GO:0001302; GO:0000014; GO:0043142; GO:0035861; GO:0044281; GO:0000723	cytoplasm [GO:0005737]; cytosol [GO:0005829]; nuclear chromosome, telomeric region [GO:0000784]; nucleus [GO:0005634]; site of double-strand break [GO:0035861]; 4 iron, 4 sulfur cluster binding [GO:0051539]; 5'-3' DNA helicase activity [GO:0043139]; 5'-flap endonuclease activity [GO:0017108]; ATP binding [GO:0005524]; ATP-dependent DNA helicase activity [GO:0004003]; DNA binding [GO:0003677]; met…
P40292	hsp90 hsp1 AFUA_5G04170	Heat shock protein 90 (65 kDa IgE-binding protein) (Heat shock protein hsp1) (allergen Asp f 12)		2759	4751	GO:0005524; GO:0030428; GO:0005829; GO:0009277; GO:0006457; GO:0006950	cell septum [GO:0030428]; cytosol [GO:0005829]; fungal-type cell wall [GO:0009277]; ATP binding [GO:0005524]; protein folding [GO:0006457]; response to stress [GO:0006950]
Q08225	YOL057W O1232	Probable dipeptidyl peptidase 3 (EC 3.4.14.4) (Dipeptidyl aminopeptidase III) (Dipeptidyl arylamidase III) (Dipeptidyl peptidase III) (DPP III)		2759	4751	GO:0005737; GO:0008239; GO:0046872; GO:0008237; GO:0006508	cytoplasm [GO:0005737]; dipeptidyl-peptidase activity [GO:0008239]; metal ion binding [GO:0046872]; metallopeptidase activity [GO:0008237]; proteolysis [GO:0006508]
Q834R3	thyA EF_1576	Thymidylate synthase (TS) (TSase) (EC 2.1.1.45)	PATHWAY: Pyrimidine metabolism; dTTP biosynthesis. {ECO:0000255|HAMAP-Rule:MF_00008}.	2		GO:0005737; GO:0006231; GO:0006235; GO:0004799	cytoplasm [GO:0005737]; thymidylate synthase activity [GO:0004799]; dTMP biosynthetic process [GO:0006231]; dTTP biosynthetic process [GO:0006235]
C0ZKC8	purM BBR47_06020	Phosphoribosylformylglycinamidine cyclo-ligase (EC 6.3.3.1) (AIR synthase) (AIRS) (Phosphoribosyl-aminoimidazole synthetase)	PATHWAY: Purine metabolism; IMP biosynthesis via de novo pathway; 5-amino-1-(5-phospho-D-ribosyl)imidazole from N(2)-formyl-N(1)-(5-phospho-D-ribosyl)glycinamide: step 2/2. {ECO:0000255|HAMAP-Rule:MF_00741}.	2		GO:0006189; GO:0005524; GO:0005737; GO:0004641	cytoplasm [GO:0005737]; ATP binding [GO:0005524]; phosphoribosylformylglycinamidine cyclo-ligase activity [GO:0004641]; 'de novo' IMP biosynthetic process [GO:0006189]
P70948	yitV BSU11150	Putative esterase YitV (EC 3.1.-.-)		2		GO:0052689; GO:0005737; GO:0008474; GO:0002084; GO:0008236	cytoplasm [GO:0005737]; carboxylic ester hydrolase activity [GO:0052689]; palmitoyl-(protein) hydrolase activity [GO:0008474]; serine-type peptidase activity [GO:0008236]; protein depalmitoylation [GO:0002084]
A7BJC5	iolB	5-deoxy-glucuronate isomerase (5DG isomerase) (EC 5.3.1.30)	PATHWAY: Polyol metabolism; myo-inositol degradation into acetyl-CoA; acetyl-CoA from myo-inositol: step 4/7. {ECO:0000255|HAMAP-Rule:MF_01673}.	2		GO:0008880; GO:0019310	glucuronate isomerase activity [GO:0008880]; inositol catabolic process [GO:0019310]
Q4K3R6	rph PFL_6059	Ribonuclease PH (RNase PH) (EC 2.7.7.56) (tRNA nucleotidyltransferase)		2		GO:0000049; GO:0009022; GO:0008033; GO:0004549	tRNA binding [GO:0000049]; tRNA nucleotidyltransferase activity [GO:0009022]; tRNA-specific ribonuclease activity [GO:0004549]; tRNA processing [GO:0008033]
Q6D127	rlmB ECA3621	23S rRNA (guanosine-2'-O-)-methyltransferase RlmB (EC 2.1.1.185) (23S rRNA (guanosine2251 2'-O)-methyltransferase) (23S rRNA Gm2251 2'-O-methyltransferase)		2		GO:0003723; GO:0005737; GO:0070039	cytoplasm [GO:0005737]; RNA binding [GO:0003723]; rRNA (guanosine-2'-O-)-methyltransferase activity [GO:0070039]
P0CG63	UBI4 SCD2 YLL039C	Polyubiquitin [Cleaved into: Ubiquitin]		2759	4751	GO:0043008; GO:0030437; GO:0005737; GO:0005634; GO:0016579; GO:0006513; GO:0000209; GO:0031386; GO:0016567	cytoplasm [GO:0005737]; nucleus [GO:0005634]; ATP-dependent protein binding [GO:0043008]; protein tag [GO:0031386]; ascospore formation [GO:0030437]; protein deubiquitination [GO:0016579]; protein monoubiquitination [GO:0006513]; protein polyubiquitination [GO:0000209]; protein ubiquitination [GO:0016567]
Q6D6Y7	prr ECA1542	Gamma-aminobutyraldehyde dehydrogenase (EC 1.2.1.19) (1-pyrroline dehydrogenase) (4-aminobutanal dehydrogenase) (ABALDH)	PATHWAY: Amine and polyamine degradation; putrescine degradation; 4-aminobutanoate from 4-aminobutanal: step 1/1. {ECO:0000255|HAMAP-Rule:MF_01275}.	2		GO:0033737; GO:0051287; GO:0019145; GO:0009447	1-pyrroline dehydrogenase activity [GO:0033737]; aminobutyraldehyde dehydrogenase activity [GO:0019145]; NAD binding [GO:0051287]; putrescine catabolic process [GO:0009447]
Q8J1G7	CIN8 ACR010C	Kinesin-like protein CIN8		2759	4751	GO:0005524; GO:0008569; GO:0008574; GO:0000235; GO:0051301; GO:0007059; GO:0000778; GO:0005871; GO:0005828; GO:0007019; GO:0007018; GO:0090307; GO:0000022; GO:0000073	astral microtubule [GO:0000235]; condensed nuclear chromosome kinetochore [GO:0000778]; kinesin complex [GO:0005871]; kinetochore microtubule [GO:0005828]; ATP binding [GO:0005524]; ATP-dependent microtubule motor activity, minus-end-directed [GO:0008569]; ATP-dependent microtubule motor activity, plus-end-directed [GO:0008574]; cell division [GO:0051301]; chromosome segregation [GO:0007059]; mic…
B2VE28	mtnN ETA_08820	5'-methylthioadenosine/S-adenosylhomocysteine nucleosidase (MTA/SAH nucleosidase) (MTAN) (EC 3.2.2.9) (5'-methylthioadenosine nucleosidase) (MTA nucleosidase) (S-adenosylhomocysteine nucleosidase) (AdoHcy nucleosidase) (SAH nucleosidase) (SRH nucleosidase)	PATHWAY: Amino-acid biosynthesis; L-methionine biosynthesis via salvage pathway; S-methyl-5-thio-alpha-D-ribose 1-phosphate from S-methyl-5'-thioadenosine (hydrolase route): step 1/2. {ECO:0000255|HAMAP-Rule:MF_01684}.	2		GO:0019284; GO:0019509; GO:0008782; GO:0008930; GO:0009164	adenosylhomocysteine nucleosidase activity [GO:0008782]; methylthioadenosine nucleosidase activity [GO:0008930]; L-methionine biosynthetic process from methylthioadenosine [GO:0019509]; L-methionine biosynthetic process from S-adenosylmethionine [GO:0019284]; nucleoside catabolic process [GO:0009164]
Q93CH6	cueR scr STM0499	HTH-type transcriptional regulator CueR (Copper efflux regulator) (Copper export regulator)		2		GO:0003677; GO:0005507; GO:0005737; GO:0045893; GO:0003700; GO:0006351	cytoplasm [GO:0005737]; copper ion binding [GO:0005507]; DNA binding [GO:0003677]; transcription factor activity, sequence-specific DNA binding [GO:0003700]; positive regulation of transcription, DNA-templated [GO:0045893]; transcription, DNA-templated [GO:0006351]
B2VL85	groS groES ETA_29840	10 kDa chaperonin (GroES protein) (Protein Cpn10)		2		GO:0005524; GO:0005737; GO:0006457	cytoplasm [GO:0005737]; ATP binding [GO:0005524]; protein folding [GO:0006457]
Q2IQE7	purM Adeh_1255	Phosphoribosylformylglycinamidine cyclo-ligase (EC 6.3.3.1) (AIR synthase) (AIRS) (Phosphoribosyl-aminoimidazole synthetase)	PATHWAY: Purine metabolism; IMP biosynthesis via de novo pathway; 5-amino-1-(5-phospho-D-ribosyl)imidazole from N(2)-formyl-N(1)-(5-phospho-D-ribosyl)glycinamide: step 2/2. {ECO:0000255|HAMAP-Rule:MF_00741}.	2		GO:0006189; GO:0005524; GO:0005737; GO:0004641	cytoplasm [GO:0005737]; ATP binding [GO:0005524]; phosphoribosylformylglycinamidine cyclo-ligase activity [GO:0004641]; 'de novo' IMP biosynthetic process [GO:0006189]
A8GLF0	rph Spro_4847	Ribonuclease PH (RNase PH) (EC 2.7.7.56) (tRNA nucleotidyltransferase)		2		GO:0000049; GO:0009022; GO:0008033; GO:0004549	tRNA binding [GO:0000049]; tRNA nucleotidyltransferase activity [GO:0009022]; tRNA-specific ribonuclease activity [GO:0004549]; tRNA processing [GO:0008033]
C6DK30	slyA PC1_2382	Transcriptional regulator SlyA		2		GO:0003677; GO:0003700; GO:0006351	DNA binding [GO:0003677]; transcription factor activity, sequence-specific DNA binding [GO:0003700]; transcription, DNA-templated [GO:0006351]
Q0ZIW3	ndhA	NAD(P)H-quinone oxidoreductase subunit 1, chloroplastic (EC 1.6.5.-) (NAD(P)H dehydrogenase subunit 1) (NDH subunit 1) (NADH-plastoquinone oxidoreductase subunit 1)		2759	33090	GO:0009535; GO:0016021; GO:0016655; GO:0019684; GO:0048038	chloroplast thylakoid membrane [GO:0009535]; integral component of membrane [GO:0016021]; oxidoreductase activity, acting on NAD(P)H, quinone or similar compound as acceptor [GO:0016655]; quinone binding [GO:0048038]; photosynthesis, light reaction [GO:0019684]
A7MJJ7	fliE ESA_01261	Flagellar hook-basal body complex protein FliE		2		GO:0009425; GO:0071973; GO:0003774; GO:0005198	bacterial-type flagellum basal body [GO:0009425]; motor activity [GO:0003774]; structural molecule activity [GO:0005198]; bacterial-type flagellum-dependent cell motility [GO:0071973]
A1JKM2	mltF YE1031	Membrane-bound lytic murein transglycosylase F (EC 4.2.2.n1) (Murein lyase F)		2		GO:0016837; GO:0009279; GO:0016998; GO:0071555; GO:0008933; GO:0000270	cell outer membrane [GO:0009279]; carbon-oxygen lyase activity, acting on polysaccharides [GO:0016837]; lytic transglycosylase activity [GO:0008933]; cell wall macromolecule catabolic process [GO:0016998]; cell wall organization [GO:0071555]; peptidoglycan metabolic process [GO:0000270]
P0AB31	yceK b1050 JW5151	Uncharacterized protein YceK		2		GO:0006974; GO:0031246	intrinsic component of periplasmic side of cell outer membrane [GO:0031246]; cellular response to DNA damage stimulus [GO:0006974]
A1JJK4	yacG YE0683	DNA gyrase inhibitor YacG		2		GO:0008657; GO:0006355; GO:0008270	DNA topoisomerase (ATP-hydrolyzing) inhibitor activity [GO:0008657]; zinc ion binding [GO:0008270]; regulation of transcription, DNA-templated [GO:0006355]
A4WFE4	kefB Ent638_3768	Glutathione-regulated potassium-efflux system protein KefB (K(+)/H(+) antiporter)		2		GO:0015503; GO:0005887; GO:0015299	integral component of plasma membrane [GO:0005887]; glutathione-regulated potassium exporter activity [GO:0015503]; solute:proton antiporter activity [GO:0015299]
Q6CZF0	wecF rffT ECA4202	TDP-N-acetylfucosamine:lipid II N-acetylfucosaminyltransferase (EC 2.4.1.325) (4-alpha-L-fucosyltransferase) (TDP-Fuc4NAc:lipid II Fuc4NAc transferase) (Fuc4NAc transferase)	PATHWAY: Bacterial outer membrane biogenesis; enterobacterial common antigen biosynthesis. {ECO:0000255|HAMAP-Rule:MF_01002}.	2		GO:0102031; GO:0009246; GO:0008417; GO:0005886	plasma membrane [GO:0005886]; 4-acetamido-4,6-dideoxy-D-galactose transferase activity [GO:0102031]; fucosyltransferase activity [GO:0008417]; enterobacterial common antigen biosynthetic process [GO:0009246]
A8GKD1	pgi Spro_4477	Glucose-6-phosphate isomerase (GPI) (EC 5.3.1.9) (Phosphoglucose isomerase) (PGI) (Phosphohexose isomerase) (PHI)	PATHWAY: Carbohydrate biosynthesis; gluconeogenesis. {ECO:0000255|HAMAP-Rule:MF_00473}.; PATHWAY: Carbohydrate degradation; glycolysis; D-glyceraldehyde 3-phosphate and glycerone phosphate from D-glucose: step 2/4. {ECO:0000255|HAMAP-Rule:MF_00473}.	2		GO:0005737; GO:0006094; GO:0004347; GO:0006096	cytoplasm [GO:0005737]; glucose-6-phosphate isomerase activity [GO:0004347]; gluconeogenesis [GO:0006094]; glycolytic process [GO:0006096]
P0AB73	fbaA SF2910 S3110	Fructose-bisphosphate aldolase class 2 (FBP aldolase) (FBPA) (EC 4.1.2.13) (Fructose-1,6-bisphosphate aldolase) (Fructose-bisphosphate aldolase class II)	PATHWAY: Carbohydrate degradation; glycolysis; D-glyceraldehyde 3-phosphate and glycerone phosphate from D-glucose: step 4/4.	2		GO:0004332; GO:0006096; GO:0008270	fructose-bisphosphate aldolase activity [GO:0004332]; zinc ion binding [GO:0008270]; glycolytic process [GO:0006096]
Q88XZ2	rpoC lp_1022	DNA-directed RNA polymerase subunit beta' (RNAP subunit beta') (EC 2.7.7.6) (RNA polymerase subunit beta') (Transcriptase subunit beta')		2		GO:0003677; GO:0003899; GO:0006351	DNA binding [GO:0003677]; DNA-directed RNA polymerase activity [GO:0003899]; transcription, DNA-templated [GO:0006351]
A4VRK4	trmB PST_3982	tRNA (guanine-N(7)-)-methyltransferase (EC 2.1.1.33) (tRNA (guanine(46)-N(7))-methyltransferase) (tRNA(m7G46)-methyltransferase)	PATHWAY: tRNA modification; N(7)-methylguanine-tRNA biosynthesis. {ECO:0000255|HAMAP-Rule:MF_01057}.	2		GO:0008176	tRNA (guanine-N7-)-methyltransferase activity [GO:0008176]
A8GIX9	metK Spro_3974	S-adenosylmethionine synthase (AdoMet synthase) (EC 2.5.1.6) (MAT) (Methionine adenosyltransferase)	PATHWAY: Amino-acid biosynthesis; S-adenosyl-L-methionine biosynthesis; S-adenosyl-L-methionine from L-methionine: step 1/1. {ECO:0000255|HAMAP-Rule:MF_00086}.	2		GO:0005524; GO:0006556; GO:0005737; GO:0000287; GO:0004478; GO:0006730	cytoplasm [GO:0005737]; ATP binding [GO:0005524]; magnesium ion binding [GO:0000287]; methionine adenosyltransferase activity [GO:0004478]; one-carbon metabolic process [GO:0006730]; S-adenosylmethionine biosynthetic process [GO:0006556]
O32149	pucF yurH BSU32530	Allantoate amidohydrolase (EC 3.5.3.-) (Allantoate deiminase)	PATHWAY: Nitrogen metabolism; (S)-allantoin degradation.	2		GO:0000256; GO:0016813; GO:0046872; GO:0006144	hydrolase activity, acting on carbon-nitrogen (but not peptide) bonds, in linear amidines [GO:0016813]; metal ion binding [GO:0046872]; allantoin catabolic process [GO:0000256]; purine nucleobase metabolic process [GO:0006144]
C5BWL5	nrdR Bcav_2431	Transcriptional repressor NrdR		2		GO:0005524; GO:0003677; GO:0045892; GO:0006351; GO:0008270	ATP binding [GO:0005524]; DNA binding [GO:0003677]; zinc ion binding [GO:0008270]; negative regulation of transcription, DNA-templated [GO:0045892]; transcription, DNA-templated [GO:0006351]
P28635	metQ yaeC b0197 JW0193	D-methionine-binding lipoprotein MetQ		2		GO:0048473; GO:0005886	plasma membrane [GO:0005886]; D-methionine transport [GO:0048473]
A1JMC5	clpS YE1517	ATP-dependent Clp protease adapter protein ClpS		2		GO:0030163; GO:0006508	protein catabolic process [GO:0030163]; proteolysis [GO:0006508]
Q6AF67	trpB Lxx11290	Tryptophan synthase beta chain (EC 4.2.1.20)	PATHWAY: Amino-acid biosynthesis; L-tryptophan biosynthesis; L-tryptophan from chorismate: step 5/5. {ECO:0000255|HAMAP-Rule:MF_00133}.	2		GO:0004834	tryptophan synthase activity [GO:0004834]
A4XWS2	kdsA Pmen_3034	2-dehydro-3-deoxyphosphooctonate aldolase (EC 2.5.1.55) (3-deoxy-D-manno-octulosonic acid 8-phosphate synthase) (KDO-8-phosphate synthase) (KDO 8-P synthase) (KDOPS) (Phospho-2-dehydro-3-deoxyoctonate aldolase)	PATHWAY: Carbohydrate biosynthesis; 3-deoxy-D-manno-octulosonate biosynthesis; 3-deoxy-D-manno-octulosonate from D-ribulose 5-phosphate: step 2/3. {ECO:0000255|HAMAP-Rule:MF_00056}.; PATHWAY: Bacterial outer membrane biogenesis; lipopolysaccharide biosynthesis. {ECO:0000255|HAMAP-Rule:MF_00056}.	2		GO:0008676; GO:0005737; GO:0019294	cytoplasm [GO:0005737]; 3-deoxy-8-phosphooctulonate synthase activity [GO:0008676]; keto-3-deoxy-D-manno-octulosonic acid biosynthetic process [GO:0019294]
P07345	trpB PA0036	Tryptophan synthase beta chain (EC 4.2.1.20)	PATHWAY: Amino-acid biosynthesis; L-tryptophan biosynthesis; L-tryptophan from chorismate: step 5/5.	2		GO:0005737; GO:0030170; GO:0000162; GO:0004834	cytoplasm [GO:0005737]; pyridoxal phosphate binding [GO:0030170]; tryptophan synthase activity [GO:0004834]; tryptophan biosynthetic process [GO:0000162]
B7GPV4	ligA Blon_0730 BLIJ_0742	DNA ligase (EC 6.5.1.2) (Polydeoxyribonucleotide synthase [NAD(+)])		2		GO:0003911; GO:0006281; GO:0006260; GO:0046872	DNA ligase (NAD+) activity [GO:0003911]; metal ion binding [GO:0046872]; DNA repair [GO:0006281]; DNA replication [GO:0006260]
Q93CC3	hosA	Transcriptional regulator HosA		2		GO:0003677; GO:0009405; GO:0003700; GO:0006351	DNA binding [GO:0003677]; transcription factor activity, sequence-specific DNA binding [GO:0003700]; pathogenesis [GO:0009405]; transcription, DNA-templated [GO:0006351]
Q60048	cadA	Probable cadmium-transporting ATPase (EC 3.6.3.3) (Cadmium efflux ATPase)		2		GO:0005524; GO:0015297; GO:0008551; GO:0016021; GO:0046872; GO:0005886; GO:0046686	integral component of membrane [GO:0016021]; plasma membrane [GO:0005886]; antiporter activity [GO:0015297]; ATP binding [GO:0005524]; cadmium-exporting ATPase activity [GO:0008551]; metal ion binding [GO:0046872]; response to cadmium ion [GO:0046686]
P04995	sbcB cpeA xonA b2011 JW1993	Exodeoxyribonuclease I (ExoI) (Exonuclease I) (EC 3.1.11.1) (DNA deoxyribophosphodiesterase) (dRPase)		2		GO:0000175; GO:0051575; GO:0006308; GO:0000738; GO:0006281; GO:0090503; GO:0008852; GO:0000287; GO:0008310; GO:0003697	3'-5'-exoribonuclease activity [GO:0000175]; 5'-deoxyribose-5-phosphate lyase activity [GO:0051575]; exodeoxyribonuclease I activity [GO:0008852]; magnesium ion binding [GO:0000287]; single-stranded DNA 3'-5' exodeoxyribonuclease activity [GO:0008310]; single-stranded DNA binding [GO:0003697]; DNA catabolic process [GO:0006308]; DNA catabolic process, exonucleolytic [GO:0000738]; DNA repair [GO:0…
Q47077	lacZ	Beta-galactosidase (Beta-gal) (EC 3.2.1.23) (Lactase)		2		GO:0004565; GO:0009341; GO:0030246; GO:0005975; GO:0000287	beta-galactosidase complex [GO:0009341]; beta-galactosidase activity [GO:0004565]; carbohydrate binding [GO:0030246]; magnesium ion binding [GO:0000287]; carbohydrate metabolic process [GO:0005975]
Q6D8X9	grpE ECA0842	Protein GrpE (HSP-70 cofactor)		2		GO:0000774; GO:0005737; GO:0006457	cytoplasm [GO:0005737]; adenyl-nucleotide exchange factor activity [GO:0000774]; protein folding [GO:0006457]
P50623	UBC9 YDL064W	SUMO-conjugating enzyme UBC9 (EC 6.3.2.-) (Ubiquitin carrier protein 9) (Ubiquitin-conjugating enzyme E2-18 kDa) (Ubiquitin-protein ligase)	PATHWAY: Protein modification; protein sumoylation.	2759	4751	GO:0005524; GO:0019789; GO:0051301; GO:0000794; GO:0016874; GO:0000022; GO:0005634; GO:0016925	condensed nuclear chromosome [GO:0000794]; nucleus [GO:0005634]; ATP binding [GO:0005524]; ligase activity [GO:0016874]; SUMO transferase activity [GO:0019789]; cell division [GO:0051301]; mitotic spindle elongation [GO:0000022]; protein sumoylation [GO:0016925]
Q6D7N0	crcB ECA1295	Putative fluoride ion transporter CrcB		2		GO:0015103; GO:0005887	integral component of plasma membrane [GO:0005887]; inorganic anion transmembrane transporter activity [GO:0015103]
B2VF78	slmA ETA_00630	Nucleoid occlusion factor SlmA		2		GO:0043590; GO:0007049; GO:0051301; GO:0005737; GO:0010974; GO:0043565	bacterial nucleoid [GO:0043590]; cytoplasm [GO:0005737]; sequence-specific DNA binding [GO:0043565]; cell cycle [GO:0007049]; cell division [GO:0051301]; negative regulation of barrier septum assembly [GO:0010974]
A5W6Z7	gltX Pput_3783	Glutamate--tRNA ligase (EC 6.1.1.17) (Glutamyl-tRNA synthetase) (GluRS)		2		GO:0005524; GO:0005737; GO:0004818; GO:0006424; GO:0000049	cytoplasm [GO:0005737]; ATP binding [GO:0005524]; glutamate-tRNA ligase activity [GO:0004818]; tRNA binding [GO:0000049]; glutamyl-tRNA aminoacylation [GO:0006424]
Q6D698	pyrC ECA1787	Dihydroorotase (DHOase) (EC 3.5.2.3)	PATHWAY: Pyrimidine metabolism; UMP biosynthesis via de novo pathway; (S)-dihydroorotate from bicarbonate: step 3/3. {ECO:0000255|HAMAP-Rule:MF_00219}.	2		GO:0044205; GO:0004151; GO:0019856; GO:0008270	dihydroorotase activity [GO:0004151]; zinc ion binding [GO:0008270]; 'de novo' UMP biosynthetic process [GO:0044205]; pyrimidine nucleobase biosynthetic process [GO:0019856]
Q51416	amiB PA3365	ATP-dependent protease ATP-binding subunit-like protein AmiB		2		GO:0005524	ATP binding [GO:0005524]
Q6D4K1	mntP ECA2389	Putative manganese efflux pump MntP		2		GO:0016021; GO:0005384; GO:0005886	integral component of membrane [GO:0016021]; plasma membrane [GO:0005886]; manganese ion transmembrane transporter activity [GO:0005384]
Q70KY3	LAC1	Laccase-1 (EC 1.10.3.2) (Benzenediol:oxygen oxidoreductase 1) (Diphenol oxidase 1) (Ligninolytic phenoloxidase) (Urishiol oxidase 1)		2759	4751	GO:0030245; GO:0005507; GO:0043245; GO:0052716; GO:0046274	extraorganismal space [GO:0043245]; copper ion binding [GO:0005507]; hydroquinone:oxygen oxidoreductase activity [GO:0052716]; cellulose catabolic process [GO:0030245]; lignin catabolic process [GO:0046274]
P34816	trpA	Tryptophan synthase alpha chain (EC 4.2.1.20)	PATHWAY: Amino-acid biosynthesis; L-tryptophan biosynthesis; L-tryptophan from chorismate: step 5/5. {ECO:0000255|HAMAP-Rule:MF_00131}.	2		GO:0004834	tryptophan synthase activity [GO:0004834]
P0AEJ1	emrB Z3987 ECs3548	Multidrug export protein EmrB		2		GO:0016021; GO:0005886; GO:0046677; GO:0055085	integral component of membrane [GO:0016021]; plasma membrane [GO:0005886]; response to antibiotic [GO:0046677]; transmembrane transport [GO:0055085]
Q9ZA87	rapZ PMI3645	RNase adapter protein RapZ		2		GO:0005524; GO:0005525; GO:0003723	ATP binding [GO:0005524]; GTP binding [GO:0005525]; RNA binding [GO:0003723]
Q6DAM1	thiE ECA0231	Thiamine-phosphate synthase (TP synthase) (TPS) (EC 2.5.1.3) (Thiamine-phosphate pyrophosphorylase) (TMP pyrophosphorylase) (TMP-PPase)	PATHWAY: Cofactor biosynthesis; thiamine diphosphate biosynthesis; thiamine phosphate from 4-amino-2-methyl-5-diphosphomethylpyrimidine and 4-methyl-5-(2-phosphoethyl)-thiazole: step 1/1. {ECO:0000255|HAMAP-Rule:MF_00097}.	2		GO:0000287; GO:0009228; GO:0009229; GO:0004789	magnesium ion binding [GO:0000287]; thiamine-phosphate diphosphorylase activity [GO:0004789]; thiamine biosynthetic process [GO:0009228]; thiamine diphosphate biosynthetic process [GO:0009229]
Q50827	groL groEL mopA	60 kDa chaperonin (65 kDa heat shock protein) (GroEL protein) (Protein Cpn60) (Fragment)		2		GO:0005524; GO:0005737	cytoplasm [GO:0005737]; ATP binding [GO:0005524]
Q4QN19	tdk NTHI0655	Thymidine kinase (EC 2.7.1.21)		2		GO:0005524; GO:0071897; GO:0005737; GO:0004797; GO:0008270	cytoplasm [GO:0005737]; ATP binding [GO:0005524]; thymidine kinase activity [GO:0004797]; zinc ion binding [GO:0008270]; DNA biosynthetic process [GO:0071897]
A4VIH0	rsmH mraW PST_1074	Ribosomal RNA small subunit methyltransferase H (EC 2.1.1.199) (16S rRNA m(4)C1402 methyltransferase) (rRNA (cytosine-N(4)-)-methyltransferase RsmH)		2		GO:0005737; GO:0071424; GO:0070475	cytoplasm [GO:0005737]; rRNA (cytosine-N4-)-methyltransferase activity [GO:0071424]; rRNA base methylation [GO:0070475]
P22995	parD	Antitoxin ParD		2		GO:0045892; GO:0030541; GO:0051290; GO:0042803; GO:0043565; GO:0006351	protein homodimerization activity [GO:0042803]; sequence-specific DNA binding [GO:0043565]; negative regulation of transcription, DNA-templated [GO:0045892]; plasmid partitioning [GO:0030541]; protein heterotetramerization [GO:0051290]; transcription, DNA-templated [GO:0006351]
Q8Z335	purH STY3709 t3455	Bifunctional purine biosynthesis protein PurH [Includes: Phosphoribosylaminoimidazolecarboxamide formyltransferase (EC 2.1.2.3) (AICAR transformylase); IMP cyclohydrolase (EC 3.5.4.10) (ATIC) (IMP synthase) (Inosinicase)]	PATHWAY: Purine metabolism; IMP biosynthesis via de novo pathway; 5-formamido-1-(5-phospho-D-ribosyl)imidazole-4-carboxamide from 5-amino-1-(5-phospho-D-ribosyl)imidazole-4-carboxamide (10-formyl THF route): step 1/1. {ECO:0000255|HAMAP-Rule:MF_00139}.; PATHWAY: Purine metabolism; IMP biosynthesis via de novo pathway; IMP from 5-formamido-1-(5-phospho-D-ribosyl)imidazole-4-carboxamide: step 1/1. …	2		GO:0006189; GO:0003937; GO:0004643	IMP cyclohydrolase activity [GO:0003937]; phosphoribosylaminoimidazolecarboxamide formyltransferase activity [GO:0004643]; 'de novo' IMP biosynthetic process [GO:0006189]
P0A1G9	dnaQ mutD STM0264	DNA polymerase III subunit epsilon (EC 2.7.7.7)		2		GO:0003677; GO:0006260; GO:0003887; GO:0004527; GO:0046872	DNA binding [GO:0003677]; DNA-directed DNA polymerase activity [GO:0003887]; exonuclease activity [GO:0004527]; metal ion binding [GO:0046872]; DNA replication [GO:0006260]
B8HEI6	csrA Achl_2970	Carbon storage regulator homolog		2		GO:0003723; GO:0006402; GO:0006109	RNA binding [GO:0003723]; mRNA catabolic process [GO:0006402]; regulation of carbohydrate metabolic process [GO:0006109]
A8G7Q0	rnpA Spro_0030	Ribonuclease P protein component (RNase P protein) (RNaseP protein) (EC 3.1.26.5) (Protein C5)		2		GO:0004526; GO:0001682; GO:0000049	ribonuclease P activity [GO:0004526]; tRNA binding [GO:0000049]; tRNA 5'-leader removal [GO:0001682]
O68562	bamE omlA oprX PA4765	Outer membrane protein assembly factor BamE		2		GO:0043165; GO:0009279; GO:0051205	cell outer membrane [GO:0009279]; Gram-negative-bacterium-type cell outer membrane assembly [GO:0043165]; protein insertion into membrane [GO:0051205]
F2MMP6	pyrR OG1RF_11432	Bifunctional protein pyrR [Includes: Pyrimidine operon regulatory protein; Uracil phosphoribosyltransferase (UPRTase) (EC 2.4.2.9)]		2		GO:0006353; GO:0003723; GO:0009116; GO:0006355; GO:0004845	RNA binding [GO:0003723]; uracil phosphoribosyltransferase activity [GO:0004845]; DNA-templated transcription, termination [GO:0006353]; nucleoside metabolic process [GO:0009116]; regulation of transcription, DNA-templated [GO:0006355]
P0DH77	pyrR EF_1721	Bifunctional protein pyrR [Includes: Pyrimidine operon regulatory protein; Uracil phosphoribosyltransferase (UPRTase) (EC 2.4.2.9)]		2		GO:0006353; GO:0003723; GO:0009116; GO:0006355; GO:0004845	RNA binding [GO:0003723]; uracil phosphoribosyltransferase activity [GO:0004845]; DNA-templated transcription, termination [GO:0006353]; nucleoside metabolic process [GO:0009116]; regulation of transcription, DNA-templated [GO:0006355]
A8G848	hemC Spro_0178	Porphobilinogen deaminase (PBG) (EC 2.5.1.61) (Hydroxymethylbilane synthase) (HMBS) (Pre-uroporphyrinogen synthase)	PATHWAY: Porphyrin-containing compound metabolism; protoporphyrin-IX biosynthesis; coproporphyrinogen-III from 5-aminolevulinate: step 2/4. {ECO:0000255|HAMAP-Rule:MF_00260}.	2		GO:0004418; GO:0018160; GO:0006782	hydroxymethylbilane synthase activity [GO:0004418]; peptidyl-pyrromethane cofactor linkage [GO:0018160]; protoporphyrinogen IX biosynthetic process [GO:0006782]
C6DH13	PC1_2021	Electron transport complex subunit G		2		GO:0010181; GO:0009055; GO:0022900; GO:0016021; GO:0005886	integral component of membrane [GO:0016021]; plasma membrane [GO:0005886]; electron carrier activity [GO:0009055]; FMN binding [GO:0010181]; electron transport chain [GO:0022900]
Q5L3R2	rpoA GK0133	DNA-directed RNA polymerase subunit alpha (RNAP subunit alpha) (EC 2.7.7.6) (RNA polymerase subunit alpha) (Transcriptase subunit alpha)		2		GO:0003677; GO:0003899; GO:0006351	DNA binding [GO:0003677]; DNA-directed RNA polymerase activity [GO:0003899]; transcription, DNA-templated [GO:0006351]
A7FLC5	tig YpsIP31758_3093	Trigger factor (TF) (EC 5.2.1.8) (PPIase)		2		GO:0007049; GO:0051301; GO:0005737; GO:0003755; GO:0006457; GO:0015031	cytoplasm [GO:0005737]; peptidyl-prolyl cis-trans isomerase activity [GO:0003755]; cell cycle [GO:0007049]; cell division [GO:0051301]; protein folding [GO:0006457]; protein transport [GO:0015031]
C5C0H4	rpsE Bcav_3126	30S ribosomal protein S5		2		GO:0019843; GO:0015935; GO:0003735; GO:0006412	small ribosomal subunit [GO:0015935]; rRNA binding [GO:0019843]; structural constituent of ribosome [GO:0003735]; translation [GO:0006412]
P37966	lipO lplA BSU07100	Lipoprotein LipO (Lipoprotein LplA)		2		GO:0005886; GO:0005215	plasma membrane [GO:0005886]; transporter activity [GO:0005215]
P0A363	cspB cspG	Cold shock-like protein CspB		2		GO:0003677; GO:0005737; GO:0006355; GO:0006351	cytoplasm [GO:0005737]; DNA binding [GO:0003677]; regulation of transcription, DNA-templated [GO:0006355]; transcription, DNA-templated [GO:0006351]
Q02K47	tusA PA14_44270	Sulfurtransferase TusA homolog (EC 2.8.1.-)		2		GO:0005737; GO:0016783	cytoplasm [GO:0005737]; sulfurtransferase activity [GO:0016783]
Q1CCZ4	ligB YPN_3809 YP516_4329	DNA ligase B (EC 6.5.1.2) (Polydeoxyribonucleotide synthase [NAD(+)] B)		2		GO:0003911; GO:0006281; GO:0006260	DNA ligase (NAD+) activity [GO:0003911]; DNA repair [GO:0006281]; DNA replication [GO:0006260]
Q4R1C4	gls93	Exo-beta-D-glucosaminidase (EC 3.2.1.165)		2759	4751	GO:0006032; GO:0052761; GO:0005576; GO:0005615; GO:0004553; GO:0000272	extracellular region [GO:0005576]; extracellular space [GO:0005615]; exo-1,4-beta-D-glucosaminidase activity [GO:0052761]; hydrolase activity, hydrolyzing O-glycosyl compounds [GO:0004553]; chitin catabolic process [GO:0006032]; polysaccharide catabolic process [GO:0000272]
A7ZQ47	trmD EcE24377A_2891	tRNA (guanine-N(1)-)-methyltransferase (EC 2.1.1.228) (M1G-methyltransferase) (tRNA [GM37] methyltransferase)		2		GO:0005737; GO:0052906	cytoplasm [GO:0005737]; tRNA (guanine(37)-N(1))-methyltransferase activity [GO:0052906]
P0AC54	zwf c2265	Glucose-6-phosphate 1-dehydrogenase (G6PD) (EC 1.1.1.49)	PATHWAY: Carbohydrate degradation; pentose phosphate pathway; D-ribulose 5-phosphate from D-glucose 6-phosphate (oxidative stage): step 1/3. {ECO:0000255|HAMAP-Rule:MF_00966}.	2		GO:0050661; GO:0006006; GO:0004345; GO:0006098	glucose-6-phosphate dehydrogenase activity [GO:0004345]; NADP binding [GO:0050661]; glucose metabolic process [GO:0006006]; pentose-phosphate shunt [GO:0006098]
P77324	yagS b0285 JW0279	Putative xanthine dehydrogenase YagS FAD-binding subunit (EC 1.17.1.4)		2		GO:0050660; GO:0016614; GO:0016903; GO:0042597; GO:0006144; GO:0006166; GO:0004854	periplasmic space [GO:0042597]; flavin adenine dinucleotide binding [GO:0050660]; oxidoreductase activity, acting on CH-OH group of donors [GO:0016614]; oxidoreductase activity, acting on the aldehyde or oxo group of donors [GO:0016903]; xanthine dehydrogenase activity [GO:0004854]; purine nucleobase metabolic process [GO:0006144]; purine ribonucleoside salvage [GO:0006166]
A1JRH2	YE3790	UPF0307 protein YE3790		2
P0A971	cspD SF0840 S0880	Cold shock-like protein CspD (CSP-D)		2		GO:0003677; GO:0003723; GO:0005737; GO:0008156; GO:0006355; GO:0006950	cytoplasm [GO:0005737]; DNA binding [GO:0003677]; RNA binding [GO:0003723]; negative regulation of DNA replication [GO:0008156]; regulation of transcription, DNA-templated [GO:0006355]; response to stress [GO:0006950]
P0A355	cspLA cspA cspL lmo1364	Cold shock-like protein CspLA (CspL)		2		GO:0003677; GO:0005737; GO:0006355; GO:0006351	cytoplasm [GO:0005737]; DNA binding [GO:0003677]; regulation of transcription, DNA-templated [GO:0006355]; transcription, DNA-templated [GO:0006351]
Q71WN4	tdk LMOf2365_2517	Thymidine kinase (EC 2.7.1.21)		2		GO:0005524; GO:0071897; GO:0005737; GO:0004797; GO:0008270	cytoplasm [GO:0005737]; ATP binding [GO:0005524]; thymidine kinase activity [GO:0004797]; zinc ion binding [GO:0008270]; DNA biosynthetic process [GO:0071897]
P36936	pepE STM4190	Peptidase E (EC 3.4.13.21) (Alpha-aspartyl dipeptidase) (Asp-specific dipeptidase) (Dipeptidase E)		2		GO:0005737; GO:0016805; GO:0008233; GO:0008236	cytoplasm [GO:0005737]; dipeptidase activity [GO:0016805]; peptidase activity [GO:0008233]; serine-type peptidase activity [GO:0008236]
Q73XP5	obg MAP_2264c	GTPase Obg (EC 3.6.5.-) (GTP-binding protein Obg)		2		GO:0005525; GO:0003924; GO:0005737; GO:0000287; GO:0042254	cytoplasm [GO:0005737]; GTP binding [GO:0005525]; GTPase activity [GO:0003924]; magnesium ion binding [GO:0000287]; ribosome biogenesis [GO:0042254]
O31907	yorG BSU20390	SPBc2 prophage-derived uncharacterized protein YorG		2
A6TM77	trpA Amet_1083	Tryptophan synthase alpha chain (EC 4.2.1.20)	PATHWAY: Amino-acid biosynthesis; L-tryptophan biosynthesis; L-tryptophan from chorismate: step 5/5. {ECO:0000255|HAMAP-Rule:MF_00131}.	2		GO:0004834	tryptophan synthase activity [GO:0004834]
Q92BA4	murC lin1646	UDP-N-acetylmuramate--L-alanine ligase (EC 6.3.2.8) (UDP-N-acetylmuramoyl-L-alanine synthetase)	PATHWAY: Cell wall biogenesis; peptidoglycan biosynthesis. {ECO:0000255|HAMAP-Rule:MF_00046}.	2		GO:0005524; GO:0008763; GO:0007049; GO:0051301; GO:0071555; GO:0005737; GO:0009252; GO:0008360	cytoplasm [GO:0005737]; ATP binding [GO:0005524]; UDP-N-acetylmuramate-L-alanine ligase activity [GO:0008763]; cell cycle [GO:0007049]; cell division [GO:0051301]; cell wall organization [GO:0071555]; peptidoglycan biosynthetic process [GO:0009252]; regulation of cell shape [GO:0008360]
C6DBR1	upp PC1_1130	Uracil phosphoribosyltransferase (EC 2.4.2.9) (UMP pyrophosphorylase) (UPRTase)	PATHWAY: Pyrimidine metabolism; UMP biosynthesis via salvage pathway; UMP from uracil: step 1/1. {ECO:0000255|HAMAP-Rule:MF_01218}.	2		GO:0005525; GO:0044206; GO:0000287; GO:0004845; GO:0006223	GTP binding [GO:0005525]; magnesium ion binding [GO:0000287]; uracil phosphoribosyltransferase activity [GO:0004845]; UMP salvage [GO:0044206]; uracil salvage [GO:0006223]
C0ZC05	folD BBR47_23370	Bifunctional protein FolD [Includes: Methylenetetrahydrofolate dehydrogenase (EC 1.5.1.5); Methenyltetrahydrofolate cyclohydrolase (EC 3.5.4.9)]	PATHWAY: One-carbon metabolism; tetrahydrofolate interconversion. {ECO:0000255|HAMAP-Rule:MF_01576}.	2		GO:0009396; GO:0000105; GO:0004477; GO:0009086; GO:0004488; GO:0006164; GO:0035999	methenyltetrahydrofolate cyclohydrolase activity [GO:0004477]; methylenetetrahydrofolate dehydrogenase (NADP+) activity [GO:0004488]; folic acid-containing compound biosynthetic process [GO:0009396]; histidine biosynthetic process [GO:0000105]; methionine biosynthetic process [GO:0009086]; purine nucleotide biosynthetic process [GO:0006164]; tetrahydrofolate interconversion [GO:0035999]
O32075	yuaI BSU31000	Uncharacterized N-acetyltransferase YuaI (EC 2.3.1.-)		2		GO:0008080	N-acetyltransferase activity [GO:0008080]
Q88EW5	cheB1 PP_4337	Chemotaxis response regulator protein-glutamate methylesterase of group 1 operon (EC 3.1.1.61)		2		GO:0006935; GO:0005737; GO:0000156; GO:0008984	cytoplasm [GO:0005737]; phosphorelay response regulator activity [GO:0000156]; protein-glutamate methylesterase activity [GO:0008984]; chemotaxis [GO:0006935]
P39043		Dipeptidyl-peptidase 6 (EC 3.4.22.-) (Dipeptidyl-peptidase VI) (DPP VI) (Endopeptidase II) (Gamma-D-glutamyl-L-diamino acid endopeptidase II) (Gamma-D-glutamyl-MESO-diaminopimelate peptidase II)		2		GO:0008234; GO:0005737; GO:0030435	cytoplasm [GO:0005737]; cysteine-type peptidase activity [GO:0008234]; sporulation resulting in formation of a cellular spore [GO:0030435]
A8GLI8	engB Spro_4886	Probable GTP-binding protein EngB		2		GO:0005525; GO:0003924; GO:0000917; GO:0000287	GTP binding [GO:0005525]; GTPase activity [GO:0003924]; magnesium ion binding [GO:0000287]; barrier septum assembly [GO:0000917]
A4XR55	rplY ctc Pmen_1054	50S ribosomal protein L25 (General stress protein CTC)		2		GO:0008097; GO:0005840; GO:0003735; GO:0006412	ribosome [GO:0005840]; 5S rRNA binding [GO:0008097]; structural constituent of ribosome [GO:0003735]; translation [GO:0006412]
Q6CYR6	recF ECA4439	DNA replication and repair protein RecF		2		GO:0005524; GO:0006281; GO:0006260; GO:0009432; GO:0005737; GO:0003697	cytoplasm [GO:0005737]; ATP binding [GO:0005524]; single-stranded DNA binding [GO:0003697]; DNA repair [GO:0006281]; DNA replication [GO:0006260]; SOS response [GO:0009432]
Q74JY6	mraY LJ_0970	Phospho-N-acetylmuramoyl-pentapeptide-transferase (EC 2.7.8.13) (UDP-MurNAc-pentapeptide phosphotransferase)	PATHWAY: Cell wall biogenesis; peptidoglycan biosynthesis. {ECO:0000255|HAMAP-Rule:MF_00038}.	2		GO:0051992; GO:0007049; GO:0051301; GO:0071555; GO:0016021; GO:0009252; GO:0008963; GO:0005886; GO:0008360	integral component of membrane [GO:0016021]; plasma membrane [GO:0005886]; phospho-N-acetylmuramoyl-pentapeptide-transferase activity [GO:0008963]; UDP-N-acetylmuramoyl-L-alanyl-D-glutamyl-meso-2,6-diaminopimelyl-D-alanyl-D-alanine:undecaprenyl-phosphate transferase activity [GO:0051992]; cell cycle [GO:0007049]; cell division [GO:0051301]; cell wall organization [GO:0071555]; peptidoglycan biosy…
P0CP81	CPR6 CNBF4260	Peptidyl-prolyl cis-trans isomerase D (PPIase D) (EC 5.2.1.8) (Rotamase D)		2759	4751	GO:0005737; GO:0003755; GO:0006457	cytoplasm [GO:0005737]; peptidyl-prolyl cis-trans isomerase activity [GO:0003755]; protein folding [GO:0006457]
P0CP80	CPR6 CNF00430	Peptidyl-prolyl cis-trans isomerase D (PPIase D) (EC 5.2.1.8) (Rotamase D)		2759	4751	GO:0005737; GO:0003755; GO:0006457	cytoplasm [GO:0005737]; peptidyl-prolyl cis-trans isomerase activity [GO:0003755]; protein folding [GO:0006457]
Q46634	amsD	Amylovoran biosynthesis glycosyltransferase AmsD (EC 2.4.-.-)	PATHWAY: Glycan metabolism; exopolysaccharide biosynthesis.	2		GO:0009405; GO:0000271; GO:0016757	transferase activity, transferring glycosyl groups [GO:0016757]; pathogenesis [GO:0009405]; polysaccharide biosynthetic process [GO:0000271]
A7MP70	dapA ESA_00771	4-hydroxy-tetrahydrodipicolinate synthase (HTPA synthase) (EC 4.3.3.7)	PATHWAY: Amino-acid biosynthesis; L-lysine biosynthesis via DAP pathway; (S)-tetrahydrodipicolinate from L-aspartate: step 3/4. {ECO:0000255|HAMAP-Rule:MF_00418}.	2		GO:0008840; GO:0005737; GO:0019877; GO:0009089	cytoplasm [GO:0005737]; 4-hydroxy-tetrahydrodipicolinate synthase [GO:0008840]; diaminopimelate biosynthetic process [GO:0019877]; lysine biosynthetic process via diaminopimelate [GO:0009089]
[truncated: 4,381 more rows]
