# Supplementary material for: Integrated multi-omic analysis of host-microbiota interactions in acute oak decline
Source: Microbiome. 2018 Jan 30;6:21. doi: 10.1186/s40168-018-0408-5 (PMC5789699; doi:10.1186/s40168-018-0408-5)
Supplement: Supplementary file 9 — Comparisons of metagenomic functional gene categories. Gene counts for MG-RAST SEED subsystem categories for all samples in this study. (XLSX 595 kb) [file 40168_2018_408_MOESM9_ESM.xlsx]

## Sheet: MG-RASTstampNEW_MG
MG-RAST SEED subsystem categories for all samples in this study.
level 1	level 2	level 3	function	ROW2	AT8	ROW1	ROW1_2	AT5	AT3	AT2	AT4
Iron acquisition and metabolism	Iron acquisition and metabolism	Iron acquisition in Vibrio	Bacterioferritin-associated ferredoxin	3	3	1	1	1	0	0	0
Protein Metabolism	Protein biosynthesis	Translation elongation factor G family	Ribosome protection-type tetracycline resistance related proteins	1	0	0	3	0	0	0	0
Carbohydrates	Central carbohydrate metabolism	Dihydroxyacetone kinases	DHA-specific phosphocarrier protein HPr	0	1	0	0	0	0	0	0
Carbohydrates	Monosaccharides	2-Ketogluconate Utilization	HTH-type transcriptional regulator PtxR	1	3	1	0	1	0	0	0
Carbohydrates	Monosaccharides	D-gluconate and ketogluconates metabolism	2-ketoaldonate reductase, broad specificity (EC 1.1.1.215) (EC 1.1.1.-)	5	2	1	2	2	0	0	0
Protein Metabolism	Protein degradation	Protein degradation	Asp-X dipeptidase	6	6	5	4	2	0	4	5
Protein Metabolism	Protein biosynthesis	Translation initiation factors eukaryotic and archaeal	Eukaryotic translation initiation factor 2 alpha subunit	0	0	0	0	0	0	2	1
Cofactors, Vitamins, Prosthetic Groups, Pigments	Folate and pterines	YgfZ	Thiazole biosynthesis protein ThiH - #1	2	3	1	5	0	0	0	0
Virulence, Disease and Defense	Resistance to antibiotics and toxic compounds	BlaR1 Family Regulatory Sensor-transducer Disambiguation	Negative transcriptional regulator-copper transport operon	0	0	0	0	1	0	0	0
Membrane Transport	Protein and nucleoprotein secretion system, Type IV	Conjugative transfer	Ynd	0	0	1	0	1	0	0	0
Metabolism of Aromatic Compounds	Metabolism of Aromatic Compounds	Gentisare degradation	4-hydroxybenzoate transporter	0	2	1	0	1	0	0	0
Membrane Transport	Protein and nucleoprotein secretion system, Type IV	Conjugative transfer	Ync	4	5	3	3	2	0	0	1
Nucleosides and Nucleotides	Nucleosides and Nucleotides	Hydantoin metabolism	Hydantoinase	2	1	2	3	0	0	0	0
Carbohydrates	Di- and oligosaccharides	Maltose and Maltodextrin Utilization	Neopullulanase (EC 3.2.1.135) - #1	6	2	2	4	0	1	0	1
Clustering-based subsystems	Clustering-based subsystems	CBSS-320372.3.peg.6046	UPF0301 protein YqgE	2	2	1	2	1	0	0	0
Amino Acids and Derivatives	Glutamine, glutamate, aspartate, asparagine; ammonia assimilation	Aspartate aminotransferase	Uncharacterized PLP-dependent aminotransferase YfdZ	3	2	2	1	1	0	0	0
Carbohydrates	Carbohydrates	Sugar utilization in Thermotogales	Endoglucanase (EC 3.2.1.4)	1	3	0	1	0	0	0	0
Respiration	Respiration	Quinone oxidoreductase family	Putative oxidoreductase SMc00968	0	0	0	1	0	0	0	0
Phages, Prophages, Transposable elements, Plasmids	Transposable elements	CBSS-203122.12.peg.188	ISPsy4, transposase	1	0	0	0	0	0	0	0
RNA Metabolism	Transcription	RNA polymerase bacterial	DNA-directed RNA polymerase delta subunit (EC 2.7.7.6)	2	2	1	1	0	0	0	0
Membrane Transport	Protein translocation across cytoplasmic membrane	Bacterial signal recognition particle (SRP)	Signal recognition particle associated protein - #1	0	0	2	0	0	0	0	0
Iron acquisition and metabolism	Iron acquisition and metabolism	Iron acquisition in Vibrio	Enterobactin receptor VctA	0	0	1	0	0	0	0	0
Amino Acids and Derivatives	Lysine, threonine, methionine, and cysteine	Methionine Degradation	Methionine transporter MetT - #1	0	1	1	0	0	0	0	0
Miscellaneous	Plant-Prokaryote DOE project	COG2363	Phosphomethylpyrimidine kinase (EC 2.7.4.7) - #2	8	2	6	5	5	1	0	0
Cofactors, Vitamins, Prosthetic Groups, Pigments	Riboflavin, FMN, FAD	Riboflavin, FMN and FAD metabolism	Substrate-specific component RibU of riboflavin ECF transporter	1	0	0	0	0	0	0	0
Amino Acids and Derivatives	Arginine; urea cycle, polyamines	Arginine Biosynthesis extended	N-acetylornithine carbamoyltransferase (EC 2.1.3.9)	0	0	0	1	0	0	0	0
Stress Response	Oxidative stress - #1	NADPH:quinone oxidoreductase 2	NADPH:quinone oxidoreductase 2	8	2	2	5	2	0	0	0
Virulence, Disease and Defense	Resistance to antibiotics and toxic compounds	Cobalt-zinc-cadmium resistance	Cd(II)/Pb(II)-responsive transcriptional regulator	1	1	0	0	0	1	0	0
Metabolism of Aromatic Compounds	Metabolism of central aromatic intermediates	Protocatechuate branch of beta-ketoadipate pathway	Protocatechuate 3,4-dioxygenase beta chain (EC 1.13.11.3)	1	1	1	0	0	1	0	0
Carbohydrates	Di- and oligosaccharides	Fructooligosaccharides(FOS) and Raffinose Utilization	Sucrose phosphorylase (EC 2.4.1.7)	3	3	0	3	1	1	0	1
Iron acquisition and metabolism	Iron acquisition and metabolism	Campylobacter Iron Metabolism	Peroxide stress regulator	1	4	1	4	0	0	0	0
RNA Metabolism	RNA processing and modification	tRNA modification yeast mitochondrial	GTPase and tRNA-U34 5-formylation enzyme TrmE - #6	8	12	8	5	2	0	2	1
Phages, Prophages, Transposable elements, Plasmids	Phages, Prophages	Phage packaging machinery	Portal protein	4	0	0	1	0	0	0	0
Cell Wall and Capsule	Capsular and extracellular polysacchrides	dTDP-rhamnose synthesis	Glucose-1-phosphate thymidylyltransferase (EC 2.7.7.24) - #1	8	5	6	6	4	0	0	0
Cell Wall and Capsule	Capsular and extracellular polysacchrides	Exopolysaccharide Biosynthesis	Capsular polysaccharide synthesis enzyme CpsD, exopolysaccharide synthesis	1	2	0	0	0	0	0	0
RNA Metabolism	RNA processing and modification	tRNA modification yeast cytoplasmic	Predicted P-loop ATPase fused to an acetyltransferase COG1444 - #2	6	2	2	1	2	5	1	1
Carbohydrates	Central carbohydrate metabolism	Methylglyoxal Metabolism	Aldehyde dehydrogenase (EC 1.2.1.3)	25	25	17	13	6	10	5	3
Protein Metabolism	Protein biosynthesis	Ribosome activity modulation	Ribosomal subunit interface protein	1	2	2	1	2	0	2	0
RNA Metabolism	RNA processing and modification	tRNA modification Bacteria	Predicted P-loop ATPase fused to an acetyltransferase COG1444 - #1	6	2	2	1	2	5	1	1
Phages, Prophages, Transposable elements, Plasmids	Phages, Prophages	Phage integration and excision	Site-specific recombinase	15	20	4	24	8	0	0	0
Membrane Transport	Protein secretion system, Type VI	Type VI secretion systems	Serine/threonine protein kinase (EC 2.7.11.1) PpkA	2	0	0	0	0	0	0	0
Nucleosides and Nucleotides	Nucleosides and Nucleotides	Ribonucleotide reduction	Ribonucleotide reductase of class Ia (aerobic), beta subunit (EC 1.17.4.1) - #1	8	7	7	3	2	6	3	3
Amino Acids and Derivatives	Proline and 4-hydroxyproline	Proline, 4-hydroxyproline uptake and utilization	4-hydroxyproline epimerase (EC 5.1.1.8)	4	4	1	3	1	0	0	0
Amino Acids and Derivatives	Glutamine, glutamate, aspartate, asparagine; ammonia assimilation	Glutamine, Glutamate, Aspartate and Asparagine Biosynthesis	Glutamate synthase [NADPH] small chain (EC 1.4.1.13)	8	10	7	10	5	0	0	0
Fatty Acids, Lipids, and Isoprenoids	Phospholipids	Glycerolipid and Glycerophospholipid Metabolism in Bacteria	1-acyl-sn-glycerol-3-phosphate acyltransferase (EC 2.3.1.51)	5	12	3	2	2	1	0	1
Motility and Chemotaxis	Flagellar motility in Prokaryota	Flagellum	Negative regulator of flagellin synthesis	4	0	1	3	2	0	0	0
Nucleosides and Nucleotides	Nucleosides and Nucleotides	Pseudouridine catabolism	Pseudouridine kinase (EC 2.7.1.83)	0	0	0	2	1	0	1	0
Cell Wall and Capsule	Capsular and extracellular polysacchrides	YjbEFGH Locus Involved in Exopolysaccharide Production	YjbE secreted protein	1	0	0	0	0	0	0	0
Carbohydrates	Monosaccharides	Mannose Metabolism	Hexokinase (EC 2.7.1.1) - #3	1	1	0	0	0	5	4	2
Carbohydrates	Central carbohydrate metabolism	Glycolysis and Gluconeogenesis, including Archaeal enzymes	Hexokinase (EC 2.7.1.1) - #2	1	1	0	0	0	5	4	2
Carbohydrates	Central carbohydrate metabolism	Glycolysis and Gluconeogenesis	Hexokinase (EC 2.7.1.1) - #1	1	1	0	0	0	5	4	2
RNA Metabolism	RNA processing and modification	tRNAmodification position 34	Urm1p Ubiquitin like protein involve in thiolation of mcm5Us4 in tRNA - #2	0	0	0	0	0	1	0	0
RNA Metabolism	RNA processing and modification	tRNA modification yeast cytoplasmic	Urm1p Ubiquitin like protein involve in thiolation of mcm5Us4 in tRNA - #1	0	0	0	0	0	1	0	0
Phages, Prophages, Transposable elements, Plasmids	Phages, Prophages	Phage entry and exit	Phage lysozyme	0	0	0	2	0	0	0	0
Protein Metabolism	Protein biosynthesis	Ribosome SSU eukaryotic and archaeal	SSU ribosomal protein S20e (S10p)	0	0	0	0	0	0	1	0
Respiration	Electron accepting reactions	Terminal AA3-600 quinol oxidase	AA3-600 quinol oxidase subunit I	1	0	0	0	1	0	0	0
Amino Acids and Derivatives	Aromatic amino acids and derivatives	Chorismate Synthesis	Arogenate dehydrogenase (EC 1.3.1.43)	2	0	0	0	0	0	0	0
Nucleosides and Nucleotides	Purines	Purine conversions	Adenylosuccinate synthetase (EC 6.3.4.4) - #1	9	10	7	6	4	2	0	0
Clustering-based subsystems	Clustering-based subsystems	LMPTP YwlE cluster	Protein-N(5)-glutamine methyltransferase PrmC, methylates polypeptide chain release factors RF1 and RF2	2	8	1	1	0	0	0	0
Carbohydrates	Monosaccharides	D-ribose utilization	Ribose 5-phosphate isomerase A (EC 5.3.1.6) - #2	7	9	5	2	4	0	1	3
Regulation and Cell signaling	Regulation and Cell signaling	CytR regulation	Transcriptional (co)regulator CytR	4	5	3	2	3	0	0	0
Carbohydrates	Monosaccharides	Deoxyribose and Deoxynucleoside Catabolism	Putative deoxyribose-specific ABC transporter, ATP-binding protein	2	0	0	3	1	0	0	0
Clustering-based subsystems	Clustering-based subsystems	CBSS-291331.3.peg.3674	FIG002994: Putative transcriptional regulator	1	0	0	0	0	0	0	0
Nucleosides and Nucleotides	Purines	Purine conversions	Nucleoside diphosphate kinase (EC 2.7.4.6)	4	3	2	1	2	2	1	2
Miscellaneous	Plant-Prokaryote DOE project	COG0451	Glycosyltransferase - #1	33	42	18	25	17	16	12	11
Iron acquisition and metabolism	Iron acquisition and metabolism	Iron acquisition in Streptococcus	Ferric iron ABC transporter, ATP-binding protein	3	6	6	1	1	0	0	0
Carbohydrates	Central carbohydrate metabolism	Pyruvate:ferredoxin oxidoreductase	Pyruvate:ferredoxin oxidoreductase, delta subunit (EC 1.2.7.1)	0	0	0	1	0	0	0	0
RNA Metabolism	RNA processing and modification	tRNA processing	Ribonuclease PH (EC 2.7.7.56)	7	4	5	3	3	0	0	0
Cofactors, Vitamins, Prosthetic Groups, Pigments	Tetrapyrroles	Coenzyme B12 biosynthesis	CblY, a non-orthologous displasment for Alpha-ribazole-5'-phosphate phosphatase	0	1	0	0	0	0	0	0
Carbohydrates	Carbohydrates	Sugar utilization in Thermotogales	Xylose ABC transporter, permease component	6	5	0	5	3	0	0	0
RNA Metabolism	RNA processing and modification	rRNA modification Bacteria	Ribosomal RNA small subunit methyltransferase F (EC 2.1.1.-) - #1	2	1	1	1	1	0	0	0
Carbohydrates	Sugar alcohols	Propanediol utilization	Propanediol diffusion facilitator	1	0	0	0	1	0	0	0
DNA Metabolism	DNA repair	DNA Repair Base Excision	Uracil-DNA glycosylase, family 1	7	14	3	0	4	1	0	0
Iron acquisition and metabolism	Iron acquisition and metabolism	Transport of Iron	Iron-dependent repressor IdeR/DtxR - #1	1	1	0	0	1	0	0	0
Cell Wall and Capsule	Capsular and extracellular polysacchrides	Capsular Polysaccharides Biosynthesis and Assembly	Tyrosine-protein kinase Wzc (EC 2.7.10.2)	3	9	2	4	1	0	0	0
Miscellaneous	Plant-Prokaryote DOE project	YrdC-YciO-Sua5 protein family	Inactive homolog of metal-dependent proteases, putative molecular chaperone - #5	5	2	2	1	3	0	0	0
Miscellaneous	Plant-Prokaryote DOE project	At5g63420	Inactive homolog of metal-dependent proteases, putative molecular chaperone - #4	5	2	2	1	3	0	0	0
Protein Metabolism	Protein biosynthesis	Ribosome biogenesis bacterial	Inactive homolog of metal-dependent proteases, putative molecular chaperone - #6	5	2	2	1	3	0	0	0
Cell Wall and Capsule	Cell Wall and Capsule	YjeE	Inactive homolog of metal-dependent proteases, putative molecular chaperone - #1	5	2	2	1	3	0	0	0
Miscellaneous	Plant-Prokaryote DOE project	At4g10620 At3g57180 At3g47450	GTP-binding protein YqeH, required for biogenesis of 30S ribosome subunit	1	0	2	0	0	0	2	1
Clustering-based subsystems	Clustering-based subsystems	Conserved gene cluster associated with Met-tRNA formyltransferase	Inactive homolog of metal-dependent proteases, putative molecular chaperone - #3	5	2	2	1	3	0	0	0
Clustering-based subsystems	Clustering-based subsystems	Bacterial RNA-metabolizing Zn-dependent hydrolases	Inactive homolog of metal-dependent proteases, putative molecular chaperone - #2	5	2	2	1	3	0	0	0
DNA Metabolism	DNA replication	DNA-replication	DNA polymerase III beta subunit (EC 2.7.7.7) - #1	9	3	6	3	2	1	0	0
Cofactors, Vitamins, Prosthetic Groups, Pigments	Tetrapyrroles	Chlorophyll Biosynthesis	Protoporphyrin IX Mg-chelatase subunit H (EC 6.6.1.1)	0	0	1	0	0	1	2	1
RNA Metabolism	RNA processing and modification	tRNA modification Bacteria	hypothetical tRNA/rRNA methyltransferase yfiF [EC:2.1.1.-] - #1	3	2	1	1	2	0	0	0
Virulence, Disease and Defense	Resistance to antibiotics and toxic compounds	Methicillin resistance in Staphylococci	Penicillin-binding protein 1A/1B (PBP1) - #1	0	0	0	1	0	0	0	0
Regulation and Cell signaling	Programmed Cell Death and Toxin-antitoxin Systems	Phd-Doc, YdcE-YdcD toxin-antitoxin (programmed cell death) systems	Programmed cell death antitoxin YdcD - #1	0	0	0	1	0	0	0	0
Respiration	Respiration	Quinone oxidoreductase family	Putative Zn-dependent oxidoreductase PA5234	1	1	0	0	0	0	0	1
Carbohydrates	Organic acids	Malonate decarboxylase	Triphosphoribosyl-dephospho-CoA synthetase (EC 2.7.8.25)	2	1	1	0	0	0	0	0
Amino Acids and Derivatives	Glutamine, glutamate, aspartate, asparagine; ammonia assimilation	Poly-gamma-glutamate biosynthesis	Glutamate racemase (EC 5.1.1.3) - #1	6	6	4	3	5	0	0	1
Cell Wall and Capsule	Cell Wall and Capsule	Peptidoglycan Biosynthesis	Glutamate racemase (EC 5.1.1.3) - #2	6	6	4	3	5	0	0	1
Carbohydrates	Monosaccharides	Fructose utilization	Fructose-specific phosphocarrier protein HPr (EC 2.7.1.69)	5	4	4	1	3	0	0	0
Carbohydrates	Organic acids	Lactate utilization	Predicted Lactate-responsive regulator, LysR family	0	1	0	0	0	0	0	0
Carbohydrates	Di- and oligosaccharides	Trehalose Uptake and Utilization	Cytoplasmic trehalase (EC 3.2.1.28)	5	1	1	1	2	0	0	0
Protein Metabolism	Protein biosynthesis	Nucleolar protein complex	Nuclear pore complex protein Nup88	0	0	0	0	0	0	0	1
DNA Metabolism	DNA replication	DNA-replication	ATP-dependent DNA helicase RecQ - #1	7	10	9	5	5	0	1	1
Respiration	Respiration	Formate hydrogenase	Formate dehydrogenase O beta subunit (EC 1.2.1.2)	3	3	2	1	3	0	0	0
Clustering-based subsystems	Clustering-based subsystems	CBSS-83333.1.peg.946	UPF0319 protein YccT precursor	1	2	0	0	2	0	0	0
Cofactors, Vitamins, Prosthetic Groups, Pigments	Coenzyme A	Coenzyme A Biosynthesis	2-dehydropantoate 2-reductase (EC 1.1.1.169)	12	11	11	10	4	7	1	1
Cell Wall and Capsule	Gram-Negative cell wall components	LOS core oligosaccharide biosynthesis	UDP-galactopyranose mutase (EC 5.4.99.9)	3	5	1	5	1	0	0	0
Clustering-based subsystems	Clustering-based subsystems	CBSS-176279.3.peg.868	COG0536: GTP-binding protein Obg	9	8	6	4	6	0	0	0
RNA Metabolism	RNA processing and modification	ATP-dependent RNA helicases, bacterial	Cold-shock DEAD-box protein A	10	9	8	6	4	0	0	0
Clustering-based subsystems	Probably Pyrimidine biosynthesis-related	CBSS-306254.1.peg.1508	Carbamoyl-phosphate synthase small chain (EC 6.3.5.5) - #1	3	9	2	3	2	5	1	2
Motility and Chemotaxis	Flagellar motility in Prokaryota	Flagellum in Campylobacter	Cell division protein FtsI [Peptidoglycan synthetase] (EC 2.4.1.129) - #4	11	12	4	4	5	0	0	0
RNA Metabolism	RNA processing and modification	tRNA splicing	tRNA-splicing ligase (EC 6.5.1.3), plant type	0	0	0	0	0	0	0	2
Miscellaneous	Plant-Prokaryote DOE project	At5g63420	Metallo-beta-lactamase family protein, RNA-specific - #1	1	3	5	0	1	0	0	0
Protein Metabolism	Selenoproteins	Glycine reductase, sarcosine reductase and betaine reductase	Thioredoxin - #1	33	33	24	21	22	8	11	8
Carbohydrates	Aminosugars	Chitin and N-acetylglucosamine utilization	N-acetylglucosamine-6P-responsive transcriptional repressor NagC, ROK family	4	2	1	1	2	0	0	0
Cofactors, Vitamins, Prosthetic Groups, Pigments	Riboflavin, FMN, FAD	riboflavin to FAD	Riboflavin synthase alpha chain (EC 2.5.1.9) - #1	5	3	3	2	3	1	0	0
Cell Wall and Capsule	Capsular and extracellular polysacchrides	Rhamnose containing glycans	Glucose-1-phosphate thymidylyltransferase (EC 2.7.7.24)	8	5	6	6	4	0	0	0
Miscellaneous	Plant-Prokaryote DOE project	COG3533	Hypothetical periplasmic glycoside hydrolase, family DUF1680	0	0	1	0	0	0	0	0
Stress Response	Osmotic stress	Osmotic stress cluster	Osmotically inducible lipoprotein B precursor	4	3	1	1	2	0	0	0
Carbohydrates	One-carbon Metabolism	Formaldehyde assimilation: Ribulose monophosphate pathway	D-arabino-3-hexulose 6-phosphate formaldehyde lyase	3	1	2	1	1	0	0	0
Membrane Transport	Protein and nucleoprotein secretion system, Type IV	Vir-like type 4 secretion system	Peptidoglycan hydrolase VirB1, involved in T-DNA transfer	3	0	0	1	2	0	0	0
DNA Metabolism	DNA repair	DNA repair, bacterial RecBCD pathway	Exodeoxyribonuclease V beta chain (EC 3.1.11.5)	4	3	1	3	0	0	0	0
Membrane Transport	Membrane Transport	ECF class transporters	Substrate-specific component CbrT of predicted cobalamin ECF transporter - #1	1	0	0	0	1	0	0	0
DNA Metabolism	DNA repair	DNA Repair Base Excision	Single-stranded-DNA-specific exonuclease RecJ (EC 3.1.-.-)	4	7	5	5	3	0	0	0
Carbohydrates	Carbohydrates	Sugar utilization in Thermotogales	Beta-xylosidase (EC 3.2.1.37)	17	10	4	12	8	11	0	0
RNA Metabolism	RNA processing and modification	RNA methylation	tRNA (cytosine34-2'-O-)-methyltransferase (EC 2.1.1.-)	5	4	4	5	4	1	0	0
Amino Acids and Derivatives	Arginine; urea cycle, polyamines	Polyamine Metabolism	4-aminobutyraldehyde dehydrogenase (EC 1.2.1.19)	6	13	1	4	2	2	0	0
Cofactors, Vitamins, Prosthetic Groups, Pigments	Folate and pterines	YgfZ	YgfY COG2938	3	3	1	0	1	1	0	0
Carbohydrates	Aminosugars	Chitin and N-acetylglucosamine utilization	Predicted transcriptional regulator of N-Acetylglucosamine utilization, GntR family	0	5	3	4	0	0	0	0
Cofactors, Vitamins, Prosthetic Groups, Pigments	Lipoic acid	Lipoic acid metabolism	Lipoate-protein ligase A type 2 - #1	0	0	0	0	0	1	0	0
Carbohydrates	Carbohydrates	Unknown carbohydrate utilization ( cluster Yeg )	ADP-ribosylglycohydrolase YegU (EC 3.2.-.-)	1	1	0	0	0	0	0	0
Cofactors, Vitamins, Prosthetic Groups, Pigments	Folate and pterines	5-FCL-like protein	Phosphomethylpyrimidine kinase (EC 2.7.4.7) - #1	8	2	6	5	5	1	0	0
Respiration	Electron donating reactions	Respiratory dehydrogenases 1	Glycerol-3-phosphate dehydrogenase (EC 1.1.5.3) - #3	4	3	2	2	1	1	1	0
Fatty Acids, Lipids, and Isoprenoids	Phospholipids	Glycerolipid and Glycerophospholipid Metabolism in Bacteria	Glycerol-3-phosphate dehydrogenase (EC 1.1.5.3) - #2	4	3	2	2	1	1	1	0
Carbohydrates	Sugar alcohols	Glycerol and Glycerol-3-phosphate Uptake and Utilization	Glycerol-3-phosphate dehydrogenase (EC 1.1.5.3) - #1	4	3	2	2	1	1	1	0
Carbohydrates	Central carbohydrate metabolism	Glyoxylate bypass	Malate dehydrogenase (EC 1.1.1.37), peroxisomal	0	0	0	0	0	0	2	0
Fatty Acids, Lipids, and Isoprenoids	Fatty acids	Fatty Acid Biosynthesis FASII	Acetyl-coenzyme A carboxyl transferase beta chain (EC 6.4.1.2)	6	11	3	2	4	0	0	2
RNA Metabolism	RNA processing and modification	RNA methylation	23S rRNA (Uracil-5-) -methyltransferase rumB (EC 2.1.1.-)	2	2	0	0	2	0	0	0
Miscellaneous	Plant-Prokaryote DOE project	Biotin biosynthesis Experimental	Competence protein F homolog, phosphoribosyltransferase domain - #1	0	4	2	1	0	0	0	0
Stress Response	Oxidative stress - #1	Oxidative stress	Fe2+/Zn2+ uptake regulation proteins	0	1	0	1	0	0	0	0
Stress Response	Oxidative stress - #1	Regulation of Oxidative Stress Response	Peroxide stress regulator - #2	1	4	1	4	0	0	0	0
RNA Metabolism	RNA processing and modification	tRNA modification Bacteria	Cysteine desulfurase (EC 2.8.1.7) - #10	21	16	19	16	8	5	2	1
RNA Metabolism	RNA processing and modification	tRNA modification yeast cytoplasmic	Cysteine desulfurase (EC 2.8.1.7) - #11	21	16	19	16	8	5	2	1
Virulence, Disease and Defense	Virulence, Disease and Defense	Streptococcus pyogenes Virulome	N protein	9	6	4	4	3	1	4	5
Clustering-based subsystems	Sulfatases and sulfatase modifying factor 1 (and a hypothetical)	Sulfatases and sulfatase modifying factor 1	Choline-sulfatase (EC 3.1.6.6)	5	1	1	1	3	5	0	1
RNA Metabolism	RNA processing and modification	tRNA modification Archaea	tRNA dihydrouridine synthase B (EC 1.-.-.-)	11	8	4	4	5	0	0	0
Clustering-based subsystems	Clustering-based subsystems	CBSS-316057.3.peg.563	Cytochrome oxidase biogenesis protein Surf1, facilitates heme A insertion	3	1	0	0	0	1	0	1
Clustering-based subsystems	Clustering-based subsystems	NusA-TFII Cluster	COG2740: Predicted nucleic-acid-binding protein implicated in transcription termination - #1	1	1	1	1	0	0	0	0
RNA Metabolism	Transcription	Transcription factors bacterial	COG2740: Predicted nucleic-acid-binding protein implicated in transcription termination - #2	1	1	1	1	0	0	0	0
Motility and Chemotaxis	Flagellar motility in Prokaryota	Flagellum in Campylobacter	Flagellar hook-basal body complex protein FliE - #1	5	3	4	3	3	0	0	0
Nitrogen Metabolism	Nitrogen Metabolism	Ammonia assimilation	Glutamine synthetase, clostridia type (EC 6.3.1.2) - #3	0	0	1	0	0	0	0	0
Membrane Transport	Protein translocation across cytoplasmic membrane	EcsAB transporter affecting expression and secretion of secretory preproteins	Hypothetical protein SAV1839 - #1	0	0	0	1	0	0	0	0
Miscellaneous	Plant-Prokaryote DOE project	At5g48545 and At3g56490 At1g31160	Hypothetical protein SAV1839 - #2	0	0	0	1	0	0	0	0
Amino Acids and Derivatives	Arginine; urea cycle, polyamines	Arginine and Ornithine Degradation	Putrescine aminotransferase (EC 2.6.1.82)	1	3	1	3	2	0	0	0
Carbohydrates	Central carbohydrate metabolism	Peripheral Glucose Catabolism Pathways	Glucose-selective porin OprB	1	0	0	0	0	0	0	0
RNA Metabolism	RNA processing and modification	tRNAmodification position 34	tRNA(Ile)-lysidine synthetase - #3	8	5	4	4	1	1	0	0
RNA Metabolism	RNA processing and modification	tRNA modification Bacteria	tRNA(Ile)-lysidine synthetase - #1	8	5	4	4	1	1	0	0
Miscellaneous	Plant-Prokaryote DOE project	At4g38090	FIG000605: protein co-occurring with transport systems (COG1739) - #1	3	1	2	3	2	0	0	0
Carbohydrates	Fermentation	Acetone Butanol Ethanol Synthesis	Acetoacetate metabolism regulatory protein AtoC	1	1	1	1	1	0	0	0
Cell Wall and Capsule	Gram-Negative cell wall components	Lipid A modifications	UPF0141 membrane protein YijP possibly required for phosphoethanolamine modification of lipopolysaccharide	3	1	1	1	1	0	0	0
Clustering-based subsystems	Clustering-based subsystems	Allophanate hydrolase 2 and Biotin carboxylase cluster	Biotin carboxyl carrier protein	29	8	10	5	9	6	4	8
Stress Response	Periplasmic Stress	Periplasmic Stress Response	Intramembrane protease RasP/YluC, implicated in cell division based on FtsL cleavage - #1	7	2	4	2	2	0	0	0
Stress Response	Detoxification - #1	Uptake of selenate and selenite	DedA protein - #1	4	1	1	1	2	0	0	0
RNA Metabolism	RNA processing and modification	Wyeosine-MimG Biosynthesis	Fe-S OXIDOREDUCTASE (1.8.-.-) Wyeosine biosynthesis	0	0	0	0	0	1	0	0
Phages, Prophages, Transposable elements, Plasmids	Pathogenicity islands	Staphylococcal pathogenicity islands SaPI	SSU ribosomal protein S18p	4	2	3	1	1	0	1	0
Cofactors, Vitamins, Prosthetic Groups, Pigments	Tetrapyrroles	Coenzyme B12 biosynthesis	Substrate-specific component CbrT of predicted cobalamin ECF transporter	1	0	0	0	1	0	0	0
Clustering-based subsystems	Clustering-based subsystems	CBSS-314269.3.peg.1840	Carbon monoxide dehydrogenase large chain (EC 1.2.99.2)	0	0	1	0	0	0	0	0
Amino Acids and Derivatives	Glutamine, glutamate, aspartate, asparagine; ammonia assimilation	Glutamine, Glutamate, Aspartate and Asparagine Biosynthesis	NAD-specific glutamate dehydrogenase (EC 1.4.1.2) - #1	5	7	5	7	4	3	6	3
Clustering-based subsystems	Clustering-based subsystems	CBSS-176299.4.peg.1996A	Glycerophosphoryl diester phosphodiesterase (EC 3.1.4.46) - #1	9	7	7	8	1	1	0	2
Amino Acids and Derivatives	Alanine, serine, and glycine	Alanine biosynthesis	Cysteine desulfurase (EC 2.8.1.7), SufS subfamily	4	6	4	5	2	0	0	0
Miscellaneous	Plant-Prokaryote DOE project	COG3533	rhamnogalacturonan acetylesterase - #1	4	9	4	1	1	0	9	3
Cell Wall and Capsule	Capsular and extracellular polysacchrides	Rhamnose containing glycans	Capsular polysaccharide biosynthesis/export periplasmic protein WcbA - #1	0	0	1	0	0	0	0	0
Carbohydrates	Di- and oligosaccharides	Trehalose Uptake and Utilization	Maltose-6'-phosphate glucosidase (EC 3.2.1.122) - #1	11	7	12	7	2	0	0	0
Respiration	Sodium Ion-Coupled Energetics	Na+ translocating decarboxylases and related biotin-dependent enzymes	Biotin carboxyl carrier protein of methylmalonyl-CoA decarboxylase	1	1	1	0	0	0	0	1
Fatty Acids, Lipids, and Isoprenoids	Phospholipids	Glycerolipid and Glycerophospholipid Metabolism in Bacteria	Cardiolipin synthetase (EC 2.7.8.-) - #1	14	14	5	6	6	0	0	0
Miscellaneous	Plant-Prokaryote DOE project	At1g69340 At2g40600	Cardiolipin synthetase (EC 2.7.8.-) - #2	14	14	5	6	6	0	0	0
Clustering-based subsystems	Probably Ybbk-related hypothetical membrane proteins	CBSS-316057.3.peg.659	Putative stomatin/prohibitin-family membrane protease subunit YbbK	6	9	4	6	3	1	6	3
Miscellaneous	Plant-Prokaryote DOE project	At5g37530	Aspartyl-tRNA synthetase (EC 6.1.1.12)	12	15	2	7	3	4	0	2
Carbohydrates	Carbohydrates	Sugar utilization in Thermotogales	L-ribulose-5-phosphate 4-epimerase (EC 5.1.3.4)	9	5	4	2	2	0	0	0
Membrane Transport	ABC transporters	ABC transporter alkylphosphonate (TC 3.A.1.9.1)	Phosphonate ABC transporter permease protein phnE1 (TC 3.A.1.9.1)	4	0	5	1	2	0	0	0
Miscellaneous	Plant-Prokaryote DOE project	COG3533	ABC transport system, sugar-binding protein	13	4	1	4	7	0	0	0
Virulence, Disease and Defense	Resistance to antibiotics and toxic compounds	Multidrug Resistance Efflux Pumps	RND efflux system, outer membrane lipoprotein, NodT family	0	1	4	0	0	0	0	0
Carbohydrates	Carbohydrates	Sugar utilization in Thermotogales	Ribose ABC transport system, high affinity permease RbsD (TC 3.A.1.2.1)	0	0	1	1	1	0	0	0
Carbohydrates	CO2 fixation	Photorespiration (oxidative C2 cycle)	D-Lactate dehydrogenase, cytochrome c-dependent (EC 1.1.2.4)	3	0	2	0	0	7	2	3
Clustering-based subsystems	Clustering-based subsystems	PFGI-1-like cluster 2	hypothetical protein in PFGI-1-like cluster	1	0	0	0	0	0	0	0
Miscellaneous	Plant-Prokaryote DOE project	COG0451	3-deoxy-D-manno-octulosonic-acid transferase (EC 2.-.-.-) - #4	5	6	2	2	2	0	0	0
Cell Wall and Capsule	Gram-Negative cell wall components	Vibrio Core Oligosaccharide Biosynthesis	3-deoxy-D-manno-octulosonic-acid transferase (EC 2.-.-.-) - #3	5	6	2	2	2	0	0	0
Cell Wall and Capsule	Gram-Negative cell wall components	Lipopolysaccharide-related cluster in Alphaproteobacteria	3-deoxy-D-manno-octulosonic-acid transferase (EC 2.-.-.-) - #2	5	6	2	2	2	0	0	0
Amino Acids and Derivatives	Arginine; urea cycle, polyamines	Arginine and Ornithine Degradation	Succinylglutamic semialdehyde dehydrogenase (EC 1.2.1.71)	4	2	2	0	1	0	0	0
RNA Metabolism	RNA processing and modification	RNA processing and degradation, bacterial	3'-to-5' oligoribonuclease (orn)	4	4	4	2	3	2	0	0
Carbohydrates	Sugar alcohols	Mannitol Utilization	Multiple polyol-specific dehydrogenase (EC 1.1.1.-)	2	2	4	0	1	0	0	0
Iron acquisition and metabolism	Iron acquisition and metabolism	Hemin transport system	TonB-dependent hemin , ferrichrome receptor - #1	5	2	2	1	2	0	0	0
Clustering-based subsystems	Putrescine/GABA utilization cluster-temporal,to add to SSs	GABA and putrescine metabolism from cluters	Putrescine ABC transporter putrescine-binding protein PotF (TC 3.A.1.11.2) - #1	7	5	2	2	2	1	0	0
Amino Acids and Derivatives	Branched-chain amino acids	Leucine Degradation and HMG-CoA Metabolism	Hydroxymethylglutaryl-CoA reductase (EC 1.1.1.34)	4	2	0	1	2	2	2	0
Cofactors, Vitamins, Prosthetic Groups, Pigments	NAD and NADP	NAD regulation	Nicotinate-nucleotide adenylyltransferase (EC 2.7.7.18) - #1	4	5	3	2	1	0	0	0
Regulation and Cell signaling	Programmed Cell Death and Toxin-antitoxin Systems	Toxin-antitoxin systems (other than RelBE and MazEF)	HigA protein (antitoxin to HigB)	3	1	2	0	0	0	0	0
Miscellaneous	Plant-Prokaryote DOE project	Iojap	Nicotinate-nucleotide adenylyltransferase (EC 2.7.7.18) - #3	4	5	3	2	1	0	0	0
Miscellaneous	Plant-Prokaryote DOE project	At4g10620 At3g57180 At3g47450	Nicotinate-nucleotide adenylyltransferase (EC 2.7.7.18) - #2	4	5	3	2	1	0	0	0
Stress Response	Osmotic stress	Osmoprotectant ABC transporter YehZYXW of Enterobacteriales	Osmoprotectant ABC transporter permease protein YehY	1	1	0	0	0	0	0	0
Carbohydrates	Fermentation	Acetyl-CoA fermentation to Butyrate	Acetoacetate metabolism regulatory protein AtoC - #1	1	1	1	1	1	0	0	0
Regulation and Cell signaling	Regulation and Cell signaling	Orphan regulatory proteins	Acetoacetate metabolism regulatory protein AtoC - #2	1	1	1	1	1	0	0	0
Cofactors, Vitamins, Prosthetic Groups, Pigments	Tetrapyrroles	Heme and Siroheme Biosynthesis	Ferrochelatase, protoheme ferro-lyase (EC 4.99.1.1)	8	6	3	3	4	1	0	3
Miscellaneous	Plant-Prokaryote DOE project	At2g23840	DNA-directed RNA polymerase alpha subunit (EC 2.7.7.6)	9	11	5	6	5	0	0	1
Motility and Chemotaxis	Flagellar motility in Prokaryota	Flagellum	Flagellar hook protein FlgE	9	6	4	8	2	0	0	0
Cell Wall and Capsule	Gram-Negative cell wall components	Major Outer Membrane Proteins	Outer membrane protein C precursor	6	3	0	0	5	0	0	0
Protein Metabolism	Protein degradation	Proteasome eukaryotic	proteasome subunit beta3 (EC 3.4.25.1)	0	0	0	0	0	0	1	0
Clustering-based subsystems	Clustering-based subsystems	Putative sulfate assimilation cluster	Putative reductase (alkanesulfonate metabolism)	0	2	0	0	0	0	0	0
Clustering-based subsystems	Probably GTP or GMP signaling related	CBSS-176299.4.peg.1292	Signal peptidase I (EC 3.4.21.89)	4	10	2	5	3	1	0	0
Cofactors, Vitamins, Prosthetic Groups, Pigments	Tetrapyrroles	Coenzyme B12 biosynthesis	CobW GTPase involved in cobalt insertion for B12 biosynthesis	3	2	0	0	0	0	0	0
Carbohydrates	Sugar alcohols	Propanediol utilization	Cob(III)alamin reductase	1	0	0	1	0	0	0	0
Carbohydrates	Carbohydrates	Sugar utilization in Thermotogales	Inosose isomerase (EC 5.3.99.-)	4	6	1	3	0	0	0	0
Phages, Prophages, Transposable elements, Plasmids	Phages, Prophages	Phage packaging machinery	Phage terminase large subunit	4	2	0	4	0	0	0	0
Carbohydrates	Carbohydrates	Sugar utilization in Thermotogales	Alpha-N-arabinofuranosidase (EC 3.2.1.55)	8	1	5	5	4	8	4	2
Protein Metabolism	Protein processing and modification	N-linked Glycosylation in Bacteria	Alpha-1,4-N-acetylgalactosamine transferase PglJ (EC 2.4.1.-)	0	1	0	0	0	0	0	0
Respiration	Electron accepting reactions	Terminal cytochrome C oxidases	Cytochrome c oxidase subunit CcoO (EC 1.9.3.1)	0	2	3	0	0	0	0	0
Clustering-based subsystems	Protein export?	CBSS-393121.3.peg.2760	Protein export cytoplasm protein SecA ATPase RNA helicase (TC 3.A.5.1.1)	9	10	5	10	4	0	0	0
Virulence, Disease and Defense	Resistance to antibiotics and toxic compounds	Lysozyme inhibitors	Per-activated serine protease autotransporter enterotoxin EspC - #1	1	0	0	0	0	0	0	0
Amino Acids and Derivatives	Aromatic amino acids and derivatives	Tryptophan catabolism	4-hydroxy-2-oxovalerate aldolase (EC 4.1.3.-)	0	2	1	0	1	0	0	0
Nucleosides and Nucleotides	Detoxification	Housecleaning nucleoside triphosphate pyrophosphatases	Nucleotidase YfbR, HD superfamily	7	2	2	2	4	0	0	0
Protein Metabolism	Protein degradation	Aminopeptidases (EC 3.4.11.-)	Xaa-Pro aminopeptidase (EC 3.4.11.9) - #1	5	11	5	2	4	1	0	1
Amino Acids and Derivatives	Proline and 4-hydroxyproline	Proline Synthesis	NADP-specific glutamate dehydrogenase (EC 1.4.1.4) - #3	3	7	5	1	4	0	4	4
Iron acquisition and metabolism	Siderophores	Iron siderophore sensor & receptor system	FIG006045: Sigma factor, ECF subfamily	1	1	0	1	0	0	0	0
Iron acquisition and metabolism	Siderophores	Siderophore assembly kit	Iron-siderophore transport system, ATP-binding component	1	0	0	0	0	0	0	0
Cofactors, Vitamins, Prosthetic Groups, Pigments	Folate and pterines	5-FCL-like protein	Dihydrofolate reductase (EC 1.5.1.3) - #1	10	1	4	0	5	0	1	4
Membrane Transport	Protein and nucleoprotein secretion system, Type IV	Type 4 conjugative transfer system, IncI1 type	Shufflon-specific DNA recombinase	1	0	0	0	0	0	0	0
Miscellaneous	Plant-Prokaryote DOE project	COG4319	Dihydrofolate reductase (EC 1.5.1.3) - #3	10	1	4	0	5	0	1	4
Sulfur Metabolism	Organic sulfur assimilation	L-Cystine Uptake and Metabolism	Cystathionine beta-lyase (EC 4.4.1.8) - #1	8	7	3	7	2	2	1	1
Amino Acids and Derivatives	Glutamine, glutamate, aspartate, asparagine; ammonia assimilation	Glutamate and Aspartate uptake in Bacteria	Aerobic C4-dicarboxylate transporter for fumarate, L-malate, D-malate, succunate, aspartate	3	5	2	7	2	0	0	0
Carbohydrates	Di- and oligosaccharides	Beta-Glucoside Metabolism	Cellobiose phosphotransferase system YdjC-like protein	4	0	0	1	1	0	0	0
Amino Acids and Derivatives	Histidine Metabolism	Histidine Degradation	Formiminoglutamase (EC 3.5.3.8)	0	2	0	0	0	0	0	0
Iron acquisition and metabolism	Siderophores	Siderophore Achromobactin	Siderophore achromobactin ABC transporter, substrate-binding protein	1	0	0	1	0	0	0	0
Respiration	Respiration	Formate hydrogenase	Formate dehydrogenase related protein	0	0	0	0	0	1	0	0
Clustering-based subsystems	Clustering-based subsystems	LSU ribosomal proteins cluster	LSU ribosomal protein L1p (L10Ae)	4	8	5	5	4	1	0	2
Carbohydrates	Central carbohydrate metabolism	Pyruvate metabolism II: acetyl-CoA, acetogenesis from pyruvate	Pyruvate dehydrogenase E1 component (EC 1.2.4.1) - #2	5	4	5	3	3	2	0	0
Carbohydrates	Di- and oligosaccharides	Lactose and Galactose Uptake and Utilization	Galactokinase (EC 2.7.1.6) - #1	4	3	3	1	4	0	0	0
Amino Acids and Derivatives	Aromatic amino acids and derivatives	Aromatic amino acid interconversions with aryl acids	Phenylacetate-coenzyme A ligase (EC 6.2.1.30)	1	4	1	3	1	0	0	0
Respiration	Electron donating reactions	Respiratory dehydrogenases 1	D-Lactate dehydrogenase (EC 1.1.2.5) - #1	4	3	2	3	2	0	0	0
Virulence, Disease and Defense	Bacteriocins, ribosomally synthesized antibacterial peptides	Bacitracin Stress Response	Two-component sensor histidine kinase BceS	1	1	1	0	0	0	0	0
DNA Metabolism	DNA uptake, competence	DNA processing cluster	Recombination protein RecR - #2	4	6	6	4	2	1	0	0
Respiration	Electron donating reactions	Hydrogenases	Fe-S-cluster-containing hydrogenase components 1 - #1	0	0	0	0	0	0	0	1
Carbohydrates	Di- and oligosaccharides	Maltose and Maltodextrin Utilization	4-alpha-glucanotransferase (amylomaltase) (EC 2.4.1.25)	8	6	1	2	0	1	0	0
DNA Metabolism	DNA uptake, competence	Gram Positive Competence	Late competence protein ComEA, DNA receptor	1	1	2	3	1	0	0	0
RNA Metabolism	Transcription	RNA polymerase III	DNA-directed RNA polymerase III second largest subunit (EC 2.7.7.6)	1	0	0	0	0	3	1	1
Carbohydrates	Central carbohydrate metabolism	Peripheral Glucose Catabolism Pathways	Glucose ABC transport system, inner membrane component 1	1	0	0	0	0	0	0	0
Carbohydrates	Central carbohydrate metabolism	Peripheral Glucose Catabolism Pathways	Glucose ABC transport system, inner membrane component 2	0	2	0	0	0	0	0	0
Cofactors, Vitamins, Prosthetic Groups, Pigments	NAD and NADP	NAD and NADP cofactor biosynthesis global	Ribosylnicotinamide kinase (EC 2.7.1.22)	5	4	1	1	2	0	0	0
Carbohydrates	Fermentation	Acetyl-CoA fermentation to Butyrate	3-hydroxybutyryl-CoA dehydrogenase (EC 1.1.1.157) - #1	7	6	9	6	1	0	1	1
Nucleosides and Nucleotides	Pyrimidines	pyrimidine conversions	CTP synthase (EC 6.3.4.2) - #1	12	9	6	9	3	4	2	3
Fatty Acids, Lipids, and Isoprenoids	Fatty Acids, Lipids, and Isoprenoids	Polyhydroxybutyrate metabolism	3-hydroxybutyryl-CoA dehydrogenase (EC 1.1.1.157) - #3	7	6	9	6	1	0	1	1
Carbohydrates	Fermentation	Butanol Biosynthesis	3-hydroxybutyryl-CoA dehydrogenase (EC 1.1.1.157) - #2	7	6	9	6	1	0	1	1
Metabolism of Aromatic Compounds	Anaerobic degradation of aromatic compounds	Anaerobic benzoate metabolism	3-hydroxybutyryl-CoA dehydrogenase (EC 1.1.1.157) - #4	7	6	9	6	1	0	1	1
Virulence, Disease and Defense	Resistance to antibiotics and toxic compounds	Streptothricin resistance	Streptothricin acetyltransferase, Streptomyces lavendulae type	2	1	1	0	0	0	0	0
RNA Metabolism	RNA processing and modification	tRNA modification Archaea	Protein RtcB - #1	1	3	0	0	0	0	0	0
RNA Metabolism	RNA processing and modification	Queuosine-Archaeosine Biosynthesis	Radical SAM family enzyme, similar to coproporphyrinogen III oxidase, oxygen-independent, clustered with nucleoside-triphosphatase RdgB - #3	4	3	5	2	2	0	0	0
Membrane Transport	Membrane Transport	ECF class transporters	ATPase component BioM of energizing module of biotin ECF transporter - #1	0	0	0	0	1	0	0	0
Carbohydrates	Central carbohydrate metabolism	TCA Cycle	Citrate lyase gamma chain, acyl carrier protein (EC 4.1.3.6)	1	1	1	0	0	0	0	0
Miscellaneous	Plant-Prokaryote DOE project	COG0523	COG0523: Putative GTPases (G3E family)	2	3	2	1	3	0	0	0
Iron acquisition and metabolism	Iron acquisition and metabolism	Heme, hemin uptake and utilization systems in GramPositives	Uncharacterized iron compound ABC uptake transporter, permease protein	0	1	1	6	0	0	0	0
RNA Metabolism	Transcription	Transcription initiation, bacterial sigma factors	RNA polymerase sporulation specific sigma factor SigG - #1	0	0	0	2	0	0	0	0
Carbohydrates	One-carbon Metabolism	Serine-glyoxylate cycle	Succinyl-CoA ligase [ADP-forming] alpha chain (EC 6.2.1.5) - #1	3	5	3	1	3	1	0	0
Nucleosides and Nucleotides	Nucleosides and Nucleotides	Hydantoin metabolism	Dihydropyrimidinase (EC 3.5.2.2)	5	1	4	2	5	1	10	5
Carbohydrates	Di- and oligosaccharides	Beta-Glucoside Metabolism	Predicted beta-glucoside specific TonB-dependent outer membrane receptor	0	1	0	0	0	0	0	0
RNA Metabolism	RNA processing and modification	RNA methylation	23S rRNA (guanosine-2'-O-) -methyltransferase rlmB (EC 2.1.1.-)	6	7	3	5	2	1	0	0
Protein Metabolism	Selenoproteins	Selenocysteine metabolism	L-seryl-tRNA(Sec) selenium transferase (EC 2.9.1.1)	0	2	1	0	0	0	0	0
Amino Acids and Derivatives	Lysine, threonine, methionine, and cysteine	Methionine Degradation	Pyruvate-flavodoxin oxidoreductase (EC 1.2.7.-)	3	11	0	5	0	0	0	0
Clustering-based subsystems	Biosynthesis of galactoglycans and related lipopolysacharides	CBSS-258594.1.peg.3339	Glycosyl transferase, group 1	4	5	4	0	0	0	1	1
Iron acquisition and metabolism	Siderophores	Iron siderophore sensor & receptor system	Iron siderophore receptor protein	7	3	6	2	1	0	0	0
Protein Metabolism	Protein biosynthesis	tRNA aminoacylation, Leu	Leucyl-tRNA synthetase (EC 6.1.1.4), mitochondrial	0	0	1	0	0	3	1	0
Clustering-based subsystems	Clustering-based subsystems	CBSS-316407.3.peg.2816	Lysine efflux permease	1	1	2	0	0	0	0	0
Amino Acids and Derivatives	Lysine, threonine, methionine, and cysteine	Methionine Biosynthesis	Homoserine dehydrogenase (EC 1.1.1.3)	14	9	8	7	5	3	0	0
Regulation and Cell signaling	Regulation and Cell signaling	DNA-binding regulatory proteins, strays	LysR family transcriptional regulator PA3398	1	1	0	0	0	0	0	0
Carbohydrates	Di- and oligosaccharides	Lactose and Galactose Uptake and Utilization	Tagatose-6-phosphate kinase (EC 2.7.1.144)	0	0	1	0	0	0	1	0
Protein Metabolism	Protein folding	Peptidyl-prolyl cis-trans isomerase	FKBP-type peptidyl-prolyl cis-trans isomerase SlyD (EC 5.2.1.8) - #1	4	4	3	3	2	0	0	0
Protein Metabolism	Protein processing and modification	G3E family of P-loop GTPases (metallocenter biosynthesis)	FKBP-type peptidyl-prolyl cis-trans isomerase SlyD (EC 5.2.1.8) - #2	4	4	3	3	2	0	0	0
Cofactors, Vitamins, Prosthetic Groups, Pigments	Biotin	Biotin biosynthesis	Adenosylmethionine-8-amino-7-oxononanoate aminotransferase (EC 2.6.1.62)	8	8	7	6	3	1	0	0
Nucleosides and Nucleotides	Purines	Xanthosine utilization (xap region)	Xanthosine operon regulatory protein XapR, LysR family	0	1	0	0	0	0	0	0
Carbohydrates	Monosaccharides	Deoxyribose and Deoxynucleoside Catabolism	Ribokinase (EC 2.7.1.15) - #2	9	4	0	3	2	1	0	1
Carbohydrates	Monosaccharides	D-ribose utilization	Ribokinase (EC 2.7.1.15) - #1	9	4	0	3	2	1	0	1
Membrane Transport	Protein secretion system, Type III	Type III secretion system	Type III secretion inner membrane protein (YscS,homologous to flagellar export components)	0	0	1	0	0	0	0	0
Carbohydrates	Carbohydrates	Unknown sugar utilization (cluster yphABCDEFG)	Hypothetical zinc-type alcohol dehydrogenase-like protein YphC	0	1	0	0	0	0	0	0
Carbohydrates	Carbohydrates	Sugar utilization in Thermotogales	Glycerol uptake facilitator protein	9	3	4	2	5	1	0	0
Cofactors, Vitamins, Prosthetic Groups, Pigments	Folate and pterines	YgfZ	Adenosylcobinamide-phosphate synthase	3	1	0	3	0	0	0	0
Amino Acids and Derivatives	Arginine; urea cycle, polyamines	Arginine Biosynthesis extended	N-succinyl-L,L-diaminopimelate desuccinylase (EC 3.5.1.18)	4	5	2	3	3	0	0	0
Stress Response	Stress Response	Dimethylarginine metabolism	Ornithine aminotransferase (EC 2.6.1.13) - #2	0	1	0	0	0	4	3	4
Miscellaneous	Plant-Prokaryote DOE project	PROSC	Ornithine aminotransferase (EC 2.6.1.13) - #1	0	1	0	0	0	4	3	4
Amino Acids and Derivatives	Arginine; urea cycle, polyamines	Urea decomposition	Urease gamma subunit (EC 3.5.1.5)	0	2	0	0	0	0	0	0
Carbohydrates	CO2 fixation	Carboxysome	Carbonic anhydrase (EC 4.2.1.1)	14	11	5	3	8	0	0	0
Protein Metabolism	Protein processing and modification	Ribosomal protein S5p acylation	SSU ribosomal protein S5p (S2e) - #1	6	7	6	3	3	0	0	1
Clustering-based subsystems	Ribosome-related cluster	A Gammaproteobacteria Cluster Relating to Translation	4-diphosphocytidyl-2-C-methyl-D-erythritol kinase (EC 2.7.1.148)	5	8	6	3	3	0	0	0
Amino Acids and Derivatives	Branched-chain amino acids	Branched chain amino acid degradation regulons	Predicted transcriptional regulator LiuR of leucine degradation pathway, MerR family	1	2	0	0	0	0	0	0
Amino Acids and Derivatives	Arginine; urea cycle, polyamines	Arginine and Ornithine Degradation	Arginase (EC 3.5.3.1)	3	0	1	4	3	0	1	0
Fatty Acids, Lipids, and Isoprenoids	Fatty acids	Fatty Acid Biosynthesis FASII	Holo-[acyl-carrier protein] synthase, alternative (EC 2.7.8.7)	2	0	1	0	0	0	0	0
Iron acquisition and metabolism	Siderophores	Siderophore Enterobactin	Apo-aryl carrier domain of EntB	0	1	0	0	0	0	0	0
Photosynthesis	Photosynthesis	Proteorhodopsin	Beta-carotene ketolase (EC 1.14.-.-) - #1	0	1	0	0	0	0	1	2
RNA Metabolism	Transcription	Rrf2 family transcriptional regulators	Rrf2 family transcriptional regulator, group III	3	1	2	0	2	0	0	0
Amino Acids and Derivatives	Arginine; urea cycle, polyamines	Polyamine Metabolism	Putrescine ABC transporter putrescine-binding protein PotF (TC 3.A.1.11.2)	7	5	2	2	2	1	0	0
Regulation and Cell signaling	Regulation and Cell signaling	Sex pheromones in Enterococcus faecalis and other Firmicutes	Putative prenyltransferase, contains 1,4-dihydroxy-2-naphthoate octaprenyltransferase domain	2	0	1	3	2	0	0	0
Respiration	Respiration	Formate hydrogenase	Hydrogenase-4 component A (EC 1.-.-.-)	1	0	0	0	0	0	0	0
Nucleosides and Nucleotides	Purines	Purine conversions	Adenine phosphoribosyltransferase (EC 2.4.2.7)	4	3	3	3	2	0	0	0
Carbohydrates	Sugar alcohols	Glycerol and Glycerol-3-phosphate Uptake and Utilization	Glycerophosphoryl diester phosphodiesterase (EC 3.1.4.46)	9	7	7	8	1	1	0	2
Clustering-based subsystems	Clustering-based subsystems	CBSS-316279.3.peg.746	Iojap protein	2	0	0	1	3	1	0	0
Carbohydrates	Aminosugars	Chitin and N-acetylglucosamine utilization	N-Acetyl-D-glucosamine permease 2, possible	1	0	0	0	0	0	0	0
Protein Metabolism	Protein biosynthesis	Ribosome LSU bacterial	LSU ribosomal protein L20p	9	4	4	6	4	0	0	0
Clustering-based subsystems	Hypothetical protein possible functionally linked with Alanyl-tRNA synthetase	CBSS-257314.1.peg.488	Putative Holliday junction resolvase (EC 3.1.-.-) - #2	3	1	3	0	1	0	0	0
Clustering-based subsystems	Clustering-based subsystems	CBSS-320372.3.peg.6046	Putative Holliday junction resolvase (EC 3.1.-.-) - #1	3	1	3	0	1	0	0	0
DNA Metabolism	CRISPs	CRISPRs	CRISPR-associated protein, TM1800 family	0	0	0	1	0	0	0	0
Amino Acids and Derivatives	Lysine, threonine, methionine, and cysteine	Lysine degradation	Lysine 2,3-aminomutase (EC 5.4.3.2)	7	3	4	4	3	2	0	2
Protein Metabolism	Protein biosynthesis	Translation initiation factors eukaryotic and archaeal	Eukaryotic translation initiation factor 3 30 kDa subunit	0	0	0	0	0	0	1	0
Secondary Metabolism	Bacterial cytostatics, differentiation factors and antibiotics	Paerucumarin Biosynthesis	PvcB protein, related to amino acid oxidizing enzymes	0	1	0	0	0	0	0	0
Protein Metabolism	Protein biosynthesis	Ribosome LSU eukaryotic and archaeal	LSU ribosomal protein L11e (L5p)	0	0	1	0	0	1	0	0
Carbohydrates	Carbohydrates	Unknown carbohydrate utilization ( cluster Yeg )	Uncharacterized protein YohN precursor	2	0	0	0	1	0	0	0
Nucleosides and Nucleotides	Pyrimidines	pyrimidine conversions	5'-nucleotidase (EC 3.1.3.5) - #1	7	5	5	4	7	3	3	2
Protein Metabolism	Protein biosynthesis	Ribosome LSU eukaryotic and archaeal	LSU ribosomal protein L22e	0	0	0	0	0	1	0	1
Cell Wall and Capsule	Capsular and extracellular polysacchrides	Sialic Acid Metabolism	PTS system, N-acetylmuramic acid-specific IIB component (EC 2.7.1.69)	0	1	1	1	1	0	0	0
Clustering-based subsystems	Ribosome-related cluster	A Gammaproteobacteria Cluster Relating to Translation	Ribose-phosphate pyrophosphokinase (EC 2.7.6.1) - #1	10	6	7	8	5	1	0	0
Cofactors, Vitamins, Prosthetic Groups, Pigments	Folate and pterines	YgfZ	Ribose-phosphate pyrophosphokinase (EC 2.7.6.1) - #2	10	6	7	8	5	1	0	0
Nucleosides and Nucleotides	Purines	De Novo Purine Biosynthesis	Ribose-phosphate pyrophosphokinase (EC 2.7.6.1) - #3	10	6	7	8	5	1	0	0
Cofactors, Vitamins, Prosthetic Groups, Pigments	NAD and NADP	NAD and NADP cofactor biosynthesis global	L-aspartate oxidase (EC 1.4.3.16) - #1	3	4	5	1	2	0	1	3
Cofactors, Vitamins, Prosthetic Groups, Pigments	NAD and NADP	NAD regulation	L-aspartate oxidase (EC 1.4.3.16) - #2	3	4	5	1	2	0	1	3
Clustering-based subsystems	Clustering-based subsystems	CBSS-562.2.peg.5158 SK3 including	AroM protein	3	1	0	0	1	0	0	0
Regulation and Cell signaling	Regulation and Cell signaling	Orphan regulatory proteins	Glycine cleavage system transcriptional activator	18	13	12	9	7	0	0	0
Protein Metabolism	Protein biosynthesis	Ribosome LSU mitochondrial	LSU ribosomal protein L27p, mitochondrial	0	0	0	0	0	0	1	0
Sulfur Metabolism	Organic sulfur assimilation	Utilization of glutathione as a sulphur source	Putative glutathione transporter, ATP-binding component	3	2	5	2	2	0	0	0
Clustering-based subsystems	Clustering-based subsystems	CBSS-316057.3.peg.563	Heme O synthase, protoheme IX farnesyltransferase (EC 2.5.1.-) COX10-CtaB	5	6	5	4	0	0	1	0
Miscellaneous	Plant-Prokaryote DOE project	Niacin-Choline transport and metabolism	Glycine betaine transporter OpuD	0	0	1	0	0	0	0	0
RNA Metabolism	Transcription	RNA polymerase III	DNA-directed RNA polymerases I, II, and III 15 kDa polypeptide (EC 2.7.7.6) - #2	1	0	0	0	0	0	1	0
Nucleosides and Nucleotides	Pyrimidines	Pyrimidine utilization	Predicted flavin reductase RutF in novel pyrimidine catabolism pathway	1	0	0	0	1	0	0	0
RNA Metabolism	Transcription	RNA polymerase II	DNA-directed RNA polymerases I, II, and III 15 kDa polypeptide (EC 2.7.7.6) - #1	1	0	0	0	0	0	1	0
Nucleosides and Nucleotides	Nucleosides and Nucleotides	Hydantoin metabolism	Deacetylases, including yeast histone deacetylase and acetoin utilization protein	1	2	1	1	0	1	0	0
Regulation and Cell signaling	Regulation and Cell signaling	Orphan regulatory proteins	Transcriptional regulatory protein RstA	1	2	0	0	0	0	0	0
Photosynthesis	Electron transport and photophosphorylation	Photosystem I	photosystem I assembly related protein Ycf37	0	0	0	0	0	0	0	1
Metabolism of Aromatic Compounds	Metabolism of central aromatic intermediates	Catechol branch of beta-ketoadipate pathway	Muconolactone isomerase (EC 5.3.3.4)	0	1	0	1	0	0	0	0
RNA Metabolism	RNA processing and modification	tRNA modification yeast cytoplasmic	tRNA (Guanosine18-2'-O-) -methyltransferase (EC 2.1.1.34) - #2	1	1	0	0	0	0	0	0
RNA Metabolism	RNA processing and modification	tRNA modification Bacteria	tRNA (Guanosine18-2'-O-) -methyltransferase (EC 2.1.1.34) - #1	1	1	0	0	0	0	0	0
Nitrogen Metabolism	Nitrogen Metabolism	Nitrogen fixation	Nitrogenase (iron-iron) delta chain (EC 1.18.6.1)	2	1	1	3	3	0	0	0
Fatty Acids, Lipids, and Isoprenoids	Isoprenoids	Acyclic terpenes utilization	Acyclic terpenes utilization regulator AtuR, TetR family	1	0	0	0	0	0	0	0
Carbohydrates	Di- and oligosaccharides	Fructooligosaccharides(FOS) and Raffinose Utilization	Two-component sensor kinase YesM (EC 2.7.3.-)	1	4	0	3	0	0	0	0
Amino Acids and Derivatives	Aromatic amino acids and derivatives	Chorismate Synthesis	Shikimate kinase I (EC 2.7.1.71)	7	6	4	4	4	3	1	2
Protein Metabolism	Protein biosynthesis	Ribosome biogenesis bacterial	Ribosomal-protein-S5p-alanine acetyltransferase	6	3	2	2	4	0	0	0
Virulence, Disease and Defense	Virulence, Disease and Defense	Streptococcus pyogenes Virulome	Plasmin(ogen) receptor	0	1	0	0	1	0	0	0
Nucleosides and Nucleotides	Purines	De Novo Purine Biosynthesis	IMP cyclohydrolase (EC 3.5.4.10)	8	8	2	6	4	3	1	0
Cell Wall and Capsule	Gram-Positive cell wall components	Teichoic and lipoteichoic acids biosynthesis	Regulation of D-alanyl-lipoteichoic acid biosynthesis, DltR	1	1	1	3	0	0	0	0
Carbohydrates	Polysaccharides	Cellulosome	Alpha-amylase (Neopullulanase) SusA (EC 3.2.1.135)	0	2	0	0	0	0	0	0
Phages, Prophages, Transposable elements, Plasmids	Phages, Prophages	r1t-like streptococcal phages	DNA replication protein DnaC - #1	0	1	0	0	0	0	0	0
Carbohydrates	Sugar alcohols	Mannitol Utilization	PTS system, mannitol-specific IIC component (EC 2.7.1.69)	13	5	4	7	6	0	0	0
Amino Acids and Derivatives	Arginine; urea cycle, polyamines	Arginine and Ornithine Degradation	Succinylglutamate desuccinylase (EC 3.5.1.96)	3	3	0	0	1	0	0	0
Membrane Transport	Membrane Transport	Choline Transport	Choline-sulfatase (EC 3.1.6.6) - #1	5	1	1	1	3	5	0	1
Carbohydrates	Monosaccharides	D-Sorbitol(D-Glucitol) and L-Sorbose Utilization	Sorbitol operon transcription regulator	0	0	0	3	0	0	0	0
Stress Response	Osmotic stress	Choline and Betaine Uptake and Betaine Biosynthesis	Choline-sulfatase (EC 3.1.6.6) - #2	5	1	1	1	3	5	0	1
DNA Metabolism	DNA uptake, competence	Gram Positive Competence	Late competence protein ComGA, access of DNA to ComEA	0	0	1	2	1	0	0	0
Miscellaneous	Plant-Prokaryote DOE project	At5g63420	Cell division protein FtsK - #4	10	11	6	8	6	0	0	0
Clustering-based subsystems	Clustering-based subsystems	Bacterial Cell Division	Cell division protein FtsK - #1	10	11	6	8	6	0	0	0
Clustering-based subsystems	Monosaccharides - #1	Unspecified monosaccharide transport cluster	Cell division protein FtsK - #3	10	11	6	8	6	0	0	0
Clustering-based subsystems	Clustering-based subsystems	Bacterial RNA-metabolizing Zn-dependent hydrolases	Cell division protein FtsK - #2	10	11	6	8	6	0	0	0
Motility and Chemotaxis	Motility and Chemotaxis	Bacterial Chemotaxis	Chemotaxis protein methyltransferase CheR (EC 2.1.1.80)	1	5	4	5	3	0	0	0
Membrane Transport	Membrane Transport	Transport of Molybdenum	Molybdenum transport system protein ModD - #1	0	1	1	1	1	0	0	0
Stress Response	Oxidative stress - #1	Glutathione analogs: mycothiol	Mycothiol S-conjugate amidase Mca	1	0	0	0	1	0	0	0
Carbohydrates	Monosaccharides	L-rhamnose utilization	Lactaldehyde reductase (EC 1.1.1.77) - #1	2	0	1	0	0	0	0	0
Sulfur Metabolism	Organic sulfur assimilation	L-Cystine Uptake and Metabolism	Cystine ABC transporter, ATP-binding protein	6	4	2	4	3	0	0	0
Stress Response	Heat shock	Heat shock dnaK gene cluster extended	Chaperone protein DnaJ - #1	14	10	7	7	7	1	1	1
Membrane Transport	ABC transporters	ABC transporter branched-chain amino acid (TC 3.A.1.4.1)	Branched-chain amino acid ABC transporter, amino acid-binding protein (TC 3.A.1.4.1)	8	7	5	7	2	0	0	0
RNA Metabolism	RNA processing and modification	tRNA modification Bacteria	tRNA (uridine-5-oxyacetic acid methyl ester) 34 synthase	3	1	1	0	0	0	0	0
Stress Response	Periplasmic Stress	Periplasmic Stress Response	Outer membrane stress sensor protease DegS - #1	5	2	2	1	2	0	0	0
Miscellaneous	Plant-Prokaryote DOE project	At3g21300	Glutamyl-tRNA(Gln) amidotransferase subunit C (EC 6.3.5.7)	4	0	1	1	2	0	0	0
Motility and Chemotaxis	Flagellar motility in Prokaryota	Flagellum	Flagellar biosynthesis protein FliO	0	0	0	1	0	0	0	0
Motility and Chemotaxis	Flagellar motility in Prokaryota	Flagellum	Flagellar biosynthesis protein FliL	2	4	5	2	0	0	0	0
Protein Metabolism	Protein processing and modification	G3E family of P-loop GTPases (metallocenter biosynthesis)	Methylmalonyl-CoA mutase, small subunit (EC 5.4.99.2) - #1	0	1	0	0	0	0	0	0
Carbohydrates	Sugar alcohols	Ethanolamine utilization	Ethanolamine utilization polyhedral-body-like protein EutN	0	1	0	0	0	0	0	0
Carbohydrates	Sugar alcohols	Ethanolamine utilization	Ethanolamine utilization polyhedral-body-like protein EutL	0	0	0	1	0	0	0	0
Carbohydrates	Sugar alcohols	Inositol catabolism	uncharacterized domain	2	4	1	1	2	0	0	0
Motility and Chemotaxis	Flagellar motility in Prokaryota	Flagellum	Flagellar biosynthesis protein FliC	3	1	5	2	2	0	0	0
Miscellaneous	Plant-Prokaryote DOE project	PROSC	Homoserine dehydrogenase (EC 1.1.1.3) - #2	14	9	8	7	5	3	0	0
Amino Acids and Derivatives	Lysine, threonine, methionine, and cysteine	Threonine and Homoserine Biosynthesis	Homoserine dehydrogenase (EC 1.1.1.3) - #1	14	9	8	7	5	3	0	0
Motility and Chemotaxis	Flagellar motility in Prokaryota	Flagellum	Flagellar biosynthesis protein FliZ	3	1	1	1	1	0	0	0
Carbohydrates	Carbohydrates	Sugar utilization in Thermotogales	Transcriptional repressor of arabinoside utilization operon, GntR family	2	0	1	0	1	0	0	0
Motility and Chemotaxis	Flagellar motility in Prokaryota	Flagellum	Flagellar biosynthesis protein FliS	6	3	4	8	2	0	0	0
Miscellaneous	Miscellaneous	ZZ gjo need homes	Tyrosine-specific transport protein	0	0	1	0	0	0	0	0
Motility and Chemotaxis	Flagellar motility in Prokaryota	Flagellum	Flagellar biosynthesis protein FliQ	4	1	1	0	2	0	0	0
Motility and Chemotaxis	Flagellar motility in Prokaryota	Flagellum	Flagellar biosynthesis protein FliP	5	3	4	4	1	0	0	0
Stress Response	Stress Response	Phage shock protein (psp) operon	Psp operon transcriptional activator - #1	4	4	2	1	2	0	0	0
Cell Wall and Capsule	Cell Wall and Capsule	Murein Hydrolases	Muramoyltetrapeptide carboxypeptidase (EC 3.4.17.13)	6	4	2	1	3	0	0	0
Miscellaneous	Plant-Prokaryote DOE project	Biotin biosynthesis Experimental	Biotin synthesis protein bioH - #1	3	4	2	2	2	0	0	0
Fatty Acids, Lipids, and Isoprenoids	Fatty acids	Fatty Acid Biosynthesis FASI	4'-phosphopantetheinyl transferase of FASI (EC 2.7.8.7)	2	0	4	0	0	1	1	1
Cofactors, Vitamins, Prosthetic Groups, Pigments	Quinone cofactors	Menaquinone and Phylloquinone Biosynthesis	1,4-dihydroxy-2-naphthoate octaprenyltransferase (EC 2.5.1.-)	5	6	2	2	2	0	1	0
Miscellaneous	Plant-Prokaryote DOE project	Competence or DNA damage-inducible protein CinA and related protein families	Lipoate-protein ligase A - #2	6	4	2	4	5	2	1	0
Miscellaneous	Plant-Prokaryote DOE project	At1g69340 At2g40600	Lipoate-protein ligase A - #1	6	4	2	4	5	2	1	0
Membrane Transport	Membrane Transport	ECF class transporters	Substrate-specific component QueT (COG4708) of predicted queuosine-regulated ECF transporter	0	0	1	2	0	0	0	0
Protein Metabolism	Protein biosynthesis	Ribosome biogenesis bacterial	RNA pseudouridylate synthase, group 1	1	2	0	0	1	0	0	0
Cofactors, Vitamins, Prosthetic Groups, Pigments	Folate and pterines	Pterin metabolism 3	Dihydropteroate synthase (EC 2.5.1.15) - #2	2	4	2	3	1	0	1	1
Cofactors, Vitamins, Prosthetic Groups, Pigments	Tetrapyrroles	Coenzyme B12 biosynthesis	Cobalt-precorrin-6y C5-methyltransferase (EC 2.1.1.-)	0	3	0	0	0	0	0	0
Miscellaneous	Plant-Prokaryote DOE project	COG4319	Dihydropteroate synthase (EC 2.5.1.15) - #4	2	4	2	3	1	0	1	1
Protein Metabolism	Protein biosynthesis	tRNA aminoacylation, Phe	Protein with domain from phenylalanyl-tRNA synthetase alpha chain	0	0	0	0	1	0	0	0
RNA Metabolism	Transcription	RNA polymerase bacterial	DNA-directed RNA polymerase delta (= beta'') subunit (EC 2.7.7.6)	0	0	1	1	1	1	0	4
Miscellaneous	Plant-Prokaryote DOE project	DMT transporter	Dihydropteroate synthase (EC 2.5.1.15) - #5	2	4	2	3	1	0	1	1
Miscellaneous	Plant-Prokaryote DOE project	Experimental-PTPS	Dihydropteroate synthase (EC 2.5.1.15) - #6	2	4	2	3	1	0	1	1
Iron acquisition and metabolism	Iron acquisition and metabolism	Heme, hemin uptake and utilization systems in GramNegatives	Paraquat-inducible protein B	10	6	4	1	2	0	0	0
Iron acquisition and metabolism	Iron acquisition and metabolism	Heme, hemin uptake and utilization systems in GramNegatives	Paraquat-inducible protein A	3	2	2	0	1	0	0	0
RNA Metabolism	RNA processing and modification	16S rRNA modification within P site of ribosome	Penicillin-binding protein 2 (PBP-2) - #2	5	7	4	1	0	0	0	0
Clustering-based subsystems	Isoprenoid/cell wall biosynthesis: PREDICTED UNDECAPRENYL DIPHOSPHATE PHOSPHATASE	CBSS-83331.1.peg.3039	Penicillin-binding protein 2 (PBP-2) - #1	5	7	4	1	0	0	0	0
RNA Metabolism	Transcription	RNA polymerase II initiation factors	Transcription initiation factor IID 90 kDa subunit	0	0	0	0	0	3	0	0
Fatty Acids, Lipids, and Isoprenoids	Fatty acids	Fatty Acid Biosynthesis FASI	Biotin carboxyl carrier protein of ACAC1	0	0	2	0	0	3	1	0
Clustering-based subsystems	Clustering-based subsystems	USS-DB-7	Uncharacterized protein ImpD	5	1	2	0	0	0	0	0
Cell Division and Cell Cycle	Cell Division and Cell Cycle	Macromolecular synthesis operon	SSU ribosomal protein S21p	6	4	4	2	2	1	0	0
Clustering-based subsystems	Clustering-based subsystems	USS-DB-7	Uncharacterized protein ImpF	0	1	0	0	0	0	0	0
Cofactors, Vitamins, Prosthetic Groups, Pigments	Coenzyme A	Coenzyme A Biosynthesis	Phosphopantothenoylcysteine synthetase (EC 6.3.2.5)	8	5	4	5	5	0	0	5
Metabolism of Aromatic Compounds	Metabolism of central aromatic intermediates	N-heterocyclic aromatic compound degradation	Isoquinoline 1-oxidoreductase beta subunit (EC 1.3.99.16) - #1	0	4	4	0	0	0	0	0
Clustering-based subsystems	Clustering-based subsystems	USS-DB-7	Uncharacterized protein ImpC	8	6	4	2	2	0	0	0
Clustering-based subsystems	Clustering-based subsystems	USS-DB-7	Uncharacterized protein ImpB	5	3	2	0	1	0	0	0
Carbohydrates	Fermentation	Acetyl-CoA fermentation to Butyrate	Butyrate kinase (EC 2.7.2.7) - #2	0	0	0	5	1	0	0	0
Amino Acids and Derivatives	Aromatic amino acids and derivatives	Chorismate Synthesis	Chorismate mutase III (EC 5.4.99.5)	0	0	0	0	0	3	2	0
RNA Metabolism	RNA processing and modification	RNA methylation	rRNA small subunit 7-methylguanosine (m7G) methyltransferase GidB - #1	4	5	1	4	1	0	0	0
Clustering-based subsystems	Putative GGDEF domain protein related to agglutinin secretion	CBSS-323850.3.peg.3284	ABC-type protease exporter, membrane fusion protein (MFP) family component PrtE/AprE	1	0	0	0	0	0	0	0
RNA Metabolism	RNA processing and modification	rRNA modification Bacteria	rRNA small subunit 7-methylguanosine (m7G) methyltransferase GidB - #2	4	5	1	4	1	0	0	0
Phages, Prophages, Transposable elements, Plasmids	Plasmid related functions	Plasmid-encoded T-DNA transfer	Inner membrane protein of type IV secretion of T-DNA complex, VirB6 - #1	3	1	0	0	0	0	0	0
Regulation and Cell signaling	Regulation of virulence	Streptococcus pyogenes virulence regulators	Response regulator CsrR	0	1	0	0	0	0	0	0
Dormancy and Sporulation	Dormancy and Sporulation	Sporulation gene orphans	Stage 0 sporulation two-component response regulator (Spo0A) - #1	1	1	0	1	0	0	0	0
Cofactors, Vitamins, Prosthetic Groups, Pigments	Tetrapyrroles	Coenzyme B12 biosynthesis	Adenosylcobinamide-phosphate guanylyltransferase (EC 2.7.7.62) - #1	1	1	0	0	0	0	0	0
Miscellaneous	Plant-Prokaryote DOE project	At1g54520	Adenosylcobinamide-phosphate guanylyltransferase (EC 2.7.7.62) - #2	1	1	0	0	0	0	0	0
RNA Metabolism	RNA processing and modification	tRNA processing	tRNA-specific adenosine-34 deaminase (EC 3.5.4.-) - #1	4	5	6	5	4	1	0	0
Respiration	Electron accepting reactions	Tetrathionate respiration	Tetrathionate reductase subunit B	0	1	0	0	0	0	0	0
RNA Metabolism	RNA processing and modification	tRNAmodification position 34	tRNA-specific adenosine-34 deaminase (EC 3.5.4.-) - #2	4	5	6	5	4	1	0	0
Motility and Chemotaxis	Flagellar motility in Prokaryota	Flagellar motility	Flagellar basal-body rod modification protein FlgD	6	2	1	3	3	0	0	0
Clustering-based subsystems	Clustering-based subsystems	EC699-706	Endonuclease VIII	2	2	1	0	1	0	0	0
DNA Metabolism	DNA repair	Uracil-DNA glycosylase	Uracil-DNA glycosylase, family 1 - #1	7	14	3	0	4	1	0	0
Amino Acids and Derivatives	Proline and 4-hydroxyproline	Proline, 4-hydroxyproline uptake and utilization	Ketoglutarate semialdehyde dehydrogenase (EC 1.2.1.26)	2	6	5	3	1	0	0	0
Clustering-based subsystems	Clustering-based subsystems	Spore Coat	Spore coat protein S	0	0	0	1	0	0	0	0
Cell Wall and Capsule	Gram-Negative cell wall components	Lipid A modifications	Transcriptional regulatory protein basR/pmrA	0	0	0	0	0	1	0	0
Clustering-based subsystems	Clustering-based subsystems	Ribonucleotide reductase cluster	Ribonucleotide reductase of class Ia (aerobic), beta subunit (EC 1.17.4.1)	8	7	7	3	2	6	3	3
Stress Response	Osmotic stress	Synthesis of osmoregulated periplasmic glucans	Cyclic beta-1,2-glucan modification transmembrane protein	2	1	1	4	0	0	0	0
Iron acquisition and metabolism	Iron acquisition and metabolism	Campylobacter Iron Metabolism	Ferric receptor CfrA	0	1	0	0	0	0	0	0
Metabolism of Aromatic Compounds	Metabolism of central aromatic intermediates	Salicylate and gentisate catabolism	Putative n-hydroxybenzoate hydroxylase - #1	0	0	0	0	0	2	0	0
Phosphorus Metabolism	Phosphorus Metabolism	Phosphate metabolism	Probable low-affinity inorganic phosphate transporter	2	4	4	6	1	0	0	0
Amino Acids and Derivatives	Arginine; urea cycle, polyamines	Urease subunits	Urease accessory protein UreE - #1	0	0	1	0	0	0	0	0
Protein Metabolism	Protein processing and modification	G3E family of P-loop GTPases (metallocenter biosynthesis)	Urease accessory protein UreE - #2	0	0	1	0	0	0	0	0
Miscellaneous	Plant-Prokaryote DOE project	Niacin-Choline transport and metabolism	Putative Dimethylglycine oxidase	0	0	0	0	1	2	0	0
Miscellaneous	Plant-Prokaryote DOE project	At1g24340	Catechol 1,2-dioxygenase (EC 1.13.11.1) - #3	1	4	0	2	0	0	0	0
Iron acquisition and metabolism	Siderophores	Siderophore Pyoverdine	Pyoverdine chromophore precursor synthetase PvdL	19	12	1	0	0	0	0	0
Iron acquisition and metabolism	Iron acquisition and metabolism	Heme, hemin uptake and utilization systems in GramNegatives	Hemin transport protein	5	0	1	0	0	1	0	1
Respiration	Respiration	Biogenesis of c-type cytochromes	Putative cytochrome C-type biogenesis protein	1	2	0	0	1	0	0	0
Nitrogen Metabolism	Nitrogen Metabolism	Nitrogen fixation	Nitrogenase (iron-iron) beta chain (EC 1.18.6.1)	2	4	1	7	2	0	0	0
Stress Response	Osmotic stress	Synthesis of osmoregulated periplasmic glucans	Glucans biosynthesis protein D precursor	3	0	0	1	2	0	0	0
Respiration	Electron donating reactions	Respiratory Complex I	NADH-ubiquinone oxidoreductase chain B (EC 1.6.5.3)	6	4	1	4	2	1	1	0
DNA Metabolism	DNA repair	DNA Repair Base Excision	Flap structure-specific endonuclease (EC 3.-.-.-)	0	0	0	0	0	2	1	0
Amino Acids and Derivatives	Proline and 4-hydroxyproline	Proline Synthesis	Glutamate 5-kinase (EC 2.7.2.11)	5	4	2	2	0	4	0	1
Stress Response	Oxidative stress - #1	Glutaredoxins	Flavohemoprotein (Hemoglobin-like protein) (Flavohemoglobin) (Nitric oxide dioxygenase) (EC 1.14.12.17) - #2	4	0	0	0	2	0	0	0
Stress Response	Oxidative stress - #1	Glutathione: Non-redox reactions	Uncharacterized glutathione S-transferase-like protein	8	5	2	3	4	0	0	0
Stress Response	Stress Response	Flavohaemoglobin	Flavohemoprotein (Hemoglobin-like protein) (Flavohemoglobin) (Nitric oxide dioxygenase) (EC 1.14.12.17) - #1	4	0	0	0	2	0	0	0
Miscellaneous	Plant-Prokaryote DOE project	At5g48545 and At3g56490 At1g31160	Histidine triad (HIT) nucleotide-binding protein, similarity with At5g48545 and yeast YDL125C (HNT1) - #1	0	1	0	1	1	0	0	0
Membrane Transport	Membrane Transport	Transport of Nickel and Cobalt	Nickel transport system permease protein NikC (TC 3.A.1.5.3)	0	0	0	3	0	0	0	0
Stress Response	Osmotic stress	Choline and Betaine Uptake and Betaine Biosynthesis	Osmotically activated L-carnitine/choline ABC transporter, permease protein OpuCD	2	1	1	1	0	0	0	0
Stress Response	Osmotic stress	Choline and Betaine Uptake and Betaine Biosynthesis	Osmotically activated L-carnitine/choline ABC transporter, permease protein OpuCB	1	0	1	0	0	0	0	0
Carbohydrates	Central carbohydrate metabolism	Pyruvate Alanine Serine Interconversions	Serine transporter - #2	2	1	0	0	1	0	0	0
Amino Acids and Derivatives	Lysine, threonine, methionine, and cysteine	Threonine anaerobic catabolism gene cluster	Serine transporter - #1	2	1	0	0	1	0	0	0
Clustering-based subsystems	Monosaccharides - #1	Unspecified monosaccharide transport cluster	Unspecified monosaccharide ABC transport system, permease component 2	0	0	1	1	1	0	0	0
Protein Metabolism	Protein biosynthesis	Translation initiation factors eukaryotic and archaeal	Eukaryotic translation initiation factor 3 93 kDa subunit	0	0	2	0	0	8	4	1
Protein Metabolism	Protein biosynthesis	Translation elongation factors eukaryotic and archaeal	Eukaryotic peptide chain release factor subunit 1	0	0	0	0	0	1	0	0
Nucleosides and Nucleotides	Purines	De Novo Purine Biosynthesis	PurR: transcription regulator associated with purine metabolism	1	0	0	0	0	0	0	0
Clustering-based subsystems	Clustering-based subsystems	CBSS-257314.1.peg.752	Adenine-specific methyltransferase (EC 2.1.1.72)	4	1	0	5	2	0	0	0
Stress Response	Stress Response	Phage shock protein (psp) operon	Phage shock protein C	2	3	1	1	2	0	0	0
Phosphorus Metabolism	Phosphorus Metabolism	Alkylphosphonate utilization	PhnJ protein	3	0	1	1	1	0	0	0
Stress Response	Stress Response	Phage shock protein (psp) operon	Phage shock protein A	8	6	4	5	6	0	0	0
Metabolism of Aromatic Compounds	Metabolism of Aromatic Compounds	carbazol degradation cluster	2-hydroxy-6-oxo-6-phenylhexa-2,4-dienoate hydrolase (EC 3.7.1.-)	1	3	0	2	0	0	0	0
Miscellaneous	Plant-Prokaryote DOE project	At1g54520	Membrane protein PxcA, involved in light-induced proton extrusion	0	0	0	0	0	0	0	1
RNA Metabolism	RNA processing and modification	Queuosine-Archaeosine Biosynthesis	GTP cyclohydrolase I (EC 3.5.4.16) type 2 - #8	3	4	1	0	0	0	0	0
Iron acquisition and metabolism	Iron acquisition and metabolism	Ferrous iron transporter EfeUOB, low-pH-induced	Ferrous iron transport permease EfeU	2	0	0	0	0	0	0	0
DNA Metabolism	CRISPs	CRISPRs	CRISPR-associated protein, CT1976 - #1	0	0	1	0	0	0	0	0
Carbohydrates	Sugar alcohols	Inositol catabolism	Epi-inositol hydrolase (EC 3.7.1.-)	9	5	4	5	5	0	0	0
Respiration	Electron donating reactions	NiFe hydrogenase maturation	[NiFe] hydrogenase nickel incorporation protein HypA - #1	0	1	0	0	0	0	0	0
Cofactors, Vitamins, Prosthetic Groups, Pigments	Folate and pterines	Pterin carbinolamine dehydratase	Maleylacetoacetate isomerase (EC 5.2.1.2)	1	3	0	0	0	6	0	0
Regulation and Cell signaling	Regulation of virulence	Streptococcus pyogenes virulence regulators	Negative transcriptional regulator	0	0	0	1	1	0	0	0
Amino Acids and Derivatives	Aromatic amino acids and derivatives	Aromatic amino acid degradation	Aromatic amino acid transport protein AroP	7	5	2	1	3	0	0	0
Virulence, Disease and Defense	Resistance to antibiotics and toxic compounds	Cobalt-zinc-cadmium resistance	Heavy metal RND efflux outer membrane protein, CzcC family	2	0	1	1	0	0	0	0
Amino Acids and Derivatives	Arginine; urea cycle, polyamines	Arginine and Ornithine Degradation	Ornithine aminotransferase (EC 2.6.1.13)	0	1	0	0	0	4	3	4
Clustering-based subsystems	Clustering-based subsystems	RNA modification cluster	Ribonuclease P protein component (EC 3.1.26.5)	3	2	2	0	1	0	0	0
Clustering-based subsystems	Clustering-based subsystems	CBSS-83333.1.peg.946	DNA transformation protein TfoX	6	3	1	1	2	0	0	0
Cofactors, Vitamins, Prosthetic Groups, Pigments	NAD and NADP	NAD and NADP cofactor biosynthesis global	Glutamine amidotransferase chain of NAD synthetase	2	2	3	2	0	1	1	0
Protein Metabolism	Protein biosynthesis	Translation termination factors bacterial	Methionine aminopeptidase (EC 3.4.11.18) - #1	16	10	7	8	10	4	1	0
Secondary Metabolism	Biosynthesis of phenylpropanoids	Lignine biosynthesis	Cinnamoyl-CoA reductase (EC 1.2.1.44) - #1	0	0	0	0	0	1	1	0
Cofactors, Vitamins, Prosthetic Groups, Pigments	Riboflavin, FMN, FAD	riboflavin to FAD	3,4-dihydroxy-2-butanone 4-phosphate synthase - #1	11	8	4	6	5	1	5	0
Cell Division and Cell Cycle	Cell Division and Cell Cycle	Macromolecular synthesis operon	Carbamoyl-phosphate synthase small chain (EC 6.3.5.5)	3	9	2	3	2	5	1	2
Carbohydrates	Carbohydrates	Conserved cluster around inner membrane protein gene yghQ, probably involved in polysaccharide biosynthesis	Inner membrane protein YghQ, probably involved in polysaccharide biosynthesis	0	1	0	0	0	0	0	0
Phosphorus Metabolism	Phosphorus Metabolism	High affinity phosphate transporter and control of PHO regulon	Phosphate transport system permease protein PstA (TC 3.A.1.7.1)	11	8	5	4	4	0	0	0
Cofactors, Vitamins, Prosthetic Groups, Pigments	Tetrapyrroles	Coenzyme B12 biosynthesis	Vitamin B12 ABC transporter, ATPase component BtuD	3	2	2	2	1	0	0	0
DNA Metabolism	DNA repair	DNA repair, bacterial RecFOR pathway	Single-stranded-DNA-specific exonuclease RecJ (EC 3.1.-.-) - #1	4	7	5	5	3	0	0	0
Cofactors, Vitamins, Prosthetic Groups, Pigments	Tetrapyrroles	Heme and Siroheme Biosynthesis	Sirohydrochlorin ferrochelatase (EC 4.99.1.4)	7	6	1	1	3	1	0	0
DNA Metabolism	DNA replication	DNA-replication	Single-stranded-DNA-specific exonuclease RecJ (EC 3.1.-.-) - #2	4	7	5	5	3	0	0	0
Respiration	Electron donating reactions	Na(+)-translocating NADH-quinone oxidoreductase and rnf-like group of electron transport complexes	Na(+)-translocating NADH-quinone reductase subunit B (EC 1.6.5.-)	0	3	3	0	0	0	0	0
Protein Metabolism	Protein biosynthesis	tRNA aminoacylation, Gly	Glycyl-tRNA synthetase (EC 6.1.1.14)	4	4	0	3	1	0	1	1
Amino Acids and Derivatives	Arginine; urea cycle, polyamines	Arginine and Ornithine Degradation	Arginine utilization protein RocB	2	0	3	2	1	0	0	0
Regulation and Cell signaling	Regulation and Cell signaling	DNA-binding regulatory proteins, strays	LysR family transcriptional regulator PA0133	1	0	1	0	0	0	0	0
Cell Wall and Capsule	Capsular and extracellular polysacchrides	Capsular Polysaccharides Biosynthesis and Assembly	Polysaccharide export lipoprotein Wza	3	4	2	3	2	0	0	0
Iron acquisition and metabolism	Iron acquisition and metabolism	Iron(III) dicitrate transport system Fec	Iron(III) dicitrate transport system permease protein FecD (TC 3.A.1.14.1)	8	4	3	2	3	0	0	0
Amino Acids and Derivatives	Branched-chain amino acids	Branched chain amino acid degradation regulons	Branched-chain acyl-CoA dehydrogenase (EC 1.3.99.12)	0	1	1	0	0	1	0	0
Metabolism of Aromatic Compounds	Peripheral pathways for catabolism of aromatic compounds	Naphtalene and antracene degradation	2-hydroxychromene-2-carboxylate isomerase	4	1	0	1	0	3	0	1
Iron acquisition and metabolism	Iron acquisition and metabolism	Iron acquisition in Streptococcus	Two-component response regulator, associated with ferric iron transporter, SPy1062 homolog	0	0	1	0	0	0	0	0
Iron acquisition and metabolism	Iron acquisition and metabolism	Heme, hemin uptake and utilization systems in GramPositives	Uncharacterized iron compound ABC uptake transporter, substrate-binding protein	0	0	1	0	0	0	0	0
Iron acquisition and metabolism	Iron acquisition and metabolism	Iron acquisition in Vibrio	Aerobactin siderophore receptor IutA	1	1	0	0	0	0	0	0
Carbohydrates	Sugar alcohols	Inositol catabolism	Inositol transport system permease protein	2	0	0	0	1	0	0	0
Virulence, Disease and Defense	Virulence, Disease and Defense	Streptococcus agalactiae virulome	Galactosyl transferase CpsE (EC 2.7.8.-) - #1	1	1	0	0	0	0	0	0
Virulence, Disease and Defense	Resistance to antibiotics and toxic compounds	BlaR1 Family Regulatory Sensor-transducer Disambiguation	Peptidase M48, Ste24p precursor	1	0	0	0	0	0	0	0
RNA Metabolism	RNA Metabolism	Group II intron-associated genes	Retron-type reverse transcriptase	8	10	12	12	9	6	0	4
Miscellaneous	Plant-Prokaryote DOE project	COG3380 COG2907	COG1683: Uncharacterized conserved protein	4	2	3	0	2	0	0	0
Membrane Transport	Protein secretion system, Type VII (Chaperone/Usher pathway, CU)	The usher protein HtrE fimbrial cluster	Chaperone protein EcpD	0	0	0	0	1	0	0	0
Carbohydrates	Sugar alcohols	Inositol catabolism	5-keto-2-deoxygluconokinase (EC 2.7.1.92)	5	4	2	6	3	0	0	0
Cofactors, Vitamins, Prosthetic Groups, Pigments	Coenzyme A	Coenzyme A Biosynthesis	Substrate-specific component PanT of predicted pantothenate ECF transporter	0	1	0	2	0	0	0	0
Cofactors, Vitamins, Prosthetic Groups, Pigments	Tetrapyrroles	Chlorophyll Biosynthesis	Light-independent protochlorophyllide reductase iron-sulfur ATP-binding protein ChlL (EC 1.18.-.-)	0	0	0	0	0	0	1	1
Carbohydrates	Central carbohydrate metabolism	Dehydrogenase complexes	Branched-chain alpha-keto acid dehydrogenase, E1 component, beta subunit (EC 1.2.4.4) - #4	0	4	2	1	2	1	0	0
Amino Acids and Derivatives	Branched-chain amino acids	Valine degradation	Branched-chain alpha-keto acid dehydrogenase, E1 component, beta subunit (EC 1.2.4.4) - #3	0	4	2	1	2	1	0	0
Amino Acids and Derivatives	Branched-chain amino acids	Leucine Degradation and HMG-CoA Metabolism	Branched-chain alpha-keto acid dehydrogenase, E1 component, beta subunit (EC 1.2.4.4) - #2	0	4	2	1	2	1	0	0
Amino Acids and Derivatives	Branched-chain amino acids	Isoleucine degradation	Branched-chain alpha-keto acid dehydrogenase, E1 component, beta subunit (EC 1.2.4.4) - #1	0	4	2	1	2	1	0	0
Clustering-based subsystems	Clustering-based subsystems	CBSS-296591.1.peg.2330	dTDP-glucose 4,6-dehydratase (EC 4.2.1.46) - #2	8	12	7	6	4	0	0	1
Cell Wall and Capsule	Capsular and extracellular polysacchrides	dTDP-rhamnose synthesis	dTDP-glucose 4,6-dehydratase (EC 4.2.1.46) - #1	8	12	7	6	4	0	0	1
Miscellaneous	Plant-Prokaryote DOE project	PROSC	AMINOTRANSFERASE CLASS-I (EC 2.6.1.-)	0	2	0	0	0	0	0	0
Miscellaneous	Plant-Prokaryote DOE project	At1g54520	photosystem I assembly related protein Ycf4	0	0	0	0	0	0	0	1
Photosynthesis	Electron transport and photophosphorylation	Photosystem I	photosystem I assembly related protein Ycf3	2	2	3	1	1	2	1	7
Carbohydrates	Carbohydrates	Sugar utilization in Thermotogales	Predicted regulator of cellobiose and glucan utilization, LacI family	0	0	1	0	0	0	0	0
Amino Acids and Derivatives	Alanine, serine, and glycine	Alanine biosynthesis	Branched-chain amino acid aminotransferase (EC 2.6.1.42)	6	9	8	11	2	6	8	3
Cofactors, Vitamins, Prosthetic Groups, Pigments	NAD and NADP	NAD and NADP cofactor biosynthesis global	Nicotinamide-nucleotide adenylyltransferase, NadM family (EC 2.7.7.1)	0	1	1	0	0	0	0	0
Clustering-based subsystems	Shiga toxin cluster	CBSS-194948.1.peg.143	Phage endolysin	1	1	0	0	0	0	0	0
Protein Metabolism	Protein biosynthesis	Ribosome LSU eukaryotic and archaeal	LSU ribosomal protein L13Ae (L13p)	0	0	0	0	0	1	1	0
Metabolism of Aromatic Compounds	Metabolism of Aromatic Compounds	Benzoate transport and degradation cluster	FIG094199: Fumarylacetoacetate hydrolase - #1	3	2	2	1	2	0	0	0
Miscellaneous	Plant-Prokaryote DOE project	DMT transporter	2-amino-4-hydroxy-6-hydroxymethyldihydropteridine pyrophosphokinase (EC 2.7.6.3) - #8	2	4	2	2	0	0	1	1
Miscellaneous	Plant-Prokaryote DOE project	COG4319	2-amino-4-hydroxy-6-hydroxymethyldihydropteridine pyrophosphokinase (EC 2.7.6.3) - #7	2	4	2	2	0	0	1	1
Carbohydrates	Monosaccharides	L-ascorbate utilization (and related gene clusters)	Ascorbate-specific PTS system, EIIC component	3	2	1	5	2	0	0	0
Miscellaneous	Plant-Prokaryote DOE project	COG1565	2-amino-4-hydroxy-6-hydroxymethyldihydropteridine pyrophosphokinase (EC 2.7.6.3) - #5	2	4	2	2	0	0	1	1
Cofactors, Vitamins, Prosthetic Groups, Pigments	Folate and pterines	YgfZ	2-amino-4-hydroxy-6-hydroxymethyldihydropteridine pyrophosphokinase (EC 2.7.6.3) - #4	2	4	2	2	0	0	1	1
Carbohydrates	Monosaccharides	L-Arabinose utilization	Protein AraJ precursor	0	1	0	0	0	0	0	0
Cofactors, Vitamins, Prosthetic Groups, Pigments	Folate and pterines	Methanopterin biosynthesis2	2-amino-4-hydroxy-6-hydroxymethyldihydropteridine pyrophosphokinase (EC 2.7.6.3) - #2	2	4	2	2	0	0	1	1
Cofactors, Vitamins, Prosthetic Groups, Pigments	Folate and pterines	Folate Biosynthesis	2-amino-4-hydroxy-6-hydroxymethyldihydropteridine pyrophosphokinase (EC 2.7.6.3) - #1	2	4	2	2	0	0	1	1
RNA Metabolism	Transcription	Transcription factors bacterial	Transcriptional activator RfaH	4	3	2	1	2	0	0	0
Clustering-based subsystems	Clustering-based subsystems	Conserved cluster around acetyltransferase YpeA in Enterobacteria	Predicted iron-dependent peroxidase, Dyp-type family	4	5	1	2	2	0	0	0
RNA Metabolism	RNA processing and modification	eukaryotic rRNA modification and related functions	Collagen alpha 1(I) chain precursor - #1	1	0	0	0	1	0	0	0
Cell Wall and Capsule	Gram-Negative cell wall components	Outer membrane	Outer membrane protein F precursor	2	2	1	1	1	0	0	0
Clustering-based subsystems	Putrescine/GABA utilization cluster-temporal,to add to SSs	GABA and putrescine metabolism from cluters	Putrescine importer - #1	7	4	2	3	5	0	0	0
Motility and Chemotaxis	Flagellar motility in Prokaryota	Flagellar motility	Rrf2 family transcriptional regulator	4	2	2	0	3	0	0	0
Clustering-based subsystems	Nucleotidyl-phosphate metabolic cluster	CBSS-222523.1.peg.1311	GTP pyrophosphokinase (EC 2.7.6.5)	14	15	11	10	6	1	0	1
Nitrogen Metabolism	Nitrogen Metabolism	Nitrogen fixation	Iron-sulfur cluster assembly scaffold protein NifU - #1	2	1	1	1	1	0	0	0
Carbohydrates	Monosaccharides	L-fucose utilization	L-fuculose phosphate aldolase (EC 4.1.2.17)	0	0	2	0	0	0	0	0
Cofactors, Vitamins, Prosthetic Groups, Pigments	Tetrapyrroles	Chlorophyll Biosynthesis	Geranylgeranyl hydrogenase BchP	0	0	0	0	0	0	1	1
Protein Metabolism	Protein biosynthesis	Ribosome SSU chloroplast	SSU ribosomal protein S5p (S2e), chloroplast	0	0	0	0	0	0	0	1
Fatty Acids, Lipids, and Isoprenoids	Fatty acids	Phospholipid and Fatty acid biosynthesis related cluster	FIG035331: hypothetical protein	1	1	0	0	0	0	0	0
Phages, Prophages, Transposable elements, Plasmids	Phages, Prophages	Phage integration and excision	Integrase/recombinase (XerC/CodV family)	2	0	0	1	1	1	0	0
DNA Metabolism	DNA Metabolism	Nucleoid-associated proteins in Bacteria	Haemolysin expression modulating protein	2	0	1	1	0	0	0	0
Protein Metabolism	Protein biosynthesis	Ribosome LSU mitochondrial	LSU ribosomal protein L54mt, mitochondrial	1	0	1	0	0	1	0	1
Sulfur Metabolism	Organic sulfur assimilation	Alkanesulfonates Utilization	Alkanesulfonate monooxygenase (EC 1.14.14.5) - #1	11	8	11	1	4	0	0	0
Iron acquisition and metabolism	Siderophores	Bacillibactin Siderophore	Fe-bacillibactin uptake system FeuA, Fe-bacillibactin binding	1	0	0	1	1	0	0	0
Carbohydrates	Monosaccharides	L-fucose utilization	L-fuconolactone hydrolase	1	1	0	0	0	0	0	0
Phages, Prophages, Transposable elements, Plasmids	Phages, Prophages	Phage packaging machinery	Phage terminase, ATPase subunit	5	0	0	0	2	0	0	0
RNA Metabolism	RNA processing and modification	Queuosine-Archaeosine Biosynthesis	tRNA-guanine transglycosylase (EC 2.4.2.29)	12	6	6	4	5	2	2	0
Carbohydrates	Central carbohydrate metabolism	Pyruvate metabolism I: anaplerotic reactions, PEP	D-malic enzyme (EC 1.1.1.83)	4	3	2	3	1	8	1	1
Respiration	Respiration	Biogenesis of cytochrome c oxidases	Cytochrome oxidase biogenesis protein Pet117	1	0	0	0	0	0	0	0
Iron acquisition and metabolism	Iron acquisition and metabolism	Heme, hemin uptake and utilization systems in GramNegatives	TonB-dependent hemin , ferrichrome receptor	5	2	2	1	2	0	0	0
Clustering-based subsystems	Clustering-based subsystems	EC49-61	Bis(5'-nucleosyl)-tetraphosphatase, symmetrical (EC 3.6.1.41)	4	3	0	0	2	0	0	0
Miscellaneous	Miscellaneous	Broadly distributed proteins not in subsystems	DUF1022 domain-containing protein	0	0	0	1	0	0	0	0
Amino Acids and Derivatives	Lysine, threonine, methionine, and cysteine	Cysteine Biosynthesis	Sulfate transport system permease protein CysT	3	6	3	2	1	1	0	1
Amino Acids and Derivatives	Lysine, threonine, methionine, and cysteine	Cysteine Biosynthesis	Sulfate transport system permease protein CysW	3	2	1	0	1	0	0	0
Carbohydrates	Central carbohydrate metabolism	Pyruvate metabolism I: anaplerotic reactions, PEP	Phosphoenolpyruvate synthase (EC 2.7.9.2) - #2	6	6	6	4	4	1	1	2
Protein Metabolism	Protein processing and modification	N-linked Glycosylation in Bacteria	4-keto-6-deoxy-N-Acetyl-D-hexosaminyl-(Lipid carrier) aminotransferase	1	1	4	1	1	1	0	0
Amino Acids and Derivatives	Aromatic amino acids and derivatives	Chorismate: Intermediate for synthesis of Tryptophan, PAPA antibiotics, PABA, 3-hydroxyanthranilate and more.	Isochorismate synthase (EC 5.4.4.2) of siderophore biosynthesis	1	0	0	0	0	0	0	0
Nucleosides and Nucleotides	Nucleosides and Nucleotides	Ribonucleotide reduction	Ribonucleotide reductase of class Ib (aerobic), beta subunit (EC 1.17.4.1)	6	2	2	3	2	0	0	0
Cell Wall and Capsule	Cell Wall and Capsule	Recycling of Peptidoglycan Amino Acids	AmpG permease	7	7	2	2	3	0	0	0
Clustering-based subsystems	Clustering-based subsystems	CBSS-280355.3.peg.2835	Lmbe-related protein	0	0	0	0	0	1	0	0
DNA Metabolism	DNA repair	DNA repair, bacterial MutL-MutS system	MutS-related protein, family 1	1	3	1	0	3	0	0	0
Respiration	Electron donating reactions	CO Dehydrogenase	carbon monoxide dehydrogenase D protein - #2	0	0	0	1	0	0	0	0
Respiration	Respiration	Carbon monoxide dehydrogenase maturation factors	carbon monoxide dehydrogenase D protein - #1	0	0	0	1	0	0	0	0
Nucleosides and Nucleotides	Detoxification	Nudix proteins (nucleoside triphosphate hydrolases)	Putative Nudix hydrolase YfcD (EC 3.6.-.-)	3	2	1	1	4	0	0	0
Membrane Transport	Protein secretion system, Type VI	Type VI secretion systems	VgrG-3 protein	0	0	1	0	0	0	0	0
Motility and Chemotaxis	Flagellar motility in Prokaryota	Flagellum	RNA polymerase sigma-54 factor RpoN - #3	9	8	6	7	5	0	0	0
Motility and Chemotaxis	Flagellar motility in Prokaryota	Flagellar motility	RNA polymerase sigma-54 factor RpoN - #2	9	8	6	7	5	0	0	0
Clustering-based subsystems	Putative asociate of RNA polymerase sigma-54 factor rpoN	CBSS-316057.3.peg.1308	RNA polymerase sigma-54 factor RpoN - #1	9	8	6	7	5	0	0	0
Clustering-based subsystems	Clustering-based subsystems	CBSS-393133.3.peg.2787	Thymidylate kinase (EC 2.7.4.9)	9	5	2	2	4	0	0	0
Motility and Chemotaxis	Flagellar motility in Prokaryota	Flagellum in Campylobacter	Flagellar basal-body rod protein FlgB - #1	6	4	3	1	2	0	0	0
Virulence, Disease and Defense	Virulence, Disease and Defense	C jejuni colonization of chick caeca	RNA polymerase sigma-54 factor RpoN - #5	9	8	6	7	5	0	0	0
Protein Metabolism	Protein biosynthesis	Ribosome SSU eukaryotic and archaeal	SSU ribosomal protein S24e	0	0	0	0	0	1	0	0
Membrane Transport	Membrane Transport	ECF class transporters	Substrate-specific component PdxU2 of predicted pyridoxin-related ECF transporter	0	0	1	3	0	0	0	0
RNA Metabolism	Transcription	RNA polymerase III	DNA-directed RNA polymerase III 25 kDa polypeptide (EC 2.7.7.6)	0	0	0	0	0	1	0	0
Amino Acids and Derivatives	Alanine, serine, and glycine	Serine Biosynthesis	Phosphoserine phosphatase (EC 3.1.3.3) - #1	10	9	7	1	2	0	0	0
Membrane Transport	Membrane Transport	Transport of Zinc	Zinc-regulated outer membrane receptor	0	1	2	3	0	0	0	0
RNA Metabolism	RNA processing and modification	tRNA modification Bacteria	FIG004453: protein YceG like - #3	5	4	1	4	3	0	0	0
Cell Wall and Capsule	Gram-Negative cell wall components	KDO2-Lipid A biosynthesis	3-deoxy-D-manno-octulosonate 8-phosphate phosphatase (EC 3.1.3.45)	4	4	1	1	3	0	0	0
Amino Acids and Derivatives	Lysine, threonine, methionine, and cysteine	Lysine degradation	L-pipecolate dehydrogenase (EC 1.5.99.3)	2	1	1	0	0	0	0	0
Membrane Transport	Protein secretion system, Type II	Widespread colonization island	Flp pilus assembly protein TadB	2	3	1	0	0	0	0	0
Iron acquisition and metabolism	Iron acquisition and metabolism	Heme, hemin uptake and utilization systems in GramPositives	Iron-dependent repressor IdeR/DtxR	1	1	0	0	1	0	0	0
Protein Metabolism	Protein biosynthesis	Ribosome SSU bacterial	SSU ribosomal protein S14p (S29e) - #1	5	4	4	2	2	3	0	0
Motility and Chemotaxis	Flagellar motility in Prokaryota	Flagellum	Flagellar synthesis regulator FleN - #1	0	4	0	0	1	0	0	0
Clustering-based subsystems	Clustering-based subsystems	CBSS-323097.3.peg.2594	Guanylate kinase (EC 2.7.4.8)	7	10	3	3	4	0	1	4
Carbohydrates	Central carbohydrate metabolism	Glycolate, glyoxylate interconversions	Glycolate utilization operon transcriptional activator GlcC	1	1	3	0	0	0	0	0
Nucleosides and Nucleotides	Purines	Purine Utilization	Guanine deaminase (EC 3.5.4.3)	2	3	4	1	3	4	3	1
Iron acquisition and metabolism	Iron acquisition and metabolism	Transport of Iron	Ferric iron ABC transporter, ATP-binding protein - #2	3	6	6	1	1	0	0	0
Iron acquisition and metabolism	Iron acquisition and metabolism	Iron acquisition in Vibrio	Ferric iron ABC transporter, ATP-binding protein - #1	3	6	6	1	1	0	0	0
Virulence, Disease and Defense	Adhesion	Mediator of hyperadherence YidE in Enterobacteria and its conserved region	Outer membrane lipoprotein YidQ	3	2	1	1	2	0	0	0
Clustering-based subsystems	recX and regulatory cluster	CBSS-261594.1.peg.788	Cysteinyl-tRNA synthetase related protein	2	1	3	0	1	0	0	0
Fatty Acids, Lipids, and Isoprenoids	Fatty acids	Phospholipid and Fatty acid biosynthesis related cluster	FIG021862: membrane protein, exporter	3	3	0	1	0	0	0	0
Sulfur Metabolism	Sulfur Metabolism	Sulfur oxidation	Cytochrome c-type biogenesis protein CcdA (DsbD analog) - #3	0	0	0	2	1	0	0	0
Membrane Transport	Membrane Transport	Transport of Manganese	Manganese ABC transporter, periplasmic-binding protein SitA	5	8	2	8	3	0	0	0
Protein Metabolism	Protein folding	Periplasmic disulfide interchange	Cytochrome c-type biogenesis protein CcdA (DsbD analog) - #1	0	0	0	2	1	0	0	0
Clustering-based subsystems	Clustering-based subsystems	CBSS-83333.1.peg.946	hemimethylated DNA binding protein YccV	2	3	1	1	2	0	0	0
Clustering-based subsystems	Clustering-based subsystems	Bacteriophage P4 cluster	DNA primase (EC 2.7.7.-), Phage P4-associated	2	0	2	2	0	0	0	0
Amino Acids and Derivatives	Proline and 4-hydroxyproline	Proline, 4-hydroxyproline uptake and utilization	ProQ: influences osmotic activation of compatible solute ProP	2	0	0	0	0	0	0	0
Cofactors, Vitamins, Prosthetic Groups, Pigments	Tetrapyrroles	Coenzyme B12 biosynthesis	L-threonine 3-O-phosphate decarboxylase (EC 4.1.1.81) - #1	1	1	1	6	1	0	0	0
Amino Acids and Derivatives	Alanine, serine, and glycine	Alanine biosynthesis	Iron-sulfur cluster assembly scaffold protein IscU	2	2	1	1	1	2	0	0
Motility and Chemotaxis	Flagellar motility in Prokaryota	Flagellum	Flagellar motor switch protein FliM - #2	9	5	4	8	3	0	0	0
Clustering-based subsystems	Clustering-based subsystems	EC49-61	4-hydroxythreonine-4-phosphate dehydrogenase (EC 1.1.1.262)	13	6	5	5	3	1	0	0
Miscellaneous	Plant-Prokaryote DOE project	At5g37530	Cysteine desulfurase CsdA-CsdE (EC 2.8.1.7), main protein CsdA - #3	8	6	1	1	2	0	0	0
Cofactors, Vitamins, Prosthetic Groups, Pigments	Cofactors, Vitamins, Prosthetic Groups, Pigments	Thiamin biosynthesis	ATPase component YkoD of energizing module of thiamin-regulated ECF transporter for HydroxyMethylPyrimidine	1	0	0	0	1	0	0	0
Respiration	Respiration	Biogenesis of cytochrome c oxidases	Copper metallochaperone, bacterial analog of Cox17 protein	0	2	2	0	0	0	0	0
Secondary Metabolism	Bacterial cytostatics, differentiation factors and antibiotics	Paerucumarin Biosynthesis	HTH-type transcriptional regulator PtxR - #1	1	3	1	0	1	0	0	0
Cofactors, Vitamins, Prosthetic Groups, Pigments	Folate and pterines	Folate Biosynthesis	Dihydrofolate synthase (EC 6.3.2.12)	3	5	3	5	1	4	3	2
Carbohydrates	Central carbohydrate metabolism	Glyoxylate bypass	Malate dehydrogenase (EC 1.1.1.37)	6	8	6	7	4	2	4	2
Sulfur Metabolism	Organic sulfur assimilation	L-Cystine Uptake and Metabolism	Cystine ABC transporter, periplasmic cystine-binding protein FliY	2	0	0	0	1	0	0	0
Cofactors, Vitamins, Prosthetic Groups, Pigments	Pyridoxine	Pyridoxin (Vitamin B6) Biosynthesis	Pyridoxine biosynthesis glutamine amidotransferase, glutaminase subunit (EC 2.4.2.-)	0	0	0	0	0	1	0	0
Amino Acids and Derivatives	Arginine; urea cycle, polyamines	Arginine and Ornithine Degradation	Arginine/ornithine ABC transporter, permease protein AotQ	1	1	1	0	0	0	0	0
Cell Wall and Capsule	Cell Wall and Capsule	Peptidoglycan Biosynthesis	Penicillin-binding protein 2 (PBP-2)	5	7	4	1	0	0	0	0
Carbohydrates	CO2 fixation	Calvin-Benson cycle	Transketolase (EC 2.2.1.1) - #1	11	10	9	6	7	4	1	0
Carbohydrates	Central carbohydrate metabolism	Pentose phosphate pathway	Transketolase (EC 2.2.1.1) - #2	11	10	9	6	7	4	1	0
Amino Acids and Derivatives	Arginine; urea cycle, polyamines	Arginine and Ornithine Degradation	Arginine/ornithine ABC transporter, permease protein AotM	1	1	2	0	0	0	0	0
Fatty Acids, Lipids, and Isoprenoids	Isoprenoids	Carotenoids	Phytoene dehydrogenase (EC 1.14.99.-)	4	0	4	3	2	0	0	0
Motility and Chemotaxis	Flagellar motility in Prokaryota	Flagellar motility	Flagellar motor rotation protein MotA	11	2	6	6	0	0	0	0
Clustering-based subsystems	Flagella protein?	CBSS-323098.3.peg.2823	Flagellar motor rotation protein MotB	4	0	2	3	0	0	0	0
Regulation and Cell signaling	Regulation and Cell signaling	Sex pheromones in Enterococcus faecalis and other Firmicutes	Heptaprenyl diphosphate synthase component I (EC 2.5.1.30) - #1	1	0	2	2	0	0	0	0
Miscellaneous	Plant-Prokaryote DOE project	At4g10620 At3g57180 At3g47450	FIG004454: RNA binding protein	5	3	5	3	3	0	0	0
Carbohydrates	Central carbohydrate metabolism	Pyruvate metabolism I: anaplerotic reactions, PEP	Phosphoenolpyruvate carboxylase (EC 4.1.1.31)	13	4	3	0	3	0	0	1
Amino Acids and Derivatives	Branched-chain amino acids	Branched-Chain Amino Acid Biosynthesis	3-isopropylmalate dehydratase small subunit (EC 4.2.1.33)	4	4	0	3	1	0	0	0
Miscellaneous	Plant-Prokaryote DOE project	COG3146 experimental	GTP cyclohydrolase I (EC 3.5.4.16) type 1 - #8	3	4	1	1	1	3	3	1
Miscellaneous	Plant-Prokaryote DOE project	COG4319	GTP cyclohydrolase I (EC 3.5.4.16) type 1 - #9	3	4	1	1	1	3	3	1
Cofactors, Vitamins, Prosthetic Groups, Pigments	Folate and pterines	Molybdenum cofactor biosynthesis	GTP cyclohydrolase I (EC 3.5.4.16) type 1 - #2	3	4	1	1	1	3	3	1
Cofactors, Vitamins, Prosthetic Groups, Pigments	Folate and pterines	Pterin biosynthesis	GTP cyclohydrolase I (EC 3.5.4.16) type 1 - #3	3	4	1	1	1	3	3	1
Cofactors, Vitamins, Prosthetic Groups, Pigments	Folate and pterines	Methanopterin biosynthesis2	GTP cyclohydrolase I (EC 3.5.4.16) type 1 - #1	3	4	1	1	1	3	3	1
Miscellaneous	Plant-Prokaryote DOE project	COG0523	GTP cyclohydrolase I (EC 3.5.4.16) type 1 - #6	3	4	1	1	1	3	3	1
Miscellaneous	Plant-Prokaryote DOE project	COG1565	GTP cyclohydrolase I (EC 3.5.4.16) type 1 - #7	3	4	1	1	1	3	3	1
Cofactors, Vitamins, Prosthetic Groups, Pigments	Folate and pterines	Pterin metabolism	GTP cyclohydrolase I (EC 3.5.4.16) type 1 - #4	3	4	1	1	1	3	3	1
Cofactors, Vitamins, Prosthetic Groups, Pigments	Folate and pterines	Pterin metabolism 3	GTP cyclohydrolase I (EC 3.5.4.16) type 1 - #5	3	4	1	1	1	3	3	1
Clustering-based subsystems	Clustering-based subsystems	CBSS-83333.1.peg.946	DNA helicase IV	8	2	0	0	2	0	0	0
Amino Acids and Derivatives	Glutamine, glutamate, aspartate, asparagine; ammonia assimilation	Glutamine, Glutamate, Aspartate and Asparagine Biosynthesis	Glutamate racemase (EC 5.1.1.3)	6	6	4	3	5	0	0	1
Iron acquisition and metabolism	Siderophores	Petrobactin-mediated iron uptake system	Petrobactin ABC transporter, permease protein II	2	0	0	0	1	0	0	0
Virulence, Disease and Defense	Resistance to antibiotics and toxic compounds	Copper homeostasis	Copper-translocating P-type ATPase (EC 3.6.3.4) - #2	38	27	15	17	14	6	0	2
RNA Metabolism	RNA processing and modification	tRNA modification yeast cytoplasmic	tRNA Um(44) 2'-O-methyltransferase (Trm44)	1	0	0	0	0	2	1	0
Membrane Transport	Protein and nucleoprotein secretion system, Type IV	Conjugative transfer	IncF plasmid conjugative transfer surface exclusion protein TraT	0	1	0	0	0	0	0	0
Regulation and Cell signaling	Regulation and Cell signaling	Orphan regulatory proteins	Positive transcription regulator EvgA	0	0	0	0	1	0	0	0
Cell Wall and Capsule	Cell wall of Mycobacteria	mycolic acid synthesis	3-OXOACYL-[ACYL-CARRIER-PROTEIN] SYNTHASE III FABH (BETA-KETOACYL-ACP SYNTHASE III) (KAS III)	1	1	0	0	0	0	0	0
Nitrogen Metabolism	Nitrogen Metabolism	Nitrate and nitrite ammonification	Respiratory nitrate reductase delta chain (EC 1.7.99.4)	1	0	0	0	0	0	0	0
Carbohydrates	CO2 fixation	Calvin-Benson cycle	Ribose 1,5-bisphosphate or 5-ribose-1,2-cyclic phosphate dehydrogenase	0	0	0	1	0	0	0	0
Clustering-based subsystems	Clustering-based subsystems	CBSS-159087.4.peg.2189	Phage T7 exclusion protein	0	1	0	2	0	0	0	0
Regulation and Cell signaling	Regulation and Cell signaling	Zinc regulated enzymes	C4-type zinc finger protein, DksA/TraR family - #2	7	7	3	3	2	0	0	0
Miscellaneous	Plant-Prokaryote DOE project	COG0523	C4-type zinc finger protein, DksA/TraR family - #1	7	7	3	3	2	0	0	0
Carbohydrates	Sugar alcohols	Inositol catabolism	Fe-containing alcohol dehydrogenase	0	0	0	1	0	0	0	0
Protein Metabolism	Protein folding	Protein chaperones	HspR, transcriptional repressor of DnaK operon	1	1	0	0	1	0	0	0
Virulence, Disease and Defense	Resistance to antibiotics and toxic compounds	Copper homeostasis	CopG protein	1	0	0	0	0	0	0	0
Carbohydrates	Central carbohydrate metabolism	Pyruvate metabolism II: acetyl-CoA, acetogenesis from pyruvate	Protein acetyltransferase	3	3	2	0	0	0	0	0
Carbohydrates	Organic acids	Malonate decarboxylase	Malonyl CoA acyl carrier protein transacylase (EC 2.3.1.39)	2	1	0	2	0	0	0	0
Carbohydrates	Monosaccharides	D-ribose utilization	Predicted nucleoside ABC transporter, permease 2 component	0	1	0	0	0	0	0	0
Carbohydrates	Central carbohydrate metabolism	Entner-Doudoroff Pathway	D-glycerate 2-kinase (EC 2.7.1.-) - #1	2	0	1	0	0	0	0	0
Carbohydrates	Monosaccharides	D-gluconate and ketogluconates metabolism	Glucose dehydrogenase, PQQ-dependent (EC 1.1.5.2) - #1	6	4	6	2	0	1	0	0
Carbohydrates	Organic acids	Glycerate metabolism	D-glycerate 2-kinase (EC 2.7.1.-) - #3	2	0	1	0	0	0	0	0
Carbohydrates	One-carbon Metabolism	Formaldehyde assimilation: Ribulose monophosphate pathway	6-phospho-3-hexuloisomerase	6	3	1	0	0	0	0	0
DNA Metabolism	DNA uptake, competence	Late competence	Late competence protein ComEA, DNA receptor - #1	1	1	2	3	1	0	0	0
Miscellaneous	Plant-Prokaryote DOE project	At4g10620 At3g57180 At3g47450	Late competence protein ComEA, DNA receptor - #2	1	1	2	3	1	0	0	0
Photosynthesis	Electron transport and photophosphorylation	Photosystem I	photosystem I assembly related protein Ycf4 - #1	0	0	0	0	0	0	0	1
Cofactors, Vitamins, Prosthetic Groups, Pigments	NAD and NADP	NAD and NADP cofactor biosynthesis global	Nicotinamide-nucleotide adenylyltransferase (EC 2.7.7.1), eukaryotic PNAT family	0	0	1	0	0	0	0	0
Amino Acids and Derivatives	Glutamine, glutamate, aspartate, asparagine; ammonia assimilation	Glutamine, Glutamate, Aspartate and Asparagine Biosynthesis	L-asparaginase I, cytoplasmic (EC 3.5.1.1)	2	4	2	1	0	0	0	0
DNA Metabolism	DNA repair	DNA repair, bacterial UvrD and related helicases	ATP-dependent DNA helicase UvrD/PcrA, clostridial paralog	0	0	0	2	0	0	0	0
Amino Acids and Derivatives	Aromatic amino acids and derivatives	Aromatic amino acid degradation	2-hydroxyhepta-2,4-diene-1,7-dioate isomerase (EC 5.3.3.-)	3	2	1	0	0	0	0	0
Amino Acids and Derivatives	Aromatic amino acids and derivatives	Chorismate Synthesis	Cyclohexadienyl dehydrogenase (EC 1.3.1.12)(EC 1.3.1.43)	3	1	3	1	2	0	0	0
Phages, Prophages, Transposable elements, Plasmids	Phages, Prophages	Phage DNA synthesis	Thymidine kinase	7	3	2	6	3	0	3	0
Fatty Acids, Lipids, and Isoprenoids	Phospholipids	Glycerolipid and Glycerophospholipid Metabolism in Bacteria	Aldehyde dehydrogenase B (EC 1.2.1.22) - #1	4	3	1	3	2	0	0	0
Carbohydrates	Central carbohydrate metabolism	Pyruvate metabolism II: acetyl-CoA, acetogenesis from pyruvate	Pyruvate dehydrogenase E1 component alpha subunit (EC 1.2.4.1) - #1	2	3	2	1	1	2	0	0
DNA Metabolism	DNA repair	Nonhomologous End-Joining in Bacteria	ATP-dependent DNA ligase (EC 6.5.1.1) clustered with Ku protein, LigD - #1	1	3	2	3	1	0	0	0
Cofactors, Vitamins, Prosthetic Groups, Pigments	Folate and pterines	Pterin metabolism 3	Phenylalanine-4-hydroxylase (EC 1.14.16.1) - #4	1	2	1	1	0	0	0	0
Miscellaneous	Plant-Prokaryote DOE project	COG3146 experimental	Phenylalanine-4-hydroxylase (EC 1.14.16.1) - #5	1	2	1	1	0	0	0	0
Miscellaneous	Plant-Prokaryote DOE project	Experimental-PTPS	Phenylalanine-4-hydroxylase (EC 1.14.16.1) - #6	1	2	1	1	0	0	0	0
Cofactors, Vitamins, Prosthetic Groups, Pigments	Folate and pterines	Pterin biosynthesis	Phenylalanine-4-hydroxylase (EC 1.14.16.1) - #1	1	2	1	1	0	0	0	0
Cell Wall and Capsule	Capsular and extracellular polysacchrides	Sialic Acid Metabolism	Glucosamine-1-phosphate N-acetyltransferase (EC 2.3.1.157) - #2	6	4	4	3	3	0	0	0
Cofactors, Vitamins, Prosthetic Groups, Pigments	Folate and pterines	Pterin metabolism	Phenylalanine-4-hydroxylase (EC 1.14.16.1) - #3	1	2	1	1	0	0	0	0
Phosphorus Metabolism	Phosphorus Metabolism	Phosphate metabolism	Phosphate transport regulator (distant homolog of PhoU)	2	1	2	0	0	0	0	0
Carbohydrates	Carbohydrates	Sugar utilization in Thermotogales	D-mannonate oxidoreductase (EC 1.1.1.57)	9	5	5	5	5	0	0	0
Carbohydrates	Sugar alcohols	Propanediol utilization	Threonine kinase in B12 biosynthesis	1	0	0	1	0	0	0	0
Cell Wall and Capsule	Capsular and extracellular polysacchrides	Sialic Acid Metabolism	N-acetylmannosamine kinase (EC 2.7.1.60)	3	0	0	0	2	0	0	0
Dormancy and Sporulation	Dormancy and Sporulation	Sporulation gene orphans	Stage V sporulation protein required for dehydratation of the spore core and assembly of the coat (SpoVS) - #1	0	0	0	3	1	0	0	0
Membrane Transport	Membrane Transport	Ton and Tol transport systems	TonB-dependent siderophore receptor - #1	2	5	3	1	0	0	0	0
Carbohydrates	Monosaccharides	D-gluconate and ketogluconates metabolism	5-keto-D-gluconate 5-reductase (EC 1.1.1.69)	9	2	1	1	2	0	0	0
Carbohydrates	Di- and oligosaccharides	Beta-Glucoside Metabolism	PTS system, cellobiose-specific IIB component (EC 2.7.1.69)	5	3	1	6	3	0	0	0
Clustering-based subsystems	Clustering-based subsystems	USS-DB-6	ABC-type transport system involved in resistance to organic solvents, periplasmic component USSDB6C	0	2	1	0	0	0	0	0
Virulence, Disease and Defense	Resistance to antibiotics and toxic compounds	The mdtABCD multidrug resistance cluster	Multidrug transporter MdtD	3	1	0	0	0	0	0	0
Clustering-based subsystems	Clustering-based subsystems	Putative hemin transporter	puatative hemin transporter subunit	1	0	1	0	0	0	0	0
Virulence, Disease and Defense	Resistance to antibiotics and toxic compounds	The mdtABCD multidrug resistance cluster	Multidrug transporter MdtB	2	2	0	0	0	0	0	0
Virulence, Disease and Defense	Resistance to antibiotics and toxic compounds	The mdtABCD multidrug resistance cluster	Multidrug transporter MdtC	7	1	0	0	0	0	0	0
Cell Wall and Capsule	Gram-Negative cell wall components	Inner membrane protein YhjD and conserved cluster involved in LPS biosynthesis	Uncharacterized protein YhjG	1	1	0	0	1	0	0	0
Miscellaneous	Plant-Prokaryote DOE project	Iojap	Translation elongation factor LepA	6	11	6	6	3	0	2	1
Membrane Transport	Protein secretion system, Type VI	Type VI secretion systems	Protein of avirulence locus ImpE - #1	1	0	0	0	0	0	0	0
Cofactors, Vitamins, Prosthetic Groups, Pigments	Biotin	Biotin biosynthesis	Dethiobiotin synthetase (EC 6.3.3.3)	8	3	2	2	1	0	0	0
Carbohydrates	Monosaccharides	D-ribose utilization	Predicted nucleoside ABC transporter, ATP-binding component	0	1	1	0	0	0	0	0
Protein Metabolism	Protein biosynthesis	Translation termination factors bacterial	Peptide deformylase (EC 3.5.1.88) - #4	5	7	4	4	3	0	0	1
Respiration	Respiration	Biogenesis of c-type cytochromes	Cytochrome c-type biogenesis protein CcmE, heme chaperone	0	0	0	1	0	0	0	0
Cofactors, Vitamins, Prosthetic Groups, Pigments	Tetrapyrroles	Coenzyme B12 biosynthesis	ChlI component of cobalt chelatase involved in B12 biosynthesis	1	0	0	1	0	0	0	0
Cofactors, Vitamins, Prosthetic Groups, Pigments	NAD and NADP	NAD and NADP cofactor biosynthesis global	NadR transcriptional regulator	4	3	1	1	2	0	0	0
Clustering-based subsystems	Putrescine/GABA utilization cluster-temporal,to add to SSs	GABA and putrescine metabolism from cluters	Gamma-glutamyl-putrescine synthetase (EC 6.3.1.11) - #1	2	1	0	0	1	0	0	0
Phosphorus Metabolism	Phosphorus Metabolism	Phosphate metabolism	Alkaline phosphatase like protein	2	0	0	0	2	0	0	0
Clustering-based subsystems	CRISPRs and associated hypotheticals	CBSS-216592.1.peg.3534	CRISPR-associated helicase Cas3, protein	4	2	1	0	1	0	0	0
Metabolism of Aromatic Compounds	Metabolism of central aromatic intermediates	Salicylate and gentisate catabolism	4-hydroxybenzoate transporter - #1	0	2	1	0	1	0	0	0
Metabolism of Aromatic Compounds	Peripheral pathways for catabolism of aromatic compounds	Phenylpropanoid compound degradation	4-hydroxybenzoate transporter - #2	0	2	1	0	1	0	0	0
Metabolism of Aromatic Compounds	Peripheral pathways for catabolism of aromatic compounds	p-Hydroxybenzoate degradation	4-hydroxybenzoate transporter - #3	0	2	1	0	1	0	0	0
Carbohydrates	Monosaccharides	Hexose Phosphate Uptake System	Homolog of fucose/glucose/galactose permeases	3	1	1	1	1	0	0	0
Carbohydrates	Aminosugars	N-Acetyl-Galactosamine and Galactosamine Utilization	Tagatose-1,6-bisphosphate aldolase AgaY (EC 4.1.2.-)	1	3	1	9	0	0	0	0
Cell Division and Cell Cycle	Cell Division and Cell Cycle	Two cell division clusters relating to chromosome partitioning	Signal recognition particle associated protein	0	0	2	0	0	0	0	0
Motility and Chemotaxis	Flagellar motility in Prokaryota	Flagellum	Flagellar protein FlbD	0	0	0	1	0	0	0	0
Carbohydrates	Central carbohydrate metabolism	Pyruvate metabolism I: anaplerotic reactions, PEP	Phosphoenolpyruvate carboxykinase [GTP] (EC 4.1.1.32)	1	0	1	0	1	0	0	0
Miscellaneous	Plant-Prokaryote DOE project	At5g37530	Cysteine desulfurase (EC 2.8.1.7), SufS subfamily - #2	4	6	4	5	2	0	0	0
Cofactors, Vitamins, Prosthetic Groups, Pigments	Folate and pterines	YgfZ	Cysteine desulfurase (EC 2.8.1.7), SufS subfamily - #1	4	6	4	5	2	0	0	0
RNA Metabolism	RNA processing and modification	tRNA modification Bacteria	Cysteine desulfurase (EC 2.8.1.7), SufS subfamily - #7	4	6	4	5	2	0	0	0
RNA Metabolism	RNA processing and modification	tRNA modification Archaea	Cysteine desulfurase (EC 2.8.1.7), SufS subfamily - #6	4	6	4	5	2	0	0	0
RNA Metabolism	RNA processing and modification	mnm5U34 biosynthesis bacteria	Cysteine desulfurase (EC 2.8.1.7), SufS subfamily - #5	4	6	4	5	2	0	0	0
Miscellaneous	Plant-Prokaryote DOE project	Iron-sulfur cluster assembly	Cysteine desulfurase (EC 2.8.1.7), SufS subfamily - #4	4	6	4	5	2	0	0	0
Iron acquisition and metabolism	Iron acquisition and metabolism	Heme, hemin uptake and utilization systems in GramNegatives	Heme oxygenase HemO, associated with heme uptake	1	1	0	0	0	0	0	0
Carbohydrates	Monosaccharides	D-Galacturonate and D-Glucuronate Utilization	Alpha-1,4-digalacturonate ABC transporter, permease protein 2 - #1	2	0	0	0	0	0	0	0
Protein Metabolism	Protein biosynthesis	Ribosome LSU bacterial	LSU ribosomal protein L15p (L27Ae)	9	4	6	2	3	2	3	1
Carbohydrates	Carbohydrates	Unknown carbohydrate utilization ( cluster Ydj )	Uncharacterized protein YeaC	1	0	0	0	0	0	0	0
DNA Metabolism	DNA replication	DNA topoisomerases, Type I, ATP-independent	DNA topoisomerase III (EC 5.99.1.2) in PFGI-1-like cluster - #1	0	1	0	0	0	0	0	0
Amino Acids and Derivatives	Proline and 4-hydroxyproline	Proline, 4-hydroxyproline uptake and utilization	Putative beta-galactosidase in 4-hydroxyproline catabolic gene cluster	0	0	0	1	0	0	0	0
Cell Division and Cell Cycle	Cell Division and Cell Cycle	Two cell division clusters relating to chromosome partitioning	Ribosomal large subunit pseudouridine synthase B (EC 4.2.1.70)	5	7	3	4	2	0	0	0
Carbohydrates	Monosaccharides	D-galactarate, D-glucarate and D-glycerate catabolism	5-dehydro-4-deoxyglucarate dehydratase (EC 4.2.1.41) - #1	1	1	2	0	1	0	0	0
Clustering-based subsystems	Clustering-based subsystems	LMPTP YwlE cluster	COG0009 Sua5 subfamily, required for N6-threonylcarbamoyl adenosine t(6)A37 modification in tRNA	2	1	1	2	0	0	0	1
Motility and Chemotaxis	Flagellar motility in Prokaryota	Flagellum	Flagellin protein FlaG	1	1	2	0	0	0	0	0
Motility and Chemotaxis	Flagellar motility in Prokaryota	Flagellum	Flagellin protein FlaB	1	3	2	0	0	0	0	0
Motility and Chemotaxis	Flagellar motility in Prokaryota	Flagellum	Flagellin protein FlaC	1	1	0	0	0	0	0	0
Motility and Chemotaxis	Flagellar motility in Prokaryota	Flagellum	Flagellin protein FlaA	3	0	4	4	1	0	0	0
Phosphorus Metabolism	Phosphorus Metabolism	Phosphate metabolism	Phosphate regulon sensor protein PhoR (SphS) (EC 2.7.13.3) - #3	6	5	4	4	3	1	0	0
Phosphorus Metabolism	Phosphorus Metabolism	P uptake (cyanobacteria)	Phosphate regulon sensor protein PhoR (SphS) (EC 2.7.13.3) - #2	6	5	4	4	3	1	0	0
Carbohydrates	Sugar alcohols	Inositol catabolism	5-deoxy-glucuronate isomerase (EC 5.3.1.-)	6	5	1	2	3	0	0	0
RNA Metabolism	RNA processing and modification	tRNA modification Bacteria	S-adenosylmethionine:tRNA ribosyltransferase-isomerase (EC 5.-.-.-) - #1	2	1	1	3	1	0	0	0
RNA Metabolism	Transcription	Rrf2 family transcriptional regulators	Iron-sulfur cluster regulator IscR - #3	4	1	3	6	3	0	0	0
Miscellaneous	Plant-Prokaryote DOE project	Iron-sulfur cluster assembly	Iron-sulfur cluster regulator IscR - #2	4	1	3	6	3	0	0	0
Miscellaneous	Plant-Prokaryote DOE project	At5g37530	Iron-sulfur cluster regulator IscR - #1	4	1	3	6	3	0	0	0
Carbohydrates	Monosaccharides	Xylose utilization	Xylose ABC transporter, permease component - #1	6	5	0	5	3	0	0	0
Cofactors, Vitamins, Prosthetic Groups, Pigments	Folate and pterines	YgfZ	Folate-dependent protein for Fe/S cluster synthesis/repair in oxidative stress	4	3	2	2	2	0	0	1
Cofactors, Vitamins, Prosthetic Groups, Pigments	Coenzyme A	Coenzyme A Biosynthesis	Ketol-acid reductoisomerase (EC 1.1.1.86) - #1	8	6	5	4	2	2	0	1
Cell Wall and Capsule	Capsular and extracellular polysacchrides	Exopolysaccharide Biosynthesis	Glycosyl transferase, group 2 family protein	4	5	0	9	3	1	0	0
Membrane Transport	Membrane Transport	Ton and Tol transport systems	Type I secretion outer membrane protein, TolC precursor	2	3	1	1	0	0	0	0
Carbohydrates	Organic acids	Propionate-CoA to Succinate Module	Propionate catabolism operon transcriptional regulator of GntR family [predicted] - #1	2	1	0	0	0	0	0	0
Fatty Acids, Lipids, and Isoprenoids	Fatty Acids, Lipids, and Isoprenoids	Polyhydroxybutyrate metabolism	D-beta-hydroxybutyrate dehydrogenase (EC 1.1.1.30)	4	4	4	2	4	5	0	4
Protein Metabolism	Protein biosynthesis	Ribosome LSU eukaryotic and archaeal	LSU ribosomal protein L35e (L29p)	0	0	0	0	0	6	1	0
Membrane Transport	Membrane Transport	ECF class transporters	Transmembrane component YkoC of energizing module of thiamin-regulated ECF transporter for HydroxyMethylPyrimidine - #1	0	0	0	0	1	0	0	0
Membrane Transport	Protein secretion system, Type III	Type III secretion systems	Type III secretion outermembrane pore forming protein (YscC,MxiD,HrcC, InvG) - #1	3	2	1	1	1	0	0	0
Clustering-based subsystems	Clustering-based subsystems	CBSS-370552.3.peg.1240	YfaA	0	0	0	1	0	0	0	0
Protein Metabolism	Protein biosynthesis	tRNA aminoacylation, Asp and Asn	Asparaginyl-tRNA synthetase (EC 6.1.1.22)	6	7	2	4	2	6	3	6
Miscellaneous	Plant-Prokaryote DOE project	At1g48360	Hypothetical protein, restriction endonuclease-like VRR-NUC domain	0	1	4	0	0	4	0	1
Protein Metabolism	Protein processing and modification	Lipoprotein Biosynthesis	Lipoprotein signal peptidase (EC 3.4.23.36)	2	2	2	1	1	0	0	0
Miscellaneous	Plant-Prokaryote DOE project	Iron-sulfur cluster assembly	probable iron binding protein from the HesB_IscA_SufA family - #1	5	3	2	1	4	2	0	0
Carbohydrates	Aminosugars	Chitin and N-acetylglucosamine utilization	Glucosamine-6-phosphate deaminase [isomerizing], alternative (EC 3.5.99.6) - #1	3	0	0	1	0	0	0	0
Carbohydrates	Monosaccharides	Mannose Metabolism	Mannoside ABC transport system, ATP-binding protein 2	1	0	0	0	0	0	0	0
Miscellaneous	Miscellaneous	Broadly distributed proteins not in subsystems	YbbM seven transmembrane helix protein	4	2	2	1	2	1	2	3
Cofactors, Vitamins, Prosthetic Groups, Pigments	Folate and pterines	Pterin metabolism	COGs COG3146	3	1	1	2	1	0	1	1
Amino Acids and Derivatives	Alanine, serine, and glycine	Glycine and Serine Utilization	Glycine dehydrogenase [decarboxylating] (glycine cleavage system P protein) (EC 1.4.4.2)	7	9	8	4	3	7	8	3
Carbohydrates	Di- and oligosaccharides	Trehalose Uptake and Utilization	Putative cytoplasmic protein clustered with trehalase	3	0	0	0	1	0	0	0
Respiration	Respiration	Biogenesis of cbb3-type cytochrome c oxidases	Putative analog of CcoH, COG3198	0	1	1	0	0	0	0	0
Motility and Chemotaxis	Flagellar motility in Prokaryota	Flagellum	Negative regulator of flagellin synthesis FlgM	4	0	1	3	2	0	0	0
Clustering-based subsystems	Translation	CBSS-326442.4.peg.1852	tRNA 5-methylaminomethyl-2-thiouridine synthase TusD	0	1	1	0	0	0	0	0
RNA Metabolism	RNA processing and modification	mnm5U34 biosynthesis bacteria	tRNA 5-methylaminomethyl-2-thiouridine synthase TusA	4	3	1	1	2	0	0	0
RNA Metabolism	RNA processing and modification	mnm5U34 biosynthesis bacteria	tRNA 5-methylaminomethyl-2-thiouridine synthase TusB	1	0	0	0	1	0	0	0
Clustering-based subsystems	Translation	CBSS-326442.4.peg.1852	tRNA 5-methylaminomethyl-2-thiouridine synthase TusC	3	2	1	1	2	0	0	0
Dormancy and Sporulation	Spore DNA protection	Dipicolinate Synthesis	Dipicolinate synthase subunit A (EC 4.2.1.52) - #1	0	0	0	0	1	0	0	0
Miscellaneous	Plant-Prokaryote DOE project	YrdC-YciO-Sua5 protein family	COG0613, Predicted metal-dependent phosphoesterases (PHP family)	5	2	1	2	3	0	0	0
Cofactors, Vitamins, Prosthetic Groups, Pigments	Quinone cofactors	Menaquinone Biosynthesis via Futalosine -- gjo	3-polyprenyl-4-hydroxybenzoate carboxy-lyase (EC 4.1.1.-)	13	8	5	11	9	0	0	0
Sulfur Metabolism	Organic sulfur assimilation	Taurine Utilization	Taurine-binding periplasmic protein TauA	6	7	3	3	3	0	0	0
Nucleosides and Nucleotides	Pyrimidines	Novel non-oxidative pathway of Uracil catabolism	Uridine kinase (EC 2.7.1.48)	2	4	7	3	2	3	1	2
Carbohydrates	Di- and oligosaccharides	Maltose and Maltodextrin Utilization	Maltose/maltodextrin ABC transporter, substrate binding periplasmic protein MalE	7	8	1	6	3	0	0	0
Membrane Transport	Protein secretion system, Type III	Type III secretion system	Type III secretion inner membrane channel protein (LcrD,HrcV,EscV,SsaV)	6	1	2	1	1	0	0	0
Carbohydrates	Di- and oligosaccharides	Maltose and Maltodextrin Utilization	Multiple sugar ABC transporter, ATP-binding protein - #1	10	9	9	10	5	0	0	0
Carbohydrates	Carbohydrates	Sugar utilization in Thermotogales	Ribose ABC transport system, periplasmic ribose-binding protein RbsB (TC 3.A.1.2.1)	8	5	0	0	2	0	0	0
Amino Acids and Derivatives	Alanine, serine, and glycine	Glycine and Serine Utilization	Cystathionine beta-synthase (EC 4.2.1.22)	4	0	4	6	2	0	0	1
Amino Acids and Derivatives	Aromatic amino acids and derivatives	Phenylalanine and Tyrosine Branches from Chorismate	Biosynthetic Aromatic amino acid aminotransferase beta (EC 2.6.1.57)	2	3	1	3	2	0	0	0
Stress Response	Periplasmic Stress	Periplasmic Stress Response	Outer membrane stress sensor protease DegQ, serine protease - #1	4	3	4	1	2	0	0	0
Respiration	Electron accepting reactions	Terminal cytochrome oxidases	Transport ATP-binding protein CydD - #1	5	7	2	12	3	0	0	0
Protein Metabolism	Protein processing and modification	G3E family of P-loop GTPases (metallocenter biosynthesis)	Urease beta subunit (EC 3.5.1.5) - #3	0	0	0	0	0	2	2	0
Cell Wall and Capsule	Capsular and extracellular polysacchrides	Capsular Polysaccharides Biosynthesis and Assembly	D-glycero-D-manno-heptose 1-phosphate guanosyltransferase	0	1	0	0	0	0	0	0
Amino Acids and Derivatives	Branched-chain amino acids	Branched chain amino acid degradation regulons	Methylglutaconyl-CoA hydratase (EC 4.2.1.18)	1	1	2	0	0	0	0	0
Amino Acids and Derivatives	Lysine, threonine, methionine, and cysteine	Threonine degradation	Monoamine oxidase (1.4.3.4) - #1	1	0	1	0	1	12	12	5
Secondary Metabolism	Plant Hormones	Auxin biosynthesis	Monoamine oxidase (1.4.3.4) - #3	1	0	1	0	1	12	12	5
Metabolism of Aromatic Compounds	Metabolism of Aromatic Compounds	Aromatic Amin Catabolism	Monoamine oxidase (1.4.3.4) - #2	1	0	1	0	1	12	12	5
Virulence, Disease and Defense	Resistance to antibiotics and toxic compounds	Cadmium resistance	Cadmium-transporting ATPase (EC 3.6.3.3)	2	2	1	12	0	0	0	0
Clustering-based subsystems	Putative asociate of RNA polymerase sigma-54 factor rpoN	CBSS-316057.3.peg.1308	rna synthesis, modification , dna transcription	0	0	0	0	0	1	0	0
Respiration	Electron accepting reactions	Ubiquinone Menaquinone-cytochrome c reductase complexes	Ubiquinol-cytochrome C reductase iron-sulfur subunit (EC 1.10.2.2)	0	1	1	0	0	0	1	0
Amino Acids and Derivatives	Branched-chain amino acids	Branched-Chain Amino Acid Biosynthesis	Acetolactate synthase large subunit (EC 2.2.1.6)	13	13	4	7	6	2	1	1
Cell Wall and Capsule	Gram-Negative cell wall components	Inner membrane protein YhjD and conserved cluster involved in LPS biosynthesis	GGDEF/EAL domain protein YhjH	0	1	0	0	1	0	0	0
Sulfur Metabolism	Organic sulfur assimilation	Alkanesulfonates Utilization	Alkanesulfonates-binding protein - #2	20	9	9	5	5	0	0	0
DNA Metabolism	DNA repair	DNA Repair Base Excision	Formamidopyrimidine-DNA glycosylase (EC 3.2.2.23)	8	6	3	6	3	2	0	0
Fatty Acids, Lipids, and Isoprenoids	Isoprenoids	polyprenyl synthesis	4-hydroxy-3-methylbut-2-enyl diphosphate reductase (EC 1.17.1.2) - #1	5	9	2	2	3	0	0	2
RNA Metabolism	Transcription	RNA polymerase II initiation factors	Transcription initiation factor IIE beta subunit	0	0	0	0	0	0	0	1
Amino Acids and Derivatives	Alanine, serine, and glycine	Glycine cleavage system	Glycine cleavage system transcriptional antiactivator GcvR	6	3	1	4	2	0	0	0
Stress Response	Periplasmic Stress	Periplasmic Stress Response	Outer membrane protein H precursor - #2	1	1	1	1	1	0	0	0
Cell Wall and Capsule	Gram-Negative cell wall components	Lipopolysaccharide assembly	Uncharacterized ABC transporter, ATP-binding protein YrbF	4	4	2	1	2	0	0	0
Carbohydrates	Organic acids	Alpha-acetolactate operon	Alpha-acetolactate decarboxylase (EC 4.1.1.5) - #1	3	2	2	1	3	0	0	0
Clustering-based subsystems	Clustering-based subsystems	CBSS-393124.3.peg.2657	ADA regulatory protein	9	7	4	5	5	0	0	0
Miscellaneous	Plant-Prokaryote DOE project	COG3380 COG2907	COG3380: Amine oxidase, flavin-containing	1	0	2	0	0	1	1	1
Regulation and Cell signaling	Proteolytic pathway	Regulatory Intramembrane Proteolysis Pathways	Endoplasmic reticulum chaperon grp78 (BiP)	0	1	4	0	1	7	7	4
DNA Metabolism	DNA repair	DNA repair, bacterial	Single-stranded DNA-binding protein	10	7	5	3	4	0	0	0
Phages, Prophages, Transposable elements, Plasmids	Plasmid related functions	Plasmid-encoded T-DNA transfer	ATPase required for both assembly of type IV secretion complex and secretion of T-DNA complex, VirB11 - #2	2	2	2	1	2	0	0	0
Membrane Transport	Protein and nucleoprotein secretion system, Type IV	pVir Plasmid of Campylobacter	ATPase required for both assembly of type IV secretion complex and secretion of T-DNA complex, VirB11 - #1	2	2	2	1	2	0	0	0
Membrane Transport	Uni- Sym- and Antiporters	Multi-subunit cation antiporter	Na(+) H(+) antiporter subunit F	0	1	2	0	0	0	0	0
Carbohydrates	Sugar alcohols	Glycerol and Glycerol-3-phosphate Uptake and Utilization	Glycerophosphoryl diester phosphodiesterase, periplasmic (EC 3.1.4.46)	3	0	1	0	0	0	0	0
Membrane Transport	Uni- Sym- and Antiporters	Multi-subunit cation antiporter	Na(+) H(+) antiporter subunit D	8	8	5	1	7	0	0	0
Membrane Transport	Uni- Sym- and Antiporters	Multi-subunit cation antiporter	Na(+) H(+) antiporter subunit E	1	0	0	0	0	0	0	0
Membrane Transport	Uni- Sym- and Antiporters	Multi-subunit cation antiporter	Na(+) H(+) antiporter subunit B	4	6	6	1	1	0	0	0
Membrane Transport	Uni- Sym- and Antiporters	Multi-subunit cation antiporter	Na(+) H(+) antiporter subunit C	1	1	0	0	0	0	0	0
Membrane Transport	Uni- Sym- and Antiporters	Multi-subunit cation antiporter	Na(+) H(+) antiporter subunit A	6	6	6	1	2	0	0	0
Clustering-based subsystems	Clustering-based subsystems	NusA-TFII Cluster	Translation initiation factor 2 - #2	12	13	9	3	5	7	4	6
Protein Metabolism	Protein biosynthesis	Translation initiation factors bacterial	Translation initiation factor 2 - #3	12	13	9	3	5	7	4	6
Clustering-based subsystems	Clustering-based subsystems	CBSS-350688.3.peg.1509	Translation initiation factor 2 - #1	12	13	9	3	5	7	4	6
Amino Acids and Derivatives	Lysine, threonine, methionine, and cysteine	Lysine Biosynthesis DAP Pathway	Diaminopimelate epimerase (EC 5.1.1.7)	7	3	1	2	2	0	0	0
Protein Metabolism	Protein biosynthesis	Universal GTPases	Translation initiation factor 2 - #5	12	13	9	3	5	7	4	6
Carbohydrates	Carbohydrates	Sugar utilization in Thermotogales	2-dehydro-3-deoxygluconate kinase (EC 2.7.1.45)	4	9	1	6	3	0	0	0
Regulation and Cell signaling	Regulation and Cell signaling	cAMP signaling in bacteria	ATP-dependent Clp protease proteolytic subunit (EC 3.4.21.92) - #2	10	13	6	7	6	2	1	4
Clustering-based subsystems	tRNA sulfuration	CBSS-89187.3.peg.2957	Methionyl-tRNA formyltransferase (EC 2.1.2.9) - #1	8	9	2	3	1	0	0	0
Stress Response	Oxidative stress - #1	Glutathione analogs: mycothiol	N-acetyl-1-D-myo-inosityl-2-amino-2-deoxy-alpha-D-glucopyranoside deacetylase MshB	1	0	0	0	0	0	0	0
Protein Metabolism	Protein biosynthesis	Translation initiation factors bacterial	Methionyl-tRNA formyltransferase (EC 2.1.2.9) - #2	8	9	2	3	1	0	0	0
Respiration	Respiration	Quinone oxidoreductase family	YhdH, a putative quinone oxidoreductase	5	2	2	1	3	0	0	0
Stress Response	Stress Response	Hfl operon	HflK protein - #1	3	5	1	1	1	0	0	0
Amino Acids and Derivatives	Alanine, serine, and glycine	Glycine and Serine Utilization	Cystathionine gamma-lyase (EC 4.4.1.1)	6	5	2	5	1	0	1	0
Iron acquisition and metabolism	Siderophores	Siderophore Pyoverdine	Probable thioesterase involved in non-ribosomal peptide biosynthesis, PA2411 homolog	1	0	0	0	0	0	0	0
Clustering-based subsystems	Putrescine/GABA utilization cluster-temporal,to add to SSs	GABA and putrescine metabolism from cluters	Gamma-glutamyl-putrescine oxidase (EC1.4.3.-) - #1	2	2	1	0	1	0	0	0
Iron acquisition and metabolism	Siderophores	Siderophore Enterobactin	Ferric enterobactin transport system permease protein FepD (TC 3.A.1.14.2)	1	2	1	0	0	0	0	0
Clustering-based subsystems	Clustering-based subsystems	Lipopolysaccharide assembly cluster	Phosphocarrier protein, nitrogen regulation associated	2	1	0	1	1	0	0	0
Cell Wall and Capsule	Cell Wall and Capsule	Peptidoglycan Biosynthesis	Glutamine synthetase type III, GlnN (EC 6.3.1.2) - #2	1	3	0	2	0	0	0	0
Nitrogen Metabolism	Nitrogen Metabolism	Ammonia assimilation	Glutamine synthetase type III, GlnN (EC 6.3.1.2) - #3	1	3	0	2	0	0	0	0
Amino Acids and Derivatives	Glutamine, glutamate, aspartate, asparagine; ammonia assimilation	Glutamine synthetases	Glutamine synthetase type III, GlnN (EC 6.3.1.2) - #1	1	3	0	2	0	0	0	0
Regulation and Cell signaling	Regulation and Cell signaling	DNA-binding regulatory proteins, strays	LysR family transcriptional regulator YnfL	7	4	5	4	3	2	0	0
Phages, Prophages, Transposable elements, Plasmids	Phages, Prophages	Phage tail proteins 2	Phage tail sheath monomer	0	0	1	0	0	0	0	0
Regulation and Cell signaling	Programmed Cell Death and Toxin-antitoxin Systems	Phd-Doc, YdcE-YdcD toxin-antitoxin (programmed cell death) systems	Programmed cell death toxin MazF like	0	1	0	0	0	0	0	0
Protein Metabolism	Protein degradation	Metallocarboxypeptidases (EC 3.4.17.-)	Glutamate carboxypeptidase (EC 3.4.17.11)	0	0	2	0	0	0	0	0
Cell Wall and Capsule	Capsular and extracellular polysacchrides	CMP-N-acetylneuraminate Biosynthesis	N-Acetylneuraminate cytidylyltransferase (EC 2.7.7.43)	0	2	0	2	0	0	0	0
Protein Metabolism	Protein processing and modification	Protein Acetylation and Deacetylation in Bacteria	Acetate permease ActP (cation/acetate symporter) - #1	11	7	6	2	2	0	0	0
Protein Metabolism	Protein biosynthesis	tRNA aminoacylation, Ala	Alanyl-tRNA synthetase family protein	0	0	0	0	0	1	0	0
Carbohydrates	Central carbohydrate metabolism	Peripheral Glucose Catabolism Pathways	Glucose ABC transport system, periplasmic sugar-binding protein	0	1	1	0	0	0	0	0
RNA Metabolism	RNA processing and modification	tRNA modification Bacteria	tRNA dihydrouridine synthase A (EC 1.-.-.-)	1	2	1	0	1	0	0	0
Miscellaneous	Plant-Prokaryote DOE project	Competence or DNA damage-inducible protein CinA and related protein families	Phosphatidylglycerophosphatase A (EC 3.1.3.27) - #1	2	1	2	1	0	0	0	0
Respiration	Sodium Ion-Coupled Energetics	Na+ translocating decarboxylases and related biotin-dependent enzymes	Methylmalonyl-CoA decarboxylase, beta chain (EC 4.1.1.41) - #1	0	1	0	4	0	0	0	0
Fatty Acids, Lipids, and Isoprenoids	Isoprenoids	Isoprenoid Biosynthesis	Diphosphomevalonate decarboxylase (EC 4.1.1.33) - #2	4	0	3	2	0	1	1	0
Fatty Acids, Lipids, and Isoprenoids	Isoprenoids	Archaeal lipids	Diphosphomevalonate decarboxylase (EC 4.1.1.33) - #1	4	0	3	2	0	1	1	0
Amino Acids and Derivatives	Amino Acids and Derivatives	L-2-amino-thiazoline-4-carboxylic acid-Lcysteine conversion	Beta-ureidopropionase (EC 3.5.1.6)	6	1	1	6	3	5	0	0
Cell Wall and Capsule	Cell wall of Mycobacteria	mycolic acid synthesis	POSSIBLE LINOLEOYL-CoA DESATURASE (DELTA(6)-DESATURASE)	0	0	1	0	0	0	0	0
Carbohydrates	Central carbohydrate metabolism	TCA Cycle	Isocitrate dehydrogenase [NAD] (EC 1.1.1.41)	0	1	1	0	0	0	0	0
Membrane Transport	Protein secretion system, Type I	Type I protein secretion systems	ABC exporter for hemopore HasA, ATP-binding component HasD	3	0	2	0	0	0	0	0
Amino Acids and Derivatives	Glutamine, glutamate, aspartate, asparagine; ammonia assimilation	Poly-gamma-glutamate biosynthesis	Poly-gamma-glutamate synthase subunit PgsB/CapB (EC 6.3.2.-)	0	0	1	0	0	0	0	0
Carbohydrates	Sugar alcohols	Mannitol Utilization	Hydrolase in polyol utilization gene cluster, haloacid dehalogenase-like family	0	1	0	0	0	0	0	0
Carbohydrates	CO2 fixation	Calvin-Benson cycle	Fructose-1,6-bisphosphatase, Bacillus type (EC 3.1.3.11)	1	5	1	1	0	0	0	0
Cell Wall and Capsule	Capsular and extracellular polysacchrides	Streptococcal Hyaluronic Acid Capsule	UTP--glucose-1-phosphate uridylyltransferase (EC 2.7.7.9)	10	16	8	8	7	0	0	0
Cell Wall and Capsule	Gram-Negative cell wall components	Lipid A modifications	Phosphoethanolamine transferase specific for the outer Kdo residue of lipopolysaccharide	5	2	1	1	3	0	0	0
Miscellaneous	Plant-Prokaryote DOE project	COG3533	Alpha-arabinosides ABC transport system, permease protein 2 - #1	1	0	0	0	1	0	0	0
Clustering-based subsystems	Clustering-based subsystems	CBSS-196620.1.peg.2477	Copper-translocating P-type ATPase (EC 3.6.3.4)	38	27	15	17	14	6	0	2
Amino Acids and Derivatives	Branched-chain amino acids	Branched-Chain Amino Acid Biosynthesis	3-isopropylmalate dehydratase large subunit (EC 4.2.1.33)	7	5	3	6	4	0	0	0
Carbohydrates	Organic acids	Lactate utilization	Predicted L-lactate dehydrogenase, Fe-S oxidoreductase subunit YkgE	0	1	0	1	0	1	0	0
Nitrogen Metabolism	Nitrogen Metabolism	Nitrogen fixation	Homocitrate synthase alpha subunit (EC 2.3.3.14)	1	0	0	0	0	0	0	0
Cell Wall and Capsule	Cell Wall and Capsule	Murein Hydrolases	Membrane-bound lytic murein transglycosylase C precursor (EC 3.2.1.-)	4	3	0	1	1	0	0	0
Metabolism of Aromatic Compounds	Metabolism of central aromatic intermediates	Protocatechuate branch of beta-ketoadipate pathway	3-oxoadipate CoA-transferase subunit B (EC 2.8.3.6) - #1	2	1	0	1	1	0	0	1
Metabolism of Aromatic Compounds	Peripheral pathways for catabolism of aromatic compounds	Chloroaromatic degradation pathway	3-oxoadipate CoA-transferase subunit B (EC 2.8.3.6) - #2	2	1	0	1	1	0	0	1
Amino Acids and Derivatives	Lysine, threonine, methionine, and cysteine	Lysine fermentation	Butyrate-acetoacetate CoA-transferase subunit A (EC 2.8.3.9)	0	0	0	0	1	0	0	0
Iron acquisition and metabolism	Iron acquisition and metabolism	Iron Scavenging cluster in Thermus	Heme ABC transporter, cell surface heme and hemoprotein receptor HmuT - #1	1	0	0	0	0	0	0	0
RNA Metabolism	Transcription	RNA polymerase bacterial	DNA-directed RNA polymerase beta subunit (EC 2.7.7.6)	7	13	11	10	6	2	1	2
Miscellaneous	Plant-Prokaryote DOE project	Scaffold proteins for [4Fe-4S] cluster assembly (MRP family)	Methionyl-tRNA synthetase (EC 6.1.1.10)	8	11	9	7	2	4	3	4
DNA Metabolism	DNA replication	DNA-replication	DNA polymerase III psi subunit (EC 2.7.7.7)	1	0	0	0	0	0	0	0
Carbohydrates	Monosaccharides	D-galactonate catabolism	D-galactonate transporter	5	3	1	1	1	0	0	0
Carbohydrates	Central carbohydrate metabolism	Glycolate, glyoxylate interconversions	Glycolate oxidase (EC 1.1.3.15) - #1	0	0	0	0	1	1	1	3
Clustering-based subsystems	DNA polymerase III epsilon cluster	CBSS-342610.3.peg.1536	Ribonuclease HI (EC 3.1.26.4) - #1	4	4	4	2	2	0	1	0
Cofactors, Vitamins, Prosthetic Groups, Pigments	NAD and NADP	NAD and NADP cofactor biosynthesis global	Amidases related to nicotinamidase	0	1	1	1	0	0	0	0
Amino Acids and Derivatives	Branched-chain amino acids	Branched chain amino acid degradation regulons	Methylcrotonyl-CoA carboxylase carboxyl transferase subunit (EC 6.4.1.4)	2	4	3	1	0	1	0	1
Metabolism of Aromatic Compounds	Metabolism of Aromatic Compounds	Aromatic Amin Catabolism	4-hydroxyphenylacetate 3-monooxygenase (EC 1.14.13.3)	1	2	0	0	1	0	0	0
Metabolism of Aromatic Compounds	Metabolism of Aromatic Compounds	Phenylacetyl-CoA catabolic pathway (core)	Phenylacetate-CoA oxygenase, PaaJ subunit	0	1	0	0	0	0	0	0
Cofactors, Vitamins, Prosthetic Groups, Pigments	Folate and pterines	YgfZ-Iron	COG1272: Predicted membrane protein hemolysin III homolog	6	6	4	3	3	0	0	0
Protein Metabolism	Protein biosynthesis	Ribosome SSU chloroplast	SSU ribosomal protein S3p (S3e), chloroplast	1	1	1	1	1	3	1	1
Clustering-based subsystems	Clustering-based subsystems	CBSS-296591.1.peg.2330	Putative glycosyltransferase	0	3	2	0	0	0	0	0
Amino Acids and Derivatives	Arginine; urea cycle, polyamines	Arginine Deiminase Pathway	Arginine pathway regulatory protein ArgR, repressor of arg regulon - #1	7	4	5	2	2	0	0	0
Sulfur Metabolism	Sulfur Metabolism	Thioredoxin-disulfide reductase	Hydrogen peroxide-inducible genes activator - #2	10	9	8	9	5	0	0	0
Stress Response	Oxidative stress - #1	Oxidative stress	Hydrogen peroxide-inducible genes activator - #1	10	9	8	9	5	0	0	0
Amino Acids and Derivatives	Arginine; urea cycle, polyamines	Arginine and Ornithine Degradation	Arginine pathway regulatory protein ArgR, repressor of arg regulon - #2	7	4	5	2	2	0	0	0
Fatty Acids, Lipids, and Isoprenoids	Phospholipids	Glycerolipid and Glycerophospholipid Metabolism in Bacteria	Acyl carrier protein (ACP1) - #1	1	0	2	1	1	0	0	0
Miscellaneous	Plant-Prokaryote DOE project	At5g63420	Zn-dependent hydrolase, RNA-metabolising, CPSF 100 kDa analog - #1	3	3	2	5	2	1	0	0
RNA Metabolism	RNA processing and modification	tRNA modification yeast mitochondrial	tRNA (5-methylaminomethyl-2-thiouridylate)-methyltransferase (EC 2.1.1.61) - #4	6	5	5	2	2	0	0	0
RNA Metabolism	RNA processing and modification	tRNAmodification position 34	tRNA (5-methylaminomethyl-2-thiouridylate)-methyltransferase (EC 2.1.1.61) - #5	6	5	5	2	2	0	0	0
Miscellaneous	Plant-Prokaryote DOE project	At5g48545 and At3g56490 At1g31160	Integration host factor alpha subunit - #1	0	3	0	0	0	0	0	0
RNA Metabolism	RNA processing and modification	RNA methylation	tRNA (5-methylaminomethyl-2-thiouridylate)-methyltransferase (EC 2.1.1.61) - #1	6	5	5	2	2	0	0	0
RNA Metabolism	RNA processing and modification	mnm5U34 biosynthesis bacteria	tRNA (5-methylaminomethyl-2-thiouridylate)-methyltransferase (EC 2.1.1.61) - #2	6	5	5	2	2	0	0	0
RNA Metabolism	RNA processing and modification	tRNA modification Bacteria	tRNA (5-methylaminomethyl-2-thiouridylate)-methyltransferase (EC 2.1.1.61) - #3	6	5	5	2	2	0	0	0
Protein Metabolism	Protein biosynthesis	tRNA aminoacylation, Glu and Gln	Glutamyl-tRNA(Gln) amidotransferase subunit A (EC 6.3.5.7) - #1	8	5	3	4	4	0	0	1
Miscellaneous	Plant-Prokaryote DOE project	Niacin-Choline transport and metabolism	High-affinity choline uptake protein BetT	7	3	4	0	3	0	0	0
Cell Wall and Capsule	Gram-Negative cell wall components	Major Outer Membrane Proteins	Osmolarity sensory histidine kinase EnvZ	4	4	1	1	2	0	0	0
Carbohydrates	Central carbohydrate metabolism	Dehydrogenase complexes	Dihydrolipoamide acetyltransferase component (E2) of acetoin dehydrogenase complex (EC 2.3.1.-)	0	1	0	2	0	0	0	0
RNA Metabolism	RNA processing and modification	tRNA modification Archaea	Cysteine desulfurase (EC 2.8.1.7), IscS subfamily - #6	4	3	3	2	2	4	1	1
RNA Metabolism	RNA processing and modification	RNA processing and degradation, bacterial	Cytoplasmic axial filament protein CafA and Ribonuclease G (EC 3.1.4.-) - #2	6	4	1	6	3	0	0	1
Miscellaneous	Plant-Prokaryote DOE project	Iron-sulfur cluster assembly	Cysteine desulfurase (EC 2.8.1.7), IscS subfamily - #4	4	3	3	2	2	4	1	1
Miscellaneous	Plant-Prokaryote DOE project	At5g04520 AT1G06240	Large exoproteins involved in heme utilization or adhesion - #1	5	4	0	0	0	2	0	0
Cell Wall and Capsule	Capsular and extracellular polysacchrides	Rhamnose containing glycans	Capsular polysaccharide export system protein KpsC - #1	0	0	1	0	0	0	0	0
Protein Metabolism	Protein degradation	Proteasome eukaryotic	proteasome regulatory subunit Rpn7	0	0	0	0	0	1	1	0
Miscellaneous	Plant-Prokaryote DOE project	COG2363	Thiazole biosynthesis protein ThiG - #1	5	1	0	1	1	0	0	0
Protein Metabolism	Protein degradation	Proteasome eukaryotic	proteasome regulatory subunit Rpn1	0	0	0	0	0	2	1	0
Protein Metabolism	Protein degradation	Proteasome eukaryotic	proteasome regulatory subunit Rpn3	1	0	0	0	0	0	1	1
Protein Metabolism	Protein degradation	Proteasome eukaryotic	proteasome regulatory subunit Rpn2	0	0	0	0	0	1	4	1
Clustering-based subsystems	Clustering-based subsystems	Possible Ammonia conversion cluster	Aminodeoxychorismate lyase (EC 4.1.3.38) - #1	4	3	1	1	3	0	0	0
Protein Metabolism	Protein degradation	Proteasome eukaryotic	proteasome regulatory subunit Rpn9	0	0	0	0	0	3	0	0
Protein Metabolism	Protein degradation	Proteasome eukaryotic	proteasome regulatory subunit Rpn8	0	0	0	0	0	1	2	0
Miscellaneous	Plant-Prokaryote DOE project	COG2363	Cysteine desulfurase (EC 2.8.1.7), IscS subfamily - #3	4	3	3	2	2	4	1	1
RNA Metabolism	RNA processing and modification	ATP-dependent RNA helicases, bacterial	ATP-dependent RNA helicase BA2475	1	0	0	1	1	0	0	0
Carbohydrates	Monosaccharides	Mannose Metabolism	PTS system, mannose-specific IID component (EC 2.7.1.69)	7	7	5	8	4	0	0	0
Carbohydrates	Central carbohydrate metabolism	Glycolate, glyoxylate interconversions	Glycolate dehydrogenase (EC 1.1.99.14), FAD-binding subunit GlcE - #1	1	0	2	0	0	0	0	0
Amino Acids and Derivatives	Arginine; urea cycle, polyamines	Arginine Biosynthesis extended	N-acetylglutamate synthase (EC 2.3.1.1)	11	6	5	2	3	2	0	0
Stress Response	Oxidative stress - #1	Glutathione analogs: mycothiol	S-nitrosomycothiol reductase MscR	0	0	0	0	2	0	0	0
Carbohydrates	Fermentation	Acetoin, butanediol metabolism	Acetoin dehydrogenase E1 component alpha-subunit (EC 1.2.4.-) - #1	0	2	1	1	0	0	0	0
Stress Response	Detoxification - #1	Uptake of selenate and selenite	Various polyols ABC transporter, ATP-binding component	2	6	3	0	0	0	0	0
RNA Metabolism	Transcription	RNA polymerase III	DNA-directed RNA polymerase III 47 kDa polypeptide (EC 2.7.7.6)	0	0	0	0	0	0	3	0
Cell Wall and Capsule	Gram-Negative cell wall components	Inner membrane protein YhjD and conserved cluster involved in LPS biosynthesis	Inner membrane metabolite transport protein YhjE	5	2	1	1	2	0	0	0
Carbohydrates	Monosaccharides	L-fucose utilization	L-fucose isomerase (EC 5.3.1.25)	4	1	1	0	0	0	0	0
RNA Metabolism	RNA processing and modification	Polyadenylation bacterial	RNA-binding protein Hfq	0	2	1	1	0	1	0	0
Amino Acids and Derivatives	Lysine, threonine, methionine, and cysteine	Lysine Biosynthesis DAP Pathway	LL-diaminopimelate aminotransferase, predicted alternative	0	0	0	1	0	0	0	0
Cell Wall and Capsule	Gram-Positive cell wall components	Teichoic and lipoteichoic acids biosynthesis	Minor teichoic acid biosynthesis protein GgaB	0	1	0	0	0	0	0	0
Protein Metabolism	Protein degradation	Proteolysis in bacteria, ATP-dependent	Transcriptional regulator CtsR	0	1	0	0	0	0	0	0
Clustering-based subsystems	Phosphate metabolism	PhoR-PhoB two-component regulatory system	Phosphate ABC transporter, periplasmic phosphate-binding protein PstS (TC 3.A.1.7.1)	7	7	3	8	4	0	0	0
Membrane Transport	Membrane Transport	ECF class transporters	Substrate-specific component BL0695 of predicted ECF transporter	2	2	1	2	0	0	0	0
Cofactors, Vitamins, Prosthetic Groups, Pigments	Cofactors, Vitamins, Prosthetic Groups, Pigments	Thiamin biosynthesis	Predicted hydroxymethylpyrimidine transporter CytX	2	0	0	0	1	0	0	0
Metabolism of Aromatic Compounds	Metabolism of Aromatic Compounds	Aromatic Amin Catabolism	4-hydroxyphenylacetate 3-monooxygenase, reductase component (EC 1.6.8.-)	2	0	1	0	0	0	0	0
Clustering-based subsystems	Putative Isoquinoline 1-oxidoreductase subunit	CBSS-314267.3.peg.390	Isoquinoline 1-oxidoreductase alpha subunit (EC 1.3.99.16)	0	1	1	0	0	0	0	0
Membrane Transport	Sugar Phosphotransferase Systems, PTS	Galactose-inducible PTS	PTS system, galactose-inducible IIB component (EC 2.7.1.69) / PTS system, galactose-inducible IIC component (EC 2.7.1.69)	0	0	0	1	0	0	0	0
Membrane Transport	Protein secretion system, Type VII (Chaperone/Usher pathway, CU)	Colonization factor antigen I fimbriae	CFA/I fimbrial minor adhesin	0	1	0	0	0	0	0	0
Miscellaneous	Miscellaneous	Archease2	tRNA/RNA cytosine-C5-methylase (EC 2.1.1.-)	0	0	0	0	0	2	0	1
DNA Metabolism	DNA repair	DNA Repair Base Excision	Ku domain protein	2	2	1	2	0	0	0	0
Protein Metabolism	Protein biosynthesis	Ribosome SSU chloroplast	SSU ribosomal protein S7p (S5e), chloroplast	1	1	1	1	1	1	2	2
Secondary Metabolism	Bacterial cytostatics, differentiation factors and antibiotics	Paerucumarin Biosynthesis	PvcA protein, related to known isonitrile synthases	0	2	0	0	0	0	0	0
Amino Acids and Derivatives	Aromatic amino acids and derivatives	Chorismate: Intermediate for synthesis of Tryptophan, PAPA antibiotics, PABA, 3-hydroxyanthranilate and more.	Para-aminobenzoate synthase, aminase component (EC 2.6.1.85)	7	6	4	3	3	3	2	0
Cofactors, Vitamins, Prosthetic Groups, Pigments	Folate and pterines	YgfZ-Iron	Iron-binding ferritin-like antioxidant protein	6	10	3	5	4	0	0	0
Virulence, Disease and Defense	Resistance to antibiotics and toxic compounds	Resistance to Vancomycin	Vancomycin B-type resistance protein VanW	5	1	0	1	2	0	0	0
Protein Metabolism	Protein processing and modification	G3E family of P-loop GTPases (metallocenter biosynthesis)	Putative metal chaperone, involved in Zn homeostasis, GTPase of COG0523 family - #2	11	13	5	7	4	3	3	0
Cofactors, Vitamins, Prosthetic Groups, Pigments	Tetrapyrroles	Heme and Siroheme Biosynthesis	Glutamyl-tRNA reductase (EC 1.2.1.70) - #1	4	5	6	2	3	0	0	0
Miscellaneous	Miscellaneous	ZZ gjo need homes	Putative membrane protein YfcA	0	2	1	2	1	0	0	0
Dormancy and Sporulation	Dormancy and Sporulation	Sporulation draft	Spore cortex-lytic enzyme precursor	1	0	0	0	1	0	0	0
Clustering-based subsystems	Clustering-based subsystems	CBSS-224911.1.peg.435	Peptidase M23B precursor	2	0	0	0	0	0	0	0
Protein Metabolism	Protein biosynthesis	Ribosome LSU mitochondrial	LSU ribosomal protein L5p (L11e), mitochondrial	1	1	1	1	1	1	1	1
Motility and Chemotaxis	Motility and Chemotaxis	Bacterial Chemotaxis	Chemotaxis response - phosphatase CheZ	5	3	2	1	2	0	0	0
Cell Wall and Capsule	Capsular and extracellular polysacchrides	Sialic Acid Metabolism	N-acetylglucosamine-1-phosphate uridyltransferase (EC 2.7.7.23) - #2	6	4	4	3	3	0	0	0
Miscellaneous	Plant-Prokaryote DOE project	Iojap	N-acetylglucosamine-1-phosphate uridyltransferase (EC 2.7.7.23) - #3	6	4	4	3	3	0	0	0
Clustering-based subsystems	Methylamine utilization	CBSS-265072.7.peg.546	Transcriptional regulator containing an amidase domain and an AraC-type DNA-binding HTH domain	3	6	8	2	1	0	0	0
Cell Wall and Capsule	Cell Wall and Capsule	UDP-N-acetylmuramate from Fructose-6-phosphate Biosynthesis	N-acetylglucosamine-1-phosphate uridyltransferase (EC 2.7.7.23) - #1	6	4	4	3	3	0	0	0
Carbohydrates	Carbohydrates	Lacto-N-Biose I and Galacto-N-Biose Metabolic Pathway	UDP-glucose 4-epimerase (EC 5.1.3.2)	11	15	7	6	5	6	7	3
Miscellaneous	Plant-Prokaryote DOE project	PROSC	N-acetylglucosamine-1-phosphate uridyltransferase (EC 2.7.7.23) - #4	6	4	4	3	3	0	0	0
Respiration	Electron accepting reactions	Ubiquinone Menaquinone-cytochrome c reductase complexes	Ubiquinol--cytochrome c reductase, cytochrome B subunit (EC 1.10.2.2)	5	4	6	2	6	0	1	5
Dormancy and Sporulation	Dormancy and Sporulation	Spore Core Dehydration	Fused spore maturation proteins A and B	0	0	3	0	0	0	0	0
Miscellaneous	Plant-Prokaryote DOE project	COG3533	Ribulokinase (EC 2.7.1.16) - #1	7	2	2	4	8	1	0	0
Phages, Prophages, Transposable elements, Plasmids	Phages, Prophages	Phage replication	DNA helicase, phage-associated	0	4	0	2	1	0	0	0
Respiration	Electron donating reactions	Respiratory dehydrogenases 1	Proline dehydrogenase (EC 1.5.99.8) (Proline oxidase) - #2	14	6	4	5	3	0	1	1
Miscellaneous	Plant-Prokaryote DOE project	PROSC	Proline dehydrogenase (EC 1.5.99.8) (Proline oxidase) - #1	14	6	4	5	3	0	1	1
Iron acquisition and metabolism	Iron acquisition and metabolism	Hemin transport system	Hemin ABC transporter, permease protein - #2	5	4	4	1	2	0	0	0
Iron acquisition and metabolism	Iron acquisition and metabolism	Iron acquisition in Vibrio	Hemin ABC transporter, permease protein - #3	5	4	4	1	2	0	0	0
Iron acquisition and metabolism	Iron acquisition and metabolism	Heme, hemin uptake and utilization systems in GramNegatives	Hemin ABC transporter, permease protein - #1	5	4	4	1	2	0	0	0
Miscellaneous	Plant-Prokaryote DOE project	Experimental-Ubiquinone BiosynthesisVDC	Protein YigP (COG3165) clustered with ubiquinone biosynthetic genes - #1	0	1	0	1	0	0	0	0
Iron acquisition and metabolism	Siderophores	Siderophore assembly kit	Hemin ABC transporter, permease protein - #4	5	4	4	1	2	0	0	0
Phages, Prophages, Transposable elements, Plasmids	Transposable elements	Conjugative transposon, Bacteroidales	Conjugative transposon protein TraG	0	2	2	0	0	0	0	0
Clustering-based subsystems	Clustering-based subsystems	Spore Coat	Stage IV sporulation protein A	3	0	0	4	1	0	0	0
Dormancy and Sporulation	Dormancy and Sporulation	Sporulation gene orphans	Stage IV sporulation protein B	0	0	0	1	0	0	0	0
Phages, Prophages, Transposable elements, Plasmids	Transposable elements	Conjugative transposon, Bacteroidales	Conjugative transposon protein TraF	0	1	0	0	0	0	0	0
Amino Acids and Derivatives	Arginine; urea cycle, polyamines	Arginine and Ornithine Degradation	Histidine ABC transporter, histidine-binding periplasmic protein precursor HisJ (TC 3.A.1.3.1)	5	5	2	2	4	0	0	0
Carbohydrates	Carbohydrates	Unknown carbohydrate utilization ( cluster Ydj )	Putative aldolase YdjI	0	1	0	0	0	0	0	0
Miscellaneous	Miscellaneous	Broadly distributed proteins not in subsystems	YrbA protein	3	4	2	2	2	0	0	0
Amino Acids and Derivatives	Arginine; urea cycle, polyamines	Arginine and Ornithine Degradation	Arginine ABC transporter, periplasmic arginine-binding protein ArtI	3	0	1	1	1	0	0	0
Amino Acids and Derivatives	Arginine; urea cycle, polyamines	Arginine and Ornithine Degradation	Arginine ABC transporter, periplasmic arginine-binding protein ArtJ	2	1	1	1	2	0	0	0
Nucleosides and Nucleotides	Detoxification	Housecleaning nucleoside triphosphate pyrophosphatases	Inosine/xanthosine triphosphatase (EC 3.6.1.-)	5	3	1	1	2	8	2	0
DNA Metabolism	CRISPs	CRISP Cmr Cluster	CRISPR-associated RAMP Cmr3	1	0	0	1	0	0	0	0
Cell Wall and Capsule	Cell wall of Mycobacteria	mycolic acid synthesis	Malonyl CoA-acyl carrier protein transacylase (EC 2.3.1.39)	6	8	3	5	2	0	0	0
Virulence, Disease and Defense	Bacteriocins, ribosomally synthesized antibacterial peptides	Bacitracin Stress Response	Response regulator LiaR	2	1	1	1	2	0	0	0
Carbohydrates	Monosaccharides	Xylose utilization	Putative xylulose kinase (EC 2.7.1.17)	1	0	0	0	0	0	0	0
Phages, Prophages, Transposable elements, Plasmids	Transposable elements	Conjugative transposon, Bacteroidales	Conjugative transposon protein TraB	0	1	0	0	0	0	0	0
Miscellaneous	Plant-Prokaryote DOE project	COG2363	Cysteine desulfurase CsdA-CsdE, sulfur acceptor protein CsdE - #1	3	2	1	0	0	0	0	0
Miscellaneous	Plant-Prokaryote DOE project	Iron-sulfur cluster assembly	Cysteine desulfurase CsdA-CsdE, sulfur acceptor protein CsdE - #2	3	2	1	0	0	0	0	0
Clustering-based subsystems	Clustering-based subsystems	Aerotolerance operon in Bacteroides and potentially orthologous operons in other organisms	MoxR-like ATPase in aerotolerance operon	2	3	1	1	0	0	0	0
Cofactors, Vitamins, Prosthetic Groups, Pigments	Folate and pterines	Molybdenum cofactor biosynthesis	Molybdenum transport system protein ModD	0	1	1	1	1	0	0	0
Phages, Prophages, Transposable elements, Plasmids	Phages, Prophages	Phage integration and excision	Phage excisionase	1	0	0	0	2	0	0	0
Amino Acids and Derivatives	Proline and 4-hydroxyproline	Proline, 4-hydroxyproline uptake and utilization	Delta-1-pyrroline-5-carboxylate dehydrogenase (EC 1.5.1.12) - #1	15	7	5	6	3	0	0	0
Fatty Acids, Lipids, and Isoprenoids	Fatty acids	Fatty Acid Biosynthesis FASII	Biotin carboxyl carrier protein - #1	29	8	10	5	9	6	4	8
Miscellaneous	Plant-Prokaryote DOE project	PROSC	Delta-1-pyrroline-5-carboxylate dehydrogenase (EC 1.5.1.12) - #3	15	7	5	6	3	0	0	0
Clustering-based subsystems	Clustering-based subsystems	CBSS-196620.1.peg.2477	Delta-1-pyrroline-5-carboxylate dehydrogenase (EC 1.5.1.12) - #2	15	7	5	6	3	0	0	0
DNA Metabolism	DNA repair	DNA Repair Base Excision	ATP-dependent DNA ligase (EC 6.5.1.1)	4	5	2	4	2	1	0	0
Dormancy and Sporulation	Dormancy and Sporulation	Sporulation draft	Stage 0 sporulation two-component response regulator (Spo0A)	1	1	0	1	0	0	0	0
Miscellaneous	Plant-Prokaryote DOE project	At4g38090	Xaa-Pro dipeptidase PepQ (EC 3.4.13.9) - #1	2	2	2	1	1	0	0	0
Protein Metabolism	Protein degradation	Dipeptidases (EC 3.4.13.-)	Xaa-Pro dipeptidase PepQ (EC 3.4.13.9) - #2	2	2	2	1	1	0	0	0
Clustering-based subsystems	Clustering-based subsystems	Maltose utilization cluster	Transcriptional activator of maltose regulon, MalT - #1	5	0	0	0	0	0	0	0
Membrane Transport	Protein translocation across cytoplasmic membrane	Bacterial signal recognition particle (SRP)	Signal recognition particle receptor protein FtsY (=alpha subunit) (TC 3.A.5.1.1) - #2	11	7	2	3	4	4	4	1
Carbohydrates	Glycoside hydrolases	Predicted carbohydrate hydrolases	COG1649 predicted glycoside hydrolase	2	1	0	2	1	0	0	0
Respiration	Reverse electron transport	Archaeal membrane bound hydrogenases	Energy-conserving hydrogenase (ferredoxin), subunit E - #1	0	0	0	1	0	0	0	0
Clustering-based subsystems	Clustering-based subsystems	CBSS-350688.3.peg.1509	Polyribonucleotide nucleotidyltransferase (EC 2.7.7.8) - #1	12	14	7	8	4	0	1	2
Miscellaneous	Plant-Prokaryote DOE project	At5g63420	Polyribonucleotide nucleotidyltransferase (EC 2.7.7.8) - #2	12	14	7	8	4	0	1	2
RNA Metabolism	RNA processing and modification	Polyadenylation bacterial	Polyribonucleotide nucleotidyltransferase (EC 2.7.7.8) - #3	12	14	7	8	4	0	1	2
Membrane Transport	Protein translocation across cytoplasmic membrane	Twin-arginine translocation system	Twin-arginine translocation protein TatA - #2	4	3	2	2	2	1	0	1
Cofactors, Vitamins, Prosthetic Groups, Pigments	Folate and pterines	YgfZ	Twin-arginine translocation protein TatA - #1	4	3	2	2	2	1	0	1
Protein Metabolism	Protein biosynthesis	Ribosome SSU bacterial	SSU ribosomal protein S20p - #1	4	5	4	3	3	0	0	0
Dormancy and Sporulation	Dormancy and Sporulation	Spore germination	Spore germination protein GerKA	4	0	2	2	0	0	0	0
Cell Wall and Capsule	Gram-Negative cell wall components	Lipid A modifications	Lipid A 3-O-deacylase	1	2	2	0	0	0	0	0
Clustering-based subsystems	Clustering-based subsystems	LMPTP YfkJ cluster	Ribonuclease BN (EC 3.1.-.-) - #1	7	2	3	5	3	1	0	0
Cofactors, Vitamins, Prosthetic Groups, Pigments	Folate and pterines	YgfZ	FIG001341: Probable Fe(2+)-trafficking protein YggX	2	0	0	0	1	0	0	0
Membrane Transport	Protein and nucleoprotein secretion system, Type IV	Vir-like type 4 secretion system	ATPase required for both assembly of type IV secretion complex and secretion of T-DNA complex, VirB11	2	2	2	1	2	0	0	0
Cofactors, Vitamins, Prosthetic Groups, Pigments	Folate and pterines	Pterin metabolism 3	Homogentisate 1,2-dioxygenase (EC 1.13.11.5) - #1	0	5	2	1	0	4	0	0
Miscellaneous	Plant-Prokaryote DOE project	COG3146 experimental	Homogentisate 1,2-dioxygenase (EC 1.13.11.5) - #3	0	5	2	1	0	4	0	0
Metabolism of Aromatic Compounds	Metabolism of central aromatic intermediates	Homogentisate pathway of aromatic compound degradation	Homogentisate 1,2-dioxygenase (EC 1.13.11.5) - #2	0	5	2	1	0	4	0	0
DNA Metabolism	DNA repair	DNA repair, bacterial DinG and relatives	DinG family ATP-dependent helicase YoaA - #1	7	3	4	2	0	0	0	0
Miscellaneous	Plant-Prokaryote DOE project	At5g48545 and At3g56490 At1g31160	ABC transporter, ATP-binding protein EcsA - #1	1	0	1	1	1	0	0	0
Protein Metabolism	Protein degradation	Proteasome eukaryotic	proteasome regulatory subunit Rpt6	0	0	1	0	0	4	2	2
Respiration	Electron donating reactions	Respiratory Complex I	NADH:ubiquinone oxidoreductase 17.2 kD subunit	0	1	0	0	0	0	1	0
Carbohydrates	Central carbohydrate metabolism	Pyruvate metabolism I: anaplerotic reactions, PEP	NADP-dependent malic enzyme (EC 1.1.1.40)	11	5	4	5	0	1	2	3
Protein Metabolism	Protein folding	Protein chaperones	Chaperone protein DnaK	8	6	9	5	6	5	2	4
Membrane Transport	Membrane Transport	Tricarboxylate transport system	Tricarboxylate transport protein TctB - #1	2	3	5	0	0	0	0	0
Carbohydrates	Di- and oligosaccharides	Beta-Glucoside Metabolism	PTS system, diacetylchitobiose-specific IIC component (EC 2.7.1.69)	1	0	0	1	0	0	0	0
Cofactors, Vitamins, Prosthetic Groups, Pigments	Folate and pterines	YgfZ	S-formylglutathione hydrolase (EC 3.1.2.12)	3	2	3	1	1	0	0	0
Motility and Chemotaxis	Flagellar motility in Prokaryota	Flagellum	Flagellar motor rotation protein MotB - #2	4	0	2	3	0	0	0	0
Virulence, Disease and Defense	Virulence, Disease and Defense	C jejuni colonization of chick caeca	Flagellar motor rotation protein MotB - #3	4	0	2	3	0	0	0	0
DNA Metabolism	DNA replication	DNA-replication	Helicase loader DnaI	1	1	0	0	1	0	0	1
Cell Wall and Capsule	Capsular and extracellular polysacchrides	Sialic Acid Metabolism	Putative sugar isomerase involved in processing of exogenous sialic acid	3	0	0	1	1	0	0	0
Clustering-based subsystems	Nucleotidyl-phosphate metabolic cluster	CBSS-222523.1.peg.1311	NAD kinase (EC 2.7.1.23)	7	10	6	3	3	6	1	5
RNA Metabolism	Transcription	RNA polymerase bacterial	DNA-directed RNA polymerase gamma subunit (EC 2.7.7.6)	0	0	1	0	1	0	0	0
Nucleosides and Nucleotides	Purines	De Novo Purine Biosynthesis	Phosphoribosylamine--glycine ligase (EC 6.3.4.13)	4	7	5	5	2	5	0	0
Miscellaneous	Plant-Prokaryote DOE project	Niacin-Choline transport and metabolism	Betaine aldehyde dehydrogenase (EC 1.2.1.8)	7	2	3	3	2	2	3	1
Clustering-based subsystems	Sulfatases and sulfatase modifying factor 1 (and a hypothetical)	Sulfatases and sulfatase modifying factor 1	Sulfatase	3	2	1	0	1	1	0	0
Nitrogen Metabolism	Nitrogen Metabolism	Nitrogen fixation	Nitrogenase (molybdenum-iron) alpha chain (EC 1.18.6.1)	3	3	1	8	2	0	0	0
Carbohydrates	Monosaccharides	L-Arabinose utilization	Arabinan endo-1,5-alpha-L-arabinosidase (EC 3.2.1.99)	1	1	1	0	1	0	0	1
Stress Response	Osmotic stress	Osmotic stress cluster	Transcriptional regulatory protein YciT	0	2	1	0	0	0	0	0
Cofactors, Vitamins, Prosthetic Groups, Pigments	Folate and pterines	p-Aminobenzoyl-Glutamate Utilization	Catalyzes the cleavage of p-aminobenzoyl-glutamate to p-aminobenzoate and glutamate, subunit B	6	2	4	1	1	0	0	0
Cofactors, Vitamins, Prosthetic Groups, Pigments	Folate and pterines	p-Aminobenzoyl-Glutamate Utilization	Catalyzes the cleavage of p-aminobenzoyl-glutamate to p-aminobenzoate and glutamate, subunit A	1	1	0	0	0	0	0	0
Metabolism of Aromatic Compounds	Metabolism of central aromatic intermediates	Central meta-cleavage pathway of aromatic compound degradation	3,4-dihydroxyphenylacetate 2,3-dioxygenase	0	1	0	0	0	0	0	0
Stress Response	Oxidative stress - #1	Protection from Reactive Oxygen Species	Superoxide dismutase [Cu-Zn] precursor (EC 1.15.1.1) - #1	0	0	3	2	0	0	0	0
Protein Metabolism	Protein degradation	Omega peptidases (EC 3.4.19.-)	Acylamino-acid-releasing enzyme (EC 3.4.19.1)	1	3	3	2	1	0	1	0
Iron acquisition and metabolism	Siderophores	Siderophore Anthrachelin	Antibiotic biosynthesis monooxygenase domain-containing protein - #1	1	0	0	0	1	0	0	0
DNA Metabolism	CRISPs	CRISPRs	CRISPR-associated protein, TM1801 family	1	0	1	2	1	1	0	0
Amino Acids and Derivatives	Lysine, threonine, methionine, and cysteine	Lysine degradation	Saccharopine dehydrogenase [NAD+, L-lysine-forming] (EC 1.5.1.7) - #1	0	0	0	0	0	1	1	1
Protein Metabolism	Protein biosynthesis	tRNA aminoacylation, Asp and Asn	Aspartyl-tRNA(Asn) amidotransferase subunit B (EC 6.3.5.6) - #1	12	8	5	3	2	0	0	0
Amino Acids and Derivatives	Histidine Metabolism	Histidine Biosynthesis	Phosphoribosyl-AMP cyclohydrolase (EC 3.5.4.19)	1	4	1	0	1	5	3	0
Carbohydrates	Organic acids	Lactate utilization	Predicted L-lactate dehydrogenase, Iron-sulfur cluster-binding subunit YkgF - #1	1	1	0	2	0	0	0	0
Clustering-based subsystems	Clustering-based subsystems	CBSS-316273.3.peg.227	Thiosulfate sulfurtransferase, rhodanese (EC 2.8.1.1)	7	10	4	2	6	0	0	0
Miscellaneous	Plant-Prokaryote DOE project	Experimental-Ubiquinone BiosynthesisVDC	Para-aminobenzoate synthase, aminase component (EC 2.6.1.85) - #3	7	6	4	3	3	3	2	0
Cofactors, Vitamins, Prosthetic Groups, Pigments	Folate and pterines	Folate Biosynthesis	Para-aminobenzoate synthase, aminase component (EC 2.6.1.85) - #2	7	6	4	3	3	3	2	0
Clustering-based subsystems	Clustering-based subsystems	Possible Ammonia conversion cluster	Para-aminobenzoate synthase, aminase component (EC 2.6.1.85) - #1	7	6	4	3	3	3	2	0
DNA Metabolism	DNA repair	DNA repair, bacterial	DNA repair exonuclease family protein YhaO	3	0	2	0	1	0	0	0
DNA Metabolism	DNA repair	DNA Repair Base Excision	ATP-dependent DNA ligase (EC 6.5.1.1) clustered with Ku protein, LigD	1	3	2	3	1	0	0	0
RNA Metabolism	RNA processing and modification	rRNA modification Bacteria	Ribosomal large subunit pseudouridine synthase C (EC 4.2.1.70) - #3	6	6	4	1	2	1	1	1
RNA Metabolism	RNA processing and modification	RNA pseudouridine syntheses	Ribosomal large subunit pseudouridine synthase C (EC 4.2.1.70) - #2	6	6	4	1	2	1	1	1
Miscellaneous	Plant-Prokaryote DOE project	COG2078	COG2078: Uncharacterized ACR	0	0	0	1	0	0	0	0
Carbohydrates	Carbohydrates	Sugar utilization in Thermotogales	Xylose ABC transporter, substrate-binding component	3	2	1	0	2	0	0	0
RNA Metabolism	RNA processing and modification	tRNA processing	tRNA(Ile)-lysidine synthetase - #2	8	5	4	4	1	1	0	0
Iron acquisition and metabolism	Siderophores	Salmochelin-mediated Iron Acquisition	ABC transporter protein IroC	2	1	0	0	1	0	0	0
Respiration	Electron accepting reactions	Anaerobic respiratory reductases	Vanillate O-demethylase oxidoreductase (EC 1.14.13.-) - #1	8	6	2	2	0	0	0	0
Clustering-based subsystems	Clustering-based subsystems	CBSS-251221.1.peg.1863	Phosphoribosylaminoimidazole-succinocarboxamide synthase (EC 6.3.2.6)	5	3	5	1	2	2	1	0
Carbohydrates	Di- and oligosaccharides	Lactose and Galactose Uptake and Utilization	Beta-galactosidase (EC 3.2.1.23), LacZ family - #1	0	1	0	0	0	0	0	0
RNA Metabolism	Transcription	RNA polymerase II initiation factors	Transcription initiation factor IIH p90 subunit	0	0	0	0	0	3	0	0
Carbohydrates	Monosaccharides	D-Tagatose and Galactitol Utilization	PTS system, galactitol-specific IIC component (EC 2.7.1.69)	6	3	11	8	2	0	0	0
RNA Metabolism	RNA processing and modification	tRNA modification Archaea	tRNA N2,N2-dimethyl(Guanine26-N2)-methyltransferase (EC 2.1.1.32)	0	0	0	0	0	1	0	0
Iron acquisition and metabolism	Iron acquisition and metabolism	Iron acquisition in Vibrio	Ferric vibriobactin, enterobactin transport system, substrate-binding protein ViuP (TC 3.A.1.14.6)	0	0	0	1	0	0	0	0
Respiration	Electron donating reactions	Respiratory dehydrogenases 1	NADH dehydrogenase (EC 1.6.99.3) - #1	7	9	6	8	3	0	2	2
Amino Acids and Derivatives	Lysine, threonine, methionine, and cysteine	Methionine Biosynthesis	Methionine repressor MetJ	3	2	2	1	2	0	0	0
Phages, Prophages, Transposable elements, Plasmids	Phages, Prophages	Phage DNA synthesis	DNA methyl transferase, phage-associated	0	0	1	0	1	0	0	0
Stress Response	Heat shock	Heat shock dnaK gene cluster extended	RNA polymerase sigma factor RpoH - #1	2	5	2	2	1	0	0	0
Clustering-based subsystems	Clustering-based subsystems	Cell division-ribosomal stress proteins cluster	RNA binding protein, contains ribosomal protein S1 domain	3	0	1	1	2	0	0	0
Amino Acids and Derivatives	Arginine; urea cycle, polyamines	Urea decomposition	Urease accessory protein UreG	2	2	2	0	1	0	0	2
Amino Acids and Derivatives	Arginine; urea cycle, polyamines	Urea decomposition	Urease accessory protein UreF	0	0	1	0	0	0	0	0
Amino Acids and Derivatives	Arginine; urea cycle, polyamines	Urea decomposition	Urease accessory protein UreE	0	0	1	0	0	0	0	0
Amino Acids and Derivatives	Arginine; urea cycle, polyamines	Urea decomposition	Urease accessory protein UreD	0	1	2	0	0	0	1	0
Miscellaneous	Plant-Prokaryote DOE project	COG2078	Extradiol ring-cleavage dioxygenase, class III subunit B-like domain	0	0	0	1	0	0	0	0
Carbohydrates	Carbohydrates	Sugar utilization in Thermotogales	6-phosphogluconate dehydrogenase, decarboxylating (EC 1.1.1.44)	7	6	5	3	5	0	1	2
Clustering-based subsystems	Clustering-based subsystems	CBSS-393133.3.peg.2787	protein from nitrogen regulatory protein P-II (GLNB) family, ortholog YAAQ B. subtilis	1	1	0	0	0	0	0	0
Sulfur Metabolism	Organic sulfur assimilation	Alkanesulfonate assimilation	ABC-type nitrate/sulfonate/bicarbonate transport system, ATPase component	5	3	0	2	3	0	0	0
Cell Wall and Capsule	Capsular and extracellular polysacchrides	Vibrio Polysaccharide (VPS) Biosynthesis	Capsular polysaccharide synthesis enzyme CpsD, exopolysaccharide synthesis - #1	1	2	0	0	0	0	0	0
Phages, Prophages, Transposable elements, Plasmids	Phages, Prophages	Phage replication	DNA polymerase I (EC 2.7.7.7) - #2	8	13	9	7	5	0	0	0
Clustering-based subsystems	Clustering-based subsystems	Bacterial RNA-metabolizing Zn-dependent hydrolases	Trk system potassium uptake protein TrkA	4	7	3	4	2	0	0	0
Protein Metabolism	Protein biosynthesis	Universal GTPases	GTP-binding protein EngB	6	7	4	2	3	1	0	0
Clustering-based subsystems	Clustering-based subsystems	CBSS-290633.1.peg.1906	GTP-binding protein EngA	9	11	7	4	4	1	0	0
Phages, Prophages, Transposable elements, Plasmids	Phages, Prophages	Phage regulation of gene expression	Phage repressor	6	7	2	0	3	0	0	0
Regulation and Cell signaling	Regulation and Cell signaling	Sex pheromones in Enterococcus faecalis and other Firmicutes	Hypothetical similar to thiamin biosynthesis lipoprotein ApbE	7	2	3	2	2	0	0	0
RNA Metabolism	Transcription	RNA polymerase chloroplast	DNA-directed RNA polymerase delta (= beta'') subunit (EC 2.7.7.6), chloroplast	0	0	1	1	0	0	0	3
Iron acquisition and metabolism	Siderophores	Siderophore Pyoverdine	Putative dipeptidase, pyoverdin biosynthesis PvdM	1	0	0	0	0	0	0	0
Respiration	Electron accepting reactions	Ubiquinone Menaquinone-cytochrome c reductase complexes	TPR-repeat-containing protein, putative component of Menaquinone-cytochrome C reductase - #1	1	0	0	0	0	0	0	0
Membrane Transport	Protein secretion system, Type III	Type III secretion system	Type III secretion cytoplasmic ATP synthase (EC 3.6.3.14, YscN,SpaL,MxiB,HrcN,EscN)	5	2	2	1	1	0	0	0
Stress Response	Oxidative stress - #1	Glutathione: Biosynthesis and gamma-glutamyl cycle	Glutamate--cysteine ligase eukaryotic (EC 6.3.2.2) - #1	0	0	0	0	0	2	2	0
Stress Response	Heat shock	Heat shock dnaK gene cluster extended	Heat shock protein GrpE - #1	5	5	6	3	3	0	0	0
Carbohydrates	Fermentation	Acetyl-CoA fermentation to Butyrate	Butyrate-acetoacetate CoA-transferase subunit B (EC 2.8.3.9) - #1	3	0	2	1	0	0	0	0
Fatty Acids, Lipids, and Isoprenoids	Fatty Acids, Lipids, and Isoprenoids	Polyhydroxybutyrate metabolism	Butyrate-acetoacetate CoA-transferase subunit B (EC 2.8.3.9) - #2	3	0	2	1	0	0	0	0
Nitrogen Metabolism	Nitrogen Metabolism	Nitrate and nitrite ammonification	Nitrite reductase [NAD(P)H] large subunit (EC 1.7.1.4)	10	9	6	2	5	1	0	0
RNA Metabolism	RNA processing and modification	Queuosine-Archaeosine Biosynthesis	Peptidyl-prolyl cis-trans isomerase (EC 5.2.1.8)	3	4	3	7	4	7	1	5
Amino Acids and Derivatives	Arginine; urea cycle, polyamines	Arginine Biosynthesis extended	Acetylornithine aminotransferase (EC 2.6.1.11)	9	8	7	8	4	1	0	1
Carbohydrates	Carbohydrates	Sugar utilization in Thermotogales	Ribulose-phosphate 3-epimerase (EC 5.1.3.1)	5	3	4	4	5	3	3	1
Cofactors, Vitamins, Prosthetic Groups, Pigments	NAD and NADP	NAD and NADP cofactor biosynthesis global	Ribosylnicotinamide kinase, eukaryotic (EC 2.7.1.22)	0	0	1	0	0	2	1	1
Motility and Chemotaxis	Motility and Chemotaxis	Bacterial Chemotaxis	Chemotaxis response regulator protein-glutamate methylesterase CheB (EC 3.1.1.61)	17	4	6	5	2	0	0	0
Protein Metabolism	Protein biosynthesis	tRNA aminoacylation, Asp and Asn	Asparaginyl-tRNA synthetase (EC 6.1.1.22), mitochondrial	0	0	0	0	0	2	0	0
Miscellaneous	Plant-Prokaryote DOE project	Omega-amidase	Methylthioribulose-1-phosphate dehydratase (EC 4.2.1.109) - #1	2	2	0	0	0	1	0	0
Clustering-based subsystems	Clustering-based subsystems	CBSS-281090.3.peg.464	FIG004453: protein YceG like	5	4	1	4	3	0	0	0
Iron acquisition and metabolism	Siderophores	Siderophore Staphylobactin	Siderophore staphylobactin ABC transporter, permease protein SirB, putative	0	0	1	0	0	0	0	0
Fatty Acids, Lipids, and Isoprenoids	Fatty acids	Phospholipid and Fatty acid biosynthesis related cluster	3-oxoacyl-[ACP] synthase	7	5	2	2	1	0	0	0
Stress Response	Oxidative stress - #1	Rubrerythrin	Rubrerythrin - #1	0	1	0	2	0	0	0	0
Phages, Prophages, Transposable elements, Plasmids	Phages, Prophages	r1t-like streptococcal phages	Phage endopeptidase - #2	0	0	1	0	2	0	0	0
Phages, Prophages, Transposable elements, Plasmids	Phages, Prophages	Phage entry and exit	Phage endopeptidase - #1	0	0	1	0	2	0	0	0
DNA Metabolism	DNA repair	DNA repair, bacterial	Endonuclease IV (EC 3.1.21.2)	3	5	3	2	2	1	0	1
Carbohydrates	Di- and oligosaccharides	Maltose and Maltodextrin Utilization	Maltose/maltodextrin transport ATP-binding protein MalK (EC 3.6.3.19)	12	5	1	2	3	0	0	0
Membrane Transport	ABC transporters	ABC transporter dipeptide (TC 3.A.1.5.2)	Dipeptide transport ATP-binding protein DppD (TC 3.A.1.5.2)	26	8	5	10	8	0	0	0
Respiration	Electron donating reactions	Energy-conserving hydrogenase (ferredoxin) Ech	Energy-conserving hydrogenase (ferredoxin), subunit A	0	0	0	1	0	0	0	0
Carbohydrates	Organic acids	Propionate-CoA to Succinate Module	PrpF protein involved in 2-methylcitrate cycle - #1	4	1	2	1	1	1	0	0
RNA Metabolism	RNA processing and modification	tRNA modification yeast cytoplasmic	COG0009 Sua5 subfamily, required for N6-threonylcarbamoyl adenosine t(6)A37 modification in tRNA - #3	2	1	1	2	0	0	0	1
RNA Metabolism	RNA processing and modification	tRNA modification Archaea	COG0009 Sua5 subfamily, required for N6-threonylcarbamoyl adenosine t(6)A37 modification in tRNA - #2	2	1	1	2	0	0	0	1
Miscellaneous	Plant-Prokaryote DOE project	YrdC-YciO-Sua5 protein family	COG0009 Sua5 subfamily, required for N6-threonylcarbamoyl adenosine t(6)A37 modification in tRNA - #1	2	1	1	2	0	0	0	1
RNA Metabolism	RNA processing and modification	tRNA modification yeast mitochondrial	COG0009 Sua5 subfamily, required for N6-threonylcarbamoyl adenosine t(6)A37 modification in tRNA - #4	2	1	1	2	0	0	0	1
Carbohydrates	Central carbohydrate metabolism	Glycolate, glyoxylate interconversions	D-Lactate dehydrogenase, cytochrome c-dependent (EC 1.1.2.4) - #1	3	0	2	0	0	7	2	3
Nucleosides and Nucleotides	Pyrimidines	Pyrimidine utilization	Pyridine nucleotide-disulphide oxidoreductase associated with reductive pyrimidine catabolism	2	0	0	0	1	0	0	0
Carbohydrates	Aminosugars	(GlcNAc)2 Catabolic Operon	Chitobiose phosphorylase (EC 2.4.1.-)	0	0	0	3	0	0	0	0
Fatty Acids, Lipids, and Isoprenoids	Fatty acids	Fatty Acid Biosynthesis FASII	3-oxoacyl-[acyl-carrier-protein] synthase, KASII (EC 2.3.1.41) - #2	9	6	7	8	4	0	0	0
Clustering-based subsystems	Fatty acid metabolic cluster	COG1399	3-oxoacyl-[acyl-carrier-protein] synthase, KASII (EC 2.3.1.41) - #1	9	6	7	8	4	0	0	0
Membrane Transport	Protein translocation across cytoplasmic membrane	EcsAB transporter affecting expression and secretion of secretory preproteins	ABC transporter, ATP-binding protein EcsA	1	0	1	1	1	0	0	0
Cofactors, Vitamins, Prosthetic Groups, Pigments	Folate and pterines	Pterin carbinolamine dehydratase	Homogentisate 1,2-dioxygenase (EC 1.13.11.5)	0	5	2	1	0	4	0	0
Carbohydrates	Monosaccharides	2-Ketogluconate Utilization	2-ketogluconate 6-phosphate reductase (EC 1.1.1.43)	0	1	2	0	1	0	0	0
Carbohydrates	Central carbohydrate metabolism	Pyruvate Alanine Serine Interconversions	L-alanine:glyoxylate aminotransferase (EC 2.6.1.44) - #1	2	4	0	1	0	0	0	0
Carbohydrates	Sugar alcohols	Ethanolamine utilization	Ethanolamine utilization protein EutQ	0	0	0	1	0	0	0	0
Carbohydrates	Carbohydrates	Sugar utilization in Thermotogales	Ribokinase (EC 2.7.1.15)	9	4	0	3	2	1	0	1
Phages, Prophages, Transposable elements, Plasmids	Phages, Prophages	Phage DNA synthesis	Glutaredoxin	14	14	10	7	9	2	4	9
Carbohydrates	Sugar alcohols	Ethanolamine utilization	Ethanolamine utilization protein EutJ	0	0	0	3	0	0	0	0
Carbohydrates	Sugar alcohols	Ethanolamine utilization	Ethanolamine utilization protein EutA	0	0	0	1	0	0	0	0
Sulfur Metabolism	Organic sulfur assimilation	Alkanesulfonate assimilation	Arylsulfatase (EC 3.1.6.1) - #3	5	5	3	1	2	7	0	1
Cofactors, Vitamins, Prosthetic Groups, Pigments	Folate and pterines	Folate Biosynthesis	Thymidylate synthase (EC 2.1.1.45)	8	8	5	3	4	1	1	3
DNA Metabolism	DNA replication	DNA-replication	DNA replication protein DnaC	0	1	0	0	0	0	0	0
Protein Metabolism	Protein processing and modification	Ribosomal protein S12p Asp methylthiotransferase	MiaB family protein, possibly involved in tRNA or rRNA modification	0	3	2	1	0	0	0	0
Carbohydrates	Organic acids	Methylcitrate cycle	Propionate catabolism operon transcriptional regulator of GntR family [predicted]	2	1	0	0	0	0	0	0
Carbohydrates	Di- and oligosaccharides	Maltose and Maltodextrin Utilization	Alpha-glucosidase (EC 3.2.1.20)	15	14	4	4	8	9	2	4
Clustering-based subsystems	Clustering-based subsystems	CBSS-291331.3.peg.3674	Transcriptional regulator, MerR family, associated with photolyase	0	2	1	0	0	0	0	0
DNA Metabolism	DNA repair	DNA repair, bacterial RecFOR pathway	DNA recombination and repair protein RecF - #2	3	5	5	4	2	0	0	0
Protein Metabolism	Protein biosynthesis	tRNA aminoacylation, Thr	Threonyl-tRNA synthetase (EC 6.1.1.3)	8	12	6	6	8	6	5	2
Clustering-based subsystems	Hypothetical associated with RecF	Hypothetical Coupled to RecF	DNA recombination and repair protein RecF - #1	3	5	5	4	2	0	0	0
Clustering-based subsystems	Molybdopterin oxidoreductase	CBSS-269799.3.peg.2220	Molybdopterin oxidoreductase, iron-sulfur binding subunit (EC 1.2.7.-)	0	1	0	0	0	0	0	0
Clustering-based subsystems	Clustering-based subsystems	Cell division-ribosomal stress proteins cluster	Ribosome-associated heat shock protein implicated in the recycling of the 50S subunit (S4 paralog)	3	1	2	1	0	0	0	0
Amino Acids and Derivatives	Alanine, serine, and glycine	Alanine biosynthesis	Cysteine desulfurase (EC 2.8.1.7)	21	16	19	16	8	5	2	1
Carbohydrates	Di- and oligosaccharides	Sucrose utilization	Family 13 glycosyl hydrolase, row 724	0	1	0	1	2	0	0	0
Amino Acids and Derivatives	Lysine, threonine, methionine, and cysteine	Lysine Biosynthesis DAP Pathway	Dihydrodipicolinate reductase (EC 1.3.1.26)	6	7	3	5	4	0	0	3
Membrane Transport	Protein secretion system, Type VII (Chaperone/Usher pathway, CU)	The fimbrial Sfm cluster	Outer membrane usher protein SfmD	1	0	0	1	1	0	0	0
RNA Metabolism	RNA processing and modification	Queuosine-Archaeosine Biosynthesis	S-adenosylmethionine:tRNA ribosyltransferase-isomerase (EC 5.-.-.-)	2	1	1	3	1	0	0	0
Nucleosides and Nucleotides	Purines	Purine conversions	Guanylate kinase (EC 2.7.4.8) - #1	7	10	3	3	4	0	1	4
Cofactors, Vitamins, Prosthetic Groups, Pigments	Folate and pterines	YgfZ	DUF1794	0	2	0	0	1	0	0	0
Virulence, Disease and Defense	Detection	MLST	Guanylate kinase (EC 2.7.4.8) - #2	7	10	3	3	4	0	1	4
Carbohydrates	Monosaccharides	Deoxyribose and Deoxynucleoside Catabolism	Deoxyribose-phosphate aldolase (EC 4.1.2.4)	7	5	4	9	3	2	1	0
DNA Metabolism	DNA Metabolism	DNA structural proteins, bacterial	DNA-binding protein HU-alpha	6	3	3	2	1	2	0	0
Nucleosides and Nucleotides	Detoxification	Nudix proteins (nucleoside triphosphate hydrolases)	NADH pyrophosphatase (EC 3.6.1.22)	9	6	2	3	2	2	1	0
Nucleosides and Nucleotides	Pyrimidines	Pyrimidine utilization	Possible pyrimidine permease in reductive pathway - #1	0	0	1	0	0	0	0	0
Clustering-based subsystems	Clustering-based subsystems	CBSS-83333.1.peg.946	Putative efflux (PET) family inner membrane protein YccS	2	4	0	0	2	0	0	0
Regulation and Cell signaling	Regulation and Cell signaling	Global Two-component Regulator PrrBA in Proteobacteria	Sensor histidine kinase PrrB (RegB) (EC 2.7.3.-)	3	0	2	1	0	0	0	0
Amino Acids and Derivatives	Branched-chain amino acids	Isoleucine degradation	Transcriptional regulator BkdR of isoleucine and valine catabolism operon - #1	1	3	1	2	1	1	0	0
Amino Acids and Derivatives	Branched-chain amino acids	Valine degradation	Transcriptional regulator BkdR of isoleucine and valine catabolism operon - #2	1	3	1	2	1	1	0	0
DNA Metabolism	DNA uptake, competence	Gram Positive Competence	Late competence protein ComEC, DNA transport	1	0	1	2	0	0	0	0
Amino Acids and Derivatives	Arginine; urea cycle, polyamines	Polyamine Metabolism	ABC transporter, periplasmic spermidine putrescine-binding protein PotD (TC 3.A.1.11.1)	17	12	7	9	6	0	0	0
Clustering-based subsystems	Clustering-based subsystems	Maltose utilization cluster	Maltodextrin phosphorylase (EC 2.4.1.1) - #2	11	8	0	2	3	0	0	0
Clustering-based subsystems	Clustering-based subsystems	CBSS-251221.1.peg.1863	UDP-3-O-[3-hydroxymyristoyl] N-acetylglucosamine deacetylase (EC 3.5.1.-) - #1	7	3	2	3	1	1	0	0
Membrane Transport	Membrane Transport	Transport of Nickel and Cobalt	Nickel transport system permease protein NikB (TC 3.A.1.5.3)	3	2	1	1	1	0	0	0
Clustering-based subsystems	Carbohydrates - #1	Cluster Ytf and putative sugar transporter	Fructose-1,6-bisphosphatase, type I (EC 3.1.3.11) - #3	6	3	4	2	2	4	6	2
Carbohydrates	Central carbohydrate metabolism	Glycolysis and Gluconeogenesis, including Archaeal enzymes	Fructose-1,6-bisphosphatase, type I (EC 3.1.3.11) - #2	6	3	4	2	2	4	6	2
Fatty Acids, Lipids, and Isoprenoids	Phospholipids	Sphingolipid biosynthesis	Serine palmitoyltransferase (EC 2.3.1.50)	1	0	0	0	0	1	1	2
Clustering-based subsystems	Carbohydrates - #1	Putative sugar ABC transporter (ytf cluster)	Fructose-1,6-bisphosphatase, type I (EC 3.1.3.11) - #4	6	3	4	2	2	4	6	2
Carbohydrates	Di- and oligosaccharides	Fructooligosaccharides(FOS) and Raffinose Utilization	Lactose permease	4	4	3	3	4	1	0	0
Amino Acids and Derivatives	Aromatic amino acids and derivatives	Chorismate: Intermediate for synthesis of Tryptophan, PAPA antibiotics, PABA, 3-hydroxyanthranilate and more.	Anthranilate synthase, aminase component (EC 4.1.3.27)	8	3	6	5	5	3	6	7
Carbohydrates	Central carbohydrate metabolism	Glycolysis and Gluconeogenesis	Fructose-1,6-bisphosphatase, type I (EC 3.1.3.11) - #1	6	3	4	2	2	4	6	2
RNA Metabolism	RNA processing and modification	rRNA modification Bacteria	LSU m3Psi1915 methyltransferase RlmH - #3	1	2	2	0	1	0	0	0
Iron acquisition and metabolism	Iron acquisition and metabolism	Hemin transport system	Iron compound ABC uptake transporter ATP-binding protein - #2	0	0	0	2	0	0	0	0
Iron acquisition and metabolism	Iron acquisition and metabolism	Iron acquisition in Streptococcus	Iron compound ABC uptake transporter ATP-binding protein - #3	0	0	0	2	0	0	0	0
Iron acquisition and metabolism	Iron acquisition and metabolism	Heme, hemin uptake and utilization systems in GramPositives	Iron compound ABC uptake transporter ATP-binding protein - #1	0	0	0	2	0	0	0	0
Iron acquisition and metabolism	Siderophores	Siderophore Anthrachelin	Iron compound ABC uptake transporter ATP-binding protein - #4	0	0	0	2	0	0	0	0
Amino Acids and Derivatives	Proline and 4-hydroxyproline	Proline, 4-hydroxyproline uptake and utilization	Proline/sodium symporter PutP (TC 2.A.21.2.1)	4	3	1	1	1	0	0	0
Motility and Chemotaxis	Motility and Chemotaxis	Bacterial Chemotaxis	Dipeptide-binding ABC transporter, periplasmic substrate-binding component (TC 3.A.1.5.2) - #1	31	20	13	6	16	0	0	0
Clustering-based subsystems	Two related proteases	CBSS-257314.1.peg.676	FIG009210: peptidase, M16 family - #1	3	1	2	1	1	0	0	0
Clustering-based subsystems	Cytochrome biogenesis	CBSS-196164.1.peg.1690	ABC-type multidrug transport system, ATPase component	20	9	9	13	5	0	0	0
Iron acquisition and metabolism	Iron acquisition and metabolism	Iron acquisition in Vibrio	Ferrichrome transport system permease protein FhuB (TC 3.A.1.14.3)	6	3	2	14	2	0	0	0
Carbohydrates	Di- and oligosaccharides	Trehalose Biosynthesis	Trehalose-6-phosphate phosphatase (EC 3.1.3.12)	3	3	1	3	0	0	2	2
Miscellaneous	Plant-Prokaryote DOE project	At4g10620 At3g57180 At3g47450	Hydrolase (HAD superfamily), YqeK	0	1	0	2	0	0	0	0
Clustering-based subsystems	Clustering-based subsystems	CBSS-316273.3.peg.227	Protein SseB	2	2	0	0	1	0	0	0
Motility and Chemotaxis	Flagellar motility in Prokaryota	Flagellar motility	Flagellar biosynthesis protein FlhB	3	5	2	2	0	0	0	0
Amino Acids and Derivatives	Aromatic amino acids and derivatives	Phenylalanine and Tyrosine Branches from Chorismate	Periplasmic aromatic amino acid aminotransferase beta precursor (EC 2.6.1.57)	1	1	1	2	1	0	0	0
Fatty Acids, Lipids, and Isoprenoids	Isoprenoids	Carotenoids	Pro-zeta-carotene desaturase, prolycopene producing (EC 1.-.-.-)	0	0	0	1	0	0	0	0
Iron acquisition and metabolism	Iron acquisition and metabolism	Hemin transport system	Hemin transport protein - #1	5	0	1	0	0	1	0	1
Carbohydrates	Monosaccharides	D-allose utilization	PTS system, D-allose-specific IIC component (EC 2.7.1.69)	0	1	0	1	0	0	0	0
Virulence, Disease and Defense	Adhesion	Adhesion of Campylobacter	Fibronectin/fibrinogen-binding protein	1	0	1	2	2	0	0	0
Virulence, Disease and Defense	Resistance to antibiotics and toxic compounds	Adaptation to d-cysteine	D-cysteine desulfhydrase (EC 4.4.1.15) - #1	3	0	2	0	1	0	0	0
Clustering-based subsystems	Clustering-based subsystems	Conserved gene cluster associated with Met-tRNA formyltransferase	Similar to C-terminal Zn-finger domain of DNA topoisomerase I	1	2	0	0	1	0	0	0
Dormancy and Sporulation	Spore DNA protection	Small acid-soluble spore proteins	Small acid-soluble spore protein, beta-type SASP	0	0	0	1	0	0	0	0
Iron acquisition and metabolism	Iron acquisition and metabolism	Campylobacter Iron Metabolism	Ferric siderophore transport system, periplasmic binding protein TonB	9	6	3	6	6	0	0	0
Amino Acids and Derivatives	Lysine, threonine, methionine, and cysteine	Lysine Biosynthesis DAP Pathway	N-succinyl-L,L-diaminopimelate aminotransferase (EC 2.6.1.17)	4	6	3	6	3	1	0	0
Amino Acids and Derivatives	Amino Acids and Derivatives	Creatine and Creatinine Degradation	Creatinine amidohydrolase (EC 3.5.2.10)	2	1	3	1	0	0	0	0
Clustering-based subsystems	Clustering-based subsystems	PFGI-1-like cluster 1	DNA topoisomerase III (EC 5.99.1.2) in PFGI-1-like cluster	0	1	0	0	0	0	0	0
Nitrogen Metabolism	Nitrogen Metabolism	Nitrogen fixation	Nitrogenase (iron-iron) reductase and maturation protein AnfH	2	1	1	1	2	0	0	0
Iron acquisition and metabolism	Iron acquisition and metabolism	Heme, hemin uptake and utilization systems in GramPositives	Antibiotic biosynthesis monooxygenase domain-containing protein	1	0	0	0	1	0	0	0
RNA Metabolism	RNA processing and modification	RNA methylation	23S rRNA N-6-methyltransferase ErmCX	2	0	0	0	1	0	0	0
Miscellaneous	Plant-Prokaryote DOE project	COG0523	Zinc ABC transporter, ATP-binding protein ZnuC - #1	3	5	1	1	4	0	0	0
DNA Metabolism	DNA repair	DNA repair, bacterial	Alkylated DNA repair protein AlkB	4	1	0	1	1	3	1	1
Protein Metabolism	Protein biosynthesis	Ribosome SSU chloroplast	SSU ribosomal protein S8p (S15Ae), chloroplast	0	0	0	0	0	1	0	0
Carbohydrates	Sugar alcohols	Inositol catabolism	Inosose isomerase (EC 5.3.99.-) - #1	4	6	1	3	0	0	0	0
Amino Acids and Derivatives	Lysine, threonine, methionine, and cysteine	Methionine Salvage	Methylthioribose-1-phosphate isomerase (EC 5.3.1.23)	8	5	1	3	1	0	2	1
Regulation and Cell signaling	Regulation and Cell signaling	Sex pheromones in Enterococcus faecalis and other Firmicutes	NADH dehydrogenase (EC 1.6.99.3) in cluster with putative pheromone precursor	0	0	0	3	0	0	0	0
Miscellaneous	Plant-Prokaryote DOE project	Niacin-Choline transport and metabolism	Choline dehydrogenase (EC 1.1.99.1)	6	6	5	1	2	4	2	3
Carbohydrates	Monosaccharides	L-fucose utilization temp	2-keto-3-deoxy-L-fuconate dehydrogenase - #1	2	0	1	0	0	0	0	0
DNA Metabolism	CRISPs	CRISPRs	CRISPR-associated negative autoregulator	0	0	0	2	0	0	0	0
Amino Acids and Derivatives	Lysine, threonine, methionine, and cysteine	Lysine biosynthesis AAA pathway 2	Homocitrate synthase (EC 2.3.3.14)	3	1	0	2	0	3	0	0
Nucleosides and Nucleotides	Pyrimidines	De Novo Pyrimidine Synthesis	Uracil permease	13	8	6	7	5	0	0	0
Clustering-based subsystems	Clustering-based subsystems	Nucleoside Catabolism cluster	Phosphopentomutase like (EC 5.4.2.7) - #1	0	0	0	1	0	0	0	0
Cell Wall and Capsule	Capsular and extracellular polysacchrides	Capsular heptose biosynthesis	Phosphoheptose isomerase 1 (EC 5.3.1.-)	2	0	0	0	0	0	0	0
Amino Acids and Derivatives	Branched-chain amino acids	Branched chain amino acid degradation regulons	Enoyl-CoA hydratase [isoleucine degradation] (EC 4.2.1.17)	0	1	1	0	0	0	0	0
Virulence, Disease and Defense	Bacteriocins, ribosomally synthesized antibacterial peptides	Bacitracin Stress Response	Two-component response regulator YvcP	0	0	0	0	1	0	0	0
Cell Wall and Capsule	Capsular and extracellular polysacchrides	Phosphorylcholine incorporation in LPS	Choline kinase (EC 2.7.1.32)	3	0	0	0	0	0	0	0
Respiration	Electron donating reactions	Na(+)-translocating NADH-quinone oxidoreductase and rnf-like group of electron transport complexes	Electron transport complex protein RnfE	2	1	2	1	1	0	0	0
Respiration	Electron donating reactions	Na(+)-translocating NADH-quinone oxidoreductase and rnf-like group of electron transport complexes	Electron transport complex protein RnfD	5	3	4	1	3	0	0	0
Respiration	Electron donating reactions	Na(+)-translocating NADH-quinone oxidoreductase and rnf-like group of electron transport complexes	Electron transport complex protein RnfG	2	0	0	0	0	0	0	0
Respiration	Electron donating reactions	Na(+)-translocating NADH-quinone oxidoreductase and rnf-like group of electron transport complexes	Electron transport complex protein RnfA	2	1	2	0	0	0	0	0
Clustering-based subsystems	Clustering-based subsystems	Conjugative transfer related cluster	Periplasmic thiol:disulfide interchange protein DsbA	4	2	2	2	2	0	0	0
Respiration	Electron donating reactions	Na(+)-translocating NADH-quinone oxidoreductase and rnf-like group of electron transport complexes	Electron transport complex protein RnfC	7	8	5	2	2	0	0	0
Clustering-based subsystems	Clustering-based subsystems	Sporulation-related Hypotheticals	Stage II sporulation protein D (SpoIID)	0	0	0	2	0	0	0	0
Cell Wall and Capsule	Gram-Negative cell wall components	Lipid A-Ara4N pathway ( Polymyxin resistance )	UDP-glucose dehydrogenase (EC 1.1.1.22) - #1	11	10	10	12	3	2	0	0
Cell Wall and Capsule	Gram-Positive cell wall components	Teichuronic acid biosynthesis	UDP-glucose dehydrogenase (EC 1.1.1.22) - #2	11	10	10	12	3	2	0	0
Clustering-based subsystems	Clustering-based subsystems	Nucleoside Catabolism cluster	UDP-glucose dehydrogenase (EC 1.1.1.22) - #3	11	10	10	12	3	2	0	0
Carbohydrates	Aminosugars	Chitin and N-acetylglucosamine utilization	Glucosamine-6-phosphate deaminase (EC 3.5.99.6)	5	4	2	5	2	1	0	0
Amino Acids and Derivatives	Arginine; urea cycle, polyamines	Polyamine Metabolism	Arginine/ornithine antiporter ArcD - #2	3	2	4	0	1	0	0	0
Amino Acids and Derivatives	Arginine; urea cycle, polyamines	Arginine and Ornithine Degradation	Arginine/ornithine antiporter ArcD - #1	3	2	4	0	1	0	0	0
Virulence, Disease and Defense	Adhesion	Adhesion of Campylobacter	Major cell-binding factor precursor PebA	1	1	0	1	0	0	0	0
Respiration	Electron donating reactions	Succinate dehydrogenase	Fumarate reductase subunit D	3	1	0	0	1	0	0	0
Regulation and Cell signaling	Regulation and Cell signaling	DNA-binding regulatory proteins, strays	Xanthosine operon regulatory protein XapR, LysR family - #1	0	1	0	0	0	0	0	0
Miscellaneous	Plant-Prokaryote DOE project	COG2509	Hypothetical protein YbbP, contains nucleotide-binding domain of DisA bacterial checkpoint controller	1	0	2	3	2	0	0	0
Cofactors, Vitamins, Prosthetic Groups, Pigments	Tetrapyrroles	Coenzyme B12 biosynthesis	Vitamin B12 ABC transporter, B12-binding component BtuF	2	0	0	0	0	0	0	0
Carbohydrates	Sugar alcohols	Glycerol and Glycerol-3-phosphate Uptake and Utilization	Glycerol uptake facilitator protein - #1	9	3	4	2	5	1	0	0
Carbohydrates	Sugar alcohols	Glycerol fermenation to 1,3-propanediol	Glycerol uptake facilitator protein - #2	9	3	4	2	5	1	0	0
Stress Response	Osmotic stress	Osmoregulation	Glycerol uptake facilitator protein - #3	9	3	4	2	5	1	0	0
Iron acquisition and metabolism	Iron acquisition and metabolism	Iron Scavenging cluster in Thermus	Ferrichrome-binding periplasmic protein precursor (TC 3.A.1.14.3)	4	4	0	5	1	0	0	0
Carbohydrates	CO2 fixation	Photorespiration (oxidative C2 cycle)	Serine--glyoxylate aminotransferase (EC 2.6.1.45)	0	0	1	0	0	1	0	0
Nucleosides and Nucleotides	Pyrimidines	Pyrimidine utilization	Beta-ureidopropionase (EC 3.5.1.6) - #3	6	1	1	6	3	5	0	0
Carbohydrates	Central carbohydrate metabolism	Entner-Doudoroff Pathway	Enolase (EC 4.2.1.11)	10	9	6	7	4	3	0	0
Amino Acids and Derivatives	Arginine; urea cycle, polyamines	Polyamine Metabolism	Spermidine N1-acetyltransferase (EC 2.3.1.57)	2	4	1	1	2	0	0	0
Clustering-based subsystems	Translation	CBSS-326442.4.peg.1852	Putative TEGT family carrier/transport protein	3	6	3	1	2	0	0	0
Carbohydrates	Monosaccharides	L-rhamnose utilization	Predicted rhamnulose-1-phosphate aldolase (EC 4.1.2.19)	2	0	0	0	0	0	0	0
Cell Wall and Capsule	Cell Wall and Capsule	Peptidoglycan Biosynthesis	Murein-DD-endopeptidase (EC 3.4.99.-)	5	7	2	1	2	0	0	0
Virulence, Disease and Defense	Toxins and superantigens	Cholera toxin	Zona occludens toxin	0	1	0	0	0	0	0	0
Clustering-based subsystems	tRNA sulfuration	CBSS-89187.3.peg.2957	Glutathione S-transferase domain protein	0	0	0	0	1	0	0	0
Miscellaneous	Plant-Prokaryote DOE project	PROSC	N-succinyl-L,L-diaminopimelate aminotransferase (EC 2.6.1.17) - #1	4	6	3	6	3	1	0	0
Regulation and Cell signaling	Regulation of virulence	BarA-UvrY(SirA) two-component regulatory system	CDP-diacylglycerol--glycerol-3-phosphate 3-phosphatidyltransferase (EC 2.7.8.5) - #4	12	4	8	5	6	1	0	2
Miscellaneous	Plant-Prokaryote DOE project	Competence or DNA damage-inducible protein CinA and related protein families	CDP-diacylglycerol--glycerol-3-phosphate 3-phosphatidyltransferase (EC 2.7.8.5) - #3	12	4	8	5	6	1	0	2
Fatty Acids, Lipids, and Isoprenoids	Phospholipids	Glycerolipid and Glycerophospholipid Metabolism in Bacteria	CDP-diacylglycerol--glycerol-3-phosphate 3-phosphatidyltransferase (EC 2.7.8.5) - #2	12	4	8	5	6	1	0	2
Clustering-based subsystems	Two related proteases	CBSS-257314.1.peg.676	CDP-diacylglycerol--glycerol-3-phosphate 3-phosphatidyltransferase (EC 2.7.8.5) - #1	12	4	8	5	6	1	0	2
Clustering-based subsystems	CRISPRs and associated hypotheticals	CBSS-216592.1.peg.3534	CRISPR-associated protein, CT1976	0	0	1	0	0	0	0	0
Clustering-based subsystems	CRISPRs and associated hypotheticals	CBSS-216592.1.peg.3534	CRISPR-associated protein, CT1974	0	2	0	0	0	0	0	0
Carbohydrates	Central carbohydrate metabolism	Glycolate, glyoxylate interconversions	Glycolate dehydrogenase (EC 1.1.99.14), iron-sulfur subunit GlcF - #1	1	0	2	1	0	0	0	0
Virulence, Disease and Defense	Resistance to antibiotics and toxic compounds	The mdtABCD multidrug resistance cluster	Sensory histidine kinase BaeS	4	1	1	2	0	0	0	0
Metabolism of Aromatic Compounds	Metabolism of central aromatic intermediates	Catechol branch of beta-ketoadipate pathway	Catechol 1,2-dioxygenase (EC 1.13.11.1)	1	4	0	2	0	0	0	0
Membrane Transport	Protein secretion system, Type II	Widespread colonization island	Type IV prepilin peptidase TadV/CpaA	1	3	2	1	1	0	0	0
Membrane Transport	Membrane Transport	ECF class transporters	Substrate-specific component RibU of riboflavin ECF transporter - #1	1	0	0	0	0	0	0	0
Miscellaneous	Plant-Prokaryote DOE project	COG0277	Fumarylacetoacetate hydrolase family protein - #4	8	3	4	5	3	9	3	4
Metabolism of Aromatic Compounds	Metabolism of Aromatic Compounds	Gentisare degradation	Fumarylacetoacetate hydrolase family protein - #2	8	3	4	5	3	9	3	4
Metabolism of Aromatic Compounds	Metabolism of central aromatic intermediates	Salicylate and gentisate catabolism	Fumarylacetoacetate hydrolase family protein - #3	8	3	4	5	3	9	3	4
Cofactors, Vitamins, Prosthetic Groups, Pigments	Folate and pterines	Pterin metabolism 3	Fumarylacetoacetate hydrolase family protein - #1	8	3	4	5	3	9	3	4
Dormancy and Sporulation	Spore DNA protection	Dipicolinate Synthesis	Dipicolinate synthase subunit B	0	0	0	1	0	0	0	0
Sulfur Metabolism	Sulfur Metabolism	Thioredoxin-disulfide reductase	Thiol peroxidase, Tpx-type (EC 1.11.1.15) - #1	2	6	2	2	3	0	0	0
Protein Metabolism	Protein biosynthesis	Ribosome LSU eukaryotic and archaeal	LSU ribosomal protein L18Ae	0	0	0	0	0	0	1	0
RNA Metabolism	Transcription	Transcription initiation, bacterial sigma factors	Sigma factor RpoE regulatory protein RseC	0	1	1	1	1	0	0	0
Cofactors, Vitamins, Prosthetic Groups, Pigments	Folate and pterines	Molybdenum cofactor biosynthesis	Molybdenum ABC transporter, periplasmic molybdenum-binding protein ModA (TC 3.A.1.8.1)	3	2	0	0	0	0	0	0
Fatty Acids, Lipids, and Isoprenoids	Fatty acids	Fatty Acid Biosynthesis FASI	3-hydroxypalmitoyl-[acyl-carrier-protein] dehydratase of FASI (EC 4.2.1.61)	1	0	1	0	0	6	1	3
Metabolism of Aromatic Compounds	Anaerobic degradation of aromatic compounds	Anaerobic benzoate metabolism	Glutaryl-CoA dehydrogenase (EC 1.3.99.7)	2	5	2	0	2	4	1	2
Clustering-based subsystems	TldD cluster	CBSS-354.1.peg.2917	Rod shape-determining protein MreD - #2	2	0	0	0	0	0	0	0
Clustering-based subsystems	Clustering-based subsystems	Bacterial Cell Division	Rod shape-determining protein MreD - #1	2	0	0	0	0	0	0	0
Cell Wall and Capsule	Cell Wall and Capsule	Murein Hydrolases	Membrane-bound lytic murein transglycosylase E (EC 3.2.1.-)	3	1	0	0	2	0	0	0
Carbohydrates	CO2 fixation	CO2 uptake, carboxysome	putative sodium-dependent bicarbonate transporter	0	1	0	0	0	0	0	0
Respiration	Electron donating reactions	Respiratory Complex I	NADH-ubiquinone oxidoreductase chain F (EC 1.6.5.3) - #1	2	5	1	1	0	4	0	0
Clustering-based subsystems	Clustering-based subsystems	Aerotolerance operon in Bacteroides and potentially orthologous operons in other organisms	hypothetical protein PA3071	1	1	0	2	0	0	0	0
Clustering-based subsystems	Clustering-based subsystems	CBSS-296591.1.peg.2330	NAD-dependent epimerase/dehydratase family protein	1	4	5	0	3	1	10	9
Fatty Acids, Lipids, and Isoprenoids	Fatty acids	Fatty Acid Biosynthesis FASI	Acyl carrier protein of FASI	2	0	4	0	0	1	1	1
Clustering-based subsystems	Clustering-based subsystems	EC49-61	Dihydrofolate reductase (EC 1.5.1.3)	10	1	4	0	5	0	1	4
Cell Wall and Capsule	Gram-Negative cell wall components	LOS core oligosaccharide biosynthesis	3-deoxy-D-manno-octulosonic-acid transferase (EC 2.-.-.-) - #1	5	6	2	2	2	0	0	0
Cofactors, Vitamins, Prosthetic Groups, Pigments	Folate and pterines	YgfZ	Glutamate--cysteine ligase (EC 6.3.2.2)	6	7	5	5	2	0	1	0
Cell Wall and Capsule	Gram-Negative cell wall components	Lipid A-Ara4N pathway ( Polymyxin resistance )	Polymyxin resistance protein ArnT, undecaprenyl phosphate-alpha-L-Ara4N transferase	1	1	0	1	0	0	0	0
Motility and Chemotaxis	Flagellar motility in Prokaryota	Flagellum	Flagellar biosynthesis protein FlgN	3	1	1	1	1	0	0	0
RNA Metabolism	RNA processing and modification	RNA processing and degradation, bacterial	3'-to-5' exoribonuclease RNase R	10	6	9	6	0	0	0	0
Cofactors, Vitamins, Prosthetic Groups, Pigments	Folate and pterines	Pterin metabolism 3	Maleylacetoacetate isomerase (EC 5.2.1.2) - #1	1	3	0	0	0	6	0	0
Metabolism of Aromatic Compounds	Metabolism of Aromatic Compounds	Gentisare degradation	Maleylacetoacetate isomerase (EC 5.2.1.2) - #2	1	3	0	0	0	6	0	0
Metabolism of Aromatic Compounds	Metabolism of central aromatic intermediates	Homogentisate pathway of aromatic compound degradation	Maleylacetoacetate isomerase (EC 5.2.1.2) - #3	1	3	0	0	0	6	0	0
Metabolism of Aromatic Compounds	Metabolism of central aromatic intermediates	Salicylate and gentisate catabolism	Maleylacetoacetate isomerase (EC 5.2.1.2) - #4	1	3	0	0	0	6	0	0
Miscellaneous	Plant-Prokaryote DOE project	COG3146 experimental	Maleylacetoacetate isomerase (EC 5.2.1.2) - #5	1	3	0	0	0	6	0	0
Stress Response	Oxidative stress - #1	Oxidative stress	Organic hydroperoxide resistance transcriptional regulator - #1	1	0	0	0	1	0	0	0
Clustering-based subsystems	Clustering-based subsystems	CBSS-316273.3.peg.2709	FIG034376: Hypothetical protein	0	1	0	0	0	0	0	0
Miscellaneous	Plant-Prokaryote DOE project	Experimental-Ubiquinone BiosynthesisVDC	COG3536: Uncharacterized protein conserved in bacteria	1	0	1	0	0	0	0	0
Virulence, Disease and Defense	Resistance to antibiotics and toxic compounds	Resistance to fluoroquinolones	DNA gyrase subunit A (EC 5.99.1.3) - #2	11	14	7	0	0	0	0	1
Clustering-based subsystems	Clustering-based subsystems	EC49-61	RNA polymerase associated protein RapA (EC 3.6.1.-)	5	5	4	0	0	0	0	0
DNA Metabolism	DNA replication	DNA topoisomerases, Type II, ATP-dependent	DNA gyrase subunit A (EC 5.99.1.3) - #1	11	14	7	0	0	0	0	1
Fatty Acids, Lipids, and Isoprenoids	Fatty acids	Phospholipid and Fatty acid biosynthesis related cluster	Acyl carrier protein (ACP2)	1	1	0	0	0	0	0	0
Clustering-based subsystems	Clustering-based subsystems	EC699-706	FIG143828: Hypothetical protein YbgA	4	2	3	0	2	0	0	0
Cofactors, Vitamins, Prosthetic Groups, Pigments	Folate and pterines	YgfZ	Aminomethyltransferase (glycine cleavage system T protein) (EC 2.1.2.10) - #4	8	12	7	1	4	2	1	0
Clustering-based subsystems	Clustering-based subsystems	CBSS-87626.3.peg.3639	Aminomethyltransferase (glycine cleavage system T protein) (EC 2.1.2.10) - #3	8	12	7	1	4	2	1	0
Carbohydrates	CO2 fixation	Photorespiration (oxidative C2 cycle)	Aminomethyltransferase (glycine cleavage system T protein) (EC 2.1.2.10) - #2	8	12	7	1	4	2	1	0
Amino Acids and Derivatives	Alanine, serine, and glycine	Glycine cleavage system	Aminomethyltransferase (glycine cleavage system T protein) (EC 2.1.2.10) - #1	8	12	7	1	4	2	1	0
Carbohydrates	Sugar alcohols	Glycerol fermenation to 1,3-propanediol	1,3-propanediol dehydrogenase (EC 1.1.1.202)	1	0	0	1	0	0	0	0
Potassium metabolism	Potassium metabolism	Potassium homeostasis	Potassium-transporting ATPase A chain (EC 3.6.3.12) (TC 3.A.3.7.1)	5	3	0	0	1	0	0	0
Miscellaneous	Plant-Prokaryote DOE project	COG3146 experimental	Nitric oxide synthase oxygenase (EC 1.-.-.-) - #1	1	0	0	0	1	0	0	0
DNA Metabolism	DNA repair	DNA repair, bacterial MutL-MutS system	Recombination inhibitory protein MutS2 - #1	5	4	2	3	0	0	0	0
Clustering-based subsystems	Tricarboxylate transporter	CBSS-49338.1.peg.459	TRAP-type C4-dicarboxylate transport system, periplasmic component	13	8	14	5	2	0	0	0
Clustering-based subsystems	Putative GGDEF domain protein related to agglutinin secretion	CBSS-323850.3.peg.3284	GAF domain/GGDEF domain/EAL domain protein	0	2	1	3	0	0	0	0
Secondary Metabolism	Biosynthesis of phenylpropanoids	Suberine biosynthesis	Peroxidase precursor (EC 1.11.1.7) - #1	0	3	3	0	1	3	16	11
Secondary Metabolism	Plant Hormones	Auxin degradation	Peroxidase precursor (EC 1.11.1.7) - #2	0	3	3	0	1	3	16	11
Phages, Prophages, Transposable elements, Plasmids	Plasmid related functions	Plasmid-encoded T-DNA transfer	Peptidoglycan hydrolase VirB1, involved in T-DNA transfer - #1	3	0	0	1	2	0	0	0
Clustering-based subsystems	Clustering-based subsystems	RNA modification and chromosome partitioning cluster	GTPase and tRNA-U34 5-formylation enzyme TrmE	8	12	8	5	2	0	2	1
Clustering-based subsystems	CRISPRs and associated hypotheticals	CBSS-216592.1.peg.3534	CRISPR-associated protein Cas1	3	3	3	3	2	0	0	0
DNA Metabolism	CRISPs	CRISPRs	CRISPR-associated protein Cas2	2	0	1	1	1	0	2	2
Amino Acids and Derivatives	Lysine, threonine, methionine, and cysteine	Lysine Biosynthesis DAP Pathway	Aspartokinase (EC 2.7.2.4)	15	16	7	14	9	0	0	0
Protein Metabolism	Protein biosynthesis	Ribosome LSU bacterial	LSU ribosomal protein L24p (L26e)	3	3	4	3	2	0	0	0
RNA Metabolism	RNA processing and modification	tRNA modification Bacteria	tRNA pseudouridine synthase C (EC 4.2.1.70) - #1	4	4	3	3	2	0	0	0
Membrane Transport	Protein and nucleoprotein secretion system, Type IV	pVir Plasmid of Campylobacter	Single-stranded DNA-binding protein - #2	10	7	5	3	4	0	0	0
DNA Metabolism	DNA repair	DNA repair, bacterial RecFOR pathway	Single-stranded DNA-binding protein - #1	10	7	5	3	4	0	0	0
Nucleosides and Nucleotides	Pyrimidines	pyrimidine conversions	Cytidylate kinase (EC 2.7.4.14)	6	5	2	10	3	0	0	0
Protein Metabolism	Protein biosynthesis	Universal GTPases	50S ribosomal subunit maturation GTPase RbgA (B. subtilis YlqF) - #2	1	2	1	1	1	0	0	0
RNA Metabolism	RNA processing and modification	Queuosine-Archaeosine Biosynthesis	Inosine-uridine preferring nucleoside hydrolase (EC 3.2.2.1) - #1	3	4	2	6	3	0	0	0
Miscellaneous	Plant-Prokaryote DOE project	COG0523	50S ribosomal subunit maturation GTPase RbgA (B. subtilis YlqF) - #1	1	2	1	1	1	0	0	0
Clustering-based subsystems	Isoprenoid/cell wall biosynthesis: PREDICTED UNDECAPRENYL DIPHOSPHATE PHOSPHATASE	CBSS-83331.1.peg.3039	1-hydroxy-2-methyl-2-(E)-butenyl 4-diphosphate synthase (EC 1.17.7.1)	6	9	1	6	2	0	0	0
Cell Wall and Capsule	Gram-Negative cell wall components	Lipid A modifications	Lipid A acylation protein PagP, palmitoyltransferase	8	2	1	1	3	0	0	0
Stress Response	Oxidative stress - #1	Oxidative stress	Superoxide dismutase [Mn] (EC 1.15.1.1)	1	0	0	0	1	0	0	0
Clustering-based subsystems	Clustering-based subsystems	Aerotolerance operon in Bacteroides and potentially orthologous operons in other organisms	BatD	2	0	1	1	0	0	0	0
Fatty Acids, Lipids, and Isoprenoids	Triacylglycerols	Triacylglycerol metabolism	Lysophospholipase (EC 3.1.1.5)	6	1	1	1	0	1	0	1
Phages, Prophages, Transposable elements, Plasmids	Phages, Prophages	Listeria phi-A118-like prophages	Protein gp47, recombination-related [Bacteriophage A118]	2	1	2	0	0	0	0	0
Miscellaneous	Plant-Prokaryote DOE project	Niacin-Choline transport and metabolism	GbcB Glycine betaine demethylase subunit B	2	0	1	0	0	0	0	0
Phages, Prophages, Transposable elements, Plasmids	Transposable elements	CBSS-203122.12.peg.188	Segregation and condensation protein B - #1	3	2	1	1	1	0	0	0
Cofactors, Vitamins, Prosthetic Groups, Pigments	NAD and NADP	NAD regulation	Nudix-related transcriptional regulator NrtR - #1	1	1	1	2	0	0	0	0
Potassium metabolism	Potassium metabolism	Potassium homeostasis	Potassium uptake protein, integral membrane component, KtrA - #1	0	1	0	2	4	0	0	0
Dormancy and Sporulation	Dormancy and Sporulation	Sporulation Cluster	S4-domain-containing heat shock protein - #1	1	0	2	2	0	0	0	0
Virulence, Disease and Defense	Virulence, Disease and Defense	Bacterial cyanide production and tolerance mechanisms	Formate dehydrogenase O beta subunit (EC 1.2.1.2) - #2	3	3	2	1	3	0	0	0
Cell Division and Cell Cycle	Cell Division and Cell Cycle	Control of cell elongation - division cycle in Bacilli	Endonuclease III (EC 4.2.99.18)	8	8	5	6	3	0	0	0
Respiration	Electron donating reactions	Formate dehydrogenase	Formate dehydrogenase O beta subunit (EC 1.2.1.2) - #1	3	3	2	1	3	0	0	0
Amino Acids and Derivatives	Aromatic amino acids and derivatives	Tryptophan catabolism	2-amino-3-carboxymuconate-6-semialdehyde decarboxylase (EC 4.1.1.45)	0	1	0	0	0	0	1	1
Stress Response	Oxidative stress - #1	Glutathione analogs: mycothiol	Acetyl-CoA:Cys-GlcN-Ins acetyltransferase, mycothiol synthase MshD	1	0	0	0	0	0	0	0
Phosphorus Metabolism	Phosphorus Metabolism	P uptake (cyanobacteria)	Phosphate ABC transporter, periplasmic phosphate-binding protein PstS (TC 3.A.1.7.1) - #2	7	7	3	8	4	0	0	0
Phosphorus Metabolism	Phosphorus Metabolism	Phosphate metabolism	Phosphate ABC transporter, periplasmic phosphate-binding protein PstS (TC 3.A.1.7.1) - #3	7	7	3	8	4	0	0	0
Clustering-based subsystems	Clustering-based subsystems	tRNA-methylthiotransferase containing cluster	Magnesium and cobalt efflux protein CorC - #1	2	6	4	2	0	0	0	0
Phosphorus Metabolism	Phosphorus Metabolism	High affinity phosphate transporter and control of PHO regulon	Phosphate ABC transporter, periplasmic phosphate-binding protein PstS (TC 3.A.1.7.1) - #1	7	7	3	8	4	0	0	0
Carbohydrates	Central carbohydrate metabolism	Glyoxylate bypass	Aconitate hydratase 2 (EC 4.2.1.3)	8	6	5	2	0	0	0	0
Membrane Transport	Membrane Transport	Ton and Tol transport systems	iron-chelator utilization protein	4	6	3	2	2	0	0	0
Cell Wall and Capsule	Capsular and extracellular polysacchrides	Vibrio Polysaccharide (VPS) Biosynthesis	polysaccharide biosynthesis protein, putative	0	0	2	0	0	0	0	0
Carbohydrates	Di- and oligosaccharides	Maltose and Maltodextrin Utilization	Maltose regulon modulator	2	1	0	0	0	0	0	0
Amino Acids and Derivatives	Lysine, threonine, methionine, and cysteine	Lysine biosynthesis AAA pathway 2	Homoaconitase (EC 4.2.1.36)	0	0	0	0	0	1	0	0
Carbohydrates	Organic acids	Methylcitrate cycle	2-methylcitrate dehydratase (EC 4.2.1.79)	4	2	4	1	1	2	0	0
Miscellaneous	Plant-Prokaryote DOE project	COG3380 COG2907	Cyclopropane-fatty-acyl-phospholipid synthase-like protein, clusters with FIG005069 - #1	0	0	1	0	0	3	2	0
Cofactors, Vitamins, Prosthetic Groups, Pigments	NAD and NADP	NAD and NADP cofactor biosynthesis global	Kynureninase (EC 3.7.1.3) - #1	0	0	0	2	0	2	1	0
Iron acquisition and metabolism	Iron acquisition and metabolism	Campylobacter Iron Metabolism	Magnesium and cobalt transport protein CorA	7	4	5	8	4	1	0	0
Dormancy and Sporulation	Dormancy and Sporulation	Sporulation gene orphans	Stage IV sporulation pro-sigma-K processing enzyme (SpoIVFB)	0	0	0	1	0	0	0	0
Metabolism of Aromatic Compounds	Metabolism of central aromatic intermediates	4-Hydroxyphenylacetic acid catabolic pathway	2-hydroxyhepta-2,4-diene-1,7-dioate isomerase (EC 5.3.3.-) - #1	3	2	1	0	0	0	0	0
Clustering-based subsystems	Clustering-based subsystems	CBSS-280355.3.peg.2835	MazG nucleotide pyrophosphohydrolase	1	0	2	1	0	0	0	0
Fatty Acids, Lipids, and Isoprenoids	Fatty acids	Fatty Acid Biosynthesis FASII	Malonyl CoA-acyl carrier protein transacylase (EC 2.3.1.39) - #2	6	8	3	5	2	0	0	0
Miscellaneous	Plant-Prokaryote DOE project	COG0451	Soluble lytic murein transglycosylase and related regulatory proteins (some contain LysM/invasin domains)	0	2	0	3	0	0	0	0
Regulation and Cell signaling	Regulation and Cell signaling	Orphan regulatory proteins	DNA transformation protein TfoX - #1	6	3	1	1	2	0	0	0
Virulence, Disease and Defense	Bacteriocins, ribosomally synthesized antibacterial peptides	Tolerance to colicin E2	Conserved uncharacterized protein CreA	8	3	1	1	3	0	0	0
Secondary Metabolism	Plant Octadecanoids	Octadecanoids	12-oxophytodienoate reductase (OPR3)(DDE1)	0	0	0	0	0	1	2	4
Protein Metabolism	Selenoproteins	Glycine reductase, sarcosine reductase and betaine reductase	Thioredoxin reductase (EC 1.8.1.9) - #1	14	13	14	10	12	1	1	3
RNA Metabolism	RNA processing and modification	Wyeosine-MimG Biosynthesis	Thioredoxin reductase (EC 1.8.1.9) - #2	14	13	14	10	12	1	1	3
Sulfur Metabolism	Sulfur Metabolism	Thioredoxin-disulfide reductase	Thioredoxin reductase (EC 1.8.1.9) - #3	14	13	14	10	12	1	1	3
Amino Acids and Derivatives	Branched-chain amino acids	HMG CoA Synthesis	Acetoacetyl-CoA synthetase (EC 6.2.1.16) - #1	4	1	2	1	0	2	0	1
Amino Acids and Derivatives	Branched-chain amino acids	Leucine Degradation and HMG-CoA Metabolism	Acetoacetyl-CoA synthetase (EC 6.2.1.16) - #2	4	1	2	1	0	2	0	1
Cofactors, Vitamins, Prosthetic Groups, Pigments	Folate and pterines	Pterin metabolism 3	Acetoacetyl-CoA synthetase (EC 6.2.1.16) - #3	4	1	2	1	0	2	0	1
Fatty Acids, Lipids, and Isoprenoids	Fatty Acids, Lipids, and Isoprenoids	Polyhydroxybutyrate metabolism	Acetoacetyl-CoA synthetase (EC 6.2.1.16) - #4	4	1	2	1	0	2	0	1
Carbohydrates	CO2 fixation	Calvin-Benson cycle	Phosphoglycerate kinase (EC 2.7.2.3)	9	7	6	4	2	1	3	2
Carbohydrates	Monosaccharides	Deoxyribose and Deoxynucleoside Catabolism	Pyrimidine-nucleoside phosphorylase (EC 2.4.2.2)	3	3	1	1	1	0	0	0
Carbohydrates	Fermentation	Acetone Butanol Ethanol Synthesis	NADH-dependent butanol dehydrogenase A (EC 1.1.1.-)	2	6	1	2	1	0	0	0
Carbohydrates	Central carbohydrate metabolism	Dihydroxyacetone kinases	Putative dihydroxyacetone kinase (EC 2.7.1.29), ADP-binding subunit	0	1	1	0	0	0	0	0
Membrane Transport	ABC transporters	ATP-dependent efflux pump transporter Ybh	ABC transport system, permease component YbhR	2	2	1	1	1	0	0	0
Nitrogen Metabolism	Nitrogen Metabolism	Nitrosative stress	Hydroxylamine reductase (EC 1.7.-.-)	2	1	0	1	1	0	0	0
Cell Wall and Capsule	Capsular and extracellular polysacchrides	Sialic Acid Metabolism	TRAP-type transport system, large permease component, predicted N-acetylneuraminate transporter	0	0	1	0	0	0	0	0
Clustering-based subsystems	Putative asociate of RNA polymerase sigma-54 factor rpoN	CBSS-316057.3.peg.1308	macromolecule synthesis, modification	1	0	0	0	0	1	0	0
Cofactors, Vitamins, Prosthetic Groups, Pigments	NAD and NADP	NAD and NADP cofactor biosynthesis global	NAD kinase (EC 2.7.1.23) - #1	7	10	6	3	3	6	1	5
Miscellaneous	Plant-Prokaryote DOE project	COG3533	L-arabinose isomerase (EC 5.3.1.4) - #2	8	3	2	2	4	1	0	0
Carbohydrates	Monosaccharides	L-Arabinose utilization	L-arabinose isomerase (EC 5.3.1.4) - #1	8	3	2	2	4	1	0	0
Membrane Transport	Protein secretion system, Type VI	Type VI secretion systems	VgrG protein - #1	18	23	13	6	5	0	0	0
Stress Response	Osmotic stress	Choline and Betaine Uptake and Betaine Biosynthesis	Osmotically activated L-carnitine/choline ABC transporter, ATP-binding protein OpuCA	2	0	2	2	0	0	0	0
Amino Acids and Derivatives	Arginine; urea cycle, polyamines	Polyamine Metabolism	Carboxynorspermidine decarboxylase, putative (EC 4.1.1.-)	0	1	0	0	0	0	0	0
Carbohydrates	Monosaccharides	Mannose Metabolism	Mannose-1-phosphate guanylyltransferase (GDP) (EC 2.7.7.22)	7	6	1	1	3	0	0	0
Amino Acids and Derivatives	Branched-chain amino acids	Branched-Chain Amino Acid Biosynthesis	2-isopropylmalate synthase (EC 2.3.3.13)	20	9	2	8	6	0	1	1
Stress Response	Osmotic stress	Choline and Betaine Uptake and Betaine Biosynthesis	L-proline glycine betaine ABC transport system permease protein ProW (TC 3.A.1.12.1)	5	2	2	0	2	0	0	0
Metabolism of Aromatic Compounds	Metabolism of Aromatic Compounds	Phenylacetyl-CoA catabolic pathway (core)	Phenylacetic acid degradation operon negative regulatory protein PaaX	0	1	0	0	0	0	0	0
Cofactors, Vitamins, Prosthetic Groups, Pigments	NAD and NADP	NAD regulation	NAD synthetase (EC 6.3.1.5) - #1	8	7	5	4	3	1	1	0
Miscellaneous	Plant-Prokaryote DOE project	DOE COG2016	conserved protein with predicted RNA binding PUA domain	0	0	0	0	0	0	0	1
RNA Metabolism	RNA processing and modification	tRNA modification Bacteria	FIG137478: Hypothetical protein	2	2	3	1	0	0	0	0
Clustering-based subsystems	Carotenoid biosynthesis	CBSS-320388.3.peg.3759	Phytoene synthase (EC 2.5.1.32)	2	2	0	0	0	2	0	0
Cofactors, Vitamins, Prosthetic Groups, Pigments	Folate and pterines	YgfZ	Orotate phosphoribosyltransferase (EC 2.4.2.10)	6	3	3	2	2	0	0	0
Carbohydrates	Carbohydrates	Sugar utilization in Thermotogales	Predicted keto-inosose hydrolase	0	0	0	2	0	0	0	0
Clustering-based subsystems	Lysine, threonine, methionine, and cysteine - #1	YeiH	Putative membrane protein YeiH	6	4	3	1	3	0	0	0
Nucleosides and Nucleotides	Nucleosides and Nucleotides	Ribonucleotide reduction	Ribonucleotide reductase of class III (anaerobic), large subunit (EC 1.17.4.2)	8	6	5	9	0	0	0	0
Nucleosides and Nucleotides	Purines	Purine Utilization	Xanthine oxidase (EC 1.17.3.2)	0	0	0	0	0	2	1	0
Carbohydrates	Central carbohydrate metabolism	TCA Cycle	Transcriptional regulator of succinyl CoA synthetase operon	0	0	0	1	0	0	0	0
Miscellaneous	Miscellaneous	Broadly distributed proteins not in subsystems	FIG001943: hypothetical protein YajQ	6	4	2	4	3	0	0	1
Clustering-based subsystems	Two related proteases	CBSS-257314.1.peg.676	FIG002344: Hydrolase (HAD superfamily)	2	4	3	3	0	0	0	0
Cofactors, Vitamins, Prosthetic Groups, Pigments	Folate and pterines	5-FCL-like protein	Methylenetetrahydrofolate dehydrogenase (NADP+) (EC 1.5.1.5) / Methenyltetrahydrofolate cyclohydrolase (EC 3.5.4.9)	10	8	8	6	4	2	5	6
Miscellaneous	Plant-Prokaryote DOE project	DOE COG2016	Putative snRNP Sm-like protein	0	0	0	0	0	1	0	0
Respiration	Electron donating reactions	Na(+)-translocating NADH-quinone oxidoreductase and rnf-like group of electron transport complexes	Na(+)-translocating NADH-quinone reductase subunit A (EC 1.6.5.-)	1	2	2	0	0	0	0	0
Cofactors, Vitamins, Prosthetic Groups, Pigments	Pyridoxine	Pyridoxin (Vitamin B6) Biosynthesis	Pyridoxal kinase (EC 2.7.1.35)	7	5	2	5	2	0	0	0
Cell Wall and Capsule	Cell Wall and Capsule	Murein Hydrolases	Beta N-acetyl-glucosaminidase (EC 3.2.1.52)	5	4	3	2	2	0	0	0
Clustering-based subsystems	Clustering-based subsystems	tRNA-methylthiotransferase containing cluster	Phosphate starvation-inducible ATPase PhoH with RNA binding motif - #1	4	3	0	1	1	0	0	0
Clustering-based subsystems	Clustering-based subsystems	CBSS-83333.1.peg.946	Succinyl-CoA synthetase, alpha subunit-related enzymes	2	3	1	1	2	0	0	0
Phosphorus Metabolism	Phosphorus Metabolism	Phosphate metabolism	Phosphate starvation-inducible ATPase PhoH with RNA binding motif - #2	4	3	0	1	1	0	0	0
Fatty Acids, Lipids, and Isoprenoids	Fatty acids	Fatty acid degradation regulons	Predicted transcriptional regulator for fatty acid degradation FadQ, TetR family	1	1	2	2	0	0	0	0
Phosphorus Metabolism	Phosphorus Metabolism	Phosphate metabolism	Phosphate transport system permease protein PstA (TC 3.A.1.7.1) - #2	11	8	5	4	4	0	0	0
RNA Metabolism	RNA processing and modification	tRNAmodification position 34	Predicted P-loop ATPase fused to an acetyltransferase COG1444 - #3	6	2	2	1	2	5	1	1
Phosphorus Metabolism	Phosphorus Metabolism	P uptake (cyanobacteria)	Phosphate transport system permease protein PstA (TC 3.A.1.7.1) - #1	11	8	5	4	4	0	0	0
Regulation and Cell signaling	Regulation and Cell signaling	cAMP signaling in bacteria	Hydrolase, alpha/beta fold family functionally coupled to Phosphoribulokinase	7	2	4	1	2	0	0	0
Iron acquisition and metabolism	Siderophores	Siderophore assembly kit	Ferric hydroxamate ABC transporter (TC 3.A.1.14.3), permease component FhuB - #2	8	3	2	1	1	0	0	0
Clustering-based subsystems	Putrescine/GABA utilization cluster-temporal,to add to SSs	GABA and putrescine metabolism from cluters	Putrescine transport ATP-binding protein PotG (TC 3.A.1.11.2) - #1	9	2	3	4	5	0	0	0
Iron acquisition and metabolism	Siderophores	Siderophore Aerobactin	Ferric hydroxamate ABC transporter (TC 3.A.1.14.3), permease component FhuB - #1	8	3	2	1	1	0	0	0
DNA Metabolism	DNA repair	Uracil-DNA glycosylase	Uracil-DNA glycosylase, family 4	0	1	0	1	0	0	0	0
Clustering-based subsystems	Clustering-based subsystems	KH domain RNA binding protein YlqC	KH domain RNA binding protein YlqC	1	1	1	2	2	0	0	0
Miscellaneous	Plant-Prokaryote DOE project	Experimental-Ubiquinone BiosynthesisVDC	3,4-dihydroxy-5-hexaprenylbenzoate methyltransferase (EC 2.1.1.114) - #1	0	0	0	0	0	1	0	1
Carbohydrates	Central carbohydrate metabolism	Pyruvate metabolism I: anaplerotic reactions, PEP	Pyruvate carboxyl transferase (EC 6.4.1.1)	4	3	3	4	5	4	4	0
Potassium metabolism	Potassium metabolism	Glutathione-regulated potassium-efflux system and associated functions	Glutathione-regulated potassium-efflux system ancillary protein KefG	3	1	1	0	0	0	0	0
Amino Acids and Derivatives	Alanine, serine, and glycine	Alanine biosynthesis	Cysteine desulfurase CsdA-CsdE (EC 2.8.1.7), main protein CsdA	8	6	1	1	2	0	0	0
Clustering-based subsystems	Fatty acid metabolic cluster	COG1399	3-oxoacyl-[acyl-carrier-protein] synthase, KASIII (EC 2.3.1.41)	4	7	5	4	2	0	1	1
Miscellaneous	Plant-Prokaryote DOE project	At5g48545 and At3g56490 At1g31160	Histidine triad (HIT) nucleotide-binding protein, cyanobacterial subgroup	0	0	0	1	0	0	0	0
Clustering-based subsystems	Carbohydrates - #1	Cluster Ytf and putative sugar transporter	Uncharacterized protein YtfN	5	4	2	0	0	0	0	0
Stress Response	Oxidative stress - #1	Protection from Reactive Oxygen Species	Cytochrome c551 peroxidase (EC 1.11.1.5)	1	3	4	0	0	0	0	0
Dormancy and Sporulation	Dormancy and Sporulation	Sporulation gene orphans	Stage III sporulation protein D - #1	1	0	0	0	1	0	0	0
Cell Wall and Capsule	Cell Wall and Capsule	Peptidoglycan Biosynthesis	Glutamine synthetase, clostridia type (EC 6.3.1.2) - #2	0	0	1	0	0	0	0	0
Carbohydrates	Monosaccharides	D-Galacturonate and D-Glucuronate Utilization	Pectin degradation protein KdgF	1	1	1	1	1	0	0	0
Amino Acids and Derivatives	Glutamine, glutamate, aspartate, asparagine; ammonia assimilation	Glutamine synthetases	Glutamine synthetase, clostridia type (EC 6.3.1.2) - #1	0	0	1	0	0	0	0	0
Carbohydrates	Di- and oligosaccharides	Trehalose Uptake and Utilization	PTS system, trehalose-specific IIB component (EC 2.7.1.69)	4	3	3	3	3	0	0	0
Metabolism of Aromatic Compounds	Peripheral pathways for catabolism of aromatic compounds	Phenylpropanoid compound degradation	Protein involved in meta-pathway of phenol degradation	2	0	0	0	0	0	0	0
Respiration	Respiration	Methanogenesis strays	Uncharacterized ABC transporter ATP-binding protein MJ0121	0	0	0	2	0	0	0	0
Phosphorus Metabolism	Phosphorus Metabolism	Alkylphosphonate utilization	PhnG protein	3	0	0	0	1	0	0	0
Nucleosides and Nucleotides	Purines	Purine Utilization	Xanthine transporter,putative	0	0	0	2	0	0	0	0
Carbohydrates	CO2 fixation	CO2 uptake, carboxysome	ribulose 1,5-bisphosphate carboxylase/oxygenase activase	0	0	1	0	0	0	0	1
Amino Acids and Derivatives	Aromatic amino acids and derivatives	Phenylalanine and Tyrosine Branches from Chorismate	Aromatic amino acid aminotransferase gamma (EC 2.6.1.57)	0	0	0	1	0	0	0	0
Protein Metabolism	Protein biosynthesis	Ribosome LSU eukaryotic and archaeal	LSU ribosomal protein P0 (L10p)	0	0	0	0	0	2	1	0
Amino Acids and Derivatives	Branched-chain amino acids	Leucine Degradation and HMG-CoA Metabolism	Methylcrotonyl-CoA carboxylase biotin-containing subunit (EC 6.4.1.4) - #2	0	3	1	1	0	1	0	0
Carbohydrates	One-carbon Metabolism	Serine-glyoxylate cycle	Methylcrotonyl-CoA carboxylase biotin-containing subunit (EC 6.4.1.4) - #3	0	3	1	1	0	1	0	0
Amino Acids and Derivatives	Branched-chain amino acids	HMG CoA Synthesis	Methylcrotonyl-CoA carboxylase biotin-containing subunit (EC 6.4.1.4) - #1	0	3	1	1	0	1	0	0
Clustering-based subsystems	Carbohydrates - #1	Cluster Ytf and putative sugar transporter	Putative sugar transporter	6	1	1	1	1	0	0	0
Amino Acids and Derivatives	Aromatic amino acids and derivatives	Common Pathway For Synthesis of Aromatic Compounds (DAHP synthase to chorismate)	Transcriptional repressor protein TrpR	2	1	1	1	2	0	0	0
Nucleosides and Nucleotides	Pyrimidines	Pyrimidine utilization	Pyrimidine ABC transporter, ATP-binding protein	2	2	0	2	3	0	0	0
Cell Wall and Capsule	Gram-Negative cell wall components	Lipopolysaccharide assembly	Outer membrane lipoprotein LolB precursor	3	2	1	1	2	0	0	0
Membrane Transport	Membrane Transport	ECF class transporters	Duplicated ATPase component SS1136 of energizing module of predicted ECF transporter	0	1	0	0	0	0	0	0
Carbohydrates	CO2 fixation	Calvin-Benson cycle	Phosphoribulokinase (EC 2.7.1.19) homolog, function unknown	2	4	3	1	2	0	0	0
Protein Metabolism	Protein degradation	Proteasome bacterial	ATP-dependent protease La (EC 3.4.21.53) Type I	5	15	7	7	2	6	1	0
Iron acquisition and metabolism	Iron acquisition and metabolism	Transport of Iron	Iron-regulated protein A precursor	3	2	1	0	0	0	0	0
Motility and Chemotaxis	Flagellar motility in Prokaryota	Flagellum	Flagellar L-ring protein FlgH - #1	4	3	3	1	0	0	0	0
Protein Metabolism	Protein biosynthesis	Ribosome LSU bacterial	LSU ribosomal protein L6p (L9e)	9	7	6	5	5	0	0	3
Virulence, Disease and Defense	Virulence, Disease and Defense	C jejuni colonization of chick caeca	Chemotaxis regulator - transmits chemoreceptor signals to flagelllar motor components CheY - #3	4	0	5	9	3	2	0	0
Miscellaneous	Plant-Prokaryote DOE project	YrdC-YciO-Sua5 protein family	p53-regulating protein kinase (human PRPK/yeast YGR262c) - #1	0	0	1	0	0	0	2	0
Cofactors, Vitamins, Prosthetic Groups, Pigments	NAD and NADP	NAD and NADP cofactor biosynthesis global	Kynurenine formamidase, bacterial (EC 3.5.1.9) - #2	0	0	1	1	0	1	3	2
Nitrogen Metabolism	Nitrogen Metabolism	Nitrosative stress	Hcp transcriptional regulator HcpR (Crp/Fnr family)	1	1	0	1	0	0	0	0
Miscellaneous	Miscellaneous	ZZ gjo need homes	Sodium/glutamate symport protein - #1	1	6	3	2	1	0	0	0
Regulation and Cell signaling	Regulation and Cell signaling	Two-component regulatory systems in Campylobacter	Chemotaxis regulator - transmits chemoreceptor signals to flagelllar motor components CheY - #2	4	0	5	9	3	2	0	0
RNA Metabolism	RNA processing and modification	tRNA modification Archaea	COG0009 YrdC subfamily, required for N6-threonylcarbamoyl adenosine t(6)A37 modification in tRNA - #2	3	2	2	1	2	0	0	0
DNA Metabolism	DNA repair	DNA repair, bacterial RecBCD pathway	RecD-like DNA helicase YrrC - #1	4	2	2	1	0	0	0	0
Phages, Prophages, Transposable elements, Plasmids	Phages, Prophages	Phage regulation of gene expression	Phage antitermination protein	0	0	1	0	2	0	0	0
Nitrogen Metabolism	Nitrogen Metabolism	Ammonia assimilation	Glutamate synthase [NADPH] small chain (EC 1.4.1.13) - #2	8	10	7	10	5	0	0	0
RNA Metabolism	Transcription	RNA polymerase I	DNA-directed RNA polymerase I 49 kDa polypeptide (EC 2.7.7.6)	0	0	0	0	0	0	3	0
Sulfur Metabolism	Organic sulfur assimilation	Alkanesulfonate assimilation	Dibenzothiophene desulfurization enzyme B	0	1	0	0	0	0	0	0
Cofactors, Vitamins, Prosthetic Groups, Pigments	Folate and pterines	YgfZ	Glutamate synthase [NADPH] small chain (EC 1.4.1.13) - #1	8	10	7	10	5	0	0	0
DNA Metabolism	CRISPs	CRISPRs	corresponds to STY3070 from Accession AL513382: Salmonella typhi CT18 - #1	3	0	0	0	0	0	0	0
Miscellaneous	Miscellaneous	YbbK	Putative activity regulator of membrane protease YbbK - #1	3	1	0	1	1	0	0	0
RNA Metabolism	RNA processing and modification	Exosome	Exosome complex exonuclease RRP4	0	0	0	0	1	4	0	0
Nitrogen Metabolism	Nitrogen Metabolism	Nitrosative stress	Nitric oxide reductase FlRd-NAD(+) reductase (EC 1.18.1.-)	0	1	0	0	0	0	0	0
Carbohydrates	Monosaccharides	Fructose utilization	1-phosphofructokinase (EC 2.7.1.56) - #1	4	2	3	5	1	0	1	0
Protein Metabolism	Protein biosynthesis	tRNA aminoacylation, Leu	Leucyl-tRNA synthetase (EC 6.1.1.4), chloroplast	0	0	0	0	0	0	0	1
Regulation and Cell signaling	Regulation and Cell signaling	Sex pheromones in Enterococcus faecalis and other Firmicutes	Putative pheromone precursor lipoprotein	2	1	1	1	2	0	0	0
RNA Metabolism	RNA processing and modification	tRNA processing	tRNAHis-5'-guanylyltransferase	0	0	0	0	0	2	0	0
Protein Metabolism	Protein biosynthesis	tRNA aminoacylation, Cys	Cysteinyl-tRNA synthetase (EC 6.1.1.16) - #2	10	9	5	3	4	1	2	3
Regulation and Cell signaling	Regulation and Cell signaling	Zinc regulated enzymes	Cysteinyl-tRNA synthetase (EC 6.1.1.16) - #3	10	9	5	3	4	1	2	3
DNA Metabolism	DNA repair	2-phosphoglycolate salvage	Similar to phosphoglycolate phosphatase, clustered with ubiquinone biosynthesis SAM-dependent O-methyltransferase	0	0	0	1	0	0	0	0
Miscellaneous	Plant-Prokaryote DOE project	Conserved gene cluster possibly involved in RNA metabolism	Cysteinyl-tRNA synthetase (EC 6.1.1.16) - #1	10	9	5	3	4	1	2	3
Clustering-based subsystems	Clustering-based subsystems	LMPTP YwlE cluster	COG0009 YrdC subfamily, required for N6-threonylcarbamoyl adenosine t(6)A37 modification in tRNA	3	2	2	1	2	0	0	0
Carbohydrates	Monosaccharides	D-Galacturonate and D-Glucuronate Utilization	D-mannonate oxidoreductase (EC 1.1.1.57) - #1	9	5	5	5	5	0	0	0
Protein Metabolism	Protein biosynthesis	Nucleolar protein complex	Ubiquinol-cytochrome-c reductase complex core protein 2, mitochondrial precursor (EC 1.10.2.2)	0	0	0	0	0	1	0	0
Protein Metabolism	Protein biosynthesis	tRNA aminoacylation, His	Histidyl-tRNA synthetase (EC 6.1.1.21) - #1	8	11	3	5	3	5	3	1
Clustering-based subsystems	Clustering-based subsystems	CBSS-291331.3.peg.3674	Cyclopropane-fatty-acyl-phospholipid synthase-like protein, clusters with FIG005069	0	0	1	0	0	3	2	0
Miscellaneous	Plant-Prokaryote DOE project	Experimental-PTPS	PTPS-like type 4	0	0	0	0	1	0	0	0
Amino Acids and Derivatives	Arginine; urea cycle, polyamines	Putrescine utilization pathways	Similar to gamma-glutamyl-putrescine oxidase	0	0	1	0	0	0	0	0
Protein Metabolism	Protein degradation	Protein degradation	Aminopeptidase YpdF (MP-, MA-, MS-, AP-, NP- specific)	4	0	2	2	2	0	0	0
Metabolism of Aromatic Compounds	Peripheral pathways for catabolism of aromatic compounds	Chlorobenzoate degradation	Catechol 1,2-dioxygenase (EC 1.13.11.1) - #2	1	4	0	2	0	0	0	0
Clustering-based subsystems	Clustering-based subsystems	Divergent RNA modification related clusters	FIG005986: HD family hydrolase	1	0	1	0	1	0	0	0
Metabolism of Aromatic Compounds	Peripheral pathways for catabolism of aromatic compounds	Benzoate catabolism	Catechol 1,2-dioxygenase (EC 1.13.11.1) - #1	1	4	0	2	0	0	0	0
Carbohydrates	Monosaccharides	L-rhamnose utilization	Predicted rhamnose oligosaccharide ABC transport system, permease component 2	4	1	0	1	1	0	0	0
Clustering-based subsystems	Carbohydrates - #1	Beta-lactamase cluster in Streptococcus	RecD-like DNA helicase YrrC	4	2	2	1	0	0	0	0
Protein Metabolism	Protein biosynthesis	Translation initiation factors eukaryotic and archaeal	Eukaryotic translation initiation factor 4A	0	0	0	0	0	2	0	0
Miscellaneous	Plant-Prokaryote DOE project	PROSC	Aspartokinase (EC 2.7.2.4) - #2	15	16	7	14	9	0	0	0
Amino Acids and Derivatives	Lysine, threonine, methionine, and cysteine	Threonine and Homoserine Biosynthesis	Aspartokinase (EC 2.7.2.4) - #1	15	16	7	14	9	0	0	0
Stress Response	Osmotic stress	Osmoprotectant ABC transporter YehZYXW of Enterobacteriales	Osmoprotectant ABC transporter inner membrane protein YehW	1	1	0	0	0	0	0	0
RNA Metabolism	RNA processing and modification	rRNA modification Bacteria	Metal-dependent hydrolase YbeY, involved in rRNA and/or ribosome maturation and assembly - #2	1	3	1	1	0	0	1	0
Clustering-based subsystems	Clustering-based subsystems	tRNA-methylthiotransferase containing cluster	Metal-dependent hydrolase YbeY, involved in rRNA and/or ribosome maturation and assembly - #1	1	3	1	1	0	0	1	0
Clustering-based subsystems	Clustering-based subsystems	Shikimate kinase containing cluster	DamX, an inner membrane protein involved in bile resistance	5	2	2	1	3	0	0	0
Carbohydrates	Sugar alcohols	Inositol catabolism	5-keto-2-deoxy-D-gluconate-6 phosphate aldolase (EC 4.1.2.29)	0	0	0	1	1	0	0	0
RNA Metabolism	Transcription	Transcription factors bacterial	Transcription termination protein NusB	3	1	2	1	3	0	0	0
Cofactors, Vitamins, Prosthetic Groups, Pigments	Folate and pterines	YgfZ-Iron	Folate-dependent protein for Fe/S cluster synthesis/repair in oxidative stress - #1	4	3	2	2	2	0	0	1
Miscellaneous	Plant-Prokaryote DOE project	Iron-sulfur cluster assembly	Folate-dependent protein for Fe/S cluster synthesis/repair in oxidative stress - #2	4	3	2	2	2	0	0	1
Phages, Prophages, Transposable elements, Plasmids	Plasmid related functions	F plasmid replication	RepFIB replication protein A	1	0	0	0	0	0	0	0
Protein Metabolism	Protein degradation	Proteolysis in bacteria, ATP-dependent	ATP-dependent protease HslV (EC 3.4.25.-) - #1	4	3	1	2	2	0	0	0
Carbohydrates	Central carbohydrate metabolism	Pyruvate:ferredoxin oxidoreductase	Pyruvate:ferredoxin oxidoreductase, gamma subunit (EC 1.2.7.1) - #1	0	0	0	2	0	0	0	0
RNA Metabolism	RNA processing and modification	tRNA modification Bacteria	tRNA:Cm32/Um32 methyltransferase - #3	5	5	3	2	2	0	0	0
Miscellaneous	Plant-Prokaryote DOE project	Conserved gene cluster possibly involved in RNA metabolism	Hypothetical protein DUF901, similar to C-terminal domain of ribosome protection-type Tc-resistance proteins	2	0	1	1	0	0	2	2
Carbohydrates	Di- and oligosaccharides	Lactose utilization	Galactoside O-acetyltransferase (EC 2.3.1.18)	2	0	1	0	0	0	0	0
Carbohydrates	Organic acids	Malonate decarboxylase	Malonate transporter, MadM subunit	0	0	0	0	1	0	0	0
Cell Wall and Capsule	Gram-Negative cell wall components	Lipopolysaccharide assembly	LPS-assembly lipoprotein RlpB precursor (Rare lipoprotein B) - #1	1	0	2	2	0	0	0	0
Stress Response	Oxidative stress - #1	Glutathione: Non-redox reactions	Glutathione S-transferase, Streptococcal type (EC 2.5.1.18)	1	0	1	1	0	0	0	0
Clustering-based subsystems	Clustering-based subsystems	CBSS-393121.3.peg.1913	DNA ligase (EC 6.5.1.2)	11	16	8	5	6	1	0	0
Cofactors, Vitamins, Prosthetic Groups, Pigments	Coenzyme A	Coenzyme A Biosynthesis	Aspartate 1-decarboxylase (EC 4.1.1.11)	2	4	1	2	2	0	0	0
Carbohydrates	Central carbohydrate metabolism	Glycolysis and Gluconeogenesis, including Archaeal enzymes	Phosphoenolpyruvate synthase (EC 2.7.9.2) - #1	6	6	6	4	4	1	1	2
Amino Acids and Derivatives	Aromatic amino acids and derivatives	Chorismate: Intermediate for synthesis of Tryptophan, PAPA antibiotics, PABA, 3-hydroxyanthranilate and more.	Tryptophan synthase beta chain like (EC 4.2.1.20)	1	1	0	1	1	0	1	0
Cell Wall and Capsule	Gram-Positive cell wall components	Sortase	Sortase A, LPXTG specific	2	0	0	1	0	0	0	0
Cofactors, Vitamins, Prosthetic Groups, Pigments	Tetrapyrroles	Cobalamin synthesis	Cobalt-precorrin-8x methylmutase (EC 5.4.1.2)	1	3	0	3	0	0	0	0
Metabolism of Aromatic Compounds	Metabolism of Aromatic Compounds	Aromatic Amin Catabolism	Phenylacetaldehyde dehydrogenase (EC 1.2.1.39)	2	0	0	0	0	0	0	0
Amino Acids and Derivatives	Lysine, threonine, methionine, and cysteine	Lysine Biosynthesis DAP Pathway	2,3,4,5-tetrahydropyridine-2,6-dicarboxylate N-acetyltransferase (EC 2.3.1.89)	1	1	1	1	1	0	0	0
Membrane Transport	Protein secretion system, Type I	Type I protein secretion systems	ABC-type protease exporter, membrane fusion protein (MFP) family component PrtE/AprE - #1	1	0	0	0	0	0	0	0
Clustering-based subsystems	Clustering-based subsystems	Disulphide related cluster	Polysulfide binding protein	0	0	0	0	0	1	0	0
RNA Metabolism	RNA processing and modification	tRNA modification Bacteria	YrdC/Sua5 family protein, required for threonylcarbamoyladenosine (t(6)A) formation in tRNA	1	0	0	1	1	0	0	0
Photosynthesis	Electron transport and photophosphorylation	Photosystem II	Photosystem II protein PsbK	0	0	0	0	0	1	0	1
Cofactors, Vitamins, Prosthetic Groups, Pigments	NAD and NADP	NAD regulation	Quinolinate phosphoribosyltransferase [decarboxylating] (EC 2.4.2.19) - #1	4	6	3	4	1	0	1	0
Clustering-based subsystems	Two related proteases	CBSS-257314.1.peg.676	FIG001621: Zinc protease - #1	0	0	2	1	0	0	0	0
Carbohydrates	Sugar alcohols	Inositol catabolism	Myo-inositol 2-dehydrogenase (EC 1.1.1.18)	16	5	2	5	8	2	0	0
Miscellaneous	Plant-Prokaryote DOE project	Niacin-Choline transport and metabolism	BAT1 Bidirectional amino acid transporter	0	1	1	0	0	0	4	3
Cofactors, Vitamins, Prosthetic Groups, Pigments	Folate and pterines	Folate Biosynthesis	Dihydrofolate reductase (EC 1.5.1.3) - #2	10	1	4	0	5	0	1	4
Miscellaneous	Miscellaneous	ZZ gjo need homes	Phosphatidylcholine synthase (EC 2.7.8.24)	2	0	1	0	0	0	0	0
Carbohydrates	Monosaccharides	D-Tagatose and Galactitol Utilization	Tagatose-1,6-bisphosphate aldolase GatY (EC 4.1.2.-)	0	0	0	1	0	0	0	0
Carbohydrates	Central carbohydrate metabolism	TCA Cycle	hypothetical protein that often co-occurs with aconitase	0	0	0	0	0	0	1	2
Miscellaneous	Plant-Prokaryote DOE project	Competence or DNA damage-inducible protein CinA and related protein families	Lipoate-protein ligase A type 2 - #2	0	0	0	0	0	1	0	0
Carbohydrates	Monosaccharides	L-fucose utilization	Predicted L-fucose-specific phosphotransferase system, EIIB component	0	0	0	1	0	0	0	0
Amino Acids and Derivatives	Lysine, threonine, methionine, and cysteine	Cysteine Biosynthesis	Sulfite reductase [NADPH] flavoprotein alpha-component (EC 1.8.1.2)	6	3	1	0	0	6	1	0
Regulation and Cell signaling	Programmed Cell Death and Toxin-antitoxin Systems	Toxin-antitoxin systems (other than RelBE and MazEF)	DNA-damage-inducible protein J - #1	1	0	0	0	1	0	0	0
Metabolism of Aromatic Compounds	Peripheral pathways for catabolism of aromatic compounds	Chlorobenzoate degradation	Putative benzaldehyde dehydrogenase oxidoreductase protein (EC 1.2.1.28)	0	0	0	0	1	0	0	0
Miscellaneous	Plant-Prokaryote DOE project	At2g23840	Periplasmic thiol:disulfide oxidoreductase DsbB, required for DsbA reoxidation	4	4	2	3	2	0	0	0
Clustering-based subsystems	Clustering-based subsystems	Possible Ammonia conversion cluster	Para-aminobenzoate synthase, amidotransferase component (EC 2.6.1.85) - #2	5	4	4	4	3	2	2	0
Cofactors, Vitamins, Prosthetic Groups, Pigments	Folate and pterines	Folate Biosynthesis	Para-aminobenzoate synthase, amidotransferase component (EC 2.6.1.85) - #3	5	4	4	4	3	2	2	0
Amino Acids and Derivatives	Aromatic amino acids and derivatives	Tryptophan synthesis	Para-aminobenzoate synthase, amidotransferase component (EC 2.6.1.85) - #1	5	4	4	4	3	2	2	0
Sulfur Metabolism	Organic sulfur assimilation	Taurine Utilization	Alpha-ketoglutarate-dependent taurine dioxygenase (EC 1.14.11.17) - #1	4	3	3	0	0	4	0	0
Virulence, Disease and Defense	Resistance to antibiotics and toxic compounds	Bile hydrolysis	Alpha-ketoglutarate-dependent taurine dioxygenase (EC 1.14.11.17) - #2	4	3	3	0	0	4	0	0
Protein Metabolism	Protein folding	GroEL GroES	Heat shock protein 60 family co-chaperone GroES	6	6	4	5	2	0	1	1
RNA Metabolism	RNA processing and modification	Ribonuclease P archaeal and eukaryal	Ribonuclease P protein component 3 (EC 3.1.26.5) - #1	0	0	0	0	0	1	0	0
Clustering-based subsystems	Clustering-based subsystems	Maltose utilization cluster	Maltose operon transcriptional repressor MalR, LacI family - #1	7	3	1	2	4	0	0	0
Miscellaneous	Plant-Prokaryote DOE project	COG2363	Hydroxymethylpyrimidine ABC transporter, substrate-binding component - #1	7	3	0	1	2	0	0	1
Respiration	Electron accepting reactions	Terminal cytochrome O ubiquinol oxidase	Cytochrome O ubiquinol oxidase subunit I (EC 1.10.3.-)	5	3	7	3	0	0	0	0
Protein Metabolism	Protein biosynthesis	tRNA aminoacylation, Phe	Phenylalanyl-tRNA synthetase alpha chain (EC 6.1.1.20), mitochondrial	0	0	0	0	0	1	2	0
Miscellaneous	Miscellaneous	YbbK	Membrane protease family protein BA0301	2	2	0	2	1	0	0	0
Carbohydrates	Organic acids	Glycerate metabolism	Hydroxypyruvate isomerase (EC 5.3.1.22)	7	7	4	1	0	1	0	0
Cell Division and Cell Cycle	Cell Division and Cell Cycle	Two cell division clusters relating to chromosome partitioning	Signal recognition particle receptor protein FtsY (=alpha subunit) (TC 3.A.5.1.1)	11	7	2	3	4	4	4	1
Iron acquisition and metabolism	Siderophores	Bacillibactin Siderophore	Fe-bacillibactin uptake system FeuC	0	0	0	1	0	0	0	0
Secondary Metabolism	Biosynthesis of phenylpropanoids	Tannin biosynthesis	Leucoanthocyanidin dioxygenase (EC 1.14.11.19)	0	0	0	0	0	0	0	1
Clustering-based subsystems	Clustering-based subsystems	CBSS-83332.1.peg.3803	Probable polyketide synthase, similar to many. e.g. gp|M63676|SERERYAA_1 S.erythraea first ORF of eryA gene, involved in complex polyketide formation in erythromycin biosynthesis.	0	0	0	0	0	1	0	0
Carbohydrates	Organic acids	Isobutyryl-CoA to Propionyl-CoA Module	3-hydroxyisobutyryl-CoA hydrolase (EC 3.1.2.4) - #2	2	0	3	0	0	0	1	2
Carbohydrates	Aminosugars	N-Acetyl-Galactosamine and Galactosamine Utilization	Transcriptional repressor of aga operon	0	2	0	0	0	0	0	0
Amino Acids and Derivatives	Branched-chain amino acids	Valine degradation	3-hydroxyisobutyryl-CoA hydrolase (EC 3.1.2.4) - #1	2	0	3	0	0	0	1	2
Iron acquisition and metabolism	Siderophores	Siderophore Pyoverdine	L-ornithine 5-monooxygenase (EC 1.13.12.-), PvdA of pyoverdin biosynthesis	3	0	0	0	0	0	0	0
Fatty Acids, Lipids, and Isoprenoids	Isoprenoids	Polyprenyl Diphosphate Biosynthesis	Heptaprenyl diphosphate synthase component I (EC 2.5.1.30)	1	0	2	2	0	0	0	0
Amino Acids and Derivatives	Lysine, threonine, methionine, and cysteine	Cysteine Biosynthesis	Serine acetyltransferase (EC 2.3.1.30)	7	7	6	6	3	0	1	0
Cofactors, Vitamins, Prosthetic Groups, Pigments	NAD and NADP	NAD and NADP cofactor biosynthesis global	Kynurenine 3-monooxygenase (EC 1.14.13.9) - #1	1	1	2	1	0	5	0	2
Cofactors, Vitamins, Prosthetic Groups, Pigments	Cofactors, Vitamins, Prosthetic Groups, Pigments	Thiamin biosynthesis	Glycine oxidase ThiO (EC 1.4.3.19)	1	2	1	0	0	0	0	0
Carbohydrates	Monosaccharides	D-gluconate and ketogluconates metabolism	Gluconate permease, Bsu4004 homolog	2	1	1	1	1	0	0	0
Amino Acids and Derivatives	Lysine, threonine, methionine, and cysteine	Methionine Biosynthesis	Cysteine synthase (EC 2.5.1.47) - #1	9	7	7	9	6	1	8	7
Carbohydrates	Monosaccharides	D-gluconate and ketogluconates metabolism	2-Keto-D-gluconate dehydrogenase (EC 1.1.99.4), membrane-bound, flavoprotein	3	0	0	0	2	0	0	0
Protein Metabolism	Protein degradation	Dipeptidases (EC 3.4.13.-)	Aminoacyl-histidine dipeptidase (Peptidase D) (EC 3.4.13.3) - #1	3	10	3	3	2	0	0	0
Clustering-based subsystems	Clustering-based subsystems	Conserved gene cluster associated with Met-tRNA formyltransferase	Ribosomal-protein-S18p-alanine acetyltransferase (EC 2.3.1.-) - #1	4	4	2	2	2	0	0	0
Miscellaneous	Plant-Prokaryote DOE project	Conserved gene cluster possibly involved in RNA metabolism	TrmH family tRNA/rRNA methyltransferase YacO (EC 2.1.1.-)	0	1	0	0	0	0	0	0
Miscellaneous	Plant-Prokaryote DOE project	COG3533	Alpha-L-arabinofuranosidase II precursor (EC 3.2.1.55) - #1	4	1	2	0	4	4	1	2
Clustering-based subsystems	Chemotaxis, response regulators	CBSS-323850.3.peg.3142	diguanylate cyclase (GGDEF domain) with PAS/PAC sensor	5	5	0	0	0	0	0	0
Stress Response	Stress Response	Hfl operon	HflC protein - #1	3	4	4	3	3	0	0	0
Clustering-based subsystems	Clustering-based subsystems	CBSS-316273.3.peg.227	Alpha-2-macroglobulin	1	4	1	0	0	0	0	0
Regulation and Cell signaling	Regulation and Cell signaling	Orphan regulatory proteins	Sensory histidine kinase in two-component regulatory system with RstA	3	4	1	1	1	0	0	0
Carbohydrates	Carbohydrates	Unknown carbohydrate utilization ( cluster Ydj )	Putative two-component response regulator and GGDEF family protein YeaJ	1	2	1	1	1	0	0	0
Amino Acids and Derivatives	Arginine; urea cycle, polyamines	Polyamine Metabolism	S-adenosylmethionine decarboxylase proenzyme (EC 4.1.1.50), prokaryotic class 1A	3	3	1	4	2	0	0	0
Amino Acids and Derivatives	Arginine; urea cycle, polyamines	Polyamine Metabolism	S-adenosylmethionine decarboxylase proenzyme (EC 4.1.1.50), prokaryotic class 1B	0	0	0	1	0	0	0	0
Carbohydrates	Aminosugars	N-Acetyl-Galactosamine and Galactosamine Utilization	Predicted galactosamine-6-phosphate isomerase (EC 5.3.1.-)	0	2	0	0	0	0	0	0
Carbohydrates	Central carbohydrate metabolism	Glycolysis and Gluconeogenesis, including Archaeal enzymes	Phosphoglycerate mutase (EC 5.4.2.1) - #2	8	9	2	3	6	1	0	2
Carbohydrates	Central carbohydrate metabolism	Glycolysis and Gluconeogenesis	Phosphoglycerate mutase (EC 5.4.2.1) - #1	8	9	2	3	6	1	0	2
Carbohydrates	Aminosugars	Chitin and N-acetylglucosamine utilization	N-Acetyl-D-glucosamine ABC transport system, permease protein 2	8	4	0	3	3	0	0	0
RNA Metabolism	RNA processing and modification	Queuosine-Archaeosine Biosynthesis	Substrate-specific component QueT (COG4708) of predicted queuosine-regulated ECF transporter - #1	0	0	1	2	0	0	0	0
Carbohydrates	Aminosugars	Chitin and N-acetylglucosamine utilization	N-Acetyl-D-glucosamine ABC transport system, permease protein 1	6	5	3	7	2	0	0	0
Sulfur Metabolism	Organic sulfur assimilation	Alkanesulfonate assimilation	Organosulfonate utilization protein SsuF	1	1	0	0	0	0	0	0
Carbohydrates	Fermentation	Acetone Butanol Ethanol Synthesis	3-hydroxybutyryl-CoA dehydrogenase (EC 1.1.1.157)	7	6	9	6	1	0	1	1
Carbohydrates	Central carbohydrate metabolism	Pentose phosphate pathway	Fructose-6-phosphate phosphoketolase (EC 4.1.2.22)	7	3	0	1	2	2	2	1
Cofactors, Vitamins, Prosthetic Groups, Pigments	Cofactors, Vitamins, Prosthetic Groups, Pigments	Thiamin biosynthesis	Thiamin-phosphate pyrophosphorylase (EC 2.5.1.3)	2	2	1	2	2	1	0	0
Regulation and Cell signaling	Regulation and Cell signaling	Rcs phosphorelay signal transduction pathway	DnaJ-like protein DjlA - #1	5	3	2	1	2	0	0	0
Motility and Chemotaxis	Flagellar motility in Prokaryota	Flagellar motility	Flagellar motor rotation protein MotB - #1	4	0	2	3	0	0	0	0
Clustering-based subsystems	Clustering-based subsystems	RNA modification cluster	Inner membrane protein translocase component YidC, short form OxaI-like - #1	2	1	0	2	0	0	0	0
Miscellaneous	Plant-Prokaryote DOE project	At1g14345	Inner membrane protein translocase component YidC, short form OxaI-like - #2	2	1	0	2	0	0	0	0
Secondary Metabolism	Biosynthesis of phenylpropanoids	Apigenin derivatives	isoflavone reductase, putative	0	0	0	0	0	0	2	1
Cofactors, Vitamins, Prosthetic Groups, Pigments	Tetrapyrroles	Coenzyme B12 biosynthesis	Cobalt-precorrin-8x methylmutase (EC 5.4.1.2) - #1	1	3	0	3	0	0	0	0
Phosphorus Metabolism	Phosphorus Metabolism	Phosphate metabolism	Soluble pyridine nucleotide transhydrogenase (EC 1.6.1.1)	3	4	5	1	2	3	0	2
Amino Acids and Derivatives	Glutamine, glutamate, aspartate, asparagine; ammonia assimilation	Glutamine, Glutamate, Aspartate and Asparagine Biosynthesis	Glutamine synthetase (EC 6.3.1.2)	3	4	2	0	0	0	1	1
Miscellaneous	Miscellaneous	Broadly distributed proteins not in subsystems	YbbL ABC transporter ATP-binding protein	2	0	1	0	0	0	0	0
Clustering-based subsystems	Choline bitartrate degradation, putative	CBSS-344610.3.peg.2335	D-malic enzyme (EC 1.1.1.83) - #1	4	3	2	3	1	8	1	1
Clustering-based subsystems	Clustering-based subsystems	CBSS-214092.1.peg.3450	FIG002208: Acetyltransferase (EC 2.3.1.-)	2	0	0	0	1	0	0	0
Iron acquisition and metabolism	Iron acquisition and metabolism	Iron acquisition in Vibrio	Transcriptional regulator, VCA0231 ortholog	1	0	0	0	0	0	0	0
Miscellaneous	Plant-Prokaryote DOE project	At5g04520 AT1G06240	Peptidase, M23/M37 family - #1	5	11	8	0	1	0	0	0
Carbohydrates	Organic acids	Isobutyryl-CoA to Propionyl-CoA Module	Enoyl-CoA hydratase [isoleucine degradation] (EC 4.2.1.17) - #2	0	1	1	0	0	0	0	0
Amino Acids and Derivatives	Branched-chain amino acids	Isoleucine degradation	Enoyl-CoA hydratase [isoleucine degradation] (EC 4.2.1.17) - #1	0	1	1	0	0	0	0	0
Respiration	Electron donating reactions	Respiratory dehydrogenases 1	L-lactate dehydrogenase (EC 1.1.2.3) - #2	8	5	6	1	3	3	0	0
Carbohydrates	Organic acids	Lactate utilization	L-lactate dehydrogenase (EC 1.1.2.3) - #1	8	5	6	1	3	3	0	0
Amino Acids and Derivatives	Aromatic amino acids and derivatives	Chorismate Synthesis	Chorismate mutase I (EC 5.4.99.5)	8	6	3	3	6	0	0	0
RNA Metabolism	RNA processing and modification	RNA 3'-terminal phosphate cyclase	Transcriptional regulatory protein RtcR	3	2	0	0	0	0	0	0
Clustering-based subsystems	Clustering-based subsystems	CBSS-176299.4.peg.1996B	ATP-dependent Clp protease ATP-binding subunit ClpA	9	8	8	3	0	0	0	2
Miscellaneous	Miscellaneous	ZZ gjo need homes	Virulence factor MviM	1	2	2	1	2	0	0	0
Protein Metabolism	Protein degradation	Proteasome bacterial	ATP-dependent Clp protease ATP-binding subunit ClpX	13	6	6	4	3	1	1	0
Virulence, Disease and Defense	Resistance to antibiotics and toxic compounds	Copper homeostasis: copper tolerance	Copper homeostasis protein CutE - #1	4	4	1	3	2	0	0	0
Motility and Chemotaxis	Flagellar motility in Prokaryota	Flagellum	Flagellar M-ring protein FliF	2	3	3	1	1	0	0	0
Carbohydrates	Monosaccharides	Xylose utilization	predicted 2-keto-3-deoxyxylonate dehydratase	1	1	1	0	0	0	0	0
Carbohydrates	Central carbohydrate metabolism	Pyruvate metabolism I: anaplerotic reactions, PEP	Aerobic C4-dicarboxylate transporter for fumarate, L-malate, D-malate, succunate, aspartate - #1	3	5	2	7	2	0	0	0
Clustering-based subsystems	Clustering-based subsystems	Conserved gene cluster associated with Met-tRNA formyltransferase	Uncharacterized protein with LysM domain, COG1652	1	2	0	1	0	0	0	0
Regulation and Cell signaling	Regulation and Cell signaling	Two-component regulatory systems in Campylobacter	Two-component system histidine kinase	0	0	0	0	1	0	0	0
Cell Wall and Capsule	Gram-Negative cell wall components	LOS core oligosaccharide biosynthesis	UDP-glucose:(glucosyl)lipopolysaccharide alpha-1,2-glucosyltransferase (EC 2.4.1.58)	2	1	1	1	0	0	0	0
Membrane Transport	Protein secretion system, Type I	Type I protein secretion systems	ABC exporter for hemopore HasA, outer membrane component HasF	0	2	3	0	0	0	0	0
Amino Acids and Derivatives	Branched-chain amino acids	Branched chain amino acid degradation regulons	Dihydrolipoamide acyltransferase component of branched-chain alpha-keto acid dehydrogenase complex (EC 2.3.1.168)	1	0	0	2	0	2	1	2
Virulence, Disease and Defense	Resistance to antibiotics and toxic compounds	Cobalt-zinc-cadmium resistance	Cobalt/zinc/cadmium efflux RND transporter, membrane fusion protein, CzcB family	0	1	0	0	0	0	0	0
Phages, Prophages, Transposable elements, Plasmids	Phages, Prophages	Listeria phi-A118-like prophages	Single-stranded DNA-binding protein (prophage associated)	0	0	1	0	0	0	0	0
Cofactors, Vitamins, Prosthetic Groups, Pigments	Folate and pterines	Folate Biosynthesis	Substrate-specific component FolT of folate ECF transporter	0	0	1	2	0	0	0	0
Virulence, Disease and Defense	Resistance to antibiotics and toxic compounds	MexE-MexF-OprN Multidrug Efflux System	Multidrug efflux transporter MexF	0	3	2	0	0	0	0	0
Nucleosides and Nucleotides	Pyrimidines	Novel non-oxidative pathway of Uracil catabolism	Beta-ureidopropionase (EC 3.5.1.6) - #2	6	1	1	6	3	5	0	0
Metabolism of Aromatic Compounds	Peripheral pathways for catabolism of aromatic compounds	Biphenyl Degradation	2-hydroxy-6-oxo-6-phenylhexa-2,4-dienoate hydrolase (EC 3.7.1.-) - #2	1	3	0	2	0	0	0	0
Nucleosides and Nucleotides	Nucleosides and Nucleotides	Hydantoin metabolism	Beta-ureidopropionase (EC 3.5.1.6) - #1	6	1	1	6	3	5	0	0
Miscellaneous	Plant-Prokaryote DOE project	Scaffold proteins for [4Fe-4S] cluster assembly (MRP family)	HtrA protease/chaperone protein - #1	6	2	0	0	1	0	0	0
Stress Response	Periplasmic Stress	Periplasmic Stress Response	HtrA protease/chaperone protein - #2	6	2	0	0	1	0	0	0
Cofactors, Vitamins, Prosthetic Groups, Pigments	Cofactors, Vitamins, Prosthetic Groups, Pigments	Thiamin biosynthesis	Sulfur carrier protein adenylyltransferase ThiF	3	0	1	2	1	1	0	0
Fatty Acids, Lipids, and Isoprenoids	Isoprenoids	Myxoxanthophyll biosynthesis in Cyanobacteria	Beta-carotene hydroxylase - #1	0	1	0	0	0	0	0	0
Clustering-based subsystems	Clustering-based subsystems	EC49-61	DNA polymerase II (EC 2.7.7.7)	4	6	3	0	0	0	0	0
Membrane Transport	Membrane Transport	ECF class transporters	Substrate-specific component NiaX of predicted niacin ECF transporter - #1	1	0	1	0	0	0	0	0
Virulence, Disease and Defense	Invasion and intracellular resistance	Listeria surface proteins: LPXTG motif	Sortase - #1	5	0	2	1	1	0	0	0
Cofactors, Vitamins, Prosthetic Groups, Pigments	Riboflavin, FMN, FAD	Riboflavin, FMN and FAD metabolism	Riboflavin synthase alpha chain (EC 2.5.1.9)	5	3	3	2	3	1	0	0
Carbohydrates	Monosaccharides	Mannose Metabolism	Mannoside ABC transport system, permease protein 1	1	0	0	0	0	0	0	0
Nucleosides and Nucleotides	Pyrimidines	pyrimidine conversions	Uracil phosphoribosyltransferase (EC 2.4.2.9) - #4	5	10	5	7	3	4	3	2
Nucleosides and Nucleotides	Pyrimidines	Novel non-oxidative pathway of Uracil catabolism	Uracil phosphoribosyltransferase (EC 2.4.2.9) - #3	5	10	5	7	3	4	3	2
Nucleosides and Nucleotides	Pyrimidines	De Novo Pyrimidine Synthesis	Uracil phosphoribosyltransferase (EC 2.4.2.9) - #2	5	10	5	7	3	4	3	2
Miscellaneous	Plant-Prokaryote DOE project	COG0523	Uracil phosphoribosyltransferase (EC 2.4.2.9) - #1	5	10	5	7	3	4	3	2
Carbohydrates	Central carbohydrate metabolism	Glycolate, glyoxylate interconversions	Glyoxylate reductase (EC 1.1.1.79)	6	2	1	4	2	1	0	0
Cofactors, Vitamins, Prosthetic Groups, Pigments	Folate and pterines	YgfZ	Lipoate synthase	8	3	1	2	2	3	2	1
RNA Metabolism	RNA processing and modification	tRNAmodification position 34	n-type ATP pyrophosphatase superfamily / TilS and TtcA-like - #1	0	0	0	0	0	1	0	0
Clustering-based subsystems	Clustering-based subsystems	USS-DB-6	ABC transporter ATP-binding protein USSDB6B	0	1	0	1	0	0	0	0
Protein Metabolism	Protein biosynthesis	Translation initiation factors eukaryotic and archaeal	Eukaryotic translation initiation factor 5	0	0	0	0	0	1	0	1
Carbohydrates	Monosaccharides	D-allose utilization	D-allulose-6-phosphate 3-epimerase (EC 5.1.3.-), row_id 1016	1	0	0	0	0	0	0	0
Miscellaneous	Miscellaneous	ZZ gjo need homes	Putative permease often clustered with de novo purine synthesis	1	2	1	1	0	0	0	0
Fatty Acids, Lipids, and Isoprenoids	Fatty Acids, Lipids, and Isoprenoids	Polyhydroxybutyrate metabolism	3-hydroxybutyryl-CoA dehydratase (EC 4.2.1.55) - #2	3	1	2	4	0	0	0	0
Carbohydrates	Fermentation	Acetyl-CoA fermentation to Butyrate	3-hydroxybutyryl-CoA dehydratase (EC 4.2.1.55) - #1	3	1	2	4	0	0	0	0
Clustering-based subsystems	Fatty acid metabolic cluster	COG1399	Malonyl CoA-acyl carrier protein transacylase (EC 2.3.1.39) - #1	6	8	3	5	2	0	0	0
Respiration	Electron donating reactions	Respiratory Complex I	NADH dehydrogenase subunit 1	1	1	1	1	1	1	1	1
Membrane Transport	Protein secretion system, Type II	Widespread colonization island	Type II/IV secretion system secretin RcpA/CpaC, associated with Flp pilus assembly	1	3	2	2	2	0	0	0
Sulfur Metabolism	Inorganic sulfur assimilation	Inorganic Sulfur Assimilation	Ferredoxin--sulfite reductase, bacillial type (EC 1.8.7.1)	2	1	0	3	1	0	0	0
Cofactors, Vitamins, Prosthetic Groups, Pigments	NAD and NADP	NAD and NADP cofactor biosynthesis global	Isochorismatase (EC 3.3.2.1) of siderophore biosynthesis - #1	0	0	0	1	0	0	0	0
Iron acquisition and metabolism	Iron acquisition and metabolism	Iron acquisition in Vibrio	Isochorismatase (EC 3.3.2.1) of siderophore biosynthesis - #2	0	0	0	1	0	0	0	0
Iron acquisition and metabolism	Siderophores	Siderophore assembly kit	Isochorismatase (EC 3.3.2.1) of siderophore biosynthesis - #3	0	0	0	1	0	0	0	0
Protein Metabolism	Protein biosynthesis	Ribosome SSU bacterial	SSU ribosomal protein S9p (S16e)	8	3	3	3	3	0	2	2
Protein Metabolism	Protein biosynthesis	tRNA aminoacylation, Asp and Asn	Aspartyl-tRNA(Asn) synthetase (EC 6.1.1.23)	2	6	0	3	2	2	0	0
Nucleosides and Nucleotides	Pyrimidines	pyrimidine conversions	Thymidylate synthase (EC 2.1.1.45) - #1	8	8	5	3	4	1	1	3
RNA Metabolism	RNA processing and modification	rRNA modification Bacteria	RNA binding methyltransferase FtsJ like	1	1	4	1	1	0	0	0
Carbohydrates	Carbohydrates	Unknown carbohydrate utilization ( cluster Ydj )	Putative oxidoreductase YeaE, aldo/keto reductase family	3	1	2	1	1	0	0	0
Miscellaneous	Plant-Prokaryote DOE project	COG2302	FIG001583: hypothetical protein, contains S4-like RNA binding domain - #1	2	0	1	1	0	0	0	0
Cofactors, Vitamins, Prosthetic Groups, Pigments	Folate and pterines	YgfZ	Molybdenum cofactor biosynthesis protein MoaA - #1	6	4	6	3	4	2	1	1
Cell Wall and Capsule	Capsular and extracellular polysacchrides	Alginate metabolism	RNA polymerase sigma-H factor AlgT	0	0	1	0	0	0	0	0
Nucleosides and Nucleotides	Purines	Purine Utilization	Guanine-hypoxanthine permease	4	3	2	1	1	0	0	0
Clustering-based subsystems	Clustering-based subsystems	Yfa cluster	Competence/damage-inducible protein CinA	7	5	5	3	3	0	0	0
Cell Wall and Capsule	Capsular and extracellular polysacchrides	Vibrio Polysaccharide (VPS) Biosynthesis	Capsular polysaccharide synthesis enzyme CpsC, polysaccharide export - #1	1	2	0	0	0	0	0	0
Cofactors, Vitamins, Prosthetic Groups, Pigments	Tetrapyrroles	Chlorophyll Biosynthesis	Mg-protoporphyrin O-methyltransferase (EC 2.1.1.11)	0	0	0	0	0	0	1	0
Potassium metabolism	Potassium metabolism	Potassium homeostasis	Glutathione-regulated potassium-efflux system ATP-binding protein - #1	10	6	5	0	3	0	0	0
Membrane Transport	Protein secretion system, Type III	Type III secretion system	Type III secretion inner membrane protein (YscU,SpaS,EscU,HrcU,SsaU, homologous to flagellar export components)	1	2	2	2	1	0	0	0
Phages, Prophages, Transposable elements, Plasmids	Phages, Prophages	Phage Ea cluster	Phage EaA protein	0	1	0	0	0	0	0	0
Membrane Transport	Membrane Transport	ECF class transporters	Duplicated ATPase component MtsB of energizing module of methionine-regulated ECF transporter - #1	3	0	3	0	0	0	0	0
DNA Metabolism	DNA uptake, competence	Gram Positive Competence	Late competence protein ComC, processing protease	0	0	0	1	0	0	0	0
Carbohydrates	Aminosugars	N-Acetyl-Galactosamine and Galactosamine Utilization	Tagatose-6-phosphate kinase AgaZ (EC 2.7.1.144)	0	1	0	0	0	0	0	0
Nitrogen Metabolism	Nitrogen Metabolism	Nitrate and nitrite ammonification	NrfC protein	2	1	1	1	1	0	0	0
Miscellaneous	Plant-Prokaryote DOE project	Iojap	V-type ATP synthase subunit K (EC 3.6.3.14)	0	1	2	1	0	1	1	0
Respiration	Respiration	Biogenesis of c-type cytochromes	Cytochrome c heme lyase subunit CcmH	1	2	1	0	0	0	0	0
Clustering-based subsystems	Clustering-based subsystems	tRNA-methylthiotransferase containing cluster	tRNA-i(6)A37 methylthiotransferase	8	7	2	3	3	0	0	0
Iron acquisition and metabolism	Siderophores	Bacillibactin Siderophore	Fe-bacillibactin uptake system FeuD	0	0	0	1	0	0	0	0
Stress Response	Dessication stress	O-antigen capsule important for environmental persistence	Aldolase YihT	1	0	0	0	1	0	0	0
Secondary Metabolism	Biologically active compounds in metazoan cell defence and differentiation	Quinolinic acid and its derivatives	3-hydroxyanthranilate 3,4-dioxygenase (EC 1.13.11.6) - #2	0	0	1	1	0	4	0	1
Cofactors, Vitamins, Prosthetic Groups, Pigments	NAD and NADP	NAD and NADP cofactor biosynthesis global	3-hydroxyanthranilate 3,4-dioxygenase (EC 1.13.11.6) - #1	0	0	1	1	0	4	0	1
Iron acquisition and metabolism	Siderophores	Bacillibactin Siderophore	Fe-bacillibactin uptake system FeuB	1	0	0	0	1	0	0	0
Amino Acids and Derivatives	Aromatic amino acids and derivatives	Aromatic amino acid degradation	Phenylalanine hydroxylase transcriptional activator PhhR	2	2	2	0	0	0	0	0
Cofactors, Vitamins, Prosthetic Groups, Pigments	Quinone cofactors	Pyrroloquinoline Quinone biosynthesis	Coenzyme PQQ synthesis protein B - #1	0	1	0	1	0	0	0	0
Membrane Transport	Uni- Sym- and Antiporters	NhaA, NhaD and Sodium-dependent phosphate transporters	Transcriptional activator HlyU	0	1	0	0	0	0	0	0
Cofactors, Vitamins, Prosthetic Groups, Pigments	Riboflavin, FMN, FAD	Riboflavin, FMN and FAD metabolism	6,7-dimethyl-8-ribityllumazine synthase (EC 2.5.1.9)	5	4	1	5	3	1	1	0
Miscellaneous	Plant-Prokaryote DOE project	At5g63420	Ribosomal-protein-S18p-alanine acetyltransferase (EC 2.3.1.-) - #2	4	4	2	2	2	0	0	0
Miscellaneous	Plant-Prokaryote DOE project	YrdC-YciO-Sua5 protein family	Ribosomal-protein-S18p-alanine acetyltransferase (EC 2.3.1.-) - #3	4	4	2	2	2	0	0	0
Protein Metabolism	Protein biosynthesis	Ribosome biogenesis bacterial	Ribosomal-protein-S18p-alanine acetyltransferase (EC 2.3.1.-) - #4	4	4	2	2	2	0	0	0
Virulence, Disease and Defense	Resistance to antibiotics and toxic compounds	Cobalt-zinc-cadmium resistance	DNA-binding heavy metal response regulator	4	1	3	2	3	0	0	0
Clustering-based subsystems	Clustering-based subsystems	Conserved gene cluster associated with Met-tRNA formyltransferase	tRNA:m(5)U-54 MTase gid	0	0	0	2	1	0	0	0
Virulence, Disease and Defense	Invasion and intracellular resistance	Listeria surface proteins: Internalin-like proteins	internalin, putative	7	4	0	0	0	0	0	0
Iron acquisition and metabolism	Iron acquisition and metabolism	Heme, hemin uptake and utilization systems in GramPositives	FIG039061: hypothetical protein related to heme utilization	3	1	0	3	0	0	0	0
Clustering-based subsystems	Clustering-based subsystems	EC699-706	Lactam utilization protein LamB - #1	13	5	6	4	5	0	3	0
Carbohydrates	One-carbon Metabolism	Serine-glyoxylate cycle	Phosphoenolpyruvate carboxykinase [ATP] (EC 4.1.1.49) - #1	8	13	6	3	3	1	0	1
Protein Metabolism	Protein processing and modification	G3E family of P-loop GTPases (metallocenter biosynthesis)	COG0523: Putative GTPases (G3E family) - #1	2	3	2	1	3	0	0	0
Protein Metabolism	Protein biosynthesis	tRNA aminoacylation, Lys	Lysyl-tRNA synthetase (class I) (EC 6.1.1.6)	1	1	0	0	1	0	0	0
Virulence, Disease and Defense	Resistance to antibiotics and toxic compounds	Copper homeostasis	Blue copper oxidase CueO precursor	4	2	0	0	1	0	0	0
Miscellaneous	Plant-Prokaryote DOE project	DOE COG3533	Amino acid permease in 4-hydroxyproline catabolic gene cluster - #1	0	0	0	3	0	0	0	0
DNA Metabolism	DNA Metabolism	DNA structural proteins, bacterial	DNA-binding protein HU-beta	3	3	3	1	2	0	0	0
Clustering-based subsystems	Clustering-based subsystems	Aerotolerance operon in Bacteroides and potentially orthologous operons in other organisms	TPR domain protein in aerotolerance operon	2	0	0	3	0	0	0	0
Regulation and Cell signaling	Regulation and Cell signaling	Orphan regulatory proteins	Copper-sensing two-component system response regulator CpxR	0	1	0	0	0	0	0	0
Carbohydrates	Monosaccharides	D-galactonate catabolism	D-galactonate regulator, IclR family	0	0	1	0	0	0	0	0
Stress Response	Heat shock	Heat shock dnaK gene cluster extended	Ribosomal RNA small subunit methyltransferase E (EC 2.1.1.-) - #2	4	2	1	0	3	0	0	0
RNA Metabolism	RNA processing and modification	rRNA modification Bacteria	Ribosomal RNA small subunit methyltransferase E (EC 2.1.1.-) - #1	4	2	1	0	3	0	0	0
Miscellaneous	Plant-Prokaryote DOE project	At1g69340 At2g40600	Sec14p-like lipid-binding domain	0	0	0	0	0	0	0	2
Membrane Transport	Membrane Transport	Transport of Nickel and Cobalt	Predicted cobalt transporter in Bacteroides_Porphyromonas - #1	0	1	1	0	0	0	0	0
Secondary Metabolism	Plant Octadecanoids	Octadecanoids	Oxidase	0	0	4	0	1	5	7	8
Cell Wall and Capsule	Gram-Negative cell wall components	Lipopolysaccharide assembly	Outer membrane lipoprotein SmpA, a component of the essential YaeT outer-membrane protein assembly complex	3	3	2	2	2	0	0	0
Clustering-based subsystems	Nucleotidyl-phosphate metabolic cluster	CBSS-222523.1.peg.1311	GTP pyrophosphokinase	15	15	12	11	6	1	0	1
Cell Wall and Capsule	Capsular and extracellular polysacchrides	Sialic Acid Metabolism	PTS system, N-acetylmuramic acid-specific IIC component (EC 2.7.1.69)	0	1	1	1	1	0	0	0
Motility and Chemotaxis	Flagellar motility in Prokaryota	Flagellum in Campylobacter	Flagellar basal-body rod protein FlgC - #1	4	4	3	4	2	0	0	0
Cofactors, Vitamins, Prosthetic Groups, Pigments	Tetrapyrroles	Coenzyme B12 biosynthesis	Duplicated ATPase component CbrU of energizing module of predicted cobalamin ECF transporter	0	0	0	2	0	0	0	0
Virulence, Disease and Defense	Adhesion	Streptococcus pyogenes recombinatorial zone	Sortase	5	0	2	1	1	0	0	0
Dormancy and Sporulation	Dormancy and Sporulation	Spore Core Dehydration	Spore maturation protein A	1	2	0	0	0	0	0	0
Amino Acids and Derivatives	Arginine; urea cycle, polyamines	Urea decomposition	Urea ABC transporter, permease protein UrtB	7	2	1	1	1	0	0	0
Amino Acids and Derivatives	Arginine; urea cycle, polyamines	Urea decomposition	Urea ABC transporter, permease protein UrtC	5	1	3	0	0	0	0	0
Regulation and Cell signaling	Regulation and Cell signaling	Two-component regulatory systems in Campylobacter	Two-component system response regulator	6	16	4	6	1	2	1	0
Amino Acids and Derivatives	Alanine, serine, and glycine	Glycine and Serine Utilization	Glycine dehydrogenase [decarboxylating] (glycine cleavage system P1 protein) (EC 1.4.4.2)	2	3	0	0	1	0	0	0
Protein Metabolism	Protein biosynthesis	Translation elongation factor G family	Translation elongation factor G-related protein	1	6	0	0	0	0	0	0
Respiration	Electron accepting reactions	Terminal cytochrome O ubiquinol oxidase	Cytochrome O ubiquinol oxidase subunit IV (EC 1.10.3.-)	1	0	0	0	0	0	0	0
Amino Acids and Derivatives	Lysine, threonine, methionine, and cysteine	Methionine Biosynthesis	5-methyltetrahydrofolate--homocysteine methyltransferase (EC 2.1.1.13)	7	12	4	10	0	2	0	0
DNA Metabolism	DNA replication	DNA replication, archaeal	Flap structure-specific endonuclease (EC 3.-.-.-) - #1	0	0	0	0	0	2	1	0
Clustering-based subsystems	Clustering-based subsystems	NusA-TFII Cluster	Ribosome-binding factor A - #2	4	3	1	1	3	0	0	0
Protein Metabolism	Protein biosynthesis	Translation initiation factors bacterial	Ribosome-binding factor A - #3	4	3	1	1	3	0	0	0
Cell Division and Cell Cycle	Cell Division and Cell Cycle	Bacterial Cytoskeleton	Septum formation protein Maf	4	0	0	1	0	0	0	0
Cofactors, Vitamins, Prosthetic Groups, Pigments	NAD and NADP	NAD regulation	Niacin transporter NiaP - #1	1	1	0	4	0	1	2	2
Phages, Prophages, Transposable elements, Plasmids	Phages, Prophages	Phage integration and excision	Integrase	48	47	34	56	16	26	0	12
Amino Acids and Derivatives	Aromatic amino acids and derivatives	Common Pathway For Synthesis of Aromatic Compounds (DAHP synthase to chorismate)	Shikimate/quinate 5-dehydrogenase I beta (EC 1.1.1.282) - #1	3	1	1	4	1	0	0	0
Metabolism of Aromatic Compounds	Peripheral pathways for catabolism of aromatic compounds	Quinate degradation	Shikimate/quinate 5-dehydrogenase I beta (EC 1.1.1.282) - #2	3	1	1	4	1	0	0	0
Carbohydrates	Monosaccharides	D-Tagatose and Galactitol Utilization	Predicted galactitol operon regulator (Transcriptional antiterminator), BglG family	0	0	4	3	2	0	0	0
Carbohydrates	One-carbon Metabolism	Serine-glyoxylate cycle	ethylmalonyl-CoA mutase	3	6	2	2	0	1	0	0
Cofactors, Vitamins, Prosthetic Groups, Pigments	Coenzyme A	Coenzyme A Biosynthesis	Pantoate--beta-alanine ligase (EC 6.3.2.1) - #1	6	7	4	5	3	0	0	0
Carbohydrates	Sugar alcohols	Mannitol Utilization	PTS system, mannitol-specific cryptic IIA component (EC 2.7.1.69)	0	0	0	0	1	0	0	0
RNA Metabolism	RNA processing and modification	tRNA modification Archaea	Asparaginyl-tRNA synthetase (EC 6.1.1.22) - #1	6	7	2	4	2	6	3	6
Regulation and Cell signaling	Regulation of virulence	Streptococcal Mga Regulon	Two-component system histidine kinase - #1	0	0	0	0	1	0	0	0
Cofactors, Vitamins, Prosthetic Groups, Pigments	Folate and pterines	Folate Biosynthesis	Dihydroneopterin triphosphate epimerase	1	3	1	1	1	0	0	0
Clustering-based subsystems	Clustering-based subsystems	Nucleoside Catabolism cluster	Thymidine phosphorylase (EC 2.4.2.4) - #1	6	4	2	4	3	0	0	0
Nucleosides and Nucleotides	Pyrimidines	pyrimidine conversions	Thymidine phosphorylase (EC 2.4.2.4) - #2	6	4	2	4	3	0	0	0
Miscellaneous	Plant-Prokaryote DOE project	At2g23840	HNH endonuclease family protein	0	0	0	1	1	0	0	0
Clustering-based subsystems	Clustering-based subsystems	Putative hemin transporter	Heme-regulated cyclic AMP phosphodiesterase (EC 3.1.4.-)	0	1	1	0	0	0	0	0
Cell Wall and Capsule	Capsular and extracellular polysacchrides	Colanic acid biosynthesis	Colanic acid biosysnthesis glycosyl transferase WcaI	0	0	1	0	0	0	0	0
RNA Metabolism	RNA processing and modification	eukaryotic rRNA modification and related functions	Hyaluronan mediated motility receptor - #1	1	0	0	0	0	0	1	0
Carbohydrates	Monosaccharides	L-rhamnose utilization	Rhamnulokinase (EC 2.7.1.5) - #1	4	1	2	2	0	0	0	0
Regulation and Cell signaling	Regulation and Cell signaling	Cell envelope-associated LytR-CpsA-Psr transcriptional attenuators	Cell envelope-associated transcriptional attenuator LytR-CpsA-Psr, subfamily A1 (as in PMID19099556)	0	0	0	0	1	0	0	0
Regulation and Cell signaling	Programmed Cell Death and Toxin-antitoxin Systems	Toxin-antitoxin systems (other than RelBE and MazEF)	Toxin mRNA interferase YgiU	1	0	0	0	0	0	0	0
Amino Acids and Derivatives	Lysine, threonine, methionine, and cysteine	Methionine Salvage	Methylthioribulose-1-phosphate dehydratase (EC 4.2.1.109)	2	2	0	0	0	1	0	0
Miscellaneous	Plant-Prokaryote DOE project	COG3380 COG2907	S-adenosyl-L-methionine dependent methyltransferase, similar to cyclopropane-fatty-acyl-phospholipid synthase - #1	2	2	1	0	1	2	5	3
Phosphorus Metabolism	Phosphorus Metabolism	Alkylphosphonate utilization	PhnB protein	7	4	4	0	3	1	0	0
Respiration	Electron accepting reactions	Anaerobic respiratory reductases	Fe-S-cluster-containing hydrogenase components 1	0	0	0	0	0	0	0	1
Fatty Acids, Lipids, and Isoprenoids	Isoprenoids	Polyprenyl Diphosphate Biosynthesis	Glycosyl-4,4'-diaponeurosporenoate acyltransferase precursor (EC 2.3.1.-)	2	0	0	0	1	0	0	0
Cofactors, Vitamins, Prosthetic Groups, Pigments	Folate and pterines	5-FCL-like protein	Thiaminase II (EC 3.5.99.2) - #1	2	0	2	2	2	1	0	0
Miscellaneous	Plant-Prokaryote DOE project	COG2363	Thiaminase II (EC 3.5.99.2) - #2	2	0	2	2	2	1	0	0
Membrane Transport	Protein secretion system, Type III	Type III secretion systems	Type III effector protein AvrE1	1	0	0	0	0	0	0	0
DNA Metabolism	DNA recombination	RuvABC plus a hypothetical	Crossover junction endodeoxyribonuclease RuvC (EC 3.1.22.4)	2	3	0	0	0	0	0	0
Virulence, Disease and Defense	Virulence, Disease and Defense	Bacterial cyanide production and tolerance mechanisms	Cyanide insensitive terminal oxidase, subunit II	1	1	1	0	0	0	0	0
Protein Metabolism	Protein processing and modification	G3E family of P-loop GTPases (metallocenter biosynthesis)	Urease gamma subunit (EC 3.5.1.5) - #3	0	2	0	0	0	0	0	0
Carbohydrates	Monosaccharides	D-galactarate, D-glucarate and D-glycerate catabolism	D-glucarate permease	6	0	0	0	3	0	0	0
Amino Acids and Derivatives	Arginine; urea cycle, polyamines	Urease subunits	Urease gamma subunit (EC 3.5.1.5) - #1	0	2	0	0	0	0	0	0
Carbohydrates	Di- and oligosaccharides	Fructooligosaccharides(FOS) and Raffinose Utilization	Alpha-mannosidase (EC 3.2.1.24) - #1	15	9	4	5	5	3	0	1
Carbohydrates	Monosaccharides	Mannose Metabolism	Alpha-mannosidase (EC 3.2.1.24) - #2	15	9	4	5	5	3	0	1
Miscellaneous	Plant-Prokaryote DOE project	COG3533	Alpha-mannosidase (EC 3.2.1.24) - #3	15	9	4	5	5	3	0	1
Protein Metabolism	Protein degradation	Proteasome eukaryotic	proteasome regulatory subunit Rpn6	0	0	0	0	0	1	1	0
Amino Acids and Derivatives	Glutamine, glutamate, aspartate, asparagine; ammonia assimilation	Glutamine, Glutamate, Aspartate and Asparagine Biosynthesis	Glutamine synthetase type III, GlnN (EC 6.3.1.2)	1	3	0	2	0	0	0	0
Carbohydrates	Central carbohydrate metabolism	Entner-Doudoroff Pathway	Phosphogluconate dehydratase (EC 4.2.1.12)	4	8	1	3	2	0	0	0
Cofactors, Vitamins, Prosthetic Groups, Pigments	Tetrapyrroles	Coenzyme B12 biosynthesis	ATPase component CbiO of energizing module of cobalt ECF transporter	0	0	0	1	0	0	0	0
DNA Metabolism	DNA repair	DNA repair, bacterial UvrD and related helicases	ATP-dependent DNA helicase UvrD/PcrA, actinomycete paralog	2	0	0	0	1	0	0	0
Cofactors, Vitamins, Prosthetic Groups, Pigments	Quinone cofactors	Plastoquinone Biosynthesis	Homogentisate prenyltransferase	0	0	1	0	0	0	0	0
Membrane Transport	Protein secretion system, Type III	Type III secretion system	Type III secretion inner membrane protein (YscR,SpaR,HrcR,EscR,homologous to flagellar export components)	2	0	2	0	0	0	0	0
Membrane Transport	Protein secretion system, Type III	Type III secretion systems	type III secretion protein HrpB(Pto)	0	1	1	1	1	0	0	0
Carbohydrates	Monosaccharides	D-Sorbitol(D-Glucitol) and L-Sorbose Utilization	Glucitol operon repressor	1	1	0	0	0	0	0	0
Cofactors, Vitamins, Prosthetic Groups, Pigments	Cofactors, Vitamins, Prosthetic Groups, Pigments	Thiamin biosynthesis	Phosphomethylpyrimidine kinase (EC 2.7.4.7)	8	2	6	5	5	1	0	0
Cell Wall and Capsule	Cell Wall and Capsule	Peptidoglycan Crosslinking of Peptide Stems	L,D-transpeptidase YbiS	3	3	1	1	1	0	0	0
Clustering-based subsystems	Clustering-based subsystems	LSU ribosomal proteins cluster	LSU ribosomal protein L11p (L12e)	6	7	2	4	2	0	0	0
Respiration	Respiration	Biogenesis of cytochrome c oxidases	Cytochrome oxidase biogenesis protein Pet191	0	0	0	0	0	1	0	0
Miscellaneous	Plant-Prokaryote DOE project	COG0523	LSU ribosomal protein L21p - #1	7	5	6	4	3	1	0	0
Phages, Prophages, Transposable elements, Plasmids	Pathogenicity islands	Staphylococcal pathogenicity islands SaPI	Methionine ABC transporter substrate-binding protein - #2	22	11	10	17	13	0	0	0
Amino Acids and Derivatives	Lysine, threonine, methionine, and cysteine	Methionine Degradation	Methionine ABC transporter substrate-binding protein - #1	22	11	10	17	13	0	0	0
Miscellaneous	Plant-Prokaryote DOE project	Iojap	LSU ribosomal protein L21p - #2	7	5	6	4	3	1	0	0
RNA Metabolism	RNA processing and modification	RNA methylation	hypothetical tRNA/rRNA methyltransferase yfiF [EC:2.1.1.-]	3	2	1	1	2	0	0	0
Virulence, Disease and Defense	Resistance to antibiotics and toxic compounds	Copper homeostasis	Transcriptional activator protein CopR	0	0	0	0	1	0	0	0
Respiration	Electron accepting reactions	Terminal cytochrome C oxidases	Type cbb3 cytochrome oxidase biogenesis protein CcoS, involved in heme b insertion - #1	1	1	0	0	0	0	0	0
Carbohydrates	Central carbohydrate metabolism	Dihydroxyacetone kinases	Phosphoenolpyruvate-dihydroxyacetone phosphotransferase operon regulatory protein DhaR	0	1	0	0	0	0	0	0
Stress Response	Detoxification - #1	Uptake of selenate and selenite	TsgA protein homolog	0	1	0	0	0	0	0	0
Regulation and Cell signaling	Regulation and Cell signaling	WhiB and WhiB-type regulatory proteins	WhiB-type transcription regulator	1	0	0	0	0	0	0	0
Cofactors, Vitamins, Prosthetic Groups, Pigments	Quinone cofactors	Menaquinone Biosynthesis via Futalosine -- gjo	4-hydroxybenzoate polyprenyltransferase (EC 2.5.1.-)	7	7	2	3	2	0	0	0
Respiration	Electron donating reactions	Respiratory Complex I	NAD(P)H-quinone oxidoreductase chain 5 (EC 1.6.5.2)	0	0	0	1	0	0	0	0
Cell Division and Cell Cycle	Cell Division and Cell Cycle	Control of cell elongation - division cycle in Bacilli	Penicillin-binding protein 1A/1B (PBP1)	0	0	0	1	0	0	0	0
Amino Acids and Derivatives	Lysine, threonine, methionine, and cysteine	Lysine Biosynthesis DAP Pathway	Meso-diaminopimelate D-dehydrogenase (EC 1.4.1.16)	0	2	1	0	0	0	0	0
Carbohydrates	Monosaccharides	Xylose utilization	Beta-xylosidase (EC 3.2.1.37) - #1	17	10	4	12	8	11	0	0
Iron acquisition and metabolism	Iron acquisition and metabolism	Heme, hemin uptake and utilization systems in GramNegatives	Outer membrane receptor proteins, mostly Fe transport	4	12	4	4	0	0	0	0
Regulation and Cell signaling	Programmed Cell Death and Toxin-antitoxin Systems	Toxin-antitoxin systems (other than RelBE and MazEF)	ParD protein (antitoxin to ParE)	2	4	1	1	1	0	0	0
Miscellaneous	Miscellaneous	Muconate lactonizing enzyme family	N-acylamino acid racemase	0	0	0	1	0	0	0	0
RNA Metabolism	Transcription	RNA polymerase I	DNA-directed RNA polymerases I and III 40 kDa polypeptide (EC 2.7.7.6)	1	0	0	0	0	1	1	0
Clustering-based subsystems	Clustering-based subsystems	Conserved cluster around acetyltransferase YpeA in Enterobacteria	Predicted outer membrane lipoprotein YfeY	2	1	0	0	1	0	0	0
Carbohydrates	Fermentation	Fermentations: Mixed acid	Sugar/maltose fermentation stimulation protein homolog	6	3	3	3	2	0	0	0
Carbohydrates	One-carbon Metabolism	Serine-glyoxylate cycle	Methylenetetrahydrofolate dehydrogenase (NADP+) (EC 1.5.1.5) - #1	10	8	8	6	4	2	5	6
Amino Acids and Derivatives	Glutamine, glutamate, aspartate, asparagine; ammonia assimilation	Glutamate and Aspartate uptake in Bacteria	Sodium/glutamate symport protein	1	6	3	2	1	0	0	0
Amino Acids and Derivatives	Lysine, threonine, methionine, and cysteine	Lysine biosynthesis AAA pathway 2	Saccharopine dehydrogenase [NAD+, L-lysine-forming] (EC 1.5.1.7)	0	0	0	0	0	1	1	1
Miscellaneous	Plant-Prokaryote DOE project	Biotin biosynthesis Experimental	SAM-dependent methyltransferase, BioC-like - #1	0	1	0	0	0	1	0	0
Clustering-based subsystems	Clustering-based subsystems	Bacteriophage P4 cluster	FIG054316: Phage polarity suppression protein	1	0	0	0	0	0	0	0
Clustering-based subsystems	Sulfatases and sulfatase modifying factor 1 (and a hypothetical)	Sulfatases and sulfatase modifying factor 1	Arylsulfatase (EC 3.1.6.1)	5	5	3	1	2	7	0	1
Cell Wall and Capsule	Gram-Negative cell wall components	Core Oligosaccharide Glycosylation in Pseudomonas	Carbamoyltransferase in large core OS assembly cluster	1	0	0	0	0	0	0	0
Amino Acids and Derivatives	Lysine, threonine, methionine, and cysteine	Lysine Biosynthesis DAP Pathway	L,L-diaminopimelate aminotransferase (EC 2.6.1.83)	3	3	0	3	1	0	1	0
Cell Wall and Capsule	Cell Wall and Capsule	YjeE	ATPase YjeE, predicted to have essential role in cell wall biosynthesis	2	2	2	3	0	0	0	0
Carbohydrates	Monosaccharides	D-ribose utilization	Ribose/xylose/arabinose/galactoside ABC-type transport systems, permease component 1	1	0	0	0	0	0	0	0
Respiration	Electron accepting reactions	Terminal cytochrome oxidases	Transport ATP-binding protein CydC - #1	10	5	3	4	1	0	0	0
Carbohydrates	Monosaccharides	L-Arabinose utilization	Transcriptional regulator of the arabinose operon in Shewanella, GntR family	0	1	1	0	0	0	0	0
Membrane Transport	Protein and nucleoprotein secretion system, Type IV	Type 4 conjugative transfer system, IncI1 type	IncI1 plasmid conjugative transfer pilus-tip adhesin protein PilV	0	0	0	2	0	0	0	0
RNA Metabolism	RNA processing and modification	tRNA modification Bacteria	RNA binding methyltransferase FtsJ like - #1	1	1	4	1	1	0	0	0
Carbohydrates	Sugar alcohols	Inositol catabolism	Methylmalonate-semialdehyde dehydrogenase [inositol] (EC 1.2.1.27)	11	7	4	5	7	0	0	0
DNA Metabolism	DNA replication	DNA-replication	DNA replication terminus site-binding protein	2	3	1	1	2	0	0	0
Clustering-based subsystems	Protein export?	CBSS-393121.3.peg.2760	D-glutamyl-L-m-Dpm peptidase P45; Peptidoglycan lytic protein P45	1	0	1	0	0	0	0	0
Membrane Transport	Uni- Sym- and Antiporters	Proton-dependent Peptide Transporters	Di-/tripeptide transporter	2	4	0	3	2	0	0	0
Clustering-based subsystems	Putrescine/GABA utilization cluster-temporal,to add to SSs	GABA and putrescine metabolism from cluters	Putrescine utilization regulator - #1	1	0	0	0	0	0	0	0
DNA Metabolism	DNA Metabolism	Restriction-Modification System	Type I restriction-modification system, restriction subunit R (EC 3.1.21.3)	6	20	1	4	4	0	0	0
Fatty Acids, Lipids, and Isoprenoids	Fatty acids	Fatty Acid Biosynthesis FASII	Acetyl-coenzyme A carboxyl transferase alpha chain (EC 6.4.1.2)	6	9	5	3	2	0	0	1
Regulation and Cell signaling	Quorum sensing and biofilm formation	Autoinducer 2 (AI-2) transport and processing (lsrACDBFGE operon)	Autoinducer 2 (AI-2) aldolase LsrF (EC 4.2.1.-)	1	0	0	0	1	0	0	0
Carbohydrates	Di- and oligosaccharides	Maltose and Maltodextrin Utilization	Predicted maltose-specific TonB-dependent receptor	0	2	0	0	0	0	0	0
Carbohydrates	Monosaccharides	Deoxyribose and Deoxynucleoside Catabolism	Predicted nucleoside ABC transporter, ATP-binding component - #1	0	1	1	0	0	0	0	0
Miscellaneous	Plant-Prokaryote DOE project	COG0523	CobN component of cobalt chelatase involved in B12 biosynthesis - #1	3	0	1	1	0	0	0	0
Cell Division and Cell Cycle	Cell Division and Cell Cycle	Two cell division clusters relating to chromosome partitioning	Signal recognition particle, subunit Ffh SRP54 (TC 3.A.5.1.1)	16	8	7	5	3	2	0	1
Amino Acids and Derivatives	Branched-chain amino acids	Leucine Degradation and HMG-CoA Metabolism	Leucine dehydrogenase (EC 1.4.1.9) - #2	1	1	1	1	1	0	0	0
Clustering-based subsystems	Choline bitartrate degradation, putative	CBSS-344610.3.peg.2335	Tartrate decarboxylase (EC 4.1.1.73) - #1	4	3	2	3	1	8	1	1
Amino Acids and Derivatives	Branched-chain amino acids	Branched chain amino acid degradation regulons	Leucine dehydrogenase (EC 1.4.1.9) - #1	1	1	1	1	1	0	0	0
Clustering-based subsystems	recX and regulatory cluster	CBSS-261594.1.peg.788	Regulatory protein RecX	3	3	3	1	0	0	0	0
Fatty Acids, Lipids, and Isoprenoids	Fatty acids	Fatty Acid Biosynthesis FASII	(3R)-hydroxymyristoyl-[acyl carrier protein] dehydratase (EC 4.2.1.-)	2	4	1	2	2	0	0	0
Regulation and Cell signaling	Programmed Cell Death and Toxin-antitoxin Systems	Toxin-antitoxin systems (other than RelBE and MazEF)	VapB protein (antitoxin to VapC)	0	1	0	0	0	1	0	0
Cofactors, Vitamins, Prosthetic Groups, Pigments	NAD and NADP	NAD and NADP cofactor biosynthesis global	Nicotinamide-nucleotide adenylyltransferase (EC 2.7.7.1)	0	0	1	0	0	0	0	0
Carbohydrates	Sugar alcohols	Glycerol and Glycerol-3-phosphate Uptake and Utilization	Alpha-glycerophosphate oxidase (EC 1.1.3.21)	1	1	2	1	1	0	0	0
Dormancy and Sporulation	Dormancy and Sporulation	Spore pigment biosynthetic cluster in Actinomycetes	Polyketide chain length factor WhiE-CLF paralog	0	0	1	0	0	0	0	0
Clustering-based subsystems	Clustering-based subsystems	USS-DB-1	Sugar ABC transporter, sugar permease protein 2 USSDB1D	3	2	1	1	0	0	0	0
Protein Metabolism	Protein folding	GroEL GroES	Heat shock protein 60 family chaperone GroEL - #1	15	5	7	6	5	2	4	0
Carbohydrates	Sugar alcohols	Propanediol utilization	Propanediol dehydratase reactivation factor large subunit	1	1	0	4	0	0	0	0
Clustering-based subsystems	Shiga toxin cluster	CBSS-194948.1.peg.143	DNA packaging	0	1	0	0	0	0	0	0
Dormancy and Sporulation	Dormancy and Sporulation	Spore germination	Spore cortex-lytic enzyme, lytic transglycosylase SleB	2	0	0	1	1	0	0	0
Amino Acids and Derivatives	Arginine; urea cycle, polyamines	Arginine and Ornithine Degradation	N-carbamoylputrescine amidase (3.5.1.53)	4	2	2	2	3	0	0	2
Miscellaneous	Plant-Prokaryote DOE project	At1g01770	Small uncharacterized protein Bpro_4170	0	0	1	0	0	0	3	2
Clustering-based subsystems	Clustering-based subsystems	Bacteriophage P4 cluster	FIG107037: Phage late gene regulator	0	2	0	0	0	0	0	0
Protein Metabolism	Protein biosynthesis	Ribosome LSU bacterial	LSU ribosomal protein L35p	8	1	1	2	2	0	0	0
Clustering-based subsystems	Carbohydrates - #1	Putative sugar ABC transporter (ytf cluster)	Putative sugar ABC transport system, permease protein YtfT - #1	1	0	0	0	0	0	0	0
Carbohydrates	Organic acids	Glycerate metabolism	Tartrate decarboxylase (EC 4.1.1.73)	4	3	2	3	1	8	1	1
Carbohydrates	Monosaccharides	L-rhamnose utilization	L-rhamnose isomerase (EC 5.3.1.14)	5	3	2	2	2	1	0	0
Miscellaneous	Miscellaneous	DedA family of inner membrane proteins	DedA family inner membrane protein YabI	2	2	0	0	2	0	0	0
RNA Metabolism	Transcription	Transcription initiation, bacterial sigma factors	RNA polymerase principal sigma factor HrdD	1	0	0	0	0	0	0	0
Respiration	ATP synthases	F0F1-type ATP synthase	FIG048548: ATP synthase protein I2	1	1	0	1	0	0	0	0
Cofactors, Vitamins, Prosthetic Groups, Pigments	Tetrapyrroles	Heme biosynthesis orphans	Radical SAM domain heme biosynthesis protein	1	1	0	2	0	0	0	0
Amino Acids and Derivatives	Lysine, threonine, methionine, and cysteine	Methionine Biosynthesis	Substrate-specific component MtsA of methionine-regulated ECF transporter	1	0	1	1	0	0	0	0
Amino Acids and Derivatives	Lysine, threonine, methionine, and cysteine	Methionine Biosynthesis	Betaine--homocysteine S-methyltransferase (EC 2.1.1.5)	0	0	0	0	1	0	0	0
Miscellaneous	Plant-Prokaryote DOE project	PROSC	Serine hydroxymethyltransferase (EC 2.1.2.1) - #8	10	15	9	7	4	0	3	3
Membrane Transport	Protein secretion system, Type II	Widespread colonization island	Type II/IV secretion system protein TadC, associated with Flp pilus assembly	3	0	1	0	0	0	0	0
Regulation and Cell signaling	Quorum sensing and biofilm formation	Autoinducer 2 (AI-2) transport and processing (lsrACDBFGE operon)	Autoinducer 2 (AI-2) modifying protein LsrG	1	1	0	0	1	0	0	0
Amino Acids and Derivatives	Alanine, serine, and glycine	Serine Biosynthesis	Serine hydroxymethyltransferase (EC 2.1.2.1) - #2	10	15	9	7	4	0	3	3
Carbohydrates	CO2 fixation	Photorespiration (oxidative C2 cycle)	Serine hydroxymethyltransferase (EC 2.1.2.1) - #3	10	15	9	7	4	0	3	3
Clustering-based subsystems	Clustering-based subsystems	CBSS-296591.1.peg.2330	UDP-glucuronate 5'-epimerase (EC 5.1.3.12)	3	0	1	0	0	0	0	0
Amino Acids and Derivatives	Alanine, serine, and glycine	Glycine and Serine Utilization	Serine hydroxymethyltransferase (EC 2.1.2.1) - #1	10	15	9	7	4	0	3	3
Cofactors, Vitamins, Prosthetic Groups, Pigments	Folate and pterines	5-FCL-like protein	Serine hydroxymethyltransferase (EC 2.1.2.1) - #6	10	15	9	7	4	0	3	3
Miscellaneous	Plant-Prokaryote DOE project	Experimental - Histidine Degradation	Serine hydroxymethyltransferase (EC 2.1.2.1) - #7	10	15	9	7	4	0	3	3
Carbohydrates	One-carbon Metabolism	Serine-glyoxylate cycle	Serine hydroxymethyltransferase (EC 2.1.2.1) - #4	10	15	9	7	4	0	3	3
Clustering-based subsystems	Clustering-based subsystems	LMPTP YwlE cluster	Serine hydroxymethyltransferase (EC 2.1.2.1) - #5	10	15	9	7	4	0	3	3
Iron acquisition and metabolism	Iron acquisition and metabolism	Campylobacter Iron Metabolism	Hemerythrin-like iron-binding protein	0	0	0	1	0	0	0	0
Carbohydrates	Central carbohydrate metabolism	Glyoxylate bypass	Malate synthase (EC 2.3.3.9) - #1	6	2	0	6	2	3	4	2
Nitrogen Metabolism	Nitrogen Metabolism	Nitrogen fixation	Nitrogenase (vanadium-iron) transcriptional regulator VnfA	2	1	1	0	1	0	0	0
Carbohydrates	Di- and oligosaccharides	Maltose and Maltodextrin Utilization	Malto-oligosyltrehalose synthase (EC 5.4.99.15)	3	1	3	0	0	0	0	0
Clustering-based subsystems	Clustering-based subsystems	tRNA-methylthiotransferase containing cluster	Apolipoprotein N-acyltransferase (EC 2.3.1.-)	4	6	3	3	2	0	0	0
Clustering-based subsystems	Two related proteases	CBSS-257314.1.peg.676	Unspecified monosaccharide ABC transport system, ATP-binding protein - #1	2	1	1	2	0	0	0	0
Metabolism of Aromatic Compounds	Metabolism of Aromatic Compounds	Phenylacetyl-CoA catabolic pathway (core)	Phenylacetate-CoA oxygenase, PaaG subunit	0	1	0	0	0	0	0	0
Cofactors, Vitamins, Prosthetic Groups, Pigments	Quinone cofactors	Ubiquinone Biosynthesis	Ubiquinone biosynthesis methyltransferase COQ5, mitochondrial precursor (EC 2.1.1.-)	0	0	0	0	1	2	0	0
Miscellaneous	Plant-Prokaryote DOE project	COG1836	Octaprenyl-diphosphate synthase (EC 2.5.1.-) / Dimethylallyltransferase (EC 2.5.1.1) / Geranyltranstransferase (EC 2.5.1.10) / Geranylgeranyl pyrophosphate synthetase (EC 2.5.1.29)	2	1	1	0	1	0	0	0
Carbohydrates	Aminosugars	Chitin and N-acetylglucosamine utilization	N-acetyl glucosamine transporter, NagP	0	0	1	1	0	0	0	0
Membrane Transport	Protein secretion system, Type V	Autotransporter proteins	Per-activated serine protease autotransporter enterotoxin EspC	1	0	0	0	0	0	0	0
RNA Metabolism	RNA processing and modification	tRNA modification Bacteria	tRNA 5-methylaminomethyl-2-thiouridine synthase TusC - #2	3	2	1	1	2	0	0	0
Clustering-based subsystems	proteosome related	Cluster-based Subsystem Grouping Hypotheticals - perhaps Proteosome Related	Pup ligase PafA, possible component of postulated heterodimer PafA-PafA'	2	0	0	0	1	0	0	0
Motility and Chemotaxis	Motility and Chemotaxis	Bacterial Chemotaxis	Flagellar motor switch protein FliG	3	4	4	2	0	0	0	0
Miscellaneous	Plant-Prokaryote DOE project	Experimental - Histidine Degradation	Imidazolonepropionase (EC 3.5.2.7) - #1	4	3	3	3	2	0	0	0
Motility and Chemotaxis	Motility and Chemotaxis	Bacterial Chemotaxis	Flagellar motor switch protein FliM	9	5	4	8	3	0	0	0
Motility and Chemotaxis	Motility and Chemotaxis	Bacterial Chemotaxis	Flagellar motor switch protein FliN	1	1	3	1	2	0	0	0
Carbohydrates	Monosaccharides	D-gluconate and ketogluconates metabolism	2,5-diketo-D-gluconate reductase A (EC 1.1.1.274)	2	2	1	1	2	0	0	0
Amino Acids and Derivatives	Lysine, threonine, methionine, and cysteine	Methionine Biosynthesis	O-succinylhomoserine sulfhydrylase (EC 2.5.1.48)	6	6	3	10	5	2	0	0
Membrane Transport	Membrane Transport	Transport of Molybdenum	DNA-binding domain of ModE - #1	5	2	3	2	2	0	0	0
Amino Acids and Derivatives	Glutamine, glutamate, aspartate, asparagine; ammonia assimilation	Glutamine, Glutamate, Aspartate and Asparagine Biosynthesis	NADP-specific glutamate dehydrogenase (EC 1.4.1.4) - #2	3	7	5	1	4	0	4	4
Amino Acids and Derivatives	Proline and 4-hydroxyproline	Proline, 4-hydroxyproline uptake and utilization	Proline racemase (EC 5.1.1.4)	0	1	1	1	0	0	0	0
Amino Acids and Derivatives	Glutamine, glutamate, aspartate, asparagine; ammonia assimilation	Glutamate dehydrogenases	NADP-specific glutamate dehydrogenase (EC 1.4.1.4) - #1	3	7	5	1	4	0	4	4
Amino Acids and Derivatives	Aromatic amino acids and derivatives	Chorismate: Intermediate for synthesis of Tryptophan, PAPA antibiotics, PABA, 3-hydroxyanthranilate and more.	Isochorismate synthase (EC 5.4.4.2)	2	2	1	1	1	0	0	0
Clustering-based subsystems	Clustering-based subsystems	CBSS-350688.3.peg.1509	Ribosome-binding factor A - #1	4	3	1	1	3	0	0	0
Carbohydrates	Monosaccharides	L-rhamnose utilization	L-rhamnose operon regulatory protein RhaS	2	1	1	1	1	0	0	0
Cofactors, Vitamins, Prosthetic Groups, Pigments	Folate and pterines	Pterin biosynthesis	Pterin-4-alpha-carbinolamine dehydratase (EC 4.2.1.96)	1	1	2	1	0	0	0	1
Fatty Acids, Lipids, and Isoprenoids	Phospholipids	Sphingolipid biosynthesis	3-dehydrosphinganine reductase (EC 1.1.1.102)	0	0	0	0	0	0	1	0
Protein Metabolism	Protein processing and modification	Lipoprotein Biosynthesis	Apolipoprotein N-acyltransferase (EC 2.3.1.-) - #2	4	6	3	3	2	0	0	0
Clustering-based subsystems	Biosynthesis of galactoglycans and related lipopolysacharides	CBSS-376686.6.peg.291	Apolipoprotein N-acyltransferase (EC 2.3.1.-) - #1	4	6	3	3	2	0	0	0
Miscellaneous	Plant-Prokaryote DOE project	Iron-sulfur cluster assembly	Chaperone protein HscA - #1	3	4	1	1	1	0	0	0
Cofactors, Vitamins, Prosthetic Groups, Pigments	Cofactors, Vitamins, Prosthetic Groups, Pigments	Thiamin biosynthesis	Sulfur carrier protein ThiS	1	0	1	0	0	0	0	0
Virulence, Disease and Defense	Virulence, Disease and Defense	Bacterial cyanide production and tolerance mechanisms	Sulfate transporter family protein in cluster with carbonic anhydrase	3	1	0	0	0	0	0	0
Miscellaneous	Plant-Prokaryote DOE project	YrdC-YciO-Sua5 protein family	YciO family	4	4	2	1	2	0	0	0
Carbohydrates	Carbohydrates	Conserved cluster around inner membrane protein gene yghQ, probably involved in polysaccharide biosynthesis	Conserved ATP-binding protein YghS	0	1	0	0	0	0	0	0
Cofactors, Vitamins, Prosthetic Groups, Pigments	Tetrapyrroles	Cobalamin synthesis	Cobalamin synthase	3	3	3	5	2	0	0	0
Protein Metabolism	Protein biosynthesis	tRNA aminoacylation, Leu	Leucyl-tRNA synthetase (EC 6.1.1.4)	12	19	6	7	7	8	4	8
Phosphorus Metabolism	Phosphorus Metabolism	Phosphate metabolism	Phosphate permease PHO89 (Na( )/Pi cotransporter PHO89)	1	0	0	0	0	0	0	0
Iron acquisition and metabolism	Siderophores	Siderophore Pyoverdine	Acyl-homoserine lactone acylase PvdQ (EC 3.5.1.-), quorum-quenching	0	1	2	0	0	0	0	0
Cofactors, Vitamins, Prosthetic Groups, Pigments	Folate and pterines	YgfZ	Putative hydrolase in cluster with formaldehyde/S-nitrosomycothiol reductase MscR	0	0	0	0	1	0	0	0
Amino Acids and Derivatives	Aromatic amino acids and derivatives	Chorismate: Intermediate for synthesis of Tryptophan, PAPA antibiotics, PABA, 3-hydroxyanthranilate and more.	Tryptophan synthase alpha chain (EC 4.2.1.20)	6	2	6	3	0	1	5	1
Membrane Transport	ABC transporters	ABC transporter branched-chain amino acid (TC 3.A.1.4.1)	Branched-chain amino acid transport system permease protein LivM (TC 3.A.1.4.1)	16	8	5	4	4	0	0	0
Carbohydrates	Sugar alcohols	Propanediol utilization	Propanediol utilization polyhedral body protein PduJ	1	1	0	1	1	0	0	0
Stress Response	Oxidative stress - #1	Glutathione: Non-redox reactions	Uncharacterized GST-like protein yibF	3	0	0	0	0	0	0	0
Metabolism of Aromatic Compounds	Metabolism of Aromatic Compounds	Benzoate transport and degradation cluster	4-hydroxybenzoyl-CoA reductase, beta subunit (EC 1.3.99.20)	1	1	0	0	0	0	0	0
Protein Metabolism	Protein degradation	Metallocarboxypeptidases (EC 3.4.17.-)	Thermostable carboxypeptidase 1 (EC 3.4.17.19)	3	0	0	0	1	0	0	0
Carbohydrates	Fermentation	Acetoin, butanediol metabolism	2,3-butanediol dehydrogenase, S-alcohol forming, (S)-acetoin-specific (EC 1.1.1.76)	4	3	3	3	2	3	0	0
Carbohydrates	Sugar alcohols	Glycerol and Glycerol-3-phosphate Uptake and Utilization	Glycerol-3-phosphate ABC transporter, ATP-binding protein UgpC (TC 3.A.1.1.3)	4	3	0	3	8	0	0	0
Regulation and Cell signaling	Regulation and Cell signaling	DNA-binding regulatory proteins, strays	Hydrogen peroxide-inducible genes activator	10	9	8	9	5	0	0	0
Miscellaneous	Miscellaneous	YbbK	Putative stomatin/prohibitin-family membrane protease subunit YbbK - #1	6	9	4	6	3	1	6	3
Cell Wall and Capsule	Gram-Negative cell wall components	LOS core oligosaccharide biosynthesis	D-glycero-beta-D-manno-heptose 7-phosphate kinase	7	4	1	0	1	1	0	0
Nitrogen Metabolism	Nitrogen Metabolism	Nitrate and nitrite ammonification	Nitrate ABC transporter, nitrate-binding protein	2	1	1	0	2	0	0	0
Iron acquisition and metabolism	Iron acquisition and metabolism	Hemin transport system	heme uptake transmembrane sensor - #1	0	1	0	1	0	0	0	0
DNA Metabolism	DNA replication	DNA-replication	Chromosomal replication initiator protein DnaA - #1	8	11	7	7	1	0	0	0
Carbohydrates	Monosaccharides	L-fucose utilization	2,4-diketo-3-deoxy-L-fuconate hydrolase	1	0	1	0	1	0	0	0
Clustering-based subsystems	Chromosome Replication	SeqA and Co-occurring Genes	Phosphoglucomutase (EC 5.4.2.2)	11	10	7	6	3	1	0	2
Miscellaneous	Plant-Prokaryote DOE project	At4g10620 At3g57180 At3g47450	FIG007079: UPF0348 protein family - #2	5	2	2	1	2	0	0	0
Clustering-based subsystems	Fatty acid metabolic cluster	COG1399	FIG007079: UPF0348 protein family - #1	5	2	2	1	2	0	0	0
Cell Wall and Capsule	Cell Wall and Capsule	Peptidoglycan biosynthesis--gjo	D-alanine--D-alanine ligase B (EC 6.3.2.4) - #1	1	1	0	0	0	0	0	0
Respiration	Electron donating reactions	NiFe hydrogenase maturation	Energy-conserving hydrogenase (ferredoxin), subunit A - #1	0	0	0	1	0	0	0	0
RNA Metabolism	Transcription	Transcription initiation, bacterial sigma factors	RNA polymerase sigma factor for flagellar operon - #2	5	2	3	3	3	0	0	0
Miscellaneous	Plant-Prokaryote DOE project	COG0523	methylcobamide:CoM methyltransferase isozyme M	0	0	0	1	0	0	0	0
DNA Metabolism	DNA Metabolism	DNA structural proteins, bacterial	Integration host factor alpha subunit	0	3	0	0	0	0	0	0
Protein Metabolism	Protein degradation	Proteasome eukaryotic	proteasome subunit alpha7 (EC 3.4.25.1)	0	0	0	0	0	0	1	0
Nucleosides and Nucleotides	Purines	Purine Utilization	Xanthine/uracil/thiamine/ascorbate permease family protein	13	2	6	6	4	0	0	0
Stress Response	Heat shock	Heat shock dnaK gene cluster extended	rRNA small subunit methyltransferase I - #2	6	5	4	4	2	1	1	0
RNA Metabolism	RNA processing and modification	16S rRNA modification within P site of ribosome	rRNA small subunit methyltransferase I - #1	6	5	4	4	2	1	1	0
Secondary Metabolism	Biologically active compounds in metazoan cell defence and differentiation	Steroid sulfates	Steryl-sulfatase precursor (EC 3.1.6.2)	0	0	0	0	0	0	0	1
Clustering-based subsystems	Ribosomal Protein L28P relates to a set of uncharacterized proteins	A Gram-positive cluster that relates ribosomal protein L28P to a set of uncharacterized proteins	FIG001802: Putative alkaline-shock protein	0	0	1	1	0	0	0	0
Cell Wall and Capsule	Gram-Negative cell wall components	Lipopolysaccharide assembly	Uncharacterized ABC transporter, auxiliary component YrbC	2	2	1	0	1	0	0	0
Miscellaneous	Plant-Prokaryote DOE project	COG0523	Putative metal chaperone, involved in Zn homeostasis, GTPase of COG0523 family - #1	11	13	5	7	4	3	3	0
Protein Metabolism	Protein biosynthesis	Ribosome SSU eukaryotic and archaeal	SSU ribosomal protein S15Ae (S8p)	0	0	2	0	0	4	0	3
Carbohydrates	Monosaccharides	2-Ketogluconate Utilization	2-ketogluconate transporter	5	2	2	1	4	0	0	0
RNA Metabolism	RNA processing and modification	rRNA modification Archaea	Fibrillarin - #1	0	0	1	0	0	0	0	0
Carbohydrates	Carbohydrates	Sugar utilization in Thermotogales	L-arabinose-specific 1-epimerase (mutarotase)	0	1	0	0	0	0	0	0
Iron acquisition and metabolism	Siderophores	Siderophore Pyoverdine	Antisigma transmembrane sensor FpvR	1	0	0	0	0	0	0	0
Membrane Transport	Protein secretion system, Type VII (Chaperone/Usher pathway, CU)	Type 1 pili (mannose-sensitive fimbriae, gamma-fimbriae)	type 1 fimbriae regulatory protein FimB	0	0	0	0	1	0	0	0
Carbohydrates	Central carbohydrate metabolism	Glycolate, glyoxylate interconversions	Hypothetical protein GlcG in glycolate utilization operon	2	0	0	0	0	0	0	0
Membrane Transport	Protein translocation across cytoplasmic membrane	HtrA and Sec secretion	Protein-export membrane protein SecD (TC 3.A.5.1.1)	5	5	4	5	3	0	0	0
Membrane Transport	Protein secretion system, Type I	Type I protein secretion systems	ABC-type protease exporter, ATP-binding component PrtD/AprD	0	1	1	0	0	0	0	0
Respiration	Sodium Ion-Coupled Energetics	Na+ translocating decarboxylases and related biotin-dependent enzymes	Oxaloacetate decarboxylase alpha chain (EC 4.1.1.3) - #1	1	2	3	0	0	0	0	0
Miscellaneous	Plant-Prokaryote DOE project	At3g50560	Glutathione S-transferase (EC 2.5.1.18)	11	9	8	5	4	3	0	0
Respiration	Electron accepting reactions	Terminal cytochrome C oxidases	Alternative cytochrome c oxidase polypeptide CoxP (EC 1.9.3.1)	0	0	1	0	0	0	0	0
RNA Metabolism	RNA processing and modification	tRNA modification Bacteria	tRNA 5-methylaminomethyl-2-thiouridine synthase TusB - #1	1	0	0	0	1	0	0	0
Protein Metabolism	Protein biosynthesis	Translation elongation factor G family	Translation elongation factor G, mitochondrial	0	0	0	0	0	6	1	1
Stress Response	Osmotic stress	Synthesis of osmoregulated periplasmic glucans	Glucans biosynthesis protein G precursor	2	2	0	0	0	0	0	0
Cell Wall and Capsule	Gram-Negative cell wall components	LOS core oligosaccharide biosynthesis	Beta-1,4-galactosyltransferase	0	1	0	0	0	0	0	0
Carbohydrates	Monosaccharides	D-Sorbitol(D-Glucitol) and L-Sorbose Utilization	Sorbitol-6-phosphate 2-dehydrogenase (EC 1.1.1.140)	4	2	4	1	2	1	0	0
Miscellaneous	Plant-Prokaryote DOE project	At5g04520 AT1G06240	Colicin V production protein	1	0	0	2	0	0	0	0
Virulence, Disease and Defense	Resistance to antibiotics and toxic compounds	Copper homeostasis	Sensor protein copS (EC 2.7.3.-)	2	0	0	2	1	0	0	0
Carbohydrates	Organic acids	Glycerate metabolism	2-dehydro-3-deoxyglucarate aldolase (EC 4.1.2.20) - #1	5	0	1	1	3	0	0	0
Virulence, Disease and Defense	Resistance to antibiotics and toxic compounds	Cobalt-zinc-cadmium resistance	Heavy metal sensor histidine kinase	1	2	0	0	0	0	0	0
Membrane Transport	Protein secretion system, Type III	Type III secretion system	Type III secretion outermembrane pore forming protein (YscC,MxiD,HrcC, InvG)	3	2	1	1	1	0	0	0
Cell Division and Cell Cycle	Cell Division and Cell Cycle	Bacterial Cytoskeleton	Cell division initiation protein DivIVA	4	0	0	3	2	0	0	0
Carbohydrates	Polysaccharides	Glycogen metabolism	Glycogen synthase, ADP-glucose transglucosylase (EC 2.4.1.21)	1	5	5	0	0	0	0	1
RNA Metabolism	RNA processing and modification	RNA pseudouridine syntheses	tRNA pseudouridine synthase C (EC 4.2.1.70)	4	4	3	3	2	0	0	0
Virulence, Disease and Defense	Resistance to antibiotics and toxic compounds	Multidrug Resistance Efflux Pumps	Multidrug efflux RND transporter MexD	0	0	1	0	0	0	0	0
Miscellaneous	Plant-Prokaryote DOE project	PROSC	Cell division protein YlmG/Ycf19 (putative), YggT family - #2	0	0	0	1	0	0	1	1
Miscellaneous	Plant-Prokaryote DOE project	COG2302	Cell division protein YlmG/Ycf19 (putative), YggT family - #1	0	0	0	1	0	0	1	1
Virulence, Disease and Defense	Bacteriocins, ribosomally synthesized antibacterial peptides	Tolerance to colicin E2	Inner membrane protein CreD	1	2	1	0	0	0	0	0
Protein Metabolism	Protein degradation	Proteasome bacterial	ATP-dependent hsl protease ATP-binding subunit HslU	8	3	4	2	4	0	0	0
Virulence, Disease and Defense	Virulence, Disease and Defense	C jejuni colonization of chick caeca	4-keto-6-deoxy-N-Acetyl-D-hexosaminyl-(Lipid carrier) aminotransferase - #1	1	1	4	1	1	1	0	0
Iron acquisition and metabolism	Iron acquisition and metabolism	Hemin transport system	Outer membrane receptor proteins, mostly Fe transport - #1	4	12	4	4	0	0	0	0
Carbohydrates	Central carbohydrate metabolism	Dehydrogenase complexes	Dihydrolipoamide dehydrogenase of 2-oxoglutarate dehydrogenase (EC 1.8.1.4)	2	0	2	1	0	4	0	0
Protein Metabolism	Protein biosynthesis	Ribosome SSU eukaryotic and archaeal	SSU ribosomal protein S4e	1	0	0	0	0	1	1	0
Cell Wall and Capsule	Gram-Negative cell wall components	Major Outer Membrane Proteins	Nucleoside-specific channel-forming protein Tsx precursor	1	1	0	0	0	0	0	0
Protein Metabolism	Protein folding	Peptidyl-prolyl cis-trans isomerase	Survival protein SurA precursor (Peptidyl-prolyl cis-trans isomerase SurA) (EC 5.2.1.8) - #2	2	3	5	2	2	0	0	0
Stress Response	Periplasmic Stress	Periplasmic Stress Response	Survival protein SurA precursor (Peptidyl-prolyl cis-trans isomerase SurA) (EC 5.2.1.8) - #3	2	3	5	2	2	0	0	0
Clustering-based subsystems	Clustering-based subsystems	EC49-61	Survival protein SurA precursor (Peptidyl-prolyl cis-trans isomerase SurA) (EC 5.2.1.8) - #1	2	3	5	2	2	0	0	0
Miscellaneous	Plant-Prokaryote DOE project	COG0523	Carbon starvation protein A	10	8	6	3	5	0	0	0
Cell Wall and Capsule	Capsular and extracellular polysacchrides	Exopolysaccharide Biosynthesis	Undecaprenyl-phosphate galactosephosphotransferase (EC 2.7.8.6)	2	0	1	3	1	1	0	0
Membrane Transport	Protein secretion system, Type II	General Secretion Pathway	General secretion pathway protein L	0	1	1	3	0	0	0	0
Cell Wall and Capsule	Gram-Negative cell wall components	Major Outer Membrane Proteins	Outer membrane protein X precursor	2	4	2	2	3	0	0	0
Miscellaneous	Plant-Prokaryote DOE project	YggW	Hypothetical radical SAM family enzyme in heat shock gene cluster, similarity with CPO of BS HemN-type - #1	2	0	0	1	0	0	0	0
Membrane Transport	Membrane Transport	Ton and Tol transport systems	Tol biopolymer transport system, TolR protein	2	1	1	1	1	0	0	0
Stress Response	Oxidative stress - #1	Glutathione: Redox cycle	Glutathione reductase (EC 1.8.1.7)	5	4	4	6	4	2	2	1
Cofactors, Vitamins, Prosthetic Groups, Pigments	Tetrapyrroles	Coenzyme B12 biosynthesis	Cobalamin biosynthesis protein CobG	2	0	0	0	0	0	0	0
Nucleosides and Nucleotides	Purines	De Novo Purine Biosynthesis	Phosphoribosylaminoimidazole carboxylase ATPase subunit (EC 4.1.1.21)	7	5	3	5	3	7	0	4
Cofactors, Vitamins, Prosthetic Groups, Pigments	Tetrapyrroles	Coenzyme B12 biosynthesis	Optional hypothetical component of the B12 transporter BtuM	0	0	0	1	0	0	0	0
Regulation and Cell signaling	Regulation and Cell signaling	Two-component regulatory systems in Campylobacter	Putative two-component response regulator	2	2	1	1	2	0	0	0
Clustering-based subsystems	Clustering-based subsystems	Conserved gene cluster associated with Met-tRNA formyltransferase	Ribonuclease HII (EC 3.1.26.4)	4	5	3	3	2	3	0	0
RNA Metabolism	RNA processing and modification	Polyadenylation specificity factor	Cleavage and polyadenylation specificity factor, 100 kDa subunit	1	0	1	0	0	4	2	1
Motility and Chemotaxis	Flagellar motility in Prokaryota	Flagellum	Flagellar motor rotation protein MotA - #1	11	2	6	6	0	0	0	0
DNA Metabolism	DNA Metabolism	Nucleoid-associated proteins in Bacteria	Cnu protein	2	1	1	1	1	0	0	0
Respiration	Electron accepting reactions	Ubiquinone Menaquinone-cytochrome c reductase complexes	Menaquinone-cytochrome c reductase, cytochrome B subunit - #1	0	0	0	0	0	1	0	1
Carbohydrates	Organic acids	Malonate decarboxylase	Malonate decarboxylase delta subunit	0	1	0	1	0	0	0	0
Membrane Transport	Protein secretion system, Type II	General Secretion Pathway	General secretion pathway protein E	7	4	4	9	1	0	0	1
DNA Metabolism	DNA Metabolism	Restriction-Modification System	Type III restriction-modification system methylation subunit (EC 2.1.1.72)	0	2	0	1	0	0	0	0
Stress Response	Oxidative stress - #1	Glutaredoxins	Glutaredoxin 2	4	2	2	4	3	0	0	0
Clustering-based subsystems	Clustering-based subsystems	Putative diaminopropionate ammonia-lyase cluster	Xanthine dehydrogenase, molybdenum binding subunit (EC 1.17.1.4)	7	9	0	7	2	0	0	0
Stress Response	Oxidative stress - #1	Glutaredoxins	Glutaredoxin 1	0	1	0	0	1	0	0	0
Carbohydrates	Organic acids	Malonate decarboxylase	Phosphoribosyl-dephospho-CoA transferase (EC 2.7.7.-)	1	2	0	2	0	0	0	0
Regulation and Cell signaling	Programmed Cell Death and Toxin-antitoxin Systems	Murein hydrolase regulation and cell death	LysR family regulatory protein CidR	5	0	0	5	2	0	0	0
Phages, Prophages, Transposable elements, Plasmids	Phages, Prophages	Prophage-encoded Rst operon	RstR phage-related transcriptional repressor	0	0	1	2	0	0	0	0
RNA Metabolism	RNA processing and modification	ATP-dependent RNA helicases, bacterial	ATP-dependent RNA helicase VVA0939	0	1	0	0	0	0	0	0
Protein Metabolism	Protein biosynthesis	Ribosome SSU bacterial	SSU ribosomal protein S16p - #1	4	1	3	3	3	1	0	1
Clustering-based subsystems	Oxidative stress	CoA-disulfide reductase (EC 1.8.1.14) containing cluster	PaaD-like protein (DUF59) involved in Fe-S cluster assembly	1	1	2	1	1	0	0	0
Carbohydrates	Central carbohydrate metabolism	Pyruvate metabolism I: anaplerotic reactions, PEP	Pyruvate carboxyl transferase subunit A (EC 6.4.1.1)	2	2	1	0	0	1	0	0
Dormancy and Sporulation	Dormancy and Sporulation	Sporulation gene orphans	Stage V sporulation protein E	0	0	0	4	0	0	0	0
Clustering-based subsystems	Clustering-based subsystems	CBSS-350688.3.peg.1509	COG2740: Predicted nucleic-acid-binding protein implicated in transcription termination	1	1	1	1	0	0	0	0
Dormancy and Sporulation	Dormancy and Sporulation	Sporulation draft	Stage V sporulation protein B	0	0	0	1	0	0	0	0
Stress Response	Detoxification - #1	Uptake of selenate and selenite	Various polyols ABC transporter, permease component 2	1	0	0	0	0	0	0	0
Stress Response	Detoxification - #1	Uptake of selenate and selenite	Various polyols ABC transporter, permease component 1	1	1	0	0	1	0	0	0
Dormancy and Sporulation	Dormancy and Sporulation	SpoVS protein family	Stage V sporulation protein required for dehydratation of the spore core and assembly of the coat (SpoVS)	0	0	0	3	1	0	0	0
Miscellaneous	Plant-Prokaryote DOE project	COG3533	Xyloside transporter XynT - #1	6	2	1	2	3	0	0	0
Amino Acids and Derivatives	Aromatic amino acids and derivatives	Tryptophan synthesis	Phosphoribosylanthranilate isomerase (EC 5.3.1.24) - #1	4	3	3	0	2	2	4	3
Secondary Metabolism	Plant Hormones	Auxin biosynthesis	Phosphoribosylanthranilate isomerase (EC 5.3.1.24) - #2	4	3	3	0	2	2	4	3
Clustering-based subsystems	Clustering-based subsystems	CBSS-243277.1.peg.4359	FIG094199: Fumarylacetoacetate hydrolase	3	2	2	1	2	0	0	0
Cofactors, Vitamins, Prosthetic Groups, Pigments	Folate and pterines	Methanopterin biosynthesis2	Queuosine biosynthesis QueD, PTPS-I	2	1	1	2	2	0	0	0
RNA Metabolism	RNA processing and modification	Polyadenylation bacterial	Poly(A) polymerase (EC 2.7.7.19)	4	3	2	3	1	0	1	0
Amino Acids and Derivatives	Histidine Metabolism	Histidine Biosynthesis	Phosphoribosyl-ATP pyrophosphatase (EC 3.6.1.31)	0	3	1	0	1	5	3	0
Amino Acids and Derivatives	Lysine, threonine, methionine, and cysteine	Cysteine Biosynthesis	Cystathionine gamma-lyase (EC 4.4.1.1) - #1	6	5	2	5	1	0	1	0
Amino Acids and Derivatives	Lysine, threonine, methionine, and cysteine	Methionine Biosynthesis	Cystathionine gamma-lyase (EC 4.4.1.1) - #2	6	5	2	5	1	0	1	0
Amino Acids and Derivatives	Lysine, threonine, methionine, and cysteine	Methionine Degradation	Cystathionine gamma-lyase (EC 4.4.1.1) - #3	6	5	2	5	1	0	1	0
Carbohydrates	Sugar alcohols	Mannitol Utilization	Fructokinase (EC 2.7.1.4) - #4	9	6	4	7	9	0	0	0
RNA Metabolism	RNA processing and modification	tRNA modification Archaea	Rhodanese-like domain protein	3	0	4	0	1	0	0	0
Carbohydrates	Di- and oligosaccharides	Sucrose utilization	Fructokinase (EC 2.7.1.4) - #1	9	6	4	7	9	0	0	0
Carbohydrates	Monosaccharides	Fructose utilization	Fructokinase (EC 2.7.1.4) - #3	9	6	4	7	9	0	0	0
Carbohydrates	Di- and oligosaccharides	Sucrose utilization Shewanella	Fructokinase (EC 2.7.1.4) - #2	9	6	4	7	9	0	0	0
Membrane Transport	ABC transporters	ABC transporter branched-chain amino acid (TC 3.A.1.4.1)	High-affinity leucine-specific transport system, periplasmic binding protein LivK (TC 3.A.1.4.1)	6	3	2	3	2	0	0	0
Membrane Transport	Protein secretion system, Type II	Widespread colonization island	Flp pilus assembly protein RcpC/CpaB	1	1	1	1	1	0	0	0
Respiration	Electron accepting reactions	Anaerobic respiratory reductases	Arsenate reductase (EC 1.20.4.1)	4	2	3	0	2	0	0	0
Carbohydrates	Carbohydrates	Uncharacterized sugar kinase cluster (ygc)	Inner membrane metabolite transport protein YgcS	2	1	0	0	0	0	0	0
Amino Acids and Derivatives	Proline and 4-hydroxyproline	Proline, 4-hydroxyproline uptake and utilization	Dipeptidyl peptidase IV in 4-hydroxyproline catabolic gene cluster	0	0	0	1	0	0	0	0
Protein Metabolism	Protein biosynthesis	tRNA aminoacylation, Cys	Cysteinyl-tRNA synthetase (EC 6.1.1.16), mitochondrial	1	0	1	0	0	1	1	3
Protein Metabolism	Protein degradation	Proteasome bacterial	Pup ligase PafA' paralog, possible component of postulated heterodimer PafA-PafA' - #2	1	0	0	0	0	0	0	0
Carbohydrates	Di- and oligosaccharides	Maltose and Maltodextrin Utilization	Oligo-1,6-glucosidase (EC 3.2.1.10)	5	4	2	3	2	2	0	0
Cofactors, Vitamins, Prosthetic Groups, Pigments	Folate and pterines	YgfZ	Glutamate--cysteine ligase eukaryotic (EC 6.3.2.2)	0	0	0	0	0	2	2	0
Cell Division and Cell Cycle	Cell Division and Cell Cycle	Two cell division clusters relating to chromosome partitioning	Segregation and condensation protein B	3	2	1	1	1	0	0	0
Clustering-based subsystems	Clustering-based subsystems	Cell division-ribosomal stress proteins cluster	Peptidyl-tRNA hydrolase, archaeal type (EC 3.1.1.29)	1	0	0	0	0	0	0	0
Amino Acids and Derivatives	Branched-chain amino acids	Branched chain amino acid degradation regulons	Methylcrotonyl-CoA carboxylase biotin-containing subunit (EC 6.4.1.4)	0	3	1	1	0	1	0	0
[truncated: 6,202 more rows]
