# Supplementary material for: Integrated multi-omic analysis of host-microbiota interactions in acute oak decline
Source: Microbiome. 2018 Jan 30;6:21. doi: 10.1186/s40168-018-0408-5 (PMC5789699; doi:10.1186/s40168-018-0408-5)
Supplement: Supplementary file 10 — Common core metagenome of AOD symptomatic tissue. Genes identified in all symptomatic samples (AT5, AT8, ROW1, ROW1–2 and ROW2), and in no non-symptomatic samples. Based on MG-RAST annotation using Swissprot as reference database. (XLSX 105 kb) [file 40168_2018_408_MOESM10_ESM.xlsx]

## Sheet: Blad1
Genes identified in all symptomatic samples (AT5, AT8, ROW1, ROW1-2 and ROW2), and in no non-symptomatic samples. Based on MG-RAST annotation using Swissprot as reference database.
Entry	Gene names	Protein names	Pathway	Taxonomic lineage IDs (SUPERKINGDOM)	Taxonomic lineage IDs (KINGDOM)	Gene ontology IDs	Gene ontology (GO)
Q6D2L3	mqo ECA3082	Probable malate:quinone oxidoreductase (EC 1.1.5.4) (MQO) (Malate dehydrogenase [quinone])	PATHWAY: Carbohydrate metabolism; tricarboxylic acid cycle; oxaloacetate from (S)-malate (quinone route): step 1/1. {ECO:0000255|HAMAP-Rule:MF_00212}.	2		GO:0052589; GO:0008924; GO:0006099	malate dehydrogenase (menaquinone) activity [GO:0052589]; malate dehydrogenase (quinone) activity [GO:0008924]; tricarboxylic acid cycle [GO:0006099]
C6DHQ1	trmA PC1_0191	tRNA/tmRNA (uracil-C(5))-methyltransferase (EC 2.1.1.-) (EC 2.1.1.35) (tRNA (uracil(54)-C(5))-methyltransferase) (tRNA(m5U54)-methyltransferase) (RUMT) (tmRNA (uracil(341)-C(5))-methyltransferase)		2		GO:0030697	S-adenosylmethionine-dependent tRNA (m5U54) methyltransferase activity [GO:0030697]
P76460	atoE b2223 JW2217	Short-chain fatty acids transporter		2		GO:0016021; GO:0005886; GO:0006810	integral component of membrane [GO:0016021]; plasma membrane [GO:0005886]; transport [GO:0006810]
C6DHY3	lolB PC1_2116	Outer-membrane lipoprotein LolB		2		GO:0009279; GO:0008565	cell outer membrane [GO:0009279]; protein transporter activity [GO:0008565]
Q31YR1	cbpA SBO_2231	Curved DNA-binding protein		2		GO:0003681; GO:0005737; GO:0009295; GO:0006457	cytoplasm [GO:0005737]; nucleoid [GO:0009295]; bent DNA binding [GO:0003681]; protein folding [GO:0006457]
Q6D8J0	mutH ECA0984	DNA mismatch repair protein MutH (Methyl-directed mismatch repair protein)		2		GO:0003677; GO:0006304; GO:0005737; GO:0004519; GO:0006298	cytoplasm [GO:0005737]; DNA binding [GO:0003677]; endonuclease activity [GO:0004519]; DNA modification [GO:0006304]; mismatch repair [GO:0006298]
Q8RLY6	rpiA	Ribose-5-phosphate isomerase A (EC 5.3.1.6) (Phosphoriboisomerase A) (PRI)	PATHWAY: Carbohydrate degradation; pentose phosphate pathway; D-ribose 5-phosphate from D-ribulose 5-phosphate (non-oxidative stage): step 1/1. {ECO:0000255|HAMAP-Rule:MF_00170}.	2		GO:0009052; GO:0004751	ribose-5-phosphate isomerase activity [GO:0004751]; pentose-phosphate shunt, non-oxidative branch [GO:0009052]
Q834V4	obg EF_1527	GTPase Obg (EC 3.6.5.-) (GTP-binding protein Obg)		2		GO:0005525; GO:0003924; GO:0005737; GO:0000287; GO:0042254	cytoplasm [GO:0005737]; GTP binding [GO:0005525]; GTPase activity [GO:0003924]; magnesium ion binding [GO:0000287]; ribosome biogenesis [GO:0042254]
C6DI79	argH PC1_4058	Argininosuccinate lyase (ASAL) (EC 4.3.2.1) (Arginosuccinase)	PATHWAY: Amino-acid biosynthesis; L-arginine biosynthesis; L-arginine from L-ornithine and carbamoyl phosphate: step 3/3. {ECO:0000255|HAMAP-Rule:MF_00006}.	2		GO:0042450; GO:0004056; GO:0005737	cytoplasm [GO:0005737]; argininosuccinate lyase activity [GO:0004056]; arginine biosynthetic process via ornithine [GO:0042450]
Q6CZZ2	rpsM ECA4009	30S ribosomal protein S13		2		GO:0019843; GO:0005840; GO:0003735; GO:0000049; GO:0006412	ribosome [GO:0005840]; rRNA binding [GO:0019843]; structural constituent of ribosome [GO:0003735]; tRNA binding [GO:0000049]; translation [GO:0006412]
Q8ZL81	STM3670	Uncharacterized protein STM3670		2
Q6D7J9	nagB ECA1326	Glucosamine-6-phosphate deaminase (EC 3.5.99.6) (GlcN6P deaminase) (GNPDA) (Glucosamine-6-phosphate isomerase)	PATHWAY: Amino-sugar metabolism; N-acetylneuraminate degradation; D-fructose 6-phosphate from N-acetylneuraminate: step 5/5. {ECO:0000255|HAMAP-Rule:MF_01241}.	2		GO:0006044; GO:0019262; GO:0005975; GO:0004342; GO:0016787	glucosamine-6-phosphate deaminase activity [GO:0004342]; hydrolase activity [GO:0016787]; carbohydrate metabolic process [GO:0005975]; N-acetylglucosamine metabolic process [GO:0006044]; N-acetylneuraminate catabolic process [GO:0019262]
Q47096	celV	Endoglucanase 5 (EC 3.2.1.4) (Cellulase V) (Endo-1,4-beta-glucanase V) (Endoglucanase V)		2		GO:0008810; GO:0030248; GO:0030245; GO:0005576	extracellular region [GO:0005576]; cellulase activity [GO:0008810]; cellulose binding [GO:0030248]; cellulose catabolic process [GO:0030245]
P33015	yeeE b2013 JW1995	UPF0394 inner membrane protein YeeE		2		GO:0016021; GO:0005886	integral component of membrane [GO:0016021]; plasma membrane [GO:0005886]
P05341	nifS	Cysteine desulfurase NifS (EC 2.8.1.7) (Nitrogenase metalloclusters biosynthesis protein NifS)		2		GO:0006520; GO:0031071; GO:0051536; GO:0046872; GO:0009399; GO:0030170	cysteine desulfurase activity [GO:0031071]; iron-sulfur cluster binding [GO:0051536]; metal ion binding [GO:0046872]; pyridoxal phosphate binding [GO:0030170]; cellular amino acid metabolic process [GO:0006520]; nitrogen fixation [GO:0009399]
Q08636	ntpA EHR_08260	V-type sodium ATPase catalytic subunit A (EC 3.6.3.15) (Na(+)-translocating ATPase subunit A) (V-type sodium pump catalytic subunit A)		2		GO:0005524; GO:0015991; GO:0042777; GO:0046933; GO:0033178; GO:0006814	proton-transporting two-sector ATPase complex, catalytic domain [GO:0033178]; ATP binding [GO:0005524]; proton-transporting ATP synthase activity, rotational mechanism [GO:0046933]; ATP hydrolysis coupled proton transport [GO:0015991]; plasma membrane ATP synthesis coupled proton transport [GO:0042777]; sodium ion transport [GO:0006814]
Q6D6C5	hspQ ECA1760	Heat shock protein HspQ		2		GO:0003677; GO:0005737; GO:0009408	cytoplasm [GO:0005737]; DNA binding [GO:0003677]; response to heat [GO:0009408]
Q8VMM4	ssb	Single-stranded DNA-binding protein (SSB)		2		GO:0006260; GO:0003697	single-stranded DNA binding [GO:0003697]; DNA replication [GO:0006260]
C4LAS5	nifH Tola_0650	Nitrogenase iron protein (EC 1.18.6.1) (Nitrogenase Fe protein) (Nitrogenase component II) (Nitrogenase reductase)		2		GO:0051539; GO:0005524; GO:0018697; GO:0046872; GO:0016612; GO:0009399; GO:0016163	molybdenum-iron nitrogenase complex [GO:0016612]; 4 iron, 4 sulfur cluster binding [GO:0051539]; ATP binding [GO:0005524]; carbonyl sulfide nitrogenase activity [GO:0018697]; metal ion binding [GO:0046872]; nitrogenase activity [GO:0016163]; nitrogen fixation [GO:0009399]
Q6D033	epmA yjeA ECA3968	Elongation factor P--(R)-beta-lysine ligase (EF-P--(R)-beta-lysine ligase) (EC 6.3.1.-) (EF-P post-translational modification enzyme A) (EF-P-lysine lysyltransferase)		2		GO:0005524; GO:0016880; GO:0005737; GO:0004824; GO:0006430; GO:0071915	cytoplasm [GO:0005737]; acid-ammonia (or amide) ligase activity [GO:0016880]; ATP binding [GO:0005524]; lysine-tRNA ligase activity [GO:0004824]; lysyl-tRNA aminoacylation [GO:0006430]; protein-lysine lysylation [GO:0071915]
O31408	argR	Arginine repressor	PATHWAY: Amino-acid biosynthesis; L-arginine biosynthesis [regulation].	2		GO:0003677; GO:0034618; GO:0006526; GO:0005737; GO:0051259; GO:0003700; GO:0006351	cytoplasm [GO:0005737]; arginine binding [GO:0034618]; DNA binding [GO:0003677]; transcription factor activity, sequence-specific DNA binding [GO:0003700]; arginine biosynthetic process [GO:0006526]; protein oligomerization [GO:0051259]; transcription, DNA-templated [GO:0006351]
Q6D8F3	syd ECA1021	Protein Syd		2		GO:0009898	cytoplasmic side of plasma membrane [GO:0009898]
P0ABE6	cybB SF1794 S1478	Cytochrome b561 (Cytochrome b-561)		2		GO:0009055; GO:0016021; GO:0046872; GO:0005886; GO:0022904	integral component of membrane [GO:0016021]; plasma membrane [GO:0005886]; electron carrier activity [GO:0009055]; metal ion binding [GO:0046872]; respiratory electron transport chain [GO:0022904]
C6DG94	slyX PC1_3842	Protein SlyX		2
P0C0L3	osmC SF1743 S1876	Peroxiredoxin OsmC (EC 1.11.1.15) (Osmotically-inducible protein C)		2		GO:0005737; GO:0004601; GO:0051920; GO:0006979	cytoplasm [GO:0005737]; peroxidase activity [GO:0004601]; peroxiredoxin activity [GO:0051920]; response to oxidative stress [GO:0006979]
C6DFN7	frdD PC1_3761	Fumarate reductase subunit D (Fumarate reductase 13 kDa hydrophobic protein)		2		GO:0006106; GO:0016021; GO:0005886	integral component of membrane [GO:0016021]; plasma membrane [GO:0005886]; fumarate metabolic process [GO:0006106]
Q6CYJ8	glmU ECA4509	Bifunctional protein GlmU [Includes: UDP-N-acetylglucosamine pyrophosphorylase (EC 2.7.7.23) (N-acetylglucosamine-1-phosphate uridyltransferase); Glucosamine-1-phosphate N-acetyltransferase (EC 2.3.1.157)]	PATHWAY: Nucleotide-sugar biosynthesis; UDP-N-acetyl-alpha-D-glucosamine biosynthesis; N-acetyl-alpha-D-glucosamine 1-phosphate from alpha-D-glucosamine 6-phosphate (route II): step 2/2. {ECO:0000255|HAMAP-Rule:MF_01631}.; PATHWAY: Nucleotide-sugar biosynthesis; UDP-N-acetyl-alpha-D-glucosamine biosynthesis; UDP-N-acetyl-alpha-D-glucosamine from N-acetyl-alpha-D-glucosamine 1-phosphate: step 1/1.…	2		GO:0006048; GO:0003977; GO:0000902; GO:0071555; GO:0005737; GO:0019134; GO:0009245; GO:0009103; GO:0000287; GO:0009252; GO:0008360	cytoplasm [GO:0005737]; glucosamine-1-phosphate N-acetyltransferase activity [GO:0019134]; magnesium ion binding [GO:0000287]; UDP-N-acetylglucosamine diphosphorylase activity [GO:0003977]; cell morphogenesis [GO:0000902]; cell wall organization [GO:0071555]; lipid A biosynthetic process [GO:0009245]; lipopolysaccharide biosynthetic process [GO:0009103]; peptidoglycan biosynthetic process [GO:000…
Q6D0E4	djlA ECA3855	Co-chaperone protein DjlA		2		GO:0016021; GO:0005886	integral component of membrane [GO:0016021]; plasma membrane [GO:0005886]
P21874	pdhB	Pyruvate dehydrogenase E1 component subunit beta (EC 1.2.4.1)		2		GO:0006096; GO:0004739	pyruvate dehydrogenase (acetyl-transferring) activity [GO:0004739]; glycolytic process [GO:0006096]
Q6D8F7	rlmM ECA1017	Ribosomal RNA large subunit methyltransferase M (EC 2.1.1.186) (23S rRNA (cytidine2498-2'-O)-methyltransferase) (23S rRNA 2'-O-ribose methyltransferase RlmM)		2		GO:0008757; GO:0005737; GO:0006364	cytoplasm [GO:0005737]; S-adenosylmethionine-dependent methyltransferase activity [GO:0008757]; rRNA processing [GO:0006364]
C6DC32	hemL PC1_3103	Glutamate-1-semialdehyde 2,1-aminomutase (GSA) (EC 5.4.3.8) (Glutamate-1-semialdehyde aminotransferase) (GSA-AT)	PATHWAY: Porphyrin-containing compound metabolism; protoporphyrin-IX biosynthesis; 5-aminolevulinate from L-glutamyl-tRNA(Glu): step 2/2. {ECO:0000255|HAMAP-Rule:MF_00375}.	2		GO:0005737; GO:0042286; GO:0006782; GO:0030170; GO:0008483	cytoplasm [GO:0005737]; glutamate-1-semialdehyde 2,1-aminomutase activity [GO:0042286]; pyridoxal phosphate binding [GO:0030170]; transaminase activity [GO:0008483]; protoporphyrinogen IX biosynthetic process [GO:0006782]
Q6D465	ECA2529	Probable phosphatase ECA2529 (EC 3.1.3.-)		2		GO:0003677; GO:0006260; GO:0003887; GO:0016791; GO:0008270	DNA binding [GO:0003677]; DNA-directed DNA polymerase activity [GO:0003887]; phosphatase activity [GO:0016791]; zinc ion binding [GO:0008270]; DNA replication [GO:0006260]
Q6DAW2	rph ECA0140	Ribonuclease PH (RNase PH) (EC 2.7.7.56) (tRNA nucleotidyltransferase)		2		GO:0000049; GO:0009022; GO:0008033; GO:0004549	tRNA binding [GO:0000049]; tRNA nucleotidyltransferase activity [GO:0009022]; tRNA-specific ribonuclease activity [GO:0004549]; tRNA processing [GO:0008033]
P52326	rpoD	RNA polymerase sigma factor RpoD (Sigma-70)		2		GO:0003677; GO:0005737; GO:0016987; GO:0003700; GO:0001123	cytoplasm [GO:0005737]; DNA binding [GO:0003677]; sigma factor activity [GO:0016987]; transcription factor activity, sequence-specific DNA binding [GO:0003700]; transcription initiation from bacterial-type RNA polymerase promoter [GO:0001123]
A8AI28	mdtG CKO_02014	Multidrug resistance protein MdtG		2		GO:0005887; GO:0022857	integral component of plasma membrane [GO:0005887]; transmembrane transporter activity [GO:0022857]
Q6D7E5	zitB ECA1380	Zinc transporter ZitB		2		GO:0016021; GO:0005886; GO:0005385	integral component of membrane [GO:0016021]; plasma membrane [GO:0005886]; zinc ion transmembrane transporter activity [GO:0005385]
Q6D9J1	groS groES ECA0624	10 kDa chaperonin (GroES protein) (Protein Cpn10)		2		GO:0005524; GO:0005737; GO:0006457	cytoplasm [GO:0005737]; ATP binding [GO:0005524]; protein folding [GO:0006457]
Q6D1S8	recA ECA3369	Protein RecA (Recombinase A)		2		GO:0005524; GO:0006310; GO:0006281; GO:0008094; GO:0009432; GO:0005737; GO:0003684; GO:0003697	cytoplasm [GO:0005737]; ATP binding [GO:0005524]; damaged DNA binding [GO:0003684]; DNA-dependent ATPase activity [GO:0008094]; single-stranded DNA binding [GO:0003697]; DNA recombination [GO:0006310]; DNA repair [GO:0006281]; SOS response [GO:0009432]
A1JLX8	nfo YE1455	Probable endonuclease 4 (EC 3.1.21.2) (Endodeoxyribonuclease IV) (Endonuclease IV)		2		GO:0003677; GO:0006281; GO:0008833; GO:0008270	deoxyribonuclease IV (phage-T4-induced) activity [GO:0008833]; DNA binding [GO:0003677]; zinc ion binding [GO:0008270]; DNA repair [GO:0006281]
B7USI6	yoaH E2348C_1934	UPF0181 protein YoaH		2
Q6D6A7	mdoH opgH ECA1778	Glucans biosynthesis glucosyltransferase H (EC 2.4.1.-)	PATHWAY: Glycan metabolism; osmoregulated periplasmic glucan (OPG) biosynthesis. {ECO:0000255|HAMAP-Rule:MF_01072}.	2		GO:0009250; GO:0016021; GO:0005886; GO:0016758	integral component of membrane [GO:0016021]; plasma membrane [GO:0005886]; transferase activity, transferring hexosyl groups [GO:0016758]; glucan biosynthetic process [GO:0009250]
P94369	yxlA BSU38710	Putative purine-cytosine permease YxlA		2		GO:0016021; GO:0005886; GO:0055085; GO:0005215	integral component of membrane [GO:0016021]; plasma membrane [GO:0005886]; transporter activity [GO:0005215]; transmembrane transport [GO:0055085]
Q8XBK7	ttdA Z4414 ECs3944	L(+)-tartrate dehydratase subunit alpha (L-TTD alpha) (EC 4.2.1.32)		2		GO:0051539; GO:0008730; GO:0046872	4 iron, 4 sulfur cluster binding [GO:0051539]; L(+)-tartrate dehydratase activity [GO:0008730]; metal ion binding [GO:0046872]
Q8VV85	groS groES	10 kDa chaperonin (GroES protein) (Protein Cpn10)		2		GO:0005524; GO:0005737; GO:0006457	cytoplasm [GO:0005737]; ATP binding [GO:0005524]; protein folding [GO:0006457]
Q6D8F4	queF ECA1020	NADPH-dependent 7-cyano-7-deazaguanine reductase (EC 1.7.1.13) (7-cyano-7-carbaguanine reductase) (NADPH-dependent nitrile oxidoreductase) (PreQ(0) reductase)	PATHWAY: tRNA modification; tRNA-queuosine biosynthesis. {ECO:0000255|HAMAP-Rule:MF_00817}.	2		GO:0005737; GO:0046857; GO:0033739; GO:0008616	cytoplasm [GO:0005737]; oxidoreductase activity, acting on other nitrogenous compounds as donors, with NAD or NADP as acceptor [GO:0046857]; preQ1 synthase activity [GO:0033739]; queuosine biosynthetic process [GO:0008616]
Q6D9J6	dsbD ECA0618	Thiol:disulfide interchange protein DsbD (EC 1.8.1.8) (Protein-disulfide reductase) (Disulfide reductase)		2		GO:0045454; GO:0017004; GO:0009055; GO:0016021; GO:0005886; GO:0047134	integral component of membrane [GO:0016021]; plasma membrane [GO:0005886]; electron carrier activity [GO:0009055]; protein-disulfide reductase activity [GO:0047134]; cell redox homeostasis [GO:0045454]; cytochrome complex assembly [GO:0017004]
C6DBV7	lipB PC1_1176	Octanoyltransferase (EC 2.3.1.181) (Lipoate-protein ligase B) (Lipoyl/octanoyl transferase) (Octanoyl-[acyl-carrier-protein]-protein N-octanoyltransferase)	PATHWAY: Protein modification; protein lipoylation via endogenous pathway; protein N(6)-(lipoyl)lysine from octanoyl-[acyl-carrier-protein]: step 1/2. {ECO:0000255|HAMAP-Rule:MF_00013}.	2		GO:0006464; GO:0005737; GO:0009107; GO:0033819; GO:0016415	cytoplasm [GO:0005737]; lipoyl(octanoyl) transferase activity [GO:0033819]; octanoyltransferase activity [GO:0016415]; cellular protein modification process [GO:0006464]; lipoate biosynthetic process [GO:0009107]
Q6D246	glyA1 ECA3250	Serine hydroxymethyltransferase 1 (SHMT 1) (Serine methylase 1) (EC 2.1.2.1)	PATHWAY: One-carbon metabolism; tetrahydrofolate interconversion. {ECO:0000255|HAMAP-Rule:MF_00051}.; PATHWAY: Amino-acid biosynthesis; glycine biosynthesis; glycine from L-serine: step 1/1. {ECO:0000255|HAMAP-Rule:MF_00051}.	2		GO:0005737; GO:0019264; GO:0004372; GO:0030170; GO:0035999	cytoplasm [GO:0005737]; glycine hydroxymethyltransferase activity [GO:0004372]; pyridoxal phosphate binding [GO:0030170]; glycine biosynthetic process from serine [GO:0019264]; tetrahydrofolate interconversion [GO:0035999]
Q6D4K2	ECA2388	UPF0266 membrane protein ECA2388		2		GO:0016021; GO:0005886	integral component of membrane [GO:0016021]; plasma membrane [GO:0005886]
C6DF46	aat PC1_1714	Leucyl/phenylalanyl-tRNA--protein transferase (EC 2.3.2.6) (L/F-transferase) (Leucyltransferase) (Phenyalanyltransferase)		2		GO:0005737; GO:0008914; GO:0030163	cytoplasm [GO:0005737]; leucyltransferase activity [GO:0008914]; protein catabolic process [GO:0030163]
Q6D871	ECA1104	UPF0345 protein ECA1104		2
C6D8Z6	lysS PC1_0649	Lysine--tRNA ligase (EC 6.1.1.6) (Lysyl-tRNA synthetase) (LysRS)		2		GO:0005524; GO:0005737; GO:0004824; GO:0006430; GO:0000287; GO:0003676	cytoplasm [GO:0005737]; ATP binding [GO:0005524]; lysine-tRNA ligase activity [GO:0004824]; magnesium ion binding [GO:0000287]; nucleic acid binding [GO:0003676]; lysyl-tRNA aminoacylation [GO:0006430]
Q6D7X5	ubiG ECA1200	Ubiquinone biosynthesis O-methyltransferase (2-polyprenyl-6-hydroxyphenol methylase) (EC 2.1.1.222) (3-demethylubiquinone 3-O-methyltransferase) (EC 2.1.1.64)	PATHWAY: Cofactor biosynthesis; ubiquinone biosynthesis. {ECO:0000255|HAMAP-Rule:MF_00472}.	2		GO:0102004; GO:0008425; GO:0008689; GO:0006744	2-octaprenyl-6-hydroxyphenol methylase activity [GO:0102004]; 2-polyprenyl-6-methoxy-1,4-benzoquinone methyltransferase activity [GO:0008425]; 3-demethylubiquinone-9 3-O-methyltransferase activity [GO:0008689]; ubiquinone biosynthetic process [GO:0006744]
C6DCQ5	gshA PC1_3207	Glutamate--cysteine ligase (EC 6.3.2.2) (Gamma-ECS) (GCS) (Gamma-glutamylcysteine synthetase)	PATHWAY: Sulfur metabolism; glutathione biosynthesis; glutathione from L-cysteine and L-glutamate: step 1/2. {ECO:0000255|HAMAP-Rule:MF_00578}.	2		GO:0005524; GO:0004357; GO:0006750	ATP binding [GO:0005524]; glutamate-cysteine ligase activity [GO:0004357]; glutathione biosynthetic process [GO:0006750]
Q6DB24	ghrB ECA0078	Glyoxylate/hydroxypyruvate reductase B (EC 1.1.1.79) (EC 1.1.1.81)		2		GO:0051287; GO:0005737; GO:0030267; GO:0016618; GO:0005886	cytoplasm [GO:0005737]; plasma membrane [GO:0005886]; glyoxylate reductase (NADP) activity [GO:0030267]; hydroxypyruvate reductase activity [GO:0016618]; NAD binding [GO:0051287]
Q6D3C7	moaA ECA2817	Cyclic pyranopterin monophosphate synthase (EC 4.1.99.18) (Molybdenum cofactor biosynthesis protein A)	PATHWAY: Cofactor biosynthesis; molybdopterin biosynthesis. {ECO:0000255|HAMAP-Rule:MF_01225}.	2		GO:0051539; GO:0005525; GO:0006777; GO:0061597; GO:0046872; GO:0019008	molybdopterin synthase complex [GO:0019008]; 4 iron, 4 sulfur cluster binding [GO:0051539]; cyclic pyranopterin monophosphate synthase activity [GO:0061597]; GTP binding [GO:0005525]; metal ion binding [GO:0046872]; Mo-molybdopterin cofactor biosynthetic process [GO:0006777]
Q6D6J8	dsrB ECA1682	Protein DsrB		2
Q6D6A4	ECA1781	UPF0176 protein ECA1781		2
Q6DB93	ravA ECA0005	ATPase RavA (EC 3.6.3.-) (Regulatory ATPase variant A)		2		GO:0005524; GO:0016887; GO:0005737; GO:0016820	cytoplasm [GO:0005737]; ATP binding [GO:0005524]; ATPase activity [GO:0016887]; hydrolase activity, acting on acid anhydrides, catalyzing transmembrane movement of substances [GO:0016820]
Q6DAW0	slmA ECA0142	Nucleoid occlusion factor SlmA		2		GO:0043590; GO:0007049; GO:0051301; GO:0005737; GO:0010974; GO:0043565	bacterial nucleoid [GO:0043590]; cytoplasm [GO:0005737]; sequence-specific DNA binding [GO:0043565]; cell cycle [GO:0007049]; cell division [GO:0051301]; negative regulation of barrier septum assembly [GO:0010974]
Q0TBM6	dlgD ECP_3679	2,3-diketo-L-gulonate reductase (2,3-DKG reductase) (EC 1.1.1.130) (3-dehydro-L-gulonate 2-dehydrogenase)		2		GO:0047559; GO:0070403; GO:0005737	cytoplasm [GO:0005737]; 3-dehydro-L-gulonate 2-dehydrogenase activity [GO:0047559]; NAD+ binding [GO:0070403]
C6DC27	mtnN PC1_3098	5'-methylthioadenosine/S-adenosylhomocysteine nucleosidase (MTA/SAH nucleosidase) (MTAN) (EC 3.2.2.9) (5'-methylthioadenosine nucleosidase) (MTA nucleosidase) (S-adenosylhomocysteine nucleosidase) (AdoHcy nucleosidase) (SAH nucleosidase) (SRH nucleosidase)	PATHWAY: Amino-acid biosynthesis; L-methionine biosynthesis via salvage pathway; S-methyl-5-thio-alpha-D-ribose 1-phosphate from S-methyl-5'-thioadenosine (hydrolase route): step 1/2. {ECO:0000255|HAMAP-Rule:MF_01684}.	2		GO:0019284; GO:0019509; GO:0008782; GO:0008930; GO:0009164	adenosylhomocysteine nucleosidase activity [GO:0008782]; methylthioadenosine nucleosidase activity [GO:0008930]; L-methionine biosynthetic process from methylthioadenosine [GO:0019509]; L-methionine biosynthetic process from S-adenosylmethionine [GO:0019284]; nucleoside catabolic process [GO:0009164]
Q6DAV7	ECA0145	UPF0758 protein ECA0145		2
O68940	anfG	Nitrogenase iron-iron protein delta chain (EC 1.18.6.1) (Dinitrogenase 3 subunit delta) (Nitrogenase component I)		2		GO:0005524; GO:0018697; GO:0005506; GO:0051536; GO:0009399; GO:0016163	ATP binding [GO:0005524]; carbonyl sulfide nitrogenase activity [GO:0018697]; iron ion binding [GO:0005506]; iron-sulfur cluster binding [GO:0051536]; nitrogenase activity [GO:0016163]; nitrogen fixation [GO:0009399]
A7ML57	rhaR ESA_03845	HTH-type transcriptional activator RhaR (L-rhamnose operon transcriptional activator RhaR)		2		GO:0005737; GO:0045893; GO:0019299; GO:0043565; GO:0003700; GO:0006351	cytoplasm [GO:0005737]; sequence-specific DNA binding [GO:0043565]; transcription factor activity, sequence-specific DNA binding [GO:0003700]; positive regulation of transcription, DNA-templated [GO:0045893]; rhamnose metabolic process [GO:0019299]; transcription, DNA-templated [GO:0006351]
Q6D201	cysA ECA3296	Sulfate/thiosulfate import ATP-binding protein CysA (EC 3.6.3.25) (Sulfate-transporting ATPase)		2		GO:0005524; GO:0043190; GO:0015419	ATP-binding cassette (ABC) transporter complex [GO:0043190]; ATP binding [GO:0005524]; sulfate transmembrane-transporting ATPase activity [GO:0015419]
Q6DAV4	mutM fpg ECA0148	Formamidopyrimidine-DNA glycosylase (Fapy-DNA glycosylase) (EC 3.2.2.23) (DNA-(apurinic or apyrimidinic site) lyase MutM) (AP lyase MutM) (EC 4.2.99.18)		2		GO:0006284; GO:0003684; GO:0006289; GO:0008534; GO:0008270	damaged DNA binding [GO:0003684]; oxidized purine nucleobase lesion DNA N-glycosylase activity [GO:0008534]; zinc ion binding [GO:0008270]; base-excision repair [GO:0006284]; nucleotide-excision repair [GO:0006289]
Q6D855	tgt ECA1120	Queuine tRNA-ribosyltransferase (EC 2.4.2.29) (Guanine insertion enzyme) (tRNA-guanine transglycosylase)	PATHWAY: tRNA modification; tRNA-queuosine biosynthesis. {ECO:0000255|HAMAP-Rule:MF_00168}.	2		GO:0046872; GO:0008479; GO:0008616; GO:0006400	metal ion binding [GO:0046872]; queuine tRNA-ribosyltransferase activity [GO:0008479]; queuosine biosynthetic process [GO:0008616]; tRNA modification [GO:0006400]
Q05528	kduD Dda3937_04595	2-dehydro-3-deoxy-D-gluconate 5-dehydrogenase (EC 1.1.1.127) (2-keto-3-deoxygluconate 5-dehydrogenase) (2-keto-3-deoxygluconate oxidoreductase) (KDG oxidoreductase)	PATHWAY: Glycan metabolism; pectin degradation; 2-dehydro-3-deoxy-D-gluconate from pectin: step 5/5.	2		GO:0047001; GO:0008678; GO:0051287; GO:0045490	2-dehydro-3-deoxy-D-gluconate 5-dehydrogenase activity [GO:0047001]; 2-deoxy-D-gluconate 3-dehydrogenase activity [GO:0008678]; NAD binding [GO:0051287]; pectin catabolic process [GO:0045490]
C6DCX4	proA PC1_3283	Gamma-glutamyl phosphate reductase (GPR) (EC 1.2.1.41) (Glutamate-5-semialdehyde dehydrogenase) (Glutamyl-gamma-semialdehyde dehydrogenase) (GSA dehydrogenase)	PATHWAY: Amino-acid biosynthesis; L-proline biosynthesis; L-glutamate 5-semialdehyde from L-glutamate: step 2/2. {ECO:0000255|HAMAP-Rule:MF_00412}.	2		GO:0055129; GO:0050661; GO:0005737; GO:0004350	cytoplasm [GO:0005737]; glutamate-5-semialdehyde dehydrogenase activity [GO:0004350]; NADP binding [GO:0050661]; L-proline biosynthetic process [GO:0055129]
Q3V7N8	mtgA ECA0317	Monofunctional biosynthetic peptidoglycan transglycosylase (Monofunctional TGase) (EC 2.4.2.-)	PATHWAY: Cell wall biogenesis; peptidoglycan biosynthesis. {ECO:0000255|HAMAP-Rule:MF_00766}.	2		GO:0071555; GO:0016021; GO:0009252; GO:0009274; GO:0005886; GO:0008360; GO:0016763	integral component of membrane [GO:0016021]; peptidoglycan-based cell wall [GO:0009274]; plasma membrane [GO:0005886]; transferase activity, transferring pentosyl groups [GO:0016763]; cell wall organization [GO:0071555]; peptidoglycan biosynthetic process [GO:0009252]; regulation of cell shape [GO:0008360]
Q6D037	orn ECA3964	Oligoribonuclease (EC 3.1.-.-)		2		GO:0005737; GO:0016896; GO:0003676	cytoplasm [GO:0005737]; exoribonuclease activity, producing 5'-phosphomonoesters [GO:0016896]; nucleic acid binding [GO:0003676]
Q6D0I4	murC ECA3814	UDP-N-acetylmuramate--L-alanine ligase (EC 6.3.2.8) (UDP-N-acetylmuramoyl-L-alanine synthetase)	PATHWAY: Cell wall biogenesis; peptidoglycan biosynthesis. {ECO:0000255|HAMAP-Rule:MF_00046}.	2		GO:0005524; GO:0008763; GO:0007049; GO:0051301; GO:0071555; GO:0005737; GO:0009252; GO:0008360	cytoplasm [GO:0005737]; ATP binding [GO:0005524]; UDP-N-acetylmuramate-L-alanine ligase activity [GO:0008763]; cell cycle [GO:0007049]; cell division [GO:0051301]; cell wall organization [GO:0071555]; peptidoglycan biosynthetic process [GO:0009252]; regulation of cell shape [GO:0008360]
P39693	recJ Dda3937_02294	Single-stranded-DNA-specific exonuclease RecJ (EC 3.1.-.-)		2		GO:0008409; GO:0006310; GO:0006281; GO:0003676	5'-3' exonuclease activity [GO:0008409]; nucleic acid binding [GO:0003676]; DNA recombination [GO:0006310]; DNA repair [GO:0006281]
C6DH41	PC1_2049	UPF0482 protein PC1_2049		2
Q9RMT1	exbD PA0199	Biopolymer transport protein ExbD		2		GO:0016021; GO:0005886; GO:0015031; GO:0005215	integral component of membrane [GO:0016021]; plasma membrane [GO:0005886]; transporter activity [GO:0005215]; protein transport [GO:0015031]
C6DIR2	mtgA PC1_0303	Monofunctional biosynthetic peptidoglycan transglycosylase (Monofunctional TGase) (EC 2.4.2.-)	PATHWAY: Cell wall biogenesis; peptidoglycan biosynthesis. {ECO:0000255|HAMAP-Rule:MF_00766}.	2		GO:0071555; GO:0016021; GO:0009252; GO:0009274; GO:0005886; GO:0008360; GO:0016763	integral component of membrane [GO:0016021]; peptidoglycan-based cell wall [GO:0009274]; plasma membrane [GO:0005886]; transferase activity, transferring pentosyl groups [GO:0016763]; cell wall organization [GO:0071555]; peptidoglycan biosynthetic process [GO:0009252]; regulation of cell shape [GO:0008360]
Q6D8K0	mltC ECA0974	Membrane-bound lytic murein transglycosylase C (EC 4.2.2.n1) (Murein lyase C)		2		GO:0016837; GO:0009279; GO:0016998; GO:0071555; GO:0016798; GO:0008933; GO:0000270	cell outer membrane [GO:0009279]; carbon-oxygen lyase activity, acting on polysaccharides [GO:0016837]; hydrolase activity, acting on glycosyl bonds [GO:0016798]; lytic transglycosylase activity [GO:0008933]; cell wall macromolecule catabolic process [GO:0016998]; cell wall organization [GO:0071555]; peptidoglycan metabolic process [GO:0000270]
C6DAX2	cysS PC1_2933	Cysteine--tRNA ligase (EC 6.1.1.16) (Cysteinyl-tRNA synthetase) (CysRS)		2		GO:0005524; GO:0004817; GO:0006423; GO:0005737; GO:0008270	cytoplasm [GO:0005737]; ATP binding [GO:0005524]; cysteine-tRNA ligase activity [GO:0004817]; zinc ion binding [GO:0008270]; cysteinyl-tRNA aminoacylation [GO:0006423]
A7MKF0	ESA_01442	UPF0181 protein ESA_01442		2
C6DK25	tyrS PC1_2377	Tyrosine--tRNA ligase (EC 6.1.1.1) (Tyrosyl-tRNA synthetase) (TyrRS)		2		GO:0005524; GO:0003723; GO:0005737; GO:0004831; GO:0006437	cytoplasm [GO:0005737]; ATP binding [GO:0005524]; RNA binding [GO:0003723]; tyrosine-tRNA ligase activity [GO:0004831]; tyrosyl-tRNA aminoacylation [GO:0006437]
Q6D7Z4	hemH ECA1181	Ferrochelatase (EC 4.99.1.1) (Heme synthase) (Protoheme ferro-lyase)	PATHWAY: Porphyrin-containing compound metabolism; protoheme biosynthesis; protoheme from protoporphyrin-IX: step 1/1. {ECO:0000255|HAMAP-Rule:MF_00323}.	2		GO:0005737; GO:0004325; GO:0006783; GO:0046872	cytoplasm [GO:0005737]; ferrochelatase activity [GO:0004325]; metal ion binding [GO:0046872]; heme biosynthetic process [GO:0006783]
Q6DAL7	hemE ECA0235	Uroporphyrinogen decarboxylase (UPD) (URO-D) (EC 4.1.1.37)	PATHWAY: Porphyrin-containing compound metabolism; protoporphyrin-IX biosynthesis; coproporphyrinogen-III from 5-aminolevulinate: step 4/4. {ECO:0000255|HAMAP-Rule:MF_00218}.	2		GO:0005737; GO:0006782; GO:0004853	cytoplasm [GO:0005737]; uroporphyrinogen decarboxylase activity [GO:0004853]; protoporphyrinogen IX biosynthetic process [GO:0006782]
A9N7D2	ytjA SPAB_05740	UPF0391 membrane protein YtjA		2		GO:0016021; GO:0005886	integral component of membrane [GO:0016021]; plasma membrane [GO:0005886]
Q6D0E2	surA ECA3857	Chaperone SurA (Peptidyl-prolyl cis-trans isomerase SurA) (PPIase SurA) (EC 5.2.1.8) (Rotamase SurA)		2		GO:0043165; GO:0051085; GO:0060274; GO:0030288; GO:0042277; GO:0003755; GO:0050821; GO:0015031	outer membrane-bounded periplasmic space [GO:0030288]; peptide binding [GO:0042277]; peptidyl-prolyl cis-trans isomerase activity [GO:0003755]; chaperone mediated protein folding requiring cofactor [GO:0051085]; Gram-negative-bacterium-type cell outer membrane assembly [GO:0043165]; maintenance of stationary phase [GO:0060274]; protein stabilization [GO:0050821]; protein transport [GO:0015031]
P0A9Y8	cspC Z2868 ECs2533	Cold shock-like protein CspC (CSP-C)		2		GO:0003677; GO:0005737; GO:0006355; GO:0006351	cytoplasm [GO:0005737]; DNA binding [GO:0003677]; regulation of transcription, DNA-templated [GO:0006355]; transcription, DNA-templated [GO:0006351]
C6DKU9	PC1_2519	UPF0176 protein PC1_2519		2
A1JKK4	era YE1018	GTPase Era		2		GO:0005525; GO:0003924; GO:0005737; GO:0005886; GO:0042274; GO:0070181	cytoplasm [GO:0005737]; plasma membrane [GO:0005886]; GTP binding [GO:0005525]; GTPase activity [GO:0003924]; small ribosomal subunit rRNA binding [GO:0070181]; ribosomal small subunit biogenesis [GO:0042274]
Q6D5W6	mdtK norM ECA1922	Multidrug resistance protein MdtK (Multidrug-efflux transporter)		2		GO:0015297; GO:0015238; GO:0016021; GO:0005886; GO:0006814	integral component of membrane [GO:0016021]; plasma membrane [GO:0005886]; antiporter activity [GO:0015297]; drug transmembrane transporter activity [GO:0015238]; sodium ion transport [GO:0006814]
P37986	zwf Dda3937_03574	Glucose-6-phosphate 1-dehydrogenase (G6PD) (EC 1.1.1.49)	PATHWAY: Carbohydrate degradation; pentose phosphate pathway; D-ribulose 5-phosphate from D-glucose 6-phosphate (oxidative stage): step 1/3. {ECO:0000255|HAMAP-Rule:MF_00966}.	2		GO:0050661; GO:0006006; GO:0004345; GO:0006098	glucose-6-phosphate dehydrogenase activity [GO:0004345]; NADP binding [GO:0050661]; glucose metabolic process [GO:0006006]; pentose-phosphate shunt [GO:0006098]
C6DGZ0	PC1_1998	UPF0259 membrane protein PC1_1998		2		GO:0016021; GO:0005886	integral component of membrane [GO:0016021]; plasma membrane [GO:0005886]
C6DKU8	PC1_2518	UPF0312 protein PC1_2518		2		GO:0042597	periplasmic space [GO:0042597]
C6DJE1	engB PC1_4226	Probable GTP-binding protein EngB		2		GO:0005525; GO:0003924; GO:0000917; GO:0000287	GTP binding [GO:0005525]; GTPase activity [GO:0003924]; magnesium ion binding [GO:0000287]; barrier septum assembly [GO:0000917]
Q6D6Y7	prr ECA1542	Gamma-aminobutyraldehyde dehydrogenase (EC 1.2.1.19) (1-pyrroline dehydrogenase) (4-aminobutanal dehydrogenase) (ABALDH)	PATHWAY: Amine and polyamine degradation; putrescine degradation; 4-aminobutanoate from 4-aminobutanal: step 1/1. {ECO:0000255|HAMAP-Rule:MF_01275}.	2		GO:0033737; GO:0051287; GO:0019145; GO:0009447	1-pyrroline dehydrogenase activity [GO:0033737]; aminobutyraldehyde dehydrogenase activity [GO:0019145]; NAD binding [GO:0051287]; putrescine catabolic process [GO:0009447]
C6DK30	slyA PC1_2382	Transcriptional regulator SlyA		2		GO:0003677; GO:0003700; GO:0006351	DNA binding [GO:0003677]; transcription factor activity, sequence-specific DNA binding [GO:0003700]; transcription, DNA-templated [GO:0006351]
Q6D8X9	grpE ECA0842	Protein GrpE (HSP-70 cofactor)		2		GO:0000774; GO:0005737; GO:0006457	cytoplasm [GO:0005737]; adenyl-nucleotide exchange factor activity [GO:0000774]; protein folding [GO:0006457]
Q6D7N0	crcB ECA1295	Putative fluoride ion transporter CrcB		2		GO:0015103; GO:0005887	integral component of plasma membrane [GO:0005887]; inorganic anion transmembrane transporter activity [GO:0015103]
Q6D698	pyrC ECA1787	Dihydroorotase (DHOase) (EC 3.5.2.3)	PATHWAY: Pyrimidine metabolism; UMP biosynthesis via de novo pathway; (S)-dihydroorotate from bicarbonate: step 3/3. {ECO:0000255|HAMAP-Rule:MF_00219}.	2		GO:0044205; GO:0004151; GO:0019856; GO:0008270	dihydroorotase activity [GO:0004151]; zinc ion binding [GO:0008270]; 'de novo' UMP biosynthetic process [GO:0044205]; pyrimidine nucleobase biosynthetic process [GO:0019856]
Q6D4K1	mntP ECA2389	Putative manganese efflux pump MntP		2		GO:0016021; GO:0005384; GO:0005886	integral component of membrane [GO:0016021]; plasma membrane [GO:0005886]; manganese ion transmembrane transporter activity [GO:0005384]
P0AEJ1	emrB Z3987 ECs3548	Multidrug export protein EmrB		2		GO:0016021; GO:0005886; GO:0046677; GO:0055085	integral component of membrane [GO:0016021]; plasma membrane [GO:0005886]; response to antibiotic [GO:0046677]; transmembrane transport [GO:0055085]
P0A363	cspB cspG	Cold shock-like protein CspB		2		GO:0003677; GO:0005737; GO:0006355; GO:0006351	cytoplasm [GO:0005737]; DNA binding [GO:0003677]; regulation of transcription, DNA-templated [GO:0006355]; transcription, DNA-templated [GO:0006351]
C6DBR1	upp PC1_1130	Uracil phosphoribosyltransferase (EC 2.4.2.9) (UMP pyrophosphorylase) (UPRTase)	PATHWAY: Pyrimidine metabolism; UMP biosynthesis via salvage pathway; UMP from uracil: step 1/1. {ECO:0000255|HAMAP-Rule:MF_01218}.	2		GO:0005525; GO:0044206; GO:0000287; GO:0004845; GO:0006223	GTP binding [GO:0005525]; magnesium ion binding [GO:0000287]; uracil phosphoribosyltransferase activity [GO:0004845]; UMP salvage [GO:0044206]; uracil salvage [GO:0006223]
Q6CYR6	recF ECA4439	DNA replication and repair protein RecF		2		GO:0005524; GO:0006281; GO:0006260; GO:0009432; GO:0005737; GO:0003697	cytoplasm [GO:0005737]; ATP binding [GO:0005524]; single-stranded DNA binding [GO:0003697]; DNA repair [GO:0006281]; DNA replication [GO:0006260]; SOS response [GO:0009432]
A1JJT0	cysN YE0763	Sulfate adenylyltransferase subunit 1 (EC 2.7.7.4) (ATP-sulfurylase large subunit) (Sulfate adenylate transferase) (SAT)	PATHWAY: Sulfur metabolism; hydrogen sulfide biosynthesis; sulfite from sulfate: step 1/3. {ECO:0000255|HAMAP-Rule:MF_00062}.	2		GO:0005524; GO:0005525; GO:0003924; GO:0070814; GO:0004781; GO:0000103	ATP binding [GO:0005524]; GTP binding [GO:0005525]; GTPase activity [GO:0003924]; sulfate adenylyltransferase (ATP) activity [GO:0004781]; hydrogen sulfide biosynthetic process [GO:0070814]; sulfate assimilation [GO:0000103]
Q6D209	grcA ECA3288	Autonomous glycyl radical cofactor		2		GO:0003824	catalytic activity [GO:0003824]
Q6D5U5	ribA ECA1943	GTP cyclohydrolase-2 (EC 3.5.4.25) (GTP cyclohydrolase II)	PATHWAY: Cofactor biosynthesis; riboflavin biosynthesis; 5-amino-6-(D-ribitylamino)uracil from GTP: step 1/4. {ECO:0000255|HAMAP-Rule:MF_00179}.	2		GO:0005525; GO:0003935; GO:0009231; GO:0008270	GTP binding [GO:0005525]; GTP cyclohydrolase II activity [GO:0003935]; zinc ion binding [GO:0008270]; riboflavin biosynthetic process [GO:0009231]
Q6D7C2	pgl ECA1403	6-phosphogluconolactonase (6-P-gluconolactonase) (EC 3.1.1.31)	PATHWAY: Carbohydrate degradation; pentose phosphate pathway; D-ribulose 5-phosphate from D-glucose 6-phosphate (oxidative stage): step 2/3. {ECO:0000255|HAMAP-Rule:MF_01605}.	2		GO:0017057; GO:0006006; GO:0006098	6-phosphogluconolactonase activity [GO:0017057]; glucose metabolic process [GO:0006006]; pentose-phosphate shunt [GO:0006098]
P16657	fabI envM STM1700	Enoyl-[acyl-carrier-protein] reductase [NADH] FabI (ENR) (EC 1.3.1.9) (NADH-dependent enoyl-ACP reductase)	PATHWAY: Lipid metabolism; fatty acid biosynthesis.; PATHWAY: Cofactor biosynthesis; biotin biosynthesis.	2		GO:0009102; GO:0004318; GO:0030497; GO:0051289; GO:0046677	enoyl-[acyl-carrier-protein] reductase (NADH) activity [GO:0004318]; biotin biosynthetic process [GO:0009102]; fatty acid elongation [GO:0030497]; protein homotetramerization [GO:0051289]; response to antibiotic [GO:0046677]
P44873	atoB thi thl HI_0771	Acetyl-CoA acetyltransferase (EC 2.3.1.9) (Acetoacetyl-CoA thiolase)	PATHWAY: Metabolic intermediate biosynthesis; (R)-mevalonate biosynthesis; (R)-mevalonate from acetyl-CoA: step 1/3.	2		GO:0003985; GO:0005737; GO:0006631	cytoplasm [GO:0005737]; acetyl-CoA C-acetyltransferase activity [GO:0003985]; fatty acid metabolic process [GO:0006631]
Q6DAR0	argB ECA0193	Acetylglutamate kinase (EC 2.7.2.8) (N-acetyl-L-glutamate 5-phosphotransferase) (NAG kinase) (AGK)	PATHWAY: Amino-acid biosynthesis; L-arginine biosynthesis; N(2)-acetyl-L-ornithine from L-glutamate: step 2/4. {ECO:0000255|HAMAP-Rule:MF_00082}.	2		GO:0005524; GO:0003991; GO:0006526; GO:0005737	cytoplasm [GO:0005737]; acetylglutamate kinase activity [GO:0003991]; ATP binding [GO:0005524]; arginine biosynthetic process [GO:0006526]
Q6D7E7	nadA ECA1378	Quinolinate synthase A (EC 2.5.1.72)	PATHWAY: Cofactor biosynthesis; NAD(+) biosynthesis; quinolinate from iminoaspartate: step 1/1. {ECO:0000255|HAMAP-Rule:MF_00567}.	2		GO:0051539; GO:0009435; GO:0005737; GO:0046872; GO:0008987; GO:0016765	cytoplasm [GO:0005737]; 4 iron, 4 sulfur cluster binding [GO:0051539]; metal ion binding [GO:0046872]; quinolinate synthetase A activity [GO:0008987]; transferase activity, transferring alkyl or aryl (other than methyl) groups [GO:0016765]; NAD biosynthetic process [GO:0009435]
Q9EXN5	mchF	Probable microcin-H47 secretion/processing ATP-binding protein MchF (EC 3.4.22.-)		2		GO:0005524; GO:0042626; GO:0043213; GO:0008234; GO:0016021; GO:0005886; GO:0015031	integral component of membrane [GO:0016021]; plasma membrane [GO:0005886]; ATP binding [GO:0005524]; ATPase activity, coupled to transmembrane movement of substances [GO:0042626]; cysteine-type peptidase activity [GO:0008234]; bacteriocin transport [GO:0043213]; protein transport [GO:0015031]
P04668	nifF	Flavodoxin		2		GO:0010181; GO:0009055; GO:0005506; GO:0009399; GO:0055114	electron carrier activity [GO:0009055]; FMN binding [GO:0010181]; iron ion binding [GO:0005506]; nitrogen fixation [GO:0009399]; oxidation-reduction process [GO:0055114]
Q6D036	rsgA ECA3965	Putative ribosome biogenesis GTPase RsgA (EC 3.6.1.-)		2		GO:0005525; GO:0003924; GO:0046872	GTP binding [GO:0005525]; GTPase activity [GO:0003924]; metal ion binding [GO:0046872]
Q6CYJ6	atpC ECA4511	ATP synthase epsilon chain (ATP synthase F1 sector epsilon subunit) (F-ATPase epsilon subunit)		2		GO:0005524; GO:0005886; GO:0042777; GO:0046933; GO:0045261; GO:0046961	plasma membrane [GO:0005886]; proton-transporting ATP synthase complex, catalytic core F(1) [GO:0045261]; ATP binding [GO:0005524]; proton-transporting ATP synthase activity, rotational mechanism [GO:0046933]; proton-transporting ATPase activity, rotational mechanism [GO:0046961]; plasma membrane ATP synthesis coupled proton transport [GO:0042777]
Q8ZBV7	rluD sfhB YPO3277 y0912 YP_0654	Ribosomal large subunit pseudouridine synthase D (EC 5.4.99.23) (23S rRNA pseudouridine(1911/1915/1917) synthase) (rRNA pseudouridylate synthase D) (rRNA-uridine isomerase D)		2		GO:0003723; GO:0005829; GO:0000455; GO:0009982	cytosol [GO:0005829]; pseudouridine synthase activity [GO:0009982]; RNA binding [GO:0003723]; enzyme-directed rRNA pseudouridine synthesis [GO:0000455]
O05408	yrpG BSU26850	Uncharacterized oxidoreductase YrpG (EC 1.-.-.-)		2		GO:0016491	oxidoreductase activity [GO:0016491]
Q6D961	ECA0758	tRNA-modifying protein YgfZ		2		GO:0009451; GO:0005737; GO:0005542; GO:0008033	cytoplasm [GO:0005737]; folic acid binding [GO:0005542]; RNA modification [GO:0009451]; tRNA processing [GO:0008033]
P80563	athL	Pyrogallol hydroxytransferase large subunit (EC 1.97.1.2) (Transhydroxylase subunit alpha)		2		GO:0030151; GO:0018706	molybdenum ion binding [GO:0030151]; pyrogallol hydroxytransferase activity [GO:0018706]
Q6CZQ9	aroB ECA4092	3-dehydroquinate synthase (EC 4.2.3.4)	PATHWAY: Metabolic intermediate biosynthesis; chorismate biosynthesis; chorismate from D-erythrose 4-phosphate and phosphoenolpyruvate: step 2/7. {ECO:0000255|HAMAP-Rule:MF_00110}.	2		GO:0003856; GO:0009073; GO:0009423; GO:0005737	cytoplasm [GO:0005737]; 3-dehydroquinate synthase activity [GO:0003856]; aromatic amino acid family biosynthetic process [GO:0009073]; chorismate biosynthetic process [GO:0009423]
C6DEJ2	rplY PC1_1636	50S ribosomal protein L25		2		GO:0008097; GO:0005840; GO:0003735; GO:0006412	ribosome [GO:0005840]; 5S rRNA binding [GO:0008097]; structural constituent of ribosome [GO:0003735]; translation [GO:0006412]
C6DC10	grcA PC1_3081	Autonomous glycyl radical cofactor		2		GO:0003824	catalytic activity [GO:0003824]
Q6D4E3	pepT ECA2448	Peptidase T (EC 3.4.11.4) (Aminotripeptidase) (Tripeptidase) (Tripeptide aminopeptidase)		2		GO:0005737; GO:0008237; GO:0043171; GO:0045148; GO:0008270	cytoplasm [GO:0005737]; metallopeptidase activity [GO:0008237]; tripeptide aminopeptidase activity [GO:0045148]; zinc ion binding [GO:0008270]; peptide catabolic process [GO:0043171]
C6DFD6	PC1_1804	UPF0502 protein PC1_1804		2
Q6D2N5	pdxB ECA3060	Erythronate-4-phosphate dehydrogenase (EC 1.1.1.290)	PATHWAY: Cofactor biosynthesis; pyridoxine 5'-phosphate biosynthesis; pyridoxine 5'-phosphate from D-erythrose 4-phosphate: step 2/5. {ECO:0000255|HAMAP-Rule:MF_01825}.	2		GO:0033711; GO:0051287; GO:0005737; GO:0008615	cytoplasm [GO:0005737]; 4-phosphoerythronate dehydrogenase activity [GO:0033711]; NAD binding [GO:0051287]; pyridoxine biosynthetic process [GO:0008615]
Q6D3Q6	metN2 ECA2688	Methionine import ATP-binding protein MetN 2 (EC 3.6.3.-)		2		GO:0005524; GO:0043190; GO:0015424; GO:0015821	ATP-binding cassette (ABC) transporter complex [GO:0043190]; amino acid-transporting ATPase activity [GO:0015424]; ATP binding [GO:0005524]; methionine transport [GO:0015821]
C6DKE8	uxaB PC1_0530	Altronate oxidoreductase (EC 1.1.1.58) (Tagaturonate dehydrogenase) (Tagaturonate reductase)	PATHWAY: Carbohydrate metabolism; pentose and glucuronate interconversion. {ECO:0000255|HAMAP-Rule:MF_00670}.	2		GO:0050662; GO:0009026	coenzyme binding [GO:0050662]; tagaturonate reductase activity [GO:0009026]
C6DB34	nusB PC1_1027	N utilization substance protein B homolog (Protein NusB)		2		GO:0006353; GO:0003723; GO:0006355	RNA binding [GO:0003723]; DNA-templated transcription, termination [GO:0006353]; regulation of transcription, DNA-templated [GO:0006355]
C6DB75	rpmE2 PC1_1068	50S ribosomal protein L31 type B		2		GO:0005840; GO:0003735; GO:0006412	ribosome [GO:0005840]; structural constituent of ribosome [GO:0003735]; translation [GO:0006412]
Q6CZ34	ugpC ECA4319	sn-glycerol-3-phosphate import ATP-binding protein UgpC (EC 3.6.3.20)		2		GO:0005524; GO:0043190; GO:0008643; GO:0015430; GO:0001407	ATP-binding cassette (ABC) transporter complex [GO:0043190]; ATP binding [GO:0005524]; glycerol-3-phosphate-transporting ATPase activity [GO:0015430]; carbohydrate transport [GO:0008643]; glycerophosphodiester transport [GO:0001407]
P52662	pecT Dda3937_00364	HTH-type transcriptional regulator PecT (Pectinase gene transcriptional regulator)		2		GO:0003677; GO:0003700; GO:0006351	DNA binding [GO:0003677]; transcription factor activity, sequence-specific DNA binding [GO:0003700]; transcription, DNA-templated [GO:0006351]
Q6D476	cutC ECA2518	Copper homeostasis protein CutC		2		GO:0006878; GO:0005507; GO:0005737	cytoplasm [GO:0005737]; copper ion binding [GO:0005507]; cellular copper ion homeostasis [GO:0006878]
Q6D087	pgk ECA3912	Phosphoglycerate kinase (EC 2.7.2.3)	PATHWAY: Carbohydrate degradation; glycolysis; pyruvate from D-glyceraldehyde 3-phosphate: step 2/5. {ECO:0000255|HAMAP-Rule:MF_00145}.	2		GO:0005524; GO:0005737; GO:0006096; GO:0004618	cytoplasm [GO:0005737]; ATP binding [GO:0005524]; phosphoglycerate kinase activity [GO:0004618]; glycolytic process [GO:0006096]
C6DCZ1	mtnA PC1_3300	Methylthioribose-1-phosphate isomerase (M1Pi) (MTR-1-P isomerase) (EC 5.3.1.23) (S-methyl-5-thioribose-1-phosphate isomerase)	PATHWAY: Amino-acid biosynthesis; L-methionine biosynthesis via salvage pathway; L-methionine from S-methyl-5-thio-alpha-D-ribose 1-phosphate: step 1/6. {ECO:0000255|HAMAP-Rule:MF_01678}.	2		GO:0019284; GO:0019509; GO:0046523	S-methyl-5-thioribose-1-phosphate isomerase activity [GO:0046523]; L-methionine biosynthetic process from methylthioadenosine [GO:0019509]; L-methionine biosynthetic process from S-adenosylmethionine [GO:0019284]
Q6D7W4	menD ECA1211	2-succinyl-5-enolpyruvyl-6-hydroxy-3-cyclohexene-1-carboxylate synthase (SEPHCHC synthase) (EC 2.2.1.9) (Menaquinone biosynthesis protein MenD)	PATHWAY: Quinol/quinone metabolism; 1,4-dihydroxy-2-naphthoate biosynthesis; 1,4-dihydroxy-2-naphthoate from chorismate: step 2/7. {ECO:0000255|HAMAP-Rule:MF_01659}.; PATHWAY: Quinol/quinone metabolism; menaquinone biosynthesis. {ECO:0000255|HAMAP-Rule:MF_01659}.	2		GO:0070204; GO:0000287; GO:0030145; GO:0009234; GO:0030976	2-succinyl-5-enolpyruvyl-6-hydroxy-3-cyclohexene-1-carboxylic-acid synthase activity [GO:0070204]; magnesium ion binding [GO:0000287]; manganese ion binding [GO:0030145]; thiamine pyrophosphate binding [GO:0030976]; menaquinone biosynthetic process [GO:0009234]
A4W5A6	rplL Ent638_0196	50S ribosomal protein L7/L12		2		GO:0005840; GO:0003735; GO:0006412	ribosome [GO:0005840]; structural constituent of ribosome [GO:0003735]; translation [GO:0006412]
Q6D454	pncB ECA2540	Nicotinate phosphoribosyltransferase (NAPRTase) (EC 6.3.4.21)	PATHWAY: Cofactor biosynthesis; NAD(+) biosynthesis; nicotinate D-ribonucleotide from nicotinate: step 1/1. {ECO:0000255|HAMAP-Rule:MF_00570}.	2		GO:0009435; GO:0016874; GO:0019357; GO:0004516; GO:0004514	ligase activity [GO:0016874]; nicotinate phosphoribosyltransferase activity [GO:0004516]; nicotinate-nucleotide diphosphorylase (carboxylating) activity [GO:0004514]; NAD biosynthetic process [GO:0009435]; nicotinate nucleotide biosynthetic process [GO:0019357]
Q6D625	sufS ECA1863	Cysteine desulfurase (EC 2.8.1.7) (Selenocysteine beta-lyase) (SCL) (Selenocysteine lyase) (EC 4.4.1.16) (Selenocysteine reductase)	PATHWAY: Cofactor biosynthesis; iron-sulfur cluster biosynthesis. {ECO:0000255|HAMAP-Rule:MF_01831}.	2		GO:0031071; GO:0006534; GO:0005737; GO:0030170; GO:0009000	cytoplasm [GO:0005737]; cysteine desulfurase activity [GO:0031071]; pyridoxal phosphate binding [GO:0030170]; selenocysteine lyase activity [GO:0009000]; cysteine metabolic process [GO:0006534]
P0AF08	mrp b2113 JW2100	Iron-sulfur cluster carrier protein		2		GO:0005524; GO:0016887; GO:0005829; GO:0051536; GO:0046872	cytosol [GO:0005829]; ATP binding [GO:0005524]; ATPase activity [GO:0016887]; iron-sulfur cluster binding [GO:0051536]; metal ion binding [GO:0046872]
C6DJE0	yihI PC1_4225	Der GTPase-activating protein YihI		2		GO:0005096; GO:0042254	GTPase activator activity [GO:0005096]; ribosome biogenesis [GO:0042254]
C6DHT5	purH PC1_0225	Bifunctional purine biosynthesis protein PurH [Includes: Phosphoribosylaminoimidazolecarboxamide formyltransferase (EC 2.1.2.3) (AICAR transformylase); IMP cyclohydrolase (EC 3.5.4.10) (ATIC) (IMP synthase) (Inosinicase)]	PATHWAY: Purine metabolism; IMP biosynthesis via de novo pathway; 5-formamido-1-(5-phospho-D-ribosyl)imidazole-4-carboxamide from 5-amino-1-(5-phospho-D-ribosyl)imidazole-4-carboxamide (10-formyl THF route): step 1/1. {ECO:0000255|HAMAP-Rule:MF_00139}.; PATHWAY: Purine metabolism; IMP biosynthesis via de novo pathway; IMP from 5-formamido-1-(5-phospho-D-ribosyl)imidazole-4-carboxamide: step 1/1. …	2		GO:0006189; GO:0003937; GO:0004643	IMP cyclohydrolase activity [GO:0003937]; phosphoribosylaminoimidazolecarboxamide formyltransferase activity [GO:0004643]; 'de novo' IMP biosynthetic process [GO:0006189]
C6DEP1	deoC PC1_1685	Deoxyribose-phosphate aldolase (DERA) (EC 4.1.2.4) (2-deoxy-D-ribose 5-phosphate aldolase) (Phosphodeoxyriboaldolase) (Deoxyriboaldolase)	PATHWAY: Carbohydrate degradation; 2-deoxy-D-ribose 1-phosphate degradation; D-glyceraldehyde 3-phosphate and acetaldehyde from 2-deoxy-alpha-D-ribose 1-phosphate: step 2/2. {ECO:0000255|HAMAP-Rule:MF_00114}.	2		GO:0016052; GO:0005737; GO:0009264; GO:0046386; GO:0004139	cytoplasm [GO:0005737]; deoxyribose-phosphate aldolase activity [GO:0004139]; carbohydrate catabolic process [GO:0016052]; deoxyribonucleotide catabolic process [GO:0009264]; deoxyribose phosphate catabolic process [GO:0046386]
Q9LCR5	leuD	3-isopropylmalate dehydratase small subunit (EC 4.2.1.33) (Alpha-IPM isomerase) (IPMI) (Isopropylmalate isomerase) (Fragment)	PATHWAY: Amino-acid biosynthesis; L-leucine biosynthesis; L-leucine from 3-methyl-2-oxobutanoate: step 2/4.	2		GO:0003861; GO:0009316; GO:0009098	3-isopropylmalate dehydratase complex [GO:0009316]; 3-isopropylmalate dehydratase activity [GO:0003861]; leucine biosynthetic process [GO:0009098]
Q6CZG6	cyaY ECA4185	Protein CyaY		2		GO:0008199; GO:0016226	ferric iron binding [GO:0008199]; iron-sulfur cluster assembly [GO:0016226]
P20966	fruA ptsF b2167 JW2154	PTS system fructose-specific EIIBC component (EIIBC-Fru) [Includes: Fructose-specific phosphotransferase enzyme IIB component (EC 2.7.1.202) (EIII-Fru) (PTS system fructose-specific EIIB component); Fructose permease IIC component (PTS system fructose-specific EIIC component)]		2		GO:0034219; GO:0016021; GO:0016301; GO:0009401; GO:0005886; GO:0022877; GO:0090582; GO:0005351	integral component of membrane [GO:0016021]; plasma membrane [GO:0005886]; kinase activity [GO:0016301]; protein-N(PI)-phosphohistidine-fructose phosphotransferase system transporter activity [GO:0022877]; protein-phosphocysteine-D-fructose-phosphotransferase system transporter activity [GO:0090582]; sugar:proton symporter activity [GO:0005351]; carbohydrate transmembrane transport [GO:0034219]; …
P26211	arbG	Beta-glucoside operon antiterminator		2		GO:0003723; GO:0045893; GO:0006351	RNA binding [GO:0003723]; positive regulation of transcription, DNA-templated [GO:0045893]; transcription, DNA-templated [GO:0006351]
A1JNT5	acpH YE3173	Acyl carrier protein phosphodiesterase (ACP phosphodiesterase) (EC 3.1.4.14)		2		GO:0008770; GO:0006633	[acyl-carrier-protein] phosphodiesterase activity [GO:0008770]; fatty acid biosynthetic process [GO:0006633]
Q6D9G1	rlmG ECA0654	Ribosomal RNA large subunit methyltransferase G (EC 2.1.1.174) (23S rRNA m2G1835 methyltransferase) (rRNA (guanine-N(2)-)-methyltransferase RlmG)		2		GO:0052916; GO:0005737	cytoplasm [GO:0005737]; 23S rRNA (guanine(1835)-N(2))-methyltransferase activity [GO:0052916]
Q6D9A3	truB ECA0714	tRNA pseudouridine synthase B (EC 5.4.99.25) (tRNA pseudouridine(55) synthase) (Psi55 synthase) (tRNA pseudouridylate synthase) (tRNA-uridine isomerase)		2		GO:0003723; GO:0009982; GO:0031119	pseudouridine synthase activity [GO:0009982]; RNA binding [GO:0003723]; tRNA pseudouridine synthesis [GO:0031119]
P0AAL7	ydhY Z2702 ECs2381	Uncharacterized ferredoxin-like protein YdhY		2		GO:0051539; GO:0046872	4 iron, 4 sulfur cluster binding [GO:0051539]; metal ion binding [GO:0046872]
Q6D8D4	skp ECA1040	Chaperone protein Skp		2		GO:0042597	periplasmic space [GO:0042597]
Q6CZY5	rplF ECA4016	50S ribosomal protein L6		2		GO:0019843; GO:0005840; GO:0003735; GO:0006412	ribosome [GO:0005840]; rRNA binding [GO:0019843]; structural constituent of ribosome [GO:0003735]; translation [GO:0006412]
B2K6Q9	aroL YPTS_0952	Shikimate kinase 2 (SK 2) (EC 2.7.1.71)	PATHWAY: Metabolic intermediate biosynthesis; chorismate biosynthesis; chorismate from D-erythrose 4-phosphate and phosphoenolpyruvate: step 5/7. {ECO:0000255|HAMAP-Rule:MF_01269}.	2		GO:0005524; GO:0009073; GO:0009423; GO:0005737; GO:0000287; GO:0004765	cytoplasm [GO:0005737]; ATP binding [GO:0005524]; magnesium ion binding [GO:0000287]; shikimate kinase activity [GO:0004765]; aromatic amino acid family biosynthetic process [GO:0009073]; chorismate biosynthetic process [GO:0009423]
Q6D552	hemA ECA2189	Glutamyl-tRNA reductase (GluTR) (EC 1.2.1.70)	PATHWAY: Porphyrin-containing compound metabolism; protoporphyrin-IX biosynthesis; 5-aminolevulinate from L-glutamyl-tRNA(Glu): step 1/2. {ECO:0000255|HAMAP-Rule:MF_00087}.	2		GO:0050661; GO:0008883; GO:0006782	glutamyl-tRNA reductase activity [GO:0008883]; NADP binding [GO:0050661]; protoporphyrinogen IX biosynthetic process [GO:0006782]
C6DC58	speE PC1_3129	Polyamine aminopropyltransferase (Putrescine aminopropyltransferase) (PAPT) (Spermidine synthase) (SPDS) (SPDSY) (EC 2.5.1.16)	PATHWAY: Amine and polyamine biosynthesis; spermidine biosynthesis; spermidine from putrescine: step 1/1. {ECO:0000255|HAMAP-Rule:MF_00198}.	2		GO:0005737; GO:0008295; GO:0004766	cytoplasm [GO:0005737]; spermidine synthase activity [GO:0004766]; spermidine biosynthetic process [GO:0008295]
Q6D4B6	purT ECA2477	Phosphoribosylglycinamide formyltransferase 2 (GART 2) (EC 2.1.2.-) (5'-phosphoribosylglycinamide transformylase 2) (Formate-dependent GAR transformylase) (GAR transformylase 2)	PATHWAY: Purine metabolism; IMP biosynthesis via de novo pathway; N(2)-formyl-N(1)-(5-phospho-D-ribosyl)glycinamide from N(1)-(5-phospho-D-ribosyl)glycinamide (formate route): step 1/1. {ECO:0000255|HAMAP-Rule:MF_01643}.	2		GO:0006189; GO:0005524; GO:0050662; GO:0000287; GO:0043815; GO:0004644	ATP binding [GO:0005524]; coenzyme binding [GO:0050662]; magnesium ion binding [GO:0000287]; phosphoribosylglycinamide formyltransferase 2 activity [GO:0043815]; phosphoribosylglycinamide formyltransferase activity [GO:0004644]; 'de novo' IMP biosynthetic process [GO:0006189]
Q6CZB1	sthA udhA ECA4242	Soluble pyridine nucleotide transhydrogenase (STH) (EC 1.6.1.1) (NAD(P)(+) transhydrogenase [B-specific])		2		GO:0003957; GO:0006739; GO:0045454; GO:0005737; GO:0050660	cytoplasm [GO:0005737]; flavin adenine dinucleotide binding [GO:0050660]; NAD(P)+ transhydrogenase (B-specific) activity [GO:0003957]; cell redox homeostasis [GO:0045454]; NADP metabolic process [GO:0006739]
Q6D3B0	gsiB ECA2834	Glutathione-binding protein GsiB		2		GO:0043190; GO:0042597; GO:0055085	ATP-binding cassette (ABC) transporter complex [GO:0043190]; periplasmic space [GO:0042597]; transmembrane transport [GO:0055085]
A9MLK7	treF SARI_04033	Cytoplasmic trehalase (EC 3.2.1.28) (Alpha,alpha-trehalase) (Alpha,alpha-trehalose glucohydrolase)	PATHWAY: Glycan degradation; trehalose degradation; D-glucose from alpha,alpha-trehalose: step 1/1. {ECO:0000255|HAMAP-Rule:MF_01059}.	2		GO:0004555; GO:0071474; GO:0005737; GO:0005993	cytoplasm [GO:0005737]; alpha,alpha-trehalase activity [GO:0004555]; cellular hyperosmotic response [GO:0071474]; trehalose catabolic process [GO:0005993]
Q6D0I9	lpxC ECA3809	UDP-3-O-acyl-N-acetylglucosamine deacetylase (UDP-3-O-acyl-GlcNAc deacetylase) (EC 3.5.1.108) (UDP-3-O-[R-3-hydroxymyristoyl]-N-acetylglucosamine deacetylase)	PATHWAY: Glycolipid biosynthesis; lipid IV(A) biosynthesis; lipid IV(A) from (3R)-3-hydroxytetradecanoyl-[acyl-carrier-protein] and UDP-N-acetyl-alpha-D-glucosamine: step 2/6. {ECO:0000255|HAMAP-Rule:MF_00388}.	2		GO:0008759; GO:0103117; GO:0009245; GO:0046872	metal ion binding [GO:0046872]; UDP-3-O-[3-hydroxymyristoyl] N-acetylglucosamine deacetylase activity [GO:0008759]; UDP-3-O-acyl-N-acetylglucosamine deacetylase activity [GO:0103117]; lipid A biosynthetic process [GO:0009245]
P40713	cscK	Fructokinase (EC 2.7.1.4)		2		GO:0005524; GO:0006014; GO:0008865; GO:0004747	ATP binding [GO:0005524]; fructokinase activity [GO:0008865]; ribokinase activity [GO:0004747]; D-ribose metabolic process [GO:0006014]
Q6D8E7	ECA1027	UPF0325 protein ECA1027		2
P0C2V4	flgN	Flagella synthesis protein FlgN		2		GO:0044780; GO:0005737	cytoplasm [GO:0005737]; bacterial-type flagellum assembly [GO:0044780]
Q59418	ogl ECA2426	Oligogalacturonide lyase (EC 4.2.2.6)	PATHWAY: Glycan metabolism; pectin degradation; 2-dehydro-3-deoxy-D-gluconate from pectin: step 3/5.	2		GO:0047487; GO:0045490; GO:0042597	periplasmic space [GO:0042597]; oligogalacturonide lyase activity [GO:0047487]; pectin catabolic process [GO:0045490]
Q6D258	iscR ECA3238	HTH-type transcriptional regulator IscR		2		GO:0051537; GO:0003690; GO:0005506; GO:0003700; GO:0006351	2 iron, 2 sulfur cluster binding [GO:0051537]; double-stranded DNA binding [GO:0003690]; iron ion binding [GO:0005506]; transcription factor activity, sequence-specific DNA binding [GO:0003700]; transcription, DNA-templated [GO:0006351]
Q6D691	plsX ECA1794	Phosphate acyltransferase (EC 2.3.1.n2) (Acyl-ACP phosphotransacylase) (Acyl-[acyl-carrier-protein]--phosphate acyltransferase) (Phosphate-acyl-ACP acyltransferase)	PATHWAY: Lipid metabolism; phospholipid metabolism. {ECO:0000255|HAMAP-Rule:MF_00019}.	2		GO:0005737; GO:0006633; GO:0016616; GO:0008654; GO:0016747	cytoplasm [GO:0005737]; oxidoreductase activity, acting on the CH-OH group of donors, NAD or NADP as acceptor [GO:0016616]; transferase activity, transferring acyl groups other than amino-acyl groups [GO:0016747]; fatty acid biosynthetic process [GO:0006633]; phospholipid biosynthetic process [GO:0008654]
Q6D2E4	cysS ECA3151	Cysteine--tRNA ligase (EC 6.1.1.16) (Cysteinyl-tRNA synthetase) (CysRS)		2		GO:0005524; GO:0004817; GO:0006423; GO:0005737; GO:0008270	cytoplasm [GO:0005737]; ATP binding [GO:0005524]; cysteine-tRNA ligase activity [GO:0004817]; zinc ion binding [GO:0008270]; cysteinyl-tRNA aminoacylation [GO:0006423]
Q6D5W3	purR ECA1925	HTH-type transcriptional repressor PurR (Pur regulon repressor) (Purine nucleotide synthesis repressor)	PATHWAY: Purine metabolism; purine nucleotide biosynthesis [regulation].	2		GO:0003677; GO:0045892; GO:0006164; GO:0003700; GO:0006351	DNA binding [GO:0003677]; transcription factor activity, sequence-specific DNA binding [GO:0003700]; negative regulation of transcription, DNA-templated [GO:0045892]; purine nucleotide biosynthetic process [GO:0006164]; transcription, DNA-templated [GO:0006351]
Q6D000	rsmB sun ECA4001	Ribosomal RNA small subunit methyltransferase B (EC 2.1.1.176) (16S rRNA m5C967 methyltransferase) (rRNA (cytosine-C(5)-)-methyltransferase RsmB)		2		GO:0003723; GO:0005737; GO:0016434; GO:0006355	cytoplasm [GO:0005737]; RNA binding [GO:0003723]; rRNA (cytosine) methyltransferase activity [GO:0016434]; regulation of transcription, DNA-templated [GO:0006355]
Q6D001	fmt ECA4000	Methionyl-tRNA formyltransferase (EC 2.1.2.9)		2		GO:0004479	methionyl-tRNA formyltransferase activity [GO:0004479]
Q6D273	rlmN ECA3223	Dual-specificity RNA methyltransferase RlmN (EC 2.1.1.192) (23S rRNA (adenine(2503)-C(2))-methyltransferase) (23S rRNA m2A2503 methyltransferase) (Ribosomal RNA large subunit methyltransferase N) (tRNA (adenine(37)-C(2))-methyltransferase) (tRNA m2A37 methyltransferase)		2		GO:0051539; GO:0005737; GO:0046872; GO:0070040; GO:0070475; GO:0019843; GO:0002935; GO:0000049	cytoplasm [GO:0005737]; 4 iron, 4 sulfur cluster binding [GO:0051539]; metal ion binding [GO:0046872]; rRNA (adenine-C2-)-methyltransferase activity [GO:0070040]; rRNA binding [GO:0019843]; tRNA (adenine-C2-)-methyltransferase activity [GO:0002935]; tRNA binding [GO:0000049]; rRNA base methylation [GO:0070475]
P02920	lacY b0343 JW0334	Lactose permease (Lactose-proton symport)		2		GO:0008643; GO:0016021; GO:0005887; GO:0030395; GO:0015767; GO:0015528; GO:0016020; GO:0005886; GO:0015992; GO:0005351	integral component of membrane [GO:0016021]; integral component of plasma membrane [GO:0005887]; membrane [GO:0016020]; plasma membrane [GO:0005886]; lactose binding [GO:0030395]; lactose:proton symporter activity [GO:0015528]; sugar:proton symporter activity [GO:0005351]; carbohydrate transport [GO:0008643]; lactose transport [GO:0015767]; proton transport [GO:0015992]
C6DFR6	fmt PC1_3790	Methionyl-tRNA formyltransferase (EC 2.1.2.9)		2		GO:0004479	methionyl-tRNA formyltransferase activity [GO:0004479]
Q6D6A3	ECA1782	UPF0312 protein ECA1782		2		GO:0042597	periplasmic space [GO:0042597]
Q6D2M6	aroC ECA3069	Chorismate synthase (CS) (EC 4.2.3.5) (5-enolpyruvylshikimate-3-phosphate phospholyase)	PATHWAY: Metabolic intermediate biosynthesis; chorismate biosynthesis; chorismate from D-erythrose 4-phosphate and phosphoenolpyruvate: step 7/7. {ECO:0000255|HAMAP-Rule:MF_00300}.	2		GO:0009073; GO:0009423; GO:0004107	chorismate synthase activity [GO:0004107]; aromatic amino acid family biosynthetic process [GO:0009073]; chorismate biosynthetic process [GO:0009423]
Q6DA73	pyrB ECA0382	Aspartate carbamoyltransferase (EC 2.1.3.2) (Aspartate transcarbamylase) (ATCase)	PATHWAY: Pyrimidine metabolism; UMP biosynthesis via de novo pathway; (S)-dihydroorotate from bicarbonate: step 2/3. {ECO:0000255|HAMAP-Rule:MF_00001}.	2		GO:0044205; GO:0006207; GO:0016597; GO:0004070; GO:0006520	amino acid binding [GO:0016597]; aspartate carbamoyltransferase activity [GO:0004070]; 'de novo' pyrimidine nucleobase biosynthetic process [GO:0006207]; 'de novo' UMP biosynthetic process [GO:0044205]; cellular amino acid metabolic process [GO:0006520]
B7MY25	dsdA ECED1_2813	D-serine dehydratase (EC 4.3.1.18) (D-serine deaminase) (DSD)		2		GO:0046416; GO:0008721; GO:0016836; GO:0030170	D-serine ammonia-lyase activity [GO:0008721]; hydro-lyase activity [GO:0016836]; pyridoxal phosphate binding [GO:0030170]; D-amino acid metabolic process [GO:0046416]
Q6D1T5	luxS ECA3362	S-ribosylhomocysteine lyase (EC 4.4.1.21) (AI-2 synthesis protein) (Autoinducer-2 production protein LuxS)		2		GO:0043768; GO:0005506; GO:0009372	iron ion binding [GO:0005506]; S-ribosylhomocysteine lyase activity [GO:0043768]; quorum sensing [GO:0009372]
Q6DA02	zapA ECA0461	Cell division protein ZapA (Z ring-associated protein ZapA)		2		GO:0000917; GO:0005737; GO:0005886	cytoplasm [GO:0005737]; plasma membrane [GO:0005886]; barrier septum assembly [GO:0000917]
Q2NQL7	tuf1 SG0127; tuf2 SG2283	Elongation factor Tu (EF-Tu)		2		GO:0005525; GO:0003924; GO:0005737; GO:0003746	cytoplasm [GO:0005737]; GTP binding [GO:0005525]; GTPase activity [GO:0003924]; translation elongation factor activity [GO:0003746]
Q6D0B2	tal2 ECA3887	Transaldolase 2 (EC 2.2.1.2)	PATHWAY: Carbohydrate degradation; pentose phosphate pathway; D-glyceraldehyde 3-phosphate and beta-D-fructose 6-phosphate from D-ribose 5-phosphate and D-xylulose 5-phosphate (non-oxidative stage): step 2/3. {ECO:0000255|HAMAP-Rule:MF_00492}.	2		GO:0005975; GO:0005737; GO:0006098; GO:0004801	cytoplasm [GO:0005737]; sedoheptulose-7-phosphate:D-glyceraldehyde-3-phosphate glyceronetransferase activity [GO:0004801]; carbohydrate metabolic process [GO:0005975]; pentose-phosphate shunt [GO:0006098]
A7ZPH2	dsdA EcE24377A_2652	D-serine dehydratase (EC 4.3.1.18) (D-serine deaminase) (DSD)		2		GO:0046416; GO:0008721; GO:0016836; GO:0030170	D-serine ammonia-lyase activity [GO:0008721]; hydro-lyase activity [GO:0016836]; pyridoxal phosphate binding [GO:0030170]; D-amino acid metabolic process [GO:0046416]
Q6D6F8	fliE ECA1727	Flagellar hook-basal body complex protein FliE		2		GO:0009425; GO:0071973; GO:0003774; GO:0005198	bacterial-type flagellum basal body [GO:0009425]; motor activity [GO:0003774]; structural molecule activity [GO:0005198]; bacterial-type flagellum-dependent cell motility [GO:0071973]
C6DH14	PC1_2022	Electron transport complex subunit D		2		GO:0022900; GO:0016021; GO:0005886; GO:0006810	integral component of membrane [GO:0016021]; plasma membrane [GO:0005886]; electron transport chain [GO:0022900]; transport [GO:0006810]
Q7WEA9	BB4725	UPF0271 protein BB4725		2		GO:0005975; GO:0003824	catalytic activity [GO:0003824]; carbohydrate metabolic process [GO:0005975]
Q6D8X4	nudK ECA0847	GDP-mannose pyrophosphatase NudK (EC 3.6.1.-)		2		GO:0016818; GO:0046872	hydrolase activity, acting on acid anhydrides, in phosphorus-containing anhydrides [GO:0016818]; metal ion binding [GO:0046872]
Q6D636	ECA1852	Putative phosphoenolpyruvate synthase regulatory protein (PEP synthase regulatory protein) (PSRP) (EC 2.7.11.33) (EC 2.7.4.28) (Pyruvate, water dikinase regulatory protein)		2		GO:0043531; GO:0005524; GO:0016776; GO:0006470; GO:0004674	ADP binding [GO:0043531]; ATP binding [GO:0005524]; phosphotransferase activity, phosphate group as acceptor [GO:0016776]; protein serine/threonine kinase activity [GO:0004674]; protein dephosphorylation [GO:0006470]
Q6D2R8	nuoB ECA3027	NADH-quinone oxidoreductase subunit B (EC 1.6.5.11) (NADH dehydrogenase I subunit B) (NDH-1 subunit B)		2		GO:0051539; GO:0008137; GO:0005506; GO:0005886; GO:0048038; GO:0006810	plasma membrane [GO:0005886]; 4 iron, 4 sulfur cluster binding [GO:0051539]; iron ion binding [GO:0005506]; NADH dehydrogenase (ubiquinone) activity [GO:0008137]; quinone binding [GO:0048038]; transport [GO:0006810]
Q6DAT7	hldD ECA0165	ADP-L-glycero-D-manno-heptose-6-epimerase (EC 5.1.3.20) (ADP-L-glycero-beta-D-manno-heptose-6-epimerase) (ADP-glyceromanno-heptose 6-epimerase) (ADP-hep 6-epimerase) (AGME)	PATHWAY: Nucleotide-sugar biosynthesis; ADP-L-glycero-beta-D-manno-heptose biosynthesis; ADP-L-glycero-beta-D-manno-heptose from D-glycero-beta-D-manno-heptose 7-phosphate: step 4/4. {ECO:0000255|HAMAP-Rule:MF_01601}.	2		GO:0097171; GO:0008712; GO:0050661; GO:0005975	ADP-glyceromanno-heptose 6-epimerase activity [GO:0008712]; NADP binding [GO:0050661]; ADP-L-glycero-beta-D-manno-heptose biosynthetic process [GO:0097171]; carbohydrate metabolic process [GO:0005975]
Q6DAQ7	ubiE ECA0196	Ubiquinone/menaquinone biosynthesis C-methyltransferase UbiE (EC 2.1.1.163) (EC 2.1.1.201) (2-methoxy-6-polyprenyl-1,4-benzoquinol methylase) (Demethylmenaquinone methyltransferase)	PATHWAY: Quinol/quinone metabolism; menaquinone biosynthesis; menaquinol from 1,4-dihydroxy-2-naphthoate: step 2/2. {ECO:0000255|HAMAP-Rule:MF_01813}.; PATHWAY: Cofactor biosynthesis; ubiquinone biosynthesis. {ECO:0000255|HAMAP-Rule:MF_01813}.	2		GO:0102005; GO:0008425; GO:0009060; GO:0009234; GO:0006744	2-octaprenyl-6-methoxy-1,4-benzoquinone methylase activity [GO:0102005]; 2-polyprenyl-6-methoxy-1,4-benzoquinone methyltransferase activity [GO:0008425]; aerobic respiration [GO:0009060]; menaquinone biosynthetic process [GO:0009234]; ubiquinone biosynthetic process [GO:0006744]
C6DB43	PC1_1036	UPF0234 protein PC1_1036		2
O52532	dusB	tRNA-dihydrouridine synthase B (EC 1.3.1.-)		2		GO:0010181; GO:0050660; GO:0000049; GO:0017150	flavin adenine dinucleotide binding [GO:0050660]; FMN binding [GO:0010181]; tRNA binding [GO:0000049]; tRNA dihydrouridine synthase activity [GO:0017150]
C6DET1	zapD PC1_3580	Cell division protein ZapD (Z ring-associated protein D)		2		GO:0043093; GO:0000917; GO:0005737	cytoplasm [GO:0005737]; barrier septum assembly [GO:0000917]; FtsZ-dependent cytokinesis [GO:0043093]
Q6VMN4	xylG	Xylose import ATP-binding protein XylG (EC 3.6.3.17)		2		GO:0005524; GO:0043190; GO:0015614	ATP-binding cassette (ABC) transporter complex [GO:0043190]; ATP binding [GO:0005524]; D-xylose-importing ATPase activity [GO:0015614]
B4TFC6	ulaG SeHA_C4800	Probable L-ascorbate-6-phosphate lactonase UlaG (EC 3.1.1.-) (L-ascorbate utilization protein G)	PATHWAY: Cofactor degradation; L-ascorbate degradation; D-xylulose 5-phosphate from L-ascorbate: step 1/4. {ECO:0000255|HAMAP-Rule:MF_01266}.	2		GO:0035460; GO:0019854; GO:0005737; GO:0030145	cytoplasm [GO:0005737]; L-ascorbate 6-phosphate lactonase activity [GO:0035460]; manganese ion binding [GO:0030145]; L-ascorbic acid catabolic process [GO:0019854]
Q2NRK8	tsf SG1942	Elongation factor Ts (EF-Ts)		2		GO:0005737; GO:0003746	cytoplasm [GO:0005737]; translation elongation factor activity [GO:0003746]
C6D9J8	grpE PC1_0730	Protein GrpE (HSP-70 cofactor)		2		GO:0000774; GO:0005737; GO:0006457	cytoplasm [GO:0005737]; adenyl-nucleotide exchange factor activity [GO:0000774]; protein folding [GO:0006457]
Q6D554	ispE ECA2187	4-diphosphocytidyl-2-C-methyl-D-erythritol kinase (CMK) (EC 2.7.1.148) (4-(cytidine-5'-diphospho)-2-C-methyl-D-erythritol kinase)	PATHWAY: Isoprenoid biosynthesis; isopentenyl diphosphate biosynthesis via DXP pathway; isopentenyl diphosphate from 1-deoxy-D-xylulose 5-phosphate: step 3/6. {ECO:0000255|HAMAP-Rule:MF_00061}.	2		GO:0050515; GO:0005524; GO:0019288; GO:0016114	4-(cytidine 5'-diphospho)-2-C-methyl-D-erythritol kinase activity [GO:0050515]; ATP binding [GO:0005524]; isopentenyl diphosphate biosynthetic process, methylerythritol 4-phosphate pathway [GO:0019288]; terpenoid biosynthetic process [GO:0016114]
P0ABS4	dksA SF0137 S0140	RNA polymerase-binding transcription factor DksA		2		GO:0005737; GO:0010468; GO:0008270	cytoplasm [GO:0005737]; zinc ion binding [GO:0008270]; regulation of gene expression [GO:0010468]
C6DI77	ubiE PC1_4056	Ubiquinone/menaquinone biosynthesis C-methyltransferase UbiE (EC 2.1.1.163) (EC 2.1.1.201) (2-methoxy-6-polyprenyl-1,4-benzoquinol methylase) (Demethylmenaquinone methyltransferase)	PATHWAY: Quinol/quinone metabolism; menaquinone biosynthesis; menaquinol from 1,4-dihydroxy-2-naphthoate: step 2/2. {ECO:0000255|HAMAP-Rule:MF_01813}.; PATHWAY: Cofactor biosynthesis; ubiquinone biosynthesis. {ECO:0000255|HAMAP-Rule:MF_01813}.	2		GO:0102005; GO:0008425; GO:0009060; GO:0009234; GO:0006744	2-octaprenyl-6-methoxy-1,4-benzoquinone methylase activity [GO:0102005]; 2-polyprenyl-6-methoxy-1,4-benzoquinone methyltransferase activity [GO:0008425]; aerobic respiration [GO:0009060]; menaquinone biosynthetic process [GO:0009234]; ubiquinone biosynthetic process [GO:0006744]
C6DJ78	ttcA PC1_2316	tRNA 2-thiocytidine biosynthesis protein TtcA		2		GO:0005524; GO:0005737; GO:0008033	cytoplasm [GO:0005737]; ATP binding [GO:0005524]; tRNA processing [GO:0008033]
Q6CZ80	aguA ECA4273	Putative agmatine deiminase (EC 3.5.3.12) (Agmatine iminohydrolase)		2		GO:0047632; GO:0004668; GO:0009446	agmatine deiminase activity [GO:0047632]; protein-arginine deiminase activity [GO:0004668]; putrescine biosynthetic process [GO:0009446]
P38448	eda kdgA Dda3937_03573	KHG/KDPG aldolase [Includes: 4-hydroxy-2-oxoglutarate aldolase (EC 4.1.3.16) (2-keto-4-hydroxyglutarate aldolase) (KHG-aldolase); 2-dehydro-3-deoxy-phosphogluconate aldolase (EC 4.1.2.14) (2-keto-3-deoxy-6-phosphogluconate aldolase) (KDPG-aldolase) (Phospho-2-dehydro-3-deoxygluconate aldolase) (Phospho-2-keto-3-deoxygluconate aldolase)]	PATHWAY: Carbohydrate acid metabolism; 2-dehydro-3-deoxy-D-gluconate degradation; D-glyceraldehyde 3-phosphate and pyruvate from 2-dehydro-3-deoxy-D-gluconate: step 2/2.; PATHWAY: Carbohydrate metabolism; glyoxylate and dicarboxylate metabolism.	2		GO:0008675; GO:0008700; GO:0005737	cytoplasm [GO:0005737]; 2-dehydro-3-deoxy-phosphogluconate aldolase activity [GO:0008675]; 4-hydroxy-2-oxoglutarate aldolase activity [GO:0008700]
A4TQK1	rsmC YPDSF_3205	Ribosomal RNA small subunit methyltransferase C (EC 2.1.1.172) (16S rRNA m2G1207 methyltransferase) (rRNA (guanine-N(2)-)-methyltransferase RsmC)		2		GO:0052914; GO:0005737; GO:0003676	cytoplasm [GO:0005737]; 16S rRNA (guanine(1207)-N(2))-methyltransferase activity [GO:0052914]; nucleic acid binding [GO:0003676]
C6DDL7	cca PC1_3408	Multifunctional CCA protein [Includes: CCA-adding enzyme (EC 2.7.7.72) (CCA tRNA nucleotidyltransferase) (tRNA CCA-pyrophosphorylase) (tRNA adenylyl-/cytidylyl-transferase) (tRNA nucleotidyltransferase) (tRNA-NT); 2'-nucleotidase (EC 3.1.3.-); 2',3'-cyclic phosphodiesterase (EC 3.1.4.-); Phosphatase (EC 3.1.3.-)]		2		GO:0005524; GO:0052929; GO:0052928; GO:0052927; GO:0042245; GO:0004112; GO:0000287; GO:0016791; GO:0001680; GO:0000049; GO:0016437	ATP binding [GO:0005524]; ATP:3'-cytidine-cytidine-tRNA adenylyltransferase activity [GO:0052929]; CTP:3'-cytidine-tRNA cytidylyltransferase activity [GO:0052928]; CTP:tRNA cytidylyltransferase activity [GO:0052927]; cyclic-nucleotide phosphodiesterase activity [GO:0004112]; magnesium ion binding [GO:0000287]; phosphatase activity [GO:0016791]; tRNA binding [GO:0000049]; tRNA cytidylyltransferase…
Q6CZH4	corA ECA4177	Magnesium transport protein CorA		2		GO:0015087; GO:0016021; GO:0015095; GO:0015693; GO:0005886	integral component of membrane [GO:0016021]; plasma membrane [GO:0005886]; cobalt ion transmembrane transporter activity [GO:0015087]; magnesium ion transmembrane transporter activity [GO:0015095]; magnesium ion transport [GO:0015693]
P0C021	rplR SF3336 S4426	50S ribosomal protein L18		2		GO:0019843; GO:0005840; GO:0003735; GO:0006412	ribosome [GO:0005840]; rRNA binding [GO:0019843]; structural constituent of ribosome [GO:0003735]; translation [GO:0006412]
Q6D3B4	cdd ECA2830	Cytidine deaminase (EC 3.5.4.5) (Cytidine aminohydrolase) (CDA)		2		GO:0004126; GO:0008270	cytidine deaminase activity [GO:0004126]; zinc ion binding [GO:0008270]
C6DCZ0	mtnK PC1_3299	Methylthioribose kinase (MTR kinase) (EC 2.7.1.100)	PATHWAY: Amino-acid biosynthesis; L-methionine biosynthesis via salvage pathway; S-methyl-5-thio-alpha-D-ribose 1-phosphate from S-methyl-5'-thioadenosine (hydrolase route): step 2/2. {ECO:0000255|HAMAP-Rule:MF_01683}.	2		GO:0005524; GO:0019284; GO:0019509; GO:0046522	ATP binding [GO:0005524]; S-methyl-5-thioribose kinase activity [GO:0046522]; L-methionine biosynthetic process from methylthioadenosine [GO:0019509]; L-methionine biosynthetic process from S-adenosylmethionine [GO:0019284]
C6DBI8	hscB PC1_3028	Co-chaperone protein HscB (Hsc20)		2		GO:0006457; GO:0051259	protein folding [GO:0006457]; protein oligomerization [GO:0051259]
Q8ZP84	uspE STM1661	Universal stress protein E		2		GO:0005737; GO:0006950	cytoplasm [GO:0005737]; response to stress [GO:0006950]
C6DFB8	pncB PC1_1786	Nicotinate phosphoribosyltransferase (NAPRTase) (EC 6.3.4.21)	PATHWAY: Cofactor biosynthesis; NAD(+) biosynthesis; nicotinate D-ribonucleotide from nicotinate: step 1/1. {ECO:0000255|HAMAP-Rule:MF_00570}.	2		GO:0009435; GO:0016874; GO:0019357; GO:0004516; GO:0004514	ligase activity [GO:0016874]; nicotinate phosphoribosyltransferase activity [GO:0004516]; nicotinate-nucleotide diphosphorylase (carboxylating) activity [GO:0004514]; NAD biosynthetic process [GO:0009435]; nicotinate nucleotide biosynthetic process [GO:0019357]
C6DBR0	purM PC1_1129	Phosphoribosylformylglycinamidine cyclo-ligase (EC 6.3.3.1) (AIR synthase) (AIRS) (Phosphoribosyl-aminoimidazole synthetase)	PATHWAY: Purine metabolism; IMP biosynthesis via de novo pathway; 5-amino-1-(5-phospho-D-ribosyl)imidazole from N(2)-formyl-N(1)-(5-phospho-D-ribosyl)glycinamide: step 2/2. {ECO:0000255|HAMAP-Rule:MF_00741}.	2		GO:0006189; GO:0005524; GO:0005737; GO:0004641	cytoplasm [GO:0005737]; ATP binding [GO:0005524]; phosphoribosylformylglycinamidine cyclo-ligase activity [GO:0004641]; 'de novo' IMP biosynthetic process [GO:0006189]
C6DCF6	gpmA PC1_1258	2,3-bisphosphoglycerate-dependent phosphoglycerate mutase (BPG-dependent PGAM) (PGAM) (Phosphoglyceromutase) (dPGM) (EC 5.4.2.11)	PATHWAY: Carbohydrate degradation; glycolysis; pyruvate from D-glyceraldehyde 3-phosphate: step 3/5. {ECO:0000255|HAMAP-Rule:MF_01039}.	2		GO:0046538; GO:0006094; GO:0006096	2,3-bisphosphoglycerate-dependent phosphoglycerate mutase activity [GO:0046538]; gluconeogenesis [GO:0006094]; glycolytic process [GO:0006096]
Q6D8J7	trmB ECA0977	tRNA (guanine-N(7)-)-methyltransferase (EC 2.1.1.33) (tRNA (guanine(46)-N(7))-methyltransferase) (tRNA(m7G46)-methyltransferase)	PATHWAY: tRNA modification; N(7)-methylguanine-tRNA biosynthesis. {ECO:0000255|HAMAP-Rule:MF_01057}.	2		GO:0008176	tRNA (guanine-N7-)-methyltransferase activity [GO:0008176]
Q6D3J7	ECA2747	Nucleoid-associated protein ECA2747		2		GO:0005737; GO:0009295	cytoplasm [GO:0005737]; nucleoid [GO:0009295]
P58582	gshB YPO0935 y3321 YP_3507	Glutathione synthetase (EC 6.3.2.3) (GSH synthetase) (GSH-S) (GSHase) (Glutathione synthase)	PATHWAY: Sulfur metabolism; glutathione biosynthesis; glutathione from L-cysteine and L-glutamate: step 2/2. {ECO:0000255|HAMAP-Rule:MF_00162}.	2		GO:0005524; GO:0005829; GO:0004363; GO:0000287; GO:0030145	cytosol [GO:0005829]; ATP binding [GO:0005524]; glutathione synthase activity [GO:0004363]; magnesium ion binding [GO:0000287]; manganese ion binding [GO:0030145]
C6DKT6	plsX PC1_2506	Phosphate acyltransferase (EC 2.3.1.n2) (Acyl-ACP phosphotransacylase) (Acyl-[acyl-carrier-protein]--phosphate acyltransferase) (Phosphate-acyl-ACP acyltransferase)	PATHWAY: Lipid metabolism; phospholipid metabolism. {ECO:0000255|HAMAP-Rule:MF_00019}.	2		GO:0005737; GO:0006633; GO:0016616; GO:0008654; GO:0016747	cytoplasm [GO:0005737]; oxidoreductase activity, acting on the CH-OH group of donors, NAD or NADP as acceptor [GO:0016616]; transferase activity, transferring acyl groups other than amino-acyl groups [GO:0016747]; fatty acid biosynthetic process [GO:0006633]; phospholipid biosynthetic process [GO:0008654]
C6DFR9	mscL PC1_3793	Large-conductance mechanosensitive channel		2		GO:0016021; GO:0005216; GO:0005886	integral component of membrane [GO:0016021]; plasma membrane [GO:0005886]; ion channel activity [GO:0005216]
Q6D9D7	mug ECA0679	G/U mismatch-specific DNA glycosylase (EC 3.2.2.28) (Double-strand-specific uracil glycosylase) (Mismatch-specific uracil DNA-glycosylase) (MUG)		2		GO:0003677; GO:0006285; GO:0005737; GO:0008263	cytoplasm [GO:0005737]; DNA binding [GO:0003677]; pyrimidine-specific mismatch base pair DNA N-glycosylase activity [GO:0008263]; base-excision repair, AP site formation [GO:0006285]
Q6D1H8	dinB ECA3468	DNA polymerase IV (Pol IV) (EC 2.7.7.7)		2		GO:0006281; GO:0006261; GO:0003887; GO:0005737; GO:0003684; GO:0000287	cytoplasm [GO:0005737]; damaged DNA binding [GO:0003684]; DNA-directed DNA polymerase activity [GO:0003887]; magnesium ion binding [GO:0000287]; DNA repair [GO:0006281]; DNA-dependent DNA replication [GO:0006261]
C6DAH5	syd PC1_0933	Protein Syd		2		GO:0009898	cytoplasmic side of plasma membrane [GO:0009898]
C6DF90	ycgR PC1_1758	Flagellar brake protein YcgR (Cyclic di-GMP binding protein YcgR)		2		GO:0010181; GO:0009425; GO:0071973; GO:0035438; GO:0016491; GO:0071945	bacterial-type flagellum basal body [GO:0009425]; cyclic-di-GMP binding [GO:0035438]; FMN binding [GO:0010181]; oxidoreductase activity [GO:0016491]; bacterial-type flagellum-dependent cell motility [GO:0071973]; regulation of bacterial-type flagellum-dependent cell motility by regulation of motor speed [GO:0071945]
Q6D1H0	mtnK ECA3476	Methylthioribose kinase (MTR kinase) (EC 2.7.1.100)	PATHWAY: Amino-acid biosynthesis; L-methionine biosynthesis via salvage pathway; S-methyl-5-thio-alpha-D-ribose 1-phosphate from S-methyl-5'-thioadenosine (hydrolase route): step 2/2. {ECO:0000255|HAMAP-Rule:MF_01683}.	2		GO:0005524; GO:0019284; GO:0019509; GO:0046522	ATP binding [GO:0005524]; S-methyl-5-thioribose kinase activity [GO:0046522]; L-methionine biosynthetic process from methylthioadenosine [GO:0019509]; L-methionine biosynthetic process from S-adenosylmethionine [GO:0019284]
A1JR25	uxaC YE3708	Uronate isomerase (EC 5.3.1.12) (Glucuronate isomerase) (Uronic isomerase)	PATHWAY: Carbohydrate metabolism; pentose and glucuronate interconversion. {ECO:0000255|HAMAP-Rule:MF_00675}.	2		GO:0006064; GO:0008880	glucuronate isomerase activity [GO:0008880]; glucuronate catabolic process [GO:0006064]
Q6D654	btuD ECA1834	Vitamin B12 import ATP-binding protein BtuD (EC 3.6.3.33) (Vitamin B12-transporting ATPase)		2		GO:0005524; GO:0043190; GO:0015420	ATP-binding cassette (ABC) transporter complex [GO:0043190]; ATP binding [GO:0005524]; cobalamin-transporting ATPase activity [GO:0015420]
Q6D406	hisF ECA2588	Imidazole glycerol phosphate synthase subunit HisF (EC 4.1.3.-) (IGP synthase cyclase subunit) (IGP synthase subunit HisF) (ImGP synthase subunit HisF) (IGPS subunit HisF)	PATHWAY: Amino-acid biosynthesis; L-histidine biosynthesis; L-histidine from 5-phospho-alpha-D-ribose 1-diphosphate: step 5/9. {ECO:0000255|HAMAP-Rule:MF_01013}.	2		GO:0005737; GO:0000105; GO:0000107; GO:0016829	cytoplasm [GO:0005737]; imidazoleglycerol-phosphate synthase activity [GO:0000107]; lyase activity [GO:0016829]; histidine biosynthetic process [GO:0000105]
Q6D0J4	yacG ECA3804	DNA gyrase inhibitor YacG		2		GO:0008657; GO:0006355; GO:0008270	DNA topoisomerase (ATP-hydrolyzing) inhibitor activity [GO:0008657]; zinc ion binding [GO:0008270]; regulation of transcription, DNA-templated [GO:0006355]
C0SPB3	yteP yteQ BSU30135 BSU30130/BSU30140	Uncharacterized multiple-sugar transport system permease YteP		2		GO:0008643; GO:0016021; GO:0005886	integral component of membrane [GO:0016021]; plasma membrane [GO:0005886]; carbohydrate transport [GO:0008643]
Q6D5P6	ttcA ECA1995	tRNA 2-thiocytidine biosynthesis protein TtcA		2		GO:0005524; GO:0005737; GO:0008033	cytoplasm [GO:0005737]; ATP binding [GO:0005524]; tRNA processing [GO:0008033]
Q8ZJ06	ssb YPO0325 y0582 YP_0480	Single-stranded DNA-binding protein (SSB)		2		GO:0006310; GO:0006281; GO:0006260; GO:0003697	single-stranded DNA binding [GO:0003697]; DNA recombination [GO:0006310]; DNA repair [GO:0006281]; DNA replication [GO:0006260]
Q6CZF1	wzyE ECA4201	Probable ECA polymerase	PATHWAY: Bacterial outer membrane biogenesis; enterobacterial common antigen biosynthesis. {ECO:0000255|HAMAP-Rule:MF_01003}.	2		GO:0009246; GO:0005887	integral component of plasma membrane [GO:0005887]; enterobacterial common antigen biosynthetic process [GO:0009246]
Q6DAH2	ECA0281	UPF0307 protein ECA0281		2
Q6D1I4	proA ECA3462	Gamma-glutamyl phosphate reductase (GPR) (EC 1.2.1.41) (Glutamate-5-semialdehyde dehydrogenase) (Glutamyl-gamma-semialdehyde dehydrogenase) (GSA dehydrogenase)	PATHWAY: Amino-acid biosynthesis; L-proline biosynthesis; L-glutamate 5-semialdehyde from L-glutamate: step 2/2. {ECO:0000255|HAMAP-Rule:MF_00412}.	2		GO:0055129; GO:0050661; GO:0005737; GO:0004350	cytoplasm [GO:0005737]; glutamate-5-semialdehyde dehydrogenase activity [GO:0004350]; NADP binding [GO:0050661]; L-proline biosynthetic process [GO:0055129]
C6DF64	serC PC1_1732	Phosphoserine aminotransferase (EC 2.6.1.52) (Phosphohydroxythreonine aminotransferase) (PSAT)	PATHWAY: Amino-acid biosynthesis; L-serine biosynthesis; L-serine from 3-phospho-D-glycerate: step 2/3. {ECO:0000255|HAMAP-Rule:MF_00160}.; PATHWAY: Cofactor biosynthesis; pyridoxine 5'-phosphate biosynthesis; pyridoxine 5'-phosphate from D-erythrose 4-phosphate: step 3/5. {ECO:0000255|HAMAP-Rule:MF_00160}.	2		GO:0006564; GO:0004648; GO:0005737; GO:0030170; GO:0008615	cytoplasm [GO:0005737]; O-phospho-L-serine:2-oxoglutarate aminotransferase activity [GO:0004648]; pyridoxal phosphate binding [GO:0030170]; L-serine biosynthetic process [GO:0006564]; pyridoxine biosynthetic process [GO:0008615]
P0A9P1	lpdA c0145	Dihydrolipoyl dehydrogenase (EC 1.8.1.4) (Dihydrolipoamide dehydrogenase) (E3 component of pyruvate and 2-oxoglutarate dehydrogenases complexes) (Glycine cleavage system L protein)		2		GO:0045454; GO:0005737; GO:0004148; GO:0050660; GO:0006096	cytoplasm [GO:0005737]; dihydrolipoyl dehydrogenase activity [GO:0004148]; flavin adenine dinucleotide binding [GO:0050660]; cell redox homeostasis [GO:0045454]; glycolytic process [GO:0006096]
O86447	calB	Coniferyl aldehyde dehydrogenase (CALDH) (EC 1.2.1.68)		2		GO:0006081; GO:0050269; GO:0042856	coniferyl-aldehyde dehydrogenase activity [GO:0050269]; cellular aldehyde metabolic process [GO:0006081]; eugenol catabolic process [GO:0042856]
C6DF00	dapB PC1_3649	4-hydroxy-tetrahydrodipicolinate reductase (HTPA reductase) (EC 1.17.1.8)	PATHWAY: Amino-acid biosynthesis; L-lysine biosynthesis via DAP pathway; (S)-tetrahydrodipicolinate from L-aspartate: step 4/4. {ECO:0000255|HAMAP-Rule:MF_00102}.	2		GO:0008839; GO:0051287; GO:0050661; GO:0005737; GO:0019877; GO:0009089; GO:0016726	cytoplasm [GO:0005737]; 4-hydroxy-tetrahydrodipicolinate reductase [GO:0008839]; NAD binding [GO:0051287]; NADP binding [GO:0050661]; oxidoreductase activity, acting on CH or CH2 groups, NAD or NADP as acceptor [GO:0016726]; diaminopimelate biosynthetic process [GO:0019877]; lysine biosynthetic process via diaminopimelate [GO:0009089]
C6DIA2	gpsA PC1_4081	Glycerol-3-phosphate dehydrogenase [NAD(P)+] (EC 1.1.1.94) (NAD(P)H-dependent glycerol-3-phosphate dehydrogenase)	PATHWAY: Membrane lipid metabolism; glycerophospholipid metabolism. {ECO:0000255|HAMAP-Rule:MF_00394}.	2		GO:0051287; GO:0005975; GO:0046167; GO:0046168; GO:0047952; GO:0004367; GO:0036439; GO:0009331; GO:0006650; GO:0008654	glycerol-3-phosphate dehydrogenase complex [GO:0009331]; glycerol-3-phosphate dehydrogenase [NAD(P)+] activity [GO:0047952]; glycerol-3-phosphate dehydrogenase [NAD+] activity [GO:0004367]; glycerol-3-phosphate dehydrogenase [NADP+] activity [GO:0036439]; NAD binding [GO:0051287]; carbohydrate metabolic process [GO:0005975]; glycerol-3-phosphate biosynthetic process [GO:0046167]; glycerol-3-phosp…
Q6D401	aroA ECA2593	3-phosphoshikimate 1-carboxyvinyltransferase (EC 2.5.1.19) (5-enolpyruvylshikimate-3-phosphate synthase) (EPSP synthase) (EPSPS)	PATHWAY: Metabolic intermediate biosynthesis; chorismate biosynthesis; chorismate from D-erythrose 4-phosphate and phosphoenolpyruvate: step 6/7. {ECO:0000255|HAMAP-Rule:MF_00210}.	2		GO:0003866; GO:0009073; GO:0009423; GO:0005737	cytoplasm [GO:0005737]; 3-phosphoshikimate 1-carboxyvinyltransferase activity [GO:0003866]; aromatic amino acid family biosynthetic process [GO:0009073]; chorismate biosynthetic process [GO:0009423]
P36244	trmD	tRNA (guanine-N(1)-)-methyltransferase (EC 2.1.1.228) (M1G-methyltransferase) (tRNA [GM37] methyltransferase)		2		GO:0005737; GO:0052906	cytoplasm [GO:0005737]; tRNA (guanine(37)-N(1))-methyltransferase activity [GO:0052906]
Q6D847	nusB ECA1128	N utilization substance protein B homolog (Protein NusB)		2		GO:0006353; GO:0003723; GO:0006355	RNA binding [GO:0003723]; DNA-templated transcription, termination [GO:0006353]; regulation of transcription, DNA-templated [GO:0006355]
C6DKF1	sstT PC1_0533	Serine/threonine transporter SstT (Na(+)/serine-threonine symporter)		2		GO:0016021; GO:0005886; GO:0022889; GO:0017153; GO:0015565	integral component of membrane [GO:0016021]; plasma membrane [GO:0005886]; serine transmembrane transporter activity [GO:0022889]; sodium:dicarboxylate symporter activity [GO:0017153]; threonine efflux transmembrane transporter activity [GO:0015565]
C6DIM5	PC1_0266	UPF0307 protein PC1_0266		2
B7LLX8	ulaD EFER_4249	3-keto-L-gulonate-6-phosphate decarboxylase UlaD (EC 4.1.1.85) (3-dehydro-L-gulonate-6-phosphate decarboxylase) (KGPDC) (L-ascorbate utilization protein D)	PATHWAY: Cofactor degradation; L-ascorbate degradation; D-xylulose 5-phosphate from L-ascorbate: step 2/4. {ECO:0000255|HAMAP-Rule:MF_01267}.	2		GO:0006207; GO:0033982; GO:0019854; GO:0000287; GO:0004590	3-dehydro-L-gulonate-6-phosphate decarboxylase activity [GO:0033982]; magnesium ion binding [GO:0000287]; orotidine-5'-phosphate decarboxylase activity [GO:0004590]; 'de novo' pyrimidine nucleobase biosynthetic process [GO:0006207]; L-ascorbic acid catabolic process [GO:0019854]
C6DAZ5	uxuA PC1_0987	Mannonate dehydratase (EC 4.2.1.8) (D-mannonate hydro-lyase)	PATHWAY: Carbohydrate metabolism; pentose and glucuronate interconversion. {ECO:0000255|HAMAP-Rule:MF_00106}.	2		GO:0006064; GO:0008927	mannonate dehydratase activity [GO:0008927]; glucuronate catabolic process [GO:0006064]
Q6DA74	pyrI ECA0381	Aspartate carbamoyltransferase regulatory chain		2		GO:0006207; GO:0009347; GO:0046872; GO:0006221	aspartate carbamoyltransferase complex [GO:0009347]; metal ion binding [GO:0046872]; 'de novo' pyrimidine nucleobase biosynthetic process [GO:0006207]; pyrimidine nucleotide biosynthetic process [GO:0006221]
C6DET2	yacG PC1_3581	DNA gyrase inhibitor YacG		2		GO:0008657; GO:0006355; GO:0008270	DNA topoisomerase (ATP-hydrolyzing) inhibitor activity [GO:0008657]; zinc ion binding [GO:0008270]; regulation of transcription, DNA-templated [GO:0006355]
Q6D5W0	rnt ECA1928	Ribonuclease T (EC 3.1.13.-) (Exoribonuclease T) (RNase T)		2		GO:0016896; GO:0000287; GO:0003676; GO:0008033	exoribonuclease activity, producing 5'-phosphomonoesters [GO:0016896]; magnesium ion binding [GO:0000287]; nucleic acid binding [GO:0003676]; tRNA processing [GO:0008033]
Q6CZL7	nfuA ECA4134	Fe/S biogenesis protein NfuA		2		GO:0051539; GO:0005506; GO:0016226; GO:0051604	4 iron, 4 sulfur cluster binding [GO:0051539]; iron ion binding [GO:0005506]; iron-sulfur cluster assembly [GO:0016226]; protein maturation [GO:0051604]
Q6DB94	viaA ECA0004	Protein ViaA (VWA domain protein interacting with AAA ATPase)		2
C6DHK1	fieF PC1_0139	Cation-efflux pump FieF		2		GO:0015684; GO:0016021; GO:0046873; GO:0005886; GO:0006829	integral component of membrane [GO:0016021]; plasma membrane [GO:0005886]; metal ion transmembrane transporter activity [GO:0046873]; ferrous iron transport [GO:0015684]; zinc II ion transport [GO:0006829]
Q9ZFL8	uxaC	Uronate isomerase (EC 5.3.1.12) (Glucuronate isomerase) (Uronic isomerase)	PATHWAY: Carbohydrate metabolism; pentose and glucuronate interconversion.	2		GO:0006064; GO:0008880	glucuronate isomerase activity [GO:0008880]; glucuronate catabolic process [GO:0006064]
Q6DAL2	purH ECA0241	Bifunctional purine biosynthesis protein PurH [Includes: Phosphoribosylaminoimidazolecarboxamide formyltransferase (EC 2.1.2.3) (AICAR transformylase); IMP cyclohydrolase (EC 3.5.4.10) (ATIC) (IMP synthase) (Inosinicase)]	PATHWAY: Purine metabolism; IMP biosynthesis via de novo pathway; 5-formamido-1-(5-phospho-D-ribosyl)imidazole-4-carboxamide from 5-amino-1-(5-phospho-D-ribosyl)imidazole-4-carboxamide (10-formyl THF route): step 1/1. {ECO:0000255|HAMAP-Rule:MF_00139}.; PATHWAY: Purine metabolism; IMP biosynthesis via de novo pathway; IMP from 5-formamido-1-(5-phospho-D-ribosyl)imidazole-4-carboxamide: step 1/1. …	2		GO:0006189; GO:0003937; GO:0004643	IMP cyclohydrolase activity [GO:0003937]; phosphoribosylaminoimidazolecarboxamide formyltransferase activity [GO:0004643]; 'de novo' IMP biosynthetic process [GO:0006189]
Q6D9B6	glmM ECA0700	Phosphoglucosamine mutase (EC 5.4.2.10)		2		GO:0005975; GO:0000287; GO:0008966	magnesium ion binding [GO:0000287]; phosphoglucosamine mutase activity [GO:0008966]; carbohydrate metabolic process [GO:0005975]
C6DA85	aroC PC1_2811	Chorismate synthase (CS) (EC 4.2.3.5) (5-enolpyruvylshikimate-3-phosphate phospholyase)	PATHWAY: Metabolic intermediate biosynthesis; chorismate biosynthesis; chorismate from D-erythrose 4-phosphate and phosphoenolpyruvate: step 7/7. {ECO:0000255|HAMAP-Rule:MF_00300}.	2		GO:0009073; GO:0009423; GO:0004107	chorismate synthase activity [GO:0004107]; aromatic amino acid family biosynthetic process [GO:0009073]; chorismate biosynthetic process [GO:0009423]
Q6D8Y5	smpB ECA0836	SsrA-binding protein (Small protein B)		2		GO:0003723; GO:0005737; GO:0070929	cytoplasm [GO:0005737]; RNA binding [GO:0003723]; trans-translation [GO:0070929]
C6DKD2	lexA PC1_0514	LexA repressor (EC 3.4.21.88)		2		GO:0003677; GO:0006281; GO:0006260; GO:0009432; GO:0045892; GO:0004252; GO:0006351	DNA binding [GO:0003677]; serine-type endopeptidase activity [GO:0004252]; DNA repair [GO:0006281]; DNA replication [GO:0006260]; negative regulation of transcription, DNA-templated [GO:0045892]; SOS response [GO:0009432]; transcription, DNA-templated [GO:0006351]
C6DFZ6	nadE PC1_1898	NH(3)-dependent NAD(+) synthetase (EC 6.3.1.5)	PATHWAY: Cofactor biosynthesis; NAD(+) biosynthesis; NAD(+) from deamido-NAD(+) (ammonia route): step 1/1. {ECO:0000255|HAMAP-Rule:MF_00193}.	2		GO:0005524; GO:0009435; GO:0003952; GO:0008795	ATP binding [GO:0005524]; NAD+ synthase (glutamine-hydrolyzing) activity [GO:0003952]; NAD+ synthase activity [GO:0008795]; NAD biosynthetic process [GO:0009435]
Q6D945	lysS ECA0774	Lysine--tRNA ligase (EC 6.1.1.6) (Lysyl-tRNA synthetase) (LysRS)		2		GO:0005524; GO:0005737; GO:0004824; GO:0006430; GO:0000287; GO:0003676	cytoplasm [GO:0005737]; ATP binding [GO:0005524]; lysine-tRNA ligase activity [GO:0004824]; magnesium ion binding [GO:0000287]; nucleic acid binding [GO:0003676]; lysyl-tRNA aminoacylation [GO:0006430]
Q6CZY9	rplO ECA4012	50S ribosomal protein L15		2		GO:0015934; GO:0019843; GO:0003735; GO:0006412	large ribosomal subunit [GO:0015934]; rRNA binding [GO:0019843]; structural constituent of ribosome [GO:0003735]; translation [GO:0006412]
Q6D3R0	deoC ECA2684	Deoxyribose-phosphate aldolase (DERA) (EC 4.1.2.4) (2-deoxy-D-ribose 5-phosphate aldolase) (Phosphodeoxyriboaldolase) (Deoxyriboaldolase)	PATHWAY: Carbohydrate degradation; 2-deoxy-D-ribose 1-phosphate degradation; D-glyceraldehyde 3-phosphate and acetaldehyde from 2-deoxy-alpha-D-ribose 1-phosphate: step 2/2. {ECO:0000255|HAMAP-Rule:MF_00114}.	2		GO:0016052; GO:0005737; GO:0009264; GO:0046386; GO:0004139	cytoplasm [GO:0005737]; deoxyribose-phosphate aldolase activity [GO:0004139]; carbohydrate catabolic process [GO:0016052]; deoxyribonucleotide catabolic process [GO:0009264]; deoxyribose phosphate catabolic process [GO:0046386]
Q6D7M8	lipA ECA1297	Lipoyl synthase (EC 2.8.1.8) (Lip-syn) (LS) (Lipoate synthase) (Lipoic acid synthase) (Sulfur insertion protein LipA)	PATHWAY: Protein modification; protein lipoylation via endogenous pathway; protein N(6)-(lipoyl)lysine from octanoyl-[acyl-carrier-protein]: step 2/2. {ECO:0000255|HAMAP-Rule:MF_00206}.	2		GO:0051539; GO:0005737; GO:0016992; GO:0046872; GO:0009249	cytoplasm [GO:0005737]; 4 iron, 4 sulfur cluster binding [GO:0051539]; lipoate synthase activity [GO:0016992]; metal ion binding [GO:0046872]; protein lipoylation [GO:0009249]
C6DCP9	trmD PC1_3201	tRNA (guanine-N(1)-)-methyltransferase (EC 2.1.1.228) (M1G-methyltransferase) (tRNA [GM37] methyltransferase)		2		GO:0005737; GO:0052906	cytoplasm [GO:0005737]; tRNA (guanine(37)-N(1))-methyltransferase activity [GO:0052906]
C6DEP6	rimK PC1_1690	Probable alpha-L-glutamate ligase (EC 6.3.2.-)		2		GO:0005524; GO:0016881; GO:0006464; GO:0000287; GO:0030145; GO:0006412	acid-amino acid ligase activity [GO:0016881]; ATP binding [GO:0005524]; magnesium ion binding [GO:0000287]; manganese ion binding [GO:0030145]; cellular protein modification process [GO:0006464]; translation [GO:0006412]
A1JQW7	plsY YE3680	Glycerol-3-phosphate acyltransferase (Acyl-PO4 G3P acyltransferase) (Acyl-phosphate--glycerol-3-phosphate acyltransferase) (G3P acyltransferase) (GPAT) (EC 2.3.1.n3) (Lysophosphatidic acid synthase) (LPA synthase)	PATHWAY: Lipid metabolism; phospholipid metabolism. {ECO:0000255|HAMAP-Rule:MF_01043}.	2		GO:0043772; GO:0016021; GO:0008654; GO:0005886	integral component of membrane [GO:0016021]; plasma membrane [GO:0005886]; acyl-phosphate glycerol-3-phosphate acyltransferase activity [GO:0043772]; phospholipid biosynthetic process [GO:0008654]
C6DFD4	mdtH PC1_1802	Multidrug resistance protein MdtH		2		GO:0016021; GO:0005886; GO:0055085; GO:0005215	integral component of membrane [GO:0016021]; plasma membrane [GO:0005886]; transporter activity [GO:0005215]; transmembrane transport [GO:0055085]
Q6D160	cca ECA3588	Multifunctional CCA protein [Includes: CCA-adding enzyme (EC 2.7.7.72) (CCA tRNA nucleotidyltransferase) (tRNA CCA-pyrophosphorylase) (tRNA adenylyl-/cytidylyl-transferase) (tRNA nucleotidyltransferase) (tRNA-NT); 2'-nucleotidase (EC 3.1.3.-); 2',3'-cyclic phosphodiesterase (EC 3.1.4.-); Phosphatase (EC 3.1.3.-)]		2		GO:0005524; GO:0052929; GO:0052928; GO:0052927; GO:0042245; GO:0004112; GO:0000287; GO:0016791; GO:0001680; GO:0000049; GO:0016437	ATP binding [GO:0005524]; ATP:3'-cytidine-cytidine-tRNA adenylyltransferase activity [GO:0052929]; CTP:3'-cytidine-tRNA cytidylyltransferase activity [GO:0052928]; CTP:tRNA cytidylyltransferase activity [GO:0052927]; cyclic-nucleotide phosphodiesterase activity [GO:0004112]; magnesium ion binding [GO:0000287]; phosphatase activity [GO:0016791]; tRNA binding [GO:0000049]; tRNA cytidylyltransferase…
Q6D989	deoD ECA0730	Purine nucleoside phosphorylase DeoD-type (PNP) (EC 2.4.2.1)		2		GO:0042278; GO:0004731	purine-nucleoside phosphorylase activity [GO:0004731]; purine nucleoside metabolic process [GO:0042278]
Q6D4S2	clsA cls ECA2318	Cardiolipin synthase A (CL synthase) (EC 2.7.8.-)		2		GO:0032049; GO:0008808; GO:0016021; GO:0005886	integral component of membrane [GO:0016021]; plasma membrane [GO:0005886]; cardiolipin synthase activity [GO:0008808]; cardiolipin biosynthetic process [GO:0032049]
Q6CZ45	fieF ECA4308	Cation-efflux pump FieF		2		GO:0015684; GO:0016021; GO:0046873; GO:0005886; GO:0006829	integral component of membrane [GO:0016021]; plasma membrane [GO:0005886]; metal ion transmembrane transporter activity [GO:0046873]; ferrous iron transport [GO:0015684]; zinc II ion transport [GO:0006829]
C6DHQ6	coaA PC1_0196	Pantothenate kinase (EC 2.7.1.33) (Pantothenic acid kinase)	PATHWAY: Cofactor biosynthesis; coenzyme A biosynthesis; CoA from (R)-pantothenate: step 1/5. {ECO:0000255|HAMAP-Rule:MF_00215}.	2		GO:0005524; GO:0015937; GO:0005737; GO:0004594	cytoplasm [GO:0005737]; ATP binding [GO:0005524]; pantothenate kinase activity [GO:0004594]; coenzyme A biosynthetic process [GO:0015937]
Q6D2R1	ECA3034	5'-deoxynucleotidase ECA3034 (EC 3.1.3.89) (5'-deoxyribonucleotidase) (Nucleoside 5'-monophosphate phosphohydrolase)		2		GO:0005737; GO:0046872; GO:0000166; GO:0016791	cytoplasm [GO:0005737]; metal ion binding [GO:0046872]; nucleotide binding [GO:0000166]; phosphatase activity [GO:0016791]
Q6D2A2	ECA3194	Probable lipid kinase YegS-like (EC 2.7.1.-)		2		GO:0005524; GO:0005737; GO:0001727; GO:0000287; GO:0008654	cytoplasm [GO:0005737]; ATP binding [GO:0005524]; lipid kinase activity [GO:0001727]; magnesium ion binding [GO:0000287]; phospholipid biosynthetic process [GO:0008654]
A1JPK8	lplA YE2184	Lipoate-protein ligase A (EC 6.3.1.20) (Lipoate--protein ligase)	PATHWAY: Protein modification; protein lipoylation via exogenous pathway; protein N(6)-(lipoyl)lysine from lipoate: step 1/2. {ECO:0000255|HAMAP-Rule:MF_01602}.; PATHWAY: Protein modification; protein lipoylation via exogenous pathway; protein N(6)-(lipoyl)lysine from lipoate: step 2/2. {ECO:0000255|HAMAP-Rule:MF_01602}.	2		GO:0005524; GO:0005737; GO:0016979; GO:0018055	cytoplasm [GO:0005737]; ATP binding [GO:0005524]; lipoate-protein ligase activity [GO:0016979]; peptidyl-lysine lipoylation [GO:0018055]
Q6D656	btuC ECA1832	Vitamin B12 import system permease protein BtuC		2		GO:0015235; GO:0016021; GO:0005886	integral component of membrane [GO:0016021]; plasma membrane [GO:0005886]; cobalamin transporter activity [GO:0015235]
Q6D838	ECA1137	UPF0234 protein ECA1137		2
C6DA49	PC1_2775	5'-deoxynucleotidase PC1_2775 (EC 3.1.3.89) (5'-deoxyribonucleotidase) (Nucleoside 5'-monophosphate phosphohydrolase)		2		GO:0005737; GO:0046872; GO:0000166; GO:0016791	cytoplasm [GO:0005737]; metal ion binding [GO:0046872]; nucleotide binding [GO:0000166]; phosphatase activity [GO:0016791]
Q6D206	gltX ECA3291	Glutamate--tRNA ligase (EC 6.1.1.17) (Glutamyl-tRNA synthetase) (GluRS)		2		GO:0005524; GO:0005737; GO:0004818; GO:0006424; GO:0000049	cytoplasm [GO:0005737]; ATP binding [GO:0005524]; glutamate-tRNA ligase activity [GO:0004818]; tRNA binding [GO:0000049]; glutamyl-tRNA aminoacylation [GO:0006424]
Q6CZP6	hslO ECA4105	33 kDa chaperonin (Heat shock protein 33 homolog) (HSP33)		2		GO:0005737; GO:0006457	cytoplasm [GO:0005737]; protein folding [GO:0006457]
Q6D3H7	dps ECA2767	DNA protection during starvation protein (EC 1.16.-.-)		2		GO:0003677; GO:0006879; GO:0030261; GO:0005737; GO:0008199; GO:0016722; GO:0006950	cytoplasm [GO:0005737]; DNA binding [GO:0003677]; ferric iron binding [GO:0008199]; oxidoreductase activity, oxidizing metal ions [GO:0016722]; cellular iron ion homeostasis [GO:0006879]; chromosome condensation [GO:0030261]; response to stress [GO:0006950]
B1JLW2	YPK_3712	UPF0213 protein YPK_3712		2		GO:0090305	nucleic acid phosphodiester bond hydrolysis [GO:0090305]
B5XQT8	tam KPK_2732	Trans-aconitate 2-methyltransferase (EC 2.1.1.144)		2		GO:0005737; GO:0030798	cytoplasm [GO:0005737]; trans-aconitate 2-methyltransferase activity [GO:0030798]
C6DEV8	leuA PC1_3607	2-isopropylmalate synthase (EC 2.3.3.13) (Alpha-IPM synthase) (Alpha-isopropylmalate synthase)	PATHWAY: Amino-acid biosynthesis; L-leucine biosynthesis; L-leucine from 3-methyl-2-oxobutanoate: step 1/4. {ECO:0000255|HAMAP-Rule:MF_01025}.	2		GO:0003852; GO:0009098	2-isopropylmalate synthase activity [GO:0003852]; leucine biosynthetic process [GO:0009098]
O32487	pstB	Phosphate import ATP-binding protein PstB (EC 3.6.3.27) (ABC phosphate transporter) (Peripheral membrane protein B) (Phosphate-transporting ATPase)		2		GO:0005524; GO:0043190; GO:0005315; GO:0015415	ATP-binding cassette (ABC) transporter complex [GO:0043190]; ATP binding [GO:0005524]; inorganic phosphate transmembrane transporter activity [GO:0005315]; phosphate ion transmembrane-transporting ATPase activity [GO:0015415]
C6DGE7	hslO PC1_3895	33 kDa chaperonin (Heat shock protein 33 homolog) (HSP33)		2		GO:0005737; GO:0006457	cytoplasm [GO:0005737]; protein folding [GO:0006457]
B2KAC9	rnhA YPTS_3083	Ribonuclease H (RNase H) (EC 3.1.26.4)		2		GO:0006401; GO:0004523; GO:0005737; GO:0000287; GO:0003676	cytoplasm [GO:0005737]; magnesium ion binding [GO:0000287]; nucleic acid binding [GO:0003676]; RNA-DNA hybrid ribonuclease activity [GO:0004523]; RNA catabolic process [GO:0006401]
Q6DAI9	msrP ECA0264	Protein-methionine-sulfoxide reductase catalytic subunit MsrP (EC 1.8.5.-)		2		GO:0046872; GO:0043546; GO:0042128; GO:0016672; GO:0042597; GO:0030091	periplasmic space [GO:0042597]; metal ion binding [GO:0046872]; molybdopterin cofactor binding [GO:0043546]; oxidoreductase activity, acting on a sulfur group of donors, quinone or similar compound as acceptor [GO:0016672]; nitrate assimilation [GO:0042128]; protein repair [GO:0030091]
C6DG29	PC1_1931	UPF0181 protein PC1_1931		2
O52538	cah	Carbonic anhydrase (EC 4.2.1.1) (Carbonate dehydratase)		2		GO:0004089; GO:0006730; GO:0042597; GO:0008270	periplasmic space [GO:0042597]; carbonate dehydratase activity [GO:0004089]; zinc ion binding [GO:0008270]; one-carbon metabolic process [GO:0006730]
C6DFI3	metK PC1_3707	S-adenosylmethionine synthase (AdoMet synthase) (EC 2.5.1.6) (MAT) (Methionine adenosyltransferase)	PATHWAY: Amino-acid biosynthesis; S-adenosyl-L-methionine biosynthesis; S-adenosyl-L-methionine from L-methionine: step 1/1. {ECO:0000255|HAMAP-Rule:MF_00086}.	2		GO:0005524; GO:0006556; GO:0005737; GO:0000287; GO:0004478; GO:0006730	cytoplasm [GO:0005737]; ATP binding [GO:0005524]; magnesium ion binding [GO:0000287]; methionine adenosyltransferase activity [GO:0004478]; one-carbon metabolic process [GO:0006730]; S-adenosylmethionine biosynthetic process [GO:0006556]
C6DKC9	ubiA PC1_0511	4-hydroxybenzoate octaprenyltransferase (EC 2.5.1.-) (4-HB polyprenyltransferase)	PATHWAY: Cofactor biosynthesis; ubiquinone biosynthesis. {ECO:0000255|HAMAP-Rule:MF_01635}.	2		GO:0008412; GO:0016021; GO:0005886; GO:0006744	integral component of membrane [GO:0016021]; plasma membrane [GO:0005886]; 4-hydroxybenzoate octaprenyltransferase activity [GO:0008412]; ubiquinone biosynthetic process [GO:0006744]
Q6D1I0	gpt ECA3466	Xanthine phosphoribosyltransferase (EC 2.4.2.22) (Xanthine-guanine phosphoribosyltransferase) (XGPRT)	PATHWAY: Purine metabolism; XMP biosynthesis via salvage pathway; XMP from xanthine: step 1/1. {ECO:0000255|HAMAP-Rule:MF_01903}.	2		GO:0032265; GO:0000287; GO:0005886; GO:0006166; GO:0000310	plasma membrane [GO:0005886]; magnesium ion binding [GO:0000287]; xanthine phosphoribosyltransferase activity [GO:0000310]; purine ribonucleoside salvage [GO:0006166]; XMP salvage [GO:0032265]
Q6D4Q8	ECA2332	UPF0225 protein ECA2332		2
Q6CYJ5	atpD ECA4512	ATP synthase subunit beta (EC 3.6.3.14) (ATP synthase F1 sector subunit beta) (F-ATPase subunit beta)		2		GO:0005524; GO:0015991; GO:0005886; GO:0042777; GO:0046933; GO:0045261	plasma membrane [GO:0005886]; proton-transporting ATP synthase complex, catalytic core F(1) [GO:0045261]; ATP binding [GO:0005524]; proton-transporting ATP synthase activity, rotational mechanism [GO:0046933]; ATP hydrolysis coupled proton transport [GO:0015991]; plasma membrane ATP synthesis coupled proton transport [GO:0042777]
C6DGD4	aroB PC1_3882	3-dehydroquinate synthase (EC 4.2.3.4)	PATHWAY: Metabolic intermediate biosynthesis; chorismate biosynthesis; chorismate from D-erythrose 4-phosphate and phosphoenolpyruvate: step 2/7. {ECO:0000255|HAMAP-Rule:MF_00110}.	2		GO:0003856; GO:0009073; GO:0009423; GO:0005737	cytoplasm [GO:0005737]; 3-dehydroquinate synthase activity [GO:0003856]; aromatic amino acid family biosynthetic process [GO:0009073]; chorismate biosynthetic process [GO:0009423]
Q8ZIV4	rlmB spoU YPO0381 y0638 YP_0537	23S rRNA (guanosine-2'-O-)-methyltransferase RlmB (EC 2.1.1.185) (23S rRNA (guanosine2251 2'-O)-methyltransferase) (23S rRNA Gm2251 2'-O-methyltransferase)		2		GO:0003723; GO:0005829; GO:0000453; GO:0070039	cytosol [GO:0005829]; RNA binding [GO:0003723]; rRNA (guanosine-2'-O-)-methyltransferase activity [GO:0070039]; enzyme-directed rRNA 2'-O-methylation [GO:0000453]
C6DF65	aroA PC1_1733	3-phosphoshikimate 1-carboxyvinyltransferase (EC 2.5.1.19) (5-enolpyruvylshikimate-3-phosphate synthase) (EPSP synthase) (EPSPS)	PATHWAY: Metabolic intermediate biosynthesis; chorismate biosynthesis; chorismate from D-erythrose 4-phosphate and phosphoenolpyruvate: step 6/7. {ECO:0000255|HAMAP-Rule:MF_00210}.	2		GO:0003866; GO:0009073; GO:0009423; GO:0005737	cytoplasm [GO:0005737]; 3-phosphoshikimate 1-carboxyvinyltransferase activity [GO:0003866]; aromatic amino acid family biosynthetic process [GO:0009073]; chorismate biosynthetic process [GO:0009423]
Q6DAP8	ubiD ECA0205	3-octaprenyl-4-hydroxybenzoate carboxy-lyase (EC 4.1.1.98) (Polyprenyl p-hydroxybenzoate decarboxylase)	PATHWAY: Cofactor biosynthesis; ubiquinone biosynthesis. {ECO:0000255|HAMAP-Rule:MF_01636}.	2		GO:0008694; GO:0010181; GO:0046872; GO:0016491; GO:0005886; GO:0006744	plasma membrane [GO:0005886]; 3-octaprenyl-4-hydroxybenzoate carboxy-lyase activity [GO:0008694]; FMN binding [GO:0010181]; metal ion binding [GO:0046872]; oxidoreductase activity [GO:0016491]; ubiquinone biosynthetic process [GO:0006744]
Q6D1Z4	mtnN ECA3303	5'-methylthioadenosine/S-adenosylhomocysteine nucleosidase (MTA/SAH nucleosidase) (MTAN) (EC 3.2.2.9) (5'-methylthioadenosine nucleosidase) (MTA nucleosidase) (S-adenosylhomocysteine nucleosidase) (AdoHcy nucleosidase) (SAH nucleosidase) (SRH nucleosidase)	PATHWAY: Amino-acid biosynthesis; L-methionine biosynthesis via salvage pathway; S-methyl-5-thio-alpha-D-ribose 1-phosphate from S-methyl-5'-thioadenosine (hydrolase route): step 1/2. {ECO:0000255|HAMAP-Rule:MF_01684}.	2		GO:0019284; GO:0019509; GO:0008782; GO:0008930; GO:0009164	adenosylhomocysteine nucleosidase activity [GO:0008782]; methylthioadenosine nucleosidase activity [GO:0008930]; L-methionine biosynthetic process from methylthioadenosine [GO:0019509]; L-methionine biosynthetic process from S-adenosylmethionine [GO:0019284]; nucleoside catabolic process [GO:0009164]
P15754	pulO	Type 4 prepilin-like proteins leader peptide-processing enzyme (Pullulanase secretion protein PulO) [Includes: Leader peptidase (EC 3.4.23.43) (Prepilin peptidase); N-methyltransferase (EC 2.1.1.-)]		2		GO:0004190; GO:0016021; GO:0008168; GO:0005886	integral component of membrane [GO:0016021]; plasma membrane [GO:0005886]; aspartic-type endopeptidase activity [GO:0004190]; methyltransferase activity [GO:0008168]
C6DHF6	gppA PC1_4014	Guanosine-5'-triphosphate,3'-diphosphate pyrophosphatase (EC 3.6.1.40) (Guanosine pentaphosphate phosphohydrolase) (pppGpp-5'-phosphohydrolase)	PATHWAY: Purine metabolism; ppGpp biosynthesis; ppGpp from GTP: step 1/2. {ECO:0000255|HAMAP-Rule:MF_01550}.	2		GO:0004309; GO:0015974; GO:0015970; GO:0008894	exopolyphosphatase activity [GO:0004309]; guanosine-5'-triphosphate,3'-diphosphate diphosphatase activity [GO:0008894]; guanosine pentaphosphate catabolic process [GO:0015974]; guanosine tetraphosphate biosynthetic process [GO:0015970]
P45416	kdgK Dda3937_02001	2-dehydro-3-deoxygluconokinase (EC 2.7.1.45) (2-keto-3-deoxygluconokinase) (3-deoxy-2-oxo-D-gluconate kinase) (KDG kinase)	PATHWAY: Carbohydrate acid metabolism; 2-dehydro-3-deoxy-D-gluconate degradation; D-glyceraldehyde 3-phosphate and pyruvate from 2-dehydro-3-deoxy-D-gluconate: step 1/2.	2		GO:0008673; GO:0005524; GO:0046835; GO:0000166; GO:0016310	2-dehydro-3-deoxygluconokinase activity [GO:0008673]; ATP binding [GO:0005524]; nucleotide binding [GO:0000166]; carbohydrate phosphorylation [GO:0046835]; phosphorylation [GO:0016310]
Q6D9D3	tsaD gcp ECA0683	tRNA N6-adenosine threonylcarbamoyltransferase (EC 2.3.1.234) (N6-L-threonylcarbamoyladenine synthase) (t(6)A synthase) (t(6)A37 threonylcarbamoyladenosine biosynthesis protein TsaD) (tRNA threonylcarbamoyladenosine biosynthesis protein TsaD)		2		GO:0061711; GO:0005737; GO:0005506; GO:0004222; GO:0002949	cytoplasm [GO:0005737]; iron ion binding [GO:0005506]; metalloendopeptidase activity [GO:0004222]; N(6)-L-threonylcarbamoyladenine synthase [GO:0061711]; tRNA threonylcarbamoyladenosine modification [GO:0002949]
Q6D7G2	sucC ECA1363	Succinyl-CoA ligase [ADP-forming] subunit beta (EC 6.2.1.5) (Succinyl-CoA synthetase subunit beta) (SCS-beta)	PATHWAY: Carbohydrate metabolism; tricarboxylic acid cycle; succinate from succinyl-CoA (ligase route): step 1/1. {ECO:0000255|HAMAP-Rule:MF_00558}.	2		GO:0005524; GO:0000287; GO:0030145; GO:0004775; GO:0006099	ATP binding [GO:0005524]; magnesium ion binding [GO:0000287]; manganese ion binding [GO:0030145]; succinate-CoA ligase (ADP-forming) activity [GO:0004775]; tricarboxylic acid cycle [GO:0006099]
C6DBN5	ubiG PC1_1104	Ubiquinone biosynthesis O-methyltransferase (2-polyprenyl-6-hydroxyphenol methylase) (EC 2.1.1.222) (3-demethylubiquinone 3-O-methyltransferase) (EC 2.1.1.64)	PATHWAY: Cofactor biosynthesis; ubiquinone biosynthesis. {ECO:0000255|HAMAP-Rule:MF_00472}.	2		GO:0102004; GO:0008425; GO:0008689; GO:0006744	2-octaprenyl-6-hydroxyphenol methylase activity [GO:0102004]; 2-polyprenyl-6-methoxy-1,4-benzoquinone methyltransferase activity [GO:0008425]; 3-demethylubiquinone-9 3-O-methyltransferase activity [GO:0008689]; ubiquinone biosynthetic process [GO:0006744]
C6DDG2	ispD PC1_3353	2-C-methyl-D-erythritol 4-phosphate cytidylyltransferase (EC 2.7.7.60) (4-diphosphocytidyl-2C-methyl-D-erythritol synthase) (MEP cytidylyltransferase) (MCT)	PATHWAY: Isoprenoid biosynthesis; isopentenyl diphosphate biosynthesis via DXP pathway; isopentenyl diphosphate from 1-deoxy-D-xylulose 5-phosphate: step 2/6. {ECO:0000255|HAMAP-Rule:MF_00108}.	2		GO:0050518; GO:0019288; GO:0016114	2-C-methyl-D-erythritol 4-phosphate cytidylyltransferase activity [GO:0050518]; isopentenyl diphosphate biosynthetic process, methylerythritol 4-phosphate pathway [GO:0019288]; terpenoid biosynthetic process [GO:0016114]
C6DEJ0	PC1_1634	Nucleoid-associated protein PC1_1634		2		GO:0005737; GO:0009295	cytoplasm [GO:0005737]; nucleoid [GO:0009295]
Q6D4W8	araG ECA2272	Arabinose import ATP-binding protein AraG (EC 3.6.3.17)		2		GO:0005524; GO:0015407; GO:0005886	plasma membrane [GO:0005886]; ATP binding [GO:0005524]; monosaccharide-transporting ATPase activity [GO:0015407]
C6DCR1	recA PC1_3213	Protein RecA (Recombinase A)		2		GO:0005524; GO:0006310; GO:0006281; GO:0008094; GO:0009432; GO:0005737; GO:0003684; GO:0003697	cytoplasm [GO:0005737]; ATP binding [GO:0005524]; damaged DNA binding [GO:0003684]; DNA-dependent ATPase activity [GO:0008094]; single-stranded DNA binding [GO:0003697]; DNA recombination [GO:0006310]; DNA repair [GO:0006281]; SOS response [GO:0009432]
Q6CZ44	sotB ECA4309	Probable sugar efflux transporter		2		GO:0015144; GO:0016021; GO:0005886	integral component of membrane [GO:0016021]; plasma membrane [GO:0005886]; carbohydrate transmembrane transporter activity [GO:0015144]
C6DCH7	pgl PC1_1280	6-phosphogluconolactonase (6-P-gluconolactonase) (EC 3.1.1.31)	PATHWAY: Carbohydrate degradation; pentose phosphate pathway; D-ribulose 5-phosphate from D-glucose 6-phosphate (oxidative stage): step 2/3. {ECO:0000255|HAMAP-Rule:MF_01605}.	2		GO:0017057; GO:0006006; GO:0006098	6-phosphogluconolactonase activity [GO:0017057]; glucose metabolic process [GO:0006006]; pentose-phosphate shunt [GO:0006098]
C6DKV2	mdoH opgH PC1_2522	Glucans biosynthesis glucosyltransferase H (EC 2.4.1.-)	PATHWAY: Glycan metabolism; osmoregulated periplasmic glucan (OPG) biosynthesis. {ECO:0000255|HAMAP-Rule:MF_01072}.	2		GO:0009250; GO:0016021; GO:0005886; GO:0016758	integral component of membrane [GO:0016021]; plasma membrane [GO:0005886]; transferase activity, transferring hexosyl groups [GO:0016758]; glucan biosynthetic process [GO:0009250]
C6DIK7	msrP PC1_0247	Protein-methionine-sulfoxide reductase catalytic subunit MsrP (EC 1.8.5.-)		2		GO:0046872; GO:0043546; GO:0042128; GO:0016672; GO:0042597; GO:0030091	periplasmic space [GO:0042597]; metal ion binding [GO:0046872]; molybdopterin cofactor binding [GO:0043546]; oxidoreductase activity, acting on a sulfur group of donors, quinone or similar compound as acceptor [GO:0016672]; nitrate assimilation [GO:0042128]; protein repair [GO:0030091]
Q9YAH7	glyA APE_1962.1	Serine hydroxymethyltransferase (SHMT) (Serine methylase) (EC 2.1.2.-)	PATHWAY: Amino-acid biosynthesis; glycine biosynthesis; glycine from L-serine: step 1/1.	2157		GO:0006563; GO:0005737; GO:0006545; GO:0004372; GO:0006730; GO:0030170	cytoplasm [GO:0005737]; glycine hydroxymethyltransferase activity [GO:0004372]; pyridoxal phosphate binding [GO:0030170]; glycine biosynthetic process [GO:0006545]; L-serine metabolic process [GO:0006563]; one-carbon metabolic process [GO:0006730]
Q6DB75	yihI ECA0024	Der GTPase-activating protein YihI		2		GO:0005096; GO:0042254	GTPase activator activity [GO:0005096]; ribosome biogenesis [GO:0042254]
C6DB54	tig PC1_1047	Trigger factor (TF) (EC 5.2.1.8) (PPIase)		2		GO:0007049; GO:0051301; GO:0005737; GO:0003755; GO:0006457; GO:0015031	cytoplasm [GO:0005737]; peptidyl-prolyl cis-trans isomerase activity [GO:0003755]; cell cycle [GO:0007049]; cell division [GO:0051301]; protein folding [GO:0006457]; protein transport [GO:0015031]
C6DEQ3	rlmC rumB PC1_1697	23S rRNA (uracil(747)-C(5))-methyltransferase RlmC (EC 2.1.1.189) (23S rRNA(m5U747)-methyltransferase)		2		GO:0051539; GO:0005506; GO:0070041	4 iron, 4 sulfur cluster binding [GO:0051539]; iron ion binding [GO:0005506]; rRNA (uridine-C5-)-methyltransferase activity [GO:0070041]
C6DKX3	mgsA PC1_2543	Methylglyoxal synthase (MGS) (EC 4.2.3.3)		2		GO:0019242; GO:0008929	methylglyoxal synthase activity [GO:0008929]; methylglyoxal biosynthetic process [GO:0019242]
C6DGW9	PC1_1977	UPF0225 protein PC1_1977		2
Q6D9I5	lexA ECA0630	LexA repressor (EC 3.4.21.88)		2		GO:0003677; GO:0006281; GO:0006260; GO:0009432; GO:0045892; GO:0004252; GO:0006351	DNA binding [GO:0003677]; serine-type endopeptidase activity [GO:0004252]; DNA repair [GO:0006281]; DNA replication [GO:0006260]; negative regulation of transcription, DNA-templated [GO:0045892]; SOS response [GO:0009432]; transcription, DNA-templated [GO:0006351]
Q6D1Z0	hemL ECA3307	Glutamate-1-semialdehyde 2,1-aminomutase (GSA) (EC 5.4.3.8) (Glutamate-1-semialdehyde aminotransferase) (GSA-AT)	PATHWAY: Porphyrin-containing compound metabolism; protoporphyrin-IX biosynthesis; 5-aminolevulinate from L-glutamyl-tRNA(Glu): step 2/2. {ECO:0000255|HAMAP-Rule:MF_00375}.	2		GO:0005737; GO:0042286; GO:0006782; GO:0030170; GO:0008483	cytoplasm [GO:0005737]; glutamate-1-semialdehyde 2,1-aminomutase activity [GO:0042286]; pyridoxal phosphate binding [GO:0030170]; transaminase activity [GO:0008483]; protoporphyrinogen IX biosynthetic process [GO:0006782]
Q6D2N1	mnmC ECA3064	tRNA 5-methylaminomethyl-2-thiouridine biosynthesis bifunctional protein MnmC (tRNA mnm(5)s(2)U biosynthesis bifunctional protein) [Includes: tRNA (mnm(5)s(2)U34)-methyltransferase (EC 2.1.1.61); FAD-dependent cmnm(5)s(2)U34 oxidoreductase (EC 1.5.-.-)]		2		GO:0005737; GO:0050660; GO:0016645; GO:0004808; GO:0002097	cytoplasm [GO:0005737]; flavin adenine dinucleotide binding [GO:0050660]; oxidoreductase activity, acting on the CH-NH group of donors [GO:0016645]; tRNA (5-methylaminomethyl-2-thiouridylate)-methyltransferase activity [GO:0004808]; tRNA wobble base modification [GO:0002097]
Q6CZV1	slyX ECA4050	Protein SlyX		2
C6DGH6	bioH PC1_3924	Pimeloyl-[acyl-carrier protein] methyl ester esterase (EC 3.1.1.85) (Biotin synthesis protein BioH) (Carboxylesterase BioH)	PATHWAY: Cofactor biosynthesis; biotin biosynthesis. {ECO:0000255|HAMAP-Rule:MF_01260}.	2		GO:0009102; GO:0052689; GO:0005737	cytoplasm [GO:0005737]; carboxylic ester hydrolase activity [GO:0052689]; biotin biosynthetic process [GO:0009102]
Q6DAT0	gpsA ECA0173	Glycerol-3-phosphate dehydrogenase [NAD(P)+] (EC 1.1.1.94) (NAD(P)H-dependent glycerol-3-phosphate dehydrogenase)	PATHWAY: Membrane lipid metabolism; glycerophospholipid metabolism. {ECO:0000255|HAMAP-Rule:MF_00394}.	2		GO:0051287; GO:0005975; GO:0046167; GO:0046168; GO:0047952; GO:0004367; GO:0036439; GO:0009331; GO:0006650; GO:0008654	glycerol-3-phosphate dehydrogenase complex [GO:0009331]; glycerol-3-phosphate dehydrogenase [NAD(P)+] activity [GO:0047952]; glycerol-3-phosphate dehydrogenase [NAD+] activity [GO:0004367]; glycerol-3-phosphate dehydrogenase [NADP+] activity [GO:0036439]; NAD binding [GO:0051287]; carbohydrate metabolic process [GO:0005975]; glycerol-3-phosphate biosynthetic process [GO:0046167]; glycerol-3-phosp…
Q6DB87	rbsA ECA0011	Ribose import ATP-binding protein RbsA (EC 3.6.3.17)		2		GO:0005524; GO:0043190; GO:0015591; GO:0015407	ATP-binding cassette (ABC) transporter complex [GO:0043190]; ATP binding [GO:0005524]; D-ribose transmembrane transporter activity [GO:0015591]; monosaccharide-transporting ATPase activity [GO:0015407]
P37728	kdgR	Pectin degradation repressor protein KdgR		2		GO:0003677; GO:0006355; GO:0006351	DNA binding [GO:0003677]; regulation of transcription, DNA-templated [GO:0006355]; transcription, DNA-templated [GO:0006351]
C6DF09	dnaJ PC1_3658	Chaperone protein DnaJ		2		GO:0005524; GO:0006260; GO:0005737; GO:0006457; GO:0009408; GO:0008270	cytoplasm [GO:0005737]; ATP binding [GO:0005524]; zinc ion binding [GO:0008270]; DNA replication [GO:0006260]; protein folding [GO:0006457]; response to heat [GO:0009408]
C6DHY1	prfA PC1_2114	Peptide chain release factor 1 (RF-1)		2		GO:0005737; GO:0016149	cytoplasm [GO:0005737]; translation release factor activity, codon specific [GO:0016149]
Q6D990	deoB ECA0729	Phosphopentomutase (EC 5.4.2.7) (Phosphodeoxyribomutase)	PATHWAY: Metabolic intermediate biosynthesis; 5-phospho-alpha-D-ribose 1-diphosphate biosynthesis; 5-phospho-alpha-D-ribose 1-diphosphate from D-ribose 5-phosphate (route II): step 1/3. {ECO:0000255|HAMAP-Rule:MF_00740}.	2		GO:0006015; GO:0043094; GO:0005737; GO:0009264; GO:0000287; GO:0030145; GO:0008973	cytoplasm [GO:0005737]; magnesium ion binding [GO:0000287]; manganese ion binding [GO:0030145]; phosphopentomutase activity [GO:0008973]; 5-phosphoribose 1-diphosphate biosynthetic process [GO:0006015]; cellular metabolic compound salvage [GO:0043094]; deoxyribonucleotide catabolic process [GO:0009264]
C6DE12	rplI PC1_3432	50S ribosomal protein L9		2		GO:0019843; GO:0005840; GO:0003735; GO:0006412	ribosome [GO:0005840]; rRNA binding [GO:0019843]; structural constituent of ribosome [GO:0003735]; translation [GO:0006412]
Q6DB60	gmk ECA0040	Guanylate kinase (EC 2.7.4.8) (GMP kinase)		2		GO:0005524; GO:0005737; GO:0004385	cytoplasm [GO:0005737]; ATP binding [GO:0005524]; guanylate kinase activity [GO:0004385]
Q6D0B1	ECA3888	UPF0246 protein ECA3888		2
Q6D624	sufE ECA1864	Cysteine desulfuration protein SufE	PATHWAY: Cofactor biosynthesis; iron-sulfur cluster biosynthesis. {ECO:0000255|HAMAP-Rule:MF_01832}.	2		GO:0005737; GO:0016226; GO:0006790	cytoplasm [GO:0005737]; iron-sulfur cluster assembly [GO:0016226]; sulfur compound metabolic process [GO:0006790]
Q6D0J5	zapD ECA3803	Cell division protein ZapD (Z ring-associated protein D)		2		GO:0043093; GO:0000917; GO:0005737	cytoplasm [GO:0005737]; barrier septum assembly [GO:0000917]; FtsZ-dependent cytokinesis [GO:0043093]
Q6D7M7	lipB ECA1298	Octanoyltransferase (EC 2.3.1.181) (Lipoate-protein ligase B) (Lipoyl/octanoyl transferase) (Octanoyl-[acyl-carrier-protein]-protein N-octanoyltransferase)	PATHWAY: Protein modification; protein lipoylation via endogenous pathway; protein N(6)-(lipoyl)lysine from octanoyl-[acyl-carrier-protein]: step 1/2. {ECO:0000255|HAMAP-Rule:MF_00013}.	2		GO:0006464; GO:0005737; GO:0009107; GO:0033819; GO:0016415	cytoplasm [GO:0005737]; lipoyl(octanoyl) transferase activity [GO:0033819]; octanoyltransferase activity [GO:0016415]; cellular protein modification process [GO:0006464]; lipoate biosynthetic process [GO:0009107]
C6DKH1	mdh PC1_0553	Malate dehydrogenase (EC 1.1.1.37)		2		GO:0030060; GO:0005975; GO:0006108; GO:0006099	L-malate dehydrogenase activity [GO:0030060]; carbohydrate metabolic process [GO:0005975]; malate metabolic process [GO:0006108]; tricarboxylic acid cycle [GO:0006099]
Q6D469	mdtH ECA2525	Multidrug resistance protein MdtH		2		GO:0016021; GO:0005886; GO:0055085; GO:0005215	integral component of membrane [GO:0016021]; plasma membrane [GO:0005886]; transporter activity [GO:0005215]; transmembrane transport [GO:0055085]
C6DI80	argB PC1_4059	Acetylglutamate kinase (EC 2.7.2.8) (N-acetyl-L-glutamate 5-phosphotransferase) (NAG kinase) (AGK)	PATHWAY: Amino-acid biosynthesis; L-arginine biosynthesis; N(2)-acetyl-L-ornithine from L-glutamate: step 2/4. {ECO:0000255|HAMAP-Rule:MF_00082}.	2		GO:0005524; GO:0003991; GO:0006526; GO:0005737	cytoplasm [GO:0005737]; acetylglutamate kinase activity [GO:0003991]; ATP binding [GO:0005524]; arginine biosynthetic process [GO:0006526]
C6DH15	PC1_2023	Electron transport complex subunit C		2		GO:0051539; GO:0009055; GO:0046872; GO:0055114; GO:0005886	plasma membrane [GO:0005886]; 4 iron, 4 sulfur cluster binding [GO:0051539]; electron carrier activity [GO:0009055]; metal ion binding [GO:0046872]; oxidation-reduction process [GO:0055114]
C6DG59	rplF PC1_3807	50S ribosomal protein L6		2		GO:0019843; GO:0005840; GO:0003735; GO:0006412	ribosome [GO:0005840]; rRNA binding [GO:0019843]; structural constituent of ribosome [GO:0003735]; translation [GO:0006412]
C6DJD2	dtd PC1_4217	D-aminoacyl-tRNA deacylase (EC 3.1.1.96) (D-tyrosyl-tRNA(Tyr) deacylase)		2		GO:0019478; GO:0005737; GO:0016788	cytoplasm [GO:0005737]; hydrolase activity, acting on ester bonds [GO:0016788]; D-amino acid catabolic process [GO:0019478]
Q6D958	rlmF ECA0761	Ribosomal RNA large subunit methyltransferase F (EC 2.1.1.181) (23S rRNA mA1618 methyltransferase) (rRNA adenine N-6-methyltransferase)		2		GO:0052907; GO:0005737	cytoplasm [GO:0005737]; 23S rRNA (adenine(1618)-N(6))-methyltransferase activity [GO:0052907]
Q6D4H8	nadE ECA2412	NH(3)-dependent NAD(+) synthetase (EC 6.3.1.5)	PATHWAY: Cofactor biosynthesis; NAD(+) biosynthesis; NAD(+) from deamido-NAD(+) (ammonia route): step 1/1. {ECO:0000255|HAMAP-Rule:MF_00193}.	2		GO:0005524; GO:0009435; GO:0003952; GO:0008795	ATP binding [GO:0005524]; NAD+ synthase (glutamine-hydrolyzing) activity [GO:0003952]; NAD+ synthase activity [GO:0008795]; NAD biosynthetic process [GO:0009435]
C6DC08	PC1_3079	tRNA1(Val) (adenine(37)-N6)-methyltransferase (EC 2.1.1.223) (tRNA m6A37 methyltransferase)		2		GO:0005737; GO:0003676; GO:0016430	cytoplasm [GO:0005737]; nucleic acid binding [GO:0003676]; tRNA (adenine-N6-)-methyltransferase activity [GO:0016430]
C6DJB7	uspB PC1_4202	Universal stress protein B		2		GO:0016021; GO:0005886; GO:0006950	integral component of membrane [GO:0016021]; plasma membrane [GO:0005886]; response to stress [GO:0006950]
P67660	yhaJ b3105 JW3076	Uncharacterized HTH-type transcriptional regulator YhaJ		2		GO:0003677; GO:0003700; GO:0006351	DNA binding [GO:0003677]; transcription factor activity, sequence-specific DNA binding [GO:0003700]; transcription, DNA-templated [GO:0006351]
Q6DAD4	diaA ECA0320	DnaA initiator-associating protein DiaA		2		GO:0006260; GO:0030246; GO:0005975	carbohydrate binding [GO:0030246]; carbohydrate metabolic process [GO:0005975]; DNA replication [GO:0006260]
Q6D4N0	fadR ECA2360	Fatty acid metabolism regulator protein		2		GO:0003677; GO:0005737; GO:0006631; GO:0000062; GO:0019217; GO:0003700; GO:0006351	cytoplasm [GO:0005737]; DNA binding [GO:0003677]; fatty-acyl-CoA binding [GO:0000062]; transcription factor activity, sequence-specific DNA binding [GO:0003700]; fatty acid metabolic process [GO:0006631]; regulation of fatty acid metabolic process [GO:0019217]; transcription, DNA-templated [GO:0006351]
C6DKG9	tsaD gcp PC1_0551	tRNA N6-adenosine threonylcarbamoyltransferase (EC 2.3.1.234) (N6-L-threonylcarbamoyladenine synthase) (t(6)A synthase) (t(6)A37 threonylcarbamoyladenosine biosynthesis protein TsaD) (tRNA threonylcarbamoyladenosine biosynthesis protein TsaD)		2		GO:0061711; GO:0005737; GO:0005506; GO:0004222; GO:0002949	cytoplasm [GO:0005737]; iron ion binding [GO:0005506]; metalloendopeptidase activity [GO:0004222]; N(6)-L-threonylcarbamoyladenine synthase [GO:0061711]; tRNA threonylcarbamoyladenosine modification [GO:0002949]
Q6D1V5	gloB ECA3342	Hydroxyacylglutathione hydrolase (EC 3.1.2.6) (Glyoxalase II) (Glx II)	PATHWAY: Secondary metabolite metabolism; methylglyoxal degradation; (R)-lactate from methylglyoxal: step 2/2. {ECO:0000255|HAMAP-Rule:MF_01374}.	2		GO:0004416; GO:0046872; GO:0019243	hydroxyacylglutathione hydrolase activity [GO:0004416]; metal ion binding [GO:0046872]; methylglyoxal catabolic process to D-lactate via S-lactoyl-glutathione [GO:0019243]
C6DHB7	dapF PC1_3975	Diaminopimelate epimerase (DAP epimerase) (EC 5.1.1.7)	PATHWAY: Amino-acid biosynthesis; L-lysine biosynthesis via DAP pathway; DL-2,6-diaminopimelate from LL-2,6-diaminopimelate: step 1/1. {ECO:0000255|HAMAP-Rule:MF_00197}.	2		GO:0005737; GO:0008837; GO:0009089	cytoplasm [GO:0005737]; diaminopimelate epimerase activity [GO:0008837]; lysine biosynthetic process via diaminopimelate [GO:0009089]
C6DFE2	cmoB PC1_1810	tRNA U34 carboxymethyltransferase (EC 2.5.1.-)		2		GO:0016300; GO:0002098; GO:0016765	transferase activity, transferring alkyl or aryl (other than methyl) groups [GO:0016765]; tRNA (uracil) methyltransferase activity [GO:0016300]; tRNA wobble uridine modification [GO:0002098]
Q8D1Q8	kdsD YPO3577 y0149 YP_3832	Arabinose 5-phosphate isomerase KdsD (API) (L-API) (EC 5.3.1.13)	PATHWAY: Carbohydrate biosynthesis; 3-deoxy-D-manno-octulosonate biosynthesis; 3-deoxy-D-manno-octulosonate from D-ribulose 5-phosphate: step 1/3.; PATHWAY: Bacterial outer membrane biogenesis; lipopolysaccharide biosynthesis.	2		GO:0019146; GO:0030246; GO:0009103; GO:0046872	arabinose-5-phosphate isomerase activity [GO:0019146]; carbohydrate binding [GO:0030246]; metal ion binding [GO:0046872]; lipopolysaccharide biosynthetic process [GO:0009103]
C6DKR8	nagZ PC1_2488	Beta-hexosaminidase (EC 3.2.1.52) (Beta-N-acetylhexosaminidase) (N-acetyl-beta-glucosaminidase)	PATHWAY: Cell wall biogenesis; peptidoglycan recycling. {ECO:0000255|HAMAP-Rule:MF_00364}.	2		GO:0004563; GO:0005975; GO:0007049; GO:0051301; GO:0071555; GO:0005737; GO:0009252; GO:0009254; GO:0008360	cytoplasm [GO:0005737]; beta-N-acetylhexosaminidase activity [GO:0004563]; carbohydrate metabolic process [GO:0005975]; cell cycle [GO:0007049]; cell division [GO:0051301]; cell wall organization [GO:0071555]; peptidoglycan biosynthetic process [GO:0009252]; peptidoglycan turnover [GO:0009254]; regulation of cell shape [GO:0008360]
C6DBJ2	iscR PC1_3032	HTH-type transcriptional regulator IscR		2		GO:0051537; GO:0003690; GO:0005506; GO:0003700; GO:0006351	2 iron, 2 sulfur cluster binding [GO:0051537]; double-stranded DNA binding [GO:0003690]; iron ion binding [GO:0005506]; transcription factor activity, sequence-specific DNA binding [GO:0003700]; transcription, DNA-templated [GO:0006351]
Q6D0F8	sgrR ECA3841	HTH-type transcriptional regulator SgrR		2		GO:0003677; GO:0045892; GO:0045893; GO:0006351	DNA binding [GO:0003677]; negative regulation of transcription, DNA-templated [GO:0045892]; positive regulation of transcription, DNA-templated [GO:0045893]; transcription, DNA-templated [GO:0006351]
Q6D263	hscA ECA3233	Chaperone protein HscA (Hsc66)		2		GO:0005524; GO:0016887; GO:0016226; GO:0006457	ATP binding [GO:0005524]; ATPase activity [GO:0016887]; iron-sulfur cluster assembly [GO:0016226]; protein folding [GO:0006457]
Q6D138	rplI ECA3610	50S ribosomal protein L9		2		GO:0019843; GO:0005840; GO:0003735; GO:0006412	ribosome [GO:0005840]; rRNA binding [GO:0019843]; structural constituent of ribosome [GO:0003735]; translation [GO:0006412]
C6D970	smpB PC1_0724	SsrA-binding protein (Small protein B)		2		GO:0003723; GO:0005737; GO:0070929	cytoplasm [GO:0005737]; RNA binding [GO:0003723]; trans-translation [GO:0070929]
Q6D3R5	rimK ECA2679	Probable alpha-L-glutamate ligase (EC 6.3.2.-)		2		GO:0005524; GO:0016881; GO:0006464; GO:0000287; GO:0030145; GO:0006412	acid-amino acid ligase activity [GO:0016881]; ATP binding [GO:0005524]; magnesium ion binding [GO:0000287]; manganese ion binding [GO:0030145]; cellular protein modification process [GO:0006464]; translation [GO:0006412]
C6DGV8	msrB PC1_1966	Peptide methionine sulfoxide reductase MsrB (EC 1.8.4.12) (Peptide-methionine (R)-S-oxide reductase)		2		GO:0033743; GO:0030091; GO:0006979; GO:0008270	peptide-methionine (R)-S-oxide reductase activity [GO:0033743]; zinc ion binding [GO:0008270]; protein repair [GO:0030091]; response to oxidative stress [GO:0006979]
O53021	rotA ppiA Dda3937_04190	Peptidyl-prolyl cis-trans isomerase A (PPIase A) (EC 5.2.1.8) (Cyclophilin A) (Rotamase A)		2		GO:0003755; GO:0042597; GO:0006457	periplasmic space [GO:0042597]; peptidyl-prolyl cis-trans isomerase activity [GO:0003755]; protein folding [GO:0006457]
P08848	sulA	Cell division inhibitor SulA		2		GO:0006281; GO:0009276; GO:0009432; GO:0000917; GO:0051782	Gram-negative-bacterium-type cell wall [GO:0009276]; barrier septum assembly [GO:0000917]; DNA repair [GO:0006281]; negative regulation of cell division [GO:0051782]; SOS response [GO:0009432]
C6DFS2	rplQ PC1_3796	50S ribosomal protein L17		2		GO:0005840; GO:0003735; GO:0006412	ribosome [GO:0005840]; structural constituent of ribosome [GO:0003735]; translation [GO:0006412]
A7FGD3	glk YpsIP31758_1332	Glucokinase (EC 2.7.1.2) (Glucose kinase)		2		GO:0005524; GO:0005737; GO:0004340; GO:0006096	cytoplasm [GO:0005737]; ATP binding [GO:0005524]; glucokinase activity [GO:0004340]; glycolytic process [GO:0006096]
Q6D1T4	gshA ECA3363	Glutamate--cysteine ligase (EC 6.3.2.2) (Gamma-ECS) (GCS) (Gamma-glutamylcysteine synthetase)	PATHWAY: Sulfur metabolism; glutathione biosynthesis; glutathione from L-cysteine and L-glutamate: step 1/2. {ECO:0000255|HAMAP-Rule:MF_00578}.	2		GO:0005524; GO:0004357; GO:0006750	ATP binding [GO:0005524]; glutamate-cysteine ligase activity [GO:0004357]; glutathione biosynthetic process [GO:0006750]
Q6D882	uxuA ECA1093	Mannonate dehydratase (EC 4.2.1.8) (D-mannonate hydro-lyase)	PATHWAY: Carbohydrate metabolism; pentose and glucuronate interconversion. {ECO:0000255|HAMAP-Rule:MF_00106}.	2		GO:0006064; GO:0008927	mannonate dehydratase activity [GO:0008927]; glucuronate catabolic process [GO:0006064]
C6DHS7	rsd PC1_0217	Regulator of sigma D		2		GO:0005737; GO:0006355; GO:0006351	cytoplasm [GO:0005737]; regulation of transcription, DNA-templated [GO:0006355]; transcription, DNA-templated [GO:0006351]
Q6D4C8	rsmF ECA2464	Ribosomal RNA small subunit methyltransferase F (EC 2.1.1.178) (16S rRNA m5C1407 methyltransferase) (rRNA (cytosine-C(5)-)-methyltransferase RsmF)		2		GO:0003723; GO:0005737; GO:0008649	cytoplasm [GO:0005737]; RNA binding [GO:0003723]; rRNA methyltransferase activity [GO:0008649]
Q6D074	fbp ECA3927	Fructose-1,6-bisphosphatase class 1 (FBPase class 1) (EC 3.1.3.11) (D-fructose-1,6-bisphosphate 1-phosphohydrolase class 1)	PATHWAY: Carbohydrate biosynthesis; gluconeogenesis. {ECO:0000255|HAMAP-Rule:MF_01855}.	2		GO:0005737; GO:0042132; GO:0006094; GO:0000287	cytoplasm [GO:0005737]; fructose 1,6-bisphosphate 1-phosphatase activity [GO:0042132]; magnesium ion binding [GO:0000287]; gluconeogenesis [GO:0006094]
Q6D277	hisS ECA3219	Histidine--tRNA ligase (EC 6.1.1.21) (Histidyl-tRNA synthetase) (HisRS)		2		GO:0005524; GO:0005737; GO:0004821; GO:0006427	cytoplasm [GO:0005737]; ATP binding [GO:0005524]; histidine-tRNA ligase activity [GO:0004821]; histidyl-tRNA aminoacylation [GO:0006427]
Q6D4A8	znuC ECA2485	Zinc import ATP-binding protein ZnuC (EC 3.6.3.-)		2		GO:0005524; GO:0043190; GO:0016887; GO:0015633	ATP-binding cassette (ABC) transporter complex [GO:0043190]; ATP binding [GO:0005524]; ATPase activity [GO:0016887]; zinc transporting ATPase activity [GO:0015633]
C6DBV6	lipA PC1_1175	Lipoyl synthase (EC 2.8.1.8) (Lip-syn) (LS) (Lipoate synthase) (Lipoic acid synthase) (Sulfur insertion protein LipA)	PATHWAY: Protein modification; protein lipoylation via endogenous pathway; protein N(6)-(lipoyl)lysine from octanoyl-[acyl-carrier-protein]: step 2/2. {ECO:0000255|HAMAP-Rule:MF_00206}.	2		GO:0051539; GO:0005737; GO:0016992; GO:0046872; GO:0009249	cytoplasm [GO:0005737]; 4 iron, 4 sulfur cluster binding [GO:0051539]; lipoate synthase activity [GO:0016992]; metal ion binding [GO:0046872]; protein lipoylation [GO:0009249]
Q6D402	cmk ECA2592	Cytidylate kinase (CK) (EC 2.7.4.25) (Cytidine monophosphate kinase) (CMP kinase)		2		GO:0005524; GO:0004127; GO:0005737; GO:0006220	cytoplasm [GO:0005737]; ATP binding [GO:0005524]; cytidylate kinase activity [GO:0004127]; pyrimidine nucleotide metabolic process [GO:0006220]
Q898E8	iolD CTC_00510	3D-(3,5/4)-trihydroxycyclohexane-1,2-dione hydrolase (THcHDO hydrolase) (EC 3.7.1.22)	PATHWAY: Polyol metabolism; myo-inositol degradation into acetyl-CoA; acetyl-CoA from myo-inositol: step 3/7. {ECO:0000255|HAMAP-Rule:MF_01669}.	2		GO:0016823; GO:0019310; GO:0000287; GO:0030976	hydrolase activity, acting on acid carbon-carbon bonds, in ketonic substances [GO:0016823]; magnesium ion binding [GO:0000287]; thiamine pyrophosphate binding [GO:0030976]; inositol catabolic process [GO:0019310]
C6DEK5	PC1_1649	Elongation factor P-like protein		2		GO:0005737; GO:0003746	cytoplasm [GO:0005737]; translation elongation factor activity [GO:0003746]
Q6DB58	ligB ECA0043	DNA ligase B (EC 6.5.1.2) (Polydeoxyribonucleotide synthase [NAD(+)] B)		2		GO:0003911; GO:0006281; GO:0006260	DNA ligase (NAD+) activity [GO:0003911]; DNA repair [GO:0006281]; DNA replication [GO:0006260]
A1JTP8	cobT YE2707	Nicotinate-nucleotide--dimethylbenzimidazole phosphoribosyltransferase (NN:DBI PRT) (EC 2.4.2.21) (N(1)-alpha-phosphoribosyltransferase)	PATHWAY: Nucleoside biosynthesis; alpha-ribazole biosynthesis; alpha-ribazole from 5,6-dimethylbenzimidazole: step 1/2. {ECO:0000255|HAMAP-Rule:MF_00230}.	2		GO:0009236; GO:0015420; GO:0008939; GO:0009163	cobalamin-transporting ATPase activity [GO:0015420]; nicotinate-nucleotide-dimethylbenzimidazole phosphoribosyltransferase activity [GO:0008939]; cobalamin biosynthetic process [GO:0009236]; nucleoside biosynthetic process [GO:0009163]
Q6D694	ECA1791	Maf-like protein ECA1791		2		GO:0005737	cytoplasm [GO:0005737]
Q6DAQ5	ubiB aarF ECA0198	Probable protein kinase UbiB (EC 2.7.-.-) (Ubiquinone biosynthesis protein UbiB)	PATHWAY: Cofactor biosynthesis; ubiquinone biosynthesis [regulation].	2		GO:0005524; GO:0016021; GO:0005886; GO:0004672; GO:0010795; GO:0006744	integral component of membrane [GO:0016021]; plasma membrane [GO:0005886]; ATP binding [GO:0005524]; protein kinase activity [GO:0004672]; regulation of ubiquinone biosynthetic process [GO:0010795]; ubiquinone biosynthetic process [GO:0006744]
Q57PS7	ydiB SCH_1378	Quinate/shikimate dehydrogenase (EC 1.1.1.282) (NAD-dependent shikimate 5-dehydrogenase)	PATHWAY: Metabolic intermediate biosynthesis; chorismate biosynthesis; chorismate from D-erythrose 4-phosphate and phosphoenolpyruvate: step 4/7. {ECO:0000255|HAMAP-Rule:MF_01578}.	2		GO:0009073; GO:0009423; GO:0030266; GO:0052733; GO:0052734; GO:0004764	quinate 3-dehydrogenase (NAD+) activity [GO:0030266]; quinate 3-dehydrogenase (NADP+) activity [GO:0052733]; shikimate 3-dehydrogenase (NAD+) activity [GO:0052734]; shikimate 3-dehydrogenase (NADP+) activity [GO:0004764]; aromatic amino acid family biosynthetic process [GO:0009073]; chorismate biosynthetic process [GO:0009423]
P71318	oxyR	Hydrogen peroxide-inducible genes activator		2		GO:0003677; GO:0003700; GO:0006351	DNA binding [GO:0003677]; transcription factor activity, sequence-specific DNA binding [GO:0003700]; transcription, DNA-templated [GO:0006351]
C6DKX0	hspQ PC1_2540	Heat shock protein HspQ		2		GO:0003677; GO:0005737; GO:0009408	cytoplasm [GO:0005737]; DNA binding [GO:0003677]; response to heat [GO:0009408]
C6DKP5	lplA PC1_2465	Lipoate-protein ligase A (EC 6.3.1.20) (Lipoate--protein ligase)	PATHWAY: Protein modification; protein lipoylation via exogenous pathway; protein N(6)-(lipoyl)lysine from lipoate: step 1/2. {ECO:0000255|HAMAP-Rule:MF_01602}.; PATHWAY: Protein modification; protein lipoylation via exogenous pathway; protein N(6)-(lipoyl)lysine from lipoate: step 2/2. {ECO:0000255|HAMAP-Rule:MF_01602}.	2		GO:0005524; GO:0005737; GO:0016979; GO:0018055	cytoplasm [GO:0005737]; ATP binding [GO:0005524]; lipoate-protein ligase activity [GO:0016979]; peptidyl-lysine lipoylation [GO:0018055]
P50166	ARD	D-arabinitol 2-dehydrogenase [ribulose-forming] (ARDH) (EC 1.1.1.250)	PATHWAY: Carbohydrate metabolism; D-arabinitol metabolism.	2759	4751	GO:0047038; GO:0051161; GO:0005975	D-arabinitol 2-dehydrogenase activity [GO:0047038]; arabitol metabolic process [GO:0051161]; carbohydrate metabolic process [GO:0005975]
Q04596	lexA	LexA repressor (EC 3.4.21.88)		2		GO:0003677; GO:0006281; GO:0006260; GO:0009432; GO:0045892; GO:0004252; GO:0006351	DNA binding [GO:0003677]; serine-type endopeptidase activity [GO:0004252]; DNA repair [GO:0006281]; DNA replication [GO:0006260]; negative regulation of transcription, DNA-templated [GO:0045892]; SOS response [GO:0009432]; transcription, DNA-templated [GO:0006351]
Q7WTR3	mdtK norM	Multidrug resistance protein MdtK (Multidrug-efflux transporter)		2		GO:0015297; GO:0015238; GO:0016021; GO:0005886; GO:0046677; GO:0006814	integral component of membrane [GO:0016021]; plasma membrane [GO:0005886]; antiporter activity [GO:0015297]; drug transmembrane transporter activity [GO:0015238]; response to antibiotic [GO:0046677]; sodium ion transport [GO:0006814]
P27219	scrA	PTS system sucrose-specific EIIBC component (EIIBC-Scr) (EII-Scr) [Includes: Sucrose-specific phosphotransferase enzyme IIB component (EC 2.7.1.-) (PTS system sucrose-specific EIIB component); Sucrose permease IIC component (PTS system sucrose-specific EIIC component)]		2		GO:0016021; GO:0016301; GO:0009401; GO:0005886; GO:0008982	integral component of membrane [GO:0016021]; plasma membrane [GO:0005886]; kinase activity [GO:0016301]; protein-N(PI)-phosphohistidine-sugar phosphotransferase activity [GO:0008982]; phosphoenolpyruvate-dependent sugar phosphotransferase system [GO:0009401]
P37983	ihfB himD Dda3937_04067	Integration host factor subunit beta (IHF-beta)		2		GO:0003677; GO:0006310; GO:0005694; GO:0006355; GO:0006417; GO:0006351	chromosome [GO:0005694]; DNA binding [GO:0003677]; DNA recombination [GO:0006310]; regulation of transcription, DNA-templated [GO:0006355]; regulation of translation [GO:0006417]; transcription, DNA-templated [GO:0006351]
Q6D280	der engA ECA3216	GTPase Der (GTP-binding protein EngA)		2		GO:0005525; GO:0042254	GTP binding [GO:0005525]; ribosome biogenesis [GO:0042254]
P77795	ydcT b1441 JW1436	Uncharacterized ABC transporter ATP-binding protein YdcT		2		GO:0005524; GO:0043190; GO:0016887; GO:0016820	ATP-binding cassette (ABC) transporter complex [GO:0043190]; ATP binding [GO:0005524]; ATPase activity [GO:0016887]; hydrolase activity, acting on acid anhydrides, catalyzing transmembrane movement of substances [GO:0016820]
A8GHX6	pepB Spro_3620	Peptidase B (EC 3.4.11.23) (Aminopeptidase B)		2		GO:0004177; GO:0005737; GO:0030145; GO:0008235	cytoplasm [GO:0005737]; aminopeptidase activity [GO:0004177]; manganese ion binding [GO:0030145]; metalloexopeptidase activity [GO:0008235]
Q6D5V2	tyrS ECA1936	Tyrosine--tRNA ligase (EC 6.1.1.1) (Tyrosyl-tRNA synthetase) (TyrRS)		2		GO:0005524; GO:0003723; GO:0005737; GO:0004831; GO:0006437	cytoplasm [GO:0005737]; ATP binding [GO:0005524]; RNA binding [GO:0003723]; tyrosine-tRNA ligase activity [GO:0004831]; tyrosyl-tRNA aminoacylation [GO:0006437]
C6DKM5	sufE PC1_2445	Cysteine desulfuration protein SufE	PATHWAY: Cofactor biosynthesis; iron-sulfur cluster biosynthesis. {ECO:0000255|HAMAP-Rule:MF_01832}.	2		GO:0005737; GO:0016226; GO:0006790	cytoplasm [GO:0005737]; iron-sulfur cluster assembly [GO:0016226]; sulfur compound metabolic process [GO:0006790]
Q6CZ46	pfkA ECA4307	ATP-dependent 6-phosphofructokinase (ATP-PFK) (Phosphofructokinase) (EC 2.7.1.11) (Phosphohexokinase)	PATHWAY: Carbohydrate degradation; glycolysis; D-glyceraldehyde 3-phosphate and glycerone phosphate from D-glucose: step 3/4. {ECO:0000255|HAMAP-Rule:MF_00339}.	2		GO:0003872; GO:0005524; GO:0005737; GO:0006002; GO:0046872	cytoplasm [GO:0005737]; 6-phosphofructokinase activity [GO:0003872]; ATP binding [GO:0005524]; metal ion binding [GO:0046872]; fructose 6-phosphate metabolic process [GO:0006002]
Q6D6C4	acyP ECA1761	Acylphosphatase (EC 3.6.1.7) (Acylphosphate phosphohydrolase)		2		GO:0003998	acylphosphatase activity [GO:0003998]
C6D9J9	mntH PC1_0731	Divalent metal cation transporter MntH		2		GO:0016021; GO:0046872; GO:0030001; GO:0005886; GO:0015293	integral component of membrane [GO:0016021]; plasma membrane [GO:0005886]; metal ion binding [GO:0046872]; symporter activity [GO:0015293]; metal ion transport [GO:0030001]
Q6D7Q9	tmcA ECA1266	tRNA(Met) cytidine acetyltransferase TmcA (EC 2.3.1.193)		2		GO:0005524; GO:0005737; GO:0051392; GO:0051391; GO:0000049; GO:0002101	cytoplasm [GO:0005737]; ATP binding [GO:0005524]; tRNA binding [GO:0000049]; tRNA N-acetyltransferase activity [GO:0051392]; tRNA acetylation [GO:0051391]; tRNA wobble cytosine modification [GO:0002101]
C6DHY7	pth PC1_2120	Peptidyl-tRNA hydrolase (PTH) (EC 3.1.1.29)		2		GO:0004045; GO:0005737; GO:0006412	cytoplasm [GO:0005737]; aminoacyl-tRNA hydrolase activity [GO:0004045]; translation [GO:0006412]
Q6D178	rlmD rumA ECA3570	23S rRNA (uracil(1939)-C(5))-methyltransferase RlmD (EC 2.1.1.190) (23S rRNA(m5U1939)-methyltransferase)		2		GO:0051539; GO:0003723; GO:0005506; GO:0070041	4 iron, 4 sulfur cluster binding [GO:0051539]; iron ion binding [GO:0005506]; RNA binding [GO:0003723]; rRNA (uridine-C5-)-methyltransferase activity [GO:0070041]
Q6D4U0	trpB ECA2300	Tryptophan synthase beta chain (EC 4.2.1.20)	PATHWAY: Amino-acid biosynthesis; L-tryptophan biosynthesis; L-tryptophan from chorismate: step 5/5. {ECO:0000255|HAMAP-Rule:MF_00133}.	2		GO:0004834	tryptophan synthase activity [GO:0004834]
Q6D9D1	mdh ECA0685	Malate dehydrogenase (EC 1.1.1.37)		2		GO:0030060; GO:0005975; GO:0006108; GO:0006099	L-malate dehydrogenase activity [GO:0030060]; carbohydrate metabolic process [GO:0005975]; malate metabolic process [GO:0006108]; tricarboxylic acid cycle [GO:0006099]
Q6CYI9	atpB ECA4518	ATP synthase subunit a (ATP synthase F0 sector subunit a) (F-ATPase subunit 6)		2		GO:0016021; GO:0005886; GO:0042777; GO:0046933; GO:0045263	integral component of membrane [GO:0016021]; plasma membrane [GO:0005886]; proton-transporting ATP synthase complex, coupling factor F(o) [GO:0045263]; proton-transporting ATP synthase activity, rotational mechanism [GO:0046933]; plasma membrane ATP synthesis coupled proton transport [GO:0042777]
C6DJL2	pyrI PC1_0366	Aspartate carbamoyltransferase regulatory chain		2		GO:0006207; GO:0009347; GO:0046872; GO:0006221	aspartate carbamoyltransferase complex [GO:0009347]; metal ion binding [GO:0046872]; 'de novo' pyrimidine nucleobase biosynthetic process [GO:0006207]; pyrimidine nucleotide biosynthetic process [GO:0006221]
C6DDM0	plsY PC1_3411	Glycerol-3-phosphate acyltransferase (Acyl-PO4 G3P acyltransferase) (Acyl-phosphate--glycerol-3-phosphate acyltransferase) (G3P acyltransferase) (GPAT) (EC 2.3.1.n3) (Lysophosphatidic acid synthase) (LPA synthase)	PATHWAY: Lipid metabolism; phospholipid metabolism. {ECO:0000255|HAMAP-Rule:MF_01043}.	2		GO:0043772; GO:0016021; GO:0008654; GO:0005886	integral component of membrane [GO:0016021]; plasma membrane [GO:0005886]; acyl-phosphate glycerol-3-phosphate acyltransferase activity [GO:0043772]; phospholipid biosynthetic process [GO:0008654]
Q6D5N6	azoR ECA2005	FMN-dependent NADH-azoreductase (EC 1.7.-.-) (Azo-dye reductase) (FMN-dependent NADH-azo compound oxidoreductase)		2		GO:0010181; GO:0008752; GO:0009055; GO:0016652; GO:0016661	electron carrier activity [GO:0009055]; FMN binding [GO:0010181]; FMN reductase activity [GO:0008752]; oxidoreductase activity, acting on NAD(P)H, NAD(P) as acceptor [GO:0016652]; oxidoreductase activity, acting on other nitrogenous compounds as donors [GO:0016661]
Q6DAR2	argE ECA0191	Acetylornithine deacetylase (AO) (Acetylornithinase) (EC 3.5.1.16) (N-acetylornithinase) (NAO)	PATHWAY: Amino-acid biosynthesis; L-arginine biosynthesis; L-ornithine from N(2)-acetyl-L-ornithine (linear): step 1/1. {ECO:0000255|HAMAP-Rule:MF_01108}.	2		GO:0008777; GO:0006526; GO:0050897; GO:0005737; GO:0008237; GO:0008270	cytoplasm [GO:0005737]; acetylornithine deacetylase activity [GO:0008777]; cobalt ion binding [GO:0050897]; metallopeptidase activity [GO:0008237]; zinc ion binding [GO:0008270]; arginine biosynthetic process [GO:0006526]
P64281	greA STM3299	Transcription elongation factor GreA (Transcript cleavage factor GreA)		2		GO:0003677; GO:0032784; GO:0006351	DNA binding [GO:0003677]; regulation of DNA-templated transcription, elongation [GO:0032784]; transcription, DNA-templated [GO:0006351]
C6DBV4	crcB PC1_1173	Putative fluoride ion transporter CrcB		2		GO:0015103; GO:0005887	integral component of plasma membrane [GO:0005887]; inorganic anion transmembrane transporter activity [GO:0015103]
Q6D453	asnS ECA2541	Asparagine--tRNA ligase (EC 6.1.1.22) (Asparaginyl-tRNA synthetase) (AsnRS)		2		GO:0005524; GO:0004816; GO:0006421; GO:0005737; GO:0003676	cytoplasm [GO:0005737]; asparagine-tRNA ligase activity [GO:0004816]; ATP binding [GO:0005524]; nucleic acid binding [GO:0003676]; asparaginyl-tRNA aminoacylation [GO:0006421]
Q7N4H8	fumC plu2359	Fumarate hydratase class II (Fumarase C) (EC 4.2.1.2)	PATHWAY: Carbohydrate metabolism; tricarboxylic acid cycle; (S)-malate from fumarate: step 1/1. {ECO:0000255|HAMAP-Rule:MF_00743}.	2		GO:0004333; GO:0006106; GO:0006099; GO:0045239	tricarboxylic acid cycle enzyme complex [GO:0045239]; fumarate hydratase activity [GO:0004333]; fumarate metabolic process [GO:0006106]; tricarboxylic acid cycle [GO:0006099]
O07670	murG	UDP-N-acetylglucosamine--N-acetylmuramyl-(pentapeptide) pyrophosphoryl-undecaprenol N-acetylglucosamine transferase (EC 2.4.1.227) (Undecaprenyl-PP-MurNAc-pentapeptide-UDPGlcNAc GlcNAc transferase)	PATHWAY: Cell wall biogenesis; peptidoglycan biosynthesis. {ECO:0000255|HAMAP-Rule:MF_00033}.	2		GO:0051991; GO:0007049; GO:0051301; GO:0071555; GO:0030259; GO:0009252; GO:0005886; GO:0008360; GO:0050511	plasma membrane [GO:0005886]; UDP-N-acetyl-D-glucosamine:N-acetylmuramoyl-L-alanyl-D-glutamyl-meso-2,6-diaminopimelyl-D-alanyl-D-alanine-diphosphoundecaprenol 4-beta-N-acetylglucosaminlytransferase activity [GO:0051991]; undecaprenyldiphospho-muramoylpentapeptide beta-N-acetylglucosaminyltransferase activity [GO:0050511]; cell cycle [GO:0007049]; cell division [GO:0051301]; cell wall organization…
Q8ZIQ1	smp YPO0441 y3739 YP_3741	Protein Smp		2		GO:0016021; GO:0005886	integral component of membrane [GO:0016021]; plasma membrane [GO:0005886]
C6DHB9	cyaY PC1_3977	Protein CyaY		2		GO:0008199; GO:0016226	ferric iron binding [GO:0008199]; iron-sulfur cluster assembly [GO:0016226]
Q6D0G8	leuA ECA3831	2-isopropylmalate synthase (EC 2.3.3.13) (Alpha-IPM synthase) (Alpha-isopropylmalate synthase)	PATHWAY: Amino-acid biosynthesis; L-leucine biosynthesis; L-leucine from 3-methyl-2-oxobutanoate: step 1/4. {ECO:0000255|HAMAP-Rule:MF_01025}.	2		GO:0003852; GO:0009098	2-isopropylmalate synthase activity [GO:0003852]; leucine biosynthetic process [GO:0009098]
Q6D159	uppP ECA3589	Undecaprenyl-diphosphatase (EC 3.6.1.27) (Bacitracin resistance protein) (Undecaprenyl pyrophosphate phosphatase)		2		GO:0071555; GO:0016311; GO:0016021; GO:0009252; GO:0005886; GO:0008360; GO:0046677; GO:0050380	integral component of membrane [GO:0016021]; plasma membrane [GO:0005886]; undecaprenyl-diphosphatase activity [GO:0050380]; cell wall organization [GO:0071555]; dephosphorylation [GO:0016311]; peptidoglycan biosynthetic process [GO:0009252]; regulation of cell shape [GO:0008360]; response to antibiotic [GO:0046677]
Q6D4H2	pheS ECA2418	Phenylalanine--tRNA ligase alpha subunit (EC 6.1.1.20) (Phenylalanyl-tRNA synthetase alpha subunit) (PheRS)		2		GO:0005524; GO:0005737; GO:0000287; GO:0004826; GO:0006432; GO:0000049	cytoplasm [GO:0005737]; ATP binding [GO:0005524]; magnesium ion binding [GO:0000287]; phenylalanine-tRNA ligase activity [GO:0004826]; tRNA binding [GO:0000049]; phenylalanyl-tRNA aminoacylation [GO:0006432]
A1JIY2	YE0448	UPF0597 protein YE0448		2
A1JJQ7	dgt YE0740	Deoxyguanosinetriphosphate triphosphohydrolase (dGTP triphosphohydrolase) (dGTPase) (EC 3.1.5.1)		2		GO:0046039; GO:0006203; GO:0008832; GO:0000287	dGTPase activity [GO:0008832]; magnesium ion binding [GO:0000287]; dGTP catabolic process [GO:0006203]; GTP metabolic process [GO:0046039]
Q5WKL3	metN1 ABC0552	Methionine import ATP-binding protein MetN 1 (EC 3.6.3.-)		2		GO:0005524; GO:0043190; GO:0015424; GO:0015821	ATP-binding cassette (ABC) transporter complex [GO:0043190]; amino acid-transporting ATPase activity [GO:0015424]; ATP binding [GO:0005524]; methionine transport [GO:0015821]
P39357	yjhF b4296 JW4258	Uncharacterized permease YjhF		2		GO:0015128; GO:0005887; GO:0005886	integral component of plasma membrane [GO:0005887]; plasma membrane [GO:0005886]; gluconate transmembrane transporter activity [GO:0015128]
Q6D1I1	ECA3465	UPF0255 protein ECA3465		2
Q6D4Y7	ECA2253	UPF0482 protein ECA2253		2
C6DKL9	deoB PC1_0601	Phosphopentomutase (EC 5.4.2.7) (Phosphodeoxyribomutase)	PATHWAY: Metabolic intermediate biosynthesis; 5-phospho-alpha-D-ribose 1-diphosphate biosynthesis; 5-phospho-alpha-D-ribose 1-diphosphate from D-ribose 5-phosphate (route II): step 1/3. {ECO:0000255|HAMAP-Rule:MF_00740}.	2		GO:0006015; GO:0043094; GO:0005737; GO:0009264; GO:0000287; GO:0030145; GO:0008973	cytoplasm [GO:0005737]; magnesium ion binding [GO:0000287]; manganese ion binding [GO:0030145]; phosphopentomutase activity [GO:0008973]; 5-phosphoribose 1-diphosphate biosynthetic process [GO:0006015]; cellular metabolic compound salvage [GO:0043094]; deoxyribonucleotide catabolic process [GO:0009264]
C6DIC7	rph PC1_4106	Ribonuclease PH (RNase PH) (EC 2.7.7.56) (tRNA nucleotidyltransferase)		2		GO:0000049; GO:0009022; GO:0008033; GO:0004549	tRNA binding [GO:0000049]; tRNA nucleotidyltransferase activity [GO:0009022]; tRNA-specific ribonuclease activity [GO:0004549]; tRNA processing [GO:0008033]
Q6D828	tig ECA1147	Trigger factor (TF) (EC 5.2.1.8) (PPIase)		2		GO:0007049; GO:0051301; GO:0005737; GO:0003755; GO:0006457; GO:0015031	cytoplasm [GO:0005737]; peptidyl-prolyl cis-trans isomerase activity [GO:0003755]; cell cycle [GO:0007049]; cell division [GO:0051301]; protein folding [GO:0006457]; protein transport [GO:0015031]
Q6DB68	dtd ECA0032	D-aminoacyl-tRNA deacylase (EC 3.1.1.96) (D-tyrosyl-tRNA(Tyr) deacylase)		2		GO:0019478; GO:0005737; GO:0016788	cytoplasm [GO:0005737]; hydrolase activity, acting on ester bonds [GO:0016788]; D-amino acid catabolic process [GO:0019478]
O68934	bfd	Bacterioferritin-associated ferredoxin		2		GO:0051537; GO:0046872; GO:0055114	2 iron, 2 sulfur cluster binding [GO:0051537]; metal ion binding [GO:0046872]; oxidation-reduction process [GO:0055114]
B1JJ37	YPK_1840	UPF0061 protein YPK_1840		2
Q6D4N9	dadA ECA2351	D-amino acid dehydrogenase (EC 1.4.99.-)	PATHWAY: Amino-acid degradation; D-alanine degradation; NH(3) and pyruvate from D-alanine: step 1/1.	2		GO:0055130; GO:0008718	D-amino-acid dehydrogenase activity [GO:0008718]; D-alanine catabolic process [GO:0055130]
C6DKU3	pyrC PC1_2513	Dihydroorotase (DHOase) (EC 3.5.2.3)	PATHWAY: Pyrimidine metabolism; UMP biosynthesis via de novo pathway; (S)-dihydroorotate from bicarbonate: step 3/3. {ECO:0000255|HAMAP-Rule:MF_00219}.	2		GO:0044205; GO:0004151; GO:0019856; GO:0008270	dihydroorotase activity [GO:0004151]; zinc ion binding [GO:0008270]; 'de novo' UMP biosynthetic process [GO:0044205]; pyrimidine nucleobase biosynthetic process [GO:0019856]
C6DB87	adk PC1_1080	Adenylate kinase (AK) (EC 2.7.4.3) (ATP-AMP transphosphorylase) (ATP:AMP phosphotransferase) (Adenylate monophosphate kinase)	PATHWAY: Purine metabolism; AMP biosynthesis via salvage pathway; AMP from ADP: step 1/1. {ECO:0000255|HAMAP-Rule:MF_00235}.	2		GO:0044209; GO:0005524; GO:0004017; GO:0005737	cytoplasm [GO:0005737]; adenylate kinase activity [GO:0004017]; ATP binding [GO:0005524]; AMP salvage [GO:0044209]
P25762	ssb	Single-stranded DNA-binding protein (SSB)		2		GO:0006310; GO:0006281; GO:0006260; GO:0003697	single-stranded DNA binding [GO:0003697]; DNA recombination [GO:0006310]; DNA repair [GO:0006281]; DNA replication [GO:0006260]
C6DKG5	mug PC1_0547	G/U mismatch-specific DNA glycosylase (EC 3.2.2.28) (Double-strand-specific uracil glycosylase) (Mismatch-specific uracil DNA-glycosylase) (MUG)		2		GO:0003677; GO:0006285; GO:0005737; GO:0008263	cytoplasm [GO:0005737]; DNA binding [GO:0003677]; pyrimidine-specific mismatch base pair DNA N-glycosylase activity [GO:0008263]; base-excision repair, AP site formation [GO:0006285]
C6DHM3	zapB PC1_0162	Cell division protein ZapB		2		GO:0043093; GO:0000917; GO:0005737	cytoplasm [GO:0005737]; barrier septum assembly [GO:0000917]; FtsZ-dependent cytokinesis [GO:0043093]
P50510	rpoH	RNA polymerase sigma factor RpoH (RNA polymerase sigma-32 factor)		2		GO:0003677; GO:0005737; GO:0009408; GO:0016987; GO:0030435; GO:0003700; GO:0001123; GO:0008270	cytoplasm [GO:0005737]; DNA binding [GO:0003677]; sigma factor activity [GO:0016987]; transcription factor activity, sequence-specific DNA binding [GO:0003700]; zinc ion binding [GO:0008270]; response to heat [GO:0009408]; sporulation resulting in formation of a cellular spore [GO:0030435]; transcription initiation from bacterial-type RNA polymerase promoter [GO:0001123]
C6DKT2	acpP PC1_2502	Acyl carrier protein (ACP)	PATHWAY: Lipid metabolism; fatty acid biosynthesis. {ECO:0000255|HAMAP-Rule:MF_01217}.	2		GO:0000036; GO:0005737	cytoplasm [GO:0005737]; ACP phosphopantetheine attachment site binding involved in fatty acid biosynthetic process [GO:0000036]
C6DF68	ihfB himD PC1_1736	Integration host factor subunit beta (IHF-beta)		2		GO:0003677; GO:0006310; GO:0005694; GO:0006355; GO:0006417; GO:0006351	chromosome [GO:0005694]; DNA binding [GO:0003677]; DNA recombination [GO:0006310]; regulation of transcription, DNA-templated [GO:0006355]; regulation of translation [GO:0006417]; transcription, DNA-templated [GO:0006351]
A1JPN6	gcvT YE3393	Aminomethyltransferase (EC 2.1.2.10) (Glycine cleavage system T protein)		2		GO:0004047; GO:0019464; GO:0008483	aminomethyltransferase activity [GO:0004047]; transaminase activity [GO:0008483]; glycine decarboxylation via glycine cleavage system [GO:0019464]
C6DB04	aroL PC1_0997	Shikimate kinase 2 (SK 2) (EC 2.7.1.71)	PATHWAY: Metabolic intermediate biosynthesis; chorismate biosynthesis; chorismate from D-erythrose 4-phosphate and phosphoenolpyruvate: step 5/7. {ECO:0000255|HAMAP-Rule:MF_01269}.	2		GO:0005524; GO:0009073; GO:0009423; GO:0005737; GO:0000287; GO:0004765	cytoplasm [GO:0005737]; ATP binding [GO:0005524]; magnesium ion binding [GO:0000287]; shikimate kinase activity [GO:0004765]; aromatic amino acid family biosynthetic process [GO:0009073]; chorismate biosynthetic process [GO:0009423]
Q6D1U0	trmD ECA3357	tRNA (guanine-N(1)-)-methyltransferase (EC 2.1.1.228) (M1G-methyltransferase) (tRNA [GM37] methyltransferase)		2		GO:0005737; GO:0052906	cytoplasm [GO:0005737]; tRNA (guanine(37)-N(1))-methyltransferase activity [GO:0052906]
A6T4F5	dnaJ KPN78578_00150 KPN_00015	Chaperone protein DnaJ		2		GO:0005524; GO:0006260; GO:0005737; GO:0006457; GO:0009408; GO:0008270	cytoplasm [GO:0005737]; ATP binding [GO:0005524]; zinc ion binding [GO:0008270]; DNA replication [GO:0006260]; protein folding [GO:0006457]; response to heat [GO:0009408]
Q6D4W6	araB ECA2274	Ribulokinase (EC 2.7.1.16)	PATHWAY: Carbohydrate degradation; L-arabinose degradation via L-ribulose; D-xylulose 5-phosphate from L-arabinose (bacterial route): step 2/3. {ECO:0000255|HAMAP-Rule:MF_00520}.	2		GO:0005524; GO:0019569; GO:0008741	ATP binding [GO:0005524]; ribulokinase activity [GO:0008741]; L-arabinose catabolic process to xylulose 5-phosphate [GO:0019569]
Q6D3B9	bioB ECA2825	Biotin synthase (EC 2.8.1.6)	PATHWAY: Cofactor biosynthesis; biotin biosynthesis; biotin from 7,8-diaminononanoate: step 2/2. {ECO:0000255|HAMAP-Rule:MF_01694}.	2		GO:0051537; GO:0051539; GO:0009102; GO:0004076; GO:0005506	2 iron, 2 sulfur cluster binding [GO:0051537]; 4 iron, 4 sulfur cluster binding [GO:0051539]; biotin synthase activity [GO:0004076]; iron ion binding [GO:0005506]; biotin biosynthetic process [GO:0009102]
C6DFY1	htpX PC1_1883	Protease HtpX (EC 3.4.24.-) (Heat shock protein HtpX)		2		GO:0016021; GO:0004222; GO:0005886; GO:0008270	integral component of membrane [GO:0016021]; plasma membrane [GO:0005886]; metalloendopeptidase activity [GO:0004222]; zinc ion binding [GO:0008270]
A9R6H5	tam YpAngola_A1770	Trans-aconitate 2-methyltransferase (EC 2.1.1.144)		2		GO:0005737; GO:0030798	cytoplasm [GO:0005737]; trans-aconitate 2-methyltransferase activity [GO:0030798]
Q6DAF2	murA ECA0301	UDP-N-acetylglucosamine 1-carboxyvinyltransferase (EC 2.5.1.7) (Enoylpyruvate transferase) (UDP-N-acetylglucosamine enolpyruvyl transferase) (EPT)	PATHWAY: Cell wall biogenesis; peptidoglycan biosynthesis. {ECO:0000255|HAMAP-Rule:MF_00111}.	2		GO:0019277; GO:0008760; GO:0007049; GO:0051301; GO:0071555; GO:0005737; GO:0009252; GO:0008360	cytoplasm [GO:0005737]; UDP-N-acetylglucosamine 1-carboxyvinyltransferase activity [GO:0008760]; cell cycle [GO:0007049]; cell division [GO:0051301]; cell wall organization [GO:0071555]; peptidoglycan biosynthetic process [GO:0009252]; regulation of cell shape [GO:0008360]; UDP-N-acetylgalactosamine biosynthetic process [GO:0019277]
P14002	bglB Cthe_1256	Thermostable beta-glucosidase B (EC 3.2.1.21) (Beta-D-glucoside glucohydrolase) (Cellobiase) (Gentiobiase)	PATHWAY: Glycan metabolism; cellulose degradation.	2		GO:0008422; GO:0030245	beta-glucosidase activity [GO:0008422]; cellulose catabolic process [GO:0030245]
Q6D4T5	ECA2305	UPF0259 membrane protein ECA2305		2		GO:0016021; GO:0005886	integral component of membrane [GO:0016021]; plasma membrane [GO:0005886]
Q6CYV4	ECA4401	Putative transport protein ECA4401		2		GO:0008324; GO:0016021; GO:0005886; GO:0015459; GO:0006813; GO:0043266	integral component of membrane [GO:0016021]; plasma membrane [GO:0005886]; cation transmembrane transporter activity [GO:0008324]; potassium channel regulator activity [GO:0015459]; potassium ion transport [GO:0006813]; regulation of potassium ion transport [GO:0043266]
Q6D4W2	rnfC ECA2278	Electron transport complex subunit C		2		GO:0051539; GO:0009055; GO:0046872; GO:0055114; GO:0005886	plasma membrane [GO:0005886]; 4 iron, 4 sulfur cluster binding [GO:0051539]; electron carrier activity [GO:0009055]; metal ion binding [GO:0046872]; oxidation-reduction process [GO:0055114]
A8GL74	trmA Spro_4771	tRNA/tmRNA (uracil-C(5))-methyltransferase (EC 2.1.1.-) (EC 2.1.1.35) (tRNA (uracil(54)-C(5))-methyltransferase) (tRNA(m5U54)-methyltransferase) (RUMT) (tmRNA (uracil(341)-C(5))-methyltransferase)		2		GO:0030697	S-adenosylmethionine-dependent tRNA (m5U54) methyltransferase activity [GO:0030697]
P58589	YPO1158 y3024 YP_1001	Putative gluconeogenesis factor		2		GO:0005737; GO:0008360	cytoplasm [GO:0005737]; regulation of cell shape [GO:0008360]
Q9S472	araG	L-arabinose transport ATP-binding protein AraG (EC 3.6.3.17)		2		GO:0005524; GO:0015407; GO:0005886	plasma membrane [GO:0005886]; ATP binding [GO:0005524]; monosaccharide-transporting ATPase activity [GO:0015407]
P0AFG1	nusG Z5555 ECs4905	Transcription termination/antitermination protein NusG		2		GO:0006354; GO:0006353; GO:0032784; GO:0031564	DNA-templated transcription, elongation [GO:0006354]; DNA-templated transcription, termination [GO:0006353]; regulation of DNA-templated transcription, elongation [GO:0032784]; transcription antitermination [GO:0031564]
C6DF16	PC1_3665	UPF0246 protein PC1_3665		2
C6DH68	nfuA PC1_3926	Fe/S biogenesis protein NfuA		2		GO:0051539; GO:0005506; GO:0016226; GO:0051604	4 iron, 4 sulfur cluster binding [GO:0051539]; iron ion binding [GO:0005506]; iron-sulfur cluster assembly [GO:0016226]; protein maturation [GO:0051604]
Q6DAQ9	argH ECA0194	Argininosuccinate lyase (ASAL) (EC 4.3.2.1) (Arginosuccinase)	PATHWAY: Amino-acid biosynthesis; L-arginine biosynthesis; L-arginine from L-ornithine and carbamoyl phosphate: step 3/3. {ECO:0000255|HAMAP-Rule:MF_00006}.	2		GO:0042450; GO:0004056; GO:0005737	cytoplasm [GO:0005737]; argininosuccinate lyase activity [GO:0004056]; arginine biosynthetic process via ornithine [GO:0042450]
Q6D4X4	add ECA2266	Adenosine deaminase (EC 3.5.4.4) (Adenosine aminohydrolase)		2		GO:0004000; GO:0009117; GO:0009168; GO:0008270	adenosine deaminase activity [GO:0004000]; zinc ion binding [GO:0008270]; nucleotide metabolic process [GO:0009117]; purine ribonucleoside monophosphate biosynthetic process [GO:0009168]
Q6D482	cmoB ECA2512	tRNA U34 carboxymethyltransferase (EC 2.5.1.-)		2		GO:0016300; GO:0002098; GO:0016765	transferase activity, transferring alkyl or aryl (other than methyl) groups [GO:0016765]; tRNA (uracil) methyltransferase activity [GO:0016300]; tRNA wobble uridine modification [GO:0002098]
Q1WSV7	rex LSL_1214	Redox-sensing transcriptional repressor Rex		2		GO:0003677; GO:0050662; GO:0005737; GO:0045892; GO:0051775; GO:0003700; GO:0006351	cytoplasm [GO:0005737]; coenzyme binding [GO:0050662]; DNA binding [GO:0003677]; transcription factor activity, sequence-specific DNA binding [GO:0003700]; negative regulation of transcription, DNA-templated [GO:0045892]; response to redox state [GO:0051775]; transcription, DNA-templated [GO:0006351]
Q6D553	lolB ECA2188	Outer-membrane lipoprotein LolB		2		GO:0009279; GO:0008565	cell outer membrane [GO:0009279]; protein transporter activity [GO:0008565]
C6DG46	fadR PC1_1948	Fatty acid metabolism regulator protein		2		GO:0003677; GO:0005737; GO:0006631; GO:0000062; GO:0019217; GO:0003700; GO:0006351	cytoplasm [GO:0005737]; DNA binding [GO:0003677]; fatty-acyl-CoA binding [GO:0000062]; transcription factor activity, sequence-specific DNA binding [GO:0003700]; fatty acid metabolic process [GO:0006631]; regulation of fatty acid metabolic process [GO:0019217]; transcription, DNA-templated [GO:0006351]
Q6D4P7	msrB ECA2343	Peptide methionine sulfoxide reductase MsrB (EC 1.8.4.12) (Peptide-methionine (R)-S-oxide reductase)		2		GO:0033743; GO:0030091; GO:0006979; GO:0008270	peptide-methionine (R)-S-oxide reductase activity [GO:0033743]; zinc ion binding [GO:0008270]; protein repair [GO:0030091]; response to oxidative stress [GO:0006979]
Q9RB10	dsbA	Thiol:disulfide interchange protein DsbA		2		GO:0045454; GO:0042597; GO:0015035	periplasmic space [GO:0042597]; protein disulfide oxidoreductase activity [GO:0015035]; cell redox homeostasis [GO:0045454]
Q6D4W5	araA ECA2275	L-arabinose isomerase (EC 5.3.1.4)	PATHWAY: Carbohydrate degradation; L-arabinose degradation via L-ribulose; D-xylulose 5-phosphate from L-arabinose (bacterial route): step 1/3. {ECO:0000255|HAMAP-Rule:MF_00519}.	2		GO:0019569; GO:0008733; GO:0005737; GO:0030145	cytoplasm [GO:0005737]; L-arabinose isomerase activity [GO:0008733]; manganese ion binding [GO:0030145]; L-arabinose catabolic process to xylulose 5-phosphate [GO:0019569]
Q6D1B3	ispD ECA3535	2-C-methyl-D-erythritol 4-phosphate cytidylyltransferase (EC 2.7.7.60) (4-diphosphocytidyl-2C-methyl-D-erythritol synthase) (MEP cytidylyltransferase) (MCT)	PATHWAY: Isoprenoid biosynthesis; isopentenyl diphosphate biosynthesis via DXP pathway; isopentenyl diphosphate from 1-deoxy-D-xylulose 5-phosphate: step 2/6. {ECO:0000255|HAMAP-Rule:MF_00108}.	2		GO:0050518; GO:0019288; GO:0016114	2-C-methyl-D-erythritol 4-phosphate cytidylyltransferase activity [GO:0050518]; isopentenyl diphosphate biosynthetic process, methylerythritol 4-phosphate pathway [GO:0019288]; terpenoid biosynthetic process [GO:0016114]
Q6D4M8	dsbB ECA2362	Disulfide bond formation protein B (Disulfide oxidoreductase)		2		GO:0009055; GO:0016021; GO:0005886; GO:0015035	integral component of membrane [GO:0016021]; plasma membrane [GO:0005886]; electron carrier activity [GO:0009055]; protein disulfide oxidoreductase activity [GO:0015035]
Q6D2E1	lpxH ECA3155	UDP-2,3-diacylglucosamine hydrolase (EC 3.6.1.54) (UDP-2,3-diacylglucosamine diphosphatase)	PATHWAY: Glycolipid biosynthesis; lipid IV(A) biosynthesis; lipid IV(A) from (3R)-3-hydroxytetradecanoyl-[acyl-carrier-protein] and UDP-N-acetyl-alpha-D-glucosamine: step 4/6. {ECO:0000255|HAMAP-Rule:MF_00575}.	2		GO:0005737; GO:0009245; GO:0016462	cytoplasm [GO:0005737]; pyrophosphatase activity [GO:0016462]; lipid A biosynthetic process [GO:0009245]
Q6CYJ2	atpH ECA4515	ATP synthase subunit delta (ATP synthase F(1) sector subunit delta) (F-type ATPase subunit delta) (F-ATPase subunit delta)		2		GO:0005886; GO:0042777; GO:0046933; GO:0045261	plasma membrane [GO:0005886]; proton-transporting ATP synthase complex, catalytic core F(1) [GO:0045261]; proton-transporting ATP synthase activity, rotational mechanism [GO:0046933]; plasma membrane ATP synthesis coupled proton transport [GO:0042777]
Q6D081	metK ECA3920	S-adenosylmethionine synthase (AdoMet synthase) (EC 2.5.1.6) (MAT) (Methionine adenosyltransferase)	PATHWAY: Amino-acid biosynthesis; S-adenosyl-L-methionine biosynthesis; S-adenosyl-L-methionine from L-methionine: step 1/1. {ECO:0000255|HAMAP-Rule:MF_00086}.	2		GO:0005524; GO:0006556; GO:0005737; GO:0000287; GO:0004478; GO:0006730	cytoplasm [GO:0005737]; ATP binding [GO:0005524]; magnesium ion binding [GO:0000287]; methionine adenosyltransferase activity [GO:0004478]; one-carbon metabolic process [GO:0006730]; S-adenosylmethionine biosynthetic process [GO:0006556]
C6DHY4	ispE PC1_2117	4-diphosphocytidyl-2-C-methyl-D-erythritol kinase (CMK) (EC 2.7.1.148) (4-(cytidine-5'-diphospho)-2-C-methyl-D-erythritol kinase)	PATHWAY: Isoprenoid biosynthesis; isopentenyl diphosphate biosynthesis via DXP pathway; isopentenyl diphosphate from 1-deoxy-D-xylulose 5-phosphate: step 3/6. {ECO:0000255|HAMAP-Rule:MF_00061}.	2		GO:0050515; GO:0005524; GO:0019288; GO:0016114	4-(cytidine 5'-diphospho)-2-C-methyl-D-erythritol kinase activity [GO:0050515]; ATP binding [GO:0005524]; isopentenyl diphosphate biosynthetic process, methylerythritol 4-phosphate pathway [GO:0019288]; terpenoid biosynthetic process [GO:0016114]
A9R473	kefB YpAngola_A3687	Glutathione-regulated potassium-efflux system protein KefB (K(+)/H(+) antiporter)		2		GO:0015503; GO:0005887; GO:0015299	integral component of plasma membrane [GO:0005887]; glutathione-regulated potassium exporter activity [GO:0015503]; solute:proton antiporter activity [GO:0015299]
C6DAI7	dxr PC1_0945	1-deoxy-D-xylulose 5-phosphate reductoisomerase (DXP reductoisomerase) (EC 1.1.1.267) (1-deoxyxylulose-5-phosphate reductoisomerase) (2-C-methyl-D-erythritol 4-phosphate synthase)	PATHWAY: Isoprenoid biosynthesis; isopentenyl diphosphate biosynthesis via DXP pathway; isopentenyl diphosphate from 1-deoxy-D-xylulose 5-phosphate: step 1/6. {ECO:0000255|HAMAP-Rule:MF_00183}.	2		GO:0030604; GO:0070402; GO:0019288; GO:0046872; GO:0016114	1-deoxy-D-xylulose-5-phosphate reductoisomerase activity [GO:0030604]; metal ion binding [GO:0046872]; NADPH binding [GO:0070402]; isopentenyl diphosphate biosynthetic process, methylerythritol 4-phosphate pathway [GO:0019288]; terpenoid biosynthetic process [GO:0016114]
C6DB40	thiI PC1_1033	tRNA sulfurtransferase (EC 2.8.1.4) (Sulfur carrier protein ThiS sulfurtransferase) (Thiamine biosynthesis protein ThiI) (tRNA 4-thiouridine synthase)	PATHWAY: Cofactor biosynthesis; thiamine diphosphate biosynthesis. {ECO:0000255|HAMAP-Rule:MF_00021}.	2		GO:0005524; GO:0005737; GO:0016783; GO:0004810; GO:0000049; GO:0034227; GO:0009228; GO:0009229; GO:0052837	cytoplasm [GO:0005737]; ATP binding [GO:0005524]; sulfurtransferase activity [GO:0016783]; tRNA adenylyltransferase activity [GO:0004810]; tRNA binding [GO:0000049]; thiamine biosynthetic process [GO:0009228]; thiamine diphosphate biosynthetic process [GO:0009229]; thiazole biosynthetic process [GO:0052837]; tRNA thio-modification [GO:0034227]
Q6CZZ8	mscL ECA4003	Large-conductance mechanosensitive channel		2		GO:0016021; GO:0005216; GO:0005886	integral component of membrane [GO:0016021]; plasma membrane [GO:0005886]; ion channel activity [GO:0005216]
Q6D1B6	pcm ECA3532	Protein-L-isoaspartate O-methyltransferase (EC 2.1.1.77) (L-isoaspartyl protein carboxyl methyltransferase) (Protein L-isoaspartyl methyltransferase) (Protein-beta-aspartate methyltransferase) (PIMT)		2		GO:0005737; GO:0030091; GO:0004719	cytoplasm [GO:0005737]; protein-L-isoaspartate (D-aspartate) O-methyltransferase activity [GO:0004719]; protein repair [GO:0030091]
Q6D4R3	tdk ECA2327	Thymidine kinase (EC 2.7.1.21)		2		GO:0005524; GO:0071897; GO:0005737; GO:0004797; GO:0008270	cytoplasm [GO:0005737]; ATP binding [GO:0005524]; thymidine kinase activity [GO:0004797]; zinc ion binding [GO:0008270]; DNA biosynthetic process [GO:0071897]
Q6D7K6	miaB ECA1319	tRNA-2-methylthio-N(6)-dimethylallyladenosine synthase (EC 2.8.4.3) ((Dimethylallyl)adenosine tRNA methylthiotransferase MiaB) (tRNA-i(6)A37 methylthiotransferase)		2		GO:0051539; GO:0005737; GO:0005506; GO:0006400; GO:0016740	cytoplasm [GO:0005737]; 4 iron, 4 sulfur cluster binding [GO:0051539]; iron ion binding [GO:0005506]; transferase activity [GO:0016740]; tRNA modification [GO:0006400]
Q6D6I7	cheB ECA1693	Chemotaxis response regulator protein-glutamate methylesterase (EC 3.1.1.61)		2		GO:0006935; GO:0005737; GO:0000156; GO:0008984	cytoplasm [GO:0005737]; phosphorelay response regulator activity [GO:0000156]; protein-glutamate methylesterase activity [GO:0008984]; chemotaxis [GO:0006935]
Q6D9G4	sstT ECA0651	Serine/threonine transporter SstT (Na(+)/serine-threonine symporter)		2		GO:0016021; GO:0005886; GO:0022889; GO:0017153; GO:0015565	integral component of membrane [GO:0016021]; plasma membrane [GO:0005886]; serine transmembrane transporter activity [GO:0022889]; sodium:dicarboxylate symporter activity [GO:0017153]; threonine efflux transmembrane transporter activity [GO:0015565]
A8GAJ1	rdgC Spro_1027	Recombination-associated protein RdgC		2		GO:0006310; GO:0005737; GO:0009295	cytoplasm [GO:0005737]; nucleoid [GO:0009295]; DNA recombination [GO:0006310]
Q6D557	pth ECA2184	Peptidyl-tRNA hydrolase (PTH) (EC 3.1.1.29)		2		GO:0004045; GO:0005737; GO:0006412	cytoplasm [GO:0005737]; aminoacyl-tRNA hydrolase activity [GO:0004045]; translation [GO:0006412]
P08737	nifE	Nitrogenase iron-molybdenum cofactor biosynthesis protein NifE	PATHWAY: Cofactor biosynthesis; Fe-Mo cofactor biosynthesis.	2		GO:0009399; GO:0016163; GO:0006461	nitrogenase activity [GO:0016163]; nitrogen fixation [GO:0009399]; protein complex assembly [GO:0006461]
C6DHY2	hemA PC1_2115	Glutamyl-tRNA reductase (GluTR) (EC 1.2.1.70)	PATHWAY: Porphyrin-containing compound metabolism; protoporphyrin-IX biosynthesis; 5-aminolevulinate from L-glutamyl-tRNA(Glu): step 1/2. {ECO:0000255|HAMAP-Rule:MF_00087}.	2		GO:0050661; GO:0008883; GO:0006782	glutamyl-tRNA reductase activity [GO:0008883]; NADP binding [GO:0050661]; protoporphyrinogen IX biosynthetic process [GO:0006782]
Q6CZ88	zapB ECA4265	Cell division protein ZapB		2		GO:0043093; GO:0000917; GO:0005737	cytoplasm [GO:0005737]; barrier septum assembly [GO:0000917]; FtsZ-dependent cytokinesis [GO:0043093]
C6DHK2	pfkA PC1_0140	ATP-dependent 6-phosphofructokinase (ATP-PFK) (Phosphofructokinase) (EC 2.7.1.11) (Phosphohexokinase)	PATHWAY: Carbohydrate degradation; glycolysis; D-glyceraldehyde 3-phosphate and glycerone phosphate from D-glucose: step 3/4. {ECO:0000255|HAMAP-Rule:MF_00339}.	2		GO:0003872; GO:0005524; GO:0005737; GO:0006002; GO:0046872	cytoplasm [GO:0005737]; 6-phosphofructokinase activity [GO:0003872]; ATP binding [GO:0005524]; metal ion binding [GO:0046872]; fructose 6-phosphate metabolic process [GO:0006002]
Q6D674	nagZ ECA1813	Beta-hexosaminidase (EC 3.2.1.52) (Beta-N-acetylhexosaminidase) (N-acetyl-beta-glucosaminidase)	PATHWAY: Cell wall biogenesis; peptidoglycan recycling. {ECO:0000255|HAMAP-Rule:MF_00364}.	2		GO:0004563; GO:0005975; GO:0007049; GO:0051301; GO:0071555; GO:0005737; GO:0009252; GO:0009254; GO:0008360	cytoplasm [GO:0005737]; beta-N-acetylhexosaminidase activity [GO:0004563]; carbohydrate metabolic process [GO:0005975]; cell cycle [GO:0007049]; cell division [GO:0051301]; cell wall organization [GO:0071555]; peptidoglycan biosynthetic process [GO:0009252]; peptidoglycan turnover [GO:0009254]; regulation of cell shape [GO:0008360]
Q6D7D0	modC ECA1395	Molybdenum import ATP-binding protein ModC (EC 3.6.3.29)		2		GO:0005524; GO:0043190; GO:0015412; GO:0030151; GO:0042888	ATP-binding cassette (ABC) transporter complex [GO:0043190]; ATP binding [GO:0005524]; molybdate transmembrane-transporting ATPase activity [GO:0015412]; molybdenum ion binding [GO:0030151]; molybdenum ion transmembrane transporter activity [GO:0042888]
C6DKL5	PC1_0597	UPF0213 protein PC1_0597		2		GO:0090305	nucleic acid phosphodiester bond hydrolysis [GO:0090305]
Q6D0A1	ECA3898	Non-canonical purine NTP phosphatase (EC 3.6.1.-) (Non-standard purine NTP phosphatase) (Nucleoside-triphosphate phosphatase) (NTPase)		2		GO:0046872; GO:0017111; GO:0000166; GO:0009117	metal ion binding [GO:0046872]; nucleoside-triphosphatase activity [GO:0017111]; nucleotide binding [GO:0000166]; nucleotide metabolic process [GO:0009117]
Q6D065	mutL ECA3936	DNA mismatch repair protein MutL		2		GO:0005524; GO:0006298; GO:0030983	ATP binding [GO:0005524]; mismatched DNA binding [GO:0030983]; mismatch repair [GO:0006298]
C6DCY0	gpt PC1_3289	Xanthine phosphoribosyltransferase (EC 2.4.2.22) (Xanthine-guanine phosphoribosyltransferase) (XGPRT)	PATHWAY: Purine metabolism; XMP biosynthesis via salvage pathway; XMP from xanthine: step 1/1. {ECO:0000255|HAMAP-Rule:MF_01903}.	2		GO:0032265; GO:0000287; GO:0005886; GO:0006166; GO:0000310	plasma membrane [GO:0005886]; magnesium ion binding [GO:0000287]; xanthine phosphoribosyltransferase activity [GO:0000310]; purine ribonucleoside salvage [GO:0006166]; XMP salvage [GO:0032265]
Q6D1Y1	sfsA ECA3316	Sugar fermentation stimulation protein homolog		2
C6DIJ9	prmA PC1_0239	Ribosomal protein L11 methyltransferase (L11 Mtase) (EC 2.1.1.-)		2		GO:0005737; GO:0008276	cytoplasm [GO:0005737]; protein methyltransferase activity [GO:0008276]
Q6D0J1	secM ECA3807	Secretion monitor		2		GO:0005829; GO:0042597; GO:0045182	cytosol [GO:0005829]; periplasmic space [GO:0042597]; translation regulator activity [GO:0045182]
Q6D4W1	rnfD ECA2279	Electron transport complex subunit D		2		GO:0022900; GO:0016021; GO:0005886; GO:0006810	integral component of membrane [GO:0016021]; plasma membrane [GO:0005886]; electron transport chain [GO:0022900]; transport [GO:0006810]
Q05527	kdgF Dda3937_00019	Pectin degradation protein KdgF	PATHWAY: Glycan metabolism; pectin degradation.	2		GO:0045490	pectin catabolic process [GO:0045490]
Q6D072	purA ECA3929	Adenylosuccinate synthetase (AMPSase) (AdSS) (EC 6.3.4.4) (IMP--aspartate ligase)	PATHWAY: Purine metabolism; AMP biosynthesis via de novo pathway; AMP from IMP: step 1/2. {ECO:0000255|HAMAP-Rule:MF_00011}.	2		GO:0044208; GO:0005525; GO:0004019; GO:0005737; GO:0000287	cytoplasm [GO:0005737]; adenylosuccinate synthase activity [GO:0004019]; GTP binding [GO:0005525]; magnesium ion binding [GO:0000287]; 'de novo' AMP biosynthetic process [GO:0044208]
Q6D286	xseA ECA3210	Exodeoxyribonuclease 7 large subunit (EC 3.1.11.6) (Exodeoxyribonuclease VII large subunit) (Exonuclease VII large subunit)		2		GO:0006308; GO:0005737; GO:0008855; GO:0009318; GO:0003676	cytoplasm [GO:0005737]; exodeoxyribonuclease VII complex [GO:0009318]; exodeoxyribonuclease VII activity [GO:0008855]; nucleic acid binding [GO:0003676]; DNA catabolic process [GO:0006308]
Q6D807	rpmE2 ECA1168	50S ribosomal protein L31 type B		2		GO:0005840; GO:0003735; GO:0006412	ribosome [GO:0005840]; structural constituent of ribosome [GO:0003735]; translation [GO:0006412]
Q6CZB4	trmA ECA4239	tRNA/tmRNA (uracil-C(5))-methyltransferase (EC 2.1.1.-) (EC 2.1.1.35) (tRNA (uracil(54)-C(5))-methyltransferase) (tRNA(m5U54)-methyltransferase) (RUMT) (tmRNA (uracil(341)-C(5))-methyltransferase)		2		GO:0030697	S-adenosylmethionine-dependent tRNA (m5U54) methyltransferase activity [GO:0030697]
C6D978	fliE PC1_2574	Flagellar hook-basal body complex protein FliE		2		GO:0009425; GO:0071973; GO:0003774; GO:0005198	bacterial-type flagellum basal body [GO:0009425]; motor activity [GO:0003774]; structural molecule activity [GO:0005198]; bacterial-type flagellum-dependent cell motility [GO:0071973]
C6DAE5	mutH PC1_0903	DNA mismatch repair protein MutH (Methyl-directed mismatch repair protein)		2		GO:0003677; GO:0006304; GO:0005737; GO:0004519; GO:0006298	cytoplasm [GO:0005737]; DNA binding [GO:0003677]; endonuclease activity [GO:0004519]; DNA modification [GO:0006304]; mismatch repair [GO:0006298]
Q6CZ00	tusA ECA4353	Sulfurtransferase TusA (EC 2.8.1.-) (tRNA 2-thiouridine synthesizing protein A)		2		GO:0005737; GO:0016783; GO:0008033	cytoplasm [GO:0005737]; sulfurtransferase activity [GO:0016783]; tRNA processing [GO:0008033]
Q8ZAG3	YPO3839 y0391 YP_3209	UPF0261 protein YPO3839/y0391/YP_3209		2
Q6CZL9	bioH ECA4132	Pimeloyl-[acyl-carrier protein] methyl ester esterase (EC 3.1.1.85) (Biotin synthesis protein BioH) (Carboxylesterase BioH)	PATHWAY: Cofactor biosynthesis; biotin biosynthesis. {ECO:0000255|HAMAP-Rule:MF_01260}.	2		GO:0009102; GO:0052689; GO:0005737	cytoplasm [GO:0005737]; carboxylic ester hydrolase activity [GO:0052689]; biotin biosynthetic process [GO:0009102]
C6DEL1	nfo PC1_1655	Probable endonuclease 4 (EC 3.1.21.2) (Endodeoxyribonuclease IV) (Endonuclease IV)		2		GO:0003677; GO:0006281; GO:0008833; GO:0008270	deoxyribonuclease IV (phage-T4-induced) activity [GO:0008833]; DNA binding [GO:0003677]; zinc ion binding [GO:0008270]; DNA repair [GO:0006281]
Q6CZB6	murI ECA4237	Glutamate racemase (EC 5.1.1.3)	PATHWAY: Cell wall biogenesis; peptidoglycan biosynthesis. {ECO:0000255|HAMAP-Rule:MF_00258}.	2		GO:0071555; GO:0008881; GO:0009252; GO:0008360	glutamate racemase activity [GO:0008881]; cell wall organization [GO:0071555]; peptidoglycan biosynthetic process [GO:0009252]; regulation of cell shape [GO:0008360]
P03835	insG b4278 JW5767	Transposase InsG for insertion sequence element IS4		2		GO:0003677; GO:0004803; GO:0006313	DNA binding [GO:0003677]; transposase activity [GO:0004803]; transposition, DNA-mediated [GO:0006313]
C6DDL8	uppP PC1_3409	Undecaprenyl-diphosphatase (EC 3.6.1.27) (Bacitracin resistance protein) (Undecaprenyl pyrophosphate phosphatase)		2		GO:0071555; GO:0016311; GO:0016021; GO:0009252; GO:0005886; GO:0008360; GO:0046677; GO:0050380	integral component of membrane [GO:0016021]; plasma membrane [GO:0005886]; undecaprenyl-diphosphatase activity [GO:0050380]; cell wall organization [GO:0071555]; dephosphorylation [GO:0016311]; peptidoglycan biosynthetic process [GO:0009252]; regulation of cell shape [GO:0008360]; response to antibiotic [GO:0046677]
Q6D0C7	dapB ECA3872	4-hydroxy-tetrahydrodipicolinate reductase (HTPA reductase) (EC 1.17.1.8)	PATHWAY: Amino-acid biosynthesis; L-lysine biosynthesis via DAP pathway; (S)-tetrahydrodipicolinate from L-aspartate: step 4/4. {ECO:0000255|HAMAP-Rule:MF_00102}.	2		GO:0008839; GO:0051287; GO:0050661; GO:0005737; GO:0019877; GO:0009089; GO:0016726	cytoplasm [GO:0005737]; 4-hydroxy-tetrahydrodipicolinate reductase [GO:0008839]; NAD binding [GO:0051287]; NADP binding [GO:0050661]; oxidoreductase activity, acting on CH or CH2 groups, NAD or NADP as acceptor [GO:0016726]; diaminopimelate biosynthetic process [GO:0019877]; lysine biosynthetic process via diaminopimelate [GO:0009089]
C6DI75	ubiB PC1_4054	Probable protein kinase UbiB (EC 2.7.-.-) (Ubiquinone biosynthesis protein UbiB)	PATHWAY: Cofactor biosynthesis; ubiquinone biosynthesis [regulation].	2		GO:0005524; GO:0016021; GO:0005886; GO:0004672; GO:0010795; GO:0006744	integral component of membrane [GO:0016021]; plasma membrane [GO:0005886]; ATP binding [GO:0005524]; protein kinase activity [GO:0004672]; regulation of ubiquinone biosynthetic process [GO:0010795]; ubiquinone biosynthetic process [GO:0006744]
Q6D9I9	ubiC ECA0626	Chorismate pyruvate-lyase (CL) (CPL) (EC 4.1.3.40)	PATHWAY: Cofactor biosynthesis; ubiquinone biosynthesis. {ECO:0000255|HAMAP-Rule:MF_01632}.	2		GO:0008813; GO:0005737; GO:0042866; GO:0006744	cytoplasm [GO:0005737]; chorismate lyase activity [GO:0008813]; pyruvate biosynthetic process [GO:0042866]; ubiquinone biosynthetic process [GO:0006744]
A8GAR6	queC Spro_1102	7-cyano-7-deazaguanine synthase (EC 6.3.4.20) (7-cyano-7-carbaguanine synthase) (PreQ(0) synthase) (Queuosine biosynthesis protein QueC)	PATHWAY: Purine metabolism; 7-cyano-7-deazaguanine biosynthesis. {ECO:0000255|HAMAP-Rule:MF_01633}.	2		GO:0005524; GO:0016879; GO:0008616; GO:0008270	ATP binding [GO:0005524]; ligase activity, forming carbon-nitrogen bonds [GO:0016879]; zinc ion binding [GO:0008270]; queuosine biosynthetic process [GO:0008616]
Q6D093	rpiA ECA3906	Ribose-5-phosphate isomerase A (EC 5.3.1.6) (Phosphoriboisomerase A) (PRI)	PATHWAY: Carbohydrate degradation; pentose phosphate pathway; D-ribose 5-phosphate from D-ribulose 5-phosphate (non-oxidative stage): step 1/1. {ECO:0000255|HAMAP-Rule:MF_00170}.	2		GO:0009052; GO:0004751	ribose-5-phosphate isomerase activity [GO:0004751]; pentose-phosphate shunt, non-oxidative branch [GO:0009052]
C6DDF9	pcm PC1_3350	Protein-L-isoaspartate O-methyltransferase (EC 2.1.1.77) (L-isoaspartyl protein carboxyl methyltransferase) (Protein L-isoaspartyl methyltransferase) (Protein-beta-aspartate methyltransferase) (PIMT)		2		GO:0005737; GO:0030091; GO:0004719	cytoplasm [GO:0005737]; protein-L-isoaspartate (D-aspartate) O-methyltransferase activity [GO:0004719]; protein repair [GO:0030091]
Q6D9C3	obg ECA0693	GTPase Obg (EC 3.6.5.-) (GTP-binding protein Obg)		2		GO:0005525; GO:0003924; GO:0005737; GO:0000287; GO:0042254	cytoplasm [GO:0005737]; GTP binding [GO:0005525]; GTPase activity [GO:0003924]; magnesium ion binding [GO:0000287]; ribosome biogenesis [GO:0042254]
C6DHQ3	murI PC1_0193	Glutamate racemase (EC 5.1.1.3)	PATHWAY: Cell wall biogenesis; peptidoglycan biosynthesis. {ECO:0000255|HAMAP-Rule:MF_00258}.	2		GO:0071555; GO:0008881; GO:0009252; GO:0008360	glutamate racemase activity [GO:0008881]; cell wall organization [GO:0071555]; peptidoglycan biosynthetic process [GO:0009252]; regulation of cell shape [GO:0008360]
C6DBH0	der engA PC1_3010	GTPase Der (GTP-binding protein EngA)		2		GO:0005525; GO:0042254	GTP binding [GO:0005525]; ribosome biogenesis [GO:0042254]
Q6D827	clpP ECA1148	ATP-dependent Clp protease proteolytic subunit (EC 3.4.21.92) (Endopeptidase Clp)		2		GO:0005737; GO:0004252	cytoplasm [GO:0005737]; serine-type endopeptidase activity [GO:0004252]
Q9S3K0	sotA	Sugar efflux transporter A		2		GO:0016021; GO:0005886; GO:0015542	integral component of membrane [GO:0016021]; plasma membrane [GO:0005886]; sugar efflux transmembrane transporter activity [GO:0015542]
Q6D3N6	rimO ECA2708	Ribosomal protein S12 methylthiotransferase RimO (S12 MTTase) (S12 methylthiotransferase) (EC 2.8.4.4) (Ribosomal protein S12 (aspartate-C(3))-methylthiotransferase) (Ribosome maturation factor RimO)		2		GO:0051539; GO:0009451; GO:0005737; GO:0005506; GO:0018339; GO:0016740	cytoplasm [GO:0005737]; 4 iron, 4 sulfur cluster binding [GO:0051539]; iron ion binding [GO:0005506]; transferase activity [GO:0016740]; peptidyl-L-beta-methylthioaspartic acid biosynthetic process from peptidyl-aspartic acid [GO:0018339]; RNA modification [GO:0009451]
C6DHS9	hemE PC1_0219	Uroporphyrinogen decarboxylase (UPD) (URO-D) (EC 4.1.1.37)	PATHWAY: Porphyrin-containing compound metabolism; protoporphyrin-IX biosynthesis; coproporphyrinogen-III from 5-aminolevulinate: step 4/4. {ECO:0000255|HAMAP-Rule:MF_00218}.	2		GO:0005737; GO:0006782; GO:0004853	cytoplasm [GO:0005737]; uroporphyrinogen decarboxylase activity [GO:0004853]; protoporphyrinogen IX biosynthetic process [GO:0006782]
Q59196	serC	Phosphoserine aminotransferase (EC 2.6.1.52) (Phosphohydroxythreonine aminotransferase) (PSAT)	PATHWAY: Amino-acid biosynthesis; L-serine biosynthesis; L-serine from 3-phospho-D-glycerate: step 2/3.; PATHWAY: Cofactor biosynthesis; pyridoxine 5'-phosphate biosynthesis; pyridoxine 5'-phosphate from D-erythrose 4-phosphate: step 3/5.	2		GO:0006564; GO:0004648; GO:0005737; GO:0030170	cytoplasm [GO:0005737]; O-phospho-L-serine:2-oxoglutarate aminotransferase activity [GO:0004648]; pyridoxal phosphate binding [GO:0030170]; L-serine biosynthetic process [GO:0006564]
C6DIA9	hldD PC1_4088	ADP-L-glycero-D-manno-heptose-6-epimerase (EC 5.1.3.20) (ADP-L-glycero-beta-D-manno-heptose-6-epimerase) (ADP-glyceromanno-heptose 6-epimerase) (ADP-hep 6-epimerase) (AGME)	PATHWAY: Nucleotide-sugar biosynthesis; ADP-L-glycero-beta-D-manno-heptose biosynthesis; ADP-L-glycero-beta-D-manno-heptose from D-glycero-beta-D-manno-heptose 7-phosphate: step 4/4. {ECO:0000255|HAMAP-Rule:MF_01601}.	2		GO:0097171; GO:0008712; GO:0050661; GO:0005975	ADP-glyceromanno-heptose 6-epimerase activity [GO:0008712]; NADP binding [GO:0050661]; ADP-L-glycero-beta-D-manno-heptose biosynthetic process [GO:0097171]; carbohydrate metabolic process [GO:0005975]
C6DAM1	mqo PC1_2825	Probable malate:quinone oxidoreductase (EC 1.1.5.4) (MQO) (Malate dehydrogenase [quinone])	PATHWAY: Carbohydrate metabolism; tricarboxylic acid cycle; oxaloacetate from (S)-malate (quinone route): step 1/1. {ECO:0000255|HAMAP-Rule:MF_00212}.	2		GO:0052589; GO:0008924; GO:0006099	malate dehydrogenase (menaquinone) activity [GO:0052589]; malate dehydrogenase (quinone) activity [GO:0008924]; tricarboxylic acid cycle [GO:0006099]
Q6DAN8	coaA ECA0215	Pantothenate kinase (EC 2.7.1.33) (Pantothenic acid kinase)	PATHWAY: Cofactor biosynthesis; coenzyme A biosynthesis; CoA from (R)-pantothenate: step 1/5. {ECO:0000255|HAMAP-Rule:MF_00215}.	2		GO:0005524; GO:0015937; GO:0005737; GO:0004594	cytoplasm [GO:0005737]; ATP binding [GO:0005524]; pantothenate kinase activity [GO:0004594]; coenzyme A biosynthetic process [GO:0015937]
P25741	rfaP waaP b3630 JW3605	Lipopolysaccharide core heptose(I) kinase RfaP (EC 2.7.1.-)	PATHWAY: Bacterial outer membrane biogenesis; LPS core biosynthesis.	2		GO:0005524; GO:0016301; GO:0009244; GO:0016020; GO:0016773	membrane [GO:0016020]; ATP binding [GO:0005524]; kinase activity [GO:0016301]; phosphotransferase activity, alcohol group as acceptor [GO:0016773]; lipopolysaccharide core region biosynthetic process [GO:0009244]
Q6D6C8	mgsA ECA1757	Methylglyoxal synthase (MGS) (EC 4.2.3.3)		2		GO:0019242; GO:0008929	methylglyoxal synthase activity [GO:0008929]; methylglyoxal biosynthetic process [GO:0019242]
Q6CYV3	ibpB ECA4402	Small heat shock protein IbpB (16 kDa heat shock protein B)		2		GO:0005737; GO:0050821	cytoplasm [GO:0005737]; protein stabilization [GO:0050821]
C6DF26	PC1_3675	Non-canonical purine NTP phosphatase (EC 3.6.1.-) (Non-standard purine NTP phosphatase) (Nucleoside-triphosphate phosphatase) (NTPase)		2		GO:0046872; GO:0017111; GO:0000166; GO:0009117	metal ion binding [GO:0046872]; nucleoside-triphosphatase activity [GO:0017111]; nucleotide binding [GO:0000166]; nucleotide metabolic process [GO:0009117]
Q6D1B5	truD ECA3533	tRNA pseudouridine synthase D (EC 5.4.99.27) (tRNA pseudouridine(13) synthase) (tRNA pseudouridylate synthase D) (tRNA-uridine isomerase D)		2		GO:0003723; GO:0009982; GO:0031119	pseudouridine synthase activity [GO:0009982]; RNA binding [GO:0003723]; tRNA pseudouridine synthesis [GO:0031119]
C6DFW1	pepT PC1_1863	Peptidase T (EC 3.4.11.4) (Aminotripeptidase) (Tripeptidase) (Tripeptide aminopeptidase)		2		GO:0005737; GO:0008237; GO:0043171; GO:0045148; GO:0008270	cytoplasm [GO:0005737]; metallopeptidase activity [GO:0008237]; tripeptide aminopeptidase activity [GO:0045148]; zinc ion binding [GO:0008270]; peptide catabolic process [GO:0043171]
C6DBH3	hisS PC1_3013	Histidine--tRNA ligase (EC 6.1.1.21) (Histidyl-tRNA synthetase) (HisRS)		2		GO:0005524; GO:0005737; GO:0004821; GO:0006427	cytoplasm [GO:0005737]; ATP binding [GO:0005524]; histidine-tRNA ligase activity [GO:0004821]; histidyl-tRNA aminoacylation [GO:0006427]
Q9S3S0	dinI	DNA-damage-inducible protein I		2		GO:0006281; GO:0009432	DNA repair [GO:0006281]; SOS response [GO:0009432]
Q6D262	hscB ECA3234	Co-chaperone protein HscB (Hsc20)		2		GO:0006457; GO:0051259	protein folding [GO:0006457]; protein oligomerization [GO:0051259]
Q6D257	trmJ ECA3239	tRNA (cytidine/uridine-2'-O-)-methyltransferase TrmJ (EC 2.1.1.200) (tRNA (cytidine(32)/uridine(32)-2'-O)-methyltransferase) (tRNA Cm32/Um32 methyltransferase)		2		GO:0003723; GO:0008173; GO:0005737; GO:0008033	cytoplasm [GO:0005737]; RNA binding [GO:0003723]; RNA methyltransferase activity [GO:0008173]; tRNA processing [GO:0008033]
Q6D1W3	speD ECA3334	S-adenosylmethionine decarboxylase proenzyme (AdoMetDC) (SAMDC) (EC 4.1.1.50) [Cleaved into: S-adenosylmethionine decarboxylase beta chain; S-adenosylmethionine decarboxylase alpha chain]	PATHWAY: Amine and polyamine biosynthesis; S-adenosylmethioninamine biosynthesis; S-adenosylmethioninamine from S-adenosyl-L-methionine: step 1/1. {ECO:0000255|HAMAP-Rule:MF_00465}.	2		GO:0006557; GO:0004014; GO:0008295	adenosylmethionine decarboxylase activity [GO:0004014]; S-adenosylmethioninamine biosynthetic process [GO:0006557]; spermidine biosynthetic process [GO:0008295]
A1JJK8	guaC YE0686	GMP reductase (EC 1.7.1.7) (Guanosine 5'-monophosphate oxidoreductase) (Guanosine monophosphate reductase)		2		GO:0003920; GO:1902560; GO:0046872; GO:0006163	GMP reductase complex [GO:1902560]; GMP reductase activity [GO:0003920]; metal ion binding [GO:0046872]; purine nucleotide metabolic process [GO:0006163]
Q6D8D3	lpxD ECA1041	UDP-3-O-(3-hydroxymyristoyl)glucosamine N-acyltransferase (UDP-3-O-(3-OHC14)-GlcN N-acyltransferase) (EC 2.3.1.191) (UDP-3-O-(3-hydroxytetradecanoyl)glucosamine N-acyltransferase)	PATHWAY: Glycolipid biosynthesis; lipid IV(A) biosynthesis; lipid IV(A) from (3R)-3-hydroxytetradecanoyl-[acyl-carrier-protein] and UDP-N-acetyl-alpha-D-glucosamine: step 3/6. {ECO:0000255|HAMAP-Rule:MF_00523}.	2		GO:0016410; GO:0103118; GO:0043764; GO:0009245	N-acyltransferase activity [GO:0016410]; UDP-3-O-(R-3-hydroxymyristoyl)-glucosamine N-acyltransferase activity [GO:0103118]; UDP-3-O-[3-hydroxymyristoyl] glucosamine N-acyltransferase activity [GO:0043764]; lipid A biosynthetic process [GO:0009245]
C6DCF2	nadA PC1_1254	Quinolinate synthase A (EC 2.5.1.72)	PATHWAY: Cofactor biosynthesis; NAD(+) biosynthesis; quinolinate from iminoaspartate: step 1/1. {ECO:0000255|HAMAP-Rule:MF_00567}.	2		GO:0051539; GO:0009435; GO:0005737; GO:0046872; GO:0008987; GO:0016765	cytoplasm [GO:0005737]; 4 iron, 4 sulfur cluster binding [GO:0051539]; metal ion binding [GO:0046872]; quinolinate synthetase A activity [GO:0008987]; transferase activity, transferring alkyl or aryl (other than methyl) groups [GO:0016765]; NAD biosynthetic process [GO:0009435]
C6DAH9	PC1_0937	UPF0325 protein PC1_0937		2
Q6D4G3	htpX ECA2427	Protease HtpX (EC 3.4.24.-) (Heat shock protein HtpX)		2		GO:0016021; GO:0004222; GO:0005886; GO:0008270	integral component of membrane [GO:0016021]; plasma membrane [GO:0005886]; metalloendopeptidase activity [GO:0004222]; zinc ion binding [GO:0008270]
C6DA76	pdxB PC1_2802	Erythronate-4-phosphate dehydrogenase (EC 1.1.1.290)	PATHWAY: Cofactor biosynthesis; pyridoxine 5'-phosphate biosynthesis; pyridoxine 5'-phosphate from D-erythrose 4-phosphate: step 2/5. {ECO:0000255|HAMAP-Rule:MF_01825}.	2		GO:0033711; GO:0051287; GO:0005737; GO:0008615	cytoplasm [GO:0005737]; 4-phosphoerythronate dehydrogenase activity [GO:0033711]; NAD binding [GO:0051287]; pyridoxine biosynthetic process [GO:0008615]
Q6D4E2	potA ECA2450	Spermidine/putrescine import ATP-binding protein PotA (EC 3.6.3.31)		2		GO:0005524; GO:0043190; GO:0015594; GO:0015595	ATP-binding cassette (ABC) transporter complex [GO:0043190]; ATP binding [GO:0005524]; putrescine-importing ATPase activity [GO:0015594]; spermidine-importing ATPase activity [GO:0015595]
Q6D551	prfA ECA2190	Peptide chain release factor 1 (RF-1)		2		GO:0005737; GO:0016149	cytoplasm [GO:0005737]; translation release factor activity, codon specific [GO:0016149]
B7NNT4	arnA ECIAI39_2402	Bifunctional polymyxin resistance protein ArnA [Includes: UDP-4-amino-4-deoxy-L-arabinose formyltransferase (EC 2.1.2.13) (ArnAFT) (UDP-L-Ara4N formyltransferase); UDP-glucuronic acid oxidase, UDP-4-keto-hexauronic acid decarboxylating (EC 1.1.1.305) (ArnADH) (UDP-GlcUA decarboxylase) (UDP-glucuronic acid dehydrogenase)]	PATHWAY: Nucleotide-sugar biosynthesis; UDP-4-deoxy-4-formamido-beta-L-arabinose biosynthesis; UDP-4-deoxy-4-formamido-beta-L-arabinose from UDP-alpha-D-glucuronate: step 1/3. {ECO:0000255|HAMAP-Rule:MF_01166}.; PATHWAY: Nucleotide-sugar biosynthesis; UDP-4-deoxy-4-formamido-beta-L-arabinose biosynthesis; UDP-4-deoxy-4-formamido-beta-L-arabinose from UDP-alpha-D-glucuronate: step 3/3. {ECO:000025…	2		GO:0099619; GO:0099618; GO:0050662; GO:0009245; GO:0009103; GO:0046677	coenzyme binding [GO:0050662]; UDP-4-amino-4-deoxy-L-arabinose formyltransferase activity [GO:0099619]; UDP-glucuronic acid dehydrogenase activity [GO:0099618]; lipid A biosynthetic process [GO:0009245]; lipopolysaccharide biosynthetic process [GO:0009103]; response to antibiotic [GO:0046677]
Q6D5V7	slyA ECA1931	Transcriptional regulator SlyA		2		GO:0003677; GO:0003700; GO:0006351	DNA binding [GO:0003677]; transcription factor activity, sequence-specific DNA binding [GO:0003700]; transcription, DNA-templated [GO:0006351]
C6DFJ9	mutL PC1_3723	DNA mismatch repair protein MutL		2		GO:0005524; GO:0006298; GO:0030983	ATP binding [GO:0005524]; mismatched DNA binding [GO:0030983]; mismatch repair [GO:0006298]
Q6CZ81	tpiA ECA4272	Triosephosphate isomerase (TIM) (TPI) (EC 5.3.1.1) (Triose-phosphate isomerase)	PATHWAY: Carbohydrate biosynthesis; gluconeogenesis. {ECO:0000255|HAMAP-Rule:MF_00147}.; PATHWAY: Carbohydrate degradation; glycolysis; D-glyceraldehyde 3-phosphate from glycerone phosphate: step 1/1. {ECO:0000255|HAMAP-Rule:MF_00147}.	2		GO:0005737; GO:0006094; GO:0006096; GO:0006098; GO:0004807	cytoplasm [GO:0005737]; triose-phosphate isomerase activity [GO:0004807]; gluconeogenesis [GO:0006094]; glycolytic process [GO:0006096]; pentose-phosphate shunt [GO:0006098]
B1LF57	rpsU EcSMS35_3358	30S ribosomal protein S21		2		GO:0005840; GO:0003735; GO:0006412	ribosome [GO:0005840]; structural constituent of ribosome [GO:0003735]; translation [GO:0006412]
Q6D411	hisD ECA2583	Histidinol dehydrogenase (HDH) (EC 1.1.1.23)	PATHWAY: Amino-acid biosynthesis; L-histidine biosynthesis; L-histidine from 5-phospho-alpha-D-ribose 1-diphosphate: step 9/9. {ECO:0000255|HAMAP-Rule:MF_01024}.	2		GO:0051287; GO:0000105; GO:0004399; GO:0008270	histidinol dehydrogenase activity [GO:0004399]; NAD binding [GO:0051287]; zinc ion binding [GO:0008270]; histidine biosynthetic process [GO:0000105]
Q6CZW1	tusC ECA4040	Protein TusC (tRNA 2-thiouridine synthesizing protein C)		2		GO:0005737; GO:0008033	cytoplasm [GO:0005737]; tRNA processing [GO:0008033]
Q9EV05	rsgA Dda3937_02151	Putative ribosome biogenesis GTPase RsgA (EC 3.6.1.-)		2		GO:0005525; GO:0003924; GO:0046872	GTP binding [GO:0005525]; GTPase activity [GO:0003924]; metal ion binding [GO:0046872]
Q05529	kduI Dda3937_03727	4-deoxy-L-threo-5-hexosulose-uronate ketol-isomerase (EC 5.3.1.17) (5-keto-4-deoxyuronate isomerase) (DKI isomerase)	PATHWAY: Glycan metabolism; pectin degradation; 2-dehydro-3-deoxy-D-gluconate from pectin: step 4/5.	2		GO:0008697; GO:0045490; GO:0008270	4-deoxy-L-threo-5-hexosulose-uronate ketol-isomerase activity [GO:0008697]; zinc ion binding [GO:0008270]; pectin catabolic process [GO:0045490]
C6DCE7	tolB PC1_1249	Protein TolB		2		GO:0042597; GO:0017038	periplasmic space [GO:0042597]; protein import [GO:0017038]
O52539	dusB	tRNA-dihydrouridine synthase B (EC 1.3.1.-)		2		GO:0010181; GO:0050660; GO:0000049; GO:0017150	flavin adenine dinucleotide binding [GO:0050660]; FMN binding [GO:0010181]; tRNA binding [GO:0000049]; tRNA dihydrouridine synthase activity [GO:0017150]
Q6CYV2	ibpA ECA4403	Small heat shock protein IbpA (16 kDa heat shock protein A)		2		GO:0005737; GO:0050821	cytoplasm [GO:0005737]; protein stabilization [GO:0050821]
Q6D8U8	hemF ECA0874	Oxygen-dependent coproporphyrinogen-III oxidase (CPO) (Coprogen oxidase) (Coproporphyrinogenase) (EC 1.3.3.3)	PATHWAY: Porphyrin-containing compound metabolism; protoporphyrin-IX biosynthesis; protoporphyrinogen-IX from coproporphyrinogen-III (O2 route): step 1/1. {ECO:0000255|HAMAP-Rule:MF_00333}.	2		GO:0004109; GO:0005737; GO:0046872; GO:0042803; GO:0006782	cytoplasm [GO:0005737]; coproporphyrinogen oxidase activity [GO:0004109]; metal ion binding [GO:0046872]; protein homodimerization activity [GO:0042803]; protoporphyrinogen IX biosynthetic process [GO:0006782]
Q6D1G2	mtnC ECA3486	Enolase-phosphatase E1 (EC 3.1.3.77) (2,3-diketo-5-methylthio-1-phosphopentane phosphatase)	PATHWAY: Amino-acid biosynthesis; L-methionine biosynthesis via salvage pathway; L-methionine from S-methyl-5-thio-alpha-D-ribose 1-phosphate: step 3/6. {ECO:0000255|HAMAP-Rule:MF_01681}.; PATHWAY: Amino-acid biosynthesis; L-methionine biosynthesis via salvage pathway; L-methionine from S-methyl-5-thio-alpha-D-ribose 1-phosphate: step 4/6. {ECO:0000255|HAMAP-Rule:MF_01681}.	2		GO:0043715; GO:0043716; GO:0019284; GO:0019509; GO:0043874; GO:0000287	2,3-diketo-5-methylthiopentyl-1-phosphate enolase activity [GO:0043715]; 2-hydroxy-3-keto-5-methylthiopentenyl-1-phosphate phosphatase activity [GO:0043716]; acireductone synthase activity [GO:0043874]; magnesium ion binding [GO:0000287]; L-methionine biosynthetic process from methylthioadenosine [GO:0019509]; L-methionine biosynthetic process from S-adenosylmethionine [GO:0019284]
B5FRK6	efp SeD_A4731	Elongation factor P (EF-P)	PATHWAY: Protein biosynthesis; polypeptide chain elongation. {ECO:0000255|HAMAP-Rule:MF_00141}.	2		GO:0005737; GO:0003746	cytoplasm [GO:0005737]; translation elongation factor activity [GO:0003746]
C6DC11	ung PC1_3082	Uracil-DNA glycosylase (UDG) (EC 3.2.2.27)		2		GO:0006284; GO:0005737; GO:0004844	cytoplasm [GO:0005737]; uracil DNA N-glycosylase activity [GO:0004844]; base-excision repair [GO:0006284]
P06608	ansB asn	L-asparaginase (L-ASNase) (EC 3.5.1.1) (L-asparagine amidohydrolase)		2		GO:0004067; GO:0006528	asparaginase activity [GO:0004067]; asparagine metabolic process [GO:0006528]
P0ADN3	yifE c4686	UPF0438 protein YifE		2
C6DEU2	murC PC1_3591	UDP-N-acetylmuramate--L-alanine ligase (EC 6.3.2.8) (UDP-N-acetylmuramoyl-L-alanine synthetase)	PATHWAY: Cell wall biogenesis; peptidoglycan biosynthesis. {ECO:0000255|HAMAP-Rule:MF_00046}.	2		GO:0005524; GO:0008763; GO:0007049; GO:0051301; GO:0071555; GO:0005737; GO:0009252; GO:0008360	cytoplasm [GO:0005737]; ATP binding [GO:0005524]; UDP-N-acetylmuramate-L-alanine ligase activity [GO:0008763]; cell cycle [GO:0007049]; cell division [GO:0051301]; cell wall organization [GO:0071555]; peptidoglycan biosynthetic process [GO:0009252]; regulation of cell shape [GO:0008360]
Q6D237	mltF ECA3259	Membrane-bound lytic murein transglycosylase F (EC 4.2.2.n1) (Murein lyase F)		2		GO:0016837; GO:0009279; GO:0016998; GO:0071555; GO:0008933; GO:0000270	cell outer membrane [GO:0009279]; carbon-oxygen lyase activity, acting on polysaccharides [GO:0016837]; lytic transglycosylase activity [GO:0008933]; cell wall macromolecule catabolic process [GO:0016998]; cell wall organization [GO:0071555]; peptidoglycan metabolic process [GO:0000270]
Q6D8U7	ECA0875	Acetyltransferase ECA0875 (EC 2.3.1.-)		2		GO:0008080	N-acetyltransferase activity [GO:0008080]
Q6D7F2	tolB ECA1373	Protein TolB		2		GO:0042597; GO:0017038	periplasmic space [GO:0042597]; protein import [GO:0017038]
C6DGH9	recF PC1_0003	DNA replication and repair protein RecF		2		GO:0005524; GO:0006281; GO:0006260; GO:0009432; GO:0005737; GO:0003697	cytoplasm [GO:0005737]; ATP binding [GO:0005524]; single-stranded DNA binding [GO:0003697]; DNA repair [GO:0006281]; DNA replication [GO:0006260]; SOS response [GO:0009432]
Q9CJR2	PM1932	Uncharacterized protein PM1932		2
C6DD82	prr PC1_1415	Gamma-aminobutyraldehyde dehydrogenase (EC 1.2.1.19) (1-pyrroline dehydrogenase) (4-aminobutanal dehydrogenase) (ABALDH)	PATHWAY: Amine and polyamine degradation; putrescine degradation; 4-aminobutanoate from 4-aminobutanal: step 1/1. {ECO:0000255|HAMAP-Rule:MF_01275}.	2		GO:0033737; GO:0051287; GO:0019145; GO:0009447	1-pyrroline dehydrogenase activity [GO:0033737]; aminobutyraldehyde dehydrogenase activity [GO:0019145]; NAD binding [GO:0051287]; putrescine catabolic process [GO:0009447]
Q6D841	thiI ECA1134	tRNA sulfurtransferase (EC 2.8.1.4) (Sulfur carrier protein ThiS sulfurtransferase) (Thiamine biosynthesis protein ThiI) (tRNA 4-thiouridine synthase)	PATHWAY: Cofactor biosynthesis; thiamine diphosphate biosynthesis. {ECO:0000255|HAMAP-Rule:MF_00021}.	2		GO:0005524; GO:0005737; GO:0016783; GO:0004810; GO:0000049; GO:0034227; GO:0009228; GO:0009229; GO:0052837	cytoplasm [GO:0005737]; ATP binding [GO:0005524]; sulfurtransferase activity [GO:0016783]; tRNA adenylyltransferase activity [GO:0004810]; tRNA binding [GO:0000049]; thiamine biosynthetic process [GO:0009228]; thiamine diphosphate biosynthetic process [GO:0009229]; thiazole biosynthetic process [GO:0052837]; tRNA thio-modification [GO:0034227]
C6DCZ3	mtnC PC1_3302	Enolase-phosphatase E1 (EC 3.1.3.77) (2,3-diketo-5-methylthio-1-phosphopentane phosphatase)	PATHWAY: Amino-acid biosynthesis; L-methionine biosynthesis via salvage pathway; L-methionine from S-methyl-5-thio-alpha-D-ribose 1-phosphate: step 3/6. {ECO:0000255|HAMAP-Rule:MF_01681}.; PATHWAY: Amino-acid biosynthesis; L-methionine biosynthesis via salvage pathway; L-methionine from S-methyl-5-thio-alpha-D-ribose 1-phosphate: step 4/6. {ECO:0000255|HAMAP-Rule:MF_01681}.	2		GO:0043715; GO:0043716; GO:0019284; GO:0019509; GO:0043874; GO:0000287	2,3-diketo-5-methylthiopentyl-1-phosphate enolase activity [GO:0043715]; 2-hydroxy-3-keto-5-methylthiopentenyl-1-phosphate phosphatase activity [GO:0043716]; acireductone synthase activity [GO:0043874]; magnesium ion binding [GO:0000287]; L-methionine biosynthetic process from methylthioadenosine [GO:0019509]; L-methionine biosynthetic process from S-adenosylmethionine [GO:0019284]
Q6D006	aroE ECA3995	Shikimate dehydrogenase (NADP(+)) (SDH) (EC 1.1.1.25)	PATHWAY: Metabolic intermediate biosynthesis; chorismate biosynthesis; chorismate from D-erythrose 4-phosphate and phosphoenolpyruvate: step 4/7. {ECO:0000255|HAMAP-Rule:MF_00222}.	2		GO:0050661; GO:0009073; GO:0009423; GO:0004764; GO:0019632	NADP binding [GO:0050661]; shikimate 3-dehydrogenase (NADP+) activity [GO:0004764]; aromatic amino acid family biosynthetic process [GO:0009073]; chorismate biosynthetic process [GO:0009423]; shikimate metabolic process [GO:0019632]
C6DI82	argE PC1_4061	Acetylornithine deacetylase (AO) (Acetylornithinase) (EC 3.5.1.16) (N-acetylornithinase) (NAO)	PATHWAY: Amino-acid biosynthesis; L-arginine biosynthesis; L-ornithine from N(2)-acetyl-L-ornithine (linear): step 1/1. {ECO:0000255|HAMAP-Rule:MF_01108}.	2		GO:0008777; GO:0006526; GO:0050897; GO:0005737; GO:0008237; GO:0008270	cytoplasm [GO:0005737]; acetylornithine deacetylase activity [GO:0008777]; cobalt ion binding [GO:0050897]; metallopeptidase activity [GO:0008237]; zinc ion binding [GO:0008270]; arginine biosynthetic process [GO:0006526]
Q6D471	ECA2523	UPF0502 protein ECA2523		2
Q7N365	plu2856	UPF0324 membrane protein plu2856		2		GO:0016021; GO:0005886	integral component of membrane [GO:0016021]; plasma membrane [GO:0005886]
C6DCI6	udk PC1_1289	Uridine kinase (EC 2.7.1.48) (Cytidine monophosphokinase) (Uridine monophosphokinase)	PATHWAY: Pyrimidine metabolism; CTP biosynthesis via salvage pathway; CTP from cytidine: step 1/3. {ECO:0000255|HAMAP-Rule:MF_00551}.; PATHWAY: Pyrimidine metabolism; UMP biosynthesis via salvage pathway; UMP from uridine: step 1/1. {ECO:0000255|HAMAP-Rule:MF_00551}.	2		GO:0005524; GO:0044211; GO:0044206; GO:0005737; GO:0016773; GO:0004849	cytoplasm [GO:0005737]; ATP binding [GO:0005524]; phosphotransferase activity, alcohol group as acceptor [GO:0016773]; uridine kinase activity [GO:0004849]; CTP salvage [GO:0044211]; UMP salvage [GO:0044206]
C6DIN0	rapZ PC1_0271	RNase adapter protein RapZ		2		GO:0005524; GO:0005525; GO:0003723	ATP binding [GO:0005524]; GTP binding [GO:0005525]; RNA binding [GO:0003723]
Q47417	truC	tRNA pseudouridine synthase C (EC 5.4.99.26) (tRNA pseudouridine(65) synthase) (tRNA pseudouridylate synthase C) (tRNA-uridine isomerase C)		2		GO:0003723; GO:0009982; GO:0001522; GO:0008033	pseudouridine synthase activity [GO:0009982]; RNA binding [GO:0003723]; pseudouridine synthesis [GO:0001522]; tRNA processing [GO:0008033]
C6DIB8	mutM fpg PC1_4097	Formamidopyrimidine-DNA glycosylase (Fapy-DNA glycosylase) (EC 3.2.2.23) (DNA-(apurinic or apyrimidinic site) lyase MutM) (AP lyase MutM) (EC 4.2.99.18)		2		GO:0006284; GO:0003684; GO:0006289; GO:0008534; GO:0008270	damaged DNA binding [GO:0003684]; oxidized purine nucleobase lesion DNA N-glycosylase activity [GO:0008534]; zinc ion binding [GO:0008270]; base-excision repair [GO:0006284]; nucleotide-excision repair [GO:0006289]
Q6D211	ECA3286	tRNA1(Val) (adenine(37)-N6)-methyltransferase (EC 2.1.1.223) (tRNA m6A37 methyltransferase)		2		GO:0005737; GO:0003676; GO:0016430	cytoplasm [GO:0005737]; nucleic acid binding [GO:0003676]; tRNA (adenine-N6-)-methyltransferase activity [GO:0016430]
C6DKI6	glmM PC1_0568	Phosphoglucosamine mutase (EC 5.4.2.10)		2		GO:0005975; GO:0000287; GO:0008966	magnesium ion binding [GO:0000287]; phosphoglucosamine mutase activity [GO:0008966]; carbohydrate metabolic process [GO:0005975]
Q1C3N3	YPA_2977	UPF0213 protein YPA_2977		2		GO:0090305	nucleic acid phosphodiester bond hydrolysis [GO:0090305]
B7N223	dlgD ECED1_4263	2,3-diketo-L-gulonate reductase (2,3-DKG reductase) (EC 1.1.1.130) (3-dehydro-L-gulonate 2-dehydrogenase)		2		GO:0047559; GO:0070403; GO:0005737	cytoplasm [GO:0005737]; 3-dehydro-L-gulonate 2-dehydrogenase activity [GO:0047559]; NAD+ binding [GO:0070403]
Q6CZD8	gppA ECA4214	Guanosine-5'-triphosphate,3'-diphosphate pyrophosphatase (EC 3.6.1.40) (Guanosine pentaphosphate phosphohydrolase) (pppGpp-5'-phosphohydrolase)	PATHWAY: Purine metabolism; ppGpp biosynthesis; ppGpp from GTP: step 1/2. {ECO:0000255|HAMAP-Rule:MF_01550}.	2		GO:0004309; GO:0015974; GO:0015970; GO:0008894	exopolyphosphatase activity [GO:0004309]; guanosine-5'-triphosphate,3'-diphosphate diphosphatase activity [GO:0008894]; guanosine pentaphosphate catabolic process [GO:0015974]; guanosine tetraphosphate biosynthetic process [GO:0015970]
C6DC67	gloB PC1_3138	Hydroxyacylglutathione hydrolase (EC 3.1.2.6) (Glyoxalase II) (Glx II)	PATHWAY: Secondary metabolite metabolism; methylglyoxal degradation; (R)-lactate from methylglyoxal: step 2/2. {ECO:0000255|HAMAP-Rule:MF_01374}.	2		GO:0004416; GO:0046872; GO:0019243	hydroxyacylglutathione hydrolase activity [GO:0004416]; metal ion binding [GO:0046872]; methylglyoxal catabolic process to D-lactate via S-lactoyl-glutathione [GO:0019243]
A8GIT2	argO Spro_3927	Arginine exporter protein ArgO		2		GO:0015181; GO:0016021; GO:0005886	integral component of membrane [GO:0016021]; plasma membrane [GO:0005886]; arginine transmembrane transporter activity [GO:0015181]
C6DBY4	nagB PC1_1203	Glucosamine-6-phosphate deaminase (EC 3.5.99.6) (GlcN6P deaminase) (GNPDA) (Glucosamine-6-phosphate isomerase)	PATHWAY: Amino-sugar metabolism; N-acetylneuraminate degradation; D-fructose 6-phosphate from N-acetylneuraminate: step 5/5. {ECO:0000255|HAMAP-Rule:MF_01241}.	2		GO:0006044; GO:0019262; GO:0005975; GO:0004342; GO:0016787	glucosamine-6-phosphate deaminase activity [GO:0004342]; hydrolase activity [GO:0016787]; carbohydrate metabolic process [GO:0005975]; N-acetylglucosamine metabolic process [GO:0006044]; N-acetylneuraminate catabolic process [GO:0019262]
Q6DA71	argI ECA0384	Ornithine carbamoyltransferase (OTCase) (EC 2.1.3.3)	PATHWAY: Amino-acid biosynthesis; L-arginine biosynthesis; L-arginine from L-ornithine and carbamoyl phosphate: step 1/3. {ECO:0000255|HAMAP-Rule:MF_01109}.	2		GO:0016597; GO:0006526; GO:0005737; GO:0004585	cytoplasm [GO:0005737]; amino acid binding [GO:0016597]; ornithine carbamoyltransferase activity [GO:0004585]; arginine biosynthetic process [GO:0006526]
C6DJH5	glmU PC1_4260	Bifunctional protein GlmU [Includes: UDP-N-acetylglucosamine pyrophosphorylase (EC 2.7.7.23) (N-acetylglucosamine-1-phosphate uridyltransferase); Glucosamine-1-phosphate N-acetyltransferase (EC 2.3.1.157)]	PATHWAY: Nucleotide-sugar biosynthesis; UDP-N-acetyl-alpha-D-glucosamine biosynthesis; N-acetyl-alpha-D-glucosamine 1-phosphate from alpha-D-glucosamine 6-phosphate (route II): step 2/2. {ECO:0000255|HAMAP-Rule:MF_01631}.; PATHWAY: Nucleotide-sugar biosynthesis; UDP-N-acetyl-alpha-D-glucosamine biosynthesis; UDP-N-acetyl-alpha-D-glucosamine from N-acetyl-alpha-D-glucosamine 1-phosphate: step 1/1.…	2		GO:0006048; GO:0003977; GO:0000902; GO:0071555; GO:0005737; GO:0019134; GO:0009245; GO:0009103; GO:0000287; GO:0009252; GO:0008360	cytoplasm [GO:0005737]; glucosamine-1-phosphate N-acetyltransferase activity [GO:0019134]; magnesium ion binding [GO:0000287]; UDP-N-acetylglucosamine diphosphorylase activity [GO:0003977]; cell morphogenesis [GO:0000902]; cell wall organization [GO:0071555]; lipid A biosynthetic process [GO:0009245]; lipopolysaccharide biosynthetic process [GO:0009103]; peptidoglycan biosynthetic process [GO:000…
Q6D7E3	gpmA ECA1382	2,3-bisphosphoglycerate-dependent phosphoglycerate mutase (BPG-dependent PGAM) (PGAM) (Phosphoglyceromutase) (dPGM) (EC 5.4.2.11)	PATHWAY: Carbohydrate degradation; glycolysis; pyruvate from D-glyceraldehyde 3-phosphate: step 3/5. {ECO:0000255|HAMAP-Rule:MF_01039}.	2		GO:0046538; GO:0006094; GO:0006096	2,3-bisphosphoglycerate-dependent phosphoglycerate mutase activity [GO:0046538]; gluconeogenesis [GO:0006094]; glycolytic process [GO:0006096]
Q8ZG65	tusE YPO1447 y2723 YP_1338	Sulfurtransferase TusE (EC 2.8.1.-) (tRNA 2-thiouridine synthesizing protein E)		2		GO:0005737; GO:0008033; GO:0016740	cytoplasm [GO:0005737]; transferase activity [GO:0016740]; tRNA processing [GO:0008033]
Q4KK46	metN2 PFL_0241	Methionine import ATP-binding protein MetN 2 (EC 3.6.3.-)		2		GO:0005524; GO:0043190; GO:0015424; GO:0015821	ATP-binding cassette (ABC) transporter complex [GO:0043190]; amino acid-transporting ATPase activity [GO:0015424]; ATP binding [GO:0005524]; methionine transport [GO:0015821]
Q6D8D9	dxr ECA1035	1-deoxy-D-xylulose 5-phosphate reductoisomerase (DXP reductoisomerase) (EC 1.1.1.267) (1-deoxyxylulose-5-phosphate reductoisomerase) (2-C-methyl-D-erythritol 4-phosphate synthase)	PATHWAY: Isoprenoid biosynthesis; isopentenyl diphosphate biosynthesis via DXP pathway; isopentenyl diphosphate from 1-deoxy-D-xylulose 5-phosphate: step 1/6. {ECO:0000255|HAMAP-Rule:MF_00183}.	2		GO:0030604; GO:0070402; GO:0019288; GO:0046872; GO:0016114	1-deoxy-D-xylulose-5-phosphate reductoisomerase activity [GO:0030604]; metal ion binding [GO:0046872]; NADPH binding [GO:0070402]; isopentenyl diphosphate biosynthetic process, methylerythritol 4-phosphate pathway [GO:0019288]; terpenoid biosynthetic process [GO:0016114]
Q6CYQ9	mnmE trmE ECA4446	tRNA modification GTPase MnmE (EC 3.6.-.-)		2		GO:0005525; GO:0003924; GO:0005737; GO:0046872; GO:0006400	cytoplasm [GO:0005737]; GTP binding [GO:0005525]; GTPase activity [GO:0003924]; metal ion binding [GO:0046872]; tRNA modification [GO:0006400]
P39359	yjhH b4298 JW5775	Uncharacterized lyase YjhH (EC 4.-.-.-)		2		GO:0047440; GO:0046176; GO:0005737	cytoplasm [GO:0005737]; 2-dehydro-3-deoxy-D-pentonate aldolase activity [GO:0047440]; aldonic acid catabolic process [GO:0046176]
Q6D400	serC ECA2594	Phosphoserine aminotransferase (EC 2.6.1.52) (Phosphohydroxythreonine aminotransferase) (PSAT)	PATHWAY: Amino-acid biosynthesis; L-serine biosynthesis; L-serine from 3-phospho-D-glycerate: step 2/3. {ECO:0000255|HAMAP-Rule:MF_00160}.; PATHWAY: Cofactor biosynthesis; pyridoxine 5'-phosphate biosynthesis; pyridoxine 5'-phosphate from D-erythrose 4-phosphate: step 3/5. {ECO:0000255|HAMAP-Rule:MF_00160}.	2		GO:0006564; GO:0004648; GO:0005737; GO:0030170; GO:0008615	cytoplasm [GO:0005737]; O-phospho-L-serine:2-oxoglutarate aminotransferase activity [GO:0004648]; pyridoxal phosphate binding [GO:0030170]; L-serine biosynthetic process [GO:0006564]; pyridoxine biosynthetic process [GO:0008615]
C6DJF8	ravA PC1_4243	ATPase RavA (EC 3.6.3.-) (Regulatory ATPase variant A)		2		GO:0005524; GO:0016887; GO:0005737; GO:0016820	cytoplasm [GO:0005737]; ATP binding [GO:0005524]; ATPase activity [GO:0016887]; hydrolase activity, acting on acid anhydrides, catalyzing transmembrane movement of substances [GO:0016820]
Q6D7N4	dapE ECA1291	Succinyl-diaminopimelate desuccinylase (SDAP desuccinylase) (EC 3.5.1.18) (N-succinyl-LL-2,6-diaminoheptanedioate amidohydrolase)	PATHWAY: Amino-acid biosynthesis; L-lysine biosynthesis via DAP pathway; LL-2,6-diaminopimelate from (S)-tetrahydrodipicolinate (succinylase route): step 3/3. {ECO:0000255|HAMAP-Rule:MF_01690}.	2		GO:0050897; GO:0019877; GO:0009089; GO:0008237; GO:0009014; GO:0008270	cobalt ion binding [GO:0050897]; metallopeptidase activity [GO:0008237]; succinyl-diaminopimelate desuccinylase activity [GO:0009014]; zinc ion binding [GO:0008270]; diaminopimelate biosynthetic process [GO:0019877]; lysine biosynthetic process via diaminopimelate [GO:0009089]
Q6DAL9	rsd ECA0233	Regulator of sigma D		2		GO:0005737; GO:0006355; GO:0006351	cytoplasm [GO:0005737]; regulation of transcription, DNA-templated [GO:0006355]; transcription, DNA-templated [GO:0006351]
Q6D3J9	rplY ECA2745	50S ribosomal protein L25		2		GO:0008097; GO:0005840; GO:0003735; GO:0006412	ribosome [GO:0005840]; 5S rRNA binding [GO:0008097]; structural constituent of ribosome [GO:0003735]; translation [GO:0006412]
Q6D7S1	purM ECA1254	Phosphoribosylformylglycinamidine cyclo-ligase (EC 6.3.3.1) (AIR synthase) (AIRS) (Phosphoribosyl-aminoimidazole synthetase)	PATHWAY: Purine metabolism; IMP biosynthesis via de novo pathway; 5-amino-1-(5-phospho-D-ribosyl)imidazole from N(2)-formyl-N(1)-(5-phospho-D-ribosyl)glycinamide: step 2/2. {ECO:0000255|HAMAP-Rule:MF_00741}.	2		GO:0006189; GO:0005524; GO:0005737; GO:0004641	cytoplasm [GO:0005737]; ATP binding [GO:0005524]; phosphoribosylformylglycinamidine cyclo-ligase activity [GO:0004641]; 'de novo' IMP biosynthetic process [GO:0006189]
A8GJ32	Spro_4027	UPF0301 protein Spro_4027		2
C6DK97	mnmE trmE PC1_4292	tRNA modification GTPase MnmE (EC 3.6.-.-)		2		GO:0005525; GO:0003924; GO:0005737; GO:0046872; GO:0006400	cytoplasm [GO:0005737]; GTP binding [GO:0005525]; GTPase activity [GO:0003924]; metal ion binding [GO:0046872]; tRNA modification [GO:0006400]
Q6D4S7	ECA2313	Probable intracellular septation protein A		2		GO:0000917; GO:0005887	integral component of plasma membrane [GO:0005887]; barrier septum assembly [GO:0000917]
Q8ZD80	nadB YPO2710 y1289 YP_2514	L-aspartate oxidase (LASPO) (EC 1.4.3.16) (Quinolinate synthase B)	PATHWAY: Cofactor biosynthesis; NAD(+) biosynthesis; iminoaspartate from L-aspartate (oxidase route): step 1/1.	2		GO:0008734; GO:0044318; GO:0009435; GO:0005737	cytoplasm [GO:0005737]; L-aspartate oxidase activity [GO:0008734]; L-aspartate:fumarate oxidoreductase activity [GO:0044318]; NAD biosynthetic process [GO:0009435]
P05344	nifS	Cysteine desulfurase (EC 2.8.1.7) (Nitrogenase metalloclusters biosynthesis protein NifS)		2		GO:0006520; GO:0031071; GO:0051536; GO:0046872; GO:0009399; GO:0030170	cysteine desulfurase activity [GO:0031071]; iron-sulfur cluster binding [GO:0051536]; metal ion binding [GO:0046872]; pyridoxal phosphate binding [GO:0030170]; cellular amino acid metabolic process [GO:0006520]; nitrogen fixation [GO:0009399]
P26207	arbF	PTS system beta-glucoside-specific EIIBCA component (EIIBCA-Bgl) (EII-Bgl) [Includes: Beta-glucoside-specific phosphotransferase enzyme IIB component (EC 2.7.1.-) (PTS system beta-glucoside-specific EIIB component); Beta-glucoside permease IIC component (PTS system beta-glucoside-specific EIIC component); Beta-glucoside-specific phosphotransferase enzyme IIA component (PTS system beta-glucoside-s…		2		GO:0016021; GO:0016301; GO:0009401; GO:0005886; GO:0008982	integral component of membrane [GO:0016021]; plasma membrane [GO:0005886]; kinase activity [GO:0016301]; protein-N(PI)-phosphohistidine-sugar phosphotransferase activity [GO:0008982]; phosphoenolpyruvate-dependent sugar phosphotransferase system [GO:0009401]
P16267	anfK	Nitrogenase iron-iron protein beta chain (EC 1.18.6.1) (Dinitrogenase 3 subunit beta) (Nitrogenase component I)		2		GO:0005524; GO:0018697; GO:0051536; GO:0046872; GO:0009399; GO:0016163	ATP binding [GO:0005524]; carbonyl sulfide nitrogenase activity [GO:0018697]; iron-sulfur cluster binding [GO:0051536]; metal ion binding [GO:0046872]; nitrogenase activity [GO:0016163]; nitrogen fixation [GO:0009399]
P54930	nifA	Nif-specific regulatory protein		2		GO:0005524; GO:0005622; GO:0009399; GO:0000160; GO:0043565; GO:0003700; GO:0006351	intracellular [GO:0005622]; ATP binding [GO:0005524]; sequence-specific DNA binding [GO:0043565]; transcription factor activity, sequence-specific DNA binding [GO:0003700]; nitrogen fixation [GO:0009399]; phosphorelay signal transduction system [GO:0000160]; transcription, DNA-templated [GO:0006351]
Q6D3L2	ECA2732	Elongation factor P-like protein		2		GO:0005737; GO:0003746	cytoplasm [GO:0005737]; translation elongation factor activity [GO:0003746]
Q6DB76	engB ECA0022	Probable GTP-binding protein EngB		2		GO:0005525; GO:0003924; GO:0000917; GO:0000287	GTP binding [GO:0005525]; GTPase activity [GO:0003924]; magnesium ion binding [GO:0000287]; barrier septum assembly [GO:0000917]
C6DFT2	purT PC1_1834	Phosphoribosylglycinamide formyltransferase 2 (GART 2) (EC 2.1.2.-) (5'-phosphoribosylglycinamide transformylase 2) (Formate-dependent GAR transformylase) (GAR transformylase 2)	PATHWAY: Purine metabolism; IMP biosynthesis via de novo pathway; N(2)-formyl-N(1)-(5-phospho-D-ribosyl)glycinamide from N(1)-(5-phospho-D-ribosyl)glycinamide (formate route): step 1/1. {ECO:0000255|HAMAP-Rule:MF_01643}.	2		GO:0006189; GO:0005524; GO:0000287; GO:0043815; GO:0004644	ATP binding [GO:0005524]; magnesium ion binding [GO:0000287]; phosphoribosylglycinamide formyltransferase 2 activity [GO:0043815]; phosphoribosylglycinamide formyltransferase activity [GO:0004644]; 'de novo' IMP biosynthetic process [GO:0006189]
C6DJG9	atpH PC1_4254	ATP synthase subunit delta (ATP synthase F(1) sector subunit delta) (F-type ATPase subunit delta) (F-ATPase subunit delta)		2		GO:0005886; GO:0042777; GO:0046933; GO:0045261	plasma membrane [GO:0005886]; proton-transporting ATP synthase complex, catalytic core F(1) [GO:0045261]; proton-transporting ATP synthase activity, rotational mechanism [GO:0046933]; plasma membrane ATP synthesis coupled proton transport [GO:0042777]
Q6CZS0	cysG2 ECA4081	Siroheme synthase 2 [Includes: Uroporphyrinogen-III C-methyltransferase 2 (Urogen III methylase 2) (EC 2.1.1.107) (SUMT 2) (Uroporphyrinogen III methylase 2) (UROM 2); Precorrin-2 dehydrogenase 2 (EC 1.3.1.76); Sirohydrochlorin ferrochelatase 2 (EC 4.99.1.4)]	PATHWAY: Cofactor biosynthesis; adenosylcobalamin biosynthesis; precorrin-2 from uroporphyrinogen III: step 1/1. {ECO:0000255|HAMAP-Rule:MF_01646}.; PATHWAY: Cofactor biosynthesis; adenosylcobalamin biosynthesis; sirohydrochlorin from precorrin-2: step 1/1. {ECO:0000255|HAMAP-Rule:MF_01646}.; PATHWAY: Porphyrin-containing compound metabolism; siroheme biosynthesis; precorrin-2 from uroporphyrinog…	2		GO:0051287; GO:0009236; GO:0043115; GO:0019354; GO:0051266; GO:0004851	NAD binding [GO:0051287]; precorrin-2 dehydrogenase activity [GO:0043115]; sirohydrochlorin ferrochelatase activity [GO:0051266]; uroporphyrin-III C-methyltransferase activity [GO:0004851]; cobalamin biosynthetic process [GO:0009236]; siroheme biosynthetic process [GO:0019354]
Q6D2E6	folD ECA3149	Bifunctional protein FolD [Includes: Methylenetetrahydrofolate dehydrogenase (EC 1.5.1.5); Methenyltetrahydrofolate cyclohydrolase (EC 3.5.4.9)]	PATHWAY: One-carbon metabolism; tetrahydrofolate interconversion. {ECO:0000255|HAMAP-Rule:MF_01576}.	2		GO:0009396; GO:0000105; GO:0004477; GO:0009086; GO:0004488; GO:0006164; GO:0035999	methenyltetrahydrofolate cyclohydrolase activity [GO:0004477]; methylenetetrahydrofolate dehydrogenase (NADP+) activity [GO:0004488]; folic acid-containing compound biosynthetic process [GO:0009396]; histidine biosynthetic process [GO:0000105]; methionine biosynthetic process [GO:0009086]; purine nucleotide biosynthetic process [GO:0006164]; tetrahydrofolate interconversion [GO:0035999]
C6DF27	trpR PC1_3676	Trp operon repressor		2		GO:0005737; GO:0045892; GO:0043565; GO:0003700; GO:0006351	cytoplasm [GO:0005737]; sequence-specific DNA binding [GO:0043565]; transcription factor activity, sequence-specific DNA binding [GO:0003700]; negative regulation of transcription, DNA-templated [GO:0045892]; transcription, DNA-templated [GO:0006351]
Q6D0A0	trpR ECA3899	Trp operon repressor		2		GO:0005737; GO:0045892; GO:0043565; GO:0003700; GO:0006351	cytoplasm [GO:0005737]; sequence-specific DNA binding [GO:0043565]; transcription factor activity, sequence-specific DNA binding [GO:0003700]; negative regulation of transcription, DNA-templated [GO:0045892]; transcription, DNA-templated [GO:0006351]
C6DB26	tgt PC1_1019	Queuine tRNA-ribosyltransferase (EC 2.4.2.29) (Guanine insertion enzyme) (tRNA-guanine transglycosylase)	PATHWAY: tRNA modification; tRNA-queuosine biosynthesis. {ECO:0000255|HAMAP-Rule:MF_00168}.	2		GO:0046872; GO:0008479; GO:0008616; GO:0006400	metal ion binding [GO:0046872]; queuine tRNA-ribosyltransferase activity [GO:0008479]; queuosine biosynthetic process [GO:0008616]; tRNA modification [GO:0006400]
Q6D7Z5	adk ECA1180	Adenylate kinase (AK) (EC 2.7.4.3) (ATP-AMP transphosphorylase) (ATP:AMP phosphotransferase) (Adenylate monophosphate kinase)	PATHWAY: Purine metabolism; AMP biosynthesis via salvage pathway; AMP from ADP: step 1/1. {ECO:0000255|HAMAP-Rule:MF_00235}.	2		GO:0044209; GO:0005524; GO:0004017; GO:0005737	cytoplasm [GO:0005737]; adenylate kinase activity [GO:0004017]; ATP binding [GO:0005524]; AMP salvage [GO:0044209]
Q684Q1	luxS	S-ribosylhomocysteine lyase (EC 4.4.1.21) (AI-2 synthesis protein) (Autoinducer-2 production protein LuxS)		2		GO:0043768; GO:0005506; GO:0009372	iron ion binding [GO:0005506]; S-ribosylhomocysteine lyase activity [GO:0043768]; quorum sensing [GO:0009372]
Q7N900	gpmB plu0559	Probable phosphoglycerate mutase GpmB (EC 5.4.2.-) (PGAM) (Phosphoglyceromutase)	PATHWAY: Carbohydrate degradation; glycolysis; pyruvate from D-glyceraldehyde 3-phosphate: step 3/5. {ECO:0000255|HAMAP-Rule:MF_01040}.	2		GO:0006096; GO:0004619	phosphoglycerate mutase activity [GO:0004619]; glycolytic process [GO:0006096]
Q6D8C5	tilS ECA1049	tRNA(Ile)-lysidine synthase (EC 6.3.4.19) (tRNA(Ile)-2-lysyl-cytidine synthase) (tRNA(Ile)-lysidine synthetase)		2		GO:0005524; GO:0005737; GO:0016879; GO:0006400	cytoplasm [GO:0005737]; ATP binding [GO:0005524]; ligase activity, forming carbon-nitrogen bonds [GO:0016879]; tRNA modification [GO:0006400]
