# Supplementary material for: Integrated multi-omic analysis of host-microbiota interactions in acute oak decline
Source: Microbiome. 2018 Jan 30;6:21. doi: 10.1186/s40168-018-0408-5 (PMC5789699; doi:10.1186/s40168-018-0408-5)
Supplement: Supplementary file 11 — Common core metagenome of non-symptomatic samples. Genes identified in all non-symptomatic samples (AT2, AT3 and AT4), and in no symptomatic samples. Based on MG-RAST annotation using Swissprot as reference database. (XLSX 64 kb) [file 40168_2018_408_MOESM11_ESM.xlsx]

## Sheet: Blad1
Genes identified in all non-symptomatic samples (AT2, AT3 and AT4), and in no symptomatic samples. Based on MG-RAST annotation using SWISSPROT as reference database.
Protein names	Pathway	Taxonomic lineage IDs (SUPERKINGDOM)	Taxonomic lineage IDs (KINGDOM)	Gene ontology IDs	Gene ontology (GO)
ADP-ribosylation factor 2		2759	33208	GO:0005525; GO:0005794; GO:0015031; GO:0007264; GO:0016192	Golgi apparatus [GO:0005794]; GTP binding [GO:0005525]; protein transport [GO:0015031]; small GTPase mediated signal transduction [GO:0007264]; vesicle-mediated transport [GO:0016192]
Vignain (EC 3.4.22.-) (Cysteine endopeptidase)		2759	33090	GO:0008234; GO:0016023	cytoplasmic, membrane-bounded vesicle [GO:0016023]; cysteine-type peptidase activity [GO:0008234]
Copper-transporting ATPase RAN1 (EC 3.6.3.54) (Protein HEAVY METAL ATPASE 7) (Protein RESPONSIVE TO ANTAGONIST 1)		2759	33090	GO:0005524; GO:0005794; GO:0005507; GO:0035434; GO:0043682; GO:0005768; GO:0009873; GO:0005887; GO:0010119; GO:0009723; GO:0005802	endosome [GO:0005768]; Golgi apparatus [GO:0005794]; integral component of plasma membrane [GO:0005887]; trans-Golgi network [GO:0005802]; ATP binding [GO:0005524]; copper ion binding [GO:0005507]; copper-transporting ATPase activity [GO:0043682]; copper ion transmembrane transport [GO:0035434]; ethylene-activated signaling pathway [GO:0009873]; regulation of stomatal movement [GO:0010119]; respo…
Branched-chain-amino-acid aminotransferase 5, chloroplastic (Atbcat-5) (EC 2.6.1.42)	PATHWAY: Amino-acid biosynthesis; L-isoleucine biosynthesis; L-isoleucine from 2-oxobutanoate: step 4/4.; PATHWAY: Amino-acid biosynthesis; L-leucine biosynthesis; L-leucine from 3-methyl-2-oxobutanoate: step 4/4.; PATHWAY: Amino-acid biosynthesis; L-valine biosynthesis; L-valine from pyruvate: step 4/4.	2759	33090	GO:0052656; GO:0052654; GO:0052655; GO:0009507; GO:0009097; GO:0009098; GO:0009099	chloroplast [GO:0009507]; L-isoleucine transaminase activity [GO:0052656]; L-leucine transaminase activity [GO:0052654]; L-valine transaminase activity [GO:0052655]; isoleucine biosynthetic process [GO:0009097]; leucine biosynthetic process [GO:0009098]; valine biosynthetic process [GO:0009099]
Receptor protein kinase CLAVATA1 (EC 2.7.11.1)		2759	33090	GO:0005524; GO:0030154; GO:0016021; GO:0016020; GO:0007275; GO:0000325; GO:0005886; GO:0009506; GO:0043621; GO:0033612; GO:0004702; GO:0009934; GO:0023014	integral component of membrane [GO:0016021]; membrane [GO:0016020]; plant-type vacuole [GO:0000325]; plasma membrane [GO:0005886]; plasmodesma [GO:0009506]; ATP binding [GO:0005524]; protein self-association [GO:0043621]; receptor serine/threonine kinase binding [GO:0033612]; receptor signaling protein serine/threonine kinase activity [GO:0004702]; cell differentiation [GO:0030154]; multicellular…
Probable calcium-binding protein CML29 (Calmodulin-like protein 29)		2759	33090	GO:0005509	calcium ion binding [GO:0005509]
Monosaccharide-sensing protein 1 (Monosaccharide transporter 1) (Sugar transporter MSSP1) (Sugar transporter MT1)		2759	33090	GO:0046323; GO:1904659; GO:0005355; GO:0035428; GO:0005887; GO:0009705; GO:0015992; GO:0009624; GO:0005351; GO:0005774; GO:0005773	integral component of plasma membrane [GO:0005887]; plant-type vacuole membrane [GO:0009705]; vacuolar membrane [GO:0005774]; vacuole [GO:0005773]; glucose transmembrane transporter activity [GO:0005355]; sugar:proton symporter activity [GO:0005351]; glucose import [GO:0046323]; glucose transmembrane transport [GO:1904659]; hexose transmembrane transport [GO:0035428]; proton transport [GO:0015992…
Probable methyltransferase PMT15 (EC 2.1.1.-)		2759	33090	GO:0005794; GO:0000139; GO:0005768; GO:0016021; GO:0008168; GO:0005802	endosome [GO:0005768]; Golgi apparatus [GO:0005794]; Golgi membrane [GO:0000139]; integral component of membrane [GO:0016021]; trans-Golgi network [GO:0005802]; methyltransferase activity [GO:0008168]
Cytochrome P450 82A4 (EC 1.14.-.-) (Cytochrome P450 CP9)		2759	33090	GO:0020037; GO:0005506; GO:0016020; GO:0016709; GO:0044550	membrane [GO:0016020]; heme binding [GO:0020037]; iron ion binding [GO:0005506]; oxidoreductase activity, acting on paired donors, with incorporation or reduction of molecular oxygen, NAD(P)H as one donor, and incorporation of one atom of oxygen [GO:0016709]; secondary metabolite biosynthetic process [GO:0044550]
Probable protein phosphatase 2C 68 (AtPP2C68) (EC 3.1.3.16)		2759	33090	GO:0046872; GO:0004722	metal ion binding [GO:0046872]; protein serine/threonine phosphatase activity [GO:0004722]
Protein-ribulosamine 3-kinase, chloroplastic (EC 2.7.1.172) (Fructosamine 3-kinase-related protein) (AtFN3K-RP)		2759	33090	GO:0009507; GO:0016301; GO:0005739	chloroplast [GO:0009507]; mitochondrion [GO:0005739]; kinase activity [GO:0016301]
Cellulose synthase-like protein D4 (AtCslD4) (EC 2.4.1.-)		2759	33090	GO:0005794; GO:0000139; GO:0071555; GO:0030244; GO:0016760; GO:0016021; GO:0009846	Golgi apparatus [GO:0005794]; Golgi membrane [GO:0000139]; integral component of membrane [GO:0016021]; cellulose synthase (UDP-forming) activity [GO:0016760]; cell wall organization [GO:0071555]; cellulose biosynthetic process [GO:0030244]; pollen germination [GO:0009846]
Glutamate receptor 3.5 (Ionotropic glutamate receptor GLR6) (Ligand-gated ion channel 3.5)		2759	33090	GO:0005262; GO:0070588; GO:0006816; GO:0019722; GO:0071230; GO:0008066; GO:0016021; GO:0005622; GO:0004970; GO:0005886	integral component of membrane [GO:0016021]; intracellular [GO:0005622]; plasma membrane [GO:0005886]; calcium channel activity [GO:0005262]; glutamate receptor activity [GO:0008066]; ionotropic glutamate receptor activity [GO:0004970]; calcium ion transmembrane transport [GO:0070588]; calcium ion transport [GO:0006816]; calcium-mediated signaling [GO:0019722]; cellular response to amino acid sti…
Aldehyde dehydrogenase family 2 member B7, mitochondrial (ALDH2b) (EC 1.2.1.3)		2759	33090	GO:0004029; GO:0005759	mitochondrial matrix [GO:0005759]; aldehyde dehydrogenase (NAD) activity [GO:0004029]
Purple acid phosphatase 22 (EC 3.1.3.2)		2759	33090	GO:0003993; GO:0016311; GO:0005576; GO:0046872	extracellular region [GO:0005576]; acid phosphatase activity [GO:0003993]; metal ion binding [GO:0046872]; dephosphorylation [GO:0016311]
Probable methyltransferase PMT16 (EC 2.1.1.-)		2759	33090	GO:0005789; GO:0016021; GO:0008168	endoplasmic reticulum membrane [GO:0005789]; integral component of membrane [GO:0016021]; methyltransferase activity [GO:0008168]
Probable LRR receptor-like serine/threonine-protein kinase At1g56140 (EC 2.7.11.1)		2759	33090	GO:0005524; GO:0016021; GO:0005886; GO:0004674	integral component of membrane [GO:0016021]; plasma membrane [GO:0005886]; ATP binding [GO:0005524]; protein serine/threonine kinase activity [GO:0004674]
ADP-ribosylation factor		2759	4751	GO:0005525; GO:0005794; GO:0015031; GO:0007264; GO:0016192	Golgi apparatus [GO:0005794]; GTP binding [GO:0005525]; protein transport [GO:0015031]; small GTPase mediated signal transduction [GO:0007264]; vesicle-mediated transport [GO:0016192]
ADP-ribosylation factor		2759	4751	GO:0005525; GO:0005794; GO:0015031; GO:0007264; GO:0016192	Golgi apparatus [GO:0005794]; GTP binding [GO:0005525]; protein transport [GO:0015031]; small GTPase mediated signal transduction [GO:0007264]; vesicle-mediated transport [GO:0016192]
Calmodulin-like protein 1 (OsCaM61)		2759	33090	GO:0005509; GO:0016020	membrane [GO:0016020]; calcium ion binding [GO:0005509]
Phosphate transporter PHO1 homolog 3 (Protein PHO1 homolog 3) (AtPHO1;H3)		2759	33090	GO:0005794; GO:0016021; GO:0055062; GO:0006817; GO:0005886; GO:0005802; GO:0055069	Golgi apparatus [GO:0005794]; integral component of membrane [GO:0016021]; plasma membrane [GO:0005886]; trans-Golgi network [GO:0005802]; phosphate ion homeostasis [GO:0055062]; phosphate ion transport [GO:0006817]; zinc ion homeostasis [GO:0055069]
Beta-glucosidase 42 (AtBGLU42) (EC 3.2.1.21)		2759	33090	GO:0008422; GO:0071369; GO:0071281; GO:0071732; GO:0030245; GO:0005829; GO:1901657	cytosol [GO:0005829]; beta-glucosidase activity [GO:0008422]; cellular response to ethylene stimulus [GO:0071369]; cellular response to iron ion [GO:0071281]; cellular response to nitric oxide [GO:0071732]; cellulose catabolic process [GO:0030245]; glycosyl compound metabolic process [GO:1901657]
G-type lectin S-receptor-like serine/threonine-protein kinase At5g35370 (EC 2.7.11.1)		2759	33090	GO:0005524; GO:0005516; GO:0030246; GO:0016021; GO:0005886; GO:0004674	integral component of membrane [GO:0016021]; plasma membrane [GO:0005886]; ATP binding [GO:0005524]; calmodulin binding [GO:0005516]; carbohydrate binding [GO:0030246]; protein serine/threonine kinase activity [GO:0004674]
Cytochrome c oxidase subunit 1 (EC 1.9.3.1) (Cytochrome c oxidase polypeptide I)	PATHWAY: Energy metabolism; oxidative phosphorylation.	2759	33090	GO:0009060; GO:0005507; GO:0004129; GO:0022900; GO:0020037; GO:0016021; GO:0005506; GO:0005743; GO:0006119; GO:0005886; GO:0070469	integral component of membrane [GO:0016021]; mitochondrial inner membrane [GO:0005743]; plasma membrane [GO:0005886]; respiratory chain [GO:0070469]; copper ion binding [GO:0005507]; cytochrome-c oxidase activity [GO:0004129]; heme binding [GO:0020037]; iron ion binding [GO:0005506]; aerobic respiration [GO:0009060]; electron transport chain [GO:0022900]; oxidative phosphorylation [GO:0006119]
Metal tolerance protein 1 (AtMTP1) (ZAT1p) (Zinc transporter ZAT-1) [Cleaved into: Metal tolerance protein 1 short form]		2759	33090	GO:0006882; GO:0016021; GO:0016020; GO:0046872; GO:0046873; GO:0061088; GO:0010043; GO:0005774; GO:0005773; GO:0071577; GO:0006829; GO:0005385	integral component of membrane [GO:0016021]; membrane [GO:0016020]; vacuolar membrane [GO:0005774]; vacuole [GO:0005773]; metal ion binding [GO:0046872]; metal ion transmembrane transporter activity [GO:0046873]; zinc ion transmembrane transporter activity [GO:0005385]; cellular zinc ion homeostasis [GO:0006882]; regulation of sequestering of zinc ion [GO:0061088]; response to zinc ion [GO:001004…
Ubiquitin-conjugating enzyme E2-16 kDa (EC 2.3.2.23) (E2 ubiquitin-conjugating enzyme 5) (Ubiquitin carrier protein) (Ubiquitin-protein ligase)	PATHWAY: Protein modification; protein ubiquitination. {ECO:0000255|PROSITE-ProRule:PRU00388}.	2759	4751	GO:0005524; GO:0034605; GO:0000502; GO:0000209; GO:0004842	proteasome complex [GO:0000502]; ATP binding [GO:0005524]; ubiquitin-protein transferase activity [GO:0004842]; cellular response to heat [GO:0034605]; protein polyubiquitination [GO:0000209]
Cytosolic Fe-S cluster assembly factor nar1 (Nuclear architecture-related protein 1)		2759	4751	GO:0051539; GO:0016226; GO:0051536; GO:0046872	4 iron, 4 sulfur cluster binding [GO:0051539]; iron-sulfur cluster binding [GO:0051536]; metal ion binding [GO:0046872]; iron-sulfur cluster assembly [GO:0016226]
S-type anion channel SLAH3 (SLAC1-homolog protein 3)		2759	33090	GO:0006873; GO:0016021; GO:0005886; GO:0008308	integral component of membrane [GO:0016021]; plasma membrane [GO:0005886]; voltage-gated anion channel activity [GO:0008308]; cellular ion homeostasis [GO:0006873]
Exportin-2 (Exp2) (Cellular apoptosis susceptibility protein homolog) (Importin-alpha re-exporter)		2759	33090	GO:0005829; GO:0006886; GO:0016020; GO:0005634; GO:0009506	cytosol [GO:0005829]; membrane [GO:0016020]; nucleus [GO:0005634]; plasmodesma [GO:0009506]; intracellular protein transport [GO:0006886]
Chorismate synthase (EC 4.2.3.5) (5-enolpyruvylshikimate-3-phosphate phospholyase)	PATHWAY: Metabolic intermediate biosynthesis; chorismate biosynthesis; chorismate from D-erythrose 4-phosphate and phosphoenolpyruvate: step 7/7.	2759	4751	GO:0010181; GO:0009073; GO:0009423; GO:0004107; GO:0005829; GO:0005634; GO:0016491	cytosol [GO:0005829]; nucleus [GO:0005634]; chorismate synthase activity [GO:0004107]; FMN binding [GO:0010181]; oxidoreductase activity [GO:0016491]; aromatic amino acid family biosynthetic process [GO:0009073]; chorismate biosynthetic process [GO:0009423]
G-type lectin S-receptor-like serine/threonine-protein kinase At1g11410 (EC 2.7.11.1)		2759	33090	GO:0005524; GO:0005516; GO:0030246; GO:0016021; GO:0005886; GO:0004674; GO:0048544	integral component of membrane [GO:0016021]; plasma membrane [GO:0005886]; ATP binding [GO:0005524]; calmodulin binding [GO:0005516]; carbohydrate binding [GO:0030246]; protein serine/threonine kinase activity [GO:0004674]; recognition of pollen [GO:0048544]
Autophagy-related protein 8i (Autophagy-related ubiquitin-like modifier ATG8i) (AtAPG8i) (Protein autophagy 8i)		2759	33090	GO:0019779; GO:0019776; GO:0019786; GO:0033110; GO:0000421; GO:0006914; GO:0006995; GO:0005874; GO:0015031; GO:0006508	autophagosome membrane [GO:0000421]; Cvt vesicle membrane [GO:0033110]; microtubule [GO:0005874]; Atg8 activating enzyme activity [GO:0019779]; Atg8 ligase activity [GO:0019776]; Atg8-specific protease activity [GO:0019786]; autophagy [GO:0006914]; cellular response to nitrogen starvation [GO:0006995]; protein transport [GO:0015031]; proteolysis [GO:0006508]
Glutathione reductase (GR) (GRase) (EC 1.8.1.7)		2759	4751	GO:0050661; GO:0045454; GO:0005737; GO:0050660; GO:0006749; GO:0004362	cytoplasm [GO:0005737]; flavin adenine dinucleotide binding [GO:0050660]; glutathione-disulfide reductase activity [GO:0004362]; NADP binding [GO:0050661]; cell redox homeostasis [GO:0045454]; glutathione metabolic process [GO:0006749]
50S ribosomal protein L12, chloroplastic		2759	33090	GO:0009507; GO:0005840; GO:0003735; GO:0006412	chloroplast [GO:0009507]; ribosome [GO:0005840]; structural constituent of ribosome [GO:0003735]; translation [GO:0006412]
Cation/H(+) antiporter 18 (Protein CATION/H+ EXCHANGER 18) (AtCHX18)		2759	33090	GO:1902600; GO:0016021; GO:0005770; GO:0005451; GO:0006813; GO:0006885	integral component of membrane [GO:0016021]; late endosome [GO:0005770]; monovalent cation:proton antiporter activity [GO:0005451]; hydrogen ion transmembrane transport [GO:1902600]; potassium ion transport [GO:0006813]; regulation of pH [GO:0006885]
Glycerate dehydrogenase (GDH) (EC 1.1.1.29) (NADH-dependent hydroxypyruvate reductase) (HPR)	PATHWAY: Photosynthesis; photorespiration; 3-phospho-D-glycerate from glycine: step 3/4.	2759	33090	GO:0051287; GO:0008465; GO:0009854; GO:0005777	peroxisome [GO:0005777]; glycerate dehydrogenase activity [GO:0008465]; NAD binding [GO:0051287]; oxidative photosynthetic carbon pathway [GO:0009854]
Gibberellin 2-beta-dioxygenase 8 (EC 1.14.11.13) (GA 2-oxidase 8) (Gibberellin 2-beta-hydroxylase 8) (Gibberellin 2-oxidase 8)	PATHWAY: Plant hormone biosynthesis; gibberellin biosynthesis.	2759	33090	GO:0052635; GO:0009686; GO:0009685; GO:0046872	C-20 gibberellin 2-beta-dioxygenase activity [GO:0052635]; metal ion binding [GO:0046872]; gibberellin biosynthetic process [GO:0009686]; gibberellin metabolic process [GO:0009685]
Probable alpha-L-arabinofuranosidase C (ABF C) (Arabinosidase C) (EC 3.2.1.55)	PATHWAY: Glycan metabolism; L-arabinan degradation.	2759	4751	GO:0046373; GO:0046556; GO:0031222; GO:0005576	extracellular region [GO:0005576]; alpha-L-arabinofuranosidase activity [GO:0046556]; arabinan catabolic process [GO:0031222]; L-arabinose metabolic process [GO:0046373]
50S ribosomal protein L12, chloroplastic		2759	33090	GO:0009507; GO:0005840; GO:0003735; GO:0006412	chloroplast [GO:0009507]; ribosome [GO:0005840]; structural constituent of ribosome [GO:0003735]; translation [GO:0006412]
Zeatin O-xylosyltransferase (EC 2.4.2.40) (Zeatin O-beta-D-xylosyltransferase)		2759	33090	GO:0016758; GO:0050404	transferase activity, transferring hexosyl groups [GO:0016758]; zeatin O-beta-D-xylosyltransferase activity [GO:0050404]
Betaine aldehyde dehydrogenase 2, mitochondrial (BADH) (EC 1.2.1.8) (Aldehyde dehydrogenase family 10 member A9)		2759	33090	GO:0004029; GO:0008802; GO:0005739; GO:0055114; GO:0005777; GO:0009737; GO:0009414	mitochondrion [GO:0005739]; peroxisome [GO:0005777]; aldehyde dehydrogenase (NAD) activity [GO:0004029]; betaine-aldehyde dehydrogenase activity [GO:0008802]; oxidation-reduction process [GO:0055114]; response to abscisic acid [GO:0009737]; response to water deprivation [GO:0009414]
Isocitrate lyase (ICL) (EC 4.1.3.1) (Isocitrase) (Isocitratsysase)	PATHWAY: Carbohydrate metabolism; glyoxylate cycle; (S)-malate from isocitrate: step 1/2. {ECO:0000250|UniProtKB:P28297}.	2759	33090	GO:0006097; GO:0009514; GO:0004451; GO:0046872; GO:0006099	glyoxysome [GO:0009514]; isocitrate lyase activity [GO:0004451]; metal ion binding [GO:0046872]; glyoxylate cycle [GO:0006097]; tricarboxylic acid cycle [GO:0006099]
ABC transporter C family member 12 (ABC transporter ABCC.12) (AtABCC12) (EC 3.6.3.44) (ATP-energized glutathione S-conjugate pump 13) (Glutathione S-conjugate-transporting ATPase 13) (Multidrug resistance-associated protein 13)		2759	33090	GO:0005524; GO:0016021; GO:0008559	integral component of membrane [GO:0016021]; ATP binding [GO:0005524]; xenobiotic-transporting ATPase activity [GO:0008559]
Purple acid phosphatase 5 (EC 3.1.3.2)		2759	33090	GO:0003993; GO:0016311; GO:0005576; GO:0046872	extracellular region [GO:0005576]; acid phosphatase activity [GO:0003993]; metal ion binding [GO:0046872]; dephosphorylation [GO:0016311]
Pro-apoptotic serine protease NMA111 (EC 3.4.21.-)		2759	4751	GO:0006915; GO:0005634; GO:0004252	nucleus [GO:0005634]; serine-type endopeptidase activity [GO:0004252]; apoptotic process [GO:0006915]
PRA1 family protein F2 (AtPRA1.F2) (Prenylated Rab acceptor 7)		2759	33090	GO:0005794; GO:0005783; GO:0010008; GO:0016021; GO:0005774; GO:0016192	endoplasmic reticulum [GO:0005783]; endosome membrane [GO:0010008]; Golgi apparatus [GO:0005794]; integral component of membrane [GO:0016021]; vacuolar membrane [GO:0005774]; vesicle-mediated transport [GO:0016192]
Auxin-induced protein 22D (Indole-3-acetic acid-induced protein ARG13)		2759	33090	GO:0009734; GO:0005634; GO:0006355; GO:0006351	nucleus [GO:0005634]; auxin-activated signaling pathway [GO:0009734]; regulation of transcription, DNA-templated [GO:0006355]; transcription, DNA-templated [GO:0006351]
Inactive receptor-like serine/threonine-protein kinase At2g40270		2759	33090	GO:0005524; GO:0016021; GO:0005886; GO:0004672	integral component of membrane [GO:0016021]; plasma membrane [GO:0005886]; ATP binding [GO:0005524]; protein kinase activity [GO:0004672]
Histone-lysine N-methyltransferase, H3 lysine-36 specific (EC 2.1.1.43) (SET domain-containing protein 2)		2759	4751	GO:0003677; GO:0006354; GO:0005694; GO:0046975; GO:0005634; GO:0006355	chromosome [GO:0005694]; nucleus [GO:0005634]; DNA binding [GO:0003677]; histone methyltransferase activity (H3-K36 specific) [GO:0046975]; DNA-templated transcription, elongation [GO:0006354]; regulation of transcription, DNA-templated [GO:0006355]
Peroxisomal biogenesis factor 6 (Peroxin-6)		2759	4751	GO:0005524; GO:0007031	ATP binding [GO:0005524]; peroxisome organization [GO:0007031]
Cellulose synthase-like protein D1 (AtCslD1) (EC 2.4.1.-)		2759	33090	GO:0000139; GO:0071555; GO:0030244; GO:0016760; GO:0016021; GO:0009846	Golgi membrane [GO:0000139]; integral component of membrane [GO:0016021]; cellulose synthase (UDP-forming) activity [GO:0016760]; cell wall organization [GO:0071555]; cellulose biosynthetic process [GO:0030244]; pollen germination [GO:0009846]
Choline monooxygenase, chloroplastic (EC 1.14.15.7)	PATHWAY: Amine and polyamine biosynthesis; betaine biosynthesis via choline pathway; betaine aldehyde from choline (monooxygenase route): step 1/1.	2759	33090	GO:0051537; GO:0019439; GO:0009570; GO:0019133; GO:0019285; GO:0005506; GO:0016708	chloroplast stroma [GO:0009570]; 2 iron, 2 sulfur cluster binding [GO:0051537]; choline monooxygenase activity [GO:0019133]; iron ion binding [GO:0005506]; oxidoreductase activity, acting on paired donors, with incorporation or reduction of molecular oxygen, NAD(P)H as one donor, and incorporation of two atoms of oxygen into one donor [GO:0016708]; aromatic compound catabolic process [GO:0019439]…
B3 domain-containing protein Os01g0234100		2759	33090	GO:0003677; GO:0005634; GO:0006355; GO:0006351	nucleus [GO:0005634]; DNA binding [GO:0003677]; regulation of transcription, DNA-templated [GO:0006355]; transcription, DNA-templated [GO:0006351]
Aldo-keto reductase yakc [NADP(+)] (EC 1.1.1.-)		2759	4751	GO:0005829; GO:0005634; GO:0016614	cytosol [GO:0005829]; nucleus [GO:0005634]; oxidoreductase activity, acting on CH-OH group of donors [GO:0016614]
Autophagy-related protein 9		2759	4751	GO:0000139; GO:0006914; GO:0030659; GO:0005789; GO:0000329; GO:0016021; GO:0034045; GO:0015031	cytoplasmic vesicle membrane [GO:0030659]; endoplasmic reticulum membrane [GO:0005789]; fungal-type vacuole membrane [GO:0000329]; Golgi membrane [GO:0000139]; integral component of membrane [GO:0016021]; pre-autophagosomal structure membrane [GO:0034045]; autophagy [GO:0006914]; protein transport [GO:0015031]
Light-independent protochlorophyllide reductase subunit N (DPOR subunit N) (LI-POR subunit N) (EC 1.3.7.7)	PATHWAY: Porphyrin-containing compound metabolism; chlorophyll biosynthesis (light-independent). {ECO:0000255|HAMAP-Rule:MF_00352}.	2759	33090	GO:0051539; GO:0005524; GO:0009507; GO:0036068; GO:0046872; GO:0016730; GO:0016636; GO:0019685	chloroplast [GO:0009507]; 4 iron, 4 sulfur cluster binding [GO:0051539]; ATP binding [GO:0005524]; metal ion binding [GO:0046872]; oxidoreductase activity, acting on iron-sulfur proteins as donors [GO:0016730]; oxidoreductase activity, acting on the CH-CH group of donors, iron-sulfur protein as acceptor [GO:0016636]; light-independent chlorophyll biosynthetic process [GO:0036068]; photosynthesis,…
Protein ECERIFERUM 3 (Protein FACELESS POLLEN 1) (Protein WAX2) (Protein YORE-YORE)		2759	33090	GO:0043447; GO:0042335; GO:0006723; GO:0005789; GO:0006633; GO:0016021; GO:0005506; GO:0016020; GO:0016491; GO:0005886; GO:0048235; GO:0010025	endoplasmic reticulum membrane [GO:0005789]; integral component of membrane [GO:0016021]; membrane [GO:0016020]; plasma membrane [GO:0005886]; iron ion binding [GO:0005506]; oxidoreductase activity [GO:0016491]; alkane biosynthetic process [GO:0043447]; cuticle development [GO:0042335]; cuticle hydrocarbon biosynthetic process [GO:0006723]; fatty acid biosynthetic process [GO:0006633]; pollen spe…
Respiratory burst oxidase homolog protein C (EC 1.11.1.-) (EC 1.6.3.-) (NADPH oxidase RBOHC) (StRBOHC)		2759	33090	GO:0005509; GO:0016021; GO:0050664; GO:0004601	integral component of membrane [GO:0016021]; calcium ion binding [GO:0005509]; oxidoreductase activity, acting on NAD(P)H, oxygen as acceptor [GO:0050664]; peroxidase activity [GO:0004601]
Drug resistance protein YOR378W		2759	4751	GO:0072488; GO:0008519; GO:0015696; GO:0016021; GO:0005886	integral component of membrane [GO:0016021]; plasma membrane [GO:0005886]; ammonium transmembrane transporter activity [GO:0008519]; ammonium transmembrane transport [GO:0072488]; ammonium transport [GO:0015696]
GDSL esterase/lipase At3g48460 (EC 3.1.1.-) (Extracellular lipase At3g48460)		2759	33090	GO:0005576; GO:0016788; GO:0016042	extracellular region [GO:0005576]; hydrolase activity, acting on ester bonds [GO:0016788]; lipid catabolic process [GO:0016042]
Alpha-galactosidase mel1 (EC 3.2.1.22) (Alpha-D-galactoside galactohydrolase) (Melibiase)		2759	4751	GO:0004557; GO:0005783; GO:0005788; GO:0046379; GO:0005576; GO:0005995; GO:0052692	endoplasmic reticulum [GO:0005783]; endoplasmic reticulum lumen [GO:0005788]; extracellular region [GO:0005576]; alpha-galactosidase activity [GO:0004557]; raffinose alpha-galactosidase activity [GO:0052692]; extracellular polysaccharide metabolic process [GO:0046379]; melibiose catabolic process [GO:0005995]
Probable WRKY transcription factor 57 (WRKY DNA-binding protein 57)		2759	33090	GO:0005634; GO:0006970; GO:0009651; GO:0009414; GO:0043565; GO:0003700; GO:0044212; GO:0006351	nucleus [GO:0005634]; sequence-specific DNA binding [GO:0043565]; transcription factor activity, sequence-specific DNA binding [GO:0003700]; transcription regulatory region DNA binding [GO:0044212]; response to osmotic stress [GO:0006970]; response to salt stress [GO:0009651]; response to water deprivation [GO:0009414]; transcription, DNA-templated [GO:0006351]
Elongation factor G, mitochondrial (EF-Gmt) (Elongation factor G 1, mitochondrial) (mEF-G 1) (Elongation factor G1)	PATHWAY: Protein biosynthesis; polypeptide chain elongation. {ECO:0000255|HAMAP-Rule:MF_03061}.	2759	33090	GO:0005525; GO:0003924; GO:0070125; GO:0005739; GO:0003746	mitochondrion [GO:0005739]; GTP binding [GO:0005525]; GTPase activity [GO:0003924]; translation elongation factor activity [GO:0003746]; mitochondrial translational elongation [GO:0070125]
Putative sterigmatocystin biosynthesis monooxygenase stcW (EC 1.14.13.-)	PATHWAY: Mycotoxin biosynthesis; sterigmatocystin biosynthesis.	2759	4751	GO:0004499; GO:0050661; GO:0050660; GO:0004497; GO:0045461	flavin adenine dinucleotide binding [GO:0050660]; monooxygenase activity [GO:0004497]; N,N-dimethylaniline monooxygenase activity [GO:0004499]; NADP binding [GO:0050661]; sterigmatocystin biosynthetic process [GO:0045461]
Sphingosine-1-phosphate lyase (AtSPL1) (S1PL) (SP-lyase) (SPL) (EC 4.1.2.27) (Dihydrosphingosine phosphate lyase 1) (AtDPL1) (Sphingosine-1-phosphate aldolase)	PATHWAY: Lipid metabolism; sphingolipid metabolism.	2759	33090	GO:0016831; GO:0019752; GO:0005783; GO:0005789; GO:0016021; GO:0016020; GO:0030170; GO:0008117; GO:0030149	endoplasmic reticulum [GO:0005783]; endoplasmic reticulum membrane [GO:0005789]; integral component of membrane [GO:0016021]; membrane [GO:0016020]; carboxy-lyase activity [GO:0016831]; pyridoxal phosphate binding [GO:0030170]; sphinganine-1-phosphate aldolase activity [GO:0008117]; carboxylic acid metabolic process [GO:0019752]; sphingolipid catabolic process [GO:0030149]
Tubulin beta-3 chain (Beta-3-tubulin)		2759	33090	GO:0005525; GO:0003924; GO:0005737; GO:0005874; GO:0007017; GO:0005200	cytoplasm [GO:0005737]; microtubule [GO:0005874]; GTP binding [GO:0005525]; GTPase activity [GO:0003924]; structural constituent of cytoskeleton [GO:0005200]; microtubule-based process [GO:0007017]
Probable 1-deoxy-D-xylulose-5-phosphate synthase, chloroplastic (1-deoxyxylulose-5-phosphate synthase) (DXP synthase) (DXPS) (EC 2.2.1.7) (CapTKT2)	PATHWAY: Metabolic intermediate biosynthesis; 1-deoxy-D-xylulose 5-phosphate biosynthesis; 1-deoxy-D-xylulose 5-phosphate from D-glyceraldehyde 3-phosphate and pyruvate: step 1/1.	2759	33090	GO:0052865; GO:0008661; GO:0009507; GO:0046872; GO:0016114; GO:0009228	chloroplast [GO:0009507]; 1-deoxy-D-xylulose-5-phosphate synthase activity [GO:0008661]; metal ion binding [GO:0046872]; 1-deoxy-D-xylulose 5-phosphate biosynthetic process [GO:0052865]; terpenoid biosynthetic process [GO:0016114]; thiamine biosynthetic process [GO:0009228]
Triacylglycerol lipase 2 (EC 3.1.1.3)		2759	33090	GO:0002213; GO:0005576; GO:0016298; GO:0016042; GO:0004806	extracellular region [GO:0005576]; lipase activity [GO:0016298]; triglyceride lipase activity [GO:0004806]; defense response to insect [GO:0002213]; lipid catabolic process [GO:0016042]
NADP-dependent malic enzyme, chloroplastic (NADP-ME) (EC 1.1.1.40)	PATHWAY: Photosynthesis; C4 acid pathway.	2759	33090	GO:0051287; GO:0009507; GO:0004471; GO:0004473; GO:0006108; GO:0046872; GO:0008948	chloroplast [GO:0009507]; malate dehydrogenase (decarboxylating) (NAD+) activity [GO:0004471]; malate dehydrogenase (decarboxylating) (NADP+) activity [GO:0004473]; metal ion binding [GO:0046872]; NAD binding [GO:0051287]; oxaloacetate decarboxylase activity [GO:0008948]; malate metabolic process [GO:0006108]
Calcium-dependent protein kinase 21 (EC 2.7.11.1)		2759	33090	GO:0005524; GO:0009738; GO:0005509; GO:0009931; GO:0005516; GO:0004683; GO:0005737; GO:0035556; GO:0005634; GO:0018105; GO:0005886; GO:0009506; GO:0046777; GO:0004672; GO:0019903	cytoplasm [GO:0005737]; nucleus [GO:0005634]; plasma membrane [GO:0005886]; plasmodesma [GO:0009506]; ATP binding [GO:0005524]; calcium ion binding [GO:0005509]; calcium-dependent protein serine/threonine kinase activity [GO:0009931]; calmodulin binding [GO:0005516]; calmodulin-dependent protein kinase activity [GO:0004683]; protein kinase activity [GO:0004672]; protein phosphatase binding [GO:00…
DNA-directed RNA polymerase I subunit RPA2 (EC 2.7.7.6) (DNA-directed RNA polymerase I polypeptide 2) (RNA polymerase I subunit 2)		2759	4751	GO:0003677; GO:0005736; GO:0003899; GO:0046872; GO:0032549; GO:0006360	DNA-directed RNA polymerase I complex [GO:0005736]; DNA binding [GO:0003677]; DNA-directed RNA polymerase activity [GO:0003899]; metal ion binding [GO:0046872]; ribonucleoside binding [GO:0032549]; transcription from RNA polymerase I promoter [GO:0006360]
Ferredoxin--NADP reductase, chloroplastic (FNR) (EC 1.18.1.2)	PATHWAY: Energy metabolism; photosynthesis.	2759	33090	GO:0009570; GO:0009535; GO:0004324; GO:0015979	chloroplast stroma [GO:0009570]; chloroplast thylakoid membrane [GO:0009535]; ferredoxin-NADP+ reductase activity [GO:0004324]; photosynthesis [GO:0015979]
Magnesium-chelatase subunit ChlI, chloroplastic (Mg-chelatase subunit I-1) (EC 6.6.1.1) (Mg-protoporphyrin IX chelatase subunit ChlI)	PATHWAY: Porphyrin-containing compound metabolism; chlorophyll biosynthesis.	2759	33090	GO:0005524; GO:0015995; GO:0009507; GO:0016851; GO:0015979	chloroplast [GO:0009507]; ATP binding [GO:0005524]; magnesium chelatase activity [GO:0016851]; chlorophyll biosynthetic process [GO:0015995]; photosynthesis [GO:0015979]
DNA ligase 4 (EC 6.5.1.1) (DNA ligase IV) (Polydeoxyribonucleotide synthase [ATP] 4)		2759	4751	GO:0005524; GO:0003677; GO:0071897; GO:0003910; GO:0051103; GO:0006310; GO:0006260; GO:0046872; GO:0005634	nucleus [GO:0005634]; ATP binding [GO:0005524]; DNA binding [GO:0003677]; DNA ligase (ATP) activity [GO:0003910]; metal ion binding [GO:0046872]; DNA biosynthetic process [GO:0071897]; DNA ligation involved in DNA repair [GO:0051103]; DNA recombination [GO:0006310]; DNA replication [GO:0006260]
Protein VTS1		2759	4751	GO:0003723; GO:0000932; GO:0005829; GO:0070336; GO:0000289; GO:0000166; GO:0005634; GO:0032079; GO:0015031	cytoplasmic mRNA processing body [GO:0000932]; cytosol [GO:0005829]; nucleus [GO:0005634]; flap-structured DNA binding [GO:0070336]; nucleotide binding [GO:0000166]; RNA binding [GO:0003723]; nuclear-transcribed mRNA poly(A) tail shortening [GO:0000289]; positive regulation of endodeoxyribonuclease activity [GO:0032079]; protein transport [GO:0015031]
Putative poly [ADP-ribose] polymerase 3 (PARP-3) (EC 2.4.2.30) (NAD(+) ADP-ribosyltransferase 3) (ADPRT-3) (Poly[ADP-ribose] synthase 3)		2759	33090	GO:0003677; GO:0003950; GO:0005634; GO:0006471	nucleus [GO:0005634]; DNA binding [GO:0003677]; NAD+ ADP-ribosyltransferase activity [GO:0003950]; protein ADP-ribosylation [GO:0006471]
GDSL esterase/lipase APG (EC 3.1.1.-) (Extracellular lipase APG)		2759	33090	GO:0048046; GO:0016788; GO:0016042	apoplast [GO:0048046]; hydrolase activity, acting on ester bonds [GO:0016788]; lipid catabolic process [GO:0016042]
Sodium/hydrogen exchanger 1 (Na(+)/H(+) exchanger 1) (NHE-1)		2759	33090	GO:0000139; GO:0005789; GO:0016021; GO:0048366; GO:0000325; GO:0005886; GO:0055075; GO:0006885; GO:0090333; GO:0009651; GO:0035725; GO:0015385; GO:0005774; GO:0005773	endoplasmic reticulum membrane [GO:0005789]; Golgi membrane [GO:0000139]; integral component of membrane [GO:0016021]; plant-type vacuole [GO:0000325]; plasma membrane [GO:0005886]; vacuolar membrane [GO:0005774]; vacuole [GO:0005773]; sodium:proton antiporter activity [GO:0015385]; leaf development [GO:0048366]; potassium ion homeostasis [GO:0055075]; regulation of pH [GO:0006885]; regulation of…
Alpha-aminoadipic semialdehyde synthase (cAt-LKR/SDH) (LKR/SDH) [Includes: Lysine ketoglutarate reductase (LKR) (EC 1.5.1.8); Saccharopine dehydrogenase (EC 1.5.1.9) (cAt-SDH) (SDH)]	PATHWAY: Amino-acid degradation; L-lysine degradation via saccharopine pathway; glutaryl-CoA from L-lysine: step 1/6.; PATHWAY: Amino-acid degradation; L-lysine degradation via saccharopine pathway; glutaryl-CoA from L-lysine: step 2/6.	2759	33090	GO:0033512; GO:0005737; GO:0047131; GO:0047130	cytoplasm [GO:0005737]; saccharopine dehydrogenase (NAD+, L-glutamate-forming) activity [GO:0047131]; saccharopine dehydrogenase (NADP+, L-lysine-forming) activity [GO:0047130]; L-lysine catabolic process to acetyl-CoA via saccharopine [GO:0033512]
Methylthioribose kinase (AtMTK) (MTR kinase) (EC 2.7.1.100)	PATHWAY: Amino-acid biosynthesis; L-methionine biosynthesis via salvage pathway; S-methyl-5-thio-alpha-D-ribose 1-phosphate from S-methyl-5'-thioadenosine (hydrolase route): step 2/2.	2759	33090	GO:0005524; GO:0019509; GO:0046522; GO:0071369; GO:0071281; GO:0071732; GO:0005829; GO:0042802	cytosol [GO:0005829]; ATP binding [GO:0005524]; identical protein binding [GO:0042802]; S-methyl-5-thioribose kinase activity [GO:0046522]; cellular response to ethylene stimulus [GO:0071369]; cellular response to iron ion [GO:0071281]; cellular response to nitric oxide [GO:0071732]; L-methionine biosynthetic process from methylthioadenosine [GO:0019509]
ATP-dependent RNA helicase DBP10 (EC 3.6.4.13)		2759	4751	GO:0005524; GO:0003723; GO:1902626; GO:0004386; GO:0000466; GO:0000463; GO:0005730; GO:0030687; GO:0000027	nucleolus [GO:0005730]; preribosome, large subunit precursor [GO:0030687]; ATP binding [GO:0005524]; helicase activity [GO:0004386]; RNA binding [GO:0003723]; assembly of large subunit precursor of preribosome [GO:1902626]; maturation of 5.8S rRNA from tricistronic rRNA transcript (SSU-rRNA, 5.8S rRNA, LSU-rRNA) [GO:0000466]; maturation of LSU-rRNA from tricistronic rRNA transcript (SSU-rRNA, 5.8…
Elongation factor G-1, mitochondrial (EF-Gmt) (mEF-G 1-1) (Elongation factor G1-1)	PATHWAY: Protein biosynthesis; polypeptide chain elongation. {ECO:0000255|HAMAP-Rule:MF_03061}.	2759	33090	GO:0005524; GO:0005525; GO:0003924; GO:0005739; GO:0003746	mitochondrion [GO:0005739]; ATP binding [GO:0005524]; GTP binding [GO:0005525]; GTPase activity [GO:0003924]; translation elongation factor activity [GO:0003746]
SPX domain-containing protein 4 (Protein SPX DOMAIN GENE 4) (AtSPX4)		2759	33090	GO:0016036; GO:0005783	endoplasmic reticulum [GO:0005783]; cellular response to phosphate starvation [GO:0016036]
Cell division control protein 48 homolog C (AtCDC48c) (Protein EMBRYO DEFECTIVE 1354)		2759	33090	GO:0005524; GO:0007049; GO:0051301; GO:0005856; GO:0005634; GO:0009524; GO:0015031	cytoskeleton [GO:0005856]; nucleus [GO:0005634]; phragmoplast [GO:0009524]; ATP binding [GO:0005524]; cell cycle [GO:0007049]; cell division [GO:0051301]; protein transport [GO:0015031]
Ethylene-overproduction protein 1 (Protein ETHYLENE OVERPRODUCER 1) (Protein ETO1)	PATHWAY: Protein modification; protein ubiquitination.	2759	33090	GO:0009873; GO:0005622; GO:0016567	intracellular [GO:0005622]; ethylene-activated signaling pathway [GO:0009873]; protein ubiquitination [GO:0016567]
3-ketodihydrosphingosine reductase tsc10 (EC 1.1.1.102) (3-dehydrosphinganine reductase) (KDS reductase)	PATHWAY: Lipid metabolism; sphingolipid metabolism.	2759	4751	GO:0047560; GO:0005789; GO:0016021; GO:0006665	endoplasmic reticulum membrane [GO:0005789]; integral component of membrane [GO:0016021]; 3-dehydrosphinganine reductase activity [GO:0047560]; sphingolipid metabolic process [GO:0006665]
Enolase (EC 4.2.1.11) (2-phospho-D-glycerate hydro-lyase) (2-phosphoglycerate dehydratase)	PATHWAY: Carbohydrate degradation; glycolysis; pyruvate from D-glyceraldehyde 3-phosphate: step 4/5.	2759	33090	GO:0006096; GO:0000287; GO:0004634; GO:0000015	phosphopyruvate hydratase complex [GO:0000015]; magnesium ion binding [GO:0000287]; phosphopyruvate hydratase activity [GO:0004634]; glycolytic process [GO:0006096]
Receptor-like protein kinase (EC 2.7.11.1)		2759	33090	GO:0005524; GO:0005576; GO:0016021; GO:0005886; GO:0006468; GO:0004674; GO:0007165; GO:0019199	extracellular region [GO:0005576]; integral component of membrane [GO:0016021]; plasma membrane [GO:0005886]; ATP binding [GO:0005524]; protein serine/threonine kinase activity [GO:0004674]; transmembrane receptor protein kinase activity [GO:0019199]; protein phosphorylation [GO:0006468]; signal transduction [GO:0007165]
Cytochrome P450 78A3 (EC 1.14.-.-)		2759	33090	GO:0020037; GO:0005506; GO:0016020; GO:0016709; GO:0044550	membrane [GO:0016020]; heme binding [GO:0020037]; iron ion binding [GO:0005506]; oxidoreductase activity, acting on paired donors, with incorporation or reduction of molecular oxygen, NAD(P)H as one donor, and incorporation of one atom of oxygen [GO:0016709]; secondary metabolite biosynthetic process [GO:0044550]
Probable protein phosphatase 2C 26 (AtPP2C26) (EC 3.1.3.16)		2759	33090	GO:0071482; GO:0009507; GO:0009570; GO:0046872; GO:0035970; GO:0004721; GO:0010027	chloroplast [GO:0009507]; chloroplast stroma [GO:0009570]; metal ion binding [GO:0046872]; phosphoprotein phosphatase activity [GO:0004721]; cellular response to light stimulus [GO:0071482]; peptidyl-threonine dephosphorylation [GO:0035970]; thylakoid membrane organization [GO:0010027]
Alpha-glucosidase (AGL) (EC 3.2.1.20) (Maltase)		2759	4751	GO:0004558; GO:0030246; GO:0044264; GO:0046527; GO:0032450	alpha-1,4-glucosidase activity [GO:0004558]; carbohydrate binding [GO:0030246]; glucosyltransferase activity [GO:0046527]; maltose alpha-glucosidase activity [GO:0032450]; cellular polysaccharide metabolic process [GO:0044264]
Eukaryotic translation initiation factor 3 subunit L (eIF3l)		2759	4751	GO:0016282; GO:0033290; GO:0005852; GO:0001731; GO:0006446; GO:0003743	eukaryotic 43S preinitiation complex [GO:0016282]; eukaryotic 48S preinitiation complex [GO:0033290]; eukaryotic translation initiation factor 3 complex [GO:0005852]; translation initiation factor activity [GO:0003743]; formation of translation preinitiation complex [GO:0001731]; regulation of translational initiation [GO:0006446]
Carboxypeptidase cpdS (EC 3.4.16.-)		2759	4751	GO:0004185	serine-type carboxypeptidase activity [GO:0004185]
CASP-like protein 1B2 (VvCASPL1B2)		2759	33090	GO:0016021; GO:0005886	integral component of membrane [GO:0016021]; plasma membrane [GO:0005886]
Purple acid phosphatase 10 (EC 3.1.3.2)		2759	33090	GO:0003993; GO:0005618; GO:0016036; GO:0005829; GO:0016311; GO:0005576; GO:0046872; GO:0009505; GO:0009506	cell wall [GO:0005618]; cytosol [GO:0005829]; extracellular region [GO:0005576]; plant-type cell wall [GO:0009505]; plasmodesma [GO:0009506]; acid phosphatase activity [GO:0003993]; metal ion binding [GO:0046872]; cellular response to phosphate starvation [GO:0016036]; dephosphorylation [GO:0016311]
Transcription factor bHLH96 (Basic helix-loop-helix protein 96) (AtbHLH96) (bHLH 96) (Transcription factor EN 15) (bHLH transcription factor bHLH096)		2759	33090	GO:0003677; GO:0016597; GO:0005634; GO:0003700; GO:0006351	nucleus [GO:0005634]; amino acid binding [GO:0016597]; DNA binding [GO:0003677]; transcription factor activity, sequence-specific DNA binding [GO:0003700]; transcription, DNA-templated [GO:0006351]
Cyclin-D1-1 (Cyclin-delta-1) (Cyclin-d1) (G1/S-specific cyclin-D1-1) (CycD1;1)		2759	33090	GO:0007049; GO:0051301; GO:0005634	nucleus [GO:0005634]; cell cycle [GO:0007049]; cell division [GO:0051301]
Cytochrome P450 71D8 (EC 1.14.-.-) (Cytochrome P450 CP7)		2759	33090	GO:0020037; GO:0005506; GO:0016020; GO:0016709; GO:0044550	membrane [GO:0016020]; heme binding [GO:0020037]; iron ion binding [GO:0005506]; oxidoreductase activity, acting on paired donors, with incorporation or reduction of molecular oxygen, NAD(P)H as one donor, and incorporation of one atom of oxygen [GO:0016709]; secondary metabolite biosynthetic process [GO:0044550]
Auxin transporter-like protein 1 (AUX1-like protein 1)		2759	33090	GO:0003333; GO:0015171; GO:0060919; GO:0010328; GO:0009734; GO:0016021; GO:0005886; GO:0048829; GO:0015293	integral component of membrane [GO:0016021]; plasma membrane [GO:0005886]; amino acid transmembrane transporter activity [GO:0015171]; auxin influx transmembrane transporter activity [GO:0010328]; symporter activity [GO:0015293]; amino acid transmembrane transport [GO:0003333]; auxin influx [GO:0060919]; auxin-activated signaling pathway [GO:0009734]; root cap development [GO:0048829]
Protein S-acyltransferase 18 (EC 2.3.1.225) (Probable palmitoyltransferase At4g01730) (Zinc finger DHHC domain-containing protein At4g01730)		2759	33090	GO:0030659; GO:0005789; GO:0016021; GO:0019706; GO:0008270	cytoplasmic vesicle membrane [GO:0030659]; endoplasmic reticulum membrane [GO:0005789]; integral component of membrane [GO:0016021]; protein-cysteine S-palmitoyltransferase activity [GO:0019706]; zinc ion binding [GO:0008270]
Isocitrate lyase (ICL) (Isocitrase) (Isocitratase) (EC 4.1.3.1) (Methylisocitrate lyase) (MICA) (EC 4.1.3.30) (Threo-D(S)-isocitrate glyoxylate-lyase)	PATHWAY: Carbohydrate metabolism; glyoxylate cycle; (S)-malate from isocitrate: step 1/2.	2759	4751	GO:0006097; GO:0009514; GO:0004451; GO:0046872; GO:0046421; GO:0006099	glyoxysome [GO:0009514]; isocitrate lyase activity [GO:0004451]; metal ion binding [GO:0046872]; methylisocitrate lyase activity [GO:0046421]; glyoxylate cycle [GO:0006097]; tricarboxylic acid cycle [GO:0006099]
Formin-like protein 11 (AtFH11)		2759	33090	GO:0003779; GO:0016021	integral component of membrane [GO:0016021]; actin binding [GO:0003779]
Protein BONZAI 3		2759	33090	GO:0005544; GO:0006952; GO:0060548; GO:0005886; GO:0090332	plasma membrane [GO:0005886]; calcium-dependent phospholipid binding [GO:0005544]; defense response [GO:0006952]; negative regulation of cell death [GO:0060548]; stomatal closure [GO:0090332]
Aldehyde dehydrogenase family 2 member C4 (EC 1.2.1.3) (ALDH1a) (Protein REDUCED EPIDERMAL FLUORESCENCE 1)		2759	33090	GO:0004029; GO:0050269; GO:0005829; GO:0009699	cytosol [GO:0005829]; aldehyde dehydrogenase (NAD) activity [GO:0004029]; coniferyl-aldehyde dehydrogenase activity [GO:0050269]; phenylpropanoid biosynthetic process [GO:0009699]
Probable alpha,alpha-trehalose-phosphate synthase [UDP-forming] 7 (EC 2.4.1.15) (Trehalose-6-phosphate synthase 7) (AtTPS7)		2759	33090	GO:0005829; GO:0016757; GO:0005992	cytosol [GO:0005829]; transferase activity, transferring glycosyl groups [GO:0016757]; trehalose biosynthetic process [GO:0005992]
Mediator of RNA polymerase II transcription subunit 12 (Mediator complex subunit 12)		2759	4751	GO:0001104; GO:0016592; GO:0006351	mediator complex [GO:0016592]; RNA polymerase II transcription cofactor activity [GO:0001104]; transcription, DNA-templated [GO:0006351]
Calmodulin-like protein 3		2759	33090	GO:0005509; GO:0005777	peroxisome [GO:0005777]; calcium ion binding [GO:0005509]
Glutamate receptor 3.6 (Ligand-gated ion channel 3.6)		2759	33090	GO:0005262; GO:0070588; GO:0006816; GO:0019722; GO:0071230; GO:0008066; GO:0009864; GO:0016021; GO:0005622; GO:0004970; GO:0005886; GO:0009611	integral component of membrane [GO:0016021]; intracellular [GO:0005622]; plasma membrane [GO:0005886]; calcium channel activity [GO:0005262]; glutamate receptor activity [GO:0008066]; ionotropic glutamate receptor activity [GO:0004970]; calcium ion transmembrane transport [GO:0070588]; calcium ion transport [GO:0006816]; calcium-mediated signaling [GO:0019722]; cellular response to amino acid sti…
Fasciclin-like arabinogalactan protein 12		2759	33090	GO:0031225; GO:0009834; GO:0005886	anchored component of membrane [GO:0031225]; plasma membrane [GO:0005886]; plant-type secondary cell wall biogenesis [GO:0009834]
Probable aldehyde dehydrogenase (EC 1.2.1.3) (Flax-inducible sequence 1)		2759	33090	GO:0004029	aldehyde dehydrogenase (NAD) activity [GO:0004029]
Translationally-controlled tumor protein homolog (TCTP)		2759	33090	GO:0005737	cytoplasm [GO:0005737]
Cysteine-rich repeat secretory protein 3 (Plasmodesmata-located protein 2) (PDLP2)		2759	33090	GO:0016021; GO:0009506; GO:0010497; GO:0046739	integral component of membrane [GO:0016021]; plasmodesma [GO:0009506]; plasmodesmata-mediated intercellular transport [GO:0010497]; transport of virus in multicellular host [GO:0046739]
Probable inorganic phosphate transporter 1-8 (AtPht1;8) (H(+)/Pi cotransporter)		2759	33090	GO:0005887; GO:0006817; GO:0022891; GO:0015293	integral component of plasma membrane [GO:0005887]; substrate-specific transmembrane transporter activity [GO:0022891]; symporter activity [GO:0015293]; phosphate ion transport [GO:0006817]
Inositol-tetrakisphosphate 1-kinase 1 (EC 2.7.1.134) (Inositol 1,3,4-trisphosphate 5/6-kinase 1) (AtItpk-1) (Inositol-triphosphate 5/6-kinase 1) (Ins(1,3,4)P(3) 5/6-kinase 1) (EC 2.7.1.159)		2759	33090	GO:0005524; GO:0005829; GO:0052746; GO:0047325; GO:0032957; GO:0052726; GO:0052725; GO:0000287; GO:0010264	cytosol [GO:0005829]; ATP binding [GO:0005524]; inositol tetrakisphosphate 1-kinase activity [GO:0047325]; inositol-1,3,4-trisphosphate 5-kinase activity [GO:0052726]; inositol-1,3,4-trisphosphate 6-kinase activity [GO:0052725]; magnesium ion binding [GO:0000287]; inositol phosphorylation [GO:0052746]; inositol trisphosphate metabolic process [GO:0032957]; myo-inositol hexakisphosphate biosynthet…
65-kDa microtubule-associated protein 8 (AtMAP65-8)		2759	33090	GO:0000910; GO:0005737; GO:0005874; GO:0000226; GO:0007067; GO:0005634; GO:0000922	cytoplasm [GO:0005737]; microtubule [GO:0005874]; nucleus [GO:0005634]; spindle pole [GO:0000922]; cytokinesis [GO:0000910]; microtubule cytoskeleton organization [GO:0000226]; mitotic nuclear division [GO:0007067]
Leucine-rich repeat receptor-like serine/threonine-protein kinase BAM1 (EC 2.7.11.1) (Protein BARELY ANY MERISTEM 1)		2759	33090	GO:0005524; GO:0030154; GO:0048437; GO:0048229; GO:0016021; GO:0005886; GO:0043621; GO:0004674; GO:0033612; GO:0010075	integral component of membrane [GO:0016021]; plasma membrane [GO:0005886]; ATP binding [GO:0005524]; protein self-association [GO:0043621]; protein serine/threonine kinase activity [GO:0004674]; receptor serine/threonine kinase binding [GO:0033612]; cell differentiation [GO:0030154]; floral organ development [GO:0048437]; gametophyte development [GO:0048229]; regulation of meristem growth [GO:001…
Protein NRT1/ PTR FAMILY 5.1 (AtNPF5.1)		2759	33090	GO:0016021; GO:0009624; GO:0005215	integral component of membrane [GO:0016021]; transporter activity [GO:0005215]; response to nematode [GO:0009624]
Probable xyloglucan 6-xylosyltransferase 5 (EC 2.4.2.39) (Putative glycosyltransferase 5) (AtGT5) (EC 2.4.-.-)		2759	33090	GO:0005794; GO:0000139; GO:0005768; GO:0016021; GO:0048767; GO:0005802; GO:0033843; GO:0010411	endosome [GO:0005768]; Golgi apparatus [GO:0005794]; Golgi membrane [GO:0000139]; integral component of membrane [GO:0016021]; trans-Golgi network [GO:0005802]; xyloglucan 6-xylosyltransferase activity [GO:0033843]; root hair elongation [GO:0048767]; xyloglucan metabolic process [GO:0010411]
Mannosylglycoprotein endo-beta-mannosidase (Endo-beta-mannosidase) (EC 3.2.1.152) [Cleaved into: Mannosylglycoprotein endo-beta-mannosidase 31 kDa subunit; Mannosylglycoprotein endo-beta-mannosidase 28 kDa subunit; Mannosylglycoprotein endo-beta-mannosidase 42 kDa subunit]		2759	33090	GO:0005975; GO:0033947	mannosylglycoprotein endo-beta-mannosidase activity [GO:0033947]; carbohydrate metabolic process [GO:0005975]
Heat stress transcription factor A-6b (AtHsfA6b) (AtHsf-07)		2759	33090	GO:0005737; GO:0005634; GO:0043565; GO:0003700; GO:0006351	cytoplasm [GO:0005737]; nucleus [GO:0005634]; sequence-specific DNA binding [GO:0043565]; transcription factor activity, sequence-specific DNA binding [GO:0003700]; transcription, DNA-templated [GO:0006351]
Probable mannitol dehydrogenase (EC 1.1.1.255) (NAD-dependent mannitol dehydrogenase)		2759	33090	GO:0046029; GO:0008270	mannitol dehydrogenase activity [GO:0046029]; zinc ion binding [GO:0008270]
Probable mediator of RNA polymerase II transcription subunit 37e (Heat shock 70 kDa protein 1) (Heat shock cognate 70 kDa protein 1) (Heat shock cognate protein 70-1) (AtHsc70-1) (Heat shock protein 70-1) (AtHsp70-1) (Protein EARLY-RESPONSIVE TO DEHYDRATION 2)		2759	33090	GO:0005524; GO:0005794; GO:0048046; GO:0005618; GO:0009507; GO:0005737; GO:0005829; GO:0022626; GO:0042742; GO:0050832; GO:0098542; GO:0016020; GO:0010187; GO:0005730; GO:0005634; GO:0005886; GO:0009506; GO:0002020; GO:0006355; GO:0046686; GO:0009409; GO:0009408; GO:0009615; GO:0090332; GO:0006351; GO:0005774	apoplast [GO:0048046]; cell wall [GO:0005618]; chloroplast [GO:0009507]; cytoplasm [GO:0005737]; cytosol [GO:0005829]; cytosolic ribosome [GO:0022626]; Golgi apparatus [GO:0005794]; membrane [GO:0016020]; nucleolus [GO:0005730]; nucleus [GO:0005634]; plasma membrane [GO:0005886]; plasmodesma [GO:0009506]; vacuolar membrane [GO:0005774]; ATP binding [GO:0005524]; protease binding [GO:0002020]; def…
Enolase 1 (EC 4.2.1.11) (2-phospho-D-glycerate hydro-lyase 1) (2-phosphoglycerate dehydratase 1)	PATHWAY: Carbohydrate degradation; glycolysis; pyruvate from D-glyceraldehyde 3-phosphate: step 4/5.	2759	33090	GO:0006096; GO:0000287; GO:0004634; GO:0000015	phosphopyruvate hydratase complex [GO:0000015]; magnesium ion binding [GO:0000287]; phosphopyruvate hydratase activity [GO:0004634]; glycolytic process [GO:0006096]
Beta-galactosidase 5 (Lactase 5) (EC 3.2.1.23)		2759	33090	GO:0048046; GO:0004565; GO:0005975; GO:0005618; GO:0005773	apoplast [GO:0048046]; cell wall [GO:0005618]; vacuole [GO:0005773]; beta-galactosidase activity [GO:0004565]; carbohydrate metabolic process [GO:0005975]
Scarecrow-like protein 28 (AtSCL28) (GRAS family protein 8) (AtGRAS-8)		2759	33090	GO:0005634; GO:0006355; GO:0003700; GO:0006351	nucleus [GO:0005634]; transcription factor activity, sequence-specific DNA binding [GO:0003700]; regulation of transcription, DNA-templated [GO:0006355]; transcription, DNA-templated [GO:0006351]
Protein ALUMINUM SENSITIVE 3 (ABC transporter I family member 16) (ABC transporter ABCI.16) (AtABCI16) (ybbM homolog protein)		2759	33090	GO:0005887; GO:0034220; GO:0015075; GO:0005886; GO:0010044	integral component of plasma membrane [GO:0005887]; plasma membrane [GO:0005886]; ion transmembrane transporter activity [GO:0015075]; ion transmembrane transport [GO:0034220]; response to aluminum ion [GO:0010044]
Cell division cycle protein 123		2759	4751	GO:0005524; GO:0007049; GO:0051301; GO:0005829; GO:0000287; GO:0005634	cytosol [GO:0005829]; nucleus [GO:0005634]; ATP binding [GO:0005524]; magnesium ion binding [GO:0000287]; cell cycle [GO:0007049]; cell division [GO:0051301]
Stachyose synthase (EC 2.4.1.67) (Galactinol--raffinose galactosyltransferase)	PATHWAY: Glycan metabolism; stachyose biosynthesis; stachyose from raffinose: step 1/1.	2759	33090	GO:0005737; GO:0047268; GO:0009312; GO:0033532	cytoplasm [GO:0005737]; galactinol-raffinose galactosyltransferase activity [GO:0047268]; oligosaccharide biosynthetic process [GO:0009312]; stachyose biosynthetic process [GO:0033532]
Vacuolar cation/proton exchanger 2 (Ca(2+)/H(+) antiporter CAX2) (Ca(2+)/H(+) exchanger 2) (Protein CATION EXCHANGER 2)		2759	33090	GO:0070588; GO:0006816; GO:0015369; GO:0016021; GO:0009705; GO:0005773	integral component of membrane [GO:0016021]; plant-type vacuole membrane [GO:0009705]; vacuole [GO:0005773]; calcium:proton antiporter activity [GO:0015369]; calcium ion transmembrane transport [GO:0070588]; calcium ion transport [GO:0006816]
Laccase-5 (EC 1.10.3.2) (Benzenediol:oxygen oxidoreductase 5) (Diphenol oxidase 5) (Urishiol oxidase 5)		2759	33090	GO:0048046; GO:0005507; GO:0052716; GO:0046274; GO:0016722; GO:0046688	apoplast [GO:0048046]; copper ion binding [GO:0005507]; hydroquinone:oxygen oxidoreductase activity [GO:0052716]; oxidoreductase activity, oxidizing metal ions [GO:0016722]; lignin catabolic process [GO:0046274]; response to copper ion [GO:0046688]
Aquaporin TIP4-1 (Epsilon-tonoplast intrinsic protein) (Epsilon-TIP) (Tonoplast intrinsic protein 4-1) (AtTIP4;1) [Cleaved into: Aquaporin TIP4-1, N-terminally processed]		2759	33090	GO:0009992; GO:0042807; GO:0015254; GO:0015793; GO:0005887; GO:0034220; GO:0009705; GO:0015250; GO:0006833	central vacuole [GO:0042807]; integral component of plasma membrane [GO:0005887]; plant-type vacuole membrane [GO:0009705]; glycerol channel activity [GO:0015254]; water channel activity [GO:0015250]; cellular water homeostasis [GO:0009992]; glycerol transport [GO:0015793]; ion transmembrane transport [GO:0034220]; water transport [GO:0006833]
ATP-dependent zinc metalloprotease FTSH 6, chloroplastic (AtFTSH6) (EC 3.4.24.-)		2759	33090	GO:0005524; GO:0009535; GO:0016021; GO:0004222; GO:0008270	chloroplast thylakoid membrane [GO:0009535]; integral component of membrane [GO:0016021]; ATP binding [GO:0005524]; metalloendopeptidase activity [GO:0004222]; zinc ion binding [GO:0008270]
Aldo-keto reductase family 4 member C9 (EC 1.1.1.-)		2759	33090	GO:0070401; GO:0008106; GO:0004033; GO:0009507; GO:0055114; GO:0009409; GO:0009651; GO:0009636; GO:0009414; GO:0016229	chloroplast [GO:0009507]; alcohol dehydrogenase (NADP+) activity [GO:0008106]; aldo-keto reductase (NADP) activity [GO:0004033]; NADP+ binding [GO:0070401]; steroid dehydrogenase activity [GO:0016229]; oxidation-reduction process [GO:0055114]; response to cold [GO:0009409]; response to salt stress [GO:0009651]; response to toxic substance [GO:0009636]; response to water deprivation [GO:0009414]
Probable potassium transporter 17 (OsHAK17)		2759	33090	GO:0016021; GO:0016020; GO:0015079	integral component of membrane [GO:0016021]; membrane [GO:0016020]; potassium ion transmembrane transporter activity [GO:0015079]
X-linked retinitis pigmentosa GTPase regulator-interacting protein 1 (RPGR-interacting protein 1)		2759	33208	GO:0005930; GO:0005929; GO:0042462; GO:0061351; GO:0031513; GO:0032391; GO:0050896; GO:0060041; GO:0007601	axoneme [GO:0005930]; cilium [GO:0005929]; nonmotile primary cilium [GO:0031513]; photoreceptor connecting cilium [GO:0032391]; eye photoreceptor cell development [GO:0042462]; neural precursor cell proliferation [GO:0061351]; response to stimulus [GO:0050896]; retina development in camera-type eye [GO:0060041]; visual perception [GO:0007601]
Cation/H(+) antiporter 28 (Protein CATION/H+ EXCHANGER 28) (AtCHX28)		2759	33090	GO:0012505; GO:1902600; GO:0016021; GO:0016020; GO:0005451; GO:0006813; GO:0006885	endomembrane system [GO:0012505]; integral component of membrane [GO:0016021]; membrane [GO:0016020]; monovalent cation:proton antiporter activity [GO:0005451]; hydrogen ion transmembrane transport [GO:1902600]; potassium ion transport [GO:0006813]; regulation of pH [GO:0006885]
Tubulin beta-3 chain		2759	33090	GO:0005525; GO:0003924; GO:0005737; GO:0005874; GO:0007017; GO:0005200	cytoplasm [GO:0005737]; microtubule [GO:0005874]; GTP binding [GO:0005525]; GTPase activity [GO:0003924]; structural constituent of cytoskeleton [GO:0005200]; microtubule-based process [GO:0007017]
Tubulin beta-2 chain		2759	33090	GO:0005525; GO:0003924; GO:0005737; GO:0005874; GO:0007017; GO:0005200	cytoplasm [GO:0005737]; microtubule [GO:0005874]; GTP binding [GO:0005525]; GTPase activity [GO:0003924]; structural constituent of cytoskeleton [GO:0005200]; microtubule-based process [GO:0007017]
Transcription factor bHLH30 (Basic helix-loop-helix protein 30) (AtbHLH30) (bHLH 30) (Transcription factor EN 53) (bHLH transcription factor bHLH030)		2759	33090	GO:0003677; GO:0005634; GO:0006355; GO:0003700; GO:0006351	nucleus [GO:0005634]; DNA binding [GO:0003677]; transcription factor activity, sequence-specific DNA binding [GO:0003700]; regulation of transcription, DNA-templated [GO:0006355]; transcription, DNA-templated [GO:0006351]
Serine-type carboxypeptidase F (Proteinase F) (EC 3.4.16.-) (CPD-II)		2759	4751	GO:0004185	serine-type carboxypeptidase activity [GO:0004185]
Probable xyloglucan glycosyltransferase 12 (EC 2.4.1.-) (Cellulose synthase-like protein C12) (AtCslC12)		2759	33090	GO:0000139; GO:0071555; GO:0016021; GO:0009506; GO:0016757	Golgi membrane [GO:0000139]; integral component of membrane [GO:0016021]; plasmodesma [GO:0009506]; transferase activity, transferring glycosyl groups [GO:0016757]; cell wall organization [GO:0071555]
Glucan endo-1,3-beta-glucosidase 14 (EC 3.2.1.39) ((1->3)-beta-glucan endohydrolase 14) ((1->3)-beta-glucanase 14) (Beta-1,3-endoglucanase 14) (Beta-1,3-glucanase 14)		2759	33090	GO:0046658; GO:0005975; GO:0005618; GO:0071555; GO:0005737; GO:0006952; GO:0005576; GO:0042973; GO:0005634	anchored component of plasma membrane [GO:0046658]; cell wall [GO:0005618]; cytoplasm [GO:0005737]; extracellular region [GO:0005576]; nucleus [GO:0005634]; glucan endo-1,3-beta-D-glucosidase activity [GO:0042973]; carbohydrate metabolic process [GO:0005975]; cell wall organization [GO:0071555]; defense response [GO:0006952]
Protein NRT1/ PTR FAMILY 8.2 (AtNPF8.2) (Peptide transporter PTR5)		2759	33090	GO:0042938; GO:0042936; GO:0016021; GO:0005886; GO:0009860; GO:0015031	integral component of membrane [GO:0016021]; plasma membrane [GO:0005886]; dipeptide transporter activity [GO:0042936]; dipeptide transport [GO:0042938]; pollen tube growth [GO:0009860]; protein transport [GO:0015031]
Calcium-dependent protein kinase 8 (EC 2.7.11.1) (Calcium-dependent protein kinase isoform CDPK19) (AtCDPK19)		2759	33090	GO:0005524; GO:0005509; GO:0005886; GO:0004674	plasma membrane [GO:0005886]; ATP binding [GO:0005524]; calcium ion binding [GO:0005509]; protein serine/threonine kinase activity [GO:0004674]
Probable lactoylglutathione lyase, chloroplastic (EC 4.4.1.5) (Glyoxalase I)	PATHWAY: Secondary metabolite metabolism; methylglyoxal degradation; (R)-lactate from methylglyoxal: step 1/2.	2759	33090	GO:0009507; GO:0009570; GO:0004462; GO:0046872; GO:0009409; GO:0010319; GO:0009579; GO:0031977	chloroplast [GO:0009507]; chloroplast stroma [GO:0009570]; stromule [GO:0010319]; thylakoid [GO:0009579]; thylakoid lumen [GO:0031977]; lactoylglutathione lyase activity [GO:0004462]; metal ion binding [GO:0046872]; response to cold [GO:0009409]
5'-3' exoribonuclease 2 (EC 3.1.13.-)		2759	4751	GO:0004534; GO:0006353; GO:0006397; GO:0003676; GO:0005634; GO:0006364; GO:0006355; GO:0008270	nucleus [GO:0005634]; 5'-3' exoribonuclease activity [GO:0004534]; nucleic acid binding [GO:0003676]; zinc ion binding [GO:0008270]; DNA-templated transcription, termination [GO:0006353]; mRNA processing [GO:0006397]; regulation of transcription, DNA-templated [GO:0006355]; rRNA processing [GO:0006364]
Phospholipid-transporting ATPase 1 (AtALA1) (EC 3.6.3.1) (Aminophospholipid flippase 1)		2759	33090	GO:0005524; GO:0005789; GO:0016021; GO:0000287; GO:0016020; GO:0045332; GO:0004012; GO:0005886	endoplasmic reticulum membrane [GO:0005789]; integral component of membrane [GO:0016021]; membrane [GO:0016020]; plasma membrane [GO:0005886]; ATP binding [GO:0005524]; magnesium ion binding [GO:0000287]; phospholipid-translocating ATPase activity [GO:0004012]; phospholipid translocation [GO:0045332]
Actin-depolymerizing factor 5 (ADF-5) (AtADF5)		2759	33090	GO:0005737; GO:0005856	cytoplasm [GO:0005737]; cytoskeleton [GO:0005856]
Ferredoxin--NADP reductase, leaf isozyme, chloroplastic (FNR) (EC 1.18.1.2)	PATHWAY: Energy metabolism; photosynthesis.	2759	33090	GO:0009570; GO:0009535; GO:0004324; GO:0015979	chloroplast stroma [GO:0009570]; chloroplast thylakoid membrane [GO:0009535]; ferredoxin-NADP+ reductase activity [GO:0004324]; photosynthesis [GO:0015979]
Protein NRT1/ PTR FAMILY 8.3 (AtNPF8.3) (Histidine-transporting protein) (Peptide transporter PTR2)		2759	33090	GO:0005794; GO:0042938; GO:0042936; GO:0015334; GO:0016021; GO:0015833; GO:0015197; GO:0000325; GO:0009705; GO:0015031; GO:0042939; GO:0042937; GO:0005774; GO:0005773	Golgi apparatus [GO:0005794]; integral component of membrane [GO:0016021]; plant-type vacuole [GO:0000325]; plant-type vacuole membrane [GO:0009705]; vacuolar membrane [GO:0005774]; vacuole [GO:0005773]; dipeptide transporter activity [GO:0042936]; high-affinity oligopeptide transporter activity [GO:0015334]; peptide transporter activity [GO:0015197]; tripeptide transporter activity [GO:0042937];…
Poly [ADP-ribose] polymerase 3 (PARP-3) (EC 2.4.2.30) (NAD(+) ADP-ribosyltransferase 3) (ADPRT-3) (Poly[ADP-ribose] synthase 3)		2759	33090	GO:0003677; GO:0003910; GO:0051103; GO:0003950; GO:0005737; GO:0006273; GO:0005634; GO:0006471	cytoplasm [GO:0005737]; nucleus [GO:0005634]; DNA binding [GO:0003677]; DNA ligase (ATP) activity [GO:0003910]; NAD+ ADP-ribosyltransferase activity [GO:0003950]; DNA ligation involved in DNA repair [GO:0051103]; lagging strand elongation [GO:0006273]; protein ADP-ribosylation [GO:0006471]
Histone-lysine N-methyltransferase, H3 lysine-36 specific (EC 2.1.1.43) (SET domain-containing protein 2)		2759	4751	GO:0003677; GO:0006354; GO:0005694; GO:0046975; GO:0005634; GO:0006355	chromosome [GO:0005694]; nucleus [GO:0005634]; DNA binding [GO:0003677]; histone methyltransferase activity (H3-K36 specific) [GO:0046975]; DNA-templated transcription, elongation [GO:0006354]; regulation of transcription, DNA-templated [GO:0006355]
Patellin-3		2759	33090	GO:0007049; GO:0051301; GO:0005737; GO:0016021; GO:0008289; GO:0005886; GO:0006810	cytoplasm [GO:0005737]; integral component of membrane [GO:0016021]; plasma membrane [GO:0005886]; lipid binding [GO:0008289]; cell cycle [GO:0007049]; cell division [GO:0051301]; transport [GO:0006810]
Glutamate decarboxylase (GAD) (EC 4.1.1.15)		2759	33090	GO:0004351; GO:0006536; GO:0030170	glutamate decarboxylase activity [GO:0004351]; pyridoxal phosphate binding [GO:0030170]; glutamate metabolic process [GO:0006536]
Alpha-glucan water dikinase 1, chloroplastic (EC 2.7.9.4) (Protein starch excess 1) (Protein starch-related R1)		2759	33090	GO:0005524; GO:0050521; GO:0009507; GO:0009941; GO:0009570; GO:0009631; GO:0046872; GO:0005739; GO:0009610; GO:0005983	chloroplast [GO:0009507]; chloroplast envelope [GO:0009941]; chloroplast stroma [GO:0009570]; mitochondrion [GO:0005739]; alpha-glucan, water dikinase activity [GO:0050521]; ATP binding [GO:0005524]; metal ion binding [GO:0046872]; cold acclimation [GO:0009631]; response to symbiotic fungus [GO:0009610]; starch catabolic process [GO:0005983]
Probable beta-glucosidase M (EC 3.2.1.21) (Beta-D-glucoside glucohydrolase M) (Cellobiase M) (Gentiobiase M)	PATHWAY: Glycan metabolism; cellulose degradation.	2759	4751	GO:0008422; GO:0030245; GO:0005576	extracellular region [GO:0005576]; beta-glucosidase activity [GO:0008422]; cellulose catabolic process [GO:0030245]
Pentatricopeptide repeat-containing protein At4g16470		2759	33090
Calcium-transporting ATPase 1, chloroplastic (EC 3.6.3.8) (Ca(2+)-ATPase isoform 1) (Plastid envelope ATPase 1)		2759	33090	GO:0005524; GO:0005262; GO:0005388; GO:0009706; GO:0005783; GO:0005887; GO:0046872; GO:0005886	chloroplast inner membrane [GO:0009706]; endoplasmic reticulum [GO:0005783]; integral component of plasma membrane [GO:0005887]; plasma membrane [GO:0005886]; ATP binding [GO:0005524]; calcium channel activity [GO:0005262]; calcium-transporting ATPase activity [GO:0005388]; metal ion binding [GO:0046872]
Histone acetyltransferase HAC4 (EC 2.3.1.48)		2759	33090	GO:0004402; GO:0005634; GO:0006355; GO:0003712; GO:0006351; GO:0008270	nucleus [GO:0005634]; histone acetyltransferase activity [GO:0004402]; transcription cofactor activity [GO:0003712]; zinc ion binding [GO:0008270]; regulation of transcription, DNA-templated [GO:0006355]; transcription, DNA-templated [GO:0006351]
Long-chain-alcohol oxidase FAO2 (EC 1.1.3.20) (Long-chain fatty alcohol oxidase 2)		2759	33090	GO:0050660; GO:0016021; GO:0046577	integral component of membrane [GO:0016021]; flavin adenine dinucleotide binding [GO:0050660]; long-chain-alcohol oxidase activity [GO:0046577]
Metacaspase-1 (AtMC1) (EC 3.4.22.-) (Metacaspase 1b) (AtMCP1b) (Protein LSD ONE LIKE 3)		2759	33090	GO:0004197; GO:0006952; GO:0043068	cysteine-type endopeptidase activity [GO:0004197]; defense response [GO:0006952]; positive regulation of programmed cell death [GO:0043068]
Proline-rich receptor-like protein kinase PERK12 (EC 2.7.11.1) (Proline-rich extensin-like receptor kinase 12) (AtPERK12) (Protein INFLORESCENCE GROWTH INHIBITOR 1)		2759	33090	GO:0005524; GO:0032502; GO:0016021; GO:0005886; GO:0004674	integral component of membrane [GO:0016021]; plasma membrane [GO:0005886]; ATP binding [GO:0005524]; protein serine/threonine kinase activity [GO:0004674]; developmental process [GO:0032502]
ATP synthase subunit 5, mitochondrial (ATP synthase chain 5) (Oligomycin sensitivity conferral protein) (OSCP)		2759	4751	GO:0015986; GO:0005743; GO:0046933	mitochondrial inner membrane [GO:0005743]; proton-transporting ATP synthase activity, rotational mechanism [GO:0046933]; ATP synthesis coupled proton transport [GO:0015986]
Caffeic acid 3-O-methyltransferase (CAOMT) (COMT) (EC 2.1.1.68) (S-adenosysl-L-methionine:caffeic acid 3-O-methyltransferase) (Fragment)	PATHWAY: Aromatic compound metabolism; phenylpropanoid biosynthesis.	2759	33090	GO:0047763; GO:0009809	caffeate O-methyltransferase activity [GO:0047763]; lignin biosynthetic process [GO:0009809]
Mannosylglycoprotein endo-beta-mannosidase (AtEBM) (Endo-beta-mannosidase) (EC 3.2.1.152) [Cleaved into: Mannosylglycoprotein endo-beta-mannosidase 31 kDa subunit; Mannosylglycoprotein endo-beta-mannosidase 28 kDa subunit; Mannosylglycoprotein endo-beta-mannosidase 42 kDa subunit]		2759	33090	GO:0005975; GO:0033947; GO:0005773	vacuole [GO:0005773]; mannosylglycoprotein endo-beta-mannosidase activity [GO:0033947]; carbohydrate metabolic process [GO:0005975]
Vacuolar protease A (EC 3.4.23.25) (Aspartic endopeptidase pep2) (Aspartic protease pep2)		2759	4751	GO:0004190; GO:0005576; GO:0005622; GO:0009405; GO:0005775	extracellular region [GO:0005576]; intracellular [GO:0005622]; vacuolar lumen [GO:0005775]; aspartic-type endopeptidase activity [GO:0004190]; pathogenesis [GO:0009405]
Probable glycosyltransferase At5g03795 (EC 2.4.-.-)		2759	33090	GO:0000139; GO:0071555; GO:0016021; GO:0016757	Golgi membrane [GO:0000139]; integral component of membrane [GO:0016021]; transferase activity, transferring glycosyl groups [GO:0016757]; cell wall organization [GO:0071555]
Translationally-controlled tumor protein homolog (TCTP) (HTP)		2759	33090	GO:0005737	cytoplasm [GO:0005737]
AP2-like ethylene-responsive transcription factor AIL1 (Protein AINTEGUMENTA-LIKE 1)		2759	33090	GO:0003677; GO:0009873; GO:0007275; GO:0005634; GO:0003700; GO:0006351	nucleus [GO:0005634]; DNA binding [GO:0003677]; transcription factor activity, sequence-specific DNA binding [GO:0003700]; ethylene-activated signaling pathway [GO:0009873]; multicellular organism development [GO:0007275]; transcription, DNA-templated [GO:0006351]
S-adenosylmethionine synthase (AdoMet synthase) (EC 2.5.1.6) (Ethionine resistance protein 1) (Methionine adenosyltransferase) (MAT)	PATHWAY: Amino-acid biosynthesis; S-adenosyl-L-methionine biosynthesis; S-adenosyl-L-methionine from L-methionine: step 1/1.	2759	4751	GO:0005524; GO:0006556; GO:0005829; GO:0046872; GO:0004478; GO:0006555; GO:0005634; GO:0006730	cytosol [GO:0005829]; nucleus [GO:0005634]; ATP binding [GO:0005524]; metal ion binding [GO:0046872]; methionine adenosyltransferase activity [GO:0004478]; methionine metabolic process [GO:0006555]; one-carbon metabolic process [GO:0006730]; S-adenosylmethionine biosynthetic process [GO:0006556]
Alpha-amylase 1 (EC 3.2.1.1) (1,4-alpha-D-glucan glucanohydrolase 1)		2759	4751	GO:0004556; GO:0005509; GO:0016052; GO:0005576	extracellular region [GO:0005576]; alpha-amylase activity [GO:0004556]; calcium ion binding [GO:0005509]; carbohydrate catabolic process [GO:0016052]
Aluminum-activated malate transporter 10 (AtALMT10)		2759	33090	GO:0016021; GO:0015743	integral component of membrane [GO:0016021]; malate transport [GO:0015743]
Probable endopolygalacturonase A (EC 3.2.1.15) (Pectinase A) (Polygalacturonase A)		2759	4751	GO:0071555; GO:0005576; GO:0045490; GO:0004650	extracellular region [GO:0005576]; polygalacturonase activity [GO:0004650]; cell wall organization [GO:0071555]; pectin catabolic process [GO:0045490]
Probable beta-D-xylosidase 7 (AtBXL7) (EC 3.2.1.-)		2759	33090	GO:0048046; GO:0005975; GO:0005618; GO:0009507; GO:0004553; GO:0009505; GO:0009506; GO:0005578	apoplast [GO:0048046]; cell wall [GO:0005618]; chloroplast [GO:0009507]; plant-type cell wall [GO:0009505]; plasmodesma [GO:0009506]; proteinaceous extracellular matrix [GO:0005578]; hydrolase activity, hydrolyzing O-glycosyl compounds [GO:0004553]; carbohydrate metabolic process [GO:0005975]
Translationally-controlled tumor protein homolog (TCTP)		2759	33090	GO:0005737	cytoplasm [GO:0005737]
WUSCHEL-related homeobox 13		2759	33090	GO:0003677; GO:0007275; GO:0005634; GO:0003700; GO:0006351	nucleus [GO:0005634]; DNA binding [GO:0003677]; transcription factor activity, sequence-specific DNA binding [GO:0003700]; multicellular organism development [GO:0007275]; transcription, DNA-templated [GO:0006351]
Leucine-rich repeat extensin-like protein 3 (AtLRX3) (LRR/EXTENSIN3) (Cell wall hydroxyproline-rich glycoprotein)		2759	33090	GO:0005618; GO:0071555; GO:0005576; GO:0009505; GO:0009506; GO:0005199	cell wall [GO:0005618]; extracellular region [GO:0005576]; plant-type cell wall [GO:0009505]; plasmodesma [GO:0009506]; structural constituent of cell wall [GO:0005199]; cell wall organization [GO:0071555]
37S ribosomal protein S10, mitochondrial (Mitochondrial ribosomal small subunit protein 10)		2759	4751	GO:0005739; GO:0015935; GO:0003735; GO:0006412	mitochondrion [GO:0005739]; small ribosomal subunit [GO:0015935]; structural constituent of ribosome [GO:0003735]; translation [GO:0006412]
Probable LRR receptor-like serine/threonine-protein kinase At1g14390 (EC 2.7.11.1)		2759	33090	GO:0005524; GO:0016021; GO:0004674	integral component of membrane [GO:0016021]; ATP binding [GO:0005524]; protein serine/threonine kinase activity [GO:0004674]
Isoflavone 2'-hydroxylase (EC 1.14.13.89) (CYP GE-3) (Cytochrome P450 81E1) (Cytochrome P450 91A4)		2759	33090	GO:0020037; GO:0005506; GO:0033773; GO:0016020	membrane [GO:0016020]; heme binding [GO:0020037]; iron ion binding [GO:0005506]; isoflavone 2'-hydroxylase activity [GO:0033773]
Caffeic acid 3-O-methyltransferase (CAOMT) (COMT) (EC 2.1.1.68) (S-adenosysl-L-methionine:caffeic acid 3-O-methyltransferase)	PATHWAY: Aromatic compound metabolism; phenylpropanoid biosynthesis. {ECO:0000250|UniProtKB:P28002}.	2759	33090	GO:0047763; GO:0009809	caffeate O-methyltransferase activity [GO:0047763]; lignin biosynthetic process [GO:0009809]
ABC transporter B family member 5 (ABC transporter ABCB.5) (AtABCB5) (P-glycoprotein 5) (Putative multidrug resistance protein 5)		2759	33090	GO:0005524; GO:0042626; GO:0010315; GO:0010329; GO:0010540; GO:0016021	integral component of membrane [GO:0016021]; ATP binding [GO:0005524]; ATPase activity, coupled to transmembrane movement of substances [GO:0042626]; auxin efflux transmembrane transporter activity [GO:0010329]; auxin efflux [GO:0010315]; basipetal auxin transport [GO:0010540]
Endoribonuclease Dicer homolog 1 (EC 3.1.26.-) (Dicer-like protein 1) (AtDCL1) (Protein ABNORMAL SUSPENSOR 1) (Protein CARPEL FACTORY) (Protein SHORT INTEGUMENTS 1) (Protein SUSPENSOR 1)		2759	33090	GO:0005524; GO:0003677; GO:0003723; GO:0006396; GO:0031047; GO:0004386; GO:0046872; GO:0005634; GO:0016075; GO:0004525	nucleus [GO:0005634]; ATP binding [GO:0005524]; DNA binding [GO:0003677]; helicase activity [GO:0004386]; metal ion binding [GO:0046872]; ribonuclease III activity [GO:0004525]; RNA binding [GO:0003723]; gene silencing by RNA [GO:0031047]; RNA processing [GO:0006396]; rRNA catabolic process [GO:0016075]
Cytochrome c oxidase subunit 1 (EC 1.9.3.1) (Cytochrome c oxidase polypeptide I)	PATHWAY: Energy metabolism; oxidative phosphorylation.	2759	33090	GO:0009060; GO:0005507; GO:0004129; GO:0022900; GO:0020037; GO:0016021; GO:0005506; GO:0005743; GO:0006119; GO:0005886; GO:0070469	integral component of membrane [GO:0016021]; mitochondrial inner membrane [GO:0005743]; plasma membrane [GO:0005886]; respiratory chain [GO:0070469]; copper ion binding [GO:0005507]; cytochrome-c oxidase activity [GO:0004129]; heme binding [GO:0020037]; iron ion binding [GO:0005506]; aerobic respiration [GO:0009060]; electron transport chain [GO:0022900]; oxidative phosphorylation [GO:0006119]
GMP synthase [glutamine-hydrolyzing] (EC 6.3.5.2) (GMP synthetase) (Glutamine amidotransferase)	PATHWAY: Purine metabolism; GMP biosynthesis; GMP from XMP (L-Gln route): step 1/1.	2759	4751	GO:0005524; GO:0006177; GO:0003922; GO:0003921; GO:0005829; GO:0006541; GO:0016462	cytosol [GO:0005829]; ATP binding [GO:0005524]; GMP synthase (glutamine-hydrolyzing) activity [GO:0003922]; GMP synthase activity [GO:0003921]; pyrophosphatase activity [GO:0016462]; glutamine metabolic process [GO:0006541]; GMP biosynthetic process [GO:0006177]
F-box protein SKP2B (F-box/LRR-repeat protein 5) (AtFB5) (SKP2-like protein 2) (AtSKP2;2)		2759	33090	GO:0010286; GO:1901332; GO:0051603	heat acclimation [GO:0010286]; negative regulation of lateral root development [GO:1901332]; proteolysis involved in cellular protein catabolic process [GO:0051603]
Ferredoxin--NADP reductase, leaf isozyme 1, chloroplastic (EC 1.18.1.2) (Leaf FNR 1) (AtLFNR1) (FNR-1)	PATHWAY: Energy metabolism; photosynthesis.	2759	33090	GO:0048046; GO:0009507; GO:0009941; GO:0009570; GO:0009534; GO:0009535; GO:0042742; GO:0045156; GO:0045157; GO:0004324; GO:0009767; GO:0008266; GO:0009579; GO:0031977	apoplast [GO:0048046]; chloroplast [GO:0009507]; chloroplast envelope [GO:0009941]; chloroplast stroma [GO:0009570]; chloroplast thylakoid [GO:0009534]; chloroplast thylakoid membrane [GO:0009535]; thylakoid [GO:0009579]; thylakoid lumen [GO:0031977]; electron transporter, transferring electrons within the cyclic electron transport pathway of photosynthesis activity [GO:0045156]; electron transpo…
Pentatricopeptide repeat-containing protein At4g19890		2759	33090
Polygalacturonase At1g48100 (PG) (EC 3.2.1.15) (Pectinase At1g48100)		2759	33090	GO:0005975; GO:0005618; GO:0071555; GO:0005576; GO:0004650	cell wall [GO:0005618]; extracellular region [GO:0005576]; polygalacturonase activity [GO:0004650]; carbohydrate metabolic process [GO:0005975]; cell wall organization [GO:0071555]
Peroxisomal (S)-2-hydroxy-acid oxidase GLO3 (EC 1.1.3.15) (Glycolate oxidase 3) (AtGLO3) (GOX 3) (Short chain alpha-hydroxy acid oxidase GLO3)	PATHWAY: Photosynthesis; photorespiration; glycine from 2-phosphoglycolate: step 2/3.	2759	33090	GO:0010181; GO:0010204; GO:0042742; GO:0050665; GO:0052853; GO:0052854; GO:0009854; GO:0005777; GO:0052852	peroxisome [GO:0005777]; FMN binding [GO:0010181]; long-chain-(S)-2-hydroxy-long-chain-acid oxidase activity [GO:0052853]; medium-chain-(S)-2-hydroxy-acid oxidase activity [GO:0052854]; very-long-chain-(S)-2-hydroxy-acid oxidase activity [GO:0052852]; defense response signaling pathway, resistance gene-independent [GO:0010204]; defense response to bacterium [GO:0042742]; hydrogen peroxide biosynt…
Protein transport protein sec23		2759	4751	GO:0030127; GO:0006888; GO:0000139; GO:0005789; GO:0006886; GO:0008270	COPII vesicle coat [GO:0030127]; endoplasmic reticulum membrane [GO:0005789]; Golgi membrane [GO:0000139]; zinc ion binding [GO:0008270]; ER to Golgi vesicle-mediated transport [GO:0006888]; intracellular protein transport [GO:0006886]
Caffeic acid 3-O-methyltransferase (CAOMT) (COMT) (EC 2.1.1.68) (S-adenosysl-L-methionine:caffeic acid 3-O-methyltransferase)	PATHWAY: Aromatic compound metabolism; phenylpropanoid biosynthesis.	2759	33090	GO:0047763; GO:0009809	caffeate O-methyltransferase activity [GO:0047763]; lignin biosynthetic process [GO:0009809]
Small COPII coat GTPase sar1 (EC 3.6.5.-)		2759	4751	GO:0012507; GO:0006888; GO:0005525; GO:0000139; GO:0005789; GO:0016787; GO:0006886; GO:0006998; GO:0007264	endoplasmic reticulum membrane [GO:0005789]; ER to Golgi transport vesicle membrane [GO:0012507]; Golgi membrane [GO:0000139]; GTP binding [GO:0005525]; hydrolase activity [GO:0016787]; ER to Golgi vesicle-mediated transport [GO:0006888]; intracellular protein transport [GO:0006886]; nuclear envelope organization [GO:0006998]; small GTPase mediated signal transduction [GO:0007264]
Proline-rich receptor-like protein kinase PERK4 (EC 2.7.11.1) (Proline-rich extensin-like receptor kinase 4) (AtPERK4)		2759	33090	GO:0005524; GO:0009738; GO:0019722; GO:0016021; GO:0005622; GO:0005886; GO:0004672; GO:0004674; GO:0048364; GO:0009845	integral component of membrane [GO:0016021]; intracellular [GO:0005622]; plasma membrane [GO:0005886]; ATP binding [GO:0005524]; protein kinase activity [GO:0004672]; protein serine/threonine kinase activity [GO:0004674]; abscisic acid-activated signaling pathway [GO:0009738]; calcium-mediated signaling [GO:0019722]; root development [GO:0048364]; seed germination [GO:0009845]
Trihelix transcription factor GT-2 (Trihelix DNA-binding protein GT-2)		2759	33090	GO:0003677; GO:0005634; GO:0003700; GO:0006351	nucleus [GO:0005634]; DNA binding [GO:0003677]; transcription factor activity, sequence-specific DNA binding [GO:0003700]; transcription, DNA-templated [GO:0006351]
78 kDa glucose-regulated protein homolog (GRP-78) (Immunoglobulin heavy chain-binding protein homolog) (BiP)		2759	4751	GO:0005524; GO:0005788	endoplasmic reticulum lumen [GO:0005788]; ATP binding [GO:0005524]
Protoporphyrinogen oxidase, chloroplastic (PPO) (EC 1.3.3.4) (Protoporphyrinogen IX oxidase isozyme I) (PPO I) (PPX I)	PATHWAY: Porphyrin-containing compound metabolism; protoporphyrin-IX biosynthesis; protoporphyrin-IX from protoporphyrinogen-IX: step 1/1.; PATHWAY: Porphyrin-containing compound metabolism; chlorophyll biosynthesis.	2759	33090	GO:0015995; GO:0009507; GO:0004729; GO:0006782	chloroplast [GO:0009507]; oxygen-dependent protoporphyrinogen oxidase activity [GO:0004729]; chlorophyll biosynthetic process [GO:0015995]; protoporphyrinogen IX biosynthetic process [GO:0006782]
Tyrosine decarboxylase 1 (EC 4.1.1.25)		2759	33090	GO:0006559; GO:1990055; GO:0030170; GO:0009611; GO:0004837	phenylacetaldehyde synthase activity [GO:1990055]; pyridoxal phosphate binding [GO:0030170]; tyrosine decarboxylase activity [GO:0004837]; L-phenylalanine catabolic process [GO:0006559]; response to wounding [GO:0009611]
Mitochondrial Rho GTPase 1 (EC 3.6.5.-) (GTPase EF-hand protein of mitochondria 1)		2759	4751	GO:0005525; GO:0003924; GO:0005509; GO:0005829; GO:0031307; GO:0007005; GO:0005635; GO:0015031; GO:0007264	cytosol [GO:0005829]; integral component of mitochondrial outer membrane [GO:0031307]; nuclear envelope [GO:0005635]; calcium ion binding [GO:0005509]; GTP binding [GO:0005525]; GTPase activity [GO:0003924]; mitochondrion organization [GO:0007005]; protein transport [GO:0015031]; small GTPase mediated signal transduction [GO:0007264]
Glutamate decarboxylase 2 (GAD 2) (EC 4.1.1.15)		2759	33090	GO:0004351; GO:0006536; GO:0006807; GO:0030170	glutamate decarboxylase activity [GO:0004351]; pyridoxal phosphate binding [GO:0030170]; glutamate metabolic process [GO:0006536]; nitrogen compound metabolic process [GO:0006807]
Sulfate transporter 3.1 (AST12) (AtST1)		2759	33090	GO:0009507; GO:0005887; GO:0008271; GO:1902358; GO:0015116; GO:0008272; GO:0015293	chloroplast [GO:0009507]; integral component of plasma membrane [GO:0005887]; secondary active sulfate transmembrane transporter activity [GO:0008271]; sulfate transmembrane transporter activity [GO:0015116]; symporter activity [GO:0015293]; sulfate transmembrane transport [GO:1902358]; sulfate transport [GO:0008272]
CASP-like protein 1B2 (AtCASPL1B2)		2759	33090	GO:0016021; GO:0005886	integral component of membrane [GO:0016021]; plasma membrane [GO:0005886]
Acyl-CoA-binding domain-containing protein 2 (Acyl-CoA binding protein 2)		2759	33090	GO:0005783; GO:0005789; GO:0000062; GO:0009514; GO:0016021; GO:0032791; GO:0008289; GO:0006869; GO:0005778; GO:0005886; GO:0001666; GO:0010288	endoplasmic reticulum [GO:0005783]; endoplasmic reticulum membrane [GO:0005789]; glyoxysome [GO:0009514]; integral component of membrane [GO:0016021]; peroxisomal membrane [GO:0005778]; plasma membrane [GO:0005886]; fatty-acyl-CoA binding [GO:0000062]; lead ion binding [GO:0032791]; lipid binding [GO:0008289]; lipid transport [GO:0006869]; response to hypoxia [GO:0001666]; response to lead ion [G…
Oligopeptide transporter 2 (AtOPT2)		2759	33090	GO:0016021; GO:0016020; GO:0006857; GO:0015198; GO:0005886; GO:0015031; GO:0055085	integral component of membrane [GO:0016021]; membrane [GO:0016020]; plasma membrane [GO:0005886]; oligopeptide transporter activity [GO:0015198]; oligopeptide transport [GO:0006857]; protein transport [GO:0015031]; transmembrane transport [GO:0055085]
Sulfate adenylyltransferase (EC 2.7.7.4) (ATP-sulfurylase) (Sulfate adenylate transferase) (SAT)	PATHWAY: Sulfur metabolism; hydrogen sulfide biosynthesis; sulfite from sulfate: step 1/3. {ECO:0000255|HAMAP-Rule:MF_03106}.	2759	4751	GO:0005524; GO:0004020; GO:0019344; GO:0005737; GO:0070814; GO:0009086; GO:0004781; GO:0000103	cytoplasm [GO:0005737]; adenylylsulfate kinase activity [GO:0004020]; ATP binding [GO:0005524]; sulfate adenylyltransferase (ATP) activity [GO:0004781]; cysteine biosynthetic process [GO:0019344]; hydrogen sulfide biosynthetic process [GO:0070814]; methionine biosynthetic process [GO:0009086]; sulfate assimilation [GO:0000103]
4-coumarate--CoA ligase-like 6 (EC 6.2.1.-) (4-coumarate--CoA ligase isoform 7) (At4CL7)		2759	33090	GO:0005524; GO:0016405; GO:0005777; GO:0006744	peroxisome [GO:0005777]; ATP binding [GO:0005524]; CoA-ligase activity [GO:0016405]; ubiquinone biosynthetic process [GO:0006744]
COBRA-like protein 1 (Protein BRITTLE CULM1-like 6)		2759	33090	GO:0031225; GO:0016049; GO:0010215; GO:0005886	anchored component of membrane [GO:0031225]; plasma membrane [GO:0005886]; cell growth [GO:0016049]; cellulose microfibril organization [GO:0010215]
Pentatricopeptide repeat-containing protein At4g38150		2759	33090
78 kDa glucose-regulated protein homolog (GRP-78) (Immunoglobulin heavy chain-binding protein homolog) (BiP)		2759	4751	GO:0005524; GO:0005788; GO:0005622; GO:0006986; GO:0032940	endoplasmic reticulum lumen [GO:0005788]; intracellular [GO:0005622]; ATP binding [GO:0005524]; response to unfolded protein [GO:0006986]; secretion by cell [GO:0032940]
Caffeic acid 3-O-methyltransferase (CAOMT) (COMT) (EC 2.1.1.68) (S-adenosysl-L-methionine:caffeic acid 3-O-methyltransferase)	PATHWAY: Aromatic compound metabolism; phenylpropanoid biosynthesis.	2759	33090	GO:0047763; GO:0009809	caffeate O-methyltransferase activity [GO:0047763]; lignin biosynthetic process [GO:0009809]
Histone deacetylase 2 (EC 3.5.1.98)		2759	33090	GO:0032041; GO:0005634; GO:0006355; GO:0006351	nucleus [GO:0005634]; NAD-dependent histone deacetylase activity (H3-K14 specific) [GO:0032041]; regulation of transcription, DNA-templated [GO:0006355]; transcription, DNA-templated [GO:0006351]
GDSL esterase/lipase At3g62280 (EC 3.1.1.-) (Extracellular lipase At3g62280)		2759	33090	GO:0005576; GO:0016788; GO:0016042	extracellular region [GO:0005576]; hydrolase activity, acting on ester bonds [GO:0016788]; lipid catabolic process [GO:0016042]
Sulfhydryl oxidase 2 (EC 1.8.3.2) (Quiescin-sulfhydryl oxidase 2) (AtQSOX2)		2759	33090	GO:0005794; GO:0045454; GO:0005768; GO:0005615; GO:0016971; GO:0030173; GO:0003756; GO:0006457; GO:0005802	endosome [GO:0005768]; extracellular space [GO:0005615]; Golgi apparatus [GO:0005794]; integral component of Golgi membrane [GO:0030173]; trans-Golgi network [GO:0005802]; flavin-linked sulfhydryl oxidase activity [GO:0016971]; protein disulfide isomerase activity [GO:0003756]; cell redox homeostasis [GO:0045454]; protein folding [GO:0006457]
Pentatricopeptide repeat-containing protein At5g59600		2759	33090
Probable ion channel POLLUX (OsPOLLUX) (Probable ion channel DMI1)		2759	33090	GO:0016021; GO:0006811; GO:0031965	integral component of membrane [GO:0016021]; nuclear membrane [GO:0031965]; ion transport [GO:0006811]
Type I inositol polyphosphate 5-phosphatase 12 (At5PTase12) (EC 3.1.3.56)		2759	33090	GO:0052659; GO:0052658; GO:0004445; GO:0046872; GO:0046856; GO:0009846	inositol-1,3,4,5-tetrakisphosphate 5-phosphatase activity [GO:0052659]; inositol-1,4,5-trisphosphate 5-phosphatase activity [GO:0052658]; inositol-polyphosphate 5-phosphatase activity [GO:0004445]; metal ion binding [GO:0046872]; phosphatidylinositol dephosphorylation [GO:0046856]; pollen germination [GO:0009846]
Cation/H(+) antiporter 19 (Protein CATION/H+ EXCHANGER 19) (AtCHX19)		2759	33090	GO:1902600; GO:0016021; GO:0005770; GO:0005451; GO:0006813; GO:0006885	integral component of membrane [GO:0016021]; late endosome [GO:0005770]; monovalent cation:proton antiporter activity [GO:0005451]; hydrogen ion transmembrane transport [GO:1902600]; potassium ion transport [GO:0006813]; regulation of pH [GO:0006885]
Protein PNG1		2759	4751	GO:0005829; GO:0046872; GO:0006515; GO:0000224; GO:0006517	cytosol [GO:0005829]; metal ion binding [GO:0046872]; peptide-N4-(N-acetyl-beta-glucosaminyl)asparagine amidase activity [GO:0000224]; misfolded or incompletely synthesized protein catabolic process [GO:0006515]; protein deglycosylation [GO:0006517]
Ureide permease 1 (AtUPS1)		2759	33090	GO:0005524; GO:0015720; GO:0005274; GO:0016021; GO:0043100; GO:1903791; GO:0015210; GO:0015857	integral component of membrane [GO:0016021]; allantoin uptake transmembrane transporter activity [GO:0005274]; ATP binding [GO:0005524]; uracil transmembrane transporter activity [GO:0015210]; allantoin transport [GO:0015720]; pyrimidine nucleobase salvage [GO:0043100]; uracil transmembrane transport [GO:1903791]; uracil transport [GO:0015857]
Protein NRT1/ PTR FAMILY 5.5 (AtNPF5.5)		2759	33090	GO:0016021; GO:0005215	integral component of membrane [GO:0016021]; transporter activity [GO:0005215]
Transcription factor WER (Myb-related protein 66) (AtMYB66) (Protein WEREWOLF)		2759	33090	GO:0003677; GO:0045165; GO:0005634; GO:0045893; GO:0048765; GO:0003700; GO:0006351	nucleus [GO:0005634]; DNA binding [GO:0003677]; transcription factor activity, sequence-specific DNA binding [GO:0003700]; cell fate commitment [GO:0045165]; positive regulation of transcription, DNA-templated [GO:0045893]; root hair cell differentiation [GO:0048765]; transcription, DNA-templated [GO:0006351]
Gibberellin 2-beta-dioxygenase (EC 1.14.11.13) (GA 2-oxidase) (Gibberellin 2-beta-hydroxylase) (Gibberellin 2-oxidase)	PATHWAY: Plant hormone biosynthesis; gibberellin biosynthesis.	2759	33090	GO:0045543; GO:0009686; GO:0005506	gibberellin 2-beta-dioxygenase activity [GO:0045543]; iron ion binding [GO:0005506]; gibberellin biosynthetic process [GO:0009686]
Patellin-6		2759	33090	GO:0007049; GO:0051301; GO:0005737; GO:0016021; GO:0008289; GO:0005886; GO:0006810	cytoplasm [GO:0005737]; integral component of membrane [GO:0016021]; plasma membrane [GO:0005886]; lipid binding [GO:0008289]; cell cycle [GO:0007049]; cell division [GO:0051301]; transport [GO:0006810]
