# Supplementary material for: Integrated multi-omic analysis of host-microbiota interactions in acute oak decline
Source: Microbiome. 2018 Jan 30;6:21. doi: 10.1186/s40168-018-0408-5 (PMC5789699; doi:10.1186/s40168-018-0408-5)
Supplement: Supplementary file 12 — Constructed bacterial genomes of this study. List of constructed genomes based on metagenomic read binning using the MetaBat software, their assigned genera and ID used in this study, and corresponding CheckM software analysis results. (XLSX 10 kb) [file 40168_2018_408_MOESM12_ESM.xlsx]

## Sheet: Sheet1
Constructed genomes used in this study from combined metagenomic reads
				CheckM analysis
NCBI bioproject metagenomes	Constructed genome ID in gene annotation database (Supplementary data 1)	Genus		Marker lineage	genomes	markers	marker sets	0	1	2	3	4	5+	Completeness	Contamination	Strain heterogeneity
PRJNA321868	OBFJJEJF	Clostridioides		o__Clostridiales (UID1226)	155	278	158	5	258	15	0	0	0	97.47	3.57	13.33
PRJNA321869	NABHMFJJ	Idiomarina		c__Gammaproteobacteria (UID4761)	52	693	297	45	646	1	1	0	0	96.97	0.22	50
PRJNA321870	DEGPLJAN	Bautenbergia		o__Actinomycetales (UID1572)	580	288	173	28	251	9	0	0	0	91.87	1.2	44.44
PRJNA321871	PPBKHJGG	Halomonas		c__Gammaproteobacteria (UID4444)	263	505	232	146	347	12	0	0	0	67.79	1.5	58.33
PRJNA321872	FKFHAINL	Carnobacterium		o__Lactobacillales (UID355)	490	334	183	93	232	9	0	0	0	66.67	3.19	77.78
PRJNA321873	CNIPBLHO	Acholeplasma		k__Bacteria (UID2328)	3167	126	75	55	71	0	0	0	0	50	0	0
PRJNA323828	EODEOOPJ	Sphaerochaeta		k__Bacteria (UID2495)	2993	141	87	5	134	2	0	0	0	94.25	1.15	100
PRJNA323829	BNEDMJHH	Nocardioides		o__Actinomycetales (UID1697)	387	330	193	84	237	9	0	0	0	75.04	2.59	88.89
PRJNA323830	JEMFMAKJ	Halomonas		k__Bacteria (UID203)	5449	104	58	58	44	2	0	0	0	67.24	2.59	50
PRJNA323831	NCALOGML	Porphyromonas		k__Bacteria (UID2570)	433	273	183	103	168	2	0	0	0	59.22	0.82	0
PRJNA323832	APBCLCNO	Erysipelothrix		k__Bacteria (UID2372)	131	177	106	82	88	7	0	0	0	56.96	4.56	28.57
PRJNA323833	ECPKCGFL	Cytophaga		o__Cytophagales (UID2936)	47	454	336	195	253	6	0	0	0	54.78	1.34	66.67
PRJNA323834	NCMNOHHH	Rhodobacter		k__Bacteria (UID203)	5449	104	58	62	39	2	1	0	0	54.62	3.76	100
PRJNA323835	NKAHBFJB	Lysinibacillus		c__Bacilli (UID259)	750	275	151	124	150	1	0	0	0	47.28	0.66	0
PRJNA323836	JJIDKPPD	Denitrovibrio		k__Bacteria (UID203)	5449	103	57	73	30	0	0	0	0	44.74	0	0
PRJNA323837	CBKIEEKA	Erysipelothrix		k__Bacteria (UID2372)	131	177	106	2	168	6	1	0	0	98.82	7.55	0
