# Supplementary material for: Integrated multi-omic analysis of host-microbiota interactions in acute oak decline
Source: Microbiome. 2018 Jan 30;6:21. doi: 10.1186/s40168-018-0408-5 (PMC5789699; doi:10.1186/s40168-018-0408-5)
Supplement: Supplementary file 13 — Narrowed-down database containing all predicted and annotated genes of all organisms used in the specialised data analysis of this study. (FASTA 46859 kb) [file 40168_2018_408_MOESM13_ESM.fasta]

>BG_00001 hypothetical protein
GTGAATACCGAGGTGGCGGCAACAGAAGCCCTGAAGCTTGGTCCCATTCTTGGTATTCCT
GCCAGCACAATGATTCGAGGTATTGGTTACACGTCAGTCGCCCTTATGGCCTCAACAACC
ATTGCCGGTATGGCACATGACGGTATTGATAATGTTCCCCGCGAAGGCACTTGGTTGCTC
GATAGAGGCGAGCGCGTTGTTGATGCACGTACCAACGCGGATTTGAAGGGGTATCTATCC
AGCAAACTAACCAGCGCCGGAGACAGCGCAACCACTAACAATGGTGGCAACGTGATTATC
CATCAGAATATATCCGTCTCTGGCAGTGGTGATAAGGCGCTAGCGTCGGCGATGGAGCAA
GCGGCCAATAAAGGGGCTACCGATGGGGCTTCACTGGCCGTCAGCAATTATTGCAGGATT
TCCAGACTCGCGGACAGGCACGACGATTATTGGGCGTTTAATCCCATTTAA
>BG_00002 hypothetical protein
ATGCAAGAGAAATTCGTTATTAAAAATACCGCCGGTTTATATATCGGAAATATGATTATC
GGCACTGATGTAACGTTTGTGCTGAAACTCGAATTAGCGAAGACATTTGCTAATGATGTA
GCAGCAAATGATTTTATCGAAAAGAGCGGCCTGGCTGATGTTGAAGTTAAAAAGGTCAAT
GTAATTACTACGATTGAAGAGGTGTGA
>BG_00003 hypothetical protein
ATGAATGATACTAACAACGCCATTTTAAAATCCGCCGCCATTGGCGATGGTGTTATCCAT
GCGAATAAACTGCGTGAAACAGAAGAACAGCGCCGCATTACAGCGATTGAAGAGCGGGTT
GTTGCGCTTGAATCTGCGCTTTCGGGAGGAACTATTACTGCAACCCGTATATTGAAAATT
GAAGCTAATGGTTGCGCAGGATAA
>BG_00004 hypothetical protein
ATGAGTGACAAAGATATTCAGTTTGCCGATTCTATTGATGGTTCCTCTCTTCAATCTTTA
GGTGAAGAGATCTTGGCTTTGAGGTTCACTCTTGCTTTATTTTTCACAAGATTTAATCCC
GTTGAAAAGAAAGCATTACTTGAACAATTAAAGCTTCAAAAAGATGACAAACACGTGCTT
AATCTAGCTAACTTCCTCACAAATTTTAAAGACATCAATTAA
>BG_00005 hypothetical protein
ATGCCTGACGTTATCGACTGGCCAGATGCTCTTGTTCCTTCATCATTAGGCTGGCGGCTG
GAAAGCAACTCAAAATCATTCCGATCGCCATTCAACGGGGCGACGCAAACAGTTCGTTAT
CCCGGCTCCCGCTGGCGCTGCACTCTGTCATTGAACAATATGCCTGACGATAAATCCCGA
CGCGTAGAGGCGCTGGTGGCGTCGCTTGATGGTGAATACGGCAGAGTTAAATTGTGGGAC
TACGGACGGAGAGGCAGAACGCCAGCAGGATCGCCGTTGGTCGCTGAATCCGGGCAAACA
GGAACAGAACTGAATACATACGGCTGGACGCCCGGCACAATAGTTCTGAAAACAGGTGAT
TACATCACTGTTAATGATGAATTGAAAATCATTGTGGCCGATGCCGTCAGTGATGGAAAC
GGTTTTTCTGTTATCAATATTGCGCCCATGCTGCGATCCTCACCGCCCGCCGACTCCCCA
ATAGAGATACAGAAACCCTACGGCATTTTCAAACTGATTGATAACGATCAGGGTGTAATG
AATCGCGTTCCTGGTGTTTTTACAAGTACCAGCATTGAACTTGAGGAGGCGTACTAA
>BG_00006 hypothetical protein
ATGCTGTATTCACCATTTTCCGAGGAAATGGCCGATCTGCTGTCCAGGGATCGTGTAACG
GCAGCGGTCGCCGGGAAGATTCATTTTAAATCTGGTACCACTTATGCCCATACCGGCACC
GGACAGTTAACGCTGGGTGGTGAAGTTTATTACGGCGTTGGCATGTTTGGCTCTATTGAT
GACGTAAAAGAGGAGCATACAACCAGCCCGACACAACTCAAATTAACGTTAACGGGACTG
GACACCAGCCTGATTGCAAAAACCATGAATGAGTCATGTGTGGGCCGCAATGCTGAATTG
TATATCGTGGCATTGAGTGATGAGGGAGTACCTCTGGGGTACGAATTGATATTCAAGGGG
CGGATATCATCAACCGGTATCAATGCCGGAGATAATAATACCGTTCAATACACCGCATCA
AATGTCTTCGAAGACTGGCAGCGACCGTTTCCCGGACGATTTACCGATGAATCTCACCAG
TCGGCATATCCCGGCGATCGGATATTCCGTTATGTCGCCCAGATGGCCGAACGCTCTATT
TACTGGGGCAGTAAAAAAGACGCGCCGGGATTCACCTATCAGTGA
>BG_00007 hypothetical protein
ATGCGCCGTTATGATTGGCAAAAACAATTGATTGACGTGATCCTGGCCGCTGAAAAGCGG
CCTTTTTCATGGGGTAAAAATGACTGCCTGCTGTTTGCCGCTGATTGCGTAGCCGCCATG
TGTGGGCAGGATTTCGCTGCCCAATATCGTGGAACCTATGACAATGAGGTCGGCGCGAAA
AAAGTATTACTGAAAACACACGGAACGCTGGAAAAAGCGATTGGCTCCTGCCTTACAGAA
GTGCCGGTAAAACAGGCCCAGCGCGGTGATGTGGCAATTATTAATAACAATGGTAGCCGG
TGTGCGGGGATCGTCTGGATCGGCGGCGTTTTTGCGATGGGTATTAATGGTGTGGTGCTG
ATGCGTGAACGTCCATTGAGCGTGTGGAGAGTTGAATAA
>BG_00008 Chromosome partition protein Smc
ATGCCTGCTGCTATCCCGATTGTTGCAGCGGTTGCTGCTGGCGCGGCGGCTGCGGCTCAA
ATGTATGTTGTTGCTGCGGTAATCATGATCGCCGGTACGGTCGCATCAATGCTGCTGACA
AAAACGCCAGGTGTTGACAACTACCGTAGCCAGTCAGAGCGTAAACAAGTATTGCGAGCC
GCTGCCAGTCCTAAAACTGTTGTTTATGGCAAAACCATGTCGGCAGGGACACTGTTCTTT
TCTGAAGAGCAATCTGGTGAACAAGACGATGGTGAATTGCTGTACCTTGCTATAACTCTC
GCTGGCCATCCGTTATATCGAATCGGCGACATCTATCTTGCAGACGATCTGATTGGAACT
TATGGCGGTAATGTCGGGTATGAATTTCATAACGACCGACAGACGGCAGACCCGTACTTG
CTGGAAAATGCCCCGTCATGGAAAGACGATATGATCGGCAAAGGAGTCGCCTGGCTGCGC
GTCACGCTGAAATTTGACTCTGAAAAATTTCCCAGTGGGATACCGAATATTAAGGTCGAG
AAGTGGGGCTGGGAGGTTTATGACCCTCGCACTGGTGACACCGCCTGGAGTGATAACGCG
GCGCTGGTCATCCTGCATTACTATCGTTATTACTTGAAAGTACCCGATTCGGAAATTAAC
TGGGAACAGTTTGAAGTTGCCGCAAACATTTCAGACGAATCAGTCATCCGTGGTGATGGT
AATACTGAGCGCCGTTACACCATAAACGGCGAGTTTGATCTGAGCGAGAACAAATCAGCA
ATTCTTGATGACATGCTGGCATCATGTGCAGGCGAGCCAACGTACATCGGCGGGCGTCAT
GGCTTGCTTGTCGGCGCATATTACGGCCCGGCCGTTGAGGAAATTCACGAAGGGCAACTG
GCGGGCGATATCGAGATCATGCCGGAGGTTTCCCAGTCTGACCGGGTAAACACGATTAAC
GGCACTTTTATCGATCCTGAACAATCCTATTCAGAGGCAGATTTTCCGGCCGTGTCGGTG
CCTGAATGGGTTGCAGAAGACGGCGTTGAAATATCTCAGGATATGAAGCTGCGCTTTGTT
ATCAGTGAGTTCCAGTCTCAGCGCCTGGCTGATATCAAGCTGAAGCGTGCACGCGTCGCG
CGTACAATTAATCTGCCAATAAATTTGAGCGGCTACCGCTACCGCCCAGGTATGTACGTT
AAATTGTTTTTGCCATCGCTGGGTATTGATGGTGTTGAAATGCGTGTAGCTGACTGGCAG
TTCAGTATTCAAAACGGTGTAAAACTTACGCTGAAACAAGAGGGCGCGGATGTTTGGAAT
GATGCGATTGGCAAACTGATAGATCGTGCTCCGCTGACCAACCTCCCTAATGGTGCGCCG
GGTGCGCCAGAAAACCTATCTTATTCTACACAGATCATTGCAGACGTTGTTCAGGGACTG
TTGACATGGACGACGCGGGAAACAGTTGCACACTACAATGTGCTGTTTATCCAGAATGGT
GAGACGATCTACACCGCTCAGGTTCCCGGCACGCAATGCCGTGTGACTGGACTACCGGAG
GGTGAATACATAGCGGAAGTTCGCGCAGTCGCGATGAATGGTGCCCAATCTGTTCCTACC
TCCATCACGTTTAAAATCAATTCGCCGGCCGCGCCAGATCGTGTTGATGTAACGCCGGGG
TTATGGTCTGTTGAGTTGCATCCGCGAGTTATTGCAGGACTTCCAGTTGGTACCGTGTTT
GAGTTCTGGTTTTCAGTGGATCGTTTGAGCGATATCAGCTTGGTTGAAACCAATGCCAAC
TATCTGGGGCGGGGGGCGTCATACACCAAAGTTGGGCTGAAAGAGGTCGGGAAGGTTTAC
TGGTTCTATGTGCGTAGCGTGAATTCATATGGCGCATCTGCATTTGTAGAAGTTGGCGCC
AGTGTTGACAGCGATGTGGCACCGATATTTGAAGAAGCTGTCGAGGTGGTTTTTGAAACA
GACGCGTGGAAATCTTTAACTGGTCAGGTTGACGAGCAGGGCAATAACATCAGTCAATTG
AAGGATGGTGTAGATGCCCTGGCACTTGGAGTTATCGAAAACACACTAAACATTACTGAA
ACCCGTAATCAGCTGAATGACGCAGTTGAGTCTATCAGCACAAACATTACGAACACTCGC
ACAGAACTGGAAGCCGCTGATGCATATCTGACTCAGCGCGTTGATGGATACATTGCTGAA
AATGATGGACGTGTGGCGCAGGTCATCAATGATGTTACCACTGTAAAAAATGAGCAAGAG
GTACAGGCTCAGGGACTGGATGCCGTTGTTGCCAAATCTGATGATAACGCAGCGCTGATC
GCCAGCGAAACAACCGCACGTATTGCCGGTGATGAGGCCAACGCACAAGACATCGCTACG
ACGAGAGCGACATTAGCGGACAATACCGGCCGGATCACGTCTGTTGAACAAGCCCAGGCA
ACAACCGATAGCGCCGTCGCTGCTGTAAAGCAGGACATCGTTGCACAGGCAGGGCGTATT
GACGGTCATGACCAATCCATATCTCATTTAACGACTGAGCAGCAGTCTCTGGCAAACCAG
CAAGAGACAACGGCCAGCGCGGTAACGGGCCTCACGTCTGAGTTCAACAGCAATAAAGCT
GATGTTAATCAGTCACTGCAAACGCTGGCGACGAATGACGCGGCGCAGGCACAGATGATT
AACGGCCTACGCGCTGACACTGATGATAACAGCGCTTCTATAACTGAGTTGTCTGAAACG
GTGGCTGGGCATGACAGCAGCCAGGCCAGTGTTAAACAATCATTAGAGGCGCAGGCGCGG
GCTCAGATTCAGGATGCGTTAAACGGCACGGAAGAAGCGCAGCAGCGCCGCCAGAATGTT
GCCAAAATCACCACTCAGCAGGAGGTGCAAGCCGATGAGCAACAGGCGTTGGCACGGGAA
CTGACGCAGATTGAGACGGAGTTTAACGGCCAAATTGCATCAACTAACGCAGCATTGCAG
CAAGAGTCGCTGACGCGCAGCACAGAAACAGCGGCGCTCAGTCAGCAGACAAATGCGCTT
AGTGCTCGCATGAGTAATGCCGAGTCCGATATTGACGGAACCGCTGATGCGCTATCAGCA
ACACAGGCAACGGTGACGCAGCAGGGGCAGACAATCACGTCTCAGGGCCAGTCTATCAGT
CAGATGTCTGCAACTATTAACGGTGTTAGCGGCGTTGCTAATGACGCACAGAGTAAAGCA
AACGCTAACGCTACGGCGTTACAGCAGACGAACGCGACGGTCACTCAACACGGAAACACA
TTAACGGCCCAAGCTACACAGATTAGTCAGATTACGGCCAGTGTTAATGGAGTATCAGCG
GAAATCAATGACGTCAGCAGTATTGTTAATGGCATTGATAATCAACTGAGCGCGTTCCGT
ACAATTAAAATCGCCGTGGATGCAAATGGTCGTCAATATGTCGCCGGTATCGGTCTTGAT
GTCTCTAATTCAACTGCAGGGATGCAGAGCAATATTATTTTGCTGGCTGACAGAACATCA
ATAATGACCAACGCCGGTGGTACGCCGACGATGATATTTACGACGCAGGGTGCTCAGGCA
ATTTTGAATAGTGTGATCATCGGTGATGCGACAATTAATTTTGCAAAAATCGCCAATGAT
ATTCAATCATCGGTCATGGGAGCGAATGGTCAGCCGCTATGGAAACTGGATAAAAATGGT
TCCCTTACCATGGTGGGCCCCAATAGCGGTGATGGCTATCTGACAATAAACGGTAATCTG
CTACAGGTATTCGACGGAACAGGGTTCTTGATAGCAAGATTTGGGATATGGAGTTAA
>BG_00009 hypothetical protein
ATGCCATCAGGCTTACAAATATTTAATAAAAACGTTGCTAACCCTAGCATTCCGATACTG
GATATTACGTCGCGCTGTCTTAATGTTCTTGGAGAGATTAGCACCGGTCTATGGGCCGGT
CGTAACACGTGGGATCATCCGCCTACTTACTATGAATCGAGCAATTACACTAGTGAAAAT
ATATTCACGTGGAGAACGATCACAGTGCCTGAGTTTTCACTCGGCGACCCCTATTATAAC
GTTAGTCTGAAGCTGTACGATGCAATTTTTAATCCTAACAATCAACCGGTCCAGAATTGG
TTGATACCTGGCGTTTTCTCAAGTGTGGCCTCCTTGCAGGCGTGGGCTAGGGGCGAAAAT
CTGAATATTTACCACTCTATTTGTACTCCTGACGTTGAAATCACCGGAACTACACTCAGA
TATAGATATATGCCAGAGTGGAGGGATAACATTCCTGGCGACTATAACGGTATCATGATA
GGTGGATTTAGAATAACGTATGGGGTTATCTGA
>BG_00010 hypothetical protein
ATGCCTGGCGGAACTCAAGTATTTAATAAAAGCAGAACGTTACAGCTCACAAATAATGAC
TTACCGTATGTTTTGTTAAAAAGTATGAGAATTACCAGTACAGCTCAATGGAATAATCAG
GATCAAATAAGTTCATTGTCTAATCCAAAATTTACATTGCCTCAAAACATTCAAATTTAT
AGCGATATTATTTTTTTTATACGTGCAAATGGCTTTGATGCAAGGTGTACTGTCGATCCC
TACGGCGGCGTATTTAAATGGCATGACTTAGTGTTACAACCTGGTCAATACATTGACATA
TATGCATTTTCGCGATTTAGACCAACCATACAAAGCACTCGTGGTATGCAATTATTTTAT
CCGGGGAAAGGATTGGTTTTCGATGGCTCATGGTATCTTCTGAATATTGAAAAAGTGTAC
ACCATACCAGCATATAAACCGGATTACTCAGCTAACGGAGGAGTAACTACATATAATATA
GCAACCGAATACACAGATGCTAATTACGCAGTTGGCCTGTCCACATTTAAACAAATTCAT
CATAAGTTTAGCGGTGCCGGCGGTCTTTTATCTACGCAGTTACAGAATTGTGTGTGGATG
CAAGGAAATACCATAAAAGTGAATTACGTCCCTTTATACTCTGACGTAACAGGAGGATGG
ACGGGAATAATAGGGTTTGCGCAAAGTAGTGCAACATACGCCTACGTGATTAACACTACA
AATTTACCTCTTCCATATAGCATCAATTAA
>BG_00011 hypothetical protein
ATGCCAACTTATCGGACAGGCACCGCCACGCTTACTAATGGCTCAAAAACAGTAACTGGT
TCGGGAACACAATGGGCTAATGCAATTAACGGCGTATTTCCGGGAATGATGTTTATTGGT
CCAGATGGGAAAATAAACATTATTGCCACTGTCGCGAGCAGTACGTCATTAACGCTGGAG
GATAATTACACAGGTTCCACGGCCAGTGGGCAGGCGTACAAAATCATTACGACATATGAG
GGTGATATTAGCCAGTTCTCAGCACGTTTTACTGCGCTGTTAGCGCGTTTTGAGGGTAAT
TCTGACGTTCTCTACACCTGGCTGACGTCTACTGCTGCGACAATGACGTGGACGAAAGCT
GATGGCACGACTGAAACAGTAGCGACGTTATCAGCGATAACAGCAACTGTTCCAGTCGCT
CGTGGGGGAACTGGTGCAACGACAGCTGCGCAGGCTCGCGCAAACCTGGGTTTGGGTTCA
ATAGCTGTTTTGAATTCTCCTTTGCCGAAAGCGAATGGAGGCTCAGGCACAGTACTGGGG
GCGTTCGGTAATCTGGAGCCGCATGCAGAAACAGATATGGCATCATTACTTGCATATCTG
GCATCAGCGGATCAGAGAAACAATCTGGCCGGGTCTGTTTCTGTAAACAATGTCTGGAAA
ACAGTACTTAGCGTTAGACATAGGGCGGGTCTTACCGATGGGACTGCCTACGGGTGTGTA
CTCGTAGATGAAGGTATGACAACGGTGGGATACGGAAATAACTTCGCCCTATATAAACAA
GTAGCAAATACGTGGCTCGCGCCAGTGTATTTGTGGCATAGCGGCAATTTAGTTAAGCAA
GCTTCGACAACTGATGCTACAGCGGGCGCTGTCATGATTAACGGTGCTTGGGGGCTTGGT
TCCGCCCCTCTTACGTTCCCCAACGCAAACAATGCGATGAATCTTTCGACAAGTAGCCCG
TTGTTTATTCGTTCATCTGCTGTCTCGTCAGAAAATTCTAATTGGCCGACCTCTGCTATA
GCATGGAGAGGAATACAGATCCCGTGGGATAGCGCAGCGAGATCTCAAATTGCTATCGGA
TATTCAAGTAACGATGTTGGATTATATGTAAGAACGAGAACGGCAGCAGGGAATGAAAGC
CCGTGGTATCGAGCACTAACAAGCAATATATATACTGTTGATGCAAACGGATTTATTAAA
ACTGCCTCACCGGTGGTTAAACTTTTTAGCGATGGTTCTATTGAAGCAAACGATGAAGCA
ACAGGCGTAACGGCAGAGAAAATAGGAATTGGTGAATATAAGATATCTGGGTGCTTGGGA
TTTAATTCTGATCCGGCGTGGGGAGGCATTGATGGCGGCATCGAAATCCCTCTTGATGCC
AATAAACAACCTCTCATCTGGGTTAATTCGACTGTTGACGCTGACGGCTCAATAATCATC
TGCACATATCATCGCACACATCCTGATGCGCCAGAATTTGCACAAAATAACATCGAGGGT
GTAGAGAGCGGCCAGCCGATCGATATTCCTGCAGGTCGCTGGATTGATGTTCGCGTTCAG
ATGCCTGGTTCTGATGAACCAGAGTCATTGCTATCTGAGCCATCAGAATCAATGTCTGAA
TAA
>BG_00012 hypothetical protein
TTGGGTTCAATAGCTGTTTTGAATTCTCCTTTGCCGAAAGTTAACGGCGGCTCTGGAACA
ACACTAGGCTCCCCAACAAATATTGATGGGACCAATACAGATGGAACAACGTATTATGCT
GACGATGCAGAATTTTATGCCGGTTTGGCTAACACAGGAAACTCTTCAATTGGATCAGCT
AACGTCAACTCAGCATACAAATCATTTTTGAGCGTCAGGCACAGAGGGGGGAGTGTAGCA
GCATCAGCATACAACTACGGATTTGCCCTGATTGATGCAGGATTGAATCAAAATAATTAT
AACTCATTCCAGTTAGCCAAGCAGTGGAATGGCGTTTGGTCAACACCTGTAGCATTGTGG
CATAGCGGCAATTTAGTTAAGCAGTCTTCAGTTTCTGATACGGCAGCCGGTGCGGTGATG
ATAAATGGTGCCTGGGGTGTCGGAGGCATTAATAGGACATCCTCATCATTCGATGCGTTT
GTTAGTTCCCCTCAATGCGGGTTTATCGGATCTACTGGTGGCAATACCGGGTTTCCCACT
AATGATGTGGCGTGGACAGGGTATCATGCGGCTTTTAATGTTGATGGCTCAGCATCAGCG
ACTACTGTTGTATTGTGCGCTACATCGCTCGCAGCTGTGCGTATGCGAGTCCATACACGT
AGATCCAGTATGAATAATGGGTGGCTAAATGTTTTGCTATCCAATCAGTACACGGTCGAT
TCGAATGGGTTCCTAAAATCAGCATCACCAATATTGCGTCTTGCTAACACCCCTGAACAA
ATGTTAGACAATTGGTCAGTTGGTTTTAATATAGCTGGGTGTGGGGCCGTAAATAATGAG
GCAGAAGGAGTAACGGCGGAGCGCCAAGATACGGGCGTTTATCTCGTTACGGGTTCCTTA
GGGCTCGCGGAATCAGGTTGGACAATTGAAATCCCGCAAGACGTGAACGGCAACCGTCTC
TGTTTTGTTGAAACAGAAACAGCGGAGAACGGCGATATTACTGTACACGTCAGTAAGCGC
CGGTTTGATGTTGAGACGGGAAATGTTGTGCCCGGGGAATTGATGGATATTCCAGTCGGG
CGCTGGATAGATCTACGTTTATCTATGCCAGCAGCGCCAGAGCCTGATTATTCAGACATT
GATTCTGATGGCTCAGATAGCAATGACTCTGGTTCATCAGAACCAGGCATCTGA
>BG_00013 DNA-invertase hin
ATGCTGATCGGCTATGCGCGGGTATCAACAGGGGATCAAAACCTCGATTTACAGAAAAAT
GCGCTGGACCGCGCAGAATGTGAACAGATATTTGAGGACACGGCCAGCGGAAAAAATGCT
AAGCGCCCAGGTTTGCGCCGCGCAATTCGGCGCCTGAAACGAGGCGATACGCTGGTGGTC
TGGAAACTGGATAGGCTGGGCCGCAGCGTGCGTGACCTGATCACGATGGTTTCTGATTTA
CAGTCGCGGGGCATTCACTTTCGCAGCCTGACCGACAGCATTGACACATCAACGCCAGCT
GGCCGTTTCTTTTTTCACGTTATGAGTGCGCTGGCTGAGATGGAACGAGAATTAATTATT
GAGCGCACACGCGCTGGTTTAGCCGCAGCAAGAGAGCAGGGTAGGATCGGGGGCAGGCGC
CCGGTAATGACGCCAGATGTTATTGAGCATGCCAGGCAGATGTTGCAGAACGGCGCAACA
CGGCGTCAAGTTGCGGAGATTTGCGGCGTGACGGTGAAAACGATTTATAAATATTTCCCT
GCCGGTAATTGA
>BG_00014 hypothetical protein
GTGAGACAAATCGATTATCACGGAACGACGATCTGCATACTCGACGAAGACGACATGCTA
ACAGCATGCCCCGCCGGCTCATATGTGGTTATAGAAGATAGCGGTTTTTATATCGCGGTA
CACATCGGGGAAAACGAAGCGCCAGCGATTCATATTGATCCTGTTCCTACTCTTGAAGAC
GCGCTCGACATCATCGCTGGCCGCCTGTCGTTTTTTGCTTGA
>BG_00015 entericidin B membrane lipoprotein
ATGTCTATGTTCAAGAAAAGCCTTGCCGTTATTTTCTCCGCGCTACTCTTATCTGCCGTT
GTTGGGTGTAATACCACGCGTGGCGTTGGTGAGGATGTTGAAGCCGGCGGGAACGCAATA
CAGCGCAGCGCGCAGTAA
>BG_00016 HTH-type transcriptional activator CmpR
ATGGCTGCGGTGTCGCTGCGACATATTGAAATTTTCCATGCGGTAATGACCACCGGCAAT
CTGACGGAAGCGGCGGCGCTGCTGAACACCTCTCAGCCCACGGTCAGCCGCGAGCTGGCC
CGCTTTGAAAAACTGATTCAGATGACGCTGTTTGAACGCCAGCGCGGGCGGCTTTATCCA
ACCGCCCAGGGTCTGCAGCTGTTTGAAGAAGTTCAGCGCTCCTATTACGGCCTGGACAGG
ATTATCAACGCCGCCGGGGATATTCGCCGCTTTCAGCAGGCGCAACTTTCGATCGCCTGT
CTGCCGGTATTCTCGCAGTCGCTGCTGCCTGACGTGTGCAAACCGCTGCTGACCCGCTAC
CCGTCGCTCAACCTGCACATTATTCCGCAGGAGTCGCCGCTGCTGGAGGAATGGCTGTCC
GCCCAGCGACACGATCTGGGGCTCACCGAAAATAGCGTAACGCCCGCCGGTACCGAACGC
CAGACCCTGATGATGCTAAACGAAGTTTGCGTCCTTCCCGCCCGGCATCCTCTGGCAAGC
AAAACGGTACTCTCCCCCGCCGATTTCGCCGGCGAACCTTTTATCAGCCTGTCGAGCGCC
GACAGCTATCGTCAATTGCTGGATAAGCTGTTTAGGGAGGAAGGCGTCTCTCGTCAGATG
GTGTTGGAGACTCACAGCGCGGCGTCGGTGTGTGCCATGGTGCGCGCGGGCGTGGGCATC
TCGATCGTTAATCCGCTGACCGCGCTGGACTACGCCGCTTCCGGCGTGGTGGTACGCCCT
TTCAGTATTGATGTGCCTTTTACCGTCAGCATAATTCGTCCGCTGCACCGTCCGGCTTCC
GCGCTGGTCGATACTGTTATCGCCCAGTTGCAACAGTATGCGCAAAATATCCCTGCCCGC
TTACAGCAAATATTGCAGCCAGGGTTAGCTTAA
>BG_00017 Diaminopimelate decarboxylase
ATGCCACACGATCTGAATGATACCACCCATGCGCTGAATGCACGGAATCTGCGCCAACTC
CCCGCTCGTTTCGGCTGCCCGGTCTGGGCCTATGATGCGCAAACCATTATGGATAACATC
GCCAAACTGCGTCAGTTCGATACCATCCGTTTTGCGCAGAAATCCTGCTCCAATACGCAT
ATTTTGCGTCTGATGCATCAACAGGGGGTCAAAGTGGATTCCGTGTCGCTGGGGGAAATT
GAGCGGGCGCTGGTCGCCGGATTTGTACCGGGAACCGCCGATCACCAGATCGTTTTTACC
GCCGATCTGTTGGATCGCCCAACGTTACAGCGGGTCACGGAGCTGAATATTCCGGTGAAT
GCCGGCTCGGTGGATATGTTGCAACAGCTTGGTGAACAGTCGCCGGGGCATCCGGTGTGG
CTGCGCGTGAATCCCGGCTTTGGTCACGGCCACAGCCAGAAAACCAATACCGGCGGCGAG
AACAGCAAGCATGGCATCTGGTATGGCGATTTGCCGCAGGCGCTGGCGCACATCCAACGC
TATCGGCTGAAGCTGGTGGGTATTCATATGCATATCGGTTCCGGGGTGGATTACGCGCAT
CTGGCGCAGGTCTGCGACGCGATGGTGCAGCAGGTCATTACGCTGGGCCACGATATTGAG
GCGATCTCCGCCGGCGGCGGCCTGTCGATTCCTTACCGCGATGGCGAAGAGGCGATCGAT
ACCGAACACTACTATGGCTTGTGGAATCAGGCGCGTGAAAGAATTGCGGCCCATCTGGGG
CACCCGGTCGAGCTGGAAATTGAACCGGGCCGTTTCCTGGTGGCCGAATCCGGTGTACTG
GTGGCCGAAGTCCGGGCGGTGAAAGAGATGGGCAGCCGTCATTTTGTCCTGGTGGACGCC
GGCTTCAACGATCTGATGCGTCCGGCGATGTACGGCAGCTATCACCATATTTCGCTGCTG
CCGGGCGACGACCGCGATATCAGCCAGGCGCCGATGCGCGACAGCGTAATCGCCGGGCCG
CTGTGCGAATCAGGCGATGTCTTTACCCAGCAGGCCGGGGGCGGCGTTGAAACTATCGCG
CTGCCGGATGCGCAAGTCGGCGATTATCTGGTGTTCCACGATACCGGCGCTTACGGCGCG
TCCATGTCATCCAATTACAATAGCCGCCCGCTGTTGCCGGAAGTGTTGTTTGAACAAGGA
GAGCCGCGGCTCATCCGCCGCCGCCAGACGCTGGAAGAACTGCTGGCGCTGGAGAAGGTT
TAA
>BG_00018 hypothetical protein
ATGATCGATTGCTTACTCGATTTCGACCAGATTTCAACCGACAGGAAGAAGCTTTATCTA
CAATGCCCAGGCATCGGCGCTTTTGAAGTTTTCAGTGGCGACATGCCGTTCACCAACCGT
GCGGAATGTTCATTCATAGACCACTCAGCGATTCCTAATGGTCGATACTGGATTGTCGAT
CGTCCCGAAGGACCGTGGAAATCCCGTTTGCTGACATGGGCAAAGGATTTTGCAACAGGA
AACGATCACAGCACATGGTTTGCTCTATACAGGGATGATGGAAGCATTGATGACAATACC
TTTATCAGCGGTGTCCAACGCTCAAACTTCAGGATTCATCCGCTAAGGTCGGATGGTTCC
GGTACATCATGGGGCTGTATCACCTTCTTCCGCAGTACCGAATTCACGTCATTTCGTAAT
TCCTTACTCAGGGTACAAAAGCGCAAGGTTAATGGCGCTAATCTGATGACATATGGAACG
GTGACGGTAAAAGGTTCAGTTACGGGGCCATGCTATGTTAGGTAA
>BG_00019 hypothetical protein
ATGGATAGAGCTATAATTAATAGCCTTAGCAGTGAAATCAACTCACATTCACGCTATCAT
TTCAAATTAGAAAACACTACCGTTCCACTTTCTTTATTGCACTTCACTGCACAGAAAAAG
TTAAGTAAAAATTATCGAATTACCTTTACCAGTGAGGCCGACGATCTCAATCCCGCACGA
ATACTCAATCGTACGGCAATCCTCGCTTTCAATCCTCCGAAAATCAATACATTCGGCCTA
CCAGATACGCGTGAACCTTTGCGTAAAATTCATGGCGTCATCCGGACATTTTCCCGCTTA
TCGCACTCGGCAGCAGAGAAGAGTTGCAACTCTCGCCGGTCAGAGTTTAACCTTGACCAC
CGGTGGCCAATTGAATATCAACATGCAGGCTCAGGGCGGAAATATCTCGACCTAGTTAAC
AAGAGAGGCGCACATCAGCAATGGCAAAAAAATGGCGATAACCGCGTATTTCTGGGAAAA
AACCGAGCTGAAAGAGTGATATCCTGTTTAAAATTAGATGGATACCGTAAGGAAAGGGAA
TTATGA
>BG_00020 OmrA-B
CCCAGAGGTATTGATTGGTGATATATCAATGTGCTCTGTACATTGACGCATTTGATTACA
CCAACCTACGCGGATGCGTAGGTTTTTTTT
>BG_00021 Transcription antiterminator LicT
ATGAAGATAAGGCAGATCCTGAATAATAATGTCGTCAGCGTATTGGACGATCAGGGTCAA
GAGCTGATCTTAACCGGTTGCGGGCTGGGTTTTAATTCAAACTGCGGCCAGCAGGTAGAT
GCATCACGTATTGAAAAAATATTTCATTTACAAGACAACGCTATTTCAGCGCGTTTTAAA
GATCTGGTTGATCAGGTGTCGCTAGAGGTCATACAGATCACCGACGACATCGTAGAGATG
GCAAAAACGCAGCTGCAGCAAAAACTTAGTGAAGGCATCTATGTCACTTTGGCCGACCAT
CTTAACTTCGCGCTGCAGTGTCAGCAGAACGGCGTCACGATCCAGAATCCGCTGCAATGG
GAAGTTAGCCATTTTTATAAAGACGAGTATGCGGTAGCTGAAAAAGCGTTAGATCTGGTG
TTTGAACAGTTTCAGGTGGTATTGCCCAAGTCCGAGGCGTGCAGTATTGCGCTGCATATC
GTCAATGCTGAATTGAATGACAATATCGGTAATATAAAACAGATTACCCAGTTGATTTAT
CAAGTGCAGAATATCGTTAAATATTATTTCCGTGTTTCGTTGGATGAATCCGGTTCTAAT
TATCACCGTTTTATTACCCATCTTAAGTTTTTTGCTCAGCGGGTGATTGATGGCGCAACG
CTGGAAAATGATGATGGCGATTTATTTAATATGGTGCAACAGCGCTATCAAAAAACATTA
GGCTGCGTTGAGTATATCAACGCCTTTATTAATAAAAATTATCAACACAACATGAGCAAT
TCGGAGAAACTCTATCTGACCATACATATTGATAATATGATCCACAGTTTACACCATTCC
AAATAG
>BG_00022 PTS system beta-glucoside-specific EIIBCA component
ATGAATTATCAGGACACGGCAAAACGGATCGCTGAATTAGTCGGCGGAGAAAAAAATATT
CAGCACGTTTTCCATTGTATTACCCGTTTACGTTTTCAGTTACGGGATATGGCTCAGGCC
GATAAAGCTGCGCTGCAACAGCTTGATGGCGTTATTGGTATTAATGTGGCCGGCGATCAG
TTTCAGGTGATTATTGGTAATGAGGTCGCGGATGTTTACCGTGCCCTTATCCAGCGCTAT
CCCGCATTGTCTCAGAAAACGGATAATCCGCAGCAAGGAGAAAAACGTAATCTGATTTCC
ACCATGCTGGAGTCGTTATCCAGCATCTTTTCACCGATTATTCCGGCGATTGCCGGCGCC
GGGATTCTAAAAGGGGTGCTGTCGCTGTTTATCGCGTTACAGTGGGTATCGCCGACCAAT
CAAACCTATTTGATCCTCTCCGCCATCAGCGACGGAGTATTCTTTTTCATTCCGCTGGTG
CTGGCGTTCAGCGCGGCCAATAAACTGGGTTGTAATCCGTATGTGGCGGTAGCGCTGGCC
GCCACCCTGTTTCACCCTACGCTGCTAAAACTGTTTCAGCAGGGTGGTTCGATTTCATTT
ATCGGGCTGCCGGTGTCGCCGGTGTCTTATTCGTCCTCGGTGATCCCGATTCTGCTGGCG
GTGTGGCTGATGTCATACGTTGAGCGTGCCATCGATCGAGTTATGCCGGGCATGCTCAAG
ACGATGTTTGTCCCGCTGTTTACGCTGCTGATCGTCGCGCCAATTATGCTGATAGCAATT
GGACCTCTGGGGATCTTTGCCGGCAACTATCTGTCGACAGGGGTAGTTTGGCTGGTGGAA
AACATGGGGCTGCTTGCCGGGTTGATTCTGGGCGGCACGCTTTCCCTGATTATTATCACC
GGTATGCACTATGTGCTGATCCCTATCGTGATTAATAACATCAGCAAGATGGGATTCGAT
CCGTTAAAAATCATCTTCTATGTCGCCAACCTGGGGCAGGCTGGGGCGGCATTCGGCGTG
TTCCTGCGCTCGCGTAATAAAAAAGTGAAATCGCTGGCGTTATCCACCAGCCTCACGGCG
GCGATGGGAATTACCGAGCCTGCCATGTACGGTATCAATATCCGCTTCAAACGTCCGTTT
GCCGCCGCGTTAATCGGCGGCGCCTGCGGCGGCGCTTTCGCTATGTTCTTCGGGGTGAAA
ACCTACGCCTTCGCGTTAAGTGGTTTGCCGGGGTTGCCCGCGTTGGTTGGCCCCACCTTC
CTGTATGCCCTGGCGAGTCTGGCTATCTCCTTTAGCGCCGCGGCGATCGTCACCTGCCTG
CTGGGGTTTGAGGATCCGGTTGAGCAGTCGGCGCCGGATCTGTCGGCAAGCGCTGAAGCG
CCGCCGGTCTTGGCCGGTAGACCGGTGCAGGCGGGGCAAACCGTCGGCAGCGTAAAACCT
TTGCTGCTCAGCCGACATGAGGAACAGCTCTTTGCGCCGATAGACGGACGTATGGTTTCC
CTTGATCACTTAAGCGACCCGATCTTTGCCGACGAGATGTTCGGCAAGGGCATCGCCGTT
TATCCCGCCAACGGCGAACTGGTGTCGCCGGTTAACGGACGAGTGGAGTCGGTGTTTGAA
ACCTGTCACGCCCTGGCGCTGAAAAGCGATACCGGCGCGGAAATACTGATCCATATCGGC
ATTGATACCGTCAAACTCGGCGGGCGGCATTTCACCAGTCATATTCAACCGGGGCAGATG
GTCGAGGTCGGCGATCCGCTGGTGAGTTTCGATCTGCCGGCATTGCTGGCGGAAGGCATC
GATCCCAGCGTGATTGTGGTCGTTACCAACACCGAATGTTATGGCGAGGTCAGCTCGCTG
GTCGAGGGCGACGTCCATTCACGCGAAGCATTTCTGAAACTGACCGCCGCAGCGGCATAG
>BG_00023 Aryl-phospho-beta-D-glucosidase BglH
ATGACATTTTCAAAACAATTTCCCGATGATTTTCTCTGGGGCGGGGCAACGGCGGCCAAC
CAGTTGGAAGGCGCCTGGAACGAAGGCGGCAAAGGGCTCTCCGTTTCCGATGTTTATACC
TTTGACAGCAAAACGCCCAAAGAACGCTGGCTCGATCAGTGGTTATTCATGACCCATCGC
CAGGTGGCGCAGGCGCAGGATGCAAACAGCGCGAAGTATTATCCCAAGCGCAAGGGCATC
GACTTTTATCACCGCTATAAAGAGGATATCGCGCTGTTCGCCGAGATGGGTTTTAAATGC
TTTCGCATGTCGATTGCCTGGACGCGCATTTTCCCGCGCGGCGATGAAACTGAGCCGAAC
GAGGCGGCGCTGGCGTTTTATGATGATGTGCTGGATACGCTGCTGGCGCACAACATTCAG
CCGATCGTCTCCCTGTCTCACTATGAAATGCCGCTGTGCCTGGTAACGGAATACGGCGGC
TGGCCGAATCGTCAACTGGTGGACTTTTACATACGTTTCGCCACCACGGTGTTCGAACGC
TATCGGCATAAGGTGAAATACTGGATGACGTTTAACGAGATCAACTGCGTGAAACATCAC
CCTTATGTCAGCGTGGGCGTGATTGAGGAGGATCACCCGCACCTGGAGCAGGACAAGTAT
CAGGGCGCGCACCACCAGTTTGTCGCCAGCGCGCTGGCCACCAAAGCCTGTCATCGGATC
ATTCCCGGCGCGCAGGTGGGCTGCATGATCAGCTATCAGATGCTGTATCCCCACACCTGT
CACCCGGACGATCTGCAAGCCTGTGAAGAGCAGCAGCGGGTATCGCTGTTTTTCAGCGAT
GTGCAGGCGCGCGGCTACTACCCGGCCTATACCGATCGCATGCTGGCGGAAAAGGGCGTG
GTACTGAAGAAAGCGCAGGGCGATGACGAAATCCTGCGCCAGTATCCGGTCGATTTCGTG
TCATTCAGCTATTACATGTCCAGTACCGTCAGCGCGCATCCGGAAGCGCTGGAGGGCGTC
ACCGGCAATTTGATCACCGGCGGCATCCGCAATCCCTACCTGCCCAGCAGCCAGTGGGGC
TGGCAGATCGACCCGAAAGGGCTGCGTCTGGCGCTGAATCAGCTCTACGACCGTTATCAG
AAGCCGCTGTTTATCGCGGAGAACGGGTTGGGCGCCGTCGATACCGTCAATCCTGACGGC
ACCATCGACGACGATTACCGCATTGACTACCTGCGCCAGCACATCGAGCAGATGAAAGAG
GCGCTGGGCGATGGCGTCAAACTGTTCGGCTACACCTGGTGGGGGCCGATTGATGTGATC
AGCGCGGGCACGGCGCAGATTTCGAAACGCTACGGTTTTATCCATGTCGATCAGGATGAT
GACGGCAACGGCTCGCAGCGCCGTTCGCGCAAGAAAAGTTTCCACTGGTATCGGCGGGTG
ATCGCCTCCAACGGCGAACAGCTGGCGGATTGA
>BG_00024 Aryl-phospho-beta-D-glucosidase BglH
ATGGCACGTTTTCCGAATGATTTTCTGTGGGGTGGGGCGATTGCGGCCAATCAGGCCGAA
GGCGCATGGAATGAAGACGGCAAGGGGCCGTCCATCGCCGATGTGGTGCGCGGCGGCGTA
ATTGCCGGACAGGCGGATGACGCGATCGATTCGCACCTGTACTACGCCAGCCATCAGGCG
ATCGATTTTTATCACCGCTATAAGCAAGATGTGGCGCTGTTCGCCGAAATGGGTTTCAAA
TGTTTTCGCACCTCGATTGCCTGGTCGCGCATCTTCCCGCAGGGGGATGAGGCCACGCCG
AATGAAGCGGGGCTCCAGTTCTACGACGACCTGTTCGACGAACTGCTGAAATACGGCATT
CAGCCGGTGATCACGCTGTCGCACTATGAAACGCCGCTGGCGCTGGCGACGCGCTACGGC
GGCTGGGAAAGCCGCAAGCTGGTGGAGTTTTTCAGCCGTTACTGCGAAACGGTATTCCGC
CGCTACCGGCACAAAGTGAAATACTGGATGACCTTCAACGAACTGAACAATATGAACCGC
ATGTCGTTCGCCACCGGCGCGATACGGCCGCCGCAGGAGCGGTTATTGCAGATGGTCTAT
CAGGCGAACCACCATATGTTCGTGGCTAACGCCATCGCCAATAAGCTGTGTCATGAGATC
ATTCCTGACGCGAAGATTGGCTGCATGCTGTCGCTCAGCACCGTTTATCCCTATCGTTGT
CATCCGGATGATGTGTTTGAAACCTATCAGTTGCGCCGCCGTTCGCTGTTTTACGCCGAC
GTGATGATGCGTGGGGGGTATCCGGCGTACAGCCGGCGGATGTGGCGCGACTACGATATT
GCGCTGGTTATGGAACCGGGCGATCTAGAACTGCTGGCGGCCTACCCGTCCGACTATCTG
GGGTTCAGCTACTATCGCAGCGCCACGCACAAGGCGGGCGAACTGGTGCTGTCGGATACC
GGCGGCATCACCGGGCTGGAAAATCCGTACCTGGAGAAAACGGCGTGGGGCTGGCCGATT
GATGCCAAGGGGTTACGGCTGGTGTGCAATGAACTGGCGGATCGTTATCAAAAACCGTTG
TTTATCGTGGAAAACGGTTACGGCGGCGCGGATACTCCGGCGGCGGACGGCACTATTGAG
GATGATGAGCGTATCAGCTACGGCCGCCAGCATCTTCAGCAAGTGGCGGAAGCGATCGCC
GACGGCTGCGACATTATGGGATATACCTGGTGGGGACCGATTGATATCGTCAGCGCCGGT
ACCGGTGAGATGAAAAAACGTTACGGCTTTATTTATGTTGATAAAGACAACGATGGCAAC
GGCACGCTGGCCCGTTCGAAGAAAAAGAGTTTCGGCTGGTATAAACAGGTCATCGCGTCT
AACGGCGAGCAGCTTTAG
>BG_00025 Bifunctional protein Aas
ATGATCTATACCCTGTTGCGCTGGGTGTTCAAACGGCTGTATCGCATACGGATTGAAGGC
GACAGCCGTAATTTTCAGCAGTCTAAACTGTTAATTACCCCTAACCACGTATCTTTTCTG
GACGGCGCGTTATTGGCGCTGTTTTTACCGATCAAACCGGTATTTGCGGTTTATTCCACG
ATTTCCGAGCGCTGGTTTATGCGCTGGCTGAAACGCTATATCGATTTCGTGCCGTTGGAT
CCGACCAAACCGTTGGCCATTAAGGGGTTGATTAAGGTGATTGAGCGCGGGCAGCCGGTG
GTGGTGTTCCCGGAAGGCCGTATCACCGTGACTGGCTCATTGATGAAGGTCTACAGCGGC
GCCGCGTTTGTGGCGGCGAAATCCGGCGCAACCATTGTTCCCGTGCGGTTGGACGGCGCT
GAATTCACGCCGTTCGGGCGTCTGGCCGGCGTTTTTAAACGCCGCTGGTTCCCGCAGATT
ACCATAAAATATTTGCCGCCCACCACACTGCCGATGCCGGCAGCGAACAGCGCCAGAGAG
CGCCGTATTCTGGCGGGAGAACATCTGCATCAGATCATGATGCACGCCCGTATGGCGAGC
CGCCCGCAACACACGCTGTATCAGGCTTTTCTGGCCGCGCAAACCCGCTACGGGCGCCGC
GCCCGTTGTATTTCGGATATCGCGTTTAAGGAAGACAGCTATCAGGGATTACTGAAAAAG
TCGCTGGGCGTATCGCGCATCTTGCAGCGTTTTACCCGTGAGGGCGAGCACGTCGGCATG
CTGTTGCCGAATACCACGATTACCGCGGCGGCGATACTGGGAGCGTCATTGCGTAACCGG
GTGCCGGCGATGCTGAACTACACCGCCGGGGCGAACGGGCTACAAAGCGCCATGAAAGCC
GCCGCCATCAGAACCATTGTGACTTCCCGCCAGTTTCTGGAAAAGGGCAAGCTGACGGCG
TTGCCACAGCAGGTCAGCGACGCCAACTGGGTCTATCTGGAAGATTTGAAAGATACCGTC
ACGCTGGCCGACAAGCTGTGGATCCTGTTTCATCTGCTGTTCCCGGCGAAAGCCATGCTG
GCGCAGCAGCCTGACGATTCGGCGATGATCCTGTTTACTTCCGGCTCCGAAGGGAACCCG
AAAGGCGTGGTGCATTCCCATGACAGTCTGCTGGCCAACGTTGAGCAAATCCGTACCGTG
GCGGATTTTACGCCGCGCGACCGTTTTATGTCGGCGCTGCCGCTGTTCCATGCGTTTGGT
TTGACCGTGGGTCTGCTGACGCCGCTGATGACCGGCGCCCGCGTGTTTCTGTACCCCAGC
CCGCTGCATTACCGCATCGTGCCGGAACTGGTGTACGACCAGAACTGCACCGTGCTGTTC
GGCACCTCCACTTTTCTGGGGCACTACGCGCGCTTTGCCCATCCGTATGACTTCGCCCGC
TTGCGCTATGTGGTGGCCGGGGCGGAAAAACTGTCTGAGGGCGTGCGTCAAGTCTGGCAG
GACAAGTTCGGCATTCGCATTCTGGAAGGCTATGGCGTGACGGAGTGCGCGCCGGTGGTG
GCGATTAACGTGCCGATGGCGGCGAAACTCCATACCGTCGGGCGTCTGCTGCCGGAAATG
GAGTCGCGGCTGATGACGGTGCCGGGCATCGAGCGCGGCGGGCGTTTACAACTGCGCGGA
CCGAATATTATGAAAGGCTATCTGCGCGTTGAGCGCCCCGGCGTGCTGGAAACACCGGCG
GCGGAAAATGAGCAGGGCGAGCTACAAGCCGGCTGGTACGACACCGGCGATATCGTCGAA
CTGGATGAAAACGGCTTCTGCGCGATTGTCGGCCGGGTAAAACGCTTCGCCAAACTTGCC
GGTGAAATGGTGTCGCTGGAGAGCGTTGAACAGTTGGCGCTAGGCGTGTCGCCGGGGGCG
CAACACGCCGCCAGCGCCAGGAGCGACAGCAGTAAAGGGGAAGCGTTGGTACTGTTTACC
ACCGACAGTCAGTTAACCCGCGATCGCTTGTCCGCACAGGCGCGCAGCAGCGGCGTGCCC
GAACTGGCGGTGCCGCGTGATATCCGCTATGTGAAAGCATTACCGTTACTCGGCAGCGGC
AAACCCGATTTTGTCACGTTGCGCCAAATGGCCGAACAACCGGAGCAGGCAGAATGA
>BG_00026 Lysophospholipid transporter LplT
ATGAATCAGACGCCACAACCCGAAACGCGACTGCTGTCGCGCAGTATGAATGCCGTCATT
ATTGCGCAGTTTTTTTCCGCGTTTGGCGATAACGCGCTGTTGTTCGCCACGCTGGCGTTA
ATCAAAGTGCTGGTCTATCCCGACTGGAGTCAGCCATTCCTGCAAATGGGCTTTGTGGCC
GCTTACATCATTCTGGCGCCGTTTGTCGGTCAGGTGGCGGACAGTTACGCCAAAGGTCGG
GTGATGATGTTCGCCAACAGCCTGAAGTTACTGGGAGCGCTGGTGATTTTTATCGGCGGT
AATCCGTTTTTGGGCTATACGCTGGTGGGCGTAGGAGCGGCGGCCTATTCGCCAGCCAAG
TACGGCATTCTGGGGGAAATTACCCACGGCGACCAGTTGGTGAAAGCCAACGGCCTGATG
GAGGCTTCGACCATTGCCGCGATCCTCGTCGGATCGGTGGCGGGGGGCGTGCTGGCCGAC
TGGAACCTGAGCGCGGCGCTGGCTATCTGCGCGGTGGCTTATGGCATCGCGCTGGGGGCA
AACATGCTGATCCCGCGGCTGAAGGCGGCGCGTCCCGGACAGTCCTGGCATCCGGCCCAT
ATGACGCGCAGTTTCTTTTCATCCTGCCGGGTGTTATGGCGCGACGGCGAAACCCGCTTT
TCGCTGCTCGGCACCAGTATGTTCTGGGGCGCCGGGGTGACGCTGCGCTTCCTGCTGGTG
CTGTGGGTGCCGCTGGCGCTGGGTATAACCGATAACGCCACGCCGACATTGCTTAATGCG
ATGGTGGCGGTGGGGATCGTACTGGGGGCCGGCGCCGCCGCTAAACTGGTGACGCTGAAA
ACGGTACAGCGCTGTTTGCCCGCCGGCGTACTGATCGGCGCGGCGGTGGTGATTTTCACC
CTTCAGCACAACCTGATCAGCGCCTATGCGCTGCTGATTTTGCTTGGCGCGCTGGGCGGC
TTTTTCATCGTGCCGCTGAACGCGCTATTGCAGGATCGGGGCAAGGAGAGCGTTGGCGCG
GGCAATGCCATCGCCGTGCAGAATCTGGGTGAGAACGCGGCGATGCTGCTGATGCTGGGG
CTCTATTCGCTGGTGGTGAAACTCGGCGTATCGGTTATCACTATCGGTATTGGTTTCGGC
GTATTATTCACGTTCGCCATTGGGTTATTATGGCTCTGGCTGATTTTCACAAAGCGGCGC
GAGCGTTTATAA
>BG_00027 putative acyltransferase
ATGAATCTGATATGGCATGACTGGCGGGTCGATGACCTGAATGTTTATTCACTACATGAC
ATTCTGGCGTTACGCAATCAGGTATTTATCGTTGAACAAAACTGCCCTTATCAGGATCTC
GACGGCAGGGATCTGGCCGACGGCAACCGCCATGTTACGGCCTATCATAATGGCAAACTG
GCGGCTTATGCGCGGCTGCTGGCGCCTTCTCCGGCCAATGACGCCGTCACTATCGGCCGG
GTGATTGTCGCGCCCGCCGCCAGAGGACAACATCTGGGGCATCAATTGCTGGAGCATGCG
CTGCTGGCCTGCGCCCGCCACTGGCCGCAAAAGCCCCTTTACCTCTCCGCGCAGGCGCAC
TTGCAGGATTTTTACGCCGGTTTCGGTTTCGTCGCCACCGGCGAGGTGTATGACGAAGAC
GGTATCCCGCATATTGATATGCGCAACACCGTTTAG
>BG_00028 Periplasmic beta-glucosidase precursor
ATGAAGAAAACGATGCTGTCGTTAGGGATGCTGTGCTGCGCCGTACCGGTCGCGGTGGCG
CAACCGGCACTAACCTGGCGCGAAGGAAAAATCATCGAGCGGGATGGGCTGCAATTCCGC
GATCTGAATCGCGACGGCGAGCTGTCGCCTTACGAGGACTGGCGCCTGCCGGCGCAAGAG
CGGGCGCGGGATCTGCTGTCCCGCATGACCCTGCCGGAAAAGGCCGGCATGATGATGCAC
GCTTCCGCCCCCTCCGCCGGGGATCCCATCGGCCGCGGCGCCGCCTACGATCTGGACGCC
AATCGTCGGTTGGTGGCGGACAAGCAGGTGAACAGCCTTATTACCCGCCTGAACGAGGCC
GCGCCCGCGGAGTTCGCCCGGCAGAATAATTTGTTGCAGGAGATCGCCGAAGCCTCCCGC
CTGGGGATCCCGCTGACCATCAGCGTCGATCCGCGCAATACCTATACCTATGCCATAGAC
GCCGCGCCGTCGCCCGCCGGTTTTTCCCAGTGGCCGGCCCCGCCGGGAATGGCCGCCATC
GGCAGCGAGGAGCTGATCCGGCATTACGCCGACCGCATCCGCCAGGAGTACCGCTCCGTC
GGCATCACCCAGGCGTTGTCGCCGGTGGCGGATCTGGCTACGGAGCCGCGTTGGTCGCGC
ATCGACGGCACCTTTGGCGACGATAAGGAGCGGGTAAGAAAAATGGTGCGGGGCTACGTC
GCCGGGATGCAGAACGGCGCCGACGGGTTGAATAGCGCCAGCGTCGGCGCGGTGGTAAAG
CACTGGGTAGGGTACGGCGCATCGGACAAGGGATTTGACGGCCACCACTACTACGGCAGA
TATGCGCCGTTTAAAGATGCGCAGGCGCTGGAGCAGCATATTTATCCTTTCACCGGGGCG
TTCGAATCCGGGGTAGCCGGCGTGATGCCGACTTATCCCATCCTGAAGAACGCGGTTTAT
AAGGGCACCACTATCGAACAGGTGGGGGCCGGCTTCAACAAATTCCTGCTACAGAACGTG
CTGCGCGGCGAGTACGGTTTTCGCGGGGTGATCGTCAGCGACTGGCTGATCACCGCCGAC
TGCGCCGGCACCTGCATAACGGGCTATCCGCCCGGTGAAAACCCCGGCGTGGACATCGGC
ATCCCCTGGGGCGTGGAGCGCCTGTCGGTGGCGGAGCGCTTCGTTAAGGCCGTCGAGGCC
GGGGTGGATCAGTTCGGCGGTGTGGACGACTCGTCGATCATCGTGCAGGCCGTGCGCGAG
GGCAAACTGAAGGAGGCGCGCATTGACCAATCGGTGCTGCGCATCCTGGAGCAGAAGTTC
CTGCTGGGGCAGTTCGAGGCACCGTTCGTCGATCCGCAACAGGCGGAGCGGGTGCTGAAC
GATGGGGAGGCGCAGCGGCAGGCGGATCGGGCGCAGTACGACTCGCTGGTACTGCTGAAA
AAACGGGATGGCGTGCTGCCGCTGAAGCCAGGCGCGAAAATCTATGTCTGGGGGATGAGC
CGCAAGGCGGTGCAGAACGCCGGCCTGACGGTAGTCGAGCGCCCGGAACAGGCGGAAGTG
GCATTGGTGCGCGTCAACGCCCCTTATGAACAGCCGCATAAAAACTTTTTCTTCGGCGCC
ATGTACCACGAGGGCGCGCTGGACTTCAAGCCGAACGATCCGCAATATCGGGCGATCCTC
GCCGCGGCCCGTCACGTGCCTACGGTGGTGACCGTCTATCTTGATCGTCCGGCGATCCTG
ACCGCGATCGAGGATAAGGCGGCCGTGCTGCTGGGGAATTTCGGCGTCCGCGACGAAGTG
CTGCTGCGCTCGCTGCTGGATGACAGGGTCTATACCGCCCGGCTGCCGTTCGAGCTGCCC
TCCTCGATGGCGGCAGTGGAGCAACAGCGCGGCGATATGCCCCACGATTCGCCGGCGCCG
CTCTATTTTTCGGGATTCGGACTGCGATAA
>BG_00029 Desulfoferrodoxin
ATGTTAACCAGAAACAAAAATGCGGACGGGCGCGGCGTCGGACATAAAACCTCAACTCGC
GTCAGAAACAGCACCAAGCCGACATTCTCTACTGCCGCACCGGCCTTTTATCGTTGCTCA
CGCTGCCGCCGGCTGCTGGTGCAGCAATACGCGGGACAGGGCACGTTATCCATCATCTGC
TGCGGTGAGCCGATGGTCGAATTGAAACCACACGAGCCGACAGATGCCGCAGCCGAACAG
CACCTGCCCGCCATGGTGGTATCCGGCGGGTTTGAATCCAACGCGCTATCCGTCACCGTC
GGCGCGCCACCGCATCCGATGGACGGTGAACATCATCTGGAATGGATTTATCTCTACACA
TTCCGGGGCGGGCAAATCAAATTCATCGCGCCGGGCGACAAGCCTTCAGCGATCTTTTCG
CTGGCGGAAAGCGATGCCTACGTCTATTGCGACCGCGCGGTATGCAAAGGCAGCCAGTGC
AAGTTTAACTGCAAACGGGGATTCACCGCCTACGCATATTGCAACCGGCACGGCCTGTGG
AAAAACATGTTTTAG
>BG_00030 Short-chain-fatty-acid--CoA ligase
ATGAGTGTCACCATCAAATTTAATCCGGCGCGCAGAACGCAGTACCGGAAAATGGGCTAT
TGGGGCGATGCGTCGCTGGCGGACTACTGGCATATGTCGGCCATCACCGCGCCGGAAAAA
GTCGCCGTAACCGATAATCAGGGCGCCGAATATACTTATGCGGAACTGGATACCGCGGCG
GCGCGCGTCGCGTCTTACCTTCTCGACGCGGGGATACAGCCAGGGGACAGAGTGGCGTTT
CAGCTTCCCGGCTGGTGTGAATTCACGCTTATTTATCTGGCCTGTCTGAAAGTCGGGGCG
GTATCCGTTCCGCTGCTTCCCGCTTACCGCGAAGCCGAACTCACCTGGATACTCAACAAA
TGCCGGGCGCGCCTGTTATTTATGCCGACACGGTTTAAAAACGCCGCGCCGACGTCCGTC
ATCGCCCCACTGCGCGCTCAGTTGCCCGACTTACAGCAGGTTGTCGCCGTCGATAAGCTG
GCTCCAGCCGAATCCGGGGTGTCGTTAAGTCAGATCCTGCGGGAGACGCCTCCGCTGGAG
CGCCGCATTCAGACCCAGGGCGACAGCCTTGCCGCGGTGTTATTCACCTCCGGCACCGAA
GGTTTTCCCAAAGGGGTGATGCTGACGCACAATAATATCCTCGCCGGCGAACGCGCCTAT
TGCGCCACGCTAAACCTGACCTGGCTGGATACCATTCTGATGCCCGCCCCGCTGGCGCAC
GCCACGGGATTTTTACATGGCGTCACCGCGCCTTTTATCATCGGCGCCCGCAGCGTCCTG
CTTGATATCTTCACCCCGGCCCAATGCCTGACGCTGCTGGAGCGGGAAAAATGCACCTGC
ATTATGGGCGCGACGCCCTTTTTGTATGACGTCTTGTGTACCCTGCAACAGCACCGCTAC
GATTTGTCTTCACTGCGTTTTTTTCTATGCGGCGGTACGACGATACCGAAAAAAATCATC
AAAGAGTGTTTGCAGGCGGGGATCCCGGTTTTCAGCGTATACGGCGCAACGGAAAGCGCG
CCTCATACCGTGGCAAAACCCGGCGCGCCGCTATCGCGCATCATCAATACCGACGGAACC
GCCACGCCCGGCGTGGAAGTCAAAGTCGTCAATAAGGCCCGGCAACCGGTGCCATTCGGA
GAAGAAGGGGAAGAGGCCTCCCGCGGACCAAACGTTTTTATGGGCTATCTGGATGAGCCG
GAATTAACGGCCAATGCGCTGGACGAAGATGGCTGGTACTACAGCGGCGACCTGTGCCGC
ATGGATGAGGACGGCTACATCAAAATTACCGGACGCAAGAAAGATGTGATCGTGCGGGGC
GGCGAGAACATCAGCAGTCTGGAACTGGAAGAAATTCTGCTGCAACATCCCCGGATCCGC
GAGGCCGGCGTAGTCGCCATGCCCGATGAGCGGTTAGGCGAGCGCGCCTGCGCCTATATC
GTATTGAAGGAACCGTACCGGACGCTAACGCTGGATGACATCATTACATTTTTCAGCCGT
AAACGCGTCGCAAAATATAAGTATCCCGAGCATGTGGTGGTCATCGATCGTTTACCGCGC
ACCGCTTCAGGCAAGATTAAAAAATACCTGCTGCGCCAGGATATTATTCATCGTCTCGGA
CTGGACGACCAACACACCCCGGCGGAAAACGTCATTACGCCCTCCCCCTTTTTTTCACCA
TAG
>BG_00031 4-hydroxybenzoate transporter PcaK
ATGTCTGGTCAAAAACAAATTGATATCAGTACCATTTTAGATTCTCAGCCCATTACCCCA
CGGCAATGGCTGATTATCTTTCTGGGTTTTATTACGCTGGCCGTCGACGGTTTTGATGTG
ACCGCCATGGGCTTTATTGCCCCGGCCTTGATCGATGACTGGCAAATTTCCCGCCATGAA
TTAGGCCCGGTCATGATGAGCGGACTGCTAGGACTGGCCTGCGGCTCATTAATTTCCGGC
CCGTTGGCCGATCGCCATGGACGTAAGACGCTGATTGTCGGTTCAGTGTTGTTTTTCGGC
ATCGGCAGCCTGATTTCGGCCTGGTCGTGGGATCTGCTCAGTCTGATTATCTTTCGTTTT
CTCACCGGGCTCGGCCTGGGCGCGGCCATGCCCAACATCACGACGCTGGTCGCCGAATAC
GCGCCTAAACGCTGCCGCTCACATATGTCGACCGCCATCCACTGCGGATTTAATACTGGC
GCCGCACTCGGCGGGCTGGCGAGCGAACGGCTGATCGAGATGTTCGGCTGGCGCTCGGTA
TTCCTTGCCGGTGGCGTGCTGCCGCTGATGCTGACCGTCGTCCTGCTGCTGTATTTACCC
GAGTCCATGCGTTTTCTGGTCCTGCATACCCGATATCAACAGCGGTTAGCGCGACTGCTT
AACCGCTTTATTCCCCAGGTCGCCGACGCCAATACCCGATTCATCAATTCCGAACCGCGA
ATCACGCAGAAAAGCGCCATCGGATCGCTCTTTCACGCGCCATATGCCGCCGGCACGCTG
GCTATCTGGGCCACCCTATTTATCGGTTTATTCAGCGTTTATTTACTGTCGAGCTGGCTG
CCATTAATGGTCAGGGATGCGGGGTTGACGTTATCTCAGGCGGTCATCATCGGTGCCATA
TTCCAGGTAGGCGGCATCGCCGGCAATTTCTGCATCGGCCTGGAAATGGATCGCTGGGGG
AAACACCGGGCCATTGCGCTGACGCTATTGGGCGGAGCCTGCGGCGCGCTGCTATTAGGC
CTGCACATGCCAACATTGCCGTTGTTATGTTCACTGGTGCTGCTGCTTGGCTTCACGATC
AACGGCATCAATCCAGGATGTTATGCGCTGGCGGCCCACTTTTACCCCACGTTCATGCGT
GCGACCGGCGTCAGTTGGGCCACGGGGATCGGTCGGCTGGGAGCGATCAGCGGCGCGGGC
ATCGGTTCCGCGATGCTGGCCGCCAACTGGTCGTTCAGCGATGTCTTTCTGTTTCTGCCA
TTGCCTTTGCTGTTCGGGGCGTTGGCGATGTATCTCAAAAAGCAAAATACGACGACGGTA
TATACCCAATAA
>BG_00032 hydrogenase 2 protein HybA
ATGAACAATGTCAATGTCGATATCAAACTGGGGGTCAATAAGTTCCGGGTTGATGAAAGC
AATCCGCATATCCTGCTGGTTGACGCGCCCGATCCGATTCAATTCAGAAAGCTGGTCATC
GCCTGCCCCGCCGGCCTGTATAAACAGGACGCCGAAGGCAATGTTCATTTTGACTACGCA
GGCTGTCTGGAGTGCGGCACATGCCGGGTGCTGTGCGGTGATTCGATTATCCAGAAGTGG
GAATACCCGCAGGGTACGTTTGGCATCGAATACCGTTTTGGCTGA
>BG_00033 Electron transfer flavoprotein-ubiquinone oxidoreductase
ATGTCGGAAGAAAAATTCGATGCCATCGTGGTCGGGGCGGGCGTCGCCGGATGCATCGCC
AGCTACGTGATGGCTAAAGCCGGGCTGGATGTTCTGGTGATAGAACGCGGCAACGCGGCC
GGCAGTAAAAACATGACCGGCGGGCGTCTTTATGCCCACAGTCTGGAAAAAATCATGCCC
GGCTTTGCGCGGGAAGCGCCGGTTGAAAGAAAAGTCACGCGGGAAAAAGTTTCATTTTTA
ACCGCGGAAAGCGCCGTCACGCTGGACTTTCATACCGAGCGGTCAGACCAGCCGCTGCAA
AACTCCTACACGGTATTGCGCAGCGAGTTTGACCGGTGGCTGATGGAAAAAGCGGAAGGC
GCGGGCGCGCAGTTTATTGCCGGCGTCCGGGTTGACGCCCTGCTTAAAGAGGGCGACAGG
ATCACCGGCGTACAGGCGGGCGAGGATACGCTGGCGGCCAATATCGTCATCCTGGCTGAT
GGCGTCAACTCCCTGCTTGGCCGCGATATCGGTCTGGTGCCGCCGCCTTCTCCACACCAC
TTGGCGGTTGGCGTTAAAGAGCTGATCTCACTGCCGCAATCACAGTTGGAAGACCGCTTT
AATTTACCTTCCGGCGAAGGGACGGCCTGGCTGTTTGCCGGTTCGCCATCGGACGGACTG
CTGGGCGGCGGATTCCTTTATACCAACCGCGATACGCTTTCTCTCGGGCTGGTTTGTGGG
CTGGGAAATGTCGAAAAGGCACATAAAAGCGTGCCGCAAATGCTGGAGGATTTTAAGCGA
CATCCCACCATTAGGCCGCTTATTCAGGGGGGAACGTTGCAGGAATACTCCGCGCACATG
GTGCCGGAAGGCGGAATGTCGATGCTGCCCCGGATGGTCGGCAATGGCGTAATGATCGTC
GGAGACGCTGCCGGCCTGTGCCTGAATCTGGGCTATACCGTACGCGGTATGGATCTGGCT
ATCGCCTCGGCGGAAGCCGCCGCCATCACCGCGATCAATGCCAAACAGACGCAGGATTTC
AGCGCCGACGGCCTGATGGACTATCGGCGGCAACTGGAACAGAGCTTCGTTTTGCAGGAT
ATGCATCGTTACCGCAAGCTGCCGGCCTTTATGGAAAACCCGCGTTTATTCAACCAATAC
CCGCGCATGGCCGCCGACCTGATGTCCGATTTATTCGTCATTGACGGCCAACCCGGTCAA
TCCGTTTTAGCCAAAATCTGGTCCCGCAGCAGACAGGTCGGCCTGCTTAATCTGCTGAAA
GATGGGGTCAATGGAGTACGTGCGCTATGA
>BG_00034 Electron transfer flavoprotein subunit alpha
ATGAATAAACTGACTAACATATGGGTGTTCAGCGATAAGAACGATCGCTATGCCGAACTG
CTGGCCGGCGCCCGCCAGTTGGGAGAACAGGTTACGGCGCTGGCGGTCAACGCCGACGGC
GTCGAACATATTCGGCGACTGGGCGCGGCGGATACCCTGTACTGGCTGGGCGAGATGCCG
GCGCTACAGCGGATAGAAAATTATGCGGAAACCATTGCCGCGACGATAAATCATACGCTT
GAGCAAACCAATCCACGACCGGCCACGCTCATCCTGTTGGCCGCCACCAAACGCGGTAAG
GCGCTGGGCGCCAGACTGAGTATCCAGCTCGATGCCGCGCTGGTTAACGATGTCACCGCC
CTGAGTATCGAATCCGGCGGGATCTGCGCCGAACACCGGATGTACGGCGGATTGGCCTTT
GGCCGGGAACGCATCGACACGCCGCTGGTTATCGCCACCGTCTCTCCCGGCGTGTTTGAA
CCATTGCCGGAAAATACGCCGCACGCCTGTCCGGTGACAGAGAAAGGCTACATCACGCCC
CGGCAGGAAATAGTTTGCCTGGAACGGCGGGGAAAACCCGCCAGCAGCGTAGACCTGAGT
AAAGCCAAACGCGTGGTGGGCATCGGGCGAGGCCTGGCGGCGCAGAACGATCTGCGCATG
GTGCAGGATCTGGCGGCGCGTCTTCAGGCCGAAGTGGGCTGTTCGCGGCCAATCGCCGAA
GGCGAACATTGGATGGAGCGCGAACGCTATATCGGCGTTTCCGGCGTATTGCTGAAATCC
GATCTCTATCTGGCGCTCGGCATTTCCGGGCAGATTCAACATATGGTCGGCGGAAACGGC
GCCAAAACCATCGTCGCCGTCAACAAAGACAAAAACGCCCCCATTTTTCAGTACGCCGAC
TATGGCCTGGTCGGGGATATCTATAAGGTCGTACCAGCCTTAATTGAACGGCTAAGCCGC
TAA
>BG_00035 Electron transfer flavoprotein subunit beta
ATGAAAATCATCACCTGTTGCAAGCTGGTGCCCGAAGAACAGGACATAGTGATCACACCT
GAGAGAACGCTGAATTTTGATCGCGTCGGCGCCAAGATCAGCCAGTTCGATCTGAATGCG
CTGGAAGCGGCGGCTCAGCTCGCCGGCGCTGGCGATCGGATCGCCGCGCTCAGCGTCGGC
GGCAAACTGCTGGAAAACTCCAAAATTCGCAAGGATCTACTATCCCGCGGCCCCGACGAG
CTTTATCTGGTGCAGGACGAACGTCTGGAACGCGCCCTGCCTTACGACACCGCGCAGGCG
CTGGCCGCCGCCGCCGGCAAGATCGAATTCGATCTGATGCTATTCGGCGAAGGTTCCGGC
GATATGTATGCCCAACAGGTCGGTCTGCTGGTGGGGGAAATGCTTCAGTTGCCTACCCTG
AATGCCGTCAGCGCGATTGCGGTGACGGAAAACCGCGTCAGGGTCGAGCGCTCGCTGGAA
GATGAAGTGGAAGTGCTGGAAATCCCGCTGCCGGCCGTGCTGTGCGTCACCTCCGATATT
AACGTGCCGAAGATCCCTTCAATGAAAGCCATTCTGGGCGCGGGGAAAAAGCCGGTGACG
CAATGGCGCCCGGACGACATCGGTTGGACGCCCTCGCCCCCGCACAGCGAACTGGTCAGC
GTCTTTGCGCCGGCCCAGACTGCGCGCAAACACATCATTATTGAAGATGACTCACCCGAA
AGCATCAGCCAACTGGCCGACTACCTGAGTAAGGCGCTGAACTAG
>BG_00036 Crotonobetainyl-CoA dehydrogenase
ATGGACTTTTTGCTAACCGAAGAACAGGAACTGCTGCTCGCCAGTATCCGCGAGCTTATC
AGCCGCGATTTTCCTGAAGAATATTTCAAAACCTGCGATGAAACGCGCAAGTTTCCCCAT
GAGTTCTTTTCCGCATTGGCGGAAAGCGGCATCGGTCTTTTAGGGATCCCTGAGGAGCTG
GGCGGCGTTCCCGCCGATATGCTGACCCAGGTGTTGGTGCTGGAGGAAATCGCGCGGATG
GGCGCGCCCGCCTACATCATGACCGAAGGCCAGTGCATTCATAATATGCAGCGCTTCGGC
AGCCCGGAACAGCTGGCGAAAACGGCCGAAATTGGTCTGTCGGGTATTCCCGCCTACTCG
CTGGCCTTTACCGAACCGCAGGCTGGTTCAGACAATAACCGCATTGCCACCACCTACACG
CGCAAAAACGGCAAGGTTTACCTGAACGGACAAAAAACCTTTATTACCGGCGCCAAAAAC
TACCCTTACATGCTGGTGCTGGCGCGCAATCCCGAACCGGACGATCCCAAACGCTGCTTT
ACCTTATGGTGGCTGGATCCCAACGCTCCCGGCGTAAAACGCAACGATCTGCACAAAGTC
GGCTGGCATATGGTCAGCAATTGCGAGGTTTTCCTCGATAACGTGGAAGTGGAGGAAAGC
GATATGGTGGGCCGCGAAGGTTACGGCTTCATCCATATGATGGAAAACTTTGAGATTGAG
CGTCTGGTTATCGCCGCACACTCTCTCGGCGTTGCCGAGTGCGCTTTTGAAGATGCCGCC
CGCTACGCCAATCAGCGTATCCAGTTCGGCAAACCCATCGGCCAGTTCCAGATGATCCAA
CTCAAACTCACCCAGATGGCCATCAAAATCCAGAACATGAAGAACTTCGTATACCGGGTG
GCCTGGGAGTGCGACAGCGGCCTACCCATGCGTCTTTCCTCGCCGATGTGCAAGATTTAC
TGCGCGCAATCTGCCTGCGAGGTGATCGACGACGCCATGCAAATCATGGGCGGTCTGGGC
TACACCGACGACAGCCGTATTTCCCGATTCTGGCGGGATACCAGGGTAAATCGCATTGGC
GGAGGCACCGATGAAATCATGGTGTATATCTCCGCCCGCCAGATCCTGAAACAGTACGAA
AGCCGATAG
>BG_00037 hypothetical protein
ATGTTAATCAATATAATTAAAATTCACAGCAATGATCTATATCCCTTATCTCATAAAAAA
AGAAATGTCTATTTTGTCCAAGTAATTGTCATGATTGTCTATATCTAA
>BG_00038 Acyl-CoA dehydrogenase
ATGGCCATATTATCGCAACAAGAACTGGATGCCTTGAAGAAAAAAGTCCGTAGAGTGACA
GAAACCGATCTGGAAGAATTGCAACTGGAAGTGGAAAGAACCAATGTCTTTCCTGAAGCC
TATTATGATGTGTGCCGTAAAAATGATTTATTCCGCCTGGCTATCCCCGAAGAATATGGC
GGCCTGGGACTGAATTGCGAACAGTTTTTCTCGGTTATGGAAGAGTTCTGCCGCGGGCCG
GGCGGTATGCGAATGAATTTGCATCATGCCAACGGTCTGAACTGGCGCATCCTGCGCGAT
CACGGCGCGGAAGATTTAAAGGCCCGCTGGCTGCCGTTACTGGCGAATAAAGACGCCTAC
ATCAACTTCGCGTTAACTGAGGCCGGCTGCGGTTCCGGGGCGGATATTCGCACCACCGCG
GTCAGGAAAGGCGACAAATATGTCCTTAACGGCTCAAAAACACTGATCTCCCACACCGAC
ATCTCCGATGCCAGCTATGTCATTGCCGTCACGGATGAAAATAAACGCAAAAAAGGCGGT
CTGACCGCCTTCCTGATCGAAACCAACACTCCCGGTTATTACATCGATCCCATGCCGCAC
ATGATGGGATGCCGCGGCGCGGGCCACGCCTATCTGCGCTTTGAGAACTGCGAGGTTCCC
GCACACAACATTATGGGGAAAGAGGGCGACGGGCTGGATATTTTCATGGATGCGCTGGCG
CACTCCCGCGCCATGATCGCCGTCACCTGTCTGGGCATGTCCCAACGCTTTCTGGAACTC
GCCATCGCGCGGGCCAAAGATCGCGTGACGTTCGGTAAACCGCTGGCCGCGCGCCAGGCC
ATCCAGCAGACCCTTGCCGACATGGGAACGCAGGTCCATGCGCTGCGGGTGATGTTGCAG
GACTGCGCCAGAAAATTCGATCGCGGCGAGGATATCGAAATGGTCTCCGCCATGTGCAAG
CTGCACGGCATTGATACCGTCCGTACCGTATCGGATGGCTGCCTGGAGATCTTCGGGGGA
ATCGGGTATTTCGAGGATAACCCCTACGGACCGGTCGAAAGAATGTACCGCGATGCCAGA
GCGTTATGGTTTGAAGAAGGGCCGCGTACCGTTCAGCGCCTGACGATTGCCCGCCCGCTG
ATTGCCAGCGCCGGCGTTATTGCGTGA
>BG_00039 putative sulfoacetate transporter SauU
ATGAGTACATCAATTGGTAATACACGCTGGAACATCGTGGTTCTGCTGATCATTGATTAT
TTTGTCATGTTTGTCGCCAGAAGCAGTATGTCCATGTGCGGGCCGGCGTTAATGCAGCAG
TATGGTTGGAACGCAACGGAGTTCGGTTGGGTGTCCACCGCCTTTTTTATCGGCTATGCC
GTAACCATGTTGCCCGCCGGCGCGCTGGCCGATCGCTTTGGCGGTGGCGTCGTGCTGGTG
ACCGGCACCCTGTGGTGGGCGCTGTTCACATTTTTAACCCCCTTTGGCTCGACGTTGGGG
ATAATGATGTTGCTGCGTATTCTGGTGGGCATCGGGCAGGGCGTACTGGTGCCGGCGAAT
TTCTCACTGCTGGCCAACTGGGTGCCGAAAAATGAATCCGGCAAGGCCACCGGATTATTG
CAGGTAGGCTGTCCGGCGGGCATTGCCGCTTCGATGGTGTTTTCCGCCTGGATTATCCAA
ACCTGGGGCTGGCAAATGGCGTTTTATGTCGTTTCCCTGCCGGGCATCCTGTGGTGCCTT
ATCTGGTGGCGGTTAGGTAAAAATCGGCCGGAGCAGCATCCCCATATCACGCCTGCCGAG
TTGTCTTATATTCAGGCCGGGCAAAAGATCGCCCCACCAGCCGGCGTTTCATCAAGCAAC
ACGGACGGCGTACCGGTACTCAGTAAGCGCGATATTTTTTCCACGCCCTCGGTCTGGGGA
TGTTCGCTGTGCTATTTCTGCACCAACTATCTTTTCTTTCTGTTTATGACCTGGCTGCCC
ACCTATTTTGCCATGGGACGGGGGATTGACCTGAAGCAGAGTGCGATTTACTCCATGCTG
CCTTATCTGGTGGCGATTTTCGCTTATCCGCTGGGCGGTCTGGTGGCTGATAGCGCTTCT
CAGCGCTTCGGGCAAAATTTCGGCAGGAAACTATCGCCGATTCTCGGGCTGCTGCTGGCC
GGGCTGTTTTTAATTCTGGGCACGCGCGCCGGCAGCCTGTGGAGCGCCGCCGGATTGATC
TCCGCTTCCAACTTCTTTTTGTGTTTTACCATGGCATCGCATTTCTCTATTCCTATGGTT
TTTTCCCAGAAAAATACCGGCGTACTGGTGGGGCTGAACGGCGTGTTTGGCACGGCCGCC
GGCATTCTTTCGCCGGTATTTTCCGGTTTGATCATTGATATCACAGGCAAATATGAATAC
GCCCTGTACCTCGGCGCGACGGTCGCCATCGTCGGCGCGCTGATCATTCTGATGGTGCGT
ATTCAGCCAATCGAAAAAAGGGATCATCCGGTGGTTCATCAAACGCTGAGAATGTAA
>BG_00040 E-cinnamoyl-CoA:R-phenyllactate CoA transferase
ATGAGACCATTGGAGGGAGTGAAAGTCGTCGATCTGACCTCTTTTCTGGCGGCGCCCACG
GTGCCCCGCATTCTGGGCGACTGGGGCGCGGATGTGATTAAGATCGAACCGCCGGCCGGG
GATCCCGGCCGGACGCAGGCGTCGGTTTTCAATATGCCCTACAGCGATGAGGAAAACCCG
GCATTTGATATTGCCAATGCCAACAAGCGATTCCTGTGCCTTAACCTGAAAAACGATCGC
GCAAAATCGATCGCCTATAAAATTCTGGCGACGGCGGACGTCATTGTGACCAACTATCGG
ACGAAAGCGCTGGAGCGTCTGGGTTTCTCCTATGAAGAGCTGCACCTGCGTTTTCCCGGC
CTGATCTTCGCGCAGATCCTTGGCTACGGTGAACAAGGGCCGGAGAAGGATACGGCGGGA
TTTGACGCCACCGCCTACGTGTGCCGGGGCGGGATCCTGGGTTCCACCAACGAACGGGGC
GAAACGCCGATCAATTCGGTGAATGGTTTCGGTGATTTTCAGGCTTCGATGTGCCTGGTT
TCGGGCATCTGCGCGGCGCTGCTGGCACGCAATAAAACCGGCAAAGGCGATAAAGTCACC
GTAAGTCTGCATCATACGGCCCTGTTTATGATGAGTATTGCCGTGGTGTCTGCTCAGTAC
GGCAACCGCTATCCGAAATCCCGCCGTGAAGTGGCCAACCCGTTCAACAACACCTATCAA
ACCCAAGATGGCCGCTGGATGGTGATCTGTATTCCCGAATATAACCGCTTTTTTAATAAA
TTCATGACGCTGCTTGGAAGGGCGGATCTGGTGGACAGCCCTGACTTCTGCCGGATTGAC
GACGTCAACCGTCATGGGCGCAACCGCGCGATTATCGATATCATCAGTGAACAGATCGCT
CAGAAAACGTTGAGCGAAATGATGACCATGCTCAAGCAAAACGATTTTGCCCATGAGAAA
GGTTATACGCCTGACGAGATCCTGGAGGATGAGCAGGCATGGGCGAATGACTGTCTGCGT
CAGGTGACTTACCCCACGGGTAACCAGCGGGTATTGACCACGCCGCCGGTGAACATCGGG
GAAATGGGGCCGGCCCGTATTCTCCCATCGCGGGCGTTGGGTTATCACTCCCGGCAAATC
CTCTCTCAGTATGGCTATTCAGCGGCGGAGATTGACAGCCTTAGGGCTGAAGGCGCGGTG
ATCCTTCATCCTCAGTCAGAATCTGTTGAATGA
>BG_00041 Bifunctional transcriptional activator/DNA repair enzyme AdaA
ATGACGAACACTATTCCCGCCTATGCCTTATATGGCGAAAAATCAGAGTTAAGCTGGGAA
AACTTCTTTAATGTCGAAAATATTTCTTATCGCTCAAAAGTCTATAACTGGAAAGTTAGT
CCACACTTGCATGAATCATTAATTCAGGTGCTGTTTATTCAGCAAGGGCAGGTTGATGTG
TTACTCAATTGCGCCCGCTTAACGGCGGTGTCTCCCTGCCTTATCCTGGTGCCCGCGCAG
ACCGTTCATGCCTTTCATTACACGCCGGACACCGAAGGACTGACCGTTACCGCTTCTCAG
AAACCACTGGAATCAATGGCAAACCTGCTGGCGCCGAGTTTGATGAAACTGATTCACCAG
CCGTGCGTTATCGCGCTGGATAAAACGGCGGGCGACAAAAAAACCGTGCTGGGTTTTTAC
AAAGCTATGCTGCGCGAACTTCGCGTACCGACGGTCAACCAGACGGCGATGTGTATGTCG
CTGTTTACCTCGCTATTTATTTATATCTCGCGCATTAGCCATTTGTCGCTGGAGCAGCAG
GAGCTCGCCACTTGTTCACGCAAGGCGGCGCAGATTAATAAGTTCCTGCGTAGCGTGGAT
CGGCAATTCAGGATGCGGCTTTCCGTGAATGACTATGCTTGTGAAATGGGCATGTCGCCC
GGCCACCTTTCCCGGCTGTGTCGTATTGCTCTGGGGATGTCGAGCCTGGATGTGATCAAT
ATGCGGGTGGTGCAGGAGGCTCAGCGTGAATTGGTGTATACCGCGAAAACCATCAAACAG
CTGGCGGCGTCGCTGGGGTTTAACGATGAAGCCTACTTTACCCGTTTTTTTCATAAGCAT
ACCGGCGTCAGTCCGAAACGGTTTCGCGAACTGGCGGTGCAGCAAATTGCCCTGTCGGAG
GAGTTGCCGGCGGCCGACGAGTCGTCTGACAAGTCAGCTTTACAGGATGATTACGCGCAA
GAGGGCGACAACGTGAAAACGACGTAA
>BG_00042 Oxygen-independent coproporphyrinogen-III oxidase 1
ATGCTTAAGCTACCGCCGCTCAGCCTGTACATTCATATTCCCTGGTGCGTGCAAAAATGC
CCCTATTGCGATTTCAACTCCCACGCGTTGAAAGGCGATATTCCGCATCAGGAATATGTT
GACCACCTGCTGGCCGATCTGGATGCCGATCTGCCGCTGGCGGGCGTTCGGCCGCTGCAT
TCGATATTCATCGGCGGCGGCACGCCTAGCCTGCTGAGCGCGGAAGCGATGCAATCGCTG
CTGGATGGCGTGCGGGCGCGCCTGACGCTAACGCCCGATGCCGAAATCACCATGGAAGCC
AATCCCGGCACGGTAGAGGCCGATCGCTTCAGCGGCTATCAGCGCGCGGGCATCAACCGC
ATCTCGATTGGCGTACAAAGTTTCAATCCGCATAAGCTCACCCGGCTGGGCCGCATTCAC
GGCCCGCAAGAGGCCAAACGCGCCGCTCATCTGGCCGCCGGACTGGGATTACGCAGCTTT
AACCTTGACCTGATGCACGGGCTGCCCGACCAGTCGCTGGAAGAAGCGCTGGACGATCTG
CGTCAGGCGATTGCGCTCAATCCCCCCCATCTGTCGTGGTATCAACTGACCATCGAACCC
AACACGCTGTTCAGCTCACGCCCGCCAAAACTGCCGGACGATGACGCGCTGTGGGATATT
TATGAGCAGGGCCATCAGTTGCTGAGCGCCGCAGGCTATCAGCAATACGAAACCTCGGCC
TACGCCAAACCGGGCTACCAGTGTCAACACAACCTGAATTACTGGCGCTTTGGCGATTAT
CTGGGCATCGGCTGCGGCGCGCACGGCAAGCTGACCTTTAGCGACGGGTGTATTCTGCGC
ACGGTGAAAACCCGCCATCCGCGCGGCTATATGCAGGGCAATTATCTGGACAGGCAGCAT
GAGGTGGCGAATGAAGACCGGCCTTTTGAGTTTTTCATGAACCGTTTTCGCCTGCTGGAA
GCCGCCCAGCGAGCAGACTTCAGCGCCTACACCGGGCTGGATGAAAGCGTGATTCGCCCG
CAGTTGGATCAGGCGCTGGCGCAGGGCTACCTGATTGAGACCGCCACTCACTGGCAGATT
ACCGAGCGCGGCAAGCTGTTTCTAAATTCGCTGCTGGAGCTGTTTTTAGCGGATTAA
>BG_00043 dITP/XTP pyrophosphatase
ATGCAAAAAGTGGTTTTGGCTACCGGTAACCCCGGTAAGGTGCGTGAACTCGCCAGTCTG
CTGGCGGATTTTGGTCTGGATATCGTGGCCCAAACGGAACTGGGGGTCGATTCCGCTGAA
GAAACGGGCCTGACATTTATTGAGAATGCGATCCTGAAGGCGCGCCACGCCGCTCAGATT
ACCGGCTTACCCGCCATCGCCGACGACTCCGGGCTGGCGGTGGATGCATTAGGCGGCGCG
CCGGGCATTTATTCCGCGCGCTACGCGGGGGTGGATGCCAGCGATCGGCAGAATCTGGAC
AAGCTGCTGCATACCCTGAAAGCGGTGCCTGACGAACAGCGCGGCGCCAGCTTCCACTGC
GTGCTGGTTTATCTGCGTCATGCGGCAGACCCTACTCCGCTGGTATGCCTCGGTAGCTGG
AAAGGCGTGCTGACGCATGACCCCGTCGGCGCCGGCGGTTTTGGTTACGATCCGATCTTC
TTCGTACCGGAGCTGGGCAAAACGGCCGCCGAGCTCACGCGTGAAGAGAAGAACGCGCTG
TCTCACCGCGGTCAGGCGCTGCGTCTGTTGTTGGATGCCCTGCGTCATGCTTAA
>BG_00044 hypothetical protein
GTGAGCGCCGTCACCCGCCATAACGACGATCTGATCATTCGGCTGTATATACAGCCGAAA
GCCAGTCGCGACCAGATTATCGGACTGCACGGCGACGAACTGAAAGTCGCCATCACCGCC
CCACCGGTCGATGGGCAGGCCAATGCCCATCTGACCAAATTCCTCGCCAAACAGTTCCGG
GTTGCTAAAAGTCTGGTCATTATCGAAAAAGGTGAACTCGGTCGGCATAAACAGATTAAA
ATCATCAACCCGCAAACCATCCCGGCAGAAGTCGCGGAACTGATTCAATAA
>BG_00045 YGGT family protein
ATGCTTACCCTGACTTTTCTGGTCAAGACGCTGGTCGACCTCTACGTGATGGTATTGCTG
TTGCGCATTTGGATGCAGTGGTCGCACAGCGACTTTTATAATCCTTTGTCGCAATTCGTA
GTAAAAATTACTCAGCCGATTGTCGGCCCGCTACGTCGTATTTTGCCGTCACTGGGCCCG
ATTGATAGCGCATCGCTACTGCTGGCGTTTATTCTGACCACCATCAAGTATCCTTTGCTG
TTGCTGATTCAGGTGGGTGCGCTATCGCTCAGCCCGATGAATCTGCTGGTCGGTTTGATC
TCCCTGATTAAATCGGCGGGCTATCTGATTTTCTGGGTGGTGATCATTCGCTCGCTGATG
AGCTGGATCAGTCAGGGCCGCAGCCCTATTGAATATCTGCTGCACCAGTTGACGGAACCC
TTTATGGCGCCGATCCGCCGCATTATCCCGGCGATGGGCGGTATCGATTTCTCCGCCATG
GTGGTGATCCTGATCCTGTATATGCTCAATTATCTGGGTATGGATCTGTTTCCGGGATTG
TGGTTCTTGCTGTGA
>BG_00046 Pyrroline-5-carboxylate reductase
ATGCAACAACGTAAAATAGCGTTTATTGGCGCAGGCAATATGGCGCAGGCCATTGTTGCC
GGGTTAATTGATGAAGGTTATCCCGCCCGACACATCAGCTTGAGTTCCCCATCCGGCACC
CACCGCGATGCGTTGGCGGCCAAATATGGCGTGATCAGCAGCGCGGATAACGTACAAAGC
GCCCGGGAAGCTGATGTTATTGTGCTGGCGGTGAAACCACAAATGATGGCGGCCGTTTGC
GAGCCCCTGCGCCAGCAGGTGGATTTCACCGGCAAACTGGTGTTGTCGATTGCCGCCGGC
ATCAGCATCGCCCGTTTTCAGGCGCTGCTGGGAGAAACGCTGAACATCGTGCGGATCATG
CCGAATACCCCTTCGCTGGTGGGGAAAGGCATGAGCGGACTGTACGCCCCCGCCGCCGTC
AGCACCGCCGATCGTGAATTTACCGCCGGGTTGATGAAAAGCGTAGGTAAAGTATGCTGG
GTGGAAAACGAACAGGATATTAACGGCGTGATTGCCGCCGCAGGCAGCGCGCCCGCTTAT
TTCTTCCTGTTTATGGAAGCGATGCAGCAGGAAGCTATCCGTCAGGGGTTCGATGCGCAC
ACCGCTCGTTTGCTGGTACAGCAGTCCGCATCCGGCGCCGCGGCGCTGGTGGAAGCCAGC
CCGGATACCCCGCTGTCGACCCTGCGCGAAAATGTGACGTCTAAAGGCGGCACCACCGCC
GCGGCACTACAGGTATTTAACGAACGCCAGTTGACGCAGACGGTGGCAGAGGCCATGCAG
GCTGCGGTCAACCGCGCACAGGAAATGGAAAAGTTATTTTAA
>BG_00047 hypothetical protein
ATGACGACTATCCAGCAGAATCTACAGGACATCAGGCAGCAAATCGCCGCTGCCGCGCAA
CAGTGCGCACGGACACCAGAAGCAATTAAACTGCTTGCAGTCAGTAAAACCAAACCTGTG
ACCGCTATCGAAGAAGCCATCGCGGCCGGGCAACGCGCCTTTGGCGAAAACTATGTGCAG
GAAGGCGTGGACAAAATCCGTTACTTTCGGGAAAACAGAGCGGAAACAGAGTTAGAATGG
CACTTTATCGGTCCGCTACAGTCGAATAAAAGCCGGCTGGTGGCCGAAAATTTTGACTGG
TTCCACACGGTGGATCGTCTGCGTATCGCACAGCGATTGAGCGAACAGCGTCCGGCGTCA
TTACCGCCGCTGAACGTATTATTGCAAATCAATATCAGCAACGAGCCAAGCAAATCCGGC
ATTAAGGCTGATGAATTATCGGCATTGGCGGCCAGCGTGGCGACCTTGCCGAATCTGCGT
CTGCGGGGATTGATGGCCATTCCGGCCCCTGAAACAGACTACCAACGTCAGTTGGCCGTT
TTCCGGCAAATGGATGATCTGTTCCAACAGTTAACATTACACTACCCCCATATCGACACC
TTATCGATGGGCATGACCGATGATATGCGCGCCGCCATCGTCGCGGGCAGTACGCTGGTG
CGGATAGGCACGGCCATTTTCGGCGCGCGGGATTACTCGGCGTCGACGAAATAA
>BG_00048 Twitching mobility protein
ATGAATGTGGGTGAATGGGTGTCGCTTAGTGTAAAACATAATGCATCGGATCTGCACCTG
TGTAGCGGACATCCGCCGGTGTTGCGCGTTGATGGTCAGCTGCGCGCGGAAAATACCTTA
CCACGATTGCGCGCCGATCAACTGGAACAATGGTGCGCCGCCTGGCTTGAACCGCCCCAG
CTACAGCAGCTTCGGCAATCGGGGCAACTGGATTGCGCCCTGATGCTGGCGGACGGACAG
CGTCTGCGTGTGAACCTGTTCCGTCAGCGGTTGGGATTATCCGCCGCGCTGCGCATCATA
CCGTCAACCCATCCTTCATTAACCGCGCTGCGGGCGCCGCCGATCCTGTCCGAACTGCTT
GATGGAACCAATGGCCTGATTTTACTGACCGGCGCCACCGGCAGCGGCAAGTCAACCACG
TTGGCGGCGATGATTGCGGCGCTGAACCAGCGTAGCCATCGCCATGTGATCACGTTGGAA
GATCCGATCGAGTTTATTCATAACAGTCGGCAGTGTCTGATCCAGCAGCGCGAAATCGGC
CAGCACAGCATATCGTTCGCAGAAGCTCTGCGCGCCGCGCTGCGCGAAGATCCCGATGTG
ATCTTGCTGGGGGAATTGCGCGATACCGAAACGATCCGGCTGGCGCTCACGGCGGCGGAA
ACCGGGCATCTGGTGTTGTCCACCCTGCATACCCGCAGCGCGGCGCAGGCGGTGGACCGG
CTGGTGGACGTGTTTCCCGGCGATGAAAAAACTTTTGTCCGCAGCCAGCTTGCCGCGTGT
CTACAGGCGGTGATCGCGCAGAAACTGCTGCCGATGGCGCAAGGGGGCCGGGTGGCCTTG
TTTGAAATACTGACGGCAACCTCCGCGGTCAGTAATCTGATCCGGGAAGGGAAGAGTCAC
CAGTTGCCGACGCAGATCCAGAGTGGCGCTCAGGCAGGCATGCAGACGTTTGAACAAAGC
TATCAGCAACGTATCCGGGAGGGGGTGCTATCTTGA
>BG_00049 YopJ Serine/Threonine acetyltransferase
ATGCGAATTCCCTTTATCACCTCTTTTACCGCTTCTCAGCCATCGCAGTCCGGCTCGCTG
AACGCCACCTCATCTTCCGCCACTTCCGCCGCCGAATCGTCGGGCGGGCCGCAAGAATCT
TCCTCTTCGCAGCCGGCAAACGCGGTTTATCCTTACACGTCCGCCCGCAAAGAGACGTCC
GCCGGCCTGAGCGCGCGGTTTAGCCGCCTCGGCCTCGGTCTCCGTTCATCTGAAGGCTAT
AACCCGCGGCAGGTAACAAAGCAGCTGAACAACTATCTGAATAAACTGGAGAGTCACGCT
AGTGATTCCATTCAGCCGAATGTCAGAACGGAAGAAAGCGCCCTGCAAAAATATCTCATC
ATGGCGCAAAACGATAAACATCATCTACAGATCGGCCTGTTGAGTATTTCTGCAACGAAT
GGCGACGAACTGAAAAATGCGCTGCGTATGATGGACAACAACACCAAATGGCGTGCGGTG
ATGAACATTGCGGATGATGATGAACCTAATGAACCGCCGCATAGCGTGGCGGTGGAAGCG
GAGAAGAAAAATAATAAGATCTCGCTGGTGGTAGTGGACGCCTATGCCTCTGCGTTTACG
GACTCTGACATTGCGGAACATATCACCGACCATGACGCCGCGTTAACGGTGTTATTCACC
TCGGTTCAAAAATCGCCTTCCGGCTGCAAAATTTTTTCTCTGCATGATGTGAAAGCAATG
GCGTCGCGTGAAGAGGCGATGAATCAATTTCACCAGCGCAACTATGCCAAAATTGACGAT
GGCGATTATGACAAAAGTAATAGGGATACGTTTGTGACGCGGGAATTCAAACACCAACTG
CCAGCCGATTTCTATCGGCTGACGACGTCGCAGAGCGTGTTCAATTCGTTGCCGGAATCG
ATAAAAAATACGTTACGCCATTATTTCAATAAAAACCTCAATACGCGCATTACCCACGAA
AACCACGGGGTTCCTCAGGCCGTGACCTACAATACGGCTATCGAAGATCAGCGTATGGCC
TTCGCCAGAGATACATTGCAGTGGCTGGGCAGCCGACGCTGA
>BG_00050 PTS system maltose- and glucose-specific EIICB component
ATGAACGCCAATTTTAAAAACGAAATACAAACATTTGGACGCTCACTATTATTACCCATT
GCGGTATTAGCCCCCGTCGGGATGCTAATGGGTATTTGCAGTGCGTTGGGGCAGGCTTAT
ATGATCGATAAGCTGCCCTTTTTAGGTAATGTTTATTTTAAGGCTATTCTTTCTTCCGTT
GGTTTAATCACTAGCGTCGTCTTTCAAAATATTCCGTTGCTGTTCGCGATGGGCGTTGCC
TACGGCATGTCAAAAAAAGAAAAGGGTATTGCCGTTTTCTCATCCGTCATCTCCTATCTG
ACATTACTTATATCCATGCATGTCCATTTAAAACTGATGGGACAATTGGCCGGCGATGAT
ATGGCCTTTGTCGGACAGGGGATGGTGCTGGGCGTGCAGACGCTGAAAATCGAGGCGCTG
GGCGGTATTATCGCCGGTTTACTGGCGGCAAAGGTAACCGACCGTTATTATCGCCTGCAA
TTACCGTTAGCCTTTGCGTTTTTCAGCGGTAAAAAATCCGTGGCGATTTTATCGATAGCC
TTCACAATCCCTGTCGGATTGTTAATCCCTTTTATCTGGGATGTGTTTGCCGCGGGAATG
AAAAGTATTTCGACCATTATGATGGCGCCGCATATCGGCGCGGGGATTTACATGACGCTT
AACCGGCTGTTGATTCCTTTTGGTTTGCATCATGTGCTGAGTTCCACGGTTCGTTTTACC
GAAGCCGGCGGCACCTATTTAATCGACGGTCAAACGTATGTCGGTATTTTGCCGGCGATG
AACAAAATTCTGTTTGAATTGGGGCCGAATCATCCCGCCTGGAATGAGTTTATGCCGACG
TTGTCGAGTTATCTGGCTTCGTCGCAAATGCTGACCACCTTATTCCGCGTACCGGCCATT
GGGCTGGCGATGTATCACATGGCGTATTTCAAGAATAAGAAATTTGCCAAAGGTATGATA
CTGACCGTGGTGCTCACCGCATTCCTCGGCAATATCACCGAACCGCTTGAATTCTCGTTT
CTGTTTATTGCGCCCAAACTGTTTATTGTCTATGCGGTGCTGTGTGGCTTACTCACCATA
CCGCTGCAAATATTAGAGGTCTCCATTGGTTATATCCGCGGTACGATTTTCGATTTCGGC
ATTTTTGGTCTGATGTATGAAAATACGCACTGGGTAAACCTGATCTTACTCGGCGGTATT
AACTTTATCGTCTTCTATTTCGTCTTCCGCTGGGCAATTGGCAAATTCGATATAAAAACG
CCAGGCCGTGAAAGCGAGATGGCGGACAGCACCCTGTTAAATAACAAAGAGTATGACAAG
GTAGCCCAATTGGTGATTGAGGGGCTAGGGGGCAAAGGGAATATCAAGCGGGTGGAAAAC
TGTGTTTCCCGTCTGCGCGTCGATCTTCATAATCAGAAATTGCTACAGATGGCGTTGCTT
AAAGACGCCGGTTCCATGGGGACATTTATTCCGTCCAGCAACCATGTTCATGTTGTATTC
GGGCCGCATGTGGAGTTTGTCCGTAACGCGGTAGATGATGTTTTAGCCGGAACCAGACAA
GATTAA
>BG_00051 Adenylosuccinate lyase
ATGCGTGCACTGTATGATTCAAAAAGCAAAACCATCGACCATAAAGGGATGAAAGATCTC
TTTACCCACGAGGCAAGGGTGCAGTCATGGCTCGATATCGAGGCTGAACTGGCGCTGGCG
CAGGCAAAAGTGGGCATGATCCCGCAATCGGCGGCGCGGAATATTGCGGCCAACTGTCAG
CTGGAACGTATTGATCTGGCGGAAATCGAGCGTCTGATGCAGCGGATCGGCCACGGTTTT
GTTCCGGTGATTAAAGTGCTGGTCAAGGCCTGCGACGCGGAAAGCGGCAAGTATGTGCAT
TATGGCGTGACGACGCAGAATATTCAGCAAACGGCGCATTTGTATCTGGCTAAGCAGTTC
CATCAGAAACTGATGCAGTTTGTCGACGATGTGTTGCTCAACCTTGCCCGGCTGGCAACA
GAACATAAAAACACCCTGATGGCGGGCCGCACGCACGGCAAACATGCGTTGCCGATCACC
TATGGCTATAAGGTTTCGGTATGGATTTATGAACTGTTGGGCGCGGTGGAGCGCATGCAG
GAAGCGGAGAAACGGGTATTTACCGTGATGATGGGCGGCGCGGTCGGCGCGTTTCATGCC
ACCGGCGAGCCGGGGCGCCGCGTGCAGGATCTGGTGGCGGAAGCGCTGGGTATGCACTCG
ATGCCTGTTCCTTCCCGTAACGCCAGAGTGTATCGGGCGGAATACATTTCGAATCTGTGC
CTGTTAGCGACCACGCTGCATAAAATTGCCGAAGAGGTCTATCAGACCTCCTGCGAAGAG
TTTGGCGAGGTTTCCGAAGCCTTCGCCAAAGGAACGGTCGGCAGCAGCACGATGCCGCAG
AAGGTCAACCCCAAACTGGCGAAGGGGATTATCGCCAACGCGCAGAAACTGTATGCCGTG
CTGACTTCGTCGCTGTATGTGTGTCCGCGCCCGTTTGAAGCGGATAGCTCGGCCTACTTT
ATCTTTGATGCCAACCTACAGGAGAGCATGGAGCTGATGGCGGAAATTATCCTGCGCGCC
GAAGAGTTGACTCGCACGTTGGTGATCGACAAGGCGCGGATGCGGCAGAACGTGATGCTG
ACTCACGGGTTGATCAACAGTGAAAAAATCATGATGAAGCTGGTAGACAAACTGGGCAAG
GATCCGGCGCATGAGCTGGTTTATCACATGGCGATGCGCAGTACCCATGAAAATATTGAA
TATCGCGAGGTGCTGGCCAATGACCCGGTTATCGCGGCGAATTTCAGCGCCCAGGAGATC
GCCGAACTGCTGGATCCCGCGGCTTATACCGGCCTATGCGCGGTACTGGCGGAAGAAATG
GCCGCACAGGTATTTAAGCGCGTATCGTGA
>BG_00052 stationary phase inducible protein CsiE
ATGAATAGTTTTGATCTCACTTTTCTGAAATATGTGCAGGAACACAGTCCGCTGGCGATT
GAAGAGGCCATAACGAAATTTGCCAAGACGTTATCCACGCTGAAACGGACCATGAAAGAG
ATCAACGAACAGCTCCGGCCTGATTATCATCTGCATATTGATAATCAGTTTATTACCACC
GCCATGAGTTATCGGGAATATATTGATTTTCTCGAACATATTCAGTTCAACCATTATCTC
ACTACGCCGGATGAACGCATCAGAGATTTGAGCGTGGCGCTTTGCCTACAGGATGTGGTG
AACAAGAGCGAGTATTACCGGAAATTCCACGTCAGCCCCACTACGCTGAAAAATGATAAT
CAGACGCTGCAAGGCTTTTTGCAGACCAACCGCCTCACTATAACCAGTATTCCCAAACAA
GGTTCCAGGCTGGAAGGCGATGAAACCCTGCTGCGGATCGCTATCTGCATGATTATTCTG
AAAACCGTAGAGCTCGGAGAAGACCATCGGCTGGTGCCCCACCAAGCCAATGAGCCGATC
AACAAATCGATCGCCTTGCAGTTTTTAACACAGTGCGCCCCGGAAATAGAGACGGCGGCG
GCGCTTTACCAGCAGCGGCTGGCACCCGTGGTGCAGCTAGGCTATAACAGCAAGAAATAT
TTTCTGGTTTATATGAGCATCGCCCTGCACCGTATCCGGCGAGGACATGCGATCGCGCAC
GGTCAACGGCTTGAATTTATCCAGTCACTGGATTTTTCACTACTGGAGCAACACGATGAA
AACCAGTTTCTGAATTTGCTGATTTCATCCCTGACCTTTGCCCGGCGGCCGTTCAATGTC
TACGATCCCTCGCTGATCCGCCATGTACGGCAATTATGTTCCGCCCTTTTTCCGTTACTG
CGAACAAAAATTCATAACAGCCATCCCTTTTTTGCCGAGCTGTATCAGTTCATTTATTCG
GCCATCGTCCAGAATAAATTCAATCTCTATTTCGATGATAAAAAACTGCACGATGTACAG
ACCCATTATGCCGCGTTATATCATGGCGTTCGTCAAGCTACCGCACCGATTGAACAGCAC
TACCAGACAACATTTTCGCCCATTCATCTGGCGACGTTGGTTTTAATTCTGAAAAAATAT
GAGCTGCAAAATCGCATCTACAGCGAACCGAAGAAGCGTGTCATCATCGTGACTAATTCG
TCTGAAAGTAAAGTGGGTTATTTTAAAGAAGTGCTTAAATCCCATTTTCATATTGAGATT
ATTGACTGCGTTAACATCAATGAATTACAGCGTCTTAATCAGTTACCCTGCGACTTATTA
ATTACTTTCACCAATAAAATATCCAACTATCTGAAATACTACCGGCTGGATTATAGCAAA
GTGAATTTTTATCTTACTCAGGATGATATTGCGTTATTGAGTAAGCAGGGGCTGTCCCAT
GCTAAAAAGAAAATTCCGCTTGAGGCCTTTTTGCAAGAAACCGCCGGGTTTGACCAGCAT
CAACGCCGCCGCTGGTTGGAACAGCATTACTCTGACTTTTTTATCTGA
>BG_00053 Methyl-accepting chemotaxis protein II
ATGGGACTGAAAAACATCTCCATTCGTGCCGGATTACTGACATTATTACTTTTAACCACC
CTGTTACTGCTTATTGTTAGCGGTATGGGTATCCTGGCAATTAAAAATGACAAAGAGGCG
CTGCTGTCGCTGAATAAAATTCAGGGGACGGAGCTGAGTAGCCTGATGAACGGCTATAAC
CTGACGCTGAGGGCCAGGGCGTCGGCTGCGCTGGCCGTTAGAAAAATTGAGATCGGGCTG
CTTGACGATGGAACGAAAGAAACCGCAACGGTAGAGAACAATCTGCTGCAGTCCCAGAAA
GAGATTGCCCTGGTGATGGCGTCCATCGAACCTGATACGCAAAGACACTCGCTGGCGCAG
GAAGTAGAGAAAACCTATCAGGTCTACCTTGAACAGGGCATGATGCCGATGCTCAGTTCA
CTGCAAAAACAATATACCGACGAGTATTACGACGTTCTGGAAAAACAGCTCGGTCCGCTA
AGCGATGCCTTTGATAAATCCATCCAGGATTTTCGCCTCTACGCACAGCAACTCTCTGAA
CAACGACTGGCGTTATCCGCACACAATGAACGAGTAATGCGGCTACTCATCATTATTTCC
TGCCTGCTGTCGGTCGCGCTGGCCGGCCTTGCCTGGATAGCGTTGCGCCACATGCTGTTA
AAACCGTTGGATCATGCGATTGACCAACTGGAGCGCGTTGCCACGGGCGACCTGACCTGC
CGTGTGATGCTGGGGGGAAATAACGAACTGGGACGCTTGAACGATGCGATTGGCCGCATG
CAGGGCGCGTTGCTGGATGCCGTCAGACAGGTGCGCGACGCCGGTACCCAGATCGATCGC
GGCAGCCGCGAACTTTTTGAAGAGAATAACCGTCTTTCACAGCGCACCGAAGAGTCCGCC
GCCTCACTGGAACAAACCGCGGCCAGCATGGAACAACTCAGCGCAACGGTAAAAAATAAT
GCCGAACATGCGGAACAGGCGCATCAGTTGGCTAACAACGTGGCCGATACCAGCGGTCTA
AGCAGCGAATCGGTCTGTTATGTCATTGAGAAAATGCAGGAGATCGACGCCAGCGCCAAA
CGGATTAATGATATTCTCGGCGTGATTGACGGCATCGCCTTCCAGACCAATATTCTGGCG
CTGAACGCTTCGGTAGAGTCCGCCCGCGCGGGCGAACAAGGCCGGGGATTCGCCGTCGTC
GCCGGAGAGGTTCGCAATCTGGCGCAGCACAGCGGGCAGGCCGCCAAAGAGATCCGCGCC
CTGATCACCGATTCGCAAACGCGCATTTCCGAAGGACTGGAGCTGGCTTCACACGCCGGC
GAAACCATGGACGAAATGGACGGCGCGATCATGCGCATCACCCAACTGATGAAAAATATC
TCCAACGCCACGCAAGAACAGTACCGGGGTATTGAACAGGTCAATCTCGCTTTCACGCAA
ATCGATAAAGCGGCACAGCAAAATACCCAGTTAGTGAGATCGTTCTCCGTCACCACCCAA
TCACTGGAAGAGCAATCACAGCAGCTTATTCGTTCAATGTCGTTGTTTCAGGTGTAG
>BG_00054 hypothetical protein
ATGATGGATATTTTACAGTTTGACGGATTTGACTGGGAAATCAGCGGCGTGCTCGTCGCC
GTGGTCGTCAGCGATAGAAAATTCGTTATATAA
>BG_00055 GMP synthase [glutamine-hydrolyzing]
ATGGATTACGGCGGCCGGTTCGATTTTTCCTGGGGGGAATGGCTGATGAAAACAGCGGTG
GCTTTACGTCATGTTCATTTTGAAGATCTGGGCATCCTTGAAACGCTATTGCCCGATTAT
GGTTATACGTTTCGTTATCTCGAACCGGCGGTCGATGATTTGTCATCGGTAAATCTGGCC
GAGTGTGATTTGCTGGTGGTGCTGGGCGGGCCGATTGGGGCTTTTGACCATGAGAGCTAT
CCTTTTTTAAACGCGGAATTAGCGCTGATTCGCCAACGCCTGCAGAGTAAAGCGCCTATT
CTGGGGATCTGTTTGGGCGCGCAGTTGATGGCGCGGGCGTTAGGTAAGCCCGTCGGGCCG
ATGGGGGTGAAAGAAATTGGCTTTAGCCCATTGACCTTAACCCCGGCCGGCGCGCACTCC
GTGCTGTCATCGCTTGTCGGCGTGCCGGTTCTGCACTGGCACGGCGATCGTTTCGAGATA
CCGGCCGGCGCGCATTTGCTGGCGGAAACGCCGATTTGCCCCCACCAGGCGTTTGCGCTT
GACGATTATGCGCTGGGGCTGCAATTCCATCTGGAGGTGACGCCCGAAAACCTTGCCCAC
TGGCTGGTCGGTCACGCCAGTGAACTGGGGCAGGCCAATATCGATCCGCGGGCATTGCGC
GCCCAGGCCGCCGAGTACCGTGAGGCGCTCGCGCAAGCGGCGCGTCGGACATTCGGCGAC
TGGCTGTCGCGGCTGTAA
>BG_00056 hypothetical protein
ATGGATTTGGCGATATATACAACGAAGCTATTTGACCGGAAAATGAAAAAGGAAGATGTG
ACTGACGTTGATTTATGTCAGGCGGCGTCAGAAGTGATGAACAGTTGTTTCGAGGCGGAT
TTAGGCGGCGGCGTATTAAAAAAACGTCTGGCTCTACAGAGTGGTAAAAGTGGCGGCGCG
AGATCCATCATCTTCTTCAAAAAAGGAAGTCATGTATTTTTTTTCGATGGTTGGAGAAAA
AAACAAATCACCAAGAAAGGCGCAAAAGAGATCGAGGAAGATGTGCTCAACACTTATAAG
GATTTCGCAGCAGTTTTTCTACAGTATGATGCAGCGATGATAACCAGACTGAAAAAAGCA
AAGCAATTAAGAGAGGTAAATTGCGATGAGCGCTAA
>BG_00057 Antitoxin igA-2
ATGAGCGCTAACTTGAAAGAGCTACAGGCACTGGCGCAGGAACTGCATGAGCACGGCGCT
ATGCCAGACGAAACCATGTCCCGGATTAATGCACGCGTCAGATCGCGGGAACTTCGTGAG
CGCATAGCCAGGGTTCATGTAATGACGGGAACGCAGATTAAATCCATGCGTGAACGTTAC
GGCATGTCGCAGTCAACGCTGGCTTACACGTTGGGGATGTCAGTCGAAAGCGTATCAAAG
TGGGAGCGGGGAGAGATTCAGCCCAGCGGTCCGGCATTGCGTATCCTCAACACGATTGAC
GCCAAAGGCCCTGAAGTTTTTATGCTGTAA
>BG_00058 Nitrogenase iron protein 1
ATGCGTAAATTAGCGATTTACGGTAAAGGTGGGATTGGTAAATCAACCACTACACAAAAT
ACCGCGGCGGCGTTGGCGTATTTCCATAGCAAAAAGATTTTTATTCATGGTTGCGATCCA
AAGGCGGATTCCACGCGTTTAATATTGGGCGGTAAGCCTCAGGAAACGCTGATGGATGTA
TTACGCGATCAGGGCGCCGAAAAAATTACCAATGAAATGGTGGTAAAAACCGGCGTGTTT
AATATTCGCTGCGTGGAATCCGGCGGTCCGGAGCCGGGCGTCGGCTGTGCGGGACGCGGC
GTGATTACCGCCATCGATCTGATGGAAAATAATAAAGCCTACACGGAAGACCTGGACTTT
GTTTTCTTCGATGTCCTGGGGGATGTGGTGTGCGGCGGGTTCGCCATGCCGATCCGCGAT
GGTAAGGCCCAGGAAGTGTATATCGTCGCCTCCGGCGAAATGATGGCGATCTACGCGGCC
AATAATATCTGTAAAGGGTTAGTGAAATATGCCAAACAGAGCGGCGTGCGCCTCGGCGGT
ATTATTTGTAATAGCCGTAATGTGGATGGAGAAAAAGCGTTTCTTGAGGAGTTCACCGCC
GCTATCGGTACCAAAATGATTCATTTTGTGCCGCGCGACAATATCGTGCAAAAGGCCGAG
TTTAATAAAAAAACGGTAACGGAATTCGATCCTGAAGCTAATCAGGCAAAGGAATATTGC
GAATTAGGCCGCAAGATTATTGAAAATACCGATCTGGTTATTCCGCGGCCGTTAACCATG
GATCAGTTGGAGTCGATGGTAGTTAAGTATGGTCTTTCCGATTAA
>BG_00059 Nitrogenase iron-iron protein alpha chain
ATGCCTTACCATGAGTTTGACTGTAGTAAATGTATTCCTGAAAGAAAACAACACGCCGTG
GTAAAAGGTCCGGATGAGGATTTAACCTCGGCATTGCCGCTGGGCTATTTAAATACCATC
CCCGGGACGATTTCCGAACGCGGTTGCGCCTACTGTGGCGCGAAACATGTTATCGGCACG
CCGATGAAAGATGTTATTCACATCAGCCACGGTCCGGTCGGGTGTACTTATGATACCTGG
CAGACCAAACGCTATATCAGTGATAACGATAATTTTCAGCTTAAATATACTTTTGCCACC
GATATGAAAGAAAAACATATCGTATTTGGCGCCGAAGGGGTGCTGAAAAAAAATATTATC
GAAGCGTTTGATGCCCACCCGACGATTAAACGGATGACCATTTACCAAACCTGCGCCTCG
GCGTTGATCGGCGACGATATCGCCGCGGTGGCTCAGGACGTCATGGACGAGCGGCCCGAT
GTGGATATTTTTGTCTGTAACTCGCCGGGATTCGCCGGCCCCAGCCAGTCCGGCGGGCAT
CATAAAATCAATATCGCCTGGATTAATCAGAAGGTCGGTACGGTAGAGCCGAAGATAACC
AGCGATCACGTGATTAACTACGTCGGCGAATACAATATTCAGGGCGATCAGGAAGTGATG
GTCGACTATTTCAAACGCATGGGCATTCAGGTGCTGTCCACCTTTACCGGCAACGGTTCT
TATGACGATCTGCGCGCCATGCACGGAGCGCATCTGAACGTACTGGAGTGCGCCCGCTCG
GCCGAATATATCTGTAATGAACTGCGGGTTCGTTACGGTATTCCCCGGCTGGATATCGAC
GGATTCGGTTTTGGCCCGCTTTCCGATTCATTGAAGAAGGTGGGGCTGTTTTTCGGCATC
GAAGATCGGGCGCAGGCGATTATTGACGAAGAAACGGCGCGCTGGAAACCGGAGCTGGAT
TGGTATAAAGCGCGGCTGAAAGGCAAGAAAGTCTGCCTGTGGCCCGGCGGCTCGAAGCTC
TGGCACTGGGCGCACGTTATCCATGACGAGATGGGCGTCGAAGTGGTGTCGGTATACACC
AAATTCGGCCATCAGGGGGATATGGAAAAAGGCATCGCTCGCTGTGAAGCCGGGGCGCTG
GCTATCGACGATCCCAATGAGCTGGAGTCGCTTGAGGCGATGTACAAGCTGAAGCCGGAC
GTGATTTTCACCGGTAAAAGACCGGGCGAAGTGGCGAAGAAAATTCGTGTGCCTTATCTC
AACGCCCATGCCTATCACAACGGTCCGTATAAAGGCTTTGAGGGCTGGGTGCGTTTTGCC
CGCGATATCTATAACGCCATTTATTCGCCGATTCACCAACTGGCCCAACTGGATATCAGC
CAGGATGAAATCCCGACCGAACAGGGTTTCGTCACCGCCCAAATGCTCTCTGATACCGGT
CTGAGCGACGAGGTTCGCAATGCGCCGGATCTGCGTGAATACAGCGGCGGTTTTGACAGT
GTTTCCAAGCTGCGCGACCGCGAATATCCGGTGTTCGCCGCGCAATCCGCCGTTGCGGCT
GAAGAGTAA
>BG_00060 Nitrogenase iron-iron protein delta chain
ATGGCTAATTCGGATGAGTCGAAGATTGACGCGATGGTGGACTACATCATGAAAAACTGC
CTCTGGCAGTTTCATTCGCGGACCTGGGACCGGGAAAAGCAAAACGCCGGCATTCTGCTG
AAAACGCAGCAGCTGCTGTGCGACGAACCGGTCGATCTGAGCACGCCGGCCGACCGCTGT
TACTGGGTGGATGCGGTGGTGCTGGCCGATGCCTATAAAGCGCGCTTTCCCTGGCTGCTC
GAAATGGATAAAGACGCGATTTGCGCGCTGATGAAGGGGCTGCATGAGCGGATGGATTAT
TTGACGATCTCGGGTTCGCTCAATGCGGAACTTACCGATCAACGCTATTAG
>BG_00061 Nitrogenase iron-iron protein beta chain
ATGTCTTGTGAATTGAAAACCAAAGATCGCGTCGGCGTCATTAACCCGATCTTTACCTGT
CAGCCTGCCGGCGTGCAGTACGCCAGTATCGGCATCAAGGATTGTATCGGCATCGTGCAC
GGCGGGCAGGGATGCGTGATGTTTGTGCGTCTGCTTATTTCTCAGCATTTGAAAGAAAGC
TTTGAGATCGCCTCGTCATCCGTGCATGAGGACGGAGCGGTTTTCGGCGCGCTGGACAGG
GTTGAACAGGCGGTTGATGTCCTGTTGATGCGCTATCCCCATGTGAAGGTGATCCCGATT
ATCACCACTTGCTCAACCGAGGTTATCGGCGATGATGTGGACGGCGTCGTCATCAAGCTG
AATGAAGAATTGTTGAAAGAGAAGTTTCCCGACCGCGAGATCCACCTCATTCCGATCCAT
TCGCCCAGCTTTGTCGGCAGCATGGTCAGCGGCTACGATGTGGCCGTCAGAGACTTTGTG
AAATATTTCGCTGAAAAAAGCGAACCGAACGGCAAGCTGAATGTGATTACCGGCTGGGCC
AATCCCGGCGATGTCACCGCGATTAAACATCTGCTGGCGGAAATGCAGATAGAGGCCACC
GTGCTGTTTGAGATAGAGAATTTTGATTCTCCGCTGATGCCTTCCGGCAATACGGTTTCG
CACGGCAATACCACCATTGAAGATTTAACCGGTACGGCGAATGCGCTGGGTACGATTGCG
CTGAACCGCTATGAAGGGGGCAAGGCGGCCCGCTATCTGGAAGATAAATTCGGCATACCG
ACCATTATCGGGCCTTCTCCCATCGGCATCCGTAATACCGACACCTTTCTGCAAAATCTC
AAGCAGATGACGGGGAAACCCATTCCGCCTGCGCTGGTGCGTGAACGCGGGATCGCCATT
GATGCGTTAACCGATCTGGTTCATATGTTCCTCGCCGATAAACGGGTGGCGATTTACGGC
AATCCCGATCTGGTCATTGGGCTGGCCGAGTTTTGTCTGGATCTGGAAATGAAGCCGGTG
CTGTTGCTGCTGGGGGACGACAACGCCGGTTATGAAAGCGATCCGCGCGTGCTGGCGCTA
CAGGAAAAAGTCGATTACGGCATGGAAATCATTACCAACGCCGACCTGTGGGAACTGGAG
AAACGCATTACCCAACAGTCGCTTAAGCTGGATTTGATCCTGGGTCATTCCAAAGGGCGC
TTTACGGCGATCGATAACCAGATCCCGATGGTCAGAGTGGGCTTCCCGACTTATGACCGG
GCCGGACTGTATCGCCATCCGGTGGTGGGTTATGCCGGCGCCATCTGGCTGGCCGAGCAG
ATAGCGAATGCGCTGTTCACCGATATGGAATACAAGAAAAACAAAGAGTGGATTTTGAAC
GTCTGGTAA
>BG_00062 hypothetical protein
ATGTCGAAATATATTTTTGAAACAGATGAGAAACGGTTCACGCGCTGTTATCAGGATGCG
CAGTGTTATCACCGGCGGGCTGAACTGTTTGCCGGGCAGCAACAGTCGCCCAGTCTGGTG
TTTAATGTGGCCGCCATTGCCGTAGAGAACTATCTGATCGCCCTGTGCGCACGCTATGGC
GAAATGCCGTTCAATCACAATTACAGCAGCTTGCTTGCCTCGGTGAATGAGGCGATGCCG
GAGCCGTTGTCCCCGGCGCTCTGTGACGGCATTCGCTACCTGGACAATATTTTCGGTATC
TGTTCCGTAGACAACTATCACCATGGCGCGCCGGACAGCAAGGATAAAGAGGCGATTTTA
GCGATTTGCAACGCGCTTTCGATGCAGCTAAAAGCGGTGGCATAG
>BG_00063 Pyridoxamine 5'-phosphate oxidase
ATGGTGTCCAGCAGCGCAACAATAATGGCGGAAGGCTTTCCTCACGGTGAGATGCGCCGG
GAGGATCGGGAAATTACCGATCCGGCGGAAATCGAACAGATCATTCAGGCAGCAAAGGTC
ATGTATCTTGCGCTGTCCTGTGACGATCTTCCTTTTCTTGTTCCGGTGTTTTACGCCTGG
GACGGCCATTCGCTCTATTTTCACTCCGCCAGGAACGGCAGCAAGATCGAAATCATGAAA
AAAAATAATAAGGTCTGTTTCGCGATCTCGGTCGACCAGGGAATTATTGAAGATGAACTG
GCCTGTAATTTTGAAGCCCGGCATCGCACGGTGATCGGCCTTGGCGAAACGGTGTTTATT
GAAGATGAACAGGAAAAAATCACCGCGCTGGATCGCATTGTGGCGCGCTTCACTGACCGG
GCATTCAGTTATCCGCCCGCCAATCTTAAATCCACCCGGGTGATACGCGTCGACATCCTT
TCGCTGAAAGGGAAAAAACACGGCTTTTGA
>BG_00064 Iron only nitrogenase protein AnfO (AnfO_nitrog)
ATGAAAATTGCCGTTTTTATTAATCAGGATGGGGAGATCGCGCCGCTGTTCGAACCCGGC
GGGGTACGGCTATTTTCCCGCTGCGATAATCGCTGGCAGGCGGTTGGCGAGATTTCCTAT
GCGCTGAATCACCAAATGTCATTGAGCGAGATCCGGACGCGCACCTTAACGCTGCTGGAA
GAAATGCCTGGCTGCCATCACTTTGTGGCGCGGCAGATACAGGGCGCGTTGCTCGCCTGG
TTTGACGGCATGGGCGTGACCATGTGGCAATTTACCGGCCTGCCGGAAGATTGCCTGGAG
GTGATTTATACCGCGGTAAGGCAGGTTCAGCGGGCTCCTGCCGTTCCCGCCGCCGCAGAA
ACCTTCATTCAGACCAGCGCACGGGAAGGGGAATACCATATCGATCTGATTACCACGCTG
GCGGGCGATGCCCGGCTAACCTCAAAACAGTTACTGATCCCTTTTTTACAATCCCGGCGC
TTTACCCGACTGAGCGTTACCTGCGATCACCTGCCGAAATGGTTCGAGCAGCAACTGCCG
GCGTTAAATCTGGCGGTTGAGGTCGAAAAGCAGCGGGGACATCTTTGCGCGGTGATCCAT
CCCAACGTCGTAAAGTAA
>BG_00065 Nitrogen fixation protein VnfA
ATGATTTCAAACAGTGAATTAAAAACATTGATAAATCAAATAAATAAAATCGCGACATTC
GTAGTGAAGATGGCTTTTATTTTGCAACAGTGTTTATCCAGCCTAAAAGCGGCGCGTAAT
CGGATCGGGCCGGCAGCGGAGGAAGAACAGGGGCGTTTAGGCAGGGAGGATGCATTCACG
GTTGTCTCTTCCGGAGAAAAAGCCATGCGTAGCAGAAAAGAAAATATGATAGTCGCAGGC
ATTGAGCGGAATGTTTTAAAACCACTGTCGTTTACCTGTCTGCTGGGTGAGTGCCGTTCC
GAGTTACTGCCGCTGCTTTCCGAAGTCAGTAAAGTCGTCAGCGCAGAAGGGTCGCTATCC
AAGACCTTAAAGCTGGTGCTTGAGTTGATGAAACAGCACCTTCAGGTGACCCGGGCGATG
ATCAGCCTTTATGACGCCAGCTGCGATCAGATCTTTATCCATGAAAGTTTCGGCTTGTCT
AAAGAAGAGGCCGAAAAGGGCGTCTATTACCCCGGCGAAGGCATTACCGGGAAAGTGGTT
GAAGCCAAACAGCCGATTATTGTGCCGGATATCGCTGACGATCCCCGTTTTCTTAACCGT
ACCGGCAGCTGGGATAAAAACGAGGATCGTCATCTGTCGTTTATCTGCGTTCCCATTATC
CGCGGCATGAAAGTCATGGGAACGATCGGTATTGAACGTCAATATAACAACGATCAACTG
CTCTATCTGGATCTGGAAGTCCTGCGGATTATCGCCACCACCACCGCACAGGCCGTTGAG
CTGCATCTGTTGGAAAGAGCGCATAAAAAGGTGCTCAGAGATCAGGATTCGCTGTTAAGG
CGTACGCTGCGGGAAACCTTCAAACCCGCCAATATCATCGGTAATTCGCGGGTGATGCAA
TCCGTTTATCAACTGATAGAGAAAGTCAGCCACGCCCGCACCACCGTATTGATTCTGGGC
GAGAGCGGCGTCGGCAAGGAGCGCGTCGCCAGTGCGATTCACTATAATAGCCCTTGCGCT
ACCGGGCCTTTTGTTAAATTTAACTGCTCCTCGCTGCCGGAGGGCATCATTGAAAGCGAA
CTGTTCGGGCATGAAAAAGGCGCTTTTACCGGCGCGACGTCACGGCGGGCCGGGCGCTTT
GAAGAGGCGGACGGCGGCACCATTTTTCTGGATGAAATCGGCGAGCTGACGCCGCTGGCG
CAGGCAAAGCTGTTGCGCGTATTGCAGGAGCGCTGTTTTGAACGCGTGGGCAGCAATGAA
ACCATCAAGGTGAACGTGCGTATTCTGGCGGCCACGCACCGCAATTTGCAGGAGATGGTC
GCCAACGGCACGTTCCGCGAGGATCTGTTTTATCGCCTGAATGTTTTCCCGATCACCATT
CCTCCGTTGCGCGATCGCGGGAATGATATTCTTATTCTGGCCGATCATTTCAATGCCCAT
TTCGCCAAAGAGCTGGGGATTGACGTTCCGACCATCGCCACGCCCGCCTTGAATCTGCTG
TTGAGCTATAGCTGGCCGGGCAACGTGCGTGAACTGGAGAACACCATGGAGCGGGCCGTG
CTGCTGGCGGATGAAGGCTTCATTCACAGCTACCATCTGCCGATTAATCTGCAACCGGTG
ATCCTGGGGGAAACCGTCACCGGCCTGGAAGCGCAGTTGGCGAGAATCGAGTACGACATC
ATCGTCGAATCACTGGCGCGCAATCAGGGAAATATTTCCCGCACGGCGGCGCAACTGGGT
ATGACCCGACGGGCGTTGAGCCTGCGGATGGAAAAATATCAGTTGAGCTATAAAGCGTAC
CGGAGCGGAAATTAG
>BG_00066 Nif-specific regulatory protein
ATGGAAAATACCAAACGCGCCAGCCCCGAACAGGCGGAAGATGCGGTTTCGCCACGCGCC
GGCGGCGGCAGATCGAAAAAGAAACCCCATTCGGTACATGAGGTTAGCCGCATTATTACC
CATTCGTTCGCCATGAAGCGGGTGATGGAAAAGGTGGCGCGTTTTGCGCCGACGCTATCG
CCGATATTGCTGCGCGGCGAACCCGGAACCGGTAAGGATGTCATCGCCAGGGCTATCCAT
GCACAATCGACGCGCCACCGCCGCGCGTTTATCAAATTAAGCTGTGATTATTCCAATGAT
GATCAGGCAATCATGGCGTTGCTGGGCAGTGATGAGAACGGAAACCAGCAGCAGGGAGCG
ATCTCTCTGGTTAACGGCGGCACGCTATTTTTAAGTGAAATCGGCCTGTTTTCGCTGCGC
ATGCAGAAGTCCCTGCTGCGCTTATTGCAGGAAAAAGAGTACATGCCGTTAGCGGGAACC
CGGGTTTTGCCTTGCAAAATGCGGCTGGTGTGCGCGACGGAAAGGAATCTTGAACAGATG
GTCGCCGCCGGCGATTTTTTGCCGGAATTATATTACCGGCTGCATGTCGCCACTATTGCG
CTGCCGGCGTTGCGCGATCGTCAGGAGGATATTCCCGAACTGGTCAATTATTTTTTTGAA
CGATTTAACCGCGTGAACAACCTGAATATCTCCATGACGGAGGCGGCGCTCTCTCCCCTC
TATTTATGTAACTGGCCCGCCAACGTGCGTGATTTAGAGAACTGTCTGGAATATGCCTCG
CTGCACCGGGAAGGGGATATTATCAAACAGCTCCCTTGTCTGACTGAACGCTGCATGCGG
CAGAAATTGAATCTGCAGATCAGCAACTATATTCAGAGCGGCGCCGGGGAACCCGCCGCG
GCGCCAGAGCCGGTCGCCGCGGAATTTGATGCTCCGCTGCGCTGGGAGCCTTGCGCGACA
TTACCGCATGTCGTGATGCCGATAGCCGGCGGATCCAGCGGCTACGACCCAAGCGATGAG
ATTCGTCACCGCATCATCGCCGCGCTGGAGAAGAGCGGTTGGGTCAAGGCCAAAGCCGCG
CGTTTATTAAATCTCACCCCTCGCCAGCTCTCTTACGCGCTGCAAAAGCTACAGATCGAA
GTGAAAAAGTTTTAA
>BG_00067 HTH-type transcriptional repressor NsrR
GTGCAGTTAACACGTTTTACGGATTATGGTTTGCGGGCGCTGGTTTATCTGGCGTCGTTG
CCGGACGAGGAAATGACCAGCATTTCAGAAGTGACTGAAGTGTACGGCGTGTCTCGTAAT
CATATGGTCAAAATTGTCCATCAACTTAGTCGGGCTGGGCTGGTTATGGCGGTGCGAGGT
AAGAATGGCGGGATCCGTTTGGGAAAACCCGCAGAATCCATTCGGGTTGGCGATGTCATC
CGTGAACTGGAGCCGCTCTCGTTAGTTAACTGCGGCGATGAATATTGTCACATCACACCG
GCCTGCCGACTACAACGGATACTCAGTCAGGCGGTGCAGAACTTTCTGCATGAGCTGGAC
CAATACACGCTGGCCGATTTGGTCAAAGAAAATCCCCCACTTTACAAATTATTGTTGGTT
GAATGA
>BG_00068 Ribonuclease R
ATGTCACAAGACCCATTTCTGGAACGAGAAGCAGAAAAATACGAATCCCCAATTCCTAGT
CGTGAATATATTCTGGCCCATATTGCCAAACGAGATACTCCGATTAAGCGAGAAGAGCTG
GCGGCCGATCTACAGTTAACCAGCGAAGAGCAACTCGAGGCGCTGCGTCGTCGTCTGCGG
GCGATGGAACGCGACGGTCAGTTGATTTTCACCCGTCGTCAATGCTATGCCCTGCCGGAA
AAACTGGATTTGCTGCGCGGTACGGTGATCGGCCACCGCGACGGCTATGGCTTTCTGCGC
GTGGAAGGCCGCAAAGATGACCTTTATCTGTCCGCGGAAGAGATGAAACGCGCCATTCAT
GGCGATGTGGTGCTGGCTCAGCCGCTGGGCGCCGACCGCAAAGGACGGCGAGAAGGCCGT
ATCGTCCGCGTGCTGGAACCGCGTACCGGGCAGATTGTCGGGCGCTATTTTGTTGATGCC
GGCGTCGGTTTTGTCGTCCCGGACGATAGCCGTCTCAGTTTCGATATTCTCATCCCGAAA
GAAGAGATCAACGGCGCGCGGATGGGCGCGGTGGTGGTGGTGGAGCTGGCTCAGCGCGCC
ACGCGCCGCACGAAAGCGGTAGGGAAAATCGTCGAGGTGCTGGGCGATACCATGGGGACC
AGCCTGGCGGTGGATATCGCCCTGCGTACCCACGACATCCCGCATACCTGGCCGCCGAAG
GTGGAAGAACAGGTCAAGGATTTGGCGGAAGAGGTGCCGGAAGAAGCGAAAAAAGGCCGC
ATTGATTTACGCAAACTGCCGCTGGTGACCATCGACGGCGAAGACGCCCGTGATTTCGAC
GATGCGGTGTACTGCGAGAAAAAACGCGGCGGCGGCTGGCGTCTGTGGGTGGCGATTGCG
GACGTCAGCTATTATGTACGTCCGAATACGCCGCTGGATCACGAGGCGCGCGCGCGCGGT
ACGTCGGTTTATTTCCCGTCGCAGGTGGTGCCGATGCTGCCGGAAGTGCTGTCTAACGGG
CTGTGTTCGCTTAACCCGCAGGTTGACCGCCTGTGTATGGTCTGCGAGATGACCGTTTCG
GCGCAGGGGAAACTCTCCTCGTATAAATTCTATGAAGGGCTGATGAGTTCCCATGCCCGT
CTGACCTATACCAAAGTGTGGAGCATTCTTCAGGGCGACGCCGAACTGCGCGAGCGCTAT
AAACCGCTGGTGGGCGGGCTGGAAGAGCTGCATCGGATGTATAAAGTATTGGATAAGGCG
CGCGAGATCCGCGGCGGCATCGCCTTCGAAACGGAAGAAGCCAAATTTATTTTCAATGCC
GATCGCCGCATCGAGCGGGTTGAGTCCGTGGTGCGCAACGATGCGCATAAGCTGATTGAA
GAGTGCATGATCCTGGCAAATATCTCCGCCGCAAAATTCGTGGAGAAAAATGAGGAGCCG
GCGTTATTCCGCGTTCACGATCGGCCAAGTGAAGATCATGTTCTGGCCTTGCGCAGCGTG
CTGGGCGAACTGGGGCTGACGTTAAAAGGCGGCATGAAACCGCAGCCTAAGGACTATGCC
GCGTTAATGGTGGAAGTCGCCGATCGTCCCGACAGTGAAATGCTGCAAACTATGCTGCTG
CGTTCGATGAAACAGGCGGTCTACGATCCGGAAAACCGCGGTCACTTTGGGCTGTCGCTC
GCTTCCTACGGCCACTTTACCTCGCCTATCCGCCGCTATCCCGATTTATCCCTACACCGC
TCGATCAAGTATCTGCTGAGCTCCCGTAAAGAGCGCTGGACGCCGACCGGCGGCTGGCAC
AGCGATATGAACGAGATGCTGCAATTGGGCATGCACTGTTCGATGACGGAACGCCGGGCC
GATGAAGCCACTCGCGATGTGGCCGACTGGCTGAAATGCGACTTTATGCAGGATCACGTC
GGCGAAGTGTTCACCGGGATTATCGCCAGCGTGACCGGCTTTGGTTTCTTTGTGCGCCTC
AACGATCTGTTTATCGACGGACTGGTGCACGTCTCCACGCTGGATAATGACTACTATCGC
TACGATAATATCGGTCAGCGCCTGATCGGCGAGTCGCGCGGTCAGGTTTATCGTCTGGGC
GATGAAGTGGAAATCCGCGTCGAAGCCGTGCATATGGACGAGCGCAATATCGATTTCGCG
CTGGTTTCCAGCACGCGCAAACCGCGCGGCGAAGGCAAGACGGCTCGCGATCGGGCGAAG
AAAACGGATAACCGCGAGGCCAAACCGGCTCGCCGCCGCCGTAACACCGCTAAACCGGCC
GCTAATTTCGAACCGGATTCAGCCTTCCGTAAAGAGGGCGAGCGTAAAGCCAAACCGGCC
GCCAGCAAATCGAAACCGAAAAAGAACGCGGATAAAGCCAAAAAGAACGCCGAGAAAACG
CGTAAGATCGCCGCAGTCACCAAGGCCAAACGCGCGAAGAAGAAGCCTGCCGAGTGA
>BG_00069 23S rRNA (guanosine-2'-O-)-methyltransferase RlmB
ATGAGCGAAATTATTTACGGCATTCATGCGGTTAAAGCGTTACTGGAGCGGGATCCCCAG
CGCTTTCTGGAAGTTTTTATCCTGAAGGGGCGTGACGATCGCCGCTTGCATCCGCTGATT
ACCGAACTGGAATCGGCGGGCATTGCGATTCAGGTGGCTAACCGCCAGTGGTTGGACGGC
AAAGCGGAAGGCGCCGTGCATCAGGGCATTGTCGCCATCGTGAAAGAAGGGCGTCAGTAT
CAGGAGAACGATCTGCCCGCGTTGCTGGACGATCTGGAACAGCCTTTTCTGCTGGTGTTG
GATGGCGTTACCGATCCGCATAATCTGGGCGCCTGCCTGCGCAGCGCCGATGCTGCCGGG
GTTCATGCGGTAATTGTTCCGCGCGATCGTTCCGCGCAGCTTAATGCGACGGCGAAAAAG
GTCGCCTGCGGCGCGGCGGAAAATGTCCCGTTGATCCGCGTGACCAACCTGGCGCGGACC
ATGCGGCTGTTGCAGGAACATCAGGTCTGGATTGTCGGCACGGCGGGCGAGGCCGATCAC
ACGCTGTATCAAAGCAAGCTGACCGGTCCGCTGGCGCTGGTGATGGGCGCGGAAGGCGAA
GGCATGCGCCGACTGACCCGGGAACATTGCGACGAATTAATCAGCATCCCGATGACAGGC
AGCGTCTCTTCGCTGAACGTCTCCGTCGCGACCGGGATCTGCCTGTTTGAAGCGGTGCGT
CAGCGTAGTTGA
>BG_00070 hypothetical protein
ATGATGATGGTTAACGCTTTATTGGCTTTTGCTTCTTACTTTTTCATTGGGTTTGTCATG
GTGCTGGCATTCCTGTTTATCTATACCCGCGTCACGCCGCATGACGAATGGACCCTGATT
AAAGCGAATAATGGCGCGGCGGCGGTGGGTTTTGCCGGCGCGTTGATTGGCTATGTCATT
CCGTTGGCCAGCGCGGCGGTGAACTCGGTCAGTCTGCTGGATTACATCACCTGGGGGATT
GTGGCGCTGGCGATCCAACTGCTGATTTATGGCGCCGTGCGCATCTATCTGCCTGGCCTT
AGCCAGCGTATTCAGAATAACGAGGTCGCATCGGGCGTCTTCCTGTGTACGGCCTCGTTA
GGCGGCGGGATTCTGAATGCGGCGTGTATGTCCTATTAA
>BG_00071 Lipoprotein BsmA precursor
ATGTCGAAGGCTTTTCTGACGGTGATGGCTTCATTCGTTCTCTGCGCTTGCAGCGTGCTG
CAAGGCACGCCGGTTCCCCCGCCGCCGCCAACGGAACGCGCGCAGCTAATTAACTATGCG
CAAACGTCCACGTTGACAAAAATCGGCACAGCATCGGTGACCGTAAACGGCAGCCCGGAT
GATGCGGACCGGGCCATTCAGCGGCAGGCGGATGAGAAAGGGGCGCATTACTACACGATC
GTGATGAAAACGGAAAAAAGGCGGTTACCCGGCGTTTGGGTTTCCCGCGCGGTACTGTAT
CGCTGA
">BG_00072 2-hydroxy-6-oxo-6-(2'-aminophenyl)hexa-2,4-dienoic acid hydrolase"
ATGCTATATGAAAAGACAGGGTCCGGTTATCCGGTTATTTTTTTGCCAGGGCTATTTGCC
GGCGGCTGGATATGGGATTCGGTTATAAAAAGTGTAGTTGAACGGGGATATAGCGCCATT
GTATTCAAAGACGCTATTCCGATGGCATTTGGCAGTGGCTATAAAAAAGCAAAGGATGCG
TTGAATGAGGTTATCGCCTCGTGTGATGAGGCGCCCTATTTAGTTGGGAATTCTCTCGGT
GCGTTAATTGCGATGCATTACGCATCGGAAAATATGGCGAAGATAAAAGGGCTGGTTATG
AGCGGCGCGCCCGGCCAGATCGAAGCTGACGCAGGCGTGTCTCTGAGCGAGCTGCGCACC
GGTGACACGCAATACGCCCGCGCCCTGATGAGCAATGTTTATTTCGACAAGACTAAAGTT
CCCCAACGTGGCGTGGACGAAATATCGCGTCTGTTTAGCGATCATGAAATACATAAAAAT
ATCGTGCGTTGGTTATCATTCAGCAGAAAATATGATGTTCCGGCCACGCTGAATGCAATG
ACCGTTCCTACCCATTTTATCTGGGGAAAGGAAGATTTAATTACGCCGATTGAACCGTGG
ATAGTATTGGCAGATCAATTAGATCACGTCACGATGTCCATTATCGCCAATTGTGGACAT
AGCCCAATGTTGGAAGCCCCGCAAAAATTTGTAAATGATTTTTTATCCCTGAGCGAAAGT
AAATTATTATGTGAAGGATAG
>BG_00073 esterase
ATGGTCGAAATGTTCGAAGATGTAATAGGCAGCGGCATCGCGGCGATTCATGCCGTACCC
GCCGGCAAACGCGAACAGCCTTTGCCGACCCTCTTTTTCTTTCACGGCTACCTCTCTTCA
AAAGAGGTTTATTCCTATTTTGGCTATGCGCTGGCTGCCGCCGGTTTCCGGGTGATCCTG
CCGGATGCCTTAATGCACGGCGCCCGCTATGACGGCGATGACGCCCATCGGCTGCGCCAT
TTCTGGGATATCCTGCAGTCTAATATTCAAGAATTGCCTGATTATGTGGATGCCTATCGG
CAGCGCGGACTGATTGCCGATGAGCGTATCGGCGTGTGCGGCGCCTCGCTGGGCGGCATG
AGCGCTCTGGGGTGCATGGCGCGTTACCCGTGGATTTCTTCCGTGGCGGCCTTTATGGGG
TCGGGCTATTTTTCCACCCTGTCGCAAACGCTATATCCGCCCGTGGTAGCCGCAGAAGAG
GGCGCGGAGCAGGTATTGCGGAAATTGTCCGCAACGCTGGCCGAATATGATGTTTCCTCG
CGTTTGGAAACCTTGGCCGGTCGTCCTTTACTGCTCTGGCATGGCGATGCCGACGACGTG
GTGCCGGCAGCGGAAAGCGCTCGCTTATCTCAGACTCTGAAAGCACGTCATCTGGATAGC
AATCTGACCTATCTGACCGAGGCGGGGGTTAAACATCGCATCACGCCATCGGCGCTGCGG
GCGGGTGTCGATTTTTTCCGGCGCTATTTATAG
>BG_00074 putative HTH-type transcriptional regulator RhmR
GTGCTACAAACACAAACCCCAGCGATTGATAAAACCGTTAAAATTTTCGAGTTCTTATCA
ACAAACAACGGAGCGACATTCAGCCAGATTTATCAGGGCGTCGGTTTGCCCAAAAGTTCG
ACGTCTTCTCTACTGGCATCGCTGGTTGCCCACGGGCTATTGCGCCAGGAAAAAAATCAT
TACTACCTGGGATTGCGGCTATACGAATTCGGCAGCAAGGCTGAGGAATCCTTTGATATT
AAAAAGCTGGCGGCGGAACCTTTGACCCAGTTGCGGGATACCACCCAGTTAACCTGCCAT
CTCGGCGTGCAGGACGGCGGTTCGGCTATTTATCTACTAAAACTGGAAAGTCCCGGCGCC
ATCGTCGTCCGCAGTTGGGTAGGGAAAAAACTGTCGTTATACAGTTCGGGACTGGGCAAA
GCCTTATTAGCCTGGCTGCCGGAATCCGCCATCGATCTTTATTTGCCGGATGAAAACTTC
GAAACCTTTACCCCAACGACGATAAAAACCAAGACTGAATTGAAGAATGAGCTGGCGCTT
ATCCGTCAACGCGGCTGGGCATACGATAATGCGGAAGATAGCGAAGGGGTATATTGCATC
TCGGCGCCGATCTTTGACAAAAACGGCAATGTCATCGCCGCCATCAGCGCATCAGGCGTC
GCGTTTCAAATGACGCCGGAGCTTATCCCCCAGAACGCGCGGCGCATTGTTGATACCGCC
AAAACAATATCAGATAAAGTTAACCGTTAA
>BG_00075 putative 2-keto-3-deoxy-galactonate aldolase YagE
ATGAGTAACGTAACGAAGTTTTCTGGCGTTTTTCCTCCCGTCCCAACGATTGTCGATGAG
TTGGGGCAATTCGATCCCGCAGGCATGGGGAAACTGATTGATAAACTGATTGATGCCGGC
GTTAATGGCATGCTGTTTTTAGGAAGCGGCGGGGAGTTTTGCCACTTAACTAAAAGACAG
CGTTTCGAGATCGCCGAATTTGTGACCCGGTACGTTGATAAGCGTGTACCGATCCTTTTG
GGAATTAGCAGTACCAGTACGCAAGAAGTTATCGAATACGGTAAGCATGCGGATGAGTTG
GGCGTGGATGCCGTATTGGTTTTAAACCCCTATTATGCGCTGCTCAATGATGATTATATC
TATCATCATTTCAAGTCCGTCGCTTCAAATATCAAGTCTCCCATTATTGCCTACAATTTT
CCGGCATTAACCGGCCAGGATATCAGTATTCCTTTATTACAACGATTTGCCAGCGATATA
CCTAACGTTATTGGCGTGAAAGACACAGTGGATAATGCCAGCCACATCAGGGAAATTATT
AATAAAGTTAGACCGATCAGAGAAGATTTCGTTATTTTTGCCGGTTTTGATGAATACATG
ATGGATGCATTAATTCTTGGCGCGAATGGCGGTATTCCGGCTACCTGTAATTTCGCTCCA
TCCATCACCTGTGGGATTTATCAGTGTTTTAAACAAAAAAACTATAGCGAGATGTTCTTG
CTTCAACGGCAACTCGCTAAGTTATCTTCAGTTTATAGTCTGGAAACGCCTTTTTTCGGT
GTCATAAAAGAGGCGATAAAACTCTGTGGCCTGGATATTTCAACAAACGTTGTGCCTCCC
GTCGAGCCGTTAAGTGTAGAAAAGAGGGCGCGTTTGATATCGATATTGGAATTTTCAGGA
CTCGTTACCCATTCAGCAAAACAATAA
>BG_00076 D-galactarate dehydratase
ATGAGCAATATTTCTCCAGTAATAATACTTCATCCAAATGATGATGTCGCTATTGCACGA
TTTCCTGTTAATCAGGGATATGTTGTTCCAGAGAGAGGCGTTGTTGTTTTAACAGAGATA
AAGGAAGGTCATAAAATAGCATTAAGAGACATAGATATTAATCAGGCCGTTAAACGTTAT
AACCAGATTATTGGCTATGCCAGTCAGCCGATAAAAGCCGGCGAGCATATTCATTTACAT
AATCTAAAAATGGGAGAGTATGGTCAGGATTACGCTTTCTGCGTGGATAAAAAAGATAGC
GAACCGCCCGCAGAGATCAGAACGTTTATGGGATACCGGCGGGCGAATGGCAAAGTCGCG
ACCCGTAATTATATTGGGGTTCTGACATCGGTAAACTGCAGCGCAACCGTGGCTAAAGCC
ATTGAAGAACACTTTAAAAGGGGGGGATTGGCCGATTACCCTAATATTGATGGCATCGTT
GCCCTTCCGCAGAGTTTTGGCTGTGCGATGGACATGAAGGGCGATCTGATGAAAATCATG
CAACGAACGATGAGCGGCTATGCCAATCACGCCAACTTTGCCGGCGTGCTGATCGTCGGA
TTAGGGTGTGAATCGAATCAGATAAAAGAGCTGATCAAAATAGAAGCCATTAATGAAGGG
CCGATGCTTCAGCATATGACCATCCAGGAAACCGGCGGGACGCAAAAAACGCTGAATAAA
GGGATTGAAATTATCGGAGGCATGTTAAGCCAGGCCAATAACCTGCAACGGGAAAACATT
CCCGTTGCAGAATTGATTGTCGCGCTGGAATGCGGCGGTTCTGACAGTTATTCCGGTATT
TCCGCCAACCCGGCGCTGGGATATGCCGTCGATCTTTTAATTCAACAAGGGGGCACCGCG
ATTCTGGCGGAAACGCCGGAAATCTATGGCGCGGAATATATGCTTACCCGCCGGGCGGTT
TCTCAGGAAGTCGGTCAAAAGCTCATCAAGCGGATCCGCTGGTGGGAAGATTATGCCATC
CGTTGCCATGCGGAATTAAACAATAACCCTTCGGCCGGCAATAAAGAGGGCGGGCTTACC
ACTATCCTGGAGAAATCATTAGGCGCGATTGCGAAGGCCGGTAGCTCAAATCTGGTTGAC
GTATATGAATATGCCGAACAGGTGACGGCCAAAGGGCTGGTATTTATGGACACCCCGGGA
TACGACGCGTTTGCCTGCACCGGGCAGATTGCCGGCGGGGCAAACGTGATGTGCTTTACG
ACAGGCAGAGGGTCCGCTTATGGAGGAAAACCCACGCCCTGCATAAAAATTGCGTCTAAT
AACTTCCTGTGGCGGCGTCAGGAAGAAGATATGGATATTAACTGTGGCGATGTCGCCGAT
GGGCTGGAGTCATTAGAGTCTGCCGGAAGAAGAATATTCGAAATGATAATTAACGTTGCT
TCTGGGGAAAAAAGTAAAAGTGAAAAATTTGGCTATGGTTCATTAGAATTCGTTCCCTGG
CAACCAGGCGCAATAATGTAA
>BG_00077 D-galactonate transporter
ATGTCTCAATATATTGAAACAACTAAAAAAGAAAAACCAACTGCTGTTCGCTGGTTTGTG
TTCTTTTTAATGTTGGTGCTAGGTGCGATAAATTATATAGATAGAACGTCGTTAGGTATC
GCCATGCCATTTATTCAGGAAGAATTTGGTATTAAAGATCAACGTGTCGTCGGTTTATTA
CACAGCGCGTTTTTCTGGTCTTATGCATTGATGCAAATTCCAAGCGGTTTTTTAGCCGAT
AAATTTAAAACGCGGACGATTATTACCTGCGCCACCGTTGTCTGGGGAGCATTTCAGGCA
CTGGGCGCCGCATGCCACACCATCTTTCTATTGATGTTGACGCGTATAGGACTGGGAATA
TCAGAAGCGCCTATTATGCCAGCCGGCGCCAAGCTGATGGGCAGTTGGCTAACGCCTAAC
GAAAGAGGAAGAGGATCGATGCTGTTAGACGGCGGCGCGCCCCTGGGCACGGCTTTCGGC
GCCATTCTGTTAACCTGGCTGATCGGTCATTTCGGTTCTTGGCGGGCGGCGTTTGTCGTT
GCCGGTGTGGGAACCGTTTTAGTGGGGGTGGTCGCATGGTTTTATATACGCAATAAACCC
AGTGAACATCCGGGCGTGAATCAGGCCGAATTACAACATATCGAAAAAGGGATTGAACAA
GCGGGCGGTATTGTTAACAAAAAATCGAGACTCAGAGATATCGTTCCCTACCTGACACAG
GTTAACGTTATCGCGCTGATTTGCGGCTGGGTGTGCTACAGCATTGTCTTCTACGGGCTC
ATGGTTTGGGTTCCCGCTTATTTAAATCAGGAACATGGCTTTAATGTCAAAGAGATGGGC
AGCGCCATGTTTATGATGTTCATCATGTGTTTCGTCGGTCAACAGTTAGGCGGTTGGCTG
GCGGATAAATGGCGTCAGGCGGGCGGTTCACCGAACAAGGTATTTCACACGCTGTTAGCC
ATCTCGGCAATCGTCTCCGGCGTTGGCGTCTTTTTATGCGCGAATACCAAAGATCCTTTG
CTGGCCGTTATATTTCTGACCATCGCGCTATTTCCATTACGTTGGGCCAGCGTGTATTGG
TCCATTCCCGGACTGTTGGGGGCTCAACATATGGCGGGCACCATCACCGGTACGATGAAT
TTCAGCAGTAATATGATTGCGGCGATTGTTCCCATCCTGGTTGGGTTTATGATCCAATCG
ACGGGTTCATATTATGCGGCGATGATGTTTTTTGCGGTGGCCGCTATTGGTTATTTAGTT
AGCTCATTACTTATTAATTTCAATAGAAAGTTGGTCGTCAAAGAAACTAAATAA
>BG_00078 30S ribosomal protein S6
ATGCGTCATTACGAAATCGTTTTTATGGTTCATCCTGACCAAAGCGAACAGGTTCCAGGC
ATGATCGAACGCTACACTGGTGCTATCACCGGTGCGGAAGGTACGATCCACCGTCTGGAA
GACTGGGGCCGCCGTCAACTGGCTTACCCGATCAACAAACTGCACAAAGCACACTACGTT
CTGCTGAACGTTGAAGCGCCGCAGGAAGTGATCGATGAGCTGGAAACAAACTTCCGCTTC
AACGACGCCGTTATCCGCAGCATGATTATGCGCGTTAAACACGCGGTAACCGAAGCATCC
CCGATGGTGAAAGCGAAAGACGAACGCCGCGAGCGTCGTGAAGATTTCGCAGAATCCAAC
GATGATGCAAATTCTGGGGATTCTGAAGAGTAA
>BG_00079 Primosomal replication protein n
GTGGTGACGACCAATCGTCTGGTGTTGTCCGGCACGGTGTGCAAGACCCCCATTCGTAAA
GTCAGTCCTTCGGGTATTCCTCACTGCCAATTTGTGCTTGAGCACCGATCAACGCAGGAG
GAAGCCGGATTTAACCGGCAAGCATGGTGTCGTATGCCCGTGATTGTCAGTGGACCCGCG
TCACAAGCATTTACCCACAGTATAACGGTCGGCACGCAACTCACCGTGTACGGGTTTATT
AGCTGCCATCAAGGGCGCAATGGCCTGAGCAAGATTGTGTTACATGCCGAGCAGATTGAA
TTGATAGATTCTGGAGACTAG
>BG_00080 30S ribosomal protein S18
ATGGCACGTTATTTCCGTCGTCGCAAGTTCTGCCGTTTCACCGCGGAAGGCGTTATCGAG
ATCGATTATAAAGACATCGCTACGCTGAAAAACTACATCACTGAAAGCGGCAAGATCGTT
CCTAGCCGTATCACTGGTACTCGTGCAAAATACCAGCGTCAGCTGGCTCGCGCTATCAAG
CGTGCGCGTTACTTGTCTTTGTTGCCGTACACTGATCGTCATCAGTAA
>BG_00081 50S ribosomal protein L9
ATGCAAGTTATTCTGCTTGATAAAGTAGCAAACCTGGGCAGCCTGGGTGATCAGGTAAAC
GTTAAATCGGGTTATGCTCGTAACTTCCTGGTTCCGCAGGGCAAAGCTGTGCCGGCAACC
AAGAAAAACGTTGAGTTCTTCGAAGCGCGCCGTGCTGAACTGGAAGCCAAACTGGCTGAA
GTTCTGGCTGCTGCCGAAGCTCGCGCCGCCAAGATCACTGAACTGGCAACCGTCACCATC
GCGTCTAAAGCAGGCGACGAAGGTAAACTGTTCGGTTCTATCGGCACCCGTGATATCGCT
GATGCGGTAACTGCGGCTGGTGTTGAAATTGCTAAGAGCGAAGTTCGTTTACCGAACGGC
GTTCTGCGTACTCTGGGCGATCACGAAGTGAGCTTCCAGGTACACAGCGATGTGTTCGCT
ACGCTGAATGTAGTTGTCGTTGCCGAAGCGTAA
>BG_00082 Murein DD-endopeptidase MepM
TTGCAATCATTATCAGGTCTGCGGATCAAAGCCGCGTTGAAGAAAATCTGGCATCTGCCT
GATAGCTACCATTGGATGGAACCGCTCCCTCCCTTCCATCGCCGTTGGATGCTGGTGGCT
GCCGCTATCGTACTGGTGGCGTTACTCTGGCCTTACAGCCCGCCCCCCGCCACTTCCCCG
CAACCGATGCCGGTGGCGACGGAACCATCCGCGCCGCTGCAGGCGGAAATTATCGAAAAC
AGACCATCGGCGCCGCAACAAGCCCCCGCCGCCCAGCCGGCGCCGCCGGTTCAATCCGCG
CCGCAACATACGGAAACGACCTGGCGCAACTATCAAATTAGTTCCGGTCAGACGCTGGCG
CAGCTATTTCGCGATAACAATCTGCCGGTCGGCGATGTCTTCGCGATGGCGCAGGTGGAA
GGCGATGACAAACCGCTCAGCAATCTGCGAGCCGGTCAGGAAGTAAAATTACAGTTGAAC
GCGCAAGGCGCGGTAACGGGACTGGAAATAGAAACGACCGGCAATCAGGTGGTCAGGTTT
ACCCGCAATGCGGACGGCGGATTTACCCGCTCCCGCTAA
>BG_00083 FKBP-type 22 kDa peptidyl-prolyl cis-trans isomerase
ATGACAACCCCTTCTTTTGATAGCGTCGAAGCGCAGGCAAGTTACGGCATCGGCTTACAG
GTAGGCCAACAACTACAGGAATCCGGTCTTGAAGGGTTGATCCCTGAAGCGCTGGTCGCC
GGCTTGCGCGATGCGCTGGAAGGTCATGCGCCGGTGGTTCCCGTGGATGTGGTTCATCGG
GCCTTGCGTGAGGTTCATGAGCGTGCGAGCGCCGTCCGCCGTGAACGTCAGCAGGCATTG
GCGGTTGAAGGACAACAATTTCTGGCCGAAAACGCGCAGAAAGAGGGTGTGAGCAGCACC
GAGTCTGGCTTACAGTTCCGCGTATTGACGCAGGGCGAGGGGGAAATCCCTTCCCGTCAG
GATCGCGTACGCGTGCATTATACCGGCCGGCTGATTGACGGCAGCGTGTTTGATAGTTCG
GTCGAGCGCGGTCAACCCGCTGAATTTCCGGTAAACGGCGTGATCCCCGGCTGGATTGAG
GCGTTAACGCTGATGCCGGTCGGCTCCAAGTGGGAACTGTATATCCCCCAGGAGCTGGCC
TATGGCGAACGTGGCGCGGGCGCGTCCATTCCGCCGTTCAGCGCCTTGATTTTTGAAGTC
GAGCTGCTGGAAATTCTGTAA
>BG_00084 Indole-3-pyruvate decarboxylase
ATGCTCAGCGGCTATACGATAGGCGACTATTTACTGGATCGTCTTGCACAAACAGGGATC
AAACATCTTTTTGGCGTACCAGGTGATTACAATCTGCAATTTCTCGACCACGTTCTTAAC
CATGATCATATCACCTGGGTTGGCTGTGCCAACGAATTGAATGCGGCATATGCCGCCGAT
GGATATGCGCGGTGCAAACCCGCCGCAGCCCTGTTGACCACCTTTGGCGTCGGTGAACTC
AGTGCGATTAACGGTATTGCCGGAAGTTACGCAGAATACGTACCGGTGATTCACATTGCC
GTCGCCCCCACTTTTTTATCACAGCATAAAAGAGAGTTGCTTCATCACACATTGGGAGAT
GGCGAGTTCGATCATTTTTTCCGTATGGCGGCGGAAGTCACCGCAATCGCCGCCAAGCTG
ACTATCGCAAACGCAACCTCGGAAATCGATCGGGTGGTTGGAGAAGCGCTGCGCCGCCGT
CAGCCGGTTTATTTATTTCTGCCGCTGGATGTGGCGTCTGCACCAACCGAAAATCGCCCT
TGTCCGTTGCCGATACCGGAACCCGTGTGCTCTGATGCATCGCTACAAGAATTCATTGAT
GCCGCAACAGAAATACTCGCTACGGCGAATTCGGTATCATTGCTGGCAGATTTTCTTGCG
CAACGCTTTGGCGCCGCAAAATCTTTGCAACGCTGGCTGGATCATATGTCTTTCCCGCAC
GCAACCTTACTGATGGGTAAAAGCACCCTGAACGAACAACATCCCTGCTTCACAGGCACT
TATTCAGGCCACGCCAGTGATGAAAAAATAAGATCGCTGATTGAAGATGTGGATGTGATC
ATTTGTGTCGGCGTGCGTTTTATCGATACCATCACCGCCGGATTCAGCCACCAGATCCCA
ACGGAGAAAAGTATTGATATTCAGCCTGATACAACCCGTGTAGGGCATAAAACATTTTCC
AATATTCCGATGCTAACCGCGATCGAAGTATTAGAGAAGATAACATCCGCGTTTTCATCT
CGCTGGCGGCACGCGGCGATTACGCCCCCCGCCCTCCCATCTTCAGATGAAAAGGATAAA
CTGGATCAACGCGGGTTTTGGCGGCAAATTCAGGGCTTCCTGAAGCCTGGCGATATCCTC
GTTACGGAACAAGGAACGTCCTGCTTTGGCGCCGCGGCGCTCACTCTGCCACAAAATTGC
CAGTTTATTGTTCAGGCATTATGGGGATCTATCGGCTTTGCGTTACCCGCTGCTTTCGGC
GCGCAAATAGCGGCTCCGGAACGTCGAGTCGTTCTGCTGATTGGCGACGGCGCACTCCAG
CTCACCGTACAAGAACTTGGCTCAATCATCCGGGACGATCTTAAAATTGTGATCTTTGTA
ATTAATAATCAAGGGTATACCGTCGAACGGGCAATACATGGCCCAGAGCAGCGCTACAAT
GACATCGCGGCCTGGAACTGGACGCAACTGCCTGCCGCGCTGGGCGCCGACAGCGATAAC
GTTCTTTGTCGGCGAACAACATCGCCATCGCAACTGGCTCAGACGCTGAGTGAAATAAAC
AGAGAACCCCGCCTGTCGGTGGTTGAAGTCGTTTTGCCCAAAATGGACATGCCGAAATTG
CTACAGTCCGTTACCCAGTCGCTCGAACAGCGTAATACAACGCATTGA
>BG_00085 N-carbamoyl-D-amino acid hydrolase
ATGTCAACAGCTCCTTTTCTCGCGGCCGCCGTCCAGTTCGAACCGGCGATGTTCGCCAAG
GAAGCCAATATCGCCCGTCTGCTGGATCTGGTGGAACAGGCTGCCCGTCAGGGGGCCAAA
CTGATCACCACGCCGGAGATGGCGACAACCGGCTACTGCTGGTACGACCGCCAGGAGATC
GCCGATCAGGTGGAGACCGTGCCCGGCGAAACGTCGGCACGCTTTACCGAACTGGCGCAG
CGTTATCAGTGTTATATCGTGTTGGGCATGCCGGAAGTGGACGCGAATACCCAGCTGTAT
TATAACAGCGCGCTGCTGATCGGCCCGCAGGGGGTCATCGGCCGTCACCGCAAAAGCCAC
CCTTACATCTCCGAACCTAAGTGGGCGGCGGCGGGCGACGTCGGGCATCAGGTTTTCGAT
ACGCCGATCGGCAAGATCGGCATGCTGATCTGCATGGACATCCATTTCCCTGAAACCGCC
AGACTGCTGGCGCTGGCCGGGGCGGATATTATCTGTCACGTCAGCAACTGGCTGGCGGAA
CGCGCGCCCGCGCCCTACTGGATCAGCCGCGCTATGGAAAACAGCTGTTATCTGCTGGAA
AGCAACCGTTGGGGGCTGGAGCGCGGCGTGCAGTTCAGCGGCGGCAGCGGGATTATTGCG
CCGGACGGCACCCTGGTTGACGTGGTGGATAATGGAGACGGCATCGCCTACGGCGAGGTT
GATATCCAACGCAGCCGCCAGCGCCAGGTATTGGGCGAACCGGTGTTCGCACAGCGGCGG
CCGCAGGATTACCACGCGCTGCTTAGCGACAGTTTTCTGTGGAACCCCGCGGATTTCTTC
GGCCTGTACGGCCATCATCCCCTGCCCGCGGGCAAACAGAGCCGGATTAGCGTCTGTCAG
TTCTTCCCCGCCGACAACGTTGAGGATAATCTCGCGCGCATCGTGGCGCTGACGCAGGAG
GCGGTCGACCAGCAACATAGCGAACTGGTGGCGTTTCCTGAAATGGCGCTGACCGGCTAT
ACCGCCCCGCAAACGAACGCCCAGACGCTGGACTCCCCCGCGCTACAGGCATTGATTCAG
CTAGCCATGACGCTGCGGGTTTATCTGGTCGTCGGCATGGCGGAAAAACAGCAGGAGAAA
TACTACAACACCCAGGTGCTGCTGGGGCCGGAAGGTCTGATCGGCCACTACCGCCAGATG
CACCTGCCTCTGGCCTATCAGTCATGGGCGACGGCGGGCGAACGGTGGCGAGTCTTCGAT
ACGGCGCTAGGACGCATTGGCCTGTTGTTAGGAAATGACGCGTTGTTTCCCGAGTCCGCC
CGGATTCTCACGCTAATGGGCTGCGACATCGTGGTGTGCTCCGCCGCGCTTAGCGACGGT
TTCGTCAGCGGCCATGCCGGCAGCCAGGTTCCCCAGAACTACCCGATCCCGGTGGGGGCC
GATCCCCTGCACTGGCATTTGCTACGCACCCGCGCCGGTGAAAACAACCTGTATCTGGCC
TTTGCCAACCGCGTGGAGCCGCACCGTCAGCGCGGCGGATACAGCGGAATATTCGGGCCG
GAAACCTTCACCTTCCCCCGGCATGAGCAGGTACTGTGGCAGACGCCGGGCATCACGACC
TTAACCATCGATACCGCTTCATTAGCGGGCAGTCCGGCCCCCACCAATCCGGTCAGGCGC
AAGGAACTGGTGGCGATGCGGCAGGTGCATCATTACCGGCCGCTGCTGCTTGACTAA
>BG_00086 Aliphatic amidase regulator
ATGCGCCGTAACGACTCCCGCAACAGCACCACCGCTCTGCTCCTCAGCCGGGGGATCCGT
TGTGTGGTCCTGCATCCCAATGATGAAGATGGCGAAACATTGACTCGTCATCTGCGACGC
ATGGGATTTAAAGTCAAGGCGTTCTGGCCGATCCCGGAACAGCTTCCCGCCGATACCGAT
CTTATTTTCTTCGCTCCGCAGTCAGACCAGCCGGAACCGGATGTTCCCTGGCTGGATCAC
GCTCGCCACGCCCTGATTTCGGTCATTGCTTATGAAAACCCCACGTTCATCGATCAGGCG
CTGAACATGGGCGCCGGCGCCACCATCACCACCCCGATCCGCGCTTCCGGCCTGCTCTCT
TCAATGGTACTGGCGCTGCACCATCGGCAGCAGCGCCGGCAAATGATGGAACGCATTGAA
CGGCTGGAAAAGAAGATGCTGGGGATCCGTCAGGTTAGCGAAGCCAAAGCGATATTGATG
CGTATGCACGGCATCAGCGAGGAACGCGCCTACGAAATTCTGCGCCATCAGGCGATGGAT
AAACGCATCACGGTAGAGGAGATGTCCAGCGTACTGATTCAGGCTAATGATGTGTTTTCC
CTAACCGCGCCGGTCAAAAAACTTCCGGAATGA
>BG_00087 Aliphatic amidase expression-regulating protein
ATGGGGCCGGCCACACCAATCAATATCGGTTTACTCTACTCGTCCAGCGGCGTGACCGCC
GCGCAGGAGCAATCGCAGCTGCGCGGGGCCACCCTGGCCATCGAAGAGATCAATCAGGAC
GGCGGCATCAACGGCCGCCCGCTACAGGCCATTCATCTTGATCCGCACTCCGACAATGCG
CGTTTCCGGGCGTTGGCGGAGCAGTTGATCGTCAACCATCACGTCAATGTGATCTTCGGC
GGTTACACCTCCAGCAGCCGCAAAGCCATGTCCCCCATCGTGGAGAAATACCAGCGGCTG
CTGTTTTACTCCCAGCTATACGAAGGGTTCGAATTCTCCGAAAACATCTTTTACGGCGGC
GCCGCGCCCAACCAGAACTGCGTGCAACTGGAGGATTACCTGACCAGCCATTTCGGCGCC
CGGGTCTATATGATCGGCTCCCGTTACGTTTTCCCTTACGAATGTAACCGCAATATGCAG
GAACTGCTGTTGCAGCGGGACGACGGCGCGGTGATCGGCGAACGCTATCTCGATCTCAAT
GCGCCGTATGAGGCTTTTCTGCCGGTACTGGAAGAGATCCGCAAAAAACAGCCGGACTTC
ATTTTCAGCACCGTCATCGGTCAGACCGTCCCCTACCTTTACCGCGCCTATCATGAGGTG
GGGCTCGATCCCGAACGGATGCCTATCGGCAGTCTGAATACTTCCGAAACCGAAATCGCC
ATGATGGGCGCCGAACTGGCGGCGGGACACTTCACCTCCTCGCCCTATTTCCAGAGCCTG
CAAACCCGCGCCAACCTTGCCGCGCTGGATAAATTTCATCAGATGTTCGGTCCGGGCCTG
ACCACCGATATGAACTGGGAGGCGACCTACAGTCAGGTACATCTGTTCGCCAACGCCGTG
CGGGAATGCGGCAGCGATGCCATTCCGTGTTTATCCGCCACGCTGCGAGGCAGCGAATTC
GATGCGCCGCAGGGCCGAATCAGGATCGATCCGCTGAACCAGCATACCGGGGTTTATCCG
CGCATCGGCAAGGCCAACGACGCCGGGCAATTCACCATCGTACGGGAATCGCGTCACATC
GTGGCGCCCGATCCCTATATGACCAACCAGGTTCAGGGAGACTGGGTCACCAAACTGACA
AAAGTGGAGTATCCCAATGCGCCGTAA
>BG_00088 Formamidase
ATGAAGAAATGGCTGGAAGATTCCATCATGACCCAACGCGGGGTGGGCGCGCAGCGTCAG
CCGGTCACGCATCATCTGACCGAAGAGATGCAGCAGGCGTTTCACTACACCATCGGCCCC
TACTCCACCCCGGTATTAACCATTGAGCCCGGCGATCGGGTGATTGTCGATACCCGCGAT
GCGTTTGAAGGCGCGATTAAGTCCGAACAGGACATTCCCAGCCAGTTGCTGAAAATGCCG
TTTCTCAATCCGCAGAACGGTCCCATCATGGTCAATGGCGCGGAGAAAGGCGACGTACTG
GCCGTGTACATCGAATCCATGCTGCCCAGGGGCGAAGATCCGCACGGCATTTGCGCCATG
ATCCCGCATTTCGGCGGCCTGACAGGCACCGACCTGACGGCGCTGCTCAACGATCCGCTG
CCGGAAAAAGTGCGGCTGATCAAGCTGGACAGTGAAAAAGTCTACTGGAGCGAACGCCAC
ACGCTGCCTTACAAACCCCATATCGGCACCCTGAGCGTATCGCCGGAAATCGACTCCATC
AACTCGCTGACGCCGGATAACCACGGCGGCAATATGGACGTTCCCGATATCGGCCCCGGC
AGCATCACCTATCTGCCGGTGCGCTCGCCGGGCGGACGGCTGTTTATCGGCGATGCCCAC
GCCTGTCAAGGCGACGGCGAAATTTGCGGAACGGCGGTGGAATATCCTTCCGTTACCACC
ATCAAAGTGGATCTGATCAAGAATTGGTCCATCAGTTGGCCGCGCATGGAAAACGATACC
GCCATCATGAGCATCGGCAGCGCCCGGCCGCTGGAAGACGCCACCCGCATCGCCTATCGG
GATCTCATCTACTGGCTGGTGGAGGATTTCGGTTTCGAACAGTGGGACGCTTACATGCTG
CTGAGCCAGTGCGGAAAAGTCAGACTGGGAAATATGGTAGACCCGAAATACACCGTCGGC
GCGATGCTCAACAAAACGCTGCTGGCGCATTAA
>BG_00089 High-affinity branched-chain amino acid transport ATP-binding protein LivF
ATGAACGACGACGTATTAATGCAGGTGAATGACATCACCGGCGGCTATGGCGGCGGGCTG
GTGCTGAATGGCGCCACGCTCCGTCTGCATAGCGCGGAAGTGCTGGGGGTGATCGGCCGC
AACGGCGTAGGGAAAACCACGCTGATGCGTTCGTTAATAGGAGCGGTTGCCGTCAACCAG
GGGCAAATTCTGCTGGGCGAGACGGACATCACCCATGCCACGCCGCAGCGCCGCGCCCGG
TTAGGCATCGGCTATGTGCCGCAGGGGCGCGAAGTGTTCTCCGGGCTGACCGTGGCCGAG
AATTTGCAAGTGGGGATGCAGTTCGTACGCGAGCACCGGGAATTCGCCAACGACCTGCTG
GAACGGGTGCTGGACTATTTCCCCATCCTGCGCCAGCGCTTGAAGCAAAAGGCGGGCACC
ATGAGCGGCGGCGAGCAGCAGCAGTTGGCGATCGCCAGAGCACTGGTCGGCTCGCCGAAA
GTTTTGCTGCTGGATGAACCGTCGGAAGGCGTACAGCCCTCCATCGTCACCATTATCGCC
GACACGCTGGTGCGTATCGCCCGTGAGCTGCGGGTCGCCGTAATCCTGGTCGAGCAGGAT
ATCGCCATGATCCAGCGGGCCGCCCAGCGTTGCTGCGTGATGGATAAAGGCCGGGTAGTC
GACACCCTGAACCAGCAGCAACTGTCCGACGATCTGCTGATGCGCCGCCATCTGGCGCTG
TGA
>BG_00090 Ribose import ATP-binding protein RbsA
ATGACCCCGGACATCATTCTGGAAACACAGGGGCTGGACAAACGCTTCGGCGGCGTACAG
GTCATCAATCAGGTCGACATGCAGATCCGTCAGGGGGAAATCCGCTGCGTCATCGGCCCC
AACGGCGCGGGGAAAAGCACCTTCTTCAAGTTGCTGACCGGCGAGCACACGCCAACCAGC
GGCGAGATCCGCTTTTTCGGCCAGCGGCTTAATTCACTGTCGCCGTTTCAGCGCATTCGC
ATGGGGATGAGCATCAAGTTTCAGATCCCGGGCATCTTCCCCGATCTCAGCGTCGAACAG
CACCTGCAACTCTCTCTGCGCCATCTGCGGCCGGAAGTCCGCCACCAGCCGGCAAGTATT
GATGAACTGCTGCACCGCTTCAACCTGACCGGGGAATCTCGCCGACTGGCCGGCAACCTG
TCGCATGGGAAAAAACAGTGGCTTGAAATCGCGATGGCGGTTTCGCTGCAACCCGTGCTG
CTGATGCTGGATGAGCCGGTCGCCGGGCTGTCGGTGGAAGAAACCTATCTGACCGGCGAA
CTGATCAAGCAGATGCGCCAGGACGGCCTGACCTTGATGGTGGTGGAACACGACATGACC
TTCATCCGGCAGATTGCAACCCGGGTGACGGTGTTGCATGGGGGGAGGGTGTTTGCCGAC
GGTGAAGCCGAGGCGGTGCTGGCCCAGGACGACGTGGCGGATATCTATTTGGGGAAAGCC
TGA
>BG_00091 leucine/isoleucine/valine transporter permease subunit
GTGACCTCATCATCCATCAACTTATCCATCCGCCCGGCGGGAAAACGTCAGCTCGCGCCA
TGGGCCGCGGGCCTTATCCTGCTGGCCGCGCTGTTATTGCCGCTCGGCGTCGACAGCGGC
ACGATCGGCGATTTCGCCTACTTCCTGCTGTGGACGTTCTGCGCCATCGGACTGGCCGCC
ATGTGGGGCCACGGCGGGATCCTCTCCTTCGGCCAGACCGCCTTTTTCGGCCTGGCCGGC
TACGCCTACGGCGTGCTGACGCTGAATTTCGGCGATGGCGTGCTGTCCACCTGGTCGGGA
TTGCTGCTGGCGCTGTTGCTGGCGGCGGCCGTCGCGGCGGCGCTCGGTTACCTGATGTTT
TACGGCGGCGTGACCGGTATTTTCATCGGTATCGTCACCCTCTCTTTTACGCTGGTGCTG
GAAACCTTTATGTCGCAGACCGCCGGACCGCAGTGGACTATCGGCAGCGCCCGGCTGAAC
GGCTTTAACGGCATGTCCGGCATGCCGCCGCTCTCGCTGCCCGGCCCGGACGGCGAACTG
CTGGCGCTGGAAGGCAACGCGTTCTATTACCTGATTATCGTACTGCTGGCGCTGGTCTAC
TGGGGCGTACGGCGTTTATTACGCTCCGGTTTCGGCCTGACGCTGGCCTCTATCCGCGAA
AACCCGCGGCGGGCGGAAATGCTGGGCATTGATATCCGCCGCTATCAGTTGCTGGTTTTC
GTGCTTGGCGGCGTGCTGTCGGGGCTGTCCGGCGTGCTCTACACCCTGTGGGGATCCTAT
ATCACGCCCTCTTCCATGGGGCTGACGGCCGCGGCGATGCCGGTTATCTGGGTCGCGACC
GCCGGACGTAAAAACATCTTCGGCACCATCGTCATTACCGCCCTGCTGGTCTGGCTCTCC
CAGTGGCTGGCGGTGTACGGCAGCGAATACGCCATGATCCTGCTGGGGGCGATCCTGCTG
TTCGTCGTGCTGGCCGCGCCCAACGGTATTCTGCCGTGGCTGGGCGATAGGATACGCCGC
ATGATGCCGTCCGAACGCAACGCGGAGGACGCCCGATGA
>BG_00092 High-affinity branched-chain amino acid transport system permease protein LivH
ATGCTCTCCTTTATTTACTCGGTGATTTATCAGTTCGGCGACAACTTTGCCTATCTGGTG
CTCGCGGCGCTGGGGCTGGCGGTGATCTTCGGCATGATGGGGGTCATCAATTTGGCGCAT
GGCGAGTTCATCATGTGCGGCGCCTACGTCACGATCTCACTGAACAAGTCCGGTCTGCCG
CTGCCGCTGGCGATGCTGGCCGGTTCACTGGCCGCCGCGTTCGCCGGCGGGGTGATTGAA
CGGCTGGTGGTGCGTCATCTATACCATCGGCTGTATGACTCGGTGGTGGCGACCTGGGCG
ATCAGCCTGATCGTGCAGCAAAGCATGCTATTGCTGGCCGGCCCGTCGCTGGAGGGGCTG
TCCACGCCTTTCGGCTCCTTTACGCTGGGCGGATACTCCTTCGCCACCTACCGGGCGCTG
TTGCCGCTTTTCGCCATCGCCATCCTGCTGCTGTTGTACTGGCTGTTCTTTCATACCAAT
TACGGCGTCTGCGCTCGGGCCACCATCCAGAACGCCCGCATGGCGGCCTGCCTGGGACTG
GAAACCGACCGTCTCTATACCCAGACATTCGCGCTGGGCGCCGGACTGGCCGGTCTGGCC
GGCGCCATCTACGCGCCGACGCTCACCGCCGTGCCCACCATGGGCAGCAGCTTTATCGTG
CAGGCTTTTGTCTCCGTGGTGGTCGGTGGCGCCAACGTTCTGGTCGGCACCATTCCCGCC
GCCATGACGCTGGGGGCGATCCAGACCGGCCTGAACGCCTGGTACGGACAACTGGCCGGC
CAGATCGGTCTGCTGCTTACCGCCATGCTGGTCATCCGCCTGCTGCCGAACGGGGTAGGC
AGCCTGTTTACCCGTCATCGCTAG
>BG_00093 Aliphatic amidase expression-regulating protein
ATGTCCAGAACAAAAGGTAATTACGCCGCGCTGACACTTGCTATCGCCTCCGCATTTGCC
GTGACCTTTTCAGGTATGGCGTCCGCCGCAGATGAACCGATAAAGATTGGCTTACTGGAA
GACGCTTCCGGTAATTTTGCGCTGCCCGTTATTCCCAAGATCCACGCAACCGAATTAGCG
ATTGAAGAAATCAATGCCAAAGGCGGTATCCTTGGCCGTCCGGTTGAATTGATAAAATAT
GATACGCAGTCCGATAATACCCGCTTTCAGCAGATGGCCCGCCGTTTAATCAGAAACGAT
AAGGTCGATGTTATTTTCGGCGCCTTTTCCAGCGCGTCGCGCGAAGCCATCCGGCCGATC
ATGGATCGGGAAAAACAGCTCTACTGGTACAACAACCAGTATGAAGGCGGCGTATGCGAT
ACCAATGTCTTCGTTACCGGCGCGGTGCCCGAACAGCAGTTCTCCACCCTCATCCCCTGG
ATGATGGAAAAATACGGCAAAAAGGTTTACACCATTGCCGCCGACTATAACTTCGGTCAG
ATTTCGGCGGAATGGGTGCGCCAGATCGTCGAAGAAAACGGCGGCACCATGGTCGGCGAA
GAGTTTATCCCGCTCAGCGTCTCTCAGTTCGGGCAAACCATTCAGAATATCCAGCAGGCC
AAACCTGACTTTGTCATGACGCTGCTGGTGGGCACCAACCAGTCTTCCTATTACGAGCAG
CAGGCGGCGGCAAAACTCAATCTGCCGATGGCCAGCTCCGTCAATGTGGCCCAGGCCTAC
GAGCATAAACGCTTCAAGGCGCCCGCGCTGAAAGACATGTACATTACCGCGAATTACATG
GAAGAGGTGGATACGCCGGCCAGCAATGACTTTAAGCAGCGCTTCCGCGCCAAGTTCCCC
AATGAGCCTTACATCAATCAGGAAGCGGCCAACGCTTATGACGCCGTCTACCTGTATAAA
CTCGCGGTTGAGCGCGCCGCCAGCACCGATCAGGTTGCGGTGCGCAACGCGCTGGAAAGC
GGGGATATCTGTACCGACGGCCCGTCCGGCAAGGTCTGTATCGATCCTAAAAGCCATCAC
CTGAGCCATACCATCTATCTGGCCCACGTCAAAGAAGATCACTCCGTCGAGATCCCCAAA
GTCTGGCCTGACATCAAACCTTACTGGCTGGGCGAGGCGGGCTGCAATCTGCCGGTGAAA
CCGGATACCAGCCAGTACACGCCGTCTAATCCGCCCAAACCATAA
>BG_00094 hypothetical protein
ATGTTTAAACCACTGTTAATAAGTACGCTGTTAGTCGGGATGTTCGCCATGACGCCAGCG
ACAGAGGCCAGCAGCGTCAGTATCGACTTAATGCCCGGCGTCACGCTGAATATCGGTGAC
CGTGACCGTCGCGGTTATTACTGGGACGGCTATGACTGGCGCAGCGAACGCTGGTGGCGT
GAACACCGGGGTTATCACCGTGGTGAGCGTAACCGGCATGGCTACTATTGGGACGGCTGG
CGCTGGCGAGACGTTGGCTGGTGGCGCGAAAATAACCGCGGGCCTCGTCATTTCGATCGC
GGTCCGCGCGATTTTGATAAACATCATGCGCATCGCGATTCCCGGCGTGGGCCGGGGCCG
GGCTGGGGCGACAGACGCGGTCCCGATCGGCACTAA
">BG_00095 2',3'-cyclic-nucleotide 2'-phosphodiesterase/3'-nucleotidase precursor"
ATGAAGCATTCGCTGGCATTAAGCCTGCTTGCTATGTTGGTCGCCGCCACCGTTCATGCC
GCTACCGTTGATTTGCGAATAATGGAAACCACCGATTTGCATAGCAACATGATGGATTTC
GATTACTACAAAGATACGCCAACCGATAAGTTCGGTCTGGTTCGCACCGCCAGCCTGATT
CATGCGGCCCGCGCGCAAGCGGCGAACAGCGTACTGGTCGATAACGGCGATATCATCCAG
GGCAGCCCGTTAGGCGATTACATGGCGGCCAAGGGGTTAACAGAGGGGGAAGTTCATCCG
GTCTATCAGGCGCTTAATACGCTCGATTATTCCGTGGGGAACATTGGCAACCACGAATTC
AATTATGGTCTGGATTATCTGCATAAGGCGCTGGCCGGCGCCAGATTCCCCTACGTGAAC
GCCAACGTGCTGGACGCCAAAACCGGCAAACCGCTGTTTACGCCTTATCGCATTGAAGAT
AAATCGGTCGTCGACCGTGACGGCAATGCCCATCGGTTACGCATCGGCTATGTCGGTTTT
GTTCCGCCGCAAATACTGGTATGGGATAAAGCCAATCTGTCAGGCAAAGTGACGGTCGAA
GATATTACCGAAAGCGCCAAAAAGTGGGTGCCGGAGATGCGCAAGCAAGGCGCCGACCTG
GTGGTGGCGATCCCCCATTCCGGCCTCTCCGCCGAACCTTACAAAGCCATGGCGGAAAAC
TCCGTCTACTATCTCAGCCAGATTCCGGGCATTGACGCCATCATGTTCGGCCACGCTCAT
GCCGTCTTCCCCAGCCGGGATTTCGCCGCCATAAAAGGGGCCGATATCGCTCAAGGCACG
CTTAACGGCATTCCGGCCGTTATGCCGGGCCAGTGGGGCGATCATCTTGGCGTGGTGGAT
CTTACGCTGAACAATGACGGCGGCGCATGGCGCGTCGAGACGGCCAAAGCGGAAGCCAGA
CCGATATACGATCAGGCGCAGAAAAAATCGCTGGCGGCGGCAGACGCCGGTCTGGTGGAT
GTGCTGTCCGCAGCACACCAAAACACCCGCGACTTCGTCGGCAAACCGATTGGTCAATCG
GCCGATAACATGTACAGCTATCTGTCGCTGATTCAGGACGATCCGACAGTGCAGATCGTC
AATAACGCCCAGCGCGCCTATGTCGAATATTTTATTCAAGGCGATCCCGATCTGGCCGAC
CTGCCGGTGCTGTCCGCCGCCGCGCCCTTTAAAGCCGGTGGCCGCAAAAACGATCCGGCC
AGCTTCGTTGAAGTGGAAAAAGGCCAGTTAACCTTCCGTAATGCGGCGGATCTTTACCTT
TATCCCAACACGCTGGTGGTGGTGAAAGTGAAAGGTCAAGAGGTGCAGGAGTGGCTGGAG
TGCTCGGCGGGCCAATTCAATCAGATTGACGTTCACCATACCGGCCCCCAGAAATTGCTC
AACTGGGACGGTTTCCGCACCTATAATTTCGATGTCATCGACGGCGTGAACTATCAGATT
GACGTCACTCAGCCGGCCCGTTATGACGGCGAATGCGCCTTAATCAACGATACCGCGCAC
CGCATCAAAAACCTAACCTTCAACGGTAAAGCGATCGATGCCAATGCAACCTTCCTCATC
GCCACCAATAACTATCGCGCCTATGGCGAGAAGTTTGCCGGCACCGGAGAAAAACGAGTC
GCCTTTGCCTCGCCGGATGAAAACCGCGCGGTACTGGCCGCCTATATCAGCGCGGAAACG
AAAAAATCAGGGGAAGTGAAACCACAGGCCGATAATAACTGGCGGCTGGCGCCAATCAGT
AGCGACACGCCGCTGGATATTCGTTTTGAAACCTCGCCGTCGGATAAAGCGGCGACGTTT
ATCAAAGAAAAAGCCCAATATCCAATGACCGCCGTCGGTACCGACGATGCGGGATTTGCG
GTTTATCGCCTCGATCTGCAACACGGCAGGTAA
">BG_00096 3'(2'),5'-bisphosphate nucleotidase CysQ"
ATGCTGGAACATATTTGCCAACTGGCCCGTGATGCTGGGGATGCCATCATGCAGGTTTAT
GACGGACATCAGCCGGTTGAGGTGGCGCATAAGAAAGACGATTCCCCGGTGACCGCCGCC
GATCTGGCCGCGCATCGGGTGATTAAAGCCGGGTTGGCGGCGGCATACCCGGATATTCCT
CTGCTGTCTGAAGAGGATCCCCCGCAGTGGTCGGAGCGGCAGCGCTGGCAGCGTTATTGG
CTGGTTGATCCGTTGGACGGCACCAAAGAATTCCTTAAACGTAATGGCGAATTTACGGTG
AATATCGCGCTGATTGATAACGGTCAGGCAGTGTTGGGCGTGGTCTATGTCCCGGTGACC
GATGTGATGTATGCCGCTGCGGACGGGGAGGCGTGGAAAGAGGAAAAAGGAGAGCGCCGA
CAGATCGCCGTGCATGACGCGCGTCCGCCGCTGGTGGTGGTGAGCCGTTCCCATGCGGAT
GATAAGGAACTGAAAGATTACCTCAGTCAATTGGGCGATCACCAGACGGTTTCTATCGGA
TCGTCGCTGAAATTTTGTCTGGTGGCGGAAGGGAAGGCGCAGCTTTATCCGCGTTTCGGA
CCCACCAATGTGTGGGATACGGCCGCCGGGCACGCGGTTGCTGTGGCGGCCGGCGCGCAG
GTCAATGACTGGCAGGGGAAACCGCTGTCTTATGCCCCGCGCGAGTCGTTCCTGAACCCG
GGTTTCCGCGTATCGTTGTTCTGA
>BG_00097 hypothetical protein
ATGAGGATCTTCGAACGTTACAATCCTATGAAGGTTGCCAAGTATGTGAAAATTCTGTTC
CGCGGGCGGCTGTATATTAAAGGCGTTGGTGCTTTTGAATTCGATTACGGCAAAATTTTA
TTGCCCAAGAAACAAGACAAACAGCATTTGCTGGTAATGTCTGAAGTGAACCGTCAGGTT
ATCCGATTACAGGCTGAGGTGGGCTGA
>BG_00098 Magnesium and cobalt efflux protein CorC
ATGTTAAACAGTCTACTACTCATTATTCTTCTTATTGCCCTTAGTGCATTTTTTGCACTG
TCAGAAATCTCGCTGGCCGCGTCCCGTAAAATAAAGCTCAAACAGCTGGCCGATGAGGGA
AACCTCAACGCCGATATGGTATTAAAATTTCAAGAAACACCCGGTATTTTCTTTACCGTC
ATACAGATTGGCATCAACGCGGTCGCCATTCTGGCCGGTATTATCGGCGATGCCGCCTTT
TCGCCAACGTTCACGCTGCTATTTGAACAATTCATGTCGCCGGAATCGGCCGACAAAGTC
AGCTTTATCTGCTCGTTCGTACTCGTTACCAGTCTGTTTATTCTGTTTGGCGATCTCACC
CCGAAACGCATTGGCATGATTGCCCCCGAAGCCGTTGCTATCCGTATTATCAATCCTATG
CGCTTCTGCCTGTTTATCTTCCGCCCGCTGGTCTGGTTGTTTAACGGCCTGGCGAACGTC
ATTTTTCGGCTGCTCAAACTGCCGATGGTGCGTAAGGATGACATCACCTCTGATGATATT
TACGCCGTGGTCGAAGCCGGCGCTTTAGCAGGAGTGTTGCGCAAGCAGGAGCATGAACTG
ATCGAAAACGTGTTTGAGCTGGAGTCGCGCACCGTGCCCTCTTCCATGACATCGCGCGAA
AGCGTGGTATTTTTTGACTTGCATGAAGAAGAAGCGCAAATCAAGGAGAAGATTGCCCAG
CAGCCGCACTCTAAATTCCTGGTGTGCGACGGCCACATCGATCAGATTATCGGCTATGTC
GACTCTAAAGACCTGCTGATCCGGGTGCTGGGCAATCAGAGCCTGGAGCTGCACAGCGGC
GTGCAGATCCGCCCTGCGCTGATCGTACCGGATACGCTGACGCTGTCCGAAGCATTAGAG
AGTTTTAAAACGGCGGGGGAAGATTTTGCCGTTATTCTGAATGAATATGCGCTGGTGGTC
GGTATCATCACGCTTAACGACGTGATGACCACGCTGATGGGCGATCTGGTCGGCCAGGGA
ATGGAAGAGCAGATCGTCGCGCGCGATGAAAACTCCTGGTTGATCGAGGGAGGAACGCCG
ATAGAAGATGTGATGCGCGCCCTGTGCATCGATGATTTTCCCCATGCGGGCAATTATGAA
ACCATCGGCGGATTTATGATGTACACCCTGCGTAAAATCCCGAAACGCACCGATTTCGTG
CGTTTCTCCGGTTTCAAATTTGAAGTGGTGGATATCGACAGCTATAAAATCGACCAGTTG
CTGGTCACCCGTCTGGAGAACAAACCGGTTTCAGCCACCGCCAGCGAAGCGAAAACAGAA
GAGAAAAAGTAA
>BG_00099 Peptide methionine sulfoxide reductase MsrA
GTGATAGATAACGTCGATAAAACACAGCGAATTAAGCAATCAGAAGCCTTGCCGGGGCGC
ATAACGCCGATGCCGGTCGCCAGATTGCATGCCGTTAGTGAACATTCCATGACCCATGTG
CCGGATCATATGGAGGTCGCCATCTTTGCGATGGGATGTTTTTGGGGAGTCGAACGTCTT
TTTTGGCAACAACCCGGCGTCTACAGCACGGCCGCCGGCTATACCGGAGGCTACACCCCC
AACCCCACCTACCGTGAAGTTTGCAGCGGGAAAACCGACCATGCCGAAGCGGTACGCGTA
GTGTTTGATCCCAATGTCATCACTTATCGCCAACTCCTGCAGCTTTTCTGGGAAAACCAC
GATCCCGCGCAGGGCATGCGCCAAGGCGGCGACATCGGCACCCAGTATCGCTCTGCGATT
TATACGCTCACGCCCGAGCAGGAAGAGGCGGCCCGCGAGAGTTATCAGCGTTTTCAACAG
GCGATGAAAGACAACGGCGATACCCGGACCATCAGCACGGAAATCGTTCCCGCCGGCCCG
TTCTATTACGCTGAAGATGAACACCAGCAGTACCTGCATAAAAATCCGCAAGGTTACTGC
GCACTCGGCGGTATCGGCGTTTGTCTCCCCCCTCAGCGCTGA
>BG_00100 Translocation and assembly module TamA precursor
GTGACTATTTCCACGGGACAAAAAAACAGCCATTCAGGCTTCCGCACGCCACATCGCCTT
ATGTGGAGTTTATTGTGCGTACTGTTATTTCCCTCCGCCAGTTTTGCCGCCAATGTGCGT
TTGCAAGTCGTTGGATTGGACGGCGCGCTGCAAAAGAATGTGCGGGCGCGTTTATCCACG
ATCGCCGCCGATGAAATCAATGCCGATGGCCGTTTCCGCTCGCGCGTCGATGATGCGATC
CGTCAGGGATTGCGCGCTCTGGGATATTACGATCCGCAGATTACATTTGACTTTCGCCCC
GCGGTCAACGGCGGGCGTCCGGTTCTGATTGCCAACGTCACGCCCGGCGAACCGGTAAAA
ATCGCTGATGTGAATATTGTTCTGCGCGGCGGCGCCCATGATGACAAGGATTATCAGCAA
ATTGTGGCGAAGGATACGCCTGCCGTCGGCAGCGTGCTGAATCATGGCGATTACGACGGT
TTTAAAAACTCTTTGAATGGGTTGTCGTTGCGTAAAGGGTATTTCGATGCCCACTTTCTG
CAGAGCCAGTTAGGCGTGGTACAGGAAGAGCGAAAAGCCTTCTGGGATATCGATTTCGAC
AGCGGTGAACGTTACCGTTTTGGCGAAATTAAATTTCAGGGATCGCAAATCCGTGAGGAG
TACCTGCGAAATCTGGTGCCCTTTCATTCTGGCGACGCCTACAGCAGCGAAGATCTTGGC
GAGTTTAACCGTCGTTTGTCAGCCACGGGATGGTTTAATTCAGTGGTGGTTTCGCCCGAT
TTCAGCCAGTCGAAAGCGACCAAAACTCTGCCGCTGGATGCGGTCGTCACTCCCCGCACC
CGTAACCGTATAGAAACCGGGGTCGGGTATGCGACCGACGTCGGGCCGCGTTTCAAGACC
ACCTGGAACAAGCCCTGGATCAACGCCTACGGACATAGTCTGGAAAGCAGCCTCAGCGTA
TCCGCTCCTGAGCAATCCCTTGATTTTAGCTATAAAATTCCACTGCTGAAAAATCCGTTA
GAACAGTATTACCTGCTGCAAGGCGGCTTCAAGCGCGAAGATCTCAATGATACGCGGTCT
GACTCAACCACGCTGAACGTGGCGCGTTACTGGGATTTGTCCAGCGGTTGGCAGCGGGCG
GTCAATTTGCGCTGGAGTCTCGATCACTTTACGCAGGGCAGCGTGACGGACACCACCATG
TTGATCTATCCCGGCGTAAGCATTAACCGTACCCGTCAGCGGGGCGGGTTGATGCCGGTA
TGGGGAGACAGCCAGCGTTACTCTATCGATGTTTCCGATACCCTGTGGGGATCGGATATC
GATTTCGTCGTTTTGCAGGCGCAAAACGTCTGGATCAGAACGCTGGCGGACAAGCACCGT
TTTGTCGCGCGCGGCAATCTGGGGTGGATCGAAACCAACAGCTTTTCACGTGTTCCGCCG
TCCCTGCGTTTTTTCGCCGGGGGCGATCGCAGCATTCGCGGCTATAAGTACAAATCCATC
TCGCCGCGTGACAGCGACGATAAATTGACCGGGGCGTCCAAACTGGCCACCGGGTCGTTG
GAGTATCAATACAACGTGACGGGAAAATGGTGGGGGGCGGTGTTCGTGGATTCAGGCGAA
GCCGTCAACGATATCAAACAGAATGACTTTAAGACCGGTGCGGGCGTCGGCGTTCGCTGG
GCATCTCCTATTGGTCCGGTGAAATTTGACCTTGCGACGCCGATTGGCGATCCAGAGAAA
CATGACGTGCAGTTCTATATCGCTTTGGGACCCGAGCTATGA
>BG_00101 Translocation and assembly module TamB
ATGATGTTGTTGAAAAATGCGAGTCTGATAAAAAAAATTGGCATTGGCCTTCTCGCTTTC
CTGTTGTTATTACTCATAACGCTCGTGTTGCTGGTGGGAACGACGCCGGGTTTGCATCTG
TTGCTGAATGGCGCCGCGCGCTTTGTGCCCGGGCTGGAGATTGCCGGCGTCAACGGCGGC
TGGCGCGATCTGACGCTGAAGAATATGCGTTATCAAATGCCGGGCGTTACGGTTAAAGCC
GACGAGTTTCATTTGTCGCTGGCGCCTGGCTGTCTGTTGCGCAGTCAGCTTTGCATCAAC
GATGTGTCGGCGCGAAATATTGACGTGGCCGTGGATAGCAAATCGTTGCCGGTTTCAGAA
GAGGCGCCGGCGCCCAGCGAGCCGCTGACCGAAATATCCGCGCCGTTTCCCATCGACTTG
CATCAGTTGGTGTTAACCAACGTTCATGTCGCCGTGGACGATATGGCCATCTCTCTTGGC
GAGTTCCGTACCGGTATGACGTGGAAAGGACGGATGCTGACGCTGCTGCCAACCAAAATC
GACGCCTTGCTGGTCGCGTTGCCGAAAACCCCTGTCGATGTGCTTGAAGATGGCAAAGTG
ACGGCGGCGGAAGTGGCGGCGGCCGTTAAAGAGACCGCCGCCGACGTTCGCGCGTCGATG
GAGAACGGAACGGCTCAGCCGATTGAGATTAATAAGACGCTATCCGGTACCAAAACGTCG
CCGGACGAGACGGCCGCCGCGGATAACGGCAGTGCGGCGCAGAAGTCCGCTTCCGCAGGC
GATGCGGCTTCCACTCAGCCGGAACAGCCGCTCGGCGAGCGGTTAGCCGCGCTGTTCTCC
AAACCTTTATTGCCCGATTTGCCGCAATTTACCCTGCCGCTGGATCTGAACATCGCGGAA
ATTCATGGTGAACAACTGCGGCTAACGGGCGATCAGGACATCCTGATCTCCGATCTGTGG
ATCCAGGCTTCAACGCGGGAACAGCGCCTGGATCTGGACAAGTTTGTCGTGCAGTCGCCG
CAGGGCGGGCTGAATGTGCGCGGGAGCGTAACGCTCAGCGATAACTGGCCGGTCTCCTTC
ACCGCCAACGGCGTATTGAATGTTGATCCGCTGAAAGGGGAAAAACTCAAACTTACCGTT
GACGGCGGATTGCGCGAACAACTGAATGTTGCGTTGAATCTGTCCGGTCCGCAGCGGGCG
CAGCTAAATCTGCAAACCGAACTGGCGCAAGCGGGTCTGCCATTGGCGCTTACGCTGCAA
ACCGATCGGGTGCGCTGGCCGTTAACCGGAGAGCCGCAGTATCAGGTGAACGACCTGCAA
ATGCAGTTGAACGGCAAGGCCACGGATTACACCCTTTCGCTACGCAGTGATGTGCGCGGA
GTGGATTTGCCGCCCGCCTCGCTGACGCTGGACGGAAACGGCAATGCGCAGCAATTTAAC
CTGACGCGTCTGCGATTGTCCGCCCTGCAGGGCAATGCCGATCTGAGCGCCGTGGTGGAC
TGGAGTAAGGCCATCAGTTGGCGTAGCGAGCTGGTATTGAGCGGCATCAATACGGCGAAA
CAGTGGCCGGACTGGCCGGCGAAAATTGACGGCAAGGTGACCACGCGCGGCAGTCTGTAT
GGCGGCAACTGGCAGTTACAGGTGCCGGAGCTGCGCTTGGATGGCAATGTGAAGCAGAAC
AAGCTGTCCGCCAGAGGCGAACTGCGAGGAAACGCCGCCGGCCAGTGGCAAATACCGGGG
CTTAATCTGGCGCTGGGCGTCAACCAACTCAACGTTAAGGGCGAACTGAGCGATAAGTGG
CTACTGGATGCCGATATCAATGCGCCGTCGCTTAACGGCGCGCTGCCTGGTCTGGCCGGG
CGAATCGCCGGTACGCTGAAATTACGCGGCAACCTGCGTGAACCGCAGGTTCTTGCGGAT
CTCACCGCATCCGGCCTGCGCTGGCAGGAGATGACCATTAACCGCATTAAAGTGGATGGC
GATATACGTTCCGAACAGCAGATCCAGGGCAAGCTGGCGGTGCGTTTGGAACAGCTGCAC
CAGGAGGGGCTGGATATCAGCTTGCTGACGCTGAATGCCGACGGCAATGAGCAGCAGCAT
CAGTTGCGCTTGAATATGGAAGGCGAGCCGGTATCGGGGCAGTTGGCGCTGTCCGGCAGC
TTCGATCGGCAGACGCAGCGCTGGCGCGGCACACTGAATAATACCCGGTTTGATACGCCG
GTCGGCGAGTGGCGTTTGGTGCCGTCGATGGCGCTGGATTACCAGAATCTTCAGCAAAAA
ATCAGTATTGGCGCGCATTGCTGGCGTAATCCCAATGCCGAACTCTGCGTGCCAAGAACC
ATTGAAGCCGGGGCGAGCGGTCAGGCGAGTATCAGATTAAACCGTTTCGATTTAGCCATG
CTCAAGCCTTTCCTGGGGGAAGACACCGTATTGGCGGGAACCTTCTCCGGGGGAGCCGAC
GTGAGCTGGCAGCCAGGGCAGGGCTTGCCGCAGGCGAAAGTGACGTTGACCGGCAACGGC
GTTAATGTCCGCCAGCAGGTGCAGGGTAAAACGCTGCCGATCGCATTTGATACGCTAACC
CTGAATGCCGGCATCGATCGTGGCCGCGCCCAGTTGGATTGGCTCATCGCCATCCGCGAT
AACGGCCGTTTCAGCGGCGATGTGCAGATTACCGATCCGCAGGGAAGACGCAATCTTGGC
GGCACTATCGCTATCAATAACATTTCTCTGGCATTGCTTGCCCCGGTGTTGCAACAAGGG
GAAAAAGCCACAGGCATGCTGAATGCCAATTTGCGTCTGTCGGGGAATGCGGAGCGCCCG
CAGATATTCGGGCAGATTGCGTTGGAGCAGTTTGATCTGGATGGCAGTTGGATGCCGATC
GATCTGACCAATGGCCAACTGGCGGTAAATTTCAGCGGCATGTCTTCAACCATGCAGGGT
TTTCTGAAAACGGATAACGGGCAGCTAAACCTGAGCGGCAATGCTGATTGGGCGCAACCG
GACGCATGGCGGGCCAGCATTGCGGCCAAAGGGGATAAGATCCGGGTAACCGTTCCGCCG
ATGGCGCGTCTGGATGTTTCGCCGGACATCGTGTTTGAGGCCACGCCGCAGTTGTTCGCG
TTAAACGGTTCGGTCAATATTCCCTGGGCGCGTATTGTGGTCAACGAACTGCCGGAGAGC
TCGGTGGGCGTTTCGTCAGATGAAGTGATGCTGGATGCCAATCGTCAGCCGCTGCAGAAA
GCCTCGACTTCCATCCCGATCAACAGCAATCTGACCATCCGTATCGGTGACGATGTCCGG
CTGGATGCCTACGGGCTGCGGGCCCGTTTGCAGGGCGACCTGAAAATGATACAGGATGAG
CGCGGGCTGGGGATCAATGGACAGGTCAATATACCTTCCGGCCGCTTCAAAGCCTACGGG
CAGGATCTTATCGTGCAAAAAGGGCAGATTCTGTTTTCCGGCCCGCCGGATCAGCCGATA
CTCAATATTGAGGCCGTGCGTAATCCCGACAATACGGCGGATGACGTAACCGCCGGCGTT
CGCGTCACCGGTATGGCCAGCGCGCCCAAACTTGAGGTGTTCTCCGATCCGAGCATGTCG
CAGCAAGAAGCGTTGTCATATTTGCTCAGAGGCGAGGGTCTCGACAGCAGCGGCGCCGAT
AGTTCGGCAATGACATCAATGCTTATTGGTTTAGGGGTTGCACAAAGTGGTCAAGTTGTG
GGTAAAATCGGCGAGGCCTTTGGGGTAAGTAATTTAGCTCTGGATACACAGGGCGCTGGC
GATAGTTCTCAAGTGGTTGTCAGCGGTTACGTTCTTCCCGGCCTGCAAGTTAAATATGGT
GTTGGCATATTTGATTCTTTGGCAACGTTAACGCTGCGTTACCGCTTGATGCCAAAGCTA
TACTTGGAAGCGGTGTCTGGTCTCGATCAGGCATTAGATGTGCTCTATCAGTTTGAGTTC
TAG
>BG_00102 Gamma-glutamylcyclotransferase family protein YtfP
ATGCGAATTATTGTCTATGGCAGTTTACGACGCAAACAGGGAAACAGTCACTGGATGACT
AACGCCCAATGGTTGGGGGATTGTCAACTCGCTGGATTCGAGTTGTATAACCTCGGCCAT
TATCCGGCGGTAGTGCCCGGCGATGGGAAGATTTACGGCGAAGTCTATCGCATCAGTTCG
TCGATACTGGCGGAACTGGATGCATTGAAGCGAGATGGTCACGAATACCGGCGTGAGCTG
ATCGGCACCCCGCTGGGGAACGCCTGGATCTATTTATATAAGCATTCGGTGGCGGGCTTG
CCGCTTATCCCCAGCGGGGATTGGCTGCAGCGTGAAGAAGAACCATAA
>BG_00103 Inorganic pyrophosphatase
ATGAGTCTGAACAATGTCCCGGCAGGCAAAGATCTTCCGGAAGATATCTATGTAATTATT
GAAATCCCCGCTAATGCCGATCCGATCAAATATGAAGTTGATAAAGATAGCGGGGAGCTG
TTTGTAGACCGCTTCATGTCTACCGCCATGTTCTACCCATGCAACTATGGTTATATCAAC
CATACCCTGTCGCTGGATGGCGATCCGGTTGACGTACTGGTGCCGACCCCGTATCCGTTG
CAGCCGGGCGCGGTTATCCGTTGCCGTCCGGTCGGCGTACTGAAAATGACTGACGAATCC
GGTGAAGACGCCAAACTGGTCGCCGTGCCGCACAGCAAGTTGTCTAAAGAGTACGATCAC
ATCAAAGACGTCAACGACCTGCCGGAATTACTGCGTGCGCAGATCACCCATTTCTTTGAA
CACTATAAAGATCTGGAAAAAGGCAAGTGGGTAAAAGTCGAAGGCTGGGATAACGCCGAA
GCCGCCAAAGCGGAAATCGTCGCCTCTTTCGAACGCGCCAAGAAAAAATAA
>BG_00104 putative glycerol-3-phosphate acyltransferase
ATGAGTGCTACCGCGCTTGGTATGATATTAATCGCGTATCTGTGTGGCTCCATTTCCAGC
GCGATTCTGGTTTGTCGGATCGCCGGGCTGCCGGACCCTCGCGAGCATGGCTCTGGGAAT
CCCGGCGCCACCAACGTATTACGTATCGGCGGGAAATCCGTCGCTGCCGCCGTACTGATC
TTCGACGTATTAAAAGGCATGCTGCCCGTCTGGGCGGCGTATGCGTTGGGCGTTCCCCCG
CTATACCTAGGTCTGACCGCTATCGCCGCCTGTCTTGGCCATATCTATCCGGTGTTTTTT
CATTTCCAGGGCGGCAAAGGCGTCGCCACGGCGTTCGGCGCCATCGCGCCAATCGGCTGG
GATCTCACCGGCCTGATGACGGGAACCTGGTTGCTTACCGTGCTGCTGAGCGGCTACTCG
TCTCTGGGGGCGATTATCAGCGCGCTGATTGCGCCGTTCTATGTCTGGTGGTTCAAGCCG
CAGTTCACGTTCCCTGTCGCCATGCTCTCCTGTCTGATATTGGTGCGTCACCACGACAAT
ATCCAGCGTTTATGGCGCGGGCAGGAAAGCAAAATCTGGAACAAACTGCGTAAGAAAAAA
AGTTCGGCCGACTAA
>BG_00105 Dihydroneopterin aldolase
ATGGATATCGTATTTATTGAGGAACTTACCGTAATTACCACCATTGGTGTTTACGACTGG
GAACAGACCATCCAGCAGAAGCTGGTGTTTGATATCGAAATGGGTTGGGATAACCGTCAG
GCGGCGGGAAGCGATGACGTTAACGACTGCCTGAGCTACGCCGACGTCAGCGAGGCGGTG
ATTGCGCTGGTGGCGGGACAGCGCTTTGCGCTGGTTGAACGCGTCGCGGAAGAGGTGGCG
ACAATGCTTATGCGGCGTTTCTCCATCCCCTGGTTACGCATTAAGGTTTGCAAGCCGGGC
GCGGTGGCGCAGGCGCGGCAGGTCGGCGTAATTATTGAGCGCGGGACGCGATAA
>BG_00106 Undecaprenyl-diphosphatase
ATGGCAGATCTGCATTCGTTGTTCATTGCATTTATTCTTGGTGTGGTTGAGGGACTTACT
GAGTTTTTACCCGTATCCTCCACCGGTCATATGATTATTGTCGGTCATTGGTTGGGGTTT
GCGGATGACAAGGCAAAAACGTTTGAGGTGATCATTCAACTCGGTTCAATTCTGGCGGTC
GTCGTGATGTTCTGGCGCCGCCTGTTTGGTCTTATTGGTATCCATTTCGGTCAGGTTCCG
CATGAAGGTCATACCGCCGGGCGTTTAAAGCTGAGTCATATCCTGCTGGCGATGATTCCG
GCTGTGGTGCTCGGCCTGATTTTTCACGATGTGATCAAATCGCTGTTTGAACCCCGAAAT
GTCATGTACGCGCTAGTGGTCGGCGGTTTCCTGCTACTGGCGGCGGAATGGTTGAAACCC
CGGCATCCGCGGGCGGTTGGGTTGGATGATATTACTCATCGCCAGGCGTTTATGATCGGC
TGCTTCCAGTGTTTAGCGCTCTGGCCGGGTTTTTCTCGCTCCGGCGCCACGATTTCCGGC
GGGATGCTGGTGGGCGTCAGCCGTTATGCCGCATCGGAGTTCTCTTTCATTCTGGCGGTT
CCCATGATGTTGGGCGCGACGGTGCTGGATCTTTATAAGAGCTGGCATTTTCTGTCGCTG
GCCGATGTGCCGATGTTCGCCGTGGGCTTTATTACGGCCTTTATCGTGGCGCTGATTGCG
ATTAAAACCTTTTTGCAGGTTATCAAACGCATCTCTTTCGTTCCTTTCGCGATTTATCGC
TTTATCGTCGCGGCGGCGGTGTACATGGTGTTTCTGTAA
>BG_00107 Multifunctional CCA protein
TTGAATATTTACCTTGTCGGCGGTGCCGTGCGGGACAGTCTGCTTAATTTACCCGTGACC
GAACGAGACTGGGTAGTGGTTGGCGCAACGCCGGAGCAAATGCTGGCTCAGGGTTATCAG
CAGGTAGGAAGAGATTTTCCCGTATTTTTGCATCCGGTCAGCCATGAGGAATATGCGCTG
GCCCGTACCGAACGGAAATCGGGCAACGGCTATACCGGTTTTGTTTGCCATGCGGCGCCG
GATGTCACGCTGGAGCAGGATTTACTGCGCCGGGATCTAACCATTAATGCGATAGCCCGC
ACGGAACAGGGGGCGTTGATCGATCCCTATCACGGCCGCCGGGATTTGGAACATCGCCTG
CTGCGTCATGTTTCCGACGCATTCAGCGAAGATCCGCTGCGCGTATTGCGCGTTGCGCGT
TTTGCCGCCCGCTTCGCCAGCCTGGGTTTCCAGATCGCCGAAGAAACCATGGCGCTGATG
CAAAAAATGACGCATGAGGGGGAGCTTGCCTACCTGACGCCGGAGCGTGTCTGGAAAGAA
ACCGAGAAAGCGCTCGCGACCCCGTCCCCGCAGGTTTATTTTCAGGTACTCAGAGATTGC
GGCGCGCTTGCCGTGCTGTTTCCTGAAATCGATAAACTTTACGGCATCCCGGCGCCGGCC
AAATGGCACCCGGAAATTGATACCGGCGTTCACACGCTGATGACGCTGGCCATCGCCGCC
CGTCTCACCCCGGATGTTGACGTTCGCTTCGCCACCCTGTGTCACGATCTCGGCAAAGGT
CTGACGCCGCCCGAACTGTGGCCGCGCCATCACGGCCATGGGCCGGCAGGGGTGAAGCTG
GTTGAGGCGTTGTGCCTGCGCTTGCGTATTCCCAACCATATTCGGGATCTGGCAAAACTG
GTCGCGGAATATCACGATCTGGTGCATACCGTTCAGGTATTGCAGCCCAAAACGCTGCTG
AAGCTGTTTGACGCCCTGGATGTCTGGCGTAAACCGCAGCGGCTGGAACAGTTGGCGATC
ACCAGCGAGGCAGACGCCCGCGGGCGCGCCGGCTTTGAGGAAACCGCTTACCCGCAAGGC
GACTATCTGCGCGAAGCTTTTCGCGTCGCGCGCGGCGTCACCAGCGCGGAAGTCGTTGCC
GATGGTTTTCAGGGCATTGAGGTACGCAACGAACTTAATCGCCGCCGTAGCAAAGCGTTG
GAGCGGTGGAAAGCGCAACAGGCGGATAACGCCCCGTCAGCGATATAA
>BG_00108 SH3 domain-containing protein
ATGCAGAAATTACTCCTGATTTGTTTTACCTTAATGACCTTTGCTTCAAGTTTGACTGCT
CACGCGGAAGAAAAACGTTATATTTCTGATGAGTTACTGACCTACATCCACAGCGGCCCA
GGCAATCAATACCGCATTGTGGGTACGCTAAACGCCGGCGATGAAGTGACGGTACTCAGC
GTTAATCAAGGAGCGGGCTACGCACAAATCCGCGATGACAGAAACCGCACCAGTTGGATC
CCGCTCGATCAGTTGAGTGAAACCCCAAGCCTAAAAACCCGCGTACCCGAGTTGGAAAAT
CAGGTTAACGACCTGACGGAAAAACTGAAGAATATCGATCAAACCTGGAACCAGCGCACA
GCGGAGATGCAGCAAAAAGTTGCCGCCAGCGACGGTATTATCAATGGGTTACATAACGAA
AATCAGGAATTAAAAAACCAGCTCATCGTGGCGCAGAAGAAAGTCAGCGCCGCGAATGTC
CAGCTTGACGATAAACAGCGAACCATCATTCTGCAATGGTTCCTGTACGGCGGCGGCGTG
GCTGGCGCCGGACTTCTGTTGGGCCTGCTGCTGCCGCATATTATCCCCCGCCGGAAGAAG
AGCGACCGCTGGATGAGTTAG
>BG_00109 CYTH domain protein
ATGAGTGAAGAGATTGAACTGAAATTTATTGTTCGCCCCGACAACGTTGATTCGCTGCGC
AAGCAGCTATCCGTCTGGCAGAGTGAGTACAGTCATGCTGAACATATGCATGCCCAGCGG
CTGTCGAATATCTATTATGAGACGGCAGACCACTTCCTGCGCCAACAGGGTATCGGTCTG
CGCATTCGCGGTGAGAACGAACGTTATGAAATGACGGTGAAAACCGCCGGTAAAGTGATT
GGCGGGCTGCATCAGCATCCTGAATATAATGTGCCGCTGGAAAAAGCGGCGTTGGATCTT
GGTCTGCTTCCGGCGGATATCTGGCCTGAAAATTGCGATCCCGCGGAGCTTCAACAATCC
CTTAAGCCGCTGTTCAGCACCGACTTTACCCGGGAGAAGTGGGTAGTCACTTATCATCAA
AGCGTGATTGAAGTTGCCCTTGACCGTGGCGAGATTCGCGCGGGCGAGCTTAGTGAACCG
CTGAACGAACTTGAAATGGAGCTCAAGCTGGGGCAGACCTCGGATCTGTTTGAACTGGCG
GCGGAAATCGCCGAGTTCGGCGGCCTGCGTCAAGGGAGTCTCAGTAAAGCCGCCCGTGGG
TATCATCTGGCGAAAGGCAATCCGCCGCGCGAGTGCCGCCCGGCCGGTATCCTTGTTCTG
GAGCCGAAAACCAATATCGATCAGGCGATCGGCGCGGCATTGGAGTACGCGCTGGGCTAT
TGGCAGTATCATGAAGAGCTGTGGGTACGCGGCAACATTGAGGCCCGTCACGCATTGCCG
CAGGCCGGCGCGCTGATGCGCGAAATGCTGGTACTGGTCGGCGGCGTGATCCCCCGTAAG
GTAACGACCCTTTTTCGGGCCGCGCTCACCAGCCTGGAGGATAAAGTGCAGGGACCCGGA
GATGCGGAGTCGCTATGCTACGGCGTGGAATACTTACAAAGTAAGTTGGTGCTTACCTCA
TGGCTGGTGGAGGCCGGCTGGCGCAGCCATCTGGATAATAAAGAGCGTATCAAGTTACTG
GGCTCCTACAAACGCTTTGCCGATATCATGTTGGGACGCAGCGCCGCCGAGCTGAAACAC
ACCTTCGGCGGCCCCCTGAGCGACGTTCAATATGTCCAGCAGTTGCCTCGTTTACAGCGC
AATATTTGTGCTCTTCAACTGTTATCCGGCGCGTATCCGGCTGAACAGGCGGAGGCATAT
ATCGAGCGCTGGCGCGCGCTAATCGAGGCGGTTGAACAACTGTCAGACGATCAATCGCCG
TCGCCGTATCTGGAAACCTGCCGCAAACAAGCATTGGCTCAGTCACCATTCTGGTTACAC
AGCGCCGGGAATTAA
>BG_00110 Glutamate-ammonia-ligase adenylyltransferase
ATGTCGACACGTCCTTTGCCGTCTTTACCTTCATTACTGGCGGAACAGTCTCAACGGGTT
CTACTCCGTCTGCAGGAAGCCGCTGCCGATCTTGCCCCGGCAACGGAGGGCGATCTTGCC
GTACTGGCGATGAGCGATTTTGTCGGTGATGCGCTGATTCGCTATCCGGACTGGTGGCGG
GATCTTCATCGTCAGCCGCCGCAGCCCGAAGAGTGGCGGCATTATTCCGACTGGTTGAAC
CAGGATCTGGCCGAGGCGCATGATGAAACGGCGCTGATGAACGTTCTGCGGCGGTTTCGC
CGTCGCATGTTGGTGCGGATTGCCTGGTCGCAGGCGTTACGCACCAGCACCACGGAGCAG
ACATTGCGGCAGCTCAGCGAACTGGCGGAAACCTTGATTGTTGCGGCCCGCAGTTGGTTG
TATCAGGCCTGCTGCCGGGATTGGGGCACGCCCGTCAATGAGCAAGGCATTCCCCAACCG
CTGCTTATCCTGGGAATGGGCAAGCTAGGCGGCGGCGAGCTGAATTTTTCTTCCGATATT
GACCTGATTTTTGTCTATCCGGAGAACGGTCAAACGCAGGGCGGGCGGCGCGAGCTGGAT
AATGCGCAGTTTTTTACCCGTTTAGGTCAGCGGCTGATTAAGGTGCTGGATCAGCCCACG
GTTGATGGCTTTGTGTATCGTGTCGACATGCGGCTGCGCCCGTTTGGCGAGAGCGGTCCG
CTGGTGCTGAGTTTTGCCGCGATGGAGGACTATTACCAGGAACAGGGAAGGGACTGGGAG
CGCTATGCAATGGTAAAAGCCCGTCTGCTGGGCGGAATGGACGATGAATATAGCCAGGAA
TTACGCCGAACTCTGCGGCCTTTCGTCTTCCGGCGTTATATCGATTTCAGCGTGATTCAG
TCGCTGAGGAACATGAAGGGGATGATTGCCCGCGAAGTCCGCCGGCGTGATTTGCGCAAC
AACATCAAGCTGGGCGCGGGCGGTATTCGTGAAATTGAGTTTATCACTCAGGTCTTCCAA
CTGATCCGCGGCGGCCGTGAGCCGGGGCTGCAGGAAAGGGCGCTATTGCCGACGTTGCGT
CATATTGGGGAACTGGGATTATTGGCGCAGCCGCAGGTGACTGAACTTAGCGAGACGTAC
TGCTTCTTGCGCCGGCTGGAAAATCTTCTGCAGGCGATTGCCGATGAGCAAACGCAGACC
TTGCCGGACGATGAACTCAATCAATCGCGGCTGGCGTGGGGCATGGGATTTGATGGCTGG
GCGATGTTGCAACAGGCGCTGTTGCGGCACACGCAGTCCGTGCGCCGCGTGTTTGACGAC
TTAATCGGCGACGACGTGCCGGATAATCATGATATTCCCGAACACGACAGCTATTGCAGC
CTGTGGCAGGATATGCTGGATTATGCCGATCTGGCTTTGCTTACGCCGCATCTGACGGAG
AGCGTGCGGGAGAGGTTGCTGCGCGAGATTGTTGATTTTCATCATGATGTCGCCAAACGC
ACCATCGGCCCGCGCGGTCGAGAGGTGCTCGACCAACTGATGCCCAATCTGCTGGCGGAA
GTGTGCGCCCGGCAGGAGGCCGATATCATTTTATCGCGCCTGACTCCGCTGCTGCTGGGG
ATTGTTACCCGCACCACCTATCTGGAATTGCTGCTGGAGTCGCGGCCCGCCTTGGCACAA
CTGGTTCGGCTGTGCGCGGCCTCGCCGATGGTGGCCGGTCAACTGGCGCGTTATCCATTA
CTGCTTGATGAATTGCTCGATCCCGCCACCCTCTATCAACCCACCGCGCCGGGAGCTTAT
GCCGATGAATTGCGTCAGTATCTGATGCGCGTGCCGGAAGACGATGAAGAGCAACAACTG
GAGGCGGTACGCCAGTACAAACAGGCTCAGCTGCTGCGCATTGCCGCCGGGGATATCGCG
GGCGTGCTACCGGTAATGAAAGTGAGCGATCACTTAACCTATCTGGCTGAAGCGATCATC
GCCGCGGTTGTGCAACAGGCATGGTCGCTGATGGTCGCGCGTTACGGCCAGCCGTCGCAT
TTGCACCAGCGCAAGGGACGCGGTTTTGCGGTTATCGCCTATGGCAAGCTGGGCGGCTGG
GAATTAGGCTACGGCTCTGATCTGGATCTGGTTTTCCTGCTGGATTGCCCGTCTGACGTC
ATGACCGATGGCGAACGCAGCATTGACGGCCGCCAGTTTTATCTCCGGCTGGCGCAACGC
GTGATACATCTGTTCAGCACACGCACTTCATCCGGCATTCTGTATGAGGTGGATGCGCGT
CTGCGGCCTTCCGGAGCGGCGGGGATGCTGGTCAGCACGGTTGACGCCTTTGATGATTAT
CAGCGTAACGAAGCCTGGACCTGGGAGCATCAGGCGCTGGTGCGGGCGCGCATGGTTTAC
GGCGAAAGCGGCATACAGCAACAGTTTGAAACCATTCGGCGCAATATTCTCGGCCGCGAG
CGCGATCCCGACAAGCTGCGCGCCGAGGTTCGTGAAATGCGCGAGAAAATGCGGCAGCAT
CTGGCGAACAAAGACAAAAACCTGTTTGATCTGAAAACGGACGCCGGCGGGATCACCGAC
ATTGAGTTTATCGTCCAATATCTGGTGCTGCGCTATGCTTCACAGCAACCCGGCCTGACC
CGTTGGTCGGATAATGTGCGCATTCTTGACATGATGGCGCAGTACGGCGTGATGGATGAA
CGTGAGGCTGAGGCGCTCAAACAGGCTTACGTCACGATGCGCAATGAGCTACACCATCTG
GCGCTGCAGGAGATCTCCGGCCGGGTGAGTCAGGATAAGTTTATGGCTGAACGCCAACAG
GTTTTACAAAGTTGGAGCAAATGGCTGGGTTGA
>BG_00111 Bifunctional protein HldE
ATGAAAGTTACGCTGCCTGATTTCCGCCATGCGGGCATATTAGTGGTTGGGGATGTCATG
CTGGACCGCTACTGGTATGGGCCGACCAGCCGGATTTCACCAGAGGCGCCGGTGCCTGTG
GTGAAGGTGGATACGATAGAAGAGCGCCCGGGCGGGGCCGCCAACGTGGCGATGAATATT
GCATCCCTGGGCGCGCTTTCCCGCTTGGTCGGCCTGACGGGGATTGACGACGCCGCACGC
GCTCTGAGCAGTAAACTTAACGAAGTCAACGTTAAGTGTGATTTCGTCTCCGTGCCGACG
CATCCGACGATTACCAAACTGCGCGTGTTGTCGCGCAATCAGCAGTTGATCCGGCTGGAT
TTTGAAGAGGGTTTTGACGGCGTCGATCCGCAGCCGATGATTGAGCGTATCCAGCAGGCG
CTGCCGAATATCGGCGCGCTGGTGCTTTCCGATTACGCGAAAGGCGCGCTCACTCATGTA
CAGGCGATGGTGCAGACGGCAAAAGCGGCGGGCGTACCGGTATTGATCGATCCGAAAGGC
ACGGATTTTTCCCGCTATCGGGGGGCGACGCTATTGACGCCTAATCTGTCGGAATTCGAG
GCGGTGGTCGGACGTTGTCAAAATGAAGAAGAACTGGTGGCGCGCGGCATGCAACTGGTG
GCGGATTACGATCTGTCCGCTCTGCTGATCACGCGTTCCGAACAGGGCATGACGCTGCTG
CAACCGGGTCAAGCGCCGTTGAATCTGCCGACGCAGGCGCAGGAAGTGTATGACGTGACC
GGGGCGGGTGATACGGTTATCGGCGTGTTGGCCGCGGCGCTGGCCGCCGGCAATCCGCTG
GAAGAGGCCTGTTTCCTGGCTAATGCTGCGGCTGGCGTGGTGGTCGGCAAACTGGGAACC
TCAACGGTAACGCCGATCGAACTGGAAAATGCCATTCGCGGCCGCTCGGAAATCGGATTC
GGCGTAATGAGCGAGCAGCAATTGAAAGAGGCGGTTGAACGGGCGCGCCAGCGCGGCGAA
AAGATCGTCATGACCAACGGCTGTTTCGATATTCTGCATGCGGGGCACGTCTCCTATCTT
TCCAATGCCCGCAAACTTGGCGATCGCCTGATTGTCGCCGTGAATAGCGATGCCTCAACC
CGGCGTCTGAAAGGGCCGAGCCGGCCGGTTAATCCGCTGCCGCAGCGCATGATCGTGCTG
GGAGCGTTGGAGTCCGTCGACTGGGTGGTGGCGTTTGAGGAAGATACGCCGCAGCGTCTG
ATCGCCGAAATCTTACCGGATATTCTGGTCAAGGGCGGTGATTATCAGCCGCATGAAATC
GCGGGCAGCGAAGAGGTATGGGCCAACGGCGGCGAAGTTAAAGTGCTGAATTTTGAAGAC
GGCTGTTCCACCACCAACATTATCAACGCCATTAAAGCCGGTAAGTCTGAATAA
>BG_00112 DNA ligase
ATGAATCCATTGAATATAGCGTCAGCCGAAGTACGTGAGGCAACCTCACGGATAGCAGAA
TTGCGCGCCTTATTGCGCCATCATGAATATAAGTATCACGTGGAGGATGCGCCGGAAATT
CCCGATGCCGAGTATGACCGGCTGATGCGTGAGCTGAAAAATCTGGAAGAGACCTACCCG
CAACTGGTGACGGCTGATTCGCCGACGCAGCGGGTCGGCGCCGCGCCGCTTGCGGCGTTC
GAGCAGGTTCATCATGAAGTGCCGATGCTGTCGCTGGATAACGTATTTGATGAAGAAAGC
TATCTGGCATTTAATAAGCGTATTGGCGATCGGTTGAAAAGCGAAGAAGACCTGACCTTC
TGCTGTGAGTTGAAGTTGGACGGTCTGGCCGTCAGTCTGCTGTACGAAGACGGCGTGCTG
GTGCGCGCGGCGACGCGCGGCGACGGCACTACCGGGGAAAATATTACCTCCAACATTCGC
ACCATCGGCGCGATACCGCTTCGTTTGGTCGGGGATAACATTCCACGCCGTCTGGAAGTG
CGCGGTGAAGTTTTCATGAAGCACGGCGGCTTCGAGAAACTCAACGAAGAAGCGCGCCGT
ACCGGCGGTAAAGTTTTTGCTAACCCGCGGAATGCCGCGGCGGGTTCGTTGCGCCAGCTC
GATCCCCGCATTACGGCCAAACGCCCGCTGACTTTCTTCTGTTATGGCTGGGGCCTGTTG
GAAGGAGGCGCGTTGCCGAATAGCCATTGGCAGCGCCTGATGCAATTTAGAGAGTGGGGT
TTACCCGTTAGCGACCGTATTAAGCTCTGCACCGGTAGTCAGGAAGTGCTGGATTTTTAT
CGTCATATCGAAGAGGTGCGTGGCTCGCTGGGTTTTGATATTGATGGCGTGGTCATCAAG
GTAGACGATTTGGCCCTGCAGGATCGTTTGGGATTTGTCGCTCGTGCGCCGCGTTGGGCC
GTGGCGTTTAAATTTCCCGCGCAGGAGCAATTGACCTGGGTACGTGATGTCGAGTTTCAG
GTCGGCCGTACCGGCGCGATTACGCCGGTGGCGCGTCTGGAGCCGGTAGCCGTGGCGGGA
GTCGTGGTCAGCAATGCGACGTTGCATAATGCCGATGAGATCGAACGCCTTGGATTACAG
ATCGGCGATCGGGTGATTGTGCGCCGCGCTGGCGACGTCATTCCGCAGATTGTCGGCGTG
GTGGAGTCGGAACGTCCGCAAAACACTCGCCCCATCCTGTTCCCCACCGCCTGTCCGGTT
TGCGGTTCTGATGTGGAGCGTATCGAAGGCGAGGCGGTTACCCGCTGTACCGGCGGTCTG
ATTTGCGGCGCGCAGCGTAAAGAGTCTCTGAAGCACTTTGTTTCCCGCCGGGCGCTGGAT
GTGGATGGTTTGGGCGATAAGATCATCGATCAACTGGTGGAAAAAGAGTACGTCAAAACC
CCGGCCGATCTTTTCCGCCTGAGCGCCGGGATATTAACCGGCCTTGATCGCATGGGGCCG
AAGTCGGCGCAAAACCTGGCCAACGCGTTGGAAAAAGCAAAAAATACCACGCTGGCGCGA
TTCCTATATGCGTTGGGGATCCGCGATGTGGGGGAAGCGACGGCGGCCAATCTGGCGGCC
CATTTCGGTTCGCTTGATGCGCTGTTCGCCGCGGATGAAGAGGCGTTACAGGAGGTTTCT
GATGTGGGGACGGTGGTTGCTACCCACGTGCGTCATTTCCTTGAGGAAGAGCACAATCAA
CAGGTGATCCGCGAGTTAACCGATCCTGACGGCATCAATATTCACTGGCCAGCGCCGACG
GTGGTCAAAGCCGAAGAGATCGACAGCCCGTTTGCGGGTAAGACGTTGGTGCTGACCGGC
TCTCTGAGTATCCTGTCCCGTGATGAGGCCAAAGATCGGCTGACGGCATTGGGCGCGAAG
GTGAGTGGCAGCGTATCGAAGAAGACCGATATGGTCATTGCTGGCGAAGCGGCCGGTTCC
AAGCTGACAAAAGCGCAGGAGTTGGGGATCCCGGTGATTGATGAAGCTGAAATGATTCGT
TTGCTGGGAGAGTAA
>BG_00113 DNA polymerase III subunit epsilon
GTGGAAAAAGAAGACCTGATTGAGATTGCCAATATGCAGATGCCGTTTGGTAAATATCAA
GGGCGTGCTCTGATCGATCTCCCGGAAGAGTACCTGCTGTGGTTCGCCCGTAAGGGCGAA
TTTCCGCAAGGGCGTTTGGGCGAGTTGATGCAAATTACGTTGGCCATCAAGATAGAAGGT
CTGCAAGGACTGGTTAAGCCATTGAAAAATAGTCGCAAGGCATGA
>BG_00114 septation ring formation regulator EzrA
ATGTCCAGCATCAGTGCGGTTTCATCGGTAACGTCATCTGCGGGTAGCGATTCACAAAGC
TATACTCAGAAGATTAACAAACTAAATCAGCAACTAGAAAAACTGACGGAACAGCTTGAG
AGCGTATCAAGCTCATCCGGGGACTCAGAGACAGCGGCGACGCAAAGCCAAATGTTACAA
GCCCAGATCCAGGCTATTGAGGCGCAGATCGCTCAACTTGAAGCCCAGCAGGCCCAGCAA
AGCGCCCAGGCGCAACAGTCAGTAACAGACACCGAAGCTGATAAGAATAGTCTTTCAGCC
CAGGCCGATGGCGTTAATCGTCCGACGGAAGAGAACCAAATTAACGTTTATATCTAA
>BG_00115 HWE histidine kinase
ATGTCTACATATTCCAATTCTCTGGCTCTGGTTTCTTCTATTGCGCCGATAACATCTAGC
ACTGCTAATGATGTCGACCAACAGGTTACACAGCTTAATCAACGCATTAATAATCTTAAC
GAAAAGCTATCGCAACTCAGCACCACCTCCGTCAGTGGAGACGATAGCCAGAATAGTATG
CAAATCCAGGAACAGAGACAGATTATCCAGGCGCAGTTGGTCGCGCTCCAGTCCCAGGTA
TCCGCGTTGCAACAGGGGCAAGCGGTTCCTCCGCCGACGACAGGCGCCAACGTATCGGAA
ACCCAGAACACGGTCACGGCCGCATCGGGAAATCATCGGCTCGATCTTTACGTGTAA
>BG_00116 Aerotaxis receptor
ATGAGATTAAATACGCCTGTCACACAGCAGGAATATCTGTTGGATATGGATACGACATTG
ATGTCCACAACGGATAAAGATAGTCATATTACTTACGCTAATTCTGCATTTATCAACGTC
AGCGGTTTCGCTGAATCCGAATTAATCAACCAACCGCACAATATTGTACGCCATCCGGAT
ATGCCCGTCGAAGCGTTCGCTGATATGTGGTCGACCTTAAAGCAAGGCGATAGCTGGACC
GGACTGGTAAAAAACAGACGTAACAATGGCGACTATTATTGGGTTCGGGCGAATGTCACA
CCGGTCTATCATCAAAATCAATTAACGGGTTATATCTCCGTGCGCAATACGCCGAGCGCG
GATGAAATCAAACAGGCTGAACCTCTGTATGCTGCAATGAAGAAAAAGCAGGCCGGGAAT
CGTAAGCTATATAAAGGATTAGTGGTTCGAAGCGGCATATTCTCCCCGTTATCAATATTA
CAAAAATTGTCCGTTCGCTGGCGCCTGCGTCTGGCGGTGCTGACTGCCGGAATAATTCCG
GTTTTACTCTCTGTTGCCGGCGTGAACCCGATTTGGCTAACGGCCATTACTCTGCCGTTA
ATCCTGCTGTTGGATACCTTTCTGCAACGGCAAATTACCCGACCGCTAAAAACGATACTG
AAACAGGCGCAGCATGTCGTCTCAGGCCGTAAAGCAAAACCTATACGACTGAATCGGGTT
GATGAGCTCGGCCTACTGCTGCGGGCCATCAACCAATTCGGGCTCAACCTGCGCTCGCTG
GTTGATGATGTCAGTACCCAGGTAAACGGGATGACGGATGTCAGTCAAAAACTGGCCGAA
AATAACATCGCGCTGAATACCCGGACGGAAGAAACATCCGCTAACCTGCAACAGACGGCC
GCGGCCATAGAGCAAATTACCGCCGCGGTTCAGCAAAGTTCTGAAACCGCCTCACAGGCC
ACACAAATGGCGGAAACCGCCAGCCGTACCGCCATCAAAGGCGGGGAAATCATGAAGGAA
ACCATCGGCATGATGGATTCGATTTCCAATGCCAGTAATAAAATCGTCGATATTATCAGC
GTGATCGACAGTATTGCCTTTCAGACCAATATTCTTGCCTTGAATGCCGCCGTTGAAGCG
GCTCGCGCCGGGGTGCAGGGTAAGGGGTTCGCCGTGGTGGCCGCCGAAGTCCGCAATCTG
GCGCAACACTCGGCATCCGCCGCCAAAGAGATCAAAGCGCTGATCGACGACAACGTTAAA
AGCGTTAAATCCGGTGGGAATATGGTGGAAAACGCCAGCAAACATATCAGCAATATGGTG
CATGAAGTACTGCAAGTTTCTACGATGATCAAAGAGATCAGTAATGCCGCTCATGAGCAA
ACATCTGCGTTGGAATTGATCAATACATCAATCGCCCATATCGAAGAGATGACGCAGCGC
AATACCGATATGGTTACACAATCGACAGAAACCGCCGAAGAGCTGAACAACCAGTCGAAG
CGCTTAAATAGCGCGATTAATGTCTATGGCCGTTGA
>BG_00117 D-galactarate dehydratase
ATGTCGCAGAATACACAGAATTCCACGCAGGCGTTCTACATTAAAGTTCACCAGGACGAT
AATGTAGCCATCATTGTCAATGATAATGGCTTACGTGCAGGCACCCGATTTGATACTGGA
CTGGAATTAATTGAGCACATACCGCAAGGACACAAAGTCGCCCTGGTCAATATTGCCAAA
TCCAGCCCCATTATTCGCTACGGCGAAATTATTGGCTATGCCGTAAAGGATATCCCGCAG
GGCAGTTGGATTGATGAATCACTGGTCGAATTGCCTAAAGCCCCGGCGCTGGAAACGCTG
CCGCTGGCGACCAAAGTTCCCGTCGAGCTGCCGCCGCTGGAGGGGTATACCTTTGAAGGC
TACCGTAATCCGGACGGCAGCATCGGCACGAAAAACCTGCTTGGCATTACCACCAGCGTA
CACTGCGTGGCGGGCGTGGTTGACTATGTGGTTAAAATCATTGAGCGGGATTTGCTGCCT
AAATATCCGAATGTCGATGGCGTTGTCGCACTCAATCACCTCTACGGCTGCGGCGTGGCC
ATCAATGCTCCGGCGGCGGTCGTGCCGATCCGCACTATTCATAATCTGGCGCTGAATCCT
AACTTTGGCGGCGAGGTGCTGATTGTCGGCTTGGGTTGTGAGAAATTGCAGCCGGAGCGC
CTGCTGGAAGGAACGCCGGATGTGCAGGCCATCTCGCTGGATGATTGCAGTATCGTACGC
TTGCAGGATGAACACCACGTCGGCTTTAAGTCGATGGTGGACGATATTCTGACCATGGCC
GATCGGCACCTTCAGCAGTTGAACAAACGTCAGCGTGAAACCTGCCCCGCCTCTGAGCTG
GTGGTCGGTATGCAGTGCGGCGGCAGCGATGCATTTTCCGGCGTGACGGCAAATCCGGCC
GTCGGATTCGCCTCCGACCTGCTGGTGCGCTGCGGCGCCACCGTAATGTTTTCCGAAGTT
ACCGAGGTGCGGGACGCCATTCATTTGCTGACGCCGCGGGCCATCAATGAAGAAGTCGGC
AAACGCCTGCTGGAAGAAATGGCCTGGTATGATAACTACCTCGATAGCGGCCAGACCGAC
CGCAGCGCCAACCCCTCGCCCGGCAATAAAAAAGGCGGCCTGGCCAACGTGGTGGAAAAA
GCGCTGGGTTCTATTGCCAAATCAGGCACCAGCGCCATTGTGGAAGTGCTTTCTCCGGGA
CAGCGCCCCAGCAAACGCGGCCTGATTTACGCGGCGACGCCGGCCAGTGATTTTGTTTGC
GGCACGCAACAGCTTGCCTCCGGCATCACCGTCCAGGTATTTACCACCGGCCGCGGCACG
CCTTACGGACTGCTGGCCGTTCCCGTTATAAAAATGGCTACCCGTACCGCACTGGCGAAT
CGTTGGTACGACCTGATGGACATTGATGCCGGCACCATCGCCACAGGCGACGCCACCATT
GAAGATGTCGGTTGGCAACTTTTCCACTTCATTCTGGACATCGCCAGCGGCCGGAAGAAG
ACCTGGTCCGATCAATGGGGCATTCACAATGCATTATCCGTTTTCAACCCGGCGCCAGTT
ACCTGA
>BG_00118 putative galactarate transporter
ATGAATTCCGATACGATTCTTGCACACAAAAAAACCTATGTGCGCTACATCATATTGTTA
ATTATATTTACCGTTACCGCGATAAATTATGCCGATCGCGCAACGTTATCAATAGCAGGG
ACCGAAGTCGCGAAACAATTACAGTTGGACGCGGTTCATATGGGGTATATTTTTTCCGCG
TTCGGCTGGTCATATCTGGTTATGCAAATACCAGGCGGTTGGTTGCTTGACCGCTTTGGT
TCAAAAAAGGTTTACGCCTACAGCATCTTTTTCTGGTCGCTGTTCACCTTCCTGCAAGGG
TTTGTGGATTGGGTTCCCTTAGTGTGGGCGCCGCTGACCCTGTTTGTTCTGCGCTTTATG
CTGGGCTTTTCCGAAGCCCCGTCTTTCCCGGCTAACGCTCGTATTACGGCGGCCTGGTTC
CCGACGAAAGAGCGCGGTACGGCATCCGCCATTTTTAACTCGGCCCAATATTTCTCGCTG
GCGATCTTTTCTCCGATCCTCGGCTGGCTAACCTATCAGTGGGGTTGGGAACATGTCTTT
CTGGTGATGGGCGGATTAGGTTTTGTTCTGACCCTGATATGGATGAAGTTTATTCATAAC
CCAACTGATCACCCCGATATCAGTCCGCAGGAATTGGAATATATTTCTAAAGGCGGCGCT
GTCGTCGATATGGATCATAAAAAGGAAAGCGGCAAGAAAGACGGTCCGAAATGGAATTAT
GTAAAACAACTGCTCACTAATCGCATGATGCTGGGCGTGTTTATGGGGCAATACTTTATT
AACAGTATTACCTGGTTCTTTCTCACCTGGTTCCCGATTTACCTGGTTCAGGAAAAGGGC
ATGTCTATCCTGAAAGTCGGATTGATTGCCGCTATTCCGGCGCTGTGTGGTTTTGCGGGC
GGCGTGTTGGGCGGCGTGGTATCGGATATGCTGCTGAAGCGCGGCTTCTCATTAACCGCC
GCCCGTAAAATCCCGATTGTATTAGGTATGTTGTTGGCTTCAAGTATTATTCTTTGCAAT
TACACCGACAGTAATATTCTGGTCGTTTCATTGATGGCGCTGGCTTTCTTTGGCAAAGGA
TTCGGCGCGTTAGGCTGGCCGGTTATTTCCGATACCGCACCGAAAGAAATTATTGGTTTG
TGTGGCGGCGTGTTTAACGTTTTTGGCAACGTAGCCTCAATCGTAACGCCACTGGTGATC
GGCTATTTGGTGAGAGAACTGCATTCATTTAATAGCGCGCTGATTTTCGTTGGCGTCTCC
GCACTGTTGGCTATGTTTTGCTACCTGCTGGTCGTCGGGGAAATTAAACGCATGGAGTTA
AAGAAAAATTAA
>BG_00119 5-keto-4-deoxy-D-glucarate aldolase
ATGAGTAATACGATATTACCTAACCATTTTCGCCAAAATTTACGCCAGGGGAAAAGCTTG
ATTGGCTGCTGGTGCGCGCTGGGTAATCCCATTTCAACCGAAGTGCTGGGGCTGGCGGGG
TTTGACTGGCTGGTTCTGGACGGCGAGCACGCGCCGAACGATATCGGCACTTTTATTCCG
CAGCTCATGGCGCTGAAAAACAGCGTCAGCGCGCCGGTCGTTCGTCCTCCCTGTAATGAA
CCGGTGATTATTAAACGGTTGCTCGATATCGGCTTCAATAATTTTCTAATCCCCTTTGTG
GAAAGTGAAGAAGAAGCCATCAGAGCCGTGGCTTCCACACGCTATCCGCCGGCCGGGATC
CGCGGTGTTTCCGTTGCGCATCGCAGCAACGCCTATGGGACGGAGCCCAACTATTTCGCC
ACTATTAACGACAACATTACCGTCCTGGTACAGATCGAGAGCCAGCAAGGCGTCGACAAT
CTGGATGCCATCGCCGCCGTTGACGGCGTTGACGGCATTTTTGTCGGGCCGGGCGATCTC
TCCGCCGCGCTGGGTTATTTAGGCCAGCCCAATCATCCGGATGTCCAGCGGGTTATCCGC
CATATCTTTGAACGCGCCGCCGCGCACGGCAAGCCCGCCGGTATTCTGGCGCCGGCCGAG
GCCGATGCCCGCCGCTATCTGGAATGGGGCGCGACTTTTGTGGCGGTCGGCAGCGATTTG
GGCGTATTTCGTAGTGCCACGCAGGCACTGCATGACAAGTTTACGCAGTGA
>BG_00120 2-hydroxy-3-oxopropionate reductase
ATGAAAATTGGCTTTATTGGACTGGGCATTATGGGAAAACCGATGAGTAAAAATCTGCTG
AAAGCCGGTTACTCATTAGTGGTGATGGACCGTAATACCGAGGCTGTGGCGGAAGTGGTT
GCCGCTGGCGCAACGTCTGCGGATTCGCCGAAGCTGGTGGCGGAACAGTGCGACATCATC
ATCACCATGTTGCCGAACTCTCCGCATGTAAAAGAGGTGGTGCTGGGCGACAACGGGGTG
ATTGACGGCGCGCGCGCCGGTAGCGTCGTGATTGATATGAGTTCGATTGCGCCGCTGGCC
AGTCGTGAAATTGCCGCGGCGTTGGCGGGAAAAAACATCGGCATGCTGGATGCGCCCGTC
AGCGGCGGCGAACCGAAAGCGATTGACGGCACGCTGTCCGTGATGGTCGGTGGCGACAAG
GCGCTATTCGATCGCAGCGTCGACATCATGAAAGCCATGGCCGGTTCGGTGGTGCATACC
GGTGATATTGGCGCCGGCAACGTCACCAAACTGGCGAATCAGGTTATCGTCGCGCTGAAT
ATCGCCGCGATGTCGGAGGCGTTAGTGCTGGCAACCAAGGCGGGCGTCAATCCGGAGCTG
GTGTATCAGGCTATTCGCGGCGGGCTGGCGGGCAGCACGGTGCTGGATGCCAAAGCGCCG
ATGGTGCTGGATCGCAACTTTAAACCGGGTTTCCGCATTGATTTGCATATTAAAGATCTG
GCCAACGCGCTGGATACCTCGCATGGCGTGGGCGCGCAGCTGCCGTTGACCGCCGCCGTG
ATGGAAATGATGCAGGCGCTGAAGGCGGACGATCTGGGAACGGCCGATCACAGCGCATTA
GCTCGCTACTATGAAAAATTAGCTAAAGTTGAAATAACGCGGTAG
>BG_00121 Glycerate 2-kinase
ATGAAAATAGTTATCGCACCGGATTCTTATAAAGAAAGTATGTCGGCACAAGATGTCGCC
GCGCAAATTGAGAGGGGGTTTCGTGACGTGTTTCCCGATGCCTGCTATGTCAAATTGCCG
GTTGCCGATGGCGGGGAAGGGACCGTTGAGGCTATGGTGGCGGCCACCAATGGACGGATT
GTCAATGTTAAGGTCACCGGTCCGTTAGGCGATAATATTGCCGCTTTTTTTGGGCTGTCG
GGCGATGAAAAAACGGCCTTTATTGAAATGGCCGCGGCCAGCGGTCTGGAACAGGTGCCG
GCTCAGCAGCGTAATCCGCTGTTAACCACCAGCTACGGCACCGGCGAGTTGATTCGCTGT
GCGCTGGATCACGGCGTGGAGCATTGCATCATCGGCATTGGCGGCAGCGCCACCAATGAT
GGCGGCGCGGGGATGGCGCAGGCGCTGGGCGCGAAGCTGCTTGATGCCTCCGGCTCACAG
ATTGGTTTTGGCGGCGGCGAACTCGATAAATTGGCCAGCATTGATATCGGCGAGCTGGAT
GCGCGCATAAAAAAATGCCGTTTTGAGGTGGCGTGTGATGTCACCAATCCGCTGACTGGT
GAACAGGGCGCGTCGGCGATTTTTGGTCCGCAAAAAGGGGCGACCGACCAGATGATTGAG
CAGTTGGATAATGCGCTCGGGCATTATGCTGAAGTCATCCGCCATGATCTGGATACCGAT
GTAGAACAGGTTCCCGGCGCGGGAGCGGCCGGCGGAATGGGCGCCGCGTTGCTGGCGTTC
TGCGGCGCTGATTTGCGGCAGGGAATCGAGATCGTCACGGAGGCGTTGGGGCTGGATGAG
ATCGTGCGGGACGCGTCGTTGGTGATTACCGGCGAAGGCCGCATTGACAGTCAGACGATT
CACGGCAAGGTGCCGATTGGCGTCGCCAGAGTGGCAAAACGTTACGATAAGCCGGTTATC
GGTATTGCCGGTAGTTTGACCGCGGATGTCGGGGTGGTGCATGAGCATGGTCTGGATGCG
GTATTCAGCGTGTTGTACCACATCTGTTCGCTGGAAGAGGCGCTGGATAACGCCGCGGAA
AATGTACGCATGACGGCGCGTAATATCGCCGCCACCATCAAACTATCGCAGGGATTATCC
TAG
>BG_00122 Signal transduction histidine-protein kinase BarA
ATGACCAAATACAGTCTGCGTGCGCGCATGTTAATACTGATTCTAGCGCCGACATTACTG
ATCGGGCTGCTACTCAGCATCTTTTTCGGCATCAACCGGTATAACCAATTGCAGGCGCAA
TTGGCCGATACGGGAGCCAGTATCATTGAACCCTTGGCGGTGGCCAGCGCTTATGCCATT
GCCAAAAATCAGTGGGACACGCTGCAGCCGCTGATTAATACCCTTCATCGCCGCCATTCC
GATGTCATCAGAGCGATCAGTATTTTTGACGATCAAAATCGGCTGATCGTCACCACCAAT
ATTCGTCACGAAGACGTCCCCGAACATCAGACCAAAGAGACGCCCGGTTACGGCGAGCCG
CATCTCTACCATTCGGGCAACTTACTGATCCTGCATATGCCCATCATGGCCGACAGTGAG
TTCGCCCATAACATAAAGCCGACCTTGTTCAACGCCATGGCGCCTATCGGCTACCTTGCC
GTTGAGCTGGATATCAATTCCATCAAACTCCTGCAATATCAGGAAATTTGCGTCGCCGGT
CTGCTACTGCTGCTCTGTATGGGGGTGGCGGCGCTGTTTGCCTATCGCCTGATGCGGGAC
GTCACCGCCCCGATCCGCAATATGGTCGAAACGGTTGATCGGATCCGGCGTGGACAGTTG
GACAGCCGGGTCGAAGGTCATATGCTGGGTGAGTTGAATATGCTGAAAAACGGCATTAAT
TCGATGGCCATGTCGTTAACCGCTTATCACGAAGAGATGCAGCAGAACATCGATCAGGCG
ACTTACGATCTGCGGGAGACGCTTGAACAGATGGAGATCCAGAATGTCGAGCTGGATCTG
GCGAAAAAACGGGCGCAGGAAGCGGCGCGAATCAAATCCGAGTTCCTGGCGAATATGTCG
CACGAATTAAGAACACCGCTTAACGGCGTGATTGGCTTTACCCGCCAGATGCTGAAAACA
TCGCTGAATCCCACACAGACCGACTATCTGCTGACCATTGAGCGTTCCGCCAATAACCTG
CTGAATATCATTAATGATGTGCTGGATTTCTCCAAGCTGGAAGCCGGCAAACTGGTATTG
GAAAACATTCCCTTCTCATTGCATAACACGCTGGATGAAGTGGTCATGCTACTGGCCCAT
ACCGCGCATGAAAAAGGGTTGGAGCTTACCCTCGACATACAAAATGATGTGCCGGAGCAG
TTCGTCGGCGATCCGATGCGGGTCCAGCAAATCATCACCAACCTGTTGGGCAACGCCATT
AAATTTACCGAACAGGGCAACATTGATATCCGGGTGGAAAAACGCCGTCAGGAACGCCAT
ATCGTTCAGTTGGAAATTCAAATCCGCGATACCGGCATCGGCATTGCCGAACGGCAGCAG
TCACAGCTTTTTCAGGCATTCCGGCAGGCAGACACCAGTATTTCACGGCGCCACGGGGGA
ACCGGGCTGGGGTTGGTGATCACGCAGCGGCTGGTCAAAGAGATGGGCGGCGATATCAGT
TTCCACAGCCAGTTAAACAAAGGCTCCACATTCTGGTTCCATATCAATCTGCCGTTAAAC
CCCCAGGCCACGCCCAAACATAATATGTATCGCATGCTGCGCGGCAAAAGTCTGGCGTAC
ATTGAATCCAATCCGGCGGCGGCGCAGGCCACGCTGGATATTCTGAGCCAAACGCCATTA
ACGGTAAGCTACAGCGCTACGCTCGAACAGCTCCCCAATGCGCCTTATGATATTCTGCTG
CTGGGCATTCCCGTGCATTACCGCAATACGCTGCTCGACTACACGCCCAAGATCCGCGAC
GTTTGCCGGCGCGCGCCCTGCGTGATATTGGCGCTGCCCAGCCTTGCGCAGATGGACGCT
GAACAGTTGAAGTTGTTTGGCGTTCACGCCTGCCTGAGCAAACCGATCTCCGCCCCCCGG
CTATTGCCGTTGCTGCAAGATAATTCGCTTTTCCAACTGCCTCTTCTGCCGGAAAGCACC
AAGGCGCCGCAGCCGCCGTTATCCCCTGCCGAACGGCTGCCGCTAAGCGTAATGGCGGTG
GATGATAACCCGGCCAATCTGAAATTGATCGGCGCCCTGCTGGAAGAACTGGTAGAAAAA
ATCATTCTGTGTGAAAACGGCGCGGAGGCCATTTCTCAAGCCAGAGAGCAGGACATTGAC
ATCGTTCTTATGGATATTCAGATGCCGGGCATGGACGGCATCCGCACCAGTGAATTGATT
CGCCAGTTGCCCAATCACGCGGAAACGCCGATTATCGCCGTTACCGCCCATACCCTGAGC
GATGAGCGCGATCATCTGCTACAGGCCGGAATGGATGATTATCTGGCGAAACCGATTGAC
GAGCAGATGCTGAAAAAAGTGTTGTCCCGCTATTCTCACATCGAAGAGACGTCTCCCGTA
GCGGATGAACATCAGGATAGACAACTGTCTCTGGACTGGACGCTGGCGCAGCAGCAGGCG
GCCAATAAGCCGGAACTGGCGCGCGAACTGTTACAGATGCTGCTGGACTTTCTGCCGGAG
GTCCGCCAGCAGGTTGAGGACATGATGAACGATCAGCCGAGCGATACCCTCGTCGATCTG
ATCCACAAACTACACGGCAGCTGTAGCTACAGCGGCGTTCCGCGCTTGAAACGGATCTGC
TGTTATCTGGAGCAGCAGCTTCGCAAAGGGATCGATGCCAGCGAACTGGAACCGGAGTGG
CTGGAACTGCTGGATGAAATCGATAATGTCAGCAAAGCGGCCCGGCGACACCTGAACATT
ACCGCTCCGCAGTGA
>BG_00123 23S rRNA (uracil(1939)-C(5))-methyltransferase RlmD
ATGGCGCAATTCTACTCTCCAAACCGGCGTGTGACGACCCGGCAAACAATAACCGTCGCG
GTAGACGACCTTGATCCGTTTGGTCAAGGGGTTGCTCGCCATCAGGGTAAAACCATTTTT
GTTACCGGCGTTTTACCGGGAGAGCAGGCGGAAGTGCAACTGACGGACGAAAAACGCCAG
TTCGCGCATGCCAGGCTCAAACGTTTACTGACGCGCAGTCCGCAACGCGTGGAACCGCAA
TGCCCGCATTTTAACGTTTGCGGCGGATGCCAGCAGCAACATGCCGATATTGCGTTACAG
CAACGCAGCAAAGCATCGTCGTTAATGCGCCTGATGACGCGCGAAACGGGCGTGACCGCA
CAGGCCGCCGCTCCCATAGCCGGACCGGCGTATGCATACCGGAGACGGGCGCGGCTTGCG
TTATACTATCAGGCGAAACAGCAGCGCCTATTGATGGGATACCGGCAGGCGGGTTCGCAC
GATCTGGTCAATATCCGCGCCTGTCCGATATTGCGGCCGGAGCTGGAAGCGCTGTTGGCG
CCGTTGTATGCATGCCTGAGCCGCTTACAGGCGGTGAAACGATTAGGGCACGTTGAGCTG
GTGCAGGCGGATAACGGTCCGCTGCTGGTGTTACGCCATCTGGATCCGTTGAGCCAGGCG
GATAGCCAGGCGTTACGCGACTTCGCGCGGCAGCATGCGGTATCGGTCTATCTGGCCGAA
GATGCGCAATCCCTGACTTGCCTGTACGGCGAAGCCCCGGTGTACCGGGTCGCGGGGTTA
ACGCTGGCATTCAGCCCGCGCGATTTTATTCAGGTCAATGATGCGGTCAATCAGCAGATG
ATCAATCAGGCGTTGTCCTGGCTGGATGTTCAGCCCCAGGACCGGATCCTGGATCTGTTC
TGCGGCATGGGTAATTTTACGCTCCCGCTGGCGCAGCGGGCGGCCAGCGTCGTCGGCGTT
GAAGGCGTGGTCGCGTTAGTGGACAAAGGACGCGAGAACGCCCGGCGCAACGCCCTTTCC
AATGTCACATTTTTTCACCAAAATCTTGAGGATGACATCACTCGGCAGCCTTGGGCCGCT
CAAGGTTTTGATAAAATATTACTCGATCCGGCACGGGCTGGCGCCGCGGGCGTCATGCCG
CAGATTGTCAAACTGTCGCCCCGGCGGGTGGTTTATGTTTCCTGTAACCCGACCACGCTG
GCGCGCGACAGCAAAATATTGCTCGATGCCGGTTATCGGTTGTCGAATGTGACGATGCTG
GATATGTTTCCACATACCGGACACCTTGAATCGATGGCCTTGTTTGTGCGCGATTCCGGT
GAGGCGAATACCCGGTAA
>BG_00124 GTP pyrophosphokinase
ATGGTTGCGGTAAGAAGTGCGCATTTGAATACGGCTGGCGAATTCGTACCTGACGCGTGG
ATTGCTTCACTTGGAATAACCAGTCAGCAATCGTGTGAACGTTTAGCCGAAACCTTGCAT
TACTGCGAGCAACGAACCCAGGGCCACCCCGATGCCATGCTGCTGTTGTGGCGGGGTATC
GAGATGGTGGAAATTCTGTCCACGCTGAGTATGGACAATGACAGCATGCGTGCGGCGCTG
CTGTTCCCGCTCGCCAATGCCGACGTGGTGGATGAAGACACGCTGGGCGAACAATTTGGC
AAAGGCATCATGGATTTGGTGCACGGCGTGCGCGATATGGACGCTATTCGTCAGCTAAAA
GCCACGCAGAATGATTCCGTCGCCTCAGAGCAGGTGGACAATATCCGCCGTATGCTGCTG
GCGATGGTGGAAGATTTTCGCTGCGTGGTGATCAAGCTGGCGGAGCGAATCGCCCACCTG
CGTGAAGTGAAAGACGCCCCGGAAGAAGAACGGGTGCTGGCGGCGAAAGAGTGTACCAAT
ATTTATGCGCCGTTAGCCAACCGGCTGGGGATCGGGCAGCTCAAGTGGGAGCTGGAAGAC
TTCTGTTTCCGCTATCTGCATCCTGATGAGTACAAACGGATTGCGAAGCTGCTGCACGAG
CGCCGTATCGATCGCAAACAGTACATTGATGACTTTGTGAAAACGCTGCGCGCCGCCATG
AAAGAAGAGGGCGTGCAGGCGGAAATCTATGGGCGGCCTAAGCATATCTACAGCATCTGG
CGCAAGATGCAGAAAAAATCGCTGTCATTTGACGAACTGTTTGATGTGCGGGCGGTGCGT
ATCGTGGTGGAGCGTTTACAGGATTGCTATGCCGCGCTGGGTATCGTGCATACGCATTAT
CGCCATTTGCCCGATGAGTTTGATGACTATGTCGCCAACCCCAAACCGAACGGCTACCAG
TCTATTCACACGGTGGTGCTGGGGCCGAAGGGCAAGACGCTTGAGATCCAGATTCGTACC
CGGCAGATGCACGAAGACGCCGAGCTGGGCGTAGCGGCGCACTGGAAGTATAAAGAAGGC
ACGGTCGCCGGCGGTCGTACCGGTTACGAAGGTCGGATTGCCTGGCTGCGCAAGCTGATC
GCCTGGCAGGAAGAGATGGCGGATTCGGACGAAGTGCTGGATGAAGTGCGCAGTCAGGTG
TTTGACGATCGGGTCTACGTGTTTACGCCGAAAGGCGATGTGGTCGATCTGCCTGCCGGC
TCGACGCCGCTGGATTTCGCTTACCATATTCACAGCGATATCGGTCACCGCTGTATCGGC
GCGAAAATCGGCGGACGGATTGTTCCGTTCACCTATCAGTTACAGATGGGCGATCAGATA
GAAGTGATCACGCAGAAGCAGCCGAATCCAAGCCGTGACTGGCTGAACCCCAACCTGGGT
TACATCACCACCAGCCGCGGACGATCCAAAATTCATAACTGGTTCCGTAAACAGGATCGA
GACAAGAACATCCTGGCCGGTCGTCAGATTCTGGATGATGAGTTGGAACATCTGGGGATC
AACCTGAAAACGGCGGAGAAACTGCTGCTGCCGCGCTATAACGTGAATTCTCTGGATGAG
CTGTTGGCGGCGATTGGCGGTGGGGATATTCGTCTTAACCAGATGGTGAATTTCCTGCAA
TCGCAGCTTAAGCAGCCCAGCGCCGAAGAGCAGGATCGTGAAGCGCTGCGTCAGCTGACG
CAGAAATCCCCGCCGCCGGCCACGCGTAACAAGGATAACGGGCGTGTCGTCGTCGAAGGG
GTCGGCAACCTGATGCACCATATTGCGCGCTGCTGCCAGCCGATCCCGGGGGATGATATC
ACCGGGTTTATCACCCGCGGGCGGGGGATTTCCATTCACCGGGCCGACTGCGAGCAACTG
GAAGAACTGCGTAGCCATGCGCCTGAACGTATTGTGGATGCCGTGTGGGGGGAAAGCTAT
TCCAGCGGCTATTCCCTGGTCGTCAGGGTCACAGCCAACGATCGTAGCGGCCTGCTGCGT
GATATCACCACCATTTTGGCGAATGAAAAGGTCAATGTGCTGGGGGTATCCAGCCGTAGC
GATACCAAGCAGCAACTGGCCACCATCGATATGGAGATCGAGATCTATAACCTGCAGGTG
CTGGGCCGCGTGCTGGCCAAGCTCAATCAACTGCCGGATGTGATCGACGCGCGCCGCCAG
CAAGGGGGATAA
>BG_00125 Nucleoside triphosphate pyrophosphohydrolase
ATGACTTCACCCGCTGTTGAGCGCTTGCTCGCCATAATGAAAACCCTGCGCGATCCGGAA
AACGGCTGCCCGTGGGATCGTAAACAGACGTTTGACACCATTACCCCGTACACGCTGGAA
GAGACTTACGAAGTGCTGGACGCTATTAGCCGTAAGGACTTTGACGACCTGCGCGGCGAG
TTGGGCGATCTGCTGTTTCAGGTGGTGTTTTACGCGCAGATGGCGCAGGAGCAGGGGCTG
TTTGATTTCTCCGACGTCTGCAACGCCATCAGCGACAAACTGGAACGTCGTCATCCGCAC
ATCTTCGCGGATGCGGCGACGCCGGCAGACAGTCAAGCCGCGCTGGCGAGCTGGGAGCAG
ACCAAAGCGCAGGAACGATCTGAAAAAGATCGCCATTCACCGCTGGATGATATTCCTGAT
GCGCTGCCCGCGTTAATGAAAGCGCAGAAGATCCAGCAGCGCTGCGCCGCGGTCGGCTTC
GACTGGGAGACGCTCGGCCCGGTGGTGGACAAGGTGTATGAGGAGATCGACGAGGTCATG
CACGAGGCGCGTCAGGCGGTGGTGGATACGGAGAGGTTGGGCGAGGAGATCGGCGACTTG
CTGTTCGCCACCGTTAACCTTTCCCGCCATTTGGGACACAAGGCGGAACGCGCGCTGCAA
GAGGCCAATCGCAAGTTCAGCCGGCGTTTCCGTCAGGTGGAACAGATCGTTATCGAAGCT
GGCAAAACGCTGGAGGAGGCCACGCTGGAAGAGATGGAGGCCGCCTGGCAGCAGGTGAAA
ACCAGGGAAAAACAGCGTTAA
>BG_00126 Gamma-glutamylputrescine oxidoreductase
ATGACGCTGTATTCGAATCAGGACGCGTTTGTTAACGTAAAACCCTATCCTTTCTGGCTG
GATACGCTCGCTGAGGAAGCGCCGGCCCCCGAATTGCGGGACAGCATTTTCTGCGATCTC
GCCATCGTCGGCGGCGGTTACACCGGCCTGTGGACGGCACTGCTGGCCCGTCGGCGCTGG
CCGGAAAAAAAGATCGCCGTTATCGAGGCCAAGCGCTGCGGTTCCGAAGCGAGCGGCCGC
AACGGCGGCTTTTGCTCCCCAAGTATTTCTCATGGCGTTTCCATCGCGGCTAGCCGCTGG
CCGCAGGAAGCGGAAAAGATTATTGCCATGGGGATAAACAACCTGGATGAACTGGCGGCG
GATCTGGATGATTGGGGCATGCAGATTGAATTTGAACGTACGGGGCAGTTGAATCTTGCC
CGCCATCCCTGGCAAATAGAGGGATTGCGTTCGATGCAGGAGGAATACCAGCACTTCGGC
CTGGCGTGTGAATTTCTGGAAGGCGACAAACTGGCCGAGAAGGTAAACACCCCCTTTTAT
AGCGCCGGGCTTTTTGAGCCGAATTACGCTCTGGTCAATCCGGCTAAAATGGTAAGTGAA
CTGCGCCGGGTTTGTTTGTCGCAAGATATCGCCCTGTTTGAAAACAGCCCGGTGACCACA
TTGACGCCTCATAAACGGCATGTCCTGTTACAAACGCAGTCCGGTGAGGCCATCGCCAAA
CAGGTGGTGCTGGCAACCAATATCTCCAAGCCGCTGCTGCGTCACCTGGAGTCGACCGTG
ATCCCCGTCTATGACTATGCGATCGTCTCCAATCCGCTGAGCCAGCAGCAGTTGGAGGCG
ATTGGCTGGATTGGACGTCACGGCATCTCCGATAGCGGCAATAAGTTCCACTATTTCCGC
AAAACCGCCGATAACCGTATTCTGTGGGGAGGATACGACGCCATCTATCATTTCGGCAGC
CGCCGCGACGAGTCGTTGACCCAGCGGCCTGAAACTTTTAACCGTCTTGCCGAACAGTTT
TGCGAGGTTTTCCCCGCCATCAAGGATATCGGATTCAGTCATGCCTGGGGCGGCATCATC
GACGCGTCTGCCCGTACGACGTTTTTCACCGGCTGTGAAGCCCAGGGCAAGATCGCTTAC
GCCTTGGGCTTTACCGGATTGGGCGTCTCGGCCTGCCGTTTCGCTGCGCTGAACATGTTG
GATCTCCTCGCCGGGGAAAAAACCGCGCGTACCGAATTACGTATGACGTCCAGGGCGCCG
TTCCGCTTTCCGCCGGAGCCGCTGCGTTTTGCCGGGGTACAGATGGCCGTCCGTTCATTG
GCGCGTGAAGACCGGGACGGGCATCGGAACTTTCTGCTGAAAACATTCGATGCTCTCGGC
ATCGGTTTCGATTCCTGA
>BG_00127 Melibiose operon regulatory protein
ATGGACGATGATATCCACTGGCCTGCTCAGCTTGAAACCGCGCCTTACCCTTCGGGTACG
GCAAATATTCACACGCAGACGGTCATGATGAATTATTACCAAGCCTGGTGGCAGCGCGAC
ATCGACTGGCTCTTGAGCCTGTTTTCTCCGCAGGTGGAGTATAACGACTTTTTTCAAGGA
TGCCGCATTGCGCCGGATGAGCTGCGTGACTATCTGTATGCCTGCCTGTCGAAATCGACG
GAAGAAACACTGCACTACATCGATCGTCTGCGCGTCGACGAAGATACCGCGACCCTGCAA
TACCAGACGCCGCTCAGCGGCAGCGATAACCGCGCCGTTATCTGCTGCTGCGAGGTCGTT
ACCGTTCGTGACGGTTTGATTATCCGGGTAAACGAGTACGCGTCCCTGCTGTCCCAGCGT
AAGACGCCGCAGGAAGACGCGCGCCAAAGGGTGACGATCCAGCGGCTGGGGTTGTCCGCC
CGGCAGTTGAGCATTATGACCAACGATATTCAGCAGTACTTTTCCCAGCAGCGGCCCTAT
CTGAACCCCGAACTGGACATGACTCAGGTTGCGTCTTCCACCGGCTATACCCGTAACCAG
ATTTCCTTCTTTCTCAATCAGGTGATGGGCTGCACGTTTTACCAATATCTCAACCGGCTT
CGGTTGCGCCATATATTGACGCAGTGGGACAGCGATCCGAGTCCGCTGCCGCGCATTGAA
GATGCGTCCAAGGCCGCGGGCTTTCACTCGTTGTCGACTTTTTACCGCTGTTTTCGGGAG
GAGACCGGGATGTCGCCGAAATCCTACCTACAGCAAAAAATTTCCGGGAGAAATTTTTGA
>BG_00128 Betaine aldehyde dehydrogenase
ATGATGCACGACCAGCTATATATCGACGGCGAATGGCAAACGGCGGAGCGGGGCGCCCGT
TTCGCGGTGTTCAATCCGGCCACCGAGGAGCAGATACGGCATGTCGCCGCGGCCGGCGCG
GAAGATGTCGGGAAGGCGGTCGCCGCGGCCAGACGCGCCTTCGATGAAGGACCATGGCCG
CGGCTGAGCGGCAAAGAGCGCGCCGGTTATCTGCGTTCCATGGCGAATATCATGCGTCAG
CGCCAGGCCGCGCTGGCGCAGCTTGAGGTTGAGGATAACGGCAAACCGCTGCCGGAGGCC
CAGTGGGACATCGACGATGCCATCGGATGCTTCGAGTACTACGCTGATTTGGCCGAAGGC
CTGGATACGGAAGAACAGTGTATACCGCTGCCGGATGAACGTTTTAGCTGCCGGGTGGTG
CGTGAGCCGATGGGCGTCGCCGGCCAGATCATTCCCTGGAATTACCCGCTGTTGATGGCC
GCCTGGAAAGTCGCGCCGGCATTAGCCGCCGGTTGTACCACCGTACTCAAACCCTCGGAA
CTGACGCCGCTGGGGGCGCTGGAGCTTGCCGCCATCGCCGACGCGGCAGGCCTGCCGGCG
GGGGTATTGAACGTCGTAACGGGGCTGGGCGCCGAGGCGGGCGCGCCGCTCTCCAGCCAT
CCCGGCGTCGACAAGCTGGCCTTTACCGGCAGCGTGCCGACCGGGCGCGCCATCATGCAG
GCGGCCGCTCAGGATATCAAGAACGTCAGTCTGGAGTTGGGGGGCAAATCCGCGTTTATC
GTTTTCGATGATTGCGACATTGAGGCCGCCGTGGAGTGGACGCTGTTCGGCATATTCTGG
AATCAGGGACAGGTCTGTTCCGCTACCTCGCGCCTTCTGGTGCAGGAAGGCATCTATGAA
CGCCTGATCGAACGGTTGATAGACGCAACCCGCCGCATTCGTATCGGCGCTGGCGGGCAG
CAAGGCGTTCAGCTTGGTCCCTTAATCAGCGCCGGGCAGTACGACAAAGTCCTACAGGCG
ATCGAGCGCGGCAAACGCGAGGGCGCCACGCTGGCGTACGGCGGCCGGCGTCCCGCGCAT
TTGGATCGGGGCTGGTTTATCGAACCCGCGATATTTCTGGATACCCCGACGGAGAGCGCG
CTGTGGACGGAGGAAATTTTTGGCCCGGTGCTCGCCGTTCGCCGCTTTCGTGATGAAGAG
GAAGCGGTGCGCCTGGCGAATGACAGCCGTTTCGGTCTTGCGGCGGCGGTCATGTCGGCC
GATACGCAACGGTGCCGGCGCGTCAGCCGGGCTTTGCGCGCCGGCATCGTGTGGGTTAAT
TGCTCGCAGCCCACGTTTACGCAGGCGCCCTGGGGAGGATACAAGCAAAGCGGAATCGGC
CGTGAGCTGGGCGCCTGGGGGCTCGACAACTATCTGGAGACCAAGCAGATCACGGAATAT
ACCAGTGAGAGCCCGTGGGGATGGTATCTGAAGCCCCATAACTGA
>BG_00129 hypothetical protein
ATGTTGTGCTGTAAAAACCCCGGACGACAGGCACTCGACCGGCCTGGACGGATTATCGTC
CCGGATATTGATAAACACGCCGCCAAAAACCCGGCGCATTCGCCCGCCGGCGGAATAACC
GCAACGGATTCGACCGGCGGAGAAACCGAACGTCTACGGAGCCGACGGCGGCTTCAGTTA
TGGGGCTTCAGATACCATCCCCACGGGCTCTCACTGGTATATTCCGTGATCTGCTTGGTC
TCCAGATAG
>BG_00130 Putrescine-binding periplasmic protein precursor
ATGTTTACCCAATGTAAAAAATGGTTTCCGAGGGCTGTTGCAGGCTTGCTGATGGCGGTG
TCCGCCGCCGCGTCTGCGCAAGGGAAGATATTGCATATCTACAACTGGTCCGACTATATC
GCCCCGGATACGCTGGAAAATTTTCAGAAAGAGAGCGGCATAAAAGTCGTTTACGACGTT
TTCGATTCCAACGAGGTGCTGGAAGGTAAACTGATGGCCGGAAGCACCGGGTTCGATCTG
GTTGTGCCGTCGGACAGTTTCCTTGAGCGGCTGCGGACGGCGGGCGTTTTCCAGCCGTTG
GACTGGAGTAAAATGCCGAATGCGAAAAATCTCGATCCCGCACTGATGAAGCTGGTCGCC
CAGCACGATCCGGGCAACAAGTACGCGGTGCCTTACCTGTGGAACACTACCGGGATCGGC
TACAACGTCGATAAGGTGAAAGCGGTGCTGGGCGACGACGCGCCGCTGGACAGTTGGGAT
CTGGTGCTGAAGCCGGAGAACCTTCAGAAGCTGAAAAGCTGCGGCGTCGCGTTCCTGGAT
GCGCCGGAGGATATCTTCGCCGCCGTGCTGAACTATCAAGGGAAAGATCCCAACAGCGAC
AACGAGAAAGATTACACCCAATCCGCCACCGATCTGCTGCTGAAGCTGCGTCCCAACATC
CGCTACTTCCACTCCTCACAGTACATCAATGACCTGGCCAACGGCGACATCTGCGTGGCG
ATCGGTTGGTCGGGCGACGTCATTCAGGCGGCCAACCGCGCCGATGAGGCGAAGAACGGC
GTAAACATTGCCTACATCATCCCGAAGGAAGGCGCGCAGGTGACTTTCGACCTGTTCGCC
ATGCCGGCGGACGCCAAGAACGCGGATGAAGCCTATCAGTTTCTGGATTACATCATGCGG
CCGGCCGTGATCGCCGGTATCAGCGACTATGTCTTCTACGCCAACGCGAACAAAGCGTCG
GAGCCGCTGGTCAGCGAAGAGGTGCGCGACAATCCGGGCATTTATCCGTCGGATGCGGTG
CGCGCCAAACTGTTTATGACGACGGATAAGTCACCCCGGCTCGATCGTGCCCGCACCCGT
GCCTGGGTCAGGGTGAAAAGCGGTCAATAA
>BG_00131 Spermidine/putrescine import ATP-binding protein PotA
GTGAAAGAAGCGATTTCCCAGTCAAAACCCCAGAAAGCTGCGATGCCTCTGTTGGAGGTG
CGCAACCTGACCAAGACCTTCGACGACGGGCAGGCCGCGGTCGATGATGTGAGCCTGACG
ATCTACAAGGGAGAGTTATTTGCGCTGCTGGGCGCATCCGGTTGCGGCAAGTCCACATTG
CTGCGCATGCTGGCCGGATTCGAACATCCCACGCAAGGACAAATCGTGCTGGACGGGCAG
GATCTGTCCATGGTGCCGCCGTATCAGCGCCCGATCAATATGATGTTCCAATCCTACGCC
TTGTTTCCCCATATGACGGTGGCGAAAAACATCGCCTTCGGCCTGACGCAGGACGGGTTG
TTCAAATCCGAGATCAACGATCGGGTGGATGAGATGCTGGCGATGGTGCATATGCAGGAG
TTCGCCGACCGCAAACCGCACCAGCTTTCCGGCGGCCAGCGCCAGCGTGTGGCATTGGCG
CGCAGCCTGGCCAAGCGTCCGAAGCTGCTGCTGCTCGACGAGCCCATGGGCGCGCTGGAC
AAGAAACTGCGCGACCGCATGCAACTGGAGGTGGTCGATATCCTGGAGCGGGTCGGCGTG
ACCTGCGTGATGGTGACGCACGACCAGGAAGAGGCGATGACCATGGCCGGACGCATCGCC
ATTATGAACCGCGGCAAGTTCGTGCAGATCGGCGAACCGGAAGAGATCTACGAACACCCG
AGCACCCGTTTCAGCGCCGAATTCATCGGTTCCGTCAATATGTTCGAAGGGCTGCTGAAG
TCGCGCCAGGATGACGTGCTCATCATCGAGAGCCCGGGGCTGGATCATCCCCTGAAGGTG
GATGCCGACGCTTCCGTGGTGGATGGCGTGCCGGTGTACATCGCGCTGCGCCCGGAGAAG
GTCGTGCTGTGCGACGAGATACCCGCCGACGGCTGTAACTCCGCCGTGGGGGAGGTGGTG
CATATCGCCTATCTGGGCGACCTGTCCGTCTATCACGTTCGCTTGAGCAGTGGTCAGGTG
ATTAGCGCCCAACTGCAGAACACCTACCGCTACCGTAAAGGGGCGCCGACCTGGGGCGAT
GAAGTTCGTCTGTGTTGGGATGCGGACAGCTGTGTGGTTTTGACGGTATAG
>BG_00132 Putrescine transport system permease protein PotH
ATGACATTATTTCCCGAACATTCCACGGCCGAAACGCCGGGTAAGACCGGACTGTTGCCG
ATGATGGCCCGCTGGCGCCTGAAATACGGCCGTAAGCTGGTGATCGCCCTGCCGTACCTG
TGGTTGCTGTTGCTGTTTATGCTGCCGTTCCTGATCGTGTTCAAGATCAGTCTGGCGGAA
ATGGCCCGCGCCGTACCGCCTTACACCGATCTGATGTCCTGGGAAGACGCGCGTTTGGCG
ATCGTGCTCAACCTGGATAACTATCTGCATCTGCTGAGCGATCCCCTGTATGTCGAGGCG
TATCTGCAATCGTTGCAGGTGGCGGCGGTATCAACCCTGTGCTGCCTGCTGGTGGGCTAT
CCGCTGGCGTGGGCGGTGGCGCACAGCCAGCCGTCGATGCGCAATATTCTGTTGCTGCTG
GTGATTCTGCCCTCCTGGACCTCGTTCCTGATCCGCGTCTACGCCTGGATGGGCATCCTG
AAAAACAACGGCGTGCTGAACAACTTCCTGCTGTGGCTGGGGGTCATCGACCAGCCGCTG
GTGATCCTGCATACCAATCTGGCGGTCTATATCGGCATCGTCTATTCCTATCTGCCGTTC
ATGGTGCTGCCGATTTATACCGCGCTGACCCGGCTGGATTATTCGCTGGTGGAAGCGGCG
ATGGACCTGGGCGTGCGTCCGATGAGAACTTTCGTCAGCGTCATCATACCGCTGACGAAA
GGGGGAATCATCGCCGGTTCGATGCTGGTATTCATTCCCGCGGTGGGCGAGTTCGTGATC
CCCGAACTGCTGGGCGGGCCGGACAGCATCATGATCGGCCGCATCCTGTGGCAGGAGTTC
TTCAATAACCGCGACTGGCCGGTGGCGTCGGCGGTGGCGACCATTATGCTGCTGCTGTTG
ATCGTGCCCATCATCTGGTTCCACAGGCATCAGAACAAAGAAATGGGAGAGCCGGTATGA
>BG_00133 Inner membrane ABC transporter permease protein YdcV
ATGAACAATCTACCCGTCGTACGCTCTCCCTGGCGCATTCTGATCCTGGTGTTGTGTTTC
ACCTTCCTGTACGCGCCGATGCTGATGCTGGTGGTGTACTCGTTCAACAGCTCCAGGCTG
GTGACCGTGTGGGCGGGCTGGTCTACGCGCTGGTATGTCGAACTGTTTCATAACTCGGAG
ATGATCAGCGCCGTGGCGCTGAGTTTGACCATCGCCGCCGCCTCCGCCACGATGGCGGTG
ATACTGGGATCGCTGGCGGCGGTGGTGATGGTGCGCTTCGGCCGTTTCCGCGGCGCCAAT
GGCTTCGCCTTCATGCTGACGGCGCCGCTGGTAATGCCGGACGTGATTACCGGCCTGTCC
CTGCTGCTGCTGTTCGTGGCGCTGGGGCATGCGCTGGGCTGGCCGTCGGAGCGGGGCATG
CTGACTATCTGGCTGGCGCACGTCACCTTCTGTACCGCCTATGTGTCGGTGGTGATCGCT
GCCCGTCTGCGCGAACTGGATCGCTCCATCGAAGAGGCGGCCCTGGATCTCGGCGCGGGG
CCGGTGAAGGTATTCTTCGTGATCACCGTGCCGATGATCGCGCCGGCGCTGATTTCGGGC
TGGCTGCTGGCGTTCACCCTGTCTCTTGACGATCTGGTGATCGCCAGCTTCGTCTCCGGG
CCGGGCGCGACGACGCTGCCGATGCTGGTCTTTTCCAGCGTGCGCATGGGGGTGAACCCG
CAGATCAACGCCCTGGCGTCGCTGATTCTGCTGGTCGTCGGCGTTATCGGTTTTATCGCC
TGGCGGTTTATGGCCAGAGCGGAAAAACAGCGGCAGCACGATCTGCAGAGGGCCGGACGA
GGCTGA
>BG_00134 CTP synthase
ATGACAACTAATTATATTTTTGTGACCGGCGGGGTCGTCTCCTCTCTGGGTAAAGGCATT
GCCGCAGCCTCACTGGCGGCTATTCTCGAAGCCCGTGGCCTCAACGTTACCATCATGAAA
CTGGACCCGTATATCAACGTGGATCCGGGCACGATGAGCCCGACACAGCACGGCGAAGTG
TTCGTCACTGAGGACGGCGCGGAAACCGATCTCGATCTGGGTCACTACGAGCGTTTCATC
CGCACCAAGATGTCTCGCCGTAATAACTTCACCACTGGTCGAATCTACTCTGATGTACTG
CGTAAAGAGCGTCGTGGCGACTACCTGGGCGCCACGATTCAGGTTATTCCCCATATTACT
AATGCGATCAAAGAACGCATCCTTGAAGGCGGCGAAGGGCATGATGTGGTGCTGGTTGAA
ATCGGCGGAACCGTCGGTGACATCGAATCCCTGCCGTTCCTTGAGGCGATTCGCCAGATG
GCGGTTGAAGTGGGTCGCGAGCATACGTTGTTTATGCATCTGACGTTGGTGCCTTATCTG
GCCGCGGCCGGCGAAGTAAAAACCAAACCAACCCAGCATTCGGTAAAAGAGCTGCTTTCC
ATCGGTATTCAGCCGGATGTTCTAATCTGCCGCTCCGATCGTACCGTGCCTGCCAATGAG
CGCGCAAAGATTGCTTTATTCTGTAATGTGCCGGAAAAAGCAGTAATCTCCCTTAAAGAT
ATTGATTCCATTTATAAAATCCCGGCGCTATTGAAATCTCAGGGCCTGGACGATTATATT
TGTAAACGATTCAGCTTGAACTGTCAGGAAGCGAACCTGTCAGAGTGGGAACAGGTCGTT
TACGAAGAAGCCAATCCGGGTGGTGAAGTGACCATCGGCATGATCGGCAAATATGTCGCA
TTGCCTGATGCTTATAAGTCCGTCATTGAAGCGCTTAAGCATGGCGGACTGAAAAACCGC
CTGACAGTGAACATCAAGCTTATCGACTCGCAGGATGTTGAAACCCGCGGCGTCGAAATA
TTGAAAGACCTGGATGCTATCCTAATCCCTGGGGGATTTGGTTATCGTGGCGTTGAAGGT
AAGGTCATGGCGGCGCGTTATGCCCGCGAAAATAATGTTCCTTATCTGGGCATCTGTCTG
GGAATGCAGGTCGCGCTGATGGAATTTGCCCGTAATGTCGTCGGTATGGAAGGGGCAAAC
TCGACGGAGTTTGTGCCAGACTGTAAGTACCCGGTGATTGCGCTTATCACGGAATGGCGT
GATGAGGATGGCAATATCGAAGTTCGCAGTGAAGATAGCGATTTGGGCGGCACCATGCGC
GTCGGCGGGCAACAATGCCATCTGGCCGAAGGCAGCCTGGTGCGCCAGCTCTACGGCGAA
CCGACGATCGTTGAACGTCACCGCCATCGTTATGAAGTCAACAATATGCTGTTGAAGCAG
ATTGAAGCGGCGGGATTGCGTGTAGCGGGTCTTTCCGCCGATCGCAGACTGGTGGAGATC
ATCGAATTACCCGATCATCCATGGTTCGTGGCTTGTCAGTTCCACCCGGAATTCACATCG
ACGCCGCGTGATGGACACCCGTTGTTTGCCGGCTTTGTAAAAGCTGCCGGCGCGTACCAA
AAGCGCCAGGTGAAGTAA
>BG_00135 Enolase
ATGTCCAAAATTGTTAAAGTCATCGGTCGTGAAATCATCGACTCACGCGGAAATCCAACT
GTTGAAGCTGAAGTGCATCTAGACGGCGGTTTTGTTGGTCTGGCTGCCGCGCCATCAGGG
GCTTCCACGGGTTCTCGCGAAGCGCTGGAACTGCGTGACGGTGACAAATCCCGTTTTCTG
GGCAAAGGCGTAACTAAAGCCGTTGCCGCAGTAAACGGCCCGCTGGCTCAGGCTATCCTG
GGCAAAGACGCGAAAGATCAGGCGAACATCGATAAAATCATGATCGACCTGGACGGGACT
GAAAACAAATCCAAATTCGGCGCTAACGCCATTCTGGCCGTTTCTCTGGCTGTTGCCAAA
GCTGCCGCCGCTTCCAAAGGCCTGCCGCTGTATGCTCACATCGCTGAACTGAACGGCACC
CCGGGTCAGTACTCTATGCCTCTGCCGATGATGAACATCATCAACGGCGGCGAACACGCC
GACAACAACGTCGACATTCAGGAATTCATGATTCAGCCTGTTGGCGCGAAAACGGTTAAA
GAAGCGATCCGTATCGGTTCCGAAGTGTTCCATAACCTGGCTAAAGTTCTGAAAGCCAAA
GGCATGAGCACCGCGGTAGGCGACGAAGGCGGCTATGCGCCTAACCTGGAATCCAACGCT
GCCGCGCTGGCCGCCATCAAAGAAGCGGTGGAAAAAGCCGGTTACGTGCTGGGTAAAGAC
GTTACTCTGGCTATGGACTGCGCAGCTTCCGAATTCTATAACAAAGAAACCGGTAACTAT
GAACTGAAAGGCGAAGGTAAAACCTTCACTTCTCAGGAATTCACTCATTACCTGGAAGGC
CTGACCAAAGAATACCCGATCGTTTCCATCGAAGATGGCCTGAACGAATCCGATTGGGAC
GGTTTTGCTTACCAGACTAAAGTTCTGGGCGACAAAATCCAGCTGGTTGGCGACGATCTG
TTCGTAACCAATACCAAGATCCTGAAAGAAGGTATCGACAAAGGTATCGCTAACTCCATC
CTGATCAAATTCAACCAGATCGGTTCTCTGACCGAAACCCTGGCTGCCATCAAGATGGCG
AAAGATGCCGGCTACACTGCCGTTATCTCTCACCGTTCCGGCGAAACCGAAGACGCCACC
ATCGCCGACCTGGCGGTAGGTACAGCGGCCGGCCAGATCAAAACCGGTTCCATGAGCCGT
TCTGACCGTGTTGCTAAATACAACCAGCTGATTCGTATCGAAGAAGCGCTGGGCGCTAAA
GCACCGTTCAACGGTCGTAAAGAAATCAAAGGTCAGGCTTAA
>BG_00136 hypothetical protein
ATGCAAATTGCTCAGGCTCTCAACCTGGTATCCTGTTACGACTCCACCCGTAACCCATTG
ACATCTCTAGGCGAGTTTCTTGACCCGGAATTGATTGCCCGTTGTCTGACCGAATCCGGT
ACGGTCACCCTGCGCAAGCGTCGTCTTCCTCTGGAAATGATGGTCTGGTGCGTTGTCGGC
ATGGCGCTTGAACGTAAAGAACCGCTTCATCAGATTGTCAACCGACTGGATATCATGTTG
CCCGGTAATCGCCCCTTCGTTGCCCCCAGCGCCGTGATTCAGGCTCGCCAGCGGCTGGGA
AGTGACGCTGTCCGGCGTGTTTTTACACAGACTGCGCAACTGTGGCACGCCTCAGTCACT
CATCCGCACTGGTGTGGACTGACATTGTTGGCTGTGGATGGCGTGGTCTGGAGAACTCAG
GATACGCCAGAAAATGACGCGGCGTTCCCCCGACAGCATTTTGGTGGTCAGCCCGGGGCT
TATCCTCAGGTGAAAATGGTTTGCCAGATGGAGCTGACCAGTCATCTTCTTACCGCTGCC
GCCTTCGGCACGATGAAAGAAAGCGAGTATACGCTGGCAGAGCAGCTTATAAGCCAGACG
GGTGACAATACGCTGACGCTGTTCGATAAGGGGTATTACTCACTGGGATTACTTGATGCC
TGGAGCCGCGGGGGGACAGAGCGTCACTGGATGATACCGCTGAAGAAGGGCGCTCAGTAC
GAGGAAATCCGGCGGTTGGGTAAAGGTGATAGTCTAATTACCCTCAAGACCTCGCCTCAG
TCGAGAAAAAAATGGCCGGAACTGAATAAAGCGATAACGGCCCGACTGCTGACATTGAGC
CGCAAGGGGAAAACGTATTATCTGCTGACATCGATGACGGATGCGATGCGTTATCCGGGT
GGGGAGATGACGGAGCTGTACAGCCATCGGTGGGAAATCGAACTGGGCTATCGTGAAATC
AAGCAGACAATGCAGCAAAGCAGGCTGACGCTTAGAAGTAAAAAGCCGGAGTTGGTTGAG
CAGGAACTGTGGGGAGTGCTGCTGGCCTACAATCTGGTCAGGTATCAGATGATAAACATG
GCGGCGAGTCTGAAAGGTTACTGGCCAAATCAGTTGAGCTTCTCGGGATCATGTGGCCTG
GTCATGCGGATGTTGATGACATTACAGGGAGCCTCGCCGGGTCGCATCCCTGAACTTATG
CGGGATATGGAAAGCATGGCGCAGTTGGTCAAACTGCCGGGAAGGCGGGAAAGAGCCTAT
CCCCGAGTGGTGAAAGAAAGGCCCTGGAAATATCCAAAGCCTCAAAGTAAAACTGCCAGT
CAGTTGCTTAACTGA
>BG_00137 hypothetical protein
ATGAAAACACGTAAGATCGGGTTGGCTAATTATCTGGCCTATGGCTCGGGCGACTTTCTT
GGAGCAGGCACTACCGCGCTGACGGCTGCCTGGTTGCTTTATTTTTACACCACGTTTTGT
GGTTTGACTCCGATTGAGGCGACCTTTATTTTTGCGATGGCGCGCGTATTGGACGCCGTC
GTCAGCCCGCTAATGGGCTTCCTGACTGACAACTTTGGCTCCACCTGGCTGGGTAAACGC
TTCGGCCGCCGTAAATTCTTTATCTTGCTCGGTATCCCTTGCGTATTCAGCTACAGCTTT
ATGTGGGTAGGTGATATGGGATATTGGTACTACCTGCTGACCTACCTGCTGTTTGATGTC
ATTTATACGATGGTGCTGGTGCCGTATGAAACGCTGGTGCCGGAAATGACCGACGATTTC
AAACAGAAAACCAAATTCTCCGGCGCACGAATCGCGCTGGCGCAGCTTTCCGCCATTCTG
GCCGCCTTCCTGCCCGGTATTCTGCTGGGGTATTTCGGCAAAGACAACGCGGTTTCCTTC
TTCTATTCCAGCCTGGTGTTCTCCGTGATCTGCGCGTTGGTGCTGACGTTGGTGTATTTG
TTCACCTGGGAACGGCCCCGCGATCAGATGTCCGAGGCTTCTCTGCGGGCGGAAAAAGAG
CGTCAGTCCCTGTCGTTGGTGGATAGCCTGAAACGGCTGAATGTTGAGCTGTTATCGACG
CTGCGTATTCGTATTTTCCGTCAGCATTTAGGGATGTATCTGGGCGGCTATATCGCGCAG
GATGTGTTCAATGCCGTGTTTACCTATTACGTGGTCTTTGTGTTAATGCAAAGCCCGACG
ATGGCCTCTAACCTGATGGGGACGATGGCGATCCTGCAATTTATCGCGGTGATCGGCATG
ATCCCACTGTGCATTCGCTTCGGACCCGCGCCGTCTTATCGCCTGGTAGTCTGCCTATTC
GGGCTGAGCGCGCTCTCTTACGCGTTCCTCTGGTACAGCAACCTGCATGACGCCTTCTCG
CTGCTGCTGCTGATTTCCGCGCTGGCTGGTTTAGGCCGTGGCGGGATCAACTATGTGCCA
TGGAATACCTATACCTATATCGCCGATGTTGATGAAGTGATCACCGCGCAGCGCCGCGAA
GGGATCTTCGCCGGCATCATGACGCTGACCCGCAAGGCTTCCCAGGCCGGCGCGGTGATG
CTGGTAGGCATTGTGCTGCAATTGTCCGGTTTTGTATCCGGTCAGAGCGTACAGGCGCCG
GGCGTCAGCCATACCATCCTGATGATCCTGAGCTTCGGCACCGTTGGCGTACTGGCGCTG
GGCTTCCTGGTTTCCCTGCGTTTCAAACTCAATCTGCAGACGCACAGCGTATTGCGTGAG
GAAACGCAGAAGATGCGCGAAGCCGGACGTCCGGTGCCTGAACAAATCACGCCGCAAGCC
AGAGCGACCGTCGAAATGCTGGCCGGTATGCCTTATGAGTCGCTGTGGGGCAACAACAAC
ATCGGCTATCTGAACCGCAATAAGGTGAAGCCCGTCACGCGCGTGACCCAGCCCTGA
>BG_00138 Unsaturated rhamnogalacturonyl hydrolase YesR
ATGACCGTATTCAGTGTAAAACATAGCCCGCTTTTGTGTCAGCCCGAACGCTTCATTTCG
CGCGAGGACTTAAAGGCGCTGATTTGCCGTATCACTGATAATCTGGTGAACATTGAAGAT
AAAACCGGTGAGTTTCTGTTACGGCTGGACGATGGCCGGGTGATTGATACCAAAGGCTGG
GCCGGTTGGGAATGGACGCACGGTATCGGTTTATACGGTATTTATCAGTATTACCAACAA
ACGGGCGATGAGCAGATGCGGGCCATCATCGACGACTGGTTTTCCGCCCGCCTGGCGGAA
GGTACGCCGACCAAGAATGTGAATACCGTTTGTCCTTTCCTGACGCTGGCTTACCGTTAC
GAAGAAACGCATGATGCCCGCTGGTTGCCGTATCTGGAGCGTTGGGCCGAGTGGGTGATG
TATGAGATGCCGCGCACGCAGAAGCAGGGATTGCAGCACATTGTTTACAACAATGAAAAT
ACCGAGCAAATGTGGGACGACACGCTAATGATGAGCGTGTTGCCGCTGGCGAAAATCGGC
AAGCTGTTAAACCGGCCGGAATTCGTGGAGGAAGCGACCTATCAGTTCCTGCTGCATGTT
CAGTATCTGATGGATCGTCAAAGCGGTTTGTGGTTCCACGGTTGGACATTTGCGGAAAAG
CATAACTTTGCCAAAGCGCGCTGGGCGAGGGGCAATAGCTGGCTGACCGTGGCGATCCCC
GAGTTTATCGAACTGTTGGAATTGCCGGAGCGCAATGCGACGCGCCGCTTCCTGTTGCAG
GTGTTGGAAAGCCAGATTGAGGCGCTGGCGAAATATCAGGATGACAGCGGTTTGTGGCAC
ACCCTGATTGACGATCCGCAATCGTACCTTGAAAGCTCGGCGACGGCTGGTTTCGCTTAC
GGCATTCTAAAAGCCGTACGTAAGCGCTATGTGGATAAAAGCTATGCGTCAGTGGCGGAG
AAAGCGATTCGCGGCGTTATCAATCACGTTAATGCGGACGGTGAACTGACCCAGGTTTCC
TTCGGCACCGCCATGGGCAACGATCTCGATTTCTATCGTGAAATAGCCTTGACGTCTATG
CCGTACGGCCAGGCGATGGCGATCCTCTGCCTGTCGGAATATCTGCGGGTTTATCTGTAA
>BG_00139 putative quorum-quenching lactonase YtnP
ATGAATCGATTGAGATCTCTTGCTTTACTGTTGCTGACATCTGTTTTCGTCCCCAATATC
GTTACGGCGCAACCGGTTCCACAGGTTAAAACCCAGGCGGGCTATTACCGTATGCTGCTG
GGACAATTTGAAATTACCGCGCTGGCCGACGGCACCAACGCCATGCCGGTCGACAAGCTG
CTGACGCGGGCAACGCCGGAGCAAATCAAAAACCTGCTGGCGGAGCAGTCGCTGACCGCG
CCCGTCGATACCTCCATCAATACCTATCTGATTAATACCGGACAAAACCTGATTTTGGTG
GATACCGGCAATGGTAAACAGAGTAACCCTTCCGTCGGTAAAGTCGTGAATAACCTTAAA
GCCGCCGGCTACACGCCGGAACAGGTGGATACGGTGCTGATGACGCATCTGCACGGCGAT
CACTTTGGCGGTCTGATTACCGACGGCAAACTCACTTTTCCCAACGCCACCGTCTACGTC
AGCCAGACCGAAGCCGATTATTGGCTCAGCGAGGCTAATCTGAAGCAGGCCGGCGAAGCG
CAGAAACCGGCGTTCCAGCGGGTTCAGGCCGCCTTTCGTACCATCCAGGCAGCCAATAAG
CTGAAAACCTTTGCCGGCGAGCAGCCGCTCTTTACCGGCATCACGCCGTTGCCCGCGCCC
GGACATACGCCCGGCCATACGGCGTTTTGGGTAGAGAGCGAAGGACAAAAACTGTTGATC
TGGGGGGATATTATCCACGTTGCGGCCGTACAGTTCCCACTGCCGGCCACCACCATCAGT
TTTGATTCCGATATGGATACGGCGGCGCAAACCCGCGCTAAGGTGCTGGCGGATGCCGCC
AGTCAAGGCTATTGGGTAGCCGGGACGCATATATCGTTTCCCGGCATCGGTCACGTTAAA
ACGGGAGAACAGTCAGGCTATCGCTGGGTGCCGATCAATTACAGCGTAGCGGGGTTAACC
GACTAA
>BG_00140 7-carboxy-7-deazaguanine synthase
ATGCGGGGTTTGGTGCGCCGCTGTCTATCTGCGATAATGTGTTTTTACGTTACAGGTATA
GTGAAAAACATGCAGTACCCGATTAATGAAATGTTTCAGACGTTGCAGGGTGAAGGCTAT
TTTACCGGTGTCCCGGCGGTGTTTGTGCGCCTGCAGGGGTGCCCGGTCGGCTGTAGTTGG
TGCGATACCAAACATACCTGGGACAAACTTGCCGAGCGGGAAATTCCACTGGATCAGGTA
CTGGTTAAAACGCGGGAAAGCGATGGCTGGGGGGCGGCCAGCGCCGAGGATGTTCTGGCG
CTGATCGATCGGGAGGGCTATACCGCGCGTCATATTGTGATCACCGGGGGAGAACCCTGT
ATTCACGATCTGGCGCCGCTGACGCTGCTGTTGGAACAGCAGGGGTTTAGCTGTCAGATA
GAAACCAGCGGCACGCATGAAGTTCGCTGCTCGCCCAAAACCTGGGTGACGGTTTCCCCG
AAAGTGAATATGCGCGGCGGCATGGCGGTGATCGATCAGGCGCTGCACCGGGCGGATGAG
ATCAAACATCCGGTTGCCCGCGAGCGTGATATCGAAGATCTGGACGCCTTGCTGGCCCGG
TTGAAGGATGACAAACCGCGCATTGTGGCGCTACAGCCGATCAGTCAGAAAGAGAGCGCC
ACTAAATTGTGCATCGGCACCTGTATCGCCCGTAACTGGCGGCTTTCCATGCAGACGCAT
AAGTATTTGAATATCGCCTAG
">BG_00141 6-carboxy-5,6,7,8-tetrahydropterin synthase"
ATGGCAACCACGCTATTTAAAGATTTTCAGTTTGAAGCCGCCCACCGTCTGCCTCATGTT
CCGGCCGGACATAAATGCGGACGCCTGCATGGGCATTCATTTATGGTTCGACTGGAAATC
ACCGGCGAGGTTGATCCGCACACCGGCTGGGTGATGGACTTCGCCGAATTAAAAGCCGCG
TTCAAACCAACGTGGGAAAAGCTGGATCATCATTACCTGAATGAGATCCCCGGACTGGAA
AATCCCACCAGCGAAGTGCTGGCACATTGGATCTGGCAGCAGGTGAAACCGTCTTTGCCC
GAACTGAGCGCGGTGATGGTAAAAGAGACCTGCACCGCGGGCTGTGTGTATAAAGGCGAG
TAA
>BG_00142 Sulfite reductase [NADPH] flavoprotein alpha-component
ATGACAACTCCGGTTTCTCCGACTTCATTGCTCCCGTTGAGTGCGGAGCAATTAACGCGT
TTACAGGCGGCAACCGGTGATTTTTCACCCACGCAGCTTGCCTGGTTATCCGGTTATTTT
TGGGGCCTTTTACAGCAACCGACGGTACAACAGCCGCCTGGTTCTGCGGCCATCGCCGCG
AATGCGGGTTCATCGGCGGCGGTTTCTGTTCCGGTTCAGAGCATCACGCTGATTTCCGCT
TCTCAAACCGGTAACGCGCGTCGGGTCGCTGAGCAACTGCGAGATGATCTCTTGAACGCC
AAACTGGCGGTGAATCTGGTGAATGCCGGCGATTATAAATTCAAGCAGATCGCACAGGAA
AAACTGCTGCTGATCGTGACCTCGACGCAGGGGGAAGGGGAACCGCCGGAAGAAGCGGTC
GCGCTGAACAAATTCCTGTTTTCCAAAAAAGCGCCGCAGTTGAAAGATACCGCGTTTGCG
GTGTTGGGCCTGGGTGATACCTCCTACGAATTTTTTTGCAAAGCCGGCAAGGATATTGAT
AGTCGGCTGGCCGAGCTGGGCGCGGAACGGTTATTGGATCGTGTTGATGCCGATGTTGAC
TATCAGGCCAAGGCCGAGCAATGGCGCCGGCAACTGGTGGATATCCTTCAGGCTCGCGTA
CCGGTACAGGGCACGGCGGTCGCGTCAGTGAGCGCAAGCGGCGCGCTGGATGAAATCACC
AGCAGCCCCTATAGCAAGGCGTCGCCATTACTGGCTACTCTGGCGGTGAATCAGAAAATC
ACCGGGCGTAATTCGGAAAAAGACGTTCGCCACATCGAGATTGATCTGGGCGATTCCGGT
TTGCGTTACCAGCCGGGCGATGCGCTGGGCGTATGGTTTGAAAACGATCCGGCGCTGGTG
CAGGAACTGCTCGAACTCCTGTGGCTGAAAGGCGATGAGCCGGTGACGCTGGACGGAAAA
TCGCTGCCGTTGTCGCAGGCGCTGCGCAGCCATTTTGAATTGACGCAGAATACCGCGCCC
ATCGTGGAAAAGTATGCGGCGCTATCGCGTGATGAAACCCTATTGTCGCTATTGGCGGAT
AAACCGGCGTTACAGCAATTTGTTCAGCAGACGCCGCTGGTGGATATGGTGCGCCAGGCG
CCGGTTGAGCTGACGGCGGAACAGCTTACCGGCCTGTTGCGTCCGTTGACGCCGCGCTTG
TATTCCATCGCCTCTGCACAGGCGGAGGTGGAGAATGAGGTGCATATCACCGTGGGGGTG
GTACGTTATGACGTCAATGGCCGCACGCGCGCCGGCGGCGCATCCGGCTACCTGGCCGAT
CGCCTGAATGAAGATGATGAAGTCCGGGTGTTTATCGAACATAACGATAATTTCCGCTTG
CCGGCGAACCCGGATGCCCCGGCGATCATGATTGGCCCCGGCACCGGAATCGCGCCATTC
CGCGCCTTTATGCAACAGCGCGAGGCCGACGGCGCCGGCGGTAAAAACTGGTTGTTCTTC
GGCAATCCCCACTTTACGGAAGATTTTCTGTATCAGGTTGAGTGGCAGCGCTACGTGAAA
GACGGCCTGCTGACGAAGATCGATTTGGCCTGGTCGCGCGATCAGGCGCACAAGATTTAT
GTTCAGGACAAGCTGCGGGAGAAAGGCGCGGAAGTGTGGCGCTGGCTTCAAGAGGGCGCG
CATATCTATGTTTGCGGCGATGCTAATCGTATGGCGAAAGATGTCGAACAGGCGTTACTG
GACGTGGTGGCCGAGCACGGTGGTATGGATGCCGAGCAGGCCGATGAGTTTTTGAGTGAT
TTGCGCCTTGCGCGCCGTTATCAGCGAGATGTGTACTAA
>BG_00143 Sulfite reductase [NADPH] hemoprotein beta-component
ATGAGCAAAAAGCCATTATCAGATGAAAAAAACGCCTTGAGTGAAAGGTATCCCGGCCCA
TTGGTGGTGGAAGGGAAACTCGCTGATGCCGAGCGCCTGAAGAAAGAAAGCAATTTCCTG
CGTGGCACCATCGCCGAGGATTTACAGGATGGCCTGACGGGCGGTTTCCACGGCGATAAC
TTTTTATTGATTCGCTTTCATGGCATGTATCAGCAGGACGACCGCGATATCCGCGCCGAA
CGTGCCGAGCAAAAGCTGGAGCCGCGTCATGCCATGATGCTGCGTTGCCGTTTGCCGGGC
GGGGTTATCACGCCCCAGCAGTGGCTCGGTATCGATAAATATGCCGCCGAAAATACCTTG
TACGGCAGTATCCGGCTGACCAACCGTCAGACGTTCCAGTTTCACGGTATTCTCAAACCG
AATGTGAAACCGGCGCATAAGCTGCTGAACAGCCTGGGATTGGACTCGTTGGCAACCGCC
AACGACGTTAACCGTAACGTGATGTGTACGTCGAATCCGGTGGAGTCCGAACTGCATCAG
CAGGCGTATGCGTGGGCGAAGAAGATTTCTGAACATTTGCTGCCGCGTACCCGTGCCTAT
GCCGAGATCTGGCTGGATCAGGAGAAGGTCGAAACCACGGACGAAGAGCCGATTCTGGGC
GCGACCTATCTGCCGCGTAAGTTCAAAACCACCGTGGTGATTCCGCCGCAGAACGATGTG
GATCTGCACGCCAACGATCTCAACTTTGTCGCCATTGCCGACAACGGCCGGCTGGTCGGC
TTTAACGTGCTGGTGGGCGGCGGACTGTCGATTGCCCACGGCGATAAGGCAACCTATGCG
CGTACCGCCAGCGAACTGGGTTACATCCCGGTAGAACACACGCTGGCGATCGCCGAAGCG
GTGGTCACCACCCAGCGCGACTGGGGCAACCGCACCAACCGTAAAAATGCGAAAACCAAG
TATACGCTGGAGCGGGTGGGCGTTGAGACGTTCAAACAGGAAGTGGAAAAACGGTCGGGC
GTGCAGTTTGAATCGGTGCGGCCTTATGAATTTACCGGCCGCGGCGATCGCATCGGCTGG
GTGAAAGGCATCGATAATAAATGGCATCTGACGCTGTTTATCGAAAATGGCCGTATTCTG
GACTATCCCGGCCGGCCGTTGAAAACCGGACTGGCGGAAATTGCTAAAATCCATAAAGGG
GATTTCCGCCTGACGGCGAATCAGAATCTGATTGTCGCCGGGGTGTCCGCGCGCAACAAG
GCGAAGATTGAAGCGCTGGCGCGTGAGCATGGGCTGATTGATGATAGCGTGACGGAACAG
CGCAAAAACTCTATGGCCTGCGTGTCTTATCCGACTTGTCCGCTGGCGATGGCGGAAGCG
GAACGTTTCCTGCCGCAGTTTGTGACCAAAGTTGAAAATATCATGCAGCAGCATGGCGTG
GGCGACGAGCATATTATCCTGCGCGTGACCGGTTGTCCCAACGGCTGCGGCCGGGCGCTG
CTGGCGGAGATCGGTCTGGTGGGGAAAGCCATCGGCCGTTACAACCTGCATCTGGGCGGC
AACCGGGAAGGCACGCGTATTCCGCGTATGTACCGCGAAAATATCACCGAGGCGGAAATC
CTCAATGAGATAGACCAGCTAATCGGGCGTTGGGCGAAAGAACGGAAAGACAATGAAGGC
TTCGGTGATTTCACCATCCGGGCCAACATTATTAAACCGGTGCTGGATCCCGCGCGCGAC
TTTTACGACTGA
>BG_00144 Phosphoadenosine phosphosulfate reductase
ATGTCCGAGCTTAATCTTGAAGCGCTCAACGCCTTACCTAAAGCTGAACAGGCGACGGCG
TTGGCGGAAGTTAACCAGCAGCTGGAACGGCTATCCGCGCAGGAGCGCGTGGGCTGGGCG
CTGGAAAACCTGCCGGGGGAATATGTCTTGTCCTCCAGCTTTGGTATCCAGGCGGCGTTG
TCCCTGCATTTGGTGACGCAACAGCGGCCGGATATTCCGGTCATTCTGACCGATACCGGC
TACCTTTTCCCGGAAACCTATCAGTTTATCGACGCGCTGACGGAACAGCTGAATCTGAAT
CTCCAGGTCTACCGCGCCGAACTGTCGCCCGCCTGGCAGGAGGCGCGCTACGGTAAATTG
TGGGAGCAGGGGGTTGAAGGCATTGAGCGTTACAACCAGATGAACAAGGTAGAGCCGATG
AACCGGGCCTTAGGCGAGTTGAAGGCAAAAACCTGGTTCGCCGGCCTGCGGCGCGAACAA
TCCAGCAGCCGCGGTCACCTGCCGGTGCTGGCGGTGCAGCGCGGCGTGTTCAAATTCCTG
CCGGTCATCGACTGGGATAACAAGCAGGTTTACCAGTACCTGAAACAACACGGGCTAAGC
TACCACCCGCTGTGGGATCAGGGATATCTCTCGGTGGGCGACACCCACACCACCCGTAAG
TGGGAGCCCGGCATGAGCGAGGAAGAAACCCGCTTTTTCGGTCTCAAGCGTGAGTGCGGC
TTGCATGAAGGGTGA
>BG_00145 Siroheme synthase
GTGAACTATCTTCCCATATTCGCGGATCTGCGGGATCGCCCGGTGCTGGTGGTCGGCGGT
GGTGATGTCGCCACGCGCAAAATCGAACTGCTGCAACGCGCCGGCGCCGAGATAAAGGTA
GCCGCCCAGTCGCTGTCGGAACAGTTAACCGCGCAGCATCATGCCGGCCGGCTTGAGTGG
GTCGCCCGGCGTTTTACGCCCGAGTTGCTGTCGGATGTGTTTCTGGTTATTGCGGCAACG
GATGACCGGGAACTTAATGCCGCCGTCTTCGAGGCCGCGAATCAGCGTCATCTGCTGGCG
AACGTGGTGGACGACCAGCCAAAGTGCTCGTTTATCTTCCCTTCCATTGTCGATCGTTCG
CCGCTGATGGTGGCGATCTCATCCGGCGGACAGGCGCCGGTGCTGGCGCGGCTGCTGCGT
GAAAAACTCGAAGCCCTGCTGCCGGTCACGCTGGGAACCATGGCTCAACTGGCCGGGGGC
TGGCGCGACCGTATCAAGCAACGCCTGCATTCCTCGGGTGAGCGCCGCCGTTTCTGGGAG
CGTCTTTTCTACGGGCGTTTTTCCAACCTGGTGGCGGCGGGACAAATTTCTCAGGCGGAA
GAAGAGCTGCGACAGCAGCTCGAACAACAGCAACACGAGCAACAACAAGCCGCCGTCAAT
CGGGGGGAAGTCGCGCTGGTCGGCGCCGGTCCCGGCGATGCCGGATTACTGACGTTGCGT
GGTTTACAGGTTATCCAACAGGCGGATGTGGTGCTGTATGACAACCTGGTGAGCGATGAT
GTGCTGGAATTGGTGCGCCGCGACGCCGAACGTATCTGTGTCGGCAAGCGAGCCAGCGCC
CATTCCGTCCCTCAGGAAGAGATCAACCGATTAATTATCTCATTAGCCCGGCAAGGAAAA
CGGGTGGTTCGTCTGAAAGGCGGCGATCCGTTTATTTTCGGCCGCGGCGGCGAGGAGTTG
CAACAGGTGGCGCAGGCCGGCATTTCCTTTCAGGTTGTGCCGGGCATTACCGCCGCCGCC
GGCGCCACGGCTTACGCCGGTATACCGCTAACGCACCGGGACTATGCCCAGAGCGTCATC
TTTATTACCGGCCATTGCCGGCCTGACGGTCAGGCGTTGGAGTGGTCGACGCTGGCGCGC
GGTCGTCAGACGCTGGCGATTTATATGGGCACGGTGAAAGCCGCCGATATCGCTCAGCAG
TTGATCGCCCATGGCCGTTCGGCCGAAACGCCGGTGGCGGTGATTGGCCGGGGAACCCGG
CAGGATCAGCAAGTATTGATCGGCACCTTGCAACAGTTGGAACAATTGGCCCAGCAGGCA
CCGACGCCAGCGTTGCTGGTGATTGGCGAGGTGGTGAATTTGCACCATCAGATCGCCTGG
TTTGGTCAGCAGTCGCTGGCGGCGCGGCAAGACAGCCGTCCGGCGGTAGTGAATTTGTCT
TAA
>BG_00146 Sulfate adenylyltransferase subunit 2
ATGGACGAGAAACGACTCACTCATTTACGGCAGTTAGAGGCCGAGAGTATTCATATCATC
CGCGAAGTGGCGGCGGAATTCAGCAACCCGGTGATGATGTACTCCATCGGTAAAGACTCC
TCGGTGATGCTGCATCTGGCGCGCAAAGCGTTTTTTCCAGGATCGCTGCCTTTCCCGCTG
CTGCATGTGGATACCGGTTGGAAATTTCGTGAAATGTACGAATTCCGCGACCGCACGGCG
AAAGCATACGGGTGCGAACTGCTGGTTCATCGCAACCCGCAGGGGGAGGCGTTGGGCATA
AATCCGTTTATTCACGGCAGCGCCAAGCATACCGATATTATGAAAACCGAAGGGTTGAAA
CAGGCGCTGGATAAATATGGTTTTGATGCCGCATTCGGCGGCGCACGGCGCGATGAAGAA
AAATCCCGCGCGAAGGAACGCATTTACTCCTTCCGCGACCGCTTTCACCGCTGGGATCCG
AAAAGCCAGCGTCCGGAGCTGTGGCACAACTATAACGGTCAGATCAACAAGGGCGAAAGC
ATCCGCGTATTCCCGCTGTCTAACTGGACCGAGCTGGATATCTGGCAGTACATCTATCTG
GAAAACATCGACATTGTGCCGCTTTACCTGGCCGCGATGCGCCCGGTGCTGGAGCGTGAC
GGCATGTTGCTGATGGTGGATGACGATCGTATCGATCTGCAACCAGGCGAAGTGATTGAG
CAACGCATGGTGCGTTTCCGTACCCTGGGCTGCTGGCCGCTGACCGGCGCGGTTGAATCA
AACGCGCAAACGCTGCCGGAAATCATTGAAGAGATGCTGATTTCCACCACCAGCGAACGT
CAGGGACGGATGATCGATCGCGATCAGGCCGGTTCAATGGAGTTGAAAAAGCGTCAAGGG
TATTTCTGA
>BG_00147 Sulfate adenylyltransferase subunit 1
ATGAACCAGTTTGTTGAACAACAGAATGTGATCGCCAAGCAGATTGCAGATCAAGGGGGC
GTAGAGGCCTATCTGCGCGCTCAGCAGGATAAAACCCTGCTGCGTTTTCTGACTTGCGGC
AGCGTCGACGACGGTAAAAGTACGCTGATTGGCCGTTTGCTGCACGATACCCGCCAGATT
TATGAAGATCAGTTAACCACGTTGCACAGCGACAGTAAGCGGCTGGGGACGCAGGGTGAA
AAGCTGGATCTGGCTCTGTTGGTGGATGGTCTGCAGGCCGAACGTGAGCAGGGCATCACC
ATTGACGTGGCTTACCGCTATTTCTCGACGGAAAAGCGCAAGTTTATTATTGCCGATACG
CCGGGGCATGAGCAGTACACCCGCAATATGGCGACCGGGGCATCCACCTGCGAACTGGCG
ATCCTGCTGATCGATGCGCGCAAAGGGGTGTTGGATCAGACCCGGCGTCATAGTTTTATT
GCGACGCTGCTGGGCATCCGTCATCTGGTGGTGGCGGTGAACAAAATGGATCTGGTGGAC
TATCAGCAGACGGTATTTGAGCAGTTTAAACAGGACTATCTGGATTTTGCCCAGCAGTTA
CCCACCGATCTGAATATTACCTTTGTGCCGATTTCCGCGCTGGACGGCGATAACGTCGCC
AAGCCGAGCGGCGCGATGAGCTGGTACACCGGGCCGACGCTGCTGGACGTGCTGGAAACC
GTCAATGTGGCGCAGCGCAGCCTTAAGTTGCCGATGCGTTTCCCGGTACAGTATGTGAAC
CGTCCGAATCTCGATTTTCGCGGCTACGCCGGTACGCTGGCGTCCGGCGTGGTGAGCGTG
GGGCAGCGGGTAAAAGTGTTGCCGTCGGGCGTCGAGTCCACCGTCAGTCGGATTGTCACC
TTTGACGGCGATCTGCAACAGGCGCAGGCCGGCGAGGCGATCACCCTGGTGCTGGCCGAT
GAGATCGATATCAGCCGCGGCGATCTGCTGGTCGACAGTACGGAAAACCTGAAGGCGGTG
CGCAACGCGCTGGTGGATGTGGTGTGGATGGCGGAACAGCCGCTGGTGCCGGGGCAGAGC
TATGACATCAAGATCAGCGGCAAGAAAACTCGCGCCCGGGTAGAGAATATTCAGTATCAG
GTCGATATTAATACCCTGACGCAGCGGGTAACGGAAAATCTGCCGTTGAACGGCATCGGC
CTGGTTGAGCTGGCGTTTGATGAACCGATGGTGCTGGACAATTATCAACAACACCATGTT
ACCGGCGGTATGATCTTTATTGACCGCCTGAGCAATGTCACCGTAGGCGCGGGGCTGGTG
CGGGAGGTCATTGAGCAAACGTATCAGGAACCTGGCGCTTACAGCGCGTTCGAGCTGGAG
CTCAATGCCCTGGTTCGCCGCCACTTCCCGCATTGGGGCGCGCGCGACCTGCTGGGAGGT
AAATAA
>BG_00148 Adenylyl-sulfate kinase
ATGCCCTGGTTCGCCGCCACTTCCCGCATTGGGGCGCGCGCGACCTGCTGGGAGGTAAAT
AACGTGTCCCAACGCCATTCATCTTCGCCCGCCGATGAAAATGTCGTCTGGCATTCGCAC
GTGGTGTCTCGTCAGGAGCGTGAACGTCTGCATGGTCATCAAGGGAGCGTCATCTGGTTT
ACCGGGCTGTCCGGTTCGGGGAAATCGACCCTGGCCGGCGCGCTGGAGCAGGCGTTGCAC
CAGCGGGGCGTCAGTACCTACCTGCTGGATGGCGATAACGTCCGTCACGGGCTGTGCCGC
GATTTAGGCTTTACCGACGCCGATCGGCGGGAGAATATCCGCCGCGTCGGCGAGGTGGCC
AAATTGATGGTCGATGCCGGGCTGGTGGTGCTGACGGCCTTTATCTCGCCGCACCGCGCC
GAACGGAAAATGGTGCAGGATCTGCTGGATCAAGGGCAATTTATCGAGGTGTTTGTCGAT
ACGCCCCTGGCTACCTGCGAAGCCCGCGATCCGAAAGGGTTGTATAAGAAAGCGCGGGCC
GGGGAACTGCGTAATTTCACCGGTATCGATTCTGTTTATGAAGCGCCGGAAGCGCCAGAC
ATTCATCTGAACGGCGAACAATTGGTAACAAATTTGACCAGTCAACTGTTAGATCTGCTG
AGCCGACGAGCTATTATCAACCTCTGA
>BG_00149 Inner membrane protein YgbE
ATGCAGAATGTCACTCAGTTAACTGTCGCCAAGACAGGCGCGATGCGGGACGAAGACGAC
GGTCTCTCGTATCTGTTTCTGGGAACCGGGGCCGGCTTTTCCTTCTATTGCCTGGCGTTC
ACGCTTCCCTTTCTGGTCTACGGCGCCAATACCGCGTTTTTCCTGATGCTTTACACCTGG
CCATTCTTTCTAGCGCTGATGCCGTTGTCGATAATCGTCGGCGTGGCATTCTGTTTTATG
TTGTCTCAACGTATCTGGTACGCCTTGTCGGCAACGGGATTGTCAACGTTCTTACTGGTC
TGGCTGACGTTTTCTTTTTTCATCGGCGAGTAA
>BG_00150 Cell division protein FtsB
ATGGGAAAACTTACGCTGTTATTATTGATAATACTCGGCTGGCTTCAGTATTCGCTGTGG
CTGGGGAAGAATGGTGTTCATGATTATGTTCGGGTCAACGACGACGTTGTTGTCCAGCAG
GCGAACAATGCCAAGCTGAAGGCTCGTAATGAACAACTGTTTGCGGAAATCGACGATCTG
GACGGCGGACAGGAAGCGATTGAAGAGCGTGCGCGCAATGAACTGGGCATGATTAAACCC
GGAGAAAGCTTTTATCGCCTGGTTCCTGAATCCGGATACCGCAGTGGCGTGAACGCCCCG
TCATCGTTACCCAACAATACATCACACTAA
>BG_00151 2-C-methyl-D-erythritol 4-phosphate cytidylyltransferase
ATGCTAAAACAAATTGCTTCCCAGCCAGAGGTTGTCGCTGTCTTACCTGCCGCCGGCAAC
GGCAGCCGGATGCAAAGCACTTGCCCTAAACAGTATTTGACTATCGGCAGTAAAACCATT
CTTGAACACGCGATCGGCGCGCTGTTGTCTCATCCCCGCATCACCCGAGTGATTGTCGCC
ATTAGTCCTGATGACACCCGCTTTCACGCTTTGCCTATCGCCGGCGATCCTCGCGTCAGT
GTGGTTATCGGCGGGAAACAGCGCGCTGATTCCGTGCTGGCGGGGCTAAATAGCGTTGCC
GGCGCTGAATGGGCGCTGGTGCATGACGCGGCGCGACCTTGCCTGCACCAGGACGATCTT
GAACGGCTGCTGAGTATTACGCGGCATAGTGACGTCGGAGGAATTCTGGCGTCTCCCGTT
CGTGATACCATGAAGCGCGGCGCGGGAATGGCGATAGATCACACGGTGGAGCGTAACGAT
CTGTGGCATGCCCTGACGCCGCAGCTGTTTCCATTGGCATTACTGAAAACCTGTTTACAG
CAGGCGTTGCGTGATGGCGCGACAGTCACTGACGAAGCCTCCGCTCTGGAGTATTGTGGT
TATCATCCACAAATCGTCAGCGGGCGGGCTGATAACATCAAAGTAACCCGTCCGGAAGAT
CTGGCATTGGCTGCGTTTTATTTAACGAATTTACAGCACAGCCATTCTATTGGGTAA
">BG_00152 2-C-methyl-D-erythritol 2,4-cyclodiphosphate synthase"
ATGCGTATCGGTCACGGTTTCGATGTTCATAAATTGGGTGGCGAAGGTCCACTGGTGATC
GGCGGGGTGCGTATTCCTTATACTCAGGGGCTGCTTGCGCATTCTGACGGGGATGTCGTC
TTACATGCGGTGACGGATGCGCTGCTGGGCGCTGCCGCGATGGGCGACATCGGCAAACTA
TTTCCCGATACCGATCCGGCATTCAAAGGCGCCGACAGCCGTGGGTTGCTGCGTGAAGCG
TGGCGTCGCATCGGCGAAAAAGGCTATCGGCTAGGCAATCTGGATGTCACGATCATCGCT
CAGGCGCCGAAGATGGCCCCCCACATTCCGCAAATGCGCGTCAATCTGGCGGAAGATCTG
CAAAGTCATATGGACGACGTGAACGTCAAGGCCACCACCACCGAGCAGCTCGGATTTACC
GGCCGGGGTGAGGGCATCGCCTGTGAAGCCGTCGTACTGTTAGTGAAAAGTGAAGCGGGT
GAAATCGTCGCATGGTAG
>BG_00153 tRNA pseudouridine synthase D
ATGCATGAAACGCTTACCTGGTTGCATGGCAAACCGCTGGCATCGGGCGTACTGAAATCC
ACGGCGGAAGATTTCAAGGTGATTGAAGATTTGGGCTTTCAGCCTGATGGAGAAGGCGAG
CATATCCTGGCGCGTATCCGTAAATGCGGTTGCAATACGCAATTTGTGGCGGAAGCGCTG
GCGAAATTTGCCCGAATACCGCAACGTGCGGTGAGCTACGCGGGTCTGAAAGATCGGCAT
GCGCTGACGGAGCAATGGTTTTGCCTCCATATTCCTGGTAAAGATTCCCCTGATTTAAAT
GACTTCGCTCTGGAAGGTTGTGAAGTTCTTGAATTTGCACGTCATCGTCGTAAATTGCGT
ATTGGCGCATTGCAGGGGAACGCTTTTACGCTGGTATTGCGCCAAATCAGCGATCGGGCC
GAGGTCGACGCCCGTTTGCAGCGGATTGCGCAAGACGGCGTACCTAACTATTTCGGCAGT
CAGCGATTCGGCAAAAACGGCAATAACCTGGCGCAGGCCCGCCTCTGGGCAAACAATGAT
ATCCGGGTTAAGGAACGCAGCAAGCGCAGTTTTTATCTTTCCGCCAGCCGCAGCGCCTTG
TTTAATCAGGTAGCCAGCGTCCGGTTGACGCAGCAATTGGCTACAACGGTTTTATGCGGC
GATGCATTACAATTAGCGGGGCGTGGCAGTTGGTTTGTCGCCAAACCCGATGAATTGTCC
GTTTTACAGGCGCGTCTTGATGCCGGCGAACTTCTGGTAACGGCGCCGTTGCCGGGGGAT
GGCGCGCCGGGCACGCGGGATGCCGCGCTGGTTTTTGAACAGGAAAACCTTGCCGGTCAG
GAAACGTTGCTGTCTTTATTGCGGCGCGAACGGGTAGAGCCGGCTCGTCGGGCGATACTG
CTCTATCCGCGGCAAATGAGCTGGAATTGGCTGGATGAGGCAACGCTCGAACTGAAATTC
TGGTTGCCGGCGGGGAGTTTCGCTACCAGCGTCGTGCGTGAAATTCTGAACCCGCATCAG
GACATTGATATCAGCGCCTGA
>BG_00154 Protein-L-isoaspartate O-methyltransferase
ATGGTAAACAAACGCATGCAAACGCTGCTGGATCTCTTGCGCCGGCAGGGAATACAGGAT
GAGCGCCTGCTGCAGGCGATAGCCGCCGTGCCCAGAGAGCGCTTTGTTGACGAAGCTTTT
GAACACAAGGCTTATGAGAATACAGCGTTGCCGATAGGGTCGGGGCAGACGATTTCGCAG
CCCTATATGGTGGCGAAAATGACGGAATTATTGGGCTTGACGCCGGTTTCCCGCGTATTG
GAAATCGGTACCGGCTCAGGGTATCAAACGGCGATCCTGGCGCATTTGGTTAAACATGTC
TGTTCCGTTGAGCGTATCAAAGGGCTTCAGTGGCAGGCTAAACGCCGCCTTAAACAGCTT
GATTTGCATAATGTCTCTACCCGTCACGGCGATGGCTGGCAGGGCTGGGCATCGCGCGGG
CCCTTTGATGCCATTATTGTGACGGCCGCGCCACCGGAGATCCCCCAAGCCCTGCTGGAT
CAGCTAGATGAAGGCGGAGTGATGGTTCTGCCGGTAGGCGATCTGTCACAAATGTTACAG
GTGGTTAAGCGTCAGGCAGGCGAGTTTATTATCCAAACAGTTGAGGCAGTTCGGTTTGTT
CCTCTAGTCAAAGGCGAATTAGCCTGA
>BG_00155 Murein hydrolase activator NlpD precursor
ATGGGAAGCCGAATGATGAATTTGCGTCAGATCGCTGCTTGTTCGTTGGTTGTCTTAGGG
TTGGCCGGTTGTTCTAATGATAATTCCAAATCCGCACCGATCAGCAGCGTCGGCGGAAAT
GCGGGCAGCGGCAGAAGCGGCATGATGTCCGCGCCCCCATCACAGATGACGTCCGCCGAC
TCGAAAGTGACCACTCGCGATGGCCGAATCGTTTATAACCGCAGTTATGACAATATCCCG
AAAGGAAGTTACAACGGTGGGAGTACTTATACGGTTAAGCGGGGAGACACGCTGTTTTAC
ATCGCCTGGATCACCGGCAACGATTATCGCGACCTTGCCCAACGCAACAATATTTCTGAG
CCTTATAGTTTGAATGTCGGTCAGACTCTGAGTCTGGGCAACGGCGTGGATACTTCCGGC
GCCGCGACCAGCGGCGGCATGATGGCGGCTAGAGATGCAACCACGGGGGGCGTACCGGTA
CCGCCTTCAAGCAATCAAATACAAACGAGTAATCAAATACAAAATACGCAGGTTGATTCT
CGGACAACTAACGCGTATTCTGATAATTCGGGTAAACAGAATGTAGGTAAGATGTTACCT
ACAACAGGGGCTGCAACGACTGCTCCTGTTACCGCACCAGCGGCTGTTGCCAGCAGCAAT
ACGGCTGCTGTCGGCAGTTGGCGTTGGCCCACAGAAGGGAAAGTCATCGATAGTTTCTCC
GATTCGGAAGGAGGAAATAAAGGGATTGATATCGCCGGCTCTCGTGGGCAATCCGTTGTT
GCTACCGCCAGTGGGCGTGTAGTTTATGCGGGCAACGCGTTGCGTGGTTACGGTAATCTG
ATAATCATCAAACATAATGATGACTACCTGAGTGCCTACGCTCATAATGAAAGCATGCTG
GTCCGGGAGCAACAAGAAGTCACGGCGGGGCAAAAAATAGCTACCATGGGTAGCACCGGA
ACCAGTTCAGTTCGTTTGCATTTTGAAATTCGTTACAAGGGGAAATCCGTAAACCCGCTG
CGTTTTCTTCCGCAGCGATAA
>BG_00156 RNA polymerase sigma factor RpoS
ATGAGCCAAAATACGCTGAAAGTTAACGAGTTGCATGAAGATGCTGATTTTGAAGAGAAT
GGACTTGACGTTTTTGAAGACAAAGCGCTAGCAGAGGAAGAAACCAGTGATAATGACTCA
GCTGAAGAAGAGTTGTTATCACAGGGAGTTCCGCAGCGTGTTTTAGATGCGACGCAGCTC
TATTTGGGAGAAATTGGTTATTCACCGCTTTTAACTGCTGAAGAAGAAGTCTTTTTTGCC
CGGCGAGCGTTGCGTGGCGATACGCCGTCACGCCGCCGGATGATAGAAAGTAATCTGAGG
CTGGTAGTAAAGATCGCCCGCCGTTACAACAATCGTGGTCTGGCATTATTGGATCTGATT
GAAGAAGGTAACCTTGGCCTGATCCGGGCCGTTGAAAAATTTGACCCAGAGAAGGGATTC
CGTTTTTCAACTTACGCCACCTGGTGGATCCGGCAAACCATAGAACGGGCGATCATGAAT
CAGACCCGAACTATTCGCCTGCCAATCCACATCGTTAAAGAATTGAATGTCTATCTGCGT
ACCGCACGCGAACTTTCTCATAAACTGGACCATGAGCCGAGTGCGGAAGAGATTGCCGAA
CAGCTCGACAAACCTGTTGATGATGTTAATCGCATGCTTCGTCTGAATGAGCGCATTACC
TCCGTTGACACTCCGCTGGGCGGTGATTCGGAAAAGGCGCTGTTGGATATACTGGCGGAT
GAAAAAGACAATGGGCCGGAAGATACCACCCAGAATAACGATATGAAGCAGAATATCGTT
AAGTGGCTGTTTGAACTGAACGCGAAACAGCGTGAAGTATTGGCTCGTCGTTTTGGCCTG
TTAGGATACGAAGCGGCTACATTGGAAGATGTTGGTCGGGAAATCGGTCTTACGCGCGAG
CGTGTTCGACAGATTCAGGTCGAAGGGTTACGTCGTCTGCGGGAAATCCTGCAGGTGCAA
GGGCTGGATATTGAAGAATTGTTCCGTGAGTAA
>BG_00157 Proline--tRNA ligase
ATGCGTACTAGCCAATATCTGCTCTCCACACTAAAGGAGACGCCTGCCGATGCGGAAGTG
ATCAGCCATCAGCTGATGCTCCGAGCCGGAATGATCCGTAAACTGGCCTCCGGCCTTTAT
ACCTGGTTGCCGACTGGCTTACGGGTTCTGAAAAAAGTTGAAAACATCGTTCGCGAAGAA
ATGAACAACGCTGGCGCGATCGAAGTGTCTATGCCGGTCGTTCAGCCCGCCGATTTGTGG
GTGGAGAGTGGCCGTTGGGAGCAATATGGTCCCGAACTGTTGCGTTTTGTCGATCGCGGC
GAACGTCCGTTCGTACTCGGTCCAACGCATGAAGAAGTCATTACCGATTTGGTTCGTAAC
GAAATCAGCTCCTATAAACAGCTACCGTTGAATTTCTTTCAGATTCAGACCAAATTTCGT
GATGAAGTCCGTCCGCGCTTTGGCGTGATGCGTTCCCGCGAGTTCCTGATGAAAGATGCC
TATTCTTTCCATACCTCACAGGAATCATTACAGGTCACGTACGATGCAATGTACGCCGCC
TACAGTAAAATATTCAGCCGTATGGATTTGGATTTCAGAGCGGTTCAGGCCGATACCGGT
TCTATCGGCGGTAATGCGTCCCATGAATTTCAGGTATTGGCGGAGAGTGGCGAAGACGAT
GTCGTTTTCTCTACCGGTTCCGACTATGCCGCAAATATTGAATTGGCGGAAGCCGTTGCG
CCTAAATTAGGGCGCGCTGAAGCAAAAGAAGAACTCCGCCTGGTCGACACGCCAAATGCT
AAAACCATCGCGGAACTGGTTGGGCAATTCAAACTTCCGGTTGAGAAAACCGTAAAAACG
TTGCTGGTGAAAGCCACCGAGGAGAGCGGCCATAAGCTGGTCGCCCTGCTGGTTCGCGGC
GATCATGAATTAAACGAAGTTAAGGCCGAGAAACTTTCGTTAGTAGCCAGCCCGCTGACA
TTCGCCACGGAAGAAGAGATCCGTTCGATTATCGGTGCGGGTCCTGGTTCGCTTGGCCCG
GTTAATTTGCCTATTCCCGTCGTGGTCGACCGCACGGTTGCGGCAATGAGTGATTTTGGC
GCCGGTGCCAACATTGACGGCAAACACTACTTTGGCATCAACTGGGAACGCGACGTAGCT
CTGCCGCTGGTTGCCGATATTCGCAACGTGGTGGAAGGCGATATCAGCCCGGATGAAAAA
GGCACGCTGCAAATCAAACGTGGTATTGAAGTTGGCCATATCTTCCAATTAGGCAGCAAA
TACTCTGAAGCCCTGAAAGCGACCGTTCAGGGAGAAGACGGGCGTAATCAGATCCTGATG
ATGGGCTGCTACGGCATCGGCATTACCCGTGTGGTGGCGGCGGCGATTGAGCAAAACCAC
GACGATCGCGGCATTATCTGGCCTGATGCTATCGCGCCTTTCCACGTTGCCATTCTGCCG
ATGAATATGCACAAATCTTTCCGCGTGAAAGAGGTTGCCGAAGATATTTATCAACAATTA
CGGGCAAAAGGCATCGAAGTCCTGCTGGATGACCGCAAAGAGCGTCCGGGTGTGATGTTT
GCCGATATGGAACTGATTGGCGTACCGCACACCATCGTCATTGGCGATCGCAATCTGGAT
AATGAAGAGATTGAATATAAAAATCGCCGCGGCGGTGAGAAGCAAATGATTAAAACCAGC
GAAATCGTCGATTTCCTGGTGGCAAACGTGGTGCGCTAA
>BG_00158 putative tRNA (adenine(37)-N6)-methyltransferase
ATGAAAGGGTTCTTTTTCAATCAGATCGGCGTAATCCGCTCCCCTTATAAAGAAAAGTTT
GCCATTCCGCGGCAGCCGGGTCTGATTGAAGATGGCGGAGGCGAACTCCAGCTACTGCCG
CCATACAACCAGCCGGAATGCGTGCGTGGATTAACTGATTTCAGTCACATCTGGATCCTG
TTTATTTTCCATCAAACCATGGAAGGCGGCTGGCGCCCCACCGTTCGGCCTCCCAGATTA
GGCGGAAATGCGCGCGTGGGCGTTTTTGCCACACGTTCGACCTTTCGCCCCAATCCTGTC
GGCATGTCGCTGGTGGAATTGAAAGCGATCCATACTGAAGGCAATTCGGTAAAGCTGGAG
TTGGGAAGTCTCGATCTGGTCGATGGGACGCCGGTGATTGATATCAAGCCCTATCTGCCA
TTTGCGGAAAGTCAGCCTCACGCCCAGGCGGGTTTTGCGCAGTTGGCTCCGGAAGGCGCA
ATGCCGGTTATTTTTTCCCCGCTGGCGGAACAGCAGATCGCCGCGCAGCAGAAAAAATAT
CCCCATTTAAAACGGTTTATCACTCAGATACTCGCTCAGGATCCGCGCCCTGCTTATCGT
AAAGGTGAGGATAGCGAGAGGGAATACGCCGTTTTACTGCTGGAATTTAACGTCCGCTGG
CGGGTGTCGACGCTGCGCACGGAAGTGCTCTGCCTTGAAGCTCCATCGTTTTCTCACACC
GAGGATAGCAGGCGCAATGAGTGA
>BG_00159 Outer membrane lipoprotein RcsF precursor
ATGCGCGCCCTACCGCTTATTCTGTTAGCAATGTCGCTAACAGGATGTTCTCTATTACAA
AAGTCACCAGCCCCGGAGCATCCACCCGTCAGCGAACATAAAGTCGAACCGGCGGCTAAA
CCCAAACCGGCTCCCCGGCCTGCCGCTCCGGCAGTGTTATACAAGAGTGCCGAAGAATTG
GTTGGCACCCCGTTCCGTGATATGGGCGAAGTTTCCGGCTCATCCTGTCAGGTAAGCGTT
CAAGACGCGCCCCCCAACATCGCCACCGCCCGCAAAAGAATGCAGACCCGTGCAACCGCC
ATCAAAGCCAATGCCGTTCTGCTGCATGAATGTCAGATTATCAGCGGCGTCGCCGGCTGT
TATCGTCAAGCGGTTTGCCAAGGCTCGGCATTACAAGTTTCCAATCAATGA
>BG_00160 D-methionine-binding lipoprotein MetQ precursor
ATGGCGATCAAATTGAAATCCATCGCAGCCGTCGGCGCATTGATTGGCGCTCTGGCTATA
GCGGGATGCGGTCAGGAAGAAAAAGACCCTAATCATATTAAAGTGGGTGTCATTGTTGGC
GCAGAGCAACAAGTTGCGGAAGTCGCCCAAAAAGTGGCAAAAGATAAATACGGTTTGGAT
GTTGAGTTAGTCACGTTCAATGATTATGTATTGCCGAATGAAGCATTGAGCAAAGGCGAC
ATCGATCTGAATGCTTTCCAGCATAAACCCTATCTGGATCAACAAATTAAAGATCGTGGT
TATAAGCTGGTTTCCGTGGGCAACACCTTCGTGTATCCCATTGCCGGTTACTCCAAAAAA
ATAAAATCACTGGATGAATTACAGGACGGCTCTCAGGTCGCGGTGCCAAACGACCCAACG
AACCTGGGCCGGACGTTACTGCTGTTGCAGAAAGTGGGGTTGATTAAACTGAAAGAAAAC
GTTGGTCTGTTGCCGACGGTTCTGGATGTAACGGAAAATCCGAAAAACCTCAAAATTGTT
GAGCTGGAAGCGCCGCAGTTGCCACGTTCGCTGGATGACGCCCAGATCGCATTGGCGGTT
ATCAACACCACTTATGCCAGCCAGATTAACCTGACGCCGACCAAAGATGGTCTATTTGTT
GAGGAAAAAGATTCTCCTTATGTAAACCTTTTGGTTTCTCGTGAAGATAATAAAGACGCC
GAGAATGTGAAAAAATTCGTCCAGGCGTATCAGTCAGATGAAGTGAATGACGCGGCCAAT
AAAATCTTTAATGGCGGCGCCGTTAAAGGTTGGTAA
>BG_00161 D-methionine transport system permease protein MetI
ATGTCTGAAGCCATGATGTGGCTAATGGCCCGTGGTGTGTGGGAAACCGTGGCAATGACA
TTGGTTTCCGGCTTTTTTGGTTTTGTGCTTGGCCTGCCGGTGGGCGTGCTGCTTTACACC
ACCCGACCGGGGCAAATTATCTCTAACCCCAAACTTTACCGGGGGCTTTCAGCCCTGGTA
AATATTTTCCGCTCAATTCCTTTTATCATTTTACTGGTATGGATGATTCCATTCACCCGC
ATCATTGTCGGTACATCCATCGGTCTGCAAGCCGCAATTGTTCCATTAACCGTCGGCGCG
GCGCCTTTTATTGCCCGTATGGTAGAAAACGCGCTGCTGGAGATTCCAACAGGATTGATT
GAAGCGTCACGAGCCATGGGAGCGACGCCCATGCAAATCATCAGAAAAATACTGTTGCCA
GAAGCATTACCGAGTCTGATTAACGCCGCGACCATCACGCTCATCACACTTGTGGGTTAT
TCCGCGATGGGCGGCGCCGTTGGCGCGGGCGGCTTAGGTCAAATTGGTTATCAGTATGGT
TATATTGGTTATAACGCGACAGTGATGAATACTGTATTAATATTGTTGGTTATTCTGGTT
TATCTGATTCAATTCTGTGGCGACCGCGCAGTAAAAGCCGTCACACATAAGTAA
>BG_00162 Methionine import ATP-binding protein MetN
ATGATTGAACTTTCTAATATTACTAAGGTTTTTCAGCAAAACGGGCGAGAAATCACCGCG
CTTGCCAATGTAAACCTTCATGTTCCCAAAGGACAAATCTATGGCGTTATCGGCTCATCG
GGTGCCGGTAAAAGCACGTTGATTCGCTGCGTCAATTTATTAGAACGGCCAACTCAAGGC
ACCGTGCTGGTTGATGGGCAGGATCTGACGAAACTATCAGAAAACCAGCTAACACAAGCT
CGCCGTCAAATTGGGATGATTTTTCAACATTTTAATTTGCTTTCGTCGCGCACGGTTTTC
GGCAATATCGCCCTTCCGCTGGAACTTGATAACACGCCAAAGAGCGAAATTACCCGCCGG
GTGAATGAATTACTGGATTTGGTGGGTCTGTCAGACAAGCACGACGCCTACCCCGCCAAC
CTTTCGGGCGGACAAAAGCAGCGTGTAGCCATTGCCCGTTCATTAGCCAGTAACCCTAAA
GTTTTGTTGTGCGACGAAGCAACCAGCGCGTTGGATCCGGCAACGACCCGATCCATTTTG
ACGTTACTTAAAGATATCAATCGTCGTCTGGGACTGACGATCCTATTAATCACCCACGAA
ATGGATGTCGTAAAACGTATTTGCGACCAGGTCGCCGTGATCAGCGATGGGTGTCTGATT
GAGCAGGACACGGTGGGACAATTGTTCTCCCACCCCAAAACCCCGCTGGCGCAGAAATTC
ATCCATTCAACATTACATTTGGATATTCCCGAAGATTACGTTGAACGCATGACGCCAACG
CAGCGGGAAGGCAGCGTGCCATTGCTGCGGATGGAGTTTACCGGTCAATCCGTGGACGCG
CCGTTGCTATCCGAAGTCGCCCGGCGTTTCAACATCAACAATAATATCATCAGCGCGCAG
ATGGATTATGCAGGCGGAGTAAAATTCGGCATTATGCTGGCGGAAATGCACGGCCAGGAA
GCGGATACTCTGGCGGCAATAAAATTCCTGCAGGATCACCATGCAAATATCGAGGTATTA
GGTTATGTCTGA
">BG_00163 D-glycero-beta-D-manno-heptose-1,7-bisphosphate 7-phosphatase"
GTGGCACAGAGTGTTCCAGCAGTTTTTCTTGATCGTGACGGTACGATTAATGTCGATCAC
GGTTATGTTCATGAGATCGATCAGTTTCAATTCATTGACGGTGTTATTGATGCCATGCGT
GAGTTGAAGAATATGGGATTCGCGTTAGTTCTGGTTACCAATCAATCGGGCATTGCCCGC
GGTAAATTTACTGAAGATCAGTTTATGCAACTGACAGAATGGATGGATTGGTCTTTGGCC
GACCGCGGTGTGGATTTGGATGGCATCTATTTCTGCCCGCATCATCCTGAATACGGAAAT
GAAGAGTATCGTCTGGTCTGCGATTGCCGCAAACCTGAACCGGGCATGCTGATTTCCGCA
CAGCGTCATCTGAATATCGATATGGCCGCTTCCTATATGGTAGGTGATAAAGCTGAAGAT
ATGCAGGCTGCAATCGCCGCCGGCGTGGGAACCAAAGTTTTGGTTCGTACGGGTAAGCCC
ATCACCGAAGTGGGGGAGTCTTTGGCTGATGACGTTATCAATAGCCTTGCCGATCTGCCT
CAGTGGATAAAAACGCGCACTAAATCGACCAAGTGA
>BG_00164 16S ribosomal RNA
TTGAAGAGTTTGATCATGGCTCAGATTGAACGCTGGCGGCAGGCCTAACACATGCAAGTC
GAGCGGCAGCGGGAAGAAGCTTGCTTCTTTGCCGGCGAGCGGCGGACGGGTGAGTAAAGT
CTGGGGATCTGCCCGATGGAGGGGGATAACTACTGGAAACGGTAGCTAATACCGCATAAC
GTCGCAAGACCAAAGTGGGGGACCTTAGGGCCTCACACCATCGGATGAACCCAGATGGGA
TTAGCTAGTAGGCGGGGTAAGGGCCCACCTAGGCGACGATCCCTAGCTGGTCTGAGAGGA
TGACCAGCCACACTGGAACTGAGACACGGTCCAGACTCCTACGGGAGGCAGCAGTGGGGA
ATATTGCACAATGGGGGAAACCCTGATGCAGCCATGCCGCGTGTATGAAGAAGGCCTTCG
GGTTGTAAAGTACTTTCAGCGGGGAGGAAGGGGATAGGGTTAATAACCTTATTCATTGAC
GTTACCCGCAGAAGAAGCACCGGCTAACTCCGTGCCAGCAGCCGCGGTAATACGGAGGGT
GCAAGCGTTAATCGGAATGACTGGGCGTAAAGCGCACGCAGGCGGTCTGTTAAGTTGGAT
GTGAAATCCCCGGGCTTAACCTGGGAACTGCATTCAAGACTGGCAGGCTAGAGTCTCGTA
GAGGGGGGTAGAATTCCAGGTGTAGCGGTGAAATGCGTAGAGATCTGGAGGAATACCGGT
GGCGAAGGCGGCCCCCTGGACGAAGACTGACGCTCAGGTGCGAAAGCGTGGGGAGCAAAC
AGGATTAGATACCCTGGTAGTCCACGCCGTAAACGATGTCGACTTGGAGGCTGTGGTCTT
GAACCGTGGCTTCCGGAGCTAACGCGTTAAGTCGACCGCCTGGGGAGTACGGCCGCAAGG
TTAAAACTCAAATGAATTGACGGGGGCCCGCACAAGCGGTGGAGCATGTGGTTTAATTCG
ATGCAACGCGAAGAACCTTACCTACTCTTGACATCCAGAGAAGTTTGCAGAGATGCGAAT
GTGCCTTCGGGAGCTCTGAGACAGGTGCTGCATGGCTGTCGTCAGCTCGTGTTGTGAAAT
GTTGGGTTAAGTCCCGCAACGAGCGCAACCCTTATCCTTTGTTGCCAGCGATTTGGTCGG
GAACTCAAAGGAGACTGCCGGTGATAAACCGGAGGAAGGTGGGGATGACGTCAAGTCATC
ATGGCCCTTACGAGTAGGGCTACACACGTGCTACAATGGCGCATACAAAGAGAAGCGACC
TCGCGAGAGTAAGCGGACCTCATAAAGTGCGTCGTAGTCCGGATTGGAGTCTGCAACTCG
ACTCCATGAAGTCGGAATCGCTAGTAATCGTAGATCAGAATGCTACGGTGAATACGTTCC
CGGGCCTTGTACACACCGCCCGTCACACCATGGGAGTGGGTTGCAAAAGAAGTAGGTAGC
TTAACCTTCGGGGGGGCGCTTACCACTTTGTGATTCATGACTGGGGTGAAGTCGTAACAA
GGTAACCGTAGGGGAACCTGCGGTTGGATCACCTCCTT
>BG_00165 tRNA-Glu(ttc)
GTCCCCTTCGTCTAGAGGCCCAGGACACCGCCCTTTCACGGCGGTAACAGGGGTTCGAAT
CCCCTAGGGGACGCCA
>BG_00166 StyR-44
CTTTAACAATCTGGAACAAGCTGAAATTTGAAACGATGCGGCTAAACATATCTCTCCGTG
TAGTACTGAGATGTGATTTGGCTGTATCAGAGTCTCTCAAATAATCGCAGCGCGAATGTG
TTTTACGAAACACCTTCGG
>BG_00167 23S ribosomal RNA
TTAAGCGACTAAGCGTACACGGTGGATGCCTAGGCAGTCAGAGGCGATGAAGGGCGTGCT
AATCTGCGAAAAGCGTCGGCAAGGTGATATGAACCGTTACACCCGACGATACCCGAATGG
GGAAACCCAGTGTGTTTCGACACATTATCATCACATGAATACATAGTGTGATGAGGCGAA
CCGGGGGAACTGAAACATCTCAGTACCCCGAGGAAAAGAAATCAACCGAGATTCCCCCAG
TAGCGGCGAGCGAACGGGGAGGAGCCCAGAGTCTGCATCAGCTTGTGTGTCAGTGGAAGC
GTCTGGAAAGTCGCACAACAAAGGGTGAAAGTCCCGTACACGAAGATGCACAGGTTGTGA
GCTCGATGAGTAGGGCGGGACACGAGATATCCTGTCTGAAGATGGGGGGACCATCCTCCA
AGGCTAAATACTCCTGACTGACCGATAGTGAACCAGTACCGTGAGGGAAAGGCGAAAAGA
ACCCCGGCGAGGGGAGTGAAATAGAACCTGAAACCGTGTACGTACAAGCAGTGGGAGCCC
CACCACCAAAACACTTCCGGGCCGAAAGGCGATGCGGATGTCGAGGTGACGGTTGTCATC
GCGTTTTTTGCGATGAGCAACACACAAAACAAGCAGTGAGTGTTTTGGGGTGGGGTGACT
GCGTACCTTTTGTATAATGGGTCAGCGACTTATATTCTGTAGCAAGGTTAACCGAATAGG
GGAGCCGCAGGGAAACCGAGTCTTAACTGGGCGTTAAGTTGCAGGGTATAGACCCGAAAC
CCGGTGATCTAGCCATGGGCAGGTTGAAGGTTGGGTAACACTAACTGGAGGACCGAACCG
ACTAATGTTGAAAAATTAGCGGATGACTTGTGGCTGGGGGTGAAAGGCCAATCAAACCGG
GAGATAGCTGGTTCTCCCCGAAAGCTATTTAGGTAGCGCCTCGTGAATTCATCTTCGGGG
GTAGAGCACTGTTTCGACTAGGGGGTCATCCCGACTTACCAACTCGATGCAAACTGCGAA
TACCGAAGAATGTTATCACGGGAGACACACGGCGGGTGCTAACGTCCGTCGTGAAGAGGG
AAACAACCCAGACCGCCAGCTAAGGTCCCAAAGTCATGGTTAAGTGGGAAACGATGTGGG
AAGGCCCAGACAGCCAGGATGTTGGCTTAGAAGCAGCCATCATTTAAAGAAAGCGTAATA
GCTCACTGGTCGAGTCGGCCTGCGCGGAAGATGTAACGGGGCTAAACCATGCACCGAAGC
TGCGGCAGCGAACGTATCACCCAAGACAATTTGGCGATGTGGAATGACGATTGATGGCGC
GAAGCGACATCAATGCGTTTTACAAAGTCGAGTTGGCTTAGGGATACGTTCGTTGGGTAG
GGGAGCGTTCTGTAAGCCGTTGAAGGTGGCCTGTGAGGGTTGCTGGAGGTATCAGAAGTG
CGAATGCTGACATAAGTAACGATAATGCGGGTGAAAAACCCGCACGCCGGAAGACCAAGG
GTTCCTGTCCAACGTTAATCGGGGCAGGGTGAGTCGACCCCTAAGGCGAGGCCGAAAGGC
GTAGTCGATGGGAAACGGGTTAATATTCCCGTACTGGTTGTTACTGCGAAGGGGGGACGG
AGAAAGCTAGGTTAGCCGGGCGACGGTTGTCCCGGTTTAAGCGTGCAGGTGGGTGTTTTT
GGTAAATCCGGAACACTGTTAACACTGAGGCGTGATGACGAGTCACTACGGTGATGAAGT
AACCGATGCTACGCTTCCAGGAAAAGCCTCTAAGCTCTAGGTAACAATCAATCGTACCCC
AAACCGACACAGGTGGTCAGGTAGAGAATACTCAGGCGCTTGAGAGAACTCGGGTGAAGG
AACTAGGCAAAATGGTGCCGTAACTTCGGGAGAAGGCACGCTGGATTTGGTGAAGTCCCT
TGCGGATGGAGCTGAGACCAGTCGCAGATACCAGCTGGCTGCAACTGTTTAATAAAAACA
CAGCACTGTGCAAACACGAAAGTGGACGTATACGGTGTGACGCCTGCCCGGTGCCGGAAG
GTTAATTGATGGGGTAAGCTTTCGGGCGAAGCTCTTGATCGAAGCCCCGGTAAACGGCGG
CCGTAACTATAACGGTCCTAAGGTAGCGAAATTCCTTGTCGGGTAAGTTCCGACCTGCAC
GAATGGCGTAATGATGGCCAGGCTGTCTCCACCCGAGACTCAGTGAAATTGAACTCGCTG
TGAAGATGCAGTGTACCCGCGGCAAGACGGAAAGACCCCGTGAACCTTTACTATAGCTTG
ACACTGAACCTTGAGCCTTGATGTGTAGGATAGGTGGGAGGCTTTGAAGCGTGGACGCCA
GTCTGCGTGGAGCCGACCTTGAAATACCACCCTTTAATGTTTGATGTTCTAACGTGGGCC
CCTGAGCGGGGTTGCGGACAGTGTCTGGTGGGTAGTTTGACTGGGGCGGTCTCCTCCCAA
AGAGTAACGGAGGAGCACGAAGGTTAGCTAATCCTGGTCGGACATCAGGAGGTTAGTGCA
AAGGCATAAGCTAGCTTGACTGCGAGAGTGACGGCTCGAGCAGGTGCGAAAGCAGGTCTT
AGTGATCCGGTGGTTCTGAATGGAAGGGCCATCGCTCAACGGATAAAAGGTACTCCGGGG
ATAACAGGCTGATACCGCCCAAGAGTTCATATCGACGGCGGTGTTTGGCACCTCGATGTC
GGCTCATCACATCCTGGGGCTGAAGTAGGTCCCAAGGGTATGGCTGTTCGCCATTTAAAG
TGGTACGCGAGCTGGGTTTAGAACGTCGTGAGACAGTTCGGTCCCTATCTGCCGTGGGCG
TTGGAAGATTGAGAGGGGTTGCTCCTAGTACGAGAGGACCGGAGTGAACGCACCACTGGT
GTACGGGTTGTGATGCCAATTGCATTGCCCGGTAGCTAAGTGCGGAAGAGATAACCGCTG
AAAGCATCTAAGCGGGAAACTTGCCTCGAGATGAGTCTTCCCTGGGACCTTGAGTCCCCT
AAAGGGCCGTTGAAGACGACGACGTAGATAGGCCGGGTGTGTAAGCGCAGCGATGCGTTG
AGCTAACCGGTACTAATGACCCGAGAGGCTTAACCT
>BG_00168 5S ribosomal RNA
TGGCGGCGATAGCGCGGTGGTCCCACCTGACCCCATGCCGAACTCAGAAGTGAAACGCCG
AAGCGCCGATGGTAGTGTGGGGTCTCCCCATGTGAGAGTAGGGAACTGCCA
>BG_00169 tRNA-Thr(ggt)
GCTGATATGGCTCAGTTGGTAGAGCGCACCCTTGGTAAGGGTGAGGTCCCCAGTTCGACT
CTGGGTATCAGCACCA
>BG_00170 5S ribosomal RNA
TGGCGGCGATAGCGCGGTGGTCCCACCTGACCCCATGCCGAACTCAGAAGTGAAACACCG
TAGCGCCGATGGTAGTGTGGGGTCTCCCCATGTGAGAGTAGGGAACTGCCA
>BG_00171 CDP-diacylglycerol--serine O-phosphatidyltransferase
ATGTTGTCAAAACTTAAACGCAATAAATACCAACAACACCTTGCACAACTGCCCAAAATC
CCTCAGACAGCTGATGACGTTCAGACACTCCACACACCTGAACTCTTCCGTACAACGCTG
GTAAATAGCATTCTGCAGGCCAGAAAACGTATTTATCTGGTGGCGTTATATCTGGAACAC
GACGATGGCGGTATGGGGATTTTGTCTGCGGTATATGAAGCCAAACGGCAGTGTCCTGAA
CTTGATGTGCGCATATTGGTAGACTGGCATCGCGCGCAGCGCGGACGAATAGGCGCAGCG
GCAGAAAATACCAATGCCGACTGGTATTGCGATATGGCGCAAAAACACGCCGACACGCAA
TTTCCTATCTATGGCGTTCCCGTTAATACGCGTGAGGCGCTGGGCGTTCTGCACCTGAAA
GGCTTTATTATCGATGATACCGTGATATACAGCGGTGCGAGCCTGAACGACGTCTATCTC
CATCAACACGATAAATACCGCTACGACCGCTATCAGATCATTCATAATCCAATACTGGCC
GATACCATGGCGCAGTATATTCAAGATATTCTGTCAGCATCCGCAATACATCGGTTAGAT
CGCAGCGATCGGCCTAAAAGCCTGGAAATCAAAAATGAAACCCGGCAATTTAGACAGTCA
TTGCGTACAACGAACTACCATACGCCGGACTGCGGTGATGTTAACGATCGGCTGACCGTT
ACGCCATTAGTGGGGCTAGGTAAAAAAAGCCCGTTGAATACAACCATTCATCACTTAATG
TATTGTACAGATAATCATCTGGTGATGTGCACGCCATACTTTAACCTGCCCGCCCTGCTG
GTCAGAAACATTATTCGATTACTGCGGGAAGGGAAAAAGGTTGAAATCATTATTGGTGAT
AAAACCGCGAATGATTTTTATATTCCAGAAGATCAACCGTTCAAGATCATTGGCGCTTTA
CCTTACCTTTATGAAATCAACCTGCGCCGATTCCTGAGCCGTTTGCAGCGTTATATTGAT
AACCAGCAGCTCGTCGTGCGCTTGTGGAAAGACGGTGACAATAGCTTCCATCTTAAAGGT
ATGTGGGTTGATGATAAATGGCAGTTACTGACCGGAAATAATCTTAATCCGCGCGCCTGG
CGCCTGGATCTGGAAAACGCCATTCTCATTCACGATCCTAAAAAGGTCTTGCTGGCGCAG
CGATTACAGGAGCTGGAAAGCATCCGGATACATACCCATGTGATAGCAAACTACATGGAG
CTGGAAAGCATTGCGCAATATCCGGTAAAAGTGCGTAAACTCATTCGACGCTTACGCCGC
ATCCGTATAGATCGCCTAATCAGCCGCATCCTCTAA
>BG_00172 Acetyltransferase Pat
ATGAGCCAGCGCGGATTGGAAGCACTATTACGTCCTAAGTCGATAGCGGTTGTGGGCGCC
TCGGAAAAACCGGGACGCGCAGGCTTTCTGTTGATGAGAAACCTGCTGGATGGCAACTTC
AACGGGCCGATTCTTCCCGTTACCCCCAAATATCGCGCCGTCTGCGGTGTGTTGGCCTAT
CCGAATGTCGCCAGTTTACCGATTACGCCCGATCTTGCCATCCTTTGCACCAACGCCAGC
CGCAATCTGGCGTTGCTGGAAGAGATCGGGCAGTCCGGTTGCAAAACCGTCATTATTTTA
TCCGCTCCGCCCTCTCAGTTCAGCGAATTAAGAGCCTGTGCGACTCGCTATAACATACGG
TTTTTAGGCCCGAACAGCCTGGGTTTGCTCGCGCCCTGGCAAGGATTCAACGCCAGTTTC
TCGCCGGTTCCCACGCTGAAAGGCAAGCTGGCGTTTATTTCTCAATCCGCCGCGGTATCA
AACACCATTCTGGACTGGGCTCAGCAACGTGGAATTGGTTTCTCCTATTTTATTGCACTG
GGCGACAGCCTGGATATCGATGTCGATGATCTGCTGGACTTCTTAGCCCGCGACGGCAAG
ACCAGTGCGATTCTGCTGCACCTCGAACACATCAGCGATGCCCGGCGTTTCCTTTCATCC
GCCCGCAGTGCTGCAAGAAACAAACCGATCTTGGTGATCAAAAGCGGACGCAGCCGGCAG
GCGCAACTGCTGCTCAACGACAAGCGTCAAGGATCTGACGCGGCCTACGATGCGGCGATT
CAACGCGCGGGACTACTGCGGGTACGCGATACCCATGAGCTGTTCTCGGCGGTGGAAACG
CTCAGCCATCTGCGGCCCTTACAGGGCGAACGTTTACTGTTGGTCAGCAATGGCGCATCG
CCGGCGGCGCAGGCGCTTGATCAGTTGCTGAATAGACAAGGGAAACTGGCCGTACTCAGC
GAAACCACGCAACAGGCGCTGCGCGAACAGCTACCGGAACACGTCACGATCGGCAATCCG
CTTAATCTCGGTGACGAGGCGACGGTCGAACGCTATCTGACCGCCGTGTCTGTTTTACTG
GATAGCAATGACTTTGACGCGCTGCTTATCATTTATTCTCCCAGCGCCGCCGCGCCGGGA
ACCGAAAGCGCCGCACAGCTGATTAGGCTTTTTCAGCAACATCCGCGCGGCAAACGCCTG
ACGCTGCTGACCAACTGGTCCGGCGAATTTTCGTCACAAGCGGCCCGGCGTTTATTCAAT
GAGGCCGGCATTCCCACCTACCGCACGCCAGAAGGCGCCGTGACAGCGTTTATGCACATT
GTCGAATACCGGCGTAACCAAAAGCAACTGATGGAAACCCCCGCGCTGCCACAGGATTTG
TCGAGCAATACAGATCGGGCGCATGAGCTTATCCATCAGGCGCTGGCGAACGGCATCACT
CAGTTAGACACCCACGAAGTCCAGCCAATCCTGCAGGCTTACGGCTTAAACACGCTGCCG
ACCTGGATTGCCAACGACAGTACCGAAGCGGTATACATCGCCGAACAGATCGGCTATCCG
GTCGCCATTAAGCTGCGCTCGCCAGACATTGCGCATAAATCGGAGGTCCAGGGCGTCATG
CTCTATCTGCGCACCGCCAGAGAAGTCCAACTGGCGGCGGAAGCGATTCTCGATAGGGTG
AAACAGACTTATCCTCAGGCGCGCATCCTCGGTTTGCTGGTACAAAGCATGGCAAACCGG
GCCGGCGCCCAGGAACTGCGGGTGGCCGTTGAGCAGGATCCGGTATTCGGGCCATTAATC
ATGCTGGGCGATGGCGGTGTTGAATGGCAAGAGAACCGGGTCGCCGTCGCGCTACCGCCG
TTAAATATGACGTTGGCTCGCTATCTGGTGCTACAGGCGGTAAACAGAGGGAACATTCAT
CGCCGCAGCGCGCTGCGTTCTTTGGATATTCCCGCGCTCAGCCAGTTGCTGGTACAGGTT
TCCAACCTGATCCTCGACTGCCCAGAAATAACCCGGCTGGATATTCATCCTCTGCTGGCC
TCTGGCGATGAGTTTACCCTGCTGGATGTTACGCTTCATCTGACGCCGTTTAGCGGCGAC
CCGCAGTCAAGATTGGCTATCCGGCCTTATCCGCAGAATCTGGAAGAAGCCGTTACGCTA
AAAGATAACTCGACCTGCCTATTCCGCCCTATTTTGCCCGAAGATGAACCGTTACTGAGT
CAATTCATCGCAAAAGTCACAAAAGAAGATCTGTATTATCGTTACTTCAGCGAAATCAGT
GAATTTAATCATGAAGATTTAGCCTATATGACGCAGATTGACTACGATCGGGAAATGGCG
TTTGTCGCGATTCGTCAGATGGGAAATGATGACGAAATTATCGGCGTGACAAGGGCCATA
TCCGATCCCGACAATACCAATGCCGAATTCGCTGTTCTGGTACGTTCCGATTTGAAAGGA
CTGGGGCTGGGCAGACGCCTGCTGGAAAAGCTGATTCACTATGCCAGGCTACACGGGCTA
GCGCGGTTGAACGGGATCACCATGCCGCATAATCAAGGAATGATTACGCTGGCGAAGAAG
CTTGGCTTTAATGTCAATGTGCAGTTGGAAGAGGGTATTGTCACGCTGGAATTGCCGTTG
AAAGTTTAA
>BG_00173 DTW domain protein
ATGTTTCCCCAAACGCAGACCGTAAACCGCTTCCTGACAGAACACCGAGATCCCCGATAC
GCCATGATTAACAATGCCGTTCTTCGCCTGCGCCAGCAACGTCTTGAGCTGTCTACCAAA
CCATTTCGCGCCCGAGGATGCCGTGTCGTACGCTGTCAGCGCTGTCTGCTGCCGGCCGCA
AACTGTCTGTGTCACACGATTCAGCCACGCCCTGCCCGTAGCCGTTTTTGTCTGGTGATG
TTCGATACAGAACCGCTAAAACCGAGCAATACCGGGCGCTTGATCGCCGATATCCTGCCG
GAAACGCAGGCATTTCGCTGGTCCCGTACCTCGCCCGATCCGCAGTTGCTCGCCGCGCTC
GGCGATCCGGATTACCAACCCTATCTGATCTTTCTGGCTGATGATACCGAAGAAGAGCGT
CAGATTTTCCAGCAATTACCCTCGCAGGGCAAACCGCCGCTATTTGTTCTGCTGGACGGC
ACCTGGCCGGAAGCGCGCAAAATGTTCCGTAAAAGCCCTTATCTGGATAAGCTGCCCATG
CTATCGCTGCATGTCGATGCGCTTTCCCGCTACCAGCTTCGAGAAGCCAGCAACGCCGGA
CAGCATTGTACCGCAGAAATCGCCATCGCTCTGCTTGGGCAAGCCGGAGATTCCATCGCG
GCGCAAGCGCTAGCGAATCATTTCGATCGTTTCCGTAAACACTATCTGGCAGGGAAATCT
CATCATACCTTACGGGAACTTTCCCCCTCCATCACAGCATAA
>BG_00174 Thioredoxin-2
ATGAATACGGTATGTGCATCTTGCCACACAACAAACCGTCTGCCCGAAGATCGTATTGAC
GACCACCCTAAATGCGGCAATTGCGGCGAACCTCTATTCACGGGTGAAGTTATTAATGCC
ACCGAAGCAACGCTGGATAAGCTGCTGCAGGATGATCTGCCGGTTGTCATCGACTTCTGG
GCGCCCTGGTGTAGCCCTTGTGTCAACTTTGCCCCCGTATTTCAGAGTGTCGCACAGGAG
CGCGGCGACAAAATACGCTTCATTAAGGTTAATACCGAATCAGAGCCCGCGCTTAGCTCA
CGCTATCGCATTCGCACCATCCCAACCCTGATGCTGTTTAAGCAGGGGAAACTGGTCGAT
ATGCTCAATGGCGCGCTTCCTAAAGCACCGTTTGAAGGCTGGCTCGACGAATCGCTGTAA
>BG_00175 Putative TrmH family tRNA/rRNA methyltransferase
ATGAGCGATTCATTCAATAGTAAGAGCGGCAAAGTCCGTGTGATGTACGTCCGTAGCGAT
GATGAGGGCGAGAAAGAGAACAAAAACAAGCGTCCTGCTGGTAAAGATCGTCGCAGTGAG
GGTGGGCGCGGCCGGCGTGATGATGCGGGTTCCCGTGATAAGCCCCAGCATCCCCGAGAT
AAAAACCCGCGCTACGCCCGCGAGAACCCTTCGCGTGATGGCGAGAAAAGCCCATGGGGC
AAGGATCGCAGCGAGCGCAACGGCGAACGCGCAGAGCGGCCGCGTCGTCCGCGTGGCGAA
GAGCGTGATACCAGTGATTCGCCCTGGAAAACGATTTCTCGTGCGCCGGGTGAAGAGGCT
GAGTTCGATCATGGCGGGATCAGCGGGAAAAGCCAGATAGATCCTGCGCAGTTGCGTCGT
CAGCGTCAGGAAGAAACGCGGGTTTATGGTGAGAATGCCTGCCAGGCGTTGTTTAACAGC
CGTCCGGATTCCATTGTCCGCGCCTGGTTTTTGCAAGAAGTGACGCCGCGTTTTCGTGAA
GCCCTTCGTTGGATGGCGGCCAATCGCAAAGCCTATCATGTCGTCGACGATGATGAATTG
ACCAAAGCCTCCGGCACCGAGCACCATGGCGGCGTATGCTTCCTGATTAAGAAGCGTCAG
GGGATGGATATTCATGAGTATCTGAAAACGGCTGGCGAGCGTGATTGCGTCCTGGCATTG
CAAGATGCCGGCAATCCTCACAACCTTGGCGGTATTATGCGAAGCTGCGCGCATTTCGGC
GTGAATGGCCTGCTGGTTCAGGATGCGACAATGCTGGAGTCCGGGGCGGCGGTACGCACT
GCCGAAGGCGGAGCCGAGCACGTTAAAGCGATCAGCGCTGATGACCCTATCGCGGCGTTC
GATGAGTTCCGTAAAGCCGGGTATACCATTGTGACAACCTCCAGCCACAAAGGAACGGCA
TTGTCGAAAACCCTGTTTCCGGCTAAAACCGTGATTGTGCTGGGGCAGGAGGGGGATGGT
CTGTCCGACAGCGCCTGGCTACAGGGTGATACCACTATCTCGATCGACGGCACGGGGAGG
GTTGAAAGTCTGAACATTTCCGTTGCGACAGGTATTTTGTTGTCCGAATGGTGGCGGCAG
AATCAAGCCTGA
>BG_00176 hypothetical protein
ATGGTGCAAACCACCCTCTATTTCGGTCTGAACCGCCCGGCTGGCCCACCGGTTTCCGAT
GCGGAATGGAAGGACTTTGTCGATAACGAGGTCACGCCGCGGTTTAAAGACGGGTTAACG
ATTTTTGATACCAGGGGACAGTGGCTGGGTCAGAATGGCGCTGTGGTGCGGGAAAACAGC
AAAGCGCTGCTGCTTATTCATGGATCTGAACAGGAAAGCGCTGTAGAAGCGTTGCGTACA
GCATACAAAACACGCTTTGCCCAGGAATCGGTCATGCGGATTGATGCGCCGGAGTGTGTC
GCTTTTTAA
>BG_00177 Multidrug export protein EmrB
GTGCAGAGAAAACCGCTTAAAGGCGCCAGTCTGGCCTGGATGACCGTCGCCCTGTCATTG
GCGACGTTCATGCAGGTGCTGGACTCGACCATCGCCAACGTGGCGATTCCGACAATTGCC
GGTAACCTGGGAGCCTCCAACTCGCAGGGAACGTGGGTGATCACCTCGTTCGGGGTCGCC
AACGCCATTTCCATTCCCATTACGGGTTGGTTGGCCAAACGCTTTGGCGAAGTTCGCCTT
TTTCTGTTGTCCACCGCCCTGTTTGCTTTCACTTCCTGGATGTGTGGTATCTCCTCCAGC
CTGGAGATGCTGATCTTCGCCCGCGTTTTACAAGGGATTGTCGCCGGGCCGCTGATCCCG
TTGTCGCAGAGTTTGTTGTTAAACAACTATCCTCCCGCCAGACGGAGCATTGCGCTGGCG
CTTTGGTCGATGACCGTGGTCGTCGCGCCGATTTGCGGCCCGATCCTGGGGGGCTGGATT
AGCGACAACTACCACTGGGGCTGGATCTTCTTTATCAACGTCCCGCTGGGGGTGGCCGTG
GTGGTCATCACCCTGCAAACGCTGCGCGGGCGAGAGACAAAAACAGAAATCAAGCCCATT
GATACCGTGGGTCTGGCCTTGCTGATTGTCGGCATCGGCAGTCTCCAGATGATGCTGGAC
CGGGGCAAAGAGCTGGATTGGTTTAACTCCAACGAGATTATTATCCTTACGGTTATCGCC
GTCATCACCCTGACGTTTTTAATCGTTTGGGAATTGACCGACGACCACCCGGTGGTGGAT
TTATCGTTGTTTAAATCCCGCAATTTCACCATTGGATGCCTGTGCCTAAGCCTCGCCTAT
ATGTTCTATTTCGGCGCGATCGTACTGCTGCCGCAGTTATTACAGGAGGTTTATGGCTAT
ACCGCGACCTGGGCAGGGTTGGCGTCCGCCCCCGTCGGCTTAATGCCGGTGGTGCTGTCG
CCGATTATCGGTCGTTTCGCTCCGCGTCTGGATATGCGGCAGTTGGTCACATTCAGCTTC
ATTATGTACGCCGTCTGCTTTTACTGGCGCGCCTATACCTTTGAACCGGGAATGGACTTT
GGCGCATCCGCCTGGCCGCAGTTCGTGCAGGGTTTTGCCGTCGCCTGCTTCTTTATGCCG
CTGACGACCATCACGCTGTCAGGATTGCCGCCGGAAAGAATGGCCGCGGCGTCCAGTCTG
TCTAATTTTACCCGCACGCTGGCGGGTTCCATCGGTACGTCCATCACCACAACGTTATGG
GCGCAGCGTGAATCGCTGCACCACGCTCATTTGACGGAGTCGATCACCCCTTACAATCCG
CAGGCTCAGGAGGCCTATCAACAGCTACAACAGACGCTGGGGATGAGCCAATCGCAGGCT
TCGTCTTATATTGCGAGCGAGATTACCGCCCAGGGGCTGATTATTTCCGCCAATGAGATT
TTCTGGGCGGCGGCGGCGGTGTTCCTGATGCTGTTGGTGCTGGTCTGGTTTGCCCGGCCG
CCGTTTACCTCCGGCGGAGGCGGCGGCGCGCACTAG
>BG_00178 Multidrug export protein EmrA
ATGAGTGAAAGTGTGGAAAAACAGGCGCCACAGCCAGTAAAACGCAACAAGAAAAAACAG
CGTAAACGGGTGCTAACGCTGTTAACGCTTATTTTTATCGTGCTTGGCTGCGCCTGGTTT
GTTTATTGGTTTCTGGTCCTTAGGCATCACCAAAATACCGATGATTCCTACATTGCGGGC
AATCAGATTCAGGTGATGGCGCAGGTGACGGGGAGCGTCACGCGCGTGAATGTGGACAAC
ACCGATTATGTCAAGCAGGGCGATGTTCTGGTTGAGTTGGATCCGACCGATGCCCAGCAG
GCTTTTGAGCGGACCCAAACCGCACTGGCCAACAGCGTGCGTCAAACGCATCAGTTAATG
ATTAACGGCAAGCAGTATCAGGCCAATATAGAGTTACTCCAGATCCAACTTAATCAGGCG
CAGAGTGATTTAAATCGCCGTGAAACACTGGGTCATGTCAATGCTATCGGCCGAGAAGAG
GTCCAGCACGCACGGGATGCGGTAGCCAGCGCCAAAGCCTCGCTGGAAGTGGCGAAGCAG
CAATATCAGGCCAATCAGGCCATGATTCTGGACACGCCGTTAGAACAGCAGCCGACGGTC
CAACAGGCCGCGGCGGAAATGCGCGATGCCTGGCTGGCGCTGCAACGAACAAAAATCGTC
AGCCCGGTAAATGGCTATGTTTCACGCCGCAGCGTTCAGGTCGGCGCCAGGATCGCAACC
ACATCAGCGCTCATGGCCGTTGTACCTGCGGATCATCTGTGGGTTGACGCCAACTTCAAA
GAAACCCAGTTGGCCAAGATGCGCATTGGTCAACCCGCTACCGTCATTGCAGACATCTAC
GGCGATGATGTCGTTTATCAAGGCAAGGTCGTGGGTCTGGACATGGGCACCGGCAGCGCG
TTCTCTCTGCTTCCGGCGCAGAACGCCACCGGCAACTGGATAAAAGTCGTCCAACGTTTA
CCTGTCCGTATTGAATTGGATCCGCAGCAGATTGCTGAACATCCGCTGCGTATCGGTCTG
TCCGCGCTGGTCAATGTCGATACCGCCGACGCCAGCGGACCGTCGCTGTCGGAAACGCCG
CGCAGCACTCCGGCTTATGCAAGCGATGCGCTGTCGCTGGATCTTGCTCCGGTCAACCAA
ATGATCAGCGACATCATCCAGGCGAATGCCAGCTAA
>BG_00179 Transcriptional repressor MprA
ATGGATAGTTCGTTTACTCCCATAGAGAAAATGCTGAGCCTGCGTGTTTCACGTAAACCC
GATTTCCCATACCGGGAAGTCCTGCTGTTACGTTTATGCATGCATATGCAAAGCAAAATA
CTAGAGCACAGAAATAAAATACTGAAAGATCAGGGCATTAATGAAACCTTATTCATGGCT
CTCCTCACGTTGGAATCACAGGAGTCTTACAGTATTCAACCTTCAGAGCTCAGTGCCGCA
TTGGGATCATCACGGACTAACGCCACGCGTATTGCTGATGAATTGGAAAAAAGAGGTTGG
ATTGAAAGGCGCGAAAGCAGTAGCGATCGGCGCTGCTTGCACCTGCATATGACAGAAGAA
GGCAAGAATTTCCTTGGTCAACTACTTCCCCCGCAGCATAAAAGCCTCCATTTTCTCTGG
TCTACGCTCAGTAATGATGAGCAAAAACAGCTTGAAACATTAATGAGAAAGCTGTTGGCC
CGAATAGATGAAATGGAAAAAACCGAAAATCTTTAA
>BG_00180 hypothetical protein
ATGTGTGACGTTAGAGAATGGCGGAGTGGGGAAATCGGAATCAGTTGCTTACTAAGTCGT
CACATAATGCAAAAAGGCGGCAAAAGCCGCCTGCGGTTACTGACAAAGTTTGAAACATTG
CCATTAATGACCCCCGCCCAGCCTCCCCCTTGTCAGGGGGCGGAGCTACGCCGGATTTGC
TCCCTTCCCTGTGAAGGGGAGGGCCGGGGGGTGGAGTTGGAACCAGAAGGTTTGTCATCA
AACGCTTCTGAAATTCGCGAGTGGTGA
>BG_00181 Glycine betaine-binding periplasmic protein precursor
ATGAGCAAGACAAAAATCTGGGCCGCAGCCCTGACGACTGCACTGCTGAGTTCATCCATC
TATGCAGCCGATTTACCGGGCAAAGGCGTCACAGTTATTCCGGTGCAAAGCACCTTGTCT
GAAGAGACCTTCCAGACCCTGCTGGTCAATAAGGCGCTGGAAAAACTGGGCTATGACGTG
CAGACAATTCGTGAAGTGGATTACAACGTCGCCTTTACCACCGTGGCCAACGGGGATGCC
ACGTTCCTTGCCGTGAGCTGGGATCCGTTGCACGCCAATCAATATCAGGCCGCCGGCGGC
GACAATAAATTCTATCGTGAAGGCACCTATGTTACGGGCGCCGCTCAAGGTTATCTGATC
GATAAAAAAACCGCCGACCAATATAAAATCACCAATGTTGAGCAGTTAAAAGATCCTAAA
ATCGCCAAACTGTTTGATACCAACGGCGACGGCAAAGCCGATCTGACCGGCTGTAACCCT
GGCTGGGGCTGTGAGGCGATGATTAATCACCATTTGCAGGCTTATGACTTAACCAAAACG
GTTGATCATAATCAGGGCAACTATGCGGCCATGATTGCGGATACCATCACCCGTTATAAA
GAAGGCAAACCTATCCTTTATTATACCTGGACGCCTTATTGGGTAAGCGACGTTCTGGTG
CCGGGACGCGACGTTGTATGGTTGCAGGTGCCTTTCTCTTCTCAGCCTGGGGTTATGCAG
GGCGTCAGCACCAAGCTGCCTAACGGCGCCGACTACGGCTTCCCGGTCAATAGCATAAAA
ATCGCCGCCAATAAGGAATGGGCGGAAAAAAATCCGGCGGCAGCGAAGCTGCTTTCCATC
ATGAAACTGTCGATTAACGACATCAATGCGCAAAACCAGAGCATGCATAATGGTCAGAGC
TCGCAGCAGGATATCGAACGCCATGCCAACGGCTGGATCAAGGCGCACCAGCAGCTGTTC
GACGGCTGGGTCAAAACTGCGGCTGAAGCGGCTAAATAA
>BG_00182 Glycine betaine/L-proline transport system permease protein ProW
ATGAGTAAATCAACAACCAATCCATGGGAAAGCAGCACCGCGCCTGAGCAAAACGCCGAC
CAACACAGCGCGGCGGCGCAGAGCGATCCCTGGGCGGCGTCGACCCAGAATTCACCGCAG
GCGGAAAGTAGCGCCGCGCCCGATGCCGGATCGCAAAGCGACCCCTGGTCCACTGCCGCA
CCCGCGCAGGATGCGCCGGCCAACGGAGCGGACGCCTGGAGCACCACGCCGCCAGACGGC
GGCTCAGCGGATGCGGCTCAGGGCGCCAACGACTGGCTGAACAGCGCGCCGACCGATACG
CCGGAGCACTTCAGCCTGCTCGATCCGTTTAAAGATACGCTGATTCCGTTGGATCACTGG
GTAACCCATGGGATCGACTGGATGGTGCTGCACTTCAGACCCCTGTTCCAGGGGATCCGC
GTTCCGGTCGACTTCATCCTGAGCACGTTTCAACAATTACTGCTCGGTATGCCTGCGCCG
ATCGCTATCCTGATCTTCTCGCTGATCGCCTGGCAAGTCTCCAGTTTCGGGATGGGGGTC
GCCGCGCTAATTTCACTGGTTATCATTGGCGCCATCGGCGCATGGTCGCAGGCAATGGTG
ACGCTGGCATTGGTATTGACCGCCCTGTTCTTCTGCCTGCTAATCGGGCTGCCGATAGGG
ATTTGGCTGGCTCGCAGCGAACGAGCGGCCAAAATTATCCGCCCGCTGCTGGATGCGATG
CAGACCACGCCGGCCTTTGTCTATCTGGTGCCGATCGTCATGCTATTCGGTATTGGCAAC
GTACCTGGCGTGGTGGTCACCATTATCTTTGCCCTGCCGCCGATTATTCGTCTGACGATT
CTGGGTATCCGTCAGGTGCCGGCCGATCTGATTGAAGCGGCGGAGTCCTTTGGCGCCAGC
CCTCGTCAGATGCTGTTTAAAGTTCAGCTGCCGCTGGCGATGCCAACCATCATGGCAGGC
GTGAACCAGACGTTAATGCTGGCGCTGTCGATGGTGGTGATTGCTTCAATGATCGCCGTG
GGTGGCTTGGGACAAATGGTGCTGCGCGGCATTGGCCGTCTGGATATGGGATTAGCGGCT
GTCGGCGGCGTCGGCATCGTTATTCTGGCTATTATCCTCGATCGCCTGACCCAGTCTCTG
GGCCGCGACAGACGCAGCAAGGGCAATAAAAGCTGGTATACCACAGGCCCAATCGGCCTG
GTAACCCGTCCTTTCATCAAGCAGTAA
>BG_00183 Glycine betaine/L-proline transport ATP-binding protein ProV
ATGGCAATTAAACTAGAAGTAAAACACCTTTATAAAATATTTGGCGAACACCCTAACAGA
GCATTTAAACTGATCGACAAAGGCCTGACTAAAGATCAGATATTTGAAAAAACGGGTCTT
ACCGTCGGAGTCAAAGATGCCAATCTGGCCATTGAAGAAGGCGAGATATTTGTCATCATG
GGATTATCCGGTTCCGGCAAATCAACCATGGTACGCCTTCTCAATCGTCTGATAGAACCT
ACTCGTGGTCAGGTTCTGATTGATGGCGAGGATATCGCCCAAATATCCGACGCAGCGCTG
CGCGACGTGCGGCGTAAAAAAATCAGTATGGTATTCCAGTCTTTCGCCTTAATGCCGCAC
CTGAATATCCTCCACAATACCGCTTTTGGTATGGAGTTGGCCGGGATAGAGAAAACGGAA
CGCGAACAAAAGGCGATGGATGCGCTGCAACAGGTTGGTCTGGAAGCTTACGCCAATTCC
TACCCGGATGAACTGTCGGGCGGGATGCGTCAACGCGTCGGATTGGCGCGGGCGCTGGCG
AACGACCCGGATATTCTGCTGATGGATGAGGCTTTTTCCGCCCTCGATCCGCTGATCCGT
ACAGAAATGCAGGATGAGCTGATCAAGCTCCAGTCCCGTAATCAGCGTACCATCATCTTT
ATCTCGCACGATCTGGATGAAGCAATGCGTATCGGCGATCGTATCGCCATCATGCATGGC
GGTGAAGTGATCCAGGTGGGTACGCCGGATGAAATTCTGAACAACCCGGCCAATGATTAT
GTTCGCACCTTCTTCCGCGGCGTGGACGTCAGCCATGTCTTCAGCGCCAAGGATATCGCC
CGCCGCCGCCCGGTCACGCTGATTCGTAAAACGCCGGCAGTCGGACCGCGTTCCGCACTG
AAAATTTTGCAGGACGAAGATCGCGATTACGGCTACGTGCTGGAGCGCGGACAAAAATTC
ATTGGTGTGGTCTCTATCGACTCGCTGAAACAGGCCCTGAAAGAACAGCAGCCGCTGGAA
CATGCGCTGTTATCCGATCCGGCCCCTGTGCCCGCAGATATGTCGCTCAATGAGCTGATT
TCGCAGGTAGCGCAAGCCCCTTGTGCTGTCCCCGTCATCGGTGAAAACAACGAGTACATC
GGCATCATTTCAAAGGGAATGCTGCTACAGGCACTGGATAAGGAAGGAGCAACCAATGAG
TAA
>BG_00184 Putative gamma-glutamyltransferase YwrD
ATGATGCAAAGTAATATCGCGCCATTGGGCATGGCGGTGACGCCACATCACTTAGCCAGC
GCCAGCGCTCAGGCTATTCTGCGTGACGGCGGCGACGCCATTGAAGCGATGGTGGCGGCG
GCGGCGACCATCTCAGTGGTTTACCCTCATATGAGCGGGCTCGGCGGTGATGGTTTCTGG
TTAATTCTGCCGCCGCAGGGCGAACCGATCGCCATAAATGCCGCTGGCGCGGCAGGTCAG
CTTGCCAGCCGTGATTTTTACCAGGGGGAATCGCAGATCCCCCATCGCGGCCCCAAAGCT
GCCCTCACCGTGGCCGGAACCGTCGGGGGCTGGCAAGAAGCCCTGAAGTTCTCTCAGGAA
TTGGGCGGCTCGCCACTGCCGATTTCGCGCCTGCTGGCCGACGCCATCCGTTATGCCGCA
GACGGCATCCCCATCACCCAGTCGCAGGAAGATGCGCTGACGCAGCACTATAATGAGCTG
ATCTATCTTCAGGAGTTCGAGCGCGTTTTTATGCCTCAGGGGACGATCCCGCGTGCCGGC
AGCCGTTTTACTCAACCGGAGCTGGCCGGGACGCTGACGCTGTTGACGCTGGAAGGTCTG
GACAGCTTCTATCGCGGCTCGCTGGCAAAACACTTCGCCGCCCAGATGGCGAAACTGGGC
ATGCCGGTAACCGGCGACGACCTGGCCAACTATCATGCCAGACGCACCACGCCGCTACGC
CTAAAACACAGCAAGGGCGATATTTATAATCTCGCCCCGCCGACTCAGGGTCTGGTGTCA
TTAGCTATCCTCGGCTTAACCGACCATCTGGAGCTAGCGGATTTAAACGACAGTCAAACC
GTTCACCGTATTGTTGAATCCACCAAGCTGGCTTTCAAGTTGCGCGACCGTTTTATTACC
GATCCCAACATGATGACGCCGGACGTTCAGGAACTGCTGGATCCCGACAAACTGGGCATC
ATGGCCCACGAGATCGATACCCGTCAGGCCGCGCCCTGGGACGCGGGAGACGGCCCCGGC
GATACCGTCTGGATGGGCGTATGCGACAGTAGCGGACTTTGCGTTTCCTTTATTCAGAGT
CTCTATCATGAATTCGGCAGCGGCGTCGTACTGCCGGGTACCGGCGTGCTCTGGCAGAAT
CGCGGAGCCACTTTCAGTCTCGATCCTCACCACCCGCTGGCGCTGAAGCCGGGCAAACAA
CCGTTCCATACGTTGAATCCGGCAGCGGCGAGATTGTCTGACGGCCGCACCATGGTTTAT
GGCGCGATGGGCGGCGATGGACAACCCCAAACTCAGGCTGCGCTGTTTATTCGCCATGTG
CTTCAGGGATTATCCTTGCAGCAGGCGATTACCGCTCCCCGCTGGCTGTTGGGCCGCACC
TGGGGACAATCGTCCGATACCTTAAAGCTAGAGGATCGATTTAAGCCCGCCACCGTTGAT
GCGCTGAGAGCCTTGGGCCATGACGTCGAATTACTGAACGGCTTTAGCGACGCCGTCGGT
CACGCCGGCGCGATCGTCCGTCATACCCACGGCATGCTGGAAGGGGCGTTCGATCCGCGC
AGTAACGGCAGCGCCGCTGGTTTTTAA
>BG_00185 hypothetical protein
ATGAATCATTTGGAACTACAGGCTCTGCGTCAAATTTTTTTTATGAGTATCGACGAAGCC
TCAACTTATATTGCCGGTGATGAAAACAGCGAAAGGTGGCGGCAATGGGAGAAGGGGGAG
CAAGACATTCCACTTTCCGTTATAAAAATCCTGACCTTAATGAATACAAAGCGAAAAGAA
AGGATCAACGCCATCATTGAAAAGATAAATAATCGTATCGGGAATAACACCATGCGTTTT
TTCCCCGATTACGACGCGTTTCGGGCGGTCTATATCGAAGGTGATTATTTAGAGTGGAAA
ATATATCAGTCCGTCGCGGCCGAACTCTATTCTCATAATCTGGAACGGTTGTGCTAA
>BG_00186 Shikimate kinase 2
ATGTTCAATATCATCATACTTGTCGGCCCGCGCGCGTCAGGTAAAACCACGGTAGGAAAG
ATTTTAGCAGCCCATCTGAAGCTGAATTTCATTGATACGGATGAGGTCGTTCAGAAAAAA
ACCAGCAAGACTATCGCGCAGATCGTCGATGAGCAGGGGTGGGATAACTTTCGGAGGATT
GAAAGTCAGATATTGAAAGAGGTGACGCTCGCGGGTTGCATTATTGCCACGGGGGGCGGG
ATGGTGATGGCGAAAGAAAACCGCAATCACATGAAAAATAAAGGAATTGTGTTTTATCTT
TCGACCTCTGCCGAGACGGTGGTTCAGCGGCTAAAGTCGGACCCGGCCGTGAGCCAACGT
CCTTCGCTGACCGGGTTGTCGATTACCGAGGAGATTGCCGGCATTATCAAAACACGCGAT
CCGCTCTATCAGGAAACCGCTCACTTTATAATTGATGCTAATAACGGGAAAGATCAGGTC
GCTCAAGAGATTAATACTATTTATCATACCTTGCTAAAAGATGCCGCTAACGATGCCACG
GCGATACCGCCGTTAACGGAATAA
>BG_00187 Inner membrane transport protein YdiM
ATGAAAAACAATTACATACCGACATCTGTCGGGCTATATATCAACTATTTGGTTCACGGT
ATGGGCGTCATATTGATCAGTTTGAATATGCCCCATCTACAGCAGCAGTGGCAAACCGAC
GCCGCCGGCGTATCGATCGTTATTTCTTCTCTGGGGATTGGCAGACTGAGCATACTGCTG
GTGGCGGGTATGCTTTCCGATCGCTTTGGCCGGAAGCCTTTCATTTATCTGGGAATGGTC
TGCTACCTGGGATTTTTTCTGGGGATCCTCAGTACGCAGAGTATCGTCGTCGCCTACTGC
TTCGGGTTTCTGGCGGGGATGGCGAACAGTTTTCTTGATTCCGGTACCTATCCGACATTA
ATGGAAGCGTTTCCCAAGACTCCCAGTACGGCGAATATTCTCATTAAAGCGTTTGTTTCC
GGCGGTCAGTTCACCTTGCCGTTGATCATCAGCGTATTGGTCTGGTTCGATCTCTGGTTC
GGCTGGTCGTTTCTGATTGCCGCCGGGATGATGTTTCTGAACGCGATCTATCTGTTCAAA
TGTCCGTTCCCGCCCCATCATTCTCTCGCCAAAGCAGAGGAAAACCCAAATACGGTTGAA
CCGGCGATATCTAAAGATTGCACCTGTTCCATGTTGGATCTCGCCAGTTTTACCGTTTAT
GGCTACATTTCCATGGCTACGTTCTATTTGATCAGCCAATGGCTGTCGCAATACGGACAG
TTTGTGGCGGGAATGCCCTATACGATGGCCATCAAGCTGCTGAGTATCTATACCGCAGGT
TCCCTGGTGTGCGTTTTTATTAGCGCCGGTCTGGTGAAGAAAACGGTCAGTTCGACCACG
CTGCTGATGCTCTATACGTTTATATCGTTCATCGCGTTGCTGACCGTGTGTCTGCACCCC
ACCGTTGCGACGGTGATCGTCTTCGCCTTTGTGATTGGTTTTTCCGCCGCGGGGGGCGTC
ATGCAACTGGGATTGACGCTGATGGCAATTCGGTTTCCCCACGCTAAAGGGAAGGCTACC
GGCATTTTTTACAGCGCGGGCAGTTTGGCCACCTTCACGATCCCTTTGATTACCGCCAAA
CTTTCGCAAATCAGTATCGCCAGCATTATGTGGTTTGATGTGGGCCTGTCGGCCGCCGGT
TTCCTGATTGCTCTGTTTATCGGTTATCGCAGCATGAAAGAGCGTCGTTGTACGATGAAA
ATCAATCAGGTTCAGGTTTAA
>BG_00188 HTH-type transcriptional regulator GltC
ATGAATTTAAAACAATTACACTATTTTAAACGTCTGGCTGAAAAGCAGCATTACACGGAA
GCGGCATCGAGTCTGTTTATTGCCCAGCCTTCTTTAAGCCATGCGATATCCGAGCTTGAA
AAAGAGCTGGGAGTGATGTTATTCGAAAAATGCGGCAGGAATGTACGGATAACGCAAGGC
GGAAAAATATTTTTACCCTATGTGGAAAATGCGTTGCTTGAGTTGGAAAACGGTCGTCTT
GCACTACGCCAAATGAGCGGCTATCACGACGACATTATCGGTCTGGCGTTCATTTACACC
ATGGGTGAGACGGTGGTTCCACAACTGATCGATCGTTTTACCCATATTCCCGGCAATAAA
AATAAGCGCTTTTGTTTTTATCAGGGCACGACCGCGTCAATCATACAAGACCTTAAGGCG
GACAAGTTCGATCTGGCTATCTGTTCCCTGCTTCCAGAAGAGCCGGAAGTCGAGTTTATC
CCGTTAATCAGTCAGGAACTGGTGCTGGTCACGTCTCAAAATCACCCCCTGGCGCAGCGC
AACCAACATGAAATCGCCCTGGAAGATACCACGCCTTATCCGTTCATCTTTTTTTCACAA
AATAGCGGTTTACGTCAGTTCATCGACAAAATGTTCATGCAAAAAAAATTGATCCCTGAA
ATCGCCTGTTATGTCGAGGAAGATACGGCGATGGTCGGGCTGGTGAGCATTGATTACGGT
ATTGCGATTATGCCGCGGATCAGTACGCTTTCGCATTCCAATGTTCACGTCATGCGCATT
AAGGATCCTGGGCCGACACGCTATATCTATCTGGCGACCCGTAAAGACAAAGTGTTGTCG
CCGGCAACCCAGTCGTTTAAAAAATTCATCTTCAGTTCCTGTCAAACGATGCCGTTCAAG
TAG
>BG_00189 Inner membrane transport protein YdiN
ATGAGCCAGCATAAGGCCTTCAATGCGCCATTTTTATTAGCCGCCATAGGTATATATCTG
AGCTATTTTCTTCATGGCATCAGTGTTATTACTCTAGCGCAGAATATGACCCATTTAGCA
GAAAAGTTTAACACGGATAGTGCCGGAATTGCTTACGTGATTTCGGGGATAGGACTGGGA
AGGCTGATCTGTATCCTGTTCTTCGGCGTTATTTCTGACAAATTCGGCAGACGCTCGGTT
ATTTTTCTGGGCATAGCGTTATATATCCTGTTCTTCTTTGGCATTCTCGTCAGCCCTAAT
CTGATTGTCGCGTTTATTCTGGCTTTCTGCGTCGGTGCGGCGAATGCGGCATTAGACACG
GGAGGATATCCGGCGTTGATGGAGTGTTATCCTAAAACCTCGGGGTCTGCCGTGATCCTG
CTTAAAGCGATGGTCTCTTTCGGACAGATGTTCTACCCCATGTTAGTCAGCTACCTGCTG
GTAAGTCATCTTTGGTATGGCTATGCGATGGTCATTCCGGGCGTCCTGTTTGTTTTGGTC
ACGCTATTGGTGATCAAAAGCAAATTTCCCAGTCAGACTGTCGATGCCAATATCGCCAAA
GAATTGCCCCAAATGGATAGTAAACCGCTGGCATGGTTGGAAGGGGCGGCCTCTGTGGTA
TTTGGCGTTGCCGCATTTTCAACATTTTATGTCATCGTGGTCTGGATGCCGAAATATGCG
ATGGCCTTTGCCGGCATGGCGGAAGCAGAGGCATTAAAAACCATCTCCTACTATAGCCTG
GGGTCATTGTTGTGCGTATTTATCTTCGCTTTTCTGCTTAAAAGTATGGTTCGTCCGGTG
TGGGCCAATGTATTTAATACTGGCCTGTCTGTTATTGCCGCAGCCATTATCTATCTCTAT
CCGTCCCCGCTTGTTTGTATTGTTGGGTCGTTTATTATTGGCTTCTCTGCCGCTGGCGGG
ATATTACAGCTCGGCGTTTCTGTTATGTCCGAGTTTTTCCCGAAAAGCAAAGCCAAAGTT
ACCAGCATTTATATGATGATGGGTGGATTAGCCAACTTTATTATTCCACTGATTACCGGT
TATTTATCAAATGTCGGGCTGCAATACATCATATTACTGGATGCCGTATTCGCTGCTATT
GCCTTTGTTACCGCGATAATCGTTTTCGTTCGCTACTATAAGGTTTTCAAAATTCCAGAA
AAAGACCTGCGTTTGGGTGAGCGTTTTTTTCAATAA
>BG_00190 Quinate/shikimate dehydrogenase
ATGGATGTAACCGCAAAATACGAACTGATTGGATTAATGGCTTATCCTATCAGGCATAGC
TTGTCTCCCGAAATGCAGAATAAAGCGATTGAAGAGGTCGGTTTGCCTTATACCTATATG
GCTTTTGAGGTCGACAACACCGCCTTTGGTCAGGCAATCGAAGGGCTTAAGGCGTTAAAA
ATGCGCGGTACCGGCGTTTCCATGCCCAACAAGAAACTGGCTTGTAAATATGTGGATGAA
TTAACCCCGGCAGCCAAACTGGTTGGCGCAATCAATACCATCGTAAACGACAACGGTTAC
CTCAGAGGATATAACACTGACGGTACGGGACATATTCGGGCTATTAAAGAAGCCGGCTTT
GATATCAAGGGCAAGAAAATGGTGCTTGTCGGCGCCGGGGGCGCTTCTACGGCTATCGGC
GCCCAGGCGGCAATCGAGGGCATCAAGGAAATTATGTTGTTCAACCGCAAGGATGAGTTT
TACCAAGACGCGCTCGCCTTTGCAAAACGCGTTAATGACAACACGGATTGCACGATTACG
GTCAATGACCTGGCCGACCAGAAAGCGTTCGCCAAGGCGATTGCCAATGCCGATATCCTG
ACCAACGGCACGAAAGTGGGGATGAAACCGCTGGAAGATATGTGCGTCGTCAGCGACAAA
TCGTTGCTGCGTCCAGATTTGCTGGTTTCCGAATGTGTCTACAACCCTCATATCACCAAG
CTGTTGCAAATGGCGATGGATGTCGGCTGTAAAACCGTTGACGGTTATGGAATGTTGTTA
TGGCAGGGGGCGGAGCAGTTCAAGCTTTGGACCGGGAAAGATTTCCCCTTGGAATATATT
AAAAAGGTCATGGGGTTCAACGCATAG
>BG_00191 3-dehydroquinate dehydratase
ATGAAAACCGTAACAGTGAAAAATCTGGTGATAGGCGAAGGCGCTCCCAAAATTATCGTG
TCATTGATGGGAAAAGATGTGCCAGCGATTAAGTCGGAAGCGCAATATTACAAGGATTTT
GACTTTGATATTCTGGAATGGCGTATCGATCATTTTGATGATGTGGAAAATATTGAGAGT
GTTATCGACGCGGCGCGCCAGCTCAGAAGCATCATTCACGATAAACCGATCCTCTTTACC
TTTCGAACCGCCAAAGAAGGGGGGGAGAAGGATATATCGCCCGATGATTATATTTCTCTG
AATCAAAAGATCGTTGATAGCGGTCTGGTAGACATGATTGATCTGGAACTTTTTACCGGC
GATCAATGGGTGAGTGCGACGATAGAGCATGCCCATGCCAAAGGGGTAAAAGTCATCATG
TCCAATCATGATTTCCATAAAACACCGCCTAAAGAAGAAATTATCAAACGCCTGCGTAAA
ATGCAGGAACTCGGGGCCGATATTCCCAAGATCGCGCTCATGCCGCAGAGCAAAAACGAT
GTCGTGACTTTGCTGGCGGCTACGCTGGAAATGTATGAAAAACATGCGGATCGCCCCATT
ATTACGATGTCGATGGCGAAACCCGGCATTATTTCGCGCTTATCGGGTGAAGTGTTTGGA
TCGGCCGCCACATTCGGCGCACTGAAAAAAGCGTCTGCTCCGGGGCAGATAGGTATTCAA
GACTTAAGATCTGTTCTGAATATATTGCATCAATAA
>BG_00192 Acetate CoA-transferase YdiF
ATGAAACTGGAAAAACCGAAAAGAATTAATGGTAGAGTCCCGGTCTTATCTGCTGAAGAA
GCCGTAAAATATATTCCGGATGAAGCGACGCTGTGCGTGTTAGGCGCCGGCGGGGGCATT
CTGGAAGCAACCACGCTCATTACGGCATTGTCTGAACGCTATAAAAGTACGCAATCGCCG
CGTAATCTTTCTTTAATCAGCCCGACGGGATTGGGCGACCGGGCGGAAAAAGGAATTAGT
CCACTCGCTCAGGAGGGATTGGTTAAATGGGCGCTGTGTGGCCACTGGGGACAATCTCCG
CGTATTTCCGATTTGGCCGAACAAAACAAGATCAGCGCTTACAACTATCCGCAAGGCGTG
TTAACCCAGGCCATCAGAGCGTCGGCCGCTCATCAGCCCGGTATTTTGAGCAATATCGGT
ATCGGTACGTTTGTTGACCCGCGCCAGCAAGGCGGGAAACTCAATGAAGTGACCAAAGAA
GAGCTGATTAAACTGGTGGAAATTGATAATCAGGAATATCTCTTCTATAAGGCGATCGCG
CCGAACATCGCCTTTATCCGCGCCACCACCTGCGATAGCGAAGGTTATGCCTCCTTTGAA
GATGAAGTGATGTATCTGGACGCGTTGGTGATCGCGCAAGCGGTGCATAACAATGGCGGC
ATTGTGATGATGCAGGTCCAGAAGATGGTCAAAAAAGCGACCCTTCATCCCAAATCCGTC
AGAATTCCCGGCTATCTGGTGGATATTGTCGTCGTCGATCCGGCGCAAACGCAGCTTTAT
GGCGGCGCGCCGGTCAACCGCTTTATTTCCGGTGATTTTGTGCTTGATGACAGTACCAAA
ATGGAGATTCCGCTGAATCAGCGCAAGCTGGTGGCTCGTCGCGCGCTGTTTGAAATGCGC
AAAGGGGCGGTGGGGAACGTCGGGGTCGGTATCGCGGATGGTATTGGTCTGGTGGCCAGA
GAAGAGGGCTGCGCCGACGACTTCGTATTGACGGTGGAAACCGGTCCTATTGGCGGCATT
ACCACACAAGGCGTTGCTTTCGGCGCCAATGTTAATACGCGCGCCATTCTGGATATGACC
TCCCAGTTCGACTTTTACCACGGCGGCGGGTTGGATGTCTGCTATTTGAGTTTTGCTGAA
ATAGATCAGCACGGTAATGTCGGCGTCCATAAATTTAATGGAAAAATTATGGGCACGGGG
GGATTTATCGATATCAGTGCGACGTCGAAGAAAATCATATTTTGTGGAACGTTAACCGCA
GGCAGTTTGAAAACCGAAGTCGGCGAAGGGAAGCTGAAAATTACTCAGGAAGGCAGAGTT
AAGAAGTTTATAAAAGAAATACCGGAAATTACATTCAGTGGAAAAATAGCGCTGGAGCGT
GGGCTGGATGTTCGTTATATCACGGAGCGAGCGGTATTTACGTTGAAAGAAGACGGCCTG
CATTTGGTTGAAATTGCGCCCGGTGTGGATTTGGAAAAAGATATTTTATCCCAAATGGAT
TTTAAACCGATTATATCCAGTGACTTGCAGTTGATGGATGAAAGAATGTTTTGTGACAAA
GTCATGGGGTTTATTTTACCTGAAGGTGAATAA
>BG_00193 Crotonobetainyl-CoA dehydrogenase
ATGGACTTTGCTTTAACCGAAGAGCAAGAGTTGCTGCTTGCCAGTATTCGGGAACTTATT
ACCAATAATTTCCCCGAAGAATATTTCAGAACATGCGACCAAACGGCAACCTACCCCAAA
GAATTTATGAAGGCGCTATCTGATAATGGTATTTCCTTATTGGGCGTGCCGGAGGAGTAT
AACGGCATACCGGCTGACTATGTGACCCAAATGCTTGCTCTGATGGAAGTGTCAAAATGC
GGCGCGCCCGCGTTTCTGATCACCAACGGGCAATGTATTCACAGTATGCGGCGATTCGGA
TCGCCGGAGCAGTTACAGAAAACGGCTGAAAGCACATTGGCTACCGGCGATCCTGCGTAC
GCGCTGGCGCTCACGGAGCCTGGGGCGGGCTCGGACAACAATAGCGCGACAACCACATAC
ACGCGCAAAAATGGCAAAGTGTATCTGAACGGCCAGAAAACCTTCATTACGGGGGCCAAA
GAATATCCCTACATGCTGGTACTGGCCCGCGATCCCGAGCCCAAGGATCCGAAGAAAGCG
TTCACCCTCTGGTGGGTTGAGTCGAATAGTCCGGGCATCAAAATTAACCCTTTGCATAAA
ATTGGCTGGCATATGCTGAGTACCTGCGAAGTCTACCTGGATAATGTCGAGGTAGATGAA
AGCGATAGGGTGGGTGAAGAAGGCATGGGCTTCCTGAATGTGATGTATAACTTTGAAATG
GAACGCCTGATCAACGCCGCCCGCAGTACCGGTTTCGCGGAGTGCGCATTTGAAGATGCC
GCCAGATATGCCAACCAGCGCATTCAGTTTGGCAAACCAATCGGCTATAACCAGATGATT
CAGGAAAAACTGGCGTTAATGGCGATAAAAACCGAAAACATGCGCAACATGGTGTTGAAA
GTGGCGTGGCAGGCGGATATGAATCAGTCGTTAAGAACCAGCGCGGCGCTGTGTAAGCTG
TATTGCGCCCGTACCGCGCTTGAAGTTATTGATGACGCGATACAAATCATGGGCGGGCTG
GGTTATACGGATGATGCGCGCGTTTCCAGATTCTGGCGCGATGTCCGTTGTGAAAGGATT
GGCGGCGGAACGGATGAAATTATGATCTATATCGCCGGCCGCCAGATTCTGAAAGATTAT
CAGAATTAA
>BG_00194 Virulence regulon transcriptional activator VirF
ATGTATCAGCATTGGTTTGACAATAAAACGGATACCATTTTTGAAAACGGACTGATGCCG
AAGCTATCCAGATATGTTATTAGCGATGACCCAAACTGGGAGTCCGGCCATCATGTGCAT
GAAGCTGAAACCGAACTGATCTATGTGAAAACAGGCGTTGCCAAACTCACCATAGACTCA
TCGAACTACATCGCTCAGGCTGGAGATATCGTGGTCATTGAGCGCGGCAGCCTGCACGCC
GTGGCGTCTGATAGCGCATCGCCCGCAACGACCTATACTTGCGCGGTTTATGGCTTCAAG
ATTAAGGGTCTTGATGAAGGCCGGGTAATGCAGCCGAACTCATGTCCTGTTGTTTCCGCC
GTCAAAAACAAAGATGTTATAAAAAGCATTTTCCAAGAAATCAGCATGATATTGCCGAAA
CAAAAGAATAGTATCCCGTCATCCGTCTATGATGCTTTTGGCTATGCGCTTACGGTCATA
TTTTATGACAATTTCAAAAATGCCTATCGAACGGACTCCGGGCATATAATAAAAGATGTT
TTGGTAAAAGATATTTTGGTTTATTTGAATAATAATTACAGAGAAAAAATCACCCTGGAT
CGACTGGCAAAGAAGTTCCGCGCCAGCGTGAGCTATATTTGTCATGAGTTTACAAAAGAA
TATAATATTTCCCCCATCAACTATGTCATTCGACGCCGGATTACAGAAGCAAAGTTTTCA
TTGACTAACACGGAATTGTGCCTAAATGAAATTTCTTTCAGAGTCGGATACGATAATGTC
GACCATTTCACAAAATTATTTATTCGGCATGTCGGTTGTTCCCCCTCTGAATACAGAAAA
CAGTTTAAAAGCGATCTCAATAATCTGGAATATATTACAGGGTGCGATGAAAATCAGGGA
ATGTTAATCTGA
>BG_00195 hypothetical protein
ATGCGCCAACAAAAGATCTTTCCCCTTTCTTTATTGCCGGCGATCGGCATTTATCTGAAT
CGTTTTATTCACCCGCAGGGGCATCACCATTTAGGTTCGGCGGTCTTTGCCGCTGAGCCG
AATATCTGTTATTGCCGATAG
>BG_00196 Electron transfer flavoprotein subunit beta
ATGAAAATCATAACCTGCTTCAAGCTGGTACCCGAAGAGCAAGACATTGTGGTTACCGCA
CAACAGACGCTCAATTTTGATCGCACCGACGCCAAGATCAGCCAGTTCGATCTGAATGCC
ATTGAAGCTGCCGTACAGTTGGCCGGCGATGAGGGTCAGGTAACGGCGCTCAGCGTGGGC
GGTAAGTATTTGGAAAACACCAAGGTACGTAAAGACGTACTGTCACGCGGTCCGCAGGCG
CTCTATTTGGTTCAGGATGCGCATCTGGAACAGGCGTTGCCGAAAGATACCGCTCAGGCT
CTGGCCGCGGCGGCCGGTAAGATCGGATTCGATCTGATACTGTTCGGCGAAGGTTCTGGC
GACCTGTACGCCCAACAGGTCGGGCTGCTGGTCGGCGAGATGCTGCAACTTCCCACGGTT
AATGCCGTCAGTAATATCCAAGTTGTCGATAATCACGTCCTGGTTGAACGTACATTGGAA
GAAGAAGTGGAAGTGCTGGAGTTACCGCTTCCGGCCGTACTTTGCGTCACTTCCGATATC
AATGTTCCCAAAATTCCGACTATGAAGGCCATCCTCGGCGCGGGGAAAAAACCGGTAACG
CAATGGAAGGCCGGCGACATCGGCTGGACACCGACTCAGCCCTATTCCGAACTTATCCAT
GTCCATGTGCCGCCGCAGGCAGAACGTAAACACATCATCATTGAAAGCGATACGCCAGAA
GCGATTGGTGAGTTGGCGGAACATCTGAAAAAAGTGCTGAACTAA
>BG_00197 Electron transfer flavoprotein subunit alpha
ATGAGTAAATTAACCAATGTCTGGGTGTTCAGCGACAACATCGATCGCTACGCCGATTTG
TTGGCGGGCGCCCGTCAGTGGGGGGAACACGTCAACGTACTGGTACAGGATTCCGACGCG
GCGTCATCCGTTAAGCTGTTAGGGGCGGATATGATCTATGTTCTGGGGGAGAAATCCGCC
CGGCAGCGCATAGAAAACTATGCTGAAACCATCGCTTCCCTTGTGGAAAAACCCGCCGCG
CAGCCACGGCCCGTCGCCCTGATCCTGATGTCTGCGACCAAACGCGGTAAAGCGCTGGCG
GCCAGACTGAGCATTCTGCTCGATGCGGCGGTGGTTAACGACGTTACTTCACTGACCGTC
AGCGATGACGGCACCTATGCCGAGCACCGGATGTACGGCGGGTTGGCATTCGGCAGAGAA
AAAATCAATACGCCGATTGCCATTGTCACGCTGGCGCCCGGCGCCGTAGAGCCGGTATCG
GCAAATCAAACTCACGACTGTCCGCTATCACAGGTGAACTATGTCGCGCCTCGTCAGGAA
ATTTTGTGCAAGGAACGCCGGAAAAAATCGTTGAGCAGCGTTGACCTGAGTAAAGCCAAA
CGCGTGGTCGGTGTGGGCCGTGGTTTGGTTTCTCAGGATGATTTGCGCATGGTACAGGAA
CTGGCGACGGCGCTCGGTGCGGAGGTCGGTTGTTCCCGGCCGATTGCCGAAGGCGAACAC
TGGATGGAACGCGAACGCTATATCGGCGTATCAGGCGTACTGCTGAAATCCGATCTCTAT
CTGACGCTGGGTATTTCCGGGCAGATCCAGCATATGGTCGGGGGCAATGGCGCGAAAATC
ATCGTCGCCATCAATAAAGATAAGAACGCGCCTATTTTCAAATACGCCGACTACGGTCTG
GTCGGGGACATTTACAAAGTGGTTCCCGCCCTGATAGCGCAACTGACTCGTTAA
>BG_00198 Electron transfer flavoprotein-ubiquinone oxidoreductase
ATGTCGGAAGAAAAATTCGATGCCATCGTGGTTGGCGCAGGCTGTGCGGGCTGCGTCGCC
GGTTATGTCATGGCAAAAGCCGGGCTGGATGTGCTGGTCATCGAGCGCGGCAATGCCGCC
GGCAGCAAAAACATGACCGGGGGGCGCCTTTACGCGCACAGTCTGGAAAAAATCATGCCC
GGCTTTGCGCAGGAAGCGCCGGTTGAGCGGAAGGTCACCCGGGAAAAGATCTCATTTCTT
ACAGACGAAAGCGCCGTCACCCTGGATTTCCACAGCGAACAACCGGATATCGCATCGAAA
GCCTCTTACACCGTGCTGCGCAACCTGTTCGATCCCTGGTTGATGGAAAAAGCGGAACAG
GCCGGGGTGCAATTTATTCCTGGCGTCCGGGTCGATTCTCTGCTCAGGGAAGGCCATCGG
GTAACCGGGGTGCAAGCCGGCGAGGATTCGCTGGAAGCCAATATCGTCATTCTGGCCGAC
GGCGTTAACTCGCTTCTTGGCCGCGCTATCGGAATGGTGCCGGCATCCTCGCCTCATCAC
TATGCCGTGGGCGTCAAAGAAGTGATATCCCTGTCGTCATCCCAAATTGAAGACCGTTTT
AATCTCTCTGCTGGCGAAGGCGCGGCCTGGCTGTTTGCCGGTTCGCCGTCAAACGGCCTG
ATGGGGGGCGGATTCCTTTACACCAATCGGGATTCCCTCTCGCTTGGGCTGGTCTGCGGC
CTGGGCGACATGGGGCACGCCACCAAAAGCGTGCCGCAGATGCTGGAAGATTTTAAACAG
CATCCCGCCGTTCGTCCGCTAATTCAGGGCGGCACGCTGTTGGAATATTCCGCGCATATG
GTGCCGGAGGGCGGACTGGCGATGGTGCCGCCGCTGATGGACGACGGCGTGATGATTGTC
GGGGACGCGGCAGGGTTGTGCCTGAATCTGGGCTACACCGTCCGCGGGATGGATTTGGCC
ATAGCCTCGGCGGAAGCGGCGGCGTTGACCGCCATTGAAGCGAAGAACAGCCAGGACTTT
TCCGCCGGCGGGCTGGCGGCTTACAAGAAAAAACTGGAACAAAGCTTTGTGCTGCGCGAT
ATGCACCTCTATCGCAAGCTGCCGGCGCTGATGGAGAATCCACGCTTGTTTAGCCAATAT
CCCCGGATGGTCGCCGACATCATGACCGATATGTTCATTATTGACGGTACCCCCAGTAAA
CCTGTGCGTTCAAAAATACTGACCCGGTCCAAACAGGTCGGGCTGATGAATCTGCTGAAG
GATGGCATCAAAGGGGCGACGGCGTTATGA
>BG_00199 hypothetical protein
ATGAGCAGCGAAAATACGGTAAACGTGGACGTAAAACTGGGCGTCAATAAATTCAGGGTG
GATGAAAGCAATCCGCATATTATCCTGGTCGAGAACCCCGATATGGAACAGTTCCGCAAA
CTGATTAACGCCTGTCCCGCCGGCCTCTATAAGCAGGACGCCGAAGGCAATATCCATTTT
GACTATGCGGGATGTTTGGAGTGCGGAACGTGCCGGGTACTCTGCGGCGATACCATTCTG
CAAAAATGGGAGTACCCCCAAGGCACCTTTGGTGTTGAGTTTCGTTTCGGCTAA
>BG_00200 Short-chain-fatty-acid--CoA ligase
ATGACTGTCACAATAAAATTCAATGCCGCACGCAGGGAAGCGTACCGACAACAAGGCTAC
TGGGGAGACGCATCACTCGGCGATTATTGGCATCATGCGGTTAAGACCGTACCGGAAAAG
ATCGCCGTCATCGACAATCAGGGAACATCATATACCTACGCCGAACTGGATCGGGCGGCG
GGAAGCCTGGCCGCTTATCTGCTGGACTGCGGTATCCTGCCGGGCGACAGCGTTGCTTTT
CAGCTTCCCGGCTGGTGCGAATTCACGCTGATCTATCTGGCGTGTTTGAAAACGGGCGCC
GTTTCAGTTCCACTGCTGCCCGCTTACCGCGAGACGGAACTCAACTGGATCCTCAATAAA
AGCCAGGCCCGCGTCTTGTTCGTCCCCACAAAATTCAAAAACACCAATCCGCTGGAGAGA
GTCGCCCCGTTACGTTCCCAACTCCCGTATCTACAGCAGGTGGTGGCGGTTGATAAGCTC
GCGCCCGCTACGTCATCCCCGGCGCTCAGCCAGTTGCTGCAAGACTATTTGCCGCTGGAA
AATCCCGTTAAGGTGCATGGCGATGAACTGGCCGTCGTGCTGTTTACCTCCGGTACGGAA
GGCGTCCCCAAGGGCGTCATGCTGACGCATAACAATGTGCTTGCAAGCGAACGCGCCTAT
TGCGCCACGCTGAATCTGAACTGGCTGGATACGATATTGATGCCCGCGCCGCTGGCCCAT
GCCACCGGTTTTCTGCACGGCGTCACCGCCCCTTTCCTCATCGGGGCTCGCAGCGTGCTG
CTGGATATTTTTAATCCGGTGGACTGCCTCACCCTGTTGGCGCGGGAAAGATGCACCTGT
GTGATGGGCGCGACGCCTTTTGTCTACGATCTGCTGTGTACCGTGCAACAGCAGCATTAC
GACCTGTCTTCACTGCGTTTTTTCCTGTGCGGCGGCACCACCATTCCTAAAAAAATCACC
CGCGACTGTTTACAGGTCGGCATAAAATTGCTGAGCGTCTACGGTGCGACGGAAAGTTCG
CCCCATGCCGTCGTAAAACTCGACGATCCTATCTCCCGCGTGATCAATACTGACGGCATA
GCCGCCCCTGGCGTTGAAATAAAAGTCGTCGACAAGGAGCGTAAGGTGGTGCCGCCCAAT
CAAGAAGGCGAAGAGGCATCCCGCGGCCCCAATGTTTTCATGGGCTATCTGGATGAACCC
GAACTGACCGCGCGGGCATTGGATGATGATGGCTGGTACTACAGCGGCGATCTCTGCCGG
ATGGATGAAGACGGTTACATCAAAATCACCGGGCGCAAAAAAGATATCATTGTCCGTGGC
GGCGAGAATATCAGCAGTCGGGAGGTGGAAGAGATTCTGTTACAGCACCCGCGCGTGCGC
GACGCCGGCGTCGTCGCCATGCCGGATGAGCGTTTGGGGGAACGGTCTTGTGCCTATATC
GTGCTGAAAACGCCTTACCAGACGCTGACGCTGGAAGAAGTGATCGCCTTTTTCAGCCGC
AAGCGGGTTGCCAAATACAAATACCCGGAACATGTGGTTATTGTCGACAGTCTGCCGCGT
ACGGCTTCCGGGAAAATCAAAAAGTATCTGTTACGACAGGACATTATCCAGCGGCTGGCG
ATTCCCGCCGACGAGGATGACGCCAGTCACAAGGCGCCGACATCGCGCTCTTCTTCCTGA
>BG_00201 2-oxoglutaramate amidase
ATGTCGACTTTGAAAATCACCCTGCTGCAAGCGCCGCTGACCTGGCTGGATGCCACGGCC
AACCTGAACCATTTTGATACGCTGCTGACCGACGTCACCGGGCGCGATGTGATCGTTCTG
CCTGAGATGTTTACCAGCGGTTTCTCTATGGAAGCGGCGCAAAAGGGAATTGAGCGGCCG
GTGATTGTAAAGTGGCTCCATCAGTGGGCGCAGCGCAATAATGCGCTGGTCGGCGGCAGC
GTTGCGCTGCGAACGCCAAAAGGCGCGGTCAATCGTTTTCTGCTGGTCGATCCGCAGGGC
GGCGTTTATCACTATGATAAACGTCATTTGTTCCGTATGGCGGATGAGCATCAATATTAT
CAGGCTGGCAGCGAACGCACCGTTATCGAGTGGCGCGGCTGGCGGATCTGCCCGCTGATC
TGTTACGACCTGCGCTTTCCGGCGTGGTCGCGCAATCATCGGGATTACGATCTGTTGCTG
TATGTGGCCAACTGGCCGGCGCCGCGCGCGGCGCACTGGAAGACGCTGCTGGCCGCCCGG
GCGATTGAAAATCAGGCGTATGTCGCTGGCTGTAATCGCGTAGGCAGCGACGGCAACGGT
CACAGCTATCAGGGCGACAGCATGGTCATTAACGCGTTAGGAGAAACGCTGGCGTCAGCG
CCGCCAAACCAGCCGGCCCGGCTGGATGCCGAGCTGTCGCTGGAAGTATTGCAAAGCTAC
CGCGAAGCCTTCCCCGCCTGGCGTGACGCCGATCGTTTTACGTTGTGA
>BG_00202 Methionine aminotransferase
ATGAGCGCCGCACTTATTCCCGACAGTAAACTGCCTTCACTTGGCACCACCATTTTTACG
CAGATGAGCGCACTGGCTCAGCAGCATAAAGCCATCAATCTCTCACAGGGTTTTCCTGAT
TTTGACGGCCCAGACTATTTGAAGCAGCGTCTGGCTTACCATGTCAGCCAGGGGAATAAT
CAGTATGCGCCAATGACCGGCGTTGCGCCGTTGCGTGCGGTGATTGCGGAAAAAACCGCC
GAGCTTTATGGCTGGCGGCCGGACGTCGATACGGAAATCACCGTAACGGCAGGCGCAACA
GAGGCGCTGTTTGCCGCCATTGCCGCACTGGTACGCCCCGGCGATGAGGTTATCTGTTTC
GATCCCAGCTACGACAGCTATGCGCCCGCGGTGGCGCTGGCGGGCGGCGAGCTAAAACGC
GTTGCGCTGCAGCCCCCCGCTTTTCGCGTCGACTGGGCGGAATTCTCCAGCCTGCTGAGC
GAGCGTACCCGCCTGGTGATCCTGAACACGCCGCACAACCCCTCCGCCACCGTATGGCGG
AAAGACGATTTCCAGCAGCTCTGGCAGGCCATTGCCGCCCACGAAATCTATGTGCTGAGT
GATGAAGTGTACGAGCATATTTGCTTTGCCCCAGAGGGGCACGCCAGCGTACTGGCGCAT
CCGTCGCTGCGTCAGCGCGCCATCGCCGTCTCTTCATTCGGCAAAACCTTTCATATGACC
GGCTGGAAAGTGGGCTATTGCGTAGCGCCGGCCGCGATCAGCGCCGAAGTGCGTAAAATT
CATCAATATCTGACGTTTGCGGTCAATACTCCCGCGCAGTTGGCGATTGCGGATATGCTG
CGGGAGCAGCCCGAACACTGGCGCGCCCTGCCCGATTTTTATCGCGCCCGCCGCGATCGT
TTTGTGAACGCGCTGGCCGCCAGCCGCTTTAAAATACTGCCCTGTGAAGGCACCTATTTC
CTGCTGGCGGATTACCGCGCGATTTCCGATCGGGATGATGTCAGCTTCTGCCGTTGGCTA
ACCGAGCATGTCGGCGTGGCGGCGATTCCGCTGTCGGTATTTTGCGCCGATCCCTTCCCG
CATACGCTGATTCGTCTATGCTTTGCCAAACAGGAGTCTACTCTGGATGCCGCCGCGGAG
CGCCTATGTCGACTTTGA
>BG_00203 Methylthioribulose-1-phosphate dehydratase
ATGACGGAAAACCTGCAAATTACGTCGCTGCTCGCCGCCTGCCATTGGATAGGGCAAAAG
GGCTGGTGTCCGGCGACCGGCGGCAATATGTCTGTGCGCCTTGATGAACATCAGTGTCTG
ATCACCGAATCAGGCAAGGATAAAGGCAGCTTACAGGCTGATGATTTTCTGCTGGTGGAT
ATCGCCACCAATCATGCGCCCGGCGGGCGCACGCCGTCGGCGGAAACCGGGCTGCATACG
CTGCTGTACCGCACCTATCCGCGGATTGGCGCCGTGCTGCATACCCATTCGGTCAACGCG
ACCGTGCTCTCCAGAGTGGAATCCGCTTCGGAACTGGCGCTGCAAGGCTATGAAATGCAG
AAGTCGCTGGCGGGGCAGAAAAGCCATTTGGATCGCGTCGCCATCCCGATTTTCGATAAC
GATCAGGACATTGCGGCGCTGGCCCGCAAAGTGGCCGCGCAAGCCGAACGCGAACCGTTG
CGTTATGGCTTTCTGGTGCGCGGTCACGGCCTTTACTGCTGGGGAGAGAGCGTTGCAGAG
GCGCGCCGTCACCTTGAAGGGCTGGAGTTCCTGTTCCAGTGCGAACTGCAACGCCGCCAG
CTGGAGGCCAGATGA
>BG_00204 Phosphatase/MT3486
ATGAGTAACGTGAATGGAATTAAAGCCATCGTGACGGATATTGAAGGCACCACCAGCGAT
ATTCGTTTCGTGCATAACGTACTGTTTCCCTATGCGCGCGCCCGTCTGGCGGAGGCGGTG
CGACAGCAGCGGAACAATCAGGAGATCGCCCAGGCTCTGGCGCTGTTACGTCAGGAACTG
GCTACGCCCGATGCGGATGAAGAGGCATTAATTGCGGCGTTACATCGGTTTATGGATGAA
GATCGCAAATCCACCGCGCTTAAGTTATTGCAAGGCATCATCTGGCGTAGCGGCTATCTT
AACGGCGATTTTCGCGGCCATGTTTATCCGGACGTAGCGGCCCAACTGGCCGAGTGGCGG
CGGCAGGGCGTTCGGCTGTATGTTTACTCGTCCGGTTCGGTTGACGCGCAGCGGCTATTG
TTCGGCTACAGCGAGGCCGGCGACCTGCGTCCGCTGTTCAGCGATTATTTTGATACCCGC
GTCGGCGCGAAACGCGAGGCGACGTCTTACCGCGCCATCGCACAATCCATCGGCCTGCCT
GCCGGGCAGTTACTGTTTCTGTCGGATATTCATCAGGAACTGGACGCCGCGCAGCAGGCC
GGATGGCATACCTGTCAGCTAATCCGTAGCGACGCTGATGACTTGAGCCGTCACCGTCAG
GTGACTCGTTTTGACCAGATCGATTTACAGGAGTCTTTCCCATGA
>BG_00205 Acireductone dioxygenase
ATGAGTGCACTGACCATCTTTAGTGATAGCGATGCCAGCCAACCGATTTGGCAAAGTCAG
GATGCGCAAGCTATCCGCCAACAGTTGGCCGATATCGGCGTGCGTTTTGAGCGTTGGCAG
GCCAACCAGGCGTTAAGCGCCAACCCGAATGCCGAAGAGGTGCTGGCCGCCTATCAGCAT
GAAATAGATCGTCTGGTGGCGGAAAAAGGTTACCAAAGCTGGGATGTGATCAGTATTCGG
GCGGACAATCCGCAGCGTGCCGAGCTGCGCACCAAATTTCTGGCCGAGCATACCCATAAC
GAAGATGAAGTGCGCTTCTTCGTTGAGGGCGCCGGGCTGTTTTGTCTGCATCTGCAAGGC
AAAATTTTCCAGATCCTGTGTGAGAAAAACGATCTGCTGTCCGTTCCGGCGGGCACCGCC
CACTGGTTTGATATGGGGCCGGAACCGCACTTCACCGCCATCCGCCTGTTCGATAACCCG
GAAGGCTGGATCGCGCATTTCACCGGCGACAAAATCGCGGATGCGTATCCGAAGCTGGCG
GGCTGA
>BG_00206 Methylthioribose-1-phosphate isomerase
ATGCAAAACATTAACACCACCAGTCTGAAAATCGTTGACGGCCAGCTCTGGATCCTCGAT
CAGCAGGCGCTGCCGCAGGAAAAACGCTGGCGCCCCTGCCCGGACGCGGCGACGCTGGTC
GAGCATATTCAGGCGTTACGAGTACGCGGAGCCCCTCTGATCGGCTTATCGGCCAGCCTG
CTGCTCGCTTTGCTGGCGGAGCAAGGCGTTAGCCGACAACAACTGGCCGAGACGCTGGAA
ACGCTGCGCGCGGCCCGCCCCACCGCGGTTAATTTGATGAATAACCTGGACCGGATGAAG
CTGGCGCTGGCGCAGTCGCAATTTGTTGATGCGATGGCGCAGGAAGCGCTGCGGCTGGTC
GAGGAAGATCGTAAGTTGTGTGAGAAGATCGCCGATTACGGCGCGACGCTGGTTCTCCCC
GGCAGCCGTCTGCTGACGCACTGCAACACCGGCGGGCTGGCTACCGCCGGCATCGGCACC
GCCATCGGCGTACTGCTGCGCGCGCATCAACAGGGGAAAATTACCCAGGTTTGGGTTGAT
GAAACCCGGCCGCTGCTACAGGGCGGGCGCCTCACCGCCTGGGAACTGGGCGAATTGGGG
ATTCCTTATCAGCTGATTTGCGACTCGATGGCCGCCAGCCTGATGGCTCAGGGCAAGGTG
GACGCGGTGTGGGTGGGAGCGGACCGTATCGCCGCCAACGGCGATGTCGCCAATAAAATA
GGCACTTACAGCCTGGCCGTATTGGCGCGCTATCACCAGATTCCCTTTTACGTGGCCGCG
CCGCATACCACGCACGACCCCTCATGCCCGGACGGCAACGCCATTCCCATAGAACAACGC
GCCGCCGCAGAAGTCACCGGCGTTTCAGGCCGTTTCGGCCACTGCCGGTGGGCGCCCGAG
AATGCGCCGGTTTATAACCCGGCCTTTGACGTTACGCCGGCGGCATTAATCAGCGGCTGG
GTGCTGGATAACGGCATTGTGACGCCGCAGGCGGTGAAAGAAGGGATATTTCACTCAGCG
CTAGCTGAAAAGGAAGCCTGA
>BG_00207 Methylthioribose kinase
ATGCCGCTTTACCGCACCTTTACGGCAGATGATGCCGTGCAATATGCCCGCCAGTATGGC
GGAGTGAGCGATCCGCAAACGCTGGTCGCCGCAGAAGAAATTGGCGACGGTAATCTGAAT
CTGGTATTTAAAATCCGCGATGTACACGGAGTAAGCCGGGTGATTGTCAAACAGGCTTTA
CCTTATGTGCGTTGCGTCGGCGAATCCTGGCCGCTGACGCTGGATCGCGCGCGTATCGAA
GCGGAAACGCTGTTGGCGCACGCGCAGTTTTGCCCTCAACATACGGTTACCGTCTTGCAC
CATGATGCGGAACTGGCGGTGATGGTGCAGGAAGATCTTTCCGACCATCGTATCTGGCGC
AGTGAGTTGATTCAGGGGATATTCTACCCTCAGGCCGCTGAACAGTTGGGCGAATACCTG
GCGCAAACGCTGTTCCATACGTCGGATTTTTATCAGTCTCCGCACGCTAAAAAAGCGGCG
GTGAGCCGGTTTACCAACCCTGAACTGTGTCAGATCACGGAAGATTTGTTCTTTACCGAC
CCCTATATCGATCACGAAAGAAACCGGTTTGACGCCGTCCTGTCGGCGGATGTGCAGGCG
CTGCGCGACGATCGGGCATTGAAGTTGGCGGTGGCGGAATTAAAGCACCGCTTTTTGAGC
AGGGCGGAAGCGCTGCTGCACGGCGATATCCACAGTGGTTCGATCTTTGTGGCGCAAGGA
CGTTTAAAGGCCATTGATGCCGAGTTCGGTTTCTATGGGCCGATAGGATTCGACGTAGGC
ACGGCGTTGGGTAATCTGTTGCTTAACTACTGCGGCTTGCCGGGGCTGCTGGCGCCGCGC
GCCGCGGCGGCGGGCAGAGAGCAACGTCTTGGCGATATTCGCACGCTATGGAATACCTTC
GCCGGGCGTTTCCTGTCGCTGAGCCGGCATCATGGCCGTGAGCCCTCTTTGGCTGAATCA
GGCTATGCCGAGCGTTTTTTGCAGCAGGTGTGGCAGGATTCCGTCGGCTATTGCGGTACG
GAACTGATTCGCCGCACGATTGGGCTGGCGCACGTTGCCGATCTTGACGACATCCAGGAT
GACGAGGCGCGGGCCGCGTGTCAGCGTCATGCGCTGCATCTTGGCCGGACGTTGATTATT
GCCGCGCCGCATATCGACAATGTGGATGAACTGCTGGCTCGCGTGCGTCAAAGCGGGGCA
TAA
>BG_00208 hypothetical protein
ATGGCATATATCCCCAAGAACTACGCGAAGCTCGAAAGCGGCTATCGTGAAAAAGCGTTG
AAACTCTTCCCGTGGGTATGCGGGCGCTGCTCACGCGAGTTCGTCTATTCCAACCTGCGT
GAACTCACCGTTCACCATATCGATCACGACCACAGCAATAACCCGGAAGATGGCAGCAAC
TGGGAAATGCTGTGCCTGTACTGTCACGATCATGAGCATTCAAAATACACCGATGCGGAT
ACTTACGGCTCGACCGTGGTGGCGGGCGAAGATGCCCAGAAAGATGTCGGCGTAGCGACA
CATAATCCCTTTGCCGATCTGAAGGCGTTGATGGAGAAAGGGAAAAAGTAA
>BG_00209 putative ABC transporter ATP-binding protein YheS
ATGAGCACATTACTAACTGCACAATCTCTCCATGTCGATACGGCGTTCGGTTCGCTGTTT
CGCGATATCTCTTTTACCGTCAAAAAAGGCGACCGCATCGGCCTGATTGGTTACAACGGC
TGCGGTAAAAGCACGCTGCTAAAAGTCCTCGACGGGTCATTGCCGCCGACATCCGGTCAG
TATTCTATTGCCCGACGCTGCCTGCTGGCGCGTGTTGAACAGCATTTACCGGAAGATCTG
TTCCCGCTCACCATGCTGGAGGCGGTGCTGACTCGGCTGCCGGCGGCGGATCGGGAAAGC
CAGCGCTGGCAGGCGCAGGCGCTTCTGGCATCAATGGGGTTTGATGATAACGACCAGTCG
TTGTGCGCCGGCACATTAAGCGGCGGGCAACATACGCGCTTATTGCTGGCGCGGGCGCTA
ATTCGCCGCCCCGACCTGCTGCTGCTTGATGAGCCGAGCAACCATCTGGACTTACCGACA
CTGCTGTGGCTGGAGGATTTTTTACGCCACTGGCCCGGCAGTTTCGTACTGGTTTCTCAC
GATTGTCGCTTGCTGGATGCCGTGACGAACACCACCTGGGTTCTGCGAGATCGGACGCTG
CACAGCTTCGCGCTGCCCTGTTCCGCCGCGCGTCAGGCGCTAGCCGATAGGGATGAGACT
GACGCTCTCCGGCAAAAAGCCGAACAAAAAGAGATCGACCGCATTACCGCCAGCGCCAAA
CGGCTGGCGACGTGGGGTCAGGTTTACGACAACGAAGATCTCTCGCGTAAGGCAAAGCAG
ATGGAAAAACAGGTCGAGCGGCTAAAAGAGAGCCAAACCGCAGTGACCGCGGGCAGCCAG
TGGGTGCTGTCATTACAGGGCGACGCGCTGCGGGCCGATCGCCTGCTGGAAATGACGCAG
TTGCCGGTTCCCCCCGCTGTTGGCCTGCCGCAGCTCTTTACCCTGCCATTGGCACGACTG
AAAAGCGGCGATCGCGTGGCCATTATGGGACGCAACGGCTGTGGGAAATCGTCGTTGTTG
CGCCTTATCTGGCAACATAGCCAACAATCGTGTTTGTCTGATGGTTTGACGCTCCATCCG
CGCGTGACGATCGGATATTACGACCAAACGCTGCATCAGCTTAACGATGACGATACGCTG
TTCGATGCCCTTGAGTCCTTTGCGCCGACGCCGAGCGTGCGCCAAAAAGCGTTGATTAGC
GCCGGTTTTGCCTGGGTTCGTCATGGGCAAAAAGTCAGTACGCTGAGCGGCGGCGAGCGT
TCGCGCTTACTGTTCGTCGGCATGTCGCTGGCGCGTTATGGGTTGGTGATGCTTGATGAG
CCAACCAACCATCTGGACATGGACGGCAAAGAGGCGTTGACGCAAACGCTGGCGCAATTT
GAAGGGGGAATACTGCTGGTGAGCCACGATCGCGATTTAATCAGCCAAAGTTGTAATCGC
TTCTGGCTGGTTGAAAATGGCGAACTGAGCGAGTGGCACGATGTTGAGGCGGTTTTCGCA
CGTTTGTGTGATAACGCTGTTGACGTGCCCGGCGCCGCATCGTCCACAACGGCGGCTAAG
CCAGAGATGGACAGCGACACCCTGCTGGAACAACTGATCGCGCTGGAAACCCAATTGGCG
GGCGATCTGGCGCGTAAGCCAAAACACCAGAAGCCGCGACTTCAGGCCCAGTGGCGACAG
GAGATTGACGCGATTAACGCCCGTCTGGAACGGGAATAA
>BG_00210 Phosphoheptose isomerase
ATGTATCAGGACTTAATCCGTAGTGAGCTGAACGAAGCGGCGGAAACGCTGAATGCGTTT
TTGAGTGATGATGCGAATATTCAGTCTATTCAAAATGCTGCGGTATTACTGGCCGACGCA
TTTAAATCAGGCGGGAAAGTCATTTCCTGCGGTAATGGCGGTTCGCACTGCGATGCGATG
CATTTTGCCGAAGAGCTGACCGGCCGCTATCGGGAAAATCGTCCGGGCTACCCGGCGATC
GCCATTTCCGACCCAAGCCATCTTTCCTGCGTCAGCAACGACTTTGGCTATGACTTTGTC
TTTTCTCGCTATATTGAATCGCTGGGCCGTGAAGGCGATGTGCTGCTGGGGATATCAACC
TCGGGTAATTCCGGCAATATCATTAAAGCGATTGCGGCGGCGAAAGCTAAAGGCATGAAG
GTTATCACGCTGACGGGTAAAGACGGCGGCAAAATGGCCGGTACGGCGGATGTGGAAATT
CGCGTGCCCCATTTTGGTTACGCTGACCGTATTCAGGAAATTCATATCAAGGCGATTCAT
ATCCTGATCCAACTGATCGAAAAAGAAATGGTTGCTAACAGATAA
>BG_00211 glucosamine--fructose-6-phosphate aminotransferase
ATGTGTGAACTGCTTGGGATGAGCGCAAATGTACCGACTGATATCTGTTTCAGTTTTACC
GGGTTGGTGCAGCGTGGCGGTCTGACAGGGCCGCACCGGGACGGTTGGGGAATTACGTTT
TATGAAGGACATGGCTGCCGGACGTTCAAGGATCCCCTGCCAAGTTGTAGCTCGCCGATA
GCCCGGTTGGTGCAGGACTATCCCATCAAATCTTGTGCTGTGGTATCGCATATTCGTCAG
GCGAACCGGGGAGCCGTGTCGCTGGAAAATACCCATCCGTTTACTCGTGAACTCTGGGGC
AGAAACTGGACGTTCGCCCATAACGGGCAATTAAAAGGGTATCGTTCGTTAAAAACCGGC
ACATTCCGGCCGGTTGGACAGACGGACAGCGAATATGCGTTCTGTTGGCTGCTATATCAA
CTGTCGCAACGCTATCCGCGCACGCCGGGAAACTGGCCCGCGGTGTTTCGGTATATTGCC
CAACAGGCGGATTTCTTGCGGAAAAAAGGCGTGTTTAACATGCTGCTGTCCGACGGGCAA
TTTGTGATGGGGTACTGCTCCACCAATCTTTATTGGATCACCCGGCGCGCGCCGTTCGGT
AAAGCGACGTTGTTGGATCAGGATGTGGAAATTGATTTTCAGCAACAGACGACGCCGAAT
GACGTCGTCACGGTGTTGGCGACGCAGCCGCTGACAGGAAACGAAACCTGGCACAAGATC
ATGCCAGGCGAATTCGTCTTATTTTGTTTCGGTGAACGCGTAATTTGA
">BG_00212 L,D-transpeptidase catalytic domain"
ATGCAAAAAATCGCGCTGTCATTTGCGATGTTGTTTTTTTTGCCATCCCTTGCCGTTACC
TGCGCTGCCAGCGAACCCGCGCCGATAGCAAAAGACTTAAAGCGGCAATTATTGGGCTCT
CCGATCTATATTCAGATATTTAAAGAAGAGAGAGTATTAGAACTCTACGCAAAAGTAGGA
AATGAATATCGCTTATTGGAGAATTACCCAATTTGTAAATATTCGGGCGGCCTTGGGCCA
AAACGTGCTGAGGGTGATTTGAAAAGCCCTGAGGGTTTCTATCAGGTTGATCTTCGCCAG
CTCAAACCAGACAGCCGTTATTATCGGGCGATCAATATTGGTTTTCCCAACGAATATGAT
AAATCACAAGGTTATTCCGGCCGTTATCTGATGATCCACGGAGAATGCGTTTCCGTGGGC
TGCTATGCCATGACCAATAATTACATTGACGAGATCTATCGTTATGCCGAACAGGCACTG
CTTAACGGGCAGGTGAAAATAGAGCTCGCCATTTATCCGTTCCGCATGACGGAAAAAAAC
ATGCAACGCCACCGTAATTCCAGCTATTACGCTTTCTGGCGTCAGTTGCAACCGGGCTAT
GCTTATTTCAATCAACACTACCAGCCACCGGCCATCACGGTTTTCAACGGACAGTACGTC
GTCAATGCGCCGTTGATGACCAGCAAGCCTGTCTCAAATTACGCGTTCACCGAAACAAAA
TAA
>BG_00213 putative methyltransferase YcgJ
ATGGAAAGTAAACAGAGTCACAGCAGCAGCGTCGAACGCCAGTTCGGTTCACAGGCACAA
AACTACCTAACCAGTTCGGTGCATGCGCAGGGCAAGGATCTGGAGCGGCTGTCTGCGTTA
TTAGCATCCTTCCCCCATGCCAGCGTTATCGATCTGGGATGTGGCGCCGGGCACGCCAGT
TTCGTCGCGGCGCCGGCGGTGGCGAACGTGGTGGCCTATGATCTTTCCGCCCAAATGCTG
GATGTCGTCGCCCAGGCCGCCGAACAGAAAGGCCTGACCAACATCCGCACCCAACAAGGC
GTCGCCGAGTCGCTGCCGTTTGCCGATGCCAGCGCCGATATCGTTATCAGCCGCTACTCC
GCCCACCACTGGCATGATGTCGGACAGGCGCTGCGTGAAATCCGCAGGGTTCTGAAACCG
GGCGGTCAGGTCATCATGATGGATGTGGTATCGCCGGGACATCCGTTGCTGGATGTCTAC
TTGCAGACCGTGGAGAAACTGCGTGATACCTCTCACGTACGCGATTACTCGCCCGGCGAA
TGGCTGACGATGTTTACCGATGCCGGATTTATCGTGCGTAACGTCACCAGCGATCGTCTG
AGGCTGGAGTTCAGCAGTTGGATCGCGCGCATGCGAACGCCCGAACATTTCGCCGTCGCG
ATCCGCGAACTGCAAAAAACGCTGGCCGGGGAAGTCGCTCAGCATTTTGAAGTGCGGGAT
GACGGCTCTTTTGTAACGGATATTATGATGTTCGAAGCGACAAAATTGTAA
>BG_00214 DNA polymerase IV
ATGCGCAAAATTATTCATGTCGATATGGACTGCTTTTATGCGGCGATTGAGATGCGTGAT
AATCCGCGGCTGCGTGATATCCCTTTGGCGATCGGCGGCAGCGCCGACCGCCGCGGCGTG
ATCAGTACCGCTAATTATCCGGCTCGGCGTTATGGCGTTCGTAGCGCGATGGCGACGGCA
ACCGCCTTGCGTTTGTGCCCGCAACTGACCTTACTCTCCGGGCGCATGGAAGTCTATAAA
GCCGCTTCCCGCCAGATACGCGATATCTTCGCGCGTTATACTTCGCTGATTGAACCGCTT
TCCCTTGATGAAGCCTATCTGGATGTTACCGATAGTCCTCACTGCAACGGTTCCGCAACG
CTGATGGCGGAAGAGATCCGGCAGGTTATTTTCGATGAGCTTAACCTGACGGCATCGGCG
GGAGTGGCTCCCGTCAAGTTTCTGGCCAAAGTCGCCTCCGAACTGAATAAACCGAATGGT
CTGTACGTCATTACGCCGGCTAAGATGGAGGCGTTTTTACTGCAATTGCCGTTAGCGAAG
ATCCCCGGCGTCGGTAAAGTGACGGCGAAACGGTTGGAAGAGAAGGGCATGCTGACCTGC
GCCGATGTGCGCAATCATGATCTGGCGGAGTTATTAAAGGGCTTCGGTAAGTTTGGCCGG
GTTCTGTGGGAGCGTTGCCACGGCATTGATGAACGCGCCGTATCGCCGGACCGGTTACGC
AAGTCGGTTGGCGTTGAGAAAACGCTGGCGCAGGATATTCATCACTGGCATGAGTGTGAA
GGTTTAATCGAGCAGCTCTATCAGGAACTTGAAGTCCGTTTAAAACGGGTAAAGCCCGAT
CTGCACATCGCGCGCCAGGGGGTAAAACTGAAGTTTGATGACTTTCGTCAGACCACGCAG
GAGCACGTATGGCCGGTGCTGAACAAACAGGATTTGCTTACGCTGGCGCAGCAAACCTGG
GAAGAGCGGCGCGATAAGCGCGGCGTGAGGCTGGTGGGGTTACATGTCACGCTGCTCGAT
CCGCAAATTGAGCGCCAATTGGTGTTGAACTGGGAATAA
>BG_00215 Cytosol non-specific dipeptidase
GTGTCTGAACTGTCTCAACTTGCCCCACAACCTCTGTGGGACATTTTTGCCAAAATCTGT
TCCATTCCCCATCCGTCTTATCATGAAGAAGCGCTTGCCGCACATATCCTTGCATGGGCG
AAAGAGAAAGGCATTCATGCCGAGCGCGATCGGGTTGGTAATATTCTGCTGCGTAAAGCG
GCGACGCCGGGGATGGAAAATCGTAAACCGGTCGTTTTGCAGGCGCATCTGGATATGGTG
CCGCAGAAAAATAACGACACCGAACATGATTTCACCAAAGATCCGATCCAACCGTACATT
GACGGCGAGTGGGTAAAAGCGCGCGGCACCACGCTGGGCGCGGATAACGGCATTGGCATG
GCTTCCGCGTTGGCGGTGCTGTCTGATAACGGCGTGAAGCATGGTCCGTTGGAAGTGCTG
CTGACCATGACCGAGGAATCGGGCATGGACGGGGCGTTCGGTCTGCAAGCCAACTGGTTA
CAGGGTGAAATTCTGATTAATACCGACTCAGAAGAAGAAGGCGAAGTTTACATGGGCTGC
GCGGGCGGTATCGACTTCATTACCCGCCTGCCGTTAGTGCGCGAAGCGTTGCCCGCCGGT
TATCAAACGCTGAAACTGACCCTCAAGGGGCTGAAAGGCGGCCACTCCGGCTGCGATATT
CATCTCGGTTTAGGTAACGCCAATAAATTGCTGGCGCGCTTCCTGTTCGAACAGGCGGAT
AAGCTGGATATTCGTATTCTGGATCTGAATGGCGGTACGCTGCGCAACGCCATCCCGCGA
GAGGCGTTTGCCACGCTGGCATTGCCGGCGGCCAATGTCGAACAGTTCAAGGCACAAAGT
CAGGAATATCTGTCGGTGCTGAAAAACGAACTGGCGGTGGTGGAGAAAAACCTGACGCTG
CAGCTAGAAGCATCGGACAGCCATGCTCAGGCGTTGACCAAAGACATCGGCACGCGGCTG
CTGGCCTTGCTGAACGCCATGCCGAACGGCGTCATCCGCATGAGCGACGTGGTGAAGGGC
GTCGTGGAAACGTCGCTGAATATCGGCGTGGTGACCATGGATGAAAACCACGCGGAAATT
AACTGCCTGATTCGCTCGCTGATCGACAGCGGTAAAGATGCCGTAGTCGGCACACTGACG
TCCCTGGGCCAGTTGGCCGGTGCGCAGACTACTCCGAAAGGCGGCTATCCCGGCTGGCAA
CCTGATGCCACATCCCAGGTGATGCAGTTGGTTCGGGAAACCTACCAGAAATTGTTTAAC
AAAACGCCGAATGTGATGGTTATCCACGCGGGCCTGGAATGCGGATTGTTCAAAAAACCG
TATCCCGATATGGATATGGTTTCCATCGGGCCGACCATCACCGGGCCTCACTCGCCGGAC
GAACAGGTGCATATCGCCAGCGTCGGTCAATACTGGCAGTTGCTGACCGCATTGCTGAAG
GCTATCCCCGAACGCGCCTGA
>BG_00216 hypothetical protein
ATGACCGAATTTTATGTTTTGGTGCAAGAACAGCTCACTGTGATCAGCACTGTTTTAGTC
ATTGGACTGATTGCGCTGTTTTATAACGAATTCGCCGCCAGTTTCCAGGTTCTGTGGAAG
AAACCTGAAGCATTACCAGGGAAAATCGTCCGCCGCTACCATCTTCCCGCACAAAAGACG
CTCACCTTGATTGATAATTTTTACAGCTATATTCCTGTGCATACGTTGGAAAGCGAGAAG
TTTATTCTGGATGTCGAAGCCAACGGGCAGCGCTATCAGGTTGAAACCACCGAGGTTGAA
TACCGGGTATTGTCGGTGGGGGACAGGGTGACAATCCACCATCACGCAGGTTCGAATATT
TAA
>BG_00217 Xanthine phosphoribosyltransferase
ATGAGCGAAAAGTACGTCGTAACCTGGGATATGTTGCAAATTCATGCCCGCAAACTGGCG
CAGCGCCTACTGCCTGCCGAACAATGGAAAGGCATCATTGCCGTTAGCCGCGGCGGATTG
GTTCCCGGCGCGCTGCTGGCGCGTGAGCTGGGTATTCGTCATGTTGATACGGTTTGCATT
TCCAGCTATGACCATGATAACCAGCGTGAAATGAAAGTGCTCAAGCGCGCGGAGGGTGAT
GGCGAAGGCTTTATCGTGGTGGACGACCTGGTGGATACCGGCGGTACGGCGAAAGCTATT
CGCGATATGTATCCCAAAGCCCATTTTGTCACGATTTTCGCCAAACCAGCCGGCAAGCCG
TTGGTTGACGACTATATCGTCGACATTCCCCAGAATACCTGGATCGAACAGCCGTGGGAT
ATGGGCGTGGCATTTGTCCCGCCGCTGTCCGACCGCTGA
">BG_00218 2,6-dihydropseudooxynicotine hydrolase"
GTGGCGCAAGCTAACTTGTCTGAAATCCTGTTCAAACCATCCTTTAAGCACTCGGAAACC
TCTACATTGGTAAAGCGTGCTCGTCATGACCAGGATGCACTGAGAACACACTCCGCGCTG
GAAGGAGAGAATACCGGCAGCTGGTACCGCATGCTGAATCGGCTGATGTGGATCTGGCGC
GGTGTCGATCCGTGGGATATTGAAGAAGTCCTGGCGCGCATCGCCGTTAGTCAGGCGGAA
AGAAGCAAACGTCAATTACTGGATACGGTGATTGGCTACCGCAGCGGCAACTGGATTTAT
GAATGGGTTAAGCAAGGGGCTGACTGGCAGAGCCGGGTCACGGACGACGAAAATATCGAA
AACGGCCAGTATTGGCTGAACGCGGCGAATCTGTATAGCATCGCGGCTTACCCCCATATT
AAAGGAGATGAGCTGGCTGAACAGGCGCAGACGCTAGCCAACCGCGCTTATGAAGAGGCG
GCGAAATACCTTCCCTATGAGTTAAAGGAACTGACTTTTCCAGTTGAAGGCGGCGGTTTG
CTGACCGGCTTTCTACACCTGCCCCAAAAGGGCGAGGCGCCGTTTCCGACGATACTGATG
TGCGGCGGGCTGGAAACATTGCAAAGCGACTACTATCGCCTGTTCCGTGATTATCTGGCG
CCGGCCGGGATGGCCATGCTGACCATTGATGTTCCGTCGGTCGGTTTTTCCTCACGTTGG
AAACTGAATCAGGACTCCAGCTTCCTGCATCAGCAGGTGTTGCGGGCATTGCCGGATGTG
CCGTGGGTAGACCACTGCCGCGTCGGGGCATTTGGCTTTCGTTTCGGGGCCAACATCGCC
GTGCGGCTTGCTTATCTTGAGGCGCAGCGCCTGCGCGGCGTCGCTTGTCTCGGCCCCGTG
GTGCATCATCTGCTGTGTGACGCGGATCGCCAGCAACAGGTGCCGGGAATGTTTATGGAT
GTGCTGGCGAGCAGGTTGGGCATGCCGTTTTCTACGGATGCCGCGCTGAAGATAGAATTG
AGCCGCTATTCGCTTAAAACGCAGGGGTTGCTTGGCCGGCGCTGTCCCACGCCGATGTTG
GCCGGATATTGGGACAACGACCTGGTCTGCCCGAAGGAAGAGGCGACGCTGATCGTCAAT
TCATCGCAGCAGGGGAAACTGTTGCCGGTGAATTTTTCACCGGTCTATCAGAATTTTCAT
CATGCGTTACAGCAAATCACCCGTTGGTTAGGACAAAATTTAGCGTAG
>BG_00219 Sigma factor-binding protein Crl
ATGATGTTACCGAGTGGGCATACGAAAAGCAGACTCATGAAAAACTTTGCTTCTCTGGGG
CCCTATTTACGTGAAGCGCAGTGTGAGCATGACCATTTTTTCTTTGATTGCCTGGCCGTT
TGTGTCAATGTAAAACCCGCCCCGGAAAAACGTGAATTCTGGGGCTGGTGGCTGGATCTT
GCCGCGCAAGACCAGACGTTTACTTACCATTATCGCTTTGGTTTATTTGATAAAAACGGT
GATTGGCGTGAAGAACAAATTAAAGATAAAGAAGTAATGGATAAGCTGGAAAGTACGAAA
GAAGCCTTCCATGTTCGTTTGGAAAAACTCCTGCAATCATTGGATCCGGTCTGTTCATTA
ACCGCACGACCGTGA
>BG_00220 Glutamate 5-kinase
ATGAGCGGTAGCCAAACTTTGGTTGTGAAACTTGGCACCAGCGTGCTGACCGGCGGTTCA
CGCCGCCTTAATCGGGCCCATATTGTTGAACTGGTGCGTCAGTGCGCGCAGCAGCATGCG
GCAGGGCATCGGATTGTTATTGTGACGTCCGGGGCGATTGCCGCCGGACGTGAACATCTG
GGCTACCCGGAACTTCCGGCAACTATCGCCTCCAAGCAACTGCTAGCCGCGGTAGGGCAA
AGCCGGTTAATCCAACTGTGGGAGCAGATGTTCTCCATCTATGGCATCCACATCGGCCAG
ATGCTGCTGACGCGTGCCGATCTGGAAGATCGTGAACGCTTTCTTAACGCGCGCGACACC
ATGAGGGCGCTGCTGGATAACCACATTGTTCCGGTCATTAATGAAAATGATGCGGTCGCT
ACGTTAGAAATCAAAGTCGGCGACAATGATAACCTTTCCGCGCTGGCGGCCATTCTGGCC
GATGCGGATAAACTATTGCTATTGACCGATCAGGCCGGACTATTTACCGCCGATCCGCGT
AAAAATCCGGATGCGGAACTCATTCGTGAAGTGACCGGCATCAACGATGCGTTGCGCAAT
ATCGCGGGCGATAGCGTATCCGGCTTAGGTACCGGCGGCATGTCGACCAAACTGCAGGCG
GCTGATGTCGCTTGCCGTGCCGGCATCGACGTGGTGATTGCCGCGGGGAACCAGCCGGGC
GTTATTGGCGATGTTATCGCGGACGTCTCCGTCGGTACGCGTTTCCATGCCCTGGAAGCG
CCGTTGGAAAAACGCAAACGCTGGATTTTTGGCGCGCCTCCGGCGGGTGAAATCACGGTG
GATGATGGCGCGCTGTCGGCGATCCTTGAACGCGGCAGCTCGTTATTGCCCAAAGGGATC
CGCGACGTGACGGGGGATTTTTCCCGAGGCGAGGTCATTCGCATCCGTAGCCTGAGCGGG
CGGGATTTAGCGCATGCGATGACCCGCTATAATAGCGATGCATTGCGTATGATCGCCGGG
CATCATTCTCAGCAGATCGCCGACATTCTCGGTTACGAATACGGCCCGGTGGCGGTTCAC
CGGGACGACATGATCATCAATTAA
>BG_00221 Gamma-glutamyl phosphate reductase
ATGCTTGAACAAATGGGCAAAGCGGCGAAAGCGGCGTCTTATCAACTTTCGGTGCTGAGT
ACGGCCGAGAAAGATCGCGCACTGGCGGCGATTGCCGATTTACTGGAACAGGAAAGCGTG
CAGATACTGGCGGCCAATGAGCAGGACGTGGCGCAGGCGCGGCAAAATGGCATGAGCGAA
GCGCTGCTCGATCGGCTGCTGCTGACGCCGGAAAGGCTGGCGGCGATTGCCAACGATGTT
CGCCAGGTATGCCGGCTGACCGATCCGGTAGGACAGGTGATTGACGGCCGTATGCTGGAC
AGCGGGCTTAAGCTGGAACGACGACGCGTGCCGCTTGGCGTTGTCGGCGTGATTTATGAA
GCTCGCCCCAACGTCACCATCGATGTGGCTTCGCTGTGCCTGAAGACCGGTAATGCGGTG
ATCCTGCGCGGCGGCAAGGAAACCTATCGTACGAACGCGGCAACGGTGAAGGTCATCCAG
CTGGCGTTGGCGCAGTGCGGCTTGCCGGAGTCTGCGGTGCAGGCTATTGAAAGCCCGGAT
CGTGAACTGGTCAATCAGTTGCTGAAGTTGGATCGCTATGTCGACATGCTGATCCCGCGT
GGCGGCGCCGGTTTGCACAAGCTGTGTCGCGAACAGTCGACGATCCCGGTTATTACCGGC
GGGATCGGGGTATGCCACATTTATGCGGATGAAAGCATTGATTTTGACAAAGCCCTGACG
GTGATTGAAAGTGCTAAAGTGCAACGTCCCAGCGCCTGCAACAGTCTGGAAACTCTGTTG
GTAAACCAGAGCATTGCGGCCAGTTTCCTACCGGCGTTGAGCAAAAAAATGGCGGCGGCC
GGGGTAACTTTACATGCCAGCGCATCCGCAATGCCGCATCTGGCCGATGGCCCGGCGAAA
GTCGTACCGGTGGAAGCGGTCAACTATGACGATGAATGGTTGTCGAACGATCTCAATGTC
ACGCTGGTGGACGATCTGGCAGAGGCGGTGGCGCATATTCGCGAGCACGGCACACAGCAC
TCCGACGCGATTCTGACGCGTTCGCTGAGCAATGCGGAACGCTTTGTGCGCGAAGTGGAC
TCCTCGGCGGTTTATGTGAATGCCAGCACCCGCTTTACCGATGGCGGACAATTCGGTTTG
GGCGCGGAAGTCGCCGTCAGCACACAAAAACTGCACGCACGCGGCCCGATGGGGTTAGAA
GCGCTGACCACCTACAAATGGATTGGCTACGGCGACGATCTGGTTCGGCCATAA
>BG_00222 tRNA-Thr(cgt)
GCCGATATAGCTCAGTTGGTAGAGCAGCGCATTCGTAATGCGAAGGTCGTAGGTTCGACT
CCTATTATCGGCACCA
>BG_00223 Putative prophage CPS-53 integrase
ATGAAGCTCAATGCCAGACAGGTCGAGACTGCCAAGCCCAAAGATAAACCCTACAAGATG
GCGGATGGTGGTGGCCTCTACTTATTGGTTAAAACCAACGGGTCACGCTACTGGCGTTTA
AAGTATCGTATCGATGGAAAGGAAAAGTTATTGGCGCTGGGGGTATATCCCGATGTGTCC
TTGGCTGATGCCAGAGCAAAACGTGATGAAGCTCGAAAGGGTATTGCTGGGGGTATCGAT
CCTTTAGAGGTGAAAAAAGAACAAAAAGTTGAGCGTGAAGCGCGGGTCAAAAACACCTTT
CAAGAAATTGCGCTCGAATGGCACAACATGAAAGTGAAGAAATGGTCTGCGGGGTATGCC
TCTGACATTCTTGAAGCCTTCAACAAAGACGTCTTCCCGTTCATTGGTCAACGCCCTGTT
GCAGACATTAAGCCGCTGGAATTGCTGAACGTGCTGAAAAAGATGGAAGACAGGGGAGCA
ACCGAAAAGGCCAAGAAAGTGCGTCAACGCTGCGGCGAAGTGTTTCGCTACGCTATCGTG
ACAGGCAGGGCTGAGTATAACCCCGCACCAGATCTCACCAGTGCCATGCAAGGGCATGAG
TCCACACATTACCCGTTCCTGACCACTGAAGAGCTTCCCGCCTTCTTTAAAGCCCTTGCT
GGCTACTCTGGTAGTGAATTGATGGTGCTGGCAGCAAGATTGCTGATCATTACTGGCCTG
AGAACAGGGGAATTGCGCGGTGCGTTATGGTCTGAAATCGATACCAAGAAAGCGCTATGG
GAAATTTCTGCTGAACGCATGAAAATGCGCCGTCCCCATATCATCCCGCTCTCTACCCAA
GCGTTAGCCATTATCGAACAGATCAGAGCAATGACGGGGCAATTTCCTTTACTGTTTCCG
GGCCGCAATGATCCAAGTAAGACGATGAGCGAAGCCAGTATCAATCAGGTATTTAAGCGA
ATTGGCTATACAGGCCGGGTTACGGGTCATGGCTTCCGTCATACCATGAGCACCGTTCTT
CATGAACAGGGCTACAACACCGCGTGGATTGAAACCCAACTGGCGCATGTGGATAAGAAT
GCTATCCGTGGCACCTACAACCACGCGCAATATCTCGATGGCAGACGCGAGATGCTGCAA
TGGTATGCCGATTATATGGATAGCCTTGAGAAAGGCTTCAATGTGACGCAGGGAACGTTT
AATCGGCGTGCGTAA
>BG_00224 Prophage CP4-57 regulatory protein (AlpA)
ATGACAACAAGAAGACTTATTCGCCTGCCGGAAGTGATGAATAAAACAGGATATAGCAAA
GCATGGATTTATCGACTTATTAGCAGGGGCGTATTTCCAGAACCGATAAAGATTGGAATA
AGAGCCAGAGCTTTTGTTGAAAGCGAAATCGATGAATGGATTGAAAACATTATTCAGTTT
TCACGTAAACATGCTGATTAA
>BG_00225 Glycine--tRNA ligase beta subunit
ATGAAAAATATAACATTACCAACAATGAAAATAAATGTCAGCAATGACGCTACAAAGTTT
TTTATATTGAAAAGCGCAGAGGATTATGATGCTTACTTACAACGTATGCAGGAATATATG
GGGGAAAGGTTCTATCGCAACCTTGAGGATAATGAGTATATGGAAGATGTTTTAAAATCA
ATCATAGAAAACGGCAAGAAAGATTTTAGCGAGTTTTTGAAGAAACATAAGTATAAGGGT
TCGCTTAAGAACGTTTACTTTGATGAGGTGCTTGTTAATCTGCGACAAATAAACAATGTA
ATGAGCTACCATATTTTAAACAACTAA
>BG_00226 hypothetical protein
ATGTCTAAAAAAAGTGGTATTAAAAATAAATCTACAAGTCTGTTCCTTGATCTCGCCAAA
AGGTCATTTGAAGCAAGCTGGGAGTTTTTTCAGGAAGTGAATGGAGAGAGTATTGAGTTG
CTTGATGATCCTGATTTTATGAGTTTATTCATTATGTATATTATTGACCATGTCCAGAAT
AACTTTGAGAAGTTCACAGCTCAGGAAGGGGCTTGTGGTGATATTCGTGAGGTTAACTTT
GAACAAGTCGCAGCAATGTTGGTGCTGTATTCGGATAACTTCAGGCGGTAA
>BG_00227 hypothetical protein
ATGAAAGAGATTGTATTAAATGAAAAGAATGAAACGGTAATATATCTTATTTCAACAATA
TTACAGGGCTATTTCGAAACGATTTATAACATATCTGAAAATGAACCTGAAACAGCAATG
AATATTCTGTTAGGGGAAATGCTGTCAGAGATACTTTATGATTTTTTGATTGCGTATGAG
GTTGAAGAGTGTGAAAGGGAAGGGATATATAAGGACGTATCAGACATCAACGTTGATGAG
ATAAAAGAAACGATTTTATATTGGCATAATGAACATATCATTGAACTGGTGTTAAAAAAC
ATAAAGCAGGATGACACTGATGATCCTATTTATTGGAAGTTAAAAATGACAGTTAACCGT
CGTTGA
">BG_00228 DNA binding protein, nucleoid-associated"
ATGATTGATGAATTCCACGTTATGTTTATGTACAGAAAAATCCAAGCTGAAGCCGCTACT
ACTGATATAAAAACACTGAATCAACTGTTGAAGAAGTTCCGCAAGGTAGTAGCGGAGCGG
CGTGAGGAGTATTATCAGGAGATTGGTGAGAAGAAGGCACACAAACATAAGATGAAAAGA
TTACAGAAGTTGCTTGAAAAAATGGAAAGTGATCGTGTATCACCAGAAGATCTTTATCAC
TAA
>BG_00229 Antibiotic biosynthesis monooxygenase
GTGATCGCAGTGCTTTTTGAAGCAGATGTTGTTGCCACACAGCAAGAGCGTTATCTCCAG
CTTGCTGCTGAATTGAAACCGCTATTAGCAGATATTGATGGTTTTATTTCTATCGAGCGT
TTCCTGAGTCTTACAACGGAGGGAAAGATACTGTCATTGTCTTGGTGGCGGGATGAAGAG
GCCGTATTGCTATGGAAACAAAATGTTTTGCATAAGGCGGCTCAGTCAGAGGGACGTCAA
TCTATCTTCTCGTTTTATCGCATCCGTATTGCCCATGTACTCAGAGACTATTCATCAGAA
ACCAGAGGTCAGACCGATGTATGA
>BG_00230 hypothetical protein
ATGTATGATATCCATGTTGTTTTAAAGAATACGCCGGGCGAACTGGCTGCACTGGGGACG
GTATTAGGTCAAAATGGTATTGGCCTTGAGGGTGGTGGCGTATTTACCATTGGAGATAAA
GCACATGCGCATTTTCTTGTTGAGAAGGGAGATGCAGCCAAAGCTGTGCTTGAAAAAGCA
GGATTACAGGTTGAAAGCGTATGCAGGCCATTGATCCGCAAACTAAAGCAAGAGCGCCTC
GGTGAATTAGGAGAAATAGCGGCAACGCTGGCTGAGAAGGGTGTTAATATCCTGTGCCAA
TACAGTGATCATGCAAACCAACTGATCCTCTTGACTGATAATGATAGGCTTGCCAGTAAA
GTAACGGAGAAATGGGCTGTAGCGCCTGAGTAA
>BG_00231 putative HTH-type transcriptional regulator YgaV
ATGGCAGCCTTAGCTGCTGCCATGTCTGATCCTTCCCGCATAAAAATGCTCTGCGCACTG
ATGGATGGACGTGCATGGACGGCTACTGAGTTAAGTGCGGTCGCCGATATTGCGGCGTCA
ACGACTAGTGCGCATTTGTCCCGACTTGTCAGTGAGGGATTGATTACCTGTCTTTCTCAG
GGGCGTCATCGTTATTACCGTTTGGCAGGAACAGATATTGCTGGGCTGATTGAAAACATT
ATGGGCGTGTCATGGCGCTCGGCATCATCAGCTAAAATCAGCACACCTTCCTCGTTACGA
GTTGCCCGGACGTGTTATGACCATCTTGCAGGTGAAATCGCTGTTCATATCTACGATTTT
ATGGTCGCTGAAGGTTGGGTAACTTCAGATGGTGTTTCACTGACGTTATCGGGACAAAAA
CAGTTCCGGGAGTTAGGTATTATACTCAACCTCAAAACACGGCGTAAAACGTGCTGTGCG
TGCCTTGACTGGAGTGAGCGGCGGTTTCATCTTGGTGGCGAAGCGGGGGCTGCTTTTTTT
ACGTATTGTGAGCAAAAAGAATGGTTAACCAGAATTCCGGGATTTAGGGAAGTAACCATT
ACCTCCAATGGAAAACTGGCGTTGAAAAAATTGTTCAAGTAG
>BG_00232 hypothetical protein
ATGACGATTATCGATTTTAAACACTTGCACGAACTATCATCTTTCCAACTACAGCAATAT
ATTGATGATAACAACTTCACACCGGAACAGCGATTACAGATTTTCGAGCATTATCATAGC
AGGCACAAAGATACCACTAACATATATCAGCGAAAAGAAAATATTAAATCCATCAAAAAG
GATGTTGATTATGTTCATCTCTTTACGAAAAACTTTGAATGCCTTGCTGAACTTGATATT
ACCAAGAGTGAACTGAAAGTGATTGCTAAAATCCTTAATAAAATGGAGTTCGGAAATCTA
TTCCACATATCTCAGGCAGCTCTCTGTCGTGATTTAGGTATAGGGAAATCCAATATGTCG
CTAATCTTCAAAAAACTTAAAACCAAGGGTATCATTATCGATAAAGATGGCGATCTTTTT
ATGAATTCCAATATCTTTTTGAAAGGCCAAGCCCATAGTATAAATAAAAGACAACGCCCT
AATGTTAAAAAGGCACAGGGGTTTAACGCTAATAACGAGCCAGCGTTTAATAATGTTTAT
GCCTTTAACCAAACAAATGATTCTGACAATCAACCTACAGAGGGAACGACTACATCTGAG
CCGCATAAAACACCTGATAGCTGTTCTAACAAGGAAACAGATCCAGCATTGACTCTGCAA
TATCCTGAAACAGCAGAGCCAGTTTATGATGATGTGGAATAG
>BG_00233 GNT-I family protein
ATGATGAATGAAATGGAAGTTGACTTGGATTTAGGATTAAATCCTTTTTGTTTTGAGACA
GAGCTAAAGATTGAAACACGAAAGAAAAATCTAACCGTTTCAAGAGGAACAGAACTTATT
GAAAGGAAAGATACCAGTAAAAGCTACTTCGCAAATATTGTTCATACACAAGAGGTCGAT
AAAGAAGAGTTTATTAAACTCTATACCTCTCAGATAAAAGCGTACTTTGATCTCACGAAA
ACAGCATACAAAGTATTTTTCATCTTTTTACGTATTTATCAGGATGCGATAGGAAAAGAT
CACTTTTACCTGAGTTGTAAAAAAGCAATGTCGCTTGCGGAAAAGATAGATCACTTTGTC
TTGTCTGAATCTATCTTTTACAGAGGGATAAAAGAACTTATCGAAAAACGTATTATTGCT
AAAACCAATGAAAAAAACTGGTATTTCATAAACCCTGCTATTGTCTTCAATGGTGATCGT
GCTCGCTTTGTTTCAGAGATTATAAAAAAGAAAGAGGTAATAGAAGAACAACCCGAAATC
GTGGTCAGTAATGGGGGTAGCAATAGAAACGTTAAAGAAAAAAATAGATCAATTGCTTCA
GCTATAGAAGAAGTAAATAATCAAGAAGACATAGATTTGTTAATCGCAAGATTACAGGCT
AAAAAGTACCAAGGGAAAATGATGAGTAAAAGCATGGCTGGATGTGTCGCTGCTGAGGGA
GCAACTCTTTTACCACCAGAAGAACCATTAGATTGGGATAATATCGAAGGTGATAATTAC
TTTGATAGGATGGTATCCTGA
>BG_00234 hypothetical protein
ATGATGCAAGGCCGGTTAATTTTTTGTTCAGACTCGATATTGCGCTTTCGATCTGATTAC
GATGAAACAACAGCGCTCCCTTTACTATCGATTCAGAACGCGATAGGAAAGGAACCGGCT
GATCCATACTTCCTGCTCAGGTTCTTCCGTCATGAGGTCATCATTGAAAAAGGAACAACA
CTGGCCCATATATTCTTTGCGATAGAGCCGTGGAAGGATTTATTAACGGCCTATCTGGAT
AGGAACGTTGGAGCCTATATCGATGAGATAAGAAAGCCATCTAAGCCTACTACATGGAAT
TTAGACTGGATTGGGATAGACCGCAGGACGGGTATTTACCGATCCTATGAGCATCAAGAG
AAGATGGAAGGGGAAGAACTTACAGCCTATTTTAACCGTGAACGTATTCCGACGAAAGAA
TTTAATATAGAAAGTAGCTGTGATGCGTCTGGCTTCGCCAAAGGCGACAACGAACGTTGG
AGTATCAGCGGAGATATTCATGAGATAAAAAATATTCCGGTAGTGTTATACAGAAAACAA
GCGCTATCCACTCATTTAGACAAGAAAAAAAGATTATTTAATAAAAATATTCCGGGAGTT
CATGATGACGGGAATGAGATCTTCATCATTGGCGAAACTTCATTATGTTTTTATGAGGTG
ATGGAAGCACTATTTATTAGCGGACTGTTCTATGATACGCCGCAGTATGCGCGTGAAAGC
ATCGACGAAATTAAAGGACTTTCTGAAAGTTTGCATGATAACTTGAATAAAGATGGCATA
AACAATGTTATTAATGAAAACGTACTCAATATTTCCGAGGAAGAACCTGTTAAGGCAGAA
ACTGACGATGAAGAGGATAAGGCCATGAAGGTGGAAATAGCCGATGGTGCTTTCGATTCT
GTAATCGACCATATGAAATATGAATCTGAGCAATGGAAGCTCCTTAAAGAGCAATGTAAA
GGCGATAACAATCTACCTGTTAGGATTGGCTCGATTGAACCAGCAGAGCCGCCAGAGTTG
CGTTTGTTTGGTAAAATCATAGAAGGCGACTCCAACAGTTGCGATGGGGAGTGA
>BG_00235 hypothetical protein
ATGGAGAAGAGAGAAAGAGTTAATGTTTCATGTCCTACGGAGATGAGCATTGAGCAATGT
AAGAAGATTGCTTCTGAGTCGCGTAAAGTTGCGGCACGTCGTACGGAAATGCTTAGAGAA
TGGCTTAGAGAGCAAGCCATCAGCTCTTATACTGATTACCAGAACAGCGGAAAACATCTG
ACAGGCAAAGAGGCTAGTGATTTTCTGCGCAGTGGCAAGACTGGAGAACTTCCAGAGTGC
CATAGGTGA
>BG_00236 hypothetical protein
ATGCGCATCGAGAGTTATGTGGAAGATATGCAGATCGTTGGCAATGTTCTTGCTAGCGTG
TCCTCCAGTGCATTGCAGTTTTCGAGCACTCAACCTAGCAAACAAGACGTTTTAGCCTGC
GAAGGTGTGTCTGCGGGCAAAAGAAAGTCTGTTCCTTTCTCTACATCTGTGCCAGCGACC
CCATTTCTGATGAATGCTGCTGTTGAACATATTAAGTCTCTGACCGCTAAGCATGTGCGT
CTTGTTCACCAGATCTCGAACTACAGTGCCGAACAGATTCGGGATTTCTTTGGTGAAAAT
AGCTATCAAGACGTTAAGAATCTTGATCTTAGCATTCGTGGGCTGGAAGGATACATTGCT
ATGTTGGTTCGTGTCACGAGCGGTACAAGCGCGAACCGGGCGCTTAAGCGTCTTGATAAC
GTTATTACCGAATATAGATTAGCTGTTTCCGATCTTTTGATGATTTTAGATCAGTCTTTC
ATTGAGTCAATAGTAGTTCCATCGCAAACGGAATTCGTTGACGAAAGCCTATTCGAAAAT
TTTAGCTTTCATTAA
>BG_00237 mRNA interferase YafO
ATGAAAGCATTATGGAATAGTGATAGCTACGATAAGTTCTTACTGCCCGTTTTTAAAGTA
AAGCCATTGTGGGAAACGTCTTTGCTCAATGACTTTATTTCCTATAAAAGCAGTCAGTTT
GGTACGATCCCAGCTATTTTCGGTAAAGATGATGTTTATACCGAACCTAATTCTATTGTT
TCATCCCGTCTCTATCATATTCATCTAATGACAGGTGAATCAGATCGGAAAGGGAAAAAT
AAACAAAACTGGACGAGCAATTCTGCTCTGGTTTATACAAAACATATTAAAGCTGATGAC
GTATATAGTCTTTTGGCTATATTCCCTACGAATGCGCATTCCTTTGCCAGAAACAATGTG
ATCATGAAGGAGTTAGCTTCATACGCGAATAAATTCCACAAAAATCCAAATCCTTAA
>BG_00238 hypothetical protein
ATGAATAATATTAAAATCATTACACTCTTTCACGCCCATGAAAAAATTCCATTCCTGACC
TGCATAGTAAAAGACATGGAAGAAAATGAACAAGGAATAAATCTTATCCTTGAAAACGGT
AATAACATCTATTTGAAAGATTACGATTCTTACTTCTTATCAGAATCTGCAAATGCCTGT
GATAGTGAGCGAATGGTAAATGTTTATGGGAGATTAATTTCTGAACTCAGCCAAGTCAGC
GACGAAACAATAAGATCGCTGATGTCAGAAACTGAAACCTATAACAGCCAGCATCCCAAC
ACGCCCGTTAGAAAACTGGATGATTATTATTACTGTGGCAGAATGAAAGCTAATGGCCCG
GATGAACCCAAACTGATGAACGTTCTTGGCTTGCAGGATCTGCGTGAATCCCTACACCAA
GACAGCTTCTTGTCAGTGCTGGAAGCCGATGGTGATATCGTTATTCATGACAACATGGGC
TATCCAGTGGCTGAGTATTTACATTCTGGCATCAGCATTGGTATAGAACCTGTAAACTCT
ATACGTCAGGGAGATCTGACCAATGGCTACGTGGTGATGTTCAGGAGCGGAGAGTTTGAG
TATGAGATTGATGGCGATCTCTATGAAGCGTTATCTCATACTGTTGATAGGCTTAAGATC
GCTGTTGTATATCAACTAACATGCTAA
>BG_00239 KAP family P-loop domain protein
ATGGATTCATATAAATTTAGAAAAAACGCTGAAATAGGTAAACTTGAAGCAGAAACAGAT
TCATTTTTATCGTCTTGTTTTTATAAATCTGACGTGTTCAACGGGCTTATAAATTTTGAC
TATAGTGTAAATAATCCAGATTTTACAAGGCGTATTATTGTTGGAAGAACGGGAAGTGGT
AAAACTGCATTGCTTAAGCAAATTCTTGATAGTGATTCAATAAAGATACATGATAGAATT
GAGGCGGAAAATACTGTTTTCGAACACATAAACAATAATGTGTTTATATCTAATTTAATG
GAGAAAGGGGTTGATTTAAGAGTTTTTTATAAATCACTCTGGTTGCACGTTTTACTTGTT
AAAGTTATAAATTTATTATATCGATCATCATATGAAAGTTTTTTTGAATACATTAAATCG
TTGGCGAATGGAATAAAAAAGCCATATAAGCCTGATTTAGCAAAAGAATATCTTGAAAGT
TATCGCAACCATTTTTTTAACGATAATATAGTTTCTGAAATAAGTAATAAGATGCAAAGC
GATCTTTCAGGTTCGCTCGGTATTAGTTCTTTCAGCGCATCAGGGAAAGTATCTAAAGAG
AACCTTAGGAAAGTGCAAACTGCGACATCAAGCTATGTCAGCAAGGAATTATTAAGAAAA
CAAAAAGAACTAATAAAAATAATTAAAGAAGAGTTTTCTAATGAAAAACAAATTAGAGTA
ATAATAAGTATTGATGATTTAGATAAATCGTGGTTGAGCTCAAGCACTATAAGATATGAT
TTTATTAATGCATTACTCGAAGCATTCAAAGAACTGCTCGATATCAAATCTGTTAAAGTA
CTAATATCAATAAGAACAGATATAATAATGGGTATTTATCAAAATAGCCTGAGACAAAAT
GAAAAAGATCAATCATTAATATATGCTATTTCTTGGAATAAGAACGAGATAAGAAAAATA
ATTGATTATAGGATTAATCACTTAATTAAAAATCAATACCAAGGTTCTCGGAATGTAAAT
TTTTCAGATGTTTTTAATTTTCAAGTTAAAGATGAAAATGCTGATGAATATATAATTAGA
AGAACAATGTTGAGACCTAGGGATGCAATTAATTTTGTAAATTTATGCCTTGCAGAATGC
GATGGAACTGTCGAACTGAATGAGGATATTATTCTTGAGGCTGAAGAAAAATTTTATTCC
GTAAGAAAGAAAGCGTTAGAAACAGAGTGGAAAAGTATCTTTCCACATATAAATGATTAT
CTAGATAGTCTGGCATTTATTAAAAATAATGTTTTTTCTATAATAGAACTTGATAATAGA
GATCAAATTTTAAATTATTTGATAAATAGGCCAAATGAAAATCCGAATGATGAAGAGCAT
AATAATCGGCTCTTAGATTTTGAAAAATTAGTTAAAGTATGGTTCATTGTTGGTATAATA
GGAATAAAAAAATCAGAAAAACTTACTATTTATTCCTCGTTTGAGAAACCGGAGTTAGAC
ATAACCGATTTAAATAAAAAATTTGAGATTCATCCCTTGTTTTTTAGAGGGTAA
>BG_00240 hypothetical protein
ATGAAAAAACTGTTTATCGCTGCTTTGGTGATCCTGCCTCTTACCGCTTGCACTACCTAT
GGCAACAAATCCCTGAAAGATGAATCCCAACAAACCGTAAAAACCAAAATTGTTAAAGGG
AAAACTACCCAGCAAGATGTTATTAATGCGTTCGGTGAGCCACAAACGCGGGCAACCAAT
GATGGTCAAGAGATGTGGTCATATTCCAGTATGTCAGGCGAAAGCCAGATCTCATACTAC
ATTCCCGGTCTGGCTCTACTGAAGAACAGCAGCACTGCGCATATGAACTCGTTAGATATT
TGGTTCAAAGGGAATGTTGTTGACCGATATAATTTCAGTCAGACGGCGAGTAAGGTTTCT
CGTGGATTGTTGGATTAA
>BG_00241 hypothetical protein
GTGGAAACGTTTAACATCTTAATTTGGTCATTTCTTATAATCTTTATTATCAGCAGAGTT
TTTTATTTTGACCCTAAAAAAAGAAAACATCTGAACACTTACGTCAAAGTATTAGATGGC
GATGTCTTATCATATGAATGCCAAAAAACAGGCATCGTTCTTGATACTAAAAATCGCACT
ATCCGCATATTTAATAAAGATAAAATCACCACCTATAATTATGACAACATCAGGGAAATA
AACTATACCGTTTCCGAAGCAGGAAAAATTTATAACACAGGTAATAACCTGAACTCTATG
ATAAAGACCGCTGATGCCAATAGCAATGAAAAGCTTTTAGCGAATCAACGCTCCGGTATC
TTTATATTAACCGACGATATTAAAAATCCCACATGGAAAATTAATCTTCCCCTGAAAAAC
AAAACATCATCTTCTAATCAGGCAATTTGTGATCGTTGGCTACTTATCTTTAACAAATAT
GTTTTATAG
>BG_00242 hypothetical protein
ATGAAGAAGATTTTACTCGTTGCTGGCACAGCTCTGGTTTTGGCGGGATGTGGTGAGAAA
GGAGACTTTGAGAAAGCGATTAATGCGAAAATTTCAAAGTCCAAGCTGTGCTACTCATTG
CAGGACAATAACATTGTATTTAATAAAGGTTTTCCTATCCGGGTTAACAGTGGCTATCGT
TCTGCCGGATACAGCGCCAGCGATGAAATTTTAAAGGGATTATCTGAGCAGGGTCTGCTC
AACGTTTCACAACAGCCTAACGGTTTCAGTAGCGTTGATGTTCTGGAAGTCACAGATCAA
GGCCAACAAGTTGAGTTTTGGGACAAAAAAGATGGTGCCTGTGTTGGTCATCGTGTTGTT
GCTGAGATCACCGGCTGGACAGAACCCAGTGAATCTGATGGCCTAAAAGTGACGCAGGTT
TCATATACATGGAAATTGGCCGATGTGCCGGGATGGGTTGATAAAGATGCCTTTTCTGGT
GTGAAGGGGATGGCTGAACCAGAAGAAGCCAAAATTGTTCTGGTGAAAACCAATAACGGC
TGGTCTGCAAGATAA
>BG_00243 Glucans biosynthesis glucosyltransferase H
ATGGATCATCTTTATGAATTGGGAAAAAGAATAGAGCGACTCCTATATTCAAGTGTAATT
GTTATTATTGCAAGCTTGGTGATTTTTTCACTTTCCAATTCTATTATTGTATCATCAATT
TCATCAACGGTTGAGTCATATCAAAATTTTAGAAATAATATTGTTAAAAGTAAGGTGGAT
ATCGAAAATGCAAAAAATATAATTAGAAGATATGTGGAGTATAAAGAAGAGGATGAAAAG
CGGAGAAAAGATTTTGACAAAAAAAAGGTAATTTATGAGGATAAGAAAAAATATGAAGAA
CAAAATAAAATAAGAAAAAAATTAGGATTGCCAATAATATCACTTCCTGATAGTGATTCA
TACATACCATTAAAAAATTATTATTATGATATAGATCTTATCGAGATAAATAAAATAGTT
AAAAAATACAATATTGAGAAATATCGTGACCTTGAGTCTGCTATTAATGTAGAGAATGAT
ATATTAATAAGTACCATAGGCGTTATTTCTTATAGGAATTATGACATATATAAAGAGCTA
CATTCAATTATAGATGTTAATAAAACTGCAGACAAAATAACTGAAATTATAGATAAAAAG
ATAGAGATTTTTAGAAATAGTAAGTTAAAGATTTTTGATGTTGAAACCCCATTAAATGTG
CCTTTTTCAATTGGCGATATGAAGTCGAGTGTCTCGCTTTATAATGTTGAAAAATGGTCA
ATGCTGATTATGCCTGTTTTTCTTGTTATCTGGCTTGGCTCTATATTAATAACACGGCGA
TTTGAAATATATTTCATTCTTGAAAATAGACAAGTAACAAAGACATATCCACATATCTTA
AGTATATTCAATATATCTGAGAGTAAATATCAATCAAAAAAAATTAAAAATATAATAGAA
GCTGCTTTATTAGGAGATGCAAAGTCAATAAAAGAAATAAAAACATATAGTTATTTCGCG
TTTTTTTTACGAGCTTTTATTTTGATCGCTATATTCATGATGATGACAATACCTGCATAC
TATGGATTTTATAGTGTGATTTTTAATCAAGGTATAGATGGTTTATTACTTTATTTAATA
TGGATTACTATAGGAGTTACTATAAATATAGTTCAAATGATTGGGGTTATTGAAGTAGAA
GCTAGGATAATTAATAAAACCTTTATATTAAATGGCAATGAAAATGAAATTATTTAA
>BG_00244 hypothetical protein
ATGAAAACTTCACTGGAAATAAAATTTTATTTATTTTTTAACTTCTTTCTTAATAACAGT
AGCCCATCAAACAGGTCCTTTGATTTATTCTTTATGCAATAA
>BG_00245 hypothetical protein
TTGAAAAAATTCGCATTTGTTAACGATGCTGCTGAAAGAGAATACAAGGCACTTCCTGCT
GATGTGCAAGATGATTTTGGAAAAGATTTGCGGCGTATTCAGTTCGGGCAAGATCCTGAA
TTGCCGATTGATTTTATGGATAGTATTGGCATAGGTGTCATCGAACTAAAAATAAATGGT
AGTCCTGCATATCGATGCACCTACGTCGCTAAGTATCTTGATACCGTGGTAGTTTTACAT
TCTTTTAAGAAAACTACCAACGGAGTTGATCGTCAAGCTAAAGAAGTAGCTGAAAAACGA
CTAAAGGAACTTATGGCTGATGTCAGAGAGGCTGAACGCTGTAAAAAACGTTAA
>BG_00246 Antitoxin HipB
ATGGCCTTAAAATTCTACGAAAGTCCGTTCCATGTGACACATGATGCTGAAACTGCCAGC
AAAATGGCAATGAAAATGGATTTATCGATCATGATCATCAATTTAATCAAAGAGAAAGGC
TGGACGCAAAAAGAAGCGGCTGAAAAACTCGGCATCAACCAATCCCGTGTTTCAGAACTG
AAAAATGCCAAAATTGAGCTTTTCACTATTGATTCCATGTTCGACATGTTAGATACCCTC
GGTTTCAGAGCTAAAATGTCAATGACAAGTCTGCATCAGGCATCAATCGCAATCACTGAA
ACCGAAGCAGCCGCTTAA
>BG_00247 Mobilization protein A
ATGGCTATTTTTCATCTTGAGTTTAAAATTGTGAAACGCTCGGAGGGTATGTCTTCCTGT
AGGAAGGCAGCCTACCATGCGCGCTGCAGAATAACAGATGAGCGAACAGGCAATACCTAC
GATTTTAGCCACCGTTCCGATTTATTCCATCATCAGATATTAGCACCCGTTTCCGCACCG
GCTCATATTATAGAAAGCTCCACGGCCTTATGGAATGAAGTTGAAAGGGTTGAGCGTCAA
AAAGACGGTCAAACAGCACGTTATTTTGATGTTGCTATTCCCACAGAAATTAACAATGAA
GACAAAATAAAATTGGTCTTCGAATACTGCCAGAAAAATTTCGTTGAGAAAGGCATGATT
GCCGATATCGCTTTCCATGATCTCAATGGTAAAAATCCTCATGCGCATGTGATGTTAACA
TTAAAACCGATCACGGCTGATGGCTTCGGTAAAAAAGAAAGAAGCTGGAACGATAAGAAA
AACGTAATCCTTTGGCGTGAATCGTGGTCTGCGATTGCCAATCGCTATCTTACTGATGCT
GGCAGCAATGAGCGTATTGATCATCGTTCTATTGATGTTCAACACAGTGAAGCACTGGAA
AACGCCGCTATTACCTTAGATACAGAGGAAAAAGCTTTATGGCTTGCCAAGGCAACAGCA
ACCAGCCGTCCGCCAATGCAACGTGTTCACCGTGCCAAGTGGAACAGCAAAAGCGTTCAG
GAGAACCGTGCTGCTGAACAGGCTGTTCGTGCTGAGATGAAACAAGAAGCTCAGGCCACA
TACAACACCTTCAAAGATTTAGATCTGCAGATCGTTGTTGACCTTAGAAGCTTCACCGTA
TCAGAAATGCCTGAGCCTGTTGAAATCGTATTGCCTGAAATACAACCTCGAACAGAGTTC
TCTGAAACGGGTTCACAGTCGTCGTCATCAGAAAACCAACAGCCTGTTCTGGTTGCCCCT
GCACCTCATACACGCACTAAACTGAAAACCCCATCATCTTCAACGGCCAGAGCAATCAAA
GACGCTCCTGTTAAAAGTAAGAGAAAGCAGGTTAAACCTCGTCAGACGGGTTTGTTCAAG
CGTTTCACCCTACTGGTGGTTGAATATATAAGAGAGAAATTCGTCTGGGCCAAGAAGAAG
CCCGTTGATCCTGATGTTGAGCACGATAAACGTATTGCCGAAAACTACGTGTTTGATGAG
GTGCAGGGTATCTATGTGTCACGCGCCGAGTATGAAAAACGTGTCAGATTCAACAGTGAC
ACTTATAGTCCAACCAAGGAAGAGATCACACGTTTTCCGAGTCGTCCCAGACAGGAGCAG
CCAGAAACAGATAACAATATGGATCTCACTTCAATTATCTCATCGAAGCAGATTAGAAAA
GATCCTTTCCCCACACTGCGCCCACCCGGTTATCGCGATAAAGAGTGA
>BG_00248 hypothetical protein
ATGATTCTATCTGAGAAAACGCTTGAGAAGCTGAGGGTTTTGATCAATGAGGACACGGAG
TATCGTTCCGGTCCAAAGCTTGTTCAGTTCTTTAATGATCTTGGTTTTCAAGATTCATAT
GGACAAGGATTTCCCTCAAGGTGGATATATACTGATGAAAAGTTGAACGTGATAAATGGT
AGTCCACAGTTAGATCGTTGTATCAAGAAATTGTTCGCTCCAATTAACTTTGTTGGAGAT
ATACCTCGATTAGATGCTTTGATCACTGAATTTAATAAATATATAGCATTTGATAAGTGG
ACTGTTAAGAGGGTAGATGCTGAGATTATTTTTGAGAAAAAAGATAAGATCGTAGTAGAT
GTTGGTAGTCAACAGAGTGATCCTGAAGATGATTTTTTAAAAAGAGAATTCAATAATGTT
GAGTTCACTTCCGATTTGATTGATCCGTATATTGCTGATGTGTTGAAAGATAGAATAAAA
GAAATTGAGAATTGCTATCCCGCAGGCGCATATCTGTCAGTGATATTTCTTGCTGGAAGC
ACATTGGAAGGTTTTTTGCTGGGAGTTGCATCGAAATATCCCAAAGCGTTCAATACAACA
AAATCATCGCCTAAAGATAATAGTGGGAAAATAAAAAAATTTCATGAGTGGTCATTGTCT
TCATTTATTGAAACGGTCAGAGAGTTAGGGTTAATTGAGTATGATACATATCGATTCAGT
CATACTCTCAGAGATTTTAGAAACTATATACATCCATATCAACAACTATCACATCAATTC
ACGCCGAGAGAACATACAGCCAAAATTTGTTTACAGGTACTGAAAGCAAGTATTACGGAA
ATAAATAATCATATTGGGAAGTTAAAATAG
>BG_00249 hypothetical protein
ATGGGCGAAGGTATTTTTATTGGGGTTTTAACGGGCATTATCAGCGGGGCTTACACAGGA
CTTATACTGTCTAAGTATGTGCTTTTCACATCATTACGGCGGGAGGCGCTCAGAATTGTC
AGGCGGATTGATTATATCGATGGAGAAGGATACTCAAATTATGAGTCTTTATCTGAACTA
ATACTAATATCCTCTGATTTTCTTGCGTCAAAGCATAAGAGAGCAGGAGAAGAGGTGATG
GTCATTTTCAAAGAACTGAACTCAGAGATATCGAACTCTAATAAGAAAACTAAGGGTGAA
AAAATAGTAGATGCTCAGCGAAGGTTAAGAATAATACCTGTAAATATATGGTCTATTATT
AATCCACTGTCTTTTAGAATGTGA
>BG_00250 KAP family P-loop domain protein
ATGGGTAAGTATCATAATGACAAACCAATAACAGGTGGAGCTGACGATCCTGATTTATTG
AATAGACTAGATTTCTCTAACAAATTGGCAGAGATTCTGCTTTTAAAATTAGATGATAGT
TGTTTAACGGTCTCTTTGGAAGGTGAATGGGGGTATGGAAAAACATCAATAATTAACTTG
GTTAAAGGTGCTTTACAAGAAAATGATACTCTTCCTATTATTGTGGAATACAATCCATGG
TTAGCAGGTAATCCCGAATCGTTGATTCAGGATTTTTTACTACAGCTTTCATCACAACTC
CATGTTAGGGATAGCTCGGCAGAAGCGCTTACTGCTTCAAAAGAACTTATAACATATTCA
GGTCTTTTTAGTGTAGCAAAACTTATTCCCGGAGCAGAGCCGTGGGCCTCAGTGATAGAG
AAAGCACTCTCTACACTTAGTATTACGGAAAAAAATATATCTAAGCTAAAAGAACTGGAT
TTAATTGGTAGAAAGAAAAAAGTAATCGACGCTCTGAAAAAAATAAAAACACCAATCATT
GTTATAATCGATGATATTGATAGACTTACTCCATCTGAAACATTTCAAATTCTTAGATTA
ATAAAAGCTGTTGCTGATTTTGATGGTACTTCATTTCTATTAGCTTTTGATTCAAATTAT
CTTACATCTGTTCTTAGTCGAAATGACATAGTGAACTCTTATGAATATATTAATAAGATT
ATTCAGTTGCGGGTTCCTCTGCCATTAATATCAGAACATGGGATGAGTGAGCTTGCAACA
GATGAATTTGAGAAGTTAGGCGGGGAAGAGCTTACGAATAAATTTGATGGTGATCAGGAC
CGATTTAGTTGGATTTATTCTAGGTATTTTAAAAAAATCATAAAAAGCCCTCGTGATTTA
AAACGTTTATTTAATCATTTAAGATTTGTTTTAGACCAAGTCGGGGGACAGGTTTGTTTC
TCTGACTTATTTGCATTGTCATTAATAGCTACAAGAGCAAATCCAGTTTATGAACATATA
AAAAAATGTCCAGAGGCTTATATCGGACGCAATATTTTAGGGTATGATATATTGATGGAT
AAATCACACGAAGTTATAGAAAAACTAAGTAAAGAACGTGATGGATATTTAGAGCATTTC
ATTGATAATGAACGTAAATTAATAAAAAATCTTCTTCATGAAATATTTCCATTGATAGTA
GCTGATGGTTATTCTTATCCTTTTGAAACTTCAAATGCTGATGCTGCAGGACGTGTTTCA
GCTCAGCAGCGTCTTCATATAGCACTTCACTACTCGACTCCTATAGGTTACGTTACAGAC
TTAGAAGTAAATGATTTTATTTCAGGCTCCATTGATCGAAAAGAATTTCTTAACCAAGTA
CTCAGTAATAATGCCGAAGAACGTTTTTTTGAAATGTTAACGAATTATGCTGATAAATGT
GCTGATAATTCTTTTGATGTGCTTGTTAGTATTTATGATATATTTATAAATTCTCAAAAG
CTAAAGAGTTCTTTCATGTGTAACTATGGTATCTTGAAGCAGGATATTCATAGGAACATC
TATTGGATTACAAGTGAAATAATTTCAAAAAACAATTCAAAATATGAATTAATTAAAAAG
CTAATAGAAAGAAAGGAAAGTGCTCCATTTAGTGCTGATATACTGATTAATGCAAGAAAA
TATCTTGAAGAAAGAAATATTCAAGAGCAATGGTTAGATGATACTCAATTTATTGAAATT
GAAAATATTTTTCAAGATATAGCATTTAACATACTGTCTAATGAAAATAGTTTTGATGAT
TATTTTATTTCTCATATGTTTTATGAACTTAAGCGTACTAATAAAGAAAAAACAAAAATA
CTTATCTCTAATTTGTTAGATGGTGAAAATGGTATTGTGAAGGTCGCTGACCTTATAAAG
TATCTCGGAAGAGATTCAACAAATGGTCCATATATTCAAGTGAGTGAAGATAGTTTTGAC
AGTATTATGGACTTAAAAAAAATTAGGGCCTTAGCGAAGGAGATAAATATGGGGGATCTT
CCTATGAGTACACAGGCTGCAATAAAAAGTATTCTTTATGGTGGTAAATATTATTTAAGA
GATGGGGTTGCGGGAGAGGAATACTAA
>BG_00251 hypothetical protein
ATGAGGTTTGGTGAGTTGGATGAGACAGCATTAATTTTAATGACAATAAATGCTGTGGCT
TGGGGGATAAATATTGGGCTATTAAGTATGTGGATTATCAGATAA
>BG_00252 hypothetical protein
ATGCATAAAAATCACGATGAGGCCATTGATTGGGTAGCAAGACGATTAATTGAGGATGGC
ATCTACACCAATATTGAACAGGCATATGCTAAGGCAACGGATATCATCAACCAAAAGAGA
GAGGAGGTTAGACTCAAACAGGAAAAGGATTATTTCCGTTTTCGTATTAAGTCCATAAAG
AAAAGAATAAATTCCGGGTACGAATACGCAAACATTCCATACAAACCTAAAAAGCCGATA
GTTAAAAACAACAATTCAGATTCATTTTGGGATTGGGATGCTGATGATAAATAA
>BG_00253 Conjugal transfer protein TraD
ATGACAACAAAAACAATCAAACAACAAATTGCTTCAGCACAGGAACGCCTATACTTCTTG
GAAGCTAAAAAGAAACAACAAACAAAAAAAGAAAACACGCGTCAGAAAATTATTTTCGGC
GCAGAGGTTGCCAAAGTCTTAGGATGTGATATTGGTTATGTAGATAAAGAGTTAGTCTTT
GGTGTTTTACTTAACATATCCAATCTTCATGAGAGTGATGTTGAGGCATACAGAGCACAA
GGACAAGCCTATATCGAAAGTGTTTTAAATAAATCCAAACAGTAA
>BG_00254 hypothetical protein
ATGGGCAGTTCAATTAAAAAGTTATCACGTATATGTTGGAACTCTAATAATTGGAAAAAA
CCATCTGGAGGTGAAGGGAAATCGAAAAATAAAGATAGCTATGAGTATCAATACGGGTTC
GGTCATGAAGAATGGATTTTTGATACAAGTAAAATAATAGATGGCTATCATTATGCATAC
TTACAGTCTGTTTACAATCATGGCGATAGAGAATGTGTTTATGATATATCACTATATACA
ATAAAATCAGAAGGAAATAAAAAAACACGATATTGGCTTGGTGAGATTATTCAGGTTGAG
GCTGTAGATGCTGATGAATCAAAACGAATACTGAAAATATATAAAGAGAAAGGATGGTAT
GATGAAATGAAGGCTCAATTGGAAGCTGTGGGTGCGGATACTTCTGAATTTGATAAAATA
AAAAAAGATGATTTTTTTGTTGTTAAATTTAAGCCTGAAAATTTGATCACTGTGACACCT
TATTCTTTTCCGTATACTGACCCTGCAGTACCTTCTAATTATTATAATTTACTTAATTTC
ATATGCAAACCAAGTTTTAGCAACCAGAATAGCTCATTTGAGTTTGTATCAGGTAATAAA
GATAAGAAAGAATTCGGGAATAGGCAGGGTAGTAAATCATATATTGAAATTGATTATTTG
CATAATAATATTCAGAAAGGGCTATATGGCTTATTATGTTCTGAATATGGAAGTGAAAGT
GTTGGAACTGAAAATAATACAGGATATAACTCAAGAATAGATCTTGTTGTAAGGCTAAGT
AATTCATCTTTTTATTTCTATGAGATAAAAACAGGTACAAGCGCTTTGGCCTGTATCCGT
GAAGCTCTGGGACAGGTTATCGAATATGTTCATTTCAGAGACAGCCCCATCAATGTGGAT
AAAATGTTTATAATAGGAATATACCCACCTAATGAAGAAGAGATTAAATATATAAAAATC
CTCAGAGAAAAATATAAAATCCCTATTTATTATCAACAGTATTTCATAAAAGATAACTAT
CTTAGTTCTGAAGAGTATTAG
>BG_00255 DNA-binding protein H-NS
ATGAGTGAAGCCCTTAAAGTATTAAATAACATTCGTACCCTGCGTGCTCAGGCGCGTGAA
ATCGATCTGGAAACACTGGAAGAAATGCTCGAAAAGCTTACCGCCATTGTTGAAGATCGG
CGTGAAGAAGAAGCTAGTGGTCAAAAAGAACGGGCTGAACGTCAGGCTAAAATCGAAGCT
TTACGCGCCCAGCTACTGGAAGATGGTATCGATCCGGCTGAACTGCTTGGCTCTGTGTCC
ACAAGTAAATCAGCAAAAGCTAAACGTGAACCTCGTCCTGCCAAATATAAATACATTGAT
GAAAACGGCGATGAAAAAACGTGGACTGGTCAGGGGCGGACACCTAAAGCTATCGCTGCT
GCGCTTGAAAGTGGTAAAACTTTGGAAGAGTTTGAGATCTAA
>BG_00256 hypothetical protein
ATGCAGAAGAAAAAATCAACTCGCAATCCCCTTGAAGACACGGCTATTTTAACGCGTTTG
GCACGAAAAGCATCCAGAAAAGCGATTAAAGAGGCTTTTCAGGCTGGTGTGGCAATTCAC
TATATTGCTAAAGGGAAAATTGTCAGAGAATATCCTGATGGTAAGAAAGAGATTATCAGT
TAA
>BG_00257 Major structural subunit of bundle-forming pilus precursor
ATGATCTTGTTGAAGAAAAGAAAAAGTAAAAAAGGGTTTTCCCTGCTTGAACTACTTTTA
GTTCTTGGGATTATCGCAGCGTTAGTGGTTGCGGCGTTTATTGTTTATCCAAAGGTTCAG
TCCTCGCAAAGAGCCACAGCGGAAAGTAATAACATAGCGACAATTCAGGCTGGGGTAAAA
GCGCTTTACACGGCAGCATCCAGTTATTCAGGGCTAAATGAAACAGTAGCGGTTCAGGCA
AAAATTTTTCCTGACAATATGTTAGTCAGTAGCAAACCAGTGAATGCCTTTAAAGGCAAC
GTCTTGTTAGGCACATCAACCGATAGTCCTTCCGGCGTGGCTAACTCGGCATTTACCATT
ACCTATATTGGCGTTCCCGCATCCGAATGCACCAAAATAGTGTCCGGTGTTGGCGCTAAC
TTTTACAGCGTAGCGATTGGAACGGGCAGCACAGCATTAACAACTGGAAATATTAGAAAA
GCCAGCAGCGATATGAATATGGCGACAGTGGCGTCAACGTGCCAGTCTGGTGGAAATAGC
AATACTATTACCTTCACATCATTATAA
>BG_00258 hypothetical protein
ATGAATAAACATAAAAAAGGGTTTTCCTTACTGGAAATTATTTTGGTGTTAGGTATTGGT
GCGGCAACGGCTTTCATGAAGTTTCAGGATATGAAAAACGATCAAGAAGGCATCATGGCA
AATACCGTTGGATCGCAAATGAAACAGATGGGGGAAGCGGTAAACCGTTATATCAGCATC
CGCTATGACAAACTATCAACTTTGTCTTCCAGTAGCAGTCAGACCAGCGATCCGGGACCA
AGAATCTGTTCAGCCGCAGGCTGTGAAATCACTTACCAGACGCTGATTAATGAAGGCTTA
TTACCTGCTGGCAATAAAGGCGTTAACACGCAGAAGTCTTCTTACAAGATTTTGTTAAAG
CGTTCAGGCACCTCACCCAACTATGTTGTTAATGGCCTAATCACAACAACATTGCCGTGG
ATTGAGGGAAGCAGAGTTCGTTACGACCTGTTAGGCCGTGCCATGCAGGCCGCAGGGATT
GACAGCGGTATGACACAATCATCAACCGTTGCATCAGGATCGGGTGGTCAATGGACAGAA
AACCAAAATAGCTATGCAGGGATCAATTCGGCGGGGCTATTAGCTTACCGTGTTGGTTAT
GACAGCGCCATGTATTCGGTTTATCTGCGTCGTGATGGGACATTGCCAATGACAGGCGAT
CTCAATATGGATGGGAATGATATCAATAATATTGGAGACATGACGGCATCAGGAACCGCG
ACAGCCACAACATTAAAATCCACAGGCGCGACCAGTGTTGGCTCTACGTTAACGGTTGCA
GGCGCATCCAGTCTTAAAGGTGCAGCATCTTTAGGCTCAACATTAACCGTTGCCGGGGCT
TCTACCTATACGGGAGTAATGACAGTTAACAACAATATCAACGCGTCAGGAACGATAACT
GCAGGCGGTCAGTTCATTGGACATAACACTGCCGGAGATAAATTTTCTATTGGTAGTGGA
AATACTAACGCCTATGAATTTCGTCTGGATGCAGCCAAGCCGCTTACTATTTGGCGTAAT
GGTGGTGAAGCCGCAGAAGAAAGATTACTTGTCTCTGGTTCGCAGAGAAATCTTGGGGAT
TTGAAAATCGTAGCCAGTGGTTCGGCTACCGGTTCAATCACGTCATCAGGAAATATTACC
TCCGGTGGCACAGTAGCCGCTCAGTATTTACAGCCAACATCGACGGTGGTTGCCGAGGCG
GCTTGTTCTGCTACAGGAGCAATTAGTAAAGACTCAACAGGGGCAATCCTTTCGTGTCAG
TCAGGGACTTGGAAAGGCTTTTCAAAAACAAATAAGTTACAACCTCTTTATGTGGGAACT
GTTCCAAATTGTAATAATAAAGTGGTATCCACTAATCCAACTCATTTGAACTGTTCTACG
GAATTTATTGGCTATGCCATACTTCCTGATTAA
>BG_00259 hypothetical protein
ATGAAAGGTTTTAACTATAAAGAAGGATTGTTGTTATTTACATATTTATCTTACAGTAGT
ATTGCTATTTCTGAAGATATGATATTTAAATCACCTGTGGGTAGTCTGTATACGCTTGAA
TATAACAACGAATATACAGGCGCTAATGTATTAAAGCTAACAATGACACATGTCTCTGAT
GATGCATGTACAAAGCTTGCCCCTGAGTTAGCAGGAAAATATTTTGAGGCTCAGGTAAAC
AATCAATATGTGCCATTGACTCCGCCTGCATCAGGAACAACATGGAACCGAAATTATGTT
GTTGCTGATAAGGCCGCAGCGTTATGTCAATCAGGAAAAAATAACACCATTGTAGTGAAT
CATTTTATCTATCCAAAAACGTATGCGTTATATAACAAAAATGGCGATATTGTGAATTCA
GTAAGCGGTTCGTCTGCCAAAGAAAACATTGTTAACAGTAGCTATGAAATCTACAGAAAA
ACTATGCAGACCAGAGAGAACCATCAGTTGTCGGTTAAATAA
>BG_00260 hypothetical protein
ATGAAGAATAAAAAAGGATACTCAATATTAGAAATGGTATTAACACTGGCTATAGTGTCC
GGTGTGGCCTATGCGGTGTTGAGCTATTATCGCAGTGAAAAGAAAGACAGAGCAATAAGG
GAAAACGCCCAACAGATTGAAACGATATTCAAGGCATCGGATTTCTATCTTATTGGTTTA
AGATCTGATGGCTCTAATCAGGACAGAAACAAGATCTCTATGCAGATCCTGAAAAATATG
AATGCGTTGCCGATAAACCTCGGTGCGTTTACCAAACAAGAGATACTGGTTGATACGCTA
CCCGCAGCGCAAACGCCAGAGCCAGAAACGAATGAGAGTATTAATCAACCAGAAGAGCCG
GAAATCGTACCGGAAATCCCATCTACACCTGAAACCCCGATTGTTGATAACGTCTCTTTC
CCTGATGAATGGTTGAAGAGCGATCCTGTGGTTGTTGTTAATAATCCGGTTCCTGTTGAG
CCAACACCTGAGACGCCAGTAGAAACAACACCAGAGCCAAGTATTCCGGTAGAGCCTGTT
GAGGATGATACGACTACAGGTGCCGTTGAGAAGGAGATAGATGAAGCATTATCAAAAGAC
AGCTACTTTCTTTGGAGTGATGGGGGACTTGATGGCTATCAAATATCAATCGTAATGAAA
TTGGCTGATGGAGATTTAACAGTTCTGCCGGGGAATAATTACGTTAATCTCACACCATTC
TTAGATTCTGGGACTCCTTACTTGAACTATCATGAAAAAATATCAAATATGGTTGCGCAG
ACGGCTAAAAATACATCCATATATTCATACGAGATTGAGTGTTCTAAAGTTTCTAATAGT
TATTACGACAAGTGTGCGTATACCTCTGATTATTCGTATCTGAACTTTACCATTTATAAC
GCTTTTAATGTTTCTGTGGGATTAACAATAGAAAAATCCTCAAGCACTTTGATTAATTAT
TGGGTGAATAATAAATTATTGTCTTTAAAATCAGAAGTAAACAATAACGCTTATTCATGT
ATAATTCCAAATGTAAAAACAAGGACTCTCCTGATAGGATATCTTAATGATGGAACTTAT
AGGCGTTATGAATTGGCTACTGATGGCGTGTTGTATTCAGTATCTTTTAGCGCCTCTTAT
TTGTCTTGTAATTCTAATAGCAATAGAACCATCACTAAAGTGGGTGATTATTGGTAA
>BG_00261 hypothetical protein
ATGTTCGATAACACGCCGTTGGAACTTGAAGAAATCATCGATCAGTGCCGGGCATTAATT
TACGCCGTTGTTGAGATTGAAAATCCCCAAGCCAAAGAGATCCTGTCTTTTGTGTTGTGG
GAAAGGCTTGATGTTCTATATCGAACCTACCAAACAAAAGATGTGAGTTAA
>BG_00262 hypothetical protein
ATGAGACCTATTAATTCAATTATTATGAGGCTCGCCAAGCGAGCTGAAAAATTACAACCA
GATCATTTGATAAAATCTTTTGTTGATGTTGGTCCTACATACACTTTGCTTTCAAGTACA
GACAATCAAATAATGTTTGGTCGAAGAGGAACTGGGAAAACTCATTTTTTAGCAGTACTT
AACAATGATATACTGAAAAGAGGCATTATTAGTGTATCTATTGATATGCGATTGATAGGT
TCAACTGGCGGTATTTTTTCCGATCAAAATATTGCCTTAAGCGAAAGGGCTACAAGACTT
TTATCGGATACATTATGTAATATTCATGAGTTTATTATTGATTATATCTTTGAAAATGAA
GTGGAGAATACAGCAGAATTAACTGAGCTATTGAATGAATTTATTGAACAAGCAACGGCA
TTGAGCATTGAAGGTACATCAGAAGAAGAGATGGGATTGTCCAATCAATCTACAAGAAAC
TCTTCCATAAAATCTACTTTTTCTAACAAAGGCATCTCTGCCAGTTTGGATTTTTCAGGA
AATACCATATTATCGAATGCCGAAAAAAGTAAAATTACTGGAAGAAAAGTACTAAGAATA
CATTTTGGCACAATCACAAATTTACTTAACAATATAGTGTCAAAATTACCGAAAAAAGAA
CTTTGGATATTAATAGATGAATGGTCAGAGATCCCTTTAGATCTACAACCCTATCTTGCT
GAACTTTTACGTCGCATTTTATATCCGATTCCGGGAATTACCGTGAAAATAGCCGCGATT
GCGCATAGATGTAATTTTATGGAGTGCAATATTGAAACTGGTGTTAGTATAGGAATAGAG
CTAGGTTCAGACGCCTCATCTGTAATAAATCTTGATGAATACATGGTATTTGACAATGAT
CGTGATGCAGCTAAAGATTTCTTTAGGACATTACTTCACCGACATGCTTGTGCAATAGAT
AAGAATTCAGTGTGTGATCAAGAAGCAACTTTATTCATAAATGATGTTTTTACTCAGATT
TCGGCTTTTGATGAATATGTTCGCGCAGCTGAAGGCGTTCCTCGTGATGCTATAAATATA
ATATCACTTGCGGCTCAAACAGCATTATCAAATAAAATATCAATTTTACACATTCGGAAA
TCTGCTCAAAAGTGGTTTCAAGTTAACAAACATGCAGCACTCAATAGTAGACCTGAAGCT
GTTTCATTACTTGATCGAATCATCAATGAAGTTATAGGACACAGAAAGTCCCGTGGTTTT
CTAATTAGTAATGAAAAAAATTATCAATTAATCGACTATCTATATGATATGCGAGTTATT
CATGTACTAAAGCAAGGCGTTTCTGCGCAAAACTCTATTGGGAAAAAGTATACTCTTTAT
ACTCTTGATTATGGTTGTTATGTAGAGTTAATGTCATCCAAAAATGCCCCATTGGGGTTA
ATTATAGAATCTAATGAAAACGATGAACTTCAATATATAGAAGTACCGAAGTCGGATTAT
AGATCTGTTAAAAATTCAATTTTAAATCTGGAGAGTGATAATGAGCAATTAAGACTTGGG
TTAATTGTTTCCACAGACCAGTTACAATTGCCTGTTAATCAAAGTAAAACAAGGAAATAT
GTCGAAAAATCTATTGATAAAAAATTATTAAATTCGATACCACATAACATTGGCACTCTG
AAAATAACAGGGACAATATATATACCAATTATATTTGTTGCATTAGTTTTAAGGAAAGCC
AAAGGATTTAATCAAAGCTATGCCTCGGAGTTAACTAAAATAATCAATGAGCATATAGTC
TTGAACATAAATAGACCAAAAATAGCAACAAATAATATGTCTAGGGAGTTAAGAAAGGAC
AGTATACTAGACCTCCCTTGGTTGAATTTTCATGAAAATGGTAGAAATCCTTTATTTTCT
TTGAATGAAAAATGGAGTGAGTATTGGGAGCTTTATTTCGGAAGGTCAGCACCTGAGTTG
TAA
>BG_00263 hypothetical protein
ATGTCACCTGAAAATGCATTTTATTACATACATTATAAAGCATATTATAATACACATAAA
AATTTCAGATTACAAAACACACAATCGCTAGTTAACCGAAAGCAGTCCGCGAGTTATGCG
ATGAATGTCTTGCTGATCCCTACCCTACTCACAAACACAACAGTGAAACCATAG
>BG_00264 Antitoxin YafN
ATGGAACGCATCCTCGCAGAAAAATCTATCAACATCACTGAGTTAAGAAAAAATCCGGCA
AAATACTTCATTGATGAGCCTGTTGCTGTTCTGTCTAATAATCGTCCTGCTGGTTACATG
GTCAGTGCCAAGGTGTTTGAAGAGCTGATCGATCTGTTAGAAGAGAAGCAGGGCAGGATT
CATACCGCTGCGCGTTTCAGGCCAACGGCTGAGCGTTTAAGTGATATTGCGGATAGTGGG
CAGAAACTGCTGCAAAACGCCTCTGACAAGGATCTGACCGAGTTCACGGAATGA
>BG_00265 mRNA interferase YafO
ATGAGCATTAGGATTTTCAAGTCAGCACTGATTCGCCAGCAATTGAGCCAGCAAGAGCTT
GATGATTTGGCGGCGGATTTTCTGTCCTACAAAAAAGACGGCGTGTTGCCAGATACCTTT
GGTCGTGATGCACCCTATGATGATGACCGCACCTATCCCTTGGTAAAAGAAGAGCAGGTA
GCTCACATTCATCTTGCCGATGCGGATGCCCCTTTCCCTAAGTTTTTACGTCAGTTCAAA
CGAACCAGCGATCAGGCGCATTTGGTATACTGCCAAGGTGCGATGGATCCCGATGCTTAT
CTGCTGATTATCATCCTGAAACCCGAAGCGCATAAAATGGCGCGAAACAATAACTATATG
CATAAGATCGGGATGATAGCCGAAGCATTCAGGATGAAGCATTAA
>BG_00266 IS2 repressor TnpA
ATGAAACGTTATTCACCGGAACGTAAAGCCGCGGTATTGGCAAAATTATTGCCGCCTTAC
AACATGACCGTCTCCTTGCTGGCTCAGCAGGAGGGGATTTCTGACGCAACCCTGTATAAT
TGGCGTAATCAGGCCAGACTGGAGGGGAAACCGGTGCCCGGAGCCAATAAAACTACTGAG
CAATGGTCGAGCGAAGCCCGTTTTGCCGTCATTGTTGAAACCGCCACGCTCAGTGAGGCG
GAATTAGGGGAATACTGTCGTCGCAAAGGACTCTACCCACAGCAAATAGCACAGTGGAAG
CAGGCTTTTATCGAACAGAATAACGATAGCCCTGCGGATAAAGCGCAGTTAAAGCAACAG
GCTAAAGAAAACAAACAACTTAAACGTGAACTGGCGCGAAAAGAAAAAGCGCTGGCGGAG
GCTGCCGCCTTGCTGGTACTGCGAAAAAAGCTCAACCGTTACTACGGGATGGAAGACGAG
GACGACTGA
>BG_00267 Integrase core domain protein
ATGAACCAGGGGGCCCGTCTGGTTCCGGCCTGCCGGGAAGTGAATATCAGCCTGAGAACC
TGGAAGAGATGGCACAGGCAGGCCGAAGATCGGCGTCCCATCGCAGTACGTCCGACCCCG
GGCAATAAACTGACGCTGGCGGAGGAACAGCAGGTACTGGCCGTGTGTAACCAGCCGGAA
TACGCCAGCCTGCCCCCTGCGCAGATCGTACCGCGTCTGGCGGACAATGGCATCTATCTG
GCAAGCGAATCAACGTTTTACCGGATACTCCGGCGCCATGGTCAGGTTCATCATCGCGGT
CGTAGCCGGGCGCCGGTAACCCTCAGTAAGCCGACCAGCTACCATGCCACTGCGCCCCGT
CAGGTCTGGACCTGGGATGTGACGTGGTGCGCGTCACGGGTACGAGGCCGTTATTTTTAT
CTGTACCTGATAGAAGATATTTTTAGCCGGAAAATCGTTGGTTATGAGGTTCATGAAGAG
GAGAGCGGTGAGCACGCTGCCGCGTTGCTGCACCGTGCCGTGCTGCGAGAACGATGCTAC
CGGCAACCGCTGGTGCTGCATGCCGACAACGGTGGGCCGATGAAGTCCCAAACGTTAAAG
GCAAAACTGGAAGAGCTGAATATCACGGGTTCGCACAGTCGGCCTCGGGTCAGTAACGAC
AATCCGTTCGTGGAGTCATTGTTCAGAACGTTAAAATATGTGCCGGGCTGGCCGTCAGCG
GGCTTCACGGGACTTGATGAAGCCAGACGATGGGTTGAACGCTTTAGCCGCTGGTATAAC
GAAGCGCATCGACATAGTGGCATCGGTTATGTCACACCGGAACAGCGCCACCAGGGGCAA
GATATAAGTCTGCTGGCAAACAGGAAAGCGGTGTATGAAGCGGCGAGGAAAGCCAGACCG
GGTCGATGGTCAAGGCAATGTCGTCAATGGCAGCGAGAAGGCGTGGTGATGTTGAATCCG
GATAAGCCACAAAACGCATCAGAAAAAGCAGCCTGA
>BG_00268 hypothetical protein
ATGAAACCACTAGTCGAATACTGTCATGGAGCCGTCAAAGCATTAAATGCCCAATACGAA
ATGACTAATGTATTACATCACCCTGCCACTGCGGGGTCAGCGCGGGAACGACTGATTCAA
GACTTTCTAATCGCACACCTTCCCGAAATGACTAGCGTCGTAAGCGGAATGATTGTCGAT
TCAAGTGGGCGGCGCTCAAAACAGCAAGACATTGTGCTGATGTTGAAATCCATGCCACGG
TTGTCGTTTGCTAGCGGCCATGATCTGATTTTTCAAGAGGGAACGGTAGCAACTTGCGAG
ATCAAAACTGAAATCACTCCATCTGTTCTTGACGATATCGCTCTCAACATTGAGAGCGTG
AAAGCGCTGGCGCCGAGCACATTGGATGGCGCTCAACTGGGCGACCTGGATTGGCCTTAT
GCAAGGATATTGAGTATCGTTCTAACATATAAAGGCGCAGCTTTGGATAGTATCGAGAGA
AAGCTTATTGAGTTGCCAGATGCGGGCCAACCAGATGTTTACCTAGATATCACAAAGGGA
ATTCTCATTAAGAACAATGGATTACTATTTAGCCAAGATGGCTCCAATTCGTTCCTTATG
TTTGACAACCCCGCCATAGGTCTTGCTCGCTTGCTTGCTCTGTTGTCGAAGGTGACAGGA
CGTTTAGTCATGCGCGGTGTGAAATGGGACGCGTATATTTCATGA
>BG_00269 hypothetical protein
ATGGTGATCCGACTTGACAGACCGAATTTGGGGTTGAGTGACCTAGAGTTGATCGACCGT
GTAGTGGCAGAGCGGAAAGGAGGGATTCACCGTGATTACTTTCTCAGGATTCGGGATGGT
TGGCGAGAACGGGTGGCCCGCTACATTGAGGTCGGGGGTGATCCGGACCGTGTTGGTCAG
TGGGCCGAGATGGCGGATGTGGCGGTCCATGGGCGGTTCAACAATCTCTATTTATATCCG
TCAGAACAATCTATTCAGAAGCCACTTTTGGAAACGTTGCGGAATCGTGAATTGGACTAT
TGCCCAGCGTGCGGTGAGGATGGAACACCGAACACGCTGGATCACTACCTGCCAAAGGAC
CTATTCCCTGAATTCTCGATTACTCTGGTTAACCTTTCCCCCATGTGTGACATTTGTCAG
GGTAAAAAAGGTACCGAAACCGTAGATGACGAGGGAAGACGTCTCTTCCTTCATCCTTAT
TTTGATGATTTCCTTGATCGGCAAATCCTGAGGTTGGAGGTCGGTGTGCCTTTCAATGCG
CCGGTTTCGATCGCGCTTTCTCCACACCCTGATATTCACAGAGACCTGCAAGACCTGGTC
ACTCGGCATCTTCAGGGATTAGACATTCAATCCCGCTACTATCGCTACTTCCAAAAGGCT
TACATTCGGTTGCTGCGTCTGGTGCGAAAGATGCGGGAAAAAGATCTGGATGTCAGGGTT
CAGATCGAGCAATTCCGAGATCTAGCGCTCGAAAAGTCGATCAATTCCTGGGGACACATT
TTCTATGAAGGTGTGCAGCATAATGAGCAATTGATGGAATACTTGTCCAAGGAGGATTTG
CCAACGCTGTAG
>BG_00270 iron-dicitrate transporter ATP-binding subunit
GTGGACATAATCTACGTGGGGAAGGATGTTGTAAAGCGGGAGGTCGTGCTTCAGTCGCAT
GGCGACGTCATCTTATTACTGTTCGATAAATGGGATGACTACGACTACAAGACATCGTTT
CCAACATATTGCCGGATCAATGGCCAGATAGTCGAGCTTCCAACGGTAAAGATTCTGATC
GAAGATCAAGCAACGTCTTTTAGCTACCTTGACAGCCTTGTCTCAAACGGATGGAATGGC
ATCTTCCCAATTCCCGAAGTGCACTACGTTTCCAATCCAGAAGATATCACCTTTTATGAG
CAGATCGATGGGCACCTTAGTCTAGAAGCTGCTGTTGAAGTTGCCAAAGTTCTCCGTGAC
GCAAGTTACATGGTACACATCGCCGAAGACGAAGATAGCCTTGAGTTGGTACAAACCGAG
GGATTCAGGAAGTCGCTCCAGCGCGAACGTGGTTCGGTCAAGGCATTTCTCGACGGCTGG
CGTTTTCTAAGCCGTCAGGGGATCAGCATCGGAAACTTGACGTTTCGCTTCCGTACTTCG
GCTGGAGATATCCAGCCGTTGAAGTTGAACTTCGCGGCAGATACTCCTTTGCCTCACGAC
ATTAATGTTCTGATCGGTCCTAACGGTGTGGGGAAGTCGCGAGCCTTGATTCAGCTCGTC
GAGGATTGGCTCAGACTGGATCTGGACGAGAAGGTTGAAACCGGTTTCGAGGTAGATCCC
AATATCAACCAGATGGTGGTGGTTTCCTATAGTCCTTTCGAACTGTTTCCGTTGGACAGT
GAGGCCACGGACAAGAAGGCCGGAGCTGAGCGAAAGGACCATGGCGTCTATCGATACTTC
GGTTTGCGCACTTACGAAACCAGAAAGGACGAAGCGGGAAATGAGTATCGAGTGGTAAGG
CTATCTAGGCGTTGGCCGAATCAGAACGCAGCCTGTTCGTTGATATCTTGCCTTGAGGAC
GATCGGAAATATGGTGCGATCAAGAGTTGGTCCGCCAAGATCAAAACACTGTATTCTGTG
CTCGGCATTGCTATTGATTTTGACGAGCTCGCTGTTGGGGTTTCCGGCTATGGAGATAAA
AAGCAGTTGTTCGATGGCGAGTTGCTGTTTAATGGCGCGATTGTCGTGGTCGACAATCGC
GTTGACGGCGATGGATTGCCGGATGCCTACATTCCGATCAGGGTATCTAGGTTGGATGAA
CCCAATACGAAAAAGCTGTGCGAGTTTCTTCACCATCAGTCCGGGATTGTCTTCCTTAAG
GGGGGCCGTCCAGTGGCGTTGAGTTCAGGGCAGCGGCTATTTTCATACATCGTAGCGAAT
ATCGTGGGAGCGATGCGCCGTAACAGCCTCGTATTGATCGATGAACCCGAACTGTTTCTA
CATCCGACGCTTGAGATCGCCTTCATCCAGATGCTAAAAGAGATCCTGGAGAACTATGGG
TCGAAGGCGTTGCTGGCCACGCATTCATTGGTCACGGTACGCGAGCTACCGCGGGATTGT
GTCCATGTATTCGAACGTACCGAGGATGGGGTGTTTATCAAACATCCGCCGTTCGAAACT
TTCGGCGGTGATATCCAGCGGATTTCGTCCTATGTATTTGGCGATAAGTCCGTATCTAAG
CCGTTCGAGGCTTGGTTGCAAAAGAAGTTGGAGGAGTACGGCTCGGCTGAGGCGCTCATT
CGGGCTTTGGGAGACAACATCAATGAAGAGATGTTGATCCAAATTCATGCCATGGCTGAG
GGAAAATGGTGA
>BG_00271 Putative prophage CPS-53 integrase
TTGCGCGATGAAGCTCACGAGCTGTTGGCTAAAGGCATCAACCCCTGCACCGTTCGCAAA
CAAAAACGGCAGGCCGAGAGTCTGGCCACCGGACATAGCTTCAAAACTTTCTATTCCCTT
TGGCTTGACCATCGCAGACTCGAACTCAGAGAGGGGCGGCAAAGTACTCTGTCGCAAATC
CAGCGTATTTTTTCTAAAGATGTGTTGCCCGCTCTGGGCGAGAGTTCGATCTTTGAGATC
CGTCGGTCTGACCTGCTGGAAGTGATTGCCCGTATTGAACGGCGCAAGACGCTGACCATC
GCGGAAAAGGTGCGTACATGGTTTAACCAGTTGTAG
>BG_00272 Prophage CP4-57 integrase
ATGGCACTTTCCGATCTAATTATCCGGCAGGCTAAAGCCAGCGGCAAAACCTGTTATCTT
CCTGATTGCGATGGCCTCGGTCTGGTTGTTTCGCCGGTGGGCGGTAAGTCATGGCATTTC
CGCTATTACTGGCTGGGTAAACAGAAGCGCCTCTCTGGGCCGTTATCCTGA
>BG_00273 hypothetical protein
ATGGAAATTGATCATTTGTTTGTCTGTACAAAAAATAATGCATCTATTGCTGATTTTCTT
GTCCAGAATGGATTTCTTGAAGGAACCGCAAATCGCCACCCAGGACAAGGAACGGCTAAT
CGTCGATTTTTCTTTAACAATGTTTTTCTTGAATTTATTTACCTTGATGATAAAGAACTT
ATCTGTCAGTTTGCCAAAACAACTCCATCGCTTGATATTCTGCTACGGTTAACTGATCAA
GAAGGTCGTTATTCTCCATTTGGTATCGGTTTTCGCCCAACAAAGCAGGGGGAGGCTGTC
CCATTTCCTCACTGGCGTTATCAGCCAAGCTACCTGCCAGATGAATATTCGATTGAGGTA
GGGATGGCTTCATCCAATGAGCCGCTATGGTTCTTTTTAGATTTTTCTGGCCGCCCAGAT
CATGTAGCAGAGGAAAAACGTCAACCGCTCTCTCATCCTTGTGGCATACAGCAATTGACT
GGCATCCAATTAACTATTCCAGACGATGACGCTCTTTCACATGCAGCGAATGCAGTAGCG
ATGTTGGATGAGATTGAAATAATCCGAGGTAAACAGCATGAAATTATTCTTACATTTGAT
TTTGCGCGGCAGAATAAAAAGGTTTCTCTCATGCCTGAGCTACCGGTAACCATCATTTAC
TAA
>BG_00274 hypothetical protein
ATGGGCCACTTGCTCTTCTTGACAGGTACTAAATCGAGGACGGCTCCCAGGGATAGCCAC
AAGCCAACCAAGGAAGAGATCTCCAGTTTCCCAAGTCGTCAGCAACAAGAACAGCTTGAC
AGCAATCTGACCTACATCACCCACGCTATCAGCCAACAAAAGCCCGATATTGTCAGCACC
GATAGCATCAAAGAAACAGAAAAAAGTTAA
>BG_00275 acetyltransferase
ATGATTGAAATCCGCCAGGCTGGAATAGATGATTTAGATACGCTATCAGATATTGAGATG
TCTGCCGATCAAGCCTTCAAAGAGATCTCCGAATTGGCGTGGATAGCGGATGATTCTGTA
CAGCATAGCGATCTGTACCGGAAATTAATATTACTCGGTTCCTGTTGGATTTTGGTTAAT
GAAAAAGCGCCGATAGGATTTTTAAGTGCTGAGGTAATAGAAAATGAATTGCACATATGG
CAATTGGCGGTCTGTCGTGAAAAACAGGGAAAAGGTCATGGCCGAGCATTACTTGAAAAA
GCCATAGCGATGGCTCACGCATATTCTCTTTCTGCCATTACTTTAACGACATTCAGTAAT
GTCCCTTGGAATGCGCCATTTTATGCCCGCATGGGATTTAATATCCTTAATGAGGGCAAC
ATCAGCGAACGTCTAAAAAATACGCTTCTTTCCGAGCAAAAGAGCGGATTACCGTTAAAA
TGGCGGTGCGCAATGGTGTACGAGTTAGATAATTTTTAA
>BG_00276 inner membrane protein
ATGCTGGAGTTAATTCAAACAATCGGACTTGGTTTAGTATTAATTTTACCCCTTGCCAAC
CCCCTGACAACGGTAGCGCTGTTTCTCGGGCTAGCGGGAAGTATGAGCTACAGCGAACGG
AACAAGCAGATATTTCAGGCATCGCTGTATGTTTTCATCATTATGACCGTCGCCTTTTAT
GGCGGGCAACTGGTCATGAATACCTTCGGCATTTCTATTCCCGGATTGCGTATTGCTGGT
GGACTGATCGTCGCTTTCATTGGTTTCCGTATGCTGTTTCCACAGCAGAAACCAGAACAC
GCGCCGGAAGTGGCAAGTAAAGCCGCGGAAATCAATAACAGCAATTCTTCCAGTGCGGTC
AATATCGCTTTCGTTCCATTGGCAATGCCCAGTACCGCAGGACCGGGGACTATCGCGCTG
ATCATCAGTACGGCATCACAAGTAAAAAGCGGTGTGGATATTACGCCATGGGTGGTAGCG
GTTGCTCCCGTACTGACTTTTATGTTGATCAGTCTGATCTTGTGGCTAAGTTTGAAAAGT
TCAGGATTCATCATGCGAATGGTTGGGAAAAGCGGTATTGAGGCCATTTCCCGCCTGATG
GGTTTTCTGTTGGTGTGTATGGGCGTTCAGTTCATCATCAATGGCACATTAGAGATTGTC
GCAAAGATTCATTAA
>BG_00277 Polyketide cyclase / dehydrase and lipid transport
ATGTTACATAAAACCCACGCGGTCTTCCGACTTTGCTTAATGGTTAATATCGGTCACAAT
GATCTTAAAGATGCCACTTTGGGTCCAAAATCCATTAGGAGGAGAGTCTTGTTGCGACCG
CCTTTTCTAAAAAATATTGGAGGCAGAGGCAATAGCGATTCAGACGAAATTCGTAGCAGT
ATCACGATTAATCGTCCTGCGGAAACGTTATTTGCACTCTGGCGTAAGCCCGAAACGTTG
CCGGTTCTGATGAATCATTTCGCCACGATCGATATTCTTAACTATACCGATTCACGCTGG
CGTGTTAACACGCCATTCGGCGCACTCATTGAGTGGCAGGCGCGGATTGTTGACGAGAAA
CCGGGCGAATATATCTACTGGCGTTCACTGGAAGGTGCCCGCATTCCCAATGAAGGCAGA
CTGTCGTTCAAACCCGCCCAGTCAGGCGCCGGAACCGAAGTCACGTTGATGATTCGCTTT
GATCCTCCCGGCGGTCTGTTGGGGAAAAAAATCAGTCAGATGTTCGATATTTTGTCCAAA
GACATGCTGACAAAAACGCTCCGTCGTTTTAAAAACCTGGCAGAAAATGACGGTTCTCAC
CGGGAAAACTAA
>BG_00278 Nicotinamide-nucleotide amidohydrolase PncC
ATGACGGAAAACGACATTTTACAATTAAGTGGTCTGGTCGGCGATCGGCTTAAGGCCCGT
GGTGCGAAGATGACCTGCGCAGAGTCCTGTACCGGGGGATGGTTGGCTAAGGTTATCACC
GATGTGGCAGGTAGTTCCGGCTGGTTTGATTATGGCTTTGTTACATACAGTAATCAGGCC
AAACAAGATCTGGTTAGCGTGAACGAAAATACGTTGGCTAGCCACGGCGCCGTGAGTTCG
GCGGTGGTGCAGGAAATGGCCGCGGGGGCGCTGATTGCCGCCGGAGCGGATTTCGCTGTC
TCTGTTAGCGGTATTGCCGGGCCGGATGGCGGAACTGATGAAAAGCCGGTGGGCACGGTC
TGGTTTGGTTTTACTGATAATCAGGGACATGCCTTCACCCGCAAAGCGTTATTCAGCGGA
GACAGGCATACCGTGCGTTTGCAGTCCGTCCATTTTGCGTTGCAAACGCTGTTGGATGAA
TTTCTGCAAAATTAA
>BG_00279 recombinase A
ATGGCTATTGATGAGAACAAGCAAAAGGCACTGGCCGCAGCGCTGGGTCAGATCGAAAAG
CAATTTGGTAAAGGTTCTATCATGCGTTTGGGCGAGGATCGCTCAATGGATGTTGAAACC
ATTTCAACCGGTTCCCTGTCCCTTGATATCGCATTAGGGGCGGGCGGTTTGCCGATGGGC
CGTATTGTTGAGATTTATGGCCCGGAGTCATCGGGTAAAACGACGCTGACACTACAGGTG
ATTGCCGCGGCGCAGCGTGAAGGTAAAACCTGTGCCTTTATCGATGCGGAGCACGCACTG
GATCCGATTTACGCCAAGAAGCTGGGCGTTGATATCGATAACCTGCTGTGTTCTCAGCCA
GATACCGGTGAACAGGCGCTGGAAATCTGTGATGCGCTGACGCGCTCCGGTGCGGTGGAT
GTCATTATTGTCGACTCCGTCGCCGCGCTGACGCCGAAAGCTGAAATCGAAGGTGAAATC
GGTGATTCGCATATGGGGTTGGCCGCTCGCATGATGAGCCAGGCGATGCGTAAATTGGCC
GGTAACCTGAAACAGGCTAATACATTGCTGATTTTTATTAACCAGATTCGAATGAAGATT
GGTGTGATGTTCGGTAACCCTGAAACGACGACGGGTGGTAATGCGTTGAAGTTTTATGCA
TCTGTTCGTCTGGATATTCGCCGCATCGGTTCTATCAAAGAGGGCGAAGAGGTCGTTGGT
AGTGAAACCCGCGTCAAGGTAGTGAAAAACAAAGTGGCCGCGCCTTTTAAACAGGCGGAA
TTCCAGATTTTGTACGGTGAGGGGATTAACATCTACGGCGAGCTTGTCGACCTGGGCGTT
AAGCATAAGCTGATTGAGAAAGCGGGTGCCTGGTATAGCTATAACGGTGAAAAAATTGGG
CAGGGTAAAGCCAACGCATGTAATTATCTGAGAGAAAATCCGGCTATTGCGGATGAACTG
GATAAGAAACTGCGTGAGATGCTGCTGCATAAGAGCAATGAGTTATCTCCTGCCATTGAT
GGCGAAGCTTATGACGAAGCCGCCGCAGGTGAAGGCGATAAAGAGTTTTAA
>BG_00280 Regulatory protein RecX
ATGAGTAAACCATTACGTTATGCGATGAACGTGCTTTCCGTCCGCGATTATAGTGAAGTT
GAAATACGCCGCAAGCTTGCGGCGTATTTGCATAAGACGGTTACTGAAAGCGCTGATGTT
GATGAAATGGCTGCGCGTGCTTCCGTAGAAGAAATCGAGTCAGCCATTGCCTACTGCACT
GAGCACGGCTGGTTGGATGATGAACGCTATGCGCGTCGTTATATCAGCAGCCGTAGTCGT
AAAGGCTATGGCGTTCAGCGCATCAAAGCAGAGTTAGGCCAGAAAGGTATTGATAAGGCA
ACCATCACCGCCGCATTAAACGAATGTGATATTGACTGGTATGAACTGGCTAAAATCGCG
GCAGAAAGAAAATTTGGGCATCTTCTGCCTGTTGAGTGGAAAGAAAAAGCAAAACTTCAA
CGATATTTGCAATACCGTGGCTTTTCCCATGAGGAAATCCATTCCATTTATGCTAATTTT
TCAGATTGA
>BG_00281 Alanine--tRNA ligase
ATGAGCAAGAGCACCGCTGAGATCCGTCAAGCGTTTCTCGATTTTTTCCACAGTAAGGGA
CATCAGATTGTTGCCAGCAGCTCTCTGGTGCCGAATAACGATCCAACGTTGTTATTCACC
AATGCAGGTATGAACCAGTTTAAAGACGTATTTCTTGGACTGGATAAACGCAGTTATTCA
CGGGCGACGACGTCACAGCGCTGCGTACGCGCTGGCGGCAAGCATAATGACCTGGAAAAC
GTTGGTTATACCGCTCGCCATCATACCTTCTTTGAAATGTTGGGTAATTTCAGCTTCGGC
GATTATTTTAAGCACGATGCTATCCACTATGCATGGGAACTGTTGACCGATCCCAAGTGG
TTTAACCTGCCGAAAGAAAAATTATGGGTAACGGTATACGCCACCGATGACGAAGCCTAC
GACATTTGGGCAAACGAGATTGGCGTTCCCCATGAACGTATTATCCGTATCGGCGATAAT
AAAGGGGCTCCTTATGCTTCAGATAACTTCTGGCAGATGGGGGATACCGGTCCTTGTGGT
CCTTGTAGCGAAATTTTCTACGATCACGGTGAGCATATCGCGGGGGGGCCGCCGGGAAGC
CCGGATGAAGACGGCGATCGCTATATAGAGATTTGGAACCTCGTCTTTATGCAGTTCAAC
CGTCAGGCTGACGGGACATTGCTGCCGCTGCCCAAACCTTCCGTTGATACCGGTATGGGC
TTAGAGCGTATTTCCGCGGTGTTGCAGCACGTGAACTCCAACTACGAGATTGATTTATTC
AAAACGCTGATTGCCGCTGTGGCCAACGCGGTGGGAACGACCGACTTAGACAATAAGTCG
CTGCGTGTTATTGCCGACCATATCCGTTCTTGCGCTTTCCTGATTTCTGATGGCGTGATG
CCGTCAAATGAAAATCGGGGTTACGTTCTGCGCCGTATCATCCGCAGAGCGATTCGCCAT
GGAAATATGCTCGGTGCGACCGATACGTTCTTCTATAAGCTGGTCGCTCCGCTGATTGAC
GTGATGGGCCCAGCCGCCGACGAACTGAAGAGTCAGCAGGCGATGGTTGAGCAAGCGCTG
AAAACGGAAGAAGAGCAGTTTGCGCGTACGCTTGAGCGTGGTCTTGCGCTTTTGGATGAA
GAAATAAAAGGTCTGAAAGGGGATACGCTGGACGGAGAAACCGCTTTCCGTTTGTATGAT
ACCTATGGTTTCCCGCTCGATCTGACGGCGGATGTTTGTCGTGAACGCGGTTTGAAAGTC
GATGAAGAAGGATTTGACCGGGCCATGGATGCGCAGCGGGCGCGGGCGCGTGAAGCCAGT
GGTTTTGGTGTCGATTACAACAATCTTGTCCGTGTGGATGCGAAGACGCCGTTCTCTGGC
TATGAGCAAAATCAGCAACAGGCGCATGTCATCGCGATCTATCACAATGGTAATGCGGTA
GAACAGATTGATGCGGGTCAGGACGCCGTTGTTATTCTGGATGAAACGCCATTTTATGGC
GAGTCGGGTGGACAGGTTGGCGATCGGGGCGAATTAAAAGGCGCTAACGTCAGCTTCGTG
GTGCAGGATACGCAGAAATACGGTCAGGCCATCGGCCATGTCGGTCAGCTGGCTCAAGGT
TCGCTGCGAGTGGGTGATAGCGTGGACGCGATCATTGATAGCGAACGCCGTAATCGAATT
CGCCTTAACCATTCAGCCACCCACTTATTGCACGCCGCGTTGCGTCAGGTTTTGGGCGAT
CATGTCGCTCAGAAAGGTTCTCTGGTCAATGATAGCTACCTGCGTTTCGACTTTTCACAT
CCTGAAGCGATGACTCCTGAGCAGGTTCGTCAGGTGGAAGATATCGTCAATGCGCAGATT
CGCCGTAACTTGGCGATACAAACGGATGTCATGGCGCTGTCTGATGCAAAAGAAAAAGGG
GCGATGGCTCTCTTTGGCGAGAAGTATGAAGATCACGTGCGGGTATTAACCATGGGTGAT
TTTTCTATTGAACTGTGTGGCGGCACGCACGCCAGCCGTACGGGGGATATTGGCCTGTTC
CAGATCGTATCTGAGTCTGGTACGGCTGCCGGTATCCGTCGTATTGAAGCGGTTACCGGG
GAAAATGCGCTGACGGCGTTGCACCACCAGAGTGATGTTTTACAAGATGTCACACAGCTT
TTAAAAGGTGATAGTAATAATCTGGTTGATAAGGTACGTTCTGTACTTGAGCGTACCCGG
ATGCTGGAAAAAGAGCTCCAACAGTTGAAGGCGCAACAGGCCGCGCAGGAAAGCTCCTCG
CTTTCAGGCAAGGCGAAAGAGATCAATGGCGCCAAACTGCTGGTCACTCAGTTGGACAAT
GTTGAGCCCAAAATGCTTCGCACCATGGTTGACGATCTGAAAAACCAATTAGGTTCGGCC
ATCATTGTGTTGGCAACGACATCGGAAGGTAAGGTTAGCCTTATTTCCGGGGTAACGAAA
GACCTGACAAACCGGGTGAAAGCCGGGGAGTTGATAGGTTTTGTTGCTCAGCAGGTTGGG
GGTAAAGGCGGCGGGCGCCCTGATATGGCGCAGGCCGGCGGCAGTGATATCGCCGCTTTA
CCCGCTGCGTTAGCCAGCATTGAACCTTGGGTGGCTGATAAGCTATAA
>BG_00282 hypothetical protein
ATGCTTATTTTGACTCGTCGAGTTGGCGAAACCCTCATGATCGGCGATGAGGTAACGGTT
ACCGTACTAGGGGTAAAAGGCAATCAGGTGCGTATAGGTGTTAACGCTCCTAAAGATGTT
TCTGTCCACCGTGAAGAGATCTATCAGCGAATCCAGGCAGAAAAATCGCAACCGACATCG
TATTGA
>BG_00283 tRNA-Ser(gct)
GGTGAGGTGGCCGAGAGGCTGAAGGCGCTCCCCTGCTAAGGGAGTATGCGGTCAAAAGCT
GCATCGAGGGTTCGAATCCCTCCCTCACCGCCA
>BG_00284 tRNA-Arg(acg)
GCATCCGTAGCTCAGCTGGATAGAGTACTCGGCTACGAACCGAGCGGTCGGAGGTTCGAA
TCCTCCCGGATGCACCA
>BG_00285 tRNA-Arg(acg)
GCATCCGTAGCTCAGCTGGATAGAGTACTCGGCTACGAACCGAGCGGTCGGAGGTTCGAA
TCCTCCCGGATGCACCA
>BG_00286 tRNA-Arg(acg)
GCATCCGTAGCTCAGCTGGATAGAGTACTCGGCTACGAACCGAGCGGTCGGAGGTTCGAA
TCCTCCCGGATGCACCA
>BG_00287 Fructose-1-phosphate phosphatase YqaB
ATGTACGATCGCTATCAGGGTCTAATCTTTGATATGGACGGCACCATCCTCGATACGGAA
CCCACGCATCAGAAAGCATGGAACAGCGTGCTGGCAAGGTATGGGATTAGCTATGATCCC
GCTGCCATGTCGGCATTGAACGGTTCTCCGACCTGGCGTATCGCCCAGGAGATTATTAGC
AGTAATCAGGCGGATATCGATCCCCATCGGTTAGCTGCCGAAAAAACAGCCGTGATGGAG
GAGATGCTGCTGGATACGGTAACGCCATTGCCGCTGATTGATGTCGTCAAAGCATACCGG
GGACGTCGTCCGATGGCGGTTGGCACGGGGAGTACGCATAGTATGGCGGACCGACTTTTG
AAGCATCTTGGGTTACGCGACTATTTTGACGCAATTGTCGGTGCGGATGACGTAGATAAT
CATAAACCGTTTCCTGATACCTTCTTACGTTGCGCTGAACTGATAGCCGTTGCGCCAGAA
AACTGCGTGGTGTTTGAAGACGCGGATTTTGGTATTGAAGCTGCCGTACGAGCAAAAATG
GCCGTGGTTGATGTCCGTAAACTGTGA
>BG_00288 Inner membrane protein YqaA
GTGAGTGAGTTTTGGGCCGCTTTTTCTCTCTTCTGGAGTAGCCTGCTGAGTGCGACGCTG
TTGCCTGGTAGCTCGGAAGTCTTGCTCGTTTCTTTGCTGGTTTCTGATAATGCCCGGCCC
CTATTGCTGATTATGGTGGCGACGCTGGGGAATACACTGGGTGGATTAATCAATGTTTTT
ATCGGGCATTTGCTGCCTCCGCCAAAACAACAGACGGGATATGGTTTGGCTGTGCGCTGG
TTAAAGCGTTACGGTTCGACTGCGTTATTATTTAGTTGGGTCCCGATAGTTGGCGACTTG
TTGTGTATATTGGCGGGTTGGCTGCGCATGCCTTGGGCGAGTTCGGCGATTTTTATCTGT
ATTGGAAAAGCGCTGCGCTATATCGTTTTGACCGGGATAACCCTGCAAGGTATCGCATGG
TGGTCTTAA
>BG_00289 Glutamate--cysteine ligase
TTGATCCCGGATATATCACAGGCGCTTTCCTGGCTGGAGCATAATCCTCAGGCAGTGAAG
GGTATCCAGCGTGGAATTGAACGTGAAACTTTGCGCGTTATGGCTGATGGGCACCTTGCC
ACAACCAGACATCCAGAGAAATTAGGCGCGGCGTTAACGCACCCGTGGATTACAACGGAT
TTTGCTGAGGCATTGTTAGAGTTCATTACGCCGGTCGATAAAGACATCGATCATCTGTTG
GCGTTCTTGCGCGATATTCATCGTCATGTTGCTCGTAATCTCGGTGATGAGAGAATGTGG
CCATTGAGCATGCCGTGCTTTATCGCTAATGAGCAGGATATCGAACTGGCGCAATATGGT
TCATCCAATATCGGGCGTTTTAAAACCCTTTATCGTGAAGGGCTGAAGAATCGTTATGGC
GCGTTGATGCAGACGATTTCCGGCGTGCACTATAACTTTTCATTGCCGCTGTCATTCTGG
CAAGCCAGGGCAGGTATCAGTGATATTGAAAGCGGTAAGGCGGAAATTTCGGCTGGATAT
TTCCGTTTGATCCGAAATTACTACCGCTTTGGCTGGATCATTCCGTATTTATTTGGCGCG
TCTCCCGCTATTTGTTCTTCCTTCCTGCAAGGTAGAGAAACATCGTTGCCATTTGAACGT
ACAGATACAGGGATGTGCTACCTGCCTTATGCAACATCTCTGCGGCTGAGCGATCTCGGT
TATACGAATAAATCGCAAAATAATCTGGGTATTACGTTTAACGATTTGAACACCTACGTG
GCGGCGTTGAAACGGGCGATAAAAACCCCTTCCGAAGAGTATGCCAGGATTGGGGTGAAG
AAAGACGGTCGCTATCTGCAACTGAATACCAACGTATTGCAGATTGAGAATGAACTTTAT
GCGCCAATAAGGCCGAAGCGTGTTACCCGGGCTGGAGAGTCACCCTCCGACGCCTTGCTA
CGAGGCGGGATTGAATATATCGAAGTGCGTTCATTGGATATCAATCCTTTCTCGCCTGTC
GGGGTCAGCGCCAGTCAGGTGCGTTTCCTTGATTTGTTCCTGATTTGGTGTGCGTTGGCG
GATGCGCCGGAAATGAGTGCGGATGAGCTGCTGTGTACCCGTAAGAACTGGAACCGGGTG
ATACTGGAAGGCCGTAAACCGGGGCAGACCGTCGGTATGGGATGTGAAACCGCACAGCAT
CCGATCGCCACTGTCGGCAAATCGTTATTTACCGATTTACGCCGCGTGGCGGAGGTGTTG
GATAACGGTAATGCTCAACCCTATTATCAACAGGTTTGTGATGAGTTGGTTACCGGTTTC
GACGATCCTGAAAGCACGTTCTCCGGCCGGTTACTTAACTTAATGAAAGAAAGCGGTAAT
CGCGGGGTTGGACTTCATCTGGCGGAAGAATACCGTAAGATGCTCTGCCATGAACCGTTG
CAGGTATTGACAGAAGGACAACTGACGGCGGAAAGTGAACGCTCGTGGCGTCGTCAGCGG
CAGATCGAAGCGGACGATAAAATCGGTTTTGATGCGTATCTGGCCGCCCAATAA
>BG_00290 MicA
GAAAGACGCGCATTTATCATCATCCCTATTAGATATGTACATTTGGCCACATTTACATGT
GGCCTTTT
>BG_00291 S-ribosylhomocysteine lyase
ATGCCGTTACTAGATAGTTTTACCGTAGATCACACCCGTATGGCGGCGCCGGCCGTCAGG
GTTGCCAAAACCATGAAAACCCCTCATGGCGATACGATCACCGTATTTGACCTGCGTTTC
TGCCGCCCTAACATCGAAGTGATGCCGGAACGTGGTATTCATACGTTGGAACACTTATTT
GCCGGTTTTATGCGTGACCATCTGAATGGCGATGGGGTAGAGATTGTTGATATTTCCCCT
ATGGGCTGCCGTACCGGTTTTTACATGAGCTTAATTGGCACGCCTGACGAGCAGCGCGTT
GCGAATGCCTGGAAAGCGGCAATGGAAGATGTGCTGAAGGTGACCGATCAACGTAAAATC
CCTGAGCTTAACGAATATCAGTGCGGATCGTATGAATTGCATTCGCTGACTGAAGCCCAG
GATATCGCCCGGCATATTCTGGCTCACAACATCGGTATCAACCATAATGATGAACTGGCG
TTGCCGAAAGAAAAACTGTCAGAGTTACATATCTGA
>BG_00292 Inner membrane protein YpjD
ATGTCTGTTTTCGCCATTGTAGCTTTAATCGCCTACACACTCAGCCTTGGACTGATTATC
CCCAGTCTGCTGCGCAAGAACAGTGCATATCGTCGGCTGGCAATACTCTCGGCCAGCGTT
GCGCTTATCTGCCATGCAGTGGCGCTTTATCAACGCATTTTTGATGTTCAGGCGGGACAA
AACCTCAGCCTGTTGAATATCGGCTCCCTTGTTAGCCTCATCATTTGCACAGTAATGACG
ATTGTCGCCTCACGGGATCGCGGGTGGTTTCTGCTGCCAATTATTTATACATTTGCGCTA
ATCAATCTGGCGTTTGCCAGCTTTATGCCGGGCGAGTTCATCACCCATCTGGAAACCACG
CCGGGGCTATTGTTCCATATCGGTTTGGCGCTATTTTCCTACGCGACGCTAATCATCGCC
GCACTTTATGCGCTACAGCTGGCATGGCTGGATTATTTGTTAAAGAATAAAAAGCTGAGC
TTCGCCGCCGATATGCCGCCGCTGATGAGCATCGAACGAAAAATGTTCCACATCACGCAG
GTCGGCGTGATTCTTCTAACGCTGACGCTGTGTACCGGTTTGTTCTATATGGATGACGTG
ATCAACAACAAAGAGAATCTGCACAAGGCGCTGTTCTCGTTGTTCGCCTGGTTCATCTAT
ATCCTGCTGTTGTGGGGACACTACCACGAGGGATGGCGCGGACGGAAAGTGGTATGGTTT
AGCCTGGTTGGCGCGCTGTTACTGACGCTATCCTACTTCGGCAGCCGGGTAATTCAGCAC
TTCGTTGCGGCTTGA
>BG_00293 Signal recognition particle protein
ATGTTTGAAAATTTAACCGATCGACTATCGCGCACATTGCGCAATATCAGCGGCCGCGGG
CGGTTGACTGAAGACAATATAAAAGAAACGCTGCGCGAAGTTCGCATGGCGTTGCTTGAA
GCCGACGTCGCCTTACCCGTGGTGCGAGAGTTTATTAACCGGGTAAAAGAGCGGGCTGTT
GGTCATGAGGTAAACAAAAGCCTGACCCCAGGGCAAGAGTTCGTCAAGATCGTTAAGAAT
GAACTTGTCAGTTCGATGGGGGATGTTAATGCTGAATTAGACCTCGCCGCCCAGCCGCCG
GCCGTGGTGTTGATGGCGGGTCTGCAAGGGGCGGGGAAAACCACCAGCGTTGGTAAATTA
GGTAAGTTTCTCAAAGAAAAACAAAAGAAAAAAGTGCTGGTGGTTTCTGCCGACGTATAC
CGCCCGGCGGCCATCAAGCAGTTGGAAACGCTGGCGCAAAGCGTCGGGGTCGATTTTTTC
CCGTCGGATGCGCAGGAAAAACCGATCGATATCGTCAGCCGGGCGCTGCAGCACGCCAAG
CTGAAGTTCTATGATGTGCTGTTAGTCGATACCGCCGGGCGTCTCCATGTCGATGATGCC
ATGATGGATGAAATCAAACAGGTTCACGCGGCGATTCGCCCGGTAGAAACGCTGTTTGTC
GTTGACGCCATGACCGGGCAGGATGCCGCGAATACGGCAAAGGCCTTCAATGAAGCATTG
CCGCTAACCGGGGTTATCCTCACCAAAATTGATGGCGATGCTCGCGGCGGTGCGGCGTTG
TCTATACGGCATATCACCGGTAAGCCAATCAAGTTCCTCGGCGTTGGCGAAAAAACGGAA
GCGCTGGAACCGTTTTATCCAGAGCGTGTCGCCTCGCGTATTCTTGGCATGGGCGATGTC
TTGTCCCTTATCGAGGATATTGAAAGTAAGGTTGACCGGACTCAGGCGGAGAAACTTGCC
AAGAAGCTGAAAAAGGGCGACGGATTCGATCTGACCGATTTTCTGGAACAGCTGAAACAG
ATGCGCAATATGGGCGGCATGGCCAGCCTGATGGGCAAAATGCCCGGCATGGGGCAGTTG
CCCGATAATGTGAAGTCGCAGATGGATGACAAGGTTCTGGTGCGGATGGAAGCGATCATT
AATTCCATGACGCATCAGGAACGGGCGAAGCCCGAGATTATTAAAGGTTCGCGGAAACGC
CGCATCGCGACGGGTTCCGGGATGCAGGTGCAGGATGTCAATCGTCTTCTGAAGCAGTTC
GATGATATGCAACGGATGATGAAGAAAATGAAAAATGGCGGCCTGGCGAAAATGATGCGC
GGTATGAAAGGTATGATGCCGCCAGGGTTTCCGGGGCGTTAA
>BG_00294 30S ribosomal protein S16
ATGGTAACAATTCGTTTGGCACGTGGCGGCGCGAAAAAACGCCCGTTTTATCAAGTTGTC
GTGACCGATAGCCGCAATGCGCGCGATGGTCGCTTCATTGAGCGCGTAGGCTTCTTCAAC
CCGATCGCAACCGGTCAGGCAGAAGCTCTGCGTTTAGATCTGGATCGAATCGAACATTGG
GTTGGTCTGGGTGCAACGGTTTCTGATCGCGTAACTTCGCTGATCAAAGACGCAAAAAAA
GCAGCGTAA
>BG_00295 Ribosome maturation factor RimM
ATGAGCAAGCAACTCAGCCCGACAGATCCCGTTAATCCCATCGTATTGGGTAAAATGGGG
TCGACTTATGGCATCCGAGGTTGGCTCAGAGTGTTTTCATCCACCGAAGATGCTGAAAGC
ATTTTTGATTATCAACCTTGGTTCATCCAGACAAAAAGCGGTTGTCAGCTTGTCGAAATT
GAAAGCTGGAAACACCATAATCAGGATCTAATCATCAAGATTAAGGGTGTTGACGATCGT
GAAGCGGCAAACTTACTGACTAATTGCGAAATTATCGTCGATTCGTCGCAGTTGCCCGAT
CTGGATGAAGGTGATTATTACTGGAAGGATCTTATTGGCTGTCAGGTCGTAACCGTAGCA
GGTTATCAACTGGGGAAAGTCATTGATATGATGGAAACCGGTTCAAACGATGTGATGGTG
GTAAGAGCTAACCTGAAAGATGCCTTTGGGGTCAAGGAGCGGCTGATTCCGTTCCTCACT
GAACAGGTTATTAAGCGTGTTGACCTTTCTGCTCAAACTATTGAAGTAGATTGGGATCCT
GGTTTTTGA
>BG_00296 tRNA (guanine-N(1)-)-methyltransferase
ATGTGGATTGGGGTTATTAGCCTGTTTCCAGAGATGTTCCGCGCAATTACTGATTACGGA
GTCACTGGCCGGGCAGTTAAAAATGGCCTGCTGAGCGTACAGTATTGGAGTCCGAGAGAC
TTCACTTACGATCGGCATCGTACCGTGGACGATCGCCCTTATGGCGGCGGTCCCGGAATG
CTGATGATGGTGCAACCCTTGCGGGATGCGATTCAGGCAGCAAAAGTAGCGGCAGGCGAA
GGTGCTAAAGTGATCTATTTATCACCTCAGGGTCGTAAATTAGATCAGCAAGGCGTGCGT
CAACTCGCGGCAAACCAGAAAATGATTCTGGTTTGTGGTCGGTACGAGGGAATTGATGAG
CGCGTAATTAAAACCGAAATTGATGAAGAATGGTCAATAGGCGATTACGTTCTCAGCGGT
GGGGAATTACCGGCAATGACCCTGATTGATTCTGTGTCCCGGTTTATACCGGGGGTTCTG
GGTCATCAGGATTCGGCAGAAGAGGATTCTTTCGCTGATGGATTGTTGGATTGCCCCCAT
TTCACTCGTCCTGAAGTGTTGGCAGGTATGGATGTTCCGCCAGTTTTACTGTCAGGCAAC
CATGCTGAAATACGTCGTTGGCGTTTGAAGCAGTCGCTGGGCCGAACCTGGCTTAGAAGA
CCTGAACTTCTGAAAAGCCTAGCTCTGACTGACGAGCAAGCAAAGTTGCTGGCTGAATTT
CAACAGGAATATCAGTCCGGGCAACAACAGTATTAG
>BG_00297 50S ribosomal protein L19
ATGAGCAACATTATTAAGCAAATTGAACAAGAACAGATGAAGCAGGACGTACCTGCATTT
CGTCCGGGTGATACCGTAGAAGTGAAGGTATGGGTTGTTGAAGGTAGCAAAAAACGTCTG
CAGGCATTCGAGGGCGTGGTTATCGCTATTCGTAACCGCGGTCTGCATTCTGCATTCACT
GTTCGTAAGATTTCTAACGGCGAAGGTGTAGAACGTGTTTTCCAAACACATTCTCCAGTA
GTGGATAGCATTACTGTTAAACGTCGTGGTGCCGTACGTAAAGCCAAATTGTACTACCTG
CGTGAACGCACTGGTAAGTCTGCCCGTATTAAAGAGCGTCTTAACTAA
>BG_00298 lipoprotein
ATGAAATACAGTTATATTCTGGCTGTAATTCTTTTTATCACCGGGTGCCAAAACAACGCC
TCTGCGCCAACGGTTAATGGAGAAAAAAACTTCTGGTACGATGCGGGTTACAAAGACGCC
GTATCCGGCATGGTGGTCAAAGATAATAGTACGCTGGCGGAGTGGTTCGGCGATCCCCAG
GTAGATCGTGAGTCCTATTTATTCGGATACAACGCAGGGCAGGCGGCCTTTTGCCAAACC
GAGAATATGCATGAGTGGGGAAAAGCCGGCAAAAATTTCCCCGCCAGTTGTGATGGCGTC
GCCAATGCCGAACAATTACGCGCACTGTGGCAACAAGGCATAAATTAA
>BG_00299 Transcriptional regulatory protein YehT
ATGTTGAAAGTCATCATTATTGACGACGAATTACCCGCTCGCGAAGAGCTGGCTTTATTG
CTGGAAAATGAACCGGACATAACGATCATCGCCCAATGCAGTAATGCGCTGGAGGCGATA
CCGGCAATTCATCGCTTACAGCCTGACGTTATTTTTCTGGATATACAGATGCCAAAAGTC
AGTGGTTTGGAATTAGCGGCGATGCTGGATCCGGAAAACATGCCTTACGTCGTGTTCGTA
ACCGCCTATGATGAATATGCCGTACGCGCGTTCGAAGAACATGCTTTTGACTATCTGCTA
AAACCACTGGACTCACAGCGGCTCAGCAAAACGCTAAATCGATTACGGCGCGGTACAAGT
GTAAACAAAAACGTACAGCTAATTACCGAGCCCTATCTTCGCCATATTCCGTGCAACGGA
CATAACCGCATTTTTTTACTTAAGGTCGATGAGGTTGAATATCTCAGTTCTGAACTTAGC
GGAGTGCATGTTGTTGGTGTAAACGAGTCGGGTTATACCCAGCTCTCGCTAAAAACGTTG
GAAGAAAAAACCCCCTTTGTGCGTTGCCACAGGAAATATATGGTCAATACGGATCTACTG
AAAGAGATTCAACTGATGGAAAACGGTGCGGCAGAAGTGCTCACCAACACGGGCAAACAT
ATTCCGGTAAGTCGTCGTTATCTGAAATTGTTAAAAGAAAAACTAGGCATCGCATAA
">BG_00300 Phospho-2-dehydro-3-deoxyheptonate aldolase, Tyr-sensitive"
ATGCAAAAAGATTCGCTTAACAACATTAATATTGTTGAAGAACAAATACTTATCACTCCG
GATGAGTTAAAGGCGAAATTTCCACTGAGTGACGAAGAGCAGAAGGCCATCGCCCGCGCC
CGTGAAACTATTGCCGATATTATTCATGGGCGCGATCGGCGTTTGCTGATTGTGTGCGGA
CCCTGTTCAATTCACGATACCGATGCCGCGCTGGAGTATGGTCGTCGCCTGCAATCCCTC
TCTGCGGAGTTGGGCGACCGCTTGTACATCGTCATGCGGGTATATTTCGAGAAACCCCGT
ACCACTGTCGGTTGGAAAGGATTAATCAACGATCCCCATATGGATGGTTCATGCGACGTG
GAGGCGGGGTTGCACATCGCTCGCGAACTACTGCTCAAGCTGGTCAATATGGGATTGCCG
CTGGCAACCGAAGCGCTGGATCCGAATAACCCGCAGTATCTAGGGGACCTGTTCAGTTGG
TCTGCGATTGGCGCTCGTACCACCGAGTCACAAACACACCGTGAAATGGCGTCAGGTCTG
TCAATGCCGGTAGGTTTTAAAAATGGAACCGATGGCAGTCTTGGTACGGCGATCAATGCG
ATGAGAGCGGCGGCCATGCCGCACCGGTTTATGGGGATCAACCAATCCGGACAGGTTTGC
CTGTTGCACACACAGGGAAATGTGGATGGGCATGTTATTTTACGCGGCGGCAAAAAACCG
AACTACAGCGCGCAAGATGTTGCAGAATGTGAAAAACAGATGCTTGATGCGGGACTGAAA
CCGTCCCTGATGATAGATTGTAGCCATGGTAACTCAAACAAAGATTACCGTCGGCAGCCT
ATCGTGGTTGAGTCGGCAATTGAGCAAATTAAGGCAGGCAACCAATCTATCATTGGTCTG
ATGCTGGAGAGTCATCTTCACGAAGGCAGCCAGTCTTCAGAACAGCCTCGTTCAGAAATG
CGCTATGGCGTATCGGTAACCGATGCCTGCATTAGTTGGGAAAATACAGAAACGTTGCTG
CGTTCCGTACATCAGGAGATTGGCGCAGAACGGGTAAAACATTCAGGAGAGTAA
>BG_00301 T-protein
ATGGTAGCTGAACTGACCGCATTGCGTGATCAGATAGATGAGGTAGACAAAGAGCTGTTA
ACACTATTATCACGCCGGTTGCGTTTAGTGGCTGAAGTAGGTGAGGTGAAAAGCCGTTAC
GGCTTGCCTATCTATGCGCCAGATCGTGAAGCGACAATGCTCAGTTTGCGCCGTAAAGAG
GCTTCTCAGTTGGGGGTGCCGCCCGACCTGATTGAAGATATCTTGCGCCGTGTTATGCGC
GAGTCATATTCCAGCGAAAACGACAAAGGATTTAAAACCCTGTGCCCGCAACTTCGCCCG
GTGGTTATCGTGGGCGGTCGCGGGCAAATGGGGGTGCTGTTTGAAAAAATGCTGACGTTG
TCAGGCTATCAGGTCAGGATCCTGGAACAAGAGGACTGGCCGAAAGCTGAAACCCTGCTG
TCGGATGCCGGTATGGTTATCGTCAGCGTGCCTATTCATCTGACAGAGCAGGTCATCGCC
CGTCTGCCTAAACTGCCGGATGATTGTATTCTGGTTGATTTGGCCTCGGTAAAGAATGGT
CCTTTACAAGCGATGCTGGCGGCACACAACGGGCCTGTACTGGGGTTGCATCCTATGTTC
GGGCCGGACAGCGGCAGCCTGGCTAAACAGGTAGTCGTCTATTGTGATGGGCGTCAGCCG
GAATCTTATCAATGGCTGCTGGAGCAAATACAGGTTTGGGGCGCTCGTTTACATCGTATT
AGTGCGGTAGAGCATGACCAAAATATGATGTTCATTCAGGCCTTGCGGCATTTCGCTACC
TTTGCTTATGGTTTGCATTTGGCGGAAGAGAACGTACAAATAGAGCAATTACTCGCGCTG
TCATCGCCTATTTATCGCCTGGAGTTGATCATGGTGGGGCGGTTGTTCGCTCAGGATCCG
CAGCTATATGCTGATATCATCATGTCTTCCGAAAATAATCTGGCATTAATTAAGCGTTAT
TATAAACGCTTTGGTGAAGCTATTGCGTTGCTGGAGCAGGGAGATAAAGCGCAATTTATC
AATAGCTTCAAAAAAGTGGAGCACTGGTTTGGCGACTATGCGGGACGATTTCAGGCGGAA
AGCCGAACGTTATTACGGCAGGCCAATGATATCCGCCAATAA
>BG_00302 P-protein
ATGACCGATAACCCACTACTGGTTCTACGTGAACGCATCAGTGAACTGGATTTAAAACTA
CTGGGATTACTAGCAGAAAGACGGGAACTGGCGCTTGAGGTTGCACGCAGCAAGCTACTT
TCTCATCGCCCTATCCGCGATAAAGAACGCGAGCGTGATTTACTGGATAAGCTCACTGCT
GCTGGGAAAAAATATCACCTTGATGGTCACTACATTACCCGTTTATTCCAGATCATTATT
GAAGACTCGGTGCTGACACAGCAGGCGTTATTGCAACATCATCTCAATCAAACAACCGCT
CACTCGGCGCGTATCGCCTTTCTTGGCCCCAAGGGATCCTATTCACACCTGGCGGCCCGC
CAGTATGCAGCGCGACATTTCGAGCAACTCATCGAGTGCGGTTGCCAGAAATTCCAGGAC
ATTTTCAATATGGTGGAGACGGGTCAAGCTGATTACGCCGTGCTGCCGATTGAAAACACC
AGTTCAGGTTCAATTAACGATGTCTATGACCTGTTACAACACACCGGGTTATCGATCGTC
GGTGAACTGTCGAATCCGATTAATCACTGTGTTTTAGTCGCTACCGATACGGATCTCGAT
CAGATAGAGACGGTCTATAGTCATCCGCAACCGTTCCAGCAGTGTAGTCATTTCATCAAC
CGTTTTCCTAACTGGAAAATTGAATACTGCGAAAGTACCGCTGCGGCAATGGAAAAAGTG
GCGGCGCTCAACTCTCCCAAAGCCGCCGCATTAGGCAGTGAAGCAGGCGGTATGCTGTAC
CAGTTAAAGGTTCTGGAACATAACCTGGCCAACCAGTCGCAAAACATCACCCGGTTTATT
ATTCTGGCCCGTAAGCCCATTGAGGTTTCAGAACAGGTTCCAGCCAAGACCACGCTGATC
ATGGCGACAGGACAACAGTCCGGCGCACTGGTTGAAGCGCTGCTGGTGCTGCGCGATCAC
GGCATCATTATGACCAAACTGGAGTCCCGGCCGATTAACGGAAATCCCTGGGAGGAAATG
TTCTATATTGATGTACAGGCGAACCTGCGCAGCGAGGCGATGCAGAAAGCGCTGCAGGGA
TTGACGTCGATTACGCGCTCACTCAAAGTTTTAGGCTGCTACCCCAGTGAAAACGTTGTT
CCCGTGGACGTAACCGAATGA
>BG_00303 Phe_leader
CATGACTAACTCATCGTTTTTCTTCGTATTCTTTTTCACCTTCCCCTGAACTTGGGAGGC
GATTCGTCGTAAGAGCAAGAATACGAAGACGAACAAAAAAGCCTCCTGAAAACAGGAGGC
TTTTTTTAT
>BG_00304 Ribosome-associated inhibitor A
ATGACTATCAATATTACCAGCAAGCAAATGGATATTACCCCCGCAATACGCCAGCATGTC
GAAGACCGTCTCTCCAAACTGGATAAGTGGCAAGCCCATCTGATTAACCCGCATATCATT
CTGTCAAAAGAACCACAGGGTTTCGTTGCCGACGCAACAATCAGTACGCCAAATGGACCT
CTGGTAGCCAGTGCCAAGCATGAAGATATGTACGCCGCCATCAATGAACTCATTGCTAAA
CTTGAGCGTCAGCTAAACAAGGTTCAACATAAAGGCGAAGCGCGTCGTGCCGCTACCTGC
GTCAAAGATGCCAACCTTCAAGTTCCGCAAGAAGAGTAA
>BG_00305 Outer membrane protein assembly factor BamD precursor
ATGACGCGTATGAAATATCTGGTGGCTGCCGCCACGTTGAGCCTGGCGCTGGTTGGTTGC
TCCAACGGTTCCAAAGATGCGGTTCCTGACAGTCCGCCATCTGTACTCTATGCCAATGCG
CAACAAAAATTGCAGGACGGTAACTTTAGAGCAGCCATCACGCAGTTGGAAGCACTGGAC
AACCGGTATCCATTTGGTCCTTATTCTCAGCAGGTGCAGTTGGATTTAATTTACGCCTAC
TATAAATCTGCTGAGCTACCTTTGGCCCAGGCCTCTATCGATCGTTTTCTGCGATTAAAC
CCCACGCATCCAAATATTGATTATGTCTTGTACATGCGCGGATTGACAGATATGGCTCTC
GATGACAGCGCATTGCAGGGATTCTTTGGCGTTGATCGTTCCGATCGCGATCCCCAGTAT
GCCCGCACGGCCTTCCGAGACTTTAGCCGTCTAATTCAGGGCTATCCAAACAGCCAGTAT
GCGACCGACGCCAATAAGCGTCTGGTCTATCTGAAAGAACGTTTGGCTAAATATGAACTT
TCTGTCGCGCAATACTACACGAAACGTGGCGCTTATGTGGCAGTAGTTAATCGGGTGGAG
CAAATGCTACGCGATTATCCAGATACTCACGCAACGAAAGACGCGTTACCGCTGATGGAA
AATGCTTACCGCGAGCTTCAGTTAGCCGCACAGGCGGATAAAGTCGCGAAAATCATTGCG
GCAAATCCGGCTTAA
>BG_00306 Ribosomal large subunit pseudouridine synthase D
ATGGCACAACAAGTACAACTCACCGCAACGGTGGCCGAATCCCAACTCGGACAACGTTTA
GATCAGGCTTTGGCCGAATTGTTCCCTGATTATTCACGATCTCGTATAAAAGAGTGGATT
CTTGATAACCGGGTACAGATTAACGGTAATGTAATCAATAAGCCAAAAGAGAAAGTACTG
GGTGGCGAATTGGTTGATATTGATGCAATCATTGAAGAAGAAGCACGTTGGGAAGCGCAG
GATATCGCGCTGGATATCGTGTATGAAGATCAGGATATCCTGGTCATTAATAAACCCAGA
GATTTGGTCGTTCATCCTGGCGCTGGCAATCCTGACGGCACGGTGCTCAATGCGCTATTG
CATTACTATCCTGAGATAGTGGATGTTCCGCGGGCGGGTATTGTTCATCGTTTGGATAAA
GACACCACGGGACTAATGGTGGTGGCGAAAACCGTCCCCGCCCAGACCAGACTGGTTGAA
TCATTACAGGCGCGTGAAATTACGCGTGAATATGAGGCCGTTGCCATTGGCACCATGACC
GCGGGGGGAACGGTGGAGGAACCCATCGCCCGCCATGCAACAAAACGCACGCATATGGCG
GTTCATCCTATGGGGAAACCGGCGGTCACCCATTATCGAATCATGGAACATTTCCGCGCG
CATACGCGGTTACGTCTGCGGCTGGAAACGGGGCGCACCCACCAGATTCGTGTGCATATG
TCGCACATTAGTCATCCTTTGGTGGGGGATCCTTTATATGGTGGACGTCCGCGGCCGCCC
AAGGGCGCTTCAGAGGAATTTATTACGGTGCTGCGTGGTTTTGATCGGCAGGCGTTGCAT
GCCACGATGCTACGCTTATATCATCCTATCAGTGGGATACAAATGGAATGGCATGCGCCT
TTGCCACAGGACATGGTCGATCTCATTAATGCATTAAAAGCGGATACCGAAGCGTTCGAA
GATCAACTCAATTGGTGA
>BG_00307 Laccase domain protein YfiH
ATGCTAATACATCCTGACTGGCCTGCCCCGGAGAGCATCCGGGCATGTAGCACAACGCGT
AACGGCGGCGTCAGTTTGCCGCCGTACGATGCGCTTAATCTTGGAAACCATGTCGGCGAT
GATGCAGAAAAAGTGAGGATAAACCGTCAGATCCTGTCGGATAAGGCCGGATTACCCTCG
ATGCCGCACTGGCTGGAACAGGTTCACGGTACGCATGCGATTCGTATCGACAGTATGCAG
CAGCCCGCCGTTTGCGGTGATGCGGTTTACACCGATCAAAAAGGGCAGGTTTGTGCGGTG
ATGACCGCCGATTGTTTACCGGTACTGTTTTGTTCCGCTGCGGGTGATGAAGTCGCTGCG
GCTCATGCCGGTTGGCGCGGGTTGTGCGCCGGCGTACTGGAAGAGACATTGTCCTGTTTT
CGCGCCAGACCGTCTCAGATTATGGCATGGCTTGGTCCTGCCATCGGTCCCGAAAAGTTT
GAAGTCGGGCCGGAAGTCCGGGAAGCATTTATCCAACATGACGCCATGGCGATATCCGCA
TTTAGGGCTAATGGAGATAAATTTCTTGCCGATATATATCAGCTGGCCCGCTTACGTTTA
CGTGCTGGCGGAGTAACGCAGGTCTTCGGTGGAGAGCTGTGTACCGTCAGCGATCCGCGG
AGATTTTTCTCTTATCGGCGTGATGGTGTGACGGGCCGTATGGCAAGTTTAGTCTGGCTG
ATATAA
>BG_00308 Chaperone protein ClpB
ATGCGTCTGGATCGTCTTACCAACAAGTTTCAACTAGCCCTCGCCGATGCCCAATCTTTA
GCCCTCGGGAGAGATCACCAATTTATCGAACCCCTTCACATGATGAGCGCTCTGCTTAAT
CAGGAAGGTGGTACAGTCGGCCCGCTTCTGACTGCGGCCGGCGCCAATGTTCCTCACTTG
AAAACCGAGATCGATCATGCGATAGCACGCTTGCCTCAGGTGGAAGGCACTGGGGGCGAT
GTTCAGCCATCCAGCGAATTGGTTCGTACCTTGAATGTGTGTGACAAACTGGCGCAGAAG
CGCGGTGATACCTTTATTTCCTCTGAGCTTTTTGTGCTGGCCGTGCTGGATTCGCACAGT
ACGCTTAGTGACATGATTAAAAATACGGGGGCGACACAGGAAAGCGTTACCAAGGCAATT
GATCAAATAAGAGGAGGCGAACAAGTGAATGATCAAGGCGCCGAGGACCAACGGCAAGCA
TTAAAAAAATATACTATCGACCTGACCGAGCGTGCGGAACAAGGCAAGCTGGATCCGGTG
ATTGGCCGTGATGAAGAAATTCGCCGTACCATTCAGGTGTTACAACGCCGGACGAAAAAT
AACCCGGTATTAATCGGTGAGCCTGGCGTGGGTAAAACAGCCATTGTTGAAGGCTTGGCG
TTGCGTATCGTTAATGGCGAAGTGCCGGAAGGTTTAAAGAACAAACGTGTTCTCTCGCTG
GATATGGGGTCACTGGTCGCCGGCGCTAAATATCGTGGGGAATTTGAAGAGCGGTTAAAA
GGCGTGCTTACCGACTTATCCAAACAGGAAGGGAGCGTCATCCTGTTTATTGATGAGCTC
CACACAATGGTAGGGGCGGGTAAAGCCGACGGCGCCATGGATGCCGGAAACATGCTGAAA
CCAGCCTTGGCTCGGGGTGAGTTGCATTGCGTCGGCGCCACGACGCTGGATGAATATCGC
CAGTATGTCGAAAAAGACGCGGCGCTGGAGCGTCGTTTCCAGAAAGTGTTCGTTGCTGAG
CCAACGGTAGAAGATACCATCGCCATTTTACGTGGTCTTAAAGAACGTTATGAACTGCAC
CACCATGTGCAGATTACCGATCCGGCAATTGTAGCCGCGGCGACACTGTCTCATCGCTAT
ATTGCAGATCGTAAGCTGCCAGACAAGGCGATCGACCTGATTGATGAGGCGGCTTCCAGC
ATCCGTATTCAGATTGACTCAAAGCCAGAACCGCTGGATCGTCTGGATCGCCGTATCATT
CAGCTAAAGCTGGAACAGCAGGCGCTGAAAAAAGAGTCGGATGAAGCCAGCCAGAAACGT
TTAGAGTTGTTAAATACCGAGCTTGAAGAAAAAGAACGTGAGTACTCCAAGCTGGAAGAG
GAGTGGAAAGCGGAAAAAGCCTCACTTACCGGGACTCAGAATATTAAGGCGGCTTTGGAA
CAGGCGAAAATATCGCTGGAACAGGCCCGTCGCCAAGGTGACCTGGGGCAGATGTCCGAA
ATCCAATACGGCAAAATTCCTGAACTGGAAAAACAGCTGGCGGCGGCAACGCAGCTTGAA
GGTAAAACCATGCATCTGTTACGTAACCGCGTTACGGATACTGAAATAGCCGAAGTGCTT
GCCCGCTGGACCGGTATTCCTGTGTCCAGAATGTTGGAAAGTGAACGTGAAAAATTGCTA
AGAATGGAAGAGGCGCTGCACCAGCGCGTAATAGGACAGGATGAAGCTGTCGAAGCGGTG
TCGAACTCCATCCGACGCAGTCGTGCCGGTTTGTCCGATCCCAATCGTCCAATTGGTTCT
TTCCTGTTTCTTGGGCCGACTGGGGTAGGTAAAACAGAACTGTGTAAAACGTTGGCCTCT
TTCCTGTTCGACAGTGACGATGCGATGGTTCGTATCGACATGTCTGAGTTTATGGAAAAA
CACTCGGTGTCGCGTTTGGTCGGGGCGCCTCCGGGATATGTGGGTTATGAAGAAGGCGGC
TACTTGACTGAAGCCGTCCGTCGCCGTCCTTACTCGGTGATTCTGCTGGATGAAATCGAG
AAGGCGCATCCAGATGTGTTCAATATTCTGCTGCAGGTCTTGGATGACGGGCGTCTGACC
GACGGCCAGGGGCGTACAGTCGACTTCCGCAACACGGTGGTGATTATGACGTCAAACCTT
GGTTCCGATCTGATTCAGGAACGCTTTGGCGAACGGAGCTATGCAGAGATGCGCGGTATG
GTGCTTGAGGTGGTTAGTCATAGCTTCCGTCCTGAGTTTATCAACCGTATAGATGAAGTG
GTGGTATTCCATCCTCTGGGGCGGAAACATATCAGCTCTATCGCCAAGATTCAGCTACAG
CGTTTGTATAAACGTCTTGAAGAGCGCGGTTACCATGTGACCATAACAGACGCGGCGCTG
GAACGCTTGGGAGAAATCGGTTTTGATCCGGTCTATGGCGCGCGTCCGCTTAAAAGGGCG
ATACAGCAACTGATCGAAAACCCGTTGGCTCAGCAGATTCTGTCCGGCAAGTTGATACCC
GGTAAACCGGTTACGCTGGATGTTGATGGAGAGAATATCGTCGCTCGCCAATAA
>BG_00309 16S ribosomal RNA
TTGAAGAGTTTGATCATGGCTCAGATTGAACGCTGGCGGCAGGCCTAACACATGCAAGTC
GAGCGGCAGCGGGAAGAAGCTTGCTTCTTTGCCGGCGAGCGGCGGACGGGTGAGTAAAGT
CTGGGGATCTGCCTGATGGAGGGGGATAACTACTGGAAACGGTAGCTAATACCGCATAAC
GTCGCAAGACCAAAGTGGGGGACCTTAGGGCCTCACACCATCGGATGAACCCAGATGGGA
TTAGCTAGTAGGCGGGGTAAGGGCCCACCTAGGCGACGATCCCTAGCTGGTCTGAGAGGA
TGACCAGCCACACTGGAACTGAGACACGGTCCAGACTCCTACGGGAGGCAGCAGTGGGGA
ATATTGCACAATGGGGGAAACCCTGATGCAGCCATGCCGCGTGTATGAAGAAGGCCTTCG
GGTTGTAAAGTACTTTCAGCGGGGAGGAAGGGGATAGGGTTAATAACCTTATTCATTGAC
GTTACCCGCAGAAGAAGCACCGGCTAACTCCGTGCCAGCAGCCGCGGTAATACGGAGGGT
GCAAGCGTTAATCGGAATGACTGGGCGTAAAGCGCACGCAGGCGGTCTGTTAAGTTGGAT
GTGAAATCCCCGGGCTTAACCTGGGAACTGCATTCAAGACTGGCAGGCTAGAGTCTCGTA
GAGGGGGGTAGAATTCCAGGTGTAGCGGTGAAATGCGTAGAGATCTGGAGGAATACCGGT
GGCGAAGGCGGCCCCCTGGACGAAGACTGACGCTCAGGTGCGAAAGCGTGGGGAGCAAAC
AGGATTAGATACCCTGGTAGTCCACGCCGTAAACGATGTCGACTTGGAGGCTGTGGTCTT
GAACCGTGGCTTCCGGAGCTAACGCGTTAAGTCGACCGCCTGGGGAGTACGGCCGCAAGG
TTAAAACTCAAATGAATTGACGGGGGCCCGCACAAGCGGTGGAGCATGTGGTTTAATTCG
ATGCAACGCGAAGAACCTTACCTACTCTTGACATCCAGAGAAGTTTGCAGAGATGCGAAT
GTGCCTTCGGGAGCTCTGAGACAGGTGCTGCATGGCTGTCGTCAGCTCGTGTTGTGAAAT
GTTGGGTTAAGTCCCGCAACGAGCGCAACCCTTATCCTTTGTTGCCAGCGATTCGGTCGG
GAACTCAAAGGAGACTGCCGGTGATAAACCGGAGGAAGGTGGGGATGACGTCAAGTCATC
ATGGCCCTTACGAGTAGGGCTACACACGTGCTACAATGGCGCATACAAAGAGAAGCGACC
TCGCGAGAGTAAGCGGACCTCATAAAGTGCGTCGTAGTCCGGATTGGAGTCTGCAACTCG
ACTCCATGAAGTCGGAATCGCTAGTAATCGTAGATCAGAATGCTACGGTGAATACGTTCC
CGGGCCTTGTACACACCGCCCGTCACACCATGGGAGTGGGTTGCAAAAGAAGTAGGTAGC
TTAACCTTAGGGAGGGCGCTTACCACTTTGTGATTCATGACTGGGGTGAAGTCGTAACAA
GGTAACCGTAGGGGAACCTGCGGTTGGATCACCTCCTT
>BG_00310 tRNA-Ile(gat)
AGGCTTGTAGCTCAGGTGGTTAGAGCGCACCCCTGATAAGGGTGAGGTCGGTGGTTCAAG
TCCACTCAGGCCTACCA
>BG_00311 tRNA-Ala(tgc)
GGGGCTATAGCTCAGCTGGGAGAGCGCCTGCTTTGCACGCAGGAGGTCTGCGGTTCGATC
CCGCATAGCTCCACCA
>BG_00312 StyR-44
CTTTAACAATCTGGAACAAGCTGAAATTTGAAACGATGCGGCTAAACATATCTCTCCGTG
TAGTACTGAGATGTGATTTGGTTGTATCAGAGTCTCTCAAATAATCGCAGCGCGAACGTG
TTTTACGAAACACCTTCGG
>BG_00313 23S ribosomal RNA
TTAAGCGACTAAGCGTACACGGTGGATGCCTAGGCAGTCAGAGGCGATGAAGGGCGTGCT
AATCTGCGAAAAGCGTCGGCAAGGTGATATGAACCGTTATACCCGACGATACCCGAATGG
GGAAACCCAGTGTGTTTCGACACACTATCATCACATGAATACATAGTGTGATGAGGCGAA
CCGGGGGAACTGAAACATCTCAGTACCCCGAGGAAAAGAAATCAACCGAGATTCCCCCAG
TAGCGGCGAGCGAACGGGGAGGAGCCCAGAGTCTGCATCAGCTTGTGTGTCAGTGGAAGC
GTCTGGAAAGTCGCACAACAAAGGGTGACAGTCCCGTACACGAAGATGCACAAGTTGTGA
GCTCGATGAGTAGGGCGGGACACGAGATATCCTGTCTGAAGATGGGGGGACCATCCTCCA
AGGCTAAATACTCCTGACTGACCGATAGTGAACCAGTACCGTGAGGGAAAGGCGAAAAGA
ACCCCGGCGAGGGGAGTGAAATAGAACCTGAAACCGTGTACGTACAAGCAGTGGGAGCCC
CACCACCAAAACACTTCCGGGCCGAAAGGCGATGCGGATGTCGAGGTGACGGTTGTCATC
GCGTTTTTTGCGATGAGCAACACACAAAACAAGCAGTGAGTGTTTTGGGGTGGGGTGACT
GCGTACCTTTTGTATAATGGGTCAGCGACTTATATTCTGTAGCAAGGTTAACCGAATAGG
GGAGCCGCAGGGAAACCGAGTCTTAACTGGGCGTTAAGTTGCAGGGTATAGACCCGAAAC
CCGGTGATCTAGCCATGGGCAGGTTGAAGGTTGGGTAACACTAACTGGAGGACCGAACCG
ACTAATGTTGAAAAATTAGCGGATGACTTGTGGCTGGGGGTGAAAGGCCAATCAAACCGG
GAGATAGCTGGTTCTCCCCGAAAGCTATTTAGGTAGCGCCTCGTGAATTCATCTTCGGGG
GTAGAGCACTGTTTCGACTAGGGGGTCATCCCGACTTACCAACTCGATGCAAACTGCGAA
TACCGAAGAATGTTATCACGGGAGACACACGGCGGGTGCTAACGTCCGTCGTGAAGAGGG
AAACAACCCAGACCGCCAGCTAAGGTCCCAAAGTCATGGTTAAGTGGGAAACGATGTGGG
AAGGCCCAGACAGCCAGGATGTTGGCTTAGAAGCAGCCATCATTTAAAGAAAGCGTAATA
GCTCACTGGTCGAGTCGGCCTGCGCGGAAGATGTAACGGGGCTAAACCATGCACCGAAGC
TGCGGCAGCGAACGTATCACCCAAGACAATTTGGCGATGTGGAATGACGATTGATGGCGC
GAAGCGACATCAATGCGTTTTACAAAGTCGAGTTGGCTTAGGGATACGTTCGTTGGGTAG
GGGAGCGTTCTGTAAGCCGTTGAAGGTGGCCTGTGAGGGTTGCTGGAGGTATCAGAAGTG
CGAATGCTGACATAAGTAACGATAATGCGGGTGAAAAACCCGCACGCCGGAAGACCAAGG
GTTCCTGTCCAACGTTAATCGGGGCAGGGTGAGTCGACCCCTAAGGCGAGGCCGAAAGGC
GTAGTCGATGGGAAACGGGTTAATATTCCCGTACTGGTTGTTACTGCGAAGGGGGGACGG
AGAAAGCTAGGTTAGCCGGGCGACGGTTGTCCCGGTTTAAGCGTGCAGGTGGGTGTTTTT
GGTAAATCCGGAACACTGTTAACACTGAGGCGTGATGACGAGTCACTACGGTGATGAAGT
AACCGATGCTACGCTTCCAGGAAAAGCCTCTAAGCTCTAGGTAACAATCAATCGTACCCC
AAACCGACACAGGTGGTCAGGTAGAGAATACTCAGGCGCTTGAGAGAACTCGGGTGAAGG
AACTAGGCAAAATGGTGCCGTAACTTCGGGAGAAGGCACGCTGGATTTGGTGAAGTCCCT
TGCGGATGGAGCTGAGACCAGTCGCAGATACCAGCTGGCTGCAACTGTTTAATAAAAACA
CAGCACTGTGCAAACACGAAAGTGGACGTATACGGTGTGACGCCTGCCCGGTGCCGGAAG
GTTAATTGATGGGGTAAGCTTTCGGGCGAAGCTCTTGATCGAAGCCCCGGTAAACGGCGG
CCGTAACTATAACGGTCCTAAGGTAGCGAAATTCCTTGTCGGGTAAGTTCCGACCTGCAC
GAATGGCGTAATGATGGCCAGGCTGTCTCCACCCGAGACTCAGTGAAATTGAACTCGCTG
TGAAGATGCAGTGTACCCGCGGCAAGACGGAAAGACCCCGTGAACCTTTACTATAGCTTG
ACACTGAACCTTGAGCCTTGATGTGTAGGATAGGTGGGAGGCTTTGAAGTGTGGACGCCA
GTCTGCATGGAGCCAACCTTGAAATACCACCCTTTAATGTTTGATGTTCTAACGTGGGCC
CCTGAGCGGGGTTGCGGACAGTGTCTGGTGGGTAGTTTGACTGGGGCGGTCTCCTCCCAA
AGAGTAACGGAGGAGCACGAAGGTTAGCTAATCCTGGTCGGACATCAGGAGGTTAGTGCA
AAGGCATAAGCTAGCTTGACTGCGAGAGTGACGGCTCGAGCAGGTGCGAAAGCAGGTCTT
AGTGATCCGGTGGTTCTGCATGGAAGGGCCATCGCTCAACGGATAAAAGGTACTCCGGGG
ATAACAGGCTGATACCGCCCAAGAGTTCATATCGACGGCGGTGTTTGGCACCTCGATGTC
GGCTCATCACATCCTGGGGCTGAAGTAGGTCCCAAGGGTATGGCTGTTCGCCATTTAAAG
TGGTACGCGAGCTGGGTTTAGAACGTCGTGAGACAGTTCGGTCCCTATCTGCCGTGGGCG
TTGGAAGATTGAGAGGGGTTGCTCCTAGTACGAGAGGACCGGAGTGAACGCACCACTGGT
GTACGGGTTGTGATGCCAATTGCATTGCCCGGTAGCTAAGTGCGGAAGAGATAACCGCTG
AAAGCATCTAAGCGGGAAACTTGCCTCGAGATGAGTCTTCCCTGGGACTTTGAGTCCCCT
GAAGGGCCGTTGAAGACGACGACGTAGATAGGCCGGGTGTGTAAGCGCAGCGATGCGTTG
AGCTAACCGGTACTAATGACCCGAGAGGCTTAACCT
>BG_00314 5S ribosomal RNA
TGGCGGCGATAGCGCGGTGGTCCCACCTGACCCCATGCCGAACTCAGAAGTGAAACGCCG
AAGCGCCGATGGTAGTGTGGGGTCTCCCCATGTGAGAGTAGGGAACTGCCA
>BG_00315 tRNA-Asp(gtc)
GGAGCGGTAGTTCAGTTGGTTAGAATACCTGCCTGTCACGCAGGGGGTCGCGGGTTCGAG
TCCCGTCCGTTCCGCCA
>BG_00316 hypothetical protein
GTGGCGTCAGGCCCGCTGCTGCTGGAGGAAGACGTTTTACGTATTATGGTGTGGAATATC
TTTAAACAGCAAAGAGTGAACTGGCTTTCTGTTTTGCAGAACTTTGGCAGGAACACGCAG
TTGGTTTTACTTCAGGAAGCGCAAAGCTCACCAGAACTCATTAGCTTTGCCACCTCTAAC
TATCTTGCTGCCGATCAGGTGCCCGCAATCATTTTGCCGCAACACCCCTCTGGCGTGATG
ACGCTGTCTGCTGTTCAACCGATGTACTGTTGTCCCTTACGAGAAAAAGAACCTCTGTTG
CGTTTGTCCAAATCGGCGCTGGTGACGGTTTATTCTTTGCCCGATGGACGGCCGTTGATG
GTAGTTAACATTCACGCGGTTAATTTCAGTTTCGGCGTGGAAGTTTACAGTAAACAGCTT
GAAGCTATTGGCGATCAATTGCTCTATCATCGTGGGCCAGTGATTATGGCGGGAGATTTC
AATGCTTGGAGTCAGCCTCGCATTAAAGCGCTCTATCGCTTTGCCTTGAGGATGGATTTA
CAGGAAGTACGATTTGATGACGATCTCCGTCGTAAGGTCTTTGGTCGTCCGCTGGATTTT
GTGTTTTATCGTCAGTTAGAGGTTACCCAATCCTCCATATTGGAAACGCAGGCATCGGAT
CATAATCCGTTGCTGGTCGAATTTCTGTGGAACAGCCATAAAAAAACTGCCATATAG
>BG_00317 Transposase DDE domain protein
ATGACGGATGCGATGCGTTATCCGGGTGGGGAGATGACGGAGCTGTACAGCCATCGGTGG
GAAATCGAACTGGGCTATCGTGAAATCAAGCAGACAATGCAGCAAAACAGGCTGACGCTT
AGAAGTAAAAAGCCGGAGTTGGTTGAGCAGGAACTGTGGGGAGTGCTGCTGGCCTACAAT
CTGGTCAGGTATCAGATGATAAAAATGGCGGCGAGTCTGAAAGGTTACTGGCCAAATCAG
TTGAGCTTCTCGGGATCATGTGGCCTGGTCATGCGGATGTTGATGACATTACAGGGAGCC
TCGCCGGGTCGCATCCCTGAACTTATACGGGATATGGAAAGCATGGCGCAGTTGGTCAAA
CTGCCGGGAAGGCGGGAAAGAGCCTATCCCCGAGTGGTGAAAGAAAGGCCCTGGAAATAT
CCAAAGCCTCAAAGTAAAACTGCCAGTCAGTTGCTTAACTGA
>BG_00318 hypothetical protein
ATGCAAATTGCTCAGGCTCTCAACCTGGTATCCTGTTACGACTCCACCCGTAACCCATTG
ACATCTCTAGGCGAGTTTCTTGACCCGGAATTGATTGCCCGTTGTCTGACCGAATCCGGC
ACGGTCACCCTGCGCAAGCGTCGTCTTCCTCTGGAAATGATGGTCTGGTGCGTTGTCGGC
ATGGCGCTTGAACGTAAAGAACCGCTTCATCAGATTGTCAACCGACTGGATATCATGTTG
CCCGGTAATCGCCCCTTCGTTGCCCCCAGCGCCGTGATTCAGGCTCGCCAGCGGCTGGGA
AGTGACGCTGTCCGGCGTGTTTTTACACAGACTGCGCAACTGTGGCACGCCTCAGTCACT
CATCCGCACTGGTGTGGACTGACATTGGTGGCTGTGGATGGCGTGGTCTGGAGAACTCAG
GATACGCCAGAAAATGACGCGGCGTTCCCCCGACAGCATTTTGGTGGTCAGCCCGGGGCT
TATCCTCAGGTGAAAATGGTTTGCCAGATGGAGCTGACCAGTCATCTTCTTACCGCTGCC
GCCTTCGGCACGATGAAAGAAAGCGAGTATACGCTGGCAGAGCAGCTTATAAGCCAGACG
GGTGACAATACGCTGACGCTGTTCGATAAGGGGTATTACTCACTGGGATTACTTGATGCC
TGGAGCCGCAGGGGGACAGAGCGTCACTGGATGATACCGCTGAAGAAGGGCGCTCAGTAC
GAGGAAATCCGGCGGTTGGGTAAAGGTGATAGTTAA
>BG_00319 Membrane-bound lytic murein transglycosylase D precursor
ATGAAGGCTAGAGCGATAATACTCGCCTCAGTCTTGCTGGCCGGTTGCCAGGTACCGCCT
TACGATACCTCCCAACCGAAGCAGCATGCACAGAGCCTGTCTTCGGCAAGTCAAAGTGAA
GCAGTAAAGTACGCAGAGGGTCGAGAGACCTCGGCGCGATGGCTGGATGATGACAGCATC
GCGCAACAGGATCTGTGGAACTTCATTGGCGACGAGCTGAAGATGGAGGTTCCGGATAAC
GCCCGGATCCGCGAACAAAAAATGCGTTATTTAAAAAATAAGAGCTATCTCCACGATGTA
ACATTACGGGCAGAGCCGTACATGTACTGGATTGTCGAGCAGATTAAGCAACGTAAGATG
CCGATGGAACTGGTACTGCTACCCATAGTGGAGAGCGCTTTTGACCCACACGCCACATCA
TCCGCCAACGCCGCAGGGCTATGGCAGATTATCCCTGGCACGGGGCGTAATTATGGTTTG
AAACAAAACCAGTGGTATGACGGACGTCGTGATGTTGTTGCATCGACAACCGCCGCCCTG
GATATGATGCAACGCCTTAACAGCATGTTTGACGGTGACTGGTTATTAACTGTCGCAGCT
TACAACAGCGGTGAAGGTCGCGTCATGAAGGCCATGAAAGCGAATAAAGCGAAAGGACTA
TCAACGGAATTCTGGGCATTGGCGTTACCACGTGAAACGTCAATCTATGTTCCAAAGATG
CTGGCCTTGAGCGATATTCTCAAGAATAGTAAAAAATACGGTGTTAGCCTGCCCAAACCC
AACGAAAGCCGAGCATTGGCCAGGGTTGATCTTGGGCAACAGATGCAGTTGACGCAAGCA
GCAGAAATGGCTGGTCTGTCGTTGAATAAACTGAAGAGCTACAATCCAGGCTACAAACGT
AATGTGACCGCACCTAATGGCCCACATTATGTCATGGTGCCGAAGGCTCACGTCGAGCAG
TTGAAGGACTCACTGGCAGATAGCGATATCGCAGCCATACAGCCAGCAACACGCTTGGCG
CAGTCGTCAACGCAGGAATCGCAGTATAAGGTTCGCTCTGGCGATACATTATCTACGATT
GCCGCACGGCTGAACGTCAGCACGAAAGATTTGCAAAGTTGGAACAACCTGCGCAATACA
CATGCACTGAAAGTTGGCCAAACATTGCAGGTTGCTCAAGTGTCTAACGTTGACAGCGGC
GATAAAGCAGGGTCAATCACCTATCAGGTACGCAAAGGTGATTCGCTTTCCAGTATTGCC
AAACGTCATGGTGTAAACATTGCTGATGTTATGCGTTGGAATTCAGTCATCAAAAATGCC
AATATCCAACCAGGCGATCGTTTGACGCTTTACATCAGTAAAAACACGCGCCCTGAATCG
TAA
>BG_00320 Hydroxyacylglutathione hydrolase
ATGAATCTTATCAGTATTGCAGCACTTCAGGACAACTACATTTGGTTACTGAGTAATAAA
GAAAACCATTGTGTTATCGTCGATCCGGGAGACGCGCAGCCGGTATTGGATGCGCTCAAT
AAGCGTCAGCTTACACCCGACGCGATTTTACTGACACATCACCATCATGACCATGTCGGA
GGCGTCGCCGCTATTGTCGGGCATTATGCCAATCTGCCGGTTTTTGGTCCTCAGGAAACA
CAAAAAAGCGGCGCAACGAACATTGTGAAAGAGGGGAATATCCTGTCGCTGCTAAATTCG
GACTTTTCTGTACTTGCCGTTCCAGGTCATACAGCAGGACATGTTGCTTATTATTCCCAC
CCATTCCTGTTCTGCGGGGACACGCTTTTCTCCGGTGGATGCGGACGTATTTTTGAAGGT
ACGCCAAGGCAAATGCATGATTCAATAGAAAAAATATCGAAACTACCCGACGATACGCTA
ATCTGCTGCGCCCATGAATACACGCTATCAAACTTAAAATTTTCTAATGCAATATGGCCG
GAAGAGCCCACTATTAAGGCCTATCTTCATAAAATCAGTCAGATACGCGAAAAATCACAG
TCTACCCTCCCCACCACGCTGGGATTGGAGCGAAAAATCAACCTTTTTCTTAGATGCCAT
GATATTGATTTAAAAAGAAAACTATCAGATGAACCAGAAAGCATAGAGAATTGGCAAGTT
TTTGCCCAGTTACGCAGCAAGAAAGACTGCTTCTGA
>BG_00321 hypothetical protein
ATGAAGCCAGCACAAACACCTCAAACTGTCTTGGTTCCCGCCTCGTGGGACGATATTTCC
TGGGGCGGGTATTACCGAGAATCGCTTGAACAGGCATTGCTCCCCTGGTGGCCGAAGTTA
TTCGGTTTTCATTTATTGAAAATAGGGCCATTGAGTGCGGCGATAAACATAAAAGATTGC
ACCATATCCCATCAGGTCAATGTCGCACCGGATGGCGATAGTGTACAGGTCATCGCCGAT
CCGCATTATTTACCCTTTTCTGAGAAATCGGTAGACGCTTGCCTGTTAGCGCAAACGCTG
TCCTATTCCGCCGATCCGCATCGTATTCTACGGGAAGTGGATCGTGTGCTGATTGATGAT
GGCTGGCTGATATTGAGCACTTTTAATCCGGTCAGTTTGTTGGGGATCGCAAAATTAATT
CCTGGGTTAAACAAACGGCAGCCATACAGCAGCCGAATGTTTACCCAAATGCGAATCATA
GACTGGCTCAGTCTGCTGAATTATGAAGTGGTGCATCACGCCAGTCTTCAAGTTACTCCG
TGGCGTAAAAACAAGGGAAAACTGAATAAACATTTCCCTATATTCGGTTGCCTGTCGCTG
ATTGTTGCGCGCAAGCGGACTATTCCCCTGAGCTTCACGCCGATGCGTACCCGGCTTTGT
AAAGTGCCTTTGGGCCGCACGGTGGGCGTGACGAAGATTTTTCGTAATCGCGATTAA
>BG_00322 Ribonuclease HI
ATGCTTAAACAGGTAGAGATTTTCACCGACGGATCTTGTCTCGGTAATCCGGGCCCCGGA
GGTTATGGCGCTCTGCTGCGCTATAAACAGCATGAAAAAACCCTGAGTGCGGGCTATCGG
TTGACCACCAATAACCGTATGGAATTGATGGCCGCCATTGCCGCGCTTGAAAGTTTAACT
TCACCCTGCGAAGTGGTTTTAAGCACCGACAGTCAATATGTTCGCCAGGGGATCACCAGT
TGGATCCACAACTGGAAAAAGCGTGGCTGGAAAACGGCAGACAAAAAACCGGTAAAAAAT
GTCGATCTTTGGCAGCGGCTGGATCAGGCGATCCAGCGCCATACTCTGCGCTGGGAATGG
GTGAAAGGTCACGCAGGTCATCCTGAGAATGAACGCTGTGACGAACTTGCCCGCAGCGCC
GCCAACGCCCCTACGCTTGATGATATCGGTTACAACCCAGAGAATTAA
>BG_00323 DNA polymerase III subunit epsilon
ATGAGCACTGAAATTACGCGACAAATCGTCCTGGATACGGAAACCACCGGTATGAACAAG
CTGGGGGTTCACTACGAAGGGCACAAAATTATTGAGATTGGCGCTGTTGAGGTGATTAAC
CGTCGTCTGACCGGGCGACACTATCATGTGTACATCAAGCCCGATCGTTTGGTTGATCCT
GAGGCCTATCATGTGCACGGCATCAGCGATGAATTTTTGGCGGATAAGCCGACCTACGCG
GAGATTGCTGACGATTTCCTCGACTTTATCCGCGGGGCTGAATTAGTCATCCATAACGCA
ATGTTTGATATCGGCTTTATGGATTATGAATTCCGGATGTTAAACCGGAATATTCCCAAG
ACGGAAACCTTCTGCAAGATAACCGATAGCTTGCTGATGGCGCGAAAAATTTTTCCGGGC
AAACGGAATAATTTGGATGCGTTATGCGATCGCTATCAGATAGACAACAGTAAGCGAACG
CTGCACGGCGCATTGCTCGATGCCGAAATCCTGGCGGAAGTTTATCTGGCGATGACGGGG
GGCCAGACATCGCTGGCATTCTCGATGGAAGGTGAAGTTCGGCAGCAGGAAAATGAGAGC
GAAAGTATTCAGCGCATTGCGCGCCCGGTTTCGGCGTTAAAAGTGTTATACGCCGATGAA
GAAGAATTGCTGATGCATGAAAAGCGTCTGGATTTGATCGCGAAGAAAGGCGGTAGCTGC
CTTTGGCGTAATGAATAG
>BG_00324 tRNA-Asp(gtc)
GGAGCGGTAGTTCAGTTGGTTAGAATACCTGCCTGTCACGCAGGGGGTCGCGGGTTCGAG
TCCCGTCCGTTCCGCCA
>BG_00325 hypothetical protein
ATGCTTAAGTTTTTTTATAAAGATACTTTCTATTTAATGCGAGGGGTTTTGGTGGTATCA
GTATTTCTGATAGTAATCGATTTGCTGTGCACATTGTCTAAAAAATACCTTCACCAAGAT
ATATCCGGGGTATACACACTGTTCTTTTATATATTTCTTTCTATTCTGGCGATACCCGTC
TTAAAGATAGGGACAAAAGCGCTTTTTATCATTACAACAAAAAAAGAGAACAATAAAATC
ATTCAGGGTATTAACAAAAATCCCAAATATCCATGCAGGGATGAAAAAGATGCTTTGTTG
GTAAAAATTAGCGGGCTATATTCCATTACCGCCACAGGGAACGGTAAAAACAAAAACCAT
CCAAATTTCGTTAATAGTATAGAAGAGTGCGACCTGGACAATCCCACCGCGGTTGACCTG
ATTAAAAACGCATTATCGGGTAGCTATGATATTGAAACTGATGAACAGTTGAAGTGTTTT
ATTTATTCCCTGCTGGATGAGGATAACTACGGGAAAACGCACCATGCAAATTACCAGAAG
CAGCTTGCGCATTTATATCGTCTGGCTGGTAAAACCGGTGCTGATATCACGCCGGTAAGC
GATATGGCTAATGTTGATTCGGCCTTCAATCTTCAGCGTGCGGCATTATTAATGAGATCG
GGCGTCACCCTCGGCATGCTTACGCTGGATGAGTGGGACGCATTAAAAAATATTCTGGCG
CAACGGCTAGAGGAAAATTTTTCCTCTCTCGACGAATTTATTCATGATTATATGCTGGCT
GTTTACCTTTTCCATCACGAGGGCGCGATGGGCGCGTCGATGATCCTTGAAAGGCTTTAT
GGCCTTGCCACGCTTCAGGAAAATAATTATTTCGCCTGGAGCGCCGCTGAATTAAACCGC
CCGCCAGCAACGCTGGTATAG
>BG_00326 hypothetical protein
GTGAGTATGGATGTTTTTCTGGCGGCGGTTGCACAGGGTGATGAAGGCTTCATTCCTTTA
GCCGTGGTGGAGTCCGCTTTTCATCATGCCATTACTCTGCGGGAGGTTGCCGACAATAAA
TGTACGTTGTTATTGGAATATCCCAATCCTGACGCCGGAAAACAAATAGCCTGGCCTGAT
GGCTCAACGGCCACCGTTAGCGACGTCGACACCCTGGATATTACGATTAAGCTGGTGTCG
AACGGCAAGGAACCGATGACCAATGGGTTTGGCGTCAATCGCCCCCCTCACCACGCTCCT
TTCTGGCAAAGCCTGTATCAAATACTGGAAACCACCCACACGGCCTTTTTTTGGCCCGGT
AATGGCGATAATTTAATTGTCGGACAGAAAGAAACCATTCCACATCTACCTGAATCCATG
ATAAATGCCTTGGGCGCGCCTTACGTCGTATCAAACTATCAACAAATTACCGAGCGAATG
CGCGGCTAA
>BG_00327 Ribonucleoside-diphosphate reductase subunit beta nrdF2
ATGACATCGCTGACACGCGTACAGGCCATCAACTGGAACAAAATTGAAGACGACAAGGAT
CTGGAGGTTTGGAACCGGCTGACGTCGAACTTCTGGCTACCGGAAAAAGTCCCGCTATCC
AACGATATTCCCTCCTGGGGAACATTGAACGCGCAGGAGCGGCAGTTAACCATCCGGGTA
TTTACCGGTCTGACGCTGCTGGACACCATTCAGAATACGCTGGGCGCGCCCACGCTGATG
CCCGACGCGGTAACGCCTCACGAAGAAGCGGTGTTATCCAACATCAGTTTTATGGAAGCG
GTGCATGCCCGCTCGTACAGTTCCATCTTTTCCACGCTGTGCCTGACCAGCGAGGTGGAT
GACGCTTACCGCTGGAGTGAGGAAAATACAGCATTGCAGAAAAAGGCGTCCATTATCCTC
AGTCACTACCGCAGCGACGATCCGCTGATGAAAAAGGTCGCCAGCGTGTTTCTGGAATCC
TTTTTGTTCTATTCGGGCTTTTACCTCCCCATGTACTGGTCAAGCCGGGCCAAGCTGACC
AACACCGCCGATTTGATACGGCTGATTATTCGCGACGAAGCCGTACACGGTTACTATATC
GGCTATAAATTTCAGCAAGGTCTGGCGAAGGCGGACGCCGCCCGCCAGCAGCAGGTGAAA
AACTTCGCCTACGAATTGCTGCAAGATTTATATGACAATGAAGTGCTGTATACCCAGGAG
CTATACGACGGCGTCGGCTGGACGGAAGATGTGAAGAAATTTCTGCACTATAACGCCAAC
AAAGCGCTGATGAATCTGGGTTACGAGGCGTTATTCCCCGCTGGCATGACGGACGTCAAT
CCGGCGATCCTGTCGGCCCTTTCGCCAAACGCCGACGAGAACCATGACTTCTTCTCCGGT
TCCGGTTCGTCGTACGTTATTGGCAAAGCGGTAAACACCGAAGATGAGGATTGGGATTTT
TAA
>BG_00328 Ribonucleoside-diphosphate reductase subunit alpha
TTGGCAACGACAGAATCCGTGATCACCAAACCAGCCAACACGGAGCTGGATTACCATGCG
CTGAACGCCATGCTGAACCTCTACGACGCCGAGGGGCGCATCCAGTTCGAACAGGATAAG
CTGGCGGCGCGGCGCTATTTCTTGCAGCACGTCAATCAAAATACGGTGTTCTTCCATAAC
CTGGAAGAGAAGCTGCGTTATCTGGTCGAAGAGGGCTACTACGAAGCCGACGTGCTGGAT
CAGTACGCCTTCAGCTTTATCAAGAGCCTTTTCCAGCAGGCCTACAGCCACAAATTCCGC
TTTCAAACTTTTCTTGGCGCCTTCAAGTATTACACCGGCTATACGCTCAAAACCTTTGAC
GGCAAACGCTATTTGGAACGCTACGAAGATCGCGTCTGCATGGTGGCGCTCACGCTGGCC
GCCGGAAATACCGAGCTCGCCAGCGCGCTGGTCGAAGAGATCATCAGCGGACGTTTTCAA
CCCGCCACCCCCACGTTCCTCAACTGCGGGAAAAAACAGCGCGGCGAGCTGGTGTCCTGC
TTCCTGCTGCGTATTGAAGACAATATGGAGTCTATCGGCCGCGCCATCAACTCCGCGCTG
CAGCTTTCCAAACGCGGCGGCGGCGTCGCGTTTATGCTCACCAATATCCGGGAAACCGGC
GCGCCGATAAAAAGAATCGAGAATCAGTCATCCGGCATCATACCGGTAATGAAAATGCTG
GAAGATGCGTTTTCCTACGCCAACCAGCTAGGAGCGCGCCAGGGGGCGGGCGCCGTTTAT
CTCAACGCGCACCATCCCGATATTCTGCGCTTCCTGGATACCAAACGGGAAAATGCCGAT
GAAAAAATCCGCATTAAAACCCTGTCGCTCGGCGTGGTCATCCCGGATATCACCTTCCAA
CTGGCAAAAAACAATCAGGTGATGTATCTGTTCTCGCCTTATGACGTCGAGCAGGTCTAC
GGCGTGCCGCTGTCGGAAATCAGCGTCACGGAAAAATATCAGGAGATGGTCGACGACAAG
CGCATCCGCAAGTCGCAGATCAAAGCGCGGGAGTTCTTTCAAATCCTGGCTGAAATCCAG
TTTGAGTCCGGTTATCCCTATATGATGTTTGAAGATACGGTCAACCGCGCCAATCCGATT
CAGGGCCGCATCAACATGAGCAACCTGTGCTCTGAAATCCTGCAGGTTAACGATGCCAGT
CAATACGATGAGGATTTAGGCTATCGCTATACCGGTAAAGACATTTCCTGCAACCTGGGT
TCGCTGAACATTGCCAAGGCGATGGAATCGCCGGATTTCGGCCTCACCGTCGAGATGGCG
ATTCGGGCGCTGACCGCCGTCTCCGATATGAGCCACATCCACTCCGTGCCGTCGATTGAA
AAAGGCAATGATGAATCCCACGCCATCGGCCTCGGACAAATGAATCTGCACGGCTATTTG
GCCCGCGAGAGAATTTTTTACGGTTCCGAGGAAGCGATCGACTTTACCAACATCTACTTC
TACGCCGTCGCCTACCATGCGCTGCGGGCGTCCAACCAGTTGGCGATAGAGCGCGGTCAG
TGCTTCAAAGGATTCGAAAACTCGAAATATGCCTCCGGCGAATATTTCGACAAATACATT
GAGCTGCGCTGGGAGCCGGCTACGGAACGAGCGCGCGAACTGTTCGAGCGGGCGGGAATC
ACCATTCCCAACCAGCAGGACTGGGCCGCGCTGCGCGACGCCGTGATGACGCATGGTATT
TATAATCAGAATTTGCAGGCGGTGCCGCCGACCGGTTCGATCTCTTATATCAATCACTCC
ACGTCGAGCATCCACCCGATCGTGTCGCGGATTGAAATCCGTAAAGAGGGCAAAATCGGC
CGCGTCTACTACCCGGCCCCCTACATGACCAACGACAACCTGGAATACTATCAGGACGCC
TACGAGATCGGGCCGCAAAAGATTATCGATACCTACGCGGCGGCCACCCAGCATGTCGAT
CAGGGGCTGTCGCTGACGCTATTTTTCCGTGATACCGCCACCACGCGTGATATCAACAAA
GCACAGATTTATGCCTGGAAAAAAGGCATAAAGACCATTTACTACATTCGTATACGGCAG
ATGGCATTGGAAGGCACCGAAGTTCAGGGCTGCGTGTCCTGTGCGTTATAA
>BG_00329 Putative NrdI-like protein
ATGAACCCGCTGGTCTACTTTTCCAGCCAGTCGGAAAATACCCATCGCTTCATCACCAGG
GTCGGTTTACCAGCCCTGCGTATTCCGATAGCGGCTGACCAACCCGTATTGAAAATGGAT
CAACCTTATATTCTGGTGGTTCCCAGCTATGGCGGGGGCAGCGCCAAAGGCGCCGTACCC
ATACAGGTGATTCGTTTTCTTAACGATCGGCATAACCGCGAGCGGCTGCGGGGAGTGATT
GCCGCAGGCAATATGAACTTTGGGACGGCGTACTGCATCGCCGGCGATATCATCGCGCAG
AAGTGCCAGGTACCCTTTCTGTATCGCTTCGAGCTACTGGGTACGGCAGAAGACGTTGAA
AACGTGCGTAAGGGAGTAACTGAATTTTGGCAACGACAGAATCCGTGA
>BG_00330 Glutaredoxin-like protein NrdH
ATGCGTATTACTATTTTCACCAAACCAGATTGTGTTCAATGCAATGCGACATGCCGTGCA
CTGGATAAGCAGGGAATTGCCTACCAACTGGTGGACCTAACAGAAGATGAGCAGGCATTG
CGGCAGGTAAGAGCGCTGGGCTATCAACAGGTGCCGGTAGTCATGACCGCTAACGATCAC
TGGAGCGGCTTCCGCCCGGACAAAATCAGCACCCTGAACCAATTACAAGCGTCTTAG
>BG_00331 S-adenosylmethionine decarboxylase proenzyme precursor
TTGCACAAGCTGAAACTACACGGCTTTAATAATCTGACTAAAAGCCTGAGTTTTTGTATC
TACGATATCTGTTACACCAGAACTGCCGATGACCGTAACGGTTACATCGCCTACATTGAT
GAACAGTATAACGCCAACCGCTTGACCGAAATCTTGAGCGAAACCTGCTCGATTATCGGC
GCCAATATTCTCAATATCGCCCGTCAGGATTACGAGCCACAGGGCGCCAGCGTGACCATA
CTGGTCAGCGAAGAGCCGATCGATCCGCGCGATGTCGATAACTCGGAGCTTCCGGGGCCA
CTGCCTAACTCCGTGGTCGCCCATCTGGACAAAAGCCACATTTGCGTACACACCTACCCG
GAGAGCCATCCTGAAGTCGGACTGTGCACTTTCCGCGCCGATATTGAAGTGTCGACCTGC
GGCGTTATCTCTCCGCTGAAAGCGCTGAATTATCTCATCCACCAGTTGGAATCGGACATC
GTCACCATTGATTATCGTGTGCGCGGCTTTACCCGTGATGTTAACGGCGTAAAACATTTT
ATCGACCATCAGATCAATTCGATTCAGAATTTTATGTCGGAAGACATGAAATCGTTGTAT
CACCTGATGGATGTGAACGTTTATCAGGAAAACATGTTTCACACCAAGATGTTGCTGAAG
GATTTCGATCTCAAGCACTACCTGTTTAACGTCGATCCCGCCACATTGAGCGCGGAAGAG
CGTAAACGAATCACCGATTTGCTGTATCACGAAATGCAGGAAATTTATTACGGCAGAAAT
CTGCCGGTCGTGTAA
>BG_00332 Spermidine synthase
ATGGCCCAGAAAGAAATTTGGTATGAAACCCTGCATGCCAACTTTGGTCAGTACTTTTCC
ATCGACCAGGTGCTATACCACGAAAAGACTGACCACCAGGATCTGATCATTTTTGAAAAT
GCGGCGCTTGGCCGTGTCATGGCATTGGACGGCGTGGTGCAAACCACCGAGCGTGACGAA
TTTATCTATCACGAAATGCTGACCCATATTCCCCTGTTGTCCCACGGCCAGGCCAAACGC
GTGCTGATTATCGGCGGCGGCGACGGCGGCATACTGCGTGAAGTCAGCCGTCACGCCGGC
GTCGAACAAATCACGATGGTGGAAATCGACGCGGGCGTGGTGGAATTCTGCCGTCAGTAT
TTACCCAATCATAATGCCGGCGCTTACGACGATCCGCGTTTTCGTCTGGTGATCGACGAT
GGCGTGAATTTCGTTAATCAATGTACTGAGAAATTCGACGTCATTATTTCTGACAGTACC
GATCCCATCGGTCCGGGAGAAAGTCTGTTCACGTCCGACTTTTATCAGGGATGCGCCCGT
TGTCTGAATGAAGGCGGCATTTTCGTTGCGCAGAACGGCGTCTGCTTCCTGCAACAGGAC
GAAGCCGTTAACAGCCACAACAAACTGAGCAACTATTTTAGCGACGTCACGTTTTATCAG
GCGGCGATCCCGACCTACTACGGCGGCATCATGACGTTCGCCTGGGCCAGTAACCATCCG
TCATTACGCCAGATAAGCGCAGAGACGCTGCAACAACGCGTTAATGCGTCCGGTATTGAA
TGCCGCTACTACAATCCGGCCGTCCATATTGGTAGTTTCGCACTGCCGCAATATTTACTG
AATGCGTTATCGGCTTCACGCTGA
>BG_00333 Lipoprotein OutS precursor
ATGAAAAACTCAGCGCTGGTGCTGCTCCTGCTTAGTCTGATGAGCTTCTCCTCCGCCAGT
AAGGCACTGAATGAATTTGAAGCAGAAGATCTCGCCGATTTAACTGCCGTTTTCGTTTAT
CTGAAAAATAACTGCGGTTATCAGGACTTACCCAATGATCAAATTCGCCGGGCGCTGTTG
ACGTTCGCCCAACAAAACAGTTGGGATCTCAGCAATTACGGTGCGTTTAACATGACCGCA
TTAGGCGAGGACAGCTACCGGGATCTAAGTAAAATTGCTATCCCGACGCCAAAAAAATGT
CAGTCTCTGGCCCGTAATTCACTCGGTTTGCTCGCCTACACGAAATAA
>BG_00334 Sulfate transport system permease protein CysW
TTGCCGATAGCCACTATCTTTTTCCAGACGTTTTTCGCCCGTGGCGATGGTTTCATCCAT
CTCTGGCAAACCGTGTTGCCCACTTACATTCTCAACTCGCTGGGGTTGGTGATAGCAACC
GTGTCGCTGAGTCTGGCGTTTGGCTTGCCCGCCGCCTGGCTGATGACGATGTATCGTTTT
CCCGGGCAGCGGCTGTTGCGCTGGATGCTGTGCCTGCCGCTGGCAGTGCCGCCTTATCTG
ATCGCGTATGTTTATACGGATTTATTGGACTATGACGGGCCGGTGCAGAGGGGGTGGCGT
CAGATATTTTCCCTGCATAGCGCCGGTGATTACTGGTTTCCCTCCATTCGCTCGCTTGGC
GGCGCCTGCATGGTTCTGGCGCTGGCGCTCTACCCGTATGTTTATCTGCTGGCTCGTAAG
GCGTTGCTGGAACAATCGGCAACGCTATTGCAATCCGCCCGCCTGCTGAACCATTCACCC
AACAGCGCTTTCTGGCGCATTTCCTTCCCTCTGGCCAGGCCGGCGATCGCCGTTGGCGCA
TCACTGGTGGCGATGGAAGCGCTGGGGGATTTCGGCACCGTCTCTTATTTCGCTCAGCCT
ACGTTAACGACCGCCGTTTATGACGCCTGGCTGGGATATGGCGATCTTGGCGCCGCCGCG
CGGATTTCCGCGTTAATACTGCTGTTGATCTCTTTTATCGTGACGGCCGAGTTTTACAGT
CGGCGCCGTCAGCAAATTTATCAGAAAACCATGGGGCAGGAGCGGGACGGCGTACCGGCC
TTGTCCGGAATATACAAGATTGTGGCGCAGGGGTATTGCTGGGGGCTGATTCTGTTGGCG
GCGGGCATCCCTTGTATGATGCTGCTTAACTGGAGCTGGCGCTATTTTTCCTGGAGCGCC
TCTTTTTTACATTATGCATGGAATAGCGTACTGGTTTCCGTTCCGGCCGCCGGTGTAACG
CTGCTGGTCTCCCTATTGCTGGTGTTTTATTCCCGCCTGAGCAATGAACGTTCAGCGAAG
ACGATGTTGCGTCTTGCCGGCCTGGGATACGCCGTACCCGGTACGGTGCTGGCGATTGGG
TTATTGATTCCGCTGGCCGCCTTCGATCACGGCGTGAATATTGCGGCGCGAATGTTGTCG
CTGCCTTTACCCGGCCTGTTGTTATCAGGTTCGATAATTGCGCTGGTGTTGGCCTACAGC
GTTCGGTTCAGCGCCATGATGATCGGCAGTATTGATAGCAGTATGGCGAAAATTTCTCCC
TCACTGGATATGGTGTGCCGGATGTTGCGAAGCTCGCCCGGACGGATGTTGACGCGCGTG
CATTGGCCTTTGTTGCGGCGGGGCGTACTGATGGGCTCGTTGCTGGTCTTTAGCGAAAGT
ATGCAAGAACTGAACGCGTCCCTGTTGCTGAAGCCGTTTAATTTCGAAACCTTGGCCACC
TATGTCTTTACTTTCACCTCTGATGAACGGTTGGAGCAGGCTGCGCTACCCGCAATGGTT
CTGGTGTTGGTCGGGCTGTTCCCTGTGATTTATCTGAATGCCGTATTGGAAAATAAAAAA
TGA
>BG_00335 Spermidine/putrescine import ATP-binding protein PotA
ATGATCAACCCGCCCGATATATTGACCATTGAGCACGTTACCTGTCGTTACCAGCAAAAT
AATGTGTTGAGTAATTTTTCCCTGTCAGCGCGGGAGCGGGAGATCGTCTGTCTGTTGGGC
GCCAGCGGCTGCGGCAAAACCACATTGTTAAACGCCGTGGCCGGACTGATCCCCATCGCC
GAGGGAACGATAGCGGTGTCGGGGGAGATCATCGGCAACGGGCAGATTCAGGTGCCGCCC
GAGTTGCGTCAGGTGGGCATGATCTTTCAGGACGACGCGTTATTTCCTCACTTAACGGTG
GCGCAAAATATCGCGTTTGGGCTGTATGACCGGCCGCAAGACGCCATTGCAACGGTGGTT
TCCGAGATGATGGCGTTGGTTAAGCTGGAAGGACTGGATGCGCGTTACCCGCACGAGCTG
TCTGGCGAACAGCAGCAGCGGGTGGCCATTGCCAGGGCATTAGCCCGTAAGCCGAAGATC
CTGTTGTTGGACGAGCCGTTTTCCAATATTGATAATCAGGTCCGTTATCATCTGATTACC
GAATTGCGCCTGATACTCAAACAGCTGCAGGTCGTGACGATATTCGTGACGCACGACAGG
GACGAGGCGTTCGCCTTTGCCGATAGGCTGGCCGTGATGGACAACGGCGGTATTGTACAG
GAGGGCTATCCGGCAACGCTGTATCAGCGGCCTAACAGTCGTTTTATCGCGGATTACCTG
GGCAGCAGCAACTATCTGTCGGTCACCATTCTGAGCGATCATCAGTGGCATAGTATTTTT
GGCGATCACACCGCCACCCATGTTCATGGACAACCTATCGGTTCTTCCTGTGACTGGCTG
GTTCGGCCGCATGATATCGCATTGGCGCTGGATCCTGACGGTGTCGCGGAGATTGAGGAT
CGCGTCTTCATGGGGACGTTGAACCACTACCGCATCAGGCTGGATGAACAGATGATACAG
GTGCAAAGCAGCATCTGGTTCGAGCCGGGACAACGGGTCAGGTTGAGTATAAAAAACGAA
CAACCCATCCTGTTTCCCGGCTCATAG
>BG_00336 hypothetical protein
ATGAAAAGATCGCTGACGATTCTTGTAGCACTTAGTCTGCTGCTACCGGTGAGTGCGATT
GCACACCCCGGTCCCGGTGGTCCTGGCGGTCCTGGTCACGGAGGTTGGGGCTGGGGGCCA
AGGCCGGGAATGTCGTTCGACAGACTCCCTTATGGGGTGGAAACCGTGTTAATCGCCGGG
CTGACCTACTACGTCGTAAACGGCATTTTCTACCAACGCCAGAATGACCAGTACGTTGTC
GTTGATACGCCCCCCAACGCCGCCACCGCGACGACCCAGGGCGGAATGACCGTACTGGAC
ATGAACGGCGAGCGTTTCTATGTCAAAAACGGTTTCTATTACAAACGCAATATCAACGGC
GAATACATTGAGGTTCCCAAACCCGCCGGACTATGA
>BG_00337 hypothetical protein
ATGAAAAAGCTGATCAAACTATCCGGTATCGCCACGCTACTGCTGGCGCTTTCCGCCGCT
GGCGTCACGGCCTGGGCTGCGCCTGAAGCGGCTAAACCTGATGCCGCCAAGCCAGAAATC
GTTAAACAGAAGCAGCCGCCCATGCCAATGGCGCAGTTCCCTCATGCCGGGCCGGGTTTC
CCACCGCCTGCTCCGCTGTATGAGGCCTCTCTTCAGACGCGGAATCCCGAAGAAGCATTA
AATAGATTGGTCGCCAATACACCGAAGGGCGCGGCGGATAAAAATTACGAAGTCAGAGTT
ATGGTAAGAGAACTGCCCCCCGATCCCTTTGCGCCATCGGAGCAGGCAACCAATAAATAA
>BG_00338 putative acetyltransferase
ATGAACAAGCCAGAGACAGACATTGATTATAAAGTGAATGCGCCTATTTCCAGTCAACAG
TTCATTGAATTACTGACCAAAACATCATTAGGCTCCCGTCGTCCGCTGTCCGATAGCGTC
GCCATCAATGGCATGCTGGAAAACGCCAGCCTGCTGATTTCGGCCTGGCAAGGCGACACG
CTGGTAGCCGTTGCCCGTAGCGTTACCGATTTCCATTTCTGCTGTTACCTGTCCGACCTG
GCCGTGTCAGAAGAGATGCAACACCGAGGGATAGGAAAAAAACTGATTCAGCTCACGGCG
CAGCAATTATCCTCACAGTGCAAAATCATTCTGCTGGCCGCGCCGCAGGCCGTGGATTAT
TACCCTAAGCTGGGCTTTACAAAACACGACAGCGCCTGGGTCATCCCGGTTAAAGCACTG
CTGTAA
>BG_00339 Hypoxanthine phosphoribosyltransferase
ATGATGCAGAATACCTTTATTCAAAGAGTTATGAGTATGATGAAACATACCGTAGAAGTC
ATGATTTCTGAACAGGAAGTTATGGCGCGCGTTACCGAATTAGGCCGGGAAATTAGTGAA
CACTATCGTGACAGCGGCAGCGATATGGTGTTGGTTGGCTTATTGCGTGGGTCGTTTATT
TTTATGGCCGATTTGTGCCGGGCGATCGATGTTTCACACGAAGTCGACTTTATGACGGCC
TCCAGCTACGGCAGCGGTATGAGTACTACCCGTGATGTGAAGATCCTTAAAGATCTGGAT
GAGGATATCCGTGGTAAAGATGTCCTGATTGTCGAAGATATTATCGATTCAGGTAATACG
CTGAGCAAGGTGCGGGAAATTCTACAATTGCGTTCGCCGAAATCGCTGGCGATTTGTACT
CTGCTGGATAAGCCGGAACGTCGGGAAGTGGATGTGAAAGTCGAATGGGTTGGGTTCGCG
ATCGCTGATGAATTTGTGGTCGGCTATGGCATTGACTACGCACAGCACTATCGGCACTTG
CCTTATGTCGGCAAGGTTGTGCCTCAGGAGTAG
>BG_00340 Carbonic anhydrase 2
ATGAAAGAAATTGAAACGCTCATCGCCAATAACCAACGCTGGTCGACAACGATGGTGGAA
GAAGATCCTGGTTATTTTGAACGACTGGCGCAGGCACAACGCCCCCGCTTTTTGTGGATT
GGATGCTCAGACAGCCGTGTACCGGCAGAAAGCCTGACCAGCCTTGAACCGGGCGAATTG
TTTGTTCACCGTAATGTCGCCAACCTGGTTATTCATACCGACCTGAATTGTCTTTCCGTG
GTGCAATATGCCGTTGAAGTGTTAGAGGTCGAACATATCATCATCTGCGGCCACTATGGC
TGTGGCGGCGTCCAGGCCGCGGTAGAAAACCCCGAGCTGGGCTTAATCAACAACTGGCTG
CTGCACATCCGTGATTTGTGGTACAAGCATAGTTCGCTGCTGGGGGAATTGCCTCCCGAA
CAGCGGTTGAATACGTTGTGTGAAATCAACGTGGTCGAACAGGTTTATAACCTCGGCCAT
TCCACCGTGATGCAGTCGGCCTGGAAACGCGGCCAGAAGGTGACAATCCATGGATGGGTT
TATGGTATTCAGGACGGACGATTGCGCGATCTGGAAATCAGCGCCACCAGCCGGGAGACG
CTGGAGCAACGCTATCGTCGGGCCATGTCTTCCCTTTCCTGA
>BG_00341 Daunorubicin/doxorubicin resistance ATP-binding protein DrrA
ATGACATATGCACTGGAACTGGCGCAGTTAACCAAAACCTACTCAGGAGGAGTCAAGGCG
CTGCGTGGCATCGATCTGCGCGTTGAGGCCGGCGATTTCTATGCGCTGTTAGGACCGAAC
GGCGCAGGGAAGTCCACCACGATCGGTATCATCAGCTCGCTGGTCAATAAAACCGCCGGC
AAAGTTCGGGTATTTGGTTACGATCTTGAGCAGGATGTGGTCAATGCGAAGCGTCAATTA
GGGCTGGTCCCGCAAGAGTTCAACTTTAATCCGTTTGAAACCGTATTGCAGATCGTGGTC
AATCAGGCGGGTTACTACGGCGTAAAACGTCATGATGCCCTGCAACGGGCGGAAAAATAC
CTGAAACAGCTGGATTTATGGGGAAAACGCGACGAACGCGCCCGGATGTTATCCGGCGGC
ATGAAGCGCCGTCTGATGATTGCCCGCGCGCTGATGCATGAGCCTAAATTACTGATCCTT
GATGAACCCACCGCCGGCGTGGATATCGAACTGCGCCGCTCCATGTGGGGATTTCTGAAA
GAACTCAATGCGCAGGGAACCACGATTATTTTGACCACCCACTATCTGGAAGAAGCGGAG
ATGCTGTGCCGTAACATCGGGATTATCCAGAATGGCGAACTGGTGGAAAATACCTCCATG
AAGCACCTGCTTTCCAAACTTAAATCAGAAACCTTTATTTTCGACCTGGCCATCAAGAGT
CCGTTGCCGAAGCTTGATGGTTATAAACATCGTTTGCTGGATACCTCGACGCTGGAAGTC
GAGGTCATGCGTGAGCAGGGGTTGAACGGGGTATTCAGTCAGCTCAGCGCGCAGGGGATT
CAGGTGCTAAGTATGCGCAACAAGGCTAACCGGTTGGAAGAGCTGTTTGTCACCCTGGTT
AATGGTTATGGAGAAAAAGCATGA
>BG_00342 Inner membrane transport permease YadH
ATGATGCGTTTGTATTGGGTGGCGTTGCAGAGTCTGTGGATTAAAGAGATAAATCGTTTT
GGCCGGATCTGGATACAGACGCTGGTGCCGCCGGTTATCACGATGACGTTGTATTTCATT
ATCTTCGGTAATCTGATTGGTTCGCGTATTGGCGATATGCATGGTTTTGATTATATGCAG
TTTATCGTTCCTGGGCTGATCATGATGTCGGTGATTACCAATGCCTATGCGAACGTGGCC
TCTTCCTTTTTCAGCGCGAAATTTCAGCGCAATATTGAAGAGTTGCTGGTGGCGCCGGTG
CCTACGCATGTGGTGATTGCCGGTTATGTCGGCGGCGGCGTTGCGCGCGGCATTTGCGTC
GGGGTGCTGGTAACGGCGGTGTCGCTGTTTTTTGTGCCGCTGCATGTTCATGCCTGGTGG
ATGATTATTTTAACGTTGGTGCTGACGGCGGTATTGTTCTCACTGGCGGGGTTGCTGAAT
GCGGTTTTTGCCAAAAGTTTCGATGACATCAGCCTGATCCCGACCTTCGTGCTAACGCCG
TTAACCTATCTTGGCGGGGTGTTCTATTCGCTGACGCTATTGCCACCGCTCTGGCAGGCG
ATATCAAAACTTAACCCCATCGTGTATATGATCAGCGGCTTCCGCTACGGTTTTCTTGGC
ATTCAGGATGTCCCGCTGGCATTTACCATGGCCGTGTTGATCGCTTTTATCGTGGTGTTT
TACATCATGGCATGGTGGCTGATTGAGCACGGTCGCGGGCTGAGAAGCTGA
>BG_00343 Aspartate 1-decarboxylase precursor
ATGATACGTACCATGTTGCAGGGCAAACTACATCGGGTAAAAGTGACCCAGGCTGATTTG
CACTATGAAGGATCTTGCGCCATCGATCGGGACTTTATGGATGCGGCGGGCATACTGGAA
TACGAAGCGATTGATATCTATAACGTGGATAACGGTCAACGCTTCTCAACCTACGCCATC
GCCGGCGAGCGTGGCTCGCGGATTATTTCGGTAAACGGCGCCGCCGCGCGCTGCGCCTGC
GTGGGCGACAAGCTGATTATCTGTTCTTACGTGCAGATGTCCGACGAACAGGCGAGAGAG
CATCACCCTAAAATCGCTTATTTCTCCGACGACAACGAGCTCCAGCGCCAGGCCAAGGCC
ATTCCGGTGCAGGTGGCCTAA
>BG_00344 Pantothenate synthetase
GTGTTGATTATTGAAACCCCTCTACTGCTGCGTCGTGAAATCCGTCGCTGGCGCCAGGAG
GGGAAACGTATCGCCCTGGTTCCCACGATGGGTAATTTACACGATGGGCATATGAGGTTG
GTTGATGAAGCCAGGGCACGCGCTGATATCGTGGTTGTCAGTATTTTCGTCAACCCGATG
CAGTTTGAACGACCGGACGATCTGACCCACTATCCACGAACGTTGCAGGAAGACTGTGAG
AAGCTGACTCGGCGCGAGGTCGATCTGGTTTTCGCGCCAAGTCCGGATGCGATATACCCG
AACGGGCTGGAAGAGCAAACGTTTGTCGAAGTTCCCGGTCTTTCTTATATGCTGGAAGGC
GCCAGCCGTCCCGGTCATTTCCGGGGCGTCGCGACCATTGTGAGCAAGCTGTTTAACATG
GTACAGCCCGACCTGGCCTGCTTTGGCGAAAAAGATTATCAACAGTTGGCGCTAATCCGC
CAGCTCGTCAGCGATATGGGTTATGACATCAGCATTATCGGCGTACCGATTGTACGCGCG
AAAGACGGGCTGGCTCTCAGTTCCCGCAATGGTTATCTCAGCGCCGAACAGCGCCAGATC
GCGCCGCGGCTAAACCGAATCATGGCGACCGTTGTGGCGCAGTTGGCGGATGGCAATCGT
CAGTTGGATGAATTACTGGCTCAGACCGAAGAGCAACTGAAACAAGCCGGATTCACGCCG
GACGAGCTATTTATTCGCGACGCCGAAACGCTGCTGCCGTTGACGACGGAGAGTTCCCGA
GCGGTGGTATTAATGGCCGCCTGGTTGGGTAAGGCGCGTTTAATTGATAACCAGCAGGTC
GATTTGACCGTATGA
>BG_00345 3-methyl-2-oxobutanoate hydroxymethyltransferase
ATGAAACCGACGACCCTATCCCACTTGCGCCAATGGAAACAAGAGCAGCGGAAGTTCGCC
TCAATTACCGCTTACGACGCCAGCTTTGCCCGTTTATTTTTTGAACAAGGCATCCGGGTG
ATGCTGATTGGCGACTCACTGGGTATGACACTACAAGGGCACGACTCCACCCTGCCCGTA
ACCATCAATGATGTGGTTTACCACACACAGTGCGTCCGCCGCGGCGCGCCGCTTGCCTTG
CTCCTTTCCGACATGCCGTTCATGAGCTATTCCACGCCGGAACACGCATTCGGCCAGGCG
GCGGAACTGATGCGCGCAGGCGCAAACATGGTGAAACTGGAAGGAGGGAGTTGGCTGGCG
CCAACCGTGCGGATGCTGACGGAACGCGCCGTTCCCGTGTGCGGTCATTTAGGTCTGACG
CCGCAGTCCGTCAATATTTTCGGCGGTTATAAAGTCCAGGGCCGGGATGAAGCCGCAGCC
AATCAACTCTTCGATGATGCCAGGGCCATAGAACAGGCCGGGGCGCAGCTGCTGGTGCTG
GAATGCGTGCCAGTGGCGTTGGCGAAACGCATCACTGAAGCCCTCTCTATTCCGGTTATC
GGTATCGGCGCAGGCAACGTTACCGATGGGCAAATTCTGGTCATGCATGACGCATTTGGC
ATCACGGGTGAAAAGACGCCCAAATTTGCCAAGAATTTTTTGGCGCAAAGCGGCGACATC
CGCGCGGCCGCGCGTCTTTATGTGCAGGAAGTTGAACAAGGTACTTATCCAGCCGAAGAA
CATTCTTTCCATTAA
>BG_00346 2-amino-4-hydroxy-6-hydroxymethyldihydropteridine pyrophosphokinase
ATGACACGCGTGTATCTGGCGTTGGGCAGCAATCTCGCGTCCCCGCTGCAGCAGGCGCGA
GCGGCCCTGAACGCGCTGGATGCCGTGCCGCAAACCCGTTTGGTCCGCTGTTCATCCTTT
TATCGTAGCCGGCCGCTGGGCCCGCAGGATCAGCCCGATTACCTGAACGCCGTGGCGGAA
CTGGAGAGCGCCCTGGGCGTTGAACAACTGTTGGATCATACGCAAGCCATTGAGCGGGAA
CAGGGGCGGGAGCGTAAAGCGCATCGTTGGGGCCCCCGCACGCTGGATCTGGATATCCTG
TTATTCGGCAACGCGGTCATCAACACACCGCGACTGATCATTCCCCACTACGATATGAAA
AACCGCGAATTTATGCTCTATCCACTGGCGGAGATCGCTCCCGAACTGGTTTTACCCGAT
GGCGAGCCGCTTTCGCGCCTTCTGACGCACATCGACCGCAACGGCTTAACCCTTTGGGAT
AACGACAGCGTCGGCTGA
>BG_00347 Poly(A) polymerase I precursor
TTGCGGGCCGTCGCTGGGAGCGACGTCAAAAACTTCTCCCAAAAGTTTTTTGTTGTGTCT
TTAAATTATTCATCACTATCGAGGTGTATTATCTTTACCCGAGTCGCTAATTTTTGCCGT
AAAGTACTGAATCGTGAGAACGAAACGGTCGAAACCGAGGAACCGCGTCAACATCTGACC
GTGATCCCGCGTGACCAACATAATATTTCACGCAGTGATATCAGTGATAACGCACTGAAA
GTACTTTATCGCCTGAGTAAAGCGGGCTTTGATGCTTATCTGGTCGGCGGCGGTGTTCGT
GACCTGCTGTTGGGCAAAAAGCCGAAAGATTTTGATATCACCACCAACGCCACTCCCGAT
CAGGTACGTAAACTATTCCGCAACTGCCGTCTGGTCGGCCGTCGTTTCCGTTTGGCCCAC
GTCATGTTTGGGCCGGAAGTGATCGAAGTCGCCACTTTCCGCGGACATCACGATCAGCAT
CTGGAGCAGCAAGAAGCGAAGAACTCGGCCCAGCAGGCCCAGAGCGGCATGCTGTTGCGT
GATAATATTTTTGGTTCCATCGAGGAAGACGCGCAACGCCGCGATTTCTCTATCAATAGC
CTCTATTACAGCATTTCCGATTTCACCGTACGGGACTACACCGACGGCCTGAACGATCTG
CGTCAGGGGGTTATTCGCATGATCGGCGACCCGGAAACCCGCTACCGCGAAGATCCTGTG
CGCATGCTGCGCGCCGTTCGCTTCGCCGCCAAACTGGGTATGACCATCAGCCGCGAAACC
GCCGAACCGATTCCCCGGCTTGCCGCCTTGCTACACGATATCCCGGCGGCGCGGATGTTT
GAAGAGTCGCTGAAGCTGCTGCAGACCGGTTACGGTCATCCGACTTACAAGATGCTGTGT
GAATACCAGCTATTCCAGCCGCTGTTCCCGTTAATCAGCGGTAACTTTACCGAAGCCGGC
GACACGACGCTGGAACGAATGGTCGAGCAGGTGTTAAAGAACACCGATCAACGTCTGCAA
AACAATATGCGGGTTAACCCGGCTTTCCTGTTCTCAGCCATGCTGTGGTATCCGTTGATT
GAACATGCGCAAAAGCTGGCGCAAGAAAGCGGTCTGGCCTATTTTGATGCGTTCTCACTG
GCGATGAATGACATTCTGGATGAGCAATGCCGTTCGCTGGCCATCCCCAAACGCATTACC
TCATTAGTTCGCGATATCTGGCAATTGCAACTGCGCCTGTCACGGCGTCAGGGTAAACGC
GCCTACAAACTGATGGAACATCCAAAATTCCGGGCGGCCTATGATTTGCTCTGCCTGCGC
GCCGAAATAGAGAATCATCAGGAGCTATTGCGTCTGGCGCAATGGTGGGGAGAGTTCCAG
GTCGCGCCGCCGCCGCGTCAGCAGACCATGCTGAATTCGCTGAACGACGGCCCGACGCCC
CACCGCCGCTCCCGTCCGCGCCGCCCACGCAAGCCAGCCGCCGCTCGCAGAGAAAATGCC
TGA
>BG_00348 Glutamyl-Q tRNA(Asp) synthetase
ATGTCTAAAACAGATTATTACACCGGTCGCTTTGCCCCATCCCCGTCTGGCGATCTGCAC
TTCGGTTCACTGATTGCCGCGCTCGGCAGTTATCTGCAAGCTCGTGCCCGTCATGGGCGT
TGGCTGGTTCGTATTGAAGATATCGATCCTCCTCGTGAAATTCCCGGCGCCGCCACGCGA
ATTCTCTCCCAGTTAGAGCACTATGGCCTTTATTGGGACGGCGAAGTGACCTATCAGTCA
CAGCGCCATGCGCGGTATCAAGAGGTACTCCACTGGATCGCTCGACAAGGACTGAGCTAC
TATTGCACCTGTCCCCGTAGCCGTATCCAGCAGATCGGCGGCCGATATGACGGCCACTGC
CGGGATCGTAATCTGCCAGCGGAAAATGCCGCGATCCGCATACGACAGACCACGCCGGTC
TTCCGCTTCCATGATGAGCTAAGTGGCGAGATTCATGCGGATCCGGCATTAGCGAGCGAA
GATTTTATTATTCATCGTCGCGACGGGCTGTTTGCCTATAATCTGGCCGTGGTCGTCGAC
GATCATGAACAGAACGTCACGGAGATTGTGCGCGGAGCGGATCTGATAGAACCCACGGTG
CGACAAATTTCGTTATATCGCCAGTTGGGCTATAACGAACCCGCTTATATCCATCTGCCG
CTGGTGCTGAATGCGGACGGGCATAAACTCTCCAAACAAAATCACGCCCCGTCGTTGCCG
AATAGCGATCCGCGTCCGGTATTGATCGCCGCATTAGAGTTTCTGCGTCAGCCATTGCCT
GAAAGCTGGCAAGACTTAACGCTCCCGGCATTACTTGAGTGGTCTGTCGCGCATTGGTCG
CTTTCGTCAATCCCCCGGCAAGCGGCAAAAATCGGCCGTCGATCACATCAGCATTCTCAA
ACTGAGCCTGGTGAGCTATGA
>BG_00349 RNA polymerase-binding transcription factor DksA
ATGCAAGAAGGGCAAAACCGTAAGACATCTTCTCTGAGCATTCTCGCAATTGCCGGAGTA
GAGCCGTACCAGGAGAAGCCGGGCGAAGAGTATATGAACGCCGCTCAGCTGGCTCATTTC
AAGCGTATTCTTGAAGCATGGCGCAACCAACTCAGGGATGAAGTGGATCGTACTGTATCG
CATATGCGTGATGAAGCAGCCAATTTTCCCGATCCGGTGGATCGTGCAGCTCAGGAAGAA
GAGTTCAGCCTCGAACTGCGCAACCGCGATCGTGAACGTAAGCTGATCAAGAAGATCGCC
AAAACGTTGCAAAAAATCGAAGATGAAGACTTCGGTTATTGCGAATCCTGCGGCGTAGAG
ATTGGCATCCGTCGTCTGGAAGCCCGTCCAACAGCTGATTTGTGTATTGACTGCAAGACC
CTGGCGGAAATACGCGAAAAGCAGATGGCAGGATAA
>BG_00350 Sugar fermentation stimulation protein A
ATGCAATATATGCCCCGCTTACAGCCGGCAAGGTTAATTAAACGTTACAAACGTTTTCTT
GCCGACGTGGTGACGCCAGAAGGAAAAGAACTCACGATTCATTGCGCCAATACCGGCGCC
ATGACCGGTTGTGCAACACCCGGCGATACGGTCTGGTACTCCACCTCCGACAACCCCAAA
CGTAAATATCCGCATAGTTGGGAACTGACCGAGACACAGCAGAACGACTGGATTTGTGTG
AATACTCTGCGTGCCAACACACTTTTGCACGAAGCATTGATTGACAATCGGATAGAATCG
TTAGCAAGTTATACGTCTTGCAAAACCGAAATGAAGTACGGTTCGGAAAACAGCCGGATA
GACTTGTTATTACAGGCGCCAGGCAGGATTAACTGCTATATTGAGGTGAAATCTGTTACA
TTATTGCAACAAGGACAGGGCTATTTTCCCGATGCGATTACCCTGCGGGGGCAAAAGCAT
CTGCGGGAACTGCAACAGGTCGTCGCCAACGGTGAGCGGGCAGTGCTGTTTTTCGCGGTA
TTGCATTCGGGTATCAAACAGGTTTCCCCCGCACGGCATATTGACCCGCGTTATGCTGAA
TTATTCATCGCGGCGCAGCAACGGGGGGTTGAAGTTTTATGTTATGGCGCCAAATTATCT
CCCGATGGCATCAAGCTTACGGATCGGTTGCCGTTACTAATATAG
>BG_00351 2'-5'-RNA ligase
ATGCACCCGACCCGACGCCTGTTTTTTGCCTTATCGCTGCCAGAAAACGTCCAGCAGGAG
ATCGTCCGCTGGCGCGCCGACCACTTTCCGCCGGAAGCCGGCCGACCGGTTGCGGCCGCC
AATCTTCATCTGACGCTGGCTTTTCTTGGCGAGGTCAGCGCACAAAAAGAGCAGGCGCTG
CGCACGCTGGCGGGACGGATCGGCCAACCCGGATTTACGCTAAATCTGAATGACGCGGGC
CAATGGCCGCGTCCTGGCGTCGTGTGGATGGGTTGTCGGCAGGCGTCCCGCGGGTTACTG
CAATTGGCCGATCTATTGCGCTCTCAGGCGGCTCGCAACGGCTGTCATCAGAGCGCGCAG
CCGTTCCACCCGCACATCACTCTGTTGCGAGGCGCCACCCGGCCTGTCGCCTTGCCTCCC
GCTGATTTCAACTGGTCGATTCCCATACGCCATTTCTCCCTGTACCAGTCGCTGTTTGAA
AATGGCAGGACTCGCTATCAGGCCATAGCAAGCTGGCCGCTGACGAAACAAAAATAG
>BG_00352 ATP-dependent RNA helicase HrpB
GTGATTTTACCGCCCGTCAGTGCCGTCCTGGGTGATGTGATAACCGCGTTGCACATGTCG
TCTCAGGTTTTGTTGAATGCGCCGACCGGTGCGGGGAAATCAACCTGGCTGCCGTTGCAA
CTGCTCCGTCAGGGGAAACTGGACGGAAAGATTATCATGCTGGAACCTCGCCGGCTGGCG
GTAAAAAGCGTGGCCTGGCGTCTGGCGCAGCAGTTAGGAGAAGAACCAGGGCAGACGATT
GGCTATCGGATGCGCCTGGAAAGCCGCGTCGGCGCGGCAACCCGTCTGGAGGTCGTCACC
GAAGGTATTTTGACGCGCATGCTGCAACAGGATGCCGAACTGAAGGGCGTCGCGCTGGTT
GTGCTGGATGAGTTTCACGAACGCAGTCTACAGGCCGATCTGGCGCTGGCGCTGTTGCTG
GACGTTCAGCACGGGCTGCGCGACGATTTAAAGCTCCTGATTATGTCCGCCACGCTGGAT
AACAGCCGGCTTGCCACGCGGCTTCCCGATGCGACGACGGTGGTATCGGAAGGGCGCAGT
TACCCGGTTGAACGTGACTATTATCCTTTGAATAGTCAGGAACGGCTGGAAGAGGGCGTC
GCCCGTCAGGTAATGCGTTTATTAGCCGAGCAGCCCGGATCGCTGTTGCTGTTTTTGCCC
GGCGTCGCCGAAATCAAGCGGGTAAATGCTTTGCTGGCGGACAGCGTGGCGGGTGACGTG
GATCTGTGCCCTTTATATGGCGCGCTGACGCTGGCGGAACAACAGAAAGCTATTCTGCCG
TCGGATAAGGGGCGGCGTAAGGTGGTGCTGGCGACCAACATTGCCGAAACCAGTTTGACT
ATCGAAGGGATCCGGCTCGTGGTGGATAGCGGTCTGGAGCGGACCACGCGCTTTGACGTC
AAAAGCGGTTTAACCCGGCTGGTTACGCAGCGCATCAGTCAGGCGTCAATGGTGCAGCGT
GCCGGACGCGCCGGCCGATTGAGCGCCGGCGTCTGCTGGCATTTATGTTCTCGTGAACAG
GCGGAACGCGCCGCGGCGCAAAGCGATGCTGAAATACTTAACAGCGATCTCGGCAGTTTT
TGGCTGGATCTGTTGCAGTGGGGCTGTACGGACGCCGATCAGTTAATCTGGCTGGATCCG
CCGCCGATGCCCGCGCTGCGGGCGGCCCGTCAACTCTTGCATCAATTACGCATTACCGAC
GCGCGGGGCATGTTGACGTCCGAGGGGCGGAAAATCGCCGCATTAGGCTGCGATCCGCGG
CTGGCGGCCATGCTGACGGCCGCGGCACGGCAGAGTAACGATGCGTTGGCCACGGCGGGG
TGTCTGGCGGCGATATTGGAAGAGCCGCCTCGCGGCGGATCGATAAATCTGCTGGATTGG
CTGCATCGCCCGCTGGCGCACTGGCTGCGGCGGTCACGGCAGCTTACTCGCCGTTTGTCA
CCGGAATCAGGCCGTATTGATGAAGGATGGGCTGTCTGGCTGCTTGCTCAGGGGTTTGCC
GATCGTATCGCCCGACGGCGCAGTCAGGATGGCCGCTACCAGTTGGCAAACGGCGCCGGA
GCGATGATGCCGGCGGATGAAGCGCTGTCCGGCGCCGATTGGTTATTGGTTCCCGCTTTA
TTGCAGAACAGTCATAATGCCGATGCGCGAATTTTACTGGCGTTGCCGCTGGATATTGCG
CGTTTGGAACAGCAGTTGCCCGACTTGATTAGCGAACATAACGTGGTGCACTGGGACGAA
GAAAAAGGTACTCTGCGCGCCAGCAAACGTAGCCAGATCGGATGCCTGACGTTACGTTCC
CGTCCGTTAAGCAAACCCTCCGATGAGGAGTTACAGCTGGCGATGTTGGCCTGGCTGCGG
GAACAAGGACTTGCTGCGCTGAATTGGAGCCCGGCGGCGCAACAACTGCGCGTTCGGCTG
CGGTGCGCCCGCCAGTGGCTGCCCGAGGTAAACTGGCCGCCGGTGGATGAAGAAACCCTG
CTGGCGACGCTGGAGCAGTGGTTACAGCCGTCTTTGTCCGGCGTGAGGGATTTGCGTGCG
TTGCGCCAGATCGATCTGGTTGAGGCGTTAATGCGCTTGCTGGATTGGCCTTTACGTCAG
CGGCTGGATAGGGCGTTGCCCAGTCATTACACGGTGCCGGGCGGCAGTCGTCTGGCGATA
ACCTATTATGAGGATAAGCCGCCAGTGCTGGCGGTGCGGATGCAGGAAATGTTTGGCGAA
CGTCAAAGCCCGATGTTGGCGGAAGGGCGCGTCGCCTTGGTGCTGGAGCTGTTGTCGCCG
GCTCAGCGGCCTTTGCAGATTACGCAAGACCTGGCTGCTTTTTGGCAGGGCGCTTACCGT
GAGGTACAAAAAGAGATGAAAGGGCGTTATCCCAAACATGTCTGGCCGGACGATCCGGCG
AATACGGTTCCGACACGGCGCACCAAGAAATATCAGAATCATTAA
>BG_00353 Penicillin-binding protein 1B
ATGTCTCGGGATGACCGCGAACCTATTGGACGTAAGGGAAAAACGTCGAGACGTAAACCT
GCTCGCAGGCAGGAAGTACGGCGCCGCAGGGATGACGACTATGATGATGATTATGAAGAT
TATCAGGATGATTTTGATGACGATGATGATGATGGCTATGATGATGAGGACGCTATGACG
AACAAACCGCGCAAGAAACGGCGTTGGCTGGGACTCTTCATCAAACTGGCCCTGATTTTT
GCCGTGCTGCTGGCGATGTATGGCGTGTATCTCGACAGTCAGATTCGTGCCCGTATCGAA
GGCAAGGTGTGGCAGCTGCCGGCGGCGGTGTACGGACGAATGCTCAATCTTGAGCCCGGG
ATGCCTTATAACCAGAAAGAGATGATCAGCCTGCTGGAAGGGATGCAGTATCGTCAGGTT
AGCCGCATTACCCGTCCCGGCGAGTTCAGCGTACGCGGCAACGGCATTGAAATGCTGCGG
CGGCCCTTCGATTTTCCTGATGGCAAAGAAGGACAGATTCATGCTCGCCTGACGTTCAGC
AACGAGCGTCTGTCGCAGATCCAGAATCTGGATAATCAGCGTAATTTTGGTTTCTTCCGT
CTCGATCCGAAGTTAATCACCATGATGCAGTCGCCGAATGGCGAACAGCGGTTGTTTGTG
CCGCGAGCCGGATTTCCCGATCTGCTGGTGGATACGTTGATCGCCACCGAAGATCGCCAT
TTCTACGAGCATGACGGCATCAGCCTGTATTCGATCGGGCGCGCATTTTTAGCCAATATC
ACCGCCGGCCGCGCGATCCAGGGCGGGAGTACGCTGACGCAACAGTTGGTTAAAAACCTG
TTCCTCACCAATGAGCGTTCCCTGTGGCGTAAAGCGAACGAGGCTTATATGGCGCTGATC
ATGGATTATCGCTATAGCAAAGATCGCATTCTGGAACTGTACCTTAACGAAGTGTACCTC
GGTCAGAGCGGCAGCGATCAGATCCGCGGATTTCCGTTGGCCAGCCTCTACTATTTTGGC
CGTCCGGTGAATGAGCTCAGTCTCGATCAGCAGGCGCTGCTGGTGGGCATGGTGAAAGGC
GCGTCGCTGTATAATCCGTGGCGTAATCCTAAAATTACGCTGGAGCGCCGCAATCTGGTA
TTGCGCTTACTGCAGAATCAGCAGGTTATCGACGCCGATCTGTATAACATGCTGAGCGCG
CGTCCGTTGGGCGTTCAACCCAAAGGCGGGGTGATCAGTCCTCAGCCGGCGTTTATGCAA
CTGGTTCGTCAGGAGCTACAGCAAAGGCTGGGAGATAAAGTCAGCGATCTGTCCGGCGTG
AAGATTTTCACCACGCTTGATCCGGTATCGCAGGATGCGGCGGAGAAGGCGGTAGAGGAT
GGGATTCCGGCGTTAAGGGCCGCGCGCGGCGTTGACGATCTGGAGGCGGCGATGGTGATC
GTCGACCGTTTCAGCGGCGAGATCCGCGCCATGGTCGGGGGATCGCAGACGCAATACGCC
GGATTCAACCGCGCCTTGCAGGCGCGCCGTCCTGTGGGGTCGCTGGCCAAGCCGCCTACC
TATCTGGCGGCGCTGAGCCAGCCTGACACCTACCGTCTGAATACCTGGTTGGCGGATGAA
CCGCTGTCGCTGAAGCAGCCCAACGGCCAACTGTGGCAGCCGAAAAACTACGATCGCCAA
TTCCGCGGGCGCGTCATGTTGGTCGATGCGTTGGCGAACTCGCTTAACGTGCCGACGGTG
AACCTGGGGCTGGCCGTCGGGTTGGATCAGGTTACGGCGACGTTGAAGAGTTTGGGAATT
CCGGCGAACGTTATCGAACCCGTGCCATCAATGCTGCTGGGGGCGATCAGCCTGACGCCA
ATGGAAGTGGCGCAGGAATACCAGACGATAGCCAGCGGCGGAAATCGTGCGCCGTTATCG
TCTTTACGTTCGGTGATTGCCGAAGACGGCACCGTGTTGTTCCAGAGCTTCCCGCAGGCT
GAACGCGCCGTTCCCGCCCAGGCTGCCTACCTGACGTTGTACGGCATGCAGCAGGTGGTG
GCGCGGGGGACTTCACGCTCGCTGGCGGTCAAATTCCCGAATTATCACCTGGCGGCGAAA
ACCGGCACCACCAACGATCTGCGCGACAGCTGGTTTGCCGGCGTGGACGGCAAGGAAGTG
GCGATAAGTTGGGTGGGGCGCGACAACAACGGGCCGGCAAAACTGACCGGGGCGAATGGC
GCATTGACCATCTATCGCCGCTATCTGGAAAACCAGACGCCGCTGCCGCTGATGCTGACG
CCGCCAGAAGGCATCACGGCCATGACCGTGGACGCCAGCGGCAATTTTGTCTGTAACGGC
AGCAGCGCCGGGCGAACTTTACCGATATGGACGGATAATCCGCAGGCATTGTGTCAGACC
AGACCGGCGCAACCGGCTCAGCCAGAGCAACAACAAAATGGCGACGGCGTGGCGGACTGG
ATCAAGGAAATGTTCGGTCAGTAA
>BG_00354 Cysteine/O-acetylserine efflux protein
ATGCTCGATCCCTCTTTTCTCAGCTATGTCACCGTCATGTCGATTACCCCCGGCCCCAAC
AACCTGCTGCTGGCGACCTCCGGTGTTAATTTCGGCATACGGCGTACGCTGCCCATGCTA
TTGGGAATTATGTTTGGCTGCGCGGTGCAAACGGCGCTGATGGGCGTGGCGCTGGAGCTG
TTGCTGAGCTGGATGAGCGCGGTAAGAGTGCCGCTCACCGTGCTGGGATGCGGCTATCTG
CTGTGGCTTTCCTGGAAAATTATGCGAGCATCCGCACCGGAGTTACGCGCTAAAAGCCAG
CCGATGACCCTGCTTCAGGGCGCGCTGTTCCAGGCGGTCAACCCCAAAGCCTGGTTGATG
GCCAGCAACGTGGCGCTGCTCTATACCGCCAGCAGCGGCATTCTCACCATCATGTTCGCC
TTTATGGCGCTAAACCTACCATGCATTCTGGTATGGGCGGCATTTGGCGACCTAATCGGC
AAGCACCTTCAAGCCCCCTGGAAACTGCGGTTGTTCAACGGCATCATGGCGCTGTCGCTG
GTGATCACCGCCCTCTGGATGCTGCTGGAGGCGGTTGGCATTCCCGCATAA
>BG_00355 putative HTH-type transcriptional regulator YjiR
GTGTCCAGTATCGACCCACAAGAAAGCACGCTTTATCAGCAGTTGGCTGAAACCTTTGCC
ACGGCGATCCACCAGGGGACCTGGTTGCCGGGAAGTCGTTTGCCCGCCATCCGCCGCGTA
GCGGGATCGCATCAGGTGAGTGTGAATACCGTGCTGAATGCCTGGCGCATTCTTGAGGAT
CGCGGTTTGATCGAAGCCCGCCCGCAATCAGGCTATTTTGTGCGTGGACGTTTGCCGCCG
TTGACGAAAACCTGGCAGCACCGTGCGCAGGTCATCTCGCCAAGCAGCGATAAATTAGAT
CTGATTGATTCGGTTTTCGCCGCGCAAAATCATCCCGACTACCTCAACATTTCGCTCGCT
TGCCCACAAAATAGCGATTTTTACCCCGCCGCGAAGCTCGGCCGTATTACCGCCTCGCTA
TTGCGCCGTCAGCCGGACATGATTGGCCGCTATGCTTTGCCGCCGGGCAGTGAGCGGCTG
CGGCGCGAGGTGGCGCGGCGGGCGATGGAGTCCGGCATGGCGTTGAGCGGCGGCGATATC
ACGGTAACCCATGGCTGCATGGAGGCATTGCAACTGGCATTACGAGCCGTGACCCAGCCG
GGTGATTGCGTGGGGCTGGAGACGCCAACCTACTTTTATCTGTTTCCTCTGTTGGCCAGT
CTGGGACTGAAAACGCTGGAGATTCCGACCAGCCCGCAACGCGGGCTTTCATTGGATGCA
TTGGAACTGCTGCTTTCAGAGCAACGGCTGCAGGCGATCGTCGCCATGCCCAATGTACAA
AATCCACTGGGTTGCAACATGACGTTGGAAGATAAAAAGCGGCTGGCGAAATTGGTTAAC
GATTATCAGGTTCCGCTGATAGAAGACGGTTTGTATGGCGAACTACAGTTTAGCTGGCCG
CTTTCTCCAGCGGTTAAGGCGTTCGATCGTGATGGCTGGGTGATTTACTGTTCCAGTTTT
ACGAAAACGCTGGCGCCGGATTTTCGTATCGGCTGGATGGCCGCCGGGCGCTTTAGCGCG
ACGGTGGCGCGGTTAAAAGCGGTGTCGTCAATGGCGGAGTCTACCCTGCTGTCGGAGACG
CTGGCGCAATTTTTGGAATCAGGCGGCTACGACCACCATCTGCGCTCGATACGCCGCCGC
TATGCCGCCCAGTTGGATGAGGCCCGCGGACTGATCGCCCGCCATTTTCCGCAAGGCACC
CGCGCCACGCAACCGCAGGGCGGCTTTGTCTTCTGGTTGGAGATGCCGGGTAACGTCGAC
GGCGTGGCGCTGTTTCATCGCCTGTTACAGGAGAAAATCTGTGTGACGCCCGGAGCGCTC
TATACCCTGAGCGACCGCTGTCAACATGCGATTCGTCTCTCCTGCTGTTATCCCTTTGAT
GAGCGCTACACCTACGCGCTTAAGCGCGCAGGCGCGCTGGCCTGTGAAATGAGCGGCATT
GCGCCGGGCAGCGAAAGTTAG
">BG_00356 Glutamate-1-semialdehyde 2,1-aminomutase"
ATGAATAAATCTGAAAGTCTGTACGCGGCGGCGCAGCAACTCATTCCGGGCGGCGTGAAT
TCGCCAGTCCGTGCGTTTAACGGCGTGGGCGGCGTTCCGCTGTTTATCGAACGGGCAGAC
GGTGCCTATCTTTACGATGCCGATGGCAAATCCTACATTGATTACGTTGGCTCCTGGGGG
CCGATGATATTGGGACATAACCACCCGGCCATTCGTCAGGCGGTCATCGCCGCCGCCGAA
CGTGGATTGAGTTTTGGCGCGCCAACGGAGATGGAAGTCCAGATGGCGCGACTGGTGACC
TCGCTGGTGCCGACCATGGATATGGTGCGCATGGTCAACTCCGGGACAGAAGCGACCATG
AGCGCGATCCGGCTGGCGCGCGGTTTTACCGGACGCGACAAAATCATCAAATTCGAAGGC
TGCTATCACGGACATGCAGACTGTCTGCTGGTGAAAGCCGGTTCCGGCGCCCTGACGCTG
GGTCAGCCGAATTCACCCGGCGTACCGGCGGATTTCGCCCGCCACACGCTGACCTGCACC
TACAACGATCTGGCCTCGGTGCGTTCCGCCTTTGAACAATACCCGGAGGAGATAGCCACC
GTTATCGTCGAACCCGTCGCCGGCAATATGAACTGCGTGCCGCCGCTGCCGGAATTCCTG
CCGGGGCTGCGGGCGCTGTGCGACGAATTCGGCGCCTTATTGATCATTGATGAAGTGATG
ACCGGATTTCGCGTTGCGCTGGCGGGCGCACAGGCTCACTACGGCGTGGTGCCTGATTTG
ACCTGTCTGGGTAAAATTATCGGCGGCGGCATGCCGGTCGGCGCATTCGGCGGCAAACGA
GAAGTGATGCAGGCGCTGGCGCCAACCGGCCCGGTTTATCAGGCGGGAACGCTCTCCGGT
AACCCGATTGCGATGGCTGCCGGGTTTGCCTGCCTGACGGAAGTGGCCAAACCCGGCGTA
CACCAAAAGCTCACCGAGCTGACCGAACAGCTTACCGCCGGGCTGTCGGCGGCGGCGAAA
GCGGCCAATATTCCGTTGGTGATCAATCAGGCCGGAGGAATGTTTGGGCTATTCTTCACC
GATGCCGGGCGCGTCACCTGCTATCAGGAAGTCATGACGAGCGACGTAGACCGTTTCAAG
CGCTTCTTCCACATGATGCTGGAAGAAGGCGTTTACCTGGCGCCTTCCGCCTTCGAAGCC
GGTTTTATGTCTCTGGCCCACAGCCAGCAGGATATTGAGCGCACTATCGAGGCGGCGCGC
CGCAGTTTCGCTCAATTATAA
>BG_00357 Iron-sulfur cluster insertion protein ErpA
ATGAGCGACGATGTAGCTGTAGCAGTGCCTCTGCAATTTACGGATGCGGCGGCGAAAAAG
GTGAAACTCCTGATTGCTGATGAAGAAAACCCCGAGCTGAAACTGCGGGTTTATATTACC
GGGGGCGGTTGTAGCGGCTTCCAGTATGGTTTTACTTTTGACGATCAGATCAACGAAGGC
GATATGACCATTGAGAAGCAGGGCGTCGCCCTGGTAGTTGATCCCATGAGCCTGCAATAT
CTGGTGGGCGGTTCGGTCGATTATACCGAGGGGCTGGAAGGTTCGCGTTTTATTGTAACC
AACCCGAACGCCAAGACAACCTGTGGCTGTGGTTCTTCTTTCAGCATCTGA
>BG_00358 hypothetical protein
ATGAAACATATCTTGCTTAGCGCAGGCTTGCTTCTGGCTGTCTGCGGTTCCGCTTATGCG
GGCAATAGCAGCGGGCAAATTAACGCCAAGCTAACCATTCTGCCTTCATGCGGCATTGAG
CCTCAACACGGCCAATATCAGATGAAGTGCAACGTCGCTTCCGTCCTTCAGCCTAAAATA
ACCGAATCCCCCATTCTGACGGAGCAGATAACCCCGTCATCAGCCACAACGGAAAGCGAC
ATGGGCGCGCGCCTGATTACGGTTGAGTGGTAA
>BG_00359 Vitamin B12-binding protein precursor
ATGACATTGCGGATTCGCGCTCTTTTCGGACTTCTGCTATTTTTCACCGCCGCCGCGGCA
AACGCGGTTCCGCAACGCGTGATCAGTCTGGCGCCGCATGCCACGGAAATGGCATACGCC
GCCGGGATGGGAACCCAGTTAGTGGCGGTCAGCAGTTGGTCCGACTATCCTGCGCAAGCG
CAAAAGCTGGAACAGGTTGCCTCCTGGCAGGGGATTAACCTTGAACGGATCCTGGAACTC
AAGCCCGACCTCATTCTGGCCTGGCGTGAAGGGAATCCGCAAAGGCCGCTGGATCAGCTG
GCCGGATTTGGTATTCCTATTGTTTATCTGGATGCCAAAACGCTTAATGATATTCCCGCT
ACACTGACGAAGCTGGCGCAATACAGTTCTCATCCGGAACAGGCGAAGCAAACCGCCAGC
GCGCTTCGCCAGCAATTGGCGGAACTACAGCGGCAATACGCCAGCAATAGTCCGGTGCGG
GTGTTTATGCAGTTTGGCGCCCATCCGCTGTTCACTTCAGCGCAAGGCACCTTGCAAAGT
CAGGTTATCTCACTGTGCGGCGCGCAGAATATCTTCAGCGACAGTCCGGTTCCCTGGCCG
CAGGTTAGCCGGGAACAGGTATTAATGCGCAAACCACAGGCGATTATCATCAGCGGTTCC
TCTGACGCCATAGCGAATACACAAGCATTCTGGCAGCCGCAATTATCCGTTCCGGTGATT
GCAGTCAATGAAGATTGGTTCAATCGCAACGGACCGCGTTTATTACTGGCGGCGCAGCAG
ATTTGCCGACAATTAGCCGAACTGAAAAAAAATGATTAG
>BG_00360 5'-methylthioadenosine/S-adenosylhomocysteine nucleosidase
ATGAAAGTCGGCATTATCGGCGCTATGGAACAAGAAGTTACCTTGCTTCGCGATCGCATC
GAAAACCTCCAGACCATACAGCGCGCAGGTTGCGAAATTTACAGCGGTCAATTAAACGGT
GTCGACGTCGCCTTATTGAAGTCAGGCATCGGTAAAGTCTCCGCCGCGCTGGGCACTACA
TTATTGCTGGAACATTGCCGGCCAGACGCGGTGATTAATACCGGTTCGGCCGGCGGCCTG
GCCGCAACGCTGAAGGTGGGCGATATCGTGGTTTCCGATGAAGTTCGCTATCACGACGCC
GATGTTACCGCCTTTGGCTACGAACCCGGCCAGATGGCGGGTTGTCCGGCCGCCTTCATC
GCGGATGAAGGGTTAATCACGCTGGCTCAGAATGCGATTACGAAACTCCAGTTGAACGCG
GTGCGCGGTCTGATTGTCAGCGGCGATGTGTTTATTAACGGCGCGGAACCGTTGGCCCGC
ATCCGTAAAACCTTCCCCAAGGCCATCGCGGTTGAGATGGAAGCCACGGCGATTGCCCAT
GTCTGCCACCAGTTTGCCGTACCTTTCGTCATCGTGCGGGCAATTTCCGACGTCGCCGAC
CAAGAGTCCCACCTGAGCTTTGATGAATTTCTGTCCGTGGCCGCGCAGCAATCTACCCGC
ATGGTAGAAACCATGTTGCAGGCATTGGCGGAGCATCGGTAA
>BG_00361 Deoxyguanosinetriphosphate triphosphohydrolase
ATGTCTGATATCGATTTTGCGAAAAAGATGAGTTTTCAGCGCCCCCTCAGTCATCCGATT
ACGGCTGAGGATGAATATTCCATTGTTCGTCAGTTTGAGAGCGATCGCGGACGTATCATC
AACTCCGCCGCCATTCGCCGGTTACAGCAAAAAACCCAGGTTTTCCCGCTGGAACGTAAT
GCCGCGGTGCGTTCCCGTCTGACGCACTCAATGGAAGTTCAGCAGGTTGGGCGTTACATC
GCCAAAGATATTCTGGAACGGCTAAAGCGGGACAACCGGCTGGAAACGCTGGGACTGGCC
CAACTGCAAACGCCGTTTGAAAGCATGGTGGAAATGGCCTGCCTGATGCACGACATCGGC
AACCCTCCTTTTGGTCATTTCGGCGAGTCGGCGATTAATAATTGGTTCGGTCAGTTAATG
GATGTTGCGCATGCCGGAGATGCAGCCCGCGAAGATAACTGTCAGGTCGGCTTTTTACAT
CTTAAAGAGGATGGCTTGAACGAATTGCGTTGCCGTATTCGTCAGGACTTAAGCCATTTT
GAAGGCAATGCGCAGGCTATCCGTTTAGTCCATACCCTGCTTAAGCTGAATCTGACCTAT
GGACAGGTCGGCTGTATTTTGAAATATACCCGCCCCGCGTATTGGCGCGAAGAAACGCCG
GCGGAATTTGATTATCTGATGAAAAAGCCCGGCTATTATCTGGCGGAGGAAGCCTTCGTA
ACGACACTGCGTGAAGAGCTGGCGATGGGGGAGTTTCATCGCCATCCGCTGACTTATATT
ATGGAAGCGGCGGATGATATTTCTTATTGCATCGCCGATTTGGAAGATGCCGTAGAGAAA
GATATTCTCACCATTGAACAGCTCTATGAACATTTACATCACTCCTGGGGCGAGGTTCTG
TCGGGAGATCTATTCAGTAAGACAGTGGCGAAATCTTATGAAAACCGCAGCCGTCACCAA
TGGCGCAGCACCAACGATCAGTTTTTTATGAATCTTCGCGTGAATACAGTGGCTAAACTG
GTGCCGCACGCCTCTCAGCGTTTTATTGATAATCTGCCGGAAATTTATTCGGGAGCCTTT
AATCAGGCGCTGTTGGAAGATGAAAGCGCCCAGAATCGGTTATTGAAAATATTTAAGCAG
GTGGCGTTAAAACACGTATTTAATCACCATGAGGTTGAACAGCTGGAGCTTCAGGGTTAC
CGGGTGATCCGCGGGTTACTGGATATTTATAGTCCGTTGCTTGAGATGTCGTATCAGGAC
TTTAGCCAATTAGTGCAAGAAGGAACGCACAGACGCTATCCGATTGAAACGCGGCTGTTT
CACAAATTATCCAGCAAACACTGCATGGCCTACCGGGAAGCCGTGGAGAACCTGCGGCAC
CTGTCTGATAAAGAACAGGAGATTCGCGAATATTATTTCCGGGCTCGTTTGATTCAGGAT
TATATCAGCGGTATGACCGATCTTTATGCCTACGATGAGTATCGTCGCCTGATGGCGGCG
GAATAA
>BG_00362 Periplasmic serine endoprotease DegP precursor
ATGAAAAGAAAATCATTGGTTCTGAGTGCGCTGACGCTAAGTTTGGCGATGGCTATGGGG
CCGCTGGGTGCAAATGCGGCAGAGTTGATCCCATCCTCTTCTTCCTCAAATCAGTTGCCC
AGCCTGGCGCCGATGCTGGAAAAAGTTATGCCTTCGGTAGTGAGCATCGCCGTAGAAGGG
CATACCAGCGTCGCCAGAGAAAAGATCCCGCAGCAGTTACAGCCGTTCTTTGGTGATAAT
TCCCCATTTTGTCAGGATGGTTCGCCGTTTCAGGATTCCCCCATCTGTCAGGGCGAGGAC
GACGGTGACGGGCAGTCATCCCGCCAGCAGGCTTTTCAAGCACTGGGCGCCGGGGTGATC
ATCAATGCTGAAAAAGGCTACGTGGTAACCAATAATCACGTGGTGGATAACGCGGATAAA
ATTCAGGTCCGGCTTAACGACGGCCGTAAATATGATGCCAAAGTGATCGGCAAAGATCCG
CGTTCTGACGTTGCATTGGTGCAGTTGCAGAACTTCAAGAATCTGACGGCGATCCAAATG
GCTGATTCCGATCAGCTGCGCGTCGGCGATTACACCGTCGCGATCGGTAATCCGTATGGT
CTGGGTGAAACGGCAACCTCCGGGATTGTCTCGGCGCTGGGGCGCAGCGGGCTGAATATC
GAAAATTATGAAAACTTTATTCAGACCGATGCGGCCATCAACCGCGGTAATTCCGGTGGG
GCGCTGGTTAACCTGAATGGCGAACTGATTGGTTTGAACACCGCTATTCTGGCGCCGGAC
GGCGGCAATATCGGTATCGGTTTTGCGATCCCCAGCAATATGGTGAAAAGTCTGGTCGCC
CAGATTGTTGAATTTGGTGAAGTGAAACGCGGTGAACTGGGCATTACCGGGACGGAACTG
AACTCAGAACTGGCCCAGGCGATGAAAGTGGATGCGCAACGCGGCGCGTTCGTCAGCCAG
GTTCAACCGAAATCAGCCGCCGCCGAAGCGGGAATTAAAGCGGGTGACGTCATCGTTTCG
TTAAACGGCAAAGCGATAAGCAGCTTCGCGGCATTGCGGGCCCAGGTCGGGTCGTTGCCG
GTGGGCAGCAAACTGTCGCTGGGTCTGCTGCGTGACGGCAAGCCGCTCACGGTAGAGGTC
ACGTTGCAGCAAAGCAGCCAGGCGCAGGTTGCATCGGGGAACCTTTATTCCGGTATTGAG
GGCGCCGAACTAAGCAATACTCAGATTGATGGTCAAAAAGGCGTCAAGGTCGATAACGTC
AAGGCGGGTTCCGCTGCGGCGAAAATCGGTTTGAAAAAGGATGACATTATCCTGGGCGTC
AATCAGCAGCCGGTACAGAATCTTGGCGAGCTGCGTAAGATTCTGGATAGTAAGCCGGCC
GTCCTGGCGTTGAGTATCCGTCGCGGCGACAGCAATATTTATCTGCTGACGCAATAA
>BG_00363 Carbohydrate diacid regulator
ATGGCGTCGTATCATCTCAATGCTAAAATGGCTCAGGATATTGTTGCGCGTACAATGCAG
ATTATTGATAGCAATATCAACGTGATGGATGCCCGCGGCAAAATCATCGGCAGCGGCGAC
CAAGAGCGATTGGGTGAATTGCATGAAGGCGCATTACTGGCGTTATCGCAAGGGCGGATC
GTCGACATTGACGAAGCGGTGGCTCGGCACTTGCACGGCGTACGCCCGGGTATCAATTTG
CCGCTGCATATTGACGGCGATATCGTCGGGGTAATTGGCCTTACCGGCAATCCGGGGCAG
TTACGTCAGTATGGCGAACTGGTCTGCATGACCGCGGAAATGATGCTTGAGCAGGCGAGG
CTGTTGCATATGCTGGCGCAGGATAGCCGCCTGCGTGAAGAACTGGTGCTTAATCTGCTG
CGTACTGATGAACTGTCGCCCGCTTTGATGGAATGGGCCCAGCGTTTAGGTATCGACCTT
AATCAGCCGCGCGTTGTGGCCGTGGTTGAGGTCGATAGCGGACAGCTTGGCGTAGACAGC
GCCATGGCCGAGCTCCAGCAGTTGCAGACGTTGCTGACGACGCCGGAGCGCGACAACCTG
ATAGCCATTGTTTCCCTGACGGAAATGGTGGTGTTGAAACCGGCATTGAACGGCCATGGC
CGCTGGGATGCGGAAGAGCATCGCCGGCGGGTGGATAACCTGCTGTCGCGCATGGCGGAA
AGCAGCCGGTTGCGCGTTCGTCTGGCGTTGGGGAACTACTTCTCCGGTCCGGGTAGTATT
GCCCGTTCTTACCGTACCGCCCGGACGACCATGAGCGTCGGCAAGCAACGGATGCCTGCG
CAGCGTTGCTATTACTATCAGGATTTAATGCTGCCGGTATTATTGGATAGCCTGCGGGGC
GGCTGGCAGGCGAACGAACTGGTGCGTCCGTTAACCAGGCTCAAGGCGATGGACAGCAAT
GGTTTGTTACGCCGAACGCTAAACGCCTGGTTCCGTAATAACGTCCAGCCCGGCGCCACG
GCAAAAGCCTTATTTATCCATCGCAATACATTGGAATACCGTCTGAATCGCATCTCTGAA
CTCACCGGCCTGGATTTAGGTAATTTCGACGATCGTCTGCTGCTGTATATCGCTCTGCAA
CTGGATGAAGAAGAGTAG
>BG_00364 Sulfate-binding protein precursor
ATGATGTCAATACGCCGTCTGGGATTATCTCTTGCTACAGCCACGCTACTATTTTCTGGC
GTTGCCTCTGCGGCAACAGAGTTACTGAATGTTTCTTATGACCCTACCCGCGAGCTCTAT
CAGCAATATAACGCCGCTTTTATCAAGCATTGGAAAGAGACTACCGGCGAGGATGTTTCG
ATCAAGAATTCACATGGCGGGTCGGGTAAACAGGCCCGTTCCGTCATCGACGGTTTACAG
GCGGATGTGGTAACGCTGGCGCTGGCGGGCGATATCGATGCGCTTAATCTGAATACACAA
ATTATCGATCCGAAATGGCAGGCACGTTTGCCTGACAACAGCACGCCTTATACCTCCACC
ATCGTTTTTCTGGTGAGAAAGGGGAATCCGAAGCAGATTAAAGATTGGGACGATCTGATT
AAACCGGGTGTTGAAGTGATCACGCCAAATCCGAAAACTTCCGGCGGGGCGCGTTGGAAT
TTCCTGGCGGCCTGGGCCTATGCCAAAGCTCAGCCCGGCGGTAATGATGAAACGGCGCTG
AAGTTTGTGACTGAAGTGTATCGTCACGCGCCGGTTCTGGATACCGGGGCTCGTGGTTCG
ACCATCAGCTTTGTTCAGCGTCAACTGGGCGATGTTCTGTTGGCCTGGGAAAACGAAGCC
TATCTTTCTCTGCAAGAGCAGGGCGGCGATCAGCTTGAAATTGTCACGCCATCGCTGTCC
ATTCTGGCCGAACCTCCAGTTGCGGTGGTGGATAAGGTGGTAGATCGCAAAGGCACGCGC
AAGCAGGCGGAAGCCTATCTGCAATATCTTTACAGTGATGAGGCGCAGCGGATTATCGGT
AAAAACTTCTATCGCCCGCGTAATGCCAAAATTGCCGAAGAATTTAAAGATCAGTTTGCG
CCGGTGAATCTGGTAACCATTGATAAAGACTTTGGCGGTTGGAAAACCACACAGGAAACC
TTCTTTAATGATGGCGGTGTGTTCGACAAAATCTTCCAAGAGATTAATAAGTAA
>BG_00365 Sulfate transport system permease protein CysT
ATGTCACAACGTAGCTCCCCGGTAATTCCCGGTTTTGGATTAACTTTAGGTTTCAGCCTG
AGTTATTTAGGGTTGATTGTACTCATTCCATTGGCAGGAATGTTTCTTTATGCCAGCCAA
TTGACACTGGTGCAGTTTTGGGAGCTGATTACCAGCCGACAGGTGCTTTTTTCCCTCCGT
TTGTCCTTTGGTACGGCGCTGATGGCCGCTTTTATCAACGGTATTCTGGGAACCCTGTTG
GCATGGGTGTTGGTGCGTTACACCTTCCCCGGTCGCAAAGTTATTGATGCGATGATCGAC
ATGCCCTTTGCTTTGCCGACGGCTGTCGCGGGGATTGCGCTAACGGCCTTATATGCGCCG
AATGGACTGATCGGCTCGCTGTTTCCCTTTAAAATCGCCTATACCGGTATCGGTATTACG
CTGGCATTAATTTTTGTCACCTTGCCTTTTGTGGTCAGAACATTGCAGCCCGTTCTGGCC
GATATTCCGAAAGAAATCGAAGAGGCGGCGGCCTGCCTTGGCGCGCGGCCGCTGCAAGTC
TTCCGTCATGTTTTGGTTCCGGCGTTGCTTCCCGCCTGGTTAACCGGCTTTGCCCTGGCA
TTCGCCCGCGGCGTGGGCGAGTACGGATCCGTGGTGTTTATCGCGGGGAATATTCCGTTT
AAAACTGAAATTTTGCCGCTGCTGATCGTCTCCAAACTCGATCAGTATGACTATAAAGGC
GCGACTGGCATTGGCGTATTCATGCTGCTGGTTTCTTTCATTATGTTGCTGCTGATTAAT
TTATTGCAGCGCCGTATTCAACCGAAACTGTAA
>BG_00366 Sulfate transport system permease protein CysW
ATGGAACAGGTTATTTCTACTCAAACCCAGACAACGAAGTCGCCAAAGCATCCGGCGGCG
TATTACGTTTTGGTTGCGCTGGCGTGGATCGTCTTTTTTCTGATTCTGGTGTTACCGCTA
TTGATGGTGGTGACGCAGGGATTGCATAACGGGGTAGGGGCGTTCTGGGATGCCATTACC
GAACCCGATGCGATCTCGGCGCTGAAACTGACGTTACTGGCTACGGTGATTTCGGTTCCG
CTCAACGTGGTTTTCGGGCTTGCCACGGCATGGTGCGTGACCAAATTCGAATTCCGCGGC
AAAAGTTTTTTGCTGTCGTTAATCGATCTGCCTTTCTCCGTCTCCCCCGTTGTCGCGGGC
CTGGTTTATGTTCTGCTGTTCGGCGCGCAAAGTAAGCTGTATCCGTTCCTGACCGCGCAT
AATCTGGAGATCGTTTATGCGGTGCCGGGAATTGTGCTGGCGACAATTTTTGTCACGTTG
CCTTATGTCGCCCGTGAATTGATTCCGCTAATGGAACAGCAGGGCTCACAGGAAGAGGAG
GCGGCCAGATTGCTGGGAGCTAACGGCTGGCAAATGTTCTGGCATATCACGCTGCCCAAC
GTGAAGTGGGCATTAATCTATGGCGTGGTGCTATGTACCGCCAGAGCGATGGGGGAGTTC
GGCGCGGTTTCCGTGATCTCCGGCCATATCCGCGGGCTGACCAACACGCTGCCGCTGCAT
ATCGAGATTCTTTACAACGAATACAATATCGTCGCCGCTTTTAGCGTCGCCATTCTGCTG
TTAGTGATGTCGCTGGTTGTTCTATTGCTACGCCAGTGGAGCGAGAGCCGTCTGACGAAG
CAATTACAGAAACAACAGGAGTTGACCAAAAATGAGCATTGA
>BG_00367 Sulfate/thiosulfate import ATP-binding protein CysA
ATGAGCATTGAGATCCGCAATATTAATAAACAATTTGGTCAGTTTCAGGCGTTGAATCAA
ATCAATCTTGCCATTCAGAGCGGCGAACTGGTGGCGCTGCTGGGGCCGTCCGGGTGCGGC
AAAACGACGTTATTGCGCATTATCGCCGGTTTGGAAAGGCCGGATAGCGGCAATATTATT
TTTCATGGCGAAGATGTGTCTGTTCACGACGTGCGCAAGCGTAACGTGGGGTTTGTGTTC
CAGCACTATGCCTTATTTCGCCATATGACGGTGTTCGACAACGTCGCATTCGGTCTGCGA
ATGAAGCCTAAAAGTATTCGCCCGTCCAAACGTGATATTGAGAAAAAAGTTCATGAGCTG
CTCGGTCTGGTCCAACTGGACTGGCTGGCGGATCGCTATCCTGAGCAACTGTCCGGCGGG
CAGCGCCAGCGTATCGCCCTGGCCCGCGCGTTGATTGTCGAGCCTAGCATTCTGCTGCTG
GATGAACCCTTTGGCGCGCTGGATGCCAAAGTGCGCAAGGAGCTGCGCCGCTGGTTATCG
CGGTTGCATGAGGATATTAATTTGACGTCGGTGTTCGTTACTCACGATCAGGAAGAGGCG
ATGGAAGTAGCCGATCGTATCGTACTGATGAACAAAGGCGTCATTGAACAAATCGGCTCC
CCTGACGAGGTTTATAACCATCCGGCCAGCGAGTTCGTCTATCACTTTTTAGGGGACAGT
AACCAGCTGAAAATTGAAAAAACGGATGAAACCATTCTGTTTCGTCCGCATGAAGTCGCC
TTATCCGTTCAGGCTCAGGACGGCTATCAGCCCGTTATTGTTCGTGATATTCGTCCGCTG
GGCGCATTAACCCGTCTGTCGTTAAAGATTGGCAATCAACAGGAGTTGATAGAGGCCGAA
GTGGCAAGAGACGATCTTAGCCTGCAGGGTTTGCAAAAAGGGGATGTTATCCAGTTCAAA
CCCAAACGCTATAACCATGATTGGGAAATTTGA
>BG_00368 tRNA-Lys(ttt)
GGGTCGTTAGCTCAGTTGGTAGAGCAGTTGACTTTTAATCAATTGGTCGCAGGTTCGAAT
CCTGCACGACCCACCA
>BG_00369 tRNA-Val(tac)
GGGTGATTAGCTCAGCTGGGAGAGCACCTCCCTTACAAGGAGGGGGTCGGCGGTTCGATC
CCGTCATCACCCACCA
>BG_00370 tRNA-Val(tac)
GGGTGATTAGCTCAGCTGGGAGAGCACCTCCCTTACAAGGAGGGGGTCGGCGGTTCGATC
CCGTCATCACCCACCA
>BG_00371 tRNA-Val(tac)
GGGTGATTAGCTCAGCTGGGAGAGCACCTCCCTTACAAGGAGGGGGTCGGCGGTTCGATC
CCGTCATCACCCACCA
>BG_00372 Glutamate--tRNA ligase
ATGAAAATTAAAACCCGTTTCGCGCCCAGTCCGACTGGCTATCTTCATGTAGGCGGCGCT
CGTACCGCACTATACTCCTGGTTATTCGCCCGTCATCAAGGCGGTAAGTTTGTTTTGCGT
ATTGAAGATACCGATCTGGAGCGTTCCACTCAGGACGCGATCGATGCCATTATGGATGGC
ATGAACTGGTTGAATCTTGATTGGGATGAAGGCCCGTATTATCAGACCAAACGCTTTGAC
CGTTATAACGCCGTGATTGACCAGATGCTGGAAAACGGCACCGCTTATCGCTGCTATTGC
TCGAAAGAGCGTTTGGAAGCGCTGCGTGAAAAACAGATGGAAAACGGCGAGAAACCCCGT
TATGACGGGTGCTGCCGCGACTCCCACGCGCATCATGCGGATGATGAGCCCCACGTGGTG
CGTTTTCGCAATCCACAGGAAGGTTCCGTTATTTTCAACGACCGTATCCGTGGACCGATT
GAATTCAGCAACCAGGAACTTGATGATCTGATCATCCGTCGCACGGATGGTTCGCCCACT
TATAACTTTTGTGTGGTGATTGATGACTGGGATATGGAAATCACTCACGTTATCCGCGGT
GAAGATCATATCAATAATACCCCTCGTCAAATCAATATACTGAAAGCATTGGACGCACCG
GTTCCGGAATATGCGCATGTTTCCATGATCCTGGGCGATGACGGTAAAAAACTGTCCAAA
CGCCACGGCGCCGTTGGCGTCATGCAATATCGTGATGATGGTTACCTGCCGGAAGCGCTG
CTGAACTATCTGGTGCGTCTGGGATGGTCCTCCGGCGATCAGGAGATTTTTTCTGTCGAT
GAGATGAAAGCGCTGTTTTCATTGGAAGCCATCAGCAAATCCGCCAGCGCATTCAATACG
GAAAAGCTGCAGTGGCTGAATCATCACTACATTAATCATCTGCCGCCGGAATATGTGGCG
ACGCACCTGGCATGGCATATAGAACAGGCCGGCATTGATACGCGTACCGGTCCGCAATTG
AGCGAGCTGGTGACCTTGCTGGGCGAACGCTGCAAGACGCTGAAAGAAATAGCCGCTTCC
TGCCGCTATTTCTATGAAGATTTTGATCAATTTGATGCCGATGCGGCGAAAAAACACCTG
CGTCCGGTTGCTCGTCAGCCGTTGGAGCTGGTGCGCGCCAAGCTGGCGGCGATTACCGAC
TGGACGGCAGAAAACATTCACCATGCGATTCAGGGAACCGCTGACGAACTGGGACAGGGA
ATGGGGAAAGTAGGCATGCCGCTGCGTGTGGCCGTAACCGGCGCGGGGCAGTCTCCCGGC
GTTGACGTTACGGTTCATGCGGTTGGTCAGCAGCGCGCGCTGGCTCGTATTGATAAGGCC
CTGGAATTTATCGCGGCGCGTGAAGCTCAGCAATAA
>BG_00373 tRNA-Ala(ggc)
GGGGCTATAGCTCAGCTGGGAGAGCACTTGCATGGCATGCAAGAGGTCAGCGGTTCGATC
CCGCTTAGCTCCACCA
>BG_00374 tRNA-Ala(ggc)
GGGGCTATAGCTCAGCTGGGAGAGCGCTTGCATGGCATGCAAGAGGTCAGCGGTTCGATC
CCGCTTAGCTCCACCA
>BG_00375 Uracil-DNA glycosylase
ATGGCAACTTCCCTAACCTGGCATGACGTGCTGGCACAAGAAAAACAGCAACCCTACTTT
ATAAACACGCTGGAATTCGTTGCTAAAGAACGTGCGGCCGGGAAAACGATATATCCCCCG
CAGAAAGATGTTTTTAATGCTTTCCGCTTTACCGAACTTCATCAGGTCAAGGTGGTTATC
CTTGGTCAGGATCCCTACCACGGGCCGAATCAGGCCCACGGATTGTCCTTTTCCGTTCGT
CCCGGTGTTCCTGCGCCACCGTCACTGGTGAATATCTATAAAGAACTGGCGAATGACATC
CCCGATTTTGAAATTCCACAGCATGGTTTTCTGCAAAGCTGGGCCGAACAAGGGGTATTG
CTGCTTAATACCGTATTAACGGTTGAGGCCGGCAAGGCGCACTCGCACGCAAATTTGGGA
TGGGAAACCTTTACCGATCGCGTTATCTCGGCATTGAATGAAAGCCGGGAGGGCCTTGTT
TTTTTACTGTGGGGATCGCACGCGCAGAAAAAGGGCAGCATTATCGACCGTCAACGCCAT
CATATACTAAGAGCGCCGCACCCTTCCCCCTTATCAGCACATCGTGGTTTTTTGGGATGC
CGCCACTTTTCTCAGGCTAACCAGCTTCTGGAAAAACAAGGCATTGCCCCGATTGACTGG
ACGCCGCGTTTACCTGAAAGCCGATAA
>BG_00376 Autonomous glycyl radical cofactor
ATGGTTACTGGTATTCAAATCACCAAGTCAGACAACAATGCGCTGGTCAACTCTTTCTGG
TTGCTGGATGAAGAAAACTCTCAGGCACGCTGCGTCTGCGCCAAATCTGTTTATAGCGAA
GATCAAATTGTTCCGGTAAGCGATCTGGGCCAGATCGAATATCGTGAAGTTCCGCTGGAA
GTTAAACCAGAAGTCCGCGTGGAAGGCGGTCAGCACCTGAATGTGAACGTGCTGCGTCGT
GAGACACTGGAAGATGCCGTTAAACATCCGGAAAAATATCCGCAGCTGACTATCCGTGTT
TCAGGCTATGCCGTGCGTTTCAACTCGCTGACCCCTGAACAACAGCGCGATGTAATCACC
CGTACTTTTACCGAAAGCCTGTAA
>BG_00377 Calcineurin-like phosphoesterase
ATGCGTCGTCGTCAATTCCTGCAGTTAGCCGGAGCGATTTTTCTGGCATCCCGCGCAACT
GCAGCCTTGTCCGAAACGCCTACGGCCTCTCAACTCACGCTGCCTGAATCAGGCAAACAA
TTACTGAAGTTCGGCCTGGTCACCGATATCCATTATGCGGATAACGACACCTATGGCGCT
CCGGGAGAGGAGTTCTACGAGGTCTACCGCCATGCATTGCCGAAATTTCGCCAGGTCGTT
GACCTGTTCAACACGCAATCGCTCGACTTTGCCATTGAACTTGGCGACTTTAAGGACTGC
GTCAGCCCCCAGAATCATGAACAGACCATAGGTTTCCTAAAGCAAGTGGAGGGTGAATTC
GCTAAGTTTAAAGGCGATCGCTACCACGTAGTCGGAAATCATGACTTTGACGCCATCAGC
CCACAGGACTTTCTTGCCTGTACGCAAAACGCCGGCGATGCCAACGGCAAGCTCTATTAT
ACCTTTGTAAAAAATGGCGTTCGCTTCATCGTATTAGACGCCTGTTATACCGACGCCAAA
GGCGAAGGCGTGCACTTCTCTCACAACAACTTTACCTGGGATATTGCCAATATTCCTGAT
GAAGAGATTGACTGGCTGCGCGCCGTACTGAAATCCGACGACAAACCCATCGTGGTGTTT
ACGCACCAGACGCTGGATTACTTTGACCCGGCAATGGCGAAAGCGAAAGTTATCGTTCAG
AATGCGGAGCCTGTGGTCAAAGCGCTGGAAGATTCGGGACGGGTTCTGGCGGTCTTCTCC
GGCCACCATCATCCGGGCCGTTATAATTTCAGAAATGGCATCCATTACTTCACCACCAAA
GCGCTGGTTGAATGGCCGCTGCCTCATAACGCCTGCGCCATCGTCACGATTGATAAAGAT
CTGAATATTTATGTGGAAGGCATGTACGACGCCGTTTCCAGGCAGCTAAATAAAGCGCAT
GCCTGA
>BG_00378 ATP-dependent RNA helicase SrmB
ATGACAGCCACAAATTTTTCCGAGTTAGATCTTGATGACAGCCTGCTAGACGCCCTGCGC
GACATGGGTTATGAACGTCCGACGGCAATTCAGTCGGCGGCGATCCCGCCGGCGATGGAC
GGCCGCGACGTGCTAGGTTCCGCGCCAACGGGTACCGGTAAAACCGCAGCGTATCTGCTG
CCGGTCTTGCAGCATCTGTTAGATTTTCCTCGTAAAAAATCCGGGCCGCCGCGTATTCTG
ATCTTAACGCCGACGCGTGAACTCGCCATGCAGGTCGCCGATCAGGCCCGCATCATGGCC
GCACATACCCACCTGGATATTGCAACCATCACCGGCGGCGTGGCATATATGAACCATGCC
GAAGTGTTTAGTGAAAACCAGGATATTGTGGTGGCGACAACCGGCCGTTTGCTGCAATAC
ATCAAAGAAGAAAACTTTGATTGTCGCGCGGTCGAGACGCTGATTCTGGATGAAGCGGAC
AGAATGCTGGATATGGGCTTTGCGCAAGATATCGAGCATATCGCCGGTGAAACCCGTTGG
CGCAAACAAACGCTGCTGTTTTCCGCCACGCTGGAAGGCGAAGCGATTAAAGACTTTGCC
GAGCGCTTGCTGAACGATCCCGTTAAGGTTGAGGCCGATCCCTCACGCCGCGAACGTAAA
AAAATTCTGCAATGGTGCTATCGTGCCGACGATATCAAACACAAAACGGCGCTGCTTTGC
CACCATTTGAAACAGCCGGACGTCACCCGTTCCATTGTTTTCGTCCGTAAGCGTGAACGC
GTACACGAGTTAGTCGCCTGGTTACGGGAAGCCGGTATTACCGCCTGTTATCTTGAAGGC
GAAATGGTGCAAGCCAAACGTAATGAAGCGATTAAACGCTTGAGCGACGGACGAGTAAAC
GTGTTGGTTGCGACCGACGTCGCCGCACGCGGTATAGACATCAACGATATCAGTCATGTG
TTCAACTTTGACCTGCCGCGTACCGCCGATACTTATCTTCATCGTATCGGACGTACCGGC
CGGGCAGGCCGTAAAGGCTGCGCCATCTCTTTTGTTGAAGCGCACGACCATTTACTGCTT
GGCAAGATCAGCCGCTACTTGAATGAACCGCTCAAGCCCCGTGTTATCGATGAGCTGCGC
CCCGCGACCAAAGCGCCAAGTGCCAAGACGACGGGCAAACCCTCCAAGAAAGTGTTGGCC
AAGCGGAAAGAAAAGAAAGAGAAAGAAAAAGAGAAAACCAAGGTGAAAGTGCGTCAGCGG
GATAAGAAAAACATCGGTAAACGCCGGCAGCCAGTCCAAAAGGCTGACGAATCCTCCGCT
GAATAA
>BG_00379 tRNA1(Val) (adenine(37)-N6)-methyltransferase
ATGAGCGGGCAAGCTGATAATAAACCGGTGCTGCGTCAAGGTGGGTTTACCTTCAAACAG
TTTTTTGTCGCGCACGATCGCTGTGCCATGAAGGTGGGAACCGATGGCATATTGCTGGGA
GCCTGGGCTCCGCTACCCAGTGCCGGGCGAATTCTGGATATTGGCTGCGGCTCAGGTTTG
ATTGCGCTGATGTTGGCGCAGAGGAGTGATGATAATGTCCGGGTTGATGCGGTTGAACTG
GATACGGACGCCGGTCGTCAGGCGGCTGAAAATATAGCCGCGTCTCCATGGCCTGAACGG
GTGACAGTTTACATCGATGATATTGTAAAGTTTGCCGAGACCGGGACAGAGCGTTACTCG
CTGATTGTCAGCAATCCGCCTTACTTCGCGCCGGGTGTCGCTTGTCGCTCGGCGCCGCGT
GCTCAGGCTCGCTATACCGTCGCGCTGACGCATGAATTACTGCTGAACTGTGCGCGGCGT
TTGATTATGCCTGATGGCATGTTCTGTGTGGTATTGCCGATGCAGGGTGTTGAGAATTTT
GTGCGGCTGGCGCAGCAGCAGGGCTGGTTTATTCGTCAGCGTACGGACGTGACCGAATAT
GTTTCCCGTCCGGCGCATCGCGTATTGCTTGCGCTGTCCCGACAGGCGGGAGACTGCCCG
GAGCGGCAATTGGCGATACGCGATGCGGATCGCCGCTACTCTGCGGAATTTCAGGCGCTG
ACTAAATGTTTTTATCTCTTTATGTAG
>BG_00380 L-aspartate oxidase
GTGCTACCATCGGTTTTCCCTTCTTTCTTACGTGACGATACGAACATGCAACCGACCACT
GAATACTCCTGCGATGTATTAATCATTGGCAGCGGCGCAGCCGGGCTGTCTCTCGCTCTT
CGCTTGGCCTCGCAAGCAAACGTTACCGTTCTCAGTAAAGGCCCGCTGAGTGAAGGTTCG
ACCTTCTATGCCCAGGGCGGTATTGCCGCTGTTTTTGATGAGACCGACAGCATCGAATCA
CATATTGAAGATACATTAATCGCGGGTGACGGATTGTGCGAGCGTGAAGCCGTGGAGTTC
ATCGCCGGCAATGCCAAAAACTGCGTGCAATGGCTGATCGAACAAGGCGTACTGTTTGAT
ACGGAAACCAGCACCAGCGGTGAGGAACGTTATCACCTTACCCGCGAAGGCGGGCATAGC
CATCGCCGGATCCTGCATGCGGCCGATGCCACAGGAAAAGAAGTAGAAACTACGCTGGTG
CAAAAAGCCCTGTCGCATCCCAACATCCACATTATGGAACGCTGTAACGCCGTTGATTTA
ATCACCTCCAGCAAGCTTGGCTTACCTGGCCCCCGCAGAATTGTCGGCGCCTACATCTGG
AACCGTGAACGTGAAACCGTTGAGTCTTGCCGCGCGAAAACCGTGGTTCTCGCCACCGGC
GGCGCATCCAAGGTGTATCAATACACCACCAACCCGGATATTTCATCCGGCGATGGTATC
GCCATGGCGTGGCGCGCAGGTTGCCGGGTCGCCAATATGGAGTTTAATCAGTTTCACCCG
ACCTGCTTATTCCATCCTCAGGCACGCAACTTTCTGCTGACGGAAGCCTTGCGCGGCGAA
GGAGCCCACCTGAAACGTCCTGACGGCAGCCGTTTCATGCCGGACTTCGACGCCAGAGGA
GAGCTTGCGCCGCGCGATATCGTCGCCAGAGCCATTGACCACGAAATGAAGCGTCTTGGC
GCTGACTGCATGTATCTGGATATTAGCCACAAACCCGCGGAATTTGTTAAACAGCATTTC
CCCACCATCTATGAAAAACTGCTGACTCTGGGTATTGATATTACTCGGGAAGCCATTCCT
ATTGTTCCGGCCGCGCACTACACCTGCGGCGGCGTGATGGTCGATCAACGGGGGCGCACC
GATCTTGACGCGCTGTATGCCATCGGCGAGGTGAGCTACACCGGGCTGCACGGCGCAAAC
CGCATGGCGTCGAACTCATTGCTGGAGTGCCTGGTCTACGGCTGGTCAGCATCGGAAGAT
ATCCTGCGGCGCCTGCCGCAAATCGACCTGATTCAGGAACTGCCGGCCTGGGATGAAAGT
CAGGTTGATAATTCAGATGAACAGGTTGTTATCCAGCACAACTGGCACGAACTAAGGTTA
TTCATGTGGGATTACGTCGGGATCGTGAGAACCACAAAACGGCTGGAGCGGGCGCTACAC
CGCATTAATCTGCTCCAAAAGGAAATTGATGAATATTATTCGCACTTCCGTATTTCCAAC
AACTTACTGGAGCTGCGCAATCTGGTTCAGGTAGCCGAATTGATTGTGCGCTGCGCGCTA
GACAGAAAAGAGAGCCGCGGATTGCATTACACTCTGGACTACCCCAACCAGTTCGATACG
CCCAAACCCACCGTTCTTACGCCATAG
>BG_00381 ECF RNA polymerase sigma-E factor
ATGAGCGAGCAGCTAGCAGATCAGGTTCTGGTTGAGCGGGTTCAAAAAGGCGACCAAAAG
TCGTTTAACTTACTGGTTATTCGTTACCAGCATAAGGTGGCGAGCCTGGTATCCCGTTAC
GTGCCCCAAGGGGACGTGCCTGACGTGGTTCAGGAATCCTTTATCAAAGCGTATCGTGCG
TTGGAGTCATTCCGTGGCGATAGTGCTTTTTATACATGGCTATACCGTATTGCCGTGAAT
ACGGCTAAGAACTATCTGGTTGCGCAGGGAAGACGTCCGCCTTCCAGCGATATTGATGCC
AATGATGCTGAAAATTATGAAAATGCAGGCGCATTGAAAGAAATATCGAACCCTGAGAAC
TTAATGTTGTCAGAAGAGCTAAGAAGCATTGTTTTCCGTACGATTGAGTCTTTACCGGAA
GATTTGCGTCTGGCGATCACGCTGCGTGAATTAGATGGATTAAGTTACGAAGAGATTGCC
GTTATCATGGATTGCCCTGTCGGTACTGTTCGTTCCCGTATCTTTCGGGCTCGGGAAGCT
ATTGATAATAAAGTACAACCGCTTATTCAGCGCTAG
>BG_00382 Anti-sigma-E factor RseA
ATGCAGAAAGAGAAACTTTCCGCTTTAATGGATGGTGAGGCAGTTGATTCTGAACTGCTG
AATTCCTTGTCACACGATGACAAGTTGCAGCAAAGTTGGCAAAGTTATCATCTAATCCGC
GATACGTTGCGTGGGGATATTGGCGAAGGTGAACACGTTATTCATCTGGATATCGCCTCT
CGCGTGGCTGCTGCGATTGAAAAAGAACCTGTCCGTCTGGTTCCGCAAGCGCAACCCGAA
TCACAGCCACACCCTGAGCGTTGGTCTCAGATGCCGTTCTGGCATAAGATTCGTCCGTGG
GCCAGCCAGTTAACGCAGGTAGGCGTCGCCGCCTGCGTATCTTTGGCCGTTATCGTTGGC
GTTCAGAATTATAACCATACCGGTGCTTCGGATGGTATGTCGGAATCGGCCGCGTTCAGC
ACGTTACCCGCAATGGGAACCGCCTCGCCGGTCAGTTTCGGGGTGCCTTCGGAAAGCGTG
GCCTCCCATGGCGGTCAGCAAAAGTTTGATACGCAGCGCAACCGTCTCAACGCTATTTTG
CAGGATTATGAGCTGCAGCGCCGCTTGCACGCTGATCAACTTCAGCATAATGACGATCAG
CAAGCTGCAATTCAAGTTCCAGGAACTCAATCATTAGGAACTCAGTCCCGGTAA
>BG_00383 Sigma-E factor regulatory protein RseB precursor
ATGAAGCACGTCTGGTTAACCGTCTGTTTGCTGGTTGGCAGTTTGTTTTATCCCATCATC
GCCCCGGCGCAAACTGCGTCCGGGGCGTTGTTGCAAGAAATGAACCACGCCAGCCGCTCA
TTAAATTATGAAATTTCTTTCATCAATATCAATCGCCAGGGGTTTGAGTCGGTGCGATAC
CGCCATGCCCTGATTAATAATCATTCATTGGCTCAGTTGGTCTTTATGGATGGGCCTCGG
CGTGAAATTGTGCAGCGTGGGAATGACATCAGCTATTTCGATGCCGGTCTTGAGCCTTTT
ACGCTGTCGAGCGATCATATCGTCGATTCGCTGCCCGCGTTGGTCTATGCCGATTATCAA
AGTATCGCACCGTATTATGATTTCATTCCTGCTGATGGACGTGTTCGCATAGCCGATCAT
CTGGCTGTCGGGATCAGGATTATTTCCCGAGATGCGACGCGTTACAGCTACGCGGTCTGG
ATGGATACCGAGTCTAAACTGCCGCTGCGCGTCGATTTGCAGGATCGTAACGGTGAGCGT
CTGGAACAGTTTCTGGTGACGTCACTCGTCGTGGATGATAATGTCGCAAAAGCGATGCGG
CCGCTGGAAAACATCAATTTACCTCCCGCATTGCCGACTCCCGCGCCAGAAAGCGCAAAC
TTTTCCTGGTCGGCGGAATGGCTGCCGACGGGAATGAAAGAAGTGTCACGCAGCAGAAGG
ACGTTGCCGGGCATCAATCTCCCTATCGAAACGCGACTGTATAGTGACGGCCTGTTTAGT
TTTTCCGTTAATATCAGCCCGTCTTCCGAAGCGCGAGCTGAACAGTCCGTTCGTACCGGA
AGGCGTACGATTCATACTGAAACTCGCGATAATAATGAAATCACCGTTGTCGGTGAGCTT
CCGCCGGCCACGGCTAAGCGTGTGGCGGACAATATTATGCTGAAGGCGCAATAA
>BG_00384 SoxR reducing system protein RseC
ATGATTAAAGAATGGGCGACGGTTGTGTCATGGCAAAATGGTATCGCCACGCTGAGCTGT
GAACAGCGTTCGGGGTGCGGTAGTTGCCAATCTCGCTCTACCTGTGGAACCGGAGTGTTA
AATCAGTTGGGGGCGCCTGCTGAACACCAACTGAGGGTGCCTTGTGAACAGCCTTTGCAA
GTCGGGCAGCGAGTCGAGCTAGGCATTGCCGAAGCGCGTCTGCTTCAGTCCGCTGTTATG
GTCTATTTTGTTCCTTTGGTGGGGTTATTCGCCGGATCGGCGCTATTACAGGCTCTCTTC
GCCAATGAGCTTTCTGCCGTTCTGGGCGCGTTGCTGGGCGGTGGACTGACGTTTTTATCG
GTGAAGCGTTGGGCGGAAAACCAGGGGGGGAATGGCCGTTATCAGCCTGTTATTTTGCAA
ATTGCGCGGCCTGGCGAGTTACTACAAATCAAAACCATAACTGAGTAA
>BG_00385 Elongation factor 4
ATGAAGCACATACGAAATTTCTCCATTATTGCCCATATCGACCACGGTAAGTCGACGTTA
TCTGACCGCATTATCCAGATTTGCGGTGGTTTAACCGAACGTGAAATGGCTGCGCAGGTT
CTGGATTCAATGGATCTGGAGCGCGAACGCGGCATAACGATTAAAGCGCAGAGCGTGACG
CTGGATTACAAAGCTCTGGATGGTCAAACTTATCAGCTAAACTTCATTGATACGCCCGGA
CACGTCGACTTTTCTTATGAAGTTTCCCGTTCACTGGCTGCCTGTGAAGGGGCTTTATTG
GTGGTTGACGCTGGTCAAGGGGTCGAAGCCCAAACGTTGGCGAACTGTTACACCGCGCTT
GATATGGATTTGGAAGTTGTACCGGTACTGAACAAAATTGATTTGCCTGCCGCTGACCCA
GATCGTGTTGCCCAGGAAATTGAGGATATTGTTGGCATTGACGCCACGGATGCGGTGCGT
TGCTCGGCTAAAACCGGTGTCGGCGTGCCTGAAGTATTAGAACGTCTGGTGCGGGATGTT
CCACCGCCGCAGGGAAGTGCGGATGAGCCGTTACAGGCGCTGATTATCGACTCCTGGTTT
GATAACTATCTGGGGGTCGTTTCACTGGTGCGCATTAAGAATGGTTCGATGCGCAAAGGT
GACAAAATAAAAGTAATGAGTACCGGTCAGATTTATAACGCCGACCGTCTGGGGATTTTT
ACGCCGAAGCGGGTTGATCGCGACGTGCTCAACTGCGGTGAGGTCGGCTGGCTGGTTTGC
GCCATCAAGGATATTCTGGGCGCGCCAGTCGGCGATACGCTGACGTCGGCCCGCCAGCCG
GCGGAAAAAGCGCTGCCGGGGTTCAAGAAAGTCAAACCGCAGGTTTATGCCGGATTATTC
CCCATCAGTTCCGACGATTATGAAGCCTTCCGCGATGCGCTGGGTAAACTGAGCCTGAAT
GACGCCTCTTTGTTCTATGAGCCGGAAAGCTCGACGGCGTTGGGATTTGGTTTCCGCTGT
GGTTTCCTGGGGCTGCTGCACATGGAGATCATTCAGGAGCGGCTGGAGCGTGAATATGAC
CTGGATCTGATCACGACCGCGCCTACGGTTGTTTATGAAGTTGAAACGACCAGCCACGAG
ATCGTTCACGTCGATAGCCCATCGAAACTGCCGCCGCTGAATAATATTCAGGAATTGCGT
GAACCTATCGCCGAATGTCATATGTTGCTGCCGCAGGAGTATCTGGGCAACGTTATTACC
CTGTGTATTGAAAAGCGCGGCGTACAGACCAACATGGTTTATCACGGTAATCAGGTTGCG
CTGACCTATGAAATTCCGATGGCGGAAGTCGTGCTCGATTTCTTTGATCGGCTGAAATCG
ACTTCTCGCGGTTACGCGTCGCTGGACTACAATTTCAAGCGTTTTCAGGCCTCTGACATG
GTGCGGGTTGATGTTCTCATCAATGGCGAGCGAGTAGATGCATTGGCTCTGATTACTCAC
CGGGATAATTCACTGTATCGTGGTCGCGAGCTGGTGGAAAAAATGAAAGATCTTATTCCT
CGCCAGCAGTTTGATATCGCCATTCAGGCGGCTATTGGTAATCACATTATTGCCCGCTCA
ACCGTTAAGCAGTTGCGTAAGAACGTACTGGCGAAATGTTATGGCGGTGACGTCAGCCGT
AAGAAAAAACTGTTGCAGAAACAGAAAGACGGTAAGAAACGTATGAAGCAGGTAGGCAAC
GTTGAATTACCGCAGGAAGCCTTCCTGGCTATTCTTCACGTTGGCAAAGACAACAAATAA
>BG_00386 Signal peptidase I
ATGGCCAATATGTTTGCCGTAATTTTGGCGTTGGTAACGCTAATCACGGGAATTGTCTGG
TGCTTTGAACGCTTTGTGTGGGCACCCGCGCGCCGGAAAAAATTTGCGGCATCAAGCGAA
GCGGCGGACAGCGCCGAATTATCAAAAGCCGTTGCACAACCAGGATGGGTTGAAACGGTC
GCTTCGGTATTTCCCGTCGTCGCGCTGGTTTTAATTGTGCGTTCATTTATCTATGAACCG
TTTCAGATCCCATCCGGTTCAATGATGCCGACGTTACTGATTGGTGACTTCATTCTGGTG
GAGAAGTATGCCTATGGGATTAAAGAGCCCTTCACTCAGCATACCCTCATTGAGACGGGT
CATCCGAAGCGTGGCGATATTGCGGTATTTAAATATCCATCCGATCCCAAGGTTGATTTT
ATCAAGCGAGTGGTCGGTGTACCGGGCGATCGCGTCAGTTATAACCCTTTAACTAAGCAG
GTTACGATTCAACCGGATTGCGATGGTCAGCAATCGTGTGATAAAGCGTTGGCAGTCACC
TATAATAATGTTCAGCCCAGCGATTTCGTTCAGACATTTAATCAGCCTGAATTGGAATCC
CGCAGCGGGTTTTATCAAATTCCGGTTGGTGAAAATAAAATCGATGGCGTGCGTATGGAA
ATACGTAAAGAGTCGTTGGGTAATGTGACGCATAATATTCTGATTGTTCCGGGAGTGCGG
GATCAGCTCGGCGGATATTATCAGCAGTCGCAACAATCGCTCGCCACCTGGGTCGTACCG
ACCGGTCATTACTTCATGATGGGTGATAACCGCGATAATAGCCTGGATAGCCGTTATTGG
GGGTTTGTACCGGAAAAAAATCTTGTTGGCAAAGCAACAGCAATCTGGATGAGCTTTGAA
AAACAAGAGGGCGAATGGCCTACCGGGGTTCGGTTGAGCCGTATTGGCAGTATTCATTAA
>BG_00387 rncO
CAATATGCAGGACGGCGGTAACGGGACGCATCCCGATAAGCCTGTCAATAAGCGGATTCG
CCTCTGCAAATTGAAACATGACGTGTATAGCTGATATTAGCAAAGCAGGGCTGTTCCGTG
TGCTGTTGTTTTTGACGCATTGTTGATCTATTGGTAACACATGAATCCCATCCTAATAAA
CCGTTTACAAAGAAAGCTGGGCTATACTTTTCAGC
>BG_00388 Ribonuclease 3
ATGAATCCCATCCTAATAAACCGTTTACAAAGAAAGCTGGGCTATACTTTTCAGCAGTAC
GAACTTTTGTTGCAAGCCCTGACACACCGGAGTGCCAGTAGTAAGCACAACGAGCGACTT
GAATTTCTGGGCGACTCCATTCTGAGTTTTGTTATCGCAAATGCTCTGTATCATCGTTTC
CCCAAGGTCGATGAAGGAGATATGAGCCGGATGCGGGCGACGTTGGTTCGCGGCAATACT
CTGGCTGAAATCGCACGGGAATTTGAATTGGGCGAGTGTCTGCGCCTGGGGCCCGGAGAG
TTAAAGAGTGGGGGCTTCCGTCGTGACTCTATTCTGGCCGATACGGTAGAAGCATTGATC
GGCGGTATTTTTCTCGATAGTGATATCCAGACTATTGAGCGATTGATCCTGAATTGGTAT
CAAAGTCGCCTGGCTGAAATCAGCCCTGGCGATAAGCAAAAAGATCCTAAAACGCGGTTG
CAGGAGTTTCTGCAAGGGCGTCACTTGCCGCTGCCAACCTATCTGGTTGTTCAGGTTCGT
GGCGAGGCGCACGATCAAGAGTTTACTATTCACTGTCAGGTGAGTGGTTTTAGTGAATCG
GTAGTCGGTACCGGTTCAAGCCGCCGGAAGGCTGAGCAGGCTGCGGCAGAACAAGCGTTG
AAAAAACTGGAGCTTGAATGA
>BG_00389 GTPase Era
ATGAGCGAAGAACAGACATACTGCGGTTTTGTCGCCATTGTCGGTCGGCCTAATGTCGGT
AAATCTACATTATTGAATCAGCTGCTGGGGCAGAAAATTTCTATTACGTCGCGTAAGCCC
CAGACGACGCGGCACCGTATTATGGGGATTCATACCGAAGGGCCGTATCAGGCCATTTAT
GTGGATACCCCTGGGCTGCATATTGAGGAAAAACGGGCAATTAACCGCCTGATGAATCGC
GCGGCCAGTAGCTCTATCGGCGACGTTGAGCTGATTATCTTTGTCGTGGAAGGTACGCAC
TGGAACGATGATGATGAAATGGTTCTGAACAAACTGCGCGACCAGAAACACCCGGTTCTT
CTGGCGATCAATAAAGTGGATAACGTAACGGATAAAACCAAGCTGTTGCCGCATATTCAA
TTTATTAGCCAGCAGATGAATTTCCTGGATGTGGTGCCGATCTCGGCGGAGAAGGGCACG
AACGTGGATACGATCGCCAGCATTGTGCGTAAGCATTTGCCGCAGGCGGCACATCATTTC
CCAGAAGACTATATTACCGATCGCTCTCAGCGTTTTATGGCTTCGGAAATTATCCGTGAA
AAGCTGATGCGTTTTTTGGGAGAGGAATTGCCCTATTCAGTGACGGTGGAAATTGAACGT
TTCGCAACCAATGAACGTGGCGGCTATGACATTAATGGTCTGATTCTGGTGGAGCGCGAA
GGCCAGAAGAAAATGGTGATCGGGAATAAAGGCTCCAAGATCAAGACGATCGGCATTGAA
GCGCGCCATGACATGGAAGAAATGTTTGAAACCAAAGTTCATCTGGAATTATGGGTAAAA
GTGAAATCAGGTTGGGCGGACGACGAACGAGCTCTGCGCAGCCTGGGTTACAGTGAAGAT
TCGTAA
>BG_00390 DNA repair protein RecO
ATGGAAGGCTGGCAACGCGCATTTGTCTTACATGGGCGGCCTTACAGCGAAACCAGCTTA
TTGCTGGACTTGTTCAGTGAGAGTGACGGTCGGGTTCGGGTGCTGGCGAAGGGTGCCCGG
GCGCGACGTTCCAGCCTAAAAGGGTGTTTGCAGCCATTCACGCCGCTGTTGGTCCGTTGG
AGCGGCCGCGGGGAAATGAAAACCCTGCGTAATGCCGAGCCAGTATCGCTGGCGCTTCCT
CTTACCGGCATCATGCTCTATAGCGGTTTATACGTAAATGAGTTGCTTGCCCGCGTCCTT
GAACATGAAACCAACTATTCCGCGCTTTTTTTTGATTATCTCAATTGCTTGCAACAGCTA
GCTTCTCAGCATGCATCGCCCGAGCCGGCGCTGCGTCGTTTTGAGCTGGCTTTGTTGGGA
AACCTGGGGTACGGGGTGGATTTTCTGCATTGCGCGGGAAGCGGCGAGCCGGTGGCTGAT
ACCATGACCTACCGGTATCGTGAAGAGAAGGGGTTTGTCGCCAGCCTGATCGTCGATAAC
AATAGCTTTACCGGCTATGAACTGCGAGCGCTTGCGTCACGTGAATTTCCCGATTCAGCA
ACGTTGCGGGCAGCCAAGCGTTTTACGCGTATTGCGTTAAAACCTTACATCGGCGGTAAG
CCGCTGAAAAGCCGTGAACTGTTCCGCCAGTTCGTACCCAGGTCTGATTTACCTAAAACC
CCGTCTTCAGATAAATAA
>BG_00391 Pyridoxine 5'-phosphate synthase
ATGTCTGAGCTGTTGTTGGGCGTGAATATTGATCACATCGCAACCCTTCGTAATGCCCGT
GGTACTTCTTATCCTGATCCTGTCCAGGCGGCGTTTTTAGCTGAACAAGCGGGCGCGGAC
GGAATTACGGTGCATCTGCGTGAGGATCGACGCCATATCACCGACCGTGACGTTCGTATT
CTGCGAAAAACCATTCAAACGCGTATGAATCTGGAAATGGCAGTGACCGAGGAAATGGTG
AATATTGCCTGTGAGTTGAAGCCCCACTTTTGCTGTCTGGTGCCTGAAAAACGTCAGGAA
GTGACAACCGAAGGCGGGTTGGATGTTGCCGGTCAGCAGGAAAAAATGAACGATGCCGTT
GCCAAATTACGTCAGGCGGGAATTCAGGTTTCTCTGTTTATTGATGCTGATAAAAAACAA
ATCGATGCGGCTGTCGCCTGTGGCGCGCCTTATATTGAAATTCATACCGGCGCCTATGCG
GATGCCGTTGATGAACAGGCCCGCCGGCATGAGTTTGAACGTATCCAGACAGCCGCTGCC
TATGCGGCAAGCAAAGGGTTAAAAGTGAATGCGGGTCATGGCCTGACATACCACAATGTA
CAACCTATCGCGGCTTTGCCGGAAATGCATGAACTGAATATCGGTCACTCAATCATCGGA
CGCGCGGTCATGAGCGGATTGAGCGGCGCAGTGGCTGAAATGAAAGCGCTGATGCGGGAA
GCTCGTCGCTAA
>BG_00392 Holo-[acyl-carrier-protein] synthase
ATGGCGATCCTTGGACTCGGGACGGACATCGTCGAGATTGCCCGTATCGAATCTGTGATC
GAACGTTCAGGAGAACGACTGGCTCGTCGTATTCTGACAGAAAGCGAGTGGTTGCAATAC
CAGGAGCATCAGCAGCCGGTTCGCTTTCTCGCCAAACGCTTTGCCGTAAAAGAGGCGGCG
GCCAAGGCTTTTGGCACCGGAATTCGCAATGGATTGGCTTTTGCCCAGTTTGAGGTTTTT
AACGACGAACTGGGGAAACCCTGTCTGCGCTTTTTCGCCAAAGCAGCCGAATTGGCTGCC
CGCATGGGGGTAAAGCATGTGCATGTCACATTAGCTGATGAACGACGTTATGCCTGCGCG
ACGGTAATTATCGAGGGTTAA
>BG_00393 putative ferredoxin-like protein YfhL
ATGGCGTTACTTATCACCCATAAATGTATCAATTGTGACATGTGTGAACCGGAATGCCCA
AACCAGGCTATATCAATGGGAATGGACATCTACGAAATTGATGCAACACGTTGCACAGAG
TGTGTCGGACATTATGACACGCCGACCTGTCAGAAAGTGTGTCCGATCGACAATACCATC
ATCAAGGATCCCGAACATCAGGAAGGCCATGATCAACTGTGGGAAAAGTATGTGTTAATG
CACCACGCGGACAAACTCTAA
>BG_00394 hypothetical protein
ATGTTAATCAGTTTGGGCTATTATTTTCTCAGCAAGGGGATGCTGAACCATTGGATTCTG
ATTACTGGAGCCAATGCCAACGGCGGTATACCTTTCAGCCAATTTACCGAACATCAGGTA
AACTTATGGCTATTGAGTTGTTAA
>BG_00395 Cyclic di-GMP phosphodiesterase YhjH
ATGGCTATTGAGTTGTTAACCTCAGTTTTTTCCCCAACGTTGCCACAAAAACCAATTTCT
CCCGAAAAATACTTTGCCAATATCAATGTCGAAGAGCGCTTACGGATTATTGTGGAACAG
TTGCAGCTTTTATCGCATTGGAGCTTGCGCTTCATCCGTGATGATCTGCTAGCGTCAGTC
AATATTGATGGTATGACGCTGCTTGCTTTACAGAAGAGCCACGAAGCGAAGCGTCTTATC
TCTTCCATGCCATGGATCCGTTTTGAAATGGTGGAGAATCAAGGAGGATTGCCAAAAGAG
GCATTAACGAAACTCCCGGAAGCACAAACCTTATGGCTGGATGATTTCGGTTGCGGAGTA
GCAAATTTTTCCTCATTAATGCTAGCGCAATATGACTGTATCAAAGTTGCCCGTGAGCTC
TTTATTTTGTTGCAGCAAAGTGGGGAAGGTCGTGAGGTTTTTCCGGCGTTAATCACTTTA
CTTGCCCGTTTTTGTAATTATGTTGTTATCGAAGGAATTGAAACGCAGGAAGAATGGGCT
ATTGTTAAGTCTTCCTCCGCAGATGCCGCACAAGGATATTATCTTTCTCGTCCCCAACCA
TTTGATAACTTTGAGGCGCTAAAAACAGAGTTCTAA
>BG_00396 Cyclic di-GMP phosphodiesterase Gmr
GTGTATGAAATTATAATAACCATATTGTCATTGCTGCTATTGTACGCTTCTATAAAGAAT
AGAAAAATTAAGAAAAAGTTGAACGCAGAGCAGCAAAAACAAGATTTTTTGAACATGATG
TTCTTTGCAACGGAATATAGCCCCGCTTCCATTATGATTGCGGATGAAAACTGTGAAATT
GTTTATGTCAATCGTCAGTTTGTCGCCATGTCTGGCTATATGCCCGATGAAGTGATTGGC
AAAAAAACGAATATATTAAGCTCTGGTATGACTAACGCCAGTGTCTATGAAGATCTTTGG
TCCACTTTGAAAAGAGGGGAAGTTTGGAGCGGCGAATTTGTTAACCGTCGAAAAGATGGA
CAGTTGTTTTGGGAAAAGGCCAATATTGCCAAGATTCATAATAAGACCAATGATTCAACG
CAATACGTCGGGGTTAAGCTTGATATCACGGAGAGAAAAATCCAGGAGCACCACGATAAT
TCCTATAACCGGGCATTAGAGCTTTTATCGAGTGGGGCGCCGTTAAAAGACATCCTTGAT
GCAATCATATTTAGTGTGGAAGAGAAAAATCCCGGTCGTATCGTCTGCTCGGTGTTGCTG
GTTGATAAAGAAAAAAAATGCCTGACCTTAGGGTCTGCGCCCAGTCTGCCCGGCTTTTAT
AAAAATGCTATTCATAATGTTAAGATTGCAGATGGTATCGCTTCATTTGGGACGGCGGCT
TATACCGGAAAACGTGTGATAACAGATGATATCTCCGTCCATCCTGACTGGTCTCTGCAT
AAGGGGCTGGCTCTGTACGCTGGTTTACGCTCATGCTGGTCCGAACCTATTTATGGGCAG
AACAAAGAGGTATTAGGTGTATTAAGCGTTTATCACCGCAAGGTGTATGTACCTAATGAG
GAAGAAATATTTTCGATTGAGAAGTCGGCGCAATTAATATCCATCGCCATAGAACGCTAT
CGCGCTATTGATATGCTGCGACGGAGTGAAGAGCACTATCGACAGTTGGCGCATTATGAC
TCGTTAACGTCGTTGGCGAACGGTTTAACGTTTGCTGAACAAATGGAACAAGCTATATTG
CTGTCTAAGCAAACAGGCAGAAAGATTGCGTTGATGTTTCTCGATCTTAACAAATTTAAG
CAGATAAATGATTCCTTCGGTCATGCCGTCGGCGATCTGTTATTAAAAGAGGCGGCAGCG
CGTATGCGTGAAGCCGTAAGAGACTCAGATACGGTGTATCGGCGCAGTGGCGATGAGTTC
ATTATTCTGTTGCAAGGCATCAAGGAGGTGGATAACACGTTGTACGTTGCTGAAAAAATT
CATCATGCGTTAAATAAACCCTTTTTTATTGAAGGGAAGGAAATGGATATCTCCTGTAGT
ATCGGGATTGCGCTCTATCCAGAGCATGGCACGGATTCTTTAACACTCGCCATTAATGCT
GACTCGGCAATGTATCAGGCGAAAGCGATGGGGCGTAGTCAGACGCAAATTTATCATGAT
TTGAATAATCGTTAG
>BG_00397 Flp/Fap pilin component
ATGATACGTAAATTATTTAAGTCATTAAAGAAGGATGAGCGCGGCGTATCGGCTCTGGAA
TATGCCATTCTGGCAGGTGTAGTTGTAGTTGTGGTTGTCGCTGCTCTTGGCAAGTTTGGG
ACCAAGCTTGAAACAGCATTCGATAATCTGGGTACTAAGGTTGTGACTCAGGTTAACGAA
AAATAG
>BG_00398 Type 4 prepilin-like proteins leader peptide-processing enzyme
ATGCTTTTATTAAAGCTAATTATTACCGCGTTATTAATAGCCCTGTTCGGGCTATTAATG
CGTGCCGATTTGACGCGACGATGTTTGCCTAACCGCTGGATAGGTTATTACGCTCTGTTA
TTTCCTATTTATGCCTGGATTCAGGAATTGAATTGGGTTCAATTTGCTATTCACGGTTTA
TTCGCCATCGTTATTTTTCTGCTGTTGCTGTTGCCTTTTTTACGCGGCGGCATCGGCGGT
GGCGATGTCAAGTTGGGCGTGGTAGTGATGTTGTGGGCGGGGCCGCAGTCGGCGGCCTCC
GTACTGGTGGCGATCGGTCTGGTGGGTGCGCTGCTGGGCATTGCCGGATGGCTGGCGGAC
CTGCTGGCGGATAGAACGCCGCAAGTTACGTCTGATATTCCAGCTACAAAACAGCCCTTG
TCGCCTGGCTATGTTCTGTCGGCGCGGCGCGGGGTGCCTTATGGCGTCGCATTGGTGGCC
GGAGGGATAACGGCGTTAATCAGCCATGGCTGGGGTTTAATGCCTTAG
>BG_00399 SAF domain protein
ATGTCTTCAGTATTGAAATTTGCCTTAATTCTGCTTGCGGCGGCAATGCTGGCCGCGGTT
GCCCGCATCTGGTTTGTCAGTAGTCAGAATGCTGCCGCGCCGCAGGAAAAGCAGGTGCAA
GTACGCGTTGCCGCTGCCGATTTGCCGGCCGGATTGCTGCTGCGCGAAGGGGATCTGAGC
TGGAAAGCCTACTCCGAGGGAGAAGAGCCTAAAGGTGCGCTGCGTGAAGGCAGTACCAGC
GCCAATCTCAATGGCGCGTTGGTGCGCAAGCCGTTGTCAACCGGCGCGCTGATTCTGGAC
AGCGATGTTATCCGCCCCGATGCCCCGGGTTTTCTGGCTGCGGTATTAAAGCCGGGCATG
CGCGCCGTTTCCGTGCCGGTGGATGAGGTTTCCGGCAATGCCGGACTGATTCAGCCGGGG
GATTTTGTCGATATTATTCTGACCCAGAAGCTGAACCAGCAGGAAAACAATCACAACAGC
AATACGCGGCAGGTGGTGAGTGAAACGGTGGTGGAGCGGGTGCGCATCATCGCCGTGGGG
TCGAGTATCCAGCGCCAGACTGAGGATAACGGTAAAGCCAACCGCGCCAGAACAGTAACC
GTCGAGGTGGCGCCACGTGCCGCCGAAGCCGTTACCGTGGCGGCACAGTTGGGCAATCTC
TCCATGGCGCTACGCAGTTTTGCGTTGAAAGATCGGGATGCGGGAGATCAGGATGATGCG
CTGAACGCAACGGCCTCGGTCGTGGCGTGGGACAGTACTCGCGGTAAGGAAAGTCGTCCG
GTTTGGGGCGGCGATGTTTCCCGCGCGTTAGGTGCCGGAGAACATGGGGCGCCAGCATCA
GATTCGGAAGGGAAAATCACTCCGCCGCGATCACAACGGGTGATCATCATGCGCGGCAGT
CAACGTCAGGAACAGGAGTTTGACACCTATGCTCGCTAG
>BG_00400 Type II secretion system protein D precursor
ATGCTCGCTAGAATTTCATGGCATATGTTGGTGCTGGCGCTGGCCGGCTTATTATTGGGC
GTGTCTGTTAAGACGCAAGCGATGACGCTGTCCGTTGGCGCGGGAGAATTGATTAACGTA
TCCGGCGATATGGCGTCGGTATTCGTGGCCGATCCGGATATCGCCGATGTTCAGTCGCCG
ACGCCCGGCTCGGTGCTGGTGTTGGGCAAACGAGTGGGCACCACATCGCTGTACATACTG
GATAGCGCCGGTAAGCAACTGGCAAGGCGTACCATTGTGGTAAGGCATAATCTGTCTGAG
GTACAAACCACATTACGCCAGCGTTTTCCGAAACTGCGTCTGACGCTGACCTCGTCGCCA
GGTTCGATCATGGTGGCTGGCCAGGTGCCTAACGCTGAAACGGCTGAGGCGATTGCCCGT
ACCATTCGTCCCTATCTGAGTGAGAAAGATGAGCTGCTTAACCAGTTGGCGATCGCCAGC
CCGGTGCAGGTGCATTTGCGGGTTCGGGTCACCGAAGTGTCGCGTTCGGTCACGCAACAA
CTGGGGGTGAACTGGGAAGTGCTTTCCAGTCCGGGGAACTTCCTGCTCGGATTGGGGGGA
TTAAGGGATTTTGCTTCAACCAACACAACTACAGGCGTAACGACCTATACTCGCGCCTCC
AATAATTATGGTGTCATCGGCGGGTTCAAGTCGGGCAGTACTTCGGTTGAGGCCATGGTT
GACGCGTTAGATCAAGAGGGACTGATCAGTATTCTGGCTGAGCCCAACCTGACCGCGGTT
TCCGGTCAAACCGCCAGTTTCCTGGCCGGTGGGGAATTCCCGGTGCCGGTTAGACAGGAG
TCGGATACCACCACCGTCGAATTCAAACCGTTTGGCGTCGCGCTCGATTTTACTCCCACA
GTGTTGGGGGACGATCGCATCAGTCTCAAGGTTCGTCCTGAAATCAGCGAGATCGATACC
AATAACAGCATTGTGGTGGATGGGCTGAGTGTTCCCGGCATCTCCGTGCGACGGGTGGAA
ACCACGGTTGAGCTGGCCAGCGGGCAGAGTTTCGCCATCGGCGGGTTATTACAGAACAAC
GTCAGCGATGTGCTTTCCAAAGTTCCCGGCCTGGGCTCTATTCCGGTGCTGGGCAAGTTG
TTTTCCTCTTCGGATTATCAAAACAATAAAAGCGAACTGGTGGTTATTGTGACGCCGTAT
CTGGTGCGTCCGACCGCCGCCAACCAACTGGCGACACCGCTGGATAGCATGAGAGCCAAT
TCCGATATCGAATATATCGTGAATAAAAAGACCGGCGTCGATCCTTTGCAGAATAAGGTT
CCCCGTTTGACGGGATCGGCCGGTTTTGTCTATTAG
>BG_00401 Pilus biogenesis CpaD protein (pilus_cpaD)
ATGTTTAGCGAACTGCGTCGATATCTCGTTTTACTGTTTATCGGCGGGGCGATAGGCGTG
CTGGCCGGCTGTAGCTCATGGCAGCAGGATAATGACGGTATGCCGGATGTTTCCTCTATC
AAGCTGCAACAGCGAGGTAAAGCGTGGGTGGCGGTTCCCCCGGATTGTCAGAGCATGCTG
CAACCTAAGCGTGACTGGCGGGATAACGATCGCTGGCGGATCGCGTTTGGCTGCGCGACT
TACACCAATCTGGCGGTTAGCCTGGCGCGTCCGCAGGATCTGGCGGCGCCGCGGCGGTAT
AGCGGTATGCAGGCGGATGCGGCGGCGCTGTCGGTAACACGCTATCGCGAAAATAAAGTT
GAACCACTGCGGGAAACCGAGTCCACAGAGAAAACCAGCGATTAA
>BG_00402 Sporulation initiation inhibitor protein Soj
ATGAGTGTTCTGGGTGATAAAGAGCGTGGTGAACTGCGCGTAGTGAATTTTGCGGCCTTT
GTGCTGGATGCGGACAGTAAAGAGGAATTAACTCGTTTTCTCAAAACCAGTACGGTAACC
GATAGCCGGGTCGAGCGCGGCAATATTGACGATGCCATCGACTGGCTGAAGAAAATGGGC
CGTTCGCCCCAGCGTCTGCTGGTGGATATATCCGGTTCCAGCGGACCGCTGGATGAACTG
GATCGGCTGGCCAATGCCTGCGAGCCCTCAGTGCAGGTGTATGTGGTGGGGGATCGTAAC
GATATCGGGCTTTATCGCAATCTGTTGCAGCGCGGCGTGCAGGATTATCTGGTGAAACCA
CTGGGAACCGAATTGCTGCGCCGGGTGTTGGAGGAAAACGATCATAATCCGGTACGGCAG
CGGCGGCTGGGCAAATCTATCGCGGTCGTCGGTACCCGTGGCGGCGTAGGTACGACCAGC
GTTGCGGTGCATTTAGCCAGGCAGCTATCCGCCGGCGGCGCTCATCGGCGCGTGGTTTAT
ATCGACCTCGATTTTTACGGTGGTTGCGGCATTAGCATGTTAGGCCTGGCGGGAGGAAAC
GCGCTGGTTGAGATCCTGGGAAATGTCAGTCGGCTGGATCTCCAGTATCTGGAACGAACG
CTCAGCACCGCGGATAACCGCCTATACGCGCTGGGCGCCGAACTGGATTATATGGAACCC
TATGAGGCGACGGAAGGGGTTTTGGGGGAATTGCTGACGACGCTGAGCCAGCATTTTCAC
TATGTCGTTCTGGATGTGCCGCAGCGGGGCGGAAGTCTGGCGTCAGAGGCTTTTTACCAT
GCCAGCTTGGCCTGTATCGTTGCGGAGCAGTCGGTCTATTCGGCCAGAACCCTGGTTCGG
CTGGCGCGCCATATTGAGGCACACCCTAATCCGGCGACGGTCTACAACATTTTGAATCAG
CCACAGCCGTTGAATCGCAATAAAGTTAATAACAACGATTTTATTAAGACGGTGGATCTG
CCGGTTGCGGTACAGATCGGCTATGACGCCCAGTCCTTGTCGCTGGCGGAAAATCTGGCG
GAAGACCTGCCGGAGCGCAGCGAGTTCGCCCAGGGAATAAAACAGCTTGCCAGCATCTTG
ACCGGCGAAGCGCAAGGTAAACCCAAAACGGCATGGTGGCCGTCTCTGAGTCTCAAGAGG
TCTTCATGA
>BG_00403 Putative conjugal transfer protein/MT3759
ATGAGTTTTGGCCGTAAACCCGTAGAGCAGGTCAATGTATCGCCGCCAGATGAAATCATA
CCGGCAACGGATGTTCGCGAGCAGAGCAAACCAGCTAATGATGTTCTGACCGATCGGGAG
ACGCTGTTAGACAAGGAACCGCCGGTGGCGACTTACCGTTTGTCGGGCAATGCGGATACG
GTGGTGCGCTCCGTACATTATGCCCAGATACGGCAGACCGTCTTTGCCACCATCGATGTC
TCCAGCGCACTGCAACGTACCCGTGATGAGGTGCGGCTCGATGTGGAAACGATCATCGCG
GAAACCGTGGTTGCGGAAGGTCTGGCGATGACACAAAGCGAACAGAAGCTAATGGGACAG
GAGATCCTCAATGACATGTTCGGCGTCGGGCCGATTGAGCCATTGTTACAGGATGACACC
ATTTCCGACATTATGGTAAATGGTCCGGATCAAATTTATGTGGAGCGCTTTGGCAAACTG
GAGCTGACGCCGCTGAAATTTCGCGATAACGCGCATGTGGTCAGCGTCGCCCAGCGTATT
GCTTCATCGGTGGGGCGGCGGGTGGATGAAAGCAGCCCGATGGTGGATGCCCGTCTGGCT
GACGGCAGCCGGGTCAACGTGATTTTACCGCCGTTGGCGATTGATGGCGCGTCGATCTCG
ATTCGTAAGTTTTCGCGTAAAAATCTGACGTTGCAACGGCTGGCGGCGAAAGGCAGCCTG
TCCCCGGCGATGGCGCGGGTGTTGGAAATTGCGGCGGCCAGTCGGCTCAATATTCTGATT
TCCGGCGGAACCGGGTCGGGGAAAACCACCTTGCTCAATGCGCTATCGCGTTTTATCTCG
GTTTCCGAACGCATCATTACCGTGGAGGATGCGGCGGAACTCCAGTTGCAGCAGCCGCAT
GTATTACGGCTGGAAACGCGGCCGGCCAATCTGGAAGGCAGCGGCAAAATAACGCAGGGA
GACCTGGTGCGTAATGCCCTGCGTATGCGGCCGGACAGAATCATTCTGGGGGAAACCCGC
GGCGCCGAGGCGCTGGATGTGTTACAGGCGATGAACACCGGCCATGATGGTTCGATGACC
ACCCTGCACGCCAATAATCCGCGCGATGCCCTGATCCGTCTGGAAAGCATGGTGATGATG
GCAAACGGCAATCTGCCGCTCTATTCCATCCGTCGCCAGATTGCCAGCGCGGTACATATG
ATTGTTCAGGTTGAGCGTATGCGCGACGGCACAAGGCGCATTACCAGTATTACCGAACTG
GCGGGCATGGAGGGCGATGTTATCGTGATGCAGGAACTATTCCATTTCAGCTATGACGCC
GGCGCTTACGACGATGAAGTCCGAGGCACTTATGATAGCAGCGGCATGCGGCCCATTTTT
GCCGAGCGTGCCCGCTATTTCGGCATGGAAACGGCACTATTGGAGGCGATGCATCCATGA
>BG_00404 Bacterial type II secretion system protein F domain protein
ATGAGCGTGGCCGATGTTATCACCCTATTATGCTTTGCCTTTGCTGTGCTGCTTGGGCTG
GCGATAATGATATTGATGGATGTGCTGCACCGCCGATCCGCCGTGCGTATCCGCCAGAGA
TTGAAAGAGATCACGGGTTTATCGCGCCATGTTTCACGTCAGAAAATATTGCAGGATCTG
GAACGAGCGCAGACGGAGGCGCGCCGCTATCGGCGGCGCAAGGCGATGGGAACCTTGGGT
TACTATTTTAACCGGCTCGATACCGTTGGCGGGCATCAGGGTAGCCGGGTATTGTTTGGC
GCCGTACTGGCGACGCTGTTGTTGATGATCCTGTTGTTATTTCTCGGTTTTATCCCTACC
ACATGGTGGAGCGTACCGGCCGTGCTGTTGCTGGCGCCGCTGGCGGTTGCCGTTTTCCTT
TACCGTAGACAGGTGGCGCGTTTTCAGGTCAGGTTCCTTAGTCAACTGTCGGATGCCATG
GATTCGATTACCCGCGCCAGTCAGGCCGGGATCCCGGTGGTGCAATCCATTCGCAACGTC
GGAGAGCACTTCAATGCCCCGCTTGGGCCGGAGTTTCGCCGCATGGGTGATAGCCTGCTG
CTGGGCAATGATATTCAAGAGGTCATGGATGATGCGGTGCTGCGTATTGAATTGCCTGAT
TTTGCTTTTTTCGCCGTTTGCCTTTCCCTACAGCGGGATACCGGCGGCTCGCTGGTAGAA
GCGCTGGATAACTTATCCGGCATTATCCGCGCCCGGCGCGACCTGCGCTTGAAAACCAAG
GCCATGACGGCCGAAGGGCGCTTATCCGGTATGGTTTTAACCATGCTGCCTTTCTTTATC
GCCGGCGCTTTGTTCGTGCTTAATCCTAATTATATTAGTGTGTTATTCGAAACGCCGACA
GGACAGAACCTGCTGTGGGCGGCGGTGATTATGCTATTGCTAGGGGTGATCTCGATTCGC
AAGATTGCCAGCATGGAGGTCTGA
>BG_00405 Bacterial type II secretion system protein F domain protein
ATGATTCTGCTGCAACTGAGTTCCCTGCTGTTTGCCGCGTTAGGCGTTGGGTTGTATCTG
TACGCCCGTACCAGTCGCCGGGCCAGACTCACGGAACGTATGCGTAGTGAAGTTATACGC
AAGAGTACGCAGCAATCGGTATTGACGCCGGCAGGGCAGCGCCGACGGCTGGCCCAGCGT
TTTATGAGCGCACTGAATTCGATCGGCCGGTCTGTCCCTCTGTTCAGCGCCGCCCAGCGC
ACGGAAATTGCCGGAAAACTGGTATCCGCCGGATTTCGTAACCCACAGGCGTTGATGGTA
ATGATTGCGTTGGCGCTGCTATCAACATTGGTATTGCTGACGTTGGTGGCGGTGTTTGTC
TGGCCTTTGCTGGAGGAGCAGCGAATTTACGGCATATTGCTCTGCCTGGTGGCGGTCTAC
CTGGGCCTGCTGTTGCCGCGTGTGCTGCTGGACAAGATGGTGGTGCGGCGTCAGCGCATG
ATTCAGCAAGGGTTGCCGGATGCGCTCGACCTGTTGGTGATCTGCACCAATGCCGGGCTG
GGGCTAAACAGCGCGATCCATCGGGTGGCGGTGGAAATCGAAGCCGTCTGTCCGGCGCTG
GCGGATGAGTTGCGTTTAACCTCGGGCGAATTGCAGATCAGCAGTGATATCGAAACTGTA
CTGAAACGGCTGGCGCAACGCACGGGGCTGGAATCGATTCATACCCTGGTGAATACCTTG
CTGCAATCCCGCCAGTACGGTACGGCGATCACCCAGGCGCTGCGTATTCTGGCTCGTACC
GAACGTACCGCCAGGATGATGAGGCTGGAAGAGATTGCCGCCAAACTGGCGGTAAAAATT
ACCTTGCCGATGATGCTGTTTATTCTGCCCACGGTGTTGATTGTGGCGGCGGGACCGGCG
GTATTGGGATTGATATCATTTTTTGCACAGCAACAATAA
>BG_00406 Cytochrome c-type biogenesis protein CcmH precursor
ATGGACGGTAAATACCGAACGGTGATGGTGCTGGTTTTAGTGACGTTGCTTACGGGGTGC
TCGGCTTTTTACCAATCTGCACAGCGAATCGATAAGCGTGTTCAAAGCCAGTCTGAGTTG
GAGTCCGGCGATTTGCGCATCGCTTCCAGCGCGTTGCAGAGCGGGGATTTTACTATGGCG
ATGTCGATTTATAGCCGTTTGGCGCAGAGCAATCCAGGCGTTGTCGCTGTCTGGATGGGG
CTGGGGGATGCCCATTTCCTCCAGGGGGAATTTGGCGCGGCCAATAATGCCTATGTTAAA
GCGCAACAGTTGGATCCGAAAAATATCGATGCCTGGTTAGGACCAGCTCGGATCTTGGTT
CGGCAACGTAATCTGCCGGAAGCCATCGCCCGTTATCAGTCAATTCTCACGCGTTTTCCC
AATAATTCCCGGGCGTTGTCCGGATTGGGGGTCAGTTACGATCTGACTGGCGAGCACAAT
CAGGCGCAGAGCACCTACCGACGAGGGCTACAGATTTATCCCGACGATACGGCGCTACGC
AATAACCTGGGATTATCGCTGGCGCTTGATGGCAAACCGCGCGAAGCGATCAATGTCCTG
TTGGGGACTAATGGTGTGTCCGGCAAGCTGCCGCAGGAGCGGGATAATCTGGCGCTGGCC
TACGGCATGCTGGGACGGGATGACGCCGCCGAAGATATTCTGATGAGCAGCCAATCACAG
GATAGGGTGCAGGATAATCTGGCGTTTTATCGCTACCTGCGCCAGAGCATGGGGCAATCC
GGCGCGGTGGATAGCTATGAATAG
>BG_00407 TadE-like protein
ATGAATAGCCTGCGTCAGTTACGCTCGCGTTTGCGTCGTAACCAGCAGGGCGTCACGGCG
CTGGAGTACGCGCTGGCGGCGCCGCTGTTGCTTGCGGTAATCTTCGTCGCCATTGAGGTG
GCGTTCATTATGCTGGCGGACGCGCATCTGGATGTGGCCGCCAATCGGGTGGCGCGTATG
GGGCGCCTCGGTATCACTGGGGAGTGCCGGCAGGCGGTGCGTAAGGTGATGAAAGATACC
CTGTCAGTCTGGGTCAGCAGCGACAGTGCGATGTACACCGATGTCAAGATCTATACCCCT
GAGGGCGATAATTCGTTCAGCGATATTGATAGCGACAATTATACCCCGGAGTGCAATAGC
GGGGGGCGGGGGGACATGGTGATCTACCGTCTGGGGTTCGATCGCCCCGGCCTGACCGGG
TTTATTTCCTGGCTGGGGTTGAGCAAGGTGCGATTCGAGCGGGTCGTCCTGATCCAGAAT
GAGTGA
>BG_00408 hypothetical protein
ATGAACATTTTTTCCCATTTTTGGCAATGTAGTATTCAACCGATAGTACGGCGTTTCCGG
CGTGACAACCGGGGCGTAGTGGCGGTTGAGGCAGCATTACTTATTCCTATTGGGGTATTT
GTCATTATCGCCTCATGGGAGTTGTACCAATATTTCAGAACCGCTGCGGTGGTGGACCGC
ACCGCATTTCTGGTGGCCAACAGCCTGTCCATGCAGCGTGAGCTACATGGCGGTACCGAC
TGCACGCTGGCAAATTCTGTGTGCACCTATAACACCATTGCTTCCGATTTAATGACGCCG
CTCGATTATAAAAGAAACGGCGGCATAGTTATTAGCCTCTATGCGGTTGAAACCGATGAC
GAAGGTGATAATCCGGCATGGAAAACTAAGCCTGAGTGGCCTTCAAGAATCTATCGGGGG
AGAGAGAATACACGCAACGTGGCTTCACTGCTTACGCCTCCGGCGGGGTTCCCTGCTCCT
GCCGTTAACGATACGGTGATCGCGGTGGAGATTTTTTATGACTACACCCCGTTTGCCATC
AGTTCGGCATTCTGGCAGGCGCTGGGCGGTGAAAAGCAAATTGTCAGCACGGTATTTTAT
CGTCCGCGTTTCAGTGCGTTGCGTGATCTGAAATGA
>BG_00409 von Willebrand factor type A domain protein
ATGATCATACTAAAGCGGTTTTTGCTTACCCTGCAACGGGATCAGCGCGGGGCGGCCGCC
TTGACCTATCTGCTCTGTTTCCCGCTGATATTACTAGCGTTGCTGGGTTCTATCGACTTT
ATCCGCTATAGCATGGCGCAGGGTAAATTGCAGAACGCGTTGGATACGGCGGTGATTTCC
GCCGGGCGTAATCTGGACACTTTTACGCCGTTTCCCACCGGTTCTGATGAAGAACTTAAG
TGGCGCGCCGACGCCAAAAGTTACTTCTTTAGCAATATGCCGCAGGGCTTTCTCGGTAGT
TCCATTACGGAAGATAATGTGGTCATCAACTACAGTGTGGAAACTGATGGATCAGGTAAC
GCCACTGGAGCACAACTTGTTTCGATGACCGCTACCGGCACCCTGCCTCTGCTGGTGACG
GGGATGATTAAGAAAACCGCGTTTAACCTATCGGCGACCAATGGGGCGGTACGCCGTACC
CGCAGCGATCTGGAGATGGTGCTGGCATTGGATAATACCGGGTCAATGGCGAATGAGAAT
CGTATCGCCACGCTGAAAACCTCCGCGGCGCAACTGGTGGATACCGTATTGGGCGCGGCG
CAAGCTCAGGGGGGCAACAGCCAATCCTTTATTGGCATCGTTCCATTTGCCGACACCGTA
TATATCGGTCGGGAAAAAGTTCGTTGGTTGTCGTCTGATGCTCGGTCTCTTCCTTATATT
GCCGCCGACGAGCTCTGGGGCGGTTGTGTGGTAGAACCTTATGTTAATAATACTTTTAAA
GCCGAGTCAGGATTGCCGGGCAGTTTGGAGCCGTTGATGACCGTTGGGACATTAAGTGAG
GCCAATGGGTTAAAGACAACCGCTTATCTAAAAAAGCTTGATGCGCCTGATGCCAAAGAC
TATCGAATTTTGCCAGGTTCAAAGCCAAAGATTAGCGGCAATCGCAGTATCAGCGCGGAG
CTTGAAGATGAATCTGGCAATATTATCCCTAAGTTCGCCTTTAATTCGGAGTATCTACAA
TGGCAGTATGGTTTCGTCAGAAGTAATAACTGTCCGCAGAGCCGGGAGATGCTGTTCCTG
TCTAATAACGTTGGCGAGTTAAAGAATAAAATCAATGCAATGACAGTGGATGGACGCACA
ATTATCCCGCTGGGATTATTGTGGTCGTGGCGCATGCTGGACCCCAGCTGGCGCGGCGCT
GATGGCTGGGGAAATAACGACATGCCGCGCGATGCCGCGATTGGTCTCAATAAAGTGATT
GTTCTGCTGACCGACGGCAATAACGGCCTCGATCCGATAACCAATAAAGCCAGTACCAGC
GTCGGTGTGGTGATTGACGGCGAAAGGGATATACCGGTGGATTACACCATCAGCTATCAA
TACCAGTTTAAAAAATCGAAAAATAGCGCGTGGTCGACAGACTCTGCCAGTCACACCTTT
CATATTGACAAACTGAATGACGATAATACCCCTTACTTTACCTGCGGGCCCATTTGTGCG
TACGCCAACAGCTCTGACTTCAACTCACTTCGCGTCGGCGGCGAAACCGAGTTGAGCAAC
AGCAGTACGGAAATAAAACCCTATGGCAAACTGTTTCAGTCTGGGAGCGATTGGCAGGTA
GGTAACACCACCCTGAATAATCTAACCGCTCAACTCTGCAACAATATCAGAGCCGGGGGG
ATTACCATCTACACGGTGGTGCTGGGCAGCGGCACCAATGCTAGCACGCAAACACTGATG
CAGAATTGTTCCAGCGGTACTGGCAGCCATTATTTTAACGCCACTAATGTGAACAATTTG
CCGGCGGCGTTTGCCGCCATCGCCGCGTCCCTCACCGAACTGCGGCTTACTGAATAA
>BG_00410 Type I secretion system membrane fusion protein PrsE
ATGCGTCTCGTTGAGTATGCTAAACGCGTTAGGCGTTATTTTGTCGGACGCGATGAAGAC
AATCTTCATACCATGCCTGAAGTCAGCCGCGCCATAGTGGAAGACTCCCCCAGAATCATT
CGCATCACGCTGTGGAGCATCGGCGCCTTTTTCCTGTTTTTTATTTTATGGGCAGGATTT
GCGAACATTGACGAAGTCACCCGAGGTAACGGCAAAGCGATACCCTCATCCCGGTTACAA
AAGGTCCAGAACCTTGAAGGCGGTATCATTACCGAACTGTTTATACGTGAAGGTCAGATC
GTTCAGGCCGGCGATCCTTTGCTACGGCTTGACGATACCCGTTTTGCATCCAACGTAGGG
GAAACGGAAGCCGACCGTCTGGCGCTAACCCTGAGGATTGAACGCCTGAATGCCGAAATT
AACGATCGGGATTTAACCTTGTCCGCAAACATTGCCGCCCGCTCGCCGGAAGTGGCCAAG
GGTGAGCAAGAGTTATATAACAGCCGGCGTCAACAATTTCACAATGAGATATCCGGGCTG
GAAGAACAGCTGATACAGCGCCGGCAGGAACTGCGGGATTTCTCGGCCAAACAGATCCAG
TTCCGCAACAGCCTCAATTTGCTGCAACAAGAAATCAGGATGTCGGAACCACTTATCGCC
GAGGGCGCGATTTCCAAAGTGGAGGTGCTGCGCCTGCGCCGTGCGGAAGTAGAGACCAAA
GGTCAGCTTGACTCCGTTACGCTGTCGATCCCCCGCGCCGAATCGGCCATCAAAGAGATC
GAAAACAAGATCCAGGAAACCAGCGGACGTTATAAAAGCGAGGCATTAGCGCAGTTGAAC
GAGGCCCAGACCAACCTGAACAAACTTGCCGCCACCGGCAAGGCGTTGGAAGACCGGGTT
AATCGTACGCTGGTGGTTTCACCGGTACGCGGTATCGTGCAACAAATTCTGGTGAATACC
ATTGGCGGCGTTATTCAGCCAGGCAGCGATTTAGTGGAGATCGTTCCGCTGGATGACAAG
CTGCTGGTCGAGGCCAGGATCCGTCCGCAGGACATCGCGTTTCTGCATCCCGGTCAGGAA
GCCATTATTAAACTCACCGCATACGATTACACCATCTATGGCGGGTTAAAAGGTCATCTG
GAGCAAATTAGTCCGGATACGGTAACCGATAAAGATGGCAACAGTTTTTATATCATCCGC
TTACGTACCGATAAAAACTATCTGGGCAGCGCAGAGAAACCCCTGCTGATTATTCCGGGC
ATGGTGGCAACGGTCGACATCATCACCGGCAAGAAAACCATCCTCAGCTACCTGCTAAAA
CCGATCCTGCGCGCCAGAGCGGAAGCACTGCGGGAGAGATAA
>BG_00411 Toxin RTX-I translocation ATP-binding protein
ATGAAGTTGCATTCTGTTCACGATACTAATAATCCTGACGAATCGGTTGTCCAGGAACAT
AGCGACCCTCGCAGCCGTCACGACGATCCGCTGCTGGATAGCTTACTGATTCTTTGTTCT
TTGCAGGGGAAATCGGTCAGCAGGTCAACGCTGACTGCCGGATTGCCGCTCGCCGCTCAA
CGGCTGTCGGTGAAATTACTCCCCAGAGCGGCGGCGCGCGCAGGCTTGCAAGGCAGAGTG
CTTAAGCGGCCACTGGACAAAATTGCTGCGATGTCGCTCCCGGCGATGTTGTTATTGCGC
GAGGGAAGAGCCGCAATTTTACTGGGCTGGAATGCCGATGGCGATGCCCGCATCATGCCC
AGCGAAACGGAAGGCGGAGAAATTACCGTCGATCGTCATACGCTACAACAGAACTACCTG
GGGCTGGTGATGTTTGCCCAACCCCGCCACCAGTTTGATATTCAGTCCGACTCCCTCATT
CCCCGCACTAAATCCTGGTTCAAAGATACGCTTAAATTATCGCGTTTTCTTTACATGGAT
GCCGTTCTCGCCAGCTTGCTGGTTAATATCATCGCCCTGGCAACCCCGCTGTTTATCATG
AATGTCTACGACCGGGTGGTGCCCAATCAGGCAACGGCAACCCTATGGGTACTGGCGACG
GGTATTACCGGGGCGTTTATCTTTGATTTGATACTGAAGACGCTGCGCGGTATTTGTCTT
GATATTGCAGGCAAAAAAACCGATCTGATTATTTCAGCCACGTTGTTTGAACGTATCACC
GGTATGTCGATGAAAGCCCGCCCGGCGCGGGTAGGTAACTTTGCCCAGAATATCCATGAG
TTTCAATCGCTCAGGGATTTTCTTTCTTCATTAACGCTGACCACCCTTATTGATTTCCCT
TTCACTCTGTTGCTGCTATTGGTTATCGGGATTATCGGCGGGCCATTGGTCTGGGTTTCC
ATACTCGCCTATCCTGTTGCTTTGCTTGCCAGTTGGGCGTTACAAAAACCGCTAACGGCG
GCGATTGAAAAAACGATGCACCTGGCCAGCGAGCGGCAAGCAACGTTGATCGAAACACTA
AGTAGCCTGGACGCAATAAAAGTCAACAACGCAGAGAGCGAACGGCAATACCTGTGGGAG
CAAACCATTGGCAGCCTCAGCCGGTTGGAAATGCGGGCCAAAACTTTGTCATCGCTGGCG
GTCAATCTGACCCAATGGATCCAGCAATTTGCCGGTGTCGCCATGATTGTGGTCGGCGTA
TATATGCTGATTGACGGCAAACTCAGTATGGGGGGATTAATCGCCTGCTATATGCTTAAC
GGCCGGGCGCTCATCCCACTGGGACAACTGTCAGGATTGGTTACTCGTTATCAGCAGGCC
CGTCTGACAATGGCCACGACCGAGCAAATGATGCAGCTTCCTCAGGAGCGCAATGATAAT
GAACACCCGTTAAAGCGGGAAAGTATTCGTGGCGGCATCGAGTTTCGCGATGTGACGTTT
CATTACCCCGAGCAGAAAAATAGCTCGCTGCAGGGAATAAATATTTCCATCGCCGCCGGT
GAAAAAGTCGGCATTATCGGACGAAGCGGATCGGGCAAGAGCTCGCTGCAGAAGCTGATC
GTTAATCTCTACCAGGCCGATTCAGGCAATATCCTTATTGATGGCGTAGACGTGCGCCAG
TTGGATGTCGGCGATCTGCGGCATAACATCGGCTATGTGCCACAGGATATTCAACTTTTC
AGCGGATCGCTGCGCGATAACCTGATTATCGGCGCACGTTACGTTGAAGATGAAAGCATG
CTGCAAGCGGCCGAAATTGCGGGCGTTAATGAATTCGCCCGTCTGCATCCTGATGGTTAT
AACCTTCAGGTTGGTGAACGCGGTCAGCAATTATCCGGAGGTCAACGTCAGGCGGTCGCT
GTCGCCAGGGCTTTACTGCTTGATCCGCCGATTCTGATTTTTGATGAGCCAACCAGCTCC
ATGGATAACTCCAGTGAAGATCGGCTGAAAAAGGCGCTCGTTCCGGTGATCGCCAACAAA
ACGCTGTTGCTGGTGACGCATCGGGCATCGATGCTGGCGTTAGTCGATCGGTTAATTATT
GTTGATAAAGGGCGAATTATTGCCGATGGTCCGAAAGCCATCGTGATGGATGCCTTAAAA
AAGGGACAGATCAATGCGTCTCGTTGA
>BG_00412 Outer membrane efflux protein BepC precursor
ATGCCTTATAATAAATATAGATTATCTACTTTTCTTTTCGTTACGGTTTTTAGTCATTAC
GCCCATGCTGATACTATTCAGGATGCAATTAAACATTCGCTCAACACCCACCCTGAAGTC
AGCGCCTCAATTAATAGTCGTTTCTCTGCAGAACATGACTTAAGCGCCGCCAAAGGGGGC
TATCTCCCTTCTATAACGTTAAACGCCGGGACGGGTCGCGAACAAACGGACAGCGCCACC
ACTCGCGCCAGCGGAGATCACCGCGTCGAGCTGAATCGCAGTGAATCCGGCATCAGCGTA
AACCAGATGGTTTTTGACGGTTTTGCCACCCCTAGCGAGGTCGGACGGCAACGCGCTACG
GTCAATTCCCGCGCTTATAAAGTATTAACCGCCAGCGAAAGCACCGCATTGAATGCCGTG
CAGGTTTATCTTGATGTGCTGCAGCGCCAGGAGTTTGTACGTCTTGCGGAAGTTAATCTC
GCCAGCCATGAACGTATTTACGATCAGATAAAACTGCGCAGCGAACAAGGCGTCGGTCGC
CTTGCCGATATGGAACAGGCGGAAGCCCGTTTGGCTCAGGCGCGCAATAATGTATTGACA
GAAAAAACCAATCTTGATGATGCCCGCACCAATTACTACAGCGTAATCGGTAAGGAACCG
GAGAACCTGACTATTCCCGGCGCGTCCACTATTACTCTGCCAGCTTCGCTGGAAGAAGCG
CGGCGCATCATGCTGGCTAATAACCCGTCGTTGAAATCCGCCGAATCCGACATTGAAGCA
ACTGAAAAGCAATACGAAGCGGCAAAATCCTCCTTTTATCCGCGGGTAGATATTGAGCTG
GCACGCAATATGGATAACAACATTGATGGTGTTCGCGGTCACAACAACGAATGGCAGGCA
ATGCTAAGAATGCGTTATAACCTGTACGAAGGCGGCAGCAGCAAAAACAGTGTGGAATCG
AAGGCTTATCAAATCAAAGAAGCGCAGGACGTAAGAAATAATGCCCTGCGTCTGCTTAAT
GAAGAGCTTCGTCTGGCCTGGTCTGCGTTAAATAACGCTCGTCAGCAACTTCCTATTGCC
GCAGAGTATGCCGATCGCAGCATGCGAGTGCGTACCGCTTACCAGAAACAGTTCAGCCTG
GGCGAAAGAACGCTACTGGATTTGCTGGACAGTGAAAATGAGTTATTTACCGCGCAGCGC
CGTCTGGTGGAAGTCCGATTTATCGCGCTATTTACCGAATATCGGATAAAATCACGCATG
GGGGATTTACTGAATAGTTTATCAATTCCAGCACCGGCGGCAGGCAATAGCCTGACTAAC
GTGGCAACTCACGCAGAGTTACCTGAATTGAATTAA
>BG_00413 Poly(beta-D-mannuronate) C5 epimerase 1
TTGAATAACGTAATCGGTATCATTAAATTCGTTATCGGTCAGGTTTTTGTCGTCGCTTTG
GATGGCAGTCAACGGTTATTAGTTGCAGGTGAGCGTATCTACAGCGGTGAAGAAGTCGTT
ACGGGAGATAATGGCGCTGTTTCGATAACGTTACCTGATGGACGCACATTGGATTTAGGT
CGCGACAGCAACTGGAGTGGCGTTGCTGGCGTGAATAATGAAAATACTACCTCGGCGAAC
AATAATAGTGACGTCGAGTCCTTGCAATCCGCCATTGCTCAAGGGGAAGACCCGACGCAA
ATATTAGAGCCAACGGCTGCCGGGAATAGCGATATTGGCGAGGCCGGAGACGGCGGCGGC
AGCCATACGCCGGTGGTGTTGGAATTGACCGGTCAAATTGTTGATCCCCTCGTTGGTTAT
GATACCGCGGGACTGACTGCTGGCACGGCCTCATCCTCTGAGGAAAACAATCCCGCGGGC
ATGGCGTTAGCTGCGTCAAATGCAGAGACAACGGATAGCACGACATCACCTTCTGTGGCC
ATCACCATTAATGGTGATGGTACGGTTAGTTTTTCGTTTACCAAGCCTCCGGCGGGTTTC
GATGGAAATGATATTACCGTTGCTAATGGAACGCTGAGTGCATTGACTCAGGATCCGAAC
GATCCTACTCATTGGTCGGCGGTACTGACGCCTCGTTCTGATTTTGAGGGCGAAGTTGTC
ATCAGTGTTCCTGATGGCAGCTACACAGATGAGAACGGAACGCCGGGCACTGGCGCCAGT
AGTTCGATAACGGTTGATACATTGGCGCCAGATGCGGCGATTAGTATTGATCCTATCACC
GCCGATAACGTGGTCAATGCCGACGAGTCTAATCAGACTATCAGCGTGACCGGTCAGGTG
GGCGCGGACGTCCACGCGGGCGATATAGTCGCCGTCACTGTCGGCGGGCAGTCTTATCAG
ACTACCGTCAATGCCGATGGCAACACCTGGAGCGTCGATGTACCGGGCAGCGTACTGGCG
GGCAATACGGCAATTAGCGCCAGCGTCACCACGTCCGATGCGGCGGGAAATTCGACCACC
GCGCATGCGAGCCGGACCTACGGCGTTGATACGGTGGCACCGGAAGCCAGCATCACCATC
GATCCAGTGACTACGGATAACGTCATCAATCAGGCAGAGTCGACCCAGCCGCAGACGATC
ACTGGCCGTGTCGGCAATGATGTGCAGGTGGGCGATACGGTCACTGTAACGGTCGGCGGC
CACAGCTATCAAACGACGGTCACGGCGGCCGACGGCGGCAGCATGTGGAGCGTGAGTGTG
CCGGGCAGCGTGCTGGCGGGTAACTCGCAGATCCACGCCGAAGTGATCACCAGCGATGAG
GCGGGTAACTCGACTACCGCCACAGCAGACCATAACTACACGGTTGATGCCGTAGTGCCG
CAAGCCAGCATCACCATCGATCCAATCACTGGCGATGACATCATTAATCTCGCTGAGTCC
AACCAGCCGCAGAGCGTTACCGGCCGTGTCGGCAACGATGTGCAGGCAGGTGATACGGTG
ACCGTGACGGTAGGCGGTCAGTCTTATCAGACCACCGTGACCACGGCCGCGGACGGCAGC
CATATCTGGAGCGTCAGCGTACCGGGCTCGGTGCTGGCCGGCAATTCGCAGATCCATGCG
GAAGTCACTACATCGGATACGGCGGGTAATCCGACCACTGCAACCGCGGATCATAGCTAT
GCAGTCGACACCGTGGCACCAGAAGCGACTATCACTATCGATACCATCACCGCAGATAAC
GTGGTGAACGCTGCCGAGTCCAACCAGACGATCAACGTCACCGGTCAGGTGAGTGCGGAC
GTCCAAGCCGGTGATACGGTCATCGTGACGGTAGGCAACGAGACCTACCAGACCACGGTT
AACACCGATGGCACGACCTGGAATGTCGGCGTGCCTGGCAGCGTGTTGGCAGGCAATAGC
ACCGTCAATGCCACAGTCACCACGGTGGATGCGGCGGGTAATACCGCCACGGCCAATACC
AGCCACGGTTATGAAGTGGATGTCACTGCGCCGGAAGCGGCGATTAGCATCGACACCATT
ACCGCCGATAACGTGATTAATGCCGCCGAGTCTGGTCAGACGATTTCCGTCACTGGTCAG
GTGGGCGCCAACGTTCAGGCCGGTGATACGGTCACCGTCACTGTAGGCGGTGAGTCTTAT
CAGACCACGGTTAACGCCGATGGCGGCACCTGGAGCGTGAATGTGCCCGGCAGCGTATTG
GCGGGTAATAGCAGCGTCAATGCCACAGTCACCACGGCCGATACGGCAGGAAATACGGCT
ACCGCCAATGCCAGCCATGGTTATGAAGTGGATGTCACCGCGCCGGAAGCTAGTATCACT
ATCGATCCGGTGACTTCTGATAACACCATCAATCTGGTTGAGGCGAACCAGCCGCAGACG
ATCTCTGGGCATGTCGGTAACGACGTCCAGGTGGGCGATACGGTAACGGTGACGGTTGGC
GGTCAGTCCTATCAAACCACCGTCACCGCAGCCGATGGTGGCAACATCTGGAGCGTAAGC
GTGCCGGGTGATGTTTTGGCCGGTAATACGCAGATCCATGCGGAAGTTACTACGTCGGAT
GCAGCCGGTAACCCGACTACTGCAACAGCGGATCATAGCTACGCGGTTGATACCGTGGCA
CCGGAAGCTACCATTACTATCGATCCGGTGACCGCTGATAACACCATCAACCTGTCCGAG
TCGAATCAGCCGCAGAATATCACTGGTCGCGTTGGTAACGACGTTCAGGCTGGCGATACG
GTAACCGTGACGGTTGGCGGTCAGTCCTATCAGACCACCGTCACAGCCGCCTCCGATGGC
AGCAACATCTGGAGCGTAAGCGTGCCGGGCGAGGTGCTGGCGGGTAACACGCAGATCCAT
GCGGAAGTTACTACGTCGGATAGCGCCGGTAACCCGACTACGGCAACAGCGGATCATAGC
TACGCGGTTGATACCGTGGCACCGGAAGCTACCATTACTATCGATCCGGTGACCGCTGAT
AACACCATCAATCTGGCTGAGTCGAACCAGCCGCAGACTATCACTGGCCGTGTCGGTAGC
GACGTCCAGGTGGGCGACACAGTGACGGTGACGGTCGGCAGCCAGTCCTATCAGACCACT
GTTACCGCCGCCGATGGTGGCAATATCTGGAGCGTGAGCGTACCGGGCGAGGTGTTGGCG
GGAAATACGCAGATCCATGCGGAAGTCACCACGTCGGACGCGGCCGGTAACCCGGCCACC
GCAGCCGCGGATCACAGCTACGATGTCGACAGCGTGGCGCCGGAAGCGACTATCACCATC
GACACTATTACCGTCGATAACGTGATCAATGCGGCCGAGTCCAACCAGACGATTAGCGTC
ACCGGTCAGGTGGGCGCCAATGTTCAGGCGGGGGATACCGTTACTGTTACGGTCGGTAAT
GAGACCTACCAGACCACGGTGAATGCCGATGGCACGACCTGGAGCGTGAATGTGCCCGGC
AGCGTATTGGCGGGTAATAGCAGCGTCAATGCCACAGTCACCACGGCCGATACGGCAGGA
AATACGGCTACCGCCAATGCCAGCCATGGTTATGAAGTGGATGTCACCGCGCCGGAAGCT
AGTATCACTATCGATCCGGTGACTTCTGATAACACCATCAATCTGGTTGAGTCGAACCAG
CCGCAGACGCTTTCTGGGCGGGTCGGCAACGACGTTCAGGCGGGTGATACGGTTACCGTC
ATGGTGGGCAATGAGACCTACCAGACCACGGTTAACGCCGACGGCAGCACTTGGAGCGTC
AATGTGTCGGGCAGCGTGTTGGCAGGCAATAGTACCGTTAATGCCACGGTTACTACCTCG
GATGCGGCGGGTAACCCGACTACGGCAACAGCGGATCACAGCTACGATGTCGACACGGTG
GCACCAGAAGCGACAATCACCATCGATACCATCACCGCCGATAACGTGGTGAACGCTGCC
GAGTCCAACCAGACGATCAGCATCACCGGTCAGGTGGGCGCCAATGTTCAGGCGGGCGAT
ACGGTCATCGTCACTGTGGGCAGTGAGACCTATCAGACGACCGTCAATGCCGATGGTACA
ACCTGGAGCGTCAATGTGCCCGGCAGCGTGTTGGCAGGCAACAGCACCGTCAATGCCACA
GTCACCACGGTGGATGCGGCGGGTAATACCGCCACGGCCAATACCAGCCACGGTTATGAC
GTGGATATCGCCGCGCCGGAAGCCAGCATCACTATCGATCCGGTAACCGCTGATAACACC
ATCAACTTGGCTGAGTCCAACCAGCCGCAGACTATCGCTGGTCGCGTTGGTAACGACGTC
CAGGTGGGCGATACGGTAACGGTGACGGTCGGTGATCAAAGCTATCACACTACCGTCACA
GCTGCTGACGACGGCAACATCTGGAGTGTAAGCGTACCGGGCGAGGTGCTGGCCGGTAAT
ACGCAGATCCATGCGGAAGTCACCACGTCGGATATCGCCGGTAACCCGACTACTGCAACA
GCGGATCACAGCTATGCGGTTGATACCGAGGCACCAGAAGCCGAGATCTCTATTGATACC
ATTACCGCCGATAACGTAATCAATGCTGCCGAGTCCAATCAGACAATCAACGTCACTGGT
CAGGTAGGCGCCAATGTTCAGGCGGGCGATACGGTCACCGTGACGGTCGGTAATGAGACC
TACCAGACTACGGTGAATGCCGACGGCAGCACTTGGAGCGTCAACGTACCCGGCAATGTA
CTGGCGGGTAATAGCAGCGTGAATGCCACGGTCACCACGGCCGATGCGGCAGGTAATACC
GCATCGGCCAATACCAGCCGTGGTTATGACGTGGATATCGCCGCACCAGAAGCGACTATC
TCCATCGATACCATCACCGCCGATAACGTAATCAATGCCGCCGAGTCAGGTCAGACGATC
GCCGTGACCGGTCAGGTGGGCGCCAACGTCCAGGCCGGTGATACGGTCACCGTCACGGTG
GGCAGTGAGACCTACCAGACCACCGTGAATGCTGATGGCAGCACTTGGAGCGTCAATGTG
CCGGGCAACTTACTGGCGGGTAATAGTTCCGTGAATGCCACGGTTACCACCGCGGATGCA
GCAGGTAATACCGCTACGGCCAATACCAGCCATGGTTACGACGTGGATGTCACCGCACCG
GAAGCCAGCATTACTATCGATCCGGTAACTTCCGACAACACTATCAATCTGACTGAGTCC
AACCAGCCGCAGACGATCTCTGGCCGCGTCGGTAACGACGTCCAGGTGGGCGACACAGTA
ACGGTGACGGTCGGTGACCAGTCCTATCAAACCACCGTCACCGTAGCCGATGGTGGCAAT
ATCTGGAGTGTAAGCGTACCGGGTGAGGTGCTGGCCGGTAATACGCAGATCCATGCGGAA
GTCACTACGTCGGACGCCGCCGGTAACCCGGCCACCGCAGCCGCAGATCACAGTTATGCG
GTCGATACGGTAGCGCCGGAAGCCGAGATCACCATCGATACCATCACTGCGGATAACGTG
ATTAATGCCGCCGAGTCCGGCCAGACGATCAACGTCACCGGCCAGGTGGGCGCCAATGTC
CAGGCGGGTGATACCGTTACCGTAACCGTTGGTGGTGAGTCTTATCAGACCACGGTTAAC
GCCGATGGCACGACCTGGAGCGTCGGCGTGCCGGGCAACGTGCTGGCGGGTAACAGTTCA
GTTAACGCTACGGTGACTACGTCCGATGCGGCAGGGAATATGACGACCGCCGAGTCCAGT
CGTGGTTATACAGTTGATACCGTGGCGCCAGAAGCCAGCATCACTATCGATCCGGTGACC
GCTGATAACACCATCAACCTGTCCGAGTCCAACCAGTCGCAGATGATCTCTGGCCGTGTC
GGTAACGACGTTCAGGTGGGCGATACGGTAATGGTGACGGTCGGTGATCAAAGCTATCAG
ACCACCGTTACCGCAGCCGATGGCGGCAACATCTGGAGCGTAAGCGTGCCGGGCGATGTG
CTGGCCGGTAATAGTTCCGTGAATGCTATGGTGACTACGTCTGATGCAGCTGGCAACACG
ACCACTGCGGATGCAAACCGTCCGTATGGTGTGGATACGGTGGCACCGGAAGCGACTATC
AGCATCGACACTATTACCGCCGATAACGTGATTAATGCTGCCGAGTCCGGCCAGACGATC
AACGTCACCGGTCAGGTGGGTGCCAACGTGCAGGCCGGTGATACGGTCACCGTCACGGTT
GGTAATGAAACCTACCAGACCACGGTTAACACCGATGGCACGACCTGGAGTGTGGGTGTG
CCTGGTAGCGTACTGGCGGGTAATACCGCAGTCAATGCTACGGTGACGACTGCGGATGCG
GCAGGCAACACGGCTACCGCAAATACCAGCCACGATTATGGAGTGGATGTTACCGCACCA
GAAGCAGCAATCAGCATTGATACCATCACTGCCGATAATGTGGTGAATGCAGTCGAGTCC
AACCAAAACATCAGCGTCACCGGTAAAGTGGGCTCGGACGTCCAGGCTGGCGATACGGTT
ACCGTGACGGTGGGCAGCGAAACTTACCAAACTACGGTCAATGCTGATGGCACTACCTGG
AGTGTCAACGTGCCGGGCAGCGTGCTGGCGGGTAATAGCTCGGTGAATGCTACGGTGACA
ACTGCTGATGCGGCGGGAAATACGACCACGGCCGAAGCGAGCCGTCCGTATGATGTCGAT
ACGGTAGCGCCGGAAGCAGCAATTAGCATTGATACCATCACTGCGGATAACGTGATTAAT
GCCGCTGAGTCGCAGCAGGATGTGGCTGTGACTGGTCAGGTGGGCGCCAACGTCCAGGCC
GGTGATACGGTCACGGTAACCGTTGGTGGTGAGTCTTATCAGACCACGGTTAACGCCGAT
GGCATGACCTGGAGCGTCAATGTGCCGGGCAGCGTGTTGGCAGGCAATAGCACCGTAAAT
GCCACAGTCACTACGGCGGATGCGGCGGGTAACCCGACCACTGCAACAGCGGATCATAGC
TACGCGGTGGATACCGTGGCACCGGAAGCCAGCATTACTATCGATCCGGTAACCGCCGAT
AACACTATCAATCTGGCTGAGTCGAACCAGTCGCAGACTGTCTCTGGCCGGGTCGGTAAC
GACGTTCAGGTGGGCGACACGGTAACCGTGACGGTCGGTGATCAAAGCTATCAGACCACC
GTCACCGCAGCAGATGGCGGCAACATCTGGAGCGTCAATGTGCCGGGTAGCGTGTTGGCA
GGTAATAGCGCTGTGAATGCTACAGTGACCACAACGGATGCAGCAGGAAATACGGCCTCC
GCCAATGCTAGCCACGGTTATGAAGTGGATGTCACCGCACCAGAAGCGACGATTAGCATC
GATACTATTACTGCGGATAACGTGATTAATGTGGCCGAGTCTGGTCAGACGATCTCCGTC
ACTGGTCAGGTAGGCGCCAATGTTCAGGCGGGTGATACCGTTACCGTAACCGTTGGTGGT
GAGTCTTATCAGACCACGGTTAACGCCGATGGCACGACCTGGAGCGTCGGCGTGCCGGGC
AACGTGCTGGCGGGTAACAGTTCAGTTAACGCTACGGTGACTACGTCCGATGCGGCAGGG
AATATGACGACCGCCGAGTCCAGTCGTGGTTATACAGTTGATACCGTGGCACCGGAAGCT
ACCATTACTATCGATCCGGTAACCGCTGATAACACGATCAATCTGGCTGAGTCGAACCAG
CCGCAGACTATCACTGGCCGGGTCGGTAACGACGTTCAGGTGGGCGACACCGTCACGGTG
ACGGTCGGTGGTCAGTCCTATCAAACCACCGTTACTGCCGACGCTGATGGCGGCAATATC
TGGAGCGTAAACGTACCGGGCGCGATGCTGGCGGGTAATACGCAGATCCATGCGGAAGTC
ACTACGTCGGATGCGGCGGGTAACCCAACCACCGCAGCCGCAGATCATAGTTATGCGGTC
GACACGGTAGCGCCAGAAGCGACTATCACCATTGATACCATCACCGCCGATAACGTGATT
AATGCCGCCGAGTCCGGCCAGACGATCAACGTCACCGGTCAGGTGGGCGCTAATGTGCAG
GCCGGTGATACGGTCACCGTCACGGTGGGCAGGGAGACCTACCAGACCACGGTGAATGCC
GACGGCAGCACCTGGAGCGTCAATGTGCCGGGTAGCGTGTTGGCAGGCAATAGCGCTGTG
AATGCTACAGTGACCACAACGGATGCAGCAGGAAATACGGTCTCCGCTAATGCTAGCCAC
GGTTATGAAGTGGATGTCACCGCACCAGAAGCGACGATTAGCATCGATACTATTACTGCG
GATAACGTGATTAATGTCGCCGAGTCTGGTCAGACTATCTCCATCACTGGTCAGGTAGGC
GCCAATGTTCAGGCGGGCGATACGGTTACCGTCACTGTGGGCAGTGATACCTACCAAACC
ACGGTGAATGCCGACGGCCGCACCTGGAGCGTCAATGTGCCCGGCAGCGTGTTGGCGGGT
AACACGTCGGTCAATGCGACGGTGACCACCGCGGATGTGGCAGGCAACACGACCACTGCC
GATGCGAGCCGTCCATATGGTGTAGATACGGTAGCGCCGGAAGCGACTATCACCATCGAC
ACTATTACTGCCGATAACGTGGTGAATGCCGCTGAGTCGCAGCAGGATGTGACTGTGACC
GGCCAGGTGGGTTCCAACGTGCAGGCCGGTGATGTCGTTACCGTGACGATAGGCAATGAG
ATTTACCAAACTACGGTGAATGCCGATGGCAGCACCTGGAGTGTCGGCGTGCCCGGCAGC
GTGCTGGCGGGCAATAGCTCAGTCAATGCTACGGTGACGACTGCCGATGCAGCAGGCAAC
ACGACCACTGCAAATGCCAGCCACGGTTATGAAGTGGATGTTACCGCACCAGAAGCGGCA
ATTAGCATTGATACCATCACTGCCGATAATGTGATTAGTGCCGCTGAGTCCAATCAAAAC
ATCAGCGTCACCGGTAAAGTGGGCTCGGACGTCCAGGCCGGCGATACGGTCACTGTGACG
GTAGGCAACGAAACTTACCAAACCACGGTCAATGCCGATAGCAGCACCTGGAGCGTCAAC
GTGCCGGGTAGCGTGCTGGCGGGCAATAACGCGGTGAATGCCTCAGTGACAACAGCCGAT
GCGGCAGGCAATACAACCACCGCCGATGCTAATCGTCCGTATGGTGTGGATACGGTAGCA
CCGGAAGCCGAGATCTCCATCAATATCATTACCGCCGATAACGTAATCAATGCCGCCGAG
TCCGGTCAGACGATCTCCGTGACCGGTCAAGTGGGCGCCAATGTTCAGGCGGGGGATACC
GTTACTGTTACGGTCGGTAATGAGACCTACCAGACCACTGTCAATTCCGATGGAAGTACC
TGGAGTGTCAACGTACCGGGTAGCGTGCTGGCGGGTAACACGTCGGTCAATGCTACAGTG
ACCACCGCGGATGCAGCAGGGAATACGGCCACCGCCGAGTCCAGTCGTGGTTATACAGTT
GATACCGTGGCGCCAGAAGCCAGCATCACTATCGATCCGGTGACCGCTGATAACACCATC
AACCTGTCCGAGTCCAACCAGCCGCAGGCTATCACTGGTCGCGTTGGTAACGACGTTCAG
GTGGGCGATACGGTCACCGTCACTGTAGGCAACGAGACTTATCAGACCACGGTGAATGCT
GATGGCACGACCTGGAGCGTCGGCGTGCCCGGCGGCGTACTGGCAGGTAATAGCACTGTA
AATGCGACAGTCACCACGGCGGATGCAGCCGGGAATACGACGACCGCCGATGCCAGCCGT
GGTTATACGGTGGATGTCACCGCGCCGGAAGCGACGATTAGCATCGACACTATTACCGCC
GATAACGTAATCAATGCTGCCGAGTCCAATCAGACAATCAACGTCACTGGTCAGGTAGGC
GCCAATGTTCAGGCGGGCGATACGGTCACCGTGACGGTCGGTAATGAGACCTACCAGACT
ACGGTGAATGCCGACGGCAGCACTTGGAGCGTCAACGTACCCGGCAATGTACTGGCGGGT
AATAGCAGCGTGAATGCCACGGTCACCACGGCCGATGCGGCAGGTAATACCGCATCGGCC
AATACCAGCCGTGGTTATGACGTGGATATCGCCGCACCAGAAGCGACTATCTCCATCGAT
ACCATCACCGCCGATAACGTAATCAATGCCGCCGAGTCAGGTCAGACGATCGCCGTGACC
GGTCAGGTGGGCGCCAACGTCCAGGCCGGTGATACGGTCACCGTCACGGTGGGCAGTGAG
ACCTACCAGACCACCGTGAATGCTGATGGCAGCACTTGGAGCGTCAATGTGCCGGGCAAC
TTACTGGCGGGTAATAGTTCCGTGAATGCCACGGTTACCACCGCGGATGCAGCAGGTAAT
ACCGCTACGGCCAATACCAGCCATGGTTACGACGTGGATGTCACCGCACCGGAAGCCAGC
ATTACTATCGATCCGGTAACTTCCGACAACACTATCAATCTGACTGAGTCCAACCAGCCG
CAGACGATCTCTGGCCGCGTCGGTAACGACGTCCAGGTGGGCGACACAGTAACGGTGACG
GTCGGTGACCAGTCCTATCAAACCACCGTCACCGTAGCCGATGGTGGCAATATCTGGAGT
GTAAGCGTACCGGGTGAGGTGCTGGCCGGTAATACGCAGATCCATGCGGAAGTCACTACG
TCGGACGCCGCCGGTAACCCGGCCACCGCAGCCGCAGATCACAGTTATGCGGTCGATACG
GTAGCGCCGGAAGCCGAGATCACCATCGATACCATCACTGCGGATAACGTGATTAATGCC
GCCGAGTCCGGCCAGACGATCAACGTCACCGGCCAGGTGGGCGCCAATGTCCAGGCGGGT
GATACCGTTACCGTAACCGTTGGTGGTGAGTCTTATCAGACCACGGTTAACGCCGATGGC
ACGACCTGGAGCGTCGGCGTGCCGGGCAACGTGCTGGCGGGTAACAGTTCAGTTAACGCT
ACGGTGACTACGTCCGATGCGGCAGGGAATATGACGACCGCCGAGTCCAGTCGTGGTTAT
ACAGTTGATACCGTGGCGCCAGAAGCCAGCATCACTATCGATCCGGTGACCGCTGATAAC
ACCATCAACCTGTCCGAGTCGAATCAGCCGCAGACGATCTCTGGCCGGGTTGGTAACGAC
GTTCAGGTGGGCGACACGGTCACCGTGACGGTCGGTGATCAAAGCTATCAGACCACCGTC
ACCGCAGCCGATGGCGGCAACATCTGGAGCGTAAGCGTGCCGGGCGAGGTGCTGGCCGGT
AATACGCAGATCCATGCGGAAGTTACTACGTCGGATGCGGCCGGTAACCCGACCACTGCA
GCCGCGGATCATAGCTACGCGGTTGATACTGTGGCACCGGAAGCGACTATCACCATCGAT
ACCATCACCGCCGATAACGTGATTAATGCCGCCGAATCTGGTCAGACGATCAACGTTACC
GGTCAGGTGGGCGCTAATGTGCAGGCGGGTGATACGGTTACGGTAACTGTTGGTGGTGAG
TCTTATCAGACCACGGTTAACGCCGATGGCACGACCTGGAGCGTCGGCGTGCCTGGCAGC
GTGTTGGCAGGCAATAGCACAGTAAATGCCATAGTCACCACGGCGGATGCAGCGGGGAAT
ACGACGACCGCTAATGCCAGCCACGGTTATGAAGTGGATATCACTGCACCAGAAGCGACA
ATCACCATCGATACCATTACCGCGGATAACGTGATCAATGCCGCCGAGTCTGGCCAGACG
ATCAACGTCACCGGCCAGGTGGGCGCTAATGTTCAGGCGGGCGATACGGTCACCGTCACG
GTGGGCAGTGATACCTACCAAACCACGGTGAATGCCGACGGCCGCACCTGGAGCGTCAAT
GTGCCGGGCAGCGTGCTGGCGGGTAACACGTCGGTCAATGCGACGGTGACCACCACGGAT
GCGGCAGGTAATACCGCCACCGCCGATGCCAGCCACGGTTATGAAGTGGATGTCATCGCA
CCGGAAGCCAGCATTACTATCGATCCAGTAACTTCCGACAACACTATCAATCTGGTTGAG
TCGAACCAGCCGCAGACGATTTCTGGCCGGGTTGGTAACGACGTTCAGGTGGGCGACATG
GTAACGGTGACGGTCGGTGGTCAGTCCTATCAGACCACCGTCATTGCCGACGCCGATGGG
AGTACTATCTGGAGCGTAAGCGTACCGGGCGAGGTGCTGGCCGGTAATACGCAGATCCAT
GCGGAAGTTACTACGTCGGACGCCGCCGGTAACCCGACCACGGCAGCCGCAGATCATAGC
TACGCGGTTGATACCGTGGCGCCAGAAGCCAGCATCACTATCGATCCGGTGACTTCTGAT
AACACCATCAATCTGGCTGAGTCGAACCAGTCGCAGACTGTCTCTGGCCGTGTCGGTAAT
GACGTTCAGGCTGGTGATACGGTCACCGTGACGGTAGGCAGTGAGACTTACCAGACCACG
GTGAATGCTGATGGCAGTACGTGGAGCATAAGCGTACCGGGTGAAGTGCTGGCGGGTAAT
ACGCAAATCCATGCGGAAGTTACTACGTCGGATACCGCCGGTAACCCGAGCACCGCCGCC
GCAGATCACAATTATGCGGTCGACACCGTGGCGCCGGAAGCCAGCATCACTATCGATTCG
GTAACCGCTGATAACACCATCAACCTGGCTGAGTCGAATCAGCCGCAGAATATCACTGGT
CGCGTTGGTAACGATGTTCAGGCTGGCGATACGGTCACCGTGACGGTTGGCGGTCAGTCC
TATCAAACCACCGTCACCGCAGCCGATGGCGGCAACATCTGGAGCGTAAGCGTGCCGGGT
GATGTTTTGGCCGGTAATACGCAGATCCATGCGGAAGTTACTACGTCGGATGCAGCCGGT
AACCCGACTACGGCAACAGCGGATCACAGCTATGCGGTTGATACCGAGGCACCAGAAGCC
GAGATCTCTATTGATACCATTACCGCGGATAACGTGATCAATGCCGCCGAGTCTAACCAA
ACGATCTCCGTCACTGGTCAGGTAGGCGCTAATGTACAGGTCGGTGATACGGTCACCGTG
ACGGTAGGCAACGAGACCTACCAGACCACGGTGAATGCCGATGGCACGACCTGGAGTGTC
GGCGTGCCCGGCAGCGTGTTGGCAGGCAATAGCACCGTCAATGCCTCGGTGACTACGTCT
GATGCAGCGGGGAATACGACGACCGCCGATGCGAGCCGTCCATATAGTGTGGATACGGTA
GCGCCAGAAGCCACCATTACTATCGATGCCATCACCGCCGATAACGTGGTGAATGCCGCC
GAGTCTGGTCAGACTATTTCCGTCACTGGTCAGGTGGGCGCCAACGTCCAGGCCGGTGAT
ACGGTCACCGTCACGGTCGGTAATGAGACCTACCAGACCACGGTTAACACCGATGGCACG
ACCTGGAGCGTCAATGTACCGGGTAGCGTATTGGCGGGTAATAGTTCCGTGAATGCCACG
GTCACCACCTCTGATGCGGCAGGCAATACGGCTACTGCAAATGCCAGCCACGGTTATGAA
GTGGATGTTACCGCACCAGAAGCGGCAATTAGCATCGATACCATCACTGCCGATAATGTG
ATTAATGCCGCTGAGTCCAATCAAAACATCAGCGTCACCGGTAAAGTGGGCTCGGACGTC
CAGGCCGGCGATACGGTCACTGTGACGGTAGGCAACGAAACTTACCAAACCACGGTCAAT
GCCGATAGCAGCACCTGGAGCGTCAACGTGCCGGGTAGCGTGCTGGCGGGCAATAACGCG
GTGAATGCCTCAGTGACAACAGCCGATGCGGCAGGCAATACAACCACCGCCGATGCTAAT
CGTCCGTATGGTGTGGATACGGTAGCACCGGAAGCCGAGATCTCCATCAATATCATTACC
GCCGATAACGTGATTAATGTCGCCGAGTCTGGTCAGACTATCTCCATCACTGGTCAGGTA
GGCGCCAATGTTCAGGCGGGCGATACGGTTACCGTCACTGTGGGCAGTGATACCTACCAA
ACCACGGTGAATGCCGACGGCCGCACCTGGAGCGTCAATGTGCCCGGCAGCGTGTTGGCG
GGTAACACGTCGGTCAATGCGACGGTGACCACCGCGGATGTGGCAGGTAATACCGCCACC
GCCGATGCCAGCCACGGTTATGAAGTGGATGTCATCGCACCGGAAGCCAGTATCACTATC
GATCCAGTAACTTCTGATAACACCATCAACCTGGCTGAGTCGAACCAGCCGCAGTCGATT
TCTGGGCGTGTTGGTAACGATGTCCAGGCTGGCGATGTGGTTACCGTAACGGTAGGCAAC
GAGATTTACCAAACTACGGTGAATGCCGATGGCAGCACCTGGAGTGTCGGCGTGCCCGGC
AGCGTACTGGCGGGTAATACCGCGGTAAATGCCACGGTTACCACTGCCGATGCGGCAGGC
AATACCGCTACGGCCAATACCAGCCACGGTTATGAAGTGGATGTTAACGCACCAGAAGCT
GAAATTTCTATCGATACCATTACCGCGGATAATGTGGTGAATGCCGCCGAGTCTGGTCAG
ACGATCAACGTCACCGGTCAGGTGGGCGCTAATGTGCAGTCTGGTGATACGGTCACCGTC
ACGGTCGGTAATGAGACCTACCAGACTACGGTGAATGCCGACGGCAGCACCTGGAGCGTC
AATGTGCCGGGCGGCGTACTGGCGGGTAATACGTCGGTTAGTGCCAGTGTTACTACCGCT
GACGAGGCAGGCAATACCGCCACGGCCAATACCAGCCATGGTTATGACGTGGATGTTACC
GGGCCAGAAGCCAGCATCACTATCGATCCGGTGACCGCTGATAACACCATCAACCTGTCC
GAGTCCAACCAGCCGCAGGCTATCACTGGTCGCGTTGGTAATGACGTTCAGGTGGGTGAT
ACGGTAACGGTGACGGTTGGCGGTCAGTCCTATCAAACCAACGTCACCGCAGCCGATGGT
GGCAACATCTGGAGCGTAAGCGTGCCGGGTGATGTTTTGGCCGGTAATACGCAGATCCAT
GCGGAAGTTACTACGTCGGATGCCGCCGGTAACCCGGCTACTGCAACAGCGGATCATAGC
TACGCGGTTGATACCGTGGCACCGGAAGCTACCATTACTATCGATCCGGTAACCGCTGAT
AACACCATCAATCTGGCTGAGTCCAACCAGCCGCAAACGATCTCTGGCCGCGTTGGTAAC
GACGTTCAGGTGGGCGACACGGTCACCGTGACGGTCGGTGATCAGTCCTATCAAACCACC
GTTACTGCCGACGCTGATGGCGGCAATATCTGGAGCGTAAGCGTGCCGGGTGAGGTGCTG
GCCGGTAACACGCAGATCCATGCGGAAGTCACTACGTCGGACGCCGCCGGTAACCCGACT
ATGGCAACAGCGGATCATAGCTACGCGGTTGATACCGTGGCACCGGAAGCGACGATTAGC
ATCGACACTATTACCGCCGATAACGTAATCAATGCTGCCGAGTCCAATCAGACAATCAAC
GTCACTGGTCAGGTAGGCGCTAATGTACAGACCGGTGATGTGGTTACGGTAACAGTCGGT
GGTGAGACCTACCAGACTACGGTGAATGCCGACGGCAGCACTTGGAGCGTCAACGTGCCC
GGCAGCGTACTGGCGGGTAATACTTCGGTCAATGCCACGGTCACTACGGCGGATGCAGCA
GGGAATACGACCACCGCCGATGCCAGCCGTGGTTATGACGTGGATGTCACTGCGCCGGAA
GCCAGCATTACTATCGATCCGGTGACTTCTGATAACACCATCAATCTGGCTGAGTCGAAC
CAGCCGCAGACTATCACTGGCCGGGTCGGTAACGACGTTCAGGTGGGCGACACGGTCACG
GTGACGGTCGGTGGTCAGTCCTATCAAACCACCGTTACTGCCGACGCTGATGGCGGCAAT
ATCTGGAGCGTAAACGTGCCGGGTGAGGTGCTGGCCGGTAACACGCAGATCCATGCGGAA
GTCACTACGTCGGACGCCGCCGGTAACCCGACTATGGCAACAGCGGATCATAGCTACGCG
GTTGATACCGTGGCACCGGAAGCGACGATTAGCATCGACACTATTACCGCCGATAACGTA
ATCAATGCTGCCGAGTCCAATCAGACGATCAACGTCACTGGTCAGGTAGGCGCTAATGTT
CAGGCGGGCGATACGGTCACCGTGACGGTCGGTAATGAGACCTACCAGACTACGGTGAAT
GCCGACGGCAGCACTTGGAGCGTCAACGTACCCGGCAATGTACTGGCGGGTAATAGCAGC
GTGAATGCCACGGTCACCACGGCCGATGCGGCAGGTAATACCGCATCGGCCAATACCAGC
CGTGGTTATGACGTGGATATCGCCGCACCAGAAGCGACTATCTCCATCGATACCATCACC
GCCGATAACGTAATCAATGCCGCCGAGTCAGGTCAGACGATCGCCGTGACCGGTCAGGTG
GGCGCCAACGTCCAGGCCGGTGATACGGTCACCGTCACGGTGGGCAGTGAGACCTACCAG
ACGACCGTGAATGCCGACGGCAGCACTTGGAGCGTCAACGTACCCGGCAATGTACTGGCG
GGCAATAGTTCCGTGAATGCCACGGTTACCACCGCGGATGCAGCAGGTAATACCGCTACG
GCCAATACCAGCCATGGTTATGACGTGGATGTCACCGCACCGGAAGCCAGCATTACTATC
GATCCGGTAACTTCCGACAACACTATCAATCTGACTGAGTCCAACCAGCCGCAGACGATC
TCTGGCCGGGTTGGTAACGACGTTCAGGTGGGCGACACGGTAACGGTGACGGTCGGTGAT
CAAAGCTATCAGACCACCGTTACCGCAGCCGATGGCGGCAACATCTGGAGCGTAAGCGTA
CCGGGCGTGGTGCTGGCGGGTAATACACAGATCCATGCGGAAGTTACTACGTCGGATGCG
GCGGGTAACCCGACCACGGCAGCCGCAGATCATAGCTATGCGGTTGATACCGTGGCGCCA
GAAGCCAGCATCACTATCGATCCGGTAACTGCTGATAACACCATCAACCTGGCTGAGTCG
AATCAGCCGCAGAATATCACTGGTCGCGTTGGTAACGATGTTCAGGCGGGCGATACGGTC
ACCGTGACGGTCGGTAATGAGACCTACCAGACTACGGTGAATGCCGATGGCAGCACCTGG
AGCGTGGGTGTGCCGGGCAGCGTGCTGGCAGGCAATAGTTCCGTCAATGCTACGGTTACC
ACTGCGGATGCAGCAGGCAACACGACCACTGCCGATGCGAGCCGTCCATATGGTGTGGAT
ACGGTAGCGCCGGAAGCGACTATCACCATCGACACTATTACTGCGGATAACGTGATTAAT
GCCGCTGAGTCGCAGCAGGATGTGGCTGTGACTGGTCAGGTGGGCGCCAACGTCCAGGCC
GGTGATACGGTCACGGTAACCGTTGGTGGTGAGACTTATCACACCACGGTGAATGCTGAT
GGCAACACCTGGAGCGTCAATGTGCCGGGTAACGTACTGGCGGGTAATAGTTCCGTGAAT
GCCACGGTCACCACTGCGGATGCAGCTGGGAATACGGCCACCGCTAATGCCAGCCACGGT
TATGACGTGGATGTTACTGCACCGGAAGCGGCGATCTCTATCGATCCGGTGACCGCTGAT
AACGTGGTGAATGCCGCCGAGTCCGGCCAGACGATCAACGTCACTGGTCAGGTGGGCGCC
AACGTCCAGGCCGGTGATGTGGTCACGGTAACCGTTGGTGGTGAGACTTATCACACCACG
GTGAATGCTGATGGCACGACCTGGAGCGTCAATGTGCCGGGTATCGTATTGGCGGGTAAT
AGTTCCGTGAATGCCACGGTCACTACCGCGGATGCAGCAGGGAATACGGCCACCGCCGAG
TCCAGTCGTGGTTATACAGTTGATACCGTGGCGCCAGAAGCCAGCATTACTATCGATCCG
GTAACCGCTGATAACACTATCAATCTGACTGAGTCCAACCAGCCACAGACGATCACTGGG
CGGGTCGGTAACGATGTTCAGGCGGGCGATACGGTAACAGTGACGGTTGGCGGTCAGTCC
[truncated: 46,846,704 more chars]
