# Supplementary material for: Integrated multi-omic analysis of host-microbiota interactions in acute oak decline
Source: Microbiome. 2018 Jan 30;6:21. doi: 10.1186/s40168-018-0408-5 (PMC5789699; doi:10.1186/s40168-018-0408-5)
Supplement: Supplementary file 14 — Metatranscriptomic gene annotation of sample AT2. Identified unique genes in the metatranscriptome of sample AT2, using transcripts assembled using Trinity and annotating using the Trinotate pipeline. Swissprot was used as reference database. (XLSX 8417 kb) [file 40168_2018_408_MOESM14_ESM.xlsx]

## Sheet: Blad1
Annotated NCBI database of transcriptomes associated with Quercus robur/Quercus petraea. Trinotate annotation pipeline was used.
transcript_id	sprot_Top_BLASTX_hit	sprot_Top_BLASTP_hit
FR878008.1	.	.
FR878005.1	.	.
FR878003.1	.	.
FR877999.1	.	.
FR877998.1	.	.
FR877997.1	.	.
FR877996.1	.	.
FR877995.1	.	.
FR877994.1	.	.
FR877990.1	.	.
FR877989.1	.	.
FR877981.1	.	.
FR877980.1	.	.
FR877975.1	.	.
FR877974.1	.	.
FR877973.1	.	.
FR877972.1	.	.
FR877965.1	.	.
FR877964.1	.	.
FR877959.1	.	.
FR877956.1	.	.
FR877953.1	.	.
FR877952.1	.	.
FR877951.1	.	.
FR877950.1	.	.
FR877949.1	.	.
FR877948.1	.	.
FR877947.1	.	.
FR877946.1	.	.
FR877942.1	.	.
FR877941.1	.	.
FR877940.1	.	.
FR877936.1	.	.
FR877933.1	.	.
FR877932.1	.	.
FR877929.1	.	.
FR877927.1	.	.
FR877926.1	.	.
FR877925.1	.	.
FR877924.1	.	.
FR877923.1	.	.
FR877921.1	.	.
FR877920.1	.	.
FR877919.1	.	.
FR877918.1	.	.
FR877914.1	.	.
FR877913.1	.	.
FR877912.1	.	.
FR877911.1	.	.
FR877910.1	.	.
FR877909.1	.	.
FR877908.1	.	.
FR877906.1	.	.
FR877902.1	.	.
FR877898.1	.	.
FR877897.1	.	.
FR877896.1	.	.
FR877893.1	.	.
FR877889.1	.	.
FR877888.1	.	.
FR877887.1	.	.
FR877886.1	.	.
FR877885.1	.	.
FR877884.1	.	.
FR877883.1	.	.
FR877881.1	.	.
FR877880.1	.	.
FR877879.1	.	.
FR877878.1	.	.
FR877876.1	.	.
FR877875.1	.	.
FR877874.1	.	.
FR877873.1	.	.
FR877870.1	.	.
FR877869.1	.	.
FR877863.1	.	.
FR877862.1	.	.
FN640818.1	.	.
FN640813.1	.	.
FN640811.1	.	.
FN640809.1	.	.
FN640806.1	.	.
FN640801.1	.	.
FN640798.1	.	.
FN640797.1	.	.
FN640796.1	.	.
FN640795.1	.	.
FN640784.1	.	.
FN640779.1	.	.
FN640778.1	.	.
FN640776.1	.	.
FN640773.1	.	.
FN640767.1	.	.
FN640767.1	.	.
FN640764.1	.	.
FN640758.1	.	.
FN640754.1	.	.
FN640752.1	.	.
FN640751.1	.	.
FN640747.1	.	.
FN640745.1	.	.
FN640743.1	.	.
FN640736.1	.	.
FN640734.1	.	.
FN640730.1	.	.
FN640728.1	.	.
FN640923.1	.	.
FN640716.1	.	.
FN640714.1	.	.
FN640714.1	.	.
FN640710.1	.	.
FN640708.1	.	.
FN640707.1	.	.
FN640706.1	.	.
FN640703.1	.	.
FN640698.1	.	.
FN640696.1	.	.
FN640689.1	.	.
FN640688.1	.	.
FN640681.1	.	.
FN640671.1	.	.
FN640665.1	.	.
FN640656.1	.	.
FN640653.1	.	.
FN640650.1	.	.
FN640649.1	.	.
FN640647.1	.	.
FN640640.1	.	.
FN640639.1	.	.
FN640634.1	.	.
FN640629.1	.	.
FN640628.1	.	.
FN640624.1	.	.
FN640623.1	.	.
FN640618.1	.	.
FN640611.1	.	.
FN640610.1	.	.
FN640609.1	.	.
FN640603.1	.	.
FN640598.1	.	.
FN640590.1	.	.
FN640587.1	.	.
FN640581.1	.	.
FN641644.1	.	.
FN641642.1	.	.
FN641639.1	.	.
FN641634.1	.	.
FN641625.1	.	.
FN641622.1	.	.
FN641619.1	.	.
FN641617.1	.	.
FN641611.1	.	.
FN641606.1	.	.
FN641602.1	.	.
FN641600.1	.	.
FN641599.1	.	.
FN641596.1	.	.
FN641595.1	.	.
FN641576.1	.	.
FN641574.1	.	.
FN641572.1	.	.
FN641570.1	.	.
FN641565.1	.	.
FN641560.1	.	.
FN641553.1	.	.
FN641550.1	.	.
FN641544.1	.	.
FN641541.1	.	.
FN641535.1	.	.
FN641524.1	.	.
FN641510.1	.	.
FN641502.1	.	.
FN641495.1	.	.
FN641492.1	.	.
FN641489.1	.	.
FN641488.1	.	.
FN641481.1	.	.
FN641480.1	.	.
FN641471.1	.	.
FN641467.1	.	.
FN641466.1	.	.
FN641462.1	.	.
FN641461.1	.	.
FN641454.1	.	.
FN641453.1	.	.
FN641450.1	.	.
FN641448.1	.	.
FN641436.1	.	.
FN641435.1	.	.
FN641433.1	.	.
FN641430.1	.	.
FN641428.1	.	.
FN641427.1	.	.
FN641423.1	.	.
FN641421.1	.	.
FN641418.1	.	.
FN641416.1	.	.
FN641414.1	.	.
FN641405.1	.	.
FN641392.1	.	.
FN641391.1	.	.
FN641386.1	.	.
FN641372.1	.	.
FN641365.1	.	.
FN641360.1	.	.
FN641357.1	.	.
FN641356.1	.	.
FN641354.1	.	.
FN641350.1	.	.
FN641347.1	.	.
FN641341.1	.	.
FN641338.1	.	.
FN641332.1	.	.
FN641331.1	.	.
FN641322.1	.	.
FN641321.1	.	.
FN641317.1	.	.
FN641312.1	.	.
FN641310.1	.	.
FN641309.1	.	.
FN641299.1	.	.
FN641298.1	.	.
FN641297.1	.	.
FN641296.1	.	.
FN641295.1	.	.
FN641293.1	.	.
FN641288.1	.	.
FN641285.1	.	.
FN641284.1	.	.
FN641281.1	.	.
FN641278.1	.	.
FN641277.1	.	.
FN641275.1	.	.
FN641272.1	.	.
FN641268.1	.	.
FN641263.1	.	.
FN641249.1	.	.
FN641246.1	.	.
FN641244.1	.	.
FN641240.1	.	.
FN641239.1	.	.
FN641232.1	.	.
FN641216.1	.	.
FN641213.1	.	.
FN641212.1	.	.
FN641203.1	.	.
FN641202.1	.	.
FN641201.1	.	.
FN641197.1	.	.
FN641196.1	.	.
FN641192.1	.	.
FN641189.1	.	.
FN641183.1	.	.
FN641177.1	.	.
FN641176.1	.	.
FN641168.1	.	.
FN641166.1	.	.
FN641164.1	.	.
FN641161.1	.	.
FN641155.1	.	.
FN641152.1	.	.
FN641145.1	.	.
FN641143.1	.	.
FN641137.1	.	.
FN641130.1	.	.
FN641128.1	.	.
FN641123.1	.	.
FN641100.1	.	.
FN641097.1	.	.
FN641094.1	.	.
FN641093.1	.	.
FN641088.1	.	.
FN641085.1	.	.
FN641081.1	.	.
FN641073.1	.	.
FN641071.1	.	.
FN641051.1	.	.
FN641046.1	.	.
FN641039.1	.	.
FN641038.1	.	.
FN641036.1	.	.
FN641034.1	.	.
FN641023.1	.	.
FN641020.1	.	.
FN641018.1	.	.
FN641015.1	.	.
FN641013.1	.	.
FN641011.1	.	.
FN641008.1	.	.
FN641007.1	.	.
FN641004.1	.	.
FN641003.1	.	.
FN640994.1	.	.
FN640976.1	.	.
FN640972.1	.	.
FN640970.1	.	.
FN640961.1	.	.
FN640956.1	.	.
FN640955.1	.	.
FN640954.1	.	.
FN640935.1	.	.
FN640934.1	.	.
FN640932.1	.	.
FN640929.1	.	.
FN640927.1	.	.
FN640920.1	.	.
FN640912.1	.	.
FN640907.1	.	.
FN640901.1	.	.
FN640896.1	.	.
FN640889.1	.	.
FN640885.1	.	.
FN640885.1	.	.
FN640883.1	.	.
FN640882.1	.	.
FN640877.1	.	.
FN640869.1	.	.
FN640867.1	.	.
FN640866.1	.	.
FN640864.1	.	.
FN640863.1	.	.
FN640861.1	.	.
FN640858.1	.	.
FN640855.1	.	.
FN640855.1	.	.
FN640852.1	.	.
FN640849.1	.	.
FN640846.1	.	.
FN640835.1	.	.
DB999144.2	.	.
DB999139.2	.	.
DB998975.2	.	.
DB998971.2	.	.
DB998970.2	.	.
DB999128.2	.	.
DB998178.2	.	.
DB998175.2	.	.
DB998172.2	.	.
DB998166.2	.	.
DB999115.2	.	.
DB999114.2	.	.
DB999111.2	.	.
DB999110.2	.	.
DB999106.2	.	.
DB999104.2	.	.
DB999103.2	.	.
DB998164.2	.	.
DB998159.2	.	.
DB998157.2	.	.
DB998154.2	.	.
DB999102.2	.	.
DB999099.2	.	.
DB999096.2	.	.
DB999090.2	.	.
DB998147.2	.	.
DB998144.2	.	.
DB998143.2	.	.
DB998141.2	.	.
DB999085.2	.	.
DB999084.2	.	.
DB999079.2	.	.
DB998136.2	.	.
DB998136.2	.	.
DB998135.2	.	.
DB998131.2	.	.
DB998128.2	.	.
DB998125.2	.	.
DB998125.2	.	.
DB998123.2	.	.
DB999068.2	.	.
DB999062.2	.	.
DB996341.2	.	.
DB996339.2	.	.
DB996335.2	.	.
DB996334.2	.	.
DB996329.2	.	.
DB996325.2	.	.
DB996321.2	.	.
DB996319.2	.	.
DB996307.2	.	.
DB996306.2	.	.
DB996304.2	.	.
DB996303.2	.	.
DB996298.2	.	.
DB996297.2	.	.
DB996292.2	.	.
DB996284.2	.	.
DB996281.2	.	.
DB996280.2	.	.
DB996278.2	.	.
DB996277.2	.	.
DB996276.2	.	.
DB996272.2	.	.
DB996269.2	.	.
DB996269.2	.	.
DB996268.2	.	.
DB996267.2	.	.
DB996266.2	.	.
DB996265.2	.	.
DB996264.2	.	.
DB996262.2	.	.
DB996261.2	.	.
DB996259.2	.	.
DB996258.2	.	.
DB996747.2	.	.
DB996746.2	.	.
DB996744.2	.	.
DB996743.2	.	.
DB996740.2	.	.
DB996739.2	.	.
DB996737.2	.	.
DB996734.2	.	.
DB996734.2	.	.
DB996734.2	.	.
DB997785.2	.	.
DB997781.2	.	.
DB997778.2	.	.
DB997775.2	.	.
DB997775.2	.	.
DB997773.2	.	.
DB996728.2	.	.
DB996725.2	.	.
DB996723.2	.	.
DB996717.2	.	.
DB996713.2	.	.
DB996710.2	.	.
DB996709.2	.	.
DB997762.2	.	.
DB997761.2	.	.
DB997760.2	.	.
DB997759.2	.	.
DB996704.2	.	.
DB997757.2	.	.
DB997752.2	.	.
DB997747.2	.	.
DB996681.2	.	.
DB996679.2	.	.
DB997743.2	.	.
DB997737.2	.	.
DB996676.2	.	.
DB996668.2	.	.
DB996667.2	.	.
DB996665.2	.	.
DB996664.2	.	.
DB997317.2	.	.
DB997311.2	.	.
DB997309.2	.	.
DB997308.2	.	.
DB997307.2	.	.
DB997303.2	.	.
DB997291.2	.	.
DB997290.2	.	.
DB997285.2	.	.
DB997284.2	.	.
DB997283.2	.	.
DB997282.2	.	.
DB997280.2	.	.
DB997279.2	.	.
DB997275.2	.	.
DB997274.2	.	.
DB997267.2	.	.
DB998541.2	.	.
DB998540.2	.	.
DB997042.2	.	.
DB997041.2	.	.
DB997039.2	.	.
DB997038.2	.	.
DB997036.2	.	.
DB997033.2	.	.
DB998531.2	.	.
DB998530.2	.	.
DB998528.2	.	.
DB998526.2	.	.
DB998526.2	.	.
DB998522.2	.	.
DB998521.2	.	.
DB998519.2	.	.
DB999255.2	.	.
DB999254.2	.	.
DB999252.2	.	.
DB999248.2	.	.
DB999246.2	.	.
DB997031.2	.	.
DB997030.2	.	.
DB997029.2	.	.
DB997027.2	.	.
DB997026.2	.	.
DB997023.2	.	.
DB997019.2	.	.
DB998514.2	.	.
DB998514.2	.	.
DB998508.2	.	.
DB998506.2	.	.
DB997017.2	.	.
DB997016.2	.	.
DB997010.2	.	.
DB997008.2	.	.
DB999242.2	.	.
DB999239.2	.	.
DB999230.2	.	.
DB998503.2	.	.
DB998499.2	.	.
DB998498.2	.	.
DB998493.2	.	.
DB998492.2	.	.
DB997003.2	.	.
DB997001.2	.	.
DB996999.2	.	.
DB996998.2	.	.
DB996995.2	.	.
DB996991.2	.	.
DB999227.2	.	.
DB999224.2	.	.
DB999222.2	.	.
DB999219.2	.	.
DB999218.2	.	.
DB998488.2	.	.
DB998485.2	.	.
DB998483.2	.	.
DB998481.2	.	.
DB998479.2	.	.
DB996989.2	.	.
DB996981.2	.	.
DB996978.2	.	.
DB999205.2	.	.
DB999203.2	.	.
DB999202.2	.	.
DB999058.2	.	.
DB999057.2	.	.
DB999051.2	.	.
DB996660.2	.	.
DB996659.2	.	.
DB996655.2	.	.
DB996650.2	.	.
DB999037.2	.	.
DB999034.2	.	.
DB996647.2	.	.
DB996647.2	.	.
DB996645.2	.	.
DB999032.2	.	.
DB996634.2	.	.
DB996633.2	.	.
DB996628.2	.	.
DB996625.2	.	.
DB996622.2	.	.
DB999017.2	.	.
DB999016.2	.	.
DB999013.2	.	.
DB999005.2	.	.
DB996614.2	.	.
DB996612.2	.	.
DB998115.2	.	.
DB998114.2	.	.
DB998113.2	.	.
DB998112.2	.	.
DB998111.2	.	.
DB996251.2	.	.
DB996250.2	.	.
DB996245.2	.	.
DB998107.2	.	.
DB998104.2	.	.
DB998095.2	.	.
DB997709.2	.	.
DB997707.2	.	.
DB997705.2	.	.
DB996242.2	.	.
DB996240.2	.	.
DB996239.2	.	.
DB996233.2	.	.
DB998092.2	.	.
DB998091.2	.	.
DB998086.2	.	.
DB998084.2	.	.
DB998082.2	.	.
DB996226.2	.	.
DB996225.2	.	.
DB996223.2	.	.
DB996217.2	.	.
DB996216.2	.	.
DB997702.2	.	.
DB997701.2	.	.
DB997697.2	.	.
DB997692.2	.	.
DB997691.2	.	.
DB997689.2	.	.
DB996208.2	.	.
DB996207.2	.	.
DB996206.2	.	.
DB997604.2	.	.
DB997602.2	.	.
DB998078.2	.	.
DB998076.2	.	.
DB998073.2	.	.
DB998070.2	.	.
DB997686.2	.	.
DB997683.2	.	.
DB998472.2	.	.
DB998471.2	.	.
DB998466.2	.	.
DB998465.2	.	.
DB997265.2	.	.
DB997265.2	.	.
DB997259.2	.	.
DB997254.2	.	.
DB997252.2	.	.
DB998461.2	.	.
DB998459.2	.	.
DB998457.2	.	.
DB998455.2	.	.
DB997249.2	.	.
DB997245.2	.	.
DB998445.2	.	.
DB998441.2	.	.
DB998438.2	.	.
DB998435.2	.	.
DB998434.2	.	.
DB997237.2	.	.
DB997227.2	.	.
DB997227.2	.	.
DB997226.2	.	.
DB998430.2	.	.
DB998426.2	.	.
DB998423.2	.	.
DB998421.2	.	.
DB997222.2	.	.
DB997220.2	.	.
DB997217.2	.	.
DB997215.2	.	.
DB999558.2	.	.
DB999556.2	.	.
DB999555.2	.	.
DB999554.2	.	.
DB996607.2	.	.
DB996603.2	.	.
DB996602.2	.	.
DB996601.2	.	.
DB999545.2	.	.
DB996593.2	.	.
DB996583.2	.	.
DB999534.2	.	.
DB999526.2	.	.
DB996577.2	.	.
DB996575.2	.	.
DB996572.2	.	.
DB996571.2	.	.
DB996569.2	.	.
DB996569.2	.	.
DB996567.2	.	.
DB999521.2	.	.
DB999520.2	.	.
DB999519.2	.	.
DB999518.2	.	.
DB999517.2	.	.
DB999513.2	.	.
DB996559.2	.	.
DB996554.2	.	.
DB996553.2	.	.
DB996552.2	.	.
DB999200.2	.	.
DB999199.2	.	.
DB999196.2	.	.
DB999194.2	.	.
DB999188.2	.	.
DB998782.2	.	.
DB998779.2	.	.
DB998776.2	.	.
DB998770.2	.	.
DB998765.2	.	.
DB998762.2	.	.
DB998759.2	.	.
DB998757.2	.	.
DB998755.2	.	.
DB998412.2	.	.
DB998066.2	.	.
DB998058.2	.	.
DB998057.2	.	.
DB998055.2	.	.
DB998053.2	.	.
DB996975.2	.	.
DB996974.2	.	.
DB996973.2	.	.
DB996972.2	.	.
DB996970.2	.	.
DB996968.2	.	.
DB996965.2	.	.
DB999004.2	.	.
DB999002.2	.	.
DB999001.2	.	.
DB999001.2	.	.
DB999000.2	.	.
DB998998.2	.	.
DB998997.2	.	.
DB998989.2	.	.
DB998964.2	.	.
DB998962.2	.	.
DB998960.2	.	.
DB998959.2	.	.
DB998956.2	.	.
DB998405.2	.	.
DB998403.2	.	.
DB998400.2	.	.
DB998397.2	.	.
DB998395.2	.	.
DB998394.2	.	.
DB998393.2	.	.
DB998052.2	.	.
DB998049.2	.	.
DB998047.2	.	.
DB998044.2	.	.
DB998043.2	.	.
DB998042.2	.	.
DB996956.2	.	.
DB996954.2	.	.
DB996953.2	.	.
DB996952.2	.	.
DB996948.2	.	.
DB998382.2	.	.
DB998037.2	.	.
DB998025.2	.	.
DB996944.2	.	.
DB996942.2	.	.
DB996940.2	.	.
DB996939.2	.	.
DB996937.2	.	.
DB996936.2	.	.
DB996935.2	.	.
DB998949.2	.	.
DB998946.2	.	.
DB998377.2	.	.
DB998372.2	.	.
DB998371.2	.	.
DB998370.2	.	.
DB998367.2	.	.
DB998365.2	.	.
DB998024.2	.	.
DB998024.2	.	.
DB998017.2	.	.
DB998014.2	.	.
DB996933.2	.	.
DB996932.2	.	.
DB996925.2	.	.
DB996925.2	.	.
DB997673.2	.	.
DB997671.2	.	.
DB997670.2	.	.
DB997669.2	.	.
DB997663.2	.	.
DB996546.2	.	.
DB996545.2	.	.
DB996540.2	.	.
DB996539.2	.	.
DB997584.2	.	.
DB997575.2	.	.
DB997658.2	.	.
DB997657.2	.	.
DB997656.2	.	.
DB997649.2	.	.
DB997647.2	.	.
DB996536.2	.	.
DB996534.2	.	.
DB996533.2	.	.
DB996532.2	.	.
DB996531.2	.	.
DB996530.2	.	.
DB997573.2	.	.
DB997563.2	.	.
DB997645.2	.	.
DB997644.2	.	.
DB997638.2	.	.
DB997635.2	.	.
DB997635.2	.	.
DB997634.2	.	.
DB996522.2	.	.
DB996520.2	.	.
DB996518.2	.	.
DB996516.2	.	.
DB996515.2	.	.
DB996512.2	.	.
DB996511.2	.	.
DB997554.2	.	.
DB997552.2	.	.
DB997551.2	.	.
DB997630.2	.	.
DB997629.2	.	.
DB997629.2	.	.
DB997629.2	.	.
DB997628.2	.	.
DB997622.2	.	.
DB997621.2	.	.
DB996508.2	.	.
DB996504.2	.	.
DB997536.2	.	.
DB997535.2	.	.
DB997533.2	.	.
DB997532.2	.	.
DB998745.2	.	.
DB998743.2	.	.
DB998742.2	.	.
DB998739.2	.	.
DB998737.2	.	.
DB998731.2	.	.
DB998726.2	.	.
DB998719.2	.	.
DB998713.2	.	.
DB998709.2	.	.
DB996916.2	.	.
DB996915.2	.	.
DB996914.2	.	.
DB996913.2	.	.
DB996906.2	.	.
DB996903.2	.	.
DB996899.2	.	.
DB996896.2	.	.
DB996893.2	.	.
DB996891.2	.	.
DB996890.2	.	.
DB996886.2	.	.
DB996885.2	.	.
DB996880.2	.	.
DB996878.2	.	.
DB996877.2	.	.
DB996873.2	.	.
DB996871.2	.	.
DB998358.2	.	.
DB998354.2	.	.
DB998352.2	.	.
DB998004.2	.	.
DB998000.2	.	.
DB997999.2	.	.
DB999511.2	.	.
DB999509.2	.	.
DB999502.2	.	.
DB999500.2	.	.
DB997527.2	.	.
DB997525.2	.	.
DB997518.2	.	.
DB998343.2	.	.
DB997987.2	.	.
DB997987.2	.	.
DB997985.2	.	.
DB997984.2	.	.
DB997983.2	.	.
DB999494.2	.	.
DB999488.2	.	.
DB999485.2	.	.
DB997511.2	.	.
DB997508.2	.	.
DB997507.2	.	.
DB997504.2	.	.
DB998331.2	.	.
DB998329.2	.	.
DB998328.2	.	.
DB998323.2	.	.
DB997982.2	.	.
DB997981.2	.	.
DB997977.2	.	.
DB997975.2	.	.
DB997971.2	.	.
DB999483.2	.	.
DB998318.2	.	.
DB998317.2	.	.
DB998314.2	.	.
DB998308.2	.	.
DB997967.2	.	.
DB997966.2	.	.
DB997965.2	.	.
DB997964.2	.	.
DB997963.2	.	.
DB997957.2	.	.
DB997956.2	.	.
DB999466.2	.	.
DB999460.2	.	.
DB999458.2	.	.
DB998300.2	.	.
DB998295.2	.	.
DB997503.2	.	.
DB997499.2	.	.
DB998701.2	.	.
DB998699.2	.	.
DB998694.2	.	.
DB998692.2	.	.
DB998689.2	.	.
DB998687.2	.	.
DB998679.2	.	.
DB998667.2	.	.
DB998666.2	.	.
DB998662.2	.	.
DB998661.2	.	.
DB998660.2	.	.
DB998658.2	.	.
DB998657.2	.	.
DB998654.2	.	.
DB998651.2	.	.
DB997615.2	.	.
DB997613.2	.	.
DB997608.2	.	.
DB997206.2	.	.
DB997205.2	.	.
DB997204.2	.	.
DB997201.2	.	.
DB996202.2	.	.
DB996201.2	.	.
DB996194.2	.	.
DB996191.2	.	.
DB996191.2	.	.
DB998184.2	.	.
DB996176.2	.	.
DB996175.2	.	.
DB996175.2	.	.
DB999379.2	.	.
DB999378.2	.	.
DB999376.2	.	.
DB999374.2	.	.
DB999370.2	.	.
DB998921.2	.	.
DB998921.2	.	.
DB998917.2	.	.
DB996493.2	.	.
DB996492.2	.	.
DB996486.2	.	.
DB996482.2	.	.
DB997487.2	.	.
DB997478.2	.	.
DB998899.2	.	.
DB996473.2	.	.
DB997473.2	.	.
DB997473.2	.	.
DB997469.2	.	.
DB997467.2	.	.
DB998897.2	.	.
DB998888.2	.	.
DB998886.2	.	.
DB996466.2	.	.
DB996464.2	.	.
DB996462.2	.	.
DB996460.2	.	.
DB997460.2	.	.
DB997455.2	.	.
DB997454.2	.	.
DB997453.2	.	.
DB998882.2	.	.
DB998878.2	.	.
DB998874.2	.	.
DB996450.2	.	.
DB996444.2	.	.
DB997445.2	.	.
DB997441.2	.	.
DB997438.2	.	.
DB997436.2	.	.
DB997435.2	.	.
DB999455.2	.	.
DB999450.2	.	.
DB999442.2	.	.
DB996856.2	.	.
DB996853.2	.	.
DB996852.2	.	.
DB999441.2	.	.
DB999439.2	.	.
DB999436.2	.	.
DB999433.2	.	.
DB999430.2	.	.
DB999428.2	.	.
DB996847.2	.	.
DB996839.2	.	.
DB999420.2	.	.
DB999418.2	.	.
DB999418.2	.	.
DB996832.2	.	.
DB996830.2	.	.
DB996828.2	.	.
DB996826.2	.	.
DB999410.2	.	.
DB999402.2	.	.
DB996820.2	.	.
DB996816.2	.	.
DB996815.2	.	.
DB996814.2	.	.
DB996813.2	.	.
DB996812.2	.	.
DB996811.2	.	.
DB996810.2	.	.
DB997954.2	.	.
DB997948.2	.	.
DB996438.2	.	.
DB996433.2	.	.
DB996426.2	.	.
DB997198.2	.	.
DB997193.2	.	.
DB997191.2	.	.
DB997190.2	.	.
DB999362.2	.	.
DB999361.2	.	.
DB999359.2	.	.
DB999358.2	.	.
DB997937.2	.	.
DB997930.2	.	.
DB996422.2	.	.
DB997185.2	.	.
DB997182.2	.	.
DB997182.2	.	.
DB997178.2	.	.
DB999354.2	.	.
DB999349.2	.	.
DB999348.2	.	.
DB999346.2	.	.
DB997922.2	.	.
DB997920.2	.	.
DB997918.2	.	.
DB996411.2	.	.
DB996403.2	.	.
DB996402.2	.	.
DB997166.2	.	.
DB997164.2	.	.
DB997160.2	.	.
DB999339.2	.	.
DB999335.2	.	.
DB999332.2	.	.
DB999330.2	.	.
DB997905.2	.	.
DB996397.2	.	.
DB996396.2	.	.
DB996395.2	.	.
DB996395.2	.	.
DB996394.2	.	.
DB996391.2	.	.
DB996388.2	.	.
DB997150.2	.	.
DB997147.2	.	.
DB997146.2	.	.
DB997144.2	.	.
DB999326.2	.	.
DB999319.2	.	.
DB999318.2	.	.
DB999315.2	.	.
DB998860.2	.	.
DB998858.2	.	.
DB998850.2	.	.
DB998843.2	.	.
DB998835.2	.	.
DB998832.2	.	.
DB998824.2	.	.
DB998822.2	.	.
DB998821.2	.	.
DB998818.2	.	.
DB998815.2	.	.
DB998291.2	.	.
DB998288.2	.	.
DB998284.2	.	.
DB998281.2	.	.
DB997431.2	.	.
DB997426.2	.	.
DB997425.2	.	.
DB998274.2	.	.
DB998273.2	.	.
DB998266.2	.	.
DB997418.2	.	.
DB997417.2	.	.
DB997416.2	.	.
DB997410.2	.	.
DB996807.2	.	.
DB996806.2	.	.
DB996802.2	.	.
DB998265.2	.	.
DB998264.2	.	.
DB998264.2	.	.
DB998263.2	.	.
DB998261.2	.	.
DB998256.2	.	.
DB998255.2	.	.
DB998253.2	.	.
DB997402.2	.	.
DB997400.2	.	.
DB997399.2	.	.
DB997394.2	.	.
DB998251.2	.	.
DB998246.2	.	.
DB998244.2	.	.
DB998242.2	.	.
DB997387.2	.	.
DB997384.2	.	.
DB997384.2	.	.
DB997382.2	.	.
DB997381.2	.	.
DB997142.2	.	.
DB997140.2	.	.
DB997139.2	.	.
DB997136.2	.	.
DB997130.2	.	.
DB998641.2	.	.
DB998640.2	.	.
DB998638.2	.	.
DB997128.2	.	.
DB997124.2	.	.
DB997122.2	.	.
DB997119.2	.	.
DB998630.2	.	.
DB998623.2	.	.
DB997113.2	.	.
DB997111.2	.	.
DB997104.2	.	.
DB997103.2	.	.
DB998620.2	.	.
DB998614.2	.	.
DB998610.2	.	.
DB998609.2	.	.
DB998608.2	.	.
DB997098.2	.	.
DB997089.2	.	.
DB998603.2	.	.
DB998602.2	.	.
DB998598.2	.	.
DB998597.2	.	.
DB998595.2	.	.
DB998593.2	.	.
DB997893.2	.	.
DB997890.2	.	.
DB997885.2	.	.
DB997883.2	.	.
DB997880.2	.	.
DB997879.2	.	.
DB997877.2	.	.
DB997870.2	.	.
DB997867.2	.	.
DB997865.2	.	.
DB997860.2	.	.
DB997858.2	.	.
DB997853.2	.	.
DB997851.2	.	.
DB997846.2	.	.
DB997844.2	.	.
DB997843.2	.	.
DB996383.2	.	.
DB996381.2	.	.
DB996380.2	.	.
DB996379.2	.	.
DB996377.2	.	.
DB996376.2	.	.
DB996371.2	.	.
DB996352.2	.	.
DB996350.2	.	.
DB996347.2	.	.
DB996345.2	.	.
DB996343.2	.	.
DB999398.2	.	.
DB999393.2	.	.
DB999392.2	.	.
DB999391.2	.	.
DB999390.2	.	.
DB999389.2	.	.
DB999187.2	.	.
DB999186.2	.	.
DB999180.2	.	.
DB999174.2	.	.
DB999170.2	.	.
DB999169.2	.	.
DB999168.2	.	.
DB999165.2	.	.
DB999151.2	.	.
DB999150.2	.	.
DB999149.2	.	.
DB999146.2	.	.
DB998806.2	.	.
DB998802.2	.	.
DB998235.2	.	.
DB998230.2	.	.
DB998224.2	.	.
DB996801.2	.	.
DB996797.2	.	.
DB996796.2	.	.
DB996795.2	.	.
DB997371.2	.	.
DB997370.2	.	.
DB997369.2	.	.
DB997368.2	.	.
DB997366.2	.	.
DB997365.2	.	.
DB998799.2	.	.
DB998797.2	.	.
DB998588.2	.	.
DB998587.2	.	.
DB998583.2	.	.
DB998577.2	.	.
DB998223.2	.	.
DB998219.2	.	.
DB998218.2	.	.
DB998215.2	.	.
DB998210.2	.	.
DB996787.2	.	.
DB996780.2	.	.
DB996779.2	.	.
DB996778.2	.	.
DB996778.2	.	.
DB997357.2	.	.
DB997351.2	.	.
DB998573.2	.	.
DB998572.2	.	.
DB998570.2	.	.
DB998569.2	.	.
DB998564.2	.	.
DB998562.2	.	.
DB998206.2	.	.
DB998205.2	.	.
DB998203.2	.	.
DB998202.2	.	.
DB998200.2	.	.
DB996770.2	.	.
DB996769.2	.	.
DB996762.2	.	.
DB997349.2	.	.
DB997347.2	.	.
DB997346.2	.	.
DB997338.2	.	.
DB998557.2	.	.
DB998557.2	.	.
DB998556.2	.	.
DB998552.2	.	.
DB998552.2	.	.
DB998551.2	.	.
DB998546.2	.	.
DB998987.2	.	.
DB998984.2	.	.
DB998977.2	.	.
DB996761.2	.	.
DB996758.2	.	.
DB996757.2	.	.
DB996754.2	.	.
DB997331.2	.	.
DB997328.2	.	.
DB997323.2	.	.
DB997086.2	.	.
DB997085.2	.	.
DB997084.2	.	.
DB997084.2	.	.
DB997083.2	.	.
DB997079.2	.	.
DB997075.2	.	.
DB999312.2	.	.
DB999308.2	.	.
DB999304.2	.	.
DB999300.2	.	.
DB997064.2	.	.
DB999296.2	.	.
DB999285.2	.	.
DB997059.2	.	.
DB997057.2	.	.
DB997053.2	.	.
DB997050.2	.	.
DB997049.2	.	.
DB997047.2	.	.
DB999283.2	.	.
DB999280.2	.	.
DB999279.2	.	.
DB999274.2	.	.
DB999269.2	.	.
DB999266.2	.	.
DB999262.2	.	.
DB997837.2	.	.
DB997835.2	.	.
DB997829.2	.	.
DB997828.2	.	.
DB997819.2	.	.
DB997817.2	.	.
DB997813.2	.	.
DB997805.2	.	.
DB997804.2	.	.
DB997803.2	.	.
DB997801.2	.	.
DB997795.2	.	.
DB997791.2	.	.
CU657594.1	.	.
CU657590.1	.	.
CU657589.1	.	.
CU657902.1	.	.
CU657898.1	.	.
CU657892.1	.	.
CU657889.1	.	.
CU657875.1	.	.
CU657871.1	.	.
CU657862.1	.	.
CU657859.1	.	.
CU657854.1	.	.
CU657853.1	.	.
CU657852.1	.	.
CU657851.1	.	.
CU657849.1	.	.
CU657847.1	.	.
CU657820.1	.	.
CU657815.1	.	.
CU657814.1	.	.
CU657810.1	.	.
CU657809.1	.	.
CU657798.1	.	.
CU657794.1	.	.
CU657793.1	.	.
CU657788.1	.	.
CU657782.1	.	.
CU657780.1	.	.
CU657779.1	.	.
CU657778.1	.	.
CU657776.1	.	.
CU657775.1	.	.
CU657766.1	.	.
CU657762.1	.	.
CU657761.1	.	.
CU657757.1	.	.
CU657756.1	.	.
CU657755.1	.	.
CU657750.1	.	.
CU657747.1	.	.
CU657744.1	.	.
CU657743.1	.	.
CU657741.1	.	.
CU657730.1	.	.
CU657729.1	.	.
CU657728.1	.	.
CU657726.1	.	.
CU657724.1	.	.
CU657723.1	.	.
CU657721.1	.	.
CU657720.1	.	.
CU657715.1	.	.
CU657700.1	.	.
CU657699.1	.	.
CU657698.1	.	.
CU657697.1	.	.
CU657694.1	.	.
CU657688.1	.	.
CU657678.1	.	.
CU657671.1	.	.
CU657666.1	.	.
CU657665.1	.	.
CU657662.1	.	.
CU657656.1	.	.
CU657654.1	.	.
CU657652.1	.	.
CU657651.1	.	.
CU657649.1	.	.
CU657647.1	.	.
CU657638.1	.	.
CU657636.1	.	.
CU657630.1	.	.
CU657624.1	.	.
CU657621.1	.	.
CU657620.1	.	.
CU657614.1	.	.
CU657603.1	.	.
CU657602.1	.	.
CU657149.1	.	.
CU657146.1	.	.
CU657135.1	.	.
CU657129.1	.	.
CU657122.1	.	.
CU657119.1	.	.
CU657113.1	.	.
CU657108.1	.	.
CU657106.1	.	.
CU657101.1	.	.
CU657091.1	.	.
CU657090.1	.	.
CU657087.1	.	.
CU657077.1	.	.
CU657076.1	.	.
CU657075.1	.	.
CU657072.1	.	.
CU657070.1	.	.
CU657069.1	.	.
CU657068.1	.	.
CU657066.1	.	.
CU657055.1	.	.
CU657051.1	.	.
CU657046.1	.	.
CU657039.1	.	.
CU657035.1	.	.
CU657033.1	.	.
CU657029.1	.	.
CU657028.1	.	.
CU657018.1	.	.
CU657016.1	.	.
CU657012.1	.	.
CU657010.1	.	.
CU657009.1	.	.
CU657007.1	.	.
CU657006.1	.	.
CU657005.1	.	.
CU657274.1	.	.
CU657273.1	.	.
CU657267.1	.	.
CU657263.1	.	.
CU657200.1	.	.
CU657262.1	.	.
CU657260.1	.	.
CU657256.1	.	.
CU657253.1	.	.
CU657252.1	.	.
CU657250.1	.	.
CU657234.1	.	.
CU657232.1	.	.
CU657228.1	.	.
CU657222.1	.	.
CU657221.1	.	.
CU657207.1	.	.
CU657205.1	.	.
CU657203.1	.	.
CU657199.1	.	.
CU657196.1	.	.
CU657194.1	.	.
CU657182.1	.	.
CU657175.1	.	.
CU657171.1	.	.
CU657168.1	.	.
CU657165.1	.	.
CU657164.1	.	.
CU657161.1	.	.
CU657155.1	.	.
CU657154.1	.	.
CU657153.1	.	.
CU657151.1	.	.
CU640672.1	.	.
CU640671.1	.	.
CU640669.1	.	.
CU640668.1	.	.
CU640667.1	.	.
CU640666.1	.	.
CU640665.1	.	.
CU640664.1	.	.
CU640663.1	.	.
CU640661.1	.	.
CU640660.1	.	.
CU640659.1	.	.
CU640658.1	.	.
CU640657.1	.	.
CU640656.1	.	.
CU640652.1	.	.
CU640650.1	.	.
CU640649.1	.	.
CU640648.1	.	.
CU640644.1	.	.
CU640639.1	.	.
CU640636.1	.	.
CU640612.1	.	.
CU640609.1	.	.
CU640608.1	.	.
CU640605.1	.	.
CU640604.1	.	.
CU640595.1	.	.
CU640757.1	.	.
CU640751.1	.	.
CU640750.1	.	.
CU640744.1	.	.
CU640743.1	.	.
CU640740.1	.	.
CU640720.1	.	.
CU640719.1	.	.
CU640714.1	.	.
CU640704.1	.	.
CU640695.1	.	.
CU640690.1	.	.
CU640686.1	.	.
CU640685.1	.	.
CU640679.1	.	.
CU640678.1	.	.
CU640677.1	.	.
CU640676.1	.	.
CU640673.1	.	.
CU640588.1	.	.
CU640576.1	.	.
CU640575.1	.	.
CU640573.1	.	.
CU640570.1	.	.
CU640566.1	.	.
CU640560.1	.	.
CU640550.1	.	.
CU640546.1	.	.
CU640540.1	.	.
CU640525.1	.	.
CU640520.1	.	.
CU640519.1	.	.
CU640518.1	.	.
CU640505.1	.	.
CU640504.1	.	.
CU640490.1	.	.
CU640880.1	.	.
CU640868.1	.	.
CU640862.1	.	.
CU640852.1	.	.
CU640841.1	.	.
CU640837.1	.	.
CU640835.1	.	.
CU640833.1	.	.
CU640832.1	.	.
CU640828.1	.	.
CU640824.1	.	.
CU640809.1	.	.
CU640803.1	.	.
CU640800.1	.	.
CU640797.1	.	.
CU640767.1	.	.
CU640761.1	.	.
AJ580043.2	.	.
AJ580041.2	.	.
AJ580040.2	.	.
AJ580038.2	.	.
AJ580047.1	.	.
AJ580046.1	.	.
AJ580045.1	.	.
AJ580042.1	.	.
AJ580039.1	.	.
AJ580037.1	.	.
AJ580036.1	.	.
AJ580033.1	.	.
AJ580032.1	.	.
AJ580025.1	.	.
AJ580023.1	.	.
CT010050.1	.	.
CT010049.1	.	.
CT010047.1	.	.
CT010045.1	.	.
CT010042.1	.	.
CT010041.1	.	.
CT010038.1	.	.
CT010037.1	.	.
CT010034.1	.	.
CT010033.1	.	.
CT010028.1	.	.
CT010024.1	.	.
CT010023.1	.	.
CT010018.1	.	.
CT010017.1	.	.
CT010016.1	.	.
CT010014.1	.	.
CT010010.1	.	.
CT010008.1	.	.
CT010007.1	.	.
CT010005.1	.	.
CT010004.1	.	.
CT009996.1	.	.
CT009992.1	.	.
CT009991.1	.	.
CT009985.1	.	.
CT009984.1	.	.
CT009983.1	.	.
CT009978.1	.	.
CT009975.1	.	.
CT009972.1	.	.
CT009971.1	.	.
CT009970.1	.	.
CT009968.1	.	.
CT009967.1	.	.
CT009965.1	.	.
CT009959.1	.	.
CT009958.1	.	.
CT009957.1	.	.
CT009956.1	.	.
CT009954.1	.	.
CT009953.1	.	.
CT009950.1	.	.
CT009949.1	.	.
CT009947.1	.	.
CT009944.1	.	.
CT009943.1	.	.
CT009941.1	.	.
CT009940.1	.	.
CT009939.1	.	.
CT009938.1	.	.
CT009937.1	.	.
CT009936.1	.	.
CT009935.1	.	.
CT009934.1	.	.
CT009931.1	.	.
CT009928.1	.	.
CT009922.1	.	.
CT009917.1	.	.
CT009912.1	.	.
CT009910.1	.	.
CT009909.1	.	.
CT009906.1	.	.
CT009905.1	.	.
CT009904.1	.	.
CT009901.1	.	.
CT009900.1	.	.
CT009897.1	.	.
CT009894.1	.	.
CT009893.1	.	.
CT009891.1	.	.
CT009890.1	.	.
CT009889.1	.	.
CT009888.1	.	.
CT009883.1	.	.
CT009877.1	.	.
CT009876.1	.	.
CT009863.1	.	.
CT009861.1	.	.
CT009858.1	.	.
CT009849.1	.	.
CT010158.1	.	.
CT010156.1	.	.
CT010150.1	.	.
CT010149.1	.	.
CT010147.1	.	.
CT010143.1	.	.
CT010142.1	.	.
CT010137.1	.	.
CT010133.1	.	.
CT010132.1	.	.
CT010119.1	.	.
CT010111.1	.	.
CT010106.1	.	.
CT010100.1	.	.
CT010094.1	.	.
CT010093.1	.	.
CT010092.1	.	.
CT010089.1	.	.
CT010086.1	.	.
CT010082.1	.	.
CT010080.1	.	.
CT010079.1	.	.
CT010075.1	.	.
CT010074.1	.	.
CT010071.1	.	.
CT010070.1	.	.
CT010069.1	.	.
CT010068.1	.	.
CT010062.1	.	.
CT010056.1	.	.
CT009845.1	.	.
CT009839.1	.	.
CT009838.1	.	.
CT009837.1	.	.
CT009833.1	.	.
CT009814.1	.	.
CT009809.1	.	.
CT009805.1	.	.
CT009794.1	.	.
CT009785.1	.	.
CT009783.1	.	.
CT009779.1	.	.
CT009778.1	.	.
AJ873935.1	.	.
AJ873934.1	.	.
AJ873933.1	.	.
AJ873932.1	.	.
AJ873931.1	.	.
AJ873930.1	.	.
AJ873929.1	.	.
AJ873928.1	.	.
AJ873926.1	.	.
AJ873925.1	.	.
AJ873924.1	.	.
AJ873923.1	.	.
AJ873922.1	.	.
AJ873921.1	.	.
AJ873920.1	.	.
AJ873919.1	.	.
AJ873918.1	.	.
AJ873917.1	.	.
AJ873916.1	.	.
AJ873915.1	.	.
AJ873914.1	.	.
AJ873913.1	.	.
AJ873912.1	.	.
AJ873911.1	.	.
AJ873910.1	.	.
FR877857.1	.	.
FR877853.1	.	.
FR877852.1	.	.
FR877850.1	.	.
FR877848.1	.	.
FR877845.1	.	.
FR877844.1	.	.
FR877843.1	.	.
FR877842.1	.	.
FR877841.1	.	.
FR877840.1	.	.
FR877837.1	.	.
FR877835.1	.	.
FR877831.1	.	.
FR877830.1	.	.
FR877828.1	.	.
FR877825.1	.	.
FR877823.1	.	.
FR877822.1	.	.
FR877821.1	.	.
FR877820.1	.	.
FR877819.1	.	.
FR877815.1	.	.
FR877814.1	.	.
FR877813.1	.	.
FR877809.1	.	.
FR877808.1	.	.
FR877807.1	.	.
FR877806.1	.	.
FR877804.1	.	.
FR877803.1	.	.
FR877802.1	.	.
FR877801.1	.	.
FR877800.1	.	.
FR877799.1	.	.
FR877796.1	.	.
FR877788.1	.	.
FR877786.1	.	.
FR877783.1	.	.
FR877780.1	.	.
FR877779.1	.	.
CU657580.1	.	.
CU657576.1	.	.
CU657570.1	.	.
CU657568.1	.	.
CU657563.1	.	.
CU657554.1	.	.
CU657550.1	.	.
CU657548.1	.	.
CU657544.1	.	.
CU657543.1	.	.
CU657541.1	.	.
CU657540.1	.	.
CU657538.1	.	.
CU657536.1	.	.
CU657534.1	.	.
CU657533.1	.	.
CU657530.1	.	.
CU657525.1	.	.
CU657523.1	.	.
CU657520.1	.	.
CU657518.1	.	.
CU657517.1	.	.
CU657513.1	.	.
CU657511.1	.	.
CU657509.1	.	.
CU657508.1	.	.
CU657502.1	.	.
CU657500.1	.	.
CU657496.1	.	.
CU657492.1	.	.
CU657482.1	.	.
CU657481.1	.	.
CU657478.1	.	.
CU657474.1	.	.
CU657470.1	.	.
CU657468.1	.	.
CU657465.1	.	.
CU657461.1	.	.
CU657453.1	.	.
CU657452.1	.	.
CU657439.1	.	.
CU657429.1	.	.
CU657414.1	.	.
CU657409.1	.	.
CU657405.1	.	.
CU656698.1	.	.
CU656697.1	.	.
CU656693.1	.	.
CU656689.1	.	.
CU656685.1	.	.
CU656685.1	.	.
CU656685.1	.	.
CU656683.1	.	.
CU656678.1	.	.
CU656676.1	.	.
CU656675.1	.	.
CU656672.1	.	.
CU656666.1	.	.
CU656665.1	.	.
CU656664.1	.	.
CU656662.1	.	.
CU656660.1	.	.
CU656654.1	.	.
CU656648.1	.	.
CU656644.1	.	.
CU656635.1	.	.
CU656631.1	.	.
CU656628.1	.	.
CU656627.1	.	.
CU656626.1	.	.
CU656614.1	.	.
CU656613.1	.	.
CU656612.1	.	.
CU656611.1	.	.
CU656607.1	.	.
CU656605.1	.	.
CU656602.1	.	.
CU656600.1	.	.
CU656594.1	.	.
CU656593.1	.	.
CU656592.1	.	.
CU656253.1	.	.
CU656252.1	.	.
CU656250.1	.	.
CU656248.1	.	.
CU656246.1	.	.
CU656242.1	.	.
CU656238.1	.	.
CU656228.1	.	.
CU656225.1	.	.
CU656222.1	.	.
CU656220.1	.	.
CU656218.1	.	.
CU656217.1	.	.
CU656215.1	.	.
CU656214.1	.	.
CU656213.1	.	.
CU656212.1	.	.
CU656211.1	.	.
CU656201.1	.	.
CU656198.1	.	.
CU656195.1	.	.
CU656182.1	.	.
CU656178.1	.	.
CU656177.1	.	.
CU656167.1	.	.
CU656166.1	.	.
CU656164.1	.	.
CU656163.1	.	.
CU656159.1	.	.
CU656158.1	.	.
CU656155.1	.	.
CU656154.1	.	.
CU656153.1	.	.
CU656152.1	.	.
CU656148.1	.	.
CU656147.1	.	.
CU656144.1	.	.
CU656588.1	.	.
CU656585.1	.	.
CU656584.1	.	.
CU656581.1	.	.
CU656580.1	.	.
CU656578.1	.	.
CU656573.1	.	.
CU656573.1	.	.
CU656572.1	.	.
CU656564.1	.	.
CU656552.1	.	.
CU656543.1	.	.
CU656538.1	.	.
CU656531.1	.	.
CU656530.1	.	.
CU656526.1	.	.
CU656525.1	.	.
CU656524.1	.	.
CU656522.1	.	.
CU656515.1	.	.
CU656514.1	.	.
CU656511.1	.	.
CU656508.1	.	.
CU657395.1	.	.
CU657393.1	.	.
CU656505.1	.	.
CU656502.1	.	.
CU656498.1	.	.
CU657387.1	.	.
CU657385.1	.	.
CU657383.1	.	.
CU657382.1	.	.
CU657382.1	.	.
CU657379.1	.	.
CU656486.1	.	.
CU656483.1	.	.
CU656480.1	.	.
CU656479.1	.	.
CU656142.1	.	.
CU656134.1	.	.
CU656130.1	.	.
CU656127.1	.	.
CU656125.1	.	.
CU656123.1	.	.
CU656122.1	.	.
CU656119.1	.	.
CU656118.1	.	.
CU657000.1	.	.
CU656996.1	.	.
CU656111.1	.	.
CU656104.1	.	.
CU656103.1	.	.
CU656102.1	.	.
CU656101.1	.	.
CU656993.1	.	.
CU656987.1	.	.
CU656983.1	.	.
CU656098.1	.	.
CU656097.1	.	.
CU656979.1	.	.
CU656977.1	.	.
CU656973.1	.	.
CU656083.1	.	.
CU656076.1	.	.
CU656075.1	.	.
CU656074.1	.	.
CU656963.1	.	.
CU656072.1	.	.
CU656069.1	.	.
CU656068.1	.	.
CU656060.1	.	.
CU656951.1	.	.
CU656949.1	.	.
CU656935.1	.	.
CU657373.1	.	.
CU657372.1	.	.
CU657371.1	.	.
CU657369.1	.	.
CU657368.1	.	.
CU657363.1	.	.
CU657357.1	.	.
CU657350.1	.	.
CU657348.1	.	.
CU657346.1	.	.
CU657340.1	.	.
CU657335.1	.	.
CU657334.1	.	.
CU657333.1	.	.
CU657326.1	.	.
CU657325.1	.	.
CU657319.1	.	.
CU657316.1	.	.
CU657313.1	.	.
CU657311.1	.	.
CU657309.1	.	.
CU657304.1	.	.
CU657303.1	.	.
CU657300.1	.	.
CU657290.1	.	.
CU657284.1	.	.
CU657280.1	.	.
CU657277.1	.	.
CU656922.1	.	.
CU656918.1	.	.
CU656917.1	.	.
CU656475.1	.	.
CU656472.1	.	.
CU656470.1	.	.
CU656468.1	.	.
CU656467.1	.	.
CU656910.1	.	.
CU656901.1	.	.
CU656462.1	.	.
CU656461.1	.	.
CU656458.1	.	.
CU656455.1	.	.
CU656889.1	.	.
CU656885.1	.	.
CU656880.1	.	.
CU656871.1	.	.
CU656435.1	.	.
CU656434.1	.	.
CU656433.1	.	.
CU656432.1	.	.
CU656430.1	.	.
CU656429.1	.	.
CU656861.1	.	.
CU656413.1	.	.
CU656850.1	.	.
CU656846.1	.	.
CU656845.1	.	.
CU656843.1	.	.
CU656403.1	.	.
CU656395.1	.	.
CU656840.1	.	.
CU656833.1	.	.
CU656831.1	.	.
CU656393.1	.	.
CU656390.1	.	.
CU656383.1	.	.
CU656827.1	.	.
CU656822.1	.	.
CU656820.1	.	.
CU656815.1	.	.
CU656380.1	.	.
CU656379.1	.	.
CU656372.1	.	.
CU656367.1	.	.
CU656056.1	.	.
CU656054.1	.	.
CU656051.1	.	.
CU656049.1	.	.
CU656811.1	.	.
CU656810.1	.	.
CU656800.1	.	.
CU656800.1	.	.
CU656798.1	.	.
CU656795.1	.	.
CU656793.1	.	.
CU656790.1	.	.
CU656786.1	.	.
CU656783.1	.	.
CU656777.1	.	.
CU656771.1	.	.
CU656770.1	.	.
CU656769.1	.	.
CU656764.1	.	.
CU656756.1	.	.
CU656756.1	.	.
CU656756.1	.	.
CU656753.1	.	.
CU656748.1	.	.
CU656748.1	.	.
CU656747.1	.	.
CU656745.1	.	.
CU656733.1	.	.
CU656729.1	.	.
[truncated: 153,282 more rows]
