# Supplementary material for: Integrated multi-omic analysis of host-microbiota interactions in acute oak decline
Source: Microbiome. 2018 Jan 30;6:21. doi: 10.1186/s40168-018-0408-5 (PMC5789699; doi:10.1186/s40168-018-0408-5)
Supplement: Supplementary file 16 — Metatranscriptomic gene annotation of sample AT4. Identified unique genes in the metatranscriptome of sample AT4, using transcripts assembled using Trinity and annotating using the Trinotate pipeline. Swissprot was used as reference database. (XLSX 1219 kb) [file 40168_2018_408_MOESM16_ESM.xlsx]

## Sheet: Sheet1
Identified unique genes in the metatranscriptome of sample AT3, using transcripts assembled using Trinity and annotating using the Trinotate pipeline. SWISSPROT was used as reference database.
SWISSPROT ID	Organism	Taxonomy ID	Function	Name
A1A5H6	cellular organisms, Eukaryota, Opisthokonta, Metazoa, Eumetazoa, Bilateria, Deuterostomia, Chordata, Craniata, Vertebrata, Gnathostomata (jawed vertebrates), Teleostomi, Euteleostomi, Actinopterygii, Actinopteri, Neopterygii, Teleostei, Osteoglossocephalai, Clupeocephala, Otomorpha, Ostariophysi, Otophysa, Cypriniphysae, Cypriniformes, Cyprinoidea, Cyprinidae, Danio, Danio rerio (Zebrafish) (Brac…	2759	FUNCTION: Scaffolding component of the CCR4-NOT complex which is one of the major cellular mRNA deadenylases and is linked to various cellular processes including bulk mRNA degradation, miRNA-mediated repression, translational repression during translational initiation and general transcription regulation. Additional complex functions may be a consequence of its influence on mRNA expression. Its …	cnot1 zgc:152902
A1C7B5	cellular organisms, Eukaryota, Opisthokonta, Fungi, Dikarya, Ascomycota, saccharomyceta, Pezizomycotina, leotiomyceta, Eurotiomycetes, Eurotiomycetidae, Eurotiales (green and blue molds), Aspergillaceae, Aspergillus, Aspergillus clavatus, Aspergillus clavatus (strain ATCC 1007 / CBS 513.65 / DSM 816 / NCTC 3887 / NRRL 1)	2759	FUNCTION: Mixed-linked glucanase involved in the degradation of complex natural cellulosic substrates. {ECO:0000250}.	ACLA_073210
A1CD22	cellular organisms, Eukaryota, Opisthokonta, Fungi, Dikarya, Ascomycota, saccharomyceta, Pezizomycotina, leotiomyceta, Eurotiomycetes, Eurotiomycetidae, Eurotiales (green and blue molds), Aspergillaceae, Aspergillus, Aspergillus clavatus, Aspergillus clavatus (strain ATCC 1007 / CBS 513.65 / DSM 816 / NCTC 3887 / NRRL 1)	2759	FUNCTION: Glucanases play a role in cell expansion during growth, in cell-cell fusion during mating, and in spore release during sporulation. This enzyme may be involved in beta-glucan degradation and also function biosynthetically as a transglycosylase (By similarity). {ECO:0000250}.	eglC ACLA_064000
A1CI53	cellular organisms, Eukaryota, Opisthokonta, Fungi, Dikarya, Ascomycota, saccharomyceta, Pezizomycotina, leotiomyceta, Eurotiomycetes, Eurotiomycetidae, Eurotiales (green and blue molds), Aspergillaceae, Aspergillus, Aspergillus clavatus, Aspergillus clavatus (strain ATCC 1007 / CBS 513.65 / DSM 816 / NCTC 3887 / NRRL 1)	2759	FUNCTION: Involved in cell fusion during mating by stabilizing the plasma membrane fusion event. {ECO:0000250}.	prm1 ACLA_050300
A1CWM3	cellular organisms, Eukaryota, Opisthokonta, Fungi, Dikarya, Ascomycota, saccharomyceta, Pezizomycotina, leotiomyceta, Eurotiomycetes, Eurotiomycetidae, Eurotiales (green and blue molds), Aspergillaceae, Neosartorya, Neosartorya fischeri group, Neosartorya fischeri, Neosartorya fischeri (strain ATCC 1020 / DSM 3700 / FGSC A1164 / NRRL 181) (Aspergillus fischerianus)	2759	FUNCTION: Involved in cell fusion during mating by stabilizing the plasma membrane fusion event. {ECO:0000250}.	prm1 NFIA_105130
A1DG01	cellular organisms, Eukaryota, Opisthokonta, Fungi, Dikarya, Ascomycota, saccharomyceta, Pezizomycotina, leotiomyceta, Eurotiomycetes, Eurotiomycetidae, Eurotiales (green and blue molds), Aspergillaceae, Neosartorya, Neosartorya fischeri group, Neosartorya fischeri, Neosartorya fischeri (strain ATCC 1020 / DSM 3700 / FGSC A1164 / NRRL 181) (Aspergillus fischerianus)	2759	FUNCTION: Transcription factor which regulates nonfermentable carbon utilization. Activator of gluconeogenetic genes (By similarity). {ECO:0000250}.	acuK AN7468
A1DJ47	cellular organisms, Eukaryota, Opisthokonta, Fungi, Dikarya, Ascomycota, saccharomyceta, Pezizomycotina, leotiomyceta, Eurotiomycetes, Eurotiomycetidae, Eurotiales (green and blue molds), Aspergillaceae, Neosartorya, Neosartorya fischeri group, Neosartorya fischeri, Neosartorya fischeri (strain ATCC 1020 / DSM 3700 / FGSC A1164 / NRRL 181) (Aspergillus fischerianus)	2759	FUNCTION: Glucanases play a role in cell expansion during growth, in cell-cell fusion during mating, and in spore release during sporulation. This enzyme may be involved in beta-glucan degradation and also function biosynthetically as a transglycosylase (By similarity). {ECO:0000250}.	eglC NFIA_000800
Q2UUZ1	cellular organisms, Eukaryota, Opisthokonta, Fungi, Dikarya, Ascomycota, saccharomyceta, Pezizomycotina, leotiomyceta, Eurotiomycetes, Eurotiomycetidae, Eurotiales (green and blue molds), Aspergillaceae, Aspergillus, Aspergillus oryzae (Yellow koji mold), Aspergillus oryzae (strain ATCC 42149 / RIB 40) (Yellow koji mold)	2759	FUNCTION: Glucanases play a role in cell expansion during growth, in cell-cell fusion during mating, and in spore release during sporulation. This enzyme may be involved in beta-glucan degradation and also function biosynthetically as a transglycosylase (By similarity). {ECO:0000250}.	eglC AO090009000117
A1DP40	cellular organisms, Eukaryota, Opisthokonta, Fungi, Dikarya, Ascomycota, saccharomyceta, Pezizomycotina, leotiomyceta, Eurotiomycetes, Eurotiomycetidae, Eurotiales (green and blue molds), Aspergillaceae, Neosartorya, Neosartorya fischeri group, Neosartorya fischeri, Neosartorya fischeri (strain ATCC 1020 / DSM 3700 / FGSC A1164 / NRRL 181) (Aspergillus fischerianus)	2759	FUNCTION: Required for cytoplasm to vacuole transport (Cvt) vesicles and autophagosomes completion and in peroxisome degradation. {ECO:0000250}.	atg2 NFIA_059120
A1DP58	cellular organisms, Eukaryota, Opisthokonta, Fungi, Dikarya, Ascomycota, saccharomyceta, Pezizomycotina, leotiomyceta, Eurotiomycetes, Eurotiomycetidae, Eurotiales (green and blue molds), Aspergillaceae, Neosartorya, Neosartorya fischeri group, Neosartorya fischeri, Neosartorya fischeri (strain ATCC 1020 / DSM 3700 / FGSC A1164 / NRRL 181) (Aspergillus fischerianus)	2759	FUNCTION: Involved in nucleolar processing of pre-18S ribosomal RNA. Involved in ribosome biosynthesis (By similarity). {ECO:0000250|UniProtKB:P42945}.	utp10 NFIA_059300
A2QBH6	cellular organisms, Eukaryota, Opisthokonta, Fungi, Dikarya, Ascomycota, saccharomyceta, Pezizomycotina, leotiomyceta, Eurotiomycetes, Eurotiomycetidae, Eurotiales (green and blue molds), Aspergillaceae, Aspergillus, Aspergillus niger, Aspergillus niger (strain CBS 513.88 / FGSC A1513)	2759	FUNCTION: Catalyzes the condensation of formaldehyde and glutathione to S-hydroxymethylglutathione. {ECO:0000255|HAMAP-Rule:MF_03142}.	An02g00080
A2QCJ9	cellular organisms, Eukaryota, Opisthokonta, Fungi, Dikarya, Ascomycota, saccharomyceta, Pezizomycotina, leotiomyceta, Eurotiomycetes, Eurotiomycetidae, Eurotiales (green and blue molds), Aspergillaceae, Aspergillus, Aspergillus niger, Aspergillus niger (strain CBS 513.88 / FGSC A1513)	2759	FUNCTION: Transcription regulator component of the regulatory network controlling carbon source utilization through ubiquitination and deubiquitination involving creA, creB, creC, creD and acrB. Represses the transcription of the alcR, alcA and aldA genes by binding to a GC-rich region in their promoter. Plays also a role in response to carbon starvation and the control of extracellular proteases…	creA An02g03830
A2QEQ6	cellular organisms, Eukaryota, Opisthokonta, Fungi, Dikarya, Ascomycota, saccharomyceta, Pezizomycotina, leotiomyceta, Eurotiomycetes, Eurotiomycetidae, Eurotiales (green and blue molds), Aspergillaceae, Aspergillus, Aspergillus niger, Aspergillus niger (strain CBS 513.88 / FGSC A1513)	2759	FUNCTION: Beta-glucuronidase that hydrolyzes beta-glucuronosyl and 4-O-methyl-beta-glucuronosyl residues of arabinogalactan-protein. Hydrolyzed heparan sulfate only very weakly. Has no activity on xylan from birchwood. Able to catalyze the transglycosylation of glucuronic acid (GlcA) residues from p-nitrophenyl-beta-glucuronic acid (PNP beta-GlcA) to various monosaccharide acceptors such as gluco…	An02g11890
A2QH21	cellular organisms, Eukaryota, Opisthokonta, Fungi, Dikarya, Ascomycota, saccharomyceta, Pezizomycotina, leotiomyceta, Eurotiomycetes, Eurotiomycetidae, Eurotiales (green and blue molds), Aspergillaceae, Aspergillus, Aspergillus niger, Aspergillus niger (strain CBS 513.88 / FGSC A1513)	2759	FUNCTION: Glucanases play a role in cell expansion during growth, in cell-cell fusion during mating, and in spore release during sporulation. This enzyme may be involved in beta-glucan degradation and also function biosynthetically as a transglycosylase (By similarity). {ECO:0000250}.	eglC An03g05290
A2QLK4	cellular organisms, Eukaryota, Opisthokonta, Fungi, Dikarya, Ascomycota, saccharomyceta, Pezizomycotina, leotiomyceta, Eurotiomycetes, Eurotiomycetidae, Eurotiales (green and blue molds), Aspergillaceae, Aspergillus, Aspergillus niger, Aspergillus niger (strain CBS 513.88 / FGSC A1513)	2759	FUNCTION: Catalytic subunit of the 1,3-beta-glucan synthase. Synthesizes 1,3-beta-glucan, a major structural component of the cell wall. Involved in cell wall synthesis, maintenance and cell wall remodeling (By similarity). {ECO:0000250|UniProtKB:P38631}.	fksA fks1 An06g01550
A2RAF6	cellular organisms, Eukaryota, Opisthokonta, Fungi, Dikarya, Ascomycota, saccharomyceta, Pezizomycotina, leotiomyceta, Eurotiomycetes, Eurotiomycetidae, Eurotiales (green and blue molds), Aspergillaceae, Aspergillus, Aspergillus niger, Aspergillus niger (strain CBS 513.88 / FGSC A1513)	2759	FUNCTION: ATP-dependent serine protease that mediates the selective degradation of misfolded and unassembled polypeptides in the peroxisomal matrix. Necessary for type 2 peroxisome targeting signal (PTS2)-containing protein processing and facilitates peroxisome matrix protein import. {ECO:0000255|HAMAP-Rule:MF_03121}.	An18g02980
A2Y8B9	cellular organisms, Eukaryota, Viridiplantae, Streptophyta, Streptophytina, Embryophyta, Tracheophyta, Euphyllophyta, Spermatophyta, Magnoliophyta, Mesangiospermae, Liliopsida, Petrosaviidae, commelinids, Poales, Poaceae, BOP clade, Oryzoideae, Oryzeae, Oryzinae, Oryza, Oryza sativa (Rice), Oryza sativa subsp. indica (Rice)	2759	FUNCTION: Arginine methyltransferase that can both catalyze the formation of omega-N monomethylarginine (MMA) and symmetrical dimethylarginine (sDMA). {ECO:0000250}.	PRMT7 OsI_020562 OsI_21299
A2YQ93	cellular organisms, Eukaryota, Viridiplantae, Streptophyta, Streptophytina, Embryophyta, Tracheophyta, Euphyllophyta, Spermatophyta, Magnoliophyta, Mesangiospermae, Liliopsida, Petrosaviidae, commelinids, Poales, Poaceae, BOP clade, Oryzoideae, Oryzeae, Oryzinae, Oryza, Oryza sativa (Rice), Oryza sativa subsp. indica (Rice)	2759	FUNCTION: Controls photoperiodic flowering response. Seems to be one of the component of the circadian clock. Expression of several members of the ARR-like family is controlled by circadian rhythm. The particular coordinated sequential expression of PRR73, PRR37, PRR95, PRR59 and PPR1 result to circadian waves that may be at the basis of the endogenous circadian clock (By similarity). {ECO:000025…	PRR37 OsI_026486
A4DA70	cellular organisms, Eukaryota, Opisthokonta, Fungi, Dikarya, Ascomycota, saccharomyceta, Pezizomycotina, leotiomyceta, Eurotiomycetes, Eurotiomycetidae, Eurotiales (green and blue molds), Aspergillaceae, Aspergillus, Neosartorya fumigata (Aspergillus fumigatus), Neosartorya fumigata (strain ATCC MYA-4609 / Af293 / CBS 101355 / FGSC A1100) (Aspergillus fumigatus)	2759	FUNCTION: Hydrolyzes a variety of simple alpha-D-galactoside as well as more complex molecules such as oligosaccharides and polysaccharides. {ECO:0000250}.	aglD AFUA_4G03585
A4FV84	cellular organisms, Eukaryota, Opisthokonta, Metazoa, Eumetazoa, Bilateria, Deuterostomia, Chordata, Craniata, Vertebrata, Gnathostomata (jawed vertebrates), Teleostomi, Euteleostomi, Sarcopterygii, Dipnotetrapodomorpha, Tetrapoda, Amniota, Mammalia, Theria, Eutheria, Boreoeutheria, Laurasiatheria, Cetartiodactyla, Ruminantia, Pecora, Bovidae, Bovinae, Bos (oxen, cattle), Bos taurus (Bovine)	2759	FUNCTION: Component of the ribosome assembly machinery. Nuclear paralog of the ribosomal protein P0, it binds pre-60S subunits at an early stage of assembly in the nucleolus, and is replaced by P0 in cytoplasmic pre-60S subunits and mature 80S ribosomes. {ECO:0000250|UniProtKB:P33201}.	MRTO4
A4GSN8	cellular organisms, Eukaryota, Viridiplantae, Streptophyta, Streptophytina, Embryophyta, Tracheophyta, Euphyllophyta, Spermatophyta, Magnoliophyta, Mesangiospermae, eudicotyledons, Gunneridae, Pentapetalae, rosids, malvids, Brassicales, Brassicaceae, Camelineae, Arabidopsis, Arabidopsis thaliana (Mouse-ear cress)	2759	FUNCTION: Component of the nuclear pore complex. Acts as a docking site for activities required for desumoylation and mRNA export. Required for the proper expression or localization of a subset of miRNAs. Plays a role in meristematic cell division by interacting with spindle assembly checkpoint proteins. {ECO:0000269|PubMed:17513499, ECO:0000269|PubMed:17535820, ECO:0000269|PubMed:19704557, ECO:0…	NUA TPR At1g79280 YUP8H12R.11 YUP8H12R.12 YUP8H12R.8 YUP8H12R.9
A4IG62	cellular organisms, Eukaryota, Opisthokonta, Metazoa, Eumetazoa, Bilateria, Deuterostomia, Chordata, Craniata, Vertebrata, Gnathostomata (jawed vertebrates), Teleostomi, Euteleostomi, Actinopterygii, Actinopteri, Neopterygii, Teleostei, Osteoglossocephalai, Clupeocephala, Otomorpha, Ostariophysi, Otophysa, Cypriniphysae, Cypriniformes, Cyprinoidea, Cyprinidae, Danio, Danio rerio (Zebrafish) (Brac…	2759	FUNCTION: Major helicase player in mitochondrial RNA metabolism. Component of the mitochondrial degradosome (mtEXO) complex, that degrades 3' overhang double-stranded RNA with a 3'-to-5' directionality in an ATP-dependent manner. ATPase and ATP-dependent multisubstrate helicase, able to unwind double-stranded (ds) DNA and RNA, and RNA/DNA heteroduplexes in the 5'-to-3' direction. Plays a role in …	supv3l1
A4QUT2	cellular organisms, Eukaryota, Opisthokonta, Fungi, Dikarya, Ascomycota, saccharomyceta, Pezizomycotina, leotiomyceta, sordariomyceta, Sordariomycetes, Sordariomycetidae, Magnaporthales, Magnaporthaceae, Magnaporthe, Magnaporthe oryzae (Rice blast fungus) (Pyricularia oryzae), Magnaporthe oryzae (strain 70-15 / ATCC MYA-4617 / FGSC 8958) (Rice blast fungus) (Pyricularia oryzae)	2759	FUNCTION: Bifunctional enzyme with both catalase and broad-spectrum peroxidase activity. Confers resistance to H(2)O(2) in hyphae. May play an antioxidative role in fungal defense against the host-produced H(2)O(2) (oxidative burst) at the early stage of plant infection. {ECO:0000255|HAMAP-Rule:MF_03108, ECO:0000269|PubMed:21043575, ECO:0000269|PubMed:21971530}.	KATG2 CPXB MagKatG2 MGG_09834
A5DPE3	cellular organisms, Eukaryota, Opisthokonta, Fungi, Dikarya, Ascomycota, saccharomyceta, Saccharomycotina (true yeasts), Saccharomycetes, Saccharomycetales (budding yeasts), Debaryomycetaceae, Meyerozyma, Meyerozyma guilliermondii (Yeast) (Candida guilliermondii), Meyerozyma guilliermondii (strain ATCC 6260 / CBS 566 / DSM 6381 / JCM 1539 / NBRC 10279 / NRRL Y-324) (Yeast) (Candida guilliermondii)	2759	FUNCTION: This protein promotes the GTP-dependent binding of aminoacyl-tRNA to the A-site of ribosomes during protein biosynthesis. {ECO:0000250}.	TEF1 PGUG_05144
Q49KV1	cellular organisms, Eukaryota, Viridiplantae, Streptophyta, Streptophytina, Embryophyta, Tracheophyta, Euphyllophyta, Spermatophyta, Magnoliophyta, Mesangiospermae, eudicotyledons, Gunneridae, Pentapetalae, rosids, malvids, Myrtales, Myrtaceae, Myrtoideae, Eucalypteae, Eucalyptus, Eucalyptus globulus (Blue gum), Eucalyptus globulus subsp. globulus (Tasmanian blue gum)	2759	FUNCTION: NDH shuttles electrons from NAD(P)H:plastoquinone, via FMN and iron-sulfur (Fe-S) centers, to quinones in the photosynthetic chain and possibly in a chloroplast respiratory chain. The immediate electron acceptor for the enzyme in this species is believed to be plastoquinone. Couples the redox reaction to proton translocation, and thus conserves the redox energy in a proton gradient (By …	ndhF
Q0UUE1	cellular organisms, Eukaryota, Opisthokonta, Fungi, Dikarya, Ascomycota, saccharomyceta, Pezizomycotina, leotiomyceta, dothideomyceta, Dothideomycetes, Pleosporomycetidae, Pleosporales, Pleosporineae, Phaeosphaeriaceae, Parastagonospora, Phaeosphaeria nodorum (Glume blotch fungus) (Parastagonospora nodorum), Phaeosphaeria nodorum (strain SN15 / ATCC MYA-4574 / FGSC 10173) (Glume blotch fungus) (S…	2759	FUNCTION: Probable lysosomal cobalamin transporter. Required to export cobalamin from lysosomes allowing its conversion to cofactors (By similarity). {ECO:0000250}.	SNOG_04623
A6QWA0	cellular organisms, Eukaryota, Opisthokonta, Fungi, Dikarya, Ascomycota, saccharomyceta, Pezizomycotina, leotiomyceta, Eurotiomycetes, Eurotiomycetidae, Onygenales, Ajellomycetaceae, Histoplasma, Ajellomyces capsulatus (Darling's disease fungus) (Histoplasma capsulatum), Ajellomyces capsulatus (strain NAm1 / WU24) (Darling's disease fungus) (Histoplasma capsulatum)	2759	FUNCTION: Involved in cell fusion during mating by stabilizing the plasma membrane fusion event. {ECO:0000250}.	PRM1 HCAG_01657
A6RUD7	cellular organisms, Eukaryota, Opisthokonta, Fungi, Dikarya, Ascomycota, saccharomyceta, Pezizomycotina, leotiomyceta, sordariomyceta, Leotiomycetes, Helotiales, Sclerotiniaceae, Botrytis, Botryotinia fuckeliana (Noble rot fungus) (Botrytis cinerea), Botryotinia fuckeliana (strain B05.10) (Noble rot fungus) (Botrytis cinerea)	2759	FUNCTION: Vacuolar carboxypeptidase involved in degradation of small peptides. Digests preferentially peptides containing an aliphatic or hydrophobic residue in P1' position, as well as methionine, leucine or phenylalanine in P1 position of ester substrate (By similarity). {ECO:0000250}.	CPYA BC1G_03711
A6RW79	cellular organisms, Eukaryota, Opisthokonta, Fungi, Dikarya, Ascomycota, saccharomyceta, Pezizomycotina, leotiomyceta, sordariomyceta, Leotiomycetes, Helotiales, Sclerotiniaceae, Botrytis, Botryotinia fuckeliana (Noble rot fungus) (Botrytis cinerea), Botryotinia fuckeliana (strain B05.10) (Noble rot fungus) (Botrytis cinerea)	2759	FUNCTION: ATP-dependent RNA helicase involved spliceosome assembly and in nuclear splicing. Catalyzes an ATP-dependent conformational change of U2 snRNP. Bridges U1 and U2 snRNPs and enables stable U2 snRNP association with intron RNA (By similarity). {ECO:0000250}.	prp5 BC1G_04866
A7F9L8	cellular organisms, Eukaryota, Opisthokonta, Fungi, Dikarya, Ascomycota, saccharomyceta, Pezizomycotina, leotiomyceta, sordariomyceta, Leotiomycetes, Helotiales, Sclerotiniaceae, Sclerotinia, Sclerotinia sclerotiorum (White mold) (Whetzelinia sclerotiorum), Sclerotinia sclerotiorum (strain ATCC 18683 / 1980 / Ss-1) (White mold) (Whetzelinia sclerotiorum)	2759	FUNCTION: Involved in cell fusion during mating by stabilizing the plasma membrane fusion event. {ECO:0000250}.	prm1 SS1G_14299
A6SEV8	cellular organisms, Eukaryota, Opisthokonta, Fungi, Dikarya, Ascomycota, saccharomyceta, Pezizomycotina, leotiomyceta, sordariomyceta, Leotiomycetes, Helotiales, Sclerotiniaceae, Botrytis, Botryotinia fuckeliana (Noble rot fungus) (Botrytis cinerea), Botryotinia fuckeliana (strain B05.10) (Noble rot fungus) (Botrytis cinerea)	2759	FUNCTION: Involved in cell fusion during mating by stabilizing the plasma membrane fusion event. {ECO:0000250}.	prm1 BC1G_10779
A6YRN9	cellular organisms, Eukaryota, Opisthokonta, Fungi, Dikarya, Basidiomycota, Agaricomycotina, Agaricomycetes, Agaricomycetidae, Agaricales, Pleurotaceae, Pleurotus, Pleurotus pulmonarius (Indian oyster mushroom)	2759	FUNCTION: Reversibly catalyzes the synthesis and degradation of trehalose from glucose and alpha-D-glucose 1-phosphate. The equilibrium lies in the direction of trehalose synthesis (By similarity). {ECO:0000250|UniProtKB:O75003, ECO:0000250|UniProtKB:Q9UV63}.	TP
A6YSL1	cellular organisms, Eukaryota, Viridiplantae, Streptophyta, Streptophytina, Embryophyta, Tracheophyta, Euphyllophyta, Spermatophyta, Magnoliophyta, Mesangiospermae, Liliopsida, Petrosaviidae, commelinids, Poales, Poaceae, PACMAD clade, Panicoideae, Andropogonodae, Andropogoneae, Tripsacinae, Zea, Zea mays (Maize)	2759	FUNCTION: Binds specific group II introns in chloroplasts and facilitates their splicing. Acts on both subgroup IIA and subgroup IIB introns. The substrates of the subgroup II also require the CRM domain proteins CAF1 or CAF2. Binds both single-stranded and double-stranded RNA non-specifically, but lacks endonuclease activity. Required for plastid ribosome biogenesis. {ECO:0000269|PubMed:17693527…	RNC1 Zm.27802
A6ZQH2	cellular organisms, Eukaryota, Opisthokonta, Fungi, Dikarya, Ascomycota, saccharomyceta, Saccharomycotina (true yeasts), Saccharomycetes, Saccharomycetales (budding yeasts), Saccharomycetaceae, Saccharomyces, Saccharomyces cerevisiae (Baker's yeast), Saccharomyces cerevisiae (strain YJM789) (Baker's yeast)	2759	FUNCTION: Component of the outer cell wall layer. May be involved in meiosis and sporulation (By similarity). {ECO:0000250}.	PIR5 SCY_3133
A6ZQH4	cellular organisms, Eukaryota, Opisthokonta, Fungi, Dikarya, Ascomycota, saccharomyceta, Saccharomycotina (true yeasts), Saccharomycetes, Saccharomycetales (budding yeasts), Saccharomycetaceae, Saccharomyces, Saccharomyces cerevisiae (Baker's yeast), Saccharomyces cerevisiae (strain YJM789) (Baker's yeast)	2759	FUNCTION: Component of the outer cell wall layer. Required for stability of the cell wall and for optimal growth. Required for resistance against several antifungal and cell wall-perturbing agents (By similarity). {ECO:0000250}.	CIS3 SCY_3135
A7EQ00	cellular organisms, Eukaryota, Opisthokonta, Fungi, Dikarya, Ascomycota, saccharomyceta, Pezizomycotina, leotiomyceta, sordariomyceta, Leotiomycetes, Helotiales, Sclerotiniaceae, Sclerotinia, Sclerotinia sclerotiorum (White mold) (Whetzelinia sclerotiorum), Sclerotinia sclerotiorum (strain ATCC 18683 / 1980 / Ss-1) (White mold) (Whetzelinia sclerotiorum)	2759	FUNCTION: Components of the endosome-vacuole trafficking pathway that regulates nutrient transport. May be involved in processes which determine whether plasma membrane proteins are degraded or routed to the plasma membrane (By similarity). {ECO:0000250}.	ssh4 SS1G_07399
A7EQA8	cellular organisms, Eukaryota, Opisthokonta, Fungi, Dikarya, Ascomycota, saccharomyceta, Pezizomycotina, leotiomyceta, sordariomyceta, Leotiomycetes, Helotiales, Sclerotiniaceae, Sclerotinia, Sclerotinia sclerotiorum (White mold) (Whetzelinia sclerotiorum), Sclerotinia sclerotiorum (strain ATCC 18683 / 1980 / Ss-1) (White mold) (Whetzelinia sclerotiorum)	2759	FUNCTION: DNA helicase component of the INO80 complex which remodels chromatin by shifting nucleosomes and is involved in DNA repair. {ECO:0000255|PROSITE-ProRule:PRU00746}.	INO80 SS1G_07509
A7ETB3	cellular organisms, Eukaryota, Opisthokonta, Fungi, Dikarya, Ascomycota, saccharomyceta, Pezizomycotina, leotiomyceta, sordariomyceta, Leotiomycetes, Helotiales, Sclerotiniaceae, Sclerotinia, Sclerotinia sclerotiorum (White mold) (Whetzelinia sclerotiorum), Sclerotinia sclerotiorum (strain ATCC 18683 / 1980 / Ss-1) (White mold) (Whetzelinia sclerotiorum)	2759	FUNCTION: Involved in mitochondrial fission. Acts as an adapter protein required to form mitochondrial fission complexes. Formation of these complexes is required to promote constriction and fission of the mitochondrial compartment at a late step in mitochondrial division (By similarity). {ECO:0000250}.	mdv1 SS1G_08568
A7HU16	cellular organisms, Bacteria, Proteobacteria, Alphaproteobacteria, Rhizobiales, Rhodobiaceae, Parvibaculum, Parvibaculum lavamentivorans, Parvibaculum lavamentivorans (strain DS-1 / DSM 13023 / NCIMB 13966)	2	FUNCTION: Catalyzes a Baeyer-Villiger oxidation reaction, i.e. the insertion of an oxygen atom into a carbon-carbon bond adjacent to a carbonyl, which converts ketones to esters or lactones using NADPH as an electron donor. Besides cycloalkanones, can use cyclic alpha,beta-unsaturated ketones as substrates, leading to enol-lactones. Can also act on methylated cycloalkanones and methylated cycloal…	Plav_1781
A7J2C6	cellular organisms, Eukaryota, Opisthokonta, Fungi, Dikarya, Ascomycota, saccharomyceta, Pezizomycotina, leotiomyceta, sordariomyceta, Sordariomycetes, Hypocreomycetidae, Hypocreales, Hypocreaceae, Trichoderma, Hypocrea jecorina (Trichoderma reesei)	2759	FUNCTION: Acetylesterase that acts as an exo-deacetylase (PubMed:24140638). Shows activity towards naphtyl acetate, triacetin, as well as towards glucose- and xylose acetates (PubMed:18978092, Ref.2). Liberates acetic acid from xylo-oligomers (PubMed:18978092, Ref.2, PubMed:24140638). {ECO:0000269|PubMed:18978092, ECO:0000269|PubMed:24140638, ECO:0000269|Ref.2}.	aes1 TrAE
A8LNF0	cellular organisms, Bacteria, Proteobacteria, Alphaproteobacteria, Rhodobacterales, Rhodobacteraceae, Dinoroseobacter, Dinoroseobacter shibae, Dinoroseobacter shibae (strain DSM 16493 / NCIMB 14021 / DFL 12)	2	FUNCTION: Specifically methylates position 2 of adenine 2503 in 23S rRNA and position 2 of adenine 37 in tRNAs. m2A2503 modification seems to play a crucial role in the proofreading step occurring at the peptidyl transferase center and thus would serve to optimize ribosomal fidelity. {ECO:0000255|HAMAP-Rule:MF_01849}.	rlmN Dshi_3311
A8MPR5	cellular organisms, Eukaryota, Viridiplantae, Streptophyta, Streptophytina, Embryophyta, Tracheophyta, Euphyllophyta, Spermatophyta, Magnoliophyta, Mesangiospermae, eudicotyledons, Gunneridae, Pentapetalae, rosids, malvids, Brassicales, Brassicaceae, Camelineae, Arabidopsis, Arabidopsis thaliana (Mouse-ear cress)	2759	FUNCTION: Required for plastid development during embryogenesis (PubMed:24964212). Might be involved in chaperone functions or play a structural role in the thylakoid FtsH complex (PubMed:12185496). {ECO:0000269|PubMed:24964212, ECO:0000303|PubMed:12185496}.	FTSHI2 EMB2083 At3g16290 MYA6.12 T2O4.19
A8MQR0	cellular organisms, Eukaryota, Viridiplantae, Streptophyta, Streptophytina, Embryophyta, Tracheophyta, Euphyllophyta, Spermatophyta, Magnoliophyta, Mesangiospermae, eudicotyledons, Gunneridae, Pentapetalae, rosids, malvids, Brassicales, Brassicaceae, Camelineae, Arabidopsis, Arabidopsis thaliana (Mouse-ear cress)	2759	FUNCTION: Together with WIT1, required for the nuclear envelope docking of RANGAP proteins in root tips. {ECO:0000269|PubMed:18591351}.	WIT2 At1g68910 T6L1.9
A8MR89	cellular organisms, Eukaryota, Viridiplantae, Streptophyta, Streptophytina, Embryophyta, Tracheophyta, Euphyllophyta, Spermatophyta, Magnoliophyta, Mesangiospermae, eudicotyledons, Gunneridae, Pentapetalae, rosids, malvids, Brassicales, Brassicaceae, Camelineae, Arabidopsis, Arabidopsis thaliana (Mouse-ear cress)	2759	FUNCTION: May play a role in chromosome segregation through establishment of sister chromatid cohesion (By similarity). Unable to complement ae7 mutants, and thus probably not involved in the cytosolic iron-sulfur assembly (CIA) pathway (PubMed:23104832). {ECO:0000250|UniProtKB:Q9D187, ECO:0000269|PubMed:23104832}.	AEL1 At3g50845 F18B3
A8MR93	cellular organisms, Eukaryota, Viridiplantae, Streptophyta, Streptophytina, Embryophyta, Tracheophyta, Euphyllophyta, Spermatophyta, Magnoliophyta, Mesangiospermae, eudicotyledons, Gunneridae, Pentapetalae, rosids, malvids, Brassicales, Brassicaceae, Camelineae, Arabidopsis, Arabidopsis thaliana (Mouse-ear cress)	2759	FUNCTION: Required for N-linked oligosaccharide assembly. Adds the eighth mannose residue in an alpha-1,6 linkage onto the dolichol-PP-oligosaccharide precursor dolichol-PP-Man(7)GlcNAc(2). {ECO:0000269|PubMed:20023196}.	ALG12 EBS4 At1g02145 T6A9
Q0D9R7	cellular organisms, Eukaryota, Viridiplantae, Streptophyta, Streptophytina, Embryophyta, Tracheophyta, Euphyllophyta, Spermatophyta, Magnoliophyta, Mesangiospermae, Liliopsida, Petrosaviidae, commelinids, Poales, Poaceae, BOP clade, Oryzoideae, Oryzeae, Oryzinae, Oryza, Oryza sativa (Rice), Oryza sativa subsp. japonica (Rice)	2759	FUNCTION: Auxin response factors (ARFs) are transcriptional factors that binds specifically to the DNA sequence 5'-TGTCTC-3' found in the auxin-responsive promoter elements (AuxREs).	ARF19 ARF7A Os06g0702600 LOC_Os06g48950 OJ1215_E11.1 P0596H10.43
A8MS41	cellular organisms, Eukaryota, Viridiplantae, Streptophyta, Streptophytina, Embryophyta, Tracheophyta, Euphyllophyta, Spermatophyta, Magnoliophyta, Mesangiospermae, eudicotyledons, Gunneridae, Pentapetalae, rosids, malvids, Brassicales, Brassicaceae, Camelineae, Arabidopsis, Arabidopsis thaliana (Mouse-ear cress)	2759	FUNCTION: Acts as catalytic component of the CCR4-NOT core complex, which in the nucleus seems to be a general transcription factor, and in the cytoplasm the major mRNA deadenylase involved in mRNA turnover. {ECO:0000250}.	CCR4-4 At1g31500 F27M3_27 T8E3.7
A9LLI8	cellular organisms, Eukaryota, Viridiplantae, Streptophyta, Streptophytina, Embryophyta, Tracheophyta, Euphyllophyta, Spermatophyta, Magnoliophyta, Mesangiospermae, eudicotyledons, Gunneridae, Pentapetalae, rosids, malvids, Brassicales, Brassicaceae, Camelineae, Arabidopsis, Arabidopsis thaliana (Mouse-ear cress)	2759		RRP6L3 At2g32415
A9LNK9	cellular organisms, Eukaryota, Viridiplantae, Streptophyta, Streptophytina, Embryophyta, Tracheophyta, Euphyllophyta, Spermatophyta, Magnoliophyta, Mesangiospermae, eudicotyledons, Gunneridae, Pentapetalae, rosids, malvids, Brassicales, Brassicaceae, Camelineae, Arabidopsis, Arabidopsis thaliana (Mouse-ear cress)	2759	FUNCTION: Component of the cleavage and polyadenylation specificity factor (CPSF) complex that play a key role in pre-mRNA 3'-end formation. May interact with poly(A) polymerase and other factors to bring about cleavage and poly(A) addition (By similarity). Mediates poly(A) site selection (PubMed:23136375). Binds RNA in a calcium-dependent manner (PubMed:16500995, PubMed:17576667, PubMed:20214900…	CPSF30 OXT6 At1g30460 F26G16.5 F26G16.6
B0F9L4	cellular organisms, Eukaryota, Viridiplantae, Streptophyta, Streptophytina, Embryophyta, Tracheophyta, Euphyllophyta, Spermatophyta, Magnoliophyta, Mesangiospermae, eudicotyledons, Gunneridae, Pentapetalae, rosids, malvids, Brassicales, Brassicaceae, Camelineae, Arabidopsis, Arabidopsis thaliana (Mouse-ear cress)	2759	FUNCTION: Golgi matrix protein playing a role in tethering of vesicles to Golgi membranes and in maintaining the overall structure of the Golgi apparatus. Functions in the anterograde transport of storage protein precursors from the endoplasmic reticulum (ER) to the Golgi complex. {ECO:0000269|PubMed:20837504}.	GC6 MAG4 At3g27530 MMJ24.8 MMJ24_7
B0F9L7	cellular organisms, Eukaryota, Viridiplantae, Streptophyta, Streptophytina, Embryophyta, Tracheophyta, Euphyllophyta, Spermatophyta, Magnoliophyta, Mesangiospermae, eudicotyledons, Gunneridae, Pentapetalae, rosids, malvids, Brassicales, Brassicaceae, Camelineae, Arabidopsis, Arabidopsis thaliana (Mouse-ear cress)	2759	FUNCTION: Golgi matrix protein playing a role in tethering of vesicles to Golgi membranes and in maintaining the overall structure of the Golgi apparatus. {ECO:0000250}.	GC2 At1g18190 T10F20.19 T10O22.16
B0G107	cellular organisms, Eukaryota, Amoebozoa, Mycetozoa, Dictyosteliida (dictyostelid cellular slime molds), Dictyostelium, Dictyostelium discoideum (Slime mold)	2759	FUNCTION: May act as a host restriction nuclease that blocks early-stage virus replication. May function by reducing the cellular dNTP levels to levels too low for viral reverse transcription to occur (By similarity). {ECO:0000250}.	DDB_G0272484
A1CIL1	cellular organisms, Eukaryota, Opisthokonta, Fungi, Dikarya, Ascomycota, saccharomyceta, Pezizomycotina, leotiomyceta, Eurotiomycetes, Eurotiomycetidae, Eurotiales (green and blue molds), Aspergillaceae, Aspergillus, Aspergillus clavatus, Aspergillus clavatus (strain ATCC 1007 / CBS 513.65 / DSM 816 / NCTC 3887 / NRRL 1)	2759	FUNCTION: Ubiquitin thioesterase component of the regulatory network controlling carbon source utilization through ubiquitination and deubiquitination involving creA, creB, creC, creD and acrB. Deubiquitinates the creA catabolic repressor and the quinate permease qutD. Plays also a role in response to carbon starvation and the control of extracellular proteases activity (By similarity). {ECO:0000…	creB ACLA_051880
Q2QD80	cellular organisms, Eukaryota, Viridiplantae, Streptophyta, Streptophytina, Embryophyta, Tracheophyta, Euphyllophyta, Spermatophyta, Magnoliophyta, Mesangiospermae, eudicotyledons, Gunneridae, Pentapetalae, rosids, fabids, Cucurbitales, Cucurbitaceae, Benincaseae, Cucumis, Cucumis sativus (Cucumber)	2759	FUNCTION: Component of the acetyl coenzyme A carboxylase (ACC) complex. Biotin carboxylase (BC) catalyzes the carboxylation of biotin on its carrier protein (BCCP) and then the CO(2) group is transferred by the transcarboxylase to acetyl-CoA to form malonyl-CoA. {ECO:0000255|HAMAP-Rule:MF_01395}.	accD CsCp049
B2C6R6	cellular organisms, Eukaryota, Viridiplantae, Streptophyta, Streptophytina, Embryophyta, Tracheophyta, Euphyllophyta, Spermatophyta, Magnoliophyta, Mesangiospermae, eudicotyledons, Gunneridae, Pentapetalae, rosids, malvids, Brassicales, Brassicaceae, Camelineae, Arabidopsis, Arabidopsis thaliana (Mouse-ear cress)	2759	FUNCTION: TAFs are components of the transcription factor IID (TFIID) complex that is essential for mediating regulation of RNA polymerase transcription. Required for the expression of a subset of ethylene-responsive genes (By similarity). Involved in the negative regulation of cytokinin sensitivity. {ECO:0000250, ECO:0000269|PubMed:21357579}.	TAF12B CKH1 EER4
B3DJT0	cellular organisms, Eukaryota, Opisthokonta, Metazoa, Eumetazoa, Bilateria, Deuterostomia, Chordata, Craniata, Vertebrata, Gnathostomata (jawed vertebrates), Teleostomi, Euteleostomi, Actinopterygii, Actinopteri, Neopterygii, Teleostei, Osteoglossocephalai, Clupeocephala, Otomorpha, Ostariophysi, Otophysa, Cypriniphysae, Cypriniformes, Cyprinoidea, Cyprinidae, Danio, Danio rerio (Zebrafish) (Brac…	2759	FUNCTION: U6 snRNP-binding protein that functions as a recycling factor of the splicing machinery. Promotes the initial reassembly of U4 and U6 snRNPs following their ejection from the spliceosome during its maturation (PubMed:17416673). May also function as a substrate targeting factor for deubiquitinases and mediate the deubiquitination of components of the spliceosome and histones (By similari…	sart3 egy si:ch211-191d15.4 wu:fc51h03
Q9JLI8	cellular organisms, Eukaryota, Opisthokonta, Metazoa, Eumetazoa, Bilateria, Deuterostomia, Chordata, Craniata, Vertebrata, Gnathostomata (jawed vertebrates), Teleostomi, Euteleostomi, Sarcopterygii, Dipnotetrapodomorpha, Tetrapoda, Amniota, Mammalia, Theria, Eutheria, Boreoeutheria, Euarchontoglires, Glires (Rodents and rabbits), Rodentia, Sciurognathi, Muroidea, Muridae, Murinae, Mus, Mus, Mus m…	2759	FUNCTION: U6 snRNP-binding protein that functions as a recycling factor of the splicing machinery. Promotes the initial reassembly of U4 and U6 snRNPs following their ejection from the spliceosome during its maturation. Also binds U6atac snRNPs and may function as a recycling factor for U4atac/U6atac spliceosomal snRNP, an initial step in the assembly of U12-type spliceosomal complex. The U12-typ…	Sart3 Kiaa0156
B3DNN5	cellular organisms, Eukaryota, Viridiplantae, Streptophyta, Streptophytina, Embryophyta, Tracheophyta, Euphyllophyta, Spermatophyta, Magnoliophyta, Mesangiospermae, eudicotyledons, Gunneridae, Pentapetalae, rosids, malvids, Brassicales, Brassicaceae, Camelineae, Arabidopsis, Arabidopsis thaliana (Mouse-ear cress)	2759	FUNCTION: Component of the anaphase promoting complex/cyclosome (APC/C), a cell cycle-regulated E3 ubiquitin-protein ligase complex that controls progression through mitosis and the G1 phase of the cell cycle. The APC/C complex controls several key steps in the cell cycle by mediating ubiquitination and subsequent degradation of target proteins such as cyclins. The APC/C complex is required for t…	APC6 CDC16 At1g78770 F9K20.19
B3GS44	cellular organisms, Eukaryota, Viridiplantae, Streptophyta, Streptophytina, Embryophyta, Tracheophyta, Euphyllophyta, Spermatophyta, Magnoliophyta, Mesangiospermae, eudicotyledons, Gunneridae, Pentapetalae, rosids, malvids, Brassicales, Brassicaceae, Camelineae, Arabidopsis, Arabidopsis thaliana (Mouse-ear cress)	2759	FUNCTION: Female gametophyte-specific component of the signaling pathway required for fertilization. {ECO:0000269|PubMed:19028964}.	LRE At4g26466 M3E9
B3H4F1	cellular organisms, Eukaryota, Viridiplantae, Streptophyta, Streptophytina, Embryophyta, Tracheophyta, Euphyllophyta, Spermatophyta, Magnoliophyta, Mesangiospermae, eudicotyledons, Gunneridae, Pentapetalae, rosids, malvids, Brassicales, Brassicaceae, Camelineae, Arabidopsis, Arabidopsis thaliana (Mouse-ear cress)	2759	FUNCTION: Acts redundantly with SPR1 in maintaining the cortical microtubules organization essential for anisotropic cell growth. {ECO:0000250}.	SP1L1 At1g26355 T1K7.26
B3H4P1	cellular organisms, Eukaryota, Viridiplantae, Streptophyta, Streptophytina, Embryophyta, Tracheophyta, Euphyllophyta, Spermatophyta, Magnoliophyta, Mesangiospermae, eudicotyledons, Gunneridae, Pentapetalae, rosids, malvids, Brassicales, Brassicaceae, Camelineae, Arabidopsis, Arabidopsis thaliana (Mouse-ear cress)	2759		At5g66631 MSN2
B3H5K9	cellular organisms, Eukaryota, Viridiplantae, Streptophyta, Streptophytina, Embryophyta, Tracheophyta, Euphyllophyta, Spermatophyta, Magnoliophyta, Mesangiospermae, eudicotyledons, Gunneridae, Pentapetalae, rosids, malvids, Brassicales, Brassicaceae, Camelineae, Arabidopsis, Arabidopsis thaliana (Mouse-ear cress)	2759	FUNCTION: Regulates microtubules organization in a centrosome-independent manner. Required for the spindle to be positioned correctly and for the function of gamma-tubulin in organizing phragmoplast microtubules (PubMed:19383896). Component of active gamma-tubulin ring complexes (gamma-TuRCs) associated with cortical microtubules in interphase cells (PubMed:25438942). Mediates gamma-TuRC recruitm…	NEDD1 GCP-WD At5g05970 K18J17.16
B3H672	cellular organisms, Eukaryota, Viridiplantae, Streptophyta, Streptophytina, Embryophyta, Tracheophyta, Euphyllophyta, Spermatophyta, Magnoliophyta, Mesangiospermae, eudicotyledons, Gunneridae, Pentapetalae, rosids, malvids, Brassicales, Brassicaceae, Camelineae, Arabidopsis, Arabidopsis thaliana (Mouse-ear cress)	2759		At4g17616 dl4845w FCAALL
O74777	cellular organisms, Eukaryota, Opisthokonta, Fungi, Dikarya, Ascomycota, Taphrinomycotina, Schizosaccharomycetes, Schizosaccharomycetales, Schizosaccharomycetaceae, Schizosaccharomyces, Schizosaccharomyces pombe (Fission yeast), Schizosaccharomyces pombe (strain 972 / ATCC 24843) (Fission yeast)	2759	FUNCTION: Required for 40S ribosome biogenesis. Involved in nucleolar processing of pre-18S ribosomal RNA and ribosome assembly. {ECO:0000269|PubMed:10947840}.	mis3 krr1 SPBC25B2.05
B5BP49	cellular organisms, Eukaryota, Opisthokonta, Fungi, Dikarya, Ascomycota, Taphrinomycotina, Schizosaccharomycetes, Schizosaccharomycetales, Schizosaccharomycetaceae, Schizosaccharomyces, Schizosaccharomyces pombe (Fission yeast), Schizosaccharomyces pombe (strain 972 / ATCC 24843) (Fission yeast)	2759		SPBC460.05
B5BT18	cellular organisms, Eukaryota, Viridiplantae, Streptophyta, Streptophytina, Embryophyta, Tracheophyta, Euphyllophyta, Spermatophyta, Magnoliophyta, Mesangiospermae, eudicotyledons, Gunneridae, Pentapetalae, rosids, malvids, Brassicales, Brassicaceae, Camelineae, Arabidopsis, Arabidopsis thaliana (Mouse-ear cress)	2759	FUNCTION: Involved in meristem development. Acts as positive regulator of the CUC-STM pathway in shoot apical meristem (SAM) neo-formation. {ECO:0000269|PubMed:19054368}.	BTAF1 RGD3 At3g54280 F24B22.240
B5X0N6	cellular organisms, Eukaryota, Viridiplantae, Streptophyta, Streptophytina, Embryophyta, Tracheophyta, Euphyllophyta, Spermatophyta, Magnoliophyta, Mesangiospermae, eudicotyledons, Gunneridae, Pentapetalae, rosids, malvids, Brassicales, Brassicaceae, Camelineae, Arabidopsis, Arabidopsis thaliana (Mouse-ear cress)	2759	FUNCTION: K(+)/H(+) antiporter involved in K(+) homeostasis and osmotic adjustment. {ECO:0000269|PubMed:24278440}.	KEA6 At5g11800 T22P22.190
B5X4Z4	cellular organisms, Eukaryota, Viridiplantae, Streptophyta, Streptophytina, Embryophyta, Tracheophyta, Euphyllophyta, Spermatophyta, Magnoliophyta, Mesangiospermae, eudicotyledons, Gunneridae, Pentapetalae, rosids, malvids, Brassicales, Brassicaceae, Camelineae, Arabidopsis, Arabidopsis thaliana (Mouse-ear cress)	2759	FUNCTION: N-acetylglutamate synthase involved in arginine biosynthesis. {ECO:0000250}.	NAGS2 At4g37670 F19F18.160
B5X582	cellular organisms, Eukaryota, Viridiplantae, Streptophyta, Streptophytina, Embryophyta, Tracheophyta, Euphyllophyta, Spermatophyta, Magnoliophyta, Mesangiospermae, eudicotyledons, Gunneridae, Pentapetalae, rosids, malvids, Brassicales, Brassicaceae, Camelineae, Arabidopsis, Arabidopsis thaliana (Mouse-ear cress)	2759	FUNCTION: Has both DNA primase and DNA helicase activities and may be involved in organelle DNA replication. Capable of producing RNA primers of 9 to 18 bases from a single-stranded DNA template. {ECO:0000269|PubMed:23452619}.	At1g30680 T5I8.13
B6ETT4	cellular organisms, Eukaryota, Viridiplantae, Streptophyta, Streptophytina, Embryophyta, Tracheophyta, Euphyllophyta, Spermatophyta, Magnoliophyta, Mesangiospermae, eudicotyledons, Gunneridae, Pentapetalae, rosids, malvids, Brassicales, Brassicaceae, Camelineae, Arabidopsis, Arabidopsis thaliana (Mouse-ear cress)	2759	FUNCTION: May play an important role in regulating an unconventional protein trafficking from the cytosol to the extracelluar matrix. {ECO:0000269|PubMed:22140429}.	SYT2 SYTB At1g20080 T20H2.13
Q9SKR2	cellular organisms, Eukaryota, Viridiplantae, Streptophyta, Streptophytina, Embryophyta, Tracheophyta, Euphyllophyta, Spermatophyta, Magnoliophyta, Mesangiospermae, eudicotyledons, Gunneridae, Pentapetalae, rosids, malvids, Brassicales, Brassicaceae, Camelineae, Arabidopsis, Arabidopsis thaliana (Mouse-ear cress)	2759	FUNCTION: Plays an important role in maintaining plasma membrane integrity during freezing and osmotic stresses. May function in membrane resealing during calcium-dependent freezing tolerance. May regulate endocytosis and endosome recycling at the plasma membrane and cell-to-cell trafficking of cabbage leaf curl virus (CaLCuV) and tobacco mosaic virus (TMV) movement proteins via plasmodesmata. {E…	SYT1 SYTA At2g20990 F26H11.25 F5H14.5
B6EUA9	cellular organisms, Eukaryota, Viridiplantae, Streptophyta, Streptophytina, Embryophyta, Tracheophyta, Euphyllophyta, Spermatophyta, Magnoliophyta, Mesangiospermae, eudicotyledons, Gunneridae, Pentapetalae, rosids, malvids, Brassicales, Brassicaceae, Camelineae, Arabidopsis, Arabidopsis thaliana (Mouse-ear cress)	2759	FUNCTION: Component of the Mediator complex, a coactivator involved in the regulated transcription of nearly all RNA polymerase II-dependent genes. Mediator functions as a bridge to convey information from gene-specific regulatory proteins to the basal RNA polymerase II transcription machinery. The Mediator complex, having a compact conformation in its free form, is recruited to promoters by dire…	PRP40A MED35_1 MED35A At1g44910 F27F5.2 T12C22.20
B6Q2W9	cellular organisms, Eukaryota, Opisthokonta, Fungi, Dikarya, Ascomycota, saccharomyceta, Pezizomycotina, leotiomyceta, Eurotiomycetes, Eurotiomycetidae, Eurotiales (green and blue molds), Trichocomaceae, Talaromyces, Talaromyces marneffei (Penicillium marneffei), Talaromyces marneffei (strain ATCC 18224 / CBS 334.59 / QM 7333) (Penicillium marneffei)	2759	FUNCTION: Catalyzes the reaction of cyanate with bicarbonate to produce ammonia and carbon dioxide. {ECO:0000255|HAMAP-Rule:MF_03139}.	cyn1 PMAA_038500
B7FM45	cellular organisms, Eukaryota, Viridiplantae, Streptophyta, Streptophytina, Embryophyta, Tracheophyta, Euphyllophyta, Spermatophyta, Magnoliophyta, Mesangiospermae, eudicotyledons, Gunneridae, Pentapetalae, rosids, fabids, Fabales, Fabaceae, Papilionoideae, Trifolieae, Medicago (medics), Medicago truncatula (Barrel medic) (Medicago tribuloides)	2759	FUNCTION: Catalyzes the radical-mediated insertion of two sulfur atoms into the C-6 and C-8 positions of the octanoyl moiety bound to the lipoyl domains of lipoate-dependent enzymes, thereby converting the octanoylated domains into lipoylated derivatives. {ECO:0000255|HAMAP-Rule:MF_03128}.	LIP1
B7ZWR6	cellular organisms, Eukaryota, Viridiplantae, Streptophyta, Streptophytina, Embryophyta, Tracheophyta, Euphyllophyta, Spermatophyta, Magnoliophyta, Mesangiospermae, eudicotyledons, Gunneridae, Pentapetalae, rosids, malvids, Brassicales, Brassicaceae, Camelineae, Arabidopsis, Arabidopsis thaliana (Mouse-ear cress)	2759	FUNCTION: Plays a role in protein import into the endoplasmic reticulum (ER). May function as chaperone docking protein during post-translational protein translocation into the ER. Chaperone receptor mediating Hsp70-dependent protein targeting to chloroplasts. Interacts specifically with some chloroplast precursors, but not with mitochondrial precursors. Able to select precursors for delivery to …	OEP61 TPR7 At5g21990 T6G21.100
Q304A0	cellular organisms, Eukaryota, Viridiplantae, Streptophyta, Streptophytina, Embryophyta, Tracheophyta, Euphyllophyta, Spermatophyta, Magnoliophyta, Mesangiospermae, eudicotyledons, Gunneridae, Pentapetalae, rosids, malvids, Brassicales, Brassicaceae, Camelineae, Arabidopsis, Arabidopsis thaliana (Mouse-ear cress)	2759	FUNCTION: Low-affinity magnesium transporter that mediates the influx of magnesium. {ECO:0000269|PubMed:19093971}.	MRS2-7 MGT7 At5g09690 F17I14.120
B8AJT9	cellular organisms, Eukaryota, Viridiplantae, Streptophyta, Streptophytina, Embryophyta, Tracheophyta, Euphyllophyta, Spermatophyta, Magnoliophyta, Mesangiospermae, Liliopsida, Petrosaviidae, commelinids, Poales, Poaceae, BOP clade, Oryzoideae, Oryzeae, Oryzinae, Oryza, Oryza sativa (Rice), Oryza sativa subsp. indica (Rice)	2759	FUNCTION: Magnesium transporter that may mediate the influx of magnesium. {ECO:0000250}.	MRS2-I OsI_13458
B8AZX3	cellular organisms, Eukaryota, Viridiplantae, Streptophyta, Streptophytina, Embryophyta, Tracheophyta, Euphyllophyta, Spermatophyta, Magnoliophyta, Mesangiospermae, Liliopsida, Petrosaviidae, commelinids, Poales, Poaceae, BOP clade, Oryzoideae, Oryzeae, Oryzinae, Oryza, Oryza sativa (Rice), Oryza sativa subsp. indica (Rice)	2759	FUNCTION: Probable component of the MCM2-7 complex (MCM complex) that may function as a DNA helicase and which is essential to undergo a single round of replication initiation and elongation per cell cycle in eukaryotic cells. {ECO:0000250}.	MCM6 OsI_19080
B8BDK0	cellular organisms, Eukaryota, Viridiplantae, Streptophyta, Streptophytina, Embryophyta, Tracheophyta, Euphyllophyta, Spermatophyta, Magnoliophyta, Mesangiospermae, Liliopsida, Petrosaviidae, commelinids, Poales, Poaceae, BOP clade, Oryzoideae, Oryzeae, Oryzinae, Oryza, Oryza sativa (Rice), Oryza sativa subsp. indica (Rice)	2759	FUNCTION: Kinase that can phosphorylate various inositol polyphosphate such as Ins(3,4,5,6)P4 or Ins(1,3,4)P3 and participates in phytic acid biosynthesis in developing seeds. Phytic acid is the primary storage form of phosphorus in cereal grains and other plant seeds. {ECO:0000250|UniProtKB:Q84Y01}.	ITPK6 OsI_32064
B9DHT4	cellular organisms, Eukaryota, Viridiplantae, Streptophyta, Streptophytina, Embryophyta, Tracheophyta, Euphyllophyta, Spermatophyta, Magnoliophyta, Mesangiospermae, eudicotyledons, Gunneridae, Pentapetalae, rosids, malvids, Brassicales, Brassicaceae, Camelineae, Arabidopsis, Arabidopsis thaliana (Mouse-ear cress)	2759	FUNCTION: May act as a substrate-specific adapter of an E3 ubiquitin-protein ligase complex (CUL3-RBX1-BTB) which mediates the ubiquitination and subsequent proteasomal degradation of target proteins (By similarity). Acts as a positive regulator of ABA response via the modulation of the transcriptional activity of ABF2, a transcription factor which controls ABA-dependent gene expression via the G…	ARIA At5g19330 F7K24.80
B9F4I8	cellular organisms, Eukaryota, Viridiplantae, Streptophyta, Streptophytina, Embryophyta, Tracheophyta, Euphyllophyta, Spermatophyta, Magnoliophyta, Mesangiospermae, Liliopsida, Petrosaviidae, commelinids, Poales, Poaceae, BOP clade, Oryzoideae, Oryzeae, Oryzinae, Oryza, Oryza sativa (Rice), Oryza sativa subsp. japonica (Rice)	2759	FUNCTION: Required for the accumulation of phytic acid in seeds. Phytic acid is the primary storage form of phosphorus in cereal grains and other plant seeds. {ECO:0000269|PubMed:18566795}.	LPA1 Os02g0819400 LOC_Os02g57400 OsJ_08893
B9HQZ6	cellular organisms, Eukaryota, Viridiplantae, Streptophyta, Streptophytina, Embryophyta, Tracheophyta, Euphyllophyta, Spermatophyta, Magnoliophyta, Mesangiospermae, eudicotyledons, Gunneridae, Pentapetalae, rosids, fabids, Malpighiales, Salicaceae, Saliceae, Populus (poplars), Populus trichocarpa (Western balsam poplar) (Populus balsamifera subsp. trichocarpa)	2759	FUNCTION: Catalyzes the attachment of alanine to tRNA(Ala) in a two-step reaction: alanine is first activated by ATP to form Ala-AMP and then transferred to the acceptor end of tRNA(Ala). Also edits incorrectly charged tRNA(Ala) via its editing domain. {ECO:0000255|HAMAP-Rule:MF_03134}.	POPTRDRAFT_821063
C0LGD7	cellular organisms, Eukaryota, Viridiplantae, Streptophyta, Streptophytina, Embryophyta, Tracheophyta, Euphyllophyta, Spermatophyta, Magnoliophyta, Mesangiospermae, eudicotyledons, Gunneridae, Pentapetalae, rosids, malvids, Brassicales, Brassicaceae, Camelineae, Arabidopsis, Arabidopsis thaliana (Mouse-ear cress)	2759		At1g06840 F4H5.8
Q9ASQ6	cellular organisms, Eukaryota, Viridiplantae, Streptophyta, Streptophytina, Embryophyta, Tracheophyta, Euphyllophyta, Spermatophyta, Magnoliophyta, Mesangiospermae, eudicotyledons, Gunneridae, Pentapetalae, rosids, malvids, Brassicales, Brassicaceae, Camelineae, Arabidopsis, Arabidopsis thaliana (Mouse-ear cress)	2759		RFK1 At1g29720 F1N18.22 T3M22.6
C0LGG8	cellular organisms, Eukaryota, Viridiplantae, Streptophyta, Streptophytina, Embryophyta, Tracheophyta, Euphyllophyta, Spermatophyta, Magnoliophyta, Mesangiospermae, eudicotyledons, Gunneridae, Pentapetalae, rosids, malvids, Brassicales, Brassicaceae, Camelineae, Arabidopsis, Arabidopsis thaliana (Mouse-ear cress)	2759		At1g53430 T3F20.25
C0LGH2	cellular organisms, Eukaryota, Viridiplantae, Streptophyta, Streptophytina, Embryophyta, Tracheophyta, Euphyllophyta, Spermatophyta, Magnoliophyta, Mesangiospermae, eudicotyledons, Gunneridae, Pentapetalae, rosids, malvids, Brassicales, Brassicaceae, Camelineae, Arabidopsis, Arabidopsis thaliana (Mouse-ear cress)	2759		At1g56130 F14G9.25 T6H22.8
C0LGH3	cellular organisms, Eukaryota, Viridiplantae, Streptophyta, Streptophytina, Embryophyta, Tracheophyta, Euphyllophyta, Spermatophyta, Magnoliophyta, Mesangiospermae, eudicotyledons, Gunneridae, Pentapetalae, rosids, malvids, Brassicales, Brassicaceae, Camelineae, Arabidopsis, Arabidopsis thaliana (Mouse-ear cress)	2759		At1g56140 F14G9.24 T6H22.8.1
C0LGI2	cellular organisms, Eukaryota, Viridiplantae, Streptophyta, Streptophytina, Embryophyta, Tracheophyta, Euphyllophyta, Spermatophyta, Magnoliophyta, Mesangiospermae, eudicotyledons, Gunneridae, Pentapetalae, rosids, malvids, Brassicales, Brassicaceae, Camelineae, Arabidopsis, Arabidopsis thaliana (Mouse-ear cress)	2759		At1g67720 F12A21.30
C0LGK4	cellular organisms, Eukaryota, Viridiplantae, Streptophyta, Streptophytina, Embryophyta, Tracheophyta, Euphyllophyta, Spermatophyta, Magnoliophyta, Mesangiospermae, eudicotyledons, Gunneridae, Pentapetalae, rosids, malvids, Brassicales, Brassicaceae, Camelineae, Arabidopsis, Arabidopsis thaliana (Mouse-ear cress)	2759		At2g16250 F16F14.25
C0LGK9	cellular organisms, Eukaryota, Viridiplantae, Streptophyta, Streptophytina, Embryophyta, Tracheophyta, Euphyllophyta, Spermatophyta, Magnoliophyta, Mesangiospermae, eudicotyledons, Gunneridae, Pentapetalae, rosids, malvids, Brassicales, Brassicaceae, Camelineae, Arabidopsis, Arabidopsis thaliana (Mouse-ear cress)	2759		At2g24230 F27D4.14
C0LGT6	cellular organisms, Eukaryota, Viridiplantae, Streptophyta, Streptophytina, Embryophyta, Tracheophyta, Euphyllophyta, Spermatophyta, Magnoliophyta, Mesangiospermae, eudicotyledons, Gunneridae, Pentapetalae, rosids, malvids, Brassicales, Brassicaceae, Camelineae, Arabidopsis, Arabidopsis thaliana (Mouse-ear cress)	2759	FUNCTION: Constitutes the pattern-recognition receptor (PPR) that determines the specific perception of elongation factor Tu (EF-Tu), a potent elicitor of the defense response to pathogen-associated molecular patterns (PAMPs). Reduces transformation by Rhizobium radiobacter probably by inducing plant defense during the interaction. Binding to the effector AvrPto1 from P.syringae blocks the downst…	EFR At5g20480 F7C8.70
C0LGV0	cellular organisms, Eukaryota, Viridiplantae, Streptophyta, Streptophytina, Embryophyta, Tracheophyta, Euphyllophyta, Spermatophyta, Magnoliophyta, Mesangiospermae, eudicotyledons, Gunneridae, Pentapetalae, rosids, malvids, Brassicales, Brassicaceae, Camelineae, Arabidopsis, Arabidopsis thaliana (Mouse-ear cress)	2759		At5g48740 K24G6.7
C0LGX3	cellular organisms, Eukaryota, Viridiplantae, Streptophyta, Streptophytina, Embryophyta, Tracheophyta, Euphyllophyta, Spermatophyta, Magnoliophyta, Mesangiospermae, eudicotyledons, Gunneridae, Pentapetalae, rosids, malvids, Brassicales, Brassicaceae, Camelineae, Arabidopsis, Arabidopsis thaliana (Mouse-ear cress)	2759	FUNCTION: Receptor-like serine/threonine-kinase acting on substrates that controls floral organ abscission. Regulated by the 'INFLORESCENCE DEFICIENT IN ABSCISSION' (IDA) family of ligands. {ECO:0000269|PubMed:18809915}.	HSL2 At5g65710 F6H11.160 MPA24.6
C0SUT9	cellular organisms, Eukaryota, Viridiplantae, Streptophyta, Streptophytina, Embryophyta, Tracheophyta, Euphyllophyta, Spermatophyta, Magnoliophyta, Mesangiospermae, eudicotyledons, Gunneridae, Pentapetalae, rosids, malvids, Brassicales, Brassicaceae, Camelineae, Arabidopsis, Arabidopsis thaliana (Mouse-ear cress)	2759	FUNCTION: May function as histone H3 lysine demethylase and be involved in regulation of gene expression. {ECO:0000250}.	JMJ16 PKDM7D At1g08620 F22O13.10
C0SVM5	cellular organisms, Eukaryota, Viridiplantae, Streptophyta, Streptophytina, Embryophyta, Tracheophyta, Euphyllophyta, Spermatophyta, Magnoliophyta, Mesangiospermae, eudicotyledons, Gunneridae, Pentapetalae, rosids, malvids, Brassicales, Brassicaceae, Camelineae, Arabidopsis, Arabidopsis thaliana (Mouse-ear cress)	2759	FUNCTION: Acts as negative regulator of seedling photomorphogenesis. {ECO:0000269|PubMed:18540109}.	BBX19 DBB1B STH5 At4g38960 F19H22.60
C1F8X6	cellular organisms, Bacteria, Acidobacteria, Acidobacteriia, Acidobacteriales, Acidobacteriaceae, Acidobacterium, Acidobacterium capsulatum, Acidobacterium capsulatum (strain ATCC 51196 / DSM 11244 / JCM 7670 / NBRC 15755 / NCIMB 13165 / 161)	2	FUNCTION: Acts as a processive, ATP-dependent zinc metallopeptidase for both cytoplasmic and membrane proteins. Plays a role in the quality control of integral membrane proteins. {ECO:0000255|HAMAP-Rule:MF_01458}.	ftsH ACP_2036
C5FBW2	cellular organisms, Eukaryota, Opisthokonta, Fungi, Dikarya, Ascomycota, saccharomyceta, Pezizomycotina, leotiomyceta, Eurotiomycetes, Eurotiomycetidae, Onygenales, Arthrodermataceae (dermatophytes), Arthroderma, Arthroderma otae (Microsporum canis), Arthroderma otae (strain ATCC MYA-4605 / CBS 113480) (Microsporum canis)	2759	FUNCTION: Secreted tripeptidyl-peptidase which degrades proteins at acidic pHs and is involved in virulence. {ECO:0000250}.	SED2 MCYG_00184
C5FUK3	cellular organisms, Eukaryota, Opisthokonta, Fungi, Dikarya, Ascomycota, saccharomyceta, Pezizomycotina, leotiomyceta, Eurotiomycetes, Eurotiomycetidae, Onygenales, Arthrodermataceae (dermatophytes), Arthroderma, Arthroderma otae (Microsporum canis), Arthroderma otae (strain ATCC MYA-4605 / CBS 113480) (Microsporum canis)	2759	FUNCTION: Probable zinc protease. {ECO:0000250}.	ADM-B MCYG_06406
C6KIE6	cellular organisms, Eukaryota, Viridiplantae, Streptophyta, Streptophytina, Embryophyta, Tracheophyta, Euphyllophyta, Spermatophyta, Magnoliophyta, Mesangiospermae, eudicotyledons, Gunneridae, Pentapetalae, rosids, malvids, Brassicales, Brassicaceae, Camelineae, Arabidopsis, Arabidopsis thaliana (Mouse-ear cress)	2759	FUNCTION: Guanine nucleotide-binding proteins (G proteins) are involved as modulators or transducers in various transmembrane signaling systems (By similarity). Binds GTP with specificity. Plays a role in the root morphogenesis by regulation of the cell proliferation. Acts as a positive regulator in resistance to pathogen that triggers the salicylic acid (SA) pathway. Promotes the DNA binding act…	XLG2 At4g34390 F10M10.160
D1FP57	cellular organisms, Eukaryota, Viridiplantae, Streptophyta, Streptophytina, Embryophyta, Tracheophyta, Euphyllophyta, Spermatophyta, Magnoliophyta, Mesangiospermae, eudicotyledons, Gunneridae, Pentapetalae, rosids, fabids, Fabales, Fabaceae, Papilionoideae, Loteae, Lotus, Lotus japonicus (Lotus corniculatus var. japonicus)	2759	FUNCTION: Putative E3 ubiquitin-protein ligase involved in the rhizobial infection process. Plays an important role in the early steps of infection thread formation and in growth and differentiation of nodules. {ECO:0000269|PubMed:19776163}.	LIN
O65251	cellular organisms, Eukaryota, Viridiplantae, Streptophyta, Streptophytina, Embryophyta, Tracheophyta, Euphyllophyta, Spermatophyta, Magnoliophyta, Mesangiospermae, eudicotyledons, Gunneridae, Pentapetalae, rosids, malvids, Brassicales, Brassicaceae, Camelineae, Arabidopsis, Arabidopsis thaliana (Mouse-ear cress)	2759	FUNCTION: Structure-specific nuclease with 5'-flap endonuclease and 5'-3' exonuclease activities involved in DNA replication and repair. During DNA replication, cleaves the 5'-overhanging flap structure that is generated by displacement synthesis when DNA polymerase encounters the 5'-end of a downstream Okazaki fragment. It enters the flap from the 5'-end and then tracks to cleave the flap base, …	FEN1 At5g26680 F21E10.3
C8V3W6	cellular organisms, Eukaryota, Opisthokonta, Fungi, Dikarya, Ascomycota, saccharomyceta, Pezizomycotina, leotiomyceta, Eurotiomycetes, Eurotiomycetidae, Eurotiales (green and blue molds), Aspergillaceae, Aspergillus, Emericella nidulans (Aspergillus nidulans), Emericella nidulans (strain FGSC A4 / ATCC 38163 / CBS 112.46 / NRRL 194 / M139) (Aspergillus nidulans)	2759	FUNCTION: Acts as a chaperone for the L4 ribosomal subunit, required for hierarchical ribosome assembly. Shields ribosomal protein L4 until timely release and insertion into the pre-ribosome is possible, once ribosomal protein L18 is present. {ECO:0000250|UniProtKB:Q03771}.	AN10433
C8VDQ4	cellular organisms, Eukaryota, Opisthokonta, Fungi, Dikarya, Ascomycota, saccharomyceta, Pezizomycotina, leotiomyceta, Eurotiomycetes, Eurotiomycetidae, Eurotiales (green and blue molds), Aspergillaceae, Aspergillus, Emericella nidulans (Aspergillus nidulans), Emericella nidulans (strain FGSC A4 / ATCC 38163 / CBS 112.46 / NRRL 194 / M139) (Aspergillus nidulans)	2759		AN11010 AN7784
D1I234	cellular organisms, Eukaryota, Viridiplantae, Streptophyta, Streptophytina, Embryophyta, Tracheophyta, Euphyllophyta, Spermatophyta, Magnoliophyta, Mesangiospermae, eudicotyledons, Gunneridae, Pentapetalae, rosids, rosids incertae sedis, Vitales, Vitaceae, Vitis, Vitis vinifera (Grape)	2759	FUNCTION: Component of the cytosolic iron-sulfur (Fe-S) protein assembly (CIA) machinery. Required for the maturation of extramitochondrial Fe-S proteins. Part of an electron transfer chain functioning in an early step of cytosolic Fe-S biogenesis. Electrons are transferred to the Fe-S cluster from NADPH via a FAD- and FMN-containing diflavin oxidoreductase. Has anti-apoptotic effects in the cell…	VIT_01s0010g01180 GSVIVT01010181001 Vv01s0010g01180
D2WL32	cellular organisms, Eukaryota, Viridiplantae, Streptophyta, Streptophytina, Embryophyta, Tracheophyta, Euphyllophyta, Spermatophyta, Magnoliophyta, Mesangiospermae, eudicotyledons, Gunneridae, Pentapetalae, rosids, malvids, Brassicales, Brassicaceae, Camelineae, Arabidopsis, Arabidopsis thaliana (Mouse-ear cress)	2759	FUNCTION: Catalyzes the formation of the alpha-1,6-glucosidic linkages in starch by scission of a 1,4-alpha-linked oligosaccharide from growing alpha-1,4-glucan chains and the subsequent attachment of the oligosaccharide to the alpha-1,6 position. Essential during embryogenesis. {ECO:0000269|PubMed:17028209, ECO:0000269|PubMed:20377688}.	SBE3 BE1 EMB2729 At3g20440 MQC12.20
D3F124	cellular organisms, Bacteria, Terrabacteria group, Actinobacteria, Thermoleophilia, Solirubrobacterales, Conexibacteraceae, Conexibacter, Conexibacter woesei, Conexibacter woesei (strain DSM 14684 / JCM 11494 / NBRC 100937 / ID131577)	2	FUNCTION: Acts as a processive, ATP-dependent zinc metallopeptidase for both cytoplasmic and membrane proteins. Plays a role in the quality control of integral membrane proteins. {ECO:0000255|HAMAP-Rule:MF_01458}.	ftsH1 Cwoe_1673
O82381	cellular organisms, Eukaryota, Viridiplantae, Streptophyta, Streptophytina, Embryophyta, Tracheophyta, Euphyllophyta, Spermatophyta, Magnoliophyta, Mesangiospermae, eudicotyledons, Gunneridae, Pentapetalae, rosids, malvids, Brassicales, Brassicaceae, Camelineae, Arabidopsis, Arabidopsis thaliana (Mouse-ear cress)	2759	FUNCTION: Possesses quercetin 7-O-glucosyltransferase and 3'-O-glucosyltransferase activities in vitro. Also active in vitro on benzoates and benzoate derivatives. Glucosylates other secondary metabolites in vitro like trans-resveratrol, curcumin, vanillin and etoposide. {ECO:0000269|PubMed:11641410, ECO:0000269|PubMed:15352060, ECO:0000269|PubMed:19261311}.	UGT71C1 At2g29750 T27A16.15
D3UAG7	cellular organisms, Eukaryota, Viridiplantae, Streptophyta, Streptophytina, Embryophyta, Tracheophyta, Euphyllophyta, Spermatophyta, Magnoliophyta, Mesangiospermae, eudicotyledons, Gunneridae, Pentapetalae, rosids, fabids, Rosales, Rosaceae, Maloideae, Maleae, Pyrus (pears), Pyrus communis (Pear) (Pyrus domestica)	2759	FUNCTION: Glycosyltransferase that may possess chalcone and dihydrochalcone 2'-O-glucosyltransferase activity. {ECO:0000250|UniProtKB:D3UAG3}.	UGT88F3
D4AN50	cellular organisms, Eukaryota, Opisthokonta, Fungi, Dikarya, Ascomycota, saccharomyceta, Pezizomycotina, leotiomyceta, Eurotiomycetes, Eurotiomycetidae, Onygenales, Arthrodermataceae (dermatophytes), Arthroderma, Arthroderma benhamiae (Trichophyton mentagrophytes), Arthroderma benhamiae (strain ATCC MYA-4681 / CBS 112371) (Trichophyton mentagrophytes)	2759	FUNCTION: Beta-glucosidases are one of a number of cellulolytic enzymes involved in the degradation of cellulosic biomass (By similarity). Catalyzes the last step releasing glucose from the inhibitory cellobiose (By similarity). {ECO:0000250|UniProtKB:P87076}.	ARB_05654
D4AUX6	cellular organisms, Eukaryota, Opisthokonta, Fungi, Dikarya, Ascomycota, saccharomyceta, Pezizomycotina, leotiomyceta, Eurotiomycetes, Eurotiomycetidae, Onygenales, Arthrodermataceae (dermatophytes), Arthroderma, Arthroderma benhamiae (Trichophyton mentagrophytes), Arthroderma benhamiae (strain ATCC MYA-4681 / CBS 112371) (Trichophyton mentagrophytes)	2759		ARB_08043
D4AV38	cellular organisms, Eukaryota, Opisthokonta, Fungi, Dikarya, Ascomycota, saccharomyceta, Pezizomycotina, leotiomyceta, Eurotiomycetes, Eurotiomycetidae, Onygenales, Arthrodermataceae (dermatophytes), Arthroderma, Arthroderma benhamiae (Trichophyton mentagrophytes), Arthroderma benhamiae (strain ATCC MYA-4681 / CBS 112371) (Trichophyton mentagrophytes)	2759	FUNCTION: Lipase that displays broad substrate specificity. {ECO:0000250|UniProtKB:L0TC47}.	ARB_00047
D4AYW0	cellular organisms, Eukaryota, Opisthokonta, Fungi, Dikarya, Ascomycota, saccharomyceta, Pezizomycotina, leotiomyceta, Eurotiomycetes, Eurotiomycetidae, Onygenales, Arthrodermataceae (dermatophytes), Arthroderma, Arthroderma benhamiae (Trichophyton mentagrophytes), Arthroderma benhamiae (strain ATCC MYA-4681 / CBS 112371) (Trichophyton mentagrophytes)	2759		ARB_01379
D4AZD1	cellular organisms, Eukaryota, Opisthokonta, Fungi, Dikarya, Ascomycota, saccharomyceta, Pezizomycotina, leotiomyceta, Eurotiomycetes, Eurotiomycetidae, Onygenales, Arthrodermataceae (dermatophytes), Arthroderma, Arthroderma benhamiae (Trichophyton mentagrophytes), Arthroderma benhamiae (strain ATCC MYA-4681 / CBS 112371) (Trichophyton mentagrophytes)	2759	FUNCTION: Participates in the formation of the lipid-linked precursor oligosaccharide for N-glycosylation. Involved in assembling the dolichol-pyrophosphate-GlcNAc(2)-Man(5) intermediate on the cytoplasmic surface of the ER. {ECO:0000250|UniProtKB:Q9BT22}.	ARB_01551
D4AZK9	cellular organisms, Eukaryota, Opisthokonta, Fungi, Dikarya, Ascomycota, saccharomyceta, Pezizomycotina, leotiomyceta, Eurotiomycetes, Eurotiomycetidae, Onygenales, Arthrodermataceae (dermatophytes), Arthroderma, Arthroderma benhamiae (Trichophyton mentagrophytes), Arthroderma benhamiae (strain ATCC MYA-4681 / CBS 112371) (Trichophyton mentagrophytes)	2759	FUNCTION: Required for proper cell wall integrity and for the correct assembly of the mannoprotein outer layer of the cell wall. {ECO:0000250|UniProtKB:P38248}.	ARB_01627
D4B0V1	cellular organisms, Eukaryota, Opisthokonta, Fungi, Dikarya, Ascomycota, saccharomyceta, Pezizomycotina, leotiomyceta, Eurotiomycetes, Eurotiomycetidae, Onygenales, Arthrodermataceae (dermatophytes), Arthroderma, Arthroderma benhamiae (Trichophyton mentagrophytes), Arthroderma benhamiae (strain ATCC MYA-4681 / CBS 112371) (Trichophyton mentagrophytes)	2759	FUNCTION: Probable glucan endo-1,3-beta-glucosidase involved in hydrolyzes of fungal cell wall (By similarity). Classified as a small-oligosaccharide-producing type based its the end products: glucose, laminaribiose or laminaritetraose (By similarity). {ECO:0000250|UniProtKB:P53626}.	ARB_02077
D4B1N9	cellular organisms, Eukaryota, Opisthokonta, Fungi, Dikarya, Ascomycota, saccharomyceta, Pezizomycotina, leotiomyceta, Eurotiomycetes, Eurotiomycetidae, Onygenales, Arthrodermataceae (dermatophytes), Arthroderma, Arthroderma benhamiae (Trichophyton mentagrophytes), Arthroderma benhamiae (strain ATCC MYA-4681 / CBS 112371) (Trichophyton mentagrophytes)	2759		ARB_02369
D4B1R0	cellular organisms, Eukaryota, Opisthokonta, Fungi, Dikarya, Ascomycota, saccharomyceta, Pezizomycotina, leotiomyceta, Eurotiomycetes, Eurotiomycetidae, Onygenales, Arthrodermataceae (dermatophytes), Arthroderma, Arthroderma benhamiae (Trichophyton mentagrophytes), Arthroderma benhamiae (strain ATCC MYA-4681 / CBS 112371) (Trichophyton mentagrophytes)	2759	FUNCTION: Has both folate hydrolase and N-acetylated-alpha-linked-acidic dipeptidase (NAALADase) activity (By similarity). Also exhibits a dipeptidyl-peptidase IV type activity (By similarity). {ECO:0000250|UniProtKB:Q04609}.	ARB_02390
D4B5D4	cellular organisms, Eukaryota, Opisthokonta, Fungi, Dikarya, Ascomycota, saccharomyceta, Pezizomycotina, leotiomyceta, Eurotiomycetes, Eurotiomycetidae, Onygenales, Arthrodermataceae (dermatophytes), Arthroderma, Arthroderma benhamiae (Trichophyton mentagrophytes), Arthroderma benhamiae (strain ATCC MYA-4681 / CBS 112371) (Trichophyton mentagrophytes)	2759	FUNCTION: Superoxide dismutases serve to convert damaging superoxide radicals, a key form of ROS, to less damaging hydrogen peroxide that can be converted into water by catalase action (By similarity). Degrades host-derived reactive oxygen species to escape innate immune surveillance (By similarity). Involved in the occurrence of miconazole-tolerant persisters in biofilms (By similarity). Persist…	ARB_03674
E3RP32	cellular organisms, Eukaryota, Opisthokonta, Fungi, Dikarya, Ascomycota, saccharomyceta, Pezizomycotina, leotiomyceta, dothideomyceta, Dothideomycetes, Pleosporomycetidae, Pleosporales, Pleosporineae, Pleosporaceae, Pyrenophora, Pyrenophora teres, Pyrenophora teres f. teres, Pyrenophora teres f. teres (strain 0-1) (Barley net blotch fungus) (Drechslera teres f. teres)	2759	FUNCTION: RNA-binding nucleolar protein required for pre-rRNA processing. Involved in production of 18S rRNA and assembly of small ribosomal subunit (By similarity). {ECO:0000250}.	nop9 PTT_10363
E3SXU4	cellular organisms, Eukaryota, Viridiplantae, Streptophyta, Streptophytina, Embryophyta, Tracheophyta, Euphyllophyta, Spermatophyta, Magnoliophyta, Mesangiospermae, eudicotyledons, Gunneridae, Pentapetalae, rosids, fabids, Fabales, Fabaceae, Papilionoideae, Fabeae, Pisum, Pisum sativum (Garden pea)	2759	FUNCTION: Transcription activator involved in the control of flavonoid pigmentation. {ECO:0000269|PubMed:20949001}.	BHLH
E4ZHQ5	cellular organisms, Eukaryota, Opisthokonta, Fungi, Dikarya, Ascomycota, saccharomyceta, Pezizomycotina, leotiomyceta, dothideomyceta, Dothideomycetes, Pleosporomycetidae, Pleosporales, Pleosporineae, Leptosphaeriaceae, Leptosphaeria, Leptosphaeria maculans complex, Leptosphaeria maculans (Blackleg fungus) (Phoma lingam), Leptosphaeria maculans 'brassicae' group, Leptosphaeria maculans (strain JN…	2759	FUNCTION: Extracellular aminopeptidase that allows assimilation of proteinaceous substrates. {ECO:0000250}.	LAP1 Lema_P059220
E5KCJ8	cellular organisms, Eukaryota, Viridiplantae, Streptophyta, Streptophytina, Embryophyta, Tracheophyta, Euphyllophyta, Spermatophyta, Magnoliophyta, Mesangiospermae, eudicotyledons, Gunneridae, Pentapetalae, asterids, lamiids, Solanales, Solanaceae, Nicotianoideae, Nicotianeae, Nicotiana, Nicotiana tabacum (Common tobacco)	2759	FUNCTION: Nuclear genome-encoded factor that participates to photosystem I (PSI) biogenesis. Cooperates with the plastid genome-encoded protein PSI assembly Ycf3 in the assembly of stable PSI units in the thylakoid membrane. {ECO:0000269|PubMed:20807881}.
E9PVA8	cellular organisms, Eukaryota, Opisthokonta, Metazoa, Eumetazoa, Bilateria, Deuterostomia, Chordata, Craniata, Vertebrata, Gnathostomata (jawed vertebrates), Teleostomi, Euteleostomi, Sarcopterygii, Dipnotetrapodomorpha, Tetrapoda, Amniota, Mammalia, Theria, Eutheria, Boreoeutheria, Euarchontoglires, Glires (Rodents and rabbits), Rodentia, Sciurognathi, Muroidea, Muridae, Murinae, Mus, Mus, Mus m…	2759	FUNCTION: Acts as a positive activator of the GCN2 protein kinase activity in response to amino acid starvation (PubMed:15937339). Forms a complex with EIF2AK4/GCN2 on translating ribosomes; during this process, GCN1 seems to act as a chaperone to facilitate delivery of uncharged tRNAs that enter the A site of ribosomes to the tRNA-binding domain of EIF2AK4/GCN2, and hence stimulating EIF2AK4/GCN…	Gcn1 Gcn1l1
F1QBY1	cellular organisms, Eukaryota, Opisthokonta, Metazoa, Eumetazoa, Bilateria, Deuterostomia, Chordata, Craniata, Vertebrata, Gnathostomata (jawed vertebrates), Teleostomi, Euteleostomi, Actinopterygii, Actinopteri, Neopterygii, Teleostei, Osteoglossocephalai, Clupeocephala, Otomorpha, Ostariophysi, Otophysa, Cypriniphysae, Cypriniformes, Cyprinoidea, Cyprinidae, Danio, Danio rerio (Zebrafish) (Brac…	2759	FUNCTION: Probably plays a structural role in chromatin. Involved in sister chromatid cohesion, possibly by facilitating the cohesin complex loading, and in transcription regulation. {ECO:0000269|PubMed:22039349}.	nipblb
F4HNU6	cellular organisms, Eukaryota, Viridiplantae, Streptophyta, Streptophytina, Embryophyta, Tracheophyta, Euphyllophyta, Spermatophyta, Magnoliophyta, Mesangiospermae, eudicotyledons, Gunneridae, Pentapetalae, rosids, malvids, Brassicales, Brassicaceae, Camelineae, Arabidopsis, Arabidopsis thaliana (Mouse-ear cress)	2759	FUNCTION: Cleaves peptide substrates on the N-terminus of arginine residues in dibasic pairs. {ECO:0000305}.	At1g06900 F4H5.4
F4HRT5	cellular organisms, Eukaryota, Viridiplantae, Streptophyta, Streptophytina, Embryophyta, Tracheophyta, Euphyllophyta, Spermatophyta, Magnoliophyta, Mesangiospermae, eudicotyledons, Gunneridae, Pentapetalae, rosids, malvids, Brassicales, Brassicaceae, Camelineae, Arabidopsis, Arabidopsis thaliana (Mouse-ear cress)	2759	FUNCTION: Component of SUN-protein-containing multivariate complexes also called LINC complexes which link the nucleoskeleton and cytoskeleton by providing versatile outer nuclear membrane attachment sites for cytoskeletal filaments (By similarity). Required for nucleus structure organization (e.g. size and shape) (PubMed:17873096, PubMed:24308514, PubMed:23396599, PubMed:24824484). {ECO:0000250|…	CRWN1 KAKU2 LINC1 At1g67230 F1N21.5
F4HTQ1	cellular organisms, Eukaryota, Viridiplantae, Streptophyta, Streptophytina, Embryophyta, Tracheophyta, Euphyllophyta, Spermatophyta, Magnoliophyta, Mesangiospermae, eudicotyledons, Gunneridae, Pentapetalae, rosids, malvids, Brassicales, Brassicaceae, Camelineae, Arabidopsis, Arabidopsis thaliana (Mouse-ear cress)	2759	FUNCTION: Involved in cytoplasmic peptide degradation. {ECO:0000250}.	At1g67690 F12A21.16
F4HVG8	cellular organisms, Eukaryota, Viridiplantae, Streptophyta, Streptophytina, Embryophyta, Tracheophyta, Euphyllophyta, Spermatophyta, Magnoliophyta, Mesangiospermae, eudicotyledons, Gunneridae, Pentapetalae, rosids, malvids, Brassicales, Brassicaceae, Camelineae, Arabidopsis, Arabidopsis thaliana (Mouse-ear cress)	2759	FUNCTION: Sensor kinase required for sensing the plastoquinone redox state involved in both photosystems stoichiometry adjustment (e.g. long-term adaptation via transcriptional regulation of reaction center genes of photosystems I and II) and state transitions (e.g. short-term adaptation involving reversible post-translational phosphorylation of light-harvesting complex II, LHC II), thus linking …	CSK At1g67840 F12A21.3
F4HW04	cellular organisms, Eukaryota, Viridiplantae, Streptophyta, Streptophytina, Embryophyta, Tracheophyta, Euphyllophyta, Spermatophyta, Magnoliophyta, Mesangiospermae, eudicotyledons, Gunneridae, Pentapetalae, rosids, malvids, Brassicales, Brassicaceae, Camelineae, Arabidopsis, Arabidopsis thaliana (Mouse-ear cress)	2759	FUNCTION: DNA polymerase II participates in chromosomal DNA replication. Required for the timing and determination of cell fate during plant embryogenesis and root pole development, by promoting cell cycle and cell type patterning. Necessary for proper shoot (SAM) and root apical meristem (RAM) functions. Involved in maintaining epigenetic states, controlling hypersensitive response (HR), and med…	POL2A ABO4 EMB142 EMB2284 EMB529 ESD7 TIL1 At1g08260 T23G18.21
F4HW51	cellular organisms, Eukaryota, Viridiplantae, Streptophyta, Streptophytina, Embryophyta, Tracheophyta, Euphyllophyta, Spermatophyta, Magnoliophyta, Mesangiospermae, eudicotyledons, Gunneridae, Pentapetalae, rosids, malvids, Brassicales, Brassicaceae, Camelineae, Arabidopsis, Arabidopsis thaliana (Mouse-ear cress)	2759	FUNCTION: Involved in transcriptional regulation and chromatin remodeling. Facilitates DNA replication in multiple cellular environments and is required for efficient replication of a subset of genomic loci. Binds to DNA tandem repeat sequences in both telomeres and euchromatin and in vitro binds DNA quadruplex structures. May help stabilizing G-rich regions into regular chromatin structures by r…	ATRX CHR20 At1g08600 F22O13.8
F4HW65	cellular organisms, Eukaryota, Viridiplantae, Streptophyta, Streptophytina, Embryophyta, Tracheophyta, Euphyllophyta, Spermatophyta, Magnoliophyta, Mesangiospermae, eudicotyledons, Gunneridae, Pentapetalae, rosids, malvids, Brassicales, Brassicaceae, Camelineae, Arabidopsis, Arabidopsis thaliana (Mouse-ear cress)	2759		At1g14460 F14L17.24
F4HX15	cellular organisms, Eukaryota, Viridiplantae, Streptophyta, Streptophytina, Embryophyta, Tracheophyta, Euphyllophyta, Spermatophyta, Magnoliophyta, Mesangiospermae, eudicotyledons, Gunneridae, Pentapetalae, rosids, malvids, Brassicales, Brassicaceae, Camelineae, Arabidopsis, Arabidopsis thaliana (Mouse-ear cress)	2759	FUNCTION: Possesses non-specific lipolytic acyl hydrolase (LAH) activity. Catalyzes the hydrolysis of the galactolipids monogalactosyldiacylglycerol (MGDG) and digalactosyldiacylglycerol (DGDG), and less efficiently the phoshpolipids phosphatidylcholine (PC), phosphatidylethanolamine (PE), phosphatidylglycerol (PG), phosphatidylserine (PS) and phosphatidylinositol (PI). Hydrolyzes phospholipids a…	PLA1 At1g61850 F8K4.6
F4HXQ7	cellular organisms, Eukaryota, Viridiplantae, Streptophyta, Streptophytina, Embryophyta, Tracheophyta, Euphyllophyta, Spermatophyta, Magnoliophyta, Mesangiospermae, eudicotyledons, Gunneridae, Pentapetalae, rosids, malvids, Brassicales, Brassicaceae, Camelineae, Arabidopsis, Arabidopsis thaliana (Mouse-ear cress)	2759	FUNCTION: Membrane-anchored myosin receptors that define a distinct, plant-specific transport vesicle compartment. {ECO:0000269|PubMed:23995081}.	MYOB1 At1g08800 F22O13.29
F4HXV6	cellular organisms, Eukaryota, Viridiplantae, Streptophyta, Streptophytina, Embryophyta, Tracheophyta, Euphyllophyta, Spermatophyta, Magnoliophyta, Mesangiospermae, eudicotyledons, Gunneridae, Pentapetalae, rosids, malvids, Brassicales, Brassicaceae, Camelineae, Arabidopsis, Arabidopsis thaliana (Mouse-ear cress)	2759	FUNCTION: Major component of the nuclear pore complex (NPC). {ECO:0000305|PubMed:12034489}.	NUP155 At1g14850 F10B6.25
F4HY56	cellular organisms, Eukaryota, Viridiplantae, Streptophyta, Streptophytina, Embryophyta, Tracheophyta, Euphyllophyta, Spermatophyta, Magnoliophyta, Mesangiospermae, eudicotyledons, Gunneridae, Pentapetalae, rosids, malvids, Brassicales, Brassicaceae, Camelineae, Arabidopsis, Arabidopsis thaliana (Mouse-ear cress)	2759	FUNCTION: Transcriptional regulator required for the maintenance of the plant vegetative phase. In association with CHR11 or CHR17 may prevent the early activation of the vegetative-to-reproductive transition by regulating key genes that contribute to flower timing, such as FT, SEP1, SEP3, AGL8/FUL, SOC1 and FLC. {ECO:0000269|PubMed:22694359}.	RLT1 HB-1 At1g28420
F4HYJ7	cellular organisms, Eukaryota, Viridiplantae, Streptophyta, Streptophytina, Embryophyta, Tracheophyta, Euphyllophyta, Spermatophyta, Magnoliophyta, Mesangiospermae, eudicotyledons, Gunneridae, Pentapetalae, rosids, malvids, Brassicales, Brassicaceae, Camelineae, Arabidopsis, Arabidopsis thaliana (Mouse-ear cress)	2759		At1g48650 F11I4_16
F4HZB2	cellular organisms, Eukaryota, Viridiplantae, Streptophyta, Streptophytina, Embryophyta, Tracheophyta, Euphyllophyta, Spermatophyta, Magnoliophyta, Mesangiospermae, eudicotyledons, Gunneridae, Pentapetalae, rosids, malvids, Brassicales, Brassicaceae, Camelineae, Arabidopsis, Arabidopsis thaliana (Mouse-ear cress)	2759	FUNCTION: Involved in cell morphogenesis (PubMed:19392685). May have a function in membrane fusion or membrane composition (PubMed:19392685). Required for salt stress tolerance (PubMed:26133670). Regulates the salt stress-dependent post-transcriptional stabilization, cytoplasmic agglomeration, and localization to P-bodies of a subset of salt stress-regulated mRNAs (PubMed:26133670). {ECO:0000269|…	SPI BCHA1 At1g03060 F10O3.12
F4JHT3	cellular organisms, Eukaryota, Viridiplantae, Streptophyta, Streptophytina, Embryophyta, Tracheophyta, Euphyllophyta, Spermatophyta, Magnoliophyta, Mesangiospermae, eudicotyledons, Gunneridae, Pentapetalae, rosids, malvids, Brassicales, Brassicaceae, Camelineae, Arabidopsis, Arabidopsis thaliana (Mouse-ear cress)	2759		BCHA2 At4g02660 T10P11.5
F4HZB5	cellular organisms, Eukaryota, Viridiplantae, Streptophyta, Streptophytina, Embryophyta, Tracheophyta, Euphyllophyta, Spermatophyta, Magnoliophyta, Mesangiospermae, eudicotyledons, Gunneridae, Pentapetalae, rosids, malvids, Brassicales, Brassicaceae, Camelineae, Arabidopsis, Arabidopsis thaliana (Mouse-ear cress)	2759	FUNCTION: Plant-specific actin binding protein. May be part of a membrane-cytoskeletal adapter complex. {ECO:0000305|PubMed:22840520}.	NET1D At1g03080 F10O3.10
F4I096	cellular organisms, Eukaryota, Viridiplantae, Streptophyta, Streptophytina, Embryophyta, Tracheophyta, Euphyllophyta, Spermatophyta, Magnoliophyta, Mesangiospermae, eudicotyledons, Gunneridae, Pentapetalae, rosids, malvids, Brassicales, Brassicaceae, Camelineae, Arabidopsis, Arabidopsis thaliana (Mouse-ear cress)	2759	FUNCTION: Component of the Mediator complex, a coactivator involved in the regulated transcription of nearly all RNA polymerase II-dependent genes. Mediator functions as a bridge to convey information from gene-specific regulatory proteins to the basal RNA polymerase II transcription machinery. The Mediator complex, having a compact conformation in its free form, is recruited to promoters by dire…	MED13 GCT MAB2 MED13_1 At1g55325 F7A10.14
F4I114	cellular organisms, Eukaryota, Viridiplantae, Streptophyta, Streptophytina, Embryophyta, Tracheophyta, Euphyllophyta, Spermatophyta, Magnoliophyta, Mesangiospermae, eudicotyledons, Gunneridae, Pentapetalae, rosids, malvids, Brassicales, Brassicaceae, Camelineae, Arabidopsis, Arabidopsis thaliana (Mouse-ear cress)	2759		At1g09600 F14J9.26
F4I116	cellular organisms, Eukaryota, Viridiplantae, Streptophyta, Streptophytina, Embryophyta, Tracheophyta, Euphyllophyta, Spermatophyta, Magnoliophyta, Mesangiospermae, eudicotyledons, Gunneridae, Pentapetalae, rosids, malvids, Brassicales, Brassicaceae, Camelineae, Arabidopsis, Arabidopsis thaliana (Mouse-ear cress)	2759	FUNCTION: Catalyzes the specific attachment of an amino acid to its cognate tRNA in a two step reaction: the amino acid (AA) is first activated by ATP to form AA-AMP and then transferred to the acceptor end of the tRNA. {ECO:0000250|UniProtKB:Q9P2J5}.	At1g09620
F4I171	cellular organisms, Eukaryota, Viridiplantae, Streptophyta, Streptophytina, Embryophyta, Tracheophyta, Euphyllophyta, Spermatophyta, Magnoliophyta, Mesangiospermae, eudicotyledons, Gunneridae, Pentapetalae, rosids, malvids, Brassicales, Brassicaceae, Camelineae, Arabidopsis, Arabidopsis thaliana (Mouse-ear cress)	2759	FUNCTION: Component of the Mediator complex, a coactivator involved in the regulated transcription of nearly all RNA polymerase II-dependent genes. Mediator functions as a bridge to convey information from gene-specific regulatory proteins to the basal RNA polymerase II transcription machinery. The Mediator complex, having a compact conformation in its free form, is recruited to promoters by dire…	MED15A MED15_2 At1g15780 F7H2.12
F4I1T7	cellular organisms, Eukaryota, Viridiplantae, Streptophyta, Streptophytina, Embryophyta, Tracheophyta, Euphyllophyta, Spermatophyta, Magnoliophyta, Mesangiospermae, eudicotyledons, Gunneridae, Pentapetalae, rosids, malvids, Brassicales, Brassicaceae, Camelineae, Arabidopsis, Arabidopsis thaliana (Mouse-ear cress)	2759	FUNCTION: Required for normal embryogenesis and seed viability. Involved in the first asymmetrical cell division of the zygote. Regulates the number and planes of cell divisions required for generating the normal embryo proper and suspensor, apical-basal axis, cotyledons and meristem. {ECO:0000269|PubMed:15266054, ECO:0000269|PubMed:22898497}.	NUP214 EMB1011 LNO1 At1g55540 T5A14.5
F4I214	cellular organisms, Eukaryota, Viridiplantae, Streptophyta, Streptophytina, Embryophyta, Tracheophyta, Euphyllophyta, Spermatophyta, Magnoliophyta, Mesangiospermae, eudicotyledons, Gunneridae, Pentapetalae, rosids, malvids, Brassicales, Brassicaceae, Camelineae, Arabidopsis, Arabidopsis thaliana (Mouse-ear cress)	2759	FUNCTION: May be involved in the regulation of cell differentiation. {ECO:0000250}.	TET10 At1g63260 F9N12.12
F4I2H2	cellular organisms, Eukaryota, Viridiplantae, Streptophyta, Streptophytina, Embryophyta, Tracheophyta, Euphyllophyta, Spermatophyta, Magnoliophyta, Mesangiospermae, eudicotyledons, Gunneridae, Pentapetalae, rosids, malvids, Brassicales, Brassicaceae, Camelineae, Arabidopsis, Arabidopsis thaliana (Mouse-ear cress)	2759	FUNCTION: May be involved in early DNA damage response (By similarity). Probable chromatin remodeling factor. {ECO:0000250|UniProtKB:Q5T890, ECO:0000303|PubMed:16547115}.	SWI2 CHR9 At1g03750 F11M21.32
F4I2J8	cellular organisms, Eukaryota, Viridiplantae, Streptophyta, Streptophytina, Embryophyta, Tracheophyta, Euphyllophyta, Spermatophyta, Magnoliophyta, Mesangiospermae, eudicotyledons, Gunneridae, Pentapetalae, rosids, malvids, Brassicales, Brassicaceae, Camelineae, Arabidopsis, Arabidopsis thaliana (Mouse-ear cress)	2759	FUNCTION: Required for embryogenesis. May be involved with the spliceosome. {ECO:0000269|PubMed:23454656}.	CTN At1g03910 F21M11.16
Q8N1I8	cellular organisms, Eukaryota, Opisthokonta, Metazoa, Eumetazoa, Bilateria, Deuterostomia, Chordata, Craniata, Vertebrata, Gnathostomata (jawed vertebrates), Teleostomi, Euteleostomi, Sarcopterygii, Dipnotetrapodomorpha, Tetrapoda, Amniota, Mammalia, Theria, Eutheria, Boreoeutheria, Euarchontoglires, Primates, Haplorrhini, Simiiformes, Catarrhini, Hominoidea (apes), Hominidae (great apes), Homini…	2759		CACTIN-AS1 C19orf29-AS1 C19orf29OS
F4I3V3	cellular organisms, Eukaryota, Viridiplantae, Streptophyta, Streptophytina, Embryophyta, Tracheophyta, Euphyllophyta, Spermatophyta, Magnoliophyta, Mesangiospermae, eudicotyledons, Gunneridae, Pentapetalae, rosids, malvids, Brassicales, Brassicaceae, Camelineae, Arabidopsis, Arabidopsis thaliana (Mouse-ear cress)	2759		LRK10L-1.5 At1g69910 T17F3.6
F4I3Z5	cellular organisms, Eukaryota, Viridiplantae, Streptophyta, Streptophytina, Embryophyta, Tracheophyta, Euphyllophyta, Spermatophyta, Magnoliophyta, Mesangiospermae, eudicotyledons, Gunneridae, Pentapetalae, rosids, malvids, Brassicales, Brassicaceae, Camelineae, Arabidopsis, Arabidopsis thaliana (Mouse-ear cress)	2759	FUNCTION: Component of the SKI complex which is thought to be involved in exosome-mediated RNA decay and associates with transcriptionally active genes in a manner dependent on PAF1 complex (PAF1C). {ECO:0000269|PubMed:22511887}.	SKI3 At1g76630 F14G6.23
F4I4K5	cellular organisms, Eukaryota, Viridiplantae, Streptophyta, Streptophytina, Embryophyta, Tracheophyta, Euphyllophyta, Spermatophyta, Magnoliophyta, Mesangiospermae, eudicotyledons, Gunneridae, Pentapetalae, rosids, malvids, Brassicales, Brassicaceae, Camelineae, Arabidopsis, Arabidopsis thaliana (Mouse-ear cress)	2759	FUNCTION: Multicopper oxidase that may be involved in copper homeostasis and oxidative stress response, and that is necessary for root growth inhibition by low phosphate conditions. Functions together with LPR2 and PDR2 in a common pathway that adjusts root meristem activity to phosphate availability. Oxidizes the substrate 2,2'-azinobis-(3-ethylbenzthiazoline-6-sulphonate) in vitro. {ECO:0000269…	LPR1 At1g23010 F19G10.5
F4I4P3	cellular organisms, Eukaryota, Viridiplantae, Streptophyta, Streptophytina, Embryophyta, Tracheophyta, Euphyllophyta, Spermatophyta, Magnoliophyta, Mesangiospermae, eudicotyledons, Gunneridae, Pentapetalae, rosids, malvids, Brassicales, Brassicaceae, Camelineae, Arabidopsis, Arabidopsis thaliana (Mouse-ear cress)	2759	FUNCTION: Component of the Mediator complex, a coactivator involved in the regulated transcription of nearly all RNA polymerase II-dependent genes. Mediator functions as a bridge to convey information from gene-specific regulatory proteins to the basal RNA polymerase II transcription machinery. The Mediator complex, having a compact conformation in its free form, is recruited to promoters by dire…	MED23 MED23_1 At1g23230 F26F24.8 T26J12.1
F4I562	cellular organisms, Eukaryota, Viridiplantae, Streptophyta, Streptophytina, Embryophyta, Tracheophyta, Euphyllophyta, Spermatophyta, Magnoliophyta, Mesangiospermae, eudicotyledons, Gunneridae, Pentapetalae, rosids, malvids, Brassicales, Brassicaceae, Camelineae, Arabidopsis, Arabidopsis thaliana (Mouse-ear cress)	2759	FUNCTION: Part of the AP-3 complex, an adaptor-related complex which seems to be clathrin-associated. The complex is associated with the Golgi region as well as more peripheral structures. It facilitates the budding of vesicles from the Golgi membrane and may be directly involved in trafficking to the vacuole. It also function in maintaining the identity of lytic vacuoles and in regulating the tr…	AP3M ZIP4 At1g56590 F25P12.96
F4I8H8	cellular organisms, Eukaryota, Viridiplantae, Streptophyta, Streptophytina, Embryophyta, Tracheophyta, Euphyllophyta, Spermatophyta, Magnoliophyta, Mesangiospermae, eudicotyledons, Gunneridae, Pentapetalae, rosids, malvids, Brassicales, Brassicaceae, Camelineae, Arabidopsis, Arabidopsis thaliana (Mouse-ear cress)	2759		GDPD4 At1g71340 F3I17.1
F4I9Q5	cellular organisms, Eukaryota, Viridiplantae, Streptophyta, Streptophytina, Embryophyta, Tracheophyta, Euphyllophyta, Spermatophyta, Magnoliophyta, Mesangiospermae, eudicotyledons, Gunneridae, Pentapetalae, rosids, malvids, Brassicales, Brassicaceae, Camelineae, Arabidopsis, Arabidopsis thaliana (Mouse-ear cress)	2759		At1g58060 T15M6.7
F4I9T0	cellular organisms, Eukaryota, Viridiplantae, Streptophyta, Streptophytina, Embryophyta, Tracheophyta, Euphyllophyta, Spermatophyta, Magnoliophyta, Mesangiospermae, eudicotyledons, Gunneridae, Pentapetalae, rosids, malvids, Brassicales, Brassicaceae, Camelineae, Arabidopsis, Arabidopsis thaliana (Mouse-ear cress)	2759	FUNCTION: May be involved in the suppression of BCHC1 activity. {ECO:0000305|PubMed:25618824}.	BCHB At1g58230 F16M22.8 T18I24.16
F4IAT2	cellular organisms, Eukaryota, Viridiplantae, Streptophyta, Streptophytina, Embryophyta, Tracheophyta, Euphyllophyta, Spermatophyta, Magnoliophyta, Mesangiospermae, eudicotyledons, Gunneridae, Pentapetalae, rosids, malvids, Brassicales, Brassicaceae, Camelineae, Arabidopsis, Arabidopsis thaliana (Mouse-ear cress)	2759	FUNCTION: Acts as component of the THO subcomplex of the TREX complex which is thought to couple mRNA transcription, processing and nuclear export. {ECO:0000250}.	THO2 EMB2793 At1g24706 F5A9.21/F5A9.22
F4IB81	cellular organisms, Eukaryota, Viridiplantae, Streptophyta, Streptophytina, Embryophyta, Tracheophyta, Euphyllophyta, Spermatophyta, Magnoliophyta, Mesangiospermae, eudicotyledons, Gunneridae, Pentapetalae, rosids, malvids, Brassicales, Brassicaceae, Camelineae, Arabidopsis, Arabidopsis thaliana (Mouse-ear cress)	2759	FUNCTION: Putative Lysin motif (LysM) receptor kinase that may recognize microbe-derived N-acetylglucosamine (NAG)-containing ligands. {ECO:0000250}.	LYK3 At1g51940 T14L22.13
F4IDU4	cellular organisms, Eukaryota, Viridiplantae, Streptophyta, Streptophytina, Embryophyta, Tracheophyta, Euphyllophyta, Spermatophyta, Magnoliophyta, Mesangiospermae, eudicotyledons, Gunneridae, Pentapetalae, rosids, malvids, Brassicales, Brassicaceae, Camelineae, Arabidopsis, Arabidopsis thaliana (Mouse-ear cress)	2759	FUNCTION: Lysophospholipid acyltransferase with broad specificity. Mediates the conversion of lysophosphatidylethanolamine (1-acyl-sn-glycero-3-phosphoethanolamine or LPE) into phosphatidylethanolamine (1,2-diacyl-sn-glycero-3-phosphoethanolamine or PE) (LPEAT activity). Catalyzes the acylation of lysophosphatidylserine (1-acyl-2-hydroxy-sn-glycero-3-phospho-L-serine or LPS) into phosphatidylseri…	LPLAT1 LPCAT1 At1g12640 T12C24.17
F4IDY7	cellular organisms, Eukaryota, Viridiplantae, Streptophyta, Streptophytina, Embryophyta, Tracheophyta, Euphyllophyta, Spermatophyta, Magnoliophyta, Mesangiospermae, eudicotyledons, Gunneridae, Pentapetalae, rosids, malvids, Brassicales, Brassicaceae, Camelineae, Arabidopsis, Arabidopsis thaliana (Mouse-ear cress)	2759	FUNCTION: Probable transcription regulator. {ECO:0000305|PubMed:23691993}.	DDR4 At1g18950 F14D16.10
F4IFC5	cellular organisms, Eukaryota, Viridiplantae, Streptophyta, Streptophytina, Embryophyta, Tracheophyta, Euphyllophyta, Spermatophyta, Magnoliophyta, Mesangiospermae, eudicotyledons, Gunneridae, Pentapetalae, rosids, malvids, Brassicales, Brassicaceae, Camelineae, Arabidopsis, Arabidopsis thaliana (Mouse-ear cress)	2759		EMB2761 At2g04842 F28I8
F4IG73	cellular organisms, Eukaryota, Viridiplantae, Streptophyta, Streptophytina, Embryophyta, Tracheophyta, Euphyllophyta, Spermatophyta, Magnoliophyta, Mesangiospermae, eudicotyledons, Gunneridae, Pentapetalae, rosids, malvids, Brassicales, Brassicaceae, Camelineae, Arabidopsis, Arabidopsis thaliana (Mouse-ear cress)	2759		BCHC2 At2g45540
F4IGA5	cellular organisms, Eukaryota, Viridiplantae, Streptophyta, Streptophytina, Embryophyta, Tracheophyta, Euphyllophyta, Spermatophyta, Magnoliophyta, Mesangiospermae, eudicotyledons, Gunneridae, Pentapetalae, rosids, malvids, Brassicales, Brassicaceae, Camelineae, Arabidopsis, Arabidopsis thaliana (Mouse-ear cress)	2759		NUP133 At2g05120 F5G3.2
F4IGZ2	cellular organisms, Eukaryota, Viridiplantae, Streptophyta, Streptophytina, Embryophyta, Tracheophyta, Euphyllophyta, Spermatophyta, Magnoliophyta, Mesangiospermae, eudicotyledons, Gunneridae, Pentapetalae, rosids, malvids, Brassicales, Brassicaceae, Camelineae, Arabidopsis, Arabidopsis thaliana (Mouse-ear cress)	2759	FUNCTION: Probable component of a transcriptional corepressor complex involved in branching control. Regulates cotyledon expansion and lateral root growth, but not germination or hypocotyl elongation. Promotes auxin transport and PIN1 accumulation in the stem and represses BRC1/TCP18 expression in axillary buds (PubMed:26546447, PubMed:26546446). {ECO:0000269|PubMed:26546446, ECO:0000269|PubMed:2…	SMXL8 At2g40130 T07M07.2
F4IH31	cellular organisms, Eukaryota, Viridiplantae, Streptophyta, Streptophytina, Embryophyta, Tracheophyta, Euphyllophyta, Spermatophyta, Magnoliophyta, Mesangiospermae, eudicotyledons, Gunneridae, Pentapetalae, rosids, malvids, Brassicales, Brassicaceae, Camelineae, Arabidopsis, Arabidopsis thaliana (Mouse-ear cress)	2759	FUNCTION: Enzyme that catalyzes the hydrolysis of both DNA and RNA at the 5' position of the phosphodiester bond. Possesses activity toward the single-stranded DNA, double-stranded DNA and RNA. May be involved in genomic DNA degradation during programmed cell death. {ECO:0000269|PubMed:22450164, ECO:0000269|PubMed:23102437, ECO:0000269|PubMed:24076026}.	CAN2 At2g40410 T3G21.18
F4IHJ0	cellular organisms, Eukaryota, Viridiplantae, Streptophyta, Streptophytina, Embryophyta, Tracheophyta, Euphyllophyta, Spermatophyta, Magnoliophyta, Mesangiospermae, eudicotyledons, Gunneridae, Pentapetalae, rosids, malvids, Brassicales, Brassicaceae, Camelineae, Arabidopsis, Arabidopsis thaliana (Mouse-ear cress)	2759	FUNCTION: Required for transport of secretory proteins from the Golgi complex. Catalyzes the transfer of phosphatidylinositol and phosphatidylcholine between membranes in vitro (By similarity). {ECO:0000250}.	SFH8 At2g21520 F3K23.28
F4IHY7	cellular organisms, Eukaryota, Viridiplantae, Streptophyta, Streptophytina, Embryophyta, Tracheophyta, Euphyllophyta, Spermatophyta, Magnoliophyta, Mesangiospermae, eudicotyledons, Gunneridae, Pentapetalae, rosids, malvids, Brassicales, Brassicaceae, Camelineae, Arabidopsis, Arabidopsis thaliana (Mouse-ear cress)	2759	FUNCTION: Involved in plastid gene expression (PubMed:16326926). Required in the nucleus for the initiation of photomorphogenesis mediated by phytochromes (PHYs) (e.g. PHYA and PHYB) by mediating PHYs localization to photobodies, especially in response to red and far-red light, and implicating phytochrome nuclear bodies as sites of proteolysis for PHYs and PIFs proteins (e.g. PIF1 and PIF3). Acts…	PTAC12 HMR PAP5 TAC12 At2g34640 T31E10.2
F4IIU4	cellular organisms, Eukaryota, Viridiplantae, Streptophyta, Streptophytina, Embryophyta, Tracheophyta, Euphyllophyta, Spermatophyta, Magnoliophyta, Mesangiospermae, eudicotyledons, Gunneridae, Pentapetalae, rosids, malvids, Brassicales, Brassicaceae, Camelineae, Arabidopsis, Arabidopsis thaliana (Mouse-ear cress)	2759	FUNCTION: Microtubule-associated protein that may be involved in the maturation of cell plates and proper insertion of cross-walls after cytokinesis. {ECO:0000269|PubMed:17027491}.	AIR9 At2g34680 T29F13
F4IJV4	cellular organisms, Eukaryota, Viridiplantae, Streptophyta, Streptophytina, Embryophyta, Tracheophyta, Euphyllophyta, Spermatophyta, Magnoliophyta, Mesangiospermae, eudicotyledons, Gunneridae, Pentapetalae, rosids, malvids, Brassicales, Brassicaceae, Camelineae, Arabidopsis, Arabidopsis thaliana (Mouse-ear cress)	2759	FUNCTION: May be involved in pre-mRNA splicing. {ECO:0000305}.	MEE29 At2g35340 T32F12.28
F4IK01	cellular organisms, Eukaryota, Viridiplantae, Streptophyta, Streptophytina, Embryophyta, Tracheophyta, Euphyllophyta, Spermatophyta, Magnoliophyta, Mesangiospermae, eudicotyledons, Gunneridae, Pentapetalae, rosids, malvids, Brassicales, Brassicaceae, Camelineae, Arabidopsis, Arabidopsis thaliana (Mouse-ear cress)	2759	FUNCTION: Involved in microtubules reorganization during spindle and phragmoplast development. {ECO:0000269|PubMed:22505726}.	AUG1 At2g41350 F13H10.10
F4IK45	cellular organisms, Eukaryota, Viridiplantae, Streptophyta, Streptophytina, Embryophyta, Tracheophyta, Euphyllophyta, Spermatophyta, Magnoliophyta, Mesangiospermae, eudicotyledons, Gunneridae, Pentapetalae, rosids, malvids, Brassicales, Brassicaceae, Camelineae, Arabidopsis, Arabidopsis thaliana (Mouse-ear cress)	2759	FUNCTION: Involved in stress response (By similarity). Does not function as cytokinin hydroxylase in yeast heterologous system (Probable). {ECO:0000250|UniProtKB:Q9T093, ECO:0000305|PubMed:15280363}.	CYP709B2 At2g46950
F4IKF6	cellular organisms, Eukaryota, Viridiplantae, Streptophyta, Streptophytina, Embryophyta, Tracheophyta, Euphyllophyta, Spermatophyta, Magnoliophyta, Mesangiospermae, eudicotyledons, Gunneridae, Pentapetalae, rosids, malvids, Brassicales, Brassicaceae, Camelineae, Arabidopsis, Arabidopsis thaliana (Mouse-ear cress)	2759	FUNCTION: Probable sphingolipid transporter. {ECO:0000250}.	At2g22730 T9I22.17
F4ILR7	cellular organisms, Eukaryota, Viridiplantae, Streptophyta, Streptophytina, Embryophyta, Tracheophyta, Euphyllophyta, Spermatophyta, Magnoliophyta, Mesangiospermae, eudicotyledons, Gunneridae, Pentapetalae, rosids, malvids, Brassicales, Brassicaceae, Camelineae, Arabidopsis, Arabidopsis thaliana (Mouse-ear cress)	2759		At2g35920 F11F19.17
F4IME2	cellular organisms, Eukaryota, Viridiplantae, Streptophyta, Streptophytina, Embryophyta, Tracheophyta, Euphyllophyta, Spermatophyta, Magnoliophyta, Mesangiospermae, eudicotyledons, Gunneridae, Pentapetalae, rosids, malvids, Brassicales, Brassicaceae, Camelineae, Arabidopsis, Arabidopsis thaliana (Mouse-ear cress)	2759	FUNCTION: Mechanosensitive channel that opens in response to stretch forces in the membrane lipid bilayer. Exhibits a 6.3-fold preference for chloride over sodium. Regulates osmotic forces during pollen hydration and germination. {ECO:0000269|PubMed:26494758}.	MSL8 At2g17010 F6P23.17
F4IN23	cellular organisms, Eukaryota, Viridiplantae, Streptophyta, Streptophytina, Embryophyta, Tracheophyta, Euphyllophyta, Spermatophyta, Magnoliophyta, Mesangiospermae, eudicotyledons, Gunneridae, Pentapetalae, rosids, malvids, Brassicales, Brassicaceae, Camelineae, Arabidopsis, Arabidopsis thaliana (Mouse-ear cress)	2759	FUNCTION: Transcriptional activator involved in the sporophytic control of cell wall patterning and gametophytic control of pollen development. May play a role in the control of metabolic pathways regulating cellular transport and lipid metabolism. {ECO:0000269|PubMed:17719007, ECO:0000269|PubMed:19449183}.	BZIP34 At2g42380 MHK10.10
F4IN58	cellular organisms, Eukaryota, Viridiplantae, Streptophyta, Streptophytina, Embryophyta, Tracheophyta, Euphyllophyta, Spermatophyta, Magnoliophyta, Mesangiospermae, eudicotyledons, Gunneridae, Pentapetalae, rosids, malvids, Brassicales, Brassicaceae, Camelineae, Arabidopsis, Arabidopsis thaliana (Mouse-ear cress)	2759	FUNCTION: Pore-forming subunit of a mechanosensitive non-specific cation channel, that conducts both sodium and potassium ions. {ECO:0000250}.	At2g48040/At2g48050/At2g48060 T9J23.19/T9J23.20/T9J23.21
F4IN69	cellular organisms, Eukaryota, Viridiplantae, Streptophyta, Streptophytina, Embryophyta, Tracheophyta, Euphyllophyta, Spermatophyta, Magnoliophyta, Mesangiospermae, eudicotyledons, Gunneridae, Pentapetalae, rosids, malvids, Brassicales, Brassicaceae, Camelineae, Arabidopsis, Arabidopsis thaliana (Mouse-ear cress)	2759	FUNCTION: Component of the Mediator complex, a coactivator involved in the regulated transcription of nearly all RNA polymerase II-dependent genes. Mediator functions as a bridge to convey information from gene-specific regulatory proteins to the basal RNA polymerase II transcription machinery. The Mediator complex, having a compact conformation in its free form, is recruited to promoters by dire…	MED33B MED24B MED5_1 MED5B REF4 At2g48110 F11L15.1 T9J23.26
F4IN78	cellular organisms, Eukaryota, Viridiplantae, Streptophyta, Streptophytina, Embryophyta, Tracheophyta, Euphyllophyta, Spermatophyta, Magnoliophyta, Mesangiospermae, eudicotyledons, Gunneridae, Pentapetalae, rosids, malvids, Brassicales, Brassicaceae, Camelineae, Arabidopsis, Arabidopsis thaliana (Mouse-ear cress)	2759	FUNCTION: Probable transcrition factor that acts with partial redundancy with HULK1 and HULK3. Plays diverse and essential roles in the control of plant development, physiology and flowering time. {ECO:0000269|PubMed:25070081}.	HULK2 At2g48160 F11L15.6
F4IZM8	cellular organisms, Eukaryota, Viridiplantae, Streptophyta, Streptophytina, Embryophyta, Tracheophyta, Euphyllophyta, Spermatophyta, Magnoliophyta, Mesangiospermae, eudicotyledons, Gunneridae, Pentapetalae, rosids, malvids, Brassicales, Brassicaceae, Camelineae, Arabidopsis, Arabidopsis thaliana (Mouse-ear cress)	2759	FUNCTION: Probable transcrition factor that acts with partial redundancy with HULK1 and HULK2. Plays diverse and essential roles in the control of plant development, physiology and flowering time. {ECO:0000269|PubMed:25070081}.	HULK3 At3g63070 T20O10_170
F4INA9	cellular organisms, Eukaryota, Viridiplantae, Streptophyta, Streptophytina, Embryophyta, Tracheophyta, Euphyllophyta, Spermatophyta, Magnoliophyta, Mesangiospermae, eudicotyledons, Gunneridae, Pentapetalae, rosids, malvids, Brassicales, Brassicaceae, Camelineae, Arabidopsis, Arabidopsis thaliana (Mouse-ear cress)	2759	FUNCTION: Critical role in recombination and DNA repair. {ECO:0000250|UniProtKB:P24230}.	RECG At2g01440 F2I9.6
F4INY4	cellular organisms, Eukaryota, Viridiplantae, Streptophyta, Streptophytina, Embryophyta, Tracheophyta, Euphyllophyta, Spermatophyta, Magnoliophyta, Mesangiospermae, eudicotyledons, Gunneridae, Pentapetalae, rosids, malvids, Brassicales, Brassicaceae, Camelineae, Arabidopsis, Arabidopsis thaliana (Mouse-ear cress)	2759	FUNCTION: May function as an ATP-dependent RNA/DNA helicase. {ECO:0000250|UniProtKB:F4IDQ6}.	HVT1 At2g30800 F7F1.1 T11J7.19
F4IP13	cellular organisms, Eukaryota, Viridiplantae, Streptophyta, Streptophytina, Embryophyta, Tracheophyta, Euphyllophyta, Spermatophyta, Magnoliophyta, Mesangiospermae, eudicotyledons, Gunneridae, Pentapetalae, rosids, malvids, Brassicales, Brassicaceae, Camelineae, Arabidopsis, Arabidopsis thaliana (Mouse-ear cress)	2759	FUNCTION: Involved in inflorescence stems gravitropism, by modulating vacuolar membrane (VMs) dynamics in gravity-sensing cells (e.g. endodermal cells) during the amyloplast sedimentation process. {ECO:0000269|PubMed:24486761, ECO:0000269|PubMed:9210330}.	SGR6 At2g36810 F13K3.21
F4IP69	cellular organisms, Eukaryota, Viridiplantae, Streptophyta, Streptophytina, Embryophyta, Tracheophyta, Euphyllophyta, Spermatophyta, Magnoliophyta, Mesangiospermae, eudicotyledons, Gunneridae, Pentapetalae, rosids, malvids, Brassicales, Brassicaceae, Camelineae, Arabidopsis, Arabidopsis thaliana (Mouse-ear cress)	2759	FUNCTION: Required for proper maturation of seed storage proteins. Forms a complex with MAG2, ZW10/MIP1 and MIP2 on the endoplasmic reticulum that may be responsible for efficient transport of seed storage proteins. {ECO:0000269|PubMed:24118572}.	MIP3 At2g42700 F14N22.4
F4IPY2	cellular organisms, Eukaryota, Viridiplantae, Streptophyta, Streptophytina, Embryophyta, Tracheophyta, Euphyllophyta, Spermatophyta, Magnoliophyta, Mesangiospermae, eudicotyledons, Gunneridae, Pentapetalae, rosids, malvids, Brassicales, Brassicaceae, Camelineae, Arabidopsis, Arabidopsis thaliana (Mouse-ear cress)	2759		SYCO FIONA At2g31170
F4IQJ2	cellular organisms, Eukaryota, Viridiplantae, Streptophyta, Streptophytina, Embryophyta, Tracheophyta, Euphyllophyta, Spermatophyta, Magnoliophyta, Mesangiospermae, eudicotyledons, Gunneridae, Pentapetalae, rosids, malvids, Brassicales, Brassicaceae, Camelineae, Arabidopsis, Arabidopsis thaliana (Mouse-ear cress)	2759	FUNCTION: Acts as subunit of the RNA polymerase II elongator complex, which is a histone acetyltransferase component of the RNA polymerase II (Pol II) holoenzyme and is involved in transcriptional elongation. Elongator may play a role in chromatin remodeling and is involved in acetylation of histones H3 and probably H4 (By similarity). {ECO:0000250}.	ELP5 At2g18410 T30D6.8
F4IRR2	cellular organisms, Eukaryota, Viridiplantae, Streptophyta, Streptophytina, Embryophyta, Tracheophyta, Euphyllophyta, Spermatophyta, Magnoliophyta, Mesangiospermae, eudicotyledons, Gunneridae, Pentapetalae, rosids, malvids, Brassicales, Brassicaceae, Camelineae, Arabidopsis, Arabidopsis thaliana (Mouse-ear cress)	2759	FUNCTION: Functions probably in nuclear protein import, either by acting as autonomous nuclear transport receptor or as an adapter-like protein in association with other importin subunits (Probable). Involved in the regulation of the abscisic acid (ABA)-mediated pathway in response to cold or salt stress (PubMed:16889648). Involved in UV-B responses by regulating accumulation of UV-absorbing pigm…	SAD2 EMA1 URM9 At2g31660
F4IRU3	cellular organisms, Eukaryota, Viridiplantae, Streptophyta, Streptophytina, Embryophyta, Tracheophyta, Euphyllophyta, Spermatophyta, Magnoliophyta, Mesangiospermae, eudicotyledons, Gunneridae, Pentapetalae, rosids, malvids, Brassicales, Brassicaceae, Camelineae, Arabidopsis, Arabidopsis thaliana (Mouse-ear cress)	2759	FUNCTION: Myosin heavy chain that is required for the cell cycle-regulated transport of various organelles and proteins for their segregation. Functions by binding with its tail domain to receptor proteins on organelles and exerting force with its N-terminal motor domain against actin filaments, thereby transporting its cargo along polarized actin cables (By similarity). {ECO:0000250}.	XI-F XIF At2g31900 F20M17.6
F4IRW0	cellular organisms, Eukaryota, Viridiplantae, Streptophyta, Streptophytina, Embryophyta, Tracheophyta, Euphyllophyta, Spermatophyta, Magnoliophyta, Mesangiospermae, eudicotyledons, Gunneridae, Pentapetalae, rosids, malvids, Brassicales, Brassicaceae, Camelineae, Arabidopsis, Arabidopsis thaliana (Mouse-ear cress)	2759	FUNCTION: Serine/threonine protein kinase involved in autophagy. The ATG1-ATG13 protein kinase complex regulates downstream events required for autophagosome enclosure and/or vacuolar delivery. {ECO:0000250|UniProtKB:Q94C95}.	ATG1C At2g37840
F4IUX6	cellular organisms, Eukaryota, Viridiplantae, Streptophyta, Streptophytina, Embryophyta, Tracheophyta, Euphyllophyta, Spermatophyta, Magnoliophyta, Mesangiospermae, eudicotyledons, Gunneridae, Pentapetalae, rosids, malvids, Brassicales, Brassicaceae, Camelineae, Arabidopsis, Arabidopsis thaliana (Mouse-ear cress)	2759	FUNCTION: Recruited by UPF3 associated with the EJC core at the cytoplasmic side of the nuclear envelope and the subsequent formation of an UPF1-UPF2-UPF3 surveillance complex (including UPF1 bound to release factors at the stalled ribosome) is believed to activate NMD. In cooperation with UPF3 stimulates both ATPase and RNA helicase activities of UPF1. Binds spliced mRNA (By similarity). Involve…	UPF2 At2g39260 T16B24.10
F4IUY8	cellular organisms, Eukaryota, Viridiplantae, Streptophyta, Streptophytina, Embryophyta, Tracheophyta, Euphyllophyta, Spermatophyta, Magnoliophyta, Mesangiospermae, eudicotyledons, Gunneridae, Pentapetalae, rosids, malvids, Brassicales, Brassicaceae, Camelineae, Arabidopsis, Arabidopsis thaliana (Mouse-ear cress)	2759	FUNCTION: Component of the TREX-2 complex (transcription and export complex 2), a muliprotein complex that functions in docking export-competent ribonucleoprotein particles (mRNPs) to the nuclear entrance of the nuclear pore complex (nuclear basket). TREX-2 participates in mRNA export and accurate chromatin positioning in the nucleus by tethering genes to the nuclear periphery (PubMed:19843313). …	SAC3A At2g39340 T16B24.2
F4IV99	cellular organisms, Eukaryota, Viridiplantae, Streptophyta, Streptophytina, Embryophyta, Tracheophyta, Euphyllophyta, Spermatophyta, Magnoliophyta, Mesangiospermae, eudicotyledons, Gunneridae, Pentapetalae, rosids, malvids, Brassicales, Brassicaceae, Camelineae, Arabidopsis, Arabidopsis thaliana (Mouse-ear cress)	2759	FUNCTION: DNA-binding helicase that specifically binds to the promoter of target genes, leading to chromatin remodeling, possibly by promoting deposition of histone H3.3 (By similarity). Probable chromatin remodeling factor. {ECO:0000250|UniProtKB:E9PZM4, ECO:0000303|PubMed:16547115}.	CHR5 At2g13370
F4IVL6	cellular organisms, Eukaryota, Viridiplantae, Streptophyta, Streptophytina, Embryophyta, Tracheophyta, Euphyllophyta, Spermatophyta, Magnoliophyta, Mesangiospermae, eudicotyledons, Gunneridae, Pentapetalae, rosids, malvids, Brassicales, Brassicaceae, Camelineae, Arabidopsis, Arabidopsis thaliana (Mouse-ear cress)	2759	FUNCTION: Required for endosome formation, vacuolar protein sorting and determination of the embryo growth axis. Necessary for the transport of proteins into protein storage vacuoles (PSVs). Participates in vesicle trafficking from the endosome to the central vacuole. Involved in the regulation of shoot phototropism and gravitropism, probably through the positioning of specialized amyloplasts (st…	GRV2 GFS2 KAM2 At2g26890 F12C20.7
F4IXE7	cellular organisms, Eukaryota, Viridiplantae, Streptophyta, Streptophytina, Embryophyta, Tracheophyta, Euphyllophyta, Spermatophyta, Magnoliophyta, Mesangiospermae, eudicotyledons, Gunneridae, Pentapetalae, rosids, malvids, Brassicales, Brassicaceae, Camelineae, Arabidopsis, Arabidopsis thaliana (Mouse-ear cress)	2759	FUNCTION: Histone H3 acetyltransferase that binds methylated DNA at chromatin sites lacking histone H3K4 di- or trimethylation and catalyzes H3K18 and H3K23 acetylation (PubMed:22733760, PubMed:22700931). Prevents the transcriptional silencing of transgenes and of some endogenous genes (PubMed:22733760, PubMed:22700931). Requires the presence of IDM2 for efficient H3K18 acetylation, but not for H…	IDM1 ROS4 At3g14980 K15M2.12
F4IXW2	cellular organisms, Eukaryota, Viridiplantae, Streptophyta, Streptophytina, Embryophyta, Tracheophyta, Euphyllophyta, Spermatophyta, Magnoliophyta, Mesangiospermae, eudicotyledons, Gunneridae, Pentapetalae, rosids, malvids, Brassicales, Brassicaceae, Camelineae, Arabidopsis, Arabidopsis thaliana (Mouse-ear cress)	2759	FUNCTION: Activates the ARF proteins by exchanging bound GDP for free GTP. Plays a role in vesicular protein sorting. Acts as the major regulator of early endosomal vesicle trafficking but is also involved in the endocytosis process. Target of hopM1, a conserved Pseudomonas syringae virulence protein that directs the protein to its own proteasome-mediated degradation. Plays a broad role in PAMP-t…	BIG5 ATMIN7 BEN1 At3g43300 F7K15_150
F4IYF8	cellular organisms, Eukaryota, Viridiplantae, Streptophyta, Streptophytina, Embryophyta, Tracheophyta, Euphyllophyta, Spermatophyta, Magnoliophyta, Mesangiospermae, eudicotyledons, Gunneridae, Pentapetalae, rosids, malvids, Brassicales, Brassicaceae, Camelineae, Arabidopsis, Arabidopsis thaliana (Mouse-ear cress)	2759		At3g02760 F13E7.30
F4IYM4	cellular organisms, Eukaryota, Viridiplantae, Streptophyta, Streptophytina, Embryophyta, Tracheophyta, Euphyllophyta, Spermatophyta, Magnoliophyta, Mesangiospermae, eudicotyledons, Gunneridae, Pentapetalae, rosids, malvids, Brassicales, Brassicaceae, Camelineae, Arabidopsis, Arabidopsis thaliana (Mouse-ear cress)	2759	FUNCTION: Required for exine pattern formation during pollen development, especially for primexine deposition. {ECO:0000269|PubMed:11743117}.	DEX1 At3g09090 MZB10.12
F4J0C0	cellular organisms, Eukaryota, Viridiplantae, Streptophyta, Streptophytina, Embryophyta, Tracheophyta, Euphyllophyta, Spermatophyta, Magnoliophyta, Mesangiospermae, eudicotyledons, Gunneridae, Pentapetalae, rosids, malvids, Brassicales, Brassicaceae, Camelineae, Arabidopsis, Arabidopsis thaliana (Mouse-ear cress)	2759		At3g28600 MZN14.6
F4J117	cellular organisms, Eukaryota, Viridiplantae, Streptophyta, Streptophytina, Embryophyta, Tracheophyta, Euphyllophyta, Spermatophyta, Magnoliophyta, Mesangiospermae, eudicotyledons, Gunneridae, Pentapetalae, rosids, malvids, Brassicales, Brassicaceae, Camelineae, Arabidopsis, Arabidopsis thaliana (Mouse-ear cress)	2759	FUNCTION: Starch granule-associated phosphoglucan phosphatase involved in the control of starch accumulation. Participates in the regulation of the initial steps of starch degradation at the granule surface. May release a different set of phosphate groups from those removed by DSP4. {ECO:0000269|PubMed:20018601}.	LSF1 PTPKIS2 At3g01510 F4P13.6
F4J2K2	cellular organisms, Eukaryota, Viridiplantae, Streptophyta, Streptophytina, Embryophyta, Tracheophyta, Euphyllophyta, Spermatophyta, Magnoliophyta, Mesangiospermae, eudicotyledons, Gunneridae, Pentapetalae, rosids, malvids, Brassicales, Brassicaceae, Camelineae, Arabidopsis, Arabidopsis thaliana (Mouse-ear cress)	2759	FUNCTION: Catalyzes conversion of folates to polyglutamate derivatives allowing concentration of folate compounds in the cell and the intracellular retention of these cofactors, which are important substrates for most of the folate-dependent enzymes that are involved in one-carbon transfer reactions involved in purine, pyrimidine and amino acid synthesis. Essential for organellar and whole-plant …	FPGS2 ATDFC DFC FPGS3 FPGSC At3g10160 T22K18.1
F4J3N2	cellular organisms, Eukaryota, Viridiplantae, Streptophyta, Streptophytina, Embryophyta, Tracheophyta, Euphyllophyta, Spermatophyta, Magnoliophyta, Mesangiospermae, eudicotyledons, Gunneridae, Pentapetalae, rosids, malvids, Brassicales, Brassicaceae, Camelineae, Arabidopsis, Arabidopsis thaliana (Mouse-ear cress)	2759	FUNCTION: Required for plastid development during embryogenesis (PubMed:24964212). Might be involved in chaperone functions or play a structural role in the thylakoid FtsH complex (Probable). {ECO:0000269|PubMed:24964212, ECO:0000305}.	FTSHI5 EMB2458 At3g04340 T6K12.4
F4J4N3	cellular organisms, Eukaryota, Viridiplantae, Streptophyta, Streptophytina, Embryophyta, Tracheophyta, Euphyllophyta, Spermatophyta, Magnoliophyta, Mesangiospermae, eudicotyledons, Gunneridae, Pentapetalae, rosids, malvids, Brassicales, Brassicaceae, Camelineae, Arabidopsis, Arabidopsis thaliana (Mouse-ear cress)	2759	FUNCTION: Dirigent proteins impart stereoselectivity on the phenoxy radical-coupling reaction, yielding optically active lignans from two molecules of coniferyl alcohol in the biosynthesis of lignans, flavonolignans, and alkaloids and thus plays a central role in plant secondary metabolism. {ECO:0000250}.	DIR17 At3g58090 T10K17.300
F4J738	cellular organisms, Eukaryota, Viridiplantae, Streptophyta, Streptophytina, Embryophyta, Tracheophyta, Euphyllophyta, Spermatophyta, Magnoliophyta, Mesangiospermae, eudicotyledons, Gunneridae, Pentapetalae, rosids, malvids, Brassicales, Brassicaceae, Camelineae, Arabidopsis, Arabidopsis thaliana (Mouse-ear cress)	2759	FUNCTION: Functions probably in nuclear protein import, either by acting as autonomous nuclear transport receptor or as an adapter-like protein in association with other importin subunits. {ECO:0000250|UniProtKB:F4IRR2}.	At3g59020 F17J16.70
F4J7T3	cellular organisms, Eukaryota, Viridiplantae, Streptophyta, Streptophytina, Embryophyta, Tracheophyta, Euphyllophyta, Spermatophyta, Magnoliophyta, Mesangiospermae, eudicotyledons, Gunneridae, Pentapetalae, rosids, malvids, Brassicales, Brassicaceae, Camelineae, Arabidopsis, Arabidopsis thaliana (Mouse-ear cress)	2759	FUNCTION: Component of the NuA4 histone acetyltransferase complex which is involved in transcriptional activation of selected genes principally by acetylation of nucleosomal histone H4 and H2A. {ECO:0000269|Ref.3}.	EAF1A At3g24880 K7P8.17
F4J8D3	cellular organisms, Eukaryota, Viridiplantae, Streptophyta, Streptophytina, Embryophyta, Tracheophyta, Euphyllophyta, Spermatophyta, Magnoliophyta, Mesangiospermae, eudicotyledons, Gunneridae, Pentapetalae, rosids, malvids, Brassicales, Brassicaceae, Camelineae, Arabidopsis, Arabidopsis thaliana (Mouse-ear cress)	2759	FUNCTION: Functions in vesicle-trafficking events required for site-specific cell wall modifications during pollen germination and for anchoring of the cell plate to the mother wall at the correct cortical position. {ECO:0000269|PubMed:17189342}.	TPLATE T22 At3g01780 F28J7.11 F4P13.33
F4J8K6	cellular organisms, Eukaryota, Viridiplantae, Streptophyta, Streptophytina, Embryophyta, Tracheophyta, Euphyllophyta, Spermatophyta, Magnoliophyta, Mesangiospermae, eudicotyledons, Gunneridae, Pentapetalae, rosids, malvids, Brassicales, Brassicaceae, Camelineae, Arabidopsis, Arabidopsis thaliana (Mouse-ear cress)	2759	FUNCTION: Involved in the biogenesis of ribosomal RNA (rRNA). Required for the formation of 5.8S rRNA. Required for normal development of female gametophytes. {ECO:0000269|PubMed:23382868}.	RRP5 At3g11964 F26K24.26 T21B14.19
F4J8V5	cellular organisms, Eukaryota, Viridiplantae, Streptophyta, Streptophytina, Embryophyta, Tracheophyta, Euphyllophyta, Spermatophyta, Magnoliophyta, Mesangiospermae, eudicotyledons, Gunneridae, Pentapetalae, rosids, malvids, Brassicales, Brassicaceae, Camelineae, Arabidopsis, Arabidopsis thaliana (Mouse-ear cress)	2759	FUNCTION: Involved in autophagy in a nutritional condition dependent manner. The ATG1-ATG13 protein kinase complex regulates downstream events required for autophagosome enclosure and/or vacuolar delivery. Becomes a target of autophagy under nutrient starvation (By similarity). Connects autophagy to plant nutritional status (PubMed:21984698). {ECO:0000250|UniProtKB:Q9SCK0, ECO:0000269|PubMed:2198…	ATG13B At3g18770 MVE11.13
F4J9M5	cellular organisms, Eukaryota, Viridiplantae, Streptophyta, Streptophytina, Embryophyta, Tracheophyta, Euphyllophyta, Spermatophyta, Magnoliophyta, Mesangiospermae, eudicotyledons, Gunneridae, Pentapetalae, rosids, malvids, Brassicales, Brassicaceae, Camelineae, Arabidopsis, Arabidopsis thaliana (Mouse-ear cress)	2759	FUNCTION: Probable chromatin-remodeling factor that is functionally redundant with CHR23 in root and shoot stem cell initiation, and root apical meristem (RAM) and shoot apical meristem (SAM) maintenance. Plays an important role in mediating the temporary plant growth arrest induced upon perception of stress (PubMed:17605754, PubMed:23062007). May promote seed maturation and repress initiation of…	CHR12 MINU1 At3g06010 F2O10.3
F4J9Q6	cellular organisms, Eukaryota, Viridiplantae, Streptophyta, Streptophytina, Embryophyta, Tracheophyta, Euphyllophyta, Spermatophyta, Magnoliophyta, Mesangiospermae, eudicotyledons, Gunneridae, Pentapetalae, rosids, malvids, Brassicales, Brassicaceae, Camelineae, Arabidopsis, Arabidopsis thaliana (Mouse-ear cress)	2759	FUNCTION: PPIases accelerate the folding of proteins. It catalyzes the cis-trans isomerization of proline imidic peptide bonds in oligopeptides (By similarity). {ECO:0000250}.	FKBP43 At3g12340 F28J15.1 MQC3.15 T2E22.33
F4JAA5	cellular organisms, Eukaryota, Viridiplantae, Streptophyta, Streptophytina, Embryophyta, Tracheophyta, Euphyllophyta, Spermatophyta, Magnoliophyta, Mesangiospermae, eudicotyledons, Gunneridae, Pentapetalae, rosids, malvids, Brassicales, Brassicaceae, Camelineae, Arabidopsis, Arabidopsis thaliana (Mouse-ear cress)	2759	FUNCTION: Component of the SKI complex which is thought to be involved in exosome-mediated RNA decay and associates with transcriptionally active genes in a manner dependent on PAF1 complex (PAF1C) (PubMed:22511887). Involved in the regulation of potassium deprivation stress response (PubMed:21535471). {ECO:0000269|PubMed:21535471, ECO:0000269|PubMed:22511887}.	SKI2 HELPS At3g46960 F13I12.10 T6H20.10
F4JAU2	cellular organisms, Eukaryota, Viridiplantae, Streptophyta, Streptophytina, Embryophyta, Tracheophyta, Euphyllophyta, Spermatophyta, Magnoliophyta, Mesangiospermae, eudicotyledons, Gunneridae, Pentapetalae, rosids, malvids, Brassicales, Brassicaceae, Camelineae, Arabidopsis, Arabidopsis thaliana (Mouse-ear cress)	2759	FUNCTION: Component of the TREX-2 complex (transcription and export complex 2), a muliprotein complex that functions in docking export-competent ribonucleoprotein particles (mRNPs) to the nuclear entrance of the nuclear pore complex (nuclear basket). TREX-2 participates in mRNA export and accurate chromatin positioning in the nucleus by tethering genes to the nuclear periphery (PubMed:19843313). …	SAC3B At3g06290 F28L1.23
F4JC97	cellular organisms, Eukaryota, Viridiplantae, Streptophyta, Streptophytina, Embryophyta, Tracheophyta, Euphyllophyta, Spermatophyta, Magnoliophyta, Mesangiospermae, eudicotyledons, Gunneridae, Pentapetalae, rosids, malvids, Brassicales, Brassicaceae, Camelineae, Arabidopsis, Arabidopsis thaliana (Mouse-ear cress)	2759	FUNCTION: Associated component of the proteasome that specifically recognizes acetylated histones and promotes ATP- and ubiquitin-independent degradation of core histones during DNA damage response. Recognizes and binds acetylated histones via its bromodomain-like (BRDL) region and activates the proteasome by opening the gated channel for substrate entry. Binds to the core proteasome via its C-te…	PA200 At3g13330 MDC11.16
F4JF21	cellular organisms, Eukaryota, Viridiplantae, Streptophyta, Streptophytina, Embryophyta, Tracheophyta, Euphyllophyta, Spermatophyta, Magnoliophyta, Mesangiospermae, eudicotyledons, Gunneridae, Pentapetalae, rosids, malvids, Brassicales, Brassicaceae, Camelineae, Arabidopsis, Arabidopsis thaliana (Mouse-ear cress)	2759		PTAC10 PAP3 PDE312 TAC10 At3g48500 T29H11_270 T8P19.10
F4JGZ1	cellular organisms, Eukaryota, Viridiplantae, Streptophyta, Streptophytina, Embryophyta, Tracheophyta, Euphyllophyta, Spermatophyta, Magnoliophyta, Mesangiospermae, eudicotyledons, Gunneridae, Pentapetalae, rosids, malvids, Brassicales, Brassicaceae, Camelineae, Arabidopsis, Arabidopsis thaliana (Mouse-ear cress)	2759	FUNCTION: Component of the Mediator complex, a coactivator involved in the regulated transcription of nearly all RNA polymerase II-dependent genes. Mediator functions as a bridge to convey information from gene-specific regulatory proteins to the basal RNA polymerase II transcription machinery. The Mediator complex, having a compact conformation in its free form, is recruited to promoters by dire…	MED16 MED16_1 SFR6 At4g04920 T1J1.2
F4JHH5	cellular organisms, Eukaryota, Viridiplantae, Streptophyta, Streptophytina, Embryophyta, Tracheophyta, Euphyllophyta, Spermatophyta, Magnoliophyta, Mesangiospermae, eudicotyledons, Gunneridae, Pentapetalae, rosids, malvids, Brassicales, Brassicaceae, Camelineae, Arabidopsis, Arabidopsis thaliana (Mouse-ear cress)	2759	FUNCTION: Component of the exocyst complex involved in the docking of exocytic vesicles with fusion sites on the plasma membrane during regulated or polarized secretion. Involved in polarized cell growth and organ morphogenesis. During cytokinesis, involved in cell plate initiation, cell plate maturation and formation of new primary cell wall. {ECO:0000269|PubMed:20870962}.	SEC15B At4g02350 T14P8.16
F4JI44	cellular organisms, Eukaryota, Viridiplantae, Streptophyta, Streptophytina, Embryophyta, Tracheophyta, Euphyllophyta, Spermatophyta, Magnoliophyta, Mesangiospermae, eudicotyledons, Gunneridae, Pentapetalae, rosids, malvids, Brassicales, Brassicaceae, Camelineae, Arabidopsis, Arabidopsis thaliana (Mouse-ear cress)	2759	FUNCTION: Regulates COOLAIR, a set of antisense transcripts originating from the 3' end of FLOWERING LOCUS C (FLC). Associates with single-stranded DNA that is part of an RNA-DNA hybrid, or R-loop, that covers the COOLAIR promoter. R-loop stabilization mediated by NDX inhibits COOLAIR transcription, which in turn modifies FLC expression. {ECO:0000269|PubMed:23641115}.	NDX At4g03090 F4C21.1 T4I9.3
F4JIF5	cellular organisms, Eukaryota, Viridiplantae, Streptophyta, Streptophytina, Embryophyta, Tracheophyta, Euphyllophyta, Spermatophyta, Magnoliophyta, Mesangiospermae, eudicotyledons, Gunneridae, Pentapetalae, rosids, malvids, Brassicales, Brassicaceae, Camelineae, Arabidopsis, Arabidopsis thaliana (Mouse-ear cress)	2759	FUNCTION: Plays a role in development of both male and female reproductive tissues. {ECO:0000250}.	TCX2 SOL2 At4g14770 dl3425c FCAALL.306
F4JJ23	cellular organisms, Eukaryota, Viridiplantae, Streptophyta, Streptophytina, Embryophyta, Tracheophyta, Euphyllophyta, Spermatophyta, Magnoliophyta, Mesangiospermae, eudicotyledons, Gunneridae, Pentapetalae, rosids, malvids, Brassicales, Brassicaceae, Camelineae, Arabidopsis, Arabidopsis thaliana (Mouse-ear cress)	2759	FUNCTION: Probable exonuclease required for enuclation of sieve elements. {ECO:0000269|PubMed:25081480}.	NEN4 At4g39810
F4JKH6	cellular organisms, Eukaryota, Viridiplantae, Streptophyta, Streptophytina, Embryophyta, Tracheophyta, Euphyllophyta, Spermatophyta, Magnoliophyta, Mesangiospermae, eudicotyledons, Gunneridae, Pentapetalae, rosids, malvids, Brassicales, Brassicaceae, Camelineae, Arabidopsis, Arabidopsis thaliana (Mouse-ear cress)	2759	FUNCTION: Negatively regulates meristematic tissue proliferation by integrating developmental signals with carbon source availability. May act as the scaffold of a protein complex, which sequesters key factors that are required for the G2 to M transition in meristematic tissues. {ECO:0000269|PubMed:21185286}.	TSS At4g28080 T13J8.190
F4JKK0	cellular organisms, Eukaryota, Viridiplantae, Streptophyta, Streptophytina, Embryophyta, Tracheophyta, Euphyllophyta, Spermatophyta, Magnoliophyta, Mesangiospermae, eudicotyledons, Gunneridae, Pentapetalae, rosids, malvids, Brassicales, Brassicaceae, Camelineae, Arabidopsis, Arabidopsis thaliana (Mouse-ear cress)	2759	FUNCTION: Probable E3 ubiquitin ligase acting as a positive post-transcriptional regulator of 3-hydroxy-3-methylglutaryl-coenzyme A reductase activity. Might be involved in the quality control that degrades misfolded proteins (By similarity). {ECO:0000250, ECO:0000269|PubMed:22635115, ECO:0000269|PubMed:23404890}.	SUD1 CER9 At4g34100 F28A23.140
F4JLK2	cellular organisms, Eukaryota, Viridiplantae, Streptophyta, Streptophytina, Embryophyta, Tracheophyta, Euphyllophyta, Spermatophyta, Magnoliophyta, Mesangiospermae, eudicotyledons, Gunneridae, Pentapetalae, rosids, malvids, Brassicales, Brassicaceae, Camelineae, Arabidopsis, Arabidopsis thaliana (Mouse-ear cress)	2759	FUNCTION: Plays a role in photosynthetic sucrose synthesis by catalyzing the rate-limiting step of sucrose biosynthesis from UDP-glucose and fructose- 6-phosphate. Involved in the regulation of carbon partitioning in the leaves of plants. May regulate the synthesis of sucrose and therefore play a major role as a limiting factor in the export of photoassimilates out of the leaf. Plays a role for s…	SPS4 SPSC At4g10120 F28M11.40
F4JLS1	cellular organisms, Eukaryota, Viridiplantae, Streptophyta, Streptophytina, Embryophyta, Tracheophyta, Euphyllophyta, Spermatophyta, Magnoliophyta, Mesangiospermae, eudicotyledons, Gunneridae, Pentapetalae, rosids, malvids, Brassicales, Brassicaceae, Camelineae, Arabidopsis, Arabidopsis thaliana (Mouse-ear cress)	2759	FUNCTION: Probable histone demethylase that reduces the levels of histone H3 'Lys-4' methylation in chromatin. {ECO:0000269|PubMed:17921315}.	LDL3 At4g16310/At4g16320 dl4185w/dl4190w FCAALL.342/ FCAALL.344
F4JMJ1	cellular organisms, Eukaryota, Viridiplantae, Streptophyta, Streptophytina, Embryophyta, Tracheophyta, Euphyllophyta, Spermatophyta, Magnoliophyta, Mesangiospermae, eudicotyledons, Gunneridae, Pentapetalae, rosids, malvids, Brassicales, Brassicaceae, Camelineae, Arabidopsis, Arabidopsis thaliana (Mouse-ear cress)	2759		HSP70-17 At4g16660 dl4355w FCAALL.64
F4JSZ5	cellular organisms, Eukaryota, Viridiplantae, Streptophyta, Streptophytina, Embryophyta, Tracheophyta, Euphyllophyta, Spermatophyta, Magnoliophyta, Mesangiospermae, eudicotyledons, Gunneridae, Pentapetalae, rosids, malvids, Brassicales, Brassicaceae, Camelineae, Arabidopsis, Arabidopsis thaliana (Mouse-ear cress)	2759	FUNCTION: Activates the ARF proteins by exchanging bound GDP for free GTP. Plays a role in vesicular protein sorting (By similarity). {ECO:0000250}.	BIG1 At4g38200 F20D10.320
F4JRF4	cellular organisms, Eukaryota, Viridiplantae, Streptophyta, Streptophytina, Embryophyta, Tracheophyta, Euphyllophyta, Spermatophyta, Magnoliophyta, Mesangiospermae, eudicotyledons, Gunneridae, Pentapetalae, rosids, malvids, Brassicales, Brassicaceae, Camelineae, Arabidopsis, Arabidopsis thaliana (Mouse-ear cress)	2759	FUNCTION: Involved in oxidative DNA damage repair. Initiates repair of A*oxoG to C*G by removing the inappropriately paired adenine base from the DNA backbone. Possesses both adenine and 2-OH-A DNA glycosylase activities (By similarity). {ECO:0000250}.	MYH At4g12740 T20K18.90
F4JRF5	cellular organisms, Eukaryota, Viridiplantae, Streptophyta, Streptophytina, Embryophyta, Tracheophyta, Euphyllophyta, Spermatophyta, Magnoliophyta, Mesangiospermae, eudicotyledons, Gunneridae, Pentapetalae, rosids, malvids, Brassicales, Brassicaceae, Camelineae, Arabidopsis, Arabidopsis thaliana (Mouse-ear cress)	2759	FUNCTION: Transcriptional regulator required for the maintenance of the plant vegetative phase. May prevent the early activation of the vegetative-to-reproductive transition by regulating key genes that contribute to flower timing. {ECO:0000250|UniProtKB:F4HY56}.	RLT3 At4g12750 T20K18.100
F4JRJ6	cellular organisms, Eukaryota, Viridiplantae, Streptophyta, Streptophytina, Embryophyta, Tracheophyta, Euphyllophyta, Spermatophyta, Magnoliophyta, Mesangiospermae, eudicotyledons, Gunneridae, Pentapetalae, rosids, malvids, Brassicales, Brassicaceae, Camelineae, Arabidopsis, Arabidopsis thaliana (Mouse-ear cress)	2759	FUNCTION: May be involved in pre-mRNA splicing. {ECO:0000305}.	At4g18465 F28J12.120
F4JRS4	cellular organisms, Eukaryota, Viridiplantae, Streptophyta, Streptophytina, Embryophyta, Tracheophyta, Euphyllophyta, Spermatophyta, Magnoliophyta, Mesangiospermae, eudicotyledons, Gunneridae, Pentapetalae, rosids, malvids, Brassicales, Brassicaceae, Camelineae, Arabidopsis, Arabidopsis thaliana (Mouse-ear cress)	2759	FUNCTION: Exhibits ATPase activity. Binds DNA/RNA in a non-specific manner and exhibits endonuclease activity. Probably involved in DNA repair. Involved in RNA-directed DNA methylation (RdDM) as a component of the RdDM machinery and required for gene silencing. May also be involved in the regulation of chromatin architecture to maintain gene silencing. {ECO:0000250|UniProtKB:Q84WV6}.	MORC7 CRH3 At4g24970 F13M23.110
F4JS25	cellular organisms, Eukaryota, Viridiplantae, Streptophyta, Streptophytina, Embryophyta, Tracheophyta, Euphyllophyta, Spermatophyta, Magnoliophyta, Mesangiospermae, eudicotyledons, Gunneridae, Pentapetalae, rosids, malvids, Brassicales, Brassicaceae, Camelineae, Arabidopsis, Arabidopsis thaliana (Mouse-ear cress)	2759	FUNCTION: Negative regulator of effector-triggered immunity associated with the EDS1 resistance pathway (PubMed:15469494, PubMed:18774967, PubMed:19649196, PubMed:19525323, PubMed:20862316, PubMed:21079790). May localize its interactors to a microsomal membrane (PubMed:22158819). May therefore negatively regulate RPS4 and SNC1 translocation to the nucleus (PubMed:21079790). Contributes to the reg…	SRFR1 SNC5 At4g37460 F6G17.110
F4JSH1	cellular organisms, Eukaryota, Viridiplantae, Streptophyta, Streptophytina, Embryophyta, Tracheophyta, Euphyllophyta, Spermatophyta, Magnoliophyta, Mesangiospermae, eudicotyledons, Gunneridae, Pentapetalae, rosids, malvids, Brassicales, Brassicaceae, Camelineae, Arabidopsis, Arabidopsis thaliana (Mouse-ear cress)	2759	FUNCTION: Catalyzes the hydrolysis of phosphoanhydride bonds of nucleoside tri- and di-phosphates (By similarity). Involved in the regulation of pollen and anther development. {ECO:0000250, ECO:0000269|Ref.1}.	APY7 At4g19180 T18B16.150
F4JT76	cellular organisms, Eukaryota, Viridiplantae, Streptophyta, Streptophytina, Embryophyta, Tracheophyta, Euphyllophyta, Spermatophyta, Magnoliophyta, Mesangiospermae, eudicotyledons, Gunneridae, Pentapetalae, rosids, malvids, Brassicales, Brassicaceae, Camelineae, Arabidopsis, Arabidopsis thaliana (Mouse-ear cress)	2759	FUNCTION: Acts as component of the GARP complex that is involved in retrograde transport from early and late endosomes to the trans-Golgi network (TGN). The GARP complex facilitates tethering as well as SNARE complex assembly at the Golgi (By similarity). Probably involved in pollen tube elongation and other polar growth. {ECO:0000250, ECO:0000269|PubMed:18583349}.	VPS54 At4g19490 F24J7.50
F4JTN2	cellular organisms, Eukaryota, Viridiplantae, Streptophyta, Streptophytina, Embryophyta, Tracheophyta, Euphyllophyta, Spermatophyta, Magnoliophyta, Mesangiospermae, eudicotyledons, Gunneridae, Pentapetalae, rosids, malvids, Brassicales, Brassicaceae, Camelineae, Arabidopsis, Arabidopsis thaliana (Mouse-ear cress)	2759	FUNCTION: Required for programmed cell death (PCD) associated with hypersensitive response (HR). Involved both in the induction of EDS1/PAD4 mediated HR and in accelerated cell death in the acd11 mutant. Not required for HR induction elicited through pathways exclusively dependent on CC-NB-LRR resistance proteins. {ECO:0000269|PubMed:20830211}.	LAZ1 At4g38360 F22I13.130
F4JTP5	cellular organisms, Eukaryota, Viridiplantae, Streptophyta, Streptophytina, Embryophyta, Tracheophyta, Euphyllophyta, Spermatophyta, Magnoliophyta, Mesangiospermae, eudicotyledons, Gunneridae, Pentapetalae, rosids, malvids, Brassicales, Brassicaceae, Camelineae, Arabidopsis, Arabidopsis thaliana (Mouse-ear cress)	2759	FUNCTION: Serine/threonine protein kinase that specifically phosphorylates chloroplast precursor proteins in the cytosol within the cleavable presequences (transit peptides). May be part of a cytosolic regulatory network involved in chloroplast protein import. Does not phosphorylate mitochondrion precursor proteins. Specific for ATP and does not utilize other NTPs (PubMed:17090544, PubMed:1642926…	STY46 At4g38470 F20M13.30
F4JUU5	cellular organisms, Eukaryota, Viridiplantae, Streptophyta, Streptophytina, Embryophyta, Tracheophyta, Euphyllophyta, Spermatophyta, Magnoliophyta, Mesangiospermae, eudicotyledons, Gunneridae, Pentapetalae, rosids, malvids, Brassicales, Brassicaceae, Camelineae, Arabidopsis, Arabidopsis thaliana (Mouse-ear cress)	2759	FUNCTION: Metalloprotease that catalyzes the second step (site-2 cleavage) in the proteolytic activation of various factors, after site-1 cleavage. Part of a regulated intramembrane proteolysis (RIP) cascade. After ER stress, cleaves BZIP17 and BZIP28 proteins which functions as stress sensors and transducers in ER stress signaling pathway. The N-terminal bZIP component is translocated to the nuc…	S2P At4g20310 F1C12.220
F4JW79	cellular organisms, Eukaryota, Viridiplantae, Streptophyta, Streptophytina, Embryophyta, Tracheophyta, Euphyllophyta, Spermatophyta, Magnoliophyta, Mesangiospermae, eudicotyledons, Gunneridae, Pentapetalae, rosids, malvids, Brassicales, Brassicaceae, Camelineae, Arabidopsis, Arabidopsis thaliana (Mouse-ear cress)	2759	FUNCTION: Effector of RNA-directed DNA methylation (RdDM) triggered by small interfering RNAs (siRNAs, 24-nt RNAs). Functions as an adapter protein that binds scaffold transcripts generated by polymerase V and recruits AGO4 and AGO4-bound siRNAs to form an RdDM effector complex (PubMed:19410546, PubMed:19343051). Promotes the expression of 24-nt RNAs (PubMed:19343051). Required for the initial es…	RDM3 KTF1 SPT5L At5g04290 T19N18.20
F4JY12	cellular organisms, Eukaryota, Viridiplantae, Streptophyta, Streptophytina, Embryophyta, Tracheophyta, Euphyllophyta, Spermatophyta, Magnoliophyta, Mesangiospermae, eudicotyledons, Gunneridae, Pentapetalae, rosids, malvids, Brassicales, Brassicaceae, Camelineae, Arabidopsis, Arabidopsis thaliana (Mouse-ear cress)	2759	FUNCTION: May act predominantly to suppress BCHC1, which itself is a negative factor in protein storage vacuole (PSV) trafficking regulation and plant effector triggered immunity (ETI). Required for ETI, but not for cell death. {ECO:0000269|PubMed:25618824}.	GFS12 BCHD At5g18525 T28N17.10
F4JY37	cellular organisms, Eukaryota, Viridiplantae, Streptophyta, Streptophytina, Embryophyta, Tracheophyta, Euphyllophyta, Spermatophyta, Magnoliophyta, Mesangiospermae, eudicotyledons, Gunneridae, Pentapetalae, rosids, malvids, Brassicales, Brassicaceae, Camelineae, Arabidopsis, Arabidopsis thaliana (Mouse-ear cress)	2759	FUNCTION: Essential protein that regulates phragmoplast microtubule organization during cell plate expansion in cytokinesis during cell division, both somatic and syncytial (PubMed:11089872, PubMed:19268593, PubMed:23451828). Required for endosperm cellularisation (PubMed:12421698, PubMed:23451828). In pollen development, involved in cellularisation during microsporogenesis by regulating radial m…	RUK EMB3013 At5g18700 T1A4.80
F4JYC8	cellular organisms, Eukaryota, Viridiplantae, Streptophyta, Streptophytina, Embryophyta, Tracheophyta, Euphyllophyta, Spermatophyta, Magnoliophyta, Mesangiospermae, eudicotyledons, Gunneridae, Pentapetalae, rosids, malvids, Brassicales, Brassicaceae, Camelineae, Arabidopsis, Arabidopsis thaliana (Mouse-ear cress)	2759	FUNCTION: Membrane-bound transcription factor required for the plastid-to-nucleus retrogade signaling. Functions in multiple retrograde pathways. The plastid-to-nucleus signal plays an important role in the coordinated expression of both nuclear- and chloroplast-localized genes that encode photosynthesis-related proteins. In the nucleus, activates ABI4 transcription in a PHD-dependent manner asso…	PTM DDP1 At5g35210 K3D20.8
F4JYE9	cellular organisms, Eukaryota, Viridiplantae, Streptophyta, Streptophytina, Embryophyta, Tracheophyta, Euphyllophyta, Spermatophyta, Magnoliophyta, Mesangiospermae, eudicotyledons, Gunneridae, Pentapetalae, rosids, malvids, Brassicales, Brassicaceae, Camelineae, Arabidopsis, Arabidopsis thaliana (Mouse-ear cress)	2759	FUNCTION: Conversion of folates to polyglutamate derivatives, including tetrahydrofolate (PubMed:11752472, PubMed:12535338). Required during embryogenesis; from maternal tissues until the globular stage, and from the embryo after the globular stage (PubMed:12535338). {ECO:0000269|PubMed:11752472, ECO:0000269|PubMed:12535338}.	DHFS DFA GLA1 At5g41480
F4JYG0	cellular organisms, Eukaryota, Viridiplantae, Streptophyta, Streptophytina, Embryophyta, Tracheophyta, Euphyllophyta, Spermatophyta, Magnoliophyta, Mesangiospermae, eudicotyledons, Gunneridae, Pentapetalae, rosids, malvids, Brassicales, Brassicaceae, Camelineae, Arabidopsis, Arabidopsis thaliana (Mouse-ear cress)	2759	FUNCTION: E4-type SUMO ligase that promotes SUMO chain formation in a SCE1-dependent manner and thus contributes to a pathway for proteolytic removal of sumoylation substrates. Involved in stress responses and sulfur metabolism. {ECO:0000269|PubMed:25415977}.	PIAL2 At5g41580 MBK23.10
F4K0A6	cellular organisms, Eukaryota, Viridiplantae, Streptophyta, Streptophytina, Embryophyta, Tracheophyta, Euphyllophyta, Spermatophyta, Magnoliophyta, Mesangiospermae, eudicotyledons, Gunneridae, Pentapetalae, rosids, malvids, Brassicales, Brassicaceae, Camelineae, Arabidopsis, Arabidopsis thaliana (Mouse-ear cress)	2759	FUNCTION: Myosin heavy chain that is required for the cell cycle-regulated transport of various organelles and proteins for their segregation. Functions by binding with its tail domain to receptor proteins on organelles and exerting force with its N-terminal motor domain against actin filaments, thereby transporting its cargo along polarized actin cables (By similarity). Involved in endocytosis v…	VIII-2 ATM2 ATM4 MYOS1 At5g54280 MDK4.10
F4K0C4	cellular organisms, Eukaryota, Viridiplantae, Streptophyta, Streptophytina, Embryophyta, Tracheophyta, Euphyllophyta, Spermatophyta, Magnoliophyta, Mesangiospermae, eudicotyledons, Gunneridae, Pentapetalae, rosids, malvids, Brassicales, Brassicaceae, Camelineae, Arabidopsis, Arabidopsis thaliana (Mouse-ear cress)	2759	FUNCTION: Specific subunit of the TRAPP II complex, a highly conserved vesicle tethering complex that is required for the proper transport of proteins in post-Golgi trafficking pathways to the growing cell plate in mitotic active cells (PubMed:20609115, PubMed:21689172). Required for the polarized and selective transport of PIN2, but not PIN1, to the plasma membrane. Not required for ER-to-Golgi …	TRS130 CLUB At5g54440 F24B18.6
F4K1B1	cellular organisms, Eukaryota, Viridiplantae, Streptophyta, Streptophytina, Embryophyta, Tracheophyta, Euphyllophyta, Spermatophyta, Magnoliophyta, Mesangiospermae, eudicotyledons, Gunneridae, Pentapetalae, rosids, malvids, Brassicales, Brassicaceae, Camelineae, Arabidopsis, Arabidopsis thaliana (Mouse-ear cress)	2759	FUNCTION: Putative RNA polymerase II subunit B1 C-terminal domain (CTD) phosphatase involved in RNA polymerase II transcription regulation. {ECO:0000250}.	At5g26760 F2P16.20
F4K1J4	cellular organisms, Eukaryota, Viridiplantae, Streptophyta, Streptophytina, Embryophyta, Tracheophyta, Euphyllophyta, Spermatophyta, Magnoliophyta, Mesangiospermae, eudicotyledons, Gunneridae, Pentapetalae, rosids, malvids, Brassicales, Brassicaceae, Camelineae, Arabidopsis, Arabidopsis thaliana (Mouse-ear cress)	2759	FUNCTION: Histone methyltransferase involved in regulation of flowering time. Required for the expression of the flowering repressors FLC and MADS-box genes of the MAF family (PubMed:19726574, PubMed:19855050). Required for histone H3 dimethylation on 'Lys-36' H3K36me2 at the FLC locus (PubMed:19726574). Required for histone H3 trimethylation on 'Lys-4' H3K4me3 at the FLC locus. Prevents trimethy…	ATXR7 SDG25 At5g42400 MDH9.9
F4K2A1	cellular organisms, Eukaryota, Viridiplantae, Streptophyta, Streptophytina, Embryophyta, Tracheophyta, Euphyllophyta, Spermatophyta, Magnoliophyta, Mesangiospermae, eudicotyledons, Gunneridae, Pentapetalae, rosids, malvids, Brassicales, Brassicaceae, Camelineae, Arabidopsis, Arabidopsis thaliana (Mouse-ear cress)	2759	FUNCTION: Catalyzes conversion of folates to polyglutamate derivatives allowing concentration of folate compounds in the cell and the intracellular retention of these cofactors, which are important substrates for most of the folate-dependent enzymes that are involved in one-carbon transfer reactions involved in purine, pyrimidine and amino acid synthesis. Essential for organellar and whole-plant …	FPGS1 ATDFB DFB FPGS2 FPGSB At5g05980 K18J17.17
F4K2E9	cellular organisms, Eukaryota, Viridiplantae, Streptophyta, Streptophytina, Embryophyta, Tracheophyta, Euphyllophyta, Spermatophyta, Magnoliophyta, Mesangiospermae, eudicotyledons, Gunneridae, Pentapetalae, rosids, malvids, Brassicales, Brassicaceae, Camelineae, Arabidopsis, Arabidopsis thaliana (Mouse-ear cress)	2759	FUNCTION: Involved in pre-mRNA splicing by mediating structural transitions of the spliceosome during the catalytic step. Facilitates expression of genes involved in auxin-mediated development including male-gametophyte transmission, apical-basal patterning of embryonic and gynoecium development, stamen development, phyllotactic flower positioning, and vascular development (PubMed:25384462). Also…	CUV EMB3011 PINP1 At5g13010 T24H18_180
F4K2F0	cellular organisms, Eukaryota, Viridiplantae, Streptophyta, Streptophytina, Embryophyta, Tracheophyta, Euphyllophyta, Spermatophyta, Magnoliophyta, Mesangiospermae, eudicotyledons, Gunneridae, Pentapetalae, rosids, malvids, Brassicales, Brassicaceae, Camelineae, Arabidopsis, Arabidopsis thaliana (Mouse-ear cress)	2759	FUNCTION: Probably involved in the regulation of chromatin states (Probable). Contributes to basal immunity (PubMed:21830950). {ECO:0000269|PubMed:21830950, ECO:0000305|PubMed:21830950}.	EML3 At5g13020 T24H18.190
Q08A72	cellular organisms, Eukaryota, Viridiplantae, Streptophyta, Streptophytina, Embryophyta, Tracheophyta, Euphyllophyta, Spermatophyta, Magnoliophyta, Mesangiospermae, eudicotyledons, Gunneridae, Pentapetalae, rosids, malvids, Brassicales, Brassicaceae, Camelineae, Arabidopsis, Arabidopsis thaliana (Mouse-ear cress)	2759	FUNCTION: Probably involved in the regulation of chromatin states (Probable). Contributes to RPP7-mediated and basal immunity, especially against Hyaloperonospora arabidopsidis isolate Hiks1 (PubMed:21830950). {ECO:0000269|PubMed:21830950, ECO:0000305|PubMed:21830950}.	EML4 At2g44440 F4I1.25
F4K3G5	cellular organisms, Eukaryota, Viridiplantae, Streptophyta, Streptophytina, Embryophyta, Tracheophyta, Euphyllophyta, Spermatophyta, Magnoliophyta, Mesangiospermae, eudicotyledons, Gunneridae, Pentapetalae, rosids, malvids, Brassicales, Brassicaceae, Camelineae, Arabidopsis, Arabidopsis thaliana (Mouse-ear cress)	2759	FUNCTION: Cellular antisilencing factor and regulator of genome DNA methylation patterns involved in the regulation of chromatin states. Together with SUVH4, monitors repressive epigenetic marks H3K27me1, H3K9me2, and prevents DNA-methylation at CHG sites, affecting especially the expression of transposons and developmentally important genes (PubMed:21830950, PubMed:23609044, PubMed:24248388). Re…	EDM2 At5g55390 MTE17.10
F4K460	cellular organisms, Eukaryota, Viridiplantae, Streptophyta, Streptophytina, Embryophyta, Tracheophyta, Euphyllophyta, Spermatophyta, Magnoliophyta, Mesangiospermae, eudicotyledons, Gunneridae, Pentapetalae, rosids, malvids, Brassicales, Brassicaceae, Camelineae, Arabidopsis, Arabidopsis thaliana (Mouse-ear cress)	2759	FUNCTION: Component of the Mediator complex, a coactivator involved in the regulated transcription of nearly all RNA polymerase II-dependent genes. Mediator functions as a bridge to convey information from gene-specific regulatory proteins to the basal RNA polymerase II transcription machinery. The Mediator complex, having a compact conformation in its free form, is recruited to promoters by dire…	MED17 MED17_1 At5g20170 F5O24.60
F4K493	cellular organisms, Eukaryota, Viridiplantae, Streptophyta, Streptophytina, Embryophyta, Tracheophyta, Euphyllophyta, Spermatophyta, Magnoliophyta, Mesangiospermae, eudicotyledons, Gunneridae, Pentapetalae, rosids, malvids, Brassicales, Brassicaceae, Camelineae, Arabidopsis, Arabidopsis thaliana (Mouse-ear cress)	2759	FUNCTION: Probable chromatin remodeling factor.	CLSY2 CHR42 At5g20420 F7C8.10
F4K4J0	cellular organisms, Eukaryota, Viridiplantae, Streptophyta, Streptophytina, Embryophyta, Tracheophyta, Euphyllophyta, Spermatophyta, Magnoliophyta, Mesangiospermae, eudicotyledons, Gunneridae, Pentapetalae, rosids, malvids, Brassicales, Brassicaceae, Camelineae, Arabidopsis, Arabidopsis thaliana (Mouse-ear cress)	2759	FUNCTION: Acts as component of the THO subcomplex of the TREX complex which is thought to couple mRNA transcription, processing and nuclear export. {ECO:0000250}.	THO5B THO5 THOC5A At5g42920 MBD2.12
F4K4L7	cellular organisms, Eukaryota, Viridiplantae, Streptophyta, Streptophytina, Embryophyta, Tracheophyta, Euphyllophyta, Spermatophyta, Magnoliophyta, Mesangiospermae, eudicotyledons, Gunneridae, Pentapetalae, rosids, malvids, Brassicales, Brassicaceae, Camelineae, Arabidopsis, Arabidopsis thaliana (Mouse-ear cress)	2759	FUNCTION: TAFs are components of the transcription factor IID (TFIID) complex that is essential for mediating regulation of RNA polymerase transcription. {ECO:0000250}.	TAF4B At5g43130 AAF24960.1
F4K5J1	cellular organisms, Eukaryota, Viridiplantae, Streptophyta, Streptophytina, Embryophyta, Tracheophyta, Euphyllophyta, Spermatophyta, Magnoliophyta, Mesangiospermae, eudicotyledons, Gunneridae, Pentapetalae, rosids, malvids, Brassicales, Brassicaceae, Camelineae, Arabidopsis, Arabidopsis thaliana (Mouse-ear cress)	2759	FUNCTION: Myosin heavy chain that is required for the cell cycle-regulated transport of various organelles and proteins for their segregation. Functions by binding with its tail domain to receptor proteins on organelles and exerting force with its N-terminal motor domain against actin filaments, thereby transporting its cargo along polarized actin cables. Involved in the tip growth of root hair c…	XI-K XIK At5g20490 F7C8.80
F4KBP5	cellular organisms, Eukaryota, Viridiplantae, Streptophyta, Streptophytina, Embryophyta, Tracheophyta, Euphyllophyta, Spermatophyta, Magnoliophyta, Mesangiospermae, eudicotyledons, Gunneridae, Pentapetalae, rosids, malvids, Brassicales, Brassicaceae, Camelineae, Arabidopsis, Arabidopsis thaliana (Mouse-ear cress)	2759	FUNCTION: Chromatin-remodeling protein that binds DNA through histones and regulates gene transcription. May specifically recognize and bind trimethylated 'Lys-27' (H3K27me3) and non-methylated 'Lys-4' of histone H3 (By similarity). Probable chromatin remodeling factor. {ECO:0000250|UniProtKB:Q8TDI0, ECO:0000303|PubMed:16547115}.	CHR4 PKR1 At5g44800 K23L20_15 T19K24.8
F4KBW6	cellular organisms, Eukaryota, Viridiplantae, Streptophyta, Streptophytina, Embryophyta, Tracheophyta, Euphyllophyta, Spermatophyta, Magnoliophyta, Mesangiospermae, eudicotyledons, Gunneridae, Pentapetalae, rosids, malvids, Brassicales, Brassicaceae, Camelineae, Arabidopsis, Arabidopsis thaliana (Mouse-ear cress)	2759		NUP205 EMB3142 At5g51200 MWD22.15
F4KDH9	cellular organisms, Eukaryota, Viridiplantae, Streptophyta, Streptophytina, Embryophyta, Tracheophyta, Euphyllophyta, Spermatophyta, Magnoliophyta, Mesangiospermae, eudicotyledons, Gunneridae, Pentapetalae, rosids, malvids, Brassicales, Brassicaceae, Camelineae, Arabidopsis, Arabidopsis thaliana (Mouse-ear cress)	2759	FUNCTION: Essential gene (PubMed:16282318). Component of the cleavage and polyadenylation specificity factor (CPSF) complex that plays a key role in pre-mRNA 3'-end formation, recognizing the AAUAAA signal sequence and interacting with poly(A) polymerase and other factors to bring about cleavage and poly(A) addition. FIP1L1 contributes to poly(A) site recognition and stimulates poly(A) addition. …	FIPS5 FIP1[V] At5g58040
F4KF14	cellular organisms, Eukaryota, Viridiplantae, Streptophyta, Streptophytina, Embryophyta, Tracheophyta, Euphyllophyta, Spermatophyta, Magnoliophyta, Mesangiospermae, eudicotyledons, Gunneridae, Pentapetalae, rosids, malvids, Brassicales, Brassicaceae, Camelineae, Arabidopsis, Arabidopsis thaliana (Mouse-ear cress)	2759	FUNCTION: Functions in chloroplast biogenesis and chloroplast division. Required for plastid development during embryogenesis (PubMed:24964212). Might be involved in chaperone functions or play a structural role in the thylakoid FtsH complex (PubMed:12185496). {ECO:0000269|PubMed:24964212, ECO:0000303|PubMed:12185496}.	FTSHI4 EMB3144 At5g64580 MUB3.10
F4KF65	cellular organisms, Eukaryota, Viridiplantae, Streptophyta, Streptophytina, Embryophyta, Tracheophyta, Euphyllophyta, Spermatophyta, Magnoliophyta, Mesangiospermae, eudicotyledons, Gunneridae, Pentapetalae, rosids, malvids, Brassicales, Brassicaceae, Camelineae, Arabidopsis, Arabidopsis thaliana (Mouse-ear cress)	2759	FUNCTION: Binds to conventional NLS motifs and mediates nuclear protein import across the nuclear envelope (By similarity). Acts as cellular receptor for the nuclear import of the virD2 protein of Agrobacterium, but is not essential for Agrobacterium-mediated root transformation (PubMed:18836040). {ECO:0000250|UniProtKB:Q96321, ECO:0000269|PubMed:18836040}.	IMPA9 At5g03070 F15A17.100
F4KFT7	cellular organisms, Eukaryota, Viridiplantae, Streptophyta, Streptophytina, Embryophyta, Tracheophyta, Euphyllophyta, Spermatophyta, Magnoliophyta, Mesangiospermae, eudicotyledons, Gunneridae, Pentapetalae, rosids, malvids, Brassicales, Brassicaceae, Camelineae, Arabidopsis, Arabidopsis thaliana (Mouse-ear cress)	2759	FUNCTION: May be involved in the salvage of thiamine breakdown products. However, this protein has a haloacid dehalogenase family domain fused to its TenA domain, and this unusual structure creates uncertainty as to the enzymatic function of this fusion protein. {ECO:0000305|PubMed:25014715}.	TNEA_C At5g32470 F18O9.80
F4KFV7	cellular organisms, Eukaryota, Viridiplantae, Streptophyta, Streptophytina, Embryophyta, Tracheophyta, Euphyllophyta, Spermatophyta, Magnoliophyta, Mesangiospermae, eudicotyledons, Gunneridae, Pentapetalae, rosids, malvids, Brassicales, Brassicaceae, Camelineae, Arabidopsis, Arabidopsis thaliana (Mouse-ear cress)	2759	FUNCTION: Major helicase player in mitochondrial RNA metabolism. Component of the mitochondrial degradosome (mtEXO) complex, that degrades 3' overhang double-stranded RNA with a 3'-to-5' directionality in an ATP-dependent manner. ATPase and ATP-dependent multisubstrate helicase, able to unwind double-stranded (ds) DNA and RNA, and RNA/DNA heteroduplexes in the 5'-to-3' direction. Plays a role in …	At5g39840 K13H13.20
F4KHD8	cellular organisms, Eukaryota, Viridiplantae, Streptophyta, Streptophytina, Embryophyta, Tracheophyta, Euphyllophyta, Spermatophyta, Magnoliophyta, Mesangiospermae, eudicotyledons, Gunneridae, Pentapetalae, rosids, malvids, Brassicales, Brassicaceae, Camelineae, Arabidopsis, Arabidopsis thaliana (Mouse-ear cress)	2759		GB210 EMB3012 At5g40480 K21I16.30
F4KHG6	cellular organisms, Eukaryota, Viridiplantae, Streptophyta, Streptophytina, Embryophyta, Tracheophyta, Euphyllophyta, Spermatophyta, Magnoliophyta, Mesangiospermae, eudicotyledons, Gunneridae, Pentapetalae, rosids, malvids, Brassicales, Brassicaceae, Camelineae, Arabidopsis, Arabidopsis thaliana (Mouse-ear cress)	2759	FUNCTION: Protease involved in the C-terminal processing of the chloroplastic D1 protein of photosystem II. This proteolytic processing is necessary to allow the light-driven assembly of the tetranuclear manganese cluster, which is responsible for photosynthetic water oxidation. {ECO:0000250|UniProtKB:O04073}.	CTPA1 At5g46390 MPL12.19
F4KIF3	cellular organisms, Eukaryota, Viridiplantae, Streptophyta, Streptophytina, Embryophyta, Tracheophyta, Euphyllophyta, Spermatophyta, Magnoliophyta, Mesangiospermae, eudicotyledons, Gunneridae, Pentapetalae, rosids, malvids, Brassicales, Brassicaceae, Camelineae, Arabidopsis, Arabidopsis thaliana (Mouse-ear cress)	2759	FUNCTION: TIR-NB-LRR receptor-like protein that functions in photomorphogenic development. May function downstream of phytochrome B (phyB) signaling. {ECO:0000269|PubMed:17114357}.	CSA1 At5g17880 MPI7.4
F6H2F8	cellular organisms, Eukaryota, Viridiplantae, Streptophyta, Streptophytina, Embryophyta, Tracheophyta, Euphyllophyta, Spermatophyta, Magnoliophyta, Mesangiospermae, eudicotyledons, Gunneridae, Pentapetalae, rosids, rosids incertae sedis, Vitales, Vitaceae, Vitis, Vitis vinifera (Grape)	2759	FUNCTION: Specifically methylates the N1 position of guanosine-37 in various cytoplasmic and mitochondrial tRNAs. Methylation is not dependent on the nature of the nucleoside 5' of the target nucleoside. This is the first step in the biosynthesis of wybutosine (yW), a modified base adjacent to the anticodon of tRNAs and required for accurate decoding. {ECO:0000255|HAMAP-Rule:MF_03152}.	VIT_19s0014g03930
F6HH45	cellular organisms, Eukaryota, Viridiplantae, Streptophyta, Streptophytina, Embryophyta, Tracheophyta, Euphyllophyta, Spermatophyta, Magnoliophyta, Mesangiospermae, eudicotyledons, Gunneridae, Pentapetalae, rosids, rosids incertae sedis, Vitales, Vitaceae, Vitis, Vitis vinifera (Grape)	2759	FUNCTION: Specifically methylates the N1 position of guanosine-37 in various cytoplasmic and mitochondrial tRNAs. Methylation is not dependent on the nature of the nucleoside 5' of the target nucleoside. This is the first step in the biosynthesis of wybutosine (yW), a modified base adjacent to the anticodon of tRNAs and required for accurate decoding. {ECO:0000255|HAMAP-Rule:MF_03152}.	VIT_11s0016g04350
F8S296	cellular organisms, Eukaryota, Viridiplantae, Streptophyta, Streptophytina, Embryophyta, Tracheophyta, Euphyllophyta, Spermatophyta, Magnoliophyta, Mesangiospermae, eudicotyledons, Gunneridae, Pentapetalae, rosids, malvids, Brassicales, Brassicaceae, Camelineae, Arabidopsis, Arabidopsis thaliana (Mouse-ear cress)	2759	FUNCTION: Required for autophagy that plays an essential role in plant nutrient recycling (PubMed:21645148, PubMed:19773385). Involved in the early steps of autophagosome biogenesis. Involved in the negative regulation of plant defense responses to biotrophic pathogens (PubMed:21645148). Involved in a negative feedback loop that modulates NPR1-dependent salicylic acid (SA) signaling and limits se…	ATG2 APG2 PEUP1 At3g19190 MVI11.10/MVI11.11
F8WKW0	cellular organisms, Eukaryota, Viridiplantae, Streptophyta, Streptophytina, Embryophyta, Tracheophyta, Euphyllophyta, Spermatophyta, Magnoliophyta, Mesangiospermae, eudicotyledons, Gunneridae, Pentapetalae, asterids, lamiids, Gentianales, Rubiaceae, Ixoroideae, Gardenieae, Gardenia, Gardenia jasminoides (Cape jasmine) (Gardenia augusta)	2759	FUNCTION: Glucosyltransferase acting on a broad range of substrates, including crocetin, 4-coumaric acid, caffeic acid and ferulic acid. No activity with indol-3-acetic acid, bixin and norbixin, and no formation of O-glucosides. Involved with UGT94E5 in sequential glycosylation of crocetin to crocin (bis(beta-D-gentiobiosyl) crocetin). {ECO:0000269|PubMed:22569263}.	UGT75L6 UGT1
F8WKW1	cellular organisms, Eukaryota, Viridiplantae, Streptophyta, Streptophytina, Embryophyta, Tracheophyta, Euphyllophyta, Spermatophyta, Magnoliophyta, Mesangiospermae, eudicotyledons, Gunneridae, Pentapetalae, asterids, lamiids, Gentianales, Rubiaceae, Ixoroideae, Gardenieae, Gardenia, Gardenia jasminoides (Cape jasmine) (Gardenia augusta)	2759	FUNCTION: Iridoid glucosyltransferase acting on genipin and 7-deoxyloganetin. No activity with 7-deoxyloganetic acid. Involved in geniposide biosynthesis. {ECO:0000269|PubMed:21799001}.	UGT85A24 UGT2
F8WLS6	cellular organisms, Eukaryota, Viridiplantae, Streptophyta, Streptophytina, Embryophyta, Tracheophyta, Euphyllophyta, Spermatophyta, Magnoliophyta, Mesangiospermae, eudicotyledons, Gunneridae, Pentapetalae, asterids, lamiids, Gentianales, Apocynaceae, Rauvolfioideae, Vinceae, Catharanthinae, Catharanthus, Catharanthus roseus (Madagascar periwinkle) (Vinca rosea)	2759	FUNCTION: Iridoid glucosyltransferase acting exclusively on 7-deoxyloganetin. No activity with 7-deoxyloganetic acid. {ECO:0000269|PubMed:24104568}.	UGT85A23 UGT6
G0RV93	cellular organisms, Eukaryota, Opisthokonta, Fungi, Dikarya, Ascomycota, saccharomyceta, Pezizomycotina, leotiomyceta, sordariomyceta, Sordariomycetes, Hypocreomycetidae, Hypocreales, Hypocreaceae, Trichoderma, Hypocrea jecorina (Trichoderma reesei), Hypocrea jecorina (strain QM6a) (Trichoderma reesei)	2759	FUNCTION: Glucuronoyl esterase which may play a significant role in biomass degradation, as it is considered to disconnect hemicellulose from lignin through the hydrolysis of the ester bond between 4-O-methyl-D-glucuronic acid residues of glucuronoxylans and aromatic alcohols of lignin. Does not hydrolyze substrates of other carbohydrate esterases such as acetylxylan esterase, acetyl esterase and…	cip2 TRIREDRAFT_123940
G0S488	cellular organisms, Eukaryota, Opisthokonta, Fungi, Dikarya, Ascomycota, saccharomyceta, Pezizomycotina, leotiomyceta, sordariomyceta, Sordariomycetes, Sordariomycetidae, Sordariales, Chaetomiaceae, Chaetomium, Chaetomium thermophilum, Chaetomium thermophilum var. thermophilum, Chaetomium thermophilum (strain DSM 1495 / CBS 144.50 / IMI 039719)	2759	FUNCTION: Acts as an adapter for the XPO1/CRM1-mediated export of the 60S ribosomal subunit. {ECO:0000250|UniProtKB:P38861}.	NMD3 CTHT_0031110
G0S8F1	cellular organisms, Eukaryota, Opisthokonta, Fungi, Dikarya, Ascomycota, saccharomyceta, Pezizomycotina, leotiomyceta, sordariomyceta, Sordariomycetes, Sordariomycetidae, Sordariales, Chaetomiaceae, Chaetomium, Chaetomium thermophilum, Chaetomium thermophilum var. thermophilum, Chaetomium thermophilum (strain DSM 1495 / CBS 144.50 / IMI 039719)	2759	FUNCTION: Involved in the biogenesis of the 60S ribosomal subunit. {ECO:0000250|UniProtKB:Q02892}.	NOG1 CTHT_0029660
G0S920	cellular organisms, Eukaryota, Opisthokonta, Fungi, Dikarya, Ascomycota, saccharomyceta, Pezizomycotina, leotiomyceta, sordariomyceta, Sordariomycetes, Sordariomycetidae, Sordariales, Chaetomiaceae, Chaetomium, Chaetomium thermophilum, Chaetomium thermophilum var. thermophilum, Chaetomium thermophilum (strain DSM 1495 / CBS 144.50 / IMI 039719)	2759	FUNCTION: Pre-60S-associated factor involved in the cytoplasmic maturation of the 60S subunit. Involved in the dissociation and recycling of other late pre-60S factors before newly synthesized large ribosomal subunits enter translation (By similarity). {ECO:0000250}.	CTHT_0044240
G0S9J5	cellular organisms, Eukaryota, Opisthokonta, Fungi, Dikarya, Ascomycota, saccharomyceta, Pezizomycotina, leotiomyceta, sordariomyceta, Sordariomycetes, Sordariomycetidae, Sordariales, Chaetomiaceae, Chaetomium, Chaetomium thermophilum, Chaetomium thermophilum var. thermophilum, Chaetomium thermophilum (strain DSM 1495 / CBS 144.50 / IMI 039719)	2759	FUNCTION: E3 ubiquitin-protein ligase which accepts ubiquitin from an E2 ubiquitin-conjugating enzyme in the form of a thioester and then directly transfers the ubiquitin to targeted substrates. {ECO:0000250|UniProtKB:P39940}.	RSP5 CTHT_0046110
G4N5Q2	cellular organisms, Eukaryota, Opisthokonta, Fungi, Dikarya, Ascomycota, saccharomyceta, Pezizomycotina, leotiomyceta, sordariomyceta, Sordariomycetes, Sordariomycetidae, Magnaporthales, Magnaporthaceae, Magnaporthe, Magnaporthe oryzae (Rice blast fungus) (Pyricularia oryzae), Magnaporthe oryzae (strain 70-15 / ATCC MYA-4617 / FGSC 8958) (Rice blast fungus) (Pyricularia oryzae)	2759	FUNCTION: Transcription factor that plays a central role in appressorium formation and pathogenicity (PubMed:17378924, PubMed:9487695). Required for the expression of a large set of genes including factors that might play a role in membrane metabolism and ergosterol biosynthesis, the chitin-binding protein CBP1,as well as CHS7 that is essential for normal pathogenic development (PubMed:17378924).…	CON7 MGG_05287
H2DH20	cellular organisms, Eukaryota, Viridiplantae, Streptophyta, Streptophytina, Embryophyta, Tracheophyta, Euphyllophyta, Spermatophyta, Magnoliophyta, Mesangiospermae, eudicotyledons, Gunneridae, Pentapetalae, asterids, campanulids, Apiales, Apiineae, Araliaceae, Panax, Panax ginseng (Korean ginseng)	2759	FUNCTION: Probable heme-thiolate monooxygenase. {ECO:0000250}.
H2DH21	cellular organisms, Eukaryota, Viridiplantae, Streptophyta, Streptophytina, Embryophyta, Tracheophyta, Euphyllophyta, Spermatophyta, Magnoliophyta, Mesangiospermae, eudicotyledons, Gunneridae, Pentapetalae, asterids, campanulids, Apiales, Apiineae, Araliaceae, Panax, Panax ginseng (Korean ginseng)	2759	FUNCTION: Probable heme-thiolate monooxygenase. {ECO:0000250}.
H3JQW0	cellular organisms, Bacteria, Proteobacteria, Gammaproteobacteria, Pseudomonadales, Pseudomonadaceae, Pseudomonas, Pseudomonas putida group, Pseudomonas putida (Arthrobacter siderocapsulatus)	2	FUNCTION: Involved in the degradation of (+)-camphor. Catalyzes the lactonization of 2-oxo-delta(3)-4,5, 5-trimethylcyclopentenylacetyl-CoA (OT-CoA), a key intermediate in the metabolism of camphor. 2-Oxocyclopentyl ethyl acetate is also a good substrate, as is 2-oxocyclohexyl ethyl acetate and methyl-substituted cyclohexanones, but free acid is a poor substrate. {ECO:0000269|PubMed:22267661, ECO…	otemo camG
H3K2Y6	cellular organisms, Eukaryota, Viridiplantae, Streptophyta, Streptophytina, Embryophyta, Tracheophyta, Euphyllophyta, Spermatophyta, Magnoliophyta, Mesangiospermae, eudicotyledons, Gunneridae, Pentapetalae, rosids, malvids, Brassicales, Brassicaceae, Camelineae, Arabidopsis, Arabidopsis thaliana (Mouse-ear cress)	2759	FUNCTION: Component of the Mediator complex, a coactivator involved in the regulated transcription of nearly all RNA polymerase II-dependent genes. Mediator functions as a bridge to convey information from gene-specific regulatory proteins to the basal RNA polymerase II transcription machinery. The Mediator complex, having a compact conformation in its free form, is recruited to promoters by dire…	MED12 CCT CRP MED12_1 At4g00450 F5I10.24
I1K0K6	cellular organisms, Eukaryota, Viridiplantae, Streptophyta, Streptophytina, Embryophyta, Tracheophyta, Euphyllophyta, Spermatophyta, Magnoliophyta, Mesangiospermae, eudicotyledons, Gunneridae, Pentapetalae, rosids, fabids, Fabales, Fabaceae, Papilionoideae, Phaseoleae, Glycine, Soja, Glycine max (Soybean) (Glycine hispida)	2759	FUNCTION: Chloroplast-localized elongation factor EF-G involved in protein synthesis in plastids. Catalyzes the GTP-dependent ribosomal translocation step during translation elongation. During this step, the ribosome changes from the pre-translocational (PRE) to the post-translocational (POST) state as the newly formed A-site-bound peptidyl-tRNA and P-site-bound deacylated tRNA move to the P and …	fusA2
I1SSI5	cellular organisms, Eukaryota, Viridiplantae, Streptophyta, Streptophytina, Embryophyta, Tracheophyta, Euphyllophyta, Spermatophyta, Magnoliophyta, Mesangiospermae, eudicotyledons, Gunneridae, Pentapetalae, asterids, lamiids, Solanales, Solanaceae, Petunioideae, Petunia, Petunia hybrida (Petunia)	2759	FUNCTION: Component of SCF(ASK-cullin-F-box) E3 ubiquitin ligase complexes, which may mediate the ubiquitination and subsequent proteasomal degradation of target proteins. Is necessary for responses to strigolactones and may be involved in the ubiquitin-mediated degradation of specific proteins that activate axillary growth (By similarity). {ECO:0000250}.	MAX2A
I7C6E8	cellular organisms, Eukaryota, Viridiplantae, Streptophyta, Streptophytina, Embryophyta, Tracheophyta, Euphyllophyta, Spermatophyta, Magnoliophyta, Mesangiospermae, eudicotyledons, Gunneridae, Pentapetalae, asterids, campanulids, Apiales, Apiineae, Araliaceae, Panax, Panax ginseng (Korean ginseng)	2759	FUNCTION: Catalyzes the formation of oleanolic acid from beta-amyrin during ginsenoside biosynthesis, a class of tetracyclic triterpenoid saponins. {ECO:0000269|PubMed:24092881}.
J9VXM5	cellular organisms, Eukaryota, Opisthokonta, Fungi, Dikarya, Basidiomycota, Agaricomycotina, Tremellomycetes, Tremellales (jelly fungi), Tremellaceae, Filobasidiella, Filobasidiella/Cryptococcus neoformans species complex, Cryptococcus neoformans (Filobasidiella neoformans), Cryptococcus neoformans var. grubii (Filobasidiella neoformans var. grubii), Cryptococcus neoformans var. grubii serotype A…	2759	FUNCTION: Appears to be responsible for the synthesis of the majority of the chitin found in the cell wall periphery. {ECO:0000250|UniProtKB:P29465}.	CHS3 CNAG_05581
K4BVL1	cellular organisms, Eukaryota, Viridiplantae, Streptophyta, Streptophytina, Embryophyta, Tracheophyta, Euphyllophyta, Spermatophyta, Magnoliophyta, Mesangiospermae, eudicotyledons, Gunneridae, Pentapetalae, asterids, lamiids, Solanales, Solanaceae, Solanoideae, Solaneae, Solanum, Lycopersicon, Solanum lycopersicum (Tomato) (Lycopersicon esculentum)	2759	FUNCTION: Participates in determining harvest index (HI) by affecting source-sink carbon distribution. Up-regulates the conversion of fixed carbon to exportable sugars. {ECO:0000269|PubMed:24372694}.	SPA Solyc04g081320
O00370	cellular organisms, Eukaryota, Opisthokonta, Metazoa, Eumetazoa, Bilateria, Deuterostomia, Chordata, Craniata, Vertebrata, Gnathostomata (jawed vertebrates), Teleostomi, Euteleostomi, Sarcopterygii, Dipnotetrapodomorpha, Tetrapoda, Amniota, Mammalia, Theria, Eutheria, Boreoeutheria, Euarchontoglires, Primates, Haplorrhini, Simiiformes, Catarrhini, Hominoidea (apes), Hominidae (great apes), Homini…	2759	FUNCTION: Has a reverse transcriptase activity required for target-primed reverse transcription of the LINE-1 element mRNA, a crucial step in LINE-1 retrotransposition. Has also an endonuclease activity that allows the introduction of nicks in the chromosomal target DNA. Cleaves DNA in AT-rich regions between a 5' stretch of purines and a 3' stretch of pyrimidines, corresponding to sites of LINE-…
O04019	cellular organisms, Eukaryota, Viridiplantae, Streptophyta, Streptophytina, Embryophyta, Tracheophyta, Euphyllophyta, Spermatophyta, Magnoliophyta, Mesangiospermae, eudicotyledons, Gunneridae, Pentapetalae, rosids, malvids, Brassicales, Brassicaceae, Camelineae, Arabidopsis, Arabidopsis thaliana (Mouse-ear cress)	2759	FUNCTION: The 26S protease is involved in the ATP-dependent degradation of ubiquitinated proteins. The regulatory (or ATPase) complex confers ATP dependency and substrate specificity to the 26S complex. {ECO:0000269|PubMed:17081979}.	RPT5B TBP1 At1g09100 F7G19.2
O04086	cellular organisms, Eukaryota, Viridiplantae, Streptophyta, Streptophytina, Embryophyta, Tracheophyta, Euphyllophyta, Spermatophyta, Magnoliophyta, Mesangiospermae, eudicotyledons, Gunneridae, Pentapetalae, rosids, malvids, Brassicales, Brassicaceae, Camelineae, Arabidopsis, Arabidopsis thaliana (Mouse-ear cress)	2759		At1g11050 T19D16.6
O04196	cellular organisms, Eukaryota, Viridiplantae, Streptophyta, Streptophytina, Embryophyta, Tracheophyta, Euphyllophyta, Spermatophyta, Magnoliophyta, Mesangiospermae, eudicotyledons, Gunneridae, Pentapetalae, rosids, malvids, Brassicales, Brassicaceae, Camelineae, Arabidopsis, Arabidopsis thaliana (Mouse-ear cress)	2759	FUNCTION: Involved in the trimming of pre-amylopectin chains. Accelerates the crystallization of nascent amylopectin molecules during starch synthesis. ISA1 and ISA2 work exclusively together as a multimeric holoenzyme. ISA1-ISA2 removes preferentially branches that are very close to other branches. {ECO:0000269|PubMed:15743447, ECO:0000269|PubMed:18815382, ECO:0000269|PubMed:19074683}.	ISA1 At2g39930 T28M21.9
O04197	cellular organisms, Eukaryota, Viridiplantae, Streptophyta, Streptophytina, Embryophyta, Tracheophyta, Euphyllophyta, Spermatophyta, Magnoliophyta, Mesangiospermae, eudicotyledons, Gunneridae, Pentapetalae, rosids, malvids, Brassicales, Brassicaceae, Camelineae, Arabidopsis, Arabidopsis thaliana (Mouse-ear cress)	2759	FUNCTION: Required for jasmonate-regulated plant fertility and defense processes, and for coronatine and/or other elicitors perceptions/responses. Seems to not be required for meiosis. Required for the regulation of some genes induced by wounding, but not for all. Component of SCF(COI1) E3 ubiquitin ligase complexes, which may mediate the ubiquitination and subsequent proteasomal degradation of t…	COI1 FBL2 At2g39940 T28M21.10
O94085	cellular organisms, Eukaryota, Opisthokonta, Fungi, Dikarya, Ascomycota, saccharomyceta, Saccharomycotina (true yeasts), Saccharomycetes, Saccharomycetales (budding yeasts), Saccharomycetaceae, Saccharomyces, Saccharomyces cerevisiae (Baker's yeast), Saccharomyces cerevisiae (strain ATCC 204508 / S288c) (Baker's yeast)	2759		YLR339C
O04291	cellular organisms, Eukaryota, Viridiplantae, Streptophyta, Streptophytina, Embryophyta, Tracheophyta, Euphyllophyta, Spermatophyta, Magnoliophyta, Mesangiospermae, eudicotyledons, Gunneridae, Pentapetalae, rosids, malvids, Brassicales, Brassicaceae, Camelineae, Arabidopsis, Arabidopsis thaliana (Mouse-ear cress)	2759	FUNCTION: Probable transcription factor involved in the determination of adaxial-abaxial polarity in ovule primordium. Specifies adaxial leaf fates. {ECO:0000269|PubMed:11395776, ECO:0000269|PubMed:15328016, ECO:0000269|PubMed:15598805}.	ATHB-14 PHB At2g34710 T29F13.8
O04472	cellular organisms, Eukaryota, Viridiplantae, Streptophyta, Streptophytina, Embryophyta, Tracheophyta, Euphyllophyta, Spermatophyta, Magnoliophyta, Mesangiospermae, eudicotyledons, Gunneridae, Pentapetalae, rosids, malvids, Brassicales, Brassicaceae, Camelineae, Arabidopsis, Arabidopsis thaliana (Mouse-ear cress)	2759		NAT10 At1g65550 F5I14.8
O04491	cellular organisms, Eukaryota, Viridiplantae, Streptophyta, Streptophytina, Embryophyta, Tracheophyta, Euphyllophyta, Spermatophyta, Magnoliophyta, Mesangiospermae, eudicotyledons, Gunneridae, Pentapetalae, rosids, malvids, Brassicales, Brassicaceae, Camelineae, Arabidopsis, Arabidopsis thaliana (Mouse-ear cress)	2759		At1g09680 F21M12.7
O04539	cellular organisms, Eukaryota, Viridiplantae, Streptophyta, Streptophytina, Embryophyta, Tracheophyta, Euphyllophyta, Spermatophyta, Magnoliophyta, Mesangiospermae, eudicotyledons, Gunneridae, Pentapetalae, rosids, malvids, Brassicales, Brassicaceae, Camelineae, Arabidopsis, Arabidopsis thaliana (Mouse-ear cress)	2759	FUNCTION: Acts as a transcriptional repressor. Plays roles in regulating gene expression and genome stability (By similarity). {ECO:0000250}.	SNL4 At1g70060 F20P5.21
O04647	cellular organisms, Eukaryota, Viridiplantae, Streptophyta, Streptophytina, Embryophyta, Tracheophyta, Euphyllophyta, Spermatophyta, Magnoliophyta, Mesangiospermae, eudicotyledons, Gunneridae, Pentapetalae, rosids, malvids, Brassicales, Brassicaceae, Camelineae, Arabidopsis, Arabidopsis thaliana (Mouse-ear cress)	2759		EMB976 At5g27270 A_TM021B04.10 F21A20.6 T21B4.180
O04716	cellular organisms, Eukaryota, Viridiplantae, Streptophyta, Streptophytina, Embryophyta, Tracheophyta, Euphyllophyta, Spermatophyta, Magnoliophyta, Mesangiospermae, eudicotyledons, Gunneridae, Pentapetalae, rosids, malvids, Brassicales, Brassicaceae, Camelineae, Arabidopsis, Arabidopsis thaliana (Mouse-ear cress)	2759	FUNCTION: Component of the post-replicative DNA mismatch repair system (MMR). Forms the heterodimer MutS alpha (MSH2-MSH6 heterodimer) which binds to DNA mismatches thereby initiating DNA repair. MutS alpha recognizes single base mismatches and trinucleotide insertion-deletion loops (IDL) in the DNA. Is involved in a UV-B-induced DNA damage response pathway. {ECO:0000269|PubMed:10852942, ECO:0000…	MSH6 AGAA.3 MSH6-1 At4g02070 T10M13.8
O13356	cellular organisms, Eukaryota, Opisthokonta, Fungi, Dikarya, Basidiomycota, Agaricomycotina, Tremellomycetes, Tremellales (jelly fungi), Tremellaceae, Filobasidiella, Filobasidiella/Cryptococcus neoformans species complex, Cryptococcus neoformans (Filobasidiella neoformans), Cryptococcus neoformans var. grubii (Filobasidiella neoformans var. grubii), Cryptococcus neoformans var. grubii serotype A…	2759	FUNCTION: Plays a major role in cell wall biogenesis.	CHS1 CNAG_03099
O13395	cellular organisms, Eukaryota, Opisthokonta, Fungi, Dikarya, Basidiomycota, Ustilaginomycotina, Ustilaginomycetes, Ustilaginales, Ustilaginaceae, Ustilago, Ustilago maydis (Corn smut fungus), Ustilago maydis (strain 521 / FGSC 9021) (Corn smut fungus)	2759	FUNCTION: Plays a major role in cell wall biogenesis. Involved in mating tube and dikaryotic hyphae formation. Essential for pathogenicity. {ECO:0000269|PubMed:16314447}.	CHS6 UMAG_10367
O13644	cellular organisms, Eukaryota, Opisthokonta, Fungi, Dikarya, Ascomycota, Taphrinomycotina, Schizosaccharomycetes, Schizosaccharomycetales, Schizosaccharomycetaceae, Schizosaccharomyces, Schizosaccharomyces pombe (Fission yeast), Schizosaccharomyces pombe (strain 972 / ATCC 24843) (Fission yeast)	2759	FUNCTION: Required for vesicular transport between the endoplasmic reticulum and the Golgi complex. Acts as a target organelle soluble NSF attachment protein receptor (t-SNARE) (By similarity). {ECO:0000250}.	sed5 pi051 SPBC8D2.14c
Q07880	cellular organisms, Eukaryota, Opisthokonta, Fungi, Dikarya, Ascomycota, saccharomyceta, Saccharomycotina (true yeasts), Saccharomycetes, Saccharomycetales (budding yeasts), Saccharomycetaceae, Saccharomyces, Saccharomyces cerevisiae (Baker's yeast), Saccharomyces cerevisiae (strain ATCC 204508 / S288c) (Baker's yeast)	2759		YLL044W L0725
O13672	cellular organisms, Eukaryota, Opisthokonta, Fungi, Dikarya, Ascomycota, Taphrinomycotina, Schizosaccharomycetes, Schizosaccharomycetales, Schizosaccharomycetaceae, Schizosaccharomyces, Schizosaccharomyces pombe (Fission yeast), Schizosaccharomyces pombe (strain 972 / ATCC 24843) (Fission yeast)	2759		rpl8 SPBC29A3.04
O13820	cellular organisms, Eukaryota, Opisthokonta, Fungi, Dikarya, Ascomycota, Taphrinomycotina, Schizosaccharomycetes, Schizosaccharomycetales, Schizosaccharomycetaceae, Schizosaccharomyces, Schizosaccharomyces pombe (Fission yeast), Schizosaccharomyces pombe (strain 972 / ATCC 24843) (Fission yeast)	2759	FUNCTION: Required to form the C-22(23) double bond in the sterol side chain. {ECO:0000250|UniProtKB:P54781}.	erg5 cyp61 SPAC19A8.04
O13842	cellular organisms, Eukaryota, Opisthokonta, Fungi, Dikarya, Ascomycota, Taphrinomycotina, Schizosaccharomycetes, Schizosaccharomycetales, Schizosaccharomycetaceae, Schizosaccharomyces, Schizosaccharomyces pombe (Fission yeast), Schizosaccharomyces pombe (strain 972 / ATCC 24843) (Fission yeast)	2759	FUNCTION: Hydrolyzes the N-acetamido groups of N-acetyl-D-glucosamine residues in chitin. Required for proper spore formation. {ECO:0000269|PubMed:15862318}.	cda1 SPAC19G12.03
O13864	cellular organisms, Eukaryota, Opisthokonta, Fungi, Dikarya, Ascomycota, Taphrinomycotina, Schizosaccharomycetes, Schizosaccharomycetales, Schizosaccharomycetaceae, Schizosaccharomyces, Schizosaccharomyces pombe (Fission yeast), Schizosaccharomyces pombe (strain 972 / ATCC 24843) (Fission yeast)	2759	FUNCTION: Importin beta subunit that functions in nuclear protein import through association with the importin alpha subunit, which binds to the clasical nuclear localization signal (cNLS) in cargo substrates. Docking of the importin/substrate complex to the nuclear pore complex (NPC) is mediated by importin beta through binding to nucleoporin FxFG repeats and the complex is subsequently transloc…	kap95 SPAC1B1.03c
O13901	cellular organisms, Eukaryota, Opisthokonta, Fungi, Dikarya, Ascomycota, Taphrinomycotina, Schizosaccharomycetes, Schizosaccharomycetales, Schizosaccharomycetaceae, Schizosaccharomyces, Schizosaccharomyces pombe (Fission yeast), Schizosaccharomyces pombe (strain 972 / ATCC 24843) (Fission yeast)	2759		SPAC22A12.10
O13912	cellular organisms, Eukaryota, Opisthokonta, Fungi, Dikarya, Ascomycota, Taphrinomycotina, Schizosaccharomycetes, Schizosaccharomycetales, Schizosaccharomycetaceae, Schizosaccharomyces, Schizosaccharomyces pombe (Fission yeast), Schizosaccharomyces pombe (strain 972 / ATCC 24843) (Fission yeast)	2759		SPAC23C11.06c
O13923	cellular organisms, Eukaryota, Opisthokonta, Fungi, Dikarya, Ascomycota, Taphrinomycotina, Schizosaccharomycetes, Schizosaccharomycetales, Schizosaccharomycetaceae, Schizosaccharomyces, Schizosaccharomyces pombe (Fission yeast), Schizosaccharomyces pombe (strain 972 / ATCC 24843) (Fission yeast)	2759		crn1 SPAC23C4.02
O13990	cellular organisms, Eukaryota, Opisthokonta, Fungi, Dikarya, Ascomycota, Taphrinomycotina, Schizosaccharomycetes, Schizosaccharomycetales, Schizosaccharomycetaceae, Schizosaccharomyces, Schizosaccharomyces pombe (Fission yeast), Schizosaccharomyces pombe (strain 972 / ATCC 24843) (Fission yeast)	2759	FUNCTION: Glucanases possibly play a role in cell expansion during growth, in cell-cell fusion during mating, and in spore release during sporulation. This enzyme may be involved in beta-glucan degradation and also function biosynthetically as a transglycosylase.	bgl2 SPAC26H5.08c
P15703	cellular organisms, Eukaryota, Opisthokonta, Fungi, Dikarya, Ascomycota, saccharomyceta, Saccharomycotina (true yeasts), Saccharomycetes, Saccharomycetales (budding yeasts), Saccharomycetaceae, Saccharomyces, Saccharomyces cerevisiae (Baker's yeast), Saccharomyces cerevisiae (strain ATCC 204508 / S288c) (Baker's yeast)	2759	FUNCTION: Glucanases possibly play a role in cell expansion during growth, in cell-cell fusion during mating, and in spore release during sporulation. This enzyme may be involved in beta-glucan degradation and also function biosynthetically as a transglycosylase.	BGL2 SCW9 YGR282C
O14328	cellular organisms, Eukaryota, Opisthokonta, Fungi, Dikarya, Ascomycota, Taphrinomycotina, Schizosaccharomycetes, Schizosaccharomycetales, Schizosaccharomycetaceae, Schizosaccharomyces, Schizosaccharomyces pombe (Fission yeast), Schizosaccharomyces pombe (strain 972 / ATCC 24843) (Fission yeast)	2759		ksp1 ppk20 SPBC16E9.13
O14356	cellular organisms, Eukaryota, Opisthokonta, Fungi, Dikarya, Ascomycota, Taphrinomycotina, Schizosaccharomycetes, Schizosaccharomycetales, Schizosaccharomycetaceae, Schizosaccharomyces, Schizosaccharomyces pombe (Fission yeast), Schizosaccharomyces pombe (strain 972 / ATCC 24843) (Fission yeast)	2759	FUNCTION: Phosphatidylinositol 3-kinase homolog, component of TORC2, which regulates multiple cellular processes to control cell growth in response to environmental signals. TORC2 is required for cell survival under various stress conditions. TORC2 positively controls G1 cell-cycle arrest, sexual development and amino acid uptake. Positively regulates amino acid uptake through the control of expr…	tor1 SPBC30D10.10c
O14442	cellular organisms, Eukaryota, Opisthokonta, Fungi, Dikarya, Ascomycota, saccharomyceta, Pezizomycotina, leotiomyceta, sordariomyceta, Leotiomycetes, Erysiphales (powdery mildews), Erysiphaceae, Erysiphe, Uncinula necator (Grape powdery mildew)	2759	FUNCTION: Catalyzes C14-demethylation of lanosterol which is critical for ergosterol biosynthesis. It transforms lanosterol into 4,4'-dimethyl cholesta-8,14,24-triene-3-beta-ol (By similarity). {ECO:0000250}.	CYP51
O15050	cellular organisms, Eukaryota, Opisthokonta, Metazoa, Eumetazoa, Bilateria, Deuterostomia, Chordata, Craniata, Vertebrata, Gnathostomata (jawed vertebrates), Teleostomi, Euteleostomi, Sarcopterygii, Dipnotetrapodomorpha, Tetrapoda, Amniota, Mammalia, Theria, Eutheria, Boreoeutheria, Euarchontoglires, Primates, Haplorrhini, Simiiformes, Catarrhini, Hominoidea (apes), Hominidae (great apes), Homini…	2759		TRANK1 KIAA0342 LBA1
O15228	cellular organisms, Eukaryota, Opisthokonta, Metazoa, Eumetazoa, Bilateria, Deuterostomia, Chordata, Craniata, Vertebrata, Gnathostomata (jawed vertebrates), Teleostomi, Euteleostomi, Sarcopterygii, Dipnotetrapodomorpha, Tetrapoda, Amniota, Mammalia, Theria, Eutheria, Boreoeutheria, Euarchontoglires, Primates, Haplorrhini, Simiiformes, Catarrhini, Hominoidea (apes), Hominidae (great apes), Homini…	2759		GNPAT DAPAT DHAPAT
O22060	cellular organisms, Eukaryota, Viridiplantae, Streptophyta, Streptophytina, Embryophyta, Tracheophyta, Euphyllophyta, Spermatophyta, Magnoliophyta, Mesangiospermae, eudicotyledons, Gunneridae, Pentapetalae, rosids, malvids, Sapindales, Rutaceae, Aurantioideae, Citrus, Citrus unshiu (Satsuma mandarin) (Citrus nobilis var. unshiu)	2759	FUNCTION: Plays a role in photosynthetic sucrose synthesis by catalyzing the rate-limiting step of sucrose biosynthesis from UDP-glucose and fructose- 6-phosphate. Involved in the regulation of carbon partitioning in the leaves of plants. May regulate the synthesis of sucrose and therefore play a major role as a limiting factor in the export of photoassimilates out of the leaf. Plays a role for s…	SPS1
O22137	cellular organisms, Eukaryota, Viridiplantae, Streptophyta, Streptophytina, Embryophyta, Tracheophyta, Euphyllophyta, Spermatophyta, Magnoliophyta, Mesangiospermae, eudicotyledons, Gunneridae, Pentapetalae, rosids, malvids, Brassicales, Brassicaceae, Camelineae, Arabidopsis, Arabidopsis thaliana (Mouse-ear cress)	2759	FUNCTION: Plays a major role in chloroplast RNA editing. Acts as a site-recognition transacting factor to recruit C-deaminase (PubMed:15662426, PubMed:17015439). Involved in single RNA editing events. Required for the edition of the site 1 of ndhD (ndhD-1 site corresponding to cytidine-2), which is a plastid-encoded subunit of the NADH-plastoquinone oxidoreductase. The interaction with DYW1 is re…	CRR4 PCMP-E11 At2g45350 F4L23.14
O22151	cellular organisms, Eukaryota, Viridiplantae, Streptophyta, Streptophytina, Embryophyta, Tracheophyta, Euphyllophyta, Spermatophyta, Magnoliophyta, Mesangiospermae, eudicotyledons, Gunneridae, Pentapetalae, rosids, malvids, Brassicales, Brassicaceae, Camelineae, Arabidopsis, Arabidopsis thaliana (Mouse-ear cress)	2759	FUNCTION: Involved in transport from the ER to the Golgi apparatus as well as in intra-Golgi transport. It belongs to a super-family of proteins called t-SNAREs or soluble NSF (N-ethylmaleimide-sensitive factor) attachment protein receptor (By similarity). {ECO:0000250}.	GOS12 At2g45200 F4L23.29
O22161	cellular organisms, Eukaryota, Viridiplantae, Streptophyta, Streptophytina, Embryophyta, Tracheophyta, Euphyllophyta, Spermatophyta, Magnoliophyta, Mesangiospermae, eudicotyledons, Gunneridae, Pentapetalae, rosids, malvids, Brassicales, Brassicaceae, Camelineae, Arabidopsis, Arabidopsis thaliana (Mouse-ear cress)	2759	FUNCTION: Promotes lateral root initiation and development, independently of auxin (IAA) and abscisis acid (ABA). {ECO:0000269|PubMed:16434475}.	FBX5 At2g44900 T13E15.9
O22193	cellular organisms, Eukaryota, Viridiplantae, Streptophyta, Streptophytina, Embryophyta, Tracheophyta, Euphyllophyta, Spermatophyta, Magnoliophyta, Mesangiospermae, eudicotyledons, Gunneridae, Pentapetalae, rosids, malvids, Brassicales, Brassicaceae, Camelineae, Arabidopsis, Arabidopsis thaliana (Mouse-ear cress)	2759	FUNCTION: Functions as an E3 ubiquitin ligase. {ECO:0000250}.	PUB4 At2g23140 T20D16.23
O22207	cellular organisms, Eukaryota, Viridiplantae, Streptophyta, Streptophytina, Embryophyta, Tracheophyta, Euphyllophyta, Spermatophyta, Magnoliophyta, Mesangiospermae, eudicotyledons, Gunneridae, Pentapetalae, rosids, malvids, Brassicales, Brassicaceae, Camelineae, Arabidopsis, Arabidopsis thaliana (Mouse-ear cress)	2759	FUNCTION: Recognizes and hydrolyzes the peptide bond at the C-terminal Gly of ubiquitin. Involved in the processing of poly-ubiquitin precursors as well as that of ubiquitinated proteins. {ECO:0000269|PubMed:10898935}.	UBP5 At2g40930 T20B5.13
Q1EHT7	cellular organisms, Eukaryota, Viridiplantae, Streptophyta, Streptophytina, Embryophyta, Tracheophyta, Euphyllophyta, Spermatophyta, Magnoliophyta, Mesangiospermae, Liliopsida, Petrosaviidae, commelinids, Poales, Poaceae, BOP clade, Oryzoideae, Oryzeae, Oryzinae, Oryza, Oryza sativa (Rice), Oryza sativa subsp. japonica (Rice)	2759		Os01g0256800 LOC_Os01g15300 P0711E10.43
O22437	cellular organisms, Eukaryota, Viridiplantae, Streptophyta, Streptophytina, Embryophyta, Tracheophyta, Euphyllophyta, Spermatophyta, Magnoliophyta, Mesangiospermae, eudicotyledons, Gunneridae, Pentapetalae, rosids, fabids, Fabales, Fabaceae, Papilionoideae, Fabeae, Pisum, Pisum sativum (Garden pea)	2759	FUNCTION: Involved in chlorophyll biosynthesis. Catalyzes the insertion of magnesium ion into protoporphyrin IX to yield Mg-protoporphyrin IX. The magnesium-chelatase is a complex of three subunits, CHLI, CHLD and CHLH. The reaction takes place in two steps, with an ATP-dependent activation followed by an ATP-dependent chelation step (By similarity). {ECO:0000250}.	CHLD
O22446	cellular organisms, Eukaryota, Viridiplantae, Streptophyta, Streptophytina, Embryophyta, Tracheophyta, Euphyllophyta, Spermatophyta, Magnoliophyta, Mesangiospermae, eudicotyledons, Gunneridae, Pentapetalae, rosids, malvids, Brassicales, Brassicaceae, Camelineae, Arabidopsis, Arabidopsis thaliana (Mouse-ear cress)	2759	FUNCTION: Responsible for the deacetylation of lysine residues on the N-terminal part of the core histones (H2A, H2B, H3 and H4). Histone deacetylation gives a tag for epigenetic repression and plays an important role in transcriptional regulation, cell cycle progression and developmental events. Histone deacetylases act via the formation of large multiprotein complexes. HDA19 is involved in jasm…	HDA19 HD1 HDA1 RPD3A At4g38130 F20D10.250
O22793	cellular organisms, Eukaryota, Viridiplantae, Streptophyta, Streptophytina, Embryophyta, Tracheophyta, Euphyllophyta, Spermatophyta, Magnoliophyta, Mesangiospermae, eudicotyledons, Gunneridae, Pentapetalae, rosids, malvids, Brassicales, Brassicaceae, Camelineae, Arabidopsis, Arabidopsis thaliana (Mouse-ear cress)	2759	FUNCTION: Involved in plastid rRNA processing and consequently in translation and early chloroplast differentiation (PubMed:12678554). Involved in organellar RNA editing. Required for the processing of multiple editing sites in plastids (PubMed:22411807, PubMed:23818871). {ECO:0000269|PubMed:12678554, ECO:0000269|PubMed:22411807, ECO:0000269|PubMed:23818871}.	MORF2 DAL1 RIP2 At2g33430
O82169	cellular organisms, Eukaryota, Viridiplantae, Streptophyta, Streptophytina, Embryophyta, Tracheophyta, Euphyllophyta, Spermatophyta, Magnoliophyta, Mesangiospermae, eudicotyledons, Gunneridae, Pentapetalae, rosids, malvids, Brassicales, Brassicaceae, Camelineae, Arabidopsis, Arabidopsis thaliana (Mouse-ear cress)	2759	FUNCTION: Involved in organellar RNA editing. Required for the processing of few RNA editing sites in mitochondria. {ECO:0000269|PubMed:22411807, ECO:0000269|PubMed:23818871}.	MORF6 RIP6 At2g35240
O22799	cellular organisms, Eukaryota, Viridiplantae, Streptophyta, Streptophytina, Embryophyta, Tracheophyta, Euphyllophyta, Spermatophyta, Magnoliophyta, Mesangiospermae, eudicotyledons, Gunneridae, Pentapetalae, rosids, malvids, Brassicales, Brassicaceae, Camelineae, Arabidopsis, Arabidopsis thaliana (Mouse-ear cress)	2759		At2g33490 F4P9.26
O22822	cellular organisms, Eukaryota, Viridiplantae, Streptophyta, Streptophytina, Embryophyta, Tracheophyta, Euphyllophyta, Spermatophyta, Magnoliophyta, Mesangiospermae, eudicotyledons, Gunneridae, Pentapetalae, rosids, malvids, Brassicales, Brassicaceae, Camelineae, Arabidopsis, Arabidopsis thaliana (Mouse-ear cress)	2759	FUNCTION: Glycosyltransferase that glucosylates benzoic acid and derivatives. Substrate preference is benzoic acid > salicylic acid (SA) > 3-hydroxybenzoic acid > 4-hydroxybenzoic acid. Catalyzes the formation of both SA 2-O-beta-D-glucoside (SAG) and SA glucose ester (SGE). Has high affinity for the tryptophan precursor anthranilate. Catalyzes the formation of anthranilate glucose ester. Is the …	UGT74F2 GT SAGT1 SGT1 At2g43820 F18O19.7
O22938	cellular organisms, Eukaryota, Viridiplantae, Streptophyta, Streptophytina, Embryophyta, Tracheophyta, Euphyllophyta, Spermatophyta, Magnoliophyta, Mesangiospermae, eudicotyledons, Gunneridae, Pentapetalae, rosids, malvids, Brassicales, Brassicaceae, Camelineae, Arabidopsis, Arabidopsis thaliana (Mouse-ear cress)	2759	FUNCTION: Leucine-rich repeat receptor-like protein kinase that may play a role in vascular tissues development. {ECO:0000250|UniProtKB:Q9SJQ1}.	PXC3 At2g41820 T11A7.8
O22975	cellular organisms, Eukaryota, Viridiplantae, Streptophyta, Streptophytina, Embryophyta, Tracheophyta, Euphyllophyta, Spermatophyta, Magnoliophyta, Mesangiospermae, eudicotyledons, Gunneridae, Pentapetalae, rosids, malvids, Brassicales, Brassicaceae, Camelineae, Arabidopsis, Arabidopsis thaliana (Mouse-ear cress)	2759	FUNCTION: Lysophosphatidic acid acyltransferase which functions in phosphatidic acid biosynthesis. Is highly specific for lysophosphatidic acid and able to use different acyl-CoA donors. May regulate neutral lipid accumulation and participate in the regulation of lipid turnover in vegetative cells. Possesses additional triacylglycerol lipase and phospholipase A2 activities in vitro. Is not active…	At4g24160 T19F6.4
O22993	cellular organisms, Eukaryota, Viridiplantae, Streptophyta, Streptophytina, Embryophyta, Tracheophyta, Euphyllophyta, Spermatophyta, Magnoliophyta, Mesangiospermae, eudicotyledons, Gunneridae, Pentapetalae, rosids, malvids, Brassicales, Brassicaceae, Camelineae, Arabidopsis, Arabidopsis thaliana (Mouse-ear cress)	2759	FUNCTION: Functions in chloroplast biogenesis and chloroplast division (PubMed:10417716, PubMed:22900897). Required for plastid development during embryogenesis (PubMed:22900897, PubMed:24964212). Might be involved in chaperone functions or play a structural role in the thylakoid FtsH complex (PubMed:12185496). {ECO:0000269|PubMed:10417716, ECO:0000269|PubMed:22900897, ECO:0000269|PubMed:24964212…	FTSHI1 ARC1 At4g23940 T19F6.22 T32A16.10
O23052	cellular organisms, Eukaryota, Viridiplantae, Streptophyta, Streptophytina, Embryophyta, Tracheophyta, Euphyllophyta, Spermatophyta, Magnoliophyta, Mesangiospermae, eudicotyledons, Gunneridae, Pentapetalae, rosids, malvids, Brassicales, Brassicaceae, Camelineae, Arabidopsis, Arabidopsis thaliana (Mouse-ear cress)	2759		At1g05150 YUP8H12.24
O23140	cellular organisms, Eukaryota, Viridiplantae, Streptophyta, Streptophytina, Embryophyta, Tracheophyta, Euphyllophyta, Spermatophyta, Magnoliophyta, Mesangiospermae, eudicotyledons, Gunneridae, Pentapetalae, rosids, malvids, Brassicales, Brassicaceae, Camelineae, Arabidopsis, Arabidopsis thaliana (Mouse-ear cress)	2759	FUNCTION: Subunit of the adaptor protein complex 2 (AP-2). Adaptor protein complexes function in protein transport via transport vesicles in different membrane traffic pathways. Adaptor protein complexes are vesicle coat components and appear to be involved in cargo selection and vesicle formation. AP-2 is involved in clathrin-dependent endocytosis in which cargo proteins are incorporated into ve…	AP2M AP47/50 At5g46630 MZA15.2
O23141	cellular organisms, Eukaryota, Viridiplantae, Streptophyta, Streptophytina, Embryophyta, Tracheophyta, Euphyllophyta, Spermatophyta, Magnoliophyta, Mesangiospermae, eudicotyledons, Gunneridae, Pentapetalae, rosids, malvids, Brassicales, Brassicaceae, Camelineae, Arabidopsis, Arabidopsis thaliana (Mouse-ear cress)	2759		SPE2 At4g34710 T4L20.290
O23144	cellular organisms, Eukaryota, Viridiplantae, Streptophyta, Streptophytina, Embryophyta, Tracheophyta, Euphyllophyta, Spermatophyta, Magnoliophyta, Mesangiospermae, eudicotyledons, Gunneridae, Pentapetalae, rosids, malvids, Brassicales, Brassicaceae, Camelineae, Arabidopsis, Arabidopsis thaliana (Mouse-ear cress)	2759	FUNCTION: Promotes AHA1 plasma membrane ATPase activity by binding to a site different from the 14-3-3 binding site. {ECO:0000269|PubMed:12182706, ECO:0000269|PubMed:16279950}.	PPI1 At4g27500 F27G19.100
O23181	cellular organisms, Eukaryota, Viridiplantae, Streptophyta, Streptophytina, Embryophyta, Tracheophyta, Euphyllophyta, Spermatophyta, Magnoliophyta, Mesangiospermae, eudicotyledons, Gunneridae, Pentapetalae, rosids, malvids, Brassicales, Brassicaceae, Camelineae, Arabidopsis, Arabidopsis thaliana (Mouse-ear cress)	2759	FUNCTION: Possesses non-specific lipolytic acyl hydrolase (LAH) activity. Catalyzes the hydrolysis of the neutral lipids monogalactosyldiacylglycerol (MGDG), digalactosyldiacylglycerol (DGDG) and phosphatidylglycerol (PG), and less efficiently the polar lipids phosphatidylcholine (PC) and phosphatidylinositol (PI), but not the storage lipid triacylglycerol (TAG). May play a role in root developme…	PLP3 At4g37050 AP22.16 C7A10.310
O23225	cellular organisms, Eukaryota, Viridiplantae, Streptophyta, Streptophytina, Embryophyta, Tracheophyta, Euphyllophyta, Spermatophyta, Magnoliophyta, Mesangiospermae, eudicotyledons, Gunneridae, Pentapetalae, rosids, malvids, Brassicales, Brassicaceae, Camelineae, Arabidopsis, Arabidopsis thaliana (Mouse-ear cress)	2759	FUNCTION: Functions as an E3 ubiquitin ligase. {ECO:0000250}.	PUB5 At4g36550 AP22.63 C7A10.810
O23372	cellular organisms, Eukaryota, Viridiplantae, Streptophyta, Streptophytina, Embryophyta, Tracheophyta, Euphyllophyta, Spermatophyta, Magnoliophyta, Mesangiospermae, eudicotyledons, Gunneridae, Pentapetalae, rosids, malvids, Brassicales, Brassicaceae, Camelineae, Arabidopsis, Arabidopsis thaliana (Mouse-ear cress)	2759	FUNCTION: Histone methyltransferase specifically required for trimethylation of 'Lys-4' of histone H3 (H3K4me3) and is crucial for both sporophyte and gametophyte development (PubMed:21037105, PubMed:20937886).	ATXR3 SDG2 SET2 At4g15180 dl3635w FCAALL.214
O23461	cellular organisms, Eukaryota, Viridiplantae, Streptophyta, Streptophytina, Embryophyta, Tracheophyta, Euphyllophyta, Spermatophyta, Magnoliophyta, Mesangiospermae, eudicotyledons, Gunneridae, Pentapetalae, rosids, malvids, Brassicales, Brassicaceae, Camelineae, Arabidopsis, Arabidopsis thaliana (Mouse-ear cress)	2759	FUNCTION: Arabinose kinase. Involved in the salvage pathway which converts free L-arabinose to UDP-L-arabinose. May play a role in arabinose transport. {ECO:0000269|PubMed:10344205}.	ARA1 ISA1 At4g16130 dl4105w FCAALL.288
O23530	cellular organisms, Eukaryota, Viridiplantae, Streptophyta, Streptophytina, Embryophyta, Tracheophyta, Euphyllophyta, Spermatophyta, Magnoliophyta, Mesangiospermae, eudicotyledons, Gunneridae, Pentapetalae, rosids, malvids, Brassicales, Brassicaceae, Camelineae, Arabidopsis, Arabidopsis thaliana (Mouse-ear cress)	2759	FUNCTION: Disease resistance protein of the TIR-NB-LRR-type. Part of the RPP5 locus that contains a cluster of several paralogous disease resistance (R) genes. Resistance proteins guard the plant against pathogens that contain an appropriate avirulence protein via an indirect interaction with this avirulence protein. That triggers a defense system including the hypersensitive response, which rest…	SNC1 BAL At4g16890 dl4475c FCAALL.51
O23614	cellular organisms, Eukaryota, Viridiplantae, Streptophyta, Streptophytina, Embryophyta, Tracheophyta, Euphyllophyta, Spermatophyta, Magnoliophyta, Mesangiospermae, eudicotyledons, Gunneridae, Pentapetalae, rosids, malvids, Brassicales, Brassicaceae, Camelineae, Arabidopsis, Arabidopsis thaliana (Mouse-ear cress)	2759	FUNCTION: Protease involved in the C-terminal processing of the chloroplastic D1 protein of photosystem II. This proteolytic processing is necessary to allow the light-driven assembly of the tetranuclear manganese cluster, which is responsible for photosynthetic water oxidation. {ECO:0000250|UniProtKB:O04073}.	CTPA2 At4g17740 dl4905c FCAALL.169
O23702	cellular organisms, Eukaryota, Viridiplantae, Streptophyta, Streptophytina, Embryophyta, Tracheophyta, Euphyllophyta, Spermatophyta, Magnoliophyta, Mesangiospermae, eudicotyledons, Gunneridae, Pentapetalae, rosids, malvids, Brassicales, Brassicaceae, Camelineae, Arabidopsis, Arabidopsis thaliana (Mouse-ear cress)	2759	FUNCTION: Involved in controlling the equilibrium between tubular and stacked structures in the Golgi complex (By similarity). Required for cortical microtubules (MTs) arrangement that confers cell shape. Regulates the width of leaves by controlling the polar elongation of leaf cells. Involved in the regulation of trichome branching. Seems to not be able to regulate gene transcription. Regulates …	AN DOQ At1g01510 F22L4.6
P46416	cellular organisms, Eukaryota, Viridiplantae, Streptophyta, Streptophytina, Embryophyta, Tracheophyta, Euphyllophyta, Spermatophyta, Magnoliophyta, Mesangiospermae, eudicotyledons, Gunneridae, Pentapetalae, rosids, malvids, Brassicales, Brassicaceae, Camelineae, Arabidopsis, Arabidopsis thaliana (Mouse-ear cress)	2759		GSH2 GSHII At5g27380 F21A20_90
O24160	cellular organisms, Eukaryota, Viridiplantae, Streptophyta, Streptophytina, Embryophyta, Tracheophyta, Euphyllophyta, Spermatophyta, Magnoliophyta, Mesangiospermae, eudicotyledons, Gunneridae, Pentapetalae, asterids, lamiids, Solanales, Solanaceae, Nicotianoideae, Nicotianeae, Nicotiana, Nicotiana tabacum (Common tobacco)	2759	FUNCTION: Transcriptional activator that binds specifically to the DNA sequence 5'-TGACG-3'. Recognizes ocs elements like the as-1 motif of the cauliflower mosaic virus 35S promoter. Binding to the as-1-like cis elements mediate auxin- and salicylic acid-inducible transcription.	TGA21
O24467	cellular organisms, Eukaryota, Viridiplantae, Streptophyta, Streptophytina, Embryophyta, Tracheophyta, Euphyllophyta, Spermatophyta, Magnoliophyta, Mesangiospermae, eudicotyledons, Gunneridae, Pentapetalae, rosids, fabids, Rosales, Rosaceae, Maloideae, Amygdaleae, Prunus, Prunus armeniaca (Apricot) (Armeniaca vulgaris)	2759
O31646	cellular organisms, Bacteria, Terrabacteria group, Firmicutes, Bacilli, Bacillales, Bacillaceae, Bacillus, Bacillus subtilis group, Bacillus subtilis, Bacillus subtilis subsp. subtilis, Bacillus subtilis (strain 168)	2		manA pmi yjdE BSU12020
O42626	cellular organisms, Eukaryota, Opisthokonta, Fungi, Dikarya, Ascomycota, saccharomyceta, Pezizomycotina, leotiomyceta, sordariomyceta, Sordariomycetes, Sordariomycetidae, Sordariales, Sordariaceae, Neurospora, Neurospora crassa, Neurospora crassa (strain ATCC 24698 / 74-OR23-1A / CBS 708.71 / DSM 1257 / FGSC 987)	2759	FUNCTION: Controls entry of the cell into the asexual developmental program. Required to repress entry into the conidiation program.	nrc-2 B1K11.130 NCU01797
O42764	cellular organisms, Eukaryota, Opisthokonta, Fungi, Dikarya, Ascomycota, saccharomyceta, Pezizomycotina, leotiomyceta, dothideomyceta, Dothideomycetes, Dothideomycetidae, Capnodiales, Mycosphaerellaceae, Zymoseptoria, Zymoseptoria tritici (Speckled leaf blotch fungus) (Septoria tritici)	2759		HPPD
O42820	cellular organisms, Eukaryota, Opisthokonta, Fungi, Dikarya, Basidiomycota, Agaricomycotina, Agaricomycetes, Agaricomycetidae, Agaricales, Schizophyllaceae, Schizophyllum, Schizophyllum commune (Split gill fungus)	2759	FUNCTION: This protein promotes the GTP-dependent binding of aminoacyl-tRNA to the A-site of ribosomes during protein biosynthesis.	TEF1
O42916	cellular organisms, Eukaryota, Opisthokonta, Fungi, Dikarya, Ascomycota, Taphrinomycotina, Schizosaccharomycetes, Schizosaccharomycetales, Schizosaccharomycetaceae, Schizosaccharomyces, Schizosaccharomyces pombe (Fission yeast), Schizosaccharomyces pombe (strain 972 / ATCC 24843) (Fission yeast)	2759	FUNCTION: Membrane-bound O-acyltransferase that mediates the incorporation of unsaturated acyl chains into the sn-2 position of phospholipids. {ECO:0000269|PubMed:17890783}.	ale1 lpt1 SPBC16A3.10
O47950	cellular organisms, Eukaryota, Opisthokonta, Fungi, Dikarya, Ascomycota, saccharomyceta, Pezizomycotina, leotiomyceta, sordariomyceta, Sordariomycetes, Sordariomycetidae, Sordariales, Sordariaceae, Neurospora, Neurospora crassa, Neurospora crassa (strain ATCC 24698 / 74-OR23-1A / CBS 708.71 / DSM 1257 / FGSC 987)	2759	FUNCTION: Core subunit of the mitochondrial membrane respiratory chain NADH dehydrogenase (Complex I) that is believed to belong to the minimal assembly required for catalysis. Complex I functions in the transfer of electrons from NADH to the respiratory chain. The immediate electron acceptor for the enzyme is believed to be ubiquinone.	G17A4.170 NCU03953
O48520	cellular organisms, Eukaryota, Viridiplantae, Streptophyta, Streptophytina, Embryophyta, Tracheophyta, Euphyllophyta, Spermatophyta, Magnoliophyta, Mesangiospermae, eudicotyledons, Gunneridae, Pentapetalae, rosids, malvids, Brassicales, Brassicaceae, Camelineae, Arabidopsis, Arabidopsis thaliana (Mouse-ear cress)	2759	FUNCTION: The function of the small subunit is not yet clear.	POLD2 At2g42120 T24P15.3
O48533	cellular organisms, Eukaryota, Viridiplantae, Streptophyta, Streptophytina, Embryophyta, Tracheophyta, Euphyllophyta, Spermatophyta, Magnoliophyta, Mesangiospermae, eudicotyledons, Gunneridae, Pentapetalae, rosids, malvids, Brassicales, Brassicaceae, Camelineae, Arabidopsis, Arabidopsis thaliana (Mouse-ear cress)	2759	FUNCTION: Negative regulator of the anaphase-promoting complex/cyclosome (APC/C) ubiquitin ligase required for proper mitotic progression and cell fate determination; inhibits premature cell differentiation. Prevents DNA endoreplication by promoting the maintenance of the mitotic state by preferentially inhibiting APC/C(FZR) and triggering cyclins accumulation (e.g. CYCB1-1, CYCB1-2 and CYCA2-3) …	PYM UVI4 At2g42260 T24P15.17
O48686	cellular organisms, Eukaryota, Viridiplantae, Streptophyta, Streptophytina, Embryophyta, Tracheophyta, Euphyllophyta, Spermatophyta, Magnoliophyta, Mesangiospermae, eudicotyledons, Gunneridae, Pentapetalae, rosids, malvids, Brassicales, Brassicaceae, Camelineae, Arabidopsis, Arabidopsis thaliana (Mouse-ear cress)	2759	FUNCTION: Acts as a transcriptional repressor. Interacts with ERF7 to repress genes in abscisic acid and drought stress responses. The heterodimer represses transcription by tethering SNL3 to DNA. {ECO:0000269|PubMed:15994908}.	SNL3 SIN3 At1g24190 F3I6.12
O48723	cellular organisms, Eukaryota, Viridiplantae, Streptophyta, Streptophytina, Embryophyta, Tracheophyta, Euphyllophyta, Spermatophyta, Magnoliophyta, Mesangiospermae, eudicotyledons, Gunneridae, Pentapetalae, rosids, malvids, Brassicales, Brassicaceae, Camelineae, Arabidopsis, Arabidopsis thaliana (Mouse-ear cress)	2759	FUNCTION: Possesses non-specific lipolytic acyl hydrolase (LAH) activity. Catalyzes the hydrolysis of the galactolipids monogalactosyldiacylglycerol (MGDG) and digalactosyldiacylglycerol (DGDG), and less efficiently the phoshpolipids phosphatidylcholine (PC), phosphatidylethanolamine (PE), phosphatidylglycerol (PG), phosphatidic acid (PA), phosphatidylserine (PS) and phosphatidylinositol (PI). Fa…	PLP2 At2g26560 T9J22.23
O48780	cellular organisms, Eukaryota, Viridiplantae, Streptophyta, Streptophytina, Embryophyta, Tracheophyta, Euphyllophyta, Spermatophyta, Magnoliophyta, Mesangiospermae, eudicotyledons, Gunneridae, Pentapetalae, rosids, malvids, Brassicales, Brassicaceae, Camelineae, Arabidopsis, Arabidopsis thaliana (Mouse-ear cress)	2759	FUNCTION: Active on both saturated and mono-unsaturated acyl chains C16 to C20. {ECO:0000269|PubMed:16765910}.	KCS11 At2g26640 F18A8.1
O48837	cellular organisms, Eukaryota, Viridiplantae, Streptophyta, Streptophytina, Embryophyta, Tracheophyta, Euphyllophyta, Spermatophyta, Magnoliophyta, Mesangiospermae, eudicotyledons, Gunneridae, Pentapetalae, rosids, malvids, Brassicales, Brassicaceae, Camelineae, Arabidopsis, Arabidopsis thaliana (Mouse-ear cress)	2759		LECRKS2 AP4.3A At2g32800 F24L7.6
O48847	cellular organisms, Eukaryota, Viridiplantae, Streptophyta, Streptophytina, Embryophyta, Tracheophyta, Euphyllophyta, Spermatophyta, Magnoliophyta, Mesangiospermae, eudicotyledons, Gunneridae, Pentapetalae, rosids, malvids, Brassicales, Brassicaceae, Camelineae, Arabidopsis, Arabidopsis thaliana (Mouse-ear cress)	2759	FUNCTION: Transcription repressor subunit of the SEU-SLK1 and SEU-SLK2 transcriptional corepressor of abiotic stress (e.g. salt and osmotic stress) response genes, by means of an epigenetic process involving histone modification (e.g. H3K9 and H3K14 acetylation), probably by recruiting HDAC, to facilitate the condensation of chromatin thus preventing transcription at the target genes (PubMed:2456…	LUH MUM1 At2g32700 F24L7.16
O48915	cellular organisms, Eukaryota, Viridiplantae, Streptophyta, Streptophytina, Embryophyta, Tracheophyta, Euphyllophyta, Spermatophyta, Magnoliophyta, Mesangiospermae, eudicotyledons, Gunneridae, Pentapetalae, rosids, malvids, Brassicales, Brassicaceae, Camelineae, Arabidopsis, Arabidopsis thaliana (Mouse-ear cress)	2759	FUNCTION: Involved in disease resistance. Required for resistance conferred by multiple R genes recognizing different bacterial and oomycete pathogen isolates like avirulent P.syringae or H.parasitica (downy mildew). Required for the establishment of hypersensitive response (HR) and systemic acquired resistance (SAR) after infection with the bacterial pathogen P.syringae DC3000 carrying avrRpt2. …	NDR1 At3g20600 K10D20.24
O48927	cellular organisms, Eukaryota, Viridiplantae, Streptophyta, Streptophytina, Embryophyta, Tracheophyta, Euphyllophyta, Spermatophyta, Magnoliophyta, Mesangiospermae, eudicotyledons, Gunneridae, Pentapetalae, rosids, fabids, Fabales, Fabaceae, Papilionoideae, Phaseoleae, Glycine, Soja, Glycine max (Soybean) (Glycine hispida)	2759		CYP78A3
O49160	cellular organisms, Eukaryota, Viridiplantae, Streptophyta, Streptophytina, Embryophyta, Tracheophyta, Euphyllophyta, Spermatophyta, Magnoliophyta, Mesangiospermae, eudicotyledons, Gunneridae, Pentapetalae, rosids, malvids, Brassicales, Brassicaceae, Camelineae, Arabidopsis, Arabidopsis thaliana (Mouse-ear cress)	2759	FUNCTION: Component of the eukaryotic translation initiation factor 3 (eIF-3) complex, which is involved in protein synthesis and, together with other initiation factors, stimulates binding of mRNA and methionyl-tRNAi to the 40S ribosome. {ECO:0000255|HAMAP-Rule:MF_03002}.	TIF3C1 At3g56150 F18O21_110
O49279	cellular organisms, Eukaryota, Viridiplantae, Streptophyta, Streptophytina, Embryophyta, Tracheophyta, Euphyllophyta, Spermatophyta, Magnoliophyta, Mesangiospermae, eudicotyledons, Gunneridae, Pentapetalae, rosids, malvids, Brassicales, Brassicaceae, Camelineae, Arabidopsis, Arabidopsis thaliana (Mouse-ear cress)	2759	FUNCTION: Component of SCF(ASK-cullin-F-box) E3 ubiquitin ligase complexes, which may mediate the ubiquitination and subsequent proteasomal degradation of target proteins. {ECO:0000250}.	SKIP15 FBX3 At1g76920 F22K20.2
O49292	cellular organisms, Eukaryota, Viridiplantae, Streptophyta, Streptophytina, Embryophyta, Tracheophyta, Euphyllophyta, Spermatophyta, Magnoliophyta, Mesangiospermae, eudicotyledons, Gunneridae, Pentapetalae, rosids, malvids, Brassicales, Brassicaceae, Camelineae, Arabidopsis, Arabidopsis thaliana (Mouse-ear cress)	2759		PPD4 At1g77090 F22K20.16
O49318	cellular organisms, Eukaryota, Viridiplantae, Streptophyta, Streptophytina, Embryophyta, Tracheophyta, Euphyllophyta, Spermatophyta, Magnoliophyta, Mesangiospermae, eudicotyledons, Gunneridae, Pentapetalae, rosids, malvids, Brassicales, Brassicaceae, Camelineae, Arabidopsis, Arabidopsis thaliana (Mouse-ear cress)	2759		At2g33170 F25I18.9
O49354	cellular organisms, Eukaryota, Viridiplantae, Streptophyta, Streptophytina, Embryophyta, Tracheophyta, Euphyllophyta, Spermatophyta, Magnoliophyta, Mesangiospermae, eudicotyledons, Gunneridae, Pentapetalae, rosids, malvids, Brassicales, Brassicaceae, Camelineae, Arabidopsis, Arabidopsis thaliana (Mouse-ear cress)	2759	FUNCTION: O-methyltransferase that catalyzes the 2 O-methylation steps in the ubiquinone biosynthetic pathway. {ECO:0000255|HAMAP-Rule:MF_03190}.	COQ3 EMB3002 At2g30920 F7F1.13
O49429	cellular organisms, Eukaryota, Viridiplantae, Streptophyta, Streptophytina, Embryophyta, Tracheophyta, Euphyllophyta, Spermatophyta, Magnoliophyta, Mesangiospermae, eudicotyledons, Gunneridae, Pentapetalae, rosids, malvids, Brassicales, Brassicaceae, Camelineae, Arabidopsis, Arabidopsis thaliana (Mouse-ear cress)	2759	FUNCTION: Involved in organellar RNA editing. Required for the processing of numerous RNA editing sites in mitochondria (PubMed:22411807, PubMed:23818871). Binds to the mitochondrial MEF19 and MEF21 factors, two pentatricopeptide repeat-containing proteins involved in RNA editing (PubMed:22411807). {ECO:0000269|PubMed:22411807, ECO:0000269|PubMed:23818871}.	MORF1 RIP8 At4g20020
O49434	cellular organisms, Eukaryota, Viridiplantae, Streptophyta, Streptophytina, Embryophyta, Tracheophyta, Euphyllophyta, Spermatophyta, Magnoliophyta, Mesangiospermae, eudicotyledons, Gunneridae, Pentapetalae, rosids, malvids, Brassicales, Brassicaceae, Camelineae, Arabidopsis, Arabidopsis thaliana (Mouse-ear cress)	2759	FUNCTION: Involved in the catabolism of purine nucleotides. Can use allantoate as substrate, but not Nalpha-carbamoyl-L-Asp, Nalpha-carbamoyl-L-Ala or Nalpha-carbamoyl-Gly. The sequential activity of AAH, UGLYAH and UAH allows a complete purine breakdown without the intermediate generation of urea. {ECO:0000269|PubMed:16496096, ECO:0000269|PubMed:18065556, ECO:0000269|PubMed:19935661, ECO:0000269…	AAH At4g20070 F18F4.170
O49453	cellular organisms, Eukaryota, Viridiplantae, Streptophyta, Streptophytina, Embryophyta, Tracheophyta, Euphyllophyta, Spermatophyta, Magnoliophyta, Mesangiospermae, eudicotyledons, Gunneridae, Pentapetalae, rosids, malvids, Brassicales, Brassicaceae, Camelineae, Arabidopsis, Arabidopsis thaliana (Mouse-ear cress)	2759		At4g28440 F20O9.120
O49459	cellular organisms, Eukaryota, Viridiplantae, Streptophyta, Streptophytina, Embryophyta, Tracheophyta, Euphyllophyta, Spermatophyta, Magnoliophyta, Mesangiospermae, eudicotyledons, Gunneridae, Pentapetalae, rosids, malvids, Brassicales, Brassicaceae, Camelineae, Arabidopsis, Arabidopsis thaliana (Mouse-ear cress)	2759	FUNCTION: Transcriptional activator that plays a regulatory role in the development of secondary cell wall fibers (PubMed:18952777,PubMed:22133261). Involved in the regulation of cellulose and hemicellulose biosynthetic genes as well as of genes involved in lignin polymerization and signaling (PubMed:22133261). Is not a direct target of SND1 (PubMed:18952777). {ECO:0000269|PubMed:18952777, ECO:00…	NAC073 SND2 At4g28500 F20O9.190
O49508	cellular organisms, Eukaryota, Viridiplantae, Streptophyta, Streptophytina, Embryophyta, Tracheophyta, Euphyllophyta, Spermatophyta, Magnoliophyta, Mesangiospermae, eudicotyledons, Gunneridae, Pentapetalae, rosids, malvids, Brassicales, Brassicaceae, Camelineae, Arabidopsis, Arabidopsis thaliana (Mouse-ear cress)	2759		At4g18380 F28J12.40
O49814	cellular organisms, Eukaryota, Viridiplantae, Streptophyta, Streptophytina, Embryophyta, Tracheophyta, Euphyllophyta, Spermatophyta, Magnoliophyta, Mesangiospermae, eudicotyledons, Gunneridae, Pentapetalae, asterids, lamiids, Solanales, Solanaceae, Solanoideae, Capsiceae, Capsicum (peppers), Capsicum annuum (Bell pepper)	2759	FUNCTION: Nonheme diiron monooxygenase involved in the biosynthesis of xanthophylls. Specific for beta-ring hydroxylations of beta-carotene. Produces beta-cryptoxanthin and zeaxanthin. Uses ferredoxin as an electron donor. {ECO:0000269|PubMed:9555077}.	CA2
O49840	cellular organisms, Eukaryota, Viridiplantae, Streptophyta, Streptophytina, Embryophyta, Tracheophyta, Euphyllophyta, Spermatophyta, Magnoliophyta, Mesangiospermae, eudicotyledons, Gunneridae, Pentapetalae, rosids, malvids, Brassicales, Brassicaceae, Camelineae, Arabidopsis, Arabidopsis thaliana (Mouse-ear cress)	2759		APK2B At2g02800 T20F6.6
O49931	cellular organisms, Eukaryota, Viridiplantae, Streptophyta, Streptophytina, Embryophyta, Tracheophyta, Euphyllophyta, Spermatophyta, Magnoliophyta, Mesangiospermae, eudicotyledons, Gunneridae, Pentapetalae, rosids, fabids, Fabales, Fabaceae, Papilionoideae, Fabeae, Pisum, Pisum sativum (Garden pea)	2759	FUNCTION: Involved in protein precursor import into chloroplasts. Part of the redox regulon consisting of TIC32, TIC 55 and TIC62.	TIC55
P87267	cellular organisms, Eukaryota, Opisthokonta, Fungi, Dikarya, Ascomycota, saccharomyceta, Saccharomycotina (true yeasts), Saccharomycetes, Saccharomycetales (budding yeasts), Saccharomycetaceae, Saccharomyces, Saccharomyces cerevisiae (Baker's yeast), Saccharomyces cerevisiae (strain ATCC 204508 / S288c) (Baker's yeast)	2759		YDR417C
A0A023PXC2	cellular organisms, Eukaryota, Opisthokonta, Fungi, Dikarya, Ascomycota, saccharomyceta, Saccharomycotina (true yeasts), Saccharomycetes, Saccharomycetales (budding yeasts), Saccharomycetaceae, Saccharomyces, Saccharomyces cerevisiae (Baker's yeast), Saccharomyces cerevisiae (strain ATCC 204508 / S288c) (Baker's yeast)	2759		YEL053W-A
O54781	cellular organisms, Eukaryota, Opisthokonta, Metazoa, Eumetazoa, Bilateria, Deuterostomia, Chordata, Craniata, Vertebrata, Gnathostomata (jawed vertebrates), Teleostomi, Euteleostomi, Sarcopterygii, Dipnotetrapodomorpha, Tetrapoda, Amniota, Mammalia, Theria, Eutheria, Boreoeutheria, Euarchontoglires, Glires (Rodents and rabbits), Rodentia, Sciurognathi, Muroidea, Muridae, Murinae, Mus, Mus, Mus m…	2759	FUNCTION: Serine/arginine-rich protein-specific kinase which specifically phosphorylates its substrates at serine residues located in regions rich in arginine/serine dipeptides, known as RS domains and is involved in the phosphorylation of SR splicing factors and the regulation of splicing. Promotes neuronal apoptosis by up-regulating cyclin-D1 (CCND1) expression. This is done by the phosphorylat…	Srpk2
O57683	cellular organisms, Eukaryota, Opisthokonta, Metazoa, Eumetazoa, Bilateria, Deuterostomia, Chordata, Craniata, Vertebrata, Gnathostomata (jawed vertebrates), Teleostomi, Euteleostomi, Sarcopterygii, Dipnotetrapodomorpha, Tetrapoda, Amphibia, Batrachia, Anura, Pipoidea, Pipidae, Xenopodinae, Xenopus, Xenopus, Xenopus laevis (African clawed frog)	2759	FUNCTION: Subunit of the splicing factor SF3B required for 'A' complex assembly formed by the stable binding of U2 snRNP to the branchpoint sequence (BPS) in pre-mRNA. Sequence independent binding of SF3A/SF3B complex upstream of the branch site is essential, it may anchor U2 snRNP to the pre-mRNA. May also be involved in the assembly of the 'E' complex. Belongs also to the minor U12-dependent sp…	sf3b1
O59666	cellular organisms, Eukaryota, Opisthokonta, Fungi, Dikarya, Ascomycota, Taphrinomycotina, Schizosaccharomycetes, Schizosaccharomycetales, Schizosaccharomycetaceae, Schizosaccharomyces, Schizosaccharomyces pombe (Fission yeast), Schizosaccharomyces pombe (strain 972 / ATCC 24843) (Fission yeast)	2759	FUNCTION: Probably involved in copper transport and in the regulation of cellular copper level. Retrieves copper from the metallochaperone atx1 and incorporates it into trans-Golgi vesicles (By similarity). {ECO:0000250}.	ccc2 SPBC29A3.01
O59814	cellular organisms, Eukaryota, Opisthokonta, Fungi, Dikarya, Ascomycota, Taphrinomycotina, Schizosaccharomycetes, Schizosaccharomycetales, Schizosaccharomycetaceae, Schizosaccharomyces, Schizosaccharomyces pombe (Fission yeast), Schizosaccharomyces pombe (strain 972 / ATCC 24843) (Fission yeast)	2759		SPCC794.04c
O60044	cellular organisms, Eukaryota, Opisthokonta, Fungi, Dikarya, Ascomycota, saccharomyceta, Pezizomycotina, leotiomyceta, sordariomyceta, Sordariomycetes, Sordariomycetidae, Sordariales, Sordariaceae, Neurospora, Neurospora crassa, Neurospora crassa (strain ATCC 24698 / 74-OR23-1A / CBS 708.71 / DSM 1257 / FGSC 987)	2759	FUNCTION: This is a component of the ubiquinol-cytochrome c reductase complex (complex III or cytochrome b-c1 complex), which is part of the mitochondrial respiratory chain. The core protein 2 is required for the assembly of the complex.	qcr-2 B7N14.100 NCU03559
O60100	cellular organisms, Eukaryota, Opisthokonta, Fungi, Dikarya, Ascomycota, Taphrinomycotina, Schizosaccharomycetes, Schizosaccharomycetales, Schizosaccharomycetaceae, Schizosaccharomyces, Schizosaccharomyces pombe (Fission yeast), Schizosaccharomyces pombe (strain 972 / ATCC 24843) (Fission yeast)	2759	FUNCTION: Required for nuclear protein import, its predominant substrate seems to be ribosomal proteins. Binds to nucleoporins and the GTP-bound form of gsp1 (Ran) (By similarity). {ECO:0000250}.	kap123 SPBC14F5.03c
O60161	cellular organisms, Eukaryota, Opisthokonta, Fungi, Dikarya, Ascomycota, Taphrinomycotina, Schizosaccharomycetes, Schizosaccharomycetales, Schizosaccharomycetaceae, Schizosaccharomyces, Schizosaccharomyces pombe (Fission yeast), Schizosaccharomyces pombe (strain 972 / ATCC 24843) (Fission yeast)	2759	FUNCTION: Involved in nucleolar processing of pre-18S ribosomal RNA. Required for optimal pre-ribosomal RNA transcription by RNA polymerase I together with a subset of U3 proteins required for transcription (t-UTPs) (By similarity). {ECO:0000250}.	utp4 SPBC19F5.02c
Q8R2N2	cellular organisms, Eukaryota, Opisthokonta, Metazoa, Eumetazoa, Bilateria, Deuterostomia, Chordata, Craniata, Vertebrata, Gnathostomata (jawed vertebrates), Teleostomi, Euteleostomi, Sarcopterygii, Dipnotetrapodomorpha, Tetrapoda, Amniota, Mammalia, Theria, Eutheria, Boreoeutheria, Euarchontoglires, Glires (Rodents and rabbits), Rodentia, Sciurognathi, Muroidea, Muridae, Murinae, Mus, Mus, Mus m…	2759	FUNCTION: May be a transcriptional regulator. Acts as a positive regulator of HIVEP1. Ribosome biogenesis factor involved in small subunit (SSU) pre-rRNA processing at sites A', A0, 1 and 2b. {ECO:0000250|UniProtKB:Q969X6}.	Utp4 Cirh1a Kiaa1988 Tex292
O60306	cellular organisms, Eukaryota, Opisthokonta, Metazoa, Eumetazoa, Bilateria, Deuterostomia, Chordata, Craniata, Vertebrata, Gnathostomata (jawed vertebrates), Teleostomi, Euteleostomi, Sarcopterygii, Dipnotetrapodomorpha, Tetrapoda, Amniota, Mammalia, Theria, Eutheria, Boreoeutheria, Euarchontoglires, Primates, Haplorrhini, Simiiformes, Catarrhini, Hominoidea (apes), Hominidae (great apes), Homini…	2759	FUNCTION: Intron-binding spliceosomal protein required to link pre-mRNA splicing and snoRNP (small nucleolar ribonucleoprotein) biogenesis. Plays a key role in position-dependent assembly of intron-encoded box C/D small snoRNP, splicing being required for snoRNP assembly. May act by helping the folding of the snoRNA sequence. Binds to intron of pre-mRNAs in a sequence-independent manner, contacti…	AQR KIAA0560
O60524	cellular organisms, Eukaryota, Opisthokonta, Metazoa, Eumetazoa, Bilateria, Deuterostomia, Chordata, Craniata, Vertebrata, Gnathostomata (jawed vertebrates), Teleostomi, Euteleostomi, Sarcopterygii, Dipnotetrapodomorpha, Tetrapoda, Amniota, Mammalia, Theria, Eutheria, Boreoeutheria, Euarchontoglires, Primates, Haplorrhini, Simiiformes, Catarrhini, Hominoidea (apes), Hominidae (great apes), Homini…	2759	FUNCTION: Component of the ribosome quality control complex (RQC), a ribosome-associated complex that mediates ubiquitination and extraction of incompletely synthesized nascent chains for proteasomal degradation. NEMF is responsible for selective recognition of stalled 60S subunits by recognizing an exposed, nascent chain-conjugated tRNA moiety. NEMF is important for the stable association of LTN…	NEMF SDCCAG1
O64471	cellular organisms, Eukaryota, Viridiplantae, Streptophyta, Streptophytina, Embryophyta, Tracheophyta, Euphyllophyta, Spermatophyta, Magnoliophyta, Mesangiospermae, eudicotyledons, Gunneridae, Pentapetalae, rosids, malvids, Brassicales, Brassicaceae, Camelineae, Arabidopsis, Arabidopsis thaliana (Mouse-ear cress)	2759	FUNCTION: Involved in transport of proteins into the mitochondrion. {ECO:0000269|PubMed:17981999}.	MTX1 At2g19080 T20K24.9
O64624	cellular organisms, Eukaryota, Viridiplantae, Streptophyta, Streptophytina, Embryophyta, Tracheophyta, Euphyllophyta, Spermatophyta, Magnoliophyta, Mesangiospermae, eudicotyledons, Gunneridae, Pentapetalae, rosids, malvids, Brassicales, Brassicaceae, Camelineae, Arabidopsis, Arabidopsis thaliana (Mouse-ear cress)	2759		At2g18940 F19F24.14
O64639	cellular organisms, Eukaryota, Viridiplantae, Streptophyta, Streptophytina, Embryophyta, Tracheophyta, Euphyllophyta, Spermatophyta, Magnoliophyta, Mesangiospermae, eudicotyledons, Gunneridae, Pentapetalae, rosids, malvids, Brassicales, Brassicaceae, Camelineae, Arabidopsis, Arabidopsis thaliana (Mouse-ear cress)	2759		At2g45590 F17K2.12
O64700	cellular organisms, Eukaryota, Viridiplantae, Streptophyta, Streptophytina, Embryophyta, Tracheophyta, Euphyllophyta, Spermatophyta, Magnoliophyta, Mesangiospermae, eudicotyledons, Gunneridae, Pentapetalae, rosids, malvids, Brassicales, Brassicaceae, Camelineae, Arabidopsis, Arabidopsis thaliana (Mouse-ear cress)	2759	FUNCTION: Required for the maturation and activation of urease via the functional incorporation of the urease nickel metallocenter. {ECO:0000269|PubMed:16244137}.	UREG At2g34470
O64733	cellular organisms, Eukaryota, Viridiplantae, Streptophyta, Streptophytina, Embryophyta, Tracheophyta, Euphyllophyta, Spermatophyta, Magnoliophyta, Mesangiospermae, eudicotyledons, Gunneridae, Pentapetalae, rosids, malvids, Brassicales, Brassicaceae, Camelineae, Arabidopsis, Arabidopsis thaliana (Mouse-ear cress)	2759		UGT87A2 At2g30140 T27E13.12
O64750	cellular organisms, Eukaryota, Viridiplantae, Streptophyta, Streptophytina, Embryophyta, Tracheophyta, Euphyllophyta, Spermatophyta, Magnoliophyta, Mesangiospermae, eudicotyledons, Gunneridae, Pentapetalae, rosids, malvids, Brassicales, Brassicaceae, Camelineae, Arabidopsis, Arabidopsis thaliana (Mouse-ear cress)	2759	FUNCTION: Involved in female gametophyte development. Required for embryo sac development. {ECO:0000269|PubMed:15634699}.	EDA3 At2g34860 F19I3.9
O64769	cellular organisms, Eukaryota, Viridiplantae, Streptophyta, Streptophytina, Embryophyta, Tracheophyta, Euphyllophyta, Spermatophyta, Magnoliophyta, Mesangiospermae, eudicotyledons, Gunneridae, Pentapetalae, rosids, malvids, Brassicales, Brassicaceae, Camelineae, Arabidopsis, Arabidopsis thaliana (Mouse-ear cress)	2759	FUNCTION: Probable potassium transporter.	POT11 KUP11 At2g35060 F19I3.29
O64825	cellular organisms, Eukaryota, Viridiplantae, Streptophyta, Streptophytina, Embryophyta, Tracheophyta, Euphyllophyta, Spermatophyta, Magnoliophyta, Mesangiospermae, eudicotyledons, Gunneridae, Pentapetalae, rosids, malvids, Brassicales, Brassicaceae, Camelineae, Arabidopsis, Arabidopsis thaliana (Mouse-ear cress)	2759	FUNCTION: Lysin motif (LysM) receptor kinase that functions as a cell surface receptor in chitin elicitor (chitooligosaccharides) signaling leading to innate immunity. Recognizes microbe-derived N-acetylglucosamine (NAG)-containing ligands. Involved in the resistance to the pathogenic fungus Alternaria brassicicola and to the bacterial pathogen the bacterial pathogen Pseudomonas syringae pv tomat…	LYK4 At2g23770 F27L4.5
O64827	cellular organisms, Eukaryota, Viridiplantae, Streptophyta, Streptophytina, Embryophyta, Tracheophyta, Euphyllophyta, Spermatophyta, Magnoliophyta, Mesangiospermae, eudicotyledons, Gunneridae, Pentapetalae, rosids, malvids, Brassicales, Brassicaceae, Camelineae, Arabidopsis, Arabidopsis thaliana (Mouse-ear cress)	2759	FUNCTION: Histone methyltransferase that functions together with its binding partner LDL1/SWP1 as one of the regulators of flower timing in Arabidopsis (PubMed:17224141). Mediates H3K9me2 deposition and regulates gene expression in a DNA methylation-independent manner. Binds DNA through its zinc fingers and represses the expression of a subset of stimulus response genes. May represent a novel mec…	SUVR5 CZS SDG6 SET6 At2g23730/At2g23740/At2g23750 F27L4.9/F27L4.8/F27L4.7
O64843	cellular organisms, Eukaryota, Viridiplantae, Streptophyta, Streptophytina, Embryophyta, Tracheophyta, Euphyllophyta, Spermatophyta, Magnoliophyta, Mesangiospermae, eudicotyledons, Gunneridae, Pentapetalae, rosids, malvids, Brassicales, Brassicaceae, Camelineae, Arabidopsis, Arabidopsis thaliana (Mouse-ear cress)	2759		CID7 At2g26280 T1D16.8
O82645	cellular organisms, Eukaryota, Viridiplantae, Streptophyta, Streptophytina, Embryophyta, Tracheophyta, Euphyllophyta, Spermatophyta, Magnoliophyta, Mesangiospermae, eudicotyledons, Gunneridae, Pentapetalae, rosids, malvids, Brassicales, Brassicaceae, Camelineae, Arabidopsis, Arabidopsis thaliana (Mouse-ear cress)	2759	FUNCTION: Involved in the modulation of stomatal movement. Promotes stomatal opening. May play a role in the regulation of chitin signaling. May be involved in biotic and abiotic stress responses. {ECO:0000269|PubMed:22572939}.	IQM1 EDA39 At4g33050
O65020	cellular organisms, Eukaryota, Viridiplantae, Streptophyta, Streptophytina, Embryophyta, Tracheophyta, Euphyllophyta, Spermatophyta, Magnoliophyta, Mesangiospermae, eudicotyledons, Gunneridae, Pentapetalae, rosids, malvids, Brassicales, Brassicaceae, Camelineae, Arabidopsis, Arabidopsis thaliana (Mouse-ear cress)	2759	FUNCTION: Essential regulator of the ethylene pathway, which acts by regulating the stability of 1-aminocyclopropane-1-carboxylate synthase (ACS) enzymes. May act as a substrate-specific adapter that connects ACS enzymes, such as ACS5, to ubiquitin ligase complexes, leading to proteasomal degradation of ACS enzymes. {ECO:0000269|PubMed:15118728, ECO:0000269|PubMed:16091151, ECO:0000269|PubMed:188…	ETO1 At3g51770 ATEM1.2
O65201	cellular organisms, Eukaryota, Viridiplantae, Streptophyta, Streptophytina, Embryophyta, Tracheophyta, Euphyllophyta, Spermatophyta, Magnoliophyta, Mesangiospermae, eudicotyledons, Gunneridae, Pentapetalae, rosids, malvids, Brassicales, Brassicaceae, Camelineae, Arabidopsis, Arabidopsis thaliana (Mouse-ear cress)	2759	FUNCTION: Catalyzes the desaturation of long-chain acyl-CoAs to 2-trans-enoyl-CoAs. Active on substrates longer than C14 and mostly with C18-CoA. Activity on long-chain mono-unsaturated substrates is double than with the corresponding saturated substrates.	ACX2 At5g65110 MQN23.4
O64894	cellular organisms, Eukaryota, Viridiplantae, Streptophyta, Streptophytina, Embryophyta, Tracheophyta, Euphyllophyta, Spermatophyta, Magnoliophyta, Mesangiospermae, eudicotyledons, Gunneridae, Pentapetalae, rosids, fabids, Cucurbitales, Cucurbitaceae, Cucurbiteae, Cucurbita (marrows), Cucurbita maxima (Pumpkin) (Winter squash)	2759	FUNCTION: Catalyzes the desaturation of long-chain acyl-CoAs to 2-trans-enoyl-CoAs. {ECO:0000269|PubMed:9525937}.	Acx
O65272	cellular organisms, Eukaryota, Viridiplantae, Streptophyta, Streptophytina, Embryophyta, Tracheophyta, Euphyllophyta, Spermatophyta, Magnoliophyta, Mesangiospermae, eudicotyledons, Gunneridae, Pentapetalae, rosids, malvids, Brassicales, Brassicaceae, Camelineae, Arabidopsis, Arabidopsis thaliana (Mouse-ear cress)	2759	FUNCTION: Electroneutral K(+)/H(+) antiporter modulating monovalent cation and pH homeostasis in plastids (PubMed:22551943, PubMed:24278440). Transports K(+) and Cs(+) preferentially relative to Na(+) or Li(+) (PubMed:22551943). May function in osmotic adjustment (PubMed:24278440). {ECO:0000269|PubMed:22551943, ECO:0000269|PubMed:24278440}.	KEA2 At4g00630/At4g00640 F6N23.14/F6N23.15
O65359	cellular organisms, Eukaryota, Viridiplantae, Streptophyta, Streptophytina, Embryophyta, Tracheophyta, Euphyllophyta, Spermatophyta, Magnoliophyta, Mesangiospermae, eudicotyledons, Gunneridae, Pentapetalae, rosids, malvids, Brassicales, Brassicaceae, Camelineae, Arabidopsis, Arabidopsis thaliana (Mouse-ear cress)	2759	FUNCTION: Vesicle trafficking protein that functions in the secretory pathway. {ECO:0000250}.	SYP41 At5g26980 F2P16.16
O65628	cellular organisms, Eukaryota, Viridiplantae, Streptophyta, Streptophytina, Embryophyta, Tracheophyta, Euphyllophyta, Spermatophyta, Magnoliophyta, Mesangiospermae, eudicotyledons, Gunneridae, Pentapetalae, rosids, malvids, Brassicales, Brassicaceae, Camelineae, Arabidopsis, Arabidopsis thaliana (Mouse-ear cress)	2759	FUNCTION: Plays a central role in 2-thiolation of mcm(5)S(2)U at tRNA wobble positions of tRNA(Lys), tRNA(Glu) and tRNA(Gln). May act by forming a heterodimer with NCS6/CTU1 that ligates sulfur from thiocarboxylated URM1 onto the uridine of tRNAs at wobble position. {ECO:0000255|HAMAP-Rule:MF_03054}.	CTU2 NCS2 At4g35910 T19K4.40
O65709	cellular organisms, Eukaryota, Viridiplantae, Streptophyta, Streptophytina, Embryophyta, Tracheophyta, Euphyllophyta, Spermatophyta, Magnoliophyta, Mesangiospermae, eudicotyledons, Gunneridae, Pentapetalae, rosids, malvids, Brassicales, Brassicaceae, Camelineae, Arabidopsis, Arabidopsis thaliana (Mouse-ear cress)	2759	FUNCTION: Long-chain fatty alcohol oxidase involved in the omega-oxidation pathway of lipid degradation. {ECO:0000250}.	FAO4A At4g19380 T5K18.160
O65717	cellular organisms, Eukaryota, Viridiplantae, Streptophyta, Streptophytina, Embryophyta, Tracheophyta, Euphyllophyta, Spermatophyta, Magnoliophyta, Mesangiospermae, eudicotyledons, Gunneridae, Pentapetalae, rosids, malvids, Brassicales, Brassicaceae, Camelineae, Arabidopsis, Arabidopsis thaliana (Mouse-ear cress)	2759	FUNCTION: Acts as cyclic nucleotide-gated ion channel. Can be activated by cyclic AMP which leads to an opening of the cation channel. May be responsible for cAMP-induced calcium entry in cells and thus should be involved in the calcium signal transduction. Could transport K(+), Na(+) and Pb(2+). {ECO:0000269|PubMed:11115134, ECO:0000269|PubMed:11842144}.	CNGC1 At5g53130 MFH8.6
O65718	cellular organisms, Eukaryota, Viridiplantae, Streptophyta, Streptophytina, Embryophyta, Tracheophyta, Euphyllophyta, Spermatophyta, Magnoliophyta, Mesangiospermae, eudicotyledons, Gunneridae, Pentapetalae, rosids, malvids, Brassicales, Brassicaceae, Camelineae, Arabidopsis, Arabidopsis thaliana (Mouse-ear cress)	2759	FUNCTION: Acts as cyclic nucleotide-gated ion channel. Permeable to potassium and calcium in a cyclic nucleotide-dependent fashion (cAMP or cGMP). Could also transport lithium, cesium and rubium and displays a strong selectivity against sodium. Seems to directly participate in pathogen-induced calcium influx. May function in homeostasis, re-establishing ionic balance after defense action and/or o…	CNGC2 DND1 At5g15410 T20K14_20
O65751	cellular organisms, Eukaryota, Viridiplantae, Streptophyta, Streptophytina, Embryophyta, Tracheophyta, Euphyllophyta, Spermatophyta, Magnoliophyta, Mesangiospermae, eudicotyledons, Gunneridae, Pentapetalae, rosids, fabids, Fabales, Fabaceae, Papilionoideae, Cicereae, Cicer, Cicer arietinum (Chickpea) (Garbanzo)	2759	FUNCTION: Required for the assembly and/or stability of the 40S ribosomal subunit. Required for the processing of the 20S rRNA-precursor to mature 18S rRNA in a late step of the maturation of 40S ribosomal subunits. {ECO:0000255|HAMAP-Rule:MF_03015}.	RAP40
O65797	cellular organisms, Eukaryota, Viridiplantae, Streptophyta, Streptophytina, Embryophyta, Tracheophyta, Euphyllophyta, Spermatophyta, Magnoliophyta, Mesangiospermae, eudicotyledons, Gunneridae, Pentapetalae, rosids, malvids, Brassicales, Brassicaceae, Camelineae, Arabidopsis, Arabidopsis thaliana (Mouse-ear cress)	2759	FUNCTION: Involved in delta-9 desaturation of fatty acids. {ECO:0000269|PubMed:15240892, ECO:0000269|PubMed:17156034, ECO:0000269|PubMed:9559566}.	ADS1 At1g06080 T21E18.13
O69787	cellular organisms, Bacteria, Proteobacteria, Alphaproteobacteria, Rhizobiales, Rhizobiaceae, Sinorhizobium/Ensifer group, Sinorhizobium, Rhizobium meliloti (Ensifer meliloti) (Sinorhizobium meliloti), Rhizobium meliloti (strain 1021) (Ensifer meliloti) (Sinorhizobium meliloti)	2	FUNCTION: Converts choline-O-sulfate into choline.	betC R00949 SMc00127
O74135	cellular organisms, Eukaryota, Opisthokonta, Fungi, Dikarya, Ascomycota, Taphrinomycotina, Schizosaccharomycetes, Schizosaccharomycetales, Schizosaccharomycetaceae, Schizosaccharomyces, Schizosaccharomyces pombe (Fission yeast), Schizosaccharomyces pombe (strain 972 / ATCC 24843) (Fission yeast)	2759	FUNCTION: Casein kinases are operationally defined by their preferential utilization of acidic proteins such as caseins as substrates.	cki3 SPAC1805.05
O74168	cellular organisms, Eukaryota, Opisthokonta, Fungi, Dikarya, Ascomycota, saccharomyceta, Pezizomycotina, leotiomyceta, Eurotiomycetes, Eurotiomycetidae, Eurotiales (green and blue molds), Aspergillaceae, Aspergillus, Aspergillus aculeatus	2759	FUNCTION: Exoglycosidase that cleaves the single beta-linked mannose residue from the non-reducing end of beta-mannosidic oligosaccharides of various complexity and length. Involved in the degradation of polymeric mannan and galactomannan. Releases the terminal mannose residue from mannotriose and is somewaht less active on other mannooligosaccharides. {ECO:0000269|Ref.2}.	mndA manB
O74208	cellular organisms, Eukaryota, Opisthokonta, Fungi, Dikarya, Ascomycota, saccharomyceta, Saccharomycotina (true yeasts), Saccharomycetes, Saccharomycetales (budding yeasts), Saccharomycetaceae, Nakaseomyces, Nakaseomyces/Candida clade, Candida glabrata (Yeast) (Torulopsis glabrata), Candida glabrata (strain ATCC 2001 / CBS 138 / JCM 3761 / NBRC 0622 / NRRL Y-65) (Yeast) (Torulopsis glabrata)	2759	FUNCTION: Could act as a fluconazole transporter.	PDH1 CGR1 CAGL0F02717g
O74396	cellular organisms, Eukaryota, Opisthokonta, Fungi, Dikarya, Ascomycota, Taphrinomycotina, Schizosaccharomycetes, Schizosaccharomycetales, Schizosaccharomycetaceae, Schizosaccharomyces, Schizosaccharomyces pombe (Fission yeast), Schizosaccharomyces pombe (strain 972 / ATCC 24843) (Fission yeast)	2759	FUNCTION: Required for vacuolar protein sorting; may be required for the consumption of transport vesicles containing vacuolar protein precursors. {ECO:0000250}.	vps901 vps9a SPBC4F6.10
O74496	cellular organisms, Eukaryota, Opisthokonta, Fungi, Dikarya, Ascomycota, Taphrinomycotina, Schizosaccharomycetes, Schizosaccharomycetales, Schizosaccharomycetaceae, Schizosaccharomyces, Schizosaccharomyces pombe (Fission yeast), Schizosaccharomyces pombe (strain 972 / ATCC 24843) (Fission yeast)	2759	FUNCTION: The coatomer is a cytosolic protein complex that binds to dilysine motifs and reversibly associates with Golgi non-clathrin-coated vesicles, which further mediate biosynthetic protein transport from the ER, via the Golgi up to the trans Golgi network. Coatomer complex is required for budding from Golgi membranes, and is essential for the retrograde Golgi-to-ER transport of dilysine-tagg…	ret2 SPCC285.08
O74676	cellular organisms, Eukaryota, Opisthokonta, Fungi, Dikarya, Ascomycota, saccharomyceta, Saccharomycotina (true yeasts), Saccharomycetes, Saccharomycetales (budding yeasts), Debaryomycetaceae, Candida/Lodderomyces clade, Candida, Candida albicans (Yeast)	2759		CDR4
O74762	cellular organisms, Eukaryota, Opisthokonta, Fungi, Dikarya, Ascomycota, Taphrinomycotina, Schizosaccharomycetes, Schizosaccharomycetales, Schizosaccharomycetaceae, Schizosaccharomyces, Schizosaccharomyces pombe (Fission yeast), Schizosaccharomyces pombe (strain 972 / ATCC 24843) (Fission yeast)	2759	FUNCTION: Acts as a regulatory subunit of the 26S proteasome which is involved in the ATP-dependent degradation of ubiquitinated proteins. {ECO:0000250}.	rpn2 SPBC17D11.07c
O74786	cellular organisms, Eukaryota, Opisthokonta, Fungi, Dikarya, Ascomycota, Taphrinomycotina, Schizosaccharomycetes, Schizosaccharomycetales, Schizosaccharomycetaceae, Schizosaccharomyces, Schizosaccharomyces pombe (Fission yeast), Schizosaccharomyces pombe (strain 972 / ATCC 24843) (Fission yeast)	2759	FUNCTION: Has a role in cell separation, a final step of cytokinesis and in the assembly of the forespore membrane. May have a role in the transport of secretory proteins to these growing sites. {ECO:0000269|PubMed:16272747}.	sec9 SPBC26H8.02c
O74940	cellular organisms, Eukaryota, Opisthokonta, Fungi, Dikarya, Ascomycota, Taphrinomycotina, Schizosaccharomycetes, Schizosaccharomycetales, Schizosaccharomycetaceae, Schizosaccharomyces, Schizosaccharomyces pombe (Fission yeast), Schizosaccharomyces pombe (strain 972 / ATCC 24843) (Fission yeast)	2759		SPCC553.02
O74970	cellular organisms, Eukaryota, Opisthokonta, Fungi, Dikarya, Ascomycota, Taphrinomycotina, Schizosaccharomycetes, Schizosaccharomycetales, Schizosaccharomycetaceae, Schizosaccharomyces, Schizosaccharomyces pombe (Fission yeast), Schizosaccharomyces pombe (strain 972 / ATCC 24843) (Fission yeast)	2759	FUNCTION: Function prior to stable branch point recognition by the U1 snRNP particle to facilitate or stabilize the U1 snRNP/5'-splice site interaction. Has a direct role in the assembly or function of a catalytically active spliceosome (By similarity). {ECO:0000250}.	prp39 SPBC4B4.09
O75003	cellular organisms, Eukaryota, Opisthokonta, Fungi, Dikarya, Basidiomycota, Agaricomycotina, Agaricomycetes, Agaricomycetidae, Agaricales, Schizophyllaceae, Grifola, Grifola frondosa (Maitake) (Polyporus frondosus)	2759	FUNCTION: Reversibly catalyzes the synthesis and degradation of trehalose from glucose and alpha-D-glucose 1-phosphate. The equilibrium lies in the direction of trehalose synthesis. {ECO:0000269|PubMed:9763690, ECO:0000269|PubMed:9797287}.
O75691	cellular organisms, Eukaryota, Opisthokonta, Metazoa, Eumetazoa, Bilateria, Deuterostomia, Chordata, Craniata, Vertebrata, Gnathostomata (jawed vertebrates), Teleostomi, Euteleostomi, Sarcopterygii, Dipnotetrapodomorpha, Tetrapoda, Amniota, Mammalia, Theria, Eutheria, Boreoeutheria, Euarchontoglires, Primates, Haplorrhini, Simiiformes, Catarrhini, Hominoidea (apes), Hominidae (great apes), Homini…	2759	FUNCTION: Involved in 18S pre-rRNA processing. Associates with U3 snoRNA. {ECO:0000269|PubMed:17498821}.	UTP20 DRIM
O80360	cellular organisms, Eukaryota, Viridiplantae, Streptophyta, Streptophytina, Embryophyta, Tracheophyta, Euphyllophyta, Spermatophyta, Magnoliophyta, Mesangiospermae, eudicotyledons, Gunneridae, Pentapetalae, asterids, lamiids, Solanales, Solanaceae, Nicotianoideae, Nicotianeae, Nicotiana, Nicotiana tabacum (Common tobacco)	2759	FUNCTION: One of the primary rRNA binding proteins, it binds directly near the 3'-end of the 23S rRNA, where it nucleates assembly of the 50S subunit. {ECO:0000250}.	RPL3
O80396	cellular organisms, Eukaryota, Viridiplantae, Streptophyta, Streptophytina, Embryophyta, Tracheophyta, Euphyllophyta, Spermatophyta, Magnoliophyta, Mesangiospermae, eudicotyledons, Gunneridae, Pentapetalae, rosids, malvids, Brassicales, Brassicaceae, Camelineae, Arabidopsis, Arabidopsis thaliana (Mouse-ear cress)	2759	FUNCTION: MKK3-MPK6 module plays an important role in the jasmonate signal transduction pathway through the negative regulation of MYC2/JIN1 expression. Activates by phosphorylation the downstream MPK6, MPK7 and MPK8. MKK3-MPK7 module acts as a positive regulator of PR1 gene expression. MKK3-MPK8 module negatively regulates ROS accumulation through controlling expression of the RBOHD gene. {ECO:0…	MKK3 At5g40440 MPO12.19 MPO12_150
O80462	cellular organisms, Eukaryota, Viridiplantae, Streptophyta, Streptophytina, Embryophyta, Tracheophyta, Euphyllophyta, Spermatophyta, Magnoliophyta, Mesangiospermae, eudicotyledons, Gunneridae, Pentapetalae, rosids, malvids, Brassicales, Brassicaceae, Camelineae, Arabidopsis, Arabidopsis thaliana (Mouse-ear cress)	2759	FUNCTION: Guanine nucleotide-binding proteins (G proteins) are involved as modulators or transducers in various transmembrane signaling systems (By similarity). Binds GTP with specificity. Plays a role in the root morphogenesis by regulation of the cell proliferation. {ECO:0000250, ECO:0000269|PubMed:17999646}.	XLG1 XLG At2g23460 F26B6.11
O80567	cellular organisms, Eukaryota, Viridiplantae, Streptophyta, Streptophytina, Embryophyta, Tracheophyta, Euphyllophyta, Spermatophyta, Magnoliophyta, Mesangiospermae, eudicotyledons, Gunneridae, Pentapetalae, rosids, malvids, Brassicales, Brassicaceae, Camelineae, Arabidopsis, Arabidopsis thaliana (Mouse-ear cress)	2759	FUNCTION: Transcriptional regulator. {ECO:0000250}.	LARP6B FIP1 At2g43970 F6E13.10
O80568	cellular organisms, Eukaryota, Viridiplantae, Streptophyta, Streptophytina, Embryophyta, Tracheophyta, Euphyllophyta, Spermatophyta, Magnoliophyta, Mesangiospermae, eudicotyledons, Gunneridae, Pentapetalae, rosids, malvids, Brassicales, Brassicaceae, Camelineae, Arabidopsis, Arabidopsis thaliana (Mouse-ear cress)	2759	FUNCTION: Kinase that can phosphorylate the inositol polyphosphate Ins(1,3,4)P3 to form InsP4. Also phosphorylates a racemic mixture of Ins(1,4,6)P3 and Ins(3,4,6)P3 to form InsP4. Does not display inositol 3,4,5,6-tetrakisphosphate 1-kinase activity, but possesses inositol 1,4,5,6-tetrakisphosphate and inositol 1,3,4,5-tetrakisphosphate isomerase activity (PubMed:17698066). Ins(1,3,4,6)P4 is an …	ITPK4 At2g43980 F6E13.11
O80585	cellular organisms, Eukaryota, Viridiplantae, Streptophyta, Streptophytina, Embryophyta, Tracheophyta, Euphyllophyta, Spermatophyta, Magnoliophyta, Mesangiospermae, eudicotyledons, Gunneridae, Pentapetalae, rosids, malvids, Brassicales, Brassicaceae, Camelineae, Arabidopsis, Arabidopsis thaliana (Mouse-ear cress)	2759	FUNCTION: The probable reversibility of the MTHFR reaction in plants suggests that they can metabolize the methyl group of 5,10-methylenetetrahydrofolate to serine, sugars and starch. {ECO:0000269|PubMed:10593891}.	MTHFR2 At2g44160 F6E13.29
O80605	cellular organisms, Eukaryota, Viridiplantae, Streptophyta, Streptophytina, Embryophyta, Tracheophyta, Euphyllophyta, Spermatophyta, Magnoliophyta, Mesangiospermae, eudicotyledons, Gunneridae, Pentapetalae, rosids, malvids, Brassicales, Brassicaceae, Camelineae, Arabidopsis, Arabidopsis thaliana (Mouse-ear cress)	2759	FUNCTION: Responsible for the transport of sucrose into the cell, with the concomitant uptake of protons (symport system). Can also transport maltose at a lesser rate. May also transport biotin. Probably involved in carpel maturation that leads to pod shatter and seed dispersal. {ECO:0000269|PubMed:11135120}.	SUC3 SUT2 At2g02860 T17M13.3
O80644	cellular organisms, Eukaryota, Viridiplantae, Streptophyta, Streptophytina, Embryophyta, Tracheophyta, Euphyllophyta, Spermatophyta, Magnoliophyta, Mesangiospermae, eudicotyledons, Gunneridae, Pentapetalae, rosids, malvids, Brassicales, Brassicaceae, Camelineae, Arabidopsis, Arabidopsis thaliana (Mouse-ear cress)	2759	FUNCTION: May bind amino acids. {ECO:0000303|PubMed:21861936}.	ACR9 At2g39570
O80653	cellular organisms, Eukaryota, Viridiplantae, Streptophyta, Streptophytina, Embryophyta, Tracheophyta, Euphyllophyta, Spermatophyta, Magnoliophyta, Mesangiospermae, eudicotyledons, Gunneridae, Pentapetalae, rosids, malvids, Brassicales, Brassicaceae, Camelineae, Arabidopsis, Arabidopsis thaliana (Mouse-ear cress)	2759	FUNCTION: Splicing factor involved in post-transcriptional regulation of circadian clock and flowering time genes. Associates with the pre-mRNA of PRR7, PRR9, ELF3 and GI, and is necessary for the regulation of their alternative splicing and mRNA maturation. Probably involved in splice site recognition. {ECO:0000269|PubMed:19765229, ECO:0000269|PubMed:22942380}.	SKIP EIP1 At1g77180 T14N5.5
Q6H4R6	cellular organisms, Eukaryota, Viridiplantae, Streptophyta, Streptophytina, Embryophyta, Tracheophyta, Euphyllophyta, Spermatophyta, Magnoliophyta, Mesangiospermae, Liliopsida, Petrosaviidae, commelinids, Poales, Poaceae, BOP clade, Oryzoideae, Oryzeae, Oryzinae, Oryza, Oryza sativa (Rice), Oryza sativa subsp. japonica (Rice)	2759	FUNCTION: High-affinity potassium transporter. {ECO:0000250}.	HAK23 Os09g0376900 LOC_Os09g21000 OsJ_29162 OSJNBa0041C07.15-1 P0711A01.29-1
O80742	cellular organisms, Eukaryota, Viridiplantae, Streptophyta, Streptophytina, Embryophyta, Tracheophyta, Euphyllophyta, Spermatophyta, Magnoliophyta, Mesangiospermae, eudicotyledons, Gunneridae, Pentapetalae, rosids, malvids, Brassicales, Brassicaceae, Camelineae, Arabidopsis, Arabidopsis thaliana (Mouse-ear cress)	2759	FUNCTION: Functions as an E3 ubiquitin ligase. {ECO:0000250}.	PUB19 At1g60190 T13D8.8
O80775	cellular organisms, Eukaryota, Viridiplantae, Streptophyta, Streptophytina, Embryophyta, Tracheophyta, Euphyllophyta, Spermatophyta, Magnoliophyta, Mesangiospermae, eudicotyledons, Gunneridae, Pentapetalae, rosids, malvids, Brassicales, Brassicaceae, Camelineae, Arabidopsis, Arabidopsis thaliana (Mouse-ear cress)	2759	FUNCTION: Required for male and female gametogenesis, seed development, and embryo and endosperm development at early stages. Involved in the establishment of bilateral symmetry in the transition from the globular to the heart embryo stage. May act in the frame of a CRL4 complex (PubMed:22447688). Required for proper vegetative growth and organization of the adult plant body. May play a role in h…	WDR55 At2g34260
O80860	cellular organisms, Eukaryota, Viridiplantae, Streptophyta, Streptophytina, Embryophyta, Tracheophyta, Euphyllophyta, Spermatophyta, Magnoliophyta, Mesangiospermae, eudicotyledons, Gunneridae, Pentapetalae, rosids, malvids, Brassicales, Brassicaceae, Camelineae, Arabidopsis, Arabidopsis thaliana (Mouse-ear cress)	2759	FUNCTION: Part of a complex that function as an ATP-dependent zinc metallopeptidase. Involved in the thylakoid formation and in the removal of damaged D1 in the photosystem II, preventing cell death under high-intensity light conditions, but not involved in thermotolerance. {ECO:0000269|PubMed:10849347, ECO:0000269|PubMed:11717304, ECO:0000269|PubMed:14630971, ECO:0000269|PubMed:16972866}.	FTSH2 VAR2 At2g30950 F7F1.16
O80875	cellular organisms, Eukaryota, Viridiplantae, Streptophyta, Streptophytina, Embryophyta, Tracheophyta, Euphyllophyta, Spermatophyta, Magnoliophyta, Mesangiospermae, eudicotyledons, Gunneridae, Pentapetalae, rosids, malvids, Brassicales, Brassicaceae, Camelineae, Arabidopsis, Arabidopsis thaliana (Mouse-ear cress)	2759	FUNCTION: Probable component of a transcriptional corepressor complex involved in branching control. Regulates cotyledon expansion and lateral root growth, but not germination or hypocotyl elongation. Promotes auxin transport and PIN1 accumulation in the stem and represses BRC1/TCP18 expression in axillary buds (PubMed:26546447, PubMed:26546446). {ECO:0000269|PubMed:26546446, ECO:0000269|PubMed:2…	SMXL7 At2g29970 F23F1.11
O80933	cellular organisms, Eukaryota, Viridiplantae, Streptophyta, Streptophytina, Embryophyta, Tracheophyta, Euphyllophyta, Spermatophyta, Magnoliophyta, Mesangiospermae, eudicotyledons, Gunneridae, Pentapetalae, rosids, malvids, Brassicales, Brassicaceae, Camelineae, Arabidopsis, Arabidopsis thaliana (Mouse-ear cress)	2759	FUNCTION: Probable transcription factor involved in plant development. {ECO:0000250}.	SCL9 At2g37650 F13M22.15
Q8H8U0	cellular organisms, Eukaryota, Viridiplantae, Streptophyta, Streptophytina, Embryophyta, Tracheophyta, Euphyllophyta, Spermatophyta, Magnoliophyta, Mesangiospermae, Liliopsida, Petrosaviidae, commelinids, Poales, Poaceae, BOP clade, Oryzoideae, Oryzeae, Oryzinae, Oryza, Oryza sativa (Rice), Oryza sativa subsp. japonica (Rice)	2759	FUNCTION: Catalyzes the synthesis of cardiolipin (CL) (diphosphatidylglycerol) by specifically transferring a phosphatidyl group from CDP-diacylglycerol to phosphatidylglycerol (PG). CL is a key phospholipid in mitochondrial membranes and plays important roles in maintaining the functional integrity and dynamics of mitochondria under both optimal and stress conditions. {ECO:0000250|UniProtKB:Q93Y…	Os03g0283600 LOC_Os03g17520
O80959	cellular organisms, Eukaryota, Viridiplantae, Streptophyta, Streptophytina, Embryophyta, Tracheophyta, Euphyllophyta, Spermatophyta, Magnoliophyta, Mesangiospermae, eudicotyledons, Gunneridae, Pentapetalae, rosids, malvids, Brassicales, Brassicaceae, Camelineae, Arabidopsis, Arabidopsis thaliana (Mouse-ear cress)	2759	FUNCTION: Possesses non-specific lipolytic acyl hydrolase (LAH) activity. Hydrolyzes phospholipids as well as galactolipids. May play a role in disease resistance (By similarity). {ECO:0000250}.	PLP6 At2g39220 T16B24.14
Q564G7	cellular organisms, Eukaryota, Viridiplantae, Streptophyta, Streptophytina, Embryophyta, Tracheophyta, Euphyllophyta, Spermatophyta, Magnoliophyta, Mesangiospermae, eudicotyledons, Gunneridae, Pentapetalae, rosids, fabids, Fabales, Fabaceae, Papilionoideae, Indigofereae, Cyamopsis, Cyamopsis tetragonoloba (Guar) (Cluster bean)	2759	FUNCTION: Galactomannan galactosyltransferase (GMGT) involved in galactomannan biosynthesis in seed endosperm. GMGT specificity is an important factor regulating the distribution and amount of alpha-1,6-galactose (Gal) substitution of the beta-1,4-linked mannan backbone. {ECO:0000269|PubMed:14988472}.	GMGT1
O81027	cellular organisms, Eukaryota, Viridiplantae, Streptophyta, Streptophytina, Embryophyta, Tracheophyta, Euphyllophyta, Spermatophyta, Magnoliophyta, Mesangiospermae, eudicotyledons, Gunneridae, Pentapetalae, rosids, malvids, Brassicales, Brassicaceae, Camelineae, Arabidopsis, Arabidopsis thaliana (Mouse-ear cress)	2759	FUNCTION: Involved in the catabolism of branched amino acids such as leucine. {ECO:0000305}.	HMGCL At2g26800 F12C20.16
O81117	cellular organisms, Eukaryota, Viridiplantae, Streptophyta, Streptophytina, Embryophyta, Tracheophyta, Euphyllophyta, Spermatophyta, Magnoliophyta, Mesangiospermae, eudicotyledons, Gunneridae, Pentapetalae, rosids, fabids, Fabales, Fabaceae, Papilionoideae, Fabeae, Vicia, Vicia sativa (Spring vetch) (Tare)	2759	FUNCTION: Catalyzes the omega-hydroxylation of various fatty acids (FA) from 10 to 18 carbon atoms. The substrate specificity is higher for laurate > palmitate > myristate > linolenate > linoleate > oleate > caprate. May play a minor role in cutin synthesis and could be involved in plant defense.	CYP94A1 VAGH111
P98188	cellular organisms, Eukaryota, Viridiplantae, Streptophyta, Streptophytina, Embryophyta, Tracheophyta, Euphyllophyta, Spermatophyta, Magnoliophyta, Mesangiospermae, eudicotyledons, Gunneridae, Pentapetalae, rosids, fabids, Fabales, Fabaceae, Papilionoideae, Fabeae, Vicia, Vicia sativa (Spring vetch) (Tare)	2759	FUNCTION: Catalyzes the omega-hydroxylation of various fatty acids (FA). The substrate specificity is higher for myristate > laurate = palmitate (C14>C16=C12).	CYP94A2 VAGH811
O81223	cellular organisms, Eukaryota, Viridiplantae, Streptophyta, Streptophytina, Embryophyta, Tracheophyta, Euphyllophyta, Spermatophyta, Magnoliophyta, Mesangiospermae, eudicotyledons, Gunneridae, Pentapetalae, rosids, malvids, Brassicales, Brassicaceae, Camelineae, Arabidopsis, Arabidopsis thaliana (Mouse-ear cress)	2759	FUNCTION: Acts as a calcium sensor involved in the regulatory pathway for the control of intracellular Na(+) and K(+) homeostasis and salt tolerance. Binding of a CBL protein to the regulatory NAF domain of a CIPK serine-threonine protein kinase lead to the activation of the kinase in a calcium-dependent manner. Operates in synergy with CIPK24/SOS2 to activate the plasma membrane Na(+)/H(+) antip…	CBL4 SOS3 At5g24270 MOP9.8
O81242	cellular organisms, Eukaryota, Viridiplantae, Streptophyta, Streptophytina, Embryophyta, Tracheophyta, Euphyllophyta, Spermatophyta, Magnoliophyta, Mesangiospermae, eudicotyledons, Gunneridae, Pentapetalae, rosids, malvids, Brassicales, Brassicaceae, Camelineae, Arabidopsis, Arabidopsis thaliana (Mouse-ear cress)	2759	FUNCTION: Component of the DNA topoisomerase VI complex involved in chromatin organization and progression of endoreduplication cycles. Binds to DNA. Required for endoreduplication beyond 8C. {ECO:0000269|PubMed:16339310}.	RHL1 HYP7 At1g48380 F11A17.7
O81643	cellular organisms, Eukaryota, Viridiplantae, Streptophyta, Streptophytina, Embryophyta, Tracheophyta, Euphyllophyta, Spermatophyta, Magnoliophyta, Mesangiospermae, eudicotyledons, Gunneridae, Pentapetalae, rosids, malvids, Brassicales, Brassicaceae, Camelineae, Arabidopsis, Arabidopsis thaliana (Mouse-ear cress)	2759	FUNCTION: Binds actin and actin filament bundles in a Ca(2+)/calmodulin-insensitive manner, but is unable to sever, cap, and nucleate actin filament formation in vitro. Does not protect individual filaments from severing by VLN3 (AC O81645). {ECO:0000269|PubMed:10631247, ECO:0000269|PubMed:15659626, ECO:0000269|PubMed:20807878}.	VLN1 At2g29890 F6K5.2 T27A16.1
O81760	cellular organisms, Eukaryota, Viridiplantae, Streptophyta, Streptophytina, Embryophyta, Tracheophyta, Euphyllophyta, Spermatophyta, Magnoliophyta, Mesangiospermae, eudicotyledons, Gunneridae, Pentapetalae, rosids, malvids, Brassicales, Brassicaceae, Camelineae, Arabidopsis, Arabidopsis thaliana (Mouse-ear cress)	2759		At4g33920 F17I5.110
Q9T048	cellular organisms, Eukaryota, Viridiplantae, Streptophyta, Streptophytina, Embryophyta, Tracheophyta, Euphyllophyta, Spermatophyta, Magnoliophyta, Mesangiospermae, eudicotyledons, Gunneridae, Pentapetalae, rosids, malvids, Brassicales, Brassicaceae, Camelineae, Arabidopsis, Arabidopsis thaliana (Mouse-ear cress)	2759	FUNCTION: Disease resistance protein. {ECO:0000250}.	At4g27190 T24A18.140
O81906	cellular organisms, Eukaryota, Viridiplantae, Streptophyta, Streptophytina, Embryophyta, Tracheophyta, Euphyllophyta, Spermatophyta, Magnoliophyta, Mesangiospermae, eudicotyledons, Gunneridae, Pentapetalae, rosids, malvids, Brassicales, Brassicaceae, Camelineae, Arabidopsis, Arabidopsis thaliana (Mouse-ear cress)	2759		B120 At4g21390 F18E5.10 T6K22.120
O82188	cellular organisms, Eukaryota, Viridiplantae, Streptophyta, Streptophytina, Embryophyta, Tracheophyta, Euphyllophyta, Spermatophyta, Magnoliophyta, Mesangiospermae, eudicotyledons, Gunneridae, Pentapetalae, rosids, malvids, Brassicales, Brassicaceae, Camelineae, Arabidopsis, Arabidopsis thaliana (Mouse-ear cress)	2759	FUNCTION: Probably involved in the RNA silencing pathway and required for the generation of small interfering RNAs (siRNAs). {ECO:0000250}.	RDR5 RDRP5 At2g19930 F6F22.4
O82190	cellular organisms, Eukaryota, Viridiplantae, Streptophyta, Streptophytina, Embryophyta, Tracheophyta, Euphyllophyta, Spermatophyta, Magnoliophyta, Mesangiospermae, eudicotyledons, Gunneridae, Pentapetalae, rosids, malvids, Brassicales, Brassicaceae, Camelineae, Arabidopsis, Arabidopsis thaliana (Mouse-ear cress)	2759	FUNCTION: Probably involved in the RNA silencing pathway and required for the generation of small interfering RNAs (siRNAs). {ECO:0000250}.	RDR3 RDRP3 At2g19910 F6F22.6
O82253	cellular organisms, Eukaryota, Viridiplantae, Streptophyta, Streptophytina, Embryophyta, Tracheophyta, Euphyllophyta, Spermatophyta, Magnoliophyta, Mesangiospermae, eudicotyledons, Gunneridae, Pentapetalae, rosids, malvids, Brassicales, Brassicaceae, Camelineae, Arabidopsis, Arabidopsis thaliana (Mouse-ear cress)	2759	FUNCTION: May act as a substrate-specific adapter of an E3 ubiquitin-protein ligase complex (CUL3-RBX1-BTB) which mediates the ubiquitination and subsequent proteasomal degradation of target proteins. {ECO:0000250}.	SETH6 At2g47860 F17A22.25
O82265	cellular organisms, Eukaryota, Viridiplantae, Streptophyta, Streptophytina, Embryophyta, Tracheophyta, Euphyllophyta, Spermatophyta, Magnoliophyta, Mesangiospermae, eudicotyledons, Gunneridae, Pentapetalae, rosids, malvids, Brassicales, Brassicaceae, Camelineae, Arabidopsis, Arabidopsis thaliana (Mouse-ear cress)	2759	FUNCTION: Essential component of cohesin complex, a complex required for the cohesion of sister chromatids after DNA replication. The cohesin complex apparently forms a large proteinaceous ring within which sister chromatids can be trapped. At anaphase, the complex is cleaved and dissociates from chromatin, allowing sister chromatids to segregate. The cohesin complex may also play a role in spind…	SCC3 SA At2g47980 T9J23.3
O82266	cellular organisms, Eukaryota, Viridiplantae, Streptophyta, Streptophytina, Embryophyta, Tracheophyta, Euphyllophyta, Spermatophyta, Magnoliophyta, Mesangiospermae, eudicotyledons, Gunneridae, Pentapetalae, rosids, malvids, Brassicales, Brassicaceae, Camelineae, Arabidopsis, Arabidopsis thaliana (Mouse-ear cress)	2759	FUNCTION: Essential protein required for nuclear division and organization during embryo sac development in female gametophyte, probably by promoting rRNA biogenesis essential for the progression of the mitotic division cycles during gametogenesis (PubMed:15634699, PubMed:15980260). Involved in nucleolar processing of pre-18S ribosomal RNA (PubMed:15980260). {ECO:0000269|PubMed:15634699, ECO:0000…	SWA1 EDA13 EDA19 At2g47990 F17A22 T9J23.30
Q8RY59	cellular organisms, Eukaryota, Viridiplantae, Streptophyta, Streptophytina, Embryophyta, Tracheophyta, Euphyllophyta, Spermatophyta, Magnoliophyta, Mesangiospermae, eudicotyledons, Gunneridae, Pentapetalae, rosids, malvids, Brassicales, Brassicaceae, Camelineae, Arabidopsis, Arabidopsis thaliana (Mouse-ear cress)	2759	FUNCTION: Inactive ADP-ribosyltransferase that functions with SRO1 to regulate oxidative stress, hormonal and developmental responses. Required for embryogenesis, vegetative and reproductive development, and abiotic stress responses. May regulate several stress-responsive genes. Seems to play a larger developmental role than SRO1. Does not bind NAD in vitro. {ECO:0000269|PubMed:11018516, ECO:0000…	RCD1 ATP8 CEO1 At1g32230 F3C3.1
O82290	cellular organisms, Eukaryota, Viridiplantae, Streptophyta, Streptophytina, Embryophyta, Tracheophyta, Euphyllophyta, Spermatophyta, Magnoliophyta, Mesangiospermae, eudicotyledons, Gunneridae, Pentapetalae, rosids, malvids, Brassicales, Brassicaceae, Camelineae, Arabidopsis, Arabidopsis thaliana (Mouse-ear cress)	2759		SKL2 At2g35500 T32F12.12
O82312	cellular organisms, Eukaryota, Viridiplantae, Streptophyta, Streptophytina, Embryophyta, Tracheophyta, Euphyllophyta, Spermatophyta, Magnoliophyta, Mesangiospermae, eudicotyledons, Gunneridae, Pentapetalae, rosids, malvids, Brassicales, Brassicaceae, Camelineae, Arabidopsis, Arabidopsis thaliana (Mouse-ear cress)	2759	FUNCTION: Essential protein (PubMed:19956626). Polymerase that creates the 3'-poly(A) tail of mRNA's (PubMed:15297145). Also required for the endoribonucleolytic cleavage reaction at some polyadenylation sites. May acquire specificity through interaction with a cleavage and polyadenylation specificity factor (CPSF) at its C-terminus (By similarity). Mediates the polyadenylation of RNAs that are a…	PAPS2 At2g25850 F17H15.12
O82318	cellular organisms, Eukaryota, Viridiplantae, Streptophyta, Streptophytina, Embryophyta, Tracheophyta, Euphyllophyta, Spermatophyta, Magnoliophyta, Mesangiospermae, eudicotyledons, Gunneridae, Pentapetalae, rosids, malvids, Brassicales, Brassicaceae, Camelineae, Arabidopsis, Arabidopsis thaliana (Mouse-ear cress)	2759		At2g25790 F17H15.18
O82359	cellular organisms, Eukaryota, Viridiplantae, Streptophyta, Streptophytina, Embryophyta, Tracheophyta, Euphyllophyta, Spermatophyta, Magnoliophyta, Mesangiospermae, eudicotyledons, Gunneridae, Pentapetalae, rosids, malvids, Brassicales, Brassicaceae, Camelineae, Arabidopsis, Arabidopsis thaliana (Mouse-ear cress)	2759	FUNCTION: Involved in the production of sphingoid long-chain base (LCB). Is required for the cold-induced accumulation of phytosphingosine-phosphate, the regulation of the cold-responsive MPK6 and reduction of root growth at moderate low temperature. {ECO:0000269|PubMed:22236066}.	LCKB2 At2g46090 T3F17.26
O82392	cellular organisms, Eukaryota, Viridiplantae, Streptophyta, Streptophytina, Embryophyta, Tracheophyta, Euphyllophyta, Spermatophyta, Magnoliophyta, Mesangiospermae, eudicotyledons, Gunneridae, Pentapetalae, rosids, malvids, Brassicales, Brassicaceae, Camelineae, Arabidopsis, Arabidopsis thaliana (Mouse-ear cress)	2759	FUNCTION: Catalyzes the synthesis of the hydroxymethylpyrimidine phosphate (HMP-P) moiety of thiamine from aminoimidazole ribotide (AIR) in a radical S-adenosyl-L-methionine (SAM)-dependent reaction. {ECO:0000269|PubMed:18048325, ECO:0000269|PubMed:18332905}.	THIC PY At2g29630 T27A16.27
O82485	cellular organisms, Eukaryota, Viridiplantae, Streptophyta, Streptophytina, Embryophyta, Tracheophyta, Euphyllophyta, Spermatophyta, Magnoliophyta, Mesangiospermae, eudicotyledons, Gunneridae, Pentapetalae, rosids, malvids, Brassicales, Brassicaceae, Camelineae, Arabidopsis, Arabidopsis thaliana (Mouse-ear cress)	2759	FUNCTION: Involved in the translocation of tetra- and pentapeptides across the cellular membrane in an energy-dependent manner. May also transport cadmium complexes. {ECO:0000269|PubMed:11788749, ECO:0000269|PubMed:15247401}.	OPT7 At4g10770 T12H20.7
O82486	cellular organisms, Eukaryota, Viridiplantae, Streptophyta, Streptophytina, Embryophyta, Tracheophyta, Euphyllophyta, Spermatophyta, Magnoliophyta, Mesangiospermae, eudicotyledons, Gunneridae, Pentapetalae, rosids, malvids, Brassicales, Brassicaceae, Camelineae, Arabidopsis, Arabidopsis thaliana (Mouse-ear cress)	2759	FUNCTION: Probable N6-methyltransferase that methylates adenosine residues of some mRNAs. N6-methyladenosine (m6A), which is present at internal sites of some mRNAs, may play a role in the efficiency of mRNA splicing, transport or translation. {ECO:0000269|PubMed:18505803}.	MTA EMB1706 At4g10760 T12H20.6
O82504	cellular organisms, Eukaryota, Viridiplantae, Streptophyta, Streptophytina, Embryophyta, Tracheophyta, Euphyllophyta, Spermatophyta, Magnoliophyta, Mesangiospermae, eudicotyledons, Gunneridae, Pentapetalae, rosids, malvids, Brassicales, Brassicaceae, Camelineae, Arabidopsis, Arabidopsis thaliana (Mouse-ear cress)	2759	FUNCTION: RNA-dependent direct polymerase involved in the production of small interfering RNAs (siRNAs). Required for the biogenesis of endogenous siRNAs of 24 nucleotide which derive from heterochromatin and DNA repeats such as transposons or endogenous gene tandem repeats, such as repeats present in FWA gene. Involved in transcriptional gene silencing (TGS). Component of the RNA-directed DNA me…	RDR2 RDRP2 SMD1 At4g11130 F2P3.11
O82567	cellular organisms, Eukaryota, Viridiplantae, Streptophyta, Streptophytina, Embryophyta, Tracheophyta, Euphyllophyta, Spermatophyta, Magnoliophyta, Mesangiospermae, eudicotyledons, Gunneridae, Pentapetalae, rosids, malvids, Brassicales, Brassicaceae, Camelineae, Arabidopsis, Arabidopsis thaliana (Mouse-ear cress)	2759	FUNCTION: Catalyzes both phosphatidylcholine and phosphatidylethanolamine biosynthesis from CDP-choline and CDP-ethanolamine, respectively. Has a higher cholinephosphotransferase activity than ethanolaminephosphotransferase activity. {ECO:0000269|Ref.1}.	AAPT1 At1g13560 F13B4.5
O82568	cellular organisms, Eukaryota, Viridiplantae, Streptophyta, Streptophytina, Embryophyta, Tracheophyta, Euphyllophyta, Spermatophyta, Magnoliophyta, Mesangiospermae, eudicotyledons, Gunneridae, Pentapetalae, rosids, malvids, Brassicales, Brassicaceae, Camelineae, Arabidopsis, Arabidopsis thaliana (Mouse-ear cress)	2759	FUNCTION: Catalyzes both phosphatidylcholine and phosphatidylethanolamine biosynthesis from CDP-choline and CDP-ethanolamine, respectively. Has a higher cholinephosphotransferase activity than ethanolaminephosphotransferase activity. {ECO:0000269|Ref.1}.	AAPT2 At3g25585 MWL2 T5M7
O82626	cellular organisms, Eukaryota, Viridiplantae, Streptophyta, Streptophytina, Embryophyta, Tracheophyta, Euphyllophyta, Spermatophyta, Magnoliophyta, Mesangiospermae, eudicotyledons, Gunneridae, Pentapetalae, asterids, lamiids, Lamiales, Plantaginaceae, Antirrhineae, Antirrhinum (snapdragons), Antirrhinum majus (Garden snapdragon)	2759	FUNCTION: Has a crucial role in plant growth and development, possibly by influencing mitochondrial division.	ERG
O82627	cellular organisms, Eukaryota, Viridiplantae, Streptophyta, Streptophytina, Embryophyta, Tracheophyta, Euphyllophyta, Spermatophyta, Magnoliophyta, Mesangiospermae, eudicotyledons, Gunneridae, Pentapetalae, asterids, lamiids, Lamiales, Plantaginaceae, Antirrhineae, Antirrhinum (snapdragons), Antirrhinum majus (Garden snapdragon)	2759		WAXY GBSS
O82775	cellular organisms, Eukaryota, Viridiplantae, Streptophyta, Streptophytina, Embryophyta, Tracheophyta, Euphyllophyta, Spermatophyta, Magnoliophyta, Mesangiospermae, eudicotyledons, Gunneridae, Pentapetalae, rosids, malvids, Brassicales, Brassicaceae, Camelineae, Arabidopsis, Arabidopsis thaliana (Mouse-ear cress)	2759	FUNCTION: Involved in a special stress-induced plastid-to-vacuole protein trafficking pathway. Interacts with ATG8F in plastid bodies to subsequently enable their delivery to the vacuole by an autophagic pathway. Interacts with the plastid proteins APE1 and PSBS/NPQ4 and may recruit them as cargo into plastid bodies that may be recognized by the autophagy machinery for degradation in the vacuole.…	ATI1 At2g45980
O82782	cellular organisms, Eukaryota, Viridiplantae, Streptophyta, Streptophytina, Embryophyta, Tracheophyta, Euphyllophyta, Spermatophyta, Magnoliophyta, Mesangiospermae, eudicotyledons, Gunneridae, Pentapetalae, rosids, malvids, Brassicales, Brassicaceae, Camelineae, Arabidopsis, Arabidopsis thaliana (Mouse-ear cress)	2759		HISN3 APG10 At2g36230 F2H17.16
O82804	cellular organisms, Eukaryota, Viridiplantae, Streptophyta, Streptophytina, Embryophyta, Tracheophyta, Euphyllophyta, Spermatophyta, Magnoliophyta, Mesangiospermae, eudicotyledons, Gunneridae, Pentapetalae, rosids, malvids, Brassicales, Brassicaceae, Camelineae, Arabidopsis, Arabidopsis thaliana (Mouse-ear cress)	2759	FUNCTION: May be a transcription factor part of a circadian clock input pathway. Acts within a 'zeitnehmer' feedback loop and is involved in its own circadian regulation. Has no role in regulating circadian clock function in the dark. Part of a corepressor complex consisting of ELF4, ELF3, and LUX involved in the transcriptional regulation of APRR9. The activity of the protein may be decreased in…	ELF3 PYK20 At2g25930 F17H15.25 T19L18.26
Q02217	cellular organisms, Eukaryota, Opisthokonta, Fungi, Dikarya, Ascomycota, saccharomyceta, Saccharomycotina (true yeasts), Saccharomycetes, Saccharomycetales (budding yeasts), Saccharomycetaceae, Saccharomyces, Saccharomyces cerevisiae (Baker's yeast), Saccharomyces cerevisiae (strain ATCC 204508 / S288c) (Baker's yeast)	2759		YEL034C-A
O94130	cellular organisms, Eukaryota, Opisthokonta, Fungi, Dikarya, Ascomycota, saccharomyceta, Pezizomycotina, leotiomyceta, sordariomyceta, Leotiomycetes, Helotiales, Sclerotiniaceae, Botrytis, Botryotinia fuckeliana (Noble rot fungus) (Botrytis cinerea)	2759	FUNCTION: Involved in carbon catabolite repression. Represses the transcription of a number of genes by binding to a GC-rich region in their promoter (By similarity). {ECO:0000250}.	creA
O94221	cellular organisms, Eukaryota, Opisthokonta, Fungi, Dikarya, Ascomycota, saccharomyceta, Pezizomycotina, leotiomyceta, Eurotiomycetes, Eurotiomycetidae, Eurotiales (green and blue molds), Aspergillaceae, Penicillium, Penicillium simplicissimum	2759	FUNCTION: Hydrolyzes a variety of simple alpha-D-galactoside as well as more complex molecules such as oligosaccharides and polysaccharides. {ECO:0000250}.	agl1
O94225	cellular organisms, Eukaryota, Opisthokonta, Fungi, Dikarya, Ascomycota, saccharomyceta, Pezizomycotina, leotiomyceta, Eurotiomycetes, Eurotiomycetidae, Eurotiales (green and blue molds), Aspergillaceae, Penicillium, Penicillium chrysogenum complex, Penicillium rubens, Penicillium rubens (strain ATCC 28089 / DSM 1075 / NRRL 1951 / Wisconsin 54-1255) (Penicillium chrysogenum)	2759		lys1 Pc22g13190
O94284	cellular organisms, Eukaryota, Opisthokonta, Fungi, Dikarya, Ascomycota, Taphrinomycotina, Schizosaccharomycetes, Schizosaccharomycetales, Schizosaccharomycetaceae, Schizosaccharomyces, Schizosaccharomyces pombe (Fission yeast), Schizosaccharomyces pombe (strain 972 / ATCC 24843) (Fission yeast)	2759	FUNCTION: Catalyzes the oxidation of hydrogen sulfide, with the help of a quinone. {ECO:0000269|PubMed:10224084}.	hmt2 cad1 SPBC2G5.06c
O94296	cellular organisms, Eukaryota, Opisthokonta, Fungi, Dikarya, Ascomycota, Taphrinomycotina, Schizosaccharomycetes, Schizosaccharomycetales, Schizosaccharomycetaceae, Schizosaccharomyces, Schizosaccharomyces pombe (Fission yeast), Schizosaccharomyces pombe (strain 972 / ATCC 24843) (Fission yeast)	2759	FUNCTION: This magnesium-dependent enzyme catalyzes the hydrolysis of ATP coupled with the transport of phospholipids. {ECO:0000305}.	SPBC887.12
O94335	cellular organisms, Eukaryota, Opisthokonta, Fungi, Dikarya, Ascomycota, Taphrinomycotina, Schizosaccharomycetes, Schizosaccharomycetales, Schizosaccharomycetaceae, Schizosaccharomyces, Schizosaccharomyces pombe (Fission yeast), Schizosaccharomyces pombe (strain 972 / ATCC 24843) (Fission yeast)	2759	FUNCTION: Catalytic subunit of the N-oligosaccharyl transferase (OST) complex which catalyzes the transfer of a high mannose oligosaccharide to an asparagine residue within an Asn-X-Ser/Thr consensus motif in nascent polypeptide chains. N-glycosylation occurs cotranslationally and the complex associates with the Sec61 complex at the channel-forming translocon complex that mediates protein translo…	stt3 SPBC1271.02
O94489	cellular organisms, Eukaryota, Opisthokonta, Fungi, Dikarya, Ascomycota, Taphrinomycotina, Schizosaccharomycetes, Schizosaccharomycetales, Schizosaccharomycetaceae, Schizosaccharomyces, Schizosaccharomyces pombe (Fission yeast), Schizosaccharomyces pombe (strain 972 / ATCC 24843) (Fission yeast)	2759	FUNCTION: The main role of EF-3 may be to transduce nucleoside triphosphate energy into mechanical energy for translocation during translation. EF-3 stimulates EF-1-alpha-dependent binding of aminoacyl-tRNA to the ribosome.	tef3 ef3 SPCC417.08
O94491	cellular organisms, Eukaryota, Opisthokonta, Fungi, Dikarya, Ascomycota, Taphrinomycotina, Schizosaccharomycetes, Schizosaccharomycetales, Schizosaccharomycetaceae, Schizosaccharomyces, Schizosaccharomyces pombe (Fission yeast), Schizosaccharomyces pombe (strain 972 / ATCC 24843) (Fission yeast)	2759		SPCC417.10
O94523	cellular organisms, Eukaryota, Opisthokonta, Fungi, Dikarya, Ascomycota, Taphrinomycotina, Schizosaccharomycetes, Schizosaccharomycetales, Schizosaccharomycetaceae, Schizosaccharomyces, Schizosaccharomyces pombe (Fission yeast), Schizosaccharomyces pombe (strain 972 / ATCC 24843) (Fission yeast)	2759	FUNCTION: Stearyl-CoA desaturase that utilizes O(2) and electrons from reduced cytochrome b5 to introduce the first double bond into saturated fatty acyl-CoA substrates. Catalyzes the insertion of a cis double bond at the delta-9 position into fatty acyl-CoA substrates including palmitoyl-CoA and stearoyl-CoA. Contributes to the biosynthesis of membrane phospholipids, cholesterol esters and trigl…	SPCC1281.06c
O94564	cellular organisms, Eukaryota, Opisthokonta, Fungi, Dikarya, Ascomycota, Taphrinomycotina, Schizosaccharomycetes, Schizosaccharomycetales, Schizosaccharomycetaceae, Schizosaccharomyces, Schizosaccharomyces pombe (Fission yeast), Schizosaccharomyces pombe (strain 972 / ATCC 24843) (Fission yeast)	2759		SPBC1773.06c
O94673	cellular organisms, Eukaryota, Opisthokonta, Fungi, Dikarya, Ascomycota, Taphrinomycotina, Schizosaccharomycetes, Schizosaccharomycetales, Schizosaccharomycetaceae, Schizosaccharomyces, Schizosaccharomyces pombe (Fission yeast), Schizosaccharomyces pombe (strain 972 / ATCC 24843) (Fission yeast)	2759		SPBC776.05
O94808	cellular organisms, Eukaryota, Opisthokonta, Metazoa, Eumetazoa, Bilateria, Deuterostomia, Chordata, Craniata, Vertebrata, Gnathostomata (jawed vertebrates), Teleostomi, Euteleostomi, Sarcopterygii, Dipnotetrapodomorpha, Tetrapoda, Amniota, Mammalia, Theria, Eutheria, Boreoeutheria, Euarchontoglires, Primates, Haplorrhini, Simiiformes, Catarrhini, Hominoidea (apes), Hominidae (great apes), Homini…	2759	FUNCTION: Controls the flux of glucose into the hexosamine pathway. Most likely involved in regulating the availability of precursors for N- and O-linked glycosylation of proteins.	GFPT2
O95427	cellular organisms, Eukaryota, Opisthokonta, Metazoa, Eumetazoa, Bilateria, Deuterostomia, Chordata, Craniata, Vertebrata, Gnathostomata (jawed vertebrates), Teleostomi, Euteleostomi, Sarcopterygii, Dipnotetrapodomorpha, Tetrapoda, Amniota, Mammalia, Theria, Eutheria, Boreoeutheria, Euarchontoglires, Primates, Haplorrhini, Simiiformes, Catarrhini, Hominoidea (apes), Hominidae (great apes), Homini…	2759	FUNCTION: Ethanolamine phosphate transferase involved in glycosylphosphatidylinositol-anchor biosynthesis. Transfers ethanolamine phosphate to the first alpha-1,4-linked mannose of the glycosylphosphatidylinositol precursor of GPI-anchor (By similarity). May act as suppressor of replication stress and chromosome missegregation. {ECO:0000250, ECO:0000269|PubMed:23446422}.	PIGN MCD4
P00365	cellular organisms, Eukaryota, Opisthokonta, Fungi, Dikarya, Ascomycota, saccharomyceta, Pezizomycotina, leotiomyceta, sordariomyceta, Sordariomycetes, Sordariomycetidae, Sordariales, Sordariaceae, Neurospora, Neurospora crassa, Neurospora crassa (strain ATCC 24698 / 74-OR23-1A / CBS 708.71 / DSM 1257 / FGSC 987)	2759		gdh-1 NCU00461
P01104	Viruses, Retro-transcribing viruses, Retroviridae, Orthoretrovirinae, Alpharetrovirus, Avian myeloblastosis virus	10239	FUNCTION: DNA-binding protein that specifically recognizes the sequence 5'-YAAC[GT]G-3'. The v-Myb oncogene transforms immature myelomonocytic avian cells in culture and induces myeloblastosis (myeloid leukemia) in chickens.	V-MYB
P03010	cellular organisms, Eukaryota, Viridiplantae, Streptophyta, Streptophytina, Embryophyta, Tracheophyta, Euphyllophyta, Spermatophyta, Magnoliophyta, Mesangiospermae, Liliopsida, Petrosaviidae, commelinids, Poales, Poaceae, PACMAD clade, Panicoideae, Andropogonodae, Andropogoneae, Tripsacinae, Zea, Zea mays (Maize)	2759
P04146	cellular organisms, Eukaryota, Opisthokonta, Metazoa, Eumetazoa, Bilateria, Protostomia, Ecdysozoa, Panarthropoda, Arthropoda, Mandibulata, Pancrustacea, Hexapoda, Insecta, Dicondylia, Pterygota (winged insects), Neoptera, Endopterygota, Diptera, Brachycera, Muscomorpha, Eremoneura, Cyclorrhapha, Schizophora, Acalyptratae, Ephydroidea, Drosophilidae (pomace flies), Drosophilinae, Drosophilini, Dr…	2759		GIP COPIA
P04323	cellular organisms, Eukaryota, Opisthokonta, Metazoa, Eumetazoa, Bilateria, Protostomia, Ecdysozoa, Panarthropoda, Arthropoda, Mandibulata, Pancrustacea, Hexapoda, Insecta, Dicondylia, Pterygota (winged insects), Neoptera, Endopterygota, Diptera, Brachycera, Muscomorpha, Eremoneura, Cyclorrhapha, Schizophora, Acalyptratae, Ephydroidea, Drosophilidae (pomace flies), Drosophilinae, Drosophilini, Dr…	2759		pol
P31843	cellular organisms, Eukaryota, Viridiplantae, Streptophyta, Streptophytina, Embryophyta, Tracheophyta, Euphyllophyta, Spermatophyta, Magnoliophyta, Mesangiospermae, eudicotyledons, Gunneridae, Pentapetalae, rosids, malvids, Myrtales, Onagraceae, Onagroideae, Onagreae, Oenothera (evening primroses), Oenothera berteroana (Bertero's evening primrose)	2759
P04772	cellular organisms, Bacteria, Proteobacteria, Alphaproteobacteria, Rhizobiales, Bradyrhizobiaceae, Bradyrhizobium, Bradyrhizobium diazoefficiens, Bradyrhizobium diazoefficiens (strain JCM 10833 / IAM 13628 / NBRC 14792 / USDA 110)	2		glnII blr4169
P04841	cellular organisms, Eukaryota, Opisthokonta, Fungi, Dikarya, Ascomycota, saccharomyceta, Saccharomycotina (true yeasts), Saccharomycetes, Saccharomycetales (budding yeasts), Pichiaceae, Ogataea, Pichia angusta (Yeast) (Hansenula polymorpha)	2759	FUNCTION: Catalyzes the oxidation of methanol to formaldehyde and hydrogen peroxide, the first step in the methanol utilization pathway of methylotrophic yeasts. {ECO:0000269|PubMed:2582370}.	MOX
P04842	cellular organisms, Eukaryota, Opisthokonta, Fungi, Dikarya, Ascomycota, saccharomyceta, Saccharomycotina (true yeasts), Saccharomycetes, Saccharomycetales (budding yeasts), Phaffomycetaceae, Komagataella, Komagataella phaffii, Komagataella pastoris (strain GS115 / ATCC 20864) (Yeast) (Pichia pastoris)	2759	FUNCTION: Major isoform of alcohol oxidase, which catalyzes the oxidation of methanol to formaldehyde and hydrogen peroxide, the first step in the methanol utilization pathway of methylotrophic yeasts. {ECO:0000269|PubMed:9396748}.	AOX1 PAS_chr4_0821
P06208	cellular organisms, Eukaryota, Opisthokonta, Fungi, Dikarya, Ascomycota, saccharomyceta, Saccharomycotina (true yeasts), Saccharomycetes, Saccharomycetales (budding yeasts), Saccharomycetaceae, Saccharomyces, Saccharomyces cerevisiae (Baker's yeast), Saccharomyces cerevisiae (strain ATCC 204508 / S288c) (Baker's yeast)	2759	FUNCTION: Catalyzes the condensation of the acetyl group of acetyl-CoA with 3-methyl-2-oxobutanoate (2-oxoisovalerate) to form 3-carboxy-3-hydroxy-4-methylpentanoate (2-isopropylmalate).	LEU4 YNL104C N2173
P06738	cellular organisms, Eukaryota, Opisthokonta, Fungi, Dikarya, Ascomycota, saccharomyceta, Saccharomycotina (true yeasts), Saccharomycetes, Saccharomycetales (budding yeasts), Saccharomycetaceae, Saccharomyces, Saccharomyces cerevisiae (Baker's yeast), Saccharomyces cerevisiae (strain ATCC 204508 / S288c) (Baker's yeast)	2759	FUNCTION: Phosphorylase is an important allosteric enzyme in carbohydrate metabolism. Enzymes from different sources differ in their regulatory mechanisms and in their natural substrates. However, all known phosphorylases share catalytic and structural properties.	GPH1 YPR160W P9584.1
P07038	cellular organisms, Eukaryota, Opisthokonta, Fungi, Dikarya, Ascomycota, saccharomyceta, Pezizomycotina, leotiomyceta, sordariomyceta, Sordariomycetes, Sordariomycetidae, Sordariales, Sordariaceae, Neurospora, Neurospora crassa, Neurospora crassa (strain ATCC 24698 / 74-OR23-1A / CBS 708.71 / DSM 1257 / FGSC 987)	2759	FUNCTION: The plasma membrane ATPase of plants and fungi is a hydrogen ion pump. The proton gradient it generates drives the active transport of nutrients by H(+)-symport. The resulting external acidification and/or internal alkinization may mediate growth responses.	pma-1 B1D1.210 NCU01680
P08456	cellular organisms, Eukaryota, Opisthokonta, Fungi, Dikarya, Ascomycota, saccharomyceta, Saccharomycotina (true yeasts), Saccharomycetes, Saccharomycetales (budding yeasts), Saccharomycetaceae, Saccharomyces, Saccharomyces cerevisiae (Baker's yeast), Saccharomyces cerevisiae (strain ATCC 204508 / S288c) (Baker's yeast)	2759		CHO1 PSS PSS1 YER026C
P09379	cellular organisms, Eukaryota, Opisthokonta, Fungi, Dikarya, Ascomycota, saccharomyceta, Saccharomycotina (true yeasts), Saccharomycetes, Saccharomycetales (budding yeasts), Dipodascaceae, Yarrowia, Yarrowia lipolytica (Candida lipolytica), Yarrowia lipolytica (strain CLIB 122 / E 150) (Yeast) (Candida lipolytica)	2759	FUNCTION: Most effectively accelerate the intrinsic GTPase activity of YPT7. It is also active, but to a lesser extent, on YPT31, YPT32 and YPT1. YPT6 and SEC4 (By similarity). {ECO:0000250}.	GYP7 YALI0F31911g
P09627	cellular organisms, Eukaryota, Opisthokonta, Fungi, Dikarya, Ascomycota, Taphrinomycotina, Schizosaccharomycetes, Schizosaccharomycetales, Schizosaccharomycetaceae, Schizosaccharomyces, Schizosaccharomyces pombe (Fission yeast), Schizosaccharomyces pombe (strain 972 / ATCC 24843) (Fission yeast)	2759	FUNCTION: The plasma membrane ATPase of plants and fungi is a hydrogen ion pump. The proton gradient it generates drives the active transport of nutrients by H(+)-symport. The resulting external acidification and/or internal alkinization may mediate growth responses.	pma1 SPAC1071.10c
P0C155	cellular organisms, Eukaryota, Opisthokonta, Fungi, Dikarya, Ascomycota, saccharomyceta, Saccharomycotina (true yeasts), Saccharomycetes, Saccharomycetales (budding yeasts), Saccharomycetaceae, Saccharomyces, Saccharomyces cerevisiae (Baker's yeast), Saccharomyces cerevisiae (strain ATCC 204508 / S288c) (Baker's yeast)	2759		YOL153C O0435/O0437/O0440
P0C2F6	cellular organisms, Eukaryota, Viridiplantae, Streptophyta, Streptophytina, Embryophyta, Tracheophyta, Euphyllophyta, Spermatophyta, Magnoliophyta, Mesangiospermae, eudicotyledons, Gunneridae, Pentapetalae, rosids, malvids, Brassicales, Brassicaceae, Camelineae, Arabidopsis, Arabidopsis thaliana (Mouse-ear cress)	2759		At1g65750 F1E22.12
P0C5D6	cellular organisms, Eukaryota, Viridiplantae, Streptophyta, Streptophytina, Embryophyta, Tracheophyta, Euphyllophyta, Spermatophyta, Magnoliophyta, Mesangiospermae, Liliopsida, Petrosaviidae, commelinids, Poales, Poaceae, BOP clade, Oryzoideae, Oryzeae, Oryzinae, Oryza, Oryza sativa (Rice), Oryza sativa subsp. japonica (Rice)	2759	FUNCTION: May play a role in signal transduction of hyperosmotic response.	SAPK3 REK Os10g0564500 LOC_Os10g41490 OSJNBa0027P10.6
P0C7P8	cellular organisms, Eukaryota, Viridiplantae, Streptophyta, Streptophytina, Embryophyta, Tracheophyta, Euphyllophyta, Spermatophyta, Magnoliophyta, Mesangiospermae, eudicotyledons, Gunneridae, Pentapetalae, rosids, malvids, Brassicales, Brassicaceae, Camelineae, Arabidopsis, Arabidopsis thaliana (Mouse-ear cress)	2759	FUNCTION: Transcription factor that may regulate root development. {ECO:0000250}.	EMB1444 At1g06150 T21E18.20
P0C7R4	cellular organisms, Eukaryota, Viridiplantae, Streptophyta, Streptophytina, Embryophyta, Tracheophyta, Euphyllophyta, Spermatophyta, Magnoliophyta, Mesangiospermae, eudicotyledons, Gunneridae, Pentapetalae, rosids, malvids, Brassicales, Brassicaceae, Camelineae, Arabidopsis, Arabidopsis thaliana (Mouse-ear cress)	2759		At1g69290 F23O10.12 F23O10.28
P0C8Q4	cellular organisms, Eukaryota, Viridiplantae, Streptophyta, Streptophytina, Embryophyta, Tracheophyta, Euphyllophyta, Spermatophyta, Magnoliophyta, Mesangiospermae, eudicotyledons, Gunneridae, Pentapetalae, rosids, malvids, Brassicales, Brassicaceae, Camelineae, Arabidopsis, Arabidopsis thaliana (Mouse-ear cress)	2759		At4g19900 F18F4.6
P0C8R0	cellular organisms, Eukaryota, Viridiplantae, Streptophyta, Streptophytina, Embryophyta, Tracheophyta, Euphyllophyta, Spermatophyta, Magnoliophyta, Mesangiospermae, eudicotyledons, Gunneridae, Pentapetalae, rosids, malvids, Brassicales, Brassicaceae, Camelineae, Arabidopsis, Arabidopsis thaliana (Mouse-ear cress)	2759		At5g43820 MQD19.18
P0CB21	cellular organisms, Eukaryota, Viridiplantae, Streptophyta, Streptophytina, Embryophyta, Tracheophyta, Euphyllophyta, Spermatophyta, Magnoliophyta, Mesangiospermae, eudicotyledons, Gunneridae, Pentapetalae, rosids, malvids, Brassicales, Brassicaceae, Camelineae, Arabidopsis, Arabidopsis thaliana (Mouse-ear cress)	2759		At4g26450 M3E9.120
P0CB22	cellular organisms, Eukaryota, Viridiplantae, Streptophyta, Streptophytina, Embryophyta, Tracheophyta, Euphyllophyta, Spermatophyta, Magnoliophyta, Mesangiospermae, eudicotyledons, Gunneridae, Pentapetalae, rosids, malvids, Brassicales, Brassicaceae, Camelineae, Arabidopsis, Arabidopsis thaliana (Mouse-ear cress)	2759	FUNCTION: Histone methyltransferase. {ECO:0000250}.	ATX2 SDG30 SET30 At1g05830 T20M3.10
P0CB49	cellular organisms, Eukaryota, Opisthokonta, Metazoa, Eumetazoa, Bilateria, Deuterostomia, Chordata, Craniata, Vertebrata, Gnathostomata (jawed vertebrates), Teleostomi, Euteleostomi, Sarcopterygii, Dipnotetrapodomorpha, Tetrapoda, Amniota, Mammalia, Theria, Eutheria, Boreoeutheria, Euarchontoglires, Glires (Rodents and rabbits), Rodentia, Sciurognathi, Muroidea, Muridae, Murinae, Rattus, Rattus …	2759	FUNCTION: Plays a role in the reduction of telomerase activity during differentiation of embryonic stem cells by binding to the core promoter of TERT and controlling its down-regulation. {ECO:0000250}.	Ylpm1 Zap Zap3
P0CG89	cellular organisms, Eukaryota, Viridiplantae, Streptophyta, Streptophytina, Embryophyta, Tracheophyta, Euphyllophyta, Spermatophyta, Magnoliophyta, Mesangiospermae, eudicotyledons, Gunneridae, Pentapetalae, rosids, fabids, Fabales, Fabaceae, Papilionoideae, Phaseoleae, Glycine, Soja, Glycine max (Soybean) (Glycine hispida)	2759	FUNCTION: Core component of nucleosome. Nucleosomes wrap and compact DNA into chromatin, limiting DNA accessibility to the cellular machineries which require DNA as a template. Histones thereby play a central role in transcription regulation, DNA repair, DNA replication and chromosomal stability. DNA accessibility is regulated via a complex set of post-translational modifications of histones, als…
P0CJ66	cellular organisms, Eukaryota, Viridiplantae, Streptophyta, Streptophytina, Embryophyta, Tracheophyta, Euphyllophyta, Spermatophyta, Magnoliophyta, Mesangiospermae, eudicotyledons, Gunneridae, Pentapetalae, rosids, malvids, Brassicales, Brassicaceae, Camelineae, Arabidopsis, Arabidopsis thaliana (Mouse-ear cress)	2759		At1g27050 T7N9.11
P0CM97	cellular organisms, Eukaryota, Opisthokonta, Fungi, Dikarya, Basidiomycota, Agaricomycotina, Tremellomycetes, Tremellales (jelly fungi), Tremellaceae, Filobasidiella, Filobasidiella/Cryptococcus neoformans species complex, Cryptococcus neoformans (Filobasidiella neoformans), Cryptococcus neoformans var. neoformans, Cryptococcus neoformans var. neoformans serotype D (strain B-3501A) (Filobasidiell…	2759	FUNCTION: Involved in pre-mRNA splicing. {ECO:0000250}.	CWC22 CNBF4440
P0CZ23	cellular organisms, Eukaryota, Viridiplantae, Streptophyta, Streptophytina, Embryophyta, Tracheophyta, Euphyllophyta, Spermatophyta, Magnoliophyta, Mesangiospermae, eudicotyledons, Gunneridae, Pentapetalae, rosids, malvids, Brassicales, Brassicaceae, Camelineae, Arabidopsis, Arabidopsis thaliana (Mouse-ear cress)	2759	FUNCTION: Catalyzes the desaturation of medium-chain acyl-CoAs to 2-trans-enoyl-CoAs. Active on C8:0- to C14:0-CoA with a maximal activity on C12:0-CoA.	ACX3 At1g06290 At1g06300 F9P14.15 F9P14_11 T2D23.1
P0DI13	cellular organisms, Eukaryota, Viridiplantae, Streptophyta, Streptophytina, Embryophyta, Tracheophyta, Euphyllophyta, Spermatophyta, Magnoliophyta, Mesangiospermae, eudicotyledons, Gunneridae, Pentapetalae, rosids, malvids, Brassicales, Brassicaceae, Camelineae, Arabidopsis, Arabidopsis thaliana (Mouse-ear cress)	2759	FUNCTION: The dimeric enzyme acts as a E1 ligase for SUMO1 and SUMO2. It mediates ATP-dependent activation of SUMO proteins and formation of a thioester with a conserved cysteine residue on SAE2. Functionally redundant with its paralog SAE1A (By similarity). {ECO:0000250}.	SAE1B-2 SAE1-2 At5g50680 MFB16.15
P0DKG8	cellular organisms, Eukaryota, Viridiplantae, Streptophyta, Streptophytina, Embryophyta, Tracheophyta, Euphyllophyta, Spermatophyta, Magnoliophyta, Mesangiospermae, eudicotyledons, Gunneridae, Pentapetalae, rosids, malvids, Brassicales, Brassicaceae, Camelineae, Arabidopsis, Arabidopsis thaliana (Mouse-ear cress)	2759	FUNCTION: May be involved in a rapid plant ppGpp (guanosine 3'-diphosphate 5'-diphosphate)-mediated response to pathogens and other stresses. {ECO:0000269|PubMed:10725385}.	RSH1
P0DKH6	cellular organisms, Eukaryota, Viridiplantae, Streptophyta, Streptophytina, Embryophyta, Tracheophyta, Euphyllophyta, Spermatophyta, Magnoliophyta, Mesangiospermae, eudicotyledons, Gunneridae, Pentapetalae, rosids, malvids, Brassicales, Brassicaceae, Camelineae, Arabidopsis, Arabidopsis thaliana (Mouse-ear cress)	2759	FUNCTION: Disease resistance (R) protein that specifically recognizes the hopA1 type III effector avirulence protein from Pseudomonas syringae. Resistance proteins guard the plant against pathogens that contain an appropriate avirulence protein via an indirect interaction with this avirulence protein. That triggers a defense system including the hypersensitive response, which restricts the pathog…	RPS6
P0DM58	cellular organisms, Eukaryota, Viridiplantae, Streptophyta, Streptophytina, Embryophyta, Tracheophyta, Euphyllophyta, Spermatophyta, Magnoliophyta, Mesangiospermae, eudicotyledons, Gunneridae, Pentapetalae, rosids, malvids, Brassicales, Brassicaceae, Camelineae, Arabidopsis, Arabidopsis thaliana (Mouse-ear cress)	2759	FUNCTION: 3'-5'-exoribonuclease that specifically recognizes RNAs polyuridylated at their 3' end and mediates their degradation. Component of an exosome-independent RNA degradation pathway that mediates degradation of cytoplasmic mRNAs that have been deadenylated and subsequently uridylated at their 3' (Probable). {ECO:0000305|PubMed:20798041}.	SOV DIS3L2
P10978	cellular organisms, Eukaryota, Viridiplantae, Streptophyta, Streptophytina, Embryophyta, Tracheophyta, Euphyllophyta, Spermatophyta, Magnoliophyta, Mesangiospermae, eudicotyledons, Gunneridae, Pentapetalae, asterids, lamiids, Solanales, Solanaceae, Nicotianoideae, Nicotianeae, Nicotiana, Nicotiana tabacum (Common tobacco)	2759
P92519	cellular organisms, Eukaryota, Viridiplantae, Streptophyta, Streptophytina, Embryophyta, Tracheophyta, Euphyllophyta, Spermatophyta, Magnoliophyta, Mesangiospermae, eudicotyledons, Gunneridae, Pentapetalae, rosids, malvids, Brassicales, Brassicaceae, Camelineae, Arabidopsis, Arabidopsis thaliana (Mouse-ear cress)	2759		AtMg00810
P49951	cellular organisms, Eukaryota, Opisthokonta, Metazoa, Eumetazoa, Bilateria, Deuterostomia, Chordata, Craniata, Vertebrata, Gnathostomata (jawed vertebrates), Teleostomi, Euteleostomi, Sarcopterygii, Dipnotetrapodomorpha, Tetrapoda, Amniota, Mammalia, Theria, Eutheria, Boreoeutheria, Laurasiatheria, Cetartiodactyla, Ruminantia, Pecora, Bovidae, Bovinae, Bos (oxen, cattle), Bos taurus (Bovine)	2759	FUNCTION: Clathrin is the major protein of the polyhedral coat of coated pits and vesicles. Two different adapter protein complexes link the clathrin lattice either to the plasma membrane or to the trans-Golgi network.	CLTC
P11915	cellular organisms, Eukaryota, Opisthokonta, Metazoa, Eumetazoa, Bilateria, Deuterostomia, Chordata, Craniata, Vertebrata, Gnathostomata (jawed vertebrates), Teleostomi, Euteleostomi, Sarcopterygii, Dipnotetrapodomorpha, Tetrapoda, Amniota, Mammalia, Theria, Eutheria, Boreoeutheria, Euarchontoglires, Glires (Rodents and rabbits), Rodentia, Sciurognathi, Muroidea, Muridae, Murinae, Rattus, Rattus …	2759	FUNCTION: Mediates in vitro the transfer of all common phospholipids, cholesterol and gangliosides between membranes. May play a role in regulating steroidogenesis.	Scp2 Scp-2
P12015	cellular organisms, Bacteria, Proteobacteria, Gammaproteobacteria, Pseudomonadales, Moraxellaceae, Acinetobacter, Acinetobacter sp.	2
P12917	cellular organisms, Eukaryota, Opisthokonta, Fungi, Dikarya, Ascomycota, saccharomyceta, Pezizomycotina, Pezizomycetes, Pezizales, Ascobolaceae, Ascobolus, Ascobolus immersus	2759		MET2
P13228	cellular organisms, Eukaryota, Opisthokonta, Fungi, Dikarya, Ascomycota, saccharomyceta, Pezizomycotina, leotiomyceta, sordariomyceta, Sordariomycetes, Sordariomycetidae, Sordariales, Sordariaceae, Neurospora, Neurospora crassa, Neurospora crassa (strain ATCC 24698 / 74-OR23-1A / CBS 708.71 / DSM 1257 / FGSC 987)	2759		trp-3 NCU08409
P13259	cellular organisms, Eukaryota, Opisthokonta, Fungi, Dikarya, Ascomycota, saccharomyceta, Saccharomycotina (true yeasts), Saccharomycetes, Saccharomycetales (budding yeasts), Saccharomycetaceae, Saccharomyces, Saccharomyces cerevisiae (Baker's yeast), Saccharomyces cerevisiae (strain ATCC 204508 / S288c) (Baker's yeast)	2759		PCT1 CCT CCT1 YGR202C G7729
P14010	cellular organisms, Eukaryota, Opisthokonta, Fungi, Dikarya, Ascomycota, saccharomyceta, Pezizomycotina, leotiomyceta, Eurotiomycetes, Eurotiomycetidae, Eurotiales (green and blue molds), Aspergillaceae, Aspergillus, Emericella nidulans (Aspergillus nidulans), Emericella nidulans (strain FGSC A4 / ATCC 38163 / CBS 112.46 / NRRL 194 / M139) (Aspergillus nidulans)	2759	FUNCTION: Deaminates gamma-aminobutyric acid (GABA) to succinate-semialdehyde, which in turn is converted to succinate by the succinate semialdehyde dehydrogenase (By similarity). Required for the degradation of GABA, which is important for utilization of GABA as nitrogen source. {ECO:0000250}.	gatA AN2248
P14725	cellular organisms, Eukaryota, Amoebozoa, Mycetozoa, Myxogastria (plasmodial slime molds), Myxogastromycetidae, Physariida, Physaraceae, Physarum, Physarum polycephalum (Slime mold)	2759
P08281	cellular organisms, Eukaryota, Viridiplantae, Streptophyta, Streptophytina, Embryophyta, Tracheophyta, Euphyllophyta, Spermatophyta, Magnoliophyta, Mesangiospermae, eudicotyledons, Gunneridae, Pentapetalae, rosids, fabids, Fabales, Fabaceae, Papilionoideae, Fabeae, Pisum, Pisum sativum (Garden pea)	2759	FUNCTION: The light-modulated chloroplast enzyme, encoded by a nuclear gene and expressed primarily in leaves, is responsible for the reassimilation of the ammonia generated by photorespiration.	GS2
P78615	cellular organisms, Eukaryota, Opisthokonta, Fungi, Dikarya, Ascomycota, saccharomyceta, Pezizomycotina, leotiomyceta, Eurotiomycetes, Eurotiomycetidae, Eurotiales (green and blue molds), Aspergillaceae, Aspergillus, Emericella nidulans (Aspergillus nidulans)	2759	FUNCTION: Fatty acid synthetase catalyzes the formation of long-chain fatty acids from acetyl-CoA, malonyl-CoA and NADPH. The alpha subunit contains domains for: acyl carrier protein, 3-oxoacyl-[acyl-carrier-protein] reductase, and 3-oxoacyl-[acyl-carrier-protein] synthase. {ECO:0000269|PubMed:8962148}.	fasA
P15368	cellular organisms, Eukaryota, Opisthokonta, Fungi, Dikarya, Ascomycota, saccharomyceta, Pezizomycotina, leotiomyceta, Eurotiomycetes, Eurotiomycetidae, Eurotiales (green and blue molds), Aspergillaceae, Penicillium, Penicillium patulum (Penicillium griseofulvum)	2759	FUNCTION: Fatty acid synthetase catalyzes the formation of long-chain fatty acids from acetyl-CoA, malonyl-CoA and NADPH. The alpha subunit contains domains for: acyl carrier protein, 3-oxoacyl-[acyl-carrier-protein] reductase, and 3-oxoacyl-[acyl-carrier-protein] synthase.	FAS2
P15688	cellular organisms, Eukaryota, Viridiplantae, Streptophyta, Streptophytina, Embryophyta, Tracheophyta, Euphyllophyta, Spermatophyta, Magnoliophyta, Mesangiospermae, eudicotyledons, Gunneridae, Pentapetalae, Caryophyllales, Amaranthaceae, Betoideae, Beta, Beta vulgaris (Sugar beet)	2759	FUNCTION: Core subunit of the mitochondrial membrane respiratory chain NADH dehydrogenase (Complex I) that is believed to belong to the minimal assembly required for catalysis. Complex I functions in the transfer of electrons from NADH to the respiratory chain. The immediate electron acceptor for the enzyme is believed to be ubiquinone (By similarity). {ECO:0000250}.	ND2 NAD2
P16273	cellular organisms, Eukaryota, Viridiplantae, Streptophyta, Streptophytina, Embryophyta, Tracheophyta, Euphyllophyta, Spermatophyta, Magnoliophyta, Mesangiospermae, Liliopsida, Petrosaviidae, commelinids, Poales, Poaceae, BOP clade, Pooideae, Triticodae, Triticeae, Hordeinae, Hordeum, Hordeum vulgare (Barley)	2759
P17859	cellular organisms, Eukaryota, Viridiplantae, Streptophyta, Streptophytina, Embryophyta, Tracheophyta, Euphyllophyta, Spermatophyta, Magnoliophyta, Mesangiospermae, eudicotyledons, Gunneridae, Pentapetalae, rosids, fabids, Fabales, Fabaceae, Papilionoideae, Phaseoleae, Vigna, Vigna mungo (Black gram) (Phaseolus mungo)	2759		AMY1.1
P19657	cellular organisms, Eukaryota, Opisthokonta, Fungi, Dikarya, Ascomycota, saccharomyceta, Saccharomycotina (true yeasts), Saccharomycetes, Saccharomycetales (budding yeasts), Saccharomycetaceae, Saccharomyces, Saccharomyces cerevisiae (Baker's yeast), Saccharomyces cerevisiae (strain ATCC 204508 / S288c) (Baker's yeast)	2759	FUNCTION: The plasma membrane ATPase of plants and fungi is a hydrogen ion pump. The proton gradient it generates drives the active transport of nutrients by H(+)-symport. The resulting external acidification and/or internal alkinization may mediate growth responses.	PMA2 YPL036W
P19752	cellular organisms, Eukaryota, Opisthokonta, Fungi, Dikarya, Ascomycota, saccharomyceta, Pezizomycotina, leotiomyceta, sordariomyceta, Sordariomycetes, Sordariomycetidae, Sordariales, Sordariaceae, Neurospora, Neurospora crassa, Neurospora crassa (strain ATCC 24698 / 74-OR23-1A / CBS 708.71 / DSM 1257 / FGSC 987)	2759		hsp30 NCU09364
P19824	cellular organisms, Eukaryota, Viridiplantae, Chlorophyta, Chlorophyceae, Chlamydomonadales, Chlamydomonadaceae, Chlamydomonas, Chlamydomonas reinhardtii (Chlamydomonas smithii)	2759		PRKA
P19968	cellular organisms, Eukaryota, Opisthokonta, Fungi, Dikarya, Ascomycota, saccharomyceta, Pezizomycotina, leotiomyceta, sordariomyceta, Sordariomycetes, Sordariomycetidae, Sordariales, Sordariaceae, Neurospora, Neurospora crassa, Neurospora crassa (strain ATCC 24698 / 74-OR23-1A / CBS 708.71 / DSM 1257 / FGSC 987)	2759	FUNCTION: Transfer of electrons from NADH to the respiratory chain. The immediate electron acceptor for the enzyme is believed to be ubiquinone.	20H10.080 NCU08930
P23489	cellular organisms, Eukaryota, Viridiplantae, Chlorophyta, Chlorophyceae, Chlamydomonadales, Chlamydomonadaceae, Chlamydomonas, Chlamydomonas reinhardtii (Chlamydomonas smithii)	2759	FUNCTION: Activation of RuBisCO (ribulose-1,5-bisphosphate carboxylase/oxygenase; EC 4.1.1.39) involves the ATP-dependent carboxylation of the epsilon-amino group of lysine leading to a carbamate structure.
P23980	cellular organisms, Eukaryota, Viridiplantae, Streptophyta, Streptophytina, Embryophyta, Tracheophyta, Euphyllophyta, Spermatophyta, Magnoliophyta, Mesangiospermae, eudicotyledons, Gunneridae, Pentapetalae, asterids, lamiids, Solanales, Solanaceae, Solanoideae, Solaneae, Solanum, Lycopersicon, Solanum lycopersicum (Tomato) (Lycopersicon esculentum)	2759	FUNCTION: The plasma membrane ATPase of plants and fungi is a hydrogen ion pump. The proton gradient it generates drives the active transport of nutrients by H(+)-symport. The resulting external acidification and/or internal alkinization may mediate growth responses.	LHA2
Q9LY32	cellular organisms, Eukaryota, Viridiplantae, Streptophyta, Streptophytina, Embryophyta, Tracheophyta, Euphyllophyta, Spermatophyta, Magnoliophyta, Mesangiospermae, eudicotyledons, Gunneridae, Pentapetalae, rosids, malvids, Brassicales, Brassicaceae, Camelineae, Arabidopsis, Arabidopsis thaliana (Mouse-ear cress)	2759	FUNCTION: The plasma membrane H(+) ATPase of plants and fungi generates a proton gradient that drives the active transport of nutrients by H(+)-symport. The resulting external acidification and/or internal alkinization may mediate growth responses (By similarity). {ECO:0000250}.	AHA7 At3g60330 F27H5_120
P24276	cellular organisms, Eukaryota, Opisthokonta, Fungi, Dikarya, Ascomycota, saccharomyceta, Saccharomycotina (true yeasts), Saccharomycetes, Saccharomycetales (budding yeasts), Saccharomycetaceae, Saccharomyces, Saccharomyces cerevisiae (Baker's yeast), Saccharomyces cerevisiae (strain ATCC 204508 / S288c) (Baker's yeast)	2759	FUNCTION: Can suppress the lethality due to deletion of SIT4, and partially the defects due to BCY1 disruption. Is implicated in the control of the cell cycle G1 phase.	SSD1 CLA1 RLD1 SRK1 YDR293C D9819.4
O74454	cellular organisms, Eukaryota, Opisthokonta, Fungi, Dikarya, Ascomycota, Taphrinomycotina, Schizosaccharomycetes, Schizosaccharomycetales, Schizosaccharomycetaceae, Schizosaccharomyces, Schizosaccharomyces pombe (Fission yeast), Schizosaccharomyces pombe (strain 972 / ATCC 24843) (Fission yeast)	2759	FUNCTION: Required for the maintenance of cell shape during interphase. Required for localization of cortical actin to the growing tips before mitosis. {ECO:0000269|PubMed:8886983}.	sts5 SPCC16C4.09
P24545	cellular organisms, Eukaryota, Opisthokonta, Fungi, Dikarya, Ascomycota, saccharomyceta, Saccharomycotina (true yeasts), Saccharomycetes, Saccharomycetales (budding yeasts), Saccharomycetaceae, Zygosaccharomyces, Zygosaccharomyces rouxii (Candida mogii)	2759	FUNCTION: The plasma membrane ATPase of plants and fungi is a hydrogen ion pump. The proton gradient it generates drives the active transport of nutrients by H(+)-symport. The resulting external acidification and/or internal alkinization may mediate growth responses.
P25284	cellular organisms, Eukaryota, Opisthokonta, Fungi, Dikarya, Ascomycota, saccharomyceta, Pezizomycotina, leotiomyceta, sordariomyceta, Sordariomycetes, Sordariomycetidae, Sordariales, Sordariaceae, Neurospora, Neurospora crassa, Neurospora crassa (strain ATCC 24698 / 74-OR23-1A / CBS 708.71 / DSM 1257 / FGSC 987)	2759	FUNCTION: Accessory subunit of the mitochondrial membrane respiratory chain NADH dehydrogenase (Complex I), that is believed not to be involved in catalysis. Complex I functions in the transfer of electrons from NADH to the respiratory chain. The immediate electron acceptor for the enzyme is believed to be ubiquinone.	nuo40 NCU02373
P25997	cellular organisms, Eukaryota, Opisthokonta, Fungi, Dikarya, Ascomycota, saccharomyceta, Saccharomycotina (true yeasts), Saccharomycetes, Saccharomycetales (budding yeasts), Debaryomycetaceae, Candida/Lodderomyces clade, Candida, Candida albicans (Yeast), Candida albicans (strain SC5314 / ATCC MYA-2876) (Yeast)	2759	FUNCTION: The main role of EF-3 may be to transduce nucleoside triphosphate energy into mechanical energy for translocation during translation. EF-3 stimulates EF-1-alpha-dependent binding of aminoacyl-tRNA to the ribosome.	CEF3 TEF3 CaO19.11629 CaO19.4152
P26302	cellular organisms, Eukaryota, Viridiplantae, Streptophyta, Streptophytina, Embryophyta, Tracheophyta, Euphyllophyta, Spermatophyta, Magnoliophyta, Mesangiospermae, Liliopsida, Petrosaviidae, commelinids, Poales, Poaceae, BOP clade, Pooideae, Triticodae, Triticeae, Triticinae, Triticum, Triticum aestivum (Wheat)	2759
P26784	cellular organisms, Eukaryota, Opisthokonta, Fungi, Dikarya, Ascomycota, saccharomyceta, Saccharomycotina (true yeasts), Saccharomycetes, Saccharomycetales (budding yeasts), Saccharomycetaceae, Saccharomyces, Saccharomyces cerevisiae (Baker's yeast), Saccharomyces cerevisiae (strain ATCC 204508 / S288c) (Baker's yeast)	2759		RPL16A RPL13 RPL21A YIL133C
P26849	cellular organisms, Eukaryota, Viridiplantae, Streptophyta, Streptophytina, Embryophyta, Marchantiophyta, Marchantiopsida, Marchantiidae, Marchantiales, Marchantiaceae, Marchantia, Marchantia polymorpha (Liverwort) (Marchantia aquatica)	2759	FUNCTION: Core subunit of the mitochondrial membrane respiratory chain NADH dehydrogenase (Complex I) that is believed to belong to the minimal assembly required for catalysis. Complex I functions in the transfer of electrons from NADH to the respiratory chain. The immediate electron acceptor for the enzyme is believed to be ubiquinone (By similarity). {ECO:0000250}.	ND5 NAD5
Q05143	cellular organisms, Eukaryota, Viridiplantae, Chlorophyta, Trebouxiophyceae, Chlorellales, Chlorellaceae, Prototheca, Prototheca wickerhamii	2759	FUNCTION: Cytochrome c oxidase is the component of the respiratory chain that catalyzes the reduction of oxygen to water. Subunits 1-3 form the functional core of the enzyme complex. CO I is the catalytic subunit of the enzyme. Electrons originating in cytochrome c are transferred via the copper A center of subunit 2 and heme A of subunit 1 to the bimetallic center formed by heme A3 and copper B.	COX1 COXI
P27456	cellular organisms, Eukaryota, Viridiplantae, Streptophyta, Streptophytina, Embryophyta, Tracheophyta, Euphyllophyta, Spermatophyta, Magnoliophyta, Mesangiospermae, eudicotyledons, Gunneridae, Pentapetalae, rosids, fabids, Fabales, Fabaceae, Papilionoideae, Fabeae, Pisum, Pisum sativum (Garden pea)	2759	FUNCTION: Maintains high levels of reduced glutathione in the chloroplast.	GR GOR1
P27614	cellular organisms, Eukaryota, Opisthokonta, Fungi, Dikarya, Ascomycota, saccharomyceta, Saccharomycotina (true yeasts), Saccharomycetes, Saccharomycetales (budding yeasts), Saccharomycetaceae, Saccharomyces, Saccharomyces cerevisiae (Baker's yeast), Saccharomyces cerevisiae (strain ATCC 204508 / S288c) (Baker's yeast)	2759	FUNCTION: Necessary for use of certain peptides as sole nitrogen source. May also cleave intracellularly generated peptides to recycle amino acids for protein synthesis.	CPS1 CPS YJL172W J0510
P27783	cellular organisms, Eukaryota, Viridiplantae, Streptophyta, Streptophytina, Embryophyta, Tracheophyta, Euphyllophyta, Spermatophyta, Magnoliophyta, Mesangiospermae, eudicotyledons, Gunneridae, Pentapetalae, rosids, fabids, Fagales, Betulaceae, Betula, Betula pendula (European white birch) (Betula verrucosa)	2759	FUNCTION: Nitrate reductase is a key enzyme involved in the first step of nitrate assimilation in plants, fungi and bacteria.	NIA1
P28877	cellular organisms, Eukaryota, Opisthokonta, Fungi, Dikarya, Ascomycota, saccharomyceta, Saccharomycotina (true yeasts), Saccharomycetes, Saccharomycetales (budding yeasts), Debaryomycetaceae, Candida/Lodderomyces clade, Candida, Candida albicans (Yeast)	2759	FUNCTION: The plasma membrane ATPase of plants and fungi is a hydrogen ion pump. The proton gradient it generates drives the active transport of nutrients by H(+)-symport. The resulting external acidification and/or internal alkinization may mediate growth responses.	PMA1
P28996	cellular organisms, Eukaryota, Viridiplantae, Chlorophyta, Trebouxiophyceae, Chlorellales, Chlorellales incertae sedis, Parachlorella, Parachlorella kessleri (Green alga) (Chlorella kessleri)	2759	FUNCTION: Catalyzes the GTP-dependent ribosomal translocation step during translation elongation. During this step, the ribosome changes from the pre-translocational (PRE) to the post-translocational (POST) state as the newly formed A-site-bound peptidyl-tRNA and P-site-bound deacylated tRNA move to the P and E sites, respectively. Catalyzes the coordinated movement of the two tRNA molecules, the…
P29344	cellular organisms, Eukaryota, Viridiplantae, Streptophyta, Streptophytina, Embryophyta, Tracheophyta, Euphyllophyta, Spermatophyta, Magnoliophyta, Mesangiospermae, eudicotyledons, Gunneridae, Pentapetalae, Caryophyllales, Amaranthaceae, Chenopodioideae, Anserineae, Spinacia, Spinacia oleracea (Spinach)	2759	FUNCTION: Actively engaged in the initiation complex formation via a strong mRNA-binding activity. Possesses a poly(A)-binding activity which might play a role as a control element in chloroplast mRNA translation. {ECO:0000269|Ref.4}.	RPS1
P29551	cellular organisms, Eukaryota, Opisthokonta, Fungi, Dikarya, Ascomycota, Taphrinomycotina, Pneumocystidomycetes, Pneumocystidales, Pneumocystidaceae, Pneumocystis, Pneumocystis carinii	2759	FUNCTION: The main role of EF-3 may be to transduce nucleoside triphosphate energy into mechanical energy for translocation during translation. EF-3 stimulates EF-1-alpha-dependent binding of aminoacyl-tRNA to the ribosome.	TEF3
P29761	cellular organisms, Bacteria, Terrabacteria group, Firmicutes, Clostridia, Clostridiales, Clostridiaceae, Clostridium, Clostridium sp. (strain G0005)	2	FUNCTION: CGA has typical kinetic properties for a glucoamylase, but this bacterial enzyme had higher isomaltose-hydrolyzing activity than other eukaryotic glucoamylases.	cga
P30583	cellular organisms, Eukaryota, Opisthokonta, Fungi, Dikarya, Ascomycota, saccharomyceta, Pezizomycotina, leotiomyceta, Eurotiomycetes, Eurotiomycetidae, Eurotiales (green and blue molds), Aspergillaceae, Aspergillus, Emericella nidulans (Aspergillus nidulans), Emericella nidulans (strain FGSC A4 / ATCC 38163 / CBS 112.46 / NRRL 194 / M139) (Aspergillus nidulans)	2759	FUNCTION: Plays a major role in cell wall biogenesis.	chsC chs1 AN4566
P30598	cellular organisms, Eukaryota, Opisthokonta, Fungi, Dikarya, Basidiomycota, Ustilaginomycotina, Ustilaginomycetes, Ustilaginales, Ustilaginaceae, Ustilago, Ustilago maydis (Corn smut fungus), Ustilago maydis (strain 521 / FGSC 9021) (Corn smut fungus)	2759	FUNCTION: Plays a major role in cell wall biogenesis.	CHS1 UMAG_10718
P87073	cellular organisms, Eukaryota, Opisthokonta, Fungi, Fungi incertae sedis, Mucoromycotina, Mucorales (pin moulds), Phycomycetaceae, Phycomyces, Phycomyces blakesleeanus, Phycomyces blakesleeanus (strain ATCC 8743b / FGSC 10004 / NBRC 33097 / NRRL 1555)	2759	FUNCTION: Plays a major role in cell wall biogenesis.	chs1
P30599	cellular organisms, Eukaryota, Opisthokonta, Fungi, Dikarya, Basidiomycota, Ustilaginomycotina, Ustilaginomycetes, Ustilaginales, Ustilaginaceae, Ustilago, Ustilago maydis (Corn smut fungus), Ustilago maydis (strain 521 / FGSC 9021) (Corn smut fungus)	2759	FUNCTION: Plays a major role in cell wall biogenesis.	CHS2 UMAG_04290
P30601	cellular organisms, Eukaryota, Opisthokonta, Fungi, Dikarya, Ascomycota, saccharomyceta, Pezizomycotina, leotiomyceta, Eurotiomycetes, Chaetothyriomycetidae, Chaetothyriales (black yeasts), Herpotrichiellaceae, Exophiala, Exophiala dermatitidis (Black yeast) (Wangiella dermatitidis)	2759	FUNCTION: Plays a major role in cell wall biogenesis.	CHS2
P30602	cellular organisms, Eukaryota, Opisthokonta, Fungi, Dikarya, Ascomycota, saccharomyceta, Pezizomycotina, leotiomyceta, Eurotiomycetes, Chaetothyriomycetidae, Chaetothyriales (black yeasts), Herpotrichiellaceae, Exophiala, Exophiala dermatitidis (Black yeast) (Wangiella dermatitidis)	2759	FUNCTION: Plays a major role in cell wall biogenesis.	CHS3
P30924	cellular organisms, Eukaryota, Viridiplantae, Streptophyta, Streptophytina, Embryophyta, Tracheophyta, Euphyllophyta, Spermatophyta, Magnoliophyta, Mesangiospermae, eudicotyledons, Gunneridae, Pentapetalae, asterids, lamiids, Solanales, Solanaceae, Solanoideae, Solaneae, Solanum, Solanum tuberosum (Potato)	2759	FUNCTION: Catalyzes the formation of the alpha-1,6-glucosidic linkages in starch by scission of a 1,4-alpha-linked oligosaccharide from growing alpha-1,4-glucan chains and the subsequent attachment of the oligosaccharide to the alpha-1,6 position.	SBE1 SBE
P32020	cellular organisms, Eukaryota, Opisthokonta, Metazoa, Eumetazoa, Bilateria, Deuterostomia, Chordata, Craniata, Vertebrata, Gnathostomata (jawed vertebrates), Teleostomi, Euteleostomi, Sarcopterygii, Dipnotetrapodomorpha, Tetrapoda, Amniota, Mammalia, Theria, Eutheria, Boreoeutheria, Euarchontoglires, Glires (Rodents and rabbits), Rodentia, Sciurognathi, Muroidea, Muridae, Murinae, Mus, Mus, Mus m…	2759	FUNCTION: Mediates in vitro the transfer of all common phospholipids, cholesterol and gangliosides between membranes. May play a role in regulating steroidogenesis.	Scp2 Scp-2
P32186	cellular organisms, Eukaryota, Opisthokonta, Fungi, Dikarya, Basidiomycota, Pucciniomycotina, Pucciniomycetes, Pucciniales (rusts), Pucciniaceae, Puccinia, Puccinia graminis (Black stem rust fungus)	2759	FUNCTION: This protein promotes the GTP-dependent binding of aminoacyl-tRNA to the A-site of ribosomes during protein biosynthesis.	TEF
P32451	cellular organisms, Eukaryota, Opisthokonta, Fungi, Dikarya, Ascomycota, saccharomyceta, Saccharomycotina (true yeasts), Saccharomycetes, Saccharomycetales (budding yeasts), Saccharomycetaceae, Saccharomyces, Saccharomyces cerevisiae (Baker's yeast), Saccharomyces cerevisiae (strain ATCC 204508 / S288c) (Baker's yeast)	2759		BIO2 YGR286C
P32946	cellular organisms, Eukaryota, Opisthokonta, Fungi, Dikarya, Ascomycota, saccharomyceta, Saccharomycotina (true yeasts), Saccharomycetes, Saccharomycetales (budding yeasts), mitosporic Saccharomycetales, Candida, Candida rugosa (Yeast) (Candida cylindracea)	2759		LIP2
P33296	cellular organisms, Eukaryota, Opisthokonta, Fungi, Dikarya, Ascomycota, saccharomyceta, Saccharomycotina (true yeasts), Saccharomycetes, Saccharomycetales (budding yeasts), Saccharomycetaceae, Saccharomyces, Saccharomyces cerevisiae (Baker's yeast), Saccharomyces cerevisiae (strain ATCC 204508 / S288c) (Baker's yeast)	2759	FUNCTION: Catalyzes the covalent attachment of ubiquitin to other proteins. Functions in degradation of misfolded or regulated proteins localized in the endoplasmic reticulum (ER) lumen or membrane via the ubiquitin-proteasome system. Cognate E2 conjugating enzyme for the DOA10 ubiquitin ligase complex, which is part of the ERAD-C pathway responsible for the rapid degradation of membrane proteins…	UBC6 DOA2 YER100W
P34229	cellular organisms, Eukaryota, Opisthokonta, Fungi, Dikarya, Ascomycota, saccharomyceta, Saccharomycotina (true yeasts), Saccharomycetes, Saccharomycetales (budding yeasts), Dipodascaceae, Yarrowia, Yarrowia lipolytica (Candida lipolytica), Yarrowia lipolytica (strain CLIB 122 / E 150) (Yeast) (Candida lipolytica)	2759	FUNCTION: Fatty acid synthetase catalyzes the formation of long-chain fatty acids from acetyl-CoA, malonyl-CoA and NADPH. The beta subunit contains domains for: [acyl-carrier-protein] acetyltransferase and malonyltransferase, S-acyl fatty acid synthase thioesterase, enoyl-[acyl-carrier-protein] reductase, and 3-hydroxypalmitoyl-[acyl-carrier-protein] dehydratase.	FAS1 YALI0B15059g
P34369	cellular organisms, Eukaryota, Opisthokonta, Metazoa, Eumetazoa, Bilateria, Protostomia, Ecdysozoa, Nematoda (roundworms), Chromadorea, Rhabditida, Rhabditoidea, Rhabditidae, Peloderinae, Caenorhabditis, Caenorhabditis elegans	2759	FUNCTION: Functions as a scaffold that mediates the ordered assembly of spliceosomal proteins and snRNAs. Required for the assembly of the U4/U6-U5 tri-snRNP complex. Functions as scaffold that positions spliceosomal U2, U5 and U6 snRNAs at splice sites on pre-mRNA substrates, so that splicing can occur. Interacts with both the 5' and the 3' splice site. {ECO:0000250|UniProtKB:Q99PV0}.	prp-8 C50C3.6
P34731	cellular organisms, Eukaryota, Opisthokonta, Fungi, Dikarya, Ascomycota, saccharomyceta, Saccharomycotina (true yeasts), Saccharomycetes, Saccharomycetales (budding yeasts), Debaryomycetaceae, Candida/Lodderomyces clade, Candida, Candida albicans (Yeast)	2759	FUNCTION: Fatty acid synthetase catalyzes the formation of long-chain fatty acids from acetyl-CoA, malonyl-CoA and NADPH. The beta subunit contains domains for: [acyl-carrier-protein] acetyltransferase and malonyltransferase, S-acyl fatty acid synthase thioesterase, enoyl-[acyl-carrier-protein] reductase, and 3-hydroxypalmitoyl-[acyl-carrier-protein] dehydratase.	FAS1
P34802	cellular organisms, Eukaryota, Viridiplantae, Streptophyta, Streptophytina, Embryophyta, Tracheophyta, Euphyllophyta, Spermatophyta, Magnoliophyta, Mesangiospermae, eudicotyledons, Gunneridae, Pentapetalae, rosids, malvids, Brassicales, Brassicaceae, Camelineae, Arabidopsis, Arabidopsis thaliana (Mouse-ear cress)	2759	FUNCTION: Heterodimeric geranyl(geranyl)-diphosphate (GPP) synthase large subunit. In vitro, the large subunit catalyzes mainly the trans-addition of the three molecules of IPP onto DMAPP to form geranylgeranyl pyrophosphate while the small subunit alone is inactive. Upon association of the two subunits, the product profile changes and the production of gerany-diphosphate is strongly increased. {…	GGPPS1 GGPPS11 GGPS1 At4g36810 C7A10.550
P35194	cellular organisms, Eukaryota, Opisthokonta, Fungi, Dikarya, Ascomycota, saccharomyceta, Saccharomycotina (true yeasts), Saccharomycetes, Saccharomycetales (budding yeasts), Saccharomycetaceae, Saccharomyces, Saccharomyces cerevisiae (Baker's yeast), Saccharomyces cerevisiae (strain ATCC 204508 / S288c) (Baker's yeast)	2759	FUNCTION: Involved in nucleolar processing of pre-18S ribosomal RNA and ribosome assembly. {ECO:0000269|PubMed:15590835}.	UTP20 YBL004W YBL0101
P36011	cellular organisms, Eukaryota, Opisthokonta, Fungi, Dikarya, Ascomycota, saccharomyceta, Pezizomycotina, leotiomyceta, Eurotiomycetes, Eurotiomycetidae, Eurotiales (green and blue molds), Aspergillaceae, Aspergillus, Emericella nidulans (Aspergillus nidulans), Emericella nidulans (strain FGSC A4 / ATCC 38163 / CBS 112.46 / NRRL 194 / M139) (Aspergillus nidulans)	2759	FUNCTION: Transcription factor that regulates asexual reproduction (PubMed:1516832, PubMed:8722771, PubMed:9312029, PubMed:25550299). Binds the StuA-response elements (StRE) with the consensus sequence 5'-(A/T)CGCG(T/A)N(A/C)-3' at the promoters of target genes (PubMed:9312029, PubMed:25359270). Required from the very earliest events of asexual reproduction until completion of conidiophore develo…	stuA AN5836
P36612	cellular organisms, Eukaryota, Opisthokonta, Fungi, Dikarya, Ascomycota, Taphrinomycotina, Schizosaccharomycetes, Schizosaccharomycetales, Schizosaccharomycetaceae, Schizosaccharomyces, Schizosaccharomyces pombe (Fission yeast), Schizosaccharomyces pombe (strain 972 / ATCC 24843) (Fission yeast)	2759	FUNCTION: The 26S protease is involved in the ATP-dependent degradation of ubiquitinated proteins. The regulatory (or ATPase) complex confers ATP dependency and substrate specificity to the 26S complex.	mts2 SPBC4.07c
P36619	cellular organisms, Eukaryota, Opisthokonta, Fungi, Dikarya, Ascomycota, Taphrinomycotina, Schizosaccharomycetes, Schizosaccharomycetales, Schizosaccharomycetaceae, Schizosaccharomyces, Schizosaccharomyces pombe (Fission yeast), Schizosaccharomyces pombe (strain 972 / ATCC 24843) (Fission yeast)	2759	FUNCTION: May be a transmembrane transporter of the mating factor, namely P-factor or M-factor. Confers resistance to leptomycin B and to several other antifungal drugs.	pmd1 SPCC663.03
P36620	cellular organisms, Eukaryota, Opisthokonta, Fungi, Dikarya, Ascomycota, Taphrinomycotina, Schizosaccharomycetes, Schizosaccharomycetales, Schizosaccharomycetaceae, Schizosaccharomyces, Schizosaccharomyces pombe (Fission yeast), Schizosaccharomyces pombe (strain 972 / ATCC 24843) (Fission yeast)	2759		ilv1 SPBP35G2.07
P36640	cellular organisms, Bacteria, Proteobacteria, Gammaproteobacteria, Enterobacteriales, Enterobacteriaceae, Salmonella, Salmonella choleraesuis, Salmonella enterica I, Salmonella typhimurium, Salmonella typhimurium (strain LT2 / SGSC1412 / ATCC 700720)	2	FUNCTION: Mediates magnesium influx to the cytosol.	mgtA STM4456
P87172	cellular organisms, Eukaryota, Opisthokonta, Fungi, Dikarya, Ascomycota, Taphrinomycotina, Schizosaccharomycetes, Schizosaccharomycetales, Schizosaccharomycetaceae, Schizosaccharomyces, Schizosaccharomyces pombe (Fission yeast), Schizosaccharomyces pombe (strain 972 / ATCC 24843) (Fission yeast)	2759	FUNCTION: Catalytic subunit in the complex catalyzing the transfer of N-acetylglucosamine from UDP-N-acetylglucosamine to phosphatidylinositol, the first step of GPI biosynthesis. {ECO:0000250}.	gpi3 SPBC3D6.07
P37571	cellular organisms, Bacteria, Terrabacteria group, Firmicutes, Bacilli, Bacillales, Bacillaceae, Bacillus, Bacillus subtilis group, Bacillus subtilis, Bacillus subtilis subsp. subtilis, Bacillus subtilis (strain 168)	2	FUNCTION: Competence gene repressor; required for cell growth at high temperature. Negative regulator of comK expression. May interact with MecA to negatively regulate comK.	clpC mecB BSU00860
P37572	cellular organisms, Bacteria, Terrabacteria group, Firmicutes, Bacilli, Bacillales, Bacillaceae, Bacillus, Bacillus subtilis group, Bacillus subtilis, Bacillus subtilis subsp. subtilis, Bacillus subtilis (strain 168)	2	FUNCTION: DNA-dependent ATPase involved in processing of recombination intermediates, plays a role in repairing DNA breaks. Stimulates the branch migration of RecA-mediated strand transfer reactions, allowing the 3' invading strand to extend heteroduplex DNA faster. Binds ssDNA in the presence of ADP but not other nucleotides, has ATPase activity that is stimulated by ssDNA and various branched D…	radA orf5 sms yacJ BSU00870
P37838	cellular organisms, Eukaryota, Opisthokonta, Fungi, Dikarya, Ascomycota, saccharomyceta, Saccharomycotina (true yeasts), Saccharomycetes, Saccharomycetales (budding yeasts), Saccharomycetaceae, Saccharomyces, Saccharomyces cerevisiae (Baker's yeast), Saccharomyces cerevisiae (strain ATCC 204508 / S288c) (Baker's yeast)	2759	FUNCTION: Required for 60S ribosomal subunit synthesis. Probably involved in the processing of 27S rRNA to produce mature 25S rRNA.	NOP4 NOP77 YPL043W
P38450	cellular organisms, Eukaryota, Viridiplantae, Streptophyta, Streptophytina, Embryophyta, Marchantiophyta, Marchantiopsida, Marchantiidae, Marchantiales, Marchantiaceae, Marchantia, Marchantia polymorpha (Liverwort) (Marchantia aquatica)	2759		YMF1
P38678	cellular organisms, Eukaryota, Opisthokonta, Fungi, Dikarya, Ascomycota, saccharomyceta, Pezizomycotina, leotiomyceta, sordariomyceta, Sordariomycetes, Sordariomycetidae, Sordariales, Sordariaceae, Neurospora, Neurospora crassa, Neurospora crassa (strain ATCC 24698 / 74-OR23-1A / CBS 708.71 / DSM 1257 / FGSC 987)	2759	FUNCTION: Involved in the regulation of 1,3-beta-glucan synthase activity and cell-wall formation.	cot-2 gs-1 B13O20.130 NCU04189
P38992	cellular organisms, Eukaryota, Opisthokonta, Fungi, Dikarya, Ascomycota, saccharomyceta, Saccharomycotina (true yeasts), Saccharomycetes, Saccharomycetales (budding yeasts), Saccharomycetaceae, Saccharomyces, Saccharomyces cerevisiae (Baker's yeast), Saccharomyces cerevisiae (strain ATCC 204508 / S288c) (Baker's yeast)	2759	FUNCTION: Required for hydroxylation of C-4 in the sphingoid moiety of ceramide. Involved in the response to syringomycin. {ECO:0000269|PubMed:9368039, ECO:0000269|PubMed:9556590}.	SUR2 SYR2 YDR297W D9740.8
P39109	cellular organisms, Eukaryota, Opisthokonta, Fungi, Dikarya, Ascomycota, saccharomyceta, Saccharomycotina (true yeasts), Saccharomycetes, Saccharomycetales (budding yeasts), Saccharomycetaceae, Saccharomyces, Saccharomyces cerevisiae (Baker's yeast), Saccharomyces cerevisiae (strain ATCC 204508 / S288c) (Baker's yeast)	2759	FUNCTION: Cooperates for the ATP-dependent vacuolar transport of bilirubin and glutathione conjugates. {ECO:0000269|PubMed:10790694, ECO:0000269|PubMed:8626454}.	YCF1 YDR135C YD9302.11C
P39826	cellular organisms, Eukaryota, Opisthokonta, Fungi, Dikarya, Ascomycota, saccharomyceta, Saccharomycotina (true yeasts), Saccharomycetes, Saccharomycetales (budding yeasts), Debaryomycetaceae, Candida/Lodderomyces clade, Candida, Candida albicans (Yeast)	2759	FUNCTION: Plays a role in the cell cycle. Involved in the formation of the ring of filaments in the neck region at the mother-bud junction during mitosis.	CDC3
P39980	cellular organisms, Eukaryota, Opisthokonta, Fungi, Dikarya, Ascomycota, saccharomyceta, Saccharomycotina (true yeasts), Saccharomycetes, Saccharomycetales (budding yeasts), Saccharomycetaceae, Saccharomyces, Saccharomyces cerevisiae (Baker's yeast), Saccharomyces cerevisiae (strain ATCC 204508 / S288c) (Baker's yeast)	2759	FUNCTION: Involved in the transport of siderophore ferrioxamine B and so has a role in iron homeostasis. {ECO:0000269|PubMed:9884238}.	SIT1 ARN3 YEL065W
P39986	cellular organisms, Eukaryota, Opisthokonta, Fungi, Dikarya, Ascomycota, saccharomyceta, Saccharomycotina (true yeasts), Saccharomycetes, Saccharomycetales (budding yeasts), Saccharomycetaceae, Saccharomyces, Saccharomyces cerevisiae (Baker's yeast), Saccharomyces cerevisiae (strain ATCC 204508 / S288c) (Baker's yeast)	2759	FUNCTION: Mediates manganese transport into the endoplasmic reticulum. The ATPase activity is required for cellular manganese homeostasis. {ECO:0000269|PubMed:24392018}.	SPF1 YEL031W
P40235	cellular organisms, Eukaryota, Opisthokonta, Fungi, Dikarya, Ascomycota, Taphrinomycotina, Schizosaccharomycetes, Schizosaccharomycetales, Schizosaccharomycetaceae, Schizosaccharomyces, Schizosaccharomyces pombe (Fission yeast), Schizosaccharomyces pombe (strain 972 / ATCC 24843) (Fission yeast)	2759	FUNCTION: Involved in DNA repair. Has a probable role in repairing alkylated DNA and may regulate the activity of protein(s) involved in double strand break repair caused by gamma rays.	hhp1 SPBC3H7.15
P40510	cellular organisms, Eukaryota, Opisthokonta, Fungi, Dikarya, Ascomycota, saccharomyceta, Saccharomycotina (true yeasts), Saccharomycetes, Saccharomycetales (budding yeasts), Saccharomycetaceae, Saccharomyces, Saccharomyces cerevisiae (Baker's yeast), Saccharomyces cerevisiae (strain ATCC 204508 / S288c) (Baker's yeast)	2759		SER33 YIL074C
P40781	cellular organisms, Eukaryota, Viridiplantae, Streptophyta, Streptophytina, Embryophyta, Tracheophyta, Euphyllophyta, Spermatophyta, Magnoliophyta, Mesangiospermae, eudicotyledons, Gunneridae, Pentapetalae, asterids, campanulids, Asterales, Asteraceae, Carduoideae, Cardueae, Carduinae, Cynara, Cynara cardunculus (Cardoon)	2759		CYPRO4
P41365	cellular organisms, Eukaryota, Opisthokonta, Fungi, Dikarya, Basidiomycota, Ustilaginomycotina, Ustilaginomycetes, Ustilaginales, Ustilaginaceae, Moesziomyces, Pseudozyma antarctica (Yeast) (Candida antarctica)	2759	FUNCTION: Hydrolysis of triglycerides. Is very stereospecific both in hydrolysis and in organic synthesis and has a potentially important application in glucolipid synthesis.
P42158	cellular organisms, Eukaryota, Viridiplantae, Streptophyta, Streptophytina, Embryophyta, Tracheophyta, Euphyllophyta, Spermatophyta, Magnoliophyta, Mesangiospermae, eudicotyledons, Gunneridae, Pentapetalae, rosids, malvids, Brassicales, Brassicaceae, Camelineae, Arabidopsis, Arabidopsis thaliana (Mouse-ear cress)	2759	FUNCTION: Casein kinases are operationally defined by their preferential utilization of acidic proteins such as caseins as substrates. It can phosphorylate a large number of proteins.	At4g26100 F20B18.210
P42318	cellular organisms, Bacteria, Terrabacteria group, Firmicutes, Bacilli, Bacillales, Bacillaceae, Bacillus, Bacillus subtilis group, Bacillus subtilis, Bacillus subtilis subsp. subtilis, Bacillus subtilis (strain 168)	2		yxjG BSU38960 N15NR
P42620	cellular organisms, Bacteria, Proteobacteria, Gammaproteobacteria, Enterobacteriales, Enterobacteriaceae, Escherichia, Escherichia coli, Escherichia coli (strain K12)	2	FUNCTION: Catalyzes glutathione (GSH)-dependent reduction of glutathionyl-hydroquinones (GS-HQs) to the corresponding hydroquinones. Can use a variety of GS-HQs as substrates, such as GS-p-hydroquinone (GS-HQ), GS-hydroxy-p-hydroquinone (GS-HHQ), GS-methyl-p-hydroquinone (GS-MHQ), GS-menadiol, and GS-trichloro-p-hydroquinone (GS-TriCH). Also displays GSH-dependent disulfide-bond reduction activit…	yqjG b3102 JW3073
P42698	cellular organisms, Eukaryota, Viridiplantae, Streptophyta, Streptophytina, Embryophyta, Tracheophyta, Euphyllophyta, Spermatophyta, Magnoliophyta, Mesangiospermae, eudicotyledons, Gunneridae, Pentapetalae, rosids, malvids, Brassicales, Brassicaceae, Camelineae, Arabidopsis, Arabidopsis thaliana (Mouse-ear cress)	2759	FUNCTION: Seems to be involved in the resistance to UV light and chemical DNA-damaging agents (PubMed:8479917). Regulates the splicing of the receptor-like kinase SNC4/LRKL-2.6 (PubMed:25267732). {ECO:0000269|PubMed:25267732, ECO:0000269|PubMed:8479917}.	DRT111 RSN2 At1g30480 F26G16.10
P42738	cellular organisms, Eukaryota, Viridiplantae, Streptophyta, Streptophytina, Embryophyta, Tracheophyta, Euphyllophyta, Spermatophyta, Magnoliophyta, Mesangiospermae, eudicotyledons, Gunneridae, Pentapetalae, rosids, malvids, Brassicales, Brassicaceae, Camelineae, Arabidopsis, Arabidopsis thaliana (Mouse-ear cress)	2759	FUNCTION: May play a role in chloroplast biogenesis. {ECO:0000305}.	CM1 At3g29200 MXO21.4
P42774	cellular organisms, Eukaryota, Viridiplantae, Streptophyta, Streptophytina, Embryophyta, Tracheophyta, Euphyllophyta, Spermatophyta, Magnoliophyta, Mesangiospermae, eudicotyledons, Gunneridae, Pentapetalae, rosids, malvids, Brassicales, Brassicaceae, Camelineae, Arabidopsis, Arabidopsis thaliana (Mouse-ear cress)	2759	FUNCTION: Binds to the G-box motif (5'-CCACGTGG-3') of the rbcS-1A gene promoter (PubMed:1373374). G-box and G-box-like motifs are cis-acting elements defined in promoters of certain plant genes which are regulated by such diverse stimuli as light-induction or hormone control. Binds to the G-box motif 5'-CACGTG-3' of LHCB2.4 (At3g27690) promoter. May act as transcriptional activator in light-regu…	GBF1 BZIP41 At4g36730 C7A10_630
P42839	cellular organisms, Eukaryota, Opisthokonta, Fungi, Dikarya, Ascomycota, saccharomyceta, Saccharomycotina (true yeasts), Saccharomycetes, Saccharomycetales (budding yeasts), Saccharomycetaceae, Saccharomyces, Saccharomyces cerevisiae (Baker's yeast), Saccharomyces cerevisiae (strain ATCC 204508 / S288c) (Baker's yeast)	2759	FUNCTION: Has a role in promoting intracellular monovalent cation sequestration via the exchange of monovalent cations and especially Na(+) for hydrogen ions across the vacuolar membrane. {ECO:0000269|PubMed:17588950}.	VNX1 YNL321W N0339
P43254	cellular organisms, Eukaryota, Viridiplantae, Streptophyta, Streptophytina, Embryophyta, Tracheophyta, Euphyllophyta, Spermatophyta, Magnoliophyta, Mesangiospermae, eudicotyledons, Gunneridae, Pentapetalae, rosids, malvids, Brassicales, Brassicaceae, Camelineae, Arabidopsis, Arabidopsis thaliana (Mouse-ear cress)	2759	FUNCTION: E3 ubiquitin-protein ligase that acts as a repressor of photomorphogenesis and as an activator of etiolation in darkness. E3 ubiquitin ligases accept ubiquitin from an E2 ubiquitin-conjugating enzyme in the form of a thioester and then directly transfers the ubiquitin to targeted substrates. Represses photomorphogenesis in darkness by mediating ubiquitination and subsequent proteasomal …	COP1 At2g32950 T21L14.11
P43298	cellular organisms, Eukaryota, Viridiplantae, Streptophyta, Streptophytina, Embryophyta, Tracheophyta, Euphyllophyta, Spermatophyta, Magnoliophyta, Mesangiospermae, eudicotyledons, Gunneridae, Pentapetalae, rosids, malvids, Brassicales, Brassicaceae, Camelineae, Arabidopsis, Arabidopsis thaliana (Mouse-ear cress)	2759	FUNCTION: Transmembrane kinase receptor (PubMed:1332795). Phosphorylates only serine and threonine residues (PubMed:8224199). Involved in auxin signal transduction and cell expansion and proliferation regulation (PubMed:23613767). Forms with ABP1 a cell surface auxin perception complex that activates ROP signaling pathways (PubMed:24578577). Required for auxin promotion of pavement cell interdigi…	TMK1 BLK1 At1g66150 F15E12.4
B8BMI1	cellular organisms, Eukaryota, Viridiplantae, Streptophyta, Streptophytina, Embryophyta, Tracheophyta, Euphyllophyta, Spermatophyta, Magnoliophyta, Mesangiospermae, Liliopsida, Petrosaviidae, commelinids, Poales, Poaceae, BOP clade, Oryzoideae, Oryzeae, Oryzinae, Oryza, Oryza sativa (Rice), Oryza sativa subsp. indica (Rice)	2759	FUNCTION: Probable component of the MCM2-7 complex (MCM complex) that may function as a DNA helicase and which is essential to undergo a single round of replication initiation and elongation per cell cycle in eukaryotic cells. {ECO:0000250}.	MCM7 OsI_38725
P43565	cellular organisms, Eukaryota, Opisthokonta, Fungi, Dikarya, Ascomycota, saccharomyceta, Saccharomycotina (true yeasts), Saccharomycetes, Saccharomycetales (budding yeasts), Saccharomycetaceae, Saccharomyces, Saccharomyces cerevisiae (Baker's yeast), Saccharomyces cerevisiae (strain ATCC 204508 / S288c) (Baker's yeast)	2759	FUNCTION: Protein kinase that positively regulates proper entry into stationary phase of cells under nutrient starvation conditions. Involved in glycogen and trehalose accumulation, derepression of stress-induced genes, induction of thermotolerance and starvation resistance, and proper G1 cell cycle arrest. Also involved in the activation of a meiotic genes activation pathway. Phosphorylates IGO1…	RIM15 TAK1 YFL033C
P43616	cellular organisms, Eukaryota, Opisthokonta, Fungi, Dikarya, Ascomycota, saccharomyceta, Saccharomycotina (true yeasts), Saccharomycetes, Saccharomycetales (budding yeasts), Saccharomycetaceae, Saccharomyces, Saccharomyces cerevisiae (Baker's yeast), Saccharomyces cerevisiae (strain ATCC 204508 / S288c) (Baker's yeast)	2759	FUNCTION: Catalytic component of the GSH degradosomal complex involved in the degradation of glutathione (GSH) and other peptides containing a gamma-glu-X bond. Functions also in a DUG2-DUG3-independent manner as a dipeptidase with high specificity for Cys-Gly and no activity toward tri- or tetrapeptides. {ECO:0000269|PubMed:17179087, ECO:0000269|PubMed:19346245}.	DUG1 YFR044C
P45119	cellular organisms, Bacteria, Proteobacteria, Gammaproteobacteria, Pasteurellales, Pasteurellaceae, Haemophilus, Haemophilus influenzae, Haemophilus influenzae (strain ATCC 51907 / DSM 11121 / KW20 / Rd)	2	FUNCTION: Component of the pyruvate dehydrogenase (PDH) complex, that catalyzes the overall conversion of pyruvate to acetyl-CoA and CO(2). {ECO:0000250}.	aceE HI_1233
P45178	cellular organisms, Bacteria, Proteobacteria, Gammaproteobacteria, Pasteurellales, Pasteurellaceae, Haemophilus, Haemophilus influenzae, Haemophilus influenzae (strain ATCC 51907 / DSM 11121 / KW20 / Rd)	2		glgX HI_1358
P45443	cellular organisms, Eukaryota, Opisthokonta, Fungi, Dikarya, Ascomycota, saccharomyceta, Pezizomycotina, leotiomyceta, sordariomyceta, Sordariomycetes, Sordariomycetidae, Sordariales, Sordariaceae, Neurospora, Neurospora crassa, Neurospora crassa (strain ATCC 24698 / 74-OR23-1A / CBS 708.71 / DSM 1257 / FGSC 987)	2759	FUNCTION: Cytoplasmic dynein acts as a motor for the intracellular retrograde motility of vesicles and organelles along microtubules. Dynein has ATPase activity; the force-producing power stroke is thought to occur on release of ADP. Required to maintain uniform nuclear distribution in hyphae.	ro-1 NCU06976
P46014	cellular organisms, Eukaryota, Viridiplantae, Streptophyta, Streptophytina, Embryophyta, Tracheophyta, Euphyllophyta, Spermatophyta, Magnoliophyta, Mesangiospermae, eudicotyledons, Gunneridae, Pentapetalae, rosids, malvids, Brassicales, Brassicaceae, Camelineae, Arabidopsis, Arabidopsis thaliana (Mouse-ear cress)	2759	FUNCTION: Dephosphorylates the Ser/Thr receptor-like kinase RLK5. May function as a signaling component in a pathway involving RLK5 (PubMed:15592873). Binds and dephosphorylates CLAVATA1 (CLV1). Functions as a negative regulator of the CLV1 signaling in plant development (PubMed:9294234, PubMed:9701578). Dephosphorylates SERK1 receptor kinase on threonine residues in the A-loop. Dephosphorylation…	KAPP RAG1 At5g19280 F7K24.30 T24G5.3
P46032	cellular organisms, Eukaryota, Viridiplantae, Streptophyta, Streptophytina, Embryophyta, Tracheophyta, Euphyllophyta, Spermatophyta, Magnoliophyta, Mesangiospermae, eudicotyledons, Gunneridae, Pentapetalae, rosids, malvids, Brassicales, Brassicaceae, Camelineae, Arabidopsis, Arabidopsis thaliana (Mouse-ear cress)	2759	FUNCTION: Peptide transporter. Mediates the transport of di- and tripeptides. High affinity, low capacity transporter. Can also transport histidine.	NPF8.3 NTR1 PTR2 PTR2-B At2g02040 F14H20.11
P26563	cellular organisms, Eukaryota, Viridiplantae, Streptophyta, Streptophytina, Embryophyta, Tracheophyta, Euphyllophyta, Spermatophyta, Magnoliophyta, Mesangiospermae, eudicotyledons, Gunneridae, Pentapetalae, rosids, fabids, Fabales, Fabaceae, Papilionoideae, Genisteae, Lupinus, Lupinus angustifolius (Narrow-leaved blue lupine)	2759	FUNCTION: Important for the metabolism of amino acids and Krebs-cycle related organic acids. In plants, it is involved in nitrogen metabolism and in aspects of carbon and energy metabolism.
P46276	cellular organisms, Eukaryota, Viridiplantae, Streptophyta, Streptophytina, Embryophyta, Tracheophyta, Euphyllophyta, Spermatophyta, Magnoliophyta, Mesangiospermae, eudicotyledons, Gunneridae, Pentapetalae, asterids, lamiids, Solanales, Solanaceae, Solanoideae, Solaneae, Solanum, Solanum tuberosum (Potato)	2759
P46465	cellular organisms, Eukaryota, Viridiplantae, Streptophyta, Streptophytina, Embryophyta, Tracheophyta, Euphyllophyta, Spermatophyta, Magnoliophyta, Mesangiospermae, Liliopsida, Petrosaviidae, commelinids, Poales, Poaceae, BOP clade, Oryzoideae, Oryzeae, Oryzinae, Oryza, Oryza sativa (Rice), Oryza sativa subsp. japonica (Rice)	2759	FUNCTION: The 26S protease is involved in the ATP-dependent degradation of ubiquitinated proteins. The regulatory (or ATPase) complex confers ATP dependency and substrate specificity to the 26S complex (By similarity). {ECO:0000250}.	TBP1 OsRPT5a Os02g0803700 LOC_Os02g56000 P0689B12.30
Q06548	cellular organisms, Eukaryota, Viridiplantae, Streptophyta, Streptophytina, Embryophyta, Tracheophyta, Euphyllophyta, Spermatophyta, Magnoliophyta, Mesangiospermae, eudicotyledons, Gunneridae, Pentapetalae, rosids, malvids, Brassicales, Brassicaceae, Camelineae, Arabidopsis, Arabidopsis thaliana (Mouse-ear cress)	2759	FUNCTION: Possible bi-functional kinase. In vitro, it exhibits serine/threonine activity. In vivo, can phosphorylate tyrosine residues of limited substrates.	APK1A At1g07570 F22G5.5
P47734	cellular organisms, Bacteria, Proteobacteria, Gammaproteobacteria, Methylococcales, Methylococcaceae, Methylobacter, Methylobacter marinus	2		fdh
P47927	cellular organisms, Eukaryota, Viridiplantae, Streptophyta, Streptophytina, Embryophyta, Tracheophyta, Euphyllophyta, Spermatophyta, Magnoliophyta, Mesangiospermae, eudicotyledons, Gunneridae, Pentapetalae, rosids, malvids, Brassicales, Brassicaceae, Camelineae, Arabidopsis, Arabidopsis thaliana (Mouse-ear cress)	2759	FUNCTION: Probable transcriptional activator that promotes early floral meristem identity (PubMed:7919989). Is required subsequently for the transition of an inflorescence meristem into a floral meristem (PubMed:1675158). Plays a central role in the specification of floral identity, particularly for the normal development of sepals and petals in the wild-type flower, by spatially controlling the …	AP2 At4g36920 AP22.49 C7A10.440
P47946	cellular organisms, Eukaryota, Opisthokonta, Fungi, Dikarya, Ascomycota, Taphrinomycotina, Schizosaccharomycetes, Schizosaccharomycetales, Schizosaccharomycetaceae, Schizosaccharomyces, Schizosaccharomyces pombe (Fission yeast), Schizosaccharomyces pombe (strain 972 / ATCC 24843) (Fission yeast)	2759	FUNCTION: Together with TRK2, defines the major, high-affinity potassium influx transport system. Involved in maintenance of the proper sodium/potassium ratio in the cell and in regulating the plasma membrane potential. {ECO:0000269|PubMed:10629185}.	trk1 trk SPAC3F10.02c
P48009	cellular organisms, Eukaryota, Opisthokonta, Fungi, Dikarya, Ascomycota, Taphrinomycotina, Schizosaccharomycetes, Schizosaccharomycetales, Schizosaccharomycetaceae, Schizosaccharomyces, Schizosaccharomyces pombe (Fission yeast), Schizosaccharomyces pombe (strain 972 / ATCC 24843) (Fission yeast)	2759	FUNCTION: Plays a role in the cell cycle. Involved in a late stage of septum formation leading to the separation of the daughter cells. {ECO:0000269|PubMed:15385632}.	spn4 SPAC9G1.11c
P48234	cellular organisms, Eukaryota, Opisthokonta, Fungi, Dikarya, Ascomycota, saccharomyceta, Saccharomycotina (true yeasts), Saccharomycetes, Saccharomycetales (budding yeasts), Saccharomycetaceae, Saccharomyces, Saccharomyces cerevisiae (Baker's yeast), Saccharomyces cerevisiae (strain ATCC 204508 / S288c) (Baker's yeast)	2759	FUNCTION: May be involved in rRNA-processing and ribosome biosynthesis. {ECO:0000269|PubMed:16544271}.	ENP2 YGR145W G6623
P48417	cellular organisms, Eukaryota, Viridiplantae, Streptophyta, Streptophytina, Embryophyta, Tracheophyta, Euphyllophyta, Spermatophyta, Magnoliophyta, Mesangiospermae, eudicotyledons, Gunneridae, Pentapetalae, rosids, fabids, Malpighiales, Linaceae, Linum, Linum usitatissimum (Flax) (Linum humile)	2759	FUNCTION: Involved in the biosynthesis of jasmonic acid, a growth regulator that is implicated also as a signaling molecule in plant defense. Acts on a number of unsaturated fatty-acid hydroperoxides, forming the corresponding allene oxides.	CYP74A CYP74
Q96242	cellular organisms, Eukaryota, Viridiplantae, Streptophyta, Streptophytina, Embryophyta, Tracheophyta, Euphyllophyta, Spermatophyta, Magnoliophyta, Mesangiospermae, eudicotyledons, Gunneridae, Pentapetalae, rosids, malvids, Brassicales, Brassicaceae, Camelineae, Arabidopsis, Arabidopsis thaliana (Mouse-ear cress)	2759		CYP74A AOS At5g42650 MJB21.2
P48457	cellular organisms, Eukaryota, Opisthokonta, Fungi, Dikarya, Ascomycota, saccharomyceta, Pezizomycotina, leotiomyceta, Eurotiomycetes, Eurotiomycetidae, Eurotiales (green and blue molds), Aspergillaceae, Aspergillus, Emericella nidulans (Aspergillus nidulans), Emericella nidulans (strain FGSC A4 / ATCC 38163 / CBS 112.46 / NRRL 194 / M139) (Aspergillus nidulans)	2759	FUNCTION: Calcium-dependent, calmodulin-stimulated protein phosphatase. This subunit may have a role in the calmodulin activation of calcineurin.	cnaA AN8820
P48628	cellular organisms, Eukaryota, Viridiplantae, Streptophyta, Streptophytina, Embryophyta, Tracheophyta, Euphyllophyta, Spermatophyta, Magnoliophyta, Mesangiospermae, eudicotyledons, Gunneridae, Pentapetalae, rosids, fabids, Fabales, Fabaceae, Papilionoideae, Phaseoleae, Glycine, Soja, Glycine max (Soybean) (Glycine hispida)	2759	FUNCTION: Chloroplast omega-6 fatty acid desaturase introduces the second double bond in the biosynthesis of 16:3 and 18:3 fatty acids, important constituents of plant membranes. It is thought to use ferredoxin as an electron donor and to act on fatty acids esterified to galactolipids, sulfolipids and phosphatidylglycerol. {ECO:0000250|UniProtKB:P48627}.
P48825	cellular organisms, Eukaryota, Opisthokonta, Fungi, Dikarya, Ascomycota, saccharomyceta, Pezizomycotina, leotiomyceta, Eurotiomycetes, Eurotiomycetidae, Eurotiales (green and blue molds), Aspergillaceae, Aspergillus, Aspergillus aculeatus	2759
P48980	cellular organisms, Eukaryota, Viridiplantae, Streptophyta, Streptophytina, Embryophyta, Tracheophyta, Euphyllophyta, Spermatophyta, Magnoliophyta, Mesangiospermae, eudicotyledons, Gunneridae, Pentapetalae, asterids, lamiids, Solanales, Solanaceae, Solanoideae, Solaneae, Solanum, Lycopersicon, Solanum lycopersicum (Tomato) (Lycopersicon esculentum)	2759	FUNCTION: Involved in cell wall degradation. Degrades polysaccharides containing beta-(1-->4)-linked galactans, acting as an exo-(1-->4)-beta-D-galactanase.
P49031	cellular organisms, Eukaryota, Viridiplantae, Streptophyta, Streptophytina, Embryophyta, Tracheophyta, Euphyllophyta, Spermatophyta, Magnoliophyta, Mesangiospermae, eudicotyledons, Gunneridae, Pentapetalae, Caryophyllales, Amaranthaceae, Betoideae, Beta, Beta vulgaris (Sugar beet)	2759	FUNCTION: Plays a role in photosynthetic sucrose synthesis by catalyzing the rate-limiting step of sucrose biosynthesis from UDP-glucose and fructose- 6-phosphate. Involved in the regulation of carbon partitioning in the leaves of plants. May regulate the synthesis of sucrose and therefore play a major role as a limiting factor in the export of photoassimilates out of the leaf. Plays a role for s…	SPS
P49245	cellular organisms, Eukaryota, Viridiplantae, Streptophyta, Streptophytina, Embryophyta, Tracheophyta, Euphyllophyta, Spermatophyta, Magnoliophyta, Mesangiospermae, eudicotyledons, Gunneridae, Pentapetalae, rosids, malvids, Myrtales, Lythraceae, Cuphea, Cuphea wrightii (Wright's waxweed)	2759	FUNCTION: Catalyzes the condensation reaction of fatty acid synthesis by the addition to an acyl acceptor of two carbons from malonyl-ACP. KAS III catalyzes the first condensation reaction which initiates fatty acid synthesis and may therefore play a role in governing the total rate of fatty acid production. Possesses both acetoacetyl-ACP synthase and acetyl transacylase activities (By similarity…	KAS3B
P49380	cellular organisms, Eukaryota, Opisthokonta, Fungi, Dikarya, Ascomycota, saccharomyceta, Saccharomycotina (true yeasts), Saccharomycetes, Saccharomycetales (budding yeasts), Saccharomycetaceae, Kluyveromyces, Kluyveromyces lactis (Yeast) (Candida sphaerica), Kluyveromyces lactis (strain ATCC 8585 / CBS 2359 / DSM 70799 / NBRC 1267 / NRRL Y-1140 / WM37) (Yeast) (Candida sphaerica)	2759	FUNCTION: The plasma membrane ATPase of plants and fungi is a hydrogen ion pump. The proton gradient it generates drives the active transport of nutrients by H(+)-symport. The resulting external acidification and/or internal alkinization may mediate growth responses.	PMA1 KLLA0A09031g
P50085	cellular organisms, Eukaryota, Opisthokonta, Fungi, Dikarya, Ascomycota, saccharomyceta, Saccharomycotina (true yeasts), Saccharomycetes, Saccharomycetales (budding yeasts), Saccharomycetaceae, Saccharomyces, Saccharomyces cerevisiae (Baker's yeast), Saccharomyces cerevisiae (strain ATCC 204508 / S288c) (Baker's yeast)	2759	FUNCTION: Prohibitin probably acts as a holdase/unfoldase for the stabilization of newly synthesized mitochondrial proteins. {ECO:0000269|PubMed:10835343}.	PHB2 YGR231C G8561
P50325	cellular organisms, Eukaryota, Opisthokonta, Fungi, Fungi incertae sedis, Mucoromycotina, Mucorales (pin moulds), Mucorineae, Mucoraceae, Amylomyces, Amylomyces rouxii (Filamentous fungus) (Mucor rouxii)	2759	FUNCTION: Hydrolyzes the N-acetamido groups of N-acetyl-D-glucosamine residues in chitin. This enzyme specifically acts on beta-1-4-linked N-acetylglucosamine homopolymers and requires at least 4 residues for catalysis.
P50346	cellular organisms, Eukaryota, Viridiplantae, Streptophyta, Streptophytina, Embryophyta, Tracheophyta, Euphyllophyta, Spermatophyta, Magnoliophyta, Mesangiospermae, eudicotyledons, Gunneridae, Pentapetalae, rosids, fabids, Fabales, Fabaceae, Papilionoideae, Phaseoleae, Glycine, Soja, Glycine max (Soybean) (Glycine hispida)	2759	FUNCTION: Ribosomal protein P0 is the functional equivalent of E.coli protein L10.
P51044	cellular organisms, Eukaryota, Opisthokonta, Fungi, Dikarya, Ascomycota, saccharomyceta, Pezizomycotina, leotiomyceta, Eurotiomycetes, Eurotiomycetidae, Eurotiales (green and blue molds), Aspergillaceae, Aspergillus, Aspergillus niger	2759		cit-1
Q9LFJ8	cellular organisms, Eukaryota, Viridiplantae, Streptophyta, Streptophytina, Embryophyta, Tracheophyta, Euphyllophyta, Spermatophyta, Magnoliophyta, Mesangiospermae, eudicotyledons, Gunneridae, Pentapetalae, rosids, malvids, Brassicales, Brassicaceae, Camelineae, Arabidopsis, Arabidopsis thaliana (Mouse-ear cress)	2759	FUNCTION: Catalyzes the glycosylation of flavonoids from UDP-glucose. Catalyzes the glycosylation of anthocyanins from UDP-glucose. Possesses high quercetin 3-O-glucosyltransferase activity in vitro. Also active in vitro on benzoates and benzoate derivatives. {ECO:0000269|PubMed:11641410, ECO:0000269|PubMed:15352060, ECO:0000269|PubMed:15807784, ECO:0000269|PubMed:20085894}.	UGT78D2 AGT At5g17050 F2K13.200
P51281	cellular organisms, Eukaryota, Rhodophyta, Bangiophyceae, Bangiales, Bangiaceae, Porphyra, Porphyra purpurea (Red seaweed) (Ulva purpurea)	2759		ycf45
P51566	cellular organisms, Eukaryota, Viridiplantae, Streptophyta, Streptophytina, Embryophyta, Tracheophyta, Euphyllophyta, Spermatophyta, Magnoliophyta, Mesangiospermae, eudicotyledons, Gunneridae, Pentapetalae, rosids, malvids, Brassicales, Brassicaceae, Camelineae, Arabidopsis, Arabidopsis thaliana (Mouse-ear cress)	2759	FUNCTION: Activator of yeast transcription factor, STE12.	AFC1 AME2 At3g53570 F4P12_270
P51567	cellular organisms, Eukaryota, Viridiplantae, Streptophyta, Streptophytina, Embryophyta, Tracheophyta, Euphyllophyta, Spermatophyta, Magnoliophyta, Mesangiospermae, eudicotyledons, Gunneridae, Pentapetalae, rosids, malvids, Brassicales, Brassicaceae, Camelineae, Arabidopsis, Arabidopsis thaliana (Mouse-ear cress)	2759		AFC2 At4g24740 F22K18.60
P52903	cellular organisms, Eukaryota, Viridiplantae, Streptophyta, Streptophytina, Embryophyta, Tracheophyta, Euphyllophyta, Spermatophyta, Magnoliophyta, Mesangiospermae, eudicotyledons, Gunneridae, Pentapetalae, asterids, lamiids, Solanales, Solanaceae, Solanoideae, Solaneae, Solanum, Solanum tuberosum (Potato)	2759	FUNCTION: The pyruvate dehydrogenase complex catalyzes the overall conversion of pyruvate to acetyl-CoA and CO(2). It contains multiple copies of three enzymatic components: pyruvate dehydrogenase (E1), dihydrolipoamide acetyltransferase (E2) and lipoamide dehydrogenase (E3).
P52958	cellular organisms, Eukaryota, Opisthokonta, Fungi, Dikarya, Ascomycota, saccharomyceta, Pezizomycotina, leotiomyceta, sordariomyceta, Sordariomycetes, Hypocreomycetidae, Hypocreales, Nectriaceae, Fusarium, Fusarium solani species complex, Nectria haematococca, Fusarium solani subsp. pisi (Nectria haematococca)	2759		CTF1-ALPHA
P52959	cellular organisms, Eukaryota, Opisthokonta, Fungi, Dikarya, Ascomycota, saccharomyceta, Pezizomycotina, leotiomyceta, sordariomyceta, Sordariomycetes, Hypocreomycetidae, Hypocreales, Nectriaceae, Fusarium, Fusarium solani species complex, Nectria haematococca, Fusarium solani subsp. pisi (Nectria haematococca)	2759		CTF1-BETA
P53045	cellular organisms, Eukaryota, Opisthokonta, Fungi, Dikarya, Ascomycota, saccharomyceta, Saccharomycotina (true yeasts), Saccharomycetes, Saccharomycetales (budding yeasts), Saccharomycetaceae, Saccharomyces, Saccharomyces cerevisiae (Baker's yeast), Saccharomyces cerevisiae (strain ATCC 204508 / S288c) (Baker's yeast)	2759	FUNCTION: Catalyzes the first step in the removal of the two C-4 methyl groups of 4,4-dimethylzymosterol. {ECO:0000269|PubMed:8552601, ECO:0000269|PubMed:8663358}.	ERG25 FET6 YGR060W
P53049	cellular organisms, Eukaryota, Opisthokonta, Fungi, Dikarya, Ascomycota, saccharomyceta, Saccharomycotina (true yeasts), Saccharomycetes, Saccharomycetales (budding yeasts), Saccharomycetaceae, Saccharomyces, Saccharomyces cerevisiae (Baker's yeast), Saccharomyces cerevisiae (strain ATCC 204508 / S288c) (Baker's yeast)	2759	FUNCTION: Required for oligomycin resistance.	YOR1 YGR281W
P53693	cellular organisms, Eukaryota, Opisthokonta, Fungi, Dikarya, Ascomycota, Taphrinomycotina, Schizosaccharomycetes, Schizosaccharomycetales, Schizosaccharomycetaceae, Schizosaccharomyces, Schizosaccharomyces pombe (Fission yeast), Schizosaccharomyces pombe (strain 972 / ATCC 24843) (Fission yeast)	2759	FUNCTION: May have a function in stress-related responses of the cell.	rds1 SPAC343.12
P54122	cellular organisms, Bacteria, Terrabacteria group, Actinobacteria, Actinobacteria (high G+C Gram-positive bacteria), Corynebacteriales, Corynebacteriaceae, Corynebacterium, Corynebacterium glutamicum (Brevibacterium saccharolyticum), Corynebacterium glutamicum (strain ATCC 13032 / DSM 20300 / JCM 1318 / LMG 3730 / NCIMB 10025)	2	FUNCTION: An RNase that has 5'-3' exonuclease and possibly endoonuclease activity. Involved in maturation of rRNA and in some organisms also mRNA maturation and/or decay (By similarity). {ECO:0000250}.	rnj Cgl1970 cg2160
P54211	cellular organisms, Eukaryota, Viridiplantae, Chlorophyta, Chlorophyceae, Chlamydomonadales, Dunaliellaceae, Dunaliella, Dunaliella bioculata (Green alga)	2759	FUNCTION: The plasma membrane ATPase of plants and fungi is a hydrogen ion pump. The proton gradient it generates drives the active transport of nutrients by H(+)-symport. The resulting external acidification and/or internal alkinization may mediate growth responses.	PMA1
P54767	cellular organisms, Eukaryota, Viridiplantae, Streptophyta, Streptophytina, Embryophyta, Tracheophyta, Euphyllophyta, Spermatophyta, Magnoliophyta, Mesangiospermae, eudicotyledons, Gunneridae, Pentapetalae, asterids, lamiids, Solanales, Solanaceae, Solanoideae, Solaneae, Solanum, Lycopersicon, Solanum lycopersicum (Tomato) (Lycopersicon esculentum)	2759	FUNCTION: Catalyzes the production of GABA. The calmodulin-binding is calcium-dependent and it is proposed that this may, directly or indirectly, form a calcium regulated control of GABA biosynthesis (By similarity). {ECO:0000250}.
P54774	cellular organisms, Eukaryota, Viridiplantae, Streptophyta, Streptophytina, Embryophyta, Tracheophyta, Euphyllophyta, Spermatophyta, Magnoliophyta, Mesangiospermae, eudicotyledons, Gunneridae, Pentapetalae, rosids, fabids, Fabales, Fabaceae, Papilionoideae, Phaseoleae, Glycine, Soja, Glycine max (Soybean) (Glycine hispida)	2759	FUNCTION: Probably functions in cell division and growth processes.	CDC48
P55195	cellular organisms, Eukaryota, Viridiplantae, Streptophyta, Streptophytina, Embryophyta, Tracheophyta, Euphyllophyta, Spermatophyta, Magnoliophyta, Mesangiospermae, eudicotyledons, Gunneridae, Pentapetalae, rosids, fabids, Fabales, Fabaceae, Papilionoideae, Phaseoleae, Vigna, Vigna aconitifolia (Moth bean) (Phaseolus aconitifolius)	2759		PURKE
P55233	cellular organisms, Eukaryota, Viridiplantae, Streptophyta, Streptophytina, Embryophyta, Tracheophyta, Euphyllophyta, Spermatophyta, Magnoliophyta, Mesangiospermae, eudicotyledons, Gunneridae, Pentapetalae, Caryophyllales, Amaranthaceae, Betoideae, Beta, Beta vulgaris (Sugar beet)	2759	FUNCTION: This protein plays a role in synthesis of starch. It catalyzes the synthesis of the activated glycosyl donor, ADP-glucose from Glc-1-P and ATP.	AGPS1
P55487	cellular organisms, Bacteria, Proteobacteria, Alphaproteobacteria, Rhizobiales, Rhizobiaceae, Sinorhizobium/Ensifer group, Sinorhizobium, Sinorhizobium fredii group, Rhizobium fredii (Sinorhizobium fredii), Rhizobium sp. (strain NGR234)	2		NGR_a03290 y4iD
P56941	cellular organisms, Eukaryota, Opisthokonta, Metazoa, Eumetazoa, Bilateria, Deuterostomia, Chordata, Craniata, Vertebrata, Gnathostomata (jawed vertebrates), Teleostomi, Euteleostomi, Sarcopterygii, Dipnotetrapodomorpha, Tetrapoda, Amniota, Mammalia, Theria, Eutheria, Boreoeutheria, Laurasiatheria, Cetartiodactyla, Suina, Suidae (pigs), Sus, Sus scrofa (Pig)	2759	FUNCTION: Intracellular cholesterol transporter which acts in concert with NPC2 and plays an important role in the egress of cholesterol from the endosomal/lysosomal compartment. Both NPC1 and NPC2 function as the cellular 'tag team duo' (TTD) to catalyze the mobilization of cholesterol within the multivesicular environment of the late endosome (LE) to effect egress through the limiting bilayer o…	NPC1
P57108	cellular organisms, Eukaryota, Viridiplantae, Streptophyta, Streptophytina, Embryophyta, Tracheophyta, Euphyllophyta, Spermatophyta, Magnoliophyta, Mesangiospermae, eudicotyledons, Gunneridae, Pentapetalae, rosids, fabids, Malpighiales, Euphorbiaceae, Euphorbioideae, Euphorbieae, Euphorbia (spurges), Esula, Euphorbia sect. Esula, Euphorbia esula (Leafy spurge)	2759
P57750	cellular organisms, Eukaryota, Viridiplantae, Streptophyta, Streptophytina, Embryophyta, Tracheophyta, Euphyllophyta, Spermatophyta, Magnoliophyta, Mesangiospermae, eudicotyledons, Gunneridae, Pentapetalae, rosids, malvids, Brassicales, Brassicaceae, Camelineae, Arabidopsis, Arabidopsis thaliana (Mouse-ear cress)	2759	FUNCTION: Interconverts GlcNAc-6-P and GlcNAc-1-P. {ECO:0000250}.	DRT101 At5g18070 MRG7.2
P57997	cellular organisms, Eukaryota, Viridiplantae, Streptophyta, Streptophytina, Embryophyta, Tracheophyta, Euphyllophyta, Spermatophyta, Magnoliophyta, Mesangiospermae, eudicotyledons, Gunneridae, Pentapetalae, rosids, fabids, Fabales, Fabaceae, Papilionoideae, Phaseoleae, Phaseolus, Phaseolus vulgaris (Kidney bean) (French bean)	2759	FUNCTION: One of the essential components for the initiation of protein synthesis. Protects formylmethionyl-tRNA from spontaneous hydrolysis and promotes its binding to the 30S ribosomal subunits. Also involved in the hydrolysis of GTP during the formation of the 70S ribosomal complex (By similarity). {ECO:0000250}.	IF2CP
P59015	cellular organisms, Eukaryota, Opisthokonta, Metazoa, Eumetazoa, Bilateria, Deuterostomia, Chordata, Craniata, Vertebrata, Gnathostomata (jawed vertebrates), Teleostomi, Euteleostomi, Actinopterygii, Actinopteri, Neopterygii, Teleostei, Osteoglossocephalai, Clupeocephala, Otomorpha, Ostariophysi, Otophysa, Cypriniphysae, Cypriniformes, Cyprinoidea, Cyprinidae, Danio, Danio rerio (Zebrafish) (Brac…	2759	FUNCTION: Plays a role in vesicle-mediated protein trafficking to lysosomal compartments including the endocytic membrane transport pathways. Believed to act as a core component of the putative HOPS endosomal tethering complex which is proposed to be involved in the Rab5-to-Rab7 endosome conversion probably implicating MON1A/B, and via binding SNAREs and SNARE complexes to mediate tethering and d…	vps18
P73627	cellular organisms, Bacteria, Terrabacteria group, Cyanobacteria/Melainabacteria group, Cyanobacteria, Oscillatoriophycideae, Chroococcales, Synechocystis, Synechocystis sp. PCC 6803, Synechocystis sp. (strain PCC 6803 / Kazusa)	2		sll1770
Q01285	cellular organisms, Eukaryota, Opisthokonta, Fungi, Dikarya, Ascomycota, saccharomyceta, Pezizomycotina, leotiomyceta, sordariomyceta, Sordariomycetes, Sordariomycetidae, Sordariales, Sordariaceae, Neurospora, Neurospora crassa, Neurospora crassa (strain ATCC 24698 / 74-OR23-1A / CBS 708.71 / DSM 1257 / FGSC 987)	2759		chs-4 NCU09324
P78611	cellular organisms, Eukaryota, Opisthokonta, Fungi, Dikarya, Ascomycota, saccharomyceta, Pezizomycotina, leotiomyceta, Eurotiomycetes, Eurotiomycetidae, Eurotiales (green and blue molds), Aspergillaceae, Aspergillus, Emericella nidulans (Aspergillus nidulans), Emericella nidulans (strain FGSC A4 / ATCC 38163 / CBS 112.46 / NRRL 194 / M139) (Aspergillus nidulans)	2759	FUNCTION: Plays a major role in cell wall biogenesis.	chsD chsE AN1555
P78820	cellular organisms, Eukaryota, Opisthokonta, Fungi, Dikarya, Ascomycota, Taphrinomycotina, Schizosaccharomycetes, Schizosaccharomycetales, Schizosaccharomycetaceae, Schizosaccharomyces, Schizosaccharomyces pombe (Fission yeast), Schizosaccharomyces pombe (strain 972 / ATCC 24843) (Fission yeast)	2759	FUNCTION: Carries out three functions: biotin carboxyl carrier protein, biotin carboxylase and carboxyltransferase.	cut6 SPAC56E4.04c
P79089	cellular organisms, Eukaryota, Opisthokonta, Fungi, Dikarya, Ascomycota, saccharomyceta, Pezizomycotina, leotiomyceta, Eurotiomycetes, Eurotiomycetidae, Eurotiales (green and blue molds), Aspergillaceae, Aspergillus, Aspergillus niger	2759		icdA
P81760	cellular organisms, Eukaryota, Viridiplantae, Streptophyta, Streptophytina, Embryophyta, Tracheophyta, Euphyllophyta, Spermatophyta, Magnoliophyta, Mesangiospermae, eudicotyledons, Gunneridae, Pentapetalae, rosids, malvids, Brassicales, Brassicaceae, Camelineae, Arabidopsis, Arabidopsis thaliana (Mouse-ear cress)	2759		TL17 At5g53490 MNC6.3
P81898	cellular organisms, Eukaryota, Viridiplantae, Streptophyta, Streptophytina, Embryophyta, Tracheophyta, Euphyllophyta, Spermatophyta, Magnoliophyta, Mesangiospermae, eudicotyledons, Gunneridae, Pentapetalae, rosids, fabids, Rosales, Rosaceae, Maloideae, Amygdaleae, Prunus, Prunus dulcis (Almond) (Amygdalus dulcis)	2759
P82715	cellular organisms, Eukaryota, Viridiplantae, Streptophyta, Streptophytina, Embryophyta, Tracheophyta, Euphyllophyta, Spermatophyta, Magnoliophyta, Mesangiospermae, eudicotyledons, Gunneridae, Pentapetalae, rosids, malvids, Brassicales, Brassicaceae, Camelineae, Arabidopsis, Arabidopsis thaliana (Mouse-ear cress)	2759	FUNCTION: Involved in strigolactone biosynthesis. {ECO:0000269|PubMed:22174848}.	PPD5 At5g11450 F15N18.40
P83291	cellular organisms, Eukaryota, Viridiplantae, Streptophyta, Streptophytina, Embryophyta, Tracheophyta, Euphyllophyta, Spermatophyta, Magnoliophyta, Mesangiospermae, eudicotyledons, Gunneridae, Pentapetalae, rosids, malvids, Brassicales, Brassicaceae, Camelineae, Arabidopsis, Arabidopsis thaliana (Mouse-ear cress)	2759	FUNCTION: Desaturation and elongation of fatty acids. {ECO:0000250}.	CBR2 At5g20080 F28I16.230
P83777	cellular organisms, Eukaryota, Opisthokonta, Fungi, Dikarya, Ascomycota, saccharomyceta, Saccharomycotina (true yeasts), Saccharomycetes, Saccharomycetales (budding yeasts), Debaryomycetaceae, Candida/Lodderomyces clade, Candida, Candida albicans (Yeast), Candida albicans (strain SC5314 / ATCC MYA-2876) (Yeast)	2759		IPP1 CaO19.11072 CaO19.3590
P84634	cellular organisms, Eukaryota, Viridiplantae, Streptophyta, Streptophytina, Embryophyta, Tracheophyta, Euphyllophyta, Spermatophyta, Magnoliophyta, Mesangiospermae, eudicotyledons, Gunneridae, Pentapetalae, rosids, malvids, Brassicales, Brassicaceae, Camelineae, Arabidopsis, Arabidopsis thaliana (Mouse-ear cress)	2759	FUNCTION: Ribonuclease (RNase) III involved in RNA-mediated post-transcriptional gene silencing (PTGS). Functions in the biogenesis of trans-acting small interfering RNAs (ta-siRNAs, derived from the TAS1, TAS2 or TAS3 endogenous transcripts) by cleaving small dsRNAs into 21-24 nucleotide ta-siRNAs. Functions with the dsRNA-binding protein DRB4 in ta-siRNAs processing. Acts in the RDR6/SGS3/DCL4/…	DCL4 At5g20320 F5O24.210
P87055	cellular organisms, Eukaryota, Opisthokonta, Fungi, Dikarya, Ascomycota, Taphrinomycotina, Schizosaccharomycetes, Schizosaccharomycetales, Schizosaccharomycetaceae, Schizosaccharomyces, Schizosaccharomyces pombe (Fission yeast), Schizosaccharomyces pombe (strain 972 / ATCC 24843) (Fission yeast)	2759		SPAC57A10.07
P87121	cellular organisms, Eukaryota, Opisthokonta, Fungi, Dikarya, Ascomycota, Taphrinomycotina, Schizosaccharomycetes, Schizosaccharomycetales, Schizosaccharomycetaceae, Schizosaccharomyces, Schizosaccharomyces pombe (Fission yeast), Schizosaccharomyces pombe (strain 972 / ATCC 24843) (Fission yeast)	2759	FUNCTION: Functions as a component of the DNA-binding general transcription factor complex TFIID. Binding of TFIID to a promoter (with or without TATA element) is the initial step in pre-initiation complex (PIC) formation. TFIID plays a key role in the regulation of gene expression by RNA polymerase II through different activities such as transcription activator interaction, core promoter recogni…	taf2 SPAC3A12.05c
P87144	cellular organisms, Eukaryota, Opisthokonta, Fungi, Dikarya, Ascomycota, Taphrinomycotina, Schizosaccharomycetes, Schizosaccharomycetales, Schizosaccharomycetaceae, Schizosaccharomyces, Schizosaccharomyces pombe (Fission yeast), Schizosaccharomyces pombe (strain 972 / ATCC 24843) (Fission yeast)	2759		ths1 SPBC25H2.02
P87170	cellular organisms, Eukaryota, Opisthokonta, Fungi, Dikarya, Ascomycota, Taphrinomycotina, Schizosaccharomycetes, Schizosaccharomycetales, Schizosaccharomycetaceae, Schizosaccharomyces, Schizosaccharomyces pombe (Fission yeast), Schizosaccharomyces pombe (strain 972 / ATCC 24843) (Fission yeast)	2759	FUNCTION: CTP-dependent diacylglycerol kinase that catalyzes the phosphorylation of diacylglycerol (DAG) to phosphatidate (PA). Controls phosphatidate levels at the nuclear envelope. Counteracts the activity of ned1. May be involved in vesicle trafficking between the endoplasmic reticulum and the Golgi apparatus (By similarity). Involved in pre-tRNA splicing. {ECO:0000250|UniProtKB:Q12382, ECO:00…	ptp4 dgk1 SPBC3D6.05
P87171	cellular organisms, Eukaryota, Opisthokonta, Fungi, Dikarya, Ascomycota, Taphrinomycotina, Schizosaccharomycetes, Schizosaccharomycetales, Schizosaccharomycetaceae, Schizosaccharomyces, Schizosaccharomyces pombe (Fission yeast), Schizosaccharomyces pombe (strain 972 / ATCC 24843) (Fission yeast)	2759	FUNCTION: 5-phosphoribose 1-diphosphate synthase involved in nucleotide, histidine, and tryptophan biosynthesis. Active in heteromultimeric complexes with other 5-phosphoribose 1-diphosphate synthases (By similarity). {ECO:0000250}.	SPBC3D6.06c
P87184	cellular organisms, Eukaryota, Opisthokonta, Fungi, Dikarya, Ascomycota, saccharomyceta, Pezizomycotina, leotiomyceta, Eurotiomycetes, Eurotiomycetidae, Eurotiales (green and blue molds), Aspergillaceae, Aspergillus, Neosartorya fumigata (Aspergillus fumigatus), Neosartorya fumigata (strain ATCC MYA-4609 / Af293 / CBS 101355 / FGSC A1100) (Aspergillus fumigatus)	2759	FUNCTION: Alkaline protease that allows assimilation of proteinaceous substrates. Acts as a significant virulence factor in invasive aspergillosis. Required for regular sporulation. {ECO:0000269|PubMed:11100830}.	alp2 AFUA_5G09210
P87216	cellular organisms, Eukaryota, Opisthokonta, Fungi, Dikarya, Ascomycota, Taphrinomycotina, Schizosaccharomycetes, Schizosaccharomycetales, Schizosaccharomycetaceae, Schizosaccharomyces, Schizosaccharomyces pombe (Fission yeast), Schizosaccharomyces pombe (strain 972 / ATCC 24843) (Fission yeast)	2759		vip1 SPAC10F6.06
P87319	cellular organisms, Eukaryota, Opisthokonta, Fungi, Dikarya, Ascomycota, Taphrinomycotina, Schizosaccharomycetes, Schizosaccharomycetales, Schizosaccharomycetaceae, Schizosaccharomyces, Schizosaccharomyces pombe (Fission yeast), Schizosaccharomyces pombe (strain 972 / ATCC 24843) (Fission yeast)	2759	FUNCTION: May be involved in recycling of membrane proteins between an endocytic compartment and the TGN. {ECO:0000250}.	vps13a vps1301 SPBC21C3.01c SPBC31F10.18c
P87320	cellular organisms, Eukaryota, Opisthokonta, Fungi, Dikarya, Ascomycota, Taphrinomycotina, Schizosaccharomycetes, Schizosaccharomycetales, Schizosaccharomycetaceae, Schizosaccharomyces, Schizosaccharomyces pombe (Fission yeast), Schizosaccharomyces pombe (strain 972 / ATCC 24843) (Fission yeast)	2759	FUNCTION: Dynamin-related GTPase required for mitochondrial fusion. Coordinates interaction between the inner and outer mitochondrial membrane to promote the formation of the double membrane (By similarity). {ECO:0000250, ECO:0000269|PubMed:9790976}.	msp1 SPBC1718.06
P38460	cellular organisms, Eukaryota, Viridiplantae, Streptophyta, Streptophytina, Embryophyta, Marchantiophyta, Marchantiopsida, Marchantiidae, Marchantiales, Marchantiaceae, Marchantia, Marchantia polymorpha (Liverwort) (Marchantia aquatica)	2759		YMF17
P93311	cellular organisms, Eukaryota, Viridiplantae, Streptophyta, Streptophytina, Embryophyta, Tracheophyta, Euphyllophyta, Spermatophyta, Magnoliophyta, Mesangiospermae, eudicotyledons, Gunneridae, Pentapetalae, rosids, malvids, Brassicales, Brassicaceae, Camelineae, Arabidopsis, Arabidopsis thaliana (Mouse-ear cress)	2759		RPL2 AtMg00560
P92943	cellular organisms, Eukaryota, Viridiplantae, Streptophyta, Streptophytina, Embryophyta, Tracheophyta, Euphyllophyta, Spermatophyta, Magnoliophyta, Mesangiospermae, eudicotyledons, Gunneridae, Pentapetalae, rosids, malvids, Brassicales, Brassicaceae, Camelineae, Arabidopsis, Arabidopsis thaliana (Mouse-ear cress)	2759	FUNCTION: Voltage-gated chloride channel.	CLC-D CBSCLC2 At5g26240 F9D12.10 T19G15.90
P92990	cellular organisms, Eukaryota, Viridiplantae, Streptophyta, Streptophytina, Embryophyta, Tracheophyta, Euphyllophyta, Spermatophyta, Magnoliophyta, Mesangiospermae, eudicotyledons, Gunneridae, Pentapetalae, rosids, malvids, Brassicales, Brassicaceae, Camelineae, Arabidopsis, Arabidopsis thaliana (Mouse-ear cress)	2759	FUNCTION: Involved in cell size determination. May serve as a chaperone for expansins through the secretory pathway. {ECO:0000269|PubMed:26106400}.	PGL3 JP650 PG2 At1g70370 F17O7.9
Q9SFF9	cellular organisms, Eukaryota, Viridiplantae, Streptophyta, Streptophytina, Embryophyta, Tracheophyta, Euphyllophyta, Spermatophyta, Magnoliophyta, Mesangiospermae, eudicotyledons, Gunneridae, Pentapetalae, rosids, malvids, Brassicales, Brassicaceae, Camelineae, Arabidopsis, Arabidopsis thaliana (Mouse-ear cress)	2759	FUNCTION: May play a role in plant defense. Probably has no oxalate oxidase activity even if the active site is conserved.	At3g05950 F10A16.25 F2O10.9
P93006	cellular organisms, Eukaryota, Viridiplantae, Streptophyta, Streptophytina, Embryophyta, Tracheophyta, Euphyllophyta, Spermatophyta, Magnoliophyta, Mesangiospermae, eudicotyledons, Gunneridae, Pentapetalae, rosids, malvids, Brassicales, Brassicaceae, Camelineae, Arabidopsis, Arabidopsis thaliana (Mouse-ear cress)	2759		At2g33700 T1B8.2
P93008	cellular organisms, Eukaryota, Viridiplantae, Streptophyta, Streptophytina, Embryophyta, Tracheophyta, Euphyllophyta, Spermatophyta, Magnoliophyta, Mesangiospermae, eudicotyledons, Gunneridae, Pentapetalae, rosids, malvids, Brassicales, Brassicaceae, Camelineae, Arabidopsis, Arabidopsis thaliana (Mouse-ear cress)	2759	FUNCTION: ATP-dependent RNA helicase involved in mRNA splicing. May destabilize the U1/5'-splice site duplex to permit an effective competition for the 5'-splice site by the U6 snRNA, resulting in the switch between U1 and U6 at the 5'-splice site. May also act to unwind the U4/U6 base-pairing interaction in the U4/U6/U5 snRNP, facilitating the first covalent step of splicing (By similarity). {EC…	RH21 At2g33730 T1B8.4
P93024	cellular organisms, Eukaryota, Viridiplantae, Streptophyta, Streptophytina, Embryophyta, Tracheophyta, Euphyllophyta, Spermatophyta, Magnoliophyta, Mesangiospermae, eudicotyledons, Gunneridae, Pentapetalae, rosids, malvids, Brassicales, Brassicaceae, Camelineae, Arabidopsis, Arabidopsis thaliana (Mouse-ear cress)	2759	FUNCTION: Auxin response factors (ARFs) are transcriptional factors that binds specifically to the DNA sequence 5'-TGTCTC-3' found in the auxin-responsive promoter elements (AuxREs). Seems to act as transcriptional activator. Formation of heterodimers with Aux/IAA proteins may alter their ability to modulate early auxin response genes expression. Mediates embryo axis formation and vascular tissue…	ARF5 IAA24 MP At1g19850 F6F9.10
P93050	cellular organisms, Eukaryota, Viridiplantae, Streptophyta, Streptophytina, Embryophyta, Tracheophyta, Euphyllophyta, Spermatophyta, Magnoliophyta, Mesangiospermae, eudicotyledons, Gunneridae, Pentapetalae, rosids, malvids, Brassicales, Brassicaceae, Camelineae, Arabidopsis, Arabidopsis thaliana (Mouse-ear cress)	2759		RKF3 AT2324 At2g48010 T9J23.16
P93162	cellular organisms, Eukaryota, Viridiplantae, Streptophyta, Streptophytina, Embryophyta, Tracheophyta, Euphyllophyta, Spermatophyta, Magnoliophyta, Mesangiospermae, eudicotyledons, Gunneridae, Pentapetalae, rosids, fabids, Fabales, Fabaceae, Papilionoideae, Phaseoleae, Glycine, Soja, Glycine max (Soybean) (Glycine hispida)	2759	FUNCTION: Involved in chlorophyll biosynthesis. Catalyzes the insertion of magnesium ion into protoporphyrin IX to yield Mg-protoporphyrin IX. The magnesium-chelatase is a complex of three subunits, CHLI, CHLD and CHLH. The reaction takes place in two steps, with an ATP-dependent activation followed by an ATP-dependent chelation step (By similarity). {ECO:0000250}.	CHLI
Q9FNQ0	cellular organisms, Eukaryota, Viridiplantae, Streptophyta, Streptophytina, Embryophyta, Tracheophyta, Euphyllophyta, Spermatophyta, Magnoliophyta, Mesangiospermae, eudicotyledons, Gunneridae, Pentapetalae, rosids, malvids, Brassicales, Brassicaceae, Camelineae, Arabidopsis, Arabidopsis thaliana (Mouse-ear cress)	2759	FUNCTION: Component of the PAF1 complex (PAF1C) which is involved in histone modifications such as methylation on histone H3 'Lys-4' (H3K4me3) (PubMed:20363855). Involved in regulation of flowering time. Required for the expression of the flowering repressor and MADS box gene FLC (PubMed:12207655). Involved in the control of seed dormancy and germination (PubMed:21799800). {ECO:0000269|PubMed:122…	VIP4 At5g61150 MAF19.15
P93231	cellular organisms, Eukaryota, Viridiplantae, Streptophyta, Streptophytina, Embryophyta, Tracheophyta, Euphyllophyta, Spermatophyta, Magnoliophyta, Mesangiospermae, eudicotyledons, Gunneridae, Pentapetalae, asterids, lamiids, Solanales, Solanaceae, Solanoideae, Solaneae, Solanum, Lycopersicon, Solanum lycopersicum (Tomato) (Lycopersicon esculentum)	2759	FUNCTION: Required for vacuolar assembly and vacuolar traffic. {ECO:0000250}.	VPS41
P93286	cellular organisms, Eukaryota, Viridiplantae, Streptophyta, Streptophytina, Embryophyta, Tracheophyta, Euphyllophyta, Spermatophyta, Magnoliophyta, Mesangiospermae, eudicotyledons, Gunneridae, Pentapetalae, rosids, malvids, Brassicales, Brassicaceae, Camelineae, Arabidopsis, Arabidopsis thaliana (Mouse-ear cress)	2759	FUNCTION: Forms a complex with CCMFN1, CCMFN2 and CCMH that performs the assembly of heme with c-type apocytochromes in mitochondria. {ECO:0000269|PubMed:18644794}.	CCMFC CCB452 CCB6C AtMg00180
P93295	cellular organisms, Eukaryota, Viridiplantae, Streptophyta, Streptophytina, Embryophyta, Tracheophyta, Euphyllophyta, Spermatophyta, Magnoliophyta, Mesangiospermae, eudicotyledons, Gunneridae, Pentapetalae, rosids, malvids, Brassicales, Brassicaceae, Camelineae, Arabidopsis, Arabidopsis thaliana (Mouse-ear cress)	2759		AtMg00310
P93306	cellular organisms, Eukaryota, Viridiplantae, Streptophyta, Streptophytina, Embryophyta, Tracheophyta, Euphyllophyta, Spermatophyta, Magnoliophyta, Mesangiospermae, eudicotyledons, Gunneridae, Pentapetalae, rosids, malvids, Brassicales, Brassicaceae, Camelineae, Arabidopsis, Arabidopsis thaliana (Mouse-ear cress)	2759	FUNCTION: Core subunit of the mitochondrial membrane respiratory chain NADH dehydrogenase (Complex I) that is believed to belong to the minimal assembly required for catalysis. Complex I functions in the transfer of electrons from NADH to the respiratory chain. The immediate electron acceptor for the enzyme is believed to be ubiquinone (By similarity). Component of the iron-sulfur (IP) fragment o…	NAD7 AtMg00510
P93318	cellular organisms, Eukaryota, Viridiplantae, Streptophyta, Streptophytina, Embryophyta, Tracheophyta, Euphyllophyta, Spermatophyta, Magnoliophyta, Mesangiospermae, eudicotyledons, Gunneridae, Pentapetalae, rosids, malvids, Brassicales, Brassicaceae, Camelineae, Arabidopsis, Arabidopsis thaliana (Mouse-ear cress)	2759		AtMg00660
P93401	cellular organisms, Eukaryota, Viridiplantae, Streptophyta, Streptophytina, Embryophyta, Tracheophyta, Euphyllophyta, Spermatophyta, Magnoliophyta, Mesangiospermae, eudicotyledons, Gunneridae, Pentapetalae, rosids, malvids, Myrtales, Onagraceae, Onagroideae, Onagreae, Oenothera (evening primroses), Oenothera berteroana (Bertero's evening primrose)	2759	FUNCTION: Core subunit of the mitochondrial membrane respiratory chain NADH dehydrogenase (Complex I) that is believed to belong to the minimal assembly required for catalysis. Complex I functions in the transfer of electrons from NADH to the respiratory chain. The immediate electron acceptor for the enzyme is believed to be ubiquinone (By similarity). {ECO:0000250}.	ND2 NAD2
P93740	cellular organisms, Eukaryota, Viridiplantae, Streptophyta, Streptophytina, Embryophyta, Tracheophyta, Euphyllophyta, Spermatophyta, Magnoliophyta, Mesangiospermae, eudicotyledons, Gunneridae, Pentapetalae, rosids, malvids, Brassicales, Brassicaceae, Camelineae, Arabidopsis, Arabidopsis thaliana (Mouse-ear cress)	2759	FUNCTION: Mediates the hydrolysis of some nucleoside diphosphate derivatives. Can use FAD and ADP-ribose as substrates. {ECO:0000269|PubMed:18815383}.	NUDT23 NUDX23 At2g42070 T6D20.4
P93768	cellular organisms, Eukaryota, Viridiplantae, Streptophyta, Streptophytina, Embryophyta, Tracheophyta, Euphyllophyta, Spermatophyta, Magnoliophyta, Mesangiospermae, eudicotyledons, Gunneridae, Pentapetalae, asterids, lamiids, Solanales, Solanaceae, Nicotianoideae, Nicotianeae, Nicotiana, Nicotiana tabacum (Common tobacco)	2759	FUNCTION: Acts as a regulatory subunit of the 26 proteasome which is involved in the ATP-dependent degradation of ubiquitinated proteins. {ECO:0000250}.	21D7
P93820	cellular organisms, Eukaryota, Viridiplantae, Streptophyta, Streptophytina, Embryophyta, Tracheophyta, Euphyllophyta, Spermatophyta, Magnoliophyta, Mesangiospermae, eudicotyledons, Gunneridae, Pentapetalae, rosids, malvids, Brassicales, Brassicaceae, Camelineae, Arabidopsis, Arabidopsis thaliana (Mouse-ear cress)	2759	FUNCTION: May act as a substrate-specific adapter of an E3 ubiquitin-protein ligase complex (CUL3-RBX1-BTB) which mediates the ubiquitination and subsequent proteasomal degradation of target proteins. {ECO:0000250}.	At1g04390 F19P19.16
P93831	cellular organisms, Eukaryota, Viridiplantae, Streptophyta, Streptophytina, Embryophyta, Tracheophyta, Euphyllophyta, Spermatophyta, Magnoliophyta, Mesangiospermae, eudicotyledons, Gunneridae, Pentapetalae, rosids, malvids, Brassicales, Brassicaceae, Camelineae, Arabidopsis, Arabidopsis thaliana (Mouse-ear cress)	2759	FUNCTION: Polycomb group (PcG) protein. Catalytic subunit of some PcG multiprotein complex, which methylates 'Lys-27' of histone H3, leading to transcriptional repression of the affected target genes. Required to regulate floral development by repressing the AGAMOUS homeotic gene in leaves, influorescence stems and flowers. Regulates the antero-posterior organization of the endosperm, as well as …	CLF ICU1 PIF1 PIF2 SDG1 SET1 At2g23380 F26B6.3
Q08018	cellular organisms, Eukaryota, Opisthokonta, Fungi, Dikarya, Ascomycota, saccharomyceta, Saccharomycotina (true yeasts), Saccharomycetes, Saccharomycetales (budding yeasts), Saccharomycetaceae, Saccharomyces, Saccharomyces cerevisiae (Baker's yeast), Saccharomyces cerevisiae (strain ATCC 204508 / S288c) (Baker's yeast)	2759		YLR076C L2345
P98204	cellular organisms, Eukaryota, Viridiplantae, Streptophyta, Streptophytina, Embryophyta, Tracheophyta, Euphyllophyta, Spermatophyta, Magnoliophyta, Mesangiospermae, eudicotyledons, Gunneridae, Pentapetalae, rosids, malvids, Brassicales, Brassicaceae, Camelineae, Arabidopsis, Arabidopsis thaliana (Mouse-ear cress)	2759	FUNCTION: Involved in transport of phospholipids. Contributes to transmembrane flipping of lipids. Has activity with phosphatidylserine and with a much lower efficiency with phosphatidylethanolamine, but not with phosphatidylcholine. {ECO:0000269|PubMed:11148289}.	ALA1 At5g04930 MUG13.22
P98205	cellular organisms, Eukaryota, Viridiplantae, Streptophyta, Streptophytina, Embryophyta, Tracheophyta, Euphyllophyta, Spermatophyta, Magnoliophyta, Mesangiospermae, eudicotyledons, Gunneridae, Pentapetalae, rosids, malvids, Brassicales, Brassicaceae, Camelineae, Arabidopsis, Arabidopsis thaliana (Mouse-ear cress)	2759	FUNCTION: Involved in transport of phospholipids. Contributes to transmembrane flipping of lipids. Requires an interaction with a protein of the ALIS family for activity. Specific for phosphatidylserine and has no activity with lysolipid, phosphatidylcholine or phosphatidylethanolamine. {ECO:0000269|PubMed:20053675}.	ALA2 At5g44240 MLN1.17
P9WQ25	cellular organisms, Bacteria, Terrabacteria group, Actinobacteria, Actinobacteria (high G+C Gram-positive bacteria), Corynebacteriales, Mycobacteriaceae, Mycobacterium, Mycobacterium tuberculosis complex, Mycobacterium tuberculosis, Mycobacterium tuberculosis (strain ATCC 25618 / H37Rv)	2		glgX treX Rv1564c MTCY48.01
Q00083	cellular organisms, Eukaryota, Opisthokonta, Fungi, Dikarya, Ascomycota, saccharomyceta, Pezizomycotina, leotiomyceta, Eurotiomycetes, Eurotiomycetidae, Eurotiales (green and blue molds), Aspergillaceae, Aspergillus, Emericella nidulans (Aspergillus nidulans), Emericella nidulans (strain FGSC A4 / ATCC 38163 / CBS 112.46 / NRRL 194 / M139) (Aspergillus nidulans)	2759	FUNCTION: Required for nuclear positioning and completion of asexual development.	apsA AN7757
Q00648	cellular organisms, Eukaryota, Opisthokonta, Fungi, Dikarya, Ascomycota, saccharomyceta, Pezizomycotina, leotiomyceta, Eurotiomycetes, Eurotiomycetidae, Eurotiales (green and blue molds), Aspergillaceae, Aspergillus, Emericella nidulans (Aspergillus nidulans), Emericella nidulans (strain FGSC A4 / ATCC 38163 / CBS 112.46 / NRRL 194 / M139) (Aspergillus nidulans)	2759	FUNCTION: Component of the COP9 signalosome (CSN) complex that acts as an regulator of the ubiquitin (Ubl) conjugation pathway by mediating the deneddylation of the cullin subunit of SCF-type E3 ubiquitin-protein ligase complexes (By similarity). The CSN complex seems to link protein degradation to sexual development. May be required for sporulation only at elevated temperatures. {ECO:0000250}.	csnG acoB csn7 AN3623
Q00707	cellular organisms, Eukaryota, Opisthokonta, Fungi, Dikarya, Ascomycota, saccharomyceta, Pezizomycotina, leotiomyceta, Eurotiomycetes, Eurotiomycetidae, Eurotiales (green and blue molds), Aspergillaceae, Aspergillus, Emericella nidulans (Aspergillus nidulans), Emericella nidulans (strain FGSC A4 / ATCC 38163 / CBS 112.46 / NRRL 194 / M139) (Aspergillus nidulans)	2759	FUNCTION: Required for bisfuran desaturation during sterigmatocystin biosynthesis by catalyzing the conversion of versicolorin B to versicolorin A. {ECO:0000269|PubMed:8999832}.	stcL cyp60B AN11013
Q00757	cellular organisms, Eukaryota, Opisthokonta, Fungi, Dikarya, Ascomycota, saccharomyceta, Pezizomycotina, leotiomyceta, Eurotiomycetes, Eurotiomycetidae, Eurotiales (green and blue molds), Aspergillaceae, Aspergillus, Emericella nidulans (Aspergillus nidulans), Emericella nidulans (strain FGSC A4 / ATCC 38163 / CBS 112.46 / NRRL 194 / M139) (Aspergillus nidulans)	2759	FUNCTION: Plays a major role in cell wall biogenesis.	chsB AN2523
Q00859	cellular organisms, Eukaryota, Opisthokonta, Fungi, Dikarya, Ascomycota, saccharomyceta, Pezizomycotina, leotiomyceta, sordariomyceta, Sordariomycetes, Hypocreomycetidae, Hypocreales, Nectriaceae, Fusarium, Fusarium solani species complex, Nectria haematococca, Fusarium solani subsp. pisi (Nectria haematococca)	2759	FUNCTION: Responds to activation by environmental stress by phosphorylating downstream targets. {ECO:0000250}.	MAPK
Q05758	cellular organisms, Eukaryota, Viridiplantae, Streptophyta, Streptophytina, Embryophyta, Tracheophyta, Euphyllophyta, Spermatophyta, Magnoliophyta, Mesangiospermae, eudicotyledons, Gunneridae, Pentapetalae, rosids, malvids, Brassicales, Brassicaceae, Camelineae, Arabidopsis, Arabidopsis thaliana (Mouse-ear cress)	2759		At3g58610 F14P22.200
Q01373	cellular organisms, Eukaryota, Opisthokonta, Fungi, Dikarya, Ascomycota, saccharomyceta, Pezizomycotina, leotiomyceta, sordariomyceta, Sordariomycetes, Sordariomycetidae, Sordariales, Sordariaceae, Neurospora, Neurospora crassa, Neurospora crassa (strain ATCC 24698 / 74-OR23-1A / CBS 708.71 / DSM 1257 / FGSC 987)	2759	FUNCTION: Second trifunctional enzyme acting on the beta-oxidation pathway for fatty acids, possessing hydratase-dehydrogenase-epimerase activities. Converts trans-2-enoyl-CoA via D-3-hydroxyacyl-CoA to 3-ketoacyl-CoA.	fox-2 NCU08828
Q8TGR5	cellular organisms, Eukaryota, Opisthokonta, Fungi, Dikarya, Ascomycota, saccharomyceta, Saccharomycotina (true yeasts), Saccharomycetes, Saccharomycetales (budding yeasts), Saccharomycetaceae, Saccharomyces, Saccharomyces cerevisiae (Baker's yeast), Saccharomyces cerevisiae (strain ATCC 204508 / S288c) (Baker's yeast)	2759		YEL030C-A
Q02981	cellular organisms, Eukaryota, Opisthokonta, Fungi, Dikarya, Ascomycota, saccharomyceta, Saccharomycotina (true yeasts), Saccharomycetes, Saccharomycetales (budding yeasts), Saccharomycetaceae, Saccharomyces, Saccharomyces cerevisiae (Baker's yeast), Saccharomyces cerevisiae (strain ATCC 204508 / S288c) (Baker's yeast)	2759		YPL109C LPH17C
Q03015	cellular organisms, Eukaryota, Opisthokonta, Fungi, Dikarya, Ascomycota, saccharomyceta, Pezizomycotina, leotiomyceta, sordariomyceta, Sordariomycetes, Sordariomycetidae, Sordariales, Sordariaceae, Neurospora, Neurospora crassa, Neurospora crassa (strain ATCC 24698 / 74-OR23-1A / CBS 708.71 / DSM 1257 / FGSC 987)	2759	FUNCTION: Accessory subunit of the mitochondrial membrane respiratory chain NADH dehydrogenase (Complex I), that is believed not to be involved in catalysis. Complex I functions in the transfer of electrons from NADH to the respiratory chain. The immediate electron acceptor for the enzyme is believed to be ubiquinone (By similarity). {ECO:0000250}.	nuo-12.3 NCU03093
Q03134	cellular organisms, Eukaryota, Opisthokonta, Fungi, Dikarya, Ascomycota, saccharomyceta, Pezizomycotina, leotiomyceta, Eurotiomycetes, Eurotiomycetidae, Eurotiales (green and blue molds), Aspergillaceae, Aspergillus, Emericella nidulans (Aspergillus nidulans), Emericella nidulans (strain FGSC A4 / ATCC 38163 / CBS 112.46 / NRRL 194 / M139) (Aspergillus nidulans)	2759	FUNCTION: Catalyzes the NAD(+)-dependent oxidation of formate to carbon dioxide. Formate oxidation is the final step in the methanol oxidation pathway in methylotrophic microorganisms. Has a role in the detoxification of exogenous formate in non-methylotrophic organisms. {ECO:0000255|HAMAP-Rule:MF_03210}.	aciA AN6525
Q03180	cellular organisms, Eukaryota, Opisthokonta, Fungi, Dikarya, Ascomycota, saccharomyceta, Saccharomycotina (true yeasts), Saccharomycetes, Saccharomycetales (budding yeasts), Saccharomycetaceae, Saccharomyces, Saccharomyces cerevisiae (Baker's yeast), Saccharomyces cerevisiae (strain ATCC 204508 / S288c) (Baker's yeast)	2759	FUNCTION: Component of the outer cell wall layer. Required for stability of the cell wall and for optimal growth. Required for resistance against several antifungal and cell wall-perturbing agents. {ECO:0000269|PubMed:10407261, ECO:0000269|PubMed:15470095, ECO:0000269|PubMed:9192695}.	PIR3 CCW8 YKL163W YKL617
Q03194	cellular organisms, Eukaryota, Viridiplantae, Streptophyta, Streptophytina, Embryophyta, Tracheophyta, Euphyllophyta, Spermatophyta, Magnoliophyta, Mesangiospermae, eudicotyledons, Gunneridae, Pentapetalae, asterids, lamiids, Solanales, Solanaceae, Nicotianoideae, Nicotianeae, Nicotiana, Nicotiana plumbaginifolia (Leadwort-leaved tobacco) (Tex-Mex tobacco)	2759	FUNCTION: The plasma membrane ATPase of plants and fungi is a hydrogen ion pump. The proton gradient it generates drives the active transport of nutrients by H(+)-symport. The resulting external acidification and/or internal alkinization may mediate growth responses.	PMA4
Q03529	cellular organisms, Eukaryota, Opisthokonta, Fungi, Dikarya, Ascomycota, saccharomyceta, Saccharomycotina (true yeasts), Saccharomycetes, Saccharomycetales (budding yeasts), Saccharomycetaceae, Saccharomyces, Saccharomyces cerevisiae (Baker's yeast), Saccharomyces cerevisiae (strain ATCC 204508 / S288c) (Baker's yeast)	2759	FUNCTION: Ceramide hydroxylase involved in the alpha-hydroxylation of sphingolipid-associated very long chain fatty acids. Hydroxylates the very long chain fatty acid of ceramides at C2 and C3. {ECO:0000269|PubMed:12006573, ECO:0000269|PubMed:16652392, ECO:0000269|PubMed:19074599, ECO:0000269|PubMed:9353282, ECO:0000269|PubMed:9368039, ECO:0000269|PubMed:9559540}.	SCS7 FAH1 YMR272C YM8156.14C
Q9UPE1	cellular organisms, Eukaryota, Opisthokonta, Metazoa, Eumetazoa, Bilateria, Deuterostomia, Chordata, Craniata, Vertebrata, Gnathostomata (jawed vertebrates), Teleostomi, Euteleostomi, Sarcopterygii, Dipnotetrapodomorpha, Tetrapoda, Amniota, Mammalia, Theria, Eutheria, Boreoeutheria, Euarchontoglires, Primates, Haplorrhini, Simiiformes, Catarrhini, Hominoidea (apes), Hominidae (great apes), Homini…	2759	FUNCTION: Serine/arginine-rich protein-specific kinase which specifically phosphorylates its substrates at serine residues located in regions rich in arginine/serine dipeptides, known as RS domains. Phosphorylates the SR splicing factor SRSF1 and the lamin-B receptor (LBR) in vitro. Required for normal muscle development (By similarity). {ECO:0000250}.	SRPK3 MSSK1 STK23
Q03701	cellular organisms, Eukaryota, Opisthokonta, Metazoa, Eumetazoa, Bilateria, Deuterostomia, Chordata, Craniata, Vertebrata, Gnathostomata (jawed vertebrates), Teleostomi, Euteleostomi, Sarcopterygii, Dipnotetrapodomorpha, Tetrapoda, Amniota, Mammalia, Theria, Eutheria, Boreoeutheria, Euarchontoglires, Primates, Haplorrhini, Simiiformes, Catarrhini, Hominoidea (apes), Hominidae (great apes), Homini…	2759	FUNCTION: Stimulates transcription from the HSP70 promoter.	CEBPZ CBF2
Q04013	cellular organisms, Eukaryota, Opisthokonta, Fungi, Dikarya, Ascomycota, saccharomyceta, Saccharomycotina (true yeasts), Saccharomycetes, Saccharomycetales (budding yeasts), Saccharomycetaceae, Saccharomyces, Saccharomyces cerevisiae (Baker's yeast), Saccharomyces cerevisiae (strain ATCC 204508 / S288c) (Baker's yeast)	2759	FUNCTION: Mitochondrial antiporter which catalyzes the transport of citrate and oxoglutarate across the membrane. Also shows specificity for oxaloacetate, and to a lesser extent succinate and fumarate. Transports isocitrate, cis-aconitate and L-malate with very low efficiency. Does not show uniporter activity. Helps to maintain normal citrate levels and NADPH/NADP+ ratios under conditions of oxid…	YHM2 YMR241W YM9408.03
Q04585	cellular organisms, Eukaryota, Opisthokonta, Fungi, Dikarya, Ascomycota, saccharomyceta, Saccharomycotina (true yeasts), Saccharomycetes, Saccharomycetales (budding yeasts), Saccharomycetaceae, Saccharomyces, Saccharomyces cerevisiae (Baker's yeast), Saccharomyces cerevisiae (strain ATCC 204508 / S288c) (Baker's yeast)	2759		YDR109C
Q04648	cellular organisms, Eukaryota, Viridiplantae, Streptophyta, Streptophytina, Embryophyta, Tracheophyta, Euphyllophyta, Spermatophyta, Magnoliophyta, Mesangiospermae, eudicotyledons, Gunneridae, Pentapetalae, rosids, malvids, Myrtales, Onagraceae, Onagroideae, Onagreae, Oenothera (evening primroses), Oenothera berteroana (Bertero's evening primrose)	2759	FUNCTION: Could be involved in assembly and maturation of cytochromes c. May play a role in guidance of apocytochromes and heme groups for the covalent linkage introduced by the cytochrome-c-heme lyase.
Q04716	cellular organisms, Eukaryota, Viridiplantae, Streptophyta, Streptophytina, Embryophyta, Tracheophyta, Euphyllophyta, Spermatophyta, Magnoliophyta, Mesangiospermae, eudicotyledons, Gunneridae, Pentapetalae, asterids, lamiids, Solanales, Solanaceae, Petunioideae, Petunia, Petunia hybrida (Petunia)	2759		YRPS3
Q04960	cellular organisms, Eukaryota, Viridiplantae, Streptophyta, Streptophytina, Embryophyta, Tracheophyta, Euphyllophyta, Spermatophyta, Magnoliophyta, Mesangiospermae, eudicotyledons, Gunneridae, Pentapetalae, rosids, fabids, Cucurbitales, Cucurbitaceae, Benincaseae, Cucumis, Cucumis sativus (Cucumber)	2759	FUNCTION: Have a continuous role in plant development probably in the structural organization of compartments.	DNAJ1
Q05424	cellular organisms, Eukaryota, Opisthokonta, Fungi, Dikarya, Ascomycota, saccharomyceta, Pezizomycotina, leotiomyceta, sordariomyceta, Sordariomycetes, Sordariomycetidae, Sordariales, Sordariaceae, Neurospora, Neurospora crassa, Neurospora crassa (strain ATCC 24698 / 74-OR23-1A / CBS 708.71 / DSM 1257 / FGSC 987)	2759	FUNCTION: Guanine nucleotide-binding proteins (G proteins) are involved as modulators or transducers in various transmembrane signaling systems.	gna-2 B11H7.130 NCU06729
Q05567	cellular organisms, Eukaryota, Opisthokonta, Fungi, Dikarya, Ascomycota, saccharomyceta, Saccharomycotina (true yeasts), Saccharomycetes, Saccharomycetales (budding yeasts), Saccharomycetaceae, Saccharomyces, Saccharomyces cerevisiae (Baker's yeast), Saccharomyces cerevisiae (strain ATCC 204508 / S288c) (Baker's yeast)	2759	FUNCTION: Cleaves phosphorylated sphingoid bases (PSBs), such as sphingosine-1-phosphate, into fatty aldehydes and phosphoethanolamine. {ECO:0000269|PubMed:20696404, ECO:0000269|PubMed:9334171}.	DPL1 BST1 YDR294C D9819.5
Q05681	cellular organisms, Eukaryota, Opisthokonta, Fungi, Dikarya, Ascomycota, saccharomyceta, Pezizomycotina, leotiomyceta, sordariomyceta, Sordariomycetes, Sordariomycetidae, Sordariales, Sordariaceae, Neurospora, Neurospora crassa, Neurospora crassa (strain ATCC 24698 / 74-OR23-1A / CBS 708.71 / DSM 1257 / FGSC 987)	2759	FUNCTION: Calcium-dependent, calmodulin-stimulated protein phosphatase. This subunit may have a role in the calmodulin activation of calcineurin.	cna-1 99H12.070 NCU03804
Q05753	cellular organisms, Eukaryota, Viridiplantae, Streptophyta, Streptophytina, Embryophyta, Tracheophyta, Euphyllophyta, Spermatophyta, Magnoliophyta, Mesangiospermae, eudicotyledons, Gunneridae, Pentapetalae, rosids, malvids, Brassicales, Brassicaceae, Camelineae, Arabidopsis, Arabidopsis thaliana (Mouse-ear cress)	2759	FUNCTION: Involved in the initial differentiation of the proplastid during the embryo development and in plastid differentiation linked to cell differentiation, morphogenesis and organogenesis during the plant life cycle.	AKRP AKR EMB2036 At5g66055 K2A18.13
Q058P4	cellular organisms, Eukaryota, Viridiplantae, Streptophyta, Streptophytina, Embryophyta, Tracheophyta, Euphyllophyta, Spermatophyta, Magnoliophyta, Mesangiospermae, eudicotyledons, Gunneridae, Pentapetalae, rosids, malvids, Brassicales, Brassicaceae, Camelineae, Arabidopsis, Arabidopsis thaliana (Mouse-ear cress)	2759	FUNCTION: Functions as an E3 ubiquitin ligase. {ECO:0000250}.	PUB30 At3g49810 T16K5.160
Q05B30	cellular organisms, Eukaryota, Opisthokonta, Metazoa, Eumetazoa, Bilateria, Deuterostomia, Chordata, Craniata, Vertebrata, Gnathostomata (jawed vertebrates), Teleostomi, Euteleostomi, Sarcopterygii, Dipnotetrapodomorpha, Tetrapoda, Amphibia, Batrachia, Anura, Pipoidea, Pipidae, Xenopodinae, Xenopus, Silurana, Xenopus tropicalis (Western clawed frog) (Silurana tropicalis)	2759		wdr91
Q06060	cellular organisms, Eukaryota, Viridiplantae, Streptophyta, Streptophytina, Embryophyta, Tracheophyta, Euphyllophyta, Spermatophyta, Magnoliophyta, Mesangiospermae, eudicotyledons, Gunneridae, Pentapetalae, rosids, fabids, Fabales, Fabaceae, Papilionoideae, Fabeae, Pisum, Pisum sativum (Garden pea)	2759
[truncated: 9,811 more rows]
