# Supplementary material for: Integrated multi-omic analysis of host-microbiota interactions in acute oak decline
Source: Microbiome. 2018 Jan 30;6:21. doi: 10.1186/s40168-018-0408-5 (PMC5789699; doi:10.1186/s40168-018-0408-5)
Supplement: Supplementary file 17 — Metatranscriptomic gene annotation of sample AT5. Identified unique genes in the metatranscriptome of sample AT5, using transcripts assembled using Trinity and annotating using the Trinotate pipeline. Swissprot was used as reference database. (XLSX 1134 kb) [file 40168_2018_408_MOESM17_ESM.xlsx]

## Sheet: Sheet1
Identified unique genes in the metatranscriptome of sample AT4, using transcripts assembled using Trinity and annotating using the Trinotate pipeline. SWISSPROT was used as reference database.
SWISSPROT ID	Organism	Taxonomy ID	Function	Name
A1A5H6	cellular organisms, Eukaryota, Opisthokonta, Metazoa, Eumetazoa, Bilateria, Deuterostomia, Chordata, Craniata, Vertebrata, Gnathostomata (jawed vertebrates), Teleostomi, Euteleostomi, Actinopterygii, Actinopteri, Neopterygii, Teleostei, Osteoglossocephalai, Clupeocephala, Otomorpha, Ostariophysi, Otophysa, Cypriniphysae, Cypriniformes, Cyprinoidea, Cyprinidae, Danio, Danio rerio (Zebrafish) (Brac…	2759	FUNCTION: Scaffolding component of the CCR4-NOT complex which is one of the major cellular mRNA deadenylases and is linked to various cellular processes including bulk mRNA degradation, miRNA-mediated repression, translational repression during translational initiation and general transcription regulation. Additional complex functions may be a consequence of its influence on mRNA expression. Its …	cnot1 zgc:152902
A1CI53	cellular organisms, Eukaryota, Opisthokonta, Fungi, Dikarya, Ascomycota, saccharomyceta, Pezizomycotina, leotiomyceta, Eurotiomycetes, Eurotiomycetidae, Eurotiales (green and blue molds), Aspergillaceae, Aspergillus, Aspergillus clavatus, Aspergillus clavatus (strain ATCC 1007 / CBS 513.65 / DSM 816 / NCTC 3887 / NRRL 1)	2759	FUNCTION: Involved in cell fusion during mating by stabilizing the plasma membrane fusion event. {ECO:0000250}.	prm1 ACLA_050300
A1CWM3	cellular organisms, Eukaryota, Opisthokonta, Fungi, Dikarya, Ascomycota, saccharomyceta, Pezizomycotina, leotiomyceta, Eurotiomycetes, Eurotiomycetidae, Eurotiales (green and blue molds), Aspergillaceae, Neosartorya, Neosartorya fischeri group, Neosartorya fischeri, Neosartorya fischeri (strain ATCC 1020 / DSM 3700 / FGSC A1164 / NRRL 181) (Aspergillus fischerianus)	2759	FUNCTION: Involved in cell fusion during mating by stabilizing the plasma membrane fusion event. {ECO:0000250}.	prm1 NFIA_105130
A1D244	cellular organisms, Eukaryota, Opisthokonta, Fungi, Dikarya, Ascomycota, saccharomyceta, Pezizomycotina, leotiomyceta, Eurotiomycetes, Eurotiomycetidae, Eurotiales (green and blue molds), Aspergillaceae, Neosartorya, Neosartorya fischeri group, Neosartorya fischeri, Neosartorya fischeri (strain ATCC 1020 / DSM 3700 / FGSC A1164 / NRRL 181) (Aspergillus fischerianus)	2759	FUNCTION: The AROM polypeptide catalyzes 5 consecutive enzymatic reactions in prechorismate polyaromatic amino acid biosynthesis. {ECO:0000255|HAMAP-Rule:MF_03143}.	aroM NFIA_011760
A1L4V7	cellular organisms, Eukaryota, Viridiplantae, Streptophyta, Streptophytina, Embryophyta, Tracheophyta, Euphyllophyta, Spermatophyta, Magnoliophyta, Mesangiospermae, eudicotyledons, Gunneridae, Pentapetalae, rosids, malvids, Brassicales, Brassicaceae, Camelineae, Arabidopsis, Arabidopsis thaliana (Mouse-ear cress)	2759	FUNCTION: Catalyzes the production of hydrogen sulfide (H2S) from cysteine. Can accept both D-cysteine and L-cysteine as substrate. {ECO:0000269|Ref.6}.	At3g26115 MPE11.30
A2QBH6	cellular organisms, Eukaryota, Opisthokonta, Fungi, Dikarya, Ascomycota, saccharomyceta, Pezizomycotina, leotiomyceta, Eurotiomycetes, Eurotiomycetidae, Eurotiales (green and blue molds), Aspergillaceae, Aspergillus, Aspergillus niger, Aspergillus niger (strain CBS 513.88 / FGSC A1513)	2759	FUNCTION: Catalyzes the condensation of formaldehyde and glutathione to S-hydroxymethylglutathione. {ECO:0000255|HAMAP-Rule:MF_03142}.	An02g00080
A2QLK4	cellular organisms, Eukaryota, Opisthokonta, Fungi, Dikarya, Ascomycota, saccharomyceta, Pezizomycotina, leotiomyceta, Eurotiomycetes, Eurotiomycetidae, Eurotiales (green and blue molds), Aspergillaceae, Aspergillus, Aspergillus niger, Aspergillus niger (strain CBS 513.88 / FGSC A1513)	2759	FUNCTION: Catalytic subunit of the 1,3-beta-glucan synthase. Synthesizes 1,3-beta-glucan, a major structural component of the cell wall. Involved in cell wall synthesis, maintenance and cell wall remodeling (By similarity). {ECO:0000250|UniProtKB:P38631}.	fksA fks1 An06g01550
A2QVV2	cellular organisms, Eukaryota, Opisthokonta, Fungi, Dikarya, Ascomycota, saccharomyceta, Pezizomycotina, leotiomyceta, Eurotiomycetes, Eurotiomycetidae, Eurotiales (green and blue molds), Aspergillaceae, Aspergillus, Aspergillus niger, Aspergillus niger (strain CBS 513.88 / FGSC A1513)	2759	FUNCTION: Component of the regulatory network controlling carbon source utilization through ubiquitination and deubiquitination involving creA, creB, creC, creD and acrB. Required to prevent the proteolysis of the CreB deubiquitinating enzyme in the absence of carbon catabolite repression. CreB deubiquitinating enzyme stabilized in a complex with the CreC leads to the expression of genes such as …	creC An11g02750
Q38821	cellular organisms, Eukaryota, Viridiplantae, Streptophyta, Streptophytina, Embryophyta, Tracheophyta, Euphyllophyta, Spermatophyta, Magnoliophyta, Mesangiospermae, eudicotyledons, Gunneridae, Pentapetalae, rosids, malvids, Brassicales, Brassicaceae, Camelineae, Arabidopsis, Arabidopsis thaliana (Mouse-ear cress)	2759	FUNCTION: The B regulatory subunit may modulate substrate selectivity and catalytic activity, and also may direct the localization of the catalytic enzyme to a particular subcellular compartment. {ECO:0000250}.	PP2AB1 At1g51690 F19C24.10
A2YQ93	cellular organisms, Eukaryota, Viridiplantae, Streptophyta, Streptophytina, Embryophyta, Tracheophyta, Euphyllophyta, Spermatophyta, Magnoliophyta, Mesangiospermae, Liliopsida, Petrosaviidae, commelinids, Poales, Poaceae, BOP clade, Oryzoideae, Oryzeae, Oryzinae, Oryza, Oryza sativa (Rice), Oryza sativa subsp. indica (Rice)	2759	FUNCTION: Controls photoperiodic flowering response. Seems to be one of the component of the circadian clock. Expression of several members of the ARR-like family is controlled by circadian rhythm. The particular coordinated sequential expression of PRR73, PRR37, PRR95, PRR59 and PPR1 result to circadian waves that may be at the basis of the endogenous circadian clock (By similarity). {ECO:000025…	PRR37 OsI_026486
A3AVH5	cellular organisms, Eukaryota, Viridiplantae, Streptophyta, Streptophytina, Embryophyta, Tracheophyta, Euphyllophyta, Spermatophyta, Magnoliophyta, Mesangiospermae, Liliopsida, Petrosaviidae, commelinids, Poales, Poaceae, BOP clade, Oryzoideae, Oryzeae, Oryzinae, Oryza, Oryza sativa (Rice), Oryza sativa subsp. japonica (Rice)	2759		Os04g0510400 LOC_Os04g43140 OsJ_014797 OSJNBb0065L13.12
A3KPF2	cellular organisms, Eukaryota, Viridiplantae, Streptophyta, Streptophytina, Embryophyta, Tracheophyta, Euphyllophyta, Spermatophyta, Magnoliophyta, Mesangiospermae, eudicotyledons, Gunneridae, Pentapetalae, rosids, malvids, Brassicales, Brassicaceae, Camelineae, Arabidopsis, Arabidopsis thaliana (Mouse-ear cress)	2759	FUNCTION: Methylates (mono- and asymmetric dimethylation) the guanidino nitrogens of arginyl residues in several proteins involved in DNA packaging, transcription regulation, and mRNA stability. Recruited to promoters upon gene activation, methylates histone H3 and activates transcription via chromatin remodeling. {ECO:0000250}.	PRMT14 CARM1B PRMT4A At5g49020 K19E20.17
A4GSN8	cellular organisms, Eukaryota, Viridiplantae, Streptophyta, Streptophytina, Embryophyta, Tracheophyta, Euphyllophyta, Spermatophyta, Magnoliophyta, Mesangiospermae, eudicotyledons, Gunneridae, Pentapetalae, rosids, malvids, Brassicales, Brassicaceae, Camelineae, Arabidopsis, Arabidopsis thaliana (Mouse-ear cress)	2759	FUNCTION: Component of the nuclear pore complex. Acts as a docking site for activities required for desumoylation and mRNA export. Required for the proper expression or localization of a subset of miRNAs. Plays a role in meristematic cell division by interacting with spindle assembly checkpoint proteins. {ECO:0000269|PubMed:17513499, ECO:0000269|PubMed:17535820, ECO:0000269|PubMed:19704557, ECO:0…	NUA TPR At1g79280 YUP8H12R.11 YUP8H12R.12 YUP8H12R.8 YUP8H12R.9
A4QND5	cellular organisms, Eukaryota, Opisthokonta, Metazoa, Eumetazoa, Bilateria, Deuterostomia, Chordata, Craniata, Vertebrata, Gnathostomata (jawed vertebrates), Teleostomi, Euteleostomi, Sarcopterygii, Dipnotetrapodomorpha, Tetrapoda, Amphibia, Batrachia, Anura, Pipoidea, Pipidae, Xenopodinae, Xenopus, Silurana, Xenopus tropicalis (Western clawed frog) (Silurana tropicalis)	2759	FUNCTION: Required for proper 34S pre-rRNA processing and 60S ribosome subunit assembly. {ECO:0000250}.	nip7
A4QVP2	cellular organisms, Eukaryota, Opisthokonta, Fungi, Dikarya, Ascomycota, saccharomyceta, Pezizomycotina, leotiomyceta, sordariomyceta, Sordariomycetes, Sordariomycetidae, Magnaporthales, Magnaporthaceae, Magnaporthe, Magnaporthe oryzae (Rice blast fungus) (Pyricularia oryzae), Magnaporthe oryzae (strain 70-15 / ATCC MYA-4617 / FGSC 8958) (Rice blast fungus) (Pyricularia oryzae)	2759	FUNCTION: ATP-dependent RNA helicase which is a subunit of the eIF4F complex involved in cap recognition and is required for mRNA binding to ribosome. In the current model of translation initiation, eIF4A unwinds RNA secondary structures in the 5'-UTR of mRNAs which is necessary to allow efficient binding of the small ribosomal subunit, and subsequent scanning for the initiator codon (By similari…	TIF1 TIF41 MGG_04400
A4S6Y4	cellular organisms, Eukaryota, Viridiplantae, Chlorophyta, prasinophytes, Mamiellophyceae, Mamiellales, Bathycoccaceae, Ostreococcus, Ostreococcus 'lucimarinus', Ostreococcus lucimarinus (strain CCE9901)	2759	FUNCTION: ATP-dependent serine protease that mediates the selective degradation of misfolded, unassembled or oxidatively damaged polypeptides as well as certain short-lived regulatory proteins in the mitochondrial matrix. May also have a chaperone function in the assembly of inner membrane protein complexes. Participates in the regulation of mitochondrial gene expression and in the maintenance of…	OSTLU_41620 OSTLU_52138
A6MM95	cellular organisms, Eukaryota, Viridiplantae, Streptophyta, Streptophytina, Embryophyta, Tracheophyta, Euphyllophyta, Spermatophyta, Magnoliophyta, Mesangiospermae, eudicotyledons, stem eudicotyledons, Buxales, Buxaceae, Buxus, Buxus microphylla (Littleleaf boxwood) (Japanese boxwood)	2759	FUNCTION: Involved in protein precursor import into chloroplasts. May be part of an intermediate translocation complex acting as a protein-conducting channel at the inner envelope. {ECO:0000250|UniProtKB:P56785}.	TIC214 ycf1-A; TIC214 ycf1-B
A6QWA0	cellular organisms, Eukaryota, Opisthokonta, Fungi, Dikarya, Ascomycota, saccharomyceta, Pezizomycotina, leotiomyceta, Eurotiomycetes, Eurotiomycetidae, Onygenales, Ajellomycetaceae, Histoplasma, Ajellomyces capsulatus (Darling's disease fungus) (Histoplasma capsulatum), Ajellomyces capsulatus (strain NAm1 / WU24) (Darling's disease fungus) (Histoplasma capsulatum)	2759	FUNCTION: Involved in cell fusion during mating by stabilizing the plasma membrane fusion event. {ECO:0000250}.	PRM1 HCAG_01657
A6RY31	cellular organisms, Eukaryota, Opisthokonta, Fungi, Dikarya, Ascomycota, saccharomyceta, Pezizomycotina, leotiomyceta, sordariomyceta, Leotiomycetes, Helotiales, Sclerotiniaceae, Botrytis, Botryotinia fuckeliana (Noble rot fungus) (Botrytis cinerea), Botryotinia fuckeliana (strain B05.10) (Noble rot fungus) (Botrytis cinerea)	2759	FUNCTION: ATP-dependent RNA helicase involved in mRNA turnover, and more specifically in mRNA decapping by activating the decapping enzyme DCP1. Is involved in G1/S DNA-damage checkpoint recovery, probably through the regulation of the translational status of a subset of mRNAs. May also have a role in translation and mRNA nuclear export (By similarity). {ECO:0000250}.	dhh1 BC1G_05345
A6SEV8	cellular organisms, Eukaryota, Opisthokonta, Fungi, Dikarya, Ascomycota, saccharomyceta, Pezizomycotina, leotiomyceta, sordariomyceta, Leotiomycetes, Helotiales, Sclerotiniaceae, Botrytis, Botryotinia fuckeliana (Noble rot fungus) (Botrytis cinerea), Botryotinia fuckeliana (strain B05.10) (Noble rot fungus) (Botrytis cinerea)	2759	FUNCTION: Involved in cell fusion during mating by stabilizing the plasma membrane fusion event. {ECO:0000250}.	prm1 BC1G_10779
A6RLP9	cellular organisms, Eukaryota, Opisthokonta, Fungi, Dikarya, Ascomycota, saccharomyceta, Pezizomycotina, leotiomyceta, sordariomyceta, Leotiomycetes, Helotiales, Sclerotiniaceae, Botrytis, Botryotinia fuckeliana (Noble rot fungus) (Botrytis cinerea), Botryotinia fuckeliana (strain B05.10) (Noble rot fungus) (Botrytis cinerea)	2759	FUNCTION: Component of the ERMES/MDM complex, which serves as a molecular tether to connect the endoplasmic reticulum and mitochondria. Components of this complex are involved in the control of mitochondrial shape and protein biogenesis and may function in phospholipid exchange. mdm12 is required for the interaction of the ER-resident membrane protein mmm1 and the outer mitochondrial membrane-res…	mdm12 BC1G_01371
A7F3V4	cellular organisms, Eukaryota, Opisthokonta, Fungi, Dikarya, Ascomycota, saccharomyceta, Pezizomycotina, leotiomyceta, sordariomyceta, Leotiomycetes, Helotiales, Sclerotiniaceae, Sclerotinia, Sclerotinia sclerotiorum (White mold) (Whetzelinia sclerotiorum), Sclerotinia sclerotiorum (strain ATCC 18683 / 1980 / Ss-1) (White mold) (Whetzelinia sclerotiorum)	2759	FUNCTION: Involved in DNA replication and cell separation. {ECO:0000250}.	sds23 SS1G_11950
A7F9L8	cellular organisms, Eukaryota, Opisthokonta, Fungi, Dikarya, Ascomycota, saccharomyceta, Pezizomycotina, leotiomyceta, sordariomyceta, Leotiomycetes, Helotiales, Sclerotiniaceae, Sclerotinia, Sclerotinia sclerotiorum (White mold) (Whetzelinia sclerotiorum), Sclerotinia sclerotiorum (strain ATCC 18683 / 1980 / Ss-1) (White mold) (Whetzelinia sclerotiorum)	2759	FUNCTION: Involved in cell fusion during mating by stabilizing the plasma membrane fusion event. {ECO:0000250}.	prm1 SS1G_14299
A7HU16	cellular organisms, Bacteria, Proteobacteria, Alphaproteobacteria, Rhizobiales, Rhodobiaceae, Parvibaculum, Parvibaculum lavamentivorans, Parvibaculum lavamentivorans (strain DS-1 / DSM 13023 / NCIMB 13966)	2	FUNCTION: Catalyzes a Baeyer-Villiger oxidation reaction, i.e. the insertion of an oxygen atom into a carbon-carbon bond adjacent to a carbonyl, which converts ketones to esters or lactones using NADPH as an electron donor. Besides cycloalkanones, can use cyclic alpha,beta-unsaturated ketones as substrates, leading to enol-lactones. Can also act on methylated cycloalkanones and methylated cycloal…	Plav_1781
A7PZL3	cellular organisms, Eukaryota, Viridiplantae, Streptophyta, Streptophytina, Embryophyta, Tracheophyta, Euphyllophyta, Spermatophyta, Magnoliophyta, Mesangiospermae, eudicotyledons, Gunneridae, Pentapetalae, rosids, rosids incertae sedis, Vitales, Vitaceae, Vitis, Vitis vinifera (Grape)	2759		GSVIVT00026920001 LOC100243180
A7XDQ9	cellular organisms, Eukaryota, Viridiplantae, Streptophyta, Streptophytina, Embryophyta, Tracheophyta, Euphyllophyta, Spermatophyta, Magnoliophyta, Mesangiospermae, eudicotyledons, Gunneridae, Pentapetalae, rosids, malvids, Brassicales, Brassicaceae, Camelineae, Arabidopsis, Arabidopsis thaliana (Mouse-ear cress)	2759	FUNCTION: Possesses hydroxyproline O-galactosyltransferase activity. Transfers galactose from UDP-galactose to hydroxyproline residues in the arabinogalactan proteins (AGPs). Is specific for AGPs containing non-contiguous peptidyl hydroxyproline residues. Utilizes UDP-galactose solely as sugar donor. The addition of galactose onto the peptidyl hydroxyproline residues in AGP core proteins represen…	GALT2 B3GALT20 At4g21060 T13K14.220
A8MPR5	cellular organisms, Eukaryota, Viridiplantae, Streptophyta, Streptophytina, Embryophyta, Tracheophyta, Euphyllophyta, Spermatophyta, Magnoliophyta, Mesangiospermae, eudicotyledons, Gunneridae, Pentapetalae, rosids, malvids, Brassicales, Brassicaceae, Camelineae, Arabidopsis, Arabidopsis thaliana (Mouse-ear cress)	2759	FUNCTION: Required for plastid development during embryogenesis (PubMed:24964212). Might be involved in chaperone functions or play a structural role in the thylakoid FtsH complex (PubMed:12185496). {ECO:0000269|PubMed:24964212, ECO:0000303|PubMed:12185496}.	FTSHI2 EMB2083 At3g16290 MYA6.12 T2O4.19
A8MQR0	cellular organisms, Eukaryota, Viridiplantae, Streptophyta, Streptophytina, Embryophyta, Tracheophyta, Euphyllophyta, Spermatophyta, Magnoliophyta, Mesangiospermae, eudicotyledons, Gunneridae, Pentapetalae, rosids, malvids, Brassicales, Brassicaceae, Camelineae, Arabidopsis, Arabidopsis thaliana (Mouse-ear cress)	2759	FUNCTION: Together with WIT1, required for the nuclear envelope docking of RANGAP proteins in root tips. {ECO:0000269|PubMed:18591351}.	WIT2 At1g68910 T6L1.9
A8MR89	cellular organisms, Eukaryota, Viridiplantae, Streptophyta, Streptophytina, Embryophyta, Tracheophyta, Euphyllophyta, Spermatophyta, Magnoliophyta, Mesangiospermae, eudicotyledons, Gunneridae, Pentapetalae, rosids, malvids, Brassicales, Brassicaceae, Camelineae, Arabidopsis, Arabidopsis thaliana (Mouse-ear cress)	2759	FUNCTION: May play a role in chromosome segregation through establishment of sister chromatid cohesion (By similarity). Unable to complement ae7 mutants, and thus probably not involved in the cytosolic iron-sulfur assembly (CIA) pathway (PubMed:23104832). {ECO:0000250|UniProtKB:Q9D187, ECO:0000269|PubMed:23104832}.	AEL1 At3g50845 F18B3
A8MR93	cellular organisms, Eukaryota, Viridiplantae, Streptophyta, Streptophytina, Embryophyta, Tracheophyta, Euphyllophyta, Spermatophyta, Magnoliophyta, Mesangiospermae, eudicotyledons, Gunneridae, Pentapetalae, rosids, malvids, Brassicales, Brassicaceae, Camelineae, Arabidopsis, Arabidopsis thaliana (Mouse-ear cress)	2759	FUNCTION: Required for N-linked oligosaccharide assembly. Adds the eighth mannose residue in an alpha-1,6 linkage onto the dolichol-PP-oligosaccharide precursor dolichol-PP-Man(7)GlcNAc(2). {ECO:0000269|PubMed:20023196}.	ALG12 EBS4 At1g02145 T6A9
A8R7E6	cellular organisms, Eukaryota, Viridiplantae, Streptophyta, Streptophytina, Embryophyta, Tracheophyta, Euphyllophyta, Spermatophyta, Magnoliophyta, Mesangiospermae, eudicotyledons, Gunneridae, Pentapetalae, rosids, malvids, Brassicales, Brassicaceae, Camelineae, Arabidopsis, Arabidopsis thaliana (Mouse-ear cress)	2759	FUNCTION: Lysin motif (LysM) receptor kinase that functions as a cell surface receptor in chitin elicitor (chitooligosaccharides) signaling leading to innate immunity toward both biotic and abiotic stresses (e.g. tolerance to salinity, heavy-metal stresses, and Botrytis cinerea infection). Recognizes microbe-derived N-acetylglucosamine (NAG)-containing ligands. Involved in the resistance to patho…	CERK1 LYK1 RLK1 At3g21630 MIL23.20
A9HF18	cellular organisms, Bacteria, Proteobacteria, Alphaproteobacteria, Rhodospirillales, Acetobacteraceae, Gluconacetobacter, Gluconacetobacter diazotrophicus (Acetobacter diazotrophicus), Gluconacetobacter diazotrophicus (strain ATCC 49037 / DSM 5601 / PAl5)	2	FUNCTION: One of the essential components for the initiation of protein synthesis. Protects formylmethionyl-tRNA from spontaneous hydrolysis and promotes its binding to the 30S ribosomal subunits. Also involved in the hydrolysis of GTP during the formation of the 70S ribosomal complex. {ECO:0000255|HAMAP-Rule:MF_00100}.	infB GDI1365 Gdia_2070
B0F9L4	cellular organisms, Eukaryota, Viridiplantae, Streptophyta, Streptophytina, Embryophyta, Tracheophyta, Euphyllophyta, Spermatophyta, Magnoliophyta, Mesangiospermae, eudicotyledons, Gunneridae, Pentapetalae, rosids, malvids, Brassicales, Brassicaceae, Camelineae, Arabidopsis, Arabidopsis thaliana (Mouse-ear cress)	2759	FUNCTION: Golgi matrix protein playing a role in tethering of vesicles to Golgi membranes and in maintaining the overall structure of the Golgi apparatus. Functions in the anterograde transport of storage protein precursors from the endoplasmic reticulum (ER) to the Golgi complex. {ECO:0000269|PubMed:20837504}.	GC6 MAG4 At3g27530 MMJ24.8 MMJ24_7
B0F9L7	cellular organisms, Eukaryota, Viridiplantae, Streptophyta, Streptophytina, Embryophyta, Tracheophyta, Euphyllophyta, Spermatophyta, Magnoliophyta, Mesangiospermae, eudicotyledons, Gunneridae, Pentapetalae, rosids, malvids, Brassicales, Brassicaceae, Camelineae, Arabidopsis, Arabidopsis thaliana (Mouse-ear cress)	2759	FUNCTION: Golgi matrix protein playing a role in tethering of vesicles to Golgi membranes and in maintaining the overall structure of the Golgi apparatus. {ECO:0000250}.	GC2 At1g18190 T10F20.19 T10O22.16
B0G107	cellular organisms, Eukaryota, Amoebozoa, Mycetozoa, Dictyosteliida (dictyostelid cellular slime molds), Dictyostelium, Dictyostelium discoideum (Slime mold)	2759	FUNCTION: May act as a host restriction nuclease that blocks early-stage virus replication. May function by reducing the cellular dNTP levels to levels too low for viral reverse transcription to occur (By similarity). {ECO:0000250}.	DDB_G0272484
B0XXF8	cellular organisms, Eukaryota, Opisthokonta, Fungi, Dikarya, Ascomycota, saccharomyceta, Pezizomycotina, leotiomyceta, Eurotiomycetes, Eurotiomycetidae, Eurotiales (green and blue molds), Aspergillaceae, Aspergillus, Neosartorya fumigata (Aspergillus fumigatus), Neosartorya fumigata (strain CEA10 / CBS 144.89 / FGSC A1163) (Aspergillus fumigatus)	2759	FUNCTION: Glucanases play a role in cell expansion during growth, in cell-cell fusion during mating, and in spore release during sporulation. This enzyme may be involved in beta-glucan degradation and also function biosynthetically as a transglycosylase (By similarity). {ECO:0000250}.	eglC AFUB_048180
B0Y429	cellular organisms, Eukaryota, Opisthokonta, Fungi, Dikarya, Ascomycota, saccharomyceta, Pezizomycotina, leotiomyceta, Eurotiomycetes, Eurotiomycetidae, Eurotiales (green and blue molds), Aspergillaceae, Aspergillus, Neosartorya fumigata (Aspergillus fumigatus), Neosartorya fumigata (strain CEA10 / CBS 144.89 / FGSC A1163) (Aspergillus fumigatus)	2759	FUNCTION: Glucanases play a role in cell expansion during growth, in cell-cell fusion during mating, and in spore release during sporulation. This enzyme may be involved in beta-glucan degradation. Active on laminarin and lichenan (By similarity). {ECO:0000250}.	btgC AFUB_056310
B1Q3J6	cellular organisms, Eukaryota, Viridiplantae, Streptophyta, Streptophytina, Embryophyta, Tracheophyta, Euphyllophyta, Spermatophyta, Magnoliophyta, Mesangiospermae, Liliopsida, Petrosaviidae, commelinids, Poales, Poaceae, BOP clade, Oryzoideae, Oryzeae, Oryzinae, Oryza, Oryza sativa (Rice), Oryza sativa subsp. japonica (Rice)	2759	FUNCTION: Probably methylates CpG residues and maintains DNA methylation.	MET1B MET1-2 Os07g0182900 LOC_Os07g08500 OJ1506_G02.17
B2ACV0	cellular organisms, Eukaryota, Opisthokonta, Fungi, Dikarya, Ascomycota, saccharomyceta, Pezizomycotina, leotiomyceta, sordariomyceta, Sordariomycetes, Sordariomycetidae, Sordariales, Lasiosphaeriaceae, Podospora, Podospora anserina (Pleurage anserina), Podospora anserina (strain S / ATCC MYA-4624 / DSM 980 / FGSC 10383) (Pleurage anserina)	2759	FUNCTION: Catalyzes the condensation of formaldehyde and glutathione to S-hydroxymethylglutathione. {ECO:0000255|HAMAP-Rule:MF_03142}.	Pa_3_11350 PODANS_3_11350
B2C6R6	cellular organisms, Eukaryota, Viridiplantae, Streptophyta, Streptophytina, Embryophyta, Tracheophyta, Euphyllophyta, Spermatophyta, Magnoliophyta, Mesangiospermae, eudicotyledons, Gunneridae, Pentapetalae, rosids, malvids, Brassicales, Brassicaceae, Camelineae, Arabidopsis, Arabidopsis thaliana (Mouse-ear cress)	2759	FUNCTION: TAFs are components of the transcription factor IID (TFIID) complex that is essential for mediating regulation of RNA polymerase transcription. Required for the expression of a subset of ethylene-responsive genes (By similarity). Involved in the negative regulation of cytokinin sensitivity. {ECO:0000250, ECO:0000269|PubMed:21357579}.	TAF12B CKH1 EER4
B3GS44	cellular organisms, Eukaryota, Viridiplantae, Streptophyta, Streptophytina, Embryophyta, Tracheophyta, Euphyllophyta, Spermatophyta, Magnoliophyta, Mesangiospermae, eudicotyledons, Gunneridae, Pentapetalae, rosids, malvids, Brassicales, Brassicaceae, Camelineae, Arabidopsis, Arabidopsis thaliana (Mouse-ear cress)	2759	FUNCTION: Female gametophyte-specific component of the signaling pathway required for fertilization. {ECO:0000269|PubMed:19028964}.	LRE At4g26466 M3E9
B3H4F1	cellular organisms, Eukaryota, Viridiplantae, Streptophyta, Streptophytina, Embryophyta, Tracheophyta, Euphyllophyta, Spermatophyta, Magnoliophyta, Mesangiospermae, eudicotyledons, Gunneridae, Pentapetalae, rosids, malvids, Brassicales, Brassicaceae, Camelineae, Arabidopsis, Arabidopsis thaliana (Mouse-ear cress)	2759	FUNCTION: Acts redundantly with SPR1 in maintaining the cortical microtubules organization essential for anisotropic cell growth. {ECO:0000250}.	SP1L1 At1g26355 T1K7.26
B3H5K9	cellular organisms, Eukaryota, Viridiplantae, Streptophyta, Streptophytina, Embryophyta, Tracheophyta, Euphyllophyta, Spermatophyta, Magnoliophyta, Mesangiospermae, eudicotyledons, Gunneridae, Pentapetalae, rosids, malvids, Brassicales, Brassicaceae, Camelineae, Arabidopsis, Arabidopsis thaliana (Mouse-ear cress)	2759	FUNCTION: Regulates microtubules organization in a centrosome-independent manner. Required for the spindle to be positioned correctly and for the function of gamma-tubulin in organizing phragmoplast microtubules (PubMed:19383896). Component of active gamma-tubulin ring complexes (gamma-TuRCs) associated with cortical microtubules in interphase cells (PubMed:25438942). Mediates gamma-TuRC recruitm…	NEDD1 GCP-WD At5g05970 K18J17.16
Q94CF0	cellular organisms, Eukaryota, Viridiplantae, Streptophyta, Streptophytina, Embryophyta, Tracheophyta, Euphyllophyta, Spermatophyta, Magnoliophyta, Mesangiospermae, eudicotyledons, Gunneridae, Pentapetalae, rosids, malvids, Brassicales, Brassicaceae, Camelineae, Arabidopsis, Arabidopsis thaliana (Mouse-ear cress)	2759	FUNCTION: Involved in endocytosis positive regulation. Acts in early endocytic membrane fusion and membrane trafficking of recycling endosomes (PubMed:18547399, PubMed:23342166). Confers salt tolerance (PubMed:23342166). {ECO:0000269|PubMed:18547399, ECO:0000269|PubMed:23342166}.	EHD1 At3g20290 MQC12.3
O74777	cellular organisms, Eukaryota, Opisthokonta, Fungi, Dikarya, Ascomycota, Taphrinomycotina, Schizosaccharomycetes, Schizosaccharomycetales, Schizosaccharomycetaceae, Schizosaccharomyces, Schizosaccharomyces pombe (Fission yeast), Schizosaccharomyces pombe (strain 972 / ATCC 24843) (Fission yeast)	2759	FUNCTION: Required for 40S ribosome biogenesis. Involved in nucleolar processing of pre-18S ribosomal RNA and ribosome assembly. {ECO:0000269|PubMed:10947840}.	mis3 krr1 SPBC25B2.05
B5BT18	cellular organisms, Eukaryota, Viridiplantae, Streptophyta, Streptophytina, Embryophyta, Tracheophyta, Euphyllophyta, Spermatophyta, Magnoliophyta, Mesangiospermae, eudicotyledons, Gunneridae, Pentapetalae, rosids, malvids, Brassicales, Brassicaceae, Camelineae, Arabidopsis, Arabidopsis thaliana (Mouse-ear cress)	2759	FUNCTION: Involved in meristem development. Acts as positive regulator of the CUC-STM pathway in shoot apical meristem (SAM) neo-formation. {ECO:0000269|PubMed:19054368}.	BTAF1 RGD3 At3g54280 F24B22.240
B5X582	cellular organisms, Eukaryota, Viridiplantae, Streptophyta, Streptophytina, Embryophyta, Tracheophyta, Euphyllophyta, Spermatophyta, Magnoliophyta, Mesangiospermae, eudicotyledons, Gunneridae, Pentapetalae, rosids, malvids, Brassicales, Brassicaceae, Camelineae, Arabidopsis, Arabidopsis thaliana (Mouse-ear cress)	2759	FUNCTION: Has both DNA primase and DNA helicase activities and may be involved in organelle DNA replication. Capable of producing RNA primers of 9 to 18 bases from a single-stranded DNA template. {ECO:0000269|PubMed:23452619}.	At1g30680 T5I8.13
B6EUA9	cellular organisms, Eukaryota, Viridiplantae, Streptophyta, Streptophytina, Embryophyta, Tracheophyta, Euphyllophyta, Spermatophyta, Magnoliophyta, Mesangiospermae, eudicotyledons, Gunneridae, Pentapetalae, rosids, malvids, Brassicales, Brassicaceae, Camelineae, Arabidopsis, Arabidopsis thaliana (Mouse-ear cress)	2759	FUNCTION: Component of the Mediator complex, a coactivator involved in the regulated transcription of nearly all RNA polymerase II-dependent genes. Mediator functions as a bridge to convey information from gene-specific regulatory proteins to the basal RNA polymerase II transcription machinery. The Mediator complex, having a compact conformation in its free form, is recruited to promoters by dire…	PRP40A MED35_1 MED35A At1g44910 F27F5.2 T12C22.20
Q8L7E9	cellular organisms, Eukaryota, Viridiplantae, Streptophyta, Streptophytina, Embryophyta, Tracheophyta, Euphyllophyta, Spermatophyta, Magnoliophyta, Mesangiospermae, eudicotyledons, Gunneridae, Pentapetalae, rosids, malvids, Brassicales, Brassicaceae, Camelineae, Arabidopsis, Arabidopsis thaliana (Mouse-ear cress)	2759	FUNCTION: Calcium-permeable stretch-activated channel component. Involved in mechano-stimulated calcium uptake mechanism and in mechanosensing in the primary root. {ECO:0000269|PubMed:17360695, ECO:0000269|PubMed:20097794}.	MCA1 At4g35920 T19K4.50
B7ZWR6	cellular organisms, Eukaryota, Viridiplantae, Streptophyta, Streptophytina, Embryophyta, Tracheophyta, Euphyllophyta, Spermatophyta, Magnoliophyta, Mesangiospermae, eudicotyledons, Gunneridae, Pentapetalae, rosids, malvids, Brassicales, Brassicaceae, Camelineae, Arabidopsis, Arabidopsis thaliana (Mouse-ear cress)	2759	FUNCTION: Plays a role in protein import into the endoplasmic reticulum (ER). May function as chaperone docking protein during post-translational protein translocation into the ER. Chaperone receptor mediating Hsp70-dependent protein targeting to chloroplasts. Interacts specifically with some chloroplast precursors, but not with mitochondrial precursors. Able to select precursors for delivery to …	OEP61 TPR7 At5g21990 T6G21.100
B8AD72	cellular organisms, Eukaryota, Viridiplantae, Streptophyta, Streptophytina, Embryophyta, Tracheophyta, Euphyllophyta, Spermatophyta, Magnoliophyta, Mesangiospermae, Liliopsida, Petrosaviidae, commelinids, Poales, Poaceae, BOP clade, Oryzoideae, Oryzeae, Oryzinae, Oryza, Oryza sativa (Rice), Oryza sativa subsp. indica (Rice)	2759	FUNCTION: Probable membrane-associated metalloprotease that may be involved in chloroplast development. {ECO:0000250}.	EGY2 OsI_00340
B8ARW2	cellular organisms, Eukaryota, Viridiplantae, Streptophyta, Streptophytina, Embryophyta, Tracheophyta, Euphyllophyta, Spermatophyta, Magnoliophyta, Mesangiospermae, Liliopsida, Petrosaviidae, commelinids, Poales, Poaceae, BOP clade, Oryzoideae, Oryzeae, Oryzinae, Oryza, Oryza sativa (Rice), Oryza sativa subsp. indica (Rice)	2759	FUNCTION: Functions in nuclear protein import as nuclear transport receptor. Serves as receptor for nuclear localization signals (NLS) in cargo substrates. Is thought to mediate docking of the importin/substrate complex to the nuclear pore complex (NPC) through binding to nucleoporin and the complex is subsequently translocated through the pore by an energy requiring, Ran-dependent mechanism. At …	OsI_18044
P62598	cellular organisms, Eukaryota, Viridiplantae, Streptophyta, Streptophytina, Embryophyta, Tracheophyta, Euphyllophyta, Spermatophyta, Magnoliophyta, Mesangiospermae, eudicotyledons, Gunneridae, Pentapetalae, rosids, malvids, Brassicales, Brassicaceae, Camelineae, Arabidopsis, Arabidopsis thaliana (Mouse-ear cress)	2759	FUNCTION: Transcriptional activator that binds specifically to the DNA sequence 5'-[AG]GATT-3'. Functions as a response regulator involved in His-to-Asp phosphorelay signal transduction system. Phosphorylation of the Asp residue in the receiver domain activates the ability of the protein to promote the transcription of target genes. Could directly activate some type-A response regulators in respo…	ARR12 At2g25180 F13D4.140
B8BMI1	cellular organisms, Eukaryota, Viridiplantae, Streptophyta, Streptophytina, Embryophyta, Tracheophyta, Euphyllophyta, Spermatophyta, Magnoliophyta, Mesangiospermae, Liliopsida, Petrosaviidae, commelinids, Poales, Poaceae, BOP clade, Oryzoideae, Oryzeae, Oryzinae, Oryza, Oryza sativa (Rice), Oryza sativa subsp. indica (Rice)	2759	FUNCTION: Probable component of the MCM2-7 complex (MCM complex) that may function as a DNA helicase and which is essential to undergo a single round of replication initiation and elongation per cell cycle in eukaryotic cells. {ECO:0000250}.	MCM7 OsI_38725
B8NRX2	cellular organisms, Eukaryota, Opisthokonta, Fungi, Dikarya, Ascomycota, saccharomyceta, Pezizomycotina, leotiomyceta, Eurotiomycetes, Eurotiomycetidae, Eurotiales (green and blue molds), Aspergillaceae, Aspergillus, Aspergillus flavus, Aspergillus flavus (strain ATCC 200026 / FGSC A1120 / NRRL 3357 / JCM 12722 / SRRC 167)	2759	FUNCTION: Beta-glucosidases are one of a number of cellulolytic enzymes involved in the degradation of cellulosic biomass. Catalyzes the last step releasing glucose from the inhibitory cellobiose (By similarity). {ECO:0000250}.	bglA bgl1 AFLA_051140
B9DFS6	cellular organisms, Eukaryota, Viridiplantae, Streptophyta, Streptophytina, Embryophyta, Tracheophyta, Euphyllophyta, Spermatophyta, Magnoliophyta, Mesangiospermae, eudicotyledons, Gunneridae, Pentapetalae, rosids, malvids, Brassicales, Brassicaceae, Camelineae, Arabidopsis, Arabidopsis thaliana (Mouse-ear cress)	2759	FUNCTION: Plays a role in vesicular protein sorting. Acts at the crossroads between the secretory and endocytic pathways. Is involved in the endosome to vacuole protein transport and, as component of the membrane-associated retromer complex, is also involved in endosome-to-Golgi retrograde transport. {ECO:0000269|PubMed:19825596}.	SNX2B At5g07120 T28J14_60
B9DFX7	cellular organisms, Eukaryota, Viridiplantae, Streptophyta, Streptophytina, Embryophyta, Tracheophyta, Euphyllophyta, Spermatophyta, Magnoliophyta, Mesangiospermae, eudicotyledons, Gunneridae, Pentapetalae, rosids, malvids, Brassicales, Brassicaceae, Camelineae, Arabidopsis, Arabidopsis thaliana (Mouse-ear cress)	2759	FUNCTION: Mediates copper transfer across the chloroplast thylakoid membrane. Required for copper delivery into the thylakoids lumen, which is essential for the function of copper proteins. {ECO:0000269|PubMed:15772282}.	PAA2 HMA8 At5g21930 F13M11 T6G21
B9DHT4	cellular organisms, Eukaryota, Viridiplantae, Streptophyta, Streptophytina, Embryophyta, Tracheophyta, Euphyllophyta, Spermatophyta, Magnoliophyta, Mesangiospermae, eudicotyledons, Gunneridae, Pentapetalae, rosids, malvids, Brassicales, Brassicaceae, Camelineae, Arabidopsis, Arabidopsis thaliana (Mouse-ear cress)	2759	FUNCTION: May act as a substrate-specific adapter of an E3 ubiquitin-protein ligase complex (CUL3-RBX1-BTB) which mediates the ubiquitination and subsequent proteasomal degradation of target proteins (By similarity). Acts as a positive regulator of ABA response via the modulation of the transcriptional activity of ABF2, a transcription factor which controls ABA-dependent gene expression via the G…	ARIA At5g19330 F7K24.80
B9F4I8	cellular organisms, Eukaryota, Viridiplantae, Streptophyta, Streptophytina, Embryophyta, Tracheophyta, Euphyllophyta, Spermatophyta, Magnoliophyta, Mesangiospermae, Liliopsida, Petrosaviidae, commelinids, Poales, Poaceae, BOP clade, Oryzoideae, Oryzeae, Oryzinae, Oryza, Oryza sativa (Rice), Oryza sativa subsp. japonica (Rice)	2759	FUNCTION: Required for the accumulation of phytic acid in seeds. Phytic acid is the primary storage form of phosphorus in cereal grains and other plant seeds. {ECO:0000269|PubMed:18566795}.	LPA1 Os02g0819400 LOC_Os02g57400 OsJ_08893
B9GLX8	cellular organisms, Eukaryota, Viridiplantae, Streptophyta, Streptophytina, Embryophyta, Tracheophyta, Euphyllophyta, Spermatophyta, Magnoliophyta, Mesangiospermae, eudicotyledons, Gunneridae, Pentapetalae, rosids, fabids, Malpighiales, Salicaceae, Saliceae, Populus (poplars), Populus trichocarpa (Western balsam poplar) (Populus balsamifera subsp. trichocarpa)	2759	FUNCTION: Regulator of biological processes that recruits a histone deacetylase to control gene transcription. May play a role in the entry into mitosis, negatively regulating the cell proliferation. Formation of stable complexes with geminiviridae replication-associated proteins may create a cellular environment which favors viral DNA replication (By similarity). {ECO:0000250}.	RBL901 POPTRDRAFT_547794
B9HBA8	cellular organisms, Eukaryota, Viridiplantae, Streptophyta, Streptophytina, Embryophyta, Tracheophyta, Euphyllophyta, Spermatophyta, Magnoliophyta, Mesangiospermae, eudicotyledons, Gunneridae, Pentapetalae, rosids, fabids, Malpighiales, Salicaceae, Saliceae, Populus (poplars), Populus trichocarpa (Western balsam poplar) (Populus balsamifera subsp. trichocarpa)	2759	FUNCTION: This protein is a component of the acetyl coenzyme A carboxylase complex; first, biotin carboxylase catalyzes the carboxylation of the carrier protein and then the transcarboxylase transfers the carboxyl group to form malonyl-CoA. {ECO:0000250|UniProtKB:O04983}.	POPTRDRAFT_831870
B9N1F9	cellular organisms, Eukaryota, Viridiplantae, Streptophyta, Streptophytina, Embryophyta, Tracheophyta, Euphyllophyta, Spermatophyta, Magnoliophyta, Mesangiospermae, eudicotyledons, Gunneridae, Pentapetalae, rosids, fabids, Malpighiales, Salicaceae, Saliceae, Populus (poplars), Populus trichocarpa (Western balsam poplar) (Populus balsamifera subsp. trichocarpa)	2759		POPTR_0001s40980g
B9SLR1	cellular organisms, Eukaryota, Viridiplantae, Streptophyta, Streptophytina, Embryophyta, Tracheophyta, Euphyllophyta, Spermatophyta, Magnoliophyta, Mesangiospermae, eudicotyledons, Gunneridae, Pentapetalae, rosids, fabids, Malpighiales, Euphorbiaceae, Acalyphoideae, Acalypheae, Ricinus, Ricinus communis (Castor bean)	2759		RCOM_0530710
B9SZB6	cellular organisms, Eukaryota, Viridiplantae, Streptophyta, Streptophytina, Embryophyta, Tracheophyta, Euphyllophyta, Spermatophyta, Magnoliophyta, Mesangiospermae, eudicotyledons, Gunneridae, Pentapetalae, rosids, fabids, Malpighiales, Euphorbiaceae, Acalyphoideae, Acalypheae, Ricinus, Ricinus communis (Castor bean)	2759	FUNCTION: Catalyzes two activities which are involved in the cyclic version of arginine biosynthesis: the synthesis of acetylglutamate from glutamate and acetyl-CoA, and of ornithine by transacetylation between acetylornithine and glutamate. {ECO:0000255|HAMAP-Rule:MF_03124}.	RCOM_1202350
C0LGD7	cellular organisms, Eukaryota, Viridiplantae, Streptophyta, Streptophytina, Embryophyta, Tracheophyta, Euphyllophyta, Spermatophyta, Magnoliophyta, Mesangiospermae, eudicotyledons, Gunneridae, Pentapetalae, rosids, malvids, Brassicales, Brassicaceae, Camelineae, Arabidopsis, Arabidopsis thaliana (Mouse-ear cress)	2759		At1g06840 F4H5.8
Q9FXF2	cellular organisms, Eukaryota, Viridiplantae, Streptophyta, Streptophytina, Embryophyta, Tracheophyta, Euphyllophyta, Spermatophyta, Magnoliophyta, Mesangiospermae, eudicotyledons, Gunneridae, Pentapetalae, rosids, malvids, Brassicales, Brassicaceae, Camelineae, Arabidopsis, Arabidopsis thaliana (Mouse-ear cress)	2759		RKF1 At1g29750 F1N18.19 T3M22.1
C0LGG9	cellular organisms, Eukaryota, Viridiplantae, Streptophyta, Streptophytina, Embryophyta, Tracheophyta, Euphyllophyta, Spermatophyta, Magnoliophyta, Mesangiospermae, eudicotyledons, Gunneridae, Pentapetalae, rosids, malvids, Brassicales, Brassicaceae, Camelineae, Arabidopsis, Arabidopsis thaliana (Mouse-ear cress)	2759		At1g53440 T3F20.24
C0LGH2	cellular organisms, Eukaryota, Viridiplantae, Streptophyta, Streptophytina, Embryophyta, Tracheophyta, Euphyllophyta, Spermatophyta, Magnoliophyta, Mesangiospermae, eudicotyledons, Gunneridae, Pentapetalae, rosids, malvids, Brassicales, Brassicaceae, Camelineae, Arabidopsis, Arabidopsis thaliana (Mouse-ear cress)	2759		At1g56130 F14G9.25 T6H22.8
C0LGH3	cellular organisms, Eukaryota, Viridiplantae, Streptophyta, Streptophytina, Embryophyta, Tracheophyta, Euphyllophyta, Spermatophyta, Magnoliophyta, Mesangiospermae, eudicotyledons, Gunneridae, Pentapetalae, rosids, malvids, Brassicales, Brassicaceae, Camelineae, Arabidopsis, Arabidopsis thaliana (Mouse-ear cress)	2759		At1g56140 F14G9.24 T6H22.8.1
C0LGH8	cellular organisms, Eukaryota, Viridiplantae, Streptophyta, Streptophytina, Embryophyta, Tracheophyta, Euphyllophyta, Spermatophyta, Magnoliophyta, Mesangiospermae, eudicotyledons, Gunneridae, Pentapetalae, rosids, malvids, Brassicales, Brassicaceae, Camelineae, Arabidopsis, Arabidopsis thaliana (Mouse-ear cress)	2759		At1g63430 F2K11.19
C0LGK4	cellular organisms, Eukaryota, Viridiplantae, Streptophyta, Streptophytina, Embryophyta, Tracheophyta, Euphyllophyta, Spermatophyta, Magnoliophyta, Mesangiospermae, eudicotyledons, Gunneridae, Pentapetalae, rosids, malvids, Brassicales, Brassicaceae, Camelineae, Arabidopsis, Arabidopsis thaliana (Mouse-ear cress)	2759		At2g16250 F16F14.25
C0LGL9	cellular organisms, Eukaryota, Viridiplantae, Streptophyta, Streptophytina, Embryophyta, Tracheophyta, Euphyllophyta, Spermatophyta, Magnoliophyta, Mesangiospermae, eudicotyledons, Gunneridae, Pentapetalae, rosids, malvids, Brassicales, Brassicaceae, Camelineae, Arabidopsis, Arabidopsis thaliana (Mouse-ear cress)	2759	FUNCTION: Involved in the signaling pathway that regulates cell wall function, including cellulose biosynthesis, likely via an 1-aminocyclopropane-1-carboxylic acid (ACC)-mediated signal (a precursor of ethylene). {ECO:0000269|PubMed:19017745}.	FEI2 At2g35620 T20F21.18
C0LGG8	cellular organisms, Eukaryota, Viridiplantae, Streptophyta, Streptophytina, Embryophyta, Tracheophyta, Euphyllophyta, Spermatophyta, Magnoliophyta, Mesangiospermae, eudicotyledons, Gunneridae, Pentapetalae, rosids, malvids, Brassicales, Brassicaceae, Camelineae, Arabidopsis, Arabidopsis thaliana (Mouse-ear cress)	2759		At1g53430 T3F20.25
C0LGN2	cellular organisms, Eukaryota, Viridiplantae, Streptophyta, Streptophytina, Embryophyta, Tracheophyta, Euphyllophyta, Spermatophyta, Magnoliophyta, Mesangiospermae, eudicotyledons, Gunneridae, Pentapetalae, rosids, malvids, Brassicales, Brassicaceae, Camelineae, Arabidopsis, Arabidopsis thaliana (Mouse-ear cress)	2759		LRR-RLK At3g14840 T21E2.2
C0LGQ4	cellular organisms, Eukaryota, Viridiplantae, Streptophyta, Streptophytina, Embryophyta, Tracheophyta, Euphyllophyta, Spermatophyta, Magnoliophyta, Mesangiospermae, eudicotyledons, Gunneridae, Pentapetalae, rosids, malvids, Brassicales, Brassicaceae, Camelineae, Arabidopsis, Arabidopsis thaliana (Mouse-ear cress)	2759	FUNCTION: May be involved in the regulation of root hairs development. {ECO:0000269|PubMed:16367956}.	MRH1 At4g18640 F28A21.50
C0LGT6	cellular organisms, Eukaryota, Viridiplantae, Streptophyta, Streptophytina, Embryophyta, Tracheophyta, Euphyllophyta, Spermatophyta, Magnoliophyta, Mesangiospermae, eudicotyledons, Gunneridae, Pentapetalae, rosids, malvids, Brassicales, Brassicaceae, Camelineae, Arabidopsis, Arabidopsis thaliana (Mouse-ear cress)	2759	FUNCTION: Constitutes the pattern-recognition receptor (PPR) that determines the specific perception of elongation factor Tu (EF-Tu), a potent elicitor of the defense response to pathogen-associated molecular patterns (PAMPs). Reduces transformation by Rhizobium radiobacter probably by inducing plant defense during the interaction. Binding to the effector AvrPto1 from P.syringae blocks the downst…	EFR At5g20480 F7C8.70
C0NKW7	cellular organisms, Eukaryota, Opisthokonta, Fungi, Dikarya, Ascomycota, saccharomyceta, Pezizomycotina, leotiomyceta, Eurotiomycetes, Eurotiomycetidae, Onygenales, Ajellomycetaceae, Histoplasma, Ajellomyces capsulatus (Darling's disease fungus) (Histoplasma capsulatum), Ajellomyces capsulatus (strain G186AR / H82 / ATCC MYA-2454 / RMSCC 2432) (Darling's disease fungus) (Histoplasma capsulatum)	2759	FUNCTION: Required for the assembly and/or stability of the 40S ribosomal subunit. Required for the processing of the 20S rRNA-precursor to mature 18S rRNA in a late step of the maturation of 40S ribosomal subunits. {ECO:0000255|HAMAP-Rule:MF_03015}.	RPS0 HCBG_03797
C0SUT9	cellular organisms, Eukaryota, Viridiplantae, Streptophyta, Streptophytina, Embryophyta, Tracheophyta, Euphyllophyta, Spermatophyta, Magnoliophyta, Mesangiospermae, eudicotyledons, Gunneridae, Pentapetalae, rosids, malvids, Brassicales, Brassicaceae, Camelineae, Arabidopsis, Arabidopsis thaliana (Mouse-ear cress)	2759	FUNCTION: May function as histone H3 lysine demethylase and be involved in regulation of gene expression. {ECO:0000250}.	JMJ16 PKDM7D At1g08620 F22O13.10
C5FBW2	cellular organisms, Eukaryota, Opisthokonta, Fungi, Dikarya, Ascomycota, saccharomyceta, Pezizomycotina, leotiomyceta, Eurotiomycetes, Eurotiomycetidae, Onygenales, Arthrodermataceae (dermatophytes), Arthroderma, Arthroderma otae (Microsporum canis), Arthroderma otae (strain ATCC MYA-4605 / CBS 113480) (Microsporum canis)	2759	FUNCTION: Secreted tripeptidyl-peptidase which degrades proteins at acidic pHs and is involved in virulence. {ECO:0000250}.	SED2 MCYG_00184
C5JJW0	cellular organisms, Eukaryota, Opisthokonta, Fungi, Dikarya, Ascomycota, saccharomyceta, Pezizomycotina, leotiomyceta, Eurotiomycetes, Eurotiomycetidae, Onygenales, Ajellomycetaceae, Blastomyces, Blastomyces gilchristii, Ajellomyces dermatitidis (strain SLH14081) (Blastomyces dermatitidis)	2759	FUNCTION: Catalyzes the reaction of cyanate with bicarbonate to produce ammonia and carbon dioxide. {ECO:0000255|HAMAP-Rule:MF_03139}.	CYN1 BDBG_02772
C6L7U1	cellular organisms, Eukaryota, Viridiplantae, Streptophyta, Streptophytina, Embryophyta, Tracheophyta, Euphyllophyta, Spermatophyta, Magnoliophyta, Mesangiospermae, eudicotyledons, Gunneridae, Pentapetalae, rosids, fabids, Fabales, Fabaceae, Papilionoideae, Loteae, Lotus, Lotus japonicus (Lotus corniculatus var. japonicus)	2759	FUNCTION: Putative E3 ubiquitin-protein ligase involved in the rhizobial infection process. Plays an important role in the early steps of infection thread formation and in growth and differentiation of nodules. {ECO:0000269|PubMed:19508425}.	CERBERUS
D1FP57	cellular organisms, Eukaryota, Viridiplantae, Streptophyta, Streptophytina, Embryophyta, Tracheophyta, Euphyllophyta, Spermatophyta, Magnoliophyta, Mesangiospermae, eudicotyledons, Gunneridae, Pentapetalae, rosids, fabids, Fabales, Fabaceae, Papilionoideae, Loteae, Lotus, Lotus japonicus (Lotus corniculatus var. japonicus)	2759	FUNCTION: Putative E3 ubiquitin-protein ligase involved in the rhizobial infection process. Plays an important role in the early steps of infection thread formation and in growth and differentiation of nodules. {ECO:0000269|PubMed:19776163}.	LIN
O22893	cellular organisms, Eukaryota, Viridiplantae, Streptophyta, Streptophytina, Embryophyta, Tracheophyta, Euphyllophyta, Spermatophyta, Magnoliophyta, Mesangiospermae, eudicotyledons, Gunneridae, Pentapetalae, rosids, malvids, Brassicales, Brassicaceae, Camelineae, Arabidopsis, Arabidopsis thaliana (Mouse-ear cress)	2759	FUNCTION: Galactinol synthase involved in the biosynthesis of raffinose family oligosaccharides (RFOs) that function as osmoprotectants. Promotes plant stress tolerance such as heat, chilling, salinity and methylviologen (MV), a superoxide radical generating drug, by mediating raffinose accumulation, an osmoprotective substance. {ECO:0000269|PubMed:15466240, ECO:0000269|PubMed:18502973}.	GOLS1 At2g47180 T3D7 T8I13
C7Z274	cellular organisms, Eukaryota, Opisthokonta, Fungi, Dikarya, Ascomycota, saccharomyceta, Pezizomycotina, leotiomyceta, sordariomyceta, Sordariomycetes, Hypocreomycetidae, Hypocreales, Nectriaceae, Fusarium, Fusarium solani species complex, Nectria haematococca, Fusarium solani subsp. pisi (Nectria haematococca), Nectria haematococca (strain 77-13-4 / ATCC MYA-4622 / FGSC 9596 / MPVI) (Fusarium so…	2759	FUNCTION: May be involved in vacuolar sorting and osmoregulation. {ECO:0000250|UniProtKB:P38244}.	NECHADRAFT_96958
C7Z7C3	cellular organisms, Eukaryota, Opisthokonta, Fungi, Dikarya, Ascomycota, saccharomyceta, Pezizomycotina, leotiomyceta, sordariomyceta, Sordariomycetes, Hypocreomycetidae, Hypocreales, Nectriaceae, Fusarium, Fusarium solani species complex, Nectria haematococca, Fusarium solani subsp. pisi (Nectria haematococca), Nectria haematococca (strain 77-13-4 / ATCC MYA-4622 / FGSC 9596 / MPVI) (Fusarium so…	2759	FUNCTION: Catalyzes the first step in the conversion of phosphatidylethanolamine to phosphatidylcholine during the methylation pathway of phosphatidylcholine biosynthesis. {ECO:0000250}.	CHO2 NECHADRAFT_76384
D3UAG7	cellular organisms, Eukaryota, Viridiplantae, Streptophyta, Streptophytina, Embryophyta, Tracheophyta, Euphyllophyta, Spermatophyta, Magnoliophyta, Mesangiospermae, eudicotyledons, Gunneridae, Pentapetalae, rosids, fabids, Rosales, Rosaceae, Maloideae, Maleae, Pyrus (pears), Pyrus communis (Pear) (Pyrus domestica)	2759	FUNCTION: Glycosyltransferase that may possess chalcone and dihydrochalcone 2'-O-glucosyltransferase activity. {ECO:0000250|UniProtKB:D3UAG3}.	UGT88F3
D4AUF1	cellular organisms, Eukaryota, Opisthokonta, Fungi, Dikarya, Ascomycota, saccharomyceta, Pezizomycotina, leotiomyceta, Eurotiomycetes, Eurotiomycetidae, Onygenales, Arthrodermataceae (dermatophytes), Arthroderma, Arthroderma benhamiae (Trichophyton mentagrophytes), Arthroderma benhamiae (strain ATCC MYA-4681 / CBS 112371) (Trichophyton mentagrophytes)	2759		ARB_07867
D4AUX6	cellular organisms, Eukaryota, Opisthokonta, Fungi, Dikarya, Ascomycota, saccharomyceta, Pezizomycotina, leotiomyceta, Eurotiomycetes, Eurotiomycetidae, Onygenales, Arthrodermataceae (dermatophytes), Arthroderma, Arthroderma benhamiae (Trichophyton mentagrophytes), Arthroderma benhamiae (strain ATCC MYA-4681 / CBS 112371) (Trichophyton mentagrophytes)	2759		ARB_08043
D4AYG1	cellular organisms, Eukaryota, Opisthokonta, Fungi, Dikarya, Ascomycota, saccharomyceta, Pezizomycotina, leotiomyceta, Eurotiomycetes, Eurotiomycetidae, Onygenales, Arthrodermataceae (dermatophytes), Arthroderma, Arthroderma benhamiae (Trichophyton mentagrophytes), Arthroderma benhamiae (strain ATCC MYA-4681 / CBS 112371) (Trichophyton mentagrophytes)	2759		ARB_01230
D4AYW0	cellular organisms, Eukaryota, Opisthokonta, Fungi, Dikarya, Ascomycota, saccharomyceta, Pezizomycotina, leotiomyceta, Eurotiomycetes, Eurotiomycetidae, Onygenales, Arthrodermataceae (dermatophytes), Arthroderma, Arthroderma benhamiae (Trichophyton mentagrophytes), Arthroderma benhamiae (strain ATCC MYA-4681 / CBS 112371) (Trichophyton mentagrophytes)	2759		ARB_01379
D4B0V1	cellular organisms, Eukaryota, Opisthokonta, Fungi, Dikarya, Ascomycota, saccharomyceta, Pezizomycotina, leotiomyceta, Eurotiomycetes, Eurotiomycetidae, Onygenales, Arthrodermataceae (dermatophytes), Arthroderma, Arthroderma benhamiae (Trichophyton mentagrophytes), Arthroderma benhamiae (strain ATCC MYA-4681 / CBS 112371) (Trichophyton mentagrophytes)	2759	FUNCTION: Probable glucan endo-1,3-beta-glucosidase involved in hydrolyzes of fungal cell wall (By similarity). Classified as a small-oligosaccharide-producing type based its the end products: glucose, laminaribiose or laminaritetraose (By similarity). {ECO:0000250|UniProtKB:P53626}.	ARB_02077
D4Q9Z5	cellular organisms, Eukaryota, Viridiplantae, Streptophyta, Streptophytina, Embryophyta, Tracheophyta, Euphyllophyta, Spermatophyta, Magnoliophyta, Mesangiospermae, eudicotyledons, Gunneridae, Pentapetalae, rosids, fabids, Fabales, Fabaceae, Papilionoideae, Phaseoleae, Glycine, Soja, Glycine max (Soybean) (Glycine hispida)	2759	FUNCTION: Glycosyltransferase that transfers a rhamnosyl group from UDP-rhamnose to soyasaponin III in the biosynthetic pathway for soyasaponins. {ECO:0000269|PubMed:20350545}.	GmSGT3 Glyma08g19290 Gma.55603
D6PVB4	cellular organisms, Eukaryota, Opisthokonta, Fungi, Dikarya, Ascomycota, saccharomyceta, Pezizomycotina, leotiomyceta, dothideomyceta, Dothideomycetes, Dothideomycetidae, Dothideales, mitosporic Dothideales, Hortaea, Hortaea werneckii	2759	FUNCTION: Plasma membrane osmosensor that activates the high osmolarity glycerol (HOG) MAPK signaling pathway in response to high osmolarity. {ECO:0000269|PubMed:21281727}.	SHO1A
D8WUA4	cellular organisms, Eukaryota, Viridiplantae, Streptophyta, Streptophytina, Embryophyta, Tracheophyta, Euphyllophyta, Spermatophyta, Magnoliophyta, Mesangiospermae, eudicotyledons, Gunneridae, Pentapetalae, rosids, malvids, Brassicales, Brassicaceae, Camelineae, Arabidopsis, Arabidopsis thaliana (Mouse-ear cress)	2759	FUNCTION: Involved in protein export. Probably interacts with other proteins to allow the postimport or conservative sorting pathway for inner membrane proteins in plastids. May have a central role in coupling the hydrolysis of ATP to the transfer of proteins across the membrane. {ECO:0000269|PubMed:21051552}.	SECA2 At1g21650 F8K7.6
E3SXU4	cellular organisms, Eukaryota, Viridiplantae, Streptophyta, Streptophytina, Embryophyta, Tracheophyta, Euphyllophyta, Spermatophyta, Magnoliophyta, Mesangiospermae, eudicotyledons, Gunneridae, Pentapetalae, rosids, fabids, Fabales, Fabaceae, Papilionoideae, Fabeae, Pisum, Pisum sativum (Garden pea)	2759	FUNCTION: Transcription activator involved in the control of flavonoid pigmentation. {ECO:0000269|PubMed:20949001}.	BHLH
E5KCJ8	cellular organisms, Eukaryota, Viridiplantae, Streptophyta, Streptophytina, Embryophyta, Tracheophyta, Euphyllophyta, Spermatophyta, Magnoliophyta, Mesangiospermae, eudicotyledons, Gunneridae, Pentapetalae, asterids, lamiids, Solanales, Solanaceae, Nicotianoideae, Nicotianeae, Nicotiana, Nicotiana tabacum (Common tobacco)	2759	FUNCTION: Nuclear genome-encoded factor that participates to photosystem I (PSI) biogenesis. Cooperates with the plastid genome-encoded protein PSI assembly Ycf3 in the assembly of stable PSI units in the thylakoid membrane. {ECO:0000269|PubMed:20807881}.
E9PVA8	cellular organisms, Eukaryota, Opisthokonta, Metazoa, Eumetazoa, Bilateria, Deuterostomia, Chordata, Craniata, Vertebrata, Gnathostomata (jawed vertebrates), Teleostomi, Euteleostomi, Sarcopterygii, Dipnotetrapodomorpha, Tetrapoda, Amniota, Mammalia, Theria, Eutheria, Boreoeutheria, Euarchontoglires, Glires (Rodents and rabbits), Rodentia, Sciurognathi, Muroidea, Muridae, Murinae, Mus, Mus, Mus m…	2759	FUNCTION: Acts as a positive activator of the GCN2 protein kinase activity in response to amino acid starvation (PubMed:15937339). Forms a complex with EIF2AK4/GCN2 on translating ribosomes; during this process, GCN1 seems to act as a chaperone to facilitate delivery of uncharged tRNAs that enter the A site of ribosomes to the tRNA-binding domain of EIF2AK4/GCN2, and hence stimulating EIF2AK4/GCN…	Gcn1 Gcn1l1
F4HPN2	cellular organisms, Eukaryota, Viridiplantae, Streptophyta, Streptophytina, Embryophyta, Tracheophyta, Euphyllophyta, Spermatophyta, Magnoliophyta, Mesangiospermae, eudicotyledons, Gunneridae, Pentapetalae, rosids, malvids, Brassicales, Brassicaceae, Camelineae, Arabidopsis, Arabidopsis thaliana (Mouse-ear cress)	2759		IRE4 At1g45160 F27F5.23
F4HPR5	cellular organisms, Eukaryota, Viridiplantae, Streptophyta, Streptophytina, Embryophyta, Tracheophyta, Euphyllophyta, Spermatophyta, Magnoliophyta, Mesangiospermae, eudicotyledons, Gunneridae, Pentapetalae, rosids, malvids, Brassicales, Brassicaceae, Camelineae, Arabidopsis, Arabidopsis thaliana (Mouse-ear cress)	2759	FUNCTION: Probable microtubule-associated force-producing protein that is targeted to the forming cell plate during cytokinesis. May play a role in cell division. {ECO:0000269|PubMed:18809930}.	DRP5A At1g53140 F8L10.1
F4HQ17	cellular organisms, Eukaryota, Viridiplantae, Streptophyta, Streptophytina, Embryophyta, Tracheophyta, Euphyllophyta, Spermatophyta, Magnoliophyta, Mesangiospermae, eudicotyledons, Gunneridae, Pentapetalae, rosids, malvids, Brassicales, Brassicaceae, Camelineae, Arabidopsis, Arabidopsis thaliana (Mouse-ear cress)	2759		LRK10L-1.4 At1g66880 F4N21.1 T4O24.5
F4HRT5	cellular organisms, Eukaryota, Viridiplantae, Streptophyta, Streptophytina, Embryophyta, Tracheophyta, Euphyllophyta, Spermatophyta, Magnoliophyta, Mesangiospermae, eudicotyledons, Gunneridae, Pentapetalae, rosids, malvids, Brassicales, Brassicaceae, Camelineae, Arabidopsis, Arabidopsis thaliana (Mouse-ear cress)	2759	FUNCTION: Component of SUN-protein-containing multivariate complexes also called LINC complexes which link the nucleoskeleton and cytoskeleton by providing versatile outer nuclear membrane attachment sites for cytoskeletal filaments (By similarity). Required for nucleus structure organization (e.g. size and shape) (PubMed:17873096, PubMed:24308514, PubMed:23396599, PubMed:24824484). {ECO:0000250|…	CRWN1 KAKU2 LINC1 At1g67230 F1N21.5
F4HVA6	cellular organisms, Eukaryota, Viridiplantae, Streptophyta, Streptophytina, Embryophyta, Tracheophyta, Euphyllophyta, Spermatophyta, Magnoliophyta, Mesangiospermae, eudicotyledons, Gunneridae, Pentapetalae, rosids, malvids, Brassicales, Brassicaceae, Camelineae, Arabidopsis, Arabidopsis thaliana (Mouse-ear cress)	2759	FUNCTION: TAFs are components of the transcription factor IID (TFIID) complex that is essential for mediating regulation of RNA polymerase transcription. Not redundant with TAF6. {ECO:0000269|PubMed:16039640}.	TAF6B At1g54360 F20D21.18
F4HVW5	cellular organisms, Eukaryota, Viridiplantae, Streptophyta, Streptophytina, Embryophyta, Tracheophyta, Euphyllophyta, Spermatophyta, Magnoliophyta, Mesangiospermae, eudicotyledons, Gunneridae, Pentapetalae, rosids, malvids, Brassicales, Brassicaceae, Camelineae, Arabidopsis, Arabidopsis thaliana (Mouse-ear cress)	2759	FUNCTION: Involved in ethylene- and salicylic acid-dependent cell death control associated with cells in the vicinity of vascular bundles. {ECO:0000269|PubMed:15269331, ECO:0000269|PubMed:17720753}.	VAD1 At1g02120 T7I23.28
F4HW04	cellular organisms, Eukaryota, Viridiplantae, Streptophyta, Streptophytina, Embryophyta, Tracheophyta, Euphyllophyta, Spermatophyta, Magnoliophyta, Mesangiospermae, eudicotyledons, Gunneridae, Pentapetalae, rosids, malvids, Brassicales, Brassicaceae, Camelineae, Arabidopsis, Arabidopsis thaliana (Mouse-ear cress)	2759	FUNCTION: DNA polymerase II participates in chromosomal DNA replication. Required for the timing and determination of cell fate during plant embryogenesis and root pole development, by promoting cell cycle and cell type patterning. Necessary for proper shoot (SAM) and root apical meristem (RAM) functions. Involved in maintaining epigenetic states, controlling hypersensitive response (HR), and med…	POL2A ABO4 EMB142 EMB2284 EMB529 ESD7 TIL1 At1g08260 T23G18.21
F4HW51	cellular organisms, Eukaryota, Viridiplantae, Streptophyta, Streptophytina, Embryophyta, Tracheophyta, Euphyllophyta, Spermatophyta, Magnoliophyta, Mesangiospermae, eudicotyledons, Gunneridae, Pentapetalae, rosids, malvids, Brassicales, Brassicaceae, Camelineae, Arabidopsis, Arabidopsis thaliana (Mouse-ear cress)	2759	FUNCTION: Involved in transcriptional regulation and chromatin remodeling. Facilitates DNA replication in multiple cellular environments and is required for efficient replication of a subset of genomic loci. Binds to DNA tandem repeat sequences in both telomeres and euchromatin and in vitro binds DNA quadruplex structures. May help stabilizing G-rich regions into regular chromatin structures by r…	ATRX CHR20 At1g08600 F22O13.8
Q9LKB9	cellular organisms, Eukaryota, Viridiplantae, Streptophyta, Streptophytina, Embryophyta, Tracheophyta, Euphyllophyta, Spermatophyta, Magnoliophyta, Mesangiospermae, eudicotyledons, Gunneridae, Pentapetalae, rosids, malvids, Brassicales, Brassicaceae, Camelineae, Arabidopsis, Arabidopsis thaliana (Mouse-ear cress)	2759	FUNCTION: Myosin heavy chain that is required for the cell cycle-regulated transport of various organelles and proteins for their segregation. Functions by binding with its tail domain to receptor proteins on organelles and exerting force with its N-terminal motor domain against actin filaments, thereby transporting its cargo along polarized actin cables. Involved in the tip growth of root hair c…	XI-2 MYA2 At5g43900 F6B6.4
F4HX15	cellular organisms, Eukaryota, Viridiplantae, Streptophyta, Streptophytina, Embryophyta, Tracheophyta, Euphyllophyta, Spermatophyta, Magnoliophyta, Mesangiospermae, eudicotyledons, Gunneridae, Pentapetalae, rosids, malvids, Brassicales, Brassicaceae, Camelineae, Arabidopsis, Arabidopsis thaliana (Mouse-ear cress)	2759	FUNCTION: Possesses non-specific lipolytic acyl hydrolase (LAH) activity. Catalyzes the hydrolysis of the galactolipids monogalactosyldiacylglycerol (MGDG) and digalactosyldiacylglycerol (DGDG), and less efficiently the phoshpolipids phosphatidylcholine (PC), phosphatidylethanolamine (PE), phosphatidylglycerol (PG), phosphatidylserine (PS) and phosphatidylinositol (PI). Hydrolyzes phospholipids a…	PLA1 At1g61850 F8K4.6
F4HXQ7	cellular organisms, Eukaryota, Viridiplantae, Streptophyta, Streptophytina, Embryophyta, Tracheophyta, Euphyllophyta, Spermatophyta, Magnoliophyta, Mesangiospermae, eudicotyledons, Gunneridae, Pentapetalae, rosids, malvids, Brassicales, Brassicaceae, Camelineae, Arabidopsis, Arabidopsis thaliana (Mouse-ear cress)	2759	FUNCTION: Membrane-anchored myosin receptors that define a distinct, plant-specific transport vesicle compartment. {ECO:0000269|PubMed:23995081}.	MYOB1 At1g08800 F22O13.29
F4HXV6	cellular organisms, Eukaryota, Viridiplantae, Streptophyta, Streptophytina, Embryophyta, Tracheophyta, Euphyllophyta, Spermatophyta, Magnoliophyta, Mesangiospermae, eudicotyledons, Gunneridae, Pentapetalae, rosids, malvids, Brassicales, Brassicaceae, Camelineae, Arabidopsis, Arabidopsis thaliana (Mouse-ear cress)	2759	FUNCTION: Major component of the nuclear pore complex (NPC). {ECO:0000305|PubMed:12034489}.	NUP155 At1g14850 F10B6.25
F4HYG2	cellular organisms, Eukaryota, Viridiplantae, Streptophyta, Streptophytina, Embryophyta, Tracheophyta, Euphyllophyta, Spermatophyta, Magnoliophyta, Mesangiospermae, eudicotyledons, Gunneridae, Pentapetalae, rosids, malvids, Brassicales, Brassicaceae, Camelineae, Arabidopsis, Arabidopsis thaliana (Mouse-ear cress)	2759		IRE3 At1g48490 T1N15.10
F4HYJ7	cellular organisms, Eukaryota, Viridiplantae, Streptophyta, Streptophytina, Embryophyta, Tracheophyta, Euphyllophyta, Spermatophyta, Magnoliophyta, Mesangiospermae, eudicotyledons, Gunneridae, Pentapetalae, rosids, malvids, Brassicales, Brassicaceae, Camelineae, Arabidopsis, Arabidopsis thaliana (Mouse-ear cress)	2759		At1g48650 F11I4_16
F4HZB2	cellular organisms, Eukaryota, Viridiplantae, Streptophyta, Streptophytina, Embryophyta, Tracheophyta, Euphyllophyta, Spermatophyta, Magnoliophyta, Mesangiospermae, eudicotyledons, Gunneridae, Pentapetalae, rosids, malvids, Brassicales, Brassicaceae, Camelineae, Arabidopsis, Arabidopsis thaliana (Mouse-ear cress)	2759	FUNCTION: Involved in cell morphogenesis (PubMed:19392685). May have a function in membrane fusion or membrane composition (PubMed:19392685). Required for salt stress tolerance (PubMed:26133670). Regulates the salt stress-dependent post-transcriptional stabilization, cytoplasmic agglomeration, and localization to P-bodies of a subset of salt stress-regulated mRNAs (PubMed:26133670). {ECO:0000269|…	SPI BCHA1 At1g03060 F10O3.12
F4JHT3	cellular organisms, Eukaryota, Viridiplantae, Streptophyta, Streptophytina, Embryophyta, Tracheophyta, Euphyllophyta, Spermatophyta, Magnoliophyta, Mesangiospermae, eudicotyledons, Gunneridae, Pentapetalae, rosids, malvids, Brassicales, Brassicaceae, Camelineae, Arabidopsis, Arabidopsis thaliana (Mouse-ear cress)	2759		BCHA2 At4g02660 T10P11.5
F4I096	cellular organisms, Eukaryota, Viridiplantae, Streptophyta, Streptophytina, Embryophyta, Tracheophyta, Euphyllophyta, Spermatophyta, Magnoliophyta, Mesangiospermae, eudicotyledons, Gunneridae, Pentapetalae, rosids, malvids, Brassicales, Brassicaceae, Camelineae, Arabidopsis, Arabidopsis thaliana (Mouse-ear cress)	2759	FUNCTION: Component of the Mediator complex, a coactivator involved in the regulated transcription of nearly all RNA polymerase II-dependent genes. Mediator functions as a bridge to convey information from gene-specific regulatory proteins to the basal RNA polymerase II transcription machinery. The Mediator complex, having a compact conformation in its free form, is recruited to promoters by dire…	MED13 GCT MAB2 MED13_1 At1g55325 F7A10.14
F4I0N3	cellular organisms, Eukaryota, Viridiplantae, Streptophyta, Streptophytina, Embryophyta, Tracheophyta, Euphyllophyta, Spermatophyta, Magnoliophyta, Mesangiospermae, eudicotyledons, Gunneridae, Pentapetalae, rosids, malvids, Brassicales, Brassicaceae, Camelineae, Arabidopsis, Arabidopsis thaliana (Mouse-ear cress)	2759		At1g75720 F10A5.8
F4I114	cellular organisms, Eukaryota, Viridiplantae, Streptophyta, Streptophytina, Embryophyta, Tracheophyta, Euphyllophyta, Spermatophyta, Magnoliophyta, Mesangiospermae, eudicotyledons, Gunneridae, Pentapetalae, rosids, malvids, Brassicales, Brassicaceae, Camelineae, Arabidopsis, Arabidopsis thaliana (Mouse-ear cress)	2759		At1g09600 F14J9.26
F4I171	cellular organisms, Eukaryota, Viridiplantae, Streptophyta, Streptophytina, Embryophyta, Tracheophyta, Euphyllophyta, Spermatophyta, Magnoliophyta, Mesangiospermae, eudicotyledons, Gunneridae, Pentapetalae, rosids, malvids, Brassicales, Brassicaceae, Camelineae, Arabidopsis, Arabidopsis thaliana (Mouse-ear cress)	2759	FUNCTION: Component of the Mediator complex, a coactivator involved in the regulated transcription of nearly all RNA polymerase II-dependent genes. Mediator functions as a bridge to convey information from gene-specific regulatory proteins to the basal RNA polymerase II transcription machinery. The Mediator complex, having a compact conformation in its free form, is recruited to promoters by dire…	MED15A MED15_2 At1g15780 F7H2.12
F4I1T7	cellular organisms, Eukaryota, Viridiplantae, Streptophyta, Streptophytina, Embryophyta, Tracheophyta, Euphyllophyta, Spermatophyta, Magnoliophyta, Mesangiospermae, eudicotyledons, Gunneridae, Pentapetalae, rosids, malvids, Brassicales, Brassicaceae, Camelineae, Arabidopsis, Arabidopsis thaliana (Mouse-ear cress)	2759	FUNCTION: Required for normal embryogenesis and seed viability. Involved in the first asymmetrical cell division of the zygote. Regulates the number and planes of cell divisions required for generating the normal embryo proper and suspensor, apical-basal axis, cotyledons and meristem. {ECO:0000269|PubMed:15266054, ECO:0000269|PubMed:22898497}.	NUP214 EMB1011 LNO1 At1g55540 T5A14.5
F4I214	cellular organisms, Eukaryota, Viridiplantae, Streptophyta, Streptophytina, Embryophyta, Tracheophyta, Euphyllophyta, Spermatophyta, Magnoliophyta, Mesangiospermae, eudicotyledons, Gunneridae, Pentapetalae, rosids, malvids, Brassicales, Brassicaceae, Camelineae, Arabidopsis, Arabidopsis thaliana (Mouse-ear cress)	2759	FUNCTION: May be involved in the regulation of cell differentiation. {ECO:0000250}.	TET10 At1g63260 F9N12.12
F4I2H2	cellular organisms, Eukaryota, Viridiplantae, Streptophyta, Streptophytina, Embryophyta, Tracheophyta, Euphyllophyta, Spermatophyta, Magnoliophyta, Mesangiospermae, eudicotyledons, Gunneridae, Pentapetalae, rosids, malvids, Brassicales, Brassicaceae, Camelineae, Arabidopsis, Arabidopsis thaliana (Mouse-ear cress)	2759	FUNCTION: May be involved in early DNA damage response (By similarity). Probable chromatin remodeling factor. {ECO:0000250|UniProtKB:Q5T890, ECO:0000303|PubMed:16547115}.	SWI2 CHR9 At1g03750 F11M21.32
F4I3Z5	cellular organisms, Eukaryota, Viridiplantae, Streptophyta, Streptophytina, Embryophyta, Tracheophyta, Euphyllophyta, Spermatophyta, Magnoliophyta, Mesangiospermae, eudicotyledons, Gunneridae, Pentapetalae, rosids, malvids, Brassicales, Brassicaceae, Camelineae, Arabidopsis, Arabidopsis thaliana (Mouse-ear cress)	2759	FUNCTION: Component of the SKI complex which is thought to be involved in exosome-mediated RNA decay and associates with transcriptionally active genes in a manner dependent on PAF1 complex (PAF1C). {ECO:0000269|PubMed:22511887}.	SKI3 At1g76630 F14G6.23
F4I4P3	cellular organisms, Eukaryota, Viridiplantae, Streptophyta, Streptophytina, Embryophyta, Tracheophyta, Euphyllophyta, Spermatophyta, Magnoliophyta, Mesangiospermae, eudicotyledons, Gunneridae, Pentapetalae, rosids, malvids, Brassicales, Brassicaceae, Camelineae, Arabidopsis, Arabidopsis thaliana (Mouse-ear cress)	2759	FUNCTION: Component of the Mediator complex, a coactivator involved in the regulated transcription of nearly all RNA polymerase II-dependent genes. Mediator functions as a bridge to convey information from gene-specific regulatory proteins to the basal RNA polymerase II transcription machinery. The Mediator complex, having a compact conformation in its free form, is recruited to promoters by dire…	MED23 MED23_1 At1g23230 F26F24.8 T26J12.1
F4I562	cellular organisms, Eukaryota, Viridiplantae, Streptophyta, Streptophytina, Embryophyta, Tracheophyta, Euphyllophyta, Spermatophyta, Magnoliophyta, Mesangiospermae, eudicotyledons, Gunneridae, Pentapetalae, rosids, malvids, Brassicales, Brassicaceae, Camelineae, Arabidopsis, Arabidopsis thaliana (Mouse-ear cress)	2759	FUNCTION: Part of the AP-3 complex, an adaptor-related complex which seems to be clathrin-associated. The complex is associated with the Golgi region as well as more peripheral structures. It facilitates the budding of vesicles from the Golgi membrane and may be directly involved in trafficking to the vacuole. It also function in maintaining the identity of lytic vacuoles and in regulating the tr…	AP3M ZIP4 At1g56590 F25P12.96
F4I6G4	cellular organisms, Eukaryota, Viridiplantae, Streptophyta, Streptophytina, Embryophyta, Tracheophyta, Euphyllophyta, Spermatophyta, Magnoliophyta, Mesangiospermae, eudicotyledons, Gunneridae, Pentapetalae, rosids, malvids, Brassicales, Brassicaceae, Camelineae, Arabidopsis, Arabidopsis thaliana (Mouse-ear cress)	2759	FUNCTION: Histone demethylase that demethylates 'Lys-4' (H3K4me) of histone H3 with a specific activity for H3K4me3 and H3K4me2. No activity on H3K9me3/2, H3K27me3/2 and H3K36me3/2. Involved in the control of flowering time by demethylating H3K4me3 at the FLC locus and repressing its expression. The repression of FLC level and reduction in H3K4me3 at the FLC locus results in induction of the flow…	JMJ18 At1g30810 T17H7.10
F4I878	cellular organisms, Eukaryota, Viridiplantae, Streptophyta, Streptophytina, Embryophyta, Tracheophyta, Euphyllophyta, Spermatophyta, Magnoliophyta, Mesangiospermae, eudicotyledons, Gunneridae, Pentapetalae, rosids, malvids, Brassicales, Brassicaceae, Camelineae, Arabidopsis, Arabidopsis thaliana (Mouse-ear cress)	2759	FUNCTION: Acts as a key regulator of trichome branching. Could participate with STI in the same pathway. Also plays a role in integrating endoreplication levels with cell shape. {ECO:0000269|PubMed:19626137, ECO:0000269|PubMed:21558384}.	BLT At1g64690 F13O11.1 F1N19.26
F4I8H8	cellular organisms, Eukaryota, Viridiplantae, Streptophyta, Streptophytina, Embryophyta, Tracheophyta, Euphyllophyta, Spermatophyta, Magnoliophyta, Mesangiospermae, eudicotyledons, Gunneridae, Pentapetalae, rosids, malvids, Brassicales, Brassicaceae, Camelineae, Arabidopsis, Arabidopsis thaliana (Mouse-ear cress)	2759		GDPD4 At1g71340 F3I17.1
F4I9Q5	cellular organisms, Eukaryota, Viridiplantae, Streptophyta, Streptophytina, Embryophyta, Tracheophyta, Euphyllophyta, Spermatophyta, Magnoliophyta, Mesangiospermae, eudicotyledons, Gunneridae, Pentapetalae, rosids, malvids, Brassicales, Brassicaceae, Camelineae, Arabidopsis, Arabidopsis thaliana (Mouse-ear cress)	2759		At1g58060 T15M6.7
F4I9T0	cellular organisms, Eukaryota, Viridiplantae, Streptophyta, Streptophytina, Embryophyta, Tracheophyta, Euphyllophyta, Spermatophyta, Magnoliophyta, Mesangiospermae, eudicotyledons, Gunneridae, Pentapetalae, rosids, malvids, Brassicales, Brassicaceae, Camelineae, Arabidopsis, Arabidopsis thaliana (Mouse-ear cress)	2759	FUNCTION: May be involved in the suppression of BCHC1 activity. {ECO:0000305|PubMed:25618824}.	BCHB At1g58230 F16M22.8 T18I24.16
F4IAE9	cellular organisms, Eukaryota, Viridiplantae, Streptophyta, Streptophytina, Embryophyta, Tracheophyta, Euphyllophyta, Spermatophyta, Magnoliophyta, Mesangiospermae, eudicotyledons, Gunneridae, Pentapetalae, rosids, malvids, Brassicales, Brassicaceae, Camelineae, Arabidopsis, Arabidopsis thaliana (Mouse-ear cress)	2759		At1g05910 T20M3.19
F4IAT2	cellular organisms, Eukaryota, Viridiplantae, Streptophyta, Streptophytina, Embryophyta, Tracheophyta, Euphyllophyta, Spermatophyta, Magnoliophyta, Mesangiospermae, eudicotyledons, Gunneridae, Pentapetalae, rosids, malvids, Brassicales, Brassicaceae, Camelineae, Arabidopsis, Arabidopsis thaliana (Mouse-ear cress)	2759	FUNCTION: Acts as component of the THO subcomplex of the TREX complex which is thought to couple mRNA transcription, processing and nuclear export. {ECO:0000250}.	THO2 EMB2793 At1g24706 F5A9.21/F5A9.22
F4IDQ5	cellular organisms, Eukaryota, Viridiplantae, Streptophyta, Streptophytina, Embryophyta, Tracheophyta, Euphyllophyta, Spermatophyta, Magnoliophyta, Mesangiospermae, eudicotyledons, Gunneridae, Pentapetalae, rosids, malvids, Brassicales, Brassicaceae, Camelineae, Arabidopsis, Arabidopsis thaliana (Mouse-ear cress)	2759	FUNCTION: Required for normal spindle orientation at male meiosis II and normal formation of tetrad of microspores. Acts as positive regulator of PS1 in male sporogenesis. Not involved in female meiosis. {ECO:0000269|PubMed:21257792}.	JASON At1g06660 F12K11.5
F4IDY7	cellular organisms, Eukaryota, Viridiplantae, Streptophyta, Streptophytina, Embryophyta, Tracheophyta, Euphyllophyta, Spermatophyta, Magnoliophyta, Mesangiospermae, eudicotyledons, Gunneridae, Pentapetalae, rosids, malvids, Brassicales, Brassicaceae, Camelineae, Arabidopsis, Arabidopsis thaliana (Mouse-ear cress)	2759	FUNCTION: Probable transcription regulator. {ECO:0000305|PubMed:23691993}.	DDR4 At1g18950 F14D16.10
F4IFC5	cellular organisms, Eukaryota, Viridiplantae, Streptophyta, Streptophytina, Embryophyta, Tracheophyta, Euphyllophyta, Spermatophyta, Magnoliophyta, Mesangiospermae, eudicotyledons, Gunneridae, Pentapetalae, rosids, malvids, Brassicales, Brassicaceae, Camelineae, Arabidopsis, Arabidopsis thaliana (Mouse-ear cress)	2759		EMB2761 At2g04842 F28I8
F4IG73	cellular organisms, Eukaryota, Viridiplantae, Streptophyta, Streptophytina, Embryophyta, Tracheophyta, Euphyllophyta, Spermatophyta, Magnoliophyta, Mesangiospermae, eudicotyledons, Gunneridae, Pentapetalae, rosids, malvids, Brassicales, Brassicaceae, Camelineae, Arabidopsis, Arabidopsis thaliana (Mouse-ear cress)	2759		BCHC2 At2g45540
F4IGA5	cellular organisms, Eukaryota, Viridiplantae, Streptophyta, Streptophytina, Embryophyta, Tracheophyta, Euphyllophyta, Spermatophyta, Magnoliophyta, Mesangiospermae, eudicotyledons, Gunneridae, Pentapetalae, rosids, malvids, Brassicales, Brassicaceae, Camelineae, Arabidopsis, Arabidopsis thaliana (Mouse-ear cress)	2759		NUP133 At2g05120 F5G3.2
F4IGZ2	cellular organisms, Eukaryota, Viridiplantae, Streptophyta, Streptophytina, Embryophyta, Tracheophyta, Euphyllophyta, Spermatophyta, Magnoliophyta, Mesangiospermae, eudicotyledons, Gunneridae, Pentapetalae, rosids, malvids, Brassicales, Brassicaceae, Camelineae, Arabidopsis, Arabidopsis thaliana (Mouse-ear cress)	2759	FUNCTION: Probable component of a transcriptional corepressor complex involved in branching control. Regulates cotyledon expansion and lateral root growth, but not germination or hypocotyl elongation. Promotes auxin transport and PIN1 accumulation in the stem and represses BRC1/TCP18 expression in axillary buds (PubMed:26546447, PubMed:26546446). {ECO:0000269|PubMed:26546446, ECO:0000269|PubMed:2…	SMXL8 At2g40130 T07M07.2
F4IH31	cellular organisms, Eukaryota, Viridiplantae, Streptophyta, Streptophytina, Embryophyta, Tracheophyta, Euphyllophyta, Spermatophyta, Magnoliophyta, Mesangiospermae, eudicotyledons, Gunneridae, Pentapetalae, rosids, malvids, Brassicales, Brassicaceae, Camelineae, Arabidopsis, Arabidopsis thaliana (Mouse-ear cress)	2759	FUNCTION: Enzyme that catalyzes the hydrolysis of both DNA and RNA at the 5' position of the phosphodiester bond. Possesses activity toward the single-stranded DNA, double-stranded DNA and RNA. May be involved in genomic DNA degradation during programmed cell death. {ECO:0000269|PubMed:22450164, ECO:0000269|PubMed:23102437, ECO:0000269|PubMed:24076026}.	CAN2 At2g40410 T3G21.18
F4IHJ0	cellular organisms, Eukaryota, Viridiplantae, Streptophyta, Streptophytina, Embryophyta, Tracheophyta, Euphyllophyta, Spermatophyta, Magnoliophyta, Mesangiospermae, eudicotyledons, Gunneridae, Pentapetalae, rosids, malvids, Brassicales, Brassicaceae, Camelineae, Arabidopsis, Arabidopsis thaliana (Mouse-ear cress)	2759	FUNCTION: Required for transport of secretory proteins from the Golgi complex. Catalyzes the transfer of phosphatidylinositol and phosphatidylcholine between membranes in vitro (By similarity). {ECO:0000250}.	SFH8 At2g21520 F3K23.28
F4IHY7	cellular organisms, Eukaryota, Viridiplantae, Streptophyta, Streptophytina, Embryophyta, Tracheophyta, Euphyllophyta, Spermatophyta, Magnoliophyta, Mesangiospermae, eudicotyledons, Gunneridae, Pentapetalae, rosids, malvids, Brassicales, Brassicaceae, Camelineae, Arabidopsis, Arabidopsis thaliana (Mouse-ear cress)	2759	FUNCTION: Involved in plastid gene expression (PubMed:16326926). Required in the nucleus for the initiation of photomorphogenesis mediated by phytochromes (PHYs) (e.g. PHYA and PHYB) by mediating PHYs localization to photobodies, especially in response to red and far-red light, and implicating phytochrome nuclear bodies as sites of proteolysis for PHYs and PIFs proteins (e.g. PIF1 and PIF3). Acts…	PTAC12 HMR PAP5 TAC12 At2g34640 T31E10.2
F4IIU4	cellular organisms, Eukaryota, Viridiplantae, Streptophyta, Streptophytina, Embryophyta, Tracheophyta, Euphyllophyta, Spermatophyta, Magnoliophyta, Mesangiospermae, eudicotyledons, Gunneridae, Pentapetalae, rosids, malvids, Brassicales, Brassicaceae, Camelineae, Arabidopsis, Arabidopsis thaliana (Mouse-ear cress)	2759	FUNCTION: Microtubule-associated protein that may be involved in the maturation of cell plates and proper insertion of cross-walls after cytokinesis. {ECO:0000269|PubMed:17027491}.	AIR9 At2g34680 T29F13
F4IJK1	cellular organisms, Eukaryota, Viridiplantae, Streptophyta, Streptophytina, Embryophyta, Tracheophyta, Euphyllophyta, Spermatophyta, Magnoliophyta, Mesangiospermae, eudicotyledons, Gunneridae, Pentapetalae, rosids, malvids, Brassicales, Brassicaceae, Camelineae, Arabidopsis, Arabidopsis thaliana (Mouse-ear cress)	2759	FUNCTION: Plant-specific actin binding protein. May be part of a membrane-cytoskeletal adapter complex. {ECO:0000305|PubMed:22840520}.	NET2D At2g22560 F14M13.4
F4IJV4	cellular organisms, Eukaryota, Viridiplantae, Streptophyta, Streptophytina, Embryophyta, Tracheophyta, Euphyllophyta, Spermatophyta, Magnoliophyta, Mesangiospermae, eudicotyledons, Gunneridae, Pentapetalae, rosids, malvids, Brassicales, Brassicaceae, Camelineae, Arabidopsis, Arabidopsis thaliana (Mouse-ear cress)	2759	FUNCTION: May be involved in pre-mRNA splicing. {ECO:0000305}.	MEE29 At2g35340 T32F12.28
F4IK01	cellular organisms, Eukaryota, Viridiplantae, Streptophyta, Streptophytina, Embryophyta, Tracheophyta, Euphyllophyta, Spermatophyta, Magnoliophyta, Mesangiospermae, eudicotyledons, Gunneridae, Pentapetalae, rosids, malvids, Brassicales, Brassicaceae, Camelineae, Arabidopsis, Arabidopsis thaliana (Mouse-ear cress)	2759	FUNCTION: Involved in microtubules reorganization during spindle and phragmoplast development. {ECO:0000269|PubMed:22505726}.	AUG1 At2g41350 F13H10.10
F4IK45	cellular organisms, Eukaryota, Viridiplantae, Streptophyta, Streptophytina, Embryophyta, Tracheophyta, Euphyllophyta, Spermatophyta, Magnoliophyta, Mesangiospermae, eudicotyledons, Gunneridae, Pentapetalae, rosids, malvids, Brassicales, Brassicaceae, Camelineae, Arabidopsis, Arabidopsis thaliana (Mouse-ear cress)	2759	FUNCTION: Involved in stress response (By similarity). Does not function as cytokinin hydroxylase in yeast heterologous system (Probable). {ECO:0000250|UniProtKB:Q9T093, ECO:0000305|PubMed:15280363}.	CYP709B2 At2g46950
F4ILR7	cellular organisms, Eukaryota, Viridiplantae, Streptophyta, Streptophytina, Embryophyta, Tracheophyta, Euphyllophyta, Spermatophyta, Magnoliophyta, Mesangiospermae, eudicotyledons, Gunneridae, Pentapetalae, rosids, malvids, Brassicales, Brassicaceae, Camelineae, Arabidopsis, Arabidopsis thaliana (Mouse-ear cress)	2759		At2g35920 F11F19.17
F4IM84	cellular organisms, Eukaryota, Viridiplantae, Streptophyta, Streptophytina, Embryophyta, Tracheophyta, Euphyllophyta, Spermatophyta, Magnoliophyta, Mesangiospermae, eudicotyledons, Gunneridae, Pentapetalae, rosids, malvids, Brassicales, Brassicaceae, Camelineae, Arabidopsis, Arabidopsis thaliana (Mouse-ear cress)	2759		At2g01130 F10A8.1 F23H14
F4IME2	cellular organisms, Eukaryota, Viridiplantae, Streptophyta, Streptophytina, Embryophyta, Tracheophyta, Euphyllophyta, Spermatophyta, Magnoliophyta, Mesangiospermae, eudicotyledons, Gunneridae, Pentapetalae, rosids, malvids, Brassicales, Brassicaceae, Camelineae, Arabidopsis, Arabidopsis thaliana (Mouse-ear cress)	2759	FUNCTION: Mechanosensitive channel that opens in response to stretch forces in the membrane lipid bilayer. Exhibits a 6.3-fold preference for chloride over sodium. Regulates osmotic forces during pollen hydration and germination. {ECO:0000269|PubMed:26494758}.	MSL8 At2g17010 F6P23.17
F4IMK4	cellular organisms, Eukaryota, Viridiplantae, Streptophyta, Streptophytina, Embryophyta, Tracheophyta, Euphyllophyta, Spermatophyta, Magnoliophyta, Mesangiospermae, eudicotyledons, Gunneridae, Pentapetalae, rosids, malvids, Brassicales, Brassicaceae, Camelineae, Arabidopsis, Arabidopsis thaliana (Mouse-ear cress)	2759	FUNCTION: Putative methylesterase.	MES19 At2g23570 F26B6.22
F4IMQ0	cellular organisms, Eukaryota, Viridiplantae, Streptophyta, Streptophytina, Embryophyta, Tracheophyta, Euphyllophyta, Spermatophyta, Magnoliophyta, Mesangiospermae, eudicotyledons, Gunneridae, Pentapetalae, rosids, malvids, Brassicales, Brassicaceae, Camelineae, Arabidopsis, Arabidopsis thaliana (Mouse-ear cress)	2759	FUNCTION: Transactivator required for FRIGIDA-mediated activation of FLC and for the expression of the repressors of flowering AGL27/MAF1 and AGL31/MAF2. Does not alter expression of known activators of FLC expression. Not required for the photoperiod response or for the vernalization response. Not redundant with FLXL4. {ECO:0000269|PubMed:18156133, ECO:0000269|PubMed:21282526, ECO:0000269|PubMed…	FLX SUF5 At2g30120 E13.14
F4IN58	cellular organisms, Eukaryota, Viridiplantae, Streptophyta, Streptophytina, Embryophyta, Tracheophyta, Euphyllophyta, Spermatophyta, Magnoliophyta, Mesangiospermae, eudicotyledons, Gunneridae, Pentapetalae, rosids, malvids, Brassicales, Brassicaceae, Camelineae, Arabidopsis, Arabidopsis thaliana (Mouse-ear cress)	2759	FUNCTION: Pore-forming subunit of a mechanosensitive non-specific cation channel, that conducts both sodium and potassium ions. {ECO:0000250}.	At2g48040/At2g48050/At2g48060 T9J23.19/T9J23.20/T9J23.21
F4IN69	cellular organisms, Eukaryota, Viridiplantae, Streptophyta, Streptophytina, Embryophyta, Tracheophyta, Euphyllophyta, Spermatophyta, Magnoliophyta, Mesangiospermae, eudicotyledons, Gunneridae, Pentapetalae, rosids, malvids, Brassicales, Brassicaceae, Camelineae, Arabidopsis, Arabidopsis thaliana (Mouse-ear cress)	2759	FUNCTION: Component of the Mediator complex, a coactivator involved in the regulated transcription of nearly all RNA polymerase II-dependent genes. Mediator functions as a bridge to convey information from gene-specific regulatory proteins to the basal RNA polymerase II transcription machinery. The Mediator complex, having a compact conformation in its free form, is recruited to promoters by dire…	MED33B MED24B MED5_1 MED5B REF4 At2g48110 F11L15.1 T9J23.26
F4IN78	cellular organisms, Eukaryota, Viridiplantae, Streptophyta, Streptophytina, Embryophyta, Tracheophyta, Euphyllophyta, Spermatophyta, Magnoliophyta, Mesangiospermae, eudicotyledons, Gunneridae, Pentapetalae, rosids, malvids, Brassicales, Brassicaceae, Camelineae, Arabidopsis, Arabidopsis thaliana (Mouse-ear cress)	2759	FUNCTION: Probable transcrition factor that acts with partial redundancy with HULK1 and HULK3. Plays diverse and essential roles in the control of plant development, physiology and flowering time. {ECO:0000269|PubMed:25070081}.	HULK2 At2g48160 F11L15.6
F4IP13	cellular organisms, Eukaryota, Viridiplantae, Streptophyta, Streptophytina, Embryophyta, Tracheophyta, Euphyllophyta, Spermatophyta, Magnoliophyta, Mesangiospermae, eudicotyledons, Gunneridae, Pentapetalae, rosids, malvids, Brassicales, Brassicaceae, Camelineae, Arabidopsis, Arabidopsis thaliana (Mouse-ear cress)	2759	FUNCTION: Involved in inflorescence stems gravitropism, by modulating vacuolar membrane (VMs) dynamics in gravity-sensing cells (e.g. endodermal cells) during the amyloplast sedimentation process. {ECO:0000269|PubMed:24486761, ECO:0000269|PubMed:9210330}.	SGR6 At2g36810 F13K3.21
F4IP69	cellular organisms, Eukaryota, Viridiplantae, Streptophyta, Streptophytina, Embryophyta, Tracheophyta, Euphyllophyta, Spermatophyta, Magnoliophyta, Mesangiospermae, eudicotyledons, Gunneridae, Pentapetalae, rosids, malvids, Brassicales, Brassicaceae, Camelineae, Arabidopsis, Arabidopsis thaliana (Mouse-ear cress)	2759	FUNCTION: Required for proper maturation of seed storage proteins. Forms a complex with MAG2, ZW10/MIP1 and MIP2 on the endoplasmic reticulum that may be responsible for efficient transport of seed storage proteins. {ECO:0000269|PubMed:24118572}.	MIP3 At2g42700 F14N22.4
F4IPE3	cellular organisms, Eukaryota, Viridiplantae, Streptophyta, Streptophytina, Embryophyta, Tracheophyta, Euphyllophyta, Spermatophyta, Magnoliophyta, Mesangiospermae, eudicotyledons, Gunneridae, Pentapetalae, rosids, malvids, Brassicales, Brassicaceae, Camelineae, Arabidopsis, Arabidopsis thaliana (Mouse-ear cress)	2759	FUNCTION: Transcription factor involved in inflorescence stems gravitropism, probably by regulating starch accumulation in amyloplasts of graviperceptive cells. Required for stem circumnutation movements. Regulates lateral organ morphogenesis and gravitropic responses (PubMed:24039602). Acts cooperatively with IDD16 to control silique and branche orientation (PubMed:24039602). Involved in the est…	SGR5 IDD15 At2g01940 F14H20.1
F4IPM3	cellular organisms, Eukaryota, Viridiplantae, Streptophyta, Streptophytina, Embryophyta, Tracheophyta, Euphyllophyta, Spermatophyta, Magnoliophyta, Mesangiospermae, eudicotyledons, Gunneridae, Pentapetalae, rosids, malvids, Brassicales, Brassicaceae, Camelineae, Arabidopsis, Arabidopsis thaliana (Mouse-ear cress)	2759	FUNCTION: Transcription activator that binds DNA in a sequence-specific manner, likely 5'-GAAATTTTGG-3', to promote the expression of target genes. {ECO:0000250|UniProtKB:F4K2R6}.	CBP60E At2g24300 T28I24.3
F4IQV7	cellular organisms, Eukaryota, Viridiplantae, Streptophyta, Streptophytina, Embryophyta, Tracheophyta, Euphyllophyta, Spermatophyta, Magnoliophyta, Mesangiospermae, eudicotyledons, Gunneridae, Pentapetalae, rosids, malvids, Brassicales, Brassicaceae, Camelineae, Arabidopsis, Arabidopsis thaliana (Mouse-ear cress)	2759	FUNCTION: Involved in protein export. Probably interacts with other proteins to allow the postimport or conservative sorting pathway for inner membrane proteins in plastids. Central subunit of the protein translocation channel SecYE. Consists of two halves formed by TMs 1-5 and 6-10. These two domains form a lateral gate at the front which open onto the bilayer between TMs 2 and 7, and are clampe…	SCY2 EMB2289 At2g31530 T9H9.5
F4IRR2	cellular organisms, Eukaryota, Viridiplantae, Streptophyta, Streptophytina, Embryophyta, Tracheophyta, Euphyllophyta, Spermatophyta, Magnoliophyta, Mesangiospermae, eudicotyledons, Gunneridae, Pentapetalae, rosids, malvids, Brassicales, Brassicaceae, Camelineae, Arabidopsis, Arabidopsis thaliana (Mouse-ear cress)	2759	FUNCTION: Functions probably in nuclear protein import, either by acting as autonomous nuclear transport receptor or as an adapter-like protein in association with other importin subunits (Probable). Involved in the regulation of the abscisic acid (ABA)-mediated pathway in response to cold or salt stress (PubMed:16889648). Involved in UV-B responses by regulating accumulation of UV-absorbing pigm…	SAD2 EMA1 URM9 At2g31660
F4IRU3	cellular organisms, Eukaryota, Viridiplantae, Streptophyta, Streptophytina, Embryophyta, Tracheophyta, Euphyllophyta, Spermatophyta, Magnoliophyta, Mesangiospermae, eudicotyledons, Gunneridae, Pentapetalae, rosids, malvids, Brassicales, Brassicaceae, Camelineae, Arabidopsis, Arabidopsis thaliana (Mouse-ear cress)	2759	FUNCTION: Myosin heavy chain that is required for the cell cycle-regulated transport of various organelles and proteins for their segregation. Functions by binding with its tail domain to receptor proteins on organelles and exerting force with its N-terminal motor domain against actin filaments, thereby transporting its cargo along polarized actin cables (By similarity). {ECO:0000250}.	XI-F XIF At2g31900 F20M17.6
F4IRW0	cellular organisms, Eukaryota, Viridiplantae, Streptophyta, Streptophytina, Embryophyta, Tracheophyta, Euphyllophyta, Spermatophyta, Magnoliophyta, Mesangiospermae, eudicotyledons, Gunneridae, Pentapetalae, rosids, malvids, Brassicales, Brassicaceae, Camelineae, Arabidopsis, Arabidopsis thaliana (Mouse-ear cress)	2759	FUNCTION: Serine/threonine protein kinase involved in autophagy. The ATG1-ATG13 protein kinase complex regulates downstream events required for autophagosome enclosure and/or vacuolar delivery. {ECO:0000250|UniProtKB:Q94C95}.	ATG1C At2g37840
F4ISQ7	cellular organisms, Eukaryota, Viridiplantae, Streptophyta, Streptophytina, Embryophyta, Tracheophyta, Euphyllophyta, Spermatophyta, Magnoliophyta, Mesangiospermae, eudicotyledons, Gunneridae, Pentapetalae, rosids, malvids, Brassicales, Brassicaceae, Camelineae, Arabidopsis, Arabidopsis thaliana (Mouse-ear cress)	2759	FUNCTION: Releases the supercoiling and torsional tension of DNA introduced during the DNA replication and transcription by transiently cleaving and rejoining one strand of the DNA duplex. Introduces a single-strand break via transesterification at a target site in duplex DNA. The scissile phosphodiester is attacked by the catalytic tyrosine of the enzyme, resulting in the formation of a DNA-(5'-…	At2g32000 F22D22.25
F4IUX6	cellular organisms, Eukaryota, Viridiplantae, Streptophyta, Streptophytina, Embryophyta, Tracheophyta, Euphyllophyta, Spermatophyta, Magnoliophyta, Mesangiospermae, eudicotyledons, Gunneridae, Pentapetalae, rosids, malvids, Brassicales, Brassicaceae, Camelineae, Arabidopsis, Arabidopsis thaliana (Mouse-ear cress)	2759	FUNCTION: Recruited by UPF3 associated with the EJC core at the cytoplasmic side of the nuclear envelope and the subsequent formation of an UPF1-UPF2-UPF3 surveillance complex (including UPF1 bound to release factors at the stalled ribosome) is believed to activate NMD. In cooperation with UPF3 stimulates both ATPase and RNA helicase activities of UPF1. Binds spliced mRNA (By similarity). Involve…	UPF2 At2g39260 T16B24.10
F4IUY8	cellular organisms, Eukaryota, Viridiplantae, Streptophyta, Streptophytina, Embryophyta, Tracheophyta, Euphyllophyta, Spermatophyta, Magnoliophyta, Mesangiospermae, eudicotyledons, Gunneridae, Pentapetalae, rosids, malvids, Brassicales, Brassicaceae, Camelineae, Arabidopsis, Arabidopsis thaliana (Mouse-ear cress)	2759	FUNCTION: Component of the TREX-2 complex (transcription and export complex 2), a muliprotein complex that functions in docking export-competent ribonucleoprotein particles (mRNPs) to the nuclear entrance of the nuclear pore complex (nuclear basket). TREX-2 participates in mRNA export and accurate chromatin positioning in the nucleus by tethering genes to the nuclear periphery (PubMed:19843313). …	SAC3A At2g39340 T16B24.2
F4IV45	cellular organisms, Eukaryota, Viridiplantae, Streptophyta, Streptophytina, Embryophyta, Tracheophyta, Euphyllophyta, Spermatophyta, Magnoliophyta, Mesangiospermae, eudicotyledons, Gunneridae, Pentapetalae, rosids, malvids, Brassicales, Brassicaceae, Camelineae, Arabidopsis, Arabidopsis thaliana (Mouse-ear cress)	2759	FUNCTION: Probable helicase-like transcription factor. {ECO:0000250|UniProtKB:Q9LHE4}.	CHR10 ASG3 At2g44980
F4IV99	cellular organisms, Eukaryota, Viridiplantae, Streptophyta, Streptophytina, Embryophyta, Tracheophyta, Euphyllophyta, Spermatophyta, Magnoliophyta, Mesangiospermae, eudicotyledons, Gunneridae, Pentapetalae, rosids, malvids, Brassicales, Brassicaceae, Camelineae, Arabidopsis, Arabidopsis thaliana (Mouse-ear cress)	2759	FUNCTION: DNA-binding helicase that specifically binds to the promoter of target genes, leading to chromatin remodeling, possibly by promoting deposition of histone H3.3 (By similarity). Probable chromatin remodeling factor. {ECO:0000250|UniProtKB:E9PZM4, ECO:0000303|PubMed:16547115}.	CHR5 At2g13370
F4IVI0	cellular organisms, Eukaryota, Viridiplantae, Streptophyta, Streptophytina, Embryophyta, Tracheophyta, Euphyllophyta, Spermatophyta, Magnoliophyta, Mesangiospermae, eudicotyledons, Gunneridae, Pentapetalae, rosids, malvids, Brassicales, Brassicaceae, Camelineae, Arabidopsis, Arabidopsis thaliana (Mouse-ear cress)	2759	FUNCTION: Serine/threonine-protein kinase that performs 2 crucial functions during mitosis: it is essential for spindle-assembly checkpoint signaling and for correct chromosome alignment. Has a key role in the assembly of checkpoint proteins at the kinetochore. Acts as a substrate for anaphase-promoting complex or cyclosome (APC/C). Necessary for ensuring proper chromosome segregation. Can regula…	BUB1 At2g20635 F23N11.4
F4IVL6	cellular organisms, Eukaryota, Viridiplantae, Streptophyta, Streptophytina, Embryophyta, Tracheophyta, Euphyllophyta, Spermatophyta, Magnoliophyta, Mesangiospermae, eudicotyledons, Gunneridae, Pentapetalae, rosids, malvids, Brassicales, Brassicaceae, Camelineae, Arabidopsis, Arabidopsis thaliana (Mouse-ear cress)	2759	FUNCTION: Required for endosome formation, vacuolar protein sorting and determination of the embryo growth axis. Necessary for the transport of proteins into protein storage vacuoles (PSVs). Participates in vesicle trafficking from the endosome to the central vacuole. Involved in the regulation of shoot phototropism and gravitropism, probably through the positioning of specialized amyloplasts (st…	GRV2 GFS2 KAM2 At2g26890 F12C20.7
F4IVU1	cellular organisms, Eukaryota, Viridiplantae, Streptophyta, Streptophytina, Embryophyta, Tracheophyta, Euphyllophyta, Spermatophyta, Magnoliophyta, Mesangiospermae, eudicotyledons, Gunneridae, Pentapetalae, rosids, malvids, Brassicales, Brassicaceae, Camelineae, Arabidopsis, Arabidopsis thaliana (Mouse-ear cress)	2759	FUNCTION: Functions as actin-binding component of the Arp2/3 complex which is involved in regulation of actin polymerization and together with an activating nucleation-promoting factor (NPF) mediates the formation of branched actin networks. Seems to contact the mother actin filament (By similarity). Arp2/3 complex plays a critical role in the control of cell morphogenesis via the modulation of c…	ARPC2B At2g33385 F4P9.42
F4IW10	cellular organisms, Eukaryota, Viridiplantae, Streptophyta, Streptophytina, Embryophyta, Tracheophyta, Euphyllophyta, Spermatophyta, Magnoliophyta, Mesangiospermae, eudicotyledons, Gunneridae, Pentapetalae, rosids, malvids, Brassicales, Brassicaceae, Camelineae, Arabidopsis, Arabidopsis thaliana (Mouse-ear cress)	2759	FUNCTION: Mitochondrial GTPase that catalyzes the GTP-dependent ribosomal translocation step during translation elongation. During this step, the ribosome changes from the pre-translocational (PRE) to the post-translocational (POST) state as the newly formed A-site-bound peptidyl-tRNA and P-site-bound deacylated tRNA move to the P and E sites, respectively. Catalyzes the coordinated movement of t…	MEFG2 At2g45030 T14P1.16
F4IXE7	cellular organisms, Eukaryota, Viridiplantae, Streptophyta, Streptophytina, Embryophyta, Tracheophyta, Euphyllophyta, Spermatophyta, Magnoliophyta, Mesangiospermae, eudicotyledons, Gunneridae, Pentapetalae, rosids, malvids, Brassicales, Brassicaceae, Camelineae, Arabidopsis, Arabidopsis thaliana (Mouse-ear cress)	2759	FUNCTION: Histone H3 acetyltransferase that binds methylated DNA at chromatin sites lacking histone H3K4 di- or trimethylation and catalyzes H3K18 and H3K23 acetylation (PubMed:22733760, PubMed:22700931). Prevents the transcriptional silencing of transgenes and of some endogenous genes (PubMed:22733760, PubMed:22700931). Requires the presence of IDM2 for efficient H3K18 acetylation, but not for H…	IDM1 ROS4 At3g14980 K15M2.12
F4IXW2	cellular organisms, Eukaryota, Viridiplantae, Streptophyta, Streptophytina, Embryophyta, Tracheophyta, Euphyllophyta, Spermatophyta, Magnoliophyta, Mesangiospermae, eudicotyledons, Gunneridae, Pentapetalae, rosids, malvids, Brassicales, Brassicaceae, Camelineae, Arabidopsis, Arabidopsis thaliana (Mouse-ear cress)	2759	FUNCTION: Activates the ARF proteins by exchanging bound GDP for free GTP. Plays a role in vesicular protein sorting. Acts as the major regulator of early endosomal vesicle trafficking but is also involved in the endocytosis process. Target of hopM1, a conserved Pseudomonas syringae virulence protein that directs the protein to its own proteasome-mediated degradation. Plays a broad role in PAMP-t…	BIG5 ATMIN7 BEN1 At3g43300 F7K15_150
F4IYF8	cellular organisms, Eukaryota, Viridiplantae, Streptophyta, Streptophytina, Embryophyta, Tracheophyta, Euphyllophyta, Spermatophyta, Magnoliophyta, Mesangiospermae, eudicotyledons, Gunneridae, Pentapetalae, rosids, malvids, Brassicales, Brassicaceae, Camelineae, Arabidopsis, Arabidopsis thaliana (Mouse-ear cress)	2759		At3g02760 F13E7.30
F4IYM4	cellular organisms, Eukaryota, Viridiplantae, Streptophyta, Streptophytina, Embryophyta, Tracheophyta, Euphyllophyta, Spermatophyta, Magnoliophyta, Mesangiospermae, eudicotyledons, Gunneridae, Pentapetalae, rosids, malvids, Brassicales, Brassicaceae, Camelineae, Arabidopsis, Arabidopsis thaliana (Mouse-ear cress)	2759	FUNCTION: Required for exine pattern formation during pollen development, especially for primexine deposition. {ECO:0000269|PubMed:11743117}.	DEX1 At3g09090 MZB10.12
F4J117	cellular organisms, Eukaryota, Viridiplantae, Streptophyta, Streptophytina, Embryophyta, Tracheophyta, Euphyllophyta, Spermatophyta, Magnoliophyta, Mesangiospermae, eudicotyledons, Gunneridae, Pentapetalae, rosids, malvids, Brassicales, Brassicaceae, Camelineae, Arabidopsis, Arabidopsis thaliana (Mouse-ear cress)	2759	FUNCTION: Starch granule-associated phosphoglucan phosphatase involved in the control of starch accumulation. Participates in the regulation of the initial steps of starch degradation at the granule surface. May release a different set of phosphate groups from those removed by DSP4. {ECO:0000269|PubMed:20018601}.	LSF1 PTPKIS2 At3g01510 F4P13.6
F4J2K2	cellular organisms, Eukaryota, Viridiplantae, Streptophyta, Streptophytina, Embryophyta, Tracheophyta, Euphyllophyta, Spermatophyta, Magnoliophyta, Mesangiospermae, eudicotyledons, Gunneridae, Pentapetalae, rosids, malvids, Brassicales, Brassicaceae, Camelineae, Arabidopsis, Arabidopsis thaliana (Mouse-ear cress)	2759	FUNCTION: Catalyzes conversion of folates to polyglutamate derivatives allowing concentration of folate compounds in the cell and the intracellular retention of these cofactors, which are important substrates for most of the folate-dependent enzymes that are involved in one-carbon transfer reactions involved in purine, pyrimidine and amino acid synthesis. Essential for organellar and whole-plant …	FPGS2 ATDFC DFC FPGS3 FPGSC At3g10160 T22K18.1
F4J339	cellular organisms, Eukaryota, Viridiplantae, Streptophyta, Streptophytina, Embryophyta, Tracheophyta, Euphyllophyta, Spermatophyta, Magnoliophyta, Mesangiospermae, eudicotyledons, Gunneridae, Pentapetalae, rosids, malvids, Brassicales, Brassicaceae, Camelineae, Arabidopsis, Arabidopsis thaliana (Mouse-ear cress)	2759	FUNCTION: TIR-NB-LRR receptor-like protein that confers resistance to the pathogen Hyaloperonospora arabidopsis. {ECO:0000250|UniProtKB:F4JNA9}.	RPP1 At3g44480 F14L2_30
F4J3G5	cellular organisms, Eukaryota, Viridiplantae, Streptophyta, Streptophytina, Embryophyta, Tracheophyta, Euphyllophyta, Spermatophyta, Magnoliophyta, Mesangiospermae, eudicotyledons, Gunneridae, Pentapetalae, rosids, malvids, Brassicales, Brassicaceae, Camelineae, Arabidopsis, Arabidopsis thaliana (Mouse-ear cress)	2759	FUNCTION: Protease involved in the C-terminal processing of the chloroplastic D1 protein of photosystem II. This proteolytic processing is necessary to allow the light-driven assembly of the tetranuclear manganese cluster, which is responsible for photosynthetic water oxidation. {ECO:0000250|UniProtKB:O04073}.	CTPA3 At3g57680 F15B8.130
F4J3N2	cellular organisms, Eukaryota, Viridiplantae, Streptophyta, Streptophytina, Embryophyta, Tracheophyta, Euphyllophyta, Spermatophyta, Magnoliophyta, Mesangiospermae, eudicotyledons, Gunneridae, Pentapetalae, rosids, malvids, Brassicales, Brassicaceae, Camelineae, Arabidopsis, Arabidopsis thaliana (Mouse-ear cress)	2759	FUNCTION: Required for plastid development during embryogenesis (PubMed:24964212). Might be involved in chaperone functions or play a structural role in the thylakoid FtsH complex (Probable). {ECO:0000269|PubMed:24964212, ECO:0000305}.	FTSHI5 EMB2458 At3g04340 T6K12.4
F4J3T8	cellular organisms, Eukaryota, Viridiplantae, Streptophyta, Streptophytina, Embryophyta, Tracheophyta, Euphyllophyta, Spermatophyta, Magnoliophyta, Mesangiospermae, eudicotyledons, Gunneridae, Pentapetalae, rosids, malvids, Brassicales, Brassicaceae, Camelineae, Arabidopsis, Arabidopsis thaliana (Mouse-ear cress)	2759	FUNCTION: Phosphatase with phosphoinositide 3'-phosphatase activity that can use phosphatidylinositol-3-phosphate (PtdIns3P) and phosphatidylinositol-3,5-diphosphate (PtdIns3,5P(2)) as substrates and produces phosphatidylinositol-5-phosphate (PtdIns5P); participates in pathway(s) that transfer gene regulatory signals to the nucleus. Required for recovery after water deprivation, via the accumulat…	MTM1 At3g10550 F13M14.17 F18K10.13
F4J4N3	cellular organisms, Eukaryota, Viridiplantae, Streptophyta, Streptophytina, Embryophyta, Tracheophyta, Euphyllophyta, Spermatophyta, Magnoliophyta, Mesangiospermae, eudicotyledons, Gunneridae, Pentapetalae, rosids, malvids, Brassicales, Brassicaceae, Camelineae, Arabidopsis, Arabidopsis thaliana (Mouse-ear cress)	2759	FUNCTION: Dirigent proteins impart stereoselectivity on the phenoxy radical-coupling reaction, yielding optically active lignans from two molecules of coniferyl alcohol in the biosynthesis of lignans, flavonolignans, and alkaloids and thus plays a central role in plant secondary metabolism. {ECO:0000250}.	DIR17 At3g58090 T10K17.300
F4J6F6	cellular organisms, Eukaryota, Viridiplantae, Streptophyta, Streptophytina, Embryophyta, Tracheophyta, Euphyllophyta, Spermatophyta, Magnoliophyta, Mesangiospermae, eudicotyledons, Gunneridae, Pentapetalae, rosids, malvids, Brassicales, Brassicaceae, Camelineae, Arabidopsis, Arabidopsis thaliana (Mouse-ear cress)	2759	FUNCTION: May be involved in root hair elongation. {ECO:0000303|PubMed:12000677}.	IREH1 At3g17850 MEB5.7
F4J7T3	cellular organisms, Eukaryota, Viridiplantae, Streptophyta, Streptophytina, Embryophyta, Tracheophyta, Euphyllophyta, Spermatophyta, Magnoliophyta, Mesangiospermae, eudicotyledons, Gunneridae, Pentapetalae, rosids, malvids, Brassicales, Brassicaceae, Camelineae, Arabidopsis, Arabidopsis thaliana (Mouse-ear cress)	2759	FUNCTION: Component of the NuA4 histone acetyltransferase complex which is involved in transcriptional activation of selected genes principally by acetylation of nucleosomal histone H4 and H2A. {ECO:0000269|Ref.3}.	EAF1A At3g24880 K7P8.17
F4J8D3	cellular organisms, Eukaryota, Viridiplantae, Streptophyta, Streptophytina, Embryophyta, Tracheophyta, Euphyllophyta, Spermatophyta, Magnoliophyta, Mesangiospermae, eudicotyledons, Gunneridae, Pentapetalae, rosids, malvids, Brassicales, Brassicaceae, Camelineae, Arabidopsis, Arabidopsis thaliana (Mouse-ear cress)	2759	FUNCTION: Functions in vesicle-trafficking events required for site-specific cell wall modifications during pollen germination and for anchoring of the cell plate to the mother wall at the correct cortical position. {ECO:0000269|PubMed:17189342}.	TPLATE T22 At3g01780 F28J7.11 F4P13.33
F4J8K6	cellular organisms, Eukaryota, Viridiplantae, Streptophyta, Streptophytina, Embryophyta, Tracheophyta, Euphyllophyta, Spermatophyta, Magnoliophyta, Mesangiospermae, eudicotyledons, Gunneridae, Pentapetalae, rosids, malvids, Brassicales, Brassicaceae, Camelineae, Arabidopsis, Arabidopsis thaliana (Mouse-ear cress)	2759	FUNCTION: Involved in the biogenesis of ribosomal RNA (rRNA). Required for the formation of 5.8S rRNA. Required for normal development of female gametophytes. {ECO:0000269|PubMed:23382868}.	RRP5 At3g11964 F26K24.26 T21B14.19
F4J9M5	cellular organisms, Eukaryota, Viridiplantae, Streptophyta, Streptophytina, Embryophyta, Tracheophyta, Euphyllophyta, Spermatophyta, Magnoliophyta, Mesangiospermae, eudicotyledons, Gunneridae, Pentapetalae, rosids, malvids, Brassicales, Brassicaceae, Camelineae, Arabidopsis, Arabidopsis thaliana (Mouse-ear cress)	2759	FUNCTION: Probable chromatin-remodeling factor that is functionally redundant with CHR23 in root and shoot stem cell initiation, and root apical meristem (RAM) and shoot apical meristem (SAM) maintenance. Plays an important role in mediating the temporary plant growth arrest induced upon perception of stress (PubMed:17605754, PubMed:23062007). May promote seed maturation and repress initiation of…	CHR12 MINU1 At3g06010 F2O10.3
F4J9Q6	cellular organisms, Eukaryota, Viridiplantae, Streptophyta, Streptophytina, Embryophyta, Tracheophyta, Euphyllophyta, Spermatophyta, Magnoliophyta, Mesangiospermae, eudicotyledons, Gunneridae, Pentapetalae, rosids, malvids, Brassicales, Brassicaceae, Camelineae, Arabidopsis, Arabidopsis thaliana (Mouse-ear cress)	2759	FUNCTION: PPIases accelerate the folding of proteins. It catalyzes the cis-trans isomerization of proline imidic peptide bonds in oligopeptides (By similarity). {ECO:0000250}.	FKBP43 At3g12340 F28J15.1 MQC3.15 T2E22.33
Q93ZG9	cellular organisms, Eukaryota, Viridiplantae, Streptophyta, Streptophytina, Embryophyta, Tracheophyta, Euphyllophyta, Spermatophyta, Magnoliophyta, Mesangiospermae, eudicotyledons, Gunneridae, Pentapetalae, rosids, malvids, Brassicales, Brassicaceae, Camelineae, Arabidopsis, Arabidopsis thaliana (Mouse-ear cress)	2759	FUNCTION: PPIases accelerate the folding of proteins. It catalyzes the cis-trans isomerization of proline imidic peptide bonds in oligopeptides (By similarity). Histone chaperone possibly involved in H3/H4 deposition to the nucleosome. Associates with 18S rDNA chromatin and negatively regulates the level of its expression. {ECO:0000250, ECO:0000269|PubMed:20142844}.	FKBP53 At4g25340 T30C3_20
F4JAA5	cellular organisms, Eukaryota, Viridiplantae, Streptophyta, Streptophytina, Embryophyta, Tracheophyta, Euphyllophyta, Spermatophyta, Magnoliophyta, Mesangiospermae, eudicotyledons, Gunneridae, Pentapetalae, rosids, malvids, Brassicales, Brassicaceae, Camelineae, Arabidopsis, Arabidopsis thaliana (Mouse-ear cress)	2759	FUNCTION: Component of the SKI complex which is thought to be involved in exosome-mediated RNA decay and associates with transcriptionally active genes in a manner dependent on PAF1 complex (PAF1C) (PubMed:22511887). Involved in the regulation of potassium deprivation stress response (PubMed:21535471). {ECO:0000269|PubMed:21535471, ECO:0000269|PubMed:22511887}.	SKI2 HELPS At3g46960 F13I12.10 T6H20.10
F4JAU2	cellular organisms, Eukaryota, Viridiplantae, Streptophyta, Streptophytina, Embryophyta, Tracheophyta, Euphyllophyta, Spermatophyta, Magnoliophyta, Mesangiospermae, eudicotyledons, Gunneridae, Pentapetalae, rosids, malvids, Brassicales, Brassicaceae, Camelineae, Arabidopsis, Arabidopsis thaliana (Mouse-ear cress)	2759	FUNCTION: Component of the TREX-2 complex (transcription and export complex 2), a muliprotein complex that functions in docking export-competent ribonucleoprotein particles (mRNPs) to the nuclear entrance of the nuclear pore complex (nuclear basket). TREX-2 participates in mRNA export and accurate chromatin positioning in the nucleus by tethering genes to the nuclear periphery (PubMed:19843313). …	SAC3B At3g06290 F28L1.23
F4JC97	cellular organisms, Eukaryota, Viridiplantae, Streptophyta, Streptophytina, Embryophyta, Tracheophyta, Euphyllophyta, Spermatophyta, Magnoliophyta, Mesangiospermae, eudicotyledons, Gunneridae, Pentapetalae, rosids, malvids, Brassicales, Brassicaceae, Camelineae, Arabidopsis, Arabidopsis thaliana (Mouse-ear cress)	2759	FUNCTION: Associated component of the proteasome that specifically recognizes acetylated histones and promotes ATP- and ubiquitin-independent degradation of core histones during DNA damage response. Recognizes and binds acetylated histones via its bromodomain-like (BRDL) region and activates the proteasome by opening the gated channel for substrate entry. Binds to the core proteasome via its C-te…	PA200 At3g13330 MDC11.16
F4JCQ3	cellular organisms, Eukaryota, Viridiplantae, Streptophyta, Streptophytina, Embryophyta, Tracheophyta, Euphyllophyta, Spermatophyta, Magnoliophyta, Mesangiospermae, eudicotyledons, Gunneridae, Pentapetalae, rosids, malvids, Brassicales, Brassicaceae, Camelineae, Arabidopsis, Arabidopsis thaliana (Mouse-ear cress)	2759		At3g47830 T23J7.160
F4JF21	cellular organisms, Eukaryota, Viridiplantae, Streptophyta, Streptophytina, Embryophyta, Tracheophyta, Euphyllophyta, Spermatophyta, Magnoliophyta, Mesangiospermae, eudicotyledons, Gunneridae, Pentapetalae, rosids, malvids, Brassicales, Brassicaceae, Camelineae, Arabidopsis, Arabidopsis thaliana (Mouse-ear cress)	2759		PTAC10 PAP3 PDE312 TAC10 At3g48500 T29H11_270 T8P19.10
F4JFJ3	cellular organisms, Eukaryota, Viridiplantae, Streptophyta, Streptophytina, Embryophyta, Tracheophyta, Euphyllophyta, Spermatophyta, Magnoliophyta, Mesangiospermae, eudicotyledons, Gunneridae, Pentapetalae, rosids, malvids, Brassicales, Brassicaceae, Camelineae, Arabidopsis, Arabidopsis thaliana (Mouse-ear cress)	2759		At3g02060 F1C9.16
F4JGZ1	cellular organisms, Eukaryota, Viridiplantae, Streptophyta, Streptophytina, Embryophyta, Tracheophyta, Euphyllophyta, Spermatophyta, Magnoliophyta, Mesangiospermae, eudicotyledons, Gunneridae, Pentapetalae, rosids, malvids, Brassicales, Brassicaceae, Camelineae, Arabidopsis, Arabidopsis thaliana (Mouse-ear cress)	2759	FUNCTION: Component of the Mediator complex, a coactivator involved in the regulated transcription of nearly all RNA polymerase II-dependent genes. Mediator functions as a bridge to convey information from gene-specific regulatory proteins to the basal RNA polymerase II transcription machinery. The Mediator complex, having a compact conformation in its free form, is recruited to promoters by dire…	MED16 MED16_1 SFR6 At4g04920 T1J1.2
F4JHA2	cellular organisms, Eukaryota, Viridiplantae, Streptophyta, Streptophytina, Embryophyta, Tracheophyta, Euphyllophyta, Spermatophyta, Magnoliophyta, Mesangiospermae, eudicotyledons, Gunneridae, Pentapetalae, rosids, malvids, Brassicales, Brassicaceae, Camelineae, Arabidopsis, Arabidopsis thaliana (Mouse-ear cress)	2759	FUNCTION: May be involved in a rapid plant ppGpp (guanosine 3'-diphosphate 5'-diphosphate)-mediated response to pathogens and other stresses (By similarity). Unable to functionally complement E.coli relA mutants. {ECO:0000250, ECO:0000269|PubMed:18535838}.	RSH1 At4g02260 T2H3.10
P0DKG8	cellular organisms, Eukaryota, Viridiplantae, Streptophyta, Streptophytina, Embryophyta, Tracheophyta, Euphyllophyta, Spermatophyta, Magnoliophyta, Mesangiospermae, eudicotyledons, Gunneridae, Pentapetalae, rosids, malvids, Brassicales, Brassicaceae, Camelineae, Arabidopsis, Arabidopsis thaliana (Mouse-ear cress)	2759	FUNCTION: May be involved in a rapid plant ppGpp (guanosine 3'-diphosphate 5'-diphosphate)-mediated response to pathogens and other stresses. {ECO:0000269|PubMed:10725385}.	RSH1
F4JI44	cellular organisms, Eukaryota, Viridiplantae, Streptophyta, Streptophytina, Embryophyta, Tracheophyta, Euphyllophyta, Spermatophyta, Magnoliophyta, Mesangiospermae, eudicotyledons, Gunneridae, Pentapetalae, rosids, malvids, Brassicales, Brassicaceae, Camelineae, Arabidopsis, Arabidopsis thaliana (Mouse-ear cress)	2759	FUNCTION: Regulates COOLAIR, a set of antisense transcripts originating from the 3' end of FLOWERING LOCUS C (FLC). Associates with single-stranded DNA that is part of an RNA-DNA hybrid, or R-loop, that covers the COOLAIR promoter. R-loop stabilization mediated by NDX inhibits COOLAIR transcription, which in turn modifies FLC expression. {ECO:0000269|PubMed:23641115}.	NDX At4g03090 F4C21.1 T4I9.3
Q9LUI3	cellular organisms, Eukaryota, Viridiplantae, Streptophyta, Streptophytina, Embryophyta, Tracheophyta, Euphyllophyta, Spermatophyta, Magnoliophyta, Mesangiospermae, eudicotyledons, Gunneridae, Pentapetalae, rosids, malvids, Brassicales, Brassicaceae, Camelineae, Arabidopsis, Arabidopsis thaliana (Mouse-ear cress)	2759	FUNCTION: Probable floral-specific cell division component, required for proper organ formation in flowers. Regulates the floral meristem cell division and the inflorescence meristem organization. Plays a role in development of both male and female reproductive tissues. {ECO:0000269|PubMed:10769244, ECO:0000269|PubMed:10769245, ECO:0000269|PubMed:9043081, ECO:0000269|PubMed:9725857}.	TSO1 At3g22780 MWI23.15
F4JKH6	cellular organisms, Eukaryota, Viridiplantae, Streptophyta, Streptophytina, Embryophyta, Tracheophyta, Euphyllophyta, Spermatophyta, Magnoliophyta, Mesangiospermae, eudicotyledons, Gunneridae, Pentapetalae, rosids, malvids, Brassicales, Brassicaceae, Camelineae, Arabidopsis, Arabidopsis thaliana (Mouse-ear cress)	2759	FUNCTION: Negatively regulates meristematic tissue proliferation by integrating developmental signals with carbon source availability. May act as the scaffold of a protein complex, which sequesters key factors that are required for the G2 to M transition in meristematic tissues. {ECO:0000269|PubMed:21185286}.	TSS At4g28080 T13J8.190
F4JKK0	cellular organisms, Eukaryota, Viridiplantae, Streptophyta, Streptophytina, Embryophyta, Tracheophyta, Euphyllophyta, Spermatophyta, Magnoliophyta, Mesangiospermae, eudicotyledons, Gunneridae, Pentapetalae, rosids, malvids, Brassicales, Brassicaceae, Camelineae, Arabidopsis, Arabidopsis thaliana (Mouse-ear cress)	2759	FUNCTION: Probable E3 ubiquitin ligase acting as a positive post-transcriptional regulator of 3-hydroxy-3-methylglutaryl-coenzyme A reductase activity. Might be involved in the quality control that degrades misfolded proteins (By similarity). {ECO:0000250, ECO:0000269|PubMed:22635115, ECO:0000269|PubMed:23404890}.	SUD1 CER9 At4g34100 F28A23.140
F4JLM5	cellular organisms, Eukaryota, Viridiplantae, Streptophyta, Streptophytina, Embryophyta, Tracheophyta, Euphyllophyta, Spermatophyta, Magnoliophyta, Mesangiospermae, eudicotyledons, Gunneridae, Pentapetalae, rosids, malvids, Brassicales, Brassicaceae, Camelineae, Arabidopsis, Arabidopsis thaliana (Mouse-ear cress)	2759		At4g10320 F24G24.120 T9A4.4
F4JLS1	cellular organisms, Eukaryota, Viridiplantae, Streptophyta, Streptophytina, Embryophyta, Tracheophyta, Euphyllophyta, Spermatophyta, Magnoliophyta, Mesangiospermae, eudicotyledons, Gunneridae, Pentapetalae, rosids, malvids, Brassicales, Brassicaceae, Camelineae, Arabidopsis, Arabidopsis thaliana (Mouse-ear cress)	2759	FUNCTION: Probable histone demethylase that reduces the levels of histone H3 'Lys-4' methylation in chromatin. {ECO:0000269|PubMed:17921315}.	LDL3 At4g16310/At4g16320 dl4185w/dl4190w FCAALL.342/ FCAALL.344
F4JMI5	cellular organisms, Eukaryota, Viridiplantae, Streptophyta, Streptophytina, Embryophyta, Tracheophyta, Euphyllophyta, Spermatophyta, Magnoliophyta, Mesangiospermae, eudicotyledons, Gunneridae, Pentapetalae, rosids, malvids, Brassicales, Brassicaceae, Camelineae, Arabidopsis, Arabidopsis thaliana (Mouse-ear cress)	2759		PGSIP7 At4g16600 dl4325w FCAALL.404
F4JN00	cellular organisms, Eukaryota, Viridiplantae, Streptophyta, Streptophytina, Embryophyta, Tracheophyta, Euphyllophyta, Spermatophyta, Magnoliophyta, Mesangiospermae, eudicotyledons, Gunneridae, Pentapetalae, rosids, malvids, Brassicales, Brassicaceae, Camelineae, Arabidopsis, Arabidopsis thaliana (Mouse-ear cress)	2759	FUNCTION: Sugar transporter involved in the transport of CMP-sialic acid from the cytoplasm into the Golgi (By similarity). Essential protein. {ECO:0000250, ECO:0000269|PubMed:19822337}.	At4g35335 At4g35330/At4g35340 F23E12.100 F23E12.110
F4JN26	cellular organisms, Eukaryota, Viridiplantae, Streptophyta, Streptophytina, Embryophyta, Tracheophyta, Euphyllophyta, Spermatophyta, Magnoliophyta, Mesangiospermae, eudicotyledons, Gunneridae, Pentapetalae, rosids, malvids, Brassicales, Brassicaceae, Camelineae, Arabidopsis, Arabidopsis thaliana (Mouse-ear cress)	2759	FUNCTION: Involved in DNA mismatch repair (MMR), correcting insertion-deletion loops (IDLs) resulting from DNA replication, DNA damage or from recombination events between non-identical sequences during meiosis. Component of the MutLbeta heterodimer, which probably forms a ternary complex with the MutSbeta heterodimer that initially recognizes the DNA mismatches. This complex is thought to be res…	MLH3 At4g35520 F8D20.30
F4JPR7	cellular organisms, Eukaryota, Viridiplantae, Streptophyta, Streptophytina, Embryophyta, Tracheophyta, Euphyllophyta, Spermatophyta, Magnoliophyta, Mesangiospermae, eudicotyledons, Gunneridae, Pentapetalae, rosids, malvids, Brassicales, Brassicaceae, Camelineae, Arabidopsis, Arabidopsis thaliana (Mouse-ear cress)	2759		PUX8 SAY1 At4g11740 T5C23.170
F4JRF5	cellular organisms, Eukaryota, Viridiplantae, Streptophyta, Streptophytina, Embryophyta, Tracheophyta, Euphyllophyta, Spermatophyta, Magnoliophyta, Mesangiospermae, eudicotyledons, Gunneridae, Pentapetalae, rosids, malvids, Brassicales, Brassicaceae, Camelineae, Arabidopsis, Arabidopsis thaliana (Mouse-ear cress)	2759	FUNCTION: Transcriptional regulator required for the maintenance of the plant vegetative phase. May prevent the early activation of the vegetative-to-reproductive transition by regulating key genes that contribute to flower timing. {ECO:0000250|UniProtKB:F4HY56}.	RLT3 At4g12750 T20K18.100
F4JRJ6	cellular organisms, Eukaryota, Viridiplantae, Streptophyta, Streptophytina, Embryophyta, Tracheophyta, Euphyllophyta, Spermatophyta, Magnoliophyta, Mesangiospermae, eudicotyledons, Gunneridae, Pentapetalae, rosids, malvids, Brassicales, Brassicaceae, Camelineae, Arabidopsis, Arabidopsis thaliana (Mouse-ear cress)	2759	FUNCTION: May be involved in pre-mRNA splicing. {ECO:0000305}.	At4g18465 F28J12.120
F4JRP0	cellular organisms, Eukaryota, Viridiplantae, Streptophyta, Streptophytina, Embryophyta, Tracheophyta, Euphyllophyta, Spermatophyta, Magnoliophyta, Mesangiospermae, eudicotyledons, Gunneridae, Pentapetalae, rosids, malvids, Brassicales, Brassicaceae, Camelineae, Arabidopsis, Arabidopsis thaliana (Mouse-ear cress)	2759		At4g18820 F28A21.230
F4JRS4	cellular organisms, Eukaryota, Viridiplantae, Streptophyta, Streptophytina, Embryophyta, Tracheophyta, Euphyllophyta, Spermatophyta, Magnoliophyta, Mesangiospermae, eudicotyledons, Gunneridae, Pentapetalae, rosids, malvids, Brassicales, Brassicaceae, Camelineae, Arabidopsis, Arabidopsis thaliana (Mouse-ear cress)	2759	FUNCTION: Exhibits ATPase activity. Binds DNA/RNA in a non-specific manner and exhibits endonuclease activity. Probably involved in DNA repair. Involved in RNA-directed DNA methylation (RdDM) as a component of the RdDM machinery and required for gene silencing. May also be involved in the regulation of chromatin architecture to maintain gene silencing. {ECO:0000250|UniProtKB:Q84WV6}.	MORC7 CRH3 At4g24970 F13M23.110
F4JS25	cellular organisms, Eukaryota, Viridiplantae, Streptophyta, Streptophytina, Embryophyta, Tracheophyta, Euphyllophyta, Spermatophyta, Magnoliophyta, Mesangiospermae, eudicotyledons, Gunneridae, Pentapetalae, rosids, malvids, Brassicales, Brassicaceae, Camelineae, Arabidopsis, Arabidopsis thaliana (Mouse-ear cress)	2759	FUNCTION: Negative regulator of effector-triggered immunity associated with the EDS1 resistance pathway (PubMed:15469494, PubMed:18774967, PubMed:19649196, PubMed:19525323, PubMed:20862316, PubMed:21079790). May localize its interactors to a microsomal membrane (PubMed:22158819). May therefore negatively regulate RPS4 and SNC1 translocation to the nucleus (PubMed:21079790). Contributes to the reg…	SRFR1 SNC5 At4g37460 F6G17.110
F4JN05	cellular organisms, Eukaryota, Viridiplantae, Streptophyta, Streptophytina, Embryophyta, Tracheophyta, Euphyllophyta, Spermatophyta, Magnoliophyta, Mesangiospermae, eudicotyledons, Gunneridae, Pentapetalae, rosids, malvids, Brassicales, Brassicaceae, Camelineae, Arabidopsis, Arabidopsis thaliana (Mouse-ear cress)	2759	FUNCTION: Activates the ARF proteins by exchanging bound GDP for free GTP. Plays a role in vesicular protein sorting (By similarity). {ECO:0000250}.	BIG4 At4g35380 F23E12.60
F4JT76	cellular organisms, Eukaryota, Viridiplantae, Streptophyta, Streptophytina, Embryophyta, Tracheophyta, Euphyllophyta, Spermatophyta, Magnoliophyta, Mesangiospermae, eudicotyledons, Gunneridae, Pentapetalae, rosids, malvids, Brassicales, Brassicaceae, Camelineae, Arabidopsis, Arabidopsis thaliana (Mouse-ear cress)	2759	FUNCTION: Acts as component of the GARP complex that is involved in retrograde transport from early and late endosomes to the trans-Golgi network (TGN). The GARP complex facilitates tethering as well as SNARE complex assembly at the Golgi (By similarity). Probably involved in pollen tube elongation and other polar growth. {ECO:0000250, ECO:0000269|PubMed:18583349}.	VPS54 At4g19490 F24J7.50
F4JTN2	cellular organisms, Eukaryota, Viridiplantae, Streptophyta, Streptophytina, Embryophyta, Tracheophyta, Euphyllophyta, Spermatophyta, Magnoliophyta, Mesangiospermae, eudicotyledons, Gunneridae, Pentapetalae, rosids, malvids, Brassicales, Brassicaceae, Camelineae, Arabidopsis, Arabidopsis thaliana (Mouse-ear cress)	2759	FUNCTION: Required for programmed cell death (PCD) associated with hypersensitive response (HR). Involved both in the induction of EDS1/PAD4 mediated HR and in accelerated cell death in the acd11 mutant. Not required for HR induction elicited through pathways exclusively dependent on CC-NB-LRR resistance proteins. {ECO:0000269|PubMed:20830211}.	LAZ1 At4g38360 F22I13.130
F4JUU5	cellular organisms, Eukaryota, Viridiplantae, Streptophyta, Streptophytina, Embryophyta, Tracheophyta, Euphyllophyta, Spermatophyta, Magnoliophyta, Mesangiospermae, eudicotyledons, Gunneridae, Pentapetalae, rosids, malvids, Brassicales, Brassicaceae, Camelineae, Arabidopsis, Arabidopsis thaliana (Mouse-ear cress)	2759	FUNCTION: Metalloprotease that catalyzes the second step (site-2 cleavage) in the proteolytic activation of various factors, after site-1 cleavage. Part of a regulated intramembrane proteolysis (RIP) cascade. After ER stress, cleaves BZIP17 and BZIP28 proteins which functions as stress sensors and transducers in ER stress signaling pathway. The N-terminal bZIP component is translocated to the nuc…	S2P At4g20310 F1C12.220
F4JY12	cellular organisms, Eukaryota, Viridiplantae, Streptophyta, Streptophytina, Embryophyta, Tracheophyta, Euphyllophyta, Spermatophyta, Magnoliophyta, Mesangiospermae, eudicotyledons, Gunneridae, Pentapetalae, rosids, malvids, Brassicales, Brassicaceae, Camelineae, Arabidopsis, Arabidopsis thaliana (Mouse-ear cress)	2759	FUNCTION: May act predominantly to suppress BCHC1, which itself is a negative factor in protein storage vacuole (PSV) trafficking regulation and plant effector triggered immunity (ETI). Required for ETI, but not for cell death. {ECO:0000269|PubMed:25618824}.	GFS12 BCHD At5g18525 T28N17.10
F4JY37	cellular organisms, Eukaryota, Viridiplantae, Streptophyta, Streptophytina, Embryophyta, Tracheophyta, Euphyllophyta, Spermatophyta, Magnoliophyta, Mesangiospermae, eudicotyledons, Gunneridae, Pentapetalae, rosids, malvids, Brassicales, Brassicaceae, Camelineae, Arabidopsis, Arabidopsis thaliana (Mouse-ear cress)	2759	FUNCTION: Essential protein that regulates phragmoplast microtubule organization during cell plate expansion in cytokinesis during cell division, both somatic and syncytial (PubMed:11089872, PubMed:19268593, PubMed:23451828). Required for endosperm cellularisation (PubMed:12421698, PubMed:23451828). In pollen development, involved in cellularisation during microsporogenesis by regulating radial m…	RUK EMB3013 At5g18700 T1A4.80
F4JYC8	cellular organisms, Eukaryota, Viridiplantae, Streptophyta, Streptophytina, Embryophyta, Tracheophyta, Euphyllophyta, Spermatophyta, Magnoliophyta, Mesangiospermae, eudicotyledons, Gunneridae, Pentapetalae, rosids, malvids, Brassicales, Brassicaceae, Camelineae, Arabidopsis, Arabidopsis thaliana (Mouse-ear cress)	2759	FUNCTION: Membrane-bound transcription factor required for the plastid-to-nucleus retrogade signaling. Functions in multiple retrograde pathways. The plastid-to-nucleus signal plays an important role in the coordinated expression of both nuclear- and chloroplast-localized genes that encode photosynthesis-related proteins. In the nucleus, activates ABI4 transcription in a PHD-dependent manner asso…	PTM DDP1 At5g35210 K3D20.8
F4JYE9	cellular organisms, Eukaryota, Viridiplantae, Streptophyta, Streptophytina, Embryophyta, Tracheophyta, Euphyllophyta, Spermatophyta, Magnoliophyta, Mesangiospermae, eudicotyledons, Gunneridae, Pentapetalae, rosids, malvids, Brassicales, Brassicaceae, Camelineae, Arabidopsis, Arabidopsis thaliana (Mouse-ear cress)	2759	FUNCTION: Conversion of folates to polyglutamate derivatives, including tetrahydrofolate (PubMed:11752472, PubMed:12535338). Required during embryogenesis; from maternal tissues until the globular stage, and from the embryo after the globular stage (PubMed:12535338). {ECO:0000269|PubMed:11752472, ECO:0000269|PubMed:12535338}.	DHFS DFA GLA1 At5g41480
F4JYG0	cellular organisms, Eukaryota, Viridiplantae, Streptophyta, Streptophytina, Embryophyta, Tracheophyta, Euphyllophyta, Spermatophyta, Magnoliophyta, Mesangiospermae, eudicotyledons, Gunneridae, Pentapetalae, rosids, malvids, Brassicales, Brassicaceae, Camelineae, Arabidopsis, Arabidopsis thaliana (Mouse-ear cress)	2759	FUNCTION: E4-type SUMO ligase that promotes SUMO chain formation in a SCE1-dependent manner and thus contributes to a pathway for proteolytic removal of sumoylation substrates. Involved in stress responses and sulfur metabolism. {ECO:0000269|PubMed:25415977}.	PIAL2 At5g41580 MBK23.10
F4K0A6	cellular organisms, Eukaryota, Viridiplantae, Streptophyta, Streptophytina, Embryophyta, Tracheophyta, Euphyllophyta, Spermatophyta, Magnoliophyta, Mesangiospermae, eudicotyledons, Gunneridae, Pentapetalae, rosids, malvids, Brassicales, Brassicaceae, Camelineae, Arabidopsis, Arabidopsis thaliana (Mouse-ear cress)	2759	FUNCTION: Myosin heavy chain that is required for the cell cycle-regulated transport of various organelles and proteins for their segregation. Functions by binding with its tail domain to receptor proteins on organelles and exerting force with its N-terminal motor domain against actin filaments, thereby transporting its cargo along polarized actin cables (By similarity). Involved in endocytosis v…	VIII-2 ATM2 ATM4 MYOS1 At5g54280 MDK4.10
F4K0C4	cellular organisms, Eukaryota, Viridiplantae, Streptophyta, Streptophytina, Embryophyta, Tracheophyta, Euphyllophyta, Spermatophyta, Magnoliophyta, Mesangiospermae, eudicotyledons, Gunneridae, Pentapetalae, rosids, malvids, Brassicales, Brassicaceae, Camelineae, Arabidopsis, Arabidopsis thaliana (Mouse-ear cress)	2759	FUNCTION: Specific subunit of the TRAPP II complex, a highly conserved vesicle tethering complex that is required for the proper transport of proteins in post-Golgi trafficking pathways to the growing cell plate in mitotic active cells (PubMed:20609115, PubMed:21689172). Required for the polarized and selective transport of PIN2, but not PIN1, to the plasma membrane. Not required for ER-to-Golgi …	TRS130 CLUB At5g54440 F24B18.6
F4K1B1	cellular organisms, Eukaryota, Viridiplantae, Streptophyta, Streptophytina, Embryophyta, Tracheophyta, Euphyllophyta, Spermatophyta, Magnoliophyta, Mesangiospermae, eudicotyledons, Gunneridae, Pentapetalae, rosids, malvids, Brassicales, Brassicaceae, Camelineae, Arabidopsis, Arabidopsis thaliana (Mouse-ear cress)	2759	FUNCTION: Putative RNA polymerase II subunit B1 C-terminal domain (CTD) phosphatase involved in RNA polymerase II transcription regulation. {ECO:0000250}.	At5g26760 F2P16.20
F4K1J4	cellular organisms, Eukaryota, Viridiplantae, Streptophyta, Streptophytina, Embryophyta, Tracheophyta, Euphyllophyta, Spermatophyta, Magnoliophyta, Mesangiospermae, eudicotyledons, Gunneridae, Pentapetalae, rosids, malvids, Brassicales, Brassicaceae, Camelineae, Arabidopsis, Arabidopsis thaliana (Mouse-ear cress)	2759	FUNCTION: Histone methyltransferase involved in regulation of flowering time. Required for the expression of the flowering repressors FLC and MADS-box genes of the MAF family (PubMed:19726574, PubMed:19855050). Required for histone H3 dimethylation on 'Lys-36' H3K36me2 at the FLC locus (PubMed:19726574). Required for histone H3 trimethylation on 'Lys-4' H3K4me3 at the FLC locus. Prevents trimethy…	ATXR7 SDG25 At5g42400 MDH9.9
F4K2A1	cellular organisms, Eukaryota, Viridiplantae, Streptophyta, Streptophytina, Embryophyta, Tracheophyta, Euphyllophyta, Spermatophyta, Magnoliophyta, Mesangiospermae, eudicotyledons, Gunneridae, Pentapetalae, rosids, malvids, Brassicales, Brassicaceae, Camelineae, Arabidopsis, Arabidopsis thaliana (Mouse-ear cress)	2759	FUNCTION: Catalyzes conversion of folates to polyglutamate derivatives allowing concentration of folate compounds in the cell and the intracellular retention of these cofactors, which are important substrates for most of the folate-dependent enzymes that are involved in one-carbon transfer reactions involved in purine, pyrimidine and amino acid synthesis. Essential for organellar and whole-plant …	FPGS1 ATDFB DFB FPGS2 FPGSB At5g05980 K18J17.17
F4K2F0	cellular organisms, Eukaryota, Viridiplantae, Streptophyta, Streptophytina, Embryophyta, Tracheophyta, Euphyllophyta, Spermatophyta, Magnoliophyta, Mesangiospermae, eudicotyledons, Gunneridae, Pentapetalae, rosids, malvids, Brassicales, Brassicaceae, Camelineae, Arabidopsis, Arabidopsis thaliana (Mouse-ear cress)	2759	FUNCTION: Probably involved in the regulation of chromatin states (Probable). Contributes to basal immunity (PubMed:21830950). {ECO:0000269|PubMed:21830950, ECO:0000305|PubMed:21830950}.	EML3 At5g13020 T24H18.190
F4K3G5	cellular organisms, Eukaryota, Viridiplantae, Streptophyta, Streptophytina, Embryophyta, Tracheophyta, Euphyllophyta, Spermatophyta, Magnoliophyta, Mesangiospermae, eudicotyledons, Gunneridae, Pentapetalae, rosids, malvids, Brassicales, Brassicaceae, Camelineae, Arabidopsis, Arabidopsis thaliana (Mouse-ear cress)	2759	FUNCTION: Cellular antisilencing factor and regulator of genome DNA methylation patterns involved in the regulation of chromatin states. Together with SUVH4, monitors repressive epigenetic marks H3K27me1, H3K9me2, and prevents DNA-methylation at CHG sites, affecting especially the expression of transposons and developmentally important genes (PubMed:21830950, PubMed:23609044, PubMed:24248388). Re…	EDM2 At5g55390 MTE17.10
F4K460	cellular organisms, Eukaryota, Viridiplantae, Streptophyta, Streptophytina, Embryophyta, Tracheophyta, Euphyllophyta, Spermatophyta, Magnoliophyta, Mesangiospermae, eudicotyledons, Gunneridae, Pentapetalae, rosids, malvids, Brassicales, Brassicaceae, Camelineae, Arabidopsis, Arabidopsis thaliana (Mouse-ear cress)	2759	FUNCTION: Component of the Mediator complex, a coactivator involved in the regulated transcription of nearly all RNA polymerase II-dependent genes. Mediator functions as a bridge to convey information from gene-specific regulatory proteins to the basal RNA polymerase II transcription machinery. The Mediator complex, having a compact conformation in its free form, is recruited to promoters by dire…	MED17 MED17_1 At5g20170 F5O24.60
F4K4J0	cellular organisms, Eukaryota, Viridiplantae, Streptophyta, Streptophytina, Embryophyta, Tracheophyta, Euphyllophyta, Spermatophyta, Magnoliophyta, Mesangiospermae, eudicotyledons, Gunneridae, Pentapetalae, rosids, malvids, Brassicales, Brassicaceae, Camelineae, Arabidopsis, Arabidopsis thaliana (Mouse-ear cress)	2759	FUNCTION: Acts as component of the THO subcomplex of the TREX complex which is thought to couple mRNA transcription, processing and nuclear export. {ECO:0000250}.	THO5B THO5 THOC5A At5g42920 MBD2.12
F4K5J1	cellular organisms, Eukaryota, Viridiplantae, Streptophyta, Streptophytina, Embryophyta, Tracheophyta, Euphyllophyta, Spermatophyta, Magnoliophyta, Mesangiospermae, eudicotyledons, Gunneridae, Pentapetalae, rosids, malvids, Brassicales, Brassicaceae, Camelineae, Arabidopsis, Arabidopsis thaliana (Mouse-ear cress)	2759	FUNCTION: Myosin heavy chain that is required for the cell cycle-regulated transport of various organelles and proteins for their segregation. Functions by binding with its tail domain to receptor proteins on organelles and exerting force with its N-terminal motor domain against actin filaments, thereby transporting its cargo along polarized actin cables. Involved in the tip growth of root hair c…	XI-K XIK At5g20490 F7C8.80
F4HWY6	cellular organisms, Eukaryota, Viridiplantae, Streptophyta, Streptophytina, Embryophyta, Tracheophyta, Euphyllophyta, Spermatophyta, Magnoliophyta, Mesangiospermae, eudicotyledons, Gunneridae, Pentapetalae, rosids, malvids, Brassicales, Brassicaceae, Camelineae, Arabidopsis, Arabidopsis thaliana (Mouse-ear cress)	2759	FUNCTION: Myosin heavy chain that is required for the cell cycle-regulated transport of various organelles and proteins for their segregation. Functions by binding with its tail domain to receptor proteins on organelles and exerting force with its N-terminal motor domain against actin filaments, thereby transporting its cargo along polarized actin cables. Involved in trafficking of Golgi stacks, …	XI-E XIE At1g54560 T22H22.1
F4K5W8	cellular organisms, Eukaryota, Viridiplantae, Streptophyta, Streptophytina, Embryophyta, Tracheophyta, Euphyllophyta, Spermatophyta, Magnoliophyta, Mesangiospermae, eudicotyledons, Gunneridae, Pentapetalae, rosids, malvids, Brassicales, Brassicaceae, Camelineae, Arabidopsis, Arabidopsis thaliana (Mouse-ear cress)	2759	FUNCTION: Sucrose-cleaving enzyme that provides UDP-glucose and fructose for various metabolic pathways. Functions in callose synthesis at the site of phloem sieve elements. {ECO:0000269|PubMed:19470642}.	SUS5 At5g37180 MJG14.25
F4K7F6	cellular organisms, Eukaryota, Viridiplantae, Streptophyta, Streptophytina, Embryophyta, Tracheophyta, Euphyllophyta, Spermatophyta, Magnoliophyta, Mesangiospermae, eudicotyledons, Gunneridae, Pentapetalae, rosids, malvids, Brassicales, Brassicaceae, Camelineae, Arabidopsis, Arabidopsis thaliana (Mouse-ear cress)	2759	FUNCTION: ATP-dependent specificity component of the mitochondrial Clp protease. It directs the protease to specific substrates. Can perform chaperone functions in the absence of ClpP. {ECO:0000250|UniProtKB:B1J693}.	CLPX2 At5g49840 K21G20.5
F4KBF3	cellular organisms, Eukaryota, Viridiplantae, Streptophyta, Streptophytina, Embryophyta, Tracheophyta, Euphyllophyta, Spermatophyta, Magnoliophyta, Mesangiospermae, eudicotyledons, Gunneridae, Pentapetalae, rosids, malvids, Brassicales, Brassicaceae, Camelineae, Arabidopsis, Arabidopsis thaliana (Mouse-ear cress)	2759	FUNCTION: May act as an acid--thiol ligase that activates carboxylic acids by forming acyl-CoAs. {ECO:0000250}.	AAE17 At5g23050 MYJ24.4
F4KBP5	cellular organisms, Eukaryota, Viridiplantae, Streptophyta, Streptophytina, Embryophyta, Tracheophyta, Euphyllophyta, Spermatophyta, Magnoliophyta, Mesangiospermae, eudicotyledons, Gunneridae, Pentapetalae, rosids, malvids, Brassicales, Brassicaceae, Camelineae, Arabidopsis, Arabidopsis thaliana (Mouse-ear cress)	2759	FUNCTION: Chromatin-remodeling protein that binds DNA through histones and regulates gene transcription. May specifically recognize and bind trimethylated 'Lys-27' (H3K27me3) and non-methylated 'Lys-4' of histone H3 (By similarity). Probable chromatin remodeling factor. {ECO:0000250|UniProtKB:Q8TDI0, ECO:0000303|PubMed:16547115}.	CHR4 PKR1 At5g44800 K23L20_15 T19K24.8
F4KBW6	cellular organisms, Eukaryota, Viridiplantae, Streptophyta, Streptophytina, Embryophyta, Tracheophyta, Euphyllophyta, Spermatophyta, Magnoliophyta, Mesangiospermae, eudicotyledons, Gunneridae, Pentapetalae, rosids, malvids, Brassicales, Brassicaceae, Camelineae, Arabidopsis, Arabidopsis thaliana (Mouse-ear cress)	2759		NUP205 EMB3142 At5g51200 MWD22.15
F4KCC2	cellular organisms, Eukaryota, Viridiplantae, Streptophyta, Streptophytina, Embryophyta, Tracheophyta, Euphyllophyta, Spermatophyta, Magnoliophyta, Mesangiospermae, eudicotyledons, Gunneridae, Pentapetalae, rosids, malvids, Brassicales, Brassicaceae, Camelineae, Arabidopsis, Arabidopsis thaliana (Mouse-ear cress)	2759	FUNCTION: Ubiquitin ligase protein which is a component of the N-end rule pathway with the arginyltransferases ATE1 and ATE2. Recognizes and binds to proteins bearing specific N-terminal residues that are destabilizing according to the N-end rule, leading to their ubiquitination and subsequent degradation (PubMed:17572409, PubMed:19255443, PubMed:19620738, PubMed:22020282). Does not participate i…	PRT6 CER3 At5g02310 T1E22.60 T1E22.70
F4KCL7	cellular organisms, Eukaryota, Viridiplantae, Streptophyta, Streptophytina, Embryophyta, Tracheophyta, Euphyllophyta, Spermatophyta, Magnoliophyta, Mesangiospermae, eudicotyledons, Gunneridae, Pentapetalae, rosids, malvids, Brassicales, Brassicaceae, Camelineae, Arabidopsis, Arabidopsis thaliana (Mouse-ear cress)	2759	FUNCTION: Chaperone receptor mediating Hsp90-dependent protein targeting to mitochondria. {ECO:0000250}.	OM64 TOC64-V At5g09420 T5E8.220
F4KD71	cellular organisms, Eukaryota, Viridiplantae, Streptophyta, Streptophytina, Embryophyta, Tracheophyta, Euphyllophyta, Spermatophyta, Magnoliophyta, Mesangiospermae, eudicotyledons, Gunneridae, Pentapetalae, rosids, malvids, Brassicales, Brassicaceae, Camelineae, Arabidopsis, Arabidopsis thaliana (Mouse-ear cress)	2759	FUNCTION: High-affinity urea-proton symporter involved in the active transport of urea across the plasma membrane into root cells. May play an important role in urea uptake by plant cells at low external urea concentrations. {ECO:0000269|PubMed:12615950, ECO:0000269|PubMed:17672841}.	DUR3 At5g45380 MFC19.5
F4KDH9	cellular organisms, Eukaryota, Viridiplantae, Streptophyta, Streptophytina, Embryophyta, Tracheophyta, Euphyllophyta, Spermatophyta, Magnoliophyta, Mesangiospermae, eudicotyledons, Gunneridae, Pentapetalae, rosids, malvids, Brassicales, Brassicaceae, Camelineae, Arabidopsis, Arabidopsis thaliana (Mouse-ear cress)	2759	FUNCTION: Essential gene (PubMed:16282318). Component of the cleavage and polyadenylation specificity factor (CPSF) complex that plays a key role in pre-mRNA 3'-end formation, recognizing the AAUAAA signal sequence and interacting with poly(A) polymerase and other factors to bring about cleavage and poly(A) addition. FIP1L1 contributes to poly(A) site recognition and stimulates poly(A) addition. …	FIPS5 FIP1[V] At5g58040
F4KF14	cellular organisms, Eukaryota, Viridiplantae, Streptophyta, Streptophytina, Embryophyta, Tracheophyta, Euphyllophyta, Spermatophyta, Magnoliophyta, Mesangiospermae, eudicotyledons, Gunneridae, Pentapetalae, rosids, malvids, Brassicales, Brassicaceae, Camelineae, Arabidopsis, Arabidopsis thaliana (Mouse-ear cress)	2759	FUNCTION: Functions in chloroplast biogenesis and chloroplast division. Required for plastid development during embryogenesis (PubMed:24964212). Might be involved in chaperone functions or play a structural role in the thylakoid FtsH complex (PubMed:12185496). {ECO:0000269|PubMed:24964212, ECO:0000303|PubMed:12185496}.	FTSHI4 EMB3144 At5g64580 MUB3.10
F4KFC7	cellular organisms, Eukaryota, Viridiplantae, Streptophyta, Streptophytina, Embryophyta, Tracheophyta, Euphyllophyta, Spermatophyta, Magnoliophyta, Mesangiospermae, eudicotyledons, Gunneridae, Pentapetalae, rosids, malvids, Brassicales, Brassicaceae, Camelineae, Arabidopsis, Arabidopsis thaliana (Mouse-ear cress)	2759	FUNCTION: Component of the Mediator complex, a coactivator involved in the regulated transcription of nearly all RNA polymerase II-dependent genes. Mediator functions as a bridge to convey information from gene-specific regulatory proteins to the basal RNA polymerase II transcription machinery. The Mediator complex, having a compact conformation in its free form, is recruited to promoters by dire…	MED26C MED26_3 At5g09850 MYH9.6
F4KFT7	cellular organisms, Eukaryota, Viridiplantae, Streptophyta, Streptophytina, Embryophyta, Tracheophyta, Euphyllophyta, Spermatophyta, Magnoliophyta, Mesangiospermae, eudicotyledons, Gunneridae, Pentapetalae, rosids, malvids, Brassicales, Brassicaceae, Camelineae, Arabidopsis, Arabidopsis thaliana (Mouse-ear cress)	2759	FUNCTION: May be involved in the salvage of thiamine breakdown products. However, this protein has a haloacid dehalogenase family domain fused to its TenA domain, and this unusual structure creates uncertainty as to the enzymatic function of this fusion protein. {ECO:0000305|PubMed:25014715}.	TNEA_C At5g32470 F18O9.80
F4KFV7	cellular organisms, Eukaryota, Viridiplantae, Streptophyta, Streptophytina, Embryophyta, Tracheophyta, Euphyllophyta, Spermatophyta, Magnoliophyta, Mesangiospermae, eudicotyledons, Gunneridae, Pentapetalae, rosids, malvids, Brassicales, Brassicaceae, Camelineae, Arabidopsis, Arabidopsis thaliana (Mouse-ear cress)	2759	FUNCTION: Major helicase player in mitochondrial RNA metabolism. Component of the mitochondrial degradosome (mtEXO) complex, that degrades 3' overhang double-stranded RNA with a 3'-to-5' directionality in an ATP-dependent manner. ATPase and ATP-dependent multisubstrate helicase, able to unwind double-stranded (ds) DNA and RNA, and RNA/DNA heteroduplexes in the 5'-to-3' direction. Plays a role in …	At5g39840 K13H13.20
F4KHA8	cellular organisms, Eukaryota, Viridiplantae, Streptophyta, Streptophytina, Embryophyta, Tracheophyta, Euphyllophyta, Spermatophyta, Magnoliophyta, Mesangiospermae, eudicotyledons, Gunneridae, Pentapetalae, rosids, malvids, Brassicales, Brassicaceae, Camelineae, Arabidopsis, Arabidopsis thaliana (Mouse-ear cress)	2759		At5g40230 MSN9.130
F4KHD8	cellular organisms, Eukaryota, Viridiplantae, Streptophyta, Streptophytina, Embryophyta, Tracheophyta, Euphyllophyta, Spermatophyta, Magnoliophyta, Mesangiospermae, eudicotyledons, Gunneridae, Pentapetalae, rosids, malvids, Brassicales, Brassicaceae, Camelineae, Arabidopsis, Arabidopsis thaliana (Mouse-ear cress)	2759		GB210 EMB3012 At5g40480 K21I16.30
F4KHG6	cellular organisms, Eukaryota, Viridiplantae, Streptophyta, Streptophytina, Embryophyta, Tracheophyta, Euphyllophyta, Spermatophyta, Magnoliophyta, Mesangiospermae, eudicotyledons, Gunneridae, Pentapetalae, rosids, malvids, Brassicales, Brassicaceae, Camelineae, Arabidopsis, Arabidopsis thaliana (Mouse-ear cress)	2759	FUNCTION: Protease involved in the C-terminal processing of the chloroplastic D1 protein of photosystem II. This proteolytic processing is necessary to allow the light-driven assembly of the tetranuclear manganese cluster, which is responsible for photosynthetic water oxidation. {ECO:0000250|UniProtKB:O04073}.	CTPA1 At5g46390 MPL12.19
F6H2F8	cellular organisms, Eukaryota, Viridiplantae, Streptophyta, Streptophytina, Embryophyta, Tracheophyta, Euphyllophyta, Spermatophyta, Magnoliophyta, Mesangiospermae, eudicotyledons, Gunneridae, Pentapetalae, rosids, rosids incertae sedis, Vitales, Vitaceae, Vitis, Vitis vinifera (Grape)	2759	FUNCTION: Specifically methylates the N1 position of guanosine-37 in various cytoplasmic and mitochondrial tRNAs. Methylation is not dependent on the nature of the nucleoside 5' of the target nucleoside. This is the first step in the biosynthesis of wybutosine (yW), a modified base adjacent to the anticodon of tRNAs and required for accurate decoding. {ECO:0000255|HAMAP-Rule:MF_03152}.	VIT_19s0014g03930
F6IBC7	cellular organisms, Eukaryota, Opisthokonta, Fungi, Dikarya, Ascomycota, saccharomyceta, Pezizomycotina, leotiomyceta, sordariomyceta, Sordariomycetes, Hypocreomycetidae, Hypocreales, Nectriaceae, Fusarium, Fusarium fujikuroi species complex, Gibberella fujikuroi (Bakanae and foot rot disease fungus) (Fusarium fujikuroi), Gibberella fujikuroi (strain CBS 195.34 / IMI 58289 / NRRL A-6831) (Bakanae…	2759	FUNCTION: Beta-apo-4'-carotenal oxygenase involved in the last step od synthesis of neurosporaxanthin, a carboxylic apocarotenoid acting as an essential protective pigments and leading to orange pigmentation. Is also able to use shorter apocarotenals as substrates (such as beta-apo-8'-carotenal (C30), beta-apo-10'-carotenal (C27), or the acyclic apocarotenal apo-8'-lycopenal (C30)), indicating wi…	carD FFUJ_07503
F8S296	cellular organisms, Eukaryota, Viridiplantae, Streptophyta, Streptophytina, Embryophyta, Tracheophyta, Euphyllophyta, Spermatophyta, Magnoliophyta, Mesangiospermae, eudicotyledons, Gunneridae, Pentapetalae, rosids, malvids, Brassicales, Brassicaceae, Camelineae, Arabidopsis, Arabidopsis thaliana (Mouse-ear cress)	2759	FUNCTION: Required for autophagy that plays an essential role in plant nutrient recycling (PubMed:21645148, PubMed:19773385). Involved in the early steps of autophagosome biogenesis. Involved in the negative regulation of plant defense responses to biotrophic pathogens (PubMed:21645148). Involved in a negative feedback loop that modulates NPR1-dependent salicylic acid (SA) signaling and limits se…	ATG2 APG2 PEUP1 At3g19190 MVI11.10/MVI11.11
F8WKW0	cellular organisms, Eukaryota, Viridiplantae, Streptophyta, Streptophytina, Embryophyta, Tracheophyta, Euphyllophyta, Spermatophyta, Magnoliophyta, Mesangiospermae, eudicotyledons, Gunneridae, Pentapetalae, asterids, lamiids, Gentianales, Rubiaceae, Ixoroideae, Gardenieae, Gardenia, Gardenia jasminoides (Cape jasmine) (Gardenia augusta)	2759	FUNCTION: Glucosyltransferase acting on a broad range of substrates, including crocetin, 4-coumaric acid, caffeic acid and ferulic acid. No activity with indol-3-acetic acid, bixin and norbixin, and no formation of O-glucosides. Involved with UGT94E5 in sequential glycosylation of crocetin to crocin (bis(beta-D-gentiobiosyl) crocetin). {ECO:0000269|PubMed:22569263}.	UGT75L6 UGT1
F8WKW1	cellular organisms, Eukaryota, Viridiplantae, Streptophyta, Streptophytina, Embryophyta, Tracheophyta, Euphyllophyta, Spermatophyta, Magnoliophyta, Mesangiospermae, eudicotyledons, Gunneridae, Pentapetalae, asterids, lamiids, Gentianales, Rubiaceae, Ixoroideae, Gardenieae, Gardenia, Gardenia jasminoides (Cape jasmine) (Gardenia augusta)	2759	FUNCTION: Iridoid glucosyltransferase acting on genipin and 7-deoxyloganetin. No activity with 7-deoxyloganetic acid. Involved in geniposide biosynthesis. {ECO:0000269|PubMed:21799001}.	UGT85A24 UGT2
G2QJR6	cellular organisms, Eukaryota, Opisthokonta, Fungi, Dikarya, Ascomycota, saccharomyceta, Pezizomycotina, leotiomyceta, sordariomyceta, Sordariomycetes, Sordariomycetidae, Sordariales, Chaetomiaceae, Myceliophthora, Thielavia heterothallica (Myceliophthora thermophila), Myceliophthora thermophila (strain ATCC 42464 / BCRC 31852 / DSM 1799) (Sporotrichum thermophile)	2759	FUNCTION: Glucuronoyl esterase which may play a significant role in biomass degradation, as it is considered to disconnect hemicellulose from lignin through the hydrolysis of the ester bond between 4-O-methyl-D-glucuronic acid residues of glucuronoxylans and aromatic alcohols of lignin. {ECO:0000269|PubMed:20473662}.	ge2 MYCTH_55568
H2DH17	cellular organisms, Eukaryota, Viridiplantae, Streptophyta, Streptophytina, Embryophyta, Tracheophyta, Euphyllophyta, Spermatophyta, Magnoliophyta, Mesangiospermae, eudicotyledons, Gunneridae, Pentapetalae, asterids, campanulids, Apiales, Apiineae, Araliaceae, Panax, Panax ginseng (Korean ginseng)	2759	FUNCTION: Probable heme-thiolate monooxygenase. {ECO:0000250}.
H2DH20	cellular organisms, Eukaryota, Viridiplantae, Streptophyta, Streptophytina, Embryophyta, Tracheophyta, Euphyllophyta, Spermatophyta, Magnoliophyta, Mesangiospermae, eudicotyledons, Gunneridae, Pentapetalae, asterids, campanulids, Apiales, Apiineae, Araliaceae, Panax, Panax ginseng (Korean ginseng)	2759	FUNCTION: Probable heme-thiolate monooxygenase. {ECO:0000250}.
H3K2Y6	cellular organisms, Eukaryota, Viridiplantae, Streptophyta, Streptophytina, Embryophyta, Tracheophyta, Euphyllophyta, Spermatophyta, Magnoliophyta, Mesangiospermae, eudicotyledons, Gunneridae, Pentapetalae, rosids, malvids, Brassicales, Brassicaceae, Camelineae, Arabidopsis, Arabidopsis thaliana (Mouse-ear cress)	2759	FUNCTION: Component of the Mediator complex, a coactivator involved in the regulated transcription of nearly all RNA polymerase II-dependent genes. Mediator functions as a bridge to convey information from gene-specific regulatory proteins to the basal RNA polymerase II transcription machinery. The Mediator complex, having a compact conformation in its free form, is recruited to promoters by dire…	MED12 CCT CRP MED12_1 At4g00450 F5I10.24
I1SSI5	cellular organisms, Eukaryota, Viridiplantae, Streptophyta, Streptophytina, Embryophyta, Tracheophyta, Euphyllophyta, Spermatophyta, Magnoliophyta, Mesangiospermae, eudicotyledons, Gunneridae, Pentapetalae, asterids, lamiids, Solanales, Solanaceae, Petunioideae, Petunia, Petunia hybrida (Petunia)	2759	FUNCTION: Component of SCF(ASK-cullin-F-box) E3 ubiquitin ligase complexes, which may mediate the ubiquitination and subsequent proteasomal degradation of target proteins. Is necessary for responses to strigolactones and may be involved in the ubiquitin-mediated degradation of specific proteins that activate axillary growth (By similarity). {ECO:0000250}.	MAX2A
I7C6E8	cellular organisms, Eukaryota, Viridiplantae, Streptophyta, Streptophytina, Embryophyta, Tracheophyta, Euphyllophyta, Spermatophyta, Magnoliophyta, Mesangiospermae, eudicotyledons, Gunneridae, Pentapetalae, asterids, campanulids, Apiales, Apiineae, Araliaceae, Panax, Panax ginseng (Korean ginseng)	2759	FUNCTION: Catalyzes the formation of oleanolic acid from beta-amyrin during ginsenoside biosynthesis, a class of tetracyclic triterpenoid saponins. {ECO:0000269|PubMed:24092881}.
I7CT85	cellular organisms, Eukaryota, Viridiplantae, Streptophyta, Streptophytina, Embryophyta, Tracheophyta, Euphyllophyta, Spermatophyta, Magnoliophyta, Mesangiospermae, eudicotyledons, Gunneridae, Pentapetalae, asterids, campanulids, Apiales, Apiineae, Araliaceae, Panax, Panax ginseng (Korean ginseng)	2759	FUNCTION: Catalyzes the formation of protopanaxatriol from protopanaxadiol during ginsenoside biosynthesis, a class of tetracyclic triterpenoid saponins. {ECO:0000269|PubMed:22875608}.
J9RYI6	cellular organisms, Eukaryota, Viridiplantae, Streptophyta, Streptophytina, Embryophyta, Tracheophyta, Euphyllophyta, Spermatophyta, Magnoliophyta, Mesangiospermae, eudicotyledons, Gunneridae, Pentapetalae, rosids, fabids, Cucurbitales, Cucurbitaceae, Benincaseae, Cucumis, Cucumis sativus (Cucumber)	2759	FUNCTION: Catalyzes the conversion of divinyl chlorophyllide to monovinyl chlorophyllide. Reduces the 8-vinyl group of the tetrapyrrole to an ethyl group using NADPH as the reductant. The best substrate is (3,8-divinyl)-chlorophyllide a (DV-Chlidea). Very low activity with (3,8-divinyl)-protochlorophyllide a (DV-Pchlidea) and (3,8-divinyl)-magnesium-protoporphyrin IX monomethyl ester (DV-MPE). No…	DVR
M1CZC0	cellular organisms, Eukaryota, Viridiplantae, Streptophyta, Streptophytina, Embryophyta, Tracheophyta, Euphyllophyta, Spermatophyta, Magnoliophyta, Mesangiospermae, eudicotyledons, Gunneridae, Pentapetalae, asterids, lamiids, Solanales, Solanaceae, Solanoideae, Solaneae, Solanum, Solanum tuberosum (Potato)	2759	FUNCTION: Binds RNA. Associates with 28S, 18S and 5.8S mature rRNAs, several rRNA precursors and probably U3 small nucleolar RNA. May be involved in regulation of intermediate and late steps of rRNA processing. May be involved in ribosome assembly (By similarity). Required for expression of cell cycle genes such as CYCD3-1, RNR2A and CDKB1-1. Promotes, in a dose- and auxin-dependent manner, organ…	EBP1 PGSC0003DMG400030365
O00087	cellular organisms, Eukaryota, Opisthokonta, Fungi, Dikarya, Ascomycota, Taphrinomycotina, Schizosaccharomycetes, Schizosaccharomycetales, Schizosaccharomycetaceae, Schizosaccharomyces, Schizosaccharomyces pombe (Fission yeast), Schizosaccharomyces pombe (strain 972 / ATCC 24843) (Fission yeast)	2759	FUNCTION: Lipoamide dehydrogenase is a component of the alpha-ketoacid dehydrogenase complexes (By similarity). Malfunction of this protein blocks the progression of cell cycle from G1 to S phase. {ECO:0000250}.	dld1 SPAC1002.09c
O00370	cellular organisms, Eukaryota, Opisthokonta, Metazoa, Eumetazoa, Bilateria, Deuterostomia, Chordata, Craniata, Vertebrata, Gnathostomata (jawed vertebrates), Teleostomi, Euteleostomi, Sarcopterygii, Dipnotetrapodomorpha, Tetrapoda, Amniota, Mammalia, Theria, Eutheria, Boreoeutheria, Euarchontoglires, Primates, Haplorrhini, Simiiformes, Catarrhini, Hominoidea (apes), Hominidae (great apes), Homini…	2759	FUNCTION: Has a reverse transcriptase activity required for target-primed reverse transcription of the LINE-1 element mRNA, a crucial step in LINE-1 retrotransposition. Has also an endonuclease activity that allows the introduction of nicks in the chromosomal target DNA. Cleaves DNA in AT-rich regions between a 5' stretch of purines and a 3' stretch of pyrimidines, corresponding to sites of LINE-…
Q8BKC5	cellular organisms, Eukaryota, Opisthokonta, Metazoa, Eumetazoa, Bilateria, Deuterostomia, Chordata, Craniata, Vertebrata, Gnathostomata (jawed vertebrates), Teleostomi, Euteleostomi, Sarcopterygii, Dipnotetrapodomorpha, Tetrapoda, Amniota, Mammalia, Theria, Eutheria, Boreoeutheria, Euarchontoglires, Glires (Rodents and rabbits), Rodentia, Sciurognathi, Muroidea, Muridae, Murinae, Mus, Mus, Mus m…	2759	FUNCTION: Functions in nuclear protein import as nuclear transport receptor. Serves as receptor for nuclear localization signals (NLS) in cargo substrates. Is thought to mediate docking of the importin/substrate complex to the nuclear pore complex (NPC) through binding to nucleoporin and the complex is subsequently translocated through the pore by an energy requiring, Ran-dependent mechanism. At …	Ipo5 Kpnb3 Ranbp5
O00410	cellular organisms, Eukaryota, Opisthokonta, Metazoa, Eumetazoa, Bilateria, Deuterostomia, Chordata, Craniata, Vertebrata, Gnathostomata (jawed vertebrates), Teleostomi, Euteleostomi, Sarcopterygii, Dipnotetrapodomorpha, Tetrapoda, Amniota, Mammalia, Theria, Eutheria, Boreoeutheria, Euarchontoglires, Primates, Haplorrhini, Simiiformes, Catarrhini, Hominoidea (apes), Hominidae (great apes), Homini…	2759	FUNCTION: Functions in nuclear protein import as nuclear transport receptor. Serves as receptor for nuclear localization signals (NLS) in cargo substrates. Is thought to mediate docking of the importin/substrate complex to the nuclear pore complex (NPC) through binding to nucleoporin and the complex is subsequently translocated through the pore by an energy requiring, Ran-dependent mechanism. At …	IPO5 KPNB3 RANBP5
O04086	cellular organisms, Eukaryota, Viridiplantae, Streptophyta, Streptophytina, Embryophyta, Tracheophyta, Euphyllophyta, Spermatophyta, Magnoliophyta, Mesangiospermae, eudicotyledons, Gunneridae, Pentapetalae, rosids, malvids, Brassicales, Brassicaceae, Camelineae, Arabidopsis, Arabidopsis thaliana (Mouse-ear cress)	2759		At1g11050 T19D16.6
O04196	cellular organisms, Eukaryota, Viridiplantae, Streptophyta, Streptophytina, Embryophyta, Tracheophyta, Euphyllophyta, Spermatophyta, Magnoliophyta, Mesangiospermae, eudicotyledons, Gunneridae, Pentapetalae, rosids, malvids, Brassicales, Brassicaceae, Camelineae, Arabidopsis, Arabidopsis thaliana (Mouse-ear cress)	2759	FUNCTION: Involved in the trimming of pre-amylopectin chains. Accelerates the crystallization of nascent amylopectin molecules during starch synthesis. ISA1 and ISA2 work exclusively together as a multimeric holoenzyme. ISA1-ISA2 removes preferentially branches that are very close to other branches. {ECO:0000269|PubMed:15743447, ECO:0000269|PubMed:18815382, ECO:0000269|PubMed:19074683}.	ISA1 At2g39930 T28M21.9
O04197	cellular organisms, Eukaryota, Viridiplantae, Streptophyta, Streptophytina, Embryophyta, Tracheophyta, Euphyllophyta, Spermatophyta, Magnoliophyta, Mesangiospermae, eudicotyledons, Gunneridae, Pentapetalae, rosids, malvids, Brassicales, Brassicaceae, Camelineae, Arabidopsis, Arabidopsis thaliana (Mouse-ear cress)	2759	FUNCTION: Required for jasmonate-regulated plant fertility and defense processes, and for coronatine and/or other elicitors perceptions/responses. Seems to not be required for meiosis. Required for the regulation of some genes induced by wounding, but not for all. Component of SCF(COI1) E3 ubiquitin ligase complexes, which may mediate the ubiquitination and subsequent proteasomal degradation of t…	COI1 FBL2 At2g39940 T28M21.10
O94085	cellular organisms, Eukaryota, Opisthokonta, Fungi, Dikarya, Ascomycota, saccharomyceta, Saccharomycotina (true yeasts), Saccharomycetes, Saccharomycetales (budding yeasts), Saccharomycetaceae, Saccharomyces, Saccharomyces cerevisiae (Baker's yeast), Saccharomyces cerevisiae (strain ATCC 204508 / S288c) (Baker's yeast)	2759		YLR339C
O04212	cellular organisms, Eukaryota, Viridiplantae, Streptophyta, Streptophytina, Embryophyta, Tracheophyta, Euphyllophyta, Spermatophyta, Magnoliophyta, Mesangiospermae, eudicotyledons, Gunneridae, Pentapetalae, rosids, malvids, Brassicales, Brassicaceae, Camelineae, Arabidopsis, Arabidopsis thaliana (Mouse-ear cress)	2759		At2g40090 T28M21.25
O04291	cellular organisms, Eukaryota, Viridiplantae, Streptophyta, Streptophytina, Embryophyta, Tracheophyta, Euphyllophyta, Spermatophyta, Magnoliophyta, Mesangiospermae, eudicotyledons, Gunneridae, Pentapetalae, rosids, malvids, Brassicales, Brassicaceae, Camelineae, Arabidopsis, Arabidopsis thaliana (Mouse-ear cress)	2759	FUNCTION: Probable transcription factor involved in the determination of adaxial-abaxial polarity in ovule primordium. Specifies adaxial leaf fates. {ECO:0000269|PubMed:11395776, ECO:0000269|PubMed:15328016, ECO:0000269|PubMed:15598805}.	ATHB-14 PHB At2g34710 T29F13.8
O04504	cellular organisms, Eukaryota, Viridiplantae, Streptophyta, Streptophytina, Embryophyta, Tracheophyta, Euphyllophyta, Spermatophyta, Magnoliophyta, Mesangiospermae, eudicotyledons, Gunneridae, Pentapetalae, rosids, malvids, Brassicales, Brassicaceae, Camelineae, Arabidopsis, Arabidopsis thaliana (Mouse-ear cress)	2759		At1g09820 F21M12.21
O04647	cellular organisms, Eukaryota, Viridiplantae, Streptophyta, Streptophytina, Embryophyta, Tracheophyta, Euphyllophyta, Spermatophyta, Magnoliophyta, Mesangiospermae, eudicotyledons, Gunneridae, Pentapetalae, rosids, malvids, Brassicales, Brassicaceae, Camelineae, Arabidopsis, Arabidopsis thaliana (Mouse-ear cress)	2759		EMB976 At5g27270 A_TM021B04.10 F21A20.6 T21B4.180
O04716	cellular organisms, Eukaryota, Viridiplantae, Streptophyta, Streptophytina, Embryophyta, Tracheophyta, Euphyllophyta, Spermatophyta, Magnoliophyta, Mesangiospermae, eudicotyledons, Gunneridae, Pentapetalae, rosids, malvids, Brassicales, Brassicaceae, Camelineae, Arabidopsis, Arabidopsis thaliana (Mouse-ear cress)	2759	FUNCTION: Component of the post-replicative DNA mismatch repair system (MMR). Forms the heterodimer MutS alpha (MSH2-MSH6 heterodimer) which binds to DNA mismatches thereby initiating DNA repair. MutS alpha recognizes single base mismatches and trinucleotide insertion-deletion loops (IDL) in the DNA. Is involved in a UV-B-induced DNA damage response pathway. {ECO:0000269|PubMed:10852942, ECO:0000…	MSH6 AGAA.3 MSH6-1 At4g02070 T10M13.8
O04931	cellular organisms, Eukaryota, Viridiplantae, Streptophyta, Streptophytina, Embryophyta, Tracheophyta, Euphyllophyta, Spermatophyta, Magnoliophyta, Mesangiospermae, eudicotyledons, Gunneridae, Pentapetalae, Caryophyllales, Amaranthaceae, Betoideae, Beta, Beta vulgaris (Sugar beet)	2759	FUNCTION: High activity for alpha-glucan.
Q07880	cellular organisms, Eukaryota, Opisthokonta, Fungi, Dikarya, Ascomycota, saccharomyceta, Saccharomycotina (true yeasts), Saccharomycetes, Saccharomycetales (budding yeasts), Saccharomycetaceae, Saccharomyces, Saccharomyces cerevisiae (Baker's yeast), Saccharomyces cerevisiae (strain ATCC 204508 / S288c) (Baker's yeast)	2759		YLL044W L0725
O13672	cellular organisms, Eukaryota, Opisthokonta, Fungi, Dikarya, Ascomycota, Taphrinomycotina, Schizosaccharomycetes, Schizosaccharomycetales, Schizosaccharomycetaceae, Schizosaccharomyces, Schizosaccharomyces pombe (Fission yeast), Schizosaccharomyces pombe (strain 972 / ATCC 24843) (Fission yeast)	2759		rpl8 SPBC29A3.04
P29453	cellular organisms, Eukaryota, Opisthokonta, Fungi, Dikarya, Ascomycota, saccharomyceta, Saccharomycotina (true yeasts), Saccharomycetes, Saccharomycetales (budding yeasts), Saccharomycetaceae, Saccharomyces, Saccharomyces cerevisiae (Baker's yeast), Saccharomyces cerevisiae (strain ATCC 204508 / S288c) (Baker's yeast)	2759		RPL8B KRB1 RPL4B YLL045C
O13755	cellular organisms, Eukaryota, Opisthokonta, Fungi, Dikarya, Ascomycota, Taphrinomycotina, Schizosaccharomycetes, Schizosaccharomycetales, Schizosaccharomycetaceae, Schizosaccharomyces, Schizosaccharomyces pombe (Fission yeast), Schizosaccharomyces pombe (strain 972 / ATCC 24843) (Fission yeast)	2759	FUNCTION: Irreversibly catalyzes the reduction of fumarate to succinate. {ECO:0000250}.	osm1 SPAC17A2.05
O13853	cellular organisms, Eukaryota, Opisthokonta, Fungi, Dikarya, Ascomycota, Taphrinomycotina, Schizosaccharomycetes, Schizosaccharomycetales, Schizosaccharomycetaceae, Schizosaccharomyces, Schizosaccharomyces pombe (Fission yeast), Schizosaccharomyces pombe (strain 972 / ATCC 24843) (Fission yeast)	2759	FUNCTION: Involved, together with the calcineurin ppb1, in cytokinesis. {ECO:0000269|PubMed:10950958}.	its3 SPAC19G12.14
O13912	cellular organisms, Eukaryota, Opisthokonta, Fungi, Dikarya, Ascomycota, Taphrinomycotina, Schizosaccharomycetes, Schizosaccharomycetales, Schizosaccharomycetaceae, Schizosaccharomyces, Schizosaccharomyces pombe (Fission yeast), Schizosaccharomyces pombe (strain 972 / ATCC 24843) (Fission yeast)	2759		SPAC23C11.06c
O13935	cellular organisms, Eukaryota, Opisthokonta, Fungi, Dikarya, Ascomycota, Taphrinomycotina, Schizosaccharomycetes, Schizosaccharomycetales, Schizosaccharomycetaceae, Schizosaccharomyces, Schizosaccharomyces pombe (Fission yeast), Schizosaccharomyces pombe (strain 972 / ATCC 24843) (Fission yeast)	2759	FUNCTION: Functions redundantly with trm4a to methylate cytosine to m5C at several positions (48, 49, 60, 61 and 62) in tRNA(Asp). {ECO:0000269|PubMed:23074192}.	trm4b SPAC23C4.17
O14019	cellular organisms, Eukaryota, Opisthokonta, Fungi, Dikarya, Ascomycota, Taphrinomycotina, Schizosaccharomycetes, Schizosaccharomycetales, Schizosaccharomycetaceae, Schizosaccharomyces, Schizosaccharomyces pombe (Fission yeast), Schizosaccharomyces pombe (strain 972 / ATCC 24843) (Fission yeast)	2759	FUNCTION: Promotes K(+) uptake, by the potassium transporter trk1-trk2, which leads to the subsequent cellular resistance to toxic cations such as Na(+), Li(+) and Ca(2+). {ECO:0000269|PubMed:15870269, ECO:0000269|PubMed:16164595}.	hal4 ppk10 sat4 SPAC29A4.16
O14134	cellular organisms, Eukaryota, Opisthokonta, Fungi, Dikarya, Ascomycota, Taphrinomycotina, Schizosaccharomycetes, Schizosaccharomycetales, Schizosaccharomycetaceae, Schizosaccharomyces, Schizosaccharomyces pombe (Fission yeast), Schizosaccharomyces pombe (strain 972 / ATCC 24843) (Fission yeast)	2759	FUNCTION: Has a direct role in the mRNA export process. Appears to act within the rae1 mediated mRNA export pathway. {ECO:0000269|PubMed:12110682}.	elf1 SPAC3C7.08c
O14328	cellular organisms, Eukaryota, Opisthokonta, Fungi, Dikarya, Ascomycota, Taphrinomycotina, Schizosaccharomycetes, Schizosaccharomycetales, Schizosaccharomycetaceae, Schizosaccharomyces, Schizosaccharomyces pombe (Fission yeast), Schizosaccharomyces pombe (strain 972 / ATCC 24843) (Fission yeast)	2759		ksp1 ppk20 SPBC16E9.13
O22040	cellular organisms, Eukaryota, Viridiplantae, Streptophyta, Streptophytina, Embryophyta, Tracheophyta, Euphyllophyta, Spermatophyta, Magnoliophyta, Mesangiospermae, eudicotyledons, Gunneridae, Pentapetalae, rosids, malvids, Brassicales, Brassicaceae, Camelineae, Arabidopsis, Arabidopsis thaliana (Mouse-ear cress)	2759	FUNCTION: May be involved in an oxidative stress-mediated signaling cascade that phosphorylates downstream MAP kinases MPK3 and MPK6. May suppress auxin signaling that promotes cell cycle. Functionally redundant to ANP2 and ANP3 in the positive regulation of cytokinesis. {ECO:0000269|PubMed:10717008, ECO:0000269|PubMed:12034900}.	ANP1 At1g09000 F7G19.13
Q94BT0	cellular organisms, Eukaryota, Viridiplantae, Streptophyta, Streptophytina, Embryophyta, Tracheophyta, Euphyllophyta, Spermatophyta, Magnoliophyta, Mesangiospermae, eudicotyledons, Gunneridae, Pentapetalae, rosids, malvids, Brassicales, Brassicaceae, Camelineae, Arabidopsis, Arabidopsis thaliana (Mouse-ear cress)	2759	FUNCTION: Plays a major role in photosynthetic sucrose synthesis by catalyzing the rate-limiting step of sucrose biosynthesis from UDP-glucose and fructose- 6-phosphate. Involved in the regulation of carbon partitioning in the leaves of plants. May regulate the synthesis of sucrose and therefore play a major role as a limiting factor in the export of photoassimilates out of the leaf. Plays a role…	SPS1 SPSA1 At5g20280 F5O24.170
O22060	cellular organisms, Eukaryota, Viridiplantae, Streptophyta, Streptophytina, Embryophyta, Tracheophyta, Euphyllophyta, Spermatophyta, Magnoliophyta, Mesangiospermae, eudicotyledons, Gunneridae, Pentapetalae, rosids, malvids, Sapindales, Rutaceae, Aurantioideae, Citrus, Citrus unshiu (Satsuma mandarin) (Citrus nobilis var. unshiu)	2759	FUNCTION: Plays a role in photosynthetic sucrose synthesis by catalyzing the rate-limiting step of sucrose biosynthesis from UDP-glucose and fructose- 6-phosphate. Involved in the regulation of carbon partitioning in the leaves of plants. May regulate the synthesis of sucrose and therefore play a major role as a limiting factor in the export of photoassimilates out of the leaf. Plays a role for s…	SPS1
O22193	cellular organisms, Eukaryota, Viridiplantae, Streptophyta, Streptophytina, Embryophyta, Tracheophyta, Euphyllophyta, Spermatophyta, Magnoliophyta, Mesangiospermae, eudicotyledons, Gunneridae, Pentapetalae, rosids, malvids, Brassicales, Brassicaceae, Camelineae, Arabidopsis, Arabidopsis thaliana (Mouse-ear cress)	2759	FUNCTION: Functions as an E3 ubiquitin ligase. {ECO:0000250}.	PUB4 At2g23140 T20D16.23
O22208	cellular organisms, Eukaryota, Viridiplantae, Streptophyta, Streptophytina, Embryophyta, Tracheophyta, Euphyllophyta, Spermatophyta, Magnoliophyta, Mesangiospermae, eudicotyledons, Gunneridae, Pentapetalae, rosids, malvids, Brassicales, Brassicaceae, Camelineae, Arabidopsis, Arabidopsis thaliana (Mouse-ear cress)	2759	FUNCTION: Transcriptional activator involved in salt and osmotic stress responses. Functions as a stress sensor and transducer in a signaling pathway that resembles an ER stress response. Following salt stress, BZIP17 is cleaved by SBT6.1 (S1P) and S2P at the C-terminus and the N-terminal bZIP component is translocated to the nucleus, where it activates the expression of salt stress response gene…	BZIP17 At2g40950
O22241	cellular organisms, Eukaryota, Viridiplantae, Streptophyta, Streptophytina, Embryophyta, Tracheophyta, Euphyllophyta, Spermatophyta, Magnoliophyta, Mesangiospermae, eudicotyledons, Gunneridae, Pentapetalae, rosids, malvids, Brassicales, Brassicaceae, Camelineae, Arabidopsis, Arabidopsis thaliana (Mouse-ear cress)	2759	FUNCTION: Converts the prephenate produced from the shikimate-chorismate pathway into phenylalanine. {ECO:0000269|PubMed:17726025}.	ADT4 At3g44720 T32N15.11
Q1EHT7	cellular organisms, Eukaryota, Viridiplantae, Streptophyta, Streptophytina, Embryophyta, Tracheophyta, Euphyllophyta, Spermatophyta, Magnoliophyta, Mesangiospermae, Liliopsida, Petrosaviidae, commelinids, Poales, Poaceae, BOP clade, Oryzoideae, Oryzeae, Oryzinae, Oryza, Oryza sativa (Rice), Oryza sativa subsp. japonica (Rice)	2759		Os01g0256800 LOC_Os01g15300 P0711E10.43
O22243	cellular organisms, Eukaryota, Viridiplantae, Streptophyta, Streptophytina, Embryophyta, Tracheophyta, Euphyllophyta, Spermatophyta, Magnoliophyta, Mesangiospermae, eudicotyledons, Gunneridae, Pentapetalae, rosids, malvids, Brassicales, Brassicaceae, Camelineae, Arabidopsis, Arabidopsis thaliana (Mouse-ear cress)	2759		At2g47680 F17A22.7
O22437	cellular organisms, Eukaryota, Viridiplantae, Streptophyta, Streptophytina, Embryophyta, Tracheophyta, Euphyllophyta, Spermatophyta, Magnoliophyta, Mesangiospermae, eudicotyledons, Gunneridae, Pentapetalae, rosids, fabids, Fabales, Fabaceae, Papilionoideae, Fabeae, Pisum, Pisum sativum (Garden pea)	2759	FUNCTION: Involved in chlorophyll biosynthesis. Catalyzes the insertion of magnesium ion into protoporphyrin IX to yield Mg-protoporphyrin IX. The magnesium-chelatase is a complex of three subunits, CHLI, CHLD and CHLH. The reaction takes place in two steps, with an ATP-dependent activation followed by an ATP-dependent chelation step (By similarity). {ECO:0000250}.	CHLD
O65751	cellular organisms, Eukaryota, Viridiplantae, Streptophyta, Streptophytina, Embryophyta, Tracheophyta, Euphyllophyta, Spermatophyta, Magnoliophyta, Mesangiospermae, eudicotyledons, Gunneridae, Pentapetalae, rosids, fabids, Fabales, Fabaceae, Papilionoideae, Cicereae, Cicer, Cicer arietinum (Chickpea) (Garbanzo)	2759	FUNCTION: Required for the assembly and/or stability of the 40S ribosomal subunit. Required for the processing of the 20S rRNA-precursor to mature 18S rRNA in a late step of the maturation of 40S ribosomal subunits. {ECO:0000255|HAMAP-Rule:MF_03015}.	RAP40
O22715	cellular organisms, Eukaryota, Viridiplantae, Streptophyta, Streptophytina, Embryophyta, Tracheophyta, Euphyllophyta, Spermatophyta, Magnoliophyta, Mesangiospermae, eudicotyledons, Gunneridae, Pentapetalae, rosids, malvids, Brassicales, Brassicaceae, Camelineae, Arabidopsis, Arabidopsis thaliana (Mouse-ear cress)	2759	FUNCTION: Subunit of clathrin-associated adaptor protein complex 1 that plays a role in protein sorting at the trans-Golgi network and early endosomes (TGN/EE). The AP complexes mediate the recruitment of clathrin to membranes and the recognition of sorting signals within the cytosolic tails of transmembrane cargo molecules. Required for KNOLLE localization at the cell plate to mediate cytokinesi…	AP1M2 HAP13 At1g60780 F8A5.29
O22773	cellular organisms, Eukaryota, Viridiplantae, Streptophyta, Streptophytina, Embryophyta, Tracheophyta, Euphyllophyta, Spermatophyta, Magnoliophyta, Mesangiospermae, eudicotyledons, Gunneridae, Pentapetalae, rosids, malvids, Brassicales, Brassicaceae, Camelineae, Arabidopsis, Arabidopsis thaliana (Mouse-ear cress)	2759		At4g02530 T10P11.17
O22793	cellular organisms, Eukaryota, Viridiplantae, Streptophyta, Streptophytina, Embryophyta, Tracheophyta, Euphyllophyta, Spermatophyta, Magnoliophyta, Mesangiospermae, eudicotyledons, Gunneridae, Pentapetalae, rosids, malvids, Brassicales, Brassicaceae, Camelineae, Arabidopsis, Arabidopsis thaliana (Mouse-ear cress)	2759	FUNCTION: Involved in plastid rRNA processing and consequently in translation and early chloroplast differentiation (PubMed:12678554). Involved in organellar RNA editing. Required for the processing of multiple editing sites in plastids (PubMed:22411807, PubMed:23818871). {ECO:0000269|PubMed:12678554, ECO:0000269|PubMed:22411807, ECO:0000269|PubMed:23818871}.	MORF2 DAL1 RIP2 At2g33430
O22799	cellular organisms, Eukaryota, Viridiplantae, Streptophyta, Streptophytina, Embryophyta, Tracheophyta, Euphyllophyta, Spermatophyta, Magnoliophyta, Mesangiospermae, eudicotyledons, Gunneridae, Pentapetalae, rosids, malvids, Brassicales, Brassicaceae, Camelineae, Arabidopsis, Arabidopsis thaliana (Mouse-ear cress)	2759		At2g33490 F4P9.26
O22806	cellular organisms, Eukaryota, Viridiplantae, Streptophyta, Streptophytina, Embryophyta, Tracheophyta, Euphyllophyta, Spermatophyta, Magnoliophyta, Mesangiospermae, eudicotyledons, Gunneridae, Pentapetalae, rosids, malvids, Brassicales, Brassicaceae, Camelineae, Arabidopsis, Arabidopsis thaliana (Mouse-ear cress)	2759	FUNCTION: Essential component of the mitotic checkpoint. Required for normal mitosis progression. The mitotic checkpoint delays anaphase until all chromosomes are properly attached to the mitotic spindle. One of its checkpoint functions may be to inhibit the activity of the anaphase-promoting complex/cyclosome (APC/C) by blocking the binding of CDC20 to APC/C (By similarity). {ECO:0000250, ECO:00…	BUBR1 MAD3 At2g33560 F4P9.33
O22864	cellular organisms, Eukaryota, Viridiplantae, Streptophyta, Streptophytina, Embryophyta, Tracheophyta, Euphyllophyta, Spermatophyta, Magnoliophyta, Mesangiospermae, eudicotyledons, Gunneridae, Pentapetalae, rosids, malvids, Brassicales, Brassicaceae, Camelineae, Arabidopsis, Arabidopsis thaliana (Mouse-ear cress)	2759	FUNCTION: Probable transcription factor. {ECO:0000250}.	NLP8 At2g43500 T1O24.24
O22898	cellular organisms, Eukaryota, Viridiplantae, Streptophyta, Streptophytina, Embryophyta, Tracheophyta, Euphyllophyta, Spermatophyta, Magnoliophyta, Mesangiospermae, eudicotyledons, Gunneridae, Pentapetalae, rosids, malvids, Brassicales, Brassicaceae, Camelineae, Arabidopsis, Arabidopsis thaliana (Mouse-ear cress)	2759	FUNCTION: Activation of long-chain fatty acids for both synthesis of cellular lipids, and degradation via beta-oxidation. Acts in both the wax and cutin pathways. Preferentially uses palmitate, palmitoleate, linoleate and eicosenoate. Seems to have a specific activity against very long-chain fatty acid (VLCFA) class with acids longer than 24 carbons (C(24)). {ECO:0000269|PubMed:12228482, ECO:0000…	LACS1 CER8 At2g47240 T8I13.8
O22899	cellular organisms, Eukaryota, Viridiplantae, Streptophyta, Streptophytina, Embryophyta, Tracheophyta, Euphyllophyta, Spermatophyta, Magnoliophyta, Mesangiospermae, eudicotyledons, Gunneridae, Pentapetalae, rosids, malvids, Brassicales, Brassicaceae, Camelineae, Arabidopsis, Arabidopsis thaliana (Mouse-ear cress)	2759	FUNCTION: May be involved in pre-mRNA splicing. {ECO:0000305}.	At2g47250 T08I13.9
O22938	cellular organisms, Eukaryota, Viridiplantae, Streptophyta, Streptophytina, Embryophyta, Tracheophyta, Euphyllophyta, Spermatophyta, Magnoliophyta, Mesangiospermae, eudicotyledons, Gunneridae, Pentapetalae, rosids, malvids, Brassicales, Brassicaceae, Camelineae, Arabidopsis, Arabidopsis thaliana (Mouse-ear cress)	2759	FUNCTION: Leucine-rich repeat receptor-like protein kinase that may play a role in vascular tissues development. {ECO:0000250|UniProtKB:Q9SJQ1}.	PXC3 At2g41820 T11A7.8
O22993	cellular organisms, Eukaryota, Viridiplantae, Streptophyta, Streptophytina, Embryophyta, Tracheophyta, Euphyllophyta, Spermatophyta, Magnoliophyta, Mesangiospermae, eudicotyledons, Gunneridae, Pentapetalae, rosids, malvids, Brassicales, Brassicaceae, Camelineae, Arabidopsis, Arabidopsis thaliana (Mouse-ear cress)	2759	FUNCTION: Functions in chloroplast biogenesis and chloroplast division (PubMed:10417716, PubMed:22900897). Required for plastid development during embryogenesis (PubMed:22900897, PubMed:24964212). Might be involved in chaperone functions or play a structural role in the thylakoid FtsH complex (PubMed:12185496). {ECO:0000269|PubMed:10417716, ECO:0000269|PubMed:22900897, ECO:0000269|PubMed:24964212…	FTSHI1 ARC1 At4g23940 T19F6.22 T32A16.10
O23006	cellular organisms, Eukaryota, Viridiplantae, Streptophyta, Streptophytina, Embryophyta, Tracheophyta, Euphyllophyta, Spermatophyta, Magnoliophyta, Mesangiospermae, eudicotyledons, Gunneridae, Pentapetalae, rosids, malvids, Brassicales, Brassicaceae, Camelineae, Arabidopsis, Arabidopsis thaliana (Mouse-ear cress)	2759	FUNCTION: Chitin elicitor-binding protein involved in the perception of chitin oligosaccharide elicitor. {ECO:0000269|PubMed:22891159}.	LYM2 At2g17120 F6P23.25
O23052	cellular organisms, Eukaryota, Viridiplantae, Streptophyta, Streptophytina, Embryophyta, Tracheophyta, Euphyllophyta, Spermatophyta, Magnoliophyta, Mesangiospermae, eudicotyledons, Gunneridae, Pentapetalae, rosids, malvids, Brassicales, Brassicaceae, Camelineae, Arabidopsis, Arabidopsis thaliana (Mouse-ear cress)	2759		At1g05150 YUP8H12.24
O23140	cellular organisms, Eukaryota, Viridiplantae, Streptophyta, Streptophytina, Embryophyta, Tracheophyta, Euphyllophyta, Spermatophyta, Magnoliophyta, Mesangiospermae, eudicotyledons, Gunneridae, Pentapetalae, rosids, malvids, Brassicales, Brassicaceae, Camelineae, Arabidopsis, Arabidopsis thaliana (Mouse-ear cress)	2759	FUNCTION: Subunit of the adaptor protein complex 2 (AP-2). Adaptor protein complexes function in protein transport via transport vesicles in different membrane traffic pathways. Adaptor protein complexes are vesicle coat components and appear to be involved in cargo selection and vesicle formation. AP-2 is involved in clathrin-dependent endocytosis in which cargo proteins are incorporated into ve…	AP2M AP47/50 At5g46630 MZA15.2
O23144	cellular organisms, Eukaryota, Viridiplantae, Streptophyta, Streptophytina, Embryophyta, Tracheophyta, Euphyllophyta, Spermatophyta, Magnoliophyta, Mesangiospermae, eudicotyledons, Gunneridae, Pentapetalae, rosids, malvids, Brassicales, Brassicaceae, Camelineae, Arabidopsis, Arabidopsis thaliana (Mouse-ear cress)	2759	FUNCTION: Promotes AHA1 plasma membrane ATPase activity by binding to a site different from the 14-3-3 binding site. {ECO:0000269|PubMed:12182706, ECO:0000269|PubMed:16279950}.	PPI1 At4g27500 F27G19.100
O23181	cellular organisms, Eukaryota, Viridiplantae, Streptophyta, Streptophytina, Embryophyta, Tracheophyta, Euphyllophyta, Spermatophyta, Magnoliophyta, Mesangiospermae, eudicotyledons, Gunneridae, Pentapetalae, rosids, malvids, Brassicales, Brassicaceae, Camelineae, Arabidopsis, Arabidopsis thaliana (Mouse-ear cress)	2759	FUNCTION: Possesses non-specific lipolytic acyl hydrolase (LAH) activity. Catalyzes the hydrolysis of the neutral lipids monogalactosyldiacylglycerol (MGDG), digalactosyldiacylglycerol (DGDG) and phosphatidylglycerol (PG), and less efficiently the polar lipids phosphatidylcholine (PC) and phosphatidylinositol (PI), but not the storage lipid triacylglycerol (TAG). May play a role in root developme…	PLP3 At4g37050 AP22.16 C7A10.310
O23207	cellular organisms, Eukaryota, Viridiplantae, Streptophyta, Streptophytina, Embryophyta, Tracheophyta, Euphyllophyta, Spermatophyta, Magnoliophyta, Mesangiospermae, eudicotyledons, Gunneridae, Pentapetalae, rosids, malvids, Brassicales, Brassicaceae, Camelineae, Arabidopsis, Arabidopsis thaliana (Mouse-ear cress)	2759	FUNCTION: Catalyzes the transfer of electrons from NADH and NADPH to reduce quinone to the hydroquinone state. {ECO:0000250|UniProtKB:Q9LSQ5}.	At4g36750 C7A10.610
O23372	cellular organisms, Eukaryota, Viridiplantae, Streptophyta, Streptophytina, Embryophyta, Tracheophyta, Euphyllophyta, Spermatophyta, Magnoliophyta, Mesangiospermae, eudicotyledons, Gunneridae, Pentapetalae, rosids, malvids, Brassicales, Brassicaceae, Camelineae, Arabidopsis, Arabidopsis thaliana (Mouse-ear cress)	2759	FUNCTION: Histone methyltransferase specifically required for trimethylation of 'Lys-4' of histone H3 (H3K4me3) and is crucial for both sporophyte and gametophyte development (PubMed:21037105, PubMed:20937886).	ATXR3 SDG2 SET2 At4g15180 dl3635w FCAALL.214
O23461	cellular organisms, Eukaryota, Viridiplantae, Streptophyta, Streptophytina, Embryophyta, Tracheophyta, Euphyllophyta, Spermatophyta, Magnoliophyta, Mesangiospermae, eudicotyledons, Gunneridae, Pentapetalae, rosids, malvids, Brassicales, Brassicaceae, Camelineae, Arabidopsis, Arabidopsis thaliana (Mouse-ear cress)	2759	FUNCTION: Arabinose kinase. Involved in the salvage pathway which converts free L-arabinose to UDP-L-arabinose. May play a role in arabinose transport. {ECO:0000269|PubMed:10344205}.	ARA1 ISA1 At4g16130 dl4105w FCAALL.288
O23530	cellular organisms, Eukaryota, Viridiplantae, Streptophyta, Streptophytina, Embryophyta, Tracheophyta, Euphyllophyta, Spermatophyta, Magnoliophyta, Mesangiospermae, eudicotyledons, Gunneridae, Pentapetalae, rosids, malvids, Brassicales, Brassicaceae, Camelineae, Arabidopsis, Arabidopsis thaliana (Mouse-ear cress)	2759	FUNCTION: Disease resistance protein of the TIR-NB-LRR-type. Part of the RPP5 locus that contains a cluster of several paralogous disease resistance (R) genes. Resistance proteins guard the plant against pathogens that contain an appropriate avirulence protein via an indirect interaction with this avirulence protein. That triggers a defense system including the hypersensitive response, which rest…	SNC1 BAL At4g16890 dl4475c FCAALL.51
O23596	cellular organisms, Eukaryota, Viridiplantae, Streptophyta, Streptophytina, Embryophyta, Tracheophyta, Euphyllophyta, Spermatophyta, Magnoliophyta, Mesangiospermae, eudicotyledons, Gunneridae, Pentapetalae, rosids, malvids, Brassicales, Brassicaceae, Camelineae, Arabidopsis, Arabidopsis thaliana (Mouse-ear cress)	2759		At4g17550 dl4810c FCAALL.41
O23702	cellular organisms, Eukaryota, Viridiplantae, Streptophyta, Streptophytina, Embryophyta, Tracheophyta, Euphyllophyta, Spermatophyta, Magnoliophyta, Mesangiospermae, eudicotyledons, Gunneridae, Pentapetalae, rosids, malvids, Brassicales, Brassicaceae, Camelineae, Arabidopsis, Arabidopsis thaliana (Mouse-ear cress)	2759	FUNCTION: Involved in controlling the equilibrium between tubular and stacked structures in the Golgi complex (By similarity). Required for cortical microtubules (MTs) arrangement that confers cell shape. Regulates the width of leaves by controlling the polar elongation of leaf cells. Involved in the regulation of trichome branching. Seems to not be able to regulate gene transcription. Regulates …	AN DOQ At1g01510 F22L4.6
O23755	cellular organisms, Eukaryota, Viridiplantae, Streptophyta, Streptophytina, Embryophyta, Tracheophyta, Euphyllophyta, Spermatophyta, Magnoliophyta, Mesangiospermae, eudicotyledons, Gunneridae, Pentapetalae, Caryophyllales, Amaranthaceae, Betoideae, Beta, Beta vulgaris (Sugar beet)	2759	FUNCTION: Catalyzes the GTP-dependent ribosomal translocation step during translation elongation. During this step, the ribosome changes from the pre-translocational (PRE) to the post-translocational (POST) state as the newly formed A-site-bound peptidyl-tRNA and P-site-bound deacylated tRNA move to the P and E sites, respectively. Catalyzes the coordinated movement of the two tRNA molecules, the…
O23826	cellular organisms, Eukaryota, Viridiplantae, Streptophyta, Streptophytina, Embryophyta, Tracheophyta, Euphyllophyta, Spermatophyta, Magnoliophyta, Mesangiospermae, eudicotyledons, Gunneridae, Pentapetalae, asterids, lamiids, Solanales, Solanaceae, Nicotianoideae, Nicotianeae, Nicotiana, Nicotiana tabacum (Common tobacco)	2759	FUNCTION: Responsible for microtubule translocation. May be important for the organization of phragmoplast-specific arrays of microtubules (PubMed:7983184). Plays an essential role in stabilizing the mitotic spindle. Required during mitotic cytokinesis (By similarity). {ECO:0000250|UniProtKB:F4IIS5, ECO:0000269|PubMed:7983184}.	KIN5C TKRP125
O24160	cellular organisms, Eukaryota, Viridiplantae, Streptophyta, Streptophytina, Embryophyta, Tracheophyta, Euphyllophyta, Spermatophyta, Magnoliophyta, Mesangiospermae, eudicotyledons, Gunneridae, Pentapetalae, asterids, lamiids, Solanales, Solanaceae, Nicotianoideae, Nicotianeae, Nicotiana, Nicotiana tabacum (Common tobacco)	2759	FUNCTION: Transcriptional activator that binds specifically to the DNA sequence 5'-TGACG-3'. Recognizes ocs elements like the as-1 motif of the cauliflower mosaic virus 35S promoter. Binding to the as-1-like cis elements mediate auxin- and salicylic acid-inducible transcription.	TGA21
O24308	cellular organisms, Eukaryota, Viridiplantae, Streptophyta, Streptophytina, Embryophyta, Tracheophyta, Euphyllophyta, Spermatophyta, Magnoliophyta, Mesangiospermae, eudicotyledons, Gunneridae, Pentapetalae, rosids, fabids, Fabales, Fabaceae, Papilionoideae, Fabeae, Pisum, Pisum sativum (Garden pea)	2759	FUNCTION: Control of topological states of DNA by transient breakage and subsequent rejoining of DNA strands. Topoisomerase II makes double-strand breaks.	TOP2 TOPII
O24371	cellular organisms, Eukaryota, Viridiplantae, Streptophyta, Streptophytina, Embryophyta, Tracheophyta, Euphyllophyta, Spermatophyta, Magnoliophyta, Mesangiospermae, eudicotyledons, Gunneridae, Pentapetalae, asterids, lamiids, Solanales, Solanaceae, Solanoideae, Solaneae, Solanum, Solanum tuberosum (Potato)	2759	FUNCTION: Plant lipoxygenases may be involved in a number of diverse aspects of plant physiology including growth and development, pest resistance, and senescence or responses to wounding. Required for the regulation of wound-induced gene expression, but is not involved in the bulk production of jasmonate upon wounding. Catalyzes the hydroperoxidation of lipids containing a cis,cis-1,4-pentadiene…	LOX3.1 LOX-H3
O24467	cellular organisms, Eukaryota, Viridiplantae, Streptophyta, Streptophytina, Embryophyta, Tracheophyta, Euphyllophyta, Spermatophyta, Magnoliophyta, Mesangiospermae, eudicotyledons, Gunneridae, Pentapetalae, rosids, fabids, Rosales, Rosaceae, Maloideae, Amygdaleae, Prunus, Prunus armeniaca (Apricot) (Armeniaca vulgaris)	2759
O24629	cellular organisms, Eukaryota, Viridiplantae, Streptophyta, Streptophytina, Embryophyta, Tracheophyta, Euphyllophyta, Spermatophyta, Magnoliophyta, Mesangiospermae, eudicotyledons, Gunneridae, Pentapetalae, rosids, malvids, Brassicales, Brassicaceae, Camelineae, Arabidopsis, Arabidopsis thaliana (Mouse-ear cress)	2759	FUNCTION: Essential protein. Sigma factors are initiation factors that promote the attachment of plastid-encoded RNA polymerase (PEP) to specific initiation sites and are then released. Controls the transcription of the psaA gene and thus modulates photosystem stoichiometry. Thereby maintains a harmonious electron flow and photosynthetic efficiency. {ECO:0000269|PubMed:10734058, ECO:0000269|PubMe…	SIGA RPOD1 SIG1 SIG2 SIGB At1g64860 F13O11.16
O42947	cellular organisms, Eukaryota, Opisthokonta, Fungi, Dikarya, Ascomycota, Taphrinomycotina, Schizosaccharomycetes, Schizosaccharomycetales, Schizosaccharomycetaceae, Schizosaccharomyces, Schizosaccharomyces pombe (Fission yeast), Schizosaccharomyces pombe (strain 972 / ATCC 24843) (Fission yeast)	2759		SPBC16H5.12c
O43052	cellular organisms, Eukaryota, Opisthokonta, Fungi, Dikarya, Ascomycota, Taphrinomycotina, Schizosaccharomycetes, Schizosaccharomycetales, Schizosaccharomycetaceae, Schizosaccharomyces, Schizosaccharomyces pombe (Fission yeast), Schizosaccharomyces pombe (strain 972 / ATCC 24843) (Fission yeast)	2759	FUNCTION: GTPase-activating protein for Rho1. Involved in the F-actin patch localization, cell morphogenesis, regulation of septation, and cell wall synthesis. {ECO:0000269|PubMed:11737264}.	rga1 SPBC3F6.05
O47950	cellular organisms, Eukaryota, Opisthokonta, Fungi, Dikarya, Ascomycota, saccharomyceta, Pezizomycotina, leotiomyceta, sordariomyceta, Sordariomycetes, Sordariomycetidae, Sordariales, Sordariaceae, Neurospora, Neurospora crassa, Neurospora crassa (strain ATCC 24698 / 74-OR23-1A / CBS 708.71 / DSM 1257 / FGSC 987)	2759	FUNCTION: Core subunit of the mitochondrial membrane respiratory chain NADH dehydrogenase (Complex I) that is believed to belong to the minimal assembly required for catalysis. Complex I functions in the transfer of electrons from NADH to the respiratory chain. The immediate electron acceptor for the enzyme is believed to be ubiquinone.	G17A4.170 NCU03953
O48520	cellular organisms, Eukaryota, Viridiplantae, Streptophyta, Streptophytina, Embryophyta, Tracheophyta, Euphyllophyta, Spermatophyta, Magnoliophyta, Mesangiospermae, eudicotyledons, Gunneridae, Pentapetalae, rosids, malvids, Brassicales, Brassicaceae, Camelineae, Arabidopsis, Arabidopsis thaliana (Mouse-ear cress)	2759	FUNCTION: The function of the small subunit is not yet clear.	POLD2 At2g42120 T24P15.3
O48593	cellular organisms, Eukaryota, Viridiplantae, Streptophyta, Streptophytina, Embryophyta, Tracheophyta, Euphyllophyta, Spermatophyta, Magnoliophyta, Mesangiospermae, eudicotyledons, Gunneridae, Pentapetalae, rosids, malvids, Brassicales, Brassicaceae, Camelineae, Arabidopsis, Arabidopsis thaliana (Mouse-ear cress)	2759		SYNO NS1 OVA8 At4g17300 dl4685w
O48626	cellular organisms, Eukaryota, Viridiplantae, Streptophyta, Streptophytina, Embryophyta, Tracheophyta, Euphyllophyta, Spermatophyta, Magnoliophyta, Mesangiospermae, eudicotyledons, Gunneridae, Pentapetalae, rosids, malvids, Brassicales, Brassicaceae, Camelineae, Arabidopsis, Arabidopsis thaliana (Mouse-ear cress)	2759	FUNCTION: May be required for accurate chromosome segregation. Required for proper maturation of seed storage proteins. Forms a complex with MAG2, MIP2 and MIP3 on the endoplasmic reticulum that may be responsible for efficient transport of seed storage proteins. {ECO:0000269|PubMed:24118572, ECO:0000305}.	ZW10 MIP1 At2g32900 T21L14.16
O48651	cellular organisms, Eukaryota, Viridiplantae, Streptophyta, Streptophytina, Embryophyta, Tracheophyta, Euphyllophyta, Spermatophyta, Magnoliophyta, Mesangiospermae, eudicotyledons, Gunneridae, Pentapetalae, asterids, campanulids, Apiales, Apiineae, Araliaceae, Panax, Panax ginseng (Korean ginseng)	2759	FUNCTION: Catalyzes the first oxygenation step in sterol biosynthesis and is suggested to be one of the rate-limiting enzymes in this pathway. {ECO:0000250|UniProtKB:Q9SM02}.
O48722	cellular organisms, Eukaryota, Viridiplantae, Streptophyta, Streptophytina, Embryophyta, Tracheophyta, Euphyllophyta, Spermatophyta, Magnoliophyta, Mesangiospermae, eudicotyledons, Gunneridae, Pentapetalae, rosids, malvids, Brassicales, Brassicaceae, Camelineae, Arabidopsis, Arabidopsis thaliana (Mouse-ear cress)	2759	FUNCTION: Probable inactive heme oxygenase. Binds protoporphyrin IX, a precursor for both heme and chlorophyll biosynthesis. Plays a minor role in phytochrome assembly and photomorphogenesis. {ECO:0000269|PubMed:16428602, ECO:0000269|PubMed:19860740}.	HO2 At2g26550 T9J22.22
O48780	cellular organisms, Eukaryota, Viridiplantae, Streptophyta, Streptophytina, Embryophyta, Tracheophyta, Euphyllophyta, Spermatophyta, Magnoliophyta, Mesangiospermae, eudicotyledons, Gunneridae, Pentapetalae, rosids, malvids, Brassicales, Brassicaceae, Camelineae, Arabidopsis, Arabidopsis thaliana (Mouse-ear cress)	2759	FUNCTION: Active on both saturated and mono-unsaturated acyl chains C16 to C20. {ECO:0000269|PubMed:16765910}.	KCS11 At2g26640 F18A8.1
O48844	cellular organisms, Eukaryota, Viridiplantae, Streptophyta, Streptophytina, Embryophyta, Tracheophyta, Euphyllophyta, Spermatophyta, Magnoliophyta, Mesangiospermae, eudicotyledons, Gunneridae, Pentapetalae, rosids, malvids, Brassicales, Brassicaceae, Camelineae, Arabidopsis, Arabidopsis thaliana (Mouse-ear cress)	2759	FUNCTION: Acts as a regulatory subunit of the 26 proteasome which is involved in the ATP-dependent degradation of ubiquitinated proteins. {ECO:0000250}.	RPN2A At2g32730 F24L7.13
O48847	cellular organisms, Eukaryota, Viridiplantae, Streptophyta, Streptophytina, Embryophyta, Tracheophyta, Euphyllophyta, Spermatophyta, Magnoliophyta, Mesangiospermae, eudicotyledons, Gunneridae, Pentapetalae, rosids, malvids, Brassicales, Brassicaceae, Camelineae, Arabidopsis, Arabidopsis thaliana (Mouse-ear cress)	2759	FUNCTION: Transcription repressor subunit of the SEU-SLK1 and SEU-SLK2 transcriptional corepressor of abiotic stress (e.g. salt and osmotic stress) response genes, by means of an epigenetic process involving histone modification (e.g. H3K9 and H3K14 acetylation), probably by recruiting HDAC, to facilitate the condensation of chromatin thus preventing transcription at the target genes (PubMed:2456…	LUH MUM1 At2g32700 F24L7.16
O48915	cellular organisms, Eukaryota, Viridiplantae, Streptophyta, Streptophytina, Embryophyta, Tracheophyta, Euphyllophyta, Spermatophyta, Magnoliophyta, Mesangiospermae, eudicotyledons, Gunneridae, Pentapetalae, rosids, malvids, Brassicales, Brassicaceae, Camelineae, Arabidopsis, Arabidopsis thaliana (Mouse-ear cress)	2759	FUNCTION: Involved in disease resistance. Required for resistance conferred by multiple R genes recognizing different bacterial and oomycete pathogen isolates like avirulent P.syringae or H.parasitica (downy mildew). Required for the establishment of hypersensitive response (HR) and systemic acquired resistance (SAR) after infection with the bacterial pathogen P.syringae DC3000 carrying avrRpt2. …	NDR1 At3g20600 K10D20.24
O48921	cellular organisms, Eukaryota, Viridiplantae, Streptophyta, Streptophytina, Embryophyta, Tracheophyta, Euphyllophyta, Spermatophyta, Magnoliophyta, Mesangiospermae, eudicotyledons, Gunneridae, Pentapetalae, rosids, fabids, Fabales, Fabaceae, Papilionoideae, Phaseoleae, Glycine, Soja, Glycine max (Soybean) (Glycine hispida)	2759		CYP97B2
O48963	cellular organisms, Eukaryota, Viridiplantae, Streptophyta, Streptophytina, Embryophyta, Tracheophyta, Euphyllophyta, Spermatophyta, Magnoliophyta, Mesangiospermae, eudicotyledons, Gunneridae, Pentapetalae, rosids, malvids, Brassicales, Brassicaceae, Camelineae, Arabidopsis, Arabidopsis thaliana (Mouse-ear cress)	2759	FUNCTION: Protein kinase that acts as a blue light photoreceptor in a signal-transduction pathway for photo-induced movements. Phosphorylates BLUS1, a kinase involved in stomatal opening. Required for blue light mediated mRNA destabilization. Mediates calcium spiking of extracellular origin in response to a low rate of blue light. Also mediates rapid membrane depolarization and growth inhibition …	PHOT1 JK224 NPH1 RPT1 At3g45780 T6D9_110
Q94F88	cellular organisms, Eukaryota, Viridiplantae, Streptophyta, Streptophytina, Embryophyta, Tracheophyta, Euphyllophyta, Spermatophyta, Magnoliophyta, Mesangiospermae, eudicotyledons, Gunneridae, Pentapetalae, rosids, malvids, Brassicales, Brassicaceae, Camelineae, Arabidopsis, Arabidopsis thaliana (Mouse-ear cress)	2759	FUNCTION: Involved in the CpXpG methylation and in gene silencing. Methylates preferentially transposon-related sequences. Functionally redundant to DRM1/DRM2 to maintain non-CpG methylation. Involved in RNA-directed DNA methylation. {ECO:0000269|PubMed:11349138, ECO:0000269|PubMed:11459824, ECO:0000269|PubMed:11790305, ECO:0000269|PubMed:14680640}.	CMT3 At1g69770 T6C23.3
O49292	cellular organisms, Eukaryota, Viridiplantae, Streptophyta, Streptophytina, Embryophyta, Tracheophyta, Euphyllophyta, Spermatophyta, Magnoliophyta, Mesangiospermae, eudicotyledons, Gunneridae, Pentapetalae, rosids, malvids, Brassicales, Brassicaceae, Camelineae, Arabidopsis, Arabidopsis thaliana (Mouse-ear cress)	2759		PPD4 At1g77090 F22K20.16
O49403	cellular organisms, Eukaryota, Viridiplantae, Streptophyta, Streptophytina, Embryophyta, Tracheophyta, Euphyllophyta, Spermatophyta, Magnoliophyta, Mesangiospermae, eudicotyledons, Gunneridae, Pentapetalae, rosids, malvids, Brassicales, Brassicaceae, Camelineae, Arabidopsis, Arabidopsis thaliana (Mouse-ear cress)	2759	FUNCTION: Transcriptional activator that specifically binds DNA sequence 5'-AGAAnnTTCT-3' known as heat shock promoter elements (HSE).	HSFA4A HSF15 HSF21 At4g18880 F13C5.50
O49429	cellular organisms, Eukaryota, Viridiplantae, Streptophyta, Streptophytina, Embryophyta, Tracheophyta, Euphyllophyta, Spermatophyta, Magnoliophyta, Mesangiospermae, eudicotyledons, Gunneridae, Pentapetalae, rosids, malvids, Brassicales, Brassicaceae, Camelineae, Arabidopsis, Arabidopsis thaliana (Mouse-ear cress)	2759	FUNCTION: Involved in organellar RNA editing. Required for the processing of numerous RNA editing sites in mitochondria (PubMed:22411807, PubMed:23818871). Binds to the mitochondrial MEF19 and MEF21 factors, two pentatricopeptide repeat-containing proteins involved in RNA editing (PubMed:22411807). {ECO:0000269|PubMed:22411807, ECO:0000269|PubMed:23818871}.	MORF1 RIP8 At4g20020
O49453	cellular organisms, Eukaryota, Viridiplantae, Streptophyta, Streptophytina, Embryophyta, Tracheophyta, Euphyllophyta, Spermatophyta, Magnoliophyta, Mesangiospermae, eudicotyledons, Gunneridae, Pentapetalae, rosids, malvids, Brassicales, Brassicaceae, Camelineae, Arabidopsis, Arabidopsis thaliana (Mouse-ear cress)	2759		At4g28440 F20O9.120
O49508	cellular organisms, Eukaryota, Viridiplantae, Streptophyta, Streptophytina, Embryophyta, Tracheophyta, Euphyllophyta, Spermatophyta, Magnoliophyta, Mesangiospermae, eudicotyledons, Gunneridae, Pentapetalae, rosids, malvids, Brassicales, Brassicaceae, Camelineae, Arabidopsis, Arabidopsis thaliana (Mouse-ear cress)	2759		At4g18380 F28J12.40
O49607	cellular organisms, Eukaryota, Viridiplantae, Streptophyta, Streptophytina, Embryophyta, Tracheophyta, Euphyllophyta, Spermatophyta, Magnoliophyta, Mesangiospermae, eudicotyledons, Gunneridae, Pentapetalae, rosids, malvids, Brassicales, Brassicaceae, Camelineae, Arabidopsis, Arabidopsis thaliana (Mouse-ear cress)	2759		SBT1.6 SLP2 At4g34980 M4E13.40
O49814	cellular organisms, Eukaryota, Viridiplantae, Streptophyta, Streptophytina, Embryophyta, Tracheophyta, Euphyllophyta, Spermatophyta, Magnoliophyta, Mesangiospermae, eudicotyledons, Gunneridae, Pentapetalae, asterids, lamiids, Solanales, Solanaceae, Solanoideae, Capsiceae, Capsicum (peppers), Capsicum annuum (Bell pepper)	2759	FUNCTION: Nonheme diiron monooxygenase involved in the biosynthesis of xanthophylls. Specific for beta-ring hydroxylations of beta-carotene. Produces beta-cryptoxanthin and zeaxanthin. Uses ferredoxin as an electron donor. {ECO:0000269|PubMed:9555077}.	CA2
O49939	cellular organisms, Eukaryota, Viridiplantae, Streptophyta, Streptophytina, Embryophyta, Tracheophyta, Euphyllophyta, Spermatophyta, Magnoliophyta, Mesangiospermae, eudicotyledons, Gunneridae, Pentapetalae, Caryophyllales, Amaranthaceae, Chenopodioideae, Anserineae, Spinacia, Spinacia oleracea (Spinach)	2759	FUNCTION: PPIases accelerate the folding of proteins. It catalyzes the cis-trans isomerization of proline imidic peptide bonds in oligopeptides. Has a regulatory effect on thylakoid protein phosphorylation.	TLP40 TLR40
O49954	cellular organisms, Eukaryota, Viridiplantae, Streptophyta, Streptophytina, Embryophyta, Tracheophyta, Euphyllophyta, Spermatophyta, Magnoliophyta, Mesangiospermae, eudicotyledons, Gunneridae, Pentapetalae, asterids, lamiids, Solanales, Solanaceae, Solanoideae, Solaneae, Solanum, Solanum tuberosum (Potato)	2759	FUNCTION: The glycine cleavage system catalyzes the degradation of glycine. The P protein binds the alpha-amino group of glycine through its pyridoxal phosphate cofactor; CO(2) is released and the remaining methylamine moiety is then transferred to the lipoamide cofactor of the H protein.	GDCSP
P26969	cellular organisms, Eukaryota, Viridiplantae, Streptophyta, Streptophytina, Embryophyta, Tracheophyta, Euphyllophyta, Spermatophyta, Magnoliophyta, Mesangiospermae, eudicotyledons, Gunneridae, Pentapetalae, rosids, fabids, Fabales, Fabaceae, Papilionoideae, Fabeae, Pisum, Pisum sativum (Garden pea)	2759	FUNCTION: The glycine cleavage system catalyzes the degradation of glycine. The P protein binds the alpha-amino group of glycine through its pyridoxal phosphate cofactor; CO(2) is released and the remaining methylamine moiety is then transferred to the lipoamide cofactor of the H protein.	GDCSP GDCP
A0A023PXC2	cellular organisms, Eukaryota, Opisthokonta, Fungi, Dikarya, Ascomycota, saccharomyceta, Saccharomycotina (true yeasts), Saccharomycetes, Saccharomycetales (budding yeasts), Saccharomycetaceae, Saccharomyces, Saccharomyces cerevisiae (Baker's yeast), Saccharomyces cerevisiae (strain ATCC 204508 / S288c) (Baker's yeast)	2759		YEL053W-A
O54781	cellular organisms, Eukaryota, Opisthokonta, Metazoa, Eumetazoa, Bilateria, Deuterostomia, Chordata, Craniata, Vertebrata, Gnathostomata (jawed vertebrates), Teleostomi, Euteleostomi, Sarcopterygii, Dipnotetrapodomorpha, Tetrapoda, Amniota, Mammalia, Theria, Eutheria, Boreoeutheria, Euarchontoglires, Glires (Rodents and rabbits), Rodentia, Sciurognathi, Muroidea, Muridae, Murinae, Mus, Mus, Mus m…	2759	FUNCTION: Serine/arginine-rich protein-specific kinase which specifically phosphorylates its substrates at serine residues located in regions rich in arginine/serine dipeptides, known as RS domains and is involved in the phosphorylation of SR splicing factors and the regulation of splicing. Promotes neuronal apoptosis by up-regulating cyclin-D1 (CCND1) expression. This is done by the phosphorylat…	Srpk2
O60100	cellular organisms, Eukaryota, Opisthokonta, Fungi, Dikarya, Ascomycota, Taphrinomycotina, Schizosaccharomycetes, Schizosaccharomycetales, Schizosaccharomycetaceae, Schizosaccharomyces, Schizosaccharomyces pombe (Fission yeast), Schizosaccharomyces pombe (strain 972 / ATCC 24843) (Fission yeast)	2759	FUNCTION: Required for nuclear protein import, its predominant substrate seems to be ribosomal proteins. Binds to nucleoporins and the GTP-bound form of gsp1 (Ran) (By similarity). {ECO:0000250}.	kap123 SPBC14F5.03c
O64422	cellular organisms, Eukaryota, Viridiplantae, Streptophyta, Streptophytina, Embryophyta, Tracheophyta, Euphyllophyta, Spermatophyta, Magnoliophyta, Mesangiospermae, Liliopsida, Petrosaviidae, commelinids, Poales, Poaceae, BOP clade, Oryzoideae, Oryzeae, Oryzinae, Oryza, Oryza sativa (Rice), Oryza sativa subsp. japonica (Rice)	2759		Os03g0267300 LOC_Os03g16050 OJ1364E02.13 OJA1364E02.2 OsJ_10264
O64518	cellular organisms, Eukaryota, Viridiplantae, Streptophyta, Streptophytina, Embryophyta, Tracheophyta, Euphyllophyta, Spermatophyta, Magnoliophyta, Mesangiospermae, eudicotyledons, Gunneridae, Pentapetalae, rosids, malvids, Brassicales, Brassicaceae, Camelineae, Arabidopsis, Arabidopsis thaliana (Mouse-ear cress)	2759	FUNCTION: Cysteine protease that cleaves specifically after arginine or lysine residues. Does not cleave caspase-specific substrates. May be involved in the modulation of programmed cell death activated by oxidative stress. {ECO:0000269|PubMed:15691845}.	AMC5 AMC6 MCP2B At1g79330 YUP8H12R.5
O64624	cellular organisms, Eukaryota, Viridiplantae, Streptophyta, Streptophytina, Embryophyta, Tracheophyta, Euphyllophyta, Spermatophyta, Magnoliophyta, Mesangiospermae, eudicotyledons, Gunneridae, Pentapetalae, rosids, malvids, Brassicales, Brassicaceae, Camelineae, Arabidopsis, Arabidopsis thaliana (Mouse-ear cress)	2759		At2g18940 F19F24.14
O64628	cellular organisms, Eukaryota, Viridiplantae, Streptophyta, Streptophytina, Embryophyta, Tracheophyta, Euphyllophyta, Spermatophyta, Magnoliophyta, Mesangiospermae, eudicotyledons, Gunneridae, Pentapetalae, rosids, malvids, Brassicales, Brassicaceae, Camelineae, Arabidopsis, Arabidopsis thaliana (Mouse-ear cress)	2759		At2g18990 F19F24.19
O64640	cellular organisms, Eukaryota, Viridiplantae, Streptophyta, Streptophytina, Embryophyta, Tracheophyta, Euphyllophyta, Spermatophyta, Magnoliophyta, Mesangiospermae, eudicotyledons, Gunneridae, Pentapetalae, rosids, malvids, Brassicales, Brassicaceae, Camelineae, Arabidopsis, Arabidopsis thaliana (Mouse-ear cress)	2759	FUNCTION: Carboxylesterase acting on esters with varying acyl chain length. {ECO:0000250}.	CXE8 At2g45600 17K2.13
O64728	cellular organisms, Eukaryota, Viridiplantae, Streptophyta, Streptophytina, Embryophyta, Tracheophyta, Euphyllophyta, Spermatophyta, Magnoliophyta, Mesangiospermae, eudicotyledons, Gunneridae, Pentapetalae, rosids, malvids, Brassicales, Brassicaceae, Camelineae, Arabidopsis, Arabidopsis thaliana (Mouse-ear cress)	2759	FUNCTION: Acts as a key regulator of trichome branching through an endoreduplication-independent pathway. {ECO:0000269|PubMed:10572032, ECO:0000269|PubMed:12586888, ECO:0000269|PubMed:18477400, ECO:0000269|PubMed:22210898, ECO:0000269|PubMed:9367433}.	STI At2g02480 T8K22.22
O64732	cellular organisms, Eukaryota, Viridiplantae, Streptophyta, Streptophytina, Embryophyta, Tracheophyta, Euphyllophyta, Spermatophyta, Magnoliophyta, Mesangiospermae, eudicotyledons, Gunneridae, Pentapetalae, rosids, malvids, Brassicales, Brassicaceae, Camelineae, Arabidopsis, Arabidopsis thaliana (Mouse-ear cress)	2759		UGT87A1 At2g30150 T27E13.11
O64733	cellular organisms, Eukaryota, Viridiplantae, Streptophyta, Streptophytina, Embryophyta, Tracheophyta, Euphyllophyta, Spermatophyta, Magnoliophyta, Mesangiospermae, eudicotyledons, Gunneridae, Pentapetalae, rosids, malvids, Brassicales, Brassicaceae, Camelineae, Arabidopsis, Arabidopsis thaliana (Mouse-ear cress)	2759		UGT87A2 At2g30140 T27E13.12
O64815	cellular organisms, Eukaryota, Viridiplantae, Streptophyta, Streptophytina, Embryophyta, Tracheophyta, Euphyllophyta, Spermatophyta, Magnoliophyta, Mesangiospermae, eudicotyledons, Gunneridae, Pentapetalae, rosids, malvids, Brassicales, Brassicaceae, Camelineae, Arabidopsis, Arabidopsis thaliana (Mouse-ear cress)	2759		At2g23060 F21P24.12
P40231	cellular organisms, Eukaryota, Opisthokonta, Fungi, Dikarya, Ascomycota, Taphrinomycotina, Schizosaccharomycetes, Schizosaccharomycetales, Schizosaccharomycetaceae, Schizosaccharomyces, Schizosaccharomyces pombe (Fission yeast), Schizosaccharomyces pombe (strain 972 / ATCC 24843) (Fission yeast)	2759	FUNCTION: Casein kinases are operationally defined by their preferential utilization of acidic proteins such as caseins as substrates. Plays a role in the translation of cell polarity into polarized growth. The alpha and alpha' chains contain the catalytic site.	cka1 orb5 SPAC23C11.11
O64825	cellular organisms, Eukaryota, Viridiplantae, Streptophyta, Streptophytina, Embryophyta, Tracheophyta, Euphyllophyta, Spermatophyta, Magnoliophyta, Mesangiospermae, eudicotyledons, Gunneridae, Pentapetalae, rosids, malvids, Brassicales, Brassicaceae, Camelineae, Arabidopsis, Arabidopsis thaliana (Mouse-ear cress)	2759	FUNCTION: Lysin motif (LysM) receptor kinase that functions as a cell surface receptor in chitin elicitor (chitooligosaccharides) signaling leading to innate immunity. Recognizes microbe-derived N-acetylglucosamine (NAG)-containing ligands. Involved in the resistance to the pathogenic fungus Alternaria brassicicola and to the bacterial pathogen the bacterial pathogen Pseudomonas syringae pv tomat…	LYK4 At2g23770 F27L4.5
O64827	cellular organisms, Eukaryota, Viridiplantae, Streptophyta, Streptophytina, Embryophyta, Tracheophyta, Euphyllophyta, Spermatophyta, Magnoliophyta, Mesangiospermae, eudicotyledons, Gunneridae, Pentapetalae, rosids, malvids, Brassicales, Brassicaceae, Camelineae, Arabidopsis, Arabidopsis thaliana (Mouse-ear cress)	2759	FUNCTION: Histone methyltransferase that functions together with its binding partner LDL1/SWP1 as one of the regulators of flower timing in Arabidopsis (PubMed:17224141). Mediates H3K9me2 deposition and regulates gene expression in a DNA methylation-independent manner. Binds DNA through its zinc fingers and represses the expression of a subset of stimulus response genes. May represent a novel mec…	SUVR5 CZS SDG6 SET6 At2g23730/At2g23740/At2g23750 F27L4.9/F27L4.8/F27L4.7
O64894	cellular organisms, Eukaryota, Viridiplantae, Streptophyta, Streptophytina, Embryophyta, Tracheophyta, Euphyllophyta, Spermatophyta, Magnoliophyta, Mesangiospermae, eudicotyledons, Gunneridae, Pentapetalae, rosids, fabids, Cucurbitales, Cucurbitaceae, Cucurbiteae, Cucurbita (marrows), Cucurbita maxima (Pumpkin) (Winter squash)	2759	FUNCTION: Catalyzes the desaturation of long-chain acyl-CoAs to 2-trans-enoyl-CoAs. {ECO:0000269|PubMed:9525937}.	Acx
O65272	cellular organisms, Eukaryota, Viridiplantae, Streptophyta, Streptophytina, Embryophyta, Tracheophyta, Euphyllophyta, Spermatophyta, Magnoliophyta, Mesangiospermae, eudicotyledons, Gunneridae, Pentapetalae, rosids, malvids, Brassicales, Brassicaceae, Camelineae, Arabidopsis, Arabidopsis thaliana (Mouse-ear cress)	2759	FUNCTION: Electroneutral K(+)/H(+) antiporter modulating monovalent cation and pH homeostasis in plastids (PubMed:22551943, PubMed:24278440). Transports K(+) and Cs(+) preferentially relative to Na(+) or Li(+) (PubMed:22551943). May function in osmotic adjustment (PubMed:24278440). {ECO:0000269|PubMed:22551943, ECO:0000269|PubMed:24278440}.	KEA2 At4g00630/At4g00640 F6N23.14/F6N23.15
O65351	cellular organisms, Eukaryota, Viridiplantae, Streptophyta, Streptophytina, Embryophyta, Tracheophyta, Euphyllophyta, Spermatophyta, Magnoliophyta, Mesangiospermae, eudicotyledons, Gunneridae, Pentapetalae, rosids, malvids, Brassicales, Brassicaceae, Camelineae, Arabidopsis, Arabidopsis thaliana (Mouse-ear cress)	2759	FUNCTION: Serine protease. Has a substrate preference for the hydrophobic residues Phe and Ala and the basic residue Asp in the P1 position, and for Asp, Leu or Ala in the P1' position (PubMed:12413398). Essential for mucilage release from seed coats. Triggers the accumulation and/or activation of cell wall modifying enzymes necessary either for the loosening of the outer primary cell wall, or to…	SBT1.7 ARA12 ASP48 SLP1 At5g67360 K8K14.8
O65418	cellular organisms, Eukaryota, Viridiplantae, Streptophyta, Streptophytina, Embryophyta, Tracheophyta, Euphyllophyta, Spermatophyta, Magnoliophyta, Mesangiospermae, eudicotyledons, Gunneridae, Pentapetalae, rosids, malvids, Brassicales, Brassicaceae, Camelineae, Arabidopsis, Arabidopsis thaliana (Mouse-ear cress)	2759	FUNCTION: Component of the anaphase promoting complex/cyclosome (APC/C), a cell cycle-regulated E3 ubiquitin-protein ligase complex that controls progression through mitosis and the G1 phase of the cell cycle. The APC/C complex controls several key steps in the cell cycle by mediating ubiquitination and subsequent degradation of target proteins such as cyclins. The APC/C complex is required for t…	APC4 At4g21530 F18E5.150
Q9LTZ9	cellular organisms, Eukaryota, Viridiplantae, Streptophyta, Streptophytina, Embryophyta, Tracheophyta, Euphyllophyta, Spermatophyta, Magnoliophyta, Mesangiospermae, eudicotyledons, Gunneridae, Pentapetalae, rosids, malvids, Brassicales, Brassicaceae, Camelineae, Arabidopsis, Arabidopsis thaliana (Mouse-ear cress)	2759	FUNCTION: Involved in the biosynthesis of beta-1,4-galactan. Beta-1,4-galactans are abundant polysaccharides in plant cell walls and are found as side-chain of rhamnogalacturonan I, which is a major component of pectin. {ECO:0000269|PubMed:23243126}.	GALS2 At5g44670 K15C23.12
O65570	cellular organisms, Eukaryota, Viridiplantae, Streptophyta, Streptophytina, Embryophyta, Tracheophyta, Euphyllophyta, Spermatophyta, Magnoliophyta, Mesangiospermae, eudicotyledons, Gunneridae, Pentapetalae, rosids, malvids, Brassicales, Brassicaceae, Camelineae, Arabidopsis, Arabidopsis thaliana (Mouse-ear cress)	2759	FUNCTION: Binds actin and actin filament bundles in a Ca(2+)-insensitive manner, but caps the barbed end of actin filaments and is able to sever them in a calcium-dependent manner. Involved in root hair growth through regulating actin organization in a Ca(2+)-dependent manner. {ECO:0000269|PubMed:21275995, ECO:0000269|PubMed:22019634}.	VLN4 At4g30160 F6G3.190 F9N11.10
O65583	cellular organisms, Eukaryota, Viridiplantae, Streptophyta, Streptophytina, Embryophyta, Tracheophyta, Euphyllophyta, Spermatophyta, Magnoliophyta, Mesangiospermae, eudicotyledons, Gunneridae, Pentapetalae, rosids, malvids, Brassicales, Brassicaceae, Camelineae, Arabidopsis, Arabidopsis thaliana (Mouse-ear cress)	2759	FUNCTION: Involved in the pyrimidine salvage pathway. The uracil phosphoribosyltransferase (UPRT) activity, that catalyzes the conversion of uracil and 5-phospho-alpha-D-ribose 1-diphosphate (PRPP) to UMP and diphosphate, is unsure. {ECO:0000269|PubMed:19563437}.	UKL4 UPT1 At4g26510 M3E9.60
A2ZM73	cellular organisms, Eukaryota, Viridiplantae, Streptophyta, Streptophytina, Embryophyta, Tracheophyta, Euphyllophyta, Spermatophyta, Magnoliophyta, Mesangiospermae, Liliopsida, Petrosaviidae, commelinids, Poales, Poaceae, BOP clade, Oryzoideae, Oryzeae, Oryzinae, Oryza, Oryza sativa (Rice), Oryza sativa subsp. indica (Rice)	2759	FUNCTION: Plays a central role in 2-thiolation of mcm(5)S(2)U at tRNA wobble positions of tRNA(Lys), tRNA(Glu) and tRNA(Gln). May act by forming a heterodimer with NCS6/CTU1 that ligates sulfur from thiocarboxylated URM1 onto the uridine of tRNAs at wobble position. {ECO:0000255|HAMAP-Rule:MF_03054}.	CTU2 NCS2 OsI_38929
O65628	cellular organisms, Eukaryota, Viridiplantae, Streptophyta, Streptophytina, Embryophyta, Tracheophyta, Euphyllophyta, Spermatophyta, Magnoliophyta, Mesangiospermae, eudicotyledons, Gunneridae, Pentapetalae, rosids, malvids, Brassicales, Brassicaceae, Camelineae, Arabidopsis, Arabidopsis thaliana (Mouse-ear cress)	2759	FUNCTION: Plays a central role in 2-thiolation of mcm(5)S(2)U at tRNA wobble positions of tRNA(Lys), tRNA(Glu) and tRNA(Gln). May act by forming a heterodimer with NCS6/CTU1 that ligates sulfur from thiocarboxylated URM1 onto the uridine of tRNAs at wobble position. {ECO:0000255|HAMAP-Rule:MF_03054}.	CTU2 NCS2 At4g35910 T19K4.40
O65709	cellular organisms, Eukaryota, Viridiplantae, Streptophyta, Streptophytina, Embryophyta, Tracheophyta, Euphyllophyta, Spermatophyta, Magnoliophyta, Mesangiospermae, eudicotyledons, Gunneridae, Pentapetalae, rosids, malvids, Brassicales, Brassicaceae, Camelineae, Arabidopsis, Arabidopsis thaliana (Mouse-ear cress)	2759	FUNCTION: Long-chain fatty alcohol oxidase involved in the omega-oxidation pathway of lipid degradation. {ECO:0000250}.	FAO4A At4g19380 T5K18.160
O65717	cellular organisms, Eukaryota, Viridiplantae, Streptophyta, Streptophytina, Embryophyta, Tracheophyta, Euphyllophyta, Spermatophyta, Magnoliophyta, Mesangiospermae, eudicotyledons, Gunneridae, Pentapetalae, rosids, malvids, Brassicales, Brassicaceae, Camelineae, Arabidopsis, Arabidopsis thaliana (Mouse-ear cress)	2759	FUNCTION: Acts as cyclic nucleotide-gated ion channel. Can be activated by cyclic AMP which leads to an opening of the cation channel. May be responsible for cAMP-induced calcium entry in cells and thus should be involved in the calcium signal transduction. Could transport K(+), Na(+) and Pb(2+). {ECO:0000269|PubMed:11115134, ECO:0000269|PubMed:11842144}.	CNGC1 At5g53130 MFH8.6
O65718	cellular organisms, Eukaryota, Viridiplantae, Streptophyta, Streptophytina, Embryophyta, Tracheophyta, Euphyllophyta, Spermatophyta, Magnoliophyta, Mesangiospermae, eudicotyledons, Gunneridae, Pentapetalae, rosids, malvids, Brassicales, Brassicaceae, Camelineae, Arabidopsis, Arabidopsis thaliana (Mouse-ear cress)	2759	FUNCTION: Acts as cyclic nucleotide-gated ion channel. Permeable to potassium and calcium in a cyclic nucleotide-dependent fashion (cAMP or cGMP). Could also transport lithium, cesium and rubium and displays a strong selectivity against sodium. Seems to directly participate in pathogen-induced calcium influx. May function in homeostasis, re-establishing ionic balance after defense action and/or o…	CNGC2 DND1 At5g15410 T20K14_20
O74135	cellular organisms, Eukaryota, Opisthokonta, Fungi, Dikarya, Ascomycota, Taphrinomycotina, Schizosaccharomycetes, Schizosaccharomycetales, Schizosaccharomycetaceae, Schizosaccharomyces, Schizosaccharomyces pombe (Fission yeast), Schizosaccharomyces pombe (strain 972 / ATCC 24843) (Fission yeast)	2759	FUNCTION: Casein kinases are operationally defined by their preferential utilization of acidic proteins such as caseins as substrates.	cki3 SPAC1805.05
O74225	cellular organisms, Eukaryota, Opisthokonta, Fungi, Dikarya, Ascomycota, saccharomyceta, Pezizomycotina, leotiomyceta, sordariomyceta, Sordariomycetes, Sordariomycetidae, Sordariales, Sordariaceae, Neurospora, Neurospora crassa, Neurospora crassa (strain ATCC 24698 / 74-OR23-1A / CBS 708.71 / DSM 1257 / FGSC 987)	2759		hsp88 NCU05269
O74454	cellular organisms, Eukaryota, Opisthokonta, Fungi, Dikarya, Ascomycota, Taphrinomycotina, Schizosaccharomycetes, Schizosaccharomycetales, Schizosaccharomycetaceae, Schizosaccharomyces, Schizosaccharomyces pombe (Fission yeast), Schizosaccharomyces pombe (strain 972 / ATCC 24843) (Fission yeast)	2759	FUNCTION: Required for the maintenance of cell shape during interphase. Required for localization of cortical actin to the growing tips before mitosis. {ECO:0000269|PubMed:8886983}.	sts5 SPCC16C4.09
O74476	cellular organisms, Eukaryota, Opisthokonta, Fungi, Dikarya, Ascomycota, Taphrinomycotina, Schizosaccharomycetes, Schizosaccharomycetales, Schizosaccharomycetaceae, Schizosaccharomyces, Schizosaccharomyces pombe (Fission yeast), Schizosaccharomyces pombe (strain 972 / ATCC 24843) (Fission yeast)	2759	FUNCTION: Involved in the nuclear import of cdc25 and mcs1. {ECO:0000269|PubMed:12399381}.; FUNCTION: Functions in nuclear protein import as nuclear transport receptor. Serves as receptor for nuclear localization signals (NLS) in cargo substrates. Involved in the nuclear import of cdc25 and mcs1 (PubMed:12399381). Mediates docking of the importin/substrate complex to the nuclear pore complex (NPC…	sal3 pse1 SPCC1840.03
O74561	cellular organisms, Eukaryota, Opisthokonta, Fungi, Dikarya, Ascomycota, Taphrinomycotina, Schizosaccharomycetes, Schizosaccharomycetales, Schizosaccharomycetaceae, Schizosaccharomyces, Schizosaccharomyces pombe (Fission yeast), Schizosaccharomyces pombe (strain 972 / ATCC 24843) (Fission yeast)	2759		SPCC970.08
O75691	cellular organisms, Eukaryota, Opisthokonta, Metazoa, Eumetazoa, Bilateria, Deuterostomia, Chordata, Craniata, Vertebrata, Gnathostomata (jawed vertebrates), Teleostomi, Euteleostomi, Sarcopterygii, Dipnotetrapodomorpha, Tetrapoda, Amniota, Mammalia, Theria, Eutheria, Boreoeutheria, Euarchontoglires, Primates, Haplorrhini, Simiiformes, Catarrhini, Hominoidea (apes), Hominidae (great apes), Homini…	2759	FUNCTION: Involved in 18S pre-rRNA processing. Associates with U3 snoRNA. {ECO:0000269|PubMed:17498821}.	UTP20 DRIM
O80345	cellular organisms, Eukaryota, Viridiplantae, Streptophyta, Streptophytina, Embryophyta, Tracheophyta, Euphyllophyta, Spermatophyta, Magnoliophyta, Mesangiospermae, eudicotyledons, Gunneridae, Pentapetalae, rosids, malvids, Brassicales, Brassicaceae, Camelineae, Arabidopsis, Arabidopsis thaliana (Mouse-ear cress)	2759	FUNCTION: CDK-activating kinase that modulates CDKD-2 and CDKD-3 activities by phosphorylation of the T-loop. Activates CDKD-2 C-terminal domain (CTD) kinase activity. Activates CDKA-1 probably by phosphorylation. Posseses a CDK kinase activity independently of association with cyclin CYCH1-1. Phosphorylates the CTD of the large subunit of RNA polymerase II. {ECO:0000269|PubMed:12084729, ECO:0000…	CDKF-1 CAK1 At4g28980 F19B15.10
O80363	cellular organisms, Eukaryota, Viridiplantae, Streptophyta, Streptophytina, Embryophyta, Tracheophyta, Euphyllophyta, Spermatophyta, Magnoliophyta, Mesangiospermae, eudicotyledons, Gunneridae, Pentapetalae, asterids, lamiids, Solanales, Solanaceae, Nicotianoideae, Nicotianeae, Nicotiana, Nicotiana tabacum (Common tobacco)	2759	FUNCTION: This protein binds directly to 23S ribosomal RNA. {ECO:0000250}.	RPL17
O80396	cellular organisms, Eukaryota, Viridiplantae, Streptophyta, Streptophytina, Embryophyta, Tracheophyta, Euphyllophyta, Spermatophyta, Magnoliophyta, Mesangiospermae, eudicotyledons, Gunneridae, Pentapetalae, rosids, malvids, Brassicales, Brassicaceae, Camelineae, Arabidopsis, Arabidopsis thaliana (Mouse-ear cress)	2759	FUNCTION: MKK3-MPK6 module plays an important role in the jasmonate signal transduction pathway through the negative regulation of MYC2/JIN1 expression. Activates by phosphorylation the downstream MPK6, MPK7 and MPK8. MKK3-MPK7 module acts as a positive regulator of PR1 gene expression. MKK3-MPK8 module negatively regulates ROS accumulation through controlling expression of the RBOHD gene. {ECO:0…	MKK3 At5g40440 MPO12.19 MPO12_150
O80452	cellular organisms, Eukaryota, Viridiplantae, Streptophyta, Streptophytina, Embryophyta, Tracheophyta, Euphyllophyta, Spermatophyta, Magnoliophyta, Mesangiospermae, eudicotyledons, Gunneridae, Pentapetalae, rosids, malvids, Brassicales, Brassicaceae, Camelineae, Arabidopsis, Arabidopsis thaliana (Mouse-ear cress)	2759	FUNCTION: AMP deaminase plays a critical role in energy metabolism. Essential for the transition from zygote to embryo. {ECO:0000269|PubMed:15918887}.	AMPD FAC1 At2g38280 F16M14.21
O80462	cellular organisms, Eukaryota, Viridiplantae, Streptophyta, Streptophytina, Embryophyta, Tracheophyta, Euphyllophyta, Spermatophyta, Magnoliophyta, Mesangiospermae, eudicotyledons, Gunneridae, Pentapetalae, rosids, malvids, Brassicales, Brassicaceae, Camelineae, Arabidopsis, Arabidopsis thaliana (Mouse-ear cress)	2759	FUNCTION: Guanine nucleotide-binding proteins (G proteins) are involved as modulators or transducers in various transmembrane signaling systems (By similarity). Binds GTP with specificity. Plays a role in the root morphogenesis by regulation of the cell proliferation. {ECO:0000250, ECO:0000269|PubMed:17999646}.	XLG1 XLG At2g23460 F26B6.11
Q0JMD4	cellular organisms, Eukaryota, Viridiplantae, Streptophyta, Streptophytina, Embryophyta, Tracheophyta, Euphyllophyta, Spermatophyta, Magnoliophyta, Mesangiospermae, Liliopsida, Petrosaviidae, commelinids, Poales, Poaceae, BOP clade, Oryzoideae, Oryzeae, Oryzinae, Oryza, Oryza sativa (Rice), Oryza sativa subsp. japonica (Rice)	2759		Os01g0513100 LOC_Os01g32964 OsJ_001929 OSJNBa0054L14.32 P0504D03.18
O80565	cellular organisms, Eukaryota, Viridiplantae, Streptophyta, Streptophytina, Embryophyta, Tracheophyta, Euphyllophyta, Spermatophyta, Magnoliophyta, Mesangiospermae, eudicotyledons, Gunneridae, Pentapetalae, rosids, malvids, Brassicales, Brassicaceae, Camelineae, Arabidopsis, Arabidopsis thaliana (Mouse-ear cress)	2759	FUNCTION: Voltage-dependent peptide-sensitive high conductance rectifying cation channel with a strong affinity for TIC32 that is imported into the chloroplast. Conductance is pH-dependent decreasing with decreasing pH values. {ECO:0000269|PubMed:16624824}.	OEP37 At2g43950 F6E13.8
O80567	cellular organisms, Eukaryota, Viridiplantae, Streptophyta, Streptophytina, Embryophyta, Tracheophyta, Euphyllophyta, Spermatophyta, Magnoliophyta, Mesangiospermae, eudicotyledons, Gunneridae, Pentapetalae, rosids, malvids, Brassicales, Brassicaceae, Camelineae, Arabidopsis, Arabidopsis thaliana (Mouse-ear cress)	2759	FUNCTION: Transcriptional regulator. {ECO:0000250}.	LARP6B FIP1 At2g43970 F6E13.10
O80568	cellular organisms, Eukaryota, Viridiplantae, Streptophyta, Streptophytina, Embryophyta, Tracheophyta, Euphyllophyta, Spermatophyta, Magnoliophyta, Mesangiospermae, eudicotyledons, Gunneridae, Pentapetalae, rosids, malvids, Brassicales, Brassicaceae, Camelineae, Arabidopsis, Arabidopsis thaliana (Mouse-ear cress)	2759	FUNCTION: Kinase that can phosphorylate the inositol polyphosphate Ins(1,3,4)P3 to form InsP4. Also phosphorylates a racemic mixture of Ins(1,4,6)P3 and Ins(3,4,6)P3 to form InsP4. Does not display inositol 3,4,5,6-tetrakisphosphate 1-kinase activity, but possesses inositol 1,4,5,6-tetrakisphosphate and inositol 1,3,4,5-tetrakisphosphate isomerase activity (PubMed:17698066). Ins(1,3,4,6)P4 is an …	ITPK4 At2g43980 F6E13.11
O80605	cellular organisms, Eukaryota, Viridiplantae, Streptophyta, Streptophytina, Embryophyta, Tracheophyta, Euphyllophyta, Spermatophyta, Magnoliophyta, Mesangiospermae, eudicotyledons, Gunneridae, Pentapetalae, rosids, malvids, Brassicales, Brassicaceae, Camelineae, Arabidopsis, Arabidopsis thaliana (Mouse-ear cress)	2759	FUNCTION: Responsible for the transport of sucrose into the cell, with the concomitant uptake of protons (symport system). Can also transport maltose at a lesser rate. May also transport biotin. Probably involved in carpel maturation that leads to pod shatter and seed dispersal. {ECO:0000269|PubMed:11135120}.	SUC3 SUT2 At2g02860 T17M13.3
O80644	cellular organisms, Eukaryota, Viridiplantae, Streptophyta, Streptophytina, Embryophyta, Tracheophyta, Euphyllophyta, Spermatophyta, Magnoliophyta, Mesangiospermae, eudicotyledons, Gunneridae, Pentapetalae, rosids, malvids, Brassicales, Brassicaceae, Camelineae, Arabidopsis, Arabidopsis thaliana (Mouse-ear cress)	2759	FUNCTION: May bind amino acids. {ECO:0000303|PubMed:21861936}.	ACR9 At2g39570
O80653	cellular organisms, Eukaryota, Viridiplantae, Streptophyta, Streptophytina, Embryophyta, Tracheophyta, Euphyllophyta, Spermatophyta, Magnoliophyta, Mesangiospermae, eudicotyledons, Gunneridae, Pentapetalae, rosids, malvids, Brassicales, Brassicaceae, Camelineae, Arabidopsis, Arabidopsis thaliana (Mouse-ear cress)	2759	FUNCTION: Splicing factor involved in post-transcriptional regulation of circadian clock and flowering time genes. Associates with the pre-mRNA of PRR7, PRR9, ELF3 and GI, and is necessary for the regulation of their alternative splicing and mRNA maturation. Probably involved in splice site recognition. {ECO:0000269|PubMed:19765229, ECO:0000269|PubMed:22942380}.	SKIP EIP1 At1g77180 T14N5.5
O80662	cellular organisms, Eukaryota, Viridiplantae, Streptophyta, Streptophytina, Embryophyta, Tracheophyta, Euphyllophyta, Spermatophyta, Magnoliophyta, Mesangiospermae, eudicotyledons, Gunneridae, Pentapetalae, rosids, malvids, Brassicales, Brassicaceae, Camelineae, Arabidopsis, Arabidopsis thaliana (Mouse-ear cress)	2759	FUNCTION: May be involved in the conjugation of reduced glutathione to a wide number of exogenous and endogenous hydrophobic electrophiles. {ECO:0000250}.	TCHQD At1g77290 T14N5.14
O80742	cellular organisms, Eukaryota, Viridiplantae, Streptophyta, Streptophytina, Embryophyta, Tracheophyta, Euphyllophyta, Spermatophyta, Magnoliophyta, Mesangiospermae, eudicotyledons, Gunneridae, Pentapetalae, rosids, malvids, Brassicales, Brassicaceae, Camelineae, Arabidopsis, Arabidopsis thaliana (Mouse-ear cress)	2759	FUNCTION: Functions as an E3 ubiquitin ligase. {ECO:0000250}.	PUB19 At1g60190 T13D8.8
O80775	cellular organisms, Eukaryota, Viridiplantae, Streptophyta, Streptophytina, Embryophyta, Tracheophyta, Euphyllophyta, Spermatophyta, Magnoliophyta, Mesangiospermae, eudicotyledons, Gunneridae, Pentapetalae, rosids, malvids, Brassicales, Brassicaceae, Camelineae, Arabidopsis, Arabidopsis thaliana (Mouse-ear cress)	2759	FUNCTION: Required for male and female gametogenesis, seed development, and embryo and endosperm development at early stages. Involved in the establishment of bilateral symmetry in the transition from the globular to the heart embryo stage. May act in the frame of a CRL4 complex (PubMed:22447688). Required for proper vegetative growth and organization of the adult plant body. May play a role in h…	WDR55 At2g34260
O80786	cellular organisms, Eukaryota, Viridiplantae, Streptophyta, Streptophytina, Embryophyta, Tracheophyta, Euphyllophyta, Spermatophyta, Magnoliophyta, Mesangiospermae, eudicotyledons, Gunneridae, Pentapetalae, rosids, malvids, Brassicales, Brassicaceae, Camelineae, Arabidopsis, Arabidopsis thaliana (Mouse-ear cress)	2759	FUNCTION: Probable component of the MCM2-7 complex (MCM complex) that may function as a DNA helicase and which is essential to undergo a single round of replication initiation and elongation per cell cycle in eukaryotic cells. {ECO:0000250}.	MCM5 At2g07690 T12J2
O80844	cellular organisms, Eukaryota, Viridiplantae, Streptophyta, Streptophytina, Embryophyta, Tracheophyta, Euphyllophyta, Spermatophyta, Magnoliophyta, Mesangiospermae, eudicotyledons, Gunneridae, Pentapetalae, rosids, malvids, Brassicales, Brassicaceae, Camelineae, Arabidopsis, Arabidopsis thaliana (Mouse-ear cress)	2759		At2g45750 F4I18.27
O80856	cellular organisms, Eukaryota, Viridiplantae, Streptophyta, Streptophytina, Embryophyta, Tracheophyta, Euphyllophyta, Spermatophyta, Magnoliophyta, Mesangiospermae, eudicotyledons, Gunneridae, Pentapetalae, rosids, malvids, Brassicales, Brassicaceae, Camelineae, Arabidopsis, Arabidopsis thaliana (Mouse-ear cress)	2759	FUNCTION: Functions as component of the Arp2/3 complex which is involved in regulation of actin polymerization and together with an activating nucleation-promoting factor (NPF) mediates the formation of branched actin networks. Arp2/3 complex plays a critical role in the control of cell morphogenesis via the modulation of cell polarity development. {ECO:0000250}.	ARPC1A At2g30910 F7F1.12
O80860	cellular organisms, Eukaryota, Viridiplantae, Streptophyta, Streptophytina, Embryophyta, Tracheophyta, Euphyllophyta, Spermatophyta, Magnoliophyta, Mesangiospermae, eudicotyledons, Gunneridae, Pentapetalae, rosids, malvids, Brassicales, Brassicaceae, Camelineae, Arabidopsis, Arabidopsis thaliana (Mouse-ear cress)	2759	FUNCTION: Part of a complex that function as an ATP-dependent zinc metallopeptidase. Involved in the thylakoid formation and in the removal of damaged D1 in the photosystem II, preventing cell death under high-intensity light conditions, but not involved in thermotolerance. {ECO:0000269|PubMed:10849347, ECO:0000269|PubMed:11717304, ECO:0000269|PubMed:14630971, ECO:0000269|PubMed:16972866}.	FTSH2 VAR2 At2g30950 F7F1.16
O80875	cellular organisms, Eukaryota, Viridiplantae, Streptophyta, Streptophytina, Embryophyta, Tracheophyta, Euphyllophyta, Spermatophyta, Magnoliophyta, Mesangiospermae, eudicotyledons, Gunneridae, Pentapetalae, rosids, malvids, Brassicales, Brassicaceae, Camelineae, Arabidopsis, Arabidopsis thaliana (Mouse-ear cress)	2759	FUNCTION: Probable component of a transcriptional corepressor complex involved in branching control. Regulates cotyledon expansion and lateral root growth, but not germination or hypocotyl elongation. Promotes auxin transport and PIN1 accumulation in the stem and represses BRC1/TCP18 expression in axillary buds (PubMed:26546447, PubMed:26546446). {ECO:0000269|PubMed:26546446, ECO:0000269|PubMed:2…	SMXL7 At2g29970 F23F1.11
O80931	cellular organisms, Eukaryota, Viridiplantae, Streptophyta, Streptophytina, Embryophyta, Tracheophyta, Euphyllophyta, Spermatophyta, Magnoliophyta, Mesangiospermae, eudicotyledons, Gunneridae, Pentapetalae, rosids, malvids, Brassicales, Brassicaceae, Camelineae, Arabidopsis, Arabidopsis thaliana (Mouse-ear cress)	2759	FUNCTION: Transcription factor required for normal cell differentiation. Positively regulates LATERAL ORGAN BOUNDARIES (LOB) within the shoot apex, and the class III HD-ZIP genes REV, PHB, and PHV. Interacts directly with ASYMMETRIC LEAVES 2 (LBD6/AS2) to repress the knox homeobox genes BP/KNAT1, KNAT2, and KNAT6 and the abaxial determinants ARF3/ETT, KAN2 and YAB5. May act in parallel with the R…	AS1 MYB91 PHAN At2g37630 F13M22.13
O80933	cellular organisms, Eukaryota, Viridiplantae, Streptophyta, Streptophytina, Embryophyta, Tracheophyta, Euphyllophyta, Spermatophyta, Magnoliophyta, Mesangiospermae, eudicotyledons, Gunneridae, Pentapetalae, rosids, malvids, Brassicales, Brassicaceae, Camelineae, Arabidopsis, Arabidopsis thaliana (Mouse-ear cress)	2759	FUNCTION: Probable transcription factor involved in plant development. {ECO:0000250}.	SCL9 At2g37650 F13M22.15
Q8H8U0	cellular organisms, Eukaryota, Viridiplantae, Streptophyta, Streptophytina, Embryophyta, Tracheophyta, Euphyllophyta, Spermatophyta, Magnoliophyta, Mesangiospermae, Liliopsida, Petrosaviidae, commelinids, Poales, Poaceae, BOP clade, Oryzoideae, Oryzeae, Oryzinae, Oryza, Oryza sativa (Rice), Oryza sativa subsp. japonica (Rice)	2759	FUNCTION: Catalyzes the synthesis of cardiolipin (CL) (diphosphatidylglycerol) by specifically transferring a phosphatidyl group from CDP-diacylglycerol to phosphatidylglycerol (PG). CL is a key phospholipid in mitochondrial membranes and plays important roles in maintaining the functional integrity and dynamics of mitochondria under both optimal and stress conditions. {ECO:0000250|UniProtKB:Q93Y…	Os03g0283600 LOC_Os03g17520
O81004	cellular organisms, Eukaryota, Viridiplantae, Streptophyta, Streptophytina, Embryophyta, Tracheophyta, Euphyllophyta, Spermatophyta, Magnoliophyta, Mesangiospermae, eudicotyledons, Gunneridae, Pentapetalae, rosids, malvids, Brassicales, Brassicaceae, Camelineae, Arabidopsis, Arabidopsis thaliana (Mouse-ear cress)	2759		EMB2001 At2g22870 T20K9.8
O81020	cellular organisms, Eukaryota, Viridiplantae, Streptophyta, Streptophytina, Embryophyta, Tracheophyta, Euphyllophyta, Spermatophyta, Magnoliophyta, Mesangiospermae, eudicotyledons, Gunneridae, Pentapetalae, rosids, malvids, Brassicales, Brassicaceae, Camelineae, Arabidopsis, Arabidopsis thaliana (Mouse-ear cress)	2759		NPC2 At2g26870 F12C20.9
O81027	cellular organisms, Eukaryota, Viridiplantae, Streptophyta, Streptophytina, Embryophyta, Tracheophyta, Euphyllophyta, Spermatophyta, Magnoliophyta, Mesangiospermae, eudicotyledons, Gunneridae, Pentapetalae, rosids, malvids, Brassicales, Brassicaceae, Camelineae, Arabidopsis, Arabidopsis thaliana (Mouse-ear cress)	2759	FUNCTION: Involved in the catabolism of branched amino acids such as leucine. {ECO:0000305}.	HMGCL At2g26800 F12C20.16
O81242	cellular organisms, Eukaryota, Viridiplantae, Streptophyta, Streptophytina, Embryophyta, Tracheophyta, Euphyllophyta, Spermatophyta, Magnoliophyta, Mesangiospermae, eudicotyledons, Gunneridae, Pentapetalae, rosids, malvids, Brassicales, Brassicaceae, Camelineae, Arabidopsis, Arabidopsis thaliana (Mouse-ear cress)	2759	FUNCTION: Component of the DNA topoisomerase VI complex involved in chromatin organization and progression of endoreduplication cycles. Binds to DNA. Required for endoreduplication beyond 8C. {ECO:0000269|PubMed:16339310}.	RHL1 HYP7 At1g48380 F11A17.7
O81291	cellular organisms, Eukaryota, Viridiplantae, Streptophyta, Streptophytina, Embryophyta, Tracheophyta, Euphyllophyta, Spermatophyta, Magnoliophyta, Mesangiospermae, eudicotyledons, Gunneridae, Pentapetalae, rosids, malvids, Brassicales, Brassicaceae, Camelineae, Arabidopsis, Arabidopsis thaliana (Mouse-ear cress)	2759		LECRK44 At4g02420 T14P8.4
O81360	cellular organisms, Eukaryota, Viridiplantae, Streptophyta, Streptophytina, Embryophyta, Tracheophyta, Euphyllophyta, Spermatophyta, Magnoliophyta, Mesangiospermae, eudicotyledons, Gunneridae, Pentapetalae, rosids, fabids, Rosales, Rosaceae, Maloideae, Amygdaleae, Prunus, Prunus armeniaca (Apricot) (Armeniaca vulgaris)	2759	FUNCTION: Converts zeaxanthin into antheraxanthin and subsequently violaxanthin. Involved in the epoxidation of zeaxanthin (By similarity). {ECO:0000250}.
O81635	cellular organisms, Eukaryota, Viridiplantae, Streptophyta, Streptophytina, Embryophyta, Tracheophyta, Euphyllophyta, Spermatophyta, Magnoliophyta, Mesangiospermae, eudicotyledons, Gunneridae, Pentapetalae, rosids, malvids, Brassicales, Brassicaceae, Camelineae, Arabidopsis, Arabidopsis thaliana (Mouse-ear cress)	2759	FUNCTION: Microtubule-binding motor protein.	ATK4 KATD At5g27000 F2P16.12
O81760	cellular organisms, Eukaryota, Viridiplantae, Streptophyta, Streptophytina, Embryophyta, Tracheophyta, Euphyllophyta, Spermatophyta, Magnoliophyta, Mesangiospermae, eudicotyledons, Gunneridae, Pentapetalae, rosids, malvids, Brassicales, Brassicaceae, Camelineae, Arabidopsis, Arabidopsis thaliana (Mouse-ear cress)	2759		At4g33920 F17I5.110
O81821	cellular organisms, Eukaryota, Viridiplantae, Streptophyta, Streptophytina, Embryophyta, Tracheophyta, Euphyllophyta, Spermatophyta, Magnoliophyta, Mesangiospermae, eudicotyledons, Gunneridae, Pentapetalae, rosids, malvids, Brassicales, Brassicaceae, Camelineae, Arabidopsis, Arabidopsis thaliana (Mouse-ear cress)	2759	FUNCTION: Transcriptional activator that specifically binds DNA sequence 5'-AGAAnnTTCT-3' known as heat shock promoter elements (HSE).	HSFA1B HSF18 HSF3 At5g16820 F5E19.160
O81832	cellular organisms, Eukaryota, Viridiplantae, Streptophyta, Streptophytina, Embryophyta, Tracheophyta, Euphyllophyta, Spermatophyta, Magnoliophyta, Mesangiospermae, eudicotyledons, Gunneridae, Pentapetalae, rosids, malvids, Brassicales, Brassicaceae, Camelineae, Arabidopsis, Arabidopsis thaliana (Mouse-ear cress)	2759		At4g27290 M4I22.100
O81902	cellular organisms, Eukaryota, Viridiplantae, Streptophyta, Streptophytina, Embryophyta, Tracheophyta, Euphyllophyta, Spermatophyta, Magnoliophyta, Mesangiospermae, eudicotyledons, Gunneridae, Pentapetalae, rosids, malvids, Brassicales, Brassicaceae, Camelineae, Arabidopsis, Arabidopsis thaliana (Mouse-ear cress)	2759	FUNCTION: Functions as an E3 ubiquitin ligase (By similarity). Involved in the age-dependent pseudo-self-compatibility process. {ECO:0000250, ECO:0000269|PubMed:17412590}.	PUB8 B80 At4g21350 T6K22.80
O81916	cellular organisms, Eukaryota, Viridiplantae, Streptophyta, Streptophytina, Embryophyta, Tracheophyta, Euphyllophyta, Spermatophyta, Magnoliophyta, Mesangiospermae, eudicotyledons, Gunneridae, Pentapetalae, rosids, malvids, Brassicales, Brassicaceae, Camelineae, Arabidopsis, Arabidopsis thaliana (Mouse-ear cress)	2759		At1g02270 T6A9_9 T7I23.22
Q9FEW2	cellular organisms, Eukaryota, Viridiplantae, Streptophyta, Streptophytina, Embryophyta, Tracheophyta, Euphyllophyta, Spermatophyta, Magnoliophyta, Mesangiospermae, eudicotyledons, Gunneridae, Pentapetalae, asterids, lamiids, Solanales, Solanaceae, Nicotianoideae, Nicotianeae, Nicotiana, Nicotiana plumbaginifolia (Leadwort-leaved tobacco) (Tex-Mex tobacco)	2759		HPA
O82150	cellular organisms, Eukaryota, Viridiplantae, Streptophyta, Streptophytina, Embryophyta, Tracheophyta, Euphyllophyta, Spermatophyta, Magnoliophyta, Mesangiospermae, eudicotyledons, Gunneridae, Pentapetalae, asterids, lamiids, Solanales, Solanaceae, Nicotianoideae, Nicotianeae, Nicotiana, Nicotiana tabacum (Common tobacco)	2759	FUNCTION: Seems to act as an ATP-dependent zinc metallopeptidase. {ECO:0000250}.	FTSH
O82188	cellular organisms, Eukaryota, Viridiplantae, Streptophyta, Streptophytina, Embryophyta, Tracheophyta, Euphyllophyta, Spermatophyta, Magnoliophyta, Mesangiospermae, eudicotyledons, Gunneridae, Pentapetalae, rosids, malvids, Brassicales, Brassicaceae, Camelineae, Arabidopsis, Arabidopsis thaliana (Mouse-ear cress)	2759	FUNCTION: Probably involved in the RNA silencing pathway and required for the generation of small interfering RNAs (siRNAs). {ECO:0000250}.	RDR5 RDRP5 At2g19930 F6F22.4
O82190	cellular organisms, Eukaryota, Viridiplantae, Streptophyta, Streptophytina, Embryophyta, Tracheophyta, Euphyllophyta, Spermatophyta, Magnoliophyta, Mesangiospermae, eudicotyledons, Gunneridae, Pentapetalae, rosids, malvids, Brassicales, Brassicaceae, Camelineae, Arabidopsis, Arabidopsis thaliana (Mouse-ear cress)	2759	FUNCTION: Probably involved in the RNA silencing pathway and required for the generation of small interfering RNAs (siRNAs). {ECO:0000250}.	RDR3 RDRP3 At2g19910 F6F22.6
O82256	cellular organisms, Eukaryota, Viridiplantae, Streptophyta, Streptophytina, Embryophyta, Tracheophyta, Euphyllophyta, Spermatophyta, Magnoliophyta, Mesangiospermae, eudicotyledons, Gunneridae, Pentapetalae, rosids, malvids, Brassicales, Brassicaceae, Camelineae, Arabidopsis, Arabidopsis thaliana (Mouse-ear cress)	2759		COL13 At2g47890 F17A22.28 T9J23
O82265	cellular organisms, Eukaryota, Viridiplantae, Streptophyta, Streptophytina, Embryophyta, Tracheophyta, Euphyllophyta, Spermatophyta, Magnoliophyta, Mesangiospermae, eudicotyledons, Gunneridae, Pentapetalae, rosids, malvids, Brassicales, Brassicaceae, Camelineae, Arabidopsis, Arabidopsis thaliana (Mouse-ear cress)	2759	FUNCTION: Essential component of cohesin complex, a complex required for the cohesion of sister chromatids after DNA replication. The cohesin complex apparently forms a large proteinaceous ring within which sister chromatids can be trapped. At anaphase, the complex is cleaved and dissociates from chromatin, allowing sister chromatids to segregate. The cohesin complex may also play a role in spind…	SCC3 SA At2g47980 T9J23.3
O82266	cellular organisms, Eukaryota, Viridiplantae, Streptophyta, Streptophytina, Embryophyta, Tracheophyta, Euphyllophyta, Spermatophyta, Magnoliophyta, Mesangiospermae, eudicotyledons, Gunneridae, Pentapetalae, rosids, malvids, Brassicales, Brassicaceae, Camelineae, Arabidopsis, Arabidopsis thaliana (Mouse-ear cress)	2759	FUNCTION: Essential protein required for nuclear division and organization during embryo sac development in female gametophyte, probably by promoting rRNA biogenesis essential for the progression of the mitotic division cycles during gametogenesis (PubMed:15634699, PubMed:15980260). Involved in nucleolar processing of pre-18S ribosomal RNA (PubMed:15980260). {ECO:0000269|PubMed:15634699, ECO:0000…	SWA1 EDA13 EDA19 At2g47990 F17A22 T9J23.30
O82289	cellular organisms, Eukaryota, Viridiplantae, Streptophyta, Streptophytina, Embryophyta, Tracheophyta, Euphyllophyta, Spermatophyta, Magnoliophyta, Mesangiospermae, eudicotyledons, Gunneridae, Pentapetalae, rosids, malvids, Brassicales, Brassicaceae, Camelineae, Arabidopsis, Arabidopsis thaliana (Mouse-ear cress)	2759	FUNCTION: Probable inactive ADP-ribosyltransferase that functions with RCD1 to regulate oxidative stress, hormonal and developmental responses. May regulate some stress-responsive genes. Seems to play a smaller developmental role than R. {ECO:0000269|PubMed:19548978, ECO:0000269|PubMed:19625634, ECO:0000269|PubMed:21172813}.	SRO1 CEO2 At2g35510 T32F12.11
O82307	cellular organisms, Eukaryota, Viridiplantae, Streptophyta, Streptophytina, Embryophyta, Tracheophyta, Euphyllophyta, Spermatophyta, Magnoliophyta, Mesangiospermae, eudicotyledons, Gunneridae, Pentapetalae, rosids, malvids, Brassicales, Brassicaceae, Camelineae, Arabidopsis, Arabidopsis thaliana (Mouse-ear cress)	2759		At2g25900 F17H15.7
O82392	cellular organisms, Eukaryota, Viridiplantae, Streptophyta, Streptophytina, Embryophyta, Tracheophyta, Euphyllophyta, Spermatophyta, Magnoliophyta, Mesangiospermae, eudicotyledons, Gunneridae, Pentapetalae, rosids, malvids, Brassicales, Brassicaceae, Camelineae, Arabidopsis, Arabidopsis thaliana (Mouse-ear cress)	2759	FUNCTION: Catalyzes the synthesis of the hydroxymethylpyrimidine phosphate (HMP-P) moiety of thiamine from aminoimidazole ribotide (AIR) in a radical S-adenosyl-L-methionine (SAM)-dependent reaction. {ECO:0000269|PubMed:18048325, ECO:0000269|PubMed:18332905}.	THIC PY At2g29630 T27A16.27
O82486	cellular organisms, Eukaryota, Viridiplantae, Streptophyta, Streptophytina, Embryophyta, Tracheophyta, Euphyllophyta, Spermatophyta, Magnoliophyta, Mesangiospermae, eudicotyledons, Gunneridae, Pentapetalae, rosids, malvids, Brassicales, Brassicaceae, Camelineae, Arabidopsis, Arabidopsis thaliana (Mouse-ear cress)	2759	FUNCTION: Probable N6-methyltransferase that methylates adenosine residues of some mRNAs. N6-methyladenosine (m6A), which is present at internal sites of some mRNAs, may play a role in the efficiency of mRNA splicing, transport or translation. {ECO:0000269|PubMed:18505803}.	MTA EMB1706 At4g10760 T12H20.6
O82497	cellular organisms, Eukaryota, Viridiplantae, Streptophyta, Streptophytina, Embryophyta, Tracheophyta, Euphyllophyta, Spermatophyta, Magnoliophyta, Mesangiospermae, eudicotyledons, Gunneridae, Pentapetalae, rosids, malvids, Brassicales, Brassicaceae, Camelineae, Arabidopsis, Arabidopsis thaliana (Mouse-ear cress)	2759	FUNCTION: GTPase that may function in mitochondrial ribosome assembly (Probable). {ECO:0000305|PubMed:16849600}.	DGP2 At4g10650 T12H20.1 T4F9.110
O82504	cellular organisms, Eukaryota, Viridiplantae, Streptophyta, Streptophytina, Embryophyta, Tracheophyta, Euphyllophyta, Spermatophyta, Magnoliophyta, Mesangiospermae, eudicotyledons, Gunneridae, Pentapetalae, rosids, malvids, Brassicales, Brassicaceae, Camelineae, Arabidopsis, Arabidopsis thaliana (Mouse-ear cress)	2759	FUNCTION: RNA-dependent direct polymerase involved in the production of small interfering RNAs (siRNAs). Required for the biogenesis of endogenous siRNAs of 24 nucleotide which derive from heterochromatin and DNA repeats such as transposons or endogenous gene tandem repeats, such as repeats present in FWA gene. Involved in transcriptional gene silencing (TGS). Component of the RNA-directed DNA me…	RDR2 RDRP2 SMD1 At4g11130 F2P3.11
O82567	cellular organisms, Eukaryota, Viridiplantae, Streptophyta, Streptophytina, Embryophyta, Tracheophyta, Euphyllophyta, Spermatophyta, Magnoliophyta, Mesangiospermae, eudicotyledons, Gunneridae, Pentapetalae, rosids, malvids, Brassicales, Brassicaceae, Camelineae, Arabidopsis, Arabidopsis thaliana (Mouse-ear cress)	2759	FUNCTION: Catalyzes both phosphatidylcholine and phosphatidylethanolamine biosynthesis from CDP-choline and CDP-ethanolamine, respectively. Has a higher cholinephosphotransferase activity than ethanolaminephosphotransferase activity. {ECO:0000269|Ref.1}.	AAPT1 At1g13560 F13B4.5
O82775	cellular organisms, Eukaryota, Viridiplantae, Streptophyta, Streptophytina, Embryophyta, Tracheophyta, Euphyllophyta, Spermatophyta, Magnoliophyta, Mesangiospermae, eudicotyledons, Gunneridae, Pentapetalae, rosids, malvids, Brassicales, Brassicaceae, Camelineae, Arabidopsis, Arabidopsis thaliana (Mouse-ear cress)	2759	FUNCTION: Involved in a special stress-induced plastid-to-vacuole protein trafficking pathway. Interacts with ATG8F in plastid bodies to subsequently enable their delivery to the vacuole by an autophagic pathway. Interacts with the plastid proteins APE1 and PSBS/NPQ4 and may recruit them as cargo into plastid bodies that may be recognized by the autophagy machinery for degradation in the vacuole.…	ATI1 At2g45980
O82804	cellular organisms, Eukaryota, Viridiplantae, Streptophyta, Streptophytina, Embryophyta, Tracheophyta, Euphyllophyta, Spermatophyta, Magnoliophyta, Mesangiospermae, eudicotyledons, Gunneridae, Pentapetalae, rosids, malvids, Brassicales, Brassicaceae, Camelineae, Arabidopsis, Arabidopsis thaliana (Mouse-ear cress)	2759	FUNCTION: May be a transcription factor part of a circadian clock input pathway. Acts within a 'zeitnehmer' feedback loop and is involved in its own circadian regulation. Has no role in regulating circadian clock function in the dark. Part of a corepressor complex consisting of ELF4, ELF3, and LUX involved in the transcriptional regulation of APRR9. The activity of the protein may be decreased in…	ELF3 PYK20 At2g25930 F17H15.25 T19L18.26
O92956	Viruses, Retro-transcribing viruses, Retroviridae, Orthoretrovirinae, Alpharetrovirus, Rous sarcoma virus, Rous sarcoma virus (strain Schmidt-Ruppin), Rous sarcoma virus (strain Schmidt-Ruppin B) (RSV-SRB)	10239	FUNCTION: Capsid protein p27 forms the spherical core of the virus that encapsulates the genomic RNA-nucleocapsid complex. {ECO:0000250}.; FUNCTION: The aspartyl protease mediates proteolytic cleavages of Gag and Gag-Pol polyproteins during or shortly after the release of the virion from the plasma membrane. Cleavages take place as an ordered, step-wise cascade to yield mature proteins. This proc…	gag-pro-pol
O93918	cellular organisms, Eukaryota, Opisthokonta, Fungi, Dikarya, Ascomycota, saccharomyceta, Pezizomycotina, leotiomyceta, Eurotiomycetes, Eurotiomycetidae, Eurotiales (green and blue molds), Aspergillaceae, Aspergillus, Aspergillus terreus	2759	FUNCTION: Pyruvate carboxylase catalyzes a 2-step reaction, involving the ATP-dependent carboxylation of the covalently attached biotin in the first step and the transfer of the carboxyl group to pyruvate in the second. {ECO:0000250}.	pyc
Q02217	cellular organisms, Eukaryota, Opisthokonta, Fungi, Dikarya, Ascomycota, saccharomyceta, Saccharomycotina (true yeasts), Saccharomycetes, Saccharomycetales (budding yeasts), Saccharomycetaceae, Saccharomyces, Saccharomyces cerevisiae (Baker's yeast), Saccharomyces cerevisiae (strain ATCC 204508 / S288c) (Baker's yeast)	2759		YEL034C-A
O94447	cellular organisms, Eukaryota, Opisthokonta, Fungi, Dikarya, Ascomycota, Taphrinomycotina, Schizosaccharomycetes, Schizosaccharomycetales, Schizosaccharomycetaceae, Schizosaccharomyces, Schizosaccharomyces pombe (Fission yeast), Schizosaccharomyces pombe (strain 972 / ATCC 24843) (Fission yeast)	2759	FUNCTION: Effector of the TORC2- and calcineurin-signaling pathways. Mediates actin polarization via inhibition of calcineurin-dependent transcription (By similarity). {ECO:0000250}.	slm1 SPAC637.13c
O94641	cellular organisms, Eukaryota, Opisthokonta, Fungi, Dikarya, Ascomycota, Taphrinomycotina, Schizosaccharomycetes, Schizosaccharomycetales, Schizosaccharomycetaceae, Schizosaccharomyces, Schizosaccharomyces pombe (Fission yeast), Schizosaccharomyces pombe (strain 972 / ATCC 24843) (Fission yeast)	2759	FUNCTION: Required, in concert with Hsp40 and Hsp70 and small Hsps, for the dissociation, resolubilization and refolding of aggregates of damaged proteins after heat or other environmental stresses. Extracts proteins from aggregates by unfolding and threading them in an ATP-dependent process through the axial channel of the protein hexamer, after which they can be refolded by components of the Hs…	hsp104 SPBC16D10.08c
P03396	Viruses, Retro-transcribing viruses, Retroviridae, Orthoretrovirinae, Alpharetrovirus, Rous sarcoma virus, Rous sarcoma virus (strain Prague C) (RSV-PrC)	10239	FUNCTION: The surface protein (SU) attaches the virus to the host cell by binding to its receptor. This interaction triggers the refolding of the transmembrane protein (TM) and is thought to activate its fusogenic potential by unmasking its fusion peptide. Fusion occurs at the host cell plasma membrane (By similarity). {ECO:0000250}.; FUNCTION: The transmembrane protein (TM) acts as a class I vir…	env
P04146	cellular organisms, Eukaryota, Opisthokonta, Metazoa, Eumetazoa, Bilateria, Protostomia, Ecdysozoa, Panarthropoda, Arthropoda, Mandibulata, Pancrustacea, Hexapoda, Insecta, Dicondylia, Pterygota (winged insects), Neoptera, Endopterygota, Diptera, Brachycera, Muscomorpha, Eremoneura, Cyclorrhapha, Schizophora, Acalyptratae, Ephydroidea, Drosophilidae (pomace flies), Drosophilinae, Drosophilini, Dr…	2759		GIP COPIA
P04323	cellular organisms, Eukaryota, Opisthokonta, Metazoa, Eumetazoa, Bilateria, Protostomia, Ecdysozoa, Panarthropoda, Arthropoda, Mandibulata, Pancrustacea, Hexapoda, Insecta, Dicondylia, Pterygota (winged insects), Neoptera, Endopterygota, Diptera, Brachycera, Muscomorpha, Eremoneura, Cyclorrhapha, Schizophora, Acalyptratae, Ephydroidea, Drosophilidae (pomace flies), Drosophilinae, Drosophilini, Dr…	2759		pol
P31843	cellular organisms, Eukaryota, Viridiplantae, Streptophyta, Streptophytina, Embryophyta, Tracheophyta, Euphyllophyta, Spermatophyta, Magnoliophyta, Mesangiospermae, eudicotyledons, Gunneridae, Pentapetalae, rosids, malvids, Myrtales, Onagraceae, Onagroideae, Onagreae, Oenothera (evening primroses), Oenothera berteroana (Bertero's evening primrose)	2759
P04842	cellular organisms, Eukaryota, Opisthokonta, Fungi, Dikarya, Ascomycota, saccharomyceta, Saccharomycotina (true yeasts), Saccharomycetes, Saccharomycetales (budding yeasts), Phaffomycetaceae, Komagataella, Komagataella phaffii, Komagataella pastoris (strain GS115 / ATCC 20864) (Yeast) (Pichia pastoris)	2759	FUNCTION: Major isoform of alcohol oxidase, which catalyzes the oxidation of methanol to formaldehyde and hydrogen peroxide, the first step in the methanol utilization pathway of methylotrophic yeasts. {ECO:0000269|PubMed:9396748}.	AOX1 PAS_chr4_0821
P05030	cellular organisms, Eukaryota, Opisthokonta, Fungi, Dikarya, Ascomycota, saccharomyceta, Saccharomycotina (true yeasts), Saccharomycetes, Saccharomycetales (budding yeasts), Saccharomycetaceae, Saccharomyces, Saccharomyces cerevisiae (Baker's yeast), Saccharomyces cerevisiae (strain ATCC 204508 / S288c) (Baker's yeast)	2759	FUNCTION: The plasma membrane ATPase of plants and fungi is a hydrogen ion pump. The proton gradient it generates drives the active transport of nutrients by H(+)-symport. The resulting external acidification and/or internal alkinization may mediate growth responses.	PMA1 YGL008C
P06245	cellular organisms, Eukaryota, Opisthokonta, Fungi, Dikarya, Ascomycota, saccharomyceta, Saccharomycotina (true yeasts), Saccharomycetes, Saccharomycetales (budding yeasts), Saccharomycetaceae, Saccharomyces, Saccharomyces cerevisiae (Baker's yeast), Saccharomyces cerevisiae (strain ATCC 204508 / S288c) (Baker's yeast)	2759		TPK2 PKA2 YKR1 YPL203W
P06444	Viruses, Retro-transcribing viruses, Retroviridae, unclassified Retroviridae, Avian retroviruses, Avian myelocytomatosis virus HBI	10239		gag
P06525	cellular organisms, Eukaryota, Viridiplantae, Streptophyta, Streptophytina, Embryophyta, Tracheophyta, Euphyllophyta, Spermatophyta, Magnoliophyta, Mesangiospermae, eudicotyledons, Gunneridae, Pentapetalae, rosids, malvids, Brassicales, Brassicaceae, Camelineae, Arabidopsis, Arabidopsis thaliana (Mouse-ear cress)	2759	FUNCTION: Alcohol dehydrogenase mostly active on ethanol (EtOH), but exhibits broad substrates selectivity for primary and secondary alcohols (e.g. butanol, propyl alcohol, pentanol, isopentanol, ethylene glycol, isopropanol, methanol and tertiary butyl alcohol) (PubMed:23707506). Converts allyl alcohol to highly toxic acryl-aldehyde (PubMed:20508152). Required for survival and acclimation in hyp…	ADH1 ADH At1g77120 F22K20.19
P07038	cellular organisms, Eukaryota, Opisthokonta, Fungi, Dikarya, Ascomycota, saccharomyceta, Pezizomycotina, leotiomyceta, sordariomyceta, Sordariomycetes, Sordariomycetidae, Sordariales, Sordariaceae, Neurospora, Neurospora crassa, Neurospora crassa (strain ATCC 24698 / 74-OR23-1A / CBS 708.71 / DSM 1257 / FGSC 987)	2759	FUNCTION: The plasma membrane ATPase of plants and fungi is a hydrogen ion pump. The proton gradient it generates drives the active transport of nutrients by H(+)-symport. The resulting external acidification and/or internal alkinization may mediate growth responses.	pma-1 B1D1.210 NCU01680
P08770	cellular organisms, Eukaryota, Viridiplantae, Streptophyta, Streptophytina, Embryophyta, Tracheophyta, Euphyllophyta, Spermatophyta, Magnoliophyta, Mesangiospermae, Liliopsida, Petrosaviidae, commelinids, Poales, Poaceae, PACMAD clade, Panicoideae, Andropogonodae, Andropogoneae, Tripsacinae, Zea, Zea mays (Maize)	2759
P09627	cellular organisms, Eukaryota, Opisthokonta, Fungi, Dikarya, Ascomycota, Taphrinomycotina, Schizosaccharomycetes, Schizosaccharomycetales, Schizosaccharomycetaceae, Schizosaccharomyces, Schizosaccharomyces pombe (Fission yeast), Schizosaccharomyces pombe (strain 972 / ATCC 24843) (Fission yeast)	2759	FUNCTION: The plasma membrane ATPase of plants and fungi is a hydrogen ion pump. The proton gradient it generates drives the active transport of nutrients by H(+)-symport. The resulting external acidification and/or internal alkinization may mediate growth responses.	pma1 SPAC1071.10c
P0A3B4	cellular organisms, Bacteria, Proteobacteria, Gammaproteobacteria, Enterobacteriales, Enterobacteriaceae, Shigella, Shigella flexneri	2	FUNCTION: Not known; probably interacts with the ribosomes in a GTP dependent manner. {ECO:0000250}.	typA bipA SF3941 S3805
P0C2F6	cellular organisms, Eukaryota, Viridiplantae, Streptophyta, Streptophytina, Embryophyta, Tracheophyta, Euphyllophyta, Spermatophyta, Magnoliophyta, Mesangiospermae, eudicotyledons, Gunneridae, Pentapetalae, rosids, malvids, Brassicales, Brassicaceae, Camelineae, Arabidopsis, Arabidopsis thaliana (Mouse-ear cress)	2759		At1g65750 F1E22.12
P0C5D6	cellular organisms, Eukaryota, Viridiplantae, Streptophyta, Streptophytina, Embryophyta, Tracheophyta, Euphyllophyta, Spermatophyta, Magnoliophyta, Mesangiospermae, Liliopsida, Petrosaviidae, commelinids, Poales, Poaceae, BOP clade, Oryzoideae, Oryzeae, Oryzinae, Oryza, Oryza sativa (Rice), Oryza sativa subsp. japonica (Rice)	2759	FUNCTION: May play a role in signal transduction of hyperosmotic response.	SAPK3 REK Os10g0564500 LOC_Os10g41490 OSJNBa0027P10.6
P0C7P7	cellular organisms, Eukaryota, Viridiplantae, Streptophyta, Streptophytina, Embryophyta, Tracheophyta, Euphyllophyta, Spermatophyta, Magnoliophyta, Mesangiospermae, eudicotyledons, Gunneridae, Pentapetalae, rosids, malvids, Brassicales, Brassicaceae, Camelineae, Arabidopsis, Arabidopsis thaliana (Mouse-ear cress)	2759		UGT74E1 At1g05675 F3F20.12
P0C8Q4	cellular organisms, Eukaryota, Viridiplantae, Streptophyta, Streptophytina, Embryophyta, Tracheophyta, Euphyllophyta, Spermatophyta, Magnoliophyta, Mesangiospermae, eudicotyledons, Gunneridae, Pentapetalae, rosids, malvids, Brassicales, Brassicaceae, Camelineae, Arabidopsis, Arabidopsis thaliana (Mouse-ear cress)	2759		At4g19900 F18F4.6
P0C8R0	cellular organisms, Eukaryota, Viridiplantae, Streptophyta, Streptophytina, Embryophyta, Tracheophyta, Euphyllophyta, Spermatophyta, Magnoliophyta, Mesangiospermae, eudicotyledons, Gunneridae, Pentapetalae, rosids, malvids, Brassicales, Brassicaceae, Camelineae, Arabidopsis, Arabidopsis thaliana (Mouse-ear cress)	2759		At5g43820 MQD19.18
P0C8S1	cellular organisms, Eukaryota, Viridiplantae, Streptophyta, Streptophytina, Embryophyta, Tracheophyta, Euphyllophyta, Spermatophyta, Magnoliophyta, Mesangiospermae, eudicotyledons, Gunneridae, Pentapetalae, rosids, malvids, Brassicales, Brassicaceae, Camelineae, Arabidopsis, Arabidopsis thaliana (Mouse-ear cress)	2759	FUNCTION: Potential disease resistance protein.	RPP8L2 At1g53350 F12M16.35
P0CB21	cellular organisms, Eukaryota, Viridiplantae, Streptophyta, Streptophytina, Embryophyta, Tracheophyta, Euphyllophyta, Spermatophyta, Magnoliophyta, Mesangiospermae, eudicotyledons, Gunneridae, Pentapetalae, rosids, malvids, Brassicales, Brassicaceae, Camelineae, Arabidopsis, Arabidopsis thaliana (Mouse-ear cress)	2759		At4g26450 M3E9.120
P0CB49	cellular organisms, Eukaryota, Opisthokonta, Metazoa, Eumetazoa, Bilateria, Deuterostomia, Chordata, Craniata, Vertebrata, Gnathostomata (jawed vertebrates), Teleostomi, Euteleostomi, Sarcopterygii, Dipnotetrapodomorpha, Tetrapoda, Amniota, Mammalia, Theria, Eutheria, Boreoeutheria, Euarchontoglires, Glires (Rodents and rabbits), Rodentia, Sciurognathi, Muroidea, Muridae, Murinae, Rattus, Rattus …	2759	FUNCTION: Plays a role in the reduction of telomerase activity during differentiation of embryonic stem cells by binding to the core promoter of TERT and controlling its down-regulation. {ECO:0000250}.	Ylpm1 Zap Zap3
P0CG89	cellular organisms, Eukaryota, Viridiplantae, Streptophyta, Streptophytina, Embryophyta, Tracheophyta, Euphyllophyta, Spermatophyta, Magnoliophyta, Mesangiospermae, eudicotyledons, Gunneridae, Pentapetalae, rosids, fabids, Fabales, Fabaceae, Papilionoideae, Phaseoleae, Glycine, Soja, Glycine max (Soybean) (Glycine hispida)	2759	FUNCTION: Core component of nucleosome. Nucleosomes wrap and compact DNA into chromatin, limiting DNA accessibility to the cellular machineries which require DNA as a template. Histones thereby play a central role in transcription regulation, DNA repair, DNA replication and chromosomal stability. DNA accessibility is regulated via a complex set of post-translational modifications of histones, als…
P0CL53	cellular organisms, Eukaryota, Opisthokonta, Fungi, Dikarya, Ascomycota, saccharomyceta, Pezizomycotina, leotiomyceta, Eurotiomycetes, Eurotiomycetidae, Eurotiales (green and blue molds), Aspergillaceae, Aspergillus, Aspergillus oryzae (Yellow koji mold), Aspergillus oryzae (strain ATCC 42149 / RIB 40) (Yellow koji mold)	2759	FUNCTION: Confers resistance to formaldehyde.	FDH1 ADH1 AO090701000508-A
P0CT18	cellular organisms, Eukaryota, Opisthokonta, Fungi, Dikarya, Ascomycota, saccharomyceta, Pezizomycotina, leotiomyceta, sordariomyceta, Sordariomycetes, Sordariomycetidae, Magnaporthales, Magnaporthaceae, Magnaporthe, Magnaporthe oryzae (Rice blast fungus) (Pyricularia oryzae), Magnaporthe oryzae (strain Y34) (Rice blast fungus) (Pyricularia oryzae)	2759	FUNCTION: Probable lipid hydrolase. {ECO:0000250}.	OOU_Y34scaffold00095g16.3
P0CT40	cellular organisms, Eukaryota, Opisthokonta, Fungi, Dikarya, Ascomycota, Taphrinomycotina, Schizosaccharomycetes, Schizosaccharomycetales, Schizosaccharomycetaceae, Schizosaccharomyces, Schizosaccharomyces pombe (Fission yeast), Schizosaccharomyces pombe (strain 972 / ATCC 24843) (Fission yeast)	2759		Tf2-9 SPBC9B6.02c
P0CZ23	cellular organisms, Eukaryota, Viridiplantae, Streptophyta, Streptophytina, Embryophyta, Tracheophyta, Euphyllophyta, Spermatophyta, Magnoliophyta, Mesangiospermae, eudicotyledons, Gunneridae, Pentapetalae, rosids, malvids, Brassicales, Brassicaceae, Camelineae, Arabidopsis, Arabidopsis thaliana (Mouse-ear cress)	2759	FUNCTION: Catalyzes the desaturation of medium-chain acyl-CoAs to 2-trans-enoyl-CoAs. Active on C8:0- to C14:0-CoA with a maximal activity on C12:0-CoA.	ACX3 At1g06290 At1g06300 F9P14.15 F9P14_11 T2D23.1
P0DKH6	cellular organisms, Eukaryota, Viridiplantae, Streptophyta, Streptophytina, Embryophyta, Tracheophyta, Euphyllophyta, Spermatophyta, Magnoliophyta, Mesangiospermae, eudicotyledons, Gunneridae, Pentapetalae, rosids, malvids, Brassicales, Brassicaceae, Camelineae, Arabidopsis, Arabidopsis thaliana (Mouse-ear cress)	2759	FUNCTION: Disease resistance (R) protein that specifically recognizes the hopA1 type III effector avirulence protein from Pseudomonas syringae. Resistance proteins guard the plant against pathogens that contain an appropriate avirulence protein via an indirect interaction with this avirulence protein. That triggers a defense system including the hypersensitive response, which restricts the pathog…	RPS6
P0DKI2	cellular organisms, Eukaryota, Viridiplantae, Streptophyta, Streptophytina, Embryophyta, Tracheophyta, Euphyllophyta, Spermatophyta, Magnoliophyta, Mesangiospermae, eudicotyledons, Gunneridae, Pentapetalae, Caryophyllales, Amaranthaceae, Betoideae, Beta, Beta vulgaris (Sugar beet)	2759	FUNCTION: Inactive cytochrome unable to converts L-DOPA to cyclo-DOPA in the betalain pathway and producing a yellow mutant phenotype. A frameshift replaces 108 amino acids of the active protein found in red beets (AC I3PFJ5) with 27 new residues followed by a stop codon. {ECO:0000269|PubMed:22660548}.	CYP76AD1
P0DM58	cellular organisms, Eukaryota, Viridiplantae, Streptophyta, Streptophytina, Embryophyta, Tracheophyta, Euphyllophyta, Spermatophyta, Magnoliophyta, Mesangiospermae, eudicotyledons, Gunneridae, Pentapetalae, rosids, malvids, Brassicales, Brassicaceae, Camelineae, Arabidopsis, Arabidopsis thaliana (Mouse-ear cress)	2759	FUNCTION: 3'-5'-exoribonuclease that specifically recognizes RNAs polyuridylated at their 3' end and mediates their degradation. Component of an exosome-independent RNA degradation pathway that mediates degradation of cytoplasmic mRNAs that have been deadenylated and subsequently uridylated at their 3' (Probable). {ECO:0000305|PubMed:20798041}.	SOV DIS3L2
P10857	cellular organisms, Eukaryota, Opisthokonta, Fungi, Dikarya, Ascomycota, saccharomyceta, Pezizomycotina, leotiomyceta, sordariomyceta, Sordariomycetes, Sordariomycetidae, Sordariales, Sordariaceae, Neurospora, Neurospora crassa, Neurospora crassa (strain ATCC 24698 / 74-OR23-1A / CBS 708.71 / DSM 1257 / FGSC 987)	2759		leu-6 B10K17.030 NCU09463
P10978	cellular organisms, Eukaryota, Viridiplantae, Streptophyta, Streptophytina, Embryophyta, Tracheophyta, Euphyllophyta, Spermatophyta, Magnoliophyta, Mesangiospermae, eudicotyledons, Gunneridae, Pentapetalae, asterids, lamiids, Solanales, Solanaceae, Nicotianoideae, Nicotianeae, Nicotiana, Nicotiana tabacum (Common tobacco)	2759
P38460	cellular organisms, Eukaryota, Viridiplantae, Streptophyta, Streptophytina, Embryophyta, Marchantiophyta, Marchantiopsida, Marchantiidae, Marchantiales, Marchantiaceae, Marchantia, Marchantia polymorpha (Liverwort) (Marchantia aquatica)	2759		YMF17
P15368	cellular organisms, Eukaryota, Opisthokonta, Fungi, Dikarya, Ascomycota, saccharomyceta, Pezizomycotina, leotiomyceta, Eurotiomycetes, Eurotiomycetidae, Eurotiales (green and blue molds), Aspergillaceae, Penicillium, Penicillium patulum (Penicillium griseofulvum)	2759	FUNCTION: Fatty acid synthetase catalyzes the formation of long-chain fatty acids from acetyl-CoA, malonyl-CoA and NADPH. The alpha subunit contains domains for: acyl carrier protein, 3-oxoacyl-[acyl-carrier-protein] reductase, and 3-oxoacyl-[acyl-carrier-protein] synthase.	FAS2
P15703	cellular organisms, Eukaryota, Opisthokonta, Fungi, Dikarya, Ascomycota, saccharomyceta, Saccharomycotina (true yeasts), Saccharomycetes, Saccharomycetales (budding yeasts), Saccharomycetaceae, Saccharomyces, Saccharomyces cerevisiae (Baker's yeast), Saccharomyces cerevisiae (strain ATCC 204508 / S288c) (Baker's yeast)	2759	FUNCTION: Glucanases possibly play a role in cell expansion during growth, in cell-cell fusion during mating, and in spore release during sporulation. This enzyme may be involved in beta-glucan degradation and also function biosynthetically as a transglycosylase.	BGL2 SCW9 YGR282C
P16273	cellular organisms, Eukaryota, Viridiplantae, Streptophyta, Streptophytina, Embryophyta, Tracheophyta, Euphyllophyta, Spermatophyta, Magnoliophyta, Mesangiospermae, Liliopsida, Petrosaviidae, commelinids, Poales, Poaceae, BOP clade, Pooideae, Triticodae, Triticeae, Hordeinae, Hordeum, Hordeum vulgare (Barley)	2759
P17576	cellular organisms, Eukaryota, Opisthokonta, Fungi, Dikarya, Basidiomycota, Agaricomycotina, Agaricomycetes, Agaricomycetes incertae sedis, Polyporales, Polyporales incertae sedis, Irpex, Irpex lacteus (Milk-white toothed polypore) (Polyporus tulipiferae)	2759
P17859	cellular organisms, Eukaryota, Viridiplantae, Streptophyta, Streptophytina, Embryophyta, Tracheophyta, Euphyllophyta, Spermatophyta, Magnoliophyta, Mesangiospermae, eudicotyledons, Gunneridae, Pentapetalae, rosids, fabids, Fabales, Fabaceae, Papilionoideae, Phaseoleae, Vigna, Vigna mungo (Black gram) (Phaseolus mungo)	2759		AMY1.1
P20825	cellular organisms, Eukaryota, Opisthokonta, Metazoa, Eumetazoa, Bilateria, Protostomia, Ecdysozoa, Panarthropoda, Arthropoda, Mandibulata, Pancrustacea, Hexapoda, Insecta, Dicondylia, Pterygota (winged insects), Neoptera, Endopterygota, Diptera, Brachycera, Muscomorpha, Eremoneura, Cyclorrhapha, Schizophora, Acalyptratae, Ephydroidea, Drosophilidae (pomace flies), Drosophilinae, Drosophilini, Dr…	2759		pol
P20967	cellular organisms, Eukaryota, Opisthokonta, Fungi, Dikarya, Ascomycota, saccharomyceta, Saccharomycotina (true yeasts), Saccharomycetes, Saccharomycetales (budding yeasts), Saccharomycetaceae, Saccharomyces, Saccharomyces cerevisiae (Baker's yeast), Saccharomyces cerevisiae (strain ATCC 204508 / S288c) (Baker's yeast)	2759	FUNCTION: The 2-oxoglutarate dehydrogenase complex catalyzes the overall conversion of 2-oxoglutarate to succinyl-CoA and CO(2). It contains multiple copies of three enzymatic components: 2-oxoglutarate dehydrogenase (E1), dihydrolipoamide succinyltransferase (E2) and lipoamide dehydrogenase (E3). {ECO:0000269|PubMed:11926067, ECO:0000269|PubMed:2503710, ECO:0000269|PubMed:8299151}.	KGD1 OGD1 YIL125W
Q8TGR8	cellular organisms, Eukaryota, Opisthokonta, Fungi, Dikarya, Ascomycota, saccharomyceta, Saccharomycotina (true yeasts), Saccharomycetes, Saccharomycetales (budding yeasts), Saccharomycetaceae, Saccharomyces, Saccharomyces cerevisiae (Baker's yeast), Saccharomyces cerevisiae (strain ATCC 204508 / S288c) (Baker's yeast)	2759		YAL037C-B YAL038C-A
P22855	cellular organisms, Eukaryota, Opisthokonta, Fungi, Dikarya, Ascomycota, saccharomyceta, Saccharomycotina (true yeasts), Saccharomycetes, Saccharomycetales (budding yeasts), Saccharomycetaceae, Saccharomyces, Saccharomyces cerevisiae (Baker's yeast), Saccharomyces cerevisiae (strain ATCC 204508 / S288c) (Baker's yeast)	2759	FUNCTION: Degrades free oligosaccharides in the vacuole. {ECO:0000269|PubMed:12723970}.	AMS1 YGL156W G1861
P23231	cellular organisms, Eukaryota, Opisthokonta, Fungi, Dikarya, Ascomycota, saccharomyceta, Pezizomycotina, leotiomyceta, sordariomyceta, Sordariomycetes, Sordariomycetidae, Sordariales, Sordariaceae, Neurospora, Neurospora crassa, Neurospora crassa (strain ATCC 24698 / 74-OR23-1A / CBS 708.71 / DSM 1257 / FGSC 987)	2759	FUNCTION: Receptor that accelerates the import of all mitochondrial precursor proteins. Seems to act in conjunction with mom19.	tom70 mom72 2E4.170 NCU04245
P23525	cellular organisms, Eukaryota, Viridiplantae, Streptophyta, Streptophytina, Embryophyta, Tracheophyta, Euphyllophyta, Spermatophyta, Magnoliophyta, Mesangiospermae, eudicotyledons, Gunneridae, Pentapetalae, Caryophyllales, Amaranthaceae, Chenopodioideae, Anserineae, Spinacia, Spinacia oleracea (Spinach)	2759	FUNCTION: Involved in a key methylation step in both tocopherols (vitamin E) and plastoquinone synthesis. Catalyzes the conversion of 2-methyl-6-phytyl-1,4-hydroquinone (MPBQ) to 2,3-dimethyl-6-phytyl-1,4-hydroquinone (DMPQ, a substrate for tocopherol cyclase), and 2-methyl-6-solanyl-1,4-benzoquinone (MSBQ) to plastoquinone (By similarity). {ECO:0000250}.
P23704	cellular organisms, Eukaryota, Opisthokonta, Fungi, Dikarya, Ascomycota, saccharomyceta, Pezizomycotina, leotiomyceta, sordariomyceta, Sordariomycetes, Sordariomycetidae, Sordariales, Sordariaceae, Neurospora, Neurospora crassa, Neurospora crassa (strain ATCC 24698 / 74-OR23-1A / CBS 708.71 / DSM 1257 / FGSC 987)	2759	FUNCTION: Mitochondrial membrane ATP synthase (F(1)F(0) ATP synthase or Complex V) produces ATP from ADP in the presence of a proton gradient across the membrane which is generated by electron transport complexes of the respiratory chain. F-type ATPases consist of two structural domains, F(1) - containing the extramembraneous catalytic core, and F(0) - containing the membrane proton channel, link…	atp-2 B8B20.320 NCU05430
Q9FXD8	cellular organisms, Eukaryota, Viridiplantae, Streptophyta, Streptophytina, Embryophyta, Tracheophyta, Euphyllophyta, Spermatophyta, Magnoliophyta, Mesangiospermae, eudicotyledons, Gunneridae, Pentapetalae, rosids, malvids, Brassicales, Brassicaceae, Camelineae, Arabidopsis, Arabidopsis thaliana (Mouse-ear cress)	2759		At1g67750 F12A21.12
P26863	cellular organisms, Eukaryota, Viridiplantae, Streptophyta, Streptophytina, Embryophyta, Marchantiophyta, Marchantiopsida, Marchantiidae, Marchantiales, Marchantiaceae, Marchantia, Marchantia polymorpha (Liverwort) (Marchantia aquatica)	2759		RPS1
P25011	cellular organisms, Eukaryota, Viridiplantae, Streptophyta, Streptophytina, Embryophyta, Tracheophyta, Euphyllophyta, Spermatophyta, Magnoliophyta, Mesangiospermae, eudicotyledons, Gunneridae, Pentapetalae, rosids, fabids, Fabales, Fabaceae, Papilionoideae, Phaseoleae, Glycine, Soja, Glycine max (Soybean) (Glycine hispida)	2759	FUNCTION: Essential for the control of the cell cycle at the G2/M (mitosis) transition.
P26302	cellular organisms, Eukaryota, Viridiplantae, Streptophyta, Streptophytina, Embryophyta, Tracheophyta, Euphyllophyta, Spermatophyta, Magnoliophyta, Mesangiospermae, Liliopsida, Petrosaviidae, commelinids, Poales, Poaceae, BOP clade, Pooideae, Triticodae, Triticeae, Triticinae, Triticum, Triticum aestivum (Wheat)	2759
P26846	cellular organisms, Eukaryota, Viridiplantae, Streptophyta, Streptophytina, Embryophyta, Marchantiophyta, Marchantiopsida, Marchantiidae, Marchantiales, Marchantiaceae, Marchantia, Marchantia polymorpha (Liverwort) (Marchantia aquatica)	2759	FUNCTION: Core subunit of the mitochondrial membrane respiratory chain NADH dehydrogenase (Complex I) that is believed to belong to the minimal assembly required for catalysis. Complex I functions in the transfer of electrons from NADH to the respiratory chain. The immediate electron acceptor for the enzyme is believed to be ubiquinone (By similarity). {ECO:0000250}.	ND2 NAD2
P26849	cellular organisms, Eukaryota, Viridiplantae, Streptophyta, Streptophytina, Embryophyta, Marchantiophyta, Marchantiopsida, Marchantiidae, Marchantiales, Marchantiaceae, Marchantia, Marchantia polymorpha (Liverwort) (Marchantia aquatica)	2759	FUNCTION: Core subunit of the mitochondrial membrane respiratory chain NADH dehydrogenase (Complex I) that is believed to belong to the minimal assembly required for catalysis. Complex I functions in the transfer of electrons from NADH to the respiratory chain. The immediate electron acceptor for the enzyme is believed to be ubiquinone (By similarity). {ECO:0000250}.	ND5 NAD5
O49852	cellular organisms, Eukaryota, Viridiplantae, Streptophyta, Streptophytina, Embryophyta, Tracheophyta, Euphyllophyta, Spermatophyta, Magnoliophyta, Mesangiospermae, eudicotyledons, Gunneridae, Pentapetalae, asterids, campanulids, Asterales, Asteraceae, Asteroideae, Heliantheae alliance, Tageteae, Flaveria, Flaveria trinervia (Clustered yellowtops) (Oedera trinervia)	2759	FUNCTION: The glycine cleavage system catalyzes the degradation of glycine. The P protein binds the alpha-amino group of glycine through its pyridoxal phosphate cofactor; CO(2) is released and the remaining methylamine moiety is then transferred to the lipoamide cofactor of the H protein.	GDCSPA GDCSP
P27572	cellular organisms, Eukaryota, Viridiplantae, Streptophyta, Streptophytina, Embryophyta, Tracheophyta, Euphyllophyta, Spermatophyta, Magnoliophyta, Mesangiospermae, Liliopsida, Petrosaviidae, commelinids, Poales, Poaceae, BOP clade, Pooideae, Triticodae, Triticeae, Triticinae, Triticum, Triticum aestivum (Wheat)	2759	FUNCTION: Core subunit of the mitochondrial membrane respiratory chain NADH dehydrogenase (Complex I) that is believed to belong to the minimal assembly required for catalysis. Complex I functions in the transfer of electrons from NADH to the respiratory chain. The immediate electron acceptor for the enzyme is believed to be ubiquinone (By similarity). {ECO:0000250}.	ND4 NAD4
P27783	cellular organisms, Eukaryota, Viridiplantae, Streptophyta, Streptophytina, Embryophyta, Tracheophyta, Euphyllophyta, Spermatophyta, Magnoliophyta, Mesangiospermae, eudicotyledons, Gunneridae, Pentapetalae, rosids, fabids, Fagales, Betulaceae, Betula, Betula pendula (European white birch) (Betula verrucosa)	2759	FUNCTION: Nitrate reductase is a key enzyme involved in the first step of nitrate assimilation in plants, fungi and bacteria.	NIA1
B1A944	cellular organisms, Eukaryota, Viridiplantae, Streptophyta, Streptophytina, Embryophyta, Tracheophyta, Euphyllophyta, Spermatophyta, Magnoliophyta, Mesangiospermae, eudicotyledons, Gunneridae, Pentapetalae, rosids, malvids, Brassicales, Caricaceae, Carica, Carica papaya (Papaya)	2759	FUNCTION: Component of the acetyl coenzyme A carboxylase (ACC) complex. Biotin carboxylase (BC) catalyzes the carboxylation of biotin on its carrier protein (BCCP) and then the CO(2) group is transferred by the transcarboxylase to acetyl-CoA to form malonyl-CoA. {ECO:0000255|HAMAP-Rule:MF_01395}.	accD
P29057	cellular organisms, Eukaryota, Viridiplantae, Streptophyta, Streptophytina, Embryophyta, Tracheophyta, Euphyllophyta, Spermatophyta, Magnoliophyta, Mesangiospermae, eudicotyledons, Gunneridae, Pentapetalae, rosids, fabids, Malpighiales, Euphorbiaceae, Crotonoideae, Micrandreae, Hevea, Hevea brasiliensis (Para rubber tree) (Siphonia brasiliensis)	2759	FUNCTION: Catalyzes the synthesis of mevalonate. The specific precursor of all isoprenoid compounds present in plants.	HMGR1
P30182	cellular organisms, Eukaryota, Viridiplantae, Streptophyta, Streptophytina, Embryophyta, Tracheophyta, Euphyllophyta, Spermatophyta, Magnoliophyta, Mesangiospermae, eudicotyledons, Gunneridae, Pentapetalae, rosids, malvids, Brassicales, Brassicaceae, Camelineae, Arabidopsis, Arabidopsis thaliana (Mouse-ear cress)	2759	FUNCTION: Control of topological states of DNA by transient breakage and subsequent rejoining of DNA strands. Topoisomerase II makes double-strand breaks.	TOP2 At3g23890 F14O13.7
P30286	cellular organisms, Eukaryota, Viridiplantae, Streptophyta, Streptophytina, Embryophyta, Tracheophyta, Euphyllophyta, Spermatophyta, Magnoliophyta, Mesangiospermae, eudicotyledons, Gunneridae, Pentapetalae, rosids, fabids, Fabales, Fabaceae, Papilionoideae, Trifolieae, Medicago (medics), Medicago sativa (Alfalfa)	2759	FUNCTION: Essential for the control of the cell cycle at the G2/M (mitosis) transition.
P30924	cellular organisms, Eukaryota, Viridiplantae, Streptophyta, Streptophytina, Embryophyta, Tracheophyta, Euphyllophyta, Spermatophyta, Magnoliophyta, Mesangiospermae, eudicotyledons, Gunneridae, Pentapetalae, asterids, lamiids, Solanales, Solanaceae, Solanoideae, Solaneae, Solanum, Solanum tuberosum (Potato)	2759	FUNCTION: Catalyzes the formation of the alpha-1,6-glucosidic linkages in starch by scission of a 1,4-alpha-linked oligosaccharide from growing alpha-1,4-glucan chains and the subsequent attachment of the oligosaccharide to the alpha-1,6 position.	SBE1 SBE
P32068	cellular organisms, Eukaryota, Viridiplantae, Streptophyta, Streptophytina, Embryophyta, Tracheophyta, Euphyllophyta, Spermatophyta, Magnoliophyta, Mesangiospermae, eudicotyledons, Gunneridae, Pentapetalae, rosids, malvids, Brassicales, Brassicaceae, Camelineae, Arabidopsis, Arabidopsis thaliana (Mouse-ear cress)	2759	FUNCTION: Part of a heterotetrameric complex that catalyzes the two-step biosynthesis of anthranilate, an intermediate in the biosynthesis of L-tryptophan. In the first step, the glutamine-binding beta subunit of anthranilate synthase (AS) provides the glutamine amidotransferase activity which generates ammonia as a substrate that, along with chorismate, is used in the second step, catalyzed by t…	ASA1 AMT1 JDL1 TRP5 WEI2 At5g05730 MJJ3.14
P32296	cellular organisms, Eukaryota, Viridiplantae, Streptophyta, Streptophytina, Embryophyta, Tracheophyta, Euphyllophyta, Spermatophyta, Magnoliophyta, Mesangiospermae, eudicotyledons, Gunneridae, Pentapetalae, rosids, fabids, Fabales, Fabaceae, Papilionoideae, Phaseoleae, Vigna, Vigna aconitifolia (Moth bean) (Phaseolus aconitifolius)	2759	FUNCTION: P5CS plays a key role in proline biosynthesis, leading to osmoregulation in plants.
P32746	cellular organisms, Eukaryota, Viridiplantae, Streptophyta, Streptophytina, Embryophyta, Tracheophyta, Euphyllophyta, Spermatophyta, Magnoliophyta, Mesangiospermae, eudicotyledons, Gunneridae, Pentapetalae, rosids, malvids, Brassicales, Brassicaceae, Camelineae, Arabidopsis, Arabidopsis thaliana (Mouse-ear cress)	2759	FUNCTION: Catalyzes the conversion of dihydroorotate to orotate with quinone as electron acceptor.	PYRD At5g23300 MKD15.16
P32770	cellular organisms, Eukaryota, Opisthokonta, Fungi, Dikarya, Ascomycota, saccharomyceta, Saccharomycotina (true yeasts), Saccharomycetes, Saccharomycetales (budding yeasts), Saccharomycetaceae, Saccharomyces, Saccharomyces cerevisiae (Baker's yeast), Saccharomyces cerevisiae (strain ATCC 204508 / S288c) (Baker's yeast)	2759		NRP1 ARP ARP1 YDL167C
P34731	cellular organisms, Eukaryota, Opisthokonta, Fungi, Dikarya, Ascomycota, saccharomyceta, Saccharomycotina (true yeasts), Saccharomycetes, Saccharomycetales (budding yeasts), Debaryomycetaceae, Candida/Lodderomyces clade, Candida, Candida albicans (Yeast)	2759	FUNCTION: Fatty acid synthetase catalyzes the formation of long-chain fatty acids from acetyl-CoA, malonyl-CoA and NADPH. The beta subunit contains domains for: [acyl-carrier-protein] acetyltransferase and malonyltransferase, S-acyl fatty acid synthase thioesterase, enoyl-[acyl-carrier-protein] reductase, and 3-hydroxypalmitoyl-[acyl-carrier-protein] dehydratase.	FAS1
P34913	cellular organisms, Eukaryota, Opisthokonta, Metazoa, Eumetazoa, Bilateria, Deuterostomia, Chordata, Craniata, Vertebrata, Gnathostomata (jawed vertebrates), Teleostomi, Euteleostomi, Sarcopterygii, Dipnotetrapodomorpha, Tetrapoda, Amniota, Mammalia, Theria, Eutheria, Boreoeutheria, Euarchontoglires, Primates, Haplorrhini, Simiiformes, Catarrhini, Hominoidea (apes), Hominidae (great apes), Homini…	2759	FUNCTION: Bifunctional enzyme. The C-terminal domain has epoxide hydrolase activity and acts on epoxides (alkene oxides, oxiranes) and arene oxides. Plays a role in xenobiotic metabolism by degrading potentially toxic epoxides. Also determines steady-state levels of physiological mediators. The N-terminal domain has lipid phosphatase activity, with the highest activity towards threo-9,10-phosphon…	EPHX2
P36428	cellular organisms, Eukaryota, Viridiplantae, Streptophyta, Streptophytina, Embryophyta, Tracheophyta, Euphyllophyta, Spermatophyta, Magnoliophyta, Mesangiospermae, eudicotyledons, Gunneridae, Pentapetalae, rosids, malvids, Brassicales, Brassicaceae, Camelineae, Arabidopsis, Arabidopsis thaliana (Mouse-ear cress)	2759	FUNCTION: Catalyzes the attachment of alanine to tRNA(Ala) in a two-step reaction: alanine is first activated by ATP to form Ala-AMP and then transferred to the acceptor end of tRNA(Ala). Also edits incorrectly charged tRNA(Ala) via its editing domain. {ECO:0000255|HAMAP-Rule:MF_03133}.	ALATS ALARS At1g50200 F14I3.17
P36612	cellular organisms, Eukaryota, Opisthokonta, Fungi, Dikarya, Ascomycota, Taphrinomycotina, Schizosaccharomycetes, Schizosaccharomycetales, Schizosaccharomycetaceae, Schizosaccharomyces, Schizosaccharomyces pombe (Fission yeast), Schizosaccharomyces pombe (strain 972 / ATCC 24843) (Fission yeast)	2759	FUNCTION: The 26S protease is involved in the ATP-dependent degradation of ubiquitinated proteins. The regulatory (or ATPase) complex confers ATP dependency and substrate specificity to the 26S complex.	mts2 SPBC4.07c
P36619	cellular organisms, Eukaryota, Opisthokonta, Fungi, Dikarya, Ascomycota, Taphrinomycotina, Schizosaccharomycetes, Schizosaccharomycetales, Schizosaccharomycetaceae, Schizosaccharomyces, Schizosaccharomyces pombe (Fission yeast), Schizosaccharomyces pombe (strain 972 / ATCC 24843) (Fission yeast)	2759	FUNCTION: May be a transmembrane transporter of the mating factor, namely P-factor or M-factor. Confers resistance to leptomycin B and to several other antifungal drugs.	pmd1 SPCC663.03
P37221	cellular organisms, Eukaryota, Viridiplantae, Streptophyta, Streptophytina, Embryophyta, Tracheophyta, Euphyllophyta, Spermatophyta, Magnoliophyta, Mesangiospermae, eudicotyledons, Gunneridae, Pentapetalae, asterids, lamiids, Solanales, Solanaceae, Solanoideae, Solaneae, Solanum, Solanum tuberosum (Potato)	2759
P37518	cellular organisms, Bacteria, Terrabacteria group, Firmicutes, Bacilli, Bacillales, Bacillaceae, Bacillus, Bacillus subtilis group, Bacillus subtilis, Bacillus subtilis subsp. subtilis, Bacillus subtilis (strain 168)	2	FUNCTION: ATPase that binds to both the 70S ribosome and the 50S ribosomal subunit in a nucleotide-independent manner. {ECO:0000255|HAMAP-Rule:MF_00944}.	ychF engD yyaF BSU40920
P38329	cellular organisms, Eukaryota, Opisthokonta, Fungi, Dikarya, Ascomycota, saccharomyceta, Saccharomycotina (true yeasts), Saccharomycetes, Saccharomycetales (budding yeasts), Saccharomycetaceae, Saccharomyces, Saccharomyces cerevisiae (Baker's yeast), Saccharomyces cerevisiae (strain ATCC 204508 / S288c) (Baker's yeast)	2759	FUNCTION: Catalyzes the coordinated symport of chloride with potassium ions across the vacuolar membrane. Involved in vacuolar osmoregulation. {ECO:0000305|PubMed:23022132}.	VHC1 YBR235W YBR1601
P38450	cellular organisms, Eukaryota, Viridiplantae, Streptophyta, Streptophytina, Embryophyta, Marchantiophyta, Marchantiopsida, Marchantiidae, Marchantiales, Marchantiaceae, Marchantia, Marchantia polymorpha (Liverwort) (Marchantia aquatica)	2759		YMF1
P38672	cellular organisms, Eukaryota, Opisthokonta, Fungi, Dikarya, Ascomycota, saccharomyceta, Pezizomycotina, leotiomyceta, sordariomyceta, Sordariomycetes, Sordariomycetidae, Sordariales, Sordariaceae, Neurospora, Neurospora crassa, Neurospora crassa (strain ATCC 24698 / 74-OR23-1A / CBS 708.71 / DSM 1257 / FGSC 987)	2759	FUNCTION: mRNA-binding protein involved in translation elongation. Has an important function at the level of mRNA turnover, probably acting downstream of decapping. Involved in actin dynamics and cell cycle progression, mRNA decay and probably in a pathway involved in stress response and maintenance of cell wall integrity. Functions as a regulator of apoptosis (By similarity). {ECO:0000250}.	tif-51 NCU05274
P38737	cellular organisms, Eukaryota, Opisthokonta, Fungi, Dikarya, Ascomycota, saccharomyceta, Saccharomycotina (true yeasts), Saccharomycetes, Saccharomycetales (budding yeasts), Saccharomycetaceae, Saccharomyces, Saccharomyces cerevisiae (Baker's yeast), Saccharomyces cerevisiae (strain ATCC 204508 / S288c) (Baker's yeast)	2759	FUNCTION: Stabilizes the proteasome holoenzyme, probably by tethering the 20S proteolytic core particle and the 19S regulatory particle. The proteasome is a multicatalytic proteinase complex which is characterized by its ability to cleave peptides with Arg, Phe, Tyr, Leu, and Glu adjacent to the leaving group at neutral or slightly basic pH. The proteasome has an ATP-dependent proteolytic activit…	ECM29 YHL030W
Q10064	cellular organisms, Eukaryota, Opisthokonta, Fungi, Dikarya, Ascomycota, Taphrinomycotina, Schizosaccharomycetes, Schizosaccharomycetales, Schizosaccharomycetaceae, Schizosaccharomyces, Schizosaccharomyces pombe (Fission yeast), Schizosaccharomyces pombe (strain 972 / ATCC 24843) (Fission yeast)	2759		SPAC1F5.11c
P38829	cellular organisms, Eukaryota, Opisthokonta, Fungi, Dikarya, Ascomycota, saccharomyceta, Saccharomycotina (true yeasts), Saccharomycetes, Saccharomycetales (budding yeasts), Saccharomycetaceae, Saccharomyces, Saccharomyces cerevisiae (Baker's yeast), Saccharomyces cerevisiae (strain ATCC 204508 / S288c) (Baker's yeast)	2759	FUNCTION: May play a role in chromosome segregation through establishment of sister chromatid cohesion. {ECO:0000269|PubMed:18439903}.	YHR122W
P39986	cellular organisms, Eukaryota, Opisthokonta, Fungi, Dikarya, Ascomycota, saccharomyceta, Saccharomycotina (true yeasts), Saccharomycetes, Saccharomycetales (budding yeasts), Saccharomycetaceae, Saccharomyces, Saccharomyces cerevisiae (Baker's yeast), Saccharomyces cerevisiae (strain ATCC 204508 / S288c) (Baker's yeast)	2759	FUNCTION: Mediates manganese transport into the endoplasmic reticulum. The ATPase activity is required for cellular manganese homeostasis. {ECO:0000269|PubMed:24392018}.	SPF1 YEL031W
P40055	cellular organisms, Eukaryota, Opisthokonta, Fungi, Dikarya, Ascomycota, saccharomyceta, Saccharomycotina (true yeasts), Saccharomycetes, Saccharomycetales (budding yeasts), Saccharomycetaceae, Saccharomyces, Saccharomyces cerevisiae (Baker's yeast), Saccharomyces cerevisiae (strain ATCC 204508 / S288c) (Baker's yeast)	2759	FUNCTION: Involved in nucleolar processing of pre-18S ribosomal RNA. {ECO:0000269|PubMed:12068309}.	UTP7 KRE31 YER082C
O76324	cellular organisms, Eukaryota, Opisthokonta, Metazoa, Eumetazoa, Bilateria, Protostomia, Ecdysozoa, Panarthropoda, Arthropoda, Mandibulata, Pancrustacea, Hexapoda, Insecta, Dicondylia, Pterygota (winged insects), Neoptera, Endopterygota, Diptera, Brachycera, Muscomorpha, Eremoneura, Cyclorrhapha, Schizophora, Acalyptratae, Ephydroidea, Drosophilidae (pomace flies), Drosophilinae, Drosophilini, Dr…	2759	FUNCTION: Involved in circadian rhythms, viability and molecular oscillations of the clock genes period (per) and timeless (tim). Dbt reduces the stability and thus the accumulation of monomeric per proteins, probably through phosphorylation. No evident circadian oscillation is detected in head. Together with CkIalpha, regulates processing of ci by phosphorylating it which promotes its binding to…	dco dbt CG2048
P40906	cellular organisms, Eukaryota, Opisthokonta, Fungi, Dikarya, Ascomycota, saccharomyceta, Pezizomycotina, leotiomyceta, Eurotiomycetes, Eurotiomycetidae, Onygenales, Onygenales incertae sedis, Coccidioides, Coccidioides posadasii (Valley fever fungus), Coccidioides posadasii (strain C735) (Valley fever fungus)	2759		ARG CPC735_005980
P41831	cellular organisms, Eukaryota, Opisthokonta, Fungi, Dikarya, Ascomycota, Taphrinomycotina, Schizosaccharomycetes, Schizosaccharomycetales, Schizosaccharomycetaceae, Schizosaccharomyces, Schizosaccharomyces pombe (Fission yeast), Schizosaccharomyces pombe (strain 972 / ATCC 24843) (Fission yeast)	2759	FUNCTION: 5-phosphoribose 1-diphosphate synthase involved in nucleotide, histidine, and tryptophan biosynthesis. Active in heteromultimeric complexes with other 5-phosphoribose 1-diphosphate synthases (By similarity). {ECO:0000250}.	SPAC4A8.14
P42117	cellular organisms, Eukaryota, Opisthokonta, Fungi, Dikarya, Ascomycota, saccharomyceta, Pezizomycotina, leotiomyceta, sordariomyceta, Sordariomycetes, Sordariomycetidae, Sordariales, Sordariaceae, Neurospora, Neurospora crassa, Neurospora crassa (strain ATCC 24698 / 74-OR23-1A / CBS 708.71 / DSM 1257 / FGSC 987)	2759	FUNCTION: Accessory subunit of the mitochondrial membrane respiratory chain NADH dehydrogenase (Complex I), that is believed not to be involved in catalysis. Complex I functions in the transfer of electrons from NADH to the respiratory chain. The immediate electron acceptor for the enzyme is believed to be ubiquinone. This subunit binds ubiquinone.	nuo9.5 NCU00670
P42158	cellular organisms, Eukaryota, Viridiplantae, Streptophyta, Streptophytina, Embryophyta, Tracheophyta, Euphyllophyta, Spermatophyta, Magnoliophyta, Mesangiospermae, eudicotyledons, Gunneridae, Pentapetalae, rosids, malvids, Brassicales, Brassicaceae, Camelineae, Arabidopsis, Arabidopsis thaliana (Mouse-ear cress)	2759	FUNCTION: Casein kinases are operationally defined by their preferential utilization of acidic proteins such as caseins as substrates. It can phosphorylate a large number of proteins.	At4g26100 F20B18.210
P42499	cellular organisms, Eukaryota, Viridiplantae, Streptophyta, Streptophytina, Embryophyta, Tracheophyta, Euphyllophyta, Spermatophyta, Magnoliophyta, Mesangiospermae, eudicotyledons, Gunneridae, Pentapetalae, rosids, fabids, Fabales, Fabaceae, Papilionoideae, Phaseoleae, Glycine, Soja, Glycine max (Soybean) (Glycine hispida)	2759	FUNCTION: Regulatory photoreceptor which exists in two forms that are reversibly interconvertible by light: the Pr form that absorbs maximally in the red region of the spectrum and the Pfr form that absorbs maximally in the far-red region. Photoconversion of Pr to Pfr induces an array of morphogenic responses, whereas reconversion of Pfr to Pr cancels the induction of those responses. Pfr control…	PHYB
P42698	cellular organisms, Eukaryota, Viridiplantae, Streptophyta, Streptophytina, Embryophyta, Tracheophyta, Euphyllophyta, Spermatophyta, Magnoliophyta, Mesangiospermae, eudicotyledons, Gunneridae, Pentapetalae, rosids, malvids, Brassicales, Brassicaceae, Camelineae, Arabidopsis, Arabidopsis thaliana (Mouse-ear cress)	2759	FUNCTION: Seems to be involved in the resistance to UV light and chemical DNA-damaging agents (PubMed:8479917). Regulates the splicing of the receptor-like kinase SNC4/LRKL-2.6 (PubMed:25267732). {ECO:0000269|PubMed:25267732, ECO:0000269|PubMed:8479917}.	DRT111 RSN2 At1g30480 F26G16.10
P42734	cellular organisms, Eukaryota, Viridiplantae, Streptophyta, Streptophytina, Embryophyta, Tracheophyta, Euphyllophyta, Spermatophyta, Magnoliophyta, Mesangiospermae, eudicotyledons, Gunneridae, Pentapetalae, rosids, malvids, Brassicales, Brassicaceae, Camelineae, Arabidopsis, Arabidopsis thaliana (Mouse-ear cress)	2759	FUNCTION: Involved in lignin biosynthesis. May catalyze the final step specific for the production of lignin monomers, like coniferyl alcohol, sinapyl alcohol and 4-coumaryl alcohol. {ECO:0000269|PubMed:16832689}.	CAD9 CAD1 At4g39330 T22F8.230
P42738	cellular organisms, Eukaryota, Viridiplantae, Streptophyta, Streptophytina, Embryophyta, Tracheophyta, Euphyllophyta, Spermatophyta, Magnoliophyta, Mesangiospermae, eudicotyledons, Gunneridae, Pentapetalae, rosids, malvids, Brassicales, Brassicaceae, Camelineae, Arabidopsis, Arabidopsis thaliana (Mouse-ear cress)	2759	FUNCTION: May play a role in chloroplast biogenesis. {ECO:0000305}.	CM1 At3g29200 MXO21.4
P43254	cellular organisms, Eukaryota, Viridiplantae, Streptophyta, Streptophytina, Embryophyta, Tracheophyta, Euphyllophyta, Spermatophyta, Magnoliophyta, Mesangiospermae, eudicotyledons, Gunneridae, Pentapetalae, rosids, malvids, Brassicales, Brassicaceae, Camelineae, Arabidopsis, Arabidopsis thaliana (Mouse-ear cress)	2759	FUNCTION: E3 ubiquitin-protein ligase that acts as a repressor of photomorphogenesis and as an activator of etiolation in darkness. E3 ubiquitin ligases accept ubiquitin from an E2 ubiquitin-conjugating enzyme in the form of a thioester and then directly transfers the ubiquitin to targeted substrates. Represses photomorphogenesis in darkness by mediating ubiquitination and subsequent proteasomal …	COP1 At2g32950 T21L14.11
P43298	cellular organisms, Eukaryota, Viridiplantae, Streptophyta, Streptophytina, Embryophyta, Tracheophyta, Euphyllophyta, Spermatophyta, Magnoliophyta, Mesangiospermae, eudicotyledons, Gunneridae, Pentapetalae, rosids, malvids, Brassicales, Brassicaceae, Camelineae, Arabidopsis, Arabidopsis thaliana (Mouse-ear cress)	2759	FUNCTION: Transmembrane kinase receptor (PubMed:1332795). Phosphorylates only serine and threonine residues (PubMed:8224199). Involved in auxin signal transduction and cell expansion and proliferation regulation (PubMed:23613767). Forms with ABP1 a cell surface auxin perception complex that activates ROP signaling pathways (PubMed:24578577). Required for auxin promotion of pavement cell interdigi…	TMK1 BLK1 At1g66150 F15E12.4
P44446	cellular organisms, Bacteria, Proteobacteria, Gammaproteobacteria, Pasteurellales, Pasteurellaceae, Haemophilus, Haemophilus influenzae, Haemophilus influenzae (strain ATCC 51907 / DSM 11121 / KW20 / Rd)	2		HI_0002
P46086	cellular organisms, Eukaryota, Viridiplantae, Streptophyta, Streptophytina, Embryophyta, Tracheophyta, Euphyllophyta, Spermatophyta, Magnoliophyta, Mesangiospermae, eudicotyledons, Gunneridae, Pentapetalae, rosids, malvids, Brassicales, Brassicaceae, Camelineae, Arabidopsis, Arabidopsis thaliana (Mouse-ear cress)	2759		At5g27450 F21A20.160
P46276	cellular organisms, Eukaryota, Viridiplantae, Streptophyta, Streptophytina, Embryophyta, Tracheophyta, Euphyllophyta, Spermatophyta, Magnoliophyta, Mesangiospermae, eudicotyledons, Gunneridae, Pentapetalae, asterids, lamiids, Solanales, Solanaceae, Solanoideae, Solaneae, Solanum, Solanum tuberosum (Potato)	2759
P46547	cellular organisms, Bacteria, Proteobacteria, Gammaproteobacteria, Aeromonadales, Aeromonadaceae, Aeromonas, Aeromonas sobria	2	FUNCTION: Higher activity toward long peptides. Acts on hydroxyproline beta-naphthylamide with almost as high an activity as on proline beta-naphthylamide.	pip pap
P46607	cellular organisms, Eukaryota, Viridiplantae, Streptophyta, Streptophytina, Embryophyta, Tracheophyta, Euphyllophyta, Spermatophyta, Magnoliophyta, Mesangiospermae, eudicotyledons, Gunneridae, Pentapetalae, rosids, malvids, Brassicales, Brassicaceae, Camelineae, Arabidopsis, Arabidopsis thaliana (Mouse-ear cress)	2759	FUNCTION: Probable transcription factor required for correct morphological development and maturation of trichomes as well as for normal development of seed coat mucilage. Regulates the frequency of trichome initiation and determines trichome spacing. {ECO:0000269|PubMed:11844112}.	GL2 ATHB10 At1g79840 F19K16.20
P46644	cellular organisms, Eukaryota, Viridiplantae, Streptophyta, Streptophytina, Embryophyta, Tracheophyta, Euphyllophyta, Spermatophyta, Magnoliophyta, Mesangiospermae, eudicotyledons, Gunneridae, Pentapetalae, rosids, malvids, Brassicales, Brassicaceae, Camelineae, Arabidopsis, Arabidopsis thaliana (Mouse-ear cress)	2759	FUNCTION: Amino acid aminotransferase important for the metabolism of amino acids and Krebs-cycle related organic acids. No activity with D-Asp or D-Ala as amino donors. In plants, it is involved in nitrogen metabolism and in aspects of carbon and energy metabolism. {ECO:0000269|PubMed:18318836, ECO:0000269|PubMed:7894512}.	ASP3 YLS4 At5g11520 F15N18.110
P47912	cellular organisms, Eukaryota, Opisthokonta, Fungi, Dikarya, Ascomycota, saccharomyceta, Saccharomycotina (true yeasts), Saccharomycetes, Saccharomycetales (budding yeasts), Saccharomycetaceae, Saccharomyces, Saccharomyces cerevisiae (Baker's yeast), Saccharomyces cerevisiae (strain ATCC 204508 / S288c) (Baker's yeast)	2759	FUNCTION: Esterification, concomitant with transport, of exogenous long-chain fatty acids into metabolically active CoA thioesters for subsequent degradation or incorporation into phospholipids. Contributes, with FAA1, to the activation of imported myristate.	FAA4 YMR246W YM9408.08
P47927	cellular organisms, Eukaryota, Viridiplantae, Streptophyta, Streptophytina, Embryophyta, Tracheophyta, Euphyllophyta, Spermatophyta, Magnoliophyta, Mesangiospermae, eudicotyledons, Gunneridae, Pentapetalae, rosids, malvids, Brassicales, Brassicaceae, Camelineae, Arabidopsis, Arabidopsis thaliana (Mouse-ear cress)	2759	FUNCTION: Probable transcriptional activator that promotes early floral meristem identity (PubMed:7919989). Is required subsequently for the transition of an inflorescence meristem into a floral meristem (PubMed:1675158). Plays a central role in the specification of floral identity, particularly for the normal development of sepals and petals in the wild-type flower, by spatially controlling the …	AP2 At4g36920 AP22.49 C7A10.440
P48279	cellular organisms, Eukaryota, Glaucocystophyceae, Cyanophoraceae, Cyanophora, Cyanophora paradoxa	2759		ycf39
P48422	cellular organisms, Eukaryota, Viridiplantae, Streptophyta, Streptophytina, Embryophyta, Tracheophyta, Euphyllophyta, Spermatophyta, Magnoliophyta, Mesangiospermae, eudicotyledons, Gunneridae, Pentapetalae, rosids, malvids, Brassicales, Brassicaceae, Camelineae, Arabidopsis, Arabidopsis thaliana (Mouse-ear cress)	2759	FUNCTION: Catalyzes the omega-hydroxylation of various fatty acids (FA). Acts on saturated and unsaturated fatty acids with chain lengths from C12 to C18 but not on hexadecane. {ECO:0000269|PubMed:15709153, ECO:0000269|PubMed:17427946, ECO:0000269|PubMed:9500987}.	CYP86A1 CYP86 HORST At5g58860 K19M22.6
P48528	cellular organisms, Eukaryota, Viridiplantae, Streptophyta, Streptophytina, Embryophyta, Tracheophyta, Euphyllophyta, Spermatophyta, Magnoliophyta, Mesangiospermae, eudicotyledons, Gunneridae, Pentapetalae, rosids, malvids, Brassicales, Brassicaceae, Camelineae, Arabidopsis, Arabidopsis thaliana (Mouse-ear cress)	2759		PPX2 At5g55260 MCO15.21
P48628	cellular organisms, Eukaryota, Viridiplantae, Streptophyta, Streptophytina, Embryophyta, Tracheophyta, Euphyllophyta, Spermatophyta, Magnoliophyta, Mesangiospermae, eudicotyledons, Gunneridae, Pentapetalae, rosids, fabids, Fabales, Fabaceae, Papilionoideae, Phaseoleae, Glycine, Soja, Glycine max (Soybean) (Glycine hispida)	2759	FUNCTION: Chloroplast omega-6 fatty acid desaturase introduces the second double bond in the biosynthesis of 16:3 and 18:3 fatty acids, important constituents of plant membranes. It is thought to use ferredoxin as an electron donor and to act on fatty acids esterified to galactolipids, sulfolipids and phosphatidylglycerol. {ECO:0000250|UniProtKB:P48627}.
A2RAL4	cellular organisms, Eukaryota, Opisthokonta, Fungi, Dikarya, Ascomycota, saccharomyceta, Pezizomycotina, leotiomyceta, Eurotiomycetes, Eurotiomycetidae, Eurotiales (green and blue molds), Aspergillaceae, Aspergillus, Aspergillus niger, Aspergillus niger (strain CBS 513.88 / FGSC A1513)	2759	FUNCTION: Beta-glucosidases are one of a number of cellulolytic enzymes involved in the degradation of cellulosic biomass. Catalyzes the last step releasing glucose from the inhibitory cellobiose (By similarity). {ECO:0000250}.	bglA bgl1 An18g03570
P14674	cellular organisms, Eukaryota, Viridiplantae, Streptophyta, Streptophytina, Embryophyta, Tracheophyta, Euphyllophyta, Spermatophyta, Magnoliophyta, Mesangiospermae, eudicotyledons, Gunneridae, Pentapetalae, asterids, lamiids, Solanales, Solanaceae, Solanoideae, Solaneae, Solanum, Solanum tuberosum (Potato)	2759		ADH2
P49293	cellular organisms, Eukaryota, Viridiplantae, Streptophyta, Streptophytina, Embryophyta, Tracheophyta, Euphyllophyta, Spermatophyta, Magnoliophyta, Mesangiospermae, eudicotyledons, Gunneridae, Pentapetalae, rosids, fabids, Cucurbitales, Cucurbitaceae, Benincaseae, Cucumis, Cucumis melo (Muskmelon)	2759	FUNCTION: Catalyzes the reaction from prephytoene diphosphate to phytoene.	PSY
P49426	cellular organisms, Eukaryota, Opisthokonta, Fungi, Dikarya, Ascomycota, saccharomyceta, Pezizomycotina, leotiomyceta, dothideomyceta, Dothideomycetes, Pleosporomycetidae, Pleosporales, Pleosporineae, Pleosporaceae, Bipolaris, Cochliobolus carbonum (Maize leaf spot fungus) (Bipolaris zeicola)	2759		EXG1
P49540	cellular organisms, Eukaryota, Stramenopiles, Bacillariophyta (diatoms), Mediophyceae, Biddulphiophycidae, Eupodiscales, Eupodiscaceae, Odontella, Odontella sinensis (Marine centric diatom) (Biddulphia sinensis)	2759		ycf45
P50346	cellular organisms, Eukaryota, Viridiplantae, Streptophyta, Streptophytina, Embryophyta, Tracheophyta, Euphyllophyta, Spermatophyta, Magnoliophyta, Mesangiospermae, eudicotyledons, Gunneridae, Pentapetalae, rosids, fabids, Fabales, Fabaceae, Papilionoideae, Phaseoleae, Glycine, Soja, Glycine max (Soybean) (Glycine hispida)	2759	FUNCTION: Ribosomal protein P0 is the functional equivalent of E.coli protein L10.
P51094	cellular organisms, Eukaryota, Viridiplantae, Streptophyta, Streptophytina, Embryophyta, Tracheophyta, Euphyllophyta, Spermatophyta, Magnoliophyta, Mesangiospermae, eudicotyledons, Gunneridae, Pentapetalae, rosids, rosids incertae sedis, Vitales, Vitaceae, Vitis, Vitis vinifera (Grape)	2759	FUNCTION: In the presence of other necessary color factors, this glycosylation reaction allows the accumulation of anthocyanin pigments. Involved in the formation of red wine pigments. Can use UDP-Glc, UDP-5SGlc, UDP-Xyl, UDP-Man, UDP-Gal, UDP-GlcNAc, GDP-Glc, dTDP-Glc and dTDP-Xyl as sugar donor, but not UDP-6OMeGal, UDP-Ara, UDP-6FGal, UDP-GlcN, UDP-2FGal, UDP-5SAra, GDP-Man, GDPFuc, UDP-Fuc or…	UFGT AlUFGT1 AlUFGT2 FlUFGT1 FlUFGT2 ITUFGT1 ITUFGT2 RUUFGT1 RUUFGT2 VVGT1 GSVIVT00014047001 LOC100233099 VITISV_008354
P51119	cellular organisms, Eukaryota, Viridiplantae, Streptophyta, Streptophytina, Embryophyta, Tracheophyta, Euphyllophyta, Spermatophyta, Magnoliophyta, Mesangiospermae, eudicotyledons, Gunneridae, Pentapetalae, rosids, rosids incertae sedis, Vitales, Vitaceae, Vitis, Vitis vinifera (Grape)	2759		GS1-2 GS1;2
P51133	cellular organisms, Eukaryota, Viridiplantae, Streptophyta, Streptophytina, Embryophyta, Tracheophyta, Euphyllophyta, Spermatophyta, Magnoliophyta, Mesangiospermae, eudicotyledons, Gunneridae, Pentapetalae, asterids, lamiids, Solanales, Solanaceae, Nicotianoideae, Nicotianeae, Nicotiana, Nicotiana tabacum (Common tobacco)	2759	FUNCTION: Component of the ubiquinol-cytochrome c reductase complex (complex III or cytochrome b-c1 complex), which is a respiratory chain that generates an electrochemical potential coupled to ATP synthesis.
P51281	cellular organisms, Eukaryota, Rhodophyta, Bangiophyceae, Bangiales, Bangiaceae, Porphyra, Porphyra purpurea (Red seaweed) (Ulva purpurea)	2759		ycf45
P51430	cellular organisms, Eukaryota, Viridiplantae, Streptophyta, Streptophytina, Embryophyta, Tracheophyta, Euphyllophyta, Spermatophyta, Magnoliophyta, Mesangiospermae, eudicotyledons, Gunneridae, Pentapetalae, rosids, malvids, Brassicales, Brassicaceae, Camelineae, Arabidopsis, Arabidopsis thaliana (Mouse-ear cress)	2759	FUNCTION: May play an important role in controlling cell growth and proliferation through the selective translation of particular classes of mRNA. {ECO:0000250}.	RPS6B EMB3010 RPS6 At5g10360 F12B17_290
P51568	cellular organisms, Eukaryota, Viridiplantae, Streptophyta, Streptophytina, Embryophyta, Tracheophyta, Euphyllophyta, Spermatophyta, Magnoliophyta, Mesangiospermae, eudicotyledons, Gunneridae, Pentapetalae, rosids, malvids, Brassicales, Brassicaceae, Camelineae, Arabidopsis, Arabidopsis thaliana (Mouse-ear cress)	2759		AFC3 AME3 At4g32660 F4D11.140
P51614	cellular organisms, Eukaryota, Viridiplantae, Streptophyta, Streptophytina, Embryophyta, Tracheophyta, Euphyllophyta, Spermatophyta, Magnoliophyta, Mesangiospermae, eudicotyledons, Gunneridae, Pentapetalae, rosids, rosids incertae sedis, Vitales, Vitaceae, Vitis, Vitis vinifera (Grape)	2759	FUNCTION: Defense against chitin containing fungal pathogens.	CHIT3
P52417	cellular organisms, Eukaryota, Viridiplantae, Streptophyta, Streptophytina, Embryophyta, Tracheophyta, Euphyllophyta, Spermatophyta, Magnoliophyta, Mesangiospermae, eudicotyledons, Gunneridae, Pentapetalae, rosids, fabids, Fabales, Fabaceae, Papilionoideae, Fabeae, Vicia, Vicia faba (Broad bean) (Faba vulgaris)	2759	FUNCTION: This protein plays a role in synthesis of starch. It catalyzes the synthesis of the activated glycosyl donor, ADP-glucose from Glc-1-P and ATP.	AGPP
P52958	cellular organisms, Eukaryota, Opisthokonta, Fungi, Dikarya, Ascomycota, saccharomyceta, Pezizomycotina, leotiomyceta, sordariomyceta, Sordariomycetes, Hypocreomycetidae, Hypocreales, Nectriaceae, Fusarium, Fusarium solani species complex, Nectria haematococca, Fusarium solani subsp. pisi (Nectria haematococca)	2759		CTF1-ALPHA
P52959	cellular organisms, Eukaryota, Opisthokonta, Fungi, Dikarya, Ascomycota, saccharomyceta, Pezizomycotina, leotiomyceta, sordariomyceta, Sordariomycetes, Hypocreomycetidae, Hypocreales, Nectriaceae, Fusarium, Fusarium solani species complex, Nectria haematococca, Fusarium solani subsp. pisi (Nectria haematococca)	2759		CTF1-BETA
P53393	cellular organisms, Eukaryota, Viridiplantae, Streptophyta, Streptophytina, Embryophyta, Tracheophyta, Euphyllophyta, Spermatophyta, Magnoliophyta, Mesangiospermae, eudicotyledons, Gunneridae, Pentapetalae, rosids, fabids, Fabales, Fabaceae, Papilionoideae, Dalbergieae, Stylosanthes, Stylosanthes hamata (Caribbean stylo)	2759	FUNCTION: Low-affinity H(+)/sulfate cotransporter which may be involved in the internal transport of sulfate between cellular or subcellular compartments within the plant.	ST3
P53693	cellular organisms, Eukaryota, Opisthokonta, Fungi, Dikarya, Ascomycota, Taphrinomycotina, Schizosaccharomycetes, Schizosaccharomycetales, Schizosaccharomycetaceae, Schizosaccharomyces, Schizosaccharomyces pombe (Fission yeast), Schizosaccharomyces pombe (strain 972 / ATCC 24843) (Fission yeast)	2759	FUNCTION: May have a function in stress-related responses of the cell.	rds1 SPAC343.12
P54210	cellular organisms, Eukaryota, Viridiplantae, Chlorophyta, Chlorophyceae, Chlamydomonadales, Dunaliellaceae, Dunaliella, Dunaliella acidophila (Green alga) (Spermatozopsis acidophila)	2759	FUNCTION: The plasma membrane ATPase of plants and fungi is a hydrogen ion pump. The proton gradient it generates drives the active transport of nutrients by H(+)-symport. The resulting external acidification and/or internal alkinization may mediate growth responses.	DHA1
P54211	cellular organisms, Eukaryota, Viridiplantae, Chlorophyta, Chlorophyceae, Chlamydomonadales, Dunaliellaceae, Dunaliella, Dunaliella bioculata (Green alga)	2759	FUNCTION: The plasma membrane ATPase of plants and fungi is a hydrogen ion pump. The proton gradient it generates drives the active transport of nutrients by H(+)-symport. The resulting external acidification and/or internal alkinization may mediate growth responses.	PMA1
P55195	cellular organisms, Eukaryota, Viridiplantae, Streptophyta, Streptophytina, Embryophyta, Tracheophyta, Euphyllophyta, Spermatophyta, Magnoliophyta, Mesangiospermae, eudicotyledons, Gunneridae, Pentapetalae, rosids, fabids, Fabales, Fabaceae, Papilionoideae, Phaseoleae, Vigna, Vigna aconitifolia (Moth bean) (Phaseolus aconitifolius)	2759		PURKE
P55811	cellular organisms, Eukaryota, Opisthokonta, Fungi, Fungi incertae sedis, Mucoromycotina, Mucorales (pin moulds), Mucorineae, Rhizopodaceae, Rhizopus, Rhizopus niveus	2759	FUNCTION: Catalyzes the isomerization between 2-isopropylmalate and 3-isopropylmalate, via the formation of 2-isopropylmaleate.	LEU1
P56941	cellular organisms, Eukaryota, Opisthokonta, Metazoa, Eumetazoa, Bilateria, Deuterostomia, Chordata, Craniata, Vertebrata, Gnathostomata (jawed vertebrates), Teleostomi, Euteleostomi, Sarcopterygii, Dipnotetrapodomorpha, Tetrapoda, Amniota, Mammalia, Theria, Eutheria, Boreoeutheria, Laurasiatheria, Cetartiodactyla, Suina, Suidae (pigs), Sus, Sus scrofa (Pig)	2759	FUNCTION: Intracellular cholesterol transporter which acts in concert with NPC2 and plays an important role in the egress of cholesterol from the endosomal/lysosomal compartment. Both NPC1 and NPC2 function as the cellular 'tag team duo' (TTD) to catalyze the mobilization of cholesterol within the multivesicular environment of the late endosome (LE) to effect egress through the limiting bilayer o…	NPC1
P57108	cellular organisms, Eukaryota, Viridiplantae, Streptophyta, Streptophytina, Embryophyta, Tracheophyta, Euphyllophyta, Spermatophyta, Magnoliophyta, Mesangiospermae, eudicotyledons, Gunneridae, Pentapetalae, rosids, fabids, Malpighiales, Euphorbiaceae, Euphorbioideae, Euphorbieae, Euphorbia (spurges), Esula, Euphorbia sect. Esula, Euphorbia esula (Leafy spurge)	2759
P57997	cellular organisms, Eukaryota, Viridiplantae, Streptophyta, Streptophytina, Embryophyta, Tracheophyta, Euphyllophyta, Spermatophyta, Magnoliophyta, Mesangiospermae, eudicotyledons, Gunneridae, Pentapetalae, rosids, fabids, Fabales, Fabaceae, Papilionoideae, Phaseoleae, Phaseolus, Phaseolus vulgaris (Kidney bean) (French bean)	2759	FUNCTION: One of the essential components for the initiation of protein synthesis. Protects formylmethionyl-tRNA from spontaneous hydrolysis and promotes its binding to the 30S ribosomal subunits. Also involved in the hydrolysis of GTP during the formation of the 70S ribosomal complex (By similarity). {ECO:0000250}.	IF2CP
P59278	cellular organisms, Eukaryota, Viridiplantae, Streptophyta, Streptophytina, Embryophyta, Tracheophyta, Euphyllophyta, Spermatophyta, Magnoliophyta, Mesangiospermae, eudicotyledons, Gunneridae, Pentapetalae, rosids, malvids, Brassicales, Brassicaceae, Camelineae, Arabidopsis, Arabidopsis thaliana (Mouse-ear cress)	2759		At1g51745 F19C24.5
P59833	cellular organisms, Eukaryota, Viridiplantae, Streptophyta, Streptophytina, Embryophyta, Tracheophyta, Euphyllophyta, Spermatophyta, Magnoliophyta, Mesangiospermae, eudicotyledons, Gunneridae, Pentapetalae, rosids, malvids, Brassicales, Brassicaceae, Camelineae, Arabidopsis, Arabidopsis thaliana (Mouse-ear cress)	2759		At5g19250 T24G5.150
P72749	cellular organisms, Bacteria, Terrabacteria group, Cyanobacteria/Melainabacteria group, Cyanobacteria, Oscillatoriophycideae, Chroococcales, Synechocystis, Synechocystis sp. PCC 6803, Synechocystis sp. (strain PCC 6803 / Kazusa)	2	FUNCTION: Not known; probably interacts with the ribosomes in a GTP dependent manner. {ECO:0000250}.	typA slr1105
P73627	cellular organisms, Bacteria, Terrabacteria group, Cyanobacteria/Melainabacteria group, Cyanobacteria, Oscillatoriophycideae, Chroococcales, Synechocystis, Synechocystis sp. PCC 6803, Synechocystis sp. (strain PCC 6803 / Kazusa)	2		sll1770
P78574	cellular organisms, Eukaryota, Opisthokonta, Fungi, Dikarya, Ascomycota, saccharomyceta, Pezizomycotina, leotiomyceta, Eurotiomycetes, Eurotiomycetidae, Eurotiales (green and blue molds), Aspergillaceae, Aspergillus, Neosartorya fumigata (Aspergillus fumigatus), Neosartorya fumigata (strain ATCC MYA-4609 / Af293 / CBS 101355 / FGSC A1100) (Aspergillus fumigatus)	2759	FUNCTION: Occurs in almost all aerobically respiring organisms and serves to protect cells from the toxic effects of hydrogen peroxide.	catA AFUA_6G03890
P78611	cellular organisms, Eukaryota, Opisthokonta, Fungi, Dikarya, Ascomycota, saccharomyceta, Pezizomycotina, leotiomyceta, Eurotiomycetes, Eurotiomycetidae, Eurotiales (green and blue molds), Aspergillaceae, Aspergillus, Emericella nidulans (Aspergillus nidulans), Emericella nidulans (strain FGSC A4 / ATCC 38163 / CBS 112.46 / NRRL 194 / M139) (Aspergillus nidulans)	2759	FUNCTION: Plays a major role in cell wall biogenesis.	chsD chsE AN1555
P78615	cellular organisms, Eukaryota, Opisthokonta, Fungi, Dikarya, Ascomycota, saccharomyceta, Pezizomycotina, leotiomyceta, Eurotiomycetes, Eurotiomycetidae, Eurotiales (green and blue molds), Aspergillaceae, Aspergillus, Emericella nidulans (Aspergillus nidulans)	2759	FUNCTION: Fatty acid synthetase catalyzes the formation of long-chain fatty acids from acetyl-CoA, malonyl-CoA and NADPH. The alpha subunit contains domains for: acyl carrier protein, 3-oxoacyl-[acyl-carrier-protein] reductase, and 3-oxoacyl-[acyl-carrier-protein] synthase. {ECO:0000269|PubMed:8962148}.	fasA
P78716	cellular organisms, Eukaryota, Opisthokonta, Fungi, Dikarya, Ascomycota, saccharomyceta, Pezizomycotina, leotiomyceta, sordariomyceta, Sordariomycetes, Hypocreomycetidae, Hypocreales, Nectriaceae, Fusarium, Fusarium solani species complex, Nectria haematococca, Fusarium solani subsp. pisi (Nectria haematococca)	2759	FUNCTION: Cytoplasmic dynein acts as a motor for the intracellular retrograde motility of vesicles and organelles along microtubules. Dynein has ATPase activity; the force-producing power stroke is thought to occur on release of ADP.	DHC1
P53143	cellular organisms, Eukaryota, Opisthokonta, Fungi, Dikarya, Ascomycota, saccharomyceta, Saccharomycotina (true yeasts), Saccharomycetes, Saccharomycetales (budding yeasts), Saccharomycetaceae, Saccharomyces, Saccharomyces cerevisiae (Baker's yeast), Saccharomyces cerevisiae (strain ATCC 204508 / S288c) (Baker's yeast)	2759		YGL102C
P83291	cellular organisms, Eukaryota, Viridiplantae, Streptophyta, Streptophytina, Embryophyta, Tracheophyta, Euphyllophyta, Spermatophyta, Magnoliophyta, Mesangiospermae, eudicotyledons, Gunneridae, Pentapetalae, rosids, malvids, Brassicales, Brassicaceae, Camelineae, Arabidopsis, Arabidopsis thaliana (Mouse-ear cress)	2759	FUNCTION: Desaturation and elongation of fatty acids. {ECO:0000250}.	CBR2 At5g20080 F28I16.230
P84634	cellular organisms, Eukaryota, Viridiplantae, Streptophyta, Streptophytina, Embryophyta, Tracheophyta, Euphyllophyta, Spermatophyta, Magnoliophyta, Mesangiospermae, eudicotyledons, Gunneridae, Pentapetalae, rosids, malvids, Brassicales, Brassicaceae, Camelineae, Arabidopsis, Arabidopsis thaliana (Mouse-ear cress)	2759	FUNCTION: Ribonuclease (RNase) III involved in RNA-mediated post-transcriptional gene silencing (PTGS). Functions in the biogenesis of trans-acting small interfering RNAs (ta-siRNAs, derived from the TAS1, TAS2 or TAS3 endogenous transcripts) by cleaving small dsRNAs into 21-24 nucleotide ta-siRNAs. Functions with the dsRNA-binding protein DRB4 in ta-siRNAs processing. Acts in the RDR6/SGS3/DCL4/…	DCL4 At5g20320 F5O24.210
P87055	cellular organisms, Eukaryota, Opisthokonta, Fungi, Dikarya, Ascomycota, Taphrinomycotina, Schizosaccharomycetes, Schizosaccharomycetales, Schizosaccharomycetaceae, Schizosaccharomyces, Schizosaccharomyces pombe (Fission yeast), Schizosaccharomyces pombe (strain 972 / ATCC 24843) (Fission yeast)	2759		SPAC57A10.07
P87172	cellular organisms, Eukaryota, Opisthokonta, Fungi, Dikarya, Ascomycota, Taphrinomycotina, Schizosaccharomycetes, Schizosaccharomycetales, Schizosaccharomycetaceae, Schizosaccharomyces, Schizosaccharomyces pombe (Fission yeast), Schizosaccharomyces pombe (strain 972 / ATCC 24843) (Fission yeast)	2759	FUNCTION: Catalytic subunit in the complex catalyzing the transfer of N-acetylglucosamine from UDP-N-acetylglucosamine to phosphatidylinositol, the first step of GPI biosynthesis. {ECO:0000250}.	gpi3 SPBC3D6.07
P87319	cellular organisms, Eukaryota, Opisthokonta, Fungi, Dikarya, Ascomycota, Taphrinomycotina, Schizosaccharomycetes, Schizosaccharomycetales, Schizosaccharomycetaceae, Schizosaccharomyces, Schizosaccharomyces pombe (Fission yeast), Schizosaccharomyces pombe (strain 972 / ATCC 24843) (Fission yeast)	2759	FUNCTION: May be involved in recycling of membrane proteins between an endocytic compartment and the TGN. {ECO:0000250}.	vps13a vps1301 SPBC21C3.01c SPBC31F10.18c
P92519	cellular organisms, Eukaryota, Viridiplantae, Streptophyta, Streptophytina, Embryophyta, Tracheophyta, Euphyllophyta, Spermatophyta, Magnoliophyta, Mesangiospermae, eudicotyledons, Gunneridae, Pentapetalae, rosids, malvids, Brassicales, Brassicaceae, Camelineae, Arabidopsis, Arabidopsis thaliana (Mouse-ear cress)	2759		AtMg00810
P92990	cellular organisms, Eukaryota, Viridiplantae, Streptophyta, Streptophytina, Embryophyta, Tracheophyta, Euphyllophyta, Spermatophyta, Magnoliophyta, Mesangiospermae, eudicotyledons, Gunneridae, Pentapetalae, rosids, malvids, Brassicales, Brassicaceae, Camelineae, Arabidopsis, Arabidopsis thaliana (Mouse-ear cress)	2759	FUNCTION: Involved in cell size determination. May serve as a chaperone for expansins through the secretory pathway. {ECO:0000269|PubMed:26106400}.	PGL3 JP650 PG2 At1g70370 F17O7.9
P93006	cellular organisms, Eukaryota, Viridiplantae, Streptophyta, Streptophytina, Embryophyta, Tracheophyta, Euphyllophyta, Spermatophyta, Magnoliophyta, Mesangiospermae, eudicotyledons, Gunneridae, Pentapetalae, rosids, malvids, Brassicales, Brassicaceae, Camelineae, Arabidopsis, Arabidopsis thaliana (Mouse-ear cress)	2759		At2g33700 T1B8.2
P93024	cellular organisms, Eukaryota, Viridiplantae, Streptophyta, Streptophytina, Embryophyta, Tracheophyta, Euphyllophyta, Spermatophyta, Magnoliophyta, Mesangiospermae, eudicotyledons, Gunneridae, Pentapetalae, rosids, malvids, Brassicales, Brassicaceae, Camelineae, Arabidopsis, Arabidopsis thaliana (Mouse-ear cress)	2759	FUNCTION: Auxin response factors (ARFs) are transcriptional factors that binds specifically to the DNA sequence 5'-TGTCTC-3' found in the auxin-responsive promoter elements (AuxREs). Seems to act as transcriptional activator. Formation of heterodimers with Aux/IAA proteins may alter their ability to modulate early auxin response genes expression. Mediates embryo axis formation and vascular tissue…	ARF5 IAA24 MP At1g19850 F6F9.10
P93050	cellular organisms, Eukaryota, Viridiplantae, Streptophyta, Streptophytina, Embryophyta, Tracheophyta, Euphyllophyta, Spermatophyta, Magnoliophyta, Mesangiospermae, eudicotyledons, Gunneridae, Pentapetalae, rosids, malvids, Brassicales, Brassicaceae, Camelineae, Arabidopsis, Arabidopsis thaliana (Mouse-ear cress)	2759		RKF3 AT2324 At2g48010 T9J23.16
P93231	cellular organisms, Eukaryota, Viridiplantae, Streptophyta, Streptophytina, Embryophyta, Tracheophyta, Euphyllophyta, Spermatophyta, Magnoliophyta, Mesangiospermae, eudicotyledons, Gunneridae, Pentapetalae, asterids, lamiids, Solanales, Solanaceae, Solanoideae, Solaneae, Solanum, Lycopersicon, Solanum lycopersicum (Tomato) (Lycopersicon esculentum)	2759	FUNCTION: Required for vacuolar assembly and vacuolar traffic. {ECO:0000250}.	VPS41
P93280	cellular organisms, Eukaryota, Viridiplantae, Streptophyta, Streptophytina, Embryophyta, Tracheophyta, Euphyllophyta, Spermatophyta, Magnoliophyta, Mesangiospermae, eudicotyledons, Gunneridae, Pentapetalae, rosids, malvids, Brassicales, Brassicaceae, Camelineae, Arabidopsis, Arabidopsis thaliana (Mouse-ear cress)	2759	FUNCTION: May be involved in the export of heme to the mitochondrion for the biogenesis of c-type cytochromes.	CCMB ABCI2 CCB2 CCB206 AtMg00110
P93286	cellular organisms, Eukaryota, Viridiplantae, Streptophyta, Streptophytina, Embryophyta, Tracheophyta, Euphyllophyta, Spermatophyta, Magnoliophyta, Mesangiospermae, eudicotyledons, Gunneridae, Pentapetalae, rosids, malvids, Brassicales, Brassicaceae, Camelineae, Arabidopsis, Arabidopsis thaliana (Mouse-ear cress)	2759	FUNCTION: Forms a complex with CCMFN1, CCMFN2 and CCMH that performs the assembly of heme with c-type apocytochromes in mitochondria. {ECO:0000269|PubMed:18644794}.	CCMFC CCB452 CCB6C AtMg00180
P93295	cellular organisms, Eukaryota, Viridiplantae, Streptophyta, Streptophytina, Embryophyta, Tracheophyta, Euphyllophyta, Spermatophyta, Magnoliophyta, Mesangiospermae, eudicotyledons, Gunneridae, Pentapetalae, rosids, malvids, Brassicales, Brassicaceae, Camelineae, Arabidopsis, Arabidopsis thaliana (Mouse-ear cress)	2759		AtMg00310
P93318	cellular organisms, Eukaryota, Viridiplantae, Streptophyta, Streptophytina, Embryophyta, Tracheophyta, Euphyllophyta, Spermatophyta, Magnoliophyta, Mesangiospermae, eudicotyledons, Gunneridae, Pentapetalae, rosids, malvids, Brassicales, Brassicaceae, Camelineae, Arabidopsis, Arabidopsis thaliana (Mouse-ear cress)	2759		AtMg00660
P93472	cellular organisms, Eukaryota, Viridiplantae, Streptophyta, Streptophytina, Embryophyta, Tracheophyta, Euphyllophyta, Spermatophyta, Magnoliophyta, Mesangiospermae, eudicotyledons, Gunneridae, Pentapetalae, rosids, fabids, Fabales, Fabaceae, Papilionoideae, Fabeae, Pisum, Pisum sativum (Garden pea)	2759	FUNCTION: Plays a critical role in the general process of plant cell elongation. {ECO:0000269|PubMed:10198111, ECO:0000269|PubMed:11669574}.	DIM LKB
P93755	cellular organisms, Eukaryota, Viridiplantae, Streptophyta, Streptophytina, Embryophyta, Tracheophyta, Euphyllophyta, Spermatophyta, Magnoliophyta, Mesangiospermae, eudicotyledons, Gunneridae, Pentapetalae, rosids, malvids, Brassicales, Brassicaceae, Camelineae, Arabidopsis, Arabidopsis thaliana (Mouse-ear cress)	2759		At2g41900 T6D20.20
P93820	cellular organisms, Eukaryota, Viridiplantae, Streptophyta, Streptophytina, Embryophyta, Tracheophyta, Euphyllophyta, Spermatophyta, Magnoliophyta, Mesangiospermae, eudicotyledons, Gunneridae, Pentapetalae, rosids, malvids, Brassicales, Brassicaceae, Camelineae, Arabidopsis, Arabidopsis thaliana (Mouse-ear cress)	2759	FUNCTION: May act as a substrate-specific adapter of an E3 ubiquitin-protein ligase complex (CUL3-RBX1-BTB) which mediates the ubiquitination and subsequent proteasomal degradation of target proteins. {ECO:0000250}.	At1g04390 F19P19.16
P93831	cellular organisms, Eukaryota, Viridiplantae, Streptophyta, Streptophytina, Embryophyta, Tracheophyta, Euphyllophyta, Spermatophyta, Magnoliophyta, Mesangiospermae, eudicotyledons, Gunneridae, Pentapetalae, rosids, malvids, Brassicales, Brassicaceae, Camelineae, Arabidopsis, Arabidopsis thaliana (Mouse-ear cress)	2759	FUNCTION: Polycomb group (PcG) protein. Catalytic subunit of some PcG multiprotein complex, which methylates 'Lys-27' of histone H3, leading to transcriptional repression of the affected target genes. Required to regulate floral development by repressing the AGAMOUS homeotic gene in leaves, influorescence stems and flowers. Regulates the antero-posterior organization of the endosperm, as well as …	CLF ICU1 PIF1 PIF2 SDG1 SET1 At2g23380 F26B6.3
Q08018	cellular organisms, Eukaryota, Opisthokonta, Fungi, Dikarya, Ascomycota, saccharomyceta, Saccharomycotina (true yeasts), Saccharomycetes, Saccharomycetales (budding yeasts), Saccharomycetaceae, Saccharomyces, Saccharomyces cerevisiae (Baker's yeast), Saccharomyces cerevisiae (strain ATCC 204508 / S288c) (Baker's yeast)	2759		YLR076C L2345
P94026	cellular organisms, Eukaryota, Viridiplantae, Streptophyta, Streptophytina, Embryophyta, Tracheophyta, Euphyllophyta, Spermatophyta, Magnoliophyta, Mesangiospermae, eudicotyledons, Gunneridae, Pentapetalae, asterids, lamiids, Solanales, Solanaceae, Nicotianoideae, Nicotianeae, Nicotiana, Nicotiana tabacum (Common tobacco)	2759	FUNCTION: Methylates 'Lys-14' of the large subunit of RuBisCO.	RBCMT
P98188	cellular organisms, Eukaryota, Viridiplantae, Streptophyta, Streptophytina, Embryophyta, Tracheophyta, Euphyllophyta, Spermatophyta, Magnoliophyta, Mesangiospermae, eudicotyledons, Gunneridae, Pentapetalae, rosids, fabids, Fabales, Fabaceae, Papilionoideae, Fabeae, Vicia, Vicia sativa (Spring vetch) (Tare)	2759	FUNCTION: Catalyzes the omega-hydroxylation of various fatty acids (FA). The substrate specificity is higher for myristate > laurate = palmitate (C14>C16=C12).	CYP94A2 VAGH811
P98204	cellular organisms, Eukaryota, Viridiplantae, Streptophyta, Streptophytina, Embryophyta, Tracheophyta, Euphyllophyta, Spermatophyta, Magnoliophyta, Mesangiospermae, eudicotyledons, Gunneridae, Pentapetalae, rosids, malvids, Brassicales, Brassicaceae, Camelineae, Arabidopsis, Arabidopsis thaliana (Mouse-ear cress)	2759	FUNCTION: Involved in transport of phospholipids. Contributes to transmembrane flipping of lipids. Has activity with phosphatidylserine and with a much lower efficiency with phosphatidylethanolamine, but not with phosphatidylcholine. {ECO:0000269|PubMed:11148289}.	ALA1 At5g04930 MUG13.22
P98205	cellular organisms, Eukaryota, Viridiplantae, Streptophyta, Streptophytina, Embryophyta, Tracheophyta, Euphyllophyta, Spermatophyta, Magnoliophyta, Mesangiospermae, eudicotyledons, Gunneridae, Pentapetalae, rosids, malvids, Brassicales, Brassicaceae, Camelineae, Arabidopsis, Arabidopsis thaliana (Mouse-ear cress)	2759	FUNCTION: Involved in transport of phospholipids. Contributes to transmembrane flipping of lipids. Requires an interaction with a protein of the ALIS family for activity. Specific for phosphatidylserine and has no activity with lysolipid, phosphatidylcholine or phosphatidylethanolamine. {ECO:0000269|PubMed:20053675}.	ALA2 At5g44240 MLN1.17
Q00624	cellular organisms, Eukaryota, Viridiplantae, Streptophyta, Streptophytina, Embryophyta, Tracheophyta, Euphyllophyta, Spermatophyta, Magnoliophyta, Mesangiospermae, eudicotyledons, Gunneridae, Pentapetalae, rosids, malvids, Brassicales, Brassicaceae, Brassiceae, Brassica, Brassica napus (Rape)	2759	FUNCTION: Probable oxidase that may be involved in pollen tube growth. {ECO:0000250}.	Bp10
Q00771	cellular organisms, Eukaryota, Opisthokonta, Fungi, Dikarya, Ascomycota, saccharomyceta, Pezizomycotina, leotiomyceta, Eurotiomycetes, Eurotiomycetidae, Eurotiales (green and blue molds), Aspergillaceae, Aspergillus, Emericella nidulans (Aspergillus nidulans), Emericella nidulans (strain FGSC A4 / ATCC 38163 / CBS 112.46 / NRRL 194 / M139) (Aspergillus nidulans)	2759		cmkA AN2412
Q00IB6	cellular organisms, Eukaryota, Viridiplantae, Streptophyta, Streptophytina, Embryophyta, Tracheophyta, Euphyllophyta, Spermatophyta, Magnoliophyta, Mesangiospermae, eudicotyledons, Gunneridae, Pentapetalae, rosids, malvids, Brassicales, Brassicaceae, Camelineae, Arabidopsis, Arabidopsis thaliana (Mouse-ear cress)	2759	FUNCTION: Processively dephosphorylates 'Ser-2' and/or 'Ser-5' of the heptad repeats YSPTSPS in the C-terminal domain of the largest RNA polymerase II subunit (RPB1). This promotes the activity of RNA polymerase II (By similarity). Required for normal plant growth. {ECO:0000250, ECO:0000269|PubMed:16905668}.	CPL4 At5g58003 MTI20
O82043	cellular organisms, Eukaryota, Viridiplantae, Streptophyta, Streptophytina, Embryophyta, Tracheophyta, Euphyllophyta, Spermatophyta, Magnoliophyta, Mesangiospermae, eudicotyledons, Gunneridae, Pentapetalae, rosids, fabids, Fabales, Fabaceae, Papilionoideae, Fabeae, Pisum, Pisum sativum (Garden pea)	2759		PGAAIR
Q01647	cellular organisms, Eukaryota, Viridiplantae, Streptophyta, Streptophytina, Embryophyta, Tracheophyta, Euphyllophyta, Spermatophyta, Magnoliophyta, Mesangiospermae, eudicotyledons, Gunneridae, Pentapetalae, asterids, campanulids, Asterales, Asteraceae, Asteroideae, Heliantheae alliance, Tageteae, Flaveria, Flaveria pringlei	2759	FUNCTION: Through the carboxylation of phosphoenolpyruvate (PEP) it forms oxaloacetate, a four-carbon dicarboxylic acid source for the tricarboxylic acid cycle.	PPCA1
Q8TGR5	cellular organisms, Eukaryota, Opisthokonta, Fungi, Dikarya, Ascomycota, saccharomyceta, Saccharomycotina (true yeasts), Saccharomycetes, Saccharomycetales (budding yeasts), Saccharomycetaceae, Saccharomyces, Saccharomyces cerevisiae (Baker's yeast), Saccharomyces cerevisiae (strain ATCC 204508 / S288c) (Baker's yeast)	2759		YEL030C-A
Q03180	cellular organisms, Eukaryota, Opisthokonta, Fungi, Dikarya, Ascomycota, saccharomyceta, Saccharomycotina (true yeasts), Saccharomycetes, Saccharomycetales (budding yeasts), Saccharomycetaceae, Saccharomyces, Saccharomyces cerevisiae (Baker's yeast), Saccharomyces cerevisiae (strain ATCC 204508 / S288c) (Baker's yeast)	2759	FUNCTION: Component of the outer cell wall layer. Required for stability of the cell wall and for optimal growth. Required for resistance against several antifungal and cell wall-perturbing agents. {ECO:0000269|PubMed:10407261, ECO:0000269|PubMed:15470095, ECO:0000269|PubMed:9192695}.	PIR3 CCW8 YKL163W YKL617
Q03194	cellular organisms, Eukaryota, Viridiplantae, Streptophyta, Streptophytina, Embryophyta, Tracheophyta, Euphyllophyta, Spermatophyta, Magnoliophyta, Mesangiospermae, eudicotyledons, Gunneridae, Pentapetalae, asterids, lamiids, Solanales, Solanaceae, Nicotianoideae, Nicotianeae, Nicotiana, Nicotiana plumbaginifolia (Leadwort-leaved tobacco) (Tex-Mex tobacco)	2759	FUNCTION: The plasma membrane ATPase of plants and fungi is a hydrogen ion pump. The proton gradient it generates drives the active transport of nutrients by H(+)-symport. The resulting external acidification and/or internal alkinization may mediate growth responses.	PMA4
Q03305	cellular organisms, Eukaryota, Opisthokonta, Fungi, Dikarya, Ascomycota, saccharomyceta, Saccharomycotina (true yeasts), Saccharomycetes, Saccharomycetales (budding yeasts), Saccharomycetaceae, Saccharomyces, Saccharomyces cerevisiae (Baker's yeast), Saccharomyces cerevisiae (strain ATCC 204508 / S288c) (Baker's yeast)	2759	FUNCTION: S-adenosyl-L-methionine-dependent protein-arginine N-methyltransferase that methylates the delta-nitrogen atom of arginine residues to form N5-methylarginine (type IV) in target proteins (PubMed:9873020). Monomethylates ribosomal protein L12 (RPL12A/RPL12B) at 'Arg-67' (PubMed:11856739). {ECO:0000269|PubMed:11856739, ECO:0000269|PubMed:9873020}.	RMT2 YDR465C
Q03460	cellular organisms, Eukaryota, Viridiplantae, Streptophyta, Streptophytina, Embryophyta, Tracheophyta, Euphyllophyta, Spermatophyta, Magnoliophyta, Mesangiospermae, eudicotyledons, Gunneridae, Pentapetalae, rosids, fabids, Fabales, Fabaceae, Papilionoideae, Trifolieae, Medicago (medics), Medicago sativa (Alfalfa)	2759	FUNCTION: Required for the assimilation of symbiotically fixed nitrogen into amino acids in root nodules. {ECO:0000269|PubMed:16666762, ECO:0000269|PubMed:8453303}.
Q03701	cellular organisms, Eukaryota, Opisthokonta, Metazoa, Eumetazoa, Bilateria, Deuterostomia, Chordata, Craniata, Vertebrata, Gnathostomata (jawed vertebrates), Teleostomi, Euteleostomi, Sarcopterygii, Dipnotetrapodomorpha, Tetrapoda, Amniota, Mammalia, Theria, Eutheria, Boreoeutheria, Euarchontoglires, Primates, Haplorrhini, Simiiformes, Catarrhini, Hominoidea (apes), Hominidae (great apes), Homini…	2759	FUNCTION: Stimulates transcription from the HSP70 promoter.	CEBPZ CBF2
Q04716	cellular organisms, Eukaryota, Viridiplantae, Streptophyta, Streptophytina, Embryophyta, Tracheophyta, Euphyllophyta, Spermatophyta, Magnoliophyta, Mesangiospermae, eudicotyledons, Gunneridae, Pentapetalae, asterids, lamiids, Solanales, Solanaceae, Petunioideae, Petunia, Petunia hybrida (Petunia)	2759		YRPS3
Q05567	cellular organisms, Eukaryota, Opisthokonta, Fungi, Dikarya, Ascomycota, saccharomyceta, Saccharomycotina (true yeasts), Saccharomycetes, Saccharomycetales (budding yeasts), Saccharomycetaceae, Saccharomyces, Saccharomyces cerevisiae (Baker's yeast), Saccharomyces cerevisiae (strain ATCC 204508 / S288c) (Baker's yeast)	2759	FUNCTION: Cleaves phosphorylated sphingoid bases (PSBs), such as sphingosine-1-phosphate, into fatty aldehydes and phosphoethanolamine. {ECO:0000269|PubMed:20696404, ECO:0000269|PubMed:9334171}.	DPL1 BST1 YDR294C D9819.5
Q05609	cellular organisms, Eukaryota, Viridiplantae, Streptophyta, Streptophytina, Embryophyta, Tracheophyta, Euphyllophyta, Spermatophyta, Magnoliophyta, Mesangiospermae, eudicotyledons, Gunneridae, Pentapetalae, rosids, malvids, Brassicales, Brassicaceae, Camelineae, Arabidopsis, Arabidopsis thaliana (Mouse-ear cress)	2759	FUNCTION: Acts as a negative regulator in the ethylene response pathway (PubMed:8431946). Phosphorylates the cytosolic C-terminal domain of EIN2, preventing the signaling in the absence of ethylene (PubMed:23132950). {ECO:0000269|PubMed:23132950, ECO:0000269|PubMed:8431946}.	CTR1 At5g03730 F17C15_150
Q05627	cellular organisms, Bacteria, Terrabacteria group, Firmicutes, Clostridia, Clostridiales, Clostridiaceae, Clostridium, Clostridium beijerinckii (Clostridium MP), Clostridium beijerinckii (strain ATCC 51743 / NCIMB 8052) (Clostridium acetobutylicum)	2		Cbei_0202
Q05681	cellular organisms, Eukaryota, Opisthokonta, Fungi, Dikarya, Ascomycota, saccharomyceta, Pezizomycotina, leotiomyceta, sordariomyceta, Sordariomycetes, Sordariomycetidae, Sordariales, Sordariaceae, Neurospora, Neurospora crassa, Neurospora crassa (strain ATCC 24698 / 74-OR23-1A / CBS 708.71 / DSM 1257 / FGSC 987)	2759	FUNCTION: Calcium-dependent, calmodulin-stimulated protein phosphatase. This subunit may have a role in the calmodulin activation of calcineurin.	cna-1 99H12.070 NCU03804
Q05753	cellular organisms, Eukaryota, Viridiplantae, Streptophyta, Streptophytina, Embryophyta, Tracheophyta, Euphyllophyta, Spermatophyta, Magnoliophyta, Mesangiospermae, eudicotyledons, Gunneridae, Pentapetalae, rosids, malvids, Brassicales, Brassicaceae, Camelineae, Arabidopsis, Arabidopsis thaliana (Mouse-ear cress)	2759	FUNCTION: Involved in the initial differentiation of the proplastid during the embryo development and in plastid differentiation linked to cell differentiation, morphogenesis and organogenesis during the plant life cycle.	AKRP AKR EMB2036 At5g66055 K2A18.13
Q058N0	cellular organisms, Eukaryota, Viridiplantae, Streptophyta, Streptophytina, Embryophyta, Tracheophyta, Euphyllophyta, Spermatophyta, Magnoliophyta, Mesangiospermae, eudicotyledons, Gunneridae, Pentapetalae, rosids, malvids, Brassicales, Brassicaceae, Camelineae, Arabidopsis, Arabidopsis thaliana (Mouse-ear cress)	2759	FUNCTION: May be involved in biotic and abiotic stress responses. {ECO:0000250|UniProtKB:O82645}.	IQM5 At5g57010 MHM17.13
Q06548	cellular organisms, Eukaryota, Viridiplantae, Streptophyta, Streptophytina, Embryophyta, Tracheophyta, Euphyllophyta, Spermatophyta, Magnoliophyta, Mesangiospermae, eudicotyledons, Gunneridae, Pentapetalae, rosids, malvids, Brassicales, Brassicaceae, Camelineae, Arabidopsis, Arabidopsis thaliana (Mouse-ear cress)	2759	FUNCTION: Possible bi-functional kinase. In vitro, it exhibits serine/threonine activity. In vivo, can phosphorylate tyrosine residues of limited substrates.	APK1A At1g07570 F22G5.5
Q06611	cellular organisms, Eukaryota, Viridiplantae, Streptophyta, Streptophytina, Embryophyta, Tracheophyta, Euphyllophyta, Spermatophyta, Magnoliophyta, Mesangiospermae, eudicotyledons, Gunneridae, Pentapetalae, rosids, malvids, Brassicales, Brassicaceae, Camelineae, Arabidopsis, Arabidopsis thaliana (Mouse-ear cress)	2759	FUNCTION: Water channel required to facilitate the transport of water across cell membrane. Essential for the water permeability of the plasma membrane and for the morphology of the root system. Its function is impaired by Hg(2+). Inhibited by cytosolic acidosis which occurs during anoxia in roots. {ECO:0000269|PubMed:14508488}.	PIP1-2 PIP1B TMPA At2g45960 F4I18.6
Q07970	cellular organisms, Eukaryota, Viridiplantae, Streptophyta, Streptophytina, Embryophyta, Tracheophyta, Euphyllophyta, Spermatophyta, Magnoliophyta, Mesangiospermae, eudicotyledons, Gunneridae, Pentapetalae, rosids, malvids, Brassicales, Brassicaceae, Camelineae, Arabidopsis, Arabidopsis thaliana (Mouse-ear cress)	2759	FUNCTION: Kinesin that supports microtubule movement in an ATP-dependent manner and has a minus-end directed polarity. Plays a crucial role in spindle morphogenesis in male Arabidopsis meiosis. In mitosis, is required for normal microtubule accumulation at the spindle poles during prophase and may play a role in spindle assembly during prometaphase. {ECO:0000269|PubMed:11973272, ECO:0000269|PubMe…	ATK1 KATA At4g21270 F7J7.210
O48905	cellular organisms, Eukaryota, Viridiplantae, Streptophyta, Streptophytina, Embryophyta, Tracheophyta, Euphyllophyta, Spermatophyta, Magnoliophyta, Mesangiospermae, eudicotyledons, Gunneridae, Pentapetalae, rosids, fabids, Fabales, Fabaceae, Papilionoideae, Trifolieae, Medicago (medics), Medicago sativa (Alfalfa)	2759		CMDH
Q08925	cellular organisms, Eukaryota, Opisthokonta, Fungi, Dikarya, Ascomycota, saccharomyceta, Saccharomycotina (true yeasts), Saccharomycetes, Saccharomycetales (budding yeasts), Saccharomycetaceae, Saccharomyces, Saccharomyces cerevisiae (Baker's yeast), Saccharomyces cerevisiae (strain ATCC 204508 / S288c) (Baker's yeast)	2759	FUNCTION: RNA-binding protein that binds specific categories of mRNAs, including those that contain upstream open reading frames (uORFs) and internal ribosome entry sites (IRES). Probably involved in translational regulation. {ECO:0000269|PubMed:18959479}.	MRN1 PTR69 YPL184C
Q08972	cellular organisms, Eukaryota, Opisthokonta, Fungi, Dikarya, Ascomycota, saccharomyceta, Saccharomycotina (true yeasts), Saccharomycetes, Saccharomycetales (budding yeasts), Saccharomycetaceae, Saccharomyces, Saccharomyces cerevisiae (Baker's yeast), Saccharomyces cerevisiae (strain ATCC 204508 / S288c) (Baker's yeast)	2759	FUNCTION: May be involved in the mRNA export process (By similarity). Forms the [NU+] prion and induces [PSI+] prion formation. {ECO:0000250}.	NEW1 YPL226W P1445
Q08A71	cellular organisms, Eukaryota, Viridiplantae, Streptophyta, Streptophytina, Embryophyta, Tracheophyta, Euphyllophyta, Spermatophyta, Magnoliophyta, Mesangiospermae, eudicotyledons, Gunneridae, Pentapetalae, rosids, malvids, Brassicales, Brassicaceae, Camelineae, Arabidopsis, Arabidopsis thaliana (Mouse-ear cress)	2759	FUNCTION: Arginine methyltransferase that can both catalyze the formation of omega-N monomethylarginine (MMA) and asymmetrical dimethylarginine (aDMA). {ECO:0000250}.	PRMT6 At3g20020 MAL21.12
Q08CL8	cellular organisms, Eukaryota, Opisthokonta, Metazoa, Eumetazoa, Bilateria, Deuterostomia, Chordata, Craniata, Vertebrata, Gnathostomata (jawed vertebrates), Teleostomi, Euteleostomi, Actinopterygii, Actinopteri, Neopterygii, Teleostei, Osteoglossocephalai, Clupeocephala, Otomorpha, Ostariophysi, Otophysa, Cypriniphysae, Cypriniformes, Cyprinoidea, Cyprinidae, Danio, Danio rerio (Zebrafish) (Brac…	2759	FUNCTION: Component of the CCR4-NOT complex which is one of the major cellular mRNA deadenylases and is linked to various cellular processes including bulk mRNA degradation, miRNA-mediated repression, translational repression during translational initiation and general transcription regulation. Additional complex functions may be a consequence of its influence on mRNA expression. Is not required …	cnot10 im:7139356 zgc:152939
Q09184	cellular organisms, Eukaryota, Opisthokonta, Fungi, Dikarya, Ascomycota, Taphrinomycotina, Schizosaccharomycetes, Schizosaccharomycetales, Schizosaccharomycetaceae, Schizosaccharomyces, Schizosaccharomyces pombe (Fission yeast), Schizosaccharomyces pombe (strain 972 / ATCC 24843) (Fission yeast)	2759	FUNCTION: A non-essential protein that preferentially binds curved DNA. Binds non-curved DNA with a much lower affinity.	cdb4 SPAC23H4.09
Q09740	cellular organisms, Eukaryota, Opisthokonta, Fungi, Dikarya, Ascomycota, Taphrinomycotina, Schizosaccharomycetes, Schizosaccharomycetales, Schizosaccharomycetaceae, Schizosaccharomyces, Schizosaccharomyces pombe (Fission yeast), Schizosaccharomyces pombe (strain 972 / ATCC 24843) (Fission yeast)	2759	FUNCTION: Involved in amino sugar synthesis (formation of chitin, supplies the amino sugars of asparagine-linked oligosaccharides of glycoproteins). {ECO:0000250}.	SPBC12C2.11 SPBC21D10.02
Q09FY8	cellular organisms, Eukaryota, Viridiplantae, Streptophyta, Streptophytina, Embryophyta, Tracheophyta, Euphyllophyta, Spermatophyta, Magnoliophyta, Mesangiospermae, eudicotyledons, stem eudicotyledons, Proteales, Platanaceae, Platanus, Platanus occidentalis (Sycamore) (American plane tree)	2759	FUNCTION: Involved in protein precursor import into chloroplasts. May be part of an intermediate translocation complex acting as a protein-conducting channel at the inner envelope. {ECO:0000250|UniProtKB:P56785}.	TIC214 ycf1
Q0CD12	cellular organisms, Eukaryota, Opisthokonta, Fungi, Dikarya, Ascomycota, saccharomyceta, Pezizomycotina, leotiomyceta, Eurotiomycetes, Eurotiomycetidae, Eurotiales (green and blue molds), Aspergillaceae, Aspergillus, Aspergillus terreus, Aspergillus terreus (strain NIH 2624 / FGSC A1156)	2759	FUNCTION: Bifunctional enzyme with both catalase and broad-spectrum peroxidase activity. {ECO:0000255|HAMAP-Rule:MF_03108}.	katG ATEG_08422
Q0CNV1	cellular organisms, Eukaryota, Opisthokonta, Fungi, Dikarya, Ascomycota, saccharomyceta, Pezizomycotina, leotiomyceta, Eurotiomycetes, Eurotiomycetidae, Eurotiales (green and blue molds), Aspergillaceae, Aspergillus, Aspergillus terreus, Aspergillus terreus (strain NIH 2624 / FGSC A1156)	2759		pdcA ATEG_04633
Q2H6G4	cellular organisms, Eukaryota, Opisthokonta, Fungi, Dikarya, Ascomycota, saccharomyceta, Pezizomycotina, leotiomyceta, sordariomyceta, Sordariomycetes, Sordariomycetidae, Sordariales, Chaetomiaceae, Chaetomium, Chaetomium globosum (Soil fungus), Chaetomium globosum (strain ATCC 6205 / CBS 148.51 / DSM 1962 / NBRC 6347 / NRRL 1970) (Soil fungus)	2759	FUNCTION: Component of the eukaryotic translation initiation factor 3 (eIF-3) complex, which is involved in protein synthesis and, together with other initiation factors, stimulates binding of mRNA and methionyl-tRNAi to the 40S ribosome. {ECO:0000255|HAMAP-Rule:MF_03000}.	TIF32 CHGG_05751
Q0D5G4	cellular organisms, Eukaryota, Viridiplantae, Streptophyta, Streptophytina, Embryophyta, Tracheophyta, Euphyllophyta, Spermatophyta, Magnoliophyta, Mesangiospermae, Liliopsida, Petrosaviidae, commelinids, Poales, Poaceae, BOP clade, Oryzoideae, Oryzeae, Oryzinae, Oryza, Oryza sativa (Rice), Oryza sativa subsp. japonica (Rice)	2759		Os07g0563300 LOC_Os07g37610 OJ1720_F04.105
Q0D9R7	cellular organisms, Eukaryota, Viridiplantae, Streptophyta, Streptophytina, Embryophyta, Tracheophyta, Euphyllophyta, Spermatophyta, Magnoliophyta, Mesangiospermae, Liliopsida, Petrosaviidae, commelinids, Poales, Poaceae, BOP clade, Oryzoideae, Oryzeae, Oryzinae, Oryza, Oryza sativa (Rice), Oryza sativa subsp. japonica (Rice)	2759	FUNCTION: Auxin response factors (ARFs) are transcriptional factors that binds specifically to the DNA sequence 5'-TGTCTC-3' found in the auxin-responsive promoter elements (AuxREs).	ARF19 ARF7A Os06g0702600 LOC_Os06g48950 OJ1215_E11.1 P0596H10.43
Q0DA50	cellular organisms, Eukaryota, Viridiplantae, Streptophyta, Streptophytina, Embryophyta, Tracheophyta, Euphyllophyta, Spermatophyta, Magnoliophyta, Mesangiospermae, Liliopsida, Petrosaviidae, commelinids, Poales, Poaceae, BOP clade, Oryzoideae, Oryzeae, Oryzinae, Oryza, Oryza sativa (Rice), Oryza sativa subsp. japonica (Rice)	2759		Os06g0677700 LOC_Os06g46400 B1153E06.24 P0710B08.18
Q6BY27	cellular organisms, Eukaryota, Opisthokonta, Fungi, Dikarya, Ascomycota, saccharomyceta, Saccharomycotina (true yeasts), Saccharomycetes, Saccharomycetales (budding yeasts), Debaryomycetaceae, Debaryomyces, Debaryomyces hansenii (Yeast) (Torulaspora hansenii), Debaryomyces hansenii var. hansenii, Debaryomyces hansenii (strain ATCC 36239 / CBS 767 / JCM 1990 / NBRC 0083 / IGC 2968) (Yeast) (Torula…	2759	FUNCTION: ATP-dependent RNA helicase involved nonsense-mediated mRNA decay and ribosome biogenesis through rRNA processing. {ECO:0000250}.	DBP2 DEHA2A12958g
Q0DJ99	cellular organisms, Eukaryota, Viridiplantae, Streptophyta, Streptophytina, Embryophyta, Tracheophyta, Euphyllophyta, Spermatophyta, Magnoliophyta, Mesangiospermae, Liliopsida, Petrosaviidae, commelinids, Poales, Poaceae, BOP clade, Oryzoideae, Oryzeae, Oryzinae, Oryza, Oryza sativa (Rice), Oryza sativa subsp. japonica (Rice)	2759	FUNCTION: The coatomer is a cytosolic protein complex that binds to dilysine motifs and reversibly associates with Golgi non-clathrin-coated vesicles, which further mediate biosynthetic protein transport from the ER, via the Golgi up to the trans Golgi network. Coatomer complex is required for budding from Golgi membranes, and is essential for the retrograde Golgi-to-ER transport of dilysine-tagg…	Os05g0311000 LOC_Os05g24594
Q0DJA0	cellular organisms, Eukaryota, Viridiplantae, Streptophyta, Streptophytina, Embryophyta, Tracheophyta, Euphyllophyta, Spermatophyta, Magnoliophyta, Mesangiospermae, Liliopsida, Petrosaviidae, commelinids, Poales, Poaceae, BOP clade, Oryzoideae, Oryzeae, Oryzinae, Oryza, Oryza sativa (Rice), Oryza sativa subsp. japonica (Rice)	2759	FUNCTION: The coatomer is a cytosolic protein complex that binds to dilysine motifs and reversibly associates with Golgi non-clathrin-coated vesicles, which further mediate biosynthetic protein transport from the ER, via the Golgi up to the trans Golgi network. Coatomer complex is required for budding from Golgi membranes, and is essential for the retrograde Golgi-to-ER transport of dilysine-tagg…	Os05g0310800 LOC_Os05g24594
Q0DV28	cellular organisms, Eukaryota, Viridiplantae, Streptophyta, Streptophytina, Embryophyta, Tracheophyta, Euphyllophyta, Spermatophyta, Magnoliophyta, Mesangiospermae, Liliopsida, Petrosaviidae, commelinids, Poales, Poaceae, BOP clade, Oryzoideae, Oryzeae, Oryzinae, Oryza, Oryza sativa (Rice), Oryza sativa subsp. japonica (Rice)	2759		Os03g0152900 LOC_Os03g05820
Q0GZS3	cellular organisms, Eukaryota, Viridiplantae, Streptophyta, Streptophytina, Embryophyta, Tracheophyta, Euphyllophyta, Spermatophyta, Magnoliophyta, Mesangiospermae, eudicotyledons, Gunneridae, Pentapetalae, rosids, fabids, Cucurbitales, Cucurbitaceae, Benincaseae, Cucumis, Cucumis melo (Muskmelon)	2759	FUNCTION: May function as the terminal enzyme of the myo-inositol oxidation (MIO) pathway. May also play a role in the salvage pathway for synthesis of nucleotide sugars. Can convert galactose-1-phosphate into glucose-1-phosphate by carrying out both the Gal-1-P conversion to UDP-Gal and, following an epimerase step, the subsequent reverse reaction of UDP-Glc to Glc-1-P.	USP
Q0H8D7	cellular organisms, Eukaryota, Viridiplantae, Streptophyta, Streptophytina, Embryophyta, Tracheophyta, Euphyllophyta, Spermatophyta, Magnoliophyta, Mesangiospermae, eudicotyledons, Gunneridae, Pentapetalae, rosids, malvids, Brassicales, Brassicaceae, Camelineae, Arabidopsis, Arabidopsis thaliana (Mouse-ear cress)	2759	FUNCTION: Component of the MRE11-RAD50-NBN complex (MRN complex) which plays a critical role in the cellular response to DNA damage and the maintenance of chromosome integrity. The complex may be involved in double-strand break (DSB) repair, DNA recombination, maintenance of telomere integrity, and cell cycle checkpoint control. Functions also in the very early stages of meiosis. {ECO:0000269|Pub…	NBS1 At3g02680 F16B3.31
Q3E9A0	cellular organisms, Eukaryota, Viridiplantae, Streptophyta, Streptophytina, Embryophyta, Tracheophyta, Euphyllophyta, Spermatophyta, Magnoliophyta, Mesangiospermae, eudicotyledons, Gunneridae, Pentapetalae, rosids, malvids, Brassicales, Brassicaceae, Camelineae, Arabidopsis, Arabidopsis thaliana (Mouse-ear cress)	2759	FUNCTION: Inorganic phosphate and probable anion transporter. {ECO:0000269|PubMed:18086223}.	ANTR6 PHT4;5 At5g20380 F5O24.270
Q0J7U6	cellular organisms, Eukaryota, Viridiplantae, Streptophyta, Streptophytina, Embryophyta, Tracheophyta, Euphyllophyta, Spermatophyta, Magnoliophyta, Mesangiospermae, Liliopsida, Petrosaviidae, commelinids, Poales, Poaceae, BOP clade, Oryzoideae, Oryzeae, Oryzinae, Oryza, Oryza sativa (Rice), Oryza sativa subsp. japonica (Rice)	2759	FUNCTION: Transcriptional corepressor involved in branch formation regulation, presumably by suppressing primary branch formation and promoting secondary branch formation (PubMed:22136599, Ref.7, PubMed:24336200). Required for the cell elongation in the first internode and pollen development (PubMed:22020753). Probable downstream regulator of strigolactones signaling important in axillary meriste…	TPR2 ASP1 LIS-L1 REL2 TPL Os08g0162100 LOC_Os08g06480 OsJ_26138 P0577B11.132
Q0JLC5	cellular organisms, Eukaryota, Viridiplantae, Streptophyta, Streptophytina, Embryophyta, Tracheophyta, Euphyllophyta, Spermatophyta, Magnoliophyta, Mesangiospermae, Liliopsida, Petrosaviidae, commelinids, Poales, Poaceae, BOP clade, Oryzoideae, Oryzeae, Oryzinae, Oryza, Oryza sativa (Rice), Oryza sativa subsp. japonica (Rice)	2759	FUNCTION: May be a general defense protein. {ECO:0000250}.	ABCG36 PDR3 PDR9 Os01g0609300 LOC_Os01g42380 P0410E03.7
Q0JM17	cellular organisms, Eukaryota, Viridiplantae, Streptophyta, Streptophytina, Embryophyta, Tracheophyta, Euphyllophyta, Spermatophyta, Magnoliophyta, Mesangiospermae, Liliopsida, Petrosaviidae, commelinids, Poales, Poaceae, BOP clade, Oryzoideae, Oryzeae, Oryzinae, Oryza, Oryza sativa (Rice), Oryza sativa subsp. japonica (Rice)	2759	FUNCTION: ATP-binding RNA helicase involved in pre-mRNA splicing. Required for the export of mRNA out of the nucleus (By similarity). {ECO:0000250}.	Os01g0549700 LOC_Os01g36890 B1156H12.15-1
Q0R4F1	cellular organisms, Eukaryota, Opisthokonta, Metazoa, Eumetazoa, Bilateria, Deuterostomia, Chordata, Craniata, Vertebrata, Gnathostomata (jawed vertebrates), Teleostomi, Euteleostomi, Sarcopterygii, Dipnotetrapodomorpha, Tetrapoda, Amphibia, Batrachia, Anura, Pipoidea, Pipidae, Xenopodinae, Xenopus, Xenopus, Xenopus laevis (African clawed frog)	2759	FUNCTION: DNA-dependent ATPase and 5'-3' DNA helicase required for the maintenance of both mitochondrial and nuclear genome stability. {ECO:0000255|HAMAP-Rule:MF_03176}.	pif1
A1DB29	cellular organisms, Eukaryota, Opisthokonta, Fungi, Dikarya, Ascomycota, saccharomyceta, Pezizomycotina, leotiomyceta, Eurotiomycetes, Eurotiomycetidae, Eurotiales (green and blue molds), Aspergillaceae, Neosartorya, Neosartorya fischeri group, Neosartorya fischeri, Neosartorya fischeri (strain ATCC 1020 / DSM 3700 / FGSC A1164 / NRRL 181) (Aspergillus fischerianus)	2759	FUNCTION: May negatively regulate the snf1 kinase. {ECO:0000250}.	sip5 NFIA_096910
Q0UXJ7	cellular organisms, Eukaryota, Opisthokonta, Fungi, Dikarya, Ascomycota, saccharomyceta, Pezizomycotina, leotiomyceta, dothideomyceta, Dothideomycetes, Pleosporomycetidae, Pleosporales, Pleosporineae, Phaeosphaeriaceae, Parastagonospora, Phaeosphaeria nodorum (Glume blotch fungus) (Parastagonospora nodorum), Phaeosphaeria nodorum (strain SN15 / ATCC MYA-4574 / FGSC 10173) (Glume blotch fungus) (S…	2759	FUNCTION: Component of the eukaryotic translation initiation factor 3 (eIF-3) complex, which is involved in protein synthesis and, together with other initiation factors, stimulates binding of mRNA and methionyl-tRNAi to the 40S ribosome. {ECO:0000255|HAMAP-Rule:MF_03012}.	SNOG_03517
Q0V1P1	cellular organisms, Eukaryota, Opisthokonta, Fungi, Dikarya, Ascomycota, saccharomyceta, Pezizomycotina, leotiomyceta, dothideomyceta, Dothideomycetes, Pleosporomycetidae, Pleosporales, Pleosporineae, Phaeosphaeriaceae, Parastagonospora, Phaeosphaeria nodorum (Glume blotch fungus) (Parastagonospora nodorum), Phaeosphaeria nodorum (strain SN15 / ATCC MYA-4574 / FGSC 10173) (Glume blotch fungus) (S…	2759	FUNCTION: Lipase which is essential for lysis of subvacuolar cytoplasm to vacuole targeted bodies and intravacuolar autophagic bodies. Involved in the lysis of intravacuolar multivesicular body (MVB) vesicles. The intravacuolar membrane disintegration by ATG15 is critical to life span extension (By similarity). {ECO:0000250}.	ATG15-1 SNOG_02073
Q0V7S6	cellular organisms, Eukaryota, Viridiplantae, Streptophyta, Streptophytina, Embryophyta, Tracheophyta, Euphyllophyta, Spermatophyta, Magnoliophyta, Mesangiospermae, eudicotyledons, Gunneridae, Pentapetalae, rosids, malvids, Brassicales, Brassicaceae, Camelineae, Arabidopsis, Arabidopsis thaliana (Mouse-ear cress)	2759		OR23 At4g03030 T4I9.9
Q9SK86	cellular organisms, Eukaryota, Viridiplantae, Streptophyta, Streptophytina, Embryophyta, Tracheophyta, Euphyllophyta, Spermatophyta, Magnoliophyta, Mesangiospermae, eudicotyledons, Gunneridae, Pentapetalae, rosids, malvids, Brassicales, Brassicaceae, Camelineae, Arabidopsis, Arabidopsis thaliana (Mouse-ear cress)	2759		At1g22430 F12K8.22
Q0WLC6	cellular organisms, Eukaryota, Viridiplantae, Streptophyta, Streptophytina, Embryophyta, Tracheophyta, Euphyllophyta, Spermatophyta, Magnoliophyta, Mesangiospermae, eudicotyledons, Gunneridae, Pentapetalae, rosids, malvids, Brassicales, Brassicaceae, Camelineae, Arabidopsis, Arabidopsis thaliana (Mouse-ear cress)	2759	FUNCTION: Regulator of the large subunit (LS) of RuBisCO. Involved either in the processing or in the stabilization of the processed transcript, probably by acting as a barrier to the 5'>3' degradation. {ECO:0000269|PubMed:20097872}.	MRL1 At4g34830/At4g34820 T11I11.70/T11I11.60
Q9FKT4	cellular organisms, Eukaryota, Viridiplantae, Streptophyta, Streptophytina, Embryophyta, Tracheophyta, Euphyllophyta, Spermatophyta, Magnoliophyta, Mesangiospermae, eudicotyledons, Gunneridae, Pentapetalae, rosids, malvids, Brassicales, Brassicaceae, Camelineae, Arabidopsis, Arabidopsis thaliana (Mouse-ear cress)	2759		At5g56140 MDA7.20
Q0WLR1	cellular organisms, Eukaryota, Viridiplantae, Streptophyta, Streptophytina, Embryophyta, Tracheophyta, Euphyllophyta, Spermatophyta, Magnoliophyta, Mesangiospermae, eudicotyledons, Gunneridae, Pentapetalae, rosids, malvids, Brassicales, Brassicaceae, Camelineae, Arabidopsis, Arabidopsis thaliana (Mouse-ear cress)	2759		At4g26480 M3E9.90
Q0WMN5	cellular organisms, Eukaryota, Viridiplantae, Streptophyta, Streptophytina, Embryophyta, Tracheophyta, Euphyllophyta, Spermatophyta, Magnoliophyta, Mesangiospermae, eudicotyledons, Gunneridae, Pentapetalae, rosids, malvids, Brassicales, Brassicaceae, Camelineae, Arabidopsis, Arabidopsis thaliana (Mouse-ear cress)	2759		At3g49140 F2K15.2 T2J13.20
Q2QYW2	cellular organisms, Eukaryota, Viridiplantae, Streptophyta, Streptophytina, Embryophyta, Tracheophyta, Euphyllophyta, Spermatophyta, Magnoliophyta, Mesangiospermae, Liliopsida, Petrosaviidae, commelinids, Poales, Poaceae, BOP clade, Oryzoideae, Oryzeae, Oryzinae, Oryza, Oryza sativa (Rice), Oryza sativa subsp. japonica (Rice)	2759	FUNCTION: Clathrin is the major protein of the polyhedral coat of coated pits and vesicles.	Os12g0104800 LOC_Os12g01390
Q0WNN7	cellular organisms, Eukaryota, Viridiplantae, Streptophyta, Streptophytina, Embryophyta, Tracheophyta, Euphyllophyta, Spermatophyta, Magnoliophyta, Mesangiospermae, eudicotyledons, Gunneridae, Pentapetalae, rosids, malvids, Brassicales, Brassicaceae, Camelineae, Arabidopsis, Arabidopsis thaliana (Mouse-ear cress)	2759		At2g30100 T27E13.16
Q0WNR6	cellular organisms, Eukaryota, Viridiplantae, Streptophyta, Streptophytina, Embryophyta, Tracheophyta, Euphyllophyta, Spermatophyta, Magnoliophyta, Mesangiospermae, eudicotyledons, Gunneridae, Pentapetalae, rosids, malvids, Brassicales, Brassicaceae, Camelineae, Arabidopsis, Arabidopsis thaliana (Mouse-ear cress)	2759		ARID5 At1g76510 F14G6.11
Q0WNW4	cellular organisms, Eukaryota, Viridiplantae, Streptophyta, Streptophytina, Embryophyta, Tracheophyta, Euphyllophyta, Spermatophyta, Magnoliophyta, Mesangiospermae, eudicotyledons, Gunneridae, Pentapetalae, rosids, malvids, Brassicales, Brassicaceae, Camelineae, Arabidopsis, Arabidopsis thaliana (Mouse-ear cress)	2759	FUNCTION: Membrane-anchored myosin receptors that define a distinct, plant-specific transport vesicle compartment. {ECO:0000269|PubMed:23995081}.	MYOB3 At5g16720 F5E19.60
Q0WP36	cellular organisms, Eukaryota, Viridiplantae, Streptophyta, Streptophytina, Embryophyta, Tracheophyta, Euphyllophyta, Spermatophyta, Magnoliophyta, Mesangiospermae, eudicotyledons, Gunneridae, Pentapetalae, rosids, malvids, Brassicales, Brassicaceae, Camelineae, Arabidopsis, Arabidopsis thaliana (Mouse-ear cress)	2759	FUNCTION: Molybdate transporter required for vacuolar molybdate export during senescence. {ECO:0000269|PubMed:21131548, ECO:0000269|PubMed:21815974}.	MOT2 ST5.1 SULTR5.1 At1g80310 F5I6.6
Q0WP44	cellular organisms, Eukaryota, Viridiplantae, Streptophyta, Streptophytina, Embryophyta, Tracheophyta, Euphyllophyta, Spermatophyta, Magnoliophyta, Mesangiospermae, eudicotyledons, Gunneridae, Pentapetalae, rosids, malvids, Brassicales, Brassicaceae, Camelineae, Arabidopsis, Arabidopsis thaliana (Mouse-ear cress)	2759	FUNCTION: Nucleocytoplasmic transporter involved in the nuclear export of microRNAs (miRNAs). Required for several miRNAs accumulation. Specifically required for miR156 accumulation which targets SPL3, SPL4 and SPL5 transcription factors. Involved in plant development through its role in miRNAs processing. Required for vegetative phase change and vegetative to reproductive phase transition. Funct…	HST1 HASTY At3g05040 T9J14.1
Q0WPF2	cellular organisms, Eukaryota, Viridiplantae, Streptophyta, Streptophytina, Embryophyta, Tracheophyta, Euphyllophyta, Spermatophyta, Magnoliophyta, Mesangiospermae, eudicotyledons, Gunneridae, Pentapetalae, rosids, malvids, Brassicales, Brassicaceae, Camelineae, Arabidopsis, Arabidopsis thaliana (Mouse-ear cress)	2759	FUNCTION: Promotes flowering by suppressing FLC-mediated inhibition of flowering through the regulation of FCA pre-mRNA alternative processing (PubMed:18298670). Regulates mRNA maturation including alternative polyadenylation, splicing or transcription initiation of stress-associated genes (PubMed:21364912). {ECO:0000269|PubMed:18298670, ECO:0000269|PubMed:21364912}.	PCFS4 At4g04885 T4B21.1
Q0WPJ7	cellular organisms, Eukaryota, Viridiplantae, Streptophyta, Streptophytina, Embryophyta, Tracheophyta, Euphyllophyta, Spermatophyta, Magnoliophyta, Mesangiospermae, eudicotyledons, Gunneridae, Pentapetalae, rosids, malvids, Brassicales, Brassicaceae, Camelineae, Arabidopsis, Arabidopsis thaliana (Mouse-ear cress)	2759		RF298 At4g03000 T4I9.12
Q0WPU1	cellular organisms, Eukaryota, Viridiplantae, Streptophyta, Streptophytina, Embryophyta, Tracheophyta, Euphyllophyta, Spermatophyta, Magnoliophyta, Mesangiospermae, eudicotyledons, Gunneridae, Pentapetalae, rosids, malvids, Brassicales, Brassicaceae, Camelineae, Arabidopsis, Arabidopsis thaliana (Mouse-ear cress)	2759	FUNCTION: Myosin heavy chain that is required for the cell cycle-regulated transport of various organelles and proteins for their segregation. Functions by binding with its tail domain to receptor proteins on organelles and exerting force with its N-terminal motor domain against actin filaments, thereby transporting its cargo along polarized actin cables. Involved in trafficking of Golgi stacks a…	XI-I At4g33200 F4I10.130
Q0WPX9	cellular organisms, Eukaryota, Viridiplantae, Streptophyta, Streptophytina, Embryophyta, Tracheophyta, Euphyllophyta, Spermatophyta, Magnoliophyta, Mesangiospermae, eudicotyledons, Gunneridae, Pentapetalae, rosids, malvids, Brassicales, Brassicaceae, Camelineae, Arabidopsis, Arabidopsis thaliana (Mouse-ear cress)	2759	FUNCTION: Acts on phosphatidylinositol (PtdIns) in the first committed step in the production of the second messenger inositol-1,4,5-trisphosphate (By similarity). Necessary for proper organization of the trans-Golgi network (TGN) and post-Golgi secretion in root hairs. Together with PI4KB1, required during polarized root hair expansion and pollen tube elongation. Functions redundantly with PI4KB…	PI4KB2 PI4KBETA2 At5g09350 T5E8.150
Q9FMJ0	cellular organisms, Eukaryota, Viridiplantae, Streptophyta, Streptophytina, Embryophyta, Tracheophyta, Euphyllophyta, Spermatophyta, Magnoliophyta, Mesangiospermae, eudicotyledons, Gunneridae, Pentapetalae, rosids, malvids, Brassicales, Brassicaceae, Camelineae, Arabidopsis, Arabidopsis thaliana (Mouse-ear cress)	2759	FUNCTION: Acts on phosphatidylinositol (PtdIns) in the first committed step in the production of the second messenger inositol-1,4,5-trisphosphate. Necessary for proper organization of the trans-Golgi network (TGN) and post-Golgi secretion in root hairs. Together with PI4KB2, required during polarized root hair expansion and pollen tube elongation. Functions redundantly with PI4KB2 upstream of th…	PI4KB1 PI4K PI4KBETA1 At5g64070 MHJ24.5
Q0WPZ7	cellular organisms, Eukaryota, Viridiplantae, Streptophyta, Streptophytina, Embryophyta, Tracheophyta, Euphyllophyta, Spermatophyta, Magnoliophyta, Mesangiospermae, eudicotyledons, Gunneridae, Pentapetalae, rosids, malvids, Brassicales, Brassicaceae, Camelineae, Arabidopsis, Arabidopsis thaliana (Mouse-ear cress)	2759	FUNCTION: Required for seed viability. {ECO:0000269|PubMed:22898497}.	GLE1 EMB1745 At1g13120 F3F19.14
Q0WQ57	cellular organisms, Eukaryota, Viridiplantae, Streptophyta, Streptophytina, Embryophyta, Tracheophyta, Euphyllophyta, Spermatophyta, Magnoliophyta, Mesangiospermae, eudicotyledons, Gunneridae, Pentapetalae, rosids, malvids, Brassicales, Brassicaceae, Camelineae, Arabidopsis, Arabidopsis thaliana (Mouse-ear cress)	2759	FUNCTION: Promotes probably uncoating of clathrin-coated vesicles. {ECO:0000250}.	At4g12770 T20K18.120
Q0WQE7	cellular organisms, Eukaryota, Viridiplantae, Streptophyta, Streptophytina, Embryophyta, Tracheophyta, Euphyllophyta, Spermatophyta, Magnoliophyta, Mesangiospermae, eudicotyledons, Gunneridae, Pentapetalae, rosids, malvids, Brassicales, Brassicaceae, Camelineae, Arabidopsis, Arabidopsis thaliana (Mouse-ear cress)	2759	FUNCTION: Involved in microtubules reorganization during spindle and phragmoplast development. Required for gamma-tubulin localization during mitosis. {ECO:0000269|PubMed:21750235}.	AUG3 At5g48520 MJE7.16
Q0WQF4	cellular organisms, Eukaryota, Viridiplantae, Streptophyta, Streptophytina, Embryophyta, Tracheophyta, Euphyllophyta, Spermatophyta, Magnoliophyta, Mesangiospermae, eudicotyledons, Gunneridae, Pentapetalae, rosids, malvids, Brassicales, Brassicaceae, Camelineae, Arabidopsis, Arabidopsis thaliana (Mouse-ear cress)	2759	FUNCTION: Acts as component of the GARP complex that is involved in retrograde transport from early and late endosomes to the trans-Golgi network (TGN). The GARP complex facilitates tethering as well as SNARE complex assembly at the Golgi (By similarity). Required for vesicle trafficking involved in plasma membrane protein composition. Probably involved in pollen tube elongation and other polar g…	VPS53 HIT1 At1g50500 F11F12.15 F17J6.4
Q0WRC9	cellular organisms, Eukaryota, Viridiplantae, Streptophyta, Streptophytina, Embryophyta, Tracheophyta, Euphyllophyta, Spermatophyta, Magnoliophyta, Mesangiospermae, eudicotyledons, Gunneridae, Pentapetalae, rosids, malvids, Brassicales, Brassicaceae, Camelineae, Arabidopsis, Arabidopsis thaliana (Mouse-ear cress)	2759	FUNCTION: Component of SCF(ASK-cullin-F-box) E3 ubiquitin ligase complexes, which may mediate the ubiquitination and subsequent proteasomal degradation of target proteins. {ECO:0000250}.	SKIP17 At4g02740 T5J8.4
Q0WT48	cellular organisms, Eukaryota, Viridiplantae, Streptophyta, Streptophytina, Embryophyta, Tracheophyta, Euphyllophyta, Spermatophyta, Magnoliophyta, Mesangiospermae, eudicotyledons, Gunneridae, Pentapetalae, rosids, malvids, Brassicales, Brassicaceae, Camelineae, Arabidopsis, Arabidopsis thaliana (Mouse-ear cress)	2759	FUNCTION: Required for integral membrane and secreted preprotein translocation across the endoplasmic reticulum membrane. {ECO:0000250}.	ERDJ2A C21 At1g79940 F18B13.2 F19K16.10
Q0WTB4	cellular organisms, Eukaryota, Viridiplantae, Streptophyta, Streptophytina, Embryophyta, Tracheophyta, Euphyllophyta, Spermatophyta, Magnoliophyta, Mesangiospermae, eudicotyledons, Gunneridae, Pentapetalae, rosids, malvids, Brassicales, Brassicaceae, Camelineae, Arabidopsis, Arabidopsis thaliana (Mouse-ear cress)	2759		At3g49725 T16K5.80
Q0WUA3	cellular organisms, Eukaryota, Viridiplantae, Streptophyta, Streptophytina, Embryophyta, Tracheophyta, Euphyllophyta, Spermatophyta, Magnoliophyta, Mesangiospermae, eudicotyledons, Gunneridae, Pentapetalae, rosids, malvids, Brassicales, Brassicaceae, Camelineae, Arabidopsis, Arabidopsis thaliana (Mouse-ear cress)	2759	FUNCTION: Involved in the synthesis of phylloquinone (vitamin K1). Catalyzes the transfer of a prenyl chain to 2-carboxy-1,4-naphthoquinone. {ECO:0000269|PubMed:15686525}.	ABC4 At1g60600 F8A5.36
Q0WUC5	cellular organisms, Eukaryota, Viridiplantae, Streptophyta, Streptophytina, Embryophyta, Tracheophyta, Euphyllophyta, Spermatophyta, Magnoliophyta, Mesangiospermae, eudicotyledons, Gunneridae, Pentapetalae, rosids, malvids, Brassicales, Brassicaceae, Camelineae, Arabidopsis, Arabidopsis thaliana (Mouse-ear cress)	2759	FUNCTION: Probably required for the insertion of integral membrane proteins into the mitochondrial inner membrane. {ECO:0000250}.	ALB3L3 At3g44370/At3g44360 T22K7_50/T22K7_40
Q0WUG6	cellular organisms, Eukaryota, Viridiplantae, Streptophyta, Streptophytina, Embryophyta, Tracheophyta, Euphyllophyta, Spermatophyta, Magnoliophyta, Mesangiospermae, eudicotyledons, Gunneridae, Pentapetalae, rosids, malvids, Brassicales, Brassicaceae, Camelineae, Arabidopsis, Arabidopsis thaliana (Mouse-ear cress)	2759	FUNCTION: Serine protease that catalyzes the first step (site-1 cleavage) in the proteolytic activation of various factors, prior to site-2 cleavage. Part of a regulated intramembrane proteolysis (RIP) cascade. Cleaves BZIP17 and BZIP28 after the Arg-Arg-Ile-Leu (RRIL) motif. May cleave BZIP49 after the RRIL motif. Targets the membrane-associated BZIP17 factor, which functions as a stress sensor …	SBT6.1 S1P At5g19660
Q0WVD6	cellular organisms, Eukaryota, Viridiplantae, Streptophyta, Streptophytina, Embryophyta, Tracheophyta, Euphyllophyta, Spermatophyta, Magnoliophyta, Mesangiospermae, eudicotyledons, Gunneridae, Pentapetalae, rosids, malvids, Brassicales, Brassicaceae, Camelineae, Arabidopsis, Arabidopsis thaliana (Mouse-ear cress)	2759	FUNCTION: Methylates (mono and asymmetric dimethylation) the guanidino nitrogens of arginyl residues in some proteins. {ECO:0000250}.	PRMT3 At3g12270 F28J15.7
Q0WVF5	cellular organisms, Eukaryota, Viridiplantae, Streptophyta, Streptophytina, Embryophyta, Tracheophyta, Euphyllophyta, Spermatophyta, Magnoliophyta, Mesangiospermae, eudicotyledons, Gunneridae, Pentapetalae, rosids, malvids, Brassicales, Brassicaceae, Camelineae, Arabidopsis, Arabidopsis thaliana (Mouse-ear cress)	2759	FUNCTION: Probable component of the MCM2-7 complex (MCM complex) that may function as a DNA helicase and which is essential to undergo a single round of replication initiation and elongation per cell cycle in eukaryotic cells. {ECO:0000250}.	MCM4 At2g16440 F16F14.6
Q0WVZ1	cellular organisms, Eukaryota, Viridiplantae, Streptophyta, Streptophytina, Embryophyta, Tracheophyta, Euphyllophyta, Spermatophyta, Magnoliophyta, Mesangiospermae, eudicotyledons, Gunneridae, Pentapetalae, rosids, malvids, Brassicales, Brassicaceae, Camelineae, Arabidopsis, Arabidopsis thaliana (Mouse-ear cress)	2759		At3g03305 T17B22
Q8L7C8	cellular organisms, Eukaryota, Viridiplantae, Streptophyta, Streptophytina, Embryophyta, Tracheophyta, Euphyllophyta, Spermatophyta, Magnoliophyta, Mesangiospermae, eudicotyledons, Gunneridae, Pentapetalae, rosids, malvids, Brassicales, Brassicaceae, Camelineae, Arabidopsis, Arabidopsis thaliana (Mouse-ear cress)	2759	FUNCTION: Probable O-acetyltransferase involved in the acetylation of xylan during secondary wall biosynthesis. {ECO:0000269|PubMed:21673009, ECO:0000269|PubMed:24019426}.	RWA1 At5g46340 MPL12.14
Q0WWT7	cellular organisms, Eukaryota, Viridiplantae, Streptophyta, Streptophytina, Embryophyta, Tracheophyta, Euphyllophyta, Spermatophyta, Magnoliophyta, Mesangiospermae, eudicotyledons, Gunneridae, Pentapetalae, rosids, malvids, Brassicales, Brassicaceae, Camelineae, Arabidopsis, Arabidopsis thaliana (Mouse-ear cress)	2759		STR11 At4g24750 F22K18.50
Q0ZIW0	cellular organisms, Eukaryota, Viridiplantae, Streptophyta, Streptophytina, Embryophyta, Tracheophyta, Euphyllophyta, Spermatophyta, Magnoliophyta, Mesangiospermae, eudicotyledons, Gunneridae, Pentapetalae, rosids, rosids incertae sedis, Vitales, Vitaceae, Vitis, Vitis vinifera (Grape)	2759	FUNCTION: Involved in protein precursor import into chloroplasts. May be part of an intermediate translocation complex acting as a protein-conducting channel at the inner envelope. {ECO:0000250|UniProtKB:P56785}.	TIC214 ycf1
Q0ZIY0	cellular organisms, Eukaryota, Viridiplantae, Streptophyta, Streptophytina, Embryophyta, Tracheophyta, Euphyllophyta, Spermatophyta, Magnoliophyta, Mesangiospermae, eudicotyledons, Gunneridae, Pentapetalae, rosids, rosids incertae sedis, Vitales, Vitaceae, Vitis, Vitis vinifera (Grape)	2759		rps3
P53936	cellular organisms, Eukaryota, Opisthokonta, Fungi, Dikarya, Ascomycota, saccharomyceta, Saccharomycotina (true yeasts), Saccharomycetes, Saccharomycetales (budding yeasts), Saccharomycetaceae, Saccharomyces, Saccharomyces cerevisiae (Baker's yeast), Saccharomyces cerevisiae (strain ATCC 204508 / S288c) (Baker's yeast)	2759		YNL089C N2242
Q10178	cellular organisms, Eukaryota, Opisthokonta, Fungi, Dikarya, Ascomycota, Taphrinomycotina, Schizosaccharomycetes, Schizosaccharomycetales, Schizosaccharomycetaceae, Schizosaccharomyces, Schizosaccharomyces pombe (Fission yeast), Schizosaccharomyces pombe (strain 972 / ATCC 24843) (Fission yeast)	2759	FUNCTION: Contacts pre-mRNA on both sides of the branch site early in spliceosome assembly. {ECO:0000250, ECO:0000269|PubMed:9837997}.	prp10 sap155 SPAC27F1.09c
Q10258	cellular organisms, Eukaryota, Opisthokonta, Fungi, Dikarya, Ascomycota, Taphrinomycotina, Schizosaccharomycetes, Schizosaccharomycetales, Schizosaccharomycetaceae, Schizosaccharomyces, Schizosaccharomyces pombe (Fission yeast), Schizosaccharomyces pombe (strain 972 / ATCC 24843) (Fission yeast)	2759	FUNCTION: Major methylenetetrahydrofolate reductase required to generate the methyl groups necessary for methionine synthetase to convert homocysteine to methionine. Performs 80 to 85 percent of the total methylenetetrahydrofolate reductase activity of the cells. {ECO:0000269|PubMed:12112238}.	met9 SPAC56F8.10
Q10B67	cellular organisms, Eukaryota, Viridiplantae, Streptophyta, Streptophytina, Embryophyta, Tracheophyta, Euphyllophyta, Spermatophyta, Magnoliophyta, Mesangiospermae, Liliopsida, Petrosaviidae, commelinids, Poales, Poaceae, BOP clade, Oryzoideae, Oryzeae, Oryzinae, Oryza, Oryza sativa (Rice), Oryza sativa subsp. japonica (Rice)	2759		MAN4 Os03g0828500 LOC_Os03g61280 OSJNBa0010E04.2
Q10M00	cellular organisms, Eukaryota, Viridiplantae, Streptophyta, Streptophytina, Embryophyta, Tracheophyta, Euphyllophyta, Spermatophyta, Magnoliophyta, Mesangiospermae, Liliopsida, Petrosaviidae, commelinids, Poales, Poaceae, BOP clade, Oryzoideae, Oryzeae, Oryzinae, Oryza, Oryza sativa (Rice), Oryza sativa subsp. japonica (Rice)	2759		Os03g0328900 LOC_Os03g21140
Q9SV09	cellular organisms, Eukaryota, Viridiplantae, Streptophyta, Streptophytina, Embryophyta, Tracheophyta, Euphyllophyta, Spermatophyta, Magnoliophyta, Mesangiospermae, eudicotyledons, Gunneridae, Pentapetalae, rosids, malvids, Brassicales, Brassicaceae, Camelineae, Arabidopsis, Arabidopsis thaliana (Mouse-ear cress)	2759	FUNCTION: Possesses RNA-binding and ribonuclease activities in vitro. {ECO:0000269|PubMed:18582464}.	At3g51950 F4F15.60
Q10NY2	cellular organisms, Eukaryota, Viridiplantae, Streptophyta, Streptophytina, Embryophyta, Tracheophyta, Euphyllophyta, Spermatophyta, Magnoliophyta, Mesangiospermae, Liliopsida, Petrosaviidae, commelinids, Poales, Poaceae, BOP clade, Oryzoideae, Oryzeae, Oryzinae, Oryza, Oryza sativa (Rice), Oryza sativa subsp. japonica (Rice)	2759	FUNCTION: Probable downstream regulator of strigolactones signaling. {ECO:0000250|UniProtKB:Q0J7U6}.	TPR3 ASPR1 TPR1 Os03g0254700 LOC_Os03g14980 OsJ_08437
Q12618	cellular organisms, Eukaryota, Opisthokonta, Fungi, Dikarya, Ascomycota, saccharomyceta, Pezizomycotina, leotiomyceta, Eurotiomycetes, Eurotiomycetidae, Onygenales, Ajellomycetaceae, Histoplasma, Ajellomyces capsulatus (Darling's disease fungus) (Histoplasma capsulatum)	2759	FUNCTION: Stearyl-CoA desaturase that utilizes O(2) and electrons from reduced cytochrome b5 to introduce the first double bond into saturated fatty acyl-CoA substrates. Has high specificity and catalyzes the insertion of a cis double bond at the delta-9 position into fatty acyl-CoA substrates including palmitoyl-CoA and stearoyl-CoA. Contributes to the biosynthesis of membrane phospholipids, cho…	OLE1
Q12702	cellular organisms, Eukaryota, Opisthokonta, Fungi, Dikarya, Ascomycota, Taphrinomycotina, Schizosaccharomycetes, Schizosaccharomycetales, Schizosaccharomycetaceae, Schizosaccharomyces, Schizosaccharomyces pombe (Fission yeast), Schizosaccharomyces pombe (strain 972 / ATCC 24843) (Fission yeast)	2759	FUNCTION: Phosphatase 2A affects a variety of biological processes in the cell such as transcription, cell cycle progression and cellular morphogenesis, and provides an initial identification of critical substrates for this phosphatase. The regulatory subunit may direct the catalytic subunit to distinct, albeit overlapping, subsets of substrates. {ECO:0000269|PubMed:9078365}.	pab1 SPAC227.07c
Q12754	cellular organisms, Eukaryota, Opisthokonta, Fungi, Dikarya, Ascomycota, saccharomyceta, Saccharomycotina (true yeasts), Saccharomycetes, Saccharomycetales (budding yeasts), Saccharomycetaceae, Saccharomyces, Saccharomyces cerevisiae (Baker's yeast), Saccharomyces cerevisiae (strain ATCC 204508 / S288c) (Baker's yeast)	2759	FUNCTION: In association with GSP1, required for nuclear export of both pre-40S and pre-60S ribosomal subunits. Required for the late maturation of the 18S and 5.8S rRNA of the pre-40S ribosomes and for maturation of the 25S and 5.8S rRNA of the pre-60S ribosomes. {ECO:0000269|PubMed:14729571}.	RRP12 YPL012W
Q8GW96	cellular organisms, Eukaryota, Viridiplantae, Streptophyta, Streptophytina, Embryophyta, Tracheophyta, Euphyllophyta, Spermatophyta, Magnoliophyta, Mesangiospermae, eudicotyledons, Gunneridae, Pentapetalae, rosids, malvids, Brassicales, Brassicaceae, Camelineae, Arabidopsis, Arabidopsis thaliana (Mouse-ear cress)	2759		At2g18193 F8D23
Q15GI3	cellular organisms, Eukaryota, Viridiplantae, Streptophyta, Streptophytina, Embryophyta, Tracheophyta, Euphyllophyta, Spermatophyta, Magnoliophyta, Mesangiospermae, eudicotyledons, Gunneridae, Pentapetalae, asterids, lamiids, Solanales, Solanaceae, Petunioideae, Petunia, Petunia hybrida (Petunia)	2759	FUNCTION: Catalyzes the synthesis of the phenylpropene isoeugenol from coniferyl acetate. Phenylpropenes are the primary constituents of various essential plant oils. They are produced as antimicrobial and antianimal compounds, or as floral attractants of pollinators. Isoeugenol is a characteristic aromatic constituent of spices. {ECO:0000269|PubMed:16782809}.	IGS1
Q15KI9	cellular organisms, Eukaryota, Viridiplantae, Streptophyta, Streptophytina, Embryophyta, Tracheophyta, Euphyllophyta, Spermatophyta, Magnoliophyta, Mesangiospermae, eudicotyledons, Gunneridae, Pentapetalae, rosids, malvids, Brassicales, Brassicaceae, Camelineae, Arabidopsis, Arabidopsis thaliana (Mouse-ear cress)	2759	FUNCTION: Multifunctional enzyme required for phylloquinone (vitamin K1) biosynthesis. {ECO:0000269|PubMed:16617180}.	PHYLLO At1g68890/At1g68900 T6L1.7/T6L1.8
Q1DHB6	cellular organisms, Eukaryota, Opisthokonta, Fungi, Dikarya, Ascomycota, saccharomyceta, Pezizomycotina, leotiomyceta, Eurotiomycetes, Eurotiomycetidae, Onygenales, Onygenales incertae sedis, Coccidioides, Coccidioides immitis (Valley fever fungus), Coccidioides immitis (strain RS) (Valley fever fungus)	2759	FUNCTION: Component of the eukaryotic translation initiation factor 3 (eIF-3) complex, which is involved in protein synthesis and, together with other initiation factors, stimulates binding of mRNA and methionyl-tRNAi to the 40S ribosome. {ECO:0000255|HAMAP-Rule:MF_03007}.	CIMG_10297
Q1DXU0	cellular organisms, Eukaryota, Opisthokonta, Fungi, Dikarya, Ascomycota, saccharomyceta, Pezizomycotina, leotiomyceta, Eurotiomycetes, Eurotiomycetidae, Onygenales, Onygenales incertae sedis, Coccidioides, Coccidioides immitis (Valley fever fungus), Coccidioides immitis (strain RS) (Valley fever fungus)	2759	FUNCTION: Component of the eukaryotic translation initiation factor 3 (eIF-3) complex, which is involved in protein synthesis and, together with other initiation factors, stimulates binding of mRNA and methionyl-tRNAi to the 40S ribosome. {ECO:0000255|HAMAP-Rule:MF_03000}.	TIF32 CIMG_04873
Q1DZE0	cellular organisms, Eukaryota, Opisthokonta, Fungi, Dikarya, Ascomycota, saccharomyceta, Pezizomycotina, leotiomyceta, Eurotiomycetes, Eurotiomycetidae, Onygenales, Onygenales incertae sedis, Coccidioides, Coccidioides immitis (Valley fever fungus), Coccidioides immitis (strain RS) (Valley fever fungus)	2759	FUNCTION: Lipase which is essential for lysis of subvacuolar cytoplasm to vacuole targeted bodies and intravacuolar autophagic bodies. Involved in the lysis of intravacuolar multivesicular body (MVB) vesicles. The intravacuolar membrane disintegration by ATG15 is critical to life span extension (By similarity). {ECO:0000250}.	ATG15 CIMG_04323
Q1EBV7	cellular organisms, Eukaryota, Viridiplantae, Streptophyta, Streptophytina, Embryophyta, Tracheophyta, Euphyllophyta, Spermatophyta, Magnoliophyta, Mesangiospermae, eudicotyledons, Gunneridae, Pentapetalae, rosids, malvids, Brassicales, Brassicaceae, Camelineae, Arabidopsis, Arabidopsis thaliana (Mouse-ear cress)	2759	FUNCTION: Sodium-coupled metabolite transporter that plays a crucial role in pyruvate transport across the chloroplast envelope. Is required for sodium-coupled pyruvate import into plastids. {ECO:0000269|PubMed:21866161}.	BASS2 BAT1 SBF1 At2g26900 F12C20.6
P35649	cellular organisms, Bacteria, Proteobacteria, Betaproteobacteria, Neisseriales, Neisseriaceae, Eikenella, Eikenella corrodens	2
Q1JPN0	cellular organisms, Eukaryota, Viridiplantae, Streptophyta, Streptophytina, Embryophyta, Tracheophyta, Euphyllophyta, Spermatophyta, Magnoliophyta, Mesangiospermae, eudicotyledons, Gunneridae, Pentapetalae, rosids, malvids, Brassicales, Brassicaceae, Camelineae, Arabidopsis, Arabidopsis thaliana (Mouse-ear cress)	2759		STR7 At2g40760 T7D17.1
Q1JPZ7	cellular organisms, Eukaryota, Opisthokonta, Metazoa, Eumetazoa, Bilateria, Deuterostomia, Chordata, Craniata, Vertebrata, Gnathostomata (jawed vertebrates), Teleostomi, Euteleostomi, Actinopterygii, Actinopteri, Neopterygii, Teleostei, Osteoglossocephalai, Clupeocephala, Otomorpha, Ostariophysi, Otophysa, Cypriniphysae, Cypriniformes, Cyprinoidea, Cyprinidae, Danio, Danio rerio (Zebrafish) (Brac…	2759	FUNCTION: Involved in pre-mRNA splicing. {ECO:0000250}.	prpf39 si:dz261o22.3
Q1LXC9	cellular organisms, Eukaryota, Opisthokonta, Metazoa, Eumetazoa, Bilateria, Deuterostomia, Chordata, Craniata, Vertebrata, Gnathostomata (jawed vertebrates), Teleostomi, Euteleostomi, Actinopterygii, Actinopteri, Neopterygii, Teleostei, Osteoglossocephalai, Clupeocephala, Otomorpha, Ostariophysi, Otophysa, Cypriniphysae, Cypriniformes, Cyprinoidea, Cyprinidae, Danio, Danio rerio (Zebrafish) (Brac…	2759	FUNCTION: Component of the Integrator complex. The Integrator complex is involved in the small nuclear RNAs (snRNA) U1 and U2 transcription and in their 3'-box-dependent processing (By similarity). {ECO:0000250}.; FUNCTION: Component of the SOSS complex, a multiprotein complex that functions downstream of the MRN complex to promote DNA repair and G2/M checkpoint. The SOSS complex associates with …	ints3 si:dkey-27c15.2
Q1PEH6	cellular organisms, Eukaryota, Viridiplantae, Streptophyta, Streptophytina, Embryophyta, Tracheophyta, Euphyllophyta, Spermatophyta, Magnoliophyta, Mesangiospermae, eudicotyledons, Gunneridae, Pentapetalae, rosids, malvids, Brassicales, Brassicaceae, Camelineae, Arabidopsis, Arabidopsis thaliana (Mouse-ear cress)	2759		ABCA3 ATH2 At3g47740 T23J7.70
Q1PFC5	cellular organisms, Eukaryota, Viridiplantae, Streptophyta, Streptophytina, Embryophyta, Tracheophyta, Euphyllophyta, Spermatophyta, Magnoliophyta, Mesangiospermae, eudicotyledons, Gunneridae, Pentapetalae, rosids, malvids, Brassicales, Brassicaceae, Camelineae, Arabidopsis, Arabidopsis thaliana (Mouse-ear cress)	2759		At1g77405 F2P24.16
Q1PFQ9	cellular organisms, Eukaryota, Viridiplantae, Streptophyta, Streptophytina, Embryophyta, Tracheophyta, Euphyllophyta, Spermatophyta, Magnoliophyta, Mesangiospermae, eudicotyledons, Gunneridae, Pentapetalae, rosids, malvids, Brassicales, Brassicaceae, Camelineae, Arabidopsis, Arabidopsis thaliana (Mouse-ear cress)	2759		PCMP-E34 At1g28690 F1K23.11
Q1T7C2	cellular organisms, Eukaryota, Viridiplantae, Streptophyta, Streptophytina, Embryophyta, Tracheophyta, Euphyllophyta, Spermatophyta, Magnoliophyta, Mesangiospermae, eudicotyledons, Gunneridae, Pentapetalae, asterids, lamiids, Solanales, Solanaceae, Solanoideae, Solaneae, Solanum, Lycopersicon, Solanum lycopersicum (Tomato) (Lycopersicon esculentum)	2759	FUNCTION: Required to form the C-22 double bond in the sterol side chain. Possesses in vitro C-22 desaturase activity toward beta-sitosterol to produce stigmasterol. No activity with 24-epi-campesterol. {ECO:0000269|PubMed:16531502}.	CYP710A11
Q24JJ9	cellular organisms, Eukaryota, Viridiplantae, Streptophyta, Streptophytina, Embryophyta, Tracheophyta, Euphyllophyta, Spermatophyta, Magnoliophyta, Mesangiospermae, eudicotyledons, Gunneridae, Pentapetalae, rosids, malvids, Brassicales, Brassicaceae, Camelineae, Arabidopsis, Arabidopsis thaliana (Mouse-ear cress)	2759		NUP43 At4g30840 F6I18.250
Q27GK7	cellular organisms, Eukaryota, Viridiplantae, Streptophyta, Streptophytina, Embryophyta, Tracheophyta, Euphyllophyta, Spermatophyta, Magnoliophyta, Mesangiospermae, eudicotyledons, Gunneridae, Pentapetalae, rosids, malvids, Brassicales, Brassicaceae, Camelineae, Arabidopsis, Arabidopsis thaliana (Mouse-ear cress)	2759	FUNCTION: Transcriptional corepressor. Negative regulator of jasmonate responses (By similarity). {ECO:0000250}.	TPR4 WSIP2 At3g15880 MSJ11.27
Q27IK7	cellular organisms, Eukaryota, Viridiplantae, Streptophyta, Streptophytina, Embryophyta, Tracheophyta, Euphyllophyta, Spermatophyta, Magnoliophyta, Mesangiospermae, eudicotyledons, Gunneridae, Pentapetalae, rosids, malvids, Brassicales, Brassicaceae, Camelineae, Arabidopsis, Arabidopsis thaliana (Mouse-ear cress)	2759	FUNCTION: Involved in the spatial control of cytokinesis by a proper phragmoplast guidance. Localizes TAN to the cortical division sites (CDS) during cytokinesis via direct binding. {ECO:0000269|PubMed:16682350, ECO:0000269|PubMed:21172800}.	POK1 At3g17360 MGD8.20
Q29Q26	cellular organisms, Eukaryota, Viridiplantae, Streptophyta, Streptophytina, Embryophyta, Tracheophyta, Euphyllophyta, Spermatophyta, Magnoliophyta, Mesangiospermae, eudicotyledons, Gunneridae, Pentapetalae, rosids, malvids, Brassicales, Brassicaceae, Camelineae, Arabidopsis, Arabidopsis thaliana (Mouse-ear cress)	2759	FUNCTION: Exhibits chaperone activity toward chloroplast outer envelope membrane, mitochondrion outer membrane, endoplasmic reticulum membrane and peroxisomal proteins, by recruiting specific proteins containing a single transmembrane associated with an AKR2A-binding sequence (ABS) and subsequently binding glycolipids (e.g. monogalactosyldiacylglycerol (MGDG) and phosphatidylglycerol (PG)) presen…	AKR2B At2g17390 F5J6.15
Q2H7U1	cellular organisms, Eukaryota, Opisthokonta, Fungi, Dikarya, Ascomycota, saccharomyceta, Pezizomycotina, leotiomyceta, sordariomyceta, Sordariomycetes, Sordariomycetidae, Sordariales, Chaetomiaceae, Chaetomium, Chaetomium globosum (Soil fungus), Chaetomium globosum (strain ATCC 6205 / CBS 148.51 / DSM 1962 / NBRC 6347 / NRRL 1970) (Soil fungus)	2759	FUNCTION: Bifunctional enzyme with both catalase and broad-spectrum peroxidase activity. {ECO:0000255|HAMAP-Rule:MF_03108}.	katG CHGG_05274
Q2HIV9	cellular organisms, Eukaryota, Viridiplantae, Streptophyta, Streptophytina, Embryophyta, Tracheophyta, Euphyllophyta, Spermatophyta, Magnoliophyta, Mesangiospermae, eudicotyledons, Gunneridae, Pentapetalae, rosids, malvids, Brassicales, Brassicaceae, Camelineae, Arabidopsis, Arabidopsis thaliana (Mouse-ear cress)	2759		BHLH35 EN41 At5g57150 MUL3.10
Q2HXL0	cellular organisms, Eukaryota, Viridiplantae, Streptophyta, Streptophytina, Embryophyta, Tracheophyta, Euphyllophyta, Spermatophyta, Magnoliophyta, Mesangiospermae, eudicotyledons, Gunneridae, Pentapetalae, asterids, lamiids, Solanales, Solanaceae, Solanoideae, Solaneae, Solanum, Solanum tuberosum (Potato)	2759	FUNCTION: Calcium-dependent NADPH oxidase that generates superoxide. May be responsible for the oxidative burst in response to pathogen attack in the leaves.	RBOHC
Q2LAE1	cellular organisms, Eukaryota, Viridiplantae, Streptophyta, Streptophytina, Embryophyta, Tracheophyta, Euphyllophyta, Spermatophyta, Magnoliophyta, Mesangiospermae, eudicotyledons, Gunneridae, Pentapetalae, rosids, malvids, Brassicales, Brassicaceae, Camelineae, Arabidopsis, Arabidopsis thaliana (Mouse-ear cress)	2759	FUNCTION: Histone methyltransferase involved in di and tri-methylation of 'Lys-36' of histone H3 (H3K36me2 and H3K36me3). Binds to H3 already mono- or di-methylated on 'Lys-4'(H3K4me1 or H3K4me2), but not to H3K4me3. H3K4me and H3K36me represent specific tags for epigenetic transcriptional activation. Regulates positively FLC transcription to prevent early flowering transition. Required for flowe…	ASHH2 EFS LAZ2 SDG8 SET8 At1g77300 T14N5.15
Q2MHE4	cellular organisms, Eukaryota, Viridiplantae, Streptophyta, Streptophytina, Embryophyta, Tracheophyta, Euphyllophyta, Spermatophyta, Magnoliophyta, Mesangiospermae, eudicotyledons, Gunneridae, Pentapetalae, rosids, malvids, Brassicales, Brassicaceae, Camelineae, Arabidopsis, Arabidopsis thaliana (Mouse-ear cress)	2759	FUNCTION: Serine/threonine kinase involved in the control of stomatal movement in response to CO(2). Shows a reduced response to ABA or light compared to CO(2). {ECO:0000269|PubMed:16518390}.	HT1 At1g62400 F24O1.13
Q2N2K0	cellular organisms, Eukaryota, Viridiplantae, Streptophyta, Streptophytina, Embryophyta, Tracheophyta, Euphyllophyta, Spermatophyta, Magnoliophyta, Mesangiospermae, eudicotyledons, Gunneridae, Pentapetalae, rosids, fabids, Fabales, Fabaceae, Papilionoideae, Phaseoleae, Glycine, Soja, Glycine max (Soybean) (Glycine hispida)	2759	FUNCTION: Involved in the activation and reutilization of phytol from chlorophyll degradation in plant metabolism, including tocopherol biosynthesis. Catalyzes the conversion of phytol to phytol monophosphate (PMP) (By similarity). {ECO:0000250}.
Q2PCF1	cellular organisms, Eukaryota, Viridiplantae, Streptophyta, Streptophytina, Embryophyta, Tracheophyta, Euphyllophyta, Spermatophyta, Magnoliophyta, Mesangiospermae, eudicotyledons, Gunneridae, Pentapetalae, asterids, lamiids, Solanales, Solanaceae, Nicotianoideae, Nicotianeae, Nicotiana, Nicotiana plumbaginifolia (Leadwort-leaved tobacco) (Tex-Mex tobacco)	2759	FUNCTION: May be a general defense protein. {ECO:0000250}.	PDR2
Q2QAV0	cellular organisms, Eukaryota, Viridiplantae, Streptophyta, Streptophytina, Embryophyta, Tracheophyta, Euphyllophyta, Spermatophyta, Magnoliophyta, Mesangiospermae, eudicotyledons, Gunneridae, Pentapetalae, rosids, malvids, Brassicales, Brassicaceae, Camelineae, Arabidopsis, Arabidopsis thaliana (Mouse-ear cress)	2759	FUNCTION: Plays a role in conventional modes of cytokinesis in meristems and during male gametogenesis but also acts in nonconventional modes of cytokinesis (cellularization) during female gametogenesis. Constitutes a signaling module in association with Kinesin-12 members that is required to support phragmoplast expansion and cell-plate growth in plant cells. {ECO:0000269|PubMed:16332535, ECO:00…	TIO FU At1g50240 At1g50230 F14I3.15
Q2QZ86	cellular organisms, Eukaryota, Viridiplantae, Streptophyta, Streptophytina, Embryophyta, Tracheophyta, Euphyllophyta, Spermatophyta, Magnoliophyta, Mesangiospermae, Liliopsida, Petrosaviidae, commelinids, Poales, Poaceae, BOP clade, Oryzoideae, Oryzeae, Oryzinae, Oryza, Oryza sativa (Rice), Oryza sativa subsp. japonica (Rice)	2759	FUNCTION: ATP citrate-lyase is the primary enzyme responsible for the synthesis of cytosolic acetyl-CoA, used for the elongation of fatty acids and biosynthesis of isoprenoids, flavonoids and malonated derivatives. May supply substrate to the cytosolic acetyl-CoA carboxylase, which generates the malonyl-CoA used for the synthesis of a multitude of compounds, including very long chain fatty acids …	ACLA-2 Os11g0696200 LOC_Os11g47330
P31542	cellular organisms, Eukaryota, Viridiplantae, Streptophyta, Streptophytina, Embryophyta, Tracheophyta, Euphyllophyta, Spermatophyta, Magnoliophyta, Mesangiospermae, eudicotyledons, Gunneridae, Pentapetalae, asterids, lamiids, Solanales, Solanaceae, Solanoideae, Solaneae, Solanum, Lycopersicon, Solanum lycopersicum (Tomato) (Lycopersicon esculentum)	2759	FUNCTION: May interact with a ClpP-like protease involved in degradation of denatured proteins in the chloroplast.	CD4B
Q2UJS0	cellular organisms, Eukaryota, Opisthokonta, Fungi, Dikarya, Ascomycota, saccharomyceta, Pezizomycotina, leotiomyceta, Eurotiomycetes, Eurotiomycetidae, Eurotiales (green and blue molds), Aspergillaceae, Aspergillus, Aspergillus oryzae (Yellow koji mold), Aspergillus oryzae (strain ATCC 42149 / RIB 40) (Yellow koji mold)	2759	FUNCTION: Involved in cell fusion during mating by stabilizing the plasma membrane fusion event. {ECO:0000250}.	prm1 AO090003001100
Q2UP32	cellular organisms, Eukaryota, Opisthokonta, Fungi, Dikarya, Ascomycota, saccharomyceta, Pezizomycotina, leotiomyceta, Eurotiomycetes, Eurotiomycetidae, Eurotiales (green and blue molds), Aspergillaceae, Aspergillus, Aspergillus oryzae (Yellow koji mold), Aspergillus oryzae (strain ATCC 42149 / RIB 40) (Yellow koji mold)	2759	FUNCTION: Specific in hydrolyzing the terminal glycosidic bond of polygalacturonic acid and oligogalacturonates. {ECO:0000250}.	rgxA AO090001000133
Q2UUZ1	cellular organisms, Eukaryota, Opisthokonta, Fungi, Dikarya, Ascomycota, saccharomyceta, Pezizomycotina, leotiomyceta, Eurotiomycetes, Eurotiomycetidae, Eurotiales (green and blue molds), Aspergillaceae, Aspergillus, Aspergillus oryzae (Yellow koji mold), Aspergillus oryzae (strain ATCC 42149 / RIB 40) (Yellow koji mold)	2759	FUNCTION: Glucanases play a role in cell expansion during growth, in cell-cell fusion during mating, and in spore release during sporulation. This enzyme may be involved in beta-glucan degradation and also function biosynthetically as a transglycosylase (By similarity). {ECO:0000250}.	eglC AO090009000117
Q2V3H0	cellular organisms, Eukaryota, Viridiplantae, Streptophyta, Streptophytina, Embryophyta, Tracheophyta, Euphyllophyta, Spermatophyta, Magnoliophyta, Mesangiospermae, eudicotyledons, Gunneridae, Pentapetalae, rosids, malvids, Brassicales, Brassicaceae, Camelineae, Arabidopsis, Arabidopsis thaliana (Mouse-ear cress)	2759		At4g18975 F13C5.140
Q2V3L3	cellular organisms, Eukaryota, Viridiplantae, Streptophyta, Streptophytina, Embryophyta, Tracheophyta, Euphyllophyta, Spermatophyta, Magnoliophyta, Mesangiospermae, eudicotyledons, Gunneridae, Pentapetalae, rosids, malvids, Brassicales, Brassicaceae, Camelineae, Arabidopsis, Arabidopsis thaliana (Mouse-ear cress)	2759		At4g06634 F8H12
Q2V6J9	cellular organisms, Eukaryota, Viridiplantae, Streptophyta, Streptophytina, Embryophyta, Tracheophyta, Euphyllophyta, Spermatophyta, Magnoliophyta, Mesangiospermae, eudicotyledons, Gunneridae, Pentapetalae, rosids, fabids, Rosales, Rosaceae, Rosoideae, Potentilleae, Fragariinae, Fragaria, Fragaria ananassa (Strawberry)	2759	FUNCTION: Broad spectrum multifunctional glucosyltransferase. Catalyzes the formation of flavonol 3-O- and 4'-O-glucosides during fruit ripening. Accepted substrates include several flavonoids, hydroxycoumarins and beta-naphthols. Uses UDP-Glc as a sugar donor, but not UDP-Gal or UDP-GlcUA. May also be involved in detoxification of xenobiotics. {ECO:0000269|PubMed:18487633}.	GT7
Q2V6K0	cellular organisms, Eukaryota, Viridiplantae, Streptophyta, Streptophytina, Embryophyta, Tracheophyta, Euphyllophyta, Spermatophyta, Magnoliophyta, Mesangiospermae, eudicotyledons, Gunneridae, Pentapetalae, rosids, fabids, Rosales, Rosaceae, Rosoideae, Potentilleae, Fragariinae, Fragaria, Fragaria ananassa (Strawberry)	2759	FUNCTION: Broad spectrum multifunctional glucosyltransferase. Catalyzes the formation of flavonol 3-O-glucosides during fruit ripening. Accepted substrates include several flavonoids, hydroxycoumarins and beta-naphthols. Uses UDP-Glc as a sugar donor, but not UDP-Gal or UDP-GlcUA. May also be involved in detoxification of xenobiotics. {ECO:0000269|PubMed:18487633}.	GT6
Q32NQ8	cellular organisms, Eukaryota, Opisthokonta, Metazoa, Eumetazoa, Bilateria, Deuterostomia, Chordata, Craniata, Vertebrata, Gnathostomata (jawed vertebrates), Teleostomi, Euteleostomi, Sarcopterygii, Dipnotetrapodomorpha, Tetrapoda, Amphibia, Batrachia, Anura, Pipoidea, Pipidae, Xenopodinae, Xenopus, Xenopus, Xenopus laevis (African clawed frog)	2759	FUNCTION: May act as a transcriptional factor participating in nerve development and Schawnn cell differentiation. {ECO:0000250}.	rnf10
Q32RK6	cellular organisms, Eukaryota, Viridiplantae, Streptophyta, Streptophytina, Zygnemophyceae, Zygnematales, Zygnemataceae, Zygnema, Zygnema circumcarinatum (Green alga)	2759	FUNCTION: Component of the dark-operative protochlorophyllide reductase (DPOR) that uses Mg-ATP and reduced ferredoxin to reduce ring D of protochlorophyllide (Pchlide) to form chlorophyllide a (Chlide). This reaction is light-independent. The NB-protein (ChlN-ChlB) is the catalytic component of the complex. {ECO:0000255|HAMAP-Rule:MF_00352}.	chlN
[truncated: 9,042 more rows]
