# Supplementary material for: Integrated multi-omic analysis of host-microbiota interactions in acute oak decline
Source: Microbiome. 2018 Jan 30;6:21. doi: 10.1186/s40168-018-0408-5 (PMC5789699; doi:10.1186/s40168-018-0408-5)
Supplement: Supplementary file 18 — Metatranscriptomic gene annotation of sample AT8. Identified unique genes in the metatranscriptome of sample AT8, using transcripts assembled using Trinity and annotating using the Trinotate pipeline. Swissprot was used as reference database. (XLSX 664 kb) [file 40168_2018_408_MOESM18_ESM.xlsx]

## Sheet: Sheet1
Identified unique genes in the metatranscriptome of sample AT5, using transcripts assembled using Trinity and annotating using the Trinotate pipeline. SWISSPROT was used as reference database.
SWISSPROT ID	Organism	Taxonomy ID	Function	Name
A0JZ84	cellular organisms, Bacteria, Terrabacteria group, Actinobacteria, Actinobacteria (high G+C Gram-positive bacteria), Micrococcales, Micrococcaceae, Arthrobacter, Arthrobacter sp. (strain FB24)	2	FUNCTION: One of the primary rRNA binding proteins, it binds directly near the 3'-end of the 23S rRNA, where it nucleates assembly of the 50S subunit. {ECO:0000255|HAMAP-Rule:MF_01325}.	rplC Arth_2975
A0R561	cellular organisms, Bacteria, Terrabacteria group, Actinobacteria, Actinobacteria (high G+C Gram-positive bacteria), Corynebacteriales, Mycobacteriaceae, Mycobacterium, Mycobacterium smegmatis, Mycobacterium smegmatis (strain ATCC 700084 / mc(2)155)	2	FUNCTION: Controls rRNA transcription by binding to the RNA polymerase (RNAP). Required for the stringent response to starvation, oxidative and genotoxic stresses as well as control of rRNA under normal growth conditions. {ECO:0000269|PubMed:19596241}.	carD MSMEG_6077 MSMEI_5917
A0R574	cellular organisms, Bacteria, Terrabacteria group, Actinobacteria, Actinobacteria (high G+C Gram-positive bacteria), Corynebacteriales, Mycobacteriaceae, Mycobacterium, Mycobacterium smegmatis, Mycobacterium smegmatis (strain ATCC 700084 / mc(2)155)	2	FUNCTION: ATP-dependent specificity component of the Clp protease. It directs the protease to specific substrates. Can perform chaperone functions in the absence of ClpP (By similarity). Degrades anti-sigma-E factor RseA in the presence of ClpP2 (Probable). {ECO:0000250, ECO:0000269|PubMed:20025669, ECO:0000305}.	clpC1 MSMEG_6091 MSMEI_5933
A1CI53	cellular organisms, Eukaryota, Opisthokonta, Fungi, Dikarya, Ascomycota, saccharomyceta, Pezizomycotina, leotiomyceta, Eurotiomycetes, Eurotiomycetidae, Eurotiales (green and blue molds), Aspergillaceae, Aspergillus, Aspergillus clavatus, Aspergillus clavatus (strain ATCC 1007 / CBS 513.65 / DSM 816 / NCTC 3887 / NRRL 1)	2759	FUNCTION: Involved in cell fusion during mating by stabilizing the plasma membrane fusion event. {ECO:0000250}.	prm1 ACLA_050300
A2XFB7	cellular organisms, Eukaryota, Viridiplantae, Streptophyta, Streptophytina, Embryophyta, Tracheophyta, Euphyllophyta, Spermatophyta, Magnoliophyta, Mesangiospermae, Liliopsida, Petrosaviidae, commelinids, Poales, Poaceae, BOP clade, Oryzoideae, Oryzeae, Oryzinae, Oryza, Oryza sativa (Rice), Oryza sativa subsp. indica (Rice)	2759	FUNCTION: Controls photoperiodic flowering response. Seems to be one of the component of the circadian clock. Expression of several members of the ARR-like family is controlled by circadian rhythm. The particular coordinated sequential expression of PRR73, PRR37, PRR95, PRR59 and PPR1 result to circadian waves that may be at the basis of the endogenous circadian clock (By similarity). {ECO:000025…	PRR73 OsI_010760
Q10LF7	cellular organisms, Eukaryota, Viridiplantae, Streptophyta, Streptophytina, Embryophyta, Tracheophyta, Euphyllophyta, Spermatophyta, Magnoliophyta, Mesangiospermae, Liliopsida, Petrosaviidae, commelinids, Poales, Poaceae, BOP clade, Oryzoideae, Oryzeae, Oryzinae, Oryza, Oryza sativa (Rice), Oryza sativa subsp. japonica (Rice)	2759	FUNCTION: GTPase involved in pre-60S ribosomal subunit maturation. {ECO:0000269|PubMed:21205822}.	NUG2 Os03g0352400 LOC_Os03g22890 OsJ_10852
A2ZM73	cellular organisms, Eukaryota, Viridiplantae, Streptophyta, Streptophytina, Embryophyta, Tracheophyta, Euphyllophyta, Spermatophyta, Magnoliophyta, Mesangiospermae, Liliopsida, Petrosaviidae, commelinids, Poales, Poaceae, BOP clade, Oryzoideae, Oryzeae, Oryzinae, Oryza, Oryza sativa (Rice), Oryza sativa subsp. indica (Rice)	2759	FUNCTION: Plays a central role in 2-thiolation of mcm(5)S(2)U at tRNA wobble positions of tRNA(Lys), tRNA(Glu) and tRNA(Gln). May act by forming a heterodimer with NCS6/CTU1 that ligates sulfur from thiocarboxylated URM1 onto the uridine of tRNAs at wobble position. {ECO:0000255|HAMAP-Rule:MF_03054}.	CTU2 NCS2 OsI_38929
A3KPE8	cellular organisms, Eukaryota, Viridiplantae, Streptophyta, Streptophytina, Embryophyta, Tracheophyta, Euphyllophyta, Spermatophyta, Magnoliophyta, Mesangiospermae, eudicotyledons, Gunneridae, Pentapetalae, rosids, malvids, Brassicales, Brassicaceae, Camelineae, Arabidopsis, Arabidopsis thaliana (Mouse-ear cress)	2759	FUNCTION: 3'-5' exonuclease degrading single-stranded small RNAs. {ECO:0000269|PubMed:18787168}.	SDN1 At3g50100 F3A4.180
A4GSN8	cellular organisms, Eukaryota, Viridiplantae, Streptophyta, Streptophytina, Embryophyta, Tracheophyta, Euphyllophyta, Spermatophyta, Magnoliophyta, Mesangiospermae, eudicotyledons, Gunneridae, Pentapetalae, rosids, malvids, Brassicales, Brassicaceae, Camelineae, Arabidopsis, Arabidopsis thaliana (Mouse-ear cress)	2759	FUNCTION: Component of the nuclear pore complex. Acts as a docking site for activities required for desumoylation and mRNA export. Required for the proper expression or localization of a subset of miRNAs. Plays a role in meristematic cell division by interacting with spindle assembly checkpoint proteins. {ECO:0000269|PubMed:17513499, ECO:0000269|PubMed:17535820, ECO:0000269|PubMed:19704557, ECO:0…	NUA TPR At1g79280 YUP8H12R.11 YUP8H12R.12 YUP8H12R.8 YUP8H12R.9
Q0ZIW9	cellular organisms, Eukaryota, Viridiplantae, Streptophyta, Streptophytina, Embryophyta, Tracheophyta, Euphyllophyta, Spermatophyta, Magnoliophyta, Mesangiospermae, eudicotyledons, Gunneridae, Pentapetalae, rosids, rosids incertae sedis, Vitales, Vitaceae, Vitis, Vitis vinifera (Grape)	2759	FUNCTION: Required during biogenesis of c-type cytochromes (cytochrome c6 and cytochrome f) at the step of heme attachment. {ECO:0000255|HAMAP-Rule:MF_01391}.	ccsA
A5UDX7	cellular organisms, Bacteria, Proteobacteria, Gammaproteobacteria, Pasteurellales, Pasteurellaceae, Haemophilus, Haemophilus influenzae, Haemophilus influenzae (strain PittEE)	2		plsB CGSHiEE_08365
A6KYJ7	cellular organisms, Bacteria, FCB group, Bacteroidetes/Chlorobi group, Bacteroidetes, Bacteroidia, Bacteroidales, Bacteroidaceae, Bacteroides, Bacteroides vulgatus, Bacteroides vulgatus (strain ATCC 8482 / DSM 1447 / JCM 5826 / NBRC 14291 / NCTC 11154)	2	FUNCTION: Catalyzes the GTP-dependent ribosomal translocation step during translation elongation. During this step, the ribosome changes from the pre-translocational (PRE) to the post-translocational (POST) state as the newly formed A-site-bound peptidyl-tRNA and P-site-bound deacylated tRNA move to the P and E sites, respectively. Catalyzes the coordinated movement of the two tRNA molecules, the…	fusA BVU_0807
P35649	cellular organisms, Bacteria, Proteobacteria, Betaproteobacteria, Neisseriales, Neisseriaceae, Eikenella, Eikenella corrodens	2
Q2L951	cellular organisms, Eukaryota, Viridiplantae, Streptophyta, Streptophytina, Embryophyta, Tracheophyta, Euphyllophyta, Spermatophyta, Magnoliophyta, Mesangiospermae, eudicotyledons, Gunneridae, Pentapetalae, rosids, malvids, Malvales, Malvaceae, Malvoideae, Gossypium, Gossypium hirsutum (Upland cotton) (Gossypium mexicanum)	2759	FUNCTION: Involved in protein precursor import into chloroplasts. May be part of an intermediate translocation complex acting as a protein-conducting channel at the inner envelope. {ECO:0000250|UniProtKB:P56785}.	TIC214 ycf1
A6MMG9	cellular organisms, Eukaryota, Viridiplantae, Streptophyta, Streptophytina, Embryophyta, Tracheophyta, Euphyllophyta, Spermatophyta, Magnoliophyta, Mesangiospermae, Chloranthales, Chloranthaceae, Chloranthus, Chloranthus spicatus (Chulantree) (Nigrina spicata)	2759	FUNCTION: Involved in protein precursor import into chloroplasts. May be part of an intermediate translocation complex acting as a protein-conducting channel at the inner envelope. {ECO:0000250|UniProtKB:P56785}.	TIC214 ycf1-A; TIC214 ycf1-B
A6ZQH4	cellular organisms, Eukaryota, Opisthokonta, Fungi, Dikarya, Ascomycota, saccharomyceta, Saccharomycotina (true yeasts), Saccharomycetes, Saccharomycetales (budding yeasts), Saccharomycetaceae, Saccharomyces, Saccharomyces cerevisiae (Baker's yeast), Saccharomyces cerevisiae (strain YJM789) (Baker's yeast)	2759	FUNCTION: Component of the outer cell wall layer. Required for stability of the cell wall and for optimal growth. Required for resistance against several antifungal and cell wall-perturbing agents (By similarity). {ECO:0000250}.	CIS3 SCY_3135
A7F9L8	cellular organisms, Eukaryota, Opisthokonta, Fungi, Dikarya, Ascomycota, saccharomyceta, Pezizomycotina, leotiomyceta, sordariomyceta, Leotiomycetes, Helotiales, Sclerotiniaceae, Sclerotinia, Sclerotinia sclerotiorum (White mold) (Whetzelinia sclerotiorum), Sclerotinia sclerotiorum (strain ATCC 18683 / 1980 / Ss-1) (White mold) (Whetzelinia sclerotiorum)	2759	FUNCTION: Involved in cell fusion during mating by stabilizing the plasma membrane fusion event. {ECO:0000250}.	prm1 SS1G_14299
A7LFZ6	cellular organisms, Eukaryota, Viridiplantae, Streptophyta, Streptophytina, Embryophyta, Tracheophyta, Euphyllophyta, Spermatophyta, Magnoliophyta, Mesangiospermae, Liliopsida, Petrosaviidae, commelinids, Poales, Poaceae, BOP clade, Oryzoideae, Oryzeae, Oryzinae, Oryza, Oryza sativa (Rice), Oryza sativa subsp. japonica (Rice)	2759	FUNCTION: Involved in the RNA silencing pathway. Cleaves double-stranded RNA to produce small interfering RNAs (siRNAs) which target the selective destruction of complementary RNAs. Required for the production of 21 nucleotide siRNAs. Regulates shoot apical meristem (SAM) initiation and maintenance, leaf polarization and lemma polarity through the trans-acting siRNAS (ta-siRNAs) pathway, which pr…	DCL4 SHO1 Os04g0509300 LOC_Os04g43050 OSJNBb0065L13.5
A7XDQ9	cellular organisms, Eukaryota, Viridiplantae, Streptophyta, Streptophytina, Embryophyta, Tracheophyta, Euphyllophyta, Spermatophyta, Magnoliophyta, Mesangiospermae, eudicotyledons, Gunneridae, Pentapetalae, rosids, malvids, Brassicales, Brassicaceae, Camelineae, Arabidopsis, Arabidopsis thaliana (Mouse-ear cress)	2759	FUNCTION: Possesses hydroxyproline O-galactosyltransferase activity. Transfers galactose from UDP-galactose to hydroxyproline residues in the arabinogalactan proteins (AGPs). Is specific for AGPs containing non-contiguous peptidyl hydroxyproline residues. Utilizes UDP-galactose solely as sugar donor. The addition of galactose onto the peptidyl hydroxyproline residues in AGP core proteins represen…	GALT2 B3GALT20 At4g21060 T13K14.220
A8IHK8	cellular organisms, Bacteria, Proteobacteria, Alphaproteobacteria, Rhizobiales, Xanthobacteraceae, Azorhizobium, Azorhizobium caulinodans, Azorhizobium caulinodans (strain ATCC 43989 / DSM 5975 / JCM 20966 / NBRC 14845 / NCIMB 13405 / ORS 571)	2	FUNCTION: Bifunctional enzyme with both catalase and broad-spectrum peroxidase activity. {ECO:0000255|HAMAP-Rule:MF_01961}.	katG AZC_3290
B0F9L4	cellular organisms, Eukaryota, Viridiplantae, Streptophyta, Streptophytina, Embryophyta, Tracheophyta, Euphyllophyta, Spermatophyta, Magnoliophyta, Mesangiospermae, eudicotyledons, Gunneridae, Pentapetalae, rosids, malvids, Brassicales, Brassicaceae, Camelineae, Arabidopsis, Arabidopsis thaliana (Mouse-ear cress)	2759	FUNCTION: Golgi matrix protein playing a role in tethering of vesicles to Golgi membranes and in maintaining the overall structure of the Golgi apparatus. Functions in the anterograde transport of storage protein precursors from the endoplasmic reticulum (ER) to the Golgi complex. {ECO:0000269|PubMed:20837504}.	GC6 MAG4 At3g27530 MMJ24.8 MMJ24_7
B1A944	cellular organisms, Eukaryota, Viridiplantae, Streptophyta, Streptophytina, Embryophyta, Tracheophyta, Euphyllophyta, Spermatophyta, Magnoliophyta, Mesangiospermae, eudicotyledons, Gunneridae, Pentapetalae, rosids, malvids, Brassicales, Caricaceae, Carica, Carica papaya (Papaya)	2759	FUNCTION: Component of the acetyl coenzyme A carboxylase (ACC) complex. Biotin carboxylase (BC) catalyzes the carboxylation of biotin on its carrier protein (BCCP) and then the CO(2) group is transferred by the transcarboxylase to acetyl-CoA to form malonyl-CoA. {ECO:0000255|HAMAP-Rule:MF_01395}.	accD
B1NWE0	cellular organisms, Eukaryota, Viridiplantae, Streptophyta, Streptophytina, Embryophyta, Tracheophyta, Euphyllophyta, Spermatophyta, Magnoliophyta, Mesangiospermae, eudicotyledons, Gunneridae, Pentapetalae, rosids, fabids, Malpighiales, Euphorbiaceae, Crotonoideae, Manihoteae, Manihot, Manihot esculenta (Cassava) (Jatropha manihot)	2759	FUNCTION: DNA-dependent RNA polymerase catalyzes the transcription of DNA into RNA using the four ribonucleoside triphosphates as substrates. {ECO:0000255|HAMAP-Rule:MF_01324}.	rpoC2
B3H4F1	cellular organisms, Eukaryota, Viridiplantae, Streptophyta, Streptophytina, Embryophyta, Tracheophyta, Euphyllophyta, Spermatophyta, Magnoliophyta, Mesangiospermae, eudicotyledons, Gunneridae, Pentapetalae, rosids, malvids, Brassicales, Brassicaceae, Camelineae, Arabidopsis, Arabidopsis thaliana (Mouse-ear cress)	2759	FUNCTION: Acts redundantly with SPR1 in maintaining the cortical microtubules organization essential for anisotropic cell growth. {ECO:0000250}.	SP1L1 At1g26355 T1K7.26
B3H672	cellular organisms, Eukaryota, Viridiplantae, Streptophyta, Streptophytina, Embryophyta, Tracheophyta, Euphyllophyta, Spermatophyta, Magnoliophyta, Mesangiospermae, eudicotyledons, Gunneridae, Pentapetalae, rosids, malvids, Brassicales, Brassicaceae, Camelineae, Arabidopsis, Arabidopsis thaliana (Mouse-ear cress)	2759		At4g17616 dl4845w FCAALL
B4N0P7	cellular organisms, Eukaryota, Opisthokonta, Metazoa, Eumetazoa, Bilateria, Protostomia, Ecdysozoa, Panarthropoda, Arthropoda, Mandibulata, Pancrustacea, Hexapoda, Insecta, Dicondylia, Pterygota (winged insects), Neoptera, Endopterygota, Diptera, Brachycera, Muscomorpha, Eremoneura, Cyclorrhapha, Schizophora, Acalyptratae, Ephydroidea, Drosophilidae (pomace flies), Drosophilinae, Drosophilini, Dr…	2759	FUNCTION: Required for 40S ribosome biogenesis. Involved in nucleolar processing of pre-18S ribosomal RNA and ribosome assembly. Binds to RNA. Required for female germline development, cell viability during eye development and for survival of dividing cells and epithelial cells during early wing disk development (By similarity). {ECO:0000250|UniProtKB:Q9VPU8}.	dbe dribble GK24616
B5X0I6	cellular organisms, Eukaryota, Viridiplantae, Streptophyta, Streptophytina, Embryophyta, Tracheophyta, Euphyllophyta, Spermatophyta, Magnoliophyta, Mesangiospermae, eudicotyledons, Gunneridae, Pentapetalae, rosids, malvids, Brassicales, Brassicaceae, Camelineae, Arabidopsis, Arabidopsis thaliana (Mouse-ear cress)	2759	FUNCTION: Component of the PAF1 complex (PAF1C) which is involved in histone modifications such as methylation on histone H3 'Lys-4' (H3K4me3) (PubMed:20363855). Involved in regulation of flowering time. Required for the expression of the MADS box genes and flowering repressors FLC, AGL27/FLM and AGL31/MAF2 (PubMed:15520273, PubMed:15472079). Required for histone H3 trimethylation on 'Lys-4' H3K4…	VIP6 ELF8 At2g06210
B8HBL4	cellular organisms, Bacteria, Terrabacteria group, Actinobacteria, Actinobacteria (high G+C Gram-positive bacteria), Micrococcales, Micrococcaceae, Pseudarthrobacter, Pseudarthrobacter chlorophenolicus, Pseudarthrobacter chlorophenolicus (strain ATCC 700700 / DSM 12829 / CIP 107037 / JCM 12360 / KCTC 9906 / NCIMB 13794 / A6) (Arthrobacter chlorophenolicus)	2	FUNCTION: Part of the Sec protein translocase complex. Interacts with the SecYEG preprotein conducting channel. Has a central role in coupling the hydrolysis of ATP to the transfer of proteins into and across the cell membrane, serving as an ATP-driven molecular motor driving the stepwise translocation of polypeptide chains across the membrane. {ECO:0000255|HAMAP-Rule:MF_01382}.	secA Achl_2437
B9EXM2	cellular organisms, Eukaryota, Viridiplantae, Streptophyta, Streptophytina, Embryophyta, Tracheophyta, Euphyllophyta, Spermatophyta, Magnoliophyta, Mesangiospermae, Liliopsida, Petrosaviidae, commelinids, Poales, Poaceae, BOP clade, Oryzoideae, Oryzeae, Oryzinae, Oryza, Oryza sativa (Rice), Oryza sativa subsp. japonica (Rice)	2759	FUNCTION: Involved in arginine biosynthesis. {ECO:0000250}.	CARB Os01g0570700 LOC_Os01g38970 OsJ_02282
B9G2A8	cellular organisms, Eukaryota, Viridiplantae, Streptophyta, Streptophytina, Embryophyta, Tracheophyta, Euphyllophyta, Spermatophyta, Magnoliophyta, Mesangiospermae, Liliopsida, Petrosaviidae, commelinids, Poales, Poaceae, BOP clade, Oryzoideae, Oryzeae, Oryzinae, Oryza, Oryza sativa (Rice), Oryza sativa subsp. japonica (Rice)	2759	FUNCTION: Required for auxin efflux and polar auxin transport (PAT) influencing auxin-mediated developmental responses (e.g. cell elongation, apical dominance, lateral root production, inflorescence architecture, general growth and development) (By similarity). {ECO:0000250}.	Os09g0247700 LOC_Os09g07294 OJ1451_A02.25 OsJ_28507 P0499G10.6
B9H5L9	cellular organisms, Eukaryota, Viridiplantae, Streptophyta, Streptophytina, Embryophyta, Tracheophyta, Euphyllophyta, Spermatophyta, Magnoliophyta, Mesangiospermae, eudicotyledons, Gunneridae, Pentapetalae, rosids, fabids, Malpighiales, Salicaceae, Saliceae, Populus (poplars), Populus trichocarpa (Western balsam poplar) (Populus balsamifera subsp. trichocarpa)	2759	FUNCTION: Catalyzes the radical-mediated insertion of two sulfur atoms into the C-6 and C-8 positions of the octanoyl moiety bound to the lipoyl domains of lipoate-dependent enzymes, thereby converting the octanoylated domains into lipoylated derivatives. {ECO:0000255|HAMAP-Rule:MF_03128}.	LIP1 POPTRDRAFT_558638
B9S2H4	cellular organisms, Eukaryota, Viridiplantae, Streptophyta, Streptophytina, Embryophyta, Tracheophyta, Euphyllophyta, Spermatophyta, Magnoliophyta, Mesangiospermae, eudicotyledons, Gunneridae, Pentapetalae, rosids, fabids, Malpighiales, Euphorbiaceae, Acalyphoideae, Acalypheae, Ricinus, Ricinus communis (Castor bean)	2759		RCOM_0699480
C0LGD7	cellular organisms, Eukaryota, Viridiplantae, Streptophyta, Streptophytina, Embryophyta, Tracheophyta, Euphyllophyta, Spermatophyta, Magnoliophyta, Mesangiospermae, eudicotyledons, Gunneridae, Pentapetalae, rosids, malvids, Brassicales, Brassicaceae, Camelineae, Arabidopsis, Arabidopsis thaliana (Mouse-ear cress)	2759		At1g06840 F4H5.8
C0LGF4	cellular organisms, Eukaryota, Viridiplantae, Streptophyta, Streptophytina, Embryophyta, Tracheophyta, Euphyllophyta, Spermatophyta, Magnoliophyta, Mesangiospermae, eudicotyledons, Gunneridae, Pentapetalae, rosids, malvids, Brassicales, Brassicaceae, Camelineae, Arabidopsis, Arabidopsis thaliana (Mouse-ear cress)	2759	FUNCTION: Involved in the signaling pathway that regulates cell wall function, including cellulose biosynthesis, likely via an 1-aminocyclopropane-1-carboxylic acid (ACC)-mediated signal (a precursor of ethylene). {ECO:0000269|PubMed:19017745}.	FEI1 At1g31420 T8E3.2
C0LGH2	cellular organisms, Eukaryota, Viridiplantae, Streptophyta, Streptophytina, Embryophyta, Tracheophyta, Euphyllophyta, Spermatophyta, Magnoliophyta, Mesangiospermae, eudicotyledons, Gunneridae, Pentapetalae, rosids, malvids, Brassicales, Brassicaceae, Camelineae, Arabidopsis, Arabidopsis thaliana (Mouse-ear cress)	2759		At1g56130 F14G9.25 T6H22.8
C0LGI2	cellular organisms, Eukaryota, Viridiplantae, Streptophyta, Streptophytina, Embryophyta, Tracheophyta, Euphyllophyta, Spermatophyta, Magnoliophyta, Mesangiospermae, eudicotyledons, Gunneridae, Pentapetalae, rosids, malvids, Brassicales, Brassicaceae, Camelineae, Arabidopsis, Arabidopsis thaliana (Mouse-ear cress)	2759		At1g67720 F12A21.30
C0LGS3	cellular organisms, Eukaryota, Viridiplantae, Streptophyta, Streptophytina, Embryophyta, Tracheophyta, Euphyllophyta, Spermatophyta, Magnoliophyta, Mesangiospermae, eudicotyledons, Gunneridae, Pentapetalae, rosids, malvids, Brassicales, Brassicaceae, Camelineae, Arabidopsis, Arabidopsis thaliana (Mouse-ear cress)	2759		At4g37250 AP22.22 C7A10.110
C0LGT1	cellular organisms, Eukaryota, Viridiplantae, Streptophyta, Streptophytina, Embryophyta, Tracheophyta, Euphyllophyta, Spermatophyta, Magnoliophyta, Mesangiospermae, eudicotyledons, Gunneridae, Pentapetalae, rosids, malvids, Brassicales, Brassicaceae, Camelineae, Arabidopsis, Arabidopsis thaliana (Mouse-ear cress)	2759		At5g10290 F18D22.60
C0LGT6	cellular organisms, Eukaryota, Viridiplantae, Streptophyta, Streptophytina, Embryophyta, Tracheophyta, Euphyllophyta, Spermatophyta, Magnoliophyta, Mesangiospermae, eudicotyledons, Gunneridae, Pentapetalae, rosids, malvids, Brassicales, Brassicaceae, Camelineae, Arabidopsis, Arabidopsis thaliana (Mouse-ear cress)	2759	FUNCTION: Constitutes the pattern-recognition receptor (PPR) that determines the specific perception of elongation factor Tu (EF-Tu), a potent elicitor of the defense response to pathogen-associated molecular patterns (PAMPs). Reduces transformation by Rhizobium radiobacter probably by inducing plant defense during the interaction. Binding to the effector AvrPto1 from P.syringae blocks the downst…	EFR At5g20480 F7C8.70
C5BGM8	cellular organisms, Bacteria, Proteobacteria, Gammaproteobacteria, Enterobacteriales, Enterobacteriaceae, Edwardsiella, Edwardsiella ictaluri, Edwardsiella ictaluri (strain 93-146)	2	FUNCTION: Catalyzes the GTP-dependent ribosomal translocation step during translation elongation. During this step, the ribosome changes from the pre-translocational (PRE) to the post-translocational (POST) state as the newly formed A-site-bound peptidyl-tRNA and P-site-bound deacylated tRNA move to the P and E sites, respectively. Catalyzes the coordinated movement of the two tRNA molecules, the…	fusA NT01EI_3597
C7J8E5	cellular organisms, Eukaryota, Viridiplantae, Streptophyta, Streptophytina, Embryophyta, Tracheophyta, Euphyllophyta, Spermatophyta, Magnoliophyta, Mesangiospermae, Liliopsida, Petrosaviidae, commelinids, Poales, Poaceae, BOP clade, Oryzoideae, Oryzeae, Oryzinae, Oryza, Oryza sativa (Rice), Oryza sativa subsp. japonica (Rice)	2759	FUNCTION: Probable component of the plant TOR kinase pathway. {ECO:0000250}.	RAPTOR2 Os11g0109933 LOC_Os11g01872
C8VDQ3	cellular organisms, Eukaryota, Opisthokonta, Fungi, Dikarya, Ascomycota, saccharomyceta, Pezizomycotina, leotiomyceta, Eurotiomycetes, Eurotiomycetidae, Eurotiales (green and blue molds), Aspergillaceae, Aspergillus, Emericella nidulans (Aspergillus nidulans), Emericella nidulans (strain FGSC A4 / ATCC 38163 / CBS 112.46 / NRRL 194 / M139) (Aspergillus nidulans)	2759	FUNCTION: Catalyzes the condensation of formaldehyde and glutathione to S-hydroxymethylglutathione. {ECO:0000255|HAMAP-Rule:MF_03142}.	AN11015 AN7784
D3UAG2	cellular organisms, Eukaryota, Viridiplantae, Streptophyta, Streptophytina, Embryophyta, Tracheophyta, Euphyllophyta, Spermatophyta, Magnoliophyta, Mesangiospermae, eudicotyledons, Gunneridae, Pentapetalae, rosids, fabids, Rosales, Rosaceae, Maloideae, Maleae, Pyrus (pears), Pyrus communis (Pear) (Pyrus domestica)	2759	FUNCTION: Glycosyltransferase that possesses chalcone and flavonol 2'-O-glycosyltransferase activity. Converts phloretin to phlorizin (phloretin 2'-O-glucoside), a potent antioxidant. Possesses glycosyltransferase activity toward quercetin, isoliquiritigenin, butein and caffeic acid. {ECO:0000269|Ref.1}.	UGT71K2
D3UAG7	cellular organisms, Eukaryota, Viridiplantae, Streptophyta, Streptophytina, Embryophyta, Tracheophyta, Euphyllophyta, Spermatophyta, Magnoliophyta, Mesangiospermae, eudicotyledons, Gunneridae, Pentapetalae, rosids, fabids, Rosales, Rosaceae, Maloideae, Maleae, Pyrus (pears), Pyrus communis (Pear) (Pyrus domestica)	2759	FUNCTION: Glycosyltransferase that may possess chalcone and dihydrochalcone 2'-O-glucosyltransferase activity. {ECO:0000250|UniProtKB:D3UAG3}.	UGT88F3
D4B0V1	cellular organisms, Eukaryota, Opisthokonta, Fungi, Dikarya, Ascomycota, saccharomyceta, Pezizomycotina, leotiomyceta, Eurotiomycetes, Eurotiomycetidae, Onygenales, Arthrodermataceae (dermatophytes), Arthroderma, Arthroderma benhamiae (Trichophyton mentagrophytes), Arthroderma benhamiae (strain ATCC MYA-4681 / CBS 112371) (Trichophyton mentagrophytes)	2759	FUNCTION: Probable glucan endo-1,3-beta-glucosidase involved in hydrolyzes of fungal cell wall (By similarity). Classified as a small-oligosaccharide-producing type based its the end products: glucose, laminaribiose or laminaritetraose (By similarity). {ECO:0000250|UniProtKB:P53626}.	ARB_02077
E3QJV4	cellular organisms, Eukaryota, Opisthokonta, Fungi, Dikarya, Ascomycota, saccharomyceta, Pezizomycotina, leotiomyceta, sordariomyceta, Sordariomycetes, Hypocreomycetidae, Glomerellales, Glomerellaceae, Colletotrichum, Colletotrichum graminicola (Maize anthracnose fungus) (Glomerella graminicola), Colletotrichum graminicola (strain M1.001 / M2 / FGSC 10212) (Maize anthracnose fungus) (Glomerella g…	2759	FUNCTION: Secreted metalloproteinase that allows assimilation of proteinaceous substrates. {ECO:0000250}.	GLRG_06286
E7QBZ1	cellular organisms, Eukaryota, Opisthokonta, Fungi, Dikarya, Ascomycota, saccharomyceta, Saccharomycotina (true yeasts), Saccharomycetes, Saccharomycetales (budding yeasts), Saccharomycetaceae, Saccharomyces, Saccharomyces cerevisiae (Baker's yeast), Saccharomyces cerevisiae (strain Zymaflore VL3) (Baker's yeast)	2759	FUNCTION: Required for 40S ribosome biogenesis. Involved in nucleolar processing of pre-18S ribosomal RNA and ribosome assembly. Essential for vegetative growth (By similarity). {ECO:0000250|UniProtKB:P25586}.	KRR1 VL3_0432
F4HPN2	cellular organisms, Eukaryota, Viridiplantae, Streptophyta, Streptophytina, Embryophyta, Tracheophyta, Euphyllophyta, Spermatophyta, Magnoliophyta, Mesangiospermae, eudicotyledons, Gunneridae, Pentapetalae, rosids, malvids, Brassicales, Brassicaceae, Camelineae, Arabidopsis, Arabidopsis thaliana (Mouse-ear cress)	2759		IRE4 At1g45160 F27F5.23
F4HQA1	cellular organisms, Eukaryota, Viridiplantae, Streptophyta, Streptophytina, Embryophyta, Tracheophyta, Euphyllophyta, Spermatophyta, Magnoliophyta, Mesangiospermae, eudicotyledons, Gunneridae, Pentapetalae, rosids, malvids, Brassicales, Brassicaceae, Camelineae, Arabidopsis, Arabidopsis thaliana (Mouse-ear cress)	2759	FUNCTION: Component of the PAF1 complex (PAF1C) which is involved in histone modifications such as methylation on histone H3 'Lys-4' (H3K4me3) (PubMed:20363855). Involved in regulation of flowering time. Required for the expression of the flowering repressors and MAD-box genes FLC, AGL27/FLM and AGL31/MAF2. Required for histone H3 trimethylation on 'Lys-4' H3K4me3 at the FLC and AGL27/FLM loci (P…	VIP2 ELF7 At1g79730 F19K16.29 F20B17.16
F4HRT5	cellular organisms, Eukaryota, Viridiplantae, Streptophyta, Streptophytina, Embryophyta, Tracheophyta, Euphyllophyta, Spermatophyta, Magnoliophyta, Mesangiospermae, eudicotyledons, Gunneridae, Pentapetalae, rosids, malvids, Brassicales, Brassicaceae, Camelineae, Arabidopsis, Arabidopsis thaliana (Mouse-ear cress)	2759	FUNCTION: Component of SUN-protein-containing multivariate complexes also called LINC complexes which link the nucleoskeleton and cytoskeleton by providing versatile outer nuclear membrane attachment sites for cytoskeletal filaments (By similarity). Required for nucleus structure organization (e.g. size and shape) (PubMed:17873096, PubMed:24308514, PubMed:23396599, PubMed:24824484). {ECO:0000250|…	CRWN1 KAKU2 LINC1 At1g67230 F1N21.5
F4HVW5	cellular organisms, Eukaryota, Viridiplantae, Streptophyta, Streptophytina, Embryophyta, Tracheophyta, Euphyllophyta, Spermatophyta, Magnoliophyta, Mesangiospermae, eudicotyledons, Gunneridae, Pentapetalae, rosids, malvids, Brassicales, Brassicaceae, Camelineae, Arabidopsis, Arabidopsis thaliana (Mouse-ear cress)	2759	FUNCTION: Involved in ethylene- and salicylic acid-dependent cell death control associated with cells in the vicinity of vascular bundles. {ECO:0000269|PubMed:15269331, ECO:0000269|PubMed:17720753}.	VAD1 At1g02120 T7I23.28
F4HW04	cellular organisms, Eukaryota, Viridiplantae, Streptophyta, Streptophytina, Embryophyta, Tracheophyta, Euphyllophyta, Spermatophyta, Magnoliophyta, Mesangiospermae, eudicotyledons, Gunneridae, Pentapetalae, rosids, malvids, Brassicales, Brassicaceae, Camelineae, Arabidopsis, Arabidopsis thaliana (Mouse-ear cress)	2759	FUNCTION: DNA polymerase II participates in chromosomal DNA replication. Required for the timing and determination of cell fate during plant embryogenesis and root pole development, by promoting cell cycle and cell type patterning. Necessary for proper shoot (SAM) and root apical meristem (RAM) functions. Involved in maintaining epigenetic states, controlling hypersensitive response (HR), and med…	POL2A ABO4 EMB142 EMB2284 EMB529 ESD7 TIL1 At1g08260 T23G18.21
F4HW51	cellular organisms, Eukaryota, Viridiplantae, Streptophyta, Streptophytina, Embryophyta, Tracheophyta, Euphyllophyta, Spermatophyta, Magnoliophyta, Mesangiospermae, eudicotyledons, Gunneridae, Pentapetalae, rosids, malvids, Brassicales, Brassicaceae, Camelineae, Arabidopsis, Arabidopsis thaliana (Mouse-ear cress)	2759	FUNCTION: Involved in transcriptional regulation and chromatin remodeling. Facilitates DNA replication in multiple cellular environments and is required for efficient replication of a subset of genomic loci. Binds to DNA tandem repeat sequences in both telomeres and euchromatin and in vitro binds DNA quadruplex structures. May help stabilizing G-rich regions into regular chromatin structures by r…	ATRX CHR20 At1g08600 F22O13.8
F4HWE6	cellular organisms, Eukaryota, Viridiplantae, Streptophyta, Streptophytina, Embryophyta, Tracheophyta, Euphyllophyta, Spermatophyta, Magnoliophyta, Mesangiospermae, eudicotyledons, Gunneridae, Pentapetalae, rosids, malvids, Brassicales, Brassicaceae, Camelineae, Arabidopsis, Arabidopsis thaliana (Mouse-ear cress)	2759	FUNCTION: Component of the exocyst complex involved in the docking of exocytic vesicles with fusion sites on the plasma membrane during regulated or polarized secretion. Involved in polarized cell growth and organ morphogenesis. During cytokinesis, involved in cell plate initiation, cell plate maturation and formation of new primary cell wall.	SEC5B At1g21170 F16F4.13 T22I11.1
F4HXV6	cellular organisms, Eukaryota, Viridiplantae, Streptophyta, Streptophytina, Embryophyta, Tracheophyta, Euphyllophyta, Spermatophyta, Magnoliophyta, Mesangiospermae, eudicotyledons, Gunneridae, Pentapetalae, rosids, malvids, Brassicales, Brassicaceae, Camelineae, Arabidopsis, Arabidopsis thaliana (Mouse-ear cress)	2759	FUNCTION: Major component of the nuclear pore complex (NPC). {ECO:0000305|PubMed:12034489}.	NUP155 At1g14850 F10B6.25
F4HZB2	cellular organisms, Eukaryota, Viridiplantae, Streptophyta, Streptophytina, Embryophyta, Tracheophyta, Euphyllophyta, Spermatophyta, Magnoliophyta, Mesangiospermae, eudicotyledons, Gunneridae, Pentapetalae, rosids, malvids, Brassicales, Brassicaceae, Camelineae, Arabidopsis, Arabidopsis thaliana (Mouse-ear cress)	2759	FUNCTION: Involved in cell morphogenesis (PubMed:19392685). May have a function in membrane fusion or membrane composition (PubMed:19392685). Required for salt stress tolerance (PubMed:26133670). Regulates the salt stress-dependent post-transcriptional stabilization, cytoplasmic agglomeration, and localization to P-bodies of a subset of salt stress-regulated mRNAs (PubMed:26133670). {ECO:0000269|…	SPI BCHA1 At1g03060 F10O3.12
F4HZB5	cellular organisms, Eukaryota, Viridiplantae, Streptophyta, Streptophytina, Embryophyta, Tracheophyta, Euphyllophyta, Spermatophyta, Magnoliophyta, Mesangiospermae, eudicotyledons, Gunneridae, Pentapetalae, rosids, malvids, Brassicales, Brassicaceae, Camelineae, Arabidopsis, Arabidopsis thaliana (Mouse-ear cress)	2759	FUNCTION: Plant-specific actin binding protein. May be part of a membrane-cytoskeletal adapter complex. {ECO:0000305|PubMed:22840520}.	NET1D At1g03080 F10O3.10
F4I096	cellular organisms, Eukaryota, Viridiplantae, Streptophyta, Streptophytina, Embryophyta, Tracheophyta, Euphyllophyta, Spermatophyta, Magnoliophyta, Mesangiospermae, eudicotyledons, Gunneridae, Pentapetalae, rosids, malvids, Brassicales, Brassicaceae, Camelineae, Arabidopsis, Arabidopsis thaliana (Mouse-ear cress)	2759	FUNCTION: Component of the Mediator complex, a coactivator involved in the regulated transcription of nearly all RNA polymerase II-dependent genes. Mediator functions as a bridge to convey information from gene-specific regulatory proteins to the basal RNA polymerase II transcription machinery. The Mediator complex, having a compact conformation in its free form, is recruited to promoters by dire…	MED13 GCT MAB2 MED13_1 At1g55325 F7A10.14
F4I171	cellular organisms, Eukaryota, Viridiplantae, Streptophyta, Streptophytina, Embryophyta, Tracheophyta, Euphyllophyta, Spermatophyta, Magnoliophyta, Mesangiospermae, eudicotyledons, Gunneridae, Pentapetalae, rosids, malvids, Brassicales, Brassicaceae, Camelineae, Arabidopsis, Arabidopsis thaliana (Mouse-ear cress)	2759	FUNCTION: Component of the Mediator complex, a coactivator involved in the regulated transcription of nearly all RNA polymerase II-dependent genes. Mediator functions as a bridge to convey information from gene-specific regulatory proteins to the basal RNA polymerase II transcription machinery. The Mediator complex, having a compact conformation in its free form, is recruited to promoters by dire…	MED15A MED15_2 At1g15780 F7H2.12
F4I1S7	cellular organisms, Eukaryota, Viridiplantae, Streptophyta, Streptophytina, Embryophyta, Tracheophyta, Euphyllophyta, Spermatophyta, Magnoliophyta, Mesangiospermae, eudicotyledons, Gunneridae, Pentapetalae, rosids, malvids, Brassicales, Brassicaceae, Camelineae, Arabidopsis, Arabidopsis thaliana (Mouse-ear cress)	2759	FUNCTION: Acts as subunit of the RNA polymerase II elongator complex, which is a histone acetyltransferase component of the RNA polymerase II (Pol II) holoenzyme and is involved in transcriptional elongation (By similarity). Promotes organs development by modulating cell division rate. Prevents abscisic acid (ABA) signaling leading to stomatal closure and seedling growth inhibition. Involved in o…	ELP2 GNS1 At1g49540 F13F21.2 F14J22.24
F4I1T7	cellular organisms, Eukaryota, Viridiplantae, Streptophyta, Streptophytina, Embryophyta, Tracheophyta, Euphyllophyta, Spermatophyta, Magnoliophyta, Mesangiospermae, eudicotyledons, Gunneridae, Pentapetalae, rosids, malvids, Brassicales, Brassicaceae, Camelineae, Arabidopsis, Arabidopsis thaliana (Mouse-ear cress)	2759	FUNCTION: Required for normal embryogenesis and seed viability. Involved in the first asymmetrical cell division of the zygote. Regulates the number and planes of cell divisions required for generating the normal embryo proper and suspensor, apical-basal axis, cotyledons and meristem. {ECO:0000269|PubMed:15266054, ECO:0000269|PubMed:22898497}.	NUP214 EMB1011 LNO1 At1g55540 T5A14.5
F4I2J8	cellular organisms, Eukaryota, Viridiplantae, Streptophyta, Streptophytina, Embryophyta, Tracheophyta, Euphyllophyta, Spermatophyta, Magnoliophyta, Mesangiospermae, eudicotyledons, Gunneridae, Pentapetalae, rosids, malvids, Brassicales, Brassicaceae, Camelineae, Arabidopsis, Arabidopsis thaliana (Mouse-ear cress)	2759	FUNCTION: Required for embryogenesis. May be involved with the spliceosome. {ECO:0000269|PubMed:23454656}.	CTN At1g03910 F21M11.16
F4I3V3	cellular organisms, Eukaryota, Viridiplantae, Streptophyta, Streptophytina, Embryophyta, Tracheophyta, Euphyllophyta, Spermatophyta, Magnoliophyta, Mesangiospermae, eudicotyledons, Gunneridae, Pentapetalae, rosids, malvids, Brassicales, Brassicaceae, Camelineae, Arabidopsis, Arabidopsis thaliana (Mouse-ear cress)	2759		LRK10L-1.5 At1g69910 T17F3.6
F4I4P3	cellular organisms, Eukaryota, Viridiplantae, Streptophyta, Streptophytina, Embryophyta, Tracheophyta, Euphyllophyta, Spermatophyta, Magnoliophyta, Mesangiospermae, eudicotyledons, Gunneridae, Pentapetalae, rosids, malvids, Brassicales, Brassicaceae, Camelineae, Arabidopsis, Arabidopsis thaliana (Mouse-ear cress)	2759	FUNCTION: Component of the Mediator complex, a coactivator involved in the regulated transcription of nearly all RNA polymerase II-dependent genes. Mediator functions as a bridge to convey information from gene-specific regulatory proteins to the basal RNA polymerase II transcription machinery. The Mediator complex, having a compact conformation in its free form, is recruited to promoters by dire…	MED23 MED23_1 At1g23230 F26F24.8 T26J12.1
F4I4Q3	cellular organisms, Eukaryota, Viridiplantae, Streptophyta, Streptophytina, Embryophyta, Tracheophyta, Euphyllophyta, Spermatophyta, Magnoliophyta, Mesangiospermae, eudicotyledons, Gunneridae, Pentapetalae, rosids, malvids, Brassicales, Brassicaceae, Camelineae, Arabidopsis, Arabidopsis thaliana (Mouse-ear cress)	2759		DTX32 At1g23300 F26F24.14
Q9LDV4	cellular organisms, Eukaryota, Viridiplantae, Streptophyta, Streptophytina, Embryophyta, Tracheophyta, Euphyllophyta, Spermatophyta, Magnoliophyta, Mesangiospermae, eudicotyledons, Gunneridae, Pentapetalae, rosids, malvids, Brassicales, Brassicaceae, Camelineae, Arabidopsis, Arabidopsis thaliana (Mouse-ear cress)	2759		ALAAT2 AOAT3 At1g72330 T10D10.20 T9N14.10
F4I9Q5	cellular organisms, Eukaryota, Viridiplantae, Streptophyta, Streptophytina, Embryophyta, Tracheophyta, Euphyllophyta, Spermatophyta, Magnoliophyta, Mesangiospermae, eudicotyledons, Gunneridae, Pentapetalae, rosids, malvids, Brassicales, Brassicaceae, Camelineae, Arabidopsis, Arabidopsis thaliana (Mouse-ear cress)	2759		At1g58060 T15M6.7
F4IAE9	cellular organisms, Eukaryota, Viridiplantae, Streptophyta, Streptophytina, Embryophyta, Tracheophyta, Euphyllophyta, Spermatophyta, Magnoliophyta, Mesangiospermae, eudicotyledons, Gunneridae, Pentapetalae, rosids, malvids, Brassicales, Brassicaceae, Camelineae, Arabidopsis, Arabidopsis thaliana (Mouse-ear cress)	2759		At1g05910 T20M3.19
Q43846	cellular organisms, Eukaryota, Viridiplantae, Streptophyta, Streptophytina, Embryophyta, Tracheophyta, Euphyllophyta, Spermatophyta, Magnoliophyta, Mesangiospermae, eudicotyledons, Gunneridae, Pentapetalae, asterids, lamiids, Solanales, Solanaceae, Solanoideae, Solaneae, Solanum, Solanum tuberosum (Potato)	2759	FUNCTION: May account for most of the soluble starch synthase activity in the tubers. Contributes only a tiny percentage of the granule-bound activity, but may also contribute to the deposition of transient starch in chloroplasts of leaves.	SS3 SSIII
F4IGA5	cellular organisms, Eukaryota, Viridiplantae, Streptophyta, Streptophytina, Embryophyta, Tracheophyta, Euphyllophyta, Spermatophyta, Magnoliophyta, Mesangiospermae, eudicotyledons, Gunneridae, Pentapetalae, rosids, malvids, Brassicales, Brassicaceae, Camelineae, Arabidopsis, Arabidopsis thaliana (Mouse-ear cress)	2759		NUP133 At2g05120 F5G3.2
F4IHJ0	cellular organisms, Eukaryota, Viridiplantae, Streptophyta, Streptophytina, Embryophyta, Tracheophyta, Euphyllophyta, Spermatophyta, Magnoliophyta, Mesangiospermae, eudicotyledons, Gunneridae, Pentapetalae, rosids, malvids, Brassicales, Brassicaceae, Camelineae, Arabidopsis, Arabidopsis thaliana (Mouse-ear cress)	2759	FUNCTION: Required for transport of secretory proteins from the Golgi complex. Catalyzes the transfer of phosphatidylinositol and phosphatidylcholine between membranes in vitro (By similarity). {ECO:0000250}.	SFH8 At2g21520 F3K23.28
F4IHS2	cellular organisms, Eukaryota, Viridiplantae, Streptophyta, Streptophytina, Embryophyta, Tracheophyta, Euphyllophyta, Spermatophyta, Magnoliophyta, Mesangiospermae, eudicotyledons, Gunneridae, Pentapetalae, rosids, malvids, Brassicales, Brassicaceae, Camelineae, Arabidopsis, Arabidopsis thaliana (Mouse-ear cress)	2759	FUNCTION: Catalytic component of the chromatin structure-remodeling complex (RSC), which is involved in transcription regulation and nucleosome positioning. Controls stem cell fate via the transcription regulation of WUS in the shoot apical meristem, by modulating its promoter. LFY-dependent repressor of the meristem identity switch from vegetative to reproductive development probably by modulati…	SYD CHR3 At2g28290 T3B23
F4IIU4	cellular organisms, Eukaryota, Viridiplantae, Streptophyta, Streptophytina, Embryophyta, Tracheophyta, Euphyllophyta, Spermatophyta, Magnoliophyta, Mesangiospermae, eudicotyledons, Gunneridae, Pentapetalae, rosids, malvids, Brassicales, Brassicaceae, Camelineae, Arabidopsis, Arabidopsis thaliana (Mouse-ear cress)	2759	FUNCTION: Microtubule-associated protein that may be involved in the maturation of cell plates and proper insertion of cross-walls after cytokinesis. {ECO:0000269|PubMed:17027491}.	AIR9 At2g34680 T29F13
F4IJ77	cellular organisms, Eukaryota, Viridiplantae, Streptophyta, Streptophytina, Embryophyta, Tracheophyta, Euphyllophyta, Spermatophyta, Magnoliophyta, Mesangiospermae, eudicotyledons, Gunneridae, Pentapetalae, rosids, malvids, Brassicales, Brassicaceae, Camelineae, Arabidopsis, Arabidopsis thaliana (Mouse-ear cress)	2759		At2g46620 F13A10.15
F4IK01	cellular organisms, Eukaryota, Viridiplantae, Streptophyta, Streptophytina, Embryophyta, Tracheophyta, Euphyllophyta, Spermatophyta, Magnoliophyta, Mesangiospermae, eudicotyledons, Gunneridae, Pentapetalae, rosids, malvids, Brassicales, Brassicaceae, Camelineae, Arabidopsis, Arabidopsis thaliana (Mouse-ear cress)	2759	FUNCTION: Involved in microtubules reorganization during spindle and phragmoplast development. {ECO:0000269|PubMed:22505726}.	AUG1 At2g41350 F13H10.10
F4INY4	cellular organisms, Eukaryota, Viridiplantae, Streptophyta, Streptophytina, Embryophyta, Tracheophyta, Euphyllophyta, Spermatophyta, Magnoliophyta, Mesangiospermae, eudicotyledons, Gunneridae, Pentapetalae, rosids, malvids, Brassicales, Brassicaceae, Camelineae, Arabidopsis, Arabidopsis thaliana (Mouse-ear cress)	2759	FUNCTION: May function as an ATP-dependent RNA/DNA helicase. {ECO:0000250|UniProtKB:F4IDQ6}.	HVT1 At2g30800 F7F1.1 T11J7.19
F4IRR2	cellular organisms, Eukaryota, Viridiplantae, Streptophyta, Streptophytina, Embryophyta, Tracheophyta, Euphyllophyta, Spermatophyta, Magnoliophyta, Mesangiospermae, eudicotyledons, Gunneridae, Pentapetalae, rosids, malvids, Brassicales, Brassicaceae, Camelineae, Arabidopsis, Arabidopsis thaliana (Mouse-ear cress)	2759	FUNCTION: Functions probably in nuclear protein import, either by acting as autonomous nuclear transport receptor or as an adapter-like protein in association with other importin subunits (Probable). Involved in the regulation of the abscisic acid (ABA)-mediated pathway in response to cold or salt stress (PubMed:16889648). Involved in UV-B responses by regulating accumulation of UV-absorbing pigm…	SAD2 EMA1 URM9 At2g31660
F4IUX6	cellular organisms, Eukaryota, Viridiplantae, Streptophyta, Streptophytina, Embryophyta, Tracheophyta, Euphyllophyta, Spermatophyta, Magnoliophyta, Mesangiospermae, eudicotyledons, Gunneridae, Pentapetalae, rosids, malvids, Brassicales, Brassicaceae, Camelineae, Arabidopsis, Arabidopsis thaliana (Mouse-ear cress)	2759	FUNCTION: Recruited by UPF3 associated with the EJC core at the cytoplasmic side of the nuclear envelope and the subsequent formation of an UPF1-UPF2-UPF3 surveillance complex (including UPF1 bound to release factors at the stalled ribosome) is believed to activate NMD. In cooperation with UPF3 stimulates both ATPase and RNA helicase activities of UPF1. Binds spliced mRNA (By similarity). Involve…	UPF2 At2g39260 T16B24.10
F4IUY8	cellular organisms, Eukaryota, Viridiplantae, Streptophyta, Streptophytina, Embryophyta, Tracheophyta, Euphyllophyta, Spermatophyta, Magnoliophyta, Mesangiospermae, eudicotyledons, Gunneridae, Pentapetalae, rosids, malvids, Brassicales, Brassicaceae, Camelineae, Arabidopsis, Arabidopsis thaliana (Mouse-ear cress)	2759	FUNCTION: Component of the TREX-2 complex (transcription and export complex 2), a muliprotein complex that functions in docking export-competent ribonucleoprotein particles (mRNPs) to the nuclear entrance of the nuclear pore complex (nuclear basket). TREX-2 participates in mRNA export and accurate chromatin positioning in the nucleus by tethering genes to the nuclear periphery (PubMed:19843313). …	SAC3A At2g39340 T16B24.2
F4IV99	cellular organisms, Eukaryota, Viridiplantae, Streptophyta, Streptophytina, Embryophyta, Tracheophyta, Euphyllophyta, Spermatophyta, Magnoliophyta, Mesangiospermae, eudicotyledons, Gunneridae, Pentapetalae, rosids, malvids, Brassicales, Brassicaceae, Camelineae, Arabidopsis, Arabidopsis thaliana (Mouse-ear cress)	2759	FUNCTION: DNA-binding helicase that specifically binds to the promoter of target genes, leading to chromatin remodeling, possibly by promoting deposition of histone H3.3 (By similarity). Probable chromatin remodeling factor. {ECO:0000250|UniProtKB:E9PZM4, ECO:0000303|PubMed:16547115}.	CHR5 At2g13370
F4IVL6	cellular organisms, Eukaryota, Viridiplantae, Streptophyta, Streptophytina, Embryophyta, Tracheophyta, Euphyllophyta, Spermatophyta, Magnoliophyta, Mesangiospermae, eudicotyledons, Gunneridae, Pentapetalae, rosids, malvids, Brassicales, Brassicaceae, Camelineae, Arabidopsis, Arabidopsis thaliana (Mouse-ear cress)	2759	FUNCTION: Required for endosome formation, vacuolar protein sorting and determination of the embryo growth axis. Necessary for the transport of proteins into protein storage vacuoles (PSVs). Participates in vesicle trafficking from the endosome to the central vacuole. Involved in the regulation of shoot phototropism and gravitropism, probably through the positioning of specialized amyloplasts (st…	GRV2 GFS2 KAM2 At2g26890 F12C20.7
F4IXE7	cellular organisms, Eukaryota, Viridiplantae, Streptophyta, Streptophytina, Embryophyta, Tracheophyta, Euphyllophyta, Spermatophyta, Magnoliophyta, Mesangiospermae, eudicotyledons, Gunneridae, Pentapetalae, rosids, malvids, Brassicales, Brassicaceae, Camelineae, Arabidopsis, Arabidopsis thaliana (Mouse-ear cress)	2759	FUNCTION: Histone H3 acetyltransferase that binds methylated DNA at chromatin sites lacking histone H3K4 di- or trimethylation and catalyzes H3K18 and H3K23 acetylation (PubMed:22733760, PubMed:22700931). Prevents the transcriptional silencing of transgenes and of some endogenous genes (PubMed:22733760, PubMed:22700931). Requires the presence of IDM2 for efficient H3K18 acetylation, but not for H…	IDM1 ROS4 At3g14980 K15M2.12
F4IXW2	cellular organisms, Eukaryota, Viridiplantae, Streptophyta, Streptophytina, Embryophyta, Tracheophyta, Euphyllophyta, Spermatophyta, Magnoliophyta, Mesangiospermae, eudicotyledons, Gunneridae, Pentapetalae, rosids, malvids, Brassicales, Brassicaceae, Camelineae, Arabidopsis, Arabidopsis thaliana (Mouse-ear cress)	2759	FUNCTION: Activates the ARF proteins by exchanging bound GDP for free GTP. Plays a role in vesicular protein sorting. Acts as the major regulator of early endosomal vesicle trafficking but is also involved in the endocytosis process. Target of hopM1, a conserved Pseudomonas syringae virulence protein that directs the protein to its own proteasome-mediated degradation. Plays a broad role in PAMP-t…	BIG5 ATMIN7 BEN1 At3g43300 F7K15_150
F4IYF8	cellular organisms, Eukaryota, Viridiplantae, Streptophyta, Streptophytina, Embryophyta, Tracheophyta, Euphyllophyta, Spermatophyta, Magnoliophyta, Mesangiospermae, eudicotyledons, Gunneridae, Pentapetalae, rosids, malvids, Brassicales, Brassicaceae, Camelineae, Arabidopsis, Arabidopsis thaliana (Mouse-ear cress)	2759		At3g02760 F13E7.30
F4IYM4	cellular organisms, Eukaryota, Viridiplantae, Streptophyta, Streptophytina, Embryophyta, Tracheophyta, Euphyllophyta, Spermatophyta, Magnoliophyta, Mesangiospermae, eudicotyledons, Gunneridae, Pentapetalae, rosids, malvids, Brassicales, Brassicaceae, Camelineae, Arabidopsis, Arabidopsis thaliana (Mouse-ear cress)	2759	FUNCTION: Required for exine pattern formation during pollen development, especially for primexine deposition. {ECO:0000269|PubMed:11743117}.	DEX1 At3g09090 MZB10.12
F4IZM8	cellular organisms, Eukaryota, Viridiplantae, Streptophyta, Streptophytina, Embryophyta, Tracheophyta, Euphyllophyta, Spermatophyta, Magnoliophyta, Mesangiospermae, eudicotyledons, Gunneridae, Pentapetalae, rosids, malvids, Brassicales, Brassicaceae, Camelineae, Arabidopsis, Arabidopsis thaliana (Mouse-ear cress)	2759	FUNCTION: Probable transcrition factor that acts with partial redundancy with HULK1 and HULK2. Plays diverse and essential roles in the control of plant development, physiology and flowering time. {ECO:0000269|PubMed:25070081}.	HULK3 At3g63070 T20O10_170
F4J117	cellular organisms, Eukaryota, Viridiplantae, Streptophyta, Streptophytina, Embryophyta, Tracheophyta, Euphyllophyta, Spermatophyta, Magnoliophyta, Mesangiospermae, eudicotyledons, Gunneridae, Pentapetalae, rosids, malvids, Brassicales, Brassicaceae, Camelineae, Arabidopsis, Arabidopsis thaliana (Mouse-ear cress)	2759	FUNCTION: Starch granule-associated phosphoglucan phosphatase involved in the control of starch accumulation. Participates in the regulation of the initial steps of starch degradation at the granule surface. May release a different set of phosphate groups from those removed by DSP4. {ECO:0000269|PubMed:20018601}.	LSF1 PTPKIS2 At3g01510 F4P13.6
F4J3N2	cellular organisms, Eukaryota, Viridiplantae, Streptophyta, Streptophytina, Embryophyta, Tracheophyta, Euphyllophyta, Spermatophyta, Magnoliophyta, Mesangiospermae, eudicotyledons, Gunneridae, Pentapetalae, rosids, malvids, Brassicales, Brassicaceae, Camelineae, Arabidopsis, Arabidopsis thaliana (Mouse-ear cress)	2759	FUNCTION: Required for plastid development during embryogenesis (PubMed:24964212). Might be involved in chaperone functions or play a structural role in the thylakoid FtsH complex (Probable). {ECO:0000269|PubMed:24964212, ECO:0000305}.	FTSHI5 EMB2458 At3g04340 T6K12.4
F4J5S1	cellular organisms, Eukaryota, Viridiplantae, Streptophyta, Streptophytina, Embryophyta, Tracheophyta, Euphyllophyta, Spermatophyta, Magnoliophyta, Mesangiospermae, eudicotyledons, Gunneridae, Pentapetalae, rosids, malvids, Brassicales, Brassicaceae, Camelineae, Arabidopsis, Arabidopsis thaliana (Mouse-ear cress)	2759	FUNCTION: mRNA-binding protein involved in proper cytoplasmic distribution of mitochondria. {ECO:0000255|HAMAP-Rule:MF_03013, ECO:0000269|PubMed:14617080}.	FMT CLU At3g52140 F4F15.250
F4J6F6	cellular organisms, Eukaryota, Viridiplantae, Streptophyta, Streptophytina, Embryophyta, Tracheophyta, Euphyllophyta, Spermatophyta, Magnoliophyta, Mesangiospermae, eudicotyledons, Gunneridae, Pentapetalae, rosids, malvids, Brassicales, Brassicaceae, Camelineae, Arabidopsis, Arabidopsis thaliana (Mouse-ear cress)	2759	FUNCTION: May be involved in root hair elongation. {ECO:0000303|PubMed:12000677}.	IREH1 At3g17850 MEB5.7
F4J7T3	cellular organisms, Eukaryota, Viridiplantae, Streptophyta, Streptophytina, Embryophyta, Tracheophyta, Euphyllophyta, Spermatophyta, Magnoliophyta, Mesangiospermae, eudicotyledons, Gunneridae, Pentapetalae, rosids, malvids, Brassicales, Brassicaceae, Camelineae, Arabidopsis, Arabidopsis thaliana (Mouse-ear cress)	2759	FUNCTION: Component of the NuA4 histone acetyltransferase complex which is involved in transcriptional activation of selected genes principally by acetylation of nucleosomal histone H4 and H2A. {ECO:0000269|Ref.3}.	EAF1A At3g24880 K7P8.17
F4J8D3	cellular organisms, Eukaryota, Viridiplantae, Streptophyta, Streptophytina, Embryophyta, Tracheophyta, Euphyllophyta, Spermatophyta, Magnoliophyta, Mesangiospermae, eudicotyledons, Gunneridae, Pentapetalae, rosids, malvids, Brassicales, Brassicaceae, Camelineae, Arabidopsis, Arabidopsis thaliana (Mouse-ear cress)	2759	FUNCTION: Functions in vesicle-trafficking events required for site-specific cell wall modifications during pollen germination and for anchoring of the cell plate to the mother wall at the correct cortical position. {ECO:0000269|PubMed:17189342}.	TPLATE T22 At3g01780 F28J7.11 F4P13.33
F4JC97	cellular organisms, Eukaryota, Viridiplantae, Streptophyta, Streptophytina, Embryophyta, Tracheophyta, Euphyllophyta, Spermatophyta, Magnoliophyta, Mesangiospermae, eudicotyledons, Gunneridae, Pentapetalae, rosids, malvids, Brassicales, Brassicaceae, Camelineae, Arabidopsis, Arabidopsis thaliana (Mouse-ear cress)	2759	FUNCTION: Associated component of the proteasome that specifically recognizes acetylated histones and promotes ATP- and ubiquitin-independent degradation of core histones during DNA damage response. Recognizes and binds acetylated histones via its bromodomain-like (BRDL) region and activates the proteasome by opening the gated channel for substrate entry. Binds to the core proteasome via its C-te…	PA200 At3g13330 MDC11.16
F4JF21	cellular organisms, Eukaryota, Viridiplantae, Streptophyta, Streptophytina, Embryophyta, Tracheophyta, Euphyllophyta, Spermatophyta, Magnoliophyta, Mesangiospermae, eudicotyledons, Gunneridae, Pentapetalae, rosids, malvids, Brassicales, Brassicaceae, Camelineae, Arabidopsis, Arabidopsis thaliana (Mouse-ear cress)	2759		PTAC10 PAP3 PDE312 TAC10 At3g48500 T29H11_270 T8P19.10
F4JGZ1	cellular organisms, Eukaryota, Viridiplantae, Streptophyta, Streptophytina, Embryophyta, Tracheophyta, Euphyllophyta, Spermatophyta, Magnoliophyta, Mesangiospermae, eudicotyledons, Gunneridae, Pentapetalae, rosids, malvids, Brassicales, Brassicaceae, Camelineae, Arabidopsis, Arabidopsis thaliana (Mouse-ear cress)	2759	FUNCTION: Component of the Mediator complex, a coactivator involved in the regulated transcription of nearly all RNA polymerase II-dependent genes. Mediator functions as a bridge to convey information from gene-specific regulatory proteins to the basal RNA polymerase II transcription machinery. The Mediator complex, having a compact conformation in its free form, is recruited to promoters by dire…	MED16 MED16_1 SFR6 At4g04920 T1J1.2
F4JHH5	cellular organisms, Eukaryota, Viridiplantae, Streptophyta, Streptophytina, Embryophyta, Tracheophyta, Euphyllophyta, Spermatophyta, Magnoliophyta, Mesangiospermae, eudicotyledons, Gunneridae, Pentapetalae, rosids, malvids, Brassicales, Brassicaceae, Camelineae, Arabidopsis, Arabidopsis thaliana (Mouse-ear cress)	2759	FUNCTION: Component of the exocyst complex involved in the docking of exocytic vesicles with fusion sites on the plasma membrane during regulated or polarized secretion. Involved in polarized cell growth and organ morphogenesis. During cytokinesis, involved in cell plate initiation, cell plate maturation and formation of new primary cell wall. {ECO:0000269|PubMed:20870962}.	SEC15B At4g02350 T14P8.16
F4JJP1	cellular organisms, Eukaryota, Viridiplantae, Streptophyta, Streptophytina, Embryophyta, Tracheophyta, Euphyllophyta, Spermatophyta, Magnoliophyta, Mesangiospermae, eudicotyledons, Gunneridae, Pentapetalae, rosids, malvids, Brassicales, Brassicaceae, Camelineae, Arabidopsis, Arabidopsis thaliana (Mouse-ear cress)	2759		At4g27595 T29A15
F4JKH6	cellular organisms, Eukaryota, Viridiplantae, Streptophyta, Streptophytina, Embryophyta, Tracheophyta, Euphyllophyta, Spermatophyta, Magnoliophyta, Mesangiospermae, eudicotyledons, Gunneridae, Pentapetalae, rosids, malvids, Brassicales, Brassicaceae, Camelineae, Arabidopsis, Arabidopsis thaliana (Mouse-ear cress)	2759	FUNCTION: Negatively regulates meristematic tissue proliferation by integrating developmental signals with carbon source availability. May act as the scaffold of a protein complex, which sequesters key factors that are required for the G2 to M transition in meristematic tissues. {ECO:0000269|PubMed:21185286}.	TSS At4g28080 T13J8.190
F4JKK0	cellular organisms, Eukaryota, Viridiplantae, Streptophyta, Streptophytina, Embryophyta, Tracheophyta, Euphyllophyta, Spermatophyta, Magnoliophyta, Mesangiospermae, eudicotyledons, Gunneridae, Pentapetalae, rosids, malvids, Brassicales, Brassicaceae, Camelineae, Arabidopsis, Arabidopsis thaliana (Mouse-ear cress)	2759	FUNCTION: Probable E3 ubiquitin ligase acting as a positive post-transcriptional regulator of 3-hydroxy-3-methylglutaryl-coenzyme A reductase activity. Might be involved in the quality control that degrades misfolded proteins (By similarity). {ECO:0000250, ECO:0000269|PubMed:22635115, ECO:0000269|PubMed:23404890}.	SUD1 CER9 At4g34100 F28A23.140
F4JLK2	cellular organisms, Eukaryota, Viridiplantae, Streptophyta, Streptophytina, Embryophyta, Tracheophyta, Euphyllophyta, Spermatophyta, Magnoliophyta, Mesangiospermae, eudicotyledons, Gunneridae, Pentapetalae, rosids, malvids, Brassicales, Brassicaceae, Camelineae, Arabidopsis, Arabidopsis thaliana (Mouse-ear cress)	2759	FUNCTION: Plays a role in photosynthetic sucrose synthesis by catalyzing the rate-limiting step of sucrose biosynthesis from UDP-glucose and fructose- 6-phosphate. Involved in the regulation of carbon partitioning in the leaves of plants. May regulate the synthesis of sucrose and therefore play a major role as a limiting factor in the export of photoassimilates out of the leaf. Plays a role for s…	SPS4 SPSC At4g10120 F28M11.40
F4JLM5	cellular organisms, Eukaryota, Viridiplantae, Streptophyta, Streptophytina, Embryophyta, Tracheophyta, Euphyllophyta, Spermatophyta, Magnoliophyta, Mesangiospermae, eudicotyledons, Gunneridae, Pentapetalae, rosids, malvids, Brassicales, Brassicaceae, Camelineae, Arabidopsis, Arabidopsis thaliana (Mouse-ear cress)	2759		At4g10320 F24G24.120 T9A4.4
F4JMJ1	cellular organisms, Eukaryota, Viridiplantae, Streptophyta, Streptophytina, Embryophyta, Tracheophyta, Euphyllophyta, Spermatophyta, Magnoliophyta, Mesangiospermae, eudicotyledons, Gunneridae, Pentapetalae, rosids, malvids, Brassicales, Brassicaceae, Camelineae, Arabidopsis, Arabidopsis thaliana (Mouse-ear cress)	2759		HSP70-17 At4g16660 dl4355w FCAALL.64
F4JN05	cellular organisms, Eukaryota, Viridiplantae, Streptophyta, Streptophytina, Embryophyta, Tracheophyta, Euphyllophyta, Spermatophyta, Magnoliophyta, Mesangiospermae, eudicotyledons, Gunneridae, Pentapetalae, rosids, malvids, Brassicales, Brassicaceae, Camelineae, Arabidopsis, Arabidopsis thaliana (Mouse-ear cress)	2759	FUNCTION: Activates the ARF proteins by exchanging bound GDP for free GTP. Plays a role in vesicular protein sorting (By similarity). {ECO:0000250}.	BIG4 At4g35380 F23E12.60
F4JPR7	cellular organisms, Eukaryota, Viridiplantae, Streptophyta, Streptophytina, Embryophyta, Tracheophyta, Euphyllophyta, Spermatophyta, Magnoliophyta, Mesangiospermae, eudicotyledons, Gunneridae, Pentapetalae, rosids, malvids, Brassicales, Brassicaceae, Camelineae, Arabidopsis, Arabidopsis thaliana (Mouse-ear cress)	2759		PUX8 SAY1 At4g11740 T5C23.170
F4JS25	cellular organisms, Eukaryota, Viridiplantae, Streptophyta, Streptophytina, Embryophyta, Tracheophyta, Euphyllophyta, Spermatophyta, Magnoliophyta, Mesangiospermae, eudicotyledons, Gunneridae, Pentapetalae, rosids, malvids, Brassicales, Brassicaceae, Camelineae, Arabidopsis, Arabidopsis thaliana (Mouse-ear cress)	2759	FUNCTION: Negative regulator of effector-triggered immunity associated with the EDS1 resistance pathway (PubMed:15469494, PubMed:18774967, PubMed:19649196, PubMed:19525323, PubMed:20862316, PubMed:21079790). May localize its interactors to a microsomal membrane (PubMed:22158819). May therefore negatively regulate RPS4 and SNC1 translocation to the nucleus (PubMed:21079790). Contributes to the reg…	SRFR1 SNC5 At4g37460 F6G17.110
F4JSH1	cellular organisms, Eukaryota, Viridiplantae, Streptophyta, Streptophytina, Embryophyta, Tracheophyta, Euphyllophyta, Spermatophyta, Magnoliophyta, Mesangiospermae, eudicotyledons, Gunneridae, Pentapetalae, rosids, malvids, Brassicales, Brassicaceae, Camelineae, Arabidopsis, Arabidopsis thaliana (Mouse-ear cress)	2759	FUNCTION: Catalyzes the hydrolysis of phosphoanhydride bonds of nucleoside tri- and di-phosphates (By similarity). Involved in the regulation of pollen and anther development. {ECO:0000250, ECO:0000269|Ref.1}.	APY7 At4g19180 T18B16.150
F4JVN6	cellular organisms, Eukaryota, Viridiplantae, Streptophyta, Streptophytina, Embryophyta, Tracheophyta, Euphyllophyta, Spermatophyta, Magnoliophyta, Mesangiospermae, eudicotyledons, Gunneridae, Pentapetalae, rosids, malvids, Brassicales, Brassicaceae, Camelineae, Arabidopsis, Arabidopsis thaliana (Mouse-ear cress)	2759	FUNCTION: Serine protease of the proteasome pathway that may function with the 20S proteasome to degrade oxidized proteins generated by environmental stress. {ECO:0000269|PubMed:15908606, ECO:0000269|PubMed:19822524}.	TPP2 At4g20850 T13K14.10
F4JW79	cellular organisms, Eukaryota, Viridiplantae, Streptophyta, Streptophytina, Embryophyta, Tracheophyta, Euphyllophyta, Spermatophyta, Magnoliophyta, Mesangiospermae, eudicotyledons, Gunneridae, Pentapetalae, rosids, malvids, Brassicales, Brassicaceae, Camelineae, Arabidopsis, Arabidopsis thaliana (Mouse-ear cress)	2759	FUNCTION: Effector of RNA-directed DNA methylation (RdDM) triggered by small interfering RNAs (siRNAs, 24-nt RNAs). Functions as an adapter protein that binds scaffold transcripts generated by polymerase V and recruits AGO4 and AGO4-bound siRNAs to form an RdDM effector complex (PubMed:19410546, PubMed:19343051). Promotes the expression of 24-nt RNAs (PubMed:19343051). Required for the initial es…	RDM3 KTF1 SPT5L At5g04290 T19N18.20
F4JY37	cellular organisms, Eukaryota, Viridiplantae, Streptophyta, Streptophytina, Embryophyta, Tracheophyta, Euphyllophyta, Spermatophyta, Magnoliophyta, Mesangiospermae, eudicotyledons, Gunneridae, Pentapetalae, rosids, malvids, Brassicales, Brassicaceae, Camelineae, Arabidopsis, Arabidopsis thaliana (Mouse-ear cress)	2759	FUNCTION: Essential protein that regulates phragmoplast microtubule organization during cell plate expansion in cytokinesis during cell division, both somatic and syncytial (PubMed:11089872, PubMed:19268593, PubMed:23451828). Required for endosperm cellularisation (PubMed:12421698, PubMed:23451828). In pollen development, involved in cellularisation during microsporogenesis by regulating radial m…	RUK EMB3013 At5g18700 T1A4.80
F4K0C4	cellular organisms, Eukaryota, Viridiplantae, Streptophyta, Streptophytina, Embryophyta, Tracheophyta, Euphyllophyta, Spermatophyta, Magnoliophyta, Mesangiospermae, eudicotyledons, Gunneridae, Pentapetalae, rosids, malvids, Brassicales, Brassicaceae, Camelineae, Arabidopsis, Arabidopsis thaliana (Mouse-ear cress)	2759	FUNCTION: Specific subunit of the TRAPP II complex, a highly conserved vesicle tethering complex that is required for the proper transport of proteins in post-Golgi trafficking pathways to the growing cell plate in mitotic active cells (PubMed:20609115, PubMed:21689172). Required for the polarized and selective transport of PIN2, but not PIN1, to the plasma membrane. Not required for ER-to-Golgi …	TRS130 CLUB At5g54440 F24B18.6
F4K0E8	cellular organisms, Eukaryota, Viridiplantae, Streptophyta, Streptophytina, Embryophyta, Tracheophyta, Euphyllophyta, Spermatophyta, Magnoliophyta, Mesangiospermae, eudicotyledons, Gunneridae, Pentapetalae, rosids, malvids, Brassicales, Brassicaceae, Camelineae, Arabidopsis, Arabidopsis thaliana (Mouse-ear cress)	2759	FUNCTION: Enzyme of the plastid non-mevalonate pathway for isoprenoid biosynthesis that converts 2-C-methyl-D-erythritol 2,4-cyclodiphosphate (ME-2,4cPP) into 1-hydroxy-2-methyl-2-(E)-butenyl 4-diphosphate. Is essential for chloroplast development and required for the salicylic acid (SA)-mediated disease resistance to biotrophic pathogens. {ECO:0000269|PubMed:11943178, ECO:0000269|PubMed:15133149…	ISPG CLB4 CSB3 HDS At5g60600 MUP24.2
F4K2E9	cellular organisms, Eukaryota, Viridiplantae, Streptophyta, Streptophytina, Embryophyta, Tracheophyta, Euphyllophyta, Spermatophyta, Magnoliophyta, Mesangiospermae, eudicotyledons, Gunneridae, Pentapetalae, rosids, malvids, Brassicales, Brassicaceae, Camelineae, Arabidopsis, Arabidopsis thaliana (Mouse-ear cress)	2759	FUNCTION: Involved in pre-mRNA splicing by mediating structural transitions of the spliceosome during the catalytic step. Facilitates expression of genes involved in auxin-mediated development including male-gametophyte transmission, apical-basal patterning of embryonic and gynoecium development, stamen development, phyllotactic flower positioning, and vascular development (PubMed:25384462). Also…	CUV EMB3011 PINP1 At5g13010 T24H18_180
F4K2F0	cellular organisms, Eukaryota, Viridiplantae, Streptophyta, Streptophytina, Embryophyta, Tracheophyta, Euphyllophyta, Spermatophyta, Magnoliophyta, Mesangiospermae, eudicotyledons, Gunneridae, Pentapetalae, rosids, malvids, Brassicales, Brassicaceae, Camelineae, Arabidopsis, Arabidopsis thaliana (Mouse-ear cress)	2759	FUNCTION: Probably involved in the regulation of chromatin states (Probable). Contributes to basal immunity (PubMed:21830950). {ECO:0000269|PubMed:21830950, ECO:0000305|PubMed:21830950}.	EML3 At5g13020 T24H18.190
F4K3G5	cellular organisms, Eukaryota, Viridiplantae, Streptophyta, Streptophytina, Embryophyta, Tracheophyta, Euphyllophyta, Spermatophyta, Magnoliophyta, Mesangiospermae, eudicotyledons, Gunneridae, Pentapetalae, rosids, malvids, Brassicales, Brassicaceae, Camelineae, Arabidopsis, Arabidopsis thaliana (Mouse-ear cress)	2759	FUNCTION: Cellular antisilencing factor and regulator of genome DNA methylation patterns involved in the regulation of chromatin states. Together with SUVH4, monitors repressive epigenetic marks H3K27me1, H3K9me2, and prevents DNA-methylation at CHG sites, affecting especially the expression of transposons and developmentally important genes (PubMed:21830950, PubMed:23609044, PubMed:24248388). Re…	EDM2 At5g55390 MTE17.10
F4K460	cellular organisms, Eukaryota, Viridiplantae, Streptophyta, Streptophytina, Embryophyta, Tracheophyta, Euphyllophyta, Spermatophyta, Magnoliophyta, Mesangiospermae, eudicotyledons, Gunneridae, Pentapetalae, rosids, malvids, Brassicales, Brassicaceae, Camelineae, Arabidopsis, Arabidopsis thaliana (Mouse-ear cress)	2759	FUNCTION: Component of the Mediator complex, a coactivator involved in the regulated transcription of nearly all RNA polymerase II-dependent genes. Mediator functions as a bridge to convey information from gene-specific regulatory proteins to the basal RNA polymerase II transcription machinery. The Mediator complex, having a compact conformation in its free form, is recruited to promoters by dire…	MED17 MED17_1 At5g20170 F5O24.60
F4K5J1	cellular organisms, Eukaryota, Viridiplantae, Streptophyta, Streptophytina, Embryophyta, Tracheophyta, Euphyllophyta, Spermatophyta, Magnoliophyta, Mesangiospermae, eudicotyledons, Gunneridae, Pentapetalae, rosids, malvids, Brassicales, Brassicaceae, Camelineae, Arabidopsis, Arabidopsis thaliana (Mouse-ear cress)	2759	FUNCTION: Myosin heavy chain that is required for the cell cycle-regulated transport of various organelles and proteins for their segregation. Functions by binding with its tail domain to receptor proteins on organelles and exerting force with its N-terminal motor domain against actin filaments, thereby transporting its cargo along polarized actin cables. Involved in the tip growth of root hair c…	XI-K XIK At5g20490 F7C8.80
F4KBW6	cellular organisms, Eukaryota, Viridiplantae, Streptophyta, Streptophytina, Embryophyta, Tracheophyta, Euphyllophyta, Spermatophyta, Magnoliophyta, Mesangiospermae, eudicotyledons, Gunneridae, Pentapetalae, rosids, malvids, Brassicales, Brassicaceae, Camelineae, Arabidopsis, Arabidopsis thaliana (Mouse-ear cress)	2759		NUP205 EMB3142 At5g51200 MWD22.15
F4KCC2	cellular organisms, Eukaryota, Viridiplantae, Streptophyta, Streptophytina, Embryophyta, Tracheophyta, Euphyllophyta, Spermatophyta, Magnoliophyta, Mesangiospermae, eudicotyledons, Gunneridae, Pentapetalae, rosids, malvids, Brassicales, Brassicaceae, Camelineae, Arabidopsis, Arabidopsis thaliana (Mouse-ear cress)	2759	FUNCTION: Ubiquitin ligase protein which is a component of the N-end rule pathway with the arginyltransferases ATE1 and ATE2. Recognizes and binds to proteins bearing specific N-terminal residues that are destabilizing according to the N-end rule, leading to their ubiquitination and subsequent degradation (PubMed:17572409, PubMed:19255443, PubMed:19620738, PubMed:22020282). Does not participate i…	PRT6 CER3 At5g02310 T1E22.60 T1E22.70
F4KD71	cellular organisms, Eukaryota, Viridiplantae, Streptophyta, Streptophytina, Embryophyta, Tracheophyta, Euphyllophyta, Spermatophyta, Magnoliophyta, Mesangiospermae, eudicotyledons, Gunneridae, Pentapetalae, rosids, malvids, Brassicales, Brassicaceae, Camelineae, Arabidopsis, Arabidopsis thaliana (Mouse-ear cress)	2759	FUNCTION: High-affinity urea-proton symporter involved in the active transport of urea across the plasma membrane into root cells. May play an important role in urea uptake by plant cells at low external urea concentrations. {ECO:0000269|PubMed:12615950, ECO:0000269|PubMed:17672841}.	DUR3 At5g45380 MFC19.5
F4KEW8	cellular organisms, Eukaryota, Viridiplantae, Streptophyta, Streptophytina, Embryophyta, Tracheophyta, Euphyllophyta, Spermatophyta, Magnoliophyta, Mesangiospermae, eudicotyledons, Gunneridae, Pentapetalae, rosids, malvids, Brassicales, Brassicaceae, Camelineae, Arabidopsis, Arabidopsis thaliana (Mouse-ear cress)	2759	FUNCTION: Plant-specific actin binding protein. Associates with F-actin at the tonoplast. May be part of a membrane-cytoskeletal adapter complex. {ECO:0000269|PubMed:22840520}.	NET4A At5g58320 MCK7.19
F4KF14	cellular organisms, Eukaryota, Viridiplantae, Streptophyta, Streptophytina, Embryophyta, Tracheophyta, Euphyllophyta, Spermatophyta, Magnoliophyta, Mesangiospermae, eudicotyledons, Gunneridae, Pentapetalae, rosids, malvids, Brassicales, Brassicaceae, Camelineae, Arabidopsis, Arabidopsis thaliana (Mouse-ear cress)	2759	FUNCTION: Functions in chloroplast biogenesis and chloroplast division. Required for plastid development during embryogenesis (PubMed:24964212). Might be involved in chaperone functions or play a structural role in the thylakoid FtsH complex (PubMed:12185496). {ECO:0000269|PubMed:24964212, ECO:0000303|PubMed:12185496}.	FTSHI4 EMB3144 At5g64580 MUB3.10
F4KFT7	cellular organisms, Eukaryota, Viridiplantae, Streptophyta, Streptophytina, Embryophyta, Tracheophyta, Euphyllophyta, Spermatophyta, Magnoliophyta, Mesangiospermae, eudicotyledons, Gunneridae, Pentapetalae, rosids, malvids, Brassicales, Brassicaceae, Camelineae, Arabidopsis, Arabidopsis thaliana (Mouse-ear cress)	2759	FUNCTION: May be involved in the salvage of thiamine breakdown products. However, this protein has a haloacid dehalogenase family domain fused to its TenA domain, and this unusual structure creates uncertainty as to the enzymatic function of this fusion protein. {ECO:0000305|PubMed:25014715}.	TNEA_C At5g32470 F18O9.80
F4KFV7	cellular organisms, Eukaryota, Viridiplantae, Streptophyta, Streptophytina, Embryophyta, Tracheophyta, Euphyllophyta, Spermatophyta, Magnoliophyta, Mesangiospermae, eudicotyledons, Gunneridae, Pentapetalae, rosids, malvids, Brassicales, Brassicaceae, Camelineae, Arabidopsis, Arabidopsis thaliana (Mouse-ear cress)	2759	FUNCTION: Major helicase player in mitochondrial RNA metabolism. Component of the mitochondrial degradosome (mtEXO) complex, that degrades 3' overhang double-stranded RNA with a 3'-to-5' directionality in an ATP-dependent manner. ATPase and ATP-dependent multisubstrate helicase, able to unwind double-stranded (ds) DNA and RNA, and RNA/DNA heteroduplexes in the 5'-to-3' direction. Plays a role in …	At5g39840 K13H13.20
F4KHD8	cellular organisms, Eukaryota, Viridiplantae, Streptophyta, Streptophytina, Embryophyta, Tracheophyta, Euphyllophyta, Spermatophyta, Magnoliophyta, Mesangiospermae, eudicotyledons, Gunneridae, Pentapetalae, rosids, malvids, Brassicales, Brassicaceae, Camelineae, Arabidopsis, Arabidopsis thaliana (Mouse-ear cress)	2759		GB210 EMB3012 At5g40480 K21I16.30
F8WKW0	cellular organisms, Eukaryota, Viridiplantae, Streptophyta, Streptophytina, Embryophyta, Tracheophyta, Euphyllophyta, Spermatophyta, Magnoliophyta, Mesangiospermae, eudicotyledons, Gunneridae, Pentapetalae, asterids, lamiids, Gentianales, Rubiaceae, Ixoroideae, Gardenieae, Gardenia, Gardenia jasminoides (Cape jasmine) (Gardenia augusta)	2759	FUNCTION: Glucosyltransferase acting on a broad range of substrates, including crocetin, 4-coumaric acid, caffeic acid and ferulic acid. No activity with indol-3-acetic acid, bixin and norbixin, and no formation of O-glucosides. Involved with UGT94E5 in sequential glycosylation of crocetin to crocin (bis(beta-D-gentiobiosyl) crocetin). {ECO:0000269|PubMed:22569263}.	UGT75L6 UGT1
H2DH21	cellular organisms, Eukaryota, Viridiplantae, Streptophyta, Streptophytina, Embryophyta, Tracheophyta, Euphyllophyta, Spermatophyta, Magnoliophyta, Mesangiospermae, eudicotyledons, Gunneridae, Pentapetalae, asterids, campanulids, Apiales, Apiineae, Araliaceae, Panax, Panax ginseng (Korean ginseng)	2759	FUNCTION: Probable heme-thiolate monooxygenase. {ECO:0000250}.
H3K2Y6	cellular organisms, Eukaryota, Viridiplantae, Streptophyta, Streptophytina, Embryophyta, Tracheophyta, Euphyllophyta, Spermatophyta, Magnoliophyta, Mesangiospermae, eudicotyledons, Gunneridae, Pentapetalae, rosids, malvids, Brassicales, Brassicaceae, Camelineae, Arabidopsis, Arabidopsis thaliana (Mouse-ear cress)	2759	FUNCTION: Component of the Mediator complex, a coactivator involved in the regulated transcription of nearly all RNA polymerase II-dependent genes. Mediator functions as a bridge to convey information from gene-specific regulatory proteins to the basal RNA polymerase II transcription machinery. The Mediator complex, having a compact conformation in its free form, is recruited to promoters by dire…	MED12 CCT CRP MED12_1 At4g00450 F5I10.24
I1SSI5	cellular organisms, Eukaryota, Viridiplantae, Streptophyta, Streptophytina, Embryophyta, Tracheophyta, Euphyllophyta, Spermatophyta, Magnoliophyta, Mesangiospermae, eudicotyledons, Gunneridae, Pentapetalae, asterids, lamiids, Solanales, Solanaceae, Petunioideae, Petunia, Petunia hybrida (Petunia)	2759	FUNCTION: Component of SCF(ASK-cullin-F-box) E3 ubiquitin ligase complexes, which may mediate the ubiquitination and subsequent proteasomal degradation of target proteins. Is necessary for responses to strigolactones and may be involved in the ubiquitin-mediated degradation of specific proteins that activate axillary growth (By similarity). {ECO:0000250}.	MAX2A
I7C6E8	cellular organisms, Eukaryota, Viridiplantae, Streptophyta, Streptophytina, Embryophyta, Tracheophyta, Euphyllophyta, Spermatophyta, Magnoliophyta, Mesangiospermae, eudicotyledons, Gunneridae, Pentapetalae, asterids, campanulids, Apiales, Apiineae, Araliaceae, Panax, Panax ginseng (Korean ginseng)	2759	FUNCTION: Catalyzes the formation of oleanolic acid from beta-amyrin during ginsenoside biosynthesis, a class of tetracyclic triterpenoid saponins. {ECO:0000269|PubMed:24092881}.
J9U5U9	cellular organisms, Eukaryota, Viridiplantae, Streptophyta, Streptophytina, Embryophyta, Tracheophyta, Euphyllophyta, Spermatophyta, Magnoliophyta, Mesangiospermae, eudicotyledons, Gunneridae, Pentapetalae, asterids, lamiids, Solanales, Solanaceae, Petunioideae, Petunia, Petunia hybrida (Petunia)	2759	FUNCTION: Involved in strigolactone signaling pathway. May function downstream of strigolactone synthesis, as a component of hormone signaling or as an enzyme that participates in the conversion of strigolactones to the bioactive form. Can hydrolyze the synthetic strigolactone analog GR24 in vitro. Strigolactones are hormones that inhibit tillering and shoot branching through the MAX-dependent pa…	DAD2
P08548	cellular organisms, Eukaryota, Opisthokonta, Metazoa, Eumetazoa, Bilateria, Deuterostomia, Chordata, Craniata, Vertebrata, Gnathostomata (jawed vertebrates), Teleostomi, Euteleostomi, Sarcopterygii, Dipnotetrapodomorpha, Tetrapoda, Amniota, Mammalia, Theria, Eutheria, Boreoeutheria, Euarchontoglires, Primates, Strepsirrhini (prosimians), Lorisiformes, Lorisidae (lorises), Nycticebus, Nycticebus c…	2759
O00370	cellular organisms, Eukaryota, Opisthokonta, Metazoa, Eumetazoa, Bilateria, Deuterostomia, Chordata, Craniata, Vertebrata, Gnathostomata (jawed vertebrates), Teleostomi, Euteleostomi, Sarcopterygii, Dipnotetrapodomorpha, Tetrapoda, Amniota, Mammalia, Theria, Eutheria, Boreoeutheria, Euarchontoglires, Primates, Haplorrhini, Simiiformes, Catarrhini, Hominoidea (apes), Hominidae (great apes), Homini…	2759	FUNCTION: Has a reverse transcriptase activity required for target-primed reverse transcription of the LINE-1 element mRNA, a crucial step in LINE-1 retrotransposition. Has also an endonuclease activity that allows the introduction of nicks in the chromosomal target DNA. Cleaves DNA in AT-rich regions between a 5' stretch of purines and a 3' stretch of pyrimidines, corresponding to sites of LINE-…
O00410	cellular organisms, Eukaryota, Opisthokonta, Metazoa, Eumetazoa, Bilateria, Deuterostomia, Chordata, Craniata, Vertebrata, Gnathostomata (jawed vertebrates), Teleostomi, Euteleostomi, Sarcopterygii, Dipnotetrapodomorpha, Tetrapoda, Amniota, Mammalia, Theria, Eutheria, Boreoeutheria, Euarchontoglires, Primates, Haplorrhini, Simiiformes, Catarrhini, Hominoidea (apes), Hominidae (great apes), Homini…	2759	FUNCTION: Functions in nuclear protein import as nuclear transport receptor. Serves as receptor for nuclear localization signals (NLS) in cargo substrates. Is thought to mediate docking of the importin/substrate complex to the nuclear pore complex (NPC) through binding to nucleoporin and the complex is subsequently translocated through the pore by an energy requiring, Ran-dependent mechanism. At …	IPO5 KPNB3 RANBP5
O04015	cellular organisms, Eukaryota, Viridiplantae, Streptophyta, Streptophytina, Embryophyta, Tracheophyta, Euphyllophyta, Spermatophyta, Magnoliophyta, Mesangiospermae, eudicotyledons, Gunneridae, Pentapetalae, asterids, Ericales, Actinidiaceae, Actinidia, Actinidia deliciosa (Kiwi)	2759	FUNCTION: P5CS plays a key role in proline biosynthesis, leading to osmoregulation in plants.
O04196	cellular organisms, Eukaryota, Viridiplantae, Streptophyta, Streptophytina, Embryophyta, Tracheophyta, Euphyllophyta, Spermatophyta, Magnoliophyta, Mesangiospermae, eudicotyledons, Gunneridae, Pentapetalae, rosids, malvids, Brassicales, Brassicaceae, Camelineae, Arabidopsis, Arabidopsis thaliana (Mouse-ear cress)	2759	FUNCTION: Involved in the trimming of pre-amylopectin chains. Accelerates the crystallization of nascent amylopectin molecules during starch synthesis. ISA1 and ISA2 work exclusively together as a multimeric holoenzyme. ISA1-ISA2 removes preferentially branches that are very close to other branches. {ECO:0000269|PubMed:15743447, ECO:0000269|PubMed:18815382, ECO:0000269|PubMed:19074683}.	ISA1 At2g39930 T28M21.9
O04197	cellular organisms, Eukaryota, Viridiplantae, Streptophyta, Streptophytina, Embryophyta, Tracheophyta, Euphyllophyta, Spermatophyta, Magnoliophyta, Mesangiospermae, eudicotyledons, Gunneridae, Pentapetalae, rosids, malvids, Brassicales, Brassicaceae, Camelineae, Arabidopsis, Arabidopsis thaliana (Mouse-ear cress)	2759	FUNCTION: Required for jasmonate-regulated plant fertility and defense processes, and for coronatine and/or other elicitors perceptions/responses. Seems to not be required for meiosis. Required for the regulation of some genes induced by wounding, but not for all. Component of SCF(COI1) E3 ubiquitin ligase complexes, which may mediate the ubiquitination and subsequent proteasomal degradation of t…	COI1 FBL2 At2g39940 T28M21.10
O13739	cellular organisms, Eukaryota, Opisthokonta, Fungi, Dikarya, Ascomycota, Taphrinomycotina, Schizosaccharomycetes, Schizosaccharomycetales, Schizosaccharomycetaceae, Schizosaccharomyces, Schizosaccharomyces pombe (Fission yeast), Schizosaccharomyces pombe (strain 972 / ATCC 24843) (Fission yeast)	2759		SPAC16E8.04c
O14072	cellular organisms, Eukaryota, Opisthokonta, Fungi, Dikarya, Ascomycota, Taphrinomycotina, Schizosaccharomycetes, Schizosaccharomycetales, Schizosaccharomycetaceae, Schizosaccharomyces, Schizosaccharomyces pombe (Fission yeast), Schizosaccharomyces pombe (strain 972 / ATCC 24843) (Fission yeast)	2759	FUNCTION: Mediates manganese transport into the endoplasmic reticulum. The ATPase activity is required for cellular manganese homeostasis (By similarity). Involved in controlling nuclear calcium ion levels. Required for cytokinesis and stabilizing microtubules. {ECO:0000250, ECO:0000269|PubMed:12058018}.	cta4 SPAC2E11.07c SPACUNK4.07c SPAPYUK71.01
O22060	cellular organisms, Eukaryota, Viridiplantae, Streptophyta, Streptophytina, Embryophyta, Tracheophyta, Euphyllophyta, Spermatophyta, Magnoliophyta, Mesangiospermae, eudicotyledons, Gunneridae, Pentapetalae, rosids, malvids, Sapindales, Rutaceae, Aurantioideae, Citrus, Citrus unshiu (Satsuma mandarin) (Citrus nobilis var. unshiu)	2759	FUNCTION: Plays a role in photosynthetic sucrose synthesis by catalyzing the rate-limiting step of sucrose biosynthesis from UDP-glucose and fructose- 6-phosphate. Involved in the regulation of carbon partitioning in the leaves of plants. May regulate the synthesis of sucrose and therefore play a major role as a limiting factor in the export of photoassimilates out of the leaf. Plays a role for s…	SPS1
O22193	cellular organisms, Eukaryota, Viridiplantae, Streptophyta, Streptophytina, Embryophyta, Tracheophyta, Euphyllophyta, Spermatophyta, Magnoliophyta, Mesangiospermae, eudicotyledons, Gunneridae, Pentapetalae, rosids, malvids, Brassicales, Brassicaceae, Camelineae, Arabidopsis, Arabidopsis thaliana (Mouse-ear cress)	2759	FUNCTION: Functions as an E3 ubiquitin ligase. {ECO:0000250}.	PUB4 At2g23140 T20D16.23
O22208	cellular organisms, Eukaryota, Viridiplantae, Streptophyta, Streptophytina, Embryophyta, Tracheophyta, Euphyllophyta, Spermatophyta, Magnoliophyta, Mesangiospermae, eudicotyledons, Gunneridae, Pentapetalae, rosids, malvids, Brassicales, Brassicaceae, Camelineae, Arabidopsis, Arabidopsis thaliana (Mouse-ear cress)	2759	FUNCTION: Transcriptional activator involved in salt and osmotic stress responses. Functions as a stress sensor and transducer in a signaling pathway that resembles an ER stress response. Following salt stress, BZIP17 is cleaved by SBT6.1 (S1P) and S2P at the C-terminus and the N-terminal bZIP component is translocated to the nucleus, where it activates the expression of salt stress response gene…	BZIP17 At2g40950
O22224	cellular organisms, Eukaryota, Viridiplantae, Streptophyta, Streptophytina, Embryophyta, Tracheophyta, Euphyllophyta, Spermatophyta, Magnoliophyta, Mesangiospermae, eudicotyledons, Gunneridae, Pentapetalae, rosids, malvids, Brassicales, Brassicaceae, Camelineae, Arabidopsis, Arabidopsis thaliana (Mouse-ear cress)	2759		NUP93A At2g41620 T32G6.14
O22493	cellular organisms, Eukaryota, Viridiplantae, Streptophyta, Streptophytina, Embryophyta, Tracheophyta, Euphyllophyta, Spermatophyta, Magnoliophyta, Mesangiospermae, eudicotyledons, Gunneridae, Pentapetalae, asterids, lamiids, Solanales, Solanaceae, Solanoideae, Solaneae, Solanum, Lycopersicon, Solanum lycopersicum (Tomato) (Lycopersicon esculentum)	2759		GSH1
O65751	cellular organisms, Eukaryota, Viridiplantae, Streptophyta, Streptophytina, Embryophyta, Tracheophyta, Euphyllophyta, Spermatophyta, Magnoliophyta, Mesangiospermae, eudicotyledons, Gunneridae, Pentapetalae, rosids, fabids, Fabales, Fabaceae, Papilionoideae, Cicereae, Cicer, Cicer arietinum (Chickpea) (Garbanzo)	2759	FUNCTION: Required for the assembly and/or stability of the 40S ribosomal subunit. Required for the processing of the 20S rRNA-precursor to mature 18S rRNA in a late step of the maturation of 40S ribosomal subunits. {ECO:0000255|HAMAP-Rule:MF_03015}.	RAP40
O22585	cellular organisms, Eukaryota, Viridiplantae, Streptophyta, Streptophytina, Embryophyta, Tracheophyta, Euphyllophyta, Spermatophyta, Magnoliophyta, Mesangiospermae, eudicotyledons, Gunneridae, Pentapetalae, rosids, fabids, Fabales, Fabaceae, Papilionoideae, Trifolieae, Medicago (medics), Medicago sativa (Alfalfa)	2759		BMY1 BA1
O22793	cellular organisms, Eukaryota, Viridiplantae, Streptophyta, Streptophytina, Embryophyta, Tracheophyta, Euphyllophyta, Spermatophyta, Magnoliophyta, Mesangiospermae, eudicotyledons, Gunneridae, Pentapetalae, rosids, malvids, Brassicales, Brassicaceae, Camelineae, Arabidopsis, Arabidopsis thaliana (Mouse-ear cress)	2759	FUNCTION: Involved in plastid rRNA processing and consequently in translation and early chloroplast differentiation (PubMed:12678554). Involved in organellar RNA editing. Required for the processing of multiple editing sites in plastids (PubMed:22411807, PubMed:23818871). {ECO:0000269|PubMed:12678554, ECO:0000269|PubMed:22411807, ECO:0000269|PubMed:23818871}.	MORF2 DAL1 RIP2 At2g33430
O22799	cellular organisms, Eukaryota, Viridiplantae, Streptophyta, Streptophytina, Embryophyta, Tracheophyta, Euphyllophyta, Spermatophyta, Magnoliophyta, Mesangiospermae, eudicotyledons, Gunneridae, Pentapetalae, rosids, malvids, Brassicales, Brassicaceae, Camelineae, Arabidopsis, Arabidopsis thaliana (Mouse-ear cress)	2759		At2g33490 F4P9.26
O22808	cellular organisms, Eukaryota, Viridiplantae, Streptophyta, Streptophytina, Embryophyta, Tracheophyta, Euphyllophyta, Spermatophyta, Magnoliophyta, Mesangiospermae, eudicotyledons, Gunneridae, Pentapetalae, rosids, malvids, Brassicales, Brassicaceae, Camelineae, Arabidopsis, Arabidopsis thaliana (Mouse-ear cress)	2759	FUNCTION: May recognize microbe-derived N-acetylglucosamine (NAG)-containing ligands. {ECO:0000250}.	LYK5 At2g33580 F4P9.35
O22822	cellular organisms, Eukaryota, Viridiplantae, Streptophyta, Streptophytina, Embryophyta, Tracheophyta, Euphyllophyta, Spermatophyta, Magnoliophyta, Mesangiospermae, eudicotyledons, Gunneridae, Pentapetalae, rosids, malvids, Brassicales, Brassicaceae, Camelineae, Arabidopsis, Arabidopsis thaliana (Mouse-ear cress)	2759	FUNCTION: Glycosyltransferase that glucosylates benzoic acid and derivatives. Substrate preference is benzoic acid > salicylic acid (SA) > 3-hydroxybenzoic acid > 4-hydroxybenzoic acid. Catalyzes the formation of both SA 2-O-beta-D-glucoside (SAG) and SA glucose ester (SGE). Has high affinity for the tryptophan precursor anthranilate. Catalyzes the formation of anthranilate glucose ester. Is the …	UGT74F2 GT SAGT1 SGT1 At2g43820 F18O19.7
O22907	cellular organisms, Eukaryota, Viridiplantae, Streptophyta, Streptophytina, Embryophyta, Tracheophyta, Euphyllophyta, Spermatophyta, Magnoliophyta, Mesangiospermae, eudicotyledons, Gunneridae, Pentapetalae, rosids, malvids, Brassicales, Brassicaceae, Camelineae, Arabidopsis, Arabidopsis thaliana (Mouse-ear cress)	2759		RH24 At2g47330 T8I13.17
O22938	cellular organisms, Eukaryota, Viridiplantae, Streptophyta, Streptophytina, Embryophyta, Tracheophyta, Euphyllophyta, Spermatophyta, Magnoliophyta, Mesangiospermae, eudicotyledons, Gunneridae, Pentapetalae, rosids, malvids, Brassicales, Brassicaceae, Camelineae, Arabidopsis, Arabidopsis thaliana (Mouse-ear cress)	2759	FUNCTION: Leucine-rich repeat receptor-like protein kinase that may play a role in vascular tissues development. {ECO:0000250|UniProtKB:Q9SJQ1}.	PXC3 At2g41820 T11A7.8
O22993	cellular organisms, Eukaryota, Viridiplantae, Streptophyta, Streptophytina, Embryophyta, Tracheophyta, Euphyllophyta, Spermatophyta, Magnoliophyta, Mesangiospermae, eudicotyledons, Gunneridae, Pentapetalae, rosids, malvids, Brassicales, Brassicaceae, Camelineae, Arabidopsis, Arabidopsis thaliana (Mouse-ear cress)	2759	FUNCTION: Functions in chloroplast biogenesis and chloroplast division (PubMed:10417716, PubMed:22900897). Required for plastid development during embryogenesis (PubMed:22900897, PubMed:24964212). Might be involved in chaperone functions or play a structural role in the thylakoid FtsH complex (PubMed:12185496). {ECO:0000269|PubMed:10417716, ECO:0000269|PubMed:22900897, ECO:0000269|PubMed:24964212…	FTSHI1 ARC1 At4g23940 T19F6.22 T32A16.10
O23144	cellular organisms, Eukaryota, Viridiplantae, Streptophyta, Streptophytina, Embryophyta, Tracheophyta, Euphyllophyta, Spermatophyta, Magnoliophyta, Mesangiospermae, eudicotyledons, Gunneridae, Pentapetalae, rosids, malvids, Brassicales, Brassicaceae, Camelineae, Arabidopsis, Arabidopsis thaliana (Mouse-ear cress)	2759	FUNCTION: Promotes AHA1 plasma membrane ATPase activity by binding to a site different from the 14-3-3 binding site. {ECO:0000269|PubMed:12182706, ECO:0000269|PubMed:16279950}.	PPI1 At4g27500 F27G19.100
O23299	cellular organisms, Eukaryota, Viridiplantae, Streptophyta, Streptophytina, Embryophyta, Tracheophyta, Euphyllophyta, Spermatophyta, Magnoliophyta, Mesangiospermae, eudicotyledons, Gunneridae, Pentapetalae, rosids, malvids, Brassicales, Brassicaceae, Camelineae, Arabidopsis, Arabidopsis thaliana (Mouse-ear cress)	2759	FUNCTION: Able to isomerize both 3-cis and 3-trans double bonds into the 2-trans form in a range of enoyl-CoA species. Essential for the beta oxidation of unsaturated fatty acids (PubMed:18657232). Involved with IBR1 and IBR3 in the peroxisomal beta-oxidation of indole-3-butyric acid (IBA) to form indole-3-acetic acid (IAA), a biologically active auxin (PubMed:20562230). {ECO:0000269|PubMed:18657…	ECI2 IBR10 At4g14430 dl3255c
O23372	cellular organisms, Eukaryota, Viridiplantae, Streptophyta, Streptophytina, Embryophyta, Tracheophyta, Euphyllophyta, Spermatophyta, Magnoliophyta, Mesangiospermae, eudicotyledons, Gunneridae, Pentapetalae, rosids, malvids, Brassicales, Brassicaceae, Camelineae, Arabidopsis, Arabidopsis thaliana (Mouse-ear cress)	2759	FUNCTION: Histone methyltransferase specifically required for trimethylation of 'Lys-4' of histone H3 (H3K4me3) and is crucial for both sporophyte and gametophyte development (PubMed:21037105, PubMed:20937886).	ATXR3 SDG2 SET2 At4g15180 dl3635w FCAALL.214
O23461	cellular organisms, Eukaryota, Viridiplantae, Streptophyta, Streptophytina, Embryophyta, Tracheophyta, Euphyllophyta, Spermatophyta, Magnoliophyta, Mesangiospermae, eudicotyledons, Gunneridae, Pentapetalae, rosids, malvids, Brassicales, Brassicaceae, Camelineae, Arabidopsis, Arabidopsis thaliana (Mouse-ear cress)	2759	FUNCTION: Arabinose kinase. Involved in the salvage pathway which converts free L-arabinose to UDP-L-arabinose. May play a role in arabinose transport. {ECO:0000269|PubMed:10344205}.	ARA1 ISA1 At4g16130 dl4105w FCAALL.288
O23661	cellular organisms, Eukaryota, Viridiplantae, Streptophyta, Streptophytina, Embryophyta, Tracheophyta, Euphyllophyta, Spermatophyta, Magnoliophyta, Mesangiospermae, eudicotyledons, Gunneridae, Pentapetalae, rosids, malvids, Brassicales, Brassicaceae, Camelineae, Arabidopsis, Arabidopsis thaliana (Mouse-ear cress)	2759	FUNCTION: Auxin response factors (ARFs) are transcriptional factors that binds specifically to the DNA sequence 5'-TGTCTC-3' found in the auxin-responsive promoter elements (AuxREs). Could act as transcriptional activator or repressor. Formation of heterodimers with Aux/IAA proteins may alter their ability to modulate early auxin response genes expression. Involved in the establishment or elabora…	ARF3 ETT At2g33860 T1B8.30
O23826	cellular organisms, Eukaryota, Viridiplantae, Streptophyta, Streptophytina, Embryophyta, Tracheophyta, Euphyllophyta, Spermatophyta, Magnoliophyta, Mesangiospermae, eudicotyledons, Gunneridae, Pentapetalae, asterids, lamiids, Solanales, Solanaceae, Nicotianoideae, Nicotianeae, Nicotiana, Nicotiana tabacum (Common tobacco)	2759	FUNCTION: Responsible for microtubule translocation. May be important for the organization of phragmoplast-specific arrays of microtubules (PubMed:7983184). Plays an essential role in stabilizing the mitotic spindle. Required during mitotic cytokinesis (By similarity). {ECO:0000250|UniProtKB:F4IIS5, ECO:0000269|PubMed:7983184}.	KIN5C TKRP125
O24160	cellular organisms, Eukaryota, Viridiplantae, Streptophyta, Streptophytina, Embryophyta, Tracheophyta, Euphyllophyta, Spermatophyta, Magnoliophyta, Mesangiospermae, eudicotyledons, Gunneridae, Pentapetalae, asterids, lamiids, Solanales, Solanaceae, Nicotianoideae, Nicotianeae, Nicotiana, Nicotiana tabacum (Common tobacco)	2759	FUNCTION: Transcriptional activator that binds specifically to the DNA sequence 5'-TGACG-3'. Recognizes ocs elements like the as-1 motif of the cauliflower mosaic virus 35S promoter. Binding to the as-1-like cis elements mediate auxin- and salicylic acid-inducible transcription.	TGA21
O24467	cellular organisms, Eukaryota, Viridiplantae, Streptophyta, Streptophytina, Embryophyta, Tracheophyta, Euphyllophyta, Spermatophyta, Magnoliophyta, Mesangiospermae, eudicotyledons, Gunneridae, Pentapetalae, rosids, fabids, Rosales, Rosaceae, Maloideae, Amygdaleae, Prunus, Prunus armeniaca (Apricot) (Armeniaca vulgaris)	2759
O24617	cellular organisms, Eukaryota, Viridiplantae, Streptophyta, Streptophytina, Embryophyta, Tracheophyta, Euphyllophyta, Spermatophyta, Magnoliophyta, Mesangiospermae, eudicotyledons, Gunneridae, Pentapetalae, rosids, malvids, Brassicales, Brassicaceae, Camelineae, Arabidopsis, Arabidopsis thaliana (Mouse-ear cress)	2759	FUNCTION: Component of the post-replicative DNA mismatch repair system (MMR). Forms three different heterodimers: MutS alpha (MSH2-MSH6 heterodimer), MutS beta (MSH2-MSH3 heterodimer) and MutS gamma (MSH2-MSH7 heterodimer) which binds to DNA mismatches thereby initiating DNA repair. MutS alpha and MutS beta recognize single base mismatches and trinucleotide insertion-deletion loops (IDL) in the D…	MSH2 At3g18524 MYF24.25
O48520	cellular organisms, Eukaryota, Viridiplantae, Streptophyta, Streptophytina, Embryophyta, Tracheophyta, Euphyllophyta, Spermatophyta, Magnoliophyta, Mesangiospermae, eudicotyledons, Gunneridae, Pentapetalae, rosids, malvids, Brassicales, Brassicaceae, Camelineae, Arabidopsis, Arabidopsis thaliana (Mouse-ear cress)	2759	FUNCTION: The function of the small subunit is not yet clear.	POLD2 At2g42120 T24P15.3
O48651	cellular organisms, Eukaryota, Viridiplantae, Streptophyta, Streptophytina, Embryophyta, Tracheophyta, Euphyllophyta, Spermatophyta, Magnoliophyta, Mesangiospermae, eudicotyledons, Gunneridae, Pentapetalae, asterids, campanulids, Apiales, Apiineae, Araliaceae, Panax, Panax ginseng (Korean ginseng)	2759	FUNCTION: Catalyzes the first oxygenation step in sterol biosynthesis and is suggested to be one of the rate-limiting enzymes in this pathway. {ECO:0000250|UniProtKB:Q9SM02}.
O48700	cellular organisms, Eukaryota, Viridiplantae, Streptophyta, Streptophytina, Embryophyta, Tracheophyta, Euphyllophyta, Spermatophyta, Magnoliophyta, Mesangiospermae, eudicotyledons, Gunneridae, Pentapetalae, rosids, malvids, Brassicales, Brassicaceae, Camelineae, Arabidopsis, Arabidopsis thaliana (Mouse-ear cress)	2759	FUNCTION: Functions as an E3 ubiquitin ligase. {ECO:0000250}.	PUB6 At1g24330 F3I6.27
O48713	cellular organisms, Eukaryota, Viridiplantae, Streptophyta, Streptophytina, Embryophyta, Tracheophyta, Euphyllophyta, Spermatophyta, Magnoliophyta, Mesangiospermae, eudicotyledons, Gunneridae, Pentapetalae, rosids, malvids, Brassicales, Brassicaceae, Camelineae, Arabidopsis, Arabidopsis thaliana (Mouse-ear cress)	2759	FUNCTION: Auxiliary spliceosomal protein involved in splicing of specific pre-mRNAs that affect multiple aspects of development. {ECO:0000269|PubMed:19734266}.	SMU2 At2g26460 T9J22.13
O48723	cellular organisms, Eukaryota, Viridiplantae, Streptophyta, Streptophytina, Embryophyta, Tracheophyta, Euphyllophyta, Spermatophyta, Magnoliophyta, Mesangiospermae, eudicotyledons, Gunneridae, Pentapetalae, rosids, malvids, Brassicales, Brassicaceae, Camelineae, Arabidopsis, Arabidopsis thaliana (Mouse-ear cress)	2759	FUNCTION: Possesses non-specific lipolytic acyl hydrolase (LAH) activity. Catalyzes the hydrolysis of the galactolipids monogalactosyldiacylglycerol (MGDG) and digalactosyldiacylglycerol (DGDG), and less efficiently the phoshpolipids phosphatidylcholine (PC), phosphatidylethanolamine (PE), phosphatidylglycerol (PG), phosphatidic acid (PA), phosphatidylserine (PS) and phosphatidylinositol (PI). Fa…	PLP2 At2g26560 T9J22.23
O48781	cellular organisms, Eukaryota, Viridiplantae, Streptophyta, Streptophytina, Embryophyta, Tracheophyta, Euphyllophyta, Spermatophyta, Magnoliophyta, Mesangiospermae, eudicotyledons, Gunneridae, Pentapetalae, rosids, malvids, Brassicales, Brassicaceae, Camelineae, Arabidopsis, Arabidopsis thaliana (Mouse-ear cress)	2759		SPX2 At2g26660 F18A8.3
O48837	cellular organisms, Eukaryota, Viridiplantae, Streptophyta, Streptophytina, Embryophyta, Tracheophyta, Euphyllophyta, Spermatophyta, Magnoliophyta, Mesangiospermae, eudicotyledons, Gunneridae, Pentapetalae, rosids, malvids, Brassicales, Brassicaceae, Camelineae, Arabidopsis, Arabidopsis thaliana (Mouse-ear cress)	2759		LECRKS2 AP4.3A At2g32800 F24L7.6
O48844	cellular organisms, Eukaryota, Viridiplantae, Streptophyta, Streptophytina, Embryophyta, Tracheophyta, Euphyllophyta, Spermatophyta, Magnoliophyta, Mesangiospermae, eudicotyledons, Gunneridae, Pentapetalae, rosids, malvids, Brassicales, Brassicaceae, Camelineae, Arabidopsis, Arabidopsis thaliana (Mouse-ear cress)	2759	FUNCTION: Acts as a regulatory subunit of the 26 proteasome which is involved in the ATP-dependent degradation of ubiquitinated proteins. {ECO:0000250}.	RPN2A At2g32730 F24L7.13
O48847	cellular organisms, Eukaryota, Viridiplantae, Streptophyta, Streptophytina, Embryophyta, Tracheophyta, Euphyllophyta, Spermatophyta, Magnoliophyta, Mesangiospermae, eudicotyledons, Gunneridae, Pentapetalae, rosids, malvids, Brassicales, Brassicaceae, Camelineae, Arabidopsis, Arabidopsis thaliana (Mouse-ear cress)	2759	FUNCTION: Transcription repressor subunit of the SEU-SLK1 and SEU-SLK2 transcriptional corepressor of abiotic stress (e.g. salt and osmotic stress) response genes, by means of an epigenetic process involving histone modification (e.g. H3K9 and H3K14 acetylation), probably by recruiting HDAC, to facilitate the condensation of chromatin thus preventing transcription at the target genes (PubMed:2456…	LUH MUM1 At2g32700 F24L7.16
O48915	cellular organisms, Eukaryota, Viridiplantae, Streptophyta, Streptophytina, Embryophyta, Tracheophyta, Euphyllophyta, Spermatophyta, Magnoliophyta, Mesangiospermae, eudicotyledons, Gunneridae, Pentapetalae, rosids, malvids, Brassicales, Brassicaceae, Camelineae, Arabidopsis, Arabidopsis thaliana (Mouse-ear cress)	2759	FUNCTION: Involved in disease resistance. Required for resistance conferred by multiple R genes recognizing different bacterial and oomycete pathogen isolates like avirulent P.syringae or H.parasitica (downy mildew). Required for the establishment of hypersensitive response (HR) and systemic acquired resistance (SAR) after infection with the bacterial pathogen P.syringae DC3000 carrying avrRpt2. …	NDR1 At3g20600 K10D20.24
O48921	cellular organisms, Eukaryota, Viridiplantae, Streptophyta, Streptophytina, Embryophyta, Tracheophyta, Euphyllophyta, Spermatophyta, Magnoliophyta, Mesangiospermae, eudicotyledons, Gunneridae, Pentapetalae, rosids, fabids, Fabales, Fabaceae, Papilionoideae, Phaseoleae, Glycine, Soja, Glycine max (Soybean) (Glycine hispida)	2759		CYP97B2
O49403	cellular organisms, Eukaryota, Viridiplantae, Streptophyta, Streptophytina, Embryophyta, Tracheophyta, Euphyllophyta, Spermatophyta, Magnoliophyta, Mesangiospermae, eudicotyledons, Gunneridae, Pentapetalae, rosids, malvids, Brassicales, Brassicaceae, Camelineae, Arabidopsis, Arabidopsis thaliana (Mouse-ear cress)	2759	FUNCTION: Transcriptional activator that specifically binds DNA sequence 5'-AGAAnnTTCT-3' known as heat shock promoter elements (HSE).	HSFA4A HSF15 HSF21 At4g18880 F13C5.50
O49429	cellular organisms, Eukaryota, Viridiplantae, Streptophyta, Streptophytina, Embryophyta, Tracheophyta, Euphyllophyta, Spermatophyta, Magnoliophyta, Mesangiospermae, eudicotyledons, Gunneridae, Pentapetalae, rosids, malvids, Brassicales, Brassicaceae, Camelineae, Arabidopsis, Arabidopsis thaliana (Mouse-ear cress)	2759	FUNCTION: Involved in organellar RNA editing. Required for the processing of numerous RNA editing sites in mitochondria (PubMed:22411807, PubMed:23818871). Binds to the mitochondrial MEF19 and MEF21 factors, two pentatricopeptide repeat-containing proteins involved in RNA editing (PubMed:22411807). {ECO:0000269|PubMed:22411807, ECO:0000269|PubMed:23818871}.	MORF1 RIP8 At4g20020
O49434	cellular organisms, Eukaryota, Viridiplantae, Streptophyta, Streptophytina, Embryophyta, Tracheophyta, Euphyllophyta, Spermatophyta, Magnoliophyta, Mesangiospermae, eudicotyledons, Gunneridae, Pentapetalae, rosids, malvids, Brassicales, Brassicaceae, Camelineae, Arabidopsis, Arabidopsis thaliana (Mouse-ear cress)	2759	FUNCTION: Involved in the catabolism of purine nucleotides. Can use allantoate as substrate, but not Nalpha-carbamoyl-L-Asp, Nalpha-carbamoyl-L-Ala or Nalpha-carbamoyl-Gly. The sequential activity of AAH, UGLYAH and UAH allows a complete purine breakdown without the intermediate generation of urea. {ECO:0000269|PubMed:16496096, ECO:0000269|PubMed:18065556, ECO:0000269|PubMed:19935661, ECO:0000269…	AAH At4g20070 F18F4.170
O49453	cellular organisms, Eukaryota, Viridiplantae, Streptophyta, Streptophytina, Embryophyta, Tracheophyta, Euphyllophyta, Spermatophyta, Magnoliophyta, Mesangiospermae, eudicotyledons, Gunneridae, Pentapetalae, rosids, malvids, Brassicales, Brassicaceae, Camelineae, Arabidopsis, Arabidopsis thaliana (Mouse-ear cress)	2759		At4g28440 F20O9.120
O49500	cellular organisms, Eukaryota, Viridiplantae, Streptophyta, Streptophytina, Embryophyta, Tracheophyta, Euphyllophyta, Spermatophyta, Magnoliophyta, Mesangiospermae, eudicotyledons, Gunneridae, Pentapetalae, rosids, malvids, Brassicales, Brassicaceae, Camelineae, Arabidopsis, Arabidopsis thaliana (Mouse-ear cress)	2759	FUNCTION: E3 ubiquitin-protein ligase that functions as regulator of MED25 stability by targeting MED25 for degradation in a RING-H2-dependent way. Proteasome-dependent degradation of MED25 seems to activate its function as positive regulator of FLOWERING LOCUS T (FT) and is important to induce the expression of FT and consequently to promote flowering. May function downstream of HAL3 and be requ…	MBR2 HIP1 At4g34040
O49545	cellular organisms, Eukaryota, Viridiplantae, Streptophyta, Streptophytina, Embryophyta, Tracheophyta, Euphyllophyta, Spermatophyta, Magnoliophyta, Mesangiospermae, eudicotyledons, Gunneridae, Pentapetalae, rosids, malvids, Brassicales, Brassicaceae, Camelineae, Arabidopsis, Arabidopsis thaliana (Mouse-ear cress)	2759	FUNCTION: Necessary for male gametophyte development, as well as ovule specification and function. Involved in cell-cell communication process required during early anther development, and regulating cell division and differentiation to organize cell layers. Required for the development of high-ordered vascular strands within the leaf and a correlated control of leaf shape, size and symmetry. May…	BAM1 At5g65700 F6H11.170 MPA24.5
O49840	cellular organisms, Eukaryota, Viridiplantae, Streptophyta, Streptophytina, Embryophyta, Tracheophyta, Euphyllophyta, Spermatophyta, Magnoliophyta, Mesangiospermae, eudicotyledons, Gunneridae, Pentapetalae, rosids, malvids, Brassicales, Brassicaceae, Camelineae, Arabidopsis, Arabidopsis thaliana (Mouse-ear cress)	2759		APK2B At2g02800 T20F6.6
O49954	cellular organisms, Eukaryota, Viridiplantae, Streptophyta, Streptophytina, Embryophyta, Tracheophyta, Euphyllophyta, Spermatophyta, Magnoliophyta, Mesangiospermae, eudicotyledons, Gunneridae, Pentapetalae, asterids, lamiids, Solanales, Solanaceae, Solanoideae, Solaneae, Solanum, Solanum tuberosum (Potato)	2759	FUNCTION: The glycine cleavage system catalyzes the degradation of glycine. The P protein binds the alpha-amino group of glycine through its pyridoxal phosphate cofactor; CO(2) is released and the remaining methylamine moiety is then transferred to the lipoamide cofactor of the H protein.	GDCSP
P49361	cellular organisms, Eukaryota, Viridiplantae, Streptophyta, Streptophytina, Embryophyta, Tracheophyta, Euphyllophyta, Spermatophyta, Magnoliophyta, Mesangiospermae, eudicotyledons, Gunneridae, Pentapetalae, asterids, campanulids, Asterales, Asteraceae, Asteroideae, Heliantheae alliance, Tageteae, Flaveria, Flaveria pringlei	2759	FUNCTION: The glycine cleavage system catalyzes the degradation of glycine. The P protein binds the alpha-amino group of glycine through its pyridoxal phosphate cofactor; CO(2) is released and the remaining methylamine moiety is then transferred to the lipoamide cofactor of the H protein.	GDCSPA
O75533	cellular organisms, Eukaryota, Opisthokonta, Metazoa, Eumetazoa, Bilateria, Deuterostomia, Chordata, Craniata, Vertebrata, Gnathostomata (jawed vertebrates), Teleostomi, Euteleostomi, Sarcopterygii, Dipnotetrapodomorpha, Tetrapoda, Amniota, Mammalia, Theria, Eutheria, Boreoeutheria, Euarchontoglires, Primates, Haplorrhini, Simiiformes, Catarrhini, Hominoidea (apes), Hominidae (great apes), Homini…	2759	FUNCTION: Subunit of the splicing factor SF3B required for 'A' complex assembly formed by the stable binding of U2 snRNP to the branchpoint sequence (BPS) in pre-mRNA. Sequence independent binding of SF3A/SF3B complex upstream of the branch site is essential, it may anchor U2 snRNP to the pre-mRNA. May also be involved in the assembly of the 'E' complex. Belongs also to the minor U12-dependent sp…	SF3B1 SAP155
O57683	cellular organisms, Eukaryota, Opisthokonta, Metazoa, Eumetazoa, Bilateria, Deuterostomia, Chordata, Craniata, Vertebrata, Gnathostomata (jawed vertebrates), Teleostomi, Euteleostomi, Sarcopterygii, Dipnotetrapodomorpha, Tetrapoda, Amphibia, Batrachia, Anura, Pipoidea, Pipidae, Xenopodinae, Xenopus, Xenopus, Xenopus laevis (African clawed frog)	2759	FUNCTION: Subunit of the splicing factor SF3B required for 'A' complex assembly formed by the stable binding of U2 snRNP to the branchpoint sequence (BPS) in pre-mRNA. Sequence independent binding of SF3A/SF3B complex upstream of the branch site is essential, it may anchor U2 snRNP to the pre-mRNA. May also be involved in the assembly of the 'E' complex. Belongs also to the minor U12-dependent sp…	sf3b1
O60100	cellular organisms, Eukaryota, Opisthokonta, Fungi, Dikarya, Ascomycota, Taphrinomycotina, Schizosaccharomycetes, Schizosaccharomycetales, Schizosaccharomycetaceae, Schizosaccharomyces, Schizosaccharomyces pombe (Fission yeast), Schizosaccharomyces pombe (strain 972 / ATCC 24843) (Fission yeast)	2759	FUNCTION: Required for nuclear protein import, its predominant substrate seems to be ribosomal proteins. Binds to nucleoporins and the GTP-bound form of gsp1 (Ran) (By similarity). {ECO:0000250}.	kap123 SPBC14F5.03c
O60306	cellular organisms, Eukaryota, Opisthokonta, Metazoa, Eumetazoa, Bilateria, Deuterostomia, Chordata, Craniata, Vertebrata, Gnathostomata (jawed vertebrates), Teleostomi, Euteleostomi, Sarcopterygii, Dipnotetrapodomorpha, Tetrapoda, Amniota, Mammalia, Theria, Eutheria, Boreoeutheria, Euarchontoglires, Primates, Haplorrhini, Simiiformes, Catarrhini, Hominoidea (apes), Hominidae (great apes), Homini…	2759	FUNCTION: Intron-binding spliceosomal protein required to link pre-mRNA splicing and snoRNP (small nucleolar ribonucleoprotein) biogenesis. Plays a key role in position-dependent assembly of intron-encoded box C/D small snoRNP, splicing being required for snoRNP assembly. May act by helping the folding of the snoRNA sequence. Binds to intron of pre-mRNAs in a sequence-independent manner, contacti…	AQR KIAA0560
O64530	cellular organisms, Eukaryota, Viridiplantae, Streptophyta, Streptophytina, Embryophyta, Tracheophyta, Euphyllophyta, Spermatophyta, Magnoliophyta, Mesangiospermae, eudicotyledons, Gunneridae, Pentapetalae, rosids, malvids, Brassicales, Brassicaceae, Camelineae, Arabidopsis, Arabidopsis thaliana (Mouse-ear cress)	2759	FUNCTION: Catalyzes the transfer of a sulfur ion from a donor to cyanide or to other thiol compounds. Substrate preference is 3-mercaptopyruvate > thiosulfate. Involved in embryo and seed development. {ECO:0000269|PubMed:10601861, ECO:0000269|PubMed:10951223, ECO:0000269|PubMed:12437129, ECO:0000269|PubMed:12482606, ECO:0000269|PubMed:21189252}.	STR1 MST1 RDH1 ST1 At1g79230 YUP8H12R.17
O64628	cellular organisms, Eukaryota, Viridiplantae, Streptophyta, Streptophytina, Embryophyta, Tracheophyta, Euphyllophyta, Spermatophyta, Magnoliophyta, Mesangiospermae, eudicotyledons, Gunneridae, Pentapetalae, rosids, malvids, Brassicales, Brassicaceae, Camelineae, Arabidopsis, Arabidopsis thaliana (Mouse-ear cress)	2759		At2g18990 F19F24.19
O64639	cellular organisms, Eukaryota, Viridiplantae, Streptophyta, Streptophytina, Embryophyta, Tracheophyta, Euphyllophyta, Spermatophyta, Magnoliophyta, Mesangiospermae, eudicotyledons, Gunneridae, Pentapetalae, rosids, malvids, Brassicales, Brassicaceae, Camelineae, Arabidopsis, Arabidopsis thaliana (Mouse-ear cress)	2759		At2g45590 F17K2.12
O64640	cellular organisms, Eukaryota, Viridiplantae, Streptophyta, Streptophytina, Embryophyta, Tracheophyta, Euphyllophyta, Spermatophyta, Magnoliophyta, Mesangiospermae, eudicotyledons, Gunneridae, Pentapetalae, rosids, malvids, Brassicales, Brassicaceae, Camelineae, Arabidopsis, Arabidopsis thaliana (Mouse-ear cress)	2759	FUNCTION: Carboxylesterase acting on esters with varying acyl chain length. {ECO:0000250}.	CXE8 At2g45600 17K2.13
O64769	cellular organisms, Eukaryota, Viridiplantae, Streptophyta, Streptophytina, Embryophyta, Tracheophyta, Euphyllophyta, Spermatophyta, Magnoliophyta, Mesangiospermae, eudicotyledons, Gunneridae, Pentapetalae, rosids, malvids, Brassicales, Brassicaceae, Camelineae, Arabidopsis, Arabidopsis thaliana (Mouse-ear cress)	2759	FUNCTION: Probable potassium transporter.	POT11 KUP11 At2g35060 F19I3.29
O64966	cellular organisms, Eukaryota, Viridiplantae, Streptophyta, Streptophytina, Embryophyta, Tracheophyta, Euphyllophyta, Spermatophyta, Magnoliophyta, Mesangiospermae, eudicotyledons, Gunneridae, Pentapetalae, rosids, malvids, Malvales, Malvaceae, Malvoideae, Gossypium, Gossypium hirsutum (Upland cotton) (Gossypium mexicanum)	2759	FUNCTION: Catalyzes the synthesis of mevalonate. The specific precursor of all isoprenoid compounds present in plants.	HMG1
O65020	cellular organisms, Eukaryota, Viridiplantae, Streptophyta, Streptophytina, Embryophyta, Tracheophyta, Euphyllophyta, Spermatophyta, Magnoliophyta, Mesangiospermae, eudicotyledons, Gunneridae, Pentapetalae, rosids, malvids, Brassicales, Brassicaceae, Camelineae, Arabidopsis, Arabidopsis thaliana (Mouse-ear cress)	2759	FUNCTION: Essential regulator of the ethylene pathway, which acts by regulating the stability of 1-aminocyclopropane-1-carboxylate synthase (ACS) enzymes. May act as a substrate-specific adapter that connects ACS enzymes, such as ACS5, to ubiquitin ligase complexes, leading to proteasomal degradation of ACS enzymes. {ECO:0000269|PubMed:15118728, ECO:0000269|PubMed:16091151, ECO:0000269|PubMed:188…	ETO1 At3g51770 ATEM1.2
O65351	cellular organisms, Eukaryota, Viridiplantae, Streptophyta, Streptophytina, Embryophyta, Tracheophyta, Euphyllophyta, Spermatophyta, Magnoliophyta, Mesangiospermae, eudicotyledons, Gunneridae, Pentapetalae, rosids, malvids, Brassicales, Brassicaceae, Camelineae, Arabidopsis, Arabidopsis thaliana (Mouse-ear cress)	2759	FUNCTION: Serine protease. Has a substrate preference for the hydrophobic residues Phe and Ala and the basic residue Asp in the P1 position, and for Asp, Leu or Ala in the P1' position (PubMed:12413398). Essential for mucilage release from seed coats. Triggers the accumulation and/or activation of cell wall modifying enzymes necessary either for the loosening of the outer primary cell wall, or to…	SBT1.7 ARA12 ASP48 SLP1 At5g67360 K8K14.8
O65420	cellular organisms, Eukaryota, Viridiplantae, Streptophyta, Streptophytina, Embryophyta, Tracheophyta, Euphyllophyta, Spermatophyta, Magnoliophyta, Mesangiospermae, eudicotyledons, Gunneridae, Pentapetalae, rosids, malvids, Brassicales, Brassicaceae, Camelineae, Arabidopsis, Arabidopsis thaliana (Mouse-ear cress)	2759	FUNCTION: May be involved in plant development. {ECO:0000269|PubMed:17158584}.	VAL3 HSL2 At4g21550 F18E5.170
O65570	cellular organisms, Eukaryota, Viridiplantae, Streptophyta, Streptophytina, Embryophyta, Tracheophyta, Euphyllophyta, Spermatophyta, Magnoliophyta, Mesangiospermae, eudicotyledons, Gunneridae, Pentapetalae, rosids, malvids, Brassicales, Brassicaceae, Camelineae, Arabidopsis, Arabidopsis thaliana (Mouse-ear cress)	2759	FUNCTION: Binds actin and actin filament bundles in a Ca(2+)-insensitive manner, but caps the barbed end of actin filaments and is able to sever them in a calcium-dependent manner. Involved in root hair growth through regulating actin organization in a Ca(2+)-dependent manner. {ECO:0000269|PubMed:21275995, ECO:0000269|PubMed:22019634}.	VLN4 At4g30160 F6G3.190 F9N11.10
O65573	cellular organisms, Eukaryota, Viridiplantae, Streptophyta, Streptophytina, Embryophyta, Tracheophyta, Euphyllophyta, Spermatophyta, Magnoliophyta, Mesangiospermae, eudicotyledons, Gunneridae, Pentapetalae, rosids, malvids, Brassicales, Brassicaceae, Camelineae, Arabidopsis, Arabidopsis thaliana (Mouse-ear cress)	2759		PIPC At5g58720 MZN1.16
O65717	cellular organisms, Eukaryota, Viridiplantae, Streptophyta, Streptophytina, Embryophyta, Tracheophyta, Euphyllophyta, Spermatophyta, Magnoliophyta, Mesangiospermae, eudicotyledons, Gunneridae, Pentapetalae, rosids, malvids, Brassicales, Brassicaceae, Camelineae, Arabidopsis, Arabidopsis thaliana (Mouse-ear cress)	2759	FUNCTION: Acts as cyclic nucleotide-gated ion channel. Can be activated by cyclic AMP which leads to an opening of the cation channel. May be responsible for cAMP-induced calcium entry in cells and thus should be involved in the calcium signal transduction. Could transport K(+), Na(+) and Pb(2+). {ECO:0000269|PubMed:11115134, ECO:0000269|PubMed:11842144}.	CNGC1 At5g53130 MFH8.6
O69809	cellular organisms, Bacteria, Terrabacteria group, Actinobacteria, Actinobacteria (high G+C Gram-positive bacteria), Streptomycetales, Streptomycetaceae, Streptomyces, Streptomyces albidoflavus group, Streptomyces coelicolor, Streptomyces coelicolor (strain ATCC BAA-471 / A3(2) / M145)	2	FUNCTION: Catalyzes the stereospecific hydrolysis of the cyclic amide bond of D-hydantoin derivatives. {ECO:0000250}.	hyuA SCO6415 SC1A6.04
O74777	cellular organisms, Eukaryota, Opisthokonta, Fungi, Dikarya, Ascomycota, Taphrinomycotina, Schizosaccharomycetes, Schizosaccharomycetales, Schizosaccharomycetaceae, Schizosaccharomyces, Schizosaccharomyces pombe (Fission yeast), Schizosaccharomyces pombe (strain 972 / ATCC 24843) (Fission yeast)	2759	FUNCTION: Required for 40S ribosome biogenesis. Involved in nucleolar processing of pre-18S ribosomal RNA and ribosome assembly. {ECO:0000269|PubMed:10947840}.	mis3 krr1 SPBC25B2.05
Q1JPZ7	cellular organisms, Eukaryota, Opisthokonta, Metazoa, Eumetazoa, Bilateria, Deuterostomia, Chordata, Craniata, Vertebrata, Gnathostomata (jawed vertebrates), Teleostomi, Euteleostomi, Actinopterygii, Actinopteri, Neopterygii, Teleostei, Osteoglossocephalai, Clupeocephala, Otomorpha, Ostariophysi, Otophysa, Cypriniphysae, Cypriniformes, Cyprinoidea, Cyprinidae, Danio, Danio rerio (Zebrafish) (Brac…	2759	FUNCTION: Involved in pre-mRNA splicing. {ECO:0000250}.	prpf39 si:dz261o22.3
O80452	cellular organisms, Eukaryota, Viridiplantae, Streptophyta, Streptophytina, Embryophyta, Tracheophyta, Euphyllophyta, Spermatophyta, Magnoliophyta, Mesangiospermae, eudicotyledons, Gunneridae, Pentapetalae, rosids, malvids, Brassicales, Brassicaceae, Camelineae, Arabidopsis, Arabidopsis thaliana (Mouse-ear cress)	2759	FUNCTION: AMP deaminase plays a critical role in energy metabolism. Essential for the transition from zygote to embryo. {ECO:0000269|PubMed:15918887}.	AMPD FAC1 At2g38280 F16M14.21
O80462	cellular organisms, Eukaryota, Viridiplantae, Streptophyta, Streptophytina, Embryophyta, Tracheophyta, Euphyllophyta, Spermatophyta, Magnoliophyta, Mesangiospermae, eudicotyledons, Gunneridae, Pentapetalae, rosids, malvids, Brassicales, Brassicaceae, Camelineae, Arabidopsis, Arabidopsis thaliana (Mouse-ear cress)	2759	FUNCTION: Guanine nucleotide-binding proteins (G proteins) are involved as modulators or transducers in various transmembrane signaling systems (By similarity). Binds GTP with specificity. Plays a role in the root morphogenesis by regulation of the cell proliferation. {ECO:0000250, ECO:0000269|PubMed:17999646}.	XLG1 XLG At2g23460 F26B6.11
O80492	cellular organisms, Eukaryota, Viridiplantae, Streptophyta, Streptophytina, Embryophyta, Tracheophyta, Euphyllophyta, Spermatophyta, Magnoliophyta, Mesangiospermae, eudicotyledons, Gunneridae, Pentapetalae, rosids, malvids, Brassicales, Brassicaceae, Camelineae, Arabidopsis, Arabidopsis thaliana (Mouse-ear cress)	2759		At1g09160 T12M4.15
O80565	cellular organisms, Eukaryota, Viridiplantae, Streptophyta, Streptophytina, Embryophyta, Tracheophyta, Euphyllophyta, Spermatophyta, Magnoliophyta, Mesangiospermae, eudicotyledons, Gunneridae, Pentapetalae, rosids, malvids, Brassicales, Brassicaceae, Camelineae, Arabidopsis, Arabidopsis thaliana (Mouse-ear cress)	2759	FUNCTION: Voltage-dependent peptide-sensitive high conductance rectifying cation channel with a strong affinity for TIC32 that is imported into the chloroplast. Conductance is pH-dependent decreasing with decreasing pH values. {ECO:0000269|PubMed:16624824}.	OEP37 At2g43950 F6E13.8
O80653	cellular organisms, Eukaryota, Viridiplantae, Streptophyta, Streptophytina, Embryophyta, Tracheophyta, Euphyllophyta, Spermatophyta, Magnoliophyta, Mesangiospermae, eudicotyledons, Gunneridae, Pentapetalae, rosids, malvids, Brassicales, Brassicaceae, Camelineae, Arabidopsis, Arabidopsis thaliana (Mouse-ear cress)	2759	FUNCTION: Splicing factor involved in post-transcriptional regulation of circadian clock and flowering time genes. Associates with the pre-mRNA of PRR7, PRR9, ELF3 and GI, and is necessary for the regulation of their alternative splicing and mRNA maturation. Probably involved in splice site recognition. {ECO:0000269|PubMed:19765229, ECO:0000269|PubMed:22942380}.	SKIP EIP1 At1g77180 T14N5.5
O80674	cellular organisms, Eukaryota, Viridiplantae, Streptophyta, Streptophytina, Embryophyta, Tracheophyta, Euphyllophyta, Spermatophyta, Magnoliophyta, Mesangiospermae, eudicotyledons, Gunneridae, Pentapetalae, rosids, malvids, Brassicales, Brassicaceae, Camelineae, Arabidopsis, Arabidopsis thaliana (Mouse-ear cress)	2759		BHLH106 EN56 At2g41130 T3K9.10
O80742	cellular organisms, Eukaryota, Viridiplantae, Streptophyta, Streptophytina, Embryophyta, Tracheophyta, Euphyllophyta, Spermatophyta, Magnoliophyta, Mesangiospermae, eudicotyledons, Gunneridae, Pentapetalae, rosids, malvids, Brassicales, Brassicaceae, Camelineae, Arabidopsis, Arabidopsis thaliana (Mouse-ear cress)	2759	FUNCTION: Functions as an E3 ubiquitin ligase. {ECO:0000250}.	PUB19 At1g60190 T13D8.8
O80932	cellular organisms, Eukaryota, Viridiplantae, Streptophyta, Streptophytina, Embryophyta, Tracheophyta, Euphyllophyta, Spermatophyta, Magnoliophyta, Mesangiospermae, eudicotyledons, Gunneridae, Pentapetalae, rosids, malvids, Brassicales, Brassicaceae, Camelineae, Arabidopsis, Arabidopsis thaliana (Mouse-ear cress)	2759	FUNCTION: Causes loosening and extension of plant cell walls by disrupting non-covalent bonding between cellulose microfibrils and matrix glucans. No enzymatic activity has been found (By similarity). {ECO:0000250}.	EXPA3 EXP3 At2g37640 F13M22.14
O80959	cellular organisms, Eukaryota, Viridiplantae, Streptophyta, Streptophytina, Embryophyta, Tracheophyta, Euphyllophyta, Spermatophyta, Magnoliophyta, Mesangiospermae, eudicotyledons, Gunneridae, Pentapetalae, rosids, malvids, Brassicales, Brassicaceae, Camelineae, Arabidopsis, Arabidopsis thaliana (Mouse-ear cress)	2759	FUNCTION: Possesses non-specific lipolytic acyl hydrolase (LAH) activity. Hydrolyzes phospholipids as well as galactolipids. May play a role in disease resistance (By similarity). {ECO:0000250}.	PLP6 At2g39220 T16B24.14
O80977	cellular organisms, Eukaryota, Viridiplantae, Streptophyta, Streptophytina, Embryophyta, Tracheophyta, Euphyllophyta, Spermatophyta, Magnoliophyta, Mesangiospermae, eudicotyledons, Gunneridae, Pentapetalae, rosids, malvids, Brassicales, Brassicaceae, Camelineae, Arabidopsis, Arabidopsis thaliana (Mouse-ear cress)	2759	FUNCTION: Vacuolar-sorting receptor (VSR) involved in clathrin-coated vesicles sorting from Golgi apparatus to vacuoles. {ECO:0000250}.	VSR3 BP80A' ELP2A At2g14740 F26C24.12
O80983	cellular organisms, Eukaryota, Viridiplantae, Streptophyta, Streptophytina, Embryophyta, Tracheophyta, Euphyllophyta, Spermatophyta, Magnoliophyta, Mesangiospermae, eudicotyledons, Gunneridae, Pentapetalae, rosids, malvids, Brassicales, Brassicaceae, Camelineae, Arabidopsis, Arabidopsis thaliana (Mouse-ear cress)	2759	FUNCTION: Probable ATP-dependent zinc metallopeptidase. Involved in the assembly and/or stability of the complex V of the mitochondrial oxidative phosphorylation system. {ECO:0000269|Ref.9}.	FTSH4 At2g26140 T19L18.5
O80988	cellular organisms, Eukaryota, Viridiplantae, Streptophyta, Streptophytina, Embryophyta, Tracheophyta, Euphyllophyta, Spermatophyta, Magnoliophyta, Mesangiospermae, eudicotyledons, Gunneridae, Pentapetalae, rosids, malvids, Brassicales, Brassicaceae, Camelineae, Arabidopsis, Arabidopsis thaliana (Mouse-ear cress)	2759	FUNCTION: The glycine decarboxylase (GDC) or glycine cleavage system catalyzes the degradation of glycine. The P protein binds the alpha-amino group of glycine through its pyridoxal phosphate cofactor; CO(2) is released and the remaining methylamine moiety is then transferred to the lipoamide cofactor of the H protein (By similarity). {ECO:0000250, ECO:0000269|PubMed:17496108}.	GLDP2 GDCSP GDP2 At2g26080 T19L18.11
O81004	cellular organisms, Eukaryota, Viridiplantae, Streptophyta, Streptophytina, Embryophyta, Tracheophyta, Euphyllophyta, Spermatophyta, Magnoliophyta, Mesangiospermae, eudicotyledons, Gunneridae, Pentapetalae, rosids, malvids, Brassicales, Brassicaceae, Camelineae, Arabidopsis, Arabidopsis thaliana (Mouse-ear cress)	2759		EMB2001 At2g22870 T20K9.8
O81283	cellular organisms, Eukaryota, Viridiplantae, Streptophyta, Streptophytina, Embryophyta, Tracheophyta, Euphyllophyta, Spermatophyta, Magnoliophyta, Mesangiospermae, eudicotyledons, Gunneridae, Pentapetalae, rosids, malvids, Brassicales, Brassicaceae, Camelineae, Arabidopsis, Arabidopsis thaliana (Mouse-ear cress)	2759	FUNCTION: GTPase involved in protein precursor import into chloroplasts. Seems to recognize chloroplast-destined precursor proteins and regulate their presentation to the translocation channel through GTP hydrolysis. Required for chloroplast biogenesis. Probably specialized in the import of nuclear encoded photosynthetic preproteins from the cytoplasm to the chloroplast. {ECO:0000269|PubMed:10646…	TOC159 PPI2 TOC160 TOC86 At4g02510 T10P11.19 T14P8.24
O81769	cellular organisms, Eukaryota, Viridiplantae, Streptophyta, Streptophytina, Embryophyta, Tracheophyta, Euphyllophyta, Spermatophyta, Magnoliophyta, Mesangiospermae, eudicotyledons, Gunneridae, Pentapetalae, rosids, malvids, Brassicales, Brassicaceae, Camelineae, Arabidopsis, Arabidopsis thaliana (Mouse-ear cress)	2759	FUNCTION: S-adenosyl-L-methionine-dependent methyltransferase that catalyzes four methylations of the modified target histidine residue in translation elongation factor 2 (EF-2), to form an intermediate called diphthine methyl ester. The four successive methylation reactions represent the second step of diphthamide biosynthesis. {ECO:0000250|UniProtKB:P32469}.	At4g31790 F28M20.20
O82150	cellular organisms, Eukaryota, Viridiplantae, Streptophyta, Streptophytina, Embryophyta, Tracheophyta, Euphyllophyta, Spermatophyta, Magnoliophyta, Mesangiospermae, eudicotyledons, Gunneridae, Pentapetalae, asterids, lamiids, Solanales, Solanaceae, Nicotianoideae, Nicotianeae, Nicotiana, Nicotiana tabacum (Common tobacco)	2759	FUNCTION: Seems to act as an ATP-dependent zinc metallopeptidase. {ECO:0000250}.	FTSH
O82199	cellular organisms, Eukaryota, Viridiplantae, Streptophyta, Streptophytina, Embryophyta, Tracheophyta, Euphyllophyta, Spermatophyta, Magnoliophyta, Mesangiospermae, eudicotyledons, Gunneridae, Pentapetalae, rosids, malvids, Brassicales, Brassicaceae, Camelineae, Arabidopsis, Arabidopsis thaliana (Mouse-ear cress)	2759		At2g19810 F6F22.16
O82265	cellular organisms, Eukaryota, Viridiplantae, Streptophyta, Streptophytina, Embryophyta, Tracheophyta, Euphyllophyta, Spermatophyta, Magnoliophyta, Mesangiospermae, eudicotyledons, Gunneridae, Pentapetalae, rosids, malvids, Brassicales, Brassicaceae, Camelineae, Arabidopsis, Arabidopsis thaliana (Mouse-ear cress)	2759	FUNCTION: Essential component of cohesin complex, a complex required for the cohesion of sister chromatids after DNA replication. The cohesin complex apparently forms a large proteinaceous ring within which sister chromatids can be trapped. At anaphase, the complex is cleaved and dissociates from chromatin, allowing sister chromatids to segregate. The cohesin complex may also play a role in spind…	SCC3 SA At2g47980 T9J23.3
O82307	cellular organisms, Eukaryota, Viridiplantae, Streptophyta, Streptophytina, Embryophyta, Tracheophyta, Euphyllophyta, Spermatophyta, Magnoliophyta, Mesangiospermae, eudicotyledons, Gunneridae, Pentapetalae, rosids, malvids, Brassicales, Brassicaceae, Camelineae, Arabidopsis, Arabidopsis thaliana (Mouse-ear cress)	2759		At2g25900 F17H15.7
O82318	cellular organisms, Eukaryota, Viridiplantae, Streptophyta, Streptophytina, Embryophyta, Tracheophyta, Euphyllophyta, Spermatophyta, Magnoliophyta, Mesangiospermae, eudicotyledons, Gunneridae, Pentapetalae, rosids, malvids, Brassicales, Brassicaceae, Camelineae, Arabidopsis, Arabidopsis thaliana (Mouse-ear cress)	2759		At2g25790 F17H15.18
O82491	cellular organisms, Eukaryota, Viridiplantae, Streptophyta, Streptophytina, Embryophyta, Tracheophyta, Euphyllophyta, Spermatophyta, Magnoliophyta, Mesangiospermae, eudicotyledons, Gunneridae, Pentapetalae, rosids, malvids, Brassicales, Brassicaceae, Camelineae, Arabidopsis, Arabidopsis thaliana (Mouse-ear cress)	2759	FUNCTION: Component of the FACT complex, a general chromatin factor that acts to reorganize nucleosomes. The FACT complex is involved in multiple processes that require DNA as a template such as mRNA elongation, DNA replication and DNA repair. During transcription elongation the FACT complex acts as a histone chaperone that both destabilizes and restores nucleosomal structure. It facilitates the …	SPT16 At4g10710 T12H20.3
O82645	cellular organisms, Eukaryota, Viridiplantae, Streptophyta, Streptophytina, Embryophyta, Tracheophyta, Euphyllophyta, Spermatophyta, Magnoliophyta, Mesangiospermae, eudicotyledons, Gunneridae, Pentapetalae, rosids, malvids, Brassicales, Brassicaceae, Camelineae, Arabidopsis, Arabidopsis thaliana (Mouse-ear cress)	2759	FUNCTION: Involved in the modulation of stomatal movement. Promotes stomatal opening. May play a role in the regulation of chitin signaling. May be involved in biotic and abiotic stress responses. {ECO:0000269|PubMed:22572939}.	IQM1 EDA39 At4g33050
O82796	cellular organisms, Eukaryota, Viridiplantae, Streptophyta, Streptophytina, Embryophyta, Tracheophyta, Euphyllophyta, Spermatophyta, Magnoliophyta, Mesangiospermae, eudicotyledons, Gunneridae, Pentapetalae, rosids, malvids, Brassicales, Brassicaceae, Camelineae, Arabidopsis, Arabidopsis thaliana (Mouse-ear cress)	2759	FUNCTION: Catalyzes the last step in the plastidial phosphorylated pathway of serine biosynthesis (PPSB). The reaction mechanism proceeds via the formation of a phosphoryl-enzyme intermediates. Required for embryo, pollen and root development. May be required preferentially for serine biosynthesis in non-photosynthetic tissues. {ECO:0000269|PubMed:10196182, ECO:0000269|PubMed:23771893}.	PSP PSP1 At1g18640 F26I16.2
O85746	cellular organisms, Bacteria, Proteobacteria, Gammaproteobacteria, Enterobacteriales, Enterobacteriaceae, Klebsiella, Klebsiella pneumoniae	2	FUNCTION: catalyzes the formation of methionine from 2-keto-4-methylthiobutyrate (KMTB) primarily using aromatic amino acids (tyrosine, phenylalanine and tryptophan) or glutamate as the amino donors. Histidine, leucine, asparagine, or arginine are also functional amino donors but to a lesser extent. Can also use alpha-ketoglutarate, oxaloacetate and pyruvate as the amino acceptors.	tyrB
P03396	Viruses, Retro-transcribing viruses, Retroviridae, Orthoretrovirinae, Alpharetrovirus, Rous sarcoma virus, Rous sarcoma virus (strain Prague C) (RSV-PrC)	10239	FUNCTION: The surface protein (SU) attaches the virus to the host cell by binding to its receptor. This interaction triggers the refolding of the transmembrane protein (TM) and is thought to activate its fusogenic potential by unmasking its fusion peptide. Fusion occurs at the host cell plasma membrane (By similarity). {ECO:0000250}.; FUNCTION: The transmembrane protein (TM) acts as a class I vir…	env
O94130	cellular organisms, Eukaryota, Opisthokonta, Fungi, Dikarya, Ascomycota, saccharomyceta, Pezizomycotina, leotiomyceta, sordariomyceta, Leotiomycetes, Helotiales, Sclerotiniaceae, Botrytis, Botryotinia fuckeliana (Noble rot fungus) (Botrytis cinerea)	2759	FUNCTION: Involved in carbon catabolite repression. Represses the transcription of a number of genes by binding to a GC-rich region in their promoter (By similarity). {ECO:0000250}.	creA
P06444	Viruses, Retro-transcribing viruses, Retroviridae, unclassified Retroviridae, Avian retroviruses, Avian myelocytomatosis virus HBI	10239		gag
P08770	cellular organisms, Eukaryota, Viridiplantae, Streptophyta, Streptophytina, Embryophyta, Tracheophyta, Euphyllophyta, Spermatophyta, Magnoliophyta, Mesangiospermae, Liliopsida, Petrosaviidae, commelinids, Poales, Poaceae, PACMAD clade, Panicoideae, Andropogonodae, Andropogoneae, Tripsacinae, Zea, Zea mays (Maize)	2759
P0A1T2	cellular organisms, Bacteria, Proteobacteria, Gammaproteobacteria, Enterobacteriales, Enterobacteriaceae, Salmonella, Salmonella choleraesuis, Salmonella enterica I, Salmonella typhimurium, Salmonella typhimurium (strain LT2 / SGSC1412 / ATCC 700720)	2		yceD g30k STM1190
P0A1W2	cellular organisms, Bacteria, Proteobacteria, Gammaproteobacteria, Enterobacteriales, Enterobacteriaceae, Salmonella, Salmonella choleraesuis, Salmonella enterica I, Salmonella typhimurium, Salmonella typhimurium (strain LT2 / SGSC1412 / ATCC 700720)	2		lepB STM2582
P0A3B4	cellular organisms, Bacteria, Proteobacteria, Gammaproteobacteria, Enterobacteriales, Enterobacteriaceae, Shigella, Shigella flexneri	2	FUNCTION: Not known; probably interacts with the ribosomes in a GTP dependent manner. {ECO:0000250}.	typA bipA SF3941 S3805
P0A9Q7	cellular organisms, Bacteria, Proteobacteria, Gammaproteobacteria, Enterobacteriales, Enterobacteriaceae, Escherichia, Escherichia coli, Escherichia coli (strain K12)	2	FUNCTION: This enzyme has three activities: ADH, ACDH, and PFL-deactivase. In aerobic conditions it acts as a hydrogen peroxide scavenger. The PFL deactivase activity catalyzes the quenching of the pyruvate-formate-lyase catalyst in an iron, NAD, and CoA dependent reaction.	adhE ana b1241 JW1228
P0ABH9	cellular organisms, Bacteria, Proteobacteria, Gammaproteobacteria, Enterobacteriales, Enterobacteriaceae, Escherichia, Escherichia coli, Escherichia coli (strain K12)	2	FUNCTION: ATP-dependent specificity component of the ClpAP protease. It directs the protease to specific substrates. It has unfoldase activity. The primary function of the ClpA-ClpP complex appears to be the degradation of unfolded or abnormal proteins.	clpA lopD b0882 JW0866
P0ACI2	cellular organisms, Bacteria, Proteobacteria, Gammaproteobacteria, Enterobacteriales, Enterobacteriaceae, Shigella, Shigella flexneri	2	FUNCTION: Binds to the right arm of the replication origin oriC of the chromosome. Rob binding may influence the formation of the nucleoprotein structure, required for oriC function in the initiation of replication (By similarity). {ECO:0000250}.	rob SF4428 S4699
P0ADY1	cellular organisms, Bacteria, Proteobacteria, Gammaproteobacteria, Enterobacteriales, Enterobacteriaceae, Escherichia, Escherichia coli, Escherichia coli (strain K12)	2	FUNCTION: PPIases accelerate the folding of proteins. Seems to be involved in the folding of outer membrane proteins. Its preference at the P1 position of the peptide substrate is Glu > Leu > Ala > His > Val > Phe > Ile > Gly > Lys > Thr.	ppiD ybaU b0441 JW0431
P0C2F6	cellular organisms, Eukaryota, Viridiplantae, Streptophyta, Streptophytina, Embryophyta, Tracheophyta, Euphyllophyta, Spermatophyta, Magnoliophyta, Mesangiospermae, eudicotyledons, Gunneridae, Pentapetalae, rosids, malvids, Brassicales, Brassicaceae, Camelineae, Arabidopsis, Arabidopsis thaliana (Mouse-ear cress)	2759		At1g65750 F1E22.12
P0C7P8	cellular organisms, Eukaryota, Viridiplantae, Streptophyta, Streptophytina, Embryophyta, Tracheophyta, Euphyllophyta, Spermatophyta, Magnoliophyta, Mesangiospermae, eudicotyledons, Gunneridae, Pentapetalae, rosids, malvids, Brassicales, Brassicaceae, Camelineae, Arabidopsis, Arabidopsis thaliana (Mouse-ear cress)	2759	FUNCTION: Transcription factor that may regulate root development. {ECO:0000250}.	EMB1444 At1g06150 T21E18.20
P0C895	cellular organisms, Eukaryota, Viridiplantae, Streptophyta, Streptophytina, Embryophyta, Tracheophyta, Euphyllophyta, Spermatophyta, Magnoliophyta, Mesangiospermae, eudicotyledons, Gunneridae, Pentapetalae, rosids, malvids, Brassicales, Brassicaceae, Camelineae, Arabidopsis, Arabidopsis thaliana (Mouse-ear cress)	2759		At2g30105 T27E13.16
P0CH30	cellular organisms, Eukaryota, Viridiplantae, Streptophyta, Streptophytina, Embryophyta, Tracheophyta, Euphyllophyta, Spermatophyta, Magnoliophyta, Mesangiospermae, eudicotyledons, Gunneridae, Pentapetalae, rosids, malvids, Malvales, Malvaceae, Malvoideae, Gossypium, Gossypium hirsutum (Upland cotton) (Gossypium mexicanum)	2759	FUNCTION: E3 ubiquitin-protein ligase which accepts ubiquitin from an E2 ubiquitin-conjugating enzyme in the form of a thioester and then directly transfers the ubiquitin to targeted substrates. Promotes polyubiquitination of target proteins. {ECO:0000269|PubMed:20376576}.	RING1
P10978	cellular organisms, Eukaryota, Viridiplantae, Streptophyta, Streptophytina, Embryophyta, Tracheophyta, Euphyllophyta, Spermatophyta, Magnoliophyta, Mesangiospermae, eudicotyledons, Gunneridae, Pentapetalae, asterids, lamiids, Solanales, Solanaceae, Nicotianoideae, Nicotianeae, Nicotiana, Nicotiana tabacum (Common tobacco)	2759
P38460	cellular organisms, Eukaryota, Viridiplantae, Streptophyta, Streptophytina, Embryophyta, Marchantiophyta, Marchantiopsida, Marchantiidae, Marchantiales, Marchantiaceae, Marchantia, Marchantia polymorpha (Liverwort) (Marchantia aquatica)	2759		YMF17
P16273	cellular organisms, Eukaryota, Viridiplantae, Streptophyta, Streptophytina, Embryophyta, Tracheophyta, Euphyllophyta, Spermatophyta, Magnoliophyta, Mesangiospermae, Liliopsida, Petrosaviidae, commelinids, Poales, Poaceae, BOP clade, Pooideae, Triticodae, Triticeae, Hordeinae, Hordeum, Hordeum vulgare (Barley)	2759
P17328	cellular organisms, Bacteria, Proteobacteria, Gammaproteobacteria, Enterobacteriales, Enterobacteriaceae, Salmonella, Salmonella choleraesuis, Salmonella enterica I, Salmonella typhimurium, Salmonella typhimurium (strain LT2 / SGSC1412 / ATCC 700720)	2	FUNCTION: Part of the ProU ABC transporter complex involved in glycine betaine and proline betaine uptake. Probably responsible for energy coupling to the transport system. {ECO:0000250|UniProtKB:P14175}.	proV STM2809
P17886	cellular organisms, Eukaryota, Opisthokonta, Metazoa, Eumetazoa, Bilateria, Protostomia, Ecdysozoa, Panarthropoda, Arthropoda, Mandibulata, Pancrustacea, Hexapoda, Insecta, Dicondylia, Pterygota (winged insects), Neoptera, Endopterygota, Diptera, Brachycera, Muscomorpha, Eremoneura, Cyclorrhapha, Schizophora, Acalyptratae, Ephydroidea, Drosophilidae (pomace flies), Drosophilinae, Drosophilini, Dr…	2759	FUNCTION: May be involved in pre-mRNA splicing process. Involved in neurogenesis. {ECO:0000269|PubMed:12163015, ECO:0000269|PubMed:2044955}.	crn CG3193
Q04716	cellular organisms, Eukaryota, Viridiplantae, Streptophyta, Streptophytina, Embryophyta, Tracheophyta, Euphyllophyta, Spermatophyta, Magnoliophyta, Mesangiospermae, eudicotyledons, Gunneridae, Pentapetalae, asterids, lamiids, Solanales, Solanaceae, Petunioideae, Petunia, Petunia hybrida (Petunia)	2759		YRPS3
P18616	cellular organisms, Eukaryota, Viridiplantae, Streptophyta, Streptophytina, Embryophyta, Tracheophyta, Euphyllophyta, Spermatophyta, Magnoliophyta, Mesangiospermae, eudicotyledons, Gunneridae, Pentapetalae, rosids, malvids, Brassicales, Brassicaceae, Camelineae, Arabidopsis, Arabidopsis thaliana (Mouse-ear cress)	2759	FUNCTION: DNA-dependent RNA polymerase catalyzes the transcription of DNA into RNA using the four ribonucleoside triphosphates as substrates. Largest and catalytic component of RNA polymerase II which synthesizes mRNA precursors and many functional non-coding RNAs. Forms the polymerase active center together with the second largest subunit. Pol II is the central component of the basal RNA polymer…	NRPB1 RPB1 RPB205 RPII At4g35800 F4B14.70
P19211	cellular organisms, Eukaryota, Opisthokonta, Fungi, Dikarya, Ascomycota, saccharomyceta, Saccharomycotina (true yeasts), Saccharomycetes, Saccharomycetales (budding yeasts), Saccharomycetaceae, Saccharomyces, Saccharomyces cerevisiae (Baker's yeast), Saccharomyces cerevisiae (strain ATCC 204508 / S288c) (Baker's yeast)	2759	FUNCTION: mRNA-binding protein involved in translation elongation. Has an important function at the level of mRNA turnover, probably acting downstream of decapping. Involved in actin dynamics and cell cycle progression, mRNA decay and probably in a pathway involved in stress response and maintenance of cell wall integrity. Essential for polarized growth, a process necessary for G1/S transition. M…	ANB1 HYP1 TIF51B YJR047C J1651
P19824	cellular organisms, Eukaryota, Viridiplantae, Chlorophyta, Chlorophyceae, Chlamydomonadales, Chlamydomonadaceae, Chlamydomonas, Chlamydomonas reinhardtii (Chlamydomonas smithii)	2759		PRKA
P20967	cellular organisms, Eukaryota, Opisthokonta, Fungi, Dikarya, Ascomycota, saccharomyceta, Saccharomycotina (true yeasts), Saccharomycetes, Saccharomycetales (budding yeasts), Saccharomycetaceae, Saccharomyces, Saccharomyces cerevisiae (Baker's yeast), Saccharomyces cerevisiae (strain ATCC 204508 / S288c) (Baker's yeast)	2759	FUNCTION: The 2-oxoglutarate dehydrogenase complex catalyzes the overall conversion of 2-oxoglutarate to succinyl-CoA and CO(2). It contains multiple copies of three enzymatic components: 2-oxoglutarate dehydrogenase (E1), dihydrolipoamide succinyltransferase (E2) and lipoamide dehydrogenase (E3). {ECO:0000269|PubMed:11926067, ECO:0000269|PubMed:2503710, ECO:0000269|PubMed:8299151}.	KGD1 OGD1 YIL125W
P21616	cellular organisms, Eukaryota, Viridiplantae, Streptophyta, Streptophytina, Embryophyta, Tracheophyta, Euphyllophyta, Spermatophyta, Magnoliophyta, Mesangiospermae, eudicotyledons, Gunneridae, Pentapetalae, rosids, fabids, Fabales, Fabaceae, Papilionoideae, Phaseoleae, Vigna, Vigna radiata (Mung bean), Vigna radiata var. radiata (Mung bean) (Phaseolus aureus)	2759	FUNCTION: Proton-translocating inorganic pyrophosphatase that contributes to the transtonoplast (from cytosol to vacuole lumen) H(+)-electrochemical potential difference. It establishes a proton gradient of similar and often greater magnitude than the H(+)-ATPase on the same membrane. {ECO:0000269|PubMed:10477275, ECO:0000269|PubMed:22456709, ECO:0000269|PubMed:2555340, ECO:0000269|PubMed:9489011…
P22036	cellular organisms, Bacteria, Proteobacteria, Gammaproteobacteria, Enterobacteriales, Enterobacteriaceae, Salmonella, Salmonella choleraesuis, Salmonella enterica I, Salmonella typhimurium, Salmonella typhimurium (strain LT2 / SGSC1412 / ATCC 700720)	2	FUNCTION: Mediates magnesium influx to the cytosol.	mgtB STM3763
Q02217	cellular organisms, Eukaryota, Opisthokonta, Fungi, Dikarya, Ascomycota, saccharomyceta, Saccharomycotina (true yeasts), Saccharomycetes, Saccharomycetales (budding yeasts), Saccharomycetaceae, Saccharomyces, Saccharomyces cerevisiae (Baker's yeast), Saccharomyces cerevisiae (strain ATCC 204508 / S288c) (Baker's yeast)	2759		YEL034C-A
P23301	cellular organisms, Eukaryota, Opisthokonta, Fungi, Dikarya, Ascomycota, saccharomyceta, Saccharomycotina (true yeasts), Saccharomycetes, Saccharomycetales (budding yeasts), Saccharomycetaceae, Saccharomyces, Saccharomyces cerevisiae (Baker's yeast), Saccharomyces cerevisiae (strain ATCC 204508 / S288c) (Baker's yeast)	2759	FUNCTION: mRNA-binding protein involved in translation elongation. Has an important function at the level of mRNA turnover, probably acting downstream of decapping. Involved in actin dynamics and cell cycle progression, mRNA decay and probably in a pathway involved in stress response and maintenance of cell wall integrity. Essential for polarized growth, a process necessary for G1/S transition. M…	HYP2 TIF51A YEL034W SYGP-ORF21
P23865	cellular organisms, Bacteria, Proteobacteria, Gammaproteobacteria, Enterobacteriales, Enterobacteriaceae, Escherichia, Escherichia coli, Escherichia coli (strain K12)	2	FUNCTION: Involved in the cleavage of a C-terminal peptide of 11 residues from the precursor form of penicillin-binding protein 3 (PBP3). May be involved in protection of the bacterium from thermal and osmotic stresses.	prc tsp b1830 JW1819
P23980	cellular organisms, Eukaryota, Viridiplantae, Streptophyta, Streptophytina, Embryophyta, Tracheophyta, Euphyllophyta, Spermatophyta, Magnoliophyta, Mesangiospermae, eudicotyledons, Gunneridae, Pentapetalae, asterids, lamiids, Solanales, Solanaceae, Solanoideae, Solaneae, Solanum, Lycopersicon, Solanum lycopersicum (Tomato) (Lycopersicon esculentum)	2759	FUNCTION: The plasma membrane ATPase of plants and fungi is a hydrogen ion pump. The proton gradient it generates drives the active transport of nutrients by H(+)-symport. The resulting external acidification and/or internal alkinization may mediate growth responses.	LHA2
P27572	cellular organisms, Eukaryota, Viridiplantae, Streptophyta, Streptophytina, Embryophyta, Tracheophyta, Euphyllophyta, Spermatophyta, Magnoliophyta, Mesangiospermae, Liliopsida, Petrosaviidae, commelinids, Poales, Poaceae, BOP clade, Pooideae, Triticodae, Triticeae, Triticinae, Triticum, Triticum aestivum (Wheat)	2759	FUNCTION: Core subunit of the mitochondrial membrane respiratory chain NADH dehydrogenase (Complex I) that is believed to belong to the minimal assembly required for catalysis. Complex I functions in the transfer of electrons from NADH to the respiratory chain. The immediate electron acceptor for the enzyme is believed to be ubiquinone (By similarity). {ECO:0000250}.	ND4 NAD4
P29057	cellular organisms, Eukaryota, Viridiplantae, Streptophyta, Streptophytina, Embryophyta, Tracheophyta, Euphyllophyta, Spermatophyta, Magnoliophyta, Mesangiospermae, eudicotyledons, Gunneridae, Pentapetalae, rosids, fabids, Malpighiales, Euphorbiaceae, Crotonoideae, Micrandreae, Hevea, Hevea brasiliensis (Para rubber tree) (Siphonia brasiliensis)	2759	FUNCTION: Catalyzes the synthesis of mevalonate. The specific precursor of all isoprenoid compounds present in plants.	HMGR1
P29677	cellular organisms, Eukaryota, Viridiplantae, Streptophyta, Streptophytina, Embryophyta, Tracheophyta, Euphyllophyta, Spermatophyta, Magnoliophyta, Mesangiospermae, eudicotyledons, Gunneridae, Pentapetalae, asterids, lamiids, Solanales, Solanaceae, Solanoideae, Solaneae, Solanum, Solanum tuberosum (Potato)	2759	FUNCTION: Cleaves presequences (transit peptides) from mitochondrial protein precursors. {ECO:0000250}.; FUNCTION: This is a component of the ubiquinol-cytochrome c reductase complex (complex III or cytochrome b-c1 complex), which is part of the mitochondrial respiratory chain. Mediate formation of the complex between cytochromes c and c1.	MPP
P30182	cellular organisms, Eukaryota, Viridiplantae, Streptophyta, Streptophytina, Embryophyta, Tracheophyta, Euphyllophyta, Spermatophyta, Magnoliophyta, Mesangiospermae, eudicotyledons, Gunneridae, Pentapetalae, rosids, malvids, Brassicales, Brassicaceae, Camelineae, Arabidopsis, Arabidopsis thaliana (Mouse-ear cress)	2759	FUNCTION: Control of topological states of DNA by transient breakage and subsequent rejoining of DNA strands. Topoisomerase II makes double-strand breaks.	TOP2 At3g23890 F14O13.7
P30924	cellular organisms, Eukaryota, Viridiplantae, Streptophyta, Streptophytina, Embryophyta, Tracheophyta, Euphyllophyta, Spermatophyta, Magnoliophyta, Mesangiospermae, eudicotyledons, Gunneridae, Pentapetalae, asterids, lamiids, Solanales, Solanaceae, Solanoideae, Solaneae, Solanum, Solanum tuberosum (Potato)	2759	FUNCTION: Catalyzes the formation of the alpha-1,6-glucosidic linkages in starch by scission of a 1,4-alpha-linked oligosaccharide from growing alpha-1,4-glucan chains and the subsequent attachment of the oligosaccharide to the alpha-1,6 position.	SBE1 SBE
P34802	cellular organisms, Eukaryota, Viridiplantae, Streptophyta, Streptophytina, Embryophyta, Tracheophyta, Euphyllophyta, Spermatophyta, Magnoliophyta, Mesangiospermae, eudicotyledons, Gunneridae, Pentapetalae, rosids, malvids, Brassicales, Brassicaceae, Camelineae, Arabidopsis, Arabidopsis thaliana (Mouse-ear cress)	2759	FUNCTION: Heterodimeric geranyl(geranyl)-diphosphate (GPP) synthase large subunit. In vitro, the large subunit catalyzes mainly the trans-addition of the three molecules of IPP onto DMAPP to form geranylgeranyl pyrophosphate while the small subunit alone is inactive. Upon association of the two subunits, the product profile changes and the production of gerany-diphosphate is strongly increased. {…	GGPPS1 GGPPS11 GGPS1 At4g36810 C7A10.550
P35595	cellular organisms, Bacteria, Terrabacteria group, Firmicutes, Bacilli, Lactobacillales, Streptococcaceae, Streptococcus, Streptococcus pneumoniae, Streptococcus pneumoniae serotype 4 (strain ATCC BAA-334 / TIGR4)	2	FUNCTION: The phosphoenolpyruvate-dependent sugar phosphotransferase system (sugar PTS), a major carbohydrate active -transport system, catalyzes the phosphorylation of incoming sugar substrates concomitantly with their translocation across the cell membrane. This system is involved in glucose transport. {ECO:0000250}.	exp5 SP_0758
P35685	cellular organisms, Eukaryota, Viridiplantae, Streptophyta, Streptophytina, Embryophyta, Tracheophyta, Euphyllophyta, Spermatophyta, Magnoliophyta, Mesangiospermae, Liliopsida, Petrosaviidae, commelinids, Poales, Poaceae, BOP clade, Oryzoideae, Oryzeae, Oryzinae, Oryza, Oryza sativa (Rice), Oryza sativa subsp. japonica (Rice)	2759		RPL7A-1 Os08g0326400 LOC_Os08g23710 OJ1136_A10.108 P0703C03.43
P36444	cellular organisms, Eukaryota, Viridiplantae, Streptophyta, Streptophytina, Embryophyta, Tracheophyta, Euphyllophyta, Spermatophyta, Magnoliophyta, Mesangiospermae, eudicotyledons, Gunneridae, Pentapetalae, asterids, campanulids, Asterales, Asteraceae, Asteroideae, Heliantheae alliance, Tageteae, Flaveria, Flaveria pringlei	2759	FUNCTION: The chloroplastic ME isoform decarboxylates malate shuttled from neighboring mesophyll cells. The CO(2) released is then refixed by ribulose-bisphosphate carboxylase. This pathway eliminates the photorespiratory loss of CO(2) that occurs in most plants.	MODA
P38450	cellular organisms, Eukaryota, Viridiplantae, Streptophyta, Streptophytina, Embryophyta, Marchantiophyta, Marchantiopsida, Marchantiidae, Marchantiales, Marchantiaceae, Marchantia, Marchantia polymorpha (Liverwort) (Marchantia aquatica)	2759		YMF1
P38672	cellular organisms, Eukaryota, Opisthokonta, Fungi, Dikarya, Ascomycota, saccharomyceta, Pezizomycotina, leotiomyceta, sordariomyceta, Sordariomycetes, Sordariomycetidae, Sordariales, Sordariaceae, Neurospora, Neurospora crassa, Neurospora crassa (strain ATCC 24698 / 74-OR23-1A / CBS 708.71 / DSM 1257 / FGSC 987)	2759	FUNCTION: mRNA-binding protein involved in translation elongation. Has an important function at the level of mRNA turnover, probably acting downstream of decapping. Involved in actin dynamics and cell cycle progression, mRNA decay and probably in a pathway involved in stress response and maintenance of cell wall integrity. Functions as a regulator of apoptosis (By similarity). {ECO:0000250}.	tif-51 NCU05274
P40235	cellular organisms, Eukaryota, Opisthokonta, Fungi, Dikarya, Ascomycota, Taphrinomycotina, Schizosaccharomycetes, Schizosaccharomycetales, Schizosaccharomycetaceae, Schizosaccharomyces, Schizosaccharomyces pombe (Fission yeast), Schizosaccharomyces pombe (strain 972 / ATCC 24843) (Fission yeast)	2759	FUNCTION: Involved in DNA repair. Has a probable role in repairing alkylated DNA and may regulate the activity of protein(s) involved in double strand break repair caused by gamma rays.	hhp1 SPBC3H7.15
A0A023PZI9	cellular organisms, Eukaryota, Opisthokonta, Fungi, Dikarya, Ascomycota, saccharomyceta, Saccharomycotina (true yeasts), Saccharomycetes, Saccharomycetales (budding yeasts), Saccharomycetaceae, Saccharomyces, Saccharomyces cerevisiae (Baker's yeast), Saccharomyces cerevisiae (strain ATCC 204508 / S288c) (Baker's yeast)	2759		YHR182C-A
P42158	cellular organisms, Eukaryota, Viridiplantae, Streptophyta, Streptophytina, Embryophyta, Tracheophyta, Euphyllophyta, Spermatophyta, Magnoliophyta, Mesangiospermae, eudicotyledons, Gunneridae, Pentapetalae, rosids, malvids, Brassicales, Brassicaceae, Camelineae, Arabidopsis, Arabidopsis thaliana (Mouse-ear cress)	2759	FUNCTION: Casein kinases are operationally defined by their preferential utilization of acidic proteins such as caseins as substrates. It can phosphorylate a large number of proteins.	At4g26100 F20B18.210
P42347	cellular organisms, Eukaryota, Viridiplantae, Streptophyta, Streptophytina, Embryophyta, Tracheophyta, Euphyllophyta, Spermatophyta, Magnoliophyta, Mesangiospermae, eudicotyledons, Gunneridae, Pentapetalae, rosids, fabids, Fabales, Fabaceae, Papilionoideae, Phaseoleae, Glycine, Soja, Glycine max (Soybean) (Glycine hispida)	2759	FUNCTION: Associated with membrane proliferation.
P42738	cellular organisms, Eukaryota, Viridiplantae, Streptophyta, Streptophytina, Embryophyta, Tracheophyta, Euphyllophyta, Spermatophyta, Magnoliophyta, Mesangiospermae, eudicotyledons, Gunneridae, Pentapetalae, rosids, malvids, Brassicales, Brassicaceae, Camelineae, Arabidopsis, Arabidopsis thaliana (Mouse-ear cress)	2759	FUNCTION: May play a role in chloroplast biogenesis. {ECO:0000305}.	CM1 At3g29200 MXO21.4
P42744	cellular organisms, Eukaryota, Viridiplantae, Streptophyta, Streptophytina, Embryophyta, Tracheophyta, Euphyllophyta, Spermatophyta, Magnoliophyta, Mesangiospermae, eudicotyledons, Gunneridae, Pentapetalae, rosids, malvids, Brassicales, Brassicaceae, Camelineae, Arabidopsis, Arabidopsis thaliana (Mouse-ear cress)	2759	FUNCTION: Regulatory subunit of the dimeric ECR1-AXR1 E1 enzyme. E1 activates NEDD8/RUB1 by first adenylating its C-terminal glycine residue with ATP, thereafter linking this residue to the side chain of the catalytic cysteine, yielding a NEDD8-ECR1 thioester and free AMP. E1 finally transfers NEDD8 to the catalytic cysteine of RCE1. Plays an important role in auxin response (PubMed:8321287). Reg…	AXR1 At1g05180 YUP8H12.21
P42793	cellular organisms, Eukaryota, Viridiplantae, Streptophyta, Streptophytina, Embryophyta, Tracheophyta, Euphyllophyta, Spermatophyta, Magnoliophyta, Mesangiospermae, eudicotyledons, Gunneridae, Pentapetalae, rosids, malvids, Brassicales, Brassicaceae, Camelineae, Arabidopsis, Arabidopsis thaliana (Mouse-ear cress)	2759		RPL5 AtMg00210
P43254	cellular organisms, Eukaryota, Viridiplantae, Streptophyta, Streptophytina, Embryophyta, Tracheophyta, Euphyllophyta, Spermatophyta, Magnoliophyta, Mesangiospermae, eudicotyledons, Gunneridae, Pentapetalae, rosids, malvids, Brassicales, Brassicaceae, Camelineae, Arabidopsis, Arabidopsis thaliana (Mouse-ear cress)	2759	FUNCTION: E3 ubiquitin-protein ligase that acts as a repressor of photomorphogenesis and as an activator of etiolation in darkness. E3 ubiquitin ligases accept ubiquitin from an E2 ubiquitin-conjugating enzyme in the form of a thioester and then directly transfers the ubiquitin to targeted substrates. Represses photomorphogenesis in darkness by mediating ubiquitination and subsequent proteasomal …	COP1 At2g32950 T21L14.11
P43289	cellular organisms, Eukaryota, Viridiplantae, Streptophyta, Streptophytina, Embryophyta, Tracheophyta, Euphyllophyta, Spermatophyta, Magnoliophyta, Mesangiospermae, eudicotyledons, Gunneridae, Pentapetalae, rosids, malvids, Brassicales, Brassicaceae, Camelineae, Arabidopsis, Arabidopsis thaliana (Mouse-ear cress)	2759	FUNCTION: May mediate extracellular signals to regulate transcription in differentiating cells.	ASK3 At3g05840 F10A16.14
P45524	cellular organisms, Bacteria, Proteobacteria, Gammaproteobacteria, Enterobacteriales, Enterobacteriaceae, Escherichia, Escherichia coli, Escherichia coli (strain K12)	2		yheT b3353 JW3316
P46474	cellular organisms, Bacteria, Proteobacteria, Gammaproteobacteria, Enterobacteriales, Enterobacteriaceae, Escherichia, Escherichia coli, Escherichia coli (strain K12)	2		yhdP yhdQ yhdR b4472 JW5542
P46607	cellular organisms, Eukaryota, Viridiplantae, Streptophyta, Streptophytina, Embryophyta, Tracheophyta, Euphyllophyta, Spermatophyta, Magnoliophyta, Mesangiospermae, eudicotyledons, Gunneridae, Pentapetalae, rosids, malvids, Brassicales, Brassicaceae, Camelineae, Arabidopsis, Arabidopsis thaliana (Mouse-ear cress)	2759	FUNCTION: Probable transcription factor required for correct morphological development and maturation of trichomes as well as for normal development of seed coat mucilage. Regulates the frequency of trichome initiation and determines trichome spacing. {ECO:0000269|PubMed:11844112}.	GL2 ATHB10 At1g79840 F19K16.20
P46875	cellular organisms, Eukaryota, Viridiplantae, Streptophyta, Streptophytina, Embryophyta, Tracheophyta, Euphyllophyta, Spermatophyta, Magnoliophyta, Mesangiospermae, eudicotyledons, Gunneridae, Pentapetalae, rosids, malvids, Brassicales, Brassicaceae, Camelineae, Arabidopsis, Arabidopsis thaliana (Mouse-ear cress)	2759	FUNCTION: Possible role in mitosis.	ATK3 KATC At5g54670 K5F14.1 MRB17.18
P48417	cellular organisms, Eukaryota, Viridiplantae, Streptophyta, Streptophytina, Embryophyta, Tracheophyta, Euphyllophyta, Spermatophyta, Magnoliophyta, Mesangiospermae, eudicotyledons, Gunneridae, Pentapetalae, rosids, fabids, Malpighiales, Linaceae, Linum, Linum usitatissimum (Flax) (Linum humile)	2759	FUNCTION: Involved in the biosynthesis of jasmonic acid, a growth regulator that is implicated also as a signaling molecule in plant defense. Acts on a number of unsaturated fatty-acid hydroperoxides, forming the corresponding allene oxides.	CYP74A CYP74
P48422	cellular organisms, Eukaryota, Viridiplantae, Streptophyta, Streptophytina, Embryophyta, Tracheophyta, Euphyllophyta, Spermatophyta, Magnoliophyta, Mesangiospermae, eudicotyledons, Gunneridae, Pentapetalae, rosids, malvids, Brassicales, Brassicaceae, Camelineae, Arabidopsis, Arabidopsis thaliana (Mouse-ear cress)	2759	FUNCTION: Catalyzes the omega-hydroxylation of various fatty acids (FA). Acts on saturated and unsaturated fatty acids with chain lengths from C12 to C18 but not on hexadecane. {ECO:0000269|PubMed:15709153, ECO:0000269|PubMed:17427946, ECO:0000269|PubMed:9500987}.	CYP86A1 CYP86 HORST At5g58860 K19M22.6
P48578	cellular organisms, Eukaryota, Viridiplantae, Streptophyta, Streptophytina, Embryophyta, Tracheophyta, Euphyllophyta, Spermatophyta, Magnoliophyta, Mesangiospermae, eudicotyledons, Gunneridae, Pentapetalae, rosids, malvids, Brassicales, Brassicaceae, Camelineae, Arabidopsis, Arabidopsis thaliana (Mouse-ear cress)	2759		PP2A3 EP7 PP2A4 At3g58500 F14P22.90
P48981	cellular organisms, Eukaryota, Viridiplantae, Streptophyta, Streptophytina, Embryophyta, Tracheophyta, Euphyllophyta, Spermatophyta, Magnoliophyta, Mesangiospermae, eudicotyledons, Gunneridae, Pentapetalae, rosids, fabids, Rosales, Rosaceae, Maloideae, Maleae, Malus, Malus domestica (Apple) (Pyrus malus)	2759	FUNCTION: Involved in cell wall degradation. Degrades polysaccharides containing beta-(1-->4)-linked galactans, acting as an exo-(1-->4)-beta-D-galactanase.
P49388	cellular organisms, Eukaryota, Viridiplantae, Streptophyta, Streptophytina, Embryophyta, Tracheophyta, Euphyllophyta, Spermatophyta, Magnoliophyta, Mesangiospermae, eudicotyledons, Gunneridae, Pentapetalae, rosids, malvids, Brassicales, Brassicaceae, Brassiceae, Brassica, Brassica napus (Rape)	2759		RPL5
P49598	cellular organisms, Eukaryota, Viridiplantae, Streptophyta, Streptophytina, Embryophyta, Tracheophyta, Euphyllophyta, Spermatophyta, Magnoliophyta, Mesangiospermae, eudicotyledons, Gunneridae, Pentapetalae, rosids, malvids, Brassicales, Brassicaceae, Camelineae, Arabidopsis, Arabidopsis thaliana (Mouse-ear cress)	2759	FUNCTION: Major negative regulator of abscisic acid (ABA) responses during seed germination and cold acclimation. Confers insensitivity to ABA. Modulates negatively the AKT2/3 activity, which mediates K(+) transport and membrane polarization during stress situations, probably by dephosphorylation. Prevent stomata closure by inactivating the S-type anion efflux channel SLAC1 and its activator SRK2…	PP2CA AHG3 At3g11410 F24K9.8
P49608	cellular organisms, Eukaryota, Viridiplantae, Streptophyta, Streptophytina, Embryophyta, Tracheophyta, Euphyllophyta, Spermatophyta, Magnoliophyta, Mesangiospermae, eudicotyledons, Gunneridae, Pentapetalae, rosids, fabids, Cucurbitales, Cucurbitaceae, Cucurbiteae, Cucurbita (marrows), Cucurbita maxima (Pumpkin) (Winter squash)	2759	FUNCTION: Catalyzes the isomerization of citrate to isocitrate via cis-aconitate. {ECO:0000250}.
P53143	cellular organisms, Eukaryota, Opisthokonta, Fungi, Dikarya, Ascomycota, saccharomyceta, Saccharomycotina (true yeasts), Saccharomycetes, Saccharomycetales (budding yeasts), Saccharomycetaceae, Saccharomyces, Saccharomyces cerevisiae (Baker's yeast), Saccharomyces cerevisiae (strain ATCC 204508 / S288c) (Baker's yeast)	2759		YGL102C
P49661	cellular organisms, Eukaryota, Viridiplantae, Streptophyta, Streptophytina, Embryophyta, Tracheophyta, Euphyllophyta, Spermatophyta, Magnoliophyta, Mesangiospermae, Liliopsida, Petrosaviidae, commelinids, Poales, Poaceae, BOP clade, Oryzoideae, Oryzeae, Oryzinae, Oryza, Oryza sativa (Rice), Oryza sativa subsp. japonica (Rice)	2759	FUNCTION: The coatomer is a cytosolic protein complex that binds to dilysine motifs and reversibly associates with Golgi non-clathrin-coated vesicles, which further mediate biosynthetic protein transport from the ER, via the Golgi up to the trans Golgi network. Coatomer complex is required for budding from Golgi membranes, and is essential for the retrograde Golgi-to-ER transport of dilysine-tagg…	Os01g0833700 LOC_Os01g61710 P0460C04.25
P20561	Viruses, dsDNA viruses, no RNA stage, Poxviridae, Chordopoxvirinae, Orthopoxvirus, Vaccinia virus, Vaccinia virus (strain Copenhagen) (VACV)	10239		F ORF C
O94085	cellular organisms, Eukaryota, Opisthokonta, Fungi, Dikarya, Ascomycota, saccharomyceta, Saccharomycotina (true yeasts), Saccharomycetes, Saccharomycetales (budding yeasts), Saccharomycetaceae, Saccharomyces, Saccharomyces cerevisiae (Baker's yeast), Saccharomyces cerevisiae (strain ATCC 204508 / S288c) (Baker's yeast)	2759		YLR339C
P51094	cellular organisms, Eukaryota, Viridiplantae, Streptophyta, Streptophytina, Embryophyta, Tracheophyta, Euphyllophyta, Spermatophyta, Magnoliophyta, Mesangiospermae, eudicotyledons, Gunneridae, Pentapetalae, rosids, rosids incertae sedis, Vitales, Vitaceae, Vitis, Vitis vinifera (Grape)	2759	FUNCTION: In the presence of other necessary color factors, this glycosylation reaction allows the accumulation of anthocyanin pigments. Involved in the formation of red wine pigments. Can use UDP-Glc, UDP-5SGlc, UDP-Xyl, UDP-Man, UDP-Gal, UDP-GlcNAc, GDP-Glc, dTDP-Glc and dTDP-Xyl as sugar donor, but not UDP-6OMeGal, UDP-Ara, UDP-6FGal, UDP-GlcN, UDP-2FGal, UDP-5SAra, GDP-Man, GDPFuc, UDP-Fuc or…	UFGT AlUFGT1 AlUFGT2 FlUFGT1 FlUFGT2 ITUFGT1 ITUFGT2 RUUFGT1 RUUFGT2 VVGT1 GSVIVT00014047001 LOC100233099 VITISV_008354
P52417	cellular organisms, Eukaryota, Viridiplantae, Streptophyta, Streptophytina, Embryophyta, Tracheophyta, Euphyllophyta, Spermatophyta, Magnoliophyta, Mesangiospermae, eudicotyledons, Gunneridae, Pentapetalae, rosids, fabids, Fabales, Fabaceae, Papilionoideae, Fabeae, Vicia, Vicia faba (Broad bean) (Faba vulgaris)	2759	FUNCTION: This protein plays a role in synthesis of starch. It catalyzes the synthesis of the activated glycosyl donor, ADP-glucose from Glc-1-P and ATP.	AGPP
P53536	cellular organisms, Eukaryota, Viridiplantae, Streptophyta, Streptophytina, Embryophyta, Tracheophyta, Euphyllophyta, Spermatophyta, Magnoliophyta, Mesangiospermae, eudicotyledons, Gunneridae, Pentapetalae, rosids, fabids, Fabales, Fabaceae, Papilionoideae, Fabeae, Vicia, Vicia faba (Broad bean) (Faba vulgaris)	2759	FUNCTION: Phosphorylase is an important allosteric enzyme in carbohydrate metabolism. Enzymes from different sources differ in their regulatory mechanisms and in their natural substrates. However, all known phosphorylases share catalytic and structural properties.; FUNCTION: The L isoform exhibits higher affinity for unbranched substrates such as glucan-like amylose and maltodextrin.	PHO1
P53693	cellular organisms, Eukaryota, Opisthokonta, Fungi, Dikarya, Ascomycota, Taphrinomycotina, Schizosaccharomycetes, Schizosaccharomycetales, Schizosaccharomycetaceae, Schizosaccharomyces, Schizosaccharomyces pombe (Fission yeast), Schizosaccharomyces pombe (strain 972 / ATCC 24843) (Fission yeast)	2759	FUNCTION: May have a function in stress-related responses of the cell.	rds1 SPAC343.12
P54122	cellular organisms, Bacteria, Terrabacteria group, Actinobacteria, Actinobacteria (high G+C Gram-positive bacteria), Corynebacteriales, Corynebacteriaceae, Corynebacterium, Corynebacterium glutamicum (Brevibacterium saccharolyticum), Corynebacterium glutamicum (strain ATCC 13032 / DSM 20300 / JCM 1318 / LMG 3730 / NCIMB 10025)	2	FUNCTION: An RNase that has 5'-3' exonuclease and possibly endoonuclease activity. Involved in maturation of rRNA and in some organisms also mRNA maturation and/or decay (By similarity). {ECO:0000250}.	rnj Cgl1970 cg2160
P55871	cellular organisms, Eukaryota, Viridiplantae, Streptophyta, Streptophytina, Embryophyta, Tracheophyta, Euphyllophyta, Spermatophyta, Magnoliophyta, Mesangiospermae, eudicotyledons, Gunneridae, Pentapetalae, rosids, fabids, Rosales, Rosaceae, Maloideae, Maleae, Malus, Malus domestica (Apple) (Pyrus malus)	2759	FUNCTION: eIF-2 functions in the early steps of protein synthesis by forming a ternary complex with GTP and initiator tRNA. This complex binds to a 40S ribosomal subunit, followed by mRNA binding to form a 43S preinitiation complex. Junction of the 60S ribosomal subunit to form the 80S initiation complex is preceded by hydrolysis of the GTP bound to eIF-2 and release of an eIF-2-GDP binary comple…
P55876	cellular organisms, Eukaryota, Viridiplantae, Streptophyta, Streptophytina, Embryophyta, Tracheophyta, Euphyllophyta, Spermatophyta, Magnoliophyta, Mesangiospermae, Liliopsida, Petrosaviidae, commelinids, Poales, Poaceae, PACMAD clade, Panicoideae, Andropogonodae, Andropogoneae, Tripsacinae, Zea, Zea mays (Maize)	2759	FUNCTION: Catalyzes the hydrolysis of GTP bound to the 40S ribosomal initiation complex (40S.mRNA.Met-tRNA[F].eIF-2.GTP) with the subsequent joining of a 60S ribosomal subunit resulting in the release of eIF-2 and the guanine nucleotide. The subsequent joining of a 60S ribosomal subunit results in the formation of a functional 80S initiation complex (80S.mRNA.Met-tRNA[F]).	EIF5
P57322	cellular organisms, Bacteria, Proteobacteria, Gammaproteobacteria, Enterobacteriales, Enterobacteriaceae, Buchnera (aphid P-endosymbionts), Buchnera aphidicola, Buchnera aphidicola (Acyrthosiphon pisum), Buchnera aphidicola subsp. Acyrthosiphon pisum (strain APS) (Acyrthosiphon pisum symbiotic bacterium)	2		degP BU228
P65409	cellular organisms, Bacteria, Terrabacteria group, Actinobacteria, Actinobacteria (high G+C Gram-positive bacteria), Corynebacteriales, Mycobacteriaceae, Mycobacterium, Mycobacterium tuberculosis complex, Mycobacterium bovis, Mycobacterium bovis (strain ATCC BAA-935 / AF2122/97)	2		Mb2924c
P67126	cellular organisms, Bacteria, Terrabacteria group, Actinobacteria, Actinobacteria (high G+C Gram-positive bacteria), Corynebacteriales, Mycobacteriaceae, Mycobacterium, Mycobacterium tuberculosis complex, Mycobacterium bovis, Mycobacterium bovis (strain ATCC BAA-935 / AF2122/97)	2		Mb1496
P78574	cellular organisms, Eukaryota, Opisthokonta, Fungi, Dikarya, Ascomycota, saccharomyceta, Pezizomycotina, leotiomyceta, Eurotiomycetes, Eurotiomycetidae, Eurotiales (green and blue molds), Aspergillaceae, Aspergillus, Neosartorya fumigata (Aspergillus fumigatus), Neosartorya fumigata (strain ATCC MYA-4609 / Af293 / CBS 101355 / FGSC A1100) (Aspergillus fumigatus)	2759	FUNCTION: Occurs in almost all aerobically respiring organisms and serves to protect cells from the toxic effects of hydrogen peroxide.	catA AFUA_6G03890
P84634	cellular organisms, Eukaryota, Viridiplantae, Streptophyta, Streptophytina, Embryophyta, Tracheophyta, Euphyllophyta, Spermatophyta, Magnoliophyta, Mesangiospermae, eudicotyledons, Gunneridae, Pentapetalae, rosids, malvids, Brassicales, Brassicaceae, Camelineae, Arabidopsis, Arabidopsis thaliana (Mouse-ear cress)	2759	FUNCTION: Ribonuclease (RNase) III involved in RNA-mediated post-transcriptional gene silencing (PTGS). Functions in the biogenesis of trans-acting small interfering RNAs (ta-siRNAs, derived from the TAS1, TAS2 or TAS3 endogenous transcripts) by cleaving small dsRNAs into 21-24 nucleotide ta-siRNAs. Functions with the dsRNA-binding protein DRB4 in ta-siRNAs processing. Acts in the RDR6/SGS3/DCL4/…	DCL4 At5g20320 F5O24.210
P87216	cellular organisms, Eukaryota, Opisthokonta, Fungi, Dikarya, Ascomycota, Taphrinomycotina, Schizosaccharomycetes, Schizosaccharomycetales, Schizosaccharomycetaceae, Schizosaccharomyces, Schizosaccharomyces pombe (Fission yeast), Schizosaccharomyces pombe (strain 972 / ATCC 24843) (Fission yeast)	2759		vip1 SPAC10F6.06
P92519	cellular organisms, Eukaryota, Viridiplantae, Streptophyta, Streptophytina, Embryophyta, Tracheophyta, Euphyllophyta, Spermatophyta, Magnoliophyta, Mesangiospermae, eudicotyledons, Gunneridae, Pentapetalae, rosids, malvids, Brassicales, Brassicaceae, Camelineae, Arabidopsis, Arabidopsis thaliana (Mouse-ear cress)	2759		AtMg00810
P92948	cellular organisms, Eukaryota, Viridiplantae, Streptophyta, Streptophytina, Embryophyta, Tracheophyta, Euphyllophyta, Spermatophyta, Magnoliophyta, Mesangiospermae, eudicotyledons, Gunneridae, Pentapetalae, rosids, malvids, Brassicales, Brassicaceae, Camelineae, Arabidopsis, Arabidopsis thaliana (Mouse-ear cress)	2759	FUNCTION: Component of the MAC complex that probably regulates defense responses through transcriptional control and thereby is essential for plant innate immunity. Possesses a sequence specific DNA sequence 'CTCAGCG' binding activity. Involved in mRNA splicing and cell cycle control. May also play a role in the response to DNA damage. {ECO:0000250|UniProtKB:Q99459, ECO:0000269|PubMed:17298883, E…	CDC5 MAC1 MYBCD5 At1g09770 F21M12.15
P92990	cellular organisms, Eukaryota, Viridiplantae, Streptophyta, Streptophytina, Embryophyta, Tracheophyta, Euphyllophyta, Spermatophyta, Magnoliophyta, Mesangiospermae, eudicotyledons, Gunneridae, Pentapetalae, rosids, malvids, Brassicales, Brassicaceae, Camelineae, Arabidopsis, Arabidopsis thaliana (Mouse-ear cress)	2759	FUNCTION: Involved in cell size determination. May serve as a chaperone for expansins through the secretory pathway. {ECO:0000269|PubMed:26106400}.	PGL3 JP650 PG2 At1g70370 F17O7.9
P93008	cellular organisms, Eukaryota, Viridiplantae, Streptophyta, Streptophytina, Embryophyta, Tracheophyta, Euphyllophyta, Spermatophyta, Magnoliophyta, Mesangiospermae, eudicotyledons, Gunneridae, Pentapetalae, rosids, malvids, Brassicales, Brassicaceae, Camelineae, Arabidopsis, Arabidopsis thaliana (Mouse-ear cress)	2759	FUNCTION: ATP-dependent RNA helicase involved in mRNA splicing. May destabilize the U1/5'-splice site duplex to permit an effective competition for the 5'-splice site by the U6 snRNA, resulting in the switch between U1 and U6 at the 5'-splice site. May also act to unwind the U4/U6 base-pairing interaction in the U4/U6/U5 snRNP, facilitating the first covalent step of splicing (By similarity). {EC…	RH21 At2g33730 T1B8.4
P93033	cellular organisms, Eukaryota, Viridiplantae, Streptophyta, Streptophytina, Embryophyta, Tracheophyta, Euphyllophyta, Spermatophyta, Magnoliophyta, Mesangiospermae, eudicotyledons, Gunneridae, Pentapetalae, rosids, malvids, Brassicales, Brassicaceae, Camelineae, Arabidopsis, Arabidopsis thaliana (Mouse-ear cress)	2759		FUM1 At2g47510 T30B22.19
P93231	cellular organisms, Eukaryota, Viridiplantae, Streptophyta, Streptophytina, Embryophyta, Tracheophyta, Euphyllophyta, Spermatophyta, Magnoliophyta, Mesangiospermae, eudicotyledons, Gunneridae, Pentapetalae, asterids, lamiids, Solanales, Solanaceae, Solanoideae, Solaneae, Solanum, Lycopersicon, Solanum lycopersicum (Tomato) (Lycopersicon esculentum)	2759	FUNCTION: Required for vacuolar assembly and vacuolar traffic. {ECO:0000250}.	VPS41
P93280	cellular organisms, Eukaryota, Viridiplantae, Streptophyta, Streptophytina, Embryophyta, Tracheophyta, Euphyllophyta, Spermatophyta, Magnoliophyta, Mesangiospermae, eudicotyledons, Gunneridae, Pentapetalae, rosids, malvids, Brassicales, Brassicaceae, Camelineae, Arabidopsis, Arabidopsis thaliana (Mouse-ear cress)	2759	FUNCTION: May be involved in the export of heme to the mitochondrion for the biogenesis of c-type cytochromes.	CCMB ABCI2 CCB2 CCB206 AtMg00110
P93286	cellular organisms, Eukaryota, Viridiplantae, Streptophyta, Streptophytina, Embryophyta, Tracheophyta, Euphyllophyta, Spermatophyta, Magnoliophyta, Mesangiospermae, eudicotyledons, Gunneridae, Pentapetalae, rosids, malvids, Brassicales, Brassicaceae, Camelineae, Arabidopsis, Arabidopsis thaliana (Mouse-ear cress)	2759	FUNCTION: Forms a complex with CCMFN1, CCMFN2 and CCMH that performs the assembly of heme with c-type apocytochromes in mitochondria. {ECO:0000269|PubMed:18644794}.	CCMFC CCB452 CCB6C AtMg00180
P93295	cellular organisms, Eukaryota, Viridiplantae, Streptophyta, Streptophytina, Embryophyta, Tracheophyta, Euphyllophyta, Spermatophyta, Magnoliophyta, Mesangiospermae, eudicotyledons, Gunneridae, Pentapetalae, rosids, malvids, Brassicales, Brassicaceae, Camelineae, Arabidopsis, Arabidopsis thaliana (Mouse-ear cress)	2759		AtMg00310
P93318	cellular organisms, Eukaryota, Viridiplantae, Streptophyta, Streptophytina, Embryophyta, Tracheophyta, Euphyllophyta, Spermatophyta, Magnoliophyta, Mesangiospermae, eudicotyledons, Gunneridae, Pentapetalae, rosids, malvids, Brassicales, Brassicaceae, Camelineae, Arabidopsis, Arabidopsis thaliana (Mouse-ear cress)	2759		AtMg00660
P93401	cellular organisms, Eukaryota, Viridiplantae, Streptophyta, Streptophytina, Embryophyta, Tracheophyta, Euphyllophyta, Spermatophyta, Magnoliophyta, Mesangiospermae, eudicotyledons, Gunneridae, Pentapetalae, rosids, malvids, Myrtales, Onagraceae, Onagroideae, Onagreae, Oenothera (evening primroses), Oenothera berteroana (Bertero's evening primrose)	2759	FUNCTION: Core subunit of the mitochondrial membrane respiratory chain NADH dehydrogenase (Complex I) that is believed to belong to the minimal assembly required for catalysis. Complex I functions in the transfer of electrons from NADH to the respiratory chain. The immediate electron acceptor for the enzyme is believed to be ubiquinone (By similarity). {ECO:0000250}.	ND2 NAD2
P93732	cellular organisms, Eukaryota, Viridiplantae, Streptophyta, Streptophytina, Embryophyta, Tracheophyta, Euphyllophyta, Spermatophyta, Magnoliophyta, Mesangiospermae, eudicotyledons, Gunneridae, Pentapetalae, rosids, malvids, Brassicales, Brassicaceae, Camelineae, Arabidopsis, Arabidopsis thaliana (Mouse-ear cress)	2759	FUNCTION: Specifically catalyzes the removal of N-terminal proline residues from peptides. {ECO:0000250}.	PIP At2g14260 T1O16.15
P93755	cellular organisms, Eukaryota, Viridiplantae, Streptophyta, Streptophytina, Embryophyta, Tracheophyta, Euphyllophyta, Spermatophyta, Magnoliophyta, Mesangiospermae, eudicotyledons, Gunneridae, Pentapetalae, rosids, malvids, Brassicales, Brassicaceae, Camelineae, Arabidopsis, Arabidopsis thaliana (Mouse-ear cress)	2759		At2g41900 T6D20.20
P93836	cellular organisms, Eukaryota, Viridiplantae, Streptophyta, Streptophytina, Embryophyta, Tracheophyta, Euphyllophyta, Spermatophyta, Magnoliophyta, Mesangiospermae, eudicotyledons, Gunneridae, Pentapetalae, rosids, malvids, Brassicales, Brassicaceae, Camelineae, Arabidopsis, Arabidopsis thaliana (Mouse-ear cress)	2759		HPD PDS1 At1g06570 F12K11.9
Q08018	cellular organisms, Eukaryota, Opisthokonta, Fungi, Dikarya, Ascomycota, saccharomyceta, Saccharomycotina (true yeasts), Saccharomycetes, Saccharomycetales (budding yeasts), Saccharomycetaceae, Saccharomyces, Saccharomyces cerevisiae (Baker's yeast), Saccharomyces cerevisiae (strain ATCC 204508 / S288c) (Baker's yeast)	2759		YLR076C L2345
P98188	cellular organisms, Eukaryota, Viridiplantae, Streptophyta, Streptophytina, Embryophyta, Tracheophyta, Euphyllophyta, Spermatophyta, Magnoliophyta, Mesangiospermae, eudicotyledons, Gunneridae, Pentapetalae, rosids, fabids, Fabales, Fabaceae, Papilionoideae, Fabeae, Vicia, Vicia sativa (Spring vetch) (Tare)	2759	FUNCTION: Catalyzes the omega-hydroxylation of various fatty acids (FA). The substrate specificity is higher for myristate > laurate = palmitate (C14>C16=C12).	CYP94A2 VAGH811
P98204	cellular organisms, Eukaryota, Viridiplantae, Streptophyta, Streptophytina, Embryophyta, Tracheophyta, Euphyllophyta, Spermatophyta, Magnoliophyta, Mesangiospermae, eudicotyledons, Gunneridae, Pentapetalae, rosids, malvids, Brassicales, Brassicaceae, Camelineae, Arabidopsis, Arabidopsis thaliana (Mouse-ear cress)	2759	FUNCTION: Involved in transport of phospholipids. Contributes to transmembrane flipping of lipids. Has activity with phosphatidylserine and with a much lower efficiency with phosphatidylethanolamine, but not with phosphatidylcholine. {ECO:0000269|PubMed:11148289}.	ALA1 At5g04930 MUG13.22
P98205	cellular organisms, Eukaryota, Viridiplantae, Streptophyta, Streptophytina, Embryophyta, Tracheophyta, Euphyllophyta, Spermatophyta, Magnoliophyta, Mesangiospermae, eudicotyledons, Gunneridae, Pentapetalae, rosids, malvids, Brassicales, Brassicaceae, Camelineae, Arabidopsis, Arabidopsis thaliana (Mouse-ear cress)	2759	FUNCTION: Involved in transport of phospholipids. Contributes to transmembrane flipping of lipids. Requires an interaction with a protein of the ALIS family for activity. Specific for phosphatidylserine and has no activity with lysolipid, phosphatidylcholine or phosphatidylethanolamine. {ECO:0000269|PubMed:20053675}.	ALA2 At5g44240 MLN1.17
P0A5D8	cellular organisms, Bacteria, Terrabacteria group, Actinobacteria, Actinobacteria (high G+C Gram-positive bacteria), Corynebacteriales, Mycobacteriaceae, Mycobacterium, Mycobacterium tuberculosis complex, Mycobacterium bovis, Mycobacterium bovis (strain ATCC BAA-935 / AF2122/97)	2		Mb0984
Q00874	cellular organisms, Eukaryota, Viridiplantae, Streptophyta, Streptophytina, Embryophyta, Tracheophyta, Euphyllophyta, Spermatophyta, Magnoliophyta, Mesangiospermae, eudicotyledons, Gunneridae, Pentapetalae, rosids, malvids, Brassicales, Brassicaceae, Camelineae, Arabidopsis, Arabidopsis thaliana (Mouse-ear cress)	2759	FUNCTION: This protein is able to complement bacterial recA mutations, but its native function in the plant is not known.	DRT100 At3g12610 MMF12.5 T2E22.8 T2E22_107
Q01294	cellular organisms, Eukaryota, Opisthokonta, Fungi, Dikarya, Ascomycota, saccharomyceta, Pezizomycotina, leotiomyceta, sordariomyceta, Sordariomycetes, Sordariomycetidae, Sordariales, Sordariaceae, Neurospora, Neurospora crassa, Neurospora crassa (strain ATCC 24698 / 74-OR23-1A / CBS 708.71 / DSM 1257 / FGSC 987)	2759		pep-4 B13D24.090 NCU02273
Q03194	cellular organisms, Eukaryota, Viridiplantae, Streptophyta, Streptophytina, Embryophyta, Tracheophyta, Euphyllophyta, Spermatophyta, Magnoliophyta, Mesangiospermae, eudicotyledons, Gunneridae, Pentapetalae, asterids, lamiids, Solanales, Solanaceae, Nicotianoideae, Nicotianeae, Nicotiana, Nicotiana plumbaginifolia (Leadwort-leaved tobacco) (Tex-Mex tobacco)	2759	FUNCTION: The plasma membrane ATPase of plants and fungi is a hydrogen ion pump. The proton gradient it generates drives the active transport of nutrients by H(+)-symport. The resulting external acidification and/or internal alkinization may mediate growth responses.	PMA4
Q03460	cellular organisms, Eukaryota, Viridiplantae, Streptophyta, Streptophytina, Embryophyta, Tracheophyta, Euphyllophyta, Spermatophyta, Magnoliophyta, Mesangiospermae, eudicotyledons, Gunneridae, Pentapetalae, rosids, fabids, Fabales, Fabaceae, Papilionoideae, Trifolieae, Medicago (medics), Medicago sativa (Alfalfa)	2759	FUNCTION: Required for the assimilation of symbiotically fixed nitrogen into amino acids in root nodules. {ECO:0000269|PubMed:16666762, ECO:0000269|PubMed:8453303}.
Q04050	cellular organisms, Eukaryota, Viridiplantae, Streptophyta, Streptophytina, Embryophyta, Tracheophyta, Euphyllophyta, Spermatophyta, Magnoliophyta, Mesangiospermae, eudicotyledons, Gunneridae, Pentapetalae, rosids, malvids, Brassicales, Brassicaceae, Brassiceae, Brassica, Brassica campestris (Field mustard)	2759	FUNCTION: Core subunit of the mitochondrial membrane respiratory chain NADH dehydrogenase (Complex I) that is believed to belong to the minimal assembly required for catalysis. Complex I functions in the transfer of electrons from NADH to the respiratory chain. The immediate electron acceptor for the enzyme is believed to be ubiquinone (By similarity). {ECO:0000250}.	ND4 NAD4
Q06364	cellular organisms, Eukaryota, Viridiplantae, Streptophyta, Streptophytina, Embryophyta, Tracheophyta, Euphyllophyta, Spermatophyta, Magnoliophyta, Mesangiospermae, eudicotyledons, Gunneridae, Pentapetalae, asterids, campanulids, Apiales, Apiineae, Apiaceae, Apioideae, Scandiceae, Daucinae, Daucus, Daucus carota (Wild carrot)	2759	FUNCTION: Acts as a regulatory subunit of the 26 proteasome which is involved in the ATP-dependent degradation of ubiquitinated proteins.	21D7
Q07970	cellular organisms, Eukaryota, Viridiplantae, Streptophyta, Streptophytina, Embryophyta, Tracheophyta, Euphyllophyta, Spermatophyta, Magnoliophyta, Mesangiospermae, eudicotyledons, Gunneridae, Pentapetalae, rosids, malvids, Brassicales, Brassicaceae, Camelineae, Arabidopsis, Arabidopsis thaliana (Mouse-ear cress)	2759	FUNCTION: Kinesin that supports microtubule movement in an ATP-dependent manner and has a minus-end directed polarity. Plays a crucial role in spindle morphogenesis in male Arabidopsis meiosis. In mitosis, is required for normal microtubule accumulation at the spindle poles during prophase and may play a role in spindle assembly during prometaphase. {ECO:0000269|PubMed:11973272, ECO:0000269|PubMe…	ATK1 KATA At4g21270 F7J7.210
Q08BT5	cellular organisms, Eukaryota, Opisthokonta, Metazoa, Eumetazoa, Bilateria, Deuterostomia, Chordata, Craniata, Vertebrata, Gnathostomata (jawed vertebrates), Teleostomi, Euteleostomi, Sarcopterygii, Dipnotetrapodomorpha, Tetrapoda, Amphibia, Batrachia, Anura, Pipoidea, Pipidae, Xenopodinae, Xenopus, Silurana, Xenopus tropicalis (Western clawed frog) (Silurana tropicalis)	2759
Q09WE7	cellular organisms, Eukaryota, Viridiplantae, Streptophyta, Streptophytina, Embryophyta, Tracheophyta, Euphyllophyta, Spermatophyta, Magnoliophyta, Mesangiospermae, eudicotyledons, Gunneridae, Pentapetalae, rosids, fabids, Fabales, Fabaceae, Papilionoideae, Phaseoleae, Glycine, Soja, Glycine max (Soybean) (Glycine hispida)	2759	FUNCTION: May function as the terminal enzyme of the myo-inositol oxidation (MIO) pathway. May also play a role in the salvage pathway for synthesis of nucleotide sugars. {ECO:0000269|Ref.1}.	USP1
A2YQ93	cellular organisms, Eukaryota, Viridiplantae, Streptophyta, Streptophytina, Embryophyta, Tracheophyta, Euphyllophyta, Spermatophyta, Magnoliophyta, Mesangiospermae, Liliopsida, Petrosaviidae, commelinids, Poales, Poaceae, BOP clade, Oryzoideae, Oryzeae, Oryzinae, Oryza, Oryza sativa (Rice), Oryza sativa subsp. indica (Rice)	2759	FUNCTION: Controls photoperiodic flowering response. Seems to be one of the component of the circadian clock. Expression of several members of the ARR-like family is controlled by circadian rhythm. The particular coordinated sequential expression of PRR73, PRR37, PRR95, PRR59 and PPR1 result to circadian waves that may be at the basis of the endogenous circadian clock (By similarity). {ECO:000025…	PRR37 OsI_026486
Q0D5G4	cellular organisms, Eukaryota, Viridiplantae, Streptophyta, Streptophytina, Embryophyta, Tracheophyta, Euphyllophyta, Spermatophyta, Magnoliophyta, Mesangiospermae, Liliopsida, Petrosaviidae, commelinids, Poales, Poaceae, BOP clade, Oryzoideae, Oryzeae, Oryzinae, Oryza, Oryza sativa (Rice), Oryza sativa subsp. japonica (Rice)	2759		Os07g0563300 LOC_Os07g37610 OJ1720_F04.105
Q0D9R7	cellular organisms, Eukaryota, Viridiplantae, Streptophyta, Streptophytina, Embryophyta, Tracheophyta, Euphyllophyta, Spermatophyta, Magnoliophyta, Mesangiospermae, Liliopsida, Petrosaviidae, commelinids, Poales, Poaceae, BOP clade, Oryzoideae, Oryzeae, Oryzinae, Oryza, Oryza sativa (Rice), Oryza sativa subsp. japonica (Rice)	2759	FUNCTION: Auxin response factors (ARFs) are transcriptional factors that binds specifically to the DNA sequence 5'-TGTCTC-3' found in the auxin-responsive promoter elements (AuxREs).	ARF19 ARF7A Os06g0702600 LOC_Os06g48950 OJ1215_E11.1 P0596H10.43
Q0DJ99	cellular organisms, Eukaryota, Viridiplantae, Streptophyta, Streptophytina, Embryophyta, Tracheophyta, Euphyllophyta, Spermatophyta, Magnoliophyta, Mesangiospermae, Liliopsida, Petrosaviidae, commelinids, Poales, Poaceae, BOP clade, Oryzoideae, Oryzeae, Oryzinae, Oryza, Oryza sativa (Rice), Oryza sativa subsp. japonica (Rice)	2759	FUNCTION: The coatomer is a cytosolic protein complex that binds to dilysine motifs and reversibly associates with Golgi non-clathrin-coated vesicles, which further mediate biosynthetic protein transport from the ER, via the Golgi up to the trans Golgi network. Coatomer complex is required for budding from Golgi membranes, and is essential for the retrograde Golgi-to-ER transport of dilysine-tagg…	Os05g0311000 LOC_Os05g24594
Q0DJA0	cellular organisms, Eukaryota, Viridiplantae, Streptophyta, Streptophytina, Embryophyta, Tracheophyta, Euphyllophyta, Spermatophyta, Magnoliophyta, Mesangiospermae, Liliopsida, Petrosaviidae, commelinids, Poales, Poaceae, BOP clade, Oryzoideae, Oryzeae, Oryzinae, Oryza, Oryza sativa (Rice), Oryza sativa subsp. japonica (Rice)	2759	FUNCTION: The coatomer is a cytosolic protein complex that binds to dilysine motifs and reversibly associates with Golgi non-clathrin-coated vesicles, which further mediate biosynthetic protein transport from the ER, via the Golgi up to the trans Golgi network. Coatomer complex is required for budding from Golgi membranes, and is essential for the retrograde Golgi-to-ER transport of dilysine-tagg…	Os05g0310800 LOC_Os05g24594
Q0DXZ1	cellular organisms, Eukaryota, Viridiplantae, Streptophyta, Streptophytina, Embryophyta, Tracheophyta, Euphyllophyta, Spermatophyta, Magnoliophyta, Mesangiospermae, Liliopsida, Petrosaviidae, commelinids, Poales, Poaceae, BOP clade, Oryzoideae, Oryzeae, Oryzinae, Oryza, Oryza sativa (Rice), Oryza sativa subsp. japonica (Rice)	2759	FUNCTION: Thought to be a Golgi-localized beta-glycan synthase that polymerize the backbones of noncellulosic polysaccharides (hemicelluloses) of plant cell wall.	CSLE2 Os02g0725300 LOC_Os02g49332
Q0GZS3	cellular organisms, Eukaryota, Viridiplantae, Streptophyta, Streptophytina, Embryophyta, Tracheophyta, Euphyllophyta, Spermatophyta, Magnoliophyta, Mesangiospermae, eudicotyledons, Gunneridae, Pentapetalae, rosids, fabids, Cucurbitales, Cucurbitaceae, Benincaseae, Cucumis, Cucumis melo (Muskmelon)	2759	FUNCTION: May function as the terminal enzyme of the myo-inositol oxidation (MIO) pathway. May also play a role in the salvage pathway for synthesis of nucleotide sugars. Can convert galactose-1-phosphate into glucose-1-phosphate by carrying out both the Gal-1-P conversion to UDP-Gal and, following an epimerase step, the subsequent reverse reaction of UDP-Glc to Glc-1-P.	USP
Q0J7U6	cellular organisms, Eukaryota, Viridiplantae, Streptophyta, Streptophytina, Embryophyta, Tracheophyta, Euphyllophyta, Spermatophyta, Magnoliophyta, Mesangiospermae, Liliopsida, Petrosaviidae, commelinids, Poales, Poaceae, BOP clade, Oryzoideae, Oryzeae, Oryzinae, Oryza, Oryza sativa (Rice), Oryza sativa subsp. japonica (Rice)	2759	FUNCTION: Transcriptional corepressor involved in branch formation regulation, presumably by suppressing primary branch formation and promoting secondary branch formation (PubMed:22136599, Ref.7, PubMed:24336200). Required for the cell elongation in the first internode and pollen development (PubMed:22020753). Probable downstream regulator of strigolactones signaling important in axillary meriste…	TPR2 ASP1 LIS-L1 REL2 TPL Os08g0162100 LOC_Os08g06480 OsJ_26138 P0577B11.132
Q0JJZ6	cellular organisms, Eukaryota, Viridiplantae, Streptophyta, Streptophytina, Embryophyta, Tracheophyta, Euphyllophyta, Spermatophyta, Magnoliophyta, Mesangiospermae, Liliopsida, Petrosaviidae, commelinids, Poales, Poaceae, BOP clade, Oryzoideae, Oryzeae, Oryzinae, Oryza, Oryza sativa (Rice), Oryza sativa subsp. japonica (Rice)	2759	FUNCTION: May act as a calcium-activated chloride channel. {ECO:0000250}.	Os01g0706700 LOC_Os01g51040
Q0JLC5	cellular organisms, Eukaryota, Viridiplantae, Streptophyta, Streptophytina, Embryophyta, Tracheophyta, Euphyllophyta, Spermatophyta, Magnoliophyta, Mesangiospermae, Liliopsida, Petrosaviidae, commelinids, Poales, Poaceae, BOP clade, Oryzoideae, Oryzeae, Oryzinae, Oryza, Oryza sativa (Rice), Oryza sativa subsp. japonica (Rice)	2759	FUNCTION: May be a general defense protein. {ECO:0000250}.	ABCG36 PDR3 PDR9 Os01g0609300 LOC_Os01g42380 P0410E03.7
Q0SFF3	cellular organisms, Bacteria, Terrabacteria group, Actinobacteria, Actinobacteria (high G+C Gram-positive bacteria), Corynebacteriales, Nocardiaceae, Rhodococcus, Rhodococcus jostii, Rhodococcus jostii (strain RHA1)	2	FUNCTION: Catalyzes the GTP-dependent ribosomal translocation step during translation elongation. During this step, the ribosome changes from the pre-translocational (PRE) to the post-translocational (POST) state as the newly formed A-site-bound peptidyl-tRNA and P-site-bound deacylated tRNA move to the P and E sites, respectively. Catalyzes the coordinated movement of the two tRNA molecules, the…	fusA RHA1_ro01922
Q0WL80	cellular organisms, Eukaryota, Viridiplantae, Streptophyta, Streptophytina, Embryophyta, Tracheophyta, Euphyllophyta, Spermatophyta, Magnoliophyta, Mesangiospermae, eudicotyledons, Gunneridae, Pentapetalae, rosids, malvids, Brassicales, Brassicaceae, Camelineae, Arabidopsis, Arabidopsis thaliana (Mouse-ear cress)	2759	FUNCTION: Recognizes glycoproteins with minor folding defects. Reglucosylates single N-glycans near the misfolded part of the protein, thus providing quality control for protein folding in the endoplasmic reticulum. Reglucosylated proteins are recognized by calreticulin for recycling to the endoplasmic reticulum and refolding or degradation. Required for elongation factor Tu receptor (EFR), but n…	UGGT EBS1 PSL2 At1g71220 F23N20 F3I17.13
Q0WLC6	cellular organisms, Eukaryota, Viridiplantae, Streptophyta, Streptophytina, Embryophyta, Tracheophyta, Euphyllophyta, Spermatophyta, Magnoliophyta, Mesangiospermae, eudicotyledons, Gunneridae, Pentapetalae, rosids, malvids, Brassicales, Brassicaceae, Camelineae, Arabidopsis, Arabidopsis thaliana (Mouse-ear cress)	2759	FUNCTION: Regulator of the large subunit (LS) of RuBisCO. Involved either in the processing or in the stabilization of the processed transcript, probably by acting as a barrier to the 5'>3' degradation. {ECO:0000269|PubMed:20097872}.	MRL1 At4g34830/At4g34820 T11I11.70/T11I11.60
Q0WLR1	cellular organisms, Eukaryota, Viridiplantae, Streptophyta, Streptophytina, Embryophyta, Tracheophyta, Euphyllophyta, Spermatophyta, Magnoliophyta, Mesangiospermae, eudicotyledons, Gunneridae, Pentapetalae, rosids, malvids, Brassicales, Brassicaceae, Camelineae, Arabidopsis, Arabidopsis thaliana (Mouse-ear cress)	2759		At4g26480 M3E9.90
Q0WM29	cellular organisms, Eukaryota, Viridiplantae, Streptophyta, Streptophytina, Embryophyta, Tracheophyta, Euphyllophyta, Spermatophyta, Magnoliophyta, Mesangiospermae, eudicotyledons, Gunneridae, Pentapetalae, rosids, malvids, Brassicales, Brassicaceae, Camelineae, Arabidopsis, Arabidopsis thaliana (Mouse-ear cress)	2759		ALDH6B2 At2g14170 F15N24.6 T22C12.10
Q0WLB5	cellular organisms, Eukaryota, Viridiplantae, Streptophyta, Streptophytina, Embryophyta, Tracheophyta, Euphyllophyta, Spermatophyta, Magnoliophyta, Mesangiospermae, eudicotyledons, Gunneridae, Pentapetalae, rosids, malvids, Brassicales, Brassicaceae, Camelineae, Arabidopsis, Arabidopsis thaliana (Mouse-ear cress)	2759	FUNCTION: Clathrin is the major protein of the polyhedral coat of coated pits and vesicles (By similarity). Mediates endocytosis and is required for a correct polar distribution of PIN auxin transporters. {ECO:0000250, ECO:0000269|PubMed:21551390}.	CHC2 CHC1 At3g08530 F17O14.1 T8G24.1
Q0WPF2	cellular organisms, Eukaryota, Viridiplantae, Streptophyta, Streptophytina, Embryophyta, Tracheophyta, Euphyllophyta, Spermatophyta, Magnoliophyta, Mesangiospermae, eudicotyledons, Gunneridae, Pentapetalae, rosids, malvids, Brassicales, Brassicaceae, Camelineae, Arabidopsis, Arabidopsis thaliana (Mouse-ear cress)	2759	FUNCTION: Promotes flowering by suppressing FLC-mediated inhibition of flowering through the regulation of FCA pre-mRNA alternative processing (PubMed:18298670). Regulates mRNA maturation including alternative polyadenylation, splicing or transcription initiation of stress-associated genes (PubMed:21364912). {ECO:0000269|PubMed:18298670, ECO:0000269|PubMed:21364912}.	PCFS4 At4g04885 T4B21.1
Q0WPK3	cellular organisms, Eukaryota, Viridiplantae, Streptophyta, Streptophytina, Embryophyta, Tracheophyta, Euphyllophyta, Spermatophyta, Magnoliophyta, Mesangiospermae, eudicotyledons, Gunneridae, Pentapetalae, rosids, malvids, Brassicales, Brassicaceae, Camelineae, Arabidopsis, Arabidopsis thaliana (Mouse-ear cress)	2759	FUNCTION: The PI(3,5)P2 regulatory complex regulates both the synthesis and turnover of phosphatidylinositol 3,5-bisphosphate (PtdIns(3,5)P2). Required for autophagy (By similarity). {ECO:0000250}.	ATG18D At3g56440 T5P19_90
Q0WPN0	cellular organisms, Eukaryota, Viridiplantae, Streptophyta, Streptophytina, Embryophyta, Tracheophyta, Euphyllophyta, Spermatophyta, Magnoliophyta, Mesangiospermae, eudicotyledons, Gunneridae, Pentapetalae, rosids, malvids, Brassicales, Brassicaceae, Camelineae, Arabidopsis, Arabidopsis thaliana (Mouse-ear cress)	2759	FUNCTION: Probable inactive 3'-5'-exoribonuclease. Is unable to complement the growth defect of a yeast mutant lacking RRP44 exonuclease (PubMed:24244451). {ECO:0000269|PubMed:20798041, ECO:0000269|PubMed:24244451}.	SOV DIS3L2 At1g77680 T32E8.1 T5M16
Q0WQD2	cellular organisms, Eukaryota, Viridiplantae, Streptophyta, Streptophytina, Embryophyta, Tracheophyta, Euphyllophyta, Spermatophyta, Magnoliophyta, Mesangiospermae, eudicotyledons, Gunneridae, Pentapetalae, rosids, malvids, Brassicales, Brassicaceae, Camelineae, Arabidopsis, Arabidopsis thaliana (Mouse-ear cress)	2759	FUNCTION: May be involved in pectin and/or xylans biosynthesis in cell walls. {ECO:0000250}.	GAUT3 At4g38270 F22I13.40
Q0WQE7	cellular organisms, Eukaryota, Viridiplantae, Streptophyta, Streptophytina, Embryophyta, Tracheophyta, Euphyllophyta, Spermatophyta, Magnoliophyta, Mesangiospermae, eudicotyledons, Gunneridae, Pentapetalae, rosids, malvids, Brassicales, Brassicaceae, Camelineae, Arabidopsis, Arabidopsis thaliana (Mouse-ear cress)	2759	FUNCTION: Involved in microtubules reorganization during spindle and phragmoplast development. Required for gamma-tubulin localization during mitosis. {ECO:0000269|PubMed:21750235}.	AUG3 At5g48520 MJE7.16
Q0WQF4	cellular organisms, Eukaryota, Viridiplantae, Streptophyta, Streptophytina, Embryophyta, Tracheophyta, Euphyllophyta, Spermatophyta, Magnoliophyta, Mesangiospermae, eudicotyledons, Gunneridae, Pentapetalae, rosids, malvids, Brassicales, Brassicaceae, Camelineae, Arabidopsis, Arabidopsis thaliana (Mouse-ear cress)	2759	FUNCTION: Acts as component of the GARP complex that is involved in retrograde transport from early and late endosomes to the trans-Golgi network (TGN). The GARP complex facilitates tethering as well as SNARE complex assembly at the Golgi (By similarity). Required for vesicle trafficking involved in plasma membrane protein composition. Probably involved in pollen tube elongation and other polar g…	VPS53 HIT1 At1g50500 F11F12.15 F17J6.4
Q0WSF1	cellular organisms, Eukaryota, Viridiplantae, Streptophyta, Streptophytina, Embryophyta, Tracheophyta, Euphyllophyta, Spermatophyta, Magnoliophyta, Mesangiospermae, eudicotyledons, Gunneridae, Pentapetalae, rosids, malvids, Brassicales, Brassicaceae, Camelineae, Arabidopsis, Arabidopsis thaliana (Mouse-ear cress)	2759		ALDH22A1 At3g66658 T8E24.4
Q0WT31	cellular organisms, Eukaryota, Viridiplantae, Streptophyta, Streptophytina, Embryophyta, Tracheophyta, Euphyllophyta, Spermatophyta, Magnoliophyta, Mesangiospermae, eudicotyledons, Gunneridae, Pentapetalae, rosids, malvids, Brassicales, Brassicaceae, Camelineae, Arabidopsis, Arabidopsis thaliana (Mouse-ear cress)	2759		At2g34300 F13P17.14
Q0WT48	cellular organisms, Eukaryota, Viridiplantae, Streptophyta, Streptophytina, Embryophyta, Tracheophyta, Euphyllophyta, Spermatophyta, Magnoliophyta, Mesangiospermae, eudicotyledons, Gunneridae, Pentapetalae, rosids, malvids, Brassicales, Brassicaceae, Camelineae, Arabidopsis, Arabidopsis thaliana (Mouse-ear cress)	2759	FUNCTION: Required for integral membrane and secreted preprotein translocation across the endoplasmic reticulum membrane. {ECO:0000250}.	ERDJ2A C21 At1g79940 F18B13.2 F19K16.10
Q0WV90	cellular organisms, Eukaryota, Viridiplantae, Streptophyta, Streptophytina, Embryophyta, Tracheophyta, Euphyllophyta, Spermatophyta, Magnoliophyta, Mesangiospermae, eudicotyledons, Gunneridae, Pentapetalae, rosids, malvids, Brassicales, Brassicaceae, Camelineae, Arabidopsis, Arabidopsis thaliana (Mouse-ear cress)	2759	FUNCTION: Transcriptional corepressor. Activates TIR-NB-LRR R protein-mediated immune responses through repression of negative regulators such as CNGC2/DND1 (PubMed:20647385). Negative regulator of jasmonate responses (By similarity). {ECO:0000250, ECO:0000269|PubMed:20647385}.	TPR1 MOS10 At1g80490 F7H12 T21F11.18
Q0WVF5	cellular organisms, Eukaryota, Viridiplantae, Streptophyta, Streptophytina, Embryophyta, Tracheophyta, Euphyllophyta, Spermatophyta, Magnoliophyta, Mesangiospermae, eudicotyledons, Gunneridae, Pentapetalae, rosids, malvids, Brassicales, Brassicaceae, Camelineae, Arabidopsis, Arabidopsis thaliana (Mouse-ear cress)	2759	FUNCTION: Probable component of the MCM2-7 complex (MCM complex) that may function as a DNA helicase and which is essential to undergo a single round of replication initiation and elongation per cell cycle in eukaryotic cells. {ECO:0000250}.	MCM4 At2g16440 F16F14.6
Q0WVL7	cellular organisms, Eukaryota, Viridiplantae, Streptophyta, Streptophytina, Embryophyta, Tracheophyta, Euphyllophyta, Spermatophyta, Magnoliophyta, Mesangiospermae, eudicotyledons, Gunneridae, Pentapetalae, rosids, malvids, Brassicales, Brassicaceae, Camelineae, Arabidopsis, Arabidopsis thaliana (Mouse-ear cress)	2759	FUNCTION: Golgi matrix protein playing a role in tethering of vesicles to Golgi membranes and in maintaining the overall structure of the Golgi apparatus. {ECO:0000250}.	GC5 At1g79830 F19K16.21
Q0WVM4	cellular organisms, Eukaryota, Viridiplantae, Streptophyta, Streptophytina, Embryophyta, Tracheophyta, Euphyllophyta, Spermatophyta, Magnoliophyta, Mesangiospermae, eudicotyledons, Gunneridae, Pentapetalae, rosids, malvids, Brassicales, Brassicaceae, Camelineae, Arabidopsis, Arabidopsis thaliana (Mouse-ear cress)	2759		At2g23950 T29E15.15
Q0WVZ1	cellular organisms, Eukaryota, Viridiplantae, Streptophyta, Streptophytina, Embryophyta, Tracheophyta, Euphyllophyta, Spermatophyta, Magnoliophyta, Mesangiospermae, eudicotyledons, Gunneridae, Pentapetalae, rosids, malvids, Brassicales, Brassicaceae, Camelineae, Arabidopsis, Arabidopsis thaliana (Mouse-ear cress)	2759		At3g03305 T17B22
Q0WW21	cellular organisms, Eukaryota, Viridiplantae, Streptophyta, Streptophytina, Embryophyta, Tracheophyta, Euphyllophyta, Spermatophyta, Magnoliophyta, Mesangiospermae, eudicotyledons, Gunneridae, Pentapetalae, rosids, malvids, Brassicales, Brassicaceae, Camelineae, Arabidopsis, Arabidopsis thaliana (Mouse-ear cress)	2759	FUNCTION: Catalyzes the glycosylation of anthocyanins from UDP-glucose. {ECO:0000269|PubMed:15807784, ECO:0000269|PubMed:20085894}.	UGT75C1 At4g14090 dl3090c Z97335.19
Q0ZIW0	cellular organisms, Eukaryota, Viridiplantae, Streptophyta, Streptophytina, Embryophyta, Tracheophyta, Euphyllophyta, Spermatophyta, Magnoliophyta, Mesangiospermae, eudicotyledons, Gunneridae, Pentapetalae, rosids, rosids incertae sedis, Vitales, Vitaceae, Vitis, Vitis vinifera (Grape)	2759	FUNCTION: Involved in protein precursor import into chloroplasts. May be part of an intermediate translocation complex acting as a protein-conducting channel at the inner envelope. {ECO:0000250|UniProtKB:P56785}.	TIC214 ycf1
Q0ZJ30	cellular organisms, Eukaryota, Viridiplantae, Streptophyta, Streptophytina, Embryophyta, Tracheophyta, Euphyllophyta, Spermatophyta, Magnoliophyta, Mesangiospermae, eudicotyledons, Gunneridae, Pentapetalae, rosids, rosids incertae sedis, Vitales, Vitaceae, Vitis, Vitis vinifera (Grape)	2759	FUNCTION: DNA-dependent RNA polymerase catalyzes the transcription of DNA into RNA using the four ribonucleoside triphosphates as substrates. {ECO:0000255|HAMAP-Rule:MF_01324}.	rpoC2
Q10327	cellular organisms, Eukaryota, Opisthokonta, Fungi, Dikarya, Ascomycota, Taphrinomycotina, Schizosaccharomycetes, Schizosaccharomycetales, Schizosaccharomycetaceae, Schizosaccharomyces, Schizosaccharomyces pombe (Fission yeast), Schizosaccharomyces pombe (strain 972 / ATCC 24843) (Fission yeast)	2759		SPAC32A11.02c
Q10NX8	cellular organisms, Eukaryota, Viridiplantae, Streptophyta, Streptophytina, Embryophyta, Tracheophyta, Euphyllophyta, Spermatophyta, Magnoliophyta, Mesangiospermae, Liliopsida, Petrosaviidae, commelinids, Poales, Poaceae, BOP clade, Oryzoideae, Oryzeae, Oryzinae, Oryza, Oryza sativa (Rice), Oryza sativa subsp. japonica (Rice)	2759	FUNCTION: Releases galactose by hydrolysis of plant cell wall galactose-containing polysaccharides such as galacto-xyloglucan, pectic galactan and galactan (in vitro). {ECO:0000269|PubMed:12723614}.	Os03g0255100 LOC_Os03g15020
Q10NY2	cellular organisms, Eukaryota, Viridiplantae, Streptophyta, Streptophytina, Embryophyta, Tracheophyta, Euphyllophyta, Spermatophyta, Magnoliophyta, Mesangiospermae, Liliopsida, Petrosaviidae, commelinids, Poales, Poaceae, BOP clade, Oryzoideae, Oryzeae, Oryzinae, Oryza, Oryza sativa (Rice), Oryza sativa subsp. japonica (Rice)	2759	FUNCTION: Probable downstream regulator of strigolactones signaling. {ECO:0000250|UniProtKB:Q0J7U6}.	TPR3 ASPR1 TPR1 Os03g0254700 LOC_Os03g14980 OsJ_08437
Q15155	cellular organisms, Eukaryota, Opisthokonta, Metazoa, Eumetazoa, Bilateria, Deuterostomia, Chordata, Craniata, Vertebrata, Gnathostomata (jawed vertebrates), Teleostomi, Euteleostomi, Sarcopterygii, Dipnotetrapodomorpha, Tetrapoda, Amniota, Mammalia, Theria, Eutheria, Boreoeutheria, Euarchontoglires, Primates, Haplorrhini, Simiiformes, Catarrhini, Hominoidea (apes), Hominidae (great apes), Homini…	2759	FUNCTION: May antagonize Nodal signaling. {ECO:0000250}.	NOMO1 PM5
Q15GI3	cellular organisms, Eukaryota, Viridiplantae, Streptophyta, Streptophytina, Embryophyta, Tracheophyta, Euphyllophyta, Spermatophyta, Magnoliophyta, Mesangiospermae, eudicotyledons, Gunneridae, Pentapetalae, asterids, lamiids, Solanales, Solanaceae, Petunioideae, Petunia, Petunia hybrida (Petunia)	2759	FUNCTION: Catalyzes the synthesis of the phenylpropene isoeugenol from coniferyl acetate. Phenylpropenes are the primary constituents of various essential plant oils. They are produced as antimicrobial and antianimal compounds, or as floral attractants of pollinators. Isoeugenol is a characteristic aromatic constituent of spices. {ECO:0000269|PubMed:16782809}.	IGS1
Q1ECE0	cellular organisms, Eukaryota, Viridiplantae, Streptophyta, Streptophytina, Embryophyta, Tracheophyta, Euphyllophyta, Spermatophyta, Magnoliophyta, Mesangiospermae, eudicotyledons, Gunneridae, Pentapetalae, rosids, malvids, Brassicales, Brassicaceae, Camelineae, Arabidopsis, Arabidopsis thaliana (Mouse-ear cress)	2759	FUNCTION: May play a role in vesicle trafficking. {ECO:0000250}.	PVA41 MAMI At5g54110 MJP23.9
Q1JPN0	cellular organisms, Eukaryota, Viridiplantae, Streptophyta, Streptophytina, Embryophyta, Tracheophyta, Euphyllophyta, Spermatophyta, Magnoliophyta, Mesangiospermae, eudicotyledons, Gunneridae, Pentapetalae, rosids, malvids, Brassicales, Brassicaceae, Camelineae, Arabidopsis, Arabidopsis thaliana (Mouse-ear cress)	2759		STR7 At2g40760 T7D17.1
Q1LLA9	cellular organisms, Bacteria, Proteobacteria, Betaproteobacteria, Burkholderiales, Burkholderiaceae, Cupriavidus, Cupriavidus metallidurans, Cupriavidus metallidurans (strain ATCC 43123 / DSM 2839 / NBRC 102507 / CH34) (Ralstonia metallidurans)	2	FUNCTION: Acts as a processive, ATP-dependent zinc metallopeptidase for both cytoplasmic and membrane proteins. Plays a role in the quality control of integral membrane proteins. {ECO:0000255|HAMAP-Rule:MF_01458}.	ftsH Rmet_2188
Q1ZXI6	cellular organisms, Eukaryota, Amoebozoa, Mycetozoa, Dictyosteliida (dictyostelid cellular slime molds), Dictyostelium, Dictyostelium discoideum (Slime mold)	2759		prosc DDB_G0278713
Q24803	cellular organisms, Eukaryota, Amoebozoa, Archamoebae, Entamoebidae, Entamoeba, Entamoeba histolytica	2759	FUNCTION: This enzyme has two NAD(+)-dependent activities: ADH and ACDH. May be a critical enzyme in the fermentative pathway. {ECO:0000269|PubMed:7935603, ECO:0000269|PubMed:7980441}.	ADH2
Q27GK7	cellular organisms, Eukaryota, Viridiplantae, Streptophyta, Streptophytina, Embryophyta, Tracheophyta, Euphyllophyta, Spermatophyta, Magnoliophyta, Mesangiospermae, eudicotyledons, Gunneridae, Pentapetalae, rosids, malvids, Brassicales, Brassicaceae, Camelineae, Arabidopsis, Arabidopsis thaliana (Mouse-ear cress)	2759	FUNCTION: Transcriptional corepressor. Negative regulator of jasmonate responses (By similarity). {ECO:0000250}.	TPR4 WSIP2 At3g15880 MSJ11.27
Q28FH2	cellular organisms, Eukaryota, Opisthokonta, Metazoa, Eumetazoa, Bilateria, Deuterostomia, Chordata, Craniata, Vertebrata, Gnathostomata (jawed vertebrates), Teleostomi, Euteleostomi, Sarcopterygii, Dipnotetrapodomorpha, Tetrapoda, Amphibia, Batrachia, Anura, Pipoidea, Pipidae, Xenopodinae, Xenopus, Silurana, Xenopus tropicalis (Western clawed frog) (Silurana tropicalis)	2759		scyl1 TEgg006d23.1
Q2HIV9	cellular organisms, Eukaryota, Viridiplantae, Streptophyta, Streptophytina, Embryophyta, Tracheophyta, Euphyllophyta, Spermatophyta, Magnoliophyta, Mesangiospermae, eudicotyledons, Gunneridae, Pentapetalae, rosids, malvids, Brassicales, Brassicaceae, Camelineae, Arabidopsis, Arabidopsis thaliana (Mouse-ear cress)	2759		BHLH35 EN41 At5g57150 MUL3.10
Q2QNU0	cellular organisms, Eukaryota, Viridiplantae, Streptophyta, Streptophytina, Embryophyta, Tracheophyta, Euphyllophyta, Spermatophyta, Magnoliophyta, Mesangiospermae, Liliopsida, Petrosaviidae, commelinids, Poales, Poaceae, BOP clade, Oryzoideae, Oryzeae, Oryzinae, Oryza, Oryza sativa (Rice), Oryza sativa subsp. japonica (Rice)	2759	FUNCTION: Specific subunit of the TRAPP II complex, a highly conserved vesicle tethering complex that is required for the proper transport of proteins in post-Golgi trafficking pathways to the growing cell plate in mitotic active cells. {ECO:0000250|UniProtKB:F4K0C4}.	TRS130 Os12g0554400 LOC_Os12g36760
Q2QYW2	cellular organisms, Eukaryota, Viridiplantae, Streptophyta, Streptophytina, Embryophyta, Tracheophyta, Euphyllophyta, Spermatophyta, Magnoliophyta, Mesangiospermae, Liliopsida, Petrosaviidae, commelinids, Poales, Poaceae, BOP clade, Oryzoideae, Oryzeae, Oryzinae, Oryza, Oryza sativa (Rice), Oryza sativa subsp. japonica (Rice)	2759	FUNCTION: Clathrin is the major protein of the polyhedral coat of coated pits and vesicles.	Os12g0104800 LOC_Os12g01390
Q2R3F5	cellular organisms, Eukaryota, Viridiplantae, Streptophyta, Streptophytina, Embryophyta, Tracheophyta, Euphyllophyta, Spermatophyta, Magnoliophyta, Mesangiospermae, Liliopsida, Petrosaviidae, commelinids, Poales, Poaceae, BOP clade, Oryzoideae, Oryzeae, Oryzinae, Oryza, Oryza sativa (Rice), Oryza sativa subsp. japonica (Rice)	2759	FUNCTION: Auxin response factors (ARFs) are transcriptional factors that binds specifically to the DNA sequence 5'-TGTCTC-3' found in the auxin-responsive promoter elements (AuxREs).	ARF23 ARF1 Os11g0523800 LOC_Os11g32110
B8BKI8	cellular organisms, Eukaryota, Viridiplantae, Streptophyta, Streptophytina, Embryophyta, Tracheophyta, Euphyllophyta, Spermatophyta, Magnoliophyta, Mesangiospermae, Liliopsida, Petrosaviidae, commelinids, Poales, Poaceae, BOP clade, Oryzoideae, Oryzeae, Oryzinae, Oryza, Oryza sativa (Rice), Oryza sativa subsp. indica (Rice)	2759	FUNCTION: Probable component of the MCM2-7 complex (MCM complex) that may function as a DNA helicase and which is essential to undergo a single round of replication initiation and elongation per cell cycle in eukaryotic cells. {ECO:0000250}.	OsI_36121
Q2V6K0	cellular organisms, Eukaryota, Viridiplantae, Streptophyta, Streptophytina, Embryophyta, Tracheophyta, Euphyllophyta, Spermatophyta, Magnoliophyta, Mesangiospermae, eudicotyledons, Gunneridae, Pentapetalae, rosids, fabids, Rosales, Rosaceae, Rosoideae, Potentilleae, Fragariinae, Fragaria, Fragaria ananassa (Strawberry)	2759	FUNCTION: Broad spectrum multifunctional glucosyltransferase. Catalyzes the formation of flavonol 3-O-glucosides during fruit ripening. Accepted substrates include several flavonoids, hydroxycoumarins and beta-naphthols. Uses UDP-Glc as a sugar donor, but not UDP-Gal or UDP-GlcUA. May also be involved in detoxification of xenobiotics. {ECO:0000269|PubMed:18487633}.	GT6
P06271	cellular organisms, Eukaryota, Viridiplantae, Streptophyta, Streptophytina, Embryophyta, Tracheophyta, Euphyllophyta, Spermatophyta, Magnoliophyta, Mesangiospermae, eudicotyledons, Gunneridae, Pentapetalae, asterids, lamiids, Solanales, Solanaceae, Nicotianoideae, Nicotianeae, Nicotiana, Nicotiana tabacum (Common tobacco)	2759	FUNCTION: DNA-dependent RNA polymerase catalyzes the transcription of DNA into RNA using the four ribonucleoside triphosphates as substrates. {ECO:0000255|HAMAP-Rule:MF_01321}.	rpoB
Q31708	cellular organisms, Eukaryota, Viridiplantae, Streptophyta, Streptophytina, Embryophyta, Tracheophyta, Euphyllophyta, Spermatophyta, Magnoliophyta, Mesangiospermae, eudicotyledons, Gunneridae, Pentapetalae, rosids, malvids, Brassicales, Brassicaceae, Camelineae, Arabidopsis, Arabidopsis thaliana (Mouse-ear cress)	2759		RPS4 AtMg00290
Q37619	cellular organisms, Eukaryota, Viridiplantae, Chlorophyta, Trebouxiophyceae, Chlorellales, Chlorellaceae, Prototheca, Prototheca wickerhamii	2759	FUNCTION: Core subunit of the mitochondrial membrane respiratory chain NADH dehydrogenase (Complex I) that is believed to belong to the minimal assembly required for catalysis. Complex I functions in the transfer of electrons from NADH to the respiratory chain. The immediate electron acceptor for the enzyme is believed to be ubiquinone (By similarity). Component of the iron-sulfur (IP) fragment o…	NAD7
Q38796	cellular organisms, Eukaryota, Viridiplantae, Streptophyta, Streptophytina, Embryophyta, Tracheophyta, Euphyllophyta, Spermatophyta, Magnoliophyta, Mesangiospermae, eudicotyledons, Gunneridae, Pentapetalae, rosids, malvids, Brassicales, Brassicaceae, Camelineae, Arabidopsis, Arabidopsis thaliana (Mouse-ear cress)	2759	FUNCTION: Seems to play a role in the regulation of flowering time in the autonomous flowering pathway by repressing FLOWERING LOCUS C expression. {ECO:0000269|PubMed:10363371}.	LD At4g02560 T10P11.15
Q38833	cellular organisms, Eukaryota, Viridiplantae, Streptophyta, Streptophytina, Embryophyta, Tracheophyta, Euphyllophyta, Spermatophyta, Magnoliophyta, Mesangiospermae, eudicotyledons, Gunneridae, Pentapetalae, rosids, malvids, Brassicales, Brassicaceae, Camelineae, Arabidopsis, Arabidopsis thaliana (Mouse-ear cress)	2759	FUNCTION: Involved in one of the last steps of the biosynthesis of chlorophyll a. Catalyzes the esterification of chlorophillide a or b with a preference for geranylgeranyldiphosphate (GGPP) rather than for phytyldiphosphate (PhyPP). {ECO:0000269|Ref.5}.	CHLG G4 At3g51820 ATEM1.7
Q38834	cellular organisms, Eukaryota, Viridiplantae, Streptophyta, Streptophytina, Embryophyta, Tracheophyta, Euphyllophyta, Spermatophyta, Magnoliophyta, Mesangiospermae, eudicotyledons, Gunneridae, Pentapetalae, rosids, malvids, Brassicales, Brassicaceae, Camelineae, Arabidopsis, Arabidopsis thaliana (Mouse-ear cress)	2759	FUNCTION: CC-NB-LRR receptor-like protein required for recognition of the Pseudomonas syringae type III effector HopZ1a. Confers allele-specific recognition and virulence attenuation of HopZ1a. Immunity mediated by ZAR1 is independent of several genes required by other resistance protein signaling pathways such as NDR1 and RAR1. {ECO:0000269|PubMed:20368970}.	RPP13L4 ZAR1 At3g50950 F18B3.230
Q38846	cellular organisms, Eukaryota, Viridiplantae, Streptophyta, Streptophytina, Embryophyta, Tracheophyta, Euphyllophyta, Spermatophyta, Magnoliophyta, Mesangiospermae, eudicotyledons, Gunneridae, Pentapetalae, rosids, malvids, Brassicales, Brassicaceae, Camelineae, Arabidopsis, Arabidopsis thaliana (Mouse-ear cress)	2759	FUNCTION: Ethylene receptor related to bacterial two-component regulators. Acts as a redundant negative regulator of ethylene signaling.	ERS1 ERS At2g40940 T20B5.14
Q38898	cellular organisms, Eukaryota, Viridiplantae, Streptophyta, Streptophytina, Embryophyta, Tracheophyta, Euphyllophyta, Spermatophyta, Magnoliophyta, Mesangiospermae, eudicotyledons, Gunneridae, Pentapetalae, rosids, malvids, Brassicales, Brassicaceae, Camelineae, Arabidopsis, Arabidopsis thaliana (Mouse-ear cress)	2759	FUNCTION: Highly selective and weak inward-rectifying potassium channel. Plays a role in both loading and unloading potassium into/from the phloem sap. Seems to control sugar loading into phloem via a voltage-dependent process. Blocked by physiological concentrations of external calcium and by external acidification. May interact with the cytoskeleton or with regulatory proteins. Dephosphorylatio…	AKT2 AKT3 At4g22200 T10I14.30
Q38953	cellular organisms, Eukaryota, Viridiplantae, Streptophyta, Streptophytina, Embryophyta, Tracheophyta, Euphyllophyta, Spermatophyta, Magnoliophyta, Mesangiospermae, eudicotyledons, Gunneridae, Pentapetalae, rosids, malvids, Brassicales, Brassicaceae, Camelineae, Arabidopsis, Arabidopsis thaliana (Mouse-ear cress)	2759	FUNCTION: May be involved in pre-mRNA splicing. {ECO:0000305}.	At3g26560 MFE16.8
Q38997	cellular organisms, Eukaryota, Viridiplantae, Streptophyta, Streptophytina, Embryophyta, Tracheophyta, Euphyllophyta, Spermatophyta, Magnoliophyta, Mesangiospermae, eudicotyledons, Gunneridae, Pentapetalae, rosids, malvids, Brassicales, Brassicaceae, Camelineae, Arabidopsis, Arabidopsis thaliana (Mouse-ear cress)	2759	FUNCTION: Catalytic subunit of the probable trimeric SNF1-related protein kinase (SnRK) complex, which may play a role in a signal transduction cascade regulating gene expression and carbohydrate metabolism in higher plants. The SnRK complex may also be involved in the regulation of fatty acid synthesis by phosphorylation of acetyl-CoA carboxylase and in assimilation of nitrogen by phosphorylatin…	KIN10 AK21 SKIN10 SNR2 SNRK1.1 At3g01090 T4P13.22
Q39011	cellular organisms, Eukaryota, Viridiplantae, Streptophyta, Streptophytina, Embryophyta, Tracheophyta, Euphyllophyta, Spermatophyta, Magnoliophyta, Mesangiospermae, eudicotyledons, Gunneridae, Pentapetalae, rosids, malvids, Brassicales, Brassicaceae, Camelineae, Arabidopsis, Arabidopsis thaliana (Mouse-ear cress)	2759	FUNCTION: Negative regulator in brassinosteroid signal transduction pathway important for plant growth. May be also involved in auxin signaling pathway. Phosphorylates and increases the degradation of BZR1 and BZR2/BES1 by the proteasome. Phosphorylates BHLH150, beet curly top virus C4 and tomato golden mosaic virus AC4 on threonine and serine residues. Upon brassinosteroid signaling, inhibits st…	ASK7 BIN2 DWF12 UCU1 At4g18710 F28A21.120
Q39096	cellular organisms, Eukaryota, Viridiplantae, Streptophyta, Streptophytina, Embryophyta, Tracheophyta, Euphyllophyta, Spermatophyta, Magnoliophyta, Mesangiospermae, eudicotyledons, Gunneridae, Pentapetalae, rosids, malvids, Brassicales, Brassicaceae, Camelineae, Arabidopsis, Arabidopsis thaliana (Mouse-ear cress)	2759	FUNCTION: Central component of stress responses that interacts with poly(A)-binding proteins. Negative regulator of abscisic acid (ABA) responses, including resistance to drought and freezing as well as stomatal closure regulation. Mediates resistance to the bacterial necrotroph pathogen Erwinia carotovora subsp. carotovora and promotes the induction of marker genes for systemic acquired resistan…	ERD15 CID1 LSR1 At2g41430 F13H10.2 T26J13.2
Q39183	cellular organisms, Eukaryota, Viridiplantae, Streptophyta, Streptophytina, Embryophyta, Tracheophyta, Euphyllophyta, Spermatophyta, Magnoliophyta, Mesangiospermae, eudicotyledons, Gunneridae, Pentapetalae, rosids, malvids, Brassicales, Brassicaceae, Camelineae, Arabidopsis, Arabidopsis thaliana (Mouse-ear cress)	2759	FUNCTION: Protein kinase that regulates the auxin transport activity of PIN auxin efflux facilitators by direct phosphorylation. D6PK-mediated PIN phosphorylation promotes auxin transport in the hypocotyl and this is a prerequisite for PHOT1-dependent hypocotyl bending. {ECO:0000269|PubMed:19168677, ECO:0000269|PubMed:23709629}.	D6PKL2 PK5 At5g47750 MCA23.7
Q94JS4	cellular organisms, Eukaryota, Viridiplantae, Streptophyta, Streptophytina, Embryophyta, Tracheophyta, Euphyllophyta, Spermatophyta, Magnoliophyta, Mesangiospermae, eudicotyledons, Gunneridae, Pentapetalae, rosids, malvids, Brassicales, Brassicaceae, Camelineae, Arabidopsis, Arabidopsis thaliana (Mouse-ear cress)	2759	FUNCTION: Catalyzes the methyl transfer from S-adenosyl-methionine to the methylene group of 24-methylene lophenol to form 24-ethylidene lophenol.	SMT3 At1g76090 T23E18.40
Q3BAI2	cellular organisms, Eukaryota, Viridiplantae, Streptophyta, Streptophytina, Embryophyta, Tracheophyta, Euphyllophyta, Spermatophyta, Magnoliophyta, Mesangiospermae, Liliopsida, Petrosaviidae, Asparagales, Orchidaceae, Epidendroideae, Vandeae, Aeridinae, Phalaenopsis, Phalaenopsis aphrodite, Phalaenopsis aphrodite subsp. formosana (Moth orchid)	2759
Q3E870	cellular organisms, Eukaryota, Viridiplantae, Streptophyta, Streptophytina, Embryophyta, Tracheophyta, Euphyllophyta, Spermatophyta, Magnoliophyta, Mesangiospermae, eudicotyledons, Gunneridae, Pentapetalae, rosids, malvids, Brassicales, Brassicaceae, Camelineae, Arabidopsis, Arabidopsis thaliana (Mouse-ear cress)	2759		SDH7B At5g62575
Q3E875	cellular organisms, Eukaryota, Viridiplantae, Streptophyta, Streptophytina, Embryophyta, Tracheophyta, Euphyllophyta, Spermatophyta, Magnoliophyta, Mesangiospermae, eudicotyledons, Gunneridae, Pentapetalae, rosids, malvids, Brassicales, Brassicaceae, Camelineae, Arabidopsis, Arabidopsis thaliana (Mouse-ear cress)	2759		At5g61530 K11J9.10
Q3EAF9	cellular organisms, Eukaryota, Viridiplantae, Streptophyta, Streptophytina, Embryophyta, Tracheophyta, Euphyllophyta, Spermatophyta, Magnoliophyta, Mesangiospermae, eudicotyledons, Gunneridae, Pentapetalae, rosids, malvids, Brassicales, Brassicaceae, Camelineae, Arabidopsis, Arabidopsis thaliana (Mouse-ear cress)	2759		At3g62260 T17J13.220
Q3EDL4	cellular organisms, Eukaryota, Viridiplantae, Streptophyta, Streptophytina, Embryophyta, Tracheophyta, Euphyllophyta, Spermatophyta, Magnoliophyta, Mesangiospermae, eudicotyledons, Gunneridae, Pentapetalae, rosids, malvids, Brassicales, Brassicaceae, Camelineae, Arabidopsis, Arabidopsis thaliana (Mouse-ear cress)	2759		At1g01540 F22L4.8
Q40153	cellular organisms, Eukaryota, Viridiplantae, Streptophyta, Streptophytina, Embryophyta, Tracheophyta, Euphyllophyta, Spermatophyta, Magnoliophyta, Mesangiospermae, eudicotyledons, Gunneridae, Pentapetalae, asterids, lamiids, Boraginales, Boraginaceae, Lithospermum, Lithospermum erythrorhizon (Purple gromwell) (Lithospermum officinale var. erythrorhizon)	2759
Q40287	cellular organisms, Eukaryota, Viridiplantae, Streptophyta, Streptophytina, Embryophyta, Tracheophyta, Euphyllophyta, Spermatophyta, Magnoliophyta, Mesangiospermae, eudicotyledons, Gunneridae, Pentapetalae, rosids, fabids, Malpighiales, Euphorbiaceae, Crotonoideae, Manihoteae, Manihot, Manihot esculenta (Cassava) (Jatropha manihot)	2759	FUNCTION: In the presence of other necessary color factors, this glycosylation reaction allows the accumulation of anthocyanin pigments. {ECO:0000250}.	GT5 UGT73A5
Q40554	cellular organisms, Eukaryota, Viridiplantae, Streptophyta, Streptophytina, Embryophyta, Tracheophyta, Euphyllophyta, Spermatophyta, Magnoliophyta, Mesangiospermae, eudicotyledons, Gunneridae, Pentapetalae, asterids, lamiids, Solanales, Solanaceae, Nicotianoideae, Nicotianeae, Nicotiana, Nicotiana tabacum (Common tobacco)	2759	FUNCTION: Component of the eukaryotic translation initiation factor 3 (eIF-3) complex, which is involved in protein synthesis and, together with other initiation factors, stimulates binding of mRNA and methionyl-tRNAi to the 40S ribosome. {ECO:0000255|HAMAP-Rule:MF_03000}.	TIF3A1
Q41014	cellular organisms, Eukaryota, Viridiplantae, Streptophyta, Streptophytina, Embryophyta, Tracheophyta, Euphyllophyta, Spermatophyta, Magnoliophyta, Mesangiospermae, eudicotyledons, Gunneridae, Pentapetalae, rosids, fabids, Fabales, Fabaceae, Papilionoideae, Fabeae, Pisum, Pisum sativum (Garden pea)	2759	FUNCTION: May play a key role in regulating the relative amounts of cyclic and non-cyclic electron flow to meet the demands of the plant for ATP and reducing power. Is involved in nitrate assimilation.
Q41058	cellular organisms, Eukaryota, Viridiplantae, Streptophyta, Streptophytina, Embryophyta, Tracheophyta, Euphyllophyta, Spermatophyta, Magnoliophyta, Mesangiospermae, eudicotyledons, Gunneridae, Pentapetalae, rosids, fabids, Fabales, Fabaceae, Papilionoideae, Fabeae, Pisum, Pisum sativum (Garden pea)	2759	FUNCTION: Catalyzes the formation of the alpha-1,6-glucosidic linkages in starch by scission of a 1,4-alpha-linked oligosaccharide from growing alpha-1,4-glucan chains and the subsequent attachment of the oligosaccharide to the alpha-1,6 position. May preferentially transfer short chains during branching. Responsible for the synthesis of about 75% of the amylopectin found in the starch granules o…	SBEI
Q41059	cellular organisms, Eukaryota, Viridiplantae, Streptophyta, Streptophytina, Embryophyta, Tracheophyta, Euphyllophyta, Spermatophyta, Magnoliophyta, Mesangiospermae, eudicotyledons, Gunneridae, Pentapetalae, rosids, fabids, Fabales, Fabaceae, Papilionoideae, Fabeae, Pisum, Pisum sativum (Garden pea)	2759	FUNCTION: Catalyzes the formation of the alpha-1,6-glucosidic linkages in starch by scission of a 1,4-alpha-linked oligosaccharide from growing alpha-1,4-glucan chains and the subsequent attachment of the oligosaccharide to the alpha-1,6 position. May preferentially transfer long chains during branching. {ECO:0000269|PubMed:7894509}.	SBEII
Q9SYP2	cellular organisms, Eukaryota, Viridiplantae, Streptophyta, Streptophytina, Embryophyta, Tracheophyta, Euphyllophyta, Spermatophyta, Magnoliophyta, Mesangiospermae, eudicotyledons, Gunneridae, Pentapetalae, rosids, malvids, Brassicales, Brassicaceae, Camelineae, Arabidopsis, Arabidopsis thaliana (Mouse-ear cress)	2759	FUNCTION: Regulatory subunit of pyrophosphate--fructose 6-phosphate 1-phosphotransferase. {ECO:0000255|HAMAP-Rule:MF_03185, ECO:0000269|PubMed:19533038}.	PFP-ALPHA1 At1g20950 F9H16.6
Q41141	cellular organisms, Eukaryota, Viridiplantae, Streptophyta, Streptophytina, Embryophyta, Tracheophyta, Euphyllophyta, Spermatophyta, Magnoliophyta, Mesangiospermae, eudicotyledons, Gunneridae, Pentapetalae, rosids, fabids, Malpighiales, Euphorbiaceae, Acalyphoideae, Acalypheae, Ricinus, Ricinus communis (Castor bean)	2759	FUNCTION: Catalytic subunit of pyrophosphate--fructose 6-phosphate 1-phosphotransferase. Catalyzes the phosphorylation of D-fructose 6-phosphate, the first committing step of glycolysis. Uses inorganic phosphate (PPi) as phosphoryl donor instead of ATP like common ATP-dependent phosphofructokinases (ATP-PFKs), which renders the reaction reversible, and can thus function both in glycolysis and glu…	PFP-BETA
Q42093	cellular organisms, Eukaryota, Viridiplantae, Streptophyta, Streptophytina, Embryophyta, Tracheophyta, Euphyllophyta, Spermatophyta, Magnoliophyta, Mesangiospermae, eudicotyledons, Gunneridae, Pentapetalae, rosids, malvids, Brassicales, Brassicaceae, Camelineae, Arabidopsis, Arabidopsis thaliana (Mouse-ear cress)	2759	FUNCTION: Pump for glutathione S-conjugates. Mediates the transport of S-conjugates such as GSH, S-(2,4-dinitrophenyl)-glutathione (DNP-GS), GSSG, cyanidin 3-glucoside-GS (C3G-GS) and metolachlor-GS (MOC-GS), glucuronides such as 17-beta-estradiol 17-(beta-D-glucuronide) (E(2)17betaG), and of the chlorophyll catabolite such as B.napus nonfluorescent chlorophyll catabolite (Bn-NCC-1). {ECO:0000269…	ABCC2 EST4 MRP2 At2g34660 T29F13.13
Q38873	cellular organisms, Eukaryota, Viridiplantae, Streptophyta, Streptophytina, Embryophyta, Tracheophyta, Euphyllophyta, Spermatophyta, Magnoliophyta, Mesangiospermae, eudicotyledons, Gunneridae, Pentapetalae, rosids, malvids, Brassicales, Brassicaceae, Camelineae, Arabidopsis, Arabidopsis thaliana (Mouse-ear cress)	2759	FUNCTION: May play a role in signal transduction pathways that involve calcium as a second messenger.	CPK7 At5g12480 F7K24.200
Q42510	cellular organisms, Eukaryota, Viridiplantae, Streptophyta, Streptophytina, Embryophyta, Tracheophyta, Euphyllophyta, Spermatophyta, Magnoliophyta, Mesangiospermae, eudicotyledons, Gunneridae, Pentapetalae, rosids, malvids, Brassicales, Brassicaceae, Camelineae, Arabidopsis, Arabidopsis thaliana (Mouse-ear cress)	2759	FUNCTION: Activates the ARF proteins by exchanging bound GDP for free GTP. Plays a role in vesicular protein sorting. Acts as the major regulator of endosomal vesicle trafficking but is also involved in the endocytosis process. Could function redundantly with GNL1 in the retrograde Golgi to endoplasmic reticulum trafficking. Regulates vesicle trafficking required for the coordinated polar localiz…	GN EMB30 GBF3 MIZ2 VAN7 At1g13980 F16A14.20 F7A19.7
Q42521	cellular organisms, Eukaryota, Viridiplantae, Streptophyta, Streptophytina, Embryophyta, Tracheophyta, Euphyllophyta, Spermatophyta, Magnoliophyta, Mesangiospermae, eudicotyledons, Gunneridae, Pentapetalae, rosids, malvids, Brassicales, Brassicaceae, Camelineae, Arabidopsis, Arabidopsis thaliana (Mouse-ear cress)	2759	FUNCTION: Catalyzes the production of GABA. The calmodulin-binding is calcium-dependent and it is proposed that this may, directly or indirectly, form a calcium regulated control of GABA biosynthesis. {ECO:0000269|PubMed:9700069}.	GAD1 GAD GDH1 At5g17330 MKP11.30 MKP11_18
Q42586	cellular organisms, Eukaryota, Viridiplantae, Streptophyta, Streptophytina, Embryophyta, Tracheophyta, Euphyllophyta, Spermatophyta, Magnoliophyta, Mesangiospermae, eudicotyledons, Gunneridae, Pentapetalae, rosids, malvids, Brassicales, Brassicaceae, Camelineae, Arabidopsis, Arabidopsis thaliana (Mouse-ear cress)	2759		PYRE-F UMPS At3g54470 T14E10.40
P25614	cellular organisms, Eukaryota, Opisthokonta, Fungi, Dikarya, Ascomycota, saccharomyceta, Saccharomycotina (true yeasts), Saccharomycetes, Saccharomycetales (budding yeasts), Saccharomycetaceae, Saccharomyces, Saccharomyces cerevisiae (Baker's yeast), Saccharomyces cerevisiae (strain ATCC 204508 / S288c) (Baker's yeast)	2759		YCR013C YCR13C
Q43128	cellular organisms, Eukaryota, Viridiplantae, Streptophyta, Streptophytina, Embryophyta, Tracheophyta, Euphyllophyta, Spermatophyta, Magnoliophyta, Mesangiospermae, eudicotyledons, Gunneridae, Pentapetalae, rosids, malvids, Brassicales, Brassicaceae, Camelineae, Arabidopsis, Arabidopsis thaliana (Mouse-ear cress)	2759	FUNCTION: The plasma membrane H(+) ATPase of plants and fungi generates a proton gradient that drives the active transport of nutrients by H(+)-symport. The resulting external acidification and/or internal alkinization may mediate growth responses.	AHA10 At1g17260 F20D23.4
Q43715	cellular organisms, Eukaryota, Viridiplantae, Streptophyta, Streptophytina, Embryophyta, Tracheophyta, Euphyllophyta, Spermatophyta, Magnoliophyta, Mesangiospermae, eudicotyledons, Gunneridae, Pentapetalae, rosids, fabids, Fabales, Fabaceae, Papilionoideae, Fabeae, Pisum, Pisum sativum (Garden pea)	2759	FUNCTION: Mediates the insertion of proteins targeted to the outer membrane of chloroplasts. Required for the import of protein precursors into chloroplasts. Forms the voltage-dependent preprotein translocation channels (hydrophilic beta barrel) of the TOC complex in the chloroplastic outer membrane. The narrowest inner diameter of this channel is approximately 14 Angstroms. {ECO:0000269|PubMed:1…	TOC75 IAP75 OEP75
Q43845	cellular organisms, Eukaryota, Viridiplantae, Streptophyta, Streptophytina, Embryophyta, Tracheophyta, Euphyllophyta, Spermatophyta, Magnoliophyta, Mesangiospermae, eudicotyledons, Gunneridae, Pentapetalae, asterids, lamiids, Solanales, Solanaceae, Solanoideae, Solaneae, Solanum, Solanum tuberosum (Potato)	2759	FUNCTION: Plays a role in photosynthetic sucrose synthesis by catalyzing the rate-limiting step of sucrose biosynthesis from UDP-glucose and fructose- 6-phosphate. Involved in the regulation of carbon partitioning in the leaves of plants. May regulate the synthesis of sucrose and therefore play a major role as a limiting factor in the export of photoassimilates out of the leaf. Plays a role for s…	SPS
Q45604	cellular organisms, Bacteria, Terrabacteria group, Firmicutes, Bacilli, Bacillales, Bacillaceae, Bacillus, Bacillus subtilis group, Bacillus subtilis, Bacillus subtilis subsp. subtilis, Bacillus subtilis (strain 168)	2		yycR BSU40250
Q48447	cellular organisms, Bacteria, Proteobacteria, Gammaproteobacteria, Enterobacteriales, Enterobacteriaceae, Klebsiella, Klebsiella pneumoniae	2		galF
Q4F883	cellular organisms, Eukaryota, Viridiplantae, Streptophyta, Streptophytina, Embryophyta, Tracheophyta, Euphyllophyta, Spermatophyta, Magnoliophyta, Mesangiospermae, eudicotyledons, Gunneridae, Pentapetalae, rosids, malvids, Brassicales, Brassicaceae, Camelineae, Arabidopsis, Arabidopsis thaliana (Mouse-ear cress)	2759	FUNCTION: Acyl hydrolase that triggers the leaf senescence onset. Can use triolein as substrate to produce oleic acids.; FUNCTION: Involved in the EDS1-dependent intrinsic and indispensable resistance signaling pathway; together with PAD4, required for programmed cell death triggered by RPS4 in response to avirulent pathogens (e.g. P.syringae pv. tomato strain DC3000 and H.parasitica isolates CAL…	SAG101 At5g14930 F2G14.50
Q4FE45	cellular organisms, Eukaryota, Viridiplantae, Streptophyta, Streptophytina, Embryophyta, Tracheophyta, Euphyllophyta, Spermatophyta, Magnoliophyta, Mesangiospermae, eudicotyledons, Gunneridae, Pentapetalae, rosids, malvids, Brassicales, Brassicaceae, Camelineae, Arabidopsis, Arabidopsis thaliana (Mouse-ear cress)	2759	FUNCTION: Possesses E3 ubiquitin-protein ligase activity when associated with the E2 enzyme UBC8 in vitro. {ECO:0000269|PubMed:15644464}.	XBAT33 At5g07270 T28J14.210
Q4FE47	cellular organisms, Eukaryota, Viridiplantae, Streptophyta, Streptophytina, Embryophyta, Tracheophyta, Euphyllophyta, Spermatophyta, Magnoliophyta, Mesangiospermae, eudicotyledons, Gunneridae, Pentapetalae, rosids, malvids, Brassicales, Brassicaceae, Camelineae, Arabidopsis, Arabidopsis thaliana (Mouse-ear cress)	2759	FUNCTION: No E3 ubiquitin-protein ligase activity observed when associated with the E2 enzyme UBC8 in vitro. {ECO:0000269|PubMed:15644464}.	XBAT35 At3g23280 K14B15.19
Q4KMC4	cellular organisms, Eukaryota, Opisthokonta, Metazoa, Eumetazoa, Bilateria, Deuterostomia, Chordata, Craniata, Vertebrata, Gnathostomata (jawed vertebrates), Teleostomi, Euteleostomi, Sarcopterygii, Dipnotetrapodomorpha, Tetrapoda, Amniota, Mammalia, Theria, Eutheria, Boreoeutheria, Euarchontoglires, Glires (Rodents and rabbits), Rodentia, Sciurognathi, Muroidea, Muridae, Murinae, Rattus, Rattus …	2759	FUNCTION: Controls the flux of glucose into the hexosamine pathway. Most likely involved in regulating the availability of precursors for N- and O-linked glycosylation of proteins.	Gfpt2
Q4R1I9	cellular organisms, Eukaryota, Viridiplantae, Streptophyta, Streptophytina, Embryophyta, Tracheophyta, Euphyllophyta, Spermatophyta, Magnoliophyta, Mesangiospermae, eudicotyledons, Gunneridae, Pentapetalae, rosids, fabids, Rosales, Rosaceae, Rosoideae, Rosoideae unplaced, Rosa, Rosa hybrid cultivar	2759	FUNCTION: Sequentially catalyzes two glycosylation steps at the 5-OH and 3-OH positions of anthocyanidin. Unglycosylated anthocyanidin or anthocyanidin 5-O-glucoside, but not anthocyanidin 3-O-glucoside, can be used as glucosyl acceptor. {ECO:0000269|PubMed:15944692}.	RhGT1
Q4V3C7	cellular organisms, Eukaryota, Viridiplantae, Streptophyta, Streptophytina, Embryophyta, Tracheophyta, Euphyllophyta, Spermatophyta, Magnoliophyta, Mesangiospermae, eudicotyledons, Gunneridae, Pentapetalae, rosids, malvids, Brassicales, Brassicaceae, Camelineae, Arabidopsis, Arabidopsis thaliana (Mouse-ear cress)	2759		CBSDUF2 At4g14230 dl3155c FCAALL.147
Q4V8J4	cellular organisms, Eukaryota, Opisthokonta, Metazoa, Eumetazoa, Bilateria, Deuterostomia, Chordata, Craniata, Vertebrata, Gnathostomata (jawed vertebrates), Teleostomi, Euteleostomi, Sarcopterygii, Dipnotetrapodomorpha, Tetrapoda, Amniota, Mammalia, Theria, Eutheria, Boreoeutheria, Euarchontoglires, Glires (Rodents and rabbits), Rodentia, Sciurognathi, Muroidea, Muridae, Murinae, Rattus, Rattus …	2759	FUNCTION: May transfer the acyl-group from acyl-coA to the sn-1 position of glycerol-3-phosphate, an essential step in glycerolipid biosynthesis. Also transfers the acyl-group from acyl-coA to the sn-2 position of 1-acyl-sn-glycerol-3-phosphate (lysophosphatidic acid, or LPA), forming 1,2-diacyl-sn-glycerol-3-phosphate (phosphatidic acid, or PA) (By similarity). {ECO:0000250}.	Gpat3 Agpat9
Q4VZP3	cellular organisms, Eukaryota, Viridiplantae, Streptophyta, Streptophytina, Embryophyta, Tracheophyta, Euphyllophyta, Spermatophyta, Magnoliophyta, Mesangiospermae, eudicotyledons, Gunneridae, Pentapetalae, rosids, fabids, Cucurbitales, Cucurbitaceae, Benincaseae, Cucumis, Cucumis sativus (Cucumber)	2759	FUNCTION: DNA-dependent RNA polymerase catalyzes the transcription of DNA into RNA using the four ribonucleoside triphosphates as substrates. {ECO:0000255|HAMAP-Rule:MF_01324}.	rpoC2 CsCp016
Q68S16	cellular organisms, Eukaryota, Viridiplantae, Streptophyta, Streptophytina, Embryophyta, Tracheophyta, Euphyllophyta, Spermatophyta, Magnoliophyta, Mesangiospermae, eudicotyledons, Gunneridae, Pentapetalae, asterids, campanulids, Apiales, Apiineae, Araliaceae, Panax, Panax ginseng (Korean ginseng)	2759	FUNCTION: DNA-dependent RNA polymerase catalyzes the transcription of DNA into RNA using the four ribonucleoside triphosphates as substrates. {ECO:0000255|HAMAP-Rule:MF_01324}.	rpoC2 PSC0178
Q4WI46	cellular organisms, Eukaryota, Opisthokonta, Fungi, Dikarya, Ascomycota, saccharomyceta, Pezizomycotina, leotiomyceta, Eurotiomycetes, Eurotiomycetidae, Eurotiales (green and blue molds), Aspergillaceae, Aspergillus, Neosartorya fumigata (Aspergillus fumigatus), Neosartorya fumigata (strain ATCC MYA-4609 / Af293 / CBS 101355 / FGSC A1100) (Aspergillus fumigatus)	2759		crf1 utr2 AFUA_2G03120
Q501H5	cellular organisms, Eukaryota, Viridiplantae, Streptophyta, Streptophytina, Embryophyta, Tracheophyta, Euphyllophyta, Spermatophyta, Magnoliophyta, Mesangiospermae, eudicotyledons, Gunneridae, Pentapetalae, rosids, malvids, Brassicales, Brassicaceae, Camelineae, Arabidopsis, Arabidopsis thaliana (Mouse-ear cress)	2759	FUNCTION: Required for transport of secretory proteins from the Golgi complex. Catalyzes the transfer of phosphatidylinositol and phosphatidylcholine between membranes in vitro (By similarity). {ECO:0000250}.	SFH13 At1g55690 F20N2.11
Q50EK3	cellular organisms, Eukaryota, Viridiplantae, Streptophyta, Streptophytina, Embryophyta, Tracheophyta, Euphyllophyta, Spermatophyta, Acrogymnospermae, Pinidae, Pinales, Pinaceae, Pinus, Pinus, Pinus taeda (Loblolly pine)	2759		CYP704C1
Q52JK6	cellular organisms, Eukaryota, Viridiplantae, Streptophyta, Streptophytina, Embryophyta, Tracheophyta, Euphyllophyta, Spermatophyta, Magnoliophyta, Mesangiospermae, eudicotyledons, Gunneridae, Pentapetalae, asterids, lamiids, Solanales, Solanaceae, Nicotianoideae, Nicotianeae, Nicotiana, Nicotiana benthamiana	2759	FUNCTION: Transcriptional regulator required for Agrobacterium-mediated stable genetic transformation by T-DNA integration in host genome, but not for T-DNA transient expression. {ECO:0000269|PubMed:17496122}.	VIP2
Q53HY2	cellular organisms, Eukaryota, Viridiplantae, Streptophyta, Streptophytina, Embryophyta, Tracheophyta, Euphyllophyta, Spermatophyta, Magnoliophyta, Mesangiospermae, eudicotyledons, Gunneridae, Pentapetalae, asterids, lamiids, Solanales, Solanaceae, Nicotianoideae, Nicotianeae, Nicotiana, Nicotiana tabacum (Common tobacco)	2759		MC410
Q53PC7	cellular organisms, Eukaryota, Viridiplantae, Streptophyta, Streptophytina, Embryophyta, Tracheophyta, Euphyllophyta, Spermatophyta, Magnoliophyta, Mesangiospermae, Liliopsida, Petrosaviidae, commelinids, Poales, Poaceae, BOP clade, Oryzoideae, Oryzeae, Oryzinae, Oryza, Oryza sativa (Rice), Oryza sativa subsp. japonica (Rice)	2759	FUNCTION: The coatomer is a cytosolic protein complex that binds to dilysine motifs and reversibly associates with Golgi non-clathrin-coated vesicles, which further mediate biosynthetic protein transport from the ER, via the Golgi up to the trans Golgi network. Coatomer complex is required for budding from Golgi membranes, and is essential for the retrograde Golgi-to-ER transport of dilysine-tagg…	Os11g0174000 LOC_Os11g07280 OsJ_031814 OsJ_33144 OSJNBa0055G24 OSJNBb0063D09
Q53UH4	cellular organisms, Eukaryota, Viridiplantae, Streptophyta, Streptophytina, Embryophyta, Tracheophyta, Euphyllophyta, Spermatophyta, Magnoliophyta, Mesangiospermae, eudicotyledons, Gunneridae, Pentapetalae, asterids, lamiids, Solanales, Convolvulaceae, Ipomoeeae, Ipomoea, Ipomoea nil (Japanese morning glory) (Pharbitis nil)	2759	FUNCTION: Glycosyltransferase that mediates the glucosylation of anthocyanidin 3-O-glucosides to yield anthocyanidin 3-O-sophorosides. 3-O-sophoroside derivatives are required for the bright blue or red color of flowers. {ECO:0000269|PubMed:15842621}.	3GGT
Q54DK1	cellular organisms, Eukaryota, Amoebozoa, Mycetozoa, Dictyosteliida (dictyostelid cellular slime molds), Dictyostelium, Dictyostelium discoideum (Slime mold)	2759	FUNCTION: Catalyzes the oxidation of hydrogen sulfide, with the help of a quinone. {ECO:0000250|UniProtKB:Q9Y6N5}.	sqrdl DDB_G0292250
Q54JE4	cellular organisms, Eukaryota, Amoebozoa, Mycetozoa, Dictyosteliida (dictyostelid cellular slime molds), Dictyostelium, Dictyostelium discoideum (Slime mold)	2759	FUNCTION: The 2-oxoglutarate dehydrogenase complex catalyzes the overall conversion of 2-oxoglutarate to succinyl-CoA and CO(2). It contains multiple copies of three enzymatic components: 2-oxoglutarate dehydrogenase (E1), dihydrolipoamide succinyltransferase (E2) and lipoamide dehydrogenase (E3) (By similarity). {ECO:0000250}.	ogdh DDB_G0288127
Q54S77	cellular organisms, Eukaryota, Amoebozoa, Mycetozoa, Dictyosteliida (dictyostelid cellular slime molds), Dictyostelium, Dictyostelium discoideum (Slime mold)	2759		vps15 pik3r4 DDB_G0282627
Q54T85	cellular organisms, Eukaryota, Amoebozoa, Mycetozoa, Dictyosteliida (dictyostelid cellular slime molds), Dictyostelium, Dictyostelium discoideum (Slime mold)	2759		tra1 DDB_G0281947
Q54TT4	cellular organisms, Eukaryota, Amoebozoa, Mycetozoa, Dictyosteliida (dictyostelid cellular slime molds), Dictyostelium, Dictyostelium discoideum (Slime mold)	2759	FUNCTION: Required for normal Golgi function. {ECO:0000250}.	cog3 DDB_G0281511
Q54Z08	cellular organisms, Eukaryota, Amoebozoa, Mycetozoa, Dictyosteliida (dictyostelid cellular slime molds), Dictyostelium, Dictyostelium discoideum (Slime mold)	2759	FUNCTION: Involved in transcription-coupled repair (TCR), transcription and pre-mRNA splicing. {ECO:0000250}.	xab2 syf1 DDB_G0277977
Q55DP8	cellular organisms, Eukaryota, Amoebozoa, Mycetozoa, Dictyosteliida (dictyostelid cellular slime molds), Dictyostelium, Dictyostelium discoideum (Slime mold)	2759	FUNCTION: Involved in the hydrolysis of N-acylated or N-acetylated amino acids (except L-aspartate). {ECO:0000250}.	acy1 DDB_G0270562
Q55GS2	cellular organisms, Eukaryota, Amoebozoa, Mycetozoa, Dictyosteliida (dictyostelid cellular slime molds), Dictyostelium, Dictyostelium discoideum (Slime mold)	2759		scy1 ntkl DDB_G0267540
Q567B1	cellular organisms, Eukaryota, Opisthokonta, Metazoa, Eumetazoa, Bilateria, Deuterostomia, Chordata, Craniata, Vertebrata, Gnathostomata (jawed vertebrates), Teleostomi, Euteleostomi, Actinopterygii, Actinopteri, Neopterygii, Teleostei, Osteoglossocephalai, Clupeocephala, Otomorpha, Ostariophysi, Otophysa, Cypriniphysae, Cypriniformes, Cyprinoidea, Cyprinidae, Danio, Danio rerio (Zebrafish) (Brac…	2759	FUNCTION: Hydrolase that can remove conjugated ubiquitin from proteins and participates in endoplasmic reticulum-associated degradation (ERAD) for misfolded lumenal proteins. May act by triming the ubiquitin chain on the associated substrate to facilitate their threading through the VCP/p97 pore. Ubiquitin moieties on substrates may present a steric impediment to the threading process when the su…	yod1 zgc:112182
Q7XM16	cellular organisms, Eukaryota, Viridiplantae, Streptophyta, Streptophytina, Embryophyta, Tracheophyta, Euphyllophyta, Spermatophyta, Magnoliophyta, Mesangiospermae, Liliopsida, Petrosaviidae, commelinids, Poales, Poaceae, BOP clade, Oryzoideae, Oryzeae, Oryzinae, Oryza, Oryza sativa (Rice), Oryza sativa subsp. japonica (Rice)	2759		Os04g0663200 LOC_Os04g56750 OsJ_015790 OSJNBa0084K01.15
Q56Y85	cellular organisms, Eukaryota, Viridiplantae, Streptophyta, Streptophytina, Embryophyta, Tracheophyta, Euphyllophyta, Spermatophyta, Magnoliophyta, Mesangiospermae, eudicotyledons, Gunneridae, Pentapetalae, rosids, malvids, Brassicales, Brassicaceae, Camelineae, Arabidopsis, Arabidopsis thaliana (Mouse-ear cress)	2759	FUNCTION: Cotranslationally removes the N-terminal methionine from nascent proteins. The N-terminal methionine is often cleaved when the second residue in the primary sequence is small and uncharged (Met-Ala-, Cys, Gly, Pro, Ser, Thr, or Val). {ECO:0000255|HAMAP-Rule:MF_03175}.	MAP2B At3g59990 F24G16.26
Q56YA5	cellular organisms, Eukaryota, Viridiplantae, Streptophyta, Streptophytina, Embryophyta, Tracheophyta, Euphyllophyta, Spermatophyta, Magnoliophyta, Mesangiospermae, eudicotyledons, Gunneridae, Pentapetalae, rosids, malvids, Brassicales, Brassicaceae, Camelineae, Arabidopsis, Arabidopsis thaliana (Mouse-ear cress)	2759	FUNCTION: Photorespiratory enzyme that catalyzes transamination reactions with multiple substrates, including asparagine. Function exclusively as a catabolic enzyme in Asn metabolism. {ECO:0000269|PubMed:18235971, ECO:0000269|PubMed:23098902}.	AGT1 At2g13360 F14O4.7
Q56YN8	cellular organisms, Eukaryota, Viridiplantae, Streptophyta, Streptophytina, Embryophyta, Tracheophyta, Euphyllophyta, Spermatophyta, Magnoliophyta, Mesangiospermae, eudicotyledons, Gunneridae, Pentapetalae, rosids, malvids, Brassicales, Brassicaceae, Camelineae, Arabidopsis, Arabidopsis thaliana (Mouse-ear cress)	2759	FUNCTION: Central component of cohesin, a complex required for chromosome cohesion during the cell cycle. The cohesin complex may form a large proteinaceous ring within which sister chromatids can be trapped. At anaphase, the complex is cleaved and dissociates from chromatin, allowing sister chromatids to segregate. Cohesion is coupled to DNA replication and is involved in DNA repair. The cohesin…	SMC3 TTN7 At2g27170 T22O13.6
Q58DN4	cellular organisms, Eukaryota, Opisthokonta, Metazoa, Eumetazoa, Bilateria, Deuterostomia, Chordata, Craniata, Vertebrata, Gnathostomata (jawed vertebrates), Teleostomi, Euteleostomi, Sarcopterygii, Dipnotetrapodomorpha, Tetrapoda, Amniota, Mammalia, Theria, Eutheria, Boreoeutheria, Laurasiatheria, Cetartiodactyla, Ruminantia, Pecora, Bovidae, Bovinae, Bos (oxen, cattle), Bos taurus (Bovine)	2759	FUNCTION: Demethylates proteins that have been reversibly carboxymethylated. Demethylates PPP2CB (in vitro) and PPP2CA. Binding to PPP2CA displaces the manganese ion and inactivates the enzyme (By similarity). {ECO:0000250}.	PPME1 PME1
Q58DP0	cellular organisms, Eukaryota, Opisthokonta, Metazoa, Eumetazoa, Bilateria, Deuterostomia, Chordata, Craniata, Vertebrata, Gnathostomata (jawed vertebrates), Teleostomi, Euteleostomi, Sarcopterygii, Dipnotetrapodomorpha, Tetrapoda, Amniota, Mammalia, Theria, Eutheria, Boreoeutheria, Laurasiatheria, Cetartiodactyla, Ruminantia, Pecora, Bovidae, Bovinae, Bos (oxen, cattle), Bos taurus (Bovine)	2759	FUNCTION: S-adenosyl-L-methionine-dependent methyltransferase that specifically methylates the N(7) position of a guanine in 18S rRNA. Important for biogenesis end export of the 40S ribosomal subunit independent on its methyltransferase activity. Locus-specific steroid receptor coactivator. Potentiates transactivation by glucocorticoid (NR3C1), mineralocorticoid (NR3C2), androgen (AR) and progest…	WBSCR22
Q58G01	cellular organisms, Eukaryota, Viridiplantae, Streptophyta, Streptophytina, Embryophyta, Tracheophyta, Euphyllophyta, Spermatophyta, Magnoliophyta, Mesangiospermae, eudicotyledons, Gunneridae, Pentapetalae, rosids, malvids, Brassicales, Brassicaceae, Camelineae, Arabidopsis, Arabidopsis thaliana (Mouse-ear cress)	2759	FUNCTION: Transcription factor that may regulate root development. {ECO:0000250}.	BHLH155 At2g31280 F16D14.12
Q5D869	cellular organisms, Eukaryota, Viridiplantae, Streptophyta, Streptophytina, Embryophyta, Tracheophyta, Euphyllophyta, Spermatophyta, Magnoliophyta, Mesangiospermae, eudicotyledons, Gunneridae, Pentapetalae, rosids, malvids, Brassicales, Brassicaceae, Camelineae, Arabidopsis, Arabidopsis thaliana (Mouse-ear cress)	2759	FUNCTION: DNA-dependent RNA polymerase catalyzes the transcription of DNA into RNA using the four ribonucleoside triphosphates as substrates. Largest and catalytic component of RNA polymerase V involved in RNA-directed DNA methylation-dependent (RdDM) silencing of endogenous repeated sequences, including transposable elements. Also required for full erasure of methylation when the RNA trigger is …	NRPE1 DMS5 DRD3 NRPD1b RMD1 RPE1 At2g40030 T28M21.19
Q5H7P5	cellular organisms, Eukaryota, Viridiplantae, Streptophyta, Streptophytina, Embryophyta, Tracheophyta, Euphyllophyta, Spermatophyta, Magnoliophyta, Mesangiospermae, Liliopsida, Petrosaviidae, Liliales, Liliaceae, Lilium, Lilium longiflorum (Trumpet lily)	2759	FUNCTION: Glycosidase that specifically hydrolyzes the Man-beta-1,4-GlcNAc linkage in the trimannosyl core structure of N-glycans. Does not hydrolyzes pyridylamino derivatives sugar chains containing Man-alpha-1,3-Man-beta or Xylose-beta-1,2-Man-beta.	EBM
Q5HZ60	cellular organisms, Eukaryota, Viridiplantae, Streptophyta, Streptophytina, Embryophyta, Tracheophyta, Euphyllophyta, Spermatophyta, Magnoliophyta, Mesangiospermae, eudicotyledons, Gunneridae, Pentapetalae, rosids, malvids, Brassicales, Brassicaceae, Camelineae, Arabidopsis, Arabidopsis thaliana (Mouse-ear cress)	2759	FUNCTION: mRNA capping methyltransferase that methylates the N7 position of the added guanosine to the 5'-cap structure of mRNAs. Binds RNA containing 5'-terminal GpppC (By similarity). {ECO:0000250}.	At3g52210 F4F15.320 T25B15.21
Q5JK39	cellular organisms, Eukaryota, Viridiplantae, Streptophyta, Streptophytina, Embryophyta, Tracheophyta, Euphyllophyta, Spermatophyta, Magnoliophyta, Mesangiospermae, Liliopsida, Petrosaviidae, commelinids, Poales, Poaceae, BOP clade, Oryzoideae, Oryzeae, Oryzinae, Oryza, Oryza sativa (Rice), Oryza sativa subsp. japonica (Rice)	2759	FUNCTION: Serine palmitoyltransferase (SPT). The heterodimer formed with LCB1 constitutes the catalytic core (By similarity). {ECO:0000250}.	Os01g0928800 LOC_Os01g70380 OsJ_04635 OSJNBa0052O12.15
Q5N8F2	cellular organisms, Eukaryota, Viridiplantae, Streptophyta, Streptophytina, Embryophyta, Tracheophyta, Euphyllophyta, Spermatophyta, Magnoliophyta, Mesangiospermae, Liliopsida, Petrosaviidae, commelinids, Poales, Poaceae, BOP clade, Oryzoideae, Oryzeae, Oryzinae, Oryza, Oryza sativa (Rice), Oryza sativa subsp. japonica (Rice)	2759	FUNCTION: Hydrolyzes certain amino acid conjugates of the plant growth regulator indole-3-acetic acid (IAA). {ECO:0000250}.	ILL2 Os01g0706900 LOC_Os01g51060 P0510F09.6 P0692C11.28
Q5NBT9	cellular organisms, Eukaryota, Viridiplantae, Streptophyta, Streptophytina, Embryophyta, Tracheophyta, Euphyllophyta, Spermatophyta, Magnoliophyta, Mesangiospermae, Liliopsida, Petrosaviidae, commelinids, Poales, Poaceae, BOP clade, Oryzoideae, Oryzeae, Oryzinae, Oryza, Oryza sativa (Rice), Oryza sativa subsp. japonica (Rice)	2759	FUNCTION: Probable downstream regulator of strigolactones signaling. {ECO:0000250|UniProtKB:Q0J7U6}.	TPR1 ASPR2 TPR2 Os01g0254100 LOC_Os01g15020 OsJ_01134 OSNPB_010254100 P0705D01.10-1
Q5R9S1	cellular organisms, Eukaryota, Opisthokonta, Metazoa, Eumetazoa, Bilateria, Deuterostomia, Chordata, Craniata, Vertebrata, Gnathostomata (jawed vertebrates), Teleostomi, Euteleostomi, Sarcopterygii, Dipnotetrapodomorpha, Tetrapoda, Amniota, Mammalia, Theria, Eutheria, Boreoeutheria, Euarchontoglires, Primates, Haplorrhini, Simiiformes, Catarrhini, Hominoidea (apes), Hominidae (great apes), Pongin…	2759		CCDC25
Q5RBI5	cellular organisms, Eukaryota, Opisthokonta, Metazoa, Eumetazoa, Bilateria, Deuterostomia, Chordata, Craniata, Vertebrata, Gnathostomata (jawed vertebrates), Teleostomi, Euteleostomi, Sarcopterygii, Dipnotetrapodomorpha, Tetrapoda, Amniota, Mammalia, Theria, Eutheria, Boreoeutheria, Euarchontoglires, Primates, Haplorrhini, Simiiformes, Catarrhini, Hominoidea (apes), Hominidae (great apes), Pongin…	2759	FUNCTION: Subunit of the splicing factor SF3B required for 'A' complex assembly formed by the stable binding of U2 snRNP to the branchpoint sequence (BPS) in pre-mRNA. Sequence independent binding of SF3A/SF3B complex upstream of the branch site is essential, it may anchor U2 snRNP to the pre-mRNA. May also be involved in the assembly of the 'E' complex. Belongs also to the minor U12-dependent sp…	SF3B3
Q5RFS7	cellular organisms, Eukaryota, Opisthokonta, Metazoa, Eumetazoa, Bilateria, Deuterostomia, Chordata, Craniata, Vertebrata, Gnathostomata (jawed vertebrates), Teleostomi, Euteleostomi, Sarcopterygii, Dipnotetrapodomorpha, Tetrapoda, Amniota, Mammalia, Theria, Eutheria, Boreoeutheria, Euarchontoglires, Primates, Haplorrhini, Simiiformes, Catarrhini, Hominoidea (apes), Hominidae (great apes), Pongin…	2759	FUNCTION: Regulatory subunit of protein phosphatase 1. {ECO:0000250}.	PPP1R7 SDS22
Q5VV42	cellular organisms, Eukaryota, Opisthokonta, Metazoa, Eumetazoa, Bilateria, Deuterostomia, Chordata, Craniata, Vertebrata, Gnathostomata (jawed vertebrates), Teleostomi, Euteleostomi, Sarcopterygii, Dipnotetrapodomorpha, Tetrapoda, Amniota, Mammalia, Theria, Eutheria, Boreoeutheria, Euarchontoglires, Primates, Haplorrhini, Simiiformes, Catarrhini, Hominoidea (apes), Hominidae (great apes), Homini…	2759	FUNCTION: Catalyzes the methylthiolation of N6-threonylcarbamoyladenosine (t(6)A), leading to the formation of 2-methylthio-N6-threonylcarbamoyladenosine (ms(2)t(6)A) at position 37 in tRNAs that read codons beginning with adenine. {ECO:0000269|PubMed:20584901}.	CDKAL1
Q5W274	cellular organisms, Eukaryota, Viridiplantae, Streptophyta, Streptophytina, Embryophyta, Tracheophyta, Euphyllophyta, Spermatophyta, Magnoliophyta, Mesangiospermae, eudicotyledons, Gunneridae, Pentapetalae, asterids, lamiids, Solanales, Solanaceae, Nicotianoideae, Nicotianeae, Nicotiana, Nicotiana tabacum (Common tobacco)	2759	FUNCTION: May be a general defense protein. {ECO:0000250}.	PDR3
Q5XET5	cellular organisms, Eukaryota, Viridiplantae, Streptophyta, Streptophytina, Embryophyta, Tracheophyta, Euphyllophyta, Spermatophyta, Magnoliophyta, Mesangiospermae, eudicotyledons, Gunneridae, Pentapetalae, rosids, malvids, Brassicales, Brassicaceae, Camelineae, Arabidopsis, Arabidopsis thaliana (Mouse-ear cress)	2759	FUNCTION: Uridylates small RNAs to trigger their degradation (PubMed:25928341, PubMed:22464191, PubMed:22464194). Catalyzes the uridylation of 5' fragments produced by AGO1-mediated cleavage of miRNA target RNAs (PubMed:24733911). Acts synergistically with URT1 in unmethylated miRNA uridylation, leading to their degradation (PubMed:25928341). URT1 and HESO1 prefer substrates with different 3' end…	HESO1 At2g39740 T5I7.4
Q5XF07	cellular organisms, Eukaryota, Viridiplantae, Streptophyta, Streptophytina, Embryophyta, Tracheophyta, Euphyllophyta, Spermatophyta, Magnoliophyta, Mesangiospermae, eudicotyledons, Gunneridae, Pentapetalae, rosids, malvids, Brassicales, Brassicaceae, Camelineae, Arabidopsis, Arabidopsis thaliana (Mouse-ear cress)	2759	FUNCTION: Apurinic/apyrimidinic (AP) endonuclease involved in active DNA demethylation and gene imprinting (PubMed:25569774). According to a report, displays also an in vitro 3'-phosphatase activity (PubMed:25569774). According to another report, has no in vitro 3'-phosphatase activity (PubMed:25228464). Catalyzes the conversion of the 3'-blocking groups 3'-phosphor-alpha,beta-unsaturated aldehyd…	APE1L At3g48425 T29H11.60
Q5XF36	cellular organisms, Eukaryota, Viridiplantae, Streptophyta, Streptophytina, Embryophyta, Tracheophyta, Euphyllophyta, Spermatophyta, Magnoliophyta, Mesangiospermae, eudicotyledons, Gunneridae, Pentapetalae, rosids, malvids, Brassicales, Brassicaceae, Camelineae, Arabidopsis, Arabidopsis thaliana (Mouse-ear cress)	2759	FUNCTION: Involved in the early secretory pathway. Required for the correct export of secretory products from the endoplasmic reticulum (ER) and involved in the maintenance of ER integrity. {ECO:0000269|PubMed:21294794}.	KMS1 At4g14950 dl3515w
B9SEZ6	cellular organisms, Eukaryota, Viridiplantae, Streptophyta, Streptophytina, Embryophyta, Tracheophyta, Euphyllophyta, Spermatophyta, Magnoliophyta, Mesangiospermae, eudicotyledons, Gunneridae, Pentapetalae, rosids, fabids, Malpighiales, Euphorbiaceae, Acalyphoideae, Acalypheae, Ricinus, Ricinus communis (Castor bean)	2759	FUNCTION: Associates with the EF-Tu.GDP complex and induces the exchange of GDP to GTP. It remains bound to the aminoacyl-tRNA.EF-Tu.GTP complex up to the GTP hydrolysis stage on the ribosome. {ECO:0000255|HAMAP-Rule:MF_03135}.	EFTS RCOM_1211470
Q32NQ8	cellular organisms, Eukaryota, Opisthokonta, Metazoa, Eumetazoa, Bilateria, Deuterostomia, Chordata, Craniata, Vertebrata, Gnathostomata (jawed vertebrates), Teleostomi, Euteleostomi, Sarcopterygii, Dipnotetrapodomorpha, Tetrapoda, Amphibia, Batrachia, Anura, Pipoidea, Pipidae, Xenopodinae, Xenopus, Xenopus, Xenopus laevis (African clawed frog)	2759	FUNCTION: May act as a transcriptional factor participating in nerve development and Schawnn cell differentiation. {ECO:0000250}.	rnf10
Q5XV99	cellular organisms, Eukaryota, Viridiplantae, Streptophyta, Streptophytina, Embryophyta, Tracheophyta, Euphyllophyta, Spermatophyta, Magnoliophyta, Mesangiospermae, eudicotyledons, Gunneridae, Pentapetalae, rosids, malvids, Brassicales, Brassicaceae, Camelineae, Arabidopsis, Arabidopsis thaliana (Mouse-ear cress)	2759	FUNCTION: Involved in the coordination between cell elongation and cellulose synthesis by promoting the expression of genes involved in cell elongation and cellulose synthesis. Acts as a regulator of plasmodesmatal permeability. Maybe a glycosyltransferase. {ECO:0000250|UniProtKB:Q9C9Z9}.	At3g57200 F28O9.50
Q5YDB5	cellular organisms, Eukaryota, Viridiplantae, Streptophyta, Streptophytina, Embryophyta, Tracheophyta, Euphyllophyta, Spermatophyta, Magnoliophyta, Mesangiospermae, eudicotyledons, Gunneridae, Pentapetalae, rosids, malvids, Brassicales, Brassicaceae, Camelineae, Arabidopsis, Arabidopsis thaliana (Mouse-ear cress)	2759	FUNCTION: Processively dephosphorylates 'Ser-5' but not 'Ser-2' of the heptad repeats YSPTSPS in the C-terminal domain of the largest RNA polymerase II subunit (RPB1). This promotes the activity of RNA polymerase II. Together with CPL1, required for male gametes fertility. Multifunctional regulator that modulates plant growth, stress, and phytohormones responses. Positive transcription regulator …	CPL2 At5g01270 F7J8.250
Q5YDB6	cellular organisms, Eukaryota, Viridiplantae, Streptophyta, Streptophytina, Embryophyta, Tracheophyta, Euphyllophyta, Spermatophyta, Magnoliophyta, Mesangiospermae, eudicotyledons, Gunneridae, Pentapetalae, rosids, malvids, Brassicales, Brassicaceae, Camelineae, Arabidopsis, Arabidopsis thaliana (Mouse-ear cress)	2759	FUNCTION: Processively dephosphorylates 'Ser-5' but not 'Ser-2' of the heptad repeats YSPTSPS in the C-terminal domain of the largest RNA polymerase II subunit (RPB1). This promotes the activity of RNA polymerase II. Together with CPL2, required for male gametes fertility. Multifunctional regulator that modulates plant growth, stress, and phytohormones responses. Negative regulator of stress gene…	CPL1 FRY2 JOE1 At4g21670 F17L22.130
Q0E2P1	cellular organisms, Eukaryota, Viridiplantae, Streptophyta, Streptophytina, Embryophyta, Tracheophyta, Euphyllophyta, Spermatophyta, Magnoliophyta, Mesangiospermae, Liliopsida, Petrosaviidae, commelinids, Poales, Poaceae, BOP clade, Oryzoideae, Oryzeae, Oryzinae, Oryza, Oryza sativa (Rice), Oryza sativa subsp. japonica (Rice)	2759	FUNCTION: The B regulatory subunit may modulate substrate selectivity and catalytic activity, and also may direct the localization of the catalytic enzyme to a particular subcellular compartment. {ECO:0000250}.	Os02g0224200 LOC_Os02g13110 OsJ_005772 P0470A03.14
Q5ZCI1	cellular organisms, Eukaryota, Viridiplantae, Streptophyta, Streptophytina, Embryophyta, Tracheophyta, Euphyllophyta, Spermatophyta, Magnoliophyta, Mesangiospermae, Liliopsida, Petrosaviidae, commelinids, Poales, Poaceae, BOP clade, Oryzoideae, Oryzeae, Oryzinae, Oryza, Oryza sativa (Rice), Oryza sativa subsp. japonica (Rice)	2759		MPK10 Os01g0629900 LOC_Os01g43910 OsJ_02699 OSJNBb0035I14.5-1 OSJNBb0035I14.5-2 OSJNBb0035I14.5-3
Q651X7	cellular organisms, Eukaryota, Viridiplantae, Streptophyta, Streptophytina, Embryophyta, Tracheophyta, Euphyllophyta, Spermatophyta, Magnoliophyta, Mesangiospermae, Liliopsida, Petrosaviidae, commelinids, Poales, Poaceae, BOP clade, Oryzoideae, Oryzeae, Oryzinae, Oryza, Oryza sativa (Rice), Oryza sativa subsp. japonica (Rice)	2759	FUNCTION: Thought to be a Golgi-localized beta-glycan synthase that polymerize the backbones of noncellulosic polysaccharides (hemicelluloses) of plant cell wall.	CSLE1 Os09g0478100 LOC_Os09g30120 OsJ_028602 P0556A05.31-1 P0556A05.31-2
Q652L2	cellular organisms, Eukaryota, Viridiplantae, Streptophyta, Streptophytina, Embryophyta, Tracheophyta, Euphyllophyta, Spermatophyta, Magnoliophyta, Mesangiospermae, Liliopsida, Petrosaviidae, commelinids, Poales, Poaceae, BOP clade, Oryzoideae, Oryzeae, Oryzinae, Oryza, Oryza sativa (Rice), Oryza sativa subsp. japonica (Rice)	2759	FUNCTION: Histone chaperone involved in maintining knox genes silencing throughout leaf development. {ECO:0000250}.	Os09g0567700 LOC_Os09g39420 OJ1003_C09.2 OJ1155_H10.34 OsJ_029198
Q66GQ2	cellular organisms, Eukaryota, Viridiplantae, Streptophyta, Streptophytina, Embryophyta, Tracheophyta, Euphyllophyta, Spermatophyta, Magnoliophyta, Mesangiospermae, eudicotyledons, Gunneridae, Pentapetalae, rosids, malvids, Brassicales, Brassicaceae, Camelineae, Arabidopsis, Arabidopsis thaliana (Mouse-ear cress)	2759		At5g41620 MBK23.17
Q66PF2	cellular organisms, Eukaryota, Viridiplantae, Streptophyta, Streptophytina, Embryophyta, Tracheophyta, Euphyllophyta, Spermatophyta, Magnoliophyta, Mesangiospermae, eudicotyledons, Gunneridae, Pentapetalae, rosids, fabids, Rosales, Rosaceae, Rosoideae, Potentilleae, Fragariinae, Fragaria, Fragaria ananassa (Strawberry)	2759		GT4
Q66PF4	cellular organisms, Eukaryota, Viridiplantae, Streptophyta, Streptophytina, Embryophyta, Tracheophyta, Euphyllophyta, Spermatophyta, Magnoliophyta, Mesangiospermae, eudicotyledons, Gunneridae, Pentapetalae, rosids, fabids, Rosales, Rosaceae, Rosoideae, Potentilleae, Fragariinae, Fragaria, Fragaria ananassa (Strawberry)	2759	FUNCTION: Broad spectrum multifunctional glucosyltransferase. Catalyzes the formation of cinnamic acid and p-coumaric acid glucose esters during fruit ripening. Accepted substrates range from derivatives of cinnamic acid and benzoic acid to heterocyclic and aliphatic compounds, resulting in the formation of O- and S-glucose esters and O-glucosides. May also be involved in detoxification of xenobi…	GT2
Q67UF5	cellular organisms, Eukaryota, Viridiplantae, Streptophyta, Streptophytina, Embryophyta, Tracheophyta, Euphyllophyta, Spermatophyta, Magnoliophyta, Mesangiospermae, Liliopsida, Petrosaviidae, commelinids, Poales, Poaceae, BOP clade, Oryzoideae, Oryzeae, Oryzinae, Oryza, Oryza sativa (Rice), Oryza sativa subsp. japonica (Rice)	2759	FUNCTION: Acts as a protein-folding catalyst that interacts with nascent polypeptides to catalyze the formation, isomerization, and reduction or oxidation of disulfide bonds. May play a role in storage protein biogenesis (By similarity). {ECO:0000250}.	PDIL2-3 PDIL5-1 Os09g0451500 LOC_Os09g27830 OJ1163_C07.26 P0488D02.3
Q67YI9	cellular organisms, Eukaryota, Viridiplantae, Streptophyta, Streptophytina, Embryophyta, Tracheophyta, Euphyllophyta, Spermatophyta, Magnoliophyta, Mesangiospermae, eudicotyledons, Gunneridae, Pentapetalae, rosids, malvids, Brassicales, Brassicaceae, Camelineae, Arabidopsis, Arabidopsis thaliana (Mouse-ear cress)	2759	FUNCTION: May have a role in transport via clathrin-coated vesicles from the trans-Golgi network to endosomes. Stimulates clathrin assembly (By similarity). Binds to membranes enriched in phosphatidylinositol 3-phosphate (PtdIns(3)P). Plays an important role in protein trafficking. {ECO:0000250, ECO:0000269|PubMed:17277094}.	EPSIN2 EPSINR2 At2g43160/At2g43170 F14B2.10 F14B2.11
Q67ZB3	cellular organisms, Eukaryota, Viridiplantae, Streptophyta, Streptophytina, Embryophyta, Tracheophyta, Euphyllophyta, Spermatophyta, Magnoliophyta, Mesangiospermae, eudicotyledons, Gunneridae, Pentapetalae, rosids, malvids, Brassicales, Brassicaceae, Camelineae, Arabidopsis, Arabidopsis thaliana (Mouse-ear cress)	2759		FRL3 At5g48385 MJE7.2
Q680Q4	cellular organisms, Eukaryota, Viridiplantae, Streptophyta, Streptophytina, Embryophyta, Tracheophyta, Euphyllophyta, Spermatophyta, Magnoliophyta, Mesangiospermae, eudicotyledons, Gunneridae, Pentapetalae, rosids, malvids, Brassicales, Brassicaceae, Camelineae, Arabidopsis, Arabidopsis thaliana (Mouse-ear cress)	2759	FUNCTION: E3 SUMO protein ligase involved in regulation processes. Mediates SUMO/ attachment to PHR1, a MYB transcriptional activator controlling the phosphate deficiency responses. Functions as an upstream negative regulator of salicylic acid (SA) accumulation and subsequent SA-mediated systemic acquired resistance (SAR) signaling. Probably not involved in jasmonic acid (JA)-mediated defense res…	SIZ1 At5g60410 At5g60420 MUF9.5 MUF9.70
Q681N2	cellular organisms, Eukaryota, Viridiplantae, Streptophyta, Streptophytina, Embryophyta, Tracheophyta, Euphyllophyta, Spermatophyta, Magnoliophyta, Mesangiospermae, eudicotyledons, Gunneridae, Pentapetalae, rosids, malvids, Brassicales, Brassicaceae, Camelineae, Arabidopsis, Arabidopsis thaliana (Mouse-ear cress)	2759	FUNCTION: Functions as an E3 ubiquitin ligase. {ECO:0000250}.	PUB15 At5g42340 MDH9.3
Q84WG1	cellular organisms, Eukaryota, Viridiplantae, Streptophyta, Streptophytina, Embryophyta, Tracheophyta, Euphyllophyta, Spermatophyta, Magnoliophyta, Mesangiospermae, eudicotyledons, Gunneridae, Pentapetalae, rosids, malvids, Brassicales, Brassicaceae, Camelineae, Arabidopsis, Arabidopsis thaliana (Mouse-ear cress)	2759	FUNCTION: May act in low affinity electroneutral exchange of protons for cations such as Na(+) or K(+) across membranes. May also exchange Li(+) and Cs(+) with a lower affinity.	NHX3 At3g06370 F24P17.16
B1A978	cellular organisms, Eukaryota, Viridiplantae, Streptophyta, Streptophytina, Embryophyta, Tracheophyta, Euphyllophyta, Spermatophyta, Magnoliophyta, Mesangiospermae, eudicotyledons, Gunneridae, Pentapetalae, rosids, malvids, Brassicales, Caricaceae, Carica, Carica papaya (Papaya)	2759	FUNCTION: Probable ATPase of unknown function. Its presence in a non-photosynthetic plant (Epifagus virginiana) and experiments in tobacco indicate that it has an essential function which is probably not related to photosynthesis. {ECO:0000255|HAMAP-Rule:MF_01330}.	ycf2-A; ycf2-B
Q69NK8	cellular organisms, Eukaryota, Viridiplantae, Streptophyta, Streptophytina, Embryophyta, Tracheophyta, Euphyllophyta, Spermatophyta, Magnoliophyta, Mesangiospermae, Liliopsida, Petrosaviidae, commelinids, Poales, Poaceae, BOP clade, Oryzoideae, Oryzeae, Oryzinae, Oryza, Oryza sativa (Rice), Oryza sativa subsp. japonica (Rice)	2759		Os09g0364000 LOC_Os09g19940 OJ1001_G09.14
Q6AVI0	cellular organisms, Eukaryota, Viridiplantae, Streptophyta, Streptophytina, Embryophyta, Tracheophyta, Euphyllophyta, Spermatophyta, Magnoliophyta, Mesangiospermae, Liliopsida, Petrosaviidae, commelinids, Poales, Poaceae, BOP clade, Oryzoideae, Oryzeae, Oryzinae, Oryza, Oryza sativa (Rice), Oryza sativa subsp. japonica (Rice)	2759	FUNCTION: Transposase-like protein that is essential for plant growth and development. May regulate global gene expression by recruiting other cellular factors. {ECO:0000269|PubMed:23067104}.	Os03g0733400 LOC_Os03g52310 OsJ_12466 OSJNBa0027J18.23 OSJNBa0079G12.4
Q6BE25	cellular organisms, Eukaryota, Viridiplantae, Streptophyta, Streptophytina, Embryophyta, Tracheophyta, Euphyllophyta, Spermatophyta, Magnoliophyta, Mesangiospermae, eudicotyledons, Gunneridae, Pentapetalae, rosids, fabids, Cucurbitales, Cucurbitaceae, Cucurbiteae, Cucurbita (marrows), Cucurbita pepo (Vegetable marrow) (Summer squash)	2759	FUNCTION: Oxidosqualene cyclase involved in the biosynthesis of cycloartenol. {ECO:0000269|Ref.1}.	CPX
Q6BLV6	cellular organisms, Eukaryota, Opisthokonta, Fungi, Dikarya, Ascomycota, saccharomyceta, Saccharomycotina (true yeasts), Saccharomycetes, Saccharomycetales (budding yeasts), Debaryomycetaceae, Debaryomyces, Debaryomyces hansenii (Yeast) (Torulaspora hansenii), Debaryomyces hansenii var. hansenii, Debaryomyces hansenii (strain ATCC 36239 / CBS 767 / JCM 1990 / NBRC 0083 / IGC 2968) (Yeast) (Torula…	2759	FUNCTION: Oxidoreductase with a preference for short and medium chain substrates, including trans-2-hexenoyl-CoA (C6), trans-2-decenoyl-CoA (C10), and trans-2-hexadecenoyl-CoA (C16). May play a role in mitochondrial fatty acid synthesis (By similarity). {ECO:0000250}.	ETR1 DEHA2F10362g
Q6CQE5	cellular organisms, Eukaryota, Opisthokonta, Fungi, Dikarya, Ascomycota, saccharomyceta, Saccharomycotina (true yeasts), Saccharomycetes, Saccharomycetales (budding yeasts), Saccharomycetaceae, Kluyveromyces, Kluyveromyces lactis (Yeast) (Candida sphaerica), Kluyveromyces lactis (strain ATCC 8585 / CBS 2359 / DSM 70799 / NBRC 1267 / NRRL Y-1140 / WM37) (Yeast) (Candida sphaerica)	2759	FUNCTION: May be involved in mtDNA stability or mitochondrial gene expression regulation at the post-transcriptional level.	TAR1-A KLLA0D17600g; TAR1-B KLLA0D17732g; TAR1-C KLLA0D17864g
Q6CZK3	cellular organisms, Bacteria, Proteobacteria, Gammaproteobacteria, Enterobacteriales, Enterobacteriaceae, Pectobacterium, Pectobacterium atrosepticum (Erwinia carotovora subsp. atroseptica), Pectobacterium atrosepticum (strain SCRI 1043 / ATCC BAA-672) (Erwinia carotovora subsp. atroseptica)	2	FUNCTION: Synthesizes alpha-1,4-glucan chains using ADP-glucose. {ECO:0000255|HAMAP-Rule:MF_00484}.	glgA ECA4148
Q6D0E3	cellular organisms, Bacteria, Proteobacteria, Gammaproteobacteria, Enterobacteriales, Enterobacteriaceae, Pectobacterium, Pectobacterium atrosepticum (Erwinia carotovora subsp. atroseptica), Pectobacterium atrosepticum (strain SCRI 1043 / ATCC BAA-672) (Erwinia carotovora subsp. atroseptica)	2	FUNCTION: Together with LptE, is involved in the assembly of lipopolysaccharide (LPS) at the surface of the outer membrane. {ECO:0000255|HAMAP-Rule:MF_01411}.	lptD imp ostA ECA3856
Q6D454	cellular organisms, Bacteria, Proteobacteria, Gammaproteobacteria, Enterobacteriales, Enterobacteriaceae, Pectobacterium, Pectobacterium atrosepticum (Erwinia carotovora subsp. atroseptica), Pectobacterium atrosepticum (strain SCRI 1043 / ATCC BAA-672) (Erwinia carotovora subsp. atroseptica)	2	FUNCTION: Catalyzes the synthesis of beta-nicotinate D-ribonucleotide from nicotinate and 5-phospho-D-ribose 1-phosphate at the expense of ATP. {ECO:0000255|HAMAP-Rule:MF_00570}.	pncB ECA2540
Q6DW73	cellular organisms, Eukaryota, Viridiplantae, Streptophyta, Streptophytina, Embryophyta, Tracheophyta, Euphyllophyta, Spermatophyta, Magnoliophyta, Mesangiospermae, eudicotyledons, Gunneridae, Pentapetalae, rosids, fabids, Fabales, Fabaceae, Papilionoideae, Loteae, Lotus, Lotus japonicus (Lotus corniculatus var. japonicus)	2759	FUNCTION: Involved in the synthesis of diacylglycerol galactolipids that are specifically found in thylakoid membranes. Specific for alpha-glycosidic linkages. {ECO:0000269|PubMed:15159398}.	DGD2
Q6DW74	cellular organisms, Eukaryota, Viridiplantae, Streptophyta, Streptophytina, Embryophyta, Tracheophyta, Euphyllophyta, Spermatophyta, Magnoliophyta, Mesangiospermae, eudicotyledons, Gunneridae, Pentapetalae, rosids, fabids, Fabales, Fabaceae, Papilionoideae, Loteae, Lotus, Lotus japonicus (Lotus corniculatus var. japonicus)	2759	FUNCTION: Involved in the synthesis of diacylglycerol galactolipids that are specifically found in thylakoid membranes. Specific for alpha-glycosidic linkages. {ECO:0000269|PubMed:15159398}.	DGD1
Q6EVK6	cellular organisms, Eukaryota, Viridiplantae, Streptophyta, Streptophytina, Embryophyta, Tracheophyta, Euphyllophyta, Spermatophyta, Magnoliophyta, Mesangiospermae, eudicotyledons, Gunneridae, Pentapetalae, rosids, malvids, Brassicales, Brassicaceae, Camelineae, Arabidopsis, Arabidopsis thaliana (Mouse-ear cress)	2759	FUNCTION: ATPase subunit of a multiprotein complex equivalent of the SWI/SNF complex that acts by remodeling the chromatin by catalyzing an ATP-dependent alteration in the structure of nucleosomal DNA. Represses embryonic genes in leaves and controls shoot development and flowering. Activates flower homeotic genes. {ECO:0000269|PubMed:16845477, ECO:0000269|PubMed:17293567, ECO:0000269|PubMed:1850…	BRM CHR2 At2g46020 F4I18 T3F17.33
Q6GPP0	cellular organisms, Eukaryota, Opisthokonta, Metazoa, Eumetazoa, Bilateria, Deuterostomia, Chordata, Craniata, Vertebrata, Gnathostomata (jawed vertebrates), Teleostomi, Euteleostomi, Sarcopterygii, Dipnotetrapodomorpha, Tetrapoda, Amphibia, Batrachia, Anura, Pipoidea, Pipidae, Xenopodinae, Xenopus, Xenopus, Xenopus laevis (African clawed frog)	2759		wdr70
Q6H4R6	cellular organisms, Eukaryota, Viridiplantae, Streptophyta, Streptophytina, Embryophyta, Tracheophyta, Euphyllophyta, Spermatophyta, Magnoliophyta, Mesangiospermae, Liliopsida, Petrosaviidae, commelinids, Poales, Poaceae, BOP clade, Oryzoideae, Oryzeae, Oryzinae, Oryza, Oryza sativa (Rice), Oryza sativa subsp. japonica (Rice)	2759	FUNCTION: High-affinity potassium transporter. {ECO:0000250}.	HAK23 Os09g0376900 LOC_Os09g21000 OsJ_29162 OSJNBa0041C07.15-1 P0711A01.29-1
Q6ICX4	cellular organisms, Eukaryota, Viridiplantae, Streptophyta, Streptophytina, Embryophyta, Tracheophyta, Euphyllophyta, Spermatophyta, Magnoliophyta, Mesangiospermae, eudicotyledons, Gunneridae, Pentapetalae, rosids, malvids, Brassicales, Brassicaceae, Camelineae, Arabidopsis, Arabidopsis thaliana (Mouse-ear cress)	2759	FUNCTION: Plays a role in pre-mRNA splicing. Binds to the polypyrimidine tract of introns. May promote the binding of U2 snRNP to pre-mRNA (By similarity). {ECO:0000250}.	At1g43190 F1I21.14
Q6IMT1	cellular organisms, Eukaryota, Viridiplantae, Streptophyta, Streptophytina, Embryophyta, Tracheophyta, Euphyllophyta, Spermatophyta, Magnoliophyta, Mesangiospermae, eudicotyledons, Gunneridae, Pentapetalae, rosids, malvids, Brassicales, Brassicaceae, Camelineae, Arabidopsis, Arabidopsis thaliana (Mouse-ear cress)	2759	FUNCTION: May be involved in membrane trafficking (By similarity). Required for cell expansion, especially in root cortex, probably by counteracting the action of ethylene in promoting cells radial expansion (PubMed:7867930, PubMed:8275864). Involved in female organ development (PubMed:14675453). Antagonistically interacts with ethylene signaling to regulate plant responses to Pi starvation (PubM…	SAB HPS4 At1g58250 F16M22.5 T18I24.18
Q6LA42	cellular organisms, Eukaryota, Viridiplantae, Streptophyta, Streptophytina, Embryophyta, Tracheophyta, Euphyllophyta, Spermatophyta, Magnoliophyta, Mesangiospermae, eudicotyledons, Gunneridae, Pentapetalae, rosids, malvids, Brassicales, Brassicaceae, Camelineae, Arabidopsis, Arabidopsis thaliana (Mouse-ear cress)	2759	FUNCTION: Transcriptional repressor of CCA1 and LHY, thereby controlling photoperiodic flowering response. Involved in the positive and negative feedback loops of the circadian clock. Expression of several members of the ARR-like family is controlled by circadian rhythm. Proteolytic substrate of the E3 ubiquitin ligase SCF(ADO1) complex. APRR9, APRR7, and APRR5 coordinately act on the upstream re…	APRR5 At5g24470 T31K7.5
Q6MVH7	cellular organisms, Eukaryota, Opisthokonta, Fungi, Dikarya, Ascomycota, saccharomyceta, Pezizomycotina, leotiomyceta, sordariomyceta, Sordariomycetes, Sordariomycetidae, Sordariales, Sordariaceae, Neurospora, Neurospora crassa, Neurospora crassa (strain ATCC 24698 / 74-OR23-1A / CBS 708.71 / DSM 1257 / FGSC 987)	2759		ipp-1 B20J13.020 NCU00951
Q6NLB1	cellular organisms, Eukaryota, Viridiplantae, Streptophyta, Streptophytina, Embryophyta, Tracheophyta, Euphyllophyta, Spermatophyta, Magnoliophyta, Mesangiospermae, eudicotyledons, Gunneridae, Pentapetalae, rosids, malvids, Brassicales, Brassicaceae, Camelineae, Arabidopsis, Arabidopsis thaliana (Mouse-ear cress)	2759		At2g26850 F12C20.11
Q6NLC8	cellular organisms, Eukaryota, Viridiplantae, Streptophyta, Streptophytina, Embryophyta, Tracheophyta, Euphyllophyta, Spermatophyta, Magnoliophyta, Mesangiospermae, eudicotyledons, Gunneridae, Pentapetalae, rosids, malvids, Brassicales, Brassicaceae, Camelineae, Arabidopsis, Arabidopsis thaliana (Mouse-ear cress)	2759		At1g66480 F28G11.8
Q6NPN5	cellular organisms, Eukaryota, Viridiplantae, Streptophyta, Streptophytina, Embryophyta, Tracheophyta, Euphyllophyta, Spermatophyta, Magnoliophyta, Mesangiospermae, eudicotyledons, Gunneridae, Pentapetalae, rosids, malvids, Brassicales, Brassicaceae, Camelineae, Arabidopsis, Arabidopsis thaliana (Mouse-ear cress)	2759		At5g26960 F2P16.220
Q6NQ79	cellular organisms, Eukaryota, Viridiplantae, Streptophyta, Streptophytina, Embryophyta, Tracheophyta, Euphyllophyta, Spermatophyta, Magnoliophyta, Mesangiospermae, eudicotyledons, Gunneridae, Pentapetalae, rosids, malvids, Brassicales, Brassicaceae, Camelineae, Arabidopsis, Arabidopsis thaliana (Mouse-ear cress)	2759		ARID4 At3g43240 F7K15.90
Q6NVM6	cellular organisms, Eukaryota, Opisthokonta, Metazoa, Eumetazoa, Bilateria, Deuterostomia, Chordata, Craniata, Vertebrata, Gnathostomata (jawed vertebrates), Teleostomi, Euteleostomi, Sarcopterygii, Dipnotetrapodomorpha, Tetrapoda, Amphibia, Batrachia, Anura, Pipoidea, Pipidae, Xenopodinae, Xenopus, Silurana, Xenopus tropicalis (Western clawed frog) (Silurana tropicalis)	2759		nol10
Q6P2Q9	cellular organisms, Eukaryota, Opisthokonta, Metazoa, Eumetazoa, Bilateria, Deuterostomia, Chordata, Craniata, Vertebrata, Gnathostomata (jawed vertebrates), Teleostomi, Euteleostomi, Sarcopterygii, Dipnotetrapodomorpha, Tetrapoda, Amniota, Mammalia, Theria, Eutheria, Boreoeutheria, Euarchontoglires, Primates, Haplorrhini, Simiiformes, Catarrhini, Hominoidea (apes), Hominidae (great apes), Homini…	2759	FUNCTION: Functions as a scaffold that mediates the ordered assembly of spliceosomal proteins and snRNAs. Required for the assembly of the U4/U6-U5 tri-snRNP complex. Functions as scaffold that positions spliceosomal U2, U5 and U6 snRNAs at splice sites on pre-mRNA substrates, so that splicing can occur. Interacts with both the 5' and the 3' splice site. {ECO:0000269|PubMed:20595234, ECO:0000303|…	PRPF8 PRPC8
Q6P2Z6	cellular organisms, Eukaryota, Opisthokonta, Metazoa, Eumetazoa, Bilateria, Deuterostomia, Chordata, Craniata, Vertebrata, Gnathostomata (jawed vertebrates), Teleostomi, Euteleostomi, Sarcopterygii, Dipnotetrapodomorpha, Tetrapoda, Amphibia, Batrachia, Anura, Pipoidea, Pipidae, Xenopodinae, Xenopus, Silurana, Xenopus tropicalis (Western clawed frog) (Silurana tropicalis)	2759	FUNCTION: Acts as an adapter for the XPO1/CRM1-mediated export of the 60S ribosomal subunit. {ECO:0000250}.	nmd3 nmd3l TNeu059f02.1
Q6PDI5	cellular organisms, Eukaryota, Opisthokonta, Metazoa, Eumetazoa, Bilateria, Deuterostomia, Chordata, Craniata, Vertebrata, Gnathostomata (jawed vertebrates), Teleostomi, Euteleostomi, Sarcopterygii, Dipnotetrapodomorpha, Tetrapoda, Amniota, Mammalia, Theria, Eutheria, Boreoeutheria, Euarchontoglires, Glires (Rodents and rabbits), Rodentia, Sciurognathi, Muroidea, Muridae, Murinae, Mus, Mus, Mus m…	2759	FUNCTION: Adapter/scaffolding protein that binds to the 26S proteasome, motor proteins and other compartment specific proteins. May couple the proteasome to different compartments including endosome, endoplasmic reticulum and centrosome. May play a role in ERAD and other enhanced proteolyis (By similarity). {ECO:0000250}.	Ecm29 Kiaa0368
Q6PQJ9	cellular organisms, Eukaryota, Viridiplantae, Streptophyta, Streptophytina, Embryophyta, Tracheophyta, Euphyllophyta, Spermatophyta, Magnoliophyta, Mesangiospermae, eudicotyledons, Gunneridae, Pentapetalae, asterids, lamiids, Lamiales, Plantaginaceae, Digitalideae, Digitalis (foxgloves), Digitalis lanata (Grecian foxglove)	2759	FUNCTION: Involved in cardenolide biosynthesis. Catalyzes the stereospecific conversion of progesterone to 5-beta-pregnane-3,20-dione. Can use progesterone, testosterone, 4-androstene-3,17-dione, cortisol and cortisone as substrates, but not pregnenolone, 21-OH-pregnenolone or isoprogesterone. NADPH could not be replaced by NADH. {ECO:0000269|PubMed:16386278, ECO:0000269|PubMed:18032383}.
Q6Q1P4	cellular organisms, Eukaryota, Viridiplantae, Streptophyta, Streptophytina, Embryophyta, Tracheophyta, Euphyllophyta, Spermatophyta, Magnoliophyta, Mesangiospermae, eudicotyledons, Gunneridae, Pentapetalae, rosids, malvids, Brassicales, Brassicaceae, Camelineae, Arabidopsis, Arabidopsis thaliana (Mouse-ear cress)	2759	FUNCTION: Central component of cohesin, a complex required for chromosome cohesion during the cell cycle. The cohesin complex may form a large proteinaceous ring within which sister chromatids can be trapped. At anaphase, the complex is cleaved and dissociates from chromatin, allowing sister chromatids to segregate. Cohesion is coupled to DNA replication and is involved in DNA repair. The cohesin…	SMC1 TTN8 At3g54670 T5N23.30
Q6RHR6	cellular organisms, Eukaryota, Viridiplantae, Streptophyta, Streptophytina, Embryophyta, Tracheophyta, Euphyllophyta, Spermatophyta, Magnoliophyta, Mesangiospermae, eudicotyledons, Gunneridae, Pentapetalae, rosids, fabids, Fabales, Fabaceae, Papilionoideae, Trifolieae, Medicago (medics), Medicago truncatula (Barrel medic) (Medicago tribuloides)	2759	FUNCTION: Required for early signal transduction events leading to endosymbiosis. Acts early in a signal transduction chain leading from the perception of Nod factor to the activation of calcium spiking. Also involved in mycorrhizal symbiosis. May be involved in the regulation of the calcium channel responsible for calcium spiking by mobilizing another cation, and thereby altering the membrane po…	DMI1
Q6V9I6	cellular organisms, Eukaryota, Viridiplantae, Streptophyta, Streptophytina, Embryophyta, Tracheophyta, Euphyllophyta, Spermatophyta, Magnoliophyta, Mesangiospermae, eudicotyledons, Gunneridae, Pentapetalae, asterids, lamiids, Solanales, Solanaceae, Solanoideae, Solaneae, Solanum, Solanum chacoense (Chaco potato)	2759	FUNCTION: Mediates the deacetylation of lysine residues on the N-terminal part of the core histones (H2A, H2B, H3 and H4). Histone deacetylation gives a tag for epigenetic repression and plays an important role in transcriptional regulation, cell cycle progression and developmental events (By similarity). {ECO:0000250}.	HDT1 HD2A
Q6VAA7	cellular organisms, Eukaryota, Viridiplantae, Streptophyta, Streptophytina, Embryophyta, Tracheophyta, Euphyllophyta, Spermatophyta, Magnoliophyta, Mesangiospermae, eudicotyledons, Gunneridae, Pentapetalae, asterids, campanulids, Asterales, Asteraceae, Asteroideae, Heliantheae alliance, Eupatorieae, Stevia, Stevia rebaudiana (Stevia) (Eupatorium rebaudianum)	2759	FUNCTION: May glycosylate diterpenes or flavonols in leaves. {ECO:0000250|UniProtKB:Q6VAA6}.	UGT88B1
Q6WNQ8	cellular organisms, Eukaryota, Viridiplantae, Streptophyta, Streptophytina, Embryophyta, Tracheophyta, Euphyllophyta, Spermatophyta, Magnoliophyta, Mesangiospermae, eudicotyledons, Gunneridae, Pentapetalae, rosids, fabids, Fabales, Fabaceae, Papilionoideae, Trifolieae, Medicago (medics), Medicago truncatula (Barrel medic) (Medicago tribuloides)	2759	FUNCTION: Probable monooxygenases exhibiting no activity with isoflavones such as formononetin, biochanin A, pseudobaptigenin, daidzein, genistein, isoformononetin and prunetin, or with flavonoids including naringenin, liquiritigenin, apigenin, luteolin, or kaempferol. {ECO:0000269|PubMed:14617078}.	CYP81E8
Q6WWW4	cellular organisms, Eukaryota, Viridiplantae, Streptophyta, Streptophytina, Embryophyta, Tracheophyta, Euphyllophyta, Spermatophyta, Magnoliophyta, Mesangiospermae, eudicotyledons, Gunneridae, Pentapetalae, rosids, malvids, Brassicales, Brassicaceae, Camelineae, Arabidopsis, Arabidopsis thaliana (Mouse-ear cress)	2759	FUNCTION: Probable E3 ubiquitin-protein ligase which mediates ubiquitination and subsequent proteasomal degradation of target proteins. Involved in the repression of endoreduplication process and the cell morphogenesis in the trichomes. {ECO:0000269|PubMed:10224275, ECO:0000269|PubMed:14530964}.	UPL3 KAK At4g38600/At4g38610 F20M13.160/F20M13.170
Q6XJG8	cellular organisms, Eukaryota, Viridiplantae, Streptophyta, Streptophytina, Embryophyta, Tracheophyta, Euphyllophyta, Spermatophyta, Magnoliophyta, Mesangiospermae, eudicotyledons, Gunneridae, Pentapetalae, rosids, malvids, Brassicales, Brassicaceae, Camelineae, Arabidopsis, Arabidopsis thaliana (Mouse-ear cress)	2759	FUNCTION: Acts as a regulatory subunit of the 26 proteasome which is involved in the ATP-dependent degradation of ubiquitinated proteins. {ECO:0000250}.	RPN1B At4g28470 F20O9.150
Q6Z358	cellular organisms, Eukaryota, Viridiplantae, Streptophyta, Streptophytina, Embryophyta, Tracheophyta, Euphyllophyta, Spermatophyta, Magnoliophyta, Mesangiospermae, Liliopsida, Petrosaviidae, commelinids, Poales, Poaceae, BOP clade, Oryzoideae, Oryzeae, Oryzinae, Oryza, Oryza sativa (Rice), Oryza sativa subsp. japonica (Rice)	2759		Os07g0281000 LOC_Os07g18050 OsJ_23846 P0557D09.17
Q5CCK4	cellular organisms, Eukaryota, Viridiplantae, Streptophyta, Streptophytina, Embryophyta, Tracheophyta, Euphyllophyta, Spermatophyta, Magnoliophyta, Mesangiospermae, eudicotyledons, Gunneridae, Pentapetalae, rosids, malvids, Brassicales, Brassicaceae, Camelineae, Arabidopsis, Arabidopsis thaliana (Mouse-ear cress)	2759	FUNCTION: Transcriptional repressor of gene expression involved in embryonic pathways, such as LEC1, ABI3, and FUS3. Repressor of the sugar-inducible genes involved in the seed maturation program in seedlings. Plays an essential role in regulating the transition from seed maturation to seedling growth. Functionally redundant with VAL1/HSI2. {ECO:0000269|PubMed:17158584, ECO:0000269|PubMed:1726761…	VAL2 HSL1 At4g32010 F10N7.180
Q6Z3U3	cellular organisms, Eukaryota, Viridiplantae, Streptophyta, Streptophytina, Embryophyta, Tracheophyta, Euphyllophyta, Spermatophyta, Magnoliophyta, Mesangiospermae, Liliopsida, Petrosaviidae, commelinids, Poales, Poaceae, BOP clade, Oryzoideae, Oryzeae, Oryzinae, Oryza, Oryza sativa (Rice), Oryza sativa subsp. japonica (Rice)	2759		Os07g0679700 LOC_Os07g48200 OJ1205_F02.12
Q9FHH2	cellular organisms, Eukaryota, Viridiplantae, Streptophyta, Streptophytina, Embryophyta, Tracheophyta, Euphyllophyta, Spermatophyta, Magnoliophyta, Mesangiospermae, eudicotyledons, Gunneridae, Pentapetalae, rosids, malvids, Brassicales, Brassicaceae, Camelineae, Arabidopsis, Arabidopsis thaliana (Mouse-ear cress)	2759	FUNCTION: Probable component of a transcriptional corepressor complex that acts downstream of MAX2 to negatively regulate karrikins/strigolactone responses (PubMed:23893171, PubMed:26546447). Probable target of MAX2 during germination and seedling photomorphogenesis (PubMed:26546447). Acts probably specifically in the karrikin pathway (PubMed:26754282). {ECO:0000269|PubMed:26546447, ECO:0000269|P…	SMAX1 At5g57710 MRI1.7
Q6Z8C8	cellular organisms, Eukaryota, Viridiplantae, Streptophyta, Streptophytina, Embryophyta, Tracheophyta, Euphyllophyta, Spermatophyta, Magnoliophyta, Mesangiospermae, Liliopsida, Petrosaviidae, commelinids, Poales, Poaceae, BOP clade, Oryzoideae, Oryzeae, Oryzinae, Oryza, Oryza sativa (Rice), Oryza sativa subsp. japonica (Rice)	2759		CDKF-4 Os02g0700600 LOC_Os02g47220 OJ1111_E07.13-1 OsJ_08052 P0459B01.42-1
Q6ZI17	cellular organisms, Eukaryota, Viridiplantae, Streptophyta, Streptophytina, Embryophyta, Tracheophyta, Euphyllophyta, Spermatophyta, Magnoliophyta, Mesangiospermae, Liliopsida, Petrosaviidae, commelinids, Poales, Poaceae, BOP clade, Oryzoideae, Oryzeae, Oryzinae, Oryza, Oryza sativa (Rice), Oryza sativa subsp. japonica (Rice)	2759	FUNCTION: Probable RNA-binding protein that may play a role in growth regulation. {ECO:0000250}.	ML2 Os02g0719800 LOC_Os02g48790 OJ1008_D06.12-1
Q6Z8M8	cellular organisms, Eukaryota, Viridiplantae, Streptophyta, Streptophytina, Embryophyta, Tracheophyta, Euphyllophyta, Spermatophyta, Magnoliophyta, Mesangiospermae, Liliopsida, Petrosaviidae, commelinids, Poales, Poaceae, BOP clade, Oryzoideae, Oryzeae, Oryzinae, Oryza, Oryza sativa (Rice), Oryza sativa subsp. japonica (Rice)	2759	FUNCTION: Trans-acting factor that binds specifically to the consensus nucleotide sequence 5'-TNCGTACAA-3'. {ECO:0000250}.	SPL15 Os08g0513700 LOC_Os08g40260 OsJ_026806 P0711H09.27
Q71N54	cellular organisms, Eukaryota, Viridiplantae, Streptophyta, Streptophytina, Embryophyta, Tracheophyta, Euphyllophyta, Spermatophyta, Magnoliophyta, Mesangiospermae, eudicotyledons, Gunneridae, Pentapetalae, rosids, malvids, Brassicales, Brassicaceae, Camelineae, Arabidopsis, Arabidopsis thaliana (Mouse-ear cress)	2759		LCAT4 At4g19860 T16H5.220
Q76E23	cellular organisms, Eukaryota, Viridiplantae, Streptophyta, Streptophytina, Embryophyta, Tracheophyta, Euphyllophyta, Spermatophyta, Magnoliophyta, Mesangiospermae, eudicotyledons, Gunneridae, Pentapetalae, rosids, malvids, Brassicales, Brassicaceae, Camelineae, Arabidopsis, Arabidopsis thaliana (Mouse-ear cress)	2759	FUNCTION: Component of the protein complex eIF4F, which is involved in the recognition of the mRNA cap, ATP-dependent unwinding of 5'-terminal secondary structure and recruitment of mRNA to the ribosome. Plays a role in the accumulation of some potyvirus during viral infection. Required for the accumulation of cucumber mosaic virus 3a protein and turnip crinkle virus p28 replication protein durin…	EIF4G CUM2 At3g60240 F27H5_30
Q76PD2	cellular organisms, Eukaryota, Opisthokonta, Fungi, Dikarya, Ascomycota, Taphrinomycotina, Schizosaccharomycetes, Schizosaccharomycetales, Schizosaccharomycetaceae, Schizosaccharomyces, Schizosaccharomyces pombe (Fission yeast), Schizosaccharomyces pombe (strain 972 / ATCC 24843) (Fission yeast)	2759	FUNCTION: Probable ubiquitin-protein ligase involved in the degradation-related ubiquitination of histones. Contributes to the post-translational regulation of histone protein levels by polyubiquitination of excess histones for subsequent degradation. {ECO:0000250|UniProtKB:Q05580}.	SPCC1223.01 SPCC285.18
Q7GB25	cellular organisms, Eukaryota, Viridiplantae, Streptophyta, Streptophytina, Embryophyta, Tracheophyta, Euphyllophyta, Spermatophyta, Magnoliophyta, Mesangiospermae, eudicotyledons, Gunneridae, Pentapetalae, rosids, malvids, Brassicales, Brassicaceae, Camelineae, Arabidopsis, Arabidopsis thaliana (Mouse-ear cress)	2759	FUNCTION: Pump for glutathione S-conjugates. Involved in regulation of K(+) and Na(+) cell content. Mediates resistance to NaCl and Li(+), confers sensitivity to sulfonylurea drugs such as glibenclamide (inducer of stomatal opening), and required for stomatal opening regulation by auxin, abscisic acid (ABA) and external Ca(2+). Transports oestradiol-17-(beta-D-glucuronide) (E(2)17G). Involved in …	ABCC5 MRP5 At1g04120 F20D22.11
Q7M962	cellular organisms, Bacteria, Proteobacteria, delta/epsilon subdivisions, Epsilonproteobacteria, Campylobacterales, Helicobacteraceae, Wolinella, Wolinella succinogenes, Wolinella succinogenes (strain ATCC 29543 / DSM 1740 / LMG 7466 / NCTC 11488 / FDC 602W) (Vibrio succinogenes)	2	FUNCTION: Catalytic subunit of the periplasmic nitrate reductase (NAP). Only expressed at high levels during aerobic growth. NapAB complex receives electrons from the membrane-anchored tetraheme protein NapC, thus allowing electron flow between membrane and periplasm. Essential function for nitrate assimilation and may have a role in anaerobic metabolism. {ECO:0000255|HAMAP-Rule:MF_01630}.	napA WS1178
Q7PC84	cellular organisms, Eukaryota, Viridiplantae, Streptophyta, Streptophytina, Embryophyta, Tracheophyta, Euphyllophyta, Spermatophyta, Magnoliophyta, Mesangiospermae, eudicotyledons, Gunneridae, Pentapetalae, rosids, malvids, Brassicales, Brassicaceae, Camelineae, Arabidopsis, Arabidopsis thaliana (Mouse-ear cress)	2759	FUNCTION: May be a general defense protein. {ECO:0000250}.	ABCG39 PDR11 PDR13 At1g66950 F1O19.3 T4O24.9
Q7X923	cellular organisms, Eukaryota, Viridiplantae, Streptophyta, Streptophytina, Embryophyta, Tracheophyta, Euphyllophyta, Spermatophyta, Magnoliophyta, Mesangiospermae, Liliopsida, Petrosaviidae, commelinids, Poales, Poaceae, BOP clade, Oryzoideae, Oryzeae, Oryzinae, Oryza, Oryza sativa (Rice), Oryza sativa subsp. japonica (Rice)	2759	FUNCTION: Component of the FACT complex, a general chromatin factor that acts to reorganize nucleosomes. The FACT complex is involved in multiple processes that require DNA as a template such as mRNA elongation, DNA replication and DNA repair. During transcription elongation the FACT complex acts as a histone chaperone that both destabilizes and restores nucleosomal structure. It facilitates the …	SPT16 Os04g0321600 LOC_Os04g25550 OSJNBb0062H02.2
Q7X9V2	cellular organisms, Eukaryota, Viridiplantae, Streptophyta, Streptophytina, Embryophyta, Tracheophyta, Euphyllophyta, Spermatophyta, Magnoliophyta, Mesangiospermae, eudicotyledons, Gunneridae, Pentapetalae, rosids, malvids, Brassicales, Brassicaceae, Camelineae, Arabidopsis, Arabidopsis thaliana (Mouse-ear cress)	2759	FUNCTION: Component of the SWR1 complex which mediates the ATP-dependent exchange of histone H2A for the H2A variant H2A.F/Z leading to transcriptional regulation of selected genes (e.g. FLC) by chromatin remodeling. Probable DNA-dependent ATPase. Not involved in the repression of FLC in gametophytes, but required for the reactivation of FLC in early embryos and for the maintenance of full activa…	PIE1 CHR13 At3g12810 MBK21.19
Q7XA67	cellular organisms, Eukaryota, Viridiplantae, Streptophyta, Streptophytina, Embryophyta, Tracheophyta, Euphyllophyta, Spermatophyta, Magnoliophyta, Mesangiospermae, eudicotyledons, Gunneridae, Pentapetalae, rosids, malvids, Brassicales, Brassicaceae, Camelineae, Arabidopsis, Arabidopsis thaliana (Mouse-ear cress)	2759	FUNCTION: Enzyme of the methionine cycle that catalyzes the irreversible cleavage of the glycosidic bond in both 5'-methylthioadenosine (MTA) and S-adenosylhomocysteine (SAH/AdoHcy) to adenine and the corresponding thioribose, 5'-methylthioribose and S-ribosylhomocysteine, respectively. Contributes to the maintenance of AdoMet homeostasis and is required to sustain high rates of ethylene synthesi…	MTN2 MTAN2 At4g34840 T11I11.80
Q7XJ60	cellular organisms, Eukaryota, Viridiplantae, Streptophyta, Streptophytina, Embryophyta, Tracheophyta, Euphyllophyta, Spermatophyta, Magnoliophyta, Mesangiospermae, eudicotyledons, Gunneridae, Pentapetalae, rosids, malvids, Brassicales, Brassicaceae, Camelineae, Arabidopsis, Arabidopsis thaliana (Mouse-ear cress)	2759	FUNCTION: Binds to the plus end of microtubules and regulates the dynamics of the microtubule cytoskeleton. May be involved in anchoring microtubules to their nucleation sites and/or functioning as a reservoir for distribution to the growing end. In plants, microtubule minus ends are not necessarily severed from the nucleation site and transported to the plus end of a microtubule as part of the r…	EB1A At3g47690 T23J7.20
Q7XJJ7	cellular organisms, Eukaryota, Viridiplantae, Streptophyta, Streptophytina, Embryophyta, Tracheophyta, Euphyllophyta, Spermatophyta, Magnoliophyta, Mesangiospermae, eudicotyledons, Gunneridae, Pentapetalae, rosids, malvids, Brassicales, Brassicaceae, Camelineae, Arabidopsis, Arabidopsis thaliana (Mouse-ear cress)	2759	FUNCTION: Degrades bioactive fatty acid amides to their corresponding acids, thereby serving to terminate the signaling functions of these molecules. Converts N-actylethanolamine (NAE) to ethanolamine. Can also use oleamide or 2-arachidonylglycerol as substrates, but not indole-3-acetamide, 1-naphtalene-acetamide, nicotinic acid amide or L-asparagine. Might be involved in abscisic acid signaling …	FAAH At5g64440 T12B11.3
Q7XJU0	cellular organisms, Eukaryota, Viridiplantae, Streptophyta, Streptophytina, Embryophyta, Tracheophyta, Euphyllophyta, Spermatophyta, Magnoliophyta, Mesangiospermae, eudicotyledons, Gunneridae, Pentapetalae, rosids, malvids, Brassicales, Brassicaceae, Camelineae, Arabidopsis, Arabidopsis thaliana (Mouse-ear cress)	2759	FUNCTION: Transcription factor that may regulate root development. {ECO:0000250}.	BHLH157 At1g64625 F1N19
Q7XU38	cellular organisms, Eukaryota, Viridiplantae, Streptophyta, Streptophytina, Embryophyta, Tracheophyta, Euphyllophyta, Spermatophyta, Magnoliophyta, Mesangiospermae, Liliopsida, Petrosaviidae, commelinids, Poales, Poaceae, BOP clade, Oryzoideae, Oryzeae, Oryzinae, Oryza, Oryza sativa (Rice), Oryza sativa subsp. japonica (Rice)	2759		CYP87A3 Os04g0570000 LOC_Os04g48170 OSJNBa0088I22.16
Q7XUR3	cellular organisms, Eukaryota, Viridiplantae, Streptophyta, Streptophytina, Embryophyta, Tracheophyta, Euphyllophyta, Spermatophyta, Magnoliophyta, Mesangiospermae, Liliopsida, Petrosaviidae, commelinids, Poales, Poaceae, BOP clade, Oryzoideae, Oryzeae, Oryzinae, Oryza, Oryza sativa (Rice), Oryza sativa subsp. japonica (Rice)	2759	FUNCTION: Alpha-L-fucosidase is responsible for hydrolyzing the alpha-1,6-linked fucose joined to the reducing-end N-acetylglucosamine of the carbohydrate moieties of glycoproteins. Active only against 2'-fucosyl-lactitol when heterologously expressed.	Os04g0560400 LOC_Os04g47280 OSJNBa0084K11.7
Q7XYY2	cellular organisms, Eukaryota, Viridiplantae, Streptophyta, Streptophytina, Embryophyta, Tracheophyta, Euphyllophyta, Spermatophyta, Magnoliophyta, Mesangiospermae, eudicotyledons, Gunneridae, Pentapetalae, rosids, malvids, Brassicales, Brassicaceae, Camelineae, Arabidopsis, Arabidopsis thaliana (Mouse-ear cress)	2759	FUNCTION: Component of the Mediator complex, a coactivator involved in the regulated transcription of nearly all RNA polymerase II-dependent genes. Mediator functions as a bridge to convey information from gene-specific regulatory proteins to the basal RNA polymerase II transcription machinery. Mediator is recruited to promoters by direct interactions with regulatory proteins and serves as a scaf…	MED25 MED25_1 PFT1 At1g25540 F2J7.4
Q7XZU1	cellular organisms, Eukaryota, Viridiplantae, Streptophyta, Streptophytina, Embryophyta, Tracheophyta, Euphyllophyta, Spermatophyta, Magnoliophyta, Mesangiospermae, eudicotyledons, Gunneridae, Pentapetalae, rosids, malvids, Brassicales, Brassicaceae, Camelineae, Arabidopsis, Arabidopsis thaliana (Mouse-ear cress)	2759	FUNCTION: The PI(3,5)P2 regulatory complex regulates both the synthesis and turnover of phosphatidylinositol 3,5-bisphosphate (PtdIns(3,5)P2). {ECO:0000250}.	SAC4 At5g20840 F22D1.10
Q7Y1W1	cellular organisms, Eukaryota, Viridiplantae, Streptophyta, Streptophytina, Embryophyta, Tracheophyta, Euphyllophyta, Spermatophyta, Magnoliophyta, Mesangiospermae, eudicotyledons, Gunneridae, Pentapetalae, rosids, malvids, Brassicales, Brassicaceae, Camelineae, Arabidopsis, Arabidopsis thaliana (Mouse-ear cress)	2759	FUNCTION: Involved in protein precursor import into chloroplasts. May be part of an intermediate translocation complex acting as a protein-conducting channel at the inner envelope. {ECO:0000269|PubMed:23372012}.	TIC56 At5g01590 F7A7_110
Q9LZV3	cellular organisms, Eukaryota, Viridiplantae, Streptophyta, Streptophytina, Embryophyta, Tracheophyta, Euphyllophyta, Spermatophyta, Magnoliophyta, Mesangiospermae, eudicotyledons, Gunneridae, Pentapetalae, rosids, malvids, Brassicales, Brassicaceae, Camelineae, Arabidopsis, Arabidopsis thaliana (Mouse-ear cress)	2759		MAN6 At5g01930 T20L15.200
Q4R6R4	cellular organisms, Eukaryota, Opisthokonta, Metazoa, Eumetazoa, Bilateria, Deuterostomia, Chordata, Craniata, Vertebrata, Gnathostomata (jawed vertebrates), Teleostomi, Euteleostomi, Sarcopterygii, Dipnotetrapodomorpha, Tetrapoda, Amniota, Mammalia, Theria, Eutheria, Boreoeutheria, Euarchontoglires, Primates, Haplorrhini, Simiiformes, Catarrhini, Cercopithecoidea, Cercopithecidae (Old World monk…	2759	FUNCTION: May be involved in neuronal differentiation. {ECO:0000250}.	BZW2 QtsA-17345
Q3YWT2	cellular organisms, Bacteria, Proteobacteria, Gammaproteobacteria, Enterobacteriales, Enterobacteriaceae, Shigella, Shigella sonnei, Shigella sonnei (strain Ss046)	2	FUNCTION: Catalyzes the GTP-dependent ribosomal translocation step during translation elongation. During this step, the ribosome changes from the pre-translocational (PRE) to the post-translocational (POST) state as the newly formed A-site-bound peptidyl-tRNA and P-site-bound deacylated tRNA move to the P and E sites, respectively. Catalyzes the coordinated movement of the two tRNA molecules, the…	fusA SSON_3470
Q84J71	cellular organisms, Eukaryota, Viridiplantae, Streptophyta, Streptophytina, Embryophyta, Tracheophyta, Euphyllophyta, Spermatophyta, Magnoliophyta, Mesangiospermae, eudicotyledons, Gunneridae, Pentapetalae, rosids, malvids, Brassicales, Brassicaceae, Camelineae, Arabidopsis, Arabidopsis thaliana (Mouse-ear cress)	2759		At2g17670 T17A5.11
Q84JL2	cellular organisms, Eukaryota, Viridiplantae, Streptophyta, Streptophytina, Embryophyta, Tracheophyta, Euphyllophyta, Spermatophyta, Magnoliophyta, Mesangiospermae, eudicotyledons, Gunneridae, Pentapetalae, rosids, malvids, Brassicales, Brassicaceae, Camelineae, Arabidopsis, Arabidopsis thaliana (Mouse-ear cress)	2759	FUNCTION: The branched-chain alpha-keto dehydrogenase complex catalyzes the overall conversion of alpha-keto acids to acyl-CoA and CO(2). It contains multiple copies of three enzymatic components: branched-chain alpha-keto acid decarboxylase (E1), lipoamide acyltransferase (E2) and lipoamide dehydrogenase (E3) (By similarity). {ECO:0000250}.	At5g09300 T5E8_100
Q84JN1	cellular organisms, Eukaryota, Viridiplantae, Streptophyta, Streptophytina, Embryophyta, Tracheophyta, Euphyllophyta, Spermatophyta, Magnoliophyta, Mesangiospermae, eudicotyledons, Gunneridae, Pentapetalae, rosids, malvids, Brassicales, Brassicaceae, Camelineae, Arabidopsis, Arabidopsis thaliana (Mouse-ear cress)	2759		APRL7 At5g18120 MRG7.8
Q84L08	cellular organisms, Eukaryota, Viridiplantae, Streptophyta, Streptophytina, Embryophyta, Tracheophyta, Euphyllophyta, Spermatophyta, Magnoliophyta, Mesangiospermae, eudicotyledons, Gunneridae, Pentapetalae, rosids, malvids, Brassicales, Brassicaceae, Camelineae, Arabidopsis, Arabidopsis thaliana (Mouse-ear cress)	2759	FUNCTION: GDP-mannose transporter that may be involved in the import of GDP-mannose from the cytoplasm into the Golgi lumen. {ECO:0000269|PubMed:15480787}.	GONST4 At5g19980 F28I16.130
Q84LM4	cellular organisms, Eukaryota, Viridiplantae, Streptophyta, Streptophytina, Embryophyta, Tracheophyta, Euphyllophyta, Spermatophyta, Magnoliophyta, Mesangiospermae, eudicotyledons, Gunneridae, Pentapetalae, rosids, malvids, Brassicales, Brassicaceae, Camelineae, Arabidopsis, Arabidopsis thaliana (Mouse-ear cress)	2759	FUNCTION: Catalyzes the hydrolysis of the N-terminal peptide bond of an N-acetylated peptide to generate an N-acetylated amino acid and a peptide with a free N-terminus. Can degrade the glycated RuBisCO (ribulose-1,5-bisphoshate carboxylase/oxygenase) protein but not the native protein. May be involved in the elimination of glycated proteins (PubMed:12966075). Plays a homeostatic role in sustaini…	AARE At4g14570 dl3325w
Q84M24	cellular organisms, Eukaryota, Viridiplantae, Streptophyta, Streptophytina, Embryophyta, Tracheophyta, Euphyllophyta, Spermatophyta, Magnoliophyta, Mesangiospermae, eudicotyledons, Gunneridae, Pentapetalae, rosids, malvids, Brassicales, Brassicaceae, Camelineae, Arabidopsis, Arabidopsis thaliana (Mouse-ear cress)	2759		ABCA1 ABC1 AOH1 At2g41700 T32G6.22
Q84MC0	cellular organisms, Eukaryota, Viridiplantae, Streptophyta, Streptophytina, Embryophyta, Tracheophyta, Euphyllophyta, Spermatophyta, Magnoliophyta, Mesangiospermae, eudicotyledons, Gunneridae, Pentapetalae, rosids, malvids, Brassicales, Brassicaceae, Camelineae, Arabidopsis, Arabidopsis thaliana (Mouse-ear cress)	2759		At3g06035 24F17.7
Q84ME1	cellular organisms, Eukaryota, Viridiplantae, Streptophyta, Streptophytina, Embryophyta, Tracheophyta, Euphyllophyta, Spermatophyta, Magnoliophyta, Mesangiospermae, eudicotyledons, Gunneridae, Pentapetalae, rosids, malvids, Brassicales, Brassicaceae, Camelineae, Arabidopsis, Arabidopsis thaliana (Mouse-ear cress)	2759	FUNCTION: Acts as an E3 ubiquitin-protein ligase, or as part of E3 complex, which accepts ubiquitin from specific E2 ubiquitin-conjugating enzymes and then transfers it to substrates (in vitro). {ECO:0000269|PubMed:22291198}.	LUL3 RF398 At5g19080 T16G12.120
Q84RR2	cellular organisms, Eukaryota, Viridiplantae, Streptophyta, Streptophytina, Embryophyta, Tracheophyta, Euphyllophyta, Spermatophyta, Magnoliophyta, Mesangiospermae, eudicotyledons, Gunneridae, Pentapetalae, rosids, malvids, Brassicales, Brassicaceae, Camelineae, Arabidopsis, Arabidopsis thaliana (Mouse-ear cress)	2759	FUNCTION: Might act as an E3 ubiquitin-protein ligase, or as part of E3 complex, which accepts ubiquitin from specific E2 ubiquitin-conjugating enzymes and then transfers it to substrates. {ECO:0000250, ECO:0000269|PubMed:12446796}.	ARI2 At2g16090 F7H1.11
Q84TD8	cellular organisms, Eukaryota, Viridiplantae, Streptophyta, Streptophytina, Embryophyta, Tracheophyta, Euphyllophyta, Spermatophyta, Magnoliophyta, Mesangiospermae, eudicotyledons, Gunneridae, Pentapetalae, rosids, malvids, Brassicales, Brassicaceae, Camelineae, Arabidopsis, Arabidopsis thaliana (Mouse-ear cress)	2759	FUNCTION: Has no transcriptional activation activity. {ECO:0000269|PubMed:21282526, ECO:0000269|PubMed:23864009}.	FLXL2 FLL2 At1g67170 F5A8.8
Q84VY2	cellular organisms, Eukaryota, Viridiplantae, Streptophyta, Streptophytina, Embryophyta, Tracheophyta, Euphyllophyta, Spermatophyta, Magnoliophyta, Mesangiospermae, eudicotyledons, Gunneridae, Pentapetalae, rosids, malvids, Brassicales, Brassicaceae, Camelineae, Arabidopsis, Arabidopsis thaliana (Mouse-ear cress)	2759	FUNCTION: Plant-specific actin binding protein. May be part of a membrane-cytoskeletal adapter complex. {ECO:0000305|PubMed:22840520}.	NET4B At2g30500 T6B20.15
Q84WQ5	cellular organisms, Eukaryota, Viridiplantae, Streptophyta, Streptophytina, Embryophyta, Tracheophyta, Euphyllophyta, Spermatophyta, Magnoliophyta, Mesangiospermae, eudicotyledons, Gunneridae, Pentapetalae, rosids, malvids, Brassicales, Brassicaceae, Camelineae, Arabidopsis, Arabidopsis thaliana (Mouse-ear cress)	2759		CBSX5 At4g27460 F27G19.60
Q84WU4	cellular organisms, Eukaryota, Viridiplantae, Streptophyta, Streptophytina, Embryophyta, Tracheophyta, Euphyllophyta, Spermatophyta, Magnoliophyta, Mesangiospermae, eudicotyledons, Gunneridae, Pentapetalae, rosids, malvids, Brassicales, Brassicaceae, Camelineae, Arabidopsis, Arabidopsis thaliana (Mouse-ear cress)	2759	FUNCTION: Golgi matrix protein playing a role in tethering of vesicles to Golgi membranes and in maintaining the overall structure of the Golgi apparatus.	GC3 GDAP1 At3g61570 F2A19.170
Q8EU05	cellular organisms, Bacteria, Terrabacteria group, Firmicutes, Bacilli, Bacillales, Bacillaceae, Oceanobacillus, Oceanobacillus iheyensis, Oceanobacillus iheyensis (strain DSM 14371 / JCM 11309 / KCTC 3954 / HTE831)	2	FUNCTION: Part of a stress-induced multi-chaperone system, it is involved in the recovery of the cell from heat-induced damage, in cooperation with DnaK, DnaJ and GrpE. Acts before DnaK, in the processing of protein aggregates. Protein binding stimulates the ATPase activity; ATP hydrolysis unfolds the denatured protein aggregates, which probably helps expose new hydrophobic binding sites on the s…	clpB OB0093
Q8G4H3	cellular organisms, Bacteria, Terrabacteria group, Actinobacteria, Actinobacteria (high G+C Gram-positive bacteria), Bifidobacteriales, Bifidobacteriaceae, Bifidobacterium, Bifidobacterium longum, Bifidobacterium longum (strain NCC 2705)	2	FUNCTION: Essential cell division protein that coordinates cell division and chromosome segregation. The N-terminus is involved in assembly of the cell-division machinery. The C-terminus functions as a DNA motor that moves dsDNA in an ATP-dependent manner towards the dif recombination site, which is located within the replication terminus region. Required for activation of the Xer recombinase, al…	ftsK BL1411
Q8GS71	cellular organisms, Eukaryota, Viridiplantae, Streptophyta, Streptophytina, Embryophyta, Tracheophyta, Euphyllophyta, Spermatophyta, Magnoliophyta, Mesangiospermae, eudicotyledons, Gunneridae, Pentapetalae, rosids, malvids, Brassicales, Brassicaceae, Camelineae, Arabidopsis, Arabidopsis thaliana (Mouse-ear cress)	2759	FUNCTION: Kinesin-like motor protein involved in the control of the oriented deposition of cellulose microfibrils (PubMed:12468730, Ref.6). Its motor activity is directed toward the microtubule's plus end. It possesses the potential to drive long-distance transport of cargo along cortical microtubules (PubMed:21914648, PubMed:25646318). Regulates cell wall mechanics during cell elongation, by the…	KIN4A FRA1 At5g47820 MCA23.16
Q8GTY0	cellular organisms, Eukaryota, Viridiplantae, Streptophyta, Streptophytina, Embryophyta, Tracheophyta, Euphyllophyta, Spermatophyta, Magnoliophyta, Mesangiospermae, eudicotyledons, Gunneridae, Pentapetalae, rosids, malvids, Brassicales, Brassicaceae, Camelineae, Arabidopsis, Arabidopsis thaliana (Mouse-ear cress)	2759	FUNCTION: This protein promotes the GTP-dependent binding of aminoacyl-tRNA to the A-site of ribosomes during protein biosynthesis.	A4 At5g60390 MUF9.4
Q8GUH7	cellular organisms, Eukaryota, Viridiplantae, Streptophyta, Streptophytina, Embryophyta, Tracheophyta, Euphyllophyta, Spermatophyta, Magnoliophyta, Mesangiospermae, eudicotyledons, Gunneridae, Pentapetalae, rosids, malvids, Brassicales, Brassicaceae, Camelineae, Arabidopsis, Arabidopsis thaliana (Mouse-ear cress)	2759	FUNCTION: Acts as an osmosensitive calcium-permeable cation channel. {ECO:0000250}.	HYP1 At3g01100 T4P13.21
Q8GUI4	cellular organisms, Eukaryota, Viridiplantae, Streptophyta, Streptophytina, Embryophyta, Tracheophyta, Euphyllophyta, Spermatophyta, Magnoliophyta, Mesangiospermae, eudicotyledons, Gunneridae, Pentapetalae, rosids, malvids, Brassicales, Brassicaceae, Camelineae, Arabidopsis, Arabidopsis thaliana (Mouse-ear cress)	2759		At1g61900 F8K4.10
Q8GUK1	cellular organisms, Eukaryota, Viridiplantae, Streptophyta, Streptophytina, Embryophyta, Tracheophyta, Euphyllophyta, Spermatophyta, Magnoliophyta, Mesangiospermae, eudicotyledons, Gunneridae, Pentapetalae, rosids, malvids, Brassicales, Brassicaceae, Camelineae, Arabidopsis, Arabidopsis thaliana (Mouse-ear cress)	2759	FUNCTION: Involved in galactoglycerolipid biosynthesis. May contribute to an intracellular signal that regulates an alternative DGD1-independent galactoglycerolipid biosynthesis pathway in chloroplasts. {ECO:0000269|PubMed:18208519}.	DGS1 At5g12290
Q8GUM4	cellular organisms, Eukaryota, Viridiplantae, Streptophyta, Streptophytina, Embryophyta, Tracheophyta, Euphyllophyta, Spermatophyta, Magnoliophyta, Mesangiospermae, eudicotyledons, Gunneridae, Pentapetalae, rosids, malvids, Brassicales, Brassicaceae, Camelineae, Arabidopsis, Arabidopsis thaliana (Mouse-ear cress)	2759		At3g27390 K1G2.10
Q8GUN6	cellular organisms, Eukaryota, Viridiplantae, Streptophyta, Streptophytina, Embryophyta, Tracheophyta, Euphyllophyta, Spermatophyta, Magnoliophyta, Mesangiospermae, eudicotyledons, Gunneridae, Pentapetalae, rosids, malvids, Brassicales, Brassicaceae, Camelineae, Arabidopsis, Arabidopsis thaliana (Mouse-ear cress)	2759	FUNCTION: May play a role in protein folding in the endoplasmic reticulum. {ECO:0000250}.	C50 At1g61770 T13M11.13
Q8GUQ5	cellular organisms, Eukaryota, Viridiplantae, Streptophyta, Streptophytina, Embryophyta, Tracheophyta, Euphyllophyta, Spermatophyta, Magnoliophyta, Mesangiospermae, eudicotyledons, Gunneridae, Pentapetalae, asterids, lamiids, Solanales, Solanaceae, Solanoideae, Solaneae, Solanum, Lycopersicon, Solanum lycopersicum (Tomato) (Lycopersicon esculentum)	2759	FUNCTION: Receptor with a serine/threonine-protein kinase activity. Regulates, in response to brassinosteroid binding, a signaling cascade involved in plant development, including expression of light- and stress-regulated genes, promotion of cell elongation, normal leaf and chloroplast senescence, and flowering. May be involved in a feedback regulation of brassinosteroid biosynthesis. May be also…	CURL3
Q8GVE8	cellular organisms, Eukaryota, Viridiplantae, Streptophyta, Streptophytina, Embryophyta, Tracheophyta, Euphyllophyta, Spermatophyta, Magnoliophyta, Mesangiospermae, eudicotyledons, Gunneridae, Pentapetalae, rosids, malvids, Brassicales, Brassicaceae, Camelineae, Arabidopsis, Arabidopsis thaliana (Mouse-ear cress)	2759	FUNCTION: Through the carboxylation of phosphoenolpyruvate (PEP) it forms oxaloacetate, a four-carbon dicarboxylic acid source for the tricarboxylic acid cycle.	PPC4 At1g68750 F14K14.14 F24J5.1
Q8GWB7	cellular organisms, Eukaryota, Viridiplantae, Streptophyta, Streptophytina, Embryophyta, Tracheophyta, Euphyllophyta, Spermatophyta, Magnoliophyta, Mesangiospermae, eudicotyledons, Gunneridae, Pentapetalae, rosids, malvids, Brassicales, Brassicaceae, Camelineae, Arabidopsis, Arabidopsis thaliana (Mouse-ear cress)	2759	FUNCTION: Mediates the transfer of glucuronic acid (GlcA) from UDP-GlcA to glycosyl inositol phosphorylceramides (GIPCs). The formation of GIPCs sphingolipids seems essential for pollen function. {ECO:0000269|PubMed:25122154}.	IPUT1 PGSIP6 At5g18480 T28N17.3
Q8GWH3	cellular organisms, Eukaryota, Viridiplantae, Streptophyta, Streptophytina, Embryophyta, Tracheophyta, Euphyllophyta, Spermatophyta, Magnoliophyta, Mesangiospermae, eudicotyledons, Gunneridae, Pentapetalae, rosids, malvids, Brassicales, Brassicaceae, Camelineae, Arabidopsis, Arabidopsis thaliana (Mouse-ear cress)	2759	FUNCTION: Lectin which functions in endoplasmic reticulum (ER) quality control and ER-associated degradation (ERAD). May bind terminally misfolded non-glycosylated proteins as well as improperly folded glycoproteins, retain them in the ER, and possibly transfer them to the ubiquitination machinery and promote their degradation. Targets the misfolded LRR receptor kinase BRI1 and the misfolded rece…	OS9 EBS6 At5g35080 F7N22.4 T13C12.2
Q8GWK2	cellular organisms, Eukaryota, Viridiplantae, Streptophyta, Streptophytina, Embryophyta, Tracheophyta, Euphyllophyta, Spermatophyta, Magnoliophyta, Mesangiospermae, eudicotyledons, Gunneridae, Pentapetalae, rosids, malvids, Brassicales, Brassicaceae, Camelineae, Arabidopsis, Arabidopsis thaliana (Mouse-ear cress)	2759	FUNCTION: Probably acts as a transcriptional activator. Binds to the GCC-box pathogenesis-related promoter element. May be involved in the regulation of gene expression by stress factors and by components of stress signal transduction pathways (By similarity). {ECO:0000250}.	At2g41710 T11A7.19
Q8GWQ6	cellular organisms, Eukaryota, Viridiplantae, Streptophyta, Streptophytina, Embryophyta, Tracheophyta, Euphyllophyta, Spermatophyta, Magnoliophyta, Mesangiospermae, eudicotyledons, Gunneridae, Pentapetalae, rosids, malvids, Brassicales, Brassicaceae, Camelineae, Arabidopsis, Arabidopsis thaliana (Mouse-ear cress)	2759	FUNCTION: May play a role during early embryonic development. Probably involved in pre-mRNA splicing (By similarity). {ECO:0000250}.	At5g63440 MLE2.7
Q8GWR1	cellular organisms, Eukaryota, Viridiplantae, Streptophyta, Streptophytina, Embryophyta, Tracheophyta, Euphyllophyta, Spermatophyta, Magnoliophyta, Mesangiospermae, eudicotyledons, Gunneridae, Pentapetalae, rosids, malvids, Brassicales, Brassicaceae, Camelineae, Arabidopsis, Arabidopsis thaliana (Mouse-ear cress)	2759		AAAS At3g56900 T8M16.230
Q8GWV5	cellular organisms, Eukaryota, Viridiplantae, Streptophyta, Streptophytina, Embryophyta, Tracheophyta, Euphyllophyta, Spermatophyta, Magnoliophyta, Mesangiospermae, eudicotyledons, Gunneridae, Pentapetalae, rosids, malvids, Brassicales, Brassicaceae, Camelineae, Arabidopsis, Arabidopsis thaliana (Mouse-ear cress)	2759	FUNCTION: Functions as an E3 ubiquitin ligase. {ECO:0000250}.	PUB3 At3g54790 T5N23_150
Q8GXJ1	cellular organisms, Eukaryota, Viridiplantae, Streptophyta, Streptophytina, Embryophyta, Tracheophyta, Euphyllophyta, Spermatophyta, Magnoliophyta, Mesangiospermae, eudicotyledons, Gunneridae, Pentapetalae, rosids, malvids, Brassicales, Brassicaceae, Camelineae, Arabidopsis, Arabidopsis thaliana (Mouse-ear cress)	2759	FUNCTION: Responsible for the deacetylation of lysine residues on the N-terminal part of the core histones (H2A, H2B, H3 and H4). Histone deacetylation gives a tag for epigenetic repression and plays an important role in transcriptional regulation, cell cycle progression and developmental events. Histone deacetylases act via the formation of large multiprotein complexes (By similarity). {ECO:0000…	HDA15 At3g18520 MYF24_23
Q8GXJ4	cellular organisms, Eukaryota, Viridiplantae, Streptophyta, Streptophytina, Embryophyta, Tracheophyta, Euphyllophyta, Spermatophyta, Magnoliophyta, Mesangiospermae, eudicotyledons, Gunneridae, Pentapetalae, rosids, malvids, Brassicales, Brassicaceae, Camelineae, Arabidopsis, Arabidopsis thaliana (Mouse-ear cress)	2759	FUNCTION: Glutamate-gated receptor that probably acts as non-selective cation channel, at least in hypocotyls. Can be triggered by Ala, Asn, Gly, Ser and, to a lower extent, Cys and Glu. May be involved in light-signal transduction and calcium homeostasis via the regulation of calcium influx into cells. Plays an important role in the calcium-based fast transmission of environmental stress. {ECO:0…	GLR3.4 GLR4 GLUR3 At1g05200 YUP8H12.19
Q8GXP4	cellular organisms, Eukaryota, Viridiplantae, Streptophyta, Streptophytina, Embryophyta, Tracheophyta, Euphyllophyta, Spermatophyta, Magnoliophyta, Mesangiospermae, eudicotyledons, Gunneridae, Pentapetalae, rosids, malvids, Brassicales, Brassicaceae, Camelineae, Arabidopsis, Arabidopsis thaliana (Mouse-ear cress)	2759		At2g39910 T28M21.7
Q8GXV5	cellular organisms, Eukaryota, Viridiplantae, Streptophyta, Streptophytina, Embryophyta, Tracheophyta, Euphyllophyta, Spermatophyta, Magnoliophyta, Mesangiospermae, eudicotyledons, Gunneridae, Pentapetalae, rosids, malvids, Brassicales, Brassicaceae, Camelineae, Arabidopsis, Arabidopsis thaliana (Mouse-ear cress)	2759	FUNCTION: Involved in the catabolism of purine nucleotides. Can use (S)-2-ureidoglycine as substrate, but not allantoate. The sequential activity of AAH, UGLYAH and UAH allows a complete purine breakdown without the intermediate generation of urea. {ECO:0000269|PubMed:19935661, ECO:0000269|PubMed:20038185, ECO:0000269|PubMed:22493446}.	UGLYAH UGHY YlbA At4g17050 dl4555w FCAALL.343
Q8GXX0	cellular organisms, Eukaryota, Viridiplantae, Streptophyta, Streptophytina, Embryophyta, Tracheophyta, Euphyllophyta, Spermatophyta, Magnoliophyta, Mesangiospermae, eudicotyledons, Gunneridae, Pentapetalae, rosids, malvids, Brassicales, Brassicaceae, Camelineae, Arabidopsis, Arabidopsis thaliana (Mouse-ear cress)	2759	FUNCTION: FAD-dependent sulfhydryl oxidase that catalyzes disulfide bond formation. Oxidizes thioredoxin in vitro. {ECO:0000255|PROSITE-ProRule:PRU00654, ECO:0000269|PubMed:14996837}.	ERV1 At1g49880 F10F5.3
Q8H0T4	cellular organisms, Eukaryota, Viridiplantae, Streptophyta, Streptophytina, Embryophyta, Tracheophyta, Euphyllophyta, Spermatophyta, Magnoliophyta, Mesangiospermae, eudicotyledons, Gunneridae, Pentapetalae, rosids, malvids, Brassicales, Brassicaceae, Camelineae, Arabidopsis, Arabidopsis thaliana (Mouse-ear cress)	2759	FUNCTION: Probable E3 ubiquitin-protein ligase which mediates ubiquitination and subsequent proteasomal degradation of target proteins. {ECO:0000250}.	UPL2 At1g70320 F17O7.14/F17O7.15
Q8GY23	cellular organisms, Eukaryota, Viridiplantae, Streptophyta, Streptophytina, Embryophyta, Tracheophyta, Euphyllophyta, Spermatophyta, Magnoliophyta, Mesangiospermae, eudicotyledons, Gunneridae, Pentapetalae, rosids, malvids, Brassicales, Brassicaceae, Camelineae, Arabidopsis, Arabidopsis thaliana (Mouse-ear cress)	2759	FUNCTION: Probable E3 ubiquitin-protein ligase which mediates ubiquitination and subsequent proteasomal degradation of target proteins.	UPL1 At1g55860 F14J16.14 F14J16.37
Q8GY87	cellular organisms, Eukaryota, Viridiplantae, Streptophyta, Streptophytina, Embryophyta, Tracheophyta, Euphyllophyta, Spermatophyta, Magnoliophyta, Mesangiospermae, eudicotyledons, Gunneridae, Pentapetalae, rosids, malvids, Brassicales, Brassicaceae, Camelineae, Arabidopsis, Arabidopsis thaliana (Mouse-ear cress)	2759	FUNCTION: Accepts the ubiquitin from the E1 complex and catalyzes its covalent attachment to other proteins. {ECO:0000250|UniProtKB:P42743}.	UBC26 At1g53025 F8L10.11 F8L10.22
Q8GYD9	cellular organisms, Eukaryota, Viridiplantae, Streptophyta, Streptophytina, Embryophyta, Tracheophyta, Euphyllophyta, Spermatophyta, Magnoliophyta, Mesangiospermae, eudicotyledons, Gunneridae, Pentapetalae, rosids, malvids, Brassicales, Brassicaceae, Camelineae, Arabidopsis, Arabidopsis thaliana (Mouse-ear cress)	2759	FUNCTION: Probable RNA helicase required for post-transcriptional gene silencing (PTGS), a process that provides protection in plants against virus infection and can suppress expression of transgenes. Plays a central role in RNA interference (RNAi) process, a process that mediates mRNA destruction of translational repression. Required for the assembly of the RISC complex, a complex required for t…	SDE3 At1g05460 T25N20.11 T25N20.26
Q8GZB6	cellular organisms, Eukaryota, Viridiplantae, Streptophyta, Streptophytina, Embryophyta, Tracheophyta, Euphyllophyta, Spermatophyta, Magnoliophyta, Mesangiospermae, eudicotyledons, Gunneridae, Pentapetalae, rosids, malvids, Brassicales, Brassicaceae, Camelineae, Arabidopsis, Arabidopsis thaliana (Mouse-ear cress)	2759	FUNCTION: Histone methyltransferase. Methylates 'Lys-9' of histone H3. H3 'Lys-9' methylation represents a specific tag for epigenetic transcriptional repression. The silencing mechanism via DNA CpNpG methylation requires the targeting of chromomethylase CMT3 to methylated histones, probably through an interaction with an HP1-like adapter. By its function, KYP is directly required for the mainten…	SUVH4 KYP SDG33 SET33 At5g13960 MAC12.7
Q8H0U4	cellular organisms, Eukaryota, Viridiplantae, Streptophyta, Streptophytina, Embryophyta, Tracheophyta, Euphyllophyta, Spermatophyta, Magnoliophyta, Mesangiospermae, eudicotyledons, Gunneridae, Pentapetalae, rosids, malvids, Brassicales, Brassicaceae, Camelineae, Arabidopsis, Arabidopsis thaliana (Mouse-ear cress)	2759	FUNCTION: Functions in nuclear protein import as nuclear transport receptor. Serves as receptor for nuclear localization signals (NLS) in cargo substrates. Is thought to mediate docking of the importin/substrate complex to the nuclear pore complex (NPC) through binding to nucleoporin and the complex is subsequently translocated through the pore by an energy requiring, Ran-dependent mechanism. At …	TRN1 At2g16950 F12A24.13
Q8H0U8	cellular organisms, Eukaryota, Viridiplantae, Streptophyta, Streptophytina, Embryophyta, Tracheophyta, Euphyllophyta, Spermatophyta, Magnoliophyta, Mesangiospermae, eudicotyledons, Gunneridae, Pentapetalae, rosids, malvids, Brassicales, Brassicaceae, Camelineae, Arabidopsis, Arabidopsis thaliana (Mouse-ear cress)	2759	FUNCTION: Helicase required for pre-mRNA splicing, cold-responsive gene regulation and cold tolerance. {ECO:0000269|PubMed:23371945}.	RH42 RCF1 At1g20920 F9H16.10
Q8H0W2	cellular organisms, Eukaryota, Viridiplantae, Streptophyta, Streptophytina, Embryophyta, Tracheophyta, Euphyllophyta, Spermatophyta, Magnoliophyta, Mesangiospermae, eudicotyledons, Gunneridae, Pentapetalae, rosids, malvids, Brassicales, Brassicaceae, Camelineae, Arabidopsis, Arabidopsis thaliana (Mouse-ear cress)	2759	FUNCTION: Responsible for the deacetylation of lysine residues on the N-terminal part of the core histones (H2A, H2B, H3 and H4). Histone deacetylation gives a tag for epigenetic repression and plays an important role in transcriptional regulation, cell cycle progression and developmental events. Histone deacetylases act via the formation of large multiprotein complexes (By similarity). {ECO:0000…	HDA9 At3g44680 T18B22.80
Q9FIQ0	cellular organisms, Eukaryota, Viridiplantae, Streptophyta, Streptophytina, Embryophyta, Tracheophyta, Euphyllophyta, Spermatophyta, Magnoliophyta, Mesangiospermae, eudicotyledons, Gunneridae, Pentapetalae, rosids, malvids, Brassicales, Brassicaceae, Camelineae, Arabidopsis, Arabidopsis thaliana (Mouse-ear cress)	2759	FUNCTION: GTPase-activating protein (GAP) for ADP ribosylation factor (ARF). {ECO:0000250}.	AGD9 At5g46750 MZA15.17
Q8H103	cellular organisms, Eukaryota, Viridiplantae, Streptophyta, Streptophytina, Embryophyta, Tracheophyta, Euphyllophyta, Spermatophyta, Magnoliophyta, Mesangiospermae, eudicotyledons, Gunneridae, Pentapetalae, rosids, malvids, Brassicales, Brassicaceae, Camelineae, Arabidopsis, Arabidopsis thaliana (Mouse-ear cress)	2759	FUNCTION: Promotes the synthesis of starch in leaves. {ECO:0000269|PubMed:10806248}.	PGI1 pgi2 pgi3 At4g24620 F22K18.180
Q8H107	cellular organisms, Eukaryota, Viridiplantae, Streptophyta, Streptophytina, Embryophyta, Tracheophyta, Euphyllophyta, Spermatophyta, Magnoliophyta, Mesangiospermae, eudicotyledons, Gunneridae, Pentapetalae, rosids, malvids, Brassicales, Brassicaceae, Camelineae, Arabidopsis, Arabidopsis thaliana (Mouse-ear cress)	2759	FUNCTION: The 2-oxoglutarate dehydrogenase complex catalyzes the overall conversion of 2-oxoglutarate to succinyl-CoA and CO(2). It contains multiple copies of three enzymatic components: 2-oxoglutarate dehydrogenase (E1), dihydrolipoamide succinyltransferase (E2) and lipoamide dehydrogenase (E3) (By similarity). {ECO:0000250}.	At4g26910 F10M23.250
Q8H1Q8	cellular organisms, Eukaryota, Viridiplantae, Streptophyta, Streptophytina, Embryophyta, Tracheophyta, Euphyllophyta, Spermatophyta, Magnoliophyta, Mesangiospermae, eudicotyledons, Gunneridae, Pentapetalae, rosids, malvids, Brassicales, Brassicaceae, Camelineae, Arabidopsis, Arabidopsis thaliana (Mouse-ear cress)	2759	FUNCTION: The PI(3,5)P2 regulatory complex regulates both the synthesis and turnover of phosphatidylinositol 3,5-bisphosphate (PtdIns(3,5)P2). Required for autophagy (By similarity). {ECO:0000250}.	ATG18B At4g30510 F17I23.150
Q8H1S4	cellular organisms, Eukaryota, Viridiplantae, Streptophyta, Streptophytina, Embryophyta, Tracheophyta, Euphyllophyta, Spermatophyta, Magnoliophyta, Mesangiospermae, eudicotyledons, Gunneridae, Pentapetalae, rosids, malvids, Brassicales, Brassicaceae, Camelineae, Arabidopsis, Arabidopsis thaliana (Mouse-ear cress)	2759		At1g06650 F12K11.26 F12K11.6
Q8H5X5	cellular organisms, Eukaryota, Viridiplantae, Streptophyta, Streptophytina, Embryophyta, Tracheophyta, Euphyllophyta, Spermatophyta, Magnoliophyta, Mesangiospermae, Liliopsida, Petrosaviidae, commelinids, Poales, Poaceae, BOP clade, Oryzoideae, Oryzeae, Oryzinae, Oryza, Oryza sativa (Rice), Oryza sativa subsp. japonica (Rice)	2759	FUNCTION: Probably involved in membrane trafficking. {ECO:0000250}.	SCAMP1 Os07g0564600 LOC_Os07g37740 OJ1112_E08.118 OsJ_023796
Q8H6B1	cellular organisms, Eukaryota, Viridiplantae, Streptophyta, Streptophytina, Embryophyta, Tracheophyta, Euphyllophyta, Spermatophyta, Magnoliophyta, Mesangiospermae, Liliopsida, Petrosaviidae, commelinids, Poales, Poaceae, PACMAD clade, Panicoideae, Andropogonodae, Andropogoneae, Tripsacinae, Zea, Zea mays (Maize)	2759	FUNCTION: Component of the FACT complex, a general chromatin factor that acts to reorganize nucleosomes. The FACT complex is involved in multiple processes that require DNA as a template such as mRNA elongation, DNA replication and DNA repair. During transcription elongation the FACT complex acts as a histone chaperone that both destabilizes and restores nucleosomal structure. It facilitates the …	SPT16 GTC102
Q8L5Y6	cellular organisms, Eukaryota, Viridiplantae, Streptophyta, Streptophytina, Embryophyta, Tracheophyta, Euphyllophyta, Spermatophyta, Magnoliophyta, Mesangiospermae, eudicotyledons, Gunneridae, Pentapetalae, rosids, malvids, Brassicales, Brassicaceae, Camelineae, Arabidopsis, Arabidopsis thaliana (Mouse-ear cress)	2759	FUNCTION: Key assembly factor of SCF (SKP1-CUL1-F-box protein) E3 ubiquitin ligase complexes that promotes the exchange of the substrate-recognition F-box subunit in SCF complexes, thereby playing a key role in the cellular repertoire of SCF complexes. Acts as a F-box protein exchange factor (By similarity). Required for SCF(TIR1) function. Modulates SCF(TIR1) function through its interactions wi…	CAND1 ETA2 HVE At2g02560 T8K22.14
Q8L611	cellular organisms, Eukaryota, Viridiplantae, Streptophyta, Streptophytina, Embryophyta, Tracheophyta, Euphyllophyta, Spermatophyta, Magnoliophyta, Mesangiospermae, eudicotyledons, Gunneridae, Pentapetalae, rosids, malvids, Brassicales, Brassicaceae, Camelineae, Arabidopsis, Arabidopsis thaliana (Mouse-ear cress)	2759	FUNCTION: Required for protein transport from the endoplasmic reticulum to the Golgi apparatus. {ECO:0000305|PubMed:24280388}.	SEC31B At3g63460 MAA21.90
Q8L6Y1	cellular organisms, Eukaryota, Viridiplantae, Streptophyta, Streptophytina, Embryophyta, Tracheophyta, Euphyllophyta, Spermatophyta, Magnoliophyta, Mesangiospermae, eudicotyledons, Gunneridae, Pentapetalae, rosids, malvids, Brassicales, Brassicaceae, Camelineae, Arabidopsis, Arabidopsis thaliana (Mouse-ear cress)	2759	FUNCTION: Recognizes and hydrolyzes the peptide bond at the C-terminal Gly of ubiquitin. Involved in the processing of poly-ubiquitin precursors as well as that of ubiquitinated proteins. Involved in seed and embryo development. {ECO:0000269|PubMed:11576424, ECO:0000269|PubMed:11788751}.	UBP14 TTN6 At3g20630 At3g20625 F3H11_1 K10D20.17 K10D20.26
Q8L770	cellular organisms, Eukaryota, Viridiplantae, Streptophyta, Streptophytina, Embryophyta, Tracheophyta, Euphyllophyta, Spermatophyta, Magnoliophyta, Mesangiospermae, eudicotyledons, Gunneridae, Pentapetalae, rosids, malvids, Brassicales, Brassicaceae, Camelineae, Arabidopsis, Arabidopsis thaliana (Mouse-ear cress)	2759		CLPR3 NCLPP8 At1g09130 F7G19.1
Q8L7A9	cellular organisms, Eukaryota, Viridiplantae, Streptophyta, Streptophytina, Embryophyta, Tracheophyta, Euphyllophyta, Spermatophyta, Magnoliophyta, Mesangiospermae, eudicotyledons, Gunneridae, Pentapetalae, rosids, malvids, Brassicales, Brassicaceae, Camelineae, Arabidopsis, Arabidopsis thaliana (Mouse-ear cress)	2759	FUNCTION: Subunit of novel type of clathrin- or non-clathrin-associated protein coat involved in targeting proteins from the trans-Golgi network (TGN) to the endosomal-lysosomal system. {ECO:0000250}.	At1g31730 F27M3.7
Q8L7B2	cellular organisms, Eukaryota, Viridiplantae, Streptophyta, Streptophytina, Embryophyta, Tracheophyta, Euphyllophyta, Spermatophyta, Magnoliophyta, Mesangiospermae, eudicotyledons, Gunneridae, Pentapetalae, rosids, malvids, Brassicales, Brassicaceae, Camelineae, Arabidopsis, Arabidopsis thaliana (Mouse-ear cress)	2759	FUNCTION: Probable carboxypeptidase. {ECO:0000250}.	SCPL20 At4g12910 F25G13.7
Q8L7E3	cellular organisms, Eukaryota, Viridiplantae, Streptophyta, Streptophytina, Embryophyta, Tracheophyta, Euphyllophyta, Spermatophyta, Magnoliophyta, Mesangiospermae, eudicotyledons, Gunneridae, Pentapetalae, rosids, malvids, Brassicales, Brassicaceae, Camelineae, Arabidopsis, Arabidopsis thaliana (Mouse-ear cress)	2759	FUNCTION: Vacuolar-sorting receptor (VSR) involved in clathrin-coated vesicles sorting from Golgi apparatus to vacuoles. {ECO:0000250}.	VSR7 BP80F ELP3 At4g20110 F18F4.210
Q8L7E9	cellular organisms, Eukaryota, Viridiplantae, Streptophyta, Streptophytina, Embryophyta, Tracheophyta, Euphyllophyta, Spermatophyta, Magnoliophyta, Mesangiospermae, eudicotyledons, Gunneridae, Pentapetalae, rosids, malvids, Brassicales, Brassicaceae, Camelineae, Arabidopsis, Arabidopsis thaliana (Mouse-ear cress)	2759	FUNCTION: Calcium-permeable stretch-activated channel component. Involved in mechano-stimulated calcium uptake mechanism and in mechanosensing in the primary root. {ECO:0000269|PubMed:17360695, ECO:0000269|PubMed:20097794}.	MCA1 At4g35920 T19K4.50
Q8L7G0	cellular organisms, Eukaryota, Viridiplantae, Streptophyta, Streptophytina, Embryophyta, Tracheophyta, Euphyllophyta, Spermatophyta, Magnoliophyta, Mesangiospermae, eudicotyledons, Gunneridae, Pentapetalae, rosids, malvids, Brassicales, Brassicaceae, Camelineae, Arabidopsis, Arabidopsis thaliana (Mouse-ear cress)	2759	FUNCTION: Auxin response factors (ARFs) are transcriptional factors that binds specifically to the DNA sequence 5'-TGTCTC-3' found in the auxin-responsive promoter elements (AuxREs). Seems to act as transcriptional repressor. Formation of heterodimers with Aux/IAA proteins may alter their ability to modulate early auxin response genes expression. Promotes flowering, stamen development, floral org…	ARF1 At1g59750 F23H11.7
Q8L7S0	cellular organisms, Eukaryota, Viridiplantae, Streptophyta, Streptophytina, Embryophyta, Tracheophyta, Euphyllophyta, Spermatophyta, Magnoliophyta, Mesangiospermae, eudicotyledons, Gunneridae, Pentapetalae, rosids, malvids, Brassicales, Brassicaceae, Camelineae, Arabidopsis, Arabidopsis thaliana (Mouse-ear cress)	2759	FUNCTION: Protease that catalyzes two essential functions in the SUMO pathway: processing of full-length SUMOs to their mature forms and deconjugation of SUMO from targeted proteins. {ECO:0000250}.	ULP2B At1g09730 F21M12.12 F21M12.29
Q8L7W2	cellular organisms, Eukaryota, Viridiplantae, Streptophyta, Streptophytina, Embryophyta, Tracheophyta, Euphyllophyta, Spermatophyta, Magnoliophyta, Mesangiospermae, eudicotyledons, Gunneridae, Pentapetalae, rosids, malvids, Brassicales, Brassicaceae, Camelineae, Arabidopsis, Arabidopsis thaliana (Mouse-ear cress)	2759	FUNCTION: Probably mediates the hydrolysis of some nucleoside diphosphate derivatives. {ECO:0000250}.	NUDT8 NUDX8 At5g47240 MQL5.10
Q8L7Y9	cellular organisms, Eukaryota, Viridiplantae, Streptophyta, Streptophytina, Embryophyta, Tracheophyta, Euphyllophyta, Spermatophyta, Magnoliophyta, Mesangiospermae, eudicotyledons, Gunneridae, Pentapetalae, rosids, malvids, Brassicales, Brassicaceae, Camelineae, Arabidopsis, Arabidopsis thaliana (Mouse-ear cress)	2759		NPC1 At1g07230 F10K1.6
Q8L831	cellular organisms, Eukaryota, Viridiplantae, Streptophyta, Streptophytina, Embryophyta, Tracheophyta, Euphyllophyta, Spermatophyta, Magnoliophyta, Mesangiospermae, eudicotyledons, Gunneridae, Pentapetalae, rosids, malvids, Brassicales, Brassicaceae, Camelineae, Arabidopsis, Arabidopsis thaliana (Mouse-ear cress)	2759	FUNCTION: Probably mediates the hydrolysis of some nucleoside diphosphate derivatives. {ECO:0000250}.	NUDT3 NUDX3 At1g79690 F20B17.11
Q8L838	cellular organisms, Eukaryota, Viridiplantae, Streptophyta, Streptophytina, Embryophyta, Tracheophyta, Euphyllophyta, Spermatophyta, Magnoliophyta, Mesangiospermae, eudicotyledons, Gunneridae, Pentapetalae, rosids, malvids, Brassicales, Brassicaceae, Camelineae, Arabidopsis, Arabidopsis thaliana (Mouse-ear cress)	2759	FUNCTION: Required for normal Golgi function. {ECO:0000250}.	COG4 At4g01395 F3D13.1
Q8LAZ7	cellular organisms, Eukaryota, Viridiplantae, Streptophyta, Streptophytina, Embryophyta, Tracheophyta, Euphyllophyta, Spermatophyta, Magnoliophyta, Mesangiospermae, eudicotyledons, Gunneridae, Pentapetalae, rosids, malvids, Brassicales, Brassicaceae, Camelineae, Arabidopsis, Arabidopsis thaliana (Mouse-ear cress)	2759	FUNCTION: Probable protease subunit of the COP9 signalosome complex (CSN), a complex involved in various cellular and developmental processes such as photomorphogenesis and auxin and jasmonate responses. The CSN complex is an essential regulator of the ubiquitin (Ubl) conjugation pathway by mediating the deneddylation of the cullin subunits of the SCF-type E3 ligase complexes, leading to decrease…	CSN5B AJH1 At1g22920 F19G10.12
Q8LBA0	cellular organisms, Eukaryota, Viridiplantae, Streptophyta, Streptophytina, Embryophyta, Tracheophyta, Euphyllophyta, Spermatophyta, Magnoliophyta, Mesangiospermae, eudicotyledons, Gunneridae, Pentapetalae, rosids, malvids, Brassicales, Brassicaceae, Camelineae, Arabidopsis, Arabidopsis thaliana (Mouse-ear cress)	2759	FUNCTION: May be involved in the early steps of the plant defense signaling pathway. Does not display E3 catalytic activity. {ECO:0000269|PubMed:16339806}.	ATL24 At1g74410 F1M20.9
Q8LBH2	cellular organisms, Eukaryota, Viridiplantae, Streptophyta, Streptophytina, Embryophyta, Tracheophyta, Euphyllophyta, Spermatophyta, Magnoliophyta, Mesangiospermae, eudicotyledons, Gunneridae, Pentapetalae, rosids, malvids, Brassicales, Brassicaceae, Camelineae, Arabidopsis, Arabidopsis thaliana (Mouse-ear cress)	2759		At2g01600 F2I9.22 T8O11.1
Q8LBH4	cellular organisms, Eukaryota, Viridiplantae, Streptophyta, Streptophytina, Embryophyta, Tracheophyta, Euphyllophyta, Spermatophyta, Magnoliophyta, Mesangiospermae, eudicotyledons, Gunneridae, Pentapetalae, rosids, malvids, Brassicales, Brassicaceae, Camelineae, Arabidopsis, Arabidopsis thaliana (Mouse-ear cress)	2759	FUNCTION: Plays a positive role in plant adaptation to phosphate starvation. {ECO:0000269|PubMed:18315545}.	SPX1 At5g20150 F5O24.40
Q8LCU7	cellular organisms, Eukaryota, Viridiplantae, Streptophyta, Streptophytina, Embryophyta, Tracheophyta, Euphyllophyta, Spermatophyta, Magnoliophyta, Mesangiospermae, eudicotyledons, Gunneridae, Pentapetalae, rosids, malvids, Brassicales, Brassicaceae, Camelineae, Arabidopsis, Arabidopsis thaliana (Mouse-ear cress)	2759	FUNCTION: Oxidoreductase with a preference for short and medium chain substrates, including trans-2-hexenoyl-CoA (C6), trans-2-decenoyl-CoA (C10), and trans-2-hexadecenoyl-CoA (C16). May play a role in mitochondrial fatty acid synthesis (By similarity). {ECO:0000250}.	At3g45770 T6D9.100
Q8LDL0	cellular organisms, Eukaryota, Viridiplantae, Streptophyta, Streptophytina, Embryophyta, Tracheophyta, Euphyllophyta, Spermatophyta, Magnoliophyta, Mesangiospermae, eudicotyledons, Gunneridae, Pentapetalae, rosids, malvids, Brassicales, Brassicaceae, Camelineae, Arabidopsis, Arabidopsis thaliana (Mouse-ear cress)	2759	FUNCTION: Involved in photoprotection. Forms a complex with LQY1 that is involved in the repair and reassembly cycle of the PSII-LHCII supercomplex under high-light conditions. May function in guiding the release of psbC from PSII core monomers. {ECO:0000269|PubMed:24632535}.	HHL1 At1g67700 F12A21.30
Q8LE47	cellular organisms, Eukaryota, Viridiplantae, Streptophyta, Streptophytina, Embryophyta, Tracheophyta, Euphyllophyta, Spermatophyta, Magnoliophyta, Mesangiospermae, eudicotyledons, Gunneridae, Pentapetalae, rosids, malvids, Brassicales, Brassicaceae, Camelineae, Arabidopsis, Arabidopsis thaliana (Mouse-ear cress)	2759	FUNCTION: May be involved in translation through its association with polysomes. Could bind RNA.	PPR336 At1g61870 F8K4.8
Q8LF05	cellular organisms, Eukaryota, Viridiplantae, Streptophyta, Streptophytina, Embryophyta, Tracheophyta, Euphyllophyta, Spermatophyta, Magnoliophyta, Mesangiospermae, eudicotyledons, Gunneridae, Pentapetalae, rosids, malvids, Brassicales, Brassicaceae, Camelineae, Arabidopsis, Arabidopsis thaliana (Mouse-ear cress)	2759	FUNCTION: Probable rhomboid-type serine protease that catalyzes intramembrane proteolysis. {ECO:0000303|PubMed:16895613}.	RBL19 At3g07950 F17A17.29
Q8LF20	cellular organisms, Eukaryota, Viridiplantae, Streptophyta, Streptophytina, Embryophyta, Tracheophyta, Euphyllophyta, Spermatophyta, Magnoliophyta, Mesangiospermae, eudicotyledons, Gunneridae, Pentapetalae, rosids, malvids, Brassicales, Brassicaceae, Camelineae, Arabidopsis, Arabidopsis thaliana (Mouse-ear cress)	2759		At2g25430 F13B15.9
Q8LFV3	cellular organisms, Eukaryota, Viridiplantae, Streptophyta, Streptophytina, Embryophyta, Tracheophyta, Euphyllophyta, Spermatophyta, Magnoliophyta, Mesangiospermae, eudicotyledons, Gunneridae, Pentapetalae, rosids, malvids, Brassicales, Brassicaceae, Camelineae, Arabidopsis, Arabidopsis thaliana (Mouse-ear cress)	2759	FUNCTION: Transcription factor that binds specifically to a 5'-AA[AG]G-3' consensus core sequence (By similarity). Regulates a photoperiodic flowering response. Transcriptional repressor of 'CONSTANS' expression. {ECO:0000250, ECO:0000269|PubMed:19619493}.	CDF3 DOF3.3 HPPBF-2A At3g47500 F1P2.50
Q8LK56	cellular organisms, Eukaryota, Viridiplantae, Streptophyta, Streptophytina, Embryophyta, Tracheophyta, Euphyllophyta, Spermatophyta, Magnoliophyta, Mesangiospermae, eudicotyledons, Gunneridae, Pentapetalae, rosids, malvids, Brassicales, Brassicaceae, Camelineae, Arabidopsis, Arabidopsis thaliana (Mouse-ear cress)	2759	FUNCTION: Transcriptional activator involved in gene imprinting. Catalyzes the release of 5-methylcytosine (5-meC) from DNA by a glycosylase/lyase mechanism. Allows the expression of the maternal copy of the imprinted MEA gene before fertilization, possibly by antagonizing or suppressing DNA methylation on target promoter. Probably acts by nicking the MEA promoter. Required for stable reproducibl…	DME At5g04560/At5g04570/At5g04580 T32M21.160/T32M21.170/T32M21.180
Q8LPF0	cellular organisms, Eukaryota, Viridiplantae, Streptophyta, Streptophytina, Embryophyta, Tracheophyta, Euphyllophyta, Spermatophyta, Magnoliophyta, Mesangiospermae, eudicotyledons, Gunneridae, Pentapetalae, rosids, malvids, Brassicales, Brassicaceae, Camelineae, Arabidopsis, Arabidopsis thaliana (Mouse-ear cress)	2759	FUNCTION: TAFs are components of the transcription factor IID (TFIID) complex that is essential for mediating regulation of RNA polymerase transcription. {ECO:0000250}.	TAF2 At1g73960 F2P9.17
Q8LPG9	cellular organisms, Eukaryota, Viridiplantae, Streptophyta, Streptophytina, Embryophyta, Tracheophyta, Euphyllophyta, Spermatophyta, Magnoliophyta, Mesangiospermae, eudicotyledons, Gunneridae, Pentapetalae, rosids, malvids, Brassicales, Brassicaceae, Camelineae, Arabidopsis, Arabidopsis thaliana (Mouse-ear cress)	2759	FUNCTION: May be involved in cooperative interactions with calmodulins or calmodulin-like proteins. May associate with nucleic acids and regulate gene expression at the transcriptional or post-transcriptional level (By similarity). {ECO:0000250}.	IQD14 At2g43680 F18O19.21
Q8LPJ4	cellular organisms, Eukaryota, Viridiplantae, Streptophyta, Streptophytina, Embryophyta, Tracheophyta, Euphyllophyta, Spermatophyta, Magnoliophyta, Mesangiospermae, eudicotyledons, Gunneridae, Pentapetalae, rosids, malvids, Brassicales, Brassicaceae, Camelineae, Arabidopsis, Arabidopsis thaliana (Mouse-ear cress)	2759		ABCE2 RLI2 At4g19210 T18B16.180
Q8LPL6	cellular organisms, Eukaryota, Viridiplantae, Streptophyta, Streptophytina, Embryophyta, Tracheophyta, Euphyllophyta, Spermatophyta, Magnoliophyta, Mesangiospermae, eudicotyledons, Gunneridae, Pentapetalae, rosids, malvids, Brassicales, Brassicaceae, Camelineae, Arabidopsis, Arabidopsis thaliana (Mouse-ear cress)	2759	FUNCTION: Subunit of the adaptor protein complex 2 (AP-2). Adaptor protein complexes function in protein transport via transport vesicles in different membrane traffic pathways. Adaptor protein complexes are vesicle coat components and appear to be involved in cargo selection and vesicle formation. AP-2 is involved in clathrin-dependent endocytosis in which cargo proteins are incorporated into ve…	ALPHA-ADR At5g22770 MDJ22.19
Q8LPQ8	cellular organisms, Eukaryota, Viridiplantae, Streptophyta, Streptophytina, Embryophyta, Tracheophyta, Euphyllophyta, Spermatophyta, Magnoliophyta, Mesangiospermae, eudicotyledons, Gunneridae, Pentapetalae, rosids, malvids, Brassicales, Brassicaceae, Camelineae, Arabidopsis, Arabidopsis thaliana (Mouse-ear cress)	2759		MSSP2 At4g35300 F23E12.140
Q8LPR8	cellular organisms, Eukaryota, Viridiplantae, Streptophyta, Streptophytina, Embryophyta, Tracheophyta, Euphyllophyta, Spermatophyta, Magnoliophyta, Mesangiospermae, eudicotyledons, Gunneridae, Pentapetalae, rosids, malvids, Brassicales, Brassicaceae, Camelineae, Arabidopsis, Arabidopsis thaliana (Mouse-ear cress)	2759	FUNCTION: Involved in protein precursor import into chloroplasts. May be part of an intermediate translocation complex acting as a protein-conducting channel at the inner envelope (PubMed:23372012). Plays an important role during embryogenesis and chloroplast biogenesis (PubMed:20738804). {ECO:0000269|PubMed:20738804, ECO:0000269|PubMed:23372012}.	TIC100 EMB1211 At5g22640 MDJ22.6
Q8LPR9	cellular organisms, Eukaryota, Viridiplantae, Streptophyta, Streptophytina, Embryophyta, Tracheophyta, Euphyllophyta, Spermatophyta, Magnoliophyta, Mesangiospermae, eudicotyledons, Gunneridae, Pentapetalae, rosids, malvids, Brassicales, Brassicaceae, Camelineae, Arabidopsis, Arabidopsis thaliana (Mouse-ear cress)	2759	FUNCTION: Involved in protein precursor import into chloroplasts. Forms a voltage-dependent cation-selective channel at the inner envelope of chloroplasts, which specifically responds to a transit peptide. Associates with both the precursor and mature forms of the preprotein. {ECO:0000269|PubMed:12032074, ECO:0000269|PubMed:12874276, ECO:0000269|PubMed:15659100, ECO:0000269|PubMed:15829604}.	TIC110 At1g06950 F10K1.33 F4H5.1
Q8LPT9	cellular organisms, Eukaryota, Viridiplantae, Streptophyta, Streptophytina, Embryophyta, Tracheophyta, Euphyllophyta, Spermatophyta, Magnoliophyta, Mesangiospermae, eudicotyledons, Gunneridae, Pentapetalae, rosids, malvids, Sapindales, Rutaceae, Aurantioideae, Citrus, Citrus reticulata (Tangerine)	2759	FUNCTION: Mediates the incorporation of phosphate into starch-like alpha-glucan, mostly at the C-6 position of glucose units. Acts as an overall regulator of starch mobilization. Required for starch degradation, suggesting that the phosphate content of starch regulates its degradability (By similarity). {ECO:0000250}.	R1
Q8LRK9	cellular organisms, Eukaryota, Viridiplantae, Streptophyta, Streptophytina, Embryophyta, Tracheophyta, Euphyllophyta, Spermatophyta, Magnoliophyta, Mesangiospermae, eudicotyledons, Gunneridae, Pentapetalae, rosids, malvids, Brassicales, Brassicaceae, Camelineae, Arabidopsis, Arabidopsis thaliana (Mouse-ear cress)	2759	FUNCTION: TAFs are components of the transcription factor IID (TFIID) complex that is essential for mediating regulation of RNA polymerase transcription. Core scaffold of the TFIID complex (By similarity). {ECO:0000250}.	TAF1 GTD1 HAC13 HAF1 TAF1A At1g32750 F6N18.13
Q8NIN9	cellular organisms, Eukaryota, Opisthokonta, Fungi, Dikarya, Ascomycota, saccharomyceta, Pezizomycotina, leotiomyceta, dothideomyceta, Dothideomycetes, Dothideomycetidae, Capnodiales, Cladosporiaceae, Cladosporium, Davidiella tassiana (Mycosphaerella tassiana) (Cladosporium herbarum)	2759		HCh-1
Q8RVL2	cellular organisms, Eukaryota, Viridiplantae, Streptophyta, Streptophytina, Embryophyta, Tracheophyta, Euphyllophyta, Spermatophyta, Magnoliophyta, Mesangiospermae, eudicotyledons, Gunneridae, Pentapetalae, rosids, malvids, Brassicales, Brassicaceae, Camelineae, Arabidopsis, Arabidopsis thaliana (Mouse-ear cress)	2759	FUNCTION: Essential protein involved in epiderm development. Required for aleurone cell development in the endosperm probably by maintaining and restricting the aleurone and embryonic epidermal L1 cell-layer fates as well as meristems organization. Involved in the maintenance of adaxial/abaxial axis information in developing leaves, probably by regulating cell proliferation and expansion. Does no…	DEK1 EMB1275 EMB80 At1g55350 F7A10.23
Q8RWB8	cellular organisms, Eukaryota, Viridiplantae, Streptophyta, Streptophytina, Embryophyta, Tracheophyta, Euphyllophyta, Spermatophyta, Magnoliophyta, Mesangiospermae, eudicotyledons, Gunneridae, Pentapetalae, rosids, malvids, Brassicales, Brassicaceae, Camelineae, Arabidopsis, Arabidopsis thaliana (Mouse-ear cress)	2759	FUNCTION: Probable E3 ubiquitin-protein ligase which mediates ubiquitination and subsequent proteasomal degradation of target proteins. {ECO:0000250}.	UPL6 At3g17205 MCE21.4 MGD8.25
Q8RWD5	cellular organisms, Eukaryota, Viridiplantae, Streptophyta, Streptophytina, Embryophyta, Tracheophyta, Euphyllophyta, Spermatophyta, Magnoliophyta, Mesangiospermae, eudicotyledons, Gunneridae, Pentapetalae, rosids, malvids, Brassicales, Brassicaceae, Camelineae, Arabidopsis, Arabidopsis thaliana (Mouse-ear cress)	2759	FUNCTION: Involved in growth and development through its role in cytokinesis and polarized cell expansion. Required for plasma membrane internalization. May function in clathrin-mediated membrane trafficking, including plasma membrane endocytosis, essential to both cytokinesis and cell expansion. {ECO:0000269|PubMed:24179130}.	SCD2 At3g48860 T21J18.130
Q8RWD6	cellular organisms, Eukaryota, Viridiplantae, Streptophyta, Streptophytina, Embryophyta, Tracheophyta, Euphyllophyta, Spermatophyta, Magnoliophyta, Mesangiospermae, eudicotyledons, Gunneridae, Pentapetalae, rosids, malvids, Brassicales, Brassicaceae, Camelineae, Arabidopsis, Arabidopsis thaliana (Mouse-ear cress)	2759		At5g39450 MUL8.13
Q8RWL6	cellular organisms, Eukaryota, Viridiplantae, Streptophyta, Streptophytina, Embryophyta, Tracheophyta, Euphyllophyta, Spermatophyta, Magnoliophyta, Mesangiospermae, eudicotyledons, Gunneridae, Pentapetalae, rosids, malvids, Brassicales, Brassicaceae, Camelineae, Arabidopsis, Arabidopsis thaliana (Mouse-ear cress)	2759	FUNCTION: Serine/threonine protein kinase that specifically phosphorylates chloroplast precursor proteins in the cytosol within the cleavable presequences (transit peptides). May be part of a cytosolic regulatory network involved in chloroplast protein import. Does not phosphorylate mitochondrion precursor proteins. Specific for ATP and does not utilize other NTPs (PubMed:17090544, PubMed:1642926…	STY17 At4g35780 F8D20.290
Q8RWQ4	cellular organisms, Eukaryota, Viridiplantae, Streptophyta, Streptophytina, Embryophyta, Tracheophyta, Euphyllophyta, Spermatophyta, Magnoliophyta, Mesangiospermae, eudicotyledons, Gunneridae, Pentapetalae, rosids, malvids, Brassicales, Brassicaceae, Camelineae, Arabidopsis, Arabidopsis thaliana (Mouse-ear cress)	2759	FUNCTION: Acts as a GTPase activator for the Rac-type GTPase by converting it to an inactive GDP-bound state. {ECO:0000250}.	ROPGAP7 At5g19390 F7K24.140
Q8RWU6	cellular organisms, Eukaryota, Viridiplantae, Streptophyta, Streptophytina, Embryophyta, Tracheophyta, Euphyllophyta, Spermatophyta, Magnoliophyta, Mesangiospermae, eudicotyledons, Gunneridae, Pentapetalae, rosids, malvids, Brassicales, Brassicaceae, Camelineae, Arabidopsis, Arabidopsis thaliana (Mouse-ear cress)	2759	FUNCTION: Involved in trafficking to the vacuole. Required for cell proliferation and cell expansion, but not for cell differentiation. May act in low affinity electroneutral exchange of protons for cations such as Na(+) or K(+) across membranes. May also exchange Li(+) and Cs(+) with a lower affinity (By similarity). {ECO:0000250, ECO:0000269|PubMed:21278129}.	NHX6 At1g79610 F20B17.4
Q8RWW0	cellular organisms, Eukaryota, Viridiplantae, Streptophyta, Streptophytina, Embryophyta, Tracheophyta, Euphyllophyta, Spermatophyta, Magnoliophyta, Mesangiospermae, eudicotyledons, Gunneridae, Pentapetalae, rosids, malvids, Brassicales, Brassicaceae, Camelineae, Arabidopsis, Arabidopsis thaliana (Mouse-ear cress)	2759	FUNCTION: Required during the differentiation of the protoderm into shoots epidermis and cuticle. {ECO:0000269|PubMed:17376810}.	ALE2 At2g20300 F11A3.15
Q8RWY6	cellular organisms, Eukaryota, Viridiplantae, Streptophyta, Streptophytina, Embryophyta, Tracheophyta, Euphyllophyta, Spermatophyta, Magnoliophyta, Mesangiospermae, eudicotyledons, Gunneridae, Pentapetalae, rosids, malvids, Brassicales, Brassicaceae, Camelineae, Arabidopsis, Arabidopsis thaliana (Mouse-ear cress)	2759	FUNCTION: Cortical microtubule plus-end tracking protein required for cell morphogenesis and cell division. Promotes the stabilization of dynamic microtubules during mitosis. Regulates microtubule-cortex attachment, thereby contributing to self-organization of cortical microtubules and subsequent cell shape. {ECO:0000269|PubMed:17873093, ECO:0000269|PubMed:18042620, ECO:0000269|PubMed:18716054, E…	CLASP At2g20190/At2g20200 T2G17.1/F11A3.25
Q8RX22	cellular organisms, Eukaryota, Viridiplantae, Streptophyta, Streptophytina, Embryophyta, Tracheophyta, Euphyllophyta, Spermatophyta, Magnoliophyta, Mesangiospermae, eudicotyledons, Gunneridae, Pentapetalae, rosids, malvids, Brassicales, Brassicaceae, Camelineae, Arabidopsis, Arabidopsis thaliana (Mouse-ear cress)	2759		MIP1 At1g32530 F5D14.31 T9G5.5
Q8RXD6	cellular organisms, Eukaryota, Viridiplantae, Streptophyta, Streptophytina, Embryophyta, Tracheophyta, Euphyllophyta, Spermatophyta, Magnoliophyta, Mesangiospermae, eudicotyledons, Gunneridae, Pentapetalae, rosids, malvids, Brassicales, Brassicaceae, Camelineae, Arabidopsis, Arabidopsis thaliana (Mouse-ear cress)	2759	FUNCTION: E3 ubiquitin-protein ligase that monoubiquitinates H2B to form H2BK143ub1. H2BK143ub1 gives a specific tag for epigenetic transcriptional activation and is also prerequisite for H3K4me and maybe H3K79me. It thereby plays a central role in histone code and gene regulation. Forms a ubiquitin ligase complex in cooperation with the E2 enzyme UBC2/RAD6. Required for the regulation of floweri…	HUB1 BRE1A RDO4 At2g44950/At2g44960 T13E15.24/T13E15.23 T14P1.25/T14P1.24
Q8RXD9	cellular organisms, Eukaryota, Viridiplantae, Streptophyta, Streptophytina, Embryophyta, Tracheophyta, Euphyllophyta, Spermatophyta, Magnoliophyta, Mesangiospermae, eudicotyledons, Gunneridae, Pentapetalae, rosids, malvids, Brassicales, Brassicaceae, Camelineae, Arabidopsis, Arabidopsis thaliana (Mouse-ear cress)	2759	FUNCTION: Cytosolic alpha-glucanotransferase essential for the cytosolic metabolism of maltose, an intermediate on the pathway by which starch is converted to sucrose in leaves at night. Metabolizes maltose exported from the chloroplast and is specific for beta-maltose. May play a role in freezing tolerance. Temperature drop induces inactivation of DPE2 that leads to rapid accumulation of maltose…	DPE2 At2g40840 T20B5.4
F4J0W4	cellular organisms, Eukaryota, Viridiplantae, Streptophyta, Streptophytina, Embryophyta, Tracheophyta, Euphyllophyta, Spermatophyta, Magnoliophyta, Mesangiospermae, eudicotyledons, Gunneridae, Pentapetalae, rosids, malvids, Brassicales, Brassicaceae, Camelineae, Arabidopsis, Arabidopsis thaliana (Mouse-ear cress)	2759	FUNCTION: Calcium-binding mitochondrial GTPase involved in calcium signaling during salt stress response (PubMed:16832621). May play a role in the progression of embryonic cell division, development of haploid male and female gametes, and pollen tube growth (PubMed:21494602). {ECO:0000269|PubMed:16832621, ECO:0000269|PubMed:21494602}.	MIRO2 At3g63150 T20O10.250
Q8RXF8	cellular organisms, Eukaryota, Viridiplantae, Streptophyta, Streptophytina, Embryophyta, Tracheophyta, Euphyllophyta, Spermatophyta, Magnoliophyta, Mesangiospermae, eudicotyledons, Gunneridae, Pentapetalae, rosids, malvids, Brassicales, Brassicaceae, Camelineae, Arabidopsis, Arabidopsis thaliana (Mouse-ear cress)	2759	FUNCTION: Mitochondrial GTPase required to maintain proper development, morphology and intracellular distribution of mitochondria, which in turn are essential for the progress of embryonic cell division, development of haploid male and female gametes, and pollen tube growth. {ECO:0000269|PubMed:18344283, ECO:0000269|PubMed:20931334, ECO:0000269|PubMed:21494602}.	MIRO1 At5g27540
Q8RXL8	cellular organisms, Eukaryota, Viridiplantae, Streptophyta, Streptophytina, Embryophyta, Tracheophyta, Euphyllophyta, Spermatophyta, Magnoliophyta, Mesangiospermae, eudicotyledons, Gunneridae, Pentapetalae, rosids, malvids, Brassicales, Brassicaceae, Camelineae, Arabidopsis, Arabidopsis thaliana (Mouse-ear cress)	2759		At1g06890 F4H5.5
Q8RXN0	cellular organisms, Eukaryota, Viridiplantae, Streptophyta, Streptophytina, Embryophyta, Tracheophyta, Euphyllophyta, Spermatophyta, Magnoliophyta, Mesangiospermae, eudicotyledons, Gunneridae, Pentapetalae, rosids, malvids, Brassicales, Brassicaceae, Camelineae, Arabidopsis, Arabidopsis thaliana (Mouse-ear cress)	2759	FUNCTION: Required for the cuticle and pollen coat development by controlling cutin and maybe wax transport to the extracellular matrix. Involved in developmental plasticity and stress responses. {ECO:0000269|PubMed:14675439, ECO:0000269|PubMed:17727615, ECO:0000269|PubMed:17951461, ECO:0000269|PubMed:17971336, ECO:0000269|PubMed:17989085}.	ABCG11 COF1 DSO PEL1 WBC11 At1g17840 F2H15.7
Q8RXS6	cellular organisms, Eukaryota, Viridiplantae, Streptophyta, Streptophytina, Embryophyta, Tracheophyta, Euphyllophyta, Spermatophyta, Magnoliophyta, Mesangiospermae, eudicotyledons, Gunneridae, Pentapetalae, rosids, malvids, Brassicales, Brassicaceae, Camelineae, Arabidopsis, Arabidopsis thaliana (Mouse-ear cress)	2759	FUNCTION: DNA helicase and probable main scaffold component of the INO80 complex which remodels chromatin by shifting nucleosomes and is involved in DNA repair. Positive regulator of homologous recombination, but not an essential component of homologous recombination. Not involved in the illegitimate repair pathway. {ECO:0000269|PubMed:15525519}.	INO80 At3g57300 F28O9.150
Q8RY16	cellular organisms, Eukaryota, Viridiplantae, Streptophyta, Streptophytina, Embryophyta, Tracheophyta, Euphyllophyta, Spermatophyta, Magnoliophyta, Mesangiospermae, eudicotyledons, Gunneridae, Pentapetalae, rosids, malvids, Brassicales, Brassicaceae, Camelineae, Arabidopsis, Arabidopsis thaliana (Mouse-ear cress)	2759	FUNCTION: Involved in peroxisomal-targeting signal one (PTS1) and peroxisomal-targeting signal two (PTS2) protein import. Required for jasmonate biosynthesis. Necessary for the developmental elimination of obsolete peroxisome matix proteins. May form heteromeric AAA ATPase complexes required for the import of proteins. May be involved in PEX5 recycling. {ECO:0000269|PubMed:14745029, ECO:0000269|P…	PEX6 At1g03000 F10O3.18 F22D16.27
Q8RY18	cellular organisms, Eukaryota, Viridiplantae, Streptophyta, Streptophytina, Embryophyta, Tracheophyta, Euphyllophyta, Spermatophyta, Magnoliophyta, Mesangiospermae, eudicotyledons, Gunneridae, Pentapetalae, rosids, malvids, Brassicales, Brassicaceae, Camelineae, Arabidopsis, Arabidopsis thaliana (Mouse-ear cress)	2759		At5g43560 K9D7.6
Q8RY22	cellular organisms, Eukaryota, Viridiplantae, Streptophyta, Streptophytina, Embryophyta, Tracheophyta, Euphyllophyta, Spermatophyta, Magnoliophyta, Mesangiospermae, eudicotyledons, Gunneridae, Pentapetalae, rosids, malvids, Brassicales, Brassicaceae, Camelineae, Arabidopsis, Arabidopsis thaliana (Mouse-ear cress)	2759	FUNCTION: Probable serine protease.	DEGP7 At3g03380 T21P5.19 T21P5.20
Q8RY25	cellular organisms, Eukaryota, Viridiplantae, Streptophyta, Streptophytina, Embryophyta, Tracheophyta, Euphyllophyta, Spermatophyta, Magnoliophyta, Mesangiospermae, eudicotyledons, Gunneridae, Pentapetalae, rosids, malvids, Brassicales, Brassicaceae, Camelineae, Arabidopsis, Arabidopsis thaliana (Mouse-ear cress)	2759		NUP98A At1g10390 F14N23.29
Q8RY59	cellular organisms, Eukaryota, Viridiplantae, Streptophyta, Streptophytina, Embryophyta, Tracheophyta, Euphyllophyta, Spermatophyta, Magnoliophyta, Mesangiospermae, eudicotyledons, Gunneridae, Pentapetalae, rosids, malvids, Brassicales, Brassicaceae, Camelineae, Arabidopsis, Arabidopsis thaliana (Mouse-ear cress)	2759	FUNCTION: Inactive ADP-ribosyltransferase that functions with SRO1 to regulate oxidative stress, hormonal and developmental responses. Required for embryogenesis, vegetative and reproductive development, and abiotic stress responses. May regulate several stress-responsive genes. Seems to play a larger developmental role than SRO1. Does not bind NAD in vitro. {ECO:0000269|PubMed:11018516, ECO:0000…	RCD1 ATP8 CEO1 At1g32230 F3C3.1
Q8RY73	cellular organisms, Eukaryota, Viridiplantae, Streptophyta, Streptophytina, Embryophyta, Tracheophyta, Euphyllophyta, Spermatophyta, Magnoliophyta, Mesangiospermae, eudicotyledons, Gunneridae, Pentapetalae, rosids, malvids, Brassicales, Brassicaceae, Camelineae, Arabidopsis, Arabidopsis thaliana (Mouse-ear cress)	2759	FUNCTION: Ribonuclease that specifically degrades pre-mRNAs with a defective 5' end cap and is part of a pre-mRNA capping quality control. {ECO:0000250}.	At4g17620 dl4845w FCAALL.74
Q8RY95	cellular organisms, Eukaryota, Viridiplantae, Streptophyta, Streptophytina, Embryophyta, Tracheophyta, Euphyllophyta, Spermatophyta, Magnoliophyta, Mesangiospermae, eudicotyledons, Gunneridae, Pentapetalae, rosids, malvids, Brassicales, Brassicaceae, Camelineae, Arabidopsis, Arabidopsis thaliana (Mouse-ear cress)	2759	FUNCTION: Trans-acting factor that binds specifically to the consensus nucleotide sequence 5'-TNCGTACAA-3' (By similarity). May play a role in plant development. {ECO:0000250, ECO:0000269|PubMed:15703061}.	SPL14 FBR6 SPL1R2 At1g20980 F9H16.3
Q8RYC8	cellular organisms, Eukaryota, Viridiplantae, Streptophyta, Streptophytina, Embryophyta, Tracheophyta, Euphyllophyta, Spermatophyta, Magnoliophyta, Mesangiospermae, eudicotyledons, Gunneridae, Pentapetalae, rosids, malvids, Brassicales, Brassicaceae, Camelineae, Arabidopsis, Arabidopsis thaliana (Mouse-ear cress)	2759	FUNCTION: Auxin response factors (ARFs) are transcriptional factors that binds specifically to the DNA sequence 5'-TGTCTC-3' found in the auxin-responsive promoter elements (AuxREs). Could act as transcriptional activator or repressor. Formation of heterodimers with Aux/IAA proteins may alter their ability to modulate early auxin response genes expression. Involved in ethylene responses. Regulate…	ARF19 IAA22 At1g19220 T29M8.9
Q8S2T0	cellular organisms, Eukaryota, Viridiplantae, Streptophyta, Streptophytina, Embryophyta, Tracheophyta, Euphyllophyta, Spermatophyta, Magnoliophyta, Mesangiospermae, eudicotyledons, Gunneridae, Pentapetalae, rosids, malvids, Brassicales, Brassicaceae, Camelineae, Arabidopsis, Arabidopsis thaliana (Mouse-ear cress)	2759	FUNCTION: Golgi matrix protein playing a role in tethering of vesicles to Golgi membranes and in maintaining the overall structure of the Golgi apparatus. {ECO:0000250}.	GRIP At5g66030 K2A18.10
Q8S3D1	cellular organisms, Eukaryota, Viridiplantae, Streptophyta, Streptophytina, Embryophyta, Tracheophyta, Euphyllophyta, Spermatophyta, Magnoliophyta, Mesangiospermae, eudicotyledons, Gunneridae, Pentapetalae, rosids, malvids, Brassicales, Brassicaceae, Camelineae, Arabidopsis, Arabidopsis thaliana (Mouse-ear cress)	2759		BHLH68 EN60 At4g29100 F19B15.130
Q8S3U9	cellular organisms, Eukaryota, Viridiplantae, Streptophyta, Streptophytina, Embryophyta, Tracheophyta, Euphyllophyta, Spermatophyta, Magnoliophyta, Mesangiospermae, eudicotyledons, Gunneridae, Pentapetalae, rosids, malvids, Brassicales, Brassicaceae, Camelineae, Arabidopsis, Arabidopsis thaliana (Mouse-ear cress)	2759	FUNCTION: Component of the exocyst complex involved in the docking of exocytic vesicles with fusion sites on the plasma membrane during regulated or polarized secretion. Involved in polarized cell growth and organ morphogenesis. During cytokinesis, involved in cell plate initiation, cell plate maturation and formation of new primary cell wall. Probable component of an exocyst subcomplex specifica…	SEC5A At1g76850 F7O12.2
Q8S8S2	cellular organisms, Eukaryota, Viridiplantae, Streptophyta, Streptophytina, Embryophyta, Tracheophyta, Euphyllophyta, Spermatophyta, Magnoliophyta, Mesangiospermae, eudicotyledons, Gunneridae, Pentapetalae, rosids, malvids, Brassicales, Brassicaceae, Camelineae, Arabidopsis, Arabidopsis thaliana (Mouse-ear cress)	2759	FUNCTION: Displays acyl-CoA-dependent lysophospholipid acyltransferase activity with a subset of lysophospholipids as substrates. Exhibits strong acylation activity of lysophosphatidylethanolamine (LPE) and lower activity on lysophosphatidate (LPA). Has a preference for 18:1-LPE over 16:0-LPE as acceptor and palmitoyl-CoA (16:0-CoA) as acyl donor. Activity is calcium-independent. {ECO:0000269|Pub…	LPEAT2 At2g45670 F17K2.20
Q8S8S7	cellular organisms, Eukaryota, Viridiplantae, Streptophyta, Streptophytina, Embryophyta, Tracheophyta, Euphyllophyta, Spermatophyta, Magnoliophyta, Mesangiospermae, eudicotyledons, Gunneridae, Pentapetalae, rosids, malvids, Brassicales, Brassicaceae, Camelineae, Arabidopsis, Arabidopsis thaliana (Mouse-ear cress)	2759	FUNCTION: Functions as an E3 ubiquitin ligase. {ECO:0000250}.	PUB34 At2g19410 F27F23.21
Q8S905	cellular organisms, Eukaryota, Viridiplantae, Streptophyta, Streptophytina, Embryophyta, Tracheophyta, Euphyllophyta, Spermatophyta, Magnoliophyta, Mesangiospermae, eudicotyledons, Gunneridae, Pentapetalae, rosids, malvids, Brassicales, Brassicaceae, Camelineae, Arabidopsis, Arabidopsis thaliana (Mouse-ear cress)	2759	FUNCTION: Probable plus end-directed motor protein that functions in a MAP kinase signaling pathway (ANP1-MKK6-MPK4), which is essential for somatic cell cytokinesis, especially for the cell-plate formation and its expansion. Regulates the activity and the localization of ANP1, probably by association through the non-catalytic region of the kinase. Functionally redundant with NACK2 and essential …	NACK1 HIK At1g18370 F15H18.12
Q8S949	cellular organisms, Eukaryota, Viridiplantae, Streptophyta, Streptophytina, Embryophyta, Tracheophyta, Euphyllophyta, Spermatophyta, Magnoliophyta, Mesangiospermae, eudicotyledons, Gunneridae, Pentapetalae, asterids, lamiids, Solanales, Solanaceae, Nicotianoideae, Nicotianeae, Nicotiana, Nicotiana tabacum (Common tobacco)	2759	FUNCTION: Probable plus end-directed motor protein that may function in the NACK-PQR (NPK1-NQK1/MEK1-NRK1) MAP kinase signaling pathway, which is essential for somatic cell cytokinesis, especially for the cell-plate formation and its expansion. May regulate the activity and the localization of NPK1, probably by association through the non-catalytic region of the kinase. {ECO:0000269|PubMed:119554…	NACK2
Q8S9G8	cellular organisms, Eukaryota, Viridiplantae, Streptophyta, Streptophytina, Embryophyta, Tracheophyta, Euphyllophyta, Spermatophyta, Magnoliophyta, Mesangiospermae, eudicotyledons, Gunneridae, Pentapetalae, rosids, malvids, Brassicales, Brassicaceae, Camelineae, Arabidopsis, Arabidopsis thaliana (Mouse-ear cress)	2759	FUNCTION: Trans-acting factor that binds specifically to the consensus nucleotide sequence 5'-TNCGTACAA-3'. {ECO:0000250}.	SPL7 At5g18830 F17K4.80
Q8SAB7	cellular organisms, Eukaryota, Viridiplantae, Streptophyta, Streptophytina, Embryophyta, Tracheophyta, Euphyllophyta, Spermatophyta, Magnoliophyta, Mesangiospermae, eudicotyledons, Gunneridae, Pentapetalae, rosids, malvids, Brassicales, Brassicaceae, Camelineae, Arabidopsis, Arabidopsis thaliana (Mouse-ear cress)	2759	FUNCTION: Guanine nucleotide exchange factor (GEF) for Rho and Rac. GEF proteins activate small GTPases by exchanging bound GDP for free GTP. Controls actin polymerization via the two heteromeric complexes WAVE and actin-related protein (ARP) 2/3 (PubMed:18308939). Involved in cytoskeletal reorganization required for cell shape (e.g. trichome and cotyledon) control and tissue development (PubMed:…	SPK1 At4g16340 dl4200c FCAALL.346
Q8VWF1	cellular organisms, Eukaryota, Viridiplantae, Streptophyta, Streptophytina, Embryophyta, Tracheophyta, Euphyllophyta, Spermatophyta, Magnoliophyta, Mesangiospermae, eudicotyledons, Gunneridae, Pentapetalae, rosids, malvids, Brassicales, Brassicaceae, Camelineae, Arabidopsis, Arabidopsis thaliana (Mouse-ear cress)	2759	FUNCTION: Regulator for autophaosome formation and/or maturation (PubMed:24249832, Ref.9). Binds phosphatidylinositol 3-phosphate (PubMed:24249832). {ECO:0000269|PubMed:24249832, ECO:0000269|Ref.9}.	SH3P2 At4g34660 T4L20.240
Q8VWF6	cellular organisms, Eukaryota, Viridiplantae, Streptophyta, Streptophytina, Embryophyta, Tracheophyta, Euphyllophyta, Spermatophyta, Magnoliophyta, Mesangiospermae, eudicotyledons, Gunneridae, Pentapetalae, rosids, malvids, Brassicales, Brassicaceae, Camelineae, Arabidopsis, Arabidopsis thaliana (Mouse-ear cress)	2759		SSL3 SS9 At1g08470 T27G7.16
Q8VWK4	cellular organisms, Eukaryota, Viridiplantae, Streptophyta, Streptophytina, Embryophyta, Tracheophyta, Euphyllophyta, Spermatophyta, Magnoliophyta, Mesangiospermae, eudicotyledons, Gunneridae, Pentapetalae, rosids, malvids, Brassicales, Brassicaceae, Camelineae, Arabidopsis, Arabidopsis thaliana (Mouse-ear cress)	2759	FUNCTION: Binds preferentially double-stranded telomeric repeats. {ECO:0000269|PubMed:19102728}.	TRB1 At1g49950 F2J10.16
Q8VXV4	cellular organisms, Eukaryota, Viridiplantae, Streptophyta, Streptophytina, Embryophyta, Tracheophyta, Euphyllophyta, Spermatophyta, Magnoliophyta, Mesangiospermae, eudicotyledons, Gunneridae, Pentapetalae, rosids, malvids, Brassicales, Brassicaceae, Camelineae, Arabidopsis, Arabidopsis thaliana (Mouse-ear cress)	2759	FUNCTION: Have a continuous role in plant development probably in the structural organization of compartments (By similarity). Seems to not be involved in gravitropism signaling pathway. {ECO:0000250, ECO:0000269|PubMed:12970478}.	ATJ16 ARL1 B16 At1g24120 F3I6.4
Q8VXX4	cellular organisms, Eukaryota, Viridiplantae, Streptophyta, Streptophytina, Embryophyta, Tracheophyta, Euphyllophyta, Spermatophyta, Magnoliophyta, Mesangiospermae, eudicotyledons, Gunneridae, Pentapetalae, rosids, malvids, Brassicales, Brassicaceae, Camelineae, Arabidopsis, Arabidopsis thaliana (Mouse-ear cress)	2759	FUNCTION: May be involved in DNA replication and thus regulate cell proliferation. {ECO:0000250}.	RFC3 EMB161 EMB251 EMB2775 RFC5 At5g27740 T1G16
Q8VXX9	cellular organisms, Eukaryota, Viridiplantae, Streptophyta, Streptophytina, Embryophyta, Tracheophyta, Euphyllophyta, Spermatophyta, Magnoliophyta, Mesangiospermae, eudicotyledons, Gunneridae, Pentapetalae, rosids, malvids, Brassicales, Brassicaceae, Camelineae, Arabidopsis, Arabidopsis thaliana (Mouse-ear cress)	2759	FUNCTION: Required for vesicular transport from the ER to the Golgi complex. Functions as a SNARE associated with ER-derived vesicles (By similarity). {ECO:0000250}.	At4g14600 dl3340w FCAALL.126
Q8VXY7	cellular organisms, Eukaryota, Viridiplantae, Streptophyta, Streptophytina, Embryophyta, Tracheophyta, Euphyllophyta, Spermatophyta, Magnoliophyta, Mesangiospermae, eudicotyledons, Gunneridae, Pentapetalae, rosids, malvids, Brassicales, Brassicaceae, Camelineae, Arabidopsis, Arabidopsis thaliana (Mouse-ear cress)	2759	FUNCTION: Nucleoside transporter involved in adenosine transport and required for nucleotide metabolism which influences growth and pollen germination. Has high affinity for adenosine when expressed in a heterologous system (yeast). {ECO:0000269|PubMed:11749958, ECO:0000269|PubMed:15228386, ECO:0000269|PubMed:21642237}.	ENT1 At1g70330 F17O7.13
Q8VXY9	cellular organisms, Eukaryota, Viridiplantae, Streptophyta, Streptophytina, Embryophyta, Tracheophyta, Euphyllophyta, Spermatophyta, Magnoliophyta, Mesangiospermae, eudicotyledons, Gunneridae, Pentapetalae, rosids, malvids, Brassicales, Brassicaceae, Camelineae, Arabidopsis, Arabidopsis thaliana (Mouse-ear cress)	2759	FUNCTION: Involved in the catabolism of purine nucleotides. Can use (S)-ureidoglycolate as substrate, but not (R)-ureidoglycolate or allantoate. The sequential activity of AAH, UGLYAH and UAH allows a complete purine breakdown without the intermediate generation of urea. {ECO:0000269|PubMed:19935661, ECO:0000269|PubMed:23940254}.	UAH AAH2 At5g43600 K9D7.10
Q8VY07	cellular organisms, Eukaryota, Viridiplantae, Streptophyta, Streptophytina, Embryophyta, Tracheophyta, Euphyllophyta, Spermatophyta, Magnoliophyta, Mesangiospermae, eudicotyledons, Gunneridae, Pentapetalae, rosids, malvids, Brassicales, Brassicaceae, Camelineae, Arabidopsis, Arabidopsis thaliana (Mouse-ear cress)	2759	FUNCTION: May have a role in transport via clathrin-coated vesicles from the trans-Golgi network to endosomes. Stimulates clathrin assembly (By similarity). Does not seem to bind to phospholipids. Plays an important role in the vacuolar trafficking of soluble cargo proteins at the trans-Golgi network. {ECO:0000250, ECO:0000269|PubMed:16905657}.	EPSIN1 EPSINR1 At5g11710 T22P22.100
Q8VY10	cellular organisms, Eukaryota, Viridiplantae, Streptophyta, Streptophytina, Embryophyta, Tracheophyta, Euphyllophyta, Spermatophyta, Magnoliophyta, Mesangiospermae, eudicotyledons, Gunneridae, Pentapetalae, rosids, malvids, Brassicales, Brassicaceae, Camelineae, Arabidopsis, Arabidopsis thaliana (Mouse-ear cress)	2759	FUNCTION: Accepts the ubiquitin from the E1 complex and catalyzes its covalent attachment to other proteins. {ECO:0000250|UniProtKB:P42743, ECO:0000269|PubMed:16679424, ECO:0000269|PubMed:18390805}.	UBC24 PHO2 At2g33770 T1B8.8
Q8VY16	cellular organisms, Eukaryota, Viridiplantae, Streptophyta, Streptophytina, Embryophyta, Tracheophyta, Euphyllophyta, Spermatophyta, Magnoliophyta, Mesangiospermae, eudicotyledons, Gunneridae, Pentapetalae, rosids, malvids, Brassicales, Brassicaceae, Camelineae, Arabidopsis, Arabidopsis thaliana (Mouse-ear cress)	2759	FUNCTION: Component of the plastid division machinery required for PDV1 localization to constriction sites. Involved in chloroplast division site placement. Seems to inhibit FtsZ assembly, functioning as an antagonistic regulator of FtsZ dynamics against ARC6. {ECO:0000269|PubMed:19453460, ECO:0000269|PubMed:19564892}.	CDP1 ARC6H PARC6 At3g19180 MVI11.9
Q8VY74	cellular organisms, Eukaryota, Viridiplantae, Streptophyta, Streptophytina, Embryophyta, Tracheophyta, Euphyllophyta, Spermatophyta, Magnoliophyta, Mesangiospermae, eudicotyledons, Gunneridae, Pentapetalae, rosids, malvids, Brassicales, Brassicaceae, Camelineae, Arabidopsis, Arabidopsis thaliana (Mouse-ear cress)	2759	FUNCTION: May facilitate 5' splice site recognition in the minor spliceosome. May be involved in interactions with components of the major spliceosome bound to the pyrimidine tract of an upstream U2-type intron. {ECO:0000269|PubMed:10373121}.	SNRNP35 At2g43370 T1O24.11
P0DI13	cellular organisms, Eukaryota, Viridiplantae, Streptophyta, Streptophytina, Embryophyta, Tracheophyta, Euphyllophyta, Spermatophyta, Magnoliophyta, Mesangiospermae, eudicotyledons, Gunneridae, Pentapetalae, rosids, malvids, Brassicales, Brassicaceae, Camelineae, Arabidopsis, Arabidopsis thaliana (Mouse-ear cress)	2759	FUNCTION: The dimeric enzyme acts as a E1 ligase for SUMO1 and SUMO2. It mediates ATP-dependent activation of SUMO proteins and formation of a thioester with a conserved cysteine residue on SAE2. Functionally redundant with its paralog SAE1A (By similarity). {ECO:0000250}.	SAE1B-2 SAE1-2 At5g50680 MFB16.15
Q8VY98	cellular organisms, Eukaryota, Viridiplantae, Streptophyta, Streptophytina, Embryophyta, Tracheophyta, Euphyllophyta, Spermatophyta, Magnoliophyta, Mesangiospermae, eudicotyledons, Gunneridae, Pentapetalae, rosids, malvids, Brassicales, Brassicaceae, Camelineae, Arabidopsis, Arabidopsis thaliana (Mouse-ear cress)	2759	FUNCTION: May be involved in salt stress-induced vesicle-to-vacuole trafficking pathway. Through its interaction with ATG8F, may enable delivery of the vesicle bodies to the vacuole by an autophagic pathway (Probable). Plays a role in seed germination in response to exogenous abscisic acid (ABA) treatment (PubMed:22253227). {ECO:0000269|PubMed:22253227, ECO:0000305|PubMed:25281689}.	ATI2 At4g00355 A_IG005I10.20 F5I10.20
Q8VYB5	cellular organisms, Eukaryota, Viridiplantae, Streptophyta, Streptophytina, Embryophyta, Tracheophyta, Euphyllophyta, Spermatophyta, Magnoliophyta, Mesangiospermae, eudicotyledons, Gunneridae, Pentapetalae, rosids, malvids, Brassicales, Brassicaceae, Camelineae, Arabidopsis, Arabidopsis thaliana (Mouse-ear cress)	2759	FUNCTION: Zinc metalloprotease that cleaves 'Lys-48'- and 'Lys-63'-linked polyubiquitin chains. {ECO:0000250}.	AMSH1 At1g48790 F11I4.4
Q8VYC8	cellular organisms, Eukaryota, Viridiplantae, Streptophyta, Streptophytina, Embryophyta, Tracheophyta, Euphyllophyta, Spermatophyta, Magnoliophyta, Mesangiospermae, eudicotyledons, Gunneridae, Pentapetalae, rosids, malvids, Brassicales, Brassicaceae, Camelineae, Arabidopsis, Arabidopsis thaliana (Mouse-ear cress)	2759	FUNCTION: E3 ubiquitin protein ligase that acts as positive regulator of RPM1- and RPS2-dependent hypersensitive response (HR), in association with RIN3. Probably not required for RPM1 degradation during HR. {ECO:0000269|PubMed:16212605}.	RIN2 AMFR-1A At4g25230 F24A6.70
Q8VYJ7	cellular organisms, Eukaryota, Viridiplantae, Streptophyta, Streptophytina, Embryophyta, Tracheophyta, Euphyllophyta, Spermatophyta, Magnoliophyta, Mesangiospermae, eudicotyledons, Gunneridae, Pentapetalae, rosids, malvids, Brassicales, Brassicaceae, Camelineae, Arabidopsis, Arabidopsis thaliana (Mouse-ear cress)	2759	FUNCTION: Molecular chaperone that does not seem to be involved in heat stress response or tolerance. {ECO:0000269|PubMed:17144892}.	CLPB4 CLPB-M HSP98.7 At2g25140 F13D4.100
Q8VYN6	cellular organisms, Eukaryota, Viridiplantae, Streptophyta, Streptophytina, Embryophyta, Tracheophyta, Euphyllophyta, Spermatophyta, Magnoliophyta, Mesangiospermae, eudicotyledons, Gunneridae, Pentapetalae, rosids, malvids, Brassicales, Brassicaceae, Camelineae, Arabidopsis, Arabidopsis thaliana (Mouse-ear cress)	2759	FUNCTION: Catalyzes the phosphorylation of D-fructose 6-phosphate to fructose 1,6-bisphosphate by ATP, the first committing step of glycolysis. {ECO:0000255|HAMAP-Rule:MF_03186}.	PFK5 At2g22480 F14M13.12
Q8VYR9	cellular organisms, Eukaryota, Viridiplantae, Streptophyta, Streptophytina, Embryophyta, Tracheophyta, Euphyllophyta, Spermatophyta, Magnoliophyta, Mesangiospermae, eudicotyledons, Gunneridae, Pentapetalae, rosids, malvids, Brassicales, Brassicaceae, Camelineae, Arabidopsis, Arabidopsis thaliana (Mouse-ear cress)	2759	FUNCTION: K(+)/H(+) antiporter involved in K(+) homeostasis and osmotic adjustment. {ECO:0000269|PubMed:24278440}.	KEA5 At5g51710 MIO24.16
Q8VYU6	cellular organisms, Eukaryota, Viridiplantae, Streptophyta, Streptophytina, Embryophyta, Tracheophyta, Euphyllophyta, Spermatophyta, Magnoliophyta, Mesangiospermae, eudicotyledons, Gunneridae, Pentapetalae, rosids, malvids, Brassicales, Brassicaceae, Camelineae, Arabidopsis, Arabidopsis thaliana (Mouse-ear cress)	2759	FUNCTION: Golgi matrix protein playing a role in tethering of vesicles to Golgi membranes and in maintaining the overall structure of the Golgi apparatus. {ECO:0000250}.	GC4 At2g46180 T3F17.17
Q8VZ40	cellular organisms, Eukaryota, Viridiplantae, Streptophyta, Streptophytina, Embryophyta, Tracheophyta, Euphyllophyta, Spermatophyta, Magnoliophyta, Mesangiospermae, eudicotyledons, Gunneridae, Pentapetalae, rosids, malvids, Brassicales, Brassicaceae, Camelineae, Arabidopsis, Arabidopsis thaliana (Mouse-ear cress)	2759	FUNCTION: Functions as an E3 ubiquitin ligase with specific E2 ubiquitin-conjugating enzymes. Undergoes auto-ubiquitination. {ECO:0000269|PubMed:15231834}.	PUB14 At3g54850 F28P10.170
Q8VZ79	cellular organisms, Eukaryota, Viridiplantae, Streptophyta, Streptophytina, Embryophyta, Tracheophyta, Euphyllophyta, Spermatophyta, Magnoliophyta, Mesangiospermae, eudicotyledons, Gunneridae, Pentapetalae, rosids, malvids, Brassicales, Brassicaceae, Camelineae, Arabidopsis, Arabidopsis thaliana (Mouse-ear cress)	2759	FUNCTION: Forms a complex with FDM1/IDNL1 and FDM2/IDNL2 that is required for RNA-directed DNA methylation (RdDM) and that functions at a downstream step of the RdDM pathway (PubMed:22570638, PubMed:22592791) and downstream of small interfering RNA (siRNA) formation (PubMed:22810086). Required for de novo DNA methylation, siRNA accumulation and siRNA-mediated maintenance methylation (PubMed:19915…	IDN2 RDM12 At3g48670 T8P19.180
Q8VZC0	cellular organisms, Eukaryota, Viridiplantae, Streptophyta, Streptophytina, Embryophyta, Tracheophyta, Euphyllophyta, Spermatophyta, Magnoliophyta, Mesangiospermae, eudicotyledons, Gunneridae, Pentapetalae, rosids, malvids, Brassicales, Brassicaceae, Camelineae, Arabidopsis, Arabidopsis thaliana (Mouse-ear cress)	2759	FUNCTION: Catalyzes the NAD-dependent decarboxylation of UDP-glucuronic acid to UDP-xylose. Necessary for the biosynthesis of the core tetrasaccharide in glycosaminoglycan biosynthesis. {ECO:0000269|PubMed:12481102}.	UXS1 At3g53520 F4P12.220
Q8VZD4	cellular organisms, Eukaryota, Viridiplantae, Streptophyta, Streptophytina, Embryophyta, Tracheophyta, Euphyllophyta, Spermatophyta, Magnoliophyta, Mesangiospermae, eudicotyledons, Gunneridae, Pentapetalae, rosids, malvids, Brassicales, Brassicaceae, Camelineae, Arabidopsis, Arabidopsis thaliana (Mouse-ear cress)	2759	FUNCTION: Trypsin-like serine endopeptidase involved in the processing of glyoxysomal higher molecular weight precursor. The dimeric form carries out the specific cleavages needed to remove PTS2-containing presequences, whereas the monomeric form degrades the removed presequences and misfolded proteins (Probable). Not required for degradation of glyoxylate cycle enzymes during seedling developmen…	DEG15 GPP At1g28320 F3H9.2 F3H9.3
Q8VZF3	cellular organisms, Eukaryota, Viridiplantae, Streptophyta, Streptophytina, Embryophyta, Tracheophyta, Euphyllophyta, Spermatophyta, Magnoliophyta, Mesangiospermae, eudicotyledons, Gunneridae, Pentapetalae, rosids, malvids, Brassicales, Brassicaceae, Camelineae, Arabidopsis, Arabidopsis thaliana (Mouse-ear cress)	2759	FUNCTION: Serine-type protease active in vitro against the LHCII N-terminal. Cleaves its substrate on the carboxy-side of Glu residues (By similarity). {ECO:0000250, ECO:0000269|Ref.4}.	GEP At2g47390 T8I13.23
Q8VZJ0	cellular organisms, Eukaryota, Viridiplantae, Streptophyta, Streptophytina, Embryophyta, Tracheophyta, Euphyllophyta, Spermatophyta, Magnoliophyta, Mesangiospermae, eudicotyledons, Gunneridae, Pentapetalae, rosids, malvids, Brassicales, Brassicaceae, Camelineae, Arabidopsis, Arabidopsis thaliana (Mouse-ear cress)	2759	FUNCTION: Required for normal pollen grain germination and pollen tube growth. May not be required for pollen development and female gametophytic function. {ECO:0000269|PubMed:20738727}.	SIA1 MGP2 At1g08660 F22O13.14
Q8VZL6	cellular organisms, Eukaryota, Viridiplantae, Streptophyta, Streptophytina, Embryophyta, Tracheophyta, Euphyllophyta, Spermatophyta, Magnoliophyta, Mesangiospermae, eudicotyledons, Gunneridae, Pentapetalae, rosids, malvids, Brassicales, Brassicaceae, Camelineae, Arabidopsis, Arabidopsis thaliana (Mouse-ear cress)	2759	FUNCTION: Component of the SWR1 complex which mediates the ATP-dependent exchange of histone H2A for the H2A variant HZT1 leading to transcriptional regulation of selected genes by chromatin remodeling. Component of the NuA4 histone acetyltransferase complex which is involved in transcriptional activation of selected genes principally by acetylation of nucleosomal histone H4 and H2A. {ECO:0000305…	SWC4 At2g47210 T8I13.5
Q8W1Y0	cellular organisms, Eukaryota, Viridiplantae, Streptophyta, Streptophytina, Embryophyta, Tracheophyta, Euphyllophyta, Spermatophyta, Magnoliophyta, Mesangiospermae, eudicotyledons, Gunneridae, Pentapetalae, rosids, malvids, Brassicales, Brassicaceae, Camelineae, Arabidopsis, Arabidopsis thaliana (Mouse-ear cress)	2759	FUNCTION: Involved in sister chromatid and centromere cohesion during mitosis. {ECO:0000269|PubMed:16488915, ECO:0000269|PubMed:19533160}.	SYN4 At5g16270 T21H19.190
Q8W3L1	cellular organisms, Eukaryota, Viridiplantae, Streptophyta, Streptophytina, Embryophyta, Tracheophyta, Euphyllophyta, Spermatophyta, Magnoliophyta, Mesangiospermae, eudicotyledons, Gunneridae, Pentapetalae, rosids, malvids, Brassicales, Brassicaceae, Camelineae, Arabidopsis, Arabidopsis thaliana (Mouse-ear cress)	2759	FUNCTION: Associates in vitro with the adrenodoxin-like protein MFDX1 to form an efficient low potential electron transfer chain that is able to reduce cytochrome C (PubMed:12714594, PubMed:13677469). Functions as accessory mitochondrial protein involved with BIO2 in the plant biotin synthase reaction (PubMed:12714594). {ECO:0000269|PubMed:12714594, ECO:0000269|PubMed:13677469}.	MFDR ADXR At4g32360 F10M6.10 F8B4.60
Q8W3M4	cellular organisms, Eukaryota, Viridiplantae, Streptophyta, Streptophytina, Embryophyta, Tracheophyta, Euphyllophyta, Spermatophyta, Magnoliophyta, Mesangiospermae, eudicotyledons, Gunneridae, Pentapetalae, rosids, malvids, Brassicales, Brassicaceae, Camelineae, Arabidopsis, Arabidopsis thaliana (Mouse-ear cress)	2759		At4g06744 F15N16
Q8W3P8	cellular organisms, Eukaryota, Viridiplantae, Streptophyta, Streptophytina, Embryophyta, Tracheophyta, Euphyllophyta, Spermatophyta, Magnoliophyta, Mesangiospermae, eudicotyledons, Gunneridae, Pentapetalae, rosids, fabids, Fabales, Fabaceae, Papilionoideae, Phaseoleae, Vigna, Phaseolus angularis (Azuki bean) (Vigna angularis)	2759	FUNCTION: Glucosyltransferase involved in the catabolism of abscisic acid (ABA). Adds a glucosyl group at the C-1 position of ABA; (S)-2-trans-abscisate is a better substrate than the natural (+)-S-abscisate or its enantiomer (-)-R-abscisate. No activity with (-)-phaseic acid (PA), methylated-ABA or with other hormones such as jasmonate, zeatin, auxin (IAA) or gibberellin A3 (GA3). {ECO:0000269|P…	AOG
Q8W3Z2	cellular organisms, Eukaryota, Viridiplantae, Streptophyta, Streptophytina, Embryophyta, Tracheophyta, Euphyllophyta, Spermatophyta, Magnoliophyta, Mesangiospermae, eudicotyledons, Gunneridae, Pentapetalae, rosids, fabids, Fagales, Betulaceae, Betula, Betula platyphylla (Asian white birch)	2759	FUNCTION: Oxidosqualene cyclase involved in the biosynthesis of lupeol. {ECO:0000269|PubMed:12736505}.	OSCBPW
Q8W3Z3	cellular organisms, Eukaryota, Viridiplantae, Streptophyta, Streptophytina, Embryophyta, Tracheophyta, Euphyllophyta, Spermatophyta, Magnoliophyta, Mesangiospermae, eudicotyledons, Gunneridae, Pentapetalae, rosids, fabids, Fagales, Betulaceae, Betula, Betula platyphylla (Asian white birch)	2759	FUNCTION: Oxidosqualene cyclase converting oxidosqualene to cycloartenol. {ECO:0000269|PubMed:12736505}.	CASBPX2
Q8W3Z4	cellular organisms, Eukaryota, Viridiplantae, Streptophyta, Streptophytina, Embryophyta, Tracheophyta, Euphyllophyta, Spermatophyta, Magnoliophyta, Mesangiospermae, eudicotyledons, Gunneridae, Pentapetalae, rosids, fabids, Fagales, Betulaceae, Betula, Betula platyphylla (Asian white birch)	2759	FUNCTION: Oxidosqualene cyclase converting oxidosqualene to cycloartenol. {ECO:0000269|PubMed:12736505}.	CASBPX1
Q8W468	cellular organisms, Eukaryota, Viridiplantae, Streptophyta, Streptophytina, Embryophyta, Tracheophyta, Euphyllophyta, Spermatophyta, Magnoliophyta, Mesangiospermae, eudicotyledons, Gunneridae, Pentapetalae, rosids, malvids, Brassicales, Brassicaceae, Camelineae, Arabidopsis, Arabidopsis thaliana (Mouse-ear cress)	2759	FUNCTION: Might act as an E3 ubiquitin-protein ligase, or as part of E3 complex, which accepts ubiquitin from specific E2 ubiquitin-conjugating enzymes and then transfers it to substrates. {ECO:0000250, ECO:0000269|PubMed:12446796}.	ARI8 At1g65430 T8F5.21
Q9AT54	cellular organisms, Eukaryota, Viridiplantae, Streptophyta, Streptophytina, Embryophyta, Tracheophyta, Euphyllophyta, Spermatophyta, Magnoliophyta, Mesangiospermae, eudicotyledons, Gunneridae, Pentapetalae, asterids, lamiids, Solanales, Solanaceae, Nicotianoideae, Nicotianeae, Nicotiana, Nicotiana tabacum (Common tobacco)	2759	FUNCTION: Glucosyltransferase acting preferrentially on aromatic substrates of the phenylpropanoid types. The best substrates are scopoletin and esculetin. Required for full resistance to virus. {ECO:0000269|PubMed:12034899, ECO:0000269|PubMed:15159640}.	TOGT1
Q8W4D0	cellular organisms, Eukaryota, Viridiplantae, Streptophyta, Streptophytina, Embryophyta, Tracheophyta, Euphyllophyta, Spermatophyta, Magnoliophyta, Mesangiospermae, eudicotyledons, Gunneridae, Pentapetalae, rosids, malvids, Brassicales, Brassicaceae, Camelineae, Arabidopsis, Arabidopsis thaliana (Mouse-ear cress)	2759	FUNCTION: PPIases accelerate the folding of proteins. It catalyzes the cis-trans isomerization of proline imidic peptide bonds in oligopeptides. Histone remodeling factor involved in chromatin-based gene silencing. Reinforces H3K27 methylation. Involved in fundamental processes of chromatin assembly and histone modification by mediating the targeting of FAS1 and LHP1 on the chromatin. Required fo…	CYP71 At3g44600 F14L2.150
Q8W4F0	cellular organisms, Eukaryota, Viridiplantae, Streptophyta, Streptophytina, Embryophyta, Tracheophyta, Euphyllophyta, Spermatophyta, Magnoliophyta, Mesangiospermae, eudicotyledons, Gunneridae, Pentapetalae, rosids, malvids, Brassicales, Brassicaceae, Camelineae, Arabidopsis, Arabidopsis thaliana (Mouse-ear cress)	2759	FUNCTION: Ubiquitin receptor that probably regulates developmental process. {ECO:0000250}.	DAR1 At4g36860 AP22.33 C7A10.500
Q8W4G6	cellular organisms, Eukaryota, Viridiplantae, Streptophyta, Streptophytina, Embryophyta, Tracheophyta, Euphyllophyta, Spermatophyta, Magnoliophyta, Mesangiospermae, eudicotyledons, Gunneridae, Pentapetalae, rosids, malvids, Brassicales, Brassicaceae, Camelineae, Arabidopsis, Arabidopsis thaliana (Mouse-ear cress)	2759		CRK15 At4g23230 F21P8.120
Q8W4H1	cellular organisms, Eukaryota, Viridiplantae, Streptophyta, Streptophytina, Embryophyta, Tracheophyta, Euphyllophyta, Spermatophyta, Magnoliophyta, Mesangiospermae, eudicotyledons, Gunneridae, Pentapetalae, rosids, malvids, Brassicales, Brassicaceae, Camelineae, Arabidopsis, Arabidopsis thaliana (Mouse-ear cress)	2759	FUNCTION: Transcriptional regulator that specifically binds 5'-GATA-3' or 5'-GAT-3' motifs within gene promoters. {ECO:0000250}.	GATA26 At4g17570 dl4820c FCAALL.45
Q8W575	cellular organisms, Eukaryota, Viridiplantae, Streptophyta, Streptophytina, Embryophyta, Tracheophyta, Euphyllophyta, Spermatophyta, Magnoliophyta, Mesangiospermae, eudicotyledons, Gunneridae, Pentapetalae, rosids, malvids, Brassicales, Brassicaceae, Camelineae, Arabidopsis, Arabidopsis thaliana (Mouse-ear cress)	2759	FUNCTION: Component of the COP9 signalosome complex (CSN), a complex involved in various cellular and developmental processes such as photomorphogenesis and auxin and jasmonate responses. The CSN complex is an essential regulator of the ubiquitin (Ubl) conjugation pathway by mediating the deneddylation of the cullin subunits of SCF-type E3 ligase complexes, leading to decrease the Ubl ligase acti…	CSN3 FUS11 At5g14250 F18O22.40
Q8W5R2	cellular organisms, Eukaryota, Viridiplantae, Streptophyta, Streptophytina, Embryophyta, Tracheophyta, Euphyllophyta, Spermatophyta, Magnoliophyta, Mesangiospermae, eudicotyledons, Gunneridae, Pentapetalae, rosids, malvids, Brassicales, Brassicaceae, Camelineae, Arabidopsis, Arabidopsis thaliana (Mouse-ear cress)	2759	FUNCTION: Involved in vacuolar formation or function (e.g. formation of vacuolar membrane 'bulbs'). Required for amyloplast sedimentation in the endodermis during shoot gravitropism, which are thus acting as statoliths. Particularly important for the negative gravitropism leading to leaf movement observed in darkness. {ECO:0000269|PubMed:11826297, ECO:0000269|PubMed:11826298, ECO:0000269|PubMed:1…	SGR2 At1g31480 F27M3.29 T8E3.1
Q8X182	cellular organisms, Eukaryota, Opisthokonta, Fungi, Dikarya, Ascomycota, saccharomyceta, Pezizomycotina, leotiomyceta, sordariomyceta, Sordariomycetes, Sordariomycetidae, Sordariales, Sordariaceae, Neurospora, Neurospora crassa, Neurospora crassa (strain ATCC 24698 / 74-OR23-1A / CBS 708.71 / DSM 1257 / FGSC 987)	2759	FUNCTION: Bifunctional enzyme with both catalase and broad-spectrum peroxidase activity.	katG cat-2 NCU05770
Q92616	cellular organisms, Eukaryota, Opisthokonta, Metazoa, Eumetazoa, Bilateria, Deuterostomia, Chordata, Craniata, Vertebrata, Gnathostomata (jawed vertebrates), Teleostomi, Euteleostomi, Sarcopterygii, Dipnotetrapodomorpha, Tetrapoda, Amniota, Mammalia, Theria, Eutheria, Boreoeutheria, Euarchontoglires, Primates, Haplorrhini, Simiiformes, Catarrhini, Hominoidea (apes), Hominidae (great apes), Homini…	2759	FUNCTION: Acts as a positive activator of the EIF2AK4/GCN2 protein kinase activity in response to amino acid starvation. Forms a complex with EIF2AK4/GCN2 on translating ribosomes; during this process, GCN1 seems to act as a chaperone to facilitate delivery of uncharged tRNAs that enter the A site of ribosomes to the tRNA-binding domain of EIF2AK4/GCN2, and hence stimulating EIF2AK4/GCN2 kinase a…	GCN1 GCN1L1 KIAA0219
Q93V58	cellular organisms, Eukaryota, Viridiplantae, Streptophyta, Streptophytina, Embryophyta, Tracheophyta, Euphyllophyta, Spermatophyta, Magnoliophyta, Mesangiospermae, eudicotyledons, Gunneridae, Pentapetalae, rosids, malvids, Brassicales, Brassicaceae, Camelineae, Arabidopsis, Arabidopsis thaliana (Mouse-ear cress)	2759	FUNCTION: Activates SnRK1.1/KIN10 and SnRK1.2/KIN11 by phosphorylation of their activation-loop 'Thr-198' and 'Thr-176', respectively. Required for the regulation by SnRK1 kinases of the transcription of a large set of genes, the modification the activity of metabolic enzymes, and the control of various nutrient-responsive cellular developmental processes. {ECO:0000269|PubMed:12172024, ECO:000026…	GRIK1 SNAK2 At3g45240 F18N11 T14D3.180
Q93V84	cellular organisms, Eukaryota, Viridiplantae, Streptophyta, Streptophytina, Embryophyta, Tracheophyta, Euphyllophyta, Spermatophyta, Magnoliophyta, Mesangiospermae, eudicotyledons, Gunneridae, Pentapetalae, rosids, malvids, Brassicales, Brassicaceae, Camelineae, Arabidopsis, Arabidopsis thaliana (Mouse-ear cress)	2759	FUNCTION: Has no transcriptional activation activity. {ECO:0000269|PubMed:21282526, ECO:0000269|PubMed:23864009}.	FLXL1 FLL1 At3g14750 MIE1.26
Q93VB2	cellular organisms, Eukaryota, Viridiplantae, Streptophyta, Streptophytina, Embryophyta, Tracheophyta, Euphyllophyta, Spermatophyta, Magnoliophyta, Mesangiospermae, eudicotyledons, Gunneridae, Pentapetalae, rosids, malvids, Brassicales, Brassicaceae, Camelineae, Arabidopsis, Arabidopsis thaliana (Mouse-ear cress)	2759	FUNCTION: The PI(3,5)P2 regulatory complex regulates both the synthesis and turnover of phosphatidylinositol 3,5-bisphosphate (PtdIns(3,5)P2). Required for autophagy by autophagosome formation during nutrient deprivation, senescence and under abiotic stresses, including oxidative, high salt and osmotic stress conditions. Cooperates with jasmonate- and WRKY33-mediated signaling pathways in the reg…	ATG18A PEUP2 At3g62770 F26K9_200
Q93W93	cellular organisms, Eukaryota, Viridiplantae, Streptophyta, Streptophytina, Embryophyta, Tracheophyta, Euphyllophyta, Spermatophyta, Magnoliophyta, Mesangiospermae, eudicotyledons, Gunneridae, Pentapetalae, rosids, malvids, Brassicales, Brassicaceae, Camelineae, Arabidopsis, Arabidopsis thaliana (Mouse-ear cress)	2759		At1g55270 F7A10.5
Q93WT0	cellular organisms, Eukaryota, Viridiplantae, Streptophyta, Streptophytina, Embryophyta, Tracheophyta, Euphyllophyta, Spermatophyta, Magnoliophyta, Mesangiospermae, eudicotyledons, Gunneridae, Pentapetalae, rosids, malvids, Brassicales, Brassicaceae, Camelineae, Arabidopsis, Arabidopsis thaliana (Mouse-ear cress)	2759	FUNCTION: Transcription factor. Interacts specifically with the W box (5'-(T)TGAC[CT]-3'), a frequently occurring elicitor-responsive cis-acting element (By similarity). {ECO:0000250}.	WRKY31 At4g22070 F1N20.170
Q93WV0	cellular organisms, Eukaryota, Viridiplantae, Streptophyta, Streptophytina, Embryophyta, Tracheophyta, Euphyllophyta, Spermatophyta, Magnoliophyta, Mesangiospermae, eudicotyledons, Gunneridae, Pentapetalae, rosids, malvids, Brassicales, Brassicaceae, Camelineae, Arabidopsis, Arabidopsis thaliana (Mouse-ear cress)	2759	FUNCTION: Transcription factor. Interacts specifically with the W box (5'-(T)TGAC[CT]-3'), a frequently occurring elicitor-responsive cis-acting element (By similarity). {ECO:0000250}.	WRKY20 At4g26640 T15N24.90
Q93XX5	cellular organisms, Eukaryota, Viridiplantae, Streptophyta, Streptophytina, Embryophyta, Tracheophyta, Euphyllophyta, Spermatophyta, Magnoliophyta, Mesangiospermae, eudicotyledons, Gunneridae, Pentapetalae, rosids, malvids, Brassicales, Brassicaceae, Camelineae, Arabidopsis, Arabidopsis thaliana (Mouse-ear cress)	2759		At5g67130 K21H1.9
Q93XY5	cellular organisms, Eukaryota, Viridiplantae, Streptophyta, Streptophytina, Embryophyta, Tracheophyta, Euphyllophyta, Spermatophyta, Magnoliophyta, Mesangiospermae, eudicotyledons, Gunneridae, Pentapetalae, rosids, malvids, Brassicales, Brassicaceae, Camelineae, Arabidopsis, Arabidopsis thaliana (Mouse-ear cress)	2759	FUNCTION: May be involved in the regulation of cell differentiation. {ECO:0000269|PubMed:18474569}.; FUNCTION: Promotes intracellular multiplication of tobamoviruses, probably being a component of the replication complex. {ECO:0000269|PubMed:18474569}.	TOM2AH2 At2g20230 F11A3.22
Q93Y01	cellular organisms, Eukaryota, Viridiplantae, Streptophyta, Streptophytina, Embryophyta, Tracheophyta, Euphyllophyta, Spermatophyta, Magnoliophyta, Mesangiospermae, eudicotyledons, Gunneridae, Pentapetalae, rosids, malvids, Brassicales, Brassicaceae, Camelineae, Arabidopsis, Arabidopsis thaliana (Mouse-ear cress)	2759	FUNCTION: Recognizes and hydrolyzes the peptide bond at the C-terminal Gly of ubiquitin. Involved in the processing of poly-ubiquitin precursors as well as that of ubiquitinated proteins (By similarity). {ECO:0000250}.	UBP9 At4g10590 F3H7.7 T4F9.50
Q8W425	cellular organisms, Eukaryota, Viridiplantae, Streptophyta, Streptophytina, Embryophyta, Tracheophyta, Euphyllophyta, Spermatophyta, Magnoliophyta, Mesangiospermae, Liliopsida, Petrosaviidae, commelinids, Poales, Poaceae, BOP clade, Oryzoideae, Oryzeae, Oryzinae, Oryza, Oryza sativa (Rice), Oryza sativa subsp. japonica (Rice)	2759	FUNCTION: Acts as a regulatory subunit of the 26S proteasome which is involved in the ATP-dependent degradation of ubiquitinated proteins. {ECO:0000250}.	RPN7 Os04g0485000 LOC_Os04g40850 OJ000223_09.5 OsJ_15241 OSJNBa0081L15.15
Q93YU5	cellular organisms, Eukaryota, Viridiplantae, Streptophyta, Streptophytina, Embryophyta, Tracheophyta, Euphyllophyta, Spermatophyta, Magnoliophyta, Mesangiospermae, eudicotyledons, Gunneridae, Pentapetalae, rosids, malvids, Brassicales, Brassicaceae, Camelineae, Arabidopsis, Arabidopsis thaliana (Mouse-ear cress)	2759	FUNCTION: Component of the exocyst complex involved in the docking of exocytic vesicles with fusion sites on the plasma membrane during regulated or polarized secretion. Involved in polarized cell growth and organ morphogenesis. During cytokinesis, involved in secretory processes during cell plate initiation, cell plate maturation and formation of new primary cell wall.; FUNCTION: Participates in…	SEC8 At3g10380 F14P13.2
[truncated: 4,690 more rows]
