# Supplementary material for: Integrated multi-omic analysis of host-microbiota interactions in acute oak decline
Source: Microbiome. 2018 Jan 30;6:21. doi: 10.1186/s40168-018-0408-5 (PMC5789699; doi:10.1186/s40168-018-0408-5)
Supplement: Supplementary file 19 — Metatranscriptomic gene annotation of sample ROW1. Identified unique genes in the metatranscriptome of sample ROW1, using transcripts assembled using Trinity and annotating using the Trinotate pipeline. Swissprot was used as reference database. (XLSX 1123 kb) [file 40168_2018_408_MOESM19_ESM.xlsx]

## Sheet: Sheet1
Identified unique genes in the metatranscriptome of sample AT8, using transcripts assembled using Trinity and annotating using the Trinotate pipeline. SWISSPROT was used as reference database.
SWISSPROT ID	Organism	Taxonomy ID	Function	Name
A0A096SRM5	cellular organisms, Eukaryota, Viridiplantae, Streptophyta, Streptophytina, Embryophyta, Tracheophyta, Euphyllophyta, Spermatophyta, Magnoliophyta, Mesangiospermae, Liliopsida, Petrosaviidae, commelinids, Poales, Poaceae, PACMAD clade, Panicoideae, Andropogonodae, Andropogoneae, Tripsacinae, Zea, Zea mays (Maize)	2759	FUNCTION: Bifunctional glycosyltransferase that can produce both C- and O-glycosidated flavonoids. Converts 2-hydroxynaringenin to isovitexin. Converts eriodictyol to orientin and isoorientin. Converts naringenin and eriodictyol to naringenin 7-O-glucoside and eriodictyol 7-O-glucoside, respectively. {ECO:0000269|PubMed:24045947}.	UGT708A6 LOC100194125
A0R574	cellular organisms, Bacteria, Terrabacteria group, Actinobacteria, Actinobacteria (high G+C Gram-positive bacteria), Corynebacteriales, Mycobacteriaceae, Mycobacterium, Mycobacterium smegmatis, Mycobacterium smegmatis (strain ATCC 700084 / mc(2)155)	2	FUNCTION: ATP-dependent specificity component of the Clp protease. It directs the protease to specific substrates. Can perform chaperone functions in the absence of ClpP (By similarity). Degrades anti-sigma-E factor RseA in the presence of ClpP2 (Probable). {ECO:0000250, ECO:0000269|PubMed:20025669, ECO:0000305}.	clpC1 MSMEG_6091 MSMEI_5933
A1A5H6	cellular organisms, Eukaryota, Opisthokonta, Metazoa, Eumetazoa, Bilateria, Deuterostomia, Chordata, Craniata, Vertebrata, Gnathostomata (jawed vertebrates), Teleostomi, Euteleostomi, Actinopterygii, Actinopteri, Neopterygii, Teleostei, Osteoglossocephalai, Clupeocephala, Otomorpha, Ostariophysi, Otophysa, Cypriniphysae, Cypriniformes, Cyprinoidea, Cyprinidae, Danio, Danio rerio (Zebrafish) (Brac…	2759	FUNCTION: Scaffolding component of the CCR4-NOT complex which is one of the major cellular mRNA deadenylases and is linked to various cellular processes including bulk mRNA degradation, miRNA-mediated repression, translational repression during translational initiation and general transcription regulation. Additional complex functions may be a consequence of its influence on mRNA expression. Its …	cnot1 zgc:152902
A1KRG4	cellular organisms, Bacteria, Proteobacteria, Betaproteobacteria, Neisseriales, Neisseriaceae, Neisseria, Neisseria meningitidis, Neisseria meningitidis serogroup C, Neisseria meningitidis serogroup C / serotype 2a (strain ATCC 700532 / DSM 15464 / FAM18)	2	FUNCTION: Forms part of the ribosomal stalk, playing a central role in the interaction of the ribosome with GTP-bound translation factors. {ECO:0000255|HAMAP-Rule:MF_00362}.	rplJ NMC0121
A2Q1V6	cellular organisms, Eukaryota, Viridiplantae, Streptophyta, Streptophytina, Embryophyta, Tracheophyta, Euphyllophyta, Spermatophyta, Magnoliophyta, Mesangiospermae, eudicotyledons, Gunneridae, Pentapetalae, rosids, fabids, Fabales, Fabaceae, Papilionoideae, Trifolieae, Medicago (medics), Medicago truncatula (Barrel medic) (Medicago tribuloides)	2759	FUNCTION: Cysteine protease required for autophagy, which is able to cleave the C-terminal part of ATG8 that may be subsequently converted to a smaller form, with a revealed C-terminal glycine. The C-terminal glycine of ATG8 is conjugated to phosphatidylethanolamine by an amide bond. This conjugated form has the capacity for the binding to autophagosomes (By similarity). {ECO:0000250}.	ATG4 APG4 MtrDRAFT_AC149129g15v2
A2QLK4	cellular organisms, Eukaryota, Opisthokonta, Fungi, Dikarya, Ascomycota, saccharomyceta, Pezizomycotina, leotiomyceta, Eurotiomycetes, Eurotiomycetidae, Eurotiales (green and blue molds), Aspergillaceae, Aspergillus, Aspergillus niger, Aspergillus niger (strain CBS 513.88 / FGSC A1513)	2759	FUNCTION: Catalytic subunit of the 1,3-beta-glucan synthase. Synthesizes 1,3-beta-glucan, a major structural component of the cell wall. Involved in cell wall synthesis, maintenance and cell wall remodeling (By similarity). {ECO:0000250|UniProtKB:P38631}.	fksA fks1 An06g01550
A2QVV2	cellular organisms, Eukaryota, Opisthokonta, Fungi, Dikarya, Ascomycota, saccharomyceta, Pezizomycotina, leotiomyceta, Eurotiomycetes, Eurotiomycetidae, Eurotiales (green and blue molds), Aspergillaceae, Aspergillus, Aspergillus niger, Aspergillus niger (strain CBS 513.88 / FGSC A1513)	2759	FUNCTION: Component of the regulatory network controlling carbon source utilization through ubiquitination and deubiquitination involving creA, creB, creC, creD and acrB. Required to prevent the proteolysis of the CreB deubiquitinating enzyme in the absence of carbon catabolite repression. CreB deubiquitinating enzyme stabilized in a complex with the CreC leads to the expression of genes such as …	creC An11g02750
A2XFB7	cellular organisms, Eukaryota, Viridiplantae, Streptophyta, Streptophytina, Embryophyta, Tracheophyta, Euphyllophyta, Spermatophyta, Magnoliophyta, Mesangiospermae, Liliopsida, Petrosaviidae, commelinids, Poales, Poaceae, BOP clade, Oryzoideae, Oryzeae, Oryzinae, Oryza, Oryza sativa (Rice), Oryza sativa subsp. indica (Rice)	2759	FUNCTION: Controls photoperiodic flowering response. Seems to be one of the component of the circadian clock. Expression of several members of the ARR-like family is controlled by circadian rhythm. The particular coordinated sequential expression of PRR73, PRR37, PRR95, PRR59 and PPR1 result to circadian waves that may be at the basis of the endogenous circadian clock (By similarity). {ECO:000025…	PRR73 OsI_010760
A2XQX0	cellular organisms, Eukaryota, Viridiplantae, Streptophyta, Streptophytina, Embryophyta, Tracheophyta, Euphyllophyta, Spermatophyta, Magnoliophyta, Mesangiospermae, Liliopsida, Petrosaviidae, commelinids, Poales, Poaceae, BOP clade, Oryzoideae, Oryzeae, Oryzinae, Oryza, Oryza sativa (Rice), Oryza sativa subsp. indica (Rice)	2759		ARP9 OsI_014463
A2YNT8	cellular organisms, Eukaryota, Viridiplantae, Streptophyta, Streptophytina, Embryophyta, Tracheophyta, Euphyllophyta, Spermatophyta, Magnoliophyta, Mesangiospermae, Liliopsida, Petrosaviidae, commelinids, Poales, Poaceae, BOP clade, Oryzoideae, Oryzeae, Oryzinae, Oryza, Oryza sativa (Rice), Oryza sativa subsp. indica (Rice)	2759	FUNCTION: May play a role in signal transduction of hyperosmotic response. {ECO:0000250}.	SAPK2 OsI_025981
A2ZM73	cellular organisms, Eukaryota, Viridiplantae, Streptophyta, Streptophytina, Embryophyta, Tracheophyta, Euphyllophyta, Spermatophyta, Magnoliophyta, Mesangiospermae, Liliopsida, Petrosaviidae, commelinids, Poales, Poaceae, BOP clade, Oryzoideae, Oryzeae, Oryzinae, Oryza, Oryza sativa (Rice), Oryza sativa subsp. indica (Rice)	2759	FUNCTION: Plays a central role in 2-thiolation of mcm(5)S(2)U at tRNA wobble positions of tRNA(Lys), tRNA(Glu) and tRNA(Gln). May act by forming a heterodimer with NCS6/CTU1 that ligates sulfur from thiocarboxylated URM1 onto the uridine of tRNAs at wobble position. {ECO:0000255|HAMAP-Rule:MF_03054}.	CTU2 NCS2 OsI_38929
A3AVH5	cellular organisms, Eukaryota, Viridiplantae, Streptophyta, Streptophytina, Embryophyta, Tracheophyta, Euphyllophyta, Spermatophyta, Magnoliophyta, Mesangiospermae, Liliopsida, Petrosaviidae, commelinids, Poales, Poaceae, BOP clade, Oryzoideae, Oryzeae, Oryzinae, Oryza, Oryza sativa (Rice), Oryza sativa subsp. japonica (Rice)	2759		Os04g0510400 LOC_Os04g43140 OsJ_014797 OSJNBb0065L13.12
A3KPE8	cellular organisms, Eukaryota, Viridiplantae, Streptophyta, Streptophytina, Embryophyta, Tracheophyta, Euphyllophyta, Spermatophyta, Magnoliophyta, Mesangiospermae, eudicotyledons, Gunneridae, Pentapetalae, rosids, malvids, Brassicales, Brassicaceae, Camelineae, Arabidopsis, Arabidopsis thaliana (Mouse-ear cress)	2759	FUNCTION: 3'-5' exonuclease degrading single-stranded small RNAs. {ECO:0000269|PubMed:18787168}.	SDN1 At3g50100 F3A4.180
A3KPF2	cellular organisms, Eukaryota, Viridiplantae, Streptophyta, Streptophytina, Embryophyta, Tracheophyta, Euphyllophyta, Spermatophyta, Magnoliophyta, Mesangiospermae, eudicotyledons, Gunneridae, Pentapetalae, rosids, malvids, Brassicales, Brassicaceae, Camelineae, Arabidopsis, Arabidopsis thaliana (Mouse-ear cress)	2759	FUNCTION: Methylates (mono- and asymmetric dimethylation) the guanidino nitrogens of arginyl residues in several proteins involved in DNA packaging, transcription regulation, and mRNA stability. Recruited to promoters upon gene activation, methylates histone H3 and activates transcription via chromatin remodeling. {ECO:0000250}.	PRMT14 CARM1B PRMT4A At5g49020 K19E20.17
A3U3H1	cellular organisms, Bacteria, Proteobacteria, Alphaproteobacteria, Rhodobacterales, Rhodobacteraceae, Oceanicola, Oceanicola batsensis, Oceanicola batsensis (strain ATCC BAA-863 / DSM 15984 / HTCC2597)	2	FUNCTION: Catalyzes a Baeyer-Villiger oxidation reaction, i.e. the insertion of an oxygen atom into a carbon-carbon bond adjacent to a carbonyl, which converts ketones to esters or lactones using NADPH as an electron donor. Besides cycloalkanones, can use cyclic alpha,beta-unsaturated ketones as substrates, leading to conjugated ene-lactones. Can also act on methylated cycloalkanones and methylat…	OB2597_18631
A4GSN8	cellular organisms, Eukaryota, Viridiplantae, Streptophyta, Streptophytina, Embryophyta, Tracheophyta, Euphyllophyta, Spermatophyta, Magnoliophyta, Mesangiospermae, eudicotyledons, Gunneridae, Pentapetalae, rosids, malvids, Brassicales, Brassicaceae, Camelineae, Arabidopsis, Arabidopsis thaliana (Mouse-ear cress)	2759	FUNCTION: Component of the nuclear pore complex. Acts as a docking site for activities required for desumoylation and mRNA export. Required for the proper expression or localization of a subset of miRNAs. Plays a role in meristematic cell division by interacting with spindle assembly checkpoint proteins. {ECO:0000269|PubMed:17513499, ECO:0000269|PubMed:17535820, ECO:0000269|PubMed:19704557, ECO:0…	NUA TPR At1g79280 YUP8H12R.11 YUP8H12R.12 YUP8H12R.8 YUP8H12R.9
A4RD35	cellular organisms, Eukaryota, Opisthokonta, Fungi, Dikarya, Ascomycota, saccharomyceta, Pezizomycotina, leotiomyceta, sordariomyceta, Sordariomycetes, Sordariomycetidae, Magnaporthales, Magnaporthaceae, Magnaporthe, Magnaporthe oryzae (Rice blast fungus) (Pyricularia oryzae), Magnaporthe oryzae (strain 70-15 / ATCC MYA-4617 / FGSC 8958) (Rice blast fungus) (Pyricularia oryzae)	2759	FUNCTION: Component of the coat protein complex II (COPII) which promotes the formation of transport vesicles from the endoplasmic reticulum (ER). The coat has two main functions, the physical deformation of the endoplasmic reticulum membrane into vesicles and the selection of cargo molecules (By similarity). {ECO:0000250}.	SEC31 MGG_01108
A4XNV9	cellular organisms, Bacteria, Proteobacteria, Gammaproteobacteria, Pseudomonadales, Pseudomonadaceae, Pseudomonas, Pseudomonas aeruginosa group, Pseudomonas mendocina, Pseudomonas mendocina (strain ymp)	2	FUNCTION: Converts the preformed base xanthine, a product of nucleic acid breakdown, to xanthosine 5'-monophosphate (XMP), so it can be reused for RNA or DNA synthesis. {ECO:0000255|HAMAP-Rule:MF_01184}.	xpt Pmen_0251
A4XSZ1	cellular organisms, Bacteria, Proteobacteria, Gammaproteobacteria, Pseudomonadales, Pseudomonadaceae, Pseudomonas, Pseudomonas aeruginosa group, Pseudomonas mendocina, Pseudomonas mendocina (strain ymp)	2		Pmen_1693
P35649	cellular organisms, Bacteria, Proteobacteria, Betaproteobacteria, Neisseriales, Neisseriaceae, Eikenella, Eikenella corrodens	2
P11703	cellular organisms, Eukaryota, Viridiplantae, Streptophyta, Streptophytina, Embryophyta, Tracheophyta, Euphyllophyta, Spermatophyta, Magnoliophyta, Mesangiospermae, eudicotyledons, Gunneridae, Pentapetalae, Caryophyllales, Amaranthaceae, Chenopodioideae, Anserineae, Spinacia, Spinacia oleracea (Spinach)	2759	FUNCTION: DNA-dependent RNA polymerase catalyzes the transcription of DNA into RNA using the four ribonucleoside triphosphates as substrates.	rpoB
A6MMG9	cellular organisms, Eukaryota, Viridiplantae, Streptophyta, Streptophytina, Embryophyta, Tracheophyta, Euphyllophyta, Spermatophyta, Magnoliophyta, Mesangiospermae, Chloranthales, Chloranthaceae, Chloranthus, Chloranthus spicatus (Chulantree) (Nigrina spicata)	2759	FUNCTION: Involved in protein precursor import into chloroplasts. May be part of an intermediate translocation complex acting as a protein-conducting channel at the inner envelope. {ECO:0000250|UniProtKB:P56785}.	TIC214 ycf1-A; TIC214 ycf1-B
A6SEV8	cellular organisms, Eukaryota, Opisthokonta, Fungi, Dikarya, Ascomycota, saccharomyceta, Pezizomycotina, leotiomyceta, sordariomyceta, Leotiomycetes, Helotiales, Sclerotiniaceae, Botrytis, Botryotinia fuckeliana (Noble rot fungus) (Botrytis cinerea), Botryotinia fuckeliana (strain B05.10) (Noble rot fungus) (Botrytis cinerea)	2759	FUNCTION: Involved in cell fusion during mating by stabilizing the plasma membrane fusion event. {ECO:0000250}.	prm1 BC1G_10779
A7F9L8	cellular organisms, Eukaryota, Opisthokonta, Fungi, Dikarya, Ascomycota, saccharomyceta, Pezizomycotina, leotiomyceta, sordariomyceta, Leotiomycetes, Helotiales, Sclerotiniaceae, Sclerotinia, Sclerotinia sclerotiorum (White mold) (Whetzelinia sclerotiorum), Sclerotinia sclerotiorum (strain ATCC 18683 / 1980 / Ss-1) (White mold) (Whetzelinia sclerotiorum)	2759	FUNCTION: Involved in cell fusion during mating by stabilizing the plasma membrane fusion event. {ECO:0000250}.	prm1 SS1G_14299
P08660	cellular organisms, Bacteria, Proteobacteria, Gammaproteobacteria, Enterobacteriales, Enterobacteriaceae, Escherichia, Escherichia coli, Escherichia coli (strain K12)	2		lysC apk b4024 JW3984
A7ML81	cellular organisms, Bacteria, Proteobacteria, Gammaproteobacteria, Enterobacteriales, Enterobacteriaceae, Cronobacter, Cronobacter sakazakii (Enterobacter sakazakii), Cronobacter sakazakii (strain ATCC BAA-894) (Enterobacter sakazakii)	2	FUNCTION: ATPase subunit of a proteasome-like degradation complex; this subunit has chaperone activity. The binding of ATP and its subsequent hydrolysis by HslU are essential for unfolding of protein substrates subsequently hydrolyzed by HslV. HslU recognizes the N-terminal part of its protein substrates and unfolds these before they are guided to HslV for hydrolysis. {ECO:0000255|HAMAP-Rule:MF_0…	hslU ESA_03829
A7PZL3	cellular organisms, Eukaryota, Viridiplantae, Streptophyta, Streptophytina, Embryophyta, Tracheophyta, Euphyllophyta, Spermatophyta, Magnoliophyta, Mesangiospermae, eudicotyledons, Gunneridae, Pentapetalae, rosids, rosids incertae sedis, Vitales, Vitaceae, Vitis, Vitis vinifera (Grape)	2759		GSVIVT00026920001 LOC100243180
A7XN92	cellular organisms, Eukaryota, Viridiplantae, Streptophyta, Streptophytina, Embryophyta, Tracheophyta, Euphyllophyta, Spermatophyta, Magnoliophyta, Mesangiospermae, Liliopsida, Petrosaviidae, commelinids, Poales, Poaceae, PACMAD clade, Panicoideae, Andropogonodae, Andropogoneae, Tripsacinae, Zea, Zea mays (Maize)	2759	FUNCTION: Binds specific group II introns in chloroplasts and facilitates their splicing. Acts on subgroup IIB introns. The substrates of the subgroup IIB also require the CRM domain proteins CAF1 or CAF2, with a simultaneous binding of CFM3 and CAF1 or CAF2 (PubMed:18799595). May influence the biogenesis of the mitochondrial small ribosomal subunit (By similarity). {ECO:0000250|UniProtKB:F4J2U9,…	CFM3
A8G928	cellular organisms, Bacteria, Proteobacteria, Gammaproteobacteria, Enterobacteriales, Enterobacteriaceae, Serratia, Serratia proteamaculans, Serratia proteamaculans (strain 568)	2		Spro_0510
A8G9V4	cellular organisms, Bacteria, Proteobacteria, Gammaproteobacteria, Enterobacteriales, Enterobacteriaceae, Serratia, Serratia proteamaculans, Serratia proteamaculans (strain 568)	2	FUNCTION: dGTPase preferentially hydrolyzes dGTP over the other canonical NTPs. {ECO:0000255|HAMAP-Rule:MF_00030}.	dgt Spro_0788
A8GKV9	cellular organisms, Bacteria, Proteobacteria, Gammaproteobacteria, Enterobacteriales, Enterobacteriaceae, Serratia, Serratia proteamaculans, Serratia proteamaculans (strain 568)	2	FUNCTION: Catalyzes the dehydration of inosose (2-keto-myo-inositol, 2KMI or 2,4,6/3,5-pentahydroxycyclohexanone) to 3D-(3,5/4)-trihydroxycyclohexane-1,2-dione (D-2,3-diketo-4-deoxy-epi-inositol). {ECO:0000255|HAMAP-Rule:MF_01672}.	iolE Spro_4656
A8MPR5	cellular organisms, Eukaryota, Viridiplantae, Streptophyta, Streptophytina, Embryophyta, Tracheophyta, Euphyllophyta, Spermatophyta, Magnoliophyta, Mesangiospermae, eudicotyledons, Gunneridae, Pentapetalae, rosids, malvids, Brassicales, Brassicaceae, Camelineae, Arabidopsis, Arabidopsis thaliana (Mouse-ear cress)	2759	FUNCTION: Required for plastid development during embryogenesis (PubMed:24964212). Might be involved in chaperone functions or play a structural role in the thylakoid FtsH complex (PubMed:12185496). {ECO:0000269|PubMed:24964212, ECO:0000303|PubMed:12185496}.	FTSHI2 EMB2083 At3g16290 MYA6.12 T2O4.19
A8MQR0	cellular organisms, Eukaryota, Viridiplantae, Streptophyta, Streptophytina, Embryophyta, Tracheophyta, Euphyllophyta, Spermatophyta, Magnoliophyta, Mesangiospermae, eudicotyledons, Gunneridae, Pentapetalae, rosids, malvids, Brassicales, Brassicaceae, Camelineae, Arabidopsis, Arabidopsis thaliana (Mouse-ear cress)	2759	FUNCTION: Together with WIT1, required for the nuclear envelope docking of RANGAP proteins in root tips. {ECO:0000269|PubMed:18591351}.	WIT2 At1g68910 T6L1.9
A8R7E6	cellular organisms, Eukaryota, Viridiplantae, Streptophyta, Streptophytina, Embryophyta, Tracheophyta, Euphyllophyta, Spermatophyta, Magnoliophyta, Mesangiospermae, eudicotyledons, Gunneridae, Pentapetalae, rosids, malvids, Brassicales, Brassicaceae, Camelineae, Arabidopsis, Arabidopsis thaliana (Mouse-ear cress)	2759	FUNCTION: Lysin motif (LysM) receptor kinase that functions as a cell surface receptor in chitin elicitor (chitooligosaccharides) signaling leading to innate immunity toward both biotic and abiotic stresses (e.g. tolerance to salinity, heavy-metal stresses, and Botrytis cinerea infection). Recognizes microbe-derived N-acetylglucosamine (NAG)-containing ligands. Involved in the resistance to patho…	CERK1 LYK1 RLK1 At3g21630 MIL23.20
A9LLI8	cellular organisms, Eukaryota, Viridiplantae, Streptophyta, Streptophytina, Embryophyta, Tracheophyta, Euphyllophyta, Spermatophyta, Magnoliophyta, Mesangiospermae, eudicotyledons, Gunneridae, Pentapetalae, rosids, malvids, Brassicales, Brassicaceae, Camelineae, Arabidopsis, Arabidopsis thaliana (Mouse-ear cress)	2759		RRP6L3 At2g32415
A9QM73	cellular organisms, Eukaryota, Viridiplantae, Streptophyta, Streptophytina, Embryophyta, Tracheophyta, Euphyllophyta, Spermatophyta, Magnoliophyta, Mesangiospermae, eudicotyledons, Gunneridae, Pentapetalae, rosids, malvids, Brassicales, Brassicaceae, Camelineae, Arabidopsis, Arabidopsis thaliana (Mouse-ear cress)	2759	FUNCTION: Plays multiple roles in growth and development. Involved in nonsense-mediated mRNA decay (NMD). May provide a link to the mRNA degradation machinery to initiate NMD and serve as an adapter for UPF proteins function. Required for meiotic progression through anaphase II of pollen mother cells. May counteract cyclin-dependent kinase (CDK) activity at the end of meiosis. May play a role in …	SMG7 At5g19400 F7K24
B0F481	cellular organisms, Eukaryota, Viridiplantae, Streptophyta, Streptophytina, Embryophyta, Tracheophyta, Euphyllophyta, Spermatophyta, Magnoliophyta, Mesangiospermae, eudicotyledons, Gunneridae, Pentapetalae, rosids, malvids, Brassicales, Brassicaceae, Camelineae, Arabidopsis, Arabidopsis thaliana (Mouse-ear cress)	2759	FUNCTION: Bifunctional enzyme that catalyzes two different reactions involved in the biotin biosynthesis.; FUNCTION: Catalyzes a mechanistically unusual reaction, the ATP-dependent insertion of CO2 between the N7 and N8 nitrogen atoms of 7,8-diaminopelargonic acid (DAPA) to form an ureido ring. {ECO:0000250, ECO:0000269|PubMed:16667573, ECO:0000269|PubMed:17993549, ECO:0000269|PubMed:2909401, ECO…	BIO3-BIO1 BIO1 BIO3 At5g57590/At5g57600 MUA2.17/MUA2.18
B0F9L4	cellular organisms, Eukaryota, Viridiplantae, Streptophyta, Streptophytina, Embryophyta, Tracheophyta, Euphyllophyta, Spermatophyta, Magnoliophyta, Mesangiospermae, eudicotyledons, Gunneridae, Pentapetalae, rosids, malvids, Brassicales, Brassicaceae, Camelineae, Arabidopsis, Arabidopsis thaliana (Mouse-ear cress)	2759	FUNCTION: Golgi matrix protein playing a role in tethering of vesicles to Golgi membranes and in maintaining the overall structure of the Golgi apparatus. Functions in the anterograde transport of storage protein precursors from the endoplasmic reticulum (ER) to the Golgi complex. {ECO:0000269|PubMed:20837504}.	GC6 MAG4 At3g27530 MMJ24.8 MMJ24_7
B0F9L7	cellular organisms, Eukaryota, Viridiplantae, Streptophyta, Streptophytina, Embryophyta, Tracheophyta, Euphyllophyta, Spermatophyta, Magnoliophyta, Mesangiospermae, eudicotyledons, Gunneridae, Pentapetalae, rosids, malvids, Brassicales, Brassicaceae, Camelineae, Arabidopsis, Arabidopsis thaliana (Mouse-ear cress)	2759	FUNCTION: Golgi matrix protein playing a role in tethering of vesicles to Golgi membranes and in maintaining the overall structure of the Golgi apparatus. {ECO:0000250}.	GC2 At1g18190 T10F20.19 T10O22.16
B0G107	cellular organisms, Eukaryota, Amoebozoa, Mycetozoa, Dictyosteliida (dictyostelid cellular slime molds), Dictyostelium, Dictyostelium discoideum (Slime mold)	2759	FUNCTION: May act as a host restriction nuclease that blocks early-stage virus replication. May function by reducing the cellular dNTP levels to levels too low for viral reverse transcription to occur (By similarity). {ECO:0000250}.	DDB_G0272484
B0M1H3	cellular organisms, Eukaryota, Viridiplantae, Streptophyta, Streptophytina, Embryophyta, Tracheophyta, Euphyllophyta, Spermatophyta, Magnoliophyta, Mesangiospermae, eudicotyledons, Gunneridae, Pentapetalae, rosids, malvids, Brassicales, Brassicaceae, Camelineae, Arabidopsis, Arabidopsis thaliana (Mouse-ear cress)	2759	FUNCTION: Required for meiotic chromosome segregation. It is involved in interference-sensitive crossovers (class I meiotic crossover) formation, in both male and female meiosis. Is specific to recombination events resulting in interference-sensitive crossovers (class I meiotic crossover). Not required for synapsis completion. {ECO:0000269|PubMed:17530928, ECO:0000269|PubMed:18348867}.	ZIP4 SPO22 At5g48390 MJE7.2
B1JRC8	cellular organisms, Bacteria, Proteobacteria, Gammaproteobacteria, Enterobacteriales, Enterobacteriaceae, Yersinia, Yersinia pseudotuberculosis complex, Yersinia pseudotuberculosis, Yersinia pseudotuberculosis serotype O:3 (strain YPIII)	2	FUNCTION: An essential GTPase that binds both GDP and GTP, with rapid nucleotide exchange. Plays a role in 16S rRNA processing and 30S ribosomal subunit biogenesis and possibly also in cell cycle regulation and energy metabolism. {ECO:0000255|HAMAP-Rule:MF_00367}.	era YPK_1190
B1NWE0	cellular organisms, Eukaryota, Viridiplantae, Streptophyta, Streptophytina, Embryophyta, Tracheophyta, Euphyllophyta, Spermatophyta, Magnoliophyta, Mesangiospermae, eudicotyledons, Gunneridae, Pentapetalae, rosids, fabids, Malpighiales, Euphorbiaceae, Crotonoideae, Manihoteae, Manihot, Manihot esculenta (Cassava) (Jatropha manihot)	2759	FUNCTION: DNA-dependent RNA polymerase catalyzes the transcription of DNA into RNA using the four ribonucleoside triphosphates as substrates. {ECO:0000255|HAMAP-Rule:MF_01324}.	rpoC2
A8Z5Z0	cellular organisms, Bacteria, FCB group, Bacteroidetes/Chlorobi group, Bacteroidetes, Flavobacteriia, Flavobacteriales, unclassified Flavobacteriales, Candidatus Sulcia, Candidatus Sulcia muelleri, Sulcia muelleri (strain GWSS)	2	FUNCTION: ATP-dependent serine protease that mediates the selective degradation of mutant and abnormal proteins as well as certain short-lived regulatory proteins. Required for cellular homeostasis and for survival from DNA damage and developmental changes induced by stress. Degrades polypeptides processively to yield small peptide fragments that are 5 to 10 amino acids long. Binds to DNA in a do…	lon SMGWSS_129
B2X050	cellular organisms, Eukaryota, Viridiplantae, Streptophyta, Streptophytina, Embryophyta, Tracheophyta, Euphyllophyta, Spermatophyta, Magnoliophyta, Mesangiospermae, eudicotyledons, Gunneridae, Pentapetalae, asterids, lamiids, Solanales, Solanaceae, Solanoideae, Capsiceae, Capsicum (peppers), Capsicum annuum (Bell pepper)	2759	FUNCTION: Involved in basal resistance against pathogens. {ECO:0000269|PubMed:18599651}.	MNR1
B3DNN5	cellular organisms, Eukaryota, Viridiplantae, Streptophyta, Streptophytina, Embryophyta, Tracheophyta, Euphyllophyta, Spermatophyta, Magnoliophyta, Mesangiospermae, eudicotyledons, Gunneridae, Pentapetalae, rosids, malvids, Brassicales, Brassicaceae, Camelineae, Arabidopsis, Arabidopsis thaliana (Mouse-ear cress)	2759	FUNCTION: Component of the anaphase promoting complex/cyclosome (APC/C), a cell cycle-regulated E3 ubiquitin-protein ligase complex that controls progression through mitosis and the G1 phase of the cell cycle. The APC/C complex controls several key steps in the cell cycle by mediating ubiquitination and subsequent degradation of target proteins such as cyclins. The APC/C complex is required for t…	APC6 CDC16 At1g78770 F9K20.19
B3GS44	cellular organisms, Eukaryota, Viridiplantae, Streptophyta, Streptophytina, Embryophyta, Tracheophyta, Euphyllophyta, Spermatophyta, Magnoliophyta, Mesangiospermae, eudicotyledons, Gunneridae, Pentapetalae, rosids, malvids, Brassicales, Brassicaceae, Camelineae, Arabidopsis, Arabidopsis thaliana (Mouse-ear cress)	2759	FUNCTION: Female gametophyte-specific component of the signaling pathway required for fertilization. {ECO:0000269|PubMed:19028964}.	LRE At4g26466 M3E9
B3H4F1	cellular organisms, Eukaryota, Viridiplantae, Streptophyta, Streptophytina, Embryophyta, Tracheophyta, Euphyllophyta, Spermatophyta, Magnoliophyta, Mesangiospermae, eudicotyledons, Gunneridae, Pentapetalae, rosids, malvids, Brassicales, Brassicaceae, Camelineae, Arabidopsis, Arabidopsis thaliana (Mouse-ear cress)	2759	FUNCTION: Acts redundantly with SPR1 in maintaining the cortical microtubules organization essential for anisotropic cell growth. {ECO:0000250}.	SP1L1 At1g26355 T1K7.26
B3H5K9	cellular organisms, Eukaryota, Viridiplantae, Streptophyta, Streptophytina, Embryophyta, Tracheophyta, Euphyllophyta, Spermatophyta, Magnoliophyta, Mesangiospermae, eudicotyledons, Gunneridae, Pentapetalae, rosids, malvids, Brassicales, Brassicaceae, Camelineae, Arabidopsis, Arabidopsis thaliana (Mouse-ear cress)	2759	FUNCTION: Regulates microtubules organization in a centrosome-independent manner. Required for the spindle to be positioned correctly and for the function of gamma-tubulin in organizing phragmoplast microtubules (PubMed:19383896). Component of active gamma-tubulin ring complexes (gamma-TuRCs) associated with cortical microtubules in interphase cells (PubMed:25438942). Mediates gamma-TuRC recruitm…	NEDD1 GCP-WD At5g05970 K18J17.16
B3LF48	cellular organisms, Eukaryota, Viridiplantae, Streptophyta, Streptophytina, Embryophyta, Tracheophyta, Euphyllophyta, Spermatophyta, Magnoliophyta, Mesangiospermae, eudicotyledons, Gunneridae, Pentapetalae, rosids, malvids, Brassicales, Brassicaceae, Camelineae, Arabidopsis, Arabidopsis thaliana (Mouse-ear cress)	2759	FUNCTION: Involved in endocytosis negative regulation, probably by influencing actin organization. Acts in early endocytic membrane fusion and membrane trafficking of recycling endosomes. Exhibits an inhibitory effect on endocytosis when over-expressed. {ECO:0000269|PubMed:18547399, ECO:0000269|PubMed:19936242}.	EHD2 At4g05520 T1J24.10
B3LFA4	cellular organisms, Eukaryota, Viridiplantae, Streptophyta, Streptophytina, Embryophyta, Tracheophyta, Euphyllophyta, Spermatophyta, Magnoliophyta, Mesangiospermae, eudicotyledons, Gunneridae, Pentapetalae, rosids, malvids, Brassicales, Brassicaceae, Camelineae, Arabidopsis, Arabidopsis thaliana (Mouse-ear cress)	2759		At5g38830 K15E6.4
O74777	cellular organisms, Eukaryota, Opisthokonta, Fungi, Dikarya, Ascomycota, Taphrinomycotina, Schizosaccharomycetes, Schizosaccharomycetales, Schizosaccharomycetaceae, Schizosaccharomyces, Schizosaccharomyces pombe (Fission yeast), Schizosaccharomyces pombe (strain 972 / ATCC 24843) (Fission yeast)	2759	FUNCTION: Required for 40S ribosome biogenesis. Involved in nucleolar processing of pre-18S ribosomal RNA and ribosome assembly. {ECO:0000269|PubMed:10947840}.	mis3 krr1 SPBC25B2.05
B4TYG5	cellular organisms, Bacteria, Proteobacteria, Gammaproteobacteria, Enterobacteriales, Enterobacteriaceae, Salmonella, Salmonella choleraesuis, Salmonella enterica I, Salmonella enterica subsp. enterica serovar Schwarzengrund, Salmonella schwarzengrund (strain CVM19633)	2		yafD SeSA_A0288
B5BT18	cellular organisms, Eukaryota, Viridiplantae, Streptophyta, Streptophytina, Embryophyta, Tracheophyta, Euphyllophyta, Spermatophyta, Magnoliophyta, Mesangiospermae, eudicotyledons, Gunneridae, Pentapetalae, rosids, malvids, Brassicales, Brassicaceae, Camelineae, Arabidopsis, Arabidopsis thaliana (Mouse-ear cress)	2759	FUNCTION: Involved in meristem development. Acts as positive regulator of the CUC-STM pathway in shoot apical meristem (SAM) neo-formation. {ECO:0000269|PubMed:19054368}.	BTAF1 RGD3 At3g54280 F24B22.240
B5X0N6	cellular organisms, Eukaryota, Viridiplantae, Streptophyta, Streptophytina, Embryophyta, Tracheophyta, Euphyllophyta, Spermatophyta, Magnoliophyta, Mesangiospermae, eudicotyledons, Gunneridae, Pentapetalae, rosids, malvids, Brassicales, Brassicaceae, Camelineae, Arabidopsis, Arabidopsis thaliana (Mouse-ear cress)	2759	FUNCTION: K(+)/H(+) antiporter involved in K(+) homeostasis and osmotic adjustment. {ECO:0000269|PubMed:24278440}.	KEA6 At5g11800 T22P22.190
B5X582	cellular organisms, Eukaryota, Viridiplantae, Streptophyta, Streptophytina, Embryophyta, Tracheophyta, Euphyllophyta, Spermatophyta, Magnoliophyta, Mesangiospermae, eudicotyledons, Gunneridae, Pentapetalae, rosids, malvids, Brassicales, Brassicaceae, Camelineae, Arabidopsis, Arabidopsis thaliana (Mouse-ear cress)	2759	FUNCTION: Has both DNA primase and DNA helicase activities and may be involved in organelle DNA replication. Capable of producing RNA primers of 9 to 18 bases from a single-stranded DNA template. {ECO:0000269|PubMed:23452619}.	At1g30680 T5I8.13
B6EUA9	cellular organisms, Eukaryota, Viridiplantae, Streptophyta, Streptophytina, Embryophyta, Tracheophyta, Euphyllophyta, Spermatophyta, Magnoliophyta, Mesangiospermae, eudicotyledons, Gunneridae, Pentapetalae, rosids, malvids, Brassicales, Brassicaceae, Camelineae, Arabidopsis, Arabidopsis thaliana (Mouse-ear cress)	2759	FUNCTION: Component of the Mediator complex, a coactivator involved in the regulated transcription of nearly all RNA polymerase II-dependent genes. Mediator functions as a bridge to convey information from gene-specific regulatory proteins to the basal RNA polymerase II transcription machinery. The Mediator complex, having a compact conformation in its free form, is recruited to promoters by dire…	PRP40A MED35_1 MED35A At1g44910 F27F5.2 T12C22.20
B7LN63	cellular organisms, Bacteria, Proteobacteria, Gammaproteobacteria, Enterobacteriales, Enterobacteriaceae, Escherichia, Escherichia fergusonii, Escherichia fergusonii (strain ATCC 35469 / DSM 13698 / CDC 0568-73)	2		ycaD EFER_1045
B7ZWR6	cellular organisms, Eukaryota, Viridiplantae, Streptophyta, Streptophytina, Embryophyta, Tracheophyta, Euphyllophyta, Spermatophyta, Magnoliophyta, Mesangiospermae, eudicotyledons, Gunneridae, Pentapetalae, rosids, malvids, Brassicales, Brassicaceae, Camelineae, Arabidopsis, Arabidopsis thaliana (Mouse-ear cress)	2759	FUNCTION: Plays a role in protein import into the endoplasmic reticulum (ER). May function as chaperone docking protein during post-translational protein translocation into the ER. Chaperone receptor mediating Hsp70-dependent protein targeting to chloroplasts. Interacts specifically with some chloroplast precursors, but not with mitochondrial precursors. Able to select precursors for delivery to …	OEP61 TPR7 At5g21990 T6G21.100
Q304A0	cellular organisms, Eukaryota, Viridiplantae, Streptophyta, Streptophytina, Embryophyta, Tracheophyta, Euphyllophyta, Spermatophyta, Magnoliophyta, Mesangiospermae, eudicotyledons, Gunneridae, Pentapetalae, rosids, malvids, Brassicales, Brassicaceae, Camelineae, Arabidopsis, Arabidopsis thaliana (Mouse-ear cress)	2759	FUNCTION: Low-affinity magnesium transporter that mediates the influx of magnesium. {ECO:0000269|PubMed:19093971}.	MRS2-7 MGT7 At5g09690 F17I14.120
B8AZX3	cellular organisms, Eukaryota, Viridiplantae, Streptophyta, Streptophytina, Embryophyta, Tracheophyta, Euphyllophyta, Spermatophyta, Magnoliophyta, Mesangiospermae, Liliopsida, Petrosaviidae, commelinids, Poales, Poaceae, BOP clade, Oryzoideae, Oryzeae, Oryzinae, Oryza, Oryza sativa (Rice), Oryza sativa subsp. indica (Rice)	2759	FUNCTION: Probable component of the MCM2-7 complex (MCM complex) that may function as a DNA helicase and which is essential to undergo a single round of replication initiation and elongation per cell cycle in eukaryotic cells. {ECO:0000250}.	MCM6 OsI_19080
Q6K8X6	cellular organisms, Eukaryota, Viridiplantae, Streptophyta, Streptophytina, Embryophyta, Tracheophyta, Euphyllophyta, Spermatophyta, Magnoliophyta, Mesangiospermae, Liliopsida, Petrosaviidae, commelinids, Poales, Poaceae, BOP clade, Oryzoideae, Oryzeae, Oryzinae, Oryza, Oryza sativa (Rice), Oryza sativa subsp. japonica (Rice)	2759	FUNCTION: Transcriptional activator that binds specific DNA sequence. Functions as a response regulator involved in His-to-Asp phosphorelay signal transduction system. Phosphorylation of the Asp residue in the receiver domain activates the ability of the protein to promote the transcription of target genes. May directly activate some type-A response regulators in response to cytokinins. {ECO:0000…	RR23 ORR3 Os02g0796500 LOC_Os02g55320 OJ1004_E04.14 OJ1695_H09.29 OsJ_08721
B8B3I4	cellular organisms, Eukaryota, Viridiplantae, Streptophyta, Streptophytina, Embryophyta, Tracheophyta, Euphyllophyta, Spermatophyta, Magnoliophyta, Mesangiospermae, Liliopsida, Petrosaviidae, commelinids, Poales, Poaceae, BOP clade, Oryzoideae, Oryzeae, Oryzinae, Oryza, Oryza sativa (Rice), Oryza sativa subsp. indica (Rice)	2759	FUNCTION: Transcriptional activator that binds specific DNA sequence. Functions as a response regulator involved in His-to-Asp phosphorelay signal transduction system. Phosphorylation of the Asp residue in the receiver domain activates the ability of the protein to promote the transcription of target genes. May directly activate some type-A response regulators in response to cytokinins. {ECO:0000…	RR22 OsI_21925
Q2R482	cellular organisms, Eukaryota, Viridiplantae, Streptophyta, Streptophytina, Embryophyta, Tracheophyta, Euphyllophyta, Spermatophyta, Magnoliophyta, Mesangiospermae, Liliopsida, Petrosaviidae, commelinids, Poales, Poaceae, BOP clade, Oryzoideae, Oryzeae, Oryzinae, Oryza, Oryza sativa (Rice), Oryza sativa subsp. japonica (Rice)	2759	FUNCTION: Probable component of the MCM2-7 complex (MCM complex) that may function as a DNA helicase and which is essential to undergo a single round of replication initiation and elongation per cell cycle in eukaryotic cells. Can complement the fission yeast mcm2 mutant. {ECO:0000269|PubMed:18755073}.	MCM2 Os11g0484300 LOC_Os11g29380 OsJ_33907
B8XCH5	cellular organisms, Eukaryota, Viridiplantae, Streptophyta, Streptophytina, Embryophyta, Tracheophyta, Euphyllophyta, Spermatophyta, Magnoliophyta, Mesangiospermae, eudicotyledons, Gunneridae, Pentapetalae, rosids, malvids, Brassicales, Brassicaceae, Camelineae, Arabidopsis, Arabidopsis thaliana (Mouse-ear cress)	2759	FUNCTION: May be involved in Ca 2(+)-dependent signaling and membrane trafficking. Plays a role in fruit dehiscence (Probable). Components of the machinery involved in organ development mediated by the receptor-like kinase STRUBBELIG (SUB) (PubMed:19180193, PubMed:20298225). {ECO:0000269|PubMed:19180193, ECO:0000303|PubMed:20298225}.	QKY At1g74720 F1M20.40 F25A4.30
P35648	cellular organisms, Bacteria, Proteobacteria, Betaproteobacteria, Neisseriales, Neisseriaceae, Eikenella, Eikenella corrodens	2	FUNCTION: Induces agglutination of neuraminidase-treated erythrocytes.	hag2
B9N1F9	cellular organisms, Eukaryota, Viridiplantae, Streptophyta, Streptophytina, Embryophyta, Tracheophyta, Euphyllophyta, Spermatophyta, Magnoliophyta, Mesangiospermae, eudicotyledons, Gunneridae, Pentapetalae, rosids, fabids, Malpighiales, Salicaceae, Saliceae, Populus (poplars), Populus trichocarpa (Western balsam poplar) (Populus balsamifera subsp. trichocarpa)	2759		POPTR_0001s40980g
B9RUN8	cellular organisms, Eukaryota, Viridiplantae, Streptophyta, Streptophytina, Embryophyta, Tracheophyta, Euphyllophyta, Spermatophyta, Magnoliophyta, Mesangiospermae, eudicotyledons, Gunneridae, Pentapetalae, rosids, fabids, Malpighiales, Euphorbiaceae, Acalyphoideae, Acalypheae, Ricinus, Ricinus communis (Castor bean)	2759	FUNCTION: Promotes mitochondrial protein synthesis. May act as a fidelity factor of the translation reaction, by catalyzing a one-codon backward translocation of tRNAs on improperly translocated ribosomes. Binds to mitochondrial ribosomes in a GTP-dependent manner. {ECO:0000255|HAMAP-Rule:MF_03137}.	RCOM_0855130
C0HJB3	cellular organisms, Eukaryota, Viridiplantae, Streptophyta, Streptophytina, Embryophyta, Tracheophyta, Euphyllophyta, Spermatophyta, Magnoliophyta, Mesangiospermae, eudicotyledons, Gunneridae, Pentapetalae, rosids, fabids, Fabales, Fabaceae, Papilionoideae, Phaseoleae, Canavalia, Canavalia ensiformis (Jack bean) (Dolichos ensiformis)	2759	FUNCTION: Liberates mannose from p-nitrophenyl-alpha-D-mannoside (PubMed:12325362, PubMed:4973951, PubMed:1156387). Liberates mannose from further alpha-D-mannosides including methyl-, benzyl-alpha-D-mannoside, 1-6-linked di-, tri- and tetrasaccharides of alpha-D-mannose and mannosyl-rhamnose (PubMed:12325362). Liberates mannose from various glycoproteins like ovalbumin and ovomucoid (PubMed:1232…
C0LGD7	cellular organisms, Eukaryota, Viridiplantae, Streptophyta, Streptophytina, Embryophyta, Tracheophyta, Euphyllophyta, Spermatophyta, Magnoliophyta, Mesangiospermae, eudicotyledons, Gunneridae, Pentapetalae, rosids, malvids, Brassicales, Brassicaceae, Camelineae, Arabidopsis, Arabidopsis thaliana (Mouse-ear cress)	2759		At1g06840 F4H5.8
C0LGE0	cellular organisms, Eukaryota, Viridiplantae, Streptophyta, Streptophytina, Embryophyta, Tracheophyta, Euphyllophyta, Spermatophyta, Magnoliophyta, Mesangiospermae, eudicotyledons, Gunneridae, Pentapetalae, rosids, malvids, Brassicales, Brassicaceae, Camelineae, Arabidopsis, Arabidopsis thaliana (Mouse-ear cress)	2759		At1g07650 F24B9.28 F24B9.29
C0LGF4	cellular organisms, Eukaryota, Viridiplantae, Streptophyta, Streptophytina, Embryophyta, Tracheophyta, Euphyllophyta, Spermatophyta, Magnoliophyta, Mesangiospermae, eudicotyledons, Gunneridae, Pentapetalae, rosids, malvids, Brassicales, Brassicaceae, Camelineae, Arabidopsis, Arabidopsis thaliana (Mouse-ear cress)	2759	FUNCTION: Involved in the signaling pathway that regulates cell wall function, including cellulose biosynthesis, likely via an 1-aminocyclopropane-1-carboxylic acid (ACC)-mediated signal (a precursor of ethylene). {ECO:0000269|PubMed:19017745}.	FEI1 At1g31420 T8E3.2
C0LGG8	cellular organisms, Eukaryota, Viridiplantae, Streptophyta, Streptophytina, Embryophyta, Tracheophyta, Euphyllophyta, Spermatophyta, Magnoliophyta, Mesangiospermae, eudicotyledons, Gunneridae, Pentapetalae, rosids, malvids, Brassicales, Brassicaceae, Camelineae, Arabidopsis, Arabidopsis thaliana (Mouse-ear cress)	2759		At1g53430 T3F20.25
C0LGH2	cellular organisms, Eukaryota, Viridiplantae, Streptophyta, Streptophytina, Embryophyta, Tracheophyta, Euphyllophyta, Spermatophyta, Magnoliophyta, Mesangiospermae, eudicotyledons, Gunneridae, Pentapetalae, rosids, malvids, Brassicales, Brassicaceae, Camelineae, Arabidopsis, Arabidopsis thaliana (Mouse-ear cress)	2759		At1g56130 F14G9.25 T6H22.8
C0LGH3	cellular organisms, Eukaryota, Viridiplantae, Streptophyta, Streptophytina, Embryophyta, Tracheophyta, Euphyllophyta, Spermatophyta, Magnoliophyta, Mesangiospermae, eudicotyledons, Gunneridae, Pentapetalae, rosids, malvids, Brassicales, Brassicaceae, Camelineae, Arabidopsis, Arabidopsis thaliana (Mouse-ear cress)	2759		At1g56140 F14G9.24 T6H22.8.1
C0LGJ1	cellular organisms, Eukaryota, Viridiplantae, Streptophyta, Streptophytina, Embryophyta, Tracheophyta, Euphyllophyta, Spermatophyta, Magnoliophyta, Mesangiospermae, eudicotyledons, Gunneridae, Pentapetalae, rosids, malvids, Brassicales, Brassicaceae, Camelineae, Arabidopsis, Arabidopsis thaliana (Mouse-ear cress)	2759		At1g74360 F1M20.4
C0LGK4	cellular organisms, Eukaryota, Viridiplantae, Streptophyta, Streptophytina, Embryophyta, Tracheophyta, Euphyllophyta, Spermatophyta, Magnoliophyta, Mesangiospermae, eudicotyledons, Gunneridae, Pentapetalae, rosids, malvids, Brassicales, Brassicaceae, Camelineae, Arabidopsis, Arabidopsis thaliana (Mouse-ear cress)	2759		At2g16250 F16F14.25
C0LGK9	cellular organisms, Eukaryota, Viridiplantae, Streptophyta, Streptophytina, Embryophyta, Tracheophyta, Euphyllophyta, Spermatophyta, Magnoliophyta, Mesangiospermae, eudicotyledons, Gunneridae, Pentapetalae, rosids, malvids, Brassicales, Brassicaceae, Camelineae, Arabidopsis, Arabidopsis thaliana (Mouse-ear cress)	2759		At2g24230 F27D4.14
C0LGP4	cellular organisms, Eukaryota, Viridiplantae, Streptophyta, Streptophytina, Embryophyta, Tracheophyta, Euphyllophyta, Spermatophyta, Magnoliophyta, Mesangiospermae, eudicotyledons, Gunneridae, Pentapetalae, rosids, malvids, Brassicales, Brassicaceae, Camelineae, Arabidopsis, Arabidopsis thaliana (Mouse-ear cress)	2759		At3g47570 F1P2.120
C0LGP9	cellular organisms, Eukaryota, Viridiplantae, Streptophyta, Streptophytina, Embryophyta, Tracheophyta, Euphyllophyta, Spermatophyta, Magnoliophyta, Mesangiospermae, eudicotyledons, Gunneridae, Pentapetalae, rosids, malvids, Brassicales, Brassicaceae, Camelineae, Arabidopsis, Arabidopsis thaliana (Mouse-ear cress)	2759	FUNCTION: Can phosphorylate AGL24. {ECO:0000269|Ref.9}.	IMK3 MRLK At3g56100 F18O21.60
C0LGS3	cellular organisms, Eukaryota, Viridiplantae, Streptophyta, Streptophytina, Embryophyta, Tracheophyta, Euphyllophyta, Spermatophyta, Magnoliophyta, Mesangiospermae, eudicotyledons, Gunneridae, Pentapetalae, rosids, malvids, Brassicales, Brassicaceae, Camelineae, Arabidopsis, Arabidopsis thaliana (Mouse-ear cress)	2759		At4g37250 AP22.22 C7A10.110
C0LGV0	cellular organisms, Eukaryota, Viridiplantae, Streptophyta, Streptophytina, Embryophyta, Tracheophyta, Euphyllophyta, Spermatophyta, Magnoliophyta, Mesangiospermae, eudicotyledons, Gunneridae, Pentapetalae, rosids, malvids, Brassicales, Brassicaceae, Camelineae, Arabidopsis, Arabidopsis thaliana (Mouse-ear cress)	2759		At5g48740 K24G6.7
C0SUT9	cellular organisms, Eukaryota, Viridiplantae, Streptophyta, Streptophytina, Embryophyta, Tracheophyta, Euphyllophyta, Spermatophyta, Magnoliophyta, Mesangiospermae, eudicotyledons, Gunneridae, Pentapetalae, rosids, malvids, Brassicales, Brassicaceae, Camelineae, Arabidopsis, Arabidopsis thaliana (Mouse-ear cress)	2759	FUNCTION: May function as histone H3 lysine demethylase and be involved in regulation of gene expression. {ECO:0000250}.	JMJ16 PKDM7D At1g08620 F22O13.10
C6CBG9	cellular organisms, Bacteria, Proteobacteria, Gammaproteobacteria, Enterobacteriales, Enterobacteriaceae, Dickeya, Dickeya paradisiaca, Dickeya dadantii (strain Ech703)	2	FUNCTION: Has low dehydratase activity with D-mannonate and D-gluconate, suggesting that these are not physiological substrates and that it has no significant role in the in vivo degradation of these compounds. Has no detectable activity with a panel of 70 other acid sugars (in vitro). {ECO:0000269|PubMed:24697546}.	Dd703_0947
P36058	cellular organisms, Eukaryota, Opisthokonta, Fungi, Dikarya, Ascomycota, saccharomyceta, Saccharomycotina (true yeasts), Saccharomycetes, Saccharomycetales (budding yeasts), Saccharomycetaceae, Saccharomyces, Saccharomyces cerevisiae (Baker's yeast), Saccharomyces cerevisiae (strain ATCC 204508 / S288c) (Baker's yeast)	2759		YKL153W YKL608
Q6D178	cellular organisms, Bacteria, Proteobacteria, Gammaproteobacteria, Enterobacteriales, Enterobacteriaceae, Pectobacterium, Pectobacterium atrosepticum (Erwinia carotovora subsp. atroseptica), Pectobacterium atrosepticum (strain SCRI 1043 / ATCC BAA-672) (Erwinia carotovora subsp. atroseptica)	2	FUNCTION: Catalyzes the formation of 5-methyl-uridine at position 1939 (m5U1939) in 23S rRNA. {ECO:0000255|HAMAP-Rule:MF_01010}.	rlmD rumA ECA3570
C6DG74	cellular organisms, Bacteria, Proteobacteria, Gammaproteobacteria, Enterobacteriales, Enterobacteriaceae, Pectobacterium, Pectobacterium carotovorum (Erwinia carotovora), Pectobacterium carotovorum subsp. carotovorum (Erwinia carotovora subsp. carotovora), Pectobacterium carotovorum subsp. carotovorum (strain PC1)	2	FUNCTION: One of the primary rRNA binding proteins, it binds directly near the 3'-end of the 23S rRNA, where it nucleates assembly of the 50S subunit. {ECO:0000255|HAMAP-Rule:MF_01325}.	rplC PC1_3822
C6DH76	cellular organisms, Bacteria, Proteobacteria, Gammaproteobacteria, Enterobacteriales, Enterobacteriaceae, Pectobacterium, Pectobacterium carotovorum (Erwinia carotovora), Pectobacterium carotovorum subsp. carotovorum (Erwinia carotovora subsp. carotovora), Pectobacterium carotovorum subsp. carotovorum (strain PC1)	2	FUNCTION: Synthesizes alpha-1,4-glucan chains using ADP-glucose. {ECO:0000255|HAMAP-Rule:MF_00484}.	glgA PC1_3934
Q6CZK1	cellular organisms, Bacteria, Proteobacteria, Gammaproteobacteria, Enterobacteriales, Enterobacteriaceae, Pectobacterium, Pectobacterium atrosepticum (Erwinia carotovora subsp. atroseptica), Pectobacterium atrosepticum (strain SCRI 1043 / ATCC BAA-672) (Erwinia carotovora subsp. atroseptica)	2	FUNCTION: Hydrolyzes the alpha-1,6-glucosidic linkages in glycogen which has first been partially depolymerized by phosphorylase. Shows only very little activity with native glycogen. {ECO:0000255|HAMAP-Rule:MF_01248}.	glgX ECA4150
C6DKU3	cellular organisms, Bacteria, Proteobacteria, Gammaproteobacteria, Enterobacteriales, Enterobacteriaceae, Pectobacterium, Pectobacterium carotovorum (Erwinia carotovora), Pectobacterium carotovorum subsp. carotovorum (Erwinia carotovora subsp. carotovora), Pectobacterium carotovorum subsp. carotovorum (strain PC1)	2		pyrC PC1_2513
D2WL32	cellular organisms, Eukaryota, Viridiplantae, Streptophyta, Streptophytina, Embryophyta, Tracheophyta, Euphyllophyta, Spermatophyta, Magnoliophyta, Mesangiospermae, eudicotyledons, Gunneridae, Pentapetalae, rosids, malvids, Brassicales, Brassicaceae, Camelineae, Arabidopsis, Arabidopsis thaliana (Mouse-ear cress)	2759	FUNCTION: Catalyzes the formation of the alpha-1,6-glucosidic linkages in starch by scission of a 1,4-alpha-linked oligosaccharide from growing alpha-1,4-glucan chains and the subsequent attachment of the oligosaccharide to the alpha-1,6 position. Essential during embryogenesis. {ECO:0000269|PubMed:17028209, ECO:0000269|PubMed:20377688}.	SBE3 BE1 EMB2729 At3g20440 MQC12.20
D3THI6	cellular organisms, Eukaryota, Viridiplantae, Streptophyta, Streptophytina, Embryophyta, Tracheophyta, Euphyllophyta, Spermatophyta, Magnoliophyta, Mesangiospermae, eudicotyledons, Gunneridae, Pentapetalae, rosids, fabids, Rosales, Rosaceae, Maloideae, Maleae, Malus, Malus domestica (Apple) (Pyrus malus)	2759	FUNCTION: Glycosyltransferase that possesses chalcone and flavonol 2'-O-glycosyltransferase activity. Converts phloretin to phlorizin (phloretin 2'-O-glucoside), a potent antioxidant. Possesses glycosyltransferase activity toward, naringenin, naringenin chalcone, eriodictyol, eriodictyol chalcone, apigenin, luteolin, kaempferol, quercetin, isoliquiritigenin, butein and caffeic acid. Can convert p…	UGT71A15
D3UAG2	cellular organisms, Eukaryota, Viridiplantae, Streptophyta, Streptophytina, Embryophyta, Tracheophyta, Euphyllophyta, Spermatophyta, Magnoliophyta, Mesangiospermae, eudicotyledons, Gunneridae, Pentapetalae, rosids, fabids, Rosales, Rosaceae, Maloideae, Maleae, Pyrus (pears), Pyrus communis (Pear) (Pyrus domestica)	2759	FUNCTION: Glycosyltransferase that possesses chalcone and flavonol 2'-O-glycosyltransferase activity. Converts phloretin to phlorizin (phloretin 2'-O-glucoside), a potent antioxidant. Possesses glycosyltransferase activity toward quercetin, isoliquiritigenin, butein and caffeic acid. {ECO:0000269|Ref.1}.	UGT71K2
Q6VAA7	cellular organisms, Eukaryota, Viridiplantae, Streptophyta, Streptophytina, Embryophyta, Tracheophyta, Euphyllophyta, Spermatophyta, Magnoliophyta, Mesangiospermae, eudicotyledons, Gunneridae, Pentapetalae, asterids, campanulids, Asterales, Asteraceae, Asteroideae, Heliantheae alliance, Eupatorieae, Stevia, Stevia rebaudiana (Stevia) (Eupatorium rebaudianum)	2759	FUNCTION: May glycosylate diterpenes or flavonols in leaves. {ECO:0000250|UniProtKB:Q6VAA6}.	UGT88B1
D3UAG6	cellular organisms, Eukaryota, Viridiplantae, Streptophyta, Streptophytina, Embryophyta, Tracheophyta, Euphyllophyta, Spermatophyta, Magnoliophyta, Mesangiospermae, eudicotyledons, Gunneridae, Pentapetalae, rosids, fabids, Rosales, Rosaceae, Maloideae, Maleae, Malus, Malus domestica (Apple) (Pyrus malus)	2759	FUNCTION: Glycosyltransferase that may possess chalcone and dihydrochalcone 2'-O-glucosyltransferase activity. {ECO:0000250|UniProtKB:B3TKC8}.	UGT88F5
D3UAG7	cellular organisms, Eukaryota, Viridiplantae, Streptophyta, Streptophytina, Embryophyta, Tracheophyta, Euphyllophyta, Spermatophyta, Magnoliophyta, Mesangiospermae, eudicotyledons, Gunneridae, Pentapetalae, rosids, fabids, Rosales, Rosaceae, Maloideae, Maleae, Pyrus (pears), Pyrus communis (Pear) (Pyrus domestica)	2759	FUNCTION: Glycosyltransferase that may possess chalcone and dihydrochalcone 2'-O-glucosyltransferase activity. {ECO:0000250|UniProtKB:D3UAG3}.	UGT88F3
D4B0V1	cellular organisms, Eukaryota, Opisthokonta, Fungi, Dikarya, Ascomycota, saccharomyceta, Pezizomycotina, leotiomyceta, Eurotiomycetes, Eurotiomycetidae, Onygenales, Arthrodermataceae (dermatophytes), Arthroderma, Arthroderma benhamiae (Trichophyton mentagrophytes), Arthroderma benhamiae (strain ATCC MYA-4681 / CBS 112371) (Trichophyton mentagrophytes)	2759	FUNCTION: Probable glucan endo-1,3-beta-glucosidase involved in hydrolyzes of fungal cell wall (By similarity). Classified as a small-oligosaccharide-producing type based its the end products: glucose, laminaribiose or laminaritetraose (By similarity). {ECO:0000250|UniProtKB:P53626}.	ARB_02077
E5KCJ8	cellular organisms, Eukaryota, Viridiplantae, Streptophyta, Streptophytina, Embryophyta, Tracheophyta, Euphyllophyta, Spermatophyta, Magnoliophyta, Mesangiospermae, eudicotyledons, Gunneridae, Pentapetalae, asterids, lamiids, Solanales, Solanaceae, Nicotianoideae, Nicotianeae, Nicotiana, Nicotiana tabacum (Common tobacco)	2759	FUNCTION: Nuclear genome-encoded factor that participates to photosystem I (PSI) biogenesis. Cooperates with the plastid genome-encoded protein PSI assembly Ycf3 in the assembly of stable PSI units in the thylakoid membrane. {ECO:0000269|PubMed:20807881}.
E9EPV1	cellular organisms, Eukaryota, Opisthokonta, Fungi, Dikarya, Ascomycota, saccharomyceta, Pezizomycotina, leotiomyceta, sordariomyceta, Sordariomycetes, Hypocreomycetidae, Hypocreales, Clavicipitaceae, Metarhizium, Metarhizium robertsii, Metarhizium robertsii (strain ARSEF 23 / ATCC MYA-3075) (Metarhizium anisopliae (strain ARSEF 23))	2759	FUNCTION: BZIP-type transcription factor that functions as either an activator or a suppressor, and which contributes to the regulation of fungal growth, conidiation, cell wall integrity, and virulence (PubMed:25673695). Plays a key role in virulence against insects by mediating cell wall integrity, cell surface hydrophobicity, and adherence to hydrophobic surfaces (PubMed:25673695). Exhibits neg…	MBZ1 MAA_01736
F1DLK1	cellular organisms, Eukaryota, Viridiplantae, Streptophyta, Streptophytina, Embryophyta, Tracheophyta, Euphyllophyta, Spermatophyta, Magnoliophyta, Mesangiospermae, eudicotyledons, Gunneridae, Pentapetalae, asterids, lamiids, Solanales, Solanaceae, Nicotianoideae, Nicotianeae, Nicotiana, Nicotiana benthamiana	2759	FUNCTION: Involved in the formation of X-, Y-shaped and twinned plasmodesmata (PD), thus modelating PD size exclusion limit and regulating cell-to-cell transport (PubMed:22411811). Cell cycle checkpoint regulator that monitors and responds to DNA damage such as DNA cross-links, and triggers the halt of the cell cycle progression in the presence of DNA cross-linking agents. Mediates the active pro…	DSE1
F4HNU6	cellular organisms, Eukaryota, Viridiplantae, Streptophyta, Streptophytina, Embryophyta, Tracheophyta, Euphyllophyta, Spermatophyta, Magnoliophyta, Mesangiospermae, eudicotyledons, Gunneridae, Pentapetalae, rosids, malvids, Brassicales, Brassicaceae, Camelineae, Arabidopsis, Arabidopsis thaliana (Mouse-ear cress)	2759	FUNCTION: Cleaves peptide substrates on the N-terminus of arginine residues in dibasic pairs. {ECO:0000305}.	At1g06900 F4H5.4
F4HPH2	cellular organisms, Eukaryota, Viridiplantae, Streptophyta, Streptophytina, Embryophyta, Tracheophyta, Euphyllophyta, Spermatophyta, Magnoliophyta, Mesangiospermae, eudicotyledons, Gunneridae, Pentapetalae, rosids, malvids, Brassicales, Brassicaceae, Camelineae, Arabidopsis, Arabidopsis thaliana (Mouse-ear cress)	2759		DTX20 At1g33100 F9L11.27 T9L6.18
F4HPN2	cellular organisms, Eukaryota, Viridiplantae, Streptophyta, Streptophytina, Embryophyta, Tracheophyta, Euphyllophyta, Spermatophyta, Magnoliophyta, Mesangiospermae, eudicotyledons, Gunneridae, Pentapetalae, rosids, malvids, Brassicales, Brassicaceae, Camelineae, Arabidopsis, Arabidopsis thaliana (Mouse-ear cress)	2759		IRE4 At1g45160 F27F5.23
F4HPR5	cellular organisms, Eukaryota, Viridiplantae, Streptophyta, Streptophytina, Embryophyta, Tracheophyta, Euphyllophyta, Spermatophyta, Magnoliophyta, Mesangiospermae, eudicotyledons, Gunneridae, Pentapetalae, rosids, malvids, Brassicales, Brassicaceae, Camelineae, Arabidopsis, Arabidopsis thaliana (Mouse-ear cress)	2759	FUNCTION: Probable microtubule-associated force-producing protein that is targeted to the forming cell plate during cytokinesis. May play a role in cell division. {ECO:0000269|PubMed:18809930}.	DRP5A At1g53140 F8L10.1
F4HRT5	cellular organisms, Eukaryota, Viridiplantae, Streptophyta, Streptophytina, Embryophyta, Tracheophyta, Euphyllophyta, Spermatophyta, Magnoliophyta, Mesangiospermae, eudicotyledons, Gunneridae, Pentapetalae, rosids, malvids, Brassicales, Brassicaceae, Camelineae, Arabidopsis, Arabidopsis thaliana (Mouse-ear cress)	2759	FUNCTION: Component of SUN-protein-containing multivariate complexes also called LINC complexes which link the nucleoskeleton and cytoskeleton by providing versatile outer nuclear membrane attachment sites for cytoskeletal filaments (By similarity). Required for nucleus structure organization (e.g. size and shape) (PubMed:17873096, PubMed:24308514, PubMed:23396599, PubMed:24824484). {ECO:0000250|…	CRWN1 KAKU2 LINC1 At1g67230 F1N21.5
F4HVG8	cellular organisms, Eukaryota, Viridiplantae, Streptophyta, Streptophytina, Embryophyta, Tracheophyta, Euphyllophyta, Spermatophyta, Magnoliophyta, Mesangiospermae, eudicotyledons, Gunneridae, Pentapetalae, rosids, malvids, Brassicales, Brassicaceae, Camelineae, Arabidopsis, Arabidopsis thaliana (Mouse-ear cress)	2759	FUNCTION: Sensor kinase required for sensing the plastoquinone redox state involved in both photosystems stoichiometry adjustment (e.g. long-term adaptation via transcriptional regulation of reaction center genes of photosystems I and II) and state transitions (e.g. short-term adaptation involving reversible post-translational phosphorylation of light-harvesting complex II, LHC II), thus linking …	CSK At1g67840 F12A21.3
F4HW04	cellular organisms, Eukaryota, Viridiplantae, Streptophyta, Streptophytina, Embryophyta, Tracheophyta, Euphyllophyta, Spermatophyta, Magnoliophyta, Mesangiospermae, eudicotyledons, Gunneridae, Pentapetalae, rosids, malvids, Brassicales, Brassicaceae, Camelineae, Arabidopsis, Arabidopsis thaliana (Mouse-ear cress)	2759	FUNCTION: DNA polymerase II participates in chromosomal DNA replication. Required for the timing and determination of cell fate during plant embryogenesis and root pole development, by promoting cell cycle and cell type patterning. Necessary for proper shoot (SAM) and root apical meristem (RAM) functions. Involved in maintaining epigenetic states, controlling hypersensitive response (HR), and med…	POL2A ABO4 EMB142 EMB2284 EMB529 ESD7 TIL1 At1g08260 T23G18.21
F4HW51	cellular organisms, Eukaryota, Viridiplantae, Streptophyta, Streptophytina, Embryophyta, Tracheophyta, Euphyllophyta, Spermatophyta, Magnoliophyta, Mesangiospermae, eudicotyledons, Gunneridae, Pentapetalae, rosids, malvids, Brassicales, Brassicaceae, Camelineae, Arabidopsis, Arabidopsis thaliana (Mouse-ear cress)	2759	FUNCTION: Involved in transcriptional regulation and chromatin remodeling. Facilitates DNA replication in multiple cellular environments and is required for efficient replication of a subset of genomic loci. Binds to DNA tandem repeat sequences in both telomeres and euchromatin and in vitro binds DNA quadruplex structures. May help stabilizing G-rich regions into regular chromatin structures by r…	ATRX CHR20 At1g08600 F22O13.8
F4HX15	cellular organisms, Eukaryota, Viridiplantae, Streptophyta, Streptophytina, Embryophyta, Tracheophyta, Euphyllophyta, Spermatophyta, Magnoliophyta, Mesangiospermae, eudicotyledons, Gunneridae, Pentapetalae, rosids, malvids, Brassicales, Brassicaceae, Camelineae, Arabidopsis, Arabidopsis thaliana (Mouse-ear cress)	2759	FUNCTION: Possesses non-specific lipolytic acyl hydrolase (LAH) activity. Catalyzes the hydrolysis of the galactolipids monogalactosyldiacylglycerol (MGDG) and digalactosyldiacylglycerol (DGDG), and less efficiently the phoshpolipids phosphatidylcholine (PC), phosphatidylethanolamine (PE), phosphatidylglycerol (PG), phosphatidylserine (PS) and phosphatidylinositol (PI). Hydrolyzes phospholipids a…	PLA1 At1g61850 F8K4.6
F4HXQ7	cellular organisms, Eukaryota, Viridiplantae, Streptophyta, Streptophytina, Embryophyta, Tracheophyta, Euphyllophyta, Spermatophyta, Magnoliophyta, Mesangiospermae, eudicotyledons, Gunneridae, Pentapetalae, rosids, malvids, Brassicales, Brassicaceae, Camelineae, Arabidopsis, Arabidopsis thaliana (Mouse-ear cress)	2759	FUNCTION: Membrane-anchored myosin receptors that define a distinct, plant-specific transport vesicle compartment. {ECO:0000269|PubMed:23995081}.	MYOB1 At1g08800 F22O13.29
F4HXV6	cellular organisms, Eukaryota, Viridiplantae, Streptophyta, Streptophytina, Embryophyta, Tracheophyta, Euphyllophyta, Spermatophyta, Magnoliophyta, Mesangiospermae, eudicotyledons, Gunneridae, Pentapetalae, rosids, malvids, Brassicales, Brassicaceae, Camelineae, Arabidopsis, Arabidopsis thaliana (Mouse-ear cress)	2759	FUNCTION: Major component of the nuclear pore complex (NPC). {ECO:0000305|PubMed:12034489}.	NUP155 At1g14850 F10B6.25
F4HYJ7	cellular organisms, Eukaryota, Viridiplantae, Streptophyta, Streptophytina, Embryophyta, Tracheophyta, Euphyllophyta, Spermatophyta, Magnoliophyta, Mesangiospermae, eudicotyledons, Gunneridae, Pentapetalae, rosids, malvids, Brassicales, Brassicaceae, Camelineae, Arabidopsis, Arabidopsis thaliana (Mouse-ear cress)	2759		At1g48650 F11I4_16
F4HZB2	cellular organisms, Eukaryota, Viridiplantae, Streptophyta, Streptophytina, Embryophyta, Tracheophyta, Euphyllophyta, Spermatophyta, Magnoliophyta, Mesangiospermae, eudicotyledons, Gunneridae, Pentapetalae, rosids, malvids, Brassicales, Brassicaceae, Camelineae, Arabidopsis, Arabidopsis thaliana (Mouse-ear cress)	2759	FUNCTION: Involved in cell morphogenesis (PubMed:19392685). May have a function in membrane fusion or membrane composition (PubMed:19392685). Required for salt stress tolerance (PubMed:26133670). Regulates the salt stress-dependent post-transcriptional stabilization, cytoplasmic agglomeration, and localization to P-bodies of a subset of salt stress-regulated mRNAs (PubMed:26133670). {ECO:0000269|…	SPI BCHA1 At1g03060 F10O3.12
F4I096	cellular organisms, Eukaryota, Viridiplantae, Streptophyta, Streptophytina, Embryophyta, Tracheophyta, Euphyllophyta, Spermatophyta, Magnoliophyta, Mesangiospermae, eudicotyledons, Gunneridae, Pentapetalae, rosids, malvids, Brassicales, Brassicaceae, Camelineae, Arabidopsis, Arabidopsis thaliana (Mouse-ear cress)	2759	FUNCTION: Component of the Mediator complex, a coactivator involved in the regulated transcription of nearly all RNA polymerase II-dependent genes. Mediator functions as a bridge to convey information from gene-specific regulatory proteins to the basal RNA polymerase II transcription machinery. The Mediator complex, having a compact conformation in its free form, is recruited to promoters by dire…	MED13 GCT MAB2 MED13_1 At1g55325 F7A10.14
F4I0N3	cellular organisms, Eukaryota, Viridiplantae, Streptophyta, Streptophytina, Embryophyta, Tracheophyta, Euphyllophyta, Spermatophyta, Magnoliophyta, Mesangiospermae, eudicotyledons, Gunneridae, Pentapetalae, rosids, malvids, Brassicales, Brassicaceae, Camelineae, Arabidopsis, Arabidopsis thaliana (Mouse-ear cress)	2759		At1g75720 F10A5.8
F4I114	cellular organisms, Eukaryota, Viridiplantae, Streptophyta, Streptophytina, Embryophyta, Tracheophyta, Euphyllophyta, Spermatophyta, Magnoliophyta, Mesangiospermae, eudicotyledons, Gunneridae, Pentapetalae, rosids, malvids, Brassicales, Brassicaceae, Camelineae, Arabidopsis, Arabidopsis thaliana (Mouse-ear cress)	2759		At1g09600 F14J9.26
F4I171	cellular organisms, Eukaryota, Viridiplantae, Streptophyta, Streptophytina, Embryophyta, Tracheophyta, Euphyllophyta, Spermatophyta, Magnoliophyta, Mesangiospermae, eudicotyledons, Gunneridae, Pentapetalae, rosids, malvids, Brassicales, Brassicaceae, Camelineae, Arabidopsis, Arabidopsis thaliana (Mouse-ear cress)	2759	FUNCTION: Component of the Mediator complex, a coactivator involved in the regulated transcription of nearly all RNA polymerase II-dependent genes. Mediator functions as a bridge to convey information from gene-specific regulatory proteins to the basal RNA polymerase II transcription machinery. The Mediator complex, having a compact conformation in its free form, is recruited to promoters by dire…	MED15A MED15_2 At1g15780 F7H2.12
F4I1S7	cellular organisms, Eukaryota, Viridiplantae, Streptophyta, Streptophytina, Embryophyta, Tracheophyta, Euphyllophyta, Spermatophyta, Magnoliophyta, Mesangiospermae, eudicotyledons, Gunneridae, Pentapetalae, rosids, malvids, Brassicales, Brassicaceae, Camelineae, Arabidopsis, Arabidopsis thaliana (Mouse-ear cress)	2759	FUNCTION: Acts as subunit of the RNA polymerase II elongator complex, which is a histone acetyltransferase component of the RNA polymerase II (Pol II) holoenzyme and is involved in transcriptional elongation (By similarity). Promotes organs development by modulating cell division rate. Prevents abscisic acid (ABA) signaling leading to stomatal closure and seedling growth inhibition. Involved in o…	ELP2 GNS1 At1g49540 F13F21.2 F14J22.24
F4I1T7	cellular organisms, Eukaryota, Viridiplantae, Streptophyta, Streptophytina, Embryophyta, Tracheophyta, Euphyllophyta, Spermatophyta, Magnoliophyta, Mesangiospermae, eudicotyledons, Gunneridae, Pentapetalae, rosids, malvids, Brassicales, Brassicaceae, Camelineae, Arabidopsis, Arabidopsis thaliana (Mouse-ear cress)	2759	FUNCTION: Required for normal embryogenesis and seed viability. Involved in the first asymmetrical cell division of the zygote. Regulates the number and planes of cell divisions required for generating the normal embryo proper and suspensor, apical-basal axis, cotyledons and meristem. {ECO:0000269|PubMed:15266054, ECO:0000269|PubMed:22898497}.	NUP214 EMB1011 LNO1 At1g55540 T5A14.5
F4I2H2	cellular organisms, Eukaryota, Viridiplantae, Streptophyta, Streptophytina, Embryophyta, Tracheophyta, Euphyllophyta, Spermatophyta, Magnoliophyta, Mesangiospermae, eudicotyledons, Gunneridae, Pentapetalae, rosids, malvids, Brassicales, Brassicaceae, Camelineae, Arabidopsis, Arabidopsis thaliana (Mouse-ear cress)	2759	FUNCTION: May be involved in early DNA damage response (By similarity). Probable chromatin remodeling factor. {ECO:0000250|UniProtKB:Q5T890, ECO:0000303|PubMed:16547115}.	SWI2 CHR9 At1g03750 F11M21.32
F4I2H7	cellular organisms, Eukaryota, Viridiplantae, Streptophyta, Streptophytina, Embryophyta, Tracheophyta, Euphyllophyta, Spermatophyta, Magnoliophyta, Mesangiospermae, eudicotyledons, Gunneridae, Pentapetalae, rosids, malvids, Brassicales, Brassicaceae, Camelineae, Arabidopsis, Arabidopsis thaliana (Mouse-ear cress)	2759	FUNCTION: Regulates prospindle assembly during late prophase and at the onset of mitosis, before nuclear envelope breakdown (NEB). Is exported from the nucleus shortly before NEB and organized into two polar crescents. After NEB, is progressively associated with the forming spindle. Probably mediates AUR1 activation and localization to spindle microtubules. Has a microtubule binding capability an…	TPX2 At1g03780 F11M21.29
F4I3Z5	cellular organisms, Eukaryota, Viridiplantae, Streptophyta, Streptophytina, Embryophyta, Tracheophyta, Euphyllophyta, Spermatophyta, Magnoliophyta, Mesangiospermae, eudicotyledons, Gunneridae, Pentapetalae, rosids, malvids, Brassicales, Brassicaceae, Camelineae, Arabidopsis, Arabidopsis thaliana (Mouse-ear cress)	2759	FUNCTION: Component of the SKI complex which is thought to be involved in exosome-mediated RNA decay and associates with transcriptionally active genes in a manner dependent on PAF1 complex (PAF1C). {ECO:0000269|PubMed:22511887}.	SKI3 At1g76630 F14G6.23
F4I460	cellular organisms, Eukaryota, Viridiplantae, Streptophyta, Streptophytina, Embryophyta, Tracheophyta, Euphyllophyta, Spermatophyta, Magnoliophyta, Mesangiospermae, eudicotyledons, Gunneridae, Pentapetalae, rosids, malvids, Brassicales, Brassicaceae, Camelineae, Arabidopsis, Arabidopsis thaliana (Mouse-ear cress)	2759	FUNCTION: Myosin heavy chain that is required for the cell cycle-regulated transport of various organelles and proteins for their segregation. Functions by binding with its tail domain to receptor proteins on organelles and exerting force with its N-terminal motor domain against actin filaments, thereby transporting its cargo along polarized actin cables. {ECO:0000269|PubMed:20581304}.	XI-B XIB At1g04160 F20D22.7
F4I4P3	cellular organisms, Eukaryota, Viridiplantae, Streptophyta, Streptophytina, Embryophyta, Tracheophyta, Euphyllophyta, Spermatophyta, Magnoliophyta, Mesangiospermae, eudicotyledons, Gunneridae, Pentapetalae, rosids, malvids, Brassicales, Brassicaceae, Camelineae, Arabidopsis, Arabidopsis thaliana (Mouse-ear cress)	2759	FUNCTION: Component of the Mediator complex, a coactivator involved in the regulated transcription of nearly all RNA polymerase II-dependent genes. Mediator functions as a bridge to convey information from gene-specific regulatory proteins to the basal RNA polymerase II transcription machinery. The Mediator complex, having a compact conformation in its free form, is recruited to promoters by dire…	MED23 MED23_1 At1g23230 F26F24.8 T26J12.1
F4I562	cellular organisms, Eukaryota, Viridiplantae, Streptophyta, Streptophytina, Embryophyta, Tracheophyta, Euphyllophyta, Spermatophyta, Magnoliophyta, Mesangiospermae, eudicotyledons, Gunneridae, Pentapetalae, rosids, malvids, Brassicales, Brassicaceae, Camelineae, Arabidopsis, Arabidopsis thaliana (Mouse-ear cress)	2759	FUNCTION: Part of the AP-3 complex, an adaptor-related complex which seems to be clathrin-associated. The complex is associated with the Golgi region as well as more peripheral structures. It facilitates the budding of vesicles from the Golgi membrane and may be directly involved in trafficking to the vacuole. It also function in maintaining the identity of lytic vacuoles and in regulating the tr…	AP3M ZIP4 At1g56590 F25P12.96
F4I6G4	cellular organisms, Eukaryota, Viridiplantae, Streptophyta, Streptophytina, Embryophyta, Tracheophyta, Euphyllophyta, Spermatophyta, Magnoliophyta, Mesangiospermae, eudicotyledons, Gunneridae, Pentapetalae, rosids, malvids, Brassicales, Brassicaceae, Camelineae, Arabidopsis, Arabidopsis thaliana (Mouse-ear cress)	2759	FUNCTION: Histone demethylase that demethylates 'Lys-4' (H3K4me) of histone H3 with a specific activity for H3K4me3 and H3K4me2. No activity on H3K9me3/2, H3K27me3/2 and H3K36me3/2. Involved in the control of flowering time by demethylating H3K4me3 at the FLC locus and repressing its expression. The repression of FLC level and reduction in H3K4me3 at the FLC locus results in induction of the flow…	JMJ18 At1g30810 T17H7.10
Q84ND9	cellular organisms, Eukaryota, Viridiplantae, Streptophyta, Streptophytina, Embryophyta, Tracheophyta, Euphyllophyta, Spermatophyta, Magnoliophyta, Mesangiospermae, eudicotyledons, Gunneridae, Pentapetalae, rosids, malvids, Brassicales, Brassicaceae, Camelineae, Arabidopsis, Arabidopsis thaliana (Mouse-ear cress)	2759	FUNCTION: In addition to polymerase activity, this DNA polymerase 5' to 3' exonuclease activity (By similarity). Required for DNA replication and accumulation in plastids and mitochondria. {ECO:0000250, ECO:0000269|PubMed:21427281}.	POLIB At3g20540 K10D20.8
F4I878	cellular organisms, Eukaryota, Viridiplantae, Streptophyta, Streptophytina, Embryophyta, Tracheophyta, Euphyllophyta, Spermatophyta, Magnoliophyta, Mesangiospermae, eudicotyledons, Gunneridae, Pentapetalae, rosids, malvids, Brassicales, Brassicaceae, Camelineae, Arabidopsis, Arabidopsis thaliana (Mouse-ear cress)	2759	FUNCTION: Acts as a key regulator of trichome branching. Could participate with STI in the same pathway. Also plays a role in integrating endoreplication levels with cell shape. {ECO:0000269|PubMed:19626137, ECO:0000269|PubMed:21558384}.	BLT At1g64690 F13O11.1 F1N19.26
F4I9Q5	cellular organisms, Eukaryota, Viridiplantae, Streptophyta, Streptophytina, Embryophyta, Tracheophyta, Euphyllophyta, Spermatophyta, Magnoliophyta, Mesangiospermae, eudicotyledons, Gunneridae, Pentapetalae, rosids, malvids, Brassicales, Brassicaceae, Camelineae, Arabidopsis, Arabidopsis thaliana (Mouse-ear cress)	2759		At1g58060 T15M6.7
F4I9T0	cellular organisms, Eukaryota, Viridiplantae, Streptophyta, Streptophytina, Embryophyta, Tracheophyta, Euphyllophyta, Spermatophyta, Magnoliophyta, Mesangiospermae, eudicotyledons, Gunneridae, Pentapetalae, rosids, malvids, Brassicales, Brassicaceae, Camelineae, Arabidopsis, Arabidopsis thaliana (Mouse-ear cress)	2759	FUNCTION: May be involved in the suppression of BCHC1 activity. {ECO:0000305|PubMed:25618824}.	BCHB At1g58230 F16M22.8 T18I24.16
F4IAE9	cellular organisms, Eukaryota, Viridiplantae, Streptophyta, Streptophytina, Embryophyta, Tracheophyta, Euphyllophyta, Spermatophyta, Magnoliophyta, Mesangiospermae, eudicotyledons, Gunneridae, Pentapetalae, rosids, malvids, Brassicales, Brassicaceae, Camelineae, Arabidopsis, Arabidopsis thaliana (Mouse-ear cress)	2759		At1g05910 T20M3.19
F4IAG2	cellular organisms, Eukaryota, Viridiplantae, Streptophyta, Streptophytina, Embryophyta, Tracheophyta, Euphyllophyta, Spermatophyta, Magnoliophyta, Mesangiospermae, eudicotyledons, Gunneridae, Pentapetalae, rosids, malvids, Brassicales, Brassicaceae, Camelineae, Arabidopsis, Arabidopsis thaliana (Mouse-ear cress)	2759	FUNCTION: Involved in the synthesis of glycan chains within amylopectin in leaves. May play a regulatory role in the control of starch accumulation in plastids. {ECO:0000269|PubMed:15908598, ECO:0000269|PubMed:18811962, ECO:0000269|PubMed:19666739}.	SS3 At1g11720 F25C20.13
F4IAT2	cellular organisms, Eukaryota, Viridiplantae, Streptophyta, Streptophytina, Embryophyta, Tracheophyta, Euphyllophyta, Spermatophyta, Magnoliophyta, Mesangiospermae, eudicotyledons, Gunneridae, Pentapetalae, rosids, malvids, Brassicales, Brassicaceae, Camelineae, Arabidopsis, Arabidopsis thaliana (Mouse-ear cress)	2759	FUNCTION: Acts as component of the THO subcomplex of the TREX complex which is thought to couple mRNA transcription, processing and nuclear export. {ECO:0000250}.	THO2 EMB2793 At1g24706 F5A9.21/F5A9.22
F4IBB2	cellular organisms, Eukaryota, Viridiplantae, Streptophyta, Streptophytina, Embryophyta, Tracheophyta, Euphyllophyta, Spermatophyta, Magnoliophyta, Mesangiospermae, eudicotyledons, Gunneridae, Pentapetalae, rosids, malvids, Brassicales, Brassicaceae, Camelineae, Arabidopsis, Arabidopsis thaliana (Mouse-ear cress)	2759	FUNCTION: May play a role in carbohydrates metabolism. {ECO:0000250|UniProtKB:Q9MAA2}.	At1g58280 F19C14.10
F4IBD7	cellular organisms, Eukaryota, Viridiplantae, Streptophyta, Streptophytina, Embryophyta, Tracheophyta, Euphyllophyta, Spermatophyta, Magnoliophyta, Mesangiospermae, eudicotyledons, Gunneridae, Pentapetalae, rosids, malvids, Brassicales, Brassicaceae, Camelineae, Arabidopsis, Arabidopsis thaliana (Mouse-ear cress)	2759	FUNCTION: Acts as an osmosensitive calcium-permeable cation channel. {ECO:0000250}.	RXW8 At1g58520 R18I X7J
F4IDQ5	cellular organisms, Eukaryota, Viridiplantae, Streptophyta, Streptophytina, Embryophyta, Tracheophyta, Euphyllophyta, Spermatophyta, Magnoliophyta, Mesangiospermae, eudicotyledons, Gunneridae, Pentapetalae, rosids, malvids, Brassicales, Brassicaceae, Camelineae, Arabidopsis, Arabidopsis thaliana (Mouse-ear cress)	2759	FUNCTION: Required for normal spindle orientation at male meiosis II and normal formation of tetrad of microspores. Acts as positive regulator of PS1 in male sporogenesis. Not involved in female meiosis. {ECO:0000269|PubMed:21257792}.	JASON At1g06660 F12K11.5
F4IDY7	cellular organisms, Eukaryota, Viridiplantae, Streptophyta, Streptophytina, Embryophyta, Tracheophyta, Euphyllophyta, Spermatophyta, Magnoliophyta, Mesangiospermae, eudicotyledons, Gunneridae, Pentapetalae, rosids, malvids, Brassicales, Brassicaceae, Camelineae, Arabidopsis, Arabidopsis thaliana (Mouse-ear cress)	2759	FUNCTION: Probable transcription regulator. {ECO:0000305|PubMed:23691993}.	DDR4 At1g18950 F14D16.10
F4IFC5	cellular organisms, Eukaryota, Viridiplantae, Streptophyta, Streptophytina, Embryophyta, Tracheophyta, Euphyllophyta, Spermatophyta, Magnoliophyta, Mesangiospermae, eudicotyledons, Gunneridae, Pentapetalae, rosids, malvids, Brassicales, Brassicaceae, Camelineae, Arabidopsis, Arabidopsis thaliana (Mouse-ear cress)	2759		EMB2761 At2g04842 F28I8
F4IG73	cellular organisms, Eukaryota, Viridiplantae, Streptophyta, Streptophytina, Embryophyta, Tracheophyta, Euphyllophyta, Spermatophyta, Magnoliophyta, Mesangiospermae, eudicotyledons, Gunneridae, Pentapetalae, rosids, malvids, Brassicales, Brassicaceae, Camelineae, Arabidopsis, Arabidopsis thaliana (Mouse-ear cress)	2759		BCHC2 At2g45540
F4IH31	cellular organisms, Eukaryota, Viridiplantae, Streptophyta, Streptophytina, Embryophyta, Tracheophyta, Euphyllophyta, Spermatophyta, Magnoliophyta, Mesangiospermae, eudicotyledons, Gunneridae, Pentapetalae, rosids, malvids, Brassicales, Brassicaceae, Camelineae, Arabidopsis, Arabidopsis thaliana (Mouse-ear cress)	2759	FUNCTION: Enzyme that catalyzes the hydrolysis of both DNA and RNA at the 5' position of the phosphodiester bond. Possesses activity toward the single-stranded DNA, double-stranded DNA and RNA. May be involved in genomic DNA degradation during programmed cell death. {ECO:0000269|PubMed:22450164, ECO:0000269|PubMed:23102437, ECO:0000269|PubMed:24076026}.	CAN2 At2g40410 T3G21.18
F4IHJ0	cellular organisms, Eukaryota, Viridiplantae, Streptophyta, Streptophytina, Embryophyta, Tracheophyta, Euphyllophyta, Spermatophyta, Magnoliophyta, Mesangiospermae, eudicotyledons, Gunneridae, Pentapetalae, rosids, malvids, Brassicales, Brassicaceae, Camelineae, Arabidopsis, Arabidopsis thaliana (Mouse-ear cress)	2759	FUNCTION: Required for transport of secretory proteins from the Golgi complex. Catalyzes the transfer of phosphatidylinositol and phosphatidylcholine between membranes in vitro (By similarity). {ECO:0000250}.	SFH8 At2g21520 F3K23.28
F4IHY7	cellular organisms, Eukaryota, Viridiplantae, Streptophyta, Streptophytina, Embryophyta, Tracheophyta, Euphyllophyta, Spermatophyta, Magnoliophyta, Mesangiospermae, eudicotyledons, Gunneridae, Pentapetalae, rosids, malvids, Brassicales, Brassicaceae, Camelineae, Arabidopsis, Arabidopsis thaliana (Mouse-ear cress)	2759	FUNCTION: Involved in plastid gene expression (PubMed:16326926). Required in the nucleus for the initiation of photomorphogenesis mediated by phytochromes (PHYs) (e.g. PHYA and PHYB) by mediating PHYs localization to photobodies, especially in response to red and far-red light, and implicating phytochrome nuclear bodies as sites of proteolysis for PHYs and PIFs proteins (e.g. PIF1 and PIF3). Acts…	PTAC12 HMR PAP5 TAC12 At2g34640 T31E10.2
F4IIU4	cellular organisms, Eukaryota, Viridiplantae, Streptophyta, Streptophytina, Embryophyta, Tracheophyta, Euphyllophyta, Spermatophyta, Magnoliophyta, Mesangiospermae, eudicotyledons, Gunneridae, Pentapetalae, rosids, malvids, Brassicales, Brassicaceae, Camelineae, Arabidopsis, Arabidopsis thaliana (Mouse-ear cress)	2759	FUNCTION: Microtubule-associated protein that may be involved in the maturation of cell plates and proper insertion of cross-walls after cytokinesis. {ECO:0000269|PubMed:17027491}.	AIR9 At2g34680 T29F13
F4IJV4	cellular organisms, Eukaryota, Viridiplantae, Streptophyta, Streptophytina, Embryophyta, Tracheophyta, Euphyllophyta, Spermatophyta, Magnoliophyta, Mesangiospermae, eudicotyledons, Gunneridae, Pentapetalae, rosids, malvids, Brassicales, Brassicaceae, Camelineae, Arabidopsis, Arabidopsis thaliana (Mouse-ear cress)	2759	FUNCTION: May be involved in pre-mRNA splicing. {ECO:0000305}.	MEE29 At2g35340 T32F12.28
F4IK01	cellular organisms, Eukaryota, Viridiplantae, Streptophyta, Streptophytina, Embryophyta, Tracheophyta, Euphyllophyta, Spermatophyta, Magnoliophyta, Mesangiospermae, eudicotyledons, Gunneridae, Pentapetalae, rosids, malvids, Brassicales, Brassicaceae, Camelineae, Arabidopsis, Arabidopsis thaliana (Mouse-ear cress)	2759	FUNCTION: Involved in microtubules reorganization during spindle and phragmoplast development. {ECO:0000269|PubMed:22505726}.	AUG1 At2g41350 F13H10.10
F4IK45	cellular organisms, Eukaryota, Viridiplantae, Streptophyta, Streptophytina, Embryophyta, Tracheophyta, Euphyllophyta, Spermatophyta, Magnoliophyta, Mesangiospermae, eudicotyledons, Gunneridae, Pentapetalae, rosids, malvids, Brassicales, Brassicaceae, Camelineae, Arabidopsis, Arabidopsis thaliana (Mouse-ear cress)	2759	FUNCTION: Involved in stress response (By similarity). Does not function as cytokinin hydroxylase in yeast heterologous system (Probable). {ECO:0000250|UniProtKB:Q9T093, ECO:0000305|PubMed:15280363}.	CYP709B2 At2g46950
F4ILR7	cellular organisms, Eukaryota, Viridiplantae, Streptophyta, Streptophytina, Embryophyta, Tracheophyta, Euphyllophyta, Spermatophyta, Magnoliophyta, Mesangiospermae, eudicotyledons, Gunneridae, Pentapetalae, rosids, malvids, Brassicales, Brassicaceae, Camelineae, Arabidopsis, Arabidopsis thaliana (Mouse-ear cress)	2759		At2g35920 F11F19.17
F4IM84	cellular organisms, Eukaryota, Viridiplantae, Streptophyta, Streptophytina, Embryophyta, Tracheophyta, Euphyllophyta, Spermatophyta, Magnoliophyta, Mesangiospermae, eudicotyledons, Gunneridae, Pentapetalae, rosids, malvids, Brassicales, Brassicaceae, Camelineae, Arabidopsis, Arabidopsis thaliana (Mouse-ear cress)	2759		At2g01130 F10A8.1 F23H14
Q9LH74	cellular organisms, Eukaryota, Viridiplantae, Streptophyta, Streptophytina, Embryophyta, Tracheophyta, Euphyllophyta, Spermatophyta, Magnoliophyta, Mesangiospermae, eudicotyledons, Gunneridae, Pentapetalae, rosids, malvids, Brassicales, Brassicaceae, Camelineae, Arabidopsis, Arabidopsis thaliana (Mouse-ear cress)	2759	FUNCTION: Mechanosensitive channel that opens in response to stretch forces in the membrane lipid bilayer. {ECO:0000250}.	MSL5 At3g14810 T21E2.7
F4IME2	cellular organisms, Eukaryota, Viridiplantae, Streptophyta, Streptophytina, Embryophyta, Tracheophyta, Euphyllophyta, Spermatophyta, Magnoliophyta, Mesangiospermae, eudicotyledons, Gunneridae, Pentapetalae, rosids, malvids, Brassicales, Brassicaceae, Camelineae, Arabidopsis, Arabidopsis thaliana (Mouse-ear cress)	2759	FUNCTION: Mechanosensitive channel that opens in response to stretch forces in the membrane lipid bilayer. Exhibits a 6.3-fold preference for chloride over sodium. Regulates osmotic forces during pollen hydration and germination. {ECO:0000269|PubMed:26494758}.	MSL8 At2g17010 F6P23.17
F4IMQ0	cellular organisms, Eukaryota, Viridiplantae, Streptophyta, Streptophytina, Embryophyta, Tracheophyta, Euphyllophyta, Spermatophyta, Magnoliophyta, Mesangiospermae, eudicotyledons, Gunneridae, Pentapetalae, rosids, malvids, Brassicales, Brassicaceae, Camelineae, Arabidopsis, Arabidopsis thaliana (Mouse-ear cress)	2759	FUNCTION: Transactivator required for FRIGIDA-mediated activation of FLC and for the expression of the repressors of flowering AGL27/MAF1 and AGL31/MAF2. Does not alter expression of known activators of FLC expression. Not required for the photoperiod response or for the vernalization response. Not redundant with FLXL4. {ECO:0000269|PubMed:18156133, ECO:0000269|PubMed:21282526, ECO:0000269|PubMed…	FLX SUF5 At2g30120 E13.14
F4IN58	cellular organisms, Eukaryota, Viridiplantae, Streptophyta, Streptophytina, Embryophyta, Tracheophyta, Euphyllophyta, Spermatophyta, Magnoliophyta, Mesangiospermae, eudicotyledons, Gunneridae, Pentapetalae, rosids, malvids, Brassicales, Brassicaceae, Camelineae, Arabidopsis, Arabidopsis thaliana (Mouse-ear cress)	2759	FUNCTION: Pore-forming subunit of a mechanosensitive non-specific cation channel, that conducts both sodium and potassium ions. {ECO:0000250}.	At2g48040/At2g48050/At2g48060 T9J23.19/T9J23.20/T9J23.21
F4IN69	cellular organisms, Eukaryota, Viridiplantae, Streptophyta, Streptophytina, Embryophyta, Tracheophyta, Euphyllophyta, Spermatophyta, Magnoliophyta, Mesangiospermae, eudicotyledons, Gunneridae, Pentapetalae, rosids, malvids, Brassicales, Brassicaceae, Camelineae, Arabidopsis, Arabidopsis thaliana (Mouse-ear cress)	2759	FUNCTION: Component of the Mediator complex, a coactivator involved in the regulated transcription of nearly all RNA polymerase II-dependent genes. Mediator functions as a bridge to convey information from gene-specific regulatory proteins to the basal RNA polymerase II transcription machinery. The Mediator complex, having a compact conformation in its free form, is recruited to promoters by dire…	MED33B MED24B MED5_1 MED5B REF4 At2g48110 F11L15.1 T9J23.26
F4IN78	cellular organisms, Eukaryota, Viridiplantae, Streptophyta, Streptophytina, Embryophyta, Tracheophyta, Euphyllophyta, Spermatophyta, Magnoliophyta, Mesangiospermae, eudicotyledons, Gunneridae, Pentapetalae, rosids, malvids, Brassicales, Brassicaceae, Camelineae, Arabidopsis, Arabidopsis thaliana (Mouse-ear cress)	2759	FUNCTION: Probable transcrition factor that acts with partial redundancy with HULK1 and HULK3. Plays diverse and essential roles in the control of plant development, physiology and flowering time. {ECO:0000269|PubMed:25070081}.	HULK2 At2g48160 F11L15.6
F4INA9	cellular organisms, Eukaryota, Viridiplantae, Streptophyta, Streptophytina, Embryophyta, Tracheophyta, Euphyllophyta, Spermatophyta, Magnoliophyta, Mesangiospermae, eudicotyledons, Gunneridae, Pentapetalae, rosids, malvids, Brassicales, Brassicaceae, Camelineae, Arabidopsis, Arabidopsis thaliana (Mouse-ear cress)	2759	FUNCTION: Critical role in recombination and DNA repair. {ECO:0000250|UniProtKB:P24230}.	RECG At2g01440 F2I9.6
F4INW9	cellular organisms, Eukaryota, Viridiplantae, Streptophyta, Streptophytina, Embryophyta, Tracheophyta, Euphyllophyta, Spermatophyta, Magnoliophyta, Mesangiospermae, eudicotyledons, Gunneridae, Pentapetalae, rosids, malvids, Brassicales, Brassicaceae, Camelineae, Arabidopsis, Arabidopsis thaliana (Mouse-ear cress)	2759	FUNCTION: Membrane-anchored myosin receptors that define a distinct, plant-specific transport vesicle compartment. {ECO:0000305|PubMed:23995081}.	MYOB4 At2g30690 T11J7.8
F4IP13	cellular organisms, Eukaryota, Viridiplantae, Streptophyta, Streptophytina, Embryophyta, Tracheophyta, Euphyllophyta, Spermatophyta, Magnoliophyta, Mesangiospermae, eudicotyledons, Gunneridae, Pentapetalae, rosids, malvids, Brassicales, Brassicaceae, Camelineae, Arabidopsis, Arabidopsis thaliana (Mouse-ear cress)	2759	FUNCTION: Involved in inflorescence stems gravitropism, by modulating vacuolar membrane (VMs) dynamics in gravity-sensing cells (e.g. endodermal cells) during the amyloplast sedimentation process. {ECO:0000269|PubMed:24486761, ECO:0000269|PubMed:9210330}.	SGR6 At2g36810 F13K3.21
F4IP69	cellular organisms, Eukaryota, Viridiplantae, Streptophyta, Streptophytina, Embryophyta, Tracheophyta, Euphyllophyta, Spermatophyta, Magnoliophyta, Mesangiospermae, eudicotyledons, Gunneridae, Pentapetalae, rosids, malvids, Brassicales, Brassicaceae, Camelineae, Arabidopsis, Arabidopsis thaliana (Mouse-ear cress)	2759	FUNCTION: Required for proper maturation of seed storage proteins. Forms a complex with MAG2, ZW10/MIP1 and MIP2 on the endoplasmic reticulum that may be responsible for efficient transport of seed storage proteins. {ECO:0000269|PubMed:24118572}.	MIP3 At2g42700 F14N22.4
F4IQJ2	cellular organisms, Eukaryota, Viridiplantae, Streptophyta, Streptophytina, Embryophyta, Tracheophyta, Euphyllophyta, Spermatophyta, Magnoliophyta, Mesangiospermae, eudicotyledons, Gunneridae, Pentapetalae, rosids, malvids, Brassicales, Brassicaceae, Camelineae, Arabidopsis, Arabidopsis thaliana (Mouse-ear cress)	2759	FUNCTION: Acts as subunit of the RNA polymerase II elongator complex, which is a histone acetyltransferase component of the RNA polymerase II (Pol II) holoenzyme and is involved in transcriptional elongation. Elongator may play a role in chromatin remodeling and is involved in acetylation of histones H3 and probably H4 (By similarity). {ECO:0000250}.	ELP5 At2g18410 T30D6.8
F4IRR2	cellular organisms, Eukaryota, Viridiplantae, Streptophyta, Streptophytina, Embryophyta, Tracheophyta, Euphyllophyta, Spermatophyta, Magnoliophyta, Mesangiospermae, eudicotyledons, Gunneridae, Pentapetalae, rosids, malvids, Brassicales, Brassicaceae, Camelineae, Arabidopsis, Arabidopsis thaliana (Mouse-ear cress)	2759	FUNCTION: Functions probably in nuclear protein import, either by acting as autonomous nuclear transport receptor or as an adapter-like protein in association with other importin subunits (Probable). Involved in the regulation of the abscisic acid (ABA)-mediated pathway in response to cold or salt stress (PubMed:16889648). Involved in UV-B responses by regulating accumulation of UV-absorbing pigm…	SAD2 EMA1 URM9 At2g31660
F4IRU3	cellular organisms, Eukaryota, Viridiplantae, Streptophyta, Streptophytina, Embryophyta, Tracheophyta, Euphyllophyta, Spermatophyta, Magnoliophyta, Mesangiospermae, eudicotyledons, Gunneridae, Pentapetalae, rosids, malvids, Brassicales, Brassicaceae, Camelineae, Arabidopsis, Arabidopsis thaliana (Mouse-ear cress)	2759	FUNCTION: Myosin heavy chain that is required for the cell cycle-regulated transport of various organelles and proteins for their segregation. Functions by binding with its tail domain to receptor proteins on organelles and exerting force with its N-terminal motor domain against actin filaments, thereby transporting its cargo along polarized actin cables (By similarity). {ECO:0000250}.	XI-F XIF At2g31900 F20M17.6
F4IRW0	cellular organisms, Eukaryota, Viridiplantae, Streptophyta, Streptophytina, Embryophyta, Tracheophyta, Euphyllophyta, Spermatophyta, Magnoliophyta, Mesangiospermae, eudicotyledons, Gunneridae, Pentapetalae, rosids, malvids, Brassicales, Brassicaceae, Camelineae, Arabidopsis, Arabidopsis thaliana (Mouse-ear cress)	2759	FUNCTION: Serine/threonine protein kinase involved in autophagy. The ATG1-ATG13 protein kinase complex regulates downstream events required for autophagosome enclosure and/or vacuolar delivery. {ECO:0000250|UniProtKB:Q94C95}.	ATG1C At2g37840
F4IUX6	cellular organisms, Eukaryota, Viridiplantae, Streptophyta, Streptophytina, Embryophyta, Tracheophyta, Euphyllophyta, Spermatophyta, Magnoliophyta, Mesangiospermae, eudicotyledons, Gunneridae, Pentapetalae, rosids, malvids, Brassicales, Brassicaceae, Camelineae, Arabidopsis, Arabidopsis thaliana (Mouse-ear cress)	2759	FUNCTION: Recruited by UPF3 associated with the EJC core at the cytoplasmic side of the nuclear envelope and the subsequent formation of an UPF1-UPF2-UPF3 surveillance complex (including UPF1 bound to release factors at the stalled ribosome) is believed to activate NMD. In cooperation with UPF3 stimulates both ATPase and RNA helicase activities of UPF1. Binds spliced mRNA (By similarity). Involve…	UPF2 At2g39260 T16B24.10
F4IUY8	cellular organisms, Eukaryota, Viridiplantae, Streptophyta, Streptophytina, Embryophyta, Tracheophyta, Euphyllophyta, Spermatophyta, Magnoliophyta, Mesangiospermae, eudicotyledons, Gunneridae, Pentapetalae, rosids, malvids, Brassicales, Brassicaceae, Camelineae, Arabidopsis, Arabidopsis thaliana (Mouse-ear cress)	2759	FUNCTION: Component of the TREX-2 complex (transcription and export complex 2), a muliprotein complex that functions in docking export-competent ribonucleoprotein particles (mRNPs) to the nuclear entrance of the nuclear pore complex (nuclear basket). TREX-2 participates in mRNA export and accurate chromatin positioning in the nucleus by tethering genes to the nuclear periphery (PubMed:19843313). …	SAC3A At2g39340 T16B24.2
F4IV45	cellular organisms, Eukaryota, Viridiplantae, Streptophyta, Streptophytina, Embryophyta, Tracheophyta, Euphyllophyta, Spermatophyta, Magnoliophyta, Mesangiospermae, eudicotyledons, Gunneridae, Pentapetalae, rosids, malvids, Brassicales, Brassicaceae, Camelineae, Arabidopsis, Arabidopsis thaliana (Mouse-ear cress)	2759	FUNCTION: Probable helicase-like transcription factor. {ECO:0000250|UniProtKB:Q9LHE4}.	CHR10 ASG3 At2g44980
F4IV66	cellular organisms, Eukaryota, Viridiplantae, Streptophyta, Streptophytina, Embryophyta, Tracheophyta, Euphyllophyta, Spermatophyta, Magnoliophyta, Mesangiospermae, eudicotyledons, Gunneridae, Pentapetalae, rosids, malvids, Brassicales, Brassicaceae, Camelineae, Arabidopsis, Arabidopsis thaliana (Mouse-ear cress)	2759	FUNCTION: Involved in intercistronic processing of primary transcripts from chloroplast operons. The endonucleolytic activity of the enzyme depends on the number of phosphates at the 5' end, is inhibited by structured RNA, and preferentially cleaves A/U-rich sequences. {ECO:0000269|PubMed:18441049, ECO:0000269|PubMed:18515828, ECO:0000269|PubMed:21105931}.	RNE RNEE/G At2g04270 T23O15.10
F4IVL6	cellular organisms, Eukaryota, Viridiplantae, Streptophyta, Streptophytina, Embryophyta, Tracheophyta, Euphyllophyta, Spermatophyta, Magnoliophyta, Mesangiospermae, eudicotyledons, Gunneridae, Pentapetalae, rosids, malvids, Brassicales, Brassicaceae, Camelineae, Arabidopsis, Arabidopsis thaliana (Mouse-ear cress)	2759	FUNCTION: Required for endosome formation, vacuolar protein sorting and determination of the embryo growth axis. Necessary for the transport of proteins into protein storage vacuoles (PSVs). Participates in vesicle trafficking from the endosome to the central vacuole. Involved in the regulation of shoot phototropism and gravitropism, probably through the positioning of specialized amyloplasts (st…	GRV2 GFS2 KAM2 At2g26890 F12C20.7
F4IXE7	cellular organisms, Eukaryota, Viridiplantae, Streptophyta, Streptophytina, Embryophyta, Tracheophyta, Euphyllophyta, Spermatophyta, Magnoliophyta, Mesangiospermae, eudicotyledons, Gunneridae, Pentapetalae, rosids, malvids, Brassicales, Brassicaceae, Camelineae, Arabidopsis, Arabidopsis thaliana (Mouse-ear cress)	2759	FUNCTION: Histone H3 acetyltransferase that binds methylated DNA at chromatin sites lacking histone H3K4 di- or trimethylation and catalyzes H3K18 and H3K23 acetylation (PubMed:22733760, PubMed:22700931). Prevents the transcriptional silencing of transgenes and of some endogenous genes (PubMed:22733760, PubMed:22700931). Requires the presence of IDM2 for efficient H3K18 acetylation, but not for H…	IDM1 ROS4 At3g14980 K15M2.12
F4IXW2	cellular organisms, Eukaryota, Viridiplantae, Streptophyta, Streptophytina, Embryophyta, Tracheophyta, Euphyllophyta, Spermatophyta, Magnoliophyta, Mesangiospermae, eudicotyledons, Gunneridae, Pentapetalae, rosids, malvids, Brassicales, Brassicaceae, Camelineae, Arabidopsis, Arabidopsis thaliana (Mouse-ear cress)	2759	FUNCTION: Activates the ARF proteins by exchanging bound GDP for free GTP. Plays a role in vesicular protein sorting. Acts as the major regulator of early endosomal vesicle trafficking but is also involved in the endocytosis process. Target of hopM1, a conserved Pseudomonas syringae virulence protein that directs the protein to its own proteasome-mediated degradation. Plays a broad role in PAMP-t…	BIG5 ATMIN7 BEN1 At3g43300 F7K15_150
F4IYF8	cellular organisms, Eukaryota, Viridiplantae, Streptophyta, Streptophytina, Embryophyta, Tracheophyta, Euphyllophyta, Spermatophyta, Magnoliophyta, Mesangiospermae, eudicotyledons, Gunneridae, Pentapetalae, rosids, malvids, Brassicales, Brassicaceae, Camelineae, Arabidopsis, Arabidopsis thaliana (Mouse-ear cress)	2759		At3g02760 F13E7.30
F4IYM4	cellular organisms, Eukaryota, Viridiplantae, Streptophyta, Streptophytina, Embryophyta, Tracheophyta, Euphyllophyta, Spermatophyta, Magnoliophyta, Mesangiospermae, eudicotyledons, Gunneridae, Pentapetalae, rosids, malvids, Brassicales, Brassicaceae, Camelineae, Arabidopsis, Arabidopsis thaliana (Mouse-ear cress)	2759	FUNCTION: Required for exine pattern formation during pollen development, especially for primexine deposition. {ECO:0000269|PubMed:11743117}.	DEX1 At3g09090 MZB10.12
F4J117	cellular organisms, Eukaryota, Viridiplantae, Streptophyta, Streptophytina, Embryophyta, Tracheophyta, Euphyllophyta, Spermatophyta, Magnoliophyta, Mesangiospermae, eudicotyledons, Gunneridae, Pentapetalae, rosids, malvids, Brassicales, Brassicaceae, Camelineae, Arabidopsis, Arabidopsis thaliana (Mouse-ear cress)	2759	FUNCTION: Starch granule-associated phosphoglucan phosphatase involved in the control of starch accumulation. Participates in the regulation of the initial steps of starch degradation at the granule surface. May release a different set of phosphate groups from those removed by DSP4. {ECO:0000269|PubMed:20018601}.	LSF1 PTPKIS2 At3g01510 F4P13.6
F4J2K2	cellular organisms, Eukaryota, Viridiplantae, Streptophyta, Streptophytina, Embryophyta, Tracheophyta, Euphyllophyta, Spermatophyta, Magnoliophyta, Mesangiospermae, eudicotyledons, Gunneridae, Pentapetalae, rosids, malvids, Brassicales, Brassicaceae, Camelineae, Arabidopsis, Arabidopsis thaliana (Mouse-ear cress)	2759	FUNCTION: Catalyzes conversion of folates to polyglutamate derivatives allowing concentration of folate compounds in the cell and the intracellular retention of these cofactors, which are important substrates for most of the folate-dependent enzymes that are involved in one-carbon transfer reactions involved in purine, pyrimidine and amino acid synthesis. Essential for organellar and whole-plant …	FPGS2 ATDFC DFC FPGS3 FPGSC At3g10160 T22K18.1
F4J2U9	cellular organisms, Eukaryota, Viridiplantae, Streptophyta, Streptophytina, Embryophyta, Tracheophyta, Euphyllophyta, Spermatophyta, Magnoliophyta, Mesangiospermae, eudicotyledons, Gunneridae, Pentapetalae, rosids, malvids, Brassicales, Brassicaceae, Camelineae, Arabidopsis, Arabidopsis thaliana (Mouse-ear cress)	2759	FUNCTION: Binds specific group II introns in chloroplasts and facilitates their splicing. Acts on subgroup IIB introns. The substrates of the subgroup IIB also require the CRM domain proteins CAF1 or CAF2, with a simultaneous binding of CFM3A and CAF1 or CAF2. Required for seed development. May influence the biogenesis of the mitochondrial small ribosomal subunit. {ECO:0000269|PubMed:18799595}.	CFM3A At3g23070 MXC7.10
F4J3G5	cellular organisms, Eukaryota, Viridiplantae, Streptophyta, Streptophytina, Embryophyta, Tracheophyta, Euphyllophyta, Spermatophyta, Magnoliophyta, Mesangiospermae, eudicotyledons, Gunneridae, Pentapetalae, rosids, malvids, Brassicales, Brassicaceae, Camelineae, Arabidopsis, Arabidopsis thaliana (Mouse-ear cress)	2759	FUNCTION: Protease involved in the C-terminal processing of the chloroplastic D1 protein of photosystem II. This proteolytic processing is necessary to allow the light-driven assembly of the tetranuclear manganese cluster, which is responsible for photosynthetic water oxidation. {ECO:0000250|UniProtKB:O04073}.	CTPA3 At3g57680 F15B8.130
F4J3N2	cellular organisms, Eukaryota, Viridiplantae, Streptophyta, Streptophytina, Embryophyta, Tracheophyta, Euphyllophyta, Spermatophyta, Magnoliophyta, Mesangiospermae, eudicotyledons, Gunneridae, Pentapetalae, rosids, malvids, Brassicales, Brassicaceae, Camelineae, Arabidopsis, Arabidopsis thaliana (Mouse-ear cress)	2759	FUNCTION: Required for plastid development during embryogenesis (PubMed:24964212). Might be involved in chaperone functions or play a structural role in the thylakoid FtsH complex (Probable). {ECO:0000269|PubMed:24964212, ECO:0000305}.	FTSHI5 EMB2458 At3g04340 T6K12.4
F4J3T8	cellular organisms, Eukaryota, Viridiplantae, Streptophyta, Streptophytina, Embryophyta, Tracheophyta, Euphyllophyta, Spermatophyta, Magnoliophyta, Mesangiospermae, eudicotyledons, Gunneridae, Pentapetalae, rosids, malvids, Brassicales, Brassicaceae, Camelineae, Arabidopsis, Arabidopsis thaliana (Mouse-ear cress)	2759	FUNCTION: Phosphatase with phosphoinositide 3'-phosphatase activity that can use phosphatidylinositol-3-phosphate (PtdIns3P) and phosphatidylinositol-3,5-diphosphate (PtdIns3,5P(2)) as substrates and produces phosphatidylinositol-5-phosphate (PtdIns5P); participates in pathway(s) that transfer gene regulatory signals to the nucleus. Required for recovery after water deprivation, via the accumulat…	MTM1 At3g10550 F13M14.17 F18K10.13
F4J4C8	cellular organisms, Eukaryota, Viridiplantae, Streptophyta, Streptophytina, Embryophyta, Tracheophyta, Euphyllophyta, Spermatophyta, Magnoliophyta, Mesangiospermae, eudicotyledons, Gunneridae, Pentapetalae, rosids, malvids, Brassicales, Brassicaceae, Camelineae, Arabidopsis, Arabidopsis thaliana (Mouse-ear cress)	2759	FUNCTION: Essential for pollen development. Involved in protein N-glycosylation in the endoplasmic reticulum (ER), especially in the female gametophyte. Mediates pollen tube (PT) reception in synergids through protein glycosylation. {ECO:0000269|PubMed:25919390}.	EVN At3g45040 F14D17.110
F4J4N3	cellular organisms, Eukaryota, Viridiplantae, Streptophyta, Streptophytina, Embryophyta, Tracheophyta, Euphyllophyta, Spermatophyta, Magnoliophyta, Mesangiospermae, eudicotyledons, Gunneridae, Pentapetalae, rosids, malvids, Brassicales, Brassicaceae, Camelineae, Arabidopsis, Arabidopsis thaliana (Mouse-ear cress)	2759	FUNCTION: Dirigent proteins impart stereoselectivity on the phenoxy radical-coupling reaction, yielding optically active lignans from two molecules of coniferyl alcohol in the biosynthesis of lignans, flavonolignans, and alkaloids and thus plays a central role in plant secondary metabolism. {ECO:0000250}.	DIR17 At3g58090 T10K17.300
F4HYG2	cellular organisms, Eukaryota, Viridiplantae, Streptophyta, Streptophytina, Embryophyta, Tracheophyta, Euphyllophyta, Spermatophyta, Magnoliophyta, Mesangiospermae, eudicotyledons, Gunneridae, Pentapetalae, rosids, malvids, Brassicales, Brassicaceae, Camelineae, Arabidopsis, Arabidopsis thaliana (Mouse-ear cress)	2759		IRE3 At1g48490 T1N15.10
F4J6F6	cellular organisms, Eukaryota, Viridiplantae, Streptophyta, Streptophytina, Embryophyta, Tracheophyta, Euphyllophyta, Spermatophyta, Magnoliophyta, Mesangiospermae, eudicotyledons, Gunneridae, Pentapetalae, rosids, malvids, Brassicales, Brassicaceae, Camelineae, Arabidopsis, Arabidopsis thaliana (Mouse-ear cress)	2759	FUNCTION: May be involved in root hair elongation. {ECO:0000303|PubMed:12000677}.	IREH1 At3g17850 MEB5.7
F4J7T3	cellular organisms, Eukaryota, Viridiplantae, Streptophyta, Streptophytina, Embryophyta, Tracheophyta, Euphyllophyta, Spermatophyta, Magnoliophyta, Mesangiospermae, eudicotyledons, Gunneridae, Pentapetalae, rosids, malvids, Brassicales, Brassicaceae, Camelineae, Arabidopsis, Arabidopsis thaliana (Mouse-ear cress)	2759	FUNCTION: Component of the NuA4 histone acetyltransferase complex which is involved in transcriptional activation of selected genes principally by acetylation of nucleosomal histone H4 and H2A. {ECO:0000269|Ref.3}.	EAF1A At3g24880 K7P8.17
F4J7T2	cellular organisms, Eukaryota, Viridiplantae, Streptophyta, Streptophytina, Embryophyta, Tracheophyta, Euphyllophyta, Spermatophyta, Magnoliophyta, Mesangiospermae, eudicotyledons, Gunneridae, Pentapetalae, rosids, malvids, Brassicales, Brassicaceae, Camelineae, Arabidopsis, Arabidopsis thaliana (Mouse-ear cress)	2759	FUNCTION: Component of the NuA4 histone acetyltransferase complex which is involved in transcriptional activation of selected genes principally by acetylation of nucleosomal histone H4 and H2A. {ECO:0000269|Ref.3}.	EAF1B At3g24870 K7P8.16
F4J8D3	cellular organisms, Eukaryota, Viridiplantae, Streptophyta, Streptophytina, Embryophyta, Tracheophyta, Euphyllophyta, Spermatophyta, Magnoliophyta, Mesangiospermae, eudicotyledons, Gunneridae, Pentapetalae, rosids, malvids, Brassicales, Brassicaceae, Camelineae, Arabidopsis, Arabidopsis thaliana (Mouse-ear cress)	2759	FUNCTION: Functions in vesicle-trafficking events required for site-specific cell wall modifications during pollen germination and for anchoring of the cell plate to the mother wall at the correct cortical position. {ECO:0000269|PubMed:17189342}.	TPLATE T22 At3g01780 F28J7.11 F4P13.33
F4J8K6	cellular organisms, Eukaryota, Viridiplantae, Streptophyta, Streptophytina, Embryophyta, Tracheophyta, Euphyllophyta, Spermatophyta, Magnoliophyta, Mesangiospermae, eudicotyledons, Gunneridae, Pentapetalae, rosids, malvids, Brassicales, Brassicaceae, Camelineae, Arabidopsis, Arabidopsis thaliana (Mouse-ear cress)	2759	FUNCTION: Involved in the biogenesis of ribosomal RNA (rRNA). Required for the formation of 5.8S rRNA. Required for normal development of female gametophytes. {ECO:0000269|PubMed:23382868}.	RRP5 At3g11964 F26K24.26 T21B14.19
F4J8V5	cellular organisms, Eukaryota, Viridiplantae, Streptophyta, Streptophytina, Embryophyta, Tracheophyta, Euphyllophyta, Spermatophyta, Magnoliophyta, Mesangiospermae, eudicotyledons, Gunneridae, Pentapetalae, rosids, malvids, Brassicales, Brassicaceae, Camelineae, Arabidopsis, Arabidopsis thaliana (Mouse-ear cress)	2759	FUNCTION: Involved in autophagy in a nutritional condition dependent manner. The ATG1-ATG13 protein kinase complex regulates downstream events required for autophagosome enclosure and/or vacuolar delivery. Becomes a target of autophagy under nutrient starvation (By similarity). Connects autophagy to plant nutritional status (PubMed:21984698). {ECO:0000250|UniProtKB:Q9SCK0, ECO:0000269|PubMed:2198…	ATG13B At3g18770 MVE11.13
F4J9M5	cellular organisms, Eukaryota, Viridiplantae, Streptophyta, Streptophytina, Embryophyta, Tracheophyta, Euphyllophyta, Spermatophyta, Magnoliophyta, Mesangiospermae, eudicotyledons, Gunneridae, Pentapetalae, rosids, malvids, Brassicales, Brassicaceae, Camelineae, Arabidopsis, Arabidopsis thaliana (Mouse-ear cress)	2759	FUNCTION: Probable chromatin-remodeling factor that is functionally redundant with CHR23 in root and shoot stem cell initiation, and root apical meristem (RAM) and shoot apical meristem (SAM) maintenance. Plays an important role in mediating the temporary plant growth arrest induced upon perception of stress (PubMed:17605754, PubMed:23062007). May promote seed maturation and repress initiation of…	CHR12 MINU1 At3g06010 F2O10.3
Q93ZG9	cellular organisms, Eukaryota, Viridiplantae, Streptophyta, Streptophytina, Embryophyta, Tracheophyta, Euphyllophyta, Spermatophyta, Magnoliophyta, Mesangiospermae, eudicotyledons, Gunneridae, Pentapetalae, rosids, malvids, Brassicales, Brassicaceae, Camelineae, Arabidopsis, Arabidopsis thaliana (Mouse-ear cress)	2759	FUNCTION: PPIases accelerate the folding of proteins. It catalyzes the cis-trans isomerization of proline imidic peptide bonds in oligopeptides (By similarity). Histone chaperone possibly involved in H3/H4 deposition to the nucleosome. Associates with 18S rDNA chromatin and negatively regulates the level of its expression. {ECO:0000250, ECO:0000269|PubMed:20142844}.	FKBP53 At4g25340 T30C3_20
F4JAA5	cellular organisms, Eukaryota, Viridiplantae, Streptophyta, Streptophytina, Embryophyta, Tracheophyta, Euphyllophyta, Spermatophyta, Magnoliophyta, Mesangiospermae, eudicotyledons, Gunneridae, Pentapetalae, rosids, malvids, Brassicales, Brassicaceae, Camelineae, Arabidopsis, Arabidopsis thaliana (Mouse-ear cress)	2759	FUNCTION: Component of the SKI complex which is thought to be involved in exosome-mediated RNA decay and associates with transcriptionally active genes in a manner dependent on PAF1 complex (PAF1C) (PubMed:22511887). Involved in the regulation of potassium deprivation stress response (PubMed:21535471). {ECO:0000269|PubMed:21535471, ECO:0000269|PubMed:22511887}.	SKI2 HELPS At3g46960 F13I12.10 T6H20.10
F4JAU2	cellular organisms, Eukaryota, Viridiplantae, Streptophyta, Streptophytina, Embryophyta, Tracheophyta, Euphyllophyta, Spermatophyta, Magnoliophyta, Mesangiospermae, eudicotyledons, Gunneridae, Pentapetalae, rosids, malvids, Brassicales, Brassicaceae, Camelineae, Arabidopsis, Arabidopsis thaliana (Mouse-ear cress)	2759	FUNCTION: Component of the TREX-2 complex (transcription and export complex 2), a muliprotein complex that functions in docking export-competent ribonucleoprotein particles (mRNPs) to the nuclear entrance of the nuclear pore complex (nuclear basket). TREX-2 participates in mRNA export and accurate chromatin positioning in the nucleus by tethering genes to the nuclear periphery (PubMed:19843313). …	SAC3B At3g06290 F28L1.23
F4JC97	cellular organisms, Eukaryota, Viridiplantae, Streptophyta, Streptophytina, Embryophyta, Tracheophyta, Euphyllophyta, Spermatophyta, Magnoliophyta, Mesangiospermae, eudicotyledons, Gunneridae, Pentapetalae, rosids, malvids, Brassicales, Brassicaceae, Camelineae, Arabidopsis, Arabidopsis thaliana (Mouse-ear cress)	2759	FUNCTION: Associated component of the proteasome that specifically recognizes acetylated histones and promotes ATP- and ubiquitin-independent degradation of core histones during DNA damage response. Recognizes and binds acetylated histones via its bromodomain-like (BRDL) region and activates the proteasome by opening the gated channel for substrate entry. Binds to the core proteasome via its C-te…	PA200 At3g13330 MDC11.16
F4JD14	cellular organisms, Eukaryota, Viridiplantae, Streptophyta, Streptophytina, Embryophyta, Tracheophyta, Euphyllophyta, Spermatophyta, Magnoliophyta, Mesangiospermae, eudicotyledons, Gunneridae, Pentapetalae, rosids, malvids, Brassicales, Brassicaceae, Camelineae, Arabidopsis, Arabidopsis thaliana (Mouse-ear cress)	2759	FUNCTION: May act as a negative factor in protein storage vacuole (PSV) trafficking regulation and plant effector triggered immunity (ETI). Negatively regulated upon interaction with GSF12, and also probably by BCHB. Required for ETI, but not for cell death. {ECO:0000269|PubMed:25618824}.	BCHC1 At3g60920 T27I15.10
F4JF21	cellular organisms, Eukaryota, Viridiplantae, Streptophyta, Streptophytina, Embryophyta, Tracheophyta, Euphyllophyta, Spermatophyta, Magnoliophyta, Mesangiospermae, eudicotyledons, Gunneridae, Pentapetalae, rosids, malvids, Brassicales, Brassicaceae, Camelineae, Arabidopsis, Arabidopsis thaliana (Mouse-ear cress)	2759		PTAC10 PAP3 PDE312 TAC10 At3g48500 T29H11_270 T8P19.10
F4JGZ1	cellular organisms, Eukaryota, Viridiplantae, Streptophyta, Streptophytina, Embryophyta, Tracheophyta, Euphyllophyta, Spermatophyta, Magnoliophyta, Mesangiospermae, eudicotyledons, Gunneridae, Pentapetalae, rosids, malvids, Brassicales, Brassicaceae, Camelineae, Arabidopsis, Arabidopsis thaliana (Mouse-ear cress)	2759	FUNCTION: Component of the Mediator complex, a coactivator involved in the regulated transcription of nearly all RNA polymerase II-dependent genes. Mediator functions as a bridge to convey information from gene-specific regulatory proteins to the basal RNA polymerase II transcription machinery. The Mediator complex, having a compact conformation in its free form, is recruited to promoters by dire…	MED16 MED16_1 SFR6 At4g04920 T1J1.2
F4JHA2	cellular organisms, Eukaryota, Viridiplantae, Streptophyta, Streptophytina, Embryophyta, Tracheophyta, Euphyllophyta, Spermatophyta, Magnoliophyta, Mesangiospermae, eudicotyledons, Gunneridae, Pentapetalae, rosids, malvids, Brassicales, Brassicaceae, Camelineae, Arabidopsis, Arabidopsis thaliana (Mouse-ear cress)	2759	FUNCTION: May be involved in a rapid plant ppGpp (guanosine 3'-diphosphate 5'-diphosphate)-mediated response to pathogens and other stresses (By similarity). Unable to functionally complement E.coli relA mutants. {ECO:0000250, ECO:0000269|PubMed:18535838}.	RSH1 At4g02260 T2H3.10
F4JHH5	cellular organisms, Eukaryota, Viridiplantae, Streptophyta, Streptophytina, Embryophyta, Tracheophyta, Euphyllophyta, Spermatophyta, Magnoliophyta, Mesangiospermae, eudicotyledons, Gunneridae, Pentapetalae, rosids, malvids, Brassicales, Brassicaceae, Camelineae, Arabidopsis, Arabidopsis thaliana (Mouse-ear cress)	2759	FUNCTION: Component of the exocyst complex involved in the docking of exocytic vesicles with fusion sites on the plasma membrane during regulated or polarized secretion. Involved in polarized cell growth and organ morphogenesis. During cytokinesis, involved in cell plate initiation, cell plate maturation and formation of new primary cell wall. {ECO:0000269|PubMed:20870962}.	SEC15B At4g02350 T14P8.16
F4JI44	cellular organisms, Eukaryota, Viridiplantae, Streptophyta, Streptophytina, Embryophyta, Tracheophyta, Euphyllophyta, Spermatophyta, Magnoliophyta, Mesangiospermae, eudicotyledons, Gunneridae, Pentapetalae, rosids, malvids, Brassicales, Brassicaceae, Camelineae, Arabidopsis, Arabidopsis thaliana (Mouse-ear cress)	2759	FUNCTION: Regulates COOLAIR, a set of antisense transcripts originating from the 3' end of FLOWERING LOCUS C (FLC). Associates with single-stranded DNA that is part of an RNA-DNA hybrid, or R-loop, that covers the COOLAIR promoter. R-loop stabilization mediated by NDX inhibits COOLAIR transcription, which in turn modifies FLC expression. {ECO:0000269|PubMed:23641115}.	NDX At4g03090 F4C21.1 T4I9.3
F4JKH6	cellular organisms, Eukaryota, Viridiplantae, Streptophyta, Streptophytina, Embryophyta, Tracheophyta, Euphyllophyta, Spermatophyta, Magnoliophyta, Mesangiospermae, eudicotyledons, Gunneridae, Pentapetalae, rosids, malvids, Brassicales, Brassicaceae, Camelineae, Arabidopsis, Arabidopsis thaliana (Mouse-ear cress)	2759	FUNCTION: Negatively regulates meristematic tissue proliferation by integrating developmental signals with carbon source availability. May act as the scaffold of a protein complex, which sequesters key factors that are required for the G2 to M transition in meristematic tissues. {ECO:0000269|PubMed:21185286}.	TSS At4g28080 T13J8.190
F4JKK0	cellular organisms, Eukaryota, Viridiplantae, Streptophyta, Streptophytina, Embryophyta, Tracheophyta, Euphyllophyta, Spermatophyta, Magnoliophyta, Mesangiospermae, eudicotyledons, Gunneridae, Pentapetalae, rosids, malvids, Brassicales, Brassicaceae, Camelineae, Arabidopsis, Arabidopsis thaliana (Mouse-ear cress)	2759	FUNCTION: Probable E3 ubiquitin ligase acting as a positive post-transcriptional regulator of 3-hydroxy-3-methylglutaryl-coenzyme A reductase activity. Might be involved in the quality control that degrades misfolded proteins (By similarity). {ECO:0000250, ECO:0000269|PubMed:22635115, ECO:0000269|PubMed:23404890}.	SUD1 CER9 At4g34100 F28A23.140
F4JLK2	cellular organisms, Eukaryota, Viridiplantae, Streptophyta, Streptophytina, Embryophyta, Tracheophyta, Euphyllophyta, Spermatophyta, Magnoliophyta, Mesangiospermae, eudicotyledons, Gunneridae, Pentapetalae, rosids, malvids, Brassicales, Brassicaceae, Camelineae, Arabidopsis, Arabidopsis thaliana (Mouse-ear cress)	2759	FUNCTION: Plays a role in photosynthetic sucrose synthesis by catalyzing the rate-limiting step of sucrose biosynthesis from UDP-glucose and fructose- 6-phosphate. Involved in the regulation of carbon partitioning in the leaves of plants. May regulate the synthesis of sucrose and therefore play a major role as a limiting factor in the export of photoassimilates out of the leaf. Plays a role for s…	SPS4 SPSC At4g10120 F28M11.40
F4JLS1	cellular organisms, Eukaryota, Viridiplantae, Streptophyta, Streptophytina, Embryophyta, Tracheophyta, Euphyllophyta, Spermatophyta, Magnoliophyta, Mesangiospermae, eudicotyledons, Gunneridae, Pentapetalae, rosids, malvids, Brassicales, Brassicaceae, Camelineae, Arabidopsis, Arabidopsis thaliana (Mouse-ear cress)	2759	FUNCTION: Probable histone demethylase that reduces the levels of histone H3 'Lys-4' methylation in chromatin. {ECO:0000269|PubMed:17921315}.	LDL3 At4g16310/At4g16320 dl4185w/dl4190w FCAALL.342/ FCAALL.344
F4JMI5	cellular organisms, Eukaryota, Viridiplantae, Streptophyta, Streptophytina, Embryophyta, Tracheophyta, Euphyllophyta, Spermatophyta, Magnoliophyta, Mesangiospermae, eudicotyledons, Gunneridae, Pentapetalae, rosids, malvids, Brassicales, Brassicaceae, Camelineae, Arabidopsis, Arabidopsis thaliana (Mouse-ear cress)	2759		PGSIP7 At4g16600 dl4325w FCAALL.404
F4JSZ5	cellular organisms, Eukaryota, Viridiplantae, Streptophyta, Streptophytina, Embryophyta, Tracheophyta, Euphyllophyta, Spermatophyta, Magnoliophyta, Mesangiospermae, eudicotyledons, Gunneridae, Pentapetalae, rosids, malvids, Brassicales, Brassicaceae, Camelineae, Arabidopsis, Arabidopsis thaliana (Mouse-ear cress)	2759	FUNCTION: Activates the ARF proteins by exchanging bound GDP for free GTP. Plays a role in vesicular protein sorting (By similarity). {ECO:0000250}.	BIG1 At4g38200 F20D10.320
F4JN26	cellular organisms, Eukaryota, Viridiplantae, Streptophyta, Streptophytina, Embryophyta, Tracheophyta, Euphyllophyta, Spermatophyta, Magnoliophyta, Mesangiospermae, eudicotyledons, Gunneridae, Pentapetalae, rosids, malvids, Brassicales, Brassicaceae, Camelineae, Arabidopsis, Arabidopsis thaliana (Mouse-ear cress)	2759	FUNCTION: Involved in DNA mismatch repair (MMR), correcting insertion-deletion loops (IDLs) resulting from DNA replication, DNA damage or from recombination events between non-identical sequences during meiosis. Component of the MutLbeta heterodimer, which probably forms a ternary complex with the MutSbeta heterodimer that initially recognizes the DNA mismatches. This complex is thought to be res…	MLH3 At4g35520 F8D20.30
F4JN35	cellular organisms, Eukaryota, Viridiplantae, Streptophyta, Streptophytina, Embryophyta, Tracheophyta, Euphyllophyta, Spermatophyta, Magnoliophyta, Mesangiospermae, eudicotyledons, Gunneridae, Pentapetalae, rosids, malvids, Brassicales, Brassicaceae, Camelineae, Arabidopsis, Arabidopsis thaliana (Mouse-ear cress)	2759	FUNCTION: Transcriptional activator activated by proteolytic cleavage through regulated intramembrane proteolysis (RIP) (PubMed:18443413, PubMed:24329768). Calmodulin-regulated transcriptional repressor. Binds several synthetic promoters with randomly selected binding sites (PubMed:17947243). Functions synergistically with SNI1 as negative regulator of pathogen-induced PR1 expression and basal re…	NTL9 CBNAC At4g35580 F8D20.90
F4JP46	cellular organisms, Eukaryota, Viridiplantae, Streptophyta, Streptophytina, Embryophyta, Tracheophyta, Euphyllophyta, Spermatophyta, Magnoliophyta, Mesangiospermae, eudicotyledons, Gunneridae, Pentapetalae, rosids, malvids, Brassicales, Brassicaceae, Camelineae, Arabidopsis, Arabidopsis thaliana (Mouse-ear cress)	2759	FUNCTION: Deformylase involved in photorespiration. Prevents excessive accumulation of 5-formyl tetrahydrofolate (THF), a potent inhibitor of the Gly decarboxylase/Ser hydroxymethyltransferase complex. {ECO:0000269|PubMed:18628352}.	PURU2 At4g17360 dl4715c FCAALL.417
F4JQZ3	cellular organisms, Eukaryota, Viridiplantae, Streptophyta, Streptophytina, Embryophyta, Tracheophyta, Euphyllophyta, Spermatophyta, Magnoliophyta, Mesangiospermae, eudicotyledons, Gunneridae, Pentapetalae, rosids, malvids, Brassicales, Brassicaceae, Camelineae, Arabidopsis, Arabidopsis thaliana (Mouse-ear cress)	2759	FUNCTION: Acts as a GTPase activator for the Rac-type GTPase by converting it to an inactive GDP-bound state. Maintains the global inactivation of ARAC11/ROP1 at the apex in pollen tubes in order to regulate the polar cell growth. {ECO:0000269|PubMed:19108776}.	REN1 At4g24580 F22K18.2200
F4JRF5	cellular organisms, Eukaryota, Viridiplantae, Streptophyta, Streptophytina, Embryophyta, Tracheophyta, Euphyllophyta, Spermatophyta, Magnoliophyta, Mesangiospermae, eudicotyledons, Gunneridae, Pentapetalae, rosids, malvids, Brassicales, Brassicaceae, Camelineae, Arabidopsis, Arabidopsis thaliana (Mouse-ear cress)	2759	FUNCTION: Transcriptional regulator required for the maintenance of the plant vegetative phase. May prevent the early activation of the vegetative-to-reproductive transition by regulating key genes that contribute to flower timing. {ECO:0000250|UniProtKB:F4HY56}.	RLT3 At4g12750 T20K18.100
F4JRP0	cellular organisms, Eukaryota, Viridiplantae, Streptophyta, Streptophytina, Embryophyta, Tracheophyta, Euphyllophyta, Spermatophyta, Magnoliophyta, Mesangiospermae, eudicotyledons, Gunneridae, Pentapetalae, rosids, malvids, Brassicales, Brassicaceae, Camelineae, Arabidopsis, Arabidopsis thaliana (Mouse-ear cress)	2759		At4g18820 F28A21.230
F4JS25	cellular organisms, Eukaryota, Viridiplantae, Streptophyta, Streptophytina, Embryophyta, Tracheophyta, Euphyllophyta, Spermatophyta, Magnoliophyta, Mesangiospermae, eudicotyledons, Gunneridae, Pentapetalae, rosids, malvids, Brassicales, Brassicaceae, Camelineae, Arabidopsis, Arabidopsis thaliana (Mouse-ear cress)	2759	FUNCTION: Negative regulator of effector-triggered immunity associated with the EDS1 resistance pathway (PubMed:15469494, PubMed:18774967, PubMed:19649196, PubMed:19525323, PubMed:20862316, PubMed:21079790). May localize its interactors to a microsomal membrane (PubMed:22158819). May therefore negatively regulate RPS4 and SNC1 translocation to the nucleus (PubMed:21079790). Contributes to the reg…	SRFR1 SNC5 At4g37460 F6G17.110
F4JSH1	cellular organisms, Eukaryota, Viridiplantae, Streptophyta, Streptophytina, Embryophyta, Tracheophyta, Euphyllophyta, Spermatophyta, Magnoliophyta, Mesangiospermae, eudicotyledons, Gunneridae, Pentapetalae, rosids, malvids, Brassicales, Brassicaceae, Camelineae, Arabidopsis, Arabidopsis thaliana (Mouse-ear cress)	2759	FUNCTION: Catalyzes the hydrolysis of phosphoanhydride bonds of nucleoside tri- and di-phosphates (By similarity). Involved in the regulation of pollen and anther development. {ECO:0000250, ECO:0000269|Ref.1}.	APY7 At4g19180 T18B16.150
F4JT76	cellular organisms, Eukaryota, Viridiplantae, Streptophyta, Streptophytina, Embryophyta, Tracheophyta, Euphyllophyta, Spermatophyta, Magnoliophyta, Mesangiospermae, eudicotyledons, Gunneridae, Pentapetalae, rosids, malvids, Brassicales, Brassicaceae, Camelineae, Arabidopsis, Arabidopsis thaliana (Mouse-ear cress)	2759	FUNCTION: Acts as component of the GARP complex that is involved in retrograde transport from early and late endosomes to the trans-Golgi network (TGN). The GARP complex facilitates tethering as well as SNARE complex assembly at the Golgi (By similarity). Probably involved in pollen tube elongation and other polar growth. {ECO:0000250, ECO:0000269|PubMed:18583349}.	VPS54 At4g19490 F24J7.50
F4JTN2	cellular organisms, Eukaryota, Viridiplantae, Streptophyta, Streptophytina, Embryophyta, Tracheophyta, Euphyllophyta, Spermatophyta, Magnoliophyta, Mesangiospermae, eudicotyledons, Gunneridae, Pentapetalae, rosids, malvids, Brassicales, Brassicaceae, Camelineae, Arabidopsis, Arabidopsis thaliana (Mouse-ear cress)	2759	FUNCTION: Required for programmed cell death (PCD) associated with hypersensitive response (HR). Involved both in the induction of EDS1/PAD4 mediated HR and in accelerated cell death in the acd11 mutant. Not required for HR induction elicited through pathways exclusively dependent on CC-NB-LRR resistance proteins. {ECO:0000269|PubMed:20830211}.	LAZ1 At4g38360 F22I13.130
F4JUU5	cellular organisms, Eukaryota, Viridiplantae, Streptophyta, Streptophytina, Embryophyta, Tracheophyta, Euphyllophyta, Spermatophyta, Magnoliophyta, Mesangiospermae, eudicotyledons, Gunneridae, Pentapetalae, rosids, malvids, Brassicales, Brassicaceae, Camelineae, Arabidopsis, Arabidopsis thaliana (Mouse-ear cress)	2759	FUNCTION: Metalloprotease that catalyzes the second step (site-2 cleavage) in the proteolytic activation of various factors, after site-1 cleavage. Part of a regulated intramembrane proteolysis (RIP) cascade. After ER stress, cleaves BZIP17 and BZIP28 proteins which functions as stress sensors and transducers in ER stress signaling pathway. The N-terminal bZIP component is translocated to the nuc…	S2P At4g20310 F1C12.220
F4JW79	cellular organisms, Eukaryota, Viridiplantae, Streptophyta, Streptophytina, Embryophyta, Tracheophyta, Euphyllophyta, Spermatophyta, Magnoliophyta, Mesangiospermae, eudicotyledons, Gunneridae, Pentapetalae, rosids, malvids, Brassicales, Brassicaceae, Camelineae, Arabidopsis, Arabidopsis thaliana (Mouse-ear cress)	2759	FUNCTION: Effector of RNA-directed DNA methylation (RdDM) triggered by small interfering RNAs (siRNAs, 24-nt RNAs). Functions as an adapter protein that binds scaffold transcripts generated by polymerase V and recruits AGO4 and AGO4-bound siRNAs to form an RdDM effector complex (PubMed:19410546, PubMed:19343051). Promotes the expression of 24-nt RNAs (PubMed:19343051). Required for the initial es…	RDM3 KTF1 SPT5L At5g04290 T19N18.20
F4JWR0	cellular organisms, Eukaryota, Viridiplantae, Streptophyta, Streptophytina, Embryophyta, Tracheophyta, Euphyllophyta, Spermatophyta, Magnoliophyta, Mesangiospermae, eudicotyledons, Gunneridae, Pentapetalae, rosids, malvids, Brassicales, Brassicaceae, Camelineae, Arabidopsis, Arabidopsis thaliana (Mouse-ear cress)	2759	FUNCTION: May bind amino acids. {ECO:0000303|PubMed:12481063}.	ACR2 At5g25320
F4JY12	cellular organisms, Eukaryota, Viridiplantae, Streptophyta, Streptophytina, Embryophyta, Tracheophyta, Euphyllophyta, Spermatophyta, Magnoliophyta, Mesangiospermae, eudicotyledons, Gunneridae, Pentapetalae, rosids, malvids, Brassicales, Brassicaceae, Camelineae, Arabidopsis, Arabidopsis thaliana (Mouse-ear cress)	2759	FUNCTION: May act predominantly to suppress BCHC1, which itself is a negative factor in protein storage vacuole (PSV) trafficking regulation and plant effector triggered immunity (ETI). Required for ETI, but not for cell death. {ECO:0000269|PubMed:25618824}.	GFS12 BCHD At5g18525 T28N17.10
F4JY37	cellular organisms, Eukaryota, Viridiplantae, Streptophyta, Streptophytina, Embryophyta, Tracheophyta, Euphyllophyta, Spermatophyta, Magnoliophyta, Mesangiospermae, eudicotyledons, Gunneridae, Pentapetalae, rosids, malvids, Brassicales, Brassicaceae, Camelineae, Arabidopsis, Arabidopsis thaliana (Mouse-ear cress)	2759	FUNCTION: Essential protein that regulates phragmoplast microtubule organization during cell plate expansion in cytokinesis during cell division, both somatic and syncytial (PubMed:11089872, PubMed:19268593, PubMed:23451828). Required for endosperm cellularisation (PubMed:12421698, PubMed:23451828). In pollen development, involved in cellularisation during microsporogenesis by regulating radial m…	RUK EMB3013 At5g18700 T1A4.80
F4JYC8	cellular organisms, Eukaryota, Viridiplantae, Streptophyta, Streptophytina, Embryophyta, Tracheophyta, Euphyllophyta, Spermatophyta, Magnoliophyta, Mesangiospermae, eudicotyledons, Gunneridae, Pentapetalae, rosids, malvids, Brassicales, Brassicaceae, Camelineae, Arabidopsis, Arabidopsis thaliana (Mouse-ear cress)	2759	FUNCTION: Membrane-bound transcription factor required for the plastid-to-nucleus retrogade signaling. Functions in multiple retrograde pathways. The plastid-to-nucleus signal plays an important role in the coordinated expression of both nuclear- and chloroplast-localized genes that encode photosynthesis-related proteins. In the nucleus, activates ABI4 transcription in a PHD-dependent manner asso…	PTM DDP1 At5g35210 K3D20.8
F4JYE9	cellular organisms, Eukaryota, Viridiplantae, Streptophyta, Streptophytina, Embryophyta, Tracheophyta, Euphyllophyta, Spermatophyta, Magnoliophyta, Mesangiospermae, eudicotyledons, Gunneridae, Pentapetalae, rosids, malvids, Brassicales, Brassicaceae, Camelineae, Arabidopsis, Arabidopsis thaliana (Mouse-ear cress)	2759	FUNCTION: Conversion of folates to polyglutamate derivatives, including tetrahydrofolate (PubMed:11752472, PubMed:12535338). Required during embryogenesis; from maternal tissues until the globular stage, and from the embryo after the globular stage (PubMed:12535338). {ECO:0000269|PubMed:11752472, ECO:0000269|PubMed:12535338}.	DHFS DFA GLA1 At5g41480
F4JYG0	cellular organisms, Eukaryota, Viridiplantae, Streptophyta, Streptophytina, Embryophyta, Tracheophyta, Euphyllophyta, Spermatophyta, Magnoliophyta, Mesangiospermae, eudicotyledons, Gunneridae, Pentapetalae, rosids, malvids, Brassicales, Brassicaceae, Camelineae, Arabidopsis, Arabidopsis thaliana (Mouse-ear cress)	2759	FUNCTION: E4-type SUMO ligase that promotes SUMO chain formation in a SCE1-dependent manner and thus contributes to a pathway for proteolytic removal of sumoylation substrates. Involved in stress responses and sulfur metabolism. {ECO:0000269|PubMed:25415977}.	PIAL2 At5g41580 MBK23.10
F4JZ24	cellular organisms, Eukaryota, Viridiplantae, Streptophyta, Streptophytina, Embryophyta, Tracheophyta, Euphyllophyta, Spermatophyta, Magnoliophyta, Mesangiospermae, eudicotyledons, Gunneridae, Pentapetalae, rosids, malvids, Brassicales, Brassicaceae, Camelineae, Arabidopsis, Arabidopsis thaliana (Mouse-ear cress)	2759	FUNCTION: Catalyzes the post-translational formation of 4-hydroxyproline in -Xaa-Pro-Gly- sequences in proline-rich peptide sequences of plant glycoproteins and other proteins. Hydroxyprolines are important constituent of many plant cell wall glycoproteins such as extensins, hydroxyproline-rich glycoproteins, lectins and arabinogalactan proteins. {ECO:0000250|UniProtKB:Q9ZW86}.	P4H10 At5g66060 K2A18.14
F4K0A6	cellular organisms, Eukaryota, Viridiplantae, Streptophyta, Streptophytina, Embryophyta, Tracheophyta, Euphyllophyta, Spermatophyta, Magnoliophyta, Mesangiospermae, eudicotyledons, Gunneridae, Pentapetalae, rosids, malvids, Brassicales, Brassicaceae, Camelineae, Arabidopsis, Arabidopsis thaliana (Mouse-ear cress)	2759	FUNCTION: Myosin heavy chain that is required for the cell cycle-regulated transport of various organelles and proteins for their segregation. Functions by binding with its tail domain to receptor proteins on organelles and exerting force with its N-terminal motor domain against actin filaments, thereby transporting its cargo along polarized actin cables (By similarity). Involved in endocytosis v…	VIII-2 ATM2 ATM4 MYOS1 At5g54280 MDK4.10
F4K0C4	cellular organisms, Eukaryota, Viridiplantae, Streptophyta, Streptophytina, Embryophyta, Tracheophyta, Euphyllophyta, Spermatophyta, Magnoliophyta, Mesangiospermae, eudicotyledons, Gunneridae, Pentapetalae, rosids, malvids, Brassicales, Brassicaceae, Camelineae, Arabidopsis, Arabidopsis thaliana (Mouse-ear cress)	2759	FUNCTION: Specific subunit of the TRAPP II complex, a highly conserved vesicle tethering complex that is required for the proper transport of proteins in post-Golgi trafficking pathways to the growing cell plate in mitotic active cells (PubMed:20609115, PubMed:21689172). Required for the polarized and selective transport of PIN2, but not PIN1, to the plasma membrane. Not required for ER-to-Golgi …	TRS130 CLUB At5g54440 F24B18.6
F4K0E8	cellular organisms, Eukaryota, Viridiplantae, Streptophyta, Streptophytina, Embryophyta, Tracheophyta, Euphyllophyta, Spermatophyta, Magnoliophyta, Mesangiospermae, eudicotyledons, Gunneridae, Pentapetalae, rosids, malvids, Brassicales, Brassicaceae, Camelineae, Arabidopsis, Arabidopsis thaliana (Mouse-ear cress)	2759	FUNCTION: Enzyme of the plastid non-mevalonate pathway for isoprenoid biosynthesis that converts 2-C-methyl-D-erythritol 2,4-cyclodiphosphate (ME-2,4cPP) into 1-hydroxy-2-methyl-2-(E)-butenyl 4-diphosphate. Is essential for chloroplast development and required for the salicylic acid (SA)-mediated disease resistance to biotrophic pathogens. {ECO:0000269|PubMed:11943178, ECO:0000269|PubMed:15133149…	ISPG CLB4 CSB3 HDS At5g60600 MUP24.2
F4K1B1	cellular organisms, Eukaryota, Viridiplantae, Streptophyta, Streptophytina, Embryophyta, Tracheophyta, Euphyllophyta, Spermatophyta, Magnoliophyta, Mesangiospermae, eudicotyledons, Gunneridae, Pentapetalae, rosids, malvids, Brassicales, Brassicaceae, Camelineae, Arabidopsis, Arabidopsis thaliana (Mouse-ear cress)	2759	FUNCTION: Putative RNA polymerase II subunit B1 C-terminal domain (CTD) phosphatase involved in RNA polymerase II transcription regulation. {ECO:0000250}.	At5g26760 F2P16.20
F4K1G2	cellular organisms, Eukaryota, Viridiplantae, Streptophyta, Streptophytina, Embryophyta, Tracheophyta, Euphyllophyta, Spermatophyta, Magnoliophyta, Mesangiospermae, eudicotyledons, Gunneridae, Pentapetalae, rosids, malvids, Brassicales, Brassicaceae, Camelineae, Arabidopsis, Arabidopsis thaliana (Mouse-ear cress)	2759		At5g35930 F14A1.10
F4K1J4	cellular organisms, Eukaryota, Viridiplantae, Streptophyta, Streptophytina, Embryophyta, Tracheophyta, Euphyllophyta, Spermatophyta, Magnoliophyta, Mesangiospermae, eudicotyledons, Gunneridae, Pentapetalae, rosids, malvids, Brassicales, Brassicaceae, Camelineae, Arabidopsis, Arabidopsis thaliana (Mouse-ear cress)	2759	FUNCTION: Histone methyltransferase involved in regulation of flowering time. Required for the expression of the flowering repressors FLC and MADS-box genes of the MAF family (PubMed:19726574, PubMed:19855050). Required for histone H3 dimethylation on 'Lys-36' H3K36me2 at the FLC locus (PubMed:19726574). Required for histone H3 trimethylation on 'Lys-4' H3K4me3 at the FLC locus. Prevents trimethy…	ATXR7 SDG25 At5g42400 MDH9.9
F4K2A1	cellular organisms, Eukaryota, Viridiplantae, Streptophyta, Streptophytina, Embryophyta, Tracheophyta, Euphyllophyta, Spermatophyta, Magnoliophyta, Mesangiospermae, eudicotyledons, Gunneridae, Pentapetalae, rosids, malvids, Brassicales, Brassicaceae, Camelineae, Arabidopsis, Arabidopsis thaliana (Mouse-ear cress)	2759	FUNCTION: Catalyzes conversion of folates to polyglutamate derivatives allowing concentration of folate compounds in the cell and the intracellular retention of these cofactors, which are important substrates for most of the folate-dependent enzymes that are involved in one-carbon transfer reactions involved in purine, pyrimidine and amino acid synthesis. Essential for organellar and whole-plant …	FPGS1 ATDFB DFB FPGS2 FPGSB At5g05980 K18J17.17
F4K2E9	cellular organisms, Eukaryota, Viridiplantae, Streptophyta, Streptophytina, Embryophyta, Tracheophyta, Euphyllophyta, Spermatophyta, Magnoliophyta, Mesangiospermae, eudicotyledons, Gunneridae, Pentapetalae, rosids, malvids, Brassicales, Brassicaceae, Camelineae, Arabidopsis, Arabidopsis thaliana (Mouse-ear cress)	2759	FUNCTION: Involved in pre-mRNA splicing by mediating structural transitions of the spliceosome during the catalytic step. Facilitates expression of genes involved in auxin-mediated development including male-gametophyte transmission, apical-basal patterning of embryonic and gynoecium development, stamen development, phyllotactic flower positioning, and vascular development (PubMed:25384462). Also…	CUV EMB3011 PINP1 At5g13010 T24H18_180
F4K2F0	cellular organisms, Eukaryota, Viridiplantae, Streptophyta, Streptophytina, Embryophyta, Tracheophyta, Euphyllophyta, Spermatophyta, Magnoliophyta, Mesangiospermae, eudicotyledons, Gunneridae, Pentapetalae, rosids, malvids, Brassicales, Brassicaceae, Camelineae, Arabidopsis, Arabidopsis thaliana (Mouse-ear cress)	2759	FUNCTION: Probably involved in the regulation of chromatin states (Probable). Contributes to basal immunity (PubMed:21830950). {ECO:0000269|PubMed:21830950, ECO:0000305|PubMed:21830950}.	EML3 At5g13020 T24H18.190
F4K3G5	cellular organisms, Eukaryota, Viridiplantae, Streptophyta, Streptophytina, Embryophyta, Tracheophyta, Euphyllophyta, Spermatophyta, Magnoliophyta, Mesangiospermae, eudicotyledons, Gunneridae, Pentapetalae, rosids, malvids, Brassicales, Brassicaceae, Camelineae, Arabidopsis, Arabidopsis thaliana (Mouse-ear cress)	2759	FUNCTION: Cellular antisilencing factor and regulator of genome DNA methylation patterns involved in the regulation of chromatin states. Together with SUVH4, monitors repressive epigenetic marks H3K27me1, H3K9me2, and prevents DNA-methylation at CHG sites, affecting especially the expression of transposons and developmentally important genes (PubMed:21830950, PubMed:23609044, PubMed:24248388). Re…	EDM2 At5g55390 MTE17.10
F4K460	cellular organisms, Eukaryota, Viridiplantae, Streptophyta, Streptophytina, Embryophyta, Tracheophyta, Euphyllophyta, Spermatophyta, Magnoliophyta, Mesangiospermae, eudicotyledons, Gunneridae, Pentapetalae, rosids, malvids, Brassicales, Brassicaceae, Camelineae, Arabidopsis, Arabidopsis thaliana (Mouse-ear cress)	2759	FUNCTION: Component of the Mediator complex, a coactivator involved in the regulated transcription of nearly all RNA polymerase II-dependent genes. Mediator functions as a bridge to convey information from gene-specific regulatory proteins to the basal RNA polymerase II transcription machinery. The Mediator complex, having a compact conformation in its free form, is recruited to promoters by dire…	MED17 MED17_1 At5g20170 F5O24.60
F4K4J0	cellular organisms, Eukaryota, Viridiplantae, Streptophyta, Streptophytina, Embryophyta, Tracheophyta, Euphyllophyta, Spermatophyta, Magnoliophyta, Mesangiospermae, eudicotyledons, Gunneridae, Pentapetalae, rosids, malvids, Brassicales, Brassicaceae, Camelineae, Arabidopsis, Arabidopsis thaliana (Mouse-ear cress)	2759	FUNCTION: Acts as component of the THO subcomplex of the TREX complex which is thought to couple mRNA transcription, processing and nuclear export. {ECO:0000250}.	THO5B THO5 THOC5A At5g42920 MBD2.12
Q6F353	cellular organisms, Eukaryota, Viridiplantae, Streptophyta, Streptophytina, Embryophyta, Tracheophyta, Euphyllophyta, Spermatophyta, Magnoliophyta, Mesangiospermae, Liliopsida, Petrosaviidae, commelinids, Poales, Poaceae, BOP clade, Oryzoideae, Oryzeae, Oryzinae, Oryza, Oryza sativa (Rice), Oryza sativa subsp. japonica (Rice)	2759	FUNCTION: Probable component of the MCM2-7 complex (MCM complex) that may function as a DNA helicase and which is essential to undergo a single round of replication initiation and elongation per cell cycle in eukaryotic cells. {ECO:0000250}.	Os05g0235800 LOC_Os05g14590 OJ1384_A02.2 OsJ_17726 OSJNBa0093E24.13
F4KBF3	cellular organisms, Eukaryota, Viridiplantae, Streptophyta, Streptophytina, Embryophyta, Tracheophyta, Euphyllophyta, Spermatophyta, Magnoliophyta, Mesangiospermae, eudicotyledons, Gunneridae, Pentapetalae, rosids, malvids, Brassicales, Brassicaceae, Camelineae, Arabidopsis, Arabidopsis thaliana (Mouse-ear cress)	2759	FUNCTION: May act as an acid--thiol ligase that activates carboxylic acids by forming acyl-CoAs. {ECO:0000250}.	AAE17 At5g23050 MYJ24.4
F4KBP5	cellular organisms, Eukaryota, Viridiplantae, Streptophyta, Streptophytina, Embryophyta, Tracheophyta, Euphyllophyta, Spermatophyta, Magnoliophyta, Mesangiospermae, eudicotyledons, Gunneridae, Pentapetalae, rosids, malvids, Brassicales, Brassicaceae, Camelineae, Arabidopsis, Arabidopsis thaliana (Mouse-ear cress)	2759	FUNCTION: Chromatin-remodeling protein that binds DNA through histones and regulates gene transcription. May specifically recognize and bind trimethylated 'Lys-27' (H3K27me3) and non-methylated 'Lys-4' of histone H3 (By similarity). Probable chromatin remodeling factor. {ECO:0000250|UniProtKB:Q8TDI0, ECO:0000303|PubMed:16547115}.	CHR4 PKR1 At5g44800 K23L20_15 T19K24.8
F4KBW6	cellular organisms, Eukaryota, Viridiplantae, Streptophyta, Streptophytina, Embryophyta, Tracheophyta, Euphyllophyta, Spermatophyta, Magnoliophyta, Mesangiospermae, eudicotyledons, Gunneridae, Pentapetalae, rosids, malvids, Brassicales, Brassicaceae, Camelineae, Arabidopsis, Arabidopsis thaliana (Mouse-ear cress)	2759		NUP205 EMB3142 At5g51200 MWD22.15
F4KCC2	cellular organisms, Eukaryota, Viridiplantae, Streptophyta, Streptophytina, Embryophyta, Tracheophyta, Euphyllophyta, Spermatophyta, Magnoliophyta, Mesangiospermae, eudicotyledons, Gunneridae, Pentapetalae, rosids, malvids, Brassicales, Brassicaceae, Camelineae, Arabidopsis, Arabidopsis thaliana (Mouse-ear cress)	2759	FUNCTION: Ubiquitin ligase protein which is a component of the N-end rule pathway with the arginyltransferases ATE1 and ATE2. Recognizes and binds to proteins bearing specific N-terminal residues that are destabilizing according to the N-end rule, leading to their ubiquitination and subsequent degradation (PubMed:17572409, PubMed:19255443, PubMed:19620738, PubMed:22020282). Does not participate i…	PRT6 CER3 At5g02310 T1E22.60 T1E22.70
F4KCL7	cellular organisms, Eukaryota, Viridiplantae, Streptophyta, Streptophytina, Embryophyta, Tracheophyta, Euphyllophyta, Spermatophyta, Magnoliophyta, Mesangiospermae, eudicotyledons, Gunneridae, Pentapetalae, rosids, malvids, Brassicales, Brassicaceae, Camelineae, Arabidopsis, Arabidopsis thaliana (Mouse-ear cress)	2759	FUNCTION: Chaperone receptor mediating Hsp90-dependent protein targeting to mitochondria. {ECO:0000250}.	OM64 TOC64-V At5g09420 T5E8.220
F4KD38	cellular organisms, Eukaryota, Viridiplantae, Streptophyta, Streptophytina, Embryophyta, Tracheophyta, Euphyllophyta, Spermatophyta, Magnoliophyta, Mesangiospermae, eudicotyledons, Gunneridae, Pentapetalae, rosids, malvids, Brassicales, Brassicaceae, Camelineae, Arabidopsis, Arabidopsis thaliana (Mouse-ear cress)	2759	FUNCTION: DNA-dependent RNA polymerase catalyzes the transcription of DNA into RNA using the four ribonucleoside triphosphates as substrates. Second largest core component of RNA polymerase III which synthesizes small RNAs, such as 5S rRNA and tRNAs. Proposed to contribute to the polymerase catalytic activity and forms the polymerase active center together with the largest subunit. Pol III is com…	NRPC2 RPC2 At5g45140 K18C1.1
F4KD71	cellular organisms, Eukaryota, Viridiplantae, Streptophyta, Streptophytina, Embryophyta, Tracheophyta, Euphyllophyta, Spermatophyta, Magnoliophyta, Mesangiospermae, eudicotyledons, Gunneridae, Pentapetalae, rosids, malvids, Brassicales, Brassicaceae, Camelineae, Arabidopsis, Arabidopsis thaliana (Mouse-ear cress)	2759	FUNCTION: High-affinity urea-proton symporter involved in the active transport of urea across the plasma membrane into root cells. May play an important role in urea uptake by plant cells at low external urea concentrations. {ECO:0000269|PubMed:12615950, ECO:0000269|PubMed:17672841}.	DUR3 At5g45380 MFC19.5
F4KDH9	cellular organisms, Eukaryota, Viridiplantae, Streptophyta, Streptophytina, Embryophyta, Tracheophyta, Euphyllophyta, Spermatophyta, Magnoliophyta, Mesangiospermae, eudicotyledons, Gunneridae, Pentapetalae, rosids, malvids, Brassicales, Brassicaceae, Camelineae, Arabidopsis, Arabidopsis thaliana (Mouse-ear cress)	2759	FUNCTION: Essential gene (PubMed:16282318). Component of the cleavage and polyadenylation specificity factor (CPSF) complex that plays a key role in pre-mRNA 3'-end formation, recognizing the AAUAAA signal sequence and interacting with poly(A) polymerase and other factors to bring about cleavage and poly(A) addition. FIP1L1 contributes to poly(A) site recognition and stimulates poly(A) addition. …	FIPS5 FIP1[V] At5g58040
F4KF14	cellular organisms, Eukaryota, Viridiplantae, Streptophyta, Streptophytina, Embryophyta, Tracheophyta, Euphyllophyta, Spermatophyta, Magnoliophyta, Mesangiospermae, eudicotyledons, Gunneridae, Pentapetalae, rosids, malvids, Brassicales, Brassicaceae, Camelineae, Arabidopsis, Arabidopsis thaliana (Mouse-ear cress)	2759	FUNCTION: Functions in chloroplast biogenesis and chloroplast division. Required for plastid development during embryogenesis (PubMed:24964212). Might be involved in chaperone functions or play a structural role in the thylakoid FtsH complex (PubMed:12185496). {ECO:0000269|PubMed:24964212, ECO:0000303|PubMed:12185496}.	FTSHI4 EMB3144 At5g64580 MUB3.10
F4KFT7	cellular organisms, Eukaryota, Viridiplantae, Streptophyta, Streptophytina, Embryophyta, Tracheophyta, Euphyllophyta, Spermatophyta, Magnoliophyta, Mesangiospermae, eudicotyledons, Gunneridae, Pentapetalae, rosids, malvids, Brassicales, Brassicaceae, Camelineae, Arabidopsis, Arabidopsis thaliana (Mouse-ear cress)	2759	FUNCTION: May be involved in the salvage of thiamine breakdown products. However, this protein has a haloacid dehalogenase family domain fused to its TenA domain, and this unusual structure creates uncertainty as to the enzymatic function of this fusion protein. {ECO:0000305|PubMed:25014715}.	TNEA_C At5g32470 F18O9.80
F4KFV7	cellular organisms, Eukaryota, Viridiplantae, Streptophyta, Streptophytina, Embryophyta, Tracheophyta, Euphyllophyta, Spermatophyta, Magnoliophyta, Mesangiospermae, eudicotyledons, Gunneridae, Pentapetalae, rosids, malvids, Brassicales, Brassicaceae, Camelineae, Arabidopsis, Arabidopsis thaliana (Mouse-ear cress)	2759	FUNCTION: Major helicase player in mitochondrial RNA metabolism. Component of the mitochondrial degradosome (mtEXO) complex, that degrades 3' overhang double-stranded RNA with a 3'-to-5' directionality in an ATP-dependent manner. ATPase and ATP-dependent multisubstrate helicase, able to unwind double-stranded (ds) DNA and RNA, and RNA/DNA heteroduplexes in the 5'-to-3' direction. Plays a role in …	At5g39840 K13H13.20
F4KGU4	cellular organisms, Eukaryota, Viridiplantae, Streptophyta, Streptophytina, Embryophyta, Tracheophyta, Euphyllophyta, Spermatophyta, Magnoliophyta, Mesangiospermae, eudicotyledons, Gunneridae, Pentapetalae, rosids, malvids, Brassicales, Brassicaceae, Camelineae, Arabidopsis, Arabidopsis thaliana (Mouse-ear cress)	2759		At5g10370 F12B17_280
F4KHD8	cellular organisms, Eukaryota, Viridiplantae, Streptophyta, Streptophytina, Embryophyta, Tracheophyta, Euphyllophyta, Spermatophyta, Magnoliophyta, Mesangiospermae, eudicotyledons, Gunneridae, Pentapetalae, rosids, malvids, Brassicales, Brassicaceae, Camelineae, Arabidopsis, Arabidopsis thaliana (Mouse-ear cress)	2759		GB210 EMB3012 At5g40480 K21I16.30
Q9SZ67	cellular organisms, Eukaryota, Viridiplantae, Streptophyta, Streptophytina, Embryophyta, Tracheophyta, Euphyllophyta, Spermatophyta, Magnoliophyta, Mesangiospermae, eudicotyledons, Gunneridae, Pentapetalae, rosids, malvids, Brassicales, Brassicaceae, Camelineae, Arabidopsis, Arabidopsis thaliana (Mouse-ear cress)	2759	FUNCTION: Transcription factor. Interacts specifically with the W box (5'-(T)TGAC[CT]-3'), a frequently occurring elicitor-responsive cis-acting element. May act also as a disease resistance protein with a serine/threonine-protein kinase activity (By similarity). {ECO:0000250}.	WRKY19 At4g12020 F16J13.90
F6H2F8	cellular organisms, Eukaryota, Viridiplantae, Streptophyta, Streptophytina, Embryophyta, Tracheophyta, Euphyllophyta, Spermatophyta, Magnoliophyta, Mesangiospermae, eudicotyledons, Gunneridae, Pentapetalae, rosids, rosids incertae sedis, Vitales, Vitaceae, Vitis, Vitis vinifera (Grape)	2759	FUNCTION: Specifically methylates the N1 position of guanosine-37 in various cytoplasmic and mitochondrial tRNAs. Methylation is not dependent on the nature of the nucleoside 5' of the target nucleoside. This is the first step in the biosynthesis of wybutosine (yW), a modified base adjacent to the anticodon of tRNAs and required for accurate decoding. {ECO:0000255|HAMAP-Rule:MF_03152}.	VIT_19s0014g03930
F8S296	cellular organisms, Eukaryota, Viridiplantae, Streptophyta, Streptophytina, Embryophyta, Tracheophyta, Euphyllophyta, Spermatophyta, Magnoliophyta, Mesangiospermae, eudicotyledons, Gunneridae, Pentapetalae, rosids, malvids, Brassicales, Brassicaceae, Camelineae, Arabidopsis, Arabidopsis thaliana (Mouse-ear cress)	2759	FUNCTION: Required for autophagy that plays an essential role in plant nutrient recycling (PubMed:21645148, PubMed:19773385). Involved in the early steps of autophagosome biogenesis. Involved in the negative regulation of plant defense responses to biotrophic pathogens (PubMed:21645148). Involved in a negative feedback loop that modulates NPR1-dependent salicylic acid (SA) signaling and limits se…	ATG2 APG2 PEUP1 At3g19190 MVI11.10/MVI11.11
F8WKW0	cellular organisms, Eukaryota, Viridiplantae, Streptophyta, Streptophytina, Embryophyta, Tracheophyta, Euphyllophyta, Spermatophyta, Magnoliophyta, Mesangiospermae, eudicotyledons, Gunneridae, Pentapetalae, asterids, lamiids, Gentianales, Rubiaceae, Ixoroideae, Gardenieae, Gardenia, Gardenia jasminoides (Cape jasmine) (Gardenia augusta)	2759	FUNCTION: Glucosyltransferase acting on a broad range of substrates, including crocetin, 4-coumaric acid, caffeic acid and ferulic acid. No activity with indol-3-acetic acid, bixin and norbixin, and no formation of O-glucosides. Involved with UGT94E5 in sequential glycosylation of crocetin to crocin (bis(beta-D-gentiobiosyl) crocetin). {ECO:0000269|PubMed:22569263}.	UGT75L6 UGT1
F8WKW1	cellular organisms, Eukaryota, Viridiplantae, Streptophyta, Streptophytina, Embryophyta, Tracheophyta, Euphyllophyta, Spermatophyta, Magnoliophyta, Mesangiospermae, eudicotyledons, Gunneridae, Pentapetalae, asterids, lamiids, Gentianales, Rubiaceae, Ixoroideae, Gardenieae, Gardenia, Gardenia jasminoides (Cape jasmine) (Gardenia augusta)	2759	FUNCTION: Iridoid glucosyltransferase acting on genipin and 7-deoxyloganetin. No activity with 7-deoxyloganetic acid. Involved in geniposide biosynthesis. {ECO:0000269|PubMed:21799001}.	UGT85A24 UGT2
F8WLS6	cellular organisms, Eukaryota, Viridiplantae, Streptophyta, Streptophytina, Embryophyta, Tracheophyta, Euphyllophyta, Spermatophyta, Magnoliophyta, Mesangiospermae, eudicotyledons, Gunneridae, Pentapetalae, asterids, lamiids, Gentianales, Apocynaceae, Rauvolfioideae, Vinceae, Catharanthinae, Catharanthus, Catharanthus roseus (Madagascar periwinkle) (Vinca rosea)	2759	FUNCTION: Iridoid glucosyltransferase acting exclusively on 7-deoxyloganetin. No activity with 7-deoxyloganetic acid. {ECO:0000269|PubMed:24104568}.	UGT85A23 UGT6
G4LTX4	cellular organisms, Eukaryota, Viridiplantae, Streptophyta, Streptophytina, Embryophyta, Tracheophyta, Euphyllophyta, Spermatophyta, Magnoliophyta, Mesangiospermae, eudicotyledons, Gunneridae, Pentapetalae, rosids, fabids, Fagales, Fagaceae, Castanea, Castanea sativa (Sweet chestnut)	2759	FUNCTION: Starch granule-associated phosphoglucan phosphatase involved in the control of starch accumulation. Acts as major regulator of the initial steps of starch degradation at the granule surface. Functions during the day by dephosphorylating the night-accumulated phospho-oligosaccharides. Can release phosphate from both the C6 and the C3 positions (By similarity). {ECO:0000250|UniProtKB:Q9FE…	DSP4 SEX4
H2DH21	cellular organisms, Eukaryota, Viridiplantae, Streptophyta, Streptophytina, Embryophyta, Tracheophyta, Euphyllophyta, Spermatophyta, Magnoliophyta, Mesangiospermae, eudicotyledons, Gunneridae, Pentapetalae, asterids, campanulids, Apiales, Apiineae, Araliaceae, Panax, Panax ginseng (Korean ginseng)	2759	FUNCTION: Probable heme-thiolate monooxygenase. {ECO:0000250}.
H2DH24	cellular organisms, Eukaryota, Viridiplantae, Streptophyta, Streptophytina, Embryophyta, Tracheophyta, Euphyllophyta, Spermatophyta, Magnoliophyta, Mesangiospermae, eudicotyledons, Gunneridae, Pentapetalae, asterids, campanulids, Apiales, Apiineae, Araliaceae, Panax, Panax ginseng (Korean ginseng)	2759	FUNCTION: Probable heme-thiolate monooxygenase. {ECO:0000250}.
H3K2Y6	cellular organisms, Eukaryota, Viridiplantae, Streptophyta, Streptophytina, Embryophyta, Tracheophyta, Euphyllophyta, Spermatophyta, Magnoliophyta, Mesangiospermae, eudicotyledons, Gunneridae, Pentapetalae, rosids, malvids, Brassicales, Brassicaceae, Camelineae, Arabidopsis, Arabidopsis thaliana (Mouse-ear cress)	2759	FUNCTION: Component of the Mediator complex, a coactivator involved in the regulated transcription of nearly all RNA polymerase II-dependent genes. Mediator functions as a bridge to convey information from gene-specific regulatory proteins to the basal RNA polymerase II transcription machinery. The Mediator complex, having a compact conformation in its free form, is recruited to promoters by dire…	MED12 CCT CRP MED12_1 At4g00450 F5I10.24
I1SSI5	cellular organisms, Eukaryota, Viridiplantae, Streptophyta, Streptophytina, Embryophyta, Tracheophyta, Euphyllophyta, Spermatophyta, Magnoliophyta, Mesangiospermae, eudicotyledons, Gunneridae, Pentapetalae, asterids, lamiids, Solanales, Solanaceae, Petunioideae, Petunia, Petunia hybrida (Petunia)	2759	FUNCTION: Component of SCF(ASK-cullin-F-box) E3 ubiquitin ligase complexes, which may mediate the ubiquitination and subsequent proteasomal degradation of target proteins. Is necessary for responses to strigolactones and may be involved in the ubiquitin-mediated degradation of specific proteins that activate axillary growth (By similarity). {ECO:0000250}.	MAX2A
I7C6E8	cellular organisms, Eukaryota, Viridiplantae, Streptophyta, Streptophytina, Embryophyta, Tracheophyta, Euphyllophyta, Spermatophyta, Magnoliophyta, Mesangiospermae, eudicotyledons, Gunneridae, Pentapetalae, asterids, campanulids, Apiales, Apiineae, Araliaceae, Panax, Panax ginseng (Korean ginseng)	2759	FUNCTION: Catalyzes the formation of oleanolic acid from beta-amyrin during ginsenoside biosynthesis, a class of tetracyclic triterpenoid saponins. {ECO:0000269|PubMed:24092881}.
Q9ST62	cellular organisms, Eukaryota, Viridiplantae, Streptophyta, Streptophytina, Embryophyta, Tracheophyta, Euphyllophyta, Spermatophyta, Magnoliophyta, Mesangiospermae, eudicotyledons, Gunneridae, Pentapetalae, asterids, lamiids, Solanales, Solanaceae, Solanoideae, Solaneae, Solanum, Solanum tuberosum (Potato)	2759	FUNCTION: Calcium-dependent NAD(P)H dehydrogenase. Binds calcium ions (By similarity). Alternative NADH-ubiquinone oxidoreductase which catalyzes the oxidation of mitochondrial NADH does not translocate protons across the inner mitochondrial membrane. {ECO:0000250, ECO:0000269|PubMed:10571867, ECO:0000269|PubMed:14731260}.	NDB1
O00370	cellular organisms, Eukaryota, Opisthokonta, Metazoa, Eumetazoa, Bilateria, Deuterostomia, Chordata, Craniata, Vertebrata, Gnathostomata (jawed vertebrates), Teleostomi, Euteleostomi, Sarcopterygii, Dipnotetrapodomorpha, Tetrapoda, Amniota, Mammalia, Theria, Eutheria, Boreoeutheria, Euarchontoglires, Primates, Haplorrhini, Simiiformes, Catarrhini, Hominoidea (apes), Hominidae (great apes), Homini…	2759	FUNCTION: Has a reverse transcriptase activity required for target-primed reverse transcription of the LINE-1 element mRNA, a crucial step in LINE-1 retrotransposition. Has also an endonuclease activity that allows the introduction of nicks in the chromosomal target DNA. Cleaves DNA in AT-rich regions between a 5' stretch of purines and a 3' stretch of pyrimidines, corresponding to sites of LINE-…
O04196	cellular organisms, Eukaryota, Viridiplantae, Streptophyta, Streptophytina, Embryophyta, Tracheophyta, Euphyllophyta, Spermatophyta, Magnoliophyta, Mesangiospermae, eudicotyledons, Gunneridae, Pentapetalae, rosids, malvids, Brassicales, Brassicaceae, Camelineae, Arabidopsis, Arabidopsis thaliana (Mouse-ear cress)	2759	FUNCTION: Involved in the trimming of pre-amylopectin chains. Accelerates the crystallization of nascent amylopectin molecules during starch synthesis. ISA1 and ISA2 work exclusively together as a multimeric holoenzyme. ISA1-ISA2 removes preferentially branches that are very close to other branches. {ECO:0000269|PubMed:15743447, ECO:0000269|PubMed:18815382, ECO:0000269|PubMed:19074683}.	ISA1 At2g39930 T28M21.9
O04197	cellular organisms, Eukaryota, Viridiplantae, Streptophyta, Streptophytina, Embryophyta, Tracheophyta, Euphyllophyta, Spermatophyta, Magnoliophyta, Mesangiospermae, eudicotyledons, Gunneridae, Pentapetalae, rosids, malvids, Brassicales, Brassicaceae, Camelineae, Arabidopsis, Arabidopsis thaliana (Mouse-ear cress)	2759	FUNCTION: Required for jasmonate-regulated plant fertility and defense processes, and for coronatine and/or other elicitors perceptions/responses. Seems to not be required for meiosis. Required for the regulation of some genes induced by wounding, but not for all. Component of SCF(COI1) E3 ubiquitin ligase complexes, which may mediate the ubiquitination and subsequent proteasomal degradation of t…	COI1 FBL2 At2g39940 T28M21.10
O04212	cellular organisms, Eukaryota, Viridiplantae, Streptophyta, Streptophytina, Embryophyta, Tracheophyta, Euphyllophyta, Spermatophyta, Magnoliophyta, Mesangiospermae, eudicotyledons, Gunneridae, Pentapetalae, rosids, malvids, Brassicales, Brassicaceae, Camelineae, Arabidopsis, Arabidopsis thaliana (Mouse-ear cress)	2759		At2g40090 T28M21.25
O04291	cellular organisms, Eukaryota, Viridiplantae, Streptophyta, Streptophytina, Embryophyta, Tracheophyta, Euphyllophyta, Spermatophyta, Magnoliophyta, Mesangiospermae, eudicotyledons, Gunneridae, Pentapetalae, rosids, malvids, Brassicales, Brassicaceae, Camelineae, Arabidopsis, Arabidopsis thaliana (Mouse-ear cress)	2759	FUNCTION: Probable transcription factor involved in the determination of adaxial-abaxial polarity in ovule primordium. Specifies adaxial leaf fates. {ECO:0000269|PubMed:11395776, ECO:0000269|PubMed:15328016, ECO:0000269|PubMed:15598805}.	ATHB-14 PHB At2g34710 T29F13.8
O04326	cellular organisms, Eukaryota, Viridiplantae, Streptophyta, Streptophytina, Embryophyta, Tracheophyta, Euphyllophyta, Spermatophyta, Magnoliophyta, Mesangiospermae, eudicotyledons, Gunneridae, Pentapetalae, rosids, malvids, Brassicales, Brassicaceae, Camelineae, Arabidopsis, Arabidopsis thaliana (Mouse-ear cress)	2759		NUP35 At3g16310 T02O04.20
O04353	cellular organisms, Eukaryota, Viridiplantae, Streptophyta, Streptophytina, Embryophyta, Tracheophyta, Euphyllophyta, Spermatophyta, Magnoliophyta, Mesangiospermae, eudicotyledons, Gunneridae, Pentapetalae, asterids, lamiids, Boraginales, Boraginaceae, Borago, Borago officinalis (Bourrache) (Borage)	2759	FUNCTION: Fatty acid desaturase able to introduce a delta(6)-double bond into delta(9)-unsaturated fatty-acid substrates. Can use both linoleic acid (18:2(9Z,12Z)) and alpha-linolenic acid (18:3(9Z,12Z,15Z)) as substrates. {ECO:0000269|PubMed:9108131}.
O04373	cellular organisms, Eukaryota, Viridiplantae, Streptophyta, Streptophytina, Embryophyta, Tracheophyta, Euphyllophyta, Spermatophyta, Magnoliophyta, Mesangiospermae, eudicotyledons, Gunneridae, Pentapetalae, rosids, malvids, Brassicales, Brassicaceae, Camelineae, Arabidopsis, Arabidopsis thaliana (Mouse-ear cress)	2759	FUNCTION: Hydrolyzes certain amino acid conjugates of the plant growth regulator indole-3-acetic acid (IAA), including IAA-Ala.	ILL4 IAR3 JR3 At1g51760 F19C24.4
O04539	cellular organisms, Eukaryota, Viridiplantae, Streptophyta, Streptophytina, Embryophyta, Tracheophyta, Euphyllophyta, Spermatophyta, Magnoliophyta, Mesangiospermae, eudicotyledons, Gunneridae, Pentapetalae, rosids, malvids, Brassicales, Brassicaceae, Camelineae, Arabidopsis, Arabidopsis thaliana (Mouse-ear cress)	2759	FUNCTION: Acts as a transcriptional repressor. Plays roles in regulating gene expression and genome stability (By similarity). {ECO:0000250}.	SNL4 At1g70060 F20P5.21
O04567	cellular organisms, Eukaryota, Viridiplantae, Streptophyta, Streptophytina, Embryophyta, Tracheophyta, Euphyllophyta, Spermatophyta, Magnoliophyta, Mesangiospermae, eudicotyledons, Gunneridae, Pentapetalae, rosids, malvids, Brassicales, Brassicaceae, Camelineae, Arabidopsis, Arabidopsis thaliana (Mouse-ear cress)	2759		At1g27190 T7N9.25
O04647	cellular organisms, Eukaryota, Viridiplantae, Streptophyta, Streptophytina, Embryophyta, Tracheophyta, Euphyllophyta, Spermatophyta, Magnoliophyta, Mesangiospermae, eudicotyledons, Gunneridae, Pentapetalae, rosids, malvids, Brassicales, Brassicaceae, Camelineae, Arabidopsis, Arabidopsis thaliana (Mouse-ear cress)	2759		EMB976 At5g27270 A_TM021B04.10 F21A20.6 T21B4.180
O04716	cellular organisms, Eukaryota, Viridiplantae, Streptophyta, Streptophytina, Embryophyta, Tracheophyta, Euphyllophyta, Spermatophyta, Magnoliophyta, Mesangiospermae, eudicotyledons, Gunneridae, Pentapetalae, rosids, malvids, Brassicales, Brassicaceae, Camelineae, Arabidopsis, Arabidopsis thaliana (Mouse-ear cress)	2759	FUNCTION: Component of the post-replicative DNA mismatch repair system (MMR). Forms the heterodimer MutS alpha (MSH2-MSH6 heterodimer) which binds to DNA mismatches thereby initiating DNA repair. MutS alpha recognizes single base mismatches and trinucleotide insertion-deletion loops (IDL) in the DNA. Is involved in a UV-B-induced DNA damage response pathway. {ECO:0000269|PubMed:10852942, ECO:0000…	MSH6 AGAA.3 MSH6-1 At4g02070 T10M13.8
O04722	cellular organisms, Eukaryota, Viridiplantae, Streptophyta, Streptophytina, Embryophyta, Tracheophyta, Euphyllophyta, Spermatophyta, Magnoliophyta, Mesangiospermae, eudicotyledons, Gunneridae, Pentapetalae, rosids, malvids, Brassicales, Brassicaceae, Camelineae, Arabidopsis, Arabidopsis thaliana (Mouse-ear cress)	2759	FUNCTION: Low-affinity H(+)/sulfate cotransporter that may be involved in root-to-shoot translocation of sulfate. Plays a central role in the regulation of sulfate assimilation. {ECO:0000269|PubMed:10929111}.	SULTR2;1 At5g10180 T31P16_170
P93401	cellular organisms, Eukaryota, Viridiplantae, Streptophyta, Streptophytina, Embryophyta, Tracheophyta, Euphyllophyta, Spermatophyta, Magnoliophyta, Mesangiospermae, eudicotyledons, Gunneridae, Pentapetalae, rosids, malvids, Myrtales, Onagraceae, Onagroideae, Onagreae, Oenothera (evening primroses), Oenothera berteroana (Bertero's evening primrose)	2759	FUNCTION: Core subunit of the mitochondrial membrane respiratory chain NADH dehydrogenase (Complex I) that is believed to belong to the minimal assembly required for catalysis. Complex I functions in the transfer of electrons from NADH to the respiratory chain. The immediate electron acceptor for the enzyme is believed to be ubiquinone (By similarity). {ECO:0000250}.	ND2 NAD2
O06734	cellular organisms, Bacteria, Terrabacteria group, Firmicutes, Bacilli, Bacillales, Bacillaceae, Bacillus, Bacillus subtilis group, Bacillus subtilis, Bacillus subtilis subsp. subtilis, Bacillus subtilis (strain 168)	2		yisY BSU10900
O14099	cellular organisms, Eukaryota, Opisthokonta, Fungi, Dikarya, Ascomycota, Taphrinomycotina, Schizosaccharomycetes, Schizosaccharomycetales, Schizosaccharomycetaceae, Schizosaccharomyces, Schizosaccharomyces pombe (Fission yeast), Schizosaccharomyces pombe (strain 972 / ATCC 24843) (Fission yeast)	2759		SPAC2F3.16
O22040	cellular organisms, Eukaryota, Viridiplantae, Streptophyta, Streptophytina, Embryophyta, Tracheophyta, Euphyllophyta, Spermatophyta, Magnoliophyta, Mesangiospermae, eudicotyledons, Gunneridae, Pentapetalae, rosids, malvids, Brassicales, Brassicaceae, Camelineae, Arabidopsis, Arabidopsis thaliana (Mouse-ear cress)	2759	FUNCTION: May be involved in an oxidative stress-mediated signaling cascade that phosphorylates downstream MAP kinases MPK3 and MPK6. May suppress auxin signaling that promotes cell cycle. Functionally redundant to ANP2 and ANP3 in the positive regulation of cytokinesis. {ECO:0000269|PubMed:10717008, ECO:0000269|PubMed:12034900}.	ANP1 At1g09000 F7G19.13
O22060	cellular organisms, Eukaryota, Viridiplantae, Streptophyta, Streptophytina, Embryophyta, Tracheophyta, Euphyllophyta, Spermatophyta, Magnoliophyta, Mesangiospermae, eudicotyledons, Gunneridae, Pentapetalae, rosids, malvids, Sapindales, Rutaceae, Aurantioideae, Citrus, Citrus unshiu (Satsuma mandarin) (Citrus nobilis var. unshiu)	2759	FUNCTION: Plays a role in photosynthetic sucrose synthesis by catalyzing the rate-limiting step of sucrose biosynthesis from UDP-glucose and fructose- 6-phosphate. Involved in the regulation of carbon partitioning in the leaves of plants. May regulate the synthesis of sucrose and therefore play a major role as a limiting factor in the export of photoassimilates out of the leaf. Plays a role for s…	SPS1
O22161	cellular organisms, Eukaryota, Viridiplantae, Streptophyta, Streptophytina, Embryophyta, Tracheophyta, Euphyllophyta, Spermatophyta, Magnoliophyta, Mesangiospermae, eudicotyledons, Gunneridae, Pentapetalae, rosids, malvids, Brassicales, Brassicaceae, Camelineae, Arabidopsis, Arabidopsis thaliana (Mouse-ear cress)	2759	FUNCTION: Promotes lateral root initiation and development, independently of auxin (IAA) and abscisis acid (ABA). {ECO:0000269|PubMed:16434475}.	FBX5 At2g44900 T13E15.9
O22193	cellular organisms, Eukaryota, Viridiplantae, Streptophyta, Streptophytina, Embryophyta, Tracheophyta, Euphyllophyta, Spermatophyta, Magnoliophyta, Mesangiospermae, eudicotyledons, Gunneridae, Pentapetalae, rosids, malvids, Brassicales, Brassicaceae, Camelineae, Arabidopsis, Arabidopsis thaliana (Mouse-ear cress)	2759	FUNCTION: Functions as an E3 ubiquitin ligase. {ECO:0000250}.	PUB4 At2g23140 T20D16.23
O22203	cellular organisms, Eukaryota, Viridiplantae, Streptophyta, Streptophytina, Embryophyta, Tracheophyta, Euphyllophyta, Spermatophyta, Magnoliophyta, Mesangiospermae, eudicotyledons, Gunneridae, Pentapetalae, rosids, malvids, Brassicales, Brassicaceae, Camelineae, Arabidopsis, Arabidopsis thaliana (Mouse-ear cress)	2759	FUNCTION: Cytochrome P450 which catalyzes 3'-hydroxylation of p-coumaric esters of shikimic/quinic acids to form lignin monomers. Can use p-coumarate, p-coumaraldehyde, p-coumaroyl methyl ester, 5-O-(4-coumaroyl) D-quinate and 5-O-(4-coumaroyl) shikimate as substrates, but not p-coumaryl alcohol, p-coumaroyl CoA, 1-O-p-coumaroyl-beta-D-glucose, p-hydroxy-cinnamyl alcohol, cinnamate, caffeate or f…	CYP98A3 C3'H REF8 At2g40890 T20B5.9
O22207	cellular organisms, Eukaryota, Viridiplantae, Streptophyta, Streptophytina, Embryophyta, Tracheophyta, Euphyllophyta, Spermatophyta, Magnoliophyta, Mesangiospermae, eudicotyledons, Gunneridae, Pentapetalae, rosids, malvids, Brassicales, Brassicaceae, Camelineae, Arabidopsis, Arabidopsis thaliana (Mouse-ear cress)	2759	FUNCTION: Recognizes and hydrolyzes the peptide bond at the C-terminal Gly of ubiquitin. Involved in the processing of poly-ubiquitin precursors as well as that of ubiquitinated proteins. {ECO:0000269|PubMed:10898935}.	UBP5 At2g40930 T20B5.13
O22208	cellular organisms, Eukaryota, Viridiplantae, Streptophyta, Streptophytina, Embryophyta, Tracheophyta, Euphyllophyta, Spermatophyta, Magnoliophyta, Mesangiospermae, eudicotyledons, Gunneridae, Pentapetalae, rosids, malvids, Brassicales, Brassicaceae, Camelineae, Arabidopsis, Arabidopsis thaliana (Mouse-ear cress)	2759	FUNCTION: Transcriptional activator involved in salt and osmotic stress responses. Functions as a stress sensor and transducer in a signaling pathway that resembles an ER stress response. Following salt stress, BZIP17 is cleaved by SBT6.1 (S1P) and S2P at the C-terminus and the N-terminal bZIP component is translocated to the nucleus, where it activates the expression of salt stress response gene…	BZIP17 At2g40950
Q1EHT7	cellular organisms, Eukaryota, Viridiplantae, Streptophyta, Streptophytina, Embryophyta, Tracheophyta, Euphyllophyta, Spermatophyta, Magnoliophyta, Mesangiospermae, Liliopsida, Petrosaviidae, commelinids, Poales, Poaceae, BOP clade, Oryzoideae, Oryzeae, Oryzinae, Oryza, Oryza sativa (Rice), Oryza sativa subsp. japonica (Rice)	2759		Os01g0256800 LOC_Os01g15300 P0711E10.43
O22715	cellular organisms, Eukaryota, Viridiplantae, Streptophyta, Streptophytina, Embryophyta, Tracheophyta, Euphyllophyta, Spermatophyta, Magnoliophyta, Mesangiospermae, eudicotyledons, Gunneridae, Pentapetalae, rosids, malvids, Brassicales, Brassicaceae, Camelineae, Arabidopsis, Arabidopsis thaliana (Mouse-ear cress)	2759	FUNCTION: Subunit of clathrin-associated adaptor protein complex 1 that plays a role in protein sorting at the trans-Golgi network and early endosomes (TGN/EE). The AP complexes mediate the recruitment of clathrin to membranes and the recognition of sorting signals within the cytosolic tails of transmembrane cargo molecules. Required for KNOLLE localization at the cell plate to mediate cytokinesi…	AP1M2 HAP13 At1g60780 F8A5.29
O22793	cellular organisms, Eukaryota, Viridiplantae, Streptophyta, Streptophytina, Embryophyta, Tracheophyta, Euphyllophyta, Spermatophyta, Magnoliophyta, Mesangiospermae, eudicotyledons, Gunneridae, Pentapetalae, rosids, malvids, Brassicales, Brassicaceae, Camelineae, Arabidopsis, Arabidopsis thaliana (Mouse-ear cress)	2759	FUNCTION: Involved in plastid rRNA processing and consequently in translation and early chloroplast differentiation (PubMed:12678554). Involved in organellar RNA editing. Required for the processing of multiple editing sites in plastids (PubMed:22411807, PubMed:23818871). {ECO:0000269|PubMed:12678554, ECO:0000269|PubMed:22411807, ECO:0000269|PubMed:23818871}.	MORF2 DAL1 RIP2 At2g33430
O22799	cellular organisms, Eukaryota, Viridiplantae, Streptophyta, Streptophytina, Embryophyta, Tracheophyta, Euphyllophyta, Spermatophyta, Magnoliophyta, Mesangiospermae, eudicotyledons, Gunneridae, Pentapetalae, rosids, malvids, Brassicales, Brassicaceae, Camelineae, Arabidopsis, Arabidopsis thaliana (Mouse-ear cress)	2759		At2g33490 F4P9.26
O22807	cellular organisms, Eukaryota, Viridiplantae, Streptophyta, Streptophytina, Embryophyta, Tracheophyta, Euphyllophyta, Spermatophyta, Magnoliophyta, Mesangiospermae, eudicotyledons, Gunneridae, Pentapetalae, rosids, malvids, Brassicales, Brassicaceae, Camelineae, Arabidopsis, Arabidopsis thaliana (Mouse-ear cress)	2759	FUNCTION: Involved in the biosynthesis of beta-1,4-galactan. Can transfer galactose residues from UDP-galactose to beta-1,4-galactopentaose in vitro. Forms specifically beta-1,4-galactosyl linkages and can add successive beta-1,4-galactosyl residues to the acceptor. Beta-1,4-galactans are abundant polysaccharides in plant cell walls and are found as side-chain of rhamnogalacturonan I, which is a …	GALS1 At2g33570
O22820	cellular organisms, Eukaryota, Viridiplantae, Streptophyta, Streptophytina, Embryophyta, Tracheophyta, Euphyllophyta, Spermatophyta, Magnoliophyta, Mesangiospermae, eudicotyledons, Gunneridae, Pentapetalae, rosids, malvids, Brassicales, Brassicaceae, Camelineae, Arabidopsis, Arabidopsis thaliana (Mouse-ear cress)	2759	FUNCTION: Possesses quercetin 7-O-glucosyltransferase and 4'-O-glucosyltransferase activities in vitro. Also active in vitro on benzoates and benzoate derivatives. Has low affinity for the tryptophan precursor anthranilate. Catalyzes the formation of anthranilate glucose ester. Is a minor source of this activity in the plant. {ECO:0000269|PubMed:11641410, ECO:0000269|PubMed:12475971, ECO:0000269|…	UGT74F1 At2g43840 F18O19.5
O22822	cellular organisms, Eukaryota, Viridiplantae, Streptophyta, Streptophytina, Embryophyta, Tracheophyta, Euphyllophyta, Spermatophyta, Magnoliophyta, Mesangiospermae, eudicotyledons, Gunneridae, Pentapetalae, rosids, malvids, Brassicales, Brassicaceae, Camelineae, Arabidopsis, Arabidopsis thaliana (Mouse-ear cress)	2759	FUNCTION: Glycosyltransferase that glucosylates benzoic acid and derivatives. Substrate preference is benzoic acid > salicylic acid (SA) > 3-hydroxybenzoic acid > 4-hydroxybenzoic acid. Catalyzes the formation of both SA 2-O-beta-D-glucoside (SAG) and SA glucose ester (SGE). Has high affinity for the tryptophan precursor anthranilate. Catalyzes the formation of anthranilate glucose ester. Is the …	UGT74F2 GT SAGT1 SGT1 At2g43820 F18O19.7
O22898	cellular organisms, Eukaryota, Viridiplantae, Streptophyta, Streptophytina, Embryophyta, Tracheophyta, Euphyllophyta, Spermatophyta, Magnoliophyta, Mesangiospermae, eudicotyledons, Gunneridae, Pentapetalae, rosids, malvids, Brassicales, Brassicaceae, Camelineae, Arabidopsis, Arabidopsis thaliana (Mouse-ear cress)	2759	FUNCTION: Activation of long-chain fatty acids for both synthesis of cellular lipids, and degradation via beta-oxidation. Acts in both the wax and cutin pathways. Preferentially uses palmitate, palmitoleate, linoleate and eicosenoate. Seems to have a specific activity against very long-chain fatty acid (VLCFA) class with acids longer than 24 carbons (C(24)). {ECO:0000269|PubMed:12228482, ECO:0000…	LACS1 CER8 At2g47240 T8I13.8
O22928	cellular organisms, Eukaryota, Viridiplantae, Streptophyta, Streptophytina, Embryophyta, Tracheophyta, Euphyllophyta, Spermatophyta, Magnoliophyta, Mesangiospermae, eudicotyledons, Gunneridae, Pentapetalae, rosids, malvids, Brassicales, Brassicaceae, Camelineae, Arabidopsis, Arabidopsis thaliana (Mouse-ear cress)	2759		At2g30320 T09D09.13
O22938	cellular organisms, Eukaryota, Viridiplantae, Streptophyta, Streptophytina, Embryophyta, Tracheophyta, Euphyllophyta, Spermatophyta, Magnoliophyta, Mesangiospermae, eudicotyledons, Gunneridae, Pentapetalae, rosids, malvids, Brassicales, Brassicaceae, Camelineae, Arabidopsis, Arabidopsis thaliana (Mouse-ear cress)	2759	FUNCTION: Leucine-rich repeat receptor-like protein kinase that may play a role in vascular tissues development. {ECO:0000250|UniProtKB:Q9SJQ1}.	PXC3 At2g41820 T11A7.8
O22993	cellular organisms, Eukaryota, Viridiplantae, Streptophyta, Streptophytina, Embryophyta, Tracheophyta, Euphyllophyta, Spermatophyta, Magnoliophyta, Mesangiospermae, eudicotyledons, Gunneridae, Pentapetalae, rosids, malvids, Brassicales, Brassicaceae, Camelineae, Arabidopsis, Arabidopsis thaliana (Mouse-ear cress)	2759	FUNCTION: Functions in chloroplast biogenesis and chloroplast division (PubMed:10417716, PubMed:22900897). Required for plastid development during embryogenesis (PubMed:22900897, PubMed:24964212). Might be involved in chaperone functions or play a structural role in the thylakoid FtsH complex (PubMed:12185496). {ECO:0000269|PubMed:10417716, ECO:0000269|PubMed:22900897, ECO:0000269|PubMed:24964212…	FTSHI1 ARC1 At4g23940 T19F6.22 T32A16.10
O23052	cellular organisms, Eukaryota, Viridiplantae, Streptophyta, Streptophytina, Embryophyta, Tracheophyta, Euphyllophyta, Spermatophyta, Magnoliophyta, Mesangiospermae, eudicotyledons, Gunneridae, Pentapetalae, rosids, malvids, Brassicales, Brassicaceae, Camelineae, Arabidopsis, Arabidopsis thaliana (Mouse-ear cress)	2759		At1g05150 YUP8H12.24
O23144	cellular organisms, Eukaryota, Viridiplantae, Streptophyta, Streptophytina, Embryophyta, Tracheophyta, Euphyllophyta, Spermatophyta, Magnoliophyta, Mesangiospermae, eudicotyledons, Gunneridae, Pentapetalae, rosids, malvids, Brassicales, Brassicaceae, Camelineae, Arabidopsis, Arabidopsis thaliana (Mouse-ear cress)	2759	FUNCTION: Promotes AHA1 plasma membrane ATPase activity by binding to a site different from the 14-3-3 binding site. {ECO:0000269|PubMed:12182706, ECO:0000269|PubMed:16279950}.	PPI1 At4g27500 F27G19.100
Q9ZR40	cellular organisms, Eukaryota, Viridiplantae, Streptophyta, Streptophytina, Embryophyta, Tracheophyta, Euphyllophyta, Spermatophyta, Magnoliophyta, Mesangiospermae, eudicotyledons, Gunneridae, Pentapetalae, asterids, lamiids, Solanales, Solanaceae, Nicotianoideae, Nicotianeae, Nicotiana, Nicotiana plumbaginifolia (Leadwort-leaved tobacco) (Tex-Mex tobacco)	2759	FUNCTION: Necessary for the splicing of pre-mRNA. Binds to the U -enriched regions of plant introns. {ECO:0000269|PubMed:9852132}.	U2AF65B
O23225	cellular organisms, Eukaryota, Viridiplantae, Streptophyta, Streptophytina, Embryophyta, Tracheophyta, Euphyllophyta, Spermatophyta, Magnoliophyta, Mesangiospermae, eudicotyledons, Gunneridae, Pentapetalae, rosids, malvids, Brassicales, Brassicaceae, Camelineae, Arabidopsis, Arabidopsis thaliana (Mouse-ear cress)	2759	FUNCTION: Functions as an E3 ubiquitin ligase. {ECO:0000250}.	PUB5 At4g36550 AP22.63 C7A10.810
O23277	cellular organisms, Eukaryota, Viridiplantae, Streptophyta, Streptophytina, Embryophyta, Tracheophyta, Euphyllophyta, Spermatophyta, Magnoliophyta, Mesangiospermae, eudicotyledons, Gunneridae, Pentapetalae, rosids, malvids, Brassicales, Brassicaceae, Camelineae, Arabidopsis, Arabidopsis thaliana (Mouse-ear cress)	2759	FUNCTION: Required for meiotic double-strand break formation. {ECO:0000269|PubMed:17762870}.	PRD1 At4g14180 dl3130w FCAALL.114
O23372	cellular organisms, Eukaryota, Viridiplantae, Streptophyta, Streptophytina, Embryophyta, Tracheophyta, Euphyllophyta, Spermatophyta, Magnoliophyta, Mesangiospermae, eudicotyledons, Gunneridae, Pentapetalae, rosids, malvids, Brassicales, Brassicaceae, Camelineae, Arabidopsis, Arabidopsis thaliana (Mouse-ear cress)	2759	FUNCTION: Histone methyltransferase specifically required for trimethylation of 'Lys-4' of histone H3 (H3K4me3) and is crucial for both sporophyte and gametophyte development (PubMed:21037105, PubMed:20937886).	ATXR3 SDG2 SET2 At4g15180 dl3635w FCAALL.214
O23406	cellular organisms, Eukaryota, Viridiplantae, Streptophyta, Streptophytina, Embryophyta, Tracheophyta, Euphyllophyta, Spermatophyta, Magnoliophyta, Mesangiospermae, eudicotyledons, Gunneridae, Pentapetalae, rosids, malvids, Brassicales, Brassicaceae, Camelineae, Arabidopsis, Arabidopsis thaliana (Mouse-ear cress)	2759	FUNCTION: Glucosyltransferase that glucosylates kaempferol. Can glucosylate the phytotoxic xenobiotic compound 2,4,5-trichlorophenol (TCP). {ECO:0000269|PubMed:12721858}.	UGT75D1 IAGLU At4g15550 dl3815c FCAALL.103
O23461	cellular organisms, Eukaryota, Viridiplantae, Streptophyta, Streptophytina, Embryophyta, Tracheophyta, Euphyllophyta, Spermatophyta, Magnoliophyta, Mesangiospermae, eudicotyledons, Gunneridae, Pentapetalae, rosids, malvids, Brassicales, Brassicaceae, Camelineae, Arabidopsis, Arabidopsis thaliana (Mouse-ear cress)	2759	FUNCTION: Arabinose kinase. Involved in the salvage pathway which converts free L-arabinose to UDP-L-arabinose. May play a role in arabinose transport. {ECO:0000269|PubMed:10344205}.	ARA1 ISA1 At4g16130 dl4105w FCAALL.288
O23596	cellular organisms, Eukaryota, Viridiplantae, Streptophyta, Streptophytina, Embryophyta, Tracheophyta, Euphyllophyta, Spermatophyta, Magnoliophyta, Mesangiospermae, eudicotyledons, Gunneridae, Pentapetalae, rosids, malvids, Brassicales, Brassicaceae, Camelineae, Arabidopsis, Arabidopsis thaliana (Mouse-ear cress)	2759		At4g17550 dl4810c FCAALL.41
O23661	cellular organisms, Eukaryota, Viridiplantae, Streptophyta, Streptophytina, Embryophyta, Tracheophyta, Euphyllophyta, Spermatophyta, Magnoliophyta, Mesangiospermae, eudicotyledons, Gunneridae, Pentapetalae, rosids, malvids, Brassicales, Brassicaceae, Camelineae, Arabidopsis, Arabidopsis thaliana (Mouse-ear cress)	2759	FUNCTION: Auxin response factors (ARFs) are transcriptional factors that binds specifically to the DNA sequence 5'-TGTCTC-3' found in the auxin-responsive promoter elements (AuxREs). Could act as transcriptional activator or repressor. Formation of heterodimers with Aux/IAA proteins may alter their ability to modulate early auxin response genes expression. Involved in the establishment or elabora…	ARF3 ETT At2g33860 T1B8.30
O23702	cellular organisms, Eukaryota, Viridiplantae, Streptophyta, Streptophytina, Embryophyta, Tracheophyta, Euphyllophyta, Spermatophyta, Magnoliophyta, Mesangiospermae, eudicotyledons, Gunneridae, Pentapetalae, rosids, malvids, Brassicales, Brassicaceae, Camelineae, Arabidopsis, Arabidopsis thaliana (Mouse-ear cress)	2759	FUNCTION: Involved in controlling the equilibrium between tubular and stacked structures in the Golgi complex (By similarity). Required for cortical microtubules (MTs) arrangement that confers cell shape. Regulates the width of leaves by controlling the polar elongation of leaf cells. Involved in the regulation of trichome branching. Seems to not be able to regulate gene transcription. Regulates …	AN DOQ At1g01510 F22L4.6
O24133	cellular organisms, Eukaryota, Viridiplantae, Streptophyta, Streptophytina, Embryophyta, Tracheophyta, Euphyllophyta, Spermatophyta, Magnoliophyta, Mesangiospermae, eudicotyledons, Gunneridae, Pentapetalae, asterids, lamiids, Solanales, Solanaceae, Nicotianoideae, Nicotianeae, Nicotiana, Nicotiana tabacum (Common tobacco)	2759	FUNCTION: Involved in chlorophyll biosynthesis. Catalyzes the insertion of magnesium ion into protoporphyrin IX to yield Mg-protoporphyrin IX. The magnesium-chelatase is a complex of three subunits, CHLI, CHLD and CHLH. The reaction takes place in two steps, with an ATP-dependent activation followed by an ATP-dependent chelation step (By similarity). {ECO:0000250}.	CHLD
O24308	cellular organisms, Eukaryota, Viridiplantae, Streptophyta, Streptophytina, Embryophyta, Tracheophyta, Euphyllophyta, Spermatophyta, Magnoliophyta, Mesangiospermae, eudicotyledons, Gunneridae, Pentapetalae, rosids, fabids, Fabales, Fabaceae, Papilionoideae, Fabeae, Pisum, Pisum sativum (Garden pea)	2759	FUNCTION: Control of topological states of DNA by transient breakage and subsequent rejoining of DNA strands. Topoisomerase II makes double-strand breaks.	TOP2 TOPII
O24606	cellular organisms, Eukaryota, Viridiplantae, Streptophyta, Streptophytina, Embryophyta, Tracheophyta, Euphyllophyta, Spermatophyta, Magnoliophyta, Mesangiospermae, eudicotyledons, Gunneridae, Pentapetalae, rosids, malvids, Brassicales, Brassicaceae, Camelineae, Arabidopsis, Arabidopsis thaliana (Mouse-ear cress)	2759	FUNCTION: Probable transcription factor acting as a positive regulator in the ethylene response pathway. Is required for ethylene responsiveness in adult plant tissues. Binds a primary ethylene response element present in the ETHYLENE-RESPONSE-FACTOR1 promoter with consequence to activate the transcription of this gene. {ECO:0000269|PubMed:9215635, ECO:0000269|PubMed:9851977}.	EIN3 At3g20770 MOE17.8
O25225	cellular organisms, Bacteria, Proteobacteria, delta/epsilon subdivisions, Epsilonproteobacteria, Campylobacterales, Helicobacteraceae, Helicobacter, Helicobacter pylori (Campylobacter pylori), Helicobacter pylori (strain ATCC 700392 / 26695) (Campylobacter pylori)	2	FUNCTION: Not known; probably interacts with the ribosomes in a GTP dependent manner. {ECO:0000250}.	typA HP_0480
O31216	cellular organisms, Bacteria, Proteobacteria, Gammaproteobacteria, Chromatiales, Chromatiaceae, Allochromatium, Allochromatium vinosum (Chromatium vinosum), Allochromatium vinosum (strain ATCC 17899 / DSM 180 / NBRC 103801 / NCIMB 10441 / D) (Chromatium vinosum)	2	FUNCTION: Component of the ubiquinol-cytochrome c reductase complex (complex III or cytochrome b-c1 complex), which is a respiratory chain that generates an electrochemical potential coupled to ATP synthesis. c1 functions as an electron donor to cytochrome c.	petC Alvin_0070
O48520	cellular organisms, Eukaryota, Viridiplantae, Streptophyta, Streptophytina, Embryophyta, Tracheophyta, Euphyllophyta, Spermatophyta, Magnoliophyta, Mesangiospermae, eudicotyledons, Gunneridae, Pentapetalae, rosids, malvids, Brassicales, Brassicaceae, Camelineae, Arabidopsis, Arabidopsis thaliana (Mouse-ear cress)	2759	FUNCTION: The function of the small subunit is not yet clear.	POLD2 At2g42120 T24P15.3
O48653	cellular organisms, Eukaryota, Viridiplantae, Streptophyta, Streptophytina, Embryophyta, Tracheophyta, Euphyllophyta, Spermatophyta, Magnoliophyta, Mesangiospermae, Liliopsida, Petrosaviidae, commelinids, Poales, Poaceae, BOP clade, Oryzoideae, Oryzeae, Oryzinae, Oryza, Oryza sativa (Rice), Oryza sativa subsp. japonica (Rice)	2759	FUNCTION: Polymerase alpha in a complex with DNA primase is a replicative polymerase.	Os01g0868300 LOC_Os01g64820 P0677H08.20
O48686	cellular organisms, Eukaryota, Viridiplantae, Streptophyta, Streptophytina, Embryophyta, Tracheophyta, Euphyllophyta, Spermatophyta, Magnoliophyta, Mesangiospermae, eudicotyledons, Gunneridae, Pentapetalae, rosids, malvids, Brassicales, Brassicaceae, Camelineae, Arabidopsis, Arabidopsis thaliana (Mouse-ear cress)	2759	FUNCTION: Acts as a transcriptional repressor. Interacts with ERF7 to repress genes in abscisic acid and drought stress responses. The heterodimer represses transcription by tethering SNL3 to DNA. {ECO:0000269|PubMed:15994908}.	SNL3 SIN3 At1g24190 F3I6.12
O48700	cellular organisms, Eukaryota, Viridiplantae, Streptophyta, Streptophytina, Embryophyta, Tracheophyta, Euphyllophyta, Spermatophyta, Magnoliophyta, Mesangiospermae, eudicotyledons, Gunneridae, Pentapetalae, rosids, malvids, Brassicales, Brassicaceae, Camelineae, Arabidopsis, Arabidopsis thaliana (Mouse-ear cress)	2759	FUNCTION: Functions as an E3 ubiquitin ligase. {ECO:0000250}.	PUB6 At1g24330 F3I6.27
O48723	cellular organisms, Eukaryota, Viridiplantae, Streptophyta, Streptophytina, Embryophyta, Tracheophyta, Euphyllophyta, Spermatophyta, Magnoliophyta, Mesangiospermae, eudicotyledons, Gunneridae, Pentapetalae, rosids, malvids, Brassicales, Brassicaceae, Camelineae, Arabidopsis, Arabidopsis thaliana (Mouse-ear cress)	2759	FUNCTION: Possesses non-specific lipolytic acyl hydrolase (LAH) activity. Catalyzes the hydrolysis of the galactolipids monogalactosyldiacylglycerol (MGDG) and digalactosyldiacylglycerol (DGDG), and less efficiently the phoshpolipids phosphatidylcholine (PC), phosphatidylethanolamine (PE), phosphatidylglycerol (PG), phosphatidic acid (PA), phosphatidylserine (PS) and phosphatidylinositol (PI). Fa…	PLP2 At2g26560 T9J22.23
O48780	cellular organisms, Eukaryota, Viridiplantae, Streptophyta, Streptophytina, Embryophyta, Tracheophyta, Euphyllophyta, Spermatophyta, Magnoliophyta, Mesangiospermae, eudicotyledons, Gunneridae, Pentapetalae, rosids, malvids, Brassicales, Brassicaceae, Camelineae, Arabidopsis, Arabidopsis thaliana (Mouse-ear cress)	2759	FUNCTION: Active on both saturated and mono-unsaturated acyl chains C16 to C20. {ECO:0000269|PubMed:16765910}.	KCS11 At2g26640 F18A8.1
O48788	cellular organisms, Eukaryota, Viridiplantae, Streptophyta, Streptophytina, Embryophyta, Tracheophyta, Euphyllophyta, Spermatophyta, Magnoliophyta, Mesangiospermae, eudicotyledons, Gunneridae, Pentapetalae, rosids, malvids, Brassicales, Brassicaceae, Camelineae, Arabidopsis, Arabidopsis thaliana (Mouse-ear cress)	2759		At2g26730 F18A8.10
O48902	cellular organisms, Eukaryota, Viridiplantae, Streptophyta, Streptophytina, Embryophyta, Tracheophyta, Euphyllophyta, Spermatophyta, Magnoliophyta, Mesangiospermae, eudicotyledons, Gunneridae, Pentapetalae, rosids, fabids, Fabales, Fabaceae, Papilionoideae, Trifolieae, Medicago (medics), Medicago sativa (Alfalfa)	2759	FUNCTION: The chloroplastic, NADP-dependent form is essential for the photosynthesis C4 cycle, which allows plants to circumvent the problem of photorespiration. In C4 plants, NADP-MDH activity acts to convert oxaloacetate to malate in chloroplasts of mesophyll cells for transport to the bundle sheath cells (By similarity). {ECO:0000250}.	MDH1 P1MDH
Q94F88	cellular organisms, Eukaryota, Viridiplantae, Streptophyta, Streptophytina, Embryophyta, Tracheophyta, Euphyllophyta, Spermatophyta, Magnoliophyta, Mesangiospermae, eudicotyledons, Gunneridae, Pentapetalae, rosids, malvids, Brassicales, Brassicaceae, Camelineae, Arabidopsis, Arabidopsis thaliana (Mouse-ear cress)	2759	FUNCTION: Involved in the CpXpG methylation and in gene silencing. Methylates preferentially transposon-related sequences. Functionally redundant to DRM1/DRM2 to maintain non-CpG methylation. Involved in RNA-directed DNA methylation. {ECO:0000269|PubMed:11349138, ECO:0000269|PubMed:11459824, ECO:0000269|PubMed:11790305, ECO:0000269|PubMed:14680640}.	CMT3 At1g69770 T6C23.3
O49160	cellular organisms, Eukaryota, Viridiplantae, Streptophyta, Streptophytina, Embryophyta, Tracheophyta, Euphyllophyta, Spermatophyta, Magnoliophyta, Mesangiospermae, eudicotyledons, Gunneridae, Pentapetalae, rosids, malvids, Brassicales, Brassicaceae, Camelineae, Arabidopsis, Arabidopsis thaliana (Mouse-ear cress)	2759	FUNCTION: Component of the eukaryotic translation initiation factor 3 (eIF-3) complex, which is involved in protein synthesis and, together with other initiation factors, stimulates binding of mRNA and methionyl-tRNAi to the 40S ribosome. {ECO:0000255|HAMAP-Rule:MF_03002}.	TIF3C1 At3g56150 F18O21_110
O49255	cellular organisms, Eukaryota, Viridiplantae, Streptophyta, Streptophytina, Embryophyta, Tracheophyta, Euphyllophyta, Spermatophyta, Magnoliophyta, Mesangiospermae, eudicotyledons, Gunneridae, Pentapetalae, rosids, malvids, Brassicales, Brassicaceae, Camelineae, Arabidopsis, Arabidopsis thaliana (Mouse-ear cress)	2759	FUNCTION: Transcription factor of the NAC family involved in senescence. May function in the transition between active cell division and cell expansion. {ECO:0000269|PubMed:16640597}.	NAC029 ANAC029 NAC29 NAP At1g69490 F10D13.14
O49279	cellular organisms, Eukaryota, Viridiplantae, Streptophyta, Streptophytina, Embryophyta, Tracheophyta, Euphyllophyta, Spermatophyta, Magnoliophyta, Mesangiospermae, eudicotyledons, Gunneridae, Pentapetalae, rosids, malvids, Brassicales, Brassicaceae, Camelineae, Arabidopsis, Arabidopsis thaliana (Mouse-ear cress)	2759	FUNCTION: Component of SCF(ASK-cullin-F-box) E3 ubiquitin ligase complexes, which may mediate the ubiquitination and subsequent proteasomal degradation of target proteins. {ECO:0000250}.	SKIP15 FBX3 At1g76920 F22K20.2
O49292	cellular organisms, Eukaryota, Viridiplantae, Streptophyta, Streptophytina, Embryophyta, Tracheophyta, Euphyllophyta, Spermatophyta, Magnoliophyta, Mesangiospermae, eudicotyledons, Gunneridae, Pentapetalae, rosids, malvids, Brassicales, Brassicaceae, Camelineae, Arabidopsis, Arabidopsis thaliana (Mouse-ear cress)	2759		PPD4 At1g77090 F22K20.16
O49318	cellular organisms, Eukaryota, Viridiplantae, Streptophyta, Streptophytina, Embryophyta, Tracheophyta, Euphyllophyta, Spermatophyta, Magnoliophyta, Mesangiospermae, eudicotyledons, Gunneridae, Pentapetalae, rosids, malvids, Brassicales, Brassicaceae, Camelineae, Arabidopsis, Arabidopsis thaliana (Mouse-ear cress)	2759		At2g33170 F25I18.9
O49429	cellular organisms, Eukaryota, Viridiplantae, Streptophyta, Streptophytina, Embryophyta, Tracheophyta, Euphyllophyta, Spermatophyta, Magnoliophyta, Mesangiospermae, eudicotyledons, Gunneridae, Pentapetalae, rosids, malvids, Brassicales, Brassicaceae, Camelineae, Arabidopsis, Arabidopsis thaliana (Mouse-ear cress)	2759	FUNCTION: Involved in organellar RNA editing. Required for the processing of numerous RNA editing sites in mitochondria (PubMed:22411807, PubMed:23818871). Binds to the mitochondrial MEF19 and MEF21 factors, two pentatricopeptide repeat-containing proteins involved in RNA editing (PubMed:22411807). {ECO:0000269|PubMed:22411807, ECO:0000269|PubMed:23818871}.	MORF1 RIP8 At4g20020
O49432	cellular organisms, Eukaryota, Viridiplantae, Streptophyta, Streptophytina, Embryophyta, Tracheophyta, Euphyllophyta, Spermatophyta, Magnoliophyta, Mesangiospermae, eudicotyledons, Gunneridae, Pentapetalae, rosids, malvids, Brassicales, Brassicaceae, Camelineae, Arabidopsis, Arabidopsis thaliana (Mouse-ear cress)	2759	FUNCTION: Polygalacturonase required for degrading the pollen mother cell wall during microspore development. {ECO:0000269|PubMed:14551328}.	QRT3 At4g20050 F18F4.150
O49434	cellular organisms, Eukaryota, Viridiplantae, Streptophyta, Streptophytina, Embryophyta, Tracheophyta, Euphyllophyta, Spermatophyta, Magnoliophyta, Mesangiospermae, eudicotyledons, Gunneridae, Pentapetalae, rosids, malvids, Brassicales, Brassicaceae, Camelineae, Arabidopsis, Arabidopsis thaliana (Mouse-ear cress)	2759	FUNCTION: Involved in the catabolism of purine nucleotides. Can use allantoate as substrate, but not Nalpha-carbamoyl-L-Asp, Nalpha-carbamoyl-L-Ala or Nalpha-carbamoyl-Gly. The sequential activity of AAH, UGLYAH and UAH allows a complete purine breakdown without the intermediate generation of urea. {ECO:0000269|PubMed:16496096, ECO:0000269|PubMed:18065556, ECO:0000269|PubMed:19935661, ECO:0000269…	AAH At4g20070 F18F4.170
O49453	cellular organisms, Eukaryota, Viridiplantae, Streptophyta, Streptophytina, Embryophyta, Tracheophyta, Euphyllophyta, Spermatophyta, Magnoliophyta, Mesangiospermae, eudicotyledons, Gunneridae, Pentapetalae, rosids, malvids, Brassicales, Brassicaceae, Camelineae, Arabidopsis, Arabidopsis thaliana (Mouse-ear cress)	2759		At4g28440 F20O9.120
O49500	cellular organisms, Eukaryota, Viridiplantae, Streptophyta, Streptophytina, Embryophyta, Tracheophyta, Euphyllophyta, Spermatophyta, Magnoliophyta, Mesangiospermae, eudicotyledons, Gunneridae, Pentapetalae, rosids, malvids, Brassicales, Brassicaceae, Camelineae, Arabidopsis, Arabidopsis thaliana (Mouse-ear cress)	2759	FUNCTION: E3 ubiquitin-protein ligase that functions as regulator of MED25 stability by targeting MED25 for degradation in a RING-H2-dependent way. Proteasome-dependent degradation of MED25 seems to activate its function as positive regulator of FLOWERING LOCUS T (FT) and is important to induce the expression of FT and consequently to promote flowering. May function downstream of HAL3 and be requ…	MBR2 HIP1 At4g34040
O49508	cellular organisms, Eukaryota, Viridiplantae, Streptophyta, Streptophytina, Embryophyta, Tracheophyta, Euphyllophyta, Spermatophyta, Magnoliophyta, Mesangiospermae, eudicotyledons, Gunneridae, Pentapetalae, rosids, malvids, Brassicales, Brassicaceae, Camelineae, Arabidopsis, Arabidopsis thaliana (Mouse-ear cress)	2759		At4g18380 F28J12.40
O49607	cellular organisms, Eukaryota, Viridiplantae, Streptophyta, Streptophytina, Embryophyta, Tracheophyta, Euphyllophyta, Spermatophyta, Magnoliophyta, Mesangiospermae, eudicotyledons, Gunneridae, Pentapetalae, rosids, malvids, Brassicales, Brassicaceae, Camelineae, Arabidopsis, Arabidopsis thaliana (Mouse-ear cress)	2759		SBT1.6 SLP2 At4g34980 M4E13.40
O49660	cellular organisms, Eukaryota, Viridiplantae, Streptophyta, Streptophytina, Embryophyta, Tracheophyta, Euphyllophyta, Spermatophyta, Magnoliophyta, Mesangiospermae, eudicotyledons, Gunneridae, Pentapetalae, rosids, malvids, Brassicales, Brassicaceae, Camelineae, Arabidopsis, Arabidopsis thaliana (Mouse-ear cress)	2759	FUNCTION: Could function as a HCO(3)(-) -sensing component in the CO(2) signaling pathway in guard cells. Acts as an upsteam repressor of HT1. Plays a role in stomatal response to CO(2). {ECO:0000269|PubMed:25599916}.	DTX56 RHC1 At4g22790 T12H17.180
O49814	cellular organisms, Eukaryota, Viridiplantae, Streptophyta, Streptophytina, Embryophyta, Tracheophyta, Euphyllophyta, Spermatophyta, Magnoliophyta, Mesangiospermae, eudicotyledons, Gunneridae, Pentapetalae, asterids, lamiids, Solanales, Solanaceae, Solanoideae, Capsiceae, Capsicum (peppers), Capsicum annuum (Bell pepper)	2759	FUNCTION: Nonheme diiron monooxygenase involved in the biosynthesis of xanthophylls. Specific for beta-ring hydroxylations of beta-carotene. Produces beta-cryptoxanthin and zeaxanthin. Uses ferredoxin as an electron donor. {ECO:0000269|PubMed:9555077}.	CA2
O49839	cellular organisms, Eukaryota, Viridiplantae, Streptophyta, Streptophytina, Embryophyta, Tracheophyta, Euphyllophyta, Spermatophyta, Magnoliophyta, Mesangiospermae, eudicotyledons, Gunneridae, Pentapetalae, rosids, malvids, Brassicales, Brassicaceae, Camelineae, Arabidopsis, Arabidopsis thaliana (Mouse-ear cress)	2759		APK2A At1g14370 F14L17.14
O49931	cellular organisms, Eukaryota, Viridiplantae, Streptophyta, Streptophytina, Embryophyta, Tracheophyta, Euphyllophyta, Spermatophyta, Magnoliophyta, Mesangiospermae, eudicotyledons, Gunneridae, Pentapetalae, rosids, fabids, Fabales, Fabaceae, Papilionoideae, Fabeae, Pisum, Pisum sativum (Garden pea)	2759	FUNCTION: Involved in protein precursor import into chloroplasts. Part of the redox regulon consisting of TIC32, TIC 55 and TIC62.	TIC55
O49954	cellular organisms, Eukaryota, Viridiplantae, Streptophyta, Streptophytina, Embryophyta, Tracheophyta, Euphyllophyta, Spermatophyta, Magnoliophyta, Mesangiospermae, eudicotyledons, Gunneridae, Pentapetalae, asterids, lamiids, Solanales, Solanaceae, Solanoideae, Solaneae, Solanum, Solanum tuberosum (Potato)	2759	FUNCTION: The glycine cleavage system catalyzes the degradation of glycine. The P protein binds the alpha-amino group of glycine through its pyridoxal phosphate cofactor; CO(2) is released and the remaining methylamine moiety is then transferred to the lipoamide cofactor of the H protein.	GDCSP
O60100	cellular organisms, Eukaryota, Opisthokonta, Fungi, Dikarya, Ascomycota, Taphrinomycotina, Schizosaccharomycetes, Schizosaccharomycetales, Schizosaccharomycetaceae, Schizosaccharomyces, Schizosaccharomyces pombe (Fission yeast), Schizosaccharomyces pombe (strain 972 / ATCC 24843) (Fission yeast)	2759	FUNCTION: Required for nuclear protein import, its predominant substrate seems to be ribosomal proteins. Binds to nucleoporins and the GTP-bound form of gsp1 (Ran) (By similarity). {ECO:0000250}.	kap123 SPBC14F5.03c
Q8R2N2	cellular organisms, Eukaryota, Opisthokonta, Metazoa, Eumetazoa, Bilateria, Deuterostomia, Chordata, Craniata, Vertebrata, Gnathostomata (jawed vertebrates), Teleostomi, Euteleostomi, Sarcopterygii, Dipnotetrapodomorpha, Tetrapoda, Amniota, Mammalia, Theria, Eutheria, Boreoeutheria, Euarchontoglires, Glires (Rodents and rabbits), Rodentia, Sciurognathi, Muroidea, Muridae, Murinae, Mus, Mus, Mus m…	2759	FUNCTION: May be a transcriptional regulator. Acts as a positive regulator of HIVEP1. Ribosome biogenesis factor involved in small subunit (SSU) pre-rRNA processing at sites A', A0, 1 and 2b. {ECO:0000250|UniProtKB:Q969X6}.	Utp4 Cirh1a Kiaa1988 Tex292
O61122	cellular organisms, Eukaryota, Amoebozoa, Mycetozoa, Dictyosteliida (dictyostelid cellular slime molds), Dictyostelium, Dictyostelium discoideum (Slime mold)	2759	FUNCTION: Involved in regulation of actin cytoskeleton organization during cell motility; F-actin fragmenting and capping protein allowing dynamic rearrangements of the actin cytoskeleton. Also part of a regulatory pathway from the centrosome to the midzone, thus regulating the completion of cell division. {ECO:0000269|PubMed:18042625, ECO:0000269|PubMed:9582328}.	svkA DDB_G0286359
Q9SZW4	cellular organisms, Eukaryota, Viridiplantae, Streptophyta, Streptophytina, Embryophyta, Tracheophyta, Euphyllophyta, Spermatophyta, Magnoliophyta, Mesangiospermae, eudicotyledons, Gunneridae, Pentapetalae, rosids, malvids, Brassicales, Brassicaceae, Camelineae, Arabidopsis, Arabidopsis thaliana (Mouse-ear cress)	2759	FUNCTION: Plays an important role in zinc transport and homeostasis. Could also be involved in cadmium detoxification. {ECO:0000269|PubMed:15100400}.	HMA2 At4g30110 F6G3.140
O64728	cellular organisms, Eukaryota, Viridiplantae, Streptophyta, Streptophytina, Embryophyta, Tracheophyta, Euphyllophyta, Spermatophyta, Magnoliophyta, Mesangiospermae, eudicotyledons, Gunneridae, Pentapetalae, rosids, malvids, Brassicales, Brassicaceae, Camelineae, Arabidopsis, Arabidopsis thaliana (Mouse-ear cress)	2759	FUNCTION: Acts as a key regulator of trichome branching through an endoreduplication-independent pathway. {ECO:0000269|PubMed:10572032, ECO:0000269|PubMed:12586888, ECO:0000269|PubMed:18477400, ECO:0000269|PubMed:22210898, ECO:0000269|PubMed:9367433}.	STI At2g02480 T8K22.22
O64733	cellular organisms, Eukaryota, Viridiplantae, Streptophyta, Streptophytina, Embryophyta, Tracheophyta, Euphyllophyta, Spermatophyta, Magnoliophyta, Mesangiospermae, eudicotyledons, Gunneridae, Pentapetalae, rosids, malvids, Brassicales, Brassicaceae, Camelineae, Arabidopsis, Arabidopsis thaliana (Mouse-ear cress)	2759		UGT87A2 At2g30140 T27E13.12
O64769	cellular organisms, Eukaryota, Viridiplantae, Streptophyta, Streptophytina, Embryophyta, Tracheophyta, Euphyllophyta, Spermatophyta, Magnoliophyta, Mesangiospermae, eudicotyledons, Gunneridae, Pentapetalae, rosids, malvids, Brassicales, Brassicaceae, Camelineae, Arabidopsis, Arabidopsis thaliana (Mouse-ear cress)	2759	FUNCTION: Probable potassium transporter.	POT11 KUP11 At2g35060 F19I3.29
O64823	cellular organisms, Eukaryota, Viridiplantae, Streptophyta, Streptophytina, Embryophyta, Tracheophyta, Euphyllophyta, Spermatophyta, Magnoliophyta, Mesangiospermae, eudicotyledons, Gunneridae, Pentapetalae, rosids, malvids, Brassicales, Brassicaceae, Camelineae, Arabidopsis, Arabidopsis thaliana (Mouse-ear cress)	2759	FUNCTION: Mitochondrial inner membrane calcium uniporter that mediates calcium uptake into mitochondria. Mitochondrial calcium homeostasis plays key roles in cellular physiology and regulates cell bioenergetics, cytoplasmic calcium signals and activation of cell death pathways. {ECO:0000250|UniProtKB:Q8NE86}.	At2g23790 F27L4.3
O64827	cellular organisms, Eukaryota, Viridiplantae, Streptophyta, Streptophytina, Embryophyta, Tracheophyta, Euphyllophyta, Spermatophyta, Magnoliophyta, Mesangiospermae, eudicotyledons, Gunneridae, Pentapetalae, rosids, malvids, Brassicales, Brassicaceae, Camelineae, Arabidopsis, Arabidopsis thaliana (Mouse-ear cress)	2759	FUNCTION: Histone methyltransferase that functions together with its binding partner LDL1/SWP1 as one of the regulators of flower timing in Arabidopsis (PubMed:17224141). Mediates H3K9me2 deposition and regulates gene expression in a DNA methylation-independent manner. Binds DNA through its zinc fingers and represses the expression of a subset of stimulus response genes. May represent a novel mec…	SUVR5 CZS SDG6 SET6 At2g23730/At2g23740/At2g23750 F27L4.9/F27L4.8/F27L4.7
O64843	cellular organisms, Eukaryota, Viridiplantae, Streptophyta, Streptophytina, Embryophyta, Tracheophyta, Euphyllophyta, Spermatophyta, Magnoliophyta, Mesangiospermae, eudicotyledons, Gunneridae, Pentapetalae, rosids, malvids, Brassicales, Brassicaceae, Camelineae, Arabidopsis, Arabidopsis thaliana (Mouse-ear cress)	2759		CID7 At2g26280 T1D16.8
O64886	cellular organisms, Eukaryota, Viridiplantae, Streptophyta, Streptophytina, Embryophyta, Tracheophyta, Euphyllophyta, Spermatophyta, Magnoliophyta, Mesangiospermae, eudicotyledons, Gunneridae, Pentapetalae, rosids, malvids, Brassicales, Brassicaceae, Camelineae, Arabidopsis, Arabidopsis thaliana (Mouse-ear cress)	2759	FUNCTION: Converts protoheme IX and farnesyl diphosphate to heme O. {ECO:0000250}.	COX10 At2g44520 F16B22_1 F4I1.50
O64894	cellular organisms, Eukaryota, Viridiplantae, Streptophyta, Streptophytina, Embryophyta, Tracheophyta, Euphyllophyta, Spermatophyta, Magnoliophyta, Mesangiospermae, eudicotyledons, Gunneridae, Pentapetalae, rosids, fabids, Cucurbitales, Cucurbitaceae, Cucurbiteae, Cucurbita (marrows), Cucurbita maxima (Pumpkin) (Winter squash)	2759	FUNCTION: Catalyzes the desaturation of long-chain acyl-CoAs to 2-trans-enoyl-CoAs. {ECO:0000269|PubMed:9525937}.	Acx
O65020	cellular organisms, Eukaryota, Viridiplantae, Streptophyta, Streptophytina, Embryophyta, Tracheophyta, Euphyllophyta, Spermatophyta, Magnoliophyta, Mesangiospermae, eudicotyledons, Gunneridae, Pentapetalae, rosids, malvids, Brassicales, Brassicaceae, Camelineae, Arabidopsis, Arabidopsis thaliana (Mouse-ear cress)	2759	FUNCTION: Essential regulator of the ethylene pathway, which acts by regulating the stability of 1-aminocyclopropane-1-carboxylate synthase (ACS) enzymes. May act as a substrate-specific adapter that connects ACS enzymes, such as ACS5, to ubiquitin ligase complexes, leading to proteasomal degradation of ACS enzymes. {ECO:0000269|PubMed:15118728, ECO:0000269|PubMed:16091151, ECO:0000269|PubMed:188…	ETO1 At3g51770 ATEM1.2
O65272	cellular organisms, Eukaryota, Viridiplantae, Streptophyta, Streptophytina, Embryophyta, Tracheophyta, Euphyllophyta, Spermatophyta, Magnoliophyta, Mesangiospermae, eudicotyledons, Gunneridae, Pentapetalae, rosids, malvids, Brassicales, Brassicaceae, Camelineae, Arabidopsis, Arabidopsis thaliana (Mouse-ear cress)	2759	FUNCTION: Electroneutral K(+)/H(+) antiporter modulating monovalent cation and pH homeostasis in plastids (PubMed:22551943, PubMed:24278440). Transports K(+) and Cs(+) preferentially relative to Na(+) or Li(+) (PubMed:22551943). May function in osmotic adjustment (PubMed:24278440). {ECO:0000269|PubMed:22551943, ECO:0000269|PubMed:24278440}.	KEA2 At4g00630/At4g00640 F6N23.14/F6N23.15
O65351	cellular organisms, Eukaryota, Viridiplantae, Streptophyta, Streptophytina, Embryophyta, Tracheophyta, Euphyllophyta, Spermatophyta, Magnoliophyta, Mesangiospermae, eudicotyledons, Gunneridae, Pentapetalae, rosids, malvids, Brassicales, Brassicaceae, Camelineae, Arabidopsis, Arabidopsis thaliana (Mouse-ear cress)	2759	FUNCTION: Serine protease. Has a substrate preference for the hydrophobic residues Phe and Ala and the basic residue Asp in the P1 position, and for Asp, Leu or Ala in the P1' position (PubMed:12413398). Essential for mucilage release from seed coats. Triggers the accumulation and/or activation of cell wall modifying enzymes necessary either for the loosening of the outer primary cell wall, or to…	SBT1.7 ARA12 ASP48 SLP1 At5g67360 K8K14.8
O65355	cellular organisms, Eukaryota, Viridiplantae, Streptophyta, Streptophytina, Embryophyta, Tracheophyta, Euphyllophyta, Spermatophyta, Magnoliophyta, Mesangiospermae, eudicotyledons, Gunneridae, Pentapetalae, rosids, malvids, Brassicales, Brassicaceae, Camelineae, Arabidopsis, Arabidopsis thaliana (Mouse-ear cress)	2759	FUNCTION: Cleaves the polyglutamate sidechains of folate polyglutamates in the vacuole. Is important for polyglutamyl tail length determination before vacuolar exit. Plays a role on folate stability and intracellular folate content. Has endopeptidase activity against 4-amino-10-methylpteroyl penta-, tetra-, tri- and di-gamma-L-glutamate substrates and is responsible for the production of folic ac…	GGH2 GGH GGH1 At1g78680 F9K20.28
Q0D5G4	cellular organisms, Eukaryota, Viridiplantae, Streptophyta, Streptophytina, Embryophyta, Tracheophyta, Euphyllophyta, Spermatophyta, Magnoliophyta, Mesangiospermae, Liliopsida, Petrosaviidae, commelinids, Poales, Poaceae, BOP clade, Oryzoideae, Oryzeae, Oryzinae, Oryza, Oryza sativa (Rice), Oryza sativa subsp. japonica (Rice)	2759		Os07g0563300 LOC_Os07g37610 OJ1720_F04.105
O65468	cellular organisms, Eukaryota, Viridiplantae, Streptophyta, Streptophytina, Embryophyta, Tracheophyta, Euphyllophyta, Spermatophyta, Magnoliophyta, Mesangiospermae, eudicotyledons, Gunneridae, Pentapetalae, rosids, malvids, Brassicales, Brassicaceae, Camelineae, Arabidopsis, Arabidopsis thaliana (Mouse-ear cress)	2759		CRK8 At4g23160 F21P8.50
O65717	cellular organisms, Eukaryota, Viridiplantae, Streptophyta, Streptophytina, Embryophyta, Tracheophyta, Euphyllophyta, Spermatophyta, Magnoliophyta, Mesangiospermae, eudicotyledons, Gunneridae, Pentapetalae, rosids, malvids, Brassicales, Brassicaceae, Camelineae, Arabidopsis, Arabidopsis thaliana (Mouse-ear cress)	2759	FUNCTION: Acts as cyclic nucleotide-gated ion channel. Can be activated by cyclic AMP which leads to an opening of the cation channel. May be responsible for cAMP-induced calcium entry in cells and thus should be involved in the calcium signal transduction. Could transport K(+), Na(+) and Pb(2+). {ECO:0000269|PubMed:11115134, ECO:0000269|PubMed:11842144}.	CNGC1 At5g53130 MFH8.6
O67409	cellular organisms, Bacteria, Aquificae, Aquificae, Aquificales, Aquificaceae, Aquifex, Aquifex aeolicus, Aquifex aeolicus (strain VF5)	2	FUNCTION: The beta subunit is responsible for the synthesis of L-tryptophan from indole and L-serine. {ECO:0000250}.	trpB2 aq_1410
O75691	cellular organisms, Eukaryota, Opisthokonta, Metazoa, Eumetazoa, Bilateria, Deuterostomia, Chordata, Craniata, Vertebrata, Gnathostomata (jawed vertebrates), Teleostomi, Euteleostomi, Sarcopterygii, Dipnotetrapodomorpha, Tetrapoda, Amniota, Mammalia, Theria, Eutheria, Boreoeutheria, Euarchontoglires, Primates, Haplorrhini, Simiiformes, Catarrhini, Hominoidea (apes), Hominidae (great apes), Homini…	2759	FUNCTION: Involved in 18S pre-rRNA processing. Associates with U3 snoRNA. {ECO:0000269|PubMed:17498821}.	UTP20 DRIM
O80345	cellular organisms, Eukaryota, Viridiplantae, Streptophyta, Streptophytina, Embryophyta, Tracheophyta, Euphyllophyta, Spermatophyta, Magnoliophyta, Mesangiospermae, eudicotyledons, Gunneridae, Pentapetalae, rosids, malvids, Brassicales, Brassicaceae, Camelineae, Arabidopsis, Arabidopsis thaliana (Mouse-ear cress)	2759	FUNCTION: CDK-activating kinase that modulates CDKD-2 and CDKD-3 activities by phosphorylation of the T-loop. Activates CDKD-2 C-terminal domain (CTD) kinase activity. Activates CDKA-1 probably by phosphorylation. Posseses a CDK kinase activity independently of association with cyclin CYCH1-1. Phosphorylates the CTD of the large subunit of RNA polymerase II. {ECO:0000269|PubMed:12084729, ECO:0000…	CDKF-1 CAK1 At4g28980 F19B15.10
O80360	cellular organisms, Eukaryota, Viridiplantae, Streptophyta, Streptophytina, Embryophyta, Tracheophyta, Euphyllophyta, Spermatophyta, Magnoliophyta, Mesangiospermae, eudicotyledons, Gunneridae, Pentapetalae, asterids, lamiids, Solanales, Solanaceae, Nicotianoideae, Nicotianeae, Nicotiana, Nicotiana tabacum (Common tobacco)	2759	FUNCTION: One of the primary rRNA binding proteins, it binds directly near the 3'-end of the 23S rRNA, where it nucleates assembly of the 50S subunit. {ECO:0000250}.	RPL3
O80452	cellular organisms, Eukaryota, Viridiplantae, Streptophyta, Streptophytina, Embryophyta, Tracheophyta, Euphyllophyta, Spermatophyta, Magnoliophyta, Mesangiospermae, eudicotyledons, Gunneridae, Pentapetalae, rosids, malvids, Brassicales, Brassicaceae, Camelineae, Arabidopsis, Arabidopsis thaliana (Mouse-ear cress)	2759	FUNCTION: AMP deaminase plays a critical role in energy metabolism. Essential for the transition from zygote to embryo. {ECO:0000269|PubMed:15918887}.	AMPD FAC1 At2g38280 F16M14.21
O80462	cellular organisms, Eukaryota, Viridiplantae, Streptophyta, Streptophytina, Embryophyta, Tracheophyta, Euphyllophyta, Spermatophyta, Magnoliophyta, Mesangiospermae, eudicotyledons, Gunneridae, Pentapetalae, rosids, malvids, Brassicales, Brassicaceae, Camelineae, Arabidopsis, Arabidopsis thaliana (Mouse-ear cress)	2759	FUNCTION: Guanine nucleotide-binding proteins (G proteins) are involved as modulators or transducers in various transmembrane signaling systems (By similarity). Binds GTP with specificity. Plays a role in the root morphogenesis by regulation of the cell proliferation. {ECO:0000250, ECO:0000269|PubMed:17999646}.	XLG1 XLG At2g23460 F26B6.11
O80470	cellular organisms, Eukaryota, Viridiplantae, Streptophyta, Streptophytina, Embryophyta, Tracheophyta, Euphyllophyta, Spermatophyta, Magnoliophyta, Mesangiospermae, eudicotyledons, Gunneridae, Pentapetalae, rosids, malvids, Brassicales, Brassicaceae, Camelineae, Arabidopsis, Arabidopsis thaliana (Mouse-ear cress)	2759		At2g23540 F26B6.19
Q0JMD4	cellular organisms, Eukaryota, Viridiplantae, Streptophyta, Streptophytina, Embryophyta, Tracheophyta, Euphyllophyta, Spermatophyta, Magnoliophyta, Mesangiospermae, Liliopsida, Petrosaviidae, commelinids, Poales, Poaceae, BOP clade, Oryzoideae, Oryzeae, Oryzinae, Oryza, Oryza sativa (Rice), Oryza sativa subsp. japonica (Rice)	2759		Os01g0513100 LOC_Os01g32964 OsJ_001929 OSJNBa0054L14.32 P0504D03.18
O80560	cellular organisms, Eukaryota, Viridiplantae, Streptophyta, Streptophytina, Embryophyta, Tracheophyta, Euphyllophyta, Spermatophyta, Magnoliophyta, Mesangiospermae, eudicotyledons, Gunneridae, Pentapetalae, rosids, malvids, Brassicales, Brassicaceae, Camelineae, Arabidopsis, Arabidopsis thaliana (Mouse-ear cress)	2759	FUNCTION: Has phosphatase activity toward Ins(1,4,5)P3 (PubMed:15574849). Controls Ins(1,4,5)P3/Ca(2+) levels that is crucial for maintaining pollen dormancy and regulating early germination of pollen (PubMed:22573619). {ECO:0000269|PubMed:15574849, ECO:0000269|PubMed:22573619}.	IP5P12 5PTASE12 IPP3 At2g43900 F6E13.3
O80567	cellular organisms, Eukaryota, Viridiplantae, Streptophyta, Streptophytina, Embryophyta, Tracheophyta, Euphyllophyta, Spermatophyta, Magnoliophyta, Mesangiospermae, eudicotyledons, Gunneridae, Pentapetalae, rosids, malvids, Brassicales, Brassicaceae, Camelineae, Arabidopsis, Arabidopsis thaliana (Mouse-ear cress)	2759	FUNCTION: Transcriptional regulator. {ECO:0000250}.	LARP6B FIP1 At2g43970 F6E13.10
O80644	cellular organisms, Eukaryota, Viridiplantae, Streptophyta, Streptophytina, Embryophyta, Tracheophyta, Euphyllophyta, Spermatophyta, Magnoliophyta, Mesangiospermae, eudicotyledons, Gunneridae, Pentapetalae, rosids, malvids, Brassicales, Brassicaceae, Camelineae, Arabidopsis, Arabidopsis thaliana (Mouse-ear cress)	2759	FUNCTION: May bind amino acids. {ECO:0000303|PubMed:21861936}.	ACR9 At2g39570
O80725	cellular organisms, Eukaryota, Viridiplantae, Streptophyta, Streptophytina, Embryophyta, Tracheophyta, Euphyllophyta, Spermatophyta, Magnoliophyta, Mesangiospermae, eudicotyledons, Gunneridae, Pentapetalae, rosids, malvids, Brassicales, Brassicaceae, Camelineae, Arabidopsis, Arabidopsis thaliana (Mouse-ear cress)	2759	FUNCTION: Auxin influx transporter that mediates the transport of auxin in roots. Contributes to the basipetal transport in hypocotyls and root tips by establishing an auxin uptake sink in the root cap. Confers sensitivity to 1-N-naphthylphthalamic acid (NPA). Regulates the root elongation, the initiation of lateral roots and the development of root hairs. Can transport IAA, indole-3-propionic ac…	ABCB4 MDR4 PGP4 At2g47000 F14M4.17
O80739	cellular organisms, Eukaryota, Viridiplantae, Streptophyta, Streptophytina, Embryophyta, Tracheophyta, Euphyllophyta, Spermatophyta, Magnoliophyta, Mesangiospermae, eudicotyledons, Gunneridae, Pentapetalae, rosids, malvids, Brassicales, Brassicaceae, Camelineae, Arabidopsis, Arabidopsis thaliana (Mouse-ear cress)	2759	FUNCTION: Putative potassium transporter.	POT12 KUP12 At1g60160 T13D8.5
O80742	cellular organisms, Eukaryota, Viridiplantae, Streptophyta, Streptophytina, Embryophyta, Tracheophyta, Euphyllophyta, Spermatophyta, Magnoliophyta, Mesangiospermae, eudicotyledons, Gunneridae, Pentapetalae, rosids, malvids, Brassicales, Brassicaceae, Camelineae, Arabidopsis, Arabidopsis thaliana (Mouse-ear cress)	2759	FUNCTION: Functions as an E3 ubiquitin ligase. {ECO:0000250}.	PUB19 At1g60190 T13D8.8
O80775	cellular organisms, Eukaryota, Viridiplantae, Streptophyta, Streptophytina, Embryophyta, Tracheophyta, Euphyllophyta, Spermatophyta, Magnoliophyta, Mesangiospermae, eudicotyledons, Gunneridae, Pentapetalae, rosids, malvids, Brassicales, Brassicaceae, Camelineae, Arabidopsis, Arabidopsis thaliana (Mouse-ear cress)	2759	FUNCTION: Required for male and female gametogenesis, seed development, and embryo and endosperm development at early stages. Involved in the establishment of bilateral symmetry in the transition from the globular to the heart embryo stage. May act in the frame of a CRL4 complex (PubMed:22447688). Required for proper vegetative growth and organization of the adult plant body. May play a role in h…	WDR55 At2g34260
O80786	cellular organisms, Eukaryota, Viridiplantae, Streptophyta, Streptophytina, Embryophyta, Tracheophyta, Euphyllophyta, Spermatophyta, Magnoliophyta, Mesangiospermae, eudicotyledons, Gunneridae, Pentapetalae, rosids, malvids, Brassicales, Brassicaceae, Camelineae, Arabidopsis, Arabidopsis thaliana (Mouse-ear cress)	2759	FUNCTION: Probable component of the MCM2-7 complex (MCM complex) that may function as a DNA helicase and which is essential to undergo a single round of replication initiation and elongation per cell cycle in eukaryotic cells. {ECO:0000250}.	MCM5 At2g07690 T12J2
O80856	cellular organisms, Eukaryota, Viridiplantae, Streptophyta, Streptophytina, Embryophyta, Tracheophyta, Euphyllophyta, Spermatophyta, Magnoliophyta, Mesangiospermae, eudicotyledons, Gunneridae, Pentapetalae, rosids, malvids, Brassicales, Brassicaceae, Camelineae, Arabidopsis, Arabidopsis thaliana (Mouse-ear cress)	2759	FUNCTION: Functions as component of the Arp2/3 complex which is involved in regulation of actin polymerization and together with an activating nucleation-promoting factor (NPF) mediates the formation of branched actin networks. Arp2/3 complex plays a critical role in the control of cell morphogenesis via the modulation of cell polarity development. {ECO:0000250}.	ARPC1A At2g30910 F7F1.12
O80860	cellular organisms, Eukaryota, Viridiplantae, Streptophyta, Streptophytina, Embryophyta, Tracheophyta, Euphyllophyta, Spermatophyta, Magnoliophyta, Mesangiospermae, eudicotyledons, Gunneridae, Pentapetalae, rosids, malvids, Brassicales, Brassicaceae, Camelineae, Arabidopsis, Arabidopsis thaliana (Mouse-ear cress)	2759	FUNCTION: Part of a complex that function as an ATP-dependent zinc metallopeptidase. Involved in the thylakoid formation and in the removal of damaged D1 in the photosystem II, preventing cell death under high-intensity light conditions, but not involved in thermotolerance. {ECO:0000269|PubMed:10849347, ECO:0000269|PubMed:11717304, ECO:0000269|PubMed:14630971, ECO:0000269|PubMed:16972866}.	FTSH2 VAR2 At2g30950 F7F1.16
O80875	cellular organisms, Eukaryota, Viridiplantae, Streptophyta, Streptophytina, Embryophyta, Tracheophyta, Euphyllophyta, Spermatophyta, Magnoliophyta, Mesangiospermae, eudicotyledons, Gunneridae, Pentapetalae, rosids, malvids, Brassicales, Brassicaceae, Camelineae, Arabidopsis, Arabidopsis thaliana (Mouse-ear cress)	2759	FUNCTION: Probable component of a transcriptional corepressor complex involved in branching control. Regulates cotyledon expansion and lateral root growth, but not germination or hypocotyl elongation. Promotes auxin transport and PIN1 accumulation in the stem and represses BRC1/TCP18 expression in axillary buds (PubMed:26546447, PubMed:26546446). {ECO:0000269|PubMed:26546446, ECO:0000269|PubMed:2…	SMXL7 At2g29970 F23F1.11
O80933	cellular organisms, Eukaryota, Viridiplantae, Streptophyta, Streptophytina, Embryophyta, Tracheophyta, Euphyllophyta, Spermatophyta, Magnoliophyta, Mesangiospermae, eudicotyledons, Gunneridae, Pentapetalae, rosids, malvids, Brassicales, Brassicaceae, Camelineae, Arabidopsis, Arabidopsis thaliana (Mouse-ear cress)	2759	FUNCTION: Probable transcription factor involved in plant development. {ECO:0000250}.	SCL9 At2g37650 F13M22.15
O80946	cellular organisms, Eukaryota, Viridiplantae, Streptophyta, Streptophytina, Embryophyta, Tracheophyta, Euphyllophyta, Spermatophyta, Magnoliophyta, Mesangiospermae, eudicotyledons, Gunneridae, Pentapetalae, rosids, malvids, Brassicales, Brassicaceae, Camelineae, Arabidopsis, Arabidopsis thaliana (Mouse-ear cress)	2759		ABCG1 WBC1 At2g39350 T16B24.1
O81014	cellular organisms, Eukaryota, Viridiplantae, Streptophyta, Streptophytina, Embryophyta, Tracheophyta, Euphyllophyta, Spermatophyta, Magnoliophyta, Mesangiospermae, eudicotyledons, Gunneridae, Pentapetalae, rosids, malvids, Brassicales, Brassicaceae, Camelineae, Arabidopsis, Arabidopsis thaliana (Mouse-ear cress)	2759	FUNCTION: Enzyme of the plastid non-mevalonate pathway for isoprenoid biosynthesis that catalyzes the phosphorylation of the position 2 hydroxy group of 4-diphosphocytidyl-2C-methyl-D-erythritol. Is essential for chloroplast development. {ECO:0000269|PubMed:18236010}.	ISPE CMK PDE227 At2g26930 F12C20.3
O81024	cellular organisms, Eukaryota, Viridiplantae, Streptophyta, Streptophytina, Embryophyta, Tracheophyta, Euphyllophyta, Spermatophyta, Magnoliophyta, Mesangiospermae, eudicotyledons, Gunneridae, Pentapetalae, rosids, malvids, Brassicales, Brassicaceae, Camelineae, Arabidopsis, Arabidopsis thaliana (Mouse-ear cress)	2759	FUNCTION: Involved in phospholipid biosynthesis. Catalyzes the first step in phosphatidylethanolamine biosynthesis (By similarity). {ECO:0000250}.	EMB1187 At2g26830 F12C20.13
O81032	cellular organisms, Eukaryota, Viridiplantae, Streptophyta, Streptophytina, Embryophyta, Tracheophyta, Euphyllophyta, Spermatophyta, Magnoliophyta, Mesangiospermae, eudicotyledons, Gunneridae, Pentapetalae, rosids, malvids, Brassicales, Brassicaceae, Camelineae, Arabidopsis, Arabidopsis thaliana (Mouse-ear cress)	2759	FUNCTION: May be involved in the biosynthesis of ascorbic acid. {ECO:0000305|PubMed:20622436}.	GULLO6 At2g46760 F19D11.4
O81077	cellular organisms, Eukaryota, Viridiplantae, Streptophyta, Streptophytina, Embryophyta, Tracheophyta, Euphyllophyta, Spermatophyta, Magnoliophyta, Mesangiospermae, eudicotyledons, Gunneridae, Pentapetalae, rosids, malvids, Brassicales, Brassicaceae, Camelineae, Arabidopsis, Arabidopsis thaliana (Mouse-ear cress)	2759	FUNCTION: Involved in the oxidative degradation of abscisic acid, but not in the isomerization of the produced 8'-hydroxyabscisic acid (8'-OH-ABA) to (-)-phaseic acid (PA). Involved in the control of seed dormancy and germination. {ECO:0000269|PubMed:15044947, ECO:0000269|PubMed:16543410}.	CYP707A2 At2g29090 T9I4.17
O81211	cellular organisms, Eukaryota, Viridiplantae, Streptophyta, Streptophytina, Embryophyta, Tracheophyta, Euphyllophyta, Spermatophyta, Magnoliophyta, Mesangiospermae, eudicotyledons, Gunneridae, Pentapetalae, rosids, malvids, Brassicales, Brassicaceae, Camelineae, Arabidopsis, Arabidopsis thaliana (Mouse-ear cress)	2759	FUNCTION: Calcium-dependent NADPH oxidase that generates superoxide.	RBOHE At1g19230 T29M8.10
O81242	cellular organisms, Eukaryota, Viridiplantae, Streptophyta, Streptophytina, Embryophyta, Tracheophyta, Euphyllophyta, Spermatophyta, Magnoliophyta, Mesangiospermae, eudicotyledons, Gunneridae, Pentapetalae, rosids, malvids, Brassicales, Brassicaceae, Camelineae, Arabidopsis, Arabidopsis thaliana (Mouse-ear cress)	2759	FUNCTION: Component of the DNA topoisomerase VI complex involved in chromatin organization and progression of endoreduplication cycles. Binds to DNA. Required for endoreduplication beyond 8C. {ECO:0000269|PubMed:16339310}.	RHL1 HYP7 At1g48380 F11A17.7
O81312	cellular organisms, Eukaryota, Viridiplantae, Streptophyta, Streptophytina, Embryophyta, Tracheophyta, Euphyllophyta, Spermatophyta, Magnoliophyta, Mesangiospermae, eudicotyledons, Gunneridae, Pentapetalae, rosids, malvids, Brassicales, Brassicaceae, Camelineae, Arabidopsis, Arabidopsis thaliana (Mouse-ear cress)	2759	FUNCTION: Involved in the synthesis of the negatively charged monosaccharide that forms the backbone of pectic cell wall components.	GAE3 At4g00110 F6N15.16
O81360	cellular organisms, Eukaryota, Viridiplantae, Streptophyta, Streptophytina, Embryophyta, Tracheophyta, Euphyllophyta, Spermatophyta, Magnoliophyta, Mesangiospermae, eudicotyledons, Gunneridae, Pentapetalae, rosids, fabids, Rosales, Rosaceae, Maloideae, Amygdaleae, Prunus, Prunus armeniaca (Apricot) (Armeniaca vulgaris)	2759	FUNCTION: Converts zeaxanthin into antheraxanthin and subsequently violaxanthin. Involved in the epoxidation of zeaxanthin (By similarity). {ECO:0000250}.
O81760	cellular organisms, Eukaryota, Viridiplantae, Streptophyta, Streptophytina, Embryophyta, Tracheophyta, Euphyllophyta, Spermatophyta, Magnoliophyta, Mesangiospermae, eudicotyledons, Gunneridae, Pentapetalae, rosids, malvids, Brassicales, Brassicaceae, Camelineae, Arabidopsis, Arabidopsis thaliana (Mouse-ear cress)	2759		At4g33920 F17I5.110
O81825	cellular organisms, Eukaryota, Viridiplantae, Streptophyta, Streptophytina, Embryophyta, Tracheophyta, Euphyllophyta, Spermatophyta, Magnoliophyta, Mesangiospermae, eudicotyledons, Gunneridae, Pentapetalae, rosids, malvids, Brassicales, Brassicaceae, Camelineae, Arabidopsis, Arabidopsis thaliana (Mouse-ear cress)	2759	FUNCTION: Probable disease resistance protein. {ECO:0000250}.	At4g27220 M4I22.30
O81902	cellular organisms, Eukaryota, Viridiplantae, Streptophyta, Streptophytina, Embryophyta, Tracheophyta, Euphyllophyta, Spermatophyta, Magnoliophyta, Mesangiospermae, eudicotyledons, Gunneridae, Pentapetalae, rosids, malvids, Brassicales, Brassicaceae, Camelineae, Arabidopsis, Arabidopsis thaliana (Mouse-ear cress)	2759	FUNCTION: Functions as an E3 ubiquitin ligase (By similarity). Involved in the age-dependent pseudo-self-compatibility process. {ECO:0000250, ECO:0000269|PubMed:17412590}.	PUB8 B80 At4g21350 T6K22.80
O81916	cellular organisms, Eukaryota, Viridiplantae, Streptophyta, Streptophytina, Embryophyta, Tracheophyta, Euphyllophyta, Spermatophyta, Magnoliophyta, Mesangiospermae, eudicotyledons, Gunneridae, Pentapetalae, rosids, malvids, Brassicales, Brassicaceae, Camelineae, Arabidopsis, Arabidopsis thaliana (Mouse-ear cress)	2759		At1g02270 T6A9_9 T7I23.22
O82150	cellular organisms, Eukaryota, Viridiplantae, Streptophyta, Streptophytina, Embryophyta, Tracheophyta, Euphyllophyta, Spermatophyta, Magnoliophyta, Mesangiospermae, eudicotyledons, Gunneridae, Pentapetalae, asterids, lamiids, Solanales, Solanaceae, Nicotianoideae, Nicotianeae, Nicotiana, Nicotiana tabacum (Common tobacco)	2759	FUNCTION: Seems to act as an ATP-dependent zinc metallopeptidase. {ECO:0000250}.	FTSH
O82190	cellular organisms, Eukaryota, Viridiplantae, Streptophyta, Streptophytina, Embryophyta, Tracheophyta, Euphyllophyta, Spermatophyta, Magnoliophyta, Mesangiospermae, eudicotyledons, Gunneridae, Pentapetalae, rosids, malvids, Brassicales, Brassicaceae, Camelineae, Arabidopsis, Arabidopsis thaliana (Mouse-ear cress)	2759	FUNCTION: Probably involved in the RNA silencing pathway and required for the generation of small interfering RNAs (siRNAs). {ECO:0000250}.	RDR3 RDRP3 At2g19910 F6F22.6
O82265	cellular organisms, Eukaryota, Viridiplantae, Streptophyta, Streptophytina, Embryophyta, Tracheophyta, Euphyllophyta, Spermatophyta, Magnoliophyta, Mesangiospermae, eudicotyledons, Gunneridae, Pentapetalae, rosids, malvids, Brassicales, Brassicaceae, Camelineae, Arabidopsis, Arabidopsis thaliana (Mouse-ear cress)	2759	FUNCTION: Essential component of cohesin complex, a complex required for the cohesion of sister chromatids after DNA replication. The cohesin complex apparently forms a large proteinaceous ring within which sister chromatids can be trapped. At anaphase, the complex is cleaved and dissociates from chromatin, allowing sister chromatids to segregate. The cohesin complex may also play a role in spind…	SCC3 SA At2g47980 T9J23.3
Q8RY59	cellular organisms, Eukaryota, Viridiplantae, Streptophyta, Streptophytina, Embryophyta, Tracheophyta, Euphyllophyta, Spermatophyta, Magnoliophyta, Mesangiospermae, eudicotyledons, Gunneridae, Pentapetalae, rosids, malvids, Brassicales, Brassicaceae, Camelineae, Arabidopsis, Arabidopsis thaliana (Mouse-ear cress)	2759	FUNCTION: Inactive ADP-ribosyltransferase that functions with SRO1 to regulate oxidative stress, hormonal and developmental responses. Required for embryogenesis, vegetative and reproductive development, and abiotic stress responses. May regulate several stress-responsive genes. Seems to play a larger developmental role than SRO1. Does not bind NAD in vitro. {ECO:0000269|PubMed:11018516, ECO:0000…	RCD1 ATP8 CEO1 At1g32230 F3C3.1
O82290	cellular organisms, Eukaryota, Viridiplantae, Streptophyta, Streptophytina, Embryophyta, Tracheophyta, Euphyllophyta, Spermatophyta, Magnoliophyta, Mesangiospermae, eudicotyledons, Gunneridae, Pentapetalae, rosids, malvids, Brassicales, Brassicaceae, Camelineae, Arabidopsis, Arabidopsis thaliana (Mouse-ear cress)	2759		SKL2 At2g35500 T32F12.12
O82343	cellular organisms, Eukaryota, Viridiplantae, Streptophyta, Streptophytina, Embryophyta, Tracheophyta, Euphyllophyta, Spermatophyta, Magnoliophyta, Mesangiospermae, eudicotyledons, Gunneridae, Pentapetalae, rosids, malvids, Brassicales, Brassicaceae, Camelineae, Arabidopsis, Arabidopsis thaliana (Mouse-ear cress)	2759	FUNCTION: May act as a substrate-specific adapter of an E3 ubiquitin-protein ligase complex (CUL3-RBX1-BTB) which mediates the ubiquitination and subsequent proteasomal degradation of target proteins. {ECO:0000250}.	At2g46260 T3F17.9
O82357	cellular organisms, Eukaryota, Viridiplantae, Streptophyta, Streptophytina, Embryophyta, Tracheophyta, Euphyllophyta, Spermatophyta, Magnoliophyta, Mesangiospermae, eudicotyledons, Gunneridae, Pentapetalae, rosids, malvids, Brassicales, Brassicaceae, Camelineae, Arabidopsis, Arabidopsis thaliana (Mouse-ear cress)	2759	FUNCTION: Catalyzes the reversible reaction in which hydroxymethyl group from 5,10-methylenetetrahydrofolate is tranferred onto alpha-ketoisovalerate to form ketopantoate. {ECO:0000269|PubMed:14675432}.	KPHMT1 PANB1 At2g46110 T3F17.24
O82392	cellular organisms, Eukaryota, Viridiplantae, Streptophyta, Streptophytina, Embryophyta, Tracheophyta, Euphyllophyta, Spermatophyta, Magnoliophyta, Mesangiospermae, eudicotyledons, Gunneridae, Pentapetalae, rosids, malvids, Brassicales, Brassicaceae, Camelineae, Arabidopsis, Arabidopsis thaliana (Mouse-ear cress)	2759	FUNCTION: Catalyzes the synthesis of the hydroxymethylpyrimidine phosphate (HMP-P) moiety of thiamine from aminoimidazole ribotide (AIR) in a radical S-adenosyl-L-methionine (SAM)-dependent reaction. {ECO:0000269|PubMed:18048325, ECO:0000269|PubMed:18332905}.	THIC PY At2g29630 T27A16.27
O82413	cellular organisms, Eukaryota, Viridiplantae, Streptophyta, Streptophytina, Embryophyta, Tracheophyta, Euphyllophyta, Spermatophyta, Magnoliophyta, Mesangiospermae, eudicotyledons, Gunneridae, Pentapetalae, rosids, malvids, Brassicales, Brassicaceae, Camelineae, Arabidopsis, Arabidopsis thaliana (Mouse-ear cress)	2759		At3g46100 F12M12_70
O82486	cellular organisms, Eukaryota, Viridiplantae, Streptophyta, Streptophytina, Embryophyta, Tracheophyta, Euphyllophyta, Spermatophyta, Magnoliophyta, Mesangiospermae, eudicotyledons, Gunneridae, Pentapetalae, rosids, malvids, Brassicales, Brassicaceae, Camelineae, Arabidopsis, Arabidopsis thaliana (Mouse-ear cress)	2759	FUNCTION: Probable N6-methyltransferase that methylates adenosine residues of some mRNAs. N6-methyladenosine (m6A), which is present at internal sites of some mRNAs, may play a role in the efficiency of mRNA splicing, transport or translation. {ECO:0000269|PubMed:18505803}.	MTA EMB1706 At4g10760 T12H20.6
O82497	cellular organisms, Eukaryota, Viridiplantae, Streptophyta, Streptophytina, Embryophyta, Tracheophyta, Euphyllophyta, Spermatophyta, Magnoliophyta, Mesangiospermae, eudicotyledons, Gunneridae, Pentapetalae, rosids, malvids, Brassicales, Brassicaceae, Camelineae, Arabidopsis, Arabidopsis thaliana (Mouse-ear cress)	2759	FUNCTION: GTPase that may function in mitochondrial ribosome assembly (Probable). {ECO:0000305|PubMed:16849600}.	DGP2 At4g10650 T12H20.1 T4F9.110
O82504	cellular organisms, Eukaryota, Viridiplantae, Streptophyta, Streptophytina, Embryophyta, Tracheophyta, Euphyllophyta, Spermatophyta, Magnoliophyta, Mesangiospermae, eudicotyledons, Gunneridae, Pentapetalae, rosids, malvids, Brassicales, Brassicaceae, Camelineae, Arabidopsis, Arabidopsis thaliana (Mouse-ear cress)	2759	FUNCTION: RNA-dependent direct polymerase involved in the production of small interfering RNAs (siRNAs). Required for the biogenesis of endogenous siRNAs of 24 nucleotide which derive from heterochromatin and DNA repeats such as transposons or endogenous gene tandem repeats, such as repeats present in FWA gene. Involved in transcriptional gene silencing (TGS). Component of the RNA-directed DNA me…	RDR2 RDRP2 SMD1 At4g11130 F2P3.11
O82653	cellular organisms, Eukaryota, Viridiplantae, Streptophyta, Streptophytina, Embryophyta, Tracheophyta, Euphyllophyta, Spermatophyta, Magnoliophyta, Mesangiospermae, eudicotyledons, Gunneridae, Pentapetalae, rosids, malvids, Brassicales, Brassicaceae, Camelineae, Arabidopsis, Arabidopsis thaliana (Mouse-ear cress)	2759	FUNCTION: Has a crucial role in plant growth and development, possibly by influencing mitochondrial division.	ERG At1g30960 F17F8.15
O82656	cellular organisms, Eukaryota, Viridiplantae, Streptophyta, Streptophytina, Embryophyta, Tracheophyta, Euphyllophyta, Spermatophyta, Magnoliophyta, Mesangiospermae, eudicotyledons, Gunneridae, Pentapetalae, rosids, malvids, Brassicales, Brassicaceae, Camelineae, Arabidopsis, Arabidopsis thaliana (Mouse-ear cress)	2759	FUNCTION: Protein-tyrosine-phosphatase that dephosphorylates and probably inhibits MPK6 in non-oxidative stress conditions. In association with MKP1, represses salicylic acid (SA) and camalexin biosynthesis, thus modulating defense response. May also repress MPK3. Dephosphorylates and inactivates MPK4 in vitro. {ECO:0000269|PubMed:10759527, ECO:0000269|PubMed:12857797, ECO:0000269|PubMed:19789277…	PTP1 At1g71860 F14O23.24
O82775	cellular organisms, Eukaryota, Viridiplantae, Streptophyta, Streptophytina, Embryophyta, Tracheophyta, Euphyllophyta, Spermatophyta, Magnoliophyta, Mesangiospermae, eudicotyledons, Gunneridae, Pentapetalae, rosids, malvids, Brassicales, Brassicaceae, Camelineae, Arabidopsis, Arabidopsis thaliana (Mouse-ear cress)	2759	FUNCTION: Involved in a special stress-induced plastid-to-vacuole protein trafficking pathway. Interacts with ATG8F in plastid bodies to subsequently enable their delivery to the vacuole by an autophagic pathway. Interacts with the plastid proteins APE1 and PSBS/NPQ4 and may recruit them as cargo into plastid bodies that may be recognized by the autophagy machinery for degradation in the vacuole.…	ATI1 At2g45980
O82804	cellular organisms, Eukaryota, Viridiplantae, Streptophyta, Streptophytina, Embryophyta, Tracheophyta, Euphyllophyta, Spermatophyta, Magnoliophyta, Mesangiospermae, eudicotyledons, Gunneridae, Pentapetalae, rosids, malvids, Brassicales, Brassicaceae, Camelineae, Arabidopsis, Arabidopsis thaliana (Mouse-ear cress)	2759	FUNCTION: May be a transcription factor part of a circadian clock input pathway. Acts within a 'zeitnehmer' feedback loop and is involved in its own circadian regulation. Has no role in regulating circadian clock function in the dark. Part of a corepressor complex consisting of ELF4, ELF3, and LUX involved in the transcriptional regulation of APRR9. The activity of the protein may be decreased in…	ELF3 PYK20 At2g25930 F17H15.25 T19L18.26
P00365	cellular organisms, Eukaryota, Opisthokonta, Fungi, Dikarya, Ascomycota, saccharomyceta, Pezizomycotina, leotiomyceta, sordariomyceta, Sordariomycetes, Sordariomycetidae, Sordariales, Sordariaceae, Neurospora, Neurospora crassa, Neurospora crassa (strain ATCC 24698 / 74-OR23-1A / CBS 708.71 / DSM 1257 / FGSC 987)	2759		gdh-1 NCU00461
P03396	Viruses, Retro-transcribing viruses, Retroviridae, Orthoretrovirinae, Alpharetrovirus, Rous sarcoma virus, Rous sarcoma virus (strain Prague C) (RSV-PrC)	10239	FUNCTION: The surface protein (SU) attaches the virus to the host cell by binding to its receptor. This interaction triggers the refolding of the transmembrane protein (TM) and is thought to activate its fusogenic potential by unmasking its fusion peptide. Fusion occurs at the host cell plasma membrane (By similarity). {ECO:0000250}.; FUNCTION: The transmembrane protein (TM) acts as a class I vir…	env
P04146	cellular organisms, Eukaryota, Opisthokonta, Metazoa, Eumetazoa, Bilateria, Protostomia, Ecdysozoa, Panarthropoda, Arthropoda, Mandibulata, Pancrustacea, Hexapoda, Insecta, Dicondylia, Pterygota (winged insects), Neoptera, Endopterygota, Diptera, Brachycera, Muscomorpha, Eremoneura, Cyclorrhapha, Schizophora, Acalyptratae, Ephydroidea, Drosophilidae (pomace flies), Drosophilinae, Drosophilini, Dr…	2759		GIP COPIA
P05825	cellular organisms, Bacteria, Proteobacteria, Gammaproteobacteria, Enterobacteriales, Enterobacteriaceae, Escherichia, Escherichia coli, Escherichia coli (strain K12)	2	FUNCTION: This protein is involved in the initial step of iron uptake by binding ferrienterobactin (Fe-ENT), an iron chelatin siderophore that allows E.coli to extract iron from the environment. FepA also acts as a receptor for colicins B and D.	fepA fep feuB b0584 JW5086
P06444	Viruses, Retro-transcribing viruses, Retroviridae, unclassified Retroviridae, Avian retroviruses, Avian myelocytomatosis virus HBI	10239		gag
P08192	cellular organisms, Bacteria, Proteobacteria, Gammaproteobacteria, Enterobacteriales, Enterobacteriaceae, Escherichia, Escherichia coli, Escherichia coli (strain K12)	2	FUNCTION: Conversion of folates to polyglutamate derivatives.	folC dedC b2315 JW2312
P0ABU7	cellular organisms, Bacteria, Proteobacteria, Gammaproteobacteria, Enterobacteriales, Enterobacteriaceae, Escherichia, Escherichia coli, Escherichia coli (strain K12)	2	FUNCTION: Involved in the TonB-dependent energy-dependent transport of various receptor-bound substrates. Protects ExbD from proteolytic degradation and functionally stabilizes TonB.	exbB b3006 JW2974
P19480	cellular organisms, Bacteria, Proteobacteria, Gammaproteobacteria, Enterobacteriales, Enterobacteriaceae, Salmonella, Salmonella choleraesuis, Salmonella enterica I, Salmonella typhimurium, Salmonella typhimurium (strain LT2 / SGSC1412 / ATCC 700720)	2	FUNCTION: Serves to protect the cell against DNA damage by alkyl hydroperoxides. It can use either NADH or NADPH as electron donor for direct reduction of redox dyes or of alkyl hydroperoxides when combined with the AhpC protein.	ahpF STM0609
P35340	cellular organisms, Bacteria, Proteobacteria, Gammaproteobacteria, Enterobacteriales, Enterobacteriaceae, Escherichia, Escherichia coli, Escherichia coli (strain K12)	2	FUNCTION: Serves to protect the cell against DNA damage by alkyl hydroperoxides. It can use either NADH or NADPH as electron donor for direct reduction of redox dyes or of alkyl hydroperoxides when combined with the AhpC protein.	ahpF b0606 JW0599
P0A2T8	cellular organisms, Bacteria, Proteobacteria, Gammaproteobacteria, Enterobacteriales, Enterobacteriaceae, Salmonella, Salmonella choleraesuis, Salmonella enterica I, Salmonella typhimurium, Salmonella typhimurium (strain LT2 / SGSC1412 / ATCC 700720)	2	FUNCTION: Global transcription factor that controls the expression of over 100 target genes in response to anoxia. It facilitates the adaptation to anaerobic growth conditions by regulating the expression of gene products that are involved in anaerobic energy metabolism. When the terminal electron acceptor, O(2), is no longer available, it represses the synthesis of enzymes involved in aerobic re…	fnr oxrA STM1660
P0A9H7	cellular organisms, Bacteria, Proteobacteria, Gammaproteobacteria, Enterobacteriales, Enterobacteriaceae, Escherichia, Escherichia coli, Escherichia coli (strain K12)	2	FUNCTION: Transfers a methylene group from S-adenosyl-L-methionine to the cis double bond of an unsaturated fatty acid chain resulting in the replacement of the double bond with a methylene bridge. {ECO:0000250}.	cfa cdfA b1661 JW1653
P0AAN3	cellular organisms, Bacteria, Proteobacteria, Gammaproteobacteria, Enterobacteriales, Enterobacteriaceae, Escherichia, Escherichia coli, Escherichia coli (strain K12)	2	FUNCTION: Required for the maturation of the three [NiFe]hydrogenases. Exhibits a low intrinsic GTPase activity. The GTP hydrolysis catalyzed by HypB is an integral process in the incorporation of nickel into hydrogenases. {ECO:0000269|PubMed:7601092}.	hypB b2727 JW2697
P0ABH9	cellular organisms, Bacteria, Proteobacteria, Gammaproteobacteria, Enterobacteriales, Enterobacteriaceae, Escherichia, Escherichia coli, Escherichia coli (strain K12)	2	FUNCTION: ATP-dependent specificity component of the ClpAP protease. It directs the protease to specific substrates. It has unfoldase activity. The primary function of the ClpA-ClpP complex appears to be the degradation of unfolded or abnormal proteins.	clpA lopD b0882 JW0866
P0ABJ1	cellular organisms, Bacteria, Proteobacteria, Gammaproteobacteria, Enterobacteriales, Enterobacteriaceae, Escherichia, Escherichia coli, Escherichia coli (strain K12)	2	FUNCTION: Cytochrome bo(3) ubiquinol terminal oxidase is the component of the aerobic respiratory chain of E.coli that predominates when cells are grown at high aeration. Has proton pump activity across the membrane in addition to electron transfer, pumping 2 protons/electron. {ECO:0000269|PubMed:19542282, ECO:0000269|PubMed:22843529, ECO:0000269|PubMed:6308657}.	cyoA b0432 JW0422
P0ACI3	cellular organisms, Bacteria, Proteobacteria, Gammaproteobacteria, Enterobacteriales, Enterobacteriaceae, Escherichia, Escherichia coli, Escherichia coli (strain K12)	2	FUNCTION: Regulatory protein for the xylBAFGHR operon.	xylR b3569 JW3541
P0ADY1	cellular organisms, Bacteria, Proteobacteria, Gammaproteobacteria, Enterobacteriales, Enterobacteriaceae, Escherichia, Escherichia coli, Escherichia coli (strain K12)	2	FUNCTION: PPIases accelerate the folding of proteins. Seems to be involved in the folding of outer membrane proteins. Its preference at the P1 position of the peptide substrate is Glu > Leu > Ala > His > Val > Phe > Ile > Gly > Lys > Thr.	ppiD ybaU b0441 JW0431
P0AER5	cellular organisms, Bacteria, Proteobacteria, Gammaproteobacteria, Enterobacteriales, Enterobacteriaceae, Escherichia, Escherichia coli, Escherichia coli (strain K12)	2	FUNCTION: Part of the ABC transporter complex GltIJKL involved in glutamate and aspartate uptake. Probably responsible for the translocation of the substrate across the membrane. {ECO:0000305|PubMed:9593292}.	gltK b0653 JW0648
P0AFE8	cellular organisms, Bacteria, Proteobacteria, Gammaproteobacteria, Enterobacteriales, Enterobacteriaceae, Escherichia, Escherichia coli, Escherichia coli (strain K12)	2	FUNCTION: NDH-1 shuttles electrons from NADH, via FMN and iron-sulfur (Fe-S) centers, to quinones in the respiratory chain. The immediate electron acceptor for the enzyme in this species is believed to be ubiquinone. Couples the redox reaction to proton translocation (for every two electrons transferred, four hydrogen ions are translocated across the cytoplasmic membrane), and thus conserves the …	nuoM b2277 JW2272
P0AFR1	cellular organisms, Bacteria, Proteobacteria, Gammaproteobacteria, Enterobacteriales, Enterobacteriaceae, Shigella, Shigella flexneri	2		rssA SF1234 S1320
P0AG17	cellular organisms, Bacteria, Proteobacteria, Gammaproteobacteria, Enterobacteriales, Enterobacteriaceae, Shigella, Shigella flexneri	2	FUNCTION: Catalyzes the formation of phosphoribosylamine from phosphoribosylpyrophosphate (PRPP) and glutamine. {ECO:0000255|HAMAP-Rule:MF_01931}.	purF SF2388 S2523
P0C2F6	cellular organisms, Eukaryota, Viridiplantae, Streptophyta, Streptophytina, Embryophyta, Tracheophyta, Euphyllophyta, Spermatophyta, Magnoliophyta, Mesangiospermae, eudicotyledons, Gunneridae, Pentapetalae, rosids, malvids, Brassicales, Brassicaceae, Camelineae, Arabidopsis, Arabidopsis thaliana (Mouse-ear cress)	2759		At1g65750 F1E22.12
P0C5D6	cellular organisms, Eukaryota, Viridiplantae, Streptophyta, Streptophytina, Embryophyta, Tracheophyta, Euphyllophyta, Spermatophyta, Magnoliophyta, Mesangiospermae, Liliopsida, Petrosaviidae, commelinids, Poales, Poaceae, BOP clade, Oryzoideae, Oryzeae, Oryzinae, Oryza, Oryza sativa (Rice), Oryza sativa subsp. japonica (Rice)	2759	FUNCTION: May play a role in signal transduction of hyperosmotic response.	SAPK3 REK Os10g0564500 LOC_Os10g41490 OSJNBa0027P10.6
P0C7P7	cellular organisms, Eukaryota, Viridiplantae, Streptophyta, Streptophytina, Embryophyta, Tracheophyta, Euphyllophyta, Spermatophyta, Magnoliophyta, Mesangiospermae, eudicotyledons, Gunneridae, Pentapetalae, rosids, malvids, Brassicales, Brassicaceae, Camelineae, Arabidopsis, Arabidopsis thaliana (Mouse-ear cress)	2759		UGT74E1 At1g05675 F3F20.12
P0C7P8	cellular organisms, Eukaryota, Viridiplantae, Streptophyta, Streptophytina, Embryophyta, Tracheophyta, Euphyllophyta, Spermatophyta, Magnoliophyta, Mesangiospermae, eudicotyledons, Gunneridae, Pentapetalae, rosids, malvids, Brassicales, Brassicaceae, Camelineae, Arabidopsis, Arabidopsis thaliana (Mouse-ear cress)	2759	FUNCTION: Transcription factor that may regulate root development. {ECO:0000250}.	EMB1444 At1g06150 T21E18.20
P0C7R2	cellular organisms, Eukaryota, Viridiplantae, Streptophyta, Streptophytina, Embryophyta, Tracheophyta, Euphyllophyta, Spermatophyta, Magnoliophyta, Mesangiospermae, eudicotyledons, Gunneridae, Pentapetalae, rosids, malvids, Brassicales, Brassicaceae, Camelineae, Arabidopsis, Arabidopsis thaliana (Mouse-ear cress)	2759	FUNCTION: Catalyzes the transfer of endogenously produced octanoic acid from octanoyl-acyl-carrier-protein onto the lipoyl domains of lipoate-dependent enzymes. Lipoyl-ACP can also act as a substrate although octanoyl-ACP is likely to be the physiological substrate (By similarity). {ECO:0000250}.	At1g47578 F16N3.14
P0C7R4	cellular organisms, Eukaryota, Viridiplantae, Streptophyta, Streptophytina, Embryophyta, Tracheophyta, Euphyllophyta, Spermatophyta, Magnoliophyta, Mesangiospermae, eudicotyledons, Gunneridae, Pentapetalae, rosids, malvids, Brassicales, Brassicaceae, Camelineae, Arabidopsis, Arabidopsis thaliana (Mouse-ear cress)	2759		At1g69290 F23O10.12 F23O10.28
P0C895	cellular organisms, Eukaryota, Viridiplantae, Streptophyta, Streptophytina, Embryophyta, Tracheophyta, Euphyllophyta, Spermatophyta, Magnoliophyta, Mesangiospermae, eudicotyledons, Gunneridae, Pentapetalae, rosids, malvids, Brassicales, Brassicaceae, Camelineae, Arabidopsis, Arabidopsis thaliana (Mouse-ear cress)	2759		At2g30105 T27E13.16
P0C896	cellular organisms, Eukaryota, Viridiplantae, Streptophyta, Streptophytina, Embryophyta, Tracheophyta, Euphyllophyta, Spermatophyta, Magnoliophyta, Mesangiospermae, eudicotyledons, Gunneridae, Pentapetalae, rosids, malvids, Brassicales, Brassicaceae, Camelineae, Arabidopsis, Arabidopsis thaliana (Mouse-ear cress)	2759		At3g02650 F16B3.28
Q9XIF0	cellular organisms, Eukaryota, Viridiplantae, Streptophyta, Streptophytina, Embryophyta, Tracheophyta, Euphyllophyta, Spermatophyta, Magnoliophyta, Mesangiospermae, eudicotyledons, Gunneridae, Pentapetalae, rosids, malvids, Brassicales, Brassicaceae, Camelineae, Arabidopsis, Arabidopsis thaliana (Mouse-ear cress)	2759	FUNCTION: Potential disease resistance protein.	At1g59780 F23H11.10
P0CB21	cellular organisms, Eukaryota, Viridiplantae, Streptophyta, Streptophytina, Embryophyta, Tracheophyta, Euphyllophyta, Spermatophyta, Magnoliophyta, Mesangiospermae, eudicotyledons, Gunneridae, Pentapetalae, rosids, malvids, Brassicales, Brassicaceae, Camelineae, Arabidopsis, Arabidopsis thaliana (Mouse-ear cress)	2759		At4g26450 M3E9.120
P0CB22	cellular organisms, Eukaryota, Viridiplantae, Streptophyta, Streptophytina, Embryophyta, Tracheophyta, Euphyllophyta, Spermatophyta, Magnoliophyta, Mesangiospermae, eudicotyledons, Gunneridae, Pentapetalae, rosids, malvids, Brassicales, Brassicaceae, Camelineae, Arabidopsis, Arabidopsis thaliana (Mouse-ear cress)	2759	FUNCTION: Histone methyltransferase. {ECO:0000250}.	ATX2 SDG30 SET30 At1g05830 T20M3.10
P0CB49	cellular organisms, Eukaryota, Opisthokonta, Metazoa, Eumetazoa, Bilateria, Deuterostomia, Chordata, Craniata, Vertebrata, Gnathostomata (jawed vertebrates), Teleostomi, Euteleostomi, Sarcopterygii, Dipnotetrapodomorpha, Tetrapoda, Amniota, Mammalia, Theria, Eutheria, Boreoeutheria, Euarchontoglires, Glires (Rodents and rabbits), Rodentia, Sciurognathi, Muroidea, Muridae, Murinae, Rattus, Rattus …	2759	FUNCTION: Plays a role in the reduction of telomerase activity during differentiation of embryonic stem cells by binding to the core promoter of TERT and controlling its down-regulation. {ECO:0000250}.	Ylpm1 Zap Zap3
P0CD45	cellular organisms, Eukaryota, Viridiplantae, Streptophyta, Streptophytina, Embryophyta, Tracheophyta, Euphyllophyta, Spermatophyta, Magnoliophyta, Mesangiospermae, eudicotyledons, Gunneridae, Pentapetalae, asterids, lamiids, Solanales, Solanaceae, Solanoideae, Solaneae, Solanum, Solanum bulbocastanum (Wild potato)	2759	FUNCTION: NDH shuttles electrons from NAD(P)H:plastoquinone, via FMN and iron-sulfur (Fe-S) centers, to quinones in the photosynthetic chain and possibly in a chloroplast respiratory chain. The immediate electron acceptor for the enzyme in this species is believed to be plastoquinone. Couples the redox reaction to proton translocation, and thus conserves the redox energy in a proton gradient. {EC…	ndhB2
P0CE10	cellular organisms, Eukaryota, Viridiplantae, Streptophyta, Streptophytina, Embryophyta, Tracheophyta, Euphyllophyta, Spermatophyta, Magnoliophyta, Mesangiospermae, eudicotyledons, Gunneridae, Pentapetalae, rosids, malvids, Brassicales, Brassicaceae, Camelineae, Arabidopsis, Arabidopsis thaliana (Mouse-ear cress)	2759		At4g01020 F3I3.40
P0CJ66	cellular organisms, Eukaryota, Viridiplantae, Streptophyta, Streptophytina, Embryophyta, Tracheophyta, Euphyllophyta, Spermatophyta, Magnoliophyta, Mesangiospermae, eudicotyledons, Gunneridae, Pentapetalae, rosids, malvids, Brassicales, Brassicaceae, Camelineae, Arabidopsis, Arabidopsis thaliana (Mouse-ear cress)	2759		At1g27050 T7N9.11
P0CM96	cellular organisms, Eukaryota, Opisthokonta, Fungi, Dikarya, Basidiomycota, Agaricomycotina, Tremellomycetes, Tremellales (jelly fungi), Tremellaceae, Filobasidiella, Filobasidiella/Cryptococcus neoformans species complex, Cryptococcus neoformans (Filobasidiella neoformans), Cryptococcus neoformans var. neoformans, Cryptococcus neoformans var. neoformans serotype D (strain JEC21 / ATCC MYA-565) (…	2759	FUNCTION: Involved in pre-mRNA splicing. {ECO:0000250}.	CWC22 CNF00260
P0CO08	cellular organisms, Eukaryota, Opisthokonta, Fungi, Dikarya, Basidiomycota, Agaricomycotina, Tremellomycetes, Tremellales (jelly fungi), Tremellaceae, Filobasidiella, Filobasidiella/Cryptococcus neoformans species complex, Cryptococcus neoformans (Filobasidiella neoformans), Cryptococcus neoformans var. neoformans, Cryptococcus neoformans var. neoformans serotype D (strain JEC21 / ATCC MYA-565) (…	2759	FUNCTION: Involved in pre-mRNA splicing and cell cycle progression. {ECO:0000250}.	SYF1 CNE01310
P0DI18	cellular organisms, Eukaryota, Viridiplantae, Streptophyta, Streptophytina, Embryophyta, Tracheophyta, Euphyllophyta, Spermatophyta, Magnoliophyta, Mesangiospermae, eudicotyledons, Gunneridae, Pentapetalae, rosids, malvids, Brassicales, Brassicaceae, Camelineae, Arabidopsis, Arabidopsis thaliana (Mouse-ear cress)	2759	FUNCTION: Potential disease resistance protein.	RDL6 At1g59218 T4M14.7
P0DKH6	cellular organisms, Eukaryota, Viridiplantae, Streptophyta, Streptophytina, Embryophyta, Tracheophyta, Euphyllophyta, Spermatophyta, Magnoliophyta, Mesangiospermae, eudicotyledons, Gunneridae, Pentapetalae, rosids, malvids, Brassicales, Brassicaceae, Camelineae, Arabidopsis, Arabidopsis thaliana (Mouse-ear cress)	2759	FUNCTION: Disease resistance (R) protein that specifically recognizes the hopA1 type III effector avirulence protein from Pseudomonas syringae. Resistance proteins guard the plant against pathogens that contain an appropriate avirulence protein via an indirect interaction with this avirulence protein. That triggers a defense system including the hypersensitive response, which restricts the pathog…	RPS6
P10933	cellular organisms, Eukaryota, Viridiplantae, Streptophyta, Streptophytina, Embryophyta, Tracheophyta, Euphyllophyta, Spermatophyta, Magnoliophyta, Mesangiospermae, eudicotyledons, Gunneridae, Pentapetalae, rosids, fabids, Fabales, Fabaceae, Papilionoideae, Fabeae, Pisum, Pisum sativum (Garden pea)	2759	FUNCTION: May play a key role in regulating the relative amounts of cyclic and non-cyclic electron flow to meet the demands of the plant for ATP and reducing power.	PETH
P10978	cellular organisms, Eukaryota, Viridiplantae, Streptophyta, Streptophytina, Embryophyta, Tracheophyta, Euphyllophyta, Spermatophyta, Magnoliophyta, Mesangiospermae, eudicotyledons, Gunneridae, Pentapetalae, asterids, lamiids, Solanales, Solanaceae, Nicotianoideae, Nicotianeae, Nicotiana, Nicotiana tabacum (Common tobacco)	2759
P15792	cellular organisms, Eukaryota, Viridiplantae, Streptophyta, Streptophytina, Embryophyta, Tracheophyta, Euphyllophyta, Spermatophyta, Magnoliophyta, Mesangiospermae, eudicotyledons, Gunneridae, Pentapetalae, rosids, fabids, Fabales, Fabaceae, Papilionoideae, Phaseoleae, Phaseolus, Phaseolus vulgaris (Kidney bean) (French bean)	2759
P16273	cellular organisms, Eukaryota, Viridiplantae, Streptophyta, Streptophytina, Embryophyta, Tracheophyta, Euphyllophyta, Spermatophyta, Magnoliophyta, Mesangiospermae, Liliopsida, Petrosaviidae, commelinids, Poales, Poaceae, BOP clade, Pooideae, Triticodae, Triticeae, Hordeinae, Hordeum, Hordeum vulgare (Barley)	2759
P17859	cellular organisms, Eukaryota, Viridiplantae, Streptophyta, Streptophytina, Embryophyta, Tracheophyta, Euphyllophyta, Spermatophyta, Magnoliophyta, Mesangiospermae, eudicotyledons, Gunneridae, Pentapetalae, rosids, fabids, Fabales, Fabaceae, Papilionoideae, Phaseoleae, Vigna, Vigna mungo (Black gram) (Phaseolus mungo)	2759		AMY1.1
P20966	cellular organisms, Bacteria, Proteobacteria, Gammaproteobacteria, Enterobacteriales, Enterobacteriaceae, Escherichia, Escherichia coli, Escherichia coli (strain K12)	2	FUNCTION: The phosphoenolpyruvate-dependent sugar phosphotransferase system (sugar PTS), a major carbohydrate active -transport system, catalyzes the phosphorylation of incoming sugar substrates concomitantly with their translocation across the cell membrane. This system is involved in fructose transport.	fruA ptsF b2167 JW2154
P21673	cellular organisms, Eukaryota, Opisthokonta, Metazoa, Eumetazoa, Bilateria, Deuterostomia, Chordata, Craniata, Vertebrata, Gnathostomata (jawed vertebrates), Teleostomi, Euteleostomi, Sarcopterygii, Dipnotetrapodomorpha, Tetrapoda, Amniota, Mammalia, Theria, Eutheria, Boreoeutheria, Euarchontoglires, Primates, Haplorrhini, Simiiformes, Catarrhini, Hominoidea (apes), Hominidae (great apes), Homini…	2759	FUNCTION: Enzyme which catalyzes the acetylation of polyamines. Substrate specificity: norspermidine = spermidine >> spermine > N(1)-acetylspermine > putrescine. This highly regulated enzyme allows a fine attenuation of the intracellular concentration of polyamines. Also involved in the regulation of polyamine transport out of cells. Acts on 1,3-diaminopropane, 1,5-diaminopentane, putrescine, spe…	SAT1 SAT
P21822	cellular organisms, Bacteria, Proteobacteria, Gammaproteobacteria, Enterobacteriales, Enterobacteriaceae, Enterobacter, Enterobacter aerogenes (Aerobacter aerogenes), Enterobacter aerogenes (strain ATCC 13048 / DSM 30053 / JCM 1235 / KCTC 2190 / NBRC 13534 / NCIMB 10102 / NCTC 10006) (Aerobacter aerogenes)	2	FUNCTION: Receptor for the attractant L-serine and related amino acids.; FUNCTION: Chemotactic-signal transducers respond to changes in the concentration of attractants and repellents in the environment, transduce a signal from the outside to the inside of the cell, and facilitate sensory adaptation through the variation of the level of methylation. Attractants increase the level of methylation w…	tse EAE_15535
P22036	cellular organisms, Bacteria, Proteobacteria, Gammaproteobacteria, Enterobacteriales, Enterobacteriaceae, Salmonella, Salmonella choleraesuis, Salmonella enterica I, Salmonella typhimurium, Salmonella typhimurium (strain LT2 / SGSC1412 / ATCC 700720)	2	FUNCTION: Mediates magnesium influx to the cytosol.	mgtB STM3763
P23525	cellular organisms, Eukaryota, Viridiplantae, Streptophyta, Streptophytina, Embryophyta, Tracheophyta, Euphyllophyta, Spermatophyta, Magnoliophyta, Mesangiospermae, eudicotyledons, Gunneridae, Pentapetalae, Caryophyllales, Amaranthaceae, Chenopodioideae, Anserineae, Spinacia, Spinacia oleracea (Spinach)	2759	FUNCTION: Involved in a key methylation step in both tocopherols (vitamin E) and plastoquinone synthesis. Catalyzes the conversion of 2-methyl-6-phytyl-1,4-hydroquinone (MPBQ) to 2,3-dimethyl-6-phytyl-1,4-hydroquinone (DMPQ, a substrate for tocopherol cyclase), and 2-methyl-6-solanyl-1,4-benzoquinone (MSBQ) to plastoquinone (By similarity). {ECO:0000250}.
P23865	cellular organisms, Bacteria, Proteobacteria, Gammaproteobacteria, Enterobacteriales, Enterobacteriaceae, Escherichia, Escherichia coli, Escherichia coli (strain K12)	2	FUNCTION: Involved in the cleavage of a C-terminal peptide of 11 residues from the precursor form of penicillin-binding protein 3 (PBP3). May be involved in protection of the bacterium from thermal and osmotic stresses.	prc tsp b1830 JW1819
P24180	cellular organisms, Bacteria, Proteobacteria, Gammaproteobacteria, Enterobacteriales, Enterobacteriaceae, Escherichia, Escherichia coli, Escherichia coli (strain K12)	2	FUNCTION: Part of the tripartite efflux system AcrEF-TolC. Involved in the efflux of indole and organic solvents. {ECO:0000269|PubMed:10518736, ECO:0000269|PubMed:11274125}.	acrE envC b3265 JW3233
P24200	cellular organisms, Bacteria, Proteobacteria, Gammaproteobacteria, Enterobacteriales, Enterobacteriaceae, Escherichia, Escherichia coli, Escherichia coli (strain K12)	2	FUNCTION: Restriction of 5-methyl and 5-hydroxymethylcytosines at the specific DNA sequence C(me)CGG.	mcrA rglA b1159 JW1145
Q02217	cellular organisms, Eukaryota, Opisthokonta, Fungi, Dikarya, Ascomycota, saccharomyceta, Saccharomycotina (true yeasts), Saccharomycetes, Saccharomycetales (budding yeasts), Saccharomycetaceae, Saccharomyces, Saccharomyces cerevisiae (Baker's yeast), Saccharomyces cerevisiae (strain ATCC 204508 / S288c) (Baker's yeast)	2759		YEL034C-A
P34800	cellular organisms, Eukaryota, Viridiplantae, Streptophyta, Streptophytina, Embryophyta, Tracheophyta, Euphyllophyta, Spermatophyta, Magnoliophyta, Mesangiospermae, eudicotyledons, Gunneridae, Pentapetalae, asterids, lamiids, Lamiales, Plantaginaceae, Antirrhineae, Antirrhinum (snapdragons), Antirrhinum majus (Garden snapdragon)	2759	FUNCTION: Essential for the control of the cell cycle at the G2/M (mitosis) transition. G2/M cyclins accumulate steadily during G2 and are abruptly destroyed at mitosis.
P25635	cellular organisms, Eukaryota, Opisthokonta, Fungi, Dikarya, Ascomycota, saccharomyceta, Saccharomycotina (true yeasts), Saccharomycetes, Saccharomycetales (budding yeasts), Saccharomycetaceae, Saccharomyces, Saccharomyces cerevisiae (Baker's yeast), Saccharomyces cerevisiae (strain ATCC 204508 / S288c) (Baker's yeast)	2759	FUNCTION: Required for bud-site selection and cell separation. Also involved in nucleolar processing of pre-18S ribosomal RNA. {ECO:0000269|PubMed:12068309, ECO:0000269|PubMed:8804409}.	PWP2 UTP1 YCR057C YCR55C/YCR57C/YCR58C
P26302	cellular organisms, Eukaryota, Viridiplantae, Streptophyta, Streptophytina, Embryophyta, Tracheophyta, Euphyllophyta, Spermatophyta, Magnoliophyta, Mesangiospermae, Liliopsida, Petrosaviidae, commelinids, Poales, Poaceae, BOP clade, Pooideae, Triticodae, Triticeae, Triticinae, Triticum, Triticum aestivum (Wheat)	2759
P26406	cellular organisms, Bacteria, Proteobacteria, Gammaproteobacteria, Enterobacteriales, Enterobacteriaceae, Salmonella, Salmonella choleraesuis, Salmonella enterica I, Salmonella typhimurium, Salmonella typhimurium (strain LT2 / SGSC1412 / ATCC 700720)	2	FUNCTION: Is responsible for transferring galactose-1-phosphate to the lipid precursor undecaprenol phosphate in the first steps of O-polysaccharide biosynthesis.	rfbP STM2082
P26465	cellular organisms, Bacteria, Proteobacteria, Gammaproteobacteria, Enterobacteriales, Enterobacteriaceae, Salmonella, Salmonella choleraesuis, Salmonella enterica I, Salmonella typhimurium, Salmonella typhimurium (strain LT2 / SGSC1412 / ATCC 700720)	2	FUNCTION: Probable catalytic subunit of a protein translocase for flagellum-specific export, or a proton translocase involved in local circuits at the flagellum. May be involved in a specialized protein export pathway that proceeds without signal peptide cleavage.	fliI fla AIII flaC STM1972
P26969	cellular organisms, Eukaryota, Viridiplantae, Streptophyta, Streptophytina, Embryophyta, Tracheophyta, Euphyllophyta, Spermatophyta, Magnoliophyta, Mesangiospermae, eudicotyledons, Gunneridae, Pentapetalae, rosids, fabids, Fabales, Fabaceae, Papilionoideae, Fabeae, Pisum, Pisum sativum (Garden pea)	2759	FUNCTION: The glycine cleavage system catalyzes the degradation of glycine. The P protein binds the alpha-amino group of glycine through its pyridoxal phosphate cofactor; CO(2) is released and the remaining methylamine moiety is then transferred to the lipoamide cofactor of the H protein.	GDCSP GDCP
P27370	cellular organisms, Bacteria, Terrabacteria group, Cyanobacteria/Melainabacteria group, Cyanobacteria, Oscillatoriophycideae, Chroococcales, Synechococcus, Synechococcus elongatus, Synechococcus elongatus (strain PCC 7942) (Anacystis nidulans R2)	2	FUNCTION: Part of the ABC transporter complex CysAWTP (TC 3.A.1.6.1) involved in sulfate/thiosulfate import. Probably responsible for the translocation of the substrate across the membrane (By similarity). {ECO:0000250}.	cysW Synpcc7942_1685
P27450	cellular organisms, Eukaryota, Viridiplantae, Streptophyta, Streptophytina, Embryophyta, Tracheophyta, Euphyllophyta, Spermatophyta, Magnoliophyta, Mesangiospermae, eudicotyledons, Gunneridae, Pentapetalae, rosids, malvids, Brassicales, Brassicaceae, Camelineae, Arabidopsis, Arabidopsis thaliana (Mouse-ear cress)	2759		At4g35600 F8D20.110
P27572	cellular organisms, Eukaryota, Viridiplantae, Streptophyta, Streptophytina, Embryophyta, Tracheophyta, Euphyllophyta, Spermatophyta, Magnoliophyta, Mesangiospermae, Liliopsida, Petrosaviidae, commelinids, Poales, Poaceae, BOP clade, Pooideae, Triticodae, Triticeae, Triticinae, Triticum, Triticum aestivum (Wheat)	2759	FUNCTION: Core subunit of the mitochondrial membrane respiratory chain NADH dehydrogenase (Complex I) that is believed to belong to the minimal assembly required for catalysis. Complex I functions in the transfer of electrons from NADH to the respiratory chain. The immediate electron acceptor for the enzyme is believed to be ubiquinone (By similarity). {ECO:0000250}.	ND4 NAD4
Q04716	cellular organisms, Eukaryota, Viridiplantae, Streptophyta, Streptophytina, Embryophyta, Tracheophyta, Euphyllophyta, Spermatophyta, Magnoliophyta, Mesangiospermae, eudicotyledons, Gunneridae, Pentapetalae, asterids, lamiids, Solanales, Solanaceae, Petunioideae, Petunia, Petunia hybrida (Petunia)	2759		YRPS3
P28249	cellular organisms, Bacteria, Proteobacteria, Gammaproteobacteria, Enterobacteriales, Enterobacteriaceae, Escherichia, Escherichia coli, Escherichia coli (strain K12)	2	FUNCTION: Involved in the inhibition of assembly of mutant ompF proteins. In general, could be involved in the assembly of outer membrane proteins.	asmA yegA b2064 JW2049
P29344	cellular organisms, Eukaryota, Viridiplantae, Streptophyta, Streptophytina, Embryophyta, Tracheophyta, Euphyllophyta, Spermatophyta, Magnoliophyta, Mesangiospermae, eudicotyledons, Gunneridae, Pentapetalae, Caryophyllales, Amaranthaceae, Chenopodioideae, Anserineae, Spinacia, Spinacia oleracea (Spinach)	2759	FUNCTION: Actively engaged in the initiation complex formation via a strong mRNA-binding activity. Possesses a poly(A)-binding activity which might play a role as a control element in chloroplast mRNA translation. {ECO:0000269|Ref.4}.	RPS1
P30286	cellular organisms, Eukaryota, Viridiplantae, Streptophyta, Streptophytina, Embryophyta, Tracheophyta, Euphyllophyta, Spermatophyta, Magnoliophyta, Mesangiospermae, eudicotyledons, Gunneridae, Pentapetalae, rosids, fabids, Fabales, Fabaceae, Papilionoideae, Trifolieae, Medicago (medics), Medicago sativa (Alfalfa)	2759	FUNCTION: Essential for the control of the cell cycle at the G2/M (mitosis) transition.
P31133	cellular organisms, Bacteria, Proteobacteria, Gammaproteobacteria, Enterobacteriales, Enterobacteriaceae, Escherichia, Escherichia coli, Escherichia coli (strain K12)	2	FUNCTION: Required for the activity of the bacterial periplasmic transport system of putrescine. Polyamine binding protein. {ECO:0000269|PubMed:8416922}.	potF b0854 JW0838
P31135	cellular organisms, Bacteria, Proteobacteria, Gammaproteobacteria, Enterobacteriales, Enterobacteriaceae, Escherichia, Escherichia coli, Escherichia coli (strain K12)	2	FUNCTION: Required for the activity of the bacterial periplasmic transport system of putrescine.	potH b0856 JW0840
P31928	cellular organisms, Eukaryota, Viridiplantae, Streptophyta, Streptophytina, Embryophyta, Tracheophyta, Euphyllophyta, Spermatophyta, Magnoliophyta, Mesangiospermae, eudicotyledons, Gunneridae, Pentapetalae, Caryophyllales, Amaranthaceae, Chenopodioideae, Anserineae, Spinacia, Spinacia oleracea (Spinach)	2759	FUNCTION: Plays a role in photosynthetic sucrose synthesis by catalyzing the rate-limiting step of sucrose biosynthesis from UDP-glucose and fructose- 6-phosphate. Involved in the regulation of carbon partitioning in the leaves of plants. May regulate the synthesis of sucrose and therefore play a major role as a limiting factor in the export of photoassimilates out of the leaf. Plays a role for s…	SPS1
P33235	cellular organisms, Bacteria, Proteobacteria, Gammaproteobacteria, Enterobacteriales, Enterobacteriaceae, Escherichia, Escherichia coli, Escherichia coli (strain K12)	2		flgK flaS flaW b1082 JW1069
Q6Q2C2	cellular organisms, Eukaryota, Opisthokonta, Metazoa, Eumetazoa, Bilateria, Deuterostomia, Chordata, Craniata, Vertebrata, Gnathostomata (jawed vertebrates), Teleostomi, Euteleostomi, Sarcopterygii, Dipnotetrapodomorpha, Tetrapoda, Amniota, Mammalia, Theria, Eutheria, Boreoeutheria, Laurasiatheria, Cetartiodactyla, Suina, Suidae (pigs), Sus, Sus scrofa (Pig)	2759	FUNCTION: Bifunctional enzyme. The C-terminal domain has epoxide hydrolase activity and acts on epoxides (alkene oxides, oxiranes) and arene oxides. Plays a role in xenobiotic metabolism by degrading potentially toxic epoxides. Also determines steady-state levels of physiological mediators. The N-terminal domain has lipid phosphatase activity, with the highest activity towards threo-9,10-phosphon…	EPHX2
P36444	cellular organisms, Eukaryota, Viridiplantae, Streptophyta, Streptophytina, Embryophyta, Tracheophyta, Euphyllophyta, Spermatophyta, Magnoliophyta, Mesangiospermae, eudicotyledons, Gunneridae, Pentapetalae, asterids, campanulids, Asterales, Asteraceae, Asteroideae, Heliantheae alliance, Tageteae, Flaveria, Flaveria pringlei	2759	FUNCTION: The chloroplastic ME isoform decarboxylates malate shuttled from neighboring mesophyll cells. The CO(2) released is then refixed by ribulose-bisphosphate carboxylase. This pathway eliminates the photorespiratory loss of CO(2) that occurs in most plants.	MODA
P36879	cellular organisms, Bacteria, Proteobacteria, Gammaproteobacteria, Enterobacteriales, Enterobacteriaceae, Escherichia, Escherichia coli, Escherichia coli (strain K12)	2		yadG b0127 JW0123
P37122	cellular organisms, Eukaryota, Viridiplantae, Streptophyta, Streptophytina, Embryophyta, Tracheophyta, Euphyllophyta, Spermatophyta, Magnoliophyta, Mesangiospermae, eudicotyledons, Gunneridae, Pentapetalae, asterids, lamiids, Solanales, Solanaceae, Solanoideae, Solaneae, Solanum, Solanum melongena (Eggplant) (Aubergine)	2759		CYP76A2 CYPEG7
P38672	cellular organisms, Eukaryota, Opisthokonta, Fungi, Dikarya, Ascomycota, saccharomyceta, Pezizomycotina, leotiomyceta, sordariomyceta, Sordariomycetes, Sordariomycetidae, Sordariales, Sordariaceae, Neurospora, Neurospora crassa, Neurospora crassa (strain ATCC 24698 / 74-OR23-1A / CBS 708.71 / DSM 1257 / FGSC 987)	2759	FUNCTION: mRNA-binding protein involved in translation elongation. Has an important function at the level of mRNA turnover, probably acting downstream of decapping. Involved in actin dynamics and cell cycle progression, mRNA decay and probably in a pathway involved in stress response and maintenance of cell wall integrity. Functions as a regulator of apoptosis (By similarity). {ECO:0000250}.	tif-51 NCU05274
P40055	cellular organisms, Eukaryota, Opisthokonta, Fungi, Dikarya, Ascomycota, saccharomyceta, Saccharomycotina (true yeasts), Saccharomycetes, Saccharomycetales (budding yeasts), Saccharomycetaceae, Saccharomyces, Saccharomyces cerevisiae (Baker's yeast), Saccharomyces cerevisiae (strain ATCC 204508 / S288c) (Baker's yeast)	2759	FUNCTION: Involved in nucleolar processing of pre-18S ribosomal RNA. {ECO:0000269|PubMed:12068309}.	UTP7 KRE31 YER082C
P40234	cellular organisms, Eukaryota, Opisthokonta, Fungi, Dikarya, Ascomycota, Taphrinomycotina, Schizosaccharomycetes, Schizosaccharomycetales, Schizosaccharomycetaceae, Schizosaccharomyces, Schizosaccharomyces pombe (Fission yeast), Schizosaccharomyces pombe (strain 972 / ATCC 24843) (Fission yeast)	2759	FUNCTION: Casein kinases are operationally defined by their preferential utilization of acidic proteins such as caseins as substrates. May contribute to the regulation of morphology.	cki2 SPBP35G2.05c
P40781	cellular organisms, Eukaryota, Viridiplantae, Streptophyta, Streptophytina, Embryophyta, Tracheophyta, Euphyllophyta, Spermatophyta, Magnoliophyta, Mesangiospermae, eudicotyledons, Gunneridae, Pentapetalae, asterids, campanulids, Asterales, Asteraceae, Carduoideae, Cardueae, Carduinae, Cynara, Cynara cardunculus (Cardoon)	2759		CYPRO4
P41406	cellular organisms, Bacteria, Proteobacteria, Gammaproteobacteria, Enterobacteriales, Enterobacteriaceae, Salmonella, Salmonella choleraesuis, Salmonella enterica I, Salmonella typhi	2	FUNCTION: Member of the two-component regulatory system EnvZ/OmpR involved in the regulation of osmoregulation (genes ompF and ompC). EnvZ functions as a membrane-associated protein kinase that phosphorylates OmpR in response to environmental signals.	envZ STY4295 t4005
P42158	cellular organisms, Eukaryota, Viridiplantae, Streptophyta, Streptophytina, Embryophyta, Tracheophyta, Euphyllophyta, Spermatophyta, Magnoliophyta, Mesangiospermae, eudicotyledons, Gunneridae, Pentapetalae, rosids, malvids, Brassicales, Brassicaceae, Camelineae, Arabidopsis, Arabidopsis thaliana (Mouse-ear cress)	2759	FUNCTION: Casein kinases are operationally defined by their preferential utilization of acidic proteins such as caseins as substrates. It can phosphorylate a large number of proteins.	At4g26100 F20B18.210
P42698	cellular organisms, Eukaryota, Viridiplantae, Streptophyta, Streptophytina, Embryophyta, Tracheophyta, Euphyllophyta, Spermatophyta, Magnoliophyta, Mesangiospermae, eudicotyledons, Gunneridae, Pentapetalae, rosids, malvids, Brassicales, Brassicaceae, Camelineae, Arabidopsis, Arabidopsis thaliana (Mouse-ear cress)	2759	FUNCTION: Seems to be involved in the resistance to UV light and chemical DNA-damaging agents (PubMed:8479917). Regulates the splicing of the receptor-like kinase SNC4/LRKL-2.6 (PubMed:25267732). {ECO:0000269|PubMed:25267732, ECO:0000269|PubMed:8479917}.	DRT111 RSN2 At1g30480 F26G16.10
P42738	cellular organisms, Eukaryota, Viridiplantae, Streptophyta, Streptophytina, Embryophyta, Tracheophyta, Euphyllophyta, Spermatophyta, Magnoliophyta, Mesangiospermae, eudicotyledons, Gunneridae, Pentapetalae, rosids, malvids, Brassicales, Brassicaceae, Camelineae, Arabidopsis, Arabidopsis thaliana (Mouse-ear cress)	2759	FUNCTION: May play a role in chloroplast biogenesis. {ECO:0000305}.	CM1 At3g29200 MXO21.4
P42744	cellular organisms, Eukaryota, Viridiplantae, Streptophyta, Streptophytina, Embryophyta, Tracheophyta, Euphyllophyta, Spermatophyta, Magnoliophyta, Mesangiospermae, eudicotyledons, Gunneridae, Pentapetalae, rosids, malvids, Brassicales, Brassicaceae, Camelineae, Arabidopsis, Arabidopsis thaliana (Mouse-ear cress)	2759	FUNCTION: Regulatory subunit of the dimeric ECR1-AXR1 E1 enzyme. E1 activates NEDD8/RUB1 by first adenylating its C-terminal glycine residue with ATP, thereafter linking this residue to the side chain of the catalytic cysteine, yielding a NEDD8-ECR1 thioester and free AMP. E1 finally transfers NEDD8 to the catalytic cysteine of RCE1. Plays an important role in auxin response (PubMed:8321287). Reg…	AXR1 At1g05180 YUP8H12.21
P42793	cellular organisms, Eukaryota, Viridiplantae, Streptophyta, Streptophytina, Embryophyta, Tracheophyta, Euphyllophyta, Spermatophyta, Magnoliophyta, Mesangiospermae, eudicotyledons, Gunneridae, Pentapetalae, rosids, malvids, Brassicales, Brassicaceae, Camelineae, Arabidopsis, Arabidopsis thaliana (Mouse-ear cress)	2759		RPL5 AtMg00210
P43254	cellular organisms, Eukaryota, Viridiplantae, Streptophyta, Streptophytina, Embryophyta, Tracheophyta, Euphyllophyta, Spermatophyta, Magnoliophyta, Mesangiospermae, eudicotyledons, Gunneridae, Pentapetalae, rosids, malvids, Brassicales, Brassicaceae, Camelineae, Arabidopsis, Arabidopsis thaliana (Mouse-ear cress)	2759	FUNCTION: E3 ubiquitin-protein ligase that acts as a repressor of photomorphogenesis and as an activator of etiolation in darkness. E3 ubiquitin ligases accept ubiquitin from an E2 ubiquitin-conjugating enzyme in the form of a thioester and then directly transfers the ubiquitin to targeted substrates. Represses photomorphogenesis in darkness by mediating ubiquitination and subsequent proteasomal …	COP1 At2g32950 T21L14.11
P43293	cellular organisms, Eukaryota, Viridiplantae, Streptophyta, Streptophytina, Embryophyta, Tracheophyta, Euphyllophyta, Spermatophyta, Magnoliophyta, Mesangiospermae, eudicotyledons, Gunneridae, Pentapetalae, rosids, malvids, Brassicales, Brassicaceae, Camelineae, Arabidopsis, Arabidopsis thaliana (Mouse-ear cress)	2759	FUNCTION: May play a role in the regulation of plant growth and development.	NAK At5g02290 T1E22_50
P43311	cellular organisms, Eukaryota, Viridiplantae, Streptophyta, Streptophytina, Embryophyta, Tracheophyta, Euphyllophyta, Spermatophyta, Magnoliophyta, Mesangiospermae, eudicotyledons, Gunneridae, Pentapetalae, rosids, rosids incertae sedis, Vitales, Vitaceae, Vitis, Vitis vinifera (Grape)	2759	FUNCTION: Catalyzes the oxidation of mono- and o-diphenols to o-diquinones. {ECO:0000269|PubMed:20039636}.
P43885	cellular organisms, Bacteria, Proteobacteria, Gammaproteobacteria, Pasteurellales, Pasteurellaceae, Haemophilus, Haemophilus influenzae, Haemophilus influenzae (strain ATCC 51907 / DSM 11121 / KW20 / Rd)	2		serA HI_0465
P44797	cellular organisms, Bacteria, Proteobacteria, Gammaproteobacteria, Pasteurellales, Pasteurellaceae, Haemophilus, Haemophilus influenzae, Haemophilus influenzae (strain ATCC 51907 / DSM 11121 / KW20 / Rd)	2		purB HI_0639
P44878	cellular organisms, Bacteria, Proteobacteria, Gammaproteobacteria, Pasteurellales, Pasteurellaceae, Haemophilus, Haemophilus influenzae, Haemophilus influenzae (strain ATCC 51907 / DSM 11121 / KW20 / Rd)	2	FUNCTION: May play a role in stationary phase survival. {ECO:0000250}.	galU HI_0812
P44910	cellular organisms, Bacteria, Proteobacteria, Gammaproteobacteria, Pasteurellales, Pasteurellaceae, Haemophilus, Haemophilus influenzae, Haemophilus influenzae (strain ATCC 51907 / DSM 11121 / KW20 / Rd)	2	FUNCTION: Not known; probably interacts with the ribosomes in a GTP dependent manner. {ECO:0000250}.	typA HI_0864
P45119	cellular organisms, Bacteria, Proteobacteria, Gammaproteobacteria, Pasteurellales, Pasteurellaceae, Haemophilus, Haemophilus influenzae, Haemophilus influenzae (strain ATCC 51907 / DSM 11121 / KW20 / Rd)	2	FUNCTION: Component of the pyruvate dehydrogenase (PDH) complex, that catalyzes the overall conversion of pyruvate to acetyl-CoA and CO(2). {ECO:0000250}.	aceE HI_1233
P45766	cellular organisms, Bacteria, Proteobacteria, Gammaproteobacteria, Enterobacteriales, Enterobacteriaceae, Escherichia, Escherichia coli, Escherichia coli (strain K12)	2	FUNCTION: Probably part of the binding-protein-dependent transport system YdhWXYZ for an amino acid.	yhdW b3268 JW3236
P46086	cellular organisms, Eukaryota, Viridiplantae, Streptophyta, Streptophytina, Embryophyta, Tracheophyta, Euphyllophyta, Spermatophyta, Magnoliophyta, Mesangiospermae, eudicotyledons, Gunneridae, Pentapetalae, rosids, malvids, Brassicales, Brassicaceae, Camelineae, Arabidopsis, Arabidopsis thaliana (Mouse-ear cress)	2759		At5g27450 F21A20.160
P46087	cellular organisms, Eukaryota, Opisthokonta, Metazoa, Eumetazoa, Bilateria, Deuterostomia, Chordata, Craniata, Vertebrata, Gnathostomata (jawed vertebrates), Teleostomi, Euteleostomi, Sarcopterygii, Dipnotetrapodomorpha, Tetrapoda, Amniota, Mammalia, Theria, Eutheria, Boreoeutheria, Euarchontoglires, Primates, Haplorrhini, Simiiformes, Catarrhini, Hominoidea (apes), Hominidae (great apes), Homini…	2759	FUNCTION: S-adenosyl-L-methionine-dependent methyltransferase that specifically methylates the C(5) position of cytosine 4447 in 28S rRNA (Probable). May play a role in the regulation of the cell cycle and the increased nucleolar activity that is associated with the cell proliferation (Probable). {ECO:0000305, ECO:0000305|PubMed:23913415}.	NOP2 NOL1 NSUN1
P26563	cellular organisms, Eukaryota, Viridiplantae, Streptophyta, Streptophytina, Embryophyta, Tracheophyta, Euphyllophyta, Spermatophyta, Magnoliophyta, Mesangiospermae, eudicotyledons, Gunneridae, Pentapetalae, rosids, fabids, Fabales, Fabaceae, Papilionoideae, Genisteae, Lupinus, Lupinus angustifolius (Narrow-leaved blue lupine)	2759	FUNCTION: Important for the metabolism of amino acids and Krebs-cycle related organic acids. In plants, it is involved in nitrogen metabolism and in aspects of carbon and energy metabolism.
P46276	cellular organisms, Eukaryota, Viridiplantae, Streptophyta, Streptophytina, Embryophyta, Tracheophyta, Euphyllophyta, Spermatophyta, Magnoliophyta, Mesangiospermae, eudicotyledons, Gunneridae, Pentapetalae, asterids, lamiids, Solanales, Solanaceae, Solanoideae, Solaneae, Solanum, Solanum tuberosum (Potato)	2759
P46547	cellular organisms, Bacteria, Proteobacteria, Gammaproteobacteria, Aeromonadales, Aeromonadaceae, Aeromonas, Aeromonas sobria	2	FUNCTION: Higher activity toward long peptides. Acts on hydroxyproline beta-naphthylamide with almost as high an activity as on proline beta-naphthylamide.	pip pap
P46607	cellular organisms, Eukaryota, Viridiplantae, Streptophyta, Streptophytina, Embryophyta, Tracheophyta, Euphyllophyta, Spermatophyta, Magnoliophyta, Mesangiospermae, eudicotyledons, Gunneridae, Pentapetalae, rosids, malvids, Brassicales, Brassicaceae, Camelineae, Arabidopsis, Arabidopsis thaliana (Mouse-ear cress)	2759	FUNCTION: Probable transcription factor required for correct morphological development and maturation of trichomes as well as for normal development of seed coat mucilage. Regulates the frequency of trichome initiation and determines trichome spacing. {ECO:0000269|PubMed:11844112}.	GL2 ATHB10 At1g79840 F19K16.20
P47927	cellular organisms, Eukaryota, Viridiplantae, Streptophyta, Streptophytina, Embryophyta, Tracheophyta, Euphyllophyta, Spermatophyta, Magnoliophyta, Mesangiospermae, eudicotyledons, Gunneridae, Pentapetalae, rosids, malvids, Brassicales, Brassicaceae, Camelineae, Arabidopsis, Arabidopsis thaliana (Mouse-ear cress)	2759	FUNCTION: Probable transcriptional activator that promotes early floral meristem identity (PubMed:7919989). Is required subsequently for the transition of an inflorescence meristem into a floral meristem (PubMed:1675158). Plays a central role in the specification of floral identity, particularly for the normal development of sepals and petals in the wild-type flower, by spatially controlling the …	AP2 At4g36920 AP22.49 C7A10.440
P48234	cellular organisms, Eukaryota, Opisthokonta, Fungi, Dikarya, Ascomycota, saccharomyceta, Saccharomycotina (true yeasts), Saccharomycetes, Saccharomycetales (budding yeasts), Saccharomycetaceae, Saccharomyces, Saccharomyces cerevisiae (Baker's yeast), Saccharomyces cerevisiae (strain ATCC 204508 / S288c) (Baker's yeast)	2759	FUNCTION: May be involved in rRNA-processing and ribosome biosynthesis. {ECO:0000269|PubMed:16544271}.	ENP2 YGR145W G6623
P48417	cellular organisms, Eukaryota, Viridiplantae, Streptophyta, Streptophytina, Embryophyta, Tracheophyta, Euphyllophyta, Spermatophyta, Magnoliophyta, Mesangiospermae, eudicotyledons, Gunneridae, Pentapetalae, rosids, fabids, Malpighiales, Linaceae, Linum, Linum usitatissimum (Flax) (Linum humile)	2759	FUNCTION: Involved in the biosynthesis of jasmonic acid, a growth regulator that is implicated also as a signaling molecule in plant defense. Acts on a number of unsaturated fatty-acid hydroperoxides, forming the corresponding allene oxides.	CYP74A CYP74
Q96242	cellular organisms, Eukaryota, Viridiplantae, Streptophyta, Streptophytina, Embryophyta, Tracheophyta, Euphyllophyta, Spermatophyta, Magnoliophyta, Mesangiospermae, eudicotyledons, Gunneridae, Pentapetalae, rosids, malvids, Brassicales, Brassicaceae, Camelineae, Arabidopsis, Arabidopsis thaliana (Mouse-ear cress)	2759		CYP74A AOS At5g42650 MJB21.2
P48622	cellular organisms, Eukaryota, Viridiplantae, Streptophyta, Streptophytina, Embryophyta, Tracheophyta, Euphyllophyta, Spermatophyta, Magnoliophyta, Mesangiospermae, eudicotyledons, Gunneridae, Pentapetalae, rosids, malvids, Brassicales, Brassicaceae, Camelineae, Arabidopsis, Arabidopsis thaliana (Mouse-ear cress)	2759	FUNCTION: Chloroplast omega-3 fatty acid desaturase introduces the third double bond in the biosynthesis of 16:3 and 18:3 fatty acids, important constituents of plant membranes. It is thought to use ferredoxin as an electron donor and to act on fatty acids esterified to galactolipids, sulfolipids and phosphatidylglycerol. {ECO:0000269|PubMed:7846164}.	FAD8 At5g05580 MOP10.12
P49043	cellular organisms, Eukaryota, Viridiplantae, Streptophyta, Streptophytina, Embryophyta, Tracheophyta, Euphyllophyta, Spermatophyta, Magnoliophyta, Mesangiospermae, eudicotyledons, Gunneridae, Pentapetalae, rosids, malvids, Sapindales, Rutaceae, Aurantioideae, Citrus, Citrus sinensis (Sweet orange) (Citrus aurantium var. sinensis)	2759	FUNCTION: Asparagine-specific endopeptidase that may be involved in processing of proteins targeted to vacuoles that accumulate during ethylene-regulated processes such as flower opening and flavedo degreening.
P49599	cellular organisms, Eukaryota, Viridiplantae, Streptophyta, Streptophytina, Embryophyta, Tracheophyta, Euphyllophyta, Spermatophyta, Magnoliophyta, Mesangiospermae, eudicotyledons, Gunneridae, Pentapetalae, rosids, malvids, Brassicales, Brassicaceae, Camelineae, Arabidopsis, Arabidopsis thaliana (Mouse-ear cress)	2759		PPH1 At4g27800 T27E11.40
O94085	cellular organisms, Eukaryota, Opisthokonta, Fungi, Dikarya, Ascomycota, saccharomyceta, Saccharomycotina (true yeasts), Saccharomycetes, Saccharomycetales (budding yeasts), Saccharomycetaceae, Saccharomyces, Saccharomyces cerevisiae (Baker's yeast), Saccharomyces cerevisiae (strain ATCC 204508 / S288c) (Baker's yeast)	2759		YLR339C
P50509	cellular organisms, Bacteria, Proteobacteria, Gammaproteobacteria, Enterobacteriales, Enterobacteriaceae, Proteus, Proteus mirabilis	2	FUNCTION: Sigma factors are initiation factors that promote the attachment of RNA polymerase to specific initiation sites and are then released. This sigma factor is involved in regulation of expression of heat shock genes. {ECO:0000255|HAMAP-Rule:MF_00961}.	rpoH
P51094	cellular organisms, Eukaryota, Viridiplantae, Streptophyta, Streptophytina, Embryophyta, Tracheophyta, Euphyllophyta, Spermatophyta, Magnoliophyta, Mesangiospermae, eudicotyledons, Gunneridae, Pentapetalae, rosids, rosids incertae sedis, Vitales, Vitaceae, Vitis, Vitis vinifera (Grape)	2759	FUNCTION: In the presence of other necessary color factors, this glycosylation reaction allows the accumulation of anthocyanin pigments. Involved in the formation of red wine pigments. Can use UDP-Glc, UDP-5SGlc, UDP-Xyl, UDP-Man, UDP-Gal, UDP-GlcNAc, GDP-Glc, dTDP-Glc and dTDP-Xyl as sugar donor, but not UDP-6OMeGal, UDP-Ara, UDP-6FGal, UDP-GlcN, UDP-2FGal, UDP-5SAra, GDP-Man, GDPFuc, UDP-Fuc or…	UFGT AlUFGT1 AlUFGT2 FlUFGT1 FlUFGT2 ITUFGT1 ITUFGT2 RUUFGT1 RUUFGT2 VVGT1 GSVIVT00014047001 LOC100233099 VITISV_008354
P51133	cellular organisms, Eukaryota, Viridiplantae, Streptophyta, Streptophytina, Embryophyta, Tracheophyta, Euphyllophyta, Spermatophyta, Magnoliophyta, Mesangiospermae, eudicotyledons, Gunneridae, Pentapetalae, asterids, lamiids, Solanales, Solanaceae, Nicotianoideae, Nicotianeae, Nicotiana, Nicotiana tabacum (Common tobacco)	2759	FUNCTION: Component of the ubiquinol-cytochrome c reductase complex (complex III or cytochrome b-c1 complex), which is a respiratory chain that generates an electrochemical potential coupled to ATP synthesis.
P51281	cellular organisms, Eukaryota, Rhodophyta, Bangiophyceae, Bangiales, Bangiaceae, Porphyra, Porphyra purpurea (Red seaweed) (Ulva purpurea)	2759		ycf45
P51566	cellular organisms, Eukaryota, Viridiplantae, Streptophyta, Streptophytina, Embryophyta, Tracheophyta, Euphyllophyta, Spermatophyta, Magnoliophyta, Mesangiospermae, eudicotyledons, Gunneridae, Pentapetalae, rosids, malvids, Brassicales, Brassicaceae, Camelineae, Arabidopsis, Arabidopsis thaliana (Mouse-ear cress)	2759	FUNCTION: Activator of yeast transcription factor, STE12.	AFC1 AME2 At3g53570 F4P12_270
P52777	cellular organisms, Eukaryota, Viridiplantae, Streptophyta, Streptophytina, Embryophyta, Tracheophyta, Euphyllophyta, Spermatophyta, Acrogymnospermae, Pinidae, Pinales, Pinaceae, Pinus, Pinus, Pinus taeda (Loblolly pine)	2759	FUNCTION: This is a key enzyme of plant metabolism catalyzing the first reaction in the biosynthesis from L-phenylalanine of a wide variety of natural products based on the phenylpropane skeleton.	PAL
P53780	cellular organisms, Eukaryota, Viridiplantae, Streptophyta, Streptophytina, Embryophyta, Tracheophyta, Euphyllophyta, Spermatophyta, Magnoliophyta, Mesangiospermae, eudicotyledons, Gunneridae, Pentapetalae, rosids, malvids, Brassicales, Brassicaceae, Camelineae, Arabidopsis, Arabidopsis thaliana (Mouse-ear cress)	2759		At3g57050 F24I3.130
P55195	cellular organisms, Eukaryota, Viridiplantae, Streptophyta, Streptophytina, Embryophyta, Tracheophyta, Euphyllophyta, Spermatophyta, Magnoliophyta, Mesangiospermae, eudicotyledons, Gunneridae, Pentapetalae, rosids, fabids, Fabales, Fabaceae, Papilionoideae, Phaseoleae, Vigna, Vigna aconitifolia (Moth bean) (Phaseolus aconitifolius)	2759		PURKE
P55871	cellular organisms, Eukaryota, Viridiplantae, Streptophyta, Streptophytina, Embryophyta, Tracheophyta, Euphyllophyta, Spermatophyta, Magnoliophyta, Mesangiospermae, eudicotyledons, Gunneridae, Pentapetalae, rosids, fabids, Rosales, Rosaceae, Maloideae, Maleae, Malus, Malus domestica (Apple) (Pyrus malus)	2759	FUNCTION: eIF-2 functions in the early steps of protein synthesis by forming a ternary complex with GTP and initiator tRNA. This complex binds to a 40S ribosomal subunit, followed by mRNA binding to form a 43S preinitiation complex. Junction of the 60S ribosomal subunit to form the 80S initiation complex is preceded by hydrolysis of the GTP bound to eIF-2 and release of an eIF-2-GDP binary comple…
P57997	cellular organisms, Eukaryota, Viridiplantae, Streptophyta, Streptophytina, Embryophyta, Tracheophyta, Euphyllophyta, Spermatophyta, Magnoliophyta, Mesangiospermae, eudicotyledons, Gunneridae, Pentapetalae, rosids, fabids, Fabales, Fabaceae, Papilionoideae, Phaseoleae, Phaseolus, Phaseolus vulgaris (Kidney bean) (French bean)	2759	FUNCTION: One of the essential components for the initiation of protein synthesis. Protects formylmethionyl-tRNA from spontaneous hydrolysis and promotes its binding to the 30S ribosomal subunits. Also involved in the hydrolysis of GTP during the formation of the 70S ribosomal complex (By similarity). {ECO:0000250}.	IF2CP
P59015	cellular organisms, Eukaryota, Opisthokonta, Metazoa, Eumetazoa, Bilateria, Deuterostomia, Chordata, Craniata, Vertebrata, Gnathostomata (jawed vertebrates), Teleostomi, Euteleostomi, Actinopterygii, Actinopteri, Neopterygii, Teleostei, Osteoglossocephalai, Clupeocephala, Otomorpha, Ostariophysi, Otophysa, Cypriniphysae, Cypriniformes, Cyprinoidea, Cyprinidae, Danio, Danio rerio (Zebrafish) (Brac…	2759	FUNCTION: Plays a role in vesicle-mediated protein trafficking to lysosomal compartments including the endocytic membrane transport pathways. Believed to act as a core component of the putative HOPS endosomal tethering complex which is proposed to be involved in the Rab5-to-Rab7 endosome conversion probably implicating MON1A/B, and via binding SNAREs and SNARE complexes to mediate tethering and d…	vps18
P59277	cellular organisms, Eukaryota, Viridiplantae, Streptophyta, Streptophytina, Embryophyta, Tracheophyta, Euphyllophyta, Spermatophyta, Magnoliophyta, Mesangiospermae, eudicotyledons, Gunneridae, Pentapetalae, rosids, malvids, Brassicales, Brassicaceae, Camelineae, Arabidopsis, Arabidopsis thaliana (Mouse-ear cress)	2759	FUNCTION: Vesicle trafficking protein that functions in the secretory pathway. {ECO:0000305}.	SYP81 At1g51740 F19C24.5
P59278	cellular organisms, Eukaryota, Viridiplantae, Streptophyta, Streptophytina, Embryophyta, Tracheophyta, Euphyllophyta, Spermatophyta, Magnoliophyta, Mesangiospermae, eudicotyledons, Gunneridae, Pentapetalae, rosids, malvids, Brassicales, Brassicaceae, Camelineae, Arabidopsis, Arabidopsis thaliana (Mouse-ear cress)	2759		At1g51745 F19C24.5
P60300	cellular organisms, Eukaryota, Viridiplantae, Streptophyta, Streptophytina, Embryophyta, Tracheophyta, Euphyllophyta, Spermatophyta, Magnoliophyta, Mesangiospermae, eudicotyledons, Gunneridae, Pentapetalae, rosids, malvids, Brassicales, Brassicaceae, Camelineae, Arabidopsis, Arabidopsis thaliana (Mouse-ear cress)	2759	FUNCTION: Putative voltage-gated chloride channel.	CBSCLC6 At5g33280 F19N02.1 T29A4.90
P63155	cellular organisms, Eukaryota, Opisthokonta, Metazoa, Eumetazoa, Bilateria, Deuterostomia, Chordata, Craniata, Vertebrata, Gnathostomata (jawed vertebrates), Teleostomi, Euteleostomi, Sarcopterygii, Dipnotetrapodomorpha, Tetrapoda, Amniota, Mammalia, Theria, Eutheria, Boreoeutheria, Euarchontoglires, Glires (Rodents and rabbits), Rodentia, Sciurognathi, Muroidea, Muridae, Murinae, Rattus, Rattus …	2759	FUNCTION: May be involved in pre-mRNA splicing process.	Crnkl1 Crn
P65409	cellular organisms, Bacteria, Terrabacteria group, Actinobacteria, Actinobacteria (high G+C Gram-positive bacteria), Corynebacteriales, Mycobacteriaceae, Mycobacterium, Mycobacterium tuberculosis complex, Mycobacterium bovis, Mycobacterium bovis (strain ATCC BAA-935 / AF2122/97)	2		Mb2924c
P73627	cellular organisms, Bacteria, Terrabacteria group, Cyanobacteria/Melainabacteria group, Cyanobacteria, Oscillatoriophycideae, Chroococcales, Synechocystis, Synechocystis sp. PCC 6803, Synechocystis sp. (strain PCC 6803 / Kazusa)	2		sll1770
P76177	cellular organisms, Bacteria, Proteobacteria, Gammaproteobacteria, Enterobacteriales, Enterobacteriaceae, Escherichia, Escherichia coli, Escherichia coli (strain K12)	2		ydgH b1604 JW1596
P79051	cellular organisms, Eukaryota, Opisthokonta, Fungi, Dikarya, Ascomycota, Taphrinomycotina, Schizosaccharomycetes, Schizosaccharomycetales, Schizosaccharomycetaceae, Schizosaccharomyces, Schizosaccharomyces pombe (Fission yeast), Schizosaccharomyces pombe (strain 972 / ATCC 24843) (Fission yeast)	2759	FUNCTION: Involved in global genome repair (GGR) via nucleotide excision repair (NER), in conjunction with rhp7, after UV irradiation. {ECO:0000269|PubMed:10446227}.	rhp16 SPCC330.01c SPCC613.13c
P81393	cellular organisms, Eukaryota, Viridiplantae, Streptophyta, Streptophytina, Embryophyta, Tracheophyta, Euphyllophyta, Spermatophyta, Magnoliophyta, Mesangiospermae, eudicotyledons, Gunneridae, Pentapetalae, asterids, lamiids, Lamiales, Plantaginaceae, Antirrhineae, Antirrhinum (snapdragons), Antirrhinum majus (Garden snapdragon)	2759	FUNCTION: Transcription factor. {ECO:0000305}.	MYB308
P81898	cellular organisms, Eukaryota, Viridiplantae, Streptophyta, Streptophytina, Embryophyta, Tracheophyta, Euphyllophyta, Spermatophyta, Magnoliophyta, Mesangiospermae, eudicotyledons, Gunneridae, Pentapetalae, rosids, fabids, Rosales, Rosaceae, Maloideae, Amygdaleae, Prunus, Prunus dulcis (Almond) (Amygdalus dulcis)	2759
P83844	cellular organisms, Bacteria, Proteobacteria, Gammaproteobacteria, Enterobacteriales, Enterobacteriaceae, Shigella, Shigella flexneri	2	FUNCTION: Acts on ADP-mannose and ADP-glucose as well as ADP-ribose. Prevents glycogen biosynthesis. The reaction catalyzed by this enzyme is a limiting step of the gluconeogenic process (By similarity). {ECO:0000250}.	nudF aspP SF3074 S3279
P84634	cellular organisms, Eukaryota, Viridiplantae, Streptophyta, Streptophytina, Embryophyta, Tracheophyta, Euphyllophyta, Spermatophyta, Magnoliophyta, Mesangiospermae, eudicotyledons, Gunneridae, Pentapetalae, rosids, malvids, Brassicales, Brassicaceae, Camelineae, Arabidopsis, Arabidopsis thaliana (Mouse-ear cress)	2759	FUNCTION: Ribonuclease (RNase) III involved in RNA-mediated post-transcriptional gene silencing (PTGS). Functions in the biogenesis of trans-acting small interfering RNAs (ta-siRNAs, derived from the TAS1, TAS2 or TAS3 endogenous transcripts) by cleaving small dsRNAs into 21-24 nucleotide ta-siRNAs. Functions with the dsRNA-binding protein DRB4 in ta-siRNAs processing. Acts in the RDR6/SGS3/DCL4/…	DCL4 At5g20320 F5O24.210
P87252	cellular organisms, Eukaryota, Opisthokonta, Fungi, Dikarya, Ascomycota, saccharomyceta, Pezizomycotina, leotiomyceta, sordariomyceta, Sordariomycetes, Sordariomycetidae, Sordariales, Sordariaceae, Neurospora, Neurospora crassa, Neurospora crassa (strain ATCC 24698 / 74-OR23-1A / CBS 708.71 / DSM 1257 / FGSC 987)	2759	FUNCTION: Major protein in the hexagonal crystals of Woronin bodies, a peroxisomal vesicle that seal the septal pore in response to cellular damage.	hex-1 NCU08332
Q37680	cellular organisms, Eukaryota, Viridiplantae, Streptophyta, Streptophytina, Embryophyta, Tracheophyta, Euphyllophyta, Spermatophyta, Magnoliophyta, Mesangiospermae, Liliopsida, Petrosaviidae, commelinids, Poales, Poaceae, BOP clade, Pooideae, Triticodae, Triticeae, Triticinae, Triticum, Triticum aestivum (Wheat)	2759	FUNCTION: Core subunit of the mitochondrial membrane respiratory chain NADH dehydrogenase (Complex I) that is believed to belong to the minimal assembly required for catalysis. Complex I functions in the transfer of electrons from NADH to the respiratory chain. The immediate electron acceptor for the enzyme is believed to be ubiquinone (By similarity). {ECO:0000250}.	ND5 NAD5
P38460	cellular organisms, Eukaryota, Viridiplantae, Streptophyta, Streptophytina, Embryophyta, Marchantiophyta, Marchantiopsida, Marchantiidae, Marchantiales, Marchantiaceae, Marchantia, Marchantia polymorpha (Liverwort) (Marchantia aquatica)	2759		YMF17
P92519	cellular organisms, Eukaryota, Viridiplantae, Streptophyta, Streptophytina, Embryophyta, Tracheophyta, Euphyllophyta, Spermatophyta, Magnoliophyta, Mesangiospermae, eudicotyledons, Gunneridae, Pentapetalae, rosids, malvids, Brassicales, Brassicaceae, Camelineae, Arabidopsis, Arabidopsis thaliana (Mouse-ear cress)	2759		AtMg00810
P93311	cellular organisms, Eukaryota, Viridiplantae, Streptophyta, Streptophytina, Embryophyta, Tracheophyta, Euphyllophyta, Spermatophyta, Magnoliophyta, Mesangiospermae, eudicotyledons, Gunneridae, Pentapetalae, rosids, malvids, Brassicales, Brassicaceae, Camelineae, Arabidopsis, Arabidopsis thaliana (Mouse-ear cress)	2759		RPL2 AtMg00560
P92990	cellular organisms, Eukaryota, Viridiplantae, Streptophyta, Streptophytina, Embryophyta, Tracheophyta, Euphyllophyta, Spermatophyta, Magnoliophyta, Mesangiospermae, eudicotyledons, Gunneridae, Pentapetalae, rosids, malvids, Brassicales, Brassicaceae, Camelineae, Arabidopsis, Arabidopsis thaliana (Mouse-ear cress)	2759	FUNCTION: Involved in cell size determination. May serve as a chaperone for expansins through the secretory pathway. {ECO:0000269|PubMed:26106400}.	PGL3 JP650 PG2 At1g70370 F17O7.9
P93022	cellular organisms, Eukaryota, Viridiplantae, Streptophyta, Streptophytina, Embryophyta, Tracheophyta, Euphyllophyta, Spermatophyta, Magnoliophyta, Mesangiospermae, eudicotyledons, Gunneridae, Pentapetalae, rosids, malvids, Brassicales, Brassicaceae, Camelineae, Arabidopsis, Arabidopsis thaliana (Mouse-ear cress)	2759	FUNCTION: Auxin response factors (ARFs) are transcriptional factors that binds specifically to the DNA sequence 5'-TGTCTC-3' found in the auxin-responsive promoter elements (AuxREs). Seems to act as transcriptional activator. Formation of heterodimers with Aux/IAA proteins may alter their ability to modulate early auxin response genes expression. Required for differential growth responses of aeri…	ARF7 BIP IAA21 IAA23 IAA25 NPH4 TIR5 At5g20730 T1M15.130
P93280	cellular organisms, Eukaryota, Viridiplantae, Streptophyta, Streptophytina, Embryophyta, Tracheophyta, Euphyllophyta, Spermatophyta, Magnoliophyta, Mesangiospermae, eudicotyledons, Gunneridae, Pentapetalae, rosids, malvids, Brassicales, Brassicaceae, Camelineae, Arabidopsis, Arabidopsis thaliana (Mouse-ear cress)	2759	FUNCTION: May be involved in the export of heme to the mitochondrion for the biogenesis of c-type cytochromes.	CCMB ABCI2 CCB2 CCB206 AtMg00110
P38450	cellular organisms, Eukaryota, Viridiplantae, Streptophyta, Streptophytina, Embryophyta, Marchantiophyta, Marchantiopsida, Marchantiidae, Marchantiales, Marchantiaceae, Marchantia, Marchantia polymorpha (Liverwort) (Marchantia aquatica)	2759		YMF1
P93286	cellular organisms, Eukaryota, Viridiplantae, Streptophyta, Streptophytina, Embryophyta, Tracheophyta, Euphyllophyta, Spermatophyta, Magnoliophyta, Mesangiospermae, eudicotyledons, Gunneridae, Pentapetalae, rosids, malvids, Brassicales, Brassicaceae, Camelineae, Arabidopsis, Arabidopsis thaliana (Mouse-ear cress)	2759	FUNCTION: Forms a complex with CCMFN1, CCMFN2 and CCMH that performs the assembly of heme with c-type apocytochromes in mitochondria. {ECO:0000269|PubMed:18644794}.	CCMFC CCB452 CCB6C AtMg00180
P93295	cellular organisms, Eukaryota, Viridiplantae, Streptophyta, Streptophytina, Embryophyta, Tracheophyta, Euphyllophyta, Spermatophyta, Magnoliophyta, Mesangiospermae, eudicotyledons, Gunneridae, Pentapetalae, rosids, malvids, Brassicales, Brassicaceae, Camelineae, Arabidopsis, Arabidopsis thaliana (Mouse-ear cress)	2759		AtMg00310
P93318	cellular organisms, Eukaryota, Viridiplantae, Streptophyta, Streptophytina, Embryophyta, Tracheophyta, Euphyllophyta, Spermatophyta, Magnoliophyta, Mesangiospermae, eudicotyledons, Gunneridae, Pentapetalae, rosids, malvids, Brassicales, Brassicaceae, Camelineae, Arabidopsis, Arabidopsis thaliana (Mouse-ear cress)	2759		AtMg00660
P93471	cellular organisms, Eukaryota, Viridiplantae, Streptophyta, Streptophytina, Embryophyta, Tracheophyta, Euphyllophyta, Spermatophyta, Magnoliophyta, Mesangiospermae, eudicotyledons, Gunneridae, Pentapetalae, rosids, fabids, Fabales, Fabaceae, Papilionoideae, Fabeae, Pisum, Pisum sativum (Garden pea)	2759	FUNCTION: E3 ubiquitin-protein ligase that acts as a repressor of photomorphogenesis and as an activator of etiolation in darkness. E3 ubiquitin ligases accept ubiquitin from an E2 ubiquitin-conjugating enzyme in the form of a thioester and then directly transfers the ubiquitin to targeted substrates. Represses photomorphogenesis in darkness by mediating ubiquitination and subsequent proteasomal …	COP1
P93472	cellular organisms, Eukaryota, Viridiplantae, Streptophyta, Streptophytina, Embryophyta, Tracheophyta, Euphyllophyta, Spermatophyta, Magnoliophyta, Mesangiospermae, eudicotyledons, Gunneridae, Pentapetalae, rosids, fabids, Fabales, Fabaceae, Papilionoideae, Fabeae, Pisum, Pisum sativum (Garden pea)	2759	FUNCTION: Plays a critical role in the general process of plant cell elongation. {ECO:0000269|PubMed:10198111, ECO:0000269|PubMed:11669574}.	DIM LKB
P93736	cellular organisms, Eukaryota, Viridiplantae, Streptophyta, Streptophytina, Embryophyta, Tracheophyta, Euphyllophyta, Spermatophyta, Magnoliophyta, Mesangiospermae, eudicotyledons, Gunneridae, Pentapetalae, rosids, malvids, Brassicales, Brassicaceae, Camelineae, Arabidopsis, Arabidopsis thaliana (Mouse-ear cress)	2759	FUNCTION: Required for embryo development and seed viability. {ECO:0000269|PubMed:9207094}.	TWN2 At1g14610 T5E21.11
P93755	cellular organisms, Eukaryota, Viridiplantae, Streptophyta, Streptophytina, Embryophyta, Tracheophyta, Euphyllophyta, Spermatophyta, Magnoliophyta, Mesangiospermae, eudicotyledons, Gunneridae, Pentapetalae, rosids, malvids, Brassicales, Brassicaceae, Camelineae, Arabidopsis, Arabidopsis thaliana (Mouse-ear cress)	2759		At2g41900 T6D20.20
P93757	cellular organisms, Eukaryota, Viridiplantae, Streptophyta, Streptophytina, Embryophyta, Tracheophyta, Euphyllophyta, Spermatophyta, Magnoliophyta, Mesangiospermae, eudicotyledons, Gunneridae, Pentapetalae, rosids, malvids, Brassicales, Brassicaceae, Camelineae, Arabidopsis, Arabidopsis thaliana (Mouse-ear cress)	2759	FUNCTION: Essential for recycling GMP and indirectly, cGMP. Required for normal development of the gametophyte and embryo, in association with GK2. {ECO:0000269|PubMed:10632732, ECO:0000269|PubMed:17727616}.	GK-1 AGK1 At2g41880 T11A7.23
P93823	cellular organisms, Eukaryota, Viridiplantae, Streptophyta, Streptophytina, Embryophyta, Tracheophyta, Euphyllophyta, Spermatophyta, Magnoliophyta, Mesangiospermae, eudicotyledons, Gunneridae, Pentapetalae, rosids, malvids, Brassicales, Brassicaceae, Camelineae, Arabidopsis, Arabidopsis thaliana (Mouse-ear cress)	2759		ATL1 At1g04360 F19P19.21
P93831	cellular organisms, Eukaryota, Viridiplantae, Streptophyta, Streptophytina, Embryophyta, Tracheophyta, Euphyllophyta, Spermatophyta, Magnoliophyta, Mesangiospermae, eudicotyledons, Gunneridae, Pentapetalae, rosids, malvids, Brassicales, Brassicaceae, Camelineae, Arabidopsis, Arabidopsis thaliana (Mouse-ear cress)	2759	FUNCTION: Polycomb group (PcG) protein. Catalytic subunit of some PcG multiprotein complex, which methylates 'Lys-27' of histone H3, leading to transcriptional repression of the affected target genes. Required to regulate floral development by repressing the AGAMOUS homeotic gene in leaves, influorescence stems and flowers. Regulates the antero-posterior organization of the endosperm, as well as …	CLF ICU1 PIF1 PIF2 SDG1 SET1 At2g23380 F26B6.3
P93835	cellular organisms, Eukaryota, Viridiplantae, Streptophyta, Streptophytina, Embryophyta, Tracheophyta, Euphyllophyta, Spermatophyta, Magnoliophyta, Mesangiospermae, eudicotyledons, Gunneridae, Pentapetalae, rosids, malvids, Brassicales, Brassicaceae, Camelineae, Arabidopsis, Arabidopsis thaliana (Mouse-ear cress)	2759	FUNCTION: Transcriptional activator that binds specifically to the DNA sequence 5'-[AG]CCGAC-3'. Binding to the C-repeat/DRE element mediates cold-inducible transcription. CBF/DREB1 factors play a key role in freezing tolerance and cold acclimation. {ECO:0000269|PubMed:11798174, ECO:0000269|PubMed:16244146}.	DREB1B CBF1 ERF029 At4g25490 M7J2.140
P93836	cellular organisms, Eukaryota, Viridiplantae, Streptophyta, Streptophytina, Embryophyta, Tracheophyta, Euphyllophyta, Spermatophyta, Magnoliophyta, Mesangiospermae, eudicotyledons, Gunneridae, Pentapetalae, rosids, malvids, Brassicales, Brassicaceae, Camelineae, Arabidopsis, Arabidopsis thaliana (Mouse-ear cress)	2759		HPD PDS1 At1g06570 F12K11.9
Q08018	cellular organisms, Eukaryota, Opisthokonta, Fungi, Dikarya, Ascomycota, saccharomyceta, Saccharomycotina (true yeasts), Saccharomycetes, Saccharomycetales (budding yeasts), Saccharomycetaceae, Saccharomyces, Saccharomyces cerevisiae (Baker's yeast), Saccharomyces cerevisiae (strain ATCC 204508 / S288c) (Baker's yeast)	2759		YLR076C L2345
Q7Z6E9	cellular organisms, Eukaryota, Opisthokonta, Metazoa, Eumetazoa, Bilateria, Deuterostomia, Chordata, Craniata, Vertebrata, Gnathostomata (jawed vertebrates), Teleostomi, Euteleostomi, Sarcopterygii, Dipnotetrapodomorpha, Tetrapoda, Amniota, Mammalia, Theria, Eutheria, Boreoeutheria, Euarchontoglires, Primates, Haplorrhini, Simiiformes, Catarrhini, Hominoidea (apes), Hominidae (great apes), Homini…	2759	FUNCTION: E3 ubiquitin-protein ligase which promotes ubiquitination of YBX1, leading to its degradation by the proteasome (PubMed:18851979). May play a role as a scaffold protein to promote the assembly of the p53/TP53-MDM2 complex, resulting in increase of MDM2-mediated ubiquitination and degradation of p53/TP53; may function as negative regulator of p53/TP53, leading to both apoptosis and cell …	RBBP6 P2PR PACT RBQ1 My038
Q9SMP5	cellular organisms, Eukaryota, Viridiplantae, Streptophyta, Streptophytina, Embryophyta, Tracheophyta, Euphyllophyta, Spermatophyta, Magnoliophyta, Mesangiospermae, eudicotyledons, Gunneridae, Pentapetalae, rosids, malvids, Brassicales, Brassicaceae, Camelineae, Arabidopsis, Arabidopsis thaliana (Mouse-ear cress)	2759	FUNCTION: Hydroxylase involved in the oxidation of the plant hormone jasmonoyl-L-isoleucine (JA-Ile), a bioactive phytohormone of the jasmonate-mediated signaling pathway. Converts JA-Ile to 12-hydroxy-JA-Ile. Exerts negative feedback control on JA-Ile levels and plays a key role in attenuation of jasmonate responses. Negatively regulates the expression of wound-induced genes TIFY11A/JAZ5, TIFY5A…	CYP94B3 At3g48520 T8P19.30
P98188	cellular organisms, Eukaryota, Viridiplantae, Streptophyta, Streptophytina, Embryophyta, Tracheophyta, Euphyllophyta, Spermatophyta, Magnoliophyta, Mesangiospermae, eudicotyledons, Gunneridae, Pentapetalae, rosids, fabids, Fabales, Fabaceae, Papilionoideae, Fabeae, Vicia, Vicia sativa (Spring vetch) (Tare)	2759	FUNCTION: Catalyzes the omega-hydroxylation of various fatty acids (FA). The substrate specificity is higher for myristate > laurate = palmitate (C14>C16=C12).	CYP94A2 VAGH811
P98204	cellular organisms, Eukaryota, Viridiplantae, Streptophyta, Streptophytina, Embryophyta, Tracheophyta, Euphyllophyta, Spermatophyta, Magnoliophyta, Mesangiospermae, eudicotyledons, Gunneridae, Pentapetalae, rosids, malvids, Brassicales, Brassicaceae, Camelineae, Arabidopsis, Arabidopsis thaliana (Mouse-ear cress)	2759	FUNCTION: Involved in transport of phospholipids. Contributes to transmembrane flipping of lipids. Has activity with phosphatidylserine and with a much lower efficiency with phosphatidylethanolamine, but not with phosphatidylcholine. {ECO:0000269|PubMed:11148289}.	ALA1 At5g04930 MUG13.22
P98205	cellular organisms, Eukaryota, Viridiplantae, Streptophyta, Streptophytina, Embryophyta, Tracheophyta, Euphyllophyta, Spermatophyta, Magnoliophyta, Mesangiospermae, eudicotyledons, Gunneridae, Pentapetalae, rosids, malvids, Brassicales, Brassicaceae, Camelineae, Arabidopsis, Arabidopsis thaliana (Mouse-ear cress)	2759	FUNCTION: Involved in transport of phospholipids. Contributes to transmembrane flipping of lipids. Requires an interaction with a protein of the ALIS family for activity. Specific for phosphatidylserine and has no activity with lysolipid, phosphatidylcholine or phosphatidylethanolamine. {ECO:0000269|PubMed:20053675}.	ALA2 At5g44240 MLN1.17
Q00497	cellular organisms, Eukaryota, Viridiplantae, Streptophyta, Streptophytina, Embryophyta, Tracheophyta, Euphyllophyta, Spermatophyta, Magnoliophyta, Mesangiospermae, eudicotyledons, Gunneridae, Pentapetalae, asterids, lamiids, Solanales, Solanaceae, Solanoideae, Solaneae, Solanum, Lycopersicon, Solanum lycopersicum (Tomato) (Lycopersicon esculentum)	2759	FUNCTION: Catalyzes the specific phosphorylation of the 3-hydroxyl group of shikimic acid using ATP as a cosubstrate. {ECO:0000269|PubMed:1338949}.	SK
O82043	cellular organisms, Eukaryota, Viridiplantae, Streptophyta, Streptophytina, Embryophyta, Tracheophyta, Euphyllophyta, Spermatophyta, Magnoliophyta, Mesangiospermae, eudicotyledons, Gunneridae, Pentapetalae, rosids, fabids, Fabales, Fabaceae, Papilionoideae, Fabeae, Pisum, Pisum sativum (Garden pea)	2759		PGAAIR
B1A944	cellular organisms, Eukaryota, Viridiplantae, Streptophyta, Streptophytina, Embryophyta, Tracheophyta, Euphyllophyta, Spermatophyta, Magnoliophyta, Mesangiospermae, eudicotyledons, Gunneridae, Pentapetalae, rosids, malvids, Brassicales, Caricaceae, Carica, Carica papaya (Papaya)	2759	FUNCTION: Component of the acetyl coenzyme A carboxylase (ACC) complex. Biotin carboxylase (BC) catalyzes the carboxylation of biotin on its carrier protein (BCCP) and then the CO(2) group is transferred by the transcarboxylase to acetyl-CoA to form malonyl-CoA. {ECO:0000255|HAMAP-Rule:MF_01395}.	accD
Q8TGR5	cellular organisms, Eukaryota, Opisthokonta, Fungi, Dikarya, Ascomycota, saccharomyceta, Saccharomycotina (true yeasts), Saccharomycetes, Saccharomycetales (budding yeasts), Saccharomycetaceae, Saccharomyces, Saccharomyces cerevisiae (Baker's yeast), Saccharomyces cerevisiae (strain ATCC 204508 / S288c) (Baker's yeast)	2759		YEL030C-A
P0A9K0	cellular organisms, Bacteria, Proteobacteria, Gammaproteobacteria, Enterobacteriales, Enterobacteriaceae, Shigella, Shigella flexneri	2		pheA SF2659 S2836
Q03194	cellular organisms, Eukaryota, Viridiplantae, Streptophyta, Streptophytina, Embryophyta, Tracheophyta, Euphyllophyta, Spermatophyta, Magnoliophyta, Mesangiospermae, eudicotyledons, Gunneridae, Pentapetalae, asterids, lamiids, Solanales, Solanaceae, Nicotianoideae, Nicotianeae, Nicotiana, Nicotiana plumbaginifolia (Leadwort-leaved tobacco) (Tex-Mex tobacco)	2759	FUNCTION: The plasma membrane ATPase of plants and fungi is a hydrogen ion pump. The proton gradient it generates drives the active transport of nutrients by H(+)-symport. The resulting external acidification and/or internal alkinization may mediate growth responses.	PMA4
Q5RD27	cellular organisms, Eukaryota, Opisthokonta, Metazoa, Eumetazoa, Bilateria, Deuterostomia, Chordata, Craniata, Vertebrata, Gnathostomata (jawed vertebrates), Teleostomi, Euteleostomi, Sarcopterygii, Dipnotetrapodomorpha, Tetrapoda, Amniota, Mammalia, Theria, Eutheria, Boreoeutheria, Euarchontoglires, Primates, Haplorrhini, Simiiformes, Catarrhini, Hominoidea (apes), Hominidae (great apes), Pongin…	2759	FUNCTION: Serine/arginine-rich protein-specific kinase which specifically phosphorylates its substrates at serine residues located in regions rich in arginine/serine dipeptides, known as RS domains and is involved in the phosphorylation of SR splicing factors and the regulation of splicing. Plays a central role in the regulatory network for splicing, controlling the intranuclear distribution of s…	SRPK1
Q03701	cellular organisms, Eukaryota, Opisthokonta, Metazoa, Eumetazoa, Bilateria, Deuterostomia, Chordata, Craniata, Vertebrata, Gnathostomata (jawed vertebrates), Teleostomi, Euteleostomi, Sarcopterygii, Dipnotetrapodomorpha, Tetrapoda, Amniota, Mammalia, Theria, Eutheria, Boreoeutheria, Euarchontoglires, Primates, Haplorrhini, Simiiformes, Catarrhini, Hominoidea (apes), Hominidae (great apes), Homini…	2759	FUNCTION: Stimulates transcription from the HSP70 promoter.	CEBPZ CBF2
Q03730	cellular organisms, Eukaryota, Opisthokonta, Fungi, Dikarya, Ascomycota, saccharomyceta, Saccharomycotina (true yeasts), Saccharomycetes, Saccharomycetales (budding yeasts), Saccharomycetaceae, Saccharomyces, Saccharomyces cerevisiae (Baker's yeast), Saccharomyces cerevisiae (strain ATCC 204508 / S288c) (Baker's yeast)	2759		YML018C
Q04050	cellular organisms, Eukaryota, Viridiplantae, Streptophyta, Streptophytina, Embryophyta, Tracheophyta, Euphyllophyta, Spermatophyta, Magnoliophyta, Mesangiospermae, eudicotyledons, Gunneridae, Pentapetalae, rosids, malvids, Brassicales, Brassicaceae, Brassiceae, Brassica, Brassica campestris (Field mustard)	2759	FUNCTION: Core subunit of the mitochondrial membrane respiratory chain NADH dehydrogenase (Complex I) that is believed to belong to the minimal assembly required for catalysis. Complex I functions in the transfer of electrons from NADH to the respiratory chain. The immediate electron acceptor for the enzyme is believed to be ubiquinone (By similarity). {ECO:0000250}.	ND4 NAD4
Q04088	cellular organisms, Eukaryota, Viridiplantae, Streptophyta, Streptophytina, Embryophyta, Tracheophyta, Euphyllophyta, Spermatophyta, Magnoliophyta, Mesangiospermae, eudicotyledons, Gunneridae, Pentapetalae, rosids, malvids, Brassicales, Brassicaceae, Camelineae, Arabidopsis, Arabidopsis thaliana (Mouse-ear cress)	2759	FUNCTION: Putative transcription factor with an activatory role.	POSF21 BZIP59 At2g31370 T28P16.14
Q04647	cellular organisms, Eukaryota, Viridiplantae, Streptophyta, Streptophytina, Embryophyta, Tracheophyta, Euphyllophyta, Spermatophyta, Magnoliophyta, Mesangiospermae, eudicotyledons, Gunneridae, Pentapetalae, asterids, campanulids, Apiales, Apiineae, Apiaceae, Apioideae, Scandiceae, Daucinae, Daucus, Daucus carota (Wild carrot)	2759	FUNCTION: Could be involved in assembly and maturation of cytochromes c. May play a role in guidance of apocytochromes and heme groups for the covalent linkage introduced by the cytochrome-c-heme lyase.
Q05498	cellular organisms, Eukaryota, Opisthokonta, Fungi, Dikarya, Ascomycota, saccharomyceta, Saccharomycotina (true yeasts), Saccharomycetes, Saccharomycetales (budding yeasts), Saccharomycetaceae, Saccharomyces, Saccharomyces cerevisiae (Baker's yeast), Saccharomyces cerevisiae (strain ATCC 204508 / S288c) (Baker's yeast)	2759	FUNCTION: Essential protein involved in pre-rRNA processing and 40S ribosomal subunit assembly. Required for the early cleavage steps of 35S rRNA at the A(0), A(1), and A(2) sites. {ECO:0000269|PubMed:16762320}.	FCF1 YDR339C D9651.9
Q05627	cellular organisms, Bacteria, Terrabacteria group, Firmicutes, Clostridia, Clostridiales, Clostridiaceae, Clostridium, Clostridium beijerinckii (Clostridium MP), Clostridium beijerinckii (strain ATCC 51743 / NCIMB 8052) (Clostridium acetobutylicum)	2		Cbei_0202
Q05753	cellular organisms, Eukaryota, Viridiplantae, Streptophyta, Streptophytina, Embryophyta, Tracheophyta, Euphyllophyta, Spermatophyta, Magnoliophyta, Mesangiospermae, eudicotyledons, Gunneridae, Pentapetalae, rosids, malvids, Brassicales, Brassicaceae, Camelineae, Arabidopsis, Arabidopsis thaliana (Mouse-ear cress)	2759	FUNCTION: Involved in the initial differentiation of the proplastid during the embryo development and in plastid differentiation linked to cell differentiation, morphogenesis and organogenesis during the plant life cycle.	AKRP AKR EMB2036 At5g66055 K2A18.13
Q058N0	cellular organisms, Eukaryota, Viridiplantae, Streptophyta, Streptophytina, Embryophyta, Tracheophyta, Euphyllophyta, Spermatophyta, Magnoliophyta, Mesangiospermae, eudicotyledons, Gunneridae, Pentapetalae, rosids, malvids, Brassicales, Brassicaceae, Camelineae, Arabidopsis, Arabidopsis thaliana (Mouse-ear cress)	2759	FUNCTION: May be involved in biotic and abiotic stress responses. {ECO:0000250|UniProtKB:O82645}.	IQM5 At5g57010 MHM17.13
Q058N4	cellular organisms, Eukaryota, Viridiplantae, Streptophyta, Streptophytina, Embryophyta, Tracheophyta, Euphyllophyta, Spermatophyta, Magnoliophyta, Mesangiospermae, eudicotyledons, Gunneridae, Pentapetalae, rosids, malvids, Brassicales, Brassicaceae, Camelineae, Arabidopsis, Arabidopsis thaliana (Mouse-ear cress)	2759	FUNCTION: High-affinity magnesium transporter that mediates the influx of magnesium in chloroplast. {ECO:0000269|PubMed:11752386, ECO:0000269|Ref.6}.	MRS2-11 GMN10 MGT10 At5g22830 MRN17.6
Q05B17	cellular organisms, Eukaryota, Opisthokonta, Metazoa, Eumetazoa, Bilateria, Deuterostomia, Chordata, Craniata, Vertebrata, Gnathostomata (jawed vertebrates), Teleostomi, Euteleostomi, Sarcopterygii, Dipnotetrapodomorpha, Tetrapoda, Amphibia, Batrachia, Anura, Pipoidea, Pipidae, Xenopodinae, Xenopus, Silurana, Xenopus tropicalis (Western clawed frog) (Silurana tropicalis)	2759	FUNCTION: Regulator of deubiquitinating complexes. Acts as a strong activator of USP1 and USP46. Enhances the USP1-mediated deubiquitination of FANCD2; USP1 being almost inactive by itself. Also activates deubiquitinating activity of complexes containing USP12. Activates deubiquitination by increasing the catalytic turnover without increasing the affinity of deubiquitinating enzymes for the subst…	wdr48 uaf1
Q06215	cellular organisms, Eukaryota, Viridiplantae, Streptophyta, Streptophytina, Embryophyta, Tracheophyta, Euphyllophyta, Spermatophyta, Magnoliophyta, Mesangiospermae, eudicotyledons, Gunneridae, Pentapetalae, rosids, fabids, Fabales, Fabaceae, Papilionoideae, Fabeae, Vicia, Vicia faba (Broad bean) (Faba vulgaris)	2759	FUNCTION: Catalyzes the oxidation of mono- and o-diphenols to o-diquinones.
O74828	cellular organisms, Eukaryota, Opisthokonta, Fungi, Dikarya, Ascomycota, Taphrinomycotina, Schizosaccharomycetes, Schizosaccharomycetales, Schizosaccharomycetaceae, Schizosaccharomyces, Schizosaccharomyces pombe (Fission yeast), Schizosaccharomyces pombe (strain 972 / ATCC 24843) (Fission yeast)	2759	FUNCTION: Involved in the 18S rRNA synthesis. Required for the early cleavages at sites A0, A1 and A2 (By similarity). {ECO:0000250}.	esf1 SPBC1734.01c SPBC337.17c
Q06548	cellular organisms, Eukaryota, Viridiplantae, Streptophyta, Streptophytina, Embryophyta, Tracheophyta, Euphyllophyta, Spermatophyta, Magnoliophyta, Mesangiospermae, eudicotyledons, Gunneridae, Pentapetalae, rosids, malvids, Brassicales, Brassicaceae, Camelineae, Arabidopsis, Arabidopsis thaliana (Mouse-ear cress)	2759	FUNCTION: Possible bi-functional kinase. In vitro, it exhibits serine/threonine activity. In vivo, can phosphorylate tyrosine residues of limited substrates.	APK1A At1g07570 F22G5.5
Q071N0	cellular organisms, Eukaryota, Viridiplantae, Streptophyta, Streptophytina, Embryophyta, Tracheophyta, Euphyllophyta, Spermatophyta, Magnoliophyta, Mesangiospermae, eudicotyledons, stem eudicotyledons, Ranunculales, Papaveraceae, Papaveroideae, Papaver, Papaver somniferum (Opium poppy)	2759	FUNCTION: Involved in biosynthesis of morphinan-type benzylisoquinoline alkaloids. Catalyzes specifically the stereospecific conversion of salutaridine to salutaridinol. {ECO:0000269|PubMed:16968522, ECO:0000269|PubMed:19648114}.	SALR
Q07970	cellular organisms, Eukaryota, Viridiplantae, Streptophyta, Streptophytina, Embryophyta, Tracheophyta, Euphyllophyta, Spermatophyta, Magnoliophyta, Mesangiospermae, eudicotyledons, Gunneridae, Pentapetalae, rosids, malvids, Brassicales, Brassicaceae, Camelineae, Arabidopsis, Arabidopsis thaliana (Mouse-ear cress)	2759	FUNCTION: Kinesin that supports microtubule movement in an ATP-dependent manner and has a minus-end directed polarity. Plays a crucial role in spindle morphogenesis in male Arabidopsis meiosis. In mitosis, is required for normal microtubule accumulation at the spindle poles during prophase and may play a role in spindle assembly during prometaphase. {ECO:0000269|PubMed:11973272, ECO:0000269|PubMe…	ATK1 KATA At4g21270 F7J7.210
Q08408	cellular organisms, Bacteria, FCB group, Bacteroidetes/Chlorobi group, Bacteroidetes, Bacteroidia, Bacteroidales, Bacteroidaceae, Bacteroides, Bacteroides fragilis, Bacteroides fragilis (strain YCH46)	2	FUNCTION: Member of the two-component regulatory system RprX/RprY. May activate RprY by phosphorylation.	rprX BF3865
Q08467	cellular organisms, Eukaryota, Viridiplantae, Streptophyta, Streptophytina, Embryophyta, Tracheophyta, Euphyllophyta, Spermatophyta, Magnoliophyta, Mesangiospermae, eudicotyledons, Gunneridae, Pentapetalae, rosids, malvids, Brassicales, Brassicaceae, Camelineae, Arabidopsis, Arabidopsis thaliana (Mouse-ear cress)	2759	FUNCTION: Casein kinases are operationally defined by their preferential utilization of acidic proteins such as caseins as substrates. The alpha chain contains the catalytic site. May act as an ectokinase that phosphorylates several extracellular proteins.	CKA1 At5g67380 K8K14.10
Q08A72	cellular organisms, Eukaryota, Viridiplantae, Streptophyta, Streptophytina, Embryophyta, Tracheophyta, Euphyllophyta, Spermatophyta, Magnoliophyta, Mesangiospermae, eudicotyledons, Gunneridae, Pentapetalae, rosids, malvids, Brassicales, Brassicaceae, Camelineae, Arabidopsis, Arabidopsis thaliana (Mouse-ear cress)	2759	FUNCTION: Probably involved in the regulation of chromatin states (Probable). Contributes to RPP7-mediated and basal immunity, especially against Hyaloperonospora arabidopsidis isolate Hiks1 (PubMed:21830950). {ECO:0000269|PubMed:21830950, ECO:0000305|PubMed:21830950}.	EML4 At2g44440 F4I1.25
Q08BT5	cellular organisms, Eukaryota, Opisthokonta, Metazoa, Eumetazoa, Bilateria, Deuterostomia, Chordata, Craniata, Vertebrata, Gnathostomata (jawed vertebrates), Teleostomi, Euteleostomi, Sarcopterygii, Dipnotetrapodomorpha, Tetrapoda, Amphibia, Batrachia, Anura, Pipoidea, Pipidae, Xenopodinae, Xenopus, Silurana, Xenopus tropicalis (Western clawed frog) (Silurana tropicalis)	2759
Q09WE7	cellular organisms, Eukaryota, Viridiplantae, Streptophyta, Streptophytina, Embryophyta, Tracheophyta, Euphyllophyta, Spermatophyta, Magnoliophyta, Mesangiospermae, eudicotyledons, Gunneridae, Pentapetalae, rosids, fabids, Fabales, Fabaceae, Papilionoideae, Phaseoleae, Glycine, Soja, Glycine max (Soybean) (Glycine hispida)	2759	FUNCTION: May function as the terminal enzyme of the myo-inositol oxidation (MIO) pathway. May also play a role in the salvage pathway for synthesis of nucleotide sugars. {ECO:0000269|Ref.1}.	USP1
Q0D9R7	cellular organisms, Eukaryota, Viridiplantae, Streptophyta, Streptophytina, Embryophyta, Tracheophyta, Euphyllophyta, Spermatophyta, Magnoliophyta, Mesangiospermae, Liliopsida, Petrosaviidae, commelinids, Poales, Poaceae, BOP clade, Oryzoideae, Oryzeae, Oryzinae, Oryza, Oryza sativa (Rice), Oryza sativa subsp. japonica (Rice)	2759	FUNCTION: Auxin response factors (ARFs) are transcriptional factors that binds specifically to the DNA sequence 5'-TGTCTC-3' found in the auxin-responsive promoter elements (AuxREs).	ARF19 ARF7A Os06g0702600 LOC_Os06g48950 OJ1215_E11.1 P0596H10.43
Q0DJA0	cellular organisms, Eukaryota, Viridiplantae, Streptophyta, Streptophytina, Embryophyta, Tracheophyta, Euphyllophyta, Spermatophyta, Magnoliophyta, Mesangiospermae, Liliopsida, Petrosaviidae, commelinids, Poales, Poaceae, BOP clade, Oryzoideae, Oryzeae, Oryzinae, Oryza, Oryza sativa (Rice), Oryza sativa subsp. japonica (Rice)	2759	FUNCTION: The coatomer is a cytosolic protein complex that binds to dilysine motifs and reversibly associates with Golgi non-clathrin-coated vesicles, which further mediate biosynthetic protein transport from the ER, via the Golgi up to the trans Golgi network. Coatomer complex is required for budding from Golgi membranes, and is essential for the retrograde Golgi-to-ER transport of dilysine-tagg…	Os05g0310800 LOC_Os05g24594
Q0DWT8	cellular organisms, Eukaryota, Viridiplantae, Streptophyta, Streptophytina, Embryophyta, Tracheophyta, Euphyllophyta, Spermatophyta, Magnoliophyta, Mesangiospermae, Liliopsida, Petrosaviidae, commelinids, Poales, Poaceae, BOP clade, Oryzoideae, Oryzeae, Oryzinae, Oryza, Oryza sativa (Rice), Oryza sativa subsp. japonica (Rice)	2759		Os02g0795900 LOC_Os02g55260 OJ1004_E04.4 OJ1695_H09.19
Q39247	cellular organisms, Eukaryota, Viridiplantae, Streptophyta, Streptophytina, Embryophyta, Tracheophyta, Euphyllophyta, Spermatophyta, Magnoliophyta, Mesangiospermae, eudicotyledons, Gunneridae, Pentapetalae, rosids, malvids, Brassicales, Brassicaceae, Camelineae, Arabidopsis, Arabidopsis thaliana (Mouse-ear cress)	2759	FUNCTION: The B regulatory subunit may modulate substrate selectivity and catalytic activity, and also may direct the localization of the catalytic enzyme to a particular subcellular compartment. {ECO:0000250}.	PP2AB2 At1g17720 F11A6.6
B1A978	cellular organisms, Eukaryota, Viridiplantae, Streptophyta, Streptophytina, Embryophyta, Tracheophyta, Euphyllophyta, Spermatophyta, Magnoliophyta, Mesangiospermae, eudicotyledons, Gunneridae, Pentapetalae, rosids, malvids, Brassicales, Caricaceae, Carica, Carica papaya (Papaya)	2759	FUNCTION: Probable ATPase of unknown function. Its presence in a non-photosynthetic plant (Epifagus virginiana) and experiments in tobacco indicate that it has an essential function which is probably not related to photosynthesis. {ECO:0000255|HAMAP-Rule:MF_01330}.	ycf2-A; ycf2-B
Q0GZS3	cellular organisms, Eukaryota, Viridiplantae, Streptophyta, Streptophytina, Embryophyta, Tracheophyta, Euphyllophyta, Spermatophyta, Magnoliophyta, Mesangiospermae, eudicotyledons, Gunneridae, Pentapetalae, rosids, fabids, Cucurbitales, Cucurbitaceae, Benincaseae, Cucumis, Cucumis melo (Muskmelon)	2759	FUNCTION: May function as the terminal enzyme of the myo-inositol oxidation (MIO) pathway. May also play a role in the salvage pathway for synthesis of nucleotide sugars. Can convert galactose-1-phosphate into glucose-1-phosphate by carrying out both the Gal-1-P conversion to UDP-Gal and, following an epimerase step, the subsequent reverse reaction of UDP-Glc to Glc-1-P.	USP
Q0H8D7	cellular organisms, Eukaryota, Viridiplantae, Streptophyta, Streptophytina, Embryophyta, Tracheophyta, Euphyllophyta, Spermatophyta, Magnoliophyta, Mesangiospermae, eudicotyledons, Gunneridae, Pentapetalae, rosids, malvids, Brassicales, Brassicaceae, Camelineae, Arabidopsis, Arabidopsis thaliana (Mouse-ear cress)	2759	FUNCTION: Component of the MRE11-RAD50-NBN complex (MRN complex) which plays a critical role in the cellular response to DNA damage and the maintenance of chromosome integrity. The complex may be involved in double-strand break (DSB) repair, DNA recombination, maintenance of telomere integrity, and cell cycle checkpoint control. Functions also in the very early stages of meiosis. {ECO:0000269|Pub…	NBS1 At3g02680 F16B3.31
Q0IXP9	cellular organisms, Eukaryota, Viridiplantae, Streptophyta, Streptophytina, Embryophyta, Tracheophyta, Euphyllophyta, Spermatophyta, Magnoliophyta, Mesangiospermae, Liliopsida, Petrosaviidae, commelinids, Poales, Poaceae, BOP clade, Oryzoideae, Oryzeae, Oryzinae, Oryza, Oryza sativa (Rice), Oryza sativa subsp. japonica (Rice)	2759	FUNCTION: Catalyzes the hydrolysis of the N-terminal peptide bond of an N-acetylated peptide to generate an N-acetylated amino acid and a peptide with a free N-terminus. {ECO:0000250|UniProtKB:Q84LM4}.	Os10g0415600 LOC_Os10g28020 OsJ_31520
Q0J2C6	cellular organisms, Eukaryota, Viridiplantae, Streptophyta, Streptophytina, Embryophyta, Tracheophyta, Euphyllophyta, Spermatophyta, Magnoliophyta, Mesangiospermae, Liliopsida, Petrosaviidae, commelinids, Poales, Poaceae, BOP clade, Oryzoideae, Oryzeae, Oryzinae, Oryza, Oryza sativa (Rice), Oryza sativa subsp. japonica (Rice)	2759	FUNCTION: Methylates (mono and asymmetric dimethylation) the guanidino nitrogens of arginyl residues present in a glycine and arginine-rich domain (can methylate histones). {ECO:0000250}.	PRMT1 Os09g0359800 LOC_Os09g19560 OsJ_027926 P0711F01.27-1
Q0J7U6	cellular organisms, Eukaryota, Viridiplantae, Streptophyta, Streptophytina, Embryophyta, Tracheophyta, Euphyllophyta, Spermatophyta, Magnoliophyta, Mesangiospermae, Liliopsida, Petrosaviidae, commelinids, Poales, Poaceae, BOP clade, Oryzoideae, Oryzeae, Oryzinae, Oryza, Oryza sativa (Rice), Oryza sativa subsp. japonica (Rice)	2759	FUNCTION: Transcriptional corepressor involved in branch formation regulation, presumably by suppressing primary branch formation and promoting secondary branch formation (PubMed:22136599, Ref.7, PubMed:24336200). Required for the cell elongation in the first internode and pollen development (PubMed:22020753). Probable downstream regulator of strigolactones signaling important in axillary meriste…	TPR2 ASP1 LIS-L1 REL2 TPL Os08g0162100 LOC_Os08g06480 OsJ_26138 P0577B11.132
Q0JBY9	cellular organisms, Eukaryota, Viridiplantae, Streptophyta, Streptophytina, Embryophyta, Tracheophyta, Euphyllophyta, Spermatophyta, Magnoliophyta, Mesangiospermae, Liliopsida, Petrosaviidae, commelinids, Poales, Poaceae, BOP clade, Oryzoideae, Oryzeae, Oryzinae, Oryza, Oryza sativa (Rice), Oryza sativa subsp. japonica (Rice)	2759	FUNCTION: Specific subunit of the TRAPP II complex, a highly conserved vesicle tethering complex that is required for the proper transport of proteins in post-Golgi trafficking pathways to the growing cell plate in mitotic active cells. {ECO:0000250|UniProtKB:Q9FY61}.	TRS120 Os04g0502200 LOC_Os04g42370 OSJNBa0029H02.30
Q0JCU7	cellular organisms, Eukaryota, Viridiplantae, Streptophyta, Streptophytina, Embryophyta, Tracheophyta, Euphyllophyta, Spermatophyta, Magnoliophyta, Mesangiospermae, Liliopsida, Petrosaviidae, commelinids, Poales, Poaceae, BOP clade, Oryzoideae, Oryzeae, Oryzinae, Oryza, Oryza sativa (Rice), Oryza sativa subsp. japonica (Rice)	2759	FUNCTION: Zeaxanthin epoxidase that plays an important role in the xanthophyll cycle and abscisic acid (ABA) biosynthesis. Converts zeaxanthin into antheraxanthin and subsequently violaxanthin. Required for resistance to osmotic and drought stresses, seed development and dormancy. {ECO:0000269|PubMed:11244106}.	ZEP ABA1 Os04g0448900 LOC_Os04g37619 OSJNBa0064H22.16
Q0JJD1	cellular organisms, Eukaryota, Viridiplantae, Streptophyta, Streptophytina, Embryophyta, Tracheophyta, Euphyllophyta, Spermatophyta, Magnoliophyta, Mesangiospermae, Liliopsida, Petrosaviidae, commelinids, Poales, Poaceae, BOP clade, Oryzoideae, Oryzeae, Oryzinae, Oryza, Oryza sativa (Rice), Oryza sativa subsp. japonica (Rice)	2759		PYRC Os01g0747500 LOC_Os01g54370 OsJ_03441 P0481E12.13
Q0JLC5	cellular organisms, Eukaryota, Viridiplantae, Streptophyta, Streptophytina, Embryophyta, Tracheophyta, Euphyllophyta, Spermatophyta, Magnoliophyta, Mesangiospermae, Liliopsida, Petrosaviidae, commelinids, Poales, Poaceae, BOP clade, Oryzoideae, Oryzeae, Oryzinae, Oryza, Oryza sativa (Rice), Oryza sativa subsp. japonica (Rice)	2759	FUNCTION: May be a general defense protein. {ECO:0000250}.	ABCG36 PDR3 PDR9 Os01g0609300 LOC_Os01g42380 P0410E03.7
Q0PEV3	cellular organisms, Bacteria, Proteobacteria, Alphaproteobacteria, Rhizobiales, Methylobacteriaceae, Methylobacterium, Methylobacterium extorquens group, Methylobacterium extorquens (Methylobacterium dichloromethanicum) (Protomonas extorquens), Methylobacterium extorquens (strain ATCC 14718 / DSM 1338 / AM1)	2	FUNCTION: Key regulator for adaptation to epiphytic life (leaf colonizing) of the bacterium. Positively regulates several genes including katE, sodA, hsp20, dps and gloA. However, it is not known whether this regulation is direct or indirect. Also induces several dehydrogenases.	phyR MexAM1_META1p3110
Q0V7R1	cellular organisms, Eukaryota, Viridiplantae, Streptophyta, Streptophytina, Embryophyta, Tracheophyta, Euphyllophyta, Spermatophyta, Magnoliophyta, Mesangiospermae, eudicotyledons, Gunneridae, Pentapetalae, rosids, malvids, Brassicales, Brassicaceae, Camelineae, Arabidopsis, Arabidopsis thaliana (Mouse-ear cress)	2759	FUNCTION: May be involved in pectin and/or xylans biosynthesis in cell walls. {ECO:0000250}.	GATL3 At1g13250 T6J4.1 T6J4.2
Q0WKV8	cellular organisms, Eukaryota, Viridiplantae, Streptophyta, Streptophytina, Embryophyta, Tracheophyta, Euphyllophyta, Spermatophyta, Magnoliophyta, Mesangiospermae, eudicotyledons, Gunneridae, Pentapetalae, rosids, malvids, Brassicales, Brassicaceae, Camelineae, Arabidopsis, Arabidopsis thaliana (Mouse-ear cress)	2759	FUNCTION: Protease that catalyzes two essential functions in the SUMO pathway: processing of full-length SUMOs to their mature forms and deconjugation of SUMO from targeted proteins. {ECO:0000250}.	ULP2A At4g33620 T16L1.110
Q0WLC6	cellular organisms, Eukaryota, Viridiplantae, Streptophyta, Streptophytina, Embryophyta, Tracheophyta, Euphyllophyta, Spermatophyta, Magnoliophyta, Mesangiospermae, eudicotyledons, Gunneridae, Pentapetalae, rosids, malvids, Brassicales, Brassicaceae, Camelineae, Arabidopsis, Arabidopsis thaliana (Mouse-ear cress)	2759	FUNCTION: Regulator of the large subunit (LS) of RuBisCO. Involved either in the processing or in the stabilization of the processed transcript, probably by acting as a barrier to the 5'>3' degradation. {ECO:0000269|PubMed:20097872}.	MRL1 At4g34830/At4g34820 T11I11.70/T11I11.60
Q9FKT4	cellular organisms, Eukaryota, Viridiplantae, Streptophyta, Streptophytina, Embryophyta, Tracheophyta, Euphyllophyta, Spermatophyta, Magnoliophyta, Mesangiospermae, eudicotyledons, Gunneridae, Pentapetalae, rosids, malvids, Brassicales, Brassicaceae, Camelineae, Arabidopsis, Arabidopsis thaliana (Mouse-ear cress)	2759		At5g56140 MDA7.20
Q0WLR1	cellular organisms, Eukaryota, Viridiplantae, Streptophyta, Streptophytina, Embryophyta, Tracheophyta, Euphyllophyta, Spermatophyta, Magnoliophyta, Mesangiospermae, eudicotyledons, Gunneridae, Pentapetalae, rosids, malvids, Brassicales, Brassicaceae, Camelineae, Arabidopsis, Arabidopsis thaliana (Mouse-ear cress)	2759		At4g26480 M3E9.90
Q0WMN5	cellular organisms, Eukaryota, Viridiplantae, Streptophyta, Streptophytina, Embryophyta, Tracheophyta, Euphyllophyta, Spermatophyta, Magnoliophyta, Mesangiospermae, eudicotyledons, Gunneridae, Pentapetalae, rosids, malvids, Brassicales, Brassicaceae, Camelineae, Arabidopsis, Arabidopsis thaliana (Mouse-ear cress)	2759		At3g49140 F2K15.2 T2J13.20
Q0WMY5	cellular organisms, Eukaryota, Viridiplantae, Streptophyta, Streptophytina, Embryophyta, Tracheophyta, Euphyllophyta, Spermatophyta, Magnoliophyta, Mesangiospermae, eudicotyledons, Gunneridae, Pentapetalae, rosids, malvids, Brassicales, Brassicaceae, Camelineae, Arabidopsis, Arabidopsis thaliana (Mouse-ear cress)	2759	FUNCTION: May play a role in the plastid ribosome biogenesis. {ECO:0000269|PubMed:17041147}.	PPR4 At5g04810 MUK11.13 T1E3_170
Q0WNN7	cellular organisms, Eukaryota, Viridiplantae, Streptophyta, Streptophytina, Embryophyta, Tracheophyta, Euphyllophyta, Spermatophyta, Magnoliophyta, Mesangiospermae, eudicotyledons, Gunneridae, Pentapetalae, rosids, malvids, Brassicales, Brassicaceae, Camelineae, Arabidopsis, Arabidopsis thaliana (Mouse-ear cress)	2759		At2g30100 T27E13.16
Q0WNW4	cellular organisms, Eukaryota, Viridiplantae, Streptophyta, Streptophytina, Embryophyta, Tracheophyta, Euphyllophyta, Spermatophyta, Magnoliophyta, Mesangiospermae, eudicotyledons, Gunneridae, Pentapetalae, rosids, malvids, Brassicales, Brassicaceae, Camelineae, Arabidopsis, Arabidopsis thaliana (Mouse-ear cress)	2759	FUNCTION: Membrane-anchored myosin receptors that define a distinct, plant-specific transport vesicle compartment. {ECO:0000269|PubMed:23995081}.	MYOB3 At5g16720 F5E19.60
Q0WP44	cellular organisms, Eukaryota, Viridiplantae, Streptophyta, Streptophytina, Embryophyta, Tracheophyta, Euphyllophyta, Spermatophyta, Magnoliophyta, Mesangiospermae, eudicotyledons, Gunneridae, Pentapetalae, rosids, malvids, Brassicales, Brassicaceae, Camelineae, Arabidopsis, Arabidopsis thaliana (Mouse-ear cress)	2759	FUNCTION: Nucleocytoplasmic transporter involved in the nuclear export of microRNAs (miRNAs). Required for several miRNAs accumulation. Specifically required for miR156 accumulation which targets SPL3, SPL4 and SPL5 transcription factors. Involved in plant development through its role in miRNAs processing. Required for vegetative phase change and vegetative to reproductive phase transition. Funct…	HST1 HASTY At3g05040 T9J14.1
Q0WPF2	cellular organisms, Eukaryota, Viridiplantae, Streptophyta, Streptophytina, Embryophyta, Tracheophyta, Euphyllophyta, Spermatophyta, Magnoliophyta, Mesangiospermae, eudicotyledons, Gunneridae, Pentapetalae, rosids, malvids, Brassicales, Brassicaceae, Camelineae, Arabidopsis, Arabidopsis thaliana (Mouse-ear cress)	2759	FUNCTION: Promotes flowering by suppressing FLC-mediated inhibition of flowering through the regulation of FCA pre-mRNA alternative processing (PubMed:18298670). Regulates mRNA maturation including alternative polyadenylation, splicing or transcription initiation of stress-associated genes (PubMed:21364912). {ECO:0000269|PubMed:18298670, ECO:0000269|PubMed:21364912}.	PCFS4 At4g04885 T4B21.1
Q0WPH8	cellular organisms, Eukaryota, Viridiplantae, Streptophyta, Streptophytina, Embryophyta, Tracheophyta, Euphyllophyta, Spermatophyta, Magnoliophyta, Mesangiospermae, eudicotyledons, Gunneridae, Pentapetalae, rosids, malvids, Brassicales, Brassicaceae, Camelineae, Arabidopsis, Arabidopsis thaliana (Mouse-ear cress)	2759	FUNCTION: Involved in epidermal-cell morphogenesis in hypocotyls and roots. May act on the microtubule function. May have a secondary role in trichome branching. {ECO:0000269|PubMed:17971038}.	NEK5 NEK6 At3g44200 F26G5.150
Q0WPJ7	cellular organisms, Eukaryota, Viridiplantae, Streptophyta, Streptophytina, Embryophyta, Tracheophyta, Euphyllophyta, Spermatophyta, Magnoliophyta, Mesangiospermae, eudicotyledons, Gunneridae, Pentapetalae, rosids, malvids, Brassicales, Brassicaceae, Camelineae, Arabidopsis, Arabidopsis thaliana (Mouse-ear cress)	2759		RF298 At4g03000 T4I9.12
Q8GYD7	cellular organisms, Eukaryota, Viridiplantae, Streptophyta, Streptophytina, Embryophyta, Tracheophyta, Euphyllophyta, Spermatophyta, Magnoliophyta, Mesangiospermae, eudicotyledons, Gunneridae, Pentapetalae, rosids, malvids, Brassicales, Brassicaceae, Camelineae, Arabidopsis, Arabidopsis thaliana (Mouse-ear cress)	2759	FUNCTION: The PI(3,5)P2 regulatory complex regulates both the synthesis and turnover of phosphatidylinositol 3,5-bisphosphate (PtdIns(3,5)P2). Required for autophagy (By similarity). {ECO:0000250}.	ATG18C At2g40810 T20B5.1
Q0WPS2	cellular organisms, Eukaryota, Viridiplantae, Streptophyta, Streptophytina, Embryophyta, Tracheophyta, Euphyllophyta, Spermatophyta, Magnoliophyta, Mesangiospermae, eudicotyledons, Gunneridae, Pentapetalae, rosids, malvids, Brassicales, Brassicaceae, Camelineae, Arabidopsis, Arabidopsis thaliana (Mouse-ear cress)	2759		At4g18260 T9A21.110
Q0WPT7	cellular organisms, Eukaryota, Viridiplantae, Streptophyta, Streptophytina, Embryophyta, Tracheophyta, Euphyllophyta, Spermatophyta, Magnoliophyta, Mesangiospermae, eudicotyledons, Gunneridae, Pentapetalae, rosids, malvids, Brassicales, Brassicaceae, Camelineae, Arabidopsis, Arabidopsis thaliana (Mouse-ear cress)	2759		At2g41040 T3K9.19
Q0WPU1	cellular organisms, Eukaryota, Viridiplantae, Streptophyta, Streptophytina, Embryophyta, Tracheophyta, Euphyllophyta, Spermatophyta, Magnoliophyta, Mesangiospermae, eudicotyledons, Gunneridae, Pentapetalae, rosids, malvids, Brassicales, Brassicaceae, Camelineae, Arabidopsis, Arabidopsis thaliana (Mouse-ear cress)	2759	FUNCTION: Myosin heavy chain that is required for the cell cycle-regulated transport of various organelles and proteins for their segregation. Functions by binding with its tail domain to receptor proteins on organelles and exerting force with its N-terminal motor domain against actin filaments, thereby transporting its cargo along polarized actin cables. Involved in trafficking of Golgi stacks a…	XI-I At4g33200 F4I10.130
Q0WPX9	cellular organisms, Eukaryota, Viridiplantae, Streptophyta, Streptophytina, Embryophyta, Tracheophyta, Euphyllophyta, Spermatophyta, Magnoliophyta, Mesangiospermae, eudicotyledons, Gunneridae, Pentapetalae, rosids, malvids, Brassicales, Brassicaceae, Camelineae, Arabidopsis, Arabidopsis thaliana (Mouse-ear cress)	2759	FUNCTION: Acts on phosphatidylinositol (PtdIns) in the first committed step in the production of the second messenger inositol-1,4,5-trisphosphate (By similarity). Necessary for proper organization of the trans-Golgi network (TGN) and post-Golgi secretion in root hairs. Together with PI4KB1, required during polarized root hair expansion and pollen tube elongation. Functions redundantly with PI4KB…	PI4KB2 PI4KBETA2 At5g09350 T5E8.150
Q0WPZ7	cellular organisms, Eukaryota, Viridiplantae, Streptophyta, Streptophytina, Embryophyta, Tracheophyta, Euphyllophyta, Spermatophyta, Magnoliophyta, Mesangiospermae, eudicotyledons, Gunneridae, Pentapetalae, rosids, malvids, Brassicales, Brassicaceae, Camelineae, Arabidopsis, Arabidopsis thaliana (Mouse-ear cress)	2759	FUNCTION: Required for seed viability. {ECO:0000269|PubMed:22898497}.	GLE1 EMB1745 At1g13120 F3F19.14
Q0WQ57	cellular organisms, Eukaryota, Viridiplantae, Streptophyta, Streptophytina, Embryophyta, Tracheophyta, Euphyllophyta, Spermatophyta, Magnoliophyta, Mesangiospermae, eudicotyledons, Gunneridae, Pentapetalae, rosids, malvids, Brassicales, Brassicaceae, Camelineae, Arabidopsis, Arabidopsis thaliana (Mouse-ear cress)	2759	FUNCTION: Promotes probably uncoating of clathrin-coated vesicles. {ECO:0000250}.	At4g12770 T20K18.120
Q0WQK2	cellular organisms, Eukaryota, Viridiplantae, Streptophyta, Streptophytina, Embryophyta, Tracheophyta, Euphyllophyta, Spermatophyta, Magnoliophyta, Mesangiospermae, eudicotyledons, Gunneridae, Pentapetalae, rosids, malvids, Brassicales, Brassicaceae, Camelineae, Arabidopsis, Arabidopsis thaliana (Mouse-ear cress)	2759	FUNCTION: Palmitoyl acyltransferase. {ECO:0000250, ECO:0000269|Ref.7}.	PAT07 At3g26935 MOJ10.1
Q0WQX7	cellular organisms, Eukaryota, Viridiplantae, Streptophyta, Streptophytina, Embryophyta, Tracheophyta, Euphyllophyta, Spermatophyta, Magnoliophyta, Mesangiospermae, eudicotyledons, Gunneridae, Pentapetalae, rosids, malvids, Brassicales, Brassicaceae, Camelineae, Arabidopsis, Arabidopsis thaliana (Mouse-ear cress)	2759	FUNCTION: Probable rhomboid-type serine protease that catalyzes intramembrane proteolysis. Unable to cleave the Drosophila protein Spitz. {ECO:0000269|PubMed:16223493}.	RBL1 At2g29050 T9I4.13
Q0WRB2	cellular organisms, Eukaryota, Viridiplantae, Streptophyta, Streptophytina, Embryophyta, Tracheophyta, Euphyllophyta, Spermatophyta, Magnoliophyta, Mesangiospermae, eudicotyledons, Gunneridae, Pentapetalae, rosids, malvids, Brassicales, Brassicaceae, Camelineae, Arabidopsis, Arabidopsis thaliana (Mouse-ear cress)	2759		PPC6-7 At5g27930 F14I23.90 F15F15.3
Q0WSF1	cellular organisms, Eukaryota, Viridiplantae, Streptophyta, Streptophytina, Embryophyta, Tracheophyta, Euphyllophyta, Spermatophyta, Magnoliophyta, Mesangiospermae, eudicotyledons, Gunneridae, Pentapetalae, rosids, malvids, Brassicales, Brassicaceae, Camelineae, Arabidopsis, Arabidopsis thaliana (Mouse-ear cress)	2759		ALDH22A1 At3g66658 T8E24.4
Q0WT48	cellular organisms, Eukaryota, Viridiplantae, Streptophyta, Streptophytina, Embryophyta, Tracheophyta, Euphyllophyta, Spermatophyta, Magnoliophyta, Mesangiospermae, eudicotyledons, Gunneridae, Pentapetalae, rosids, malvids, Brassicales, Brassicaceae, Camelineae, Arabidopsis, Arabidopsis thaliana (Mouse-ear cress)	2759	FUNCTION: Required for integral membrane and secreted preprotein translocation across the endoplasmic reticulum membrane. {ECO:0000250}.	ERDJ2A C21 At1g79940 F18B13.2 F19K16.10
Q0WTB4	cellular organisms, Eukaryota, Viridiplantae, Streptophyta, Streptophytina, Embryophyta, Tracheophyta, Euphyllophyta, Spermatophyta, Magnoliophyta, Mesangiospermae, eudicotyledons, Gunneridae, Pentapetalae, rosids, malvids, Brassicales, Brassicaceae, Camelineae, Arabidopsis, Arabidopsis thaliana (Mouse-ear cress)	2759		At3g49725 T16K5.80
Q0WU02	cellular organisms, Eukaryota, Viridiplantae, Streptophyta, Streptophytina, Embryophyta, Tracheophyta, Euphyllophyta, Spermatophyta, Magnoliophyta, Mesangiospermae, eudicotyledons, Gunneridae, Pentapetalae, rosids, malvids, Brassicales, Brassicaceae, Camelineae, Arabidopsis, Arabidopsis thaliana (Mouse-ear cress)	2759	FUNCTION: Involved in sequestration of excess metal in the cytoplasm into vacuoles to maintain metal homeostasis. {ECO:0000250}.	MTP10 At1g16310 F3O9.11
Q0WUC5	cellular organisms, Eukaryota, Viridiplantae, Streptophyta, Streptophytina, Embryophyta, Tracheophyta, Euphyllophyta, Spermatophyta, Magnoliophyta, Mesangiospermae, eudicotyledons, Gunneridae, Pentapetalae, rosids, malvids, Brassicales, Brassicaceae, Camelineae, Arabidopsis, Arabidopsis thaliana (Mouse-ear cress)	2759	FUNCTION: Probably required for the insertion of integral membrane proteins into the mitochondrial inner membrane. {ECO:0000250}.	ALB3L3 At3g44370/At3g44360 T22K7_50/T22K7_40
Q0WUG6	cellular organisms, Eukaryota, Viridiplantae, Streptophyta, Streptophytina, Embryophyta, Tracheophyta, Euphyllophyta, Spermatophyta, Magnoliophyta, Mesangiospermae, eudicotyledons, Gunneridae, Pentapetalae, rosids, malvids, Brassicales, Brassicaceae, Camelineae, Arabidopsis, Arabidopsis thaliana (Mouse-ear cress)	2759	FUNCTION: Serine protease that catalyzes the first step (site-1 cleavage) in the proteolytic activation of various factors, prior to site-2 cleavage. Part of a regulated intramembrane proteolysis (RIP) cascade. Cleaves BZIP17 and BZIP28 after the Arg-Arg-Ile-Leu (RRIL) motif. May cleave BZIP49 after the RRIL motif. Targets the membrane-associated BZIP17 factor, which functions as a stress sensor …	SBT6.1 S1P At5g19660
Q0WV13	cellular organisms, Eukaryota, Viridiplantae, Streptophyta, Streptophytina, Embryophyta, Tracheophyta, Euphyllophyta, Spermatophyta, Magnoliophyta, Mesangiospermae, eudicotyledons, Gunneridae, Pentapetalae, rosids, malvids, Brassicales, Brassicaceae, Camelineae, Arabidopsis, Arabidopsis thaliana (Mouse-ear cress)	2759	FUNCTION: May be involved in pectin and/or xylans biosynthesis in cell walls. {ECO:0000250}.	GAUT13 At3g01040 T4P13.28
Q0WV90	cellular organisms, Eukaryota, Viridiplantae, Streptophyta, Streptophytina, Embryophyta, Tracheophyta, Euphyllophyta, Spermatophyta, Magnoliophyta, Mesangiospermae, eudicotyledons, Gunneridae, Pentapetalae, rosids, malvids, Brassicales, Brassicaceae, Camelineae, Arabidopsis, Arabidopsis thaliana (Mouse-ear cress)	2759	FUNCTION: Transcriptional corepressor. Activates TIR-NB-LRR R protein-mediated immune responses through repression of negative regulators such as CNGC2/DND1 (PubMed:20647385). Negative regulator of jasmonate responses (By similarity). {ECO:0000250, ECO:0000269|PubMed:20647385}.	TPR1 MOS10 At1g80490 F7H12 T21F11.18
Q0WVF5	cellular organisms, Eukaryota, Viridiplantae, Streptophyta, Streptophytina, Embryophyta, Tracheophyta, Euphyllophyta, Spermatophyta, Magnoliophyta, Mesangiospermae, eudicotyledons, Gunneridae, Pentapetalae, rosids, malvids, Brassicales, Brassicaceae, Camelineae, Arabidopsis, Arabidopsis thaliana (Mouse-ear cress)	2759	FUNCTION: Probable component of the MCM2-7 complex (MCM complex) that may function as a DNA helicase and which is essential to undergo a single round of replication initiation and elongation per cell cycle in eukaryotic cells. {ECO:0000250}.	MCM4 At2g16440 F16F14.6
Q0WVL7	cellular organisms, Eukaryota, Viridiplantae, Streptophyta, Streptophytina, Embryophyta, Tracheophyta, Euphyllophyta, Spermatophyta, Magnoliophyta, Mesangiospermae, eudicotyledons, Gunneridae, Pentapetalae, rosids, malvids, Brassicales, Brassicaceae, Camelineae, Arabidopsis, Arabidopsis thaliana (Mouse-ear cress)	2759	FUNCTION: Golgi matrix protein playing a role in tethering of vesicles to Golgi membranes and in maintaining the overall structure of the Golgi apparatus. {ECO:0000250}.	GC5 At1g79830 F19K16.21
Q0WVX5	cellular organisms, Eukaryota, Viridiplantae, Streptophyta, Streptophytina, Embryophyta, Tracheophyta, Euphyllophyta, Spermatophyta, Magnoliophyta, Mesangiospermae, eudicotyledons, Gunneridae, Pentapetalae, rosids, malvids, Brassicales, Brassicaceae, Camelineae, Arabidopsis, Arabidopsis thaliana (Mouse-ear cress)	2759	FUNCTION: Probably involved in the priming of starch granule formation. May play a regulatory role in the control of starch accumulation in plastids. Is necessary and sufficient to establish the correct number of starch granules observed in chloroplasts. {ECO:0000269|PubMed:17217470, ECO:0000269|PubMed:19666739, ECO:0000269|PubMed:21645200}.	SS4 At4g18240 T9A21.90
Q0WVZ1	cellular organisms, Eukaryota, Viridiplantae, Streptophyta, Streptophytina, Embryophyta, Tracheophyta, Euphyllophyta, Spermatophyta, Magnoliophyta, Mesangiospermae, eudicotyledons, Gunneridae, Pentapetalae, rosids, malvids, Brassicales, Brassicaceae, Camelineae, Arabidopsis, Arabidopsis thaliana (Mouse-ear cress)	2759		At3g03305 T17B22
Q09FQ2	cellular organisms, Eukaryota, Viridiplantae, Streptophyta, Streptophytina, Embryophyta, Tracheophyta, Euphyllophyta, Spermatophyta, Magnoliophyta, Mesangiospermae, eudicotyledons, stem eudicotyledons, Ranunculales, Berberidaceae, Nandinoideae, Nandina, Nandina domestica (Heavenly bamboo)	2759	FUNCTION: Involved in protein precursor import into chloroplasts. May be part of an intermediate translocation complex acting as a protein-conducting channel at the inner envelope. {ECO:0000250|UniProtKB:P56785}.	TIC214 ycf1
Q0ZIW0	cellular organisms, Eukaryota, Viridiplantae, Streptophyta, Streptophytina, Embryophyta, Tracheophyta, Euphyllophyta, Spermatophyta, Magnoliophyta, Mesangiospermae, eudicotyledons, Gunneridae, Pentapetalae, rosids, rosids incertae sedis, Vitales, Vitaceae, Vitis, Vitis vinifera (Grape)	2759	FUNCTION: Involved in protein precursor import into chloroplasts. May be part of an intermediate translocation complex acting as a protein-conducting channel at the inner envelope. {ECO:0000250|UniProtKB:P56785}.	TIC214 ycf1
Q0ZIY0	cellular organisms, Eukaryota, Viridiplantae, Streptophyta, Streptophytina, Embryophyta, Tracheophyta, Euphyllophyta, Spermatophyta, Magnoliophyta, Mesangiospermae, eudicotyledons, Gunneridae, Pentapetalae, rosids, rosids incertae sedis, Vitales, Vitaceae, Vitis, Vitis vinifera (Grape)	2759		rps3
Q10064	cellular organisms, Eukaryota, Opisthokonta, Fungi, Dikarya, Ascomycota, Taphrinomycotina, Schizosaccharomycetes, Schizosaccharomycetales, Schizosaccharomycetaceae, Schizosaccharomyces, Schizosaccharomyces pombe (Fission yeast), Schizosaccharomyces pombe (strain 972 / ATCC 24843) (Fission yeast)	2759		SPAC1F5.11c
Q10170	cellular organisms, Eukaryota, Opisthokonta, Fungi, Dikarya, Ascomycota, Taphrinomycotina, Schizosaccharomycetes, Schizosaccharomycetales, Schizosaccharomycetaceae, Schizosaccharomyces, Schizosaccharomyces pombe (Fission yeast), Schizosaccharomyces pombe (strain 972 / ATCC 24843) (Fission yeast)	2759	FUNCTION: S-adenosyl-L-methionine-dependent protein-arginine N-methyltransferase that methylates the delta-nitrogen atom of arginine residues to form N5-methylarginine (type IV) in target proteins. Monomethylates ribosomal protein L12. {ECO:0000250|UniProtKB:Q03305}.	rmt2 SPAC26A3.17c SPAC8E11.11
Q10452	cellular organisms, Eukaryota, Opisthokonta, Fungi, Dikarya, Ascomycota, Taphrinomycotina, Schizosaccharomycetes, Schizosaccharomycetales, Schizosaccharomycetaceae, Schizosaccharomyces, Schizosaccharomyces pombe (Fission yeast), Schizosaccharomyces pombe (strain 972 / ATCC 24843) (Fission yeast)	2759	FUNCTION: Interacts with cdc14 which is thought to play a role in the initiation and completion of mitosis. Involved in the positive regulation of mis12. {ECO:0000269|PubMed:12773390, ECO:0000269|PubMed:8524294}.	gsk3 skp1 SPAC1687.15
Q10D80	cellular organisms, Eukaryota, Viridiplantae, Streptophyta, Streptophytina, Embryophyta, Tracheophyta, Euphyllophyta, Spermatophyta, Magnoliophyta, Mesangiospermae, Liliopsida, Petrosaviidae, commelinids, Poales, Poaceae, BOP clade, Oryzoideae, Oryzeae, Oryzinae, Oryza, Oryza sativa (Rice), Oryza sativa subsp. japonica (Rice)	2759	FUNCTION: Involved in cell cycle regulation. May be a regulatory subunit of CDKD-1/CAK-R2. {ECO:0000269|PubMed:11029700, ECO:0000269|PubMed:12799469}.	CYCH1-1 CYCH-1 Os03g0737600 LOC_Os03g52750 OsJ_12494 OSJNBa0084L17.8 OSJNBb0016H12.25
Q9SV09	cellular organisms, Eukaryota, Viridiplantae, Streptophyta, Streptophytina, Embryophyta, Tracheophyta, Euphyllophyta, Spermatophyta, Magnoliophyta, Mesangiospermae, eudicotyledons, Gunneridae, Pentapetalae, rosids, malvids, Brassicales, Brassicaceae, Camelineae, Arabidopsis, Arabidopsis thaliana (Mouse-ear cress)	2759	FUNCTION: Possesses RNA-binding and ribonuclease activities in vitro. {ECO:0000269|PubMed:18582464}.	At3g51950 F4F15.60
Q10NY2	cellular organisms, Eukaryota, Viridiplantae, Streptophyta, Streptophytina, Embryophyta, Tracheophyta, Euphyllophyta, Spermatophyta, Magnoliophyta, Mesangiospermae, Liliopsida, Petrosaviidae, commelinids, Poales, Poaceae, BOP clade, Oryzoideae, Oryzeae, Oryzinae, Oryza, Oryza sativa (Rice), Oryza sativa subsp. japonica (Rice)	2759	FUNCTION: Probable downstream regulator of strigolactones signaling. {ECO:0000250|UniProtKB:Q0J7U6}.	TPR3 ASPR1 TPR1 Os03g0254700 LOC_Os03g14980 OsJ_08437
Q10S83	cellular organisms, Eukaryota, Viridiplantae, Streptophyta, Streptophytina, Embryophyta, Tracheophyta, Euphyllophyta, Spermatophyta, Magnoliophyta, Mesangiospermae, Liliopsida, Petrosaviidae, commelinids, Poales, Poaceae, BOP clade, Oryzoideae, Oryzeae, Oryzinae, Oryza, Oryza sativa (Rice), Oryza sativa subsp. japonica (Rice)	2759	FUNCTION: Probable transcription factor. {ECO:0000250}.	NLP1 Os03g0131100 LOC_Os03g03900 OJ1004C08.16 OsJ_09292
Q11QB2	cellular organisms, Bacteria, FCB group, Bacteroidetes/Chlorobi group, Bacteroidetes, Cytophagia, Cytophagales, Cytophagaceae, Cytophaga, Cytophaga hutchinsonii, Cytophaga hutchinsonii (strain ATCC 33406 / NCIMB 9469)	2	FUNCTION: One of the primary rRNA binding proteins, it binds directly near the 3'-end of the 23S rRNA, where it nucleates assembly of the 50S subunit. {ECO:0000255|HAMAP-Rule:MF_01325}.	rplC CHU_3162
Q12019	cellular organisms, Eukaryota, Opisthokonta, Fungi, Dikarya, Ascomycota, saccharomyceta, Saccharomycotina (true yeasts), Saccharomycetes, Saccharomycetales (budding yeasts), Saccharomycetaceae, Saccharomyces, Saccharomyces cerevisiae (Baker's yeast), Saccharomyces cerevisiae (strain ATCC 204508 / S288c) (Baker's yeast)	2759	FUNCTION: Nuclear chaperone required for maturation and nuclear export of pre-60S ribosome subunits. Functions at successive maturation steps to remove ribosomal factors at critical transition points, first driving the exit of early pre-60S particles from the nucleolus and then driving late pre-60S particles from the nucleus. Mediates ATP-dependent remodeling of the pre-ribosome just prior to exp…	MDN1 REA1 YLR106C L2901 L8004.13
Q147F9	cellular organisms, Eukaryota, Viridiplantae, Streptophyta, Streptophytina, Embryophyta, Tracheophyta, Euphyllophyta, Spermatophyta, Magnoliophyta, Mesangiospermae, eudicotyledons, Gunneridae, Pentapetalae, rosids, malvids, Brassicales, Brassicaceae, Camelineae, Arabidopsis, Arabidopsis thaliana (Mouse-ear cress)	2759		At3g50940 F18B3.220
Q14CX7	cellular organisms, Eukaryota, Opisthokonta, Metazoa, Eumetazoa, Bilateria, Deuterostomia, Chordata, Craniata, Vertebrata, Gnathostomata (jawed vertebrates), Teleostomi, Euteleostomi, Sarcopterygii, Dipnotetrapodomorpha, Tetrapoda, Amniota, Mammalia, Theria, Eutheria, Boreoeutheria, Euarchontoglires, Primates, Haplorrhini, Simiiformes, Catarrhini, Hominoidea (apes), Hominidae (great apes), Homini…	2759	FUNCTION: Non-catalytic subunit of the NatB complex which catalyzes acetylation of the N-terminal methionine residues of peptides beginning with Met-Asp-Glu. May play a role in normal cell-cycle progression. {ECO:0000269|PubMed:18570629}.	NAA25 C12orf30 MDM20 NAP1
Q15155	cellular organisms, Eukaryota, Opisthokonta, Metazoa, Eumetazoa, Bilateria, Deuterostomia, Chordata, Craniata, Vertebrata, Gnathostomata (jawed vertebrates), Teleostomi, Euteleostomi, Sarcopterygii, Dipnotetrapodomorpha, Tetrapoda, Amniota, Mammalia, Theria, Eutheria, Boreoeutheria, Euarchontoglires, Primates, Haplorrhini, Simiiformes, Catarrhini, Hominoidea (apes), Hominidae (great apes), Homini…	2759	FUNCTION: May antagonize Nodal signaling. {ECO:0000250}.	NOMO1 PM5
Q15PG0	cellular organisms, Bacteria, Proteobacteria, Gammaproteobacteria, Alteromonadales, Pseudoalteromonadaceae, Pseudoalteromonas, Pseudoalteromonas atlantica (Alteromonas atlantica), Pseudoalteromonas atlantica (strain T6c / ATCC BAA-1087)	2		xylA Patl_3726
Q6DAN0	cellular organisms, Bacteria, Proteobacteria, Gammaproteobacteria, Enterobacteriales, Enterobacteriaceae, Pectobacterium, Pectobacterium atrosepticum (Erwinia carotovora subsp. atroseptica), Pectobacterium atrosepticum (strain SCRI 1043 / ATCC BAA-672) (Erwinia carotovora subsp. atroseptica)	2	FUNCTION: DNA-dependent RNA polymerase catalyzes the transcription of DNA into RNA using the four ribonucleoside triphosphates as substrates. {ECO:0000255|HAMAP-Rule:MF_01321}.	rpoB ECA0223
Q1CM50	cellular organisms, Bacteria, Proteobacteria, Gammaproteobacteria, Enterobacteriales, Enterobacteriaceae, Yersinia, Yersinia pseudotuberculosis complex, Yersinia pestis, Yersinia pestis bv. Antiqua (strain Nepal516)	2	FUNCTION: May be involved in cell division. May play a role in bacterial septation or regulation of cell wall degradation during cell division (By similarity). {ECO:0000250}.	nlpI YPN_0598 YP516_0629
Q1HFZ0	cellular organisms, Eukaryota, Opisthokonta, Metazoa, Eumetazoa, Bilateria, Deuterostomia, Chordata, Craniata, Vertebrata, Gnathostomata (jawed vertebrates), Teleostomi, Euteleostomi, Sarcopterygii, Dipnotetrapodomorpha, Tetrapoda, Amniota, Mammalia, Theria, Eutheria, Boreoeutheria, Euarchontoglires, Glires (Rodents and rabbits), Rodentia, Sciurognathi, Muroidea, Muridae, Murinae, Mus, Mus, Mus m…	2759	FUNCTION: RNA methyltransferase that methylates tRNAs, and possibly RNA polymerase III transcripts. Methylates cytosine to 5-methylcytosine (m5C) at positions 34 and 48 of intron-containing tRNA(Leu)(CAA) precursors, and at positions 48, 49 and 50 of tRNA(Gly)(GCC) precursors (By similarity). May act downstream of Myc to regulate epidermal cell growth and proliferation. Required for proper spindl…	Nsun2 D13Wsu123e Misu
Q1JPZ7	cellular organisms, Eukaryota, Opisthokonta, Metazoa, Eumetazoa, Bilateria, Deuterostomia, Chordata, Craniata, Vertebrata, Gnathostomata (jawed vertebrates), Teleostomi, Euteleostomi, Actinopterygii, Actinopteri, Neopterygii, Teleostei, Osteoglossocephalai, Clupeocephala, Otomorpha, Ostariophysi, Otophysa, Cypriniphysae, Cypriniformes, Cyprinoidea, Cyprinidae, Danio, Danio rerio (Zebrafish) (Brac…	2759	FUNCTION: Involved in pre-mRNA splicing. {ECO:0000250}.	prpf39 si:dz261o22.3
Q1KPV0	cellular organisms, Eukaryota, Viridiplantae, Streptophyta, Streptophytina, Embryophyta, Tracheophyta, Euphyllophyta, Spermatophyta, Magnoliophyta, Mesangiospermae, eudicotyledons, Gunneridae, Pentapetalae, rosids, malvids, Brassicales, Brassicaceae, Camelineae, Arabidopsis, Arabidopsis thaliana (Mouse-ear cress)	2759	FUNCTION: Probable membrane-remodeling GTPase that plays a unique role in the in the determination of thylakoid and chloroplast morphology and regulates organization of the thylakoid network. Not involved in the determination of mitochondrial morphology or ultrastructure. {ECO:0000269|PubMed:16617119}.	FZL At1g03160 F10O3.1 F15K9.23
Q1PEH6	cellular organisms, Eukaryota, Viridiplantae, Streptophyta, Streptophytina, Embryophyta, Tracheophyta, Euphyllophyta, Spermatophyta, Magnoliophyta, Mesangiospermae, eudicotyledons, Gunneridae, Pentapetalae, rosids, malvids, Brassicales, Brassicaceae, Camelineae, Arabidopsis, Arabidopsis thaliana (Mouse-ear cress)	2759		ABCA3 ATH2 At3g47740 T23J7.70
Q1T7C2	cellular organisms, Eukaryota, Viridiplantae, Streptophyta, Streptophytina, Embryophyta, Tracheophyta, Euphyllophyta, Spermatophyta, Magnoliophyta, Mesangiospermae, eudicotyledons, Gunneridae, Pentapetalae, asterids, lamiids, Solanales, Solanaceae, Solanoideae, Solaneae, Solanum, Lycopersicon, Solanum lycopersicum (Tomato) (Lycopersicon esculentum)	2759	FUNCTION: Required to form the C-22 double bond in the sterol side chain. Possesses in vitro C-22 desaturase activity toward beta-sitosterol to produce stigmasterol. No activity with 24-epi-campesterol. {ECO:0000269|PubMed:16531502}.	CYP710A11
Q24803	cellular organisms, Eukaryota, Amoebozoa, Archamoebae, Entamoebidae, Entamoeba, Entamoeba histolytica	2759	FUNCTION: This enzyme has two NAD(+)-dependent activities: ADH and ACDH. May be a critical enzyme in the fermentative pathway. {ECO:0000269|PubMed:7935603, ECO:0000269|PubMed:7980441}.	ADH2
Q24JJ9	cellular organisms, Eukaryota, Viridiplantae, Streptophyta, Streptophytina, Embryophyta, Tracheophyta, Euphyllophyta, Spermatophyta, Magnoliophyta, Mesangiospermae, eudicotyledons, Gunneridae, Pentapetalae, rosids, malvids, Brassicales, Brassicaceae, Camelineae, Arabidopsis, Arabidopsis thaliana (Mouse-ear cress)	2759		NUP43 At4g30840 F6I18.250
Q24JK4	cellular organisms, Eukaryota, Viridiplantae, Streptophyta, Streptophytina, Embryophyta, Tracheophyta, Euphyllophyta, Spermatophyta, Magnoliophyta, Mesangiospermae, eudicotyledons, Gunneridae, Pentapetalae, rosids, malvids, Brassicales, Brassicaceae, Camelineae, Arabidopsis, Arabidopsis thaliana (Mouse-ear cress)	2759	FUNCTION: Corrects defective DNA strand-break repair and sister chromatid exchange following treatment with ionizing radiation and alkylating agents (By similarity). Involved in DNA demethylation pathway by stimulating cytosine methylation (5-meC) excision, gap tailoring, and DNA ligation. {ECO:0000250|UniProtKB:P18887, ECO:0000269|PubMed:23316050}.	XRCC1 At1g80420 T21F11.25
Q27GI3	cellular organisms, Eukaryota, Viridiplantae, Streptophyta, Streptophytina, Embryophyta, Tracheophyta, Euphyllophyta, Spermatophyta, Magnoliophyta, Mesangiospermae, eudicotyledons, Gunneridae, Pentapetalae, rosids, malvids, Brassicales, Brassicaceae, Camelineae, Arabidopsis, Arabidopsis thaliana (Mouse-ear cress)	2759		NAT6 At5g62890 MQB2.190 MQB2.21
Q27GK7	cellular organisms, Eukaryota, Viridiplantae, Streptophyta, Streptophytina, Embryophyta, Tracheophyta, Euphyllophyta, Spermatophyta, Magnoliophyta, Mesangiospermae, eudicotyledons, Gunneridae, Pentapetalae, rosids, malvids, Brassicales, Brassicaceae, Camelineae, Arabidopsis, Arabidopsis thaliana (Mouse-ear cress)	2759	FUNCTION: Transcriptional corepressor. Negative regulator of jasmonate responses (By similarity). {ECO:0000250}.	TPR4 WSIP2 At3g15880 MSJ11.27
Q27IK6	cellular organisms, Eukaryota, Viridiplantae, Streptophyta, Streptophytina, Embryophyta, Tracheophyta, Euphyllophyta, Spermatophyta, Magnoliophyta, Mesangiospermae, eudicotyledons, Gunneridae, Pentapetalae, rosids, malvids, Brassicales, Brassicaceae, Camelineae, Arabidopsis, Arabidopsis thaliana (Mouse-ear cress)	2759	FUNCTION: Involved in the spatial control of cytokinesis by a proper phragmoplast guidance. {ECO:0000269|PubMed:16682350}.	POK2 At3g19050 K13E13.17
Q27IK7	cellular organisms, Eukaryota, Viridiplantae, Streptophyta, Streptophytina, Embryophyta, Tracheophyta, Euphyllophyta, Spermatophyta, Magnoliophyta, Mesangiospermae, eudicotyledons, Gunneridae, Pentapetalae, rosids, malvids, Brassicales, Brassicaceae, Camelineae, Arabidopsis, Arabidopsis thaliana (Mouse-ear cress)	2759	FUNCTION: Involved in the spatial control of cytokinesis by a proper phragmoplast guidance. Localizes TAN to the cortical division sites (CDS) during cytokinesis via direct binding. {ECO:0000269|PubMed:16682350, ECO:0000269|PubMed:21172800}.	POK1 At3g17360 MGD8.20
Q28FH2	cellular organisms, Eukaryota, Opisthokonta, Metazoa, Eumetazoa, Bilateria, Deuterostomia, Chordata, Craniata, Vertebrata, Gnathostomata (jawed vertebrates), Teleostomi, Euteleostomi, Sarcopterygii, Dipnotetrapodomorpha, Tetrapoda, Amphibia, Batrachia, Anura, Pipoidea, Pipidae, Xenopodinae, Xenopus, Silurana, Xenopus tropicalis (Western clawed frog) (Silurana tropicalis)	2759		scyl1 TEgg006d23.1
Q2HIV9	cellular organisms, Eukaryota, Viridiplantae, Streptophyta, Streptophytina, Embryophyta, Tracheophyta, Euphyllophyta, Spermatophyta, Magnoliophyta, Mesangiospermae, eudicotyledons, Gunneridae, Pentapetalae, rosids, malvids, Brassicales, Brassicaceae, Camelineae, Arabidopsis, Arabidopsis thaliana (Mouse-ear cress)	2759		BHLH35 EN41 At5g57150 MUL3.10
Q2LAE1	cellular organisms, Eukaryota, Viridiplantae, Streptophyta, Streptophytina, Embryophyta, Tracheophyta, Euphyllophyta, Spermatophyta, Magnoliophyta, Mesangiospermae, eudicotyledons, Gunneridae, Pentapetalae, rosids, malvids, Brassicales, Brassicaceae, Camelineae, Arabidopsis, Arabidopsis thaliana (Mouse-ear cress)	2759	FUNCTION: Histone methyltransferase involved in di and tri-methylation of 'Lys-36' of histone H3 (H3K36me2 and H3K36me3). Binds to H3 already mono- or di-methylated on 'Lys-4'(H3K4me1 or H3K4me2), but not to H3K4me3. H3K4me and H3K36me represent specific tags for epigenetic transcriptional activation. Regulates positively FLC transcription to prevent early flowering transition. Required for flowe…	ASHH2 EFS LAZ2 SDG8 SET8 At1g77300 T14N5.15
Q2N2K0	cellular organisms, Eukaryota, Viridiplantae, Streptophyta, Streptophytina, Embryophyta, Tracheophyta, Euphyllophyta, Spermatophyta, Magnoliophyta, Mesangiospermae, eudicotyledons, Gunneridae, Pentapetalae, rosids, fabids, Fabales, Fabaceae, Papilionoideae, Phaseoleae, Glycine, Soja, Glycine max (Soybean) (Glycine hispida)	2759	FUNCTION: Involved in the activation and reutilization of phytol from chlorophyll degradation in plant metabolism, including tocopherol biosynthesis. Catalyzes the conversion of phytol to phytol monophosphate (PMP) (By similarity). {ECO:0000250}.
Q2NUT9	cellular organisms, Bacteria, Proteobacteria, Gammaproteobacteria, Enterobacteriales, Enterobacteriaceae, Sodalis (tsetse S-endosymbionts), Sodalis glossinidius, Sodalis glossinidius (strain morsitans)	2	FUNCTION: Catalyzes the methylthiolation of N6-(dimethylallyl)adenosine (i(6)A), leading to the formation of 2-methylthio-N6-(dimethylallyl)adenosine (ms(2)i(6)A) at position 37 in tRNAs that read codons beginning with uridine. {ECO:0000255|HAMAP-Rule:MF_01864}.	miaB SG0811
Q2PCF1	cellular organisms, Eukaryota, Viridiplantae, Streptophyta, Streptophytina, Embryophyta, Tracheophyta, Euphyllophyta, Spermatophyta, Magnoliophyta, Mesangiospermae, eudicotyledons, Gunneridae, Pentapetalae, asterids, lamiids, Solanales, Solanaceae, Nicotianoideae, Nicotianeae, Nicotiana, Nicotiana plumbaginifolia (Leadwort-leaved tobacco) (Tex-Mex tobacco)	2759	FUNCTION: May be a general defense protein. {ECO:0000250}.	PDR2
Q2QDF6	cellular organisms, Eukaryota, Viridiplantae, Streptophyta, Streptophytina, Embryophyta, Tracheophyta, Euphyllophyta, Spermatophyta, Magnoliophyta, Mesangiospermae, eudicotyledons, Gunneridae, Pentapetalae, rosids, malvids, Malvales, Malvaceae, Malvoideae, Gossypium, Gossypium hirsutum (Upland cotton) (Gossypium mexicanum)	2759	FUNCTION: Involved in a reduction step in the biosynthesis of the plant steroid, brassinolide. Promotes cotton fibers (seed trichomes) initiation and elongation. {ECO:0000269|PubMed:17565582}.	DET2
Q2QNM3	cellular organisms, Eukaryota, Viridiplantae, Streptophyta, Streptophytina, Embryophyta, Tracheophyta, Euphyllophyta, Spermatophyta, Magnoliophyta, Mesangiospermae, Liliopsida, Petrosaviidae, commelinids, Poales, Poaceae, BOP clade, Oryzoideae, Oryzeae, Oryzinae, Oryza, Oryza sativa (Rice), Oryza sativa subsp. japonica (Rice)	2759		Os12g0560500 LOC_Os12g37380
Q2QNU0	cellular organisms, Eukaryota, Viridiplantae, Streptophyta, Streptophytina, Embryophyta, Tracheophyta, Euphyllophyta, Spermatophyta, Magnoliophyta, Mesangiospermae, Liliopsida, Petrosaviidae, commelinids, Poales, Poaceae, BOP clade, Oryzoideae, Oryzeae, Oryzinae, Oryza, Oryza sativa (Rice), Oryza sativa subsp. japonica (Rice)	2759	FUNCTION: Specific subunit of the TRAPP II complex, a highly conserved vesicle tethering complex that is required for the proper transport of proteins in post-Golgi trafficking pathways to the growing cell plate in mitotic active cells. {ECO:0000250|UniProtKB:F4K0C4}.	TRS130 Os12g0554400 LOC_Os12g36760
Q84W89	cellular organisms, Eukaryota, Viridiplantae, Streptophyta, Streptophytina, Embryophyta, Tracheophyta, Euphyllophyta, Spermatophyta, Magnoliophyta, Mesangiospermae, eudicotyledons, Gunneridae, Pentapetalae, rosids, malvids, Brassicales, Brassicaceae, Camelineae, Arabidopsis, Arabidopsis thaliana (Mouse-ear cress)	2759		RH37 At2g42520 F14N22.21
Q2V3H0	cellular organisms, Eukaryota, Viridiplantae, Streptophyta, Streptophytina, Embryophyta, Tracheophyta, Euphyllophyta, Spermatophyta, Magnoliophyta, Mesangiospermae, eudicotyledons, Gunneridae, Pentapetalae, rosids, malvids, Brassicales, Brassicaceae, Camelineae, Arabidopsis, Arabidopsis thaliana (Mouse-ear cress)	2759		At4g18975 F13C5.140
Q2V3L3	cellular organisms, Eukaryota, Viridiplantae, Streptophyta, Streptophytina, Embryophyta, Tracheophyta, Euphyllophyta, Spermatophyta, Magnoliophyta, Mesangiospermae, eudicotyledons, Gunneridae, Pentapetalae, rosids, malvids, Brassicales, Brassicaceae, Camelineae, Arabidopsis, Arabidopsis thaliana (Mouse-ear cress)	2759		At4g06634 F8H12
Q2V6J9	cellular organisms, Eukaryota, Viridiplantae, Streptophyta, Streptophytina, Embryophyta, Tracheophyta, Euphyllophyta, Spermatophyta, Magnoliophyta, Mesangiospermae, eudicotyledons, Gunneridae, Pentapetalae, rosids, fabids, Rosales, Rosaceae, Rosoideae, Potentilleae, Fragariinae, Fragaria, Fragaria ananassa (Strawberry)	2759	FUNCTION: Broad spectrum multifunctional glucosyltransferase. Catalyzes the formation of flavonol 3-O- and 4'-O-glucosides during fruit ripening. Accepted substrates include several flavonoids, hydroxycoumarins and beta-naphthols. Uses UDP-Glc as a sugar donor, but not UDP-Gal or UDP-GlcUA. May also be involved in detoxification of xenobiotics. {ECO:0000269|PubMed:18487633}.	GT7
Q9AT54	cellular organisms, Eukaryota, Viridiplantae, Streptophyta, Streptophytina, Embryophyta, Tracheophyta, Euphyllophyta, Spermatophyta, Magnoliophyta, Mesangiospermae, eudicotyledons, Gunneridae, Pentapetalae, asterids, lamiids, Solanales, Solanaceae, Nicotianoideae, Nicotianeae, Nicotiana, Nicotiana tabacum (Common tobacco)	2759	FUNCTION: Glucosyltransferase acting preferrentially on aromatic substrates of the phenylpropanoid types. The best substrates are scopoletin and esculetin. Required for full resistance to virus. {ECO:0000269|PubMed:12034899, ECO:0000269|PubMed:15159640}.	TOGT1
Q31708	cellular organisms, Eukaryota, Viridiplantae, Streptophyta, Streptophytina, Embryophyta, Tracheophyta, Euphyllophyta, Spermatophyta, Magnoliophyta, Mesangiospermae, eudicotyledons, Gunneridae, Pentapetalae, rosids, malvids, Brassicales, Brassicaceae, Camelineae, Arabidopsis, Arabidopsis thaliana (Mouse-ear cress)	2759		RPS4 AtMg00290
Q339D2	cellular organisms, Eukaryota, Viridiplantae, Streptophyta, Streptophytina, Embryophyta, Tracheophyta, Euphyllophyta, Spermatophyta, Magnoliophyta, Mesangiospermae, Liliopsida, Petrosaviidae, commelinids, Poales, Poaceae, BOP clade, Oryzoideae, Oryzeae, Oryzinae, Oryza, Oryza sativa (Rice), Oryza sativa subsp. japonica (Rice)	2759		Os10g0370000 LOC_Os10g22460 OJ1003C07.6 OsJ_030057 OsJ_31268
Q38796	cellular organisms, Eukaryota, Viridiplantae, Streptophyta, Streptophytina, Embryophyta, Tracheophyta, Euphyllophyta, Spermatophyta, Magnoliophyta, Mesangiospermae, eudicotyledons, Gunneridae, Pentapetalae, rosids, malvids, Brassicales, Brassicaceae, Camelineae, Arabidopsis, Arabidopsis thaliana (Mouse-ear cress)	2759	FUNCTION: Seems to play a role in the regulation of flowering time in the autonomous flowering pathway by repressing FLOWERING LOCUS C expression. {ECO:0000269|PubMed:10363371}.	LD At4g02560 T10P11.15
Q38821	cellular organisms, Eukaryota, Viridiplantae, Streptophyta, Streptophytina, Embryophyta, Tracheophyta, Euphyllophyta, Spermatophyta, Magnoliophyta, Mesangiospermae, eudicotyledons, Gunneridae, Pentapetalae, rosids, malvids, Brassicales, Brassicaceae, Camelineae, Arabidopsis, Arabidopsis thaliana (Mouse-ear cress)	2759	FUNCTION: The B regulatory subunit may modulate substrate selectivity and catalytic activity, and also may direct the localization of the catalytic enzyme to a particular subcellular compartment. {ECO:0000250}.	PP2AB1 At1g51690 F19C24.10
Q38833	cellular organisms, Eukaryota, Viridiplantae, Streptophyta, Streptophytina, Embryophyta, Tracheophyta, Euphyllophyta, Spermatophyta, Magnoliophyta, Mesangiospermae, eudicotyledons, Gunneridae, Pentapetalae, rosids, malvids, Brassicales, Brassicaceae, Camelineae, Arabidopsis, Arabidopsis thaliana (Mouse-ear cress)	2759	FUNCTION: Involved in one of the last steps of the biosynthesis of chlorophyll a. Catalyzes the esterification of chlorophillide a or b with a preference for geranylgeranyldiphosphate (GGPP) rather than for phytyldiphosphate (PhyPP). {ECO:0000269|Ref.5}.	CHLG G4 At3g51820 ATEM1.7
Q38846	cellular organisms, Eukaryota, Viridiplantae, Streptophyta, Streptophytina, Embryophyta, Tracheophyta, Euphyllophyta, Spermatophyta, Magnoliophyta, Mesangiospermae, eudicotyledons, Gunneridae, Pentapetalae, rosids, malvids, Brassicales, Brassicaceae, Camelineae, Arabidopsis, Arabidopsis thaliana (Mouse-ear cress)	2759	FUNCTION: Ethylene receptor related to bacterial two-component regulators. Acts as a redundant negative regulator of ethylene signaling.	ERS1 ERS At2g40940 T20B5.14
Q6NLQ6	cellular organisms, Eukaryota, Viridiplantae, Streptophyta, Streptophytina, Embryophyta, Tracheophyta, Euphyllophyta, Spermatophyta, Magnoliophyta, Mesangiospermae, eudicotyledons, Gunneridae, Pentapetalae, rosids, malvids, Brassicales, Brassicaceae, Camelineae, Arabidopsis, Arabidopsis thaliana (Mouse-ear cress)	2759	FUNCTION: May play a role in signal transduction pathways that involve calcium as a second messenger. Functions as regulator of the calcium-mediated abscisic acid (ABA) signaling pathway. Phosphorylates ABA-responsive transcription factor ABF4 in vitro. {ECO:0000269|PubMed:16299177}.	CPK32 At3g57530 T8H10.130
Q38898	cellular organisms, Eukaryota, Viridiplantae, Streptophyta, Streptophytina, Embryophyta, Tracheophyta, Euphyllophyta, Spermatophyta, Magnoliophyta, Mesangiospermae, eudicotyledons, Gunneridae, Pentapetalae, rosids, malvids, Brassicales, Brassicaceae, Camelineae, Arabidopsis, Arabidopsis thaliana (Mouse-ear cress)	2759	FUNCTION: Highly selective and weak inward-rectifying potassium channel. Plays a role in both loading and unloading potassium into/from the phloem sap. Seems to control sugar loading into phloem via a voltage-dependent process. Blocked by physiological concentrations of external calcium and by external acidification. May interact with the cytoskeleton or with regulatory proteins. Dephosphorylatio…	AKT2 AKT3 At4g22200 T10I14.30
Q38914	cellular organisms, Eukaryota, Viridiplantae, Streptophyta, Streptophytina, Embryophyta, Tracheophyta, Euphyllophyta, Spermatophyta, Magnoliophyta, Mesangiospermae, eudicotyledons, Gunneridae, Pentapetalae, rosids, malvids, Brassicales, Brassicaceae, Camelineae, Arabidopsis, Arabidopsis thaliana (Mouse-ear cress)	2759	FUNCTION: Transcription activator that recognizes and binds to the DNA consensus sequence 5'-CAC[AG]N[AT]TNCCNANG-3'. Required for the initiation and growth of ovules integumenta, and for the development of female gametophyte. Plays a critical role in the development of gynoecium marginal tissues (e.g. stigma, style and septa), and in the fusion of carpels and of medial ridges leading to ovule pr…	ANT CKC1 DRG OVM At4g37750 T28I19.30
Q38942	cellular organisms, Eukaryota, Viridiplantae, Streptophyta, Streptophytina, Embryophyta, Tracheophyta, Euphyllophyta, Spermatophyta, Magnoliophyta, Mesangiospermae, eudicotyledons, Gunneridae, Pentapetalae, rosids, malvids, Brassicales, Brassicaceae, Camelineae, Arabidopsis, Arabidopsis thaliana (Mouse-ear cress)	2759		RAE1 At1g80670 F23A5.2
Q38950	cellular organisms, Eukaryota, Viridiplantae, Streptophyta, Streptophytina, Embryophyta, Tracheophyta, Euphyllophyta, Spermatophyta, Magnoliophyta, Mesangiospermae, eudicotyledons, Gunneridae, Pentapetalae, rosids, malvids, Brassicales, Brassicaceae, Camelineae, Arabidopsis, Arabidopsis thaliana (Mouse-ear cress)	2759	FUNCTION: The A subunit of protein phosphatase 2A serves as a scaffolding molecule to coordinate the assembly of the catalytic subunit and a variable regulatory B subunit. Involved during developmental process such as seedling and floral developments. Seems to act as a negative regulator of PP2A catalytic activity. {ECO:0000269|PubMed:14973165}.	PP2AA2 DF1 At3g25800 K13N2.14
Q39030	cellular organisms, Eukaryota, Viridiplantae, Streptophyta, Streptophytina, Embryophyta, Tracheophyta, Euphyllophyta, Spermatophyta, Magnoliophyta, Mesangiospermae, eudicotyledons, Gunneridae, Pentapetalae, rosids, malvids, Brassicales, Brassicaceae, Camelineae, Arabidopsis, Arabidopsis thaliana (Mouse-ear cress)	2759	FUNCTION: Downstream effector of TOR signaling pathway. May be involved in adaptation of plant to cold or high-salt conditions.	ATPK2 ATPK19 S6K2 At3g08720 F17O14.19
Q39089	cellular organisms, Eukaryota, Viridiplantae, Streptophyta, Streptophytina, Embryophyta, Tracheophyta, Euphyllophyta, Spermatophyta, Magnoliophyta, Mesangiospermae, eudicotyledons, Gunneridae, Pentapetalae, rosids, malvids, Brassicales, Brassicaceae, Camelineae, Arabidopsis, Arabidopsis thaliana (Mouse-ear cress)	2759	FUNCTION: Required for the differentiation of chloroplast from proplastids or etioplasts, probably by modulating some chloroplast-encoded genes expression and mRNA maturation. Involved in leaf-cells differentiation. {ECO:0000269|PubMed:7919990, ECO:0000269|PubMed:8709959, ECO:0000269|PubMed:9648738}.	PAC t9j23 At2g48120 F11L15.2
Q39214	cellular organisms, Eukaryota, Viridiplantae, Streptophyta, Streptophytina, Embryophyta, Tracheophyta, Euphyllophyta, Spermatophyta, Magnoliophyta, Mesangiospermae, eudicotyledons, Gunneridae, Pentapetalae, rosids, malvids, Brassicales, Brassicaceae, Camelineae, Arabidopsis, Arabidopsis thaliana (Mouse-ear cress)	2759	FUNCTION: Disease resistance (R) protein that specifically recognizes the AvrRpm1 type III effector avirulence protein from Pseudomonas syringae. Resistance proteins guard the plant against pathogens that contain an appropriate avirulence protein via an indirect interaction with this avirulence protein. That triggers a defense system including the hypersensitive response, which restricts the path…	RPM1 RPS3 At3g07040 F17A9.20
Q94JS4	cellular organisms, Eukaryota, Viridiplantae, Streptophyta, Streptophytina, Embryophyta, Tracheophyta, Euphyllophyta, Spermatophyta, Magnoliophyta, Mesangiospermae, eudicotyledons, Gunneridae, Pentapetalae, rosids, malvids, Brassicales, Brassicaceae, Camelineae, Arabidopsis, Arabidopsis thaliana (Mouse-ear cress)	2759	FUNCTION: Catalyzes the methyl transfer from S-adenosyl-methionine to the methylene group of 24-methylene lophenol to form 24-ethylidene lophenol.	SMT3 At1g76090 T23E18.40
Q39232	cellular organisms, Eukaryota, Viridiplantae, Streptophyta, Streptophytina, Embryophyta, Tracheophyta, Euphyllophyta, Spermatophyta, Magnoliophyta, Mesangiospermae, eudicotyledons, Gunneridae, Pentapetalae, rosids, malvids, Brassicales, Brassicaceae, Camelineae, Arabidopsis, Arabidopsis thaliana (Mouse-ear cress)	2759	FUNCTION: Responsible for the transport of sucrose into the cell, with the concomitant uptake of protons (symport system). This transport is both voltage- and energy-dependent. Can also transport other glucosides such as maltose, alpha-phenylglucoside and beta-phenylglucoside. May also transport biotin. Required for normal pollen germination and anthocyanin accumulation induced by sucrose. {ECO:0…	SUC1 At1g71880 F17M19.3
Q39238	cellular organisms, Eukaryota, Viridiplantae, Streptophyta, Streptophytina, Embryophyta, Tracheophyta, Euphyllophyta, Spermatophyta, Magnoliophyta, Mesangiospermae, eudicotyledons, Gunneridae, Pentapetalae, rosids, malvids, Brassicales, Brassicaceae, Camelineae, Arabidopsis, Arabidopsis thaliana (Mouse-ear cress)	2759	FUNCTION: Required for correct initiation of floral organ primordia and for proper development of organ primordia. Phosphorylates in vitro ASF1B/SGA1, the C-terminal part of TKI1 and histone H3. {ECO:0000269|PubMed:15047893, ECO:0000269|PubMed:8252629}.	TOUSLED TSL At5g20930 At5g20925 F22D1.100
Q39548	cellular organisms, Eukaryota, Viridiplantae, Streptophyta, Streptophytina, Embryophyta, Tracheophyta, Euphyllophyta, Spermatophyta, Magnoliophyta, Mesangiospermae, eudicotyledons, Gunneridae, Pentapetalae, rosids, fabids, Cucurbitales, Cucurbitaceae, Cucurbiteae, Cucurbita (marrows), Cucurbita maxima (Pumpkin) (Winter squash)	2759	FUNCTION: Catalyzes the conversion of ent-copalyl diphosphate to the gibberellin precursor ent-kaur-16-ene.
Q38798	cellular organisms, Eukaryota, Viridiplantae, Streptophyta, Streptophytina, Embryophyta, Tracheophyta, Euphyllophyta, Spermatophyta, Magnoliophyta, Mesangiospermae, eudicotyledons, Gunneridae, Pentapetalae, rosids, malvids, Brassicales, Brassicaceae, Camelineae, Arabidopsis, Arabidopsis thaliana (Mouse-ear cress)	2759	FUNCTION: Calcium-binding protein that interacts with newly synthesized glycoproteins in the endoplasmic reticulum. It may act in assisting protein assembly and/or in the retention within the ER of unassembled protein subunits. It seems to play a major role in the quality control apparatus of the ER by the retention of incorrectly folded proteins (By similarity). {ECO:0000250}.	At5g07340 T2I1_50
Q3B724	cellular organisms, Eukaryota, Viridiplantae, Streptophyta, Streptophytina, Embryophyta, Tracheophyta, Euphyllophyta, Spermatophyta, Magnoliophyta, Mesangiospermae, eudicotyledons, Gunneridae, Pentapetalae, rosids, malvids, Brassicales, Brassicaceae, Camelineae, Arabidopsis, Arabidopsis thaliana (Mouse-ear cress)	2759	FUNCTION: Required for the formation of the callose wall separating the tetraspores (interstitial wall) and surrounding the pollen mother cells (pheripheral wall). Required for exine formation on pollen wall. May be involved in callose synthesis during pollen tube growth. During plant growth and development, callose is found as a transitory component of the cell plate in dividing cells, is a majo…	CALS5 GSL2 LAP1 At2g13680 F13J11.3 T10F5.22
Q3E7D0	cellular organisms, Eukaryota, Viridiplantae, Streptophyta, Streptophytina, Embryophyta, Tracheophyta, Euphyllophyta, Spermatophyta, Magnoliophyta, Mesangiospermae, eudicotyledons, Gunneridae, Pentapetalae, rosids, malvids, Brassicales, Brassicaceae, Camelineae, Arabidopsis, Arabidopsis thaliana (Mouse-ear cress)	2759		NAT12 At2g27810 F15K20.9
Q3E7I5	cellular organisms, Eukaryota, Viridiplantae, Streptophyta, Streptophytina, Embryophyta, Tracheophyta, Euphyllophyta, Spermatophyta, Magnoliophyta, Mesangiospermae, eudicotyledons, Gunneridae, Pentapetalae, rosids, malvids, Brassicales, Brassicaceae, Camelineae, Arabidopsis, Arabidopsis thaliana (Mouse-ear cress)	2759	FUNCTION: Putative transcription activator involved in regulating light control of development.	FRS12 At5g18960 F17K4.210
Q3E870	cellular organisms, Eukaryota, Viridiplantae, Streptophyta, Streptophytina, Embryophyta, Tracheophyta, Euphyllophyta, Spermatophyta, Magnoliophyta, Mesangiospermae, eudicotyledons, Gunneridae, Pentapetalae, rosids, malvids, Brassicales, Brassicaceae, Camelineae, Arabidopsis, Arabidopsis thaliana (Mouse-ear cress)	2759		SDH7B At5g62575
Q3E875	cellular organisms, Eukaryota, Viridiplantae, Streptophyta, Streptophytina, Embryophyta, Tracheophyta, Euphyllophyta, Spermatophyta, Magnoliophyta, Mesangiospermae, eudicotyledons, Gunneridae, Pentapetalae, rosids, malvids, Brassicales, Brassicaceae, Camelineae, Arabidopsis, Arabidopsis thaliana (Mouse-ear cress)	2759		At5g61530 K11J9.10
Q3E936	cellular organisms, Eukaryota, Viridiplantae, Streptophyta, Streptophytina, Embryophyta, Tracheophyta, Euphyllophyta, Spermatophyta, Magnoliophyta, Mesangiospermae, eudicotyledons, Gunneridae, Pentapetalae, rosids, malvids, Brassicales, Brassicaceae, Camelineae, Arabidopsis, Arabidopsis thaliana (Mouse-ear cress)	2759	FUNCTION: May negatively regulate brassinosteroid signaling.	MAKR1 At5g26230 F9D12.20
Q3EB08	cellular organisms, Eukaryota, Viridiplantae, Streptophyta, Streptophytina, Embryophyta, Tracheophyta, Euphyllophyta, Spermatophyta, Magnoliophyta, Mesangiospermae, eudicotyledons, Gunneridae, Pentapetalae, rosids, malvids, Brassicales, Brassicaceae, Camelineae, Arabidopsis, Arabidopsis thaliana (Mouse-ear cress)	2759		At3g24760 K7P8.5
Q3EBC2	cellular organisms, Eukaryota, Viridiplantae, Streptophyta, Streptophytina, Embryophyta, Tracheophyta, Euphyllophyta, Spermatophyta, Magnoliophyta, Mesangiospermae, eudicotyledons, Gunneridae, Pentapetalae, rosids, malvids, Brassicales, Brassicaceae, Camelineae, Arabidopsis, Arabidopsis thaliana (Mouse-ear cress)	2759	FUNCTION: Palmitoyl acyltransferase. {ECO:0000250, ECO:0000269|Ref.5}.	PAT17 At3g04970 T9J14.8
Q3EBC8	cellular organisms, Eukaryota, Viridiplantae, Streptophyta, Streptophytina, Embryophyta, Tracheophyta, Euphyllophyta, Spermatophyta, Magnoliophyta, Mesangiospermae, eudicotyledons, Gunneridae, Pentapetalae, rosids, malvids, Brassicales, Brassicaceae, Camelineae, Arabidopsis, Arabidopsis thaliana (Mouse-ear cress)	2759	FUNCTION: Ribonuclease (RNase) III involved in RNA-mediated post-transcriptional gene silencing (PTGS). Involved in the processing of natural small interfering RNAs (nat-siRNAs, derived from cis-natural antisense transcripts) by cleaving small dsRNAs into 24 nucleotide nat-siRNAs. Plays an essential role in transitive silencing of transgenes by processing secondary siRNAs. This pathway, which req…	At3g03300 T17B22.1
Q3EBD3	cellular organisms, Eukaryota, Viridiplantae, Streptophyta, Streptophytina, Embryophyta, Tracheophyta, Euphyllophyta, Spermatophyta, Magnoliophyta, Mesangiospermae, eudicotyledons, Gunneridae, Pentapetalae, rosids, malvids, Brassicales, Brassicaceae, Camelineae, Arabidopsis, Arabidopsis thaliana (Mouse-ear cress)	2759		RH41 At3g02065 F1C9.15
Q3EC11	cellular organisms, Eukaryota, Viridiplantae, Streptophyta, Streptophytina, Embryophyta, Tracheophyta, Euphyllophyta, Spermatophyta, Magnoliophyta, Mesangiospermae, eudicotyledons, Gunneridae, Pentapetalae, rosids, malvids, Brassicales, Brassicaceae, Camelineae, Arabidopsis, Arabidopsis thaliana (Mouse-ear cress)	2759	FUNCTION: Palmitoyl acyltransferase. {ECO:0000250, ECO:0000269|Ref.4}.	PAT23 At2g14255 T1O16.20
Q3EC97	cellular organisms, Eukaryota, Viridiplantae, Streptophyta, Streptophytina, Embryophyta, Tracheophyta, Euphyllophyta, Spermatophyta, Magnoliophyta, Mesangiospermae, eudicotyledons, Gunneridae, Pentapetalae, rosids, malvids, Brassicales, Brassicaceae, Camelineae, Arabidopsis, Arabidopsis thaliana (Mouse-ear cress)	2759		FBL14 At1g80570 T21F11.10
Q3ECP7	cellular organisms, Eukaryota, Viridiplantae, Streptophyta, Streptophytina, Embryophyta, Tracheophyta, Euphyllophyta, Spermatophyta, Magnoliophyta, Mesangiospermae, eudicotyledons, Gunneridae, Pentapetalae, rosids, malvids, Brassicales, Brassicaceae, Camelineae, Arabidopsis, Arabidopsis thaliana (Mouse-ear cress)	2759	FUNCTION: Sugar transporter. {ECO:0000305}.	At1g54730 T22H22.15
Q3ED68	cellular organisms, Eukaryota, Viridiplantae, Streptophyta, Streptophytina, Embryophyta, Tracheophyta, Euphyllophyta, Spermatophyta, Magnoliophyta, Mesangiospermae, eudicotyledons, Gunneridae, Pentapetalae, rosids, malvids, Brassicales, Brassicaceae, Camelineae, Arabidopsis, Arabidopsis thaliana (Mouse-ear cress)	2759		At1g22950 F19G10.24
Q3ED78	cellular organisms, Eukaryota, Viridiplantae, Streptophyta, Streptophytina, Embryophyta, Tracheophyta, Euphyllophyta, Spermatophyta, Magnoliophyta, Mesangiospermae, eudicotyledons, Gunneridae, Pentapetalae, rosids, malvids, Brassicales, Brassicaceae, Camelineae, Arabidopsis, Arabidopsis thaliana (Mouse-ear cress)	2759	FUNCTION: Possesses RNA-binding and ribonuclease activities in vitro. {ECO:0000269|PubMed:18582464}.	At1g21570 F24J8.21
Q3EDG5	cellular organisms, Eukaryota, Viridiplantae, Streptophyta, Streptophytina, Embryophyta, Tracheophyta, Euphyllophyta, Spermatophyta, Magnoliophyta, Mesangiospermae, eudicotyledons, Gunneridae, Pentapetalae, rosids, malvids, Brassicales, Brassicaceae, Camelineae, Arabidopsis, Arabidopsis thaliana (Mouse-ear cress)	2759	FUNCTION: Catalyzes the O-sulfation of tyrosine residues within acidic motifs of polypeptides. {ECO:0000269|PubMed:19666544}.	TPST At1g08030 T6D22.29
Q3EDL4	cellular organisms, Eukaryota, Viridiplantae, Streptophyta, Streptophytina, Embryophyta, Tracheophyta, Euphyllophyta, Spermatophyta, Magnoliophyta, Mesangiospermae, eudicotyledons, Gunneridae, Pentapetalae, rosids, malvids, Brassicales, Brassicaceae, Camelineae, Arabidopsis, Arabidopsis thaliana (Mouse-ear cress)	2759		At1g01540 F22L4.8
Q3IJ81	cellular organisms, Bacteria, Proteobacteria, Gammaproteobacteria, Alteromonadales, Pseudoalteromonadaceae, Pseudoalteromonas, Pseudoalteromonas haloplanktis (Alteromonas haloplanktis), Pseudoalteromonas haloplanktis (strain TAC 125)	2	FUNCTION: Catalyzes the radical-mediated insertion of two sulfur atoms into the C-6 and C-8 positions of the octanoyl moiety bound to the lipoyl domains of lipoate-dependent enzymes, thereby converting the octanoylated domains into lipoylated derivatives. {ECO:0000255|HAMAP-Rule:MF_00206}.	lipA PSHAa1019
Q3KFT8	cellular organisms, Bacteria, Proteobacteria, Gammaproteobacteria, Pseudomonadales, Pseudomonadaceae, Pseudomonas, Pseudomonas fluorescens group (fluorescent pseudomonads), Pseudomonas fluorescens, Pseudomonas fluorescens (strain Pf0-1)	2	FUNCTION: Molecular chaperone. Has ATPase activity. {ECO:0000255|HAMAP-Rule:MF_00505}.	htpG Pfl01_1625
Q3KTM0	cellular organisms, Eukaryota, Viridiplantae, Streptophyta, Streptophytina, Embryophyta, Tracheophyta, Euphyllophyta, Spermatophyta, Magnoliophyta, Mesangiospermae, eudicotyledons, Gunneridae, Pentapetalae, rosids, malvids, Brassicales, Brassicaceae, Camelineae, Arabidopsis, Arabidopsis thaliana (Mouse-ear cress)	2759	FUNCTION: Ferric chelate reductase involved in iron mobilization from the cytosol into the chloroplast. May participate in the transport of electrons to a Fe(3+) ion via FAD and heme intermediates. Might be involved iron homeostasis in trichomes. {ECO:0000269|PubMed:16006655, ECO:0000269|PubMed:18647837}.	FRO7 At5g49740 K2I5.10
Q3LSN5	cellular organisms, Eukaryota, Viridiplantae, Streptophyta, Streptophytina, Embryophyta, Tracheophyta, Euphyllophyta, Spermatophyta, Magnoliophyta, Mesangiospermae, eudicotyledons, Gunneridae, Pentapetalae, rosids, fabids, Fabales, Fabaceae, Papilionoideae, Fabeae, Pisum, Pisum sativum (Garden pea)	2759	FUNCTION: Catalyzes the radical-mediated insertion of two sulfur atoms into the C-6 and C-8 positions of the octanoyl moiety bound to the lipoyl domains of lipoate-dependent enzymes, thereby converting the octanoylated domains into lipoylated derivatives. {ECO:0000255|HAMAP-Rule:MF_03128}.	LIP1-2
Q3MHH6	cellular organisms, Eukaryota, Opisthokonta, Metazoa, Eumetazoa, Bilateria, Deuterostomia, Chordata, Craniata, Vertebrata, Gnathostomata (jawed vertebrates), Teleostomi, Euteleostomi, Sarcopterygii, Dipnotetrapodomorpha, Tetrapoda, Amniota, Mammalia, Theria, Eutheria, Boreoeutheria, Laurasiatheria, Cetartiodactyla, Ruminantia, Pecora, Bovidae, Bovinae, Bos (oxen, cattle), Bos taurus (Bovine)	2759	FUNCTION: Probable oxidoreductase. {ECO:0000250}.	PYROXD2
Q3MIT2	cellular organisms, Eukaryota, Opisthokonta, Metazoa, Eumetazoa, Bilateria, Deuterostomia, Chordata, Craniata, Vertebrata, Gnathostomata (jawed vertebrates), Teleostomi, Euteleostomi, Sarcopterygii, Dipnotetrapodomorpha, Tetrapoda, Amniota, Mammalia, Theria, Eutheria, Boreoeutheria, Euarchontoglires, Primates, Haplorrhini, Simiiformes, Catarrhini, Hominoidea (apes), Hominidae (great apes), Homini…	2759	FUNCTION: Pseudouridylate synthases catalyze pseudouridination of structural RNAs, including transfer, ribosomal, and splicing RNAs. PUS10 catalyzes the formation of the universal psi55 in the GC loop of transfer RNAs (Probable). Modulator of TRAIL-induced cell death via activation of procaspase 8 and BID cleavage. Required for the progression of the apoptotic signal through intrinsic mitochondri…	PUS10 CCDC139 DOBI
Q6VAA9	cellular organisms, Eukaryota, Viridiplantae, Streptophyta, Streptophytina, Embryophyta, Tracheophyta, Euphyllophyta, Spermatophyta, Magnoliophyta, Mesangiospermae, eudicotyledons, Gunneridae, Pentapetalae, asterids, campanulids, Asterales, Asteraceae, Asteroideae, Heliantheae alliance, Eupatorieae, Stevia, Stevia rebaudiana (Stevia) (Eupatorium rebaudianum)	2759	FUNCTION: May glycosylate diterpenes or flavonols in leaves. {ECO:0000250|UniProtKB:Q6VAA6}.	UGT73E1
Q40287	cellular organisms, Eukaryota, Viridiplantae, Streptophyta, Streptophytina, Embryophyta, Tracheophyta, Euphyllophyta, Spermatophyta, Magnoliophyta, Mesangiospermae, eudicotyledons, Gunneridae, Pentapetalae, rosids, fabids, Malpighiales, Euphorbiaceae, Crotonoideae, Manihoteae, Manihot, Manihot esculenta (Cassava) (Jatropha manihot)	2759	FUNCTION: In the presence of other necessary color factors, this glycosylation reaction allows the accumulation of anthocyanin pigments. {ECO:0000250}.	GT5 UGT73A5
Q9M156	cellular organisms, Eukaryota, Viridiplantae, Streptophyta, Streptophytina, Embryophyta, Tracheophyta, Euphyllophyta, Spermatophyta, Magnoliophyta, Mesangiospermae, eudicotyledons, Gunneridae, Pentapetalae, rosids, malvids, Brassicales, Brassicaceae, Camelineae, Arabidopsis, Arabidopsis thaliana (Mouse-ear cress)	2759	FUNCTION: Bifunctional O-glycosyltransferase and N-glycosyltransferase that can detoxify xenobiotics. Possesses high activity to metabolize the peristent pollutants 2,4,5-trichlorophenol (TCP) and 3,4-dichloroaniline (DCA). Also active on benzoates and benzoate derivatives in vitro. {ECO:0000269|PubMed:11641410, ECO:0000269|PubMed:15860014, ECO:0000269|PubMed:18077347}.	UGT72B1 At4g01070 F2N1.15
Q40392	cellular organisms, Eukaryota, Viridiplantae, Streptophyta, Streptophytina, Embryophyta, Tracheophyta, Euphyllophyta, Spermatophyta, Magnoliophyta, Mesangiospermae, eudicotyledons, Gunneridae, Pentapetalae, asterids, lamiids, Solanales, Solanaceae, Nicotianoideae, Nicotianeae, Nicotiana, Nicotiana glutinosa (Tobacco)	2759	FUNCTION: Disease resistance protein. Resistance proteins guard the plant against pathogens that contain an appropriate avirulence protein via a direct or indirect interaction with this avirulence protein. That triggers a defense system including the hypersensitive response, which restricts the pathogen growth.	N
Q40554	cellular organisms, Eukaryota, Viridiplantae, Streptophyta, Streptophytina, Embryophyta, Tracheophyta, Euphyllophyta, Spermatophyta, Magnoliophyta, Mesangiospermae, eudicotyledons, Gunneridae, Pentapetalae, asterids, lamiids, Solanales, Solanaceae, Nicotianoideae, Nicotianeae, Nicotiana, Nicotiana tabacum (Common tobacco)	2759	FUNCTION: Component of the eukaryotic translation initiation factor 3 (eIF-3) complex, which is involved in protein synthesis and, together with other initiation factors, stimulates binding of mRNA and methionyl-tRNAi to the 40S ribosome. {ECO:0000255|HAMAP-Rule:MF_03000}.	TIF3A1
Q40588	cellular organisms, Eukaryota, Viridiplantae, Streptophyta, Streptophytina, Embryophyta, Tracheophyta, Euphyllophyta, Spermatophyta, Magnoliophyta, Mesangiospermae, eudicotyledons, Gunneridae, Pentapetalae, asterids, lamiids, Solanales, Solanaceae, Nicotianoideae, Nicotianeae, Nicotiana, Nicotiana tabacum (Common tobacco)	2759	FUNCTION: May be involved in a redox system involving ascorbic acid.	AAO
Q40778	cellular organisms, Eukaryota, Viridiplantae, Streptophyta, Streptophytina, Embryophyta, Tracheophyta, Euphyllophyta, Spermatophyta, Magnoliophyta, Mesangiospermae, eudicotyledons, Gunneridae, Pentapetalae, asterids, campanulids, Asterales, Asteraceae, Asteroideae, Heliantheae alliance, Heliantheae, Parthenium, Parthenium argentatum (Guayule rubber plant)	2759	FUNCTION: Involved in the biosynthesis of jasmonic acid, a growth regulator that is implicated also as a signaling molecule in plant defense. Acts on a number of unsaturated fatty-acid hydroperoxides, forming the corresponding allene oxides (By similarity). {ECO:0000250}.	CYP74A2 RPP30
Q40983	cellular organisms, Eukaryota, Viridiplantae, Streptophyta, Streptophytina, Embryophyta, Tracheophyta, Euphyllophyta, Spermatophyta, Magnoliophyta, Mesangiospermae, eudicotyledons, Gunneridae, Pentapetalae, rosids, fabids, Fabales, Fabaceae, Papilionoideae, Fabeae, Pisum, Pisum sativum (Garden pea)	2759	FUNCTION: Cleaves presequences (transit peptides) from chloroplastic protein precursors (PubMed:7638164, PubMed:1385116, PubMed:9636172). Initially recognizes a precursor by binding to the C-terminus of its transit peptide and then removes the transit peptide in a single endoproteolytic step. In a next step, pursues the cleavage of transit peptide to a subfragment form (PubMed:10508853, PubMed:12…	SPP CPE
Q41014	cellular organisms, Eukaryota, Viridiplantae, Streptophyta, Streptophytina, Embryophyta, Tracheophyta, Euphyllophyta, Spermatophyta, Magnoliophyta, Mesangiospermae, eudicotyledons, Gunneridae, Pentapetalae, rosids, fabids, Fabales, Fabaceae, Papilionoideae, Fabeae, Pisum, Pisum sativum (Garden pea)	2759	FUNCTION: May play a key role in regulating the relative amounts of cyclic and non-cyclic electron flow to meet the demands of the plant for ATP and reducing power. Is involved in nitrate assimilation.
Q41495	cellular organisms, Eukaryota, Viridiplantae, Streptophyta, Streptophytina, Embryophyta, Tracheophyta, Euphyllophyta, Spermatophyta, Magnoliophyta, Mesangiospermae, eudicotyledons, Gunneridae, Pentapetalae, asterids, lamiids, Solanales, Solanaceae, Solanoideae, Solaneae, Solanum, Solanum tuberosum (Potato)	2759	FUNCTION: May protect the outer tissues of the pistil from pathogen attack.	STS14
Q42093	cellular organisms, Eukaryota, Viridiplantae, Streptophyta, Streptophytina, Embryophyta, Tracheophyta, Euphyllophyta, Spermatophyta, Magnoliophyta, Mesangiospermae, eudicotyledons, Gunneridae, Pentapetalae, rosids, malvids, Brassicales, Brassicaceae, Camelineae, Arabidopsis, Arabidopsis thaliana (Mouse-ear cress)	2759	FUNCTION: Pump for glutathione S-conjugates. Mediates the transport of S-conjugates such as GSH, S-(2,4-dinitrophenyl)-glutathione (DNP-GS), GSSG, cyanidin 3-glucoside-GS (C3G-GS) and metolachlor-GS (MOC-GS), glucuronides such as 17-beta-estradiol 17-(beta-D-glucuronide) (E(2)17betaG), and of the chlorophyll catabolite such as B.napus nonfluorescent chlorophyll catabolite (Bn-NCC-1). {ECO:0000269…	ABCC2 EST4 MRP2 At2g34660 T29F13.13
Q42191	cellular organisms, Eukaryota, Viridiplantae, Streptophyta, Streptophytina, Embryophyta, Tracheophyta, Euphyllophyta, Spermatophyta, Magnoliophyta, Mesangiospermae, eudicotyledons, Gunneridae, Pentapetalae, rosids, malvids, Brassicales, Brassicaceae, Camelineae, Arabidopsis, Arabidopsis thaliana (Mouse-ear cress)	2759	FUNCTION: Required for the insertion of integral membrane proteins into the mitochondrial inner membrane. Essential for activity and assembly of cytochrome c oxidase. {ECO:0000269|PubMed:9450344}.	OXA1 ATOXA1 At5g62050 MTG10.19
[truncated: 9,012 more rows]
