# Supplementary material for: Integrated multi-omic analysis of host-microbiota interactions in acute oak decline
Source: Microbiome. 2018 Jan 30;6:21. doi: 10.1186/s40168-018-0408-5 (PMC5789699; doi:10.1186/s40168-018-0408-5)
Supplement: Supplementary file 21 — Common core metatranscriptome of AOD symptomatic tissue. Identified genes common to all symptomatic samples, but unidentified in non-symptomatic samples. Based on transcripts assembled using Trinity and annotated using Trinotate. Swissprot was used a reference database. (XLSX 1420 kb) [file 40168_2018_408_MOESM21_ESM.xlsx]

## Sheet: Sheet1
Identified unique genes in the metatranscriptome of sample ROW1-2, using transcripts assembled using Trinity and annotating using the Trinotate pipeline. SWISSPROT was used as reference database.
SWISSPROT ID	Organism	Taxonomy ID	Function	Name
A0A0K0MCJ4	cellular organisms, Eukaryota, Opisthokonta, Fungi, Dikarya, Ascomycota, saccharomyceta, Pezizomycotina, leotiomyceta, sordariomyceta, Sordariomycetes, Sordariomycetidae, Sordariales, Chaetomiaceae, Chaetomium, Chaetomium globosum (Soil fungus), Chaetomium globosum (strain ATCC 6205 / CBS 148.51 / DSM 1962 / NBRC 6347 / NRRL 1970) (Soil fungus)	2759	FUNCTION: Polyketide synthase; part of the Caz gene cluster that mediates the biosynthesis of the azaphilones chaetoviridin A and chaetomugilin A (PubMed:26172141, PubMed:23072467). The substrate (S,E)-4-methyl-hex-2-enoyltriketide is transferred from the CazF acyl carrier protein domain to the CazM N-terminal acylcarrier protein (ACP) transacylase domain, and from there to the phosphopantetheiny…	cazM CHGG_07645
P0CC99	cellular organisms, Eukaryota, Viridiplantae, Streptophyta, Streptophytina, Embryophyta, Tracheophyta, Euphyllophyta, Spermatophyta, Magnoliophyta, Mesangiospermae, eudicotyledons, Gunneridae, Pentapetalae, asterids, lamiids, Solanales, Solanaceae, Nicotianoideae, Nicotianeae, Nicotiana, Nicotiana tabacum (Common tobacco)	2759	FUNCTION: NDH shuttles electrons from NAD(P)H:plastoquinone, via FMN and iron-sulfur (Fe-S) centers, to quinones in the photosynthetic chain and possibly in a chloroplast respiratory chain. The immediate electron acceptor for the enzyme in this species is believed to be plastoquinone. Couples the redox reaction to proton translocation, and thus conserves the redox energy in a proton gradient. {EC…	ndhB2 ndh2-B
A2QVV2	cellular organisms, Eukaryota, Opisthokonta, Fungi, Dikarya, Ascomycota, saccharomyceta, Pezizomycotina, leotiomyceta, Eurotiomycetes, Eurotiomycetidae, Eurotiales (green and blue molds), Aspergillaceae, Aspergillus, Aspergillus niger, Aspergillus niger (strain CBS 513.88 / FGSC A1513)	2759	FUNCTION: Component of the regulatory network controlling carbon source utilization through ubiquitination and deubiquitination involving creA, creB, creC, creD and acrB. Required to prevent the proteolysis of the CreB deubiquitinating enzyme in the absence of carbon catabolite repression. CreB deubiquitinating enzyme stabilized in a complex with the CreC leads to the expression of genes such as …	creC An11g02750
A2BLC6	cellular organisms, Archaea, TACK group, Crenarchaeota, Thermoprotei, Desulfurococcales, Pyrodictiaceae, Hyperthermus, Hyperthermus butylicus, Hyperthermus butylicus (strain DSM 5456 / JCM 9403 / PLM1-5)	2157		gap Hbut_0939
A2RVM0	cellular organisms, Eukaryota, Viridiplantae, Streptophyta, Streptophytina, Embryophyta, Tracheophyta, Euphyllophyta, Spermatophyta, Magnoliophyta, Mesangiospermae, eudicotyledons, Gunneridae, Pentapetalae, rosids, malvids, Brassicales, Brassicaceae, Camelineae, Arabidopsis, Arabidopsis thaliana (Mouse-ear cress)	2759	FUNCTION: Involved in protein precursor import into chloroplasts. Part of the redox regulon consisting of TIC32, TIC 55 and TIC62. {ECO:0000269|PubMed:15180984}.	TIC32 At4g23430 F16G20.130
Q6RVV4	cellular organisms, Eukaryota, Viridiplantae, Streptophyta, Streptophytina, Embryophyta, Tracheophyta, Euphyllophyta, Spermatophyta, Magnoliophyta, Mesangiospermae, eudicotyledons, Gunneridae, Pentapetalae, rosids, fabids, Fabales, Fabaceae, Papilionoideae, Fabeae, Pisum, Pisum sativum (Garden pea)	2759	FUNCTION: Involved in protein precursor import into chloroplasts. Part of the redox regulon consisting of TIC32, TIC 55 and TIC62. Has a NADPH-dependent dehydrogenase activity, but only after preincubation with lipids. {ECO:0000269|PubMed:17035502}.	TIC32 HP32 IEP32
A2RVS6	cellular organisms, Eukaryota, Viridiplantae, Streptophyta, Streptophytina, Embryophyta, Tracheophyta, Euphyllophyta, Spermatophyta, Magnoliophyta, Mesangiospermae, eudicotyledons, Gunneridae, Pentapetalae, rosids, malvids, Brassicales, Brassicaceae, Camelineae, Arabidopsis, Arabidopsis thaliana (Mouse-ear cress)	2759	FUNCTION: Probably involved in intron recognition and spliceosome assembly.	SR34A SRP34A At3g49430 T1G12.13 T9C5.30
Q5Z987	cellular organisms, Eukaryota, Viridiplantae, Streptophyta, Streptophytina, Embryophyta, Tracheophyta, Euphyllophyta, Spermatophyta, Magnoliophyta, Mesangiospermae, Liliopsida, Petrosaviidae, commelinids, Poales, Poaceae, BOP clade, Oryzoideae, Oryzeae, Oryzinae, Oryza, Oryza sativa (Rice), Oryza sativa subsp. japonica (Rice)	2759	FUNCTION: Probable serine/threonine kinase. Seems to play a central role in cell-cycle regulation by transmitting DNA damage signals to downstream effectors of cell-cycle progression. May recognize the substrate consensus sequence [ST]-Q and phosphorylate histone variant H2AX to form H2AXS139ph at sites of DNA damage, thereby regulating DNA damage response mechanism (By similarity). {ECO:0000250}.	Os06g0724700 LOC_Os06g50910 P0535F09.39 P0548E04.6
A2YNT8	cellular organisms, Eukaryota, Viridiplantae, Streptophyta, Streptophytina, Embryophyta, Tracheophyta, Euphyllophyta, Spermatophyta, Magnoliophyta, Mesangiospermae, Liliopsida, Petrosaviidae, commelinids, Poales, Poaceae, BOP clade, Oryzoideae, Oryzeae, Oryzinae, Oryza, Oryza sativa (Rice), Oryza sativa subsp. indica (Rice)	2759	FUNCTION: May play a role in signal transduction of hyperosmotic response. {ECO:0000250}.	SAPK2 OsI_025981
A2YQ93	cellular organisms, Eukaryota, Viridiplantae, Streptophyta, Streptophytina, Embryophyta, Tracheophyta, Euphyllophyta, Spermatophyta, Magnoliophyta, Mesangiospermae, Liliopsida, Petrosaviidae, commelinids, Poales, Poaceae, BOP clade, Oryzoideae, Oryzeae, Oryzinae, Oryza, Oryza sativa (Rice), Oryza sativa subsp. indica (Rice)	2759	FUNCTION: Controls photoperiodic flowering response. Seems to be one of the component of the circadian clock. Expression of several members of the ARR-like family is controlled by circadian rhythm. The particular coordinated sequential expression of PRR73, PRR37, PRR95, PRR59 and PPR1 result to circadian waves that may be at the basis of the endogenous circadian clock (By similarity). {ECO:000025…	PRR37 OsI_026486
A2YV85	cellular organisms, Eukaryota, Viridiplantae, Streptophyta, Streptophytina, Embryophyta, Tracheophyta, Euphyllophyta, Spermatophyta, Magnoliophyta, Mesangiospermae, Liliopsida, Petrosaviidae, commelinids, Poales, Poaceae, BOP clade, Oryzoideae, Oryzeae, Oryzinae, Oryza, Oryza sativa (Rice), Oryza sativa subsp. indica (Rice)	2759		OsI_028228
A2ZN77	cellular organisms, Eukaryota, Viridiplantae, Streptophyta, Streptophytina, Embryophyta, Tracheophyta, Euphyllophyta, Spermatophyta, Magnoliophyta, Mesangiospermae, Liliopsida, Petrosaviidae, commelinids, Poales, Poaceae, BOP clade, Oryzoideae, Oryzeae, Oryzinae, Oryza, Oryza sativa (Rice), Oryza sativa subsp. indica (Rice)	2759	FUNCTION: Responsible for the transport of sucrose into the cell, with the concomitant uptake of protons (symport system). May also transport other glucosides (By similarity). {ECO:0000250}.	SUT2 SUT2M OsI_038020
A3AF13	cellular organisms, Eukaryota, Viridiplantae, Streptophyta, Streptophytina, Embryophyta, Tracheophyta, Euphyllophyta, Spermatophyta, Magnoliophyta, Mesangiospermae, Liliopsida, Petrosaviidae, commelinids, Poales, Poaceae, BOP clade, Oryzoideae, Oryzeae, Oryzinae, Oryza, Oryza sativa (Rice), Oryza sativa subsp. japonica (Rice)	2759	FUNCTION: Recognizes and hydrolyzes the peptide bond at the C-terminal Gly of ubiquitin. Involved in the processing of poly-ubiquitin precursors as well as that of ubiquitinated proteins. Deubiquitinates H2BK143ub1 of histone H2B (By similarity). {ECO:0000250}.	UBP26 Os03g0192800 LOC_Os03g09260 OsJ_009385
A3AVH5	cellular organisms, Eukaryota, Viridiplantae, Streptophyta, Streptophytina, Embryophyta, Tracheophyta, Euphyllophyta, Spermatophyta, Magnoliophyta, Mesangiospermae, Liliopsida, Petrosaviidae, commelinids, Poales, Poaceae, BOP clade, Oryzoideae, Oryzeae, Oryzinae, Oryza, Oryza sativa (Rice), Oryza sativa subsp. japonica (Rice)	2759		Os04g0510400 LOC_Os04g43140 OsJ_014797 OSJNBb0065L13.12
A3DIH0	cellular organisms, Bacteria, Terrabacteria group, Firmicutes, Clostridia, Clostridiales, Ruminococcaceae, Ruminiclostridium, Clostridium thermocellum (Ruminiclostridium thermocellum), Clostridium thermocellum (strain ATCC 27405 / DSM 1237 / NBRC 103400 / NCIMB 10682 / NRRL B-4536 / VPI 7372) (Ruminiclostridium thermocellum)	2	FUNCTION: Involved in the degradation of arabinan and is a key enzyme in the complete degradation of the plant cell wall. Catalyzes the cleavage of terminal alpha-(1->5)-arabinofuranosyl bonds in small oligosaccharides as alpha-(1->5)-linked arabinobiose/arabinotriose, but does not display significant activity against linear non-substituted arabinan. It is also highly efficient in the cleavage of…	Cthe_2548
A3DK17	cellular organisms, Bacteria, Terrabacteria group, Firmicutes, Clostridia, Clostridiales, Ruminococcaceae, Ruminiclostridium, Clostridium thermocellum (Ruminiclostridium thermocellum), Clostridium thermocellum (strain ATCC 27405 / DSM 1237 / NBRC 103400 / NCIMB 10682 / NRRL B-4536 / VPI 7372) (Ruminiclostridium thermocellum)	2	FUNCTION: Involved in the synthesis of meso-diaminopimelate (m-DAP or DL-DAP), required for both lysine and peptidoglycan biosynthesis. Catalyzes the direct conversion of tetrahydrodipicolinate to LL-diaminopimelate, a reaction that requires three enzymes in E.coli. Can also use m-DAP instead of LL-DAP as the amino-group donor. {ECO:0000255|HAMAP-Rule:MF_01642, ECO:0000269|PubMed:18310350}.	dapL Cthe_3101
A3KPE8	cellular organisms, Eukaryota, Viridiplantae, Streptophyta, Streptophytina, Embryophyta, Tracheophyta, Euphyllophyta, Spermatophyta, Magnoliophyta, Mesangiospermae, eudicotyledons, Gunneridae, Pentapetalae, rosids, malvids, Brassicales, Brassicaceae, Camelineae, Arabidopsis, Arabidopsis thaliana (Mouse-ear cress)	2759	FUNCTION: 3'-5' exonuclease degrading single-stranded small RNAs. {ECO:0000269|PubMed:18787168}.	SDN1 At3g50100 F3A4.180
A4GSN8	cellular organisms, Eukaryota, Viridiplantae, Streptophyta, Streptophytina, Embryophyta, Tracheophyta, Euphyllophyta, Spermatophyta, Magnoliophyta, Mesangiospermae, eudicotyledons, Gunneridae, Pentapetalae, rosids, malvids, Brassicales, Brassicaceae, Camelineae, Arabidopsis, Arabidopsis thaliana (Mouse-ear cress)	2759	FUNCTION: Component of the nuclear pore complex. Acts as a docking site for activities required for desumoylation and mRNA export. Required for the proper expression or localization of a subset of miRNAs. Plays a role in meristematic cell division by interacting with spindle assembly checkpoint proteins. {ECO:0000269|PubMed:17513499, ECO:0000269|PubMed:17535820, ECO:0000269|PubMed:19704557, ECO:0…	NUA TPR At1g79280 YUP8H12R.11 YUP8H12R.12 YUP8H12R.8 YUP8H12R.9
A4UHT7	cellular organisms, Eukaryota, Viridiplantae, Streptophyta, Streptophytina, Embryophyta, Tracheophyta, Euphyllophyta, Spermatophyta, Magnoliophyta, Mesangiospermae, eudicotyledons, stem eudicotyledons, Ranunculales, Papaveraceae, Papaveroideae, Papaver, Papaver bracteatum (Great scarlet poppy)	2759	FUNCTION: Involved in biosynthesis of morphinan-type benzylisoquinoline alkaloids. Catalyzes the stereospecific conversion of salutaridine to salutaridinol. {ECO:0000269|PubMed:17337529, ECO:0000269|PubMed:19648114}.	SALR
A4VCH4	cellular organisms, Eukaryota, Opisthokonta, Metazoa, Eumetazoa, Bilateria, Deuterostomia, Chordata, Craniata, Vertebrata, Gnathostomata (jawed vertebrates), Teleostomi, Euteleostomi, Actinopterygii, Actinopteri, Neopterygii, Teleostei, Osteoglossocephalai, Clupeocephala, Otomorpha, Ostariophysi, Otophysa, Cypriniphysae, Cypriniformes, Cyprinoidea, Cyprinidae, Danio, Danio rerio (Zebrafish) (Brac…	2759	FUNCTION: May be involved in copper-dependent atp7a trafficking between the trans-Golgi network and vesicles in the cell periphery. {ECO:0000250|UniProtKB:Q7Z3J2}.	zgc:163107
A4W6U9	cellular organisms, Bacteria, Proteobacteria, Gammaproteobacteria, Enterobacteriales, Enterobacteriaceae, Enterobacter, Enterobacter sp. (strain 638)	2		Ent638_0743
Q7S130	cellular organisms, Eukaryota, Opisthokonta, Fungi, Dikarya, Ascomycota, saccharomyceta, Pezizomycotina, leotiomyceta, sordariomyceta, Sordariomycetes, Sordariomycetidae, Sordariales, Sordariaceae, Neurospora, Neurospora crassa, Neurospora crassa (strain ATCC 24698 / 74-OR23-1A / CBS 708.71 / DSM 1257 / FGSC 987)	2759	FUNCTION: Involved in cell fusion during mating by stabilizing the plasma membrane fusion event. {ECO:0000250}.	prm-1 NCU09337
A7LXU3	cellular organisms, Bacteria, FCB group, Bacteroidetes/Chlorobi group, Bacteroidetes, Bacteroidia, Bacteroidales, Bacteroidaceae, Bacteroides, Bacteroides ovatus, Bacteroides ovatus (strain ATCC 8483 / DSM 1896 / JCM 5824 / NCTC 11153)	2	FUNCTION: Catalyzes the hydrolysis of terminal, non-reducing beta-D-glucosyl residues with release of beta-D-glucose in xyloglucan degradation, leading to remove the backbone 'G' units. {ECO:0000269|PubMed:24463512}.	BACOVA_02659
A7NVJ4	cellular organisms, Eukaryota, Viridiplantae, Streptophyta, Streptophytina, Embryophyta, Tracheophyta, Euphyllophyta, Spermatophyta, Magnoliophyta, Mesangiospermae, eudicotyledons, Gunneridae, Pentapetalae, rosids, rosids incertae sedis, Vitales, Vitaceae, Vitis, Vitis vinifera (Grape)	2759	FUNCTION: NDH shuttles electrons from NAD(P)H:plastoquinone, via FMN and iron-sulfur (Fe-S) centers, to quinones in the photosynthetic chain and possibly in a chloroplast respiratory chain. The immediate electron acceptor for the enzyme in this species is believed to be plastoquinone. Couples the redox reaction to proton translocation, and thus conserves the redox energy in a proton gradient. {EC…	ndhM NDH-M VIT_18s0001g01660 GSVIVT00015457001 LOC100264425
A7PZL3	cellular organisms, Eukaryota, Viridiplantae, Streptophyta, Streptophytina, Embryophyta, Tracheophyta, Euphyllophyta, Spermatophyta, Magnoliophyta, Mesangiospermae, eudicotyledons, Gunneridae, Pentapetalae, rosids, rosids incertae sedis, Vitales, Vitaceae, Vitis, Vitis vinifera (Grape)	2759		GSVIVT00026920001 LOC100243180
A7XDQ9	cellular organisms, Eukaryota, Viridiplantae, Streptophyta, Streptophytina, Embryophyta, Tracheophyta, Euphyllophyta, Spermatophyta, Magnoliophyta, Mesangiospermae, eudicotyledons, Gunneridae, Pentapetalae, rosids, malvids, Brassicales, Brassicaceae, Camelineae, Arabidopsis, Arabidopsis thaliana (Mouse-ear cress)	2759	FUNCTION: Possesses hydroxyproline O-galactosyltransferase activity. Transfers galactose from UDP-galactose to hydroxyproline residues in the arabinogalactan proteins (AGPs). Is specific for AGPs containing non-contiguous peptidyl hydroxyproline residues. Utilizes UDP-galactose solely as sugar donor. The addition of galactose onto the peptidyl hydroxyproline residues in AGP core proteins represen…	GALT2 B3GALT20 At4g21060 T13K14.220
A7Z4X8	cellular organisms, Bacteria, Terrabacteria group, Firmicutes, Bacilli, Bacillales, Bacillaceae, Bacillus, Bacillus subtilis group, Bacillus methylotrophicus, Bacillus methylotrophicus (strain DSM 23117 / BGSC 10A6 / FZB42) (Bacillus amyloliquefaciens subsp. plantarum)	2	FUNCTION: Involved in some intermediate steps for the synthesis of the antibiotic polyketide bacillaene which is involved in secondary metabolism. It catalyzes the transfer of the malonyl-CoA group to the acyl-carrier-protein AcpK (Mal-AcpK) (By similarity). {ECO:0000250, ECO:0000269|PubMed:16707694}.	baeC RBAM_016910
A7Z4X9	cellular organisms, Bacteria, Terrabacteria group, Firmicutes, Bacilli, Bacillales, Bacillaceae, Bacillus, Bacillus subtilis group, Bacillus methylotrophicus, Bacillus methylotrophicus (strain DSM 23117 / BGSC 10A6 / FZB42) (Bacillus amyloliquefaciens subsp. plantarum)	2	FUNCTION: Probably involved in some intermediate steps for the synthesis of the antibiotic polyketide bacillaene which is involved in secondary metabolism. {ECO:0000269|PubMed:16707694}.	baeD RBAM_016920
A8A2B6	cellular organisms, Bacteria, Proteobacteria, Gammaproteobacteria, Enterobacteriales, Enterobacteriaceae, Escherichia, Escherichia coli, Escherichia coli O9:H4 (strain HS)	2		EcHS_A2392
Q8TGR5	cellular organisms, Eukaryota, Opisthokonta, Fungi, Dikarya, Ascomycota, saccharomyceta, Saccharomycotina (true yeasts), Saccharomycetes, Saccharomycetales (budding yeasts), Saccharomycetaceae, Saccharomyces, Saccharomyces cerevisiae (Baker's yeast), Saccharomyces cerevisiae (strain ATCC 204508 / S288c) (Baker's yeast)	2759		YEL030C-A
A8G8E8	cellular organisms, Bacteria, Proteobacteria, Gammaproteobacteria, Enterobacteriales, Enterobacteriaceae, Serratia, Serratia proteamaculans, Serratia proteamaculans (strain 568)	2	FUNCTION: DNA-dependent RNA polymerase catalyzes the transcription of DNA into RNA using the four ribonucleoside triphosphates as substrates. {ECO:0000255|HAMAP-Rule:MF_01322}.	rpoC Spro_0278
A8GL96	cellular organisms, Bacteria, Proteobacteria, Gammaproteobacteria, Enterobacteriales, Enterobacteriaceae, Serratia, Serratia proteamaculans, Serratia proteamaculans (strain 568)	2	FUNCTION: ATPase subunit of a proteasome-like degradation complex; this subunit has chaperone activity. The binding of ATP and its subsequent hydrolysis by HslU are essential for unfolding of protein substrates subsequently hydrolyzed by HslV. HslU recognizes the N-terminal part of its protein substrates and unfolds these before they are guided to HslV for hydrolysis. {ECO:0000255|HAMAP-Rule:MF_0…	hslU Spro_4793
A8MPR5	cellular organisms, Eukaryota, Viridiplantae, Streptophyta, Streptophytina, Embryophyta, Tracheophyta, Euphyllophyta, Spermatophyta, Magnoliophyta, Mesangiospermae, eudicotyledons, Gunneridae, Pentapetalae, rosids, malvids, Brassicales, Brassicaceae, Camelineae, Arabidopsis, Arabidopsis thaliana (Mouse-ear cress)	2759	FUNCTION: Required for plastid development during embryogenesis (PubMed:24964212). Might be involved in chaperone functions or play a structural role in the thylakoid FtsH complex (PubMed:12185496). {ECO:0000269|PubMed:24964212, ECO:0000303|PubMed:12185496}.	FTSHI2 EMB2083 At3g16290 MYA6.12 T2O4.19
A8MQR0	cellular organisms, Eukaryota, Viridiplantae, Streptophyta, Streptophytina, Embryophyta, Tracheophyta, Euphyllophyta, Spermatophyta, Magnoliophyta, Mesangiospermae, eudicotyledons, Gunneridae, Pentapetalae, rosids, malvids, Brassicales, Brassicaceae, Camelineae, Arabidopsis, Arabidopsis thaliana (Mouse-ear cress)	2759	FUNCTION: Together with WIT1, required for the nuclear envelope docking of RANGAP proteins in root tips. {ECO:0000269|PubMed:18591351}.	WIT2 At1g68910 T6L1.9
A8MR93	cellular organisms, Eukaryota, Viridiplantae, Streptophyta, Streptophytina, Embryophyta, Tracheophyta, Euphyllophyta, Spermatophyta, Magnoliophyta, Mesangiospermae, eudicotyledons, Gunneridae, Pentapetalae, rosids, malvids, Brassicales, Brassicaceae, Camelineae, Arabidopsis, Arabidopsis thaliana (Mouse-ear cress)	2759	FUNCTION: Required for N-linked oligosaccharide assembly. Adds the eighth mannose residue in an alpha-1,6 linkage onto the dolichol-PP-oligosaccharide precursor dolichol-PP-Man(7)GlcNAc(2). {ECO:0000269|PubMed:20023196}.	ALG12 EBS4 At1g02145 T6A9
Q9N4Y9	cellular organisms, Eukaryota, Opisthokonta, Metazoa, Eumetazoa, Bilateria, Protostomia, Ecdysozoa, Nematoda (roundworms), Chromadorea, Rhabditida, Rhabditoidea, Rhabditidae, Peloderinae, Caenorhabditis, Caenorhabditis elegans	2759		Y45G12B.2
A9KJ36	cellular organisms, Bacteria, Terrabacteria group, Firmicutes, Clostridia, Clostridiales, Lachnospiraceae, Lachnoclostridium, Lachnoclostridium phytofermentans, Clostridium phytofermentans (strain ATCC 700394 / DSM 18823 / ISDg) (Lachnoclostridium phytofermentans)	2	FUNCTION: Catalyzes the attachment of glycine to tRNA(Gly). {ECO:0000255|HAMAP-Rule:MF_00253}.	glyQS Cphy_0648
A9KK75	cellular organisms, Bacteria, Terrabacteria group, Firmicutes, Clostridia, Clostridiales, Lachnospiraceae, Lachnoclostridium, Lachnoclostridium phytofermentans, Clostridium phytofermentans (strain ATCC 700394 / DSM 18823 / ISDg) (Lachnoclostridium phytofermentans)	2	FUNCTION: Phosphotransfer between the C1 and C5 carbon atoms of pentose. {ECO:0000255|HAMAP-Rule:MF_00740}.	deoB Cphy_3719
A9KKU2	cellular organisms, Bacteria, Terrabacteria group, Firmicutes, Clostridia, Clostridiales, Lachnospiraceae, Lachnoclostridium, Lachnoclostridium phytofermentans, Clostridium phytofermentans (strain ATCC 700394 / DSM 18823 / ISDg) (Lachnoclostridium phytofermentans)	2	FUNCTION: Negative regulator of class I heat shock genes (grpE-dnaK-dnaJ and groELS operons). Prevents heat-shock induction of these operons. {ECO:0000255|HAMAP-Rule:MF_00081}.	hrcA Cphy_2313
A9KNW4	cellular organisms, Bacteria, Terrabacteria group, Firmicutes, Clostridia, Clostridiales, Lachnospiraceae, Lachnoclostridium, Lachnoclostridium phytofermentans, Clostridium phytofermentans (strain ATCC 700394 / DSM 18823 / ISDg) (Lachnoclostridium phytofermentans)	2	FUNCTION: One of the essential components for the initiation of protein synthesis. Protects formylmethionyl-tRNA from spontaneous hydrolysis and promotes its binding to the 30S ribosomal subunits. Also involved in the hydrolysis of GTP during the formation of the 70S ribosomal complex. {ECO:0000255|HAMAP-Rule:MF_00100}.	infB Cphy_2774
A9KRX7	cellular organisms, Bacteria, Terrabacteria group, Firmicutes, Clostridia, Clostridiales, Lachnospiraceae, Lachnoclostridium, Lachnoclostridium phytofermentans, Clostridium phytofermentans (strain ATCC 700394 / DSM 18823 / ISDg) (Lachnoclostridium phytofermentans)	2	FUNCTION: Catalyzes the attachment of glutamate to tRNA(Glu) in a two-step reaction: glutamate is first activated by ATP to form Glu-AMP and then transferred to the acceptor end of tRNA(Glu). {ECO:0000255|HAMAP-Rule:MF_00022}.	gltX Cphy_0221
P35649	cellular organisms, Bacteria, Proteobacteria, Betaproteobacteria, Neisseriales, Neisseriaceae, Eikenella, Eikenella corrodens	2
A9KRZ3	cellular organisms, Bacteria, Terrabacteria group, Firmicutes, Clostridia, Clostridiales, Lachnospiraceae, Lachnoclostridium, Lachnoclostridium phytofermentans, Clostridium phytofermentans (strain ATCC 700394 / DSM 18823 / ISDg) (Lachnoclostridium phytofermentans)	2	FUNCTION: Catalyzes the GTP-dependent ribosomal translocation step during translation elongation. During this step, the ribosome changes from the pre-translocational (PRE) to the post-translocational (POST) state as the newly formed A-site-bound peptidyl-tRNA and P-site-bound deacylated tRNA move to the P and E sites, respectively. Catalyzes the coordinated movement of the two tRNA molecules, the…	fusA Cphy_0237
A9LLI7	cellular organisms, Eukaryota, Viridiplantae, Streptophyta, Streptophytina, Embryophyta, Tracheophyta, Euphyllophyta, Spermatophyta, Magnoliophyta, Mesangiospermae, eudicotyledons, Gunneridae, Pentapetalae, rosids, malvids, Brassicales, Brassicaceae, Camelineae, Arabidopsis, Arabidopsis thaliana (Mouse-ear cress)	2759	FUNCTION: Acts as an important epigenetic regulator through multiple silencing mechanisms (PubMed:23555312, PubMed:25211139). Involved in association with RRP6L1 in the silencing of the solo LTR locus. Controls levels of non-coding RNAs (ncRNAs) from the solo LTR locus. Seems to function independently of the RNA-mediated gene silencing (RdDM) pathway (PubMed:23555312). Functions redundantly with …	RRP6L2 At5g35910 MIK22.22
A9LLI8	cellular organisms, Eukaryota, Viridiplantae, Streptophyta, Streptophytina, Embryophyta, Tracheophyta, Euphyllophyta, Spermatophyta, Magnoliophyta, Mesangiospermae, eudicotyledons, Gunneridae, Pentapetalae, rosids, malvids, Brassicales, Brassicaceae, Camelineae, Arabidopsis, Arabidopsis thaliana (Mouse-ear cress)	2759		RRP6L3 At2g32415
B0F9L4	cellular organisms, Eukaryota, Viridiplantae, Streptophyta, Streptophytina, Embryophyta, Tracheophyta, Euphyllophyta, Spermatophyta, Magnoliophyta, Mesangiospermae, eudicotyledons, Gunneridae, Pentapetalae, rosids, malvids, Brassicales, Brassicaceae, Camelineae, Arabidopsis, Arabidopsis thaliana (Mouse-ear cress)	2759	FUNCTION: Golgi matrix protein playing a role in tethering of vesicles to Golgi membranes and in maintaining the overall structure of the Golgi apparatus. Functions in the anterograde transport of storage protein precursors from the endoplasmic reticulum (ER) to the Golgi complex. {ECO:0000269|PubMed:20837504}.	GC6 MAG4 At3g27530 MMJ24.8 MMJ24_7
B0F9L7	cellular organisms, Eukaryota, Viridiplantae, Streptophyta, Streptophytina, Embryophyta, Tracheophyta, Euphyllophyta, Spermatophyta, Magnoliophyta, Mesangiospermae, eudicotyledons, Gunneridae, Pentapetalae, rosids, malvids, Brassicales, Brassicaceae, Camelineae, Arabidopsis, Arabidopsis thaliana (Mouse-ear cress)	2759	FUNCTION: Golgi matrix protein playing a role in tethering of vesicles to Golgi membranes and in maintaining the overall structure of the Golgi apparatus. {ECO:0000250}.	GC2 At1g18190 T10F20.19 T10O22.16
B0G107	cellular organisms, Eukaryota, Amoebozoa, Mycetozoa, Dictyosteliida (dictyostelid cellular slime molds), Dictyostelium, Dictyostelium discoideum (Slime mold)	2759	FUNCTION: May act as a host restriction nuclease that blocks early-stage virus replication. May function by reducing the cellular dNTP levels to levels too low for viral reverse transcription to occur (By similarity). {ECO:0000250}.	DDB_G0272484
B0TF88	cellular organisms, Bacteria, Terrabacteria group, Firmicutes, Clostridia, Clostridiales, Heliobacteriaceae, Heliobacterium, Heliobacterium modesticaldum, Heliobacterium modesticaldum (strain ATCC 51547 / Ice1)	2		hisS Helmi_17800 HM1_1847
B0TFY7	cellular organisms, Bacteria, Terrabacteria group, Firmicutes, Clostridia, Clostridiales, Heliobacteriaceae, Heliobacterium, Heliobacterium modesticaldum, Heliobacterium modesticaldum (strain ATCC 51547 / Ice1)	2	FUNCTION: Catalyzes the attachment of alanine to tRNA(Ala) in a two-step reaction: alanine is first activated by ATP to form Ala-AMP and then transferred to the acceptor end of tRNA(Ala). Also edits incorrectly charged Ser-tRNA(Ala) and Gly-tRNA(Ala) via its editing domain. {ECO:0000255|HAMAP-Rule:MF_00036}.	alaS Helmi_02400 HM1_0530
B0XPE1	cellular organisms, Eukaryota, Opisthokonta, Fungi, Dikarya, Ascomycota, saccharomyceta, Pezizomycotina, leotiomyceta, Eurotiomycetes, Eurotiomycetidae, Eurotiales (green and blue molds), Aspergillaceae, Aspergillus, Neosartorya fumigata (Aspergillus fumigatus), Neosartorya fumigata (strain CEA10 / CBS 144.89 / FGSC A1163) (Aspergillus fumigatus)	2759	FUNCTION: Beta-glucosidases are one of a number of cellulolytic enzymes involved in the degradation of cellulosic biomass. Catalyzes the last step releasing glucose from the inhibitory cellobiose (By similarity). {ECO:0000250}.	bglA bgl1 AFUB_006160
B0Y7S2	cellular organisms, Eukaryota, Opisthokonta, Fungi, Dikarya, Ascomycota, saccharomyceta, Pezizomycotina, leotiomyceta, Eurotiomycetes, Eurotiomycetidae, Eurotiales (green and blue molds), Aspergillaceae, Aspergillus, Neosartorya fumigata (Aspergillus fumigatus), Neosartorya fumigata (strain CEA10 / CBS 144.89 / FGSC A1163) (Aspergillus fumigatus)	2759	FUNCTION: Exoglycosidase that cleaves the single beta-linked mannose residue from the non-reducing end of beta-mannosidic oligosaccharides of various complexity and length. Involved in the degradation of polymeric mannan and galactomannan (By similarity). {ECO:0000250}.	mndA AFUB_074800
Q2QD80	cellular organisms, Eukaryota, Viridiplantae, Streptophyta, Streptophytina, Embryophyta, Tracheophyta, Euphyllophyta, Spermatophyta, Magnoliophyta, Mesangiospermae, eudicotyledons, Gunneridae, Pentapetalae, rosids, fabids, Cucurbitales, Cucurbitaceae, Benincaseae, Cucumis, Cucumis sativus (Cucumber)	2759	FUNCTION: Component of the acetyl coenzyme A carboxylase (ACC) complex. Biotin carboxylase (BC) catalyzes the carboxylation of biotin on its carrier protein (BCCP) and then the CO(2) group is transferred by the transcarboxylase to acetyl-CoA to form malonyl-CoA. {ECO:0000255|HAMAP-Rule:MF_01395}.	accD CsCp049
B2VG47	cellular organisms, Bacteria, Proteobacteria, Gammaproteobacteria, Enterobacteriales, Enterobacteriaceae, Erwinia, Erwinia tasmaniensis, Erwinia tasmaniensis (strain DSM 17950 / CIP 109463 / Et1/99)	2	FUNCTION: Is probably a protein kinase regulator of UbiI activity which is involved in aerobic coenzyme Q (ubiquinone) biosynthesis. {ECO:0000255|HAMAP-Rule:MF_00414}.	ubiB ETA_02370
B2X050	cellular organisms, Eukaryota, Viridiplantae, Streptophyta, Streptophytina, Embryophyta, Tracheophyta, Euphyllophyta, Spermatophyta, Magnoliophyta, Mesangiospermae, eudicotyledons, Gunneridae, Pentapetalae, asterids, lamiids, Solanales, Solanaceae, Solanoideae, Capsiceae, Capsicum (peppers), Capsicum annuum (Bell pepper)	2759	FUNCTION: Involved in basal resistance against pathogens. {ECO:0000269|PubMed:18599651}.	MNR1
B3DJT0	cellular organisms, Eukaryota, Opisthokonta, Metazoa, Eumetazoa, Bilateria, Deuterostomia, Chordata, Craniata, Vertebrata, Gnathostomata (jawed vertebrates), Teleostomi, Euteleostomi, Actinopterygii, Actinopteri, Neopterygii, Teleostei, Osteoglossocephalai, Clupeocephala, Otomorpha, Ostariophysi, Otophysa, Cypriniphysae, Cypriniformes, Cyprinoidea, Cyprinidae, Danio, Danio rerio (Zebrafish) (Brac…	2759	FUNCTION: U6 snRNP-binding protein that functions as a recycling factor of the splicing machinery. Promotes the initial reassembly of U4 and U6 snRNPs following their ejection from the spliceosome during its maturation (PubMed:17416673). May also function as a substrate targeting factor for deubiquitinases and mediate the deubiquitination of components of the spliceosome and histones (By similari…	sart3 egy si:ch211-191d15.4 wu:fc51h03
B3DNN5	cellular organisms, Eukaryota, Viridiplantae, Streptophyta, Streptophytina, Embryophyta, Tracheophyta, Euphyllophyta, Spermatophyta, Magnoliophyta, Mesangiospermae, eudicotyledons, Gunneridae, Pentapetalae, rosids, malvids, Brassicales, Brassicaceae, Camelineae, Arabidopsis, Arabidopsis thaliana (Mouse-ear cress)	2759	FUNCTION: Component of the anaphase promoting complex/cyclosome (APC/C), a cell cycle-regulated E3 ubiquitin-protein ligase complex that controls progression through mitosis and the G1 phase of the cell cycle. The APC/C complex controls several key steps in the cell cycle by mediating ubiquitination and subsequent degradation of target proteins such as cyclins. The APC/C complex is required for t…	APC6 CDC16 At1g78770 F9K20.19
B3GS44	cellular organisms, Eukaryota, Viridiplantae, Streptophyta, Streptophytina, Embryophyta, Tracheophyta, Euphyllophyta, Spermatophyta, Magnoliophyta, Mesangiospermae, eudicotyledons, Gunneridae, Pentapetalae, rosids, malvids, Brassicales, Brassicaceae, Camelineae, Arabidopsis, Arabidopsis thaliana (Mouse-ear cress)	2759	FUNCTION: Female gametophyte-specific component of the signaling pathway required for fertilization. {ECO:0000269|PubMed:19028964}.	LRE At4g26466 M3E9
B3H4F1	cellular organisms, Eukaryota, Viridiplantae, Streptophyta, Streptophytina, Embryophyta, Tracheophyta, Euphyllophyta, Spermatophyta, Magnoliophyta, Mesangiospermae, eudicotyledons, Gunneridae, Pentapetalae, rosids, malvids, Brassicales, Brassicaceae, Camelineae, Arabidopsis, Arabidopsis thaliana (Mouse-ear cress)	2759	FUNCTION: Acts redundantly with SPR1 in maintaining the cortical microtubules organization essential for anisotropic cell growth. {ECO:0000250}.	SP1L1 At1g26355 T1K7.26
B3H5K9	cellular organisms, Eukaryota, Viridiplantae, Streptophyta, Streptophytina, Embryophyta, Tracheophyta, Euphyllophyta, Spermatophyta, Magnoliophyta, Mesangiospermae, eudicotyledons, Gunneridae, Pentapetalae, rosids, malvids, Brassicales, Brassicaceae, Camelineae, Arabidopsis, Arabidopsis thaliana (Mouse-ear cress)	2759	FUNCTION: Regulates microtubules organization in a centrosome-independent manner. Required for the spindle to be positioned correctly and for the function of gamma-tubulin in organizing phragmoplast microtubules (PubMed:19383896). Component of active gamma-tubulin ring complexes (gamma-TuRCs) associated with cortical microtubules in interphase cells (PubMed:25438942). Mediates gamma-TuRC recruitm…	NEDD1 GCP-WD At5g05970 K18J17.16
B3H672	cellular organisms, Eukaryota, Viridiplantae, Streptophyta, Streptophytina, Embryophyta, Tracheophyta, Euphyllophyta, Spermatophyta, Magnoliophyta, Mesangiospermae, eudicotyledons, Gunneridae, Pentapetalae, rosids, malvids, Brassicales, Brassicaceae, Camelineae, Arabidopsis, Arabidopsis thaliana (Mouse-ear cress)	2759		At4g17616 dl4845w FCAALL
B3LF48	cellular organisms, Eukaryota, Viridiplantae, Streptophyta, Streptophytina, Embryophyta, Tracheophyta, Euphyllophyta, Spermatophyta, Magnoliophyta, Mesangiospermae, eudicotyledons, Gunneridae, Pentapetalae, rosids, malvids, Brassicales, Brassicaceae, Camelineae, Arabidopsis, Arabidopsis thaliana (Mouse-ear cress)	2759	FUNCTION: Involved in endocytosis negative regulation, probably by influencing actin organization. Acts in early endocytic membrane fusion and membrane trafficking of recycling endosomes. Exhibits an inhibitory effect on endocytosis when over-expressed. {ECO:0000269|PubMed:18547399, ECO:0000269|PubMed:19936242}.	EHD2 At4g05520 T1J24.10
B3LF83	cellular organisms, Eukaryota, Viridiplantae, Streptophyta, Streptophytina, Embryophyta, Tracheophyta, Euphyllophyta, Spermatophyta, Magnoliophyta, Mesangiospermae, eudicotyledons, Gunneridae, Pentapetalae, rosids, malvids, Brassicales, Brassicaceae, Camelineae, Arabidopsis, Arabidopsis thaliana (Mouse-ear cress)	2759		CYP74B2 HPL1 At4g15440 dl3766w
B3LFA4	cellular organisms, Eukaryota, Viridiplantae, Streptophyta, Streptophytina, Embryophyta, Tracheophyta, Euphyllophyta, Spermatophyta, Magnoliophyta, Mesangiospermae, eudicotyledons, Gunneridae, Pentapetalae, rosids, malvids, Brassicales, Brassicaceae, Camelineae, Arabidopsis, Arabidopsis thaliana (Mouse-ear cress)	2759		At5g38830 K15E6.4
B5BT18	cellular organisms, Eukaryota, Viridiplantae, Streptophyta, Streptophytina, Embryophyta, Tracheophyta, Euphyllophyta, Spermatophyta, Magnoliophyta, Mesangiospermae, eudicotyledons, Gunneridae, Pentapetalae, rosids, malvids, Brassicales, Brassicaceae, Camelineae, Arabidopsis, Arabidopsis thaliana (Mouse-ear cress)	2759	FUNCTION: Involved in meristem development. Acts as positive regulator of the CUC-STM pathway in shoot apical meristem (SAM) neo-formation. {ECO:0000269|PubMed:19054368}.	BTAF1 RGD3 At3g54280 F24B22.240
Q84JF4	cellular organisms, Eukaryota, Viridiplantae, Streptophyta, Streptophytina, Embryophyta, Tracheophyta, Euphyllophyta, Spermatophyta, Magnoliophyta, Mesangiospermae, eudicotyledons, Gunneridae, Pentapetalae, rosids, malvids, Brassicales, Brassicaceae, Camelineae, Arabidopsis, Arabidopsis thaliana (Mouse-ear cress)	2759	FUNCTION: N-acetylglutamate synthase involved in arginine biosynthesis. {ECO:0000250}.	NAGS1 At2g22910 T20K9.12
B5X4Z4	cellular organisms, Eukaryota, Viridiplantae, Streptophyta, Streptophytina, Embryophyta, Tracheophyta, Euphyllophyta, Spermatophyta, Magnoliophyta, Mesangiospermae, eudicotyledons, Gunneridae, Pentapetalae, rosids, malvids, Brassicales, Brassicaceae, Camelineae, Arabidopsis, Arabidopsis thaliana (Mouse-ear cress)	2759	FUNCTION: N-acetylglutamate synthase involved in arginine biosynthesis. {ECO:0000250}.	NAGS2 At4g37670 F19F18.160
B5X582	cellular organisms, Eukaryota, Viridiplantae, Streptophyta, Streptophytina, Embryophyta, Tracheophyta, Euphyllophyta, Spermatophyta, Magnoliophyta, Mesangiospermae, eudicotyledons, Gunneridae, Pentapetalae, rosids, malvids, Brassicales, Brassicaceae, Camelineae, Arabidopsis, Arabidopsis thaliana (Mouse-ear cress)	2759	FUNCTION: Has both DNA primase and DNA helicase activities and may be involved in organelle DNA replication. Capable of producing RNA primers of 9 to 18 bases from a single-stranded DNA template. {ECO:0000269|PubMed:23452619}.	At1g30680 T5I8.13
B6ETT4	cellular organisms, Eukaryota, Viridiplantae, Streptophyta, Streptophytina, Embryophyta, Tracheophyta, Euphyllophyta, Spermatophyta, Magnoliophyta, Mesangiospermae, eudicotyledons, Gunneridae, Pentapetalae, rosids, malvids, Brassicales, Brassicaceae, Camelineae, Arabidopsis, Arabidopsis thaliana (Mouse-ear cress)	2759	FUNCTION: May play an important role in regulating an unconventional protein trafficking from the cytosol to the extracelluar matrix. {ECO:0000269|PubMed:22140429}.	SYT2 SYTB At1g20080 T20H2.13
B6HIM5	cellular organisms, Eukaryota, Opisthokonta, Fungi, Dikarya, Ascomycota, saccharomyceta, Pezizomycotina, leotiomyceta, Eurotiomycetes, Eurotiomycetidae, Eurotiales (green and blue molds), Aspergillaceae, Penicillium, Penicillium chrysogenum complex, Penicillium rubens, Penicillium rubens (strain ATCC 28089 / DSM 1075 / NRRL 1951 / Wisconsin 54-1255) (Penicillium chrysogenum)	2759	FUNCTION: Catalyzes the reaction of cyanate with bicarbonate to produce ammonia and carbon dioxide. {ECO:0000255|HAMAP-Rule:MF_03139}.	cyn1 Pc21g18920
B6SFA4	cellular organisms, Eukaryota, Viridiplantae, Streptophyta, Streptophytina, Embryophyta, Tracheophyta, Euphyllophyta, Spermatophyta, Magnoliophyta, Mesangiospermae, eudicotyledons, Gunneridae, Pentapetalae, rosids, malvids, Brassicales, Brassicaceae, Camelineae, Arabidopsis, Arabidopsis thaliana (Mouse-ear cress)	2759	FUNCTION: Probable helicase that may regulate RNA molecules involved in nucleolar organization and pollen tube guidance. {ECO:0000269|PubMed:11003848, ECO:0000269|PubMed:18772186}.	MAA3 At4g15570 dl3825w
B7LAR4	cellular organisms, Bacteria, Proteobacteria, Gammaproteobacteria, Enterobacteriales, Enterobacteriaceae, Escherichia, Escherichia coli, Escherichia coli (strain 55989 / EAEC)	2		EC55989_2495
B7VJM5	cellular organisms, Bacteria, Proteobacteria, Gammaproteobacteria, Vibrionales, Vibrionaceae, Vibrio, Vibrio tasmaniensis, Vibrio tasmaniensis (strain LGP32) (Vibrio splendidus (strain Mel32))	2	FUNCTION: Specifically catalyzes the cleavage of the D-lactyl ether substituent of MurNAc 6-phosphate, producing GlcNAc 6-phosphate and D-lactate. Together with AnmK, is also required for the utilization of anhydro-N-acetylmuramic acid (anhMurNAc) either imported from the medium or derived from its own cell wall murein, and thus plays a role in cell wall recycling. {ECO:0000255|HAMAP-Rule:MF_0006…	murQ VS_0544
B7ZWR6	cellular organisms, Eukaryota, Viridiplantae, Streptophyta, Streptophytina, Embryophyta, Tracheophyta, Euphyllophyta, Spermatophyta, Magnoliophyta, Mesangiospermae, eudicotyledons, Gunneridae, Pentapetalae, rosids, malvids, Brassicales, Brassicaceae, Camelineae, Arabidopsis, Arabidopsis thaliana (Mouse-ear cress)	2759	FUNCTION: Plays a role in protein import into the endoplasmic reticulum (ER). May function as chaperone docking protein during post-translational protein translocation into the ER. Chaperone receptor mediating Hsp70-dependent protein targeting to chloroplasts. Interacts specifically with some chloroplast precursors, but not with mitochondrial precursors. Able to select precursors for delivery to …	OEP61 TPR7 At5g21990 T6G21.100
B8AD72	cellular organisms, Eukaryota, Viridiplantae, Streptophyta, Streptophytina, Embryophyta, Tracheophyta, Euphyllophyta, Spermatophyta, Magnoliophyta, Mesangiospermae, Liliopsida, Petrosaviidae, commelinids, Poales, Poaceae, BOP clade, Oryzoideae, Oryzeae, Oryzinae, Oryza, Oryza sativa (Rice), Oryza sativa subsp. indica (Rice)	2759	FUNCTION: Probable membrane-associated metalloprotease that may be involved in chloroplast development. {ECO:0000250}.	EGY2 OsI_00340
B8AEH3	cellular organisms, Eukaryota, Viridiplantae, Streptophyta, Streptophytina, Embryophyta, Tracheophyta, Euphyllophyta, Spermatophyta, Magnoliophyta, Mesangiospermae, Liliopsida, Petrosaviidae, commelinids, Poales, Poaceae, BOP clade, Oryzoideae, Oryzeae, Oryzinae, Oryza, Oryza sativa (Rice), Oryza sativa subsp. indica (Rice)	2759	FUNCTION: Probable component of the MCM2-7 complex (MCM complex) that may function as a DNA helicase and which is essential to undergo a single round of replication initiation and elongation per cell cycle in eukaryotic cells. {ECO:0000250}.	MCM5 OsI_09290
Q304A0	cellular organisms, Eukaryota, Viridiplantae, Streptophyta, Streptophytina, Embryophyta, Tracheophyta, Euphyllophyta, Spermatophyta, Magnoliophyta, Mesangiospermae, eudicotyledons, Gunneridae, Pentapetalae, rosids, malvids, Brassicales, Brassicaceae, Camelineae, Arabidopsis, Arabidopsis thaliana (Mouse-ear cress)	2759	FUNCTION: Low-affinity magnesium transporter that mediates the influx of magnesium. {ECO:0000269|PubMed:19093971}.	MRS2-7 MGT7 At5g09690 F17I14.120
F4HW04	cellular organisms, Eukaryota, Viridiplantae, Streptophyta, Streptophytina, Embryophyta, Tracheophyta, Euphyllophyta, Spermatophyta, Magnoliophyta, Mesangiospermae, eudicotyledons, Gunneridae, Pentapetalae, rosids, malvids, Brassicales, Brassicaceae, Camelineae, Arabidopsis, Arabidopsis thaliana (Mouse-ear cress)	2759	FUNCTION: DNA polymerase II participates in chromosomal DNA replication. Required for the timing and determination of cell fate during plant embryogenesis and root pole development, by promoting cell cycle and cell type patterning. Necessary for proper shoot (SAM) and root apical meristem (RAM) functions. Involved in maintaining epigenetic states, controlling hypersensitive response (HR), and med…	POL2A ABO4 EMB142 EMB2284 EMB529 ESD7 TIL1 At1g08260 T23G18.21
Q8H0U4	cellular organisms, Eukaryota, Viridiplantae, Streptophyta, Streptophytina, Embryophyta, Tracheophyta, Euphyllophyta, Spermatophyta, Magnoliophyta, Mesangiospermae, eudicotyledons, Gunneridae, Pentapetalae, rosids, malvids, Brassicales, Brassicaceae, Camelineae, Arabidopsis, Arabidopsis thaliana (Mouse-ear cress)	2759	FUNCTION: Functions in nuclear protein import as nuclear transport receptor. Serves as receptor for nuclear localization signals (NLS) in cargo substrates. Is thought to mediate docking of the importin/substrate complex to the nuclear pore complex (NPC) through binding to nucleoporin and the complex is subsequently translocated through the pore by an energy requiring, Ran-dependent mechanism. At …	TRN1 At2g16950 F12A24.13
B8FDS1	cellular organisms, Bacteria, Proteobacteria, delta/epsilon subdivisions, Deltaproteobacteria, Desulfobacterales, Desulfobacteraceae, Desulfatibacillum, Desulfatibacillum alkenivorans, Desulfatibacillum alkenivorans (strain AK-01)	2	FUNCTION: Bifunctional enzyme with both catalase and broad-spectrum peroxidase activity. {ECO:0000255|HAMAP-Rule:MF_01961}.	katG Dalk_5031
B8XCH5	cellular organisms, Eukaryota, Viridiplantae, Streptophyta, Streptophytina, Embryophyta, Tracheophyta, Euphyllophyta, Spermatophyta, Magnoliophyta, Mesangiospermae, eudicotyledons, Gunneridae, Pentapetalae, rosids, malvids, Brassicales, Brassicaceae, Camelineae, Arabidopsis, Arabidopsis thaliana (Mouse-ear cress)	2759	FUNCTION: May be involved in Ca 2(+)-dependent signaling and membrane trafficking. Plays a role in fruit dehiscence (Probable). Components of the machinery involved in organ development mediated by the receptor-like kinase STRUBBELIG (SUB) (PubMed:19180193, PubMed:20298225). {ECO:0000269|PubMed:19180193, ECO:0000303|PubMed:20298225}.	QKY At1g74720 F1M20.40 F25A4.30
B9DFG5	cellular organisms, Eukaryota, Viridiplantae, Streptophyta, Streptophytina, Embryophyta, Tracheophyta, Euphyllophyta, Spermatophyta, Magnoliophyta, Mesangiospermae, eudicotyledons, Gunneridae, Pentapetalae, rosids, malvids, Brassicales, Brassicaceae, Camelineae, Arabidopsis, Arabidopsis thaliana (Mouse-ear cress)	2759		PTI13 At3g59350 F25L23.210
B9DFX7	cellular organisms, Eukaryota, Viridiplantae, Streptophyta, Streptophytina, Embryophyta, Tracheophyta, Euphyllophyta, Spermatophyta, Magnoliophyta, Mesangiospermae, eudicotyledons, Gunneridae, Pentapetalae, rosids, malvids, Brassicales, Brassicaceae, Camelineae, Arabidopsis, Arabidopsis thaliana (Mouse-ear cress)	2759	FUNCTION: Mediates copper transfer across the chloroplast thylakoid membrane. Required for copper delivery into the thylakoids lumen, which is essential for the function of copper proteins. {ECO:0000269|PubMed:15772282}.	PAA2 HMA8 At5g21930 F13M11 T6G21
F4IV16	cellular organisms, Eukaryota, Viridiplantae, Streptophyta, Streptophytina, Embryophyta, Tracheophyta, Euphyllophyta, Spermatophyta, Magnoliophyta, Mesangiospermae, eudicotyledons, Gunneridae, Pentapetalae, rosids, malvids, Brassicales, Brassicaceae, Camelineae, Arabidopsis, Arabidopsis thaliana (Mouse-ear cress)	2759	FUNCTION: Catalyzes the phosphorylation of thiamine to thiamine pyrophosphate (TPP). TPP is an active cofactor for enzymes involved in glycolysis and energy production. Plant leaves require high levels of TPP for photosynthesis and carbohydrate metabolism. {ECO:0000269|PubMed:17611796}.	TPK2 At2g44750 F16B22.24
B9DGU7	cellular organisms, Eukaryota, Viridiplantae, Streptophyta, Streptophytina, Embryophyta, Tracheophyta, Euphyllophyta, Spermatophyta, Magnoliophyta, Mesangiospermae, eudicotyledons, Gunneridae, Pentapetalae, rosids, malvids, Brassicales, Brassicaceae, Camelineae, Arabidopsis, Arabidopsis thaliana (Mouse-ear cress)	2759	FUNCTION: Catalyzes the phosphorylation of thiamine to thiamine pyrophosphate (TPP). TPP is an active cofactor for enzymes involved in glycolysis and energy production. Plant leaves require high levels of TPP for photosynthesis and carbohydrate metabolism. {ECO:0000269|PubMed:17611796}.	TPK1 At1g02880 F22D16.12
B9DHT4	cellular organisms, Eukaryota, Viridiplantae, Streptophyta, Streptophytina, Embryophyta, Tracheophyta, Euphyllophyta, Spermatophyta, Magnoliophyta, Mesangiospermae, eudicotyledons, Gunneridae, Pentapetalae, rosids, malvids, Brassicales, Brassicaceae, Camelineae, Arabidopsis, Arabidopsis thaliana (Mouse-ear cress)	2759	FUNCTION: May act as a substrate-specific adapter of an E3 ubiquitin-protein ligase complex (CUL3-RBX1-BTB) which mediates the ubiquitination and subsequent proteasomal degradation of target proteins (By similarity). Acts as a positive regulator of ABA response via the modulation of the transcriptional activity of ABF2, a transcription factor which controls ABA-dependent gene expression via the G…	ARIA At5g19330 F7K24.80
Q9SRU2	cellular organisms, Eukaryota, Viridiplantae, Streptophyta, Streptophytina, Embryophyta, Tracheophyta, Euphyllophyta, Spermatophyta, Magnoliophyta, Mesangiospermae, eudicotyledons, Gunneridae, Pentapetalae, rosids, malvids, Brassicales, Brassicaceae, Camelineae, Arabidopsis, Arabidopsis thaliana (Mouse-ear cress)	2759	FUNCTION: Required for auxin efflux and polar auxin transport (PAT) influencing auxin-mediated developmental responses (e.g. cell elongation, apical dominance, lateral root production, inflorescence architecture, general growth and development). Controls the elongation of the pedicels and stem internodes through auxin action. Involved in the expression modulation of light-regulated genes. Repress…	BIG ASA1 CRM1 DOC1 GA6 LPR1 TIR3 UMB1 At3g02260 F14P3.9
B9HCR2	cellular organisms, Eukaryota, Viridiplantae, Streptophyta, Streptophytina, Embryophyta, Tracheophyta, Euphyllophyta, Spermatophyta, Magnoliophyta, Mesangiospermae, eudicotyledons, Gunneridae, Pentapetalae, rosids, fabids, Malpighiales, Salicaceae, Saliceae, Populus (poplars), Populus trichocarpa (Western balsam poplar) (Populus balsamifera subsp. trichocarpa)	2759	FUNCTION: Catalyzes the interconversion of methylthioribose-1-phosphate (MTR-1-P) into methylthioribulose-1-phosphate (MTRu-1-P). {ECO:0000255|HAMAP-Rule:MF_03119}.	POPTRDRAFT_832064
B9I666	cellular organisms, Eukaryota, Viridiplantae, Streptophyta, Streptophytina, Embryophyta, Tracheophyta, Euphyllophyta, Spermatophyta, Magnoliophyta, Mesangiospermae, eudicotyledons, Gunneridae, Pentapetalae, rosids, fabids, Malpighiales, Salicaceae, Saliceae, Populus (poplars), Populus trichocarpa (Western balsam poplar) (Populus balsamifera subsp. trichocarpa)	2759	FUNCTION: Catalyzes the radical-mediated insertion of two sulfur atoms into the C-6 and C-8 positions of the octanoyl moiety bound to the lipoyl domains of lipoate-dependent enzymes, thereby converting the octanoylated domains into lipoylated derivatives. {ECO:0000255|HAMAP-Rule:MF_03129}.	LIP1P-1 POPTRDRAFT_774018
P35648	cellular organisms, Bacteria, Proteobacteria, Betaproteobacteria, Neisseriales, Neisseriaceae, Eikenella, Eikenella corrodens	2	FUNCTION: Induces agglutination of neuraminidase-treated erythrocytes.	hag2
C0LGD7	cellular organisms, Eukaryota, Viridiplantae, Streptophyta, Streptophytina, Embryophyta, Tracheophyta, Euphyllophyta, Spermatophyta, Magnoliophyta, Mesangiospermae, eudicotyledons, Gunneridae, Pentapetalae, rosids, malvids, Brassicales, Brassicaceae, Camelineae, Arabidopsis, Arabidopsis thaliana (Mouse-ear cress)	2759		At1g06840 F4H5.8
C0LGE0	cellular organisms, Eukaryota, Viridiplantae, Streptophyta, Streptophytina, Embryophyta, Tracheophyta, Euphyllophyta, Spermatophyta, Magnoliophyta, Mesangiospermae, eudicotyledons, Gunneridae, Pentapetalae, rosids, malvids, Brassicales, Brassicaceae, Camelineae, Arabidopsis, Arabidopsis thaliana (Mouse-ear cress)	2759		At1g07650 F24B9.28 F24B9.29
C0LGF4	cellular organisms, Eukaryota, Viridiplantae, Streptophyta, Streptophytina, Embryophyta, Tracheophyta, Euphyllophyta, Spermatophyta, Magnoliophyta, Mesangiospermae, eudicotyledons, Gunneridae, Pentapetalae, rosids, malvids, Brassicales, Brassicaceae, Camelineae, Arabidopsis, Arabidopsis thaliana (Mouse-ear cress)	2759	FUNCTION: Involved in the signaling pathway that regulates cell wall function, including cellulose biosynthesis, likely via an 1-aminocyclopropane-1-carboxylic acid (ACC)-mediated signal (a precursor of ethylene). {ECO:0000269|PubMed:19017745}.	FEI1 At1g31420 T8E3.2
C0LGG8	cellular organisms, Eukaryota, Viridiplantae, Streptophyta, Streptophytina, Embryophyta, Tracheophyta, Euphyllophyta, Spermatophyta, Magnoliophyta, Mesangiospermae, eudicotyledons, Gunneridae, Pentapetalae, rosids, malvids, Brassicales, Brassicaceae, Camelineae, Arabidopsis, Arabidopsis thaliana (Mouse-ear cress)	2759		At1g53430 T3F20.25
C0LGG9	cellular organisms, Eukaryota, Viridiplantae, Streptophyta, Streptophytina, Embryophyta, Tracheophyta, Euphyllophyta, Spermatophyta, Magnoliophyta, Mesangiospermae, eudicotyledons, Gunneridae, Pentapetalae, rosids, malvids, Brassicales, Brassicaceae, Camelineae, Arabidopsis, Arabidopsis thaliana (Mouse-ear cress)	2759		At1g53440 T3F20.24
C0LGH2	cellular organisms, Eukaryota, Viridiplantae, Streptophyta, Streptophytina, Embryophyta, Tracheophyta, Euphyllophyta, Spermatophyta, Magnoliophyta, Mesangiospermae, eudicotyledons, Gunneridae, Pentapetalae, rosids, malvids, Brassicales, Brassicaceae, Camelineae, Arabidopsis, Arabidopsis thaliana (Mouse-ear cress)	2759		At1g56130 F14G9.25 T6H22.8
C0LGH3	cellular organisms, Eukaryota, Viridiplantae, Streptophyta, Streptophytina, Embryophyta, Tracheophyta, Euphyllophyta, Spermatophyta, Magnoliophyta, Mesangiospermae, eudicotyledons, Gunneridae, Pentapetalae, rosids, malvids, Brassicales, Brassicaceae, Camelineae, Arabidopsis, Arabidopsis thaliana (Mouse-ear cress)	2759		At1g56140 F14G9.24 T6H22.8.1
C0LGL9	cellular organisms, Eukaryota, Viridiplantae, Streptophyta, Streptophytina, Embryophyta, Tracheophyta, Euphyllophyta, Spermatophyta, Magnoliophyta, Mesangiospermae, eudicotyledons, Gunneridae, Pentapetalae, rosids, malvids, Brassicales, Brassicaceae, Camelineae, Arabidopsis, Arabidopsis thaliana (Mouse-ear cress)	2759	FUNCTION: Involved in the signaling pathway that regulates cell wall function, including cellulose biosynthesis, likely via an 1-aminocyclopropane-1-carboxylic acid (ACC)-mediated signal (a precursor of ethylene). {ECO:0000269|PubMed:19017745}.	FEI2 At2g35620 T20F21.18
C0LGN2	cellular organisms, Eukaryota, Viridiplantae, Streptophyta, Streptophytina, Embryophyta, Tracheophyta, Euphyllophyta, Spermatophyta, Magnoliophyta, Mesangiospermae, eudicotyledons, Gunneridae, Pentapetalae, rosids, malvids, Brassicales, Brassicaceae, Camelineae, Arabidopsis, Arabidopsis thaliana (Mouse-ear cress)	2759		LRR-RLK At3g14840 T21E2.2
C0LGP4	cellular organisms, Eukaryota, Viridiplantae, Streptophyta, Streptophytina, Embryophyta, Tracheophyta, Euphyllophyta, Spermatophyta, Magnoliophyta, Mesangiospermae, eudicotyledons, Gunneridae, Pentapetalae, rosids, malvids, Brassicales, Brassicaceae, Camelineae, Arabidopsis, Arabidopsis thaliana (Mouse-ear cress)	2759		At3g47570 F1P2.120
C0LGU7	cellular organisms, Eukaryota, Viridiplantae, Streptophyta, Streptophytina, Embryophyta, Tracheophyta, Euphyllophyta, Spermatophyta, Magnoliophyta, Mesangiospermae, eudicotyledons, Gunneridae, Pentapetalae, rosids, malvids, Brassicales, Brassicaceae, Camelineae, Arabidopsis, Arabidopsis thaliana (Mouse-ear cress)	2759		At5g45840 K15I22.4
C0LGQ9	cellular organisms, Eukaryota, Viridiplantae, Streptophyta, Streptophytina, Embryophyta, Tracheophyta, Euphyllophyta, Spermatophyta, Magnoliophyta, Mesangiospermae, eudicotyledons, Gunneridae, Pentapetalae, rosids, malvids, Brassicales, Brassicaceae, Camelineae, Arabidopsis, Arabidopsis thaliana (Mouse-ear cress)	2759		At4g20940 T13K14.100
C0LGS3	cellular organisms, Eukaryota, Viridiplantae, Streptophyta, Streptophytina, Embryophyta, Tracheophyta, Euphyllophyta, Spermatophyta, Magnoliophyta, Mesangiospermae, eudicotyledons, Gunneridae, Pentapetalae, rosids, malvids, Brassicales, Brassicaceae, Camelineae, Arabidopsis, Arabidopsis thaliana (Mouse-ear cress)	2759		At4g37250 AP22.22 C7A10.110
C0QRQ2	cellular organisms, Bacteria, Aquificae, Aquificae, Aquificales, Hydrogenothermaceae, Persephonella, Persephonella marina, Persephonella marina (strain DSM 14350 / EX-H1)	2	FUNCTION: Involved in the biosynthesis of methylglucose lipopolysaccharides (MGLPs). Catalyzes the condensation of NDP-glucose and 3-phospho-glycerate (3-PGA) to yield glucosyl-3-phosphoglycerate (GPG). GpgS is most active with UDP-glucose, followed by GDP-glucose, ADP-glucose, and to a lesser extent, TDP-glucose. 3-PGA is the only acceptor for these glucosyl donors. {ECO:0000269|PubMed:17189358}.	gpgS PERMA_1582
C0SP84	cellular organisms, Bacteria, Terrabacteria group, Firmicutes, Bacilli, Bacillales, Bacillaceae, Bacillus, Bacillus subtilis group, Bacillus subtilis, Bacillus subtilis subsp. subtilis, Bacillus subtilis (strain 168)	2		ytlA ytlB BSU30595 BSU30590/BSU30600
C0SUT9	cellular organisms, Eukaryota, Viridiplantae, Streptophyta, Streptophytina, Embryophyta, Tracheophyta, Euphyllophyta, Spermatophyta, Magnoliophyta, Mesangiospermae, eudicotyledons, Gunneridae, Pentapetalae, rosids, malvids, Brassicales, Brassicaceae, Camelineae, Arabidopsis, Arabidopsis thaliana (Mouse-ear cress)	2759	FUNCTION: May function as histone H3 lysine demethylase and be involved in regulation of gene expression. {ECO:0000250}.	JMJ16 PKDM7D At1g08620 F22O13.10
Q8H0W3	cellular organisms, Eukaryota, Viridiplantae, Streptophyta, Streptophytina, Embryophyta, Tracheophyta, Euphyllophyta, Spermatophyta, Magnoliophyta, Mesangiospermae, eudicotyledons, Gunneridae, Pentapetalae, rosids, malvids, Brassicales, Brassicaceae, Camelineae, Arabidopsis, Arabidopsis thaliana (Mouse-ear cress)	2759	FUNCTION: Probable transcription factor. {ECO:0000250}.	RVE6 At5g52660 F6N7.15
C1ER74	cellular organisms, Bacteria, Terrabacteria group, Firmicutes, Bacilli, Bacillales, Bacillaceae, Bacillus, Bacillus cereus group, Bacillus cereus, Bacillus cereus (strain 03BB102)	2	FUNCTION: Effects nucleoid occlusion by binding relatively nonspecifically to DNA and preventing the assembly of the division machinery in the vicinity of the nucleoid, especially under conditions that disturb the cell cycle. It helps to coordinate cell division and chromosome segregation by preventing the formation of the Z ring through the nucleoid, which would cause chromosome breakage. {ECO:0…	noc BCA_5636
C4Z1I4	cellular organisms, Bacteria, Terrabacteria group, Firmicutes, Clostridia, Clostridiales, Eubacteriaceae, Eubacterium, [Eubacterium] eligens, Eubacterium eligens (strain ATCC 27750 / VPI C15-48)	2	FUNCTION: Catalyzes the attachment of glycine to tRNA(Gly). {ECO:0000255|HAMAP-Rule:MF_00253}.	glyQS EUBELI_01350
C4Z523	cellular organisms, Bacteria, Terrabacteria group, Firmicutes, Clostridia, Clostridiales, Eubacteriaceae, Eubacterium, [Eubacterium] eligens, Eubacterium eligens (strain ATCC 27750 / VPI C15-48)	2	FUNCTION: Specifically methylates position 2 of adenine 2503 in 23S rRNA and position 2 of adenine 37 in tRNAs. {ECO:0000255|HAMAP-Rule:MF_01849}.	rlmN EUBELI_00719
C4Z5N7	cellular organisms, Bacteria, Terrabacteria group, Firmicutes, Clostridia, Clostridiales, Eubacteriaceae, Eubacterium, [Eubacterium] eligens, Eubacterium eligens (strain ATCC 27750 / VPI C15-48)	2	FUNCTION: One of the essential components for the initiation of protein synthesis. Protects formylmethionyl-tRNA from spontaneous hydrolysis and promotes its binding to the 30S ribosomal subunits. Also involved in the hydrolysis of GTP during the formation of the 70S ribosomal complex. {ECO:0000255|HAMAP-Rule:MF_00100}.	infB EUBELI_00894
C4ZHN1	cellular organisms, Bacteria, Terrabacteria group, Firmicutes, Clostridia, Clostridiales, Lachnospiraceae, unclassified Lachnospiraceae, [Eubacterium] rectale, Agathobacter rectalis (strain ATCC 33656 / DSM 3377 / JCM 17463 / KCTC 5835 / VPI 0990) (Eubacterium rectale)	2	FUNCTION: The UvrABC repair system catalyzes the recognition and processing of DNA lesions. A damage recognition complex composed of 2 UvrA and 2 UvrB subunits scans DNA for abnormalities. Upon binding of the UvrA(2)B(2) complex to a putative damaged site, the DNA wraps around one UvrB monomer. DNA wrap is dependent on ATP binding by UvrB and probably causes local melting of the DNA helix, facili…	uvrB EUBREC_2788
Q3ATL6	cellular organisms, Bacteria, FCB group, Bacteroidetes/Chlorobi group, Chlorobi, Chlorobia, Chlorobiales, Chlorobiaceae, Chlorobium/Pelodictyon group, Chlorobium, Chlorobium chlorochromatii, Chlorobium chlorochromatii (strain CaD3)	2	FUNCTION: Bifunctional enzyme with both catalase and broad-spectrum peroxidase activity. {ECO:0000255|HAMAP-Rule:MF_01961}.	katG Cag_0386
Q6D8S6	cellular organisms, Bacteria, Proteobacteria, Gammaproteobacteria, Enterobacteriales, Enterobacteriaceae, Pectobacterium, Pectobacterium atrosepticum (Erwinia carotovora subsp. atroseptica), Pectobacterium atrosepticum (strain SCRI 1043 / ATCC BAA-672) (Erwinia carotovora subsp. atroseptica)	2	FUNCTION: Essential cell division protein that stabilizes the FtsZ protofilaments by cross-linking them and that serves as a cytoplasmic membrane anchor for the Z ring. Also required for the recruitment to the septal ring of downstream cell division proteins. {ECO:0000255|HAMAP-Rule:MF_00509}.	zipA ECA0896
Q8X8X5	cellular organisms, Bacteria, Proteobacteria, Gammaproteobacteria, Enterobacteriales, Enterobacteriaceae, Escherichia, Escherichia coli, Escherichia coli O157:H7	2	FUNCTION: DNA polymerase III is a complex, multichain enzyme responsible for most of the replicative synthesis in bacteria. This DNA polymerase also exhibits 3' to 5' exonuclease activity. The alpha chain is the DNA polymerase.	dnaE Z0196 ECs0186
Q668A3	cellular organisms, Bacteria, Proteobacteria, Gammaproteobacteria, Enterobacteriales, Enterobacteriaceae, Yersinia, Yersinia pseudotuberculosis complex, Yersinia pseudotuberculosis, Yersinia pseudotuberculosis serotype I (strain IP32953)	2	FUNCTION: GTPase that plays an essential role in the late steps of ribosome biogenesis. {ECO:0000255|HAMAP-Rule:MF_00195}.	der engA YPTB2837
C6DDU0	cellular organisms, Bacteria, Proteobacteria, Gammaproteobacteria, Enterobacteriales, Enterobacteriaceae, Pectobacterium, Pectobacterium carotovorum (Erwinia carotovora), Pectobacterium carotovorum subsp. carotovorum (Erwinia carotovora subsp. carotovora), Pectobacterium carotovorum subsp. carotovorum (strain PC1)	2	FUNCTION: The UvrABC repair system catalyzes the recognition and processing of DNA lesions. A damage recognition complex composed of 2 UvrA and 2 UvrB subunits scans DNA for abnormalities. Upon binding of the UvrA(2)B(2) complex to a putative damaged site, the DNA wraps around one UvrB monomer. DNA wrap is dependent on ATP binding by UvrB and probably causes local melting of the DNA helix, facili…	uvrB PC1_1509
C6DEQ3	cellular organisms, Bacteria, Proteobacteria, Gammaproteobacteria, Enterobacteriales, Enterobacteriaceae, Pectobacterium, Pectobacterium carotovorum (Erwinia carotovora), Pectobacterium carotovorum subsp. carotovorum (Erwinia carotovora subsp. carotovora), Pectobacterium carotovorum subsp. carotovorum (strain PC1)	2	FUNCTION: Catalyzes the formation of 5-methyl-uridine at position 747 (m5U747) in 23S rRNA. {ECO:0000255|HAMAP-Rule:MF_01012}.	rlmC rumB PC1_1697
C6DFB1	cellular organisms, Bacteria, Proteobacteria, Gammaproteobacteria, Enterobacteriales, Enterobacteriaceae, Pectobacterium, Pectobacterium carotovorum (Erwinia carotovora), Pectobacterium carotovorum subsp. carotovorum (Erwinia carotovora subsp. carotovora), Pectobacterium carotovorum subsp. carotovorum (strain PC1)	2	FUNCTION: Plays a central role in chromosome condensation, segregation and cell cycle progression. Functions as a homodimer, which is essential for chromosome partition. Involved in negative DNA supercoiling in vivo, and by this means organize and compact chromosomes. May achieve or facilitate chromosome segregation by condensation DNA from both sides of a centrally located replisome during cell …	mukB PC1_1779
P0AC87	cellular organisms, Bacteria, Proteobacteria, Gammaproteobacteria, Enterobacteriales, Enterobacteriaceae, Shigella, Shigella flexneri	2	FUNCTION: Phosphorylase is an important allosteric enzyme in carbohydrate metabolism. Enzymes from different sources differ in their regulatory mechanisms and in their natural substrates. However, all known phosphorylases share catalytic and structural properties (By similarity). {ECO:0000250}.	glgP SF3451 S4312
C6DHG3	cellular organisms, Bacteria, Proteobacteria, Gammaproteobacteria, Enterobacteriales, Enterobacteriaceae, Pectobacterium, Pectobacterium carotovorum (Erwinia carotovora), Pectobacterium carotovorum subsp. carotovorum (Erwinia carotovora subsp. carotovora), Pectobacterium carotovorum subsp. carotovorum (strain PC1)	2		ilvC PC1_4021
C6DHY4	cellular organisms, Bacteria, Proteobacteria, Gammaproteobacteria, Enterobacteriales, Enterobacteriaceae, Pectobacterium, Pectobacterium carotovorum (Erwinia carotovora), Pectobacterium carotovorum subsp. carotovorum (Erwinia carotovora subsp. carotovora), Pectobacterium carotovorum subsp. carotovorum (strain PC1)	2	FUNCTION: Catalyzes the phosphorylation of the position 2 hydroxy group of 4-diphosphocytidyl-2C-methyl-D-erythritol. {ECO:0000255|HAMAP-Rule:MF_00061}.	ispE PC1_2117
C6DIC6	cellular organisms, Bacteria, Proteobacteria, Gammaproteobacteria, Enterobacteriales, Enterobacteriaceae, Pectobacterium, Pectobacterium carotovorum (Erwinia carotovora), Pectobacterium carotovorum subsp. carotovorum (Erwinia carotovora subsp. carotovora), Pectobacterium carotovorum subsp. carotovorum (strain PC1)	2	FUNCTION: Catalyzes the transfer of a ribosyl phosphate group from 5-phosphoribose 1-diphosphate to orotate, leading to the formation of orotidine monophosphate (OMP). {ECO:0000255|HAMAP-Rule:MF_01208}.	pyrE PC1_4105
C6DIG9	cellular organisms, Bacteria, Proteobacteria, Gammaproteobacteria, Enterobacteriales, Enterobacteriaceae, Pectobacterium, Pectobacterium carotovorum (Erwinia carotovora), Pectobacterium carotovorum subsp. carotovorum (Erwinia carotovora subsp. carotovora), Pectobacterium carotovorum subsp. carotovorum (strain PC1)	2		argG PC1_4149
C6DJ78	cellular organisms, Bacteria, Proteobacteria, Gammaproteobacteria, Enterobacteriales, Enterobacteriaceae, Pectobacterium, Pectobacterium carotovorum (Erwinia carotovora), Pectobacterium carotovorum subsp. carotovorum (Erwinia carotovora subsp. carotovora), Pectobacterium carotovorum subsp. carotovorum (strain PC1)	2	FUNCTION: Required for the thiolation of cytidine in position 32 of tRNA, to form 2-thiocytidine (s(2)C32). {ECO:0000255|HAMAP-Rule:MF_01850}.	ttcA PC1_2316
C6DKD0	cellular organisms, Bacteria, Proteobacteria, Gammaproteobacteria, Enterobacteriales, Enterobacteriaceae, Pectobacterium, Pectobacterium carotovorum (Erwinia carotovora), Pectobacterium carotovorum subsp. carotovorum (Erwinia carotovora subsp. carotovora), Pectobacterium carotovorum subsp. carotovorum (strain PC1)	2		plsB PC1_0512
C6DKK3	cellular organisms, Bacteria, Proteobacteria, Gammaproteobacteria, Enterobacteriales, Enterobacteriaceae, Pectobacterium, Pectobacterium carotovorum (Erwinia carotovora), Pectobacterium carotovorum subsp. carotovorum (Erwinia carotovora subsp. carotovora), Pectobacterium carotovorum subsp. carotovorum (strain PC1)	2	FUNCTION: One of the essential components for the initiation of protein synthesis. Protects formylmethionyl-tRNA from spontaneous hydrolysis and promotes its binding to the 30S ribosomal subunits. Also involved in the hydrolysis of GTP during the formation of the 70S ribosomal complex. {ECO:0000255|HAMAP-Rule:MF_00100}.	infB PC1_0585
C6DKU3	cellular organisms, Bacteria, Proteobacteria, Gammaproteobacteria, Enterobacteriales, Enterobacteriaceae, Pectobacterium, Pectobacterium carotovorum (Erwinia carotovora), Pectobacterium carotovorum subsp. carotovorum (Erwinia carotovora subsp. carotovora), Pectobacterium carotovorum subsp. carotovorum (strain PC1)	2		pyrC PC1_2513
C6L7U1	cellular organisms, Eukaryota, Viridiplantae, Streptophyta, Streptophytina, Embryophyta, Tracheophyta, Euphyllophyta, Spermatophyta, Magnoliophyta, Mesangiospermae, eudicotyledons, Gunneridae, Pentapetalae, rosids, fabids, Fabales, Fabaceae, Papilionoideae, Loteae, Lotus, Lotus japonicus (Lotus corniculatus var. japonicus)	2759	FUNCTION: Putative E3 ubiquitin-protein ligase involved in the rhizobial infection process. Plays an important role in the early steps of infection thread formation and in growth and differentiation of nodules. {ECO:0000269|PubMed:19508425}.	CERBERUS
O65251	cellular organisms, Eukaryota, Viridiplantae, Streptophyta, Streptophytina, Embryophyta, Tracheophyta, Euphyllophyta, Spermatophyta, Magnoliophyta, Mesangiospermae, eudicotyledons, Gunneridae, Pentapetalae, rosids, malvids, Brassicales, Brassicaceae, Camelineae, Arabidopsis, Arabidopsis thaliana (Mouse-ear cress)	2759	FUNCTION: Structure-specific nuclease with 5'-flap endonuclease and 5'-3' exonuclease activities involved in DNA replication and repair. During DNA replication, cleaves the 5'-overhanging flap structure that is generated by displacement synthesis when DNA polymerase encounters the 5'-end of a downstream Okazaki fragment. It enters the flap from the 5'-end and then tracks to cleave the flap base, …	FEN1 At5g26680 F21E10.3
D0EL35	cellular organisms, Eukaryota, Viridiplantae, Streptophyta, Streptophytina, Embryophyta, Tracheophyta, Euphyllophyta, Spermatophyta, Magnoliophyta, Mesangiospermae, eudicotyledons, Gunneridae, Pentapetalae, rosids, malvids, Brassicales, Brassicaceae, Camelineae, Arabidopsis, Arabidopsis thaliana (Mouse-ear cress)	2759	FUNCTION: Component of the CST complex, a complex that binds to single-stranded DNA and is required to protect telomeres from DNA degradation. The CST complex binds single-stranded DNA with high affinity in a sequence-independent manner, while isolated subunits bind DNA with low affinity by themselves (PubMed:19854131). Associates with enzymatically active telomerase (PubMed:25329641). {ECO:00002…	CTC1 At4g09680 F17A8.30
D2XNR1	cellular organisms, Eukaryota, Viridiplantae, Streptophyta, Streptophytina, Embryophyta, Tracheophyta, Euphyllophyta, Spermatophyta, Magnoliophyta, Mesangiospermae, eudicotyledons, Gunneridae, Pentapetalae, rosids, fabids, Fabales, Fabaceae, Papilionoideae, Trifolieae, Medicago (medics), Medicago truncatula (Barrel medic) (Medicago tribuloides)	2759	FUNCTION: May act as a scaffolding protein within caveolar membranes, functionally participating in formation of caveolae or caveolae-like vesicles (By similarity). Required for normal infection threads initiation and elongation and nodulation. Probably involved in polar growth of the infection thread. {ECO:0000250, ECO:0000269|PubMed:20018678}.	FLOT4
D3UAG2	cellular organisms, Eukaryota, Viridiplantae, Streptophyta, Streptophytina, Embryophyta, Tracheophyta, Euphyllophyta, Spermatophyta, Magnoliophyta, Mesangiospermae, eudicotyledons, Gunneridae, Pentapetalae, rosids, fabids, Rosales, Rosaceae, Maloideae, Maleae, Pyrus (pears), Pyrus communis (Pear) (Pyrus domestica)	2759	FUNCTION: Glycosyltransferase that possesses chalcone and flavonol 2'-O-glycosyltransferase activity. Converts phloretin to phlorizin (phloretin 2'-O-glucoside), a potent antioxidant. Possesses glycosyltransferase activity toward quercetin, isoliquiritigenin, butein and caffeic acid. {ECO:0000269|Ref.1}.	UGT71K2
D3UAG7	cellular organisms, Eukaryota, Viridiplantae, Streptophyta, Streptophytina, Embryophyta, Tracheophyta, Euphyllophyta, Spermatophyta, Magnoliophyta, Mesangiospermae, eudicotyledons, Gunneridae, Pentapetalae, rosids, fabids, Rosales, Rosaceae, Maloideae, Maleae, Pyrus (pears), Pyrus communis (Pear) (Pyrus domestica)	2759	FUNCTION: Glycosyltransferase that may possess chalcone and dihydrochalcone 2'-O-glucosyltransferase activity. {ECO:0000250|UniProtKB:D3UAG3}.	UGT88F3
D4AN50	cellular organisms, Eukaryota, Opisthokonta, Fungi, Dikarya, Ascomycota, saccharomyceta, Pezizomycotina, leotiomyceta, Eurotiomycetes, Eurotiomycetidae, Onygenales, Arthrodermataceae (dermatophytes), Arthroderma, Arthroderma benhamiae (Trichophyton mentagrophytes), Arthroderma benhamiae (strain ATCC MYA-4681 / CBS 112371) (Trichophyton mentagrophytes)	2759	FUNCTION: Beta-glucosidases are one of a number of cellulolytic enzymes involved in the degradation of cellulosic biomass (By similarity). Catalyzes the last step releasing glucose from the inhibitory cellobiose (By similarity). {ECO:0000250|UniProtKB:P87076}.	ARB_05654
D4AQA7	cellular organisms, Eukaryota, Opisthokonta, Fungi, Dikarya, Ascomycota, saccharomyceta, Pezizomycotina, leotiomyceta, Eurotiomycetes, Eurotiomycetidae, Onygenales, Arthrodermataceae (dermatophytes), Arthroderma, Arthroderma benhamiae (Trichophyton mentagrophytes), Arthroderma benhamiae (strain ATCC MYA-4681 / CBS 112371) (Trichophyton mentagrophytes)	2759	FUNCTION: Removes acidic, neutral and basic amino acids as well as proline from the C-terminal position. {ECO:0000250|UniProtKB:P52719}.	ARB_06414
D4B3C8	cellular organisms, Eukaryota, Opisthokonta, Fungi, Dikarya, Ascomycota, saccharomyceta, Pezizomycotina, leotiomyceta, Eurotiomycetes, Eurotiomycetidae, Onygenales, Arthrodermataceae (dermatophytes), Arthroderma, Arthroderma benhamiae (Trichophyton mentagrophytes), Arthroderma benhamiae (strain ATCC MYA-4681 / CBS 112371) (Trichophyton mentagrophytes)	2759		ARB_02965
D8WUA4	cellular organisms, Eukaryota, Viridiplantae, Streptophyta, Streptophytina, Embryophyta, Tracheophyta, Euphyllophyta, Spermatophyta, Magnoliophyta, Mesangiospermae, eudicotyledons, Gunneridae, Pentapetalae, rosids, malvids, Brassicales, Brassicaceae, Camelineae, Arabidopsis, Arabidopsis thaliana (Mouse-ear cress)	2759	FUNCTION: Involved in protein export. Probably interacts with other proteins to allow the postimport or conservative sorting pathway for inner membrane proteins in plastids. May have a central role in coupling the hydrolysis of ATP to the transfer of proteins across the membrane. {ECO:0000269|PubMed:21051552}.	SECA2 At1g21650 F8K7.6
E1WAU5	cellular organisms, Bacteria, Proteobacteria, Gammaproteobacteria, Enterobacteriales, Enterobacteriaceae, Salmonella, Salmonella choleraesuis, Salmonella enterica I, Salmonella typhimurium, Salmonella typhimurium (strain SL1344)	2	FUNCTION: Part of the translocation and assembly module (TAM) autotransporter assembly complex, which functions in translocation of autotransporters across the outer membrane. {ECO:0000250}.	tamB SL1344_4343
E3SXU4	cellular organisms, Eukaryota, Viridiplantae, Streptophyta, Streptophytina, Embryophyta, Tracheophyta, Euphyllophyta, Spermatophyta, Magnoliophyta, Mesangiospermae, eudicotyledons, Gunneridae, Pentapetalae, rosids, fabids, Fabales, Fabaceae, Papilionoideae, Fabeae, Pisum, Pisum sativum (Garden pea)	2759	FUNCTION: Transcription activator involved in the control of flavonoid pigmentation. {ECO:0000269|PubMed:20949001}.	BHLH
E5KCJ8	cellular organisms, Eukaryota, Viridiplantae, Streptophyta, Streptophytina, Embryophyta, Tracheophyta, Euphyllophyta, Spermatophyta, Magnoliophyta, Mesangiospermae, eudicotyledons, Gunneridae, Pentapetalae, asterids, lamiids, Solanales, Solanaceae, Nicotianoideae, Nicotianeae, Nicotiana, Nicotiana tabacum (Common tobacco)	2759	FUNCTION: Nuclear genome-encoded factor that participates to photosystem I (PSI) biogenesis. Cooperates with the plastid genome-encoded protein PSI assembly Ycf3 in the assembly of stable PSI units in the thylakoid membrane. {ECO:0000269|PubMed:20807881}.
E9PVA8	cellular organisms, Eukaryota, Opisthokonta, Metazoa, Eumetazoa, Bilateria, Deuterostomia, Chordata, Craniata, Vertebrata, Gnathostomata (jawed vertebrates), Teleostomi, Euteleostomi, Sarcopterygii, Dipnotetrapodomorpha, Tetrapoda, Amniota, Mammalia, Theria, Eutheria, Boreoeutheria, Euarchontoglires, Glires (Rodents and rabbits), Rodentia, Sciurognathi, Muroidea, Muridae, Murinae, Mus, Mus, Mus m…	2759	FUNCTION: Acts as a positive activator of the GCN2 protein kinase activity in response to amino acid starvation (PubMed:15937339). Forms a complex with EIF2AK4/GCN2 on translating ribosomes; during this process, GCN1 seems to act as a chaperone to facilitate delivery of uncharged tRNAs that enter the A site of ribosomes to the tRNA-binding domain of EIF2AK4/GCN2, and hence stimulating EIF2AK4/GCN…	Gcn1 Gcn1l1
F1QBY1	cellular organisms, Eukaryota, Opisthokonta, Metazoa, Eumetazoa, Bilateria, Deuterostomia, Chordata, Craniata, Vertebrata, Gnathostomata (jawed vertebrates), Teleostomi, Euteleostomi, Actinopterygii, Actinopteri, Neopterygii, Teleostei, Osteoglossocephalai, Clupeocephala, Otomorpha, Ostariophysi, Otophysa, Cypriniphysae, Cypriniformes, Cyprinoidea, Cyprinidae, Danio, Danio rerio (Zebrafish) (Brac…	2759	FUNCTION: Probably plays a structural role in chromatin. Involved in sister chromatid cohesion, possibly by facilitating the cohesin complex loading, and in transcription regulation. {ECO:0000269|PubMed:22039349}.	nipblb
F4HPN2	cellular organisms, Eukaryota, Viridiplantae, Streptophyta, Streptophytina, Embryophyta, Tracheophyta, Euphyllophyta, Spermatophyta, Magnoliophyta, Mesangiospermae, eudicotyledons, Gunneridae, Pentapetalae, rosids, malvids, Brassicales, Brassicaceae, Camelineae, Arabidopsis, Arabidopsis thaliana (Mouse-ear cress)	2759		IRE4 At1g45160 F27F5.23
F4HRT5	cellular organisms, Eukaryota, Viridiplantae, Streptophyta, Streptophytina, Embryophyta, Tracheophyta, Euphyllophyta, Spermatophyta, Magnoliophyta, Mesangiospermae, eudicotyledons, Gunneridae, Pentapetalae, rosids, malvids, Brassicales, Brassicaceae, Camelineae, Arabidopsis, Arabidopsis thaliana (Mouse-ear cress)	2759	FUNCTION: Component of SUN-protein-containing multivariate complexes also called LINC complexes which link the nucleoskeleton and cytoskeleton by providing versatile outer nuclear membrane attachment sites for cytoskeletal filaments (By similarity). Required for nucleus structure organization (e.g. size and shape) (PubMed:17873096, PubMed:24308514, PubMed:23396599, PubMed:24824484). {ECO:0000250|…	CRWN1 KAKU2 LINC1 At1g67230 F1N21.5
F4HVW5	cellular organisms, Eukaryota, Viridiplantae, Streptophyta, Streptophytina, Embryophyta, Tracheophyta, Euphyllophyta, Spermatophyta, Magnoliophyta, Mesangiospermae, eudicotyledons, Gunneridae, Pentapetalae, rosids, malvids, Brassicales, Brassicaceae, Camelineae, Arabidopsis, Arabidopsis thaliana (Mouse-ear cress)	2759	FUNCTION: Involved in ethylene- and salicylic acid-dependent cell death control associated with cells in the vicinity of vascular bundles. {ECO:0000269|PubMed:15269331, ECO:0000269|PubMed:17720753}.	VAD1 At1g02120 T7I23.28
F4HW51	cellular organisms, Eukaryota, Viridiplantae, Streptophyta, Streptophytina, Embryophyta, Tracheophyta, Euphyllophyta, Spermatophyta, Magnoliophyta, Mesangiospermae, eudicotyledons, Gunneridae, Pentapetalae, rosids, malvids, Brassicales, Brassicaceae, Camelineae, Arabidopsis, Arabidopsis thaliana (Mouse-ear cress)	2759	FUNCTION: Involved in transcriptional regulation and chromatin remodeling. Facilitates DNA replication in multiple cellular environments and is required for efficient replication of a subset of genomic loci. Binds to DNA tandem repeat sequences in both telomeres and euchromatin and in vitro binds DNA quadruplex structures. May help stabilizing G-rich regions into regular chromatin structures by r…	ATRX CHR20 At1g08600 F22O13.8
F4HX15	cellular organisms, Eukaryota, Viridiplantae, Streptophyta, Streptophytina, Embryophyta, Tracheophyta, Euphyllophyta, Spermatophyta, Magnoliophyta, Mesangiospermae, eudicotyledons, Gunneridae, Pentapetalae, rosids, malvids, Brassicales, Brassicaceae, Camelineae, Arabidopsis, Arabidopsis thaliana (Mouse-ear cress)	2759	FUNCTION: Possesses non-specific lipolytic acyl hydrolase (LAH) activity. Catalyzes the hydrolysis of the galactolipids monogalactosyldiacylglycerol (MGDG) and digalactosyldiacylglycerol (DGDG), and less efficiently the phoshpolipids phosphatidylcholine (PC), phosphatidylethanolamine (PE), phosphatidylglycerol (PG), phosphatidylserine (PS) and phosphatidylinositol (PI). Hydrolyzes phospholipids a…	PLA1 At1g61850 F8K4.6
F4K5J1	cellular organisms, Eukaryota, Viridiplantae, Streptophyta, Streptophytina, Embryophyta, Tracheophyta, Euphyllophyta, Spermatophyta, Magnoliophyta, Mesangiospermae, eudicotyledons, Gunneridae, Pentapetalae, rosids, malvids, Brassicales, Brassicaceae, Camelineae, Arabidopsis, Arabidopsis thaliana (Mouse-ear cress)	2759	FUNCTION: Myosin heavy chain that is required for the cell cycle-regulated transport of various organelles and proteins for their segregation. Functions by binding with its tail domain to receptor proteins on organelles and exerting force with its N-terminal motor domain against actin filaments, thereby transporting its cargo along polarized actin cables. Involved in the tip growth of root hair c…	XI-K XIK At5g20490 F7C8.80
F4HXQ7	cellular organisms, Eukaryota, Viridiplantae, Streptophyta, Streptophytina, Embryophyta, Tracheophyta, Euphyllophyta, Spermatophyta, Magnoliophyta, Mesangiospermae, eudicotyledons, Gunneridae, Pentapetalae, rosids, malvids, Brassicales, Brassicaceae, Camelineae, Arabidopsis, Arabidopsis thaliana (Mouse-ear cress)	2759	FUNCTION: Membrane-anchored myosin receptors that define a distinct, plant-specific transport vesicle compartment. {ECO:0000269|PubMed:23995081}.	MYOB1 At1g08800 F22O13.29
F4HXV6	cellular organisms, Eukaryota, Viridiplantae, Streptophyta, Streptophytina, Embryophyta, Tracheophyta, Euphyllophyta, Spermatophyta, Magnoliophyta, Mesangiospermae, eudicotyledons, Gunneridae, Pentapetalae, rosids, malvids, Brassicales, Brassicaceae, Camelineae, Arabidopsis, Arabidopsis thaliana (Mouse-ear cress)	2759	FUNCTION: Major component of the nuclear pore complex (NPC). {ECO:0000305|PubMed:12034489}.	NUP155 At1g14850 F10B6.25
F4HY56	cellular organisms, Eukaryota, Viridiplantae, Streptophyta, Streptophytina, Embryophyta, Tracheophyta, Euphyllophyta, Spermatophyta, Magnoliophyta, Mesangiospermae, eudicotyledons, Gunneridae, Pentapetalae, rosids, malvids, Brassicales, Brassicaceae, Camelineae, Arabidopsis, Arabidopsis thaliana (Mouse-ear cress)	2759	FUNCTION: Transcriptional regulator required for the maintenance of the plant vegetative phase. In association with CHR11 or CHR17 may prevent the early activation of the vegetative-to-reproductive transition by regulating key genes that contribute to flower timing, such as FT, SEP1, SEP3, AGL8/FUL, SOC1 and FLC. {ECO:0000269|PubMed:22694359}.	RLT1 HB-1 At1g28420
F4HYJ7	cellular organisms, Eukaryota, Viridiplantae, Streptophyta, Streptophytina, Embryophyta, Tracheophyta, Euphyllophyta, Spermatophyta, Magnoliophyta, Mesangiospermae, eudicotyledons, Gunneridae, Pentapetalae, rosids, malvids, Brassicales, Brassicaceae, Camelineae, Arabidopsis, Arabidopsis thaliana (Mouse-ear cress)	2759		At1g48650 F11I4_16
F4HZB2	cellular organisms, Eukaryota, Viridiplantae, Streptophyta, Streptophytina, Embryophyta, Tracheophyta, Euphyllophyta, Spermatophyta, Magnoliophyta, Mesangiospermae, eudicotyledons, Gunneridae, Pentapetalae, rosids, malvids, Brassicales, Brassicaceae, Camelineae, Arabidopsis, Arabidopsis thaliana (Mouse-ear cress)	2759	FUNCTION: Involved in cell morphogenesis (PubMed:19392685). May have a function in membrane fusion or membrane composition (PubMed:19392685). Required for salt stress tolerance (PubMed:26133670). Regulates the salt stress-dependent post-transcriptional stabilization, cytoplasmic agglomeration, and localization to P-bodies of a subset of salt stress-regulated mRNAs (PubMed:26133670). {ECO:0000269|…	SPI BCHA1 At1g03060 F10O3.12
F4I096	cellular organisms, Eukaryota, Viridiplantae, Streptophyta, Streptophytina, Embryophyta, Tracheophyta, Euphyllophyta, Spermatophyta, Magnoliophyta, Mesangiospermae, eudicotyledons, Gunneridae, Pentapetalae, rosids, malvids, Brassicales, Brassicaceae, Camelineae, Arabidopsis, Arabidopsis thaliana (Mouse-ear cress)	2759	FUNCTION: Component of the Mediator complex, a coactivator involved in the regulated transcription of nearly all RNA polymerase II-dependent genes. Mediator functions as a bridge to convey information from gene-specific regulatory proteins to the basal RNA polymerase II transcription machinery. The Mediator complex, having a compact conformation in its free form, is recruited to promoters by dire…	MED13 GCT MAB2 MED13_1 At1g55325 F7A10.14
F4I0K2	cellular organisms, Eukaryota, Viridiplantae, Streptophyta, Streptophytina, Embryophyta, Tracheophyta, Euphyllophyta, Spermatophyta, Magnoliophyta, Mesangiospermae, eudicotyledons, Gunneridae, Pentapetalae, rosids, malvids, Brassicales, Brassicaceae, Camelineae, Arabidopsis, Arabidopsis thaliana (Mouse-ear cress)	2759	FUNCTION: Required for proper chloroplast development, most likely through regulating plastid-encoded polymerase (PEP) dependent chloroplast transcription. Acts as a component of the transcriptionally active plastid chromosome that is required for plastid gene expression. {ECO:0000269|PubMed:16326926, ECO:0000269|PubMed:20511297, ECO:0000269|PubMed:22770232}.	FLN2 PFKB1 At1g69200 F23O10.21 F4N2.16
F4I114	cellular organisms, Eukaryota, Viridiplantae, Streptophyta, Streptophytina, Embryophyta, Tracheophyta, Euphyllophyta, Spermatophyta, Magnoliophyta, Mesangiospermae, eudicotyledons, Gunneridae, Pentapetalae, rosids, malvids, Brassicales, Brassicaceae, Camelineae, Arabidopsis, Arabidopsis thaliana (Mouse-ear cress)	2759		At1g09600 F14J9.26
F4I116	cellular organisms, Eukaryota, Viridiplantae, Streptophyta, Streptophytina, Embryophyta, Tracheophyta, Euphyllophyta, Spermatophyta, Magnoliophyta, Mesangiospermae, eudicotyledons, Gunneridae, Pentapetalae, rosids, malvids, Brassicales, Brassicaceae, Camelineae, Arabidopsis, Arabidopsis thaliana (Mouse-ear cress)	2759	FUNCTION: Catalyzes the specific attachment of an amino acid to its cognate tRNA in a two step reaction: the amino acid (AA) is first activated by ATP to form AA-AMP and then transferred to the acceptor end of the tRNA. {ECO:0000250|UniProtKB:Q9P2J5}.	At1g09620
F4I171	cellular organisms, Eukaryota, Viridiplantae, Streptophyta, Streptophytina, Embryophyta, Tracheophyta, Euphyllophyta, Spermatophyta, Magnoliophyta, Mesangiospermae, eudicotyledons, Gunneridae, Pentapetalae, rosids, malvids, Brassicales, Brassicaceae, Camelineae, Arabidopsis, Arabidopsis thaliana (Mouse-ear cress)	2759	FUNCTION: Component of the Mediator complex, a coactivator involved in the regulated transcription of nearly all RNA polymerase II-dependent genes. Mediator functions as a bridge to convey information from gene-specific regulatory proteins to the basal RNA polymerase II transcription machinery. The Mediator complex, having a compact conformation in its free form, is recruited to promoters by dire…	MED15A MED15_2 At1g15780 F7H2.12
F4I1T7	cellular organisms, Eukaryota, Viridiplantae, Streptophyta, Streptophytina, Embryophyta, Tracheophyta, Euphyllophyta, Spermatophyta, Magnoliophyta, Mesangiospermae, eudicotyledons, Gunneridae, Pentapetalae, rosids, malvids, Brassicales, Brassicaceae, Camelineae, Arabidopsis, Arabidopsis thaliana (Mouse-ear cress)	2759	FUNCTION: Required for normal embryogenesis and seed viability. Involved in the first asymmetrical cell division of the zygote. Regulates the number and planes of cell divisions required for generating the normal embryo proper and suspensor, apical-basal axis, cotyledons and meristem. {ECO:0000269|PubMed:15266054, ECO:0000269|PubMed:22898497}.	NUP214 EMB1011 LNO1 At1g55540 T5A14.5
F4I214	cellular organisms, Eukaryota, Viridiplantae, Streptophyta, Streptophytina, Embryophyta, Tracheophyta, Euphyllophyta, Spermatophyta, Magnoliophyta, Mesangiospermae, eudicotyledons, Gunneridae, Pentapetalae, rosids, malvids, Brassicales, Brassicaceae, Camelineae, Arabidopsis, Arabidopsis thaliana (Mouse-ear cress)	2759	FUNCTION: May be involved in the regulation of cell differentiation. {ECO:0000250}.	TET10 At1g63260 F9N12.12
F4I248	cellular organisms, Eukaryota, Viridiplantae, Streptophyta, Streptophytina, Embryophyta, Tracheophyta, Euphyllophyta, Spermatophyta, Magnoliophyta, Mesangiospermae, eudicotyledons, Gunneridae, Pentapetalae, rosids, malvids, Brassicales, Brassicaceae, Camelineae, Arabidopsis, Arabidopsis thaliana (Mouse-ear cress)	2759	FUNCTION: Acts as an osmosensitive calcium-permeable cation channel. {ECO:0000250}.	At1g69450 F10D13_27
F4I2H7	cellular organisms, Eukaryota, Viridiplantae, Streptophyta, Streptophytina, Embryophyta, Tracheophyta, Euphyllophyta, Spermatophyta, Magnoliophyta, Mesangiospermae, eudicotyledons, Gunneridae, Pentapetalae, rosids, malvids, Brassicales, Brassicaceae, Camelineae, Arabidopsis, Arabidopsis thaliana (Mouse-ear cress)	2759	FUNCTION: Regulates prospindle assembly during late prophase and at the onset of mitosis, before nuclear envelope breakdown (NEB). Is exported from the nucleus shortly before NEB and organized into two polar crescents. After NEB, is progressively associated with the forming spindle. Probably mediates AUR1 activation and localization to spindle microtubules. Has a microtubule binding capability an…	TPX2 At1g03780 F11M21.29
F4I3V3	cellular organisms, Eukaryota, Viridiplantae, Streptophyta, Streptophytina, Embryophyta, Tracheophyta, Euphyllophyta, Spermatophyta, Magnoliophyta, Mesangiospermae, eudicotyledons, Gunneridae, Pentapetalae, rosids, malvids, Brassicales, Brassicaceae, Camelineae, Arabidopsis, Arabidopsis thaliana (Mouse-ear cress)	2759		LRK10L-1.5 At1g69910 T17F3.6
F4I3Z5	cellular organisms, Eukaryota, Viridiplantae, Streptophyta, Streptophytina, Embryophyta, Tracheophyta, Euphyllophyta, Spermatophyta, Magnoliophyta, Mesangiospermae, eudicotyledons, Gunneridae, Pentapetalae, rosids, malvids, Brassicales, Brassicaceae, Camelineae, Arabidopsis, Arabidopsis thaliana (Mouse-ear cress)	2759	FUNCTION: Component of the SKI complex which is thought to be involved in exosome-mediated RNA decay and associates with transcriptionally active genes in a manner dependent on PAF1 complex (PAF1C). {ECO:0000269|PubMed:22511887}.	SKI3 At1g76630 F14G6.23
F4I4P3	cellular organisms, Eukaryota, Viridiplantae, Streptophyta, Streptophytina, Embryophyta, Tracheophyta, Euphyllophyta, Spermatophyta, Magnoliophyta, Mesangiospermae, eudicotyledons, Gunneridae, Pentapetalae, rosids, malvids, Brassicales, Brassicaceae, Camelineae, Arabidopsis, Arabidopsis thaliana (Mouse-ear cress)	2759	FUNCTION: Component of the Mediator complex, a coactivator involved in the regulated transcription of nearly all RNA polymerase II-dependent genes. Mediator functions as a bridge to convey information from gene-specific regulatory proteins to the basal RNA polymerase II transcription machinery. The Mediator complex, having a compact conformation in its free form, is recruited to promoters by dire…	MED23 MED23_1 At1g23230 F26F24.8 T26J12.1
F4I562	cellular organisms, Eukaryota, Viridiplantae, Streptophyta, Streptophytina, Embryophyta, Tracheophyta, Euphyllophyta, Spermatophyta, Magnoliophyta, Mesangiospermae, eudicotyledons, Gunneridae, Pentapetalae, rosids, malvids, Brassicales, Brassicaceae, Camelineae, Arabidopsis, Arabidopsis thaliana (Mouse-ear cress)	2759	FUNCTION: Part of the AP-3 complex, an adaptor-related complex which seems to be clathrin-associated. The complex is associated with the Golgi region as well as more peripheral structures. It facilitates the budding of vesicles from the Golgi membrane and may be directly involved in trafficking to the vacuole. It also function in maintaining the identity of lytic vacuoles and in regulating the tr…	AP3M ZIP4 At1g56590 F25P12.96
F4I9Q5	cellular organisms, Eukaryota, Viridiplantae, Streptophyta, Streptophytina, Embryophyta, Tracheophyta, Euphyllophyta, Spermatophyta, Magnoliophyta, Mesangiospermae, eudicotyledons, Gunneridae, Pentapetalae, rosids, malvids, Brassicales, Brassicaceae, Camelineae, Arabidopsis, Arabidopsis thaliana (Mouse-ear cress)	2759		At1g58060 T15M6.7
F4I9T0	cellular organisms, Eukaryota, Viridiplantae, Streptophyta, Streptophytina, Embryophyta, Tracheophyta, Euphyllophyta, Spermatophyta, Magnoliophyta, Mesangiospermae, eudicotyledons, Gunneridae, Pentapetalae, rosids, malvids, Brassicales, Brassicaceae, Camelineae, Arabidopsis, Arabidopsis thaliana (Mouse-ear cress)	2759	FUNCTION: May be involved in the suppression of BCHC1 activity. {ECO:0000305|PubMed:25618824}.	BCHB At1g58230 F16M22.8 T18I24.16
F4IAE9	cellular organisms, Eukaryota, Viridiplantae, Streptophyta, Streptophytina, Embryophyta, Tracheophyta, Euphyllophyta, Spermatophyta, Magnoliophyta, Mesangiospermae, eudicotyledons, Gunneridae, Pentapetalae, rosids, malvids, Brassicales, Brassicaceae, Camelineae, Arabidopsis, Arabidopsis thaliana (Mouse-ear cress)	2759		At1g05910 T20M3.19
F4IAT2	cellular organisms, Eukaryota, Viridiplantae, Streptophyta, Streptophytina, Embryophyta, Tracheophyta, Euphyllophyta, Spermatophyta, Magnoliophyta, Mesangiospermae, eudicotyledons, Gunneridae, Pentapetalae, rosids, malvids, Brassicales, Brassicaceae, Camelineae, Arabidopsis, Arabidopsis thaliana (Mouse-ear cress)	2759	FUNCTION: Acts as component of the THO subcomplex of the TREX complex which is thought to couple mRNA transcription, processing and nuclear export. {ECO:0000250}.	THO2 EMB2793 At1g24706 F5A9.21/F5A9.22
F4IBB2	cellular organisms, Eukaryota, Viridiplantae, Streptophyta, Streptophytina, Embryophyta, Tracheophyta, Euphyllophyta, Spermatophyta, Magnoliophyta, Mesangiospermae, eudicotyledons, Gunneridae, Pentapetalae, rosids, malvids, Brassicales, Brassicaceae, Camelineae, Arabidopsis, Arabidopsis thaliana (Mouse-ear cress)	2759	FUNCTION: May play a role in carbohydrates metabolism. {ECO:0000250|UniProtKB:Q9MAA2}.	At1g58280 F19C14.10
Q9LDD1	cellular organisms, Eukaryota, Viridiplantae, Streptophyta, Streptophytina, Embryophyta, Tracheophyta, Euphyllophyta, Spermatophyta, Magnoliophyta, Mesangiospermae, eudicotyledons, Gunneridae, Pentapetalae, rosids, malvids, Brassicales, Brassicaceae, Camelineae, Arabidopsis, Arabidopsis thaliana (Mouse-ear cress)	2759	FUNCTION: Probable E3 ubiquitin-protein ligase. Has no effect on the stability of the DELLA proteins. {ECO:0000269|PubMed:23482857}.	BRG3 At3g12920 MGH6.3
F4IDQ5	cellular organisms, Eukaryota, Viridiplantae, Streptophyta, Streptophytina, Embryophyta, Tracheophyta, Euphyllophyta, Spermatophyta, Magnoliophyta, Mesangiospermae, eudicotyledons, Gunneridae, Pentapetalae, rosids, malvids, Brassicales, Brassicaceae, Camelineae, Arabidopsis, Arabidopsis thaliana (Mouse-ear cress)	2759	FUNCTION: Required for normal spindle orientation at male meiosis II and normal formation of tetrad of microspores. Acts as positive regulator of PS1 in male sporogenesis. Not involved in female meiosis. {ECO:0000269|PubMed:21257792}.	JASON At1g06660 F12K11.5
F4IDU4	cellular organisms, Eukaryota, Viridiplantae, Streptophyta, Streptophytina, Embryophyta, Tracheophyta, Euphyllophyta, Spermatophyta, Magnoliophyta, Mesangiospermae, eudicotyledons, Gunneridae, Pentapetalae, rosids, malvids, Brassicales, Brassicaceae, Camelineae, Arabidopsis, Arabidopsis thaliana (Mouse-ear cress)	2759	FUNCTION: Lysophospholipid acyltransferase with broad specificity. Mediates the conversion of lysophosphatidylethanolamine (1-acyl-sn-glycero-3-phosphoethanolamine or LPE) into phosphatidylethanolamine (1,2-diacyl-sn-glycero-3-phosphoethanolamine or PE) (LPEAT activity). Catalyzes the acylation of lysophosphatidylserine (1-acyl-2-hydroxy-sn-glycero-3-phospho-L-serine or LPS) into phosphatidylseri…	LPLAT1 LPCAT1 At1g12640 T12C24.17
F4IDY7	cellular organisms, Eukaryota, Viridiplantae, Streptophyta, Streptophytina, Embryophyta, Tracheophyta, Euphyllophyta, Spermatophyta, Magnoliophyta, Mesangiospermae, eudicotyledons, Gunneridae, Pentapetalae, rosids, malvids, Brassicales, Brassicaceae, Camelineae, Arabidopsis, Arabidopsis thaliana (Mouse-ear cress)	2759	FUNCTION: Probable transcription regulator. {ECO:0000305|PubMed:23691993}.	DDR4 At1g18950 F14D16.10
F4IFC5	cellular organisms, Eukaryota, Viridiplantae, Streptophyta, Streptophytina, Embryophyta, Tracheophyta, Euphyllophyta, Spermatophyta, Magnoliophyta, Mesangiospermae, eudicotyledons, Gunneridae, Pentapetalae, rosids, malvids, Brassicales, Brassicaceae, Camelineae, Arabidopsis, Arabidopsis thaliana (Mouse-ear cress)	2759		EMB2761 At2g04842 F28I8
F4IG73	cellular organisms, Eukaryota, Viridiplantae, Streptophyta, Streptophytina, Embryophyta, Tracheophyta, Euphyllophyta, Spermatophyta, Magnoliophyta, Mesangiospermae, eudicotyledons, Gunneridae, Pentapetalae, rosids, malvids, Brassicales, Brassicaceae, Camelineae, Arabidopsis, Arabidopsis thaliana (Mouse-ear cress)	2759		BCHC2 At2g45540
F4IGA5	cellular organisms, Eukaryota, Viridiplantae, Streptophyta, Streptophytina, Embryophyta, Tracheophyta, Euphyllophyta, Spermatophyta, Magnoliophyta, Mesangiospermae, eudicotyledons, Gunneridae, Pentapetalae, rosids, malvids, Brassicales, Brassicaceae, Camelineae, Arabidopsis, Arabidopsis thaliana (Mouse-ear cress)	2759		NUP133 At2g05120 F5G3.2
F4IGZ2	cellular organisms, Eukaryota, Viridiplantae, Streptophyta, Streptophytina, Embryophyta, Tracheophyta, Euphyllophyta, Spermatophyta, Magnoliophyta, Mesangiospermae, eudicotyledons, Gunneridae, Pentapetalae, rosids, malvids, Brassicales, Brassicaceae, Camelineae, Arabidopsis, Arabidopsis thaliana (Mouse-ear cress)	2759	FUNCTION: Probable component of a transcriptional corepressor complex involved in branching control. Regulates cotyledon expansion and lateral root growth, but not germination or hypocotyl elongation. Promotes auxin transport and PIN1 accumulation in the stem and represses BRC1/TCP18 expression in axillary buds (PubMed:26546447, PubMed:26546446). {ECO:0000269|PubMed:26546446, ECO:0000269|PubMed:2…	SMXL8 At2g40130 T07M07.2
F4IH31	cellular organisms, Eukaryota, Viridiplantae, Streptophyta, Streptophytina, Embryophyta, Tracheophyta, Euphyllophyta, Spermatophyta, Magnoliophyta, Mesangiospermae, eudicotyledons, Gunneridae, Pentapetalae, rosids, malvids, Brassicales, Brassicaceae, Camelineae, Arabidopsis, Arabidopsis thaliana (Mouse-ear cress)	2759	FUNCTION: Enzyme that catalyzes the hydrolysis of both DNA and RNA at the 5' position of the phosphodiester bond. Possesses activity toward the single-stranded DNA, double-stranded DNA and RNA. May be involved in genomic DNA degradation during programmed cell death. {ECO:0000269|PubMed:22450164, ECO:0000269|PubMed:23102437, ECO:0000269|PubMed:24076026}.	CAN2 At2g40410 T3G21.18
F4IHJ0	cellular organisms, Eukaryota, Viridiplantae, Streptophyta, Streptophytina, Embryophyta, Tracheophyta, Euphyllophyta, Spermatophyta, Magnoliophyta, Mesangiospermae, eudicotyledons, Gunneridae, Pentapetalae, rosids, malvids, Brassicales, Brassicaceae, Camelineae, Arabidopsis, Arabidopsis thaliana (Mouse-ear cress)	2759	FUNCTION: Required for transport of secretory proteins from the Golgi complex. Catalyzes the transfer of phosphatidylinositol and phosphatidylcholine between membranes in vitro (By similarity). {ECO:0000250}.	SFH8 At2g21520 F3K23.28
F4IHY7	cellular organisms, Eukaryota, Viridiplantae, Streptophyta, Streptophytina, Embryophyta, Tracheophyta, Euphyllophyta, Spermatophyta, Magnoliophyta, Mesangiospermae, eudicotyledons, Gunneridae, Pentapetalae, rosids, malvids, Brassicales, Brassicaceae, Camelineae, Arabidopsis, Arabidopsis thaliana (Mouse-ear cress)	2759	FUNCTION: Involved in plastid gene expression (PubMed:16326926). Required in the nucleus for the initiation of photomorphogenesis mediated by phytochromes (PHYs) (e.g. PHYA and PHYB) by mediating PHYs localization to photobodies, especially in response to red and far-red light, and implicating phytochrome nuclear bodies as sites of proteolysis for PHYs and PIFs proteins (e.g. PIF1 and PIF3). Acts…	PTAC12 HMR PAP5 TAC12 At2g34640 T31E10.2
F4IIU4	cellular organisms, Eukaryota, Viridiplantae, Streptophyta, Streptophytina, Embryophyta, Tracheophyta, Euphyllophyta, Spermatophyta, Magnoliophyta, Mesangiospermae, eudicotyledons, Gunneridae, Pentapetalae, rosids, malvids, Brassicales, Brassicaceae, Camelineae, Arabidopsis, Arabidopsis thaliana (Mouse-ear cress)	2759	FUNCTION: Microtubule-associated protein that may be involved in the maturation of cell plates and proper insertion of cross-walls after cytokinesis. {ECO:0000269|PubMed:17027491}.	AIR9 At2g34680 T29F13
F4IJ77	cellular organisms, Eukaryota, Viridiplantae, Streptophyta, Streptophytina, Embryophyta, Tracheophyta, Euphyllophyta, Spermatophyta, Magnoliophyta, Mesangiospermae, eudicotyledons, Gunneridae, Pentapetalae, rosids, malvids, Brassicales, Brassicaceae, Camelineae, Arabidopsis, Arabidopsis thaliana (Mouse-ear cress)	2759		At2g46620 F13A10.15
F4IJV4	cellular organisms, Eukaryota, Viridiplantae, Streptophyta, Streptophytina, Embryophyta, Tracheophyta, Euphyllophyta, Spermatophyta, Magnoliophyta, Mesangiospermae, eudicotyledons, Gunneridae, Pentapetalae, rosids, malvids, Brassicales, Brassicaceae, Camelineae, Arabidopsis, Arabidopsis thaliana (Mouse-ear cress)	2759	FUNCTION: May be involved in pre-mRNA splicing. {ECO:0000305}.	MEE29 At2g35340 T32F12.28
F4IK01	cellular organisms, Eukaryota, Viridiplantae, Streptophyta, Streptophytina, Embryophyta, Tracheophyta, Euphyllophyta, Spermatophyta, Magnoliophyta, Mesangiospermae, eudicotyledons, Gunneridae, Pentapetalae, rosids, malvids, Brassicales, Brassicaceae, Camelineae, Arabidopsis, Arabidopsis thaliana (Mouse-ear cress)	2759	FUNCTION: Involved in microtubules reorganization during spindle and phragmoplast development. {ECO:0000269|PubMed:22505726}.	AUG1 At2g41350 F13H10.10
F4IKF6	cellular organisms, Eukaryota, Viridiplantae, Streptophyta, Streptophytina, Embryophyta, Tracheophyta, Euphyllophyta, Spermatophyta, Magnoliophyta, Mesangiospermae, eudicotyledons, Gunneridae, Pentapetalae, rosids, malvids, Brassicales, Brassicaceae, Camelineae, Arabidopsis, Arabidopsis thaliana (Mouse-ear cress)	2759	FUNCTION: Probable sphingolipid transporter. {ECO:0000250}.	At2g22730 T9I22.17
F4ILR7	cellular organisms, Eukaryota, Viridiplantae, Streptophyta, Streptophytina, Embryophyta, Tracheophyta, Euphyllophyta, Spermatophyta, Magnoliophyta, Mesangiospermae, eudicotyledons, Gunneridae, Pentapetalae, rosids, malvids, Brassicales, Brassicaceae, Camelineae, Arabidopsis, Arabidopsis thaliana (Mouse-ear cress)	2759		At2g35920 F11F19.17
F4IME2	cellular organisms, Eukaryota, Viridiplantae, Streptophyta, Streptophytina, Embryophyta, Tracheophyta, Euphyllophyta, Spermatophyta, Magnoliophyta, Mesangiospermae, eudicotyledons, Gunneridae, Pentapetalae, rosids, malvids, Brassicales, Brassicaceae, Camelineae, Arabidopsis, Arabidopsis thaliana (Mouse-ear cress)	2759	FUNCTION: Mechanosensitive channel that opens in response to stretch forces in the membrane lipid bilayer. Exhibits a 6.3-fold preference for chloride over sodium. Regulates osmotic forces during pollen hydration and germination. {ECO:0000269|PubMed:26494758}.	MSL8 At2g17010 F6P23.17
F4IN23	cellular organisms, Eukaryota, Viridiplantae, Streptophyta, Streptophytina, Embryophyta, Tracheophyta, Euphyllophyta, Spermatophyta, Magnoliophyta, Mesangiospermae, eudicotyledons, Gunneridae, Pentapetalae, rosids, malvids, Brassicales, Brassicaceae, Camelineae, Arabidopsis, Arabidopsis thaliana (Mouse-ear cress)	2759	FUNCTION: Transcriptional activator involved in the sporophytic control of cell wall patterning and gametophytic control of pollen development. May play a role in the control of metabolic pathways regulating cellular transport and lipid metabolism. {ECO:0000269|PubMed:17719007, ECO:0000269|PubMed:19449183}.	BZIP34 At2g42380 MHK10.10
F4IN58	cellular organisms, Eukaryota, Viridiplantae, Streptophyta, Streptophytina, Embryophyta, Tracheophyta, Euphyllophyta, Spermatophyta, Magnoliophyta, Mesangiospermae, eudicotyledons, Gunneridae, Pentapetalae, rosids, malvids, Brassicales, Brassicaceae, Camelineae, Arabidopsis, Arabidopsis thaliana (Mouse-ear cress)	2759	FUNCTION: Pore-forming subunit of a mechanosensitive non-specific cation channel, that conducts both sodium and potassium ions. {ECO:0000250}.	At2g48040/At2g48050/At2g48060 T9J23.19/T9J23.20/T9J23.21
F4IN69	cellular organisms, Eukaryota, Viridiplantae, Streptophyta, Streptophytina, Embryophyta, Tracheophyta, Euphyllophyta, Spermatophyta, Magnoliophyta, Mesangiospermae, eudicotyledons, Gunneridae, Pentapetalae, rosids, malvids, Brassicales, Brassicaceae, Camelineae, Arabidopsis, Arabidopsis thaliana (Mouse-ear cress)	2759	FUNCTION: Component of the Mediator complex, a coactivator involved in the regulated transcription of nearly all RNA polymerase II-dependent genes. Mediator functions as a bridge to convey information from gene-specific regulatory proteins to the basal RNA polymerase II transcription machinery. The Mediator complex, having a compact conformation in its free form, is recruited to promoters by dire…	MED33B MED24B MED5_1 MED5B REF4 At2g48110 F11L15.1 T9J23.26
F4INA9	cellular organisms, Eukaryota, Viridiplantae, Streptophyta, Streptophytina, Embryophyta, Tracheophyta, Euphyllophyta, Spermatophyta, Magnoliophyta, Mesangiospermae, eudicotyledons, Gunneridae, Pentapetalae, rosids, malvids, Brassicales, Brassicaceae, Camelineae, Arabidopsis, Arabidopsis thaliana (Mouse-ear cress)	2759	FUNCTION: Critical role in recombination and DNA repair. {ECO:0000250|UniProtKB:P24230}.	RECG At2g01440 F2I9.6
F4IP13	cellular organisms, Eukaryota, Viridiplantae, Streptophyta, Streptophytina, Embryophyta, Tracheophyta, Euphyllophyta, Spermatophyta, Magnoliophyta, Mesangiospermae, eudicotyledons, Gunneridae, Pentapetalae, rosids, malvids, Brassicales, Brassicaceae, Camelineae, Arabidopsis, Arabidopsis thaliana (Mouse-ear cress)	2759	FUNCTION: Involved in inflorescence stems gravitropism, by modulating vacuolar membrane (VMs) dynamics in gravity-sensing cells (e.g. endodermal cells) during the amyloplast sedimentation process. {ECO:0000269|PubMed:24486761, ECO:0000269|PubMed:9210330}.	SGR6 At2g36810 F13K3.21
F4IP69	cellular organisms, Eukaryota, Viridiplantae, Streptophyta, Streptophytina, Embryophyta, Tracheophyta, Euphyllophyta, Spermatophyta, Magnoliophyta, Mesangiospermae, eudicotyledons, Gunneridae, Pentapetalae, rosids, malvids, Brassicales, Brassicaceae, Camelineae, Arabidopsis, Arabidopsis thaliana (Mouse-ear cress)	2759	FUNCTION: Required for proper maturation of seed storage proteins. Forms a complex with MAG2, ZW10/MIP1 and MIP2 on the endoplasmic reticulum that may be responsible for efficient transport of seed storage proteins. {ECO:0000269|PubMed:24118572}.	MIP3 At2g42700 F14N22.4
F4IPE3	cellular organisms, Eukaryota, Viridiplantae, Streptophyta, Streptophytina, Embryophyta, Tracheophyta, Euphyllophyta, Spermatophyta, Magnoliophyta, Mesangiospermae, eudicotyledons, Gunneridae, Pentapetalae, rosids, malvids, Brassicales, Brassicaceae, Camelineae, Arabidopsis, Arabidopsis thaliana (Mouse-ear cress)	2759	FUNCTION: Transcription factor involved in inflorescence stems gravitropism, probably by regulating starch accumulation in amyloplasts of graviperceptive cells. Required for stem circumnutation movements. Regulates lateral organ morphogenesis and gravitropic responses (PubMed:24039602). Acts cooperatively with IDD16 to control silique and branche orientation (PubMed:24039602). Involved in the est…	SGR5 IDD15 At2g01940 F14H20.1
F4IPM3	cellular organisms, Eukaryota, Viridiplantae, Streptophyta, Streptophytina, Embryophyta, Tracheophyta, Euphyllophyta, Spermatophyta, Magnoliophyta, Mesangiospermae, eudicotyledons, Gunneridae, Pentapetalae, rosids, malvids, Brassicales, Brassicaceae, Camelineae, Arabidopsis, Arabidopsis thaliana (Mouse-ear cress)	2759	FUNCTION: Transcription activator that binds DNA in a sequence-specific manner, likely 5'-GAAATTTTGG-3', to promote the expression of target genes. {ECO:0000250|UniProtKB:F4K2R6}.	CBP60E At2g24300 T28I24.3
F4IQJ2	cellular organisms, Eukaryota, Viridiplantae, Streptophyta, Streptophytina, Embryophyta, Tracheophyta, Euphyllophyta, Spermatophyta, Magnoliophyta, Mesangiospermae, eudicotyledons, Gunneridae, Pentapetalae, rosids, malvids, Brassicales, Brassicaceae, Camelineae, Arabidopsis, Arabidopsis thaliana (Mouse-ear cress)	2759	FUNCTION: Acts as subunit of the RNA polymerase II elongator complex, which is a histone acetyltransferase component of the RNA polymerase II (Pol II) holoenzyme and is involved in transcriptional elongation. Elongator may play a role in chromatin remodeling and is involved in acetylation of histones H3 and probably H4 (By similarity). {ECO:0000250}.	ELP5 At2g18410 T30D6.8
F4IQV7	cellular organisms, Eukaryota, Viridiplantae, Streptophyta, Streptophytina, Embryophyta, Tracheophyta, Euphyllophyta, Spermatophyta, Magnoliophyta, Mesangiospermae, eudicotyledons, Gunneridae, Pentapetalae, rosids, malvids, Brassicales, Brassicaceae, Camelineae, Arabidopsis, Arabidopsis thaliana (Mouse-ear cress)	2759	FUNCTION: Involved in protein export. Probably interacts with other proteins to allow the postimport or conservative sorting pathway for inner membrane proteins in plastids. Central subunit of the protein translocation channel SecYE. Consists of two halves formed by TMs 1-5 and 6-10. These two domains form a lateral gate at the front which open onto the bilayer between TMs 2 and 7, and are clampe…	SCY2 EMB2289 At2g31530 T9H9.5
F4IRR2	cellular organisms, Eukaryota, Viridiplantae, Streptophyta, Streptophytina, Embryophyta, Tracheophyta, Euphyllophyta, Spermatophyta, Magnoliophyta, Mesangiospermae, eudicotyledons, Gunneridae, Pentapetalae, rosids, malvids, Brassicales, Brassicaceae, Camelineae, Arabidopsis, Arabidopsis thaliana (Mouse-ear cress)	2759	FUNCTION: Functions probably in nuclear protein import, either by acting as autonomous nuclear transport receptor or as an adapter-like protein in association with other importin subunits (Probable). Involved in the regulation of the abscisic acid (ABA)-mediated pathway in response to cold or salt stress (PubMed:16889648). Involved in UV-B responses by regulating accumulation of UV-absorbing pigm…	SAD2 EMA1 URM9 At2g31660
F4IRU3	cellular organisms, Eukaryota, Viridiplantae, Streptophyta, Streptophytina, Embryophyta, Tracheophyta, Euphyllophyta, Spermatophyta, Magnoliophyta, Mesangiospermae, eudicotyledons, Gunneridae, Pentapetalae, rosids, malvids, Brassicales, Brassicaceae, Camelineae, Arabidopsis, Arabidopsis thaliana (Mouse-ear cress)	2759	FUNCTION: Myosin heavy chain that is required for the cell cycle-regulated transport of various organelles and proteins for their segregation. Functions by binding with its tail domain to receptor proteins on organelles and exerting force with its N-terminal motor domain against actin filaments, thereby transporting its cargo along polarized actin cables (By similarity). {ECO:0000250}.	XI-F XIF At2g31900 F20M17.6
F4IUX6	cellular organisms, Eukaryota, Viridiplantae, Streptophyta, Streptophytina, Embryophyta, Tracheophyta, Euphyllophyta, Spermatophyta, Magnoliophyta, Mesangiospermae, eudicotyledons, Gunneridae, Pentapetalae, rosids, malvids, Brassicales, Brassicaceae, Camelineae, Arabidopsis, Arabidopsis thaliana (Mouse-ear cress)	2759	FUNCTION: Recruited by UPF3 associated with the EJC core at the cytoplasmic side of the nuclear envelope and the subsequent formation of an UPF1-UPF2-UPF3 surveillance complex (including UPF1 bound to release factors at the stalled ribosome) is believed to activate NMD. In cooperation with UPF3 stimulates both ATPase and RNA helicase activities of UPF1. Binds spliced mRNA (By similarity). Involve…	UPF2 At2g39260 T16B24.10
F4IUY8	cellular organisms, Eukaryota, Viridiplantae, Streptophyta, Streptophytina, Embryophyta, Tracheophyta, Euphyllophyta, Spermatophyta, Magnoliophyta, Mesangiospermae, eudicotyledons, Gunneridae, Pentapetalae, rosids, malvids, Brassicales, Brassicaceae, Camelineae, Arabidopsis, Arabidopsis thaliana (Mouse-ear cress)	2759	FUNCTION: Component of the TREX-2 complex (transcription and export complex 2), a muliprotein complex that functions in docking export-competent ribonucleoprotein particles (mRNPs) to the nuclear entrance of the nuclear pore complex (nuclear basket). TREX-2 participates in mRNA export and accurate chromatin positioning in the nucleus by tethering genes to the nuclear periphery (PubMed:19843313). …	SAC3A At2g39340 T16B24.2
F4IV45	cellular organisms, Eukaryota, Viridiplantae, Streptophyta, Streptophytina, Embryophyta, Tracheophyta, Euphyllophyta, Spermatophyta, Magnoliophyta, Mesangiospermae, eudicotyledons, Gunneridae, Pentapetalae, rosids, malvids, Brassicales, Brassicaceae, Camelineae, Arabidopsis, Arabidopsis thaliana (Mouse-ear cress)	2759	FUNCTION: Probable helicase-like transcription factor. {ECO:0000250|UniProtKB:Q9LHE4}.	CHR10 ASG3 At2g44980
F4IV99	cellular organisms, Eukaryota, Viridiplantae, Streptophyta, Streptophytina, Embryophyta, Tracheophyta, Euphyllophyta, Spermatophyta, Magnoliophyta, Mesangiospermae, eudicotyledons, Gunneridae, Pentapetalae, rosids, malvids, Brassicales, Brassicaceae, Camelineae, Arabidopsis, Arabidopsis thaliana (Mouse-ear cress)	2759	FUNCTION: DNA-binding helicase that specifically binds to the promoter of target genes, leading to chromatin remodeling, possibly by promoting deposition of histone H3.3 (By similarity). Probable chromatin remodeling factor. {ECO:0000250|UniProtKB:E9PZM4, ECO:0000303|PubMed:16547115}.	CHR5 At2g13370
F4IVL6	cellular organisms, Eukaryota, Viridiplantae, Streptophyta, Streptophytina, Embryophyta, Tracheophyta, Euphyllophyta, Spermatophyta, Magnoliophyta, Mesangiospermae, eudicotyledons, Gunneridae, Pentapetalae, rosids, malvids, Brassicales, Brassicaceae, Camelineae, Arabidopsis, Arabidopsis thaliana (Mouse-ear cress)	2759	FUNCTION: Required for endosome formation, vacuolar protein sorting and determination of the embryo growth axis. Necessary for the transport of proteins into protein storage vacuoles (PSVs). Participates in vesicle trafficking from the endosome to the central vacuole. Involved in the regulation of shoot phototropism and gravitropism, probably through the positioning of specialized amyloplasts (st…	GRV2 GFS2 KAM2 At2g26890 F12C20.7
F4IXE7	cellular organisms, Eukaryota, Viridiplantae, Streptophyta, Streptophytina, Embryophyta, Tracheophyta, Euphyllophyta, Spermatophyta, Magnoliophyta, Mesangiospermae, eudicotyledons, Gunneridae, Pentapetalae, rosids, malvids, Brassicales, Brassicaceae, Camelineae, Arabidopsis, Arabidopsis thaliana (Mouse-ear cress)	2759	FUNCTION: Histone H3 acetyltransferase that binds methylated DNA at chromatin sites lacking histone H3K4 di- or trimethylation and catalyzes H3K18 and H3K23 acetylation (PubMed:22733760, PubMed:22700931). Prevents the transcriptional silencing of transgenes and of some endogenous genes (PubMed:22733760, PubMed:22700931). Requires the presence of IDM2 for efficient H3K18 acetylation, but not for H…	IDM1 ROS4 At3g14980 K15M2.12
F4IXW2	cellular organisms, Eukaryota, Viridiplantae, Streptophyta, Streptophytina, Embryophyta, Tracheophyta, Euphyllophyta, Spermatophyta, Magnoliophyta, Mesangiospermae, eudicotyledons, Gunneridae, Pentapetalae, rosids, malvids, Brassicales, Brassicaceae, Camelineae, Arabidopsis, Arabidopsis thaliana (Mouse-ear cress)	2759	FUNCTION: Activates the ARF proteins by exchanging bound GDP for free GTP. Plays a role in vesicular protein sorting. Acts as the major regulator of early endosomal vesicle trafficking but is also involved in the endocytosis process. Target of hopM1, a conserved Pseudomonas syringae virulence protein that directs the protein to its own proteasome-mediated degradation. Plays a broad role in PAMP-t…	BIG5 ATMIN7 BEN1 At3g43300 F7K15_150
F4IYM4	cellular organisms, Eukaryota, Viridiplantae, Streptophyta, Streptophytina, Embryophyta, Tracheophyta, Euphyllophyta, Spermatophyta, Magnoliophyta, Mesangiospermae, eudicotyledons, Gunneridae, Pentapetalae, rosids, malvids, Brassicales, Brassicaceae, Camelineae, Arabidopsis, Arabidopsis thaliana (Mouse-ear cress)	2759	FUNCTION: Required for exine pattern formation during pollen development, especially for primexine deposition. {ECO:0000269|PubMed:11743117}.	DEX1 At3g09090 MZB10.12
F4IZM8	cellular organisms, Eukaryota, Viridiplantae, Streptophyta, Streptophytina, Embryophyta, Tracheophyta, Euphyllophyta, Spermatophyta, Magnoliophyta, Mesangiospermae, eudicotyledons, Gunneridae, Pentapetalae, rosids, malvids, Brassicales, Brassicaceae, Camelineae, Arabidopsis, Arabidopsis thaliana (Mouse-ear cress)	2759	FUNCTION: Probable transcrition factor that acts with partial redundancy with HULK1 and HULK2. Plays diverse and essential roles in the control of plant development, physiology and flowering time. {ECO:0000269|PubMed:25070081}.	HULK3 At3g63070 T20O10_170
F4J117	cellular organisms, Eukaryota, Viridiplantae, Streptophyta, Streptophytina, Embryophyta, Tracheophyta, Euphyllophyta, Spermatophyta, Magnoliophyta, Mesangiospermae, eudicotyledons, Gunneridae, Pentapetalae, rosids, malvids, Brassicales, Brassicaceae, Camelineae, Arabidopsis, Arabidopsis thaliana (Mouse-ear cress)	2759	FUNCTION: Starch granule-associated phosphoglucan phosphatase involved in the control of starch accumulation. Participates in the regulation of the initial steps of starch degradation at the granule surface. May release a different set of phosphate groups from those removed by DSP4. {ECO:0000269|PubMed:20018601}.	LSF1 PTPKIS2 At3g01510 F4P13.6
F4J2K2	cellular organisms, Eukaryota, Viridiplantae, Streptophyta, Streptophytina, Embryophyta, Tracheophyta, Euphyllophyta, Spermatophyta, Magnoliophyta, Mesangiospermae, eudicotyledons, Gunneridae, Pentapetalae, rosids, malvids, Brassicales, Brassicaceae, Camelineae, Arabidopsis, Arabidopsis thaliana (Mouse-ear cress)	2759	FUNCTION: Catalyzes conversion of folates to polyglutamate derivatives allowing concentration of folate compounds in the cell and the intracellular retention of these cofactors, which are important substrates for most of the folate-dependent enzymes that are involved in one-carbon transfer reactions involved in purine, pyrimidine and amino acid synthesis. Essential for organellar and whole-plant …	FPGS2 ATDFC DFC FPGS3 FPGSC At3g10160 T22K18.1
F4J3N2	cellular organisms, Eukaryota, Viridiplantae, Streptophyta, Streptophytina, Embryophyta, Tracheophyta, Euphyllophyta, Spermatophyta, Magnoliophyta, Mesangiospermae, eudicotyledons, Gunneridae, Pentapetalae, rosids, malvids, Brassicales, Brassicaceae, Camelineae, Arabidopsis, Arabidopsis thaliana (Mouse-ear cress)	2759	FUNCTION: Required for plastid development during embryogenesis (PubMed:24964212). Might be involved in chaperone functions or play a structural role in the thylakoid FtsH complex (Probable). {ECO:0000269|PubMed:24964212, ECO:0000305}.	FTSHI5 EMB2458 At3g04340 T6K12.4
F4J3T8	cellular organisms, Eukaryota, Viridiplantae, Streptophyta, Streptophytina, Embryophyta, Tracheophyta, Euphyllophyta, Spermatophyta, Magnoliophyta, Mesangiospermae, eudicotyledons, Gunneridae, Pentapetalae, rosids, malvids, Brassicales, Brassicaceae, Camelineae, Arabidopsis, Arabidopsis thaliana (Mouse-ear cress)	2759	FUNCTION: Phosphatase with phosphoinositide 3'-phosphatase activity that can use phosphatidylinositol-3-phosphate (PtdIns3P) and phosphatidylinositol-3,5-diphosphate (PtdIns3,5P(2)) as substrates and produces phosphatidylinositol-5-phosphate (PtdIns5P); participates in pathway(s) that transfer gene regulatory signals to the nucleus. Required for recovery after water deprivation, via the accumulat…	MTM1 At3g10550 F13M14.17 F18K10.13
F4J4N3	cellular organisms, Eukaryota, Viridiplantae, Streptophyta, Streptophytina, Embryophyta, Tracheophyta, Euphyllophyta, Spermatophyta, Magnoliophyta, Mesangiospermae, eudicotyledons, Gunneridae, Pentapetalae, rosids, malvids, Brassicales, Brassicaceae, Camelineae, Arabidopsis, Arabidopsis thaliana (Mouse-ear cress)	2759	FUNCTION: Dirigent proteins impart stereoselectivity on the phenoxy radical-coupling reaction, yielding optically active lignans from two molecules of coniferyl alcohol in the biosynthesis of lignans, flavonolignans, and alkaloids and thus plays a central role in plant secondary metabolism. {ECO:0000250}.	DIR17 At3g58090 T10K17.300
Q9SKU1	cellular organisms, Eukaryota, Viridiplantae, Streptophyta, Streptophytina, Embryophyta, Tracheophyta, Euphyllophyta, Spermatophyta, Magnoliophyta, Mesangiospermae, eudicotyledons, Gunneridae, Pentapetalae, rosids, malvids, Brassicales, Brassicaceae, Camelineae, Arabidopsis, Arabidopsis thaliana (Mouse-ear cress)	2759	FUNCTION: Clathrin is the major protein of the polyhedral coat of coated pits and vesicles.	At2g20760 F5H14.27
F4J6F6	cellular organisms, Eukaryota, Viridiplantae, Streptophyta, Streptophytina, Embryophyta, Tracheophyta, Euphyllophyta, Spermatophyta, Magnoliophyta, Mesangiospermae, eudicotyledons, Gunneridae, Pentapetalae, rosids, malvids, Brassicales, Brassicaceae, Camelineae, Arabidopsis, Arabidopsis thaliana (Mouse-ear cress)	2759	FUNCTION: May be involved in root hair elongation. {ECO:0000303|PubMed:12000677}.	IREH1 At3g17850 MEB5.7
F4J7S8	cellular organisms, Eukaryota, Viridiplantae, Streptophyta, Streptophytina, Embryophyta, Tracheophyta, Euphyllophyta, Spermatophyta, Magnoliophyta, Mesangiospermae, eudicotyledons, Gunneridae, Pentapetalae, rosids, malvids, Brassicales, Brassicaceae, Camelineae, Arabidopsis, Arabidopsis thaliana (Mouse-ear cress)	2759	FUNCTION: Required for transport of secretory proteins from the Golgi complex. Catalyzes the transfer of phosphatidylinositol and phosphatidylcholine between membranes in vitro (By similarity). {ECO:0000250}.	SFH9 At3g24840 K7P8.13
F4J7T2	cellular organisms, Eukaryota, Viridiplantae, Streptophyta, Streptophytina, Embryophyta, Tracheophyta, Euphyllophyta, Spermatophyta, Magnoliophyta, Mesangiospermae, eudicotyledons, Gunneridae, Pentapetalae, rosids, malvids, Brassicales, Brassicaceae, Camelineae, Arabidopsis, Arabidopsis thaliana (Mouse-ear cress)	2759	FUNCTION: Component of the NuA4 histone acetyltransferase complex which is involved in transcriptional activation of selected genes principally by acetylation of nucleosomal histone H4 and H2A. {ECO:0000269|Ref.3}.	EAF1B At3g24870 K7P8.16
F4J7T3	cellular organisms, Eukaryota, Viridiplantae, Streptophyta, Streptophytina, Embryophyta, Tracheophyta, Euphyllophyta, Spermatophyta, Magnoliophyta, Mesangiospermae, eudicotyledons, Gunneridae, Pentapetalae, rosids, malvids, Brassicales, Brassicaceae, Camelineae, Arabidopsis, Arabidopsis thaliana (Mouse-ear cress)	2759	FUNCTION: Component of the NuA4 histone acetyltransferase complex which is involved in transcriptional activation of selected genes principally by acetylation of nucleosomal histone H4 and H2A. {ECO:0000269|Ref.3}.	EAF1A At3g24880 K7P8.17
F4J8D3	cellular organisms, Eukaryota, Viridiplantae, Streptophyta, Streptophytina, Embryophyta, Tracheophyta, Euphyllophyta, Spermatophyta, Magnoliophyta, Mesangiospermae, eudicotyledons, Gunneridae, Pentapetalae, rosids, malvids, Brassicales, Brassicaceae, Camelineae, Arabidopsis, Arabidopsis thaliana (Mouse-ear cress)	2759	FUNCTION: Functions in vesicle-trafficking events required for site-specific cell wall modifications during pollen germination and for anchoring of the cell plate to the mother wall at the correct cortical position. {ECO:0000269|PubMed:17189342}.	TPLATE T22 At3g01780 F28J7.11 F4P13.33
F4J8K6	cellular organisms, Eukaryota, Viridiplantae, Streptophyta, Streptophytina, Embryophyta, Tracheophyta, Euphyllophyta, Spermatophyta, Magnoliophyta, Mesangiospermae, eudicotyledons, Gunneridae, Pentapetalae, rosids, malvids, Brassicales, Brassicaceae, Camelineae, Arabidopsis, Arabidopsis thaliana (Mouse-ear cress)	2759	FUNCTION: Involved in the biogenesis of ribosomal RNA (rRNA). Required for the formation of 5.8S rRNA. Required for normal development of female gametophytes. {ECO:0000269|PubMed:23382868}.	RRP5 At3g11964 F26K24.26 T21B14.19
F4J9M5	cellular organisms, Eukaryota, Viridiplantae, Streptophyta, Streptophytina, Embryophyta, Tracheophyta, Euphyllophyta, Spermatophyta, Magnoliophyta, Mesangiospermae, eudicotyledons, Gunneridae, Pentapetalae, rosids, malvids, Brassicales, Brassicaceae, Camelineae, Arabidopsis, Arabidopsis thaliana (Mouse-ear cress)	2759	FUNCTION: Probable chromatin-remodeling factor that is functionally redundant with CHR23 in root and shoot stem cell initiation, and root apical meristem (RAM) and shoot apical meristem (SAM) maintenance. Plays an important role in mediating the temporary plant growth arrest induced upon perception of stress (PubMed:17605754, PubMed:23062007). May promote seed maturation and repress initiation of…	CHR12 MINU1 At3g06010 F2O10.3
F4J9Q6	cellular organisms, Eukaryota, Viridiplantae, Streptophyta, Streptophytina, Embryophyta, Tracheophyta, Euphyllophyta, Spermatophyta, Magnoliophyta, Mesangiospermae, eudicotyledons, Gunneridae, Pentapetalae, rosids, malvids, Brassicales, Brassicaceae, Camelineae, Arabidopsis, Arabidopsis thaliana (Mouse-ear cress)	2759	FUNCTION: PPIases accelerate the folding of proteins. It catalyzes the cis-trans isomerization of proline imidic peptide bonds in oligopeptides (By similarity). {ECO:0000250}.	FKBP43 At3g12340 F28J15.1 MQC3.15 T2E22.33
Q93ZG9	cellular organisms, Eukaryota, Viridiplantae, Streptophyta, Streptophytina, Embryophyta, Tracheophyta, Euphyllophyta, Spermatophyta, Magnoliophyta, Mesangiospermae, eudicotyledons, Gunneridae, Pentapetalae, rosids, malvids, Brassicales, Brassicaceae, Camelineae, Arabidopsis, Arabidopsis thaliana (Mouse-ear cress)	2759	FUNCTION: PPIases accelerate the folding of proteins. It catalyzes the cis-trans isomerization of proline imidic peptide bonds in oligopeptides (By similarity). Histone chaperone possibly involved in H3/H4 deposition to the nucleosome. Associates with 18S rDNA chromatin and negatively regulates the level of its expression. {ECO:0000250, ECO:0000269|PubMed:20142844}.	FKBP53 At4g25340 T30C3_20
F4JAA5	cellular organisms, Eukaryota, Viridiplantae, Streptophyta, Streptophytina, Embryophyta, Tracheophyta, Euphyllophyta, Spermatophyta, Magnoliophyta, Mesangiospermae, eudicotyledons, Gunneridae, Pentapetalae, rosids, malvids, Brassicales, Brassicaceae, Camelineae, Arabidopsis, Arabidopsis thaliana (Mouse-ear cress)	2759	FUNCTION: Component of the SKI complex which is thought to be involved in exosome-mediated RNA decay and associates with transcriptionally active genes in a manner dependent on PAF1 complex (PAF1C) (PubMed:22511887). Involved in the regulation of potassium deprivation stress response (PubMed:21535471). {ECO:0000269|PubMed:21535471, ECO:0000269|PubMed:22511887}.	SKI2 HELPS At3g46960 F13I12.10 T6H20.10
F4JAU2	cellular organisms, Eukaryota, Viridiplantae, Streptophyta, Streptophytina, Embryophyta, Tracheophyta, Euphyllophyta, Spermatophyta, Magnoliophyta, Mesangiospermae, eudicotyledons, Gunneridae, Pentapetalae, rosids, malvids, Brassicales, Brassicaceae, Camelineae, Arabidopsis, Arabidopsis thaliana (Mouse-ear cress)	2759	FUNCTION: Component of the TREX-2 complex (transcription and export complex 2), a muliprotein complex that functions in docking export-competent ribonucleoprotein particles (mRNPs) to the nuclear entrance of the nuclear pore complex (nuclear basket). TREX-2 participates in mRNA export and accurate chromatin positioning in the nucleus by tethering genes to the nuclear periphery (PubMed:19843313). …	SAC3B At3g06290 F28L1.23
F4IRW0	cellular organisms, Eukaryota, Viridiplantae, Streptophyta, Streptophytina, Embryophyta, Tracheophyta, Euphyllophyta, Spermatophyta, Magnoliophyta, Mesangiospermae, eudicotyledons, Gunneridae, Pentapetalae, rosids, malvids, Brassicales, Brassicaceae, Camelineae, Arabidopsis, Arabidopsis thaliana (Mouse-ear cress)	2759	FUNCTION: Serine/threonine protein kinase involved in autophagy. The ATG1-ATG13 protein kinase complex regulates downstream events required for autophagosome enclosure and/or vacuolar delivery. {ECO:0000250|UniProtKB:Q94C95}.	ATG1C At2g37840
F4JBP3	cellular organisms, Eukaryota, Viridiplantae, Streptophyta, Streptophytina, Embryophyta, Tracheophyta, Euphyllophyta, Spermatophyta, Magnoliophyta, Mesangiospermae, eudicotyledons, Gunneridae, Pentapetalae, rosids, malvids, Brassicales, Brassicaceae, Camelineae, Arabidopsis, Arabidopsis thaliana (Mouse-ear cress)	2759	FUNCTION: Serine/threonine protein kinase involved in autophagy. The ATG1-ATG13 protein kinase complex regulates downstream events required for autophagosome enclosure and/or vacuolar delivery. {ECO:0000250|UniProtKB:Q94C95}.	ATG1B At3g53930 F5K20_230
F4JC97	cellular organisms, Eukaryota, Viridiplantae, Streptophyta, Streptophytina, Embryophyta, Tracheophyta, Euphyllophyta, Spermatophyta, Magnoliophyta, Mesangiospermae, eudicotyledons, Gunneridae, Pentapetalae, rosids, malvids, Brassicales, Brassicaceae, Camelineae, Arabidopsis, Arabidopsis thaliana (Mouse-ear cress)	2759	FUNCTION: Associated component of the proteasome that specifically recognizes acetylated histones and promotes ATP- and ubiquitin-independent degradation of core histones during DNA damage response. Recognizes and binds acetylated histones via its bromodomain-like (BRDL) region and activates the proteasome by opening the gated channel for substrate entry. Binds to the core proteasome via its C-te…	PA200 At3g13330 MDC11.16
F4JCQ3	cellular organisms, Eukaryota, Viridiplantae, Streptophyta, Streptophytina, Embryophyta, Tracheophyta, Euphyllophyta, Spermatophyta, Magnoliophyta, Mesangiospermae, eudicotyledons, Gunneridae, Pentapetalae, rosids, malvids, Brassicales, Brassicaceae, Camelineae, Arabidopsis, Arabidopsis thaliana (Mouse-ear cress)	2759		At3g47830 T23J7.160
F4JF21	cellular organisms, Eukaryota, Viridiplantae, Streptophyta, Streptophytina, Embryophyta, Tracheophyta, Euphyllophyta, Spermatophyta, Magnoliophyta, Mesangiospermae, eudicotyledons, Gunneridae, Pentapetalae, rosids, malvids, Brassicales, Brassicaceae, Camelineae, Arabidopsis, Arabidopsis thaliana (Mouse-ear cress)	2759		PTAC10 PAP3 PDE312 TAC10 At3g48500 T29H11_270 T8P19.10
F4JGZ1	cellular organisms, Eukaryota, Viridiplantae, Streptophyta, Streptophytina, Embryophyta, Tracheophyta, Euphyllophyta, Spermatophyta, Magnoliophyta, Mesangiospermae, eudicotyledons, Gunneridae, Pentapetalae, rosids, malvids, Brassicales, Brassicaceae, Camelineae, Arabidopsis, Arabidopsis thaliana (Mouse-ear cress)	2759	FUNCTION: Component of the Mediator complex, a coactivator involved in the regulated transcription of nearly all RNA polymerase II-dependent genes. Mediator functions as a bridge to convey information from gene-specific regulatory proteins to the basal RNA polymerase II transcription machinery. The Mediator complex, having a compact conformation in its free form, is recruited to promoters by dire…	MED16 MED16_1 SFR6 At4g04920 T1J1.2
F4JH46	cellular organisms, Eukaryota, Viridiplantae, Streptophyta, Streptophytina, Embryophyta, Tracheophyta, Euphyllophyta, Spermatophyta, Magnoliophyta, Mesangiospermae, eudicotyledons, Gunneridae, Pentapetalae, rosids, malvids, Brassicales, Brassicaceae, Camelineae, Arabidopsis, Arabidopsis thaliana (Mouse-ear cress)	2759		DTX34 At4g00350 A_IG005I10.20 F5I10.20
F4JHH5	cellular organisms, Eukaryota, Viridiplantae, Streptophyta, Streptophytina, Embryophyta, Tracheophyta, Euphyllophyta, Spermatophyta, Magnoliophyta, Mesangiospermae, eudicotyledons, Gunneridae, Pentapetalae, rosids, malvids, Brassicales, Brassicaceae, Camelineae, Arabidopsis, Arabidopsis thaliana (Mouse-ear cress)	2759	FUNCTION: Component of the exocyst complex involved in the docking of exocytic vesicles with fusion sites on the plasma membrane during regulated or polarized secretion. Involved in polarized cell growth and organ morphogenesis. During cytokinesis, involved in cell plate initiation, cell plate maturation and formation of new primary cell wall. {ECO:0000269|PubMed:20870962}.	SEC15B At4g02350 T14P8.16
F4JI44	cellular organisms, Eukaryota, Viridiplantae, Streptophyta, Streptophytina, Embryophyta, Tracheophyta, Euphyllophyta, Spermatophyta, Magnoliophyta, Mesangiospermae, eudicotyledons, Gunneridae, Pentapetalae, rosids, malvids, Brassicales, Brassicaceae, Camelineae, Arabidopsis, Arabidopsis thaliana (Mouse-ear cress)	2759	FUNCTION: Regulates COOLAIR, a set of antisense transcripts originating from the 3' end of FLOWERING LOCUS C (FLC). Associates with single-stranded DNA that is part of an RNA-DNA hybrid, or R-loop, that covers the COOLAIR promoter. R-loop stabilization mediated by NDX inhibits COOLAIR transcription, which in turn modifies FLC expression. {ECO:0000269|PubMed:23641115}.	NDX At4g03090 F4C21.1 T4I9.3
F4JIF4	cellular organisms, Eukaryota, Viridiplantae, Streptophyta, Streptophytina, Embryophyta, Tracheophyta, Euphyllophyta, Spermatophyta, Magnoliophyta, Mesangiospermae, eudicotyledons, Gunneridae, Pentapetalae, rosids, malvids, Brassicales, Brassicaceae, Camelineae, Arabidopsis, Arabidopsis thaliana (Mouse-ear cress)	2759	FUNCTION: Plant-specific actin binding protein. May be part of a membrane-cytoskeletal adapter complex. {ECO:0000305|PubMed:22840520}.	NET1B At4g14760 dl3420w
F4JJJ3	cellular organisms, Eukaryota, Viridiplantae, Streptophyta, Streptophytina, Embryophyta, Tracheophyta, Euphyllophyta, Spermatophyta, Magnoliophyta, Mesangiospermae, eudicotyledons, Gunneridae, Pentapetalae, rosids, malvids, Brassicales, Brassicaceae, Camelineae, Arabidopsis, Arabidopsis thaliana (Mouse-ear cress)	2759	FUNCTION: Alternative NADH-ubiquinone oxidoreductase which catalyzes the oxidation of mitochondrial NADH does not translocate protons across the inner mitochondrial membrane. {ECO:0000250}.	NDB3 At4g21490 F18E5.110
F4JKH6	cellular organisms, Eukaryota, Viridiplantae, Streptophyta, Streptophytina, Embryophyta, Tracheophyta, Euphyllophyta, Spermatophyta, Magnoliophyta, Mesangiospermae, eudicotyledons, Gunneridae, Pentapetalae, rosids, malvids, Brassicales, Brassicaceae, Camelineae, Arabidopsis, Arabidopsis thaliana (Mouse-ear cress)	2759	FUNCTION: Negatively regulates meristematic tissue proliferation by integrating developmental signals with carbon source availability. May act as the scaffold of a protein complex, which sequesters key factors that are required for the G2 to M transition in meristematic tissues. {ECO:0000269|PubMed:21185286}.	TSS At4g28080 T13J8.190
F4JKK0	cellular organisms, Eukaryota, Viridiplantae, Streptophyta, Streptophytina, Embryophyta, Tracheophyta, Euphyllophyta, Spermatophyta, Magnoliophyta, Mesangiospermae, eudicotyledons, Gunneridae, Pentapetalae, rosids, malvids, Brassicales, Brassicaceae, Camelineae, Arabidopsis, Arabidopsis thaliana (Mouse-ear cress)	2759	FUNCTION: Probable E3 ubiquitin ligase acting as a positive post-transcriptional regulator of 3-hydroxy-3-methylglutaryl-coenzyme A reductase activity. Might be involved in the quality control that degrades misfolded proteins (By similarity). {ECO:0000250, ECO:0000269|PubMed:22635115, ECO:0000269|PubMed:23404890}.	SUD1 CER9 At4g34100 F28A23.140
F4JL28	cellular organisms, Eukaryota, Viridiplantae, Streptophyta, Streptophytina, Embryophyta, Tracheophyta, Euphyllophyta, Spermatophyta, Magnoliophyta, Mesangiospermae, eudicotyledons, Gunneridae, Pentapetalae, rosids, malvids, Brassicales, Brassicaceae, Camelineae, Arabidopsis, Arabidopsis thaliana (Mouse-ear cress)	2759	FUNCTION: Chromatin remodeling factor that binds to methylated histone (e.g. H3K4me2/3) to prevent their acetylation (e.g. H3K9K14Ac), likely by recruiting histone deacetylase (HDAC) complexes, and thus regulate the transcription of target genes (PubMed:25281686). Negative regulator in developmental processes in a gibberellic acid- (GA-) dependent manner, such as germination, flowering induction,…	EBS At4g22140 F1N20.240
F4JLK2	cellular organisms, Eukaryota, Viridiplantae, Streptophyta, Streptophytina, Embryophyta, Tracheophyta, Euphyllophyta, Spermatophyta, Magnoliophyta, Mesangiospermae, eudicotyledons, Gunneridae, Pentapetalae, rosids, malvids, Brassicales, Brassicaceae, Camelineae, Arabidopsis, Arabidopsis thaliana (Mouse-ear cress)	2759	FUNCTION: Plays a role in photosynthetic sucrose synthesis by catalyzing the rate-limiting step of sucrose biosynthesis from UDP-glucose and fructose- 6-phosphate. Involved in the regulation of carbon partitioning in the leaves of plants. May regulate the synthesis of sucrose and therefore play a major role as a limiting factor in the export of photoassimilates out of the leaf. Plays a role for s…	SPS4 SPSC At4g10120 F28M11.40
F4JLM5	cellular organisms, Eukaryota, Viridiplantae, Streptophyta, Streptophytina, Embryophyta, Tracheophyta, Euphyllophyta, Spermatophyta, Magnoliophyta, Mesangiospermae, eudicotyledons, Gunneridae, Pentapetalae, rosids, malvids, Brassicales, Brassicaceae, Camelineae, Arabidopsis, Arabidopsis thaliana (Mouse-ear cress)	2759		At4g10320 F24G24.120 T9A4.4
F4JLS1	cellular organisms, Eukaryota, Viridiplantae, Streptophyta, Streptophytina, Embryophyta, Tracheophyta, Euphyllophyta, Spermatophyta, Magnoliophyta, Mesangiospermae, eudicotyledons, Gunneridae, Pentapetalae, rosids, malvids, Brassicales, Brassicaceae, Camelineae, Arabidopsis, Arabidopsis thaliana (Mouse-ear cress)	2759	FUNCTION: Probable histone demethylase that reduces the levels of histone H3 'Lys-4' methylation in chromatin. {ECO:0000269|PubMed:17921315}.	LDL3 At4g16310/At4g16320 dl4185w/dl4190w FCAALL.342/ FCAALL.344
F4JM19	cellular organisms, Eukaryota, Viridiplantae, Streptophyta, Streptophytina, Embryophyta, Tracheophyta, Euphyllophyta, Spermatophyta, Magnoliophyta, Mesangiospermae, eudicotyledons, Gunneridae, Pentapetalae, rosids, malvids, Brassicales, Brassicaceae, Camelineae, Arabidopsis, Arabidopsis thaliana (Mouse-ear cress)	2759	FUNCTION: Myosin heavy chain that is required for the cell cycle-regulated transport of various organelles and proteins for their segregation. Functions by binding with its tail domain to receptor proteins on organelles and exerting force with its N-terminal motor domain against actin filaments, thereby transporting its cargo along polarized actin cables (By similarity). {ECO:0000250}.	XI-H XIH At4g28710 F16A16.180
F4JMI5	cellular organisms, Eukaryota, Viridiplantae, Streptophyta, Streptophytina, Embryophyta, Tracheophyta, Euphyllophyta, Spermatophyta, Magnoliophyta, Mesangiospermae, eudicotyledons, Gunneridae, Pentapetalae, rosids, malvids, Brassicales, Brassicaceae, Camelineae, Arabidopsis, Arabidopsis thaliana (Mouse-ear cress)	2759		PGSIP7 At4g16600 dl4325w FCAALL.404
F4JN26	cellular organisms, Eukaryota, Viridiplantae, Streptophyta, Streptophytina, Embryophyta, Tracheophyta, Euphyllophyta, Spermatophyta, Magnoliophyta, Mesangiospermae, eudicotyledons, Gunneridae, Pentapetalae, rosids, malvids, Brassicales, Brassicaceae, Camelineae, Arabidopsis, Arabidopsis thaliana (Mouse-ear cress)	2759	FUNCTION: Involved in DNA mismatch repair (MMR), correcting insertion-deletion loops (IDLs) resulting from DNA replication, DNA damage or from recombination events between non-identical sequences during meiosis. Component of the MutLbeta heterodimer, which probably forms a ternary complex with the MutSbeta heterodimer that initially recognizes the DNA mismatches. This complex is thought to be res…	MLH3 At4g35520 F8D20.30
F4JN35	cellular organisms, Eukaryota, Viridiplantae, Streptophyta, Streptophytina, Embryophyta, Tracheophyta, Euphyllophyta, Spermatophyta, Magnoliophyta, Mesangiospermae, eudicotyledons, Gunneridae, Pentapetalae, rosids, malvids, Brassicales, Brassicaceae, Camelineae, Arabidopsis, Arabidopsis thaliana (Mouse-ear cress)	2759	FUNCTION: Transcriptional activator activated by proteolytic cleavage through regulated intramembrane proteolysis (RIP) (PubMed:18443413, PubMed:24329768). Calmodulin-regulated transcriptional repressor. Binds several synthetic promoters with randomly selected binding sites (PubMed:17947243). Functions synergistically with SNI1 as negative regulator of pathogen-induced PR1 expression and basal re…	NTL9 CBNAC At4g35580 F8D20.90
F4JP46	cellular organisms, Eukaryota, Viridiplantae, Streptophyta, Streptophytina, Embryophyta, Tracheophyta, Euphyllophyta, Spermatophyta, Magnoliophyta, Mesangiospermae, eudicotyledons, Gunneridae, Pentapetalae, rosids, malvids, Brassicales, Brassicaceae, Camelineae, Arabidopsis, Arabidopsis thaliana (Mouse-ear cress)	2759	FUNCTION: Deformylase involved in photorespiration. Prevents excessive accumulation of 5-formyl tetrahydrofolate (THF), a potent inhibitor of the Gly decarboxylase/Ser hydroxymethyltransferase complex. {ECO:0000269|PubMed:18628352}.	PURU2 At4g17360 dl4715c FCAALL.417
F4JPP0	cellular organisms, Eukaryota, Viridiplantae, Streptophyta, Streptophytina, Embryophyta, Tracheophyta, Euphyllophyta, Spermatophyta, Magnoliophyta, Mesangiospermae, eudicotyledons, Gunneridae, Pentapetalae, rosids, malvids, Brassicales, Brassicaceae, Camelineae, Arabidopsis, Arabidopsis thaliana (Mouse-ear cress)	2759	FUNCTION: Exhibits ATPase activity. Binds DNA/RNA in a non-specific manner and exhibits endonuclease activity. Probably involved in DNA repair. Involved in RNA-directed DNA methylation (RdDM) as a component of the RdDM machinery and required for gene silencing. May also be involved in the regulation of chromatin architecture to maintain gene silencing. {ECO:0000250|UniProtKB:Q84WV6}.	MORC3 CRH2 At4g36270 F23E13.160
F4JQZ3	cellular organisms, Eukaryota, Viridiplantae, Streptophyta, Streptophytina, Embryophyta, Tracheophyta, Euphyllophyta, Spermatophyta, Magnoliophyta, Mesangiospermae, eudicotyledons, Gunneridae, Pentapetalae, rosids, malvids, Brassicales, Brassicaceae, Camelineae, Arabidopsis, Arabidopsis thaliana (Mouse-ear cress)	2759	FUNCTION: Acts as a GTPase activator for the Rac-type GTPase by converting it to an inactive GDP-bound state. Maintains the global inactivation of ARAC11/ROP1 at the apex in pollen tubes in order to regulate the polar cell growth. {ECO:0000269|PubMed:19108776}.	REN1 At4g24580 F22K18.2200
F4JRF5	cellular organisms, Eukaryota, Viridiplantae, Streptophyta, Streptophytina, Embryophyta, Tracheophyta, Euphyllophyta, Spermatophyta, Magnoliophyta, Mesangiospermae, eudicotyledons, Gunneridae, Pentapetalae, rosids, malvids, Brassicales, Brassicaceae, Camelineae, Arabidopsis, Arabidopsis thaliana (Mouse-ear cress)	2759	FUNCTION: Transcriptional regulator required for the maintenance of the plant vegetative phase. May prevent the early activation of the vegetative-to-reproductive transition by regulating key genes that contribute to flower timing. {ECO:0000250|UniProtKB:F4HY56}.	RLT3 At4g12750 T20K18.100
F4JRJ6	cellular organisms, Eukaryota, Viridiplantae, Streptophyta, Streptophytina, Embryophyta, Tracheophyta, Euphyllophyta, Spermatophyta, Magnoliophyta, Mesangiospermae, eudicotyledons, Gunneridae, Pentapetalae, rosids, malvids, Brassicales, Brassicaceae, Camelineae, Arabidopsis, Arabidopsis thaliana (Mouse-ear cress)	2759	FUNCTION: May be involved in pre-mRNA splicing. {ECO:0000305}.	At4g18465 F28J12.120
F4JRP0	cellular organisms, Eukaryota, Viridiplantae, Streptophyta, Streptophytina, Embryophyta, Tracheophyta, Euphyllophyta, Spermatophyta, Magnoliophyta, Mesangiospermae, eudicotyledons, Gunneridae, Pentapetalae, rosids, malvids, Brassicales, Brassicaceae, Camelineae, Arabidopsis, Arabidopsis thaliana (Mouse-ear cress)	2759		At4g18820 F28A21.230
F4JRS4	cellular organisms, Eukaryota, Viridiplantae, Streptophyta, Streptophytina, Embryophyta, Tracheophyta, Euphyllophyta, Spermatophyta, Magnoliophyta, Mesangiospermae, eudicotyledons, Gunneridae, Pentapetalae, rosids, malvids, Brassicales, Brassicaceae, Camelineae, Arabidopsis, Arabidopsis thaliana (Mouse-ear cress)	2759	FUNCTION: Exhibits ATPase activity. Binds DNA/RNA in a non-specific manner and exhibits endonuclease activity. Probably involved in DNA repair. Involved in RNA-directed DNA methylation (RdDM) as a component of the RdDM machinery and required for gene silencing. May also be involved in the regulation of chromatin architecture to maintain gene silencing. {ECO:0000250|UniProtKB:Q84WV6}.	MORC7 CRH3 At4g24970 F13M23.110
F4JS25	cellular organisms, Eukaryota, Viridiplantae, Streptophyta, Streptophytina, Embryophyta, Tracheophyta, Euphyllophyta, Spermatophyta, Magnoliophyta, Mesangiospermae, eudicotyledons, Gunneridae, Pentapetalae, rosids, malvids, Brassicales, Brassicaceae, Camelineae, Arabidopsis, Arabidopsis thaliana (Mouse-ear cress)	2759	FUNCTION: Negative regulator of effector-triggered immunity associated with the EDS1 resistance pathway (PubMed:15469494, PubMed:18774967, PubMed:19649196, PubMed:19525323, PubMed:20862316, PubMed:21079790). May localize its interactors to a microsomal membrane (PubMed:22158819). May therefore negatively regulate RPS4 and SNC1 translocation to the nucleus (PubMed:21079790). Contributes to the reg…	SRFR1 SNC5 At4g37460 F6G17.110
F4JSE7	cellular organisms, Eukaryota, Viridiplantae, Streptophyta, Streptophytina, Embryophyta, Tracheophyta, Euphyllophyta, Spermatophyta, Magnoliophyta, Mesangiospermae, eudicotyledons, Gunneridae, Pentapetalae, rosids, malvids, Brassicales, Brassicaceae, Camelineae, Arabidopsis, Arabidopsis thaliana (Mouse-ear cress)	2759	FUNCTION: Negative regulator of the salicylic acid- (SA-) mediated resistance to pathogens, including the biotrophic powdery mildew pathogens Golovinomyces cichoracearum and Blumeria graminis, and the downy mildew pathogen Hyaloperonospora parasitica, probably by limiting the initiation of cell death and the establishment of the hypersensitive response (HR). Prevents ethylene-induced senescence. …	EDR2 At4g19040 F13C5.210
Q8VZF6	cellular organisms, Eukaryota, Viridiplantae, Streptophyta, Streptophytina, Embryophyta, Tracheophyta, Euphyllophyta, Spermatophyta, Magnoliophyta, Mesangiospermae, eudicotyledons, Gunneridae, Pentapetalae, rosids, malvids, Brassicales, Brassicaceae, Camelineae, Arabidopsis, Arabidopsis thaliana (Mouse-ear cress)	2759	FUNCTION: Binds to phosphatidylinositol-4-phosphate (PtdIns(4)P). May regulate the salicylic acid- (SA-) mediated resistance to pathogens (By similarity). {ECO:0000250}.	EDR2L At5g45560 MFC19.23
F4JSH1	cellular organisms, Eukaryota, Viridiplantae, Streptophyta, Streptophytina, Embryophyta, Tracheophyta, Euphyllophyta, Spermatophyta, Magnoliophyta, Mesangiospermae, eudicotyledons, Gunneridae, Pentapetalae, rosids, malvids, Brassicales, Brassicaceae, Camelineae, Arabidopsis, Arabidopsis thaliana (Mouse-ear cress)	2759	FUNCTION: Catalyzes the hydrolysis of phosphoanhydride bonds of nucleoside tri- and di-phosphates (By similarity). Involved in the regulation of pollen and anther development. {ECO:0000250, ECO:0000269|Ref.1}.	APY7 At4g19180 T18B16.150
F4JSZ5	cellular organisms, Eukaryota, Viridiplantae, Streptophyta, Streptophytina, Embryophyta, Tracheophyta, Euphyllophyta, Spermatophyta, Magnoliophyta, Mesangiospermae, eudicotyledons, Gunneridae, Pentapetalae, rosids, malvids, Brassicales, Brassicaceae, Camelineae, Arabidopsis, Arabidopsis thaliana (Mouse-ear cress)	2759	FUNCTION: Activates the ARF proteins by exchanging bound GDP for free GTP. Plays a role in vesicular protein sorting (By similarity). {ECO:0000250}.	BIG1 At4g38200 F20D10.320
F4JT76	cellular organisms, Eukaryota, Viridiplantae, Streptophyta, Streptophytina, Embryophyta, Tracheophyta, Euphyllophyta, Spermatophyta, Magnoliophyta, Mesangiospermae, eudicotyledons, Gunneridae, Pentapetalae, rosids, malvids, Brassicales, Brassicaceae, Camelineae, Arabidopsis, Arabidopsis thaliana (Mouse-ear cress)	2759	FUNCTION: Acts as component of the GARP complex that is involved in retrograde transport from early and late endosomes to the trans-Golgi network (TGN). The GARP complex facilitates tethering as well as SNARE complex assembly at the Golgi (By similarity). Probably involved in pollen tube elongation and other polar growth. {ECO:0000250, ECO:0000269|PubMed:18583349}.	VPS54 At4g19490 F24J7.50
F4JTP5	cellular organisms, Eukaryota, Viridiplantae, Streptophyta, Streptophytina, Embryophyta, Tracheophyta, Euphyllophyta, Spermatophyta, Magnoliophyta, Mesangiospermae, eudicotyledons, Gunneridae, Pentapetalae, rosids, malvids, Brassicales, Brassicaceae, Camelineae, Arabidopsis, Arabidopsis thaliana (Mouse-ear cress)	2759	FUNCTION: Serine/threonine protein kinase that specifically phosphorylates chloroplast precursor proteins in the cytosol within the cleavable presequences (transit peptides). May be part of a cytosolic regulatory network involved in chloroplast protein import. Does not phosphorylate mitochondrion precursor proteins. Specific for ATP and does not utilize other NTPs (PubMed:17090544, PubMed:1642926…	STY46 At4g38470 F20M13.30
F4JUU5	cellular organisms, Eukaryota, Viridiplantae, Streptophyta, Streptophytina, Embryophyta, Tracheophyta, Euphyllophyta, Spermatophyta, Magnoliophyta, Mesangiospermae, eudicotyledons, Gunneridae, Pentapetalae, rosids, malvids, Brassicales, Brassicaceae, Camelineae, Arabidopsis, Arabidopsis thaliana (Mouse-ear cress)	2759	FUNCTION: Metalloprotease that catalyzes the second step (site-2 cleavage) in the proteolytic activation of various factors, after site-1 cleavage. Part of a regulated intramembrane proteolysis (RIP) cascade. After ER stress, cleaves BZIP17 and BZIP28 proteins which functions as stress sensors and transducers in ER stress signaling pathway. The N-terminal bZIP component is translocated to the nuc…	S2P At4g20310 F1C12.220
F4JVN6	cellular organisms, Eukaryota, Viridiplantae, Streptophyta, Streptophytina, Embryophyta, Tracheophyta, Euphyllophyta, Spermatophyta, Magnoliophyta, Mesangiospermae, eudicotyledons, Gunneridae, Pentapetalae, rosids, malvids, Brassicales, Brassicaceae, Camelineae, Arabidopsis, Arabidopsis thaliana (Mouse-ear cress)	2759	FUNCTION: Serine protease of the proteasome pathway that may function with the 20S proteasome to degrade oxidized proteins generated by environmental stress. {ECO:0000269|PubMed:15908606, ECO:0000269|PubMed:19822524}.	TPP2 At4g20850 T13K14.10
F4JY12	cellular organisms, Eukaryota, Viridiplantae, Streptophyta, Streptophytina, Embryophyta, Tracheophyta, Euphyllophyta, Spermatophyta, Magnoliophyta, Mesangiospermae, eudicotyledons, Gunneridae, Pentapetalae, rosids, malvids, Brassicales, Brassicaceae, Camelineae, Arabidopsis, Arabidopsis thaliana (Mouse-ear cress)	2759	FUNCTION: May act predominantly to suppress BCHC1, which itself is a negative factor in protein storage vacuole (PSV) trafficking regulation and plant effector triggered immunity (ETI). Required for ETI, but not for cell death. {ECO:0000269|PubMed:25618824}.	GFS12 BCHD At5g18525 T28N17.10
F4JY37	cellular organisms, Eukaryota, Viridiplantae, Streptophyta, Streptophytina, Embryophyta, Tracheophyta, Euphyllophyta, Spermatophyta, Magnoliophyta, Mesangiospermae, eudicotyledons, Gunneridae, Pentapetalae, rosids, malvids, Brassicales, Brassicaceae, Camelineae, Arabidopsis, Arabidopsis thaliana (Mouse-ear cress)	2759	FUNCTION: Essential protein that regulates phragmoplast microtubule organization during cell plate expansion in cytokinesis during cell division, both somatic and syncytial (PubMed:11089872, PubMed:19268593, PubMed:23451828). Required for endosperm cellularisation (PubMed:12421698, PubMed:23451828). In pollen development, involved in cellularisation during microsporogenesis by regulating radial m…	RUK EMB3013 At5g18700 T1A4.80
F4JYC8	cellular organisms, Eukaryota, Viridiplantae, Streptophyta, Streptophytina, Embryophyta, Tracheophyta, Euphyllophyta, Spermatophyta, Magnoliophyta, Mesangiospermae, eudicotyledons, Gunneridae, Pentapetalae, rosids, malvids, Brassicales, Brassicaceae, Camelineae, Arabidopsis, Arabidopsis thaliana (Mouse-ear cress)	2759	FUNCTION: Membrane-bound transcription factor required for the plastid-to-nucleus retrogade signaling. Functions in multiple retrograde pathways. The plastid-to-nucleus signal plays an important role in the coordinated expression of both nuclear- and chloroplast-localized genes that encode photosynthesis-related proteins. In the nucleus, activates ABI4 transcription in a PHD-dependent manner asso…	PTM DDP1 At5g35210 K3D20.8
F4JYE9	cellular organisms, Eukaryota, Viridiplantae, Streptophyta, Streptophytina, Embryophyta, Tracheophyta, Euphyllophyta, Spermatophyta, Magnoliophyta, Mesangiospermae, eudicotyledons, Gunneridae, Pentapetalae, rosids, malvids, Brassicales, Brassicaceae, Camelineae, Arabidopsis, Arabidopsis thaliana (Mouse-ear cress)	2759	FUNCTION: Conversion of folates to polyglutamate derivatives, including tetrahydrofolate (PubMed:11752472, PubMed:12535338). Required during embryogenesis; from maternal tissues until the globular stage, and from the embryo after the globular stage (PubMed:12535338). {ECO:0000269|PubMed:11752472, ECO:0000269|PubMed:12535338}.	DHFS DFA GLA1 At5g41480
F4JYG0	cellular organisms, Eukaryota, Viridiplantae, Streptophyta, Streptophytina, Embryophyta, Tracheophyta, Euphyllophyta, Spermatophyta, Magnoliophyta, Mesangiospermae, eudicotyledons, Gunneridae, Pentapetalae, rosids, malvids, Brassicales, Brassicaceae, Camelineae, Arabidopsis, Arabidopsis thaliana (Mouse-ear cress)	2759	FUNCTION: E4-type SUMO ligase that promotes SUMO chain formation in a SCE1-dependent manner and thus contributes to a pathway for proteolytic removal of sumoylation substrates. Involved in stress responses and sulfur metabolism. {ECO:0000269|PubMed:25415977}.	PIAL2 At5g41580 MBK23.10
F4JZ24	cellular organisms, Eukaryota, Viridiplantae, Streptophyta, Streptophytina, Embryophyta, Tracheophyta, Euphyllophyta, Spermatophyta, Magnoliophyta, Mesangiospermae, eudicotyledons, Gunneridae, Pentapetalae, rosids, malvids, Brassicales, Brassicaceae, Camelineae, Arabidopsis, Arabidopsis thaliana (Mouse-ear cress)	2759	FUNCTION: Catalyzes the post-translational formation of 4-hydroxyproline in -Xaa-Pro-Gly- sequences in proline-rich peptide sequences of plant glycoproteins and other proteins. Hydroxyprolines are important constituent of many plant cell wall glycoproteins such as extensins, hydroxyproline-rich glycoproteins, lectins and arabinogalactan proteins. {ECO:0000250|UniProtKB:Q9ZW86}.	P4H10 At5g66060 K2A18.14
F4K0A6	cellular organisms, Eukaryota, Viridiplantae, Streptophyta, Streptophytina, Embryophyta, Tracheophyta, Euphyllophyta, Spermatophyta, Magnoliophyta, Mesangiospermae, eudicotyledons, Gunneridae, Pentapetalae, rosids, malvids, Brassicales, Brassicaceae, Camelineae, Arabidopsis, Arabidopsis thaliana (Mouse-ear cress)	2759	FUNCTION: Myosin heavy chain that is required for the cell cycle-regulated transport of various organelles and proteins for their segregation. Functions by binding with its tail domain to receptor proteins on organelles and exerting force with its N-terminal motor domain against actin filaments, thereby transporting its cargo along polarized actin cables (By similarity). Involved in endocytosis v…	VIII-2 ATM2 ATM4 MYOS1 At5g54280 MDK4.10
F4K0C4	cellular organisms, Eukaryota, Viridiplantae, Streptophyta, Streptophytina, Embryophyta, Tracheophyta, Euphyllophyta, Spermatophyta, Magnoliophyta, Mesangiospermae, eudicotyledons, Gunneridae, Pentapetalae, rosids, malvids, Brassicales, Brassicaceae, Camelineae, Arabidopsis, Arabidopsis thaliana (Mouse-ear cress)	2759	FUNCTION: Specific subunit of the TRAPP II complex, a highly conserved vesicle tethering complex that is required for the proper transport of proteins in post-Golgi trafficking pathways to the growing cell plate in mitotic active cells (PubMed:20609115, PubMed:21689172). Required for the polarized and selective transport of PIN2, but not PIN1, to the plasma membrane. Not required for ER-to-Golgi …	TRS130 CLUB At5g54440 F24B18.6
F4K1B1	cellular organisms, Eukaryota, Viridiplantae, Streptophyta, Streptophytina, Embryophyta, Tracheophyta, Euphyllophyta, Spermatophyta, Magnoliophyta, Mesangiospermae, eudicotyledons, Gunneridae, Pentapetalae, rosids, malvids, Brassicales, Brassicaceae, Camelineae, Arabidopsis, Arabidopsis thaliana (Mouse-ear cress)	2759	FUNCTION: Putative RNA polymerase II subunit B1 C-terminal domain (CTD) phosphatase involved in RNA polymerase II transcription regulation. {ECO:0000250}.	At5g26760 F2P16.20
F4K1J4	cellular organisms, Eukaryota, Viridiplantae, Streptophyta, Streptophytina, Embryophyta, Tracheophyta, Euphyllophyta, Spermatophyta, Magnoliophyta, Mesangiospermae, eudicotyledons, Gunneridae, Pentapetalae, rosids, malvids, Brassicales, Brassicaceae, Camelineae, Arabidopsis, Arabidopsis thaliana (Mouse-ear cress)	2759	FUNCTION: Histone methyltransferase involved in regulation of flowering time. Required for the expression of the flowering repressors FLC and MADS-box genes of the MAF family (PubMed:19726574, PubMed:19855050). Required for histone H3 dimethylation on 'Lys-36' H3K36me2 at the FLC locus (PubMed:19726574). Required for histone H3 trimethylation on 'Lys-4' H3K4me3 at the FLC locus. Prevents trimethy…	ATXR7 SDG25 At5g42400 MDH9.9
F4K2A1	cellular organisms, Eukaryota, Viridiplantae, Streptophyta, Streptophytina, Embryophyta, Tracheophyta, Euphyllophyta, Spermatophyta, Magnoliophyta, Mesangiospermae, eudicotyledons, Gunneridae, Pentapetalae, rosids, malvids, Brassicales, Brassicaceae, Camelineae, Arabidopsis, Arabidopsis thaliana (Mouse-ear cress)	2759	FUNCTION: Catalyzes conversion of folates to polyglutamate derivatives allowing concentration of folate compounds in the cell and the intracellular retention of these cofactors, which are important substrates for most of the folate-dependent enzymes that are involved in one-carbon transfer reactions involved in purine, pyrimidine and amino acid synthesis. Essential for organellar and whole-plant …	FPGS1 ATDFB DFB FPGS2 FPGSB At5g05980 K18J17.17
F4K2F0	cellular organisms, Eukaryota, Viridiplantae, Streptophyta, Streptophytina, Embryophyta, Tracheophyta, Euphyllophyta, Spermatophyta, Magnoliophyta, Mesangiospermae, eudicotyledons, Gunneridae, Pentapetalae, rosids, malvids, Brassicales, Brassicaceae, Camelineae, Arabidopsis, Arabidopsis thaliana (Mouse-ear cress)	2759	FUNCTION: Probably involved in the regulation of chromatin states (Probable). Contributes to basal immunity (PubMed:21830950). {ECO:0000269|PubMed:21830950, ECO:0000305|PubMed:21830950}.	EML3 At5g13020 T24H18.190
Q08A72	cellular organisms, Eukaryota, Viridiplantae, Streptophyta, Streptophytina, Embryophyta, Tracheophyta, Euphyllophyta, Spermatophyta, Magnoliophyta, Mesangiospermae, eudicotyledons, Gunneridae, Pentapetalae, rosids, malvids, Brassicales, Brassicaceae, Camelineae, Arabidopsis, Arabidopsis thaliana (Mouse-ear cress)	2759	FUNCTION: Probably involved in the regulation of chromatin states (Probable). Contributes to RPP7-mediated and basal immunity, especially against Hyaloperonospora arabidopsidis isolate Hiks1 (PubMed:21830950). {ECO:0000269|PubMed:21830950, ECO:0000305|PubMed:21830950}.	EML4 At2g44440 F4I1.25
F4K460	cellular organisms, Eukaryota, Viridiplantae, Streptophyta, Streptophytina, Embryophyta, Tracheophyta, Euphyllophyta, Spermatophyta, Magnoliophyta, Mesangiospermae, eudicotyledons, Gunneridae, Pentapetalae, rosids, malvids, Brassicales, Brassicaceae, Camelineae, Arabidopsis, Arabidopsis thaliana (Mouse-ear cress)	2759	FUNCTION: Component of the Mediator complex, a coactivator involved in the regulated transcription of nearly all RNA polymerase II-dependent genes. Mediator functions as a bridge to convey information from gene-specific regulatory proteins to the basal RNA polymerase II transcription machinery. The Mediator complex, having a compact conformation in its free form, is recruited to promoters by dire…	MED17 MED17_1 At5g20170 F5O24.60
F4K493	cellular organisms, Eukaryota, Viridiplantae, Streptophyta, Streptophytina, Embryophyta, Tracheophyta, Euphyllophyta, Spermatophyta, Magnoliophyta, Mesangiospermae, eudicotyledons, Gunneridae, Pentapetalae, rosids, malvids, Brassicales, Brassicaceae, Camelineae, Arabidopsis, Arabidopsis thaliana (Mouse-ear cress)	2759	FUNCTION: Probable chromatin remodeling factor.	CLSY2 CHR42 At5g20420 F7C8.10
F4K4J0	cellular organisms, Eukaryota, Viridiplantae, Streptophyta, Streptophytina, Embryophyta, Tracheophyta, Euphyllophyta, Spermatophyta, Magnoliophyta, Mesangiospermae, eudicotyledons, Gunneridae, Pentapetalae, rosids, malvids, Brassicales, Brassicaceae, Camelineae, Arabidopsis, Arabidopsis thaliana (Mouse-ear cress)	2759	FUNCTION: Acts as component of the THO subcomplex of the TREX complex which is thought to couple mRNA transcription, processing and nuclear export. {ECO:0000250}.	THO5B THO5 THOC5A At5g42920 MBD2.12
F4K5W8	cellular organisms, Eukaryota, Viridiplantae, Streptophyta, Streptophytina, Embryophyta, Tracheophyta, Euphyllophyta, Spermatophyta, Magnoliophyta, Mesangiospermae, eudicotyledons, Gunneridae, Pentapetalae, rosids, malvids, Brassicales, Brassicaceae, Camelineae, Arabidopsis, Arabidopsis thaliana (Mouse-ear cress)	2759	FUNCTION: Sucrose-cleaving enzyme that provides UDP-glucose and fructose for various metabolic pathways. Functions in callose synthesis at the site of phloem sieve elements. {ECO:0000269|PubMed:19470642}.	SUS5 At5g37180 MJG14.25
F4K687	cellular organisms, Eukaryota, Viridiplantae, Streptophyta, Streptophytina, Embryophyta, Tracheophyta, Euphyllophyta, Spermatophyta, Magnoliophyta, Mesangiospermae, eudicotyledons, Gunneridae, Pentapetalae, rosids, malvids, Brassicales, Brassicaceae, Camelineae, Arabidopsis, Arabidopsis thaliana (Mouse-ear cress)	2759	FUNCTION: Catalyzes the formation of NAD(+) from nicotinamide mononucleotide (NMN) and ATP. Can also use the deamidated form; nicotinic acid mononucleotide (NaMN) as substrate. {ECO:0000250|UniProtKB:Q9HAN9}.	NMNAT At5g55810 MDF20.25
F4K7F6	cellular organisms, Eukaryota, Viridiplantae, Streptophyta, Streptophytina, Embryophyta, Tracheophyta, Euphyllophyta, Spermatophyta, Magnoliophyta, Mesangiospermae, eudicotyledons, Gunneridae, Pentapetalae, rosids, malvids, Brassicales, Brassicaceae, Camelineae, Arabidopsis, Arabidopsis thaliana (Mouse-ear cress)	2759	FUNCTION: ATP-dependent specificity component of the mitochondrial Clp protease. It directs the protease to specific substrates. Can perform chaperone functions in the absence of ClpP. {ECO:0000250|UniProtKB:B1J693}.	CLPX2 At5g49840 K21G20.5
F4KBF3	cellular organisms, Eukaryota, Viridiplantae, Streptophyta, Streptophytina, Embryophyta, Tracheophyta, Euphyllophyta, Spermatophyta, Magnoliophyta, Mesangiospermae, eudicotyledons, Gunneridae, Pentapetalae, rosids, malvids, Brassicales, Brassicaceae, Camelineae, Arabidopsis, Arabidopsis thaliana (Mouse-ear cress)	2759	FUNCTION: May act as an acid--thiol ligase that activates carboxylic acids by forming acyl-CoAs. {ECO:0000250}.	AAE17 At5g23050 MYJ24.4
F4KBP5	cellular organisms, Eukaryota, Viridiplantae, Streptophyta, Streptophytina, Embryophyta, Tracheophyta, Euphyllophyta, Spermatophyta, Magnoliophyta, Mesangiospermae, eudicotyledons, Gunneridae, Pentapetalae, rosids, malvids, Brassicales, Brassicaceae, Camelineae, Arabidopsis, Arabidopsis thaliana (Mouse-ear cress)	2759	FUNCTION: Chromatin-remodeling protein that binds DNA through histones and regulates gene transcription. May specifically recognize and bind trimethylated 'Lys-27' (H3K27me3) and non-methylated 'Lys-4' of histone H3 (By similarity). Probable chromatin remodeling factor. {ECO:0000250|UniProtKB:Q8TDI0, ECO:0000303|PubMed:16547115}.	CHR4 PKR1 At5g44800 K23L20_15 T19K24.8
F4KBW6	cellular organisms, Eukaryota, Viridiplantae, Streptophyta, Streptophytina, Embryophyta, Tracheophyta, Euphyllophyta, Spermatophyta, Magnoliophyta, Mesangiospermae, eudicotyledons, Gunneridae, Pentapetalae, rosids, malvids, Brassicales, Brassicaceae, Camelineae, Arabidopsis, Arabidopsis thaliana (Mouse-ear cress)	2759		NUP205 EMB3142 At5g51200 MWD22.15
F4KCC2	cellular organisms, Eukaryota, Viridiplantae, Streptophyta, Streptophytina, Embryophyta, Tracheophyta, Euphyllophyta, Spermatophyta, Magnoliophyta, Mesangiospermae, eudicotyledons, Gunneridae, Pentapetalae, rosids, malvids, Brassicales, Brassicaceae, Camelineae, Arabidopsis, Arabidopsis thaliana (Mouse-ear cress)	2759	FUNCTION: Ubiquitin ligase protein which is a component of the N-end rule pathway with the arginyltransferases ATE1 and ATE2. Recognizes and binds to proteins bearing specific N-terminal residues that are destabilizing according to the N-end rule, leading to their ubiquitination and subsequent degradation (PubMed:17572409, PubMed:19255443, PubMed:19620738, PubMed:22020282). Does not participate i…	PRT6 CER3 At5g02310 T1E22.60 T1E22.70
F4KCL7	cellular organisms, Eukaryota, Viridiplantae, Streptophyta, Streptophytina, Embryophyta, Tracheophyta, Euphyllophyta, Spermatophyta, Magnoliophyta, Mesangiospermae, eudicotyledons, Gunneridae, Pentapetalae, rosids, malvids, Brassicales, Brassicaceae, Camelineae, Arabidopsis, Arabidopsis thaliana (Mouse-ear cress)	2759	FUNCTION: Chaperone receptor mediating Hsp90-dependent protein targeting to mitochondria. {ECO:0000250}.	OM64 TOC64-V At5g09420 T5E8.220
F4KD71	cellular organisms, Eukaryota, Viridiplantae, Streptophyta, Streptophytina, Embryophyta, Tracheophyta, Euphyllophyta, Spermatophyta, Magnoliophyta, Mesangiospermae, eudicotyledons, Gunneridae, Pentapetalae, rosids, malvids, Brassicales, Brassicaceae, Camelineae, Arabidopsis, Arabidopsis thaliana (Mouse-ear cress)	2759	FUNCTION: High-affinity urea-proton symporter involved in the active transport of urea across the plasma membrane into root cells. May play an important role in urea uptake by plant cells at low external urea concentrations. {ECO:0000269|PubMed:12615950, ECO:0000269|PubMed:17672841}.	DUR3 At5g45380 MFC19.5
F4KE63	cellular organisms, Eukaryota, Viridiplantae, Streptophyta, Streptophytina, Embryophyta, Tracheophyta, Euphyllophyta, Spermatophyta, Magnoliophyta, Mesangiospermae, eudicotyledons, Gunneridae, Pentapetalae, rosids, malvids, Brassicales, Brassicaceae, Camelineae, Arabidopsis, Arabidopsis thaliana (Mouse-ear cress)	2759		EMB2247 At5g16715
F4KF14	cellular organisms, Eukaryota, Viridiplantae, Streptophyta, Streptophytina, Embryophyta, Tracheophyta, Euphyllophyta, Spermatophyta, Magnoliophyta, Mesangiospermae, eudicotyledons, Gunneridae, Pentapetalae, rosids, malvids, Brassicales, Brassicaceae, Camelineae, Arabidopsis, Arabidopsis thaliana (Mouse-ear cress)	2759	FUNCTION: Functions in chloroplast biogenesis and chloroplast division. Required for plastid development during embryogenesis (PubMed:24964212). Might be involved in chaperone functions or play a structural role in the thylakoid FtsH complex (PubMed:12185496). {ECO:0000269|PubMed:24964212, ECO:0000303|PubMed:12185496}.	FTSHI4 EMB3144 At5g64580 MUB3.10
F4KF65	cellular organisms, Eukaryota, Viridiplantae, Streptophyta, Streptophytina, Embryophyta, Tracheophyta, Euphyllophyta, Spermatophyta, Magnoliophyta, Mesangiospermae, eudicotyledons, Gunneridae, Pentapetalae, rosids, malvids, Brassicales, Brassicaceae, Camelineae, Arabidopsis, Arabidopsis thaliana (Mouse-ear cress)	2759	FUNCTION: Binds to conventional NLS motifs and mediates nuclear protein import across the nuclear envelope (By similarity). Acts as cellular receptor for the nuclear import of the virD2 protein of Agrobacterium, but is not essential for Agrobacterium-mediated root transformation (PubMed:18836040). {ECO:0000250|UniProtKB:Q96321, ECO:0000269|PubMed:18836040}.	IMPA9 At5g03070 F15A17.100
F4KFC7	cellular organisms, Eukaryota, Viridiplantae, Streptophyta, Streptophytina, Embryophyta, Tracheophyta, Euphyllophyta, Spermatophyta, Magnoliophyta, Mesangiospermae, eudicotyledons, Gunneridae, Pentapetalae, rosids, malvids, Brassicales, Brassicaceae, Camelineae, Arabidopsis, Arabidopsis thaliana (Mouse-ear cress)	2759	FUNCTION: Component of the Mediator complex, a coactivator involved in the regulated transcription of nearly all RNA polymerase II-dependent genes. Mediator functions as a bridge to convey information from gene-specific regulatory proteins to the basal RNA polymerase II transcription machinery. The Mediator complex, having a compact conformation in its free form, is recruited to promoters by dire…	MED26C MED26_3 At5g09850 MYH9.6
F4KFT7	cellular organisms, Eukaryota, Viridiplantae, Streptophyta, Streptophytina, Embryophyta, Tracheophyta, Euphyllophyta, Spermatophyta, Magnoliophyta, Mesangiospermae, eudicotyledons, Gunneridae, Pentapetalae, rosids, malvids, Brassicales, Brassicaceae, Camelineae, Arabidopsis, Arabidopsis thaliana (Mouse-ear cress)	2759	FUNCTION: May be involved in the salvage of thiamine breakdown products. However, this protein has a haloacid dehalogenase family domain fused to its TenA domain, and this unusual structure creates uncertainty as to the enzymatic function of this fusion protein. {ECO:0000305|PubMed:25014715}.	TNEA_C At5g32470 F18O9.80
F4KFV7	cellular organisms, Eukaryota, Viridiplantae, Streptophyta, Streptophytina, Embryophyta, Tracheophyta, Euphyllophyta, Spermatophyta, Magnoliophyta, Mesangiospermae, eudicotyledons, Gunneridae, Pentapetalae, rosids, malvids, Brassicales, Brassicaceae, Camelineae, Arabidopsis, Arabidopsis thaliana (Mouse-ear cress)	2759	FUNCTION: Major helicase player in mitochondrial RNA metabolism. Component of the mitochondrial degradosome (mtEXO) complex, that degrades 3' overhang double-stranded RNA with a 3'-to-5' directionality in an ATP-dependent manner. ATPase and ATP-dependent multisubstrate helicase, able to unwind double-stranded (ds) DNA and RNA, and RNA/DNA heteroduplexes in the 5'-to-3' direction. Plays a role in …	At5g39840 K13H13.20
F4KGU4	cellular organisms, Eukaryota, Viridiplantae, Streptophyta, Streptophytina, Embryophyta, Tracheophyta, Euphyllophyta, Spermatophyta, Magnoliophyta, Mesangiospermae, eudicotyledons, Gunneridae, Pentapetalae, rosids, malvids, Brassicales, Brassicaceae, Camelineae, Arabidopsis, Arabidopsis thaliana (Mouse-ear cress)	2759		At5g10370 F12B17_280
F4KGY6	cellular organisms, Eukaryota, Viridiplantae, Streptophyta, Streptophytina, Embryophyta, Tracheophyta, Euphyllophyta, Spermatophyta, Magnoliophyta, Mesangiospermae, eudicotyledons, Gunneridae, Pentapetalae, rosids, malvids, Brassicales, Brassicaceae, Camelineae, Arabidopsis, Arabidopsis thaliana (Mouse-ear cress)	2759	FUNCTION: Morning-phased transcription factor integrating the circadian clock and auxin pathways. Binds to the evening element (EE) of promoters. Does not act within the central clock, but regulates free auxin levels in a time-of-day specific manner. Positively regulates the expression of YUC8 during the day, but has no effect during the night. Negative regulator of freezing tolerance. {ECO:00002…	RVE1 At5g17300 MKP11.15
F4KHD8	cellular organisms, Eukaryota, Viridiplantae, Streptophyta, Streptophytina, Embryophyta, Tracheophyta, Euphyllophyta, Spermatophyta, Magnoliophyta, Mesangiospermae, eudicotyledons, Gunneridae, Pentapetalae, rosids, malvids, Brassicales, Brassicaceae, Camelineae, Arabidopsis, Arabidopsis thaliana (Mouse-ear cress)	2759		GB210 EMB3012 At5g40480 K21I16.30
F4KHG6	cellular organisms, Eukaryota, Viridiplantae, Streptophyta, Streptophytina, Embryophyta, Tracheophyta, Euphyllophyta, Spermatophyta, Magnoliophyta, Mesangiospermae, eudicotyledons, Gunneridae, Pentapetalae, rosids, malvids, Brassicales, Brassicaceae, Camelineae, Arabidopsis, Arabidopsis thaliana (Mouse-ear cress)	2759	FUNCTION: Protease involved in the C-terminal processing of the chloroplastic D1 protein of photosystem II. This proteolytic processing is necessary to allow the light-driven assembly of the tetranuclear manganese cluster, which is responsible for photosynthetic water oxidation. {ECO:0000250|UniProtKB:O04073}.	CTPA1 At5g46390 MPL12.19
F6H2F8	cellular organisms, Eukaryota, Viridiplantae, Streptophyta, Streptophytina, Embryophyta, Tracheophyta, Euphyllophyta, Spermatophyta, Magnoliophyta, Mesangiospermae, eudicotyledons, Gunneridae, Pentapetalae, rosids, rosids incertae sedis, Vitales, Vitaceae, Vitis, Vitis vinifera (Grape)	2759	FUNCTION: Specifically methylates the N1 position of guanosine-37 in various cytoplasmic and mitochondrial tRNAs. Methylation is not dependent on the nature of the nucleoside 5' of the target nucleoside. This is the first step in the biosynthesis of wybutosine (yW), a modified base adjacent to the anticodon of tRNAs and required for accurate decoding. {ECO:0000255|HAMAP-Rule:MF_03152}.	VIT_19s0014g03930
F8S296	cellular organisms, Eukaryota, Viridiplantae, Streptophyta, Streptophytina, Embryophyta, Tracheophyta, Euphyllophyta, Spermatophyta, Magnoliophyta, Mesangiospermae, eudicotyledons, Gunneridae, Pentapetalae, rosids, malvids, Brassicales, Brassicaceae, Camelineae, Arabidopsis, Arabidopsis thaliana (Mouse-ear cress)	2759	FUNCTION: Required for autophagy that plays an essential role in plant nutrient recycling (PubMed:21645148, PubMed:19773385). Involved in the early steps of autophagosome biogenesis. Involved in the negative regulation of plant defense responses to biotrophic pathogens (PubMed:21645148). Involved in a negative feedback loop that modulates NPR1-dependent salicylic acid (SA) signaling and limits se…	ATG2 APG2 PEUP1 At3g19190 MVI11.10/MVI11.11
F8WKW0	cellular organisms, Eukaryota, Viridiplantae, Streptophyta, Streptophytina, Embryophyta, Tracheophyta, Euphyllophyta, Spermatophyta, Magnoliophyta, Mesangiospermae, eudicotyledons, Gunneridae, Pentapetalae, asterids, lamiids, Gentianales, Rubiaceae, Ixoroideae, Gardenieae, Gardenia, Gardenia jasminoides (Cape jasmine) (Gardenia augusta)	2759	FUNCTION: Glucosyltransferase acting on a broad range of substrates, including crocetin, 4-coumaric acid, caffeic acid and ferulic acid. No activity with indol-3-acetic acid, bixin and norbixin, and no formation of O-glucosides. Involved with UGT94E5 in sequential glycosylation of crocetin to crocin (bis(beta-D-gentiobiosyl) crocetin). {ECO:0000269|PubMed:22569263}.	UGT75L6 UGT1
F8WKW1	cellular organisms, Eukaryota, Viridiplantae, Streptophyta, Streptophytina, Embryophyta, Tracheophyta, Euphyllophyta, Spermatophyta, Magnoliophyta, Mesangiospermae, eudicotyledons, Gunneridae, Pentapetalae, asterids, lamiids, Gentianales, Rubiaceae, Ixoroideae, Gardenieae, Gardenia, Gardenia jasminoides (Cape jasmine) (Gardenia augusta)	2759	FUNCTION: Iridoid glucosyltransferase acting on genipin and 7-deoxyloganetin. No activity with 7-deoxyloganetic acid. Involved in geniposide biosynthesis. {ECO:0000269|PubMed:21799001}.	UGT85A24 UGT2
F8WLS6	cellular organisms, Eukaryota, Viridiplantae, Streptophyta, Streptophytina, Embryophyta, Tracheophyta, Euphyllophyta, Spermatophyta, Magnoliophyta, Mesangiospermae, eudicotyledons, Gunneridae, Pentapetalae, asterids, lamiids, Gentianales, Apocynaceae, Rauvolfioideae, Vinceae, Catharanthinae, Catharanthus, Catharanthus roseus (Madagascar periwinkle) (Vinca rosea)	2759	FUNCTION: Iridoid glucosyltransferase acting exclusively on 7-deoxyloganetin. No activity with 7-deoxyloganetic acid. {ECO:0000269|PubMed:24104568}.	UGT85A23 UGT6
G0S8G9	cellular organisms, Eukaryota, Opisthokonta, Fungi, Dikarya, Ascomycota, saccharomyceta, Pezizomycotina, leotiomyceta, sordariomyceta, Sordariomycetes, Sordariomycetidae, Sordariales, Chaetomiaceae, Chaetomium, Chaetomium thermophilum, Chaetomium thermophilum var. thermophilum, Chaetomium thermophilum (strain DSM 1495 / CBS 144.50 / IMI 039719)	2759	FUNCTION: Plays a role in translation initiation. Translational GTPase that catalyzes the joining of the 40S and 60S subunits to form the 80S initiation complex with the initiator methionine-tRNA in the P-site base paired to the start codon. GTP binding and hydrolysis induces conformational changes in the enzyme that renders it active for productive interactions with the ribosome. The release of …	CTHT_0029840
H2DH20	cellular organisms, Eukaryota, Viridiplantae, Streptophyta, Streptophytina, Embryophyta, Tracheophyta, Euphyllophyta, Spermatophyta, Magnoliophyta, Mesangiospermae, eudicotyledons, Gunneridae, Pentapetalae, asterids, campanulids, Apiales, Apiineae, Araliaceae, Panax, Panax ginseng (Korean ginseng)	2759	FUNCTION: Probable heme-thiolate monooxygenase. {ECO:0000250}.
H2DH21	cellular organisms, Eukaryota, Viridiplantae, Streptophyta, Streptophytina, Embryophyta, Tracheophyta, Euphyllophyta, Spermatophyta, Magnoliophyta, Mesangiospermae, eudicotyledons, Gunneridae, Pentapetalae, asterids, campanulids, Apiales, Apiineae, Araliaceae, Panax, Panax ginseng (Korean ginseng)	2759	FUNCTION: Probable heme-thiolate monooxygenase. {ECO:0000250}.
H2DH24	cellular organisms, Eukaryota, Viridiplantae, Streptophyta, Streptophytina, Embryophyta, Tracheophyta, Euphyllophyta, Spermatophyta, Magnoliophyta, Mesangiospermae, eudicotyledons, Gunneridae, Pentapetalae, asterids, campanulids, Apiales, Apiineae, Araliaceae, Panax, Panax ginseng (Korean ginseng)	2759	FUNCTION: Probable heme-thiolate monooxygenase. {ECO:0000250}.
H3K2Y6	cellular organisms, Eukaryota, Viridiplantae, Streptophyta, Streptophytina, Embryophyta, Tracheophyta, Euphyllophyta, Spermatophyta, Magnoliophyta, Mesangiospermae, eudicotyledons, Gunneridae, Pentapetalae, rosids, malvids, Brassicales, Brassicaceae, Camelineae, Arabidopsis, Arabidopsis thaliana (Mouse-ear cress)	2759	FUNCTION: Component of the Mediator complex, a coactivator involved in the regulated transcription of nearly all RNA polymerase II-dependent genes. Mediator functions as a bridge to convey information from gene-specific regulatory proteins to the basal RNA polymerase II transcription machinery. The Mediator complex, having a compact conformation in its free form, is recruited to promoters by dire…	MED12 CCT CRP MED12_1 At4g00450 F5I10.24
I1SSI5	cellular organisms, Eukaryota, Viridiplantae, Streptophyta, Streptophytina, Embryophyta, Tracheophyta, Euphyllophyta, Spermatophyta, Magnoliophyta, Mesangiospermae, eudicotyledons, Gunneridae, Pentapetalae, asterids, lamiids, Solanales, Solanaceae, Petunioideae, Petunia, Petunia hybrida (Petunia)	2759	FUNCTION: Component of SCF(ASK-cullin-F-box) E3 ubiquitin ligase complexes, which may mediate the ubiquitination and subsequent proteasomal degradation of target proteins. Is necessary for responses to strigolactones and may be involved in the ubiquitin-mediated degradation of specific proteins that activate axillary growth (By similarity). {ECO:0000250}.	MAX2A
I7C6E8	cellular organisms, Eukaryota, Viridiplantae, Streptophyta, Streptophytina, Embryophyta, Tracheophyta, Euphyllophyta, Spermatophyta, Magnoliophyta, Mesangiospermae, eudicotyledons, Gunneridae, Pentapetalae, asterids, campanulids, Apiales, Apiineae, Araliaceae, Panax, Panax ginseng (Korean ginseng)	2759	FUNCTION: Catalyzes the formation of oleanolic acid from beta-amyrin during ginsenoside biosynthesis, a class of tetracyclic triterpenoid saponins. {ECO:0000269|PubMed:24092881}.
I7CT85	cellular organisms, Eukaryota, Viridiplantae, Streptophyta, Streptophytina, Embryophyta, Tracheophyta, Euphyllophyta, Spermatophyta, Magnoliophyta, Mesangiospermae, eudicotyledons, Gunneridae, Pentapetalae, asterids, campanulids, Apiales, Apiineae, Araliaceae, Panax, Panax ginseng (Korean ginseng)	2759	FUNCTION: Catalyzes the formation of protopanaxatriol from protopanaxadiol during ginsenoside biosynthesis, a class of tetracyclic triterpenoid saponins. {ECO:0000269|PubMed:22875608}.
J9U5U9	cellular organisms, Eukaryota, Viridiplantae, Streptophyta, Streptophytina, Embryophyta, Tracheophyta, Euphyllophyta, Spermatophyta, Magnoliophyta, Mesangiospermae, eudicotyledons, Gunneridae, Pentapetalae, asterids, lamiids, Solanales, Solanaceae, Petunioideae, Petunia, Petunia hybrida (Petunia)	2759	FUNCTION: Involved in strigolactone signaling pathway. May function downstream of strigolactone synthesis, as a component of hormone signaling or as an enzyme that participates in the conversion of strigolactones to the bioactive form. Can hydrolyze the synthetic strigolactone analog GR24 in vitro. Strigolactones are hormones that inhibit tillering and shoot branching through the MAX-dependent pa…	DAD2
Q9WTV5	cellular organisms, Eukaryota, Opisthokonta, Metazoa, Eumetazoa, Bilateria, Deuterostomia, Chordata, Craniata, Vertebrata, Gnathostomata (jawed vertebrates), Teleostomi, Euteleostomi, Sarcopterygii, Dipnotetrapodomorpha, Tetrapoda, Amniota, Mammalia, Theria, Eutheria, Boreoeutheria, Euarchontoglires, Glires (Rodents and rabbits), Rodentia, Sciurognathi, Muroidea, Muridae, Murinae, Rattus, Rattus …	2759	FUNCTION: Acts as a chaperone during the assembly of the 26S proteasome, specifically of the base subcomplex of the PA700/19S regulatory complex (RC). During the base subcomplex assembly is part of an intermediate PSMD9:PSMC6:PSMC3 module, also known as modulator trimer complex; PSMD9 is released during the further base assembly process (By similarity). {ECO:0000250}.	Psmd9
O00410	cellular organisms, Eukaryota, Opisthokonta, Metazoa, Eumetazoa, Bilateria, Deuterostomia, Chordata, Craniata, Vertebrata, Gnathostomata (jawed vertebrates), Teleostomi, Euteleostomi, Sarcopterygii, Dipnotetrapodomorpha, Tetrapoda, Amniota, Mammalia, Theria, Eutheria, Boreoeutheria, Euarchontoglires, Primates, Haplorrhini, Simiiformes, Catarrhini, Hominoidea (apes), Hominidae (great apes), Homini…	2759	FUNCTION: Functions in nuclear protein import as nuclear transport receptor. Serves as receptor for nuclear localization signals (NLS) in cargo substrates. Is thought to mediate docking of the importin/substrate complex to the nuclear pore complex (NPC) through binding to nucleoporin and the complex is subsequently translocated through the pore by an energy requiring, Ran-dependent mechanism. At …	IPO5 KPNB3 RANBP5
P54888	cellular organisms, Eukaryota, Viridiplantae, Streptophyta, Streptophytina, Embryophyta, Tracheophyta, Euphyllophyta, Spermatophyta, Magnoliophyta, Mesangiospermae, eudicotyledons, Gunneridae, Pentapetalae, rosids, malvids, Brassicales, Brassicaceae, Camelineae, Arabidopsis, Arabidopsis thaliana (Mouse-ear cress)	2759	FUNCTION: P5CS plays a key role in proline biosynthesis, leading to osmoregulation in plants.	P5CSB P5CS2 At3g55610 F1I16_20
O04036	cellular organisms, Eukaryota, Viridiplantae, Streptophyta, Streptophytina, Embryophyta, Tracheophyta, Euphyllophyta, Spermatophyta, Magnoliophyta, Mesangiospermae, eudicotyledons, Gunneridae, Pentapetalae, rosids, malvids, Brassicales, Brassicaceae, Camelineae, Arabidopsis, Arabidopsis thaliana (Mouse-ear cress)	2759	FUNCTION: Sugar transporter. {ECO:0000305}.	ERD6 SUGTL1 At1g08930 F7G19.19
O04086	cellular organisms, Eukaryota, Viridiplantae, Streptophyta, Streptophytina, Embryophyta, Tracheophyta, Euphyllophyta, Spermatophyta, Magnoliophyta, Mesangiospermae, eudicotyledons, Gunneridae, Pentapetalae, rosids, malvids, Brassicales, Brassicaceae, Camelineae, Arabidopsis, Arabidopsis thaliana (Mouse-ear cress)	2759		At1g11050 T19D16.6
O04196	cellular organisms, Eukaryota, Viridiplantae, Streptophyta, Streptophytina, Embryophyta, Tracheophyta, Euphyllophyta, Spermatophyta, Magnoliophyta, Mesangiospermae, eudicotyledons, Gunneridae, Pentapetalae, rosids, malvids, Brassicales, Brassicaceae, Camelineae, Arabidopsis, Arabidopsis thaliana (Mouse-ear cress)	2759	FUNCTION: Involved in the trimming of pre-amylopectin chains. Accelerates the crystallization of nascent amylopectin molecules during starch synthesis. ISA1 and ISA2 work exclusively together as a multimeric holoenzyme. ISA1-ISA2 removes preferentially branches that are very close to other branches. {ECO:0000269|PubMed:15743447, ECO:0000269|PubMed:18815382, ECO:0000269|PubMed:19074683}.	ISA1 At2g39930 T28M21.9
O04197	cellular organisms, Eukaryota, Viridiplantae, Streptophyta, Streptophytina, Embryophyta, Tracheophyta, Euphyllophyta, Spermatophyta, Magnoliophyta, Mesangiospermae, eudicotyledons, Gunneridae, Pentapetalae, rosids, malvids, Brassicales, Brassicaceae, Camelineae, Arabidopsis, Arabidopsis thaliana (Mouse-ear cress)	2759	FUNCTION: Required for jasmonate-regulated plant fertility and defense processes, and for coronatine and/or other elicitors perceptions/responses. Seems to not be required for meiosis. Required for the regulation of some genes induced by wounding, but not for all. Component of SCF(COI1) E3 ubiquitin ligase complexes, which may mediate the ubiquitination and subsequent proteasomal degradation of t…	COI1 FBL2 At2g39940 T28M21.10
O94085	cellular organisms, Eukaryota, Opisthokonta, Fungi, Dikarya, Ascomycota, saccharomyceta, Saccharomycotina (true yeasts), Saccharomycetes, Saccharomycetales (budding yeasts), Saccharomycetaceae, Saccharomyces, Saccharomyces cerevisiae (Baker's yeast), Saccharomyces cerevisiae (strain ATCC 204508 / S288c) (Baker's yeast)	2759		YLR339C
O04212	cellular organisms, Eukaryota, Viridiplantae, Streptophyta, Streptophytina, Embryophyta, Tracheophyta, Euphyllophyta, Spermatophyta, Magnoliophyta, Mesangiospermae, eudicotyledons, Gunneridae, Pentapetalae, rosids, malvids, Brassicales, Brassicaceae, Camelineae, Arabidopsis, Arabidopsis thaliana (Mouse-ear cress)	2759		At2g40090 T28M21.25
O04226	cellular organisms, Eukaryota, Viridiplantae, Streptophyta, Streptophytina, Embryophyta, Tracheophyta, Euphyllophyta, Spermatophyta, Magnoliophyta, Mesangiospermae, Liliopsida, Petrosaviidae, commelinids, Poales, Poaceae, BOP clade, Oryzoideae, Oryzeae, Oryzinae, Oryza, Oryza sativa (Rice), Oryza sativa subsp. japonica (Rice)	2759	FUNCTION: P5CS plays a key role in proline biosynthesis, leading to osmoregulation in plants.	P5CS Os05g0455500 LOC_Os05g38150 OJ1651_D06.9
O04291	cellular organisms, Eukaryota, Viridiplantae, Streptophyta, Streptophytina, Embryophyta, Tracheophyta, Euphyllophyta, Spermatophyta, Magnoliophyta, Mesangiospermae, eudicotyledons, Gunneridae, Pentapetalae, rosids, malvids, Brassicales, Brassicaceae, Camelineae, Arabidopsis, Arabidopsis thaliana (Mouse-ear cress)	2759	FUNCTION: Probable transcription factor involved in the determination of adaxial-abaxial polarity in ovule primordium. Specifies adaxial leaf fates. {ECO:0000269|PubMed:11395776, ECO:0000269|PubMed:15328016, ECO:0000269|PubMed:15598805}.	ATHB-14 PHB At2g34710 T29F13.8
O04647	cellular organisms, Eukaryota, Viridiplantae, Streptophyta, Streptophytina, Embryophyta, Tracheophyta, Euphyllophyta, Spermatophyta, Magnoliophyta, Mesangiospermae, eudicotyledons, Gunneridae, Pentapetalae, rosids, malvids, Brassicales, Brassicaceae, Camelineae, Arabidopsis, Arabidopsis thaliana (Mouse-ear cress)	2759		EMB976 At5g27270 A_TM021B04.10 F21A20.6 T21B4.180
O04716	cellular organisms, Eukaryota, Viridiplantae, Streptophyta, Streptophytina, Embryophyta, Tracheophyta, Euphyllophyta, Spermatophyta, Magnoliophyta, Mesangiospermae, eudicotyledons, Gunneridae, Pentapetalae, rosids, malvids, Brassicales, Brassicaceae, Camelineae, Arabidopsis, Arabidopsis thaliana (Mouse-ear cress)	2759	FUNCTION: Component of the post-replicative DNA mismatch repair system (MMR). Forms the heterodimer MutS alpha (MSH2-MSH6 heterodimer) which binds to DNA mismatches thereby initiating DNA repair. MutS alpha recognizes single base mismatches and trinucleotide insertion-deletion loops (IDL) in the DNA. Is involved in a UV-B-induced DNA damage response pathway. {ECO:0000269|PubMed:10852942, ECO:0000…	MSH6 AGAA.3 MSH6-1 At4g02070 T10M13.8
P93401	cellular organisms, Eukaryota, Viridiplantae, Streptophyta, Streptophytina, Embryophyta, Tracheophyta, Euphyllophyta, Spermatophyta, Magnoliophyta, Mesangiospermae, eudicotyledons, Gunneridae, Pentapetalae, rosids, malvids, Myrtales, Onagraceae, Onagroideae, Onagreae, Oenothera (evening primroses), Oenothera berteroana (Bertero's evening primrose)	2759	FUNCTION: Core subunit of the mitochondrial membrane respiratory chain NADH dehydrogenase (Complex I) that is believed to belong to the minimal assembly required for catalysis. Complex I functions in the transfer of electrons from NADH to the respiratory chain. The immediate electron acceptor for the enzyme is believed to be ubiquinone (By similarity). {ECO:0000250}.	ND2 NAD2
O05389	cellular organisms, Bacteria, Terrabacteria group, Firmicutes, Bacilli, Bacillales, Bacillaceae, Bacillus, Bacillus subtilis group, Bacillus subtilis, Bacillus subtilis subsp. subtilis, Bacillus subtilis (strain 168)	2		yrbE BSU27770
O07599	cellular organisms, Bacteria, Terrabacteria group, Firmicutes, Bacilli, Bacillales, Bacillaceae, Bacillus, Bacillus subtilis group, Bacillus subtilis, Bacillus subtilis subsp. subtilis, Bacillus subtilis (strain 168)	2		yhfA BSU10080
O13923	cellular organisms, Eukaryota, Opisthokonta, Fungi, Dikarya, Ascomycota, Taphrinomycotina, Schizosaccharomycetes, Schizosaccharomycetales, Schizosaccharomycetaceae, Schizosaccharomyces, Schizosaccharomyces pombe (Fission yeast), Schizosaccharomyces pombe (strain 972 / ATCC 24843) (Fission yeast)	2759		crn1 SPAC23C4.02
O22040	cellular organisms, Eukaryota, Viridiplantae, Streptophyta, Streptophytina, Embryophyta, Tracheophyta, Euphyllophyta, Spermatophyta, Magnoliophyta, Mesangiospermae, eudicotyledons, Gunneridae, Pentapetalae, rosids, malvids, Brassicales, Brassicaceae, Camelineae, Arabidopsis, Arabidopsis thaliana (Mouse-ear cress)	2759	FUNCTION: May be involved in an oxidative stress-mediated signaling cascade that phosphorylates downstream MAP kinases MPK3 and MPK6. May suppress auxin signaling that promotes cell cycle. Functionally redundant to ANP2 and ANP3 in the positive regulation of cytokinesis. {ECO:0000269|PubMed:10717008, ECO:0000269|PubMed:12034900}.	ANP1 At1g09000 F7G19.13
O22207	cellular organisms, Eukaryota, Viridiplantae, Streptophyta, Streptophytina, Embryophyta, Tracheophyta, Euphyllophyta, Spermatophyta, Magnoliophyta, Mesangiospermae, eudicotyledons, Gunneridae, Pentapetalae, rosids, malvids, Brassicales, Brassicaceae, Camelineae, Arabidopsis, Arabidopsis thaliana (Mouse-ear cress)	2759	FUNCTION: Recognizes and hydrolyzes the peptide bond at the C-terminal Gly of ubiquitin. Involved in the processing of poly-ubiquitin precursors as well as that of ubiquitinated proteins. {ECO:0000269|PubMed:10898935}.	UBP5 At2g40930 T20B5.13
O22208	cellular organisms, Eukaryota, Viridiplantae, Streptophyta, Streptophytina, Embryophyta, Tracheophyta, Euphyllophyta, Spermatophyta, Magnoliophyta, Mesangiospermae, eudicotyledons, Gunneridae, Pentapetalae, rosids, malvids, Brassicales, Brassicaceae, Camelineae, Arabidopsis, Arabidopsis thaliana (Mouse-ear cress)	2759	FUNCTION: Transcriptional activator involved in salt and osmotic stress responses. Functions as a stress sensor and transducer in a signaling pathway that resembles an ER stress response. Following salt stress, BZIP17 is cleaved by SBT6.1 (S1P) and S2P at the C-terminus and the N-terminal bZIP component is translocated to the nucleus, where it activates the expression of salt stress response gene…	BZIP17 At2g40950
O22218	cellular organisms, Eukaryota, Viridiplantae, Streptophyta, Streptophytina, Embryophyta, Tracheophyta, Euphyllophyta, Spermatophyta, Magnoliophyta, Mesangiospermae, eudicotyledons, Gunneridae, Pentapetalae, rosids, malvids, Brassicales, Brassicaceae, Camelineae, Arabidopsis, Arabidopsis thaliana (Mouse-ear cress)	2759	FUNCTION: This magnesium-dependent enzyme catalyzes the hydrolysis of ATP coupled with the translocation of calcium from the cytosol into small vacuoles.	ACA4 At2g41560 T32G6.8
O22224	cellular organisms, Eukaryota, Viridiplantae, Streptophyta, Streptophytina, Embryophyta, Tracheophyta, Euphyllophyta, Spermatophyta, Magnoliophyta, Mesangiospermae, eudicotyledons, Gunneridae, Pentapetalae, rosids, malvids, Brassicales, Brassicaceae, Camelineae, Arabidopsis, Arabidopsis thaliana (Mouse-ear cress)	2759		NUP93A At2g41620 T32G6.14
O22243	cellular organisms, Eukaryota, Viridiplantae, Streptophyta, Streptophytina, Embryophyta, Tracheophyta, Euphyllophyta, Spermatophyta, Magnoliophyta, Mesangiospermae, eudicotyledons, Gunneridae, Pentapetalae, rosids, malvids, Brassicales, Brassicaceae, Camelineae, Arabidopsis, Arabidopsis thaliana (Mouse-ear cress)	2759		At2g47680 F17A22.7
O22286	cellular organisms, Eukaryota, Viridiplantae, Streptophyta, Streptophytina, Embryophyta, Tracheophyta, Euphyllophyta, Spermatophyta, Magnoliophyta, Mesangiospermae, eudicotyledons, Gunneridae, Pentapetalae, rosids, malvids, Brassicales, Brassicaceae, Camelineae, Arabidopsis, Arabidopsis thaliana (Mouse-ear cress)	2759	FUNCTION: May act as a substrate-specific adapter of an E3 ubiquitin-protein ligase complex (CUL3-RBX1-BTB) which mediates the ubiquitination and subsequent proteasomal degradation of target proteins. {ECO:0000269|PubMed:15618422}.	BPM3 At2g39760 T5I7.6
O22466	cellular organisms, Eukaryota, Viridiplantae, Streptophyta, Streptophytina, Embryophyta, Tracheophyta, Euphyllophyta, Spermatophyta, Magnoliophyta, Mesangiospermae, eudicotyledons, Gunneridae, Pentapetalae, asterids, lamiids, Solanales, Solanaceae, Solanoideae, Solaneae, Solanum, Lycopersicon, Solanum lycopersicum (Tomato) (Lycopersicon esculentum)	2759		MSI1
O65751	cellular organisms, Eukaryota, Viridiplantae, Streptophyta, Streptophytina, Embryophyta, Tracheophyta, Euphyllophyta, Spermatophyta, Magnoliophyta, Mesangiospermae, eudicotyledons, Gunneridae, Pentapetalae, rosids, fabids, Fabales, Fabaceae, Papilionoideae, Cicereae, Cicer, Cicer arietinum (Chickpea) (Garbanzo)	2759	FUNCTION: Required for the assembly and/or stability of the 40S ribosomal subunit. Required for the processing of the 20S rRNA-precursor to mature 18S rRNA in a late step of the maturation of 40S ribosomal subunits. {ECO:0000255|HAMAP-Rule:MF_03015}.	RAP40
O22609	cellular organisms, Eukaryota, Viridiplantae, Streptophyta, Streptophytina, Embryophyta, Tracheophyta, Euphyllophyta, Spermatophyta, Magnoliophyta, Mesangiospermae, eudicotyledons, Gunneridae, Pentapetalae, rosids, malvids, Brassicales, Brassicaceae, Camelineae, Arabidopsis, Arabidopsis thaliana (Mouse-ear cress)	2759	FUNCTION: Serine protease that is required at high temperature. May be involved in the degradation of damaged proteins. In vivo, can degrade beta-casein. {ECO:0000269|PubMed:21877139, ECO:0000269|PubMed:9507020}.	DEGP1 DEG1 DEGP At3g27925 K16N12.18
O22793	cellular organisms, Eukaryota, Viridiplantae, Streptophyta, Streptophytina, Embryophyta, Tracheophyta, Euphyllophyta, Spermatophyta, Magnoliophyta, Mesangiospermae, eudicotyledons, Gunneridae, Pentapetalae, rosids, malvids, Brassicales, Brassicaceae, Camelineae, Arabidopsis, Arabidopsis thaliana (Mouse-ear cress)	2759	FUNCTION: Involved in plastid rRNA processing and consequently in translation and early chloroplast differentiation (PubMed:12678554). Involved in organellar RNA editing. Required for the processing of multiple editing sites in plastids (PubMed:22411807, PubMed:23818871). {ECO:0000269|PubMed:12678554, ECO:0000269|PubMed:22411807, ECO:0000269|PubMed:23818871}.	MORF2 DAL1 RIP2 At2g33430
O22799	cellular organisms, Eukaryota, Viridiplantae, Streptophyta, Streptophytina, Embryophyta, Tracheophyta, Euphyllophyta, Spermatophyta, Magnoliophyta, Mesangiospermae, eudicotyledons, Gunneridae, Pentapetalae, rosids, malvids, Brassicales, Brassicaceae, Camelineae, Arabidopsis, Arabidopsis thaliana (Mouse-ear cress)	2759		At2g33490 F4P9.26
O22820	cellular organisms, Eukaryota, Viridiplantae, Streptophyta, Streptophytina, Embryophyta, Tracheophyta, Euphyllophyta, Spermatophyta, Magnoliophyta, Mesangiospermae, eudicotyledons, Gunneridae, Pentapetalae, rosids, malvids, Brassicales, Brassicaceae, Camelineae, Arabidopsis, Arabidopsis thaliana (Mouse-ear cress)	2759	FUNCTION: Possesses quercetin 7-O-glucosyltransferase and 4'-O-glucosyltransferase activities in vitro. Also active in vitro on benzoates and benzoate derivatives. Has low affinity for the tryptophan precursor anthranilate. Catalyzes the formation of anthranilate glucose ester. Is a minor source of this activity in the plant. {ECO:0000269|PubMed:11641410, ECO:0000269|PubMed:12475971, ECO:0000269|…	UGT74F1 At2g43840 F18O19.5
O22822	cellular organisms, Eukaryota, Viridiplantae, Streptophyta, Streptophytina, Embryophyta, Tracheophyta, Euphyllophyta, Spermatophyta, Magnoliophyta, Mesangiospermae, eudicotyledons, Gunneridae, Pentapetalae, rosids, malvids, Brassicales, Brassicaceae, Camelineae, Arabidopsis, Arabidopsis thaliana (Mouse-ear cress)	2759	FUNCTION: Glycosyltransferase that glucosylates benzoic acid and derivatives. Substrate preference is benzoic acid > salicylic acid (SA) > 3-hydroxybenzoic acid > 4-hydroxybenzoic acid. Catalyzes the formation of both SA 2-O-beta-D-glucoside (SAG) and SA glucose ester (SGE). Has high affinity for the tryptophan precursor anthranilate. Catalyzes the formation of anthranilate glucose ester. Is the …	UGT74F2 GT SAGT1 SGT1 At2g43820 F18O19.7
O22854	cellular organisms, Eukaryota, Viridiplantae, Streptophyta, Streptophytina, Embryophyta, Tracheophyta, Euphyllophyta, Spermatophyta, Magnoliophyta, Mesangiospermae, eudicotyledons, Gunneridae, Pentapetalae, rosids, malvids, Brassicales, Brassicaceae, Camelineae, Arabidopsis, Arabidopsis thaliana (Mouse-ear cress)	2759	FUNCTION: Accepts electrons from ETF and reduces ubiquinone. May act downstream of IVD and D2HGDH in the degradation of phytol or chlorophyll during dark-induced senescence and sugar starvation. {ECO:0000269|PubMed:16055629, ECO:0000269|PubMed:20501910}.	ETFQO At2g43400 T1O24
O22928	cellular organisms, Eukaryota, Viridiplantae, Streptophyta, Streptophytina, Embryophyta, Tracheophyta, Euphyllophyta, Spermatophyta, Magnoliophyta, Mesangiospermae, eudicotyledons, Gunneridae, Pentapetalae, rosids, malvids, Brassicales, Brassicaceae, Camelineae, Arabidopsis, Arabidopsis thaliana (Mouse-ear cress)	2759		At2g30320 T09D09.13
O22938	cellular organisms, Eukaryota, Viridiplantae, Streptophyta, Streptophytina, Embryophyta, Tracheophyta, Euphyllophyta, Spermatophyta, Magnoliophyta, Mesangiospermae, eudicotyledons, Gunneridae, Pentapetalae, rosids, malvids, Brassicales, Brassicaceae, Camelineae, Arabidopsis, Arabidopsis thaliana (Mouse-ear cress)	2759	FUNCTION: Leucine-rich repeat receptor-like protein kinase that may play a role in vascular tissues development. {ECO:0000250|UniProtKB:Q9SJQ1}.	PXC3 At2g41820 T11A7.8
O22993	cellular organisms, Eukaryota, Viridiplantae, Streptophyta, Streptophytina, Embryophyta, Tracheophyta, Euphyllophyta, Spermatophyta, Magnoliophyta, Mesangiospermae, eudicotyledons, Gunneridae, Pentapetalae, rosids, malvids, Brassicales, Brassicaceae, Camelineae, Arabidopsis, Arabidopsis thaliana (Mouse-ear cress)	2759	FUNCTION: Functions in chloroplast biogenesis and chloroplast division (PubMed:10417716, PubMed:22900897). Required for plastid development during embryogenesis (PubMed:22900897, PubMed:24964212). Might be involved in chaperone functions or play a structural role in the thylakoid FtsH complex (PubMed:12185496). {ECO:0000269|PubMed:10417716, ECO:0000269|PubMed:22900897, ECO:0000269|PubMed:24964212…	FTSHI1 ARC1 At4g23940 T19F6.22 T32A16.10
O23006	cellular organisms, Eukaryota, Viridiplantae, Streptophyta, Streptophytina, Embryophyta, Tracheophyta, Euphyllophyta, Spermatophyta, Magnoliophyta, Mesangiospermae, eudicotyledons, Gunneridae, Pentapetalae, rosids, malvids, Brassicales, Brassicaceae, Camelineae, Arabidopsis, Arabidopsis thaliana (Mouse-ear cress)	2759	FUNCTION: Chitin elicitor-binding protein involved in the perception of chitin oligosaccharide elicitor. {ECO:0000269|PubMed:22891159}.	LYM2 At2g17120 F6P23.25
O23081	cellular organisms, Eukaryota, Viridiplantae, Streptophyta, Streptophytina, Embryophyta, Tracheophyta, Euphyllophyta, Spermatophyta, Magnoliophyta, Mesangiospermae, eudicotyledons, Gunneridae, Pentapetalae, rosids, malvids, Brassicales, Brassicaceae, Camelineae, Arabidopsis, Arabidopsis thaliana (Mouse-ear cress)	2759		CRK41 At4g00970 A_TM018A10.18 T18A10.9
Q39827	cellular organisms, Eukaryota, Viridiplantae, Streptophyta, Streptophytina, Embryophyta, Tracheophyta, Euphyllophyta, Spermatophyta, Magnoliophyta, Mesangiospermae, eudicotyledons, Gunneridae, Pentapetalae, rosids, fabids, Fabales, Fabaceae, Papilionoideae, Phaseoleae, Glycine, Soja, Glycine max (Soybean) (Glycine hispida)	2759
O23144	cellular organisms, Eukaryota, Viridiplantae, Streptophyta, Streptophytina, Embryophyta, Tracheophyta, Euphyllophyta, Spermatophyta, Magnoliophyta, Mesangiospermae, eudicotyledons, Gunneridae, Pentapetalae, rosids, malvids, Brassicales, Brassicaceae, Camelineae, Arabidopsis, Arabidopsis thaliana (Mouse-ear cress)	2759	FUNCTION: Promotes AHA1 plasma membrane ATPase activity by binding to a site different from the 14-3-3 binding site. {ECO:0000269|PubMed:12182706, ECO:0000269|PubMed:16279950}.	PPI1 At4g27500 F27G19.100
O23181	cellular organisms, Eukaryota, Viridiplantae, Streptophyta, Streptophytina, Embryophyta, Tracheophyta, Euphyllophyta, Spermatophyta, Magnoliophyta, Mesangiospermae, eudicotyledons, Gunneridae, Pentapetalae, rosids, malvids, Brassicales, Brassicaceae, Camelineae, Arabidopsis, Arabidopsis thaliana (Mouse-ear cress)	2759	FUNCTION: Possesses non-specific lipolytic acyl hydrolase (LAH) activity. Catalyzes the hydrolysis of the neutral lipids monogalactosyldiacylglycerol (MGDG), digalactosyldiacylglycerol (DGDG) and phosphatidylglycerol (PG), and less efficiently the polar lipids phosphatidylcholine (PC) and phosphatidylinositol (PI), but not the storage lipid triacylglycerol (TAG). May play a role in root developme…	PLP3 At4g37050 AP22.16 C7A10.310
O23207	cellular organisms, Eukaryota, Viridiplantae, Streptophyta, Streptophytina, Embryophyta, Tracheophyta, Euphyllophyta, Spermatophyta, Magnoliophyta, Mesangiospermae, eudicotyledons, Gunneridae, Pentapetalae, rosids, malvids, Brassicales, Brassicaceae, Camelineae, Arabidopsis, Arabidopsis thaliana (Mouse-ear cress)	2759	FUNCTION: Catalyzes the transfer of electrons from NADH and NADPH to reduce quinone to the hydroquinone state. {ECO:0000250|UniProtKB:Q9LSQ5}.	At4g36750 C7A10.610
O23277	cellular organisms, Eukaryota, Viridiplantae, Streptophyta, Streptophytina, Embryophyta, Tracheophyta, Euphyllophyta, Spermatophyta, Magnoliophyta, Mesangiospermae, eudicotyledons, Gunneridae, Pentapetalae, rosids, malvids, Brassicales, Brassicaceae, Camelineae, Arabidopsis, Arabidopsis thaliana (Mouse-ear cress)	2759	FUNCTION: Required for meiotic double-strand break formation. {ECO:0000269|PubMed:17762870}.	PRD1 At4g14180 dl3130w FCAALL.114
O23278	cellular organisms, Eukaryota, Viridiplantae, Streptophyta, Streptophytina, Embryophyta, Tracheophyta, Euphyllophyta, Spermatophyta, Magnoliophyta, Mesangiospermae, eudicotyledons, Gunneridae, Pentapetalae, rosids, malvids, Brassicales, Brassicaceae, Camelineae, Arabidopsis, Arabidopsis thaliana (Mouse-ear cress)	2759		At4g14190 dl3135c FCAALL.115
O23372	cellular organisms, Eukaryota, Viridiplantae, Streptophyta, Streptophytina, Embryophyta, Tracheophyta, Euphyllophyta, Spermatophyta, Magnoliophyta, Mesangiospermae, eudicotyledons, Gunneridae, Pentapetalae, rosids, malvids, Brassicales, Brassicaceae, Camelineae, Arabidopsis, Arabidopsis thaliana (Mouse-ear cress)	2759	FUNCTION: Histone methyltransferase specifically required for trimethylation of 'Lys-4' of histone H3 (H3K4me3) and is crucial for both sporophyte and gametophyte development (PubMed:21037105, PubMed:20937886).	ATXR3 SDG2 SET2 At4g15180 dl3635w FCAALL.214
O23461	cellular organisms, Eukaryota, Viridiplantae, Streptophyta, Streptophytina, Embryophyta, Tracheophyta, Euphyllophyta, Spermatophyta, Magnoliophyta, Mesangiospermae, eudicotyledons, Gunneridae, Pentapetalae, rosids, malvids, Brassicales, Brassicaceae, Camelineae, Arabidopsis, Arabidopsis thaliana (Mouse-ear cress)	2759	FUNCTION: Arabinose kinase. Involved in the salvage pathway which converts free L-arabinose to UDP-L-arabinose. May play a role in arabinose transport. {ECO:0000269|PubMed:10344205}.	ARA1 ISA1 At4g16130 dl4105w FCAALL.288
O23463	cellular organisms, Eukaryota, Viridiplantae, Streptophyta, Streptophytina, Embryophyta, Tracheophyta, Euphyllophyta, Spermatophyta, Magnoliophyta, Mesangiospermae, eudicotyledons, Gunneridae, Pentapetalae, rosids, malvids, Brassicales, Brassicaceae, Camelineae, Arabidopsis, Arabidopsis thaliana (Mouse-ear cress)	2759	FUNCTION: Regulates transcriptional activity in response to calcium signals. Binds to the consensus sequence 5'-[ACG]CGCG[GTC]-3'. Activates the expression of the V-PPase proton pump in pollen. {ECO:0000269|PubMed:11925432, ECO:0000269|PubMed:12218065, ECO:0000269|PubMed:14581622}.	CMTA5 SR6 At4g16150 dl4115W FCAALL.291
O23530	cellular organisms, Eukaryota, Viridiplantae, Streptophyta, Streptophytina, Embryophyta, Tracheophyta, Euphyllophyta, Spermatophyta, Magnoliophyta, Mesangiospermae, eudicotyledons, Gunneridae, Pentapetalae, rosids, malvids, Brassicales, Brassicaceae, Camelineae, Arabidopsis, Arabidopsis thaliana (Mouse-ear cress)	2759	FUNCTION: Disease resistance protein of the TIR-NB-LRR-type. Part of the RPP5 locus that contains a cluster of several paralogous disease resistance (R) genes. Resistance proteins guard the plant against pathogens that contain an appropriate avirulence protein via an indirect interaction with this avirulence protein. That triggers a defense system including the hypersensitive response, which rest…	SNC1 BAL At4g16890 dl4475c FCAALL.51
O23596	cellular organisms, Eukaryota, Viridiplantae, Streptophyta, Streptophytina, Embryophyta, Tracheophyta, Euphyllophyta, Spermatophyta, Magnoliophyta, Mesangiospermae, eudicotyledons, Gunneridae, Pentapetalae, rosids, malvids, Brassicales, Brassicaceae, Camelineae, Arabidopsis, Arabidopsis thaliana (Mouse-ear cress)	2759		At4g17550 dl4810c FCAALL.41
O23627	cellular organisms, Eukaryota, Viridiplantae, Streptophyta, Streptophytina, Embryophyta, Tracheophyta, Euphyllophyta, Spermatophyta, Magnoliophyta, Mesangiospermae, eudicotyledons, Gunneridae, Pentapetalae, rosids, malvids, Brassicales, Brassicaceae, Camelineae, Arabidopsis, Arabidopsis thaliana (Mouse-ear cress)	2759	FUNCTION: Catalyzes the attachment of glycine to tRNA(Gly). Is also able produce diadenosine tetraphosphate (Ap4A), a universal pleiotropic signaling molecule needed for cell regulation pathways, by direct condensation of 2 ATPs. {ECO:0000250|UniProtKB:P41250}.	At1g29880 F1N18.8
O23661	cellular organisms, Eukaryota, Viridiplantae, Streptophyta, Streptophytina, Embryophyta, Tracheophyta, Euphyllophyta, Spermatophyta, Magnoliophyta, Mesangiospermae, eudicotyledons, Gunneridae, Pentapetalae, rosids, malvids, Brassicales, Brassicaceae, Camelineae, Arabidopsis, Arabidopsis thaliana (Mouse-ear cress)	2759	FUNCTION: Auxin response factors (ARFs) are transcriptional factors that binds specifically to the DNA sequence 5'-TGTCTC-3' found in the auxin-responsive promoter elements (AuxREs). Could act as transcriptional activator or repressor. Formation of heterodimers with Aux/IAA proteins may alter their ability to modulate early auxin response genes expression. Involved in the establishment or elabora…	ARF3 ETT At2g33860 T1B8.30
O23826	cellular organisms, Eukaryota, Viridiplantae, Streptophyta, Streptophytina, Embryophyta, Tracheophyta, Euphyllophyta, Spermatophyta, Magnoliophyta, Mesangiospermae, eudicotyledons, Gunneridae, Pentapetalae, asterids, lamiids, Solanales, Solanaceae, Nicotianoideae, Nicotianeae, Nicotiana, Nicotiana tabacum (Common tobacco)	2759	FUNCTION: Responsible for microtubule translocation. May be important for the organization of phragmoplast-specific arrays of microtubules (PubMed:7983184). Plays an essential role in stabilizing the mitotic spindle. Required during mitotic cytokinesis (By similarity). {ECO:0000250|UniProtKB:F4IIS5, ECO:0000269|PubMed:7983184}.	KIN5C TKRP125
Q0DYB1	cellular organisms, Eukaryota, Viridiplantae, Streptophyta, Streptophytina, Embryophyta, Tracheophyta, Euphyllophyta, Spermatophyta, Magnoliophyta, Mesangiospermae, Liliopsida, Petrosaviidae, commelinids, Poales, Poaceae, BOP clade, Oryzoideae, Oryzeae, Oryzinae, Oryza, Oryza sativa (Rice), Oryza sativa subsp. japonica (Rice)	2759		IPP Os02g0704900 LOC_Os02g47600 OsJ_007809 P0724B10.39
O24160	cellular organisms, Eukaryota, Viridiplantae, Streptophyta, Streptophytina, Embryophyta, Tracheophyta, Euphyllophyta, Spermatophyta, Magnoliophyta, Mesangiospermae, eudicotyledons, Gunneridae, Pentapetalae, asterids, lamiids, Solanales, Solanaceae, Nicotianoideae, Nicotianeae, Nicotiana, Nicotiana tabacum (Common tobacco)	2759	FUNCTION: Transcriptional activator that binds specifically to the DNA sequence 5'-TGACG-3'. Recognizes ocs elements like the as-1 motif of the cauliflower mosaic virus 35S promoter. Binding to the as-1-like cis elements mediate auxin- and salicylic acid-inducible transcription.	TGA21
O24303	cellular organisms, Eukaryota, Viridiplantae, Streptophyta, Streptophytina, Embryophyta, Tracheophyta, Euphyllophyta, Spermatophyta, Magnoliophyta, Mesangiospermae, eudicotyledons, Gunneridae, Pentapetalae, rosids, fabids, Fabales, Fabaceae, Papilionoideae, Fabeae, Pisum, Pisum sativum (Garden pea)	2759	FUNCTION: Involved in protein precursor import into chloroplasts. Forms a voltage-dependent cation-selective channel at the inner envelope of chloroplasts, which specifically responds to a transit peptide. Calcium acts as an effector of gating and selectivity. {ECO:0000269|PubMed:12874276, ECO:0000269|PubMed:18986981}.	TIC110 IEP110
O24496	cellular organisms, Eukaryota, Viridiplantae, Streptophyta, Streptophytina, Embryophyta, Tracheophyta, Euphyllophyta, Spermatophyta, Magnoliophyta, Mesangiospermae, eudicotyledons, Gunneridae, Pentapetalae, rosids, malvids, Brassicales, Brassicaceae, Camelineae, Arabidopsis, Arabidopsis thaliana (Mouse-ear cress)	2759	FUNCTION: Thiolesterase that catalyzes the hydrolysis of S-D-lactoyl-glutathione to form glutathione and D-lactic acid. {ECO:0000269|PubMed:11085979, ECO:0000269|PubMed:14529289, ECO:0000269|PubMed:19834746}.	GLX2-2 GLY2 At3g10850 T7M13.7
Q9LTZ0	cellular organisms, Eukaryota, Viridiplantae, Streptophyta, Streptophytina, Embryophyta, Tracheophyta, Euphyllophyta, Spermatophyta, Magnoliophyta, Mesangiospermae, eudicotyledons, Gunneridae, Pentapetalae, rosids, malvids, Brassicales, Brassicaceae, Camelineae, Arabidopsis, Arabidopsis thaliana (Mouse-ear cress)	2759		At3g27400 K1G2.11
O24617	cellular organisms, Eukaryota, Viridiplantae, Streptophyta, Streptophytina, Embryophyta, Tracheophyta, Euphyllophyta, Spermatophyta, Magnoliophyta, Mesangiospermae, eudicotyledons, Gunneridae, Pentapetalae, rosids, malvids, Brassicales, Brassicaceae, Camelineae, Arabidopsis, Arabidopsis thaliana (Mouse-ear cress)	2759	FUNCTION: Component of the post-replicative DNA mismatch repair system (MMR). Forms three different heterodimers: MutS alpha (MSH2-MSH6 heterodimer), MutS beta (MSH2-MSH3 heterodimer) and MutS gamma (MSH2-MSH7 heterodimer) which binds to DNA mismatches thereby initiating DNA repair. MutS alpha and MutS beta recognize single base mismatches and trinucleotide insertion-deletion loops (IDL) in the D…	MSH2 At3g18524 MYF24.25
O24629	cellular organisms, Eukaryota, Viridiplantae, Streptophyta, Streptophytina, Embryophyta, Tracheophyta, Euphyllophyta, Spermatophyta, Magnoliophyta, Mesangiospermae, eudicotyledons, Gunneridae, Pentapetalae, rosids, malvids, Brassicales, Brassicaceae, Camelineae, Arabidopsis, Arabidopsis thaliana (Mouse-ear cress)	2759	FUNCTION: Essential protein. Sigma factors are initiation factors that promote the attachment of plastid-encoded RNA polymerase (PEP) to specific initiation sites and are then released. Controls the transcription of the psaA gene and thus modulates photosystem stoichiometry. Thereby maintains a harmonious electron flow and photosynthetic efficiency. {ECO:0000269|PubMed:10734058, ECO:0000269|PubMe…	SIGA RPOD1 SIG1 SIG2 SIGB At1g64860 F13O11.16
O31518	cellular organisms, Bacteria, Terrabacteria group, Firmicutes, Bacilli, Bacillales, Bacillaceae, Bacillus, Bacillus subtilis group, Bacillus subtilis, Bacillus subtilis subsp. subtilis, Bacillus subtilis (strain 168)	2	FUNCTION: May play a role in the degradation of type I rhamnogalacturonan derived from plant cell walls. {ECO:0000269|PubMed:17449691}.	yesO BSU06970
O31782	cellular organisms, Bacteria, Terrabacteria group, Firmicutes, Bacilli, Bacillales, Bacillaceae, Bacillus, Bacillus subtilis group, Bacillus subtilis, Bacillus subtilis subsp. subtilis, Bacillus subtilis (strain 168)	2	FUNCTION: Involved in some intermediate steps for the synthesis of the antibiotic polyketide bacillaene which is involved in secondary metabolism. {ECO:0000269|PubMed:16460000, ECO:0000269|PubMed:17234808}.	pksN BSU17210
O32090	cellular organisms, Bacteria, Terrabacteria group, Firmicutes, Bacilli, Bacillales, Bacillaceae, Bacillus, Bacillus subtilis group, Bacillus subtilis, Bacillus subtilis subsp. subtilis, Bacillus subtilis (strain 168)	2	FUNCTION: Catalyzes the conversion of nicotinic acid (NA) to NA mononucleotide (NaMN). {ECO:0000250}.; FUNCTION: Catalyzes the synthesis of beta-nicotinate D-ribonucleotide from nicotinate and 5-phospho-D-ribose 1-phosphate at the expense of ATP. {ECO:0000250}.	pncB yueK BSU31750
O34765	cellular organisms, Bacteria, Terrabacteria group, Firmicutes, Bacilli, Bacillales, Bacillaceae, Bacillus, Bacillus subtilis group, Bacillus subtilis, Bacillus subtilis subsp. subtilis, Bacillus subtilis (strain 168)	2	FUNCTION: Required for spore cortex formation. {ECO:0000269|PubMed:12662922}.	ylbJ BSU15030
O48520	cellular organisms, Eukaryota, Viridiplantae, Streptophyta, Streptophytina, Embryophyta, Tracheophyta, Euphyllophyta, Spermatophyta, Magnoliophyta, Mesangiospermae, eudicotyledons, Gunneridae, Pentapetalae, rosids, malvids, Brassicales, Brassicaceae, Camelineae, Arabidopsis, Arabidopsis thaliana (Mouse-ear cress)	2759	FUNCTION: The function of the small subunit is not yet clear.	POLD2 At2g42120 T24P15.3
O48533	cellular organisms, Eukaryota, Viridiplantae, Streptophyta, Streptophytina, Embryophyta, Tracheophyta, Euphyllophyta, Spermatophyta, Magnoliophyta, Mesangiospermae, eudicotyledons, Gunneridae, Pentapetalae, rosids, malvids, Brassicales, Brassicaceae, Camelineae, Arabidopsis, Arabidopsis thaliana (Mouse-ear cress)	2759	FUNCTION: Negative regulator of the anaphase-promoting complex/cyclosome (APC/C) ubiquitin ligase required for proper mitotic progression and cell fate determination; inhibits premature cell differentiation. Prevents DNA endoreplication by promoting the maintenance of the mitotic state by preferentially inhibiting APC/C(FZR) and triggering cyclins accumulation (e.g. CYCB1-1, CYCB1-2 and CYCA2-3) …	PYM UVI4 At2g42260 T24P15.17
O48534	cellular organisms, Eukaryota, Viridiplantae, Streptophyta, Streptophytina, Embryophyta, Tracheophyta, Euphyllophyta, Spermatophyta, Magnoliophyta, Mesangiospermae, eudicotyledons, Gunneridae, Pentapetalae, rosids, malvids, Brassicales, Brassicaceae, Camelineae, Arabidopsis, Arabidopsis thaliana (Mouse-ear cress)	2759		At2g42270 T24P15.18
O48593	cellular organisms, Eukaryota, Viridiplantae, Streptophyta, Streptophytina, Embryophyta, Tracheophyta, Euphyllophyta, Spermatophyta, Magnoliophyta, Mesangiospermae, eudicotyledons, Gunneridae, Pentapetalae, rosids, malvids, Brassicales, Brassicaceae, Camelineae, Arabidopsis, Arabidopsis thaliana (Mouse-ear cress)	2759		SYNO NS1 OVA8 At4g17300 dl4685w
O48626	cellular organisms, Eukaryota, Viridiplantae, Streptophyta, Streptophytina, Embryophyta, Tracheophyta, Euphyllophyta, Spermatophyta, Magnoliophyta, Mesangiospermae, eudicotyledons, Gunneridae, Pentapetalae, rosids, malvids, Brassicales, Brassicaceae, Camelineae, Arabidopsis, Arabidopsis thaliana (Mouse-ear cress)	2759	FUNCTION: May be required for accurate chromosome segregation. Required for proper maturation of seed storage proteins. Forms a complex with MAG2, MIP2 and MIP3 on the endoplasmic reticulum that may be responsible for efficient transport of seed storage proteins. {ECO:0000269|PubMed:24118572, ECO:0000305}.	ZW10 MIP1 At2g32900 T21L14.16
O48723	cellular organisms, Eukaryota, Viridiplantae, Streptophyta, Streptophytina, Embryophyta, Tracheophyta, Euphyllophyta, Spermatophyta, Magnoliophyta, Mesangiospermae, eudicotyledons, Gunneridae, Pentapetalae, rosids, malvids, Brassicales, Brassicaceae, Camelineae, Arabidopsis, Arabidopsis thaliana (Mouse-ear cress)	2759	FUNCTION: Possesses non-specific lipolytic acyl hydrolase (LAH) activity. Catalyzes the hydrolysis of the galactolipids monogalactosyldiacylglycerol (MGDG) and digalactosyldiacylglycerol (DGDG), and less efficiently the phoshpolipids phosphatidylcholine (PC), phosphatidylethanolamine (PE), phosphatidylglycerol (PG), phosphatidic acid (PA), phosphatidylserine (PS) and phosphatidylinositol (PI). Fa…	PLP2 At2g26560 T9J22.23
O48844	cellular organisms, Eukaryota, Viridiplantae, Streptophyta, Streptophytina, Embryophyta, Tracheophyta, Euphyllophyta, Spermatophyta, Magnoliophyta, Mesangiospermae, eudicotyledons, Gunneridae, Pentapetalae, rosids, malvids, Brassicales, Brassicaceae, Camelineae, Arabidopsis, Arabidopsis thaliana (Mouse-ear cress)	2759	FUNCTION: Acts as a regulatory subunit of the 26 proteasome which is involved in the ATP-dependent degradation of ubiquitinated proteins. {ECO:0000250}.	RPN2A At2g32730 F24L7.13
O48847	cellular organisms, Eukaryota, Viridiplantae, Streptophyta, Streptophytina, Embryophyta, Tracheophyta, Euphyllophyta, Spermatophyta, Magnoliophyta, Mesangiospermae, eudicotyledons, Gunneridae, Pentapetalae, rosids, malvids, Brassicales, Brassicaceae, Camelineae, Arabidopsis, Arabidopsis thaliana (Mouse-ear cress)	2759	FUNCTION: Transcription repressor subunit of the SEU-SLK1 and SEU-SLK2 transcriptional corepressor of abiotic stress (e.g. salt and osmotic stress) response genes, by means of an epigenetic process involving histone modification (e.g. H3K9 and H3K14 acetylation), probably by recruiting HDAC, to facilitate the condensation of chromatin thus preventing transcription at the target genes (PubMed:2456…	LUH MUM1 At2g32700 F24L7.16
O48915	cellular organisms, Eukaryota, Viridiplantae, Streptophyta, Streptophytina, Embryophyta, Tracheophyta, Euphyllophyta, Spermatophyta, Magnoliophyta, Mesangiospermae, eudicotyledons, Gunneridae, Pentapetalae, rosids, malvids, Brassicales, Brassicaceae, Camelineae, Arabidopsis, Arabidopsis thaliana (Mouse-ear cress)	2759	FUNCTION: Involved in disease resistance. Required for resistance conferred by multiple R genes recognizing different bacterial and oomycete pathogen isolates like avirulent P.syringae or H.parasitica (downy mildew). Required for the establishment of hypersensitive response (HR) and systemic acquired resistance (SAR) after infection with the bacterial pathogen P.syringae DC3000 carrying avrRpt2. …	NDR1 At3g20600 K10D20.24
O48921	cellular organisms, Eukaryota, Viridiplantae, Streptophyta, Streptophytina, Embryophyta, Tracheophyta, Euphyllophyta, Spermatophyta, Magnoliophyta, Mesangiospermae, eudicotyledons, Gunneridae, Pentapetalae, rosids, fabids, Fabales, Fabaceae, Papilionoideae, Phaseoleae, Glycine, Soja, Glycine max (Soybean) (Glycine hispida)	2759		CYP97B2
O48946	cellular organisms, Eukaryota, Viridiplantae, Streptophyta, Streptophytina, Embryophyta, Tracheophyta, Euphyllophyta, Spermatophyta, Magnoliophyta, Mesangiospermae, eudicotyledons, Gunneridae, Pentapetalae, rosids, malvids, Brassicales, Brassicaceae, Camelineae, Arabidopsis, Arabidopsis thaliana (Mouse-ear cress)	2759	FUNCTION: Catalytic subunit of cellulose synthase terminal complexes ('rosettes'), required for beta-1,4-glucan microfibril crystallization, a major mechanism of the cell wall formation. Involved in the primary cell wall formation. Required during embryogenesis for cell elongation, orientation of cell expansion and complex cell wall formations, such as interdigitated pattern of epidermal pavement…	CESA1 RSW1 At4g32410 F8B4.110
P10871	cellular organisms, Eukaryota, Viridiplantae, Streptophyta, Streptophytina, Embryophyta, Tracheophyta, Euphyllophyta, Spermatophyta, Magnoliophyta, Mesangiospermae, eudicotyledons, Gunneridae, Pentapetalae, Caryophyllales, Amaranthaceae, Chenopodioideae, Anserineae, Spinacia, Spinacia oleracea (Spinach)	2759	FUNCTION: Activation of RuBisCO (ribulose-1,5-bisphosphate carboxylase/oxygenase; EC 4.1.1.39) involves the ATP-dependent carboxylation of the epsilon-amino group of lysine leading to a carbamate structure.
O49139	cellular organisms, Eukaryota, Viridiplantae, Streptophyta, Streptophytina, Embryophyta, Tracheophyta, Euphyllophyta, Spermatophyta, Magnoliophyta, Mesangiospermae, eudicotyledons, Gunneridae, Pentapetalae, rosids, malvids, Brassicales, Brassicaceae, Camelineae, Arabidopsis, Arabidopsis thaliana (Mouse-ear cress)	2759	FUNCTION: May be involved in the CpXpG methylation and in gene silencing. {ECO:0000250}.	CMT1 At1g80740 F23A5.9
O49255	cellular organisms, Eukaryota, Viridiplantae, Streptophyta, Streptophytina, Embryophyta, Tracheophyta, Euphyllophyta, Spermatophyta, Magnoliophyta, Mesangiospermae, eudicotyledons, Gunneridae, Pentapetalae, rosids, malvids, Brassicales, Brassicaceae, Camelineae, Arabidopsis, Arabidopsis thaliana (Mouse-ear cress)	2759	FUNCTION: Transcription factor of the NAC family involved in senescence. May function in the transition between active cell division and cell expansion. {ECO:0000269|PubMed:16640597}.	NAC029 ANAC029 NAC29 NAP At1g69490 F10D13.14
O49279	cellular organisms, Eukaryota, Viridiplantae, Streptophyta, Streptophytina, Embryophyta, Tracheophyta, Euphyllophyta, Spermatophyta, Magnoliophyta, Mesangiospermae, eudicotyledons, Gunneridae, Pentapetalae, rosids, malvids, Brassicales, Brassicaceae, Camelineae, Arabidopsis, Arabidopsis thaliana (Mouse-ear cress)	2759	FUNCTION: Component of SCF(ASK-cullin-F-box) E3 ubiquitin ligase complexes, which may mediate the ubiquitination and subsequent proteasomal degradation of target proteins. {ECO:0000250}.	SKIP15 FBX3 At1g76920 F22K20.2
O49354	cellular organisms, Eukaryota, Viridiplantae, Streptophyta, Streptophytina, Embryophyta, Tracheophyta, Euphyllophyta, Spermatophyta, Magnoliophyta, Mesangiospermae, eudicotyledons, Gunneridae, Pentapetalae, rosids, malvids, Brassicales, Brassicaceae, Camelineae, Arabidopsis, Arabidopsis thaliana (Mouse-ear cress)	2759	FUNCTION: O-methyltransferase that catalyzes the 2 O-methylation steps in the ubiquinone biosynthetic pathway. {ECO:0000255|HAMAP-Rule:MF_03190}.	COQ3 EMB3002 At2g30920 F7F1.13
O49432	cellular organisms, Eukaryota, Viridiplantae, Streptophyta, Streptophytina, Embryophyta, Tracheophyta, Euphyllophyta, Spermatophyta, Magnoliophyta, Mesangiospermae, eudicotyledons, Gunneridae, Pentapetalae, rosids, malvids, Brassicales, Brassicaceae, Camelineae, Arabidopsis, Arabidopsis thaliana (Mouse-ear cress)	2759	FUNCTION: Polygalacturonase required for degrading the pollen mother cell wall during microspore development. {ECO:0000269|PubMed:14551328}.	QRT3 At4g20050 F18F4.150
O49434	cellular organisms, Eukaryota, Viridiplantae, Streptophyta, Streptophytina, Embryophyta, Tracheophyta, Euphyllophyta, Spermatophyta, Magnoliophyta, Mesangiospermae, eudicotyledons, Gunneridae, Pentapetalae, rosids, malvids, Brassicales, Brassicaceae, Camelineae, Arabidopsis, Arabidopsis thaliana (Mouse-ear cress)	2759	FUNCTION: Involved in the catabolism of purine nucleotides. Can use allantoate as substrate, but not Nalpha-carbamoyl-L-Asp, Nalpha-carbamoyl-L-Ala or Nalpha-carbamoyl-Gly. The sequential activity of AAH, UGLYAH and UAH allows a complete purine breakdown without the intermediate generation of urea. {ECO:0000269|PubMed:16496096, ECO:0000269|PubMed:18065556, ECO:0000269|PubMed:19935661, ECO:0000269…	AAH At4g20070 F18F4.170
O49453	cellular organisms, Eukaryota, Viridiplantae, Streptophyta, Streptophytina, Embryophyta, Tracheophyta, Euphyllophyta, Spermatophyta, Magnoliophyta, Mesangiospermae, eudicotyledons, Gunneridae, Pentapetalae, rosids, malvids, Brassicales, Brassicaceae, Camelineae, Arabidopsis, Arabidopsis thaliana (Mouse-ear cress)	2759		At4g28440 F20O9.120
O49459	cellular organisms, Eukaryota, Viridiplantae, Streptophyta, Streptophytina, Embryophyta, Tracheophyta, Euphyllophyta, Spermatophyta, Magnoliophyta, Mesangiospermae, eudicotyledons, Gunneridae, Pentapetalae, rosids, malvids, Brassicales, Brassicaceae, Camelineae, Arabidopsis, Arabidopsis thaliana (Mouse-ear cress)	2759	FUNCTION: Transcriptional activator that plays a regulatory role in the development of secondary cell wall fibers (PubMed:18952777,PubMed:22133261). Involved in the regulation of cellulose and hemicellulose biosynthetic genes as well as of genes involved in lignin polymerization and signaling (PubMed:22133261). Is not a direct target of SND1 (PubMed:18952777). {ECO:0000269|PubMed:18952777, ECO:00…	NAC073 SND2 At4g28500 F20O9.190
O49460	cellular organisms, Eukaryota, Viridiplantae, Streptophyta, Streptophytina, Embryophyta, Tracheophyta, Euphyllophyta, Spermatophyta, Magnoliophyta, Mesangiospermae, eudicotyledons, Gunneridae, Pentapetalae, rosids, malvids, Brassicales, Brassicaceae, Camelineae, Arabidopsis, Arabidopsis thaliana (Mouse-ear cress)	2759	FUNCTION: Prohibitin probably acts as a holdase/unfoldase for the stabilization of newly synthesized mitochondrial proteins. {ECO:0000250}.	PHB1 At4g28510 F20O9.200
O49508	cellular organisms, Eukaryota, Viridiplantae, Streptophyta, Streptophytina, Embryophyta, Tracheophyta, Euphyllophyta, Spermatophyta, Magnoliophyta, Mesangiospermae, eudicotyledons, Gunneridae, Pentapetalae, rosids, malvids, Brassicales, Brassicaceae, Camelineae, Arabidopsis, Arabidopsis thaliana (Mouse-ear cress)	2759		At4g18380 F28J12.40
O49523	cellular organisms, Eukaryota, Viridiplantae, Streptophyta, Streptophytina, Embryophyta, Tracheophyta, Euphyllophyta, Spermatophyta, Magnoliophyta, Mesangiospermae, eudicotyledons, Gunneridae, Pentapetalae, rosids, malvids, Brassicales, Brassicaceae, Camelineae, Arabidopsis, Arabidopsis thaliana (Mouse-ear cress)	2759	FUNCTION: Acylhydrolase that catalyzes the hydrolysis of 1,3-diacylglycerol (1,3-DAG) and 1-monoacylglycerol (1-MAG) at the sn-1 position. High activity toward 1,3-DAG and 1-MAG, but low activity toward 1,2-diacylglycerol (1,2-DAG) and 1-lysophosphatidylcholine (1-LPC), and no activity toward phosphatidylcholine (PC), monogalactosyldiacylglycerol (MGDG), digalactosyldiacylglycerol (DGDG), triacyl…	DSEL At4g18550 F28J12.210
O49607	cellular organisms, Eukaryota, Viridiplantae, Streptophyta, Streptophytina, Embryophyta, Tracheophyta, Euphyllophyta, Spermatophyta, Magnoliophyta, Mesangiospermae, eudicotyledons, Gunneridae, Pentapetalae, rosids, malvids, Brassicales, Brassicaceae, Camelineae, Arabidopsis, Arabidopsis thaliana (Mouse-ear cress)	2759		SBT1.6 SLP2 At4g34980 M4E13.40
O49660	cellular organisms, Eukaryota, Viridiplantae, Streptophyta, Streptophytina, Embryophyta, Tracheophyta, Euphyllophyta, Spermatophyta, Magnoliophyta, Mesangiospermae, eudicotyledons, Gunneridae, Pentapetalae, rosids, malvids, Brassicales, Brassicaceae, Camelineae, Arabidopsis, Arabidopsis thaliana (Mouse-ear cress)	2759	FUNCTION: Could function as a HCO(3)(-) -sensing component in the CO(2) signaling pathway in guard cells. Acts as an upsteam repressor of HT1. Plays a role in stomatal response to CO(2). {ECO:0000269|PubMed:25599916}.	DTX56 RHC1 At4g22790 T12H17.180
O49814	cellular organisms, Eukaryota, Viridiplantae, Streptophyta, Streptophytina, Embryophyta, Tracheophyta, Euphyllophyta, Spermatophyta, Magnoliophyta, Mesangiospermae, eudicotyledons, Gunneridae, Pentapetalae, asterids, lamiids, Solanales, Solanaceae, Solanoideae, Capsiceae, Capsicum (peppers), Capsicum annuum (Bell pepper)	2759	FUNCTION: Nonheme diiron monooxygenase involved in the biosynthesis of xanthophylls. Specific for beta-ring hydroxylations of beta-carotene. Produces beta-cryptoxanthin and zeaxanthin. Uses ferredoxin as an electron donor. {ECO:0000269|PubMed:9555077}.	CA2
O49939	cellular organisms, Eukaryota, Viridiplantae, Streptophyta, Streptophytina, Embryophyta, Tracheophyta, Euphyllophyta, Spermatophyta, Magnoliophyta, Mesangiospermae, eudicotyledons, Gunneridae, Pentapetalae, Caryophyllales, Amaranthaceae, Chenopodioideae, Anserineae, Spinacia, Spinacia oleracea (Spinach)	2759	FUNCTION: PPIases accelerate the folding of proteins. It catalyzes the cis-trans isomerization of proline imidic peptide bonds in oligopeptides. Has a regulatory effect on thylakoid protein phosphorylation.	TLP40 TLR40
O49954	cellular organisms, Eukaryota, Viridiplantae, Streptophyta, Streptophytina, Embryophyta, Tracheophyta, Euphyllophyta, Spermatophyta, Magnoliophyta, Mesangiospermae, eudicotyledons, Gunneridae, Pentapetalae, asterids, lamiids, Solanales, Solanaceae, Solanoideae, Solaneae, Solanum, Solanum tuberosum (Potato)	2759	FUNCTION: The glycine cleavage system catalyzes the degradation of glycine. The P protein binds the alpha-amino group of glycine through its pyridoxal phosphate cofactor; CO(2) is released and the remaining methylamine moiety is then transferred to the lipoamide cofactor of the H protein.	GDCSP
A0A023PXC2	cellular organisms, Eukaryota, Opisthokonta, Fungi, Dikarya, Ascomycota, saccharomyceta, Saccharomycotina (true yeasts), Saccharomycetes, Saccharomycetales (budding yeasts), Saccharomycetaceae, Saccharomyces, Saccharomyces cerevisiae (Baker's yeast), Saccharomyces cerevisiae (strain ATCC 204508 / S288c) (Baker's yeast)	2759		YEL053W-A
O60044	cellular organisms, Eukaryota, Opisthokonta, Fungi, Dikarya, Ascomycota, saccharomyceta, Pezizomycotina, leotiomyceta, sordariomyceta, Sordariomycetes, Sordariomycetidae, Sordariales, Sordariaceae, Neurospora, Neurospora crassa, Neurospora crassa (strain ATCC 24698 / 74-OR23-1A / CBS 708.71 / DSM 1257 / FGSC 987)	2759	FUNCTION: This is a component of the ubiquinol-cytochrome c reductase complex (complex III or cytochrome b-c1 complex), which is part of the mitochondrial respiratory chain. The core protein 2 is required for the assembly of the complex.	qcr-2 B7N14.100 NCU03559
O60100	cellular organisms, Eukaryota, Opisthokonta, Fungi, Dikarya, Ascomycota, Taphrinomycotina, Schizosaccharomycetes, Schizosaccharomycetales, Schizosaccharomycetaceae, Schizosaccharomyces, Schizosaccharomyces pombe (Fission yeast), Schizosaccharomyces pombe (strain 972 / ATCC 24843) (Fission yeast)	2759	FUNCTION: Required for nuclear protein import, its predominant substrate seems to be ribosomal proteins. Binds to nucleoporins and the GTP-bound form of gsp1 (Ran) (By similarity). {ECO:0000250}.	kap123 SPBC14F5.03c
O60524	cellular organisms, Eukaryota, Opisthokonta, Metazoa, Eumetazoa, Bilateria, Deuterostomia, Chordata, Craniata, Vertebrata, Gnathostomata (jawed vertebrates), Teleostomi, Euteleostomi, Sarcopterygii, Dipnotetrapodomorpha, Tetrapoda, Amniota, Mammalia, Theria, Eutheria, Boreoeutheria, Euarchontoglires, Primates, Haplorrhini, Simiiformes, Catarrhini, Hominoidea (apes), Hominidae (great apes), Homini…	2759	FUNCTION: Component of the ribosome quality control complex (RQC), a ribosome-associated complex that mediates ubiquitination and extraction of incompletely synthesized nascent chains for proteasomal degradation. NEMF is responsible for selective recognition of stalled 60S subunits by recognizing an exposed, nascent chain-conjugated tRNA moiety. NEMF is important for the stable association of LTN…	NEMF SDCCAG1
O60762	cellular organisms, Eukaryota, Opisthokonta, Metazoa, Eumetazoa, Bilateria, Deuterostomia, Chordata, Craniata, Vertebrata, Gnathostomata (jawed vertebrates), Teleostomi, Euteleostomi, Sarcopterygii, Dipnotetrapodomorpha, Tetrapoda, Amniota, Mammalia, Theria, Eutheria, Boreoeutheria, Euarchontoglires, Primates, Haplorrhini, Simiiformes, Catarrhini, Hominoidea (apes), Hominidae (great apes), Homini…	2759	FUNCTION: Transfers mannose from GDP-mannose to dolichol monophosphate to form dolichol phosphate mannose (Dol-P-Man) which is the mannosyl donor in pathways leading to N-glycosylation, glycosyl phosphatidylinositol membrane anchoring, and O-mannosylation of proteins; catalytic subunit of the dolichol-phosphate mannose (DPM) synthase complex.	DPM1
O64518	cellular organisms, Eukaryota, Viridiplantae, Streptophyta, Streptophytina, Embryophyta, Tracheophyta, Euphyllophyta, Spermatophyta, Magnoliophyta, Mesangiospermae, eudicotyledons, Gunneridae, Pentapetalae, rosids, malvids, Brassicales, Brassicaceae, Camelineae, Arabidopsis, Arabidopsis thaliana (Mouse-ear cress)	2759	FUNCTION: Cysteine protease that cleaves specifically after arginine or lysine residues. Does not cleave caspase-specific substrates. May be involved in the modulation of programmed cell death activated by oxidative stress. {ECO:0000269|PubMed:15691845}.	AMC5 AMC6 MCP2B At1g79330 YUP8H12R.5
O64639	cellular organisms, Eukaryota, Viridiplantae, Streptophyta, Streptophytina, Embryophyta, Tracheophyta, Euphyllophyta, Spermatophyta, Magnoliophyta, Mesangiospermae, eudicotyledons, Gunneridae, Pentapetalae, rosids, malvids, Brassicales, Brassicaceae, Camelineae, Arabidopsis, Arabidopsis thaliana (Mouse-ear cress)	2759		At2g45590 F17K2.12
O64654	cellular organisms, Eukaryota, Viridiplantae, Streptophyta, Streptophytina, Embryophyta, Tracheophyta, Euphyllophyta, Spermatophyta, Magnoliophyta, Mesangiospermae, eudicotyledons, Gunneridae, Pentapetalae, rosids, malvids, Brassicales, Brassicaceae, Camelineae, Arabidopsis, Arabidopsis thaliana (Mouse-ear cress)	2759	FUNCTION: Thiol-disulfide oxidoreductase that may participate in various redox reactions. Possesses insulin disulfide bonds reducing activity. {ECO:0000269|PubMed:19109414}.	At1g08570 F22O13.5
O64732	cellular organisms, Eukaryota, Viridiplantae, Streptophyta, Streptophytina, Embryophyta, Tracheophyta, Euphyllophyta, Spermatophyta, Magnoliophyta, Mesangiospermae, eudicotyledons, Gunneridae, Pentapetalae, rosids, malvids, Brassicales, Brassicaceae, Camelineae, Arabidopsis, Arabidopsis thaliana (Mouse-ear cress)	2759		UGT87A1 At2g30150 T27E13.11
O64733	cellular organisms, Eukaryota, Viridiplantae, Streptophyta, Streptophytina, Embryophyta, Tracheophyta, Euphyllophyta, Spermatophyta, Magnoliophyta, Mesangiospermae, eudicotyledons, Gunneridae, Pentapetalae, rosids, malvids, Brassicales, Brassicaceae, Camelineae, Arabidopsis, Arabidopsis thaliana (Mouse-ear cress)	2759		UGT87A2 At2g30140 T27E13.12
O64750	cellular organisms, Eukaryota, Viridiplantae, Streptophyta, Streptophytina, Embryophyta, Tracheophyta, Euphyllophyta, Spermatophyta, Magnoliophyta, Mesangiospermae, eudicotyledons, Gunneridae, Pentapetalae, rosids, malvids, Brassicales, Brassicaceae, Camelineae, Arabidopsis, Arabidopsis thaliana (Mouse-ear cress)	2759	FUNCTION: Involved in female gametophyte development. Required for embryo sac development. {ECO:0000269|PubMed:15634699}.	EDA3 At2g34860 F19I3.9
O64815	cellular organisms, Eukaryota, Viridiplantae, Streptophyta, Streptophytina, Embryophyta, Tracheophyta, Euphyllophyta, Spermatophyta, Magnoliophyta, Mesangiospermae, eudicotyledons, Gunneridae, Pentapetalae, rosids, malvids, Brassicales, Brassicaceae, Camelineae, Arabidopsis, Arabidopsis thaliana (Mouse-ear cress)	2759		At2g23060 F21P24.12
O64823	cellular organisms, Eukaryota, Viridiplantae, Streptophyta, Streptophytina, Embryophyta, Tracheophyta, Euphyllophyta, Spermatophyta, Magnoliophyta, Mesangiospermae, eudicotyledons, Gunneridae, Pentapetalae, rosids, malvids, Brassicales, Brassicaceae, Camelineae, Arabidopsis, Arabidopsis thaliana (Mouse-ear cress)	2759	FUNCTION: Mitochondrial inner membrane calcium uniporter that mediates calcium uptake into mitochondria. Mitochondrial calcium homeostasis plays key roles in cellular physiology and regulates cell bioenergetics, cytoplasmic calcium signals and activation of cell death pathways. {ECO:0000250|UniProtKB:Q8NE86}.	At2g23790 F27L4.3
O64825	cellular organisms, Eukaryota, Viridiplantae, Streptophyta, Streptophytina, Embryophyta, Tracheophyta, Euphyllophyta, Spermatophyta, Magnoliophyta, Mesangiospermae, eudicotyledons, Gunneridae, Pentapetalae, rosids, malvids, Brassicales, Brassicaceae, Camelineae, Arabidopsis, Arabidopsis thaliana (Mouse-ear cress)	2759	FUNCTION: Lysin motif (LysM) receptor kinase that functions as a cell surface receptor in chitin elicitor (chitooligosaccharides) signaling leading to innate immunity. Recognizes microbe-derived N-acetylglucosamine (NAG)-containing ligands. Involved in the resistance to the pathogenic fungus Alternaria brassicicola and to the bacterial pathogen the bacterial pathogen Pseudomonas syringae pv tomat…	LYK4 At2g23770 F27L4.5
O64827	cellular organisms, Eukaryota, Viridiplantae, Streptophyta, Streptophytina, Embryophyta, Tracheophyta, Euphyllophyta, Spermatophyta, Magnoliophyta, Mesangiospermae, eudicotyledons, Gunneridae, Pentapetalae, rosids, malvids, Brassicales, Brassicaceae, Camelineae, Arabidopsis, Arabidopsis thaliana (Mouse-ear cress)	2759	FUNCTION: Histone methyltransferase that functions together with its binding partner LDL1/SWP1 as one of the regulators of flower timing in Arabidopsis (PubMed:17224141). Mediates H3K9me2 deposition and regulates gene expression in a DNA methylation-independent manner. Binds DNA through its zinc fingers and represses the expression of a subset of stimulus response genes. May represent a novel mec…	SUVR5 CZS SDG6 SET6 At2g23730/At2g23740/At2g23750 F27L4.9/F27L4.8/F27L4.7
O64843	cellular organisms, Eukaryota, Viridiplantae, Streptophyta, Streptophytina, Embryophyta, Tracheophyta, Euphyllophyta, Spermatophyta, Magnoliophyta, Mesangiospermae, eudicotyledons, Gunneridae, Pentapetalae, rosids, malvids, Brassicales, Brassicaceae, Camelineae, Arabidopsis, Arabidopsis thaliana (Mouse-ear cress)	2759		CID7 At2g26280 T1D16.8
O65020	cellular organisms, Eukaryota, Viridiplantae, Streptophyta, Streptophytina, Embryophyta, Tracheophyta, Euphyllophyta, Spermatophyta, Magnoliophyta, Mesangiospermae, eudicotyledons, Gunneridae, Pentapetalae, rosids, malvids, Brassicales, Brassicaceae, Camelineae, Arabidopsis, Arabidopsis thaliana (Mouse-ear cress)	2759	FUNCTION: Essential regulator of the ethylene pathway, which acts by regulating the stability of 1-aminocyclopropane-1-carboxylate synthase (ACS) enzymes. May act as a substrate-specific adapter that connects ACS enzymes, such as ACS5, to ubiquitin ligase complexes, leading to proteasomal degradation of ACS enzymes. {ECO:0000269|PubMed:15118728, ECO:0000269|PubMed:16091151, ECO:0000269|PubMed:188…	ETO1 At3g51770 ATEM1.2
O64894	cellular organisms, Eukaryota, Viridiplantae, Streptophyta, Streptophytina, Embryophyta, Tracheophyta, Euphyllophyta, Spermatophyta, Magnoliophyta, Mesangiospermae, eudicotyledons, Gunneridae, Pentapetalae, rosids, fabids, Cucurbitales, Cucurbitaceae, Cucurbiteae, Cucurbita (marrows), Cucurbita maxima (Pumpkin) (Winter squash)	2759	FUNCTION: Catalyzes the desaturation of long-chain acyl-CoAs to 2-trans-enoyl-CoAs. {ECO:0000269|PubMed:9525937}.	Acx
O65238	cellular organisms, Eukaryota, Viridiplantae, Streptophyta, Streptophytina, Embryophyta, Tracheophyta, Euphyllophyta, Spermatophyta, Magnoliophyta, Mesangiospermae, eudicotyledons, Gunneridae, Pentapetalae, rosids, malvids, Brassicales, Brassicaceae, Camelineae, Arabidopsis, Arabidopsis thaliana (Mouse-ear cress)	2759		At5g35370 T26D22.12
O65272	cellular organisms, Eukaryota, Viridiplantae, Streptophyta, Streptophytina, Embryophyta, Tracheophyta, Euphyllophyta, Spermatophyta, Magnoliophyta, Mesangiospermae, eudicotyledons, Gunneridae, Pentapetalae, rosids, malvids, Brassicales, Brassicaceae, Camelineae, Arabidopsis, Arabidopsis thaliana (Mouse-ear cress)	2759	FUNCTION: Electroneutral K(+)/H(+) antiporter modulating monovalent cation and pH homeostasis in plastids (PubMed:22551943, PubMed:24278440). Transports K(+) and Cs(+) preferentially relative to Na(+) or Li(+) (PubMed:22551943). May function in osmotic adjustment (PubMed:24278440). {ECO:0000269|PubMed:22551943, ECO:0000269|PubMed:24278440}.	KEA2 At4g00630/At4g00640 F6N23.14/F6N23.15
O65351	cellular organisms, Eukaryota, Viridiplantae, Streptophyta, Streptophytina, Embryophyta, Tracheophyta, Euphyllophyta, Spermatophyta, Magnoliophyta, Mesangiospermae, eudicotyledons, Gunneridae, Pentapetalae, rosids, malvids, Brassicales, Brassicaceae, Camelineae, Arabidopsis, Arabidopsis thaliana (Mouse-ear cress)	2759	FUNCTION: Serine protease. Has a substrate preference for the hydrophobic residues Phe and Ala and the basic residue Asp in the P1 position, and for Asp, Leu or Ala in the P1' position (PubMed:12413398). Essential for mucilage release from seed coats. Triggers the accumulation and/or activation of cell wall modifying enzymes necessary either for the loosening of the outer primary cell wall, or to…	SBT1.7 ARA12 ASP48 SLP1 At5g67360 K8K14.8
Q8GX77	cellular organisms, Eukaryota, Viridiplantae, Streptophyta, Streptophytina, Embryophyta, Tracheophyta, Euphyllophyta, Spermatophyta, Magnoliophyta, Mesangiospermae, eudicotyledons, Gunneridae, Pentapetalae, rosids, malvids, Brassicales, Brassicaceae, Camelineae, Arabidopsis, Arabidopsis thaliana (Mouse-ear cress)	2759		At1g61340 T1F9.17
O65573	cellular organisms, Eukaryota, Viridiplantae, Streptophyta, Streptophytina, Embryophyta, Tracheophyta, Euphyllophyta, Spermatophyta, Magnoliophyta, Mesangiospermae, eudicotyledons, Gunneridae, Pentapetalae, rosids, malvids, Brassicales, Brassicaceae, Camelineae, Arabidopsis, Arabidopsis thaliana (Mouse-ear cress)	2759		PIPC At5g58720 MZN1.16
O65628	cellular organisms, Eukaryota, Viridiplantae, Streptophyta, Streptophytina, Embryophyta, Tracheophyta, Euphyllophyta, Spermatophyta, Magnoliophyta, Mesangiospermae, eudicotyledons, Gunneridae, Pentapetalae, rosids, malvids, Brassicales, Brassicaceae, Camelineae, Arabidopsis, Arabidopsis thaliana (Mouse-ear cress)	2759	FUNCTION: Plays a central role in 2-thiolation of mcm(5)S(2)U at tRNA wobble positions of tRNA(Lys), tRNA(Glu) and tRNA(Gln). May act by forming a heterodimer with NCS6/CTU1 that ligates sulfur from thiocarboxylated URM1 onto the uridine of tRNAs at wobble position. {ECO:0000255|HAMAP-Rule:MF_03054}.	CTU2 NCS2 At4g35910 T19K4.40
O65709	cellular organisms, Eukaryota, Viridiplantae, Streptophyta, Streptophytina, Embryophyta, Tracheophyta, Euphyllophyta, Spermatophyta, Magnoliophyta, Mesangiospermae, eudicotyledons, Gunneridae, Pentapetalae, rosids, malvids, Brassicales, Brassicaceae, Camelineae, Arabidopsis, Arabidopsis thaliana (Mouse-ear cress)	2759	FUNCTION: Long-chain fatty alcohol oxidase involved in the omega-oxidation pathway of lipid degradation. {ECO:0000250}.	FAO4A At4g19380 T5K18.160
O65717	cellular organisms, Eukaryota, Viridiplantae, Streptophyta, Streptophytina, Embryophyta, Tracheophyta, Euphyllophyta, Spermatophyta, Magnoliophyta, Mesangiospermae, eudicotyledons, Gunneridae, Pentapetalae, rosids, malvids, Brassicales, Brassicaceae, Camelineae, Arabidopsis, Arabidopsis thaliana (Mouse-ear cress)	2759	FUNCTION: Acts as cyclic nucleotide-gated ion channel. Can be activated by cyclic AMP which leads to an opening of the cation channel. May be responsible for cAMP-induced calcium entry in cells and thus should be involved in the calcium signal transduction. Could transport K(+), Na(+) and Pb(2+). {ECO:0000269|PubMed:11115134, ECO:0000269|PubMed:11842144}.	CNGC1 At5g53130 MFH8.6
O65718	cellular organisms, Eukaryota, Viridiplantae, Streptophyta, Streptophytina, Embryophyta, Tracheophyta, Euphyllophyta, Spermatophyta, Magnoliophyta, Mesangiospermae, eudicotyledons, Gunneridae, Pentapetalae, rosids, malvids, Brassicales, Brassicaceae, Camelineae, Arabidopsis, Arabidopsis thaliana (Mouse-ear cress)	2759	FUNCTION: Acts as cyclic nucleotide-gated ion channel. Permeable to potassium and calcium in a cyclic nucleotide-dependent fashion (cAMP or cGMP). Could also transport lithium, cesium and rubium and displays a strong selectivity against sodium. Seems to directly participate in pathogen-induced calcium influx. May function in homeostasis, re-establishing ionic balance after defense action and/or o…	CNGC2 DND1 At5g15410 T20K14_20
O69809	cellular organisms, Bacteria, Terrabacteria group, Actinobacteria, Actinobacteria (high G+C Gram-positive bacteria), Streptomycetales, Streptomycetaceae, Streptomyces, Streptomyces albidoflavus group, Streptomyces coelicolor, Streptomyces coelicolor (strain ATCC BAA-471 / A3(2) / M145)	2	FUNCTION: Catalyzes the stereospecific hydrolysis of the cyclic amide bond of D-hydantoin derivatives. {ECO:0000250}.	hyuA SCO6415 SC1A6.04
O74378	cellular organisms, Eukaryota, Opisthokonta, Fungi, Dikarya, Ascomycota, Taphrinomycotina, Schizosaccharomycetes, Schizosaccharomycetales, Schizosaccharomycetaceae, Schizosaccharomyces, Schizosaccharomyces pombe (Fission yeast), Schizosaccharomyces pombe (strain 972 / ATCC 24843) (Fission yeast)	2759	FUNCTION: The 2-oxoglutarate dehydrogenase complex catalyzes the overall conversion of 2-oxoglutarate to succinyl-CoA and CO(2). It contains multiple copies of three enzymatic components: 2-oxoglutarate dehydrogenase (E1), dihydrolipoamide succinyltransferase (E2) and lipoamide dehydrogenase (E3) (By similarity). {ECO:0000250}.	kgd1 SPBC3H7.03c
O74445	cellular organisms, Eukaryota, Opisthokonta, Fungi, Dikarya, Ascomycota, Taphrinomycotina, Schizosaccharomycetes, Schizosaccharomycetales, Schizosaccharomycetaceae, Schizosaccharomyces, Schizosaccharomyces pombe (Fission yeast), Schizosaccharomyces pombe (strain 972 / ATCC 24843) (Fission yeast)	2759	FUNCTION: The 26S protease is involved in the ATP-dependent degradation of ubiquitinated proteins. The regulatory (or ATPase) complex confers ATP dependency and substrate specificity to the 26S complex (By similarity). {ECO:0000250}.	rpt4 SPCC1682.16 SPCC306.01
O74476	cellular organisms, Eukaryota, Opisthokonta, Fungi, Dikarya, Ascomycota, Taphrinomycotina, Schizosaccharomycetes, Schizosaccharomycetales, Schizosaccharomycetaceae, Schizosaccharomyces, Schizosaccharomyces pombe (Fission yeast), Schizosaccharomyces pombe (strain 972 / ATCC 24843) (Fission yeast)	2759	FUNCTION: Involved in the nuclear import of cdc25 and mcs1. {ECO:0000269|PubMed:12399381}.; FUNCTION: Functions in nuclear protein import as nuclear transport receptor. Serves as receptor for nuclear localization signals (NLS) in cargo substrates. Involved in the nuclear import of cdc25 and mcs1 (PubMed:12399381). Mediates docking of the importin/substrate complex to the nuclear pore complex (NPC…	sal3 pse1 SPCC1840.03
O74777	cellular organisms, Eukaryota, Opisthokonta, Fungi, Dikarya, Ascomycota, Taphrinomycotina, Schizosaccharomycetes, Schizosaccharomycetales, Schizosaccharomycetaceae, Schizosaccharomyces, Schizosaccharomyces pombe (Fission yeast), Schizosaccharomyces pombe (strain 972 / ATCC 24843) (Fission yeast)	2759	FUNCTION: Required for 40S ribosome biogenesis. Involved in nucleolar processing of pre-18S ribosomal RNA and ribosome assembly. {ECO:0000269|PubMed:10947840}.	mis3 krr1 SPBC25B2.05
O74970	cellular organisms, Eukaryota, Opisthokonta, Fungi, Dikarya, Ascomycota, Taphrinomycotina, Schizosaccharomycetes, Schizosaccharomycetales, Schizosaccharomycetaceae, Schizosaccharomyces, Schizosaccharomyces pombe (Fission yeast), Schizosaccharomyces pombe (strain 972 / ATCC 24843) (Fission yeast)	2759	FUNCTION: Function prior to stable branch point recognition by the U1 snRNP particle to facilitate or stabilize the U1 snRNP/5'-splice site interaction. Has a direct role in the assembly or function of a catalytically active spliceosome (By similarity). {ECO:0000250}.	prp39 SPBC4B4.09
O80363	cellular organisms, Eukaryota, Viridiplantae, Streptophyta, Streptophytina, Embryophyta, Tracheophyta, Euphyllophyta, Spermatophyta, Magnoliophyta, Mesangiospermae, eudicotyledons, Gunneridae, Pentapetalae, asterids, lamiids, Solanales, Solanaceae, Nicotianoideae, Nicotianeae, Nicotiana, Nicotiana tabacum (Common tobacco)	2759	FUNCTION: This protein binds directly to 23S ribosomal RNA. {ECO:0000250}.	RPL17
O80434	cellular organisms, Eukaryota, Viridiplantae, Streptophyta, Streptophytina, Embryophyta, Tracheophyta, Euphyllophyta, Spermatophyta, Magnoliophyta, Mesangiospermae, eudicotyledons, Gunneridae, Pentapetalae, rosids, malvids, Brassicales, Brassicaceae, Camelineae, Arabidopsis, Arabidopsis thaliana (Mouse-ear cress)	2759	FUNCTION: Lignin degradation and detoxification of lignin-derived products (By similarity). Required for secondary xylem cell wall lignification. {ECO:0000250, ECO:0000269|PubMed:15980264}.	IRX12 LAC4 At2g38080 F16M14.1
O80452	cellular organisms, Eukaryota, Viridiplantae, Streptophyta, Streptophytina, Embryophyta, Tracheophyta, Euphyllophyta, Spermatophyta, Magnoliophyta, Mesangiospermae, eudicotyledons, Gunneridae, Pentapetalae, rosids, malvids, Brassicales, Brassicaceae, Camelineae, Arabidopsis, Arabidopsis thaliana (Mouse-ear cress)	2759	FUNCTION: AMP deaminase plays a critical role in energy metabolism. Essential for the transition from zygote to embryo. {ECO:0000269|PubMed:15918887}.	AMPD FAC1 At2g38280 F16M14.21
O80462	cellular organisms, Eukaryota, Viridiplantae, Streptophyta, Streptophytina, Embryophyta, Tracheophyta, Euphyllophyta, Spermatophyta, Magnoliophyta, Mesangiospermae, eudicotyledons, Gunneridae, Pentapetalae, rosids, malvids, Brassicales, Brassicaceae, Camelineae, Arabidopsis, Arabidopsis thaliana (Mouse-ear cress)	2759	FUNCTION: Guanine nucleotide-binding proteins (G proteins) are involved as modulators or transducers in various transmembrane signaling systems (By similarity). Binds GTP with specificity. Plays a role in the root morphogenesis by regulation of the cell proliferation. {ECO:0000250, ECO:0000269|PubMed:17999646}.	XLG1 XLG At2g23460 F26B6.11
O80470	cellular organisms, Eukaryota, Viridiplantae, Streptophyta, Streptophytina, Embryophyta, Tracheophyta, Euphyllophyta, Spermatophyta, Magnoliophyta, Mesangiospermae, eudicotyledons, Gunneridae, Pentapetalae, rosids, malvids, Brassicales, Brassicaceae, Camelineae, Arabidopsis, Arabidopsis thaliana (Mouse-ear cress)	2759		At2g23540 F26B6.19
O80482	cellular organisms, Eukaryota, Viridiplantae, Streptophyta, Streptophytina, Embryophyta, Tracheophyta, Euphyllophyta, Spermatophyta, Magnoliophyta, Mesangiospermae, eudicotyledons, Gunneridae, Pentapetalae, rosids, malvids, Brassicales, Brassicaceae, Camelineae, Arabidopsis, Arabidopsis thaliana (Mouse-ear cress)	2759	FUNCTION: Atypical bHLH transcription factor probably unable to bind DNA. Negatively regulates brassinosteroid signaling. {ECO:0000269|PubMed:20023194}.	BHLH149 AIF4 EN144 At1g09250 T12M4.4
O80522	cellular organisms, Eukaryota, Viridiplantae, Streptophyta, Streptophytina, Embryophyta, Tracheophyta, Euphyllophyta, Spermatophyta, Magnoliophyta, Mesangiospermae, eudicotyledons, Gunneridae, Pentapetalae, rosids, malvids, Brassicales, Brassicaceae, Camelineae, Arabidopsis, Arabidopsis thaliana (Mouse-ear cress)	2759		At1g09390 F14J9.5
O80567	cellular organisms, Eukaryota, Viridiplantae, Streptophyta, Streptophytina, Embryophyta, Tracheophyta, Euphyllophyta, Spermatophyta, Magnoliophyta, Mesangiospermae, eudicotyledons, Gunneridae, Pentapetalae, rosids, malvids, Brassicales, Brassicaceae, Camelineae, Arabidopsis, Arabidopsis thaliana (Mouse-ear cress)	2759	FUNCTION: Transcriptional regulator. {ECO:0000250}.	LARP6B FIP1 At2g43970 F6E13.10
O80568	cellular organisms, Eukaryota, Viridiplantae, Streptophyta, Streptophytina, Embryophyta, Tracheophyta, Euphyllophyta, Spermatophyta, Magnoliophyta, Mesangiospermae, eudicotyledons, Gunneridae, Pentapetalae, rosids, malvids, Brassicales, Brassicaceae, Camelineae, Arabidopsis, Arabidopsis thaliana (Mouse-ear cress)	2759	FUNCTION: Kinase that can phosphorylate the inositol polyphosphate Ins(1,3,4)P3 to form InsP4. Also phosphorylates a racemic mixture of Ins(1,4,6)P3 and Ins(3,4,6)P3 to form InsP4. Does not display inositol 3,4,5,6-tetrakisphosphate 1-kinase activity, but possesses inositol 1,4,5,6-tetrakisphosphate and inositol 1,3,4,5-tetrakisphosphate isomerase activity (PubMed:17698066). Ins(1,3,4,6)P4 is an …	ITPK4 At2g43980 F6E13.11
O80638	cellular organisms, Eukaryota, Viridiplantae, Streptophyta, Streptophytina, Embryophyta, Tracheophyta, Euphyllophyta, Spermatophyta, Magnoliophyta, Mesangiospermae, eudicotyledons, Gunneridae, Pentapetalae, rosids, malvids, Brassicales, Brassicaceae, Camelineae, Arabidopsis, Arabidopsis thaliana (Mouse-ear cress)	2759		At2g39510 F12L6.17
O80644	cellular organisms, Eukaryota, Viridiplantae, Streptophyta, Streptophytina, Embryophyta, Tracheophyta, Euphyllophyta, Spermatophyta, Magnoliophyta, Mesangiospermae, eudicotyledons, Gunneridae, Pentapetalae, rosids, malvids, Brassicales, Brassicaceae, Camelineae, Arabidopsis, Arabidopsis thaliana (Mouse-ear cress)	2759	FUNCTION: May bind amino acids. {ECO:0000303|PubMed:21861936}.	ACR9 At2g39570
O80653	cellular organisms, Eukaryota, Viridiplantae, Streptophyta, Streptophytina, Embryophyta, Tracheophyta, Euphyllophyta, Spermatophyta, Magnoliophyta, Mesangiospermae, eudicotyledons, Gunneridae, Pentapetalae, rosids, malvids, Brassicales, Brassicaceae, Camelineae, Arabidopsis, Arabidopsis thaliana (Mouse-ear cress)	2759	FUNCTION: Splicing factor involved in post-transcriptional regulation of circadian clock and flowering time genes. Associates with the pre-mRNA of PRR7, PRR9, ELF3 and GI, and is necessary for the regulation of their alternative splicing and mRNA maturation. Probably involved in splice site recognition. {ECO:0000269|PubMed:19765229, ECO:0000269|PubMed:22942380}.	SKIP EIP1 At1g77180 T14N5.5
O80673	cellular organisms, Eukaryota, Viridiplantae, Streptophyta, Streptophytina, Embryophyta, Tracheophyta, Euphyllophyta, Spermatophyta, Magnoliophyta, Mesangiospermae, eudicotyledons, Gunneridae, Pentapetalae, rosids, malvids, Brassicales, Brassicaceae, Camelineae, Arabidopsis, Arabidopsis thaliana (Mouse-ear cress)	2759	FUNCTION: May play a role in signal transduction pathways that involve calcium as a second messenger (By similarity). Serine/threonine kinase that phosphorylates histone H3. Confers thermotolerance; involved in the heat-shock-mediated calmodulin-dependent signal transduction leading to the activation of heat-shock transcription factors (HSFs); phosphorylates HSFA1A. {ECO:0000250, ECO:0000269|PubM…	CRK1 CaMK3 CBK3 At2g41140 T3K9.9
O80742	cellular organisms, Eukaryota, Viridiplantae, Streptophyta, Streptophytina, Embryophyta, Tracheophyta, Euphyllophyta, Spermatophyta, Magnoliophyta, Mesangiospermae, eudicotyledons, Gunneridae, Pentapetalae, rosids, malvids, Brassicales, Brassicaceae, Camelineae, Arabidopsis, Arabidopsis thaliana (Mouse-ear cress)	2759	FUNCTION: Functions as an E3 ubiquitin ligase. {ECO:0000250}.	PUB19 At1g60190 T13D8.8
O80775	cellular organisms, Eukaryota, Viridiplantae, Streptophyta, Streptophytina, Embryophyta, Tracheophyta, Euphyllophyta, Spermatophyta, Magnoliophyta, Mesangiospermae, eudicotyledons, Gunneridae, Pentapetalae, rosids, malvids, Brassicales, Brassicaceae, Camelineae, Arabidopsis, Arabidopsis thaliana (Mouse-ear cress)	2759	FUNCTION: Required for male and female gametogenesis, seed development, and embryo and endosperm development at early stages. Involved in the establishment of bilateral symmetry in the transition from the globular to the heart embryo stage. May act in the frame of a CRL4 complex (PubMed:22447688). Required for proper vegetative growth and organization of the adult plant body. May play a role in h…	WDR55 At2g34260
O80786	cellular organisms, Eukaryota, Viridiplantae, Streptophyta, Streptophytina, Embryophyta, Tracheophyta, Euphyllophyta, Spermatophyta, Magnoliophyta, Mesangiospermae, eudicotyledons, Gunneridae, Pentapetalae, rosids, malvids, Brassicales, Brassicaceae, Camelineae, Arabidopsis, Arabidopsis thaliana (Mouse-ear cress)	2759	FUNCTION: Probable component of the MCM2-7 complex (MCM complex) that may function as a DNA helicase and which is essential to undergo a single round of replication initiation and elongation per cell cycle in eukaryotic cells. {ECO:0000250}.	MCM5 At2g07690 T12J2
O80831	cellular organisms, Eukaryota, Viridiplantae, Streptophyta, Streptophytina, Embryophyta, Tracheophyta, Euphyllophyta, Spermatophyta, Magnoliophyta, Mesangiospermae, eudicotyledons, Gunneridae, Pentapetalae, rosids, malvids, Brassicales, Brassicaceae, Camelineae, Arabidopsis, Arabidopsis thaliana (Mouse-ear cress)	2759		BAM7 BMY4 At2g45880 F4I18.14
O80856	cellular organisms, Eukaryota, Viridiplantae, Streptophyta, Streptophytina, Embryophyta, Tracheophyta, Euphyllophyta, Spermatophyta, Magnoliophyta, Mesangiospermae, eudicotyledons, Gunneridae, Pentapetalae, rosids, malvids, Brassicales, Brassicaceae, Camelineae, Arabidopsis, Arabidopsis thaliana (Mouse-ear cress)	2759	FUNCTION: Functions as component of the Arp2/3 complex which is involved in regulation of actin polymerization and together with an activating nucleation-promoting factor (NPF) mediates the formation of branched actin networks. Arp2/3 complex plays a critical role in the control of cell morphogenesis via the modulation of cell polarity development. {ECO:0000250}.	ARPC1A At2g30910 F7F1.12
O80860	cellular organisms, Eukaryota, Viridiplantae, Streptophyta, Streptophytina, Embryophyta, Tracheophyta, Euphyllophyta, Spermatophyta, Magnoliophyta, Mesangiospermae, eudicotyledons, Gunneridae, Pentapetalae, rosids, malvids, Brassicales, Brassicaceae, Camelineae, Arabidopsis, Arabidopsis thaliana (Mouse-ear cress)	2759	FUNCTION: Part of a complex that function as an ATP-dependent zinc metallopeptidase. Involved in the thylakoid formation and in the removal of damaged D1 in the photosystem II, preventing cell death under high-intensity light conditions, but not involved in thermotolerance. {ECO:0000269|PubMed:10849347, ECO:0000269|PubMed:11717304, ECO:0000269|PubMed:14630971, ECO:0000269|PubMed:16972866}.	FTSH2 VAR2 At2g30950 F7F1.16
O80871	cellular organisms, Eukaryota, Viridiplantae, Streptophyta, Streptophytina, Embryophyta, Tracheophyta, Euphyllophyta, Spermatophyta, Magnoliophyta, Mesangiospermae, eudicotyledons, Gunneridae, Pentapetalae, rosids, malvids, Brassicales, Brassicaceae, Camelineae, Arabidopsis, Arabidopsis thaliana (Mouse-ear cress)	2759	FUNCTION: Protein phosphatase that negatively regulates defense respones. Inactivates MPK4 and MPK6 MAP kinases involved in stress and defense signaling. {ECO:0000269|PubMed:17630279}.	At2g30020 F23F1.6
O80933	cellular organisms, Eukaryota, Viridiplantae, Streptophyta, Streptophytina, Embryophyta, Tracheophyta, Euphyllophyta, Spermatophyta, Magnoliophyta, Mesangiospermae, eudicotyledons, Gunneridae, Pentapetalae, rosids, malvids, Brassicales, Brassicaceae, Camelineae, Arabidopsis, Arabidopsis thaliana (Mouse-ear cress)	2759	FUNCTION: Probable transcription factor involved in plant development. {ECO:0000250}.	SCL9 At2g37650 F13M22.15
O80934	cellular organisms, Eukaryota, Viridiplantae, Streptophyta, Streptophytina, Embryophyta, Tracheophyta, Euphyllophyta, Spermatophyta, Magnoliophyta, Mesangiospermae, eudicotyledons, Gunneridae, Pentapetalae, rosids, malvids, Brassicales, Brassicaceae, Camelineae, Arabidopsis, Arabidopsis thaliana (Mouse-ear cress)	2759		At2g37660 F13M22.16
Q8H8U0	cellular organisms, Eukaryota, Viridiplantae, Streptophyta, Streptophytina, Embryophyta, Tracheophyta, Euphyllophyta, Spermatophyta, Magnoliophyta, Mesangiospermae, Liliopsida, Petrosaviidae, commelinids, Poales, Poaceae, BOP clade, Oryzoideae, Oryzeae, Oryzinae, Oryza, Oryza sativa (Rice), Oryza sativa subsp. japonica (Rice)	2759	FUNCTION: Catalyzes the synthesis of cardiolipin (CL) (diphosphatidylglycerol) by specifically transferring a phosphatidyl group from CDP-diacylglycerol to phosphatidylglycerol (PG). CL is a key phospholipid in mitochondrial membranes and plays important roles in maintaining the functional integrity and dynamics of mitochondria under both optimal and stress conditions. {ECO:0000250|UniProtKB:Q93Y…	Os03g0283600 LOC_Os03g17520
O80959	cellular organisms, Eukaryota, Viridiplantae, Streptophyta, Streptophytina, Embryophyta, Tracheophyta, Euphyllophyta, Spermatophyta, Magnoliophyta, Mesangiospermae, eudicotyledons, Gunneridae, Pentapetalae, rosids, malvids, Brassicales, Brassicaceae, Camelineae, Arabidopsis, Arabidopsis thaliana (Mouse-ear cress)	2759	FUNCTION: Possesses non-specific lipolytic acyl hydrolase (LAH) activity. Hydrolyzes phospholipids as well as galactolipids. May play a role in disease resistance (By similarity). {ECO:0000250}.	PLP6 At2g39220 T16B24.14
O80977	cellular organisms, Eukaryota, Viridiplantae, Streptophyta, Streptophytina, Embryophyta, Tracheophyta, Euphyllophyta, Spermatophyta, Magnoliophyta, Mesangiospermae, eudicotyledons, Gunneridae, Pentapetalae, rosids, malvids, Brassicales, Brassicaceae, Camelineae, Arabidopsis, Arabidopsis thaliana (Mouse-ear cress)	2759	FUNCTION: Vacuolar-sorting receptor (VSR) involved in clathrin-coated vesicles sorting from Golgi apparatus to vacuoles. {ECO:0000250}.	VSR3 BP80A' ELP2A At2g14740 F26C24.12
O80988	cellular organisms, Eukaryota, Viridiplantae, Streptophyta, Streptophytina, Embryophyta, Tracheophyta, Euphyllophyta, Spermatophyta, Magnoliophyta, Mesangiospermae, eudicotyledons, Gunneridae, Pentapetalae, rosids, malvids, Brassicales, Brassicaceae, Camelineae, Arabidopsis, Arabidopsis thaliana (Mouse-ear cress)	2759	FUNCTION: The glycine decarboxylase (GDC) or glycine cleavage system catalyzes the degradation of glycine. The P protein binds the alpha-amino group of glycine through its pyridoxal phosphate cofactor; CO(2) is released and the remaining methylamine moiety is then transferred to the lipoamide cofactor of the H protein (By similarity). {ECO:0000250, ECO:0000269|PubMed:17496108}.	GLDP2 GDCSP GDP2 At2g26080 T19L18.11
O81016	cellular organisms, Eukaryota, Viridiplantae, Streptophyta, Streptophytina, Embryophyta, Tracheophyta, Euphyllophyta, Spermatophyta, Magnoliophyta, Mesangiospermae, eudicotyledons, Gunneridae, Pentapetalae, rosids, malvids, Brassicales, Brassicaceae, Camelineae, Arabidopsis, Arabidopsis thaliana (Mouse-ear cress)	2759	FUNCTION: May be a general defense protein (By similarity). Required for the formation of the cuticle layer of the cell wall (PubMed:21628525). {ECO:0000250, ECO:0000269|PubMed:21628525}.	ABCG32 PDR4 PEC1 At2g26910 F12C20.5
O81024	cellular organisms, Eukaryota, Viridiplantae, Streptophyta, Streptophytina, Embryophyta, Tracheophyta, Euphyllophyta, Spermatophyta, Magnoliophyta, Mesangiospermae, eudicotyledons, Gunneridae, Pentapetalae, rosids, malvids, Brassicales, Brassicaceae, Camelineae, Arabidopsis, Arabidopsis thaliana (Mouse-ear cress)	2759	FUNCTION: Involved in phospholipid biosynthesis. Catalyzes the first step in phosphatidylethanolamine biosynthesis (By similarity). {ECO:0000250}.	EMB1187 At2g26830 F12C20.13
O81027	cellular organisms, Eukaryota, Viridiplantae, Streptophyta, Streptophytina, Embryophyta, Tracheophyta, Euphyllophyta, Spermatophyta, Magnoliophyta, Mesangiospermae, eudicotyledons, Gunneridae, Pentapetalae, rosids, malvids, Brassicales, Brassicaceae, Camelineae, Arabidopsis, Arabidopsis thaliana (Mouse-ear cress)	2759	FUNCTION: Involved in the catabolism of branched amino acids such as leucine. {ECO:0000305}.	HMGCL At2g26800 F12C20.16
O81032	cellular organisms, Eukaryota, Viridiplantae, Streptophyta, Streptophytina, Embryophyta, Tracheophyta, Euphyllophyta, Spermatophyta, Magnoliophyta, Mesangiospermae, eudicotyledons, Gunneridae, Pentapetalae, rosids, malvids, Brassicales, Brassicaceae, Camelineae, Arabidopsis, Arabidopsis thaliana (Mouse-ear cress)	2759	FUNCTION: May be involved in the biosynthesis of ascorbic acid. {ECO:0000305|PubMed:20622436}.	GULLO6 At2g46760 F19D11.4
O81081	cellular organisms, Eukaryota, Viridiplantae, Streptophyta, Streptophytina, Embryophyta, Tracheophyta, Euphyllophyta, Spermatophyta, Magnoliophyta, Mesangiospermae, eudicotyledons, Gunneridae, Pentapetalae, rosids, malvids, Brassicales, Brassicaceae, Camelineae, Arabidopsis, Arabidopsis thaliana (Mouse-ear cress)	2759	FUNCTION: Lignin degradation and detoxification of lignin-derived products (By similarity). Required for root elongation in dehydration conditions. {ECO:0000250, ECO:0000269|PubMed:16804053}.	LAC2 At2g29130 T9I4.21
O81117	cellular organisms, Eukaryota, Viridiplantae, Streptophyta, Streptophytina, Embryophyta, Tracheophyta, Euphyllophyta, Spermatophyta, Magnoliophyta, Mesangiospermae, eudicotyledons, Gunneridae, Pentapetalae, rosids, fabids, Fabales, Fabaceae, Papilionoideae, Fabeae, Vicia, Vicia sativa (Spring vetch) (Tare)	2759	FUNCTION: Catalyzes the omega-hydroxylation of various fatty acids (FA) from 10 to 18 carbon atoms. The substrate specificity is higher for laurate > palmitate > myristate > linolenate > linoleate > oleate > caprate. May play a minor role in cutin synthesis and could be involved in plant defense.	CYP94A1 VAGH111
O81211	cellular organisms, Eukaryota, Viridiplantae, Streptophyta, Streptophytina, Embryophyta, Tracheophyta, Euphyllophyta, Spermatophyta, Magnoliophyta, Mesangiospermae, eudicotyledons, Gunneridae, Pentapetalae, rosids, malvids, Brassicales, Brassicaceae, Camelineae, Arabidopsis, Arabidopsis thaliana (Mouse-ear cress)	2759	FUNCTION: Calcium-dependent NADPH oxidase that generates superoxide.	RBOHE At1g19230 T29M8.10
O81242	cellular organisms, Eukaryota, Viridiplantae, Streptophyta, Streptophytina, Embryophyta, Tracheophyta, Euphyllophyta, Spermatophyta, Magnoliophyta, Mesangiospermae, eudicotyledons, Gunneridae, Pentapetalae, rosids, malvids, Brassicales, Brassicaceae, Camelineae, Arabidopsis, Arabidopsis thaliana (Mouse-ear cress)	2759	FUNCTION: Component of the DNA topoisomerase VI complex involved in chromatin organization and progression of endoreduplication cycles. Binds to DNA. Required for endoreduplication beyond 8C. {ECO:0000269|PubMed:16339310}.	RHL1 HYP7 At1g48380 F11A17.7
O81360	cellular organisms, Eukaryota, Viridiplantae, Streptophyta, Streptophytina, Embryophyta, Tracheophyta, Euphyllophyta, Spermatophyta, Magnoliophyta, Mesangiospermae, eudicotyledons, Gunneridae, Pentapetalae, rosids, fabids, Rosales, Rosaceae, Maloideae, Amygdaleae, Prunus, Prunus armeniaca (Apricot) (Armeniaca vulgaris)	2759	FUNCTION: Converts zeaxanthin into antheraxanthin and subsequently violaxanthin. Involved in the epoxidation of zeaxanthin (By similarity). {ECO:0000250}.
O81498	cellular organisms, Eukaryota, Viridiplantae, Streptophyta, Streptophytina, Embryophyta, Tracheophyta, Euphyllophyta, Spermatophyta, Magnoliophyta, Mesangiospermae, eudicotyledons, Gunneridae, Pentapetalae, rosids, malvids, Brassicales, Brassicaceae, Camelineae, Arabidopsis, Arabidopsis thaliana (Mouse-ear cress)	2759	FUNCTION: Involved in the O-glucosylation of monolignols (alcohol monomers of lignin). Acts with low specific activity on conyferyl and sinapyl alcohols to form coniferyl alcohol 4-O-glucoside and sinapyl alcohol 4-O-glucoside, respectively. Possesses low activity with sinapate as substrate. {ECO:0000269|PubMed:11042211, ECO:0000269|PubMed:15907484}.	UGT72E3 At5g26310 F9D12.4
O81641	cellular organisms, Eukaryota, Viridiplantae, Streptophyta, Streptophytina, Embryophyta, Tracheophyta, Euphyllophyta, Spermatophyta, Magnoliophyta, Mesangiospermae, eudicotyledons, Gunneridae, Pentapetalae, rosids, malvids, Brassicales, Brassicaceae, Camelineae, Arabidopsis, Arabidopsis thaliana (Mouse-ear cress)	2759	FUNCTION: Hydrolyzes certain amino acid conjugates of the plant growth regulator indole-3-acetic acid (IAA). {ECO:0000250}.	ILL3 At5g54140 MJP23.12
O81825	cellular organisms, Eukaryota, Viridiplantae, Streptophyta, Streptophytina, Embryophyta, Tracheophyta, Euphyllophyta, Spermatophyta, Magnoliophyta, Mesangiospermae, eudicotyledons, Gunneridae, Pentapetalae, rosids, malvids, Brassicales, Brassicaceae, Camelineae, Arabidopsis, Arabidopsis thaliana (Mouse-ear cress)	2759	FUNCTION: Probable disease resistance protein. {ECO:0000250}.	At4g27220 M4I22.30
O81902	cellular organisms, Eukaryota, Viridiplantae, Streptophyta, Streptophytina, Embryophyta, Tracheophyta, Euphyllophyta, Spermatophyta, Magnoliophyta, Mesangiospermae, eudicotyledons, Gunneridae, Pentapetalae, rosids, malvids, Brassicales, Brassicaceae, Camelineae, Arabidopsis, Arabidopsis thaliana (Mouse-ear cress)	2759	FUNCTION: Functions as an E3 ubiquitin ligase (By similarity). Involved in the age-dependent pseudo-self-compatibility process. {ECO:0000250, ECO:0000269|PubMed:17412590}.	PUB8 B80 At4g21350 T6K22.80
O81916	cellular organisms, Eukaryota, Viridiplantae, Streptophyta, Streptophytina, Embryophyta, Tracheophyta, Euphyllophyta, Spermatophyta, Magnoliophyta, Mesangiospermae, eudicotyledons, Gunneridae, Pentapetalae, rosids, malvids, Brassicales, Brassicaceae, Camelineae, Arabidopsis, Arabidopsis thaliana (Mouse-ear cress)	2759		At1g02270 T6A9_9 T7I23.22
O82035	cellular organisms, Eukaryota, Viridiplantae, Streptophyta, Streptophytina, Embryophyta, Tracheophyta, Euphyllophyta, Spermatophyta, Acrogymnospermae, Pinidae, Pinales, Pinaceae, Picea, Picea abies (Norway spruce) (Picea excelsa)	2759	FUNCTION: Involved in lignin biosynthesis. Catalyzes the final step specific for the production of lignin monomers, like coniferyl alcohol, sinapyl alcohol and 4-coumaryl alcohol (By similarity). {ECO:0000250}.	CAD2
O82150	cellular organisms, Eukaryota, Viridiplantae, Streptophyta, Streptophytina, Embryophyta, Tracheophyta, Euphyllophyta, Spermatophyta, Magnoliophyta, Mesangiospermae, eudicotyledons, Gunneridae, Pentapetalae, asterids, lamiids, Solanales, Solanaceae, Nicotianoideae, Nicotianeae, Nicotiana, Nicotiana tabacum (Common tobacco)	2759	FUNCTION: Seems to act as an ATP-dependent zinc metallopeptidase. {ECO:0000250}.	FTSH
O82188	cellular organisms, Eukaryota, Viridiplantae, Streptophyta, Streptophytina, Embryophyta, Tracheophyta, Euphyllophyta, Spermatophyta, Magnoliophyta, Mesangiospermae, eudicotyledons, Gunneridae, Pentapetalae, rosids, malvids, Brassicales, Brassicaceae, Camelineae, Arabidopsis, Arabidopsis thaliana (Mouse-ear cress)	2759	FUNCTION: Probably involved in the RNA silencing pathway and required for the generation of small interfering RNAs (siRNAs). {ECO:0000250}.	RDR5 RDRP5 At2g19930 F6F22.4
O82265	cellular organisms, Eukaryota, Viridiplantae, Streptophyta, Streptophytina, Embryophyta, Tracheophyta, Euphyllophyta, Spermatophyta, Magnoliophyta, Mesangiospermae, eudicotyledons, Gunneridae, Pentapetalae, rosids, malvids, Brassicales, Brassicaceae, Camelineae, Arabidopsis, Arabidopsis thaliana (Mouse-ear cress)	2759	FUNCTION: Essential component of cohesin complex, a complex required for the cohesion of sister chromatids after DNA replication. The cohesin complex apparently forms a large proteinaceous ring within which sister chromatids can be trapped. At anaphase, the complex is cleaved and dissociates from chromatin, allowing sister chromatids to segregate. The cohesin complex may also play a role in spind…	SCC3 SA At2g47980 T9J23.3
Q8RY59	cellular organisms, Eukaryota, Viridiplantae, Streptophyta, Streptophytina, Embryophyta, Tracheophyta, Euphyllophyta, Spermatophyta, Magnoliophyta, Mesangiospermae, eudicotyledons, Gunneridae, Pentapetalae, rosids, malvids, Brassicales, Brassicaceae, Camelineae, Arabidopsis, Arabidopsis thaliana (Mouse-ear cress)	2759	FUNCTION: Inactive ADP-ribosyltransferase that functions with SRO1 to regulate oxidative stress, hormonal and developmental responses. Required for embryogenesis, vegetative and reproductive development, and abiotic stress responses. May regulate several stress-responsive genes. Seems to play a larger developmental role than SRO1. Does not bind NAD in vitro. {ECO:0000269|PubMed:11018516, ECO:0000…	RCD1 ATP8 CEO1 At1g32230 F3C3.1
O82289	cellular organisms, Eukaryota, Viridiplantae, Streptophyta, Streptophytina, Embryophyta, Tracheophyta, Euphyllophyta, Spermatophyta, Magnoliophyta, Mesangiospermae, eudicotyledons, Gunneridae, Pentapetalae, rosids, malvids, Brassicales, Brassicaceae, Camelineae, Arabidopsis, Arabidopsis thaliana (Mouse-ear cress)	2759	FUNCTION: Probable inactive ADP-ribosyltransferase that functions with RCD1 to regulate oxidative stress, hormonal and developmental responses. May regulate some stress-responsive genes. Seems to play a smaller developmental role than R. {ECO:0000269|PubMed:19548978, ECO:0000269|PubMed:19625634, ECO:0000269|PubMed:21172813}.	SRO1 CEO2 At2g35510 T32F12.11
O82302	cellular organisms, Eukaryota, Viridiplantae, Streptophyta, Streptophytina, Embryophyta, Tracheophyta, Euphyllophyta, Spermatophyta, Magnoliophyta, Mesangiospermae, eudicotyledons, Gunneridae, Pentapetalae, rosids, malvids, Brassicales, Brassicaceae, Camelineae, Arabidopsis, Arabidopsis thaliana (Mouse-ear cress)	2759	FUNCTION: Involved in the regulation of pedicel length and of CLAVATA pathways controlling stem cell identity at shoot and flower meristems. {ECO:0000269|PubMed:16112663, ECO:0000269|PubMed:17079273}.	PLL1 At2g35350 T32F12.27
O82387	cellular organisms, Eukaryota, Viridiplantae, Streptophyta, Streptophytina, Embryophyta, Tracheophyta, Euphyllophyta, Spermatophyta, Magnoliophyta, Mesangiospermae, eudicotyledons, Gunneridae, Pentapetalae, rosids, malvids, Brassicales, Brassicaceae, Camelineae, Arabidopsis, Arabidopsis thaliana (Mouse-ear cress)	2759	FUNCTION: May be involved in the initiation of DNA replication. May play a role in endoreduplication. Could act as one of the factors that contributes to maintain endoreduplication competence. {ECO:0000305|PubMed:11752380}.	CDC6 At2g29680
O82486	cellular organisms, Eukaryota, Viridiplantae, Streptophyta, Streptophytina, Embryophyta, Tracheophyta, Euphyllophyta, Spermatophyta, Magnoliophyta, Mesangiospermae, eudicotyledons, Gunneridae, Pentapetalae, rosids, malvids, Brassicales, Brassicaceae, Camelineae, Arabidopsis, Arabidopsis thaliana (Mouse-ear cress)	2759	FUNCTION: Probable N6-methyltransferase that methylates adenosine residues of some mRNAs. N6-methyladenosine (m6A), which is present at internal sites of some mRNAs, may play a role in the efficiency of mRNA splicing, transport or translation. {ECO:0000269|PubMed:18505803}.	MTA EMB1706 At4g10760 T12H20.6
O82504	cellular organisms, Eukaryota, Viridiplantae, Streptophyta, Streptophytina, Embryophyta, Tracheophyta, Euphyllophyta, Spermatophyta, Magnoliophyta, Mesangiospermae, eudicotyledons, Gunneridae, Pentapetalae, rosids, malvids, Brassicales, Brassicaceae, Camelineae, Arabidopsis, Arabidopsis thaliana (Mouse-ear cress)	2759	FUNCTION: RNA-dependent direct polymerase involved in the production of small interfering RNAs (siRNAs). Required for the biogenesis of endogenous siRNAs of 24 nucleotide which derive from heterochromatin and DNA repeats such as transposons or endogenous gene tandem repeats, such as repeats present in FWA gene. Involved in transcriptional gene silencing (TGS). Component of the RNA-directed DNA me…	RDR2 RDRP2 SMD1 At4g11130 F2P3.11
O82567	cellular organisms, Eukaryota, Viridiplantae, Streptophyta, Streptophytina, Embryophyta, Tracheophyta, Euphyllophyta, Spermatophyta, Magnoliophyta, Mesangiospermae, eudicotyledons, Gunneridae, Pentapetalae, rosids, malvids, Brassicales, Brassicaceae, Camelineae, Arabidopsis, Arabidopsis thaliana (Mouse-ear cress)	2759	FUNCTION: Catalyzes both phosphatidylcholine and phosphatidylethanolamine biosynthesis from CDP-choline and CDP-ethanolamine, respectively. Has a higher cholinephosphotransferase activity than ethanolaminephosphotransferase activity. {ECO:0000269|Ref.1}.	AAPT1 At1g13560 F13B4.5
O82568	cellular organisms, Eukaryota, Viridiplantae, Streptophyta, Streptophytina, Embryophyta, Tracheophyta, Euphyllophyta, Spermatophyta, Magnoliophyta, Mesangiospermae, eudicotyledons, Gunneridae, Pentapetalae, rosids, malvids, Brassicales, Brassicaceae, Camelineae, Arabidopsis, Arabidopsis thaliana (Mouse-ear cress)	2759	FUNCTION: Catalyzes both phosphatidylcholine and phosphatidylethanolamine biosynthesis from CDP-choline and CDP-ethanolamine, respectively. Has a higher cholinephosphotransferase activity than ethanolaminephosphotransferase activity. {ECO:0000269|Ref.1}.	AAPT2 At3g25585 MWL2 T5M7
O82627	cellular organisms, Eukaryota, Viridiplantae, Streptophyta, Streptophytina, Embryophyta, Tracheophyta, Euphyllophyta, Spermatophyta, Magnoliophyta, Mesangiospermae, eudicotyledons, Gunneridae, Pentapetalae, asterids, lamiids, Lamiales, Plantaginaceae, Antirrhineae, Antirrhinum (snapdragons), Antirrhinum majus (Garden snapdragon)	2759		WAXY GBSS
O82775	cellular organisms, Eukaryota, Viridiplantae, Streptophyta, Streptophytina, Embryophyta, Tracheophyta, Euphyllophyta, Spermatophyta, Magnoliophyta, Mesangiospermae, eudicotyledons, Gunneridae, Pentapetalae, rosids, malvids, Brassicales, Brassicaceae, Camelineae, Arabidopsis, Arabidopsis thaliana (Mouse-ear cress)	2759	FUNCTION: Involved in a special stress-induced plastid-to-vacuole protein trafficking pathway. Interacts with ATG8F in plastid bodies to subsequently enable their delivery to the vacuole by an autophagic pathway. Interacts with the plastid proteins APE1 and PSBS/NPQ4 and may recruit them as cargo into plastid bodies that may be recognized by the autophagy machinery for degradation in the vacuole.…	ATI1 At2g45980
O82804	cellular organisms, Eukaryota, Viridiplantae, Streptophyta, Streptophytina, Embryophyta, Tracheophyta, Euphyllophyta, Spermatophyta, Magnoliophyta, Mesangiospermae, eudicotyledons, Gunneridae, Pentapetalae, rosids, malvids, Brassicales, Brassicaceae, Camelineae, Arabidopsis, Arabidopsis thaliana (Mouse-ear cress)	2759	FUNCTION: May be a transcription factor part of a circadian clock input pathway. Acts within a 'zeitnehmer' feedback loop and is involved in its own circadian regulation. Has no role in regulating circadian clock function in the dark. Part of a corepressor complex consisting of ELF4, ELF3, and LUX involved in the transcriptional regulation of APRR9. The activity of the protein may be decreased in…	ELF3 PYK20 At2g25930 F17H15.25 T19L18.26
O98997	cellular organisms, Eukaryota, Viridiplantae, Streptophyta, Streptophytina, Embryophyta, Tracheophyta, Euphyllophyta, Spermatophyta, Magnoliophyta, Mesangiospermae, eudicotyledons, Gunneridae, Pentapetalae, rosids, fabids, Fabales, Fabaceae, Papilionoideae, Phaseoleae, Vigna, Vigna radiata (Mung bean), Vigna radiata var. radiata (Mung bean) (Phaseolus aureus)	2759	FUNCTION: Activation of RuBisCO (ribulose-1,5-bisphosphate carboxylase/oxygenase; EC 4.1.1.39) involves the ATP-dependent carboxylation of the epsilon-amino group of lysine leading to a carbamate structure.	RCA
P00562	cellular organisms, Bacteria, Proteobacteria, Gammaproteobacteria, Enterobacteriales, Enterobacteriaceae, Escherichia, Escherichia coli, Escherichia coli (strain K12)	2		metL metM b3940 JW3911
Q6AVI0	cellular organisms, Eukaryota, Viridiplantae, Streptophyta, Streptophytina, Embryophyta, Tracheophyta, Euphyllophyta, Spermatophyta, Magnoliophyta, Mesangiospermae, Liliopsida, Petrosaviidae, commelinids, Poales, Poaceae, BOP clade, Oryzoideae, Oryzeae, Oryzinae, Oryza, Oryza sativa (Rice), Oryza sativa subsp. japonica (Rice)	2759	FUNCTION: Transposase-like protein that is essential for plant growth and development. May regulate global gene expression by recruiting other cellular factors. {ECO:0000269|PubMed:23067104}.	Os03g0733400 LOC_Os03g52310 OsJ_12466 OSJNBa0027J18.23 OSJNBa0079G12.4
P03833	cellular organisms, Bacteria, Proteobacteria, Gammaproteobacteria, Enterobacteriales, Enterobacteriaceae, Klebsiella, Klebsiella pneumoniae	2	FUNCTION: Oxidoreductase required for the transfer of electrons from pyruvate to flavodoxin, which reduces nitrogenase.	nifJ
P04146	cellular organisms, Eukaryota, Opisthokonta, Metazoa, Eumetazoa, Bilateria, Protostomia, Ecdysozoa, Panarthropoda, Arthropoda, Mandibulata, Pancrustacea, Hexapoda, Insecta, Dicondylia, Pterygota (winged insects), Neoptera, Endopterygota, Diptera, Brachycera, Muscomorpha, Eremoneura, Cyclorrhapha, Schizophora, Acalyptratae, Ephydroidea, Drosophilidae (pomace flies), Drosophilinae, Drosophilini, Dr…	2759		GIP COPIA
P04323	cellular organisms, Eukaryota, Opisthokonta, Metazoa, Eumetazoa, Bilateria, Protostomia, Ecdysozoa, Panarthropoda, Arthropoda, Mandibulata, Pancrustacea, Hexapoda, Insecta, Dicondylia, Pterygota (winged insects), Neoptera, Endopterygota, Diptera, Brachycera, Muscomorpha, Eremoneura, Cyclorrhapha, Schizophora, Acalyptratae, Ephydroidea, Drosophilidae (pomace flies), Drosophilinae, Drosophilini, Dr…	2759		pol
P04635	cellular organisms, Bacteria, Terrabacteria group, Firmicutes, Bacilli, Bacillales, Staphylococcaceae, Staphylococcus, Staphylococcus hyicus	2	FUNCTION: Has a broad substrate specificity hydrolyzing a variety of triglycerides and phosphatidylcholines. {ECO:0000269|PubMed:2611229}.	lip
P05030	cellular organisms, Eukaryota, Opisthokonta, Fungi, Dikarya, Ascomycota, saccharomyceta, Saccharomycotina (true yeasts), Saccharomycetes, Saccharomycetales (budding yeasts), Saccharomycetaceae, Saccharomyces, Saccharomyces cerevisiae (Baker's yeast), Saccharomyces cerevisiae (strain ATCC 204508 / S288c) (Baker's yeast)	2759	FUNCTION: The plasma membrane ATPase of plants and fungi is a hydrogen ion pump. The proton gradient it generates drives the active transport of nutrients by H(+)-symport. The resulting external acidification and/or internal alkinization may mediate growth responses.	PMA1 YGL008C
P06245	cellular organisms, Eukaryota, Opisthokonta, Fungi, Dikarya, Ascomycota, saccharomyceta, Saccharomycotina (true yeasts), Saccharomycetes, Saccharomycetales (budding yeasts), Saccharomycetaceae, Saccharomyces, Saccharomyces cerevisiae (Baker's yeast), Saccharomyces cerevisiae (strain ATCC 204508 / S288c) (Baker's yeast)	2759		TPK2 PKA2 YKR1 YPL203W
P03631	Viruses, ssDNA viruses, Microviridae (isometric ssDNA phages), Microvirus, Enterobacteria phage phiX174 sensu lato, Enterobacteria phage phiX174 (Bacteriophage phi-X174), Enterobacteria phage phiX174 (Isolate Sanger) (Bacteriophage phi-X174)	10239	FUNCTION: Plays an essential role in viral DNA replication. Binds the origin of replication and cleaves the dsDNA replicative form I (RFI) and becomes covalently bound to it via phosphotyrosine bond, generating the dsDNA replicative form II (RFII). In turn, viral DNA replication initiates in the presence of host Rep and DNA polymerase III at the 3'-OH of the cleavage site. After one round of roll…	A
P08192	cellular organisms, Bacteria, Proteobacteria, Gammaproteobacteria, Enterobacteriales, Enterobacteriaceae, Escherichia, Escherichia coli, Escherichia coli (strain K12)	2	FUNCTION: Conversion of folates to polyglutamate derivatives.	folC dedC b2315 JW2312
P03010	cellular organisms, Eukaryota, Viridiplantae, Streptophyta, Streptophytina, Embryophyta, Tracheophyta, Euphyllophyta, Spermatophyta, Magnoliophyta, Mesangiospermae, Liliopsida, Petrosaviidae, commelinids, Poales, Poaceae, PACMAD clade, Panicoideae, Andropogonodae, Andropogoneae, Tripsacinae, Zea, Zea mays (Maize)	2759
P08770	cellular organisms, Eukaryota, Viridiplantae, Streptophyta, Streptophytina, Embryophyta, Tracheophyta, Euphyllophyta, Spermatophyta, Magnoliophyta, Mesangiospermae, Liliopsida, Petrosaviidae, commelinids, Poales, Poaceae, PACMAD clade, Panicoideae, Andropogonodae, Andropogoneae, Tripsacinae, Zea, Zea mays (Maize)	2759
P0A1E1	cellular organisms, Bacteria, Proteobacteria, Gammaproteobacteria, Enterobacteriales, Enterobacteriaceae, Salmonella, Salmonella choleraesuis, Salmonella enterica I, Salmonella typhimurium, Salmonella typhimurium (strain LT2 / SGSC1412 / ATCC 700720)	2	FUNCTION: Involved in the heme biosynthesis. Catalyzes the anaerobic oxidative decarboxylation of propionate groups of rings A and B of coproporphyrinogen-III to yield the vinyl groups in protoporphyrinogen-IX. {ECO:0000269|PubMed:8195073}.	hemN STM4004
P0A1G5	cellular organisms, Bacteria, Proteobacteria, Gammaproteobacteria, Enterobacteriales, Enterobacteriaceae, Salmonella, Salmonella choleraesuis, Salmonella enterica I, Salmonella typhimurium, Salmonella typhimurium (strain LT2 / SGSC1412 / ATCC 700720)	2	FUNCTION: Transcription factor that acts by binding directly to the RNA polymerase (RNAP). Required for negative regulation of rRNA expression and positive regulation of several amino acid biosynthesis promoters. Also required for regulation of fis expression. {ECO:0000255|HAMAP-Rule:MF_00926}.	dksA STM0186
P0A269	cellular organisms, Bacteria, Proteobacteria, Gammaproteobacteria, Enterobacteriales, Enterobacteriaceae, Salmonella, Salmonella choleraesuis, Salmonella enterica I, Salmonella typhimurium, Salmonella typhimurium (strain LT2 / SGSC1412 / ATCC 700720)	2	FUNCTION: Degradation of inorganic polyphosphates. Orthophosphate is released progressively from the ends of polyphosphate of circa 500 residues long, while chains of circa 15 residues compete poorly with polyphosphate as substrate (By similarity). {ECO:0000250}.	ppx STM2502
P0A935	cellular organisms, Bacteria, Proteobacteria, Gammaproteobacteria, Enterobacteriales, Enterobacteriaceae, Escherichia, Escherichia coli, Escherichia coli (strain K12)	2	FUNCTION: Murein-degrading enzyme. May play a role in recycling of muropeptides during cell elongation and/or cell division. Degrades murein glycan strands and insoluble, high-molecular weight murein sacculi.	mltA mlt ygdM b2813 JW2784
P0A961	cellular organisms, Bacteria, Proteobacteria, Gammaproteobacteria, Enterobacteriales, Enterobacteriaceae, Shigella, Shigella flexneri	2	FUNCTION: Involved in the biosynthesis of alanine. {ECO:0000250}.	alaA yfbQ SF2366 S2501
P0A9C2	cellular organisms, Bacteria, Proteobacteria, Gammaproteobacteria, Enterobacteriales, Enterobacteriaceae, Shigella, Shigella flexneri	2	FUNCTION: Conversion of glycerol 3-phosphate to dihydroxyacetone. Uses fumarate or nitrate as electron acceptor (By similarity). {ECO:0000250}.	glpA SF2323 S2456
P0A9H7	cellular organisms, Bacteria, Proteobacteria, Gammaproteobacteria, Enterobacteriales, Enterobacteriaceae, Escherichia, Escherichia coli, Escherichia coli (strain K12)	2	FUNCTION: Transfers a methylene group from S-adenosyl-L-methionine to the cis double bond of an unsaturated fatty acid chain resulting in the replacement of the double bond with a methylene bridge. {ECO:0000250}.	cfa cdfA b1661 JW1653
P0A9Q7	cellular organisms, Bacteria, Proteobacteria, Gammaproteobacteria, Enterobacteriales, Enterobacteriaceae, Escherichia, Escherichia coli, Escherichia coli (strain K12)	2	FUNCTION: This enzyme has three activities: ADH, ACDH, and PFL-deactivase. In aerobic conditions it acts as a hydrogen peroxide scavenger. The PFL deactivase activity catalyzes the quenching of the pyruvate-formate-lyase catalyst in an iron, NAD, and CoA dependent reaction.	adhE ana b1241 JW1228
P0A9U2	cellular organisms, Bacteria, Proteobacteria, Gammaproteobacteria, Enterobacteriales, Enterobacteriaceae, Shigella, Shigella flexneri	2		ybhF SF0744 S0785
P0AB05	cellular organisms, Bacteria, Proteobacteria, Gammaproteobacteria, Enterobacteriales, Enterobacteriaceae, Shigella, Shigella flexneri	2		ycbJ SF0915 S0979
P0ABC7	cellular organisms, Bacteria, Proteobacteria, Gammaproteobacteria, Enterobacteriales, Enterobacteriaceae, Escherichia, Escherichia coli, Escherichia coli (strain K12)	2	FUNCTION: HflC and HflK help govern the stability of phage lambda cII protein, and thereby control the lysogenization frequency of phage lambda. HflKC inhibits the SecY-degrading activity of FtsH, possibly helping quality control of integral membrane proteins. {ECO:0000269|PubMed:8947034}.	hflK hflA b4174 JW4132
P0ABS4	cellular organisms, Bacteria, Proteobacteria, Gammaproteobacteria, Enterobacteriales, Enterobacteriaceae, Shigella, Shigella flexneri	2	FUNCTION: Transcription factor that acts by binding directly to the RNA polymerase (RNAP). Required for negative regulation of rRNA expression and positive regulation of several amino acid biosynthesis promoters. Also required for regulation of fis expression. {ECO:0000255|HAMAP-Rule:MF_00926}.	dksA SF0137 S0140
P0ABU4	cellular organisms, Bacteria, Proteobacteria, Gammaproteobacteria, Enterobacteriales, Enterobacteriaceae, Shigella, Shigella flexneri	2	FUNCTION: ATPase that binds to both the 70S ribosome and the 50S ribosomal subunit in a nucleotide-independent manner. {ECO:0000255|HAMAP-Rule:MF_00944}.	ychF engD SF1206 S1290
P0ABU6	cellular organisms, Bacteria, Proteobacteria, Gammaproteobacteria, Enterobacteriales, Enterobacteriaceae, Shigella, Shigella flexneri	2	FUNCTION: Displays glyoxalase activity, catalyzing the conversion of glyoxal to glycolate. However, this apparent glyoxalase activity may reflect a deglycase activity, which could be the primary function of this protein like other DJ-1 superfamily members such as PARK7, YajL, YhbO and HchA. Is not able to use methylglyoxal as subtrate. {ECO:0000250|UniProtKB:P0ABU5}.	elbB SF3249 S3467
P0AC32	cellular organisms, Bacteria, Proteobacteria, Gammaproteobacteria, Enterobacteriales, Enterobacteriaceae, Shigella, Shigella flexneri	2	FUNCTION: Part of the ABC transporter FtsEX involved in cellular division. Important for assembly or stability of the septal ring. Encoded in an operon consisting of genes ftsY, ftsE and ftsX (By similarity). {ECO:0000250}.	ftsX SF3480 S4283
P0ACI2	cellular organisms, Bacteria, Proteobacteria, Gammaproteobacteria, Enterobacteriales, Enterobacteriaceae, Shigella, Shigella flexneri	2	FUNCTION: Binds to the right arm of the replication origin oriC of the chromosome. Rob binding may influence the formation of the nucleoprotein structure, required for oriC function in the initiation of replication (By similarity). {ECO:0000250}.	rob SF4428 S4699
P0ACP4	cellular organisms, Bacteria, Proteobacteria, Gammaproteobacteria, Enterobacteriales, Enterobacteriaceae, Shigella, Shigella flexneri	2	FUNCTION: Global transcriptional regulator, which plays an important role in the regulation of carbon metabolism. {ECO:0000250}.	cra fruR SF0075 S0077
P0ADM8	cellular organisms, Bacteria, Proteobacteria, Gammaproteobacteria, Enterobacteriales, Enterobacteriaceae, Escherichia, Escherichia coli, Escherichia coli (strain K12)	2		yieE b3712 JW3690
P0ADV5	cellular organisms, Bacteria, Proteobacteria, Gammaproteobacteria, Enterobacteriales, Enterobacteriaceae, Escherichia, Escherichia coli, Escherichia coli (strain K12)	2		yhbW b3160 JW3129
P0AEE3	cellular organisms, Bacteria, Proteobacteria, Gammaproteobacteria, Enterobacteriales, Enterobacteriaceae, Escherichia, Escherichia coli, Escherichia coli (strain K12)	2	FUNCTION: A site-1 protease (S1P) that cleaves the peptide bond between 'Val-148' and 'Ser-149' in RseA. Part of a regulated intramembrane proteolysis (RIP) cascade. When heat shock or other environmental stresses disrupt protein folding in the periplasm, DegS senses the accumulation of unassembled outer membrane porins (OMP) and then initiates RseA (anti sigma-E factor) degradation by cleaving i…	degS hhoB htrH b3235 JW3204
P0AFG8	cellular organisms, Bacteria, Proteobacteria, Gammaproteobacteria, Enterobacteriales, Enterobacteriaceae, Escherichia, Escherichia coli, Escherichia coli (strain K12)	2	FUNCTION: Component of the pyruvate dehydrogenase (PDH) complex, that catalyzes the overall conversion of pyruvate to acetyl-CoA and CO(2).	aceE b0114 JW0110
P0AGC3	cellular organisms, Bacteria, Proteobacteria, Gammaproteobacteria, Enterobacteriales, Enterobacteriaceae, Escherichia, Escherichia coli, Escherichia coli (strain K12)	2	FUNCTION: Murein-degrading enzyme. Catalyzes the cleavage of the glycosidic bonds between N-acetylmuramic acid and N-acetylglucosamine residues in peptidoglycan. May play a role in recycling of muropeptides during cell elongation and/or cell division.	slt sltY b4392 JW4355
P0A2J3	cellular organisms, Bacteria, Proteobacteria, Gammaproteobacteria, Enterobacteriales, Enterobacteriaceae, Salmonella, Salmonella choleraesuis, Salmonella enterica I, Salmonella typhimurium, Salmonella typhimurium (strain LT2 / SGSC1412 / ATCC 700720)	2	FUNCTION: Involved in a peptide intake transport system that plays a role in the resistance to antimicrobial peptides.	sapB STM1693
P0C2F6	cellular organisms, Eukaryota, Viridiplantae, Streptophyta, Streptophytina, Embryophyta, Tracheophyta, Euphyllophyta, Spermatophyta, Magnoliophyta, Mesangiospermae, eudicotyledons, Gunneridae, Pentapetalae, rosids, malvids, Brassicales, Brassicaceae, Camelineae, Arabidopsis, Arabidopsis thaliana (Mouse-ear cress)	2759		At1g65750 F1E22.12
P0C7B6	cellular organisms, Eukaryota, Amoebozoa, Mycetozoa, Dictyosteliida (dictyostelid cellular slime molds), Dictyostelium, Dictyostelium discoideum (Slime mold)	2759		glnA2 DDB_G0295755
P0C7P8	cellular organisms, Eukaryota, Viridiplantae, Streptophyta, Streptophytina, Embryophyta, Tracheophyta, Euphyllophyta, Spermatophyta, Magnoliophyta, Mesangiospermae, eudicotyledons, Gunneridae, Pentapetalae, rosids, malvids, Brassicales, Brassicaceae, Camelineae, Arabidopsis, Arabidopsis thaliana (Mouse-ear cress)	2759	FUNCTION: Transcription factor that may regulate root development. {ECO:0000250}.	EMB1444 At1g06150 T21E18.20
P0C7R4	cellular organisms, Eukaryota, Viridiplantae, Streptophyta, Streptophytina, Embryophyta, Tracheophyta, Euphyllophyta, Spermatophyta, Magnoliophyta, Mesangiospermae, eudicotyledons, Gunneridae, Pentapetalae, rosids, malvids, Brassicales, Brassicaceae, Camelineae, Arabidopsis, Arabidopsis thaliana (Mouse-ear cress)	2759		At1g69290 F23O10.12 F23O10.28
P0C896	cellular organisms, Eukaryota, Viridiplantae, Streptophyta, Streptophytina, Embryophyta, Tracheophyta, Euphyllophyta, Spermatophyta, Magnoliophyta, Mesangiospermae, eudicotyledons, Gunneridae, Pentapetalae, rosids, malvids, Brassicales, Brassicaceae, Camelineae, Arabidopsis, Arabidopsis thaliana (Mouse-ear cress)	2759		At3g02650 F16B3.28
P0C8K8	cellular organisms, Eukaryota, Viridiplantae, Streptophyta, Streptophytina, Embryophyta, Tracheophyta, Euphyllophyta, Spermatophyta, Magnoliophyta, Mesangiospermae, eudicotyledons, Gunneridae, Pentapetalae, rosids, malvids, Brassicales, Brassicaceae, Camelineae, Arabidopsis, Arabidopsis thaliana (Mouse-ear cress)	2759	FUNCTION: Might act as an E3 ubiquitin-protein ligase, or as part of E3 complex, which accepts ubiquitin from specific E2 ubiquitin-conjugating enzymes and then transfers it to substrates. {ECO:0000250, ECO:0000269|PubMed:12446796}.	ARI6 At1g63760 F24D7.5
P0C8Q2	cellular organisms, Eukaryota, Viridiplantae, Streptophyta, Streptophytina, Embryophyta, Tracheophyta, Euphyllophyta, Spermatophyta, Magnoliophyta, Mesangiospermae, eudicotyledons, Gunneridae, Pentapetalae, rosids, malvids, Brassicales, Brassicaceae, Camelineae, Arabidopsis, Arabidopsis thaliana (Mouse-ear cress)	2759		PCMP-E1 At4g19191 T18B16.160
P0C8Q3	cellular organisms, Eukaryota, Viridiplantae, Streptophyta, Streptophytina, Embryophyta, Tracheophyta, Euphyllophyta, Spermatophyta, Magnoliophyta, Mesangiospermae, eudicotyledons, Gunneridae, Pentapetalae, rosids, malvids, Brassicales, Brassicaceae, Camelineae, Arabidopsis, Arabidopsis thaliana (Mouse-ear cress)	2759		At4g19890 F18F4.6
P0C8Q6	cellular organisms, Eukaryota, Viridiplantae, Streptophyta, Streptophytina, Embryophyta, Tracheophyta, Euphyllophyta, Spermatophyta, Magnoliophyta, Mesangiospermae, eudicotyledons, Gunneridae, Pentapetalae, rosids, malvids, Brassicales, Brassicaceae, Camelineae, Arabidopsis, Arabidopsis thaliana (Mouse-ear cress)	2759		At5g08310 F8L15_40
P0C8R0	cellular organisms, Eukaryota, Viridiplantae, Streptophyta, Streptophytina, Embryophyta, Tracheophyta, Euphyllophyta, Spermatophyta, Magnoliophyta, Mesangiospermae, eudicotyledons, Gunneridae, Pentapetalae, rosids, malvids, Brassicales, Brassicaceae, Camelineae, Arabidopsis, Arabidopsis thaliana (Mouse-ear cress)	2759		At5g43820 MQD19.18
P0C8S1	cellular organisms, Eukaryota, Viridiplantae, Streptophyta, Streptophytina, Embryophyta, Tracheophyta, Euphyllophyta, Spermatophyta, Magnoliophyta, Mesangiospermae, eudicotyledons, Gunneridae, Pentapetalae, rosids, malvids, Brassicales, Brassicaceae, Camelineae, Arabidopsis, Arabidopsis thaliana (Mouse-ear cress)	2759	FUNCTION: Potential disease resistance protein.	RPP8L2 At1g53350 F12M16.35
P0C945	cellular organisms, Eukaryota, Viridiplantae, Streptophyta, Streptophytina, Embryophyta, Tracheophyta, Euphyllophyta, Spermatophyta, Magnoliophyta, Mesangiospermae, eudicotyledons, Gunneridae, Pentapetalae, rosids, malvids, Brassicales, Brassicaceae, Camelineae, Arabidopsis, Arabidopsis thaliana (Mouse-ear cress)	2759		At1g21580 F24J8.17
P0CB21	cellular organisms, Eukaryota, Viridiplantae, Streptophyta, Streptophytina, Embryophyta, Tracheophyta, Euphyllophyta, Spermatophyta, Magnoliophyta, Mesangiospermae, eudicotyledons, Gunneridae, Pentapetalae, rosids, malvids, Brassicales, Brassicaceae, Camelineae, Arabidopsis, Arabidopsis thaliana (Mouse-ear cress)	2759		At4g26450 M3E9.120
P0CB22	cellular organisms, Eukaryota, Viridiplantae, Streptophyta, Streptophytina, Embryophyta, Tracheophyta, Euphyllophyta, Spermatophyta, Magnoliophyta, Mesangiospermae, eudicotyledons, Gunneridae, Pentapetalae, rosids, malvids, Brassicales, Brassicaceae, Camelineae, Arabidopsis, Arabidopsis thaliana (Mouse-ear cress)	2759	FUNCTION: Histone methyltransferase. {ECO:0000250}.	ATX2 SDG30 SET30 At1g05830 T20M3.10
P0CB49	cellular organisms, Eukaryota, Opisthokonta, Metazoa, Eumetazoa, Bilateria, Deuterostomia, Chordata, Craniata, Vertebrata, Gnathostomata (jawed vertebrates), Teleostomi, Euteleostomi, Sarcopterygii, Dipnotetrapodomorpha, Tetrapoda, Amniota, Mammalia, Theria, Eutheria, Boreoeutheria, Euarchontoglires, Glires (Rodents and rabbits), Rodentia, Sciurognathi, Muroidea, Muridae, Murinae, Rattus, Rattus …	2759	FUNCTION: Plays a role in the reduction of telomerase activity during differentiation of embryonic stem cells by binding to the core promoter of TERT and controlling its down-regulation. {ECO:0000250}.	Ylpm1 Zap Zap3
P0CC71	cellular organisms, Eukaryota, Viridiplantae, Streptophyta, Streptophytina, Embryophyta, Tracheophyta, Euphyllophyta, Spermatophyta, Magnoliophyta, Mesangiospermae, eudicotyledons, Gunneridae, Pentapetalae, asterids, campanulids, Asterales, Asteraceae, Asteroideae, Heliantheae alliance, Heliantheae, Helianthus, Helianthus annuus (Common sunflower)	2759	FUNCTION: NDH shuttles electrons from NAD(P)H:plastoquinone, via FMN and iron-sulfur (Fe-S) centers, to quinones in the photosynthetic chain and possibly in a chloroplast respiratory chain. The immediate electron acceptor for the enzyme in this species is believed to be plastoquinone. Couples the redox reaction to proton translocation, and thus conserves the redox energy in a proton gradient. {EC…	ndhB2
P0CL10	cellular organisms, Bacteria, Proteobacteria, Gammaproteobacteria, Enterobacteriales, Enterobacteriaceae, Salmonella, Salmonella choleraesuis, Salmonella enterica I, Salmonella typhimurium, Salmonella typhimurium (strain LT2 / SGSC1412 / ATCC 700720)	2	FUNCTION: Transcriptional repressor for the pyruvate dehydrogenase complex genes aceEF and lpd. {ECO:0000250}.	pdhR STM0151
P0CM96	cellular organisms, Eukaryota, Opisthokonta, Fungi, Dikarya, Basidiomycota, Agaricomycotina, Tremellomycetes, Tremellales (jelly fungi), Tremellaceae, Filobasidiella, Filobasidiella/Cryptococcus neoformans species complex, Cryptococcus neoformans (Filobasidiella neoformans), Cryptococcus neoformans var. neoformans, Cryptococcus neoformans var. neoformans serotype D (strain JEC21 / ATCC MYA-565) (…	2759	FUNCTION: Involved in pre-mRNA splicing. {ECO:0000250}.	CWC22 CNF00260
P0CO08	cellular organisms, Eukaryota, Opisthokonta, Fungi, Dikarya, Basidiomycota, Agaricomycotina, Tremellomycetes, Tremellales (jelly fungi), Tremellaceae, Filobasidiella, Filobasidiella/Cryptococcus neoformans species complex, Cryptococcus neoformans (Filobasidiella neoformans), Cryptococcus neoformans var. neoformans, Cryptococcus neoformans var. neoformans serotype D (strain JEC21 / ATCC MYA-565) (…	2759	FUNCTION: Involved in pre-mRNA splicing and cell cycle progression. {ECO:0000250}.	SYF1 CNE01310
P0CT40	cellular organisms, Eukaryota, Opisthokonta, Fungi, Dikarya, Ascomycota, Taphrinomycotina, Schizosaccharomycetes, Schizosaccharomycetales, Schizosaccharomycetaceae, Schizosaccharomyces, Schizosaccharomyces pombe (Fission yeast), Schizosaccharomyces pombe (strain 972 / ATCC 24843) (Fission yeast)	2759		Tf2-9 SPBC9B6.02c
P0CT43	cellular organisms, Eukaryota, Opisthokonta, Fungi, Dikarya, Ascomycota, Taphrinomycotina, Schizosaccharomycetes, Schizosaccharomycetales, Schizosaccharomycetaceae, Schizosaccharomyces, Schizosaccharomyces pombe (Fission yeast), Schizosaccharomyces pombe (strain 972 / ATCC 24843) (Fission yeast)	2759		Tf2-8 Tf2-9 SPAC13D1.02c SPAC19D5.09c
P0CZ23	cellular organisms, Eukaryota, Viridiplantae, Streptophyta, Streptophytina, Embryophyta, Tracheophyta, Euphyllophyta, Spermatophyta, Magnoliophyta, Mesangiospermae, eudicotyledons, Gunneridae, Pentapetalae, rosids, malvids, Brassicales, Brassicaceae, Camelineae, Arabidopsis, Arabidopsis thaliana (Mouse-ear cress)	2759	FUNCTION: Catalyzes the desaturation of medium-chain acyl-CoAs to 2-trans-enoyl-CoAs. Active on C8:0- to C14:0-CoA with a maximal activity on C12:0-CoA.	ACX3 At1g06290 At1g06300 F9P14.15 F9P14_11 T2D23.1
Q9CAK1	cellular organisms, Eukaryota, Viridiplantae, Streptophyta, Streptophytina, Embryophyta, Tracheophyta, Euphyllophyta, Spermatophyta, Magnoliophyta, Mesangiospermae, eudicotyledons, Gunneridae, Pentapetalae, rosids, malvids, Brassicales, Brassicaceae, Camelineae, Arabidopsis, Arabidopsis thaliana (Mouse-ear cress)	2759	FUNCTION: TIR-NB-LRR receptor-like protein that confers resistance to the pathogen Leptosphaeria maculans (blackleg disease). {ECO:0000269|PubMed:16623885, ECO:0000269|PubMed:19220763}.	RLM1B At1g63880 T12P18.10
P0DM58	cellular organisms, Eukaryota, Viridiplantae, Streptophyta, Streptophytina, Embryophyta, Tracheophyta, Euphyllophyta, Spermatophyta, Magnoliophyta, Mesangiospermae, eudicotyledons, Gunneridae, Pentapetalae, rosids, malvids, Brassicales, Brassicaceae, Camelineae, Arabidopsis, Arabidopsis thaliana (Mouse-ear cress)	2759	FUNCTION: 3'-5'-exoribonuclease that specifically recognizes RNAs polyuridylated at their 3' end and mediates their degradation. Component of an exosome-independent RNA degradation pathway that mediates degradation of cytoplasmic mRNAs that have been deadenylated and subsequently uridylated at their 3' (Probable). {ECO:0000305|PubMed:20798041}.	SOV DIS3L2
P0DM80	cellular organisms, Bacteria, Proteobacteria, Gammaproteobacteria, Enterobacteriales, Enterobacteriaceae, Salmonella, Salmonella choleraesuis, Salmonella enterica I, Salmonella typhimurium, Salmonella typhimurium (strain LT2 / SGSC1412 / ATCC 700720)	2	FUNCTION: Member of the two-component regulatory system PhoP/PhoQ which regulates the expression of genes involved in virulence, adaptation to acidic and low Mg(2+) environments and resistance to host defense antimicrobial peptides. Essential for intramacrophage survival of S.typhimurium. In low periplasmic Mg(2+), PhoQ functions as a membrane-associated protein kinase that undergoes autophosphor…	phoQ phoZ STM1230
P0DMC5	cellular organisms, Bacteria, Proteobacteria, Gammaproteobacteria, Enterobacteriales, Enterobacteriaceae, Escherichia, Escherichia coli, Escherichia coli (strain K12)	2	FUNCTION: Component of the Rcs signaling system, which controls transcription of numerous genes. RcsC functions as a membrane-associated protein kinase that phosphorylates RcsD in response to environmental signals. The phosphoryl group is then transferred to the response regulator RcsB. RcsC has also phosphatase activity. The system controls expression of genes involved in colanic acid capsule sy…	rcsC b2218 JW5917/JW5920
P10443	cellular organisms, Bacteria, Proteobacteria, Gammaproteobacteria, Enterobacteriales, Enterobacteriaceae, Escherichia, Escherichia coli, Escherichia coli (strain K12)	2	FUNCTION: DNA polymerase III is a complex, multichain enzyme responsible for most of the replicative synthesis in bacteria. This DNA polymerase also exhibits 3' to 5' exonuclease activity. The alpha chain is the DNA polymerase.	dnaE polC b0184 JW0179
P10581	cellular organisms, Eukaryota, Viridiplantae, Streptophyta, Streptophytina, Embryophyta, Tracheophyta, Euphyllophyta, Spermatophyta, Magnoliophyta, Mesangiospermae, Liliopsida, Petrosaviidae, commelinids, Poales, Poaceae, PACMAD clade, Panicoideae, Andropogonodae, Andropogoneae, Tripsacinae, Zea, Zea mays (Maize)	2759	FUNCTION: DNA-dependent RNA polymerase catalyzes the transcription of DNA into RNA using the four ribonucleoside triphosphates as substrates.
P10978	cellular organisms, Eukaryota, Viridiplantae, Streptophyta, Streptophytina, Embryophyta, Tracheophyta, Euphyllophyta, Spermatophyta, Magnoliophyta, Mesangiospermae, eudicotyledons, Gunneridae, Pentapetalae, asterids, lamiids, Solanales, Solanaceae, Nicotianoideae, Nicotianeae, Nicotiana, Nicotiana tabacum (Common tobacco)	2759
Q09FY8	cellular organisms, Eukaryota, Viridiplantae, Streptophyta, Streptophytina, Embryophyta, Tracheophyta, Euphyllophyta, Spermatophyta, Magnoliophyta, Mesangiospermae, eudicotyledons, stem eudicotyledons, Proteales, Platanaceae, Platanus, Platanus occidentalis (Sycamore) (American plane tree)	2759	FUNCTION: Involved in protein precursor import into chloroplasts. May be part of an intermediate translocation complex acting as a protein-conducting channel at the inner envelope. {ECO:0000250|UniProtKB:P56785}.	TIC214 ycf1
P13060	cellular organisms, Eukaryota, Opisthokonta, Metazoa, Eumetazoa, Bilateria, Protostomia, Ecdysozoa, Panarthropoda, Arthropoda, Mandibulata, Pancrustacea, Hexapoda, Insecta, Dicondylia, Pterygota (winged insects), Neoptera, Endopterygota, Diptera, Brachycera, Muscomorpha, Eremoneura, Cyclorrhapha, Schizophora, Acalyptratae, Ephydroidea, Drosophilidae (pomace flies), Drosophilinae, Drosophilini, Dr…	2759	FUNCTION: Catalyzes the GTP-dependent ribosomal translocation step during translation elongation. During this step, the ribosome changes from the pre-translocational (PRE) to the post-translocational (POST) state as the newly formed A-site-bound peptidyl-tRNA and P-site-bound deacylated tRNA move to the P and E sites, respectively. Catalyzes the coordinated movement of the two tRNA molecules, the…	EF2 Ef2b CG2238
O22506	cellular organisms, Eukaryota, Viridiplantae, Streptophyta, Streptophytina, Embryophyta, Tracheophyta, Euphyllophyta, Spermatophyta, Magnoliophyta, Mesangiospermae, eudicotyledons, Gunneridae, Pentapetalae, asterids, campanulids, Apiales, Apiineae, Apiaceae, Apioideae, Scandiceae, Daucinae, Daucus, Daucus carota (Wild carrot)	2759	FUNCTION: The light-modulated chloroplast enzyme, encoded by a nuclear gene and expressed primarily in leaves, is responsible for the reassimilation of the ammonia generated by photorespiration. {ECO:0000250}.	GLN2
P16273	cellular organisms, Eukaryota, Viridiplantae, Streptophyta, Streptophytina, Embryophyta, Tracheophyta, Euphyllophyta, Spermatophyta, Magnoliophyta, Mesangiospermae, Liliopsida, Petrosaviidae, commelinids, Poales, Poaceae, BOP clade, Pooideae, Triticodae, Triticeae, Hordeinae, Hordeum, Hordeum vulgare (Barley)	2759
P17327	cellular organisms, Bacteria, Proteobacteria, Gammaproteobacteria, Enterobacteriales, Enterobacteriaceae, Salmonella, Salmonella choleraesuis, Salmonella enterica I, Salmonella typhimurium, Salmonella typhimurium (strain LT2 / SGSC1412 / ATCC 700720)	2	FUNCTION: Part of the ProU ABC transporter complex involved in glycine betaine and proline betaine uptake. Probably responsible for the translocation of the substrate across the membrane. {ECO:0000250|UniProtKB:P14176}.	proW STM2810
P17328	cellular organisms, Bacteria, Proteobacteria, Gammaproteobacteria, Enterobacteriales, Enterobacteriaceae, Salmonella, Salmonella choleraesuis, Salmonella enterica I, Salmonella typhimurium, Salmonella typhimurium (strain LT2 / SGSC1412 / ATCC 700720)	2	FUNCTION: Part of the ProU ABC transporter complex involved in glycine betaine and proline betaine uptake. Probably responsible for energy coupling to the transport system. {ECO:0000250|UniProtKB:P14175}.	proV STM2809
P17859	cellular organisms, Eukaryota, Viridiplantae, Streptophyta, Streptophytina, Embryophyta, Tracheophyta, Euphyllophyta, Spermatophyta, Magnoliophyta, Mesangiospermae, eudicotyledons, Gunneridae, Pentapetalae, rosids, fabids, Fabales, Fabaceae, Papilionoideae, Phaseoleae, Vigna, Vigna mungo (Black gram) (Phaseolus mungo)	2759		AMY1.1
P38450	cellular organisms, Eukaryota, Viridiplantae, Streptophyta, Streptophytina, Embryophyta, Marchantiophyta, Marchantiopsida, Marchantiidae, Marchantiales, Marchantiaceae, Marchantia, Marchantia polymorpha (Liverwort) (Marchantia aquatica)	2759		YMF1
P19752	cellular organisms, Eukaryota, Opisthokonta, Fungi, Dikarya, Ascomycota, saccharomyceta, Pezizomycotina, leotiomyceta, sordariomyceta, Sordariomycetes, Sordariomycetidae, Sordariales, Sordariaceae, Neurospora, Neurospora crassa, Neurospora crassa (strain ATCC 24698 / 74-OR23-1A / CBS 708.71 / DSM 1257 / FGSC 987)	2759		hsp30 NCU09364
P20967	cellular organisms, Eukaryota, Opisthokonta, Fungi, Dikarya, Ascomycota, saccharomyceta, Saccharomycotina (true yeasts), Saccharomycetes, Saccharomycetales (budding yeasts), Saccharomycetaceae, Saccharomyces, Saccharomyces cerevisiae (Baker's yeast), Saccharomyces cerevisiae (strain ATCC 204508 / S288c) (Baker's yeast)	2759	FUNCTION: The 2-oxoglutarate dehydrogenase complex catalyzes the overall conversion of 2-oxoglutarate to succinyl-CoA and CO(2). It contains multiple copies of three enzymatic components: 2-oxoglutarate dehydrogenase (E1), dihydrolipoamide succinyltransferase (E2) and lipoamide dehydrogenase (E3). {ECO:0000269|PubMed:11926067, ECO:0000269|PubMed:2503710, ECO:0000269|PubMed:8299151}.	KGD1 OGD1 YIL125W
P21241	cellular organisms, Eukaryota, Viridiplantae, Streptophyta, Streptophytina, Embryophyta, Tracheophyta, Euphyllophyta, Spermatophyta, Magnoliophyta, Mesangiospermae, eudicotyledons, Gunneridae, Pentapetalae, rosids, malvids, Brassicales, Brassicaceae, Brassiceae, Brassica, Brassica napus (Rape)	2759	FUNCTION: This protein binds RuBisCO small and large subunits and is implicated in the assembly of the enzyme oligomer.
P21823	cellular organisms, Bacteria, Proteobacteria, Gammaproteobacteria, Enterobacteriales, Enterobacteriaceae, Enterobacter, Enterobacter aerogenes (Aerobacter aerogenes), Enterobacter aerogenes (strain ATCC 13048 / DSM 30053 / JCM 1235 / KCTC 2190 / NBRC 13534 / NCIMB 10102 / NCTC 10006) (Aerobacter aerogenes)	2	FUNCTION: This protein responds to changes in Asp concentration in the environment, transduces a signal from the outside to the inside of the cell, and facilitates sensory adaptation through various levels of methylation.; FUNCTION: Chemotactic-signal transducers respond to changes in the concentration of attractants and repellents in the environment, transduce a signal from the outside to the in…	tas EAE_15540
P22525	cellular organisms, Bacteria, Proteobacteria, Gammaproteobacteria, Enterobacteriales, Enterobacteriaceae, Escherichia, Escherichia coli, Escherichia coli (strain K12)	2	FUNCTION: Responsible, at least in part, for generating a meso-diaminopimelyl-3-a meso-diaminopimelyl-3 cross-link. {ECO:0000269|PubMed:18456808}.	ycbB b0925 JW0908
P23525	cellular organisms, Eukaryota, Viridiplantae, Streptophyta, Streptophytina, Embryophyta, Tracheophyta, Euphyllophyta, Spermatophyta, Magnoliophyta, Mesangiospermae, eudicotyledons, Gunneridae, Pentapetalae, Caryophyllales, Amaranthaceae, Chenopodioideae, Anserineae, Spinacia, Spinacia oleracea (Spinach)	2759	FUNCTION: Involved in a key methylation step in both tocopherols (vitamin E) and plastoquinone synthesis. Catalyzes the conversion of 2-methyl-6-phytyl-1,4-hydroquinone (MPBQ) to 2,3-dimethyl-6-phytyl-1,4-hydroquinone (DMPQ, a substrate for tocopherol cyclase), and 2-methyl-6-solanyl-1,4-benzoquinone (MSBQ) to plastoquinone (By similarity). {ECO:0000250}.
P23762	cellular organisms, Eukaryota, Opisthokonta, Fungi, Dikarya, Ascomycota, saccharomyceta, Pezizomycotina, leotiomyceta, sordariomyceta, Sordariomycetes, Sordariomycetidae, Sordariales, Sordariaceae, Neurospora, Neurospora crassa, Neurospora crassa (strain ATCC 24698 / 74-OR23-1A / CBS 708.71 / DSM 1257 / FGSC 987)	2759	FUNCTION: May be a redox sensor protein. Negative transcriptional regulator involved in the post-transcriptional modulation of the GATA-type transcription factor nit-2, forming part of a system controlling nitrogen metabolite repression (By similarity). {ECO:0000250}.	nmr B7A16.230 NCU04158
P23847	cellular organisms, Bacteria, Proteobacteria, Gammaproteobacteria, Enterobacteriales, Enterobacteriaceae, Escherichia, Escherichia coli, Escherichia coli (strain K12)	2	FUNCTION: Dipeptide-binding protein of a transport system that can be subject to osmotic shock. DppA is also required for peptide chemotaxis.	dppA b3544 JW3513
P23980	cellular organisms, Eukaryota, Viridiplantae, Streptophyta, Streptophytina, Embryophyta, Tracheophyta, Euphyllophyta, Spermatophyta, Magnoliophyta, Mesangiospermae, eudicotyledons, Gunneridae, Pentapetalae, asterids, lamiids, Solanales, Solanaceae, Solanoideae, Solaneae, Solanum, Lycopersicon, Solanum lycopersicum (Tomato) (Lycopersicon esculentum)	2759	FUNCTION: The plasma membrane ATPase of plants and fungi is a hydrogen ion pump. The proton gradient it generates drives the active transport of nutrients by H(+)-symport. The resulting external acidification and/or internal alkinization may mediate growth responses.	LHA2
P24242	cellular organisms, Bacteria, Proteobacteria, Gammaproteobacteria, Enterobacteriales, Enterobacteriaceae, Escherichia, Escherichia coli, Escherichia coli (strain K12)	2	FUNCTION: Repressor of the asc operon. The cryptic operon is activated by the insertion of IS186 into the ascG gene.	ascG b2714 JW5434
P24396	cellular organisms, Eukaryota, Viridiplantae, Streptophyta, Streptophytina, Embryophyta, Tracheophyta, Euphyllophyta, Spermatophyta, Magnoliophyta, Mesangiospermae, eudicotyledons, Gunneridae, Pentapetalae, asterids, lamiids, Solanales, Solanaceae, Solanoideae, Solaneae, Solanum, Lycopersicon, Solanum lycopersicum (Tomato) (Lycopersicon esculentum)	2759	FUNCTION: May have a role in the development of the transmitting tissue of the style and/or in the events related to pollination such as some aspect in the facilitation of compatible pollen tube growth.	9612
P24397	cellular organisms, Eukaryota, Viridiplantae, Streptophyta, Streptophytina, Embryophyta, Tracheophyta, Euphyllophyta, Spermatophyta, Magnoliophyta, Mesangiospermae, eudicotyledons, Gunneridae, Pentapetalae, asterids, lamiids, Solanales, Solanaceae, Solanoideae, Hyoscyameae, Hyoscyamus, Hyoscyamus niger (Black henbane)	2759		H6H
Q02217	cellular organisms, Eukaryota, Opisthokonta, Fungi, Dikarya, Ascomycota, saccharomyceta, Saccharomycotina (true yeasts), Saccharomycetes, Saccharomycetales (budding yeasts), Saccharomycetaceae, Saccharomyces, Saccharomyces cerevisiae (Baker's yeast), Saccharomyces cerevisiae (strain ATCC 204508 / S288c) (Baker's yeast)	2759		YEL034C-A
P25519	cellular organisms, Bacteria, Proteobacteria, Gammaproteobacteria, Enterobacteriales, Enterobacteriaceae, Escherichia, Escherichia coli, Escherichia coli (strain K12)	2	FUNCTION: GTPase that associates with the 50S ribosomal subunit and may have a role during protein synthesis or ribosome biogenesis. In vitro, also exhibits ATPase activity. {ECO:0000255|HAMAP-Rule:MF_00900, ECO:0000269|PubMed:19109926, ECO:0000269|PubMed:19181811, ECO:0000269|PubMed:19824612}.	hflX b4173 JW4131
P26302	cellular organisms, Eukaryota, Viridiplantae, Streptophyta, Streptophytina, Embryophyta, Tracheophyta, Euphyllophyta, Spermatophyta, Magnoliophyta, Mesangiospermae, Liliopsida, Petrosaviidae, commelinids, Poales, Poaceae, BOP clade, Pooideae, Triticodae, Triticeae, Triticinae, Triticum, Triticum aestivum (Wheat)	2759
P26307	cellular organisms, Eukaryota, Viridiplantae, Streptophyta, Streptophytina, Embryophyta, Tracheophyta, Euphyllophyta, Spermatophyta, Magnoliophyta, Mesangiospermae, Liliopsida, Petrosaviidae, commelinids, Poales, Poaceae, PACMAD clade, Panicoideae, Andropogonodae, Andropogoneae, Tripsacinae, Zea, Zea mays (Maize)	2759	FUNCTION: Transcriptional activator specifically required for expression of the maturation program in the seed development. Probably potentiates the response to the seed-specific hormone abscisic acid (ABA). May bind to DNA indirectly.	VP1
P26646	cellular organisms, Bacteria, Proteobacteria, Gammaproteobacteria, Enterobacteriales, Enterobacteriaceae, Escherichia, Escherichia coli, Escherichia coli (strain K12)	2	FUNCTION: Probably catalyzes the NADPH-dependent reduction of acrylyl-CoA to propanoyl-CoA. {ECO:0000269|PubMed:22563425}.	acuI yhdH b3253 JW3222
P26846	cellular organisms, Eukaryota, Viridiplantae, Streptophyta, Streptophytina, Embryophyta, Marchantiophyta, Marchantiopsida, Marchantiidae, Marchantiales, Marchantiaceae, Marchantia, Marchantia polymorpha (Liverwort) (Marchantia aquatica)	2759	FUNCTION: Core subunit of the mitochondrial membrane respiratory chain NADH dehydrogenase (Complex I) that is believed to belong to the minimal assembly required for catalysis. Complex I functions in the transfer of electrons from NADH to the respiratory chain. The immediate electron acceptor for the enzyme is believed to be ubiquinone (By similarity). {ECO:0000250}.	ND2 NAD2
P26863	cellular organisms, Eukaryota, Viridiplantae, Streptophyta, Streptophytina, Embryophyta, Marchantiophyta, Marchantiopsida, Marchantiidae, Marchantiales, Marchantiaceae, Marchantia, Marchantia polymorpha (Liverwort) (Marchantia aquatica)	2759		RPS1
P26969	cellular organisms, Eukaryota, Viridiplantae, Streptophyta, Streptophytina, Embryophyta, Tracheophyta, Euphyllophyta, Spermatophyta, Magnoliophyta, Mesangiospermae, eudicotyledons, Gunneridae, Pentapetalae, rosids, fabids, Fabales, Fabaceae, Papilionoideae, Fabeae, Pisum, Pisum sativum (Garden pea)	2759	FUNCTION: The glycine cleavage system catalyzes the degradation of glycine. The P protein binds the alpha-amino group of glycine through its pyridoxal phosphate cofactor; CO(2) is released and the remaining methylamine moiety is then transferred to the lipoamide cofactor of the H protein.	GDCSP GDCP
P27572	cellular organisms, Eukaryota, Viridiplantae, Streptophyta, Streptophytina, Embryophyta, Tracheophyta, Euphyllophyta, Spermatophyta, Magnoliophyta, Mesangiospermae, Liliopsida, Petrosaviidae, commelinids, Poales, Poaceae, BOP clade, Pooideae, Triticodae, Triticeae, Triticinae, Triticum, Triticum aestivum (Wheat)	2759	FUNCTION: Core subunit of the mitochondrial membrane respiratory chain NADH dehydrogenase (Complex I) that is believed to belong to the minimal assembly required for catalysis. Complex I functions in the transfer of electrons from NADH to the respiratory chain. The immediate electron acceptor for the enzyme is believed to be ubiquinone (By similarity). {ECO:0000250}.	ND4 NAD4
P27735	cellular organisms, Bacteria, Proteobacteria, Gammaproteobacteria, Enterobacteriales, Enterobacteriaceae, Serratia, Serratia marcescens	2	FUNCTION: Catalyzes the gamma-elimination of phosphate from L-phosphohomoserine and the beta-addition of water to produce L-threonine. {ECO:0000250}.	thrC
P27783	cellular organisms, Eukaryota, Viridiplantae, Streptophyta, Streptophytina, Embryophyta, Tracheophyta, Euphyllophyta, Spermatophyta, Magnoliophyta, Mesangiospermae, eudicotyledons, Gunneridae, Pentapetalae, rosids, fabids, Fagales, Betulaceae, Betula, Betula pendula (European white birch) (Betula verrucosa)	2759	FUNCTION: Nitrate reductase is a key enzyme involved in the first step of nitrate assimilation in plants, fungi and bacteria.	NIA1
P27988	cellular organisms, Bacteria, Terrabacteria group, Firmicutes, Clostridia, Thermoanaerobacterales, Thermoanaerobacteraceae, Moorella group, Moorella, Moorella thermoacetica (Clostridium thermoaceticum)	2	FUNCTION: The beta subunit generates CO from CO(2), while the alpha subunit (this protein) combines the CO with CoA and a methyl group to form acetyl-CoA. The methyl group, which is incorporated into acetyl-CoA, is transferred to the alpha subunit by a corrinoid iron-sulfur protein. {ECO:0000269|PubMed:12386327}.
P28249	cellular organisms, Bacteria, Proteobacteria, Gammaproteobacteria, Enterobacteriales, Enterobacteriaceae, Escherichia, Escherichia coli, Escherichia coli (strain K12)	2	FUNCTION: Involved in the inhibition of assembly of mutant ompF proteins. In general, could be involved in the assembly of outer membrane proteins.	asmA yegA b2064 JW2049
P29057	cellular organisms, Eukaryota, Viridiplantae, Streptophyta, Streptophytina, Embryophyta, Tracheophyta, Euphyllophyta, Spermatophyta, Magnoliophyta, Mesangiospermae, eudicotyledons, Gunneridae, Pentapetalae, rosids, fabids, Malpighiales, Euphorbiaceae, Crotonoideae, Micrandreae, Hevea, Hevea brasiliensis (Para rubber tree) (Siphonia brasiliensis)	2759	FUNCTION: Catalyzes the synthesis of mevalonate. The specific precursor of all isoprenoid compounds present in plants.	HMGR1
P29131	cellular organisms, Bacteria, Proteobacteria, Gammaproteobacteria, Enterobacteriales, Enterobacteriaceae, Escherichia, Escherichia coli, Escherichia coli (strain K12)	2	FUNCTION: Essential cell division protein that activates septal peptidoglycan synthesis and constriction of the cell. Acts on both sides of the membrane, via interaction with FtsA in the cytoplasm and interaction with the FtsQBL complex in the periplasm. These interactions may induce a conformational switch in both FtsA and FtsQBL, leading to septal peptidoglycan synthesis by FtsI and associated …	ftsN msgA b3933 JW3904
P25614	cellular organisms, Eukaryota, Opisthokonta, Fungi, Dikarya, Ascomycota, saccharomyceta, Saccharomycotina (true yeasts), Saccharomycetes, Saccharomycetales (budding yeasts), Saccharomycetaceae, Saccharomyces, Saccharomyces cerevisiae (Baker's yeast), Saccharomyces cerevisiae (strain ATCC 204508 / S288c) (Baker's yeast)	2759		YCR013C YCR13C
P29824	cellular organisms, Bacteria, Proteobacteria, Alphaproteobacteria, Rhizobiales, Rhizobiaceae, Rhizobium/Agrobacterium group, Agrobacterium, Agrobacterium tumefaciens complex, Rhizobium radiobacter (Agrobacterium tumefaciens) (Agrobacterium radiobacter)	2	FUNCTION: Part of the binding-protein-dependent transport system for lactose. Probably responsible for the translocation of the substrate across the membrane.	lacG
P30177	cellular organisms, Bacteria, Proteobacteria, Gammaproteobacteria, Enterobacteriales, Enterobacteriaceae, Escherichia, Escherichia coli, Escherichia coli (strain K12)	2		ybiB b0800 JW0785
P30286	cellular organisms, Eukaryota, Viridiplantae, Streptophyta, Streptophytina, Embryophyta, Tracheophyta, Euphyllophyta, Spermatophyta, Magnoliophyta, Mesangiospermae, eudicotyledons, Gunneridae, Pentapetalae, rosids, fabids, Fabales, Fabaceae, Papilionoideae, Trifolieae, Medicago (medics), Medicago sativa (Alfalfa)	2759	FUNCTION: Essential for the control of the cell cycle at the G2/M (mitosis) transition.
P30924	cellular organisms, Eukaryota, Viridiplantae, Streptophyta, Streptophytina, Embryophyta, Tracheophyta, Euphyllophyta, Spermatophyta, Magnoliophyta, Mesangiospermae, eudicotyledons, Gunneridae, Pentapetalae, asterids, lamiids, Solanales, Solanaceae, Solanoideae, Solaneae, Solanum, Solanum tuberosum (Potato)	2759	FUNCTION: Catalyzes the formation of the alpha-1,6-glucosidic linkages in starch by scission of a 1,4-alpha-linked oligosaccharide from growing alpha-1,4-glucan chains and the subsequent attachment of the oligosaccharide to the alpha-1,6 position.	SBE1 SBE
P31133	cellular organisms, Bacteria, Proteobacteria, Gammaproteobacteria, Enterobacteriales, Enterobacteriaceae, Escherichia, Escherichia coli, Escherichia coli (strain K12)	2	FUNCTION: Required for the activity of the bacterial periplasmic transport system of putrescine. Polyamine binding protein. {ECO:0000269|PubMed:8416922}.	potF b0854 JW0838
P31405	cellular organisms, Eukaryota, Viridiplantae, Streptophyta, Streptophytina, Embryophyta, Tracheophyta, Euphyllophyta, Spermatophyta, Magnoliophyta, Mesangiospermae, eudicotyledons, Gunneridae, Pentapetalae, rosids, malvids, Malvales, Malvaceae, Malvoideae, Gossypium, Gossypium hirsutum (Upland cotton) (Gossypium mexicanum)	2759	FUNCTION: Catalytic subunit of the peripheral V1 complex of vacuolar ATPase. V-ATPase vacuolar ATPase is responsible for acidifying a variety of intracellular compartments in eukaryotic cells.	CVA69.24
P31433	cellular organisms, Bacteria, Proteobacteria, Gammaproteobacteria, Enterobacteriales, Enterobacteriaceae, Escherichia, Escherichia coli, Escherichia coli (strain K12)	2		yicH b3655 JW3630
P31531	cellular organisms, Eukaryota, Viridiplantae, Streptophyta, Streptophytina, Embryophyta, Tracheophyta, Euphyllophyta, Spermatophyta, Magnoliophyta, Mesangiospermae, eudicotyledons, Gunneridae, Pentapetalae, rosids, fabids, Fabales, Fabaceae, Papilionoideae, Phaseoleae, Glycine, Soja, Glycine max (Soybean) (Glycine hispida)	2759	FUNCTION: Catalyzes the formation of 1-aminocyclopropane-1-carboxylate, a direct precursor of ethylene in higher plants.	ACS1
P31928	cellular organisms, Eukaryota, Viridiplantae, Streptophyta, Streptophytina, Embryophyta, Tracheophyta, Euphyllophyta, Spermatophyta, Magnoliophyta, Mesangiospermae, eudicotyledons, Gunneridae, Pentapetalae, Caryophyllales, Amaranthaceae, Chenopodioideae, Anserineae, Spinacia, Spinacia oleracea (Spinach)	2759	FUNCTION: Plays a role in photosynthetic sucrose synthesis by catalyzing the rate-limiting step of sucrose biosynthesis from UDP-glucose and fructose- 6-phosphate. Involved in the regulation of carbon partitioning in the leaves of plants. May regulate the synthesis of sucrose and therefore play a major role as a limiting factor in the export of photoassimilates out of the leaf. Plays a role for s…	SPS1
Q07880	cellular organisms, Eukaryota, Opisthokonta, Fungi, Dikarya, Ascomycota, saccharomyceta, Saccharomycotina (true yeasts), Saccharomycetes, Saccharomycetales (budding yeasts), Saccharomycetaceae, Saccharomyces, Saccharomyces cerevisiae (Baker's yeast), Saccharomyces cerevisiae (strain ATCC 204508 / S288c) (Baker's yeast)	2759		YLL044W L0725
P32429	cellular organisms, Eukaryota, Opisthokonta, Metazoa, Eumetazoa, Bilateria, Deuterostomia, Chordata, Craniata, Vertebrata, Gnathostomata (jawed vertebrates), Teleostomi, Euteleostomi, Sarcopterygii, Dipnotetrapodomorpha, Tetrapoda, Amniota, Sauropsida, Sauria (diapsids), Archelosauria, Archosauria, Dinosauria, Saurischia, Theropoda, Coelurosauria, Aves, Neognathae, Galloanserae, Galliformes, Phas…	2759		RPL7A SURF-3
P32478	cellular organisms, Eukaryota, Opisthokonta, Fungi, Dikarya, Ascomycota, saccharomyceta, Saccharomycotina (true yeasts), Saccharomycetes, Saccharomycetales (budding yeasts), Saccharomycetaceae, Saccharomyces, Saccharomyces cerevisiae (Baker's yeast), Saccharomyces cerevisiae (strain ATCC 204508 / S288c) (Baker's yeast)	2759	FUNCTION: Component of the outer cell wall layer. Required for stability of the cell wall and for optimal growth. Required for resistance against several antifungal and cell wall-perturbing agents and for tolerance to heat shock. {ECO:0000269|PubMed:10209754, ECO:0000269|PubMed:10407261, ECO:0000269|PubMed:15470095, ECO:0000269|PubMed:9192695}.	HSP150 CCW7 ORE1 PIR2 YJL159W J0558
P33607	cellular organisms, Bacteria, Proteobacteria, Gammaproteobacteria, Enterobacteriales, Enterobacteriaceae, Escherichia, Escherichia coli, Escherichia coli (strain K12)	2	FUNCTION: NDH-1 shuttles electrons from NADH, via FMN and iron-sulfur (Fe-S) centers, to quinones in the respiratory chain. The immediate electron acceptor for the enzyme in this species is believed to be ubiquinone. Couples the redox reaction to proton translocation (for every two electrons transferred, four hydrogen ions are translocated across the cytoplasmic membrane), and thus conserves the …	nuoL b2278 JW2273
P34800	cellular organisms, Eukaryota, Viridiplantae, Streptophyta, Streptophytina, Embryophyta, Tracheophyta, Euphyllophyta, Spermatophyta, Magnoliophyta, Mesangiospermae, eudicotyledons, Gunneridae, Pentapetalae, asterids, lamiids, Lamiales, Plantaginaceae, Antirrhineae, Antirrhinum (snapdragons), Antirrhinum majus (Garden snapdragon)	2759	FUNCTION: Essential for the control of the cell cycle at the G2/M (mitosis) transition. G2/M cyclins accumulate steadily during G2 and are abruptly destroyed at mitosis.
Q08018	cellular organisms, Eukaryota, Opisthokonta, Fungi, Dikarya, Ascomycota, saccharomyceta, Saccharomycotina (true yeasts), Saccharomycetes, Saccharomycetales (budding yeasts), Saccharomycetaceae, Saccharomyces, Saccharomyces cerevisiae (Baker's yeast), Saccharomyces cerevisiae (strain ATCC 204508 / S288c) (Baker's yeast)	2759		YLR076C L2345
P58887	cellular organisms, Archaea, Euryarchaeota, Methanopyri, Methanopyrales, Methanopyraceae, Methanopyrus, Methanopyrus kandleri, Methanopyrus kandleri (strain AV19 / DSM 6324 / JCM 9639 / NBRC 100938)	2157	FUNCTION: Responsible for channeling the electrons from the oxidation of dihydroorotate from the FMN redox center in the PyrD type B subunit to the ultimate electron acceptor NAD(+). {ECO:0000255|HAMAP-Rule:MF_01211}.	pyrK MK0564
P35336	cellular organisms, Eukaryota, Viridiplantae, Streptophyta, Streptophytina, Embryophyta, Tracheophyta, Euphyllophyta, Spermatophyta, Magnoliophyta, Mesangiospermae, eudicotyledons, Gunneridae, Pentapetalae, asterids, Ericales, Actinidiaceae, Actinidia, Actinidia deliciosa (Kiwi)	2759	FUNCTION: Acts in concert with the pectinesterase, in the ripening process. Is involved in cell wall metabolism, specifically in polyuronide degradation.
P35416	cellular organisms, Eukaryota, Opisthokonta, Metazoa, Eumetazoa, Bilateria, Protostomia, Ecdysozoa, Panarthropoda, Arthropoda, Mandibulata, Pancrustacea, Hexapoda, Insecta, Dicondylia, Pterygota (winged insects), Neoptera, Endopterygota, Diptera, Brachycera, Muscomorpha, Eremoneura, Cyclorrhapha, Schizophora, Acalyptratae, Ephydroidea, Drosophilidae (pomace flies), Drosophilinae, Drosophilini, Dr…	2759	FUNCTION: Paramyosin is a major structural component of many thick filaments isolated from invertebrate muscles.	Prm CG5939
P36183	cellular organisms, Eukaryota, Viridiplantae, Streptophyta, Streptophytina, Embryophyta, Tracheophyta, Euphyllophyta, Spermatophyta, Magnoliophyta, Mesangiospermae, Liliopsida, Petrosaviidae, commelinids, Poales, Poaceae, BOP clade, Pooideae, Triticodae, Triticeae, Hordeinae, Hordeum, Hordeum vulgare (Barley)	2759	FUNCTION: May have a molecular chaperone role in the processing of secreted materials. {ECO:0000250}.
P37024	cellular organisms, Bacteria, Proteobacteria, Gammaproteobacteria, Enterobacteriales, Enterobacteriaceae, Escherichia, Escherichia coli, Escherichia coli (strain K12)	2		hrpB yadO b0148 JW0144
P37180	cellular organisms, Bacteria, Proteobacteria, Gammaproteobacteria, Enterobacteriales, Enterobacteriaceae, Escherichia, Escherichia coli, Escherichia coli (strain K12)	2	FUNCTION: Probable b-type cytochrome.	hybB b2995 JW5494
P37449	cellular organisms, Bacteria, Proteobacteria, Gammaproteobacteria, Enterobacteriales, Enterobacteriaceae, Salmonella, Salmonella choleraesuis, Salmonella enterica I, Salmonella typhimurium, Salmonella typhimurium (strain LT2 / SGSC1412 / ATCC 700720)	2		pduB STM2039
P37484	cellular organisms, Bacteria, Terrabacteria group, Firmicutes, Bacilli, Bacillales, Bacillaceae, Bacillus, Bacillus subtilis group, Bacillus subtilis, Bacillus subtilis subsp. subtilis, Bacillus subtilis (strain 168)	2	FUNCTION: Has phosphodiesterase (PDE) activity against cyclic-di-AMP (c-di-AMP) and to a much lesser extent against cyclic-di-GMP (c-di-GMP) in the DHH/DHHA1 domains (PubMed:19901023, PubMed:21257773). Also has ATPase activity, probably via the GGDEF domain (PubMed:19901023, PubMed:21257773). Overexpression leads to increased sensitivity to methyl methanesulfonate (MMS) and H(2)O(2) (PubMed:25616…	gdpP yybT BSU40510
P37498	cellular organisms, Bacteria, Terrabacteria group, Firmicutes, Bacilli, Bacillales, Bacillaceae, Bacillus, Bacillus subtilis group, Bacillus subtilis, Bacillus subtilis subsp. subtilis, Bacillus subtilis (strain 168)	2		yybF BSU40660
P37571	cellular organisms, Bacteria, Terrabacteria group, Firmicutes, Bacilli, Bacillales, Bacillaceae, Bacillus, Bacillus subtilis group, Bacillus subtilis, Bacillus subtilis subsp. subtilis, Bacillus subtilis (strain 168)	2	FUNCTION: Competence gene repressor; required for cell growth at high temperature. Negative regulator of comK expression. May interact with MecA to negatively regulate comK.	clpC mecB BSU00860
P37690	cellular organisms, Bacteria, Proteobacteria, Gammaproteobacteria, Enterobacteriales, Enterobacteriaceae, Escherichia, Escherichia coli, Escherichia coli (strain K12)	2	FUNCTION: Activator of the cell wall hydrolases AmiA and AmiB. Required for septal murein cleavage and daughter cell separation during cell division. In vitro, exhibits weak endoproteolytic activity on beta-casein. {ECO:0000269|PubMed:11976287, ECO:0000269|PubMed:15165230, ECO:0000269|PubMed:19525345, ECO:0000269|PubMed:20300061, ECO:0000269|PubMed:23796240}.	envC yibP b3613 JW5646
P37730	cellular organisms, Bacteria, Terrabacteria group, Firmicutes, Clostridia, Thermoanaerobacterales, Thermoanaerobacterales Family III. Incertae Sedis, Thermoanaerobacterium, Thermoanaerobacterium thermosulfurigenes (Clostridium thermosulfurogenes)	2	FUNCTION: Probably part of a binding-protein-dependent transport system starch degradation products. Probably responsible for the translocation of the substrate across the membrane.	amyD
P37966	cellular organisms, Bacteria, Terrabacteria group, Firmicutes, Bacilli, Bacillales, Bacillaceae, Bacillus, Bacillus subtilis group, Bacillus subtilis, Bacillus subtilis subsp. subtilis, Bacillus subtilis (strain 168)	2		lipO lplA BSU07100
P38452	cellular organisms, Eukaryota, Viridiplantae, Streptophyta, Streptophytina, Embryophyta, Marchantiophyta, Marchantiopsida, Marchantiidae, Marchantiales, Marchantiaceae, Marchantia, Marchantia polymorpha (Liverwort) (Marchantia aquatica)	2759		YMF3
Q9Y4A5	cellular organisms, Eukaryota, Opisthokonta, Metazoa, Eumetazoa, Bilateria, Deuterostomia, Chordata, Craniata, Vertebrata, Gnathostomata (jawed vertebrates), Teleostomi, Euteleostomi, Sarcopterygii, Dipnotetrapodomorpha, Tetrapoda, Amniota, Mammalia, Theria, Eutheria, Boreoeutheria, Euarchontoglires, Primates, Haplorrhini, Simiiformes, Catarrhini, Hominoidea (apes), Hominidae (great apes), Homini…	2759	FUNCTION: Adapter protein, which is found in various multiprotein chromatin complexes with histone acetyltransferase activity (HAT), which gives a specific tag for epigenetic transcription activation. Component of the NuA4 histone acetyltransferase complex which is responsible for acetylation of nucleosomal histones H4 and H2A. Plays a central role in MYC transcription activation, and also partic…	TRRAP PAF400
P38947	cellular organisms, Bacteria, Terrabacteria group, Firmicutes, Clostridia, Clostridiales, Clostridiaceae, Clostridium, Clostridium kluyveri, Clostridium kluyveri (strain ATCC 8527 / DSM 555 / NCIMB 10680)	2	FUNCTION: Catalyzes the reduction of succinate semialdehyde to succinyl-CoA. The enzyme is specific for succinate semialdehyde and succinyl-CoA, and only shows low activity with palmitoyl-CoA. There is no activity with NAD(+) as cosubstrate.	sucD CKL_3015
P39099	cellular organisms, Bacteria, Proteobacteria, Gammaproteobacteria, Enterobacteriales, Enterobacteriaceae, Escherichia, Escherichia coli, Escherichia coli (strain K12)	2	FUNCTION: DegQ could degrade transiently denatured and unfolded proteins which accumulate in the periplasm following stress conditions. DegQ is efficient with Val-Xaa and Ile-Xaa peptide bonds, suggesting a preference for a beta-branched side chain amino acids. Only unfolded proteins devoid of disulfide bonds appear capable to be cleaved, thereby preventing non-specific proteolysis of folded prot…	degQ hhoA b3234 JW3203
P39124	cellular organisms, Bacteria, Terrabacteria group, Firmicutes, Bacilli, Bacillales, Bacillaceae, Bacillus, Bacillus subtilis group, Bacillus subtilis, Bacillus subtilis subsp. subtilis, Bacillus subtilis (strain 168)	2	FUNCTION: Required for the synthesis of glycogen.	glgD BSU30960
P39369	cellular organisms, Bacteria, Proteobacteria, Gammaproteobacteria, Enterobacteriales, Enterobacteriaceae, Escherichia, Escherichia coli, Escherichia coli (strain K12)	2		yjhR b4308 JW4271
P39838	cellular organisms, Bacteria, Proteobacteria, Gammaproteobacteria, Enterobacteriales, Enterobacteriaceae, Escherichia, Escherichia coli, Escherichia coli (strain K12)	2	FUNCTION: Component of the Rcs signaling system, which controls transcription of numerous genes. RcsD is a phosphotransfer intermediate between the sensor kinase RcsC and the response regulator RcsB. It acquires a phosphoryl group from RcsC and transfers it to RcsB. The system controls expression of genes involved in colanic acid capsule synthesis, biofilm formation and cell division. {ECO:000025…	rcsD yojN yojP yojQ b2216 JW2204
P39852	cellular organisms, Bacteria, Terrabacteria group, Firmicutes, Bacilli, Bacillales, Staphylococcaceae, Staphylococcus, Staphylococcus aureus	2	FUNCTION: Required for the biosynthesis of type 1 capsular polysaccharide.	capC
P40055	cellular organisms, Eukaryota, Opisthokonta, Fungi, Dikarya, Ascomycota, saccharomyceta, Saccharomycotina (true yeasts), Saccharomycetes, Saccharomycetales (budding yeasts), Saccharomycetaceae, Saccharomyces, Saccharomyces cerevisiae (Baker's yeast), Saccharomyces cerevisiae (strain ATCC 204508 / S288c) (Baker's yeast)	2759	FUNCTION: Involved in nucleolar processing of pre-18S ribosomal RNA. {ECO:0000269|PubMed:12068309}.	UTP7 KRE31 YER082C
P40234	cellular organisms, Eukaryota, Opisthokonta, Fungi, Dikarya, Ascomycota, Taphrinomycotina, Schizosaccharomycetes, Schizosaccharomycetales, Schizosaccharomycetaceae, Schizosaccharomyces, Schizosaccharomyces pombe (Fission yeast), Schizosaccharomyces pombe (strain 972 / ATCC 24843) (Fission yeast)	2759	FUNCTION: Casein kinases are operationally defined by their preferential utilization of acidic proteins such as caseins as substrates. May contribute to the regulation of morphology.	cki2 SPBP35G2.05c
P40781	cellular organisms, Eukaryota, Viridiplantae, Streptophyta, Streptophytina, Embryophyta, Tracheophyta, Euphyllophyta, Spermatophyta, Magnoliophyta, Mesangiospermae, eudicotyledons, Gunneridae, Pentapetalae, asterids, campanulids, Asterales, Asteraceae, Carduoideae, Cardueae, Carduinae, Cynara, Cynara cardunculus (Cardoon)	2759		CYPRO4
P40806	cellular organisms, Bacteria, Terrabacteria group, Firmicutes, Bacilli, Bacillales, Bacillaceae, Bacillus, Bacillus subtilis group, Bacillus subtilis, Bacillus subtilis subsp. subtilis, Bacillus subtilis (strain 168)	2	FUNCTION: Involved in some intermediate steps for the synthesis of the antibiotic polyketide bacillaene which is involved in secondary metabolism. {ECO:0000269|PubMed:16460000, ECO:0000269|PubMed:17234808}.	pksJ pksK BSU17180
P40872	cellular organisms, Bacteria, Terrabacteria group, Firmicutes, Bacilli, Bacillales, Bacillaceae, Bacillus, Bacillus subtilis group, Bacillus subtilis, Bacillus subtilis subsp. subtilis, Bacillus subtilis (strain 168)	2	FUNCTION: Involved in some intermediate steps for the synthesis of the antibiotic polyketide bacillaene which is involved in secondary metabolism. {ECO:0000269|PubMed:17234808}.	pksM pksY BSU17200
P41152	cellular organisms, Eukaryota, Viridiplantae, Streptophyta, Streptophytina, Embryophyta, Tracheophyta, Euphyllophyta, Spermatophyta, Magnoliophyta, Mesangiospermae, eudicotyledons, Gunneridae, Pentapetalae, asterids, lamiids, Solanales, Solanaceae, Solanoideae, Solaneae, Solanum, Lycopersicon, Solanum peruvianum (Peruvian tomato) (Lycopersicon peruvianum)	2759	FUNCTION: DNA-binding protein that specifically binds heat shock promoter elements (HSE) and activates transcription. {ECO:0000250}.	HSF30
P41153	cellular organisms, Eukaryota, Viridiplantae, Streptophyta, Streptophytina, Embryophyta, Tracheophyta, Euphyllophyta, Spermatophyta, Magnoliophyta, Mesangiospermae, eudicotyledons, Gunneridae, Pentapetalae, asterids, lamiids, Solanales, Solanaceae, Solanoideae, Solaneae, Solanum, Lycopersicon, Solanum peruvianum (Peruvian tomato) (Lycopersicon peruvianum)	2759	FUNCTION: DNA-binding protein that specifically binds heat shock promoter elements (HSE) and activates transcription. {ECO:0000250}.	HSF8
P41406	cellular organisms, Bacteria, Proteobacteria, Gammaproteobacteria, Enterobacteriales, Enterobacteriaceae, Salmonella, Salmonella choleraesuis, Salmonella enterica I, Salmonella typhi	2	FUNCTION: Member of the two-component regulatory system EnvZ/OmpR involved in the regulation of osmoregulation (genes ompF and ompC). EnvZ functions as a membrane-associated protein kinase that phosphorylates OmpR in response to environmental signals.	envZ STY4295 t4005
P41793	cellular organisms, Bacteria, Proteobacteria, Gammaproteobacteria, Enterobacteriales, Enterobacteriaceae, Salmonella, Salmonella choleraesuis, Salmonella enterica I, Salmonella typhimurium, Salmonella typhimurium (strain LT2 / SGSC1412 / ATCC 700720)	2	FUNCTION: May act as an acetaldehyde dehydrogenase that converts acetaldehyde into acetyl-CoA.	eutE STM2463
P42158	cellular organisms, Eukaryota, Viridiplantae, Streptophyta, Streptophytina, Embryophyta, Tracheophyta, Euphyllophyta, Spermatophyta, Magnoliophyta, Mesangiospermae, eudicotyledons, Gunneridae, Pentapetalae, rosids, malvids, Brassicales, Brassicaceae, Camelineae, Arabidopsis, Arabidopsis thaliana (Mouse-ear cress)	2759	FUNCTION: Casein kinases are operationally defined by their preferential utilization of acidic proteins such as caseins as substrates. It can phosphorylate a large number of proteins.	At4g26100 F20B18.210
P42314	cellular organisms, Bacteria, Terrabacteria group, Firmicutes, Bacilli, Bacillales, Bacillaceae, Bacillus, Bacillus subtilis group, Bacillus subtilis, Bacillus subtilis subsp. subtilis, Bacillus subtilis (strain 168)	2		yxjC BSU39000 N15J
P42319	cellular organisms, Bacteria, Terrabacteria group, Firmicutes, Bacilli, Bacillales, Bacillaceae, Bacillus, Bacillus subtilis group, Bacillus subtilis, Bacillus subtilis subsp. subtilis, Bacillus subtilis (strain 168)	2		yxjH BSU38950 N15OR
P42599	cellular organisms, Bacteria, Proteobacteria, Gammaproteobacteria, Enterobacteriales, Enterobacteriaceae, Escherichia, Escherichia coli, Escherichia coli (strain K12)	2		ygjR b3087 JW3058
P42698	cellular organisms, Eukaryota, Viridiplantae, Streptophyta, Streptophytina, Embryophyta, Tracheophyta, Euphyllophyta, Spermatophyta, Magnoliophyta, Mesangiospermae, eudicotyledons, Gunneridae, Pentapetalae, rosids, malvids, Brassicales, Brassicaceae, Camelineae, Arabidopsis, Arabidopsis thaliana (Mouse-ear cress)	2759	FUNCTION: Seems to be involved in the resistance to UV light and chemical DNA-damaging agents (PubMed:8479917). Regulates the splicing of the receptor-like kinase SNC4/LRKL-2.6 (PubMed:25267732). {ECO:0000269|PubMed:25267732, ECO:0000269|PubMed:8479917}.	DRT111 RSN2 At1g30480 F26G16.10
P42738	cellular organisms, Eukaryota, Viridiplantae, Streptophyta, Streptophytina, Embryophyta, Tracheophyta, Euphyllophyta, Spermatophyta, Magnoliophyta, Mesangiospermae, eudicotyledons, Gunneridae, Pentapetalae, rosids, malvids, Brassicales, Brassicaceae, Camelineae, Arabidopsis, Arabidopsis thaliana (Mouse-ear cress)	2759	FUNCTION: May play a role in chloroplast biogenesis. {ECO:0000305}.	CM1 At3g29200 MXO21.4
P42744	cellular organisms, Eukaryota, Viridiplantae, Streptophyta, Streptophytina, Embryophyta, Tracheophyta, Euphyllophyta, Spermatophyta, Magnoliophyta, Mesangiospermae, eudicotyledons, Gunneridae, Pentapetalae, rosids, malvids, Brassicales, Brassicaceae, Camelineae, Arabidopsis, Arabidopsis thaliana (Mouse-ear cress)	2759	FUNCTION: Regulatory subunit of the dimeric ECR1-AXR1 E1 enzyme. E1 activates NEDD8/RUB1 by first adenylating its C-terminal glycine residue with ATP, thereafter linking this residue to the side chain of the catalytic cysteine, yielding a NEDD8-ECR1 thioester and free AMP. E1 finally transfers NEDD8 to the catalytic cysteine of RCE1. Plays an important role in auxin response (PubMed:8321287). Reg…	AXR1 At1g05180 YUP8H12.21
P42762	cellular organisms, Eukaryota, Viridiplantae, Streptophyta, Streptophytina, Embryophyta, Tracheophyta, Euphyllophyta, Spermatophyta, Magnoliophyta, Mesangiospermae, eudicotyledons, Gunneridae, Pentapetalae, rosids, malvids, Brassicales, Brassicaceae, Camelineae, Arabidopsis, Arabidopsis thaliana (Mouse-ear cress)	2759	FUNCTION: Molecular chaperone that interact with a ClpP-like protease involved in degradation of denatured proteins in the chloroplast (PubMed:21737456). The ATPase activity of CLPD is stimulated by CLPT1 (PubMed:25149061). Has no ADPase activity (PubMed:21737456). Interacts with transit peptides with a positional preference (PubMed:21737456, PubMed:22545953). Localization of the signal sequence …	CLPD ERD1 SAG15 At5g51070 K3K7.27
P42793	cellular organisms, Eukaryota, Viridiplantae, Streptophyta, Streptophytina, Embryophyta, Tracheophyta, Euphyllophyta, Spermatophyta, Magnoliophyta, Mesangiospermae, eudicotyledons, Gunneridae, Pentapetalae, rosids, malvids, Brassicales, Brassicaceae, Camelineae, Arabidopsis, Arabidopsis thaliana (Mouse-ear cress)	2759		RPL5 AtMg00210
P42814	cellular organisms, Eukaryota, Viridiplantae, Streptophyta, Streptophytina, Embryophyta, Tracheophyta, Euphyllophyta, Spermatophyta, Magnoliophyta, Mesangiospermae, eudicotyledons, Gunneridae, Pentapetalae, rosids, malvids, Brassicales, Brassicaceae, Camelineae, Arabidopsis, Arabidopsis thaliana (Mouse-ear cress)	2759	FUNCTION: May remobilize phosphate, particularly when cells senesce or when phosphate becomes limiting.	RNS2 At2g39780 T5I7.8
P42974	cellular organisms, Bacteria, Terrabacteria group, Firmicutes, Bacilli, Bacillales, Bacillaceae, Bacillus, Bacillus subtilis group, Bacillus subtilis, Bacillus subtilis subsp. subtilis, Bacillus subtilis (strain 168)	2	FUNCTION: Transfer of electrons from NADH to the respiratory chain. The immediate electron acceptor for the enzyme is believed to be ubiquinone (By similarity). {ECO:0000250}.	ahpF ndh BSU40100
P43254	cellular organisms, Eukaryota, Viridiplantae, Streptophyta, Streptophytina, Embryophyta, Tracheophyta, Euphyllophyta, Spermatophyta, Magnoliophyta, Mesangiospermae, eudicotyledons, Gunneridae, Pentapetalae, rosids, malvids, Brassicales, Brassicaceae, Camelineae, Arabidopsis, Arabidopsis thaliana (Mouse-ear cress)	2759	FUNCTION: E3 ubiquitin-protein ligase that acts as a repressor of photomorphogenesis and as an activator of etiolation in darkness. E3 ubiquitin ligases accept ubiquitin from an E2 ubiquitin-conjugating enzyme in the form of a thioester and then directly transfers the ubiquitin to targeted substrates. Represses photomorphogenesis in darkness by mediating ubiquitination and subsequent proteasomal …	COP1 At2g32950 T21L14.11
P43293	cellular organisms, Eukaryota, Viridiplantae, Streptophyta, Streptophytina, Embryophyta, Tracheophyta, Euphyllophyta, Spermatophyta, Magnoliophyta, Mesangiospermae, eudicotyledons, Gunneridae, Pentapetalae, rosids, malvids, Brassicales, Brassicaceae, Camelineae, Arabidopsis, Arabidopsis thaliana (Mouse-ear cress)	2759	FUNCTION: May play a role in the regulation of plant growth and development.	NAK At5g02290 T1E22_50
P43298	cellular organisms, Eukaryota, Viridiplantae, Streptophyta, Streptophytina, Embryophyta, Tracheophyta, Euphyllophyta, Spermatophyta, Magnoliophyta, Mesangiospermae, eudicotyledons, Gunneridae, Pentapetalae, rosids, malvids, Brassicales, Brassicaceae, Camelineae, Arabidopsis, Arabidopsis thaliana (Mouse-ear cress)	2759	FUNCTION: Transmembrane kinase receptor (PubMed:1332795). Phosphorylates only serine and threonine residues (PubMed:8224199). Involved in auxin signal transduction and cell expansion and proliferation regulation (PubMed:23613767). Forms with ABP1 a cell surface auxin perception complex that activates ROP signaling pathways (PubMed:24578577). Required for auxin promotion of pavement cell interdigi…	TMK1 BLK1 At1g66150 F15E12.4
Q46629	cellular organisms, Bacteria, Proteobacteria, Gammaproteobacteria, Enterobacteriales, Enterobacteriaceae, Erwinia, Erwinia amylovora (Fire blight bacteria)	2	FUNCTION: Involved in the biosynthesis of amylovoran which functions as a virulence factor. Might be involved in the translocation of polysaccharides across the outer membrane.	amsH
P45724	cellular organisms, Eukaryota, Viridiplantae, Streptophyta, Streptophytina, Embryophyta, Tracheophyta, Euphyllophyta, Spermatophyta, Magnoliophyta, Mesangiospermae, eudicotyledons, Gunneridae, Pentapetalae, rosids, malvids, Brassicales, Brassicaceae, Camelineae, Arabidopsis, Arabidopsis thaliana (Mouse-ear cress)	2759	FUNCTION: This is a key enzyme of plant metabolism catalyzing the first reaction in the biosynthesis from L-phenylalanine of a wide variety of natural products based on the phenylpropane skeleton.	PAL2 At3g53260 T4D2.190
P45745	cellular organisms, Bacteria, Terrabacteria group, Firmicutes, Bacilli, Bacillales, Bacillaceae, Bacillus, Bacillus subtilis group, Bacillus subtilis, Bacillus subtilis subsp. subtilis, Bacillus subtilis (strain 168)	2	FUNCTION: Specifically adenylates threonine and glycine, and loads them onto their corresponding peptidyl carrier domains. {ECO:0000269|PubMed:11112781}.	dhbF BSU31960
P46014	cellular organisms, Eukaryota, Viridiplantae, Streptophyta, Streptophytina, Embryophyta, Tracheophyta, Euphyllophyta, Spermatophyta, Magnoliophyta, Mesangiospermae, eudicotyledons, Gunneridae, Pentapetalae, rosids, malvids, Brassicales, Brassicaceae, Camelineae, Arabidopsis, Arabidopsis thaliana (Mouse-ear cress)	2759	FUNCTION: Dephosphorylates the Ser/Thr receptor-like kinase RLK5. May function as a signaling component in a pathway involving RLK5 (PubMed:15592873). Binds and dephosphorylates CLAVATA1 (CLV1). Functions as a negative regulator of the CLV1 signaling in plant development (PubMed:9294234, PubMed:9701578). Dephosphorylates SERK1 receptor kinase on threonine residues in the A-loop. Dephosphorylation…	KAPP RAG1 At5g19280 F7K24.30 T24G5.3
P46275	cellular organisms, Eukaryota, Viridiplantae, Streptophyta, Streptophytina, Embryophyta, Tracheophyta, Euphyllophyta, Spermatophyta, Magnoliophyta, Mesangiospermae, eudicotyledons, Gunneridae, Pentapetalae, rosids, fabids, Fabales, Fabaceae, Papilionoideae, Fabeae, Pisum, Pisum sativum (Garden pea)	2759		FBP
P46547	cellular organisms, Bacteria, Proteobacteria, Gammaproteobacteria, Aeromonadales, Aeromonadaceae, Aeromonas, Aeromonas sobria	2	FUNCTION: Higher activity toward long peptides. Acts on hydroxyproline beta-naphthylamide with almost as high an activity as on proline beta-naphthylamide.	pip pap
Q06548	cellular organisms, Eukaryota, Viridiplantae, Streptophyta, Streptophytina, Embryophyta, Tracheophyta, Euphyllophyta, Spermatophyta, Magnoliophyta, Mesangiospermae, eudicotyledons, Gunneridae, Pentapetalae, rosids, malvids, Brassicales, Brassicaceae, Camelineae, Arabidopsis, Arabidopsis thaliana (Mouse-ear cress)	2759	FUNCTION: Possible bi-functional kinase. In vitro, it exhibits serine/threonine activity. In vivo, can phosphorylate tyrosine residues of limited substrates.	APK1A At1g07570 F22G5.5
P46859	cellular organisms, Bacteria, Proteobacteria, Gammaproteobacteria, Enterobacteriales, Enterobacteriaceae, Escherichia, Escherichia coli, Escherichia coli (strain K12)	2		gntK b3437 JW3400
P46875	cellular organisms, Eukaryota, Viridiplantae, Streptophyta, Streptophytina, Embryophyta, Tracheophyta, Euphyllophyta, Spermatophyta, Magnoliophyta, Mesangiospermae, eudicotyledons, Gunneridae, Pentapetalae, rosids, malvids, Brassicales, Brassicaceae, Camelineae, Arabidopsis, Arabidopsis thaliana (Mouse-ear cress)	2759	FUNCTION: Possible role in mitosis.	ATK3 KATC At5g54670 K5F14.1 MRB17.18
P47927	cellular organisms, Eukaryota, Viridiplantae, Streptophyta, Streptophytina, Embryophyta, Tracheophyta, Euphyllophyta, Spermatophyta, Magnoliophyta, Mesangiospermae, eudicotyledons, Gunneridae, Pentapetalae, rosids, malvids, Brassicales, Brassicaceae, Camelineae, Arabidopsis, Arabidopsis thaliana (Mouse-ear cress)	2759	FUNCTION: Probable transcriptional activator that promotes early floral meristem identity (PubMed:7919989). Is required subsequently for the transition of an inflorescence meristem into a floral meristem (PubMed:1675158). Plays a central role in the specification of floral identity, particularly for the normal development of sepals and petals in the wild-type flower, by spatially controlling the …	AP2 At4g36920 AP22.49 C7A10.440
Q94FB9	cellular organisms, Eukaryota, Viridiplantae, Streptophyta, Streptophytina, Embryophyta, Tracheophyta, Euphyllophyta, Spermatophyta, Magnoliophyta, Mesangiospermae, eudicotyledons, Gunneridae, Pentapetalae, rosids, malvids, Brassicales, Brassicaceae, Camelineae, Arabidopsis, Arabidopsis thaliana (Mouse-ear cress)	2759	FUNCTION: Contributes to the transport of fatty acids and their derivatives (acyl CoAs) across the peroxisomal membrane. Provides acetate to the glyoxylate cycle in developing seedlings. Involved in pollen tube elongation, ovule fertilization, and seeds germination after imbibition (controls the switch between the opposing developmental programs of dormancy and germination), probably by promoting…	ABCC1 ACN2 CTS PED3 PMP2 PXA1 At4g39850 T5J17.20
P48234	cellular organisms, Eukaryota, Opisthokonta, Fungi, Dikarya, Ascomycota, saccharomyceta, Saccharomycotina (true yeasts), Saccharomycetes, Saccharomycetales (budding yeasts), Saccharomycetaceae, Saccharomyces, Saccharomyces cerevisiae (Baker's yeast), Saccharomyces cerevisiae (strain ATCC 204508 / S288c) (Baker's yeast)	2759	FUNCTION: May be involved in rRNA-processing and ribosome biosynthesis. {ECO:0000269|PubMed:16544271}.	ENP2 YGR145W G6623
P48417	cellular organisms, Eukaryota, Viridiplantae, Streptophyta, Streptophytina, Embryophyta, Tracheophyta, Euphyllophyta, Spermatophyta, Magnoliophyta, Mesangiospermae, eudicotyledons, Gunneridae, Pentapetalae, rosids, fabids, Malpighiales, Linaceae, Linum, Linum usitatissimum (Flax) (Linum humile)	2759	FUNCTION: Involved in the biosynthesis of jasmonic acid, a growth regulator that is implicated also as a signaling molecule in plant defense. Acts on a number of unsaturated fatty-acid hydroperoxides, forming the corresponding allene oxides.	CYP74A CYP74
P48578	cellular organisms, Eukaryota, Viridiplantae, Streptophyta, Streptophytina, Embryophyta, Tracheophyta, Euphyllophyta, Spermatophyta, Magnoliophyta, Mesangiospermae, eudicotyledons, Gunneridae, Pentapetalae, rosids, malvids, Brassicales, Brassicaceae, Camelineae, Arabidopsis, Arabidopsis thaliana (Mouse-ear cress)	2759		PP2A3 EP7 PP2A4 At3g58500 F14P22.90
P48642	cellular organisms, Eukaryota, Viridiplantae, Streptophyta, Streptophytina, Embryophyta, Tracheophyta, Euphyllophyta, Spermatophyta, Magnoliophyta, Mesangiospermae, Liliopsida, Petrosaviidae, commelinids, Poales, Poaceae, BOP clade, Oryzoideae, Oryzeae, Oryzinae, Oryza, Oryza sativa (Rice), Oryza sativa subsp. japonica (Rice)	2759	FUNCTION: Maintains high levels of reduced glutathione in the cytosol.	GRC2 RGRC2 Os02g0813500 LOC_Os02g56850 OJ1293_E04.4-1 OsJ_08842 OSJNBa0053L11.26-1
B1A944	cellular organisms, Eukaryota, Viridiplantae, Streptophyta, Streptophytina, Embryophyta, Tracheophyta, Euphyllophyta, Spermatophyta, Magnoliophyta, Mesangiospermae, eudicotyledons, Gunneridae, Pentapetalae, rosids, malvids, Brassicales, Caricaceae, Carica, Carica papaya (Papaya)	2759	FUNCTION: Component of the acetyl coenzyme A carboxylase (ACC) complex. Biotin carboxylase (BC) catalyzes the carboxylation of biotin on its carrier protein (BCCP) and then the CO(2) group is transferred by the transcarboxylase to acetyl-CoA to form malonyl-CoA. {ECO:0000255|HAMAP-Rule:MF_01395}.	accD
P48977	cellular organisms, Eukaryota, Viridiplantae, Streptophyta, Streptophytina, Embryophyta, Tracheophyta, Euphyllophyta, Spermatophyta, Magnoliophyta, Mesangiospermae, eudicotyledons, Gunneridae, Pentapetalae, rosids, fabids, Rosales, Rosaceae, Maloideae, Maleae, Malus, Malus domestica (Apple) (Pyrus malus)	2759		ADH
P48981	cellular organisms, Eukaryota, Viridiplantae, Streptophyta, Streptophytina, Embryophyta, Tracheophyta, Euphyllophyta, Spermatophyta, Magnoliophyta, Mesangiospermae, eudicotyledons, Gunneridae, Pentapetalae, rosids, fabids, Rosales, Rosaceae, Maloideae, Maleae, Malus, Malus domestica (Apple) (Pyrus malus)	2759	FUNCTION: Involved in cell wall degradation. Degrades polysaccharides containing beta-(1-->4)-linked galactans, acting as an exo-(1-->4)-beta-D-galactanase.
P49043	cellular organisms, Eukaryota, Viridiplantae, Streptophyta, Streptophytina, Embryophyta, Tracheophyta, Euphyllophyta, Spermatophyta, Magnoliophyta, Mesangiospermae, eudicotyledons, Gunneridae, Pentapetalae, rosids, malvids, Sapindales, Rutaceae, Aurantioideae, Citrus, Citrus sinensis (Sweet orange) (Citrus aurantium var. sinensis)	2759	FUNCTION: Asparagine-specific endopeptidase that may be involved in processing of proteins targeted to vacuoles that accumulate during ethylene-regulated processes such as flower opening and flavedo degreening.
P49045	cellular organisms, Eukaryota, Viridiplantae, Streptophyta, Streptophytina, Embryophyta, Tracheophyta, Euphyllophyta, Spermatophyta, Magnoliophyta, Mesangiospermae, eudicotyledons, Gunneridae, Pentapetalae, rosids, fabids, Fabales, Fabaceae, Papilionoideae, Phaseoleae, Glycine, Soja, Glycine max (Soybean) (Glycine hispida)	2759	FUNCTION: Asparagine-specific endopeptidase involved in the processing of vacuolar seed protein precursors into the mature forms.
P49087	cellular organisms, Eukaryota, Viridiplantae, Streptophyta, Streptophytina, Embryophyta, Tracheophyta, Euphyllophyta, Spermatophyta, Magnoliophyta, Mesangiospermae, Liliopsida, Petrosaviidae, commelinids, Poales, Poaceae, PACMAD clade, Panicoideae, Andropogonodae, Andropogoneae, Tripsacinae, Zea, Zea mays (Maize)	2759	FUNCTION: Catalytic subunit of the peripheral V1 complex of vacuolar ATPase. V-ATPase vacuolar ATPase is responsible for acidifying a variety of intracellular compartments in eukaryotic cells.
P49245	cellular organisms, Eukaryota, Viridiplantae, Streptophyta, Streptophytina, Embryophyta, Tracheophyta, Euphyllophyta, Spermatophyta, Magnoliophyta, Mesangiospermae, eudicotyledons, Gunneridae, Pentapetalae, rosids, malvids, Myrtales, Lythraceae, Cuphea, Cuphea wrightii (Wright's waxweed)	2759	FUNCTION: Catalyzes the condensation reaction of fatty acid synthesis by the addition to an acyl acceptor of two carbons from malonyl-ACP. KAS III catalyzes the first condensation reaction which initiates fatty acid synthesis and may therefore play a role in governing the total rate of fatty acid production. Possesses both acetoacetyl-ACP synthase and acetyl transacylase activities (By similarity…	KAS3B
P49540	cellular organisms, Eukaryota, Stramenopiles, Bacillariophyta (diatoms), Mediophyceae, Biddulphiophycidae, Eupodiscales, Eupodiscaceae, Odontella, Odontella sinensis (Marine centric diatom) (Biddulphia sinensis)	2759		ycf45
P53143	cellular organisms, Eukaryota, Opisthokonta, Fungi, Dikarya, Ascomycota, saccharomyceta, Saccharomycotina (true yeasts), Saccharomycetes, Saccharomycetales (budding yeasts), Saccharomycetaceae, Saccharomyces, Saccharomyces cerevisiae (Baker's yeast), Saccharomyces cerevisiae (strain ATCC 204508 / S288c) (Baker's yeast)	2759		YGL102C
P50325	cellular organisms, Eukaryota, Opisthokonta, Fungi, Fungi incertae sedis, Mucoromycotina, Mucorales (pin moulds), Mucorineae, Mucoraceae, Amylomyces, Amylomyces rouxii (Filamentous fungus) (Mucor rouxii)	2759	FUNCTION: Hydrolyzes the N-acetamido groups of N-acetyl-D-glucosamine residues in chitin. This enzyme specifically acts on beta-1-4-linked N-acetylglucosamine homopolymers and requires at least 4 residues for catalysis.
P51094	cellular organisms, Eukaryota, Viridiplantae, Streptophyta, Streptophytina, Embryophyta, Tracheophyta, Euphyllophyta, Spermatophyta, Magnoliophyta, Mesangiospermae, eudicotyledons, Gunneridae, Pentapetalae, rosids, rosids incertae sedis, Vitales, Vitaceae, Vitis, Vitis vinifera (Grape)	2759	FUNCTION: In the presence of other necessary color factors, this glycosylation reaction allows the accumulation of anthocyanin pigments. Involved in the formation of red wine pigments. Can use UDP-Glc, UDP-5SGlc, UDP-Xyl, UDP-Man, UDP-Gal, UDP-GlcNAc, GDP-Glc, dTDP-Glc and dTDP-Xyl as sugar donor, but not UDP-6OMeGal, UDP-Ara, UDP-6FGal, UDP-GlcN, UDP-2FGal, UDP-5SAra, GDP-Man, GDPFuc, UDP-Fuc or…	UFGT AlUFGT1 AlUFGT2 FlUFGT1 FlUFGT2 ITUFGT1 ITUFGT2 RUUFGT1 RUUFGT2 VVGT1 GSVIVT00014047001 LOC100233099 VITISV_008354
P51138	cellular organisms, Eukaryota, Viridiplantae, Streptophyta, Streptophytina, Embryophyta, Tracheophyta, Euphyllophyta, Spermatophyta, Magnoliophyta, Mesangiospermae, eudicotyledons, Gunneridae, Pentapetalae, rosids, fabids, Fabales, Fabaceae, Papilionoideae, Trifolieae, Medicago (medics), Medicago sativa (Alfalfa)	2759		MSK-2
P51281	cellular organisms, Eukaryota, Rhodophyta, Bangiophyceae, Bangiales, Bangiaceae, Porphyra, Porphyra purpurea (Red seaweed) (Ulva purpurea)	2759		ycf45
P51615	cellular organisms, Eukaryota, Viridiplantae, Streptophyta, Streptophytina, Embryophyta, Tracheophyta, Euphyllophyta, Spermatophyta, Magnoliophyta, Mesangiospermae, eudicotyledons, Gunneridae, Pentapetalae, rosids, rosids incertae sedis, Vitales, Vitaceae, Vitis, Vitis vinifera (Grape)	2759
P52417	cellular organisms, Eukaryota, Viridiplantae, Streptophyta, Streptophytina, Embryophyta, Tracheophyta, Euphyllophyta, Spermatophyta, Magnoliophyta, Mesangiospermae, eudicotyledons, Gunneridae, Pentapetalae, rosids, fabids, Fabales, Fabaceae, Papilionoideae, Fabeae, Vicia, Vicia faba (Broad bean) (Faba vulgaris)	2759	FUNCTION: This protein plays a role in synthesis of starch. It catalyzes the synthesis of the activated glycosyl donor, ADP-glucose from Glc-1-P and ATP.	AGPP
P52777	cellular organisms, Eukaryota, Viridiplantae, Streptophyta, Streptophytina, Embryophyta, Tracheophyta, Euphyllophyta, Spermatophyta, Acrogymnospermae, Pinidae, Pinales, Pinaceae, Pinus, Pinus, Pinus taeda (Loblolly pine)	2759	FUNCTION: This is a key enzyme of plant metabolism catalyzing the first reaction in the biosynthesis from L-phenylalanine of a wide variety of natural products based on the phenylpropane skeleton.	PAL
P52894	cellular organisms, Eukaryota, Viridiplantae, Streptophyta, Streptophytina, Embryophyta, Tracheophyta, Euphyllophyta, Spermatophyta, Magnoliophyta, Mesangiospermae, Liliopsida, Petrosaviidae, commelinids, Poales, Poaceae, BOP clade, Pooideae, Triticodae, Triticeae, Hordeinae, Hordeum, Hordeum vulgare (Barley)	2759	FUNCTION: Transfer of C3 units between the cytosol of mesophyll and bundle sheath cells to maintain a nitrogen-carbon balance in the C4-dicarboxylic pathway.
P53219	cellular organisms, Eukaryota, Opisthokonta, Fungi, Dikarya, Ascomycota, saccharomyceta, Saccharomycotina (true yeasts), Saccharomycetes, Saccharomycetales (budding yeasts), Saccharomycetaceae, Saccharomyces, Saccharomyces cerevisiae (Baker's yeast), Saccharomyces cerevisiae (strain ATCC 204508 / S288c) (Baker's yeast)	2759		IMO32 YGR031W
P53799	cellular organisms, Eukaryota, Viridiplantae, Streptophyta, Streptophytina, Embryophyta, Tracheophyta, Euphyllophyta, Spermatophyta, Magnoliophyta, Mesangiospermae, eudicotyledons, Gunneridae, Pentapetalae, rosids, malvids, Brassicales, Brassicaceae, Camelineae, Arabidopsis, Arabidopsis thaliana (Mouse-ear cress)	2759		SQS1 At4g34640 T4L20.220
P54774	cellular organisms, Eukaryota, Viridiplantae, Streptophyta, Streptophytina, Embryophyta, Tracheophyta, Euphyllophyta, Spermatophyta, Magnoliophyta, Mesangiospermae, eudicotyledons, Gunneridae, Pentapetalae, rosids, fabids, Fabales, Fabaceae, Papilionoideae, Phaseoleae, Glycine, Soja, Glycine max (Soybean) (Glycine hispida)	2759	FUNCTION: Probably functions in cell division and growth processes.	CDC48
P54778	cellular organisms, Eukaryota, Viridiplantae, Streptophyta, Streptophytina, Embryophyta, Tracheophyta, Euphyllophyta, Spermatophyta, Magnoliophyta, Mesangiospermae, eudicotyledons, Gunneridae, Pentapetalae, asterids, lamiids, Solanales, Solanaceae, Solanoideae, Solaneae, Solanum, Solanum tuberosum (Potato)	2759	FUNCTION: The 26S protease is involved in the ATP-dependent degradation of ubiquitinated proteins. The regulatory (or ATPase) complex confers ATP dependency and substrate specificity to the 26S complex (By similarity). {ECO:0000250}.
P54968	cellular organisms, Eukaryota, Viridiplantae, Streptophyta, Streptophytina, Embryophyta, Tracheophyta, Euphyllophyta, Spermatophyta, Magnoliophyta, Mesangiospermae, eudicotyledons, Gunneridae, Pentapetalae, rosids, malvids, Brassicales, Brassicaceae, Camelineae, Arabidopsis, Arabidopsis thaliana (Mouse-ear cress)	2759	FUNCTION: Hydrolyzes certain amino acid conjugates of the plant growth regulator indole-3-acetic acid (IAA), including IAA-Leu and IAA-Phe.	ILR1 At3g02875 F13E7.18
P55939	cellular organisms, Eukaryota, Viridiplantae, Streptophyta, Streptophytina, Embryophyta, Tracheophyta, Euphyllophyta, Spermatophyta, Magnoliophyta, Mesangiospermae, eudicotyledons, Gunneridae, Pentapetalae, rosids, malvids, Brassicales, Brassicaceae, Brassiceae, Brassica, Brassica oleracea (Wild cabbage), Brassica oleracea var. capitata (Cabbage)	2759	FUNCTION: Hydrolyzes glycerol-phospholipids at the terminal phosphodiesteric bond. Plays an important role in various cellular processes, including phytohormone action, vesicular trafficking, secretion, cytoskeletal arrangement, meiosis, tumor promotion, pathogenesis, membrane deterioration and senescence.	PLD2
P56185	cellular organisms, Bacteria, Proteobacteria, delta/epsilon subdivisions, Epsilonproteobacteria, Campylobacterales, Helicobacteraceae, Helicobacter, Helicobacter pylori (Campylobacter pylori), Helicobacter pylori (strain ATCC 700392 / 26695) (Campylobacter pylori)	2	FUNCTION: An RNase that has 5'-3' exonuclease and possibly endoonuclease activity. Involved in maturation of mRNA but apparently not rRNA (By similarity). {ECO:0000250}.	rnj HP_1430
P56941	cellular organisms, Eukaryota, Opisthokonta, Metazoa, Eumetazoa, Bilateria, Deuterostomia, Chordata, Craniata, Vertebrata, Gnathostomata (jawed vertebrates), Teleostomi, Euteleostomi, Sarcopterygii, Dipnotetrapodomorpha, Tetrapoda, Amniota, Mammalia, Theria, Eutheria, Boreoeutheria, Laurasiatheria, Cetartiodactyla, Suina, Suidae (pigs), Sus, Sus scrofa (Pig)	2759	FUNCTION: Intracellular cholesterol transporter which acts in concert with NPC2 and plays an important role in the egress of cholesterol from the endosomal/lysosomal compartment. Both NPC1 and NPC2 function as the cellular 'tag team duo' (TTD) to catalyze the mobilization of cholesterol within the multivesicular environment of the late endosome (LE) to effect egress through the limiting bilayer o…	NPC1
P57108	cellular organisms, Eukaryota, Viridiplantae, Streptophyta, Streptophytina, Embryophyta, Tracheophyta, Euphyllophyta, Spermatophyta, Magnoliophyta, Mesangiospermae, eudicotyledons, Gunneridae, Pentapetalae, rosids, fabids, Malpighiales, Euphorbiaceae, Euphorbioideae, Euphorbieae, Euphorbia (spurges), Esula, Euphorbia sect. Esula, Euphorbia esula (Leafy spurge)	2759
P57792	cellular organisms, Eukaryota, Viridiplantae, Streptophyta, Streptophytina, Embryophyta, Tracheophyta, Euphyllophyta, Spermatophyta, Magnoliophyta, Mesangiospermae, eudicotyledons, Gunneridae, Pentapetalae, rosids, malvids, Brassicales, Brassicaceae, Camelineae, Arabidopsis, Arabidopsis thaliana (Mouse-ear cress)	2759	FUNCTION: Involved in transport of phospholipids. {ECO:0000305|PubMed:11402198}.	ALA12 At1g26130 F14G11.10 F28B23.19
P58837	cellular organisms, Archaea, Euryarchaeota, Methanomicrobia, Methanosarcinales, Methanosarcinaceae, Methanosarcina, Methanosarcina acetivorans, Methanosarcina acetivorans (strain ATCC 35395 / DSM 2834 / JCM 12185 / C2A)	2157		gapA MA_1018
P58931	cellular organisms, Bacteria, Proteobacteria, Gammaproteobacteria, Pseudomonadales, Pseudomonadaceae, Pseudomonas, Pseudomonas fluorescens group (fluorescent pseudomonads), Pseudomonas fluorescens, Pseudomonas fluorescens (strain SBW25)	2	FUNCTION: Catalytic subunit of cellulose synthase. It polymerizes uridine 5'-diphosphate glucose to cellulose, which is produced as an extracellular component responsible for the structural integrity and rigidity of self-supporting mats characteristic of the "wrinkly spreader" phenotype.	bcsA wssB PFLU_0301
P59234	cellular organisms, Eukaryota, Viridiplantae, Streptophyta, Streptophytina, Embryophyta, Tracheophyta, Euphyllophyta, Spermatophyta, Magnoliophyta, Mesangiospermae, eudicotyledons, Gunneridae, Pentapetalae, asterids, lamiids, Solanales, Solanaceae, Solanoideae, Solaneae, Solanum, Solanum tuberosum (Potato)	2759
P59277	cellular organisms, Eukaryota, Viridiplantae, Streptophyta, Streptophytina, Embryophyta, Tracheophyta, Euphyllophyta, Spermatophyta, Magnoliophyta, Mesangiospermae, eudicotyledons, Gunneridae, Pentapetalae, rosids, malvids, Brassicales, Brassicaceae, Camelineae, Arabidopsis, Arabidopsis thaliana (Mouse-ear cress)	2759	FUNCTION: Vesicle trafficking protein that functions in the secretory pathway. {ECO:0000305}.	SYP81 At1g51740 F19C24.5
Q8W4J9	cellular organisms, Eukaryota, Viridiplantae, Streptophyta, Streptophytina, Embryophyta, Tracheophyta, Euphyllophyta, Spermatophyta, Magnoliophyta, Mesangiospermae, eudicotyledons, Gunneridae, Pentapetalae, rosids, malvids, Brassicales, Brassicaceae, Camelineae, Arabidopsis, Arabidopsis thaliana (Mouse-ear cress)	2759	FUNCTION: Disease resistance protein. Resistance proteins guard the plant against pathogens that contain an appropriate avirulence protein via an indirect interaction with this avirulence protein. That triggers a defense system including the hypersensitive response, which restricts the pathogen growth. The interaction with TIP (TCV-interacting protein) may be essential for the recognition of the …	RPP8 HRT At5g43470 MWF20.19
Q08953	cellular organisms, Eukaryota, Opisthokonta, Fungi, Dikarya, Ascomycota, saccharomyceta, Saccharomycotina (true yeasts), Saccharomycetes, Saccharomycetales (budding yeasts), Saccharomycetaceae, Saccharomyces, Saccharomyces cerevisiae (Baker's yeast), Saccharomyces cerevisiae (strain ATCC 204508 / S288c) (Baker's yeast)	2759		YPL197C P1895
P60300	cellular organisms, Eukaryota, Viridiplantae, Streptophyta, Streptophytina, Embryophyta, Tracheophyta, Euphyllophyta, Spermatophyta, Magnoliophyta, Mesangiospermae, eudicotyledons, Gunneridae, Pentapetalae, rosids, malvids, Brassicales, Brassicaceae, Camelineae, Arabidopsis, Arabidopsis thaliana (Mouse-ear cress)	2759	FUNCTION: Putative voltage-gated chloride channel.	CBSCLC6 At5g33280 F19N02.1 T29A4.90
P69434	cellular organisms, Bacteria, Proteobacteria, Gammaproteobacteria, Enterobacteriales, Enterobacteriaceae, Escherichia, Escherichia coli, Escherichia coli (strain K12)	2	FUNCTION: Exports the biofilm adhesin polysaccharide poly-beta-1,6-N-acetyl-D-glucosamine (PGA) across the outer membrane. The PGA transported seems to be partially N-deacetylated since N-deacetylation of PGA by PgaB is needed for PGA export through the PgaA porin.; FUNCTION: Required for the synthesis of the beta-1,6-GlcNAc polysaccharide (PGA or poly-GlcNAc) that seems to serve as a biofilm adh…	pgaA ycdS b1024 JW1010
P73627	cellular organisms, Bacteria, Terrabacteria group, Cyanobacteria/Melainabacteria group, Cyanobacteria, Oscillatoriophycideae, Chroococcales, Synechocystis, Synechocystis sp. PCC 6803, Synechocystis sp. (strain PCC 6803 / Kazusa)	2		sll1770
P73846	cellular organisms, Bacteria, Terrabacteria group, Cyanobacteria/Melainabacteria group, Cyanobacteria, Oscillatoriophycideae, Chroococcales, Synechocystis, Synechocystis sp. PCC 6803, Synechocystis sp. (strain PCC 6803 / Kazusa)	2		slr1717
P75867	cellular organisms, Bacteria, Proteobacteria, Gammaproteobacteria, Enterobacteriales, Enterobacteriaceae, Escherichia, Escherichia coli, Escherichia coli (strain K12)	2		ycbZ b0955 JW0938
P76257	cellular organisms, Bacteria, Proteobacteria, Gammaproteobacteria, Enterobacteriales, Enterobacteriaceae, Escherichia, Escherichia coli, Escherichia coli (strain K12)	2		yoaA b1808 JW1797
P76270	cellular organisms, Bacteria, Proteobacteria, Gammaproteobacteria, Enterobacteriales, Enterobacteriaceae, Escherichia, Escherichia coli, Escherichia coli (strain K12)	2	FUNCTION: Catalyzes the reversible oxidation-reduction of the R-enantiomer of free methionine sulfoxide to methionine. Specific for free L-methionine-(R)-S-oxide. {ECO:0000269|PubMed:17535911}.	msrC yebR b1832 JW1821
P77316	cellular organisms, Bacteria, Proteobacteria, Gammaproteobacteria, Enterobacteriales, Enterobacteriaceae, Escherichia, Escherichia coli, Escherichia coli (strain K12)	2		ybdR b0608 JW0601
P77337	cellular organisms, Bacteria, Proteobacteria, Gammaproteobacteria, Enterobacteriales, Enterobacteriaceae, Escherichia, Escherichia coli, Escherichia coli (strain K12)	2	FUNCTION: Probably accepts electrons from YdiQ/YdiR and reduces a quinone.	ydiS b1699 JW1689
P77499	cellular organisms, Bacteria, Proteobacteria, Gammaproteobacteria, Enterobacteriales, Enterobacteriaceae, Escherichia, Escherichia coli, Escherichia coli (strain K12)	2	FUNCTION: Has low ATPase activity. The SufBCD complex acts synergistically with SufE to stimulate the cysteine desulfurase activity of SufS. The SufBCD complex contributes to the assembly or repair of oxygen-labile iron-sulfur clusters under oxidative stress. May facilitate iron uptake from extracellular iron chelators under iron limitation. {ECO:0000269|PubMed:12554644, ECO:0000269|PubMed:129419…	sufC ynhD b1682 JW1672
P77504	cellular organisms, Bacteria, Proteobacteria, Gammaproteobacteria, Enterobacteriales, Enterobacteriaceae, Escherichia, Escherichia coli, Escherichia coli (strain K12)	2		ybbP b0496 JW0485
P77522	cellular organisms, Bacteria, Proteobacteria, Gammaproteobacteria, Enterobacteriales, Enterobacteriaceae, Escherichia, Escherichia coli, Escherichia coli (strain K12)	2	FUNCTION: The SufBCD complex acts synergistically with SufE to stimulate the cysteine desulfurase activity of SufS. The SufBCD complex contributes to the assembly or repair of oxygen-labile iron-sulfur clusters under oxidative stress. May facilitate iron uptake from extracellular iron chelators under iron limitation. {ECO:0000269|PubMed:12941942}.	sufB ynhE b1683 JW5273
P77689	cellular organisms, Bacteria, Proteobacteria, Gammaproteobacteria, Enterobacteriales, Enterobacteriaceae, Escherichia, Escherichia coli, Escherichia coli (strain K12)	2	FUNCTION: The SufBCD complex acts synergistically with SufE to stimulate the cysteine desulfurase activity of SufS. The SufBCD complex contributes to the assembly or repair of oxygen-labile iron-sulfur clusters under oxidative stress. May facilitate iron uptake from extracellular iron chelators under iron limitation. Required for the stability of the FhuF protein. {ECO:0000269|PubMed:10322040, EC…	sufD ynhC b1681 JW1671
P78746	cellular organisms, Eukaryota, Opisthokonta, Fungi, Dikarya, Ascomycota, saccharomyceta, Pezizomycotina, leotiomyceta, Eurotiomycetes, Eurotiomycetidae, Eurotiales (green and blue molds), Aspergillaceae, Aspergillus, Neosartorya fumigata (Aspergillus fumigatus), Neosartorya fumigata (strain ATCC MYA-4609 / Af293 / CBS 101355 / FGSC A1100) (Aspergillus fumigatus)	2759	FUNCTION: Plays a major role in cell wall biogenesis.	chsD AfA5C5.045 AFUA_1G12600
P79051	cellular organisms, Eukaryota, Opisthokonta, Fungi, Dikarya, Ascomycota, Taphrinomycotina, Schizosaccharomycetes, Schizosaccharomycetales, Schizosaccharomycetaceae, Schizosaccharomyces, Schizosaccharomyces pombe (Fission yeast), Schizosaccharomyces pombe (strain 972 / ATCC 24843) (Fission yeast)	2759	FUNCTION: Involved in global genome repair (GGR) via nucleotide excision repair (NER), in conjunction with rhp7, after UV irradiation. {ECO:0000269|PubMed:10446227}.	rhp16 SPCC330.01c SPCC613.13c
P80461	cellular organisms, Eukaryota, Viridiplantae, Streptophyta, Streptophytina, Embryophyta, Tracheophyta, Euphyllophyta, Spermatophyta, Magnoliophyta, Mesangiospermae, eudicotyledons, Gunneridae, Pentapetalae, asterids, lamiids, Solanales, Solanaceae, Nicotianoideae, Nicotianeae, Nicotiana, Nicotiana tabacum (Common tobacco)	2759	FUNCTION: Maintains high levels of reduced glutathione in the chloroplast.	GOR
P80563	cellular organisms, Bacteria, Proteobacteria, delta/epsilon subdivisions, Deltaproteobacteria, Desulfuromonadales, Pelobacteraceae, Pelobacter, Pelobacter acidigallici	2	FUNCTION: Isomerisation of pyrogallol to phloroglucin.	athL
P80907	cellular organisms, Archaea, Euryarchaeota, Methanobacteria, Methanobacteriales, Methanobacteriaceae, Methanothermobacter, Methanothermobacter marburgensis, Methanothermobacter marburgensis (strain DSM 2133 / 14651 / NBRC 100331 / OCM 82 / Marburg) (Methanobacterium thermoautotrophicum)	2157		vorA MTBMA_c10920/MTBMA_c10930
P81392	cellular organisms, Eukaryota, Viridiplantae, Streptophyta, Streptophytina, Embryophyta, Tracheophyta, Euphyllophyta, Spermatophyta, Magnoliophyta, Mesangiospermae, eudicotyledons, Gunneridae, Pentapetalae, asterids, lamiids, Lamiales, Plantaginaceae, Antirrhineae, Antirrhinum (snapdragons), Antirrhinum majus (Garden snapdragon)	2759	FUNCTION: Transcription factor. {ECO:0000305}.	MYB306
P81393	cellular organisms, Eukaryota, Viridiplantae, Streptophyta, Streptophytina, Embryophyta, Tracheophyta, Euphyllophyta, Spermatophyta, Magnoliophyta, Mesangiospermae, eudicotyledons, Gunneridae, Pentapetalae, asterids, lamiids, Lamiales, Plantaginaceae, Antirrhineae, Antirrhinum (snapdragons), Antirrhinum majus (Garden snapdragon)	2759	FUNCTION: Transcription factor. {ECO:0000305}.	MYB308
P81898	cellular organisms, Eukaryota, Viridiplantae, Streptophyta, Streptophytina, Embryophyta, Tracheophyta, Euphyllophyta, Spermatophyta, Magnoliophyta, Mesangiospermae, eudicotyledons, Gunneridae, Pentapetalae, rosids, fabids, Rosales, Rosaceae, Maloideae, Amygdaleae, Prunus, Prunus dulcis (Almond) (Amygdalus dulcis)	2759
P82266	cellular organisms, Eukaryota, Viridiplantae, Streptophyta, Streptophytina, Embryophyta, Tracheophyta, Euphyllophyta, Spermatophyta, Magnoliophyta, Mesangiospermae, eudicotyledons, Gunneridae, Pentapetalae, rosids, malvids, Brassicales, Brassicaceae, Camelineae, Arabidopsis, Arabidopsis thaliana (Mouse-ear cress)	2759	FUNCTION: Responsible for microtubule translocation. May be important for the organization of phragmoplast-specific arrays of microtubules (By similarity). Plays an essential role in stabilizing the mitotic spindle. Required during mitotic cytokinesis (By similarity). {ECO:0000250|UniProtKB:F4IIS5, ECO:0000250|UniProtKB:O23826}.	KIN5C At2g36200 F2H17.19
P82353	cellular organisms, Eukaryota, Viridiplantae, Streptophyta, Streptophytina, Embryophyta, Tracheophyta, Euphyllophyta, Spermatophyta, Magnoliophyta, Mesangiospermae, eudicotyledons, Gunneridae, Pentapetalae, rosids, fabids, Rosales, Rosaceae, Maloideae, Amygdaleae, Prunus, Prunus armeniaca (Apricot) (Armeniaca vulgaris)	2759	FUNCTION: Plant non-specific lipid-transfer proteins transfer phospholipids as well as galactolipids across membranes. May play a role in wax or cutin deposition in the cell walls of expanding epidermal cells and certain secretory tissues (By similarity). {ECO:0000250}.
P82808	cellular organisms, Eukaryota, Opisthokonta, Metazoa, Eumetazoa, Bilateria, Deuterostomia, Chordata, Craniata, Vertebrata, Gnathostomata (jawed vertebrates), Teleostomi, Euteleostomi, Sarcopterygii, Dipnotetrapodomorpha, Tetrapoda, Amniota, Mammalia, Theria, Eutheria, Boreoeutheria, Euarchontoglires, Glires (Rodents and rabbits), Rodentia, Sciurognathi, Muroidea, Muridae, Murinae, Rattus, Rattus …	2759	FUNCTION: Controls the flux of glucose into the hexosamine pathway. Most likely involved in regulating the availability of precursors for N- and O-linked glycosylation of proteins. Regulates the circadian expression of clock genes ARNTL/BMAL1 and CRY1. {ECO:0000269|PubMed:10898949}.	Gfpt1
P84634	cellular organisms, Eukaryota, Viridiplantae, Streptophyta, Streptophytina, Embryophyta, Tracheophyta, Euphyllophyta, Spermatophyta, Magnoliophyta, Mesangiospermae, eudicotyledons, Gunneridae, Pentapetalae, rosids, malvids, Brassicales, Brassicaceae, Camelineae, Arabidopsis, Arabidopsis thaliana (Mouse-ear cress)	2759	FUNCTION: Ribonuclease (RNase) III involved in RNA-mediated post-transcriptional gene silencing (PTGS). Functions in the biogenesis of trans-acting small interfering RNAs (ta-siRNAs, derived from the TAS1, TAS2 or TAS3 endogenous transcripts) by cleaving small dsRNAs into 21-24 nucleotide ta-siRNAs. Functions with the dsRNA-binding protein DRB4 in ta-siRNAs processing. Acts in the RDR6/SGS3/DCL4/…	DCL4 At5g20320 F5O24.210
P86387	cellular organisms, Eukaryota, Viridiplantae, Streptophyta, Streptophytina, Embryophyta, Tracheophyta, Euphyllophyta, Spermatophyta, Magnoliophyta, Mesangiospermae, eudicotyledons, Gunneridae, Pentapetalae, rosids, malvids, Brassicales, Caricaceae, Carica, Carica papaya (Papaya)	2759	FUNCTION: Hydrolyzes glycerol-phospholipids at the terminal phosphodiesteric bond. Plays an important role in various cellular processes (By similarity). {ECO:0000250|UniProtKB:P55939}.	PLD1
P87055	cellular organisms, Eukaryota, Opisthokonta, Fungi, Dikarya, Ascomycota, Taphrinomycotina, Schizosaccharomycetes, Schizosaccharomycetales, Schizosaccharomycetaceae, Schizosaccharomyces, Schizosaccharomyces pombe (Fission yeast), Schizosaccharomyces pombe (strain 972 / ATCC 24843) (Fission yeast)	2759		SPAC57A10.07
P38460	cellular organisms, Eukaryota, Viridiplantae, Streptophyta, Streptophytina, Embryophyta, Marchantiophyta, Marchantiopsida, Marchantiidae, Marchantiales, Marchantiaceae, Marchantia, Marchantia polymorpha (Liverwort) (Marchantia aquatica)	2759		YMF17
P92519	cellular organisms, Eukaryota, Viridiplantae, Streptophyta, Streptophytina, Embryophyta, Tracheophyta, Euphyllophyta, Spermatophyta, Magnoliophyta, Mesangiospermae, eudicotyledons, Gunneridae, Pentapetalae, rosids, malvids, Brassicales, Brassicaceae, Camelineae, Arabidopsis, Arabidopsis thaliana (Mouse-ear cress)	2759		AtMg00810
P92960	cellular organisms, Eukaryota, Viridiplantae, Streptophyta, Streptophytina, Embryophyta, Tracheophyta, Euphyllophyta, Spermatophyta, Magnoliophyta, Mesangiospermae, eudicotyledons, Gunneridae, Pentapetalae, rosids, malvids, Brassicales, Brassicaceae, Camelineae, Arabidopsis, Arabidopsis thaliana (Mouse-ear cress)	2759	FUNCTION: Probable modulatory (alpha) subunit of inward-rectifying potassium channels. Could mediate potassium uptake from the soil solution by plant roots in association with AKT1. {ECO:0000269|PubMed:11904452, ECO:0000269|PubMed:12678562}.	KAT3 AKT4 KC1 At4g32650 F4D11.150
P92964	cellular organisms, Eukaryota, Viridiplantae, Streptophyta, Streptophytina, Embryophyta, Tracheophyta, Euphyllophyta, Spermatophyta, Magnoliophyta, Mesangiospermae, eudicotyledons, Gunneridae, Pentapetalae, rosids, malvids, Brassicales, Brassicaceae, Camelineae, Arabidopsis, Arabidopsis thaliana (Mouse-ear cress)	2759	FUNCTION: Required for constitutive and alternative pre-mRNA splicing.	RS31 RSP31 At3g61860 F21F14.30
P92990	cellular organisms, Eukaryota, Viridiplantae, Streptophyta, Streptophytina, Embryophyta, Tracheophyta, Euphyllophyta, Spermatophyta, Magnoliophyta, Mesangiospermae, eudicotyledons, Gunneridae, Pentapetalae, rosids, malvids, Brassicales, Brassicaceae, Camelineae, Arabidopsis, Arabidopsis thaliana (Mouse-ear cress)	2759	FUNCTION: Involved in cell size determination. May serve as a chaperone for expansins through the secretory pathway. {ECO:0000269|PubMed:26106400}.	PGL3 JP650 PG2 At1g70370 F17O7.9
P92996	cellular organisms, Eukaryota, Viridiplantae, Streptophyta, Streptophytina, Embryophyta, Tracheophyta, Euphyllophyta, Spermatophyta, Magnoliophyta, Mesangiospermae, eudicotyledons, Gunneridae, Pentapetalae, rosids, malvids, Brassicales, Brassicaceae, Camelineae, Arabidopsis, Arabidopsis thaliana (Mouse-ear cress)	2759	FUNCTION: May play a role in plant defense. Probably has no oxalate oxidase activity even if the active site is conserved.	GLP5A GER2 GERM2 GLP2A GLP2B At5g39190 K3K3.6
P92997	cellular organisms, Eukaryota, Viridiplantae, Streptophyta, Streptophytina, Embryophyta, Tracheophyta, Euphyllophyta, Spermatophyta, Magnoliophyta, Mesangiospermae, eudicotyledons, Gunneridae, Pentapetalae, rosids, malvids, Brassicales, Brassicaceae, Camelineae, Arabidopsis, Arabidopsis thaliana (Mouse-ear cress)	2759	FUNCTION: May play a role in plant defense. Probably has no oxalate oxidase activity even if the active site is conserved.	GLP6 At5g39100 MXF12.13
P93006	cellular organisms, Eukaryota, Viridiplantae, Streptophyta, Streptophytina, Embryophyta, Tracheophyta, Euphyllophyta, Spermatophyta, Magnoliophyta, Mesangiospermae, eudicotyledons, Gunneridae, Pentapetalae, rosids, malvids, Brassicales, Brassicaceae, Camelineae, Arabidopsis, Arabidopsis thaliana (Mouse-ear cress)	2759		At2g33700 T1B8.2
P93008	cellular organisms, Eukaryota, Viridiplantae, Streptophyta, Streptophytina, Embryophyta, Tracheophyta, Euphyllophyta, Spermatophyta, Magnoliophyta, Mesangiospermae, eudicotyledons, Gunneridae, Pentapetalae, rosids, malvids, Brassicales, Brassicaceae, Camelineae, Arabidopsis, Arabidopsis thaliana (Mouse-ear cress)	2759	FUNCTION: ATP-dependent RNA helicase involved in mRNA splicing. May destabilize the U1/5'-splice site duplex to permit an effective competition for the 5'-splice site by the U6 snRNA, resulting in the switch between U1 and U6 at the 5'-splice site. May also act to unwind the U4/U6 base-pairing interaction in the U4/U6/U5 snRNP, facilitating the first covalent step of splicing (By similarity). {EC…	RH21 At2g33730 T1B8.4
P93024	cellular organisms, Eukaryota, Viridiplantae, Streptophyta, Streptophytina, Embryophyta, Tracheophyta, Euphyllophyta, Spermatophyta, Magnoliophyta, Mesangiospermae, eudicotyledons, Gunneridae, Pentapetalae, rosids, malvids, Brassicales, Brassicaceae, Camelineae, Arabidopsis, Arabidopsis thaliana (Mouse-ear cress)	2759	FUNCTION: Auxin response factors (ARFs) are transcriptional factors that binds specifically to the DNA sequence 5'-TGTCTC-3' found in the auxin-responsive promoter elements (AuxREs). Seems to act as transcriptional activator. Formation of heterodimers with Aux/IAA proteins may alter their ability to modulate early auxin response genes expression. Mediates embryo axis formation and vascular tissue…	ARF5 IAA24 MP At1g19850 F6F9.10
P93025	cellular organisms, Eukaryota, Viridiplantae, Streptophyta, Streptophytina, Embryophyta, Tracheophyta, Euphyllophyta, Spermatophyta, Magnoliophyta, Mesangiospermae, eudicotyledons, Gunneridae, Pentapetalae, rosids, malvids, Brassicales, Brassicaceae, Camelineae, Arabidopsis, Arabidopsis thaliana (Mouse-ear cress)	2759	FUNCTION: Protein kinase that acts as a blue light photoreceptor in a signal-transduction pathway for photo-induced movements. Phosphorylates BLUS1, a kinase involved in stomatal opening. Mediates calcium spiking of extra- and intracellular origins in response to blue light. Involved in hypocotyl phototropism. Contributes to the chloroplast accumulation in low blue light and mediates their transl…	PHOT2 CAV1 KIN7 NPL1 At5g58140 K21L19.6
P93043	cellular organisms, Eukaryota, Viridiplantae, Streptophyta, Streptophytina, Embryophyta, Tracheophyta, Euphyllophyta, Spermatophyta, Magnoliophyta, Mesangiospermae, eudicotyledons, Gunneridae, Pentapetalae, rosids, malvids, Brassicales, Brassicaceae, Camelineae, Arabidopsis, Arabidopsis thaliana (Mouse-ear cress)	2759	FUNCTION: Required for vacuolar assembly and vacuolar traffic. {ECO:0000250}.	VPS41 At1g08190 T23G18.5
P93236	cellular organisms, Eukaryota, Viridiplantae, Streptophyta, Streptophytina, Embryophyta, Tracheophyta, Euphyllophyta, Spermatophyta, Magnoliophyta, Mesangiospermae, eudicotyledons, Gunneridae, Pentapetalae, asterids, lamiids, Solanales, Solanaceae, Solanoideae, Solaneae, Solanum, Lycopersicon, Solanum lycopersicum (Tomato) (Lycopersicon esculentum)	2759	FUNCTION: Converts zeaxanthin into antheraxanthin and subsequently violaxanthin. Involved in the epoxidation of zeaxanthin. Plays an important role in resistance to stresses, seed development and dormancy.
P93286	cellular organisms, Eukaryota, Viridiplantae, Streptophyta, Streptophytina, Embryophyta, Tracheophyta, Euphyllophyta, Spermatophyta, Magnoliophyta, Mesangiospermae, eudicotyledons, Gunneridae, Pentapetalae, rosids, malvids, Brassicales, Brassicaceae, Camelineae, Arabidopsis, Arabidopsis thaliana (Mouse-ear cress)	2759	FUNCTION: Forms a complex with CCMFN1, CCMFN2 and CCMH that performs the assembly of heme with c-type apocytochromes in mitochondria. {ECO:0000269|PubMed:18644794}.	CCMFC CCB452 CCB6C AtMg00180
P93295	cellular organisms, Eukaryota, Viridiplantae, Streptophyta, Streptophytina, Embryophyta, Tracheophyta, Euphyllophyta, Spermatophyta, Magnoliophyta, Mesangiospermae, eudicotyledons, Gunneridae, Pentapetalae, rosids, malvids, Brassicales, Brassicaceae, Camelineae, Arabidopsis, Arabidopsis thaliana (Mouse-ear cress)	2759		AtMg00310
P93313	cellular organisms, Eukaryota, Viridiplantae, Streptophyta, Streptophytina, Embryophyta, Tracheophyta, Euphyllophyta, Spermatophyta, Magnoliophyta, Mesangiospermae, eudicotyledons, Gunneridae, Pentapetalae, rosids, malvids, Brassicales, Brassicaceae, Camelineae, Arabidopsis, Arabidopsis thaliana (Mouse-ear cress)	2759	FUNCTION: Core subunit of the mitochondrial membrane respiratory chain NADH dehydrogenase (Complex I) that is believed to belong to the minimal assembly required for catalysis. Complex I functions in the transfer of electrons from NADH to the respiratory chain. The immediate electron acceptor for the enzyme is believed to be ubiquinone (By similarity). {ECO:0000250}.	ND4 NAD4 AtMg00580
P93318	cellular organisms, Eukaryota, Viridiplantae, Streptophyta, Streptophytina, Embryophyta, Tracheophyta, Euphyllophyta, Spermatophyta, Magnoliophyta, Mesangiospermae, eudicotyledons, Gunneridae, Pentapetalae, rosids, malvids, Brassicales, Brassicaceae, Camelineae, Arabidopsis, Arabidopsis thaliana (Mouse-ear cress)	2759		AtMg00660
P93400	cellular organisms, Eukaryota, Viridiplantae, Streptophyta, Streptophytina, Embryophyta, Tracheophyta, Euphyllophyta, Spermatophyta, Magnoliophyta, Mesangiospermae, eudicotyledons, Gunneridae, Pentapetalae, asterids, lamiids, Solanales, Solanaceae, Nicotianoideae, Nicotianeae, Nicotiana, Nicotiana tabacum (Common tobacco)	2759	FUNCTION: Hydrolyzes glycerol-phospholipids at the terminal phosphodiesteric bond. Plays an important role in various cellular processes.	PLD1
P93472	cellular organisms, Eukaryota, Viridiplantae, Streptophyta, Streptophytina, Embryophyta, Tracheophyta, Euphyllophyta, Spermatophyta, Magnoliophyta, Mesangiospermae, eudicotyledons, Gunneridae, Pentapetalae, rosids, fabids, Fabales, Fabaceae, Papilionoideae, Fabeae, Pisum, Pisum sativum (Garden pea)	2759	FUNCTION: Plays a critical role in the general process of plant cell elongation. {ECO:0000269|PubMed:10198111, ECO:0000269|PubMed:11669574}.	DIM LKB
P93484	cellular organisms, Eukaryota, Viridiplantae, Streptophyta, Streptophytina, Embryophyta, Tracheophyta, Euphyllophyta, Spermatophyta, Magnoliophyta, Mesangiospermae, eudicotyledons, Gunneridae, Pentapetalae, rosids, fabids, Fabales, Fabaceae, Papilionoideae, Fabeae, Pisum, Pisum sativum (Garden pea)	2759	FUNCTION: Vacuolar-sorting receptor (VSR) involved in clathrin-coated vesicles sorting from Golgi apparatus to vacuoles. Seems to binds preferentially proteins containing a N-terminal NPIR motif. {ECO:0000269|PubMed:10760239, ECO:0000269|PubMed:9306690}.	BP80
P93732	cellular organisms, Eukaryota, Viridiplantae, Streptophyta, Streptophytina, Embryophyta, Tracheophyta, Euphyllophyta, Spermatophyta, Magnoliophyta, Mesangiospermae, eudicotyledons, Gunneridae, Pentapetalae, rosids, malvids, Brassicales, Brassicaceae, Camelineae, Arabidopsis, Arabidopsis thaliana (Mouse-ear cress)	2759	FUNCTION: Specifically catalyzes the removal of N-terminal proline residues from peptides. {ECO:0000250}.	PIP At2g14260 T1O16.15
P93740	cellular organisms, Eukaryota, Viridiplantae, Streptophyta, Streptophytina, Embryophyta, Tracheophyta, Euphyllophyta, Spermatophyta, Magnoliophyta, Mesangiospermae, eudicotyledons, Gunneridae, Pentapetalae, rosids, malvids, Brassicales, Brassicaceae, Camelineae, Arabidopsis, Arabidopsis thaliana (Mouse-ear cress)	2759	FUNCTION: Mediates the hydrolysis of some nucleoside diphosphate derivatives. Can use FAD and ADP-ribose as substrates. {ECO:0000269|PubMed:18815383}.	NUDT23 NUDX23 At2g42070 T6D20.4
Q9LXV4	cellular organisms, Eukaryota, Viridiplantae, Streptophyta, Streptophytina, Embryophyta, Tracheophyta, Euphyllophyta, Spermatophyta, Magnoliophyta, Mesangiospermae, eudicotyledons, Gunneridae, Pentapetalae, rosids, malvids, Brassicales, Brassicaceae, Camelineae, Arabidopsis, Arabidopsis thaliana (Mouse-ear cress)	2759		At5g12850 T24H18.20
P93755	cellular organisms, Eukaryota, Viridiplantae, Streptophyta, Streptophytina, Embryophyta, Tracheophyta, Euphyllophyta, Spermatophyta, Magnoliophyta, Mesangiospermae, eudicotyledons, Gunneridae, Pentapetalae, rosids, malvids, Brassicales, Brassicaceae, Camelineae, Arabidopsis, Arabidopsis thaliana (Mouse-ear cress)	2759		At2g41900 T6D20.20
P93820	cellular organisms, Eukaryota, Viridiplantae, Streptophyta, Streptophytina, Embryophyta, Tracheophyta, Euphyllophyta, Spermatophyta, Magnoliophyta, Mesangiospermae, eudicotyledons, Gunneridae, Pentapetalae, rosids, malvids, Brassicales, Brassicaceae, Camelineae, Arabidopsis, Arabidopsis thaliana (Mouse-ear cress)	2759	FUNCTION: May act as a substrate-specific adapter of an E3 ubiquitin-protein ligase complex (CUL3-RBX1-BTB) which mediates the ubiquitination and subsequent proteasomal degradation of target proteins. {ECO:0000250}.	At1g04390 F19P19.16
P93831	cellular organisms, Eukaryota, Viridiplantae, Streptophyta, Streptophytina, Embryophyta, Tracheophyta, Euphyllophyta, Spermatophyta, Magnoliophyta, Mesangiospermae, eudicotyledons, Gunneridae, Pentapetalae, rosids, malvids, Brassicales, Brassicaceae, Camelineae, Arabidopsis, Arabidopsis thaliana (Mouse-ear cress)	2759	FUNCTION: Polycomb group (PcG) protein. Catalytic subunit of some PcG multiprotein complex, which methylates 'Lys-27' of histone H3, leading to transcriptional repression of the affected target genes. Required to regulate floral development by repressing the AGAMOUS homeotic gene in leaves, influorescence stems and flowers. Regulates the antero-posterior organization of the endosperm, as well as …	CLF ICU1 PIF1 PIF2 SDG1 SET1 At2g23380 F26B6.3
P94461	cellular organisms, Bacteria, Terrabacteria group, Firmicutes, Bacilli, Bacillales, Bacillaceae, Bacillus, Bacillus subtilis group, Bacillus subtilis, Bacillus subtilis subsp. subtilis, Bacillus subtilis (strain 168)	2	FUNCTION: Involved in the restart of stalled replication forks. Recognizes and binds the arrested nascent DNA chain at stalled replication forks. It can open the DNA duplex, via its helicase activity, and promote assembly of the primosome and loading of the major replicative helicase DnaB onto DNA. {ECO:0000255|HAMAP-Rule:MF_00983}.	priA yloJ BSU15710
P98188	cellular organisms, Eukaryota, Viridiplantae, Streptophyta, Streptophytina, Embryophyta, Tracheophyta, Euphyllophyta, Spermatophyta, Magnoliophyta, Mesangiospermae, eudicotyledons, Gunneridae, Pentapetalae, rosids, fabids, Fabales, Fabaceae, Papilionoideae, Fabeae, Vicia, Vicia sativa (Spring vetch) (Tare)	2759	FUNCTION: Catalyzes the omega-hydroxylation of various fatty acids (FA). The substrate specificity is higher for myristate > laurate = palmitate (C14>C16=C12).	CYP94A2 VAGH811
P98204	cellular organisms, Eukaryota, Viridiplantae, Streptophyta, Streptophytina, Embryophyta, Tracheophyta, Euphyllophyta, Spermatophyta, Magnoliophyta, Mesangiospermae, eudicotyledons, Gunneridae, Pentapetalae, rosids, malvids, Brassicales, Brassicaceae, Camelineae, Arabidopsis, Arabidopsis thaliana (Mouse-ear cress)	2759	FUNCTION: Involved in transport of phospholipids. Contributes to transmembrane flipping of lipids. Has activity with phosphatidylserine and with a much lower efficiency with phosphatidylethanolamine, but not with phosphatidylcholine. {ECO:0000269|PubMed:11148289}.	ALA1 At5g04930 MUG13.22
P98205	cellular organisms, Eukaryota, Viridiplantae, Streptophyta, Streptophytina, Embryophyta, Tracheophyta, Euphyllophyta, Spermatophyta, Magnoliophyta, Mesangiospermae, eudicotyledons, Gunneridae, Pentapetalae, rosids, malvids, Brassicales, Brassicaceae, Camelineae, Arabidopsis, Arabidopsis thaliana (Mouse-ear cress)	2759	FUNCTION: Involved in transport of phospholipids. Contributes to transmembrane flipping of lipids. Requires an interaction with a protein of the ALIS family for activity. Specific for phosphatidylserine and has no activity with lysolipid, phosphatidylcholine or phosphatidylethanolamine. {ECO:0000269|PubMed:20053675}.	ALA2 At5g44240 MLN1.17
[truncated: 12,019 more rows]
