# Supplementary material for: Integrated multi-omic analysis of host-microbiota interactions in acute oak decline
Source: Microbiome. 2018 Jan 30;6:21. doi: 10.1186/s40168-018-0408-5 (PMC5789699; doi:10.1186/s40168-018-0408-5)
Supplement: Supplementary file 22 — Common core metatranscriptome of non-symptomatic tissue. Identified genes common to all non-symptomatic samples, but unidentified in symptomatic samples. Based on transcripts assembled using Trinity and annotated using Trinotate. Swissprot was used a reference database. (XLSX 22 kb) [file 40168_2018_408_MOESM22_ESM.xlsx]

## Sheet: Sheet1
Identified genes common to all symptomatic samples, but unidentified in non-symptomatic samples. Based on transcripts assembled using Trinity and annotated using Trinotate. SWISSPROT used a reference database.
SWISSPROT ID	Taxonomic lineage IDs (SUPERKINGDOM)	Taxonomic lineage IDs (KINGDOM)	Gene ontology (GO)	Gene ontology IDs
O05389	2		oxidoreductase activity [GO:0016491]; oxidation-reduction process [GO:0055114]	GO:0055114; GO:0016491
O32090	2		ligase activity [GO:0016874]; nicotinate phosphoribosyltransferase activity [GO:0004516]; nicotinate-nucleotide diphosphorylase (carboxylating) activity [GO:0004514]; NAD biosynthetic process [GO:0009435]; nicotinate nucleotide salvage [GO:0019358]	GO:0009435; GO:0016874; GO:0019358; GO:0004516; GO:0004514
P0A9Q7	2		cytosol [GO:0005829]; membrane [GO:0016020]; acetaldehyde dehydrogenase (acetylating) activity [GO:0008774]; alcohol dehydrogenase (NAD) activity [GO:0004022]; identical protein binding [GO:0042802]; metal ion binding [GO:0046872]; carbon utilization [GO:0015976]; ethanol biosynthetic process [GO:0006115]	GO:0008774; GO:0004022; GO:0015976; GO:0005829; GO:0006115; GO:0042802; GO:0016020; GO:0046872
P0ACI2	2		sequence-specific DNA binding [GO:0043565]; transcription factor activity, sequence-specific DNA binding [GO:0003700]	GO:0043565; GO:0003700
P17328	2		plasma membrane [GO:0005886]; ATP binding [GO:0005524]; ATPase activity [GO:0016887]; amino acid transport [GO:0006865]; glycine betaine transport [GO:0031460]	GO:0005524; GO:0016887; GO:0006865; GO:0031460; GO:0005886
P77522	2		4 iron, 4 sulfur cluster binding [GO:0051539]; iron-sulfur cluster assembly [GO:0016226]	GO:0051539; GO:0016226
P92997	2759	33090	apoplast [GO:0048046]; manganese ion binding [GO:0030145]; nutrient reservoir activity [GO:0045735]	GO:0048046; GO:0030145; GO:0045735
Q24803	2759		acetaldehyde dehydrogenase (acetylating) activity [GO:0008774]; alcohol dehydrogenase (NAD) activity [GO:0004022]; metal ion binding [GO:0046872]; alcohol metabolic process [GO:0006066]; carbon utilization [GO:0015976]	GO:0008774; GO:0004022; GO:0006066; GO:0015976; GO:0046872
Q6CYJ9	2		cytoplasm [GO:0005737]; carbohydrate binding [GO:0030246]; glutamine-fructose-6-phosphate transaminase (isomerizing) activity [GO:0004360]; carbohydrate derivative biosynthetic process [GO:1901137]; carbohydrate metabolic process [GO:0005975]; glutamine metabolic process [GO:0006541]	GO:0030246; GO:1901137; GO:0005975; GO:0005737; GO:0006541; GO:0004360
P0ADA4	2		plasma membrane [GO:0005886]; cell cycle [GO:0007049]; cell division [GO:0051301]	GO:0007049; GO:0051301; GO:0005886
Q898E6	2		manganese ion binding [GO:0030145]; myo-inosose-2 dehydratase activity [GO:0050114]; inositol catabolic process [GO:0019310]	GO:0019310; GO:0030145; GO:0050114
Q8ZGC7	2		integral component of membrane [GO:0016021]; plasma membrane [GO:0005886]; ATP binding [GO:0005524]; DNA binding [GO:0003677]; cell cycle [GO:0007049]; cell division [GO:0051301]; chromosome segregation [GO:0007059]	GO:0005524; GO:0003677; GO:0007049; GO:0051301; GO:0007059; GO:0016021; GO:0005886
Q9SIM9	2759	33090	nucleus [GO:0005634]; SCF ubiquitin ligase complex [GO:0019005]; auxin polar transport [GO:0009926]; auxin-activated signaling pathway [GO:0009734]; cuticle development [GO:0042335]; negative regulation of seed germination [GO:0010187]; positive regulation of response to water deprivation [GO:1902584]; protein ubiquitination [GO:0016567]; regulation of meristem structural organization [GO:0009934…	GO:0019005; GO:0009926; GO:0009734; GO:0042335; GO:0010187; GO:0005634; GO:1902584; GO:0016567; GO:0009934; GO:0009416; GO:0009414; GO:0010016
Q03222	2		ATP binding [GO:0005524]; helicase activity [GO:0004386]; RNA binding [GO:0003723]; RNA-dependent ATPase activity [GO:0008186]; DNA-templated transcription, termination [GO:0006353]; regulation of transcription, DNA-templated [GO:0006355]	GO:0005524; GO:0006353; GO:0003723; GO:0008186; GO:0004386; GO:0006355
P0A9E8	2		cytoplasm [GO:0005737]; 4 iron, 4 sulfur cluster binding [GO:0051539]; DNA binding [GO:0003677]; metal ion binding [GO:0046872]; transcription factor activity, sequence-specific DNA binding [GO:0003700]; transcription, DNA-templated [GO:0006351]	GO:0051539; GO:0003677; GO:0005737; GO:0046872; GO:0003700; GO:0006351
Q05047	2759	33090	integral component of membrane [GO:0016021]; vacuolar membrane [GO:0005774]; heme binding [GO:0020037]; iron ion binding [GO:0005506]; monooxygenase activity [GO:0004497]; oxidoreductase activity, acting on paired donors, with incorporation or reduction of molecular oxygen [GO:0016705]; secologanin synthase activity [GO:0050616]; alkaloid metabolic process [GO:0009820]	GO:0009820; GO:0020037; GO:0016021; GO:0005506; GO:0004497; GO:0016705; GO:0050616; GO:0005774
P52934	2		cytoplasm [GO:0005737]; calcium ion binding [GO:0005509]; DNA binding [GO:0003677]; transcription factor activity, sequence-specific DNA binding [GO:0003700]; detection of stimulus [GO:0051606]; phosphorelay signal transduction system [GO:0000160]; regulation of sporulation resulting in formation of a cellular spore [GO:0042173]; sporulation resulting in formation of a cellular spore [GO:0030435]…	GO:0003677; GO:0005509; GO:0005737; GO:0051606; GO:0000160; GO:0042173; GO:0030435; GO:0003700; GO:0006351
P0AED6	2		cytoplasm [GO:0005737]; DNA binding [GO:0003677]; phosphorelay signal transduction system [GO:0000160]; regulation of transcription, DNA-templated [GO:0006355]; transcription, DNA-templated [GO:0006351]	GO:0003677; GO:0005737; GO:0000160; GO:0006355; GO:0006351
P0A9Q4	2		cytoplasm [GO:0005737]; DNA binding [GO:0003677]; phosphorelay signal transduction system [GO:0000160]; regulation of transcription, DNA-templated [GO:0006355]; transcription, DNA-templated [GO:0006351]	GO:0003677; GO:0005737; GO:0000160; GO:0006355; GO:0006351
P40398	2		oxidoreductase activity [GO:0016491]	GO:0016491
O34340	2		beta-ketoacyl-acyl-carrier-protein synthase II activity [GO:0033817]; fatty acid biosynthetic process [GO:0006633]	GO:0033817; GO:0006633
C6DJG6	2		integral component of membrane [GO:0016021]; plasma membrane [GO:0005886]; proton-transporting ATP synthase complex, coupling factor F(o) [GO:0045263]; proton-transporting ATP synthase activity, rotational mechanism [GO:0046933]; plasma membrane ATP synthesis coupled proton transport [GO:0042777]	GO:0016021; GO:0005886; GO:0042777; GO:0046933; GO:0045263
P0DM81	2		cytoplasm [GO:0005737]; DNA binding [GO:0003677]; sigma factor activity [GO:0016987]; transcription factor activity, sequence-specific DNA binding [GO:0003700]; response to stress [GO:0006950]; transcription initiation from bacterial-type RNA polymerase promoter [GO:0001123]	GO:0003677; GO:0005737; GO:0006950; GO:0016987; GO:0003700; GO:0001123
P31074	2		dihydrofolate reductase activity [GO:0004146]; NADP binding [GO:0050661]; glycine biosynthetic process [GO:0006545]; nucleotide biosynthetic process [GO:0009165]; one-carbon metabolic process [GO:0006730]; tetrahydrofolate biosynthetic process [GO:0046654]	GO:0050661; GO:0004146; GO:0006545; GO:0009165; GO:0006730; GO:0046654
P0AFG6	2		cytosol [GO:0005829]; oxoglutarate dehydrogenase complex [GO:0045252]; dihydrolipoyllysine-residue succinyltransferase activity [GO:0004149]; lipoic acid binding [GO:0031405]; L-lysine catabolic process to acetyl-CoA via saccharopine [GO:0033512]; tricarboxylic acid cycle [GO:0006099]	GO:0033512; GO:0005829; GO:0004149; GO:0031405; GO:0045252; GO:0006099
Q6D6Y6	2		butane-1,4-diamine:2-oxoglutarate aminotransferase activity [GO:0033094]; pyridoxal phosphate binding [GO:0030170]; putrescine catabolic process [GO:0009447]	GO:0033094; GO:0009447; GO:0030170
C1EVJ3	2		hydrolase activity, acting on acid carbon-carbon bonds, in ketonic substances [GO:0016823]; magnesium ion binding [GO:0000287]; thiamine pyrophosphate binding [GO:0030976]; inositol catabolic process [GO:0019310]	GO:0016823; GO:0019310; GO:0000287; GO:0030976
P0CJ83	2		cell [GO:0005623]; ferric iron binding [GO:0008199]; oxidoreductase activity [GO:0016491]; cellular iron ion homeostasis [GO:0006879]; iron ion transport [GO:0006826]	GO:0005623; GO:0006879; GO:0008199; GO:0006826; GO:0016491
Q7XSK0	2759	33090	beta-glucosidase activity [GO:0008422]; carbohydrate metabolic process [GO:0005975]	GO:0008422; GO:0005975
P0A9L2	2		cytoplasm [GO:0005737]; metal ion binding [GO:0046872]; peptidyl-prolyl cis-trans isomerase activity [GO:0003755]; protein folding [GO:0006457]	GO:0005737; GO:0046872; GO:0003755; GO:0006457
P00322	2		electron carrier activity [GO:0009055]; FMN binding [GO:0010181]; oxidation-reduction process [GO:0055114]	GO:0010181; GO:0009055; GO:0055114
P03817	2		cytosol [GO:0005829]; FMN binding [GO:0010181]; biotin biosynthetic process [GO:0009102]; oxidation-reduction process [GO:0055114]	GO:0010181; GO:0009102; GO:0005829; GO:0055114
C6DHF5	2		cytoplasm [GO:0005737]; ATP binding [GO:0005524]; ATP-dependent RNA helicase activity [GO:0004004]; RNA binding [GO:0003723]; RNA catabolic process [GO:0006401]	GO:0005524; GO:0004004; GO:0003723; GO:0006401; GO:0005737
Q2NQM4	2		ribosome [GO:0005840]; nucleotide binding [GO:0000166]; rRNA binding [GO:0019843]; structural constituent of ribosome [GO:0003735]; translation [GO:0006412]	GO:0000166; GO:0019843; GO:0005840; GO:0003735; GO:0006412
O31714	2		1-phosphofructokinase activity [GO:0008662]; ATP binding [GO:0005524]	GO:0008662; GO:0005524
Q5KYR3	2		5-dehydro-2-deoxygluconokinase activity [GO:0047590]; ATP binding [GO:0005524]; inositol catabolic process [GO:0019310]	GO:0047590; GO:0005524; GO:0019310
B2THB4	2		cytoplasm [GO:0005737]; ATP binding [GO:0005524]; DNA replication origin binding [GO:0003688]; DNA replication initiation [GO:0006270]; regulation of DNA replication [GO:0006275]	GO:0005524; GO:0006270; GO:0003688; GO:0005737; GO:0006275
P52408	2759	33090	glucan endo-1,3-beta-D-glucosidase activity [GO:0042973]; carbohydrate metabolic process [GO:0005975]; defense response [GO:0006952]; response to biotic stimulus [GO:0009607]	GO:0005975; GO:0006952; GO:0042973; GO:0009607
P00490	2		cytoplasm [GO:0005737]; cytosol [GO:0005829]; glycogen phosphorylase activity [GO:0008184]; maltodextrin phosphorylase activity [GO:0031220]; pyridoxal phosphate binding [GO:0030170]; alpha-glucan catabolic process [GO:0030980]; glycogen catabolic process [GO:0005980]	GO:0030980; GO:0005737; GO:0005829; GO:0005980; GO:0008184; GO:0031220; GO:0030170
P0AGA5	2		integral component of membrane [GO:0016021]; intracellular [GO:0005622]; plasma membrane [GO:0005886]; intracellular protein transmembrane transport [GO:0065002]; protein targeting [GO:0006605]; protein transport by the Sec complex [GO:0043952]	GO:0016021; GO:0005622; GO:0065002; GO:0005886; GO:0006605; GO:0043952
P17127	2		cytoplasm [GO:0005737]; kinase activity [GO:0016301]; transporter activity [GO:0005215]; phosphoenolpyruvate-dependent sugar phosphotransferase system [GO:0009401]	GO:0005737; GO:0016301; GO:0009401; GO:0005215
P07658	2		cytosol [GO:0005829]; 4 iron, 4 sulfur cluster binding [GO:0051539]; electron carrier activity [GO:0009055]; formate dehydrogenase (NAD+) activity [GO:0008863]; molybdenum ion binding [GO:0030151]; NADH dehydrogenase activity [GO:0003954]; formate oxidation [GO:0015944]	GO:0051539; GO:0003954; GO:0005829; GO:0009055; GO:0008863; GO:0015944; GO:0030151
P36444	2759	33090	chloroplast [GO:0009507]; malate dehydrogenase (decarboxylating) (NAD+) activity [GO:0004471]; malate dehydrogenase (decarboxylating) (NADP+) activity [GO:0004473]; metal ion binding [GO:0046872]; NAD binding [GO:0051287]; oxaloacetate decarboxylase activity [GO:0008948]; malate metabolic process [GO:0006108]	GO:0051287; GO:0009507; GO:0004471; GO:0004473; GO:0006108; GO:0046872; GO:0008948
P23530	2		cytoplasm [GO:0005737]; kinase activity [GO:0016301]; metal ion binding [GO:0046872]; phosphoenolpyruvate-protein phosphotransferase activity [GO:0008965]; phosphoenolpyruvate-dependent sugar phosphotransferase system [GO:0009401]	GO:0005737; GO:0016301; GO:0046872; GO:0009401; GO:0008965
Q3J6K8	2		DNA binding [GO:0003677]; regulation of transcription, DNA-templated [GO:0006355]; transcription, DNA-templated [GO:0006351]	GO:0003677; GO:0006355; GO:0006351
P58537	2		cytoplasm [GO:0005737]; inositol monophosphate 1-phosphatase activity [GO:0008934]; inositol monophosphate 3-phosphatase activity [GO:0052832]; inositol monophosphate 4-phosphatase activity [GO:0052833]; magnesium ion binding [GO:0000287]; inositol metabolic process [GO:0006020]; inositol phosphate dephosphorylation [GO:0046855]; phosphatidylinositol phosphorylation [GO:0046854]; signal transduct…	GO:0005737; GO:0006020; GO:0008934; GO:0052832; GO:0052833; GO:0046855; GO:0000287; GO:0046854; GO:0007165
P0AC72	2		cytoplasm [GO:0005737]; 2 iron, 2 sulfur cluster binding [GO:0051537]; electron carrier activity [GO:0009055]; metal ion binding [GO:0046872]; protein disulfide oxidoreductase activity [GO:0015035]; cell redox homeostasis [GO:0045454]	GO:0051537; GO:0045454; GO:0005737; GO:0009055; GO:0046872; GO:0015035
P13604	2		metal ion binding [GO:0046872]; oxidoreductase activity [GO:0016491]	GO:0046872; GO:0016491
A4IP64	2		glycerol dehydrogenase [NAD+] activity [GO:0008888]; long-chain-alcohol dehydrogenase activity [GO:0050060]; metal ion binding [GO:0046872]	GO:0008888; GO:0050060; GO:0046872
Q9ZF60	2		outer membrane-bounded periplasmic space [GO:0030288]; amino acid transport [GO:0006865]	GO:0006865; GO:0030288
P41513	2		chromosome [GO:0005694]; cytoplasm [GO:0005737]; ATP binding [GO:0005524]; DNA binding [GO:0003677]; DNA topoisomerase type II (ATP-hydrolyzing) activity [GO:0003918]; DNA topological change [GO:0006265]; DNA-dependent DNA replication [GO:0006261]	GO:0005524; GO:0003677; GO:0003918; GO:0006265; GO:0006261; GO:0005694; GO:0005737
P02924	2		outer membrane-bounded periplasmic space [GO:0030288]; monosaccharide binding [GO:0048029]; monosaccharide-transporting ATPase activity [GO:0015407]; L-arabinose transport [GO:0042882]	GO:0042882; GO:0048029; GO:0015407; GO:0030288
P0A251	2		peroxidase activity [GO:0004601]; peroxiredoxin activity [GO:0051920]; response to oxidative stress [GO:0006979]	GO:0004601; GO:0051920; GO:0006979
Q8K9W0	2		cytoplasm [GO:0005737]; peroxidase activity [GO:0004601]; peroxiredoxin activity [GO:0051920]	GO:0005737; GO:0004601; GO:0051920
Q8ZP84	2		cytoplasm [GO:0005737]; response to stress [GO:0006950]	GO:0005737; GO:0006950
Q6D7S1	2		cytoplasm [GO:0005737]; ATP binding [GO:0005524]; phosphoribosylformylglycinamidine cyclo-ligase activity [GO:0004641]; 'de novo' IMP biosynthetic process [GO:0006189]	GO:0006189; GO:0005524; GO:0005737; GO:0004641
C6DFY6	2		cytoplasm [GO:0005737]; ATP binding [GO:0005524]; metal ion binding [GO:0046872]; threonine-tRNA ligase activity [GO:0004829]; threonyl-tRNA aminoacylation [GO:0006435]	GO:0005524; GO:0005737; GO:0046872; GO:0004829; GO:0006435
Q3AB89	2		cytoplasm [GO:0005737]; aminoacyl-tRNA editing activity [GO:0002161]; ATP binding [GO:0005524]; proline-tRNA ligase activity [GO:0004827]; prolyl-tRNA aminoacylation [GO:0006433]	GO:0005524; GO:0002161; GO:0005737; GO:0004827; GO:0006433
O31087	2		cytoplasm [GO:0005737]; DNA binding [GO:0003677]; tyrosine-based site-specific recombinase activity [GO:0009037]; cell cycle [GO:0007049]; cell division [GO:0051301]; chromosome segregation [GO:0007059]; transposition, DNA-mediated [GO:0006313]	GO:0003677; GO:0007049; GO:0051301; GO:0007059; GO:0005737; GO:0006313; GO:0009037
P23865	2		outer membrane-bounded periplasmic space [GO:0030288]; plasma membrane [GO:0005886]; endopeptidase activity [GO:0004175]; serine-type peptidase activity [GO:0008236]; protein catabolic process [GO:0030163]; proteolysis [GO:0006508]; response to antibiotic [GO:0046677]	GO:0004175; GO:0030288; GO:0005886; GO:0030163; GO:0006508; GO:0046677; GO:0008236
Q05203	2		bacterial-type flagellum filament [GO:0009420]; extracellular region [GO:0005576]; structural molecule activity [GO:0005198]; bacterial-type flagellum-dependent cell motility [GO:0071973]	GO:0009420; GO:0071973; GO:0005576; GO:0005198
Q6D7Z4	2		cytoplasm [GO:0005737]; ferrochelatase activity [GO:0004325]; metal ion binding [GO:0046872]; heme biosynthetic process [GO:0006783]	GO:0005737; GO:0004325; GO:0006783; GO:0046872
P18955	2		intracellular [GO:0005622]; DNA binding [GO:0003677]; regulation of transcription, DNA-templated [GO:0006355]; transcription, DNA-templated [GO:0006351]	GO:0003677; GO:0005622; GO:0006355; GO:0006351
A8GH24	2		cytoplasm [GO:0005737]; acetate kinase activity [GO:0008776]; ATP binding [GO:0005524]; magnesium ion binding [GO:0000287]; acetyl-CoA biosynthetic process [GO:0006085]; organic acid metabolic process [GO:0006082]	GO:0005524; GO:0008776; GO:0006085; GO:0005737; GO:0000287; GO:0006082
P0AFV7	2		cell outer membrane [GO:0009279]; cysteine-type peptidase activity [GO:0008234]; capsule polysaccharide biosynthetic process [GO:0045227]	GO:0045227; GO:0009279; GO:0008234
Q6D7K6	2		cytoplasm [GO:0005737]; 4 iron, 4 sulfur cluster binding [GO:0051539]; iron ion binding [GO:0005506]; transferase activity [GO:0016740]; tRNA modification [GO:0006400]	GO:0051539; GO:0005737; GO:0005506; GO:0006400; GO:0016740
C6DAJ1	2		cell outer membrane [GO:0009279]; integral component of membrane [GO:0016021]; Gram-negative-bacterium-type cell outer membrane assembly [GO:0043165]; protein insertion into membrane [GO:0051205]	GO:0043165; GO:0009279; GO:0016021; GO:0051205
P0AA56	2		integral component of membrane [GO:0016021]	GO:0016021
P0ABG3	2		integral component of membrane [GO:0016021]; plasma membrane [GO:0005886]; phosphatidate cytidylyltransferase activity [GO:0004605]; CDP-diacylglycerol biosynthetic process [GO:0016024]	GO:0016024; GO:0016021; GO:0004605; GO:0005886
O52539	2		flavin adenine dinucleotide binding [GO:0050660]; FMN binding [GO:0010181]; tRNA binding [GO:0000049]; tRNA dihydrouridine synthase activity [GO:0017150]	GO:0010181; GO:0050660; GO:0000049; GO:0017150
C4Z0Q6	2		cytoplasm [GO:0005737]; ATP binding [GO:0005524]; metal ion binding [GO:0046872]; phosphoenolpyruvate carboxykinase (ATP) activity [GO:0004612]; gluconeogenesis [GO:0006094]	GO:0005524; GO:0005737; GO:0006094; GO:0046872; GO:0004612
P23538	2		cytosol [GO:0005829]; ATP binding [GO:0005524]; magnesium ion binding [GO:0000287]; pyruvate, water dikinase activity [GO:0008986]; gluconeogenesis [GO:0006094]; pyruvate metabolic process [GO:0006090]	GO:0005524; GO:0005829; GO:0006094; GO:0000287; GO:0006090; GO:0008986
Q5WFA2	2		iron ion binding [GO:0005506]; peptide deformylase activity [GO:0042586]; translation [GO:0006412]	GO:0005506; GO:0042586; GO:0006412
P65764	2		periplasmic space [GO:0042597]; peptidyl-prolyl cis-trans isomerase activity [GO:0003755]; protein folding [GO:0006457]	GO:0003755; GO:0042597; GO:0006457
P0AEZ7	2		cell outer membrane [GO:0009279]; membrane [GO:0016020]; plasma membrane [GO:0005886]; carbon-oxygen lyase activity, acting on polysaccharides [GO:0016837]; lytic transglycosylase activity [GO:0008933]; cell wall organization [GO:0071555]; peptidoglycan metabolic process [GO:0000270]; positive regulation of oxidoreductase activity [GO:0051353]	GO:0016837; GO:0009279; GO:0071555; GO:0008933; GO:0016020; GO:0000270; GO:0005886; GO:0051353
P0A9A9	2		cytosol [GO:0005829]; DNA binding [GO:0003677]; transcription factor activity, sequence-specific DNA binding [GO:0003700]; zinc ion binding [GO:0008270]; transcription, DNA-templated [GO:0006351]	GO:0003677; GO:0005829; GO:0003700; GO:0006351; GO:0008270
P35159	2		cytosol [GO:0005829]; pseudouridine synthase activity [GO:0009982]; RNA binding [GO:0003723]; enzyme-directed rRNA pseudouridine synthesis [GO:0000455]	GO:0003723; GO:0005829; GO:0000455; GO:0009982
C6DHY2	2		glutamyl-tRNA reductase activity [GO:0008883]; NADP binding [GO:0050661]; protoporphyrinogen IX biosynthetic process [GO:0006782]	GO:0050661; GO:0008883; GO:0006782
A8GJ06	2		cytoplasm [GO:0005737]; spermidine synthase activity [GO:0004766]; spermidine biosynthetic process [GO:0008295]	GO:0005737; GO:0008295; GO:0004766
Q6D9B9	2		cytoplasm [GO:0005737]; rRNA (uridine-2'-O-)-methyltransferase activity [GO:0008650]	GO:0005737; GO:0008650
A4J665	2		cytoplasm [GO:0005737]; tRNA (guanine(37)-N(1))-methyltransferase activity [GO:0052906]	GO:0005737; GO:0052906
Q9X4D0	2		primosome complex [GO:1990077]; ATP binding [GO:0005524]; DNA binding [GO:0003677]; DNA helicase activity [GO:0003678]; DNA primase activity [GO:0003896]; magnesium ion binding [GO:0000287]; zinc ion binding [GO:0008270]	GO:0005524; GO:0003677; GO:0003678; GO:0003896; GO:0000287; GO:1990077; GO:0008270
C6DK98	2		integral component of membrane [GO:0016021]; plasma membrane [GO:0005886]; protein insertion into membrane [GO:0051205]; protein transport [GO:0015031]	GO:0016021; GO:0005886; GO:0051205; GO:0015031
A7ML57	2		cytoplasm [GO:0005737]; sequence-specific DNA binding [GO:0043565]; transcription factor activity, sequence-specific DNA binding [GO:0003700]; positive regulation of transcription, DNA-templated [GO:0045893]; rhamnose metabolic process [GO:0019299]; transcription, DNA-templated [GO:0006351]	GO:0005737; GO:0045893; GO:0019299; GO:0043565; GO:0003700; GO:0006351
A5D1F0	2		cytoplasm [GO:0005737]; oxidoreductase activity, acting on the CH-OH group of donors, NAD or NADP as acceptor [GO:0016616]; transferase activity, transferring acyl groups other than amino-acyl groups [GO:0016747]; fatty acid biosynthetic process [GO:0006633]; phospholipid biosynthetic process [GO:0008654]	GO:0005737; GO:0006633; GO:0016616; GO:0008654; GO:0016747
P0A9K1	2		cytoplasm [GO:0005737]; ATP binding [GO:0005524]	GO:0005524; GO:0005737
A8MHI0	2		cytoplasm [GO:0005737]; ribosomal small subunit biogenesis [GO:0042274]	GO:0005737; GO:0042274
P0AB28	2		cytosol [GO:0005829]	GO:0005829
P08550	2		integral component of membrane [GO:0016021]; plasma membrane [GO:0005886]; toxin biosynthetic process [GO:0009403]	GO:0016021; GO:0005886; GO:0009403
P42624	2		cytoplasm [GO:0005737]	GO:0005737
Q8EM84	2		plasma membrane [GO:0005886]; proton-transporting ATP synthase complex, catalytic core F(1) [GO:0045261]; ATP binding [GO:0005524]; proton-transporting ATP synthase activity, rotational mechanism [GO:0046933]; proton-transporting ATPase activity, rotational mechanism [GO:0046961]; plasma membrane ATP synthesis coupled proton transport [GO:0042777]	GO:0005524; GO:0005886; GO:0042777; GO:0046933; GO:0045261; GO:0046961
Q8CTX6	2		cytoplasm [GO:0005737]; formate C-acetyltransferase activity [GO:0008861]; glucose metabolic process [GO:0006006]	GO:0005737; GO:0008861; GO:0006006
P09373	2		cytosol [GO:0005829]; membrane [GO:0016020]; formate C-acetyltransferase activity [GO:0008861]; glucose metabolic process [GO:0006006]; threonine catabolic process [GO:0006567]	GO:0005829; GO:0008861; GO:0006006; GO:0016020; GO:0006567
Q6D4H3	2		cytoplasm [GO:0005737]; ATP binding [GO:0005524]; magnesium ion binding [GO:0000287]; phenylalanine-tRNA ligase activity [GO:0004826]; tRNA binding [GO:0000049]; phenylalanyl-tRNA aminoacylation [GO:0006432]; tRNA processing [GO:0008033]	GO:0005524; GO:0005737; GO:0000287; GO:0004826; GO:0006432; GO:0000049; GO:0008033
P0ACV0	2		integral component of plasma membrane [GO:0005887]; membrane [GO:0016020]; plasma membrane [GO:0005886]; lauroyltransferase activity [GO:0008913]; transferase activity [GO:0016740]; Kdo2-lipid A biosynthetic process [GO:0036104]; lipid A biosynthetic process [GO:0009245]; lipopolysaccharide biosynthetic process [GO:0009103]	GO:0036104; GO:0005887; GO:0008913; GO:0009245; GO:0009103; GO:0016020; GO:0005886; GO:0016740
A4W6J9	2		metal ion binding [GO:0046872]; UDP-3-O-[3-hydroxymyristoyl] N-acetylglucosamine deacetylase activity [GO:0008759]; lipid A biosynthetic process [GO:0009245]	GO:0008759; GO:0009245; GO:0046872
Q0DXZ1	2759	33090	Golgi membrane [GO:0000139]; integral component of membrane [GO:0016021]; cellulose synthase (UDP-forming) activity [GO:0016760]; cell wall organization [GO:0071555]; cellulose biosynthetic process [GO:0030244]	GO:0000139; GO:0071555; GO:0030244; GO:0016760; GO:0016021
P0ADT5	2		ATP binding [GO:0005524]; ligase activity [GO:0016874]; metal ion binding [GO:0046872]	GO:0005524; GO:0016874; GO:0046872
P0AG99	2		integral component of membrane [GO:0016021]; intracellular [GO:0005622]; plasma membrane [GO:0005886]; P-P-bond-hydrolysis-driven protein transmembrane transporter activity [GO:0015450]; intracellular protein transmembrane transport [GO:0065002]; intracellular protein transport [GO:0006886]; protein secretion [GO:0009306]; protein transport by the Sec complex [GO:0043952]	GO:0015450; GO:0016021; GO:0005622; GO:0065002; GO:0006886; GO:0005886; GO:0009306; GO:0043952
C6DFE1	2		cytoplasm [GO:0005737]; copper ion binding [GO:0005507]; cellular copper ion homeostasis [GO:0006878]	GO:0006878; GO:0005507; GO:0005737
P0A2E3	2		cytoplasm [GO:0005737]; DNA binding [GO:0003677]; sigma factor activity [GO:0016987]; transcription factor activity, sequence-specific DNA binding [GO:0003700]; transcription initiation from bacterial-type RNA polymerase promoter [GO:0001123]	GO:0003677; GO:0005737; GO:0016987; GO:0003700; GO:0001123
P0AFM8	2		cytoplasm [GO:0005737]; plasma membrane [GO:0005886]	GO:0005737; GO:0005886
P0ADN5	2
C6DJE0	2		GTPase activator activity [GO:0005096]; ribosome biogenesis [GO:0042254]	GO:0005096; GO:0042254
C6DGV2	2
P29013	2		cellular response to DNA damage stimulus [GO:0006974]	GO:0006974
A4IPB4	2		glucuronate isomerase activity [GO:0008880]; inositol catabolic process [GO:0019310]	GO:0008880; GO:0019310
P0AFH8	2		outer membrane-bounded periplasmic space [GO:0030288]; periplasmic space [GO:0042597]; response to osmotic stress [GO:0006970]	GO:0030288; GO:0042597; GO:0006970
Q6DA02	2		cytoplasm [GO:0005737]; plasma membrane [GO:0005886]; barrier septum assembly [GO:0000917]	GO:0000917; GO:0005737; GO:0005886
Q6D6J5	2		cytoplasm [GO:0005737]; DNA binding [GO:0003677]; bacterial-type flagellum assembly [GO:0044780]; positive regulation of transcription, DNA-templated [GO:0045893]; regulation of bacterial-type flagellum assembly [GO:1902208]; transcription, DNA-templated [GO:0006351]	GO:0003677; GO:0044780; GO:0005737; GO:0045893; GO:1902208; GO:0006351
Q9SSN0	2759	33090	endoplasmic reticulum membrane [GO:0005789]; integral component of membrane [GO:0016021]; GTP binding [GO:0005525]; GTPase activity [GO:0003924]	GO:0005525; GO:0003924; GO:0005789; GO:0016021
Q9LZM8	2759	33090	cytosol [GO:0005829]; nucleus [GO:0005634]; sequence-specific DNA binding [GO:0043565]; transcription factor activity, sequence-specific DNA binding [GO:0003700]; floral whorl morphogenesis [GO:0048457]; fruit development [GO:0010154]; internode patterning [GO:0080006]; maintenance of floral meristem identity [GO:0010076]; maintenance of inflorescence meristem identity [GO:0010077]; negative regu…	GO:0005829; GO:0048457; GO:0010154; GO:0080006; GO:0010076; GO:0010077; GO:0045892; GO:0005634; GO:0048645; GO:0007389; GO:0010223; GO:0043565; GO:0048367; GO:0003700; GO:0006351; GO:0010228; GO:0010051; GO:0010089
P0AE51	2
P25253	2		cell outer membrane [GO:0009279]; integral component of membrane [GO:0016021]	GO:0009279; GO:0016021
P0A904	2		cell outer membrane [GO:0009279]; Gram-negative-bacterium-type cell outer membrane assembly [GO:0043165]; protein insertion into membrane [GO:0051205]	GO:0043165; GO:0009279; GO:0051205
P76177	2
C6DC61	2
P37661	2		integral component of membrane [GO:0016021]; plasma membrane [GO:0005886]; phosphatidylethanolamine:Kdo2-lipid A phosphoethanolamine transferase activity [GO:0043838]; sulfuric ester hydrolase activity [GO:0008484]; lipid A biosynthetic process [GO:0009245]; lipopolysaccharide biosynthetic process [GO:0009103]	GO:0016021; GO:0009245; GO:0009103; GO:0043838; GO:0005886; GO:0008484
C6DEK5	2		cytoplasm [GO:0005737]; translation elongation factor activity [GO:0003746]	GO:0005737; GO:0003746
P0ACY3	2		protein kinase activity [GO:0004672]; protein phosphorylation [GO:0006468]	GO:0004672; GO:0006468
C6DCD6	2		ATP binding [GO:0005524]; magnesium ion binding [GO:0000287]; manganese ion binding [GO:0030145]; succinate-CoA ligase (ADP-forming) activity [GO:0004775]; tricarboxylic acid cycle [GO:0006099]	GO:0005524; GO:0000287; GO:0030145; GO:0004775; GO:0006099
P0AFF9	2		cytoplasm [GO:0005737]; DNA binding [GO:0003677]; nucleotide binding [GO:0000166]; RNA binding [GO:0003723]; transcription factor activity, sequence-specific DNA binding [GO:0003700]; DNA repair [GO:0006281]; DNA-templated transcription, termination [GO:0006353]; transcription antitermination [GO:0031564]	GO:0003677; GO:0006281; GO:0006353; GO:0003723; GO:0005737; GO:0000166; GO:0031564; GO:0003700
P77717	2		plasma membrane [GO:0005886]	GO:0005886
P0AAR0	2		cytoplasm [GO:0005737]; DNA binding [GO:0003677]; single-species biofilm formation [GO:0044010]	GO:0003677; GO:0005737; GO:0044010
P55792	2		4 iron, 4 sulfur cluster binding [GO:0051539]; 4-hydroxybutanoyl-CoA dehydratase activity [GO:0043721]; metal ion binding [GO:0046872]; oxidoreductase activity, acting on the CH-CH group of donors [GO:0016627]; vinylacetyl-CoA delta-isomerase activity [GO:0050393]	GO:0051539; GO:0043721; GO:0046872; GO:0016627; GO:0050393
Q5ICL9	2759	33090	nucleus [GO:0005634]; salicylic acid binding [GO:1901149]; defense response to bacterium [GO:0042742]; defense response to bacterium, incompatible interaction [GO:0009816]; defense response to fungus [GO:0050832]; defense response to fungus, incompatible interaction [GO:0009817]; effector dependent induction by symbiont of host immune response [GO:0080185]; protein ubiquitination [GO:0016567]; re…	GO:0042742; GO:0009816; GO:0050832; GO:0009817; GO:0080185; GO:0005634; GO:0016567; GO:2000022; GO:2000031; GO:0009617; GO:0009620; GO:1901149; GO:0009627
P0ADY1	2		integral component of external side of plasma membrane [GO:0071575]; identical protein binding [GO:0042802]; peptidyl-prolyl cis-trans isomerase activity [GO:0003755]; chaperone-mediated protein folding [GO:0061077]	GO:0061077; GO:0042802; GO:0071575; GO:0003755
Q1CM50	2		plasma membrane [GO:0005886]; cell cycle [GO:0007049]; cell division [GO:0051301]	GO:0007049; GO:0051301; GO:0005886
P19480	2		cell [GO:0005623]; alkyl hydroperoxide reductase activity [GO:0008785]; electron carrier activity [GO:0009055]; flavin adenine dinucleotide binding [GO:0050660]; NAD binding [GO:0051287]; protein disulfide oxidoreductase activity [GO:0015035]; cell redox homeostasis [GO:0045454]; response to reactive oxygen species [GO:0000302]	GO:0051287; GO:0008785; GO:0005623; GO:0045454; GO:0009055; GO:0050660; GO:0015035; GO:0000302
P04845	2		cell outer membrane [GO:0009279]; pore complex [GO:0046930]; porin activity [GO:0015288]; structural molecule activity [GO:0005198]; conjugation [GO:0000746]; ion transport [GO:0006811]	GO:0009279; GO:0000746; GO:0006811; GO:0046930; GO:0015288; GO:0005198
P37329	2		outer membrane-bounded periplasmic space [GO:0030288]; molybdate transmembrane-transporting ATPase activity [GO:0015412]	GO:0015412; GO:0030288
P02931	2		cell outer membrane [GO:0009279]; pore complex [GO:0046930]; colicin transmembrane transporter activity [GO:0042912]; drug transmembrane transporter activity [GO:0015238]; ion transmembrane transporter activity [GO:0015075]; porin activity [GO:0015288]; bacteriocin transport [GO:0043213]; drug transmembrane transport [GO:0006855]; ion transmembrane transport [GO:0034220]	GO:0043213; GO:0009279; GO:0042912; GO:0006855; GO:0015238; GO:0034220; GO:0015075; GO:0046930; GO:0015288
Q6CZQ8	2		cytoplasm [GO:0005737]; ATP binding [GO:0005524]; magnesium ion binding [GO:0000287]; shikimate kinase activity [GO:0004765]; aromatic amino acid family biosynthetic process [GO:0009073]; chorismate biosynthetic process [GO:0009423]	GO:0005524; GO:0009073; GO:0009423; GO:0005737; GO:0000287; GO:0004765
Q8XDZ4	2		periplasmic space [GO:0042597]	GO:0042597
P0AE87	2		periplasmic space [GO:0042597]	GO:0042597
Q9FHM0	2759	33090	Golgi apparatus [GO:0005794]; integral component of membrane [GO:0016021]; O-acetyltransferase activity [GO:0016413]; cell wall organization or biogenesis [GO:0071554]; leaf senescence [GO:0010150]	GO:0005794; GO:0016413; GO:0071554; GO:0016021; GO:0010150
