# Supplementary material for: Integrated multi-omic analysis of host-microbiota interactions in acute oak decline
Source: Microbiome. 2018 Jan 30;6:21. doi: 10.1186/s40168-018-0408-5 (PMC5789699; doi:10.1186/s40168-018-0408-5)
Supplement: Supplementary file 23 — Comparative gene expression analysis of metatranscriptomes. List of genes identified as significantly altered in expression comparing the metatranscriptomes of symptomatic to non-symptomatic samples, using the voom function in R (limma package). Reference database for gene annotations was Swissprot. (XLSX 37 kb) [file 40168_2018_408_MOESM23_ESM.xlsx]

## Sheet: Sheet1
Identified genes common to all non-symptomatic samples, but unidentified in symptomatic samples. Based on transcripts assembled using Trinity and annotated using Trinotate. SWISSPROT used a reference database.
SWISSPROT ID	Gene ontology (GO)	Gene ontology IDs	Taxonomic lineage IDs (SUPERKINGDOM)	Taxonomic lineage IDs (KINGDOM)
Q9SBJ1	mitochondrion [GO:0005739]; ATP binding [GO:0005524]; histidine phosphotransfer kinase activity [GO:0009927]; protein homodimerization activity [GO:0042803]; pyruvate dehydrogenase (acetyl-transferring) kinase activity [GO:0004740]; protein autophosphorylation [GO:0046777]; signal transduction [GO:0007165]	GO:0005524; GO:0009927; GO:0005739; GO:0046777; GO:0042803; GO:0004740; GO:0007165	2759	33090
Q562C9	cytoplasm [GO:0005737]; nucleus [GO:0005634]; plasma membrane [GO:0005886]; acireductone dioxygenase [iron(II)-requiring] activity [GO:0010309]; metal ion binding [GO:0046872]; oxidoreductase activity [GO:0016491]; L-methionine biosynthetic process from methylthioadenosine [GO:0019509]	GO:0019509; GO:0010309; GO:0005737; GO:0046872; GO:0005634; GO:0016491; GO:0005886	2759	33208
P93259			2759	33090
P36612	cytosol [GO:0005829]; nuclear chromatin [GO:0000790]; nucleus [GO:0005634]; proteasome regulatory particle, base subcomplex [GO:0008540]; ATP binding [GO:0005524]; ATPase activity [GO:0016887]; positive regulation of mitotic metaphase/anaphase transition [GO:0045842]; protein catabolic process [GO:0030163]	GO:0005524; GO:0016887; GO:0005829; GO:0000790; GO:0005634; GO:0045842; GO:0008540; GO:0030163	2759	4751
Q0VMF9	ribosome [GO:0005840]; rRNA binding [GO:0019843]; structural constituent of ribosome [GO:0003735]; translation [GO:0006412]	GO:0019843; GO:0005840; GO:0003735; GO:0006412	2
Q9ZW85	chloroplast [GO:0009507]; chloroplast stroma [GO:0009570]; plastid [GO:0009536]; 3-isopropylmalate dehydratase activity [GO:0003861]; chloroplast organization [GO:0009658]; gametophyte development [GO:0048229]; glucosinolate biosynthetic process [GO:0019761]; leucine biosynthetic process [GO:0009098]; response to salt stress [GO:0009651]	GO:0003861; GO:0009507; GO:0009658; GO:0009570; GO:0048229; GO:0019761; GO:0009098; GO:0009536; GO:0009651	2759	33090
Q12545	cytoplasm [GO:0005737]; 3-isopropylmalate dehydrogenase activity [GO:0003862]; magnesium ion binding [GO:0000287]; NAD binding [GO:0051287]; leucine biosynthetic process [GO:0009098]	GO:0003862; GO:0051287; GO:0005737; GO:0009098; GO:0000287	2759	4751
P49245	chloroplast [GO:0009507]; 3-oxoacyl-[acyl-carrier-protein] synthase activity [GO:0004315]; beta-ketoacyl-acyl-carrier-protein synthase III activity [GO:0033818]; fatty acid biosynthetic process [GO:0006633]	GO:0004315; GO:0033818; GO:0009507; GO:0006633	2759	33090
P31674	cytosolic small ribosomal subunit [GO:0022627]; RNA binding [GO:0003723]; structural constituent of ribosome [GO:0003735]; translation [GO:0006412]	GO:0003723; GO:0022627; GO:0003735; GO:0006412	2759	33090
Q93Z17	large ribosomal subunit [GO:0015934]; mitochondrion [GO:0005739]; rRNA binding [GO:0019843]; structural constituent of ribosome [GO:0003735]; translation [GO:0006412]	GO:0015934; GO:0005739; GO:0019843; GO:0003735; GO:0006412	2759	33090
Q9LY66	chloroplast [GO:0009507]; chloroplast envelope [GO:0009941]; chloroplast stroma [GO:0009570]; chloroplast thylakoid membrane [GO:0009535]; large ribosomal subunit [GO:0015934]; membrane [GO:0016020]; nucleus [GO:0005634]; rRNA binding [GO:0019843]; structural constituent of ribosome [GO:0003735]; translation [GO:0006412]	GO:0009507; GO:0009941; GO:0009570; GO:0009535; GO:0015934; GO:0016020; GO:0005634; GO:0019843; GO:0003735; GO:0006412	2759	33090
Q0ZIY1	chloroplast [GO:0009507]; mitochondrial large ribosomal subunit [GO:0005762]; rRNA binding [GO:0019843]; structural constituent of ribosome [GO:0003735]; mitochondrial translation [GO:0032543]	GO:0009507; GO:0005762; GO:0032543; GO:0019843; GO:0003735	2759	33090
A8LC45	ribosome [GO:0005840]; rRNA binding [GO:0019843]; structural constituent of ribosome [GO:0003735]; translation [GO:0006412]	GO:0019843; GO:0005840; GO:0003735; GO:0006412	2
O74801	mitochondrial large ribosomal subunit [GO:0005762]; mitochondrion [GO:0005739]; structural constituent of ribosome [GO:0003735]; mitochondrial translation [GO:0032543]	GO:0005762; GO:0032543; GO:0005739; GO:0003735	2759	4751
Q96D46	cytoplasm [GO:0005737]; membrane [GO:0016020]; nucleolus [GO:0005730]; nucleoplasm [GO:0005654]; nucleus [GO:0005634]; poly(A) RNA binding [GO:0044822]; protein binding, bridging [GO:0030674]; ribosomal large subunit binding [GO:0043023]; protein transport [GO:0015031]; ribosomal large subunit export from nucleus [GO:0000055]	GO:0005737; GO:0016020; GO:0005730; GO:0005654; GO:0005634; GO:0044822; GO:0030674; GO:0015031; GO:0043023; GO:0000055	2759	33208
Q8L7K0	cytosol [GO:0005829]; cytosolic large ribosomal subunit [GO:0022625]; plasmodesma [GO:0009506]; structural constituent of ribosome [GO:0003735]; translation [GO:0006412]	GO:0005829; GO:0022625; GO:0009506; GO:0003735; GO:0006412	2759	33090
Q43291	chloroplast [GO:0009507]; cytosolic large ribosomal subunit [GO:0022625]; cytosolic ribosome [GO:0022626]; nucleolus [GO:0005730]; structural constituent of ribosome [GO:0003735]; translation [GO:0006412]	GO:0009507; GO:0022625; GO:0022626; GO:0005730; GO:0003735; GO:0006412	2759	33090
Q9UUC1	cytosol [GO:0005829]; cytosolic large ribosomal subunit [GO:0022625]; structural constituent of ribosome [GO:0003735]; cytoplasmic translation [GO:0002181]	GO:0002181; GO:0005829; GO:0022625; GO:0003735	2759	4751
O22644	ribosome [GO:0005840]; nucleotide binding [GO:0000166]; rRNA binding [GO:0019843]; structural constituent of ribosome [GO:0003735]; translation [GO:0006412]	GO:0000166; GO:0019843; GO:0005840; GO:0003735; GO:0006412	2759	33090
P59671	cytosolic large ribosomal subunit [GO:0022625]; structural constituent of ribosome [GO:0003735]; ribosomal large subunit assembly [GO:0000027]; translation [GO:0006412]	GO:0022625; GO:0000027; GO:0003735; GO:0006412	2759	4751
Q6FWF4	ribosome [GO:0005840]; structural constituent of ribosome [GO:0003735]; translation [GO:0006412]	GO:0005840; GO:0003735; GO:0006412	2759	4751
Q9C912	cytosolic large ribosomal subunit [GO:0022625]; structural constituent of ribosome [GO:0003735]; translation [GO:0006412]	GO:0022625; GO:0003735; GO:0006412	2759	33090
Q9SAI5	cytosol [GO:0005829]; cytosolic large ribosomal subunit [GO:0022625]; nucleolus [GO:0005730]	GO:0005829; GO:0022625; GO:0005730	2759	33090
A4QND5	nucleolus [GO:0005730]; RNA binding [GO:0003723]; ribosome assembly [GO:0042255]	GO:0003723; GO:0005730; GO:0042255	2759	33208
P40024	cytoplasm [GO:0005737]; nucleus [GO:0005634]; ATP binding [GO:0005524]; ATPase activity, uncoupled [GO:0042624]; ribosomal small subunit export from nucleus [GO:0000056]; ribosome biogenesis [GO:0042254]	GO:0005524; GO:0042624; GO:0005737; GO:0005634; GO:0000056; GO:0042254	2759	4751
Q9LSJ2	integral component of membrane [GO:0016021]; ATP binding [GO:0005524]; ATPase activity, coupled to transmembrane movement of substances [GO:0042626]	GO:0005524; GO:0042626; GO:0016021	2759	33090
Q5Z9S8	integral component of membrane [GO:0016021]; plasma membrane [GO:0005886]; ATP binding [GO:0005524]; ATPase activity, coupled to transmembrane movement of substances [GO:0042626]; transmembrane transport [GO:0055085]	GO:0005524; GO:0042626; GO:0016021; GO:0005886; GO:0055085	2759	33090
Q9LZ98	cytoplasm [GO:0005737]; ATP binding [GO:0005524]; ATPase activity [GO:0016887]; transport [GO:0006810]	GO:0005524; GO:0016887; GO:0005737; GO:0006810	2759	33090
Q09X08	acetyl-CoA carboxylase complex [GO:0009317]; chloroplast stroma [GO:0009570]; acetyl-CoA carboxylase activity [GO:0003989]; ATP binding [GO:0005524]; zinc ion binding [GO:0008270]; fatty acid biosynthetic process [GO:0006633]; malonyl-CoA biosynthetic process [GO:2001295]	GO:0005524; GO:0003989; GO:0009317; GO:0009570; GO:0006633; GO:2001295; GO:0008270	2759	33090
P33204	actin cortical patch [GO:0030479]; Arp2/3 protein complex [GO:0005885]; structural molecule activity [GO:0005198]; actin cortical patch assembly [GO:0000147]; actin filament polymerization [GO:0030041]; Arp2/3 complex-mediated actin nucleation [GO:0034314]; mitochondrion inheritance [GO:0000001]	GO:0034314; GO:0005885; GO:0030479; GO:0000147; GO:0030041; GO:0000001; GO:0005198	2759	4751
O80800	mitochondrial matrix [GO:0005759]; mitochondrion [GO:0005739]; respiratory chain [GO:0070469]; cobalt ion binding [GO:0050897]; metal ion binding [GO:0046872]; fatty acid biosynthetic process [GO:0006633]; oxidation-reduction process [GO:0055114]	GO:0050897; GO:0006633; GO:0046872; GO:0005759; GO:0005739; GO:0055114; GO:0070469	2759	33090
Q5ZHT1	mitochondrion [GO:0005739]; peroxisome [GO:0005777]; acyl-CoA dehydrogenase activity [GO:0003995]; electron carrier activity [GO:0009055]; fatty-acyl-CoA binding [GO:0000062]; flavin adenine dinucleotide binding [GO:0050660]; oxidoreductase activity, acting on the CH-CH group of donors, with a flavin as acceptor [GO:0052890]; fatty acid beta-oxidation using acyl-CoA dehydrogenase [GO:0033539]; li…	GO:0003995; GO:0009055; GO:0033539; GO:0000062; GO:0050660; GO:0055088; GO:0005739; GO:0052890; GO:0005777	2759	33208
Q12618	integral component of membrane [GO:0016021]; heme binding [GO:0020037]; metal ion binding [GO:0046872]; stearoyl-CoA 9-desaturase activity [GO:0004768]; unsaturated fatty acid biosynthetic process [GO:0006636]	GO:0020037; GO:0016021; GO:0046872; GO:0004768; GO:0006636	2759	4751
Q94BT6	cytoplasm [GO:0005737]; nucleus [GO:0005634]; photoreceptor activity [GO:0009881]; flower development [GO:0009908]; protein ubiquitination [GO:0016567]; protein-chromophore linkage [GO:0018298]; rhythmic process [GO:0048511]	GO:0005737; GO:0009908; GO:0005634; GO:0009881; GO:0016567; GO:0018298; GO:0048511	2759	33090
Q96361	Golgi apparatus [GO:0005794]; GTP binding [GO:0005525]; protein transport [GO:0015031]; small GTPase mediated signal transduction [GO:0007264]; vesicle-mediated transport [GO:0016192]	GO:0005525; GO:0005794; GO:0015031; GO:0007264; GO:0016192	2759	33090
P36428	chloroplast [GO:0009507]; cytosol [GO:0005829]; mitochondrion [GO:0005739]; alanine-tRNA ligase activity [GO:0004813]; amino acid binding [GO:0016597]; ATP binding [GO:0005524]; metal ion binding [GO:0046872]; tRNA binding [GO:0000049]; alanyl-tRNA aminoacylation [GO:0006419]; response to cadmium ion [GO:0046686]; tRNA modification [GO:0006400]	GO:0005524; GO:0004813; GO:0006419; GO:0016597; GO:0009507; GO:0005829; GO:0046872; GO:0005739; GO:0046686; GO:0000049; GO:0006400	2759	33090
Q9P6C8	cytoplasm [GO:0005737]; alcohol dehydrogenase (NAD) activity [GO:0004022]; zinc ion binding [GO:0008270]	GO:0004022; GO:0005737; GO:0008270	2759	4751
P38113	alcohol dehydrogenase (NAD) activity [GO:0004022]; zinc ion binding [GO:0008270]; amino acid catabolic process to alcohol via Ehrlich pathway [GO:0000947]; ethanol biosynthetic process involved in glucose fermentation to ethanol [GO:0043458]; NADH oxidation [GO:0006116]	GO:0006116; GO:0004022; GO:0000947; GO:0043458; GO:0008270	2759	4751
Q0PGJ6	chloroplast [GO:0009507]; alcohol dehydrogenase (NADP+) activity [GO:0008106]; aldo-keto reductase (NADP) activity [GO:0004033]; NADP+ binding [GO:0070401]; steroid dehydrogenase activity [GO:0016229]; oxidation-reduction process [GO:0055114]; response to cold [GO:0009409]; response to salt stress [GO:0009651]; response to toxic substance [GO:0009636]; response to water deprivation [GO:0009414]	GO:0070401; GO:0008106; GO:0004033; GO:0009507; GO:0055114; GO:0009409; GO:0009651; GO:0009636; GO:0009414; GO:0016229	2759	33090
Q9XGM8	endosome [GO:0005768]; Golgi apparatus [GO:0005794]; Golgi membrane [GO:0000139]; integral component of membrane [GO:0016021]; trans-Golgi network [GO:0005802]; alpha-1,3-mannosylglycoprotein 2-beta-N-acetylglucosaminyltransferase activity [GO:0003827]; metal ion binding [GO:0046872]; protein N-acetylglucosaminyltransferase activity [GO:0016262]; transferase activity, transferring glycosyl groups…	GO:0005794; GO:0000139; GO:0006491; GO:0003827; GO:0005768; GO:0006972; GO:0016021; GO:0046872; GO:0016262; GO:0006486; GO:0005802; GO:0016757	2759	33090
P22855	fungal-type vacuole membrane [GO:0000329]; alpha-mannosidase activity [GO:0004559]; carbohydrate binding [GO:0030246]; zinc ion binding [GO:0008270]; cellular carbohydrate metabolic process [GO:0044262]; mannose metabolic process [GO:0006013]; oligosaccharide catabolic process [GO:0009313]	GO:0004559; GO:0030246; GO:0044262; GO:0000329; GO:0006013; GO:0009313; GO:0008270	2759	4751
Q9LFR0	endosome [GO:0005768]; Golgi apparatus [GO:0005794]; Golgi membrane [GO:0000139]; integral component of membrane [GO:0016021]; trans-Golgi network [GO:0005802]; alpha-mannosidase activity [GO:0004559]; carbohydrate binding [GO:0030246]; mannosyl-oligosaccharide 1,3-1,6-alpha-mannosidase activity [GO:0004572]; zinc ion binding [GO:0008270]; hyperosmotic salinity response [GO:0042538]; mannose meta…	GO:0005794; GO:0000139; GO:0006491; GO:0004559; GO:0030246; GO:0005768; GO:0042538; GO:0016021; GO:0006013; GO:0004572; GO:0006487; GO:0006517; GO:0005802; GO:0008270	2759	33090
P92934	integral component of membrane [GO:0016021]; plasma membrane [GO:0005886]; acidic amino acid transmembrane transporter activity [GO:0015172]; neutral amino acid transmembrane transporter activity [GO:0015175]; symporter activity [GO:0015293]; aspartate transport [GO:0015810]; neutral amino acid transport [GO:0015804]; tryptophan transport [GO:0015827]	GO:0015172; GO:0015810; GO:0016021; GO:0015175; GO:0015804; GO:0005886; GO:0015293; GO:0015827	2759	33090
Q55DP8	cytoplasm [GO:0005737]; aminoacylase activity [GO:0004046]; metal ion binding [GO:0046872]; metallopeptidase activity [GO:0008237]; cellular amino acid metabolic process [GO:0006520]	GO:0004046; GO:0006520; GO:0005737; GO:0046872; GO:0008237	2759
Q9SSK1	cytosol [GO:0005829]; asparagine-tRNA ligase activity [GO:0004816]; ATP binding [GO:0005524]; DNA binding [GO:0003677]; asparaginyl-tRNA aminoacylation [GO:0006421]	GO:0005524; GO:0003677; GO:0004816; GO:0006421; GO:0005829	2759	33090
O60020	extracellular region [GO:0005576]; aspartic-type endopeptidase activity [GO:0004190]; proteolysis [GO:0006508]	GO:0004190; GO:0005576; GO:0006508	2759	4751
Q0IU52	aspartic-type endopeptidase activity [GO:0004190]; protein catabolic process [GO:0030163]; proteolysis [GO:0006508]	GO:0004190; GO:0030163; GO:0006508	2759	33090
Q9LX20	anchored component of membrane [GO:0031225]; anchored component of plasma membrane [GO:0046658]; aspartic-type endopeptidase activity [GO:0004190]	GO:0031225; GO:0046658; GO:0004190	2759	33090
Q09X11	chloroplast thylakoid membrane [GO:0009535]; proton-transporting ATP synthase complex, catalytic core F(1) [GO:0045261]; ATP binding [GO:0005524]; proton-transporting ATP synthase activity, rotational mechanism [GO:0046933]; proton-transporting ATPase activity, rotational mechanism [GO:0046961]; ATP synthesis coupled proton transport [GO:0015986]	GO:0005524; GO:0015986; GO:0009535; GO:0046933; GO:0045261; GO:0046961	2759	33090
Q6NVR9	integral component of membrane [GO:0016021]; mitochondrial inner membrane [GO:0005743]; mitochondrial nucleoid [GO:0042645]; ATP binding [GO:0005524]	GO:0005524; GO:0016021; GO:0005743; GO:0042645	2759	33208
Q93VT8	cytosol [GO:0005829]; ATP binding [GO:0005524]; ATP citrate synthase activity [GO:0003878]; lyase activity [GO:0016829]; metal ion binding [GO:0046872]; lipid metabolic process [GO:0006629]	GO:0005524; GO:0003878; GO:0005829; GO:0006629; GO:0016829; GO:0046872	2759	33090
Q0R4F1	mitochondrion [GO:0005739]; nucleus [GO:0005634]; ATP binding [GO:0005524]; ATP-dependent 5'-3' DNA helicase activity [GO:0043141]; DNA binding [GO:0003677]; DNA recombination [GO:0006310]; DNA repair [GO:0006281]; mitochondrial genome maintenance [GO:0000002]; telomere maintenance [GO:0000723]	GO:0005524; GO:0043141; GO:0003677; GO:0006310; GO:0006281; GO:0000002; GO:0005739; GO:0005634; GO:0000723	2759	33208
O80983	integral component of membrane [GO:0016021]; membrane [GO:0016020]; mitochondrial inner membrane [GO:0005743]; mitochondrion [GO:0005739]; plastid [GO:0009536]; ATP binding [GO:0005524]; ATP-dependent peptidase activity [GO:0004176]; metal ion binding [GO:0046872]; metalloendopeptidase activity [GO:0004222]; metallopeptidase activity [GO:0008237]; proteolysis [GO:0006508]	GO:0005524; GO:0004176; GO:0016021; GO:0016020; GO:0046872; GO:0004222; GO:0008237; GO:0005743; GO:0005739; GO:0009536; GO:0006508	2759	33090
Q6NNP0	autophagy [GO:0006914]; protein transport [GO:0015031]	GO:0006914; GO:0015031	2759	33090
Q9SL04	autophagosome membrane [GO:0000421]; Cvt vesicle membrane [GO:0033110]; microtubule [GO:0005874]; autophagy [GO:0006914]; protein transport [GO:0015031]	GO:0033110; GO:0000421; GO:0006914; GO:0005874; GO:0015031	2759	33090
Q9LRP7	autophagosome membrane [GO:0000421]; Cvt vesicle membrane [GO:0033110]; microtubule [GO:0005874]; Atg8 activating enzyme activity [GO:0019779]; Atg8 ligase activity [GO:0019776]; Atg8-specific protease activity [GO:0019786]; autophagy [GO:0006914]; cellular response to nitrogen starvation [GO:0006995]; protein transport [GO:0015031]; proteolysis [GO:0006508]	GO:0019779; GO:0019776; GO:0019786; GO:0033110; GO:0000421; GO:0006914; GO:0006995; GO:0005874; GO:0015031; GO:0006508	2759	33090
Q38831	nucleus [GO:0005634]; transcription factor activity, sequence-specific DNA binding [GO:0003700]; auxin-activated signaling pathway [GO:0009734]; response to auxin [GO:0009733]; transcription, DNA-templated [GO:0006351]	GO:0009734; GO:0005634; GO:0009733; GO:0003700; GO:0006351	2759	33090
P37707			2759	33090
Q9LD45	cytoplasm [GO:0005737]; endoplasmic reticulum [GO:0005783]; endoplasmic reticulum membrane [GO:0005789]; integral component of membrane [GO:0016021]; nuclear envelope [GO:0005635]; apoptotic process [GO:0006915]; ER overload response [GO:0006983]; negative regulation of apoptotic process [GO:0043066]; negative regulation of programmed cell death [GO:0043069]; response to water deprivation [GO:000…	GO:0006983; GO:0006915; GO:0005737; GO:0005783; GO:0005789; GO:0016021; GO:0043066; GO:0043069; GO:0005635; GO:0009414; GO:0000038	2759	33090
P80299	cytosol [GO:0005829]; peroxisome [GO:0005777]; 10-hydroxy-9-(phosphonooxy)octadecanoate phosphatase activity [GO:0033885]; epoxide hydrolase activity [GO:0004301]; lipid phosphatase activity [GO:0042577]; magnesium ion binding [GO:0000287]; phosphatase activity [GO:0016791]; aromatic compound catabolic process [GO:0019439]; inflammatory response [GO:0006954]; linoleic acid metabolic process [GO:0…	GO:0033885; GO:0019439; GO:0005829; GO:0004301; GO:0006954; GO:0043651; GO:0042577; GO:0000287; GO:0005777; GO:0016791; GO:0046839; GO:0045777; GO:0002539; GO:0009636; GO:0019233	2759	33208
Q93XX4	integral component of membrane [GO:0016021]; plasma membrane [GO:0005886]; vacuole [GO:0005773]	GO:0016021; GO:0005886; GO:0005773	2759	33090
Q12324	fungal-type vacuole [GO:0000324]; fungal-type vacuole membrane [GO:0000329]; integral component of membrane [GO:0016021]; vacuole-mitochondrion membrane contact site [GO:1990816]; calcium activated cation channel activity [GO:0005227]; calcium channel activity [GO:0005262]; potassium channel activity [GO:0005267]; sodium channel activity [GO:0005272]; voltage-gated ion channel activity [GO:000524…	GO:0005227; GO:0005262; GO:0030003; GO:0000324; GO:0000329; GO:0016021; GO:0005267; GO:0071805; GO:0034765; GO:0005272; GO:0035725; GO:1990816; GO:0005244	2759	4751
Q9ZV15	cytoplasm [GO:0005737]; plasma membrane [GO:0005886]; ATP binding [GO:0005524]; calcium ion binding [GO:0005509]; calcium-dependent protein serine/threonine kinase activity [GO:0009931]; calmodulin binding [GO:0005516]; calmodulin-dependent protein kinase activity [GO:0004683]; abscisic acid-activated signaling pathway [GO:0009738]; intracellular signal transduction [GO:0035556]; peptidyl-serine …	GO:0005524; GO:0009738; GO:0005509; GO:0009931; GO:0005516; GO:0004683; GO:0005737; GO:0035556; GO:0018105; GO:0005886; GO:0046777	2759	33090
O23614	chloroplast thylakoid lumen [GO:0009543]; mitochondrion [GO:0005739]; thylakoid [GO:0009579]; thylakoid lumen [GO:0031977]; serine-type peptidase activity [GO:0008236]	GO:0009543; GO:0005739; GO:0008236; GO:0009579; GO:0031977	2759	33090
O74135	cell division site [GO:0032153]; cell periphery [GO:0071944]; cell tip [GO:0051286]; cytoplasm [GO:0005737]; ATP binding [GO:0005524]; protein kinase activity [GO:0004672]; protein serine/threonine kinase activity [GO:0004674]; negative regulation of establishment of bipolar cell polarity [GO:1904846]; negative regulation of protein localization to cell tip [GO:1903067]; peptidyl-serine phosphory…	GO:0005524; GO:0032153; GO:0071944; GO:0051286; GO:0005737; GO:1904846; GO:1903067; GO:0018105; GO:0004672; GO:0004674; GO:0030100; GO:0023016	2759	4751
Q0CD12	cytoplasm [GO:0005737]; catalase activity [GO:0004096]; heme binding [GO:0020037]; metal ion binding [GO:0046872]; hydrogen peroxide catabolic process [GO:0042744]; response to oxidative stress [GO:0006979]	GO:0004096; GO:0005737; GO:0020037; GO:0042744; GO:0046872; GO:0006979	2759	4751
Q8W4K3	integral component of membrane [GO:0016021]; plant-type vacuole membrane [GO:0009705]; vacuolar membrane [GO:0005774]; vacuole [GO:0005773]; amino acid transmembrane transporter activity [GO:0015171]; antiporter activity [GO:0015297]; L-amino acid transmembrane transporter activity [GO:0015179]; L-alpha-amino acid transmembrane transport [GO:1902475]; L-amino acid transport [GO:0015807]; transmem…	GO:1902475; GO:0015179; GO:0015807; GO:0015171; GO:0015297; GO:0016021; GO:0009705; GO:0055085; GO:0005774; GO:0005773	2759	33090
Q5AWS6	Cdc48p-Npl4p-Vms1p AAA ATPase complex [GO:0036266]; cytosol [GO:0005829]; Doa10p ubiquitin ligase complex [GO:0000837]; Hrd1p ubiquitin ligase ERAD-L complex [GO:0000839]; mating projection tip [GO:0043332]; nuclear chromatin [GO:0000790]; RQC complex [GO:1990112]; VCP-NPL4-UFD1 AAA ATPase complex [GO:0034098]; ATP binding [GO:0005524]; ATPase activity [GO:0016887]; protein phosphatase type 1 reg…	GO:0005524; GO:0016887; GO:0036266; GO:0000837; GO:0071712; GO:0000839; GO:1990112; GO:1990171; GO:0034098; GO:0071629; GO:0005829; GO:0016320; GO:0061166; GO:0043332; GO:0072671; GO:0051228; GO:0070651; GO:0000790; GO:0071630; GO:0034727; GO:2001168; GO:1900182; GO:0008599; GO:0016485; GO:0033047; GO:0030970; GO:0034517; GO:1990116; GO:0031134; GO:0006906	2759	4751
Q42545	chloroplast [GO:0009507]; chloroplast stroma [GO:0009570]; chloroplast thylakoid membrane [GO:0009535]; microtubule [GO:0005874]; GTP binding [GO:0005525]; GTPase activity [GO:0003924]; identical protein binding [GO:0042802]; protein self-association [GO:0043621]; cell cycle [GO:0007049]; chloroplast fission [GO:0010020]; chloroplast organization [GO:0009658]; chloroplast relocation [GO:0009902];…	GO:0005525; GO:0003924; GO:0007049; GO:0009507; GO:0010020; GO:0009658; GO:0009902; GO:0009570; GO:0009535; GO:0042802; GO:0005874; GO:0007017; GO:0043572; GO:0043621; GO:0009637	2759	33090
Q9USK8	ascospore wall [GO:0005619]; barrier septum [GO:0000935]; cell division site [GO:0032153]; external side of plasma membrane [GO:0009897]; integral component of plasma membrane [GO:0005887]; new growing cell tip [GO:0035841]; old growing cell tip [GO:0035840]; plasma membrane [GO:0005886]; alpha-1,3-glucan synthase activity [GO:0047657]; alpha-1,4-glucan synthase activity [GO:0033201]; alpha-gluca…	GO:0047657; GO:0033201; GO:0030979; GO:0005619; GO:0000935; GO:0032153; GO:0071555; GO:0009897; GO:0009272; GO:0005887; GO:0035841; GO:0035840; GO:0005886; GO:0031671	2759	4751
P42730	chloroplast envelope [GO:0009941]; chloroplast stroma [GO:0009570]; cytosol [GO:0005829]; nucleus [GO:0005634]; ATP binding [GO:0005524]; positive regulation of translation [GO:0045727]; protein metabolic process [GO:0019538]; protein unfolding [GO:0043335]; response to heat [GO:0009408]; response to high light intensity [GO:0009644]; response to hydrogen peroxide [GO:0042542]	GO:0005524; GO:0009941; GO:0009570; GO:0005829; GO:0005634; GO:0045727; GO:0019538; GO:0043335; GO:0009408; GO:0009644; GO:0042542	2759	33090
P35100	chloroplast [GO:0009507]; ATP binding [GO:0005524]; protein metabolic process [GO:0019538]	GO:0005524; GO:0009507; GO:0019538	2759	33090
Q8FXX2	ATP binding [GO:0005524]; protein folding [GO:0006457]	GO:0005524; GO:0006457	2
P30602	integral component of membrane [GO:0016021]; plasma membrane [GO:0005886]; chitin synthase activity [GO:0004100]; cell wall organization [GO:0071555]; chitin biosynthetic process [GO:0006031]	GO:0071555; GO:0006031; GO:0004100; GO:0016021; GO:0005886	2759	4751
Q4P9K9	cytoplasmic vesicle membrane [GO:0030659]; integral component of membrane [GO:0016021]; myosin complex [GO:0016459]; plasma membrane [GO:0005886]; ATP binding [GO:0005524]; chitin synthase activity [GO:0004100]; DNA binding [GO:0003677]; motor activity [GO:0003774]; cell wall organization [GO:0071555]	GO:0005524; GO:0003677; GO:0071555; GO:0004100; GO:0030659; GO:0016021; GO:0003774; GO:0016459; GO:0005886	2759	4751
Q9LVA7	cytosol [GO:0005829]; methylosome [GO:0034709]; nucleus [GO:0005634]; pICln-Sm protein complex [GO:0034715]; plasma membrane [GO:0005886]; cell volume homeostasis [GO:0006884]; chloride transport [GO:0006821]; spliceosomal snRNP assembly [GO:0000387]	GO:0006884; GO:0006821; GO:0005829; GO:0034709; GO:0005634; GO:0034715; GO:0005886; GO:0000387	2759	33090
P27520	chloroplast thylakoid membrane [GO:0009535]; integral component of membrane [GO:0016021]; photosystem I [GO:0009522]; photosystem II [GO:0009523]; chlorophyll binding [GO:0016168]; metal ion binding [GO:0046872]; photosynthesis, light harvesting [GO:0009765]; protein-chromophore linkage [GO:0018298]	GO:0016168; GO:0009535; GO:0016021; GO:0046872; GO:0009765; GO:0009522; GO:0009523; GO:0018298	2759	33090
P27517	chloroplast thylakoid membrane [GO:0009535]; integral component of membrane [GO:0016021]; photosystem I [GO:0009522]; photosystem II [GO:0009523]; chlorophyll binding [GO:0016168]; metal ion binding [GO:0046872]; photosynthesis, light harvesting [GO:0009765]; protein-chromophore linkage [GO:0018298]	GO:0016168; GO:0009535; GO:0016021; GO:0046872; GO:0009765; GO:0009522; GO:0009523; GO:0018298	2759	33090
Q2RBN7	clathrin coat of coated pit [GO:0030132]; clathrin coat of trans-Golgi network vesicle [GO:0030130]; structural molecule activity [GO:0005198]; intracellular protein transport [GO:0006886]; vesicle-mediated transport [GO:0016192]	GO:0030132; GO:0030130; GO:0006886; GO:0005198; GO:0016192	2759	33090
Q9CAA0	COPI-coated vesicle membrane [GO:0030663]; membrane coat [GO:0030117]; structural molecule activity [GO:0005198]; intracellular protein transport [GO:0006886]; vesicle-mediated transport [GO:0016192]	GO:0030663; GO:0006886; GO:0030117; GO:0005198; GO:0016192	2759	33090
Q53PC7	COPI vesicle coat [GO:0030126]; structural molecule activity [GO:0005198]; intracellular protein transport [GO:0006886]; vesicle-mediated transport [GO:0016192]	GO:0030126; GO:0006886; GO:0005198; GO:0016192	2759	33090
Q8RWK8	Cajal body [GO:0015030]; U1 snRNA binding [GO:0030619]; U2 snRNA binding [GO:0030620]	GO:0015030; GO:0030619; GO:0030620	2759	33090
Q9UP83	cytosol [GO:0005829]; Golgi apparatus [GO:0005794]; Golgi membrane [GO:0000139]; Golgi transport complex [GO:0017119]; membrane [GO:0016020]; nucleoplasm [GO:0005654]; cellular protein metabolic process [GO:0044267]; ER to Golgi vesicle-mediated transport [GO:0006888]; intra-Golgi vesicle-mediated transport [GO:0006891]; membrane organization [GO:0061024]; post-translational protein modification …	GO:0006888; GO:0005794; GO:0000139; GO:0017119; GO:0044267; GO:0005829; GO:0006891; GO:0016020; GO:0061024; GO:0005654; GO:0043687; GO:0018279; GO:0015031	2759	33208
Q9BZJ0	catalytic step 1 spliceosome [GO:0071012]; catalytic step 2 spliceosome [GO:0071013]; cytoplasm [GO:0005737]; nuclear speck [GO:0016607]; post-mRNA release spliceosomal complex [GO:0071014]; precatalytic spliceosome [GO:0071011]; prespliceosome [GO:0071010]; Prp19 complex [GO:0000974]; spliceosomal complex [GO:0005681]; poly(A) RNA binding [GO:0044822]; RNA binding [GO:0003723]; mitophagy in resp…	GO:0000974; GO:0003723; GO:0071012; GO:0071013; GO:0005737; GO:0000398; GO:0098779; GO:0016607; GO:0044822; GO:0002230; GO:0071014; GO:0071011; GO:0071010; GO:0005681; GO:0000245; GO:0098792	2759	33208
Q09184	cytosol [GO:0005829]; nucleus [GO:0005634]; DNA binding [GO:0003677]; metallopeptidase activity [GO:0008237]; proteolysis [GO:0006508]	GO:0003677; GO:0005829; GO:0008237; GO:0005634; GO:0006508	2759	4751
P52958	nucleus [GO:0005634]; DNA binding [GO:0003677]; RNA polymerase II transcription factor activity, sequence-specific DNA binding [GO:0000981]; zinc ion binding [GO:0008270]; transcription, DNA-templated [GO:0006351]	GO:0003677; GO:0000981; GO:0005634; GO:0006351; GO:0008270	2759	4751
Q6ZIX2	endoplasmic reticulum [GO:0005783]; plasmodesma [GO:0009506]; vacuole [GO:0005773]; S-adenosylmethionine-dependent methyltransferase activity [GO:0008757]; sterol 24-C-methyltransferase activity [GO:0003838]; acetyl-CoA metabolic process [GO:0006084]; brassinosteroid biosynthetic process [GO:0016132]; cellular modified amino acid biosynthetic process [GO:0042398]; coumarin biosynthetic process [G…	GO:0008757; GO:0006084; GO:0016132; GO:0042398; GO:0009805; GO:0009793; GO:0005783; GO:0032259; GO:0019745; GO:0009506; GO:0006598; GO:0009611; GO:0003838; GO:0016126; GO:0005773	2759	33090
P04839	integral component of plasma membrane [GO:0005887]; mitochondrion [GO:0005739]; NADPH oxidase complex [GO:0043020]; phagocytic vesicle membrane [GO:0030670]; plasma membrane [GO:0005886]; flavin adenine dinucleotide binding [GO:0050660]; heme binding [GO:0020037]; metal ion binding [GO:0046872]; protein heterodimerization activity [GO:0046982]; superoxide-generating NADPH oxidase activity [GO:001…	GO:0043020; GO:0042590; GO:0002479; GO:0002474; GO:0045454; GO:0050660; GO:0020037; GO:0050665; GO:0006954; GO:0045087; GO:0005887; GO:0046872; GO:0005739; GO:0055114; GO:0030670; GO:0005886; GO:0046982; GO:0045730; GO:0007264; GO:0042554; GO:0006801; GO:0016175; GO:0048010; GO:0005244	2759	33208
Q42342	chloroplast thylakoid membrane [GO:0009535]; endoplasmic reticulum [GO:0005783]; endoplasmic reticulum membrane [GO:0005789]; integral component of membrane [GO:0016021]; plasma membrane [GO:0005886]; vacuolar membrane [GO:0005774]; vacuole [GO:0005773]; heme binding [GO:0020037]; metal ion binding [GO:0046872]; oxidation-reduction process [GO:0055114]	GO:0009535; GO:0005783; GO:0005789; GO:0020037; GO:0016021; GO:0046872; GO:0055114; GO:0005886; GO:0005774; GO:0005773	2759	33090
Q5ZLK1	Cul4-RING E3 ubiquitin ligase complex [GO:0080008]; nucleolus [GO:0005730]; small-subunit processome [GO:0032040]; maturation of SSU-rRNA from tricistronic rRNA transcript (SSU-rRNA, 5.8S rRNA, LSU-rRNA) [GO:0000462]; protein ubiquitination [GO:0016567]	GO:0080008; GO:0000462; GO:0005730; GO:0016567; GO:0032040	2759	33208
Q8W4M7	nucleus [GO:0005634]; 4 iron, 4 sulfur cluster binding [GO:0051539]; ATP binding [GO:0005524]; ATP-dependent DNA helicase activity [GO:0004003]; DNA binding [GO:0003677]; metal ion binding [GO:0046872]; DNA repair [GO:0006281]; nucleotide-excision repair [GO:0006289]; regulation of transcription, DNA-templated [GO:0006355]; response to heat [GO:0009408]; response to UV [GO:0009411]; transcription…	GO:0051539; GO:0005524; GO:0004003; GO:0003677; GO:0006281; GO:0046872; GO:0006289; GO:0005634; GO:0006355; GO:0009411; GO:0009408; GO:0006351	2759	33090
Q8W489	chloroplast [GO:0009507]; nucleotide-excision repair factor 2 complex [GO:0000111]; XPC complex [GO:0071942]; damaged DNA binding [GO:0003684]; single-stranded DNA binding [GO:0003697]; mismatch repair [GO:0006298]; nucleotide-excision repair [GO:0006289]	GO:0071942; GO:0009507; GO:0003684; GO:0006298; GO:0006289; GO:0000111; GO:0003697	2759	33090
F4JXF9	nucleus [GO:0005634]; DNA binding [GO:0003677]; DNA-directed RNA polymerase activity [GO:0003899]; metal ion binding [GO:0046872]; transcription, DNA-templated [GO:0006351]	GO:0003677; GO:0003899; GO:0046872; GO:0005634; GO:0006351	2759	33090
Q8S8Y0	chloroplast [GO:0009507]; DNA binding [GO:0003677]; DNA-directed RNA polymerase activity [GO:0003899]; transcription, DNA-templated [GO:0006351]	GO:0003677; GO:0003899; GO:0009507; GO:0006351	2759	33090
Q6ZLK0	Golgi apparatus [GO:0005794]; integral component of membrane [GO:0016021]; nucleolus [GO:0005730]; oligosaccharyltransferase complex [GO:0008250]; plant-type cell wall [GO:0009505]; plasmodesma [GO:0009506]; vacuolar membrane [GO:0005774]; transferase activity, transferring glycosyl groups [GO:0016757]; cell wall modification [GO:0042545]; cellulose biosynthetic process [GO:0030244]; Golgi vesicl…	GO:0005794; GO:0048193; GO:0001510; GO:0042545; GO:0030244; GO:0016021; GO:0005730; GO:0008250; GO:0009505; GO:0009664; GO:0009506; GO:0018279; GO:0016757; GO:0009826; GO:0005774	2759	33090
Q8S944	mitochondrion [GO:0005739]; peroxisome [GO:0005777]; GTP binding [GO:0005525]; GTPase activity [GO:0003924]; identical protein binding [GO:0042802]; cell cycle [GO:0007049]; cell division [GO:0051301]; peroxisome organization [GO:0007031]	GO:0005525; GO:0003924; GO:0007049; GO:0051301; GO:0042802; GO:0005739; GO:0005777; GO:0007031	2759	33090
Q149N8	nucleosome [GO:0000786]; nucleus [GO:0005634]; ATP binding [GO:0005524]; DNA binding [GO:0003677]; helicase activity [GO:0004386]; ligase activity [GO:0016874]; ubiquitin-protein transferase activity [GO:0004842]; zinc ion binding [GO:0008270]; DNA repair [GO:0006281]; nucleosome assembly [GO:0006334]; protein polyubiquitination [GO:0000209]	GO:0005524; GO:0003677; GO:0006281; GO:0004386; GO:0016874; GO:0000786; GO:0006334; GO:0005634; GO:0000209; GO:0004842; GO:0008270	2759	33208
Q0JBH9			2759	33090
P56292	chloroplast [GO:0009507]; GTP binding [GO:0005525]; GTPase activity [GO:0003924]; translation elongation factor activity [GO:0003746]	GO:0005525; GO:0003924; GO:0009507; GO:0003746	2759	33090
Q9ZT91	cell wall [GO:0005618]; mitochondrion [GO:0005739]; ATP binding [GO:0005524]; cobalt ion binding [GO:0050897]; GTP binding [GO:0005525]; GTPase activity [GO:0003924]; translation elongation factor activity [GO:0003746]; zinc ion binding [GO:0008270]; response to cadmium ion [GO:0046686]	GO:0005524; GO:0005525; GO:0003924; GO:0005618; GO:0050897; GO:0005739; GO:0046686; GO:0003746; GO:0008270	2759	33090
P02992	mitochondrion [GO:0005739]; GTP binding [GO:0005525]; GTPase activity [GO:0003924]; translation elongation factor activity [GO:0003746]; mitochondrial translation [GO:0032543]; mitochondrial translational elongation [GO:0070125]	GO:0005525; GO:0003924; GO:0032543; GO:0070125; GO:0005739; GO:0003746	2759	4751
Q9SP32	nucleus [GO:0005634]; ATP binding [GO:0005524]; DNA binding [GO:0003677]; helicase activity [GO:0004386]; metal ion binding [GO:0046872]; ribonuclease III activity [GO:0004525]; RNA binding [GO:0003723]; gene silencing by RNA [GO:0031047]; RNA processing [GO:0006396]; rRNA catabolic process [GO:0016075]	GO:0005524; GO:0003677; GO:0003723; GO:0006396; GO:0031047; GO:0004386; GO:0046872; GO:0005634; GO:0016075; GO:0004525	2759	33090
P00924	fungal-type vacuole [GO:0000324]; mitochondrion [GO:0005739]; phosphopyruvate hydratase complex [GO:0000015]; magnesium ion binding [GO:0000287]; phosphopyruvate hydratase activity [GO:0004634]; gluconeogenesis [GO:0006094]; glycolytic process [GO:0006096]; regulation of vacuole fusion, non-autophagic [GO:0032889]	GO:0000324; GO:0006094; GO:0006096; GO:0000287; GO:0005739; GO:0004634; GO:0000015; GO:0032889	2759	4751
O81122	endoplasmic reticulum membrane [GO:0005789]; integral component of membrane [GO:0016021]; ATP binding [GO:0005524]; ethylene binding [GO:0051740]; ethylene receptor activity [GO:0038199]; metal ion binding [GO:0046872]; phosphorelay sensor kinase activity [GO:0000155]; negative regulation of ethylene-activated signaling pathway [GO:0010105]	GO:0005524; GO:0005789; GO:0051740; GO:0038199; GO:0016021; GO:0046872; GO:0010105; GO:0000155	2759	33090
Q1DXU0	eukaryotic 43S preinitiation complex [GO:0016282]; eukaryotic 48S preinitiation complex [GO:0033290]; eukaryotic translation initiation factor 3 complex [GO:0005852]; translation initiation factor activity [GO:0003743]; formation of translation preinitiation complex [GO:0001731]; regulation of translational initiation [GO:0006446]	GO:0016282; GO:0033290; GO:0005852; GO:0001731; GO:0006446; GO:0003743	2759	4751
Q0WW40			2759	33090
A2AJL3	cell [GO:0005623]; kinase activity [GO:0016301]; phosphotransferase activity, alcohol group as acceptor [GO:0016773]; carbohydrate metabolic process [GO:0005975]; neuron cellular homeostasis [GO:0070050]	GO:0005975; GO:0005623; GO:0016301; GO:0070050; GO:0016773	2759	33208
Q27YU7	cell projection [GO:0042995]; cytoplasm [GO:0005737]; cytoskeleton [GO:0005856]; oxidoreductase activity [GO:0016491]	GO:0042995; GO:0005737; GO:0005856; GO:0016491	2759	33090
P06444	viral capsid [GO:0019028]; structural constituent of virion [GO:0039660]; viral budding via host ESCRT complex [GO:0039702]; viral release from host cell [GO:0019076]	GO:0039660; GO:0039702; GO:0019028; GO:0019076	10239
O92956	viral capsid [GO:0019028]; aspartic-type endopeptidase activity [GO:0004190]; DNA binding [GO:0003677]; DNA-directed DNA polymerase activity [GO:0003887]; RNA-directed DNA polymerase activity [GO:0003964]; RNA-DNA hybrid ribonuclease activity [GO:0004523]; structural molecule activity [GO:0005198]; zinc ion binding [GO:0008270]; DNA integration [GO:0015074]; DNA recombination [GO:0006310]; establ…	GO:0003677; GO:0015074; GO:0006310; GO:0003887; GO:0004523; GO:0003964; GO:0004190; GO:0075713; GO:0005198; GO:0019028; GO:0046718; GO:0008270	10239
Q8VYG2	cytosol [GO:0005829]; ATP binding [GO:0005524]; galacturonokinase activity [GO:0047912]; metal ion binding [GO:0046872]; carbohydrate phosphorylation [GO:0046835]; D-galacturonate metabolic process [GO:0046396]; galactose metabolic process [GO:0006012]	GO:0005524; GO:0046396; GO:0046835; GO:0005829; GO:0006012; GO:0047912; GO:0046872	2759	33090
Q84P52	chloroplast [GO:0009507]; identical protein binding [GO:0042802]; pyridoxal phosphate binding [GO:0030170]; transaminase activity [GO:0008483]	GO:0009507; GO:0042802; GO:0030170; GO:0008483	2759	33090
Q9FID0	apoplast [GO:0048046]; manganese ion binding [GO:0030145]; nutrient reservoir activity [GO:0045735]	GO:0048046; GO:0030145; GO:0045735	2759	33090
P52417	chloroplast [GO:0009507]; ATP binding [GO:0005524]; glucose-1-phosphate adenylyltransferase activity [GO:0008878]; glycogen biosynthetic process [GO:0005978]; starch biosynthetic process [GO:0019252]	GO:0005524; GO:0009507; GO:0008878; GO:0005978; GO:0019252	2759	33090
P32289	cytoplasm [GO:0005737]; ATP binding [GO:0005524]; glutamate-ammonia ligase activity [GO:0004356]; glutamine biosynthetic process [GO:0006542]; nitrogen fixation [GO:0009399]	GO:0005524; GO:0005737; GO:0004356; GO:0006542; GO:0009399	2759	33090
P53430	cytoplasm [GO:0005737]; glyceraldehyde-3-phosphate dehydrogenase (NAD+) (phosphorylating) activity [GO:0004365]; NAD binding [GO:0051287]; NADP binding [GO:0050661]; glucose metabolic process [GO:0006006]; glycolytic process [GO:0006096]	GO:0051287; GO:0050661; GO:0005737; GO:0006006; GO:0004365; GO:0006096	2759	4751
Q9LPZ9	integral component of membrane [GO:0016021]; plasma membrane [GO:0005886]; plasmodesma [GO:0009506]; ATP binding [GO:0005524]; calmodulin binding [GO:0005516]; carbohydrate binding [GO:0030246]; protein kinase activity [GO:0004672]; protein serine/threonine kinase activity [GO:0004674]; ubiquitin protein ligase binding [GO:0031625]; cellular response to salicylic acid stimulus [GO:0071446]; defen…	GO:0005524; GO:0005516; GO:0030246; GO:0071446; GO:0009816; GO:0016021; GO:0005886; GO:0009506; GO:0046777; GO:0004672; GO:0004674; GO:0048544; GO:0031625	2759	33090
O34598	guanine deaminase activity [GO:0008892]; zinc ion binding [GO:0008270]; guanine catabolic process [GO:0006147]; RNA modification [GO:0009451]	GO:0009451; GO:0006147; GO:0008892; GO:0008270	2
O24653	apoplast [GO:0048046]; cytosol [GO:0005829]; plasmodesma [GO:0009506]; GTPase activator activity [GO:0005096]; oxidoreductase activity [GO:0016491]; Rab GDP-dissociation inhibitor activity [GO:0005093]; protein transport [GO:0015031]; regulation of catalytic activity [GO:0050790]	GO:0005096; GO:0005093; GO:0048046; GO:0005829; GO:0016491; GO:0009506; GO:0015031; GO:0050790	2759	33090
P26413	ATP binding [GO:0005524]	GO:0005524	2759	33090
Q92260	ATP binding [GO:0005524]	GO:0005524	2759	4751
P09189	ATP binding [GO:0005524]	GO:0005524	2759	33090
Q7Z9J4	nucleosome [GO:0000786]; nucleus [GO:0005634]; DNA binding [GO:0003677]	GO:0003677; GO:0000786; GO:0005634	2759	4751
Q04996	nucleus [GO:0005634]; DNA binding [GO:0003677]; sequence-specific DNA binding [GO:0043565]; transcription factor activity, sequence-specific DNA binding [GO:0003700]; zinc ion binding [GO:0008270]; positive regulation of transcription, DNA-templated [GO:0045893]; transcription, DNA-templated [GO:0006351]	GO:0003677; GO:0005634; GO:0045893; GO:0043565; GO:0003700; GO:0006351; GO:0008270	2759	33090
O24496	cytosol [GO:0005829]; hydroxyacylglutathione hydrolase activity [GO:0004416]; metal ion binding [GO:0046872]; methylglyoxal catabolic process to D-lactate via S-lactoyl-glutathione [GO:0019243]	GO:0005829; GO:0004416; GO:0046872; GO:0019243	2759	33090
P49249	oxidoreductase activity [GO:0016491]	GO:0016491	2759	33090
Q8LBP4	chloroplast [GO:0009507]; chloroplast thylakoid [GO:0009534]; chloroplast thylakoid membrane [GO:0009535]; integral component of membrane [GO:0016021]; protein import into chloroplast thylakoid membrane [GO:0045038]; protein insertion into membrane [GO:0051205]; regulation of cell aging [GO:0090342]; thylakoid membrane organization [GO:0010027]	GO:0009507; GO:0009534; GO:0009535; GO:0016021; GO:0045038; GO:0051205; GO:0090342; GO:0010027	2759	33090
Q9FJU4	cytoplasm [GO:0005737]; inositol oxygenase activity [GO:0050113]; iron ion binding [GO:0005506]; inositol catabolic process [GO:0019310]; L-ascorbic acid biosynthetic process [GO:0019853]	GO:0019853; GO:0005737; GO:0019310; GO:0050113; GO:0005506	2759	33090
P28241	mitochondrial isocitrate dehydrogenase complex (NAD+) [GO:0005962]; mitochondrion [GO:0005739]; isocitrate dehydrogenase (NAD+) activity [GO:0004449]; magnesium ion binding [GO:0000287]; NAD binding [GO:0051287]; RNA binding [GO:0003723]; glutamate biosynthetic process [GO:0006537]; isocitrate metabolic process [GO:0006102]; tricarboxylic acid cycle [GO:0006099]	GO:0051287; GO:0003723; GO:0006537; GO:0004449; GO:0006102; GO:0000287; GO:0005962; GO:0005739; GO:0006099	2759	4751
P0CT06	glyoxysome [GO:0009514]; isocitrate lyase activity [GO:0004451]; metal ion binding [GO:0046872]; methylisocitrate lyase activity [GO:0046421]; glyoxylate cycle [GO:0006097]; tricarboxylic acid cycle [GO:0006099]	GO:0006097; GO:0009514; GO:0004451; GO:0046872; GO:0046421; GO:0006099	2759	4751
P93147	membrane [GO:0016020]; heme binding [GO:0020037]; iron ion binding [GO:0005506]; isoflavone 2'-hydroxylase activity [GO:0033773]	GO:0020037; GO:0005506; GO:0033773; GO:0016020	2759	33090
A0JMA9	cytoplasm [GO:0005737]; microtubule [GO:0005874]; ATP binding [GO:0005524]; microtubule-severing ATPase activity [GO:0008568]; microtubule severing [GO:0051013]	GO:0005524; GO:0005737; GO:0005874; GO:0051013; GO:0008568	2759	33208
D4AYG1	extracellular region [GO:0005576]; integral component of membrane [GO:0016021]	GO:0005576; GO:0016021	2759	4751
Q8RWR2	cytoplasm [GO:0005737]; polysome [GO:0005844]; RNA binding [GO:0003723]; leaf senescence [GO:0010150]	GO:0003723; GO:0005737; GO:0010150; GO:0005844	2759	33090
Q00624	extracellular region [GO:0005576]; copper ion binding [GO:0005507]; oxidoreductase activity [GO:0016491]	GO:0005507; GO:0005576; GO:0016491	2759	33090
Q9M886	regulation of transcription, DNA-templated [GO:0006355]	GO:0006355	2759	33090
Q7SA85	peroxisomal matrix [GO:0005782]; ATP binding [GO:0005524]; ATP-dependent peptidase activity [GO:0004176]; serine-type endopeptidase activity [GO:0004252]; misfolded or incompletely synthesized protein catabolic process [GO:0006515]; protein import into peroxisome matrix [GO:0016558]; protein processing [GO:0016485]; protein targeting to peroxisome [GO:0006625]	GO:0005524; GO:0004176; GO:0006515; GO:0005782; GO:0016558; GO:0016485; GO:0006625; GO:0004252	2759	4751
P0C957	anchored component of membrane [GO:0031225]; plasma membrane [GO:0005886]; lysophospholipase activity [GO:0004622]; phospholipid catabolic process [GO:0009395]	GO:0031225; GO:0004622; GO:0009395; GO:0005886	2759	4751
Q84V39	cytoplasmic, membrane-bounded vesicle [GO:0016023]	GO:0016023	2759	33090
Q12116	integral component of membrane [GO:0016021]; membrane [GO:0016020]	GO:0016021; GO:0016020	2759	4751
Q9M2Z4	chloroplast thylakoid membrane [GO:0009535]; endoplasmic reticulum [GO:0005783]; integral component of membrane [GO:0016021]; nucleus [GO:0005634]; plasma membrane [GO:0005886]; heme binding [GO:0020037]; steroid binding [GO:0005496]	GO:0009535; GO:0005783; GO:0020037; GO:0016021; GO:0005634; GO:0005886; GO:0005496	2759	33090
Q9SE60	cytosol [GO:0005829]; methylenetetrahydrofolate reductase (NAD(P)H) activity [GO:0004489]; methionine biosynthetic process [GO:0009086]; one-carbon metabolic process [GO:0006730]; tetrahydrofolate interconversion [GO:0035999]	GO:0005829; GO:0009086; GO:0004489; GO:0006730; GO:0035999	2759	33090
Q9FGQ6	cell wall [GO:0005618]; microtubule [GO:0005874]; nucleolus [GO:0005730]; nucleus [GO:0005634]; phragmoplast [GO:0009524]; spindle [GO:0005819]; microtubule binding [GO:0008017]; cell division [GO:0051301]; cortical cytoskeleton organization [GO:0030865]; mitotic nuclear division [GO:0007067]; thigmotropism [GO:0009652]	GO:0051301; GO:0005618; GO:0030865; GO:0005874; GO:0008017; GO:0007067; GO:0005730; GO:0005634; GO:0009524; GO:0005819; GO:0009652	2759	33090
O14134	cytoplasm [GO:0005737]; cytosol [GO:0005829]; nucleus [GO:0005634]; protein complex [GO:0043234]; ATP binding [GO:0005524]; ATPase activity [GO:0016887]; mRNA export from nucleus [GO:0006406]; poly(A)+ mRNA export from nucleus [GO:0016973]; ribosomal small subunit biogenesis [GO:0042274]	GO:0005524; GO:0016887; GO:0005737; GO:0005829; GO:0006406; GO:0005634; GO:0016973; GO:0043234; GO:0042274	2759	4751
O13935	nucleus [GO:0005634]; tRNA (cytosine-5-)-methyltransferase activity [GO:0016428]; tRNA binding [GO:0000049]; tRNA methylation [GO:0030488]	GO:0005634; GO:0016428; GO:0000049; GO:0030488	2759	4751
Q9FLJ2	nucleus [GO:0005634]; DNA binding [GO:0003677]; transcription factor activity, sequence-specific DNA binding [GO:0003700]; transcription, DNA-templated [GO:0006351]	GO:0003677; GO:0005634; GO:0003700; GO:0006351	2759	33090
Q9ZNT1	endoplasmic reticulum [GO:0005783]; integral component of membrane [GO:0016021]; mitochondrial outer membrane [GO:0005741]; plant-type cell wall [GO:0009505]; plasma membrane [GO:0005886]; cytochrome-b5 reductase activity, acting on NAD(P)H [GO:0004128]; electron transport chain [GO:0022900]	GO:0004128; GO:0022900; GO:0005783; GO:0016021; GO:0005741; GO:0009505; GO:0005886	2759	33090
Q1WIQ6	cytoplasm [GO:0005737]; glyceraldehyde-3-phosphate dehydrogenase (NADP+) (non-phosphorylating) activity [GO:0008886]	GO:0005737; GO:0008886	2759	33090
Q9SUM3	chloroplast [GO:0009507]; endoplasmic reticulum [GO:0005783]; endoplasmic reticulum membrane [GO:0005789]; integral component of membrane [GO:0016021]; [methionine synthase] reductase activity [GO:0030586]; FMN binding [GO:0010181]; iron ion binding [GO:0005506]; NADPH-hemoprotein reductase activity [GO:0003958]; oxidation-reduction process [GO:0055114]; phenylpropanoid metabolic process [GO:0009…	GO:0010181; GO:0003958; GO:0030586; GO:0009507; GO:0005783; GO:0005789; GO:0016021; GO:0005506; GO:0055114; GO:0009698	2759	33090
Q9SY59	nucleus [GO:0005634]; ligase activity [GO:0016874]; RNA polymerase II regulatory region sequence-specific DNA binding [GO:0000977]; transcriptional repressor activity, RNA polymerase II core promoter proximal region sequence-specific binding [GO:0001078]; zinc ion binding [GO:0008270]; defense response to bacterium [GO:0042742]; negative regulation of transcription from RNA polymerase II promoter…	GO:0000977; GO:0042742; GO:0016874; GO:0000122; GO:0005634; GO:0016567; GO:0010310; GO:0009642; GO:0010188; GO:0009651; GO:0009697; GO:0006366; GO:0001078; GO:0008270	2759	33090
Q9C689	nucleus [GO:0005634]; Smc5-Smc6 complex [GO:0030915]; DNA recombination [GO:0006310]; DNA repair [GO:0006281]	GO:0006310; GO:0006281; GO:0030915; GO:0005634	2759	33090
Q9ZUP3	cytoplasm [GO:0005737]; cytosol [GO:0005829]; nucleus [GO:0005634]; plasma membrane [GO:0005886]; histone binding [GO:0042393]; identical protein binding [GO:0042802]; DNA mediated transformation [GO:0009294]; nucleosome assembly [GO:0006334]; response to cadmium ion [GO:0046686]; somatic cell DNA recombination [GO:0016444]	GO:0009294; GO:0005737; GO:0005829; GO:0042393; GO:0042802; GO:0006334; GO:0005634; GO:0005886; GO:0046686; GO:0016444	2759	33090
Q9S7R4	mitochondrion [GO:0005739]; RNA splicing [GO:0008380]	GO:0008380; GO:0005739	2759	33090
Q3E911			2759	33090
Q8W171	cytoplasm [GO:0005737]; peptide binding [GO:0042277]; peptidyl-prolyl cis-trans isomerase activity [GO:0003755]; protein folding [GO:0006457]	GO:0005737; GO:0042277; GO:0003755; GO:0006457	2759	33090
Q8RWY7	nucleus [GO:0005634]; peptidyl-prolyl cis-trans isomerase activity [GO:0003755]; protein folding [GO:0006457]	GO:0005634; GO:0003755; GO:0006457	2759	33090
Q9LTV6	peroxisome [GO:0005777]; vacuolar membrane [GO:0005774]; 2,4-dienoyl-CoA reductase (NADPH) activity [GO:0008670]; fatty acid metabolic process [GO:0006631]	GO:0008670; GO:0006631; GO:0005777; GO:0005774	2759	33090
Q9C8L4	mitochondrion [GO:0005739]; hydrolase activity, acting on ester bonds [GO:0016788]; metal ion binding [GO:0046872]; sulfur dioxygenase activity [GO:0050313]; embryo development ending in seed dormancy [GO:0009793]; endosperm development [GO:0009960]; response to salt stress [GO:0009651]; seed development [GO:0048316]	GO:0009793; GO:0009960; GO:0016788; GO:0046872; GO:0005739; GO:0009651; GO:0048316; GO:0050313	2759	33090
O13853	barrier septum [GO:0000935]; nucleus [GO:0005634]; plasma membrane [GO:0005886]; 1-phosphatidylinositol-4-phosphate 5-kinase activity [GO:0016308]; ATP binding [GO:0005524]; cell cycle [GO:0007049]; cell division [GO:0051301]; phosphatidylinositol metabolic process [GO:0046488]; phosphatidylinositol phosphorylation [GO:0046854]	GO:0016308; GO:0005524; GO:0000935; GO:0007049; GO:0051301; GO:0005634; GO:0046488; GO:0046854; GO:0005886	2759	4751
P87172	endoplasmic reticulum [GO:0005783]; glycosylphosphatidylinositol-N-acetylglucosaminyltransferase (GPI-GnT) complex [GO:0000506]; phosphatidylinositol N-acetylglucosaminyltransferase activity [GO:0017176]; UDP-glycosyltransferase activity [GO:0008194]; GPI anchor biosynthetic process [GO:0006506]	GO:0006506; GO:0008194; GO:0005783; GO:0000506; GO:0017176	2759	4751
Q39033	intracellular [GO:0005622]; plasma membrane [GO:0005886]; phosphatidylinositol phospholipase C activity [GO:0004435]; signal transducer activity [GO:0004871]; embryo sac development [GO:0009553]; floral organ development [GO:0048437]; intracellular signal transduction [GO:0035556]; lipid catabolic process [GO:0016042]; microsporogenesis [GO:0009556]; positive regulation of auxin biosynthetic proc…	GO:0009553; GO:0048437; GO:0005622; GO:0035556; GO:0016042; GO:0009556; GO:0004435; GO:0005886; GO:0010601; GO:0004871	2759	33090
Q9Y263	extracellular exosome [GO:0070062]; phospholipase A2 activator activity [GO:0016005]; inflammatory response [GO:0006954]; phospholipid metabolic process [GO:0006644]; signal transduction [GO:0007165]	GO:0070062; GO:0006954; GO:0016005; GO:0006644; GO:0007165	2759	33208
P29130	intracellular [GO:0005622]; phosphorelay sensor kinase activity [GO:0000155]; photoreceptor activity [GO:0009881]; detection of visible light [GO:0009584]; protein-chromophore linkage [GO:0018298]; protein-tetrapyrrole linkage [GO:0017006]; red, far-red light phototransduction [GO:0009585]; regulation of transcription, DNA-templated [GO:0006355]; transcription, DNA-templated [GO:0006351]	GO:0009584; GO:0005622; GO:0000155; GO:0009881; GO:0018298; GO:0017006; GO:0009585; GO:0006355; GO:0006351	2759	33090
P46296	plastid [GO:0009536]; small ribosomal subunit [GO:0015935]; rRNA binding [GO:0019843]; structural constituent of ribosome [GO:0003735]; translation [GO:0006412]	GO:0009536; GO:0019843; GO:0015935; GO:0003735; GO:0006412	2759	33090
O31782	cytoplasm [GO:0005737]; ligase activity [GO:0016874]; phosphopantetheine binding [GO:0031177]; transferase activity, transferring acyl groups [GO:0016746]	GO:0005737; GO:0016874; GO:0031177; GO:0016746	2
P0CG73	cytoplasm [GO:0005737]; nucleus [GO:0005634]	GO:0005737; GO:0005634	2759	4751
F4K2E9	nucleus [GO:0005634]; spliceosomal complex [GO:0005681]; ATP binding [GO:0005524]; helicase activity [GO:0004386]; nucleic acid binding [GO:0003676]; gene expression [GO:0010467]; innate immune response [GO:0045087]; mRNA splicing, via spliceosome [GO:0000398]; positive regulation of RNA splicing [GO:0033120]; regulation of transcription, DNA-templated [GO:0006355]; RNA interference [GO:0016246];…	GO:0005524; GO:0016246; GO:0010467; GO:0004386; GO:0045087; GO:0000398; GO:0003676; GO:0005634; GO:0033120; GO:0006355; GO:0048364; GO:0005681; GO:0006351	2759	33090
Q96P11	nucleolus [GO:0005730]; nucleus [GO:0005634]; methyltransferase activity [GO:0008168]; poly(A) RNA binding [GO:0044822]; rRNA processing [GO:0006364]	GO:0008168; GO:0005730; GO:0005634; GO:0044822; GO:0006364	2759	33208
Q69NG5	chloroplast [GO:0009507]; 6-phosphogluconolactonase activity [GO:0017057]; carbohydrate metabolic process [GO:0005975]; pentose-phosphate shunt [GO:0006098]	GO:0017057; GO:0005975; GO:0009507; GO:0006098	2759	33090
Q54XS2	mitochondrion [GO:0005739]; 4 iron, 4 sulfur cluster binding [GO:0051539]; aconitate hydratase activity [GO:0003994]; metal ion binding [GO:0046872]; tricarboxylic acid cycle [GO:0006099]	GO:0051539; GO:0003994; GO:0046872; GO:0005739; GO:0006099	2759
Q84P17	peroxisome [GO:0005777]; ligase activity [GO:0016874]; auxin metabolic process [GO:0009850]; fatty acid metabolic process [GO:0006631]	GO:0009850; GO:0006631; GO:0016874; GO:0005777	2759	33090
Q5AYH8	integral component of membrane [GO:0016021]; plasma membrane [GO:0005886]; beta-glucosidase activity [GO:0008422]; cellulose catabolic process [GO:0030245]; glucan catabolic process [GO:0009251]	GO:0008422; GO:0030245; GO:0009251; GO:0016021; GO:0005886	2759	4751
B9SQI7	cytoplasm [GO:0005737]; 2,3-diketo-5-methylthiopentyl-1-phosphate enolase activity [GO:0043715]; 2-hydroxy-3-keto-5-methylthiopentenyl-1-phosphate phosphatase activity [GO:0043716]; acireductone synthase activity [GO:0043874]; magnesium ion binding [GO:0000287]; methylthioribulose 1-phosphate dehydratase activity [GO:0046570]; zinc ion binding [GO:0008270]; L-methionine biosynthetic process from …	GO:0043715; GO:0043716; GO:0019284; GO:0019509; GO:0043874; GO:0005737; GO:0000287; GO:0046570; GO:0008270	2759	33090
Q6NMM8	Golgi apparatus [GO:0005794]; Golgi membrane [GO:0000139]; integral component of membrane [GO:0016021]; transferase activity, transferring glycosyl groups [GO:0016757]; cell wall organization [GO:0071555]	GO:0005794; GO:0000139; GO:0071555; GO:0016021; GO:0016757	2759	33090
C0LGS2	integral component of membrane [GO:0016021]; plasma membrane [GO:0005886]; ATP binding [GO:0005524]; protein serine/threonine kinase activity [GO:0004674]	GO:0005524; GO:0016021; GO:0005886; GO:0004674	2759	33090
Q9LHA8	apoplast [GO:0048046]; cell wall [GO:0005618]; cytosol [GO:0005829]; Golgi apparatus [GO:0005794]; mitochondrion [GO:0005739]; nucleus [GO:0005634]; plasma membrane [GO:0005886]; vacuolar membrane [GO:0005774]; ATP binding [GO:0005524]; ubiquitin protein ligase binding [GO:0031625]; protein ubiquitination [GO:0016567]; regulation of transcription, DNA-templated [GO:0006355]; response to bacterium…	GO:0005524; GO:0005794; GO:0048046; GO:0005618; GO:0005829; GO:0005739; GO:0005634; GO:0005886; GO:0016567; GO:0006355; GO:0009617; GO:0046686; GO:0009408; GO:0009644; GO:0042542; GO:0009266; GO:0009615; GO:0006351; GO:0031625; GO:0005774	2759	33090
B9DFI7	endosome [GO:0005768]; Golgi apparatus [GO:0005794]; Golgi membrane [GO:0000139]; integral component of membrane [GO:0016021]; membrane [GO:0016020]; trans-Golgi network [GO:0005802]; methyltransferase activity [GO:0008168]	GO:0005794; GO:0000139; GO:0005768; GO:0016021; GO:0016020; GO:0008168; GO:0005802	2759	33090
Q942P9	chloroplast stroma [GO:0009570]; metal ion binding [GO:0046872]; phosphoprotein phosphatase activity [GO:0004721]; cellular response to light stimulus [GO:0071482]; peptidyl-threonine dephosphorylation [GO:0035970]; photosystem II assembly [GO:0010207]; protein autophosphorylation [GO:0046777]; regulation of proton transport [GO:0010155]; rRNA processing [GO:0006364]; thylakoid membrane organizat…	GO:0071482; GO:0009570; GO:0046872; GO:0035970; GO:0004721; GO:0010207; GO:0046777; GO:0006364; GO:0010155; GO:0010027	2759	33090
O65693	chloroplast [GO:0009507]; ribosome biogenesis [GO:0042254]; rRNA processing [GO:0006364]	GO:0009507; GO:0006364; GO:0042254	2759	33090
Q6CBE4	mitochondrion [GO:0005739]; trans-2-enoyl-CoA reductase (NADPH) activity [GO:0019166]; zinc ion binding [GO:0008270]; fatty acid biosynthetic process [GO:0006633]	GO:0006633; GO:0005739; GO:0019166; GO:0008270	2759	4751
Q9XG77	cytoplasm [GO:0005737]; nucleus [GO:0005634]; proteasome core complex, alpha-subunit complex [GO:0019773]; threonine-type endopeptidase activity [GO:0004298]; ubiquitin-dependent protein catabolic process [GO:0006511]	GO:0005737; GO:0005634; GO:0019773; GO:0004298; GO:0006511	2759	33090
Q5R6J0	endocytic vesicle [GO:0030139]; endoplasmic reticulum [GO:0005783]; endoplasmic reticulum-Golgi intermediate compartment [GO:0005793]; microtubule organizing center [GO:0005815]; multivesicular body [GO:0005771]; nucleus [GO:0005634]; proteasome complex [GO:0000502]; proteasome assembly [GO:0043248]	GO:0030139; GO:0005783; GO:0005793; GO:0005815; GO:0005771; GO:0005634; GO:0043248; GO:0000502	2759	33208
A3KPF5	endoplasmic reticulum [GO:0005783]; endoplasmic reticulum lumen [GO:0005788]; protein disulfide isomerase activity [GO:0003756]; cell redox homeostasis [GO:0045454]; protein folding [GO:0006457]; response to endoplasmic reticulum stress [GO:0034976]	GO:0045454; GO:0005783; GO:0005788; GO:0003756; GO:0006457; GO:0034976	2759	33090
Q5BPL5	integral component of membrane [GO:0016021]	GO:0016021	2759	33090
O80588	cytoplasm [GO:0005737]; nuclear microtubule [GO:0005880]; nucleus [GO:0005634]; cell division [GO:0051301]; endosperm cellularization [GO:0010342]; endosperm development [GO:0009960]; microtubule cytoskeleton organization [GO:0000226]; seed development [GO:0048316]	GO:0051301; GO:0005737; GO:0010342; GO:0009960; GO:0000226; GO:0005880; GO:0005634; GO:0048316	2759	33090
F4JSE7	endoplasmic reticulum membrane [GO:0005789]; endosome membrane [GO:0010008]; integral component of membrane [GO:0016021]; plasma membrane [GO:0005886]; phosphatidylinositol-4-phosphate binding [GO:0070273]; ethylene-activated signaling pathway [GO:0009873]; negative regulation of leaf senescence [GO:1900056]; plant-type hypersensitive response [GO:0009626]; regulation of defense response to fungu…	GO:0005789; GO:0010008; GO:0009873; GO:0016021; GO:1900056; GO:0070273; GO:0009626; GO:0005886; GO:1900150; GO:0009723; GO:0009751	2759	33090
O74631	integral component of membrane [GO:0016021]; ion channel activity [GO:0005216]	GO:0016021; GO:0005216	2759	4751
O23676	chloroplast [GO:0009507]; exon-exon junction complex [GO:0035145]; nuclear speck [GO:0016607]; nucleolus [GO:0005730]; nucleoplasm [GO:0005654]; embryo development ending in seed dormancy [GO:0009793]; pollen tube guidance [GO:0010183]; positive regulation of gene expression [GO:0010628]; RNA splicing [GO:0008380]	GO:0008380; GO:0009507; GO:0009793; GO:0035145; GO:0016607; GO:0005730; GO:0005654; GO:0010183; GO:0010628	2759	33090
Q2YDW2	cytoplasm [GO:0005737]; mitochondrial outer membrane [GO:0005741]; GTPase activity [GO:0003924]; mitochondrion distribution [GO:0048311]; mitochondrion organization [GO:0007005]	GO:0003924; GO:0005737; GO:0005741; GO:0048311; GO:0007005	2759	33208
Q7Z3U7	cytoplasm [GO:0005737]; extracellular exosome [GO:0070062]; Golgi to endosome transport [GO:0006895]; protein transport [GO:0015031]	GO:0006895; GO:0005737; GO:0070062; GO:0015031	2759	33208
Q8LGF7	peroxisomal membrane [GO:0005778]; ATP binding [GO:0005524]; ubiquitin-protein transferase activity [GO:0004842]; fatty acid beta-oxidation [GO:0006635]; peroxisome organization [GO:0007031]; protein import into peroxisome matrix [GO:0016558]	GO:0005524; GO:0006635; GO:0005778; GO:0007031; GO:0016558; GO:0004842	2759	33090
Q8VWF6	endoplasmic reticulum [GO:0005783]; vacuolar membrane [GO:0005774]; hydrolase activity, acting on ester bonds [GO:0016788]; biosynthetic process [GO:0009058]	GO:0009058; GO:0005783; GO:0016788; GO:0005774	2759	33090
P0A9T5	oxidoreductase activity [GO:0016491]	GO:0016491	2
Q10NY2	regulation of transcription, DNA-templated [GO:0006355]	GO:0006355	2759	33090
Q41062	chloroplast stroma [GO:0009570]; chloroplast thylakoid membrane [GO:0009535]; ATP binding [GO:0005524]; protein import [GO:0017038]; protein targeting [GO:0006605]	GO:0005524; GO:0009570; GO:0009535; GO:0017038; GO:0006605	2759	33090
Q9JIM5	endoplasmic reticulum membrane [GO:0005789]; integral component of membrane [GO:0016021]	GO:0005789; GO:0016021	2759	33208
O64864	anchored component of membrane [GO:0031225]; plasma membrane [GO:0005886]; lipid binding [GO:0008289]; lipid transport [GO:0006869]	GO:0031225; GO:0008289; GO:0006869; GO:0005886	2759	33090
B9DFG5	plasma membrane [GO:0005886]; ATP binding [GO:0005524]; non-membrane spanning protein tyrosine kinase activity [GO:0004715]; protein kinase binding [GO:0019901]	GO:0005524; GO:0004715; GO:0005886; GO:0019901	2759	33090
Q8N806	ligase activity [GO:0016874]; zinc ion binding [GO:0008270]; protein ubiquitination [GO:0016567]	GO:0016874; GO:0016567; GO:0008270	2759	33208
Q40784	carbohydrate binding [GO:0030246]; glucose-6-phosphate 1-epimerase activity [GO:0047938]; carbohydrate metabolic process [GO:0005975]	GO:0030246; GO:0005975; GO:0047938	2759	33090
Q0V314	S-(hydroxymethyl)glutathione synthase activity [GO:0051907]; zinc ion binding [GO:0008270]; formaldehyde catabolic process [GO:0046294]	GO:0051907; GO:0046294; GO:0008270	2759	4751
Q9C918	ATP binding [GO:0005524]; transferase activity [GO:0016740]; protein ubiquitination [GO:0016567]	GO:0005524; GO:0016567; GO:0016740	2759	33090
Q8TGR8			2759	4751
Q5ZM96	cytoplasm [GO:0005737]; mitochondrion [GO:0005739]; queuine tRNA-ribosyltransferase activity [GO:0008479]; zinc ion binding [GO:0008270]; queuosine biosynthetic process [GO:0008616]; tRNA modification [GO:0006400]	GO:0005737; GO:0005739; GO:0008479; GO:0008616; GO:0006400; GO:0008270	2759	33208
Q9LK43	Golgi apparatus [GO:0005794]; integral component of membrane [GO:0016021]; plasma membrane [GO:0005886]; plasmodesma [GO:0009506]; ATP binding [GO:0005524]; protein serine/threonine kinase activity [GO:0004674]	GO:0005524; GO:0005794; GO:0016021; GO:0005886; GO:0009506; GO:0004674	2759	33090
Q9FYF7	vacuole [GO:0005773]	GO:0005773	2759	33090
Q9FMR1	GTPase activator activity [GO:0005096]; signal transduction [GO:0007165]	GO:0005096; GO:0007165	2759	33090
Q8LF05	Golgi apparatus [GO:0005794]; integral component of membrane [GO:0016021]; serine-type endopeptidase activity [GO:0004252]; retrograde vesicle-mediated transport, Golgi to ER [GO:0006890]	GO:0005794; GO:0016021; GO:0006890; GO:0004252	2759	33090
O43052	cell division site [GO:0032153]; cell septum [GO:0030428]; cell tip [GO:0051286]; cytoplasm [GO:0005737]; cytosol [GO:0005829]; nucleus [GO:0005634]; GTPase activator activity [GO:0005096]; zinc ion binding [GO:0008270]; actin cortical patch localization [GO:0051666]; actin cytoskeleton organization [GO:0030036]; barrier septum assembly [GO:0000917]; fungal-type cell wall biogenesis [GO:0009272];…	GO:0005096; GO:0051666; GO:0030036; GO:0000917; GO:0032153; GO:0030428; GO:0051286; GO:0005737; GO:0005829; GO:0009272; GO:0005634; GO:0043547; GO:0043087; GO:0008360; GO:0007165; GO:0008270	2759	4751
Q31708	mitochondrion [GO:0005739]; ribosome [GO:0005840]; rRNA binding [GO:0019843]	GO:0005739; GO:0019843; GO:0005840	2759	33090
Q91YK2	cytosol [GO:0005829]; euchromatin [GO:0000791]; heterochromatin [GO:0000792]; nucleolus [GO:0005730]; nucleus [GO:0005634]; preribosome, small subunit precursor [GO:0030688]; poly(A) RNA binding [GO:0044822]; negative regulation of phosphatase activity [GO:0010923]; rRNA processing [GO:0006364]	GO:0005829; GO:0000791; GO:0000792; GO:0010923; GO:0005730; GO:0005634; GO:0044822; GO:0030688; GO:0006364	2759	33208
Q54GN8	intracellular ribonucleoprotein complex [GO:0030529]; nucleolus [GO:0005730]; rRNA processing [GO:0006364]	GO:0030529; GO:0005730; GO:0006364	2759
Q08925	cytoplasm [GO:0005737]; cytoplasmic mRNA processing body [GO:0000932]; nucleus [GO:0005634]; nucleotide binding [GO:0000166]; RNA binding [GO:0003723]; chromatin remodeling [GO:0006338]; mRNA splicing, via spliceosome [GO:0000398]; regulation of translation [GO:0006417]	GO:0003723; GO:0006338; GO:0005737; GO:0000932; GO:0000398; GO:0000166; GO:0005634; GO:0006417	2759	4751
P47734	cytoplasm [GO:0005737]; S-(hydroxymethyl)glutathione dehydrogenase activity [GO:0051903]; zinc ion binding [GO:0008270]	GO:0051903; GO:0005737; GO:0008270	2
P50303	cytoplasm [GO:0005737]; ATP binding [GO:0005524]; metal ion binding [GO:0046872]; methionine adenosyltransferase activity [GO:0004478]; one-carbon metabolic process [GO:0006730]; S-adenosylmethionine biosynthetic process [GO:0006556]	GO:0005524; GO:0006556; GO:0005737; GO:0046872; GO:0004478; GO:0006730	2759	33090
Q9LDL7	cytoplasm [GO:0005737]; signal transducer activity [GO:0004871]; transcription factor activity, sequence-specific DNA binding [GO:0003700]; photomorphogenesis [GO:0009640]; signal transduction [GO:0007165]; transcription, DNA-templated [GO:0006351]	GO:0005737; GO:0009640; GO:0004871; GO:0007165; GO:0003700; GO:0006351	2759	33090
P15369	aspartic-type endopeptidase activity [GO:0004190]	GO:0004190	2759	4751
P48009	cell division site [GO:0032153]; cytosol [GO:0005829]; septin complex [GO:0031105]; septin ring [GO:0005940]; GTP binding [GO:0005525]; cellular protein localization [GO:0034613]; mitotic cytokinesis [GO:0000281]; mitotic nuclear division [GO:0007067]	GO:0005525; GO:0032153; GO:0034613; GO:0005829; GO:0000281; GO:0007067; GO:0031105; GO:0005940	2759	4751
P37890	peroxisome [GO:0005777]; vacuole [GO:0005773]; carboxypeptidase activity [GO:0004180]; transferase activity, transferring acyl groups other than amino-acyl groups [GO:0016747]; secondary metabolic process [GO:0019748]	GO:0004180; GO:0005777; GO:0019748; GO:0016747; GO:0005773	2759	33090
Q8RWJ6	extracellular region [GO:0005576]; carboxypeptidase activity [GO:0004180]; transferase activity, transferring acyl groups other than amino-acyl groups [GO:0016747]; secondary metabolic process [GO:0019748]	GO:0004180; GO:0005576; GO:0019748; GO:0016747	2759	33090
Q9LSM9	extracellular region [GO:0005576]; vacuole [GO:0005773]; serine-type carboxypeptidase activity [GO:0004185]; proteolysis involved in cellular protein catabolic process [GO:0051603]	GO:0005576; GO:0051603; GO:0004185; GO:0005773	2759	33090
O13426	cytoplasm [GO:0005737]; glycine hydroxymethyltransferase activity [GO:0004372]; pyridoxal phosphate binding [GO:0030170]; glycine metabolic process [GO:0006544]; L-serine metabolic process [GO:0006563]; tetrahydrofolate interconversion [GO:0035999]	GO:0006563; GO:0005737; GO:0004372; GO:0006544; GO:0030170; GO:0035999	2759	4751
P51567	ATP binding [GO:0005524]; protein kinase activity [GO:0004672]; protein serine/threonine kinase activity [GO:0004674]; protein serine/threonine/tyrosine kinase activity [GO:0004712]; mRNA processing [GO:0006397]; protein autophosphorylation [GO:0046777]	GO:0005524; GO:0006397; GO:0046777; GO:0004672; GO:0004674; GO:0004712	2759	33090
Q39183	cytoplasm [GO:0005737]; nucleolus [GO:0005730]; nucleus [GO:0005634]; plasma membrane [GO:0005886]; ATP binding [GO:0005524]; kinase activity [GO:0016301]; protein kinase activity [GO:0004672]; protein serine/threonine kinase activity [GO:0004674]; auxin-activated signaling pathway [GO:0009734]; basipetal auxin transport [GO:0010540]; intracellular signal transduction [GO:0035556]; protein phosph…	GO:0005524; GO:0009734; GO:0010540; GO:0005737; GO:0035556; GO:0016301; GO:0005730; GO:0005634; GO:0005886; GO:0004672; GO:0006468; GO:0004674	2759	33090
O14019	cytosol [GO:0005829]; ATP binding [GO:0005524]; protein serine/threonine kinase activity [GO:0004674]; cellular response to cation stress [GO:0071473]	GO:0005524; GO:0071473; GO:0005829; GO:0004674	2759	4751
Q8LAS8	apoplast [GO:0048046]; carboxylic ester hydrolase activity [GO:0052689]; S-formylglutathione hydrolase activity [GO:0018738]; formaldehyde catabolic process [GO:0046294]; response to cadmium ion [GO:0046686]	GO:0018738; GO:0048046; GO:0052689; GO:0046294; GO:0046686	2759	33090
Q9GJT2	cytoplasmic, membrane-bounded vesicle [GO:0016023]; extracellular exosome [GO:0070062]; carboxylic ester hydrolase activity [GO:0052689]; S-formylglutathione hydrolase activity [GO:0018738]; formaldehyde catabolic process [GO:0046294]	GO:0018738; GO:0052689; GO:0016023; GO:0070062; GO:0046294	2759	33208
Q39255	cytosol [GO:0005829]; nucleus [GO:0005634]; phragmoplast [GO:0009524]; plasma membrane [GO:0005886]; spindle [GO:0005819]; auxin-activated signaling pathway [GO:0009734]; chromosome segregation [GO:0007059]; ethylene-activated signaling pathway [GO:0009873]; microtubule cytoskeleton organization [GO:0000226]; multicellular organism development [GO:0007275]; negative regulation of DNA recombinatio…	GO:0009734; GO:0007059; GO:0005829; GO:0009873; GO:0000226; GO:0007275; GO:0045910; GO:0005634; GO:0009524; GO:0005886; GO:0016567; GO:0046686; GO:0005819; GO:0006511; GO:0016032	2759	33090
Q8TB22	extracellular region [GO:0005576]; catalytic activity [GO:0003824]; cell differentiation [GO:0030154]; multicellular organism development [GO:0007275]; spermatogenesis [GO:0007283]	GO:0003824; GO:0030154; GO:0005576; GO:0007275; GO:0007283	2759	33208
Q8ITY4	nucleus [GO:0005634]; nucleotide binding [GO:0000166]; RNA binding [GO:0003723]; mRNA processing [GO:0006397]; RNA splicing [GO:0008380]	GO:0003723; GO:0008380; GO:0006397; GO:0000166; GO:0005634	2759	33208
Q66X93	dense body [GO:0097433]; extracellular exosome [GO:0070062]; melanosome [GO:0042470]; membrane [GO:0016020]; mitochondrion [GO:0005739]; nucleus [GO:0005634]; RISC complex [GO:0016442]; nuclease activity [GO:0004518]; poly(A) RNA binding [GO:0044822]; transcription coactivator activity [GO:0003713]; gene silencing by RNA [GO:0031047]; osteoblast differentiation [GO:0001649]; regulation of transcr…	GO:0016442; GO:0097433; GO:0070062; GO:0031047; GO:0042470; GO:0016020; GO:0005739; GO:0004518; GO:0005634; GO:0001649; GO:0044822; GO:0006355; GO:0003713; GO:0006351	2759	33208
D4DKQ4	extracellular region [GO:0005576]; serine-type endopeptidase activity [GO:0004252]; pathogenesis [GO:0009405]	GO:0005576; GO:0009405; GO:0004252	2759	4751
O42772	mitochondrial inner membrane [GO:0005743]; 2 iron, 2 sulfur cluster binding [GO:0051537]; 3 iron, 4 sulfur cluster binding [GO:0051538]; 4 iron, 4 sulfur cluster binding [GO:0051539]; electron carrier activity [GO:0009055]; metal ion binding [GO:0046872]; succinate dehydrogenase (ubiquinone) activity [GO:0008177]; tricarboxylic acid cycle [GO:0006099]	GO:0051537; GO:0051538; GO:0051539; GO:0009055; GO:0046872; GO:0005743; GO:0008177; GO:0006099	2759	4751
Q92356	cell cortex of cell tip [GO:0051285]; cell division site [GO:0032153]; cell tip [GO:0051286]; cytoplasm [GO:0005737]; cytoplasmic vesicle membrane [GO:0030659]; endoplasmic reticulum [GO:0005783]; Golgi apparatus [GO:0005794]; integral component of membrane [GO:0016021]; SNAP receptor activity [GO:0005484]; endocytosis [GO:0006897]; intracellular protein transport [GO:0006886]; membrane fusion [G…	GO:0005794; GO:0005484; GO:0051285; GO:0032153; GO:0051286; GO:0005737; GO:0030659; GO:0006897; GO:0005783; GO:0016021; GO:0006886; GO:0061025; GO:0016192	2759	4751
Q8L899	integral component of membrane [GO:0016021]; plasma membrane [GO:0005886]; ATP binding [GO:0005524]; protein serine/threonine kinase activity [GO:0004674]; steroid binding [GO:0005496]; defense response [GO:0006952]	GO:0005524; GO:0006952; GO:0016021; GO:0005886; GO:0004674; GO:0005496	2759	33090
Q9ZVH8	nucleus [GO:0005634]; DNA binding [GO:0003677]; translation elongation factor activity [GO:0003746]; zinc ion binding [GO:0008270]; negative regulation of flower development [GO:0009910]; regulation of transcription elongation from RNA polymerase II promoter [GO:0034243]; response to gibberellin [GO:0009739]; seed dormancy process [GO:0010162]; seed germination [GO:0009845]; transcription, DNA-te…	GO:0003677; GO:0009910; GO:0005634; GO:0034243; GO:0009739; GO:0010162; GO:0009845; GO:0006351; GO:0003746; GO:0008270	2759	33090
Q9Y4A5	Golgi apparatus [GO:0005794]; NuA4 histone acetyltransferase complex [GO:0035267]; nucleoplasm [GO:0005654]; nucleus [GO:0005634]; PCAF complex [GO:0000125]; STAGA complex [GO:0030914]; Swr1 complex [GO:0000812]; transcription factor TFTC complex [GO:0033276]; kinase activity [GO:0016301]; phosphotransferase activity, alcohol group as acceptor [GO:0016773]; transcription cofactor activity [GO:000…	GO:0006281; GO:0005794; GO:0035267; GO:0000125; GO:0030914; GO:0000812; GO:0006325; GO:0043968; GO:0043967; GO:0016573; GO:0016578; GO:0016301; GO:0005654; GO:0005634; GO:0016310; GO:0016773; GO:0006355; GO:0003712; GO:0033276; GO:0006351	2759	33208
F6H2F8	mitochondrial matrix [GO:0005759]; nucleus [GO:0005634]; tRNA (guanine(37)-N(1))-methyltransferase activity [GO:0052906]	GO:0005759; GO:0005634; GO:0052906	2759	33090
Q9T0J6	flavin adenine dinucleotide binding [GO:0050660]; metal ion binding [GO:0046872]; tRNA dihydrouridine synthase activity [GO:0017150]	GO:0050660; GO:0046872; GO:0017150	2759	33090
Q40665	cytoplasm [GO:0005737]; microtubule [GO:0005874]; GTP binding [GO:0005525]; GTPase activity [GO:0003924]; structural constituent of cytoskeleton [GO:0005200]; microtubule-based process [GO:0007017]	GO:0005525; GO:0003924; GO:0005737; GO:0005874; GO:0007017; GO:0005200	2759	33090
Q6K8X6	nucleus [GO:0005634]; DNA binding [GO:0003677]; transcription factor activity, sequence-specific DNA binding [GO:0003700]; cytokinin-activated signaling pathway [GO:0009736]; phosphorelay signal transduction system [GO:0000160]; transcription, DNA-templated [GO:0006351]	GO:0003677; GO:0009736; GO:0005634; GO:0000160; GO:0003700; GO:0006351	2759	33090
Q9CAE4	nucleus [GO:0005634]; U12-type spliceosomal complex [GO:0005689]; nucleotide binding [GO:0000166]; RNA binding [GO:0003723]; zinc ion binding [GO:0008270]; developmental process [GO:0032502]; mRNA splicing, via spliceosome [GO:0000398]; regulation of cell division [GO:0051302]	GO:0003723; GO:0005689; GO:0032502; GO:0000398; GO:0000166; GO:0005634; GO:0051302; GO:0008270	2759	33090
Q9UUB6	nuclear periphery [GO:0034399]; nuclear proteasome complex [GO:0031595]; nucleus [GO:0005634]; thiol-dependent ubiquitin-specific protease activity [GO:0004843]; proteasome-mediated ubiquitin-dependent protein catabolic process [GO:0043161]; protein deubiquitination [GO:0016579]	GO:0034399; GO:0031595; GO:0005634; GO:0043161; GO:0016579; GO:0004843	2759	4751
P62981	nucleus [GO:0005634]; ribosome [GO:0005840]; metal ion binding [GO:0046872]; structural constituent of ribosome [GO:0003735]; translation [GO:0006412]	GO:0046872; GO:0005634; GO:0005840; GO:0003735; GO:0006412	2759	33090
Q08CZ0	ligase activity [GO:0016874]; ubiquitin-protein transferase activity [GO:0004842]; protein ubiquitination involved in ubiquitin-dependent protein catabolic process [GO:0042787]	GO:0016874; GO:0042787; GO:0004842	2759	33208
Q8W491	intracellular membrane-bounded organelle [GO:0043231]; flavonol 3-O-glucosyltransferase activity [GO:0047893]; quercetin 3-O-glucosyltransferase activity [GO:0080043]; quercetin 7-O-glucosyltransferase activity [GO:0080044]; UDP-glucosyltransferase activity [GO:0035251]; defense response [GO:0006952]; flavonoid biosynthetic process [GO:0009813]; flavonoid glucuronidation [GO:0052696]; response to…	GO:0035251; GO:0006952; GO:0009813; GO:0052696; GO:0047893; GO:0043231; GO:0080043; GO:0080044; GO:0051707	2759	33090
Q9LZD8	UDP-glucosyltransferase activity [GO:0035251]	GO:0035251	2759	33090
O42896	cytosol [GO:0005829]; nucleus [GO:0005634]; oxidoreductase activity [GO:0016491]; NADPH regeneration [GO:0006740]	GO:0006740; GO:0005829; GO:0005634; GO:0016491	2759	4751
Q10494	cytoplasm [GO:0005737]; cytosol [GO:0005829]; nucleus [GO:0005634]; glucose 1-dehydrogenase (NADP+) activity [GO:0047935]; arabinose catabolic process [GO:0019568]; D-xylose catabolic process [GO:0042843]	GO:0042843; GO:0019568; GO:0005737; GO:0005829; GO:0047935; GO:0005634	2759	4751
Q6NLC8	plasma membrane [GO:0005886]	GO:0005886	2759	33090
Q949P3			2759	33090
P0C8L4			2759	33090
O42947			2759	4751
D4AUX6	extracellular region [GO:0005576]; phosphoric diester hydrolase activity [GO:0008081]; lipid metabolic process [GO:0006629]	GO:0005576; GO:0006629; GO:0008081	2759	4751
P32861	identical protein binding [GO:0042802]; metal ion binding [GO:0046872]; uridylyltransferase activity [GO:0070569]; UTP:glucose-1-phosphate uridylyltransferase activity [GO:0003983]; (1->6)-beta-D-glucan biosynthetic process [GO:0006078]; glycogen biosynthetic process [GO:0005978]; trehalose biosynthetic process [GO:0005992]; UDP-glucose metabolic process [GO:0006011]	GO:0006078; GO:0006011; GO:0003983; GO:0005978; GO:0042802; GO:0046872; GO:0005992; GO:0070569	2759	4751
O42630	extracellular region [GO:0005576]; fungal-type vacuole [GO:0000324]; intracellular [GO:0005622]; vacuolar lumen [GO:0005775]; aspartic-type endopeptidase activity [GO:0004190]; cellular response to starvation [GO:0009267]; lysosomal microautophagy [GO:0016237]; pathogenesis [GO:0009405]; proteolysis involved in cellular protein catabolic process [GO:0051603]	GO:0004190; GO:0009267; GO:0005576; GO:0000324; GO:0005622; GO:0016237; GO:0009405; GO:0051603; GO:0005775	2759	4751
B9WYE6	oxidoreductase activity [GO:0016491]	GO:0016491	2759	4751
Q9SUM4	chromatin silencing complex [GO:0005677]; PcG protein complex [GO:0031519]; plasmodesma [GO:0009506]; DNA binding [GO:0003677]; identical protein binding [GO:0042802]; metal ion binding [GO:0046872]; methylated histone binding [GO:0035064]; circadian regulation of gene expression [GO:0032922]; flower development [GO:0009908]; positive regulation of histone H3-K9 dimethylation [GO:1900111]; regula…	GO:0003677; GO:0031519; GO:0005677; GO:0032922; GO:0009908; GO:0042802; GO:0046872; GO:0035064; GO:0009506; GO:1900111; GO:0048587; GO:0006355; GO:0009409; GO:0006351	2759	33090
D4AUF1	extracellular region [GO:0005576]	GO:0005576	2759	4751
Q8CGS5	mitochondrion [GO:0005739]; nucleus [GO:0005634]; endonuclease activity [GO:0004519]; metal ion binding [GO:0046872]; mitochondrial tRNA 3'-trailer cleavage, endonucleolytic [GO:0072684]	GO:0004519; GO:0046872; GO:0072684; GO:0005739; GO:0005634	2759	33208
Q9P6I8	Golgi apparatus [GO:0005794]; oxidoreductase activity [GO:0016491]; zinc ion binding [GO:0008270]; cellular detoxification [GO:1990748]	GO:0005794; GO:1990748; GO:0016491; GO:0008270	2759	4751
