# Supplementary material for: Integrated multi-omic analysis of host-microbiota interactions in acute oak decline
Source: Microbiome. 2018 Jan 30;6:21. doi: 10.1186/s40168-018-0408-5 (PMC5789699; doi:10.1186/s40168-018-0408-5)
Supplement: Supplementary file 24 — Geneset enrichment analysis results. Genesets identified as significantly differently expressed when comparing symptomatic to non-symptomatic samples, using the GSEA module of the GenePattern software (Broad Institute). (XLSX 1847 kb) [file 40168_2018_408_MOESM24_ESM.xlsx]

## Sheet: Blad3
List of genes identified as significantly altered in expression comparing symptomatic to non-symptomatic samples, using the voom function in R (limma package). Reference database for gene annotations is SWISSPROT.
SWISSPROT ID	logFC Symptomatic V Asymptomatic	logCPM	PValue	FDR	Entry name	Gene names	Protein names	Function [CC]	Organism	Length	Gene ontology (GO)	Gene ontology IDs	Taxonomic lineage IDs (SUPERKINGDOM)	Taxonomic lineage IDs (KINGDOM)
Q5QM99	-11.9832	7.08043	1.2382e-19	1.32174e-15	RL371_ORYSJ	Os01g0679700 LOC_Os01g48770 B1144G04.40-1 OsJ_03011	P0DKK1	60S ribosomal protein L37a-1	Oryza sativa subsp. japonica (Rice)	92	ribosome [GO:0005840]; metal ion binding [GO:0046872]	GO:0046872; GO:0005840	2759	33090		DOWN
P17784	-10.6713	6.65103	2.80618e-10	2.13236e-07	ALF_ORYSJ	FBA Os05g0402700 LOC_Os05g33380 OSJNBa0035J16.18 OSJNBb0006J12.6	Fructose-bisphosphate aldolase cytoplasmic isozyme (EC 4.1.2.13) (Gravity-specific protein GSC 233)		Oryza sativa subsp. japonica (Rice)	358	cytoplasm [GO:0005737]; fructose-bisphosphate aldolase activity [GO:0004332]; glycolytic process [GO:0006096]	GO:0005737; GO:0004332; GO:0006096	2759	33090		Counts	%	Kingdom/phylum
Q83034	-10.6205	7.22287	6.89205e-08	2.67012e-05	POLG_RTSVA		Genome polyprotein [Cleaved into: Putative leader protein; Capsid protein 1 (CP-1) (22.5 kDa protein) (Coat protein 1); Capsid protein 2 (CP-2) (26 kDa protein) (Coat protein 2); Capsid protein 3 (CP-3) (31 kDa protein) (Coat protein 3); Putative helicase (EC 3.6.4.-) (Putative NTP-binding protein); Probable picornain 3C-like protease (3C-like protease) (EC 3.4.22.-); Probable RNA-directed RNA po…	FUNCTION: Picornain 3C-like protease is a thiol protease that probably cleaves the polyprotein. {ECO:0000250}.	Rice tungro spherical virus (strain A) (RTSV) (Rice tungro spherical waikavirus)	3473	host cell membrane [GO:0033644]; integral component of membrane [GO:0016021]; viral capsid [GO:0019028]; ATP binding [GO:0005524]; cysteine-type peptidase activity [GO:0008234]; RNA binding [GO:0003723]; RNA helicase activity [GO:0003724]; RNA-directed RNA polymerase activity [GO:0003968]; structural molecule activity [GO:0005198]; transcription, DNA-templated [GO:0006351]; viral RNA genome repli…	GO:0005524; GO:0003723; GO:0003724; GO:0003968; GO:0008234; GO:0033644; GO:0016021; GO:0005198; GO:0006351; GO:0039694; GO:0019028	10239			70	0.022846	2=Bacteria
Q9CAG3	-9.91134	4.53959	6.35901e-26	1.27322e-20	LOX6_ARATH	LOX6 At1g67560 F12B7.11	Lipoxygenase 6, chloroplastic (AtLOX6) (EC 1.13.11.12)	FUNCTION: Plant lipoxygenases may be involved in a number of diverse aspects of plant physiology including growth and development, pest resistance, and senescence or responses to wounding. Catalyzes the hydroperoxidation of lipids containing a cis,cis-1,4-pentadiene structure (By similarity). 13S-lipoxygenase that can use linolenic acid as substrates. {ECO:0000255|PROSITE-ProRule:PRU00726, ECO:00…	Arabidopsis thaliana (Mouse-ear cress)	917	chloroplast [GO:0009507]; plasma membrane [GO:0005886]; linoleate 13S-lipoxygenase activity [GO:0016165]; metal ion binding [GO:0046872]; jasmonic acid biosynthetic process [GO:0009695]; lipid oxidation [GO:0034440]; oxylipin biosynthetic process [GO:0031408]; response to wounding [GO:0009611]	GO:0009507; GO:0009695; GO:0016165; GO:0034440; GO:0046872; GO:0031408; GO:0005886; GO:0009611	2759	33090		2	0.000652742	2157=Archaea
O48700	-9.58735	4.2297	1.37844e-24	9.83295e-20	PUB6_ARATH	PUB6 At1g24330 F3I6.27	U-box domain-containing protein 6 (EC 6.3.2.-) (Plant U-box protein 6)	FUNCTION: Functions as an E3 ubiquitin ligase. {ECO:0000250}.	Arabidopsis thaliana (Mouse-ear cress)	771	chloroplast [GO:0009507]; ligase activity [GO:0016874]; ubiquitin-protein transferase activity [GO:0004842]	GO:0009507; GO:0016874; GO:0004842	2759	33090		2959	0.965731	2759=Eukaryote
Q8GYU3	-9.51903	4.11469	2.07124e-24	1.31333e-19	IYO_ARATH	IYO MINIYO At4g38440 F20M13.10 F22I13.210	Transcriptional elongation regulator MINIYO	FUNCTION: Positive regulator of transcriptional elongation that is essential for cells to initiate differentiation. Interacts with RNA polymerase II and the Elongator complex and is required to sustain global levels of transcriptional elongation activity, specifically in differentiating tissues. {ECO:0000269|PubMed:21620701}.	Arabidopsis thaliana (Mouse-ear cress)	1465	cytoplasm [GO:0005737]; nucleus [GO:0005634]; cell differentiation [GO:0030154]; regulation of transcription, DNA-templated [GO:0006355]; transcription from RNA polymerase II promoter [GO:0006366]	GO:0030154; GO:0005737; GO:0005634; GO:0006355; GO:0006366	2759	33090		31	0.0101175	10239=Virus
Q8RXD6	-8.9932	3.54431	1.90068e-22	7.7476e-18	BRE1A_ARATH	HUB1 BRE1A RDO4 At2g44950/At2g44960 T13E15.24/T13E15.23 T14P1.25/T14P1.24	E3 ubiquitin-protein ligase BRE1-like 1 (AtBRE1) (EC 6.3.2.-) (Protein HISTONE MONOUBIQUITINATION 1) (AtHUB1) (Protein REDUCED DORMANCY 4)	FUNCTION: E3 ubiquitin-protein ligase that monoubiquitinates H2B to form H2BK143ub1. H2BK143ub1 gives a specific tag for epigenetic transcriptional activation and is also prerequisite for H3K4me and maybe H3K79me. It thereby plays a central role in histone code and gene regulation. Forms a ubiquitin ligase complex in cooperation with the E2 enzyme UBC2/RAD6. Required for the regulation of floweri…	Arabidopsis thaliana (Mouse-ear cress)	878	mitochondrion [GO:0005739]; nucleus [GO:0005634]; ligase activity [GO:0016874]; protein homodimerization activity [GO:0042803]; ubiquitin-protein transferase activity [GO:0004842]; zinc ion binding [GO:0008270]; cell division [GO:0051301]; cell growth [GO:0016049]; defense response to fungus, incompatible interaction [GO:0009817]; histone H2B ubiquitination [GO:0033523]; histone monoubiquitinatio…	GO:0051301; GO:0016049; GO:0009817; GO:0033523; GO:0010390; GO:0045087; GO:0009965; GO:0016874; GO:0005739; GO:0005634; GO:0042803; GO:0006513; GO:0010389; GO:0010162; GO:0004842; GO:0010228; GO:0008270	2759	33090		496	0.16188	fungi
Q9LXT9	-8.75133	3.45851	5.74316e-22	1.42498e-17	CALS3_ARATH	CALS3 GSL12 At5g13000 T24H18.170	Callose synthase 3 (EC 2.4.1.34) (1,3-beta-glucan synthase) (Protein GLUCAN SYNTHASE-LIKE 12)	FUNCTION: Involved in callose synthesis at the forming cell plate during cytokinesis. During plant growth and development, callose is found as a transitory component of the cell plate in dividing cells, is a major component of pollen mother cell walls and pollen tubes, and is found as a structural component of plasmodesmatal canals (By similarity). {ECO:0000250}.	Arabidopsis thaliana (Mouse-ear cress)	1955	1,3-beta-D-glucan synthase complex [GO:0000148]; integral component of membrane [GO:0016021]; 1,3-beta-D-glucan synthase activity [GO:0003843]; (1->3)-beta-D-glucan biosynthetic process [GO:0006075]; cell wall organization [GO:0071555]; regulation of cell shape [GO:0008360]	GO:0006075; GO:0003843; GO:0000148; GO:0071555; GO:0016021; GO:0008360	2759	33090		2122	0.692559	plant
Q9ZVH7	-8.74029	3.30015	1.39646e-21	2.95155e-17	FAX3_ARATH	FAX3 At2g38550 T6A23.25	Protein FATTY ACID EXPORT 3, chloroplastic (At-FAX3)	FUNCTION: May be involved in free fatty acids export from the plastids. {ECO:0000250|UniProtKB:Q93V66}.	Arabidopsis thaliana (Mouse-ear cress)	335	chloroplast [GO:0009507]; chloroplast envelope [GO:0009941]; chloroplast inner membrane [GO:0009706]; integral component of membrane [GO:0016021]; mitochondrion [GO:0005739]; plastid [GO:0009536]	GO:0009507; GO:0009941; GO:0009706; GO:0016021; GO:0005739; GO:0009536	2759	33090		300	0.0979112	animal
Q8H156	-8.71226	6.30869	8.3631e-08	3.14814e-05	RAN3_ARATH	RAN3 At5g55190 MCO15.14	GTP-binding nuclear protein Ran-3 (Ras-related nuclear protein 3)	FUNCTION: GTP-binding protein involved in nucleocytoplasmic transport. Required for the import of protein into the nucleus and also for RNA export. Involved in chromatin condensation and control of cell cycle (By similarity). {ECO:0000250}.	Arabidopsis thaliana (Mouse-ear cress)	221	Golgi apparatus [GO:0005794]; membrane [GO:0016020]; nucleus [GO:0005634]; plasmodesma [GO:0009506]; GTP binding [GO:0005525]; GTPase activity [GO:0003924]; protein import into nucleus [GO:0006606]; ribosomal subunit export from nucleus [GO:0000054]; small GTPase mediated signal transduction [GO:0007264]	GO:0005525; GO:0003924; GO:0005794; GO:0016020; GO:0005634; GO:0009506; GO:0006606; GO:0000054; GO:0007264	2759	33090		144	0.0469974	bacteria
Q9ZR72	-8.64863	6.23117	8.09698e-10	5.52488e-07	AB1B_ARATH	ABCB1 MDR1 PGP1 At2g36910 T1J8.9	ABC transporter B family member 1 (ABC transporter ABCB.1) (AtABCB1) (Multidrug resistance protein 1) (P-glycoprotein 1) (AtPgp1)	FUNCTION: Auxin efflux transporter that acts as a negative regulator of light signaling to promote hypocotyl elongation. Mediates the accumulation of chlorophyll and anthocyanin, as well as the expression of genes in response to light. Participates directly in auxin efflux and thus regulates the polar (presumably basipetal) auxin transport (from root tips to root elongating zone). Transports also…	Arabidopsis thaliana (Mouse-ear cress)	1286	integral component of membrane [GO:0016021]; plasma membrane [GO:0005886]; plasmodesma [GO:0009506]; ATP binding [GO:0005524]; ATPase activity, coupled to transmembrane movement of substances [GO:0042626]; auxin efflux transmembrane transporter activity [GO:0010329]; auxin influx transmembrane transporter activity [GO:0010328]; anthocyanin accumulation in tissues in response to UV light [GO:00434…	GO:0005524; GO:0042626; GO:0043481; GO:0010315; GO:0010329; GO:0060919; GO:0010328; GO:0009926; GO:0009734; GO:0016021; GO:0009640; GO:0005886; GO:0009506; GO:0009958; GO:0008361; GO:0009733; GO:0009637; GO:0009624; GO:0009639; GO:0048443	2759	33090
Q9FK51	-8.62008	3.47676	1.00045e-19	1.14185e-15	AGLUP_ARATH	At5g18200 MRG7.16	ADP-glucose phosphorylase (EC 2.7.7.-) (ADP-glucose:phosphate adenylyltransferase)	FUNCTION: Catalyzes the conversion of ADP-glucose and inorganic phosphate (Pi) into glucose-1-phosphate and ADP. Does not possess galactose-1-phosphate uridylyltransferase activity. {ECO:0000269|PubMed:16519510}.	Arabidopsis thaliana (Mouse-ear cress)	351	ADP binding [GO:0043531]; nucleotidyltransferase activity [GO:0016779]; ribose-5-phosphate adenylyltransferase activity [GO:0047345]; UDP-glucose:hexose-1-phosphate uridylyltransferase activity [GO:0008108]; zinc ion binding [GO:0008270]; carbohydrate metabolic process [GO:0005975]; galactose metabolic process [GO:0006012]; glucose metabolic process [GO:0006006]; positive regulation of cellular r…	GO:0043531; GO:0008108; GO:0005975; GO:0006012; GO:0006006; GO:0016779; GO:0080040; GO:0047345; GO:0008270	2759	33090
Q9FPR3	-8.4988	3.23168	4.30957e-19	4.03172e-15	EDR1_ARATH	EDR1 STY10 At1g08720 F22O13.20	Serine/threonine-protein kinase EDR1 (EC 2.7.11.1) (MAPKK kinase EDR1) (Protein ENHANCED DISEASE RESISTANCE 1) (AtEDR1) (Serine/threonine/tyrosine-protein kinase 10)	FUNCTION: MAPKKK serine/threonine-protein kinase involved in the regulation of a MAP kinase cascade (probably including MPK3 and MPK6) that negatively regulates salicylic acid- (SA-) dependent defense responses, abscisic acid (ABA) signaling, and ethylene-induced senescence. Modulates also stress response (e.g. drought) signaling and cell death, in an ORE9-dependent manner. Functions at a point o…	Arabidopsis thaliana (Mouse-ear cress)	933	cytosol [GO:0005829]; early endosome [GO:0005769]; endoplasmic reticulum [GO:0005783]; nucleus [GO:0005634]; trans-Golgi network [GO:0005802]; trans-Golgi network transport vesicle membrane [GO:0012510]; ATP binding [GO:0005524]; kinase activity [GO:0016301]; MAP kinase kinase kinase activity [GO:0004709]; protein serine/threonine/tyrosine kinase activity [GO:0004712]; abscisic acid-activated sig…	GO:0005524; GO:0004709; GO:0000165; GO:0009738; GO:0000186; GO:0008219; GO:0005829; GO:0002229; GO:0005769; GO:0005783; GO:0009873; GO:0016301; GO:0009788; GO:0005634; GO:0046777; GO:0004712; GO:1900424; GO:1900150; GO:2000031; GO:0009617; GO:0009723; GO:0009620; GO:0009414; GO:0005802; GO:0012510	2759	33090		UP
Q6ZQ08	-8.43673	5.13355	1.64332e-09	1.04432e-06	CNOT1_MOUSE	Cnot1 Kiaa1007	CCR4-NOT transcription complex subunit 1 (CCR4-associated factor 1)	FUNCTION: Scaffolding component of the CCR4-NOT complex which is one of the major cellular mRNA deadenylases and is linked to various cellular processes including bulk mRNA degradation, miRNA-mediated repression, translational repression during translational initiation and general transcription regulation. Additional complex functions may be a consequence of its influence on mRNA expression. Its …	Mus musculus (Mouse)	2375	CCR4-NOT complex [GO:0030014]; cytoplasm [GO:0005737]; cytoplasmic mRNA processing body [GO:0000932]; extracellular space [GO:0005615]; intracellular membrane-bounded organelle [GO:0043231]; membrane [GO:0016020]; nucleus [GO:0005634]; peroxisomal membrane [GO:0005778]; armadillo repeat domain binding [GO:0070016]; estrogen receptor binding [GO:0030331]; poly(A) RNA binding [GO:0044822]; protein …	GO:0030014; GO:0090503; GO:0070016; GO:0005737; GO:0000932; GO:0030331; GO:0005615; GO:0035195; GO:0043231; GO:0016020; GO:0033147; GO:0048387; GO:0000122; GO:0017148; GO:0005634; GO:0005778; GO:0044822; GO:0010606; GO:0061014; GO:1900153; GO:0060213; GO:0032947; GO:0019904; GO:2000036; GO:0042974; GO:0006351; GO:0001829	2759	33208		Counts	%	Kingdom/phylum
Q38796	-8.40793	3.00754	5.31104e-21	8.65959e-17	LUMI_ARATH	LD At4g02560 T10P11.15	Homeobox protein LUMINIDEPENDENS	FUNCTION: Seems to play a role in the regulation of flowering time in the autonomous flowering pathway by repressing FLOWERING LOCUS C expression. {ECO:0000269|PubMed:10363371}.	Arabidopsis thaliana (Mouse-ear cress)	953	nucleus [GO:0005634]; DNA binding [GO:0003677]; transcription factor activity, sequence-specific DNA binding [GO:0003700]; cell differentiation [GO:0030154]; flower development [GO:0009908]; regulation of transcription, DNA-templated [GO:0006355]; transcription, DNA-templated [GO:0006351]; vegetative to reproductive phase transition of meristem [GO:0010228]	GO:0003677; GO:0030154; GO:0009908; GO:0005634; GO:0006355; GO:0003700; GO:0006351; GO:0010228	2759	33090		1940	0.578241	2=Bacteria
O24542	-8.27126	5.35702	5.14486e-09	2.81731e-06	AX22D_VIGRR	AUX22D ARG13	Auxin-induced protein 22D (Indole-3-acetic acid-induced protein ARG13)	FUNCTION: Aux/IAA proteins are short-lived transcriptional factors that function as repressors of early auxin response genes at low auxin concentrations. Repression is thought to result from the interaction with auxin response factors (ARFs), proteins that bind to the auxin-responsive promoter element (AuxRE). Formation of heterodimers with ARF proteins may alter their ability to modulate early a…	Vigna radiata var. radiata (Mung bean) (Phaseolus aureus)	193	nucleus [GO:0005634]; auxin-activated signaling pathway [GO:0009734]; regulation of transcription, DNA-templated [GO:0006355]; transcription, DNA-templated [GO:0006351]	GO:0009734; GO:0005634; GO:0006355; GO:0006351	2759	33090		18	0.00536513	2157=Archaea
Q8LMR2	-8.21598	2.80554	3.31796e-20	4.73366e-16	DCL1_ORYSJ	DCL1 Os03g0121800 LOC_Os03g02970 OJ1705B08.11 OsJ_09217	Endoribonuclease Dicer homolog 1 (Dicer-like protein 1) (OsDCL1) (EC 3.1.26.-)	FUNCTION: Involved in the RNA silencing pathway. Cleaves double-stranded RNA to produce microRNAs (miRNAs) of 21-24 nucleotides which target the selective destruction of complementary RNAs. Regulates by this way the development of the plant. May not be involved in small interfering RNAs (siRNAs) production. {ECO:0000269|PubMed:16126864, ECO:0000269|PubMed:18353984}.	Oryza sativa subsp. japonica (Rice)	1883	cytoplasm [GO:0005737]; nucleus [GO:0005634]; RISC complex [GO:0016442]; ATP binding [GO:0005524]; helicase activity [GO:0004386]; metal ion binding [GO:0046872]; ribonuclease III activity [GO:0004525]; RNA binding [GO:0003723]; multicellular organism development [GO:0007275]; production of miRNAs involved in gene silencing by miRNA [GO:0035196]; production of siRNA involved in RNA interference […	GO:0005524; GO:0016442; GO:0003723; GO:0090501; GO:0090502; GO:0005737; GO:0004386; GO:0046872; GO:0007275; GO:0005634; GO:0035196; GO:0030422; GO:0004525	2759	33090		1331	0.396721	2759=Eukaryote
Q9LRZ3	-8.16552	2.76345	6.91896e-20	8.77433e-16	PUM24_ARATH	APUM24 At3g16810 K20I9_3	Pumilio homolog 24 (APUM-24) (AtPUM24)	FUNCTION: Sequence-specific RNA-binding protein that regulates translation and mRNA stability by binding the 3'-UTR of target mRNAs. {ECO:0000250}.	Arabidopsis thaliana (Mouse-ear cress)	641	nucleolus [GO:0005730]; mRNA binding [GO:0003729]; regulation of translation [GO:0006417]	GO:0003729; GO:0005730; GO:0006417	2759	33090		66	0.0196721	10239=Virus
Q9LU41	-8.03223	2.57432	1.47448e-19	1.52989e-15	ACA9_ARATH	ACA9 At3g21180 MXL8.3	Calcium-transporting ATPase 9, plasma membrane-type (EC 3.6.3.8) (Ca(2+)-ATPase isoform 9)	FUNCTION: This magnesium-dependent enzyme catalyzes the hydrolysis of ATP coupled with the translocation of calcium from the cytosol out of the cell or into organelles. {ECO:0000250}.	Arabidopsis thaliana (Mouse-ear cress)	1086	integral component of plasma membrane [GO:0005887]; intracellular membrane-bounded organelle [GO:0043231]; plasma membrane [GO:0005886]; ATP binding [GO:0005524]; calcium-transporting ATPase activity [GO:0005388]; calmodulin binding [GO:0005516]; metal ion binding [GO:0046872]; pollen development [GO:0009555]; single fertilization [GO:0007338]	GO:0005524; GO:0005388; GO:0005516; GO:0005887; GO:0043231; GO:0046872; GO:0005886; GO:0009555; GO:0007338	2759	33090		77	0.0229508	fungi
Q8RWQ9	-7.99457	5.9517	1.60725e-06	0.000368653	ALEUL_ARATH	At3g45310 F18N11.70	Thiol protease aleurain-like (EC 3.4.22.16)		Arabidopsis thaliana (Mouse-ear cress)	358	vacuole [GO:0005773]; cysteine-type peptidase activity [GO:0008234]	GO:0008234; GO:0005773	2759	33090		1090	0.324888	plant
F4J8V5	-7.88427	3.19854	8.10743e-16	2.68993e-12	AT13B_ARATH	ATG13B At3g18770 MVE11.13	Autophagy-related protein 13b (AtAPG13b)	FUNCTION: Involved in autophagy in a nutritional condition dependent manner. The ATG1-ATG13 protein kinase complex regulates downstream events required for autophagosome enclosure and/or vacuolar delivery. Becomes a target of autophagy under nutrient starvation (By similarity). Connects autophagy to plant nutritional status (PubMed:21984698). {ECO:0000250|UniProtKB:Q9SCK0, ECO:0000269|PubMed:2198…	Arabidopsis thaliana (Mouse-ear cress)	625	ATG1/ULK1 kinase complex [GO:1990316]; autophagosome [GO:0005776]; cytoplasmic vesicle [GO:0031410]; autophagy [GO:0006914]; protein transport [GO:0015031]	GO:1990316; GO:0005776; GO:0006914; GO:0031410; GO:0015031	2759	33090		146	0.0435171	animal
Q9ZUF6	-7.85241	3.19317	6.02104e-13	9.13839e-10	SBT18_ARATH	SBT1.8 At2g05920 T6P5.12	Subtilisin-like protease SBT1.8 (EC 3.4.21.-) (Subtilase subfamily 1 member 8) (AtSBT1.8)		Arabidopsis thaliana (Mouse-ear cress)	754	cell wall [GO:0005618]; extracellular region [GO:0005576]; Golgi apparatus [GO:0005794]; plant-type cell wall [GO:0009505]; plasmodesma [GO:0009506]; serine-type endopeptidase activity [GO:0004252]	GO:0005794; GO:0005618; GO:0005576; GO:0009505; GO:0009506; GO:0004252	2759	33090		2042	0.608644	bacteria
Q9SRU2	-7.82184	4.42842	2.3778e-07	7.70114e-05	BIG_ARATH	BIG ASA1 CRM1 DOC1 GA6 LPR1 TIR3 UMB1 At3g02260 F14P3.9	Auxin transport protein BIG (Protein ATTENUATED SHADE AVOIDANCE 1) (Protein CORYMBOSA1) (Protein DARK OVER-EXPRESSION OF CAB 1) (Protein LOW PHOSPHATE-RESISTANT ROOT 1) (Protein TRANSPORT INHIBITOR RESPONSE 3) (Protein UMBRELLA 1)	FUNCTION: Required for auxin efflux and polar auxin transport (PAT) influencing auxin-mediated developmental responses (e.g. cell elongation, apical dominance, lateral root production, inflorescence architecture, general growth and development). Controls the elongation of the pedicels and stem internodes through auxin action. Involved in the expression modulation of light-regulated genes. Repress…	Arabidopsis thaliana (Mouse-ear cress)	5098	cytosol [GO:0005829]; integral component of membrane [GO:0016021]; membrane [GO:0016020]; plasmodesma [GO:0009506]; zinc ion binding [GO:0008270]; auxin polar transport [GO:0009926]; auxin-activated signaling pathway [GO:0009734]; inflorescence morphogenesis [GO:0048281]; lateral root formation [GO:0010311]; photomorphogenesis [GO:0009640]; response to auxin [GO:0009733]; response to fungus [GO:0…	GO:0009926; GO:0009734; GO:0005829; GO:0048281; GO:0016021; GO:0010311; GO:0016020; GO:0009640; GO:0009506; GO:0009733; GO:0009620; GO:0048364; GO:0009826; GO:0008270	2759	33090
O49675	-7.81834	5.1001	3.06504e-09	1.79422e-06	CCD4_ARATH	CCD4 NCED4 At4g19170 T18B16.140	Probable carotenoid cleavage dioxygenase 4, chloroplastic (AtCCD4) (EC 1.14.99.-) (AtNCED4)	FUNCTION: May be involved in carotenoid cleavage. {ECO:0000250}.	Arabidopsis thaliana (Mouse-ear cress)	595	chloroplast [GO:0009507]; plastoglobule [GO:0010287]; metal ion binding [GO:0046872]; oxidoreductase activity, acting on single donors with incorporation of molecular oxygen, incorporation of two atoms of oxygen [GO:0016702]	GO:0009507; GO:0046872; GO:0016702; GO:0010287	2759	33090
Q9LD90	-7.7358	2.43509	2.86463e-18	2.09058e-14	CBF5_ARATH	CBF5 NAP57 At3g57150 F24I3.230	H/ACA ribonucleoprotein complex subunit 4 (EC 5.4.99.-) (CBF5 homolog) (Dyskerin) (Nopp-140-associated protein of 57 kDa homolog) (AtNAP57) (Nucleolar protein NAP57 homolog)	FUNCTION: Plays a central role in ribosomal RNA processing. Probable catalytic subunit of H/ACA small nucleolar ribonucleoprotein (H/ACA snoRNP) complex, which catalyzes pseudouridylation of rRNA. This involves the isomerization of uridine such that the ribose is subsequently attached to C5, instead of the normal N1. Pseudouridine ('psi') residues may serve to stabilize the conformation of rRNAs …	Arabidopsis thaliana (Mouse-ear cress)	565	box H/ACA snoRNP complex [GO:0031429]; cytosol [GO:0005829]; nucleolus [GO:0005730]; plasmodesma [GO:0009506]; pseudouridine synthase activity [GO:0009982]; RNA binding [GO:0003723]; box H/ACA snoRNA 3'-end processing [GO:0000495]; mRNA pseudouridine synthesis [GO:1990481]; rRNA pseudouridine synthesis [GO:0031118]; snRNA pseudouridine synthesis [GO:0031120]	GO:0003723; GO:0000495; GO:0031429; GO:0005829; GO:1990481; GO:0005730; GO:0009506; GO:0009982; GO:0031118; GO:0031120	2759	33090
P42347	-7.73002	2.32215	2.17113e-18	1.67433e-14	PI3K1_SOYBN		Phosphatidylinositol 3-kinase, root isoform (PI3-kinase) (PI3K) (PtdIns-3-kinase) (EC 2.7.1.137) (SPI3K-5)	FUNCTION: Associated with membrane proliferation.	Glycine max (Soybean) (Glycine hispida)	814	intracellular [GO:0005622]; 1-phosphatidylinositol-3-kinase activity [GO:0016303]; ATP binding [GO:0005524]; phosphatidylinositol-mediated signaling [GO:0048015]	GO:0016303; GO:0005524; GO:0005622; GO:0048015	2759	33090
Q258Y5	-7.72183	2.31639	3.71511e-18	2.55435e-14	ARFL_ORYSI	ARF12 ARF8 H0624F09.13 OsI_017236	Auxin response factor 12 (OsARF8)	FUNCTION: Auxin response factors (ARFs) are transcriptional factors that binds specifically to the DNA sequence 5'-TGTCTC-3' found in the auxin-responsive promoter elements (AuxREs).	Oryza sativa subsp. indica (Rice)	816	nucleus [GO:0005634]; DNA binding [GO:0003677]; auxin-activated signaling pathway [GO:0009734]; regulation of transcription, DNA-templated [GO:0006355]; transcription, DNA-templated [GO:0006351]	GO:0003677; GO:0009734; GO:0005634; GO:0006355; GO:0006351	2759	33090
Q4W382	-7.63998	3.5111	2.46006e-10	1.88948e-07	L_LNYV3	L	RNA-directed RNA polymerase L (Protein L) (Large structural protein) (Replicase) (Transcriptase) [Includes: RNA-directed RNA polymerase (EC 2.7.7.48); mRNA (guanine-N(7)-)-methyltransferase (EC 2.1.1.56); mRNA guanylyltransferase (EC 2.7.7.-); GDP polyribonucleotidyltransferase (EC 2.7.7.88)]	FUNCTION: Displays RNA-directed RNA polymerase, mRNA guanylyl transferase, mRNA (guanine-N(7)-)-methyltransferase and poly(A) synthetase activities. The viral mRNA guanylyl transferase displays a different biochemical reaction than the cellular enzyme. The template is composed of the viral RNA tightly encapsidated by the nucleoprotein (N). Functions either as transcriptase or as replicase. The tr…	Lettuce necrotic yellows virus (isolate 318) (LNYV)	2068	host cell cytoplasm [GO:0030430]; virion [GO:0019012]; ATP binding [GO:0005524]; mRNA (guanine-N7-)-methyltransferase activity [GO:0004482]; RNA-directed RNA polymerase activity [GO:0003968]; negative stranded viral RNA replication [GO:0039689]	GO:0005524; GO:0003968; GO:0030430; GO:0004482; GO:0039689; GO:0019012	10239
P22503	-7.62931	3.07248	5.87441e-12	6.79612e-09	GUN_PHAVU		Endoglucanase (EC 3.2.1.4) (Abscission cellulase) (Endo-1,4-beta-glucanase)	FUNCTION: Involved in ripening fruit process.	Phaseolus vulgaris (Kidney bean) (French bean)	496	cellulase activity [GO:0008810]; cellulose catabolic process [GO:0030245]; fruit ripening [GO:0009835]	GO:0008810; GO:0030245; GO:0009835	2759	33090
P0CG83	-7.61586	5.26476	3.44999e-05	0.00415954	UBIQP_HORVU		Polyubiquitin [Cleaved into: Ubiquitin] (Fragment)	FUNCTION: Ubiquitin exists either covalently attached to another protein, or free (unanchored). When covalently bound, it is conjugated to target proteins via an isopeptide bond either as a monomer (monoubiquitin), a polymer linked via different Lys residues of the ubiquitin (polyubiquitin chains) or a linear polymer linked via the initiator Met of the ubiquitin (linear polyubiquitin chains). Pol…	Hordeum vulgare (Barley)	171	cytoplasm [GO:0005737]; nucleus [GO:0005634]	GO:0005737; GO:0005634	2759	33090
F4HRT5	-7.61138	2.31087	2.82943e-17	1.46788e-13	CRWN1_ARATH	CRWN1 KAKU2 LINC1 At1g67230 F1N21.5	Protein CROWDED NUCLEI 1 (Protein KAKU2) (Protein LITTLE NUCLEI 1)	FUNCTION: Component of SUN-protein-containing multivariate complexes also called LINC complexes which link the nucleoskeleton and cytoskeleton by providing versatile outer nuclear membrane attachment sites for cytoskeletal filaments (By similarity). Required for nucleus structure organization (e.g. size and shape) (PubMed:17873096, PubMed:24308514, PubMed:23396599, PubMed:24824484). {ECO:0000250|…	Arabidopsis thaliana (Mouse-ear cress)	1132	cytoplasmic chromatin [GO:0000789]; cytosol [GO:0005829]; nuclear envelope [GO:0005635]; nuclear lamina [GO:0005652]; nuclear membrane [GO:0031965]; nuclear periphery [GO:0034399]; nucleoplasm [GO:0005654]; nucleus [GO:0005634]; nucleus organization [GO:0006997]; regulation of nucleus size [GO:0097298]	GO:0000789; GO:0005829; GO:0005635; GO:0005652; GO:0031965; GO:0034399; GO:0005654; GO:0005634; GO:0006997; GO:0097298	2759	33090
Q9FPT1	-7.54892	5.11842	3.86641e-06	0.000746403	UBP12_ARATH	UBP12 At5g06600 F15M7.13	Ubiquitin carboxyl-terminal hydrolase 12 (EC 3.4.19.12) (Deubiquitinating enzyme 12) (AtUBP12) (Ubiquitin thioesterase 12) (Ubiquitin-specific-processing protease 12)	FUNCTION: Recognizes and hydrolyzes the peptide bond at the C-terminal Gly of ubiquitin. Involved in the processing of poly-ubiquitin precursors as well as that of ubiquitinated proteins (By similarity). {ECO:0000250}.	Arabidopsis thaliana (Mouse-ear cress)	1116	cytosol [GO:0005829]; thiol-dependent ubiquitinyl hydrolase activity [GO:0036459]; protein deubiquitination [GO:0016579]; ubiquitin-dependent protein catabolic process [GO:0006511]	GO:0005829; GO:0016579; GO:0036459; GO:0006511	2759	33090
Q38953	-7.52463	3.49403	4.56077e-09	2.52444e-06	DEAH5_ARATH	At3g26560 MFE16.8	Probable pre-mRNA-splicing factor ATP-dependent RNA helicase DEAH5 (EC 3.6.4.13) (DEAH RNA helicase homolog PRP22)	FUNCTION: May be involved in pre-mRNA splicing. {ECO:0000305}.	Arabidopsis thaliana (Mouse-ear cress)	1168	cytosol [GO:0005829]; mitochondrion [GO:0005739]; plasmodesma [GO:0009506]; spliceosomal complex [GO:0005681]; ATP binding [GO:0005524]; ATP-dependent helicase activity [GO:0008026]; nucleic acid binding [GO:0003676]; mRNA processing [GO:0006397]; RNA splicing [GO:0008380]	GO:0005524; GO:0008026; GO:0008380; GO:0005829; GO:0006397; GO:0005739; GO:0003676; GO:0009506; GO:0005681	2759	33090
Q944A7	-7.49651	2.19638	2.08992e-17	1.13586e-13	Y4523_ARATH	At4g35230 F23E12.210	Probable serine/threonine-protein kinase At4g35230 (EC 2.7.11.1)		Arabidopsis thaliana (Mouse-ear cress)	512	membrane [GO:0016020]; plasma membrane [GO:0005886]; plasmodesma [GO:0009506]; vacuole [GO:0005773]; ATP binding [GO:0005524]; protein serine/threonine kinase activity [GO:0004674]; brassinosteroid mediated signaling pathway [GO:0009742]; response to abscisic acid [GO:0009737]	GO:0005524; GO:0009742; GO:0016020; GO:0005886; GO:0009506; GO:0004674; GO:0009737; GO:0005773	2759	33090
Q8LEA8	-7.48553	3.94249	5.01954e-08	2.05341e-05	EID1_ARATH	EID1 At4g02440 T14P8.22	Phytochrome A-associated F-box protein (Empfindlicher im dunkelroten Licht protein 1)	FUNCTION: Component of SCF(ASK-cullin-F-box) E3 ubiquitin ligase complexes, which may mediate the ubiquitination and subsequent proteasomal degradation of target proteins. Negative regulator of the phyA signaling pathway that shifts the responsiveness of the phyA signaling system associated with hypocotyl elongation from red to far-red wavelength. {ECO:0000269|PubMed:10760243}.	Arabidopsis thaliana (Mouse-ear cress)	336	nucleus [GO:0005634]; ubiquitin-protein transferase activity [GO:0004842]; leaf development [GO:0048366]; photoperiodism, flowering [GO:0048573]; red, far-red light phototransduction [GO:0009585]; regulation of photomorphogenesis [GO:0010099]	GO:0048366; GO:0005634; GO:0048573; GO:0009585; GO:0010099; GO:0004842	2759	33090
F4JLM5	-7.45507	2.29283	3.72136e-16	1.3453e-12	SYIC_ARATH	At4g10320 F24G24.120 T9A4.4	Isoleucine--tRNA ligase, cytoplasmic (EC 6.1.1.5) (Isoleucyl-tRNA synthetase) (IleRS)		Arabidopsis thaliana (Mouse-ear cress)	1190	cytosol [GO:0005829]; aminoacyl-tRNA editing activity [GO:0002161]; ATP binding [GO:0005524]; isoleucine-tRNA ligase activity [GO:0004822]; isoleucyl-tRNA aminoacylation [GO:0006428]; response to cadmium ion [GO:0046686]	GO:0005524; GO:0002161; GO:0005829; GO:0004822; GO:0006428; GO:0046686	2759	33090
Q10LF7	-7.43473	1.98881	3.7968e-17	1.91745e-13	NUG2_ORYSJ	NUG2 Os03g0352400 LOC_Os03g22890 OsJ_10852	Nuclear/nucleolar GTPase 2 (OsNug2)	FUNCTION: GTPase involved in pre-60S ribosomal subunit maturation. {ECO:0000269|PubMed:21205822}.	Oryza sativa subsp. japonica (Rice)	535	nucleolus [GO:0005730]; GTP binding [GO:0005525]; GTPase activity [GO:0003924]; ribosome biogenesis [GO:0042254]	GO:0005525; GO:0003924; GO:0005730; GO:0042254	2759	33090
Q5W274	-7.41794	2.31068	9.9831e-17	4.52148e-13	PDR3_TOBAC	PDR3	Pleiotropic drug resistance protein 3 (NtPDR3)	FUNCTION: May be a general defense protein. {ECO:0000250}.	Nicotiana tabacum (Common tobacco)	1447	integral component of membrane [GO:0016021]; ATP binding [GO:0005524]; ATPase activity [GO:0016887]; transport [GO:0006810]	GO:0005524; GO:0016887; GO:0016021; GO:0006810	2759	33090
Q5F3R2	-7.38925	3.15175	3.77102e-10	2.78397e-07	KDM5B_CHICK	KDM5B JARID1B RCJMB04_9d3	Lysine-specific demethylase 5B (EC 1.14.11.-) (Histone demethylase JARID1B) (Jumonji/ARID domain-containing protein 1B)	FUNCTION: Histone demethylase that demethylates 'Lys-4' of histone H3, thereby playing a central role in histone code. Does not demethylate histone H3 'Lys-9' or H3 'Lys-27'. Demethylates trimethylated, dimethylated and monomethylated H3 'Lys-4'. Acts as a transcriptional corepressor. May repress the CLOCK-ARNTL/BMAL1 heterodimer-mediated transcriptional activation of the core clock component PER…	Gallus gallus (Chicken)	1522	nucleus [GO:0005634]; DNA binding [GO:0003677]; histone demethylase activity (H3-dimethyl-K4 specific) [GO:0034648]; histone demethylase activity (H3-trimethyl-K4 specific) [GO:0034647]; oxidoreductase activity, acting on paired donors, with incorporation or reduction of molecular oxygen, 2-oxoglutarate as one donor, and incorporation of one atom each of oxygen into both donors [GO:0016706]; zinc…	GO:0003677; GO:0034720; GO:0034721; GO:0034648; GO:0034647; GO:0005634; GO:0016706; GO:0006355; GO:0048511; GO:0006351; GO:0008270	2759	33208
O49818	-7.37451	2.55734	2.32595e-12	2.98282e-09	LGUL_CICAR		Lactoylglutathione lyase (EC 4.4.1.5) (Aldoketomutase) (Glyoxalase I) (Glx I) (Ketone-aldehyde mutase) (Methylglyoxalase) (S-D-lactoylglutathione methylglyoxal lyase)	FUNCTION: Catalyzes the conversion of hemimercaptal, formed from methylglyoxal and glutathione, to S-lactoylglutathione. {ECO:0000250}.	Cicer arietinum (Chickpea) (Garbanzo)	186	lactoylglutathione lyase activity [GO:0004462]; metal ion binding [GO:0046872]	GO:0004462; GO:0046872	2759	33090
Q5R8D8	-7.37313	3.86781	1.74251e-08	8.26512e-06	DNJC7_PONAB	DNAJC7	DnaJ homolog subfamily C member 7	FUNCTION: Acts as co-chaperone regulating the molecular chaperones HSP70 and HSP90 in folding of steroid receptors, such as the glucocorticoid receptor and the progesterone receptor. Proposed to act as a recycling chaperone by facilitating the return of chaperone substrates to early stages of chaperoning if further folding is required. In vitro, induces ATP-independent dissociation of HSP90 but n…	Pongo abelii (Sumatran orangutan) (Pongo pygmaeus abelii)	494	cytoplasm [GO:0005737]; cytoskeleton [GO:0005856]; nucleus [GO:0005634]	GO:0005737; GO:0005856; GO:0005634	2759	33208
Q6Q3H3	-7.36853	3.34212	1.78338e-11	1.81737e-08	TPSGD_VITVI	VIT_19s0014g04930 VIT_00014569001 VITISV_013313 VITISV_030783 Vv19s0014g04930	(-)-germacrene D synthase (EC 4.2.3.22) (EC 4.2.3.75)	FUNCTION: Involved in the biosynthesis of germacrene D. Can use farnesyl diphosphate as substrate, but not geranyl diphosphate or geranylgeranyl diphosphate. Produces mainly (-)-germacrene D along with gamma-cadinene. {ECO:0000269|PubMed:15464152}.	Vitis vinifera (Grape)	557	cytoplasm [GO:0005737]; germacradienol synthase activity [GO:0034004]; germacrene-D synthase activity [GO:0052577]; magnesium ion binding [GO:0000287]; terpenoid biosynthetic process [GO:0016114]	GO:0005737; GO:0034004; GO:0052577; GO:0000287; GO:0016114	2759	33090
Q9ZV36	-7.36553	1.91046	9.09341e-17	4.18496e-13	UXS6_ARATH	UXS6 At2g28760 F8N16.5	UDP-glucuronic acid decarboxylase 6 (EC 4.1.1.35) (UDP-XYL synthase 6) (UDP-glucuronate decarboxylase 6) (UGD) (UXS-6)	FUNCTION: Catalyzes the NAD-dependent decarboxylation of UDP-glucuronic acid to UDP-xylose. Necessary for the biosynthesis of the core tetrasaccharide in glycosaminoglycan biosynthesis (By similarity). {ECO:0000250}.	Arabidopsis thaliana (Mouse-ear cress)	343	cytoplasm [GO:0005737]; plasma membrane [GO:0005886]; UDP-glucuronate decarboxylase activity [GO:0048040]; UDP-D-xylose biosynthetic process [GO:0033320]	GO:0033320; GO:0048040; GO:0005737; GO:0005886	2759	33090
Q6P4L9	-7.35794	4.75259	2.24115e-07	7.29999e-05	NFRKB_XENTR	nfrkb	Nuclear factor related to kappa-B-binding protein (DNA-binding protein R kappa-B)	FUNCTION: Binds to DNA. {ECO:0000250}.	Xenopus tropicalis (Western clawed frog) (Silurana tropicalis)	1265	Ino80 complex [GO:0031011]; DNA binding [GO:0003677]	GO:0003677; GO:0031011	2759	33208
Q84M92	-7.351	1.94481	5.64738e-17	2.68566e-13	ARP4_ARATH	ARP4 At1g18450 F15H18.8	Actin-related protein 4	FUNCTION: Involved in several developmental processes including organization of plant organs, flowering time, anther development, flower senescence and fertility, probably by regulating the chromatin structure. {ECO:0000269|PubMed:15743449}.	Arabidopsis thaliana (Mouse-ear cress)	441	cytoplasm [GO:0005737]; Ino80 complex [GO:0031011]; NuA4 histone acetyltransferase complex [GO:0035267]; nucleolus [GO:0005730]; nucleus [GO:0005634]; structural constituent of cytoskeleton [GO:0005200]; chromatin organization [GO:0006325]; chromatin remodeling [GO:0006338]; DNA repair [GO:0006281]; long-day photoperiodism, flowering [GO:0048574]; pollen sperm cell differentiation [GO:0048235]; r…	GO:0006281; GO:0031011; GO:0035267; GO:0006325; GO:0006338; GO:0005737; GO:0048574; GO:0005730; GO:0005634; GO:0048235; GO:0006355; GO:0005200	2759	33090
Q6NMR9	-7.31596	2.06296	1.51556e-16	6.13393e-13	GDL84_ARATH	At5g45920 K15I22.12	GDSL esterase/lipase At5g45920 (EC 3.1.1.-)		Arabidopsis thaliana (Mouse-ear cress)	241	hydrolase activity, acting on ester bonds [GO:0016788]; lipid catabolic process [GO:0016042]	GO:0016788; GO:0016042	2759	33090
Q9UTN3	-7.30874	1.92836	1.06291e-16	4.70689e-13	CID14_SCHPO	cid14 SPAC12G12.13c	Poly(A) RNA polymerase cid14 (PAP) (EC 2.7.7.19) (Caffeine-induced death protein 14) (Polynucleotide adenylyltransferase cid14)	FUNCTION: Required for 3' polyadenylation of the 5.8S and 25S rRNAs as a prelude ot their degradation in the exosome. Involved in the nucleolar organization to ensure faithful chromosome segregation during mitosis. {ECO:0000269|PubMed:16478992}.	Schizosaccharomyces pombe (strain 972 / ATCC 24843) (Fission yeast)	684	nucleolus [GO:0005730]; nucleus [GO:0005634]; TRAMP complex [GO:0031499]; ATP binding [GO:0005524]; metal ion binding [GO:0046872]; polynucleotide adenylyltransferase activity [GO:0004652]; ribosomal large subunit binding [GO:0043023]; RNA binding [GO:0003723]; mRNA processing [GO:0006397]; ncRNA polyadenylation involved in polyadenylation-dependent ncRNA catabolic process [GO:0043630]; nuclear p…	GO:0005524; GO:0003723; GO:0006396; GO:0031499; GO:0006397; GO:0046872; GO:0043630; GO:0071035; GO:0005730; GO:0005634; GO:0004652; GO:0043023; GO:0016077; GO:0016078	2759	4751
Q9SN26	-7.30789	3.14043	9.26442e-10	6.21451e-07	PHL11_ARATH	PHYL1.1 At4g10170 F28M11.90	Phytolongin Phyl1.1	FUNCTION: Non-SNARE longin protein involved in membrane-trafficking machinery. {ECO:0000305|PubMed:19889231}.	Arabidopsis thaliana (Mouse-ear cress)	254	integral component of membrane [GO:0016021]; plasma membrane [GO:0005886]; protein transport [GO:0015031]	GO:0016021; GO:0005886; GO:0015031	2759	33090
Q9LUM0	-7.30005	3.7746	2.15638e-08	9.95617e-06	FAB1B_ARATH	FAB1B At3g14270 MLN21.6	1-phosphatidylinositol-3-phosphate 5-kinase FAB1B (Phosphatidylinositol 3-phosphate 5-kinase) (EC 2.7.1.150) (FYVE finger-containing phosphoinositide kinase) (PIKfyve) (Phosphatidylinositol 3-phosphate 5-kinase type III) (PIPkin-III) (Type III PIP kinase) (Protein FORMS APLOID AND BINUCLEATE CELLS 1B)	FUNCTION: The PI(3,5)P2 regulatory complex regulates both the synthesis and turnover of phosphatidylinositol 3,5-bisphosphate (PtdIns(3,5)P2). Catalyzes the phosphorylation of phosphatidylinositol 3-phosphate on the fifth hydroxyl of the myo-inositol ring, to form phosphatidylinositol 3,5-bisphosphate (By similarity). Plays an important role in maintenance of endomembrane homeostasis including en…	Arabidopsis thaliana (Mouse-ear cress)	1791	endosome [GO:0005768]; endosome membrane [GO:0010008]; mitochondrion [GO:0005739]; 1-phosphatidylinositol-3-phosphate 5-kinase activity [GO:0000285]; ATP binding [GO:0005524]; metal ion binding [GO:0046872]; endomembrane system organization [GO:0010256]; phosphatidylinositol phosphorylation [GO:0046854]; pollen development [GO:0009555]; stomatal closure [GO:0090332]; vacuole organization [GO:0007…	GO:0000285; GO:0005524; GO:0010256; GO:0005768; GO:0010008; GO:0046872; GO:0005739; GO:0046854; GO:0009555; GO:0090332; GO:0007033	2759	33090
O80452	-7.29524	4.22351	1.05539e-07	3.85829e-05	AMPD_ARATH	AMPD FAC1 At2g38280 F16M14.21	AMP deaminase (AtAMPD) (EC 3.5.4.6) (Protein EMBRYONIC FACTOR 1)	FUNCTION: AMP deaminase plays a critical role in energy metabolism. Essential for the transition from zygote to embryo. {ECO:0000269|PubMed:15918887}.	Arabidopsis thaliana (Mouse-ear cress)	839	cytosol [GO:0005829]; endoplasmic reticulum [GO:0005783]; integral component of mitochondrial outer membrane [GO:0031307]; intracellular membrane-bounded organelle [GO:0043231]; nucleus [GO:0005634]; AMP deaminase activity [GO:0003876]; ATP binding [GO:0005524]; metal ion binding [GO:0046872]; protein histidine kinase binding [GO:0043424]; embryo development ending in seed dormancy [GO:0009793]; …	GO:0003876; GO:0005524; GO:0032264; GO:0005829; GO:0009793; GO:0005783; GO:0031307; GO:0043231; GO:0046872; GO:0005634; GO:0043424; GO:0009737	2759	33090
O65717	-7.28045	3.51294	1.14691e-08	5.76659e-06	CNGC1_ARATH	CNGC1 At5g53130 MFH8.6	Cyclic nucleotide-gated ion channel 1 (AtCNGC1) (Cyclic nucleotide- and calmodulin-regulated ion channel 1)	FUNCTION: Acts as cyclic nucleotide-gated ion channel. Can be activated by cyclic AMP which leads to an opening of the cation channel. May be responsible for cAMP-induced calcium entry in cells and thus should be involved in the calcium signal transduction. Could transport K(+), Na(+) and Pb(2+). {ECO:0000269|PubMed:11115134, ECO:0000269|PubMed:11842144}.	Arabidopsis thaliana (Mouse-ear cress)	716	integral component of plasma membrane [GO:0005887]; plasma membrane [GO:0005886]; cAMP binding [GO:0030552]; cGMP binding [GO:0030553]; ion channel activity [GO:0005216]; regulation of membrane potential [GO:0042391]	GO:0030552; GO:0030553; GO:0005887; GO:0005216; GO:0005886; GO:0042391	2759	33090
Q640K1	-7.27535	3.43731	8.53616e-09	4.40845e-06	NCDN_XENLA	ncdn	Neurochondrin	FUNCTION: Probably involved in signal transduction, in the nervous system. Required for the spatial learning process. May also be involved in neurite outgrowth (By similarity). {ECO:0000250}.	Xenopus laevis (African clawed frog)	720	cytosol [GO:0005829]; dendrite [GO:0030425]; neuronal cell body [GO:0043025]; neuron projection development [GO:0031175]	GO:0005829; GO:0030425; GO:0031175; GO:0043025	2759	33208
P34091	-7.25548	4.51852	1.21008e-07	4.30524e-05	RL6_MESCR	RPL6	60S ribosomal protein L6 (YL16-like)		Mesembryanthemum crystallinum (Common ice plant) (Cryophytum crystallinum)	234	ribosome [GO:0005840]; structural constituent of ribosome [GO:0003735]; translation [GO:0006412]	GO:0005840; GO:0003735; GO:0006412	2759	33090
F4JN35	-7.23605	1.86054	2.2126e-16	8.41777e-13	NTL9_ARATH	NTL9 CBNAC At4g35580 F8D20.90	Protein NTM1-like 9 (Calmodulin-binding NAC protein)	FUNCTION: Transcriptional activator activated by proteolytic cleavage through regulated intramembrane proteolysis (RIP) (PubMed:18443413, PubMed:24329768). Calmodulin-regulated transcriptional repressor. Binds several synthetic promoters with randomly selected binding sites (PubMed:17947243). Functions synergistically with SNI1 as negative regulator of pathogen-induced PR1 expression and basal re…	Arabidopsis thaliana (Mouse-ear cress)	512	endoplasmic reticulum membrane [GO:0005789]; integral component of membrane [GO:0016021]; nucleus [GO:0005634]; plasma membrane [GO:0005886]; calmodulin binding [GO:0005516]; DNA binding [GO:0003677]; cellular response to osmotic stress [GO:0071470]; negative regulation of transcription, DNA-templated [GO:0045892]; positive regulation of defense response to bacterium [GO:1900426]; transcription, …	GO:0003677; GO:0005516; GO:0071470; GO:0005789; GO:0016021; GO:0045892; GO:0005634; GO:0005886; GO:1900426; GO:0006351	2759	33090
C0LGI2	-7.22167	3.35056	1.48205e-08	7.19799e-06	Y1677_ARATH	At1g67720 F12A21.30	Probable LRR receptor-like serine/threonine-protein kinase At1g67720 (EC 2.7.11.1)		Arabidopsis thaliana (Mouse-ear cress)	929	integral component of membrane [GO:0016021]; ATP binding [GO:0005524]; protein serine/threonine kinase activity [GO:0004674]	GO:0005524; GO:0016021; GO:0004674	2759	33090
F4I9T0	-7.21042	4.31047	1.89777e-07	6.31121e-05	BCHB_ARATH	BCHB At1g58230 F16M22.8 T18I24.16	BEACH domain-containing protein B (BEACH-domain homolog B)	FUNCTION: May be involved in the suppression of BCHC1 activity. {ECO:0000305|PubMed:25618824}.	Arabidopsis thaliana (Mouse-ear cress)	2604			2759	33090
P93311	-7.15194	7.6081	1.17718e-07	4.21707e-05	RM02_ARATH	RPL2 AtMg00560	60S ribosomal protein L2, mitochondrial		Arabidopsis thaliana (Mouse-ear cress)	349	mitochondrion [GO:0005739]; ribosome [GO:0005840]; structural constituent of ribosome [GO:0003735]; translation [GO:0006412]	GO:0005739; GO:0005840; GO:0003735; GO:0006412	2759	33090
Q9C811	-7.12398	1.94915	4.39098e-15	1.19324e-11	NU160_ARATH	NUP160 SAR1 At1g33410 F10C21.8	Nuclear pore complex protein NUP160 (AtNUP160) (Nucleoporin 160) (Protein SUPPRESSOR OF AUXIN RESISTANCE 1)	FUNCTION: Contributes to the transfer of mature mRNA from the nucleus to the cytosol. Required for both R gene-mediated and basal disease resistance. RNA export seems to play a critical role in stress responses and regulation of plant growth and development. Required for proper expression of factors associated with auxin signaling. {ECO:0000269|PubMed:16751346, ECO:0000269|PubMed:17030626, ECO:00…	Arabidopsis thaliana (Mouse-ear cress)	1495	nuclear membrane [GO:0031965]; nuclear pore [GO:0005643]; defense response [GO:0006952]; poly(A)+ mRNA export from nucleus [GO:0016973]; protein transport [GO:0015031]; response to auxin [GO:0009733]; response to cold [GO:0009409]	GO:0006952; GO:0031965; GO:0005643; GO:0016973; GO:0015031; GO:0009733; GO:0009409	2759	33090
Q8LDP4	-7.12014	6.36972	5.44383e-08	2.18316e-05	CP19D_ARATH	CYP19-4 CYP5 At2g29960 F23F1.12	Peptidyl-prolyl cis-trans isomerase CYP19-4 (PPIase CYP19-4) (EC 5.2.1.8) (Cyclophilin of 19 kDa 4) (Cyclophilin-5) (Rotamase CYP19-4)	FUNCTION: PPIases accelerate the folding of proteins. It catalyzes the cis-trans isomerization of proline imidic peptide bonds in oligopeptides. May be involved during embryogenesis and organ development by regulating the folding of EMB30/GNOM, and thus, by modulating its activity. {ECO:0000269|PubMed:10715321}.	Arabidopsis thaliana (Mouse-ear cress)	201	cytosol [GO:0005829]; endoplasmic reticulum [GO:0005783]; extracellular region [GO:0005576]; Golgi stack [GO:0005795]; membrane [GO:0016020]; multivesicular body [GO:0005771]; peptide binding [GO:0042277]; peptidyl-prolyl cis-trans isomerase activity [GO:0003755]; protein folding [GO:0006457]	GO:0005795; GO:0005829; GO:0005783; GO:0005576; GO:0016020; GO:0005771; GO:0042277; GO:0003755; GO:0006457	2759	33090
O23463	-7.11584	4.13158	1.60207e-07	5.46149e-05	CMTA5_ARATH	CMTA5 SR6 At4g16150 dl4115W FCAALL.291	Calmodulin-binding transcription activator 5 (Ethylene-induced calmodulin-binding protein f) (EICBP.f) (Signal-responsive protein 6)	FUNCTION: Regulates transcriptional activity in response to calcium signals. Binds to the consensus sequence 5'-[ACG]CGCG[GTC]-3'. Activates the expression of the V-PPase proton pump in pollen. {ECO:0000269|PubMed:11925432, ECO:0000269|PubMed:12218065, ECO:0000269|PubMed:14581622}.	Arabidopsis thaliana (Mouse-ear cress)	923	nucleus [GO:0005634]; DNA binding [GO:0003677]; regulation of transcription, DNA-templated [GO:0006355]; transcription, DNA-templated [GO:0006351]	GO:0003677; GO:0005634; GO:0006355; GO:0006351	2759	33090
Q9SZ67	-7.0998	4.08585	2.11385e-06	0.000454355	WRK19_ARATH	WRKY19 At4g12020 F16J13.90	Probable WRKY transcription factor 19 (WRKY DNA-binding protein 19)	FUNCTION: Transcription factor. Interacts specifically with the W box (5'-(T)TGAC[CT]-3'), a frequently occurring elicitor-responsive cis-acting element. May act also as a disease resistance protein with a serine/threonine-protein kinase activity (By similarity). {ECO:0000250}.	Arabidopsis thaliana (Mouse-ear cress)	1895	chloroplast envelope [GO:0009941]; nucleus [GO:0005634]; ADP binding [GO:0043531]; ATP binding [GO:0005524]; protein serine/threonine kinase activity [GO:0004674]; sequence-specific DNA binding [GO:0043565]; transcription factor activity, sequence-specific DNA binding [GO:0003700]; defense response [GO:0006952]; signal transduction [GO:0007165]; transcription, DNA-templated [GO:0006351]	GO:0043531; GO:0005524; GO:0009941; GO:0006952; GO:0005634; GO:0004674; GO:0043565; GO:0007165; GO:0003700; GO:0006351	2759	33090
Q9SEU7	-7.01989	1.75881	2.77375e-15	7.83614e-12	TRXM3_ARATH	GAT1 At2g15570 F9O13.12	Thioredoxin M3, chloroplastic (AtTrxm3) (Protein GFP ARRESTED TRAFFICKING 1)	FUNCTION: Thiol-disulfide oxidoreductase required for maintaining symplastic permeability in the meristem. Involved in redox regulation of callose deposition, plasmodesmata cell-to-cell communication and meristem maintenance. {ECO:0000269|PubMed:19218459, ECO:0000269|PubMed:19820302}.	Arabidopsis thaliana (Mouse-ear cress)	173	chloroplast [GO:0009507]; chloroplast stroma [GO:0009570]; protein disulfide oxidoreductase activity [GO:0015035]; cell redox homeostasis [GO:0045454]; glycerol ether metabolic process [GO:0006662]; plasmodesmata-mediated intercellular transport [GO:0010497]; positive regulation of cell communication [GO:0010647]; regulation of meristem development [GO:0048509]	GO:0045454; GO:0009507; GO:0009570; GO:0006662; GO:0010497; GO:0010647; GO:0015035; GO:0048509	2759	33090
P42158	-7.01339	3.68074	1.34304e-07	4.69916e-05	KC1D_ARATH	At4g26100 F20B18.210	Casein kinase I isoform delta-like (CKI-delta) (EC 2.7.11.1)	FUNCTION: Casein kinases are operationally defined by their preferential utilization of acidic proteins such as caseins as substrates. It can phosphorylate a large number of proteins.	Arabidopsis thaliana (Mouse-ear cress)	450	cytoplasm [GO:0005737]; nucleus [GO:0005634]; plasmodesma [GO:0009506]; ATP binding [GO:0005524]; protein serine/threonine kinase activity [GO:0004674]; endocytosis [GO:0006897]; peptidyl-serine phosphorylation [GO:0018105]; regulation of cell shape [GO:0008360]; Wnt signaling pathway [GO:0016055]	GO:0005524; GO:0016055; GO:0005737; GO:0006897; GO:0005634; GO:0018105; GO:0009506; GO:0004674; GO:0008360	2759	33090
Q8H0T9	-7.00956	2.04234	4.49777e-14	9.21445e-11	KTNB1_ARATH	At5g23430 K19M13.6	Katanin p80 WD40 repeat-containing subunit B1 homolog	FUNCTION: May participate in a complex which severs microtubules in an ATP-dependent manner. This activity may promote rapid reorganization of cellular microtubule arrays (By similarity). {ECO:0000250}.	Arabidopsis thaliana (Mouse-ear cress)	837	Cul4-RING E3 ubiquitin ligase complex [GO:0080008]; katanin complex [GO:0008352]; microtubule [GO:0005874]; microtubule severing [GO:0051013]	GO:0080008; GO:0008352; GO:0005874; GO:0051013	2759	33090
Q9FZ86	-6.97633	5.40308	0.000606031	0.0330225	PDCB3_ARATH	PDCB3 At1g18650 F25I16.1	PLASMODESMATA CALLOSE-BINDING PROTEIN 3 (AtPDCB3)		Arabidopsis thaliana (Mouse-ear cress)	184	anchored component of membrane [GO:0031225]; anchored component of plasma membrane [GO:0046658]; plant-type cell wall [GO:0009505]; plasmodesma [GO:0009506]; (1->3)-beta-D-glucan binding [GO:0001872]; hydrolase activity, hydrolyzing O-glycosyl compounds [GO:0004553]; polysaccharide binding [GO:0030247]; callose deposition in cell wall [GO:0052543]; response to heat [GO:0009408]	GO:0001872; GO:0031225; GO:0046658; GO:0052543; GO:0004553; GO:0009505; GO:0009506; GO:0030247; GO:0009408	2759	33090
Q6NPP4	-6.96981	3.32616	3.75883e-08	1.62259e-05	CMTA2_ARATH	CMTA2 SR4 At5g64220 MSJ1.6	Calmodulin-binding transcription activator 2 (Ethylene-induced calmodulin-binding protein c) (AtER66) (EICBP.c) (Signal-responsive protein 4)	FUNCTION: Regulates transcriptional activity in response to calcium signals. Binds to the consensus sequence 5'-[ACG]CGCG[GTC]-3'. {ECO:0000269|PubMed:11925432, ECO:0000269|PubMed:12218065, ECO:0000269|PubMed:14581622}.	Arabidopsis thaliana (Mouse-ear cress)	1050	nucleus [GO:0005634]; sequence-specific DNA binding [GO:0043565]; transcription factor activity, sequence-specific DNA binding [GO:0003700]; transcriptional activator activity, RNA polymerase II core promoter proximal region sequence-specific binding [GO:0001077]; cellular response to aluminum ion [GO:0071275]; positive regulation of transcription from RNA polymerase II promoter [GO:0045944]; pos…	GO:0071275; GO:0005634; GO:0045944; GO:0045893; GO:0006355; GO:0009409; GO:0043565; GO:0003700; GO:0006366; GO:0001077	2759	33090
O80982	-6.96599	1.62942	2.20515e-15	6.38789e-12	HSFA2_ARATH	HSFA2 HSF04 At2g26150 T19L18.4	Heat stress transcription factor A-2 (AtHsfA2) (AtHsf-04)	FUNCTION: Transcriptional activator that specifically binds DNA sequence 5'-AGAAnnTTCT-3' known as heat shock promoter elements (HSE). Involved in heat stress responses. Seems to be involved in other environmental stress responses. Activates ascorbate peroxidase 2 (APX2) in addition to several heat shock protein (HSPs). {ECO:0000269|PubMed:16649111, ECO:0000269|PubMed:17059409, ECO:0000269|PubMed…	Arabidopsis thaliana (Mouse-ear cress)	345	cytoplasm [GO:0005737]; nucleus [GO:0005634]; sequence-specific DNA binding [GO:0043565]; transcription factor activity, sequence-specific DNA binding [GO:0003700]; transcription regulatory region DNA binding [GO:0044212]; cellular response to heat [GO:0034605]; cellular response to hypoxia [GO:0071456]; cellular response to unfolded protein [GO:0034620]; heat acclimation [GO:0010286]; positive r…	GO:0034605; GO:0071456; GO:0034620; GO:0005737; GO:0010286; GO:0005634; GO:0045893; GO:0010200; GO:0009408; GO:0009644; GO:0042542; GO:0001666; GO:0043565; GO:0003700; GO:0044212; GO:0006351	2759	33090
O24145	-6.9506	5.25337	1.19613e-06	0.000291958	4CL1_TOBAC	4CL1	4-coumarate--CoA ligase 1 (4CL 1) (EC 6.2.1.12) (4-coumaroyl-CoA synthase 1)		Nicotiana tabacum (Common tobacco)	547	4-coumarate-CoA ligase activity [GO:0016207]; ATP binding [GO:0005524]; phenylpropanoid metabolic process [GO:0009698]	GO:0016207; GO:0005524; GO:0009698	2759	33090
Q8GTE3	-6.94823	4.74794	2.61176e-07	8.31729e-05	RS3A_CICAR		40S ribosomal protein S3a		Cicer arietinum (Chickpea) (Garbanzo)	261	cytosolic small ribosomal subunit [GO:0022627]; structural constituent of ribosome [GO:0003735]; translation [GO:0006412]	GO:0022627; GO:0003735; GO:0006412	2759	33090
Q940M2	-6.93301	4.00963	6.20657e-07	0.0001702	AGT21_ARATH	AGT2 At4g39660 T19P19.50	Alanine--glyoxylate aminotransferase 2 homolog 1, mitochondrial (EC 2.6.1.44) (Beta-alanine-pyruvate aminotransferase 1)		Arabidopsis thaliana (Mouse-ear cress)	476	membrane [GO:0016020]; mitochondrion [GO:0005739]; vacuolar membrane [GO:0005774]; alanine-glyoxylate transaminase activity [GO:0008453]; identical protein binding [GO:0042802]; pyridoxal phosphate binding [GO:0030170]; zinc ion binding [GO:0008270]; arginine catabolic process to glutamate [GO:0019544]; photorespiration [GO:0009853]; response to cadmium ion [GO:0046686]	GO:0008453; GO:0019544; GO:0042802; GO:0016020; GO:0005739; GO:0009853; GO:0030170; GO:0046686; GO:0005774; GO:0008270	2759	33090
Q9LIR8	-6.90408	1.46613	5.03053e-15	1.35414e-11	FBK67_ARATH	At3g23880 F14O13.7	F-box/kelch-repeat protein At3g23880		Arabidopsis thaliana (Mouse-ear cress)	364	nucleus [GO:0005634]	GO:0005634	2759	33090
Q8VYN2	-6.89286	4.39368	6.4859e-07	0.000176253	VAP42_ARATH	PVA42 At4g21450 F18E5.70	Vesicle-associated protein 4-2 (Plant VAP homolog 4-2) (AtPVA42) (VAMP-associated protein 4-2)	FUNCTION: May play a role in vesicle trafficking. {ECO:0000250}.	Arabidopsis thaliana (Mouse-ear cress)	295	endoplasmic reticulum membrane [GO:0005789]	GO:0005789	2759	33090
Q9C5W7	-6.88993	4.00098	3.72503e-07	0.000111589	TOM2A_ARATH	TOM2A At1g32400 F5D14.22	Tobamovirus multiplication protein 2A (AtTOM2A)	FUNCTION: Necessary for the efficient intracellular multiplication of tobamoviruses, being a component of the replication complex. {ECO:0000269|PubMed:12514139, ECO:0000269|PubMed:18474569, ECO:0000269|PubMed:9568044}.	Arabidopsis thaliana (Mouse-ear cress)	280	Golgi apparatus [GO:0005794]; integral component of membrane [GO:0016021]; membrane [GO:0016020]; plant-type vacuole membrane [GO:0009705]; plasma membrane [GO:0005886]; plasmodesma [GO:0009506]; vacuole [GO:0005773]; protein self-association [GO:0043621]; viral replication complex formation and maintenance [GO:0046786]	GO:0005794; GO:0016021; GO:0016020; GO:0009705; GO:0005886; GO:0009506; GO:0043621; GO:0005773; GO:0046786	2759	33090
Q05B17	-6.87267	1.85636	2.58274e-14	5.5979e-11	WDR48_XENTR	wdr48 uaf1	WD repeat-containing protein 48 (USP1-associated factor 1)	FUNCTION: Regulator of deubiquitinating complexes. Acts as a strong activator of USP1 and USP46. Enhances the USP1-mediated deubiquitination of FANCD2; USP1 being almost inactive by itself. Also activates deubiquitinating activity of complexes containing USP12. Activates deubiquitination by increasing the catalytic turnover without increasing the affinity of deubiquitinating enzymes for the subst…	Xenopus tropicalis (Western clawed frog) (Silurana tropicalis)	678	late endosome [GO:0005770]; lysosome [GO:0005764]; nucleus [GO:0005634]; protein deubiquitination [GO:0016579]	GO:0005770; GO:0005764; GO:0005634; GO:0016579	2759	33208
Q05609	-6.83776	2.17409	4.18906e-13	6.64049e-10	CTR1_ARATH	CTR1 At5g03730 F17C15_150	Serine/threonine-protein kinase CTR1 (EC 2.7.11.1) (Protein CONSTITUTIVE TRIPLE RESPONSE1)	FUNCTION: Acts as a negative regulator in the ethylene response pathway (PubMed:8431946). Phosphorylates the cytosolic C-terminal domain of EIN2, preventing the signaling in the absence of ethylene (PubMed:23132950). {ECO:0000269|PubMed:23132950, ECO:0000269|PubMed:8431946}.	Arabidopsis thaliana (Mouse-ear cress)	821	endoplasmic reticulum membrane [GO:0005789]; ATP binding [GO:0005524]; protein serine/threonine kinase activity [GO:0004674]; protein serine/threonine/tyrosine kinase activity [GO:0004712]; cellular response to iron ion [GO:0071281]; ethylene-activated signaling pathway [GO:0009873]; gibberellin biosynthetic process [GO:0009686]; negative regulation of ethylene-activated signaling pathway [GO:001…	GO:0005524; GO:0071281; GO:0005789; GO:0009873; GO:0009686; GO:0010105; GO:0046777; GO:0004674; GO:0004712; GO:2000069; GO:2000035; GO:0048510; GO:0009723; GO:0009750; GO:0001666; GO:0009744; GO:0010182	2759	33090
P28186	-6.83368	5.972	6.95035e-05	0.00708406	RAE1C_ARATH	RABE1C ARA-3 RAB8A At3g46060 F12M12.30	Ras-related protein RABE1c (AtRABE1c) (Ras-related protein Ara-3) (Ras-related protein Rab8A) (AtRab8A)	FUNCTION: Involved in membrane trafficking from the Golgi to the plasma membrane. {ECO:0000250}.	Arabidopsis thaliana (Mouse-ear cress)	216	Golgi membrane [GO:0000139]; plasma membrane [GO:0005886]; vacuolar membrane [GO:0005774]; vacuole [GO:0005773]; GTP binding [GO:0005525]; GTPase activity [GO:0003924]; ethylene-activated signaling pathway [GO:0009873]; intracellular protein transport [GO:0006886]; nucleocytoplasmic transport [GO:0006913]; protein secretion [GO:0009306]; small GTPase mediated signal transduction [GO:0007264]; ves…	GO:0005525; GO:0003924; GO:0000139; GO:0009873; GO:0006886; GO:0006913; GO:0005886; GO:0009306; GO:0007264; GO:0005774; GO:0005773; GO:0006904	2759	33090
P26413	-6.81919	1.96495	2.81101e-11	2.74216e-08	HSP70_SOYBN	HSP70	Heat shock 70 kDa protein		Glycine max (Soybean) (Glycine hispida)	645	ATP binding [GO:0005524]	GO:0005524	2759	33090
Q9LV11	-6.8155	2.6767	9.27156e-09	4.77528e-06	PMA11_ARATH	AHA11 At5g62670 MRG21.9	ATPase 11, plasma membrane-type (EC 3.6.3.6) (Proton pump 11)	FUNCTION: The plasma membrane H(+) ATPase of plants and fungi generates a proton gradient that drives the active transport of nutrients by H(+)-symport. The resulting external acidification and/or internal alkinization may mediate growth responses (By similarity). {ECO:0000250}.	Arabidopsis thaliana (Mouse-ear cress)	956	integral component of plasma membrane [GO:0005887]; intracellular membrane-bounded organelle [GO:0043231]; membrane [GO:0016020]; plasma membrane [GO:0005886]; ATP binding [GO:0005524]; hydrogen-exporting ATPase activity, phosphorylative mechanism [GO:0008553]; metal ion binding [GO:0046872]; ATP biosynthetic process [GO:0006754]; hydrogen ion transmembrane transport [GO:1902600]; regulation of i…	GO:0005524; GO:0006754; GO:1902600; GO:0008553; GO:0005887; GO:0043231; GO:0016020; GO:0046872; GO:0005886; GO:0051453	2759	33090
Q54R62	-6.81427	1.43809	7.55702e-15	1.92247e-11	UCKC_DICDI	udkC DDB_G0283371	Uridine-cytidine kinase C (EC 2.7.1.48) (Cytidine monophosphokinase C) (Uridine monophosphokinase C)	FUNCTION: Catalyzes the conversion of uridine into uridine monophosphate and cytidine into cytidine monophosphate in the pyrimidine salvage pathway. {ECO:0000250}.	Dictyostelium discoideum (Slime mold)	449	ATP binding [GO:0005524]; uridine kinase activity [GO:0004849]; CTP salvage [GO:0044211]; UMP salvage [GO:0044206]	GO:0005524; GO:0044211; GO:0044206; GO:0004849	2759
A6H619	-6.81063	1.60546	2.97188e-14	6.37581e-11	PHRF1_MOUSE	Phrf1 Kiaa1542	PHD and RING finger domain-containing protein 1		Mus musculus (Mouse)	1682	membrane [GO:0016020]; RNA polymerase binding [GO:0070063]; zinc ion binding [GO:0008270]; mRNA processing [GO:0006397]; transcription from RNA polymerase II promoter [GO:0006366]	GO:0070063; GO:0006397; GO:0016020; GO:0006366; GO:0008270	2759	33208
Q9FZC4	-6.80725	4.98632	6.62183e-05	0.00683187	FOX1_ARATH	FOX1 FOX At1g26380 T1K7.24	Flavin-dependent oxidoreductase FOX1 (FAD-linked oxidoreductase) (EC 1.-.-.-)	FUNCTION: Flavin-dependent oxidoreductase involved in the biosynthetic pathway to 4-hydroxyindole-3-carbonyl nitrile (4-OH-ICN), a cyanogenic metabolite required for inducible pathogen defense. Converts indole cyanohydrin into indole-3-carbonyl nitrile (ICN). {ECO:0000269|PubMed:26352477}.	Arabidopsis thaliana (Mouse-ear cress)	535	endoplasmic reticulum [GO:0005783]; plasma membrane [GO:0005886]; flavin adenine dinucleotide binding [GO:0050660]; oxidoreductase activity, acting on CH-OH group of donors [GO:0016614]; cellular response to hypoxia [GO:0071456]	GO:0071456; GO:0005783; GO:0050660; GO:0016614; GO:0005886	2759	33090
Q9Y7K5	-6.80464	3.0282	5.87263e-08	2.33743e-05	YGI3_SCHPO	SPBC2A9.03	Uncharacterized WD repeat-containing protein C2A9.03		Schizosaccharomyces pombe (strain 972 / ATCC 24843) (Fission yeast)	426	cytosol [GO:0005829]; protein complex [GO:0043234]	GO:0005829; GO:0043234	2759	4751
Q13231	-6.78038	2.50613	7.89711e-12	8.7678e-09	CHIT1_HUMAN	CHIT1	Chitotriosidase-1 (EC 3.2.1.14) (Chitinase-1)	FUNCTION: Degrades chitin, chitotriose and chitobiose. May participate in the defense against nematodes and other pathogens. Isoform 3 has no enzymatic activity. {ECO:0000269|PubMed:7592832, ECO:0000269|PubMed:7836450}.	Homo sapiens (Human)	466	extracellular region [GO:0005576]; extracellular space [GO:0005615]; lysosome [GO:0005764]; chitin binding [GO:0008061]; chitinase activity [GO:0004568]; endochitinase activity [GO:0008843]; hydrolase activity, hydrolyzing O-glycosyl compounds [GO:0004553]; carbohydrate metabolic process [GO:0005975]; chitin catabolic process [GO:0006032]; immune response [GO:0006955]; polysaccharide catabolic pr…	GO:0005975; GO:0008061; GO:0006032; GO:0004568; GO:0008843; GO:0005576; GO:0005615; GO:0004553; GO:0006955; GO:0005764; GO:0000272; GO:0009617	2759	33208
Q8RWG1	-6.77396	1.44367	1.50623e-14	3.56664e-11	Y4139_ARATH	At4g31390 F3L17.6	Uncharacterized aarF domain-containing protein kinase At4g31390, chloroplastic (EC 2.7.-.-)		Arabidopsis thaliana (Mouse-ear cress)	682	chloroplast [GO:0009507]; plastoglobule [GO:0010287]; ATP binding [GO:0005524]; protein kinase activity [GO:0004672]; chlorophyll catabolic process [GO:0015996]; response to photooxidative stress [GO:0080183]	GO:0005524; GO:0015996; GO:0009507; GO:0010287; GO:0004672; GO:0080183	2759	33090
C0LGH8	-6.767	1.66645	1.19969e-13	2.15971e-10	Y1634_ARATH	At1g63430 F2K11.19	Probable LRR receptor-like serine/threonine-protein kinase At1g63430 (EC 2.7.11.1)		Arabidopsis thaliana (Mouse-ear cress)	664	integral component of membrane [GO:0016021]; plasma membrane [GO:0005886]; ATP binding [GO:0005524]; protein serine/threonine kinase activity [GO:0004674]	GO:0005524; GO:0016021; GO:0005886; GO:0004674	2759	33090
Q84P21	-6.72809	1.46013	2.0596e-14	4.68269e-11	4CLL5_ARATH	4CLL5 OPCL1 At1g20510 F5M15.17	4-coumarate--CoA ligase-like 5 (EC 6.2.1.-) (4-coumarate--CoA ligase isoform 9) (At4CL9) (Peroxisomal OPC-8:0-CoA ligase 1)	FUNCTION: Contributes to jasmonic acid biosynthesis by initiating the beta-oxidative chain shortening of its precursors. Converts 12-oxo-phytodienoic acid (OPDA) and 3-oxo-2-(2'-pentenyl)-cyclopentane-1-octanoic acid (OPC-8:0) into OPDA-CoA and OPC-8:0-CoA, respectively.	Arabidopsis thaliana (Mouse-ear cress)	546	peroxisome [GO:0005777]; ATP binding [GO:0005524]; ligase activity [GO:0016874]; jasmonic acid biosynthetic process [GO:0009695]; response to wounding [GO:0009611]	GO:0005524; GO:0009695; GO:0016874; GO:0005777; GO:0009611	2759	33090
Q9SMY8	-6.72076	3.7689	9.36512e-07	0.000239327	FBL15_ARATH	FBL15 At4g33210 F4I10.140	F-box/LRR-repeat protein 15		Arabidopsis thaliana (Mouse-ear cress)	990			2759	33090
A2AH22	-6.71196	3.48142	5.58389e-07	0.000155975	AMRA1_MOUSE	Ambra1 Kiaa1736	Activating molecule in BECN1-regulated autophagy protein 1	FUNCTION: Regulates autophagy and development of the nervous system. Involved in autophagy in controlling protein turnover during neuronal development, and in regulating normal cell survival and proliferation. {ECO:0000269|PubMed:17589504}.	Mus musculus (Mouse)	1300	autophagosome [GO:0005776]; axoneme [GO:0005930]; cytoplasm [GO:0005737]; cytosol [GO:0005829]; mitochondrion [GO:0005739]; phagocytic vesicle [GO:0045335]; ubiquitin protein ligase binding [GO:0031625]; autophagy [GO:0006914]; cell differentiation [GO:0030154]; mitophagy in response to mitochondrial depolarization [GO:0098779]; negative regulation of cell proliferation [GO:0008285]; negative reg…	GO:0005776; GO:0006914; GO:0005930; GO:0030154; GO:0005737; GO:0005829; GO:0005739; GO:0098779; GO:0008285; GO:0043524; GO:0021915; GO:0061734; GO:0045335; GO:1903599; GO:0043552; GO:2000785; GO:0031625	2759	33208
Q92576	-6.71039	3.4013	2.74898e-07	8.6624e-05	PHF3_HUMAN	PHF3 KIAA0244	PHD finger protein 3		Homo sapiens (Human)	2039	nucleus [GO:0005634]; zinc ion binding [GO:0008270]; multicellular organism development [GO:0007275]; transcription, DNA-templated [GO:0006351]	GO:0007275; GO:0005634; GO:0006351; GO:0008270	2759	33208
Q27GK7	-6.69561	3.50399	2.37016e-06	0.000499292	TPR4_ARATH	TPR4 WSIP2 At3g15880 MSJ11.27	Topless-related protein 4 (WUS-interacting protein 2)	FUNCTION: Transcriptional corepressor. Negative regulator of jasmonate responses (By similarity). {ECO:0000250}.	Arabidopsis thaliana (Mouse-ear cress)	1135	nucleus [GO:0005634]; primary shoot apical meristem specification [GO:0010072]; regulation of transcription, DNA-templated [GO:0006355]; transcription, DNA-templated [GO:0006351]	GO:0005634; GO:0010072; GO:0006355; GO:0006351	2759	33090
A2Q1V6	-6.68679	1.2826	2.24709e-14	4.95116e-11	ATG4_MEDTR	ATG4 APG4 MtrDRAFT_AC149129g15v2	Cysteine protease ATG4 (EC 3.4.22.-) (Autophagy-related protein 4)	FUNCTION: Cysteine protease required for autophagy, which is able to cleave the C-terminal part of ATG8 that may be subsequently converted to a smaller form, with a revealed C-terminal glycine. The C-terminal glycine of ATG8 is conjugated to phosphatidylethanolamine by an amide bond. This conjugated form has the capacity for the binding to autophagosomes (By similarity). {ECO:0000250}.	Medicago truncatula (Barrel medic) (Medicago tribuloides)	487	cytoplasm [GO:0005737]; cysteine-type peptidase activity [GO:0008234]; autophagy [GO:0006914]; protein transport [GO:0015031]	GO:0006914; GO:0008234; GO:0005737; GO:0015031	2759	33090
Q8GWT4	-6.66561	2.90328	6.95514e-08	2.69274e-05	ANM15_ARATH	PMRT15 PMRT5 SKB1 At4g31120 F6E21.40	Protein arginine N-methyltransferase 1.5 (AtPMRT15) (AtPMRT5) (EC 2.1.1.319) (Shk1 kinase-binding protein 1 homolog)	FUNCTION: Methylates arginine residues of myelin basic protein (MBP) in vitro. Methylates symmetrically histone H4 of the FLC chromatin to form H4R3me2s, which in turn suppresses FLC expression to induce flowering. Regulates alternative splicing by methylating spliceosomal proteins. Involved in the post-transcriptional regulation of the circadian clock. {ECO:0000269|PubMed:17363895, ECO:0000269|P…	Arabidopsis thaliana (Mouse-ear cress)	642	cytosol [GO:0005829]; nucleus [GO:0005634]; histone-arginine N-methyltransferase activity [GO:0008469]; protein methyltransferase activity [GO:0008276]; histone arginine methylation [GO:0034969]; peptidyl-arginine methylation, to symmetrical-dimethyl arginine [GO:0019918]; positive regulation of vernalization response [GO:0010220]; regulation of flower development [GO:0009909]; regulation of tran…	GO:0005829; GO:0034969; GO:0008469; GO:0005634; GO:0019918; GO:0010220; GO:0008276; GO:0009909; GO:0006355; GO:0006351	2759	33090
Q4W382	-6.65221	2.32438	9.39299e-12	1.02296e-08	L_LNYV3	L	RNA-directed RNA polymerase L (Protein L) (Large structural protein) (Replicase) (Transcriptase) [Includes: RNA-directed RNA polymerase (EC 2.7.7.48); mRNA (guanine-N(7)-)-methyltransferase (EC 2.1.1.56); mRNA guanylyltransferase (EC 2.7.7.-); GDP polyribonucleotidyltransferase (EC 2.7.7.88)]	FUNCTION: Displays RNA-directed RNA polymerase, mRNA guanylyl transferase, mRNA (guanine-N(7)-)-methyltransferase and poly(A) synthetase activities. The viral mRNA guanylyl transferase displays a different biochemical reaction than the cellular enzyme. The template is composed of the viral RNA tightly encapsidated by the nucleoprotein (N). Functions either as transcriptase or as replicase. The tr…	Lettuce necrotic yellows virus (isolate 318) (LNYV)	2068	host cell cytoplasm [GO:0030430]; virion [GO:0019012]; ATP binding [GO:0005524]; mRNA (guanine-N7-)-methyltransferase activity [GO:0004482]; RNA-directed RNA polymerase activity [GO:0003968]; negative stranded viral RNA replication [GO:0039689]	GO:0005524; GO:0003968; GO:0030430; GO:0004482; GO:0039689; GO:0019012	10239
Q52FS9	-6.64846	1.33084	7.62732e-14	1.44302e-10	NPC2_MAGO7	NPC2 MGG_01557	Phosphatidylglycerol/phosphatidylinositol transfer protein (PG/PI-TP)	FUNCTION: Catalyzes the intermembrane transfer of phosphatidylglycerol and phosphatidylinositol. {ECO:0000250}.	Magnaporthe oryzae (strain 70-15 / ATCC MYA-4617 / FGSC 8958) (Rice blast fungus) (Pyricularia oryzae)	178	lipid transport [GO:0006869]	GO:0006869	2759	4751
Q9FKE9	-6.64809	1.24902	5.19421e-14	1.04078e-10	RHD32_ARATH	At5g45160 K18C1.4	Protein ROOT HAIR DEFECTIVE 3 homolog 2 (EC 3.6.5.-) (Protein SEY1 homolog 3)	FUNCTION: Probable GTP-binding protein that may be involved in cell development. {ECO:0000255|HAMAP-Rule:MF_03109}.	Arabidopsis thaliana (Mouse-ear cress)	834	endoplasmic reticulum [GO:0005783]; endoplasmic reticulum membrane [GO:0005789]; integral component of membrane [GO:0016021]; GTP binding [GO:0005525]; GTPase activity [GO:0003924]	GO:0005525; GO:0003924; GO:0005783; GO:0005789; GO:0016021	2759	33090
C6L7U1	-6.64497	1.69965	8.64215e-12	9.44794e-09	LIN1_LOTJA	CERBERUS	Putative E3 ubiquitin-protein ligase LIN-1 (EC 6.3.2.-) (Protein cerberus)	FUNCTION: Putative E3 ubiquitin-protein ligase involved in the rhizobial infection process. Plays an important role in the early steps of infection thread formation and in growth and differentiation of nodules. {ECO:0000269|PubMed:19508425}.	Lotus japonicus (Lotus corniculatus var. japonicus)	1485	ligase activity [GO:0016874]; ubiquitin-protein transferase activity [GO:0004842]; nodulation [GO:0009877]	GO:0016874; GO:0009877; GO:0004842	2759	33090
Q9SA16	-6.63641	2.1826	1.51286e-09	9.70048e-07	P2A09_ARATH	PP2A9 At1g31200 F28K20.16	Protein PHLOEM PROTEIN 2-LIKE A9 (AtPP2-A9)		Arabidopsis thaliana (Mouse-ear cress)	180	carbohydrate binding [GO:0030246]	GO:0030246	2759	33090
Q9CAV6	-6.63379	1.22792	4.10154e-14	8.48054e-11	WNK1_ARATH	WNK1 At3g04910 T9J14.14	Serine/threonine-protein kinase WNK1 (AtWNK1) (EC 2.7.11.1) (Protein kinase with no lysine 1)	FUNCTION: Regulates flowering time by modulating the photoperiod pathway. Phosphorylates APRR3. {ECO:0000269|PubMed:12091722, ECO:0000269|PubMed:12506983, ECO:0000269|PubMed:18761494}.	Arabidopsis thaliana (Mouse-ear cress)	700	cytosol [GO:0005829]; membrane [GO:0016020]; ATP binding [GO:0005524]; protein kinase activity [GO:0004672]; protein serine/threonine kinase activity [GO:0004674]; circadian rhythm [GO:0007623]; intracellular signal transduction [GO:0035556]; protein phosphorylation [GO:0006468]	GO:0005524; GO:0007623; GO:0005829; GO:0035556; GO:0016020; GO:0004672; GO:0006468; GO:0004674	2759	33090
O81122	-6.61223	2.0964	9.31081e-13	1.34858e-09	ETR1_MALDO	ETR1	Ethylene receptor (EC 2.7.13.3)	FUNCTION: May act early in the ethylene signal transduction pathway, possibly as an ethylene receptor, or as a regulator of the pathway. {ECO:0000250}.	Malus domestica (Apple) (Pyrus malus)	741	endoplasmic reticulum membrane [GO:0005789]; integral component of membrane [GO:0016021]; ATP binding [GO:0005524]; ethylene binding [GO:0051740]; ethylene receptor activity [GO:0038199]; metal ion binding [GO:0046872]; phosphorelay sensor kinase activity [GO:0000155]; negative regulation of ethylene-activated signaling pathway [GO:0010105]	GO:0005524; GO:0005789; GO:0051740; GO:0038199; GO:0016021; GO:0046872; GO:0010105; GO:0000155	2759	33090
A1A5F2	-6.60624	2.53732	2.41575e-08	1.10666e-05	HTR5B_XENTR	heatr5b	HEAT repeat-containing protein 5B		Xenopus tropicalis (Western clawed frog) (Silurana tropicalis)	2052			2759	33208
Q75IM9	-6.59356	1.17799	1.12299e-13	2.03447e-10	IVD_ORYSJ	Os05g0125500 OsJ_16966 OSJNBb0079L11.8 P0683F12.2	Isovaleryl-CoA dehydrogenase, mitochondrial (IVD) (EC 1.3.8.4)		Oryza sativa subsp. japonica (Rice)	409	mitochondrion [GO:0005739]; electron carrier activity [GO:0009055]; fatty-acyl-CoA binding [GO:0000062]; flavin adenine dinucleotide binding [GO:0050660]; isovaleryl-CoA dehydrogenase activity [GO:0008470]; oxidoreductase activity, acting on the CH-CH group of donors, with a flavin as acceptor [GO:0052890]; fatty acid beta-oxidation using acyl-CoA dehydrogenase [GO:0033539]; leucine catabolic pro…	GO:0009055; GO:0033539; GO:0000062; GO:0050660; GO:0008470; GO:0006552; GO:0055088; GO:0005739; GO:0052890	2759	33090
Q949Y3	-6.59153	1.34713	1.23864e-13	2.21585e-10	PPA26_ARATH	PAP26 At5g34850 T5E15.10	Bifunctional purple acid phosphatase 26 [Includes: Acid phosphatase (EC 3.1.3.2); Peroxidase (EC 1.11.1.7)]	FUNCTION: Metallo-phosphoesterase involved in phosphate metabolism. Acid phosphatase activity with phosphoenolpyruvate, inorganic pyrophosphate, phenyl-phosphate and p-nitrophenyl-phosphate as the most effective substrates. No activity with phytic acid, phosphocholine or bis-p-nitrophenyl-phosphate. Has a peroxidase activity at alkaline pH. {ECO:0000269|PubMed:16963519}.	Arabidopsis thaliana (Mouse-ear cress)	475	cytosol [GO:0005829]; plant-type cell wall [GO:0009505]; vacuole [GO:0005773]; acid phosphatase activity [GO:0003993]; metal ion binding [GO:0046872]; peroxidase activity [GO:0004601]; dephosphorylation [GO:0016311]; hydrogen peroxide catabolic process [GO:0042744]; phosphate ion homeostasis [GO:0055062]	GO:0003993; GO:0005829; GO:0016311; GO:0042744; GO:0046872; GO:0004601; GO:0055062; GO:0009505; GO:0005773	2759	33090
Q2H102	-6.5878	3.39865	6.95433e-07	0.000186584	BST1_CHAGB	BST1 CHGG_04544	GPI inositol-deacylase (EC 3.1.-.-)	FUNCTION: Involved in inositol deacylation of GPI-anchored proteins which plays important roles in the quality control and ER-associated degradation of GPI-anchored proteins. {ECO:0000250}.	Chaetomium globosum (strain ATCC 6205 / CBS 148.51 / DSM 1962 / NBRC 6347 / NRRL 1970) (Soil fungus)	1147	endoplasmic reticulum membrane [GO:0005789]; integral component of membrane [GO:0016021]; hydrolase activity, acting on ester bonds [GO:0016788]; GPI anchor metabolic process [GO:0006505]; intracellular protein transport [GO:0006886]	GO:0006505; GO:0005789; GO:0016788; GO:0016021; GO:0006886	2759	4751
A9QM73	-6.5814	3.2172	3.69753e-07	0.000110998	SMG7_ARATH	SMG7 At5g19400 F7K24	Protein SMG7 (SMG7 homolog)	FUNCTION: Plays multiple roles in growth and development. Involved in nonsense-mediated mRNA decay (NMD). May provide a link to the mRNA degradation machinery to initiate NMD and serve as an adapter for UPF proteins function. Required for meiotic progression through anaphase II of pollen mother cells. May counteract cyclin-dependent kinase (CDK) activity at the end of meiosis. May play a role in …	Arabidopsis thaliana (Mouse-ear cress)	1059	cytoplasmic mRNA processing body [GO:0000932]; nucleus [GO:0005634]; defense response [GO:0006952]; meiotic nuclear division [GO:0007126]; multicellular organism development [GO:0007275]; nuclear-transcribed mRNA catabolic process, nonsense-mediated decay [GO:0000184]; regulation of growth [GO:0040008]; spindle assembly involved in meiosis [GO:0090306]	GO:0000932; GO:0006952; GO:0007126; GO:0007275; GO:0000184; GO:0005634; GO:0040008; GO:0090306	2759	33090
B9FJG3	-6.58125	2.40002	9.144e-09	4.71384e-06	RSLE1_ORYSJ	Os05g0239150 LOC_Os05g14940 OJ1122_B08 OsJ_17746	Zinc finger BED domain-containing protein RICESLEEPER 1 (Transposase-like protein RICESLEEPER 1)	FUNCTION: Transposase-like protein that is essential for plant growth and development. May regulate global gene expression by recruiting other cellular factors. {ECO:0000269|PubMed:23067104}.	Oryza sativa subsp. japonica (Rice)	722	nucleus [GO:0005634]; metal ion binding [GO:0046872]; RNA polymerase II regulatory region sequence-specific DNA binding [GO:0000977]; transcription factor activity, sequence-specific DNA binding [GO:0003700]; post-embryonic development [GO:0009791]; regulation of transcription from RNA polymerase II promoter [GO:0006357]; transcription, DNA-templated [GO:0006351]	GO:0000977; GO:0046872; GO:0005634; GO:0009791; GO:0006357; GO:0003700; GO:0006351	2759	33090
Q9SXB8	-6.57442	1.20616	1.40757e-13	2.48687e-10	Y1133_ARATH	At1g11330 T28P6.2	G-type lectin S-receptor-like serine/threonine-protein kinase At1g11330 (EC 2.7.11.1)		Arabidopsis thaliana (Mouse-ear cress)	842	integral component of membrane [GO:0016021]; plasma membrane [GO:0005886]; ATP binding [GO:0005524]; calmodulin binding [GO:0005516]; carbohydrate binding [GO:0030246]; protein serine/threonine kinase activity [GO:0004674]; recognition of pollen [GO:0048544]	GO:0005524; GO:0005516; GO:0030246; GO:0016021; GO:0005886; GO:0004674; GO:0048544	2759	33090
O22932	-6.57405	1.28119	7.63649e-14	1.44302e-10	CIPKB_ARATH	CIPK11 PKS5 SIP4 SnRK3.22 At2g30360 T9D9.17	CBL-interacting serine/threonine-protein kinase 11 (EC 2.7.11.1) (SNF1-related kinase 3.22) (SOS2-like protein kinase PKS5) (SOS3-interacting protein 4)	FUNCTION: CIPK serine-threonine protein kinases interact with CBL proteins. Binding of a CBL protein to the regulatory NAF domain of CIPK protein lead to the activation of the kinase in a calcium-dependent manner. Acts as a negative regulator of the plasma membrane proton pump AHA2 by preventing its interaction with 14-3-3 protein. {ECO:0000269|PubMed:17483306}.	Arabidopsis thaliana (Mouse-ear cress)	435	ATP binding [GO:0005524]; protein kinase activity [GO:0004672]; protein serine/threonine kinase activity [GO:0004674]; protein phosphorylation [GO:0006468]; response to pH [GO:0009268]; signal transduction [GO:0007165]	GO:0005524; GO:0004672; GO:0006468; GO:0004674; GO:0009268; GO:0007165	2759	33090
Q9SUM4	-6.56272	1.27747	1.2345e-13	2.21539e-10	VIL2_ARATH	VIL2 VEL1 At4g30200 F9N11.50	VIN3-like protein 2 (Vernalization5/VIN3-like protein 1)	FUNCTION: Maybe involved in both the vernalization and photoperiod pathways by regulating gene expression. Binds preferentially to dimethylated histone H3 'Lys-9' (H3K9me2). Promotes flowering in non-inductive photoperiods (e.g. short days) through the maintenance of the epigenetically repressed state of MAF5 via H3K9me2 and plant homeodomain / polycomb repressive complex 2 (PHD-PRC2)-dependent H…	Arabidopsis thaliana (Mouse-ear cress)	714	chromatin silencing complex [GO:0005677]; PcG protein complex [GO:0031519]; plasmodesma [GO:0009506]; DNA binding [GO:0003677]; identical protein binding [GO:0042802]; metal ion binding [GO:0046872]; methylated histone binding [GO:0035064]; circadian regulation of gene expression [GO:0032922]; flower development [GO:0009908]; positive regulation of histone H3-K9 dimethylation [GO:1900111]; regula…	GO:0003677; GO:0031519; GO:0005677; GO:0032922; GO:0009908; GO:0042802; GO:0046872; GO:0035064; GO:0009506; GO:1900111; GO:0048587; GO:0006355; GO:0009409; GO:0006351	2759	33090
Q9M0X5	-6.55802	1.38523	3.72551e-13	5.95529e-10	CRK25_ARATH	CRK25 At4g05200 C17L7.120 C6L9.3	Cysteine-rich receptor-like protein kinase 25 (Cysteine-rich RLK25) (EC 2.7.11.-)		Arabidopsis thaliana (Mouse-ear cress)	675	integral component of membrane [GO:0016021]; plasma membrane [GO:0005886]; plasmodesma [GO:0009506]; ATP binding [GO:0005524]; protein serine/threonine kinase activity [GO:0004674]; defense response [GO:0006952]; protein phosphorylation [GO:0006468]	GO:0005524; GO:0006952; GO:0016021; GO:0005886; GO:0009506; GO:0006468; GO:0004674	2759	33090
B5BT18	-6.54024	1.16072	1.49705e-13	2.62062e-10	BTAF1_ARATH	BTAF1 RGD3 At3g54280 F24B22.240	TATA-binding protein-associated factor BTAF1 (AtBTAF1) (EC 3.6.4.-) (Protein BTAF1 homolog) (Protein ROOT GROWTH DEFECTIVE 3)	FUNCTION: Involved in meristem development. Acts as positive regulator of the CUC-STM pathway in shoot apical meristem (SAM) neo-formation. {ECO:0000269|PubMed:19054368}.	Arabidopsis thaliana (Mouse-ear cress)	2045	nucleus [GO:0005634]; ATP binding [GO:0005524]; DNA binding [GO:0003677]; helicase activity [GO:0004386]; positive regulation of shoot apical meristem development [GO:1902185]	GO:0005524; GO:0003677; GO:0004386; GO:0005634; GO:1902185	2759	33090
Q42059	-6.52852	4.44748	2.02476e-05	0.00278094	GUN6_ARATH	At1g64390 F15H21.9	Endoglucanase 6 (EC 3.2.1.4) (Endo-1,4-beta glucanase 6)		Arabidopsis thaliana (Mouse-ear cress)	620	extracellular region [GO:0005576]; carbohydrate binding [GO:0030246]; cellulase activity [GO:0008810]; cell wall organization [GO:0071555]; cellulose catabolic process [GO:0030245]	GO:0030246; GO:0071555; GO:0008810; GO:0030245; GO:0005576	2759	33090
Q9UTN3	-6.50918	3.34368	7.87647e-07	0.000206737	CID14_SCHPO	cid14 SPAC12G12.13c	Poly(A) RNA polymerase cid14 (PAP) (EC 2.7.7.19) (Caffeine-induced death protein 14) (Polynucleotide adenylyltransferase cid14)	FUNCTION: Required for 3' polyadenylation of the 5.8S and 25S rRNAs as a prelude ot their degradation in the exosome. Involved in the nucleolar organization to ensure faithful chromosome segregation during mitosis. {ECO:0000269|PubMed:16478992}.	Schizosaccharomyces pombe (strain 972 / ATCC 24843) (Fission yeast)	684	nucleolus [GO:0005730]; nucleus [GO:0005634]; TRAMP complex [GO:0031499]; ATP binding [GO:0005524]; metal ion binding [GO:0046872]; polynucleotide adenylyltransferase activity [GO:0004652]; ribosomal large subunit binding [GO:0043023]; RNA binding [GO:0003723]; mRNA processing [GO:0006397]; ncRNA polyadenylation involved in polyadenylation-dependent ncRNA catabolic process [GO:0043630]; nuclear p…	GO:0005524; GO:0003723; GO:0006396; GO:0031499; GO:0006397; GO:0046872; GO:0043630; GO:0071035; GO:0005730; GO:0005634; GO:0004652; GO:0043023; GO:0016077; GO:0016078	2759	4751
P53536	-6.50644	4.89972	6.93538e-07	0.000186481	PHSL_VICFA	PHO1	Alpha-1,4 glucan phosphorylase L isozyme, chloroplastic/amyloplastic (EC 2.4.1.1) (Starch phosphorylase L)	FUNCTION: Phosphorylase is an important allosteric enzyme in carbohydrate metabolism. Enzymes from different sources differ in their regulatory mechanisms and in their natural substrates. However, all known phosphorylases share catalytic and structural properties.; FUNCTION: The L isoform exhibits higher affinity for unbranched substrates such as glucan-like amylose and maltodextrin.	Vicia faba (Broad bean) (Faba vulgaris)	1003	amyloplast [GO:0009501]; chloroplast [GO:0009507]; glycogen phosphorylase activity [GO:0008184]; pyridoxal phosphate binding [GO:0030170]; carbohydrate metabolic process [GO:0005975]	GO:0009501; GO:0005975; GO:0009507; GO:0008184; GO:0030170	2759	33090
Q9JIX8	-6.50284	3.234	7.50183e-08	2.87707e-05	ACINU_MOUSE	Acin1 Acinus	Apoptotic chromatin condensation inducer in the nucleus (Acinus)	FUNCTION: Auxiliary component of the splicing-dependent multiprotein exon junction complex (EJC) deposited at splice junction on mRNAs. The EJC is a dynamic structure consisting of core proteins and several peripheral nuclear and cytoplasmic associated factors that join the complex only transiently either during EJC assembly or during subsequent mRNA metabolism. Component of the ASAP complexes wh…	Mus musculus (Mouse)	1338	ASAP complex [GO:0061574]; cytoplasm [GO:0005737]; exon-exon junction complex [GO:0035145]; nuclear speck [GO:0016607]; nucleolus [GO:0005730]; nucleoplasm [GO:0005654]; nucleus [GO:0005634]; plasma membrane [GO:0005886]; nucleotide binding [GO:0000166]; poly(A) RNA binding [GO:0044822]; apoptotic chromosome condensation [GO:0030263]; apoptotic process [GO:0006915]; erythrocyte differentiation [G…	GO:0061574; GO:0008380; GO:0030263; GO:0006915; GO:0005737; GO:0030218; GO:0035145; GO:0006397; GO:0098779; GO:0048025; GO:0016607; GO:0005730; GO:0005654; GO:0000166; GO:0005634; GO:0005886; GO:0044822; GO:0043065; GO:0002230; GO:0045657; GO:0098792	2759	33208
O82627	-6.49931	4.16465	2.3462e-07	7.60312e-05	SSG1_ANTMA	WAXY GBSS	Granule-bound starch synthase 1, chloroplastic/amyloplastic (EC 2.4.1.21) (Granule-bound starch synthase I) (GBSS-I)		Antirrhinum majus (Garden snapdragon)	608	amyloplast [GO:0009501]; chloroplast [GO:0009507]; alpha-1,4-glucan synthase activity [GO:0033201]; glycogen (starch) synthase activity [GO:0004373]; starch synthase activity [GO:0009011]; starch biosynthetic process [GO:0019252]	GO:0033201; GO:0009501; GO:0009507; GO:0004373; GO:0019252; GO:0009011	2759	33090
Q5ZJ37	-6.48781	1.23412	2.61844e-13	4.3438e-10	RABEK_CHICK	RABEPK RCJMB04_20p14	Rab9 effector protein with kelch motifs	FUNCTION: Rab9 effector required for endosome to trans-Golgi network (TGN) transport. {ECO:0000250}.	Gallus gallus (Chicken)	371			2759	33208
Q9M0X5	-6.47989	1.20352	4.35145e-13	6.8598e-10	CRK25_ARATH	CRK25 At4g05200 C17L7.120 C6L9.3	Cysteine-rich receptor-like protein kinase 25 (Cysteine-rich RLK25) (EC 2.7.11.-)		Arabidopsis thaliana (Mouse-ear cress)	675	integral component of membrane [GO:0016021]; plasma membrane [GO:0005886]; plasmodesma [GO:0009506]; ATP binding [GO:0005524]; protein serine/threonine kinase activity [GO:0004674]; defense response [GO:0006952]; protein phosphorylation [GO:0006468]	GO:0005524; GO:0006952; GO:0016021; GO:0005886; GO:0009506; GO:0006468; GO:0004674	2759	33090
Q9SQZ0	-6.47863	2.32643	5.22403e-08	2.11733e-05	CAAT7_ARATH	CAT7 At3g10600 F13M14.11 F18K10.21	Cationic amino acid transporter 7, chloroplastic	FUNCTION: Permease involved in the transport of the cationic amino acids. {ECO:0000250}.	Arabidopsis thaliana (Mouse-ear cress)	584	chloroplast membrane [GO:0031969]; integral component of plasma membrane [GO:0005887]; antiporter activity [GO:0015297]; L-amino acid transmembrane transporter activity [GO:0015179]; L-alpha-amino acid transmembrane transport [GO:1902475]; L-amino acid transport [GO:0015807]	GO:1902475; GO:0015179; GO:0015807; GO:0015297; GO:0031969; GO:0005887	2759	33090
Q9ZQA1	-6.47277	1.77709	8.39805e-12	9.23415e-09	PP188_ARATH	PCMP-E44 At2g36730 F13K3.13	Pentatricopeptide repeat-containing protein At2g36730		Arabidopsis thaliana (Mouse-ear cress)	501			2759	33090
Q620W3	-6.46888	3.16954	8.05421e-08	3.06012e-05	EFR3_CAEBR	CBG02625	Protein EFR3 homolog		Caenorhabditis briggsae	859			2759	33208
Q9ZWJ9	-6.46813	1.96114	5.40191e-09	2.93592e-06	ARR2_ARATH	ARR2 ARP5 At4g16110 dl4095w FCAALL.297	Two-component response regulator ARR2 (Receiver-like protein 5)	FUNCTION: Transcriptional activator that binds specifically to the DNA sequence 5'-[AG]GATT-3'. Functions as a response regulator involved in His-to-Asp phosphorelay signal transduction system. Phosphorylation of the Asp residue in the receiver domain activates the ability of the protein to promote the transcription of target genes. Could directly activate some type-A response regulators in respo…	Arabidopsis thaliana (Mouse-ear cress)	664	nucleus [GO:0005634]; DNA binding [GO:0003677]; phosphorelay response regulator activity [GO:0000156]; transcription factor activity, sequence-specific DNA binding [GO:0003700]; cellular response to cytokinin stimulus [GO:0071368]; cytokinin-activated signaling pathway [GO:0009736]; ethylene-activated signaling pathway [GO:0009873]; leaf senescence [GO:0010150]; regulation of root meristem growth…	GO:0003677; GO:0071368; GO:0009736; GO:0009873; GO:0010150; GO:0005634; GO:0000156; GO:0010082; GO:0080113; GO:0010119; GO:0009735; GO:0009723; GO:0048364; GO:0003700; GO:0006351	2759	33090
Q5F3U9	-6.46618	1.57316	4.30526e-12	5.13993e-09	PDS5B_CHICK	PDS5B APRIN RCJMB04_6g19	Sister chromatid cohesion protein PDS5 homolog B (Androgen-induced proliferation inhibitor)	FUNCTION: Plays a role in androgen-induced proliferative arrest. Required for maintenance of sister chromatid cohesion during mitosis (By similarity). {ECO:0000250|UniProtKB:Q9NTI5}.	Gallus gallus (Chicken)	1412	nucleus [GO:0005634]; cell division [GO:0051301]; mitotic sister chromatid cohesion [GO:0007064]; negative regulation of cell proliferation [GO:0008285]	GO:0051301; GO:0007064; GO:0008285; GO:0005634	2759	33208
Q8GYD9	-6.4619	3.43429	1.32095e-06	0.000316468	SDE3_ARATH	SDE3 At1g05460 T25N20.11 T25N20.26	Probable RNA helicase SDE3 (EC 3.6.4.13) (Silencing defective protein 3)	FUNCTION: Probable RNA helicase required for post-transcriptional gene silencing (PTGS), a process that provides protection in plants against virus infection and can suppress expression of transgenes. Plays a central role in RNA interference (RNAi) process, a process that mediates mRNA destruction of translational repression. Required for the assembly of the RISC complex, a complex required for t…	Arabidopsis thaliana (Mouse-ear cress)	1002	cytoplasm [GO:0005737]; ATP binding [GO:0005524]; RNA helicase activity [GO:0003724]; posttranscriptional gene silencing by RNA [GO:0035194]; virus induced gene silencing [GO:0009616]	GO:0005524; GO:0003724; GO:0005737; GO:0035194; GO:0009616	2759	33090
Q9FNP1	-6.43864	1.17654	5.50384e-13	8.51187e-10	PEX1_ARATH	PEX1 At5g08470 F8L15.15	Peroxisome biogenesis protein 1 (Peroxin-1) (AtPEX1)	FUNCTION: Involved in PTS1- and PTS2-dependent protein import into peroxisomes. May form heteromeric AAA ATPase complexes required for the import of proteins. {ECO:0000269|PubMed:17478547}.	Arabidopsis thaliana (Mouse-ear cress)	1130	peroxisomal membrane [GO:0005778]; ATP binding [GO:0005524]; ATPase activity, coupled [GO:0042623]; fatty acid beta-oxidation [GO:0006635]; protein import into peroxisome matrix [GO:0016558]	GO:0005524; GO:0042623; GO:0006635; GO:0005778; GO:0016558	2759	33090
Q9FR53	-6.42701	3.38307	7.13584e-06	0.00123028	TOR_ARATH	TOR At1g50030 F2J10.19	Serine/threonine-protein kinase TOR (EC 2.7.11.1) (Protein TARGET OF RAPAMYCIN) (AtTOR)	FUNCTION: Essential cell growth regulator that controls development from early embryo to seed production. Controls plant growth in environmental stress conditions. Acts through the phosphorylation of downstream effectors that are recruited by the binding partner RAPTOR. Acts by activating transcription, protein synthesis and ribosome biogenesis, and inhibiting mRNA degradation and autophagy. {ECO…	Arabidopsis thaliana (Mouse-ear cress)	2481	cytoplasm [GO:0005737]; nucleus [GO:0005634]; 1-phosphatidylinositol-3-kinase activity [GO:0016303]; ATP binding [GO:0005524]; drug binding [GO:0008144]; identical protein binding [GO:0042802]; kinase activity [GO:0016301]; protein self-association [GO:0043621]; protein serine/threonine kinase activity [GO:0004674]; regulatory region DNA binding [GO:0000975]; DNA repair [GO:0006281]; embryo devel…	GO:0016303; GO:0005524; GO:0006281; GO:0005737; GO:0008144; GO:0009793; GO:0042802; GO:0016301; GO:0010507; GO:0005634; GO:0036092; GO:0030307; GO:0040019; GO:2000234; GO:0045893; GO:0009791; GO:0043621; GO:0004674; GO:0009303; GO:0000975	2759	33090
Q9S7R3	-6.42473	6.24788	0.000244013	0.0176558	LSH10_ARATH	LSH10 OBO10 At2g42610 F14N22	Protein LIGHT-DEPENDENT SHORT HYPOCOTYLS 10 (Protein ORGAN BOUNDARY 10)	FUNCTION: Probable transcription regulator that acts as a developmental regulator by promoting cell growth in response to light. {ECO:0000250}.	Arabidopsis thaliana (Mouse-ear cress)	177	nucleus [GO:0005634]; DNA binding [GO:0003677]; mRNA transcription [GO:0009299]; post-embryonic morphogenesis [GO:0009886]; regulation of transcription, DNA-templated [GO:0006355]	GO:0003677; GO:0009299; GO:0005634; GO:0009886; GO:0006355	2759	33090
F4KHD8	-6.42007	3.38623	2.18676e-06	0.000468263	GP210_ARATH	GB210 EMB3012 At5g40480 K21I16.30	Nuclear pore complex protein GP210 (Nuclear pore membrane glycoprotein 210) (Nucleoporin GP210) (Protein EMBRYO DEFECTIVE 3012)		Arabidopsis thaliana (Mouse-ear cress)	1923	integral component of membrane [GO:0016021]; nuclear membrane [GO:0031965]; nuclear pore [GO:0005643]; mRNA transport [GO:0051028]; protein transport [GO:0015031]	GO:0016021; GO:0051028; GO:0031965; GO:0005643; GO:0015031	2759	33090
Q9F234	-6.41409	3.97454	2.61112e-06	0.000540084	AGL2_BACTQ		Alpha-glucosidase 2 (EC 3.2.1.20) (Alpha-glucosidase II)		Bacillus thermoamyloliquefaciens	787	alpha-1,4-glucosidase activity [GO:0004558]; carbohydrate binding [GO:0030246]; maltose alpha-glucosidase activity [GO:0032450]	GO:0004558; GO:0030246; GO:0032450	2
Q0WQF4	-6.40818	3.12253	1.45126e-06	0.000340819	VP53A_ARATH	VPS53 HIT1 At1g50500 F11F12.15 F17J6.4	Vacuolar protein sorting-associated protein 53 A (AtVPS53) (Protein HEAT-INTOLERANT 1)	FUNCTION: Acts as component of the GARP complex that is involved in retrograde transport from early and late endosomes to the trans-Golgi network (TGN). The GARP complex facilitates tethering as well as SNARE complex assembly at the Golgi (By similarity). Required for vesicle trafficking involved in plasma membrane protein composition. Probably involved in pollen tube elongation and other polar g…	Arabidopsis thaliana (Mouse-ear cress)	828	endosome membrane [GO:0010008]; GARP complex [GO:0000938]; Golgi membrane [GO:0000139]; heat acclimation [GO:0010286]; plasma membrane organization [GO:0007009]; protein transport [GO:0015031]	GO:0000938; GO:0000139; GO:0010008; GO:0010286; GO:0007009; GO:0015031	2759	33090
Q8L783	-6.40504	3.21162	1.44964e-06	0.000340657	CAX5_ARATH	CAX5 At1g55730 F20N2.14 F20N2.16 F20N2.30	Vacuolar cation/proton exchanger 5 (Ca(2+)/H(+) antiporter CAX5) (Ca(2+)/H(+) exchanger 5) (Protein CATION EXCHANGER 5)	FUNCTION: Vacuolar cation/proton exchanger (CAX). Translocates Ca(2+) and other metal ions into vacuoles using the proton gradient formed by H(+)-ATPase and H(+)-pyrophosphatase (By similarity). {ECO:0000250}.	Arabidopsis thaliana (Mouse-ear cress)	441	integral component of membrane [GO:0016021]; vacuolar membrane [GO:0005774]; calcium:proton antiporter activity [GO:0015369]	GO:0015369; GO:0016021; GO:0005774	2759	33090
Q8H0Z6	-6.40198	2.94437	8.00247e-07	0.000209581	IP5P3_ARATH	IP5P3 At1g71710 F14O23_9 F26A9.1	Type IV inositol polyphosphate 5-phosphatase 3 (At5PTase3) (EC 3.1.3.36) (EC 3.1.3.86)	FUNCTION: Has phosphatase activity toward PtdIns(4,5)P2 and PtdIns(3,4,5)P3. {ECO:0000269|PubMed:21677096}.	Arabidopsis thaliana (Mouse-ear cress)	664	phosphatidylinositol-3,4,5-trisphosphate 5-phosphatase activity [GO:0034485]; phosphatidylinositol-4,5-bisphosphate 5-phosphatase activity [GO:0004439]; phosphatidylinositol dephosphorylation [GO:0046856]	GO:0046856; GO:0034485; GO:0004439	2759	33090
O65282	-6.4008	3.01112	8.72084e-08	3.26343e-05	CH10C_ARATH	CPN21 CHCPN10 CPN20 At5g20720 T1M15.120	20 kDa chaperonin, chloroplastic (Chaperonin 10) (Ch-CPN10) (Cpn10) (Chaperonin 20) (Protein Cpn21)	FUNCTION: Seems to function only as a co-chaperone, along with cpn60, and in certain cases is essential for the discharge of biologically active proteins from cpn60. Required to activate the iron superoxide dismutases (FeSOD). {ECO:0000269|PubMed:23057508}.	Arabidopsis thaliana (Mouse-ear cress)	253	apoplast [GO:0048046]; chloroplast [GO:0009507]; chloroplast envelope [GO:0009941]; chloroplast stroma [GO:0009570]; chloroplast thylakoid membrane [GO:0009535]; mitochondrial matrix [GO:0005759]; mitochondrion [GO:0005739]; plastid [GO:0009536]; thylakoid [GO:0009579]; ATP binding [GO:0005524]; chaperone binding [GO:0051087]; copper ion binding [GO:0005507]; unfolded protein binding [GO:0051082]…	GO:0005524; GO:0048046; GO:0051087; GO:0051085; GO:0009507; GO:0009941; GO:0009570; GO:0009535; GO:0005507; GO:0005759; GO:0005739; GO:0009536; GO:1901671; GO:0046686; GO:0009409; GO:0006986; GO:0009579; GO:0051082	2759	33090
Q8RVL2	-6.39444	3.37296	1.42109e-06	0.00033553	DEK1_ARATH	DEK1 EMB1275 EMB80 At1g55350 F7A10.23	Calpain-type cysteine protease DEK1 (EC 3.4.22.-) (Phytocalpain DEK1) (Protein DEFECTIVE KERNEL 1) (AtDEK1) (Protein EMBRYO DEFECTIVE 1275) (Protein EMBRYO DEFECTIVE 80)	FUNCTION: Essential protein involved in epiderm development. Required for aleurone cell development in the endosperm probably by maintaining and restricting the aleurone and embryonic epidermal L1 cell-layer fates as well as meristems organization. Involved in the maintenance of adaxial/abaxial axis information in developing leaves, probably by regulating cell proliferation and expansion. Does no…	Arabidopsis thaliana (Mouse-ear cress)	2151	cytoplasm [GO:0005737]; endoplasmic reticulum membrane [GO:0005789]; endosome membrane [GO:0010008]; integral component of plasma membrane [GO:0005887]; calcium-dependent cysteine-type endopeptidase activity [GO:0004198]; cysteine-type peptidase activity [GO:0008234]; embryo development ending in seed dormancy [GO:0009793]; epidermal cell fate specification [GO:0009957]; positive regulation of DN…	GO:0004198; GO:0008234; GO:0005737; GO:0009793; GO:0005789; GO:0010008; GO:0009957; GO:0005887; GO:0032877; GO:2000011; GO:0001558; GO:0042127; GO:2000014; GO:2000024; GO:0009934; GO:0097264; GO:0090392	2759	33090
Q9SWG3	-6.3839	0.983663	8.85555e-13	1.28591e-09	FAR1_ARATH	FAR1 At4g15090 dl3590w FCAALL.134	Protein FAR-RED IMPAIRED RESPONSE 1	FUNCTION: Transcription activator that recognizes and binds to the DNA consensus sequence 5'-CACGCGC-3'. Activates the expression of FHY1 and FHL involved in light responses. Positive regulator of chlorophyll biosynthesis via the activation of HEMB1 gene expression. {ECO:0000269|PubMed:11889039, ECO:0000269|PubMed:12753585, ECO:0000269|PubMed:18033885, ECO:0000269|PubMed:22634759}.	Arabidopsis thaliana (Mouse-ear cress)	827	nucleus [GO:0005634]; transcription factor activity, sequence-specific DNA binding [GO:0003700]; zinc ion binding [GO:0008270]; far-red light signaling pathway [GO:0010018]; positive regulation of circadian rhythm [GO:0042753]; positive regulation of transcription, DNA-templated [GO:0045893]; red or far-red light signaling pathway [GO:0010017]; response to far red light [GO:0010218]; response to …	GO:0010018; GO:0005634; GO:0042753; GO:0045893; GO:0010017; GO:0010218; GO:0009639; GO:0003700; GO:0008270	2759	33090
Q9SY59	-6.3812	1.95677	9.4773e-11	8.10858e-08	NFXL1_ARATH	NFXL1 At1g10170 F14N23.5	NF-X1-type zinc finger protein NFXL1 (AtNFXL1) (EC 6.3.2.-)	FUNCTION: Mediates E2-dependent ubiquitination (By similarity). Confers resistance to osmotic stress such as high salinity. Promotes H(2)O(2) production. Negative regulator of some defense-related genes via an salicylic acid (SA)-dependent signaling pathway. Confers susceptibility to the compatible phytopathogen Pseudomonas syringae pv. tomato strain DC3000 (Pst DC3000). Mediates resistance to ty…	Arabidopsis thaliana (Mouse-ear cress)	1188	nucleus [GO:0005634]; ligase activity [GO:0016874]; RNA polymerase II regulatory region sequence-specific DNA binding [GO:0000977]; transcriptional repressor activity, RNA polymerase II core promoter proximal region sequence-specific binding [GO:0001078]; zinc ion binding [GO:0008270]; defense response to bacterium [GO:0042742]; negative regulation of transcription from RNA polymerase II promoter…	GO:0000977; GO:0042742; GO:0016874; GO:0000122; GO:0005634; GO:0016567; GO:0010310; GO:0009642; GO:0010188; GO:0009651; GO:0009697; GO:0006366; GO:0001078; GO:0008270	2759	33090
Q99383	-6.37774	1.88031	4.33742e-09	2.41017e-06	HRP1_YEAST	HRP1 NAB4 NAB5 YOL123W	Nuclear polyadenylated RNA-binding protein 4 (Cleavage factor IB) (CFIB)	FUNCTION: RNA-binding protein, which is involved in the polyadenylation-dependent pre-mRNA 3'-end formation and cooperates with the cleavage factor CFIA complex and the cleavage and polyadenylation factor (CPF) complex. May be involved in regulation of poly(A) site selection. Is involved in nonsense-mediated mRNA decay. Seems to bind to an RNA downstream sequence element (DSE) located 3' of a non…	Saccharomyces cerevisiae (strain ATCC 204508 / S288c) (Baker's yeast)	534	cytoplasm [GO:0005737]; cytoplasmic stress granule [GO:0010494]; mRNA cleavage factor complex [GO:0005849]; nucleus [GO:0005634]; mRNA binding [GO:0003729]; nucleotide binding [GO:0000166]; RNA binding [GO:0003723]; mRNA polyadenylation [GO:0006378]; nuclear-transcribed mRNA catabolic process, nonsense-mediated decay [GO:0000184]; pre-mRNA cleavage required for polyadenylation [GO:0098789]; respo…	GO:0003723; GO:0005737; GO:0010494; GO:0003729; GO:0005849; GO:0006378; GO:0000184; GO:0000166; GO:0005634; GO:0098789; GO:0072423	2759	4751
Q55GD2	-6.3721	3.30027	2.07723e-06	0.000448851	Y8328_DICDI	DDB_G0268328	Protein DDB_G0268328		Dictyostelium discoideum (Slime mold)	3779			2759
Q94A20	-6.3648	2.26389	4.24309e-08	1.79364e-05	BI1L_ARATH	At4g15470 dl3775w FCAALL.58	BI1-like protein		Arabidopsis thaliana (Mouse-ear cress)	256	integral component of membrane [GO:0016021]	GO:0016021	2759	33090
Q84WU9	-6.36254	2.37823	5.31055e-08	2.14175e-05	C3H64_ARATH	At5g56900 MHM17.1	Zinc finger CCCH domain-containing protein 64 (AtC3H64)		Arabidopsis thaliana (Mouse-ear cress)	596	cytosol [GO:0005829]; catalytic activity [GO:0003824]; DNA binding [GO:0003677]; metal ion binding [GO:0046872]	GO:0003677; GO:0003824; GO:0005829; GO:0046872	2759	33090
Q9LFA2	-6.36017	1.22382	4.45333e-12	5.29455e-09	KIPK_ARATH	KIPK At3g52890 F8J2_60	Serine/threonine-protein kinase KIPK (EC 2.7.11.1) (KCBP-interacting protein kinase)		Arabidopsis thaliana (Mouse-ear cress)	934	cytoplasm [GO:0005737]; nucleus [GO:0005634]; plasma membrane [GO:0005886]; ATP binding [GO:0005524]; kinase activity [GO:0016301]; protein kinase activity [GO:0004672]; protein serine/threonine kinase activity [GO:0004674]; intracellular signal transduction [GO:0035556]	GO:0005524; GO:0005737; GO:0035556; GO:0016301; GO:0005634; GO:0005886; GO:0004672; GO:0004674	2759	33090
Q8GWV5	-6.35877	0.921024	5.88118e-13	8.94991e-10	PUB3_ARATH	PUB3 At3g54790 T5N23_150	U-box domain-containing protein 3 (EC 6.3.2.-) (Plant U-box protein 3)	FUNCTION: Functions as an E3 ubiquitin ligase. {ECO:0000250}.	Arabidopsis thaliana (Mouse-ear cress)	760	ligase activity [GO:0016874]; ubiquitin-protein transferase activity [GO:0004842]	GO:0016874; GO:0004842	2759	33090
Q3ED68	-6.34455	1.14067	4.67549e-12	5.54713e-09	Y1295_ARATH	At1g22950 F19G10.24	Uncharacterized PKHD-type hydroxylase At1g22950 (EC 1.14.11.-)		Arabidopsis thaliana (Mouse-ear cress)	397	dioxygenase activity [GO:0051213]; iron ion binding [GO:0005506]; L-ascorbic acid binding [GO:0031418]; oxidoreductase activity, acting on paired donors, with incorporation or reduction of molecular oxygen [GO:0016705]	GO:0031418; GO:0051213; GO:0005506; GO:0016705	2759	33090
P42041	-6.34418	0.953879	1.30452e-12	1.78187e-09	ALDH_ALTAL	ALTA10	Aldehyde dehydrogenase (ALDDH) (ALDH) (EC 1.2.1.3) (Allergen Alt a X) (allergen Alt a 10)		Alternaria alternata (Alternaria rot fungus) (Torula alternata)	497	cytoplasm [GO:0005737]; aldehyde dehydrogenase (NAD) activity [GO:0004029]; ethanol catabolic process [GO:0006068]	GO:0004029; GO:0005737; GO:0006068	2759	4751
Q803A0	-6.34363	1.2058	3.01836e-12	3.76089e-09	JADE1_DANRE	jade1 phf17 zgc:55323	Protein Jade-1 (Jade family PHD finger protein 1) (PHD finger protein 17)	FUNCTION: Transcriptional coactivator which seems to act by promoting acetylation of nucleosomal histone H4 by kat5. Promotes apoptosis (By similarity). {ECO:0000250}.	Danio rerio (Zebrafish) (Brachydanio rerio)	829	cytoplasm [GO:0005737]; nucleus [GO:0005634]; zinc ion binding [GO:0008270]; apoptotic process [GO:0006915]; regulation of canonical Wnt signaling pathway [GO:0060828]; regulation of transcription, DNA-templated [GO:0006355]; transcription, DNA-templated [GO:0006351]	GO:0006915; GO:0005737; GO:0005634; GO:0060828; GO:0006355; GO:0006351; GO:0008270	2759	33208
Q9CSU0	-6.3385	2.17204	1.75991e-08	8.32777e-06	RPR1B_MOUSE	Rprd1b Crept	Regulation of nuclear pre-mRNA domain-containing protein 1B (Cell cycle-related and expression-elevated protein in tumor)	FUNCTION: Interacts with phosphorylated C-terminal heptapeptide repeat domain (CTD) of the largest RNA polymerase II subunit POLR2A, and participates in dephosphorylation of the CTD. Transcriptional regulator which enhances expression of CCND1. Promotes binding of RNA polymerase II to the CCDN1 promoter and to the termination region before the poly-A site but decreases its binding after the poly-…	Mus musculus (Mouse)	326	centrosome [GO:0005813]; cytoplasm [GO:0005737]; DNA-directed RNA polymerase II, holoenzyme [GO:0016591]; nucleoplasm [GO:0005654]; nucleus [GO:0005634]; RNA polymerase II core binding [GO:0000993]; dephosphorylation of RNA polymerase II C-terminal domain [GO:0070940]; positive regulation of cell proliferation [GO:0008284]; positive regulation of transcription from RNA polymerase II promoter [GO:…	GO:0016591; GO:0000993; GO:0005813; GO:0005737; GO:0070940; GO:0005654; GO:0005634; GO:0008284; GO:0045944; GO:0010564; GO:0006351	2759	33208
A7T167	-6.33844	3.42846	1.28715e-05	0.00196176	GDAP2_NEMVE	gdap2 v1g195342	Protein GDAP2 homolog		Nematostella vectensis (Starlet sea anemone)	502			2759	33208
O22261	-6.33764	0.92303	5.61427e-13	8.65919e-10	NDT1_ARATH	NDT1 NADT1 At2g47490 T30B22.21	Nicotinamide adenine dinucleotide transporter 1, chloroplastic (AtNDT1) (NAD(+) transporter 1)	FUNCTION: Mediates the NAD(+) import into chloroplast. Favors the NAD(+)(in)/ADP or AMP(out) antiport exchange, but is also able to catalyze a low unidirectional transport (uniport) of NAD(+). Transports NAD(+), nicotinic acid adenine dinucleotide, nicotinamide mononucleotide, nicotinic acid mononucleotide, FAD, FMN, TTP, TDP, TMP, UTP, UDP, UMP, CTP, CDP, CMP, GTP, GDP, GMP, 3'-AMP, ATP, ADP, AN…	Arabidopsis thaliana (Mouse-ear cress)	312	chloroplast membrane [GO:0031969]; integral component of membrane [GO:0016021]; mitochondrion [GO:0005739]; antiporter activity [GO:0015297]; NAD transporter activity [GO:0051724]; structural constituent of ribosome [GO:0003735]; NAD transport [GO:0043132]; translation [GO:0006412]	GO:0043132; GO:0051724; GO:0015297; GO:0031969; GO:0016021; GO:0005739; GO:0003735; GO:0006412	2759	33090
B9DHT4	-6.33131	1.08419	1.30517e-12	1.78187e-09	ARIA_ARATH	ARIA At5g19330 F7K24.80	ARM REPEAT PROTEIN INTERACTING WITH ABF2 (ARIA)	FUNCTION: May act as a substrate-specific adapter of an E3 ubiquitin-protein ligase complex (CUL3-RBX1-BTB) which mediates the ubiquitination and subsequent proteasomal degradation of target proteins (By similarity). Acts as a positive regulator of ABA response via the modulation of the transcriptional activity of ABF2, a transcription factor which controls ABA-dependent gene expression via the G…	Arabidopsis thaliana (Mouse-ear cress)	710	cytoplasm [GO:0005737]; nucleus [GO:0005634]; plasma membrane [GO:0005886]; negative regulation of seed germination [GO:0010187]; protein ubiquitination [GO:0016567]; response to abscisic acid [GO:0009737]; response to salt stress [GO:0009651]	GO:0005737; GO:0010187; GO:0005634; GO:0005886; GO:0016567; GO:0009737; GO:0009651	2759	33090
Q9XIA4	-6.32936	1.80074	8.06694e-11	6.98569e-08	CCS1_ARATH	CCS1 At1g49380 F13F21.19	Cytochrome c biogenesis protein CCS1, chloroplastic (C-type cytochrome synthesis protein 1)	FUNCTION: Required during biogenesis of c-type cytochromes (cytochrome c6 and cytochrome f) at the step of heme attachment. {ECO:0000250}.	Arabidopsis thaliana (Mouse-ear cress)	547	chloroplast thylakoid membrane [GO:0009535]; integral component of membrane [GO:0016021]; cytochrome complex assembly [GO:0017004]	GO:0009535; GO:0017004; GO:0016021	2759	33090
Q9SJG2	-6.32475	0.906641	8.10679e-13	1.19235e-09	Y2296_ARATH	At2g42960 F7D19.4	Probable receptor-like protein kinase At2g42960 (EC 2.7.11.1)		Arabidopsis thaliana (Mouse-ear cress)	494	integral component of membrane [GO:0016021]; ATP binding [GO:0005524]; protein serine/threonine kinase activity [GO:0004674]	GO:0005524; GO:0016021; GO:0004674	2759	33090
P08834	-6.32209	3.25541	3.70195e-06	0.000719915	NU1M_CITLA	ND1 NAD1	NADH-ubiquinone oxidoreductase chain 1 (EC 1.6.5.3) (NADH dehydrogenase subunit 1)	FUNCTION: Core subunit of the mitochondrial membrane respiratory chain NADH dehydrogenase (Complex I) that is believed to belong to the minimal assembly required for catalysis. Complex I functions in the transfer of electrons from NADH to the respiratory chain. The immediate electron acceptor for the enzyme is believed to be ubiquinone (By similarity). {ECO:0000250}.	Citrullus lanatus (Watermelon) (Citrullus vulgaris)	316	integral component of membrane [GO:0016021]; mitochondrial inner membrane [GO:0005743]; respiratory chain [GO:0070469]; NADH dehydrogenase (ubiquinone) activity [GO:0008137]	GO:0008137; GO:0016021; GO:0005743; GO:0070469	2759	33090
Q8H1U5	-6.318	1.81905	6.28669e-12	7.18051e-09	APC2_ARATH	APC2 At2g04660 F28I8.30	Anaphase-promoting complex subunit 2 (Cyclosome subunit 2)	FUNCTION: Component of the anaphase promoting complex/cyclosome (APC/C), a cell cycle-regulated E3 ubiquitin-protein ligase complex that controls progression through mitosis and the G1 phase of the cell cycle. The APC/C complex controls several key steps in the cell cycle by mediating ubiquitination and subsequent degradation of target proteins such as cyclins. The APC/C complex is required for t…	Arabidopsis thaliana (Mouse-ear cress)	865	anaphase-promoting complex [GO:0005680]; nucleus [GO:0005634]; spindle [GO:0005819]; ubiquitin protein ligase binding [GO:0031625]; cell division [GO:0051301]; megagametogenesis [GO:0009561]; mitotic nuclear division [GO:0007067]; protein ubiquitination involved in ubiquitin-dependent protein catabolic process [GO:0042787]	GO:0005680; GO:0051301; GO:0009561; GO:0007067; GO:0005634; GO:0042787; GO:0005819; GO:0031625	2759	33090
Q75LH6	-6.30932	4.10934	1.26536e-06	0.000305519	SPL6_ORYSJ	SPL6 Os03g0833300 LOC_Os03g61760 OsJ_13251 OSJNBa0078D06.37 OSJNBa0096I06.31	Squamosa promoter-binding-like protein 6	FUNCTION: Trans-acting factor that binds specifically to the consensus nucleotide sequence 5'-TNCGTACAA-3'. {ECO:0000250}.	Oryza sativa subsp. japonica (Rice)	969	nucleus [GO:0005634]; DNA binding [GO:0003677]; metal ion binding [GO:0046872]; regulation of transcription, DNA-templated [GO:0006355]; transcription, DNA-templated [GO:0006351]	GO:0003677; GO:0046872; GO:0005634; GO:0006355; GO:0006351	2759	33090
F4J6F6	-6.30734	3.12439	1.2218e-07	4.34152e-05	IREH1_ARATH	IREH1 At3g17850 MEB5.7	Probable serine/threonine protein kinase IREH1 (EC 2.7.11.1) (Protein IRE homolog 1) (AtIREH1)	FUNCTION: May be involved in root hair elongation. {ECO:0000303|PubMed:12000677}.	Arabidopsis thaliana (Mouse-ear cress)	1296	cytosol [GO:0005829]; plasma membrane [GO:0005886]; ATP binding [GO:0005524]; kinase activity [GO:0016301]; metal ion binding [GO:0046872]; protein serine/threonine kinase activity [GO:0004674]; protein autophosphorylation [GO:0046777]; regulation of growth [GO:0040008]	GO:0005524; GO:0005829; GO:0016301; GO:0046872; GO:0005886; GO:0046777; GO:0004674; GO:0040008	2759	33090
Q5UP73	-6.30423	1.07149	2.37276e-12	3.03603e-09	YR614_MIMIV	MIMI_R614	Putative band 7 family protein R614		Acanthamoeba polyphaga mimivirus (APMV)	303	membrane [GO:0016020]	GO:0016020	10239
F4I0P8	-6.30301	0.868337	9.61801e-13	1.37907e-09	VP35B_ARATH	VPS35B At1g75850 T4O12.9	Vacuolar protein sorting-associated protein 35B (Vesicle protein sorting 35B)	FUNCTION: Plays a role in vesicular protein sorting. Component of the membrane-associated retromer complex which is essential in endosome-to-Golgi retrograde transport. Also involved in the efficient sorting of seed storage proteins globulin 12S and albumin 2S. The VPS29-VPS26-VPS35 subcomplex may be involved in recycling of specific cargos from endosome to the plasma membrane. {ECO:0000269|PubMe…	Arabidopsis thaliana (Mouse-ear cress)	790	cytosol [GO:0005829]; Golgi apparatus [GO:0005794]; late endosome [GO:0005770]; late endosome membrane [GO:0031902]; retromer complex [GO:0030904]; protein transporter activity [GO:0008565]; intracellular protein transport [GO:0006886]; retrograde transport, endosome to Golgi [GO:0042147]	GO:0005794; GO:0005829; GO:0006886; GO:0005770; GO:0031902; GO:0008565; GO:0042147; GO:0030904	2759	33090
Q94KL7	-6.28841	1.6051	1.03668e-10	8.80358e-08	SILD_FORIN		Secoisolariciresinol dehydrogenase (EC 1.1.1.331) (Fragment)	FUNCTION: Oxidoreductase involved in lignan biosynthesis. Catalyzes the stereospecific conversion of (-)-secoisolariciresinol to (-)-matairesinol via a lactol intermediate. {ECO:0000269|PubMed:11278426}.	Forsythia intermedia (Border forsythia) (Forsythia suspensa x Forsythia viridissima)	277	oxidoreductase activity [GO:0016491]	GO:0016491	2759	33090
Q05024	-6.28805	2.91208	1.05268e-06	0.000262596	TRI1_YEAST	TRI1 YMR233W YM9959.15	Protein TRI1	FUNCTION: May be involved in transcription regulation. {ECO:0000250}.	Saccharomyces cerevisiae (strain ATCC 204508 / S288c) (Baker's yeast)	226	cytoplasm [GO:0005737]; nucleolus [GO:0005730]; DNA binding [GO:0003677]; regulation of transcription, DNA-templated [GO:0006355]; transcription, DNA-templated [GO:0006351]	GO:0003677; GO:0005737; GO:0005730; GO:0006355; GO:0006351	2759	4751
Q8HY87	-6.28755	1.01544	1.01755e-12	1.44449e-09	RNZ2_MACFA	ELAC2	Zinc phosphodiesterase ELAC protein 2 (EC 3.1.26.11) (ElaC homolog protein 2) (Ribonuclease Z 2) (RNase Z 2) (tRNA 3 endonuclease 2) (tRNase Z 2)	FUNCTION: Zinc phosphodiesterase, which displays mitochondrial tRNA 3'-processing endonuclease activity. Involved in tRNA maturation, by removing a 3'-trailer from precursor tRNA (By similarity). {ECO:0000250}.	Macaca fascicularis (Crab-eating macaque) (Cynomolgus monkey)	826	mitochondrion [GO:0005739]; nucleus [GO:0005634]; endonuclease activity [GO:0004519]; metal ion binding [GO:0046872]; mitochondrial tRNA 3'-trailer cleavage, endonucleolytic [GO:0072684]	GO:0004519; GO:0046872; GO:0072684; GO:0005739; GO:0005634	2759	33208
O48809	-6.28708	2.10399	4.12784e-08	1.75532e-05	LRX2_ARATH	LRX2 At1g62440 F24O1.18 T3P18.1	Leucine-rich repeat extensin-like protein 2 (AtLRX2) (LRR/EXTENSIN2) (Cell wall hydroxyproline-rich glycoprotein)	FUNCTION: Modulates cell morphogenesis by regulating cell wall formation and assembly, and/or growth polarization. Together with LRX2, component of the extracellular mechanism regulating root hair morphogenesis and elongation. {ECO:0000269|PubMed:12834403}.	Arabidopsis thaliana (Mouse-ear cress)	786	cell wall [GO:0005618]; extracellular region [GO:0005576]; cell wall organization [GO:0071555]; multicellular organism development [GO:0007275]	GO:0005618; GO:0071555; GO:0005576; GO:0007275	2759	33090
Q8W487	-6.28276	0.904119	9.55798e-13	1.37392e-09	YB95_ARATH	At2g39795 T5I7.20	Uncharacterized protein At2g39795, mitochondrial		Arabidopsis thaliana (Mouse-ear cress)	250	mitochondrial matrix [GO:0005759]; mitochondrion [GO:0005739]	GO:0005759; GO:0005739	2759	33090
Q7RYL6	-6.26575	3.48347	2.60493e-05	0.00335642	AMPP1_NEUCR	ampp NCU00112	Probable Xaa-Pro aminopeptidase P (AMPP) (Aminopeptidase P) (EC 3.4.11.9) (Aminoacylproline aminopeptidase) (Prolidase)	FUNCTION: Catalyzes the removal of a penultimate prolyl residue from the N-termini of peptides. {ECO:0000250}.	Neurospora crassa (strain ATCC 24698 / 74-OR23-1A / CBS 708.71 / DSM 1257 / FGSC 987)	684	cytosol [GO:0005829]; nucleus [GO:0005634]; aminopeptidase activity [GO:0004177]; metal ion binding [GO:0046872]; metallopeptidase activity [GO:0008237]	GO:0004177; GO:0005829; GO:0046872; GO:0008237; GO:0005634	2759	4751
Q9SZ30	-6.26344	0.784798	1.17811e-12	1.63979e-09	HIS4_ARATH	HISN4 At4g26900 F10M23.240	Imidazole glycerol phosphate synthase hisHF, chloroplastic (IGP synthase) (IGPS) (ImGP synthase) (Protein HISTIDINE BIOSYNTHESIS 4) [Includes: Glutamine amidotransferase (EC 2.4.2.-); Cyclase (EC 4.1.3.-)]	FUNCTION: IGPS catalyzes the conversion of PRFAR and glutamine to IGP, AICAR and glutamate. The glutamine amidotransferase domain provides the ammonia necessary to the cyclase domain to produce IGP and AICAR from PRFAR.	Arabidopsis thaliana (Mouse-ear cress)	592	chloroplast [GO:0009507]; chloroplast stroma [GO:0009570]; plastid [GO:0009536]; imidazoleglycerol-phosphate synthase activity [GO:0000107]; oxo-acid-lyase activity [GO:0016833]; glutamine metabolic process [GO:0006541]; histidine biosynthetic process [GO:0000105]	GO:0009507; GO:0009570; GO:0006541; GO:0000105; GO:0000107; GO:0016833; GO:0009536	2759	33090
Q9C5U1	-6.25349	3.02759	1.57819e-06	0.00036345	AHK3_ARATH	AHK3 ORE12 At1g27320 F17L21.11	Histidine kinase 3 (EC 2.7.13.3) (Arabidopsis histidine kinase 3) (AtHK3) (Protein AUTHENTIC HIS-KINASE 3) (Protein ORESARA 12)	FUNCTION: Cytokinins (CK) receptor related to bacterial two-component regulators. Functions as a histidine kinase and transmits the stress signal to a downstream MAPK cascade. This protein undergoes an ATP-dependent autophosphorylation at a conserved histidine residue in the kinase core, and a phosphoryl group is then transferred to a conserved aspartate residue in the receiver domain. In the pre…	Arabidopsis thaliana (Mouse-ear cress)	1036	endoplasmic reticulum membrane [GO:0005789]; integral component of membrane [GO:0016021]; plasma membrane [GO:0005886]; cytokinin receptor activity [GO:0009884]; phosphorelay sensor kinase activity [GO:0000155]; protein histidine kinase activity [GO:0004673]; protein histidine kinase binding [GO:0043424]; cellular response to abscisic acid stimulus [GO:0071215]; cellular response to cold [GO:0070…	GO:0071215; GO:0070417; GO:0016036; GO:0071329; GO:0009884; GO:0009736; GO:0042742; GO:0005789; GO:0016021; GO:0010150; GO:0034757; GO:0018106; GO:0010087; GO:0000155; GO:0005886; GO:0004673; GO:0043424; GO:0010271; GO:0009909; GO:0048509; GO:0010029; GO:0048831; GO:0009409; GO:0006970; GO:0009651; GO:0009414; GO:0080117	2759	33090
P52424	-6.24929	1.62805	4.22874e-09	2.36358e-06	PUR5_VIGUN	PUR5	Phosphoribosylformylglycinamidine cyclo-ligase, chloroplastic/mitochondrial (EC 6.3.3.1) (AIR synthase) (AIRS) (Phosphoribosyl-aminoimidazole synthetase) (VUpur5)		Vigna unguiculata (Cowpea)	388	chloroplast [GO:0009507]; mitochondrion [GO:0005739]; ATP binding [GO:0005524]; phosphoribosylformylglycinamidine cyclo-ligase activity [GO:0004641]; 'de novo' IMP biosynthetic process [GO:0006189]	GO:0006189; GO:0005524; GO:0009507; GO:0005739; GO:0004641	2759	33090
P15922	-6.24658	0.890495	1.29076e-12	1.77067e-09	PEHX_DICCH	pehX	Exo-poly-alpha-D-galacturonosidase (Exo-PG) (EC 3.2.1.82)	FUNCTION: Contributes significantly to bacterial utilization of polygalacturonate and the induction of pectate lyase in the presence of extracellular pectic polymers.	Dickeya chrysanthemi (Pectobacterium chrysanthemi) (Erwinia chrysanthemi)	602	extracellular region [GO:0005576]; exo-poly-alpha-galacturonosidase activity [GO:0033917]; polygalacturonase activity [GO:0004650]; carbohydrate metabolic process [GO:0005975]; cell wall organization [GO:0071555]	GO:0005975; GO:0071555; GO:0033917; GO:0005576; GO:0004650	2
Q8W486	-6.24127	0.969747	1.52365e-12	2.04589e-09	Y1491_ARATH	At1g04910 F13M7.10	Uncharacterized protein At1g04910		Arabidopsis thaliana (Mouse-ear cress)	519	endosome [GO:0005768]; Golgi apparatus [GO:0005794]; Golgi membrane [GO:0000139]; integral component of membrane [GO:0016021]; trans-Golgi network [GO:0005802]; transferase activity, transferring glycosyl groups [GO:0016757]	GO:0005794; GO:0000139; GO:0005768; GO:0016021; GO:0005802; GO:0016757	2759	33090
Q9LW20	-6.23015	1.01698	2.70063e-12	3.39465e-09	SKL1_ARATH	SKL1 At3g26900 MDJ14.24	Probable inactive shikimate kinase like 1, chloroplastic (AtSKL1)	FUNCTION: Required for chloroplast biogenesis. {ECO:0000269|PubMed:19057671}.	Arabidopsis thaliana (Mouse-ear cress)	280	chloroplast [GO:0009507]; chloroplast stroma [GO:0009570]; chloroplast organization [GO:0009658]; thylakoid membrane organization [GO:0010027]	GO:0009507; GO:0009658; GO:0009570; GO:0010027	2759	33090
Q8LFD1	-6.22713	0.808957	1.46303e-12	1.96912e-09	LPP3_ARATH	LPP3 At3g02600 F16B3.23	Putative lipid phosphate phosphatase 3, chloroplastic (AtLPP3) (EC 3.1.3.-) (Phosphatidate phosphohydrolase 3) (Phosphatidic acid phosphatase 3)		Arabidopsis thaliana (Mouse-ear cress)	364	chloroplast membrane [GO:0031969]; integral component of plasma membrane [GO:0005887]; plasma membrane [GO:0005886]; phosphatidate phosphatase activity [GO:0008195]; phospholipid dephosphorylation [GO:0046839]; phospholipid metabolic process [GO:0006644]; signal transduction [GO:0007165]	GO:0031969; GO:0005887; GO:0008195; GO:0046839; GO:0006644; GO:0005886; GO:0007165	2759	33090
Q9FG71	-6.2251	2.03905	1.12858e-08	5.69953e-06	EMC89_ARATH	EMB2731 At5g55940 MYN21.5	ER membrane protein complex subunit 8/9 homolog (Protein EMBRYO DEFECTIVE 2731)		Arabidopsis thaliana (Mouse-ear cress)	208	endoplasmic reticulum [GO:0005783]	GO:0005783	2759	33090
Q40392	-6.21759	3.56392	0.000146428	0.0123048	TMVRN_NICGU	N	TMV resistance protein N	FUNCTION: Disease resistance protein. Resistance proteins guard the plant against pathogens that contain an appropriate avirulence protein via a direct or indirect interaction with this avirulence protein. That triggers a defense system including the hypersensitive response, which restricts the pathogen growth.	Nicotiana glutinosa (Tobacco)	1144	cytoplasm [GO:0005737]; ADP binding [GO:0043531]; ATP binding [GO:0005524]; plant-type hypersensitive response [GO:0009626]; signal transduction [GO:0007165]	GO:0043531; GO:0005524; GO:0005737; GO:0009626; GO:0007165	2759	33090
Q8VWZ7	-6.21556	0.963694	5.15169e-12	6.01211e-09	C76B6_CATRO	CYP76B6 G10H	Geraniol 8-hydroxylase (EC 1.14.13.152) (Cytochrome P450 76B6) (Geraniol 10-hydroxylase) (CrG10H)	FUNCTION: Hydroxylase involved in the biosynthesis of hydroxygeraniol, a precursor of the terpenoid indole alkaloids such as vinblastine and vincristine. Also able to hydroxylate in vitro nerol and to catalyze 3'-hydroxylation of the flavanone naringenin to form eriodictyol. No activity with apigenin, kaempferol, p-coumaric acid and ferulic acid as substrates. {ECO:0000269|PubMed:11718718, ECO:00…	Catharanthus roseus (Madagascar periwinkle) (Vinca rosea)	493	endoplasmic reticulum membrane [GO:0005789]; integral component of membrane [GO:0016021]; heme binding [GO:0020037]; iron ion binding [GO:0005506]; oxidoreductase activity, acting on paired donors, with incorporation or reduction of molecular oxygen, NAD(P)H as one donor, and incorporation of one atom of oxygen [GO:0016709]; monoterpenoid biosynthetic process [GO:0016099]	GO:0005789; GO:0020037; GO:0016021; GO:0005506; GO:0016099; GO:0016709	2759	33090
Q9T048	-6.2152	2.33569	1.99126e-07	6.58375e-05	DRL27_ARATH	At4g27190 T24A18.140	Disease resistance protein At4g27190	FUNCTION: Disease resistance protein. {ECO:0000250}.	Arabidopsis thaliana (Mouse-ear cress)	985	ADP binding [GO:0043531]; ATP binding [GO:0005524]; defense response [GO:0006952]	GO:0043531; GO:0005524; GO:0006952	2759	33090
Q9C895	-6.2149	2.15257	9.37108e-08	3.46367e-05	BRE1B_ARATH	HUB2 BRE1B At1g55250/At1g55255 F7A10.17	E3 ubiquitin-protein ligase BRE1-like 2 (EC 6.3.2.-) (Protein HISTONE MONOUBIQUITINATION 2) (AtHUB2)	FUNCTION: E3 ubiquitin-protein ligase that monoubiquitinates H2B to form H2BK143ub1. H2BK143ub1 gives a specific tag for epigenetic transcriptional activation and is also prerequisite for H3K4me and maybe H3K79me. It thereby plays a central role in histone code and gene regulation. Forms a ubiquitin ligase complex in cooperation with the E2 enzyme UBC2/RAD6. {ECO:0000269|PubMed:17329563}.	Arabidopsis thaliana (Mouse-ear cress)	900	nucleus [GO:0005634]; ligase activity [GO:0016874]; protein homodimerization activity [GO:0042803]; zinc ion binding [GO:0008270]; histone H2B ubiquitination [GO:0033523]; histone monoubiquitination [GO:0010390]; innate immune response [GO:0045087]; leaf morphogenesis [GO:0009965]; seed dormancy process [GO:0010162]; vegetative to reproductive phase transition of meristem [GO:0010228]	GO:0033523; GO:0010390; GO:0045087; GO:0009965; GO:0016874; GO:0005634; GO:0042803; GO:0010162; GO:0010228; GO:0008270	2759	33090
Q8L748	-6.21351	0.791482	3.27934e-12	4.06832e-09	NU107_ARATH	NUP107 At3g14120 MAG2.7	Nuclear pore complex protein NUP107 (Nucleoporin 107)		Arabidopsis thaliana (Mouse-ear cress)	1101	nuclear envelope [GO:0005635]; nuclear pore [GO:0005643]; mRNA transport [GO:0051028]; protein transport [GO:0015031]	GO:0051028; GO:0005635; GO:0005643; GO:0015031	2759	33090
Q6NPS8	-6.20156	0.942078	3.9572e-12	4.78445e-09	NDOR1_ARATH	ATR3 At3g02280 F14P3.7	NADPH-dependent diflavin oxidoreductase 1 (EC 1.18.1.-) (NADPH-dependent FMN and FAD-containing oxidoreductase)	FUNCTION: Component of the cytosolic iron-sulfur (Fe-S) protein assembly (CIA) machinery. Required for the maturation of extramitochondrial Fe-S proteins. Part of an electron transfer chain functioning in an early step of cytosolic Fe-S biogenesis. Transfers electrons from NADPH to the Fe-S cluster of the anamorsin/DRE2 homolog (By similarity). Catalyzes the NADP-dependent reduction of cytochrome…	Arabidopsis thaliana (Mouse-ear cress)	623	cytoplasm [GO:0005737]; nucleus [GO:0005634]; flavin adenine dinucleotide binding [GO:0050660]; FMN binding [GO:0010181]; iron ion binding [GO:0005506]; NADP binding [GO:0050661]; NADPH-hemoprotein reductase activity [GO:0003958]; oxidoreductase activity, acting on NAD(P)H [GO:0016651]; embryo development ending in seed dormancy [GO:0009793]; iron-sulfur cluster assembly [GO:0016226]	GO:0010181; GO:0050661; GO:0003958; GO:0005737; GO:0009793; GO:0050660; GO:0005506; GO:0016226; GO:0005634; GO:0016651	2759	33090
O80358	-6.20149	0.898116	1.97124e-12	2.58604e-09	FPG_ARATH	FPG1 FPG2 At1g52500 F6D8.28	Formamidopyrimidine-DNA glycosylase (Fapy-DNA glycosylase) (EC 3.2.2.23) (EC 4.2.99.18) (DNA-(apurinic or apyrimidinic site) lyase FPG1) (Formamidopyrimidine-DNA glycosylase 1) (AtFPG-1) (Formamidopyrimidine-DNA glycosylase 2) (AtFPG-2) (Protein MutM homolog 1) (AtMMH-1) (Protein MutM homolog 2) (AtMMH-2)	FUNCTION: Involved in base excision repair of DNA damaged by oxidation or by mutagenic agents. Acts as DNA glycosylase that recognizes and removes damaged bases. Can process efficiently 4,6-diamino-5-formamidopyrimidine (FapyA), 2,6-diamino-4- hydroxy-5-formamidopyrimidine (FapyG) and the further oxidation products of 8-oxoguanine (8-oxoG), such as guanidinohydantoin and spiroiminodihydantoin. Ha…	Arabidopsis thaliana (Mouse-ear cress)	390	nucleus [GO:0005634]; damaged DNA binding [GO:0003684]; DNA N-glycosylase activity [GO:0019104]; oxidized purine nucleobase lesion DNA N-glycosylase activity [GO:0008534]; zinc ion binding [GO:0008270]; base-excision repair [GO:0006284]; DNA repair [GO:0006281]; nucleotide-excision repair [GO:0006289]; response to oxidative stress [GO:0006979]	GO:0019104; GO:0006281; GO:0006284; GO:0003684; GO:0006289; GO:0005634; GO:0008534; GO:0006979; GO:0008270	2759	33090
O82491	-6.19803	2.37285	3.24049e-07	9.9583e-05	SPT16_ARATH	SPT16 At4g10710 T12H20.3	FACT complex subunit SPT16 (Facilitates chromatin transcription complex subunit SPT16)	FUNCTION: Component of the FACT complex, a general chromatin factor that acts to reorganize nucleosomes. The FACT complex is involved in multiple processes that require DNA as a template such as mRNA elongation, DNA replication and DNA repair. During transcription elongation the FACT complex acts as a histone chaperone that both destabilizes and restores nucleosomal structure. It facilitates the …	Arabidopsis thaliana (Mouse-ear cress)	1074	FACT complex [GO:0035101]; nuclear euchromatin [GO:0005719]; nucleolus [GO:0005730]; nucleus [GO:0005634]; DNA repair [GO:0006281]; DNA replication [GO:0006260]; regulation of transcription, DNA-templated [GO:0006355]; transcription, DNA-templated [GO:0006351]; vegetative to reproductive phase transition of meristem [GO:0010228]	GO:0006281; GO:0006260; GO:0035101; GO:0005719; GO:0005730; GO:0005634; GO:0006355; GO:0006351; GO:0010228	2759	33090
O14359	-6.18175	1.07747	5.47205e-12	6.35995e-09	YB4E_SCHPO	SPBC30D10.14	Uncharacterized AIM2 family protein C30D10.14		Schizosaccharomyces pombe (strain 972 / ATCC 24843) (Fission yeast)	249	cytosol [GO:0005829]; nucleus [GO:0005634]; hydrolase activity [GO:0016787]	GO:0005829; GO:0016787; GO:0005634	2759	4751
Q9SQV1	-6.17349	3.24967	1.1284e-05	0.00177103	RH40_ARATH	RH40 At3g06480 F24P17.2	DEAD-box ATP-dependent RNA helicase 40 (EC 3.6.4.13)	FUNCTION: ATP-dependent RNA helicase involved nonsense-mediated mRNA decay and ribosome biogenesis through rRNA processing. {ECO:0000250}.	Arabidopsis thaliana (Mouse-ear cress)	1088	nucleus [GO:0005634]; vacuole [GO:0005773]; ATP binding [GO:0005524]; helicase activity [GO:0004386]; RNA binding [GO:0003723]; nuclear-transcribed mRNA catabolic process, nonsense-mediated decay [GO:0000184]; rRNA processing [GO:0006364]	GO:0005524; GO:0003723; GO:0004386; GO:0000184; GO:0005634; GO:0006364; GO:0005773	2759	33090
Q8VZH2	-6.17137	0.718644	2.4596e-12	3.13309e-09	APM1_ARATH	APM1 At4g33090 F4I10_20	Aminopeptidase M1 (EC 3.4.11.2) (Alpha-aminoacylpeptide hydrolase)	FUNCTION: Metallopeptidase that binds to the auxin transport inhibitor N-1-naphthylphthalamic acid (NPA). Required for embryonic and seedling development as well as cell cycle progression. Homodimerization is required to proper localization and activity. May play a negative role in the regulation of PIN auxin transport proteins. {ECO:0000269|PubMed:11891249, ECO:0000269|PubMed:19531600, ECO:00002…	Arabidopsis thaliana (Mouse-ear cress)	879	cytosol [GO:0005829]; endoplasmic reticulum [GO:0005783]; organelle membrane [GO:0031090]; plasma membrane [GO:0005886]; aminopeptidase activity [GO:0004177]; metalloaminopeptidase activity [GO:0070006]; N-1-naphthylphthalamic acid binding [GO:0010013]; peptide binding [GO:0042277]; zinc ion binding [GO:0008270]; auxin polar transport [GO:0009926]; peptide catabolic process [GO:0043171]	GO:0010013; GO:0004177; GO:0009926; GO:0005829; GO:0005783; GO:0070006; GO:0031090; GO:0042277; GO:0043171; GO:0005886; GO:0008270	2759	33090
Q9MAJ7	-6.16989	0.715266	2.2588e-12	2.92297e-09	BGAL5_ARATH	BGAL5 At1g45130 F27F5.20	Beta-galactosidase 5 (Lactase 5) (EC 3.2.1.23)		Arabidopsis thaliana (Mouse-ear cress)	732	apoplast [GO:0048046]; cell wall [GO:0005618]; vacuole [GO:0005773]; beta-galactosidase activity [GO:0004565]; carbohydrate metabolic process [GO:0005975]	GO:0048046; GO:0004565; GO:0005975; GO:0005618; GO:0005773	2759	33090
Q9P775	-6.16008	2.52424	7.2883e-07	0.000194084	YBEG_SCHPO	SPBC1711.16	Uncharacterized WD repeat-containing protein C17D11.16		Schizosaccharomyces pombe (strain 972 / ATCC 24843) (Fission yeast)	516	cytosol [GO:0005829]; nucleolus [GO:0005730]; nucleus [GO:0005634]; protein complex [GO:0043234]; rRNA processing [GO:0006364]	GO:0005829; GO:0005730; GO:0005634; GO:0043234; GO:0006364	2759	4751
Q9FRL3	-6.15252	2.82131	1.61377e-06	0.000369512	ERDL6_ARATH	At1g75220 F22H5.6	Sugar transporter ERD6-like 6	FUNCTION: Sugar transporter. {ECO:0000305}.	Arabidopsis thaliana (Mouse-ear cress)	487	Golgi apparatus [GO:0005794]; integral component of plasma membrane [GO:0005887]; plant-type vacuole membrane [GO:0009705]; vacuolar membrane [GO:0005774]; glucose transmembrane transporter activity [GO:0005355]; sugar:proton symporter activity [GO:0005351]; glucose homeostasis [GO:0042593]; glucose import [GO:0046323]; glucose transmembrane transport [GO:1904659]; hexose transmembrane transport …	GO:0005794; GO:0042593; GO:0046323; GO:1904659; GO:0005355; GO:0035428; GO:0005887; GO:0009705; GO:0010030; GO:0015992; GO:0005351; GO:0005774	2759	33090
Q701P2	-6.14684	1.66594	2.97721e-08	1.32943e-05	KO1_GIBIN	CYP503A1	Ent-kaurene oxidase (EC 1.14.13.78) (Cytochrome P450 503A1) (Cytochrome P450-4)	FUNCTION: Catalyzes three successive oxidations of the 4-methyl group of ent-kaurene giving kaurenoic acid, a key step in gibberellin (GA) biosynthesis.	Gibberella intermedia (Bulb rot disease fungus) (Fusarium proliferatum)	525	integral component of membrane [GO:0016021]; ent-kaur-16-en-19-al oxidase activity [GO:0052617]; ent-kaur-16-en-19-ol oxidase activity [GO:0052616]; ent-kaurene oxidase activity [GO:0052615]; heme binding [GO:0020037]; iron ion binding [GO:0005506]; ent-kaurene oxidation to kaurenoic acid [GO:0010241]; gibberellin biosynthetic process [GO:0009686]	GO:0052617; GO:0052616; GO:0052615; GO:0010241; GO:0009686; GO:0020037; GO:0016021; GO:0005506	2759	4751
Q944A6	-6.14229	2.45059	6.57562e-07	0.000178606	SNF4_ARATH	SNF4 CBSCBS3 At1g09020 F7G19.11	Sucrose nonfermenting 4-like protein (SNF4) (CBS domain-containing protein CBSCBS3) (SNF1-related protein kinase regulatory subunit betagamma) (AKIN subunit betagamma) (AKINbetagamma)	FUNCTION: Regulatory subunit of the probable trimeric SNF1-related protein kinase (SnRK) complex, which may play a role in a signal transduction cascade regulating gene expression and carbohydrate metabolism in higher plants.	Arabidopsis thaliana (Mouse-ear cress)	487	cytoplasm [GO:0005737]; nucleus [GO:0005634]; protein kinase activator activity [GO:0030295]; protein kinase regulator activity [GO:0019887]; protein serine/threonine kinase activity [GO:0004674]; activation of protein kinase activity [GO:0032147]; carbohydrate metabolic process [GO:0005975]; cellular response to glucose starvation [GO:0042149]; protein autophosphorylation [GO:0046777]; regulatio…	GO:0032147; GO:0005975; GO:0042149; GO:0005737; GO:0005634; GO:0046777; GO:0030295; GO:0019887; GO:0004674; GO:0045859	2759	33090
P38838	-6.14074	0.882193	1.7196e-11	1.76181e-08	WSS1_YEAST	WSS1 YHR134W	DNA-dependent metalloprotease WSS1 (EC 3.4.24.-) (DNA damage response protein WSS1) (SUMO-dependent isopeptidase WSS1) (Weak suppressor of SMT3 protein 1)	FUNCTION: Metalloendopeptidase that acts selectively on DNA-binding proteins. DNA is needed to bring the protease and substrates together to enable proteolysis. Involved in the repair of toxic DNA-protein cross-links (DPCs) such as covalently trapped topoisomerase 1 (TOP1) adducts on DNA lesions or DPCs induced by reactive compounds such as formaldehyde. Involved in DNA damage response and proces…	Saccharomyces cerevisiae (strain ATCC 204508 / S288c) (Baker's yeast)	269	nuclear envelope [GO:0005635]; metal ion binding [GO:0046872]; metalloendopeptidase activity [GO:0004222]; cellular response to DNA damage stimulus [GO:0006974]; protein sumoylation [GO:0016925]; response to UV-B [GO:0010224]; response to UV-C [GO:0010225]; translesion synthesis [GO:0019985]	GO:0006974; GO:0046872; GO:0004222; GO:0005635; GO:0016925; GO:0010224; GO:0010225; GO:0019985	2759	4751
Q9LEV3	-6.14056	3.25275	1.72177e-06	0.000388981	CBSX3_ARATH	CBSX3 At5g10860 T30N20.130	CBS domain-containing protein CBSX3, mitochondrial		Arabidopsis thaliana (Mouse-ear cress)	206	mitochondrion [GO:0005739]; cobalt ion binding [GO:0050897]; cell redox homeostasis [GO:0045454]; response to salt stress [GO:0009651]	GO:0045454; GO:0050897; GO:0005739; GO:0009651	2759	33090
P93006	-6.13633	2.89416	2.20267e-06	0.000470675	P2C27_ARATH	At2g33700 T1B8.2	Probable protein phosphatase 2C 27 (AtPP2C27) (EC 3.1.3.16)		Arabidopsis thaliana (Mouse-ear cress)	380	cytoplasm [GO:0005737]; nucleus [GO:0005634]; metal ion binding [GO:0046872]; protein serine/threonine phosphatase activity [GO:0004722]; regulation of transcription from RNA polymerase II promoter in response to salt stress [GO:0061416]; response to abscisic acid [GO:0009737]; response to cold [GO:0009409]; response to salt stress [GO:0009651]; response to water deprivation [GO:0009414]	GO:0005737; GO:0046872; GO:0005634; GO:0004722; GO:0061416; GO:0009737; GO:0009409; GO:0009651; GO:0009414	2759	33090
Q9P260	-6.13596	1.41101	2.02969e-11	2.03565e-08	K1468_HUMAN	KIAA1468	LisH domain and HEAT repeat-containing protein KIAA1468		Homo sapiens (Human)	1216			2759	33208
Q8RU95	-6.13021	0.652043	4.01054e-12	4.82848e-09	4CLL6_ORYSJ	4CLL6 Os01g0901600 LOC_Os01g67540 B1065G12.10 P0551C06.10	4-coumarate--CoA ligase-like 6 (EC 6.2.1.-)		Oryza sativa subsp. japonica (Rice)	598	ATP binding [GO:0005524]; ligase activity [GO:0016874]	GO:0005524; GO:0016874	2759	33090
P92943	-6.12462	0.756406	3.57547e-12	4.37857e-09	CLCD_ARATH	CLC-D CBSCLC2 At5g26240 F9D12.10 T19G15.90	Chloride channel protein CLC-d (AtCLC-d) (CBS domain-containing protein CBSCLC2)	FUNCTION: Voltage-gated chloride channel.	Arabidopsis thaliana (Mouse-ear cress)	792	chloride channel complex [GO:0034707]; trans-Golgi network [GO:0005802]; voltage-gated chloride channel activity [GO:0005247]; unidimensional cell growth [GO:0009826]	GO:0034707; GO:0005802; GO:0009826; GO:0005247	2759	33090
Q6ZI17	-6.12069	2.60235	1.61392e-06	0.000369512	OML2_ORYSJ	ML2 Os02g0719800 LOC_Os02g48790 OJ1008_D06.12-1	Protein MEI2-like 2 (OML2) (MEI2-like protein 2)	FUNCTION: Probable RNA-binding protein that may play a role in growth regulation. {ECO:0000250}.	Oryza sativa subsp. japonica (Rice)	848	nucleotide binding [GO:0000166]; RNA binding [GO:0003723]	GO:0003723; GO:0000166	2759	33090
Q9HGY9	-6.12009	0.87473	8.34867e-12	9.21536e-09	ALF_ASPOR	fbaA AO090003000725	Fructose-bisphosphate aldolase (FBP aldolase) (FBPA) (EC 4.1.2.13) (Fructose-1,6-bisphosphate aldolase)	FUNCTION: Catalyzes the aldol condensation of dihydroxyacetone phosphate (DHAP or glycerone-phosphate) with glyceraldehyde 3-phosphate (G3P) to form fructose 1,6-bisphosphate (FBP) in gluconeogenesis and the reverse reaction in glycolysis. {ECO:0000250}.	Aspergillus oryzae (strain ATCC 42149 / RIB 40) (Yellow koji mold)	362	cytosol [GO:0005829]; mitochondrion [GO:0005739]; nucleus [GO:0005634]; fructose-bisphosphate aldolase activity [GO:0004332]; zinc ion binding [GO:0008270]; gluconeogenesis [GO:0006094]; glycolytic process [GO:0006096]	GO:0005829; GO:0004332; GO:0006094; GO:0006096; GO:0005739; GO:0005634; GO:0008270	2759	4751
Q9C9H7	-6.1188	1.16039	2.29389e-11	2.27662e-08	RLP12_ARATH	RLP12 At1g71400 F26A9.22 F3I17.30	Receptor-like protein 12 (AtRLP12)	FUNCTION: Involved in the perception of CLV3 and CLV3-like peptides, that act as extracellular signals regulating meristems maintenance. {ECO:0000269|PubMed:19897604}.	Arabidopsis thaliana (Mouse-ear cress)	847	integral component of membrane [GO:0016021]; plasma membrane [GO:0005886]	GO:0016021; GO:0005886	2759	33090
Q6R0E3	-6.11735	3.15446	1.7646e-06	0.000396459	TRP5_ARATH	TRP5 TRFL2 At1g07540 F22G5.8	Telomere repeat-binding protein 5 (Protein TRF-LIKE 2)	FUNCTION: Binds specifically to the plant telomeric double-stranded DNA sequences. At least 6 repeats of telomeric sequences are required for binding.	Arabidopsis thaliana (Mouse-ear cress)	630	nuclear telomere cap complex [GO:0000783]; double-stranded telomeric DNA binding [GO:0003691]; regulation of transcription, DNA-templated [GO:0006355]; telomeric loop formation [GO:0031627]; transcription, DNA-templated [GO:0006351]	GO:0003691; GO:0000783; GO:0006355; GO:0031627; GO:0006351	2759	33090
Q99L90	-6.09413	3.4127	2.68659e-05	0.00343377	MCRS1_MOUSE	Mcrs1 Msp58	Microspherule protein 1 (58 kDa microspherule protein)	FUNCTION: Modulates the transcription repressor activity of DAXX by recruiting it to the nucleolus. As part of the NSL complex it may be involved in acetylation of nucleosomal histone H4 on several lysine residues. Putative regulatory component of the chromatin remodeling INO80 complex which is involved in transcriptional regulation, DNA replication and probably DNA repair. May also be an inhibit…	Mus musculus (Mouse)	462	actin cytoskeleton [GO:0015629]; cell junction [GO:0030054]; cytoplasm [GO:0005737]; dendrite [GO:0030425]; histone acetyltransferase complex [GO:0000123]; Ino80 complex [GO:0031011]; MLL1 complex [GO:0071339]; nucleolus [GO:0005730]; nucleoplasm [GO:0005654]; nucleus [GO:0005634]; perikaryon [GO:0043204]; polysome [GO:0005844]; G-quadruplex RNA binding [GO:0002151]; histone acetyltransferase act…	GO:0006310; GO:0006281; GO:0002151; GO:0031011; GO:0071339; GO:0015629; GO:0030054; GO:0005737; GO:0030425; GO:0043984; GO:0043981; GO:0043982; GO:0046972; GO:0043995; GO:0043996; GO:0000123; GO:0051974; GO:1904357; GO:0005730; GO:0005654; GO:0005634; GO:0043204; GO:0034046; GO:0008266; GO:0005844; GO:1904751; GO:0006355; GO:0010521; GO:0006351	2759	33208
Q9SA16	-6.09075	3.90781	1.80926e-05	0.00255062	P2A09_ARATH	PP2A9 At1g31200 F28K20.16	Protein PHLOEM PROTEIN 2-LIKE A9 (AtPP2-A9)		Arabidopsis thaliana (Mouse-ear cress)	180	carbohydrate binding [GO:0030246]	GO:0030246	2759	33090
Q940H7	-6.08922	3.32897	6.5248e-06	0.0011464	MES12_ARATH	MES12 At4g09900/At4g09910 T5L19.30/T5L19.40	Putative methylesterase 12, chloroplastic (AtMES12) (EC 3.1.1.-)	FUNCTION: Putative methylesterase.	Arabidopsis thaliana (Mouse-ear cress)	349	chloroplast [GO:0009507]; hydrolase activity [GO:0016787]	GO:0009507; GO:0016787	2759	33090
Q9LUM0	-6.08614	1.01562	2.67072e-11	2.63685e-08	FAB1B_ARATH	FAB1B At3g14270 MLN21.6	1-phosphatidylinositol-3-phosphate 5-kinase FAB1B (Phosphatidylinositol 3-phosphate 5-kinase) (EC 2.7.1.150) (FYVE finger-containing phosphoinositide kinase) (PIKfyve) (Phosphatidylinositol 3-phosphate 5-kinase type III) (PIPkin-III) (Type III PIP kinase) (Protein FORMS APLOID AND BINUCLEATE CELLS 1B)	FUNCTION: The PI(3,5)P2 regulatory complex regulates both the synthesis and turnover of phosphatidylinositol 3,5-bisphosphate (PtdIns(3,5)P2). Catalyzes the phosphorylation of phosphatidylinositol 3-phosphate on the fifth hydroxyl of the myo-inositol ring, to form phosphatidylinositol 3,5-bisphosphate (By similarity). Plays an important role in maintenance of endomembrane homeostasis including en…	Arabidopsis thaliana (Mouse-ear cress)	1791	endosome [GO:0005768]; endosome membrane [GO:0010008]; mitochondrion [GO:0005739]; 1-phosphatidylinositol-3-phosphate 5-kinase activity [GO:0000285]; ATP binding [GO:0005524]; metal ion binding [GO:0046872]; endomembrane system organization [GO:0010256]; phosphatidylinositol phosphorylation [GO:0046854]; pollen development [GO:0009555]; stomatal closure [GO:0090332]; vacuole organization [GO:0007…	GO:0000285; GO:0005524; GO:0010256; GO:0005768; GO:0010008; GO:0046872; GO:0005739; GO:0046854; GO:0009555; GO:0090332; GO:0007033	2759	33090
Q9M2E2	-6.07779	1.59089	1.42354e-08	6.95523e-06	SDR1_ARATH	SDR1 At3g61220 T20K12.120	(+)-neomenthol dehydrogenase (EC 1.1.1.208) (Menthone:neomenthol reductase) (Short-chain dehydrogenase/reductase 1) (AtSDR1)	FUNCTION: Involved in basal resistance against pathogens. {ECO:0000269|PubMed:18599651}.	Arabidopsis thaliana (Mouse-ear cress)	296	(+)-neomenthol dehydrogenase activity [GO:0047501]; defense response [GO:0006952]	GO:0047501; GO:0006952	2759	33090
Q43870	-6.07561	2.50232	1.26374e-06	0.000305358	APS2_ARATH	APS2 ASA1 MET3-1 At1g19920 F6F9.2	ATP sulfurylase 2 (EC 2.7.7.4)		Arabidopsis thaliana (Mouse-ear cress)	476	chloroplast [GO:0009507]; chloroplast stroma [GO:0009570]; cytosol [GO:0005829]; adenylylsulfate kinase activity [GO:0004020]; ATP binding [GO:0005524]; sulfate adenylyltransferase (ATP) activity [GO:0004781]; cellular response to sulfate starvation [GO:0009970]; hydrogen sulfide biosynthetic process [GO:0070814]; phosphorylation [GO:0016310]; sulfate assimilation [GO:0000103]	GO:0005524; GO:0004020; GO:0009970; GO:0009507; GO:0009570; GO:0005829; GO:0070814; GO:0016310; GO:0004781; GO:0000103	2759	33090
P0DN32	-6.06702	2.29617	1.54423e-08	7.45558e-06	CUPR1_ARTBC	ARB_05732-1	Probable GPI-anchored cupredoxin ARB_05732-1	FUNCTION: Probable electron transfer copper protein that serves as a direct electron donor (By similarity). {ECO:0000250|UniProtKB:P04377}.	Arthroderma benhamiae (strain ATCC MYA-4681 / CBS 112371) (Trichophyton mentagrophytes)	186	anchored component of membrane [GO:0031225]; extracellular region [GO:0005576]; L-cysteine desulfurase complex [GO:1990221]; mitochondrion [GO:0005739]; nucleus [GO:0005634]; plasma membrane [GO:0005886]; metal ion binding [GO:0046872]; cellular iron ion homeostasis [GO:0006879]; iron-sulfur cluster assembly [GO:0016226]; mitochondrial tRNA thio-modification [GO:0070903]; oxidation-reduction proc…	GO:1990221; GO:0031225; GO:0006879; GO:0005576; GO:0016226; GO:0046872; GO:0070903; GO:0005739; GO:0005634; GO:0055114; GO:0005886; GO:0002098	2759	4751
Q9C5U1	-6.05835	3.06263	6.45699e-06	0.00113694	AHK3_ARATH	AHK3 ORE12 At1g27320 F17L21.11	Histidine kinase 3 (EC 2.7.13.3) (Arabidopsis histidine kinase 3) (AtHK3) (Protein AUTHENTIC HIS-KINASE 3) (Protein ORESARA 12)	FUNCTION: Cytokinins (CK) receptor related to bacterial two-component regulators. Functions as a histidine kinase and transmits the stress signal to a downstream MAPK cascade. This protein undergoes an ATP-dependent autophosphorylation at a conserved histidine residue in the kinase core, and a phosphoryl group is then transferred to a conserved aspartate residue in the receiver domain. In the pre…	Arabidopsis thaliana (Mouse-ear cress)	1036	endoplasmic reticulum membrane [GO:0005789]; integral component of membrane [GO:0016021]; plasma membrane [GO:0005886]; cytokinin receptor activity [GO:0009884]; phosphorelay sensor kinase activity [GO:0000155]; protein histidine kinase activity [GO:0004673]; protein histidine kinase binding [GO:0043424]; cellular response to abscisic acid stimulus [GO:0071215]; cellular response to cold [GO:0070…	GO:0071215; GO:0070417; GO:0016036; GO:0071329; GO:0009884; GO:0009736; GO:0042742; GO:0005789; GO:0016021; GO:0010150; GO:0034757; GO:0018106; GO:0010087; GO:0000155; GO:0005886; GO:0004673; GO:0043424; GO:0010271; GO:0009909; GO:0048509; GO:0010029; GO:0048831; GO:0009409; GO:0006970; GO:0009651; GO:0009414; GO:0080117	2759	33090
Q700D2	-6.05683	2.79018	2.54294e-06	0.000528665	IDD10_ARATH	JKD IDD10 IDZ3 At5g03150 F15A17.180	Zinc finger protein JACKDAW (ID1-like zinc finger protein 3) (Protein indeterminate-domain 10)	FUNCTION: Transcription factor that regulates tissue boundaries and asymmetric cell division by a rapid up-regulation of 'SCARECROW' (SCR), thus controlling the nuclear localization of 'SHORT-ROOT' (SHR) and restricting its action(PubMed:17785527). Required for radial patterning and stem cell maintenance(PubMed:17785527). Counteracted by 'MAGPIE' (MGP)(PubMed:17785527). Binds to the SCR and MGP p…	Arabidopsis thaliana (Mouse-ear cress)	503	nucleus [GO:0005634]; DNA binding [GO:0003677]; metal ion binding [GO:0046872]; transcription factor activity, sequence-specific DNA binding [GO:0003700]; regulation of cell division [GO:0051302]; regulation of epidermal cell differentiation [GO:0045604]; regulation of meristem growth [GO:0010075]; regulation of transcription, DNA-templated [GO:0006355]; root development [GO:0048364]; transcripti…	GO:0003677; GO:0046872; GO:0005634; GO:0051302; GO:0045604; GO:0010075; GO:0006355; GO:0048364; GO:0003700; GO:0006351	2759	33090
Q9SSN0	-6.05026	3.99007	9.82353e-06	0.00158406	RHD31_ARATH	At1g72960 F3N23.16	Protein ROOT HAIR DEFECTIVE 3 homolog 1 (EC 3.6.5.-) (Protein SEY1 homolog 2)	FUNCTION: Probable GTP-binding protein that may be involved in cell development. {ECO:0000255|HAMAP-Rule:MF_03109}.	Arabidopsis thaliana (Mouse-ear cress)	795	endoplasmic reticulum membrane [GO:0005789]; integral component of membrane [GO:0016021]; GTP binding [GO:0005525]; GTPase activity [GO:0003924]	GO:0005525; GO:0003924; GO:0005789; GO:0016021	2759	33090
Q9FGK8	-6.04893	3.43015	3.95989e-05	0.0046222	SC16B_ARATH	SEC16B At5g47490 MNJ7.8	Protein transport protein SEC16B homolog (Protein MAIGO 5 homolog)	FUNCTION: Required for protein transport from the endoplasmic reticulum to the Golgi apparatus. {ECO:0000303|PubMed:24280388}.	Arabidopsis thaliana (Mouse-ear cress)	1361	endoplasmic reticulum [GO:0005783]; Golgi membrane [GO:0000139]; COPII vesicle coating [GO:0048208]; protein transport [GO:0015031]	GO:0048208; GO:0000139; GO:0005783; GO:0015031	2759	33090
Q9FPR3	-6.04543	3.17004	2.02412e-06	0.00044004	EDR1_ARATH	EDR1 STY10 At1g08720 F22O13.20	Serine/threonine-protein kinase EDR1 (EC 2.7.11.1) (MAPKK kinase EDR1) (Protein ENHANCED DISEASE RESISTANCE 1) (AtEDR1) (Serine/threonine/tyrosine-protein kinase 10)	FUNCTION: MAPKKK serine/threonine-protein kinase involved in the regulation of a MAP kinase cascade (probably including MPK3 and MPK6) that negatively regulates salicylic acid- (SA-) dependent defense responses, abscisic acid (ABA) signaling, and ethylene-induced senescence. Modulates also stress response (e.g. drought) signaling and cell death, in an ORE9-dependent manner. Functions at a point o…	Arabidopsis thaliana (Mouse-ear cress)	933	cytosol [GO:0005829]; early endosome [GO:0005769]; endoplasmic reticulum [GO:0005783]; nucleus [GO:0005634]; trans-Golgi network [GO:0005802]; trans-Golgi network transport vesicle membrane [GO:0012510]; ATP binding [GO:0005524]; kinase activity [GO:0016301]; MAP kinase kinase kinase activity [GO:0004709]; protein serine/threonine/tyrosine kinase activity [GO:0004712]; abscisic acid-activated sig…	GO:0005524; GO:0004709; GO:0000165; GO:0009738; GO:0000186; GO:0008219; GO:0005829; GO:0002229; GO:0005769; GO:0005783; GO:0009873; GO:0016301; GO:0009788; GO:0005634; GO:0046777; GO:0004712; GO:1900424; GO:1900150; GO:2000031; GO:0009617; GO:0009723; GO:0009620; GO:0009414; GO:0005802; GO:0012510	2759	33090
Q9SN35	-6.0452	2.72592	3.04099e-07	9.44181e-05	RAA1D_ARATH	RABA1D RAB11B SGBP At4g18800 F28A21.210	Ras-related protein RABA1d (AtRABA1d) (Ras-related protein Rab11B) (AtRab11B) (Ras-related protein SGBP) (AthSGBP)	FUNCTION: Intracellular vesicle trafficking and protein transport. {ECO:0000250}.	Arabidopsis thaliana (Mouse-ear cress)	214	early endosome membrane [GO:0031901]; plasma membrane [GO:0005886]; plasmodesma [GO:0009506]; trans-Golgi network membrane [GO:0032588]; GTP binding [GO:0005525]; GTPase activity [GO:0003924]; cell wall biogenesis [GO:0042546]; intracellular protein transport [GO:0006886]; nucleocytoplasmic transport [GO:0006913]; small GTPase mediated signal transduction [GO:0007264]	GO:0005525; GO:0003924; GO:0042546; GO:0031901; GO:0006886; GO:0006913; GO:0005886; GO:0009506; GO:0007264; GO:0032588	2759	33090
O64635	-6.04517	1.06798	7.36093e-11	6.5431e-08	C76C4_ARATH	CYP76C4 At2g45550 F17K2.8	Cytochrome P450 76C4 (EC 1.14.-.-)		Arabidopsis thaliana (Mouse-ear cress)	511	integral component of membrane [GO:0016021]; membrane [GO:0016020]; heme binding [GO:0020037]; iron ion binding [GO:0005506]; oxidoreductase activity, acting on paired donors, with incorporation or reduction of molecular oxygen, NAD(P)H as one donor, and incorporation of one atom of oxygen [GO:0016709]; secondary metabolite biosynthetic process [GO:0044550]	GO:0020037; GO:0016021; GO:0005506; GO:0016020; GO:0016709; GO:0044550	2759	33090
Q7TP47	-6.04033	2.6675	2.01783e-06	0.000439343	HNRPQ_RAT	Syncrip Hnrpq Ab2-339	Heterogeneous nuclear ribonucleoprotein Q (hnRNP Q) (Liver regeneration-related protein LRRG077) (Synaptotagmin-binding, cytoplasmic RNA-interacting protein)	FUNCTION: Heterogenous nuclear ribonucleoprotein (hnRNP) implicated in mRNA processing mechanisms. Component of the CRD-mediated complex that promotes MYC mRNA stability. Is associated in vitro with pre-mRNA, splicing intermediates and mature mRNA protein complexes. Binds to apoB mRNA AU-rich sequences. Part of the APOB mRNA editosome complex and may modulate the postranscriptional C to U RNA-edi…	Rattus norvegicus (Rat)	533	CRD-mediated mRNA stability complex [GO:0070937]; cytoplasm [GO:0005737]; endoplasmic reticulum [GO:0005783]; histone pre-mRNA 3'end processing complex [GO:0071204]; intracellular ribonucleoprotein complex [GO:0030529]; membrane [GO:0016020]; neuronal cell body [GO:0043025]; nucleoplasm [GO:0005654]; nucleus [GO:0005634]; proximal dendrite [GO:1990635]; spliceosomal complex [GO:0005681]; mRNA 3'-…	GO:0070937; GO:0008380; GO:0007623; GO:0005737; GO:0005783; GO:0071204; GO:0030529; GO:0003730; GO:0048027; GO:0006397; GO:0016020; GO:0090367; GO:0043025; GO:0005654; GO:0000166; GO:0005634; GO:0045727; GO:1990635; GO:0005681	2759	33208
Q9MA63	-6.03882	3.28555	6.28456e-06	0.00111035	Y3550_ARATH	At3g05500 F22F7.5	REF/SRPP-like protein At3g05500		Arabidopsis thaliana (Mouse-ear cress)	246	lipid particle [GO:0005811]; vacuole [GO:0005773]; developmental vegetative growth [GO:0080186]; lipid particle organization [GO:0034389]; lipid storage [GO:0019915]; positive regulation of growth [GO:0045927]; positive regulation of response to water deprivation [GO:1902584]	GO:0080186; GO:0005811; GO:0034389; GO:0019915; GO:0045927; GO:1902584; GO:0005773	2759	33090
Q5RD67	-6.03863	1.96931	1.47001e-07	5.07405e-05	S2544_PONAB	SLC25A44	Solute carrier family 25 member 44		Pongo abelii (Sumatran orangutan) (Pongo pygmaeus abelii)	314	integral component of membrane [GO:0016021]; mitochondrial inner membrane [GO:0005743]; transmembrane transport [GO:0055085]	GO:0016021; GO:0005743; GO:0055085	2759	33208
Q9SCJ9	-6.03767	2.4684	2.23123e-06	0.000475198	UBP26_ARATH	UBP26 SUP32 At3g49600 T9C5.190	Ubiquitin carboxyl-terminal hydrolase 26 (EC 3.4.19.12) (Deubiquitinating enzyme 26) (AtUBP26) (Ubiquitin thioesterase 26) (Ubiquitin-specific-processing protease 26)	FUNCTION: Recognizes and hydrolyzes the peptide bond at the C-terminal Gly of ubiquitin. Involved in the processing of poly-ubiquitin precursors as well as that of ubiquitinated proteins. Deubiquitinates H2BK143ub1 of histone H2B. {ECO:0000269|PubMed:17554311}.	Arabidopsis thaliana (Mouse-ear cress)	1067	nucleolus [GO:0005730]; thiol-dependent ubiquitin-specific protease activity [GO:0004843]; protein deubiquitination [GO:0016579]; seed development [GO:0048316]; ubiquitin-dependent protein catabolic process [GO:0006511]	GO:0005730; GO:0016579; GO:0048316; GO:0004843; GO:0006511	2759	33090
C0LGP4	-6.03674	1.77494	1.09844e-07	3.9876e-05	Y3475_ARATH	At3g47570 F1P2.120	Probable LRR receptor-like serine/threonine-protein kinase At3g47570 (EC 2.7.11.1)		Arabidopsis thaliana (Mouse-ear cress)	1010	integral component of membrane [GO:0016021]; plasma membrane [GO:0005886]; ATP binding [GO:0005524]; protein serine/threonine kinase activity [GO:0004674]	GO:0005524; GO:0016021; GO:0005886; GO:0004674	2759	33090
Q9T048	-6.03551	2.5793	2.33192e-07	7.56112e-05	DRL27_ARATH	At4g27190 T24A18.140	Disease resistance protein At4g27190	FUNCTION: Disease resistance protein. {ECO:0000250}.	Arabidopsis thaliana (Mouse-ear cress)	985	ADP binding [GO:0043531]; ATP binding [GO:0005524]; defense response [GO:0006952]	GO:0043531; GO:0005524; GO:0006952	2759	33090
Q9SRU2	-6.03419	7.29361	7.60382e-08	2.90642e-05	BIG_ARATH	BIG ASA1 CRM1 DOC1 GA6 LPR1 TIR3 UMB1 At3g02260 F14P3.9	Auxin transport protein BIG (Protein ATTENUATED SHADE AVOIDANCE 1) (Protein CORYMBOSA1) (Protein DARK OVER-EXPRESSION OF CAB 1) (Protein LOW PHOSPHATE-RESISTANT ROOT 1) (Protein TRANSPORT INHIBITOR RESPONSE 3) (Protein UMBRELLA 1)	FUNCTION: Required for auxin efflux and polar auxin transport (PAT) influencing auxin-mediated developmental responses (e.g. cell elongation, apical dominance, lateral root production, inflorescence architecture, general growth and development). Controls the elongation of the pedicels and stem internodes through auxin action. Involved in the expression modulation of light-regulated genes. Repress…	Arabidopsis thaliana (Mouse-ear cress)	5098	cytosol [GO:0005829]; integral component of membrane [GO:0016021]; membrane [GO:0016020]; plasmodesma [GO:0009506]; zinc ion binding [GO:0008270]; auxin polar transport [GO:0009926]; auxin-activated signaling pathway [GO:0009734]; inflorescence morphogenesis [GO:0048281]; lateral root formation [GO:0010311]; photomorphogenesis [GO:0009640]; response to auxin [GO:0009733]; response to fungus [GO:0…	GO:0009926; GO:0009734; GO:0005829; GO:0048281; GO:0016021; GO:0010311; GO:0016020; GO:0009640; GO:0009506; GO:0009733; GO:0009620; GO:0048364; GO:0009826; GO:0008270	2759	33090
Q9AV97	-6.02964	1.90622	1.33966e-07	4.6902e-05	KDSA1_ARATH	KDSA1 At1g79500 T8K14.8	2-dehydro-3-deoxyphosphooctonate aldolase 1 (EC 2.5.1.55) (3-deoxy-D-manno-octulosonic acid 8-phosphate synthase) (KDO-8-phosphate synthase 1) (AtkdsA1) (KDO 8-P synthase) (KDOPS) (Phospho-2-dehydro-3-deoxyoctonate aldolase)	FUNCTION: Catalyzes the stereospecific condensation of D-arabinose 5-phosphate and phosphoenolpyruvate to form 3-deoxy-D-manno-octulosonate 8-phosphate (KDO-8-phosphate) and inorganic phosphate. Involved in the biosynthesis of 3-deoxy-D-manno-octulosonate (KDO) which is an indispensable component of rhamnogalacturonan II (RG-II), a structurally complex pectic polysaccharide of the primary cell wa…	Arabidopsis thaliana (Mouse-ear cress)	290	cytoplasm [GO:0005737]; 3-deoxy-8-phosphooctulonate synthase activity [GO:0008676]; keto-3-deoxy-D-manno-octulosonic acid biosynthetic process [GO:0019294]; pollen tube development [GO:0048868]; pollen tube growth [GO:0009860]; rhamnogalacturonan II biosynthetic process [GO:0010306]	GO:0008676; GO:0005737; GO:0019294; GO:0048868; GO:0009860; GO:0010306	2759	33090
Q9SCU5	-6.02881	5.41498	2.27696e-06	0.000482151	WNK5_ARATH	WNK5 At3g51630 T18N14.10	Probable serine/threonine-protein kinase WNK5 (AtWNK5) (EC 2.7.11.1) (Protein kinase with no lysine 5)	FUNCTION: Regulates flowering time by modulating the photoperiod pathway. {ECO:0000269|PubMed:18761494}.	Arabidopsis thaliana (Mouse-ear cress)	549	cytosol [GO:0005829]; ATP binding [GO:0005524]; protein histidine kinase binding [GO:0043424]; protein kinase activity [GO:0004672]; protein serine/threonine kinase activity [GO:0004674]; intracellular signal transduction [GO:0035556]; photoperiodism, flowering [GO:0048573]; protein phosphorylation [GO:0006468]	GO:0005524; GO:0005829; GO:0035556; GO:0048573; GO:0043424; GO:0004672; GO:0006468; GO:0004674	2759	33090
Q7XA39	-6.02264	5.31735	9.90655e-06	0.0015952	RGA4_SOLBU	RGA4 177O13.34 CB3A14.8	Putative disease resistance protein RGA4 (RGA4-blb)	FUNCTION: Disease resistance protein. Resistance proteins guard the plant against pathogens that contain an appropriate avirulence protein via a direct or indirect interaction with this avirulence protein. That triggers a defense system which restricts the pathogen growth.	Solanum bulbocastanum (Wild potato)	988	ADP binding [GO:0043531]; ATP binding [GO:0005524]; defense response [GO:0006952]	GO:0043531; GO:0005524; GO:0006952	2759	33090
Q8L6Y1	-6.02164	1.79287	5.66707e-08	2.26156e-05	UBP14_ARATH	UBP14 TTN6 At3g20630 At3g20625 F3H11_1 K10D20.17 K10D20.26	Ubiquitin carboxyl-terminal hydrolase 14 (EC 3.4.19.12) (Deubiquitinating enzyme 14) (AtUBP14) (TITAN-6 protein) (Ubiquitin thioesterase 14) (Ubiquitin-specific-processing protease 14)	FUNCTION: Recognizes and hydrolyzes the peptide bond at the C-terminal Gly of ubiquitin. Involved in the processing of poly-ubiquitin precursors as well as that of ubiquitinated proteins. Involved in seed and embryo development. {ECO:0000269|PubMed:11576424, ECO:0000269|PubMed:11788751}.	Arabidopsis thaliana (Mouse-ear cress)	797	cytosol [GO:0005829]; omega peptidase activity [GO:0008242]; thiol-dependent ubiquitin-specific protease activity [GO:0004843]; zinc ion binding [GO:0008270]; embryo development ending in seed dormancy [GO:0009793]; protein deubiquitination [GO:0016579]; root hair elongation [GO:0048767]; ubiquitin-dependent protein catabolic process [GO:0006511]	GO:0005829; GO:0009793; GO:0008242; GO:0016579; GO:0048767; GO:0004843; GO:0006511; GO:0008270	2759	33090
F4JSE7	-6.01832	0.878493	2.70856e-11	2.66499e-08	EDR2_ARATH	EDR2 At4g19040 F13C5.210	Protein ENHANCED DISEASE RESISTANCE 2	FUNCTION: Negative regulator of the salicylic acid- (SA-) mediated resistance to pathogens, including the biotrophic powdery mildew pathogens Golovinomyces cichoracearum and Blumeria graminis, and the downy mildew pathogen Hyaloperonospora parasitica, probably by limiting the initiation of cell death and the establishment of the hypersensitive response (HR). Prevents ethylene-induced senescence. …	Arabidopsis thaliana (Mouse-ear cress)	718	endoplasmic reticulum membrane [GO:0005789]; endosome membrane [GO:0010008]; integral component of membrane [GO:0016021]; plasma membrane [GO:0005886]; phosphatidylinositol-4-phosphate binding [GO:0070273]; ethylene-activated signaling pathway [GO:0009873]; negative regulation of leaf senescence [GO:1900056]; plant-type hypersensitive response [GO:0009626]; regulation of defense response to fungu…	GO:0005789; GO:0010008; GO:0009873; GO:0016021; GO:1900056; GO:0070273; GO:0009626; GO:0005886; GO:1900150; GO:0009723; GO:0009751	2759	33090
Q39017	-6.01518	2.96806	1.60649e-05	0.00233336	DGK1_ARATH	DGK1 At5g07920 F13G24.120 MXM12.16	Diacylglycerol kinase 1 (AtDGK1) (DAG kinase 1) (EC 2.7.1.107) (Diglyceride kinase 1) (DGK 1)	FUNCTION: Phosphorylates the second messenger diacylglycerol (DAG) to generate phosphatidic acid (PA), another important signaling molecule. PA is required for plant development and responses to abiotic stress and pathogen attack. May be involved in the accumulation of PA during cold stress (By similarity). {ECO:0000250}.	Arabidopsis thaliana (Mouse-ear cress)	728	integral component of membrane [GO:0016021]; intracellular [GO:0005622]; ATP binding [GO:0005524]; calcium ion binding [GO:0005509]; kinase activity [GO:0016301]; defense response [GO:0006952]; intracellular signal transduction [GO:0035556]; protein kinase C-activating G-protein coupled receptor signaling pathway [GO:0007205]	GO:0005524; GO:0005509; GO:0006952; GO:0016021; GO:0005622; GO:0035556; GO:0016301; GO:0007205	2759	33090
F4I096	-6.01224	2.82778	3.9872e-07	0.000118202	MED13_ARATH	MED13 GCT MAB2 MED13_1 At1g55325 F7A10.14	Mediator of RNA polymerase II transcription subunit 13 (Protein GRAND CENTRAL) (Protein MACCHI-BOU 2)	FUNCTION: Component of the Mediator complex, a coactivator involved in the regulated transcription of nearly all RNA polymerase II-dependent genes. Mediator functions as a bridge to convey information from gene-specific regulatory proteins to the basal RNA polymerase II transcription machinery. The Mediator complex, having a compact conformation in its free form, is recruited to promoters by dire…	Arabidopsis thaliana (Mouse-ear cress)	1921	nucleus [GO:0005634]; multicellular organism development [GO:0007275]; regulation of growth [GO:0040008]; regulation of transcription, DNA-templated [GO:0006355]; transcription, DNA-templated [GO:0006351]	GO:0007275; GO:0005634; GO:0040008; GO:0006355; GO:0006351	2759	33090
Q9ASS6	-6.01135	3.24593	7.22594e-06	0.00124168	PNSL5_ARATH	PNSL5 CYP20-2 At5g13120 T19L5_80	Photosynthetic NDH subunit of lumenal location 5, chloroplastic (Cyclophilin of 20 kDa 2) (Peptidyl-prolyl cis-trans isomerase CYP20-2) (PPIase CYP20-2) (EC 5.2.1.8) (Rotamase CYP20-2) (Thylakoid lumen PPIase of 20 kDa) (TLP20)	FUNCTION: NDH shuttles electrons from NAD(P)H:plastoquinone, via FMN and iron-sulfur (Fe-S) centers, to quinones in the photosynthetic chain and possibly in a chloroplast respiratory chain. The immediate electron acceptor for the enzyme in this species is believed to be plastoquinone. Couples the redox reaction to proton translocation, and thus conserves the redox energy in a proton gradient (Pro…	Arabidopsis thaliana (Mouse-ear cress)	259	chloroplast [GO:0009507]; chloroplast stromal thylakoid [GO:0009533]; chloroplast thylakoid [GO:0009534]; chloroplast thylakoid membrane [GO:0009535]; thylakoid [GO:0009579]; thylakoid lumen [GO:0031977]; peptide binding [GO:0042277]; peptidyl-prolyl cis-trans isomerase activity [GO:0003755]; protein histidine kinase binding [GO:0043424]; NAD(P)H dehydrogenase complex assembly [GO:0010275]; prote…	GO:0010275; GO:0009507; GO:0009533; GO:0009534; GO:0009535; GO:0042277; GO:0003755; GO:0006457; GO:0043424; GO:0009579; GO:0031977; GO:0006810	2759	33090
Q339N5	-6.0095	2.63875	2.7218e-06	0.000557321	CSLH1_ORYSJ	CSLH1 Os10g0341700 LOC_Os10g20090 OSJNBa0035F15.9	Cellulose synthase-like protein H1 (EC 2.4.1.-) (OsCslH1)	FUNCTION: Thought to be a Golgi-localized beta-glycan synthase that polymerize the backbones of noncellulosic polysaccharides (hemicelluloses) of plant cell wall.	Oryza sativa subsp. japonica (Rice)	750	Golgi membrane [GO:0000139]; integral component of membrane [GO:0016021]; cellulose synthase (UDP-forming) activity [GO:0016760]; cell wall organization [GO:0071555]; cellulose biosynthetic process [GO:0030244]	GO:0000139; GO:0071555; GO:0030244; GO:0016760; GO:0016021	2759	33090
O94653	-6.00738	3.37275	9.95571e-06	0.00160085	BMS1_SCHPO	bms1 SPBC31E1.06 SPBC800.01	Ribosome biogenesis protein bms1	FUNCTION: May act as a molecular switch during maturation of the 40S ribosomal subunit in the nucleolus. {ECO:0000250|UniProtKB:O94653}.	Schizosaccharomyces pombe (strain 972 / ATCC 24843) (Fission yeast)	1121	cytoplasm [GO:0005737]; mitochondrion [GO:0005739]; mitotic spindle [GO:0072686]; nucleolus [GO:0005730]; nucleus [GO:0005634]; ATP binding [GO:0005524]; GTP binding [GO:0005525]; ribosome assembly [GO:0042255]; rRNA processing [GO:0006364]	GO:0005524; GO:0005525; GO:0005737; GO:0005739; GO:0072686; GO:0005730; GO:0005634; GO:0006364; GO:0042255	2759	4751
Q9LTJ8	-6.00065	2.2711	1.34965e-06	0.000322632	MBD13_ARATH	MBD13 At5g52230 F17P19.13	Methyl-CpG-binding domain-containing protein 13 (AtMBD13) (MBD13) (Methyl-CpG-binding protein MBD13)	FUNCTION: Probable transcriptional regulator. {ECO:0000250}.	Arabidopsis thaliana (Mouse-ear cress)	746	nucleus [GO:0005634]; methyl-CpG binding [GO:0008327]; regulation of transcription, DNA-templated [GO:0006355]; transcription, DNA-templated [GO:0006351]	GO:0008327; GO:0005634; GO:0006355; GO:0006351	2759	33090
Q9SCM3	-5.99868	2.9203	7.69864e-06	0.00130484	RS24_ARATH	RPS2D At3g57490 T8H10.90	40S ribosomal protein S2-4		Arabidopsis thaliana (Mouse-ear cress)	276	cytosolic small ribosomal subunit [GO:0022627]; membrane [GO:0016020]; plasmodesma [GO:0009506]; RNA binding [GO:0003723]; structural constituent of ribosome [GO:0003735]; translation [GO:0006412]	GO:0003723; GO:0022627; GO:0016020; GO:0009506; GO:0003735; GO:0006412	2759	33090
Q9STX0	-5.99732	0.784632	3.74996e-11	3.57859e-08	WRKY7_ARATH	WRKY7 At4g24240 T22A6.70	Probable WRKY transcription factor 7 (WRKY DNA-binding protein 7)	FUNCTION: Transcription factor. Interacts specifically with the W box (5'-(T)TGAC[CT]-3'), a frequently occurring elicitor-responsive cis-acting element (By similarity). {ECO:0000250}.	Arabidopsis thaliana (Mouse-ear cress)	353	nucleus [GO:0005634]; calmodulin binding [GO:0005516]; sequence-specific DNA binding [GO:0043565]; transcription factor activity, sequence-specific DNA binding [GO:0003700]; transcription, DNA-templated [GO:0006351]	GO:0005516; GO:0005634; GO:0043565; GO:0003700; GO:0006351	2759	33090
Q93ZW0	-5.99277	0.582413	1.43502e-11	1.50814e-08	G6PD4_ARATH	At1g09420 F14J9.8	Glucose-6-phosphate 1-dehydrogenase 4, chloroplastic (G6PD4) (G6PDH4) (EC 1.1.1.49)	FUNCTION: Catalyzes the rate-limiting step of the oxidative pentose-phosphate pathway, which represents a route for the dissimilation of carbohydrates besides glycolysis. The main function of this enzyme is to provide reducing power (NADPH) and pentose phosphates for fatty acid and nucleic acid synthesis which are involved in membrane synthesis and cell division.	Arabidopsis thaliana (Mouse-ear cress)	625	chloroplast [GO:0009507]; glucose-6-phosphate dehydrogenase activity [GO:0004345]; NADP binding [GO:0050661]; glucose metabolic process [GO:0006006]; pentose-phosphate shunt [GO:0006098]	GO:0050661; GO:0009507; GO:0006006; GO:0004345; GO:0006098	2759	33090
Q8RVQ5	-5.98944	2.96946	7.61421e-06	0.00129437	SEC10_ARATH	SEC10 At5g12370 T2L20.2	Exocyst complex component SEC10 (AtSec10) (Exocyst complex component 5)	FUNCTION: Component of the exocyst complex involved in the docking of exocytic vesicles with fusion sites on the plasma membrane during regulated or polarized secretion. Involved in polarized cell growth and organ morphogenesis. During cytokinesis, involved in cell plate initiation, cell plate maturation and formation of new primary cell wall. {ECO:0000269|PubMed:20870962, ECO:0000269|PubMed:2316…	Arabidopsis thaliana (Mouse-ear cress)	825	exocyst [GO:0000145]; membrane [GO:0016020]; plasma membrane [GO:0005886]; plasmodesma [GO:0009506]; acceptance of pollen [GO:0060321]; exocytosis [GO:0006887]; vesicle docking [GO:0048278]	GO:0060321; GO:0000145; GO:0006887; GO:0016020; GO:0005886; GO:0009506; GO:0048278	2759	33090
Q8H157	-5.98782	0.747025	3.79993e-11	3.62021e-08	PTR19_ARATH	NPF4.6 AIT1 NRT1.2 NTL1 NTR1:2 At1g69850 T17F3.12	Protein NRT1/ PTR FAMILY 4.6 (AtNPF4.6) (Nitrate transporter 1.2) (Nitrate transporter NTL1) (Protein ABA-IMPORTING TRANSPORTER 1)	FUNCTION: Low-affinity proton-dependent nitrate transporter. Involved in constitutive nitrate uptake. Not involved in histidine or dipeptides transport. Involved in (+)-abscisic acid (ABA) transport, but not in gibberellin, indole-3-acetic acid or jasmonic acid import. Mediates cellular ABA uptake. Nitrate does not compete with abscisic acid as a substrate of NPF4.6 (PubMed:24084651). {ECO:000026…	Arabidopsis thaliana (Mouse-ear cress)	585	integral component of membrane [GO:0016021]; plasma membrane [GO:0005886]; abscisic acid transporter activity [GO:0090440]; symporter activity [GO:0015293]; abscisic acid transport [GO:0080168]; nitrate assimilation [GO:0042128]; regulation of stomatal movement [GO:0010119]; response to nematode [GO:0009624]	GO:0080168; GO:0090440; GO:0016021; GO:0042128; GO:0005886; GO:0010119; GO:0009624; GO:0015293	2759	33090
F4I9T0	-5.97977	1.1012	5.4933e-11	5.04809e-08	BCHB_ARATH	BCHB At1g58230 F16M22.8 T18I24.16	BEACH domain-containing protein B (BEACH-domain homolog B)	FUNCTION: May be involved in the suppression of BCHC1 activity. {ECO:0000305|PubMed:25618824}.	Arabidopsis thaliana (Mouse-ear cress)	2604			2759	33090
Q9FJU9	-5.97922	3.21849	2.21495e-05	0.00297414	E1313_ARATH	At5g56590 MIK19.3	Glucan endo-1,3-beta-glucosidase 13 (EC 3.2.1.39) ((1->3)-beta-glucan endohydrolase 13) ((1->3)-beta-glucanase 13) (Beta-1,3-endoglucanase 13) (Beta-1,3-glucanase 13)		Arabidopsis thaliana (Mouse-ear cress)	506	anchored component of membrane [GO:0031225]; anchored component of plasma membrane [GO:0046658]; extracellular region [GO:0005576]; plant-type cell wall [GO:0009505]; plasma membrane [GO:0005886]; glucan endo-1,3-beta-D-glucosidase activity [GO:0042973]; carbohydrate metabolic process [GO:0005975]; cell wall organization [GO:0071555]; defense response [GO:0006952]	GO:0031225; GO:0046658; GO:0005975; GO:0071555; GO:0006952; GO:0005576; GO:0042973; GO:0009505; GO:0005886	2759	33090
P51567	-5.97697	0.551907	1.51711e-11	1.57817e-08	AFC2_ARATH	AFC2 At4g24740 F22K18.60	Serine/threonine-protein kinase AFC2 (EC 2.7.12.1)		Arabidopsis thaliana (Mouse-ear cress)	427	ATP binding [GO:0005524]; protein kinase activity [GO:0004672]; protein serine/threonine kinase activity [GO:0004674]; protein serine/threonine/tyrosine kinase activity [GO:0004712]; mRNA processing [GO:0006397]; protein autophosphorylation [GO:0046777]	GO:0005524; GO:0006397; GO:0046777; GO:0004672; GO:0004674; GO:0004712	2759	33090
O04647	-5.9735	2.08785	6.25145e-07	0.000171186	PP399_ARATH	EMB976 At5g27270 A_TM021B04.10 F21A20.6 T21B4.180	Pentatricopeptide repeat-containing protein At5g27270 (Protein EMBRYO DEFECTIVE 976)		Arabidopsis thaliana (Mouse-ear cress)	1038			2759	33090
P77493	-5.97262	1.43421	1.47713e-08	7.18232e-06	YDJH_ECOLI	ydjH b1772 JW5289	Uncharacterized sugar kinase YdjH (EC 2.7.1.-)		Escherichia coli (strain K12)	315	ribokinase activity [GO:0004747]; D-ribose metabolic process [GO:0006014]	GO:0006014; GO:0004747	2
Q689G6	-5.96318	2.56646	3.41864e-06	0.000673893	PRR95_ORYSJ	PRR95 Os09g0532400 LOC_Os09g36220 OJ1254_E07.28 OsJ_30112 P0515E01.13	Two-component response regulator-like PRR95 (Pseudo-response regulator 95) (OsPRR95)	FUNCTION: Controls photoperiodic flowering response. Seems to be one of the component of the circadian clock. Expression of several members of the ARR-like family is controlled by circadian rhythm. The particular coordinated sequential expression of PRR73, PRR37, PRR95, PRR59 and PPR1 result to circadian waves that may be at the basis of the endogenous circadian clock (By similarity). {ECO:000025…	Oryza sativa subsp. japonica (Rice)	623	nucleus [GO:0005634]; phosphorelay signal transduction system [GO:0000160]; regulation of transcription, DNA-templated [GO:0006355]; rhythmic process [GO:0048511]; transcription, DNA-templated [GO:0006351]	GO:0005634; GO:0000160; GO:0006355; GO:0048511; GO:0006351	2759	33090
Q39547	-5.9619	3.58302	3.3894e-05	0.00410578	CUCM1_CUCME		Cucumisin (EC 3.4.21.25) (allergen Cuc m 1)		Cucumis melo (Muskmelon)	731	extracellular region [GO:0005576]; serine-type endopeptidase activity [GO:0004252]	GO:0005576; GO:0004252	2759	33090
Q9SFC7	-5.952	0.477694	1.97246e-11	1.99225e-08	FB135_ARATH	At3g07870 F17A17.21	F-box protein At3g07870		Arabidopsis thaliana (Mouse-ear cress)	417	plasmodesma [GO:0009506]	GO:0009506	2759	33090
Q8GUM5	-5.94621	2.51686	2.24094e-06	0.000477001	NICA_ARATH	At3g52640/At3g52650 F3C22.40/F3C22.50	Nicastrin	FUNCTION: Probable subunit of the gamma-secretase complex, an endoprotease complex that catalyzes the intramembrane cleavage of integral membrane proteins such as Notch. {ECO:0000250}.	Arabidopsis thaliana (Mouse-ear cress)	676	integral component of membrane [GO:0016021]; Notch signaling pathway [GO:0007219]; protein processing [GO:0016485]	GO:0007219; GO:0016021; GO:0016485	2759	33090
Q9S850	-5.94278	0.820305	7.89354e-11	6.91276e-08	SUOX_ARATH	SOX MCP At3g01910 F1C9.31 F28J7.38	Sulfite oxidase (EC 1.8.3.1) (Moco-containing protein AtMCP) (At-SO) (AtSOX)	FUNCTION: Probably involved in sulfite oxidative detoxification.	Arabidopsis thaliana (Mouse-ear cress)	393	mitochondrion [GO:0005739]; peroxisome [GO:0005777]; molybdenum ion binding [GO:0030151]; sulfite oxidase activity [GO:0008482]; chlorophyll metabolic process [GO:0015994]; nitrate assimilation [GO:0042128]; response to sulfur dioxide [GO:0010477]; sulfur compound metabolic process [GO:0006790]	GO:0015994; GO:0005739; GO:0030151; GO:0042128; GO:0005777; GO:0010477; GO:0008482; GO:0006790	2759	33090
C0LGT1	-5.94163	2.78334	5.20487e-07	0.000148004	Y5129_ARATH	At5g10290 F18D22.60	Probable LRR receptor-like serine/threonine-protein kinase At5g10290 (EC 2.7.11.1)		Arabidopsis thaliana (Mouse-ear cress)	613	integral component of membrane [GO:0016021]; plasma membrane [GO:0005886]; ATP binding [GO:0005524]; protein serine/threonine kinase activity [GO:0004674]	GO:0005524; GO:0016021; GO:0005886; GO:0004674	2759	33090
P51820	-5.94081	3.00937	6.38507e-06	0.00112497	DRTS_SOYBN		Bifunctional dihydrofolate reductase-thymidylate synthase (DHFR-TS) [Includes: Dihydrofolate reductase (EC 1.5.1.3); Thymidylate synthase (EC 2.1.1.45)]	FUNCTION: Bifunctional enzyme. Involved in de novo dTMP biosynthesis. Key enzyme in folate metabolism. Can play two different roles depending on the source of dihydrofolate: de novo synthesis of tetrahydrofolate or recycling of the dihydrofolate released as one of the end products of the TS catalyzed reaction. Catalyzes an essential reaction for de novo glycine and purine synthesis, DNA precursor…	Glycine max (Soybean) (Glycine hispida)	530	dihydrofolate reductase activity [GO:0004146]; thymidylate synthase activity [GO:0004799]; dTMP biosynthetic process [GO:0006231]; glycine biosynthetic process [GO:0006545]; one-carbon metabolic process [GO:0006730]; tetrahydrofolate biosynthetic process [GO:0046654]	GO:0006231; GO:0004146; GO:0006545; GO:0006730; GO:0046654; GO:0004799	2759	33090
Q9F131	-5.94074	1.4301	1.29901e-09	8.4721e-07	3HBH1_PSEAC	xlnD	3-hydroxybenzoate 6-hydroxylase 1 (EC 1.14.13.24) (Constitutive 3-hydroxybenzoate 6-hydroxylase)	FUNCTION: Catalyzes the NAD- or NADP-dependent conversion of 3-hydroxybenzoate to gentisate. The affinity of the enzyme toward NAD is twice as high as for NADP. The enzyme shows higher specific activities against the intermediates in the degradation of 2,5-xylenol and 3,5-xylenol, 3-hydroxy-4-methylbenzoate and 3-hydroxy-5-methylbenzoate, respectively, than for 3-hydroxybenzoate. It also shows ac…	Pseudomonas alcaligenes	394	3-hydroxybenzoate 6-monooxygenase activity [GO:0018669]; FAD binding [GO:0071949]; aromatic compound catabolic process [GO:0019439]	GO:0018669; GO:0071949; GO:0019439	2
Q8GW61	-5.93901	0.876384	4.08878e-11	3.86956e-08	STP14_ARATH	STP14 At1g77210 T14N5.7	Sugar transport protein 14 (Hexose transporter 14)	FUNCTION: Mediates an active uptake of hexoses, probably by sugar/hydrogen symport. {ECO:0000250}.	Arabidopsis thaliana (Mouse-ear cress)	504	integral component of plasma membrane [GO:0005887]; plasma membrane [GO:0005886]; glucose transmembrane transporter activity [GO:0005355]; sugar:proton symporter activity [GO:0005351]; glucose import [GO:0046323]; glucose transmembrane transport [GO:1904659]; proton transport [GO:0015992]	GO:0046323; GO:1904659; GO:0005355; GO:0005887; GO:0005886; GO:0015992; GO:0005351	2759	33090
Q3UDW8	-5.9315	0.678294	2.9589e-11	2.85712e-08	HGNAT_MOUSE	Hgsnat D8Ertd354e Tmem76	Heparan-alpha-glucosaminide N-acetyltransferase (EC 2.3.1.78) (Transmembrane protein 76)	FUNCTION: Lysosomal acetyltransferase that acetylates the non-reducing terminal alpha-glucosamine residue of intralysosomal heparin or heparan sulfate, converting it into a substrate for luminal alpha-N-acetyl glucosaminidase. {ECO:0000269|PubMed:16960811}.	Mus musculus (Mouse)	656	integral component of membrane [GO:0016021]; lysosomal membrane [GO:0005765]; heparan-alpha-glucosaminide N-acetyltransferase activity [GO:0015019]; transferase activity, transferring acyl groups [GO:0016746]; lysosomal transport [GO:0007041]; protein oligomerization [GO:0051259]	GO:0015019; GO:0016021; GO:0005765; GO:0007041; GO:0051259; GO:0016746	2759	33208
D1FP57	-5.93019	2.45356	2.08627e-06	0.00044978	LIN2_LOTJA	LIN	Putative E3 ubiquitin-protein ligase LIN-2 (LjLIN) (EC 6.3.2.-)	FUNCTION: Putative E3 ubiquitin-protein ligase involved in the rhizobial infection process. Plays an important role in the early steps of infection thread formation and in growth and differentiation of nodules. {ECO:0000269|PubMed:19776163}.	Lotus japonicus (Lotus corniculatus var. japonicus)	1485	ligase activity [GO:0016874]; ubiquitin-protein transferase activity [GO:0004842]; nodulation [GO:0009877]	GO:0016874; GO:0009877; GO:0004842	2759	33090
Q8L9P8	-5.9283	0.87044	3.35919e-11	3.23817e-08	RLF33_ARATH	RALFL33 At4g15800 dl3940c FCAALL.206	Protein RALF-like 33	FUNCTION: Cell signaling peptide that may regulate plant stress, growth, and development. Mediates a rapid alkalinization of extracellular space by mediating a transient increase in the cytoplasmic Ca(2+) concentration leading to a calcium-dependent signaling events through a cell surface receptor and a concomitant activation of some intracellular mitogen-activated protein kinases (By similarity)…	Arabidopsis thaliana (Mouse-ear cress)	116	apoplast [GO:0048046]; intracellular [GO:0005622]; plant-type cell wall [GO:0009505]; plasmodesma [GO:0009506]; hormone activity [GO:0005179]; signal transducer activity [GO:0004871]; calcium-mediated signaling [GO:0019722]; cell-cell signaling [GO:0007267]	GO:0048046; GO:0019722; GO:0007267; GO:0005179; GO:0005622; GO:0009505; GO:0009506; GO:0004871	2759	33090
Q94BT6	-5.92695	2.20063	2.70885e-06	0.000555267	ADO1_ARATH	ADO1 FKL2 LKP1 ZTL At5g57360 MSF19.2	Adagio protein 1 (Clock-associated PAS protein ZTL) (F-box only protein 2b) (FBX2b) (Flavin-binding kelch repeat F-box protein 1-like protein 2) (FKF1-like protein 2) (LOV kelch protein 1) (Protein ZEITLUPE)	FUNCTION: Component of an E3 ubiquitin ligase complex that plays a central role in blue light-dependent circadian cycles. Acts as a blue light photoreceptor, due to the presence of FMN, that mediates light-regulated protein degradation of critical clock components by targeting them to the proteasome complex. The SCF(ADO1) E3 ubiquitin ligase complex is involved in the regulation of circadian cloc…	Arabidopsis thaliana (Mouse-ear cress)	609	cytoplasm [GO:0005737]; nucleus [GO:0005634]; photoreceptor activity [GO:0009881]; flower development [GO:0009908]; protein ubiquitination [GO:0016567]; protein-chromophore linkage [GO:0018298]; rhythmic process [GO:0048511]	GO:0005737; GO:0009908; GO:0005634; GO:0009881; GO:0016567; GO:0018298; GO:0048511	2759	33090
Q93XK2	-5.91693	1.96931	1.01794e-07	3.73009e-05	STSYN_PEA	STS1	Stachyose synthase (EC 2.4.1.67) (Galactinol--raffinose galactosyltransferase)	FUNCTION: Catalyzes stachyose synthesis by transfer of a galactosyl moiety from galactinol to raffinose. Also catalyzes verbascose synthesis by galactosyl transfer from galactinol to stachyose or from one stachyose molecule to another. Oligosaccharides of the raffinose family play a protective role in maturation drying of seeds. They may act as cryoprotectants in frost-hardy plants. {ECO:0000269|…	Pisum sativum (Garden pea)	853	cytoplasm [GO:0005737]; galactinol-raffinose galactosyltransferase activity [GO:0047268]; oligosaccharide biosynthetic process [GO:0009312]; stachyose biosynthetic process [GO:0033532]	GO:0005737; GO:0047268; GO:0009312; GO:0033532	2759	33090
Q8LL04	-5.91207	3.61702	1.64151e-05	0.00237419	CPL3_ARATH	CPL3 At2g33540 F4P9.31	RNA polymerase II C-terminal domain phosphatase-like 3 (FCP-like 3) (EC 3.1.3.16) (Carboxyl-terminal phosphatase-like 3) (AtCPL3) (CTD phosphatase-like 3)	FUNCTION: Processively dephosphorylates 'Ser-2' and/or 'Ser-5' of the heptad repeats YSPTSPS in the C-terminal domain of the largest RNA polymerase II subunit (RPB1). This promotes the activity of RNA polymerase II (By similarity). Negative regulator of stress gene transcription involved in abscisic acid (ABA) mediated signaling pathway and cold resistance. {ECO:0000250, ECO:0000269|PubMed:121494…	Arabidopsis thaliana (Mouse-ear cress)	1241	DNA-directed RNA polymerase II, holoenzyme [GO:0016591]; nucleus [GO:0005634]; CTD phosphatase activity [GO:0008420]; metal ion binding [GO:0046872]; protein C-terminus binding [GO:0008022]; RNA binding [GO:0003723]; dephosphorylation of RNA polymerase II C-terminal domain [GO:0070940]; negative regulation of abscisic acid-activated signaling pathway [GO:0009788]; response to salt stress [GO:0009…	GO:0008420; GO:0016591; GO:0003723; GO:0070940; GO:0046872; GO:0009788; GO:0005634; GO:0008022; GO:0009651; GO:0006351	2759	33090
Q8VWZ7	-5.91064	1.46872	9.29366e-09	4.78235e-06	C76B6_CATRO	CYP76B6 G10H	Geraniol 8-hydroxylase (EC 1.14.13.152) (Cytochrome P450 76B6) (Geraniol 10-hydroxylase) (CrG10H)	FUNCTION: Hydroxylase involved in the biosynthesis of hydroxygeraniol, a precursor of the terpenoid indole alkaloids such as vinblastine and vincristine. Also able to hydroxylate in vitro nerol and to catalyze 3'-hydroxylation of the flavanone naringenin to form eriodictyol. No activity with apigenin, kaempferol, p-coumaric acid and ferulic acid as substrates. {ECO:0000269|PubMed:11718718, ECO:00…	Catharanthus roseus (Madagascar periwinkle) (Vinca rosea)	493	endoplasmic reticulum membrane [GO:0005789]; integral component of membrane [GO:0016021]; heme binding [GO:0020037]; iron ion binding [GO:0005506]; oxidoreductase activity, acting on paired donors, with incorporation or reduction of molecular oxygen, NAD(P)H as one donor, and incorporation of one atom of oxygen [GO:0016709]; monoterpenoid biosynthetic process [GO:0016099]	GO:0005789; GO:0020037; GO:0016021; GO:0005506; GO:0016099; GO:0016709	2759	33090
Q6ZAR0	-5.89773	1.46501	1.11415e-07	4.03436e-05	ROC1_ORYSJ	ROC1 GL2-1 Os08g0187500 LOC_Os08g08820 P0020B10.22 P0547A06.49	Homeobox-leucine zipper protein ROC1 (GLABRA 2-like homeobox protein 1) (HD-ZIP protein ROC1) (Homeodomain transcription factor ROC1) (Protein RICE OUTERMOST CELL-SPECIFIC 1)	FUNCTION: Probable transcription factor that may be involved in protoderm differentiation and radial pattern formation during early embryogenesis. {ECO:0000269|PubMed:11846882}.	Oryza sativa subsp. japonica (Rice)	784	nucleus [GO:0005634]; lipid binding [GO:0008289]; sequence-specific DNA binding [GO:0043565]; regulation of transcription, DNA-templated [GO:0006355]; transcription, DNA-templated [GO:0006351]	GO:0008289; GO:0005634; GO:0006355; GO:0043565; GO:0006351	2759	33090
O81865	-5.89687	2.05549	2.55927e-06	0.000531479	P2A01_ARATH	PP2A1 At4g19840 T16H5.200	Protein PHLOEM PROTEIN 2-LIKE A1 (AtPP2-A1)		Arabidopsis thaliana (Mouse-ear cress)	246	carbohydrate binding [GO:0030246]; proteoglycan binding [GO:0043394]; response to insect [GO:0009625]	GO:0030246; GO:0043394; GO:0009625	2759	33090
Q9FFN2	-5.89321	2.29489	2.08712e-07	6.85516e-05	GLYT3_ARATH	At5g03795 MED24	Probable glycosyltransferase At5g03795 (EC 2.4.-.-)	FUNCTION: May be involved in cell wall biosynthesis.	Arabidopsis thaliana (Mouse-ear cress)	518	Golgi membrane [GO:0000139]; integral component of membrane [GO:0016021]; transferase activity, transferring glycosyl groups [GO:0016757]; cell wall organization [GO:0071555]	GO:0000139; GO:0071555; GO:0016021; GO:0016757	2759	33090
Q8LEG3	-5.89105	3.24058	1.13324e-06	0.000279114	MA652_ARATH	MAP65-2 At4g26760 F10M23.100	65-kDa microtubule-associated protein 2 (AtMAP65-2)	FUNCTION: Microtubule-associated protein that stabilize microtubules (MT). Involved in the regulation of MT organization and dynamics. Confers MT resistance to the drug propyzamide and cold conditions. {ECO:0000269|PubMed:19002591}.	Arabidopsis thaliana (Mouse-ear cress)	578	cortical microtubule [GO:0055028]; microtubule [GO:0005874]; mitotic spindle [GO:0072686]; nucleus [GO:0005634]; phragmoplast [GO:0009524]; preprophase band [GO:0009574]; spindle [GO:0005819]; spindle pole [GO:0000922]; cell proliferation [GO:0008283]; cytokinesis by cell plate formation [GO:0000911]; microtubule cytoskeleton organization [GO:0000226]; mitotic nuclear division [GO:0007067]; post-…	GO:0008283; GO:0055028; GO:0000911; GO:0005874; GO:0000226; GO:0007067; GO:0072686; GO:0005634; GO:0009524; GO:0048528; GO:0009574; GO:0005819; GO:0000922	2759	33090
P47082	-5.87082	0.452534	6.03401e-11	5.46577e-08	AVT1_YEAST	AVT1 YJR001W J1409 YJR83.4	Vacuolar amino acid transporter 1	FUNCTION: Required for the vacuolar uptake of large neutral amino acids including tyrosine, glutamine, asparagine, isoleucine and leucine. Requires ATP for function. {ECO:0000269|PubMed:11274162}.	Saccharomyces cerevisiae (strain ATCC 204508 / S288c) (Baker's yeast)	602	fungal-type vacuole [GO:0000324]; fungal-type vacuole membrane [GO:0000329]; integral component of membrane [GO:0016021]; L-glutamine transmembrane transporter activity [GO:0015186]; L-isoleucine transmembrane transporter activity [GO:0015188]; L-tyrosine transmembrane transporter activity [GO:0005302]; amino acid transmembrane transport [GO:0003333]; amino acid transport [GO:0006865]; branched-c…	GO:1902475; GO:0015807; GO:0015186; GO:0015188; GO:0005302; GO:0003333; GO:0006865; GO:0015803; GO:0098655; GO:0000324; GO:0000329; GO:0006868; GO:0016021; GO:0015804; GO:0015828; GO:0007034	2759	4751
Q9CXW3	-5.86468	2.88432	6.74572e-06	0.00117688	CYBP_MOUSE	Cacybp Sip	Calcyclin-binding protein (CacyBP) (Siah-interacting protein)	FUNCTION: May be involved in calcium-dependent ubiquitination and subsequent proteasomal degradation of target proteins. Probably serves as a molecular bridge in ubiquitin E3 complexes. Participates in the ubiquitin-mediated degradation of beta-catenin (CTNNB1) (By similarity). {ECO:0000250}.	Mus musculus (Mouse)	229	beta-catenin destruction complex [GO:0030877]; cytoplasm [GO:0005737]; extracellular exosome [GO:0070062]; nuclear envelope lumen [GO:0005641]; nucleoplasm [GO:0005654]; protein homodimerization activity [GO:0042803]	GO:0030877; GO:0005737; GO:0070062; GO:0005641; GO:0005654; GO:0042803	2759	33208
F4K4L7	-5.86465	2.95251	2.56919e-05	0.00332011	TAF4B_ARATH	TAF4B At5g43130 AAF24960.1	Transcription initiation factor TFIID subunit 4b (TBP-associated factor 4b) (AtTAF4b)	FUNCTION: TAFs are components of the transcription factor IID (TFIID) complex that is essential for mediating regulation of RNA polymerase transcription. {ECO:0000250}.	Arabidopsis thaliana (Mouse-ear cress)	852	transcription factor TFIID complex [GO:0005669]; DNA-templated transcription, initiation [GO:0006352]; regulation of transcription, DNA-templated [GO:0006355]	GO:0006352; GO:0006355; GO:0005669	2759	33090
Q9M0X5	-5.86008	0.679564	8.40689e-11	7.22526e-08	CRK25_ARATH	CRK25 At4g05200 C17L7.120 C6L9.3	Cysteine-rich receptor-like protein kinase 25 (Cysteine-rich RLK25) (EC 2.7.11.-)		Arabidopsis thaliana (Mouse-ear cress)	675	integral component of membrane [GO:0016021]; plasma membrane [GO:0005886]; plasmodesma [GO:0009506]; ATP binding [GO:0005524]; protein serine/threonine kinase activity [GO:0004674]; defense response [GO:0006952]; protein phosphorylation [GO:0006468]	GO:0005524; GO:0006952; GO:0016021; GO:0005886; GO:0009506; GO:0006468; GO:0004674	2759	33090
Q9FGN8	-5.85875	1.78996	5.03517e-07	0.000144248	DYAD_ARATH	DYAD SWI1 At5g51330 MFG13.3	Protein DYAD (Protein SWITCH 1)	FUNCTION: Required for fertility. Involved in chromatid cohesion establishment, in chromosome structure during male and female meiosis (e.g. the synapse formation between homologous chromosomes, the recombination, and the cohesion of both chromatid arm and centromere), and in axial element formation. Regulates the switch from mitosis to the reductional meiosis division of megaspores prior to the …	Arabidopsis thaliana (Mouse-ear cress)	639	nucleus [GO:0005634]; female meiosis sister chromatid cohesion [GO:0007066]; male meiosis sister chromatid cohesion [GO:0007065]; multicellular organism development [GO:0007275]; reciprocal meiotic recombination [GO:0007131]	GO:0007066; GO:0007065; GO:0007275; GO:0005634; GO:0007131	2759	33090
Q8S3U9	-5.8537	0.572327	6.45559e-11	5.81075e-08	SEC5A_ARATH	SEC5A At1g76850 F7O12.2	Exocyst complex component SEC5A (AtSec5a) (Exocyst complex component 2)	FUNCTION: Component of the exocyst complex involved in the docking of exocytic vesicles with fusion sites on the plasma membrane during regulated or polarized secretion. Involved in polarized cell growth and organ morphogenesis. During cytokinesis, involved in cell plate initiation, cell plate maturation and formation of new primary cell wall. Probable component of an exocyst subcomplex specifica…	Arabidopsis thaliana (Mouse-ear cress)	1090	cytosol [GO:0005829]; exocyst [GO:0000145]; plasma membrane [GO:0005886]; plasmodesma [GO:0009506]; acceptance of pollen [GO:0060321]; exocyst assembly [GO:0001927]; Golgi to plasma membrane transport [GO:0006893]	GO:0006893; GO:0060321; GO:0005829; GO:0000145; GO:0001927; GO:0005886; GO:0009506	2759	33090
Q3ECP7	-5.85296	1.78535	5.17541e-07	0.000147525	ERDL5_ARATH	At1g54730 T22H22.15	Sugar transporter ERD6-like 5	FUNCTION: Sugar transporter. {ECO:0000305}.	Arabidopsis thaliana (Mouse-ear cress)	470	integral component of membrane [GO:0016021]; substrate-specific transmembrane transporter activity [GO:0022891]; carbohydrate transport [GO:0008643]	GO:0008643; GO:0016021; GO:0022891	2759	33090
Q93V84	-5.85176	1.98743	9.55249e-07	0.000243037	FLXL1_ARATH	FLXL1 FLL1 At3g14750 MIE1.26	Protein FLX-like 1 (AtFLXL1)	FUNCTION: Has no transcriptional activation activity. {ECO:0000269|PubMed:21282526, ECO:0000269|PubMed:23864009}.	Arabidopsis thaliana (Mouse-ear cress)	331	cell differentiation [GO:0030154]; flower development [GO:0009908]	GO:0030154; GO:0009908	2759	33090
Q9FYF7	-5.84969	2.43595	4.03339e-07	0.000119447	Y1736_ARATH	At1g67360 F1N21.18	REF/SRPP-like protein At1g67360		Arabidopsis thaliana (Mouse-ear cress)	240	lipid particle [GO:0005811]; vacuole [GO:0005773]; developmental vegetative growth [GO:0080186]; lipid particle organization [GO:0034389]; positive regulation of growth [GO:0045927]; positive regulation of response to water deprivation [GO:1902584]	GO:0080186; GO:0005811; GO:0034389; GO:0045927; GO:1902584; GO:0005773	2759	33090
Q9ZVM9	-5.84831	0.710355	5.86185e-11	5.34375e-08	Y1461_ARATH	At1g54610 T22H22.5	Probable serine/threonine-protein kinase At1g54610 (EC 2.7.11.1)		Arabidopsis thaliana (Mouse-ear cress)	572	ATP binding [GO:0005524]; protein serine/threonine kinase activity [GO:0004674]	GO:0005524; GO:0004674	2759	33090
Q01888	-5.84262	0.452421	4.59348e-11	4.30437e-08	GDC_BOVIN	SLC25A16 GDA GDC	Graves disease carrier protein (GDC) (Mitochondrial solute carrier protein homolog) (Solute carrier family 25 member 16)	FUNCTION: Required for the accumulation of coenzyme A in the mitochondrial matrix. {ECO:0000250}.	Bos taurus (Bovine)	330	integral component of membrane [GO:0016021]; mitochondrial inner membrane [GO:0005743]; structural constituent of ribosome [GO:0003735]; translation [GO:0006412]; transmembrane transport [GO:0055085]	GO:0016021; GO:0005743; GO:0003735; GO:0006412; GO:0055085	2759	33208
Q0WV90	-5.83965	3.45813	1.00777e-05	0.00161683	TPR1_ARATH	TPR1 MOS10 At1g80490 F7H12 T21F11.18	Topless-related protein 1 (Protein MODIFIER OF SNC1 10)	FUNCTION: Transcriptional corepressor. Activates TIR-NB-LRR R protein-mediated immune responses through repression of negative regulators such as CNGC2/DND1 (PubMed:20647385). Negative regulator of jasmonate responses (By similarity). {ECO:0000250, ECO:0000269|PubMed:20647385}.	Arabidopsis thaliana (Mouse-ear cress)	1120	cytosol [GO:0005829]; nucleus [GO:0005634]; primary shoot apical meristem specification [GO:0010072]; regulation of transcription, DNA-templated [GO:0006355]; transcription, DNA-templated [GO:0006351]	GO:0005829; GO:0005634; GO:0010072; GO:0006355; GO:0006351	2759	33090
Q9M903	-5.83771	0.81561	1.30028e-10	1.07385e-07	TGD4_ARATH	TGD4 PDE320 At3g06960 F17A9.11	Protein TRIGALACTOSYLDIACYLGLYCEROL 4, chloroplastic (Protein PIGMENT DEFECTIVE 320)	FUNCTION: Involved in lipid transfer from the endoplasmic reticulum (ER) to plastids. Specifically binds phosphatidic acid (PtdOH). {ECO:0000269|PubMed:18689504, ECO:0000269|PubMed:20410050, ECO:0000269|PubMed:22269056, ECO:0000269|PubMed:23297418}.	Arabidopsis thaliana (Mouse-ear cress)	479	chloroplast [GO:0009507]; chloroplast envelope [GO:0009941]; chloroplast outer membrane [GO:0009707]; endoplasmic reticulum [GO:0005783]; integral component of membrane [GO:0016021]; membrane [GO:0016020]; plastid [GO:0009536]; phosphatidic acid binding [GO:0070300]; protein homodimerization activity [GO:0042803]; acylglycerol transport [GO:0034196]; ER to chloroplast lipid transport [GO:1990052]	GO:1990052; GO:0034196; GO:0009507; GO:0009941; GO:0009707; GO:0005783; GO:0016021; GO:0016020; GO:0070300; GO:0009536; GO:0042803	2759	33090
Q5W274	-5.83009	1.10686	1.39489e-09	9.03543e-07	PDR3_TOBAC	PDR3	Pleiotropic drug resistance protein 3 (NtPDR3)	FUNCTION: May be a general defense protein. {ECO:0000250}.	Nicotiana tabacum (Common tobacco)	1447	integral component of membrane [GO:0016021]; ATP binding [GO:0005524]; ATPase activity [GO:0016887]; transport [GO:0006810]	GO:0005524; GO:0016887; GO:0016021; GO:0006810	2759	33090
Q9SIW2	-5.82809	5.79067	3.22932e-05	0.00395468	CHR35_ARATH	DRD1 CHR35 DMS1 At2g16390 F16F14.11	Protein CHROMATIN REMODELING 35 (Protein DEFECTIVE IN MERISTEM SILENCING 1) (Protein DEFECTIVE IN RNA-DIRECTED DNA METHYLATION 1)	FUNCTION: Subunit of the chromatin-remodeling complex (DDR complex) that mediates RNA polymerases IV and V (Pol IV and Pol V) recruitment to chromatin (PubMed:19013275, PubMed:22864289). Cooperates with Pol IV and Pol V to regulates RNA- and RNAi- (RNA interference) directed non-CpG de novo DNA methylation on cytosine of genes targeted for silencing and enhancers, also known as siRNA-directed DNA…	Arabidopsis thaliana (Mouse-ear cress)	888	DNA-directed RNA polymerase V complex [GO:0000419]; nuclear pericentric heterochromatin [GO:0031618]; nucleus [GO:0005634]; RNA polymerase IV transcription factor complex [GO:0090577]; ATP binding [GO:0005524]; DNA binding [GO:0003677]; helicase activity [GO:0004386]; cellular response to exogenous dsRNA [GO:0071360]; defense response to fungus [GO:0050832]; DNA methylation [GO:0006306]; DNA meth…	GO:0005524; GO:0003677; GO:0006306; GO:0032776; GO:0000419; GO:0090577; GO:0080188; GO:0071360; GO:0050832; GO:0004386; GO:0070829; GO:0031618; GO:0005634; GO:1900370; GO:0035563; GO:1900111; GO:1900368; GO:0060968; GO:0060966; GO:0060964	2759	33090
O80536	-5.82753	1.64829	3.22356e-07	9.9116e-05	PIF3_ARATH	PIF3 BHLH8 EN100 PAP3 At1g09530 F14J9.19	Transcription factor PIF3 (Basic helix-loop-helix protein 8) (AtbHLH8) (bHLH 8) (Phytochrome-associated protein 3) (Phytochrome-interacting factor 3) (Transcription factor EN 100) (bHLH transcription factor bHLH008)	FUNCTION: Transcription factor acting positively in the phytochrome signaling pathway. Activates transcription by binding to the G box (5'-CACGTG-3'). {ECO:0000269|PubMed:10466729, ECO:0000269|PubMed:10797009}.	Arabidopsis thaliana (Mouse-ear cress)	524	nucleus [GO:0005634]; DNA binding [GO:0003677]; identical protein binding [GO:0042802]; transcription factor activity, sequence-specific DNA binding [GO:0003700]; de-etiolation [GO:0009704]; gibberellic acid mediated signaling pathway [GO:0009740]; positive regulation of anthocyanin metabolic process [GO:0031539]; red or far-red light signaling pathway [GO:0010017]; red, far-red light phototransd…	GO:0003677; GO:0009704; GO:0009740; GO:0042802; GO:0005634; GO:0031539; GO:0010017; GO:0009585; GO:0006355; GO:0009639; GO:0003700; GO:0006351	2759	33090
Q8CGZ0	-5.82243	2.71783	5.01184e-07	0.000143703	CHERP_MOUSE	Cherp Scaf6	Calcium homeostasis endoplasmic reticulum protein (SR-related CTD-associated factor 6)	FUNCTION: Involved in calcium homeostasis, growth and proliferation. {ECO:0000250|UniProtKB:Q8IWX8}.	Mus musculus (Mouse)	936	cytoplasm [GO:0005737]; endoplasmic reticulum [GO:0005783]; membrane [GO:0016020]; perinuclear region of cytoplasm [GO:0048471]; ion channel binding [GO:0044325]; poly(A) RNA binding [GO:0044822]; cellular calcium ion homeostasis [GO:0006874]; negative regulation of cell proliferation [GO:0008285]; positive regulation of NFAT protein import into nucleus [GO:0051533]; release of sequestered calciu…	GO:0006396; GO:0006874; GO:0005737; GO:0005783; GO:0044325; GO:0016020; GO:0008285; GO:0048471; GO:0044822; GO:0051533; GO:0051209	2759	33208
P10978	-5.82078	1.99212	1.2495e-06	0.000302911	POLX_TOBAC		Retrovirus-related Pol polyprotein from transposon TNT 1-94 [Includes: Protease (EC 3.4.23.-); Reverse transcriptase (EC 2.7.7.49); Endonuclease]		Nicotiana tabacum (Common tobacco)	1328	aspartic-type endopeptidase activity [GO:0004190]; endonuclease activity [GO:0004519]; nucleic acid binding [GO:0003676]; RNA-directed DNA polymerase activity [GO:0003964]; zinc ion binding [GO:0008270]; DNA integration [GO:0015074]	GO:0015074; GO:0003964; GO:0004190; GO:0004519; GO:0003676; GO:0008270	2759	33090
Q9P7E3	-5.8205	0.678076	2.15941e-10	1.68579e-07	DCAM_SCHPO	spe2 SPBP4H10.05c	S-adenosylmethionine decarboxylase proenzyme (AdoMetDC) (SAMDC) (EC 4.1.1.50) [Cleaved into: S-adenosylmethionine decarboxylase alpha chain; S-adenosylmethionine decarboxylase beta chain]		Schizosaccharomyces pombe (strain 972 / ATCC 24843) (Fission yeast)	378	cytosol [GO:0005829]; nucleus [GO:0005634]; adenosylmethionine decarboxylase activity [GO:0004014]; pantothenate biosynthetic process [GO:0015940]; S-adenosylmethioninamine biosynthetic process [GO:0006557]; spermidine biosynthetic process [GO:0008295]; spermine biosynthetic process [GO:0006597]	GO:0006557; GO:0004014; GO:0005829; GO:0005634; GO:0015940; GO:0008295; GO:0006597	2759	4751
Q9F234	-5.81694	4.23719	4.44885e-06	0.000838005	AGL2_BACTQ		Alpha-glucosidase 2 (EC 3.2.1.20) (Alpha-glucosidase II)		Bacillus thermoamyloliquefaciens	787	alpha-1,4-glucosidase activity [GO:0004558]; carbohydrate binding [GO:0030246]; maltose alpha-glucosidase activity [GO:0032450]	GO:0004558; GO:0030246; GO:0032450	2
Q84WJ0	-5.81592	0.494684	1.24099e-10	1.03146e-07	DAR5_ARATH	DAR5 At5g66630 K1F13.31	Protein DA1-related 5		Arabidopsis thaliana (Mouse-ear cress)	702	ADP binding [GO:0043531]; zinc ion binding [GO:0008270]	GO:0043531; GO:0008270	2759	33090
Q9C8E7	-5.81196	3.12528	1.98562e-05	0.00274041	GLR33_ARATH	GLR3.3 At1g42540 T8D8.1	Glutamate receptor 3.3 (Ligand-gated ion channel 3.3)	FUNCTION: Glutamate-gated receptor that probably acts as non-selective cation channel, at least in roots and hypocotyls. Can be triggered by Ala, Asn, Cys, Glu, Gly, Ser and glutathione (a tripeptide consisting of Glu-Gly-Cys). Mediates leaf-to-leaf wound signaling. May be involved in light-signal transduction and calcium homeostasis via the regulation of calcium influx into cells. {ECO:0000269|P…	Arabidopsis thaliana (Mouse-ear cress)	933	integral component of membrane [GO:0016021]; intracellular [GO:0005622]; plasma membrane [GO:0005886]; calcium channel activity [GO:0005262]; glutamate receptor activity [GO:0008066]; ionotropic glutamate receptor activity [GO:0004970]; calcium ion transmembrane transport [GO:0070588]; calcium ion transport [GO:0006816]; calcium-mediated signaling [GO:0019722]; cellular response to amino acid sti…	GO:0005262; GO:0070588; GO:0006816; GO:0019722; GO:0071230; GO:0050832; GO:0008066; GO:0009630; GO:0009864; GO:0045087; GO:0016021; GO:0005622; GO:0004970; GO:0005886; GO:0009611	2759	33090
Q8LE94	-5.8085	0.353639	8.08049e-11	6.98682e-08	RING3_ARATH	At3g02290 At3g02291 F14P3.6	E3 ubiquitin-protein ligase At3g02290 (EC 6.3.2.-) (RING finger protein At3g02290)	FUNCTION: Mediates E2-dependent protein ubiquitination. {ECO:0000250}.	Arabidopsis thaliana (Mouse-ear cress)	231	cytoplasm [GO:0005737]; ligase activity [GO:0016874]; zinc ion binding [GO:0008270]; protein ubiquitination [GO:0016567]	GO:0005737; GO:0016874; GO:0016567; GO:0008270	2759	33090
O61122	-5.80604	3.52506	0.000115302	0.010335	SVKA_DICDI	svkA DDB_G0286359	Serine/threonine-protein kinase svkA (EC 2.7.11.1) (Severin kinase A)	FUNCTION: Involved in regulation of actin cytoskeleton organization during cell motility; F-actin fragmenting and capping protein allowing dynamic rearrangements of the actin cytoskeleton. Also part of a regulatory pathway from the centrosome to the midzone, thus regulating the completion of cell division. {ECO:0000269|PubMed:18042625, ECO:0000269|PubMed:9582328}.	Dictyostelium discoideum (Slime mold)	478	actin cytoskeleton [GO:0015629]; centrosome [GO:0005813]; cleavage furrow [GO:0032154]; cytoplasm [GO:0005737]; cytosol [GO:0005829]; nucleus [GO:0005634]; spindle [GO:0005819]; ATP binding [GO:0005524]; metal ion binding [GO:0046872]; protein kinase activity [GO:0004672]; protein serine/threonine kinase activity [GO:0004674]; cell cycle [GO:0007049]; cell division [GO:0051301]; hippo signaling […	GO:0005524; GO:0015629; GO:0007049; GO:0051301; GO:0005813; GO:0032154; GO:0005737; GO:0005829; GO:0035329; GO:0006972; GO:0046872; GO:0005634; GO:0051781; GO:0046777; GO:0004672; GO:0006468; GO:0004674; GO:0032956; GO:0010590; GO:0031156; GO:0005819	2759
Q6Z2W3	-5.80517	2.36116	4.59968e-07	0.000133515	ARFE_ORYSJ	ARF5 Os02g0141100 LOC_Os02g04810 OJ1679_B08.29 OsJ_005181	Auxin response factor 5	FUNCTION: Auxin response factors (ARFs) are transcriptional factors that binds specifically to the DNA sequence 5'-TGTCTC-3' found in the auxin-responsive promoter elements (AuxREs).	Oryza sativa subsp. japonica (Rice)	1142	nucleus [GO:0005634]; DNA binding [GO:0003677]; auxin-activated signaling pathway [GO:0009734]; regulation of transcription, DNA-templated [GO:0006355]; transcription, DNA-templated [GO:0006351]	GO:0003677; GO:0009734; GO:0005634; GO:0006355; GO:0006351	2759	33090
Q9SAH9	-5.80422	1.05598	2.32313e-08	1.06915e-05	CCR2_ARATH	CCR2 At1g80820 F23A5.17	Cinnamoyl-CoA reductase 2 (AtCCR2) (EC 1.2.1.44)	FUNCTION: Cinnamoyl-CoA reductase probably involved in the formation of phenolic compounds associated with the hypersensitive response. Seems not to be involved in lignin biosynthesis. {ECO:0000269|PubMed:11430991}.	Arabidopsis thaliana (Mouse-ear cress)	332	cinnamoyl-CoA reductase activity [GO:0016621]; coenzyme binding [GO:0050662]; circadian rhythm [GO:0007623]; defense response [GO:0006952]; negative regulation of circadian rhythm [GO:0042754]; phenylpropanoid biosynthetic process [GO:0009699]; response to cold [GO:0009409]	GO:0016621; GO:0007623; GO:0050662; GO:0006952; GO:0042754; GO:0009699; GO:0009409	2759	33090
Q9LVG9	-5.80303	0.611476	7.39316e-11	6.56153e-08	Y5600_ARATH	At5g60050 MGO3.3	BTB/POZ domain-containing protein At5g60050	FUNCTION: May act as a substrate-specific adapter of an E3 ubiquitin-protein ligase complex (CUL3-RBX1-BTB) which mediates the ubiquitination and subsequent proteasomal degradation of target proteins. {ECO:0000250}.	Arabidopsis thaliana (Mouse-ear cress)	499	protein ubiquitination [GO:0016567]	GO:0016567	2759	33090
F4IN69	-5.79603	2.83186	2.3763e-05	0.00313213	MD33B_ARATH	MED33B MED24B MED5_1 MED5B REF4 At2g48110 F11L15.1 T9J23.26	Mediator of RNA polymerase II transcription subunit 33B (Protein REDUCED EPIDERMAL FLUORESCENCE 4) (AtREF4)	FUNCTION: Component of the Mediator complex, a coactivator involved in the regulated transcription of nearly all RNA polymerase II-dependent genes. Mediator functions as a bridge to convey information from gene-specific regulatory proteins to the basal RNA polymerase II transcription machinery. The Mediator complex, having a compact conformation in its free form, is recruited to promoters by dire…	Arabidopsis thaliana (Mouse-ear cress)	1275	mediator complex [GO:0016592]; membrane [GO:0016020]; phenylpropanoid metabolic process [GO:0009698]; regulation of phenylpropanoid metabolic process [GO:2000762]; regulation of transcription, DNA-templated [GO:0006355]; transcription, DNA-templated [GO:0006351]	GO:0016592; GO:0016020; GO:0009698; GO:2000762; GO:0006355; GO:0006351	2759	33090
O04211	-5.79591	0.461547	1.37178e-10	1.12154e-07	ELF4_ARATH	ELF4 ARR08 ARR16 ARR19 ARR44 ARR80 At2g40080 T28M21.24	Protein EARLY FLOWERING 4 (Protein ARRHYTHMIC 44)	FUNCTION: Component of the central CCA1/LHY-TOC1 feedback loop in the circadian clock that promotes clock accuracy and is required for sustained rhythms in the absence of daily light/dark cycles. Part of a corepressor complex consisting of ELF4, ELF3, and LUX involved in the transcriptional regulation of APRR9. Increases ELF3 nuclear distribution and localization in nuclear bodies. Required for r…	Arabidopsis thaliana (Mouse-ear cress)	111	nucleus [GO:0005634]; protein homodimerization activity [GO:0042803]; entrainment of circadian clock [GO:0009649]; flower development [GO:0009908]; photoperiodism [GO:0009648]; photoperiodism, flowering [GO:0048573]; positive regulation of circadian rhythm [GO:0042753]; red or far-red light signaling pathway [GO:0010017]; red, far-red light phototransduction [GO:0009585]; regulation of flower dev…	GO:0009649; GO:0009908; GO:0005634; GO:0009648; GO:0048573; GO:0042753; GO:0042803; GO:0010017; GO:0009585; GO:0009909; GO:0080167; GO:0010114; GO:0048511	2759	33090
Q9FZ76	-5.79499	4.22025	0.000723702	0.0372841	RL61_ARATH	RPL6A At1g18540 F25I16.12	60S ribosomal protein L6-1		Arabidopsis thaliana (Mouse-ear cress)	233	chloroplast [GO:0009507]; cytosol [GO:0005829]; cytosolic large ribosomal subunit [GO:0022625]; cytosolic ribosome [GO:0022626]; endoplasmic reticulum [GO:0005783]; membrane [GO:0016020]; plasma membrane [GO:0005886]; plasmodesma [GO:0009506]; structural constituent of ribosome [GO:0003735]; response to cytokinin [GO:0009735]; translation [GO:0006412]	GO:0009507; GO:0005829; GO:0022625; GO:0022626; GO:0005783; GO:0016020; GO:0005886; GO:0009506; GO:0009735; GO:0003735; GO:0006412	2759	33090
Q40392	-5.78927	3.14997	1.83953e-05	0.00258245	TMVRN_NICGU	N	TMV resistance protein N	FUNCTION: Disease resistance protein. Resistance proteins guard the plant against pathogens that contain an appropriate avirulence protein via a direct or indirect interaction with this avirulence protein. That triggers a defense system including the hypersensitive response, which restricts the pathogen growth.	Nicotiana glutinosa (Tobacco)	1144	cytoplasm [GO:0005737]; ADP binding [GO:0043531]; ATP binding [GO:0005524]; plant-type hypersensitive response [GO:0009626]; signal transduction [GO:0007165]	GO:0043531; GO:0005524; GO:0005737; GO:0009626; GO:0007165	2759	33090
Q9SZ52	-5.78005	0.490985	7.663e-11	6.75897e-08	PP344_ARATH	PGR3 At4g31850 F11C18.50	Pentatricopeptide repeat-containing protein At4g31850, chloroplastic (Protein PROTON GRADIENT REGULATION 3)	FUNCTION: Plays a role in the stabilization of the primary polycistronic transcript of the petL operon encoding subunits of the cytochrome b6-f complex. {ECO:0000269|PubMed:15053768}.	Arabidopsis thaliana (Mouse-ear cress)	1112	chloroplast [GO:0009507]	GO:0009507	2759	33090
Q9C587	-5.77904	1.89825	2.0581e-06	0.000445876	RFC1_ARATH	RFC1 At5g22010 T6G21	Replication factor C subunit 1 (AtRFC1) (Activator 1 large subunit) (Activator 1 subunit 1)	FUNCTION: Plays a role as mediator of transcriptional gene silencing (TGS), DNA replication, DNA repair, hypersensitive response (HR) and telomere length regulation. Is required in meiosis for DNA double-strand break (DSB) repair during meiotic homologous recombination. May participate in the RAD51-mediated recombination intermediate repair process. Is important for lagging strand synthesis. Prom…	Arabidopsis thaliana (Mouse-ear cress)	956	DNA replication factor C complex [GO:0005663]; nucleus [GO:0005634]; ATP binding [GO:0005524]; DNA binding [GO:0003677]; DNA clamp loader activity [GO:0003689]; cellular response to DNA damage stimulus [GO:0006974]; DNA repair [GO:0006281]; DNA replication [GO:0006260]; meiotic nuclear division [GO:0007126]; regulation of chromatin silencing [GO:0031935]; regulation of histone H3-K9 methylation […	GO:0005524; GO:0003677; GO:0003689; GO:0006281; GO:0006260; GO:0005663; GO:0006974; GO:0007126; GO:0005634; GO:0031935; GO:0051570; GO:0000003; GO:0000712; GO:0009737	2759	33090
Q8RWQ9	-5.77639	0.714555	3.60692e-10	2.68716e-07	ALEUL_ARATH	At3g45310 F18N11.70	Thiol protease aleurain-like (EC 3.4.22.16)		Arabidopsis thaliana (Mouse-ear cress)	358	vacuole [GO:0005773]; cysteine-type peptidase activity [GO:0008234]	GO:0008234; GO:0005773	2759	33090
Q9ZP56	-5.77543	2.5919	7.55954e-06	0.001287	DRP4A_ARATH	DRP4A At1g60530 F8A5.7	Putative dynamin-related protein 4A		Arabidopsis thaliana (Mouse-ear cress)	301	GTP binding [GO:0005525]; GTPase activity [GO:0003924]	GO:0005525; GO:0003924	2759	33090
Q9SY60	-5.77472	1.11159	1.61914e-09	1.0301e-06	EX84C_ARATH	EXO84C At1g10180 F14N23.6	Exocyst complex component EXO84C (AtExo80c)	FUNCTION: Component of the exocyst complex involved in the docking of exocytic vesicles with fusion sites on the plasma membrane during regulated or polarized secretion. Involved in polarized cell growth and organ morphogenesis. During cytokinesis, involved in cell plate initiation, cell plate maturation and formation of new primary cell wall (By similarity). {ECO:0000250}.	Arabidopsis thaliana (Mouse-ear cress)	769	exocyst [GO:0000145]; acceptance of pollen [GO:0060321]; exocyst assembly [GO:0001927]; exocyst localization [GO:0051601]	GO:0060321; GO:0000145; GO:0001927; GO:0051601	2759	33090
P53694	-5.77201	0.673881	1.67728e-10	1.34002e-07	RTN1_SCHPO	rtn1 cwl1 SPBC31A8.01c SPBC651.13c	Reticulon-like protein 1 (Cell lysis protein cwl1)	FUNCTION: Required for the correct positioning of the cellular division plane by delimiting the actomyosin ring assembly at the cell equator. Overexpression causes cell lysis. {ECO:0000269|PubMed:20434336}.	Schizosaccharomyces pombe (strain 972 / ATCC 24843) (Fission yeast)	308	cell division site [GO:0032153]; cortical endoplasmic reticulum [GO:0032541]; endoplasmic reticulum [GO:0005783]; endoplasmic reticulum membrane [GO:0005789]; integral component of membrane [GO:0016021]; nuclear envelope [GO:0005635]; nuclear membrane [GO:0031965]; cell cycle [GO:0007049]; cell division [GO:0051301]; cellular protein localization [GO:0034613]; endoplasmic reticulum tubular networ…	GO:0007049; GO:0051301; GO:0032153; GO:0034613; GO:0032541; GO:0005783; GO:0005789; GO:1990809; GO:0016021; GO:0005635; GO:0031965	2759	4751
O64937	-5.76557	3.00666	1.54835e-05	0.00227153	EF1A_ORYSJ	REFA1 Os03g0177400 LOC_Os03g08010; REFA2 Os03g0178000 LOC_Os03g08060; REFA3 Os03g0177900 LOC_Os03g08050; REFA4 Os03g0177500 LOC_Os03g08020	Elongation factor 1-alpha (EF-1-alpha)	FUNCTION: This protein promotes the GTP-dependent binding of aminoacyl-tRNA to the A-site of ribosomes during protein biosynthesis.	Oryza sativa subsp. japonica (Rice)	447	cytoplasm [GO:0005737]; intracellular [GO:0005622]; GTP binding [GO:0005525]; GTPase activity [GO:0003924]; translation elongation factor activity [GO:0003746]	GO:0005525; GO:0003924; GO:0005737; GO:0005622; GO:0003746	2759	33090
P59277	-5.76021	2.49882	6.87594e-06	0.0011934	SYP81_ARATH	SYP81 At1g51740 F19C24.5	Syntaxin-81 (AtSYP81)	FUNCTION: Vesicle trafficking protein that functions in the secretory pathway. {ECO:0000305}.	Arabidopsis thaliana (Mouse-ear cress)	310	integral component of membrane [GO:0016021]; protein transport [GO:0015031]; vesicle-mediated transport [GO:0016192]	GO:0016021; GO:0015031; GO:0016192	2759	33090
Q8LPQ8	-5.75767	2.51011	3.0348e-05	0.00377396	MSSP2_ARATH	MSSP2 At4g35300 F23E12.140	Monosaccharide-sensing protein 2 (Sugar transporter MSSP2)		Arabidopsis thaliana (Mouse-ear cress)	729	Golgi apparatus [GO:0005794]; integral component of membrane [GO:0016021]; integral component of plasma membrane [GO:0005887]; vacuolar membrane [GO:0005774]; vacuole [GO:0005773]; glucose transmembrane transporter activity [GO:0005355]; substrate-specific transmembrane transporter activity [GO:0022891]; sugar:proton symporter activity [GO:0005351]; carbohydrate transport [GO:0008643]; glucose im…	GO:0005794; GO:0008643; GO:0046323; GO:1904659; GO:0005355; GO:0035428; GO:0016021; GO:0005887; GO:0015992; GO:0022891; GO:0005351; GO:0005774; GO:0005773	2759	33090
P28737	-5.75507	2.77289	1.34113e-05	0.00202848	MSP1_YEAST	MSP1 YTA4 YGR028W	Protein MSP1 (Tat-binding homolog 4)	FUNCTION: Involved in intramitochondrial sorting of proteins.	Saccharomyces cerevisiae (strain ATCC 204508 / S288c) (Baker's yeast)	362	integral component of membrane [GO:0016021]; mitochondrial outer membrane [GO:0005741]; peroxisomal membrane [GO:0005778]; ATP binding [GO:0005524]; ATPase activity [GO:0016887]; protein targeting to mitochondrion [GO:0006626]	GO:0005524; GO:0016887; GO:0016021; GO:0005741; GO:0005778; GO:0006626	2759	4751
E9L7A5	-5.75138	2.67427	1.11353e-06	0.000274852	PAT_PETHY		Bifunctional aspartate aminotransferase and glutamate/aspartate-prephenate aminotransferase (PhPPA-AT) (EC 2.6.1.1) (EC 2.6.1.78) (EC 2.6.1.79)	FUNCTION: Prokaryotic-type aspartate aminotransferase. Has also a prenate transaminase activity. Involved in the aromatic amino acids biosynthesis pathway via the arogenate route. Required for the transamination of prephenate into arogenate. Can use 2-oxoglutarate, oxaloacetate and prephenate as substrates, but not phenylpyruvate or 4-hydroxyphenylpyruvate. {ECO:0000269|PubMed:21102469}.	Petunia hybrida (Petunia)	479	chloroplast [GO:0009507]; aspartate-prephenate aminotransferase activity [GO:0033853]; glutamate-prephenate aminotransferase activity [GO:0033854]; identical protein binding [GO:0042802]; L-aspartate:2-oxoglutarate aminotransferase activity [GO:0004069]; L-phenylalanine:2-oxoglutarate aminotransferase activity [GO:0080130]; pyridoxal phosphate binding [GO:0030170]; aromatic amino acid family bios…	GO:0004069; GO:0009094; GO:0080130; GO:0009095; GO:0033853; GO:0009507; GO:0033854; GO:0042802; GO:0030170	2759	33090
Q99002	-5.74898	0.835501	3.21169e-09	1.86641e-06	1433_TRIHA		14-3-3 protein homolog (Th1433)		Trichoderma harzianum (Hypocrea lixii)	262			2759	4751
Q9SJ56	-5.74884	0.378292	1.74224e-10	1.3809e-07	BLH1_ARATH	BLH1 EDA29 At2g35940 F11F19.15	BEL1-like homeodomain protein 1 (BEL1-like protein 1) (Protein EMBRYO SAC DEVELOPMENT ARREST 29)		Arabidopsis thaliana (Mouse-ear cress)	680	cytoplasm [GO:0005737]; nucleus [GO:0005634]; DNA binding [GO:0003677]; protein heterodimerization activity [GO:0046982]; protein homodimerization activity [GO:0042803]; transcription factor activity, sequence-specific DNA binding [GO:0003700]; polar nucleus fusion [GO:0010197]; response to abscisic acid [GO:0009737]; response to continuous far red light stimulus by the high-irradiance response s…	GO:0003677; GO:0005737; GO:0005634; GO:0010197; GO:0046982; GO:0042803; GO:0009737; GO:0010201; GO:0009610; GO:0003700; GO:0006351	2759	33090
Q9SZ83	-5.74748	0.430482	2.13103e-10	1.66591e-07	Y4967_ARATH	At4g09670 F17A8.20	Uncharacterized oxidoreductase At4g09670 (EC 1.-.-.-)		Arabidopsis thaliana (Mouse-ear cress)	362	cytosol [GO:0005829]; oxidoreductase activity [GO:0016491]	GO:0005829; GO:0016491	2759	33090
Q9LVM1	-5.74374	0.575446	3.67955e-10	2.73057e-07	AB25B_ARATH	ABCB25 ATM3 STA1 At5g58270 MCK7.14	ABC transporter B family member 25, mitochondrial (ABC transporter ABCB.25) (AtABCB25) (ABC transporter of the mitochondrion 3) (AtATM3) (Iron-sulfur clusters transporter ATM3) (Protein STARIK 1)	FUNCTION: Performs an essential function in the generation of cytoplasmic iron-sulfur proteins by mediating export of Fe/S cluster precursors synthesized by NFS1 and other mitochondrial proteins. Not required for mitochondrial and plastid Fe-S enzymes. Probably involved in the export of cyclic pyranopterin monophosphate (cPMP) from mitochondria into the cytosol. Mediates glutathione-dependent res…	Arabidopsis thaliana (Mouse-ear cress)	728	chloroplast [GO:0009507]; chloroplast envelope [GO:0009941]; integral component of membrane [GO:0016021]; mitochondrial inner membrane [GO:0005743]; mitochondrion [GO:0005739]; ATP binding [GO:0005524]; ATPase activity, coupled to transmembrane movement of substances [GO:0042626]; transporter activity [GO:0005215]; cellular iron ion homeostasis [GO:0006879]; chloroplast organization [GO:0009658];…	GO:0005524; GO:0042626; GO:0006777; GO:0006879; GO:0009507; GO:0009941; GO:0009658; GO:0051276; GO:0016021; GO:0006811; GO:0005743; GO:0005739; GO:0009555; GO:0050790; GO:0010380; GO:0046686; GO:0010288; GO:0048364; GO:0055085; GO:0005215	2759	33090
Q4F883	-5.74326	2.23699	5.5319e-07	0.000154978	SG101_ARATH	SAG101 At5g14930 F2G14.50	Senescence-associated carboxylesterase 101 (EC 3.1.1.1)	FUNCTION: Acyl hydrolase that triggers the leaf senescence onset. Can use triolein as substrate to produce oleic acids.; FUNCTION: Involved in the EDS1-dependent intrinsic and indispensable resistance signaling pathway; together with PAD4, required for programmed cell death triggered by RPS4 in response to avirulent pathogens (e.g. P.syringae pv. tomato strain DC3000 and H.parasitica isolates CAL…	Arabidopsis thaliana (Mouse-ear cress)	537	cytoplasm [GO:0005737]; integral component of membrane [GO:0016021]; nucleus [GO:0005634]; carboxylic ester hydrolase activity [GO:0052689]; aging [GO:0007568]; defense response [GO:0006952]; lipid catabolic process [GO:0016042]; positive regulation of defense response to bacterium [GO:1900426]; positive regulation of defense response to oomycetes [GO:1902290]; positive regulation of defense resp…	GO:0007568; GO:0052689; GO:0005737; GO:0006952; GO:0016021; GO:0016042; GO:0005634; GO:1900426; GO:1902290; GO:0002230; GO:1900057	2759	33090
Q7XUC5	-5.74295	2.3734	6.47567e-06	0.00113917	P2C43_ORYSJ	Os04g0584300 Os04g0584366 LOC_Os04g49490 OsJ_015252 OSJNBa0088A01.23	Probable protein phosphatase 2C 43 (OsPP2C43) (EC 3.1.3.16)		Oryza sativa subsp. japonica (Rice)	388	metal ion binding [GO:0046872]; protein serine/threonine phosphatase activity [GO:0004722]	GO:0046872; GO:0004722	2759	33090
Q9FM66	-5.74237	0.558333	4.02742e-10	2.93848e-07	PLY21_ARATH	At5g55720 MDF20.16	Putative pectate lyase 21 (EC 4.2.2.2)		Arabidopsis thaliana (Mouse-ear cress)	392	metal ion binding [GO:0046872]; pectate lyase activity [GO:0030570]; pectin catabolic process [GO:0045490]	GO:0046872; GO:0030570; GO:0045490	2759	33090
P36612	-5.74182	1.16034	4.50609e-08	1.87437e-05	PRS4_SCHPO	mts2 SPBC4.07c	26S protease regulatory subunit 4 homolog (Protein mts2)	FUNCTION: The 26S protease is involved in the ATP-dependent degradation of ubiquitinated proteins. The regulatory (or ATPase) complex confers ATP dependency and substrate specificity to the 26S complex.	Schizosaccharomyces pombe (strain 972 / ATCC 24843) (Fission yeast)	448	cytosol [GO:0005829]; nuclear chromatin [GO:0000790]; nucleus [GO:0005634]; proteasome regulatory particle, base subcomplex [GO:0008540]; ATP binding [GO:0005524]; ATPase activity [GO:0016887]; positive regulation of mitotic metaphase/anaphase transition [GO:0045842]; protein catabolic process [GO:0030163]	GO:0005524; GO:0016887; GO:0005829; GO:0000790; GO:0005634; GO:0045842; GO:0008540; GO:0030163	2759	4751
Q0J7U6	-5.73924	3.54901	0.000161626	0.0131764	TPR2_ORYSJ	TPR2 ASP1 LIS-L1 REL2 TPL Os08g0162100 LOC_Os08g06480 OsJ_26138 P0577B11.132	Protein TPR2 (Aberrant spikelet and panicle 1) (Lissencephaly type-1-like 1) (OsLIS-L1) (Protein ASP1) (Protein LIS-L1) (Protein REL2) (Protein TPL) (OsTPL) (Ramosa1 enhancer locus 2) (OsREL2) (Topless-like protein) (Topless-related protein 2)	FUNCTION: Transcriptional corepressor involved in branch formation regulation, presumably by suppressing primary branch formation and promoting secondary branch formation (PubMed:22136599, Ref.7, PubMed:24336200). Required for the cell elongation in the first internode and pollen development (PubMed:22020753). Probable downstream regulator of strigolactones signaling important in axillary meriste…	Oryza sativa subsp. japonica (Rice)	1133	nucleus [GO:0005634]; regulation of transcription, DNA-templated [GO:0006355]; transcription, DNA-templated [GO:0006351]	GO:0005634; GO:0006355; GO:0006351	2759	33090
Q9FLE8	-5.73801	0.316447	1.34079e-10	1.10411e-07	Y5986_ARATH	At5g39865 MYH19.5	Uncharacterized protein At5g39865		Arabidopsis thaliana (Mouse-ear cress)	390	plasma membrane [GO:0005886]; electron carrier activity [GO:0009055]; protein disulfide oxidoreductase activity [GO:0015035]; cell redox homeostasis [GO:0045454]	GO:0045454; GO:0009055; GO:0005886; GO:0015035	2759	33090
Q8GZQ3	-5.72594	2.22068	7.33934e-07	0.00019517	PNP1_ARATH	PNP1 PDE326 RIF10 At3g03710 F20H23.26 T12J13.1	Polyribonucleotide nucleotidyltransferase 1, chloroplastic (AtcpPNPase) (EC 2.7.7.8) (Polynucleotide phosphorylase 1) (PNPase 1) (Protein PIGMENT DEFECTIVE 326) (Protein RESISTANT TO INHIBITION WITH FSM 10)	FUNCTION: Involved in the metabolism of all major classes of plastid RNAs. Required for efficient 3'-end processing of mRNAs and 3'-end maturation of rRNA transcripts, but is not sufficient to mediate their degradation. Mediates tRNA degradation. May function as a poly(A) mRNA 3'-5' degrading phosphorylase. May be required for plastid ribosome assembly and non-coding RNA biogenesis and accumulati…	Arabidopsis thaliana (Mouse-ear cress)	922	chloroplast [GO:0009507]; chloroplast stroma [GO:0009570]; 3'-5'-exoribonuclease activity [GO:0000175]; polyribonucleotide nucleotidyltransferase activity [GO:0004654]; RNA binding [GO:0003723]; carotene biosynthetic process [GO:0016120]; cellular response to phosphate starvation [GO:0016036]; chlorophyll biosynthetic process [GO:0015995]; chloroplast RNA processing [GO:0031425]; mRNA catabolic p…	GO:0000175; GO:0003723; GO:0006401; GO:0090503; GO:0016120; GO:0016036; GO:0015995; GO:0009507; GO:0031425; GO:0009570; GO:0006402; GO:0006397; GO:0010323; GO:0004654; GO:0006364; GO:0008033; GO:0016123	2759	33090
P35844	-5.72442	0.350279	1.59144e-10	1.27555e-07	KES1_YEAST	KES1 OSH4 YPL145C LPI3C P2614	Oxysterol-binding protein homolog 4 (Protein KES1)	FUNCTION: Lipid transporter involved in lipid countertransport between the Golgi complex and membranes of the endoplasmic reticulum: specifically exchanges sterol with phosphatidylinositol 4-phosphate (PI4P), delivering sterol to the Golgi in exchange for PI4P, which is degraded by the SAC1 phosphatase in the endoplasmic reticulum (PubMed:16136145, PubMed:22162133). Displays a similar affinity fo…	Saccharomyces cerevisiae (strain ATCC 204508 / S288c) (Baker's yeast)	434	cytoplasm [GO:0005737]; extrinsic component of membrane [GO:0019898]; Golgi membrane [GO:0000139]; lipid binding [GO:0008289]; oxysterol binding [GO:0008142]; phosphatidic acid binding [GO:0070300]; phosphatidylinositol-4,5-bisphosphate binding [GO:0005546]; phosphatidylinositol-4-phosphate binding [GO:0070273]; sterol transporter activity [GO:0015248]; endocytosis [GO:0006897]; ER to Golgi ceram…	GO:0035621; GO:0000139; GO:0005737; GO:0006897; GO:0006887; GO:0019898; GO:0008289; GO:0030011; GO:0008142; GO:0070300; GO:0005546; GO:0070273; GO:0034727; GO:0010922; GO:0006892; GO:0006665; GO:0016126; GO:0015918; GO:0015248	2759	4751
O80536	-5.721	2.4547	7.35628e-09	3.85847e-06	PIF3_ARATH	PIF3 BHLH8 EN100 PAP3 At1g09530 F14J9.19	Transcription factor PIF3 (Basic helix-loop-helix protein 8) (AtbHLH8) (bHLH 8) (Phytochrome-associated protein 3) (Phytochrome-interacting factor 3) (Transcription factor EN 100) (bHLH transcription factor bHLH008)	FUNCTION: Transcription factor acting positively in the phytochrome signaling pathway. Activates transcription by binding to the G box (5'-CACGTG-3'). {ECO:0000269|PubMed:10466729, ECO:0000269|PubMed:10797009}.	Arabidopsis thaliana (Mouse-ear cress)	524	nucleus [GO:0005634]; DNA binding [GO:0003677]; identical protein binding [GO:0042802]; transcription factor activity, sequence-specific DNA binding [GO:0003700]; de-etiolation [GO:0009704]; gibberellic acid mediated signaling pathway [GO:0009740]; positive regulation of anthocyanin metabolic process [GO:0031539]; red or far-red light signaling pathway [GO:0010017]; red, far-red light phototransd…	GO:0003677; GO:0009704; GO:0009740; GO:0042802; GO:0005634; GO:0031539; GO:0010017; GO:0009585; GO:0006355; GO:0009639; GO:0003700; GO:0006351	2759	33090
Q8L9J7	-5.71935	2.71511	1.18039e-05	0.00183597	SWET1_ARATH	SWEET1 At1g21460 F24J8.9	Bidirectional sugar transporter SWEET1 (AtSWEET1) (Protein SUGARS WILL EVENTUALLY BE EXPORTED TRANSPORTERS 1)	FUNCTION: Mediates both low-affinity uptake and efflux of sugar across the plasma membrane. Can transport glucose, and, to a lower extent, mannose, fructose and galactose. {ECO:0000269|PubMed:21107422}.	Arabidopsis thaliana (Mouse-ear cress)	247	endoplasmic reticulum [GO:0005783]; endoplasmic reticulum membrane [GO:0005789]; integral component of plasma membrane [GO:0005887]; plasma membrane [GO:0005886]; sugar transmembrane transporter activity [GO:0051119]; carbohydrate transmembrane transport [GO:0034219]; protein homooligomerization [GO:0051260]	GO:0034219; GO:0005783; GO:0005789; GO:0005887; GO:0005886; GO:0051260; GO:0051119	2759	33090
Q9FKW0	-5.71559	1.54438	3.54924e-07	0.000107451	RNG1A_ARATH	RING1A RF434 At5g44280 K9L2.3	Putative E3 ubiquitin-protein ligase RING1a (EC 6.3.2.-) (Polycomb complex protein RING1a) (Protein RING1a) (AtRING1a) (Ring finger protein 434)	FUNCTION: Putative E3 ubiquitin-protein ligase that mediates monoubiquitination of 'Lys-119' of histone H2A (H2AK119ub), thereby playing a central role in histone code and gene regulation. {ECO:0000250}.; FUNCTION: As part of the PRC1-like complex, repress class I KNOX gene expression. PcG PRC1 complex maintains the transcriptionally repressive state of many genes, including Hox genes, throughout…	Arabidopsis thaliana (Mouse-ear cress)	522	nucleus [GO:0005634]; PRC1 complex [GO:0035102]; ligase activity [GO:0016874]; zinc ion binding [GO:0008270]; cell fate determination [GO:0001709]; chromatin modification [GO:0016568]; maintenance of floral meristem identity [GO:0010076]; maintenance of inflorescence meristem identity [GO:0010077]; maintenance of shoot apical meristem identity [GO:0010492]; negative regulation of gene expression,…	GO:0035102; GO:0001709; GO:0016568; GO:0016874; GO:0010076; GO:0010077; GO:0010492; GO:0045814; GO:0045892; GO:0005634; GO:0016567; GO:0006351; GO:0008270	2759	33090
A2QLK4	-5.71482	1.72641	1.07331e-06	0.000266464	FKS1_ASPNC	fksA fks1 An06g01550	1,3-beta-glucan synthase component FKS1 (EC 2.4.1.34) (1,3-beta-D-glucan-UDP glucosyltransferase)	FUNCTION: Catalytic subunit of the 1,3-beta-glucan synthase. Synthesizes 1,3-beta-glucan, a major structural component of the cell wall. Involved in cell wall synthesis, maintenance and cell wall remodeling (By similarity). {ECO:0000250|UniProtKB:P38631}.	Aspergillus niger (strain CBS 513.88 / FGSC A1513)	1897	1,3-beta-D-glucan synthase complex [GO:0000148]; integral component of membrane [GO:0016021]; mitochondrion [GO:0005739]; 1,3-beta-D-glucan synthase activity [GO:0003843]; (1->3)-beta-D-glucan biosynthetic process [GO:0006075]; cell wall organization [GO:0071555]; regulation of cell shape [GO:0008360]	GO:0006075; GO:0003843; GO:0000148; GO:0071555; GO:0016021; GO:0005739; GO:0008360	2759	4751
P52959	-5.71353	1.58467	1.85506e-07	6.19083e-05	CTF1B_FUSSO	CTF1-BETA	Cutinase transcription factor 1 beta		Fusarium solani subsp. pisi (Nectria haematococca)	882	nucleus [GO:0005634]; DNA binding [GO:0003677]; RNA polymerase II transcription factor activity, sequence-specific DNA binding [GO:0000981]; zinc ion binding [GO:0008270]; transcription, DNA-templated [GO:0006351]	GO:0003677; GO:0000981; GO:0005634; GO:0006351; GO:0008270	2759	4751
Q9LNU4	-5.71198	2.65142	1.56117e-05	0.00228383	PSD3A_ARATH	RPN3A EMB2719 HAP15 At1g20200 T20H2.3	26S proteasome non-ATPase regulatory subunit 3 homolog A (26S proteasome regulatory subunit RPN3a) (AtRPN3a) (26S proteasome regulatory subunit S3 homolog A) (Protein EMBRYO DEFECTIVE 2719) (Protein HAPLESS 15)	FUNCTION: Acts as a regulatory subunit of the 26 proteasome which is involved in the ATP-dependent degradation of ubiquitinated proteins. {ECO:0000250|UniProtKB:O43242}.	Arabidopsis thaliana (Mouse-ear cress)	488	cytosol [GO:0005829]; plasma membrane [GO:0005886]; plasmodesma [GO:0009506]; proteasome complex [GO:0000502]; proteasome regulatory particle, lid subcomplex [GO:0008541]; enzyme regulator activity [GO:0030234]; regulation of protein catabolic process [GO:0042176]	GO:0005829; GO:0030234; GO:0005886; GO:0009506; GO:0000502; GO:0008541; GO:0042176	2759	33090
Q6YYC0	-5.70744	2.96808	2.86057e-05	0.00359789	C3H55_ORYSJ	Os08g0135800 LOC_Os08g04170 OJ1613_G04.4-1 P0680F05.43-1	Zinc finger CCCH domain-containing protein 55 (OsC3H55)		Oryza sativa subsp. japonica (Rice)	958	DNA binding [GO:0003677]; metal ion binding [GO:0046872]	GO:0003677; GO:0046872	2759	33090
Q9LQV2	-5.70587	0.53602	2.84516e-10	2.15911e-07	RDR1_ARATH	RDR1 RDRP1 At1g14790 F10B6.19	RNA-dependent RNA polymerase 1 (AtRDRP1) (EC 2.7.7.48) (RNA-directed RNA polymerase 1)	FUNCTION: RNA-dependent direct polymerase involved in antiviral silencing. Required for the production of some small RNAs (mainly 21 and some 22 nucleotides) derived from the crucifer-infecting tobamovirus (TMV-cg). Required for turnip mosaic virus (TuMV) silencing and accumulation of viral siRNAs. Involved in cucumber mosaic virus (CMV) silencing. Required for the biogenesis of viral secondary s…	Arabidopsis thaliana (Mouse-ear cress)	1107	nucleotide binding [GO:0000166]; RNA binding [GO:0003723]; RNA-directed RNA polymerase activity [GO:0003968]; defense response [GO:0006952]; positive regulation of posttranscriptional gene silencing [GO:0060148]; production of siRNA involved in RNA interference [GO:0030422]; response to salicylic acid [GO:0009751]; response to virus [GO:0009615]; wax biosynthetic process [GO:0010025]	GO:0003723; GO:0003968; GO:0006952; GO:0000166; GO:0060148; GO:0030422; GO:0009751; GO:0009615; GO:0010025	2759	33090
Q0JM17	-5.70542	0.853682	8.52019e-10	5.78148e-07	RH56_ORYSJ	AIP1 BAT1 Os01g0549700 LOC_Os01g36890 B1156H12.15-1	DEAD-box ATP-dependent RNA helicase 56 (EC 3.6.4.13) (API5-interacting protein 1)	FUNCTION: ATP-binding RNA helicase involved in pre-mRNA splicing. Required for the export of mRNA out of the nucleus (By similarity). Required for tapetal programmed cell death (PCD) and degeneration during anther development. Forms dimer with AIP2 and binds the promoter region of the cysteine protease CP1. Can complement the yeast RNA helicase SUB2. Plants silencing AIP1 and AIP2 are male steril…	Oryza sativa subsp. japonica (Rice)	432	spliceosomal complex [GO:0005681]; ATP binding [GO:0005524]; ATP-dependent RNA helicase activity [GO:0004004]; RNA binding [GO:0003723]; cellular response to DNA damage stimulus [GO:0006974]; mRNA export from nucleus [GO:0006406]; mRNA splicing, via spliceosome [GO:0000398]; regulation of gene expression [GO:0010468]; RNA secondary structure unwinding [GO:0010501]	GO:0005524; GO:0004004; GO:0003723; GO:0010501; GO:0006974; GO:0006406; GO:0000398; GO:0010468; GO:0005681	2759	33090
Q8L748	-5.70491	2.66031	1.10271e-05	0.00173979	NU107_ARATH	NUP107 At3g14120 MAG2.7	Nuclear pore complex protein NUP107 (Nucleoporin 107)		Arabidopsis thaliana (Mouse-ear cress)	1101	nuclear envelope [GO:0005635]; nuclear pore [GO:0005643]; mRNA transport [GO:0051028]; protein transport [GO:0015031]	GO:0051028; GO:0005635; GO:0005643; GO:0015031	2759	33090
Q8GXZ3	-5.70225	2.28358	5.60908e-06	0.00101296	Y5102_ARATH	At5g01020 F7J8.5	Serine/threonine-protein kinase At5g01020 (EC 2.7.11.1)		Arabidopsis thaliana (Mouse-ear cress)	410	plasma membrane [GO:0005886]; ATP binding [GO:0005524]; protein serine/threonine kinase activity [GO:0004674]	GO:0005524; GO:0005886; GO:0004674	2759	33090
P19515	-5.69623	1.23374	1.22644e-07	4.34986e-05	LIP_RHIMI		Lipase (EC 3.1.1.3) (Triacylglycerol lipase)		Rhizomucor miehei	363	metal ion binding [GO:0046872]; triglyceride lipase activity [GO:0004806]; lipid catabolic process [GO:0016042]	GO:0016042; GO:0046872; GO:0004806	2759	4751
Q6R2K3	-5.69523	1.55102	6.61226e-08	2.581e-05	SRF3_ARATH	SRF3 At4g03390 F4C21.35	Protein STRUBBELIG-RECEPTOR FAMILY 3 (Leucine-rich repeat receptor kinase-like protein SRF3)	FUNCTION: Not essential for epidermal patterning and not redundant with STRUBBELIG. {ECO:0000269|PubMed:17027738, ECO:0000269|PubMed:17397538}.	Arabidopsis thaliana (Mouse-ear cress)	776	integral component of membrane [GO:0016021]; plasma membrane [GO:0005886]; ATP binding [GO:0005524]; protein kinase activity [GO:0004672]; circadian rhythm [GO:0007623]	GO:0005524; GO:0007623; GO:0016021; GO:0005886; GO:0004672	2759	33090
P05500	-5.69484	4.92304	8.09405e-06	0.00135934	ATP6_OENBE	ATP6	ATP synthase subunit a (F-ATPase protein 6)	FUNCTION: Mitochondrial membrane ATP synthase (F(1)F(0) ATP synthase or Complex V) produces ATP from ADP in the presence of a proton gradient across the membrane which is generated by electron transport complexes of the respiratory chain. F-type ATPases consist of two structural domains, F(1) - containing the extramembraneous catalytic core and F(0) - containing the membrane proton channel, linke…	Oenothera berteroana (Bertero's evening primrose)	281	integral component of membrane [GO:0016021]; mitochondrial inner membrane [GO:0005743]; proton-transporting ATP synthase complex, coupling factor F(o) [GO:0045263]; hydrogen ion transmembrane transporter activity [GO:0015078]; ATP synthesis coupled proton transport [GO:0015986]	GO:0015986; GO:0015078; GO:0016021; GO:0005743; GO:0045263	2759	33090
Q9C811	-5.68736	2.14434	7.07537e-06	0.00122244	NU160_ARATH	NUP160 SAR1 At1g33410 F10C21.8	Nuclear pore complex protein NUP160 (AtNUP160) (Nucleoporin 160) (Protein SUPPRESSOR OF AUXIN RESISTANCE 1)	FUNCTION: Contributes to the transfer of mature mRNA from the nucleus to the cytosol. Required for both R gene-mediated and basal disease resistance. RNA export seems to play a critical role in stress responses and regulation of plant growth and development. Required for proper expression of factors associated with auxin signaling. {ECO:0000269|PubMed:16751346, ECO:0000269|PubMed:17030626, ECO:00…	Arabidopsis thaliana (Mouse-ear cress)	1495	nuclear membrane [GO:0031965]; nuclear pore [GO:0005643]; defense response [GO:0006952]; poly(A)+ mRNA export from nucleus [GO:0016973]; protein transport [GO:0015031]; response to auxin [GO:0009733]; response to cold [GO:0009409]	GO:0006952; GO:0031965; GO:0005643; GO:0016973; GO:0015031; GO:0009733; GO:0009409	2759	33090
Q9T0K7	-5.68301	2.41037	1.61499e-06	0.000369538	HIBC6_ARATH	At4g13360 T9E8.100	3-hydroxyisobutyryl-CoA hydrolase-like protein 3, mitochondrial (EC 3.1.2.-)		Arabidopsis thaliana (Mouse-ear cress)	421	cytosol [GO:0005829]; mitochondrion [GO:0005739]; hydro-lyase activity [GO:0016836]; hydrolase activity [GO:0016787]	GO:0005829; GO:0016836; GO:0016787; GO:0005739	2759	33090
P24922	-5.6808	4.2046	2.88085e-05	0.00361879	IF5A2_NICPL	EIF-5A2	Eukaryotic translation initiation factor 5A-2 (eIF-5A-2) (eIF-4D)	FUNCTION: The precise role of eIF-5A in protein biosynthesis is not known but it functions by promoting the formation of the first peptide bond.	Nicotiana plumbaginifolia (Leadwort-leaved tobacco) (Tex-Mex tobacco)	159	ribosome binding [GO:0043022]; translation elongation factor activity [GO:0003746]; translation initiation factor activity [GO:0003743]; positive regulation of translational elongation [GO:0045901]; positive regulation of translational termination [GO:0045905]; translational frameshifting [GO:0006452]	GO:0045901; GO:0045905; GO:0043022; GO:0003746; GO:0003743; GO:0006452	2759	33090
F4JUU5	-5.6791	1.51389	6.41832e-07	0.000174686	S2P_ARATH	S2P At4g20310 F1C12.220	Membrane-bound transcription factor site-2 protease homolog (EC 3.4.24.-) (Endopeptidase S2P)	FUNCTION: Metalloprotease that catalyzes the second step (site-2 cleavage) in the proteolytic activation of various factors, after site-1 cleavage. Part of a regulated intramembrane proteolysis (RIP) cascade. After ER stress, cleaves BZIP17 and BZIP28 proteins which functions as stress sensors and transducers in ER stress signaling pathway. The N-terminal bZIP component is translocated to the nuc…	Arabidopsis thaliana (Mouse-ear cress)	513	Golgi membrane [GO:0000139]; integral component of membrane [GO:0016021]; metal ion binding [GO:0046872]; metalloendopeptidase activity [GO:0004222]; cellular hyperosmotic salinity response [GO:0071475]; proteolysis [GO:0006508]	GO:0000139; GO:0071475; GO:0016021; GO:0046872; GO:0004222; GO:0006508	2759	33090
Q5XET5	-5.67822	0.688027	3.6646e-10	2.72302e-07	HESO1_ARATH	HESO1 At2g39740 T5I7.4	Protein HESO1 (EC 2.7.7.52) (HEN1 suppressor 1) (RNA uridylyltransferase)	FUNCTION: Uridylates small RNAs to trigger their degradation (PubMed:25928341, PubMed:22464191, PubMed:22464194). Catalyzes the uridylation of 5' fragments produced by AGO1-mediated cleavage of miRNA target RNAs (PubMed:24733911). Acts synergistically with URT1 in unmethylated miRNA uridylation, leading to their degradation (PubMed:25928341). URT1 and HESO1 prefer substrates with different 3' end…	Arabidopsis thaliana (Mouse-ear cress)	511	cytoplasm [GO:0005737]; cytoplasmic mRNA processing body [GO:0000932]; nucleus [GO:0005634]; nucleotidyltransferase activity [GO:0016779]; RNA uridylyltransferase activity [GO:0050265]; regulation of gene silencing by miRNA [GO:0060964]; RNA 3' uridylation [GO:0071076]	GO:0071076; GO:0050265; GO:0005737; GO:0000932; GO:0016779; GO:0005634; GO:0060964	2759	33090
O13971	-5.67517	2.35835	7.86561e-06	0.00132683	SGD1_SCHPO	sgd1 SPAC24C9.11	Suppressor of glycerol defect protein 1	FUNCTION: Involved in osmoregulatory glycerol response. {ECO:0000250}.	Schizosaccharomyces pombe (strain 972 / ATCC 24843) (Fission yeast)	775	nucleolus [GO:0005730]; nucleus [GO:0005634]; RNA binding [GO:0003723]; ribosomal small subunit biogenesis [GO:0042274]	GO:0003723; GO:0005730; GO:0005634; GO:0042274	2759	4751
O49459	-5.66937	0.950274	4.42216e-08	1.85286e-05	NAC73_ARATH	NAC073 SND2 At4g28500 F20O9.190	NAC domain-containing protein 73 (ANAC073) (Protein SECONDARY WALL-ASSOCIATED NAC DOMAIN PROTEIN 2)	FUNCTION: Transcriptional activator that plays a regulatory role in the development of secondary cell wall fibers (PubMed:18952777,PubMed:22133261). Involved in the regulation of cellulose and hemicellulose biosynthetic genes as well as of genes involved in lignin polymerization and signaling (PubMed:22133261). Is not a direct target of SND1 (PubMed:18952777). {ECO:0000269|PubMed:18952777, ECO:00…	Arabidopsis thaliana (Mouse-ear cress)	305	nucleus [GO:0005634]; transcription factor activity, sequence-specific DNA binding [GO:0003700]; transcription regulatory region DNA binding [GO:0044212]; positive regulation of transcription, DNA-templated [GO:0045893]; regulation of secondary cell wall biogenesis [GO:2000652]; transcription, DNA-templated [GO:0006351]	GO:0005634; GO:0045893; GO:2000652; GO:0003700; GO:0044212; GO:0006351	2759	33090
Q9LRZ3	-5.66806	0.206482	2.43342e-10	1.87154e-07	PUM24_ARATH	APUM24 At3g16810 K20I9_3	Pumilio homolog 24 (APUM-24) (AtPUM24)	FUNCTION: Sequence-specific RNA-binding protein that regulates translation and mRNA stability by binding the 3'-UTR of target mRNAs. {ECO:0000250}.	Arabidopsis thaliana (Mouse-ear cress)	641	nucleolus [GO:0005730]; mRNA binding [GO:0003729]; regulation of translation [GO:0006417]	GO:0003729; GO:0005730; GO:0006417	2759	33090
Q0DA50	-5.65847	0.745051	5.68644e-09	3.07009e-06	C3H45_ORYSJ	Os06g0677700 LOC_Os06g46400 B1153E06.24 P0710B08.18	Zinc finger CCCH domain-containing protein 45 (OsC3H45)		Oryza sativa subsp. japonica (Rice)	665	DNA binding [GO:0003677]; metal ion binding [GO:0046872]; RNA binding [GO:0003723]	GO:0003677; GO:0003723; GO:0046872	2759	33090
P0C5P9	-5.65263	0.916134	1.34035e-09	8.71184e-07	YL54B_YEAST	YLR154W-B smORF398	Putative uncharacterized protein YLR154W-B		Saccharomyces cerevisiae (strain ATCC 204508 / S288c) (Baker's yeast)	54			2759	4751
Q42679	-5.65195	0.219609	2.21496e-10	1.71974e-07	DCAM_CATRO	SAMDC	S-adenosylmethionine decarboxylase proenzyme (AdoMetDC) (SAMDC) (EC 4.1.1.50) [Cleaved into: S-adenosylmethionine decarboxylase alpha chain; S-adenosylmethionine decarboxylase beta chain]		Catharanthus roseus (Madagascar periwinkle) (Vinca rosea)	357	adenosylmethionine decarboxylase activity [GO:0004014]; S-adenosylmethioninamine biosynthetic process [GO:0006557]; spermidine biosynthetic process [GO:0008295]; spermine biosynthetic process [GO:0006597]	GO:0006557; GO:0004014; GO:0008295; GO:0006597	2759	33090
P33453	-5.6469	2.72062	1.94458e-06	0.000428297	L_UUKS	L	RNA-directed RNA polymerase L (Protein L) (EC 2.7.7.48) (Large structural protein) (Replicase) (Transcriptase)		Uukuniemi virus (strain S23) (Uuk)	2103	nucleoside binding [GO:0001882]; nucleotide binding [GO:0000166]; RNA-directed RNA polymerase activity [GO:0003968]; negative stranded viral RNA replication [GO:0039689]; RNA-templated viral transcription [GO:0039696]; transcription, DNA-templated [GO:0006351]	GO:0003968; GO:0039696; GO:0039689; GO:0001882; GO:0000166; GO:0006351	10239
Q37145	-5.64668	4.02281	1.00624e-06	0.000252855	ACA1_ARATH	ACA1 PEA1 At1g27770 F28L5.1 T22C5.23	Calcium-transporting ATPase 1, chloroplastic (EC 3.6.3.8) (Ca(2+)-ATPase isoform 1) (Plastid envelope ATPase 1)	FUNCTION: This magnesium-dependent enzyme catalyzes the hydrolysis of ATP coupled with the translocation of calcium from the cytosol out of the cell or into organelles.	Arabidopsis thaliana (Mouse-ear cress)	1020	chloroplast inner membrane [GO:0009706]; endoplasmic reticulum [GO:0005783]; integral component of plasma membrane [GO:0005887]; plasma membrane [GO:0005886]; ATP binding [GO:0005524]; calcium channel activity [GO:0005262]; calcium-transporting ATPase activity [GO:0005388]; metal ion binding [GO:0046872]	GO:0005524; GO:0005262; GO:0005388; GO:0009706; GO:0005783; GO:0005887; GO:0046872; GO:0005886	2759	33090
Q9C5X3	-5.63963	1.98404	5.98359e-06	0.00106741	KEULE_ARATH	KEU At1g12360 F5O11.8	SNARE-interacting protein KEULE	FUNCTION: Regulator of vesicle trafficking involved in cytokinesis and root hair development, but not required for cell elongation. {ECO:0000269|PubMed:23702595}.	Arabidopsis thaliana (Mouse-ear cress)	666	cytoskeleton [GO:0005856]; cytosol [GO:0005829]; extrinsic component of membrane [GO:0019898]; phragmoplast [GO:0009524]; plasma membrane [GO:0005886]; vacuole [GO:0005773]; cell cycle [GO:0007049]; cell division [GO:0051301]; protein transport [GO:0015031]; vesicle docking involved in exocytosis [GO:0006904]	GO:0007049; GO:0051301; GO:0005856; GO:0005829; GO:0019898; GO:0009524; GO:0005886; GO:0015031; GO:0005773; GO:0006904	2759	33090
Q9SK03	-5.63845	0.205472	3.77849e-10	2.78588e-07	RAP27_ARATH	RAP2-7 TOE1 At2g28550 T17D12.11	Ethylene-responsive transcription factor RAP2-7 (Protein RELATED TO APETALA2 7) (Protein TARGET OF EAT 1)	FUNCTION: Probably acts as a transcriptional activator. Binds to the GCC-box pathogenesis-related promoter element. May be involved in the regulation of gene expression by stress factors and by components of stress signal transduction pathways (By similarity). Regulates negatively the transition to flowering time and confers flowering time delay. {ECO:0000250, ECO:0000269|PubMed:14555699}.	Arabidopsis thaliana (Mouse-ear cress)	449	nucleus [GO:0005634]; DNA binding [GO:0003677]; transcription factor activity, sequence-specific DNA binding [GO:0003700]; ethylene-activated signaling pathway [GO:0009873]; multicellular organism development [GO:0007275]; transcription, DNA-templated [GO:0006351]	GO:0003677; GO:0009873; GO:0007275; GO:0005634; GO:0003700; GO:0006351	2759	33090
C0LGP4	-5.63664	1.69402	8.5605e-07	0.000221653	Y3475_ARATH	At3g47570 F1P2.120	Probable LRR receptor-like serine/threonine-protein kinase At3g47570 (EC 2.7.11.1)		Arabidopsis thaliana (Mouse-ear cress)	1010	integral component of membrane [GO:0016021]; plasma membrane [GO:0005886]; ATP binding [GO:0005524]; protein serine/threonine kinase activity [GO:0004674]	GO:0005524; GO:0016021; GO:0005886; GO:0004674	2759	33090
Q8CH18	-5.63258	2.42505	1.18848e-05	0.00184352	CCAR1_MOUSE	Ccar1 Carp1	Cell division cycle and apoptosis regulator protein 1 (Cell cycle and apoptosis regulatory protein 1) (CARP-1)	FUNCTION: Associates with components of the Mediator and p160 coactivator complexes that play a role as intermediaries transducing regulatory signals from upstream transcriptional activator proteins to basal transcription machinery at the core promoter. Recruited to endogenous nuclear receptor target genes in response to the appropriate hormone. Also functions as a p53 coactivator. May thus play …	Mus musculus (Mouse)	1146	nuclear envelope lumen [GO:0005641]; perinuclear region of cytoplasm [GO:0048471]; core promoter binding [GO:0001047]; ligand-dependent nuclear receptor transcription coactivator activity [GO:0030374]; poly(A) RNA binding [GO:0044822]; transcription coactivator activity [GO:0003713]; transcription corepressor activity [GO:0003714]; apoptotic process [GO:0006915]; cell cycle [GO:0007049]; negative…	GO:0006915; GO:0007049; GO:0001047; GO:0030374; GO:1903507; GO:0005641; GO:0048471; GO:0044822; GO:0043065; GO:0030335; GO:0008284; GO:0006355; GO:0003713; GO:0003714; GO:0006351	2759	33208
Q01197	-5.63244	2.24079	1.20084e-06	0.000292981	E6_GOSHI	E6	Protein E6		Gossypium hirsutum (Upland cotton) (Gossypium mexicanum)	238	cell wall [GO:0005618]; extracellular region [GO:0005576]	GO:0005618; GO:0005576	2759	33090
Q8L6H7	-5.63024	1.7501	2.26667e-06	0.000480507	SFR2_ORYSJ	SFR2 BGLU36 Os11g0683500 LOC_Os11g45710 OsJ_34793	Beta-glucosidase-like SFR2, chloroplastic (Beta-glucosidase 36) (Os11bglu36) (Protein SENSITIVE TO FREEZING 2) (OsSFR2)	FUNCTION: Potentially involved in freezing tolerance. {ECO:0000269|PubMed:18466306}.	Oryza sativa subsp. japonica (Rice)	647	chloroplast outer membrane [GO:0009707]; beta-glucosidase activity [GO:0008422]; carbohydrate metabolic process [GO:0005975]; glycosyl compound metabolic process [GO:1901657]	GO:0008422; GO:0005975; GO:0009707; GO:1901657	2759	33090
Q0JMD4	-5.63022	0.371991	3.06228e-10	2.31464e-07	P2C03_ORYSJ	Os01g0513100 LOC_Os01g32964 OsJ_001929 OSJNBa0054L14.32 P0504D03.18	Probable protein phosphatase 2C 3 (OsPP2C03) (EC 3.1.3.16)		Oryza sativa subsp. japonica (Rice)	485	metal ion binding [GO:0046872]; protein serine/threonine phosphatase activity [GO:0004722]	GO:0046872; GO:0004722	2759	33090
Q84PB3	-5.61994	1.5618	1.99359e-06	0.000435727	IF4G1_ORYSJ	Os04g0499300 LOC_Os04g42140 OSJNBa0029H02.9	Eukaryotic translation initiation factor isoform 4G-1 (eIF(iso)-4G-1) (eIF(iso)4G-1) (Eukaryotic initiation factor iso-4F subunit p82) (eIF-(iso)4F p82 subunit)	FUNCTION: Plays a role in the accumulation of a sobemovirus (RYMV) during viral infection. {ECO:0000269|PubMed:16774645}.	Oryza sativa subsp. japonica (Rice)	793	translation initiation factor activity [GO:0003743]; regulation of translation [GO:0006417]	GO:0006417; GO:0003743	2759	33090
Q39183	-5.61565	1.97531	8.57061e-07	0.000221775	D6KL2_ARATH	D6PKL2 PK5 At5g47750 MCA23.7	Serine/threonine-protein kinase D6PKL2 (EC 2.7.11.1) (D6 protein kinase-like 2) (Serine/threonine-protein kinase AtPK5)	FUNCTION: Protein kinase that regulates the auxin transport activity of PIN auxin efflux facilitators by direct phosphorylation. D6PK-mediated PIN phosphorylation promotes auxin transport in the hypocotyl and this is a prerequisite for PHOT1-dependent hypocotyl bending. {ECO:0000269|PubMed:19168677, ECO:0000269|PubMed:23709629}.	Arabidopsis thaliana (Mouse-ear cress)	586	cytoplasm [GO:0005737]; nucleolus [GO:0005730]; nucleus [GO:0005634]; plasma membrane [GO:0005886]; ATP binding [GO:0005524]; kinase activity [GO:0016301]; protein kinase activity [GO:0004672]; protein serine/threonine kinase activity [GO:0004674]; auxin-activated signaling pathway [GO:0009734]; basipetal auxin transport [GO:0010540]; intracellular signal transduction [GO:0035556]; protein phosph…	GO:0005524; GO:0009734; GO:0010540; GO:0005737; GO:0035556; GO:0016301; GO:0005730; GO:0005634; GO:0005886; GO:0004672; GO:0006468; GO:0004674	2759	33090
Q9CAF4	-5.6151	2.14955	6.21418e-06	0.0011003	NUP1_ARATH	NUP1 NUP136 At3g10650 F13M14.6 F18K10.27	Nuclear pore complex protein NUP1 (Nuclear pore complex protein NUP136) (Nucleoporin 1) (Nucleoporin 136)	FUNCTION: Nucleoporin required for nuclear mRNA export. Functions as an adapter and/or regulator molecule in the periphery of the nuclear pore complex (NPC). May interact with importin proteins and mediate active nucleocytoplasmic transport through the NPC. Involved in regulation of nuclear morphology. {ECO:0000269|PubMed:19843313, ECO:0000269|PubMed:21818409, ECO:0000305|PubMed:21189294}.	Arabidopsis thaliana (Mouse-ear cress)	1309	cytosol [GO:0005829]; nuclear envelope [GO:0005635]; nuclear periphery [GO:0034399]; nuclear pore [GO:0005643]; nucleus organization [GO:0006997]; poly(A)+ mRNA export from nucleus [GO:0016973]; protein transport [GO:0015031]	GO:0005829; GO:0005635; GO:0034399; GO:0005643; GO:0006997; GO:0016973; GO:0015031	2759	33090
Q9SCV4	-5.61477	3.10289	2.87808e-05	0.00361676	BGAL8_ARATH	BGAL8 At2g28470 T17D12.3	Beta-galactosidase 8 (Lactase 8) (EC 3.2.1.23) (Protein AR782)		Arabidopsis thaliana (Mouse-ear cress)	852	apoplast [GO:0048046]; cell wall [GO:0005618]; vacuole [GO:0005773]; beta-galactosidase activity [GO:0004565]; carbohydrate binding [GO:0030246]; carbohydrate metabolic process [GO:0005975]	GO:0048046; GO:0004565; GO:0030246; GO:0005975; GO:0005618; GO:0005773	2759	33090
Q9SXB8	-5.61206	0.509757	1.1193e-09	7.37592e-07	Y1133_ARATH	At1g11330 T28P6.2	G-type lectin S-receptor-like serine/threonine-protein kinase At1g11330 (EC 2.7.11.1)		Arabidopsis thaliana (Mouse-ear cress)	842	integral component of membrane [GO:0016021]; plasma membrane [GO:0005886]; ATP binding [GO:0005524]; calmodulin binding [GO:0005516]; carbohydrate binding [GO:0030246]; protein serine/threonine kinase activity [GO:0004674]; recognition of pollen [GO:0048544]	GO:0005524; GO:0005516; GO:0030246; GO:0016021; GO:0005886; GO:0004674; GO:0048544	2759	33090
F4IPE3	-5.61158	1.43372	1.79927e-07	6.03994e-05	IDD15_ARATH	SGR5 IDD15 At2g01940 F14H20.1	Protein SHOOT GRAVITROPISM 5 (Protein indeterminate-domain 15) (AtIDD15)	FUNCTION: Transcription factor involved in inflorescence stems gravitropism, probably by regulating starch accumulation in amyloplasts of graviperceptive cells. Required for stem circumnutation movements. Regulates lateral organ morphogenesis and gravitropic responses (PubMed:24039602). Acts cooperatively with IDD16 to control silique and branche orientation (PubMed:24039602). Involved in the est…	Arabidopsis thaliana (Mouse-ear cress)	445	nucleus [GO:0005634]; DNA binding [GO:0003677]; metal ion binding [GO:0046872]; regulation of transcription, DNA-templated [GO:0006355]; transcription, DNA-templated [GO:0006351]	GO:0003677; GO:0046872; GO:0005634; GO:0006355; GO:0006351	2759	33090
Q1LV22	-5.61085	1.70803	3.75844e-06	0.000728543	F214A_DANRE	fam214a si:dkey-266j9.3	Protein FAM214A		Danio rerio (Zebrafish) (Brachydanio rerio)	989			2759	33208
Q43314	-5.60989	2.81876	7.17625e-06	0.00123463	DHE1_ARATH	GDH1 At5g18170 MRG7.13	Glutamate dehydrogenase 1 (GDH 1) (EC 1.4.1.3)		Arabidopsis thaliana (Mouse-ear cress)	411	mitochondrion [GO:0005739]; ATP binding [GO:0005524]; cobalt ion binding [GO:0050897]; copper ion binding [GO:0005507]; glutamate dehydrogenase [NAD(P)+] activity [GO:0004353]; zinc ion binding [GO:0008270]; cellular amino acid metabolic process [GO:0006520]; nitrogen compound metabolic process [GO:0006807]; response to absence of light [GO:0009646]; response to cadmium ion [GO:0046686]; response…	GO:0005524; GO:0006520; GO:0050897; GO:0005507; GO:0004353; GO:0005739; GO:0006807; GO:0009646; GO:0046686; GO:0009651; GO:0008270	2759	33090
P10290	-5.60868	5.04291	7.34878e-06	0.00125711	MYBC_MAIZE	C1 C1-B73 C1-I c1-I-2K1 Z438D03.27	Anthocyanin regulatory C1 protein	FUNCTION: Controls the expression of genes involved in anthocyanin biosynthesis. Regulates the expression of at least 3 structural genes: chalcone synthase, dihydroflavonol reductase and flavonol O(3) glucosyltransferase. C1 acts as a trans-acting factor.	Zea mays (Maize)	273	nucleus [GO:0005634]; DNA binding [GO:0003677]; regulation of transcription, DNA-templated [GO:0006355]; transcription, DNA-templated [GO:0006351]	GO:0003677; GO:0005634; GO:0006355; GO:0006351	2759	33090
Q38879	-5.60319	1.3523	3.47291e-07	0.000105645	TRXH2_ARATH	TRX2 At5g39950 MYH19.14	Thioredoxin H2 (AtTrxh2) (Thioredoxin 2) (AtTRX2)	FUNCTION: Thiol-disulfide oxidoreductase probably involved in the redox regulation of a number of cytosolic enzymes. Possesses insulin disulfide bonds reducing activity. {ECO:0000269|PubMed:14749482}.	Arabidopsis thaliana (Mouse-ear cress)	133	cytosol [GO:0005829]; mitochondrion [GO:0005739]; plasma membrane [GO:0005886]; oxidoreductase activity, acting on a sulfur group of donors, disulfide as acceptor [GO:0016671]; protein disulfide oxidoreductase activity [GO:0015035]; cell redox homeostasis [GO:0045454]; cellular response to oxidative stress [GO:0034599]; glycerol ether metabolic process [GO:0006662]; protein folding [GO:0006457]	GO:0045454; GO:0034599; GO:0005829; GO:0006662; GO:0005739; GO:0016671; GO:0005886; GO:0015035; GO:0006457	2759	33090
P46608	-5.60236	1.02525	2.63579e-09	1.57011e-06	HSBH1_SOYBN	H1	Homeobox protein SBH1	FUNCTION: Possible transcription activator involved in early embryonic development. Probably binds to the DNA sequence 5'-TGAC-3'.	Glycine max (Soybean) (Glycine hispida)	379	nucleus [GO:0005634]; sequence-specific DNA binding [GO:0043565]; regulation of transcription, DNA-templated [GO:0006355]; transcription, DNA-templated [GO:0006351]	GO:0005634; GO:0006355; GO:0043565; GO:0006351	2759	33090
Q9FPS4	-5.59639	1.38513	3.07839e-07	9.52165e-05	UBP23_ARATH	UBP23 At5g57990 MTI20.25	Ubiquitin carboxyl-terminal hydrolase 23 (EC 3.4.19.12) (Deubiquitinating enzyme 23) (AtUBP23) (Ubiquitin thioesterase 23) (Ubiquitin-specific-processing protease 23)	FUNCTION: Recognizes and hydrolyzes the peptide bond at the C-terminal Gly of ubiquitin. Involved in the processing of poly-ubiquitin precursors as well as that of ubiquitinated proteins (By similarity). {ECO:0000250}.	Arabidopsis thaliana (Mouse-ear cress)	859	thiol-dependent ubiquitinyl hydrolase activity [GO:0036459]; protein deubiquitination [GO:0016579]; ubiquitin-dependent protein catabolic process [GO:0006511]	GO:0016579; GO:0036459; GO:0006511	2759	33090
Q9FYR6	-5.59501	2.56846	3.81947e-05	0.00450064	SYPM_ARATH	OVA6 At5g52520 T4M5.3	Proline--tRNA ligase, chloroplastic/mitochondrial (EC 6.1.1.15) (Prolyl-tRNA Synthetase 1) (PRORS1) (Prolyl-tRNA synthetase) (ProRS) (Protein OVULE ABORTION 6)	FUNCTION: Catalyzes the attachment of proline to tRNA(Pro) in a two-step reaction: proline is first activated by ATP to form Pro-AMP and then transferred to the acceptor end of tRNA(Pro). {ECO:0000250|UniProtKB:P16659}.	Arabidopsis thaliana (Mouse-ear cress)	543	chloroplast [GO:0009507]; chloroplast stroma [GO:0009570]; mitochondrion [GO:0005739]; ATP binding [GO:0005524]; proline-tRNA ligase activity [GO:0004827]; RNA binding [GO:0003723]; embryo sac development [GO:0009553]; plant ovule development [GO:0048481]; prolyl-tRNA aminoacylation [GO:0006433]; regulation of photosynthesis [GO:0010109]; seed development [GO:0048316]	GO:0005524; GO:0003723; GO:0009507; GO:0009570; GO:0009553; GO:0005739; GO:0048481; GO:0004827; GO:0006433; GO:0010109; GO:0048316	2759	33090
Q8SAB7	-5.59409	4.48027	7.95817e-06	0.00134046	SPK1_ARATH	SPK1 At4g16340 dl4200c FCAALL.346	Guanine nucleotide exchange factor SPIKE 1	FUNCTION: Guanine nucleotide exchange factor (GEF) for Rho and Rac. GEF proteins activate small GTPases by exchanging bound GDP for free GTP. Controls actin polymerization via the two heteromeric complexes WAVE and actin-related protein (ARP) 2/3 (PubMed:18308939). Involved in cytoskeletal reorganization required for cell shape (e.g. trichome and cotyledon) control and tissue development (PubMed:…	Arabidopsis thaliana (Mouse-ear cress)	1830	cytosol [GO:0005829]; endoplasmic reticulum exit site [GO:0070971]; endoplasmic reticulum membrane [GO:0005789]; extrinsic component of membrane [GO:0019898]; nucleus [GO:0005634]; plasma membrane [GO:0005886]; Rho guanyl-nucleotide exchange factor activity [GO:0005089]; auxin-activated signaling pathway [GO:0009734]; multicellular organism development [GO:0007275]; positive gravitropism [GO:0009…	GO:0005089; GO:0009734; GO:0005829; GO:0070971; GO:0005789; GO:0019898; GO:0007275; GO:0005634; GO:0005886; GO:0009958; GO:0043547; GO:0008064; GO:0010928; GO:0008360; GO:0051493; GO:0007264; GO:0016192	2759	33090
Q8L751	-5.59395	2.14722	8.69719e-06	0.0014382	ORP1C_ARATH	ORP1C At4g08180 T12G13.20	Oxysterol-binding protein-related protein 1C (OSBP-related protein 1C)	FUNCTION: May be involved in the transport of sterols. {ECO:0000250}.	Arabidopsis thaliana (Mouse-ear cress)	814	lipid binding [GO:0008289]; lipid transport [GO:0006869]	GO:0008289; GO:0006869	2759	33090
Q9FFJ8	-5.59215	1.82655	2.98333e-06	0.000601589	LIMYB_ARATH	LIMYB At5g05800 MJJ3.22	L10-interacting MYB domain-containing protein	FUNCTION: Transcriptional repressor that associates with ribosomal protein promoters. {ECO:0000269|PubMed:25707794}.	Arabidopsis thaliana (Mouse-ear cress)	449	nucleus [GO:0005634]; regulation of transcription, DNA-templated [GO:0006355]; transcription, DNA-templated [GO:0006351]	GO:0005634; GO:0006355; GO:0006351	2759	33090
Q9DIC6	-5.58753	3.19037	3.43258e-05	0.00414401	GLYCO_LNYV3	G	Glycoprotein	FUNCTION: Attaches the virus to host cellular receptor, inducing endocytosis of the virion. In the endosome, the acidic pH induces conformational changes in the glycoprotein trimer, which trigger fusion between virus and cell membrane (By similarity). {ECO:0000250}.	Lettuce necrotic yellows virus (isolate 318) (LNYV)	551	integral component of membrane [GO:0016021]; viral envelope [GO:0019031]; virion membrane [GO:0055036]; viral entry into host cell [GO:0046718]; virion attachment to host cell [GO:0019062]	GO:0016021; GO:0046718; GO:0019031; GO:0019062; GO:0055036	10239
Q8RXD9	-5.58713	1.57902	5.16513e-07	0.000147306	DPE2_ARATH	DPE2 At2g40840 T20B5.4	4-alpha-glucanotransferase DPE2 (EC 2.4.1.25) (Amylomaltase) (Disproportionating enzyme) (D-enzyme) (Protein DISPROPORTIONATING ENZYME 2)	FUNCTION: Cytosolic alpha-glucanotransferase essential for the cytosolic metabolism of maltose, an intermediate on the pathway by which starch is converted to sucrose in leaves at night. Metabolizes maltose exported from the chloroplast and is specific for beta-maltose. May play a role in freezing tolerance. Temperature drop induces inactivation of DPE2 that leads to rapid accumulation of maltose…	Arabidopsis thaliana (Mouse-ear cress)	955	cytosol [GO:0005829]; 4-alpha-glucanotransferase activity [GO:0004134]; heteropolysaccharide binding [GO:0010297]; starch binding [GO:2001070]; glycogen metabolic process [GO:0005977]; maltose catabolic process [GO:0000025]; maltose metabolic process [GO:0000023]; polysaccharide metabolic process [GO:0005976]; starch catabolic process [GO:0005983]	GO:0004134; GO:0005829; GO:0005977; GO:0010297; GO:0000025; GO:0000023; GO:0005976; GO:2001070; GO:0005983	2759	33090
Q9SZR1	-5.58689	3.12041	7.29661e-06	0.00125064	ACA10_ARATH	ACA10 At4g29900 F27B13.140	Calcium-transporting ATPase 10, plasma membrane-type (EC 3.6.3.8) (Ca(2+)-ATPase isoform 10)	FUNCTION: This magnesium-dependent enzyme catalyzes the hydrolysis of ATP coupled with the translocation of calcium from the cytosol into the endoplasmic reticulum. {ECO:0000250}.	Arabidopsis thaliana (Mouse-ear cress)	1069	integral component of plasma membrane [GO:0005887]; intracellular membrane-bounded organelle [GO:0043231]; plasma membrane [GO:0005886]; plasmodesma [GO:0009506]; ATP binding [GO:0005524]; calcium-transporting ATPase activity [GO:0005388]; metal ion binding [GO:0046872]	GO:0005524; GO:0005388; GO:0005887; GO:0043231; GO:0046872; GO:0005886; GO:0009506	2759	33090
Q39079	-5.58674	3.19761	0.000115308	0.010335	DNJ13_ARATH	ATJ13 B13 D3 At2g35720 T20F21.9	Chaperone protein dnaJ 13 (AtDjB13) (AtJ13)	FUNCTION: Have a continuous role in plant development probably in the structural organization of compartments (By similarity). Seems to be involved in resistance to oxidative stresses mediated by thiol-oxidizing agents such as diamide. {ECO:0000250, ECO:0000269|PubMed:7479844}.	Arabidopsis thaliana (Mouse-ear cress)	538	integral component of membrane [GO:0016021]; plastid [GO:0009536]; response to very low light intensity stimulus [GO:0055122]; vegetative to reproductive phase transition of meristem [GO:0010228]	GO:0016021; GO:0009536; GO:0055122; GO:0010228	2759	33090
C0LGR3	-5.58562	1.77418	1.20709e-08	6.02143e-06	Y4265_ARATH	At4g26540 M3E9.30	Probable LRR receptor-like serine/threonine-protein kinase At4g26540 (EC 2.7.11.1)		Arabidopsis thaliana (Mouse-ear cress)	1091	integral component of membrane [GO:0016021]; plasma membrane [GO:0005886]; ATP binding [GO:0005524]; protein serine/threonine kinase activity [GO:0004674]	GO:0005524; GO:0016021; GO:0005886; GO:0004674	2759	33090
Q9STT5	-5.58351	2.65249	3.01997e-05	0.00375962	AB7A_ARATH	ABCA7 ATH6 At3g47780 T23J7.110	ABC transporter A family member 7 (ABC transporter ABCA.7) (AtABCA7) (Probable ABC2 homolog 6)		Arabidopsis thaliana (Mouse-ear cress)	935	integral component of membrane [GO:0016021]; intracellular membrane-bounded organelle [GO:0043231]; plasma membrane [GO:0005886]; plasmodesma [GO:0009506]; ATP binding [GO:0005524]; ATPase activity, coupled to transmembrane movement of substances [GO:0042626]; transporter activity [GO:0005215]; lipid transport [GO:0006869]; transmembrane transport [GO:0055085]	GO:0005524; GO:0042626; GO:0016021; GO:0043231; GO:0006869; GO:0005886; GO:0009506; GO:0055085; GO:0005215	2759	33090
O49285	-5.58298	2.35836	1.17478e-05	0.00183008	ACR3_ARATH	ACR3 At1g76990 F22K20.9	ACT domain-containing protein ACR3 (Protein ACT DOMAIN REPEATS 3)	FUNCTION: May bind amino acids. {ECO:0000303|PubMed:12481063}.	Arabidopsis thaliana (Mouse-ear cress)	453	cytosol [GO:0005829]; amino acid binding [GO:0016597]; metabolic process [GO:0008152]	GO:0016597; GO:0005829; GO:0008152	2759	33090
Q39017	-5.57926	2.70205	8.14907e-06	0.00136616	DGK1_ARATH	DGK1 At5g07920 F13G24.120 MXM12.16	Diacylglycerol kinase 1 (AtDGK1) (DAG kinase 1) (EC 2.7.1.107) (Diglyceride kinase 1) (DGK 1)	FUNCTION: Phosphorylates the second messenger diacylglycerol (DAG) to generate phosphatidic acid (PA), another important signaling molecule. PA is required for plant development and responses to abiotic stress and pathogen attack. May be involved in the accumulation of PA during cold stress (By similarity). {ECO:0000250}.	Arabidopsis thaliana (Mouse-ear cress)	728	integral component of membrane [GO:0016021]; intracellular [GO:0005622]; ATP binding [GO:0005524]; calcium ion binding [GO:0005509]; kinase activity [GO:0016301]; defense response [GO:0006952]; intracellular signal transduction [GO:0035556]; protein kinase C-activating G-protein coupled receptor signaling pathway [GO:0007205]	GO:0005524; GO:0005509; GO:0006952; GO:0016021; GO:0005622; GO:0035556; GO:0016301; GO:0007205	2759	33090
Q9C889	-5.57475	0.0963117	4.00317e-10	2.93223e-07	PR1F2_ARATH	PRA1F2 PRA7 At1g55190 F7A10.20	PRA1 family protein F2 (AtPRA1.F2) (Prenylated Rab acceptor 7)	FUNCTION: May be involved in both secretory and endocytic intracellular trafficking in the endosomal/prevacuolar compartments. {ECO:0000250}.	Arabidopsis thaliana (Mouse-ear cress)	189	endoplasmic reticulum [GO:0005783]; endosome membrane [GO:0010008]; Golgi apparatus [GO:0005794]; integral component of membrane [GO:0016021]; vacuolar membrane [GO:0005774]; vesicle-mediated transport [GO:0016192]	GO:0005794; GO:0005783; GO:0010008; GO:0016021; GO:0005774; GO:0016192	2759	33090
Q99624	-5.57358	2.36676	1.54518e-05	0.00226901	S38A3_HUMAN	SLC38A3 G17 NAT1 SN1 SNAT3	Sodium-coupled neutral amino acid transporter 3 (N-system amino acid transporter 1) (Na(+)-coupled neutral amino acid transporter 3) (Solute carrier family 38 member 3) (System N amino acid transporter 1)	FUNCTION: Sodium-dependent amino acid/proton antiporter. Mediates electrogenic cotransport of glutamine and sodium ions in exchange for protons. Also recognizes histidine, asparagine and alanine. May mediate amino acid transport in either direction under physiological conditions. May play a role in nitrogen metabolism and synaptic transmission. {ECO:0000250|UniProtKB:Q9JHZ9, ECO:0000269|PubMed:10…	Homo sapiens (Human)	504	basolateral plasma membrane [GO:0016323]; integral component of plasma membrane [GO:0005887]; plasma membrane [GO:0005886]; amino acid transmembrane transporter activity [GO:0015171]; antiporter activity [GO:0015297]; L-alanine transmembrane transporter activity [GO:0015180]; L-asparagine transmembrane transporter activity [GO:0015182]; L-glutamine transmembrane transporter activity [GO:0015186];…	GO:0015180; GO:0015808; GO:0015182; GO:0015186; GO:0089709; GO:0005290; GO:0003333; GO:0015171; GO:0006865; GO:0015297; GO:0006867; GO:0016323; GO:0007420; GO:0051365; GO:0007565; GO:0006868; GO:0015817; GO:0005887; GO:0005886; GO:2000487; GO:0061402; GO:0006814; GO:0015293	2759	33208
O22929	-5.57344	0.329187	4.68137e-10	3.3604e-07	BL1S1_ARATH	BLOS1 GCN5L1 At2g30330 T09D09.14	Biogenesis of lysosome-related organelles complex 1 subunit 1 (BLOC-1 subunit 1) (GCN5-like protein 1) (Protein RT14 homolog)	FUNCTION: Component of the biogenesis of lysosome-related organelles complex-1 (BLOC-1), a complex that mediates the vacuolar degradative transport via the intracellular vesicle trafficking from the endosome to the vacuole. Probably regulates the PIN1 and PIN2 homeostasis through its interaction with SNX1. {ECO:0000269|PubMed:20971704}.	Arabidopsis thaliana (Mouse-ear cress)	152	BLOC-1 complex [GO:0031083]; endosome [GO:0005768]; mitochondrion [GO:0005739]; endosomal transport [GO:0016197]; late endosome to vacuole transport [GO:0045324]; root development [GO:0048364]	GO:0031083; GO:0016197; GO:0005768; GO:0045324; GO:0005739; GO:0048364	2759	33090
F4KD38	-5.57133	0.752363	9.60089e-09	4.91735e-06	NRPC2_ARATH	NRPC2 RPC2 At5g45140 K18C1.1	DNA-directed RNA polymerase III subunit 2 (DNA-directed RNA polymerase III subunit RPC2) (DNA polymerase I subunit C2) (EC 2.7.7.6) (Nuclear RNA polymerase C2)	FUNCTION: DNA-dependent RNA polymerase catalyzes the transcription of DNA into RNA using the four ribonucleoside triphosphates as substrates. Second largest core component of RNA polymerase III which synthesizes small RNAs, such as 5S rRNA and tRNAs. Proposed to contribute to the polymerase catalytic activity and forms the polymerase active center together with the largest subunit. Pol III is com…	Arabidopsis thaliana (Mouse-ear cress)	1161	DNA-directed RNA polymerase III complex [GO:0005666]; DNA binding [GO:0003677]; DNA-directed RNA polymerase activity [GO:0003899]; metal ion binding [GO:0046872]; ribonucleoside binding [GO:0032549]; transcription from RNA polymerase III promoter [GO:0006383]	GO:0003677; GO:0005666; GO:0003899; GO:0046872; GO:0032549; GO:0006383	2759	33090
Q921M3	-5.56183	4.45297	0.000946482	0.0444917	SF3B3_MOUSE	Sf3b3 Kiaa0017	Splicing factor 3B subunit 3 (Pre-mRNA-splicing factor SF3b 130 kDa subunit) (SF3b130) (Spliceosome-associated protein 130) (SAP 130)	FUNCTION: Subunit of the splicing factor SF3B required for 'A' complex assembly formed by the stable binding of U2 snRNP to the branchpoint sequence (BPS) in pre-mRNA. Sequence independent binding of SF3A/SF3B complex upstream of the branch site is essential, it may anchor U2 snRNP to the pre-mRNA. May also be involved in the assembly of the 'E' complex. Belongs also to the minor U12-dependent sp…	Mus musculus (Mouse)	1217	catalytic step 2 spliceosome [GO:0071013]; nucleolus [GO:0005730]; nucleus [GO:0005634]; U12-type spliceosomal complex [GO:0005689]; nucleic acid binding [GO:0003676]; mRNA processing [GO:0006397]; negative regulation of protein catabolic process [GO:0042177]; RNA splicing [GO:0008380]	GO:0008380; GO:0005689; GO:0071013; GO:0006397; GO:0042177; GO:0003676; GO:0005730; GO:0005634	2759	33208
Q9FG93	-5.55937	1.53653	2.95713e-06	0.000597362	MNS4_ARATH	MNS4 At5g43710 MQD19.4 MQO24.4	Alpha-mannosidase I MNS4 (EC 3.2.1.-)	FUNCTION: Can convert Man(9)GlcNAc(2) and Man(8)GlcNAc(2) into N-glycans with a terminal alpha-1,6-linked Man residue in the C-branch. Functions in the formation of unique N-glycan structures that are specifically recognized by components of the endoplasmic reticulum-associated degradation (ERAD) machinery, which leads to the degradation of misfolded glycoproteins. Most likely generates N-glycan …	Arabidopsis thaliana (Mouse-ear cress)	624	endoplasmic reticulum [GO:0005783]; endoplasmic reticulum membrane [GO:0005789]; integral component of membrane [GO:0016021]; alpha-mannosidase activity [GO:0004559]; calcium ion binding [GO:0005509]; mannosyl-oligosaccharide 1,2-alpha-mannosidase activity [GO:0004571]; endoplasmic reticulum unfolded protein response [GO:0030968]; ER-associated ubiquitin-dependent protein catabolic process [GO:00…	GO:0030433; GO:0006491; GO:0004559; GO:0005509; GO:0005783; GO:0005789; GO:0030968; GO:0097466; GO:0016021; GO:0004571	2759	33090
Q55AD9	-5.55922	1.98926	1.22198e-05	0.00188728	ARL5_DICDI	arl5 arlC DDB_G0271942	ADP-ribosylation factor-like protein 5	FUNCTION: May bind and exchange GTP and GDP. {ECO:0000250}.	Dictyostelium discoideum (Slime mold)	183	intracellular [GO:0005622]; GTP binding [GO:0005525]; small GTPase mediated signal transduction [GO:0007264]	GO:0005525; GO:0005622; GO:0007264	2759
Q8L7S3	-5.55863	2.24143	1.33646e-05	0.00202409	C3H24_ARATH	At2g28450 T1B3.3	Zinc finger CCCH domain-containing protein 24 (AtC3H24) (EC 2.1.1.-)		Arabidopsis thaliana (Mouse-ear cress)	809	DNA binding [GO:0003677]; metal ion binding [GO:0046872]; nucleotide binding [GO:0000166]; RNA methyltransferase activity [GO:0008173]; RNA processing [GO:0006396]	GO:0003677; GO:0008173; GO:0006396; GO:0046872; GO:0000166	2759	33090
Q9ZVD5	-5.5566	0.238463	9.89405e-10	6.61153e-07	AGO4_ARATH	AGO4 OCP11 At2g27040 T20P8.9	Protein argonaute 4 (Protein OVEREXPRESSOR OF CATIONIC PEROXIDASE 11)	FUNCTION: Together with RDM3, required for transcriptional gene silencing (TGS) by DNA methylation and repressive histone modifications (H3K9me2) of several chromatin loci (PubMed:21738482). Component of the RISC complex that associate with the small interfering RNA (siRNA) pathway involved in direct cytosine methylation at endogenous DNA repeats. Forms a AGO4/NRPE1/siRNA complex in cajal body, f…	Arabidopsis thaliana (Mouse-ear cress)	924	Cajal body [GO:0015030]; intracellular ribonucleoprotein complex [GO:0030529]; nuclear euchromatin [GO:0005719]; nucleolus [GO:0005730]; nucleoplasm [GO:0005654]; chromatin binding [GO:0003682]; siRNA binding [GO:0035197]; chromatin silencing [GO:0006342]; chromatin silencing by small RNA [GO:0031048]; defense response to bacterium, incompatible interaction [GO:0009816]; defense response to virus…	GO:0015030; GO:0006306; GO:0003682; GO:0006342; GO:0031048; GO:0009816; GO:0051607; GO:0016458; GO:0051567; GO:0030529; GO:0019048; GO:0005719; GO:0005730; GO:0005654; GO:0006417; GO:0035197; GO:0006351	2759	33090
Q9S9N9	-5.55596	1.89408	9.64923e-06	0.00156234	CCR1_ARATH	CCR1 IRX4 At1g15950 T24D18.5	Cinnamoyl-CoA reductase 1 (AtCCR1) (EC 1.2.1.44) (Protein IRREGULAR XYLEM 4)	FUNCTION: Involved in the latter stages of lignin biosynthesis. Catalyzes one of the last steps of monolignol biosynthesis, the conversion of cinnamoyl-CoAs into their corresponding cinnamaldehydes. {ECO:0000269|PubMed:11389761, ECO:0000269|PubMed:11430991, ECO:0000269|PubMed:16122934, ECO:0000269|PubMed:16153410, ECO:0000269|PubMed:18046574, ECO:0000269|PubMed:19674336, ECO:0000269|PubMed:208293…	Arabidopsis thaliana (Mouse-ear cress)	344	cytosol [GO:0005829]; cinnamoyl-CoA reductase activity [GO:0016621]; coenzyme binding [GO:0050662]; circadian rhythm [GO:0007623]; lignin biosynthetic process [GO:0009809]; response to cold [GO:0009409]	GO:0016621; GO:0007623; GO:0050662; GO:0005829; GO:0009809; GO:0009409	2759	33090
Q6ZQ08	-5.55374	3.19993	9.20389e-05	0.00874953	CNOT1_MOUSE	Cnot1 Kiaa1007	CCR4-NOT transcription complex subunit 1 (CCR4-associated factor 1)	FUNCTION: Scaffolding component of the CCR4-NOT complex which is one of the major cellular mRNA deadenylases and is linked to various cellular processes including bulk mRNA degradation, miRNA-mediated repression, translational repression during translational initiation and general transcription regulation. Additional complex functions may be a consequence of its influence on mRNA expression. Its …	Mus musculus (Mouse)	2375	CCR4-NOT complex [GO:0030014]; cytoplasm [GO:0005737]; cytoplasmic mRNA processing body [GO:0000932]; extracellular space [GO:0005615]; intracellular membrane-bounded organelle [GO:0043231]; membrane [GO:0016020]; nucleus [GO:0005634]; peroxisomal membrane [GO:0005778]; armadillo repeat domain binding [GO:0070016]; estrogen receptor binding [GO:0030331]; poly(A) RNA binding [GO:0044822]; protein …	GO:0030014; GO:0090503; GO:0070016; GO:0005737; GO:0000932; GO:0030331; GO:0005615; GO:0035195; GO:0043231; GO:0016020; GO:0033147; GO:0048387; GO:0000122; GO:0017148; GO:0005634; GO:0005778; GO:0044822; GO:0010606; GO:0061014; GO:1900153; GO:0060213; GO:0032947; GO:0019904; GO:2000036; GO:0042974; GO:0006351; GO:0001829	2759	33208
Q7QFL7	-5.55363	1.63855	4.10639e-06	0.000784795	MOCOS_ANOGA	mal AGAP000555	Molybdenum cofactor sulfurase (MCS) (MOS) (MoCo sulfurase) (EC 2.8.1.9) (Molybdenum cofactor sulfurtransferase) (Protein maroon-like) (Ma-l)	FUNCTION: Sulfurates the molybdenum cofactor. Sulfation of molybdenum is essential for xanthine dehydrogenase (XDH) and aldehyde oxidase (ADO) enzymes in which molybdenum cofactor is liganded by 1 oxygen and 1 sulfur atom in active form. {ECO:0000255|HAMAP-Rule:MF_03050}.	Anopheles gambiae (African malaria mosquito)	770	lyase activity [GO:0016829]; Mo-molybdopterin cofactor sulfurase activity [GO:0008265]; molybdenum ion binding [GO:0030151]; pyridoxal phosphate binding [GO:0030170]; transferase activity [GO:0016740]; Mo-molybdopterin cofactor biosynthetic process [GO:0006777]; molybdopterin cofactor metabolic process [GO:0043545]	GO:0006777; GO:0008265; GO:0016829; GO:0030151; GO:0043545; GO:0030170; GO:0016740	2759	33208
Q8LBU2	-5.55316	1.85857	6.89705e-06	0.00119597	GPX8_ARATH	GPX8 At1g63460 F2K11.16	Probable glutathione peroxidase 8 (EC 1.11.1.9)	FUNCTION: May constitute a glutathione peroxidase-like protective system against oxidative stresses. {ECO:0000250}.	Arabidopsis thaliana (Mouse-ear cress)	167	cytosol [GO:0005829]; nucleus [GO:0005634]; glutathione peroxidase activity [GO:0004602]; peroxidase activity [GO:0004601]; cellular oxidant detoxification [GO:0098869]; response to oxidative stress [GO:0006979]	GO:0098869; GO:0005829; GO:0004602; GO:0005634; GO:0004601; GO:0006979	2759	33090
Q9LX99	-5.5479	0.379641	1.09032e-09	7.20988e-07	KCA1_ARATH	KCA1 GRIMP KAC1 TH65 At5g10470 F12B17.180	Kinesin-like protein KCA1 (Geminivirus Rep-interacting motor protein) (Geminivirus replication protein-interacting protein) (Kinesin CDKA-1-associated protein 1) (Kinesin-like protein for actin based chloroplast movement 1)	FUNCTION: Kinesin-like protein required for chloroplast movements and anchor to the plasma membrane. Mediates chloroplast movement via chloroplast actin (cp-actin) filaments. Required for the chloroplast avoidance response under high intensity blue light. May act as a mitotic kinesin. {ECO:0000269|PubMed:15247388, ECO:0000269|PubMed:20418504}.	Arabidopsis thaliana (Mouse-ear cress)	1273	cell plate [GO:0009504]; chloroplast envelope [GO:0009941]; chromosome [GO:0005694]; cytosol [GO:0005829]; kinesin complex [GO:0005871]; membrane [GO:0016020]; microtubule [GO:0005874]; nucleus [GO:0005634]; phragmoplast [GO:0009524]; plasma membrane [GO:0005886]; spindle [GO:0005819]; ATP binding [GO:0005524]; ATPase activity [GO:0016887]; microtubule binding [GO:0008017]; microtubule motor acti…	GO:0005524; GO:0016887; GO:0009504; GO:0009904; GO:0009903; GO:0009941; GO:0005694; GO:0000911; GO:0005829; GO:0005871; GO:0016020; GO:0005874; GO:0008017; GO:0003777; GO:0007018; GO:0005634; GO:0009524; GO:0005886; GO:0000913; GO:0005819; GO:0016032	2759	33090
B9FJG3	-5.54642	2.45086	5.25132e-06	0.000962265	RSLE1_ORYSJ	Os05g0239150 LOC_Os05g14940 OJ1122_B08 OsJ_17746	Zinc finger BED domain-containing protein RICESLEEPER 1 (Transposase-like protein RICESLEEPER 1)	FUNCTION: Transposase-like protein that is essential for plant growth and development. May regulate global gene expression by recruiting other cellular factors. {ECO:0000269|PubMed:23067104}.	Oryza sativa subsp. japonica (Rice)	722	nucleus [GO:0005634]; metal ion binding [GO:0046872]; RNA polymerase II regulatory region sequence-specific DNA binding [GO:0000977]; transcription factor activity, sequence-specific DNA binding [GO:0003700]; post-embryonic development [GO:0009791]; regulation of transcription from RNA polymerase II promoter [GO:0006357]; transcription, DNA-templated [GO:0006351]	GO:0000977; GO:0046872; GO:0005634; GO:0009791; GO:0006357; GO:0003700; GO:0006351	2759	33090
Q93Y16	-5.54453	0.0731925	5.09852e-10	3.61888e-07	DEAH4_ARATH	At1g27900 F13K9.28 F28L5.6	Probable pre-mRNA-splicing factor ATP-dependent RNA helicase DEAH4 (EC 3.6.4.13) (DEAH RNA helicase homolog PRP22)	FUNCTION: May be involved in pre-mRNA splicing. {ECO:0000305}.	Arabidopsis thaliana (Mouse-ear cress)	700	spliceosomal complex [GO:0005681]; ATP binding [GO:0005524]; ATP-dependent helicase activity [GO:0008026]; nucleic acid binding [GO:0003676]; mRNA processing [GO:0006397]; RNA splicing [GO:0008380]	GO:0005524; GO:0008026; GO:0008380; GO:0006397; GO:0003676; GO:0005681	2759	33090
Q9C8G5	-5.53424	4.77028	1.56478e-05	0.00228793	CSCLD_ARATH	ERD4 At1g30360 T4K22.4	CSC1-like protein ERD4 (Protein EARLY-RESPONSIVE TO DEHYDRATION STRESS 4)	FUNCTION: Acts as an osmosensitive calcium-permeable cation channel. {ECO:0000250}.	Arabidopsis thaliana (Mouse-ear cress)	724	chloroplast [GO:0009507]; chloroplast envelope [GO:0009941]; integral component of membrane [GO:0016021]; membrane [GO:0016020]; plasma membrane [GO:0005886]; plasmodesma [GO:0009506]; vacuolar membrane [GO:0005774]; vacuole [GO:0005773]; ion transport [GO:0006811]	GO:0009507; GO:0009941; GO:0016021; GO:0006811; GO:0016020; GO:0005886; GO:0009506; GO:0005774; GO:0005773	2759	33090
O24160	-5.53197	2.70844	3.37007e-06	0.000665238	TGA21_TOBAC	TGA21	TGACG-sequence-specific DNA-binding protein TGA-2.1 (TGA2.1)	FUNCTION: Transcriptional activator that binds specifically to the DNA sequence 5'-TGACG-3'. Recognizes ocs elements like the as-1 motif of the cauliflower mosaic virus 35S promoter. Binding to the as-1-like cis elements mediate auxin- and salicylic acid-inducible transcription.	Nicotiana tabacum (Common tobacco)	456	nucleus [GO:0005634]; sequence-specific DNA binding [GO:0043565]; transcription factor activity, sequence-specific DNA binding [GO:0003700]; transcription, DNA-templated [GO:0006351]	GO:0005634; GO:0043565; GO:0003700; GO:0006351	2759	33090
Q9FQ03	-5.53187	2.8404	8.51113e-05	0.00824347	XRN3_ARATH	XRN3 At1g75660 F10A5.15	5'-3' exoribonuclease 3 (EC 3.1.13.-) (Protein EXORIBONUCLEASE 3)	FUNCTION: Possesses 5'->3' exoribonuclease activity. Acts as an endogenous post-transcriptional gene silencing (PTGS) suppressor. Degrades MIRNA-derived loops excised during miRNA maturation in the nucleus. Required for proper development. {ECO:0000269|PubMed:17993620}.	Arabidopsis thaliana (Mouse-ear cress)	1020	nucleus [GO:0005634]; 5'-3' exoribonuclease activity [GO:0004534]; nucleic acid binding [GO:0003676]; zinc ion binding [GO:0008270]; miRNA catabolic process [GO:0010587]; mRNA processing [GO:0006397]	GO:0004534; GO:0006397; GO:0010587; GO:0003676; GO:0005634; GO:0008270	2759	33090
Q8N2M8	-5.52924	1.67102	1.54566e-06	0.000357306	CLASR_HUMAN	CLASRP SFRS16 SWAP2 UNQ2428/PRO4988	CLK4-associating serine/arginine rich protein (Splicing factor, arginine/serine-rich 16) (Suppressor of white-apricot homolog 2)	FUNCTION: Probably functions as an alternative splicing regulator. May regulate the mRNA splicing of genes such as CLK1. May act by regulating members of the CLK kinase family (By similarity). {ECO:0000250}.	Homo sapiens (Human)	674	nucleus [GO:0005634]; mRNA processing [GO:0006397]; RNA splicing [GO:0008380]	GO:0008380; GO:0006397; GO:0005634	2759	33208
P46608	-5.52704	1.33608	8.21468e-07	0.000214077	HSBH1_SOYBN	H1	Homeobox protein SBH1	FUNCTION: Possible transcription activator involved in early embryonic development. Probably binds to the DNA sequence 5'-TGAC-3'.	Glycine max (Soybean) (Glycine hispida)	379	nucleus [GO:0005634]; sequence-specific DNA binding [GO:0043565]; regulation of transcription, DNA-templated [GO:0006355]; transcription, DNA-templated [GO:0006351]	GO:0005634; GO:0006355; GO:0043565; GO:0006351	2759	33090
Q88C93	-5.52412	1.80543	8.63328e-06	0.00143012	ALGC_PSEPK	algC PP_5288	Phosphomannomutase/phosphoglucomutase (PMM / PGM) (EC 5.4.2.2) (EC 5.4.2.8)	FUNCTION: The phosphomannomutase activity produces a precursor for alginate polymerization. The alginate layer causes a mucoid phenotype and provides a protective barrier against host immune defenses and antibiotics. Also involved in core-LPS biosynthesis due to its phosphoglucomutase activity. Essential for biofilm production (By similarity). {ECO:0000250}.	Pseudomonas putida (strain KT2440)	463	magnesium ion binding [GO:0000287]; phosphoglucomutase activity [GO:0004614]; phosphomannomutase activity [GO:0004615]; alginic acid biosynthetic process [GO:0042121]; GDP-mannose biosynthetic process [GO:0009298]; lipopolysaccharide biosynthetic process [GO:0009103]	GO:0009298; GO:0042121; GO:0009103; GO:0000287; GO:0004614; GO:0004615	2
Q10330	-5.52316	0.997909	2.0334e-07	6.71141e-05	RL25A_SCHPO	rpl2501 rpl25a SPBC106.18	60S ribosomal protein L25-A	FUNCTION: This protein binds to a specific region on the 26S rRNA. {ECO:0000250}.	Schizosaccharomyces pombe (strain 972 / ATCC 24843) (Fission yeast)	141	cytosol [GO:0005829]; cytosolic large ribosomal subunit [GO:0022625]; nucleotide binding [GO:0000166]; rRNA binding [GO:0019843]; structural constituent of ribosome [GO:0003735]; cytoplasmic translation [GO:0002181]; ribosomal large subunit assembly [GO:0000027]; ribosome biogenesis [GO:0042254]	GO:0002181; GO:0005829; GO:0022625; GO:0000166; GO:0019843; GO:0000027; GO:0042254; GO:0003735	2759	4751
Q0WM29	-5.52066	2.59304	5.01904e-06	0.000925332	MMSA_ARATH	ALDH6B2 At2g14170 F15N24.6 T22C12.10	Methylmalonate-semialdehyde dehydrogenase [acylating], mitochondrial (MM-ALDH) (MMSDH) (Malonate-semialdehyde dehydrogenase [acylating]) (EC 1.2.1.27) (Aldehyde dehydrogenase family 6 member B2)		Arabidopsis thaliana (Mouse-ear cress)	607	mitochondrion [GO:0005739]; aldehyde dehydrogenase (NAD) activity [GO:0004029]; copper ion binding [GO:0005507]; malonate-semialdehyde dehydrogenase (acetylating) activity [GO:0018478]; methylmalonate-semialdehyde dehydrogenase (acylating) activity [GO:0004491]; response to oxidative stress [GO:0006979]	GO:0004029; GO:0005507; GO:0018478; GO:0004491; GO:0005739; GO:0006979	2759	33090
Q9LRX8	-5.51974	1.88119	7.7757e-06	0.00131439	R13A2_ARATH	RPL13AB At3g24830 K7P8.12	60S ribosomal protein L13a-2		Arabidopsis thaliana (Mouse-ear cress)	206	cytosol [GO:0005829]; cytosolic large ribosomal subunit [GO:0022625]; cytosolic ribosome [GO:0022626]; membrane [GO:0016020]; plasmodesma [GO:0009506]; structural constituent of ribosome [GO:0003735]; translation [GO:0006412]	GO:0005829; GO:0022625; GO:0022626; GO:0016020; GO:0009506; GO:0003735; GO:0006412	2759	33090
A7RJI7	-5.51925	1.87323	8.57639e-06	0.00142276	CCZ1_NEMVE	v1g238755	Vacuolar fusion protein CCZ1 homolog		Nematostella vectensis (Starlet sea anemone)	459	intracellular membrane-bounded organelle [GO:0043231]; membrane-bounded vesicle [GO:0031988]; vesicle-mediated transport [GO:0016192]	GO:0043231; GO:0031988; GO:0016192	2759	33208
Q8L6Y4	-5.51774	0.0941185	7.91837e-10	5.41821e-07	EMF2_ARATH	EMF2 At5g51230/At5g51240 MWD22.18/MWD22.19	Polycomb group protein EMBRYONIC FLOWER 2	FUNCTION: Polycomb group (PcG) protein. Involved in flowering processes by repressing unknown target genes and preventing reproductive development. Participates in polycomb group (PcG) protein complex-mediated (probably in complex with EMF1) silencing of the flower homeotic genes AGAMOUS (AG), PISTILLATA (PI), and APETALA3 (AP3), as well as of some regulatory genes such as ABSCISIC ACID INSENSITI…	Arabidopsis thaliana (Mouse-ear cress)	631	nucleus [GO:0005634]; DNA binding [GO:0003677]; metal ion binding [GO:0046872]; transcription factor activity, sequence-specific DNA binding [GO:0003700]; cell differentiation [GO:0030154]; flower development [GO:0009908]; negative regulation of flower development [GO:0009910]; regulation of gene expression by genetic imprinting [GO:0006349]; transcription, DNA-templated [GO:0006351]	GO:0003677; GO:0030154; GO:0009908; GO:0046872; GO:0009910; GO:0005634; GO:0006349; GO:0003700; GO:0006351	2759	33090
Q70DU8	-5.5175	0.860111	5.97619e-08	2.36836e-05	AL3H1_ARATH	ALDH3H1 ALDH4 At1g44170 T7O23.15	Aldehyde dehydrogenase family 3 member H1 (AtALDH4) (Ath-ALDH4) (EC 1.2.1.3)	FUNCTION: Involved in oxidative stress tolerance by detoxifying reactive aldehydes derived from lipid peroxidation. Medium- to long-chain saturated aldehydes are preferred substrates, while the short-chain aldehyde propanal is a weak substrate. Is strictely NAD(+) specific. {ECO:0000269|PubMed:21166653}.	Arabidopsis thaliana (Mouse-ear cress)	484	endoplasmic reticulum [GO:0005783]; Golgi apparatus [GO:0005794]; membrane [GO:0016020]; plasmodesma [GO:0009506]; plastid [GO:0009536]; vacuole [GO:0005773]; 3-chloroallyl aldehyde dehydrogenase activity [GO:0004028]; aldehyde dehydrogenase (NAD) activity [GO:0004029]; aldehyde dehydrogenase [NAD(P)+] activity [GO:0004030]; cellular aldehyde metabolic process [GO:0006081]; response to abscisic a…	GO:0004028; GO:0005794; GO:0004029; GO:0004030; GO:0006081; GO:0005783; GO:0016020; GO:0009506; GO:0009536; GO:0009737; GO:0009269; GO:0009651; GO:0005773	2759	33090
Q84M92	-5.51723	0.0440221	6.29282e-10	4.38478e-07	ARP4_ARATH	ARP4 At1g18450 F15H18.8	Actin-related protein 4	FUNCTION: Involved in several developmental processes including organization of plant organs, flowering time, anther development, flower senescence and fertility, probably by regulating the chromatin structure. {ECO:0000269|PubMed:15743449}.	Arabidopsis thaliana (Mouse-ear cress)	441	cytoplasm [GO:0005737]; Ino80 complex [GO:0031011]; NuA4 histone acetyltransferase complex [GO:0035267]; nucleolus [GO:0005730]; nucleus [GO:0005634]; structural constituent of cytoskeleton [GO:0005200]; chromatin organization [GO:0006325]; chromatin remodeling [GO:0006338]; DNA repair [GO:0006281]; long-day photoperiodism, flowering [GO:0048574]; pollen sperm cell differentiation [GO:0048235]; r…	GO:0006281; GO:0031011; GO:0035267; GO:0006325; GO:0006338; GO:0005737; GO:0048574; GO:0005730; GO:0005634; GO:0048235; GO:0006355; GO:0005200	2759	33090
F4KD38	-5.51464	1.71267	4.64747e-06	0.000867008	NRPC2_ARATH	NRPC2 RPC2 At5g45140 K18C1.1	DNA-directed RNA polymerase III subunit 2 (DNA-directed RNA polymerase III subunit RPC2) (DNA polymerase I subunit C2) (EC 2.7.7.6) (Nuclear RNA polymerase C2)	FUNCTION: DNA-dependent RNA polymerase catalyzes the transcription of DNA into RNA using the four ribonucleoside triphosphates as substrates. Second largest core component of RNA polymerase III which synthesizes small RNAs, such as 5S rRNA and tRNAs. Proposed to contribute to the polymerase catalytic activity and forms the polymerase active center together with the largest subunit. Pol III is com…	Arabidopsis thaliana (Mouse-ear cress)	1161	DNA-directed RNA polymerase III complex [GO:0005666]; DNA binding [GO:0003677]; DNA-directed RNA polymerase activity [GO:0003899]; metal ion binding [GO:0046872]; ribonucleoside binding [GO:0032549]; transcription from RNA polymerase III promoter [GO:0006383]	GO:0003677; GO:0005666; GO:0003899; GO:0046872; GO:0032549; GO:0006383	2759	33090
Q9FKI0	-5.51079	2.898	3.46605e-05	0.00417036	FIMB5_ARATH	FIM5 FIM2 At5g35700 MXH1.5	Fimbrin-5 (AtFIM5) (Fimbrin-like protein 2) (Fimbrin5)	FUNCTION: Cross-links actin filaments (F-actin) in a calcium independent manner. Induces the formation of actin bundles. Stabilizes and prevents F-actin depolymerization mediated by latrunculin B (LatB). {ECO:0000269|PubMed:21098731}.	Arabidopsis thaliana (Mouse-ear cress)	687	cytoskeleton [GO:0005856]; cytosol [GO:0005829]; actin filament binding [GO:0051015]; actin cytoskeleton organization [GO:0030036]; pollen germination [GO:0009846]; pollen tube growth [GO:0009860]	GO:0030036; GO:0051015; GO:0005856; GO:0005829; GO:0009846; GO:0009860	2759	33090
Q8CGY8	-5.5086	3.08384	2.00163e-05	0.00275576	OGT1_MOUSE	Ogt	UDP-N-acetylglucosamine--peptide N-acetylglucosaminyltransferase 110 kDa subunit (EC 2.4.1.255) (O-GlcNAc transferase subunit p110) (O-linked N-acetylglucosamine transferase 110 kDa subunit) (OGT)	FUNCTION: Catalyzes the transfer of a single N-acetylglucosamine from UDP-GlcNAc to a serine or threonine residue in cytoplasmic and nuclear proteins resulting in their modification with a beta-linked N-acetylglucosamine (O-GlcNAc). Glycosylates a large and diverse number of proteins including histone H2B, AKT1, EZH2, PFKL, KMT2E/MLL5, MAPT/TAU and HCFC1. Can regulate their cellular processes via…	Mus musculus (Mouse)	1046	cytoplasm [GO:0005737]; cytosol [GO:0005829]; euchromatin [GO:0000791]; histone acetyltransferase complex [GO:0000123]; intracellular [GO:0005622]; mitochondrion [GO:0005739]; MLL5-L complex [GO:0070688]; neuron projection [GO:0043005]; neuronal cell body [GO:0043025]; nucleus [GO:0005634]; plasma membrane [GO:0005886]; zymogen granule [GO:0042588]; catalytic activity [GO:0003824]; enzyme activat…	GO:0070688; GO:0008080; GO:0006915; GO:0003824; GO:0071333; GO:0032869; GO:0071222; GO:0071300; GO:0097237; GO:0032922; GO:0005737; GO:0005829; GO:0008047; GO:0000791; GO:0030900; GO:0006041; GO:0080182; GO:0043984; GO:0043981; GO:0043982; GO:0046972; GO:0043995; GO:0043996; GO:0000123; GO:0005622; GO:0048312; GO:0005739; GO:0048029; GO:0060548; GO:1900038; GO:0033137; GO:0010801; GO:0090315; GO:…	2759	33208
Q9SV30	-5.50714	1.33664	3.56594e-07	0.000107785	GATA8_ARATH	GATA8 At3g54810 F28P10.210 T5N23.3	GATA transcription factor 8	FUNCTION: Transcriptional activator that specifically binds 5'-GATA-3' or 5'-GAT-3' motifs within gene promoters. May be involved in the regulation of some light-responsive genes (By similarity). {ECO:0000250}.	Arabidopsis thaliana (Mouse-ear cress)	322	nucleus [GO:0005634]; transcription factor complex [GO:0005667]; chromatin binding [GO:0003682]; RNA polymerase II regulatory region sequence-specific DNA binding [GO:0000977]; RNA polymerase II transcription factor binding [GO:0001085]; transcription factor activity, sequence-specific DNA binding [GO:0003700]; transcriptional activator activity, RNA polymerase II transcription regulatory region …	GO:0000977; GO:0001085; GO:0030154; GO:0003682; GO:0007623; GO:0005634; GO:0045944; GO:0009845; GO:0003700; GO:0005667; GO:0006366; GO:0001228; GO:0008270	2759	33090
F4IXE7	-5.5066	1.84254	1.37478e-06	0.000327303	IDM1_ARATH	IDM1 ROS4 At3g14980 K15M2.12	Increased DNA methylation 1 (Histone H3 acetyltransferase IDM1) (EC 2.3.1.-) (Protein ROS4) (Repressor of silencing 4)	FUNCTION: Histone H3 acetyltransferase that binds methylated DNA at chromatin sites lacking histone H3K4 di- or trimethylation and catalyzes H3K18 and H3K23 acetylation (PubMed:22733760, PubMed:22700931). Prevents the transcriptional silencing of transgenes and of some endogenous genes (PubMed:22733760, PubMed:22700931). Requires the presence of IDM2 for efficient H3K18 acetylation, but not for H…	Arabidopsis thaliana (Mouse-ear cress)	1189	nucleus [GO:0005634]; plasmodesma [GO:0009506]; double-stranded methylated DNA binding [GO:0010385]; histone acetyltransferase activity [GO:0004402]; histone binding [GO:0042393]; zinc ion binding [GO:0008270]; histone H3-K14 acetylation [GO:0044154]; histone H3-K18 acetylation [GO:0043971]; histone H3-K23 acetylation [GO:0043972]; regulation of DNA methylation [GO:0044030]; regulation of transcr…	GO:0080188; GO:0010385; GO:0044154; GO:0043971; GO:0043972; GO:0004402; GO:0042393; GO:0005634; GO:0009506; GO:0044030; GO:0006355; GO:0006351; GO:0008270	2759	33090
Q94JQ3	-5.50301	4.82978	8.02884e-06	0.00135019	GLYP3_ARATH	SHM3 SHMT3 At4g32520 F8B4.220	Serine hydroxymethyltransferase 3, chloroplastic (AtSHMT3) (EC 2.1.2.1) (Glycine hydroxymethyltransferase 3) (Serine methylase 3)	FUNCTION: Catalyzes the interconversion of serine and glycine and directs the hydroxymethyl moiety of serine into the metabolic network of H4PteGlu(n)-bound one-carbon units. {ECO:0000269|PubMed:20518745}.	Arabidopsis thaliana (Mouse-ear cress)	529	chloroplast [GO:0009507]; glycine hydroxymethyltransferase activity [GO:0004372]; pyridoxal phosphate binding [GO:0030170]; glycine metabolic process [GO:0006544]; L-serine metabolic process [GO:0006563]; tetrahydrofolate interconversion [GO:0035999]	GO:0006563; GO:0009507; GO:0004372; GO:0006544; GO:0030170; GO:0035999	2759	33090
Q2H102	-5.50215	1.98481	1.71609e-06	0.000388157	BST1_CHAGB	BST1 CHGG_04544	GPI inositol-deacylase (EC 3.1.-.-)	FUNCTION: Involved in inositol deacylation of GPI-anchored proteins which plays important roles in the quality control and ER-associated degradation of GPI-anchored proteins. {ECO:0000250}.	Chaetomium globosum (strain ATCC 6205 / CBS 148.51 / DSM 1962 / NBRC 6347 / NRRL 1970) (Soil fungus)	1147	endoplasmic reticulum membrane [GO:0005789]; integral component of membrane [GO:0016021]; hydrolase activity, acting on ester bonds [GO:0016788]; GPI anchor metabolic process [GO:0006505]; intracellular protein transport [GO:0006886]	GO:0006505; GO:0005789; GO:0016788; GO:0016021; GO:0006886	2759	4751
B8XCH5	-5.50174	5.39258	0.000239579	0.0174122	QKY_ARATH	QKY At1g74720 F1M20.40 F25A4.30	Protein QUIRKY	FUNCTION: May be involved in Ca 2(+)-dependent signaling and membrane trafficking. Plays a role in fruit dehiscence (Probable). Components of the machinery involved in organ development mediated by the receptor-like kinase STRUBBELIG (SUB) (PubMed:19180193, PubMed:20298225). {ECO:0000269|PubMed:19180193, ECO:0000303|PubMed:20298225}.	Arabidopsis thaliana (Mouse-ear cress)	1081	integral component of membrane [GO:0016021]; plasma membrane [GO:0005886]; plasmodesma [GO:0009506]; calcium ion binding [GO:0005509]; calcium-dependent phospholipid binding [GO:0005544]; transferase activity, transferring glycosyl groups [GO:0016757]; animal organ development [GO:0048513]	GO:0048513; GO:0005509; GO:0005544; GO:0016021; GO:0005886; GO:0009506; GO:0016757	2759	33090
Q5W274	-5.50148	2.09222	1.9529e-06	0.000429632	PDR3_TOBAC	PDR3	Pleiotropic drug resistance protein 3 (NtPDR3)	FUNCTION: May be a general defense protein. {ECO:0000250}.	Nicotiana tabacum (Common tobacco)	1447	integral component of membrane [GO:0016021]; ATP binding [GO:0005524]; ATPase activity [GO:0016887]; transport [GO:0006810]	GO:0005524; GO:0016887; GO:0016021; GO:0006810	2759	33090
O94298	-5.5008	0.637521	8.35286e-09	4.32946e-06	SUR2_SCHPO	sur2 SPBC887.15c	Sphingolipid C4-hydroxylase sur2 (EC 1.-.-.-) (Syringomycin response protein 2)	FUNCTION: Required for hydroxylation of C-4 in the sphingoid moiety of ceramide. Involved in the response to syringomycin (By similarity). {ECO:0000250}.	Schizosaccharomyces pombe (strain 972 / ATCC 24843) (Fission yeast)	293	endoplasmic reticulum [GO:0005783]; endoplasmic reticulum membrane [GO:0005789]; integral component of membrane [GO:0016021]; iron ion binding [GO:0005506]; sphingolipid delta-4 desaturase activity [GO:0042284]; sphingosine hydroxylase activity [GO:0000170]; fatty acid biosynthetic process [GO:0006633]; mannosyl-inositol phosphorylceramide metabolic process [GO:0006675]; sphinganine metabolic pro…	GO:0005783; GO:0005789; GO:0006633; GO:0016021; GO:0005506; GO:0006675; GO:0006667; GO:0030148; GO:0042284; GO:0000170	2759	4751
A9IVX6	-5.49652	2.47574	6.10125e-06	0.00108501	RS9_BART1	rpsI BT_1476	30S ribosomal protein S9		Bartonella tribocorum (strain CIP 105476 / IBS 506)	161	ribosome [GO:0005840]; structural constituent of ribosome [GO:0003735]; translation [GO:0006412]	GO:0005840; GO:0003735; GO:0006412	2
O24371	-5.49616	0.253002	1.6792e-09	1.06474e-06	LOX31_SOLTU	LOX3.1 LOX-H3	Linoleate 13S-lipoxygenase 3-1, chloroplastic (EC 1.13.11.12)	FUNCTION: Plant lipoxygenases may be involved in a number of diverse aspects of plant physiology including growth and development, pest resistance, and senescence or responses to wounding. Required for the regulation of wound-induced gene expression, but is not involved in the bulk production of jasmonate upon wounding. Catalyzes the hydroperoxidation of lipids containing a cis,cis-1,4-pentadiene…	Solanum tuberosum (Potato)	914	chloroplast stroma [GO:0009570]; chloroplast thylakoid [GO:0009534]; linoleate 13S-lipoxygenase activity [GO:0016165]; metal ion binding [GO:0046872]; oxylipin biosynthetic process [GO:0031408]	GO:0009570; GO:0009534; GO:0016165; GO:0046872; GO:0031408	2759	33090
Q9SXC9	-5.49473	0.873394	1.41041e-08	6.92071e-06	MNS5_ARATH	MNS5 At1g27520 T17H3.2	Alpha-mannosidase I MNS5 (EC 3.2.1.-)	FUNCTION: Can convert Man(9)GlcNAc(2) and Man(8)GlcNAc(2) into N-glycans with a terminal alpha-1,6-linked Man residue in the C-branch. Functions in the formation of unique N-glycan structures that are specifically recognized by components of the endoplasmic reticulum-associated degradation (ERAD) machinery, which leads to the degradation of misfolded glycoproteins. Most likely generates N-glycan …	Arabidopsis thaliana (Mouse-ear cress)	574	endoplasmic reticulum [GO:0005783]; endoplasmic reticulum membrane [GO:0005789]; integral component of membrane [GO:0016021]; alpha-mannosidase activity [GO:0004559]; calcium ion binding [GO:0005509]; mannosyl-oligosaccharide 1,2-alpha-mannosidase activity [GO:0004571]; endoplasmic reticulum unfolded protein response [GO:0030968]; ER-associated ubiquitin-dependent protein catabolic process [GO:00…	GO:0030433; GO:0006491; GO:0004559; GO:0005509; GO:0005783; GO:0005789; GO:0030968; GO:0097466; GO:0016021; GO:0004571	2759	33090
Q7TS68	-5.49161	1.81937	2.02075e-06	0.000439644	NSUN6_MOUSE	Nsun6	Putative methyltransferase NSUN6 (EC 2.1.1.-) (NOL1/NOP2/Sun domain family member 6)	FUNCTION: May have S-adenosyl-L-methionine-dependent methyl-transferase activity. {ECO:0000305}.	Mus musculus (Mouse)	476	methyltransferase activity [GO:0008168]; RNA binding [GO:0003723]	GO:0003723; GO:0008168	2759	33208
Q9LW26	-5.49123	1.68624	5.73293e-06	0.00103108	Y3684_ARATH	At3g26840 MDJ14.16	Acyltransferase-like protein At3g26840, chloroplastic (EC 2.3.1.-)		Arabidopsis thaliana (Mouse-ear cress)	701	chloroplast [GO:0009507]; plastoglobule [GO:0010287]; diacylglycerol O-acyltransferase activity [GO:0004144]; phytol metabolic process [GO:0033306]; triglyceride biosynthetic process [GO:0019432]	GO:0009507; GO:0004144; GO:0033306; GO:0010287; GO:0019432	2759	33090
Q9LPZ9	-5.48739	0.280422	2.71678e-09	1.61292e-06	SD113_ARATH	SD113 CBRLK1 RKS2 At1g11350 T23J18.2	G-type lectin S-receptor-like serine/threonine-protein kinase SD1-13 (EC 2.7.11.1) (Calmodulin-binding receptor-like protein kinase 1) (Receptor-like protein kinase 2) (S-domain-1 (SD1) receptor kinase 13) (SD1-13)	FUNCTION: Receptor-like serine/threonine-protein kinase that represses the disease resistance signaling pathway triggered in response to bacterial pathogen such as Pseudomonas syringae pv. tomato. {ECO:0000269|PubMed:19222996}.	Arabidopsis thaliana (Mouse-ear cress)	830	integral component of membrane [GO:0016021]; plasma membrane [GO:0005886]; plasmodesma [GO:0009506]; ATP binding [GO:0005524]; calmodulin binding [GO:0005516]; carbohydrate binding [GO:0030246]; protein kinase activity [GO:0004672]; protein serine/threonine kinase activity [GO:0004674]; ubiquitin protein ligase binding [GO:0031625]; cellular response to salicylic acid stimulus [GO:0071446]; defen…	GO:0005524; GO:0005516; GO:0030246; GO:0071446; GO:0009816; GO:0016021; GO:0005886; GO:0009506; GO:0046777; GO:0004672; GO:0004674; GO:0048544; GO:0031625	2759	33090
Q2KHT3	-5.48619	3.86991	0.000522036	0.0298275	CL16A_HUMAN	CLEC16A KIAA0350	Protein CLEC16A (C-type lectin domain family 16 member A)	FUNCTION: Regulator of mitophagy through the upstream regulation of the RNF41/NRDP1-PARK2 pathway. Mitophagy is a selective form of autophagy necessary for mitochondrial quality control. The RNF41/NRDP1-PARK2 pathway regulates autophagosome-lysosome fusion during late mitophagy. May protect RNF41/NRDP1 from proteosomal degradation, RNF41/NRDP1 which regulates proteosomal degradation of PARK2. Pla…	Homo sapiens (Human)	1053	endosome membrane [GO:0010008]; lysosomal membrane [GO:0005765]; autophagy [GO:0006914]	GO:0006914; GO:0010008; GO:0005765	2759	33208
Q9FE20	-5.48429	1.93304	9.62454e-06	0.00155991	PBS1_ARATH	PBS1 At5g13160 T19L5.120	Serine/threonine-protein kinase PBS1 (EC 2.7.11.1) (AvrPphB susceptible protein 1)	FUNCTION: Protein kinase required for plant defense mechanism mediated by the disease resistance (R) protein RPS5. In case of infection by Pseudomonas syringae, AvrPphB triggers RPS5-mediated defense mechanism via the cleavage of PBS1. Both kinase activity and cleavage by avrPphB are independently required to trigger the RPS5-mediated resistance. Also contribute to PAMP-triggered immunity (PTI) d…	Arabidopsis thaliana (Mouse-ear cress)	456	plasma membrane [GO:0005886]; ATP binding [GO:0005524]; protein kinase activity [GO:0004672]; protein serine/threonine kinase activity [GO:0004674]; defense response [GO:0006952]; defense response to bacterium [GO:0042742]; defense response to bacterium, incompatible interaction [GO:0009816]; innate immune response [GO:0045087]; pattern recognition receptor signaling pathway [GO:0002221]; protein…	GO:0005524; GO:0006952; GO:0042742; GO:0009816; GO:0045087; GO:0002221; GO:0005886; GO:0046777; GO:0004672; GO:0004674	2759	33090
O82345	-5.48218	6.01311	9.92284e-07	0.000250894	BAG6_ARATH	BAG6 CAMBP1 At2g46240 T3F17.11	BAG family molecular chaperone regulator 6 (Bcl-2-associated athanogene 6) (CaM-binding protein 1) [Cleaved into: Cleaved BAG6]	FUNCTION: Co-chaperone that regulates diverse cellular pathways, such as programmed cell death and stress responses (PubMed:16003391). Involved in plant basal resistance (PubMed:16636050, PubMed:26739014). Involved in basal heat response through the regulation of the heat induced small HSP (sHSP) transcriptional cascade (PubMed:26580143). {ECO:0000269|PubMed:16003391, ECO:0000269|PubMed:16636050,…	Arabidopsis thaliana (Mouse-ear cress)	1043	plasmodesma [GO:0009506]; calmodulin binding [GO:0005516]; autophagy [GO:0006914]; defense response to fungus [GO:0050832]; defense response to fungus, incompatible interaction [GO:0009817]; induction of programmed cell death [GO:0012502]; positive regulation of autophagy [GO:0010508]; response to heat [GO:0009408]; response to high light intensity [GO:0009644]; response to hydrogen peroxide [GO:…	GO:0006914; GO:0005516; GO:0050832; GO:0009817; GO:0012502; GO:0009506; GO:0010508; GO:0009408; GO:0009644; GO:0042542; GO:0010228	2759	33090
Q9C977	-5.48072	1.76764	7.26992e-06	0.00124679	PP135_ARATH	At1g80270 F5I6.2	Pentatricopeptide repeat-containing protein At1g80270, mitochondrial		Arabidopsis thaliana (Mouse-ear cress)	596	chloroplast envelope [GO:0009941]; mitochondrion [GO:0005739]	GO:0009941; GO:0005739	2759	33090
F4I248	-5.47487	1.77612	5.84702e-06	0.00104928	CSCLB_ARATH	At1g69450 F10D13_27	CSC1-like protein At1g69450	FUNCTION: Acts as an osmosensitive calcium-permeable cation channel. {ECO:0000250}.	Arabidopsis thaliana (Mouse-ear cress)	711	integral component of membrane [GO:0016021]; ion transport [GO:0006811]	GO:0016021; GO:0006811	2759	33090
Q8GY61	-5.47442	0.696891	6.47508e-08	2.53265e-05	BH063_ARATH	BHLH63 CIB1 EN84 At4g34530 T4L20.110	Transcription factor bHLH63 (Basic helix-loop-helix protein 63) (AtbHLH63) (bHLH 63) (Protein CRYPTOCHROME INTERACTING BASIC-HELIX-LOOP-HELIX 1) (Transcription factor EN 84) (bHLH transcription factor bHLH063)	FUNCTION: Transcription factor that binds DNA to G box 5'-CACGTG-3' and, to a lower extent, to E-box 5'-CANNTG-3' in vitro. Binds to chromatin DNA of the FT gene and promotes its expression, and thus triggers flowering in response to blue light. {ECO:0000269|PubMed:18988809, ECO:0000269|PubMed:24130508}.	Arabidopsis thaliana (Mouse-ear cress)	335	nucleus [GO:0005634]; DNA binding [GO:0003677]; transcription factor activity, sequence-specific DNA binding [GO:0003700]; flower development [GO:0009908]; positive regulation of flower development [GO:0009911]; response to blue light [GO:0009637]; transcription, DNA-templated [GO:0006351]	GO:0003677; GO:0009908; GO:0005634; GO:0009911; GO:0009637; GO:0003700; GO:0006351	2759	33090
Q8GYE0	-5.4737	2.85282	9.10117e-05	0.00866929	PHF1_ARATH	PHF1 At3g52190 F4F15.300	SEC12-like protein 1 (Protein PHOSPHATE TRANSPORTER TRAFFIC FACILITATOR 1) (PHF-1)	FUNCTION: Involved in Pi uptake by facilitating the trafficking of PHT1-1/PHT1;1 from the endoplasmic reticulum to the plasma membrane. {ECO:0000269|PubMed:16284308}.	Arabidopsis thaliana (Mouse-ear cress)	398	endoplasmic reticulum [GO:0005783]; endoplasmic reticulum membrane [GO:0005789]; integral component of membrane [GO:0016021]; plasma membrane [GO:0005886]; cellular response to phosphate starvation [GO:0016036]; ER to Golgi vesicle-mediated transport [GO:0006888]; phosphate ion transport [GO:0006817]; protein transport [GO:0015031]	GO:0006888; GO:0016036; GO:0005783; GO:0005789; GO:0016021; GO:0006817; GO:0005886; GO:0015031	2759	33090
Q6R8G0	-5.47297	0.417573	1.59502e-09	1.0193e-06	PHO1A_ARATH	PHO1-H10 At1g69480 F10D13.13	Phosphate transporter PHO1 homolog 10 (Protein PHO1 homolog 10) (AtPHO1;H10)	FUNCTION: May transport inorganic phosphate (Pi). {ECO:0000250}.	Arabidopsis thaliana (Mouse-ear cress)	777	integral component of membrane [GO:0016021]; plasma membrane [GO:0005886]; phosphate ion transport [GO:0006817]	GO:0016021; GO:0006817; GO:0005886	2759	33090
P15102	-5.472	1.32405	2.43563e-06	0.000510446	GLNA4_PHAVU		Glutamine synthetase leaf isozyme, chloroplastic (EC 6.3.1.2) (Glutamate--ammonia ligase) (Isozyme delta)	FUNCTION: The light-modulated chloroplast enzyme, encoded by a nuclear gene and expressed primarily in leaves, is responsible for the reassimilation of the ammonia generated by photorespiration.	Phaseolus vulgaris (Kidney bean) (French bean)	429	chloroplast [GO:0009507]; ATP binding [GO:0005524]; glutamate-ammonia ligase activity [GO:0004356]; glutamine biosynthetic process [GO:0006542]; nitrogen fixation [GO:0009399]	GO:0005524; GO:0009507; GO:0004356; GO:0006542; GO:0009399	2759	33090
Q8VXV4	-5.4708	2.76925	5.63564e-05	0.00605554	DNJ16_ARATH	ATJ16 ARL1 B16 At1g24120 F3I6.4	Chaperone protein dnaJ 16 (AtDjB16) (AtJ16) (Protein ARG1-LIKE 1) (AtARL1)	FUNCTION: Have a continuous role in plant development probably in the structural organization of compartments (By similarity). Seems to not be involved in gravitropism signaling pathway. {ECO:0000250, ECO:0000269|PubMed:12970478}.	Arabidopsis thaliana (Mouse-ear cress)	436	membrane [GO:0016020]; response to abscisic acid [GO:0009737]	GO:0016020; GO:0009737	2759	33090
Q04088	-5.4707	1.92789	1.33408e-05	0.00202156	POF21_ARATH	POSF21 BZIP59 At2g31370 T28P16.14	Probable transcription factor PosF21 (bZIP transcription factor 59) (AtbZIP59)	FUNCTION: Putative transcription factor with an activatory role.	Arabidopsis thaliana (Mouse-ear cress)	398	cytoplasm [GO:0005737]; cytosol [GO:0005829]; nucleus [GO:0005634]; sequence-specific DNA binding [GO:0043565]; transcription factor activity, sequence-specific DNA binding [GO:0003700]; transcription, DNA-templated [GO:0006351]	GO:0005737; GO:0005829; GO:0005634; GO:0043565; GO:0003700; GO:0006351	2759	33090
O22864	-5.46823	0.272022	2.66182e-09	1.58396e-06	NLP8_ARATH	NLP8 At2g43500 T1O24.24	Protein NLP8 (AtNLP8) (NIN-like protein 8) (Nodule inception protein-like protein 8)	FUNCTION: Probable transcription factor. {ECO:0000250}.	Arabidopsis thaliana (Mouse-ear cress)	947	nucleus [GO:0005634]; DNA binding [GO:0003677]; transcription factor activity, sequence-specific DNA binding [GO:0003700]; regulation of transcription, DNA-templated [GO:0006355]; transcription, DNA-templated [GO:0006351]	GO:0003677; GO:0005634; GO:0006355; GO:0003700; GO:0006351	2759	33090
Q9LUM3	-5.46702	0.475008	2.57329e-09	1.54093e-06	SBT15_ARATH	SBT1.5 At3g14240 MLN21.2	Subtilisin-like protease SBT1.5 (EC 3.4.21.-) (Subtilase subfamily 1 member 5) (AtSBT1.5)		Arabidopsis thaliana (Mouse-ear cress)	775	extracellular region [GO:0005576]; serine-type endopeptidase activity [GO:0004252]	GO:0005576; GO:0004252	2759	33090
Q94KB7	-5.4647	0.164638	1.11432e-09	7.35156e-07	MLO6_ARATH	MLO6 At1g61560 T25B24.9	MLO-like protein 6 (AtMlo6)	FUNCTION: May be involved in modulation of pathogen defense and leaf cell death. Activity seems to be regulated by Ca(2+)-dependent calmodulin binding and seems not to require heterotrimeric G proteins (By similarity). {ECO:0000250}.	Arabidopsis thaliana (Mouse-ear cress)	583	integral component of membrane [GO:0016021]; plasma membrane [GO:0005886]; defense response to fungus, incompatible interaction [GO:0009817]	GO:0009817; GO:0016021; GO:0005886	2759	33090
Q803A0	-5.46167	2.19777	1.68638e-05	0.00242594	JADE1_DANRE	jade1 phf17 zgc:55323	Protein Jade-1 (Jade family PHD finger protein 1) (PHD finger protein 17)	FUNCTION: Transcriptional coactivator which seems to act by promoting acetylation of nucleosomal histone H4 by kat5. Promotes apoptosis (By similarity). {ECO:0000250}.	Danio rerio (Zebrafish) (Brachydanio rerio)	829	cytoplasm [GO:0005737]; nucleus [GO:0005634]; zinc ion binding [GO:0008270]; apoptotic process [GO:0006915]; regulation of canonical Wnt signaling pathway [GO:0060828]; regulation of transcription, DNA-templated [GO:0006355]; transcription, DNA-templated [GO:0006351]	GO:0006915; GO:0005737; GO:0005634; GO:0060828; GO:0006355; GO:0006351; GO:0008270	2759	33208
Q7G191	-5.46155	3.78245	8.58036e-06	0.00142301	ALDO4_ARATH	AAO4 AO2 At1g04580 T1G11.17	Benzaldehyde dehydrogenase (NAD(+)) (EC 1.2.1.28) (Aldehyde oxidase 4) (AO-4) (AtAO-4) (AtAO2) (Indole-3-acetaldehyde oxidase) (IAA oxidase) (EC 1.2.3.7)	FUNCTION: Involved in the accumulation of benzoic acid (BA) in siliques. {ECO:0000269|PubMed:19297586}.	Arabidopsis thaliana (Mouse-ear cress)	1337	cytosol [GO:0005829]; 2 iron, 2 sulfur cluster binding [GO:0051537]; aryl-aldehyde oxidase activity [GO:0018488]; benzaldehyde dehydrogenase (NAD+) activity [GO:0018479]; electron carrier activity [GO:0009055]; flavin adenine dinucleotide binding [GO:0050660]; indole-3-acetaldehyde oxidase activity [GO:0050302]; iron ion binding [GO:0005506]; oxidoreductase activity, acting on CH-OH group of dono…	GO:0051537; GO:0009688; GO:0018488; GO:0009851; GO:0018479; GO:0005829; GO:0009055; GO:0050660; GO:0019760; GO:0050302; GO:0005506; GO:0016614; GO:0009115; GO:0004854	2759	33090
F4JXF9	-5.46046	1.99319	1.4606e-06	0.000342168	NRPC1_ARATH	NRPC1 RPC1 At5g60040 MGO3.2	DNA-directed RNA polymerase III subunit 1 (DNA-directed RNA polymerase III subunit RPC1) (DNA polymerase I subunit C1) (EC 2.7.7.6) (Nuclear RNA polymerase C1)	FUNCTION: DNA-dependent RNA polymerase catalyzes the transcription of DNA into RNA using the four ribonucleoside triphosphates as substrates. Largest and catalytic core component of RNA polymerase III which synthesizes small RNAs, such as 5S rRNA and tRNAs. Forms the polymerase active center together with the second largest subunit. A single-stranded DNA template strand of the promoter is positio…	Arabidopsis thaliana (Mouse-ear cress)	1376	nucleus [GO:0005634]; DNA binding [GO:0003677]; DNA-directed RNA polymerase activity [GO:0003899]; metal ion binding [GO:0046872]; transcription, DNA-templated [GO:0006351]	GO:0003677; GO:0003899; GO:0046872; GO:0005634; GO:0006351	2759	33090
Q9SYK1	-5.4603	0.234024	2.53633e-09	1.52359e-06	PPR11_ARATH	At1g05600 F3F20.5	Pentatricopeptide repeat-containing protein At1g05600		Arabidopsis thaliana (Mouse-ear cress)	504			2759	33090
Q9M548	-5.45496	2.64141	5.40137e-05	0.00587796	DRM2_ARATH	DRM2 At5g14620/At5g14630 T15N1.110/T15N1.120	DNA (cytosine-5)-methyltransferase DRM2 (EC 2.1.1.37) (Protein DOMAINS REARRANGED METHYLASE 2)	FUNCTION: Involved in de novo DNA methylation. Controls asymmetric and CpNpG methylation. Required for FWA gene silencing but not for the maintenance of SUP gene silencing. Functionally redundant to CMT3 to maintain non-CpG methylation. Involved in RNA-directed DNA methylation. {ECO:0000269|PubMed:12121623, ECO:0000269|PubMed:12151602, ECO:0000269|PubMed:14680640}.	Arabidopsis thaliana (Mouse-ear cress)	626	nucleoplasm [GO:0005654]; nucleus [GO:0005634]; DNA (cytosine-5-)-methyltransferase activity [GO:0003886]; DNA binding [GO:0003677]; DNA-methyltransferase activity [GO:0009008]; defense response to fungus [GO:0050832]; DNA methylation [GO:0006306]; gene silencing [GO:0016458]; histone H3-K9 methylation [GO:0051567]	GO:0003886; GO:0003677; GO:0006306; GO:0009008; GO:0050832; GO:0016458; GO:0051567; GO:0005654; GO:0005634	2759	33090
Q40392	-5.45495	3.40474	0.000181367	0.0143056	TMVRN_NICGU	N	TMV resistance protein N	FUNCTION: Disease resistance protein. Resistance proteins guard the plant against pathogens that contain an appropriate avirulence protein via a direct or indirect interaction with this avirulence protein. That triggers a defense system including the hypersensitive response, which restricts the pathogen growth.	Nicotiana glutinosa (Tobacco)	1144	cytoplasm [GO:0005737]; ADP binding [GO:0043531]; ATP binding [GO:0005524]; plant-type hypersensitive response [GO:0009626]; signal transduction [GO:0007165]	GO:0043531; GO:0005524; GO:0005737; GO:0009626; GO:0007165	2759	33090
Q05B17	-5.45395	1.35454	3.18204e-06	0.000635596	WDR48_XENTR	wdr48 uaf1	WD repeat-containing protein 48 (USP1-associated factor 1)	FUNCTION: Regulator of deubiquitinating complexes. Acts as a strong activator of USP1 and USP46. Enhances the USP1-mediated deubiquitination of FANCD2; USP1 being almost inactive by itself. Also activates deubiquitinating activity of complexes containing USP12. Activates deubiquitination by increasing the catalytic turnover without increasing the affinity of deubiquitinating enzymes for the subst…	Xenopus tropicalis (Western clawed frog) (Silurana tropicalis)	678	late endosome [GO:0005770]; lysosome [GO:0005764]; nucleus [GO:0005634]; protein deubiquitination [GO:0016579]	GO:0005770; GO:0005764; GO:0005634; GO:0016579	2759	33208
Q9ZUL5	-5.45133	1.43946	4.05106e-06	0.00077578	CHR19_ARATH	ETL1 CHR19 At2g02090 F5O4.14	Protein CHROMATIN REMODELING 19 (AtCHR19) (EC 3.6.4.-) (AtRAD54-like protein)	FUNCTION: DNA helicase that possesses intrinsic ATP-dependent nucleosome-remodeling activity and is both required for DNA repair and heterochromatin organization. Promotes DNA end resection of double-strand breaks (DSBs) following DNA damage: probably acts by weakening histone DNA interactions in nucleosomes flanking DSBs (By similarity). Probable chromatin remodeling factor. Probable helicase-li…	Arabidopsis thaliana (Mouse-ear cress)	763	nucleus [GO:0005634]; ATP binding [GO:0005524]; DNA binding [GO:0003677]; helicase activity [GO:0004386]; cellular response to DNA damage stimulus [GO:0006974]; cellular response to UV-C [GO:0071494]; chromatin modification [GO:0016568]; DNA repair [GO:0006281]; gene silencing by RNA [GO:0031047]; regulation of transcription, DNA-templated [GO:0006355]; transcription, DNA-templated [GO:0006351]	GO:0005524; GO:0003677; GO:0006281; GO:0006974; GO:0071494; GO:0016568; GO:0031047; GO:0004386; GO:0005634; GO:0006355; GO:0006351	2759	33090
Q8GWH3	-5.4492	0.109536	2.25304e-09	1.38104e-06	OS9_ARATH	OS9 EBS6 At5g35080 F7N22.4 T13C12.2	Protein OS-9 homolog (AtOS9) (Protein EMS-MUTAGENIZED BRI1 SUPPRESSOR 6)	FUNCTION: Lectin which functions in endoplasmic reticulum (ER) quality control and ER-associated degradation (ERAD). May bind terminally misfolded non-glycosylated proteins as well as improperly folded glycoproteins, retain them in the ER, and possibly transfer them to the ubiquitination machinery and promote their degradation. Targets the misfolded LRR receptor kinase BRI1 and the misfolded rece…	Arabidopsis thaliana (Mouse-ear cress)	282	endoplasmic reticulum [GO:0005783]; endoplasmic reticulum lumen [GO:0005788]; carbohydrate binding [GO:0030246]; ER-associated ubiquitin-dependent protein catabolic process [GO:0030433]; response to salt stress [GO:0009651]; retrograde protein transport, ER to cytosol [GO:0030970]	GO:0030433; GO:0030246; GO:0005783; GO:0005788; GO:0009651; GO:0030970	2759	33090
Q6DJ13	-5.44642	2.26468	2.31995e-05	0.00307462	ZN830_XENTR	znf830 ccdc16 TGas069h14.1	Zinc finger protein 830 (Coiled-coil domain-containing protein 16)	FUNCTION: May act as an important regulator of the cell cycle that participates in the maintenance of genome integrity. {ECO:0000250|UniProtKB:Q8R1N0}.	Xenopus tropicalis (Western clawed frog) (Silurana tropicalis)	357	chromosome [GO:0005694]; nuclear speck [GO:0016607]; nucleus [GO:0005634]; nucleic acid binding [GO:0003676]; zinc ion binding [GO:0008270]; cell division [GO:0051301]; mitotic nuclear division [GO:0007067]; multicellular organism development [GO:0007275]	GO:0051301; GO:0005694; GO:0007067; GO:0007275; GO:0016607; GO:0003676; GO:0005634; GO:0008270	2759	33208
Q93V43	-5.44446	0.0508432	1.77561e-09	1.11719e-06	TCP2_ARATH	TCP2 BRC1 At4g18390 F28J12.50	Transcription factor TCP2 (Protein TEOSINTE BRANCHED 1) (Protein TEOSINTE-LIKE1, CYCLOIDEA, and PROLIFERATING CELL FACTOR 2)	FUNCTION: Plays a pivotal role in the control of morphogenesis of shoot organs by negatively regulating the expression of boundary-specific genes such as CUC genes, probably through the induction of miRNA (e.g. miR164). Participates in ovule develpment (PubMed:25378179). Participates in ovule develpment (PubMed:25378179). Promotes light-regulated transcription of CHS, CAB, HYH and HY5. Regulates …	Arabidopsis thaliana (Mouse-ear cress)	365	nucleus [GO:0005634]; DNA binding [GO:0003677]; transcription factor activity, sequence-specific DNA binding [GO:0003700]; cell differentiation [GO:0030154]; leaf development [GO:0048366]; leaf morphogenesis [GO:0009965]; positive regulation of development, heterochronic [GO:0045962]; positive regulation of nucleic acid-templated transcription [GO:1903508]; positive regulation of photomorphogenes…	GO:0003677; GO:0030154; GO:0048366; GO:0009965; GO:0005634; GO:0045962; GO:1903508; GO:2000306; GO:0006355; GO:0009637; GO:0003700; GO:0006351	2759	33090
Q7XLY8	-5.44333	1.57649	5.21931e-06	0.000957105	ATL41_ORYSJ	Os04g0590900 LOC_Os04g50100 OsJ_15972 OSJNBa0086O06.21	E3 ubiquitin-protein ligase Os04g0590900 (EC 6.3.2.-) (RING-H2 finger protein Os04g0590900)	FUNCTION: Possesses E3 ubiquitin-protein ligase in vitro. {ECO:0000269|PubMed:16186120}.	Oryza sativa subsp. japonica (Rice)	383	integral component of membrane [GO:0016021]; ligase activity [GO:0016874]; ubiquitin protein ligase activity [GO:0061630]; ubiquitin-protein transferase activity [GO:0004842]; zinc ion binding [GO:0008270]; proteasome-mediated ubiquitin-dependent protein catabolic process [GO:0043161]; protein ubiquitination [GO:0016567]	GO:0016021; GO:0016874; GO:0043161; GO:0016567; GO:0061630; GO:0004842; GO:0008270	2759	33090
Q9FL12	-5.44249	2.01056	1.50941e-05	0.00223039	DEGP9_ARATH	DEGP9 At5g40200 MSN9.10 MSN9.100	Protease Do-like 9 (EC 3.4.21.-)	FUNCTION: Probable serine protease.	Arabidopsis thaliana (Mouse-ear cress)	592	chloroplast [GO:0009507]; nucleolus [GO:0005730]; serine-type endopeptidase activity [GO:0004252]	GO:0009507; GO:0005730; GO:0004252	2759	33090
Q9FIB6	-5.44174	3.02334	0.000141027	0.0119442	PS12A_ARATH	RPN5A EMB2107 MSA At5g09900 MYH9.11	26S proteasome non-ATPase regulatory subunit 12 homolog A (26S proteasome regulatory subunit RPN5a) (AtRPN5a) (26S proteasome regulatory subunit p55 homolog A) (Protein EMBRYO DEFECTIVE 2107) (Protein MARIPOSA)	FUNCTION: Acts as a regulatory subunit of the 26 proteasome which is involved in the ATP-dependent degradation of ubiquitinated proteins. Required for gametogenesis and sporophyte development. Acts redundantly with RPN5B. {ECO:0000269|PubMed:19252082}.	Arabidopsis thaliana (Mouse-ear cress)	442	cytoplasm [GO:0005737]; nucleus [GO:0005634]; proteasome complex [GO:0000502]	GO:0005737; GO:0005634; GO:0000502	2759	33090
Q52K88	-5.43717	1.84852	1.38551e-05	0.00207962	NUD13_ARATH	NUDT13 NUDX13 At3g26690 MLJ15.8	Nudix hydrolase 13, mitochondrial (AtNUDT13) (EC 3.6.1.-)	FUNCTION: Mediates the hydrolysis of some nucleoside diphosphate derivatives. Can use diadenosine 5',5'''-P(1)P(6) hexaphosphate (Ap(6)A), diadenosine 5',5'''-P(1)P(5) pentaphosphate (Ap(5)A) and adenosine tetraphosphate (p(4)A) as substrates, but not diadenosine 5',5'''-P(1)P(4) tetraphosphate (Ap(4)A), diadenosine 5',5'''-P(1)P(3) triphosphate (Ap(3)A), deoxyribonucleoside triphosphates, ribonu…	Arabidopsis thaliana (Mouse-ear cress)	202	mitochondrion [GO:0005739]; bis(5'-adenosyl)-pentaphosphatase activity [GO:0034432]; hydrolase activity [GO:0016787]; metal ion binding [GO:0046872]	GO:0034432; GO:0016787; GO:0046872; GO:0005739	2759	33090
Q10CQ8	-5.43345	1.7233	1.6119e-06	0.000369424	PHYC_ORYSJ	PHYC Os03g0752100 LOC_Os03g54084 OJ1112_G08.5 OsJ_012088 OSJNBa0032E21.08 OSJNBa0047E24.9	Phytochrome C	FUNCTION: Regulatory photoreceptor which exists in two forms that are reversibly interconvertible by light: the Pr form that absorbs maximally in the red region of the spectrum and the Pfr form that absorbs maximally in the far-red region. Photoconversion of Pr to Pfr induces an array of morphogenic responses, whereas reconversion of Pfr to Pr cancels the induction of those responses. Pfr control…	Oryza sativa subsp. japonica (Rice)	1137	nucleus [GO:0005634]; phosphorelay sensor kinase activity [GO:0000155]; photoreceptor activity [GO:0009881]; detection of visible light [GO:0009584]; protein-chromophore linkage [GO:0018298]; protein-tetrapyrrole linkage [GO:0017006]; red, far-red light phototransduction [GO:0009585]; regulation of transcription, DNA-templated [GO:0006355]; transcription, DNA-templated [GO:0006351]	GO:0009584; GO:0005634; GO:0000155; GO:0009881; GO:0018298; GO:0017006; GO:0009585; GO:0006355; GO:0006351	2759	33090
P57997	-5.41776	2.64525	4.40361e-05	0.0050025	IF2C_PHAVU	IF2CP	Translation initiation factor IF-2, chloroplastic (PvIF2cp)	FUNCTION: One of the essential components for the initiation of protein synthesis. Protects formylmethionyl-tRNA from spontaneous hydrolysis and promotes its binding to the 30S ribosomal subunits. Also involved in the hydrolysis of GTP during the formation of the 70S ribosomal complex (By similarity). {ECO:0000250}.	Phaseolus vulgaris (Kidney bean) (French bean)	1012	chloroplast [GO:0009507]; GTP binding [GO:0005525]; GTPase activity [GO:0003924]; translation initiation factor activity [GO:0003743]	GO:0005525; GO:0003924; GO:0009507; GO:0003743	2759	33090
Q9ZUE9	-5.41716	1.88683	1.67962e-06	0.000380967	PP149_ARATH	At2g06000 T6P5.20	Pentatricopeptide repeat-containing protein At2g06000		Arabidopsis thaliana (Mouse-ear cress)	536			2759	33090
P35721	-5.416	2.96585	7.31413e-05	0.00735111	C560_MARPO	SDH3 SDHC YMF24	Succinate dehydrogenase cytochrome b560 subunit (Succinate dehydrogenase, subunit III)	FUNCTION: Membrane-anchoring subunit of succinate dehydrogenase (SDH) that is involved in complex II of the mitochondrial electron transport chain and is responsible for transferring electrons from succinate to ubiquinone (coenzyme Q). {ECO:0000250}.	Marchantia polymorpha (Liverwort) (Marchantia aquatica)	137	integral component of membrane [GO:0016021]; mitochondrial inner membrane [GO:0005743]; succinate dehydrogenase complex [GO:0045281]; electron carrier activity [GO:0009055]; metal ion binding [GO:0046872]; succinate dehydrogenase activity [GO:0000104]; tricarboxylic acid cycle [GO:0006099]	GO:0009055; GO:0016021; GO:0046872; GO:0005743; GO:0000104; GO:0045281; GO:0006099	2759	33090
Q9FEL6	-5.41215	2.59776	9.11063e-06	0.00149487	LAX3_MEDTR	LAX3	Auxin transporter-like protein 3 (AUX1-like protein 3) (MtLAX3)	FUNCTION: Carrier protein involved in proton-driven auxin influx. Mediates the formation of auxin gradient from developing leaves (site of auxin biosynthesis) to tips by contributing to the loading of auxin in vascular tissues and facilitating acropetal (base to tip) auxin transport within inner tissues of the root apex, and basipetal (tip to base) auxin transport within outer tissues of the root…	Medicago truncatula (Barrel medic) (Medicago tribuloides)	465	integral component of membrane [GO:0016021]; plasma membrane [GO:0005886]; symporter activity [GO:0015293]; amino acid transport [GO:0006865]; auxin-activated signaling pathway [GO:0009734]	GO:0006865; GO:0009734; GO:0016021; GO:0005886; GO:0015293	2759	33090
Q8RXD9	-5.41206	1.9175	1.56601e-05	0.00228913	DPE2_ARATH	DPE2 At2g40840 T20B5.4	4-alpha-glucanotransferase DPE2 (EC 2.4.1.25) (Amylomaltase) (Disproportionating enzyme) (D-enzyme) (Protein DISPROPORTIONATING ENZYME 2)	FUNCTION: Cytosolic alpha-glucanotransferase essential for the cytosolic metabolism of maltose, an intermediate on the pathway by which starch is converted to sucrose in leaves at night. Metabolizes maltose exported from the chloroplast and is specific for beta-maltose. May play a role in freezing tolerance. Temperature drop induces inactivation of DPE2 that leads to rapid accumulation of maltose…	Arabidopsis thaliana (Mouse-ear cress)	955	cytosol [GO:0005829]; 4-alpha-glucanotransferase activity [GO:0004134]; heteropolysaccharide binding [GO:0010297]; starch binding [GO:2001070]; glycogen metabolic process [GO:0005977]; maltose catabolic process [GO:0000025]; maltose metabolic process [GO:0000023]; polysaccharide metabolic process [GO:0005976]; starch catabolic process [GO:0005983]	GO:0004134; GO:0005829; GO:0005977; GO:0010297; GO:0000025; GO:0000023; GO:0005976; GO:2001070; GO:0005983	2759	33090
Q9LQV2	-5.41114	3.35176	3.36247e-05	0.00408304	RDR1_ARATH	RDR1 RDRP1 At1g14790 F10B6.19	RNA-dependent RNA polymerase 1 (AtRDRP1) (EC 2.7.7.48) (RNA-directed RNA polymerase 1)	FUNCTION: RNA-dependent direct polymerase involved in antiviral silencing. Required for the production of some small RNAs (mainly 21 and some 22 nucleotides) derived from the crucifer-infecting tobamovirus (TMV-cg). Required for turnip mosaic virus (TuMV) silencing and accumulation of viral siRNAs. Involved in cucumber mosaic virus (CMV) silencing. Required for the biogenesis of viral secondary s…	Arabidopsis thaliana (Mouse-ear cress)	1107	nucleotide binding [GO:0000166]; RNA binding [GO:0003723]; RNA-directed RNA polymerase activity [GO:0003968]; defense response [GO:0006952]; positive regulation of posttranscriptional gene silencing [GO:0060148]; production of siRNA involved in RNA interference [GO:0030422]; response to salicylic acid [GO:0009751]; response to virus [GO:0009615]; wax biosynthetic process [GO:0010025]	GO:0003723; GO:0003968; GO:0006952; GO:0000166; GO:0060148; GO:0030422; GO:0009751; GO:0009615; GO:0010025	2759	33090
Q9LMT2	-5.40888	1.83225	1.5782e-05	0.002304	PAPS1_ARATH	PAPS1 At1g17980 F2H15.20	Nuclear poly(A) polymerase 1 (PAP(I)) (Poly(A) polymerase I) (EC 2.7.7.19) (Polynucleotide adenylyltransferase 1)	FUNCTION: Essential protein (PubMed:19956626). Polymerase that creates the 3'-poly(A) tail of mRNA's (PubMed:15297145). Also required for the endoribonucleolytic cleavage reaction at some polyadenylation sites. May acquire specificity through interaction with a cleavage and polyadenylation specificity factor (CPSF) at its C-terminus (By similarity). {ECO:0000250|UniProtKB:P25500, ECO:0000269|PubM…	Arabidopsis thaliana (Mouse-ear cress)	713	nucleus [GO:0005634]; ATP binding [GO:0005524]; metal ion binding [GO:0046872]; polynucleotide adenylyltransferase activity [GO:0004652]; RNA binding [GO:0003723]; flower development [GO:0009908]; leaf development [GO:0048366]; mRNA polyadenylation [GO:0006378]; negative regulation of cell proliferation [GO:0008285]; negative regulation of innate immune response [GO:0045824]; petal formation [GO:…	GO:0005524; GO:0003723; GO:0043631; GO:0009908; GO:0048366; GO:0006378; GO:0046872; GO:0008285; GO:0045824; GO:0005634; GO:0048451; GO:0004652	2759	33090
Q9FJT9	-5.40287	1.66548	7.58886e-06	0.0012916	PQQL_ARATH	At5g56730 MIK19.18	Zinc protease PQQL-like (EC 3.4.24.-)		Arabidopsis thaliana (Mouse-ear cress)	956	chloroplast [GO:0009507]; mitochondrion [GO:0005739]; plastid [GO:0009536]; metal ion binding [GO:0046872]; metalloendopeptidase activity [GO:0004222]	GO:0009507; GO:0046872; GO:0004222; GO:0005739; GO:0009536	2759	33090
Q6M981	-5.40272	1.01769	4.57636e-07	0.000133041	FKB1B_NEUCR	fkr-3 29E8.450 NCU04371	FK506-binding protein 1B (FKBP-1B) (EC 5.2.1.8) (FK506-resistance protein 3) (Peptidyl-prolyl cis-trans isomerase fkr-3) (PPIase fkr-3) (Rapamycin-binding protein)	FUNCTION: PPIases accelerate the folding of proteins. It catalyzes the cis-trans isomerization of proline imidic peptide bonds in oligopeptides (By similarity). {ECO:0000250}.	Neurospora crassa (strain ATCC 24698 / 74-OR23-1A / CBS 708.71 / DSM 1257 / FGSC 987)	113	endoplasmic reticulum membrane [GO:0005789]; FK506 binding [GO:0005528]; peptidyl-prolyl cis-trans isomerase activity [GO:0003755]; chaperone-mediated protein folding [GO:0061077]; protein peptidyl-prolyl isomerization [GO:0000413]	GO:0005528; GO:0061077; GO:0005789; GO:0003755; GO:0000413	2759	4751
O74539	-5.40262	0.193785	2.82758e-09	1.67299e-06	MAK3_SCHPO	mak3 phk2 SPCC74.06	Peroxide stress-activated histidine kinase mak3 (EC 2.7.13.3) (His-Asp phosphorelay kinase phk2) (Mcs4-associated kinase 3)	FUNCTION: Involved in the control of the SAPK-dependent transcriptional response to peroxide stress. Regulates sty1 activity. {ECO:0000269|PubMed:11179424, ECO:0000269|PubMed:11758939}.	Schizosaccharomyces pombe (strain 972 / ATCC 24843) (Fission yeast)	2344	cytoplasm [GO:0005737]; cytosol [GO:0005829]; integral component of membrane [GO:0016021]; ATP binding [GO:0005524]; phosphorelay sensor kinase activity [GO:0000155]; negative regulation of G2/M transition of mitotic cell cycle [GO:0010972]; negative regulation of induction of conjugation with cellular fusion [GO:0010515]; phosphorelay signal transduction system [GO:0000160]; protein phosphorylat…	GO:0005524; GO:0005737; GO:0005829; GO:0016021; GO:0010972; GO:0010515; GO:0000155; GO:0000160; GO:0006468; GO:0031098	2759	4751
P04914	-5.40242	0.470838	9.61633e-09	4.91735e-06	H4_NEUCR	hH4-1 hhf1 B7K22.020 NCU01634; hH4-2 hhf2 NCU00212	Histone H4	FUNCTION: Core component of nucleosome. Nucleosomes wrap and compact DNA into chromatin, limiting DNA accessibility to the cellular machineries which require DNA as a template. Histones thereby play a central role in transcription regulation, DNA repair, DNA replication and chromosomal stability. DNA accessibility is regulated via a complex set of post-translational modifications of histones, als…	Neurospora crassa (strain ATCC 24698 / 74-OR23-1A / CBS 708.71 / DSM 1257 / FGSC 987)	103	nucleosome [GO:0000786]; nucleus [GO:0005634]; DNA binding [GO:0003677]; DNA-templated transcription, initiation [GO:0006352]; nucleosome assembly [GO:0006334]	GO:0003677; GO:0006352; GO:0000786; GO:0006334; GO:0005634	2759	4751
Q8JHZ8	-5.40067	-0.0218567	2.37362e-09	1.44563e-06	PALD_CHICK	PALD1 PALD RCJMB04_11g7	Paladin		Gallus gallus (Chicken)	868	cytoplasm [GO:0005737]; cytosol [GO:0005829]; nucleus [GO:0005634]; protein tyrosine phosphatase activity [GO:0004725]; peptidyl-tyrosine dephosphorylation [GO:0035335]	GO:0005737; GO:0005829; GO:0005634; GO:0035335; GO:0004725	2759	33208
Q94CD5	-5.40033	1.32454	1.4471e-06	0.000340403	ATG7_ARATH	ATG7 APG7 PEUP4 At5g45900 K15I22.10	Ubiquitin-like modifier-activating enzyme atg7 (ATG12-activating enzyme E1 atg7) (Autophagy-related protein 7) (AtAPG7) (Protein PEROXISOME UNUSUAL POSITIONING 4)	FUNCTION: E1-like activating enzyme involved in the 2 ubiquitin-like systems required for cytoplasm to vacuole transport (Cvt) and autophagy. Activates ATG12 for its conjugation with ATG5 and ATG8 for its conjugation with phosphatidylethanolamine. Both systems are needed for the ATG8 association to Cvt vesicles and autophagosomes. Involved in the senescence process (PubMed:12070171). Involved in …	Arabidopsis thaliana (Mouse-ear cress)	697	cytosol [GO:0005829]; Atg12 activating enzyme activity [GO:0019778]; Atg8 activating enzyme activity [GO:0019779]; autophagy [GO:0006914]; C-terminal protein lipidation [GO:0006501]; cellular response to nitrogen starvation [GO:0006995]; defense response to fungus [GO:0050832]; late nucleophagy [GO:0044805]; leaf senescence [GO:0010150]; macroautophagy [GO:0016236]; mitophagy [GO:0000422]; piecem…	GO:0019778; GO:0019779; GO:0006501; GO:0006914; GO:0006995; GO:0005829; GO:0050832; GO:0044805; GO:0010150; GO:0016236; GO:0000422; GO:0034727; GO:0030163; GO:0006497; GO:0032446; GO:0015031	2759	33090
Q9FPR3	-5.39975	4.37021	1.18795e-05	0.00184352	EDR1_ARATH	EDR1 STY10 At1g08720 F22O13.20	Serine/threonine-protein kinase EDR1 (EC 2.7.11.1) (MAPKK kinase EDR1) (Protein ENHANCED DISEASE RESISTANCE 1) (AtEDR1) (Serine/threonine/tyrosine-protein kinase 10)	FUNCTION: MAPKKK serine/threonine-protein kinase involved in the regulation of a MAP kinase cascade (probably including MPK3 and MPK6) that negatively regulates salicylic acid- (SA-) dependent defense responses, abscisic acid (ABA) signaling, and ethylene-induced senescence. Modulates also stress response (e.g. drought) signaling and cell death, in an ORE9-dependent manner. Functions at a point o…	Arabidopsis thaliana (Mouse-ear cress)	933	cytosol [GO:0005829]; early endosome [GO:0005769]; endoplasmic reticulum [GO:0005783]; nucleus [GO:0005634]; trans-Golgi network [GO:0005802]; trans-Golgi network transport vesicle membrane [GO:0012510]; ATP binding [GO:0005524]; kinase activity [GO:0016301]; MAP kinase kinase kinase activity [GO:0004709]; protein serine/threonine/tyrosine kinase activity [GO:0004712]; abscisic acid-activated sig…	GO:0005524; GO:0004709; GO:0000165; GO:0009738; GO:0000186; GO:0008219; GO:0005829; GO:0002229; GO:0005769; GO:0005783; GO:0009873; GO:0016301; GO:0009788; GO:0005634; GO:0046777; GO:0004712; GO:1900424; GO:1900150; GO:2000031; GO:0009617; GO:0009723; GO:0009620; GO:0009414; GO:0005802; GO:0012510	2759	33090
Q9MA41	-5.39937	1.67873	1.94921e-06	0.00042915	CTL1_ARATH	CTL1 ARM ELP1 ERH2 HOT2 POM1 At1g05850 T20M3.12	Chitinase-like protein 1 (AtCTL1) (Protein ANION ALTERED ROOT MORPHOLOGY) (Protein ECTOPIC DEPOSITION OF LIGNIN IN PITH 1) (Protein ECTOPIC ROOT HAIR 2) (Protein POM-POM1) (Protein SENSITIVE TO HOT TEMPERATURES 2)	FUNCTION: No chitinase activity. Essential for normal plant growth and development. Regulates cell expansion extent and differentiation at least in roots and hypocotyls. Prevents lignin accumulation in the pith. May modulate ethylene-mediated regulation during development. Probably required to establish thermotolerance acclimation. Plays a role for controlled anisotropic cell expansion in the reg…	Arabidopsis thaliana (Mouse-ear cress)	321	apoplast [GO:0048046]; Golgi apparatus [GO:0005794]; polysaccharide binding [GO:0030247]; cell wall macromolecule catabolic process [GO:0016998]; cellulose biosynthetic process [GO:0030244]; chitin catabolic process [GO:0006032]; ethylene-activated signaling pathway [GO:0009873]; multidimensional cell growth [GO:0009825]; regulation of salicylic acid metabolic process [GO:0010337]; response to cy…	GO:0005794; GO:0048046; GO:0016998; GO:0030244; GO:0006032; GO:0009873; GO:0009825; GO:0030247; GO:0010337; GO:0009735; GO:0009408; GO:0010167; GO:0009651; GO:0009414; GO:0010053	2759	33090
P20681	-5.39353	1.05014	5.63173e-07	0.00015708	COX1_PODAN	COI CO1	Cytochrome c oxidase subunit 1 (EC 1.9.3.1) (Cytochrome c oxidase polypeptide I)	FUNCTION: Cytochrome c oxidase is the component of the respiratory chain that catalyzes the reduction of oxygen to water. Subunits 1-3 form the functional core of the enzyme complex. CO I is the catalytic subunit of the enzyme. Electrons originating in cytochrome c are transferred via the copper A center of subunit 2 and heme A of subunit 1 to the bimetallic center formed by heme A3 and copper B.	Podospora anserina (strain S / ATCC MYA-4624 / DSM 980 / FGSC 10383) (Pleurage anserina)	541	integral component of membrane [GO:0016021]; mitochondrial inner membrane [GO:0005743]; respiratory chain [GO:0070469]; cytochrome-c oxidase activity [GO:0004129]; heme binding [GO:0020037]; iron ion binding [GO:0005506]; aerobic respiration [GO:0009060]; oxidative phosphorylation [GO:0006119]	GO:0009060; GO:0004129; GO:0020037; GO:0016021; GO:0005506; GO:0005743; GO:0006119; GO:0070469	2759	4751
Q6DF46	-5.39279	0.0774299	2.54956e-09	1.52892e-06	COQ6_XENTR	coq6 TEgg013o11.1	Ubiquinone biosynthesis monooxygenase COQ6, mitochondrial (EC 1.14.13.-) (Coenzyme Q10 monooxygenase 6)	FUNCTION: FAD-dependent monooxygenase required for the C5-ring hydroxylation during ubiquinone biosynthesis. Catalyzes the hydroxylation of 3-polyprenyl-4-hydroxybenzoic acid to 3-polyprenyl-4,5-dihydroxybenzoic acid. The electrons required for the hydroxylation reaction may be funneled indirectly from NADPH via a ferredoxin/ferredoxin reductase system to COQ6. {ECO:0000255|HAMAP-Rule:MF_03193}.	Xenopus tropicalis (Western clawed frog) (Silurana tropicalis)	464	cell projection [GO:0042995]; Golgi apparatus [GO:0005794]; mitochondrial inner membrane [GO:0005743]; mitochondrion [GO:0005739]; FAD binding [GO:0071949]; monooxygenase activity [GO:0004497]; oxidoreductase activity, acting on paired donors, with incorporation or reduction of molecular oxygen, NAD(P)H as one donor, and incorporation of one atom of oxygen [GO:0016709]; secondary metabolite biosy…	GO:0071949; GO:0005794; GO:0042995; GO:0005743; GO:0005739; GO:0004497; GO:0016709; GO:0044550; GO:0006744	2759	33208
Q8VC42	-5.39275	1.88402	2.68834e-06	0.000552452	MIC1_MOUSE	Mic1	Uncharacterized protein C18orf8 homolog (Colon cancer-associated protein Mic1) (Mic-1)		Mus musculus (Mouse)	657	lysosomal membrane [GO:0005765]	GO:0005765	2759	33208
Q8GTR4	-5.39201	2.12818	2.06367e-05	0.00282146	PULA1_ARATH	PU1 LDA At5g04360 T19N18.90	Pullulanase 1, chloroplastic (AtPU1) (EC 3.2.1.142) (Protein LIMIT DEXTRINASE) (AtLDA)	FUNCTION: Involved in starch degradation and also probably in the trimming of pre-amylopectin chains during starch synthesis. {ECO:0000269|PubMed:16495218, ECO:0000269|PubMed:18815382, ECO:0000269|PubMed:19074683}.	Arabidopsis thaliana (Mouse-ear cress)	965	chloroplast [GO:0009507]; chloroplast stroma [GO:0009570]; limit dextrinase activity [GO:0010303]; pullulanase activity [GO:0051060]; starch biosynthetic process [GO:0019252]; starch catabolic process [GO:0005983]	GO:0009507; GO:0009570; GO:0010303; GO:0051060; GO:0019252; GO:0005983	2759	33090
Q8VY97	-5.38939	1.99422	1.99595e-05	0.00275062	Y4213_ARATH	At4g32130 F10N7.60	ER membrane protein complex subunit 7 homolog		Arabidopsis thaliana (Mouse-ear cress)	202	endoplasmic reticulum [GO:0005783]; endoplasmic reticulum membrane [GO:0005789]; integral component of membrane [GO:0016021]; carbohydrate binding [GO:0030246]	GO:0030246; GO:0005783; GO:0005789; GO:0016021	2759	33090
Q9MAP5	-5.38816	1.7095	1.84378e-06	0.000410692	SBT33_ARATH	SBT3.3 At1g32960 F9L11.13	Subtilisin-like protease SBT3.3 (EC 3.4.21.-) (Subtilase subfamily 3 member 3) (AtSBT3.3)	FUNCTION: Serine protease that plays a role in the control of the establishment of immune priming and systemic induced resistance. {ECO:0000269|PubMed:23818851}.	Arabidopsis thaliana (Mouse-ear cress)	777	extracellular matrix [GO:0031012]; plant-type cell wall [GO:0009505]; proteinaceous extracellular matrix [GO:0005578]; serine-type endopeptidase activity [GO:0004252]; induced systemic resistance [GO:0009682]	GO:0031012; GO:0009682; GO:0009505; GO:0005578; GO:0004252	2759	33090
Q05609	-5.38614	1.31504	1.37966e-06	0.000327782	CTR1_ARATH	CTR1 At5g03730 F17C15_150	Serine/threonine-protein kinase CTR1 (EC 2.7.11.1) (Protein CONSTITUTIVE TRIPLE RESPONSE1)	FUNCTION: Acts as a negative regulator in the ethylene response pathway (PubMed:8431946). Phosphorylates the cytosolic C-terminal domain of EIN2, preventing the signaling in the absence of ethylene (PubMed:23132950). {ECO:0000269|PubMed:23132950, ECO:0000269|PubMed:8431946}.	Arabidopsis thaliana (Mouse-ear cress)	821	endoplasmic reticulum membrane [GO:0005789]; ATP binding [GO:0005524]; protein serine/threonine kinase activity [GO:0004674]; protein serine/threonine/tyrosine kinase activity [GO:0004712]; cellular response to iron ion [GO:0071281]; ethylene-activated signaling pathway [GO:0009873]; gibberellin biosynthetic process [GO:0009686]; negative regulation of ethylene-activated signaling pathway [GO:001…	GO:0005524; GO:0071281; GO:0005789; GO:0009873; GO:0009686; GO:0010105; GO:0046777; GO:0004674; GO:0004712; GO:2000069; GO:2000035; GO:0048510; GO:0009723; GO:0009750; GO:0001666; GO:0009744; GO:0010182	2759	33090
Q9FNI6	-5.37668	0.834301	7.07259e-07	0.000189046	SM3L2_ARATH	At5g22750 MDJ22.17	Putative SWI/SNF-related matrix-associated actin-dependent regulator of chromatin subfamily A member 3-like 2 (SMARCA3-like protein 2) (EC 3.6.4.-)	FUNCTION: Possesses intrinsic ATP-dependent nucleosome-remodeling activity. This activity may be required for DNA repair (By similarity). {ECO:0000250}.	Arabidopsis thaliana (Mouse-ear cress)	1029	nucleus [GO:0005634]; ATP binding [GO:0005524]; helicase activity [GO:0004386]; nucleic acid binding [GO:0003676]; zinc ion binding [GO:0008270]; chromatin modification [GO:0016568]; DNA mediated transformation [GO:0009294]; double-strand break repair via homologous recombination [GO:0000724]; double-strand break repair via synthesis-dependent strand annealing [GO:0045003]	GO:0005524; GO:0009294; GO:0016568; GO:0000724; GO:0045003; GO:0004386; GO:0003676; GO:0005634; GO:0008270	2759	33090
Q9FZP1	-5.3745	2.78842	0.000136513	0.0116763	HPSE3_ARATH	At5g34940 MGG23.2 T2L5.6 T2L5.7	Heparanase-like protein 3 (EC 3.2.-.-)	FUNCTION: Endoglycosidase which is a cell surface and extracellular matrix-degrading enzyme. Cleaves heparan sulfate proteoglycans (HSPGs) into heparan sulfate side chains and core proteoglycans (By similarity). {ECO:0000250}.	Arabidopsis thaliana (Mouse-ear cress)	536	extracellular region [GO:0005576]; lysosomal membrane [GO:0005765]; plant-type cell wall [GO:0009505]; beta-glucuronidase activity [GO:0004566]	GO:0004566; GO:0005576; GO:0005765; GO:0009505	2759	33090
Q9M8T3	-5.37342	-0.00339464	2.10855e-09	1.30508e-06	Y2910_ARATH	At3g02910 F13E7.14	Putative gamma-glutamylcyclotransferase At3g02910 (EC 2.3.2.-)	FUNCTION: Putative gamma-glutamylcyclotransferase. {ECO:0000250}.	Arabidopsis thaliana (Mouse-ear cress)	187	transferase activity, transferring acyl groups [GO:0016746]; response to karrikin [GO:0080167]	GO:0080167; GO:0016746	2759	33090
Q9LFE0	-5.37124	2.32037	3.47083e-05	0.00417518	DOT2_ARATH	DOT2 MDF At5g16780 F5E19.120	SART-1 family protein DOT2 (Protein DEFECTIVELY ORGANIZED TRIBUTARIES 2) (Protein MERISTEM-DEFECTIVE)	FUNCTION: Plays a role in root, shoot and flower development. Probably required for normal root and shoot meristem organization and maintenance and the proper expression of PIN and PLT genes (PubMed:19000164). Involved in leaf vasculature patterning (PubMed:18643975). {ECO:0000269|PubMed:18643975, ECO:0000269|PubMed:19000164}.	Arabidopsis thaliana (Mouse-ear cress)	820	nucleolus [GO:0005730]; nucleus [GO:0005634]; U4/U6 x U5 tri-snRNP complex [GO:0046540]; cotyledon vascular tissue pattern formation [GO:0010588]; flower development [GO:0009908]; leaf development [GO:0048366]; leaf vascular tissue pattern formation [GO:0010305]; maturation of 5S rRNA [GO:0000481]; meristem structural organization [GO:0009933]; mRNA cis splicing, via spliceosome [GO:0045292]; phl…	GO:0046540; GO:0010588; GO:0009908; GO:0048366; GO:0010305; GO:0045292; GO:0000481; GO:0009933; GO:0005730; GO:0005634; GO:0010087; GO:0048528; GO:0048364; GO:0048367; GO:0000387	2759	33090
Q0WVM4	-5.36838	1.28291	2.48015e-06	0.000518823	Y2239_ARATH	At2g23950 T29E15.15	Probable LRR receptor-like serine/threonine-protein kinase At2g23950 (EC 2.7.11.1)		Arabidopsis thaliana (Mouse-ear cress)	634	integral component of membrane [GO:0016021]; ATP binding [GO:0005524]; protein serine/threonine kinase activity [GO:0004674]	GO:0005524; GO:0016021; GO:0004674	2759	33090
Q9FY82	-5.36644	3.8241	3.75327e-06	0.000728037	NAC82_ARATH	NAC082 VNI1 At5g09330 T5E8.130	NAC domain-containing protein 82 (ANAC082) (Protein VND-INTERACTING 1)	FUNCTION: Transcriptional regulator that binds specific DNA sequences on the promoter regions of target genes. {ECO:0000250|UniProtKB:Q9C8W9}.	Arabidopsis thaliana (Mouse-ear cress)	489	nucleus [GO:0005634]; DNA binding [GO:0003677]; transcription factor activity, sequence-specific DNA binding [GO:0003700]; transcription, DNA-templated [GO:0006351]	GO:0003677; GO:0005634; GO:0003700; GO:0006351	2759	33090
Q38859	-5.36641	2.78812	1.12985e-05	0.00177281	NRPBB_ARATH	NRPB11 NRPD11 NRPE11 RPB13.6 At3g52090 F4F15.200	DNA-directed RNA polymerases II, IV and V subunit 11 (DNA-directed RNA polymerase II 13.6 kDa polypeptide) (DNA-directed RNA polymerase II subunit J) (DNA-directed RNA polymerase II subunit RPB11) (RNA polymerase II subunit B11)	FUNCTION: DNA-dependent RNA polymerase catalyzes the transcription of DNA into RNA using the four ribonucleoside triphosphates as substrates. Component of RNA polymerase II which synthesizes mRNA precursors and many functional non-coding RNAs. Pol II is the central component of the basal RNA polymerase II transcription machinery. It is composed of mobile elements that move relative to each other.…	Arabidopsis thaliana (Mouse-ear cress)	116	DNA-directed RNA polymerase II, core complex [GO:0005665]; DNA-directed RNA polymerase IV complex [GO:0000418]; DNA-directed RNA polymerase V complex [GO:0000419]; DNA binding [GO:0003677]; DNA-directed RNA polymerase activity [GO:0003899]; transcription, DNA-templated [GO:0006351]	GO:0003677; GO:0005665; GO:0000418; GO:0000419; GO:0003899; GO:0006351	2759	33090
Q7XA39	-5.36547	0.303231	1.08605e-08	5.50154e-06	RGA4_SOLBU	RGA4 177O13.34 CB3A14.8	Putative disease resistance protein RGA4 (RGA4-blb)	FUNCTION: Disease resistance protein. Resistance proteins guard the plant against pathogens that contain an appropriate avirulence protein via a direct or indirect interaction with this avirulence protein. That triggers a defense system which restricts the pathogen growth.	Solanum bulbocastanum (Wild potato)	988	ADP binding [GO:0043531]; ATP binding [GO:0005524]; defense response [GO:0006952]	GO:0043531; GO:0005524; GO:0006952	2759	33090
P29677	-5.36364	2.7946	1.59256e-05	0.0023176	MPPA_SOLTU	MPP	Mitochondrial-processing peptidase subunit alpha (EC 3.4.24.64) (Alpha-MPP) (Ubiquinol-cytochrome-c reductase subunit II) (EC 1.10.2.2)	FUNCTION: Cleaves presequences (transit peptides) from mitochondrial protein precursors. {ECO:0000250}.; FUNCTION: This is a component of the ubiquinol-cytochrome c reductase complex (complex III or cytochrome b-c1 complex), which is part of the mitochondrial respiratory chain. Mediate formation of the complex between cytochromes c and c1.	Solanum tuberosum (Potato)	504	mitochondrial inner membrane [GO:0005743]; respiratory chain [GO:0070469]; metal ion binding [GO:0046872]; metalloendopeptidase activity [GO:0004222]; ubiquinol-cytochrome-c reductase activity [GO:0008121]	GO:0046872; GO:0004222; GO:0005743; GO:0070469; GO:0008121	2759	33090
P51615	-5.36276	0.435536	4.63838e-09	2.55995e-06	MAOX_VITVI		NADP-dependent malic enzyme (NADP-ME) (EC 1.1.1.40)		Vitis vinifera (Grape)	591	cytoplasm [GO:0005737]; malate dehydrogenase (decarboxylating) (NAD+) activity [GO:0004471]; malate dehydrogenase (decarboxylating) (NADP+) activity [GO:0004473]; metal ion binding [GO:0046872]; NAD binding [GO:0051287]; oxaloacetate decarboxylase activity [GO:0008948]; malate metabolic process [GO:0006108]	GO:0051287; GO:0005737; GO:0004471; GO:0004473; GO:0006108; GO:0046872; GO:0008948	2759	33090
F4KGU4	-5.36035	4.05656	1.23409e-05	0.00190032	DEAHC_ARATH	At5g10370 F12B17_280	ATP-dependent RNA helicase DEAH12, chloroplastic (EC 3.6.4.13)		Arabidopsis thaliana (Mouse-ear cress)	1775	chloroplast [GO:0009507]; ATP binding [GO:0005524]; ATP-dependent helicase activity [GO:0008026]; nucleic acid binding [GO:0003676]; zinc ion binding [GO:0008270]	GO:0005524; GO:0008026; GO:0009507; GO:0003676; GO:0008270	2759	33090
P87109	-5.359	0.0585196	3.74203e-09	2.11852e-06	YDK2_SCHPO	SPAC20G8.02	Probable phospholipase C20G8.02, mitochondrial	FUNCTION: Probable phospholipase that hydrolyzes phosphatidic acid. {ECO:0000250}.	Schizosaccharomyces pombe (strain 972 / ATCC 24843) (Fission yeast)	757	mitochondrion [GO:0005739]; metal ion binding [GO:0046872]; phospholipase activity [GO:0004620]; cellular lipid catabolic process [GO:0044242]	GO:0044242; GO:0046872; GO:0005739; GO:0004620	2759	4751
P93312	-5.35713	1.9898	2.2031e-05	0.00296488	YMF16_ARATH	YMF16 MTT2 AtMg00570	Uncharacterized tatC-like protein ymf16 (ORFX)		Arabidopsis thaliana (Mouse-ear cress)	280	integral component of membrane [GO:0016021]; mitochondrial membrane [GO:0031966]	GO:0016021; GO:0031966	2759	33090
Q6IMT1	-5.35675	1.6416	2.08181e-06	0.000449329	SAB_ARATH	SAB HPS4 At1g58250 F16M22.5 T18I24.18	Protein SABRE (Protein HYPERSENSITIVE TO PI STARVATION 4)	FUNCTION: May be involved in membrane trafficking (By similarity). Required for cell expansion, especially in root cortex, probably by counteracting the action of ethylene in promoting cells radial expansion (PubMed:7867930, PubMed:8275864). Involved in female organ development (PubMed:14675453). Antagonistically interacts with ethylene signaling to regulate plant responses to Pi starvation (PubM…	Arabidopsis thaliana (Mouse-ear cress)	2603	extracellular region [GO:0005576]; Golgi apparatus [GO:0005794]; cellular response to phosphate starvation [GO:0016036]; multicellular organism development [GO:0007275]; negative regulation of ethylene-activated signaling pathway [GO:0010105]; positive regulation of cell growth [GO:0030307]	GO:0005794; GO:0016036; GO:0005576; GO:0007275; GO:0010105; GO:0030307	2759	33090
Q949V6	-5.35672	2.25395	4.63329e-05	0.00520642	ARI1_ARATH	ARI1 At4g34370 F10M10.140	Probable E3 ubiquitin-protein ligase ARI1 (EC 6.3.2.-) (ARIADNE-like protein ARI1) (Protein ariadne homolog 1)	FUNCTION: Might act as an E3 ubiquitin-protein ligase, or as part of E3 complex, which accepts ubiquitin from specific E2 ubiquitin-conjugating enzymes and then transfers it to substrates. {ECO:0000250, ECO:0000269|PubMed:12446796}.	Arabidopsis thaliana (Mouse-ear cress)	597	cytoplasm [GO:0005737]; ubiquitin ligase complex [GO:0000151]; ligase activity [GO:0016874]; ubiquitin conjugating enzyme binding [GO:0031624]; ubiquitin protein ligase activity [GO:0061630]; zinc ion binding [GO:0008270]; positive regulation of proteasomal ubiquitin-dependent protein catabolic process [GO:0032436]; protein polyubiquitination [GO:0000209]; protein ubiquitination involved in ubiqu…	GO:0005737; GO:0016874; GO:0032436; GO:0000209; GO:0042787; GO:0031624; GO:0000151; GO:0061630; GO:0008270	2759	33090
Q9C533	-5.35249	0.408083	4.23968e-09	2.36738e-06	ZDHC1_ARATH	PAT22 At1g69420 F10D13.9 F23O10.1	Probable protein S-acyltransferase 22 (EC 2.3.1.225) (Probable palmitoyltransferase At1g69420) (Zinc finger DHHC domain-containing protein At1g69420)	FUNCTION: Palmitoyl acyltransferase. {ECO:0000250, ECO:0000269|Ref.4}.	Arabidopsis thaliana (Mouse-ear cress)	596	cytoplasmic vesicle membrane [GO:0030659]; integral component of membrane [GO:0016021]; plasma membrane [GO:0005886]; protein-cysteine S-palmitoyltransferase activity [GO:0019706]; zinc ion binding [GO:0008270]	GO:0030659; GO:0016021; GO:0005886; GO:0019706; GO:0008270	2759	33090
Q5R9P3	-5.35061	1.10237	2.24273e-06	0.000477173	SC23A_PONAB	SEC23A	Protein transport protein Sec23A (SEC23-related protein A)	FUNCTION: Component of the COPII coat, that covers ER-derived vesicles involved in transport from the endoplasmic reticulum to the Golgi apparatus. COPII acts in the cytoplasm to promote the transport of secretory, plasma membrane, and vacuolar proteins from the endoplasmic reticulum to the Golgi complex (By similarity). {ECO:0000250}.	Pongo abelii (Sumatran orangutan) (Pongo pygmaeus abelii)	765	COPII vesicle coat [GO:0030127]; Golgi membrane [GO:0000139]; smooth endoplasmic reticulum membrane [GO:0030868]; zinc ion binding [GO:0008270]; ER to Golgi vesicle-mediated transport [GO:0006888]; intracellular protein transport [GO:0006886]	GO:0030127; GO:0006888; GO:0000139; GO:0006886; GO:0030868; GO:0008270	2759	33208
O04244	-5.34921	1.99177	2.5285e-05	0.00328098	Y4200_ARATH	At4g02000 T10M13.1 T7B11.29	Uncharacterized protein At4g02000		Arabidopsis thaliana (Mouse-ear cress)	314			2759	33090
A7E4S9	-5.34918	-0.102421	3.17767e-09	1.85041e-06	MTND_SCLS1	adi1 SS1G_00301	1,2-dihydroxy-3-keto-5-methylthiopentene dioxygenase (EC 1.13.11.54) (Acireductone dioxygenase (Fe(2+)-requiring)) (ARD) (Fe-ARD)	FUNCTION: Catalyzes the formation of formate and 2-keto-4-methylthiobutyrate (KMTB) from 1,2-dihydroxy-3-keto-5-methylthiopentene (DHK-MTPene). {ECO:0000255|HAMAP-Rule:MF_03154}.	Sclerotinia sclerotiorum (strain ATCC 18683 / 1980 / Ss-1) (White mold) (Whetzelinia sclerotiorum)	176	cytoplasm [GO:0005737]; nucleus [GO:0005634]; acireductone dioxygenase [iron(II)-requiring] activity [GO:0010309]; metal ion binding [GO:0046872]; L-methionine biosynthetic process from methylthioadenosine [GO:0019509]; methionine metabolic process [GO:0006555]	GO:0019509; GO:0010309; GO:0005737; GO:0046872; GO:0006555; GO:0005634	2759	4751
Q8VZD4	-5.34914	2.37486	1.33344e-05	0.00202156	DEG15_ARATH	DEG15 GPP At1g28320 F3H9.2 F3H9.3	Glyoxysomal processing protease, glyoxysomal (AtDEG15) (EC 3.4.21.-) (DEG-protease)	FUNCTION: Trypsin-like serine endopeptidase involved in the processing of glyoxysomal higher molecular weight precursor. The dimeric form carries out the specific cleavages needed to remove PTS2-containing presequences, whereas the monomeric form degrades the removed presequences and misfolded proteins (Probable). Not required for degradation of glyoxylate cycle enzymes during seedling developmen…	Arabidopsis thaliana (Mouse-ear cress)	709	peroxisome [GO:0005777]; endopeptidase activity [GO:0004175]; serine-type endopeptidase activity [GO:0004252]; protein processing [GO:0016485]	GO:0004175; GO:0005777; GO:0016485; GO:0004252	2759	33090
Q9M9S6	-5.34883	0.833241	8.29666e-07	0.000215702	UTR3_ARATH	UTR3 MSS4 At1g14360 F14L17.13	UDP-galactose/UDP-glucose transporter 3 (AtUTr3)	FUNCTION: Essential sugar transporter required for the transport of UDP-glucose from the cytoplasm into the Golgi and the endoplasmic reticulum. Essential for pollen development and involved in embryo sac progress. {ECO:0000269|PubMed:10929106, ECO:0000269|PubMed:19906043}.	Arabidopsis thaliana (Mouse-ear cress)	331	integral component of endoplasmic reticulum membrane [GO:0030176]; integral component of Golgi membrane [GO:0030173]; UDP-galactose transmembrane transporter activity [GO:0005459]; UDP-glucose transmembrane transporter activity [GO:0005460]; embryo sac development [GO:0009553]; endoplasmic reticulum unfolded protein response [GO:0030968]; pollen development [GO:0009555]; UDP-galactose transmembra…	GO:0072334; GO:0005459; GO:0005460; GO:0015786; GO:0009553; GO:0030968; GO:0030173; GO:0030176; GO:0009555	2759	33090
O94336	-5.34786	1.16257	2.05877e-06	0.000445876	YHM3_SCHPO	SPBC1271.03c	Uncharacterized FCP1 homology domain-containing protein C1271.03c		Schizosaccharomyces pombe (strain 972 / ATCC 24843) (Fission yeast)	244	cytosol [GO:0005829]; nucleolus [GO:0005730]; nucleus [GO:0005634]; plasma membrane [GO:0005886]; phosphoprotein phosphatase activity [GO:0004721]; protein dephosphorylation [GO:0006470]; signal transduction [GO:0007165]	GO:0005829; GO:0005730; GO:0005634; GO:0004721; GO:0005886; GO:0006470; GO:0007165	2759	4751
Q9FH50	-5.34757	-0.0280541	3.55629e-09	2.0315e-06	APO3_ARATH	APO3 At5g61930 K22G18.5	APO protein 3, mitochondrial	FUNCTION: May be involved in the stable assembly of several 4Fe-4S cluster-containing complexes of mitochondria. {ECO:0000305}.	Arabidopsis thaliana (Mouse-ear cress)	402	mitochondrion [GO:0005739]; RNA binding [GO:0003723]	GO:0003723; GO:0005739	2759	33090
Q01197	-5.34631	2.79603	1.11994e-05	0.00176114	E6_GOSHI	E6	Protein E6		Gossypium hirsutum (Upland cotton) (Gossypium mexicanum)	238	cell wall [GO:0005618]; extracellular region [GO:0005576]	GO:0005618; GO:0005576	2759	33090
Q9LV03	-5.34628	0.667302	5.53925e-08	2.21831e-05	GLUT1_ARATH	GLT1 At5g53460 MYN8.7	Glutamate synthase 1 [NADH], chloroplastic (EC 1.4.1.14) (NADH-dependent glutamate synthase 1) (NADH-GOGAT 1)	FUNCTION: Involved in glutamate biosynthesis. Required for non-photorespiratory ammonium assimilation. Probably involved in primary ammonium assimilation in roots. {ECO:0000269|PubMed:11844111}.	Arabidopsis thaliana (Mouse-ear cress)	2208	chloroplast [GO:0009507]; chloroplast stroma [GO:0009570]; plastid [GO:0009536]; 3 iron, 4 sulfur cluster binding [GO:0051538]; flavin adenine dinucleotide binding [GO:0050660]; FMN binding [GO:0010181]; glutamate synthase (NADH) activity [GO:0016040]; iron ion binding [GO:0005506]; ammonia assimilation cycle [GO:0019676]; developmental growth [GO:0048589]; glutamate biosynthetic process [GO:0006…	GO:0051538; GO:0010181; GO:0097054; GO:0019676; GO:0009507; GO:0009570; GO:0048589; GO:0050660; GO:0006537; GO:0016040; GO:0005506; GO:0009536; GO:0046686; GO:0009735	2759	33090
Q9LE54	-5.34525	2.21205	1.40005e-05	0.00209813	SP1L2_ARATH	SP1L2 At1g69230 F23O10.19 F4N2.18	Protein SPIRAL1-like 2	FUNCTION: Acts redundantly with SPR1 in maintaining the cortical microtubules organization essential for anisotropic cell growth. {ECO:0000269|PubMed:16478750}.	Arabidopsis thaliana (Mouse-ear cress)	110	microtubule [GO:0005874]	GO:0005874	2759	33090
P28737	-5.34514	3.13256	3.02849e-05	0.00376776	MSP1_YEAST	MSP1 YTA4 YGR028W	Protein MSP1 (Tat-binding homolog 4)	FUNCTION: Involved in intramitochondrial sorting of proteins.	Saccharomyces cerevisiae (strain ATCC 204508 / S288c) (Baker's yeast)	362	integral component of membrane [GO:0016021]; mitochondrial outer membrane [GO:0005741]; peroxisomal membrane [GO:0005778]; ATP binding [GO:0005524]; ATPase activity [GO:0016887]; protein targeting to mitochondrion [GO:0006626]	GO:0005524; GO:0016887; GO:0016021; GO:0005741; GO:0005778; GO:0006626	2759	4751
Q9SXC8	-5.3412	2.44696	0.000273168	0.0191769	UFC1_ARATH	At1g27530 T17H3.3	Ubiquitin-fold modifier-conjugating enzyme 1 (Ufm1-conjugating enzyme 1)	FUNCTION: E2-like enzyme which forms an intermediate with UFM1 via a thioester linkage. {ECO:0000250}.	Arabidopsis thaliana (Mouse-ear cress)	174			2759	33090
Q9MT28	-5.33888	0.244049	1.20602e-08	6.02136e-06	THRC_SOLTU		Threonine synthase, chloroplastic (TS) (EC 4.2.3.1)	FUNCTION: Catalyzes the gamma-elimination of phosphate from L-phosphohomoserine and the beta-addition of water to produce L-threonine. {ECO:0000250}.	Solanum tuberosum (Potato)	519	chloroplast [GO:0009507]; pyridoxal phosphate binding [GO:0030170]; threonine synthase activity [GO:0004795]; threonine biosynthetic process [GO:0009088]	GO:0009507; GO:0030170; GO:0009088; GO:0004795	2759	33090
P81392	-5.33472	-0.0471658	5.49254e-09	2.97667e-06	MYB06_ANTMA	MYB306	Myb-related protein 306	FUNCTION: Transcription factor. {ECO:0000305}.	Antirrhinum majus (Garden snapdragon)	316	nucleus [GO:0005634]; DNA binding [GO:0003677]; regulation of transcription, DNA-templated [GO:0006355]; transcription, DNA-templated [GO:0006351]	GO:0003677; GO:0005634; GO:0006355; GO:0006351	2759	33090
Q3EBC8	-5.33412	2.70224	1.58479e-05	0.00231007	DCL2_ARATH	At3g03300 T17B22.1	Endoribonuclease Dicer homolog 2 (EC 3.1.26.-) (Dicer-like protein 2) (AtDCL2)	FUNCTION: Ribonuclease (RNase) III involved in RNA-mediated post-transcriptional gene silencing (PTGS). Involved in the processing of natural small interfering RNAs (nat-siRNAs, derived from cis-natural antisense transcripts) by cleaving small dsRNAs into 24 nucleotide nat-siRNAs. Plays an essential role in transitive silencing of transgenes by processing secondary siRNAs. This pathway, which req…	Arabidopsis thaliana (Mouse-ear cress)	1388	cytoplasm [GO:0005737]; nucleus [GO:0005634]; RISC complex [GO:0016442]; ATP binding [GO:0005524]; helicase activity [GO:0004386]; metal ion binding [GO:0046872]; ribonuclease III activity [GO:0004525]; RNA binding [GO:0003723]; defense response to virus [GO:0051607]; maintenance of DNA methylation [GO:0010216]; production of ta-siRNAs involved in RNA interference [GO:0010267]; RNA phosphodiester…	GO:0005524; GO:0016442; GO:0003723; GO:0090501; GO:0090502; GO:0051214; GO:0005737; GO:0051607; GO:0004386; GO:0010216; GO:0046872; GO:0005634; GO:0010267; GO:0004525	2759	33090
Q9LKB9	-5.33215	1.80027	2.20356e-05	0.00296488	MYO6_ARATH	XI-2 MYA2 At5g43900 F6B6.4	Myosin-6 (AtMYA2)	FUNCTION: Myosin heavy chain that is required for the cell cycle-regulated transport of various organelles and proteins for their segregation. Functions by binding with its tail domain to receptor proteins on organelles and exerting force with its N-terminal motor domain against actin filaments, thereby transporting its cargo along polarized actin cables. Involved in the tip growth of root hair c…	Arabidopsis thaliana (Mouse-ear cress)	1505	cytoplasm [GO:0005737]; myosin complex [GO:0016459]; ATP binding [GO:0005524]; motor activity [GO:0003774]	GO:0005524; GO:0005737; GO:0003774; GO:0016459	2759	33090
Q5YDB5	-5.32826	1.25115	6.18281e-06	0.00109576	CPL2_ARATH	CPL2 At5g01270 F7J8.250	RNA polymerase II C-terminal domain phosphatase-like 2 (FCP-like 2) (EC 3.1.3.16) (Carboxyl-terminal phosphatase-like 2) (AtCPL2) (CTD phosphatase-like 2)	FUNCTION: Processively dephosphorylates 'Ser-5' but not 'Ser-2' of the heptad repeats YSPTSPS in the C-terminal domain of the largest RNA polymerase II subunit (RPB1). This promotes the activity of RNA polymerase II. Together with CPL1, required for male gametes fertility. Multifunctional regulator that modulates plant growth, stress, and phytohormones responses. Positive transcription regulator …	Arabidopsis thaliana (Mouse-ear cress)	770	cytoplasm [GO:0005737]; nucleus [GO:0005634]; metal ion binding [GO:0046872]; phosphoprotein phosphatase activity [GO:0004721]; phosphoserine phosphatase activity [GO:0004647]; RNA binding [GO:0003723]; auxin-activated signaling pathway [GO:0009734]; dephosphorylation [GO:0016311]; multicellular organism development [GO:0007275]; positive regulation of transcription, DNA-templated [GO:0045893]; t…	GO:0003723; GO:0009734; GO:0005737; GO:0016311; GO:0046872; GO:0007275; GO:0005634; GO:0004721; GO:0004647; GO:0045893; GO:0006351	2759	33090
Q9FGW9	-5.32781	2.1921	4.75588e-05	0.0053154	GTE10_ARATH	GTE10 NPX1 At5g63320/At5g63330 K9H21.2/K9H21.3	Transcription factor GTE10 (Bromodomain-containing protein GTE10) (Nuclear protein X1) (Protein GLOBAL TRANSCRIPTION FACTOR GROUP E10)	FUNCTION: Acts as a negative regulator in plant response to changes in environmental conditions through the control of ABA-regulated gene expression. {ECO:0000269|PubMed:19759343}.	Arabidopsis thaliana (Mouse-ear cress)	1061	nucleus [GO:0005634]; abscisic acid-activated signaling pathway [GO:0009738]; cellular response to potassium ion starvation [GO:0051365]; negative regulation of transcription, DNA-templated [GO:0045892]; response to abscisic acid [GO:0009737]; response to cold [GO:0009409]; response to salt stress [GO:0009651]; transcription, DNA-templated [GO:0006351]	GO:0009738; GO:0051365; GO:0045892; GO:0005634; GO:0009737; GO:0009409; GO:0009651; GO:0006351	2759	33090
Q466Q9	-5.32307	0.731288	1.1783e-08	5.90652e-06	DADD_METBF	dadD Mbar_A3252	5'-deoxyadenosine deaminase (5'-dA deaminase) (EC 3.5.4.41)	FUNCTION: Catalyzes the deamination of 5'-deoxyadenosine into 5'-deoxyinosine. May be involved in the recycling of 5'-deoxyadenosine, whereupon the 5'-deoxyribose moiety of 5'-deoxyinosine is further metabolized to deoxyhexoses used for the biosynthesis of aromatic amino acids in methanogens. Is also able to deaminate 5-methylthioadenosine, S-adenosyl-L-homocysteine and adenosine to a small exten…	Methanosarcina barkeri (strain Fusaro / DSM 804)	432	5'-deoxyadenosine deaminase activity [GO:0090613]; hydrolase activity, acting on carbon-nitrogen (but not peptide) bonds [GO:0016810]; metal ion binding [GO:0046872]	GO:0090613; GO:0016810; GO:0046872	2157
P36586	-5.32001	0.855105	3.91778e-07	0.000116507	YPT5_SCHPO	ypt5 SPAC6F6.15	GTP-binding protein ypt5	FUNCTION: Protein transport. Probably involved in vesicular traffic (By similarity). {ECO:0000250}.	Schizosaccharomyces pombe (strain 972 / ATCC 24843) (Fission yeast)	211	cytosol [GO:0005829]; early endosome membrane [GO:0031901]; late endosome [GO:0005770]; nucleus [GO:0005634]; plasma membrane [GO:0005886]; GTP binding [GO:0005525]; GTPase activity [GO:0003924]; endocytosis [GO:0006897]; endosomal vesicle fusion [GO:0034058]; intracellular protein transport [GO:0006886]; nucleocytoplasmic transport [GO:0006913]; regulation of intracellular protein transport [GO:…	GO:0005525; GO:0003924; GO:0005829; GO:0031901; GO:0006897; GO:0034058; GO:0006886; GO:0005770; GO:0006913; GO:0005634; GO:0005886; GO:0033157; GO:0007264	2759	4751
Q9FN30	-5.31688	0.391571	2.34417e-08	1.07796e-05	TAT2_ARATH	At5g53970 K19P17.14	Probable aminotransferase TAT2 (EC 2.6.1.-) (Tyrosine aminotransferase 2)		Arabidopsis thaliana (Mouse-ear cress)	414	L-tyrosine:2-oxoglutarate aminotransferase activity [GO:0004838]; pyridoxal phosphate binding [GO:0030170]; cellular amino acid metabolic process [GO:0006520]; vitamin E biosynthetic process [GO:0010189]	GO:0004838; GO:0006520; GO:0030170; GO:0010189	2759	33090
Q84P23	-5.3141	1.60729	8.97508e-06	0.00147773	4CLL9_ARATH	4CLL9 At5g63380 K9H21.11 K9H21.8	4-coumarate--CoA ligase-like 9 (EC 6.2.1.-) (4-coumarate--CoA ligase isoform 4) (At4CL4)	FUNCTION: Contributes to jasmonic acid biosynthesis by initiating the beta-oxidative chain shortening of its precursors. Converts 12-oxo-phytodienoic acid (OPDA) into OPDA-CoA. {ECO:0000269|PubMed:15677481}.	Arabidopsis thaliana (Mouse-ear cress)	562	peroxisome [GO:0005777]; ATP binding [GO:0005524]; fatty-acyl-CoA synthase activity [GO:0004321]; ligase activity [GO:0016874]; jasmonic acid biosynthetic process [GO:0009695]; oxylipin biosynthetic process [GO:0031408]	GO:0005524; GO:0004321; GO:0009695; GO:0016874; GO:0031408; GO:0005777	2759	33090
Q6A332	-5.31249	2.62952	0.000166708	0.0134638	ALY3_ARATH	ALY3 ATALY3 At3g21430 At3g21440 MHC9	Protein ALWAYS EARLY 3 (AtALY3)		Arabidopsis thaliana (Mouse-ear cress)	1132	nucleus [GO:0005634]; transcriptional repressor complex [GO:0017053]; DNA binding [GO:0003677]; cell cycle [GO:0007049]; transcription, DNA-templated [GO:0006351]	GO:0003677; GO:0007049; GO:0005634; GO:0006351; GO:0017053	2759	33090
Q9SLA2	-5.31075	1.56352	2.48808e-06	0.000520101	VATO2_ARATH	VHA-c''2 VMA16 At2g25610 F3N11.6	V-type proton ATPase subunit c''2 (V-ATPase subunit c''2) (Vacuolar H(+)-ATPase subunit c'' isoform 2) (Vacuolar proton pump subunit c''2)	FUNCTION: Proton-conducting pore forming subunit of the membrane integral V0 complex of vacuolar ATPase. V-ATPase is responsible for acidifying a variety of intracellular compartments in eukaryotic cells (By similarity). {ECO:0000250}.	Arabidopsis thaliana (Mouse-ear cress)	178	endoplasmic reticulum membrane [GO:0005789]; Golgi membrane [GO:0000139]; integral component of membrane [GO:0016021]; proton-transporting V-type ATPase, V0 domain [GO:0033179]; vacuole [GO:0005773]; hydrogen ion transmembrane transporter activity [GO:0015078]; ATP hydrolysis coupled proton transport [GO:0015991]	GO:0015991; GO:0000139; GO:0005789; GO:0015078; GO:0016021; GO:0033179; GO:0005773	2759	33090
O23969	-5.30186	-0.0792668	5.59645e-09	3.02658e-06	SF21_HELAN	SF21	Pollen-specific protein SF21		Helianthus annuus (Common sunflower)	352			2759	33090
P69735	-5.30164	1.2162	3.81937e-06	0.000738348	RB3GP_RAT	Rab3gap1 Rab3gap	Rab3 GTPase-activating protein catalytic subunit (RAB3 GTPase-activating protein 130 kDa subunit) (Rab3-GAP p130) (Rab3-GAP) (Fragments)	FUNCTION: Probable catalytic subunit of a GTPase activating protein that has specificity for Rab3 subfamily (RAB3A, RAB3B, RAB3C and RAB3D). Rab3 proteins are involved in regulated exocytosis of neurotransmitters and hormones. Specifically converts active Rab3-GTP to the inactive form Rab3-GDP. Required for normal eye and brain development. May participate in neurodevelopmental processes such as …	Rattus norvegicus (Rat)	775	cytoplasm [GO:0005737]; endoplasmic reticulum tubular network [GO:0071782]; excitatory synapse [GO:0060076]; postsynapse [GO:0098794]; protein complex [GO:0043234]; GTPase activator activity [GO:0005096]; protein heterodimerization activity [GO:0046982]; Rab GTPase binding [GO:0017137]; establishment of protein localization to endoplasmic reticulum membrane [GO:0097051]; excitatory postsynaptic p…	GO:0005096; GO:0017137; GO:0005737; GO:0071782; GO:0097051; GO:0060079; GO:0060076; GO:0034389; GO:0043547; GO:2000786; GO:1903373; GO:0061646; GO:1903061; GO:0098794; GO:0043234; GO:0046982; GO:0032483; GO:1903233; GO:0048172	2759	33208
Q9ZRW8	-5.30095	-0.151297	5.0297e-09	2.75991e-06	GSTUJ_ARATH	GSTU19 GST8 At1g78380 F3F9.11	Glutathione S-transferase U19 (AtGSTU19) (EC 2.5.1.18) (GST class-tau member 19) (Glutathione S-transferase 8)	FUNCTION: Catalyzes the glutathionylation of 12-oxophytodienoate (OPDA). In vitro, possesses glutathione S-transferase activity toward 1-chloro-2,4-dinitrobenzene (CDNB) and benzyl isothiocyanate (BITC), and glutathione peroxidase activity toward cumene hydroperoxide. {ECO:0000269|PubMed:12090627, ECO:0000269|PubMed:16361527, ECO:0000269|PubMed:19520850}.	Arabidopsis thaliana (Mouse-ear cress)	219	chloroplast [GO:0009507]; chloroplast stroma [GO:0009570]; cytoplasm [GO:0005737]; cytosol [GO:0005829]; plasma membrane [GO:0005886]; vacuolar membrane [GO:0005774]; glutathione binding [GO:0043295]; glutathione transferase activity [GO:0004364]; peroxidase activity [GO:0004601]; cellular response to water deprivation [GO:0042631]; glutathione metabolic process [GO:0006749]; response to cadmium …	GO:0042631; GO:0009507; GO:0009570; GO:0005737; GO:0005829; GO:0043295; GO:0006749; GO:0004364; GO:0004601; GO:0005886; GO:0046686; GO:0006979; GO:0009407; GO:0005774	2759	33090
Q93ZB1	-5.2972	3.23387	2.06496e-05	0.00282187	LOL1_ARATH	LOL1 At1g32540 T9G5.1	Protein LOL1 (Protein LSD ONE LIKE 1) (AtLOL1) (Putative zinc finger LOL1)	FUNCTION: Positive regulator of reactive oxygen-induced cell death. May be involved in the repression of the copper/zinc superoxide dismutase CSD1 and CSD2 that detoxify accumulating superoxide before the reactive oxygen species (ROS) can trigger a cell death cascade. LSD1 and LOL1 have antagonistic effects on CSD1 and CSD2 accumulation to regulate oxidative stress-induced cell death. {ECO:000026…	Arabidopsis thaliana (Mouse-ear cress)	154	nucleus [GO:0005634]; DNA binding [GO:0003677]; defense response, incompatible interaction [GO:0009814]; plant-type hypersensitive response [GO:0009626]; positive regulation of plant-type hypersensitive response [GO:0034052]; positive regulation of programmed cell death [GO:0043068]; regulation of removal of superoxide radicals [GO:2000121]	GO:0003677; GO:0009814; GO:0005634; GO:0009626; GO:0034052; GO:0043068; GO:2000121	2759	33090
Q9FJK7	-5.29453	2.3625	4.74517e-05	0.00530447	CCC12_ARATH	CYCC1-2 At5g48630 K15N18.10	Cyclin-C1-2 (CycC1;2)		Arabidopsis thaliana (Mouse-ear cress)	253	cell cycle [GO:0007049]; cell division [GO:0051301]	GO:0007049; GO:0051301	2759	33090
Q9M367	-5.29374	3.8788	1.70062e-05	0.00244273	BECN1_ARATH	ATG6 At3g61710 F15G16.100	Beclin-1-like protein (Autophagy protein 6)		Arabidopsis thaliana (Mouse-ear cress)	517	cytoplasmic, membrane-bounded vesicle [GO:0016023]; phosphatidylinositol 3-kinase complex, class III, type I [GO:0034271]; phosphatidylinositol 3-kinase complex, class III, type II [GO:0034272]; pre-autophagosomal structure [GO:0000407]; autophagosome assembly [GO:0000045]; cellular response to nitrogen starvation [GO:0006995]; CVT pathway [GO:0032258]; defense response to fungus [GO:0050832]; la…	GO:0032258; GO:0000045; GO:0006995; GO:0016023; GO:0050832; GO:0045324; GO:0044804; GO:0034271; GO:0034272; GO:0009846; GO:0000407; GO:0006623	2759	33090
Q9C9Q8	-5.2933	2.53171	1.72517e-05	0.00246866	PMTT_ARATH	QUA2 OSU1 TSD2 At1g78240 F3F9.21 T11I11.18	Probable pectin methyltransferase QUA2 (EC 2.1.1.-) (Protein OVERSENSITIVE TO SUGAR 1) (Protein QUASIMODO 2) (Protein TUMOROUS SHOOT DEVELOPMENT 2)	FUNCTION: May be involved in the synthesis of homogalacturonan. Required for normal cell adhesion and plant development. {ECO:0000269|PubMed:17425712, ECO:0000269|PubMed:17461780, ECO:0000269|PubMed:18167546}.	Arabidopsis thaliana (Mouse-ear cress)	684	endosome [GO:0005768]; Golgi apparatus [GO:0005794]; Golgi membrane [GO:0000139]; integral component of membrane [GO:0016021]; trans-Golgi network [GO:0005802]; vacuolar membrane [GO:0005774]; methyltransferase activity [GO:0008168]; S-adenosylmethionine-dependent methyltransferase activity [GO:0008757]; cell adhesion [GO:0007155]; homogalacturonan biosynthetic process [GO:0010289]; response to c…	GO:0005794; GO:0000139; GO:0008757; GO:0007155; GO:0005768; GO:0010289; GO:0016021; GO:0008168; GO:0009735; GO:0048364; GO:0048367; GO:0005802; GO:0005774	2759	33090
Q93Z24	-5.29189	2.43723	6.22084e-05	0.00651745	BGA17_ARATH	BGAL17 At1g72990 F3N23.19	Beta-galactosidase 17 (Lactase 17) (EC 3.2.1.23)		Arabidopsis thaliana (Mouse-ear cress)	697	apoplast [GO:0048046]; vacuole [GO:0005773]; beta-galactosidase activity [GO:0004565]; carbohydrate metabolic process [GO:0005975]	GO:0048046; GO:0004565; GO:0005975; GO:0005773	2759	33090
Q54ML6	-5.29141	0.550943	4.25319e-08	1.79601e-05	MOG1_DICDI	mog1 DDB_G0285871	Probable ran guanine nucleotide release factor (RanGNRF)	FUNCTION: May regulate the intracellular trafficking of ran. {ECO:0000250}.	Dictyostelium discoideum (Slime mold)	195	cytosol [GO:0005829]; nucleus [GO:0005634]; guanyl-nucleotide exchange factor activity [GO:0005085]; Ran GTPase binding [GO:0008536]; protein transport [GO:0015031]	GO:0008536; GO:0005829; GO:0005085; GO:0005634; GO:0015031	2759
Q9ASQ5	-5.29041	3.61057	3.81542e-05	0.00449842	CRCK3_ARATH	CRCK3 At2g11520 F14P14.15	Calmodulin-binding receptor-like cytoplasmic kinase 3 (EC 2.7.11.1)		Arabidopsis thaliana (Mouse-ear cress)	510	cytoplasm [GO:0005737]; ATP binding [GO:0005524]; protein serine/threonine kinase activity [GO:0004674]	GO:0005524; GO:0005737; GO:0004674	2759	33090
Q93YU2	-5.2904	3.92038	1.72222e-05	0.0024663	RUS6_ARATH	RUS6 EMB1879 At5g49820 K21G20.3	Protein root UVB sensitive 6	FUNCTION: Required for normal embryo development. {ECO:0000269|PubMed:15266054}.	Arabidopsis thaliana (Mouse-ear cress)	497			2759	33090
Q9M9C5	-5.28763	-0.0863555	7.83938e-09	4.08931e-06	Y1680_ARATH	At1g68400 T2E12.5	Probable leucine-rich repeat receptor-like protein kinase At1g68400 (EC 2.7.11.1)		Arabidopsis thaliana (Mouse-ear cress)	670	integral component of membrane [GO:0016021]; plasma membrane [GO:0005886]; ATP binding [GO:0005524]; protein serine/threonine kinase activity [GO:0004674]	GO:0005524; GO:0016021; GO:0005886; GO:0004674	2759	33090
O22397	-5.28763	-0.0504202	4.3589e-09	2.41974e-06	POT1_ARATH	POT1 KT1 KUP1 At2g30070 F23F1.18 T27E13.19	Potassium transporter 1 (AtKT1) (AtKUP1) (AtPOT1)	FUNCTION: High-affinity potassium transporter that could play a major role in the uptake of potassium from the rhizosphere. May act as a low-affinity potassium transporter under high potassium concentrations. Could also transport rubidium. {ECO:0000269|PubMed:9477571}.	Arabidopsis thaliana (Mouse-ear cress)	712	integral component of membrane [GO:0016021]; membrane [GO:0016020]; plasma membrane [GO:0005886]; potassium ion transmembrane transporter activity [GO:0015079]	GO:0016021; GO:0016020; GO:0005886; GO:0015079	2759	33090
Q9FLS0	-5.28713	0.962645	1.5683e-06	0.000361463	FB253_ARATH	At5g07610 MBK20.4	F-box protein At5g07610		Arabidopsis thaliana (Mouse-ear cress)	420			2759	33090
Q9FMV3	-5.2816	0.44935	1.75656e-08	8.31884e-06	Y5349_ARATH	CBSCBSPB1 At5g63490 MLE2.12	CBS domain-containing protein CBSCBSPB1		Arabidopsis thaliana (Mouse-ear cress)	543	integral component of membrane [GO:0016021]	GO:0016021	2759	33090
Q9NZ43	-5.27915	0.478593	2.82185e-08	1.26999e-05	USE1_HUMAN	USE1 USE1L MDS032	Vesicle transport protein USE1 (Putative MAPK-activating protein PM26) (USE1-like protein) (p31)	FUNCTION: SNARE that may be involved in targeting and fusion of Golgi-derived retrograde transport vesicles with the ER. {ECO:0000269|PubMed:15272311}.	Homo sapiens (Human)	259	endoplasmic reticulum [GO:0005783]; endoplasmic reticulum membrane [GO:0005789]; integral component of membrane [GO:0016021]; lysosomal transport [GO:0007041]; protein catabolic process [GO:0030163]; protein transport [GO:0015031]; retrograde vesicle-mediated transport, Golgi to ER [GO:0006890]; secretion by cell [GO:0032940]	GO:0005783; GO:0005789; GO:0016021; GO:0007041; GO:0030163; GO:0015031; GO:0006890; GO:0032940	2759	33208
Q8LPQ8	-5.27848	2.27224	4.34246e-05	0.0049503	MSSP2_ARATH	MSSP2 At4g35300 F23E12.140	Monosaccharide-sensing protein 2 (Sugar transporter MSSP2)		Arabidopsis thaliana (Mouse-ear cress)	729	Golgi apparatus [GO:0005794]; integral component of membrane [GO:0016021]; integral component of plasma membrane [GO:0005887]; vacuolar membrane [GO:0005774]; vacuole [GO:0005773]; glucose transmembrane transporter activity [GO:0005355]; substrate-specific transmembrane transporter activity [GO:0022891]; sugar:proton symporter activity [GO:0005351]; carbohydrate transport [GO:0008643]; glucose im…	GO:0005794; GO:0008643; GO:0046323; GO:1904659; GO:0005355; GO:0035428; GO:0016021; GO:0005887; GO:0015992; GO:0022891; GO:0005351; GO:0005774; GO:0005773	2759	33090
F4J9Q6	-5.27703	-0.0217896	4.88273e-09	2.68442e-06	FKB43_ARATH	FKBP43 At3g12340 F28J15.1 MQC3.15 T2E22.33	Peptidyl-prolyl cis-trans isomerase FKBP43 (PPIase FKBP43) (EC 5.2.1.8) (FK506-binding protein 43) (AtFKBP43) (Immunophilin FKBP43) (Rotamase)	FUNCTION: PPIases accelerate the folding of proteins. It catalyzes the cis-trans isomerization of proline imidic peptide bonds in oligopeptides (By similarity). {ECO:0000250}.	Arabidopsis thaliana (Mouse-ear cress)	499	peptidyl-prolyl cis-trans isomerase activity [GO:0003755]; protein folding [GO:0006457]	GO:0003755; GO:0006457	2759	33090
P87112	-5.27455	-0.0622645	6.6322e-09	3.52731e-06	NOT1_SCHPO	not1 SPAC20G8.06	General negative regulator of transcription subunit 1	FUNCTION: Acts as component of the CCR4-NOT core complex, which in the nucleus seems to be a general transcription factor, and in the cytoplasm the major mRNA deadenylase involved in mRNA turnover. The NOT protein subcomplex negatively regulates the basal and activated transcription of many genes. Preferentially affects TC-type TATA element-dependent transcription. Could directly or indirectly in…	Schizosaccharomyces pombe (strain 972 / ATCC 24843) (Fission yeast)	2100	CCR4-NOT core complex [GO:0030015]; cytoplasm [GO:0005737]; cytosol [GO:0005829]; nucleus [GO:0005634]; DNA-templated transcription, elongation [GO:0006354]; mRNA catabolic process [GO:0006402]; nuclear-transcribed mRNA catabolic process, deadenylation-dependent decay [GO:0000288]; nuclear-transcribed mRNA poly(A) tail shortening [GO:0000289]; regulation of transcription, DNA-templated [GO:000635…	GO:0030015; GO:0006354; GO:0005737; GO:0005829; GO:0006402; GO:0000288; GO:0000289; GO:0005634; GO:0006355	2759	4751
O24133	-5.27096	1.10205	4.53002e-06	0.000850378	CHLD_TOBAC	CHLD	Magnesium-chelatase subunit ChlD, chloroplastic (Mg-chelatase subunit D) (EC 6.6.1.1) (Mg-protoporphyrin IX chelatase subunit ChlD)	FUNCTION: Involved in chlorophyll biosynthesis. Catalyzes the insertion of magnesium ion into protoporphyrin IX to yield Mg-protoporphyrin IX. The magnesium-chelatase is a complex of three subunits, CHLI, CHLD and CHLH. The reaction takes place in two steps, with an ATP-dependent activation followed by an ATP-dependent chelation step (By similarity). {ECO:0000250}.	Nicotiana tabacum (Common tobacco)	758	chloroplast [GO:0009507]; ATP binding [GO:0005524]; magnesium chelatase activity [GO:0016851]; chlorophyll biosynthetic process [GO:0015995]; photosynthesis [GO:0015979]	GO:0005524; GO:0015995; GO:0009507; GO:0016851; GO:0015979	2759	33090
P25076	-5.26801	1.47405	8.18013e-06	0.00137017	CY11_SOLTU	CYCL	Cytochrome c1-1, heme protein, mitochondrial (Complex III subunit 4-1) (Complex III subunit IV-1) (Cytochrome b-c1 complex subunit 4-1) (Ubiquinol-cytochrome-c reductase complex cytochrome c1 subunit 1) (Cytochrome c-1-1)	FUNCTION: This is the heme-containing component of the cytochrome b-c1 complex, which accepts electrons from Rieske protein and transfers electrons to cytochrome c in the mitochondrial respiratory chain.	Solanum tuberosum (Potato)	320	integral component of membrane [GO:0016021]; mitochondrial inner membrane [GO:0005743]; respiratory chain [GO:0070469]; electron carrier activity [GO:0009055]; heme binding [GO:0020037]; metal ion binding [GO:0046872]; oxidation-reduction process [GO:0055114]	GO:0009055; GO:0020037; GO:0016021; GO:0046872; GO:0005743; GO:0055114; GO:0070469	2759	33090
C0LGH2	-5.26461	-0.127141	5.82088e-09	3.13674e-06	Y1561_ARATH	At1g56130 F14G9.25 T6H22.8	Probable LRR receptor-like serine/threonine-protein kinase At1g56130 (EC 2.7.11.1)		Arabidopsis thaliana (Mouse-ear cress)	1032	integral component of membrane [GO:0016021]; plasma membrane [GO:0005886]; ATP binding [GO:0005524]; protein serine/threonine kinase activity [GO:0004674]	GO:0005524; GO:0016021; GO:0005886; GO:0004674	2759	33090
Q39054	-5.26001	2.44689	9.8852e-05	0.00922367	CNX1_ARATH	CNX1 At5g20990 F22D1.6 T10F18.20	Molybdopterin biosynthesis protein CNX1 (Molybdenum cofactor biosynthesis enzyme CNX1) [Includes: Molybdopterin molybdenumtransferase (MPT Mo-transferase) (EC 2.10.1.1) (Domain E); Molybdopterin adenylyltransferase (MPT adenylyltransferase) (EC 2.7.7.75) (Domain G)]	FUNCTION: Catalyzes two steps in the biosynthesis of the molybdenum cofactor. In the first step, molybdopterin is adenylated. Subsequently, molybdate is inserted into adenylated molybdopterin and AMP is released. {ECO:0000269|PubMed:12590921, ECO:0000269|PubMed:15306815, ECO:0000269|PubMed:15504727, ECO:0000269|PubMed:16636046}.	Arabidopsis thaliana (Mouse-ear cress)	670	cytosol [GO:0005829]; ATP binding [GO:0005524]; molybdenum ion binding [GO:0030151]; molybdopterin adenylyltransferase activity [GO:0061598]; molybdopterin molybdotransferase activity [GO:0061599]; auxin-activated signaling pathway [GO:0009734]; Mo-molybdopterin cofactor biosynthetic process [GO:0006777]; molybdenum incorporation into molybdenum-molybdopterin complex [GO:0018315]	GO:0005524; GO:0006777; GO:0009734; GO:0005829; GO:0018315; GO:0030151; GO:0061598; GO:0061599	2759	33090
Q8RYC8	-5.25917	3.77745	8.14474e-05	0.00798071	ARFS_ARATH	ARF19 IAA22 At1g19220 T29M8.9	Auxin response factor 19 (Auxin-responsive protein IAA22)	FUNCTION: Auxin response factors (ARFs) are transcriptional factors that binds specifically to the DNA sequence 5'-TGTCTC-3' found in the auxin-responsive promoter elements (AuxREs). Could act as transcriptional activator or repressor. Formation of heterodimers with Aux/IAA proteins may alter their ability to modulate early auxin response genes expression. Involved in ethylene responses. Regulate…	Arabidopsis thaliana (Mouse-ear cress)	1086	nucleus [GO:0005634]; DNA binding [GO:0003677]; protein dimerization activity [GO:0046983]; sequence-specific DNA binding [GO:0043565]; transcription factor activity, sequence-specific DNA binding [GO:0003700]; auxin-activated signaling pathway [GO:0009734]; lateral root development [GO:0048527]; lateral root formation [GO:0010311]; leaf development [GO:0048366]; response to auxin [GO:0009733]; r…	GO:0003677; GO:0009734; GO:0048527; GO:0010311; GO:0048366; GO:0005634; GO:0046983; GO:0009733; GO:0009723; GO:0043565; GO:0003700; GO:0006351	2759	33090
P32068	-5.25907	0.388678	8.49906e-09	4.39716e-06	TRPE_ARATH	ASA1 AMT1 JDL1 TRP5 WEI2 At5g05730 MJJ3.14	Anthranilate synthase alpha subunit 1, chloroplastic (EC 4.1.3.27) (Anthranilate synthase component 1-1) (Anthranilate synthase component I-1) (Protein A-METHYL TRYPTOPHAN RESISTANT 1) (Protein JASMONATE-INDUCED DEFECTIVE LATERAL ROOT 1) (Protein TRYPTOPHAN BIOSYNTHESIS 5) (Protein WEAK ETHYLENE INSENSITIVE 2)	FUNCTION: Part of a heterotetrameric complex that catalyzes the two-step biosynthesis of anthranilate, an intermediate in the biosynthesis of L-tryptophan. In the first step, the glutamine-binding beta subunit of anthranilate synthase (AS) provides the glutamine amidotransferase activity which generates ammonia as a substrate that, along with chorismate, is used in the second step, catalyzed by t…	Arabidopsis thaliana (Mouse-ear cress)	595	chloroplast [GO:0009507]; anthranilate synthase activity [GO:0004049]; metal ion binding [GO:0046872]; regulation of auxin biosynthetic process [GO:0010600]; tryptophan biosynthetic process [GO:0000162]	GO:0004049; GO:0009507; GO:0046872; GO:0010600; GO:0000162	2759	33090
O80536	-5.25744	2.21501	6.34721e-05	0.00661341	PIF3_ARATH	PIF3 BHLH8 EN100 PAP3 At1g09530 F14J9.19	Transcription factor PIF3 (Basic helix-loop-helix protein 8) (AtbHLH8) (bHLH 8) (Phytochrome-associated protein 3) (Phytochrome-interacting factor 3) (Transcription factor EN 100) (bHLH transcription factor bHLH008)	FUNCTION: Transcription factor acting positively in the phytochrome signaling pathway. Activates transcription by binding to the G box (5'-CACGTG-3'). {ECO:0000269|PubMed:10466729, ECO:0000269|PubMed:10797009}.	Arabidopsis thaliana (Mouse-ear cress)	524	nucleus [GO:0005634]; DNA binding [GO:0003677]; identical protein binding [GO:0042802]; transcription factor activity, sequence-specific DNA binding [GO:0003700]; de-etiolation [GO:0009704]; gibberellic acid mediated signaling pathway [GO:0009740]; positive regulation of anthocyanin metabolic process [GO:0031539]; red or far-red light signaling pathway [GO:0010017]; red, far-red light phototransd…	GO:0003677; GO:0009704; GO:0009740; GO:0042802; GO:0005634; GO:0031539; GO:0010017; GO:0009585; GO:0006355; GO:0009639; GO:0003700; GO:0006351	2759	33090
Q9C552	-5.25735	1.78364	3.04419e-05	0.00378252	PUM23_ARATH	APUM23 At1g72320 T10D10.21 T9N14.7	Pumilio homolog 23 (APUM-23) (AtPUM23)	FUNCTION: Sequence-specific RNA-binding protein that regulates translation and mRNA stability by binding the 3'-UTR of target mRNAs. {ECO:0000250}.	Arabidopsis thaliana (Mouse-ear cress)	753	nucleolus [GO:0005730]; RNA binding [GO:0003723]; auxin homeostasis [GO:0010252]; regulation of translation [GO:0006417]; response to glucose [GO:0009749]; response to sucrose [GO:0009744]	GO:0003723; GO:0010252; GO:0005730; GO:0006417; GO:0009749; GO:0009744	2759	33090
Q9M081	-5.25506	1.38725	1.01728e-05	0.00162828	SC24B_ARATH	At4g32640 F4D11.160	Protein transport protein Sec24-like At4g32640	FUNCTION: Component of the COPII coat, that covers ER-derived vesicles involved in transport from the endoplasmic reticulum to the Golgi apparatus. COPII is composed of at least five proteins: the SEC23/24 complex, the SEC13/31 complex, and the protein SAR1. Acts in the cytoplasm to promote the transport of secretory, plasma membrane, and vacuolar proteins from the endoplasmic reticulum to the Go…	Arabidopsis thaliana (Mouse-ear cress)	1080	COPII vesicle coat [GO:0030127]; endoplasmic reticulum membrane [GO:0005789]; endoplasmic reticulum-Golgi intermediate compartment membrane [GO:0033116]; Golgi membrane [GO:0000139]; zinc ion binding [GO:0008270]; ER to Golgi vesicle-mediated transport [GO:0006888]; intracellular protein transport [GO:0006886]	GO:0030127; GO:0006888; GO:0000139; GO:0005789; GO:0033116; GO:0006886; GO:0008270	2759	33090
Q7S7F1	-5.25412	0.830193	1.13165e-06	0.000278844	RL30_NEUCR	rpl-30 NCU08963	60S ribosomal protein L30		Neurospora crassa (strain ATCC 24698 / 74-OR23-1A / CBS 708.71 / DSM 1257 / FGSC 987)	109	cytosolic large ribosomal subunit [GO:0022625]; RNA binding [GO:0003723]; structural constituent of ribosome [GO:0003735]; translation [GO:0006412]	GO:0003723; GO:0022625; GO:0003735; GO:0006412	2759	4751
Q9VR59	-5.25395	1.89349	9.7104e-06	0.00156937	VIP1_DROME	l(1)G0196 CG14616	Inositol hexakisphosphate and diphosphoinositol-pentakisphosphate kinase (EC 2.7.4.21) (EC 2.7.4.24) (InsP6 and PP-IP5 kinase)	FUNCTION: Bifunctional inositol kinase that acts in concert with the IP6K kinases to synthesize the diphosphate group-containing inositol pyrophosphates diphosphoinositol pentakisphosphate, PP-InsP5, and bis-diphosphoinositol tetrakisphosphate, (PP)2-InsP4. PP-InsP5 and (PP)2-InsP4, also respectively called InsP7 and InsP8, may regulate a variety of cellular processes, including apoptosis, vesicl…	Drosophila melanogaster (Fruit fly)	1696	cytosol [GO:0005829]; ATP binding [GO:0005524]; diphosphoinositol-pentakisphosphate kinase activity [GO:0033857]; inositol hexakisphosphate 1-kinase activity [GO:0052723]; inositol hexakisphosphate 3-kinase activity [GO:0052724]; inositol hexakisphosphate 5-kinase activity [GO:0000832]; inositol-1,3,4,5,6-pentakisphosphate kinase activity [GO:0000827]; inositol metabolic process [GO:0006020]	GO:0005524; GO:0005829; GO:0033857; GO:0052723; GO:0052724; GO:0000832; GO:0006020; GO:0000827	2759	33208
Q9FHD7	-5.25367	2.47351	1.81522e-05	0.00255586	Y5126_ARATH	At5g41260 K1O13.5	Probable serine/threonine-protein kinase At5g41260 (EC 2.7.11.1)		Arabidopsis thaliana (Mouse-ear cress)	487	plasma membrane [GO:0005886]; ATP binding [GO:0005524]; protein serine/threonine kinase activity [GO:0004674]	GO:0005524; GO:0005886; GO:0004674	2759	33090
Q8LFN2	-5.25123	0.344692	8.07454e-08	3.06173e-05	Y3037_ARATH	At3g03770 F20H23.20	Probable inactive leucine-rich repeat receptor-like protein kinase At3g03770		Arabidopsis thaliana (Mouse-ear cress)	802	integral component of membrane [GO:0016021]; plasma membrane [GO:0005886]; ATP binding [GO:0005524]; protein kinase activity [GO:0004672]	GO:0005524; GO:0016021; GO:0005886; GO:0004672	2759	33090
Q9SA05	-5.2501	1.02433	1.68584e-06	0.000382225	POT10_ARATH	POT10 KUP10 At1g31120 F28K20.5	Potassium transporter 10 (AtPOT10)	FUNCTION: Putative potassium transporter.	Arabidopsis thaliana (Mouse-ear cress)	796	integral component of membrane [GO:0016021]; membrane [GO:0016020]; plasma membrane [GO:0005886]; potassium ion transmembrane transporter activity [GO:0015079]	GO:0016021; GO:0016020; GO:0005886; GO:0015079	2759	33090
Q6CG37	-5.24917	0.233577	1.49647e-08	7.25565e-06	CS111_YARLI	COS111 YALI0B01166g	F-box protein COS111	FUNCTION: F-box protein probably involved in ubiquitin conjugation pathway. {ECO:0000250}.	Yarrowia lipolytica (strain CLIB 122 / E 150) (Yeast) (Candida lipolytica)	555			2759	4751
Q7XA40	-5.24705	1.46871	3.42402e-06	0.000674255	RGA3_SOLBU	RGA3 177O13.36 CB3A14.6	Putative disease resistance protein RGA3 (Blight resistance protein B149) (RGA1-blb)	FUNCTION: Disease resistance protein. Resistance proteins guard the plant against pathogens that contain an appropriate avirulence protein via a direct or indirect interaction with this avirulence protein. That triggers a defense system which restricts the pathogen growth.	Solanum bulbocastanum (Wild potato)	992	ADP binding [GO:0043531]; ATP binding [GO:0005524]; defense response [GO:0006952]	GO:0043531; GO:0005524; GO:0006952	2759	33090
O13755	-5.2417	0.0563439	8.23769e-09	4.27753e-06	OSM1_SCHPO	osm1 SPAC17A2.05	Fumarate reductase (FRDS) (EC 1.3.1.6) (FAD-dependent oxidoreductase) (NADH-dependent fumarate reductase)	FUNCTION: Irreversibly catalyzes the reduction of fumarate to succinate. {ECO:0000250}.	Schizosaccharomyces pombe (strain 972 / ATCC 24843) (Fission yeast)	513	cytoplasm [GO:0005737]; cytosol [GO:0005829]; mitochondrion [GO:0005739]; nucleus [GO:0005634]; fumarate reductase (NADH) activity [GO:0016156]; succinate dehydrogenase activity [GO:0000104]; fumarate metabolic process [GO:0006106]; tricarboxylic acid cycle [GO:0006099]	GO:0005737; GO:0005829; GO:0006106; GO:0016156; GO:0005739; GO:0005634; GO:0000104; GO:0006099	2759	4751
[truncated: 5,876 more rows]
