# Supplementary material for: Integrated multi-omic analysis of host-microbiota interactions in acute oak decline
Source: Microbiome. 2018 Jan 30;6:21. doi: 10.1186/s40168-018-0408-5 (PMC5789699; doi:10.1186/s40168-018-0408-5)
Supplement: Supplementary file 25 — Metaproteome analysis of all samples on peptide level. Peptide level read output from Proteome Discoverer software (Thermo Fisher Scientific) version 2.1 for each protein, with a confidence FDR < 0.05. (XLSX 60 kb) [file 40168_2018_408_MOESM25_ESM.xlsx]

## Sheet: gsea_report_for_na_pos_14703199
Genesets identified as significantly differently expressed when comparing symptomatic to non-symptomatic samples, using the GSEA module of the GenePattern software (Broad Institute).
NAME	GS<br> follow link to MSigDB	GS DETAILS	SIZE	ES	NES	NOM p-val	FDR q-val	FWER p-val	RANK AT MAX	LEADING EDGE
WILSON_NMF_CLUSTER_2	WILSON_NMF_CLUSTER_2	Details...	50	0.513091	4.19319	0	0	0	471	tags=76%, list=26%, signal=100%	Computational	NA
PESARESI_WS-2/COL-O_DN	PESARESI_WS-2/COL-O_DN	Details...	66	0.34548	3.18375	0	0	0	700	tags=76%, list=39%, signal=119%	Literature	NA
DUVAL_6H_100NM-IXB-TREATMENT_UP	DUVAL_6H_100NM-IXB-TREATMENT_UP	Details...	29	0.479721	3.10233	0	0	0	591	tags=83%, list=33%, signal=121%	Literature	NA
NITRATE_TRANSPORT	NITRATE_TRANSPORT	Details...	21	0.559315	3.09195	0	0	0	399	tags=76%, list=22%, signal=97%	GO_BP	GO:0015706
EXTRACELLULAR_REGION	EXTRACELLULAR_REGION	Details...	161	0.243406	3.04313	0	0	0	509	tags=51%, list=28%, signal=65%	GO_CC	GO:0005576
MARCHIVE_1W_PNP+P-WT+P_UP	MARCHIVE_1W_PNP+P-WT+P_UP	Details...	54	0.360732	2.98606	0	0.000173747	0.001	485	tags=65%, list=27%, signal=86%	Literature	http://www.plantphysiol.org/cgi/reprint/151/2/905
DUVAL_6H_2MUMTA-TREATMENT_UP	DUVAL_6H_2MUMTA-TREATMENT_UP	Details...	21	0.538617	2.97598	0	0.000148926	0.001	544	tags=86%, list=30%, signal=121%	Literature	NA
WILSON_NMF_CLUSTER_10	WILSON_NMF_CLUSTER_10	Details...	20	0.536516	2.91361	0	0.000265108	0.002	471	tags=80%, list=26%, signal=107%	Computational	NA
RESPONSE_TO_NITRATE	RESPONSE_TO_NITRATE	Details...	20	0.514046	2.71993	0	0.00189798	0.016	362	tags=70%, list=20%, signal=86%	GO_BP	GO:0010167
LEE_HY5_UP	LEE_HY5_UP	Details...	16	0.576641	2.71208	0	0.00181627	0.017	476	tags=88%, list=26%, signal=118%	Literature	http://www.plantcell.org/cgi/reprint/19/3/731
WILSON_NMF_CLUSTER_1	WILSON_NMF_CLUSTER_1	Details...	37	0.379074	2.68628	0	0.00212853	0.022	484	tags=68%, list=27%, signal=90%	Computational	NA
RAMONELL_CRAB-SHELL-CHITIN-TREATED_CHITO-OCTAMER-TREATED_SEEDLING_UP	RAMONELL_CRAB-SHELL-CHITIN-TREATED_CHITO-OCTAMER-TREATED_SEEDLING_UP	Details...	95	0.251377	2.64114	0	0.00284278	0.031	485	tags=52%, list=27%, signal=67%	Literature	http://www.plantphysiol.org/cgi/reprint/138/2/1027
WAN_WT_CHITOOCTAOSE-TREATED_WATER-TREATED_DIFF	WAN_WT_CHITOOCTAOSE-TREATED_WATER-TREATED_DIFF	Details...	72	0.281002	2.61662	0	0.00328511	0.039	387	tags=46%, list=21%, signal=56%	Literature	NA
THOMAS_OBE1-1-OBE2-2/WT_UP	THOMAS_OBE1-1-OBE2-2/WT_UP	Details...	98	0.251314	2.59199	0	0.0035107	0.045	364	tags=41%, list=20%, signal=48%	Literature	NA
THOMAS_OBE1I-OBE2I/WT_UP	THOMAS_OBE1I-OBE2I/WT_UP	Details...	114	0.228881	2.57103	0	0.00349123	0.048	486	tags=50%, list=27%, signal=64%	Literature	NA
INORGANIC_ANION_TRANSPORT	INORGANIC_ANION_TRANSPORT	Details...	30	0.406128	2.56462	0	0.00360339	0.052	470	tags=67%, list=26%, signal=89%	GO_BP	GO:0015698
HY5_CONFIRMED	HY5_CONFIRMED	Details...	19	0.49521	2.55007	0	0.00357995	0.055	476	tags=79%, list=26%, signal=106%	TF	http://arabidopsis.med.ohio-state.edu/
WAN_MUTANT_DIFF	WAN_MUTANT_DIFF	Details...	18	0.504911	2.54547	0	0.00349837	0.056	429	tags=72%, list=24%, signal=94%	Literature	NA
LEE_FLU_WT_UP	LEE_FLU_WT_UP	Details...	19	0.4812	2.53185	0	0.00377094	0.064	476	tags=74%, list=26%, signal=99%	Literature	http://www.pnas.org/content/104/24/10270.full.pdf+html
ALONSO_ETHYLENE_UP	ALONSO_ETHYLENE_UP	Details...	49	0.310945	2.49291	0	0.0049838	0.085	481	tags=57%, list=27%, signal=76%	Literature	NA
ANION_TRANSPORT	ANION_TRANSPORT		43	0.32419	2.48024	0	0.0055106	0.099	348	tags=49%, list=19%, signal=59%	GO_BP	GO:0006820
MARCHIVE_3H_PNP+P-WT+P_UP	MARCHIVE_3H_PNP+P-WT+P_UP		58	0.284754	2.46896	0	0.00584656	0.11	547	tags=62%, list=30%, signal=86%	Literature	http://www.plantphysiol.org/cgi/reprint/151/2/905
ZHANG_ROOT_DIFF	ZHANG_ROOT_DIFF		16	0.507781	2.4225	0	0.00848197	0.161	330	tags=63%, list=18%, signal=76%	Literature	http://www.jbc.org/content/283/33/22637.full.pdf
LEEA_WS-2_INOCULATION_TUMOR_UP	LEEA_WS-2_INOCULATION_TUMOR_UP		96	0.22763	2.41724	0	0.00848309	0.166	573	tags=57%, list=32%, signal=79%	Literature	NA
LEEA_WS-2_C58-GV3101-AT-6HPI_DN	LEEA_WS-2_C58-GV3101-AT-6HPI_DN		12	0.553214	2.34238	0	0.0153336	0.293	509	tags=83%, list=28%, signal=115%	Literature	NA
HOEWYK_SE_ROOT_UP	HOEWYK_SE_ROOT_UP		54	0.279208	2.33205	0	0.016103	0.312	484	tags=57%, list=27%, signal=76%	Literature	NA
DINNENY_48HRS_FE-DEPRIVATION_UP	DINNENY_48HRS_FE-DEPRIVATION_UP		95	0.221989	2.33058	0	0.0157045	0.317	465	tags=46%, list=26%, signal=59%	Literature	NA
PLANT-TYPE_CELL_WALL_MODIFICATION	PLANT-TYPE_CELL_WALL_MODIFICATION		17	0.480054	2.32786	0	0.0153346	0.322	310	tags=59%, list=17%, signal=70%	GO_BP	GO:0009827
DINNENY_48HRS_FE-DEPRIVATION_DN	DINNENY_48HRS_FE-DEPRIVATION_DN		7	0.713732	2.32261	0	0.0153623	0.333	523	tags=100%, list=29%, signal=140%	Literature	NA
SEHR_STEM-BASE_UP	SEHR_STEM-BASE_UP		10	0.61402	2.31236	0	0.0161662	0.355	449	tags=90%, list=25%, signal=119%	Literature	http://onlinelibrary.wiley.com/doi/10.1111/j.1365-313X.2010.04283.x/pdf
INORGANIC_ANION_TRANSMEMBRANE_TRANSPORTER_ACTIVITY	INORGANIC_ANION_TRANSMEMBRANE_TRANSPORTER_ACTIVITY		9	0.646448	2.30673	0	0.0162388	0.369	457	tags=89%, list=25%, signal=118%	GO_MF	GO:0015103
WILSON_NMF_CLUSTER_7	WILSON_NMF_CLUSTER_7		23	0.401511	2.28972	0	0.0179357	0.405	470	tags=65%, list=26%, signal=87%	Computational	NA
CARBOXYPEPTIDASE_ACTIVITY	CARBOXYPEPTIDASE_ACTIVITY		7	0.729019	2.28109	0	0.0184279	0.422	304	tags=86%, list=17%, signal=103%	GO_MF	GO:0004180
ROOT_VASCULAR_SYSTEM	ROOT_VASCULAR_SYSTEM		17	0.460149	2.28056	0	0.0179495	0.422	220	tags=53%, list=12%, signal=60%	PO	http://www.plantontology.org/amigo/go.cgi?view=details&search_constraint=terms&depth=0&query=PO:0003011
RESPIRATORY_BURST_INVOLVED_IN_DEFENSE_RESPONSE	RESPIRATORY_BURST_INVOLVED_IN_DEFENSE_RESPONSE		18	0.445008	2.27643	0	0.018108	0.436	718	tags=83%, list=40%, signal=137%	GO_BP	GO:0002679
RESPIRATORY_BURST	RESPIRATORY_BURST		18	0.445008	2.26616	0	0.0187369	0.457	718	tags=83%, list=40%, signal=137%	GO_BP	GO:0045730
BERGMANN_N-YDA_DN	BERGMANN_N-YDA_DN		6	0.757609	2.25385	0.00248139	0.0197716	0.486	443	tags=100%, list=24%, signal=132%	Literature	NA
TIWARI_2X4_BOTH-PLATFORM_UP	TIWARI_2X4_BOTH-PLATFORM_UP		6	0.734366	2.24949	0.00233645	0.0197324	0.493	485	tags=100%, list=27%, signal=136%	Literature	http://www.biomedcentral.com/content/pdf/1471-2229-10-72.pdf
RICHTER_GNL-OX/COL-0II_DN	RICHTER_GNL-OX/COL-0II_DN		66	0.246489	2.24667	0.00367647	0.0195812	0.5	364	tags=41%, list=20%, signal=49%	Literature	NA
BERGMANN_YDA_UP	BERGMANN_YDA_UP		6	0.757609	2.24655	0	0.0191193	0.501	443	tags=100%, list=24%, signal=132%	Literature	NA
WELLMER_ORGAN_OLIGONUCLEOTIDE_DIFF	WELLMER_ORGAN_OLIGONUCLEOTIDE_DIFF		62	0.251995	2.24523	0	0.018782	0.503	468	tags=52%, list=26%, signal=67%	Literature	http://www.plantcell.org/cgi/reprint/16/5/1314
RUBIN_LBD37OX-N/WT-N_DN	RUBIN_LBD37OX-N/WT-N_DN		13	0.504973	2.24412	0	0.0184093	0.504	424	tags=69%, list=23%, signal=90%	Literature	http://www.plantcell.org/cgi/reprint/21/11/3567
KASSCHAU_RDR2-DCL3-MUTANT_DIFF	KASSCHAU_RDR2-DCL3-MUTANT_DIFF		30	0.343751	2.21226	0.00286533	0.0224388	0.599	654	tags=73%, list=36%, signal=113%	Literature	http://www.plosbiology.org/article/info%3Adoi%2F10.1371%2Fjournal.pbio.0050057
CHEN_MET1/GUS-A-SUECICA_UP	CHEN_MET1/GUS-A-SUECICA_UP		6	0.75927	2.21198	0	0.021953	0.6	440	tags=100%, list=24%, signal=132%	Literature	http://www.genetics.org/cgi/reprint/178/4/1845
HOEWYK_SE_ROOT_DN	HOEWYK_SE_ROOT_DN		67	0.237398	2.20575	0.00813008	0.0225168	0.614	484	tags=52%, list=27%, signal=69%	Literature	NA
ZHENG_AGL15_AGL15-AGL18/COL-OR-COL/35S-AGL15_DN	ZHENG_AGL15_AGL15-AGL18/COL-OR-COL/35S-AGL15_DN		20	0.410426	2.19769	0	0.0230529	0.629	466	tags=65%, list=26%, signal=87%	Literature	NA
RAFFAELE_EXP.2_2-4H_WT/T0-TIMEPOINT_UP	RAFFAELE_EXP.2_2-4H_WT/T0-TIMEPOINT_UP		31	0.327504	2.19627	0.0030303	0.0227909	0.635	791	tags=81%, list=44%, signal=141%	Literature	http://www.plantcell.org/cgi/reprint/20/3/752
SUGIO_AZC_UP	SUGIO_AZC_UP		13	0.486986	2.13191	0.00266667	0.0356539	0.807	475	tags=77%, list=26%, signal=103%	Literature	NA
OXIDATION-REDUCTION_PROCESS	OXIDATION-REDUCTION_PROCESS		100	0.200622	2.12968	0	0.0354286	0.81	337	tags=35%, list=19%, signal=41%	GO_BP	GO:0055114
WILSON_NMF_CLUSTER_5	WILSON_NMF_CLUSTER_5		33	0.312936	2.12732	0	0.0352552	0.818	424	tags=52%, list=23%, signal=66%	Computational	NA
LONG_PYE-1_FE_UP	LONG_PYE-1_FE_UP		12	0.511587	2.12305	0.00502513	0.0356093	0.829	443	tags=75%, list=24%, signal=99%	Literature	http://www.plantcell.org/cgi/reprint/22/7/2219
SERINE-TYPE_EXOPEPTIDASE_ACTIVITY	SERINE-TYPE_EXOPEPTIDASE_ACTIVITY		6	0.708758	2.11866	0.00453515	0.0360244	0.836	304	tags=83%, list=17%, signal=100%	GO_MF	GO:0070008
KEGG_BUTANOATE_METABOLISM	KEGG_BUTANOATE_METABOLISM		7	0.634552	2.10453	0.002331	0.0391299	0.857	666	tags=100%, list=37%, signal=157%	KEGG	http://www.kegg.jp/dbget-bin/www_bget?pathway+ATH00650
RESPONSE_TO_CYCLOPENTENONE	RESPONSE_TO_CYCLOPENTENONE		20	0.383106	2.09812	0.00530504	0.0401184	0.871	471	tags=65%, list=26%, signal=87%	GO_BP	GO:0010583
BLASING_3H-MANNITOL_UP	BLASING_3H-MANNITOL_UP		24	0.359482	2.09799	0	0.0393889	0.871	448	tags=58%, list=25%, signal=76%	Literature	http://www.plantcell.org/cgi/reprint/17/12/3257
ZHANG_SEED_DIFF	ZHANG_SEED_DIFF		33	0.307492	2.09725	0.00903614	0.0388158	0.871	465	tags=55%, list=26%, signal=72%	Literature	http://www.jbc.org/content/283/33/22637.full.pdf
MA_ROOT_LIGHT_DN	MA_ROOT_LIGHT_DN		28	0.337394	2.07953	0.00630915	0.0425692	0.899	337	tags=46%, list=19%, signal=56%	Literature	http://www.plantphysiol.org/cgi/reprint/138/1/80
DEEKEN_CATEGORIES_AGROBACTERIUM_TUMORS/TUMOR-FREE-INFLORESCENCE-STALK_UP	DEEKEN_CATEGORIES_AGROBACTERIUM_TUMORS/TUMOR-FREE-INFLORESCENCE-STALK_UP		172	0.162329	2.0779	0	0.0422034	0.902	607	tags=51%, list=33%, signal=70%	Literature	http://www.plantcell.org/cgi/reprint/18/12/3617
SERINE-TYPE_CARBOXYPEPTIDASE_ACTIVITY	SERINE-TYPE_CARBOXYPEPTIDASE_ACTIVITY		6	0.708758	2.07745	0.0046083	0.0415961	0.902	304	tags=83%, list=17%, signal=100%	GO_MF	GO:0004185
DAY_OST_DIFF	DAY_OST_DIFF		230	0.148619	2.07519	0	0.0414577	0.905	490	tags=41%, list=27%, signal=49%	Literature	http://www.plantphysiol.org/cgi/reprint/148/4/1964
DEEKEN_AGROBACTERIUM_TUMORS/TUMOR-FREE-INFLORESCENCE-STALK_UP	DEEKEN_AGROBACTERIUM_TUMORS/TUMOR-FREE-INFLORESCENCE-STALK_UP		211	0.152635	2.06491	0	0.0435428	0.921	544	tags=45%, list=30%, signal=57%	Literature	http://www.plantcell.org/cgi/reprint/18/12/3617
HY5_CONFIRMED_AND_UNCONFIRMED	HY5_CONFIRMED_AND_UNCONFIRMED		22	0.37888	2.06323	0	0.0433262	0.925	476	tags=68%, list=26%, signal=91%	TF	http://arabidopsis.med.ohio-state.edu/
COVINGTON_AUXIN_NOT-RHYTHMIC_UP	COVINGTON_AUXIN_NOT-RHYTHMIC_UP		13	0.48059	2.06024	0.00268097	0.0436765	0.934	544	tags=77%, list=30%, signal=109%	Literature	http://www.plosbiology.org/article/info:doi%2F10.1371%2Fjournal.pbio.0050222;jsessionid=5644D7D63D08C8E4B8265822771D3A43
DIJK_DEHYDRATION-STRESS_UP	DIJK_DEHYDRATION-STRESS_UP		56	0.241348	2.05278	0	0.0452954	0.947	364	tags=39%, list=20%, signal=48%	Literature	http://www.biomedcentral.com/content/pdf/1471-2229-10-238.pdf
RESPONSE_TO_ORGANIC_CYCLIC_COMPOUND	RESPONSE_TO_ORGANIC_CYCLIC_COMPOUND		20	0.383106	2.04683	0.0026455	0.0461499	0.953	471	tags=65%, list=26%, signal=87%	GO_BP	GO:0014070
DINNENY_72HRS_FE-DEPRIVATION_DN	DINNENY_72HRS_FE-DEPRIVATION_DN		9	0.543032	2.0295	0.00241546	0.0506909	0.971	330	tags=67%, list=18%, signal=81%	Literature	NA
XIN_ABA-ROP10-1_UP	XIN_ABA-ROP10-1_UP		37	0.291583	2.02656	0.00323625	0.0511463	0.972	265	tags=38%, list=15%, signal=43%	Literature	http://www.plantphysiol.org/cgi/reprint/139/3/1350
WALLEY_5MIN_WOUNDING_UP	WALLEY_5MIN_WOUNDING_UP		14	0.451335	2.01832	0.00849858	0.0532518	0.977	700	tags=86%, list=39%, signal=139%	Literature	http://www.ncbi.nlm.nih.gov/pmc/articles/PMC2039767/pdf/pgen.0030172.pdf
ZHU_COLD_TOLERANCE_HOS15_UP	ZHU_COLD_TOLERANCE_HOS15_UP		14	0.454101	2.01779	0	0.0526668	0.977	688	tags=86%, list=38%, signal=137%	Literature	http://www.pnas.org/content/105/12/4945.full?sid=f4465cc1-ecc3-4d68-aaae-f2528948471c
LALOI_SINGLET-OXYGEN_UP	LALOI_SINGLET-OXYGEN_UP		19	0.390827	2.00752	0.00263852	0.0554913	0.978	476	tags=68%, list=26%, signal=92%	Literature	http://www.pnas.org/content/104/2/672.full.pdf+html
BAE_NEP1_30MIN_UP	BAE_NEP1_30MIN_UP		39	0.283895	1.98913	0.00647249	0.0619321	0.988	482	tags=59%, list=27%, signal=79%	Literature	http://www.plantphysiol.org/cgi/rapidpdf/pp.106.076869v1
RAFFAELE_EXP.1_90-105MN_MYB30OX/WT_UP	RAFFAELE_EXP.1_90-105MN_MYB30OX/WT_UP		15	0.432877	1.98501	0.005	0.0626273	0.988	763	tags=87%, list=42%, signal=148%	Literature	http://www.plantcell.org/cgi/reprint/20/3/752
ALVES-FERREIRA_AP3ES_UP	ALVES-FERREIRA_AP3ES_UP		67	0.220836	1.98493	0.00369004	0.0617989	0.988	479	tags=51%, list=26%, signal=66%	Literature	http://www.plantphysiol.org/cgi/reprint/145/3/747
RESPONSE_TO_WOUNDING	RESPONSE_TO_WOUNDING		41	0.268147	1.98168	0.00319489	0.0620077	0.988	413	tags=49%, list=23%, signal=62%	GO_BP	GO:0009611
BABU_PPV-INFECTED-PROTOPLAST_RNA-VIRUSE_UP	BABU_PPV-INFECTED-PROTOPLAST_RNA-VIRUSE_UP		16	0.419588	1.97896	0.013089	0.0621401	0.989	1058	tags=100%, list=58%, signal=238%	Literature	http://www.ncbi.nlm.nih.gov/pmc/articles/PMC2478689/pdf/1471-2164-9-325.pdf
MERIGOUT_CO(NH2)2_NH4NO3_ROOT_UP	MERIGOUT_CO(NH2)2_NH4NO3_ROOT_UP		34	0.294573	1.97484	0.00943396	0.0626129	0.991	531	tags=62%, list=29%, signal=86%	Literature	http://www.plantphysiol.org/cgi/reprint/147/3/1225
KNOTH_6D-INA-TREATMENT_UP	KNOTH_6D-INA-TREATMENT_UP		40	0.273407	1.96502	0	0.0655248	0.992	718	tags=70%, list=40%, signal=113%	Literature	http://www.plantphysiol.org/cgi/reprint/150/1/333
RICHTER_GA1/COL-0II_DN	RICHTER_GA1/COL-0II_DN		49	0.243753	1.95536	0.0124224	0.0689459	0.993	465	tags=49%, list=26%, signal=64%	Literature	NA
JURGEN_LED7_ALL-TISSUE_ROOT_UP	JURGEN_LED7_ALL-TISSUE_ROOT_UP		6	0.650439	1.95501	0.0116279	0.0681814	0.993	342	tags=83%, list=19%, signal=102%	Literature	http://www3.interscience.wiley.com/cgi-bin/fulltext/118705416/PDFSTART
SEPAL_VASCULAR_SYSTEM	SEPAL_VASCULAR_SYSTEM		5	0.702434	1.95314	0.0119617	0.0680226	0.993	542	tags=100%, list=30%, signal=142%	PO	http://www.plantontology.org/amigo/go.cgi?view=details&search_constraint=terms&depth=0&query=PO:0004723
ZHANG_PST-DC3000-GH3.5-1D/WT_UP	ZHANG_PST-DC3000-GH3.5-1D/WT_UP		62	0.226511	1.94872	0	0.0685305	0.993	485	tags=50%, list=27%, signal=66%	Literature	http://www.plantphysiol.org/cgi/reprint/145/2/450
ANTIOXIDANT_ACTIVITY	ANTIOXIDANT_ACTIVITY		11	0.490092	1.94528	0.00954654	0.0689815	0.994	441	tags=73%, list=24%, signal=96%	GO_MF	GO:0016209
SCHMID_COL_DN	SCHMID_COL_DN		18	0.389517	1.94147	0.0177665	0.0697022	0.994	268	tags=50%, list=15%, signal=58%	Literature	http://dev.biologists.org/cgi/reprint/130/24/6001
SCHWAGER_VFB/WT_DN	SCHWAGER_VFB/WT_DN		13	0.449074	1.93947	0.00515464	0.0696633	0.994	437	tags=69%, list=24%, signal=91%	Literature	http://www.ncbi.nlm.nih.gov/pmc/articles/PMC1913746/pdf/tpc1901163.pdf
DINNENY_72HRS_FE-DEPRIVATION_UP	DINNENY_72HRS_FE-DEPRIVATION_UP		61	0.219777	1.93597	0.00378788	0.0704263	0.995	476	tags=49%, list=26%, signal=64%	Literature	NA
SCHMID_0-7D_COL_DN	SCHMID_0-7D_COL_DN		18	0.389517	1.93533	0.00558659	0.0699294	0.995	268	tags=50%, list=15%, signal=58%	Literature	http://dev.biologists.org/cgi/reprint/130/24/6001
JAIN_A3L5-TRANSGENE_UP	JAIN_A3L5-TRANSGENE_UP		5	0.699668	1.91247	0.0113122	0.0798552	0.997	547	tags=100%, list=30%, signal=143%	Literature	http://www3.interscience.wiley.com/cgi-bin/fulltext/118634974/PDFSTART
RAFFAELE_EXP.1_6H_WT/T0-TIMEPOINT_UP	RAFFAELE_EXP.1_6H_WT/T0-TIMEPOINT_UP		31	0.287897	1.90233	0.0149254	0.0841477	0.999	791	tags=77%, list=44%, signal=135%	Literature	http://www.plantcell.org/cgi/reprint/20/3/752
PLANT-TYPE_CELL_WALL_LOOSENING	PLANT-TYPE_CELL_WALL_LOOSENING		5	0.701881	1.89897	0.0101523	0.0849114	0.999	543	tags=100%, list=30%, signal=142%	GO_BP	GO:0009828
OXIDOREDUCTASE_ACTIVITY_ACTING_ON_PAIRED_DONORS_WITH_INCORPORATION_OR_REDUCTION_OF_MOLECULAR_OXYGEN	OXIDOREDUCTASE_ACTIVITY_ACTING_ON_PAIRED_DONORS_WITH_INCORPORATION_OR_REDUCTION_OF_MOLECULAR_OXYGEN		28	0.29965	1.88946	0.0159744	0.0885401	0.999	357	tags=46%, list=20%, signal=57%	GO_MF	GO:0016705
RAFFAELE_EXP.1_90-105MN_WT/T0-TIMEPOINT_UP	RAFFAELE_EXP.1_90-105MN_WT/T0-TIMEPOINT_UP		19	0.379116	1.88815	0.0140056	0.0884174	0.999	656	tags=79%, list=36%, signal=122%	Literature	http://www.plantcell.org/cgi/reprint/20/3/752
AP2-EREBP_TRANSCRIPTION_FACTOR_FAMILY	AP2-EREBP_TRANSCRIPTION_FACTOR_FAMILY		10	0.494074	1.88477	0.00775194	0.0893297	1	482	tags=80%, list=27%, signal=108%	TAIR Gene Family	http://arabidopsis.med.ohio-state.edu/
LEEA_WS-2_C58-GV3101-AT-6HPI_UP	LEEA_WS-2_C58-GV3101-AT-6HPI_UP		5	0.696989	1.87932	0.00823045	0.0913774	1	57	tags=60%, list=3%, signal=62%	Literature	NA
GUTIERREZ_UNSTABLE-ATGUTS_DIFF	GUTIERREZ_UNSTABLE-ATGUTS_DIFF		14	0.423041	1.87563	0.0185676	0.0923955	1	484	tags=71%, list=27%, signal=97%	Literature	http://www.pnas.org/content/99/17/11513.full.pdf+html
WAN_FLG22_ELF26_CHITOOCTAOSE_COMMON_DIFF	WAN_FLG22_ELF26_CHITOOCTAOSE_COMMON_DIFF		49	0.233092	1.87006	0.00986842	0.0945811	1	378	tags=41%, list=21%, signal=50%	Literature	NA
RESPONSE_TO_CHITIN	RESPONSE_TO_CHITIN		50	0.23724	1.85816	0.0234899	0.0997268	1	404	tags=44%, list=22%, signal=55%	GO_BP	GO:0010200
LEE_COLD-CONTINUALLY_UP	LEE_COLD-CONTINUALLY_UP		11	0.47819	1.8572	0.00763359	0.0991838	1	504	tags=82%, list=28%, signal=113%	Literature	http://www.plantcell.org/cgi/reprint/17/11/3155
ANION_TRANSMEMBRANE_TRANSPORTER_ACTIVITY	ANION_TRANSMEMBRANE_TRANSPORTER_ACTIVITY		18	0.365526	1.8524	0.00852273	0.100865	1	457	tags=61%, list=25%, signal=81%	GO_MF	GO:0008509
UDP-GLYCOSYLTRANSFERASE_ACTIVITY	UDP-GLYCOSYLTRANSFERASE_ACTIVITY		23	0.329835	1.85196	0.019943	0.100106	1	834	tags=83%, list=46%, signal=151%	GO_MF	GO:0008194
VERT_BRZ-COL_DN	VERT_BRZ-COL_DN		31	0.286219	1.84856	0.00568182	0.100748	1	185	tags=32%, list=10%, signal=35%	Literature	http://www.pnas.org/content/105/28/9829.full.pdf+html
OXIDOREDUCTASE_ACTIVITY_ACTING_ON_PAIRED_DONORS_WITH_INCORPORATION_OR_REDUCTION_OF_MOLECULAR_OXYGEN_2-OXOGLUTARATE_AS_ONE_DONOR_AND_INCORPORATION_OF_ONE_ATOM_EACH_OF_OXYGEN_INTO_BOTH_DONORS	OXIDOREDUCTASE_ACTIVITY_ACTING_ON_PAIRED_DONORS_WITH_INCORPORATION_OR_REDUCTION_OF_MOLECULAR_OXYGEN_2-OXOGLUTARATE_AS_ONE_DONOR_AND_INCORPORATION_OF_ONE_ATOM_EACH_OF_OXYGEN_INTO_BOTH_DONORS		9	0.521226	1.84811	0.00737101	0.100027	1	276	tags=67%, list=15%, signal=78%	GO_MF	GO:0016706
ALVES-FERREIRA_MS1-WHOLE-INFLORESCENCE_DN	ALVES-FERREIRA_MS1-WHOLE-INFLORESCENCE_DN		35	0.273833	1.84758	0.0151976	0.0992574	1	478	tags=57%, list=26%, signal=76%	Literature	http://www.plantphysiol.org/cgi/reprint/145/3/747
SYSTEMIC_ACQUIRED_RESISTANCE	SYSTEMIC_ACQUIRED_RESISTANCE		50	0.235363	1.84495	0.0109091	0.0998023	1	443	tags=46%, list=24%, signal=59%	GO_BP	GO:0009627
MARCHIVE_3H_PNP-P-WT-P_UP	MARCHIVE_3H_PNP-P-WT-P_UP		32	0.28393	1.84478	0.00613497	0.099028	1	496	tags=59%, list=27%, signal=80%	Literature	http://www.plantphysiol.org/cgi/reprint/151/2/905
CAMP_FLU_DARK/LIGHT_PARAQUAT_UP	CAMP_FLU_DARK/LIGHT_PARAQUAT_UP		5	0.675332	1.84162	0.0117925	0.0999278	1	591	tags=100%, list=33%, signal=148%	Literature	http://www.plantcell.org/cgi/reprint/15/10/2320
JAIN_35S-OSTOP6A1-TRANSGENE_DN	JAIN_35S-OSTOP6A1-TRANSGENE_DN		12	0.439378	1.83731	0.0126582	0.101214	1	276	tags=58%, list=15%, signal=68%	Literature	NA
XIN_ABA-ROP10-1-WT_DN	XIN_ABA-ROP10-1-WT_DN		25	0.312815	1.83481	0.0130548	0.101669	1	169	tags=32%, list=9%, signal=35%	Literature	http://www.plantphysiol.org/cgi/reprint/139/3/1350
CHANDRAN_WT-T2_UP	CHANDRAN_WT-T2_UP		85	0.183493	1.82629	0	0.105693	1	421	tags=39%, list=23%, signal=48%	Literature	http://www.plantphysiol.org/cgi/rapidpdf/pp.108.132985v1
WELLMER_CPPEL_AP2_OLIGONUCLEOTIDE_UP	WELLMER_CPPEL_AP2_OLIGONUCLEOTIDE_UP		14	0.396396	1.82371	0.0203046	0.106234	1	811	tags=86%, list=45%, signal=154%	Literature	http://www.plantcell.org/cgi/reprint/16/5/1314
BJORN_CBF2_UP	BJORN_CBF2_UP		14	0.406784	1.82151	0.0052356	0.106623	1	780	tags=86%, list=43%, signal=149%	Literature	NA
KANNO_DMS4/DRD1_UP	KANNO_DMS4/DRD1_UP		235	0.132698	1.81825	0	0.107474	1	423	tags=33%, list=23%, signal=38%	Literature	http://genomebiology.com/content/pdf/gb-2009-10-11-r122.pdf
CARBOXYLESTERASE_ACTIVITY	CARBOXYLESTERASE_ACTIVITY		18	0.350985	1.8158	0.0189189	0.108017	1	500	tags=67%, list=28%, signal=91%	GO_MF	GO:0004091
SECONDARY_METABOLIC_PROCESS	SECONDARY_METABOLIC_PROCESS		135	0.155445	1.81492	0.00595238	0.107602	1	357	tags=33%, list=20%, signal=38%	GO_BP	GO:0019748
NEMHAUSER_IAA-AUXIN-TREATMEN_UP	NEMHAUSER_IAA-AUXIN-TREATMEN_UP		19	0.350841	1.81306	0.0104712	0.107602	1	544	tags=68%, list=30%, signal=97%	Literature	http://www.pubmedcentral.nih.gov/picrender.fcgi?artid=509407&blobtype=pdf
FOLIC_ACID-CONTAINING_COMPOUND_METABOLIC_PROCESS	FOLIC_ACID-CONTAINING_COMPOUND_METABOLIC_PROCESS		7	0.562151	1.81184	0.019802	0.107443	1	293	tags=71%, list=16%, signal=85%	GO_BP	GO:0006760
KIDD_GENOTYPE_DIFF	KIDD_GENOTYPE_DIFF		27	0.294772	1.81133	0.015015	0.106793	1	602	tags=63%, list=33%, signal=93%	Literature	NA
EXTRACELLULAR_REGION_PART	EXTRACELLULAR_REGION_PART		6	0.619954	1.80789	0.0180995	0.107845	1	229	tags=67%, list=13%, signal=76%	GO_CC	GO:0044421
PLANT-TYPE_CELL_WALL_ORGANIZATION_OR_BIOGENESIS	PLANT-TYPE_CELL_WALL_ORGANIZATION_OR_BIOGENESIS		53	0.213238	1.80788	0.00735294	0.10694	1	339	tags=36%, list=19%, signal=43%	GO_BP	GO:0071669
ANCHORED_TO_MEMBRANE	ANCHORED_TO_MEMBRANE		16	0.374305	1.80695	0.0262467	0.106716	1	220	tags=44%, list=12%, signal=49%	GO_CC	GO:0031225
DINNENY_ZONE4_FE-DEPRIVATION_UP	DINNENY_ZONE4_FE-DEPRIVATION_UP		9	0.493908	1.80453	0.0139211	0.107321	1	358	tags=67%, list=20%, signal=83%	Literature	NA
LEGNAIOLI_TOC1-OX/WT_UP	LEGNAIOLI_TOC1-OX/WT_UP		27	0.289932	1.80142	0.015015	0.108217	1	449	tags=56%, list=25%, signal=73%	Literature	NA
EXOPEPTIDASE_ACTIVITY	EXOPEPTIDASE_ACTIVITY		11	0.441767	1.78627	0.013587	0.11717	1	304	tags=55%, list=17%, signal=65%	GO_MF	GO:0008238
ALVES-FERREIRA_SPL/NZZ_UP	ALVES-FERREIRA_SPL/NZZ_UP		82	0.177615	1.78556	0.016129	0.116699	1	479	tags=46%, list=26%, signal=60%	Literature	http://www.plantphysiol.org/cgi/reprint/145/3/747
HU_YHB-RC50/WT-D_UP	HU_YHB-RC50/WT-D_UP		89	0.175016	1.78165	0.00840336	0.118484	1	498	tags=48%, list=27%, signal=63%	Literature	NA
DEEKEN_AGROBACTERIUM-TUMEFACIENS_TUMORS_UP	DEEKEN_AGROBACTERIUM-TUMEFACIENS_TUMORS_UP		221	0.130275	1.78128	0	0.117775	1	474	tags=38%, list=26%, signal=45%	Literature	http://www.plantcell.org/cgi/reprint/18/12/3617
HU_WT-RC50/WT-D_UP	HU_WT-RC50/WT-D_UP		62	0.200849	1.78059	0.0223048	0.117299	1	498	tags=50%, list=27%, signal=67%	Literature	NA
MITSUDA_35S-NST1_UP	MITSUDA_35S-NST1_UP		30	0.281167	1.78042	0.0058997	0.116519	1	544	tags=63%, list=30%, signal=89%	Literature	http://www.plantcell.org/cgi/reprint/17/11/2993
PUFKY_60MIN_AUXIN_TREND207_UP	PUFKY_60MIN_AUXIN_TREND207_UP		10	0.471657	1.77812	0.0190476	0.117235	1	429	tags=70%, list=24%, signal=91%	Literature	http://www.springerlink.com/content/hncenm0r7ea8axtl/fulltext.pdf
CELL_WALL_ORGANIZATION_OR_BIOGENESIS	CELL_WALL_ORGANIZATION_OR_BIOGENESIS		116	0.156788	1.77145	0.00980392	0.120982	1	339	tags=32%, list=19%, signal=37%	GO_BP	GO:0071554
DEVOS_M.PERSICAE-FEEDING_SALIVA-INFILTRATION_UP	DEVOS_M.PERSICAE-FEEDING_SALIVA-INFILTRATION_UP		10	0.469331	1.77095	0.0275689	0.120414	1	445	tags=70%, list=25%, signal=92%	Literature	NA
RAFFAELE_EXP.2_90-105MN_MYB30OX/WT_UP	RAFFAELE_EXP.2_90-105MN_MYB30OX/WT_UP		23	0.320227	1.76877	0.0215385	0.120913	1	679	tags=74%, list=37%, signal=117%	Literature	http://www.plantcell.org/cgi/reprint/20/3/752
CELLULAR_MODIFIED_AMINO_ACID_CATABOLIC_PROCESS	CELLULAR_MODIFIED_AMINO_ACID_CATABOLIC_PROCESS		16	0.375657	1.76624	0.0221607	0.121641	1	523	tags=69%, list=29%, signal=96%	GO_BP	GO:0042219
APOPLAST	APOPLAST		33	0.268256	1.76336	0.00914634	0.122725	1	252	tags=36%, list=14%, signal=41%	GO_CC	GO:0048046
KNOTH_ACID-CLUSTER_UP	KNOTH_ACID-CLUSTER_UP		22	0.322127	1.76236	0.0198864	0.122485	1	784	tags=77%, list=43%, signal=134%	Literature	http://www.plantphysiol.org/cgi/reprint/150/1/333
COTYLEDON_VASCULAR_SYSTEM	COTYLEDON_VASCULAR_SYSTEM		12	0.429549	1.75934	0.0308057	0.123581	1	212	tags=50%, list=12%, signal=56%	PO	http://www.plantontology.org/amigo/go.cgi?view=details&search_constraint=terms&depth=0&query=PO:0000035
PEROXIDASE_ACTIVITY	PEROXIDASE_ACTIVITY		10	0.45844	1.74935	0.022113	0.129552	1	441	tags=70%, list=24%, signal=92%	GO_MF	GO:0004601
DUVAL_IXB_NOT-TA_UP	DUVAL_IXB_NOT-TA_UP		13	0.409084	1.74859	0.0217391	0.129125	1	591	tags=77%, list=33%, signal=113%	Literature	NA
CELLULAR_CELL_WALL_ORGANIZATION_OR_BIOGENESIS	CELLULAR_CELL_WALL_ORGANIZATION_OR_BIOGENESIS		51	0.215874	1.74856	0.0237288	0.128213	1	276	tags=33%, list=15%, signal=38%	GO_BP	GO:0070882
GLYCOSYLTRANSFERASE_GENE_FAMILIES_GLYCOSYLTRANSFERASE-_FAMILY_1	GLYCOSYLTRANSFERASE_GENE_FAMILIES_GLYCOSYLTRANSFERASE-_FAMILY_1		9	0.478946	1.73205	0.021164	0.139097	1	741	tags=89%, list=41%, signal=150%	TAIR Gene Family	http://www.cazy.org/fam/acc_GT.html;http://www.p450.kvl.dk/
CELL_DEATH	CELL_DEATH		70	0.185157	1.73055	0.0141844	0.139128	1	275	tags=30%, list=15%, signal=34%	GO_BP	GO:0008219
PESARESI_STN7-1PSAD1-1MUTANT/WS-2_UP	PESARESI_STN7-1PSAD1-1MUTANT/WS-2_UP		28	0.282837	1.72425	0.0175439	0.142557	1	395	tags=46%, list=22%, signal=58%	Literature	NA
PESARESI_PSAD1-1MUTANT/COL-0_DN	PESARESI_PSAD1-1MUTANT/COL-0_DN		81	0.177284	1.72141	0.00423729	0.143584	1	387	tags=37%, list=21%, signal=45%	Literature	NA
SUBERIN_BIOSYNTHETIC_PROCESS	SUBERIN_BIOSYNTHETIC_PROCESS		5	0.627336	1.71737	0.0328638	0.145505	1	357	tags=80%, list=20%, signal=99%	GO_BP	GO:0010345
AMINO_ACID_TRANSPORT	AMINO_ACID_TRANSPORT		31	0.259145	1.71029	0.0224359	0.150252	1	397	tags=45%, list=22%, signal=57%	GO_BP	GO:0006865
DEATH	DEATH		70	0.185157	1.7067	0.0184502	0.152053	1	275	tags=30%, list=15%, signal=34%	GO_BP	GO:0016265
ROBINSON_COLD_DIFF	ROBINSON_COLD_DIFF		5	0.628968	1.7029	0.0340136	0.154131	1	345	tags=80%, list=19%, signal=99%	Literature	http://www.biomedcentral.com/content/pdf/1471-2164-9-434.pdf
OXIDOREDUCTASE_ACTIVITY_ACTING_ON_PEROXIDE_AS_ACCEPTOR	OXIDOREDUCTASE_ACTIVITY_ACTING_ON_PEROXIDE_AS_ACCEPTOR		10	0.45844	1.70094	0.0330969	0.154702	1	441	tags=70%, list=24%, signal=92%	GO_MF	GO:0016684
HU_WT-RC15/WT-D_UP	HU_WT-RC15/WT-D_UP		44	0.228405	1.70079	0.0200669	0.153759	1	545	tags=57%, list=30%, signal=79%	Literature	NA
PLANT-TYPE_CELL_WALL_ORGANIZATION	PLANT-TYPE_CELL_WALL_ORGANIZATION		38	0.237712	1.69931	0.0190476	0.153841	1	339	tags=39%, list=19%, signal=48%	GO_BP	GO:0009664
MONOOXYGENASE_ACTIVITY	MONOOXYGENASE_ACTIVITY		9	0.458603	1.6868	0.0389294	0.162844	1	308	tags=56%, list=17%, signal=67%	GO_MF	GO:0004497
OLMEDO_ETHYLENE_DN	OLMEDO_ETHYLENE_DN		8	0.497038	1.68555	0.0288889	0.162753	1	357	tags=63%, list=20%, signal=77%	Literature	http://www.pnas.org/content/103/36/13286.full.pdf+html
NEGATIVE_REGULATION_OF_DEFENSE_RESPONSE	NEGATIVE_REGULATION_OF_DEFENSE_RESPONSE		28	0.276312	1.68454	0.031348	0.162432	1	656	tags=68%, list=36%, signal=105%	GO_BP	GO:0031348
STRASSER_ELF3X16-TEMPERATURE_UP	STRASSER_ELF3X16-TEMPERATURE_UP		5	0.625	1.68229	0.0263736	0.163235	1	682	tags=100%, list=38%, signal=160%	Literature	NA
NEGATIVE_REGULATION_OF_CELL_DEATH	NEGATIVE_REGULATION_OF_CELL_DEATH		27	0.276281	1.67806	0.0350877	0.166033	1	225	tags=33%, list=12%, signal=37%	GO_BP	GO:0060548
SENA_AUXIN_24HRS_UP	SENA_AUXIN_24HRS_UP		7	0.525275	1.67195	0.0171149	0.170311	1	544	tags=86%, list=30%, signal=122%	Literature	http://www.ncbi.nlm.nih.gov/pmc/articles/PMC2649681/pdf/nihms76577.pdf
ZHANG_STEM_DIFF	ZHANG_STEM_DIFF		11	0.426257	1.67146	0.027907	0.169631	1	478	tags=73%, list=26%, signal=98%	Literature	http://www.jbc.org/content/283/33/22637.full.pdf
MARCHIVE_1W_WT-P-WT+P_UP	MARCHIVE_1W_WT-P-WT+P_UP		44	0.222159	1.66872	0.0204082	0.170858	1	485	tags=50%, list=27%, signal=67%	Literature	http://www.plantphysiol.org/cgi/reprint/151/2/905
KNOTH_COL-0_48H-INA-TREATMENT_UP	KNOTH_COL-0_48H-INA-TREATMENT_UP		57	0.18941	1.65853	0.0254545	0.178951	1	787	tags=65%, list=43%, signal=111%	Literature	http://www.plantphysiol.org/cgi/reprint/150/1/333
RUBIN_LBD38OX-N/WT-N_DN	RUBIN_LBD38OX-N/WT-N_DN		10	0.430639	1.65466	0.031401	0.181048	1	688	tags=80%, list=38%, signal=128%	Literature	http://www.plantcell.org/cgi/reprint/21/11/3567
DONGEN_OXGEN_2H_UP	DONGEN_OXGEN_2H_UP		5	0.611605	1.6478	0.035545	0.18633	1	337	tags=80%, list=19%, signal=98%	Literature	http://aob.oxfordjournals.org/cgi/reprint/103/2/269
CELLULAR_AROMATIC_COMPOUND_METABOLIC_PROCESS	CELLULAR_AROMATIC_COMPOUND_METABOLIC_PROCESS		105	0.155245	1.64723	0.015625	0.185681	1	294	tags=29%, list=16%, signal=32%	GO_BP	GO:0006725
HU_DARK_35S-MIF1_SEEDLINGS_UP	HU_DARK_35S-MIF1_SEEDLINGS_UP		121	0.141607	1.63911	0.024	0.192291	1	359	tags=31%, list=20%, signal=36%	Literature	http://www3.interscience.wiley.com/cgi-bin/fulltext/118564955/PDFSTART
KEGG_GLYCOLYSIS_/_GLUCONEOGENESIS	KEGG_GLYCOLYSIS_/_GLUCONEOGENESIS		12	0.396446	1.638	0.0403226	0.190826	1	1098	tags=100%, list=61%, signal=252%	KEGG	http://www.kegg.jp/dbget-bin/www_bget?pathway+ATH00010
CELLULAR_MODIFIED_AMINO_ACID_METABOLIC_PROCESS	CELLULAR_MODIFIED_AMINO_ACID_METABOLIC_PROCESS		72	0.18199	1.63598	0.0230769	0.191423	1	332	tags=35%, list=18%, signal=41%	GO_BP	GO:0006575
CELL_WALL_MODIFICATION	CELL_WALL_MODIFICATION		32	0.249836	1.63383	0.0408805	0.192306	1	336	tags=41%, list=19%, signal=49%	GO_BP	GO:0042545
UDP-GLUCOSYLTRANSFERASE_ACTIVITY	UDP-GLUCOSYLTRANSFERASE_ACTIVITY		15	0.347612	1.63313	0.0292553	0.191866	1	834	tags=87%, list=46%, signal=159%	GO_MF	GO:0035251
JAIN_35S-OSTOP6A1-TRANSGENE_DROUGHT_DIFF	JAIN_35S-OSTOP6A1-TRANSGENE_DROUGHT_DIFF		19	0.317286	1.63281	0.0360111	0.191037	1	414	tags=53%, list=23%, signal=67%	Literature	NA
KURIHARA_DDC_UP	KURIHARA_DDC_UP		21	0.300147	1.62934	0.041791	0.193363	1	834	tags=76%, list=46%, signal=139%	Literature	NA
OXIDOREDUCTASE_ACTIVITY	OXIDOREDUCTASE_ACTIVITY		121	0.146955	1.62785	0.0201005	0.193562	1	337	tags=31%, list=19%, signal=35%	GO_MF	GO:0016491
WILSON_FLOWERING-MUTANT/ISOGENIC-CONTROL_UP	WILSON_FLOWERING-MUTANT/ISOGENIC-CONTROL_UP		7	0.494557	1.62642	0.0325	0.193683	1	449	tags=71%, list=25%, signal=95%	Literature	NA
SATO_COL-101C_COL-NDR1_101C-NDR1_NDR1-NDR1BLIND_UP	SATO_COL-101C_COL-NDR1_101C-NDR1_NDR1-NDR1BLIND_UP		65	0.185159	1.62235	0.0268199	0.195467	1	404	tags=38%, list=22%, signal=48%	Literature	http://www3.interscience.wiley.com/cgi-bin/fulltext/118488440/PDFSTART
DINNENY_EPI-RADIAL_FE-DEPRIVATION_UP	DINNENY_EPI-RADIAL_FE-DEPRIVATION_UP		11	0.397247	1.61537	0.0392157	0.200834	1	108	tags=36%, list=6%, signal=38%	Literature	NA
NEUTRAL_AMINO_ACID_TRANSPORT	NEUTRAL_AMINO_ACID_TRANSPORT		5	0.584343	1.61257	0.0427136	0.202225	1	397	tags=80%, list=22%, signal=102%	GO_BP	GO:0015804
GLUCOSYLTRANSFERASE_ACTIVITY	GLUCOSYLTRANSFERASE_ACTIVITY		15	0.347612	1.61237	0.0373333	0.20127	1	834	tags=87%, list=46%, signal=159%	GO_MF	GO:0046527
CHANG_AZA-DC_UP	CHANG_AZA-DC_UP		11	0.400838	1.60758	0.0384615	0.203907	1	583	tags=73%, list=32%, signal=107%	Literature	http://www.jbc.org/content/280/1/796.full.pdf+html
TRICHOBLAST	TRICHOBLAST		10	0.430677	1.60682	0.030303	0.203598	1	365	tags=60%, list=20%, signal=75%	PO	http://www.plantontology.org/amigo/go.cgi?view=details&search_constraint=terms&depth=0&query=PO:0000262
AMINE_TRANSPORT	AMINE_TRANSPORT		32	0.244339	1.60092	0.0385757	0.208718	1	397	tags=44%, list=22%, signal=55%	GO_BP	GO:0015837
ALVES-FERREIRA_SPL/NZZ_DN	ALVES-FERREIRA_SPL/NZZ_DN		20	0.302804	1.59837	0.0406504	0.210234	1	439	tags=55%, list=24%, signal=72%	Literature	http://www.plantphysiol.org/cgi/reprint/145/3/747
TRANSFERASE_ACTIVITY_TRANSFERRING_HEXOSYL_GROUPS	TRANSFERASE_ACTIVITY_TRANSFERRING_HEXOSYL_GROUPS		31	0.243626	1.59412	0.041791	0.211137	1	834	tags=74%, list=46%, signal=135%	GO_MF	GO:0016758
CELLULAR_MODIFIED_AMINO_ACID_BIOSYNTHETIC_PROCESS	CELLULAR_MODIFIED_AMINO_ACID_BIOSYNTHETIC_PROCESS		51	0.195756	1.59254	0.0410448	0.21164	1	402	tags=41%, list=22%, signal=51%	GO_BP	GO:0042398
DEFENSE_RESPONSE	DEFENSE_RESPONSE		213	0.116572	1.58269	0.0242424	0.21938	1	346	tags=28%, list=19%, signal=30%	GO_BP	GO:0006952
LEE_COLD-ICE1_UP	LEE_COLD-ICE1_UP		30	0.241887	1.56367	0.0332226	0.23489	1	504	tags=57%, list=28%, signal=77%	Literature	http://www.plantcell.org/cgi/reprint/17/11/3155
TRANSITION_METAL_ION_TRANSPORT	TRANSITION_METAL_ION_TRANSPORT		20	0.294838	1.56016	0.0487805	0.236679	1	357	tags=45%, list=20%, signal=55%	GO_BP	GO:0000041
DEFENSE_RESPONSE_INCOMPATIBLE_INTERACTION	DEFENSE_RESPONSE_INCOMPATIBLE_INTERACTION		65	0.175295	1.55962	0.0245902	0.23605	1	449	tags=42%, list=25%, signal=53%	GO_BP	GO:0009814
WELLMER_CPPEL_AP3_OLIGONUCLEOTIDE_DN	WELLMER_CPPEL_AP3_OLIGONUCLEOTIDE_DN		12	0.367087	1.5151	0.0496084	0.269035	1	87	tags=33%, list=5%, signal=35%	Literature	http://www.plantcell.org/cgi/reprint/16/5/1314
MONOCARBOXYLIC_ACID_METABOLIC_PROCESS	MONOCARBOXYLIC_ACID_METABOLIC_PROCESS		154	0.121536	1.51471	0.0289855	0.26824	1	424	tags=34%, list=23%, signal=40%	GO_BP	GO:0032787
LEEA_WS-2_INOCULATION_TUMOR_DN	LEEA_WS-2_INOCULATION_TUMOR_DN		99	0.138506	1.48366	0.0242718	0.280217	1	446	tags=36%, list=25%, signal=46%	Literature	NA
AMINE_METABOLIC_PROCESS	AMINE_METABOLIC_PROCESS		104	0.133942	1.46638	0.0325581	0.294408	1	331	tags=30%, list=18%, signal=34%	GO_BP	GO:0009308
SOZZANI_SCR_TIME-COURSE_DIFF	SOZZANI_SCR_TIME-COURSE_DIFF		174	0.112772	1.434	0.0320856	0.311742	1	545	tags=44%, list=30%, signal=56%	Literature	NA
SUGIO_HEAT-SHOCK_DN	SUGIO_HEAT-SHOCK_DN		163	0.115004	1.42895	0.0320856	0.316136	1	314	tags=26%, list=17%, signal=28%	Literature	NA
PURINE_NUCLEOTIDE_BINDING	PURINE_NUCLEOTIDE_BINDING		326	-0.129613	-1.44967	0.0440835	0.369646	1	751	tags=47%, list=41%, signal=66%	GO_MF	GO:0017076
REGULATION_OF_CELLULAR_PROCESS	REGULATION_OF_CELLULAR_PROCESS		341	-0.132969	-1.48709	0.0309633	0.33591	1	433	tags=29%, list=24%, signal=31%	GO_BP	GO:0050794
MACROMOLECULE_CATABOLIC_PROCESS	MACROMOLECULE_CATABOLIC_PROCESS		152	-0.159233	-1.49675	0.0475594	0.327939	1	374	tags=29%, list=21%, signal=33%	GO_BP	GO:0009057
MACROMOLECULAR_COMPLEX	MACROMOLECULAR_COMPLEX		186	-0.150881	-1.4991	0.05	0.327134	1	1138	tags=75%, list=63%, signal=180%	GO_CC	GO:0032991
GENE_EXPRESSION	GENE_EXPRESSION		259	-0.145134	-1.52305	0.0280702	0.309848	1	1009	tags=64%, list=56%, signal=124%	GO_BP	GO:0010467
SEED	SEED		289	-0.142835	-1.53396	0.0308571	0.302125	1	334	tags=25%, list=18%, signal=25%	PO	http://www.plantontology.org/amigo/go.cgi?view=details&search_constraint=terms&depth=0&query=PO:0009010
REGULATION_OF_BIOLOGICAL_PROCESS	REGULATION_OF_BIOLOGICAL_PROCESS		363	-0.136435	-1.53958	0.0179978	0.295856	1	414	tags=28%, list=23%, signal=29%	GO_BP	GO:0050789
PROTEIN_KINASE_ACTIVITY	PROTEIN_KINASE_ACTIVITY		141	-0.165849	-1.54478	0.0437956	0.293111	1	507	tags=36%, list=28%, signal=46%	GO_MF	GO:0004672
DNA-DIRECTED_RNA_POLYMERASE_II_HOLOENZYME	DNA-DIRECTED_RNA_POLYMERASE_II_HOLOENZYME		5	-0.590476	-1.54539	0.0477876	0.295319	1	504	tags=80%, list=28%, signal=110%	GO_CC	GO:0016591
CELLULAR_DEVELOPMENTAL_PROCESS	CELLULAR_DEVELOPMENTAL_PROCESS		166	-0.161077	-1.55053	0.047088	0.29368	1	419	tags=31%, list=23%, signal=36%	GO_BP	GO:0048869
ROOT	ROOT		325	-0.139011	-1.55614	0.0314254	0.288426	1	790	tags=50%, list=44%, signal=73%	PO	http://www.plantontology.org/amigo/go.cgi?view=details&search_constraint=terms&depth=0&query=PO:0009005
JUVENILE_VASCULAR_LEAF	JUVENILE_VASCULAR_LEAF		15	-0.381665	-1.55834	0.046589	0.286178	1	399	tags=53%, list=22%, signal=68%	PO	http://www.plantontology.org/amigo/go.cgi?view=details&search_constraint=terms&depth=0&query=PO:0006339
CELLULAR_RESPONSE_TO_ORGANIC_SUBSTANCE	CELLULAR_RESPONSE_TO_ORGANIC_SUBSTANCE		160	-0.161995	-1.56104	0.04266	0.284014	1	321	tags=26%, list=18%, signal=28%	GO_BP	GO:0071310
CHROMATIN_MODIFICATION	CHROMATIN_MODIFICATION		68	-0.21331	-1.56314	0.0428769	0.285104	1	516	tags=41%, list=28%, signal=55%	GO_BP	GO:0016568
PLANT_EGG_CELL	PLANT_EGG_CELL		15	-0.381362	-1.56543	0.0410256	0.282599	1	681	tags=73%, list=38%, signal=116%	PO	http://www.plantontology.org/amigo/go.cgi?view=details&search_constraint=terms&depth=0&query=PO:0020094
CELL_DIFFERENTIATION	CELL_DIFFERENTIATION		126	-0.175611	-1.56939	0.0412903	0.278879	1	409	tags=32%, list=23%, signal=38%	GO_BP	GO:0030154
DEVELOPMENTAL_PROCESS_INVOLVED_IN_REPRODUCTION	DEVELOPMENTAL_PROCESS_INVOLVED_IN_REPRODUCTION		250	-0.147018	-1.56968	0.0260973	0.279456	1	516	tags=35%, list=28%, signal=42%	GO_BP	GO:0003006
RIBONUCLEOTIDE_BINDING	RIBONUCLEOTIDE_BINDING		311	-0.141668	-1.57334	0.030543	0.275101	1	751	tags=48%, list=41%, signal=68%	GO_MF	GO:0032553
PURINE_RIBONUCLEOTIDE_BINDING	PURINE_RIBONUCLEOTIDE_BINDING		311	-0.141668	-1.57486	0.021814	0.273939	1	751	tags=48%, list=41%, signal=68%	GO_MF	GO:0032555
PROTEIN_PHOSPHORYLATION	PROTEIN_PHOSPHORYLATION		146	-0.168644	-1.57803	0.0189633	0.270304	1	507	tags=36%, list=28%, signal=46%	GO_BP	GO:0006468
ADENYLYLTRANSFERASE_ACTIVITY	ADENYLYLTRANSFERASE_ACTIVITY		5	-0.60895	-1.57867	0.0405405	0.270503	1	466	tags=80%, list=26%, signal=107%	GO_MF	GO:0070566
ORGANELLE_ASSEMBLY	ORGANELLE_ASSEMBLY		6	-0.547203	-1.57877	0.0415162	0.271362	1	362	tags=67%, list=20%, signal=83%	GO_BP	GO:0070925
PROTEIN_METHYLATION	PROTEIN_METHYLATION		41	-0.26111	-1.5805	0.0457064	0.271	1	498	tags=44%, list=27%, signal=59%	GO_BP	GO:0006479
PROTEIN_AUTOPHOSPHORYLATION	PROTEIN_AUTOPHOSPHORYLATION		26	-0.30631	-1.5818	0.0454545	0.270143	1	621	tags=58%, list=34%, signal=86%	GO_BP	GO:0046777
CELL_PROLIFERATION	CELL_PROLIFERATION		27	-0.293343	-1.5854	0.0476923	0.268037	1	1116	tags=89%, list=62%, signal=228%	GO_BP	GO:0008283
MULTICELLULAR_ORGANISMAL_DEVELOPMENT	MULTICELLULAR_ORGANISMAL_DEVELOPMENT		378	-0.139537	-1.5865	0.0191441	0.267494	1	404	tags=28%, list=22%, signal=29%	GO_BP	GO:0007275
ADULT_VASCULAR_LEAF	ADULT_VASCULAR_LEAF		8	-0.502001	-1.58698	0.0385289	0.267833	1	310	tags=63%, list=17%, signal=75%	PO	http://www.plantontology.org/amigo/go.cgi?view=details&search_constraint=terms&depth=0&query=PO:0006340
TELOMERE_MAINTENANCE	TELOMERE_MAINTENANCE		8	-0.511514	-1.58832	0.0452261	0.267051	1	518	tags=75%, list=29%, signal=105%	GO_BP	GO:0000723
RESPONSE_TO_LIGHT_STIMULUS	RESPONSE_TO_LIGHT_STIMULUS		152	-0.17141	-1.59367	0.0385093	0.262695	1	671	tags=46%, list=37%, signal=67%	GO_BP	GO:0009416
HISTONE_METHYLATION	HISTONE_METHYLATION		41	-0.26111	-1.5954	0.0298954	0.261296	1	498	tags=44%, list=27%, signal=59%	GO_BP	GO:0016571
BIOLOGICAL_ADHESION	BIOLOGICAL_ADHESION		21	-0.337624	-1.59857	0.0471698	0.257821	1	164	tags=33%, list=9%, signal=36%	GO_BP	GO:0022610
KINASE_ACTIVITY	KINASE_ACTIVITY		176	-0.164515	-1.59871	0.020757	0.258642	1	552	tags=39%, list=30%, signal=50%	GO_MF	GO:0016301
CELL_ADHESION	CELL_ADHESION		21	-0.337624	-1.59876	0.0493066	0.259662	1	164	tags=33%, list=9%, signal=36%	GO_BP	GO:0007155
DOUBLE-STRANDED_DNA_BINDING	DOUBLE-STRANDED_DNA_BINDING		7	-0.537652	-1.60104	0.0396396	0.257489	1	843	tags=100%, list=46%, signal=186%	GO_MF	GO:0003690
ESTABLISHMENT_OF_LOCALIZATION_IN_CELL	ESTABLISHMENT_OF_LOCALIZATION_IN_CELL		181	-0.162718	-1.60109	0.020757	0.258438	1	423	tags=32%, list=23%, signal=38%	GO_BP	GO:0051649
LIPID_TRANSPORTER_ACTIVITY	LIPID_TRANSPORTER_ACTIVITY		6	-0.579967	-1.60263	0.0328152	0.257409	1	766	tags=100%, list=42%, signal=173%	GO_MF	GO:0005319
PHOSPHOTRANSFERASE_ACTIVITY_ALCOHOL_GROUP_AS_ACCEPTOR	PHOSPHOTRANSFERASE_ACTIVITY_ALCOHOL_GROUP_AS_ACCEPTOR		168	-0.166544	-1.60587	0.0186567	0.253779	1	552	tags=39%, list=30%, signal=50%	GO_MF	GO:0016773
TELOMERE_ORGANIZATION	TELOMERE_ORGANIZATION		8	-0.511514	-1.60645	0.0335008	0.254084	1	518	tags=75%, list=29%, signal=105%	GO_BP	GO:0032200
POST-EMBRYONIC_DEVELOPMENT	POST-EMBRYONIC_DEVELOPMENT		284	-0.147153	-1.60731	0.0175234	0.254004	1	835	tags=54%, list=46%, signal=84%	GO_BP	GO:0009791
CELLULAR_MACROMOLECULE_CATABOLIC_PROCESS	CELLULAR_MACROMOLECULE_CATABOLIC_PROCESS		148	-0.169845	-1.61088	0.023199	0.250102	1	374	tags=30%, list=21%, signal=34%	GO_BP	GO:0044265
CATION_TRANSMEMBRANE_TRANSPORTER_ACTIVITY	CATION_TRANSMEMBRANE_TRANSPORTER_ACTIVITY		45	-0.255638	-1.61382	0.0440967	0.247161	1	446	tags=42%, list=25%, signal=55%	GO_MF	GO:0008324
GONZALI_SUCROSE_UP	GONZALI_SUCROSE_UP		35	-0.275766	-1.61393	0.0407569	0.24809	1	730	tags=60%, list=40%, signal=99%	Literature	http://pico.sssup.it/files/allegati/2006_2217.pdf
RESPONSE_TO_VIRUS	RESPONSE_TO_VIRUS		42	-0.257839	-1.61477	0.0405797	0.247956	1	849	tags=67%, list=47%, signal=122%	GO_BP	GO:0009615
METHYLATION	METHYLATION		68	-0.218441	-1.61559	0.038822	0.247769	1	849	tags=62%, list=47%, signal=112%	GO_BP	GO:0032259
ACTIN_FILAMENT-BASED_PROCESS	ACTIN_FILAMENT-BASED_PROCESS		36	-0.276617	-1.61607	0.0453216	0.24817	1	409	tags=42%, list=23%, signal=53%	GO_BP	GO:0030029
LIPID_OXIDATION	LIPID_OXIDATION		30	-0.292455	-1.61613	0.03698	0.249173	1	305	tags=37%, list=17%, signal=43%	GO_BP	GO:0034440
JENSEN_NONE/BGH-ATAF_DN	JENSEN_NONE/BGH-ATAF_DN		54	-0.236423	-1.61842	0.0371901	0.247013	1	1213	tags=89%, list=67%, signal=261%	Literature	NA
NUCLEAR-TRANSCRIBED_MRNA_CATABOLIC_PROCESS	NUCLEAR-TRANSCRIBED_MRNA_CATABOLIC_PROCESS		25	-0.320517	-1.61943	0.0380952	0.246635	1	94	tags=28%, list=5%, signal=29%	GO_BP	GO:0000956
MRNA_CATABOLIC_PROCESS	MRNA_CATABOLIC_PROCESS		25	-0.320517	-1.62196	0.0353461	0.244123	1	94	tags=28%, list=5%, signal=29%	GO_BP	GO:0006402
PROTEIN_HISTIDINE_KINASE_BINDING	PROTEIN_HISTIDINE_KINASE_BINDING		8	-0.519565	-1.62437	0.0375427	0.241661	1	141	tags=50%, list=8%, signal=54%	GO_MF	GO:0043424
CELL_MORPHOGENESIS_INVOLVED_IN_DIFFERENTIATION	CELL_MORPHOGENESIS_INVOLVED_IN_DIFFERENTIATION		48	-0.256936	-1.62479	0.0480226	0.242172	1	401	tags=40%, list=22%, signal=49%	GO_BP	GO:0000904
PROTEIN_MODIFICATION_BY_SMALL_PROTEIN_REMOVAL	PROTEIN_MODIFICATION_BY_SMALL_PROTEIN_REMOVAL		25	-0.32072	-1.62622	0.0302572	0.241393	1	830	tags=72%, list=46%, signal=131%	GO_BP	GO:0070646
NUCLEIC_ACID_BINDING	NUCLEIC_ACID_BINDING		250	-0.151108	-1.62726	0.0155502	0.240986	1	1010	tags=66%, list=56%, signal=128%	GO_MF	GO:0003676
PLASTID_ENVELOPE	PLASTID_ENVELOPE		57	-0.230056	-1.62896	0.0323944	0.239815	1	1220	tags=88%, list=67%, signal=260%	GO_CC	GO:0009526
SEED_MATURATION	SEED_MATURATION		30	-0.300265	-1.62936	0.03177	0.240318	1	133	tags=27%, list=7%, signal=28%	GO_BP	GO:0010431
CAULINE_LEAF	CAULINE_LEAF		292	-0.148702	-1.62937	0.0116144	0.241396	1	719	tags=47%, list=40%, signal=65%	PO	http://www.plantontology.org/amigo/go.cgi?view=details&search_constraint=terms&depth=0&query=PO:0000013
CELLULAR_RESPONSE_TO_DSRNA	CELLULAR_RESPONSE_TO_DSRNA		26	-0.314476	-1.63008	0.036036	0.241502	1	297	tags=38%, list=16%, signal=45%	GO_BP	GO:0071359
INTRACELLULAR_TRANSPORT	INTRACELLULAR_TRANSPORT		166	-0.167781	-1.63143	0.0306748	0.240972	1	456	tags=34%, list=25%, signal=42%	GO_BP	GO:0046907
DSRNA_FRAGMENTATION	DSRNA_FRAGMENTATION		26	-0.314476	-1.63295	0.0386473	0.240112	1	297	tags=38%, list=16%, signal=45%	GO_BP	GO:0031050
NUCLEAR_PART	NUCLEAR_PART		77	-0.212388	-1.6343	0.0405759	0.239223	1	920	tags=66%, list=51%, signal=129%	GO_CC	GO:0044428
CELL_CYCLE_PROCESS	CELL_CYCLE_PROCESS		84	-0.209966	-1.63514	0.0263852	0.239273	1	268	tags=27%, list=15%, signal=31%	GO_BP	GO:0022402
CELLULAR_LOCALIZATION	CELLULAR_LOCALIZATION		191	-0.164182	-1.63521	0.0157576	0.240292	1	423	tags=32%, list=23%, signal=37%	GO_BP	GO:0051641
GAMETOPHYTE_DEVELOPMENT	GAMETOPHYTE_DEVELOPMENT		51	-0.242114	-1.63619	0.0386819	0.240164	1	404	tags=37%, list=22%, signal=47%	GO_BP	GO:0048229
INORGANIC_CATION_TRANSMEMBRANE_TRANSPORTER_ACTIVITY	INORGANIC_CATION_TRANSMEMBRANE_TRANSPORTER_ACTIVITY		15	-0.391222	-1.63801	0.0453074	0.238919	1	804	tags=80%, list=44%, signal=143%	GO_MF	GO:0022890
REGULATION_OF_FLOWER_DEVELOPMENT	REGULATION_OF_FLOWER_DEVELOPMENT		54	-0.237022	-1.64038	0.0269122	0.236875	1	281	tags=30%, list=15%, signal=34%	GO_BP	GO:0009909
KINESIN_COMPLEX	KINESIN_COMPLEX		5	-0.645158	-1.6425	0.0259067	0.23522	1	394	tags=80%, list=22%, signal=102%	GO_CC	GO:0005871
PYRIMIDINE_NUCLEOTIDE_BIOSYNTHETIC_PROCESS	PYRIMIDINE_NUCLEOTIDE_BIOSYNTHETIC_PROCESS		16	-0.39429	-1.64345	0.040747	0.235141	1	670	tags=69%, list=37%, signal=108%	GO_BP	GO:0006221
SEED_GERMINATION	SEED_GERMINATION		39	-0.268361	-1.64395	0.0372578	0.235644	1	308	tags=33%, list=17%, signal=39%	GO_BP	GO:0009845
RESPONSE_TO_FREEZING	RESPONSE_TO_FREEZING		18	-0.36777	-1.64427	0.0232558	0.23636	1	281	tags=39%, list=15%, signal=46%	GO_BP	GO:0050826
RESPONSE_TO_IONIZING_RADIATION	RESPONSE_TO_IONIZING_RADIATION		13	-0.421249	-1.64687	0.0390244	0.234101	1	332	tags=54%, list=18%, signal=65%	GO_BP	GO:0010212
DEVELOPMENTAL_PROCESS	DEVELOPMENTAL_PROCESS		388	-0.141803	-1.64933	0.015625	0.23199	1	501	tags=34%, list=28%, signal=36%	GO_BP	GO:0032502
POSTTRANSCRIPTIONAL_REGULATION_OF_GENE_EXPRESSION	POSTTRANSCRIPTIONAL_REGULATION_OF_GENE_EXPRESSION		48	-0.258222	-1.65106	0.0306834	0.230875	1	858	tags=69%, list=47%, signal=127%	GO_BP	GO:0010608
RESPONSE_TO_RADIATION	RESPONSE_TO_RADIATION		161	-0.176648	-1.65134	0.0163317	0.23162	1	671	tags=47%, list=37%, signal=67%	GO_BP	GO:0009314
MEMBRANE-ENCLOSED_LUMEN	MEMBRANE-ENCLOSED_LUMEN		63	-0.22752	-1.65238	0.0261708	0.231401	1	322	tags=32%, list=18%, signal=37%	GO_CC	GO:0031974
ORGANELLE_ENVELOPE	ORGANELLE_ENVELOPE		82	-0.213856	-1.65476	0.027668	0.229473	1	1220	tags=85%, list=67%, signal=249%	GO_CC	GO:0031967
POSITIVE_REGULATION_OF_BIOLOGICAL_PROCESS	POSITIVE_REGULATION_OF_BIOLOGICAL_PROCESS		122	-0.188041	-1.65522	0.0225	0.230059	1	570	tags=41%, list=31%, signal=56%	GO_BP	GO:0048518
PYRIMIDINE_RIBONUCLEOTIDE_BIOSYNTHETIC_PROCESS	PYRIMIDINE_RIBONUCLEOTIDE_BIOSYNTHETIC_PROCESS		16	-0.39429	-1.65664	0.0364842	0.229266	1	670	tags=69%, list=37%, signal=108%	GO_BP	GO:0009220
GUARD_CELL	GUARD_CELL		220	-0.159192	-1.65668	0.0251196	0.230354	1	597	tags=41%, list=33%, signal=54%	PO	http://www.plantontology.org/amigo/go.cgi?view=details&search_constraint=terms&depth=0&query=PO:0000293
PROTEIN_TARGETING	PROTEIN_TARGETING		101	-0.198807	-1.65713	0.0203046	0.230907	1	750	tags=54%, list=41%, signal=88%	GO_BP	GO:0006605
INTRACELLULAR_ORGANELLE_LUMEN	INTRACELLULAR_ORGANELLE_LUMEN		62	-0.233456	-1.65819	0.0314208	0.230531	1	322	tags=32%, list=18%, signal=38%	GO_CC	GO:0070013
CELLULAR_RESPONSE_TO_CARBOHYDRATE_STIMULUS	CELLULAR_RESPONSE_TO_CARBOHYDRATE_STIMULUS		25	-0.32387	-1.65873	0.0378215	0.231055	1	281	tags=36%, list=15%, signal=42%	GO_BP	GO:0071322
DNA_RECOMBINATION	DNA_RECOMBINATION		43	-0.272149	-1.662	0.029453	0.227715	1	398	tags=42%, list=22%, signal=52%	GO_BP	GO:0006310
PRODUCTION_OF_SIRNA_INVOLVED_IN_RNA_INTERFERENCE	PRODUCTION_OF_SIRNA_INVOLVED_IN_RNA_INTERFERENCE		25	-0.328309	-1.66209	0.0303951	0.228746	1	297	tags=40%, list=16%, signal=47%	GO_BP	GO:0030422
MEGAGAMETOGENESIS	MEGAGAMETOGENESIS		20	-0.357193	-1.66329	0.0323077	0.228386	1	402	tags=50%, list=22%, signal=64%	GO_BP	GO:0009561
YANT_2-6_BOUND-FDR_UP	YANT_2-6_BOUND-FDR_UP		8	-0.525184	-1.66392	0.0281195	0.228689	1	322	tags=63%, list=18%, signal=76%	Literature	http://www.plantcell.org/cgi/reprint/22/7/2156
PRODUCTION_OF_SMALL_RNA_INVOLVED_IN_GENE_SILENCING_BY_RNA	PRODUCTION_OF_SMALL_RNA_INVOLVED_IN_GENE_SILENCING_BY_RNA		26	-0.314476	-1.66401	0.0303514	0.22977	1	297	tags=38%, list=16%, signal=45%	GO_BP	GO:0070918
CARBOHYDRATE_BINDING	CARBOHYDRATE_BINDING		28	-0.314685	-1.66497	0.0412214	0.229668	1	621	tags=61%, list=34%, signal=91%	GO_MF	GO:0030246
TETRAPYRROLE_METABOLIC_PROCESS	TETRAPYRROLE_METABOLIC_PROCESS		23	-0.337137	-1.66598	0.0311111	0.229475	1	775	tags=74%, list=43%, signal=127%	GO_BP	GO:0033013
ENVELOPE	ENVELOPE		82	-0.213856	-1.66603	0.0281501	0.230624	1	1220	tags=85%, list=67%, signal=249%	GO_CC	GO:0031975
RECIPROCAL_MEIOTIC_RECOMBINATION	RECIPROCAL_MEIOTIC_RECOMBINATION		26	-0.327267	-1.66833	0.0297177	0.228679	1	447	tags=50%, list=25%, signal=65%	GO_BP	GO:0007131
SIGNAL_TRANSMISSION	SIGNAL_TRANSMISSION		185	-0.169716	-1.67189	0.0171779	0.225312	1	321	tags=25%, list=18%, signal=28%	GO_BP	GO:0023060
MACROMOLECULE_METHYLATION	MACROMOLECULE_METHYLATION		67	-0.226474	-1.67227	0.0286885	0.226104	1	849	tags=63%, list=47%, signal=114%	GO_BP	GO:0043414
POLLEN	POLLEN		313	-0.152061	-1.67297	0.00578704	0.226458	1	788	tags=51%, list=43%, signal=75%	PO	http://www.plantontology.org/amigo/go.cgi?view=details&search_constraint=terms&depth=0&query=PO:0025281
PROTEIN_DISULFIDE_OXIDOREDUCTASE_ACTIVITY	PROTEIN_DISULFIDE_OXIDOREDUCTASE_ACTIVITY		10	-0.482527	-1.67449	0.0353535	0.225544	1	658	tags=80%, list=36%, signal=125%	GO_MF	GO:0015035
CARBOHYDRATE_MEDIATED_SIGNALING	CARBOHYDRATE_MEDIATED_SIGNALING		21	-0.353405	-1.6777	0.0342146	0.222723	1	281	tags=38%, list=15%, signal=45%	GO_BP	GO:0009756
RNA_METABOLIC_PROCESS	RNA_METABOLIC_PROCESS		313	-0.152318	-1.67823	0.00926999	0.223333	1	852	tags=55%, list=47%, signal=85%	GO_BP	GO:0016070
PRODUCTION_OF_MIRNAS_INVOLVED_IN_GENE_SILENCING_BY_MIRNA	PRODUCTION_OF_MIRNAS_INVOLVED_IN_GENE_SILENCING_BY_MIRNA		25	-0.331592	-1.67854	0.0226586	0.224253	1	297	tags=40%, list=16%, signal=47%	GO_BP	GO:0035196
RNA_LOCALIZATION	RNA_LOCALIZATION		16	-0.405216	-1.67916	0.0328125	0.224623	1	267	tags=44%, list=15%, signal=51%	GO_BP	GO:0006403
CELL_REDOX_HOMEOSTASIS	CELL_REDOX_HOMEOSTASIS		14	-0.41411	-1.68044	0.0256	0.22421	1	521	tags=64%, list=29%, signal=90%	GO_BP	GO:0045454
MICROTUBULE_ASSOCIATED_COMPLEX	MICROTUBULE_ASSOCIATED_COMPLEX		5	-0.645158	-1.68046	0.028021	0.225444	1	394	tags=80%, list=22%, signal=102%	GO_CC	GO:0005875
ATPASE_ACTIVITY_COUPLED_TO_TRANSMEMBRANE_MOVEMENT_OF_IONS_PHOSPHORYLATIVE_MECHANISM	ATPASE_ACTIVITY_COUPLED_TO_TRANSMEMBRANE_MOVEMENT_OF_IONS_PHOSPHORYLATIVE_MECHANISM		9	-0.507546	-1.6808	0.0340136	0.226386	1	749	tags=89%, list=41%, signal=151%	GO_MF	GO:0015662
REGULATION_OF_STOMATAL_MOVEMENT	REGULATION_OF_STOMATAL_MOVEMENT		6	-0.600996	-1.68214	0.0196721	0.226015	1	728	tags=100%, list=40%, signal=167%	GO_BP	GO:0010119
INFLORESCENCE_MERISTEM	INFLORESCENCE_MERISTEM		314	-0.150282	-1.68315	0.0104287	0.226014	1	792	tags=52%, list=44%, signal=76%	PO	http://www.plantontology.org/amigo/go.cgi?view=details&search_constraint=terms&depth=0&query=PO:0000230
ORGANELLE_LUMEN	ORGANELLE_LUMEN		62	-0.233456	-1.68383	0.0260631	0.226365	1	322	tags=32%, list=18%, signal=38%	GO_CC	GO:0043233
PYRIMIDINE_RIBONUCLEOTIDE_METABOLIC_PROCESS	PYRIMIDINE_RIBONUCLEOTIDE_METABOLIC_PROCESS		16	-0.39429	-1.68621	0.0348101	0.224327	1	670	tags=69%, list=37%, signal=108%	GO_BP	GO:0009218
PROTEIN_MODIFICATION_BY_SMALL_PROTEIN_CONJUGATION	PROTEIN_MODIFICATION_BY_SMALL_PROTEIN_CONJUGATION		50	-0.252083	-1.68826	0.0231548	0.223021	1	548	tags=48%, list=30%, signal=67%	GO_BP	GO:0032446
PURINE_NUCLEOTIDE_CATABOLIC_PROCESS	PURINE_NUCLEOTIDE_CATABOLIC_PROCESS		10	-0.486159	-1.6887	0.0265781	0.223698	1	566	tags=70%, list=31%, signal=101%	GO_BP	GO:0006195
PROTEIN_DENEDDYLATION	PROTEIN_DENEDDYLATION		15	-0.407742	-1.68935	0.0183333	0.22407	1	830	tags=80%, list=46%, signal=146%	GO_BP	GO:0000338
REGULATION_OF_CELL_COMMUNICATION	REGULATION_OF_CELL_COMMUNICATION		18	-0.379889	-1.68991	0.0162602	0.224635	1	557	tags=61%, list=31%, signal=87%	GO_BP	GO:0010646
MULTICELLULAR_ORGANISMAL_REPRODUCTIVE_PROCESS	MULTICELLULAR_ORGANISMAL_REPRODUCTIVE_PROCESS		48	-0.26004	-1.69054	0.0305556	0.225085	1	377	tags=38%, list=21%, signal=46%	GO_BP	GO:0048609
RIBONUCLEOSIDE_TRIPHOSPHATE_CATABOLIC_PROCESS	RIBONUCLEOSIDE_TRIPHOSPHATE_CATABOLIC_PROCESS		10	-0.486159	-1.69086	0.0340715	0.22607	1	566	tags=70%, list=31%, signal=101%	GO_BP	GO:0009203
METALLOPEPTIDASE_ACTIVITY	METALLOPEPTIDASE_ACTIVITY		8	-0.531302	-1.69142	0.0207612	0.226646	1	855	tags=100%, list=47%, signal=188%	GO_MF	GO:0008237
RNA_TRANSPORT	RNA_TRANSPORT		16	-0.405216	-1.6917	0.0208	0.227654	1	267	tags=44%, list=15%, signal=51%	GO_BP	GO:0050658
PLASMA_MEMBRANE	PLASMA_MEMBRANE		388	-0.148732	-1.69229	0.00679502	0.228088	1	579	tags=38%, list=32%, signal=44%	GO_CC	GO:0005886
KINESIN_BINDING	KINESIN_BINDING		5	-0.645158	-1.69289	0.0190641	0.228535	1	394	tags=80%, list=22%, signal=102%	GO_MF	GO:0019894
NUCLEOTIDE_CATABOLIC_PROCESS	NUCLEOTIDE_CATABOLIC_PROCESS		10	-0.486159	-1.69398	0.0169779	0.228448	1	566	tags=70%, list=31%, signal=101%	GO_BP	GO:0009166
PYRIMIDINE_NUCLEOTIDE_METABOLIC_PROCESS	PYRIMIDINE_NUCLEOTIDE_METABOLIC_PROCESS		16	-0.39429	-1.69422	0.0217028	0.229563	1	670	tags=69%, list=37%, signal=108%	GO_BP	GO:0006220
GUANYL_RIBONUCLEOTIDE_BINDING	GUANYL_RIBONUCLEOTIDE_BINDING		17	-0.393045	-1.69479	0.0236967	0.230249	1	846	tags=82%, list=47%, signal=153%	GO_MF	GO:0032561
CYTOSOL	CYTOSOL		182	-0.172373	-1.69769	0.0197287	0.22771	1	594	tags=42%, list=33%, signal=56%	GO_CC	GO:0005829
SUGAR_MEDIATED_SIGNALING_PATHWAY	SUGAR_MEDIATED_SIGNALING_PATHWAY		21	-0.353405	-1.6977	0.0384615	0.229135	1	281	tags=38%, list=15%, signal=45%	GO_BP	GO:0010182
ACTIN_CYTOSKELETON_ORGANIZATION	ACTIN_CYTOSKELETON_ORGANIZATION		31	-0.310512	-1.6992	0.0310651	0.228618	1	461	tags=48%, list=25%, signal=64%	GO_BP	GO:0030036
HYDROLASE_ACTIVITY_ACTING_ON_ACID_ANHYDRIDES_IN_PHOSPHORUS-CONTAINING_ANHYDRIDES	HYDROLASE_ACTIVITY_ACTING_ON_ACID_ANHYDRIDES_IN_PHOSPHORUS-CONTAINING_ANHYDRIDES		112	-0.195798	-1.69967	0.027027	0.229472	1	855	tags=61%, list=47%, signal=108%	GO_MF	GO:0016818
RIBONUCLEOTIDE_CATABOLIC_PROCESS	RIBONUCLEOTIDE_CATABOLIC_PROCESS		10	-0.486159	-1.69975	0.0291595	0.230862	1	566	tags=70%, list=31%, signal=101%	GO_BP	GO:0009261
PURINE_RIBONUCLEOSIDE_TRIPHOSPHATE_CATABOLIC_PROCESS	PURINE_RIBONUCLEOSIDE_TRIPHOSPHATE_CATABOLIC_PROCESS		10	-0.486159	-1.70056	0.0335463	0.231315	1	566	tags=70%, list=31%, signal=101%	GO_BP	GO:0009207
DISULFIDE_OXIDOREDUCTASE_ACTIVITY	DISULFIDE_OXIDOREDUCTASE_ACTIVITY		10	-0.482527	-1.70165	0.0243902	0.231234	1	658	tags=80%, list=36%, signal=125%	GO_MF	GO:0015036
REGULATION_OF_GENE_EXPRESSION_EPIGENETIC	REGULATION_OF_GENE_EXPRESSION_EPIGENETIC		69	-0.232329	-1.7018	0.020979	0.232543	1	858	tags=65%, list=47%, signal=119%	GO_BP	GO:0040029
NUCLEOSIDE-TRIPHOSPHATASE_ACTIVITY	NUCLEOSIDE-TRIPHOSPHATASE_ACTIVITY		110	-0.196811	-1.70395	0.0207254	0.231296	1	855	tags=61%, list=47%, signal=108%	GO_MF	GO:0017111
COTYLEDON	COTYLEDON		316	-0.151652	-1.71118	0.00586166	0.222791	1	707	tags=46%, list=39%, signal=62%	PO	http://www.plantontology.org/amigo/go.cgi?view=details&search_constraint=terms&depth=0&query=PO:0020030
CYTOSKELETON_ORGANIZATION	CYTOSKELETON_ORGANIZATION		75	-0.224306	-1.71123	0.0271003	0.224257	1	409	tags=36%, list=23%, signal=45%	GO_BP	GO:0007010
NUCLEOSIDE_TRIPHOSPHATE_CATABOLIC_PROCESS	NUCLEOSIDE_TRIPHOSPHATE_CATABOLIC_PROCESS		10	-0.486159	-1.71168	0.0206349	0.225199	1	566	tags=70%, list=31%, signal=101%	GO_BP	GO:0009143
PEROXISOME_ORGANIZATION	PEROXISOME_ORGANIZATION		17	-0.392903	-1.71232	0.0116086	0.22591	1	288	tags=47%, list=16%, signal=55%	GO_BP	GO:0007031
MEIOSIS_I	MEIOSIS_I		26	-0.327267	-1.71269	0.022831	0.226983	1	447	tags=50%, list=25%, signal=65%	GO_BP	GO:0007127
CELLULAR_PROTEIN_LOCALIZATION	CELLULAR_PROTEIN_LOCALIZATION		116	-0.19927	-1.71401	0.0175659	0.226889	1	423	tags=35%, list=23%, signal=43%	GO_BP	GO:0034613
CELLULAR_PROTEIN_METABOLIC_PROCESS	CELLULAR_PROTEIN_METABOLIC_PROCESS		328	-0.154633	-1.71421	0.0112486	0.228214	1	570	tags=38%, list=31%, signal=46%	GO_BP	GO:0044267
PURINE_NUCLEOSIDE_TRIPHOSPHATE_CATABOLIC_PROCESS	PURINE_NUCLEOSIDE_TRIPHOSPHATE_CATABOLIC_PROCESS		10	-0.486159	-1.71541	0.0257235	0.228046	1	566	tags=70%, list=31%, signal=101%	GO_BP	GO:0009146
ESTABLISHMENT_OF_RNA_LOCALIZATION	ESTABLISHMENT_OF_RNA_LOCALIZATION		16	-0.405216	-1.71656	0.0307443	0.228167	1	267	tags=44%, list=15%, signal=51%	GO_BP	GO:0051236
PURINE_RIBONUCLEOTIDE_CATABOLIC_PROCESS	PURINE_RIBONUCLEOTIDE_CATABOLIC_PROCESS		10	-0.486159	-1.7167	0.0153061	0.229604	1	566	tags=70%, list=31%, signal=101%	GO_BP	GO:0009154
PORPHYRIN-CONTAINING_COMPOUND_METABOLIC_PROCESS	PORPHYRIN-CONTAINING_COMPOUND_METABOLIC_PROCESS		23	-0.337137	-1.71737	0.0265879	0.230391	1	775	tags=74%, list=43%, signal=127%	GO_BP	GO:0006778
PYROPHOSPHATASE_ACTIVITY	PYROPHOSPHATASE_ACTIVITY		112	-0.195798	-1.72087	0.0155642	0.227011	1	855	tags=61%, list=47%, signal=108%	GO_MF	GO:0016462
PROTEIN_METABOLIC_PROCESS	PROTEIN_METABOLIC_PROCESS		327	-0.1548	-1.72694	0.0148912	0.220518	1	520	tags=36%, list=29%, signal=41%	GO_BP	GO:0019538
REPRODUCTIVE_PROCESS	REPRODUCTIVE_PROCESS		272	-0.16285	-1.73005	0.00462963	0.218258	1	516	tags=36%, list=28%, signal=43%	GO_BP	GO:0022414
RNA_EXPORT_FROM_NUCLEUS	RNA_EXPORT_FROM_NUCLEUS		16	-0.405216	-1.73115	0.0238095	0.218401	1	267	tags=44%, list=15%, signal=51%	GO_BP	GO:0006405
NUCLEIC_ACID_TRANSPORT	NUCLEIC_ACID_TRANSPORT		16	-0.405216	-1.73128	0.0296412	0.219851	1	267	tags=44%, list=15%, signal=51%	GO_BP	GO:0050657
POSITIVE_REGULATION_OF_CELLULAR_PROCESS	POSITIVE_REGULATION_OF_CELLULAR_PROCESS		100	-0.210523	-1.73408	0.00521512	0.217944	1	585	tags=44%, list=32%, signal=61%	GO_BP	GO:0048522
GTP_BINDING	GTP_BINDING		17	-0.393045	-1.73531	0.0239234	0.218	1	846	tags=82%, list=47%, signal=153%	GO_MF	GO:0005525
EMBRYONIC_MERISTEM_DEVELOPMENT	EMBRYONIC_MERISTEM_DEVELOPMENT		20	-0.378156	-1.73621	0.0323077	0.218268	1	543	tags=60%, list=30%, signal=85%	GO_BP	GO:0048508
NUCLEAR_EXPORT	NUCLEAR_EXPORT		16	-0.405216	-1.73627	0.0174603	0.219858	1	267	tags=44%, list=15%, signal=51%	GO_BP	GO:0051168
MRNA_EXPORT_FROM_NUCLEUS	MRNA_EXPORT_FROM_NUCLEUS		15	-0.431881	-1.73721	0.0241158	0.220389	1	267	tags=47%, list=15%, signal=54%	GO_BP	GO:0006406
CULLIN_DENEDDYLATION	CULLIN_DENEDDYLATION		15	-0.407742	-1.73939	0.0207337	0.218919	1	830	tags=80%, list=46%, signal=146%	GO_BP	GO:0010388
NUCLEAR_ENVELOPE	NUCLEAR_ENVELOPE		13	-0.443803	-1.74091	0.0153846	0.218527	1	897	tags=92%, list=49%, signal=181%	GO_CC	GO:0005635
CELLULAR_COMPONENT_ORGANIZATION	CELLULAR_COMPONENT_ORGANIZATION		373	-0.154078	-1.7422	0.00563063	0.218643	1	498	tags=34%, list=27%, signal=38%	GO_BP	GO:0016043
VEGETATIVE_PHASE_CHANGE	VEGETATIVE_PHASE_CHANGE		13	-0.448283	-1.74316	0.0253165	0.219035	1	392	tags=62%, list=22%, signal=78%	GO_BP	GO:0010050
PRODUCTION_OF_TA-SIRNAS_INVOLVED_IN_RNA_INTERFERENCE	PRODUCTION_OF_TA-SIRNAS_INVOLVED_IN_RNA_INTERFERENCE		24	-0.354088	-1.74523	0.0232558	0.217877	1	685	tags=67%, list=38%, signal=106%	GO_BP	GO:0010267
REGULATION_OF_TRANSLATION	REGULATION_OF_TRANSLATION		7	-0.566999	-1.74739	0.0135823	0.216996	1	790	tags=100%, list=44%, signal=177%	GO_BP	GO:0006417
REGULATION_OF_BIOLOGICAL_QUALITY	REGULATION_OF_BIOLOGICAL_QUALITY		183	-0.176435	-1.7481	0.00954654	0.217709	1	468	tags=36%, list=26%, signal=43%	GO_BP	GO:0065008
DEFENSE_RESPONSE_TO_VIRUS	DEFENSE_RESPONSE_TO_VIRUS		33	-0.310095	-1.74911	0.0192878	0.218212	1	849	tags=73%, list=47%, signal=134%	GO_BP	GO:0051607
PROTEIN_LOCALIZATION	PROTEIN_LOCALIZATION		131	-0.19499	-1.74916	0.0127389	0.219903	1	771	tags=55%, list=43%, signal=89%	GO_BP	GO:0008104
CHROMOSOME_ORGANIZATION	CHROMOSOME_ORGANIZATION		108	-0.205586	-1.74947	0.0127226	0.22137	1	860	tags=62%, list=47%, signal=111%	GO_BP	GO:0051276
MACROMOLECULE_LOCALIZATION	MACROMOLECULE_LOCALIZATION		173	-0.182031	-1.74955	0.00608273	0.223099	1	423	tags=33%, list=23%, signal=39%	GO_BP	GO:0033036
REGULATION_OF_CIRCADIAN_RHYTHM	REGULATION_OF_CIRCADIAN_RHYTHM		13	-0.443185	-1.75021	0.0182119	0.223961	1	585	tags=69%, list=32%, signal=101%	GO_BP	GO:0042752
JAMET_CWGS_5-11-DAY-HYPOCOTYL_DN	JAMET_CWGS_5-11-DAY-HYPOCOTYL_DN		28	-0.324872	-1.75191	0.0125589	0.223902	1	302	tags=39%, list=17%, signal=46%	Literature	http://www.biomedcentral.com/content/pdf/1471-2164-10-505.pdf
INTRACELLULAR_PROTEIN_TRANSPORT	INTRACELLULAR_PROTEIN_TRANSPORT		114	-0.199286	-1.75217	0.0153061	0.225364	1	750	tags=54%, list=41%, signal=87%	GO_BP	GO:0006886
ACTIN_FILAMENT_ORGANIZATION	ACTIN_FILAMENT_ORGANIZATION		27	-0.340492	-1.7588	0.0197869	0.217734	1	461	tags=52%, list=25%, signal=68%	GO_BP	GO:0007015
CYTOSKELETAL_PROTEIN_BINDING	CYTOSKELETAL_PROTEIN_BINDING		23	-0.355966	-1.76032	0.0124805	0.217684	1	762	tags=74%, list=42%, signal=126%	GO_MF	GO:0008092
REGULATION_OF_POST-EMBRYONIC_DEVELOPMENT	REGULATION_OF_POST-EMBRYONIC_DEVELOPMENT		72	-0.234975	-1.76046	0.0184453	0.219438	1	252	tags=28%, list=14%, signal=31%	GO_BP	GO:0048580
BAENA-GONZALEZ_KIN10_OSS_DN	BAENA-GONZALEZ_KIN10_OSS_DN		26	-0.340381	-1.76376	0.0123267	0.216997	1	765	tags=69%, list=42%, signal=118%	Literature	http://www.nature.com/nature/journal/v448/n7156/full/nature06069.html
CELL_DIVISION	CELL_DIVISION		55	-0.262605	-1.76615	0.0153203	0.215508	1	232	tags=29%, list=13%, signal=32%	GO_BP	GO:0051301
CELLULAR_MACROMOLECULE_LOCALIZATION	CELLULAR_MACROMOLECULE_LOCALIZATION		124	-0.197908	-1.76663	0.015444	0.216779	1	750	tags=54%, list=41%, signal=86%	GO_BP	GO:0070727
INTRACELLULAR_ORGANELLE_PART	INTRACELLULAR_ORGANELLE_PART		341	-0.157049	-1.76708	0.00680272	0.218126	1	979	tags=63%, list=54%, signal=111%	GO_CC	GO:0044446
GUANYL_NUCLEOTIDE_BINDING	GUANYL_NUCLEOTIDE_BINDING		18	-0.400529	-1.76803	0.0258359	0.218706	1	846	tags=83%, list=47%, signal=155%	GO_MF	GO:0019001
RESPONSE_TO_RED_OR_FAR_RED_LIGHT	RESPONSE_TO_RED_OR_FAR_RED_LIGHT		59	-0.253278	-1.76928	0.0125174	0.21917	1	281	tags=31%, list=15%, signal=35%	GO_BP	GO:0009639
TRICHOME_DIFFERENTIATION	TRICHOME_DIFFERENTIATION		31	-0.324365	-1.76934	0.0286576	0.221239	1	386	tags=45%, list=21%, signal=56%	GO_BP	GO:0010026
HYDROLASE_ACTIVITY_ACTING_ON_ACID_ANHYDRIDES	HYDROLASE_ACTIVITY_ACTING_ON_ACID_ANHYDRIDES		114	-0.204288	-1.77117	0.0140845	0.220897	1	855	tags=61%, list=47%, signal=109%	GO_MF	GO:0016817
CELLULAR_RESPONSE_TO_RED_OR_FAR_RED_LIGHT	CELLULAR_RESPONSE_TO_RED_OR_FAR_RED_LIGHT		6	-0.631038	-1.77468	0.0121317	0.217848	1	179	tags=67%, list=10%, signal=74%	GO_BP	GO:0071489
ENDOPLASMIC_RETICULUM	ENDOPLASMIC_RETICULUM		68	-0.237855	-1.78096	0.0107239	0.211504	1	658	tags=53%, list=36%, signal=80%	GO_CC	GO:0005783
ORGANELLE_PART	ORGANELLE_PART		340	-0.158305	-1.78387	0.00450958	0.20967	1	979	tags=63%, list=54%, signal=111%	GO_CC	GO:0044422
TRICHOME_MORPHOGENESIS	TRICHOME_MORPHOGENESIS		31	-0.324365	-1.78498	0.0132939	0.210286	1	386	tags=45%, list=21%, signal=56%	GO_BP	GO:0010090
LIPID_STORAGE	LIPID_STORAGE		15	-0.438024	-1.79295	0.0218069	0.201319	1	281	tags=47%, list=15%, signal=55%	GO_BP	GO:0019915
PROTEIN_UBIQUITINATION	PROTEIN_UBIQUITINATION		46	-0.276178	-1.79349	0.00733138	0.202695	1	548	tags=50%, list=30%, signal=70%	GO_BP	GO:0016567
VACUOLAR_TRANSPORT	VACUOLAR_TRANSPORT		21	-0.377441	-1.79355	0.0126783	0.204745	1	598	tags=62%, list=33%, signal=91%	GO_BP	GO:0007034
RIBONUCLEOSIDE_TRIPHOSPHATE_BIOSYNTHETIC_PROCESS	RIBONUCLEOSIDE_TRIPHOSPHATE_BIOSYNTHETIC_PROCESS		6	-0.652463	-1.79551	0.0139616	0.204353	1	635	tags=100%, list=35%, signal=153%	GO_BP	GO:0009201
EMBRYONIC_PATTERN_SPECIFICATION	EMBRYONIC_PATTERN_SPECIFICATION		11	-0.48151	-1.79568	0.0164474	0.20634	1	133	tags=45%, list=7%, signal=49%	GO_BP	GO:0009880
MULTICELLULAR_ORGANISMAL_PROCESS	MULTICELLULAR_ORGANISMAL_PROCESS		389	-0.15596	-1.79584	0.0011236	0.20831	1	562	tags=38%, list=31%, signal=43%	GO_BP	GO:0032501
REPRODUCTION	REPRODUCTION		279	-0.168022	-1.79809	0.00231481	0.207504	1	516	tags=37%, list=28%, signal=44%	GO_BP	GO:0000003
PROTEIN_TRANSPORT	PROTEIN_TRANSPORT		123	-0.205082	-1.79815	0.00625	0.209666	1	771	tags=56%, list=43%, signal=91%	GO_BP	GO:0015031
MULTICELLULAR_ORGANISM_REPRODUCTION	MULTICELLULAR_ORGANISM_REPRODUCTION		51	-0.275775	-1.79879	0.00711238	0.211115	1	377	tags=39%, list=21%, signal=48%	GO_BP	GO:0032504
PROTEIN_MODIFICATION_BY_SMALL_PROTEIN_CONJUGATION_OR_REMOVAL	PROTEIN_MODIFICATION_BY_SMALL_PROTEIN_CONJUGATION_OR_REMOVAL		68	-0.244643	-1.79906	0.0198413	0.213119	1	917	tags=71%, list=51%, signal=137%	GO_BP	GO:0070647
ACTIN_NUCLEATION	ACTIN_NUCLEATION		23	-0.36551	-1.80189	0.0187207	0.211559	1	215	tags=39%, list=12%, signal=44%	GO_BP	GO:0045010
PLASMA_MEMBRANE_PART	PLASMA_MEMBRANE_PART		147	-0.195179	-1.80556	0.0162703	0.208928	1	567	tags=43%, list=31%, signal=57%	GO_CC	GO:0044459
MRNA_TRANSPORT	MRNA_TRANSPORT		15	-0.431881	-1.80579	0.0108192	0.211019	1	267	tags=47%, list=15%, signal=54%	GO_BP	GO:0051028
PHYLLOME_DEVELOPMENT	PHYLLOME_DEVELOPMENT		80	-0.230578	-1.80801	0.00919842	0.210346	1	501	tags=43%, list=28%, signal=56%	GO_BP	GO:0048827
HAIR_CELL_DIFFERENTIATION	HAIR_CELL_DIFFERENTIATION		31	-0.324365	-1.80851	0.0133136	0.212243	1	386	tags=45%, list=21%, signal=56%	GO_BP	GO:0035315
NUCLEOSIDE_TRIPHOSPHATE_BIOSYNTHETIC_PROCESS	NUCLEOSIDE_TRIPHOSPHATE_BIOSYNTHETIC_PROCESS		6	-0.652463	-1.81883	0.00704225	0.201272	1	635	tags=100%, list=35%, signal=153%	GO_BP	GO:0009142
RED_OR_FAR-RED_LIGHT_SIGNALING_PATHWAY	RED_OR_FAR-RED_LIGHT_SIGNALING_PATHWAY		6	-0.631038	-1.81985	0.0162455	0.202298	1	179	tags=67%, list=10%, signal=74%	GO_BP	GO:0010017
INTERSPECIES_INTERACTION_BETWEEN_ORGANISMS	INTERSPECIES_INTERACTION_BETWEEN_ORGANISMS		28	-0.346375	-1.82803	0.013373	0.193264	1	297	tags=43%, list=16%, signal=50%	GO_BP	GO:0044419
PURINE_RIBONUCLEOSIDE_TRIPHOSPHATE_BIOSYNTHETIC_PROCESS	PURINE_RIBONUCLEOSIDE_TRIPHOSPHATE_BIOSYNTHETIC_PROCESS		6	-0.652463	-1.82803	0.0174825	0.195638	1	635	tags=100%, list=35%, signal=153%	GO_BP	GO:0009206
CELL_CYCLE	CELL_CYCLE		108	-0.211344	-1.83534	0.00382653	0.1884	1	271	tags=28%, list=15%, signal=31%	GO_BP	GO:0007049
ESTABLISHMENT_OF_PROTEIN_LOCALIZATION	ESTABLISHMENT_OF_PROTEIN_LOCALIZATION		123	-0.205082	-1.84292	0.00512164	0.181926	1	771	tags=56%, list=43%, signal=91%	GO_BP	GO:0045184
HETEROCYCLE_CATABOLIC_PROCESS	HETEROCYCLE_CATABOLIC_PROCESS		29	-0.340116	-1.84611	0.00930233	0.180421	1	645	tags=66%, list=36%, signal=100%	GO_BP	GO:0046700
HISTONE_MODIFICATION	HISTONE_MODIFICATION		53	-0.279277	-1.86263	0.00973574	0.163007	1	516	tags=47%, list=28%, signal=64%	GO_BP	GO:0016570
PROTEIN_IMPORT_INTO_PEROXISOME_MATRIX	PROTEIN_IMPORT_INTO_PEROXISOME_MATRIX		15	-0.455487	-1.86359	0.0130081	0.164317	1	288	tags=53%, list=16%, signal=63%	GO_BP	GO:0016558
COVALENT_CHROMATIN_MODIFICATION	COVALENT_CHROMATIN_MODIFICATION		62	-0.256752	-1.86521	0.0070922	0.164582	1	516	tags=45%, list=28%, signal=61%	GO_BP	GO:0016569
KEGG_PYRIMIDINE_METABOLISM	KEGG_PYRIMIDINE_METABOLISM		6	-0.661128	-1.86938	0.00518135	0.162103	1	423	tags=83%, list=23%, signal=108%	KEGG	http://www.kegg.jp/dbget-bin/www_bget?pathway+ATH00240
REGULATION_OF_DEVELOPMENTAL_PROCESS	REGULATION_OF_DEVELOPMENTAL_PROCESS		137	-0.205942	-1.87073	0.00727273	0.162847	1	289	tags=28%, list=16%, signal=31%	GO_BP	GO:0050793
PURINE_NUCLEOSIDE_TRIPHOSPHATE_BIOSYNTHETIC_PROCESS	PURINE_NUCLEOSIDE_TRIPHOSPHATE_BIOSYNTHETIC_PROCESS		6	-0.652463	-1.87143	0.00528169	0.164373	1	635	tags=100%, list=35%, signal=153%	GO_BP	GO:0009145
PEROXISOMAL_TRANSPORT	PEROXISOMAL_TRANSPORT		15	-0.455487	-1.87387	0.0156495	0.163814	1	288	tags=53%, list=16%, signal=63%	GO_BP	GO:0043574
LEAF_MORPHOGENESIS	LEAF_MORPHOGENESIS		55	-0.275722	-1.88315	0.0108992	0.155828	1	501	tags=47%, list=28%, signal=63%	GO_BP	GO:0009965
PROTEIN_BINDING	PROTEIN_BINDING		377	-0.164394	-1.88789	0.00111732	0.152869	1	592	tags=40%, list=33%, signal=47%	GO_MF	GO:0005515
CELL_COMMUNICATION	CELL_COMMUNICATION		91	-0.233472	-1.88939	0.00767263	0.153516	1	319	tags=32%, list=18%, signal=37%	GO_BP	GO:0007154
PHOTOPERIODISM_FLOWERING	PHOTOPERIODISM_FLOWERING		19	-0.416369	-1.89316	0.00461538	0.151889	1	585	tags=68%, list=32%, signal=100%	GO_BP	GO:0048573
RNA_PROCESSING	RNA_PROCESSING		102	-0.225892	-1.89589	0.00249066	0.151244	1	913	tags=68%, list=50%, signal=129%	GO_BP	GO:0006396
SIGNALING	SIGNALING		266	-0.177434	-1.89785	0	0.151599	1	325	tags=26%, list=18%, signal=27%	GO_BP	GO:0023052
REGULATION_OF_MULTICELLULAR_ORGANISMAL_PROCESS	REGULATION_OF_MULTICELLULAR_ORGANISMAL_PROCESS		116	-0.217971	-1.89933	0.00504414	0.152494	1	289	tags=28%, list=16%, signal=32%	GO_BP	GO:0051239
ATP_BIOSYNTHETIC_PROCESS	ATP_BIOSYNTHETIC_PROCESS		5	-0.733537	-1.90229	0.00647249	0.151842	1	219	tags=80%, list=12%, signal=91%	GO_BP	GO:0006754
SHOOT_SYSTEM_DEVELOPMENT	SHOOT_SYSTEM_DEVELOPMENT		107	-0.220547	-1.90304	0.0052356	0.153547	1	501	tags=41%, list=28%, signal=53%	GO_BP	GO:0022621
TRANSFERASE_ACTIVITY_TRANSFERRING_PHOSPHORUS-CONTAINING_GROUPS	TRANSFERASE_ACTIVITY_TRANSFERRING_PHOSPHORUS-CONTAINING_GROUPS		200	-0.187699	-1.90613	0.00123153	0.15272	1	534	tags=40%, list=29%, signal=50%	GO_MF	GO:0016772
SHOOT_MORPHOGENESIS	SHOOT_MORPHOGENESIS		78	-0.243624	-1.90676	0.00403769	0.154366	1	501	tags=44%, list=28%, signal=58%	GO_BP	GO:0010016
PETIOLE	PETIOLE		320	-0.173754	-1.90882	0	0.154843	1	731	tags=49%, list=40%, signal=68%	PO	http://www.plantontology.org/amigo/go.cgi?view=details&search_constraint=terms&depth=0&query=PO:0020038
ATP_METABOLIC_PROCESS	ATP_METABOLIC_PROCESS		11	-0.534461	-1.91171	0.00476947	0.154622	1	379	tags=64%, list=21%, signal=80%	GO_BP	GO:0046034
SHOOT_DEVELOPMENT	SHOOT_DEVELOPMENT		107	-0.220547	-1.91447	0.0101911	0.154444	1	501	tags=41%, list=28%, signal=53%	GO_BP	GO:0048367
NUCLEAR_TRANSPORT	NUCLEAR_TRANSPORT		25	-0.373364	-1.91626	0.0118519	0.154865	1	603	tags=64%, list=33%, signal=95%	GO_BP	GO:0051169
BAENA-GONZALEZ_KIN10_DN	BAENA-GONZALEZ_KIN10_DN		50	-0.289264	-1.91724	0.00694444	0.156511	1	723	tags=60%, list=40%, signal=97%	Literature	http://www.nature.com/nature/journal/v448/n7156/full/nature06069.html
SYMBIOSIS_ENCOMPASSING_MUTUALISM_THROUGH_PARASITISM	SYMBIOSIS_ENCOMPASSING_MUTUALISM_THROUGH_PARASITISM		27	-0.361806	-1.9175	0.00773994	0.15914	1	297	tags=44%, list=16%, signal=52%	GO_BP	GO:0044403
NUCLEOCYTOPLASMIC_TRANSPORT	NUCLEOCYTOPLASMIC_TRANSPORT		25	-0.373364	-1.92037	0.0015748	0.158996	1	603	tags=64%, list=33%, signal=95%	GO_BP	GO:0006913
PROTEIN_TARGETING_TO_PEROXISOME	PROTEIN_TARGETING_TO_PEROXISOME		15	-0.455487	-1.92062	0.00494234	0.16183	1	288	tags=53%, list=16%, signal=63%	GO_BP	GO:0006625
NUCLEOBASE-CONTAINING_COMPOUND_METABOLIC_PROCESS	NUCLEOBASE-CONTAINING_COMPOUND_METABOLIC_PROCESS		325	-0.172809	-1.92295	0	0.162613	1	854	tags=57%, list=47%, signal=88%	GO_BP	GO:0006139
REGULATION_OF_HOMEOSTATIC_PROCESS	REGULATION_OF_HOMEOSTATIC_PROCESS		6	-0.692416	-1.92444	0.00167224	0.164284	1	332	tags=83%, list=18%, signal=102%	GO_BP	GO:0032844
NUCLEUS_ORGANIZATION	NUCLEUS_ORGANIZATION		13	-0.498213	-1.92539	0.00166389	0.16644	1	228	tags=54%, list=13%, signal=61%	GO_BP	GO:0006997
KANNO_DMS4/DRD1_DN	KANNO_DMS4/DRD1_DN		150	-0.206605	-1.92992	0.00123916	0.163935	1	378	tags=33%, list=21%, signal=38%	Literature	http://genomebiology.com/content/pdf/gb-2009-10-11-r122.pdf
REGULATION_OF_TELOMERE_MAINTENANCE	REGULATION_OF_TELOMERE_MAINTENANCE		6	-0.692416	-1.93724	0.00175131	0.158967	1	332	tags=83%, list=18%, signal=102%	GO_BP	GO:0032204
INTERACTION_WITH_HOST	INTERACTION_WITH_HOST		27	-0.361806	-1.94619	0.00472441	0.152424	1	297	tags=44%, list=16%, signal=52%	GO_BP	GO:0051701
TELOMERE_MAINTENANCE_IN_RESPONSE_TO_DNA_DAMAGE	TELOMERE_MAINTENANCE_IN_RESPONSE_TO_DNA_DAMAGE		6	-0.692416	-1.9615	0.0052356	0.140393	0.997	332	tags=83%, list=18%, signal=102%	GO_BP	GO:0043247
CELLULAR_PROTEIN_MODIFICATION_PROCESS	CELLULAR_PROTEIN_MODIFICATION_PROCESS		330	-0.176653	-1.96461	0	0.140154	0.997	520	tags=37%, list=29%, signal=43%	GO_BP	GO:0006464
MACROMOLECULE_MODIFICATION	MACROMOLECULE_MODIFICATION		357	-0.171945	-1.96506	0	0.143057	0.997	520	tags=37%, list=29%, signal=41%	GO_BP	GO:0043412
EMBRYO_SAC_DEVELOPMENT	EMBRYO_SAC_DEVELOPMENT		22	-0.401612	-1.97161	0.00615385	0.139202	0.995	317	tags=50%, list=17%, signal=60%	GO_BP	GO:0009553
CALMODULIN_BINDING	CALMODULIN_BINDING		29	-0.371047	-1.99375	0.00151976	0.12019	0.993	259	tags=41%, list=14%, signal=48%	GO_MF	GO:0005516
DENG_ATPRMT5-MUTANT_DIFF	DENG_ATPRMT5-MUTANT_DIFF		31	-0.356732	-1.99576	0.0075643	0.121532	0.993	784	tags=74%, list=43%, signal=128%	Literature	http://www.pnas.org/content/107/44/19114.full.pdf+html
POST-TRANSLATIONAL_PROTEIN_MODIFICATION	POST-TRANSLATIONAL_PROTEIN_MODIFICATION		271	-0.185204	-2.00388	0.00117371	0.117127	0.993	570	tags=41%, list=31%, signal=51%	GO_BP	GO:0043687
BABU_PPV-INFECTED-LEAF_17D-INOCULATION_UP	BABU_PPV-INFECTED-LEAF_17D-INOCULATION_UP		249	-0.188053	-2.00471	0	0.119452	0.993	463	tags=35%, list=26%, signal=40%	Literature	http://www.ncbi.nlm.nih.gov/pmc/articles/PMC2478689/pdf/1471-2164-9-325.pdf
PHOTOMORPHOGENESIS	PHOTOMORPHOGENESIS		41	-0.323068	-2.00479	0.0057554	0.12255	0.993	281	tags=37%, list=15%, signal=42%	GO_BP	GO:0009640
LEAF_DEVELOPMENT	LEAF_DEVELOPMENT		74	-0.266091	-2.00654	0.00547196	0.124383	0.992	501	tags=46%, list=28%, signal=61%	GO_BP	GO:0048366
HETEROCYCLE_METABOLIC_PROCESS	HETEROCYCLE_METABOLIC_PROCESS		93	-0.247182	-2.0083	0.00126263	0.126427	0.992	703	tags=57%, list=39%, signal=88%	GO_BP	GO:0046483
PRIMARY_SHOOT_APICAL_MERISTEM_SPECIFICATION	PRIMARY_SHOOT_APICAL_MERISTEM_SPECIFICATION		15	-0.486163	-2.01051	0.0032	0.12822	0.99	487	tags=67%, list=27%, signal=90%	GO_BP	GO:0010072
PHOTOPERIODISM	PHOTOPERIODISM		20	-0.431681	-2.0172	0.00452489	0.126048	0.987	585	tags=70%, list=32%, signal=102%	GO_BP	GO:0009648
NUCLEOTIDYLTRANSFERASE_ACTIVITY	NUCLEOTIDYLTRANSFERASE_ACTIVITY		19	-0.450176	-2.02234	0.00314465	0.125197	0.986	284	tags=53%, list=16%, signal=62%	GO_MF	GO:0016779
NUCLEOTIDE_BIOSYNTHETIC_PROCESS	NUCLEOTIDE_BIOSYNTHETIC_PROCESS		38	-0.35746	-2.07121	0	0.0892658	0.941	670	tags=63%, list=37%, signal=98%	GO_BP	GO:0009165
CELL-CELL_SIGNALING	CELL-CELL_SIGNALING		19	-0.454688	-2.07349	0.00153139	0.0904468	0.935	297	tags=53%, list=16%, signal=62%	GO_BP	GO:0007267
VIRUS_INDUCED_GENE_SILENCING	VIRUS_INDUCED_GENE_SILENCING		24	-0.421777	-2.08501	0	0.0866079	0.923	297	tags=50%, list=16%, signal=59%	GO_BP	GO:0009616
PURINE_RIBONUCLEOTIDE_BIOSYNTHETIC_PROCESS	PURINE_RIBONUCLEOTIDE_BIOSYNTHETIC_PROCESS		8	-0.653186	-2.08788	0.00160256	0.0878825	0.917	635	tags=100%, list=35%, signal=153%	GO_BP	GO:0009152
MODULATION_BY_SYMBIONT_OF_RNA_LEVELS_IN_HOST	MODULATION_BY_SYMBIONT_OF_RNA_LEVELS_IN_HOST		24	-0.421777	-2.0907	0.00145985	0.0890968	0.91	297	tags=50%, list=16%, signal=59%	GO_BP	GO:0052018
NUCLEAR_IMPORT	NUCLEAR_IMPORT		15	-0.509072	-2.09235	0.00470219	0.0910457	0.907	603	tags=80%, list=33%, signal=119%	GO_BP	GO:0051170
PROTEIN_LOCALIZATION_TO_NUCLEUS	PROTEIN_LOCALIZATION_TO_NUCLEUS		16	-0.488948	-2.10652	0	0.0839953	0.885	834	tags=94%, list=46%, signal=172%	GO_BP	GO:0034504
PURINE_RIBONUCLEOSIDE_TRIPHOSPHATE_METABOLIC_PROCESS	PURINE_RIBONUCLEOSIDE_TRIPHOSPHATE_METABOLIC_PROCESS		15	-0.519435	-2.1105	0.0015456	0.0846883	0.876	635	tags=80%, list=35%, signal=122%	GO_BP	GO:0009205
METAL_ION_TRANSMEMBRANE_TRANSPORTER_ACTIVITY	METAL_ION_TRANSMEMBRANE_TRANSPORTER_ACTIVITY		15	-0.507236	-2.12465	0.00332779	0.0776293	0.84	804	tags=93%, list=44%, signal=166%	GO_MF	GO:0046873
PROTEIN_IMPORT_INTO_NUCLEUS	PROTEIN_IMPORT_INTO_NUCLEUS		15	-0.509072	-2.1259	0.00319489	0.0801507	0.836	603	tags=80%, list=33%, signal=119%	GO_BP	GO:0006606
MODULATION_OF_RNA_LEVELS_IN_OTHER_ORGANISM_INVOLVED_IN_SYMBIOTIC_INTERACTION	MODULATION_OF_RNA_LEVELS_IN_OTHER_ORGANISM_INVOLVED_IN_SYMBIOTIC_INTERACTION		24	-0.421777	-2.12643	0.0016	0.0835542	0.833	297	tags=50%, list=16%, signal=59%	GO_BP	GO:0052249
NUCLEOSIDE_TRIPHOSPHATE_METABOLIC_PROCESS	NUCLEOSIDE_TRIPHOSPHATE_METABOLIC_PROCESS	Details...	15	-0.519435	-2.13497	0.00322581	0.0813733	0.804	635	tags=80%, list=35%, signal=122%	GO_BP	GO:0009141
MODIFICATION_BY_SYMBIONT_OF_HOST_MORPHOLOGY_OR_PHYSIOLOGY	MODIFICATION_BY_SYMBIONT_OF_HOST_MORPHOLOGY_OR_PHYSIOLOGY	Details...	24	-0.421777	-2.14153	0.00293255	0.081349	0.786	297	tags=50%, list=16%, signal=59%	GO_BP	GO:0044003
MODIFICATION_OF_MORPHOLOGY_OR_PHYSIOLOGY_OF_OTHER_ORGANISM_INVOLVED_IN_SYMBIOTIC_INTERACTION	MODIFICATION_OF_MORPHOLOGY_OR_PHYSIOLOGY_OF_OTHER_ORGANISM_INVOLVED_IN_SYMBIOTIC_INTERACTION	Details...	24	-0.421777	-2.14545	0	0.0830879	0.775	297	tags=50%, list=16%, signal=59%	GO_BP	GO:0051817
NUCLEOBASE-CONTAINING_SMALL_MOLECULE_METABOLIC_PROCESS	NUCLEOBASE-CONTAINING_SMALL_MOLECULE_METABOLIC_PROCESS	Details...	66	-0.289858	-2.14606	0	0.0875764	0.774	670	tags=58%, list=37%, signal=88%	GO_BP	GO:0055086
CIRCADIAN_RHYTHM	CIRCADIAN_RHYTHM	Details...	32	-0.388237	-2.14856	0.00148368	0.0909391	0.763	619	tags=66%, list=34%, signal=98%	GO_BP	GO:0007623
PROTEIN_IMPORT	PROTEIN_IMPORT	Details...	40	-0.353722	-2.15129	0	0.0948738	0.756	878	tags=80%, list=48%, signal=152%	GO_BP	GO:0017038
PROTEIN_LOCALIZATION_TO_ORGANELLE	PROTEIN_LOCALIZATION_TO_ORGANELLE	Details...	24	-0.427514	-2.15438	0.0015361	0.0991771	0.747	846	tags=88%, list=47%, signal=162%	GO_BP	GO:0033365
ORGANELLE_ORGANIZATION	ORGANELLE_ORGANIZATION	Details...	259	-0.20112	-2.15472	0	0.106731	0.746	946	tags=66%, list=52%, signal=118%	GO_BP	GO:0006996
NUCLEOTIDE_METABOLIC_PROCESS	NUCLEOTIDE_METABOLIC_PROCESS	Details...	65	-0.302006	-2.15487	0	0.115544	0.746	670	tags=58%, list=37%, signal=89%	GO_BP	GO:0009117
RIBONUCLEOSIDE_TRIPHOSPHATE_METABOLIC_PROCESS	RIBONUCLEOSIDE_TRIPHOSPHATE_METABOLIC_PROCESS	Details...	15	-0.519435	-2.16679	0.00321543	0.114328	0.716	635	tags=80%, list=35%, signal=122%	GO_BP	GO:0009199
PURINE_NUCLEOSIDE_TRIPHOSPHATE_METABOLIC_PROCESS	PURINE_NUCLEOSIDE_TRIPHOSPHATE_METABOLIC_PROCESS	Details...	15	-0.519435	-2.17516	0.00321027	0.117492	0.698	635	tags=80%, list=35%, signal=122%	GO_BP	GO:0009144
NUCLEOSIDE_PHOSPHATE_METABOLIC_PROCESS	NUCLEOSIDE_PHOSPHATE_METABOLIC_PROCESS	Details...	65	-0.302006	-2.19889	0.0013624	0.105118	0.624	670	tags=58%, list=37%, signal=89%	GO_BP	GO:0006753
RHYTHMIC_PROCESS	RHYTHMIC_PROCESS	Details...	32	-0.388237	-2.20995	0.00292826	0.105988	0.579	619	tags=66%, list=34%, signal=98%	GO_BP	GO:0048511
VEGETATIVE_TO_REPRODUCTIVE_PHASE_TRANSITION_OF_MERISTEM	VEGETATIVE_TO_REPRODUCTIVE_PHASE_TRANSITION_OF_MERISTEM	Details...	63	-0.310779	-2.26839	0	0.0734341	0.404	249	tags=35%, list=14%, signal=39%	GO_BP	GO:0010228
PURINE_NUCLEOTIDE_BIOSYNTHETIC_PROCESS	PURINE_NUCLEOTIDE_BIOSYNTHETIC_PROCESS	Details...	14	-0.567284	-2.30924	0	0.0606553	0.308	635	tags=86%, list=35%, signal=131%	GO_BP	GO:0006164
RIBONUCLEOTIDE_BIOSYNTHETIC_PROCESS	RIBONUCLEOTIDE_BIOSYNTHETIC_PROCESS	Details...	22	-0.47669	-2.32779	0	0.0596674	0.26	670	tags=77%, list=37%, signal=121%	GO_BP	GO:0009260
PURINE_RIBONUCLEOTIDE_METABOLIC_PROCESS	PURINE_RIBONUCLEOTIDE_METABOLIC_PROCESS	Details...	17	-0.5369	-2.3468	0	0.0616159	0.219	635	tags=82%, list=35%, signal=126%	GO_BP	GO:0009150
PESARESI_WS-2/COL-O_UP	PESARESI_WS-2/COL-O_UP	Details...	124	-0.263997	-2.36682	0	0.0696498	0.186	511	tags=47%, list=28%, signal=61%	Literature	NA
RIBONUCLEOTIDE_METABOLIC_PROCESS	RIBONUCLEOTIDE_METABOLIC_PROCESS	Details...	31	-0.456097	-2.50956	0	0.0283782	0.056	670	tags=74%, list=37%, signal=116%	GO_BP	GO:0009259
PURINE_NUCLEOTIDE_METABOLIC_PROCESS	PURINE_NUCLEOTIDE_METABOLIC_PROCESS	Details...	23	-0.513421	-2.53488	0	0.0461734	0.046	635	tags=78%, list=35%, signal=119%	GO_BP	GO:0006163
