# Supplementary material for: Integrated multi-omic analysis of host-microbiota interactions in acute oak decline
Source: Microbiome. 2018 Jan 30;6:21. doi: 10.1186/s40168-018-0408-5 (PMC5789699; doi:10.1186/s40168-018-0408-5)
Supplement: Supplementary file 26 — Constructed narrowed-down database. Dataset of annotated genes associated with Quercus robur and Quercus petraea, as found on the NCBI website. (XLSX 12886 kb) [file 40168_2018_408_MOESM26_ESM.xlsx]

## Sheet: AT2results
Metatranscriptome read hits of sample AT2, using the database depicted in 'Supplementary data 1' and the Trinotate pipeline
bundle_id	target_id	length	eff_length	tot_counts	uniq_counts	est_counts	eff_counts	ambig_distr_alpha	ambig_distr_beta	fpkm	fpkm_conf_low	fpkm_conf_high	solvable	tpm	anno								genes
147355	FP070705.1	784	723.691	40	40	40	43.3334	0	0	119.302	119.302	119.302	T	53.1568	#N/A						Rahnella victoriana		3
96220	FN740597.1	1198	1119.59	38	38	38	40.6612	0	0	73.2597	73.2597	73.2597	T	32.6419	FRL4A_ARATH^FRL4A_ARATH^Q:84-860,H:1-263^67.17%ID^E:6e-106^RecName: Full=FRIGIDA-like protein 4a;^Eukaryota; Viridiplantae; Streptophyta; Embryophyta; Tracheophyta; Spermatophyta; Magnoliophyta; eudicotyledons; Gunneridae; Pentapetalae; rosids; malvids; Brassicales; Brassicaceae; Camelineae; Arabidopsis						Brenneria goodwinii		4
201130	FP040693.1	608	813.108	37	37	37	27.6667	0	0	98.2188	98.2188	98.2188	T	43.7629	(BLASTP)SF3A2_MOUSE^SF3A2_MOUSE^Q:24-133,H:289-420^43.18%ID^E:9e-08^RecName: Full=Splicing factor 3A subunit 2;^Eukaryota; Metazoa; Chordata; Craniata; Vertebrata; Euteleostomi; Mammalia; Eutheria; Euarchontoglires; Glires; Rodentia; Sciurognathi; Muroidea; Muridae; Murinae; Mus; Mus						Gibbsiella quercinecans		1
64426	FP026865.1	793	764.685	36	36	36	37.333	0	0	101.616	101.616	101.616	T	45.2765	#N/A						Oak		84460
221695	FN748173.1	824	711.504	34	34	34	39.3757	0	0	103.144	103.144	103.144	T	45.9573	#N/A						Clostridioides		0
129437	FN746062.1	683	821.058	33	33	33	27.4512	0	0	86.7524	86.7524	86.7524	T	38.6538	#N/A						Halomonas		3
122941	FN741837.1	700	558.177	33	33	33	41.3847	0	0	127.609	127.609	127.609	T	56.8583	#N/A						Sphaerochaeta		3
71142	FN704167.1	762	985.633	33	33	33	25.5125	0	0	72.267	72.267	72.267	T	32.1996	#N/A						Carnobacterium		0
25175	FP028709.1	529	849.668	32	32	32	19.9231	0	0	81.2909	81.2909	81.2909	T	36.2204	#N/A						Idiomarina		0
216233	FN761699.1	665	694.268	32	32	32	30.651	0	0	99.4865	99.4865	99.4865	T	44.3277	EULS3_ARATH^EULS3_ARATH^Q:561-653,H:174-204^64.52%ID^E:4e-06^RecName: Full=Ricin B-like lectin EULS3 {ECO:0000305};^Eukaryota; Viridiplantae; Streptophyta; Embryophyta; Tracheophyta; Spermatophyta; Magnoliophyta; eudicotyledons; Gunneridae; Pentapetalae; rosids; malvids; Brassicales; Brassicaceae; Camelineae; Arabidopsis`EULS3_ARATH^EULS3_ARATH^Q:230-565,H:70-175^29.84%ID^E:4e-06^RecName: Full=Ri…						Bautenbergia		1
23867	FN705162.1	769	671.251	32	32	32	36.6599	0	0	102.898	102.898	102.898	T	45.8477	#N/A						Acholeplasma		0
168984	FN704886.1	821	680.218	32	32	32	38.6229	0	0	101.541	101.541	101.541	T	45.2433	#N/A						Sphaerochaeta		0
22569	FN702087.1	796	901.974	32	32	32	28.2403	0	0	76.5768	76.5768	76.5768	T	34.1199	HMGL_SOYBN^HMGL_SOYBN^Q:662-294,H:1-124^73.39%ID^E:1e-49^RecName: Full=HMG1/2-like protein;^Eukaryota; Viridiplantae; Streptophyta; Embryophyta; Tracheophyta; Spermatophyta; Magnoliophyta; eudicotyledons; Gunneridae; Pentapetalae; rosids; fabids; Fabales; Fabaceae; Papilionoideae; Phaseoleae; Glycine; Soja						Nocardioides		0
183135	FP039241.1	643	573.579	31	31	31	34.752	0	0	116.657	116.657	116.657	T	51.9782	HS181_ARATH^HS181_ARATH^Q:642-205,H:11-159^77.33%ID^E:4e-68^RecName: Full=18.1 kDa class I heat shock protein;^Eukaryota; Viridiplantae; Streptophyta; Embryophyta; Tracheophyta; Spermatophyta; Magnoliophyta; eudicotyledons; Gunneridae; Pentapetalae; rosids; malvids; Brassicales; Brassicaceae; Camelineae; Arabidopsis						Halomonas		0
216463	FP036679.1	661	620.886	31	31	31	33.0028	0	0	107.768	107.768	107.768	T	48.0178	HS181_ARATH^HS181_ARATH^Q:650-198,H:6-159^77.42%ID^E:6e-72^RecName: Full=18.1 kDa class I heat shock protein;^Eukaryota; Viridiplantae; Streptophyta; Embryophyta; Tracheophyta; Spermatophyta; Magnoliophyta; eudicotyledons; Gunneridae; Pentapetalae; rosids; malvids; Brassicales; Brassicaceae; Camelineae; Arabidopsis						Porphyromonas		1
36077	FP036332.1	669	535.382	31	31	31	38.7368	0	0	124.98	124.98	124.98	T	55.6865	#N/A						Erysipelothrix		0
195274	FP034119.1	655	500.482	31	31	31	40.5709	0	0	133.695	133.695	133.695	T	59.5697	#N/A						Cytophaga		0
208079	FP025222.1	745	735.152	31	31	31	31.4153	0	0	91.0178	91.0178	91.0178	T	40.5543	#N/A						Lysinibacillus		0
90550	FN701912.1	822	712.273	31	31	31	35.7756	0	0	93.9413	93.9413	93.9413	T	41.857	#N/A						Denitrovibrio		0
186401	FR627680.1	638	784.469	30	30	30	24.3987	0	0	82.5442	82.5442	82.5442	T	36.7788	#N/A						Erysipelothrix		0
5473	FP053002.1	625	719.079	30	30	30	26.075	0	0	90.0505	90.0505	90.0505	T	40.1233	AGP31_ARATH^AGP31_ARATH^Q:478-621,H:227-274^58.33%ID^E:6e-09^RecName: Full=Non-classical arabinogalactan protein 31 {ECO:0000303|PubMed:17885091};^Eukaryota; Viridiplantae; Streptophyta; Embryophyta; Tracheophyta; Spermatophyta; Magnoliophyta; eudicotyledons; Gunneridae; Pentapetalae; rosids; malvids; Brassicales; Brassicaceae; Camelineae; Arabidopsis						Pectobacterium carotovorum		0
73619	FP034477.1	648	514.933	30	30	30	37.7525	0	0	125.751	125.751	125.751	T	56.0304	#N/A						Dickeya dadantii		1
132963	FN769863.1	751	820.504	30	30	30	27.4587	0	0	78.9191	78.9191	78.9191	T	35.1636	AGP31_ARATH^AGP31_ARATH^Q:431-742,H:227-329^54.81%ID^E:6e-27^RecName: Full=Non-classical arabinogalactan protein 31 {ECO:0000303|PubMed:17885091};^Eukaryota; Viridiplantae; Streptophyta; Embryophyta; Tracheophyta; Spermatophyta; Magnoliophyta; eudicotyledons; Gunneridae; Pentapetalae; rosids; malvids; Brassicales; Brassicaceae; Camelineae; Arabidopsis						Serratia marcecens		0
7891	FN744019.1	735	960.135	30	30	30	22.9655	0	0	67.442	67.442	67.442	T	30.0498	#N/A						E. coli		0
164595	FN743979.1	830	716.933	30	30	30	34.7313	0	0	90.32	90.32	90.32	T	40.2434	#N/A						Clavibacter michiganiensis		0
64170	FN743347.1	858	779.551	30	30	30	33.019	0	0	83.065	83.065	83.065	T	37.0109	#N/A						Erwinia billingae		0
68378	FN742604.1	1091	1081.91	30	30	30	30.252	0	0	59.8509	59.8509	59.8509	T	26.6674	HSP80_SOLLC^HSP80_SOLLC^Q:906-172,H:456-699^84.49%ID^E:2e-94^RecName: Full=Heat shock cognate protein 80;^Eukaryota; Viridiplantae; Streptophyta; Embryophyta; Tracheophyta; Spermatophyta; Magnoliophyta; eudicotyledons; Gunneridae; Pentapetalae; asterids; lamiids; Solanales; Solanaceae; Solanoideae; Solaneae; Solanum; Lycopersicon						Salmonella enterica		1
66594	FN704092.1	726	589.322	30	30	30	36.9577	0	0	109.878	109.878	109.878	T	48.9577	#N/A							Total	84470
193784	FN700430.1	650	803.955	30	30	30	24.2551	0	0	80.5436	80.5436	80.5436	T	35.8874	#N/A							%bacteria	0.0745359
213405	FN698683.1	754	651.536	30	30	30	34.718	0	0	99.3858	99.3858	99.3858	T	44.2828	#N/A
88231	FR628333.1	656	604.924	29	29	29	31.4486	0	0	103.476	103.476	103.476	T	46.1052	HS181_ARATH^HS181_ARATH^Q:43-495,H:6-159^77.42%ID^E:4e-72^RecName: Full=18.1 kDa class I heat shock protein;^Eukaryota; Viridiplantae; Streptophyta; Embryophyta; Tracheophyta; Spermatophyta; Magnoliophyta; eudicotyledons; Gunneridae; Pentapetalae; rosids; malvids; Brassicales; Brassicaceae; Camelineae; Arabidopsis
105512	FP070710.1	761	585.781	29	29	29	37.6745	0	0	106.857	106.857	106.857	T	47.6119	#N/A
67447	FP050256.1	632	698.391	29	29	29	26.2432	0	0	89.6275	89.6275	89.6275	T	39.9349	PRF1_SOLLC^PRF1_SOLLC^Q:444-632,H:258-320^80.95%ID^E:1e-16^RecName: Full=36.4 kDa proline-rich protein;^Eukaryota; Viridiplantae; Streptophyta; Embryophyta; Tracheophyta; Spermatophyta; Magnoliophyta; eudicotyledons; Gunneridae; Pentapetalae; asterids; lamiids; Solanales; Solanaceae; Solanoideae; Solaneae; Solanum; Lycopersicon
31784	FP041022.1	641	899.173	29	29	29	20.6734	0	0	69.614	69.614	69.614	T	31.0175	TCMO_POPKI^TCMO_POPKI^Q:3-641,H:126-338^89.67%ID^E:3e-137^RecName: Full=Trans-cinnamate 4-monooxygenase;^Eukaryota; Viridiplantae; Streptophyta; Embryophyta; Tracheophyta; Spermatophyta; Magnoliophyta; eudicotyledons; Gunneridae; Pentapetalae; rosids; fabids; Malpighiales; Salicaceae; Saliceae; Populus
146734	FP029158.1	693	571.992	29	29	29	35.1351	0	0	109.433	109.433	109.433	T	48.7596	HMGL_SOYBN^HMGL_SOYBN^Q:681-313,H:1-124^74.19%ID^E:8e-50^RecName: Full=HMG1/2-like protein;^Eukaryota; Viridiplantae; Streptophyta; Embryophyta; Tracheophyta; Spermatophyta; Magnoliophyta; eudicotyledons; Gunneridae; Pentapetalae; rosids; fabids; Fabales; Fabaceae; Papilionoideae; Phaseoleae; Glycine; Soja
116812	FN767451.1	510	640.277	29	29	29	23.0994	0	0	97.7623	97.7623	97.7623	T	43.5594	#N/A
213057	FN750918.1	628	600.125	29	29	29	30.347	0	0	104.303	104.303	104.303	T	46.4739	HS181_ARATH^HS181_ARATH^Q:52-504,H:6-159^77.42%ID^E:2e-72^RecName: Full=18.1 kDa class I heat shock protein;^Eukaryota; Viridiplantae; Streptophyta; Embryophyta; Tracheophyta; Spermatophyta; Magnoliophyta; eudicotyledons; Gunneridae; Pentapetalae; rosids; malvids; Brassicales; Brassicaceae; Camelineae; Arabidopsis
42961	FN745568.1	844	731.107	29	29	29	33.478	0	0	85.6167	85.6167	85.6167	T	38.1478	#N/A
81865	FN745260.1	1215	1287.71	29	29	29	27.3625	0	0	48.6095	48.6095	48.6095	T	21.6587	FRL4A_ARATH^FRL4A_ARATH^Q:84-842,H:1-257^67.18%ID^E:1e-104^RecName: Full=FRIGIDA-like protein 4a;^Eukaryota; Viridiplantae; Streptophyta; Embryophyta; Tracheophyta; Spermatophyta; Magnoliophyta; eudicotyledons; Gunneridae; Pentapetalae; rosids; malvids; Brassicales; Brassicaceae; Camelineae; Arabidopsis
186808	FN742011.1	849	762.667	29	29	29	32.2828	0	0	82.0738	82.0738	82.0738	T	36.5692	#N/A
98887	FN741235.1	1140	1301.63	29	29	29	25.399	0	0	48.0898	48.0898	48.0898	T	21.4271	(BLASTP)COR47_ARATH^COR47_ARATH^Q:143-312,H:93-249^45.36%ID^E:4e-13^RecName: Full=Dehydrin COR47;^Eukaryota; Viridiplantae; Streptophyta; Embryophyta; Tracheophyta; Spermatophyta; Magnoliophyta; eudicotyledons; Gunneridae; Pentapetalae; rosids; malvids; Brassicales; Brassicaceae; Camelineae; Arabidopsis
17007	FN740805.1	735	665.423	29	29	29	32.0323	0	0	94.068	94.068	94.068	T	41.9134	HS181_ARATH^HS181_ARATH^Q:654-202,H:6-159^77.42%ID^E:4e-72^RecName: Full=18.1 kDa class I heat shock protein;^Eukaryota; Viridiplantae; Streptophyta; Embryophyta; Tracheophyta; Spermatophyta; Magnoliophyta; eudicotyledons; Gunneridae; Pentapetalae; rosids; malvids; Brassicales; Brassicaceae; Camelineae; Arabidopsis
54019	FN740736.1	838	735.29	29	29	29	33.0509	0	0	85.1296	85.1296	85.1296	T	37.9308	#N/A
130862	FN702267.1	582	690.308	29	29	29	24.45	0	0	90.6769	90.6769	90.6769	T	40.4025	#N/A
42451	FN701992.1	723	577.071	29	29	29	36.3335	0	0	108.47	108.47	108.47	T	48.3305	#N/A
28574	FN698611.1	768	658.186	29	29	29	33.8385	0	0	95.1023	95.1023	95.1023	T	42.3743	#N/A
205036	DB998522.2	669	764.364	29	29	29	25.3819	0	0	81.8916	81.8916	81.8916	T	36.488	#N/A
165982	FP074409.1	734	711.719	28	28	28	28.8766	0	0	84.9163	84.9163	84.9163	T	37.8357	FRL4A_ARATH^FRL4A_ARATH^Q:101-733,H:1-215^64.52%ID^E:6e-81^RecName: Full=FRIGIDA-like protein 4a;^Eukaryota; Viridiplantae; Streptophyta; Embryophyta; Tracheophyta; Spermatophyta; Magnoliophyta; eudicotyledons; Gunneridae; Pentapetalae; rosids; malvids; Brassicales; Brassicaceae; Camelineae; Arabidopsis
133502	FP057585.1	636	463.27	28	28	28	38.4398	0	0	130.457	130.457	130.457	T	58.1268	TAR1_KLULA^TAR1_KLULA^Q:478-636,H:7-59^69.81%ID^E:4e-08^RecName: Full=Protein TAR1;^Eukaryota; Fungi; Dikarya; Ascomycota; Saccharomycotina; Saccharomycetes; Saccharomycetales; Saccharomycetaceae; Kluyveromyces
174972	FP055817.1	768	922.201	28	28	28	23.3181	0	0	65.5351	65.5351	65.5351	T	29.2002	NHL1_ARATH^NHL1_ARATH^Q:119-733,H:2-209^63.94%ID^E:2e-94^RecName: Full=NDR1/HIN1-like protein 1 {ECO:0000303|Ref.1};^Eukaryota; Viridiplantae; Streptophyta; Embryophyta; Tracheophyta; Spermatophyta; Magnoliophyta; eudicotyledons; Gunneridae; Pentapetalae; rosids; malvids; Brassicales; Brassicaceae; Camelineae; Arabidopsis
48937	FP051348.1	676	1012.35	28	28	28	18.6971	0	0	59.6994	59.6994	59.6994	T	26.6	TCMO_POPKI^TCMO_POPKI^Q:3-674,H:145-368^88.39%ID^E:2e-142^RecName: Full=Trans-cinnamate 4-monooxygenase;^Eukaryota; Viridiplantae; Streptophyta; Embryophyta; Tracheophyta; Spermatophyta; Magnoliophyta; eudicotyledons; Gunneridae; Pentapetalae; rosids; fabids; Malpighiales; Salicaceae; Saliceae; Populus
211463	FP032749.1	661	618.541	28	28	28	29.922	0	0	97.7082	97.7082	97.7082	T	43.5354	HS181_ARATH^HS181_ARATH^Q:647-195,H:6-159^77.42%ID^E:7e-72^RecName: Full=18.1 kDa class I heat shock protein;^Eukaryota; Viridiplantae; Streptophyta; Embryophyta; Tracheophyta; Spermatophyta; Magnoliophyta; eudicotyledons; Gunneridae; Pentapetalae; rosids; malvids; Brassicales; Brassicaceae; Camelineae; Arabidopsis
144535	FP030041.1	892	799.996	28	28	28	31.2202	0	0	75.5461	75.5461	75.5461	T	33.6607	#N/A
56967	FP026395.1	768	753.823	28	28	28	28.5266	0	0	80.1734	80.1734	80.1734	T	35.7225	#N/A
63225	FP025878.1	852	756.601	28	28	28	31.5305	0	0	79.879	79.879	79.879	T	35.5913	#N/A
127729	FP025389.1	805	953.382	28	28	28	23.6422	0	0	63.3917	63.3917	63.3917	T	28.2451	CADH_POPDE^CADH_POPDE^Q:42-800,H:1-253^84.19%ID^E:4e-125^RecName: Full=Probable cinnamyl alcohol dehydrogenase;^Eukaryota; Viridiplantae; Streptophyta; Embryophyta; Tracheophyta; Spermatophyta; Magnoliophyta; eudicotyledons; Gunneridae; Pentapetalae; rosids; fabids; Malpighiales; Salicaceae; Saliceae; Populus
27493	FN767828.1	600	665.415	28	28	28	25.2474	0	0	90.8254	90.8254	90.8254	T	40.4686	IAA17_ARATH^IAA17_ARATH^Q:162-599,H:7-163^43.75%ID^E:1e-28^RecName: Full=Auxin-responsive protein IAA17;^Eukaryota; Viridiplantae; Streptophyta; Embryophyta; Tracheophyta; Spermatophyta; Magnoliophyta; eudicotyledons; Gunneridae; Pentapetalae; rosids; malvids; Brassicales; Brassicaceae; Camelineae; Arabidopsis
133187	FN751079.1	765	886.149	28	28	28	24.172	0	0	68.2013	68.2013	68.2013	T	30.3881	RH7_ARATH^RH7_ARATH^Q:479-763,H:94-188^83.16%ID^E:4e-45^RecName: Full=DEAD-box ATP-dependent RNA helicase 7;^Eukaryota; Viridiplantae; Streptophyta; Embryophyta; Tracheophyta; Spermatophyta; Magnoliophyta; eudicotyledons; Gunneridae; Pentapetalae; rosids; malvids; Brassicales; Brassicaceae; Camelineae; Arabidopsis
228899	FN748333.1	840	712.6	28	28	28	33.0059	0	0	84.8113	84.8113	84.8113	T	37.7889	#N/A
117508	FN741798.1	853	746.393	28	28	28	31.9992	0	0	80.9714	80.9714	80.9714	T	36.078	#N/A
169040	FN741666.1	857	764.113	28	28	28	31.4037	0	0	79.0937	79.0937	79.0937	T	35.2414	#N/A
188120	FN741196.1	706	648.3	28	28	28	30.492	0	0	93.2231	93.2231	93.2231	T	41.5369	HS181_ARATH^HS181_ARATH^Q:625-173,H:6-159^77.42%ID^E:3e-72^RecName: Full=18.1 kDa class I heat shock protein;^Eukaryota; Viridiplantae; Streptophyta; Embryophyta; Tracheophyta; Spermatophyta; Magnoliophyta; eudicotyledons; Gunneridae; Pentapetalae; rosids; malvids; Brassicales; Brassicaceae; Camelineae; Arabidopsis
168283	FN741138.1	611	471.524	28	28	28	36.2824	0	0	128.173	128.173	128.173	T	57.1093	#N/A
221288	FN740296.1	694	638.171	28	28	28	30.4495	0	0	94.7027	94.7027	94.7027	T	42.1962	HS181_ARATH^HS181_ARATH^Q:626-174,H:6-159^76.77%ID^E:2e-71^RecName: Full=18.1 kDa class I heat shock protein;^Eukaryota; Viridiplantae; Streptophyta; Embryophyta; Tracheophyta; Spermatophyta; Magnoliophyta; eudicotyledons; Gunneridae; Pentapetalae; rosids; malvids; Brassicales; Brassicaceae; Camelineae; Arabidopsis
158337	FN740243.1	463	373.502	28	28	28	34.7093	0	0	161.81	161.81	161.81	T	72.0971	HS16C_ORYSJ^HS16C_ORYSJ^Q:462-184,H:57-149^86.02%ID^E:5e-40^RecName: Full=16.9 kDa class I heat shock protein 3;^Eukaryota; Viridiplantae; Streptophyta; Embryophyta; Tracheophyta; Spermatophyta; Magnoliophyta; Liliopsida; Poales; Poaceae; BOP clade; Oryzoideae; Oryzeae; Oryzinae; Oryza
176885	FN702446.1	823	657.04	28	28	28	35.0724	0	0	91.983	91.983	91.983	T	40.9844	H1_SOLPN^H1_SOLPN^Q:617-402,H:47-118^84.72%ID^E:4e-36^RecName: Full=Histone H1;^Eukaryota; Viridiplantae; Streptophyta; Embryophyta; Tracheophyta; Spermatophyta; Magnoliophyta; eudicotyledons; Gunneridae; Pentapetalae; asterids; lamiids; Solanales; Solanaceae; Solanoideae; Solaneae; Solanum; Lycopersicon
50767	DB999497.2	643	768.417	28	28	28	23.43	0	0	78.6507	78.6507	78.6507	T	35.044	RB47A_ARATH^RB47A_ARATH^Q:504-641,H:116-161^80.43%ID^E:1e-18^RecName: Full=Polyadenylate-binding protein RBP47A;^Eukaryota; Viridiplantae; Streptophyta; Embryophyta; Tracheophyta; Spermatophyta; Magnoliophyta; eudicotyledons; Gunneridae; Pentapetalae; rosids; malvids; Brassicales; Brassicaceae; Camelineae; Arabidopsis
113945	DB997837.2	657	488.002	28	28	28	37.6966	0	0	123.845	123.845	123.845	T	55.181	#N/A
68656	DB997694.2	698	707.735	28	28	28	27.6149	0	0	85.3943	85.3943	85.3943	T	38.0487	RBP47_NICPL^RBP47_NICPL^Q:470-697,H:79-154^72.37%ID^E:2e-32^RecName: Full=Polyadenylate-binding protein RBP47;^Eukaryota; Viridiplantae; Streptophyta; Embryophyta; Tracheophyta; Spermatophyta; Magnoliophyta; eudicotyledons; Gunneridae; Pentapetalae; asterids; lamiids; Solanales; Solanaceae; Nicotianoideae; Nicotianeae; Nicotiana
70065	DB997050.2	608	786.798	28	28	28	21.6371	0	0	76.8133	76.8133	76.8133	T	34.2253	#N/A
226038	CU639833.1	597	758.101	28	28	28	22.0498	0	0	79.721	79.721	79.721	T	35.5209	CALX_SOYBN^CALX_SOYBN^Q:185-595,H:241-376^87.59%ID^E:5e-72^RecName: Full=Calnexin homolog;^Eukaryota; Viridiplantae; Streptophyta; Embryophyta; Tracheophyta; Spermatophyta; Magnoliophyta; eudicotyledons; Gunneridae; Pentapetalae; rosids; fabids; Fabales; Fabaceae; Papilionoideae; Phaseoleae; Glycine; Soja`CALX_SOYBN^CALX_SOYBN^Q:1-183,H:180-240^86.89%ID^E:5e-72^RecName: Full=Calnexin homolog;^Euk…
125712	FR625871.1	667	648.024	27	27	27	27.7906	0	0	89.9319	89.9319	89.9319	T	40.0705	HS181_ARATH^HS181_ARATH^Q:82-534,H:6-159^76.77%ID^E:2e-71^RecName: Full=18.1 kDa class I heat shock protein;^Eukaryota; Viridiplantae; Streptophyta; Embryophyta; Tracheophyta; Spermatophyta; Magnoliophyta; eudicotyledons; Gunneridae; Pentapetalae; rosids; malvids; Brassicales; Brassicaceae; Camelineae; Arabidopsis
213399	FP071588.1	702	665.092	27	27	27	28.4983	0	0	87.624	87.624	87.624	T	39.0422	#N/A
2770	FP067261.1	679	771.517	27	27	27	23.7623	0	0	75.537	75.537	75.537	T	33.6566	FRL3_ARATH^FRL3_ARATH^Q:145-678,H:1-184^58.73%ID^E:7e-50^RecName: Full=FRIGIDA-like protein 3;^Eukaryota; Viridiplantae; Streptophyta; Embryophyta; Tracheophyta; Spermatophyta; Magnoliophyta; eudicotyledons; Gunneridae; Pentapetalae; rosids; malvids; Brassicales; Brassicaceae; Camelineae; Arabidopsis
110432	FP055237.1	432	380.758	27	27	27	30.6336	0	0	153.058	153.058	153.058	T	68.1973	#N/A
152159	FP047425.1	632	557.756	27	27	27	30.594	0	0	104.487	104.487	104.487	T	46.5556	DI193_ARATH^DI193_ARATH^Q:124-615,H:1-167^70.66%ID^E:4e-69^RecName: Full=Protein DEHYDRATION-INDUCED 19 homolog 3;^Eukaryota; Viridiplantae; Streptophyta; Embryophyta; Tracheophyta; Spermatophyta; Magnoliophyta; eudicotyledons; Gunneridae; Pentapetalae; rosids; malvids; Brassicales; Brassicaceae; Camelineae; Arabidopsis
116755	FP038709.1	629	724.84	27	27	27	23.43	0	0	80.4013	80.4013	80.4013	T	35.824	EULS3_ARATH^EULS3_ARATH^Q:355-627,H:128-222^54.74%ID^E:2e-24^RecName: Full=Ricin B-like lectin EULS3 {ECO:0000305};^Eukaryota; Viridiplantae; Streptophyta; Embryophyta; Tracheophyta; Spermatophyta; Magnoliophyta; eudicotyledons; Gunneridae; Pentapetalae; rosids; malvids; Brassicales; Brassicaceae; Camelineae; Arabidopsis
157835	FP031423.1	900	852.998	27	27	27	28.4878	0	0	68.3215	68.3215	68.3215	T	30.4417	DRMH3_ARATH^DRMH3_ARATH^Q:683-432,H:1-86^79.07%ID^E:3e-35^RecName: Full=Dormancy-associated protein homolog 3 {ECO:0000305};^Eukaryota; Viridiplantae; Streptophyta; Embryophyta; Tracheophyta; Spermatophyta; Magnoliophyta; eudicotyledons; Gunneridae; Pentapetalae; rosids; malvids; Brassicales; Brassicaceae; Camelineae; Arabidopsis
90972	FP031216.1	829	1035.79	27	27	27	21.6097	0	0	56.2646	56.2646	56.2646	T	25.0695	TBB2_LUPAL^TBB2_LUPAL^Q:2-679,H:205-430^100%ID^E:1e-167^RecName: Full=Tubulin beta-2 chain;^Eukaryota; Viridiplantae; Streptophyta; Embryophyta; Tracheophyta; Spermatophyta; Magnoliophyta; eudicotyledons; Gunneridae; Pentapetalae; rosids; fabids; Fabales; Fabaceae; Papilionoideae; Genisteae; Lupinus
20450	FP027939.1	628	489.393	27	27	27	34.647	0	0	119.082	119.082	119.082	T	53.0589	SUI11_ARATH^SUI11_ARATH^Q:558-220,H:1-113^94.69%ID^E:4e-74^RecName: Full=Protein translation factor SUI1 homolog 1;^Eukaryota; Viridiplantae; Streptophyta; Embryophyta; Tracheophyta; Spermatophyta; Magnoliophyta; eudicotyledons; Gunneridae; Pentapetalae; rosids; malvids; Brassicales; Brassicaceae; Camelineae; Arabidopsis
12797	FN772010.1	547	496.152	27	27	27	29.7671	0	0	117.46	117.46	117.46	T	52.3362	#N/A
208237	FN750175.1	671	579.965	27	27	27	31.2381	0	0	100.486	100.486	100.486	T	44.7728	FRL4A_ARATH^FRL4A_ARATH^Q:131-670,H:1-186^65.05%ID^E:6e-67^RecName: Full=FRIGIDA-like protein 4a;^Eukaryota; Viridiplantae; Streptophyta; Embryophyta; Tracheophyta; Spermatophyta; Magnoliophyta; eudicotyledons; Gunneridae; Pentapetalae; rosids; malvids; Brassicales; Brassicaceae; Camelineae; Arabidopsis
218888	FN748185.1	711	641.288	27	27	27	29.9351	0	0	90.8767	90.8767	90.8767	T	40.4915	HS181_ARATH^HS181_ARATH^Q:630-178,H:6-159^77.42%ID^E:9e-72^RecName: Full=18.1 kDa class I heat shock protein;^Eukaryota; Viridiplantae; Streptophyta; Embryophyta; Tracheophyta; Spermatophyta; Magnoliophyta; eudicotyledons; Gunneridae; Pentapetalae; rosids; malvids; Brassicales; Brassicaceae; Camelineae; Arabidopsis
96258	FN746552.1	704	660.392	27	27	27	28.7829	0	0	88.2477	88.2477	88.2477	T	39.3201	HS181_ARATH^HS181_ARATH^Q:623-171,H:6-159^76.77%ID^E:4e-71^RecName: Full=18.1 kDa class I heat shock protein;^Eukaryota; Viridiplantae; Streptophyta; Embryophyta; Tracheophyta; Spermatophyta; Magnoliophyta; eudicotyledons; Gunneridae; Pentapetalae; rosids; malvids; Brassicales; Brassicaceae; Camelineae; Arabidopsis
62232	FN745383.1	683	560.226	27	27	27	32.9171	0	0	104.026	104.026	104.026	T	46.3504	CYB5_TOBAC^CYB5_TOBAC^Q:666-262,H:2-136^81.48%ID^E:1e-60^RecName: Full=Cytochrome b5;^Eukaryota; Viridiplantae; Streptophyta; Embryophyta; Tracheophyta; Spermatophyta; Magnoliophyta; eudicotyledons; Gunneridae; Pentapetalae; asterids; lamiids; Solanales; Solanaceae; Nicotianoideae; Nicotianeae; Nicotiana
97999	FN743739.1	673	589.374	27	27	27	30.831	0	0	98.8813	98.8813	98.8813	T	44.058	IQD14_ARATH^IQD14_ARATH^Q:1-267,H:359-436^65.17%ID^E:5e-34^RecName: Full=Protein IQ-DOMAIN 14;^Eukaryota; Viridiplantae; Streptophyta; Embryophyta; Tracheophyta; Spermatophyta; Magnoliophyta; eudicotyledons; Gunneridae; Pentapetalae; rosids; malvids; Brassicales; Brassicaceae; Camelineae; Arabidopsis`IQD14_ARATH^IQD14_ARATH^Q:260-664,H:435-548^43.48%ID^E:5e-34^RecName: Full=Protein IQ-DOMAIN 14;^…
25743	FN733210.1	668	684.182	27	27	27	26.3614	0	0	85.1792	85.1792	85.1792	T	37.9529	SSG1_MANES^SSG1_MANES^Q:127-666,H:22-200^75%ID^E:4e-83^RecName: Full=Granule-bound starch synthase 1, chloroplastic/amyloplastic;^Eukaryota; Viridiplantae; Streptophyta; Embryophyta; Tracheophyta; Spermatophyta; Magnoliophyta; eudicotyledons; Gunneridae; Pentapetalae; rosids; fabids; Malpighiales; Euphorbiaceae; Crotonoideae; Manihoteae; Manihot
41386	FN719823.1	956	1027.31	27	27	27	25.1257	0	0	56.7286	56.7286	56.7286	T	25.2763	LSH10_ARATH^LSH10_ARATH^Q:169-543,H:24-148^86.4%ID^E:7e-77^RecName: Full=Protein LIGHT-DEPENDENT SHORT HYPOCOTYLS 10;^Eukaryota; Viridiplantae; Streptophyta; Embryophyta; Tracheophyta; Spermatophyta; Magnoliophyta; eudicotyledons; Gunneridae; Pentapetalae; rosids; malvids; Brassicales; Brassicaceae; Camelineae; Arabidopsis
127558	DB996852.2	561	424.146	27	27	27	35.7118	0	0	137.401	137.401	137.401	T	61.2211	#N/A
145684	FR633569.1	617	920.814	26	26	26	17.4216	0	0	60.9457	60.9457	60.9457	T	27.1553	CALR_RICCO^CALR_RICCO^Q:1-360,H:232-351^87.5%ID^E:2e-55^RecName: Full=Calreticulin;^Eukaryota; Viridiplantae; Streptophyta; Embryophyta; Tracheophyta; Spermatophyta; Magnoliophyta; eudicotyledons; Gunneridae; Pentapetalae; rosids; fabids; Malpighiales; Euphorbiaceae; Acalyphoideae; Acalypheae; Ricinus
234623	FP070635.1	811	767.329	26	26	26	27.4797	0	0	73.1363	73.1363	73.1363	T	32.587	#N/A
95730	FP068860.1	625	555.861	26	26	26	29.2339	0	0	100.96	100.96	100.96	T	44.9842	#N/A
96833	FP039718.1	664	613.459	26	26	26	28.1421	0	0	91.4807	91.4807	91.4807	T	40.7606	HS181_ARATH^HS181_ARATH^Q:648-196,H:6-159^76.77%ID^E:2e-70^RecName: Full=18.1 kDa class I heat shock protein;^Eukaryota; Viridiplantae; Streptophyta; Embryophyta; Tracheophyta; Spermatophyta; Magnoliophyta; eudicotyledons; Gunneridae; Pentapetalae; rosids; malvids; Brassicales; Brassicaceae; Camelineae; Arabidopsis
41577	FP034681.1	505	653.94	26	26	26	20.0783	0	0	85.8176	85.8176	85.8176	T	38.2373	#N/A
126605	FP032485.1	561	537.57	26	26	26	27.1332	0	0	104.395	104.395	104.395	T	46.5148	CADH1_OCIBA^CADH1_OCIBA^Q:3-560,H:113-298^88.17%ID^E:2e-93^RecName: Full=Cinnamyl alcohol dehydrogenase 1;^Eukaryota; Viridiplantae; Streptophyta; Embryophyta; Tracheophyta; Spermatophyta; Magnoliophyta; eudicotyledons; Gunneridae; Pentapetalae; asterids; lamiids; Lamiales; Lamiaceae; Nepetoideae; Ocimeae; Ocimum
27895	FP032062.1	464	752.121	26	26	26	16.04	0	0	74.6151	74.6151	74.6151	T	33.2459	(BLASTP)EXTN3_ARATH^EXTN3_ARATH^Q:11-52,H:1-42^57.14%ID^E:1e-06^RecName: Full=Extensin-3 {ECO:0000303|PubMed:11475326};^Eukaryota; Viridiplantae; Streptophyta; Embryophyta; Tracheophyta; Spermatophyta; Magnoliophyta; eudicotyledons; Gunneridae; Pentapetalae; rosids; malvids; Brassicales; Brassicaceae; Camelineae; Arabidopsis
153978	FN770811.1	436	298.344	26	26	26	37.9964	0	0	188.104	188.104	188.104	T	83.8124	HS16C_ORYSJ^HS16C_ORYSJ^Q:428-201,H:74-149^84.21%ID^E:2e-37^RecName: Full=16.9 kDa class I heat shock protein 3;^Eukaryota; Viridiplantae; Streptophyta; Embryophyta; Tracheophyta; Spermatophyta; Magnoliophyta; Liliopsida; Poales; Poaceae; BOP clade; Oryzoideae; Oryzeae; Oryzinae; Oryza
91772	FN764756.1	680	598.019	26	26	26	29.5643	0	0	93.8425	93.8425	93.8425	T	41.813	AROG_SOLLC^AROG_SOLLC^Q:23-679,H:1-223^65.33%ID^E:9e-87^RecName: Full=Phospho-2-dehydro-3-deoxyheptonate aldolase 2, chloroplastic;^Eukaryota; Viridiplantae; Streptophyta; Embryophyta; Tracheophyta; Spermatophyta; Magnoliophyta; eudicotyledons; Gunneridae; Pentapetalae; asterids; lamiids; Solanales; Solanaceae; Solanoideae; Solaneae; Solanum; Lycopersicon
57953	FN761430.1	718	756.796	26	26	26	24.6672	0	0	74.1543	74.1543	74.1543	T	33.0406	(BLASTP)NHL13_ARATH^NHL13_ARATH^Q:1-134,H:1-146^30.87%ID^E:2e-16^RecName: Full=NDR1/HIN1-like protein 13 {ECO:0000303|PubMed:26206852};^Eukaryota; Viridiplantae; Streptophyta; Embryophyta; Tracheophyta; Spermatophyta; Magnoliophyta; eudicotyledons; Gunneridae; Pentapetalae; rosids; malvids; Brassicales; Brassicaceae; Camelineae; Arabidopsis
124736	FN755165.1	671	573.98	26	26	26	30.3948	0	0	97.7728	97.7728	97.7728	T	43.5641	HS181_ARATH^HS181_ARATH^Q:32-484,H:6-159^77.42%ID^E:5e-72^RecName: Full=18.1 kDa class I heat shock protein;^Eukaryota; Viridiplantae; Streptophyta; Embryophyta; Tracheophyta; Spermatophyta; Magnoliophyta; eudicotyledons; Gunneridae; Pentapetalae; rosids; malvids; Brassicales; Brassicaceae; Camelineae; Arabidopsis
165073	FN753471.1	710	759.133	26	26	26	24.3172	0	0	73.926	73.926	73.926	T	32.9388	#N/A
199441	FN748176.1	591	454.551	26	26	26	33.8048	0	0	123.462	123.462	123.462	T	55.0102	#N/A
128205	FN747254.1	952	895.341	26	26	26	27.6453	0	0	62.6796	62.6796	62.6796	T	27.9278	#N/A
184229	FN747017.1	716	642.829	26	26	26	28.9595	0	0	87.301	87.301	87.301	T	38.8983	HS181_ARATH^HS181_ARATH^Q:635-183,H:6-159^77.42%ID^E:3e-72^RecName: Full=18.1 kDa class I heat shock protein;^Eukaryota; Viridiplantae; Streptophyta; Embryophyta; Tracheophyta; Spermatophyta; Magnoliophyta; eudicotyledons; Gunneridae; Pentapetalae; rosids; malvids; Brassicales; Brassicaceae; Camelineae; Arabidopsis
214246	FN746113.1	848	783.016	26	26	26	28.1578	0	0	71.6711	71.6711	71.6711	T	31.9341	FRL4A_ARATH^FRL4A_ARATH^Q:847-260,H:328-505^65.99%ID^E:9e-72^RecName: Full=FRIGIDA-like protein 4a;^Eukaryota; Viridiplantae; Streptophyta; Embryophyta; Tracheophyta; Spermatophyta; Magnoliophyta; eudicotyledons; Gunneridae; Pentapetalae; rosids; malvids; Brassicales; Brassicaceae; Camelineae; Arabidopsis
93566	FN745994.1	709	636.759	26	26	26	28.9497	0	0	88.1333	88.1333	88.1333	T	39.2691	12KD_FRAAN^12KD_FRAAN^Q:449-297,H:59-109^80.39%ID^E:6e-29^RecName: Full=Auxin-repressed 12.5 kDa protein;^Eukaryota; Viridiplantae; Streptophyta; Embryophyta; Tracheophyta; Spermatophyta; Magnoliophyta; eudicotyledons; Gunneridae; Pentapetalae; rosids; fabids; Rosales; Rosaceae; Rosoideae; Potentilleae; Fragariinae; Fragaria`12KD_FRAAN^12KD_FRAAN^Q:649-509,H:1-42^57.45%ID^E:6e-29^RecName: Full=Au…
43660	FN743805.1	720	648.275	26	26	26	28.8767	0	0	86.5677	86.5677	86.5677	T	38.5715	HS181_ARATH^HS181_ARATH^Q:636-184,H:6-159^77.42%ID^E:3e-72^RecName: Full=18.1 kDa class I heat shock protein;^Eukaryota; Viridiplantae; Streptophyta; Embryophyta; Tracheophyta; Spermatophyta; Magnoliophyta; eudicotyledons; Gunneridae; Pentapetalae; rosids; malvids; Brassicales; Brassicaceae; Camelineae; Arabidopsis
21123	FN743593.1	717	655.181	26	26	26	28.4532	0	0	85.6552	85.6552	85.6552	T	38.165	HSP16_SOYBN^HSP16_SOYBN^Q:636-184,H:6-161^73.72%ID^E:8e-77^RecName: Full=18.5 kDa class I heat shock protein;^Eukaryota; Viridiplantae; Streptophyta; Embryophyta; Tracheophyta; Spermatophyta; Magnoliophyta; eudicotyledons; Gunneridae; Pentapetalae; rosids; fabids; Fabales; Fabaceae; Papilionoideae; Phaseoleae; Glycine; Soja
8878	FN742745.1	792	622.592	26	26	26	33.0746	0	0	90.1387	90.1387	90.1387	T	40.1627	H1_SOLPN^H1_SOLPN^Q:559-344,H:47-118^84.72%ID^E:4e-36^RecName: Full=Histone H1;^Eukaryota; Viridiplantae; Streptophyta; Embryophyta; Tracheophyta; Spermatophyta; Magnoliophyta; eudicotyledons; Gunneridae; Pentapetalae; asterids; lamiids; Solanales; Solanaceae; Solanoideae; Solaneae; Solanum; Lycopersicon
216172	FN741373.1	856	695.573	26	26	26	31.9966	0	0	80.6811	80.6811	80.6811	T	35.9487	H1_SOLPN^H1_SOLPN^Q:626-408,H:46-118^84.93%ID^E:2e-36^RecName: Full=Histone H1;^Eukaryota; Viridiplantae; Streptophyta; Embryophyta; Tracheophyta; Spermatophyta; Magnoliophyta; eudicotyledons; Gunneridae; Pentapetalae; asterids; lamiids; Solanales; Solanaceae; Solanoideae; Solaneae; Solanum; Lycopersicon
27833	FN738204.1	613	693.076	26	26	26	22.996	0	0	80.9719	80.9719	80.9719	T	36.0782	#N/A
141139	FN721188.1	511	580.469	26	26	26	22.8884	0	0	96.6797	96.6797	96.6797	T	43.0771	#N/A
171871	FN719787.1	708	628.645	26	26	26	29.282	0	0	89.2708	89.2708	89.2708	T	39.776	EF1G2_ORYSJ^EF1G2_ORYSJ^Q:87-539,H:268-418^90.73%ID^E:4e-96^RecName: Full=Elongation factor 1-gamma 2;^Eukaryota; Viridiplantae; Streptophyta; Embryophyta; Tracheophyta; Spermatophyta; Magnoliophyta; Liliopsida; Poales; Poaceae; BOP clade; Oryzoideae; Oryzeae; Oryzinae; Oryza
205553	FN719226.1	603	469.797	26	26	26	33.3719	0	0	119.455	119.455	119.455	T	53.225	#N/A
83647	FN715711.1	611	588.377	26	26	26	26.9997	0	0	95.3804	95.3804	95.3804	T	42.4982	RB45B_ARATH^RB45B_ARATH^Q:299-610,H:56-158^68.57%ID^E:4e-42^RecName: Full=Polyadenylate-binding protein RBP45B;^Eukaryota; Viridiplantae; Streptophyta; Embryophyta; Tracheophyta; Spermatophyta; Magnoliophyta; eudicotyledons; Gunneridae; Pentapetalae; rosids; malvids; Brassicales; Brassicaceae; Camelineae; Arabidopsis
206881	FN711559.1	713	854.696	26	26	26	21.6896	0	0	65.6603	65.6603	65.6603	T	29.2559	CADH_POPDE^CADH_POPDE^Q:23-697,H:1-225^85.33%ID^E:3e-109^RecName: Full=Probable cinnamyl alcohol dehydrogenase;^Eukaryota; Viridiplantae; Streptophyta; Embryophyta; Tracheophyta; Spermatophyta; Magnoliophyta; eudicotyledons; Gunneridae; Pentapetalae; rosids; fabids; Malpighiales; Salicaceae; Saliceae; Populus
147106	FN703345.1	858	774.614	26	26	26	28.7989	0	0	72.4485	72.4485	72.4485	T	32.2805	#N/A
65296	FN701174.1	735	775.285	26	26	26	24.649	0	0	72.3858	72.3858	72.3858	T	32.2526	DNJH_CUCSA^DNJH_CUCSA^Q:54-683,H:1-208^95.24%ID^E:2e-93^RecName: Full=DnaJ protein homolog;^Eukaryota; Viridiplantae; Streptophyta; Embryophyta; Tracheophyta; Spermatophyta; Magnoliophyta; eudicotyledons; Gunneridae; Pentapetalae; rosids; fabids; Cucurbitales; Cucurbitaceae; Benincaseae; Cucumis
73960	FN700706.1	813	729.563	26	26	26	28.9735	0	0	76.9222	76.9222	76.9222	T	34.2739	NACA_PINTA^NACA_PINTA^Q:557-162,H:72-204^84.96%ID^E:2e-72^RecName: Full=Nascent polypeptide-associated complex subunit alpha-like protein;^Eukaryota; Viridiplantae; Streptophyta; Embryophyta; Tracheophyta; Spermatophyta; Pinidae; Pinales; Pinaceae; Pinus; Pinus
24524	FN699694.1	889	809.709	26	26	26	28.5461	0	0	69.3084	69.3084	69.3084	T	30.8814	#N/A
137660	FP070706.1	764	707.787	25	25	25	26.9855	0	0	76.2393	76.2393	76.2393	T	33.9696	#N/A
110066	FP069119.1	653	454.279	25	25	25	35.936	0	0	118.784	118.784	118.784	T	52.9261	EF1G2_ORYSJ^EF1G2_ORYSJ^Q:2-409,H:283-418^90.44%ID^E:9e-85^RecName: Full=Elongation factor 1-gamma 2;^Eukaryota; Viridiplantae; Streptophyta; Embryophyta; Tracheophyta; Spermatophyta; Magnoliophyta; Liliopsida; Poales; Poaceae; BOP clade; Oryzoideae; Oryzeae; Oryzinae; Oryza
130123	FP065667.1	768	736.673	25	25	25	26.0631	0	0	73.2498	73.2498	73.2498	T	32.6376	H33_VITVI^H33_VITVI^Q:753-382,H:13-136^99.19%ID^E:3e-82^RecName: Full=Histone H3.3;^Eukaryota; Viridiplantae; Streptophyta; Embryophyta; Tracheophyta; Spermatophyta; Magnoliophyta; eudicotyledons; Gunneridae; Pentapetalae; rosids; Vitales; Vitaceae; Vitis
37674	FP052876.1	574	467.658	25	25	25	30.6848	0	0	115.386	115.386	115.386	T	51.412	#N/A
172576	FP051871.1	685	527.271	25	25	25	32.4786	0	0	102.341	102.341	102.341	T	45.5994	#N/A
77364	FP040513.1	506	369.036	25	25	25	34.2785	0	0	146.222	146.222	146.222	T	65.1515	HS181_ARATH^HS181_ARATH^Q:2-307,H:58-159^84.31%ID^E:8e-47^RecName: Full=18.1 kDa class I heat shock protein;^Eukaryota; Viridiplantae; Streptophyta; Embryophyta; Tracheophyta; Spermatophyta; Magnoliophyta; eudicotyledons; Gunneridae; Pentapetalae; rosids; malvids; Brassicales; Brassicaceae; Camelineae; Arabidopsis
12279	FP039050.1	661	530.873	25	25	25	31.128	0	0	101.646	101.646	101.646	T	45.29	#N/A
143862	FP038789.1	564	476.64	25	25	25	29.582	0	0	113.212	113.212	113.212	T	50.4431	#N/A
21081	FP037618.1	615	463.916	25	25	25	33.1418	0	0	116.317	116.317	116.317	T	51.8267	#N/A
60659	FN764113.1	730	728.284	25	25	25	25.0589	0	0	74.0936	74.0936	74.0936	T	33.0135	SSG1_ANTMA^SSG1_ANTMA^Q:82-729,H:12-228^71.04%ID^E:8e-95^RecName: Full=Granule-bound starch synthase 1, chloroplastic/amyloplastic;^Eukaryota; Viridiplantae; Streptophyta; Embryophyta; Tracheophyta; Spermatophyta; Magnoliophyta; eudicotyledons; Gunneridae; Pentapetalae; asterids; lamiids; Lamiales; Plantaginaceae; Antirrhineae; Antirrhinum
199458	FN763580.1	527	627.421	25	25	25	20.9987	0	0	86.0048	86.0048	86.0048	T	38.3207	#N/A
158607	FN755161.1	493	352.41	25	25	25	34.9735	0	0	153.12	153.12	153.12	T	68.2251	HS181_ARATH^HS181_ARATH^Q:2-304,H:59-159^84.16%ID^E:3e-46^RecName: Full=18.1 kDa class I heat shock protein;^Eukaryota; Viridiplantae; Streptophyta; Embryophyta; Tracheophyta; Spermatophyta; Magnoliophyta; eudicotyledons; Gunneridae; Pentapetalae; rosids; malvids; Brassicales; Brassicaceae; Camelineae; Arabidopsis
54416	FN748406.1	685	532.026	25	25	25	32.1883	0	0	101.426	101.426	101.426	T	45.1918	(BLASTP)CO410_WHEAT^CO410_WHEAT^Q:40-146,H:149-257^43.59%ID^E:4e-14^RecName: Full=Dehydrin COR410;^Eukaryota; Viridiplantae; Streptophyta; Embryophyta; Tracheophyta; Spermatophyta; Magnoliophyta; Liliopsida; Poales; Poaceae; BOP clade; Pooideae; Triticodae; Triticeae; Triticinae; Triticum
23290	FN747864.1	634	689.471	25	25	25	22.9886	0	0	78.2646	78.2646	78.2646	T	34.872	HS181_ARATH^HS181_ARATH^Q:82-534,H:6-159^76.77%ID^E:6e-72^RecName: Full=18.1 kDa class I heat shock protein;^Eukaryota; Viridiplantae; Streptophyta; Embryophyta; Tracheophyta; Spermatophyta; Magnoliophyta; eudicotyledons; Gunneridae; Pentapetalae; rosids; malvids; Brassicales; Brassicaceae; Camelineae; Arabidopsis
73489	FN746037.1	759	673.987	25	25	25	28.1534	0	0	80.0627	80.0627	80.0627	T	35.6731	HS181_ARATH^HS181_ARATH^Q:678-226,H:6-159^76.77%ID^E:8e-71^RecName: Full=18.1 kDa class I heat shock protein;^Eukaryota; Viridiplantae; Streptophyta; Embryophyta; Tracheophyta; Spermatophyta; Magnoliophyta; eudicotyledons; Gunneridae; Pentapetalae; rosids; malvids; Brassicales; Brassicaceae; Camelineae; Arabidopsis
185855	FN745395.1	820	676.152	25	25	25	30.3186	0	0	79.8063	79.8063	79.8063	T	35.5589	BAG6_ARATH^BAG6_ARATH^Q:582-325,H:939-1015^40.7%ID^E:8e-06^RecName: Full=BAG family molecular chaperone regulator 6 {ECO:0000303|Ref.3};^Eukaryota; Viridiplantae; Streptophyta; Embryophyta; Tracheophyta; Spermatophyta; Magnoliophyta; eudicotyledons; Gunneridae; Pentapetalae; rosids; malvids; Brassicales; Brassicaceae; Camelineae; Arabidopsis
85850	FN742047.1	836	718.6	25	25	25	29.0843	0	0	75.0921	75.0921	75.0921	T	33.4584	YTHD1_MOUSE^YTHD1_MOUSE^Q:9-275,H:455-543^59.55%ID^E:1e-26^RecName: Full=YTH domain-containing family protein 1 {ECO:0000305};^Eukaryota; Metazoa; Chordata; Craniata; Vertebrata; Euteleostomi; Mammalia; Eutheria; Euarchontoglires; Glires; Rodentia; Sciurognathi; Muroidea; Muridae; Murinae; Mus; Mus
222914	FN727874.1	688	735.885	25	25	25	23.3732	0	0	73.3282	73.3282	73.3282	T	32.6725	#N/A
112841	FN720429.1	655	871.226	25	25	25	18.7953	0	0	61.937	61.937	61.937	T	27.597	CALR_BETVU^CALR_BETVU^Q:1-654,H:115-332^88.07%ID^E:1e-127^RecName: Full=Calreticulin;^Eukaryota; Viridiplantae; Streptophyta; Embryophyta; Tracheophyta; Spermatophyta; Magnoliophyta; eudicotyledons; Gunneridae; Pentapetalae; Caryophyllales; Chenopodiaceae; Betoideae; Beta
220170	FN716932.1	662	752.619	25	25	25	21.9899	0	0	71.6979	71.6979	71.6979	T	31.9461	AGP31_ARATH^AGP31_ARATH^Q:477-662,H:227-287^61.29%ID^E:2e-15^RecName: Full=Non-classical arabinogalactan protein 31 {ECO:0000303|PubMed:17885091};^Eukaryota; Viridiplantae; Streptophyta; Embryophyta; Tracheophyta; Spermatophyta; Magnoliophyta; eudicotyledons; Gunneridae; Pentapetalae; rosids; malvids; Brassicales; Brassicaceae; Camelineae; Arabidopsis
92191	FN714703.1	553	414.762	25	25	25	33.3324	0	0	130.101	130.101	130.101	T	57.9687	HS16C_ORYSJ^HS16C_ORYSJ^Q:11-364,H:32-149^83.05%ID^E:1e-55^RecName: Full=16.9 kDa class I heat shock protein 3;^Eukaryota; Viridiplantae; Streptophyta; Embryophyta; Tracheophyta; Spermatophyta; Magnoliophyta; Liliopsida; Poales; Poaceae; BOP clade; Oryzoideae; Oryzeae; Oryzinae; Oryza
31947	FN704781.1	838	694.09	25	25	25	30.1834	0	0	77.7438	77.7438	77.7438	T	34.6399	#N/A
219214	FN700412.1	753	614.317	25	25	25	30.6438	0	0	87.8393	87.8393	87.8393	T	39.1381	#N/A
93504	FN698849.1	793	630.575	25	25	25	31.4396	0	0	85.5746	85.5746	85.5746	T	38.1291	H1_SOLPN^H1_SOLPN^Q:560-345,H:47-118^84.72%ID^E:4e-36^RecName: Full=Histone H1;^Eukaryota; Viridiplantae; Streptophyta; Embryophyta; Tracheophyta; Spermatophyta; Magnoliophyta; eudicotyledons; Gunneridae; Pentapetalae; asterids; lamiids; Solanales; Solanaceae; Solanoideae; Solaneae; Solanum; Lycopersicon
232921	FN698681.1	671	544.688	25	25	25	30.7974	0	0	99.068	99.068	99.068	T	44.1413	#N/A
125354	CR627954.1	623	515.695	25	25	25	30.202	0	0	104.638	104.638	104.638	T	46.6229	HS181_ARATH^HS181_ARATH^Q:623-228,H:25-159^75.74%ID^E:2e-57^RecName: Full=18.1 kDa class I heat shock protein;^Eukaryota; Viridiplantae; Streptophyta; Embryophyta; Tracheophyta; Spermatophyta; Magnoliophyta; eudicotyledons; Gunneridae; Pentapetalae; rosids; malvids; Brassicales; Brassicaceae; Camelineae; Arabidopsis
111128	FR666276.1	649	734.063	24	24	24	21.2189	0	0	70.5699	70.5699	70.5699	T	31.4435	#N/A
210011	FR633664.1	593	641.463	24	24	24	22.1868	0	0	80.7571	80.7571	80.7571	T	35.9826	HS181_ARATH^HS181_ARATH^Q:82-534,H:6-159^76.13%ID^E:1e-71^RecName: Full=18.1 kDa class I heat shock protein;^Eukaryota; Viridiplantae; Streptophyta; Embryophyta; Tracheophyta; Spermatophyta; Magnoliophyta; eudicotyledons; Gunneridae; Pentapetalae; rosids; malvids; Brassicales; Brassicaceae; Camelineae; Arabidopsis
96929	FR626916.1	680	664.678	24	24	24	24.5532	0	0	77.9366	77.9366	77.9366	T	34.7258	SUSY_VIGRR^SUSY_VIGRR^Q:2-679,H:473-698^91.59%ID^E:1e-147^RecName: Full=Sucrose synthase;^Eukaryota; Viridiplantae; Streptophyta; Embryophyta; Tracheophyta; Spermatophyta; Magnoliophyta; eudicotyledons; Gunneridae; Pentapetalae; rosids; fabids; Fabales; Fabaceae; Papilionoideae; Phaseoleae; Vigna
113857	FR626876.1	618	608.903	24	24	24	24.3585	0	0	85.0755	85.0755	85.0755	T	37.9067	DNJH_CUCSA^DNJH_CUCSA^Q:3-500,H:250-413^87.95%ID^E:2e-100^RecName: Full=DnaJ protein homolog;^Eukaryota; Viridiplantae; Streptophyta; Embryophyta; Tracheophyta; Spermatophyta; Magnoliophyta; eudicotyledons; Gunneridae; Pentapetalae; rosids; fabids; Cucurbitales; Cucurbitaceae; Benincaseae; Cucumis
210283	FP049764.1	667	779.935	24	24	24	20.5248	0	0	66.4193	66.4193	66.4193	T	29.5941	MA651_ARATH^MA651_ARATH^Q:666-205,H:418-572^69.87%ID^E:1e-47^RecName: Full=65-kDa microtubule-associated protein 1;^Eukaryota; Viridiplantae; Streptophyta; Embryophyta; Tracheophyta; Spermatophyta; Magnoliophyta; eudicotyledons; Gunneridae; Pentapetalae; rosids; malvids; Brassicales; Brassicaceae; Camelineae; Arabidopsis
126428	FP046053.1	562	476.753	24	24	24	28.2914	0	0	108.657	108.657	108.657	T	48.4139	RL142_ARATH^RL142_ARATH^Q:519-157,H:1-121^86.78%ID^E:2e-69^RecName: Full=60S ribosomal protein L14-2;^Eukaryota; Viridiplantae; Streptophyta; Embryophyta; Tracheophyta; Spermatophyta; Magnoliophyta; eudicotyledons; Gunneridae; Pentapetalae; rosids; malvids; Brassicales; Brassicaceae; Camelineae; Arabidopsis
154735	FP041229.1	647	511.777	24	24	24	30.3414	0	0	101.221	101.221	101.221	T	45.1007	#N/A
152991	FP038253.1	688	547.05	24	24	24	30.1837	0	0	94.6948	94.6948	94.6948	T	42.1927	#N/A
25532	FP033340.1	699	641.765	24	24	24	26.1404	0	0	80.7191	80.7191	80.7191	T	35.9656	#N/A
225791	FP033234.1	708	562.055	24	24	24	30.2319	0	0	92.1667	92.1667	92.1667	T	41.0662	#N/A
165463	FP028297.1	852	1122.78	24	24	24	18.2119	0	0	46.1378	46.1378	46.1378	T	20.5574	PDCB3_ARATH^PDCB3_ARATH^Q:126-401,H:13-104^76.09%ID^E:4e-44^RecName: Full=PLASMODESMATA CALLOSE-BINDING PROTEIN 3;^Eukaryota; Viridiplantae; Streptophyta; Embryophyta; Tracheophyta; Spermatophyta; Magnoliophyta; eudicotyledons; Gunneridae; Pentapetalae; rosids; malvids; Brassicales; Brassicaceae; Camelineae; Arabidopsis
77486	FP026811.1	735	786.882	24	24	24	22.4176	0	0	65.8329	65.8329	65.8329	T	29.3329	#N/A
61981	FN768437.1	586	450.925	24	24	24	31.1892	0	0	114.881	114.881	114.881	T	51.187	HIP5_ARATH^HIP5_ARATH^Q:163-585,H:53-198^49.66%ID^E:3e-24^RecName: Full=Heavy metal-associated isoprenylated plant protein 5 {ECO:0000303|PubMed:21072340, ECO:0000303|PubMed:23368984};^Eukaryota; Viridiplantae; Streptophyta; Embryophyta; Tracheophyta; Spermatophyta; Magnoliophyta; eudicotyledons; Gunneridae; Pentapetalae; rosids; malvids; Brassicales; Brassicaceae; Camelineae; Arabidopsis
6249	FN766454.1	510	648.733	24	24	24	18.8675	0	0	79.8521	79.8521	79.8521	T	35.5793	#N/A
87069	FN759124.1	533	368.697	24	24	24	34.6951	0	0	140.502	140.502	140.502	T	62.6028	#N/A
136723	FN750154.1	669	494.778	24	24	24	32.4509	0	0	104.699	104.699	104.699	T	46.6502	PABN2_ARATH^PABN2_ARATH^Q:91-624,H:42-219^71.67%ID^E:2e-64^RecName: Full=Polyadenylate-binding protein 2 {ECO:0000303|PubMed:18479511};^Eukaryota; Viridiplantae; Streptophyta; Embryophyta; Tracheophyta; Spermatophyta; Magnoliophyta; eudicotyledons; Gunneridae; Pentapetalae; rosids; malvids; Brassicales; Brassicaceae; Camelineae; Arabidopsis
73563	FN749758.1	550	421.673	24	24	24	31.3039	0	0	122.85	122.85	122.85	T	54.7379	#N/A
120396	FN747887.1	591	563.381	24	24	24	25.1766	0	0	91.9497	91.9497	91.9497	T	40.9696	HS181_ARATH^HS181_ARATH^Q:510-58,H:6-159^76.77%ID^E:3e-72^RecName: Full=18.1 kDa class I heat shock protein;^Eukaryota; Viridiplantae; Streptophyta; Embryophyta; Tracheophyta; Spermatophyta; Magnoliophyta; eudicotyledons; Gunneridae; Pentapetalae; rosids; malvids; Brassicales; Brassicaceae; Camelineae; Arabidopsis
137731	FN747506.1	658	706.211	24	24	24	22.3616	0	0	73.353	73.353	73.353	T	32.6835	HS181_ARATH^HS181_ARATH^Q:81-533,H:6-159^77.42%ID^E:6e-72^RecName: Full=18.1 kDa class I heat shock protein;^Eukaryota; Viridiplantae; Streptophyta; Embryophyta; Tracheophyta; Spermatophyta; Magnoliophyta; eudicotyledons; Gunneridae; Pentapetalae; rosids; malvids; Brassicales; Brassicaceae; Camelineae; Arabidopsis
24428	FN747362.1	687	636.908	24	24	24	25.8876	0	0	81.3347	81.3347	81.3347	T	36.2399	HS181_ARATH^HS181_ARATH^Q:620-168,H:6-159^77.42%ID^E:6e-72^RecName: Full=18.1 kDa class I heat shock protein;^Eukaryota; Viridiplantae; Streptophyta; Embryophyta; Tracheophyta; Spermatophyta; Magnoliophyta; eudicotyledons; Gunneridae; Pentapetalae; rosids; malvids; Brassicales; Brassicaceae; Camelineae; Arabidopsis
77783	FN747031.1	685	651.615	24	24	24	25.2296	0	0	79.499	79.499	79.499	T	35.422	DNJH_CUCSA^DNJH_CUCSA^Q:2-598,H:217-413^88.44%ID^E:2e-124^RecName: Full=DnaJ protein homolog;^Eukaryota; Viridiplantae; Streptophyta; Embryophyta; Tracheophyta; Spermatophyta; Magnoliophyta; eudicotyledons; Gunneridae; Pentapetalae; rosids; fabids; Cucurbitales; Cucurbitaceae; Benincaseae; Cucumis
132524	FN744092.1	697	650.166	24	24	24	25.7288	0	0	79.6762	79.6762	79.6762	T	35.5009	HS181_ARATH^HS181_ARATH^Q:625-173,H:6-159^76.77%ID^E:4e-71^RecName: Full=18.1 kDa class I heat shock protein;^Eukaryota; Viridiplantae; Streptophyta; Embryophyta; Tracheophyta; Spermatophyta; Magnoliophyta; eudicotyledons; Gunneridae; Pentapetalae; rosids; malvids; Brassicales; Brassicaceae; Camelineae; Arabidopsis
129136	FN744000.1	776	808.629	24	24	24	23.0316	0	0	64.0624	64.0624	64.0624	T	28.544	FRL4A_ARATH^FRL4A_ARATH^Q:775-314,H:370-505^64.52%ID^E:2e-48^RecName: Full=FRIGIDA-like protein 4a;^Eukaryota; Viridiplantae; Streptophyta; Embryophyta; Tracheophyta; Spermatophyta; Magnoliophyta; eudicotyledons; Gunneridae; Pentapetalae; rosids; malvids; Brassicales; Brassicaceae; Camelineae; Arabidopsis
77719	FN742480.1	716	1070.88	24	24	24	16.0466	0	0	48.3738	48.3738	48.3738	T	21.5537	EF1A_ORYSJ^EF1A_ORYSJ^Q:2-715,H:176-413^94.54%ID^E:1e-165^RecName: Full=Elongation factor 1-alpha;^Eukaryota; Viridiplantae; Streptophyta; Embryophyta; Tracheophyta; Spermatophyta; Magnoliophyta; Liliopsida; Poales; Poaceae; BOP clade; Oryzoideae; Oryzeae; Oryzinae; Oryza
129733	FN741231.1	588	565.696	24	24	24	24.9463	0	0	91.5734	91.5734	91.5734	T	40.8019	HS181_ARATH^HS181_ARATH^Q:510-58,H:6-159^76.77%ID^E:1e-71^RecName: Full=18.1 kDa class I heat shock protein;^Eukaryota; Viridiplantae; Streptophyta; Embryophyta; Tracheophyta; Spermatophyta; Magnoliophyta; eudicotyledons; Gunneridae; Pentapetalae; rosids; malvids; Brassicales; Brassicaceae; Camelineae; Arabidopsis
209974	FN740874.1	693	640.968	24	24	24	25.9483	0	0	80.8196	80.8196	80.8196	T	36.0104	HS181_ARATH^HS181_ARATH^Q:609-157,H:6-159^75.32%ID^E:4e-70^RecName: Full=18.1 kDa class I heat shock protein;^Eukaryota; Viridiplantae; Streptophyta; Embryophyta; Tracheophyta; Spermatophyta; Magnoliophyta; eudicotyledons; Gunneridae; Pentapetalae; rosids; malvids; Brassicales; Brassicaceae; Camelineae; Arabidopsis
183239	FN740521.1	636	708.594	24	24	24	21.5412	0	0	73.1064	73.1064	73.1064	T	32.5736	HS181_ARATH^HS181_ARATH^Q:82-534,H:6-159^77.42%ID^E:2e-72^RecName: Full=18.1 kDa class I heat shock protein;^Eukaryota; Viridiplantae; Streptophyta; Embryophyta; Tracheophyta; Spermatophyta; Magnoliophyta; eudicotyledons; Gunneridae; Pentapetalae; rosids; malvids; Brassicales; Brassicaceae; Camelineae; Arabidopsis
190469	FN737826.1	589	502.457	24	24	24	28.1337	0	0	103.099	103.099	103.099	T	45.9372	YTHD2_MOUSE^YTHD2_MOUSE^Q:1-447,H:420-565^57.05%ID^E:8e-51^RecName: Full=YTH domain-containing family protein 2 {ECO:0000305};^Eukaryota; Metazoa; Chordata; Craniata; Vertebrata; Euteleostomi; Mammalia; Eutheria; Euarchontoglires; Glires; Rodentia; Sciurognathi; Muroidea; Muridae; Murinae; Mus; Mus
213463	FN719626.1	935	1203.17	24	24	24	18.6507	0	0	43.0551	43.0551	43.0551	T	19.1838	NU50B_ARATH^NU50B_ARATH^Q:220-453,H:1-81^58.02%ID^E:1e-20^RecName: Full=Nuclear pore complex protein NUP50B {ECO:0000303|PubMed:21189294};^Eukaryota; Viridiplantae; Streptophyta; Embryophyta; Tracheophyta; Spermatophyta; Magnoliophyta; eudicotyledons; Gunneridae; Pentapetalae; rosids; malvids; Brassicales; Brassicaceae; Camelineae; Arabidopsis
214661	FN715488.1	638	642.683	24	24	24	23.8251	0	0	80.6039	80.6039	80.6039	T	35.9143	NIFU1_ARATH^NIFU1_ARATH^Q:202-636,H:76-221^84.25%ID^E:1e-69^RecName: Full=NifU-like protein 1, chloroplastic;^Eukaryota; Viridiplantae; Streptophyta; Embryophyta; Tracheophyta; Spermatophyta; Magnoliophyta; eudicotyledons; Gunneridae; Pentapetalae; rosids; malvids; Brassicales; Brassicaceae; Camelineae; Arabidopsis
6152	FN707126.1	637	537.259	24	24	24	28.4555	0	0	96.4203	96.4203	96.4203	T	42.9615	HMGL_SOYBN^HMGL_SOYBN^Q:635-282,H:6-124^73.95%ID^E:9e-47^RecName: Full=HMG1/2-like protein;^Eukaryota; Viridiplantae; Streptophyta; Embryophyta; Tracheophyta; Spermatophyta; Magnoliophyta; eudicotyledons; Gunneridae; Pentapetalae; rosids; fabids; Fabales; Fabaceae; Papilionoideae; Phaseoleae; Glycine; Soja
142632	FN703785.1	708	587.296	24	24	24	28.9326	0	0	88.2055	88.2055	88.2055	T	39.3013	#N/A
232457	FN702706.1	810	796.08	24	24	24	24.4197	0	0	65.0723	65.0723	65.0723	T	28.9939	(BLASTP)BAG6_ARATH^BAG6_ARATH^Q:8-213,H:294-503^31.14%ID^E:2e-07^RecName: Full=BAG family molecular chaperone regulator 6 {ECO:0000303|Ref.3};^Eukaryota; Viridiplantae; Streptophyta; Embryophyta; Tracheophyta; Spermatophyta; Magnoliophyta; eudicotyledons; Gunneridae; Pentapetalae; rosids; malvids; Brassicales; Brassicaceae; Camelineae; Arabidopsis
120630	FN701908.1	851	676.131	24	24	24	30.2072	0	0	76.6164	76.6164	76.6164	T	34.1376	H1_SOLPN^H1_SOLPN^Q:617-402,H:47-118^84.72%ID^E:6e-36^RecName: Full=Histone H1;^Eukaryota; Viridiplantae; Streptophyta; Embryophyta; Tracheophyta; Spermatophyta; Magnoliophyta; eudicotyledons; Gunneridae; Pentapetalae; asterids; lamiids; Solanales; Solanaceae; Solanoideae; Solaneae; Solanum; Lycopersicon
3181	FN701449.1	864	811.498	24	24	24	25.5527	0	0	63.8359	63.8359	63.8359	T	28.4431	#N/A
28069	FN700118.1	577	443.1	24	24	24	31.2525	0	0	116.91	116.91	116.91	T	52.0909	(BLASTP)SRC1_SOYBN^SRC1_SOYBN^Q:1-69,H:1-70^52%ID^E:1e-08^RecName: Full=Protein SRC1 {ECO:0000305};^Eukaryota; Viridiplantae; Streptophyta; Embryophyta; Tracheophyta; Spermatophyta; Magnoliophyta; eudicotyledons; Gunneridae; Pentapetalae; rosids; fabids; Fabales; Fabaceae; Papilionoideae; Phaseoleae; Glycine; Soja
52197	FN699888.1	640	626.583	24	24	24	24.5139	0	0	82.6749	82.6749	82.6749	T	36.8371	SUSY_SOYBN^SUSY_SOYBN^Q:1-639,H:474-686^90.61%ID^E:1e-136^RecName: Full=Sucrose synthase;^Eukaryota; Viridiplantae; Streptophyta; Embryophyta; Tracheophyta; Spermatophyta; Magnoliophyta; eudicotyledons; Gunneridae; Pentapetalae; rosids; fabids; Fabales; Fabaceae; Papilionoideae; Phaseoleae; Glycine; Soja
9538	FN697771.1	710	640.606	24	24	24	26.5998	0	0	80.8653	80.8653	80.8653	T	36.0307	DRM1_ARATH^DRM1_ARATH^Q:650-297,H:1-121^64%ID^E:1e-38^RecName: Full=Dormancy-associated protein 1 {ECO:0000303|Ref.1};^Eukaryota; Viridiplantae; Streptophyta; Embryophyta; Tracheophyta; Spermatophyta; Magnoliophyta; eudicotyledons; Gunneridae; Pentapetalae; rosids; malvids; Brassicales; Brassicaceae; Camelineae; Arabidopsis
162702	FN697680.1	795	719.03	24	24	24	26.5358	0	0	72.0453	72.0453	72.0453	T	32.1009	NACA_PINTA^NACA_PINTA^Q:546-151,H:72-204^84.96%ID^E:2e-72^RecName: Full=Nascent polypeptide-associated complex subunit alpha-like protein;^Eukaryota; Viridiplantae; Streptophyta; Embryophyta; Tracheophyta; Spermatophyta; Pinidae; Pinales; Pinaceae; Pinus; Pinus
14520	FN697274.1	843	970.361	24	24	24	20.85	0	0	53.385	53.385	53.385	T	23.7865	UBQ3_ARATH^UBQ3_ARATH^Q:796-122,H:82-306^97.78%ID^E:5e-154^RecName: Full=Polyubiquitin 3;^Eukaryota; Viridiplantae; Streptophyta; Embryophyta; Tracheophyta; Spermatophyta; Magnoliophyta; eudicotyledons; Gunneridae; Pentapetalae; rosids; malvids; Brassicales; Brassicaceae; Camelineae; Arabidopsis`UBQ3_ARATH^UBQ3_ARATH^Q:796-128,H:6-228^98.21%ID^E:1e-152^RecName: Full=Polyubiquitin 3;^Eukaryota; Vi…
178523	FN697179.1	863	911.927	24	24	24	22.7123	0	0	56.8058	56.8058	56.8058	T	25.3107	PDCB3_ARATH^PDCB3_ARATH^Q:859-635,H:30-104^76%ID^E:4e-33^RecName: Full=PLASMODESMATA CALLOSE-BINDING PROTEIN 3;^Eukaryota; Viridiplantae; Streptophyta; Embryophyta; Tracheophyta; Spermatophyta; Magnoliophyta; eudicotyledons; Gunneridae; Pentapetalae; rosids; malvids; Brassicales; Brassicaceae; Camelineae; Arabidopsis
34333	DB997984.2	662	766.681	24	24	24	20.7231	0	0	67.5675	67.5675	67.5675	T	30.1057	#N/A
138435	CR627952.1	664	580.587	24	24	24	27.4481	0	0	89.2248	89.2248	89.2248	T	39.7555	HS181_ARATH^HS181_ARATH^Q:664-227,H:11-159^76.67%ID^E:2e-67^RecName: Full=18.1 kDa class I heat shock protein;^Eukaryota; Viridiplantae; Streptophyta; Embryophyta; Tracheophyta; Spermatophyta; Magnoliophyta; eudicotyledons; Gunneridae; Pentapetalae; rosids; malvids; Brassicales; Brassicaceae; Camelineae; Arabidopsis
199750	FR629779.1	696	635.434	23	23	23	25.1922	0	0	78.1266	78.1266	78.1266	T	34.8105	HS181_ARATH^HS181_ARATH^Q:82-534,H:6-159^76.13%ID^E:3e-71^RecName: Full=18.1 kDa class I heat shock protein;^Eukaryota; Viridiplantae; Streptophyta; Embryophyta; Tracheophyta; Spermatophyta; Magnoliophyta; eudicotyledons; Gunneridae; Pentapetalae; rosids; malvids; Brassicales; Brassicaceae; Camelineae; Arabidopsis
128200	FR625297.1	593	381.77	23	23	23	35.7257	0	0	130.037	130.037	130.037	T	57.94	EF1G2_ORYSJ^EF1G2_ORYSJ^Q:2-352,H:302-418^88.03%ID^E:3e-68^RecName: Full=Elongation factor 1-gamma 2;^Eukaryota; Viridiplantae; Streptophyta; Embryophyta; Tracheophyta; Spermatophyta; Magnoliophyta; Liliopsida; Poales; Poaceae; BOP clade; Oryzoideae; Oryzeae; Oryzinae; Oryza
6831	FP074229.1	590	419.253	23	23	23	32.3671	0	0	118.411	118.411	118.411	T	52.76	#N/A
78072	FP071403.1	696	766.276	23	23	23	20.8907	0	0	64.7865	64.7865	64.7865	T	28.8666	COMT1_PRUDU^COMT1_PRUDU^Q:61-696,H:1-212^85.85%ID^E:2e-130^RecName: Full=Caffeic acid 3-O-methyltransferase;^Eukaryota; Viridiplantae; Streptophyta; Embryophyta; Tracheophyta; Spermatophyta; Magnoliophyta; eudicotyledons; Gunneridae; Pentapetalae; rosids; fabids; Rosales; Rosaceae; Maloideae; Amygdaleae; Prunus
196123	FP071043.1	566	420.808	23	23	23	30.9357	0	0	117.974	117.974	117.974	T	52.5649	(BLASTP)SRC1_SOYBN^SRC1_SOYBN^Q:4-72,H:1-70^54.67%ID^E:7e-10^RecName: Full=Protein SRC1 {ECO:0000305};^Eukaryota; Viridiplantae; Streptophyta; Embryophyta; Tracheophyta; Spermatophyta; Magnoliophyta; eudicotyledons; Gunneridae; Pentapetalae; rosids; fabids; Fabales; Fabaceae; Papilionoideae; Phaseoleae; Glycine; Soja
234957	FP070882.1	724	670.882	23	23	23	24.8211	0	0	73.9986	73.9986	73.9986	T	32.9712	DRMH3_ARATH^DRMH3_ARATH^Q:640-389,H:1-86^79.07%ID^E:7e-36^RecName: Full=Dormancy-associated protein homolog 3 {ECO:0000305};^Eukaryota; Viridiplantae; Streptophyta; Embryophyta; Tracheophyta; Spermatophyta; Magnoliophyta; eudicotyledons; Gunneridae; Pentapetalae; rosids; malvids; Brassicales; Brassicaceae; Camelineae; Arabidopsis
106953	FP068308.1	551	406.915	23	23	23	31.1441	0	0	122.002	122.002	122.002	T	54.3597	#N/A
235081	FP067980.1	548	468.372	23	23	23	26.9102	0	0	105.993	105.993	105.993	T	47.2269	NTF2_ARATH^NTF2_ARATH^Q:486-115,H:3-126^84.68%ID^E:9e-75^RecName: Full=Nuclear transport factor 2;^Eukaryota; Viridiplantae; Streptophyta; Embryophyta; Tracheophyta; Spermatophyta; Magnoliophyta; eudicotyledons; Gunneridae; Pentapetalae; rosids; malvids; Brassicales; Brassicaceae; Camelineae; Arabidopsis
108539	FP064874.1	632	445.586	23	23	23	32.6222	0	0	111.413	111.413	111.413	T	49.642	#N/A
15441	FP061701.1	536	329.344	23	23	23	37.4319	0	0	150.737	150.737	150.737	T	67.163	#N/A
193979	FP052650.1	763	809.303	23	23	23	21.6841	0	0	61.342	61.342	61.342	T	27.3319	#N/A
132719	FP050689.1	653	542.097	23	23	23	27.7054	0	0	91.5783	91.5783	91.5783	T	40.8041	RR12B_POPTR^RR12B_POPTR^Q:513-653,H:33-79^91.49%ID^E:2e-20^RecName: Full=30S ribosomal protein S12-B, chloroplastic;^Eukaryota; Viridiplantae; Streptophyta; Embryophyta; Tracheophyta; Spermatophyta; Magnoliophyta; eudicotyledons; Gunneridae; Pentapetalae; rosids; fabids; Malpighiales; Salicaceae; Saliceae; Populus
226820	FP046518.1	604	542.852	23	23	23	25.5908	0	0	91.4508	91.4508	91.4508	T	40.7473	#N/A
157172	FP041004.1	686	568.453	23	23	23	27.756	0	0	87.3323	87.3323	87.3323	T	38.9122	#N/A
35599	FP037771.1	621	445.18	23	23	23	32.0836	0	0	111.515	111.515	111.515	T	49.6872	ART2_YEAST^ART2_YEAST^Q:330-163,H:2-57^76.79%ID^E:4e-19^RecName: Full=Putative uncharacterized protein ART2;^Eukaryota; Fungi; Dikarya; Ascomycota; Saccharomycotina; Saccharomycetes; Saccharomycetales; Saccharomycetaceae; Saccharomyces
118208	FP036996.1	661	626.703	23	23	23	24.2587	0	0	79.215	79.215	79.215	T	35.2955	PIP11_ORYSJ^PIP11_ORYSJ^Q:167-505,H:177-289^92.92%ID^E:5e-71^RecName: Full=Aquaporin PIP1-1;^Eukaryota; Viridiplantae; Streptophyta; Embryophyta; Tracheophyta; Spermatophyta; Magnoliophyta; Liliopsida; Poales; Poaceae; BOP clade; Oryzoideae; Oryzeae; Oryzinae; Oryza`PIP11_ORYSJ^PIP11_ORYSJ^Q:83-370,H:1-123^34.68%ID^E:2e-08^RecName: Full=Aquaporin PIP1-1;^Eukaryota; Viridiplantae; Streptophyta; Em…
62733	FP033513.1	699	581.327	23	23	23	27.6557	0	0	85.3983	85.3983	85.3983	T	38.0505	#N/A
1916	FP032838.1	657	609.26	23	23	23	24.8022	0	0	81.483	81.483	81.483	T	36.306	HS181_ARATH^HS181_ARATH^Q:647-195,H:6-159^77.42%ID^E:6e-72^RecName: Full=18.1 kDa class I heat shock protein;^Eukaryota; Viridiplantae; Streptophyta; Embryophyta; Tracheophyta; Spermatophyta; Magnoliophyta; eudicotyledons; Gunneridae; Pentapetalae; rosids; malvids; Brassicales; Brassicaceae; Camelineae; Arabidopsis
104655	FP031741.1	724	812.319	23	23	23	20.4993	0	0	61.1142	61.1142	61.1142	T	27.2304	RH7_ARATH^RH7_ARATH^Q:409-723,H:94-198^82.86%ID^E:1e-51^RecName: Full=DEAD-box ATP-dependent RNA helicase 7;^Eukaryota; Viridiplantae; Streptophyta; Embryophyta; Tracheophyta; Spermatophyta; Magnoliophyta; eudicotyledons; Gunneridae; Pentapetalae; rosids; malvids; Brassicales; Brassicaceae; Camelineae; Arabidopsis
53414	FP031290.1	823	949.615	23	23	23	19.9333	0	0	52.2783	52.2783	52.2783	T	23.2934	RS8_ORYSJ^RS8_ORYSJ^Q:55-726,H:1-220^84.38%ID^E:3e-110^RecName: Full=40S ribosomal protein S8;^Eukaryota; Viridiplantae; Streptophyta; Embryophyta; Tracheophyta; Spermatophyta; Magnoliophyta; Liliopsida; Poales; Poaceae; BOP clade; Oryzoideae; Oryzeae; Oryzinae; Oryza
225708	FP029845.1	875	829.929	23	23	23	24.2491	0	0	59.8175	59.8175	59.8175	T	26.6526	HMGB3_ARATH^HMGB3_ARATH^Q:686-351,H:1-107^64.29%ID^E:4e-37^RecName: Full=High mobility group B protein 3;^Eukaryota; Viridiplantae; Streptophyta; Embryophyta; Tracheophyta; Spermatophyta; Magnoliophyta; eudicotyledons; Gunneridae; Pentapetalae; rosids; malvids; Brassicales; Brassicaceae; Camelineae; Arabidopsis
78686	FP029834.1	889	1265.15	23	23	23	16.1618	0	0	39.2399	39.2399	39.2399	T	17.4839	PHR2_ARATH^PHR2_ARATH^Q:325-834,H:76-246^80.12%ID^E:1e-87^RecName: Full=Blue-light photoreceptor PHR2;^Eukaryota; Viridiplantae; Streptophyta; Embryophyta; Tracheophyta; Spermatophyta; Magnoliophyta; eudicotyledons; Gunneridae; Pentapetalae; rosids; malvids; Brassicales; Brassicaceae; Camelineae; Arabidopsis
1402	FP026331.1	749	823.479	23	23	23	20.9198	0	0	60.286	60.286	60.286	T	26.8613	DNJH_CUCSA^DNJH_CUCSA^Q:63-695,H:1-208^91.47%ID^E:2e-92^RecName: Full=DnaJ protein homolog;^Eukaryota; Viridiplantae; Streptophyta; Embryophyta; Tracheophyta; Spermatophyta; Magnoliophyta; eudicotyledons; Gunneridae; Pentapetalae; rosids; fabids; Cucurbitales; Cucurbitaceae; Benincaseae; Cucumis
53100	FP024942.1	801	624.497	23	23	23	29.5005	0	0	79.4948	79.4948	79.4948	T	35.4201	HIP7_ARATH^HIP7_ARATH^Q:794-615,H:178-237^85%ID^E:5e-26^RecName: Full=Heavy metal-associated isoprenylated plant protein 7 {ECO:0000303|PubMed:21072340, ECO:0000303|PubMed:23368984};^Eukaryota; Viridiplantae; Streptophyta; Embryophyta; Tracheophyta; Spermatophyta; Magnoliophyta; eudicotyledons; Gunneridae; Pentapetalae; rosids; malvids; Brassicales; Brassicaceae; Camelineae; Arabidopsis
79707	FN765433.1	695	688.59	23	23	23	23.2141	0	0	72.0956	72.0956	72.0956	T	32.1233	RBP47_NICPL^RBP47_NICPL^Q:471-695,H:79-153^73.33%ID^E:2e-32^RecName: Full=Polyadenylate-binding protein RBP47;^Eukaryota; Viridiplantae; Streptophyta; Embryophyta; Tracheophyta; Spermatophyta; Magnoliophyta; eudicotyledons; Gunneridae; Pentapetalae; asterids; lamiids; Solanales; Solanaceae; Nicotianoideae; Nicotianeae; Nicotiana
160155	FN764678.1	603	687.444	23	23	23	20.1747	0	0	72.2157	72.2157	72.2157	T	32.1768	(BLASTP)AGP18_ARATH^AGP18_ARATH^Q:1-41,H:1-41^56.1%ID^E:3e-07^RecName: Full=Lysine-rich arabinogalactan protein 18;^Eukaryota; Viridiplantae; Streptophyta; Embryophyta; Tracheophyta; Spermatophyta; Magnoliophyta; eudicotyledons; Gunneridae; Pentapetalae; rosids; malvids; Brassicales; Brassicaceae; Camelineae; Arabidopsis
81858	FN764615.1	597	588.739	23	23	23	23.3227	0	0	84.3231	84.3231	84.3231	T	37.5714	HS181_ARATH^HS181_ARATH^Q:48-500,H:6-159^77.42%ID^E:2e-72^RecName: Full=18.1 kDa class I heat shock protein;^Eukaryota; Viridiplantae; Streptophyta; Embryophyta; Tracheophyta; Spermatophyta; Magnoliophyta; eudicotyledons; Gunneridae; Pentapetalae; rosids; malvids; Brassicales; Brassicaceae; Camelineae; Arabidopsis
18104	FN763968.1	598	550.323	23	23	23	24.9926	0	0	90.2093	90.2093	90.2093	T	40.1941	HS181_ARATH^HS181_ARATH^Q:2-454,H:6-159^76.77%ID^E:2e-71^RecName: Full=18.1 kDa class I heat shock protein;^Eukaryota; Viridiplantae; Streptophyta; Embryophyta; Tracheophyta; Spermatophyta; Magnoliophyta; eudicotyledons; Gunneridae; Pentapetalae; rosids; malvids; Brassicales; Brassicaceae; Camelineae; Arabidopsis
94566	FN761598.1	747	698.969	23	23	23	24.5805	0	0	71.025	71.025	71.025	T	31.6462	AROG_SOLLC^AROG_SOLLC^Q:23-724,H:1-238^65%ID^E:1e-93^RecName: Full=Phospho-2-dehydro-3-deoxyheptonate aldolase 2, chloroplastic;^Eukaryota; Viridiplantae; Streptophyta; Embryophyta; Tracheophyta; Spermatophyta; Magnoliophyta; eudicotyledons; Gunneridae; Pentapetalae; asterids; lamiids; Solanales; Solanaceae; Solanoideae; Solaneae; Solanum; Lycopersicon
161709	FN755098.1	684	604.882	23	23	23	26.0084	0	0	82.0726	82.0726	82.0726	T	36.5687	HS181_ARATH^HS181_ARATH^Q:32-484,H:6-159^77.42%ID^E:6e-72^RecName: Full=18.1 kDa class I heat shock protein;^Eukaryota; Viridiplantae; Streptophyta; Embryophyta; Tracheophyta; Spermatophyta; Magnoliophyta; eudicotyledons; Gunneridae; Pentapetalae; rosids; malvids; Brassicales; Brassicaceae; Camelineae; Arabidopsis
9855	FN754540.1	772	674.211	23	23	23	26.336	0	0	73.6331	73.6331	73.6331	T	32.8083	TLP1_CASSA^TLP1_CASSA^Q:63-770,H:1-235^80.93%ID^E:6e-140^RecName: Full=Thaumatin-like protein 1;^Eukaryota; Viridiplantae; Streptophyta; Embryophyta; Tracheophyta; Spermatophyta; Magnoliophyta; eudicotyledons; Gunneridae; Pentapetalae; rosids; fabids; Fagales; Fagaceae; Castanea
159147	FN753202.1	654	557.997	23	23	23	26.9571	0	0	88.9687	88.9687	88.9687	T	39.6413	HS181_ARATH^HS181_ARATH^Q:2-454,H:6-159^77.42%ID^E:7e-72^RecName: Full=18.1 kDa class I heat shock protein;^Eukaryota; Viridiplantae; Streptophyta; Embryophyta; Tracheophyta; Spermatophyta; Magnoliophyta; eudicotyledons; Gunneridae; Pentapetalae; rosids; malvids; Brassicales; Brassicaceae; Camelineae; Arabidopsis
53045	FN752318.1	733	737.757	23	23	23	22.8517	0	0	67.2908	67.2908	67.2908	T	29.9824	SUSY_SOYBN^SUSY_SOYBN^Q:5-733,H:487-729^90.12%ID^E:4e-159^RecName: Full=Sucrose synthase;^Eukaryota; Viridiplantae; Streptophyta; Embryophyta; Tracheophyta; Spermatophyta; Magnoliophyta; eudicotyledons; Gunneridae; Pentapetalae; rosids; fabids; Fabales; Fabaceae; Papilionoideae; Phaseoleae; Glycine; Soja
122116	FN748674.1	707	463.544	23	23	23	35.0797	0	0	107.097	107.097	107.097	T	47.7188	YCF3_MORIN^YCF3_MORIN^Q:564-707,H:43-90^100%ID^E:6e-25^RecName: Full=Photosystem I assembly protein Ycf3 {ECO:0000255|HAMAP-Rule:MF_00439};^Eukaryota; Viridiplantae; Streptophyta; Embryophyta; Tracheophyta; Spermatophyta; Magnoliophyta; eudicotyledons; Gunneridae; Pentapetalae; rosids; fabids; Rosales; Moraceae; Morus
143312	FN748313.1	843	670.872	23	23	23	28.9012	0	0	73.9996	73.9996	73.9996	T	32.9716	H1_SOLPN^H1_SOLPN^Q:613-395,H:46-118^84.93%ID^E:2e-36^RecName: Full=Histone H1;^Eukaryota; Viridiplantae; Streptophyta; Embryophyta; Tracheophyta; Spermatophyta; Magnoliophyta; eudicotyledons; Gunneridae; Pentapetalae; asterids; lamiids; Solanales; Solanaceae; Solanoideae; Solaneae; Solanum; Lycopersicon
26600	FN746205.1	803	754.075	23	23	23	24.4923	0	0	65.8347	65.8347	65.8347	T	29.3336	RS92_ARATH^RS92_ARATH^Q:777-256,H:6-179^93.1%ID^E:3e-115^RecName: Full=40S ribosomal protein S9-2;^Eukaryota; Viridiplantae; Streptophyta; Embryophyta; Tracheophyta; Spermatophyta; Magnoliophyta; eudicotyledons; Gunneridae; Pentapetalae; rosids; malvids; Brassicales; Brassicaceae; Camelineae; Arabidopsis
29583	FN745935.1	663	646.987	23	23	23	23.5692	0	0	76.7315	76.7315	76.7315	T	34.1889	DNJH_CUCSA^DNJH_CUCSA^Q:1-471,H:259-413^87.9%ID^E:2e-94^RecName: Full=DnaJ protein homolog;^Eukaryota; Viridiplantae; Streptophyta; Embryophyta; Tracheophyta; Spermatophyta; Magnoliophyta; eudicotyledons; Gunneridae; Pentapetalae; rosids; fabids; Cucurbitales; Cucurbitaceae; Benincaseae; Cucumis
91898	FN745625.1	433	301.476	23	23	23	33.0341	0	0	164.671	164.671	164.671	T	73.3714	HS177_ORYSJ^HS177_ORYSJ^Q:432-178,H:75-159^80%ID^E:2e-41^RecName: Full=17.7 kDa class I heat shock protein;^Eukaryota; Viridiplantae; Streptophyta; Embryophyta; Tracheophyta; Spermatophyta; Magnoliophyta; Liliopsida; Poales; Poaceae; BOP clade; Oryzoideae; Oryzeae; Oryzinae; Oryza
36313	FN744580.1	856	839.021	23	23	23	23.4654	0	0	59.1693	59.1693	59.1693	T	26.3638	METK1_ELAUM^METK1_ELAUM^Q:854-201,H:176-393^95.87%ID^E:1e-139^RecName: Full=S-adenosylmethionine synthase 1;^Eukaryota; Viridiplantae; Streptophyta; Embryophyta; Tracheophyta; Spermatophyta; Magnoliophyta; eudicotyledons; Gunneridae; Pentapetalae; rosids; fabids; Rosales; Elaeagnaceae; Elaeagnus
168068	FN744563.1	767	540.076	23	23	23	32.6639	0	0	91.9209	91.9209	91.9209	T	40.9567	VA721_ARATH^VA721_ARATH^Q:766-212,H:35-219^84.86%ID^E:2e-100^RecName: Full=Vesicle-associated membrane protein 721 {ECO:0000303|PubMed:11115874};^Eukaryota; Viridiplantae; Streptophyta; Embryophyta; Tracheophyta; Spermatophyta; Magnoliophyta; eudicotyledons; Gunneridae; Pentapetalae; rosids; malvids; Brassicales; Brassicaceae; Camelineae; Arabidopsis
130074	FN744535.1	828	718.127	23	23	23	26.519	0	0	69.1303	69.1303	69.1303	T	30.802	#N/A
135328	FN744124.1	690	648.222	23	23	23	24.4824	0	0	76.5853	76.5853	76.5853	T	34.1237	HS181_ARATH^HS181_ARATH^Q:82-534,H:6-159^77.42%ID^E:2e-72^RecName: Full=18.1 kDa class I heat shock protein;^Eukaryota; Viridiplantae; Streptophyta; Embryophyta; Tracheophyta; Spermatophyta; Magnoliophyta; eudicotyledons; Gunneridae; Pentapetalae; rosids; malvids; Brassicales; Brassicaceae; Camelineae; Arabidopsis
208885	FN743943.1	523	381.523	23	23	23	31.5289	0	0	130.121	130.121	130.121	T	57.9775	#N/A
213746	FN743017.1	1097	1135.93	23	23	23	22.2117	0	0	43.7035	43.7035	43.7035	T	19.4728	HSP80_SOLLC^HSP80_SOLLC^Q:964-182,H:440-699^78.93%ID^E:7e-92^RecName: Full=Heat shock cognate protein 80;^Eukaryota; Viridiplantae; Streptophyta; Embryophyta; Tracheophyta; Spermatophyta; Magnoliophyta; eudicotyledons; Gunneridae; Pentapetalae; asterids; lamiids; Solanales; Solanaceae; Solanoideae; Solaneae; Solanum; Lycopersicon
105717	FN742416.1	615	594.342	23	23	23	23.7994	0	0	83.5282	83.5282	83.5282	T	37.2172	HS181_ARATH^HS181_ARATH^Q:600-148,H:6-159^76.77%ID^E:2e-71^RecName: Full=18.1 kDa class I heat shock protein;^Eukaryota; Viridiplantae; Streptophyta; Embryophyta; Tracheophyta; Spermatophyta; Magnoliophyta; eudicotyledons; Gunneridae; Pentapetalae; rosids; malvids; Brassicales; Brassicaceae; Camelineae; Arabidopsis
114126	FN741838.1	682	614.508	23	23	23	25.5261	0	0	80.787	80.787	80.787	T	35.9959	HS181_ARATH^HS181_ARATH^Q:627-175,H:6-159^77.42%ID^E:4e-72^RecName: Full=18.1 kDa class I heat shock protein;^Eukaryota; Viridiplantae; Streptophyta; Embryophyta; Tracheophyta; Spermatophyta; Magnoliophyta; eudicotyledons; Gunneridae; Pentapetalae; rosids; malvids; Brassicales; Brassicaceae; Camelineae; Arabidopsis
103334	FN740762.1	687	650.286	23	23	23	24.2985	0	0	76.3422	76.3422	76.3422	T	34.0154	HS181_ARATH^HS181_ARATH^Q:600-151,H:7-159^77.27%ID^E:5e-71^RecName: Full=18.1 kDa class I heat shock protein;^Eukaryota; Viridiplantae; Streptophyta; Embryophyta; Tracheophyta; Spermatophyta; Magnoliophyta; eudicotyledons; Gunneridae; Pentapetalae; rosids; malvids; Brassicales; Brassicaceae; Camelineae; Arabidopsis
36388	FN740738.1	765	650.205	23	23	23	27.0607	0	0	76.3518	76.3518	76.3518	T	34.0197	#N/A
65144	FN727411.1	967	802.313	23	23	23	27.7211	0	0	61.8765	61.8765	61.8765	T	27.57	VP321_ARATH^VP321_ARATH^Q:3-416,H:12-149^89.13%ID^E:2e-59^RecName: Full=Vacuolar protein sorting-associated protein 32 homolog 1;^Eukaryota; Viridiplantae; Streptophyta; Embryophyta; Tracheophyta; Spermatophyta; Magnoliophyta; eudicotyledons; Gunneridae; Pentapetalae; rosids; malvids; Brassicales; Brassicaceae; Camelineae; Arabidopsis
189695	FN722398.1	802	766.285	23	23	23	24.072	0	0	64.7857	64.7857	64.7857	T	28.8662	EF1G2_ORYSJ^EF1G2_ORYSJ^Q:199-651,H:268-418^90.73%ID^E:8e-96^RecName: Full=Elongation factor 1-gamma 2;^Eukaryota; Viridiplantae; Streptophyta; Embryophyta; Tracheophyta; Spermatophyta; Magnoliophyta; Liliopsida; Poales; Poaceae; BOP clade; Oryzoideae; Oryzeae; Oryzinae; Oryza
53816	FN721578.1	833	896.453	23	23	23	21.372	0	0	55.3786	55.3786	55.3786	T	24.6748	#N/A
180597	FN716045.1	1034	1086.3	23	23	23	21.8926	0	0	45.7002	45.7002	45.7002	T	20.3624	SUSY_VICFA^SUSY_VICFA^Q:1-720,H:350-589^88.75%ID^E:3e-153^RecName: Full=Sucrose synthase;^Eukaryota; Viridiplantae; Streptophyta; Embryophyta; Tracheophyta; Spermatophyta; Magnoliophyta; eudicotyledons; Gunneridae; Pentapetalae; rosids; fabids; Fabales; Fabaceae; Papilionoideae; Fabeae; Vicia`SUSY_VICFA^SUSY_VICFA^Q:714-986,H:588-677^67.03%ID^E:3e-153^RecName: Full=Sucrose synthase;^Eukaryota; Vi…
186900	FN704706.1	580	676.611	23	23	23	19.7159	0	0	73.372	73.372	73.372	T	32.692	#N/A
115900	FN700889.1	710	899.895	23	23	23	18.1466	0	0	55.1668	55.1668	55.1668	T	24.5804	UBQ3_ARATH^UBQ3_ARATH^Q:708-124,H:112-306^98.97%ID^E:4e-134^RecName: Full=Polyubiquitin 3;^Eukaryota; Viridiplantae; Streptophyta; Embryophyta; Tracheophyta; Spermatophyta; Magnoliophyta; eudicotyledons; Gunneridae; Pentapetalae; rosids; malvids; Brassicales; Brassicaceae; Camelineae; Arabidopsis`UBQ3_ARATH^UBQ3_ARATH^Q:708-130,H:36-228^99.48%ID^E:1e-132^RecName: Full=Polyubiquitin 3;^Eukaryota; …
170011	FN699402.1	848	713.296	23	23	23	27.3435	0	0	69.5984	69.5984	69.5984	T	31.0106	HMGL_SOYBN^HMGL_SOYBN^Q:771-403,H:1-124^74.19%ID^E:2e-49^RecName: Full=HMG1/2-like protein;^Eukaryota; Viridiplantae; Streptophyta; Embryophyta; Tracheophyta; Spermatophyta; Magnoliophyta; eudicotyledons; Gunneridae; Pentapetalae; rosids; fabids; Fabales; Fabaceae; Papilionoideae; Phaseoleae; Glycine; Soja
117109	FN698509.1	589	419.822	23	23	23	32.2685	0	0	118.251	118.251	118.251	T	52.6885	#N/A
227171	FN698036.1	771	715.865	23	23	23	24.7714	0	0	69.3486	69.3486	69.3486	T	30.8993	#N/A
232418	FN697236.1	855	767.415	23	23	23	25.625	0	0	64.6902	64.6902	64.6902	T	28.8237	#N/A
143351	FN697123.1	612	490.56	23	23	23	28.6938	0	0	101.199	101.199	101.199	T	45.0909	#N/A
71305	FN641008.1	686	594.936	23	23	23	26.5205	0	0	83.4447	83.4447	83.4447	T	37.1801	#N/A
69470	FN640724.1	954	1048.72	23	23	23	20.9226	0	0	47.3378	47.3378	47.3378	T	21.0921	CATA1_CUCPE^CATA1_CUCPE^Q:887-51,H:215-492^67.13%ID^E:2e-131^RecName: Full=Catalase isozyme 1;^Eukaryota; Viridiplantae; Streptophyta; Embryophyta; Tracheophyta; Spermatophyta; Magnoliophyta; eudicotyledons; Gunneridae; Pentapetalae; rosids; fabids; Cucurbitales; Cucurbitaceae; Cucurbiteae; Cucurbita`CATA1_CUCPE^CATA1_CUCPE^Q:952-701,H:194-276^45.24%ID^E:4e-13^RecName: Full=Catalase isozyme 1;^Eu…
182606	DB999194.2	714	536.865	23	23	23	30.5887	0	0	92.4707	92.4707	92.4707	T	41.2017	#N/A
25527	DB997668.2	690	846.136	23	23	23	18.7558	0	0	58.6718	58.6718	58.6718	T	26.1421	RH7_ARATH^RH7_ARATH^Q:441-689,H:94-176^79.52%ID^E:1e-36^RecName: Full=DEAD-box ATP-dependent RNA helicase 7;^Eukaryota; Viridiplantae; Streptophyta; Embryophyta; Tracheophyta; Spermatophyta; Magnoliophyta; eudicotyledons; Gunneridae; Pentapetalae; rosids; malvids; Brassicales; Brassicaceae; Camelineae; Arabidopsis
70353	CU656311.1	486	404.43	23	23	23	27.6389	0	0	122.751	122.751	122.751	T	54.6936	(BLASTP)SRC1_SOYBN^SRC1_SOYBN^Q:1-69,H:1-70^58.67%ID^E:5e-10^RecName: Full=Protein SRC1 {ECO:0000305};^Eukaryota; Viridiplantae; Streptophyta; Embryophyta; Tracheophyta; Spermatophyta; Magnoliophyta; eudicotyledons; Gunneridae; Pentapetalae; rosids; fabids; Fabales; Fabaceae; Papilionoideae; Phaseoleae; Glycine; Soja
159144	FR631229.1	665	560.565	22	22	22	26.0987	0	0	84.7107	84.7107	84.7107	T	37.7441	GLGB2_PEA^GLGB2_PEA^Q:3-359,H:683-800^70.59%ID^E:6e-46^RecName: Full=1,4-alpha-glucan-branching enzyme 1, chloroplastic/amyloplastic;^Eukaryota; Viridiplantae; Streptophyta; Embryophyta; Tracheophyta; Spermatophyta; Magnoliophyta; eudicotyledons; Gunneridae; Pentapetalae; rosids; fabids; Fabales; Fabaceae; Papilionoideae; Fabeae; Pisum
48755	FR626029.1	664	636.046	22	22	22	22.9669	0	0	74.6579	74.6579	74.6579	T	33.265	HS181_ARATH^HS181_ARATH^Q:82-534,H:6-159^77.42%ID^E:1e-72^RecName: Full=18.1 kDa class I heat shock protein;^Eukaryota; Viridiplantae; Streptophyta; Embryophyta; Tracheophyta; Spermatophyta; Magnoliophyta; eudicotyledons; Gunneridae; Pentapetalae; rosids; malvids; Brassicales; Brassicaceae; Camelineae; Arabidopsis
94534	FP071951.1	541	560.765	22	22	22	21.2246	0	0	84.6804	84.6804	84.6804	T	37.7306	SAP5_ARATH^SAP5_ARATH^Q:203-15,H:98-160^87.3%ID^E:3e-33^RecName: Full=Zinc finger A20 and AN1 domain-containing stress-associated protein 5;^Eukaryota; Viridiplantae; Streptophyta; Embryophyta; Tracheophyta; Spermatophyta; Magnoliophyta; eudicotyledons; Gunneridae; Pentapetalae; rosids; malvids; Brassicales; Brassicaceae; Camelineae; Arabidopsis
97177	FP068405.1	734	485.719	22	22	22	33.2455	0	0	97.764	97.764	97.764	T	43.5602	#N/A
124961	FP051149.1	609	591.785	22	22	22	22.64	0	0	80.2417	80.2417	80.2417	T	35.7529	#N/A
125931	FP050804.1	614	510.222	22	22	22	26.4748	0	0	93.0691	93.0691	93.0691	T	41.4683	HMGB3_ARATH^HMGB3_ARATH^Q:566-336,H:31-107^77.92%ID^E:8e-36^RecName: Full=High mobility group B protein 3;^Eukaryota; Viridiplantae; Streptophyta; Embryophyta; Tracheophyta; Spermatophyta; Magnoliophyta; eudicotyledons; Gunneridae; Pentapetalae; rosids; malvids; Brassicales; Brassicaceae; Camelineae; Arabidopsis
175819	FP048530.1	653	626.85	22	22	22	22.9178	0	0	75.7531	75.7531	75.7531	T	33.7529	HS181_ARATH^HS181_ARATH^Q:58-510,H:6-159^77.42%ID^E:2e-72^RecName: Full=18.1 kDa class I heat shock protein;^Eukaryota; Viridiplantae; Streptophyta; Embryophyta; Tracheophyta; Spermatophyta; Magnoliophyta; eudicotyledons; Gunneridae; Pentapetalae; rosids; malvids; Brassicales; Brassicaceae; Camelineae; Arabidopsis
205885	FP046293.1	635	446.046	22	22	22	31.3196	0	0	106.459	106.459	106.459	T	47.4346	ART2_YEAST^ART2_YEAST^Q:383-216,H:2-57^76.79%ID^E:5e-19^RecName: Full=Putative uncharacterized protein ART2;^Eukaryota; Fungi; Dikarya; Ascomycota; Saccharomycotina; Saccharomycetes; Saccharomycetales; Saccharomycetaceae; Saccharomyces
44158	FP043779.1	431	378.428	22	22	22	25.0563	0	0	125.482	125.482	125.482	T	55.9103	#N/A
93198	FP041124.1	673	556.108	22	22	22	26.6243	0	0	85.3896	85.3896	85.3896	T	38.0466	IQD14_ARATH^IQD14_ARATH^Q:290-502,H:1-71^81.69%ID^E:9e-22^RecName: Full=Protein IQ-DOMAIN 14;^Eukaryota; Viridiplantae; Streptophyta; Embryophyta; Tracheophyta; Spermatophyta; Magnoliophyta; eudicotyledons; Gunneridae; Pentapetalae; rosids; malvids; Brassicales; Brassicaceae; Camelineae; Arabidopsis
195132	FP040090.1	657	723.374	22	22	22	19.9814	0	0	65.645	65.645	65.645	T	29.2491	AGP31_ARATH^AGP31_ARATH^Q:294-656,H:227-351^50.79%ID^E:5e-31^RecName: Full=Non-classical arabinogalactan protein 31 {ECO:0000303|PubMed:17885091};^Eukaryota; Viridiplantae; Streptophyta; Embryophyta; Tracheophyta; Spermatophyta; Magnoliophyta; eudicotyledons; Gunneridae; Pentapetalae; rosids; malvids; Brassicales; Brassicaceae; Camelineae; Arabidopsis
193291	FP038602.1	650	509.303	22	22	22	28.0776	0	0	93.2369	93.2369	93.2369	T	41.5431	#N/A
50741	FP038411.1	650	644.688	22	22	22	22.1813	0	0	73.657	73.657	73.657	T	32.819	#N/A
34395	FP037505.1	683	750.025	22	22	22	20.034	0	0	63.3123	63.3123	63.3123	T	28.2097	COMT1_ROSCH^COMT1_ROSCH^Q:46-681,H:1-212^86.79%ID^E:2e-135^RecName: Full=Caffeic acid 3-O-methyltransferase;^Eukaryota; Viridiplantae; Streptophyta; Embryophyta; Tracheophyta; Spermatophyta; Magnoliophyta; eudicotyledons; Gunneridae; Pentapetalae; rosids; fabids; Rosales; Rosaceae; Rosoideae; Rosoideae unplaced; Rosa
201443	FP035272.1	655	812.363	22	22	22	17.7384	0	0	58.454	58.454	58.454	T	26.045	TBB8_ARATH^TBB8_ARATH^Q:3-515,H:260-430^100%ID^E:2e-123^RecName: Full=Tubulin beta-8 chain;^Eukaryota; Viridiplantae; Streptophyta; Embryophyta; Tracheophyta; Spermatophyta; Magnoliophyta; eudicotyledons; Gunneridae; Pentapetalae; rosids; malvids; Brassicales; Brassicaceae; Camelineae; Arabidopsis
56862	FP034167.1	686	660.188	22	22	22	22.8601	0	0	71.9277	71.9277	71.9277	T	32.0485	TCMO_POPKI^TCMO_POPKI^Q:188-646,H:246-398^91.5%ID^E:8e-93^RecName: Full=Trans-cinnamate 4-monooxygenase;^Eukaryota; Viridiplantae; Streptophyta; Embryophyta; Tracheophyta; Spermatophyta; Magnoliophyta; eudicotyledons; Gunneridae; Pentapetalae; rosids; fabids; Malpighiales; Salicaceae; Saliceae; Populus`TCMO_POPKI^TCMO_POPKI^Q:12-236,H:137-211^65.33%ID^E:7e-26^RecName: Full=Trans-cinnamate 4-monoo…
194071	FP031178.1	806	703.767	22	22	22	25.1958	0	0	67.4738	67.4738	67.4738	T	30.064	RS8_PRUAR^RS8_PRUAR^Q:804-211,H:27-220^82.91%ID^E:2e-104^RecName: Full=40S ribosomal protein S8;^Eukaryota; Viridiplantae; Streptophyta; Embryophyta; Tracheophyta; Spermatophyta; Magnoliophyta; eudicotyledons; Gunneridae; Pentapetalae; rosids; fabids; Rosales; Rosaceae; Maloideae; Amygdaleae; Prunus
108112	FP029395.1	789	751.434	22	22	22	23.0998	0	0	63.1936	63.1936	63.1936	T	28.1569	HMGL_SOYBN^HMGL_SOYBN^Q:702-334,H:1-124^74.19%ID^E:1e-49^RecName: Full=HMG1/2-like protein;^Eukaryota; Viridiplantae; Streptophyta; Embryophyta; Tracheophyta; Spermatophyta; Magnoliophyta; eudicotyledons; Gunneridae; Pentapetalae; rosids; fabids; Fabales; Fabaceae; Papilionoideae; Phaseoleae; Glycine; Soja
43633	FP026867.1	883	764.141	22	22	22	25.422	0	0	62.1427	62.1427	62.1427	T	27.6886	IAA8_ARATH^IAA8_ARATH^Q:844-371,H:160-318^75.47%ID^E:3e-81^RecName: Full=Auxin-responsive protein IAA8;^Eukaryota; Viridiplantae; Streptophyta; Embryophyta; Tracheophyta; Spermatophyta; Magnoliophyta; eudicotyledons; Gunneridae; Pentapetalae; rosids; malvids; Brassicales; Brassicaceae; Camelineae; Arabidopsis
123779	FN771919.1	734	644.133	22	22	22	25.0694	0	0	73.7206	73.7206	73.7206	T	32.8473	NACA_PINTA^NACA_PINTA^Q:597-136,H:51-205^81.29%ID^E:2e-82^RecName: Full=Nascent polypeptide-associated complex subunit alpha-like protein;^Eukaryota; Viridiplantae; Streptophyta; Embryophyta; Tracheophyta; Spermatophyta; Pinidae; Pinales; Pinaceae; Pinus; Pinus
1332	FN765843.1	549	526.779	22	22	22	22.928	0	0	90.1437	90.1437	90.1437	T	40.1649	RB47B_ARATH^RB47B_ARATH^Q:454-549,H:102-133^68.75%ID^E:6e-09^RecName: Full=Polyadenylate-binding protein RBP47B;^Eukaryota; Viridiplantae; Streptophyta; Embryophyta; Tracheophyta; Spermatophyta; Magnoliophyta; eudicotyledons; Gunneridae; Pentapetalae; rosids; malvids; Brassicales; Brassicaceae; Camelineae; Arabidopsis
158693	FN762418.1	658	763.047	22	22	22	18.9713	0	0	62.2318	62.2318	62.2318	T	27.7283	RB47A_ARATH^RB47A_ARATH^Q:511-657,H:116-164^81.63%ID^E:2e-21^RecName: Full=Polyadenylate-binding protein RBP47A;^Eukaryota; Viridiplantae; Streptophyta; Embryophyta; Tracheophyta; Spermatophyta; Magnoliophyta; eudicotyledons; Gunneridae; Pentapetalae; rosids; malvids; Brassicales; Brassicaceae; Camelineae; Arabidopsis
229165	FN762036.1	455	550.806	22	22	22	18.1734	0	0	86.2115	86.2115	86.2115	T	38.4128	(BLASTP)SF3A2_MOUSE^SF3A2_MOUSE^Q:19-116,H:315-420^48.11%ID^E:4e-08^RecName: Full=Splicing factor 3A subunit 2;^Eukaryota; Metazoa; Chordata; Craniata; Vertebrata; Euteleostomi; Mammalia; Eutheria; Euarchontoglires; Glires; Rodentia; Sciurognathi; Muroidea; Muridae; Murinae; Mus; Mus`SF3A2_MOUSE^SF3A2_MOUSE^Q:21-147,H:310-440^44.93%ID^E:1e-07^RecName: Full=Splicing factor 3A subunit 2;^Eukaryota;…
227760	FN760737.1	589	560.875	22	22	22	23.1032	0	0	84.6639	84.6639	84.6639	T	37.7233	HS181_ARATH^HS181_ARATH^Q:13-465,H:6-159^77.42%ID^E:3e-72^RecName: Full=18.1 kDa class I heat shock protein;^Eukaryota; Viridiplantae; Streptophyta; Embryophyta; Tracheophyta; Spermatophyta; Magnoliophyta; eudicotyledons; Gunneridae; Pentapetalae; rosids; malvids; Brassicales; Brassicaceae; Camelineae; Arabidopsis
150843	FN759596.1	496	339.083	22	22	22	32.1809	0	0	140.042	140.042	140.042	T	62.3978	HS181_ARATH^HS181_ARATH^Q:3-296,H:62-159^83.67%ID^E:7e-44^RecName: Full=18.1 kDa class I heat shock protein;^Eukaryota; Viridiplantae; Streptophyta; Embryophyta; Tracheophyta; Spermatophyta; Magnoliophyta; eudicotyledons; Gunneridae; Pentapetalae; rosids; malvids; Brassicales; Brassicaceae; Camelineae; Arabidopsis
39176	FN759536.1	656	633.759	22	22	22	22.7721	0	0	74.9273	74.9273	74.9273	T	33.385	TCMO_POPKI^TCMO_POPKI^Q:1-561,H:212-398^93.05%ID^E:5e-122^RecName: Full=Trans-cinnamate 4-monooxygenase;^Eukaryota; Viridiplantae; Streptophyta; Embryophyta; Tracheophyta; Spermatophyta; Magnoliophyta; eudicotyledons; Gunneridae; Pentapetalae; rosids; fabids; Malpighiales; Salicaceae; Saliceae; Populus
182710	FN758878.1	430	372.26	22	22	22	25.4124	0	0	127.561	127.561	127.561	T	56.8368	(BLASTP)SRC1_SOYBN^SRC1_SOYBN^Q:1-69,H:1-70^53.33%ID^E:4e-09^RecName: Full=Protein SRC1 {ECO:0000305};^Eukaryota; Viridiplantae; Streptophyta; Embryophyta; Tracheophyta; Spermatophyta; Magnoliophyta; eudicotyledons; Gunneridae; Pentapetalae; rosids; fabids; Fabales; Fabaceae; Papilionoideae; Phaseoleae; Glycine; Soja
184321	FN756549.1	665	613.297	22	22	22	23.8547	0	0	77.4271	77.4271	77.4271	T	34.4988	HS181_ARATH^HS181_ARATH^Q:52-504,H:6-159^77.42%ID^E:3e-72^RecName: Full=18.1 kDa class I heat shock protein;^Eukaryota; Viridiplantae; Streptophyta; Embryophyta; Tracheophyta; Spermatophyta; Magnoliophyta; eudicotyledons; Gunneridae; Pentapetalae; rosids; malvids; Brassicales; Brassicaceae; Camelineae; Arabidopsis
95320	FN754927.1	788	762.509	22	22	22	22.7355	0	0	62.2758	62.2758	62.2758	T	27.7479	NRP2_ARATH^NRP2_ARATH^Q:44-661,H:15-220^78.26%ID^E:1e-109^RecName: Full=NAP1-related protein 2;^Eukaryota; Viridiplantae; Streptophyta; Embryophyta; Tracheophyta; Spermatophyta; Magnoliophyta; eudicotyledons; Gunneridae; Pentapetalae; rosids; malvids; Brassicales; Brassicaceae; Camelineae; Arabidopsis
53731	FN752051.1	676	452.293	22	22	22	32.8813	0	0	104.989	104.989	104.989	T	46.7795	GID2_ARATH^GID2_ARATH^Q:146-610,H:31-145^58.06%ID^E:2e-55^RecName: Full=F-box protein GID2;^Eukaryota; Viridiplantae; Streptophyta; Embryophyta; Tracheophyta; Spermatophyta; Magnoliophyta; eudicotyledons; Gunneridae; Pentapetalae; rosids; malvids; Brassicales; Brassicaceae; Camelineae; Arabidopsis
47421	FN751400.1	672	674.844	22	22	22	21.9073	0	0	70.3657	70.3657	70.3657	T	31.3525	DI193_ARATH^DI193_ARATH^Q:224-670,H:1-152^72.37%ID^E:6e-63^RecName: Full=Protein DEHYDRATION-INDUCED 19 homolog 3;^Eukaryota; Viridiplantae; Streptophyta; Embryophyta; Tracheophyta; Spermatophyta; Magnoliophyta; eudicotyledons; Gunneridae; Pentapetalae; rosids; malvids; Brassicales; Brassicaceae; Camelineae; Arabidopsis
208622	FN750328.1	849	861.357	22	22	22	21.6844	0	0	55.1291	55.1291	55.1291	T	24.5636	RBP47_NICPL^RBP47_NICPL^Q:3-686,H:185-416^72.84%ID^E:6e-108^RecName: Full=Polyadenylate-binding protein RBP47;^Eukaryota; Viridiplantae; Streptophyta; Embryophyta; Tracheophyta; Spermatophyta; Magnoliophyta; eudicotyledons; Gunneridae; Pentapetalae; asterids; lamiids; Solanales; Solanaceae; Nicotianoideae; Nicotianeae; Nicotiana`RBP47_NICPL^RBP47_NICPL^Q:12-527,H:95-251^26.52%ID^E:1e-07^RecName: …
86847	FN749666.1	749	939.824	22	22	22	17.5331	0	0	50.5263	50.5263	50.5263	T	22.5128	RU17_ARATH^RU17_ARATH^Q:6-386,H:98-224^77.95%ID^E:7e-67^RecName: Full=U1 small nuclear ribonucleoprotein 70 kDa;^Eukaryota; Viridiplantae; Streptophyta; Embryophyta; Tracheophyta; Spermatophyta; Magnoliophyta; eudicotyledons; Gunneridae; Pentapetalae; rosids; malvids; Brassicales; Brassicaceae; Camelineae; Arabidopsis
185402	FN747940.1	703	717.194	22	22	22	21.5646	0	0	66.2106	66.2106	66.2106	T	29.5011	LSH10_ARATH^LSH10_ARATH^Q:65-394,H:18-148^77.1%ID^E:2e-65^RecName: Full=Protein LIGHT-DEPENDENT SHORT HYPOCOTYLS 10;^Eukaryota; Viridiplantae; Streptophyta; Embryophyta; Tracheophyta; Spermatophyta; Magnoliophyta; eudicotyledons; Gunneridae; Pentapetalae; rosids; malvids; Brassicales; Brassicaceae; Camelineae; Arabidopsis
63379	FN747483.1	716	614.733	22	22	22	25.6241	0	0	77.2463	77.2463	77.2463	T	34.4182	#N/A
122946	FN747026.1	729	654.06	22	22	22	24.5207	0	0	72.6017	72.6017	72.6017	T	32.3488	HS181_ARATH^HS181_ARATH^Q:648-196,H:6-159^76.77%ID^E:4e-70^RecName: Full=18.1 kDa class I heat shock protein;^Eukaryota; Viridiplantae; Streptophyta; Embryophyta; Tracheophyta; Spermatophyta; Magnoliophyta; eudicotyledons; Gunneridae; Pentapetalae; rosids; malvids; Brassicales; Brassicaceae; Camelineae; Arabidopsis
99766	FN746518.1	700	643.077	22	22	22	23.9474	0	0	73.8416	73.8416	73.8416	T	32.9012	HS181_ARATH^HS181_ARATH^Q:82-534,H:6-159^77.42%ID^E:2e-72^RecName: Full=18.1 kDa class I heat shock protein;^Eukaryota; Viridiplantae; Streptophyta; Embryophyta; Tracheophyta; Spermatophyta; Magnoliophyta; eudicotyledons; Gunneridae; Pentapetalae; rosids; malvids; Brassicales; Brassicaceae; Camelineae; Arabidopsis
183543	FN745820.1	698	709.72	22	22	22	21.6367	0	0	66.9078	66.9078	66.9078	T	29.8118	HS16C_ORYSJ^HS16C_ORYSJ^Q:512-159,H:32-149^83.05%ID^E:5e-55^RecName: Full=16.9 kDa class I heat shock protein 3;^Eukaryota; Viridiplantae; Streptophyta; Embryophyta; Tracheophyta; Spermatophyta; Magnoliophyta; Liliopsida; Poales; Poaceae; BOP clade; Oryzoideae; Oryzeae; Oryzinae; Oryza
113495	FN744217.1	709	663.322	22	22	22	23.515	0	0	71.5879	71.5879	71.5879	T	31.8971	HS181_ARATH^HS181_ARATH^Q:628-176,H:6-159^76.13%ID^E:4e-70^RecName: Full=18.1 kDa class I heat shock protein;^Eukaryota; Viridiplantae; Streptophyta; Embryophyta; Tracheophyta; Spermatophyta; Magnoliophyta; eudicotyledons; Gunneridae; Pentapetalae; rosids; malvids; Brassicales; Brassicaceae; Camelineae; Arabidopsis
24223	FN744016.1	664	605.516	22	22	22	24.1249	0	0	78.4221	78.4221	78.4221	T	34.9421	HS181_ARATH^HS181_ARATH^Q:600-145,H:6-159^76.28%ID^E:4e-63^RecName: Full=18.1 kDa class I heat shock protein;^Eukaryota; Viridiplantae; Streptophyta; Embryophyta; Tracheophyta; Spermatophyta; Magnoliophyta; eudicotyledons; Gunneridae; Pentapetalae; rosids; malvids; Brassicales; Brassicaceae; Camelineae; Arabidopsis
34556	FN743966.1	713	642.065	22	22	22	24.4305	0	0	73.9579	73.9579	73.9579	T	32.9531	HS181_ARATH^HS181_ARATH^Q:634-182,H:6-159^77.42%ID^E:2e-72^RecName: Full=18.1 kDa class I heat shock protein;^Eukaryota; Viridiplantae; Streptophyta; Embryophyta; Tracheophyta; Spermatophyta; Magnoliophyta; eudicotyledons; Gunneridae; Pentapetalae; rosids; malvids; Brassicales; Brassicaceae; Camelineae; Arabidopsis
39237	FN743114.1	671	631.517	22	22	22	23.3755	0	0	75.1933	75.1933	75.1933	T	33.5035	HS181_ARATH^HS181_ARATH^Q:606-154,H:6-159^74.84%ID^E:1e-67^RecName: Full=18.1 kDa class I heat shock protein;^Eukaryota; Viridiplantae; Streptophyta; Embryophyta; Tracheophyta; Spermatophyta; Magnoliophyta; eudicotyledons; Gunneridae; Pentapetalae; rosids; malvids; Brassicales; Brassicaceae; Camelineae; Arabidopsis
211375	FN741529.1	563	450.367	22	22	22	27.502	0	0	105.438	105.438	105.438	T	46.9795	(BLASTP)SRC1_SOYBN^SRC1_SOYBN^Q:1-69,H:1-70^54.67%ID^E:8e-10^RecName: Full=Protein SRC1 {ECO:0000305};^Eukaryota; Viridiplantae; Streptophyta; Embryophyta; Tracheophyta; Spermatophyta; Magnoliophyta; eudicotyledons; Gunneridae; Pentapetalae; rosids; fabids; Fabales; Fabaceae; Papilionoideae; Phaseoleae; Glycine; Soja
79670	FN741450.1	589	653.867	22	22	22	19.8175	0	0	72.623	72.623	72.623	T	32.3583	HS181_ARATH^HS181_ARATH^Q:85-537,H:6-159^77.42%ID^E:9e-73^RecName: Full=18.1 kDa class I heat shock protein;^Eukaryota; Viridiplantae; Streptophyta; Embryophyta; Tracheophyta; Spermatophyta; Magnoliophyta; eudicotyledons; Gunneridae; Pentapetalae; rosids; malvids; Brassicales; Brassicaceae; Camelineae; Arabidopsis
150413	FN741030.1	841	737.048	22	22	22	25.1028	0	0	64.4271	64.4271	64.4271	T	28.7065	#N/A
181042	FN740751.1	698	656.25	22	22	22	23.3996	0	0	72.3594	72.3594	72.3594	T	32.2408	HS181_ARATH^HS181_ARATH^Q:625-173,H:6-159^76.13%ID^E:3e-70^RecName: Full=18.1 kDa class I heat shock protein;^Eukaryota; Viridiplantae; Streptophyta; Embryophyta; Tracheophyta; Spermatophyta; Magnoliophyta; eudicotyledons; Gunneridae; Pentapetalae; rosids; malvids; Brassicales; Brassicaceae; Camelineae; Arabidopsis
108637	FN740188.1	528	433.787	22	22	22	26.7781	0	0	109.468	109.468	109.468	T	48.7752	#N/A
187462	FN739773.1	697	516.945	22	22	22	29.6628	0	0	91.8587	91.8587	91.8587	T	40.929	#N/A
45749	FN737759.1	596	583.113	22	22	22	22.4862	0	0	81.4351	81.4351	81.4351	T	36.2846	DNJH_CUCSA^DNJH_CUCSA^Q:3-596,H:19-214^91.41%ID^E:2e-84^RecName: Full=DnaJ protein homolog;^Eukaryota; Viridiplantae; Streptophyta; Embryophyta; Tracheophyta; Spermatophyta; Magnoliophyta; eudicotyledons; Gunneridae; Pentapetalae; rosids; fabids; Cucurbitales; Cucurbitaceae; Benincaseae; Cucumis
34671	FN730240.1	683	709.895	22	22	22	21.1665	0	0	66.8914	66.8914	66.8914	T	29.8044	DI193_ARATH^DI193_ARATH^Q:254-652,H:1-133^75.94%ID^E:2e-61^RecName: Full=Protein DEHYDRATION-INDUCED 19 homolog 3;^Eukaryota; Viridiplantae; Streptophyta; Embryophyta; Tracheophyta; Spermatophyta; Magnoliophyta; eudicotyledons; Gunneridae; Pentapetalae; rosids; malvids; Brassicales; Brassicaceae; Camelineae; Arabidopsis
212221	FN729144.1	565	626.115	22	22	22	19.8526	0	0	75.8421	75.8421	75.8421	T	33.7926	#N/A
120386	FN724998.1	790	598.558	22	22	22	29.0365	0	0	79.3337	79.3337	79.3337	T	35.3483	YTHD2_MOUSE^YTHD2_MOUSE^Q:5-181,H:507-565^59.32%ID^E:2e-13^RecName: Full=YTH domain-containing family protein 2 {ECO:0000305};^Eukaryota; Metazoa; Chordata; Craniata; Vertebrata; Euteleostomi; Mammalia; Eutheria; Euarchontoglires; Glires; Rodentia; Sciurognathi; Muroidea; Muridae; Murinae; Mus; Mus
142337	FN724927.1	448	378.482	22	22	22	26.0408	0	0	125.464	125.464	125.464	T	55.9023	RS92_ARATH^RS92_ARATH^Q:446-273,H:122-179^91.38%ID^E:8e-31^RecName: Full=40S ribosomal protein S9-2;^Eukaryota; Viridiplantae; Streptophyta; Embryophyta; Tracheophyta; Spermatophyta; Magnoliophyta; eudicotyledons; Gunneridae; Pentapetalae; rosids; malvids; Brassicales; Brassicaceae; Camelineae; Arabidopsis
189164	FN724728.1	551	596.975	22	22	22	20.3057	0	0	79.544	79.544	79.544	T	35.442	#N/A
123074	FN718555.1	662	541.888	22	22	22	26.8764	0	0	87.6304	87.6304	87.6304	T	39.045	YTHD2_MOUSE^YTHD2_MOUSE^Q:8-520,H:398-565^55.56%ID^E:1e-56^RecName: Full=YTH domain-containing family protein 2 {ECO:0000305};^Eukaryota; Metazoa; Chordata; Craniata; Vertebrata; Euteleostomi; Mammalia; Eutheria; Euarchontoglires; Glires; Rodentia; Sciurognathi; Muroidea; Muridae; Murinae; Mus; Mus
40658	FN715889.1	667	506.84	22	22	22	28.9519	0	0	93.6899	93.6899	93.6899	T	41.745	HSP80_SOLLC^HSP80_SOLLC^Q:2-667,H:168-381^81.98%ID^E:2e-103^RecName: Full=Heat shock cognate protein 80;^Eukaryota; Viridiplantae; Streptophyta; Embryophyta; Tracheophyta; Spermatophyta; Magnoliophyta; eudicotyledons; Gunneridae; Pentapetalae; asterids; lamiids; Solanales; Solanaceae; Solanoideae; Solaneae; Solanum; Lycopersicon
217674	FN715536.1	576	435.238	22	22	22	29.1151	0	0	109.103	109.103	109.103	T	48.6125	#N/A
3508	FN715129.1	690	563.114	22	22	22	26.9572	0	0	84.3272	84.3272	84.3272	T	37.5732	#N/A
189838	FN711595.1	641	693.076	22	22	22	20.347	0	0	68.5146	68.5146	68.5146	T	30.5277	RS8_PRUAR^RS8_PRUAR^Q:59-640,H:1-189^85.57%ID^E:9e-91^RecName: Full=40S ribosomal protein S8;^Eukaryota; Viridiplantae; Streptophyta; Embryophyta; Tracheophyta; Spermatophyta; Magnoliophyta; eudicotyledons; Gunneridae; Pentapetalae; rosids; fabids; Rosales; Rosaceae; Maloideae; Amygdaleae; Prunus
171178	FN706731.1	749	817.481	22	22	22	20.157	0	0	58.088	58.088	58.088	T	25.882	PIRL3_ARATH^PIRL3_ARATH^Q:692-3,H:1-272^45.45%ID^E:6e-52^RecName: Full=Plant intracellular Ras-group-related LRR protein 3;^Eukaryota; Viridiplantae; Streptophyta; Embryophyta; Tracheophyta; Spermatophyta; Magnoliophyta; eudicotyledons; Gunneridae; Pentapetalae; rosids; malvids; Brassicales; Brassicaceae; Camelineae; Arabidopsis`PIRL3_ARATH^PIRL3_ARATH^Q:305-12,H:288-387^36%ID^E:1e-07^RecName: Fu…
231568	FN704642.1	580	472.588	22	22	22	27.0003	0	0	100.48	100.48	100.48	T	44.7706	(BLASTP)SRC1_SOYBN^SRC1_SOYBN^Q:1-69,H:1-70^53.33%ID^E:2e-08^RecName: Full=Protein SRC1 {ECO:0000305};^Eukaryota; Viridiplantae; Streptophyta; Embryophyta; Tracheophyta; Spermatophyta; Magnoliophyta; eudicotyledons; Gunneridae; Pentapetalae; rosids; fabids; Fabales; Fabaceae; Papilionoideae; Phaseoleae; Glycine; Soja
200878	FN704334.1	785	614.916	22	22	22	28.0851	0	0	77.2232	77.2232	77.2232	T	34.408	H1_SOLPN^H1_SOLPN^Q:552-337,H:47-118^84.72%ID^E:3e-36^RecName: Full=Histone H1;^Eukaryota; Viridiplantae; Streptophyta; Embryophyta; Tracheophyta; Spermatophyta; Magnoliophyta; eudicotyledons; Gunneridae; Pentapetalae; asterids; lamiids; Solanales; Solanaceae; Solanoideae; Solaneae; Solanum; Lycopersicon
223451	FN703218.1	536	407.886	22	22	22	28.9101	0	0	116.419	116.419	116.419	T	51.8724	PIP11_ORYSJ^PIP11_ORYSJ^Q:457-2,H:1-151^88.82%ID^E:2e-93^RecName: Full=Aquaporin PIP1-1;^Eukaryota; Viridiplantae; Streptophyta; Embryophyta; Tracheophyta; Spermatophyta; Magnoliophyta; Liliopsida; Poales; Poaceae; BOP clade; Oryzoideae; Oryzeae; Oryzinae; Oryza
22255	FN699086.1	1181	1035.95	22	22	22	25.0804	0	0	45.838	45.838	45.838	T	20.4238	RK2_CUCSA^RK2_CUCSA^Q:827-18,H:5-274^98.89%ID^E:0^RecName: Full=50S ribosomal protein L2, chloroplastic;^Eukaryota; Viridiplantae; Streptophyta; Embryophyta; Tracheophyta; Spermatophyta; Magnoliophyta; eudicotyledons; Gunneridae; Pentapetalae; rosids; fabids; Cucurbitales; Cucurbitaceae; Benincaseae; Cucumis
38192	DB997458.2	636	681.314	22	22	22	20.5368	0	0	69.6974	69.6974	69.6974	T	31.0547	RANB1_TOBAC^RANB1_TOBAC^Q:66-635,H:1-190^98.42%ID^E:5e-140^RecName: Full=GTP-binding nuclear protein Ran-B1;^Eukaryota; Viridiplantae; Streptophyta; Embryophyta; Tracheophyta; Spermatophyta; Magnoliophyta; eudicotyledons; Gunneridae; Pentapetalae; asterids; lamiids; Solanales; Solanaceae; Nicotianoideae; Nicotianeae; Nicotiana
22107	CU639899.1	610	788.049	22	22	22	17.0294	0	0	60.2575	60.2575	60.2575	T	26.8486	CALX_SOYBN^CALX_SOYBN^Q:1-606,H:180-381^88.12%ID^E:1e-107^RecName: Full=Calnexin homolog;^Eukaryota; Viridiplantae; Streptophyta; Embryophyta; Tracheophyta; Spermatophyta; Magnoliophyta; eudicotyledons; Gunneridae; Pentapetalae; rosids; fabids; Fabales; Fabaceae; Papilionoideae; Phaseoleae; Glycine; Soja
218149	FR663904.1	637	739.03	21	21	21	18.1007	0	0	61.3336	61.3336	61.3336	T	27.3281	TBB2_LUPAL^TBB2_LUPAL^Q:636-64,H:240-430^98.95%ID^E:5e-138^RecName: Full=Tubulin beta-2 chain;^Eukaryota; Viridiplantae; Streptophyta; Embryophyta; Tracheophyta; Spermatophyta; Magnoliophyta; eudicotyledons; Gunneridae; Pentapetalae; rosids; fabids; Fabales; Fabaceae; Papilionoideae; Genisteae; Lupinus
124219	FR632143.1	587	694.031	21	21	21	17.7615	0	0	65.3103	65.3103	65.3103	T	29.1	TBB2_LUPAL^TBB2_LUPAL^Q:2-379,H:305-430^100%ID^E:4e-86^RecName: Full=Tubulin beta-2 chain;^Eukaryota; Viridiplantae; Streptophyta; Embryophyta; Tracheophyta; Spermatophyta; Magnoliophyta; eudicotyledons; Gunneridae; Pentapetalae; rosids; fabids; Fabales; Fabaceae; Papilionoideae; Genisteae; Lupinus
48534	FR629626.1	666	567.682	21	21	21	24.637	0	0	79.8464	79.8464	79.8464	T	35.5768	SKP1B_ARATH^SKP1B_ARATH^Q:147-599,H:7-171^78.18%ID^E:7e-79^RecName: Full=SKP1-like protein 1B;^Eukaryota; Viridiplantae; Streptophyta; Embryophyta; Tracheophyta; Spermatophyta; Magnoliophyta; eudicotyledons; Gunneridae; Pentapetalae; rosids; malvids; Brassicales; Brassicaceae; Camelineae; Arabidopsis
146109	FR628013.1	595	757.288	21	21	21	16.4997	0	0	59.8549	59.8549	59.8549	T	26.6693	MD37C_ARATH^MD37C_ARATH^Q:1-498,H:453-618^95.18%ID^E:5e-106^RecName: Full=Probable mediator of RNA polymerase II transcription subunit 37c;^Eukaryota; Viridiplantae; Streptophyta; Embryophyta; Tracheophyta; Spermatophyta; Magnoliophyta; eudicotyledons; Gunneridae; Pentapetalae; rosids; malvids; Brassicales; Brassicaceae; Camelineae; Arabidopsis
95735	FR627267.1	626	730.019	21	21	21	18.0077	0	0	62.0907	62.0907	62.0907	T	27.6654	CS120_WHEAT^CS120_WHEAT^Q:188-592,H:10-173^36.84%ID^E:3e-06^RecName: Full=Cold-shock protein CS120;^Eukaryota; Viridiplantae; Streptophyta; Embryophyta; Tracheophyta; Spermatophyta; Magnoliophyta; Liliopsida; Poales; Poaceae; BOP clade; Pooideae; Triticodae; Triticeae; Triticinae; Triticum
123982	FP073769.1	688	489.61	21	21	21	29.5092	0	0	92.5785	92.5785	92.5785	T	41.2497	TAR1_KLULA^TAR1_KLULA^Q:425-658,H:7-84^57.69%ID^E:2e-13^RecName: Full=Protein TAR1;^Eukaryota; Fungi; Dikarya; Ascomycota; Saccharomycotina; Saccharomycetes; Saccharomycetales; Saccharomycetaceae; Kluyveromyces
225882	FP073756.1	626	681.546	21	21	21	19.2885	0	0	66.5067	66.5067	66.5067	T	29.6331	RB47A_ARATH^RB47A_ARATH^Q:498-626,H:116-158^79.07%ID^E:9e-17^RecName: Full=Polyadenylate-binding protein RBP47A;^Eukaryota; Viridiplantae; Streptophyta; Embryophyta; Tracheophyta; Spermatophyta; Magnoliophyta; eudicotyledons; Gunneridae; Pentapetalae; rosids; malvids; Brassicales; Brassicaceae; Camelineae; Arabidopsis
123415	FP070111.1	679	731.695	21	21	21	19.4876	0	0	61.9485	61.9485	61.9485	T	27.6021	ACT7_ARATH^ACT7_ARATH^Q:151-678,H:1-176^98.86%ID^E:6e-126^RecName: Full=Actin-7;^Eukaryota; Viridiplantae; Streptophyta; Embryophyta; Tracheophyta; Spermatophyta; Magnoliophyta; eudicotyledons; Gunneridae; Pentapetalae; rosids; malvids; Brassicales; Brassicaceae; Camelineae; Arabidopsis
178001	FP069174.1	263	361.025	21	21	21	15.2981	0	0	125.552	125.552	125.552	T	55.9416	#N/A
220232	FP068746.1	637	777.453	21	21	21	17.2062	0	0	58.3024	58.3024	58.3024	T	25.9775	FTSH_TOBAC^FTSH_TOBAC^Q:4-636,H:1-204^67.61%ID^E:5e-73^RecName: Full=ATP-dependent zinc metalloprotease FTSH, chloroplastic;^Eukaryota; Viridiplantae; Streptophyta; Embryophyta; Tracheophyta; Spermatophyta; Magnoliophyta; eudicotyledons; Gunneridae; Pentapetalae; asterids; lamiids; Solanales; Solanaceae; Nicotianoideae; Nicotianeae; Nicotiana
70757	FP067710.1	705	742.797	21	21	21	19.9314	0	0	61.0226	61.0226	61.0226	T	27.1895	RB47A_ARATH^RB47A_ARATH^Q:505-705,H:116-182^74.63%ID^E:2e-28^RecName: Full=Polyadenylate-binding protein RBP47A;^Eukaryota; Viridiplantae; Streptophyta; Embryophyta; Tracheophyta; Spermatophyta; Magnoliophyta; eudicotyledons; Gunneridae; Pentapetalae; rosids; malvids; Brassicales; Brassicaceae; Camelineae; Arabidopsis
120963	FP065895.1	914	769.672	21	21	21	24.9379	0	0	58.8918	58.8918	58.8918	T	26.2401	#N/A
121485	FP064181.1	696	561.781	21	21	21	26.0172	0	0	80.6851	80.6851	80.6851	T	35.9505	SUI11_ARATH^SUI11_ARATH^Q:565-227,H:1-113^94.69%ID^E:9e-74^RecName: Full=Protein translation factor SUI1 homolog 1;^Eukaryota; Viridiplantae; Streptophyta; Embryophyta; Tracheophyta; Spermatophyta; Magnoliophyta; eudicotyledons; Gunneridae; Pentapetalae; rosids; malvids; Brassicales; Brassicaceae; Camelineae; Arabidopsis
41375	FP060329.1	633	436.486	21	21	21	30.4546	0	0	103.846	103.846	103.846	T	46.2702	HIP6_ARATH^HIP6_ARATH^Q:128-631,H:20-217^45.23%ID^E:9e-34^RecName: Full=Heavy metal-associated isoprenylated plant protein 6 {ECO:0000303|PubMed:21072340, ECO:0000303|PubMed:23368984};^Eukaryota; Viridiplantae; Streptophyta; Embryophyta; Tracheophyta; Spermatophyta; Magnoliophyta; eudicotyledons; Gunneridae; Pentapetalae; rosids; malvids; Brassicales; Brassicaceae; Camelineae; Arabidopsis`HIP6_AR…
80754	FP059579.1	705	750.481	21	21	21	19.7274	0	0	60.3978	60.3978	60.3978	T	26.9111	DI193_ARATH^DI193_ARATH^Q:252-704,H:1-154^72.73%ID^E:5e-64^RecName: Full=Protein DEHYDRATION-INDUCED 19 homolog 3;^Eukaryota; Viridiplantae; Streptophyta; Embryophyta; Tracheophyta; Spermatophyta; Magnoliophyta; eudicotyledons; Gunneridae; Pentapetalae; rosids; malvids; Brassicales; Brassicaceae; Camelineae; Arabidopsis
211708	FP058543.1	625	463.718	21	21	21	28.3038	0	0	97.7477	97.7477	97.7477	T	43.553	DRMH3_ARATH^DRMH3_ARATH^Q:617-453,H:30-86^75.44%ID^E:1e-15^RecName: Full=Dormancy-associated protein homolog 3 {ECO:0000305};^Eukaryota; Viridiplantae; Streptophyta; Embryophyta; Tracheophyta; Spermatophyta; Magnoliophyta; eudicotyledons; Gunneridae; Pentapetalae; rosids; malvids; Brassicales; Brassicaceae; Camelineae; Arabidopsis
75657	FP057411.1	534	473	21	21	21	23.7083	0	0	95.8296	95.8296	95.8296	T	42.6983	#N/A
6932	FP056350.1	552	545.109	21	21	21	21.2655	0	0	83.1528	83.1528	83.1528	T	37.05	#N/A
61048	FP053529.1	692	620.64	21	21	21	23.4146	0	0	73.0334	73.0334	73.0334	T	32.5411	M030_ARATH^M030_ARATH^Q:149-3,H:1-49^97.96%ID^E:7e-27^RecName: Full=Uncharacterized mitochondrial protein AtMg00030;^Eukaryota; Viridiplantae; Streptophyta; Embryophyta; Tracheophyta; Spermatophyta; Magnoliophyta; eudicotyledons; Gunneridae; Pentapetalae; rosids; malvids; Brassicales; Brassicaceae; Camelineae; Arabidopsis
219826	FP051823.1	643	631.706	21	21	21	21.3755	0	0	71.754	71.754	71.754	T	31.9711	EF1A_MANES^EF1A_MANES^Q:59-643,H:1-195^98.46%ID^E:1e-139^RecName: Full=Elongation factor 1-alpha;^Eukaryota; Viridiplantae; Streptophyta; Embryophyta; Tracheophyta; Spermatophyta; Magnoliophyta; eudicotyledons; Gunneridae; Pentapetalae; rosids; fabids; Malpighiales; Euphorbiaceae; Crotonoideae; Manihoteae; Manihot
107986	FP051257.1	563	415.461	21	21	21	28.4575	0	0	109.101	109.101	109.101	T	48.6118	HMGB3_ARATH^HMGB3_ARATH^Q:561-364,H:42-107^75.76%ID^E:5e-28^RecName: Full=High mobility group B protein 3;^Eukaryota; Viridiplantae; Streptophyta; Embryophyta; Tracheophyta; Spermatophyta; Magnoliophyta; eudicotyledons; Gunneridae; Pentapetalae; rosids; malvids; Brassicales; Brassicaceae; Camelineae; Arabidopsis
222264	FP040976.1	632	500.556	21	21	21	26.5145	0	0	90.5541	90.5541	90.5541	T	40.3477	PGLR_VITVI^PGLR_VITVI^Q:583-107,H:331-489^65.41%ID^E:4e-73^RecName: Full=Probable polygalacturonase;^Eukaryota; Viridiplantae; Streptophyta; Embryophyta; Tracheophyta; Spermatophyta; Magnoliophyta; eudicotyledons; Gunneridae; Pentapetalae; rosids; Vitales; Vitaceae; Vitis
59796	FP039454.1	586	585.929	21	21	21	21.0025	0	0	77.3599	77.3599	77.3599	T	34.4689	DI193_ARATH^DI193_ARATH^Q:254-586,H:1-111^76.58%ID^E:6e-48^RecName: Full=Protein DEHYDRATION-INDUCED 19 homolog 3;^Eukaryota; Viridiplantae; Streptophyta; Embryophyta; Tracheophyta; Spermatophyta; Magnoliophyta; eudicotyledons; Gunneridae; Pentapetalae; rosids; malvids; Brassicales; Brassicaceae; Camelineae; Arabidopsis
119710	FP039261.1	663	539.107	21	21	21	25.826	0	0	84.0787	84.0787	84.0787	T	37.4625	#N/A
111037	FP038613.1	568	507.6	21	21	21	23.4988	0	0	89.2975	89.2975	89.2975	T	39.7879	#N/A
212813	FP038422.1	678	788.969	21	21	21	18.0463	0	0	57.4514	57.4514	57.4514	T	25.5983	#N/A
94486	FP037900.1	679	810.179	21	21	21	17.5998	0	0	55.9474	55.9474	55.9474	T	24.9282	TBB8_ARATH^TBB8_ARATH^Q:2-547,H:249-430^100%ID^E:3e-132^RecName: Full=Tubulin beta-8 chain;^Eukaryota; Viridiplantae; Streptophyta; Embryophyta; Tracheophyta; Spermatophyta; Magnoliophyta; eudicotyledons; Gunneridae; Pentapetalae; rosids; malvids; Brassicales; Brassicaceae; Camelineae; Arabidopsis
113443	FP037148.1	685	675.298	21	21	21	21.3017	0	0	67.1221	67.1221	67.1221	T	29.9073	PLDA1_CARPA^PLDA1_CARPA^Q:2-685,H:401-628^89.91%ID^E:9e-144^RecName: Full=Phospholipase D alpha 1 {ECO:0000250|UniProtKB:Q41142};^Eukaryota; Viridiplantae; Streptophyta; Embryophyta; Tracheophyta; Spermatophyta; Magnoliophyta; eudicotyledons; Gunneridae; Pentapetalae; rosids; malvids; Brassicales; Caricaceae; Carica
233163	FP036931.1	640	527.362	21	21	21	25.4854	0	0	85.9512	85.9512	85.9512	T	38.2969	#N/A
50669	FP036546.1	621	549.554	21	21	21	23.7302	0	0	82.4804	82.4804	82.4804	T	36.7504	HS181_ARATH^HS181_ARATH^Q:619-218,H:23-159^76.09%ID^E:1e-59^RecName: Full=18.1 kDa class I heat shock protein;^Eukaryota; Viridiplantae; Streptophyta; Embryophyta; Tracheophyta; Spermatophyta; Magnoliophyta; eudicotyledons; Gunneridae; Pentapetalae; rosids; malvids; Brassicales; Brassicaceae; Camelineae; Arabidopsis
90628	FP036325.1	659	965.132	21	21	21	14.339	0	0	46.965	46.965	46.965	T	20.926	AGP19_ARATH^AGP19_ARATH^Q:531-659,H:203-245^58.14%ID^E:3e-08^RecName: Full=Lysine-rich arabinogalactan protein 19;^Eukaryota; Viridiplantae; Streptophyta; Embryophyta; Tracheophyta; Spermatophyta; Magnoliophyta; eudicotyledons; Gunneridae; Pentapetalae; rosids; malvids; Brassicales; Brassicaceae; Camelineae; Arabidopsis
198060	FP035968.1	669	768.873	21	21	21	18.2722	0	0	58.953	58.953	58.953	T	26.2674	ALL12_OLEEU^ALL12_OLEEU^Q:72-668,H:1-199^78.39%ID^E:4e-111^RecName: Full=Isoflavone reductase-like protein;^Eukaryota; Viridiplantae; Streptophyta; Embryophyta; Tracheophyta; Spermatophyta; Magnoliophyta; eudicotyledons; Gunneridae; Pentapetalae; asterids; lamiids; Lamiales; Oleaceae; Oleeae; Olea
42480	FP033902.1	690	734.774	21	21	21	19.7203	0	0	61.6889	61.6889	61.6889	T	27.4864	TCMO_VIGRR^TCMO_VIGRR^Q:123-689,H:14-202^87.83%ID^E:7e-121^RecName: Full=Trans-cinnamate 4-monooxygenase;^Eukaryota; Viridiplantae; Streptophyta; Embryophyta; Tracheophyta; Spermatophyta; Magnoliophyta; eudicotyledons; Gunneridae; Pentapetalae; rosids; fabids; Fabales; Fabaceae; Papilionoideae; Phaseoleae; Vigna
154790	FP033800.1	617	695.644	21	21	21	18.6259	0	0	65.1589	65.1589	65.1589	T	29.0325	AIM32_DEBHA^AIM32_DEBHA^Q:92-391,H:178-273^44%ID^E:3e-18^RecName: Full=Altered inheritance of mitochondria protein 32;^Eukaryota; Fungi; Dikarya; Ascomycota; Saccharomycotina; Saccharomycetes; Saccharomycetales; Debaryomycetaceae; Debaryomyces
89944	FP033018.1	683	761.181	21	21	21	18.8431	0	0	59.5488	59.5488	59.5488	T	26.5328	ALL12_OLEEU^ALL12_OLEEU^Q:72-683,H:1-204^78.92%ID^E:2e-115^RecName: Full=Isoflavone reductase-like protein;^Eukaryota; Viridiplantae; Streptophyta; Embryophyta; Tracheophyta; Spermatophyta; Magnoliophyta; eudicotyledons; Gunneridae; Pentapetalae; asterids; lamiids; Lamiales; Oleaceae; Oleeae; Olea
4411	FP032606.1	703	659.328	21	21	21	22.391	0	0	68.7478	68.7478	68.7478	T	30.6316	AB1F_ARATH^AB1F_ARATH^Q:1-696,H:252-483^88.36%ID^E:3e-149^RecName: Full=ABC transporter F family member 1;^Eukaryota; Viridiplantae; Streptophyta; Embryophyta; Tracheophyta; Spermatophyta; Magnoliophyta; eudicotyledons; Gunneridae; Pentapetalae; rosids; malvids; Brassicales; Brassicaceae; Camelineae; Arabidopsis
125410	FP030784.1	839	912.283	21	21	21	19.3131	0	0	49.6857	49.6857	49.6857	T	22.1382	TCMO_CATRO^TCMO_CATRO^Q:88-837,H:14-263^88.4%ID^E:3e-164^RecName: Full=Trans-cinnamate 4-monooxygenase;^Eukaryota; Viridiplantae; Streptophyta; Embryophyta; Tracheophyta; Spermatophyta; Magnoliophyta; eudicotyledons; Gunneridae; Pentapetalae; asterids; lamiids; Gentianales; Apocynaceae; Rauvolfioideae; Vinceae; Catharanthinae; Catharanthus
138054	FP030640.1	755	789.362	21	21	21	20.0858	0	0	57.4228	57.4228	57.4228	T	25.5856	HMGL_SOYBN^HMGL_SOYBN^Q:693-355,H:1-117^65.81%ID^E:1e-37^RecName: Full=HMG1/2-like protein;^Eukaryota; Viridiplantae; Streptophyta; Embryophyta; Tracheophyta; Spermatophyta; Magnoliophyta; eudicotyledons; Gunneridae; Pentapetalae; rosids; fabids; Fabales; Fabaceae; Papilionoideae; Phaseoleae; Glycine; Soja
150327	FP030340.1	830	850.273	21	21	21	20.4993	0	0	53.3092	53.3092	53.3092	T	23.7527	UBQ3_ARATH^UBQ3_ARATH^Q:830-156,H:82-306^99.56%ID^E:1e-156^RecName: Full=Polyubiquitin 3;^Eukaryota; Viridiplantae; Streptophyta; Embryophyta; Tracheophyta; Spermatophyta; Magnoliophyta; eudicotyledons; Gunneridae; Pentapetalae; rosids; malvids; Brassicales; Brassicaceae; Camelineae; Arabidopsis`UBQ3_ARATH^UBQ3_ARATH^Q:830-162,H:6-228^100%ID^E:3e-155^RecName: Full=Polyubiquitin 3;^Eukaryota; Viri…
230981	FP030283.1	801	1151.39	21	21	21	14.6092	0	0	39.3674	39.3674	39.3674	T	17.5407	UBC4_SOLLC^UBC4_SOLLC^Q:689-246,H:1-148^95.95%ID^E:2e-101^RecName: Full=Ubiquitin-conjugating enzyme E2-17 kDa;^Eukaryota; Viridiplantae; Streptophyta; Embryophyta; Tracheophyta; Spermatophyta; Magnoliophyta; eudicotyledons; Gunneridae; Pentapetalae; asterids; lamiids; Solanales; Solanaceae; Solanoideae; Solaneae; Solanum; Lycopersicon
153320	FP028080.1	784	881.656	21	21	21	18.674	0	0	51.4117	51.4117	51.4117	T	22.9072	PKS1_RUBID^PKS1_RUBID^Q:436-783,H:58-173^91.38%ID^E:2e-68^RecName: Full=Polyketide synthase 1;^Eukaryota; Viridiplantae; Streptophyta; Embryophyta; Tracheophyta; Spermatophyta; Magnoliophyta; eudicotyledons; Gunneridae; Pentapetalae; rosids; fabids; Rosales; Rosaceae; Rosoideae; Rosoideae unplaced; Rubus
41318	FP027150.1	864	992.63	21	21	21	18.2787	0	0	45.6639	45.6639	45.6639	T	20.3463	PDCD4_HUMAN^PDCD4_HUMAN^Q:15-830,H:162-437^32.37%ID^E:9e-32^RecName: Full=Programmed cell death protein 4;^Eukaryota; Metazoa; Chordata; Craniata; Vertebrata; Euteleostomi; Mammalia; Eutheria; Euarchontoglires; Primates; Haplorrhini; Catarrhini; Hominidae; Homo
123277	FN770148.1	683	608.884	21	21	21	23.5562	0	0	74.4434	74.4434	74.4434	T	33.1694	#N/A
187519	FN765819.1	994	1109.43	21	21	21	18.815	0	0	40.8564	40.8564	40.8564	T	18.2042	(BLASTP)AGP18_ARATH^AGP18_ARATH^Q:1-41,H:1-41^56.1%ID^E:3e-07^RecName: Full=Lysine-rich arabinogalactan protein 18;^Eukaryota; Viridiplantae; Streptophyta; Embryophyta; Tracheophyta; Spermatophyta; Magnoliophyta; eudicotyledons; Gunneridae; Pentapetalae; rosids; malvids; Brassicales; Brassicaceae; Camelineae; Arabidopsis
105086	FN765284.1	689	985.224	21	21	21	14.686	0	0	46.0072	46.0072	46.0072	T	20.4992	TCMO_POPKI^TCMO_POPKI^Q:3-689,H:84-312^91.27%ID^E:3e-152^RecName: Full=Trans-cinnamate 4-monooxygenase;^Eukaryota; Viridiplantae; Streptophyta; Embryophyta; Tracheophyta; Spermatophyta; Magnoliophyta; eudicotyledons; Gunneridae; Pentapetalae; rosids; fabids; Malpighiales; Salicaceae; Saliceae; Populus
22820	FN760959.1	481	332.544	21	21	21	30.375	0	0	136.305	136.305	136.305	T	60.7328	#N/A
150639	FN760172.1	561	707.696	21	21	21	16.647	0	0	64.0493	64.0493	64.0493	T	28.5381	#N/A
57807	FN757138.1	615	607.931	21	21	21	21.2442	0	0	74.5601	74.5601	74.5601	T	33.2214	HS181_ARATH^HS181_ARATH^Q:58-510,H:6-159^77.42%ID^E:2e-72^RecName: Full=18.1 kDa class I heat shock protein;^Eukaryota; Viridiplantae; Streptophyta; Embryophyta; Tracheophyta; Spermatophyta; Magnoliophyta; eudicotyledons; Gunneridae; Pentapetalae; rosids; malvids; Brassicales; Brassicaceae; Camelineae; Arabidopsis
131670	FN752103.1	599	588.094	21	21	21	21.3895	0	0	77.0751	77.0751	77.0751	T	34.342	XERO1_ARATH^XERO1_ARATH^Q:38-223,H:67-125^45.16%ID^E:3e-07^RecName: Full=Dehydrin Xero 1;^Eukaryota; Viridiplantae; Streptophyta; Embryophyta; Tracheophyta; Spermatophyta; Magnoliophyta; eudicotyledons; Gunneridae; Pentapetalae; rosids; malvids; Brassicales; Brassicaceae; Camelineae; Arabidopsis`XERO1_ARATH^XERO1_ARATH^Q:164-343,H:67-125^45.16%ID^E:3e-06^RecName: Full=Dehydrin Xero 1;^Eukaryota; …
230133	FN750990.1	993	882.767	21	21	21	23.6223	0	0	51.3469	51.3469	51.3469	T	22.8784	4CL1_TOBAC^4CL1_TOBAC^Q:5-835,H:185-460^80.51%ID^E:2e-161^RecName: Full=4-coumarate--CoA ligase 1;^Eukaryota; Viridiplantae; Streptophyta; Embryophyta; Tracheophyta; Spermatophyta; Magnoliophyta; eudicotyledons; Gunneridae; Pentapetalae; asterids; lamiids; Solanales; Solanaceae; Nicotianoideae; Nicotianeae; Nicotiana
54704	FN748624.1	697	932.989	21	21	21	15.6883	0	0	48.583	48.583	48.583	T	21.6469	TIL_ARATH^TIL_ARATH^Q:71-628,H:1-186^74.73%ID^E:6e-103^RecName: Full=Temperature-induced lipocalin-1 {ECO:0000303|PubMed:18671872};^Eukaryota; Viridiplantae; Streptophyta; Embryophyta; Tracheophyta; Spermatophyta; Magnoliophyta; eudicotyledons; Gunneridae; Pentapetalae; rosids; malvids; Brassicales; Brassicaceae; Camelineae; Arabidopsis
110816	FN748497.1	707	646.437	21	21	21	22.9674	0	0	70.1188	70.1188	70.1188	T	31.2425	HS181_ARATH^HS181_ARATH^Q:82-534,H:6-159^76.77%ID^E:1e-71^RecName: Full=18.1 kDa class I heat shock protein;^Eukaryota; Viridiplantae; Streptophyta; Embryophyta; Tracheophyta; Spermatophyta; Magnoliophyta; eudicotyledons; Gunneridae; Pentapetalae; rosids; malvids; Brassicales; Brassicaceae; Camelineae; Arabidopsis
158661	FN747639.1	673	632.056	21	21	21	22.3604	0	0	71.7142	71.7142	71.7142	T	31.9533	HS181_ARATH^HS181_ARATH^Q:82-534,H:6-159^77.42%ID^E:2e-72^RecName: Full=18.1 kDa class I heat shock protein;^Eukaryota; Viridiplantae; Streptophyta; Embryophyta; Tracheophyta; Spermatophyta; Magnoliophyta; eudicotyledons; Gunneridae; Pentapetalae; rosids; malvids; Brassicales; Brassicaceae; Camelineae; Arabidopsis
87663	FN747479.1	640	717.539	21	21	21	18.7307	0	0	63.1706	63.1706	63.1706	T	28.1466	HS181_ARATH^HS181_ARATH^Q:82-534,H:6-159^76.77%ID^E:3e-72^RecName: Full=18.1 kDa class I heat shock protein;^Eukaryota; Viridiplantae; Streptophyta; Embryophyta; Tracheophyta; Spermatophyta; Magnoliophyta; eudicotyledons; Gunneridae; Pentapetalae; rosids; malvids; Brassicales; Brassicaceae; Camelineae; Arabidopsis
75041	FN747386.1	567	653.645	21	21	21	18.2163	0	0	69.3456	69.3456	69.3456	T	30.898	HS181_ARATH^HS181_ARATH^Q:82-534,H:6-159^77.42%ID^E:5e-73^RecName: Full=18.1 kDa class I heat shock protein;^Eukaryota; Viridiplantae; Streptophyta; Embryophyta; Tracheophyta; Spermatophyta; Magnoliophyta; eudicotyledons; Gunneridae; Pentapetalae; rosids; malvids; Brassicales; Brassicaceae; Camelineae; Arabidopsis
153231	FN747144.1	581	446.226	21	21	21	27.3427	0	0	101.579	101.579	101.579	T	45.2603	#N/A
74938	FN747122.1	714	641.702	21	21	21	23.366	0	0	70.6362	70.6362	70.6362	T	31.473	HS181_ARATH^HS181_ARATH^Q:633-181,H:6-159^76.13%ID^E:2e-70^RecName: Full=18.1 kDa class I heat shock protein;^Eukaryota; Viridiplantae; Streptophyta; Embryophyta; Tracheophyta; Spermatophyta; Magnoliophyta; eudicotyledons; Gunneridae; Pentapetalae; rosids; malvids; Brassicales; Brassicaceae; Camelineae; Arabidopsis
179927	FN745736.1	367	266.996	21	21	21	28.8656	0	0	169.768	169.768	169.768	T	75.6426	#N/A
151965	FN745432.1	1050	956.8	21	21	21	23.0456	0	0	47.3739	47.3739	47.3739	T	21.1082	C75A2_SOLME^C75A2_SOLME^Q:2-892,H:207-501^67%ID^E:8e-134^RecName: Full=Flavonoid 3',5'-hydroxylase;^Eukaryota; Viridiplantae; Streptophyta; Embryophyta; Tracheophyta; Spermatophyta; Magnoliophyta; eudicotyledons; Gunneridae; Pentapetalae; asterids; lamiids; Solanales; Solanaceae; Solanoideae; Solaneae; Solanum
139744	FN745094.1	689	655.438	21	21	21	22.0753	0	0	69.1559	69.1559	69.1559	T	30.8134	HS181_ARATH^HS181_ARATH^Q:82-534,H:6-159^77.42%ID^E:2e-72^RecName: Full=18.1 kDa class I heat shock protein;^Eukaryota; Viridiplantae; Streptophyta; Embryophyta; Tracheophyta; Spermatophyta; Magnoliophyta; eudicotyledons; Gunneridae; Pentapetalae; rosids; malvids; Brassicales; Brassicaceae; Camelineae; Arabidopsis
109976	FN744910.1	711	638.178	21	21	21	23.3963	0	0	71.0263	71.0263	71.0263	T	31.6468	HS181_ARATH^HS181_ARATH^Q:630-229,H:6-142^78.26%ID^E:3e-63^RecName: Full=18.1 kDa class I heat shock protein;^Eukaryota; Viridiplantae; Streptophyta; Embryophyta; Tracheophyta; Spermatophyta; Magnoliophyta; eudicotyledons; Gunneridae; Pentapetalae; rosids; malvids; Brassicales; Brassicaceae; Camelineae; Arabidopsis
151323	FN743921.1	675	688.25	21	21	21	20.5957	0	0	65.8589	65.8589	65.8589	T	29.3444	RBP1B_ARATH^RBP1B_ARATH^Q:151-663,H:27-192^76.61%ID^E:2e-85^RecName: Full=Ran-binding protein 1 homolog b;^Eukaryota; Viridiplantae; Streptophyta; Embryophyta; Tracheophyta; Spermatophyta; Magnoliophyta; eudicotyledons; Gunneridae; Pentapetalae; rosids; malvids; Brassicales; Brassicaceae; Camelineae; Arabidopsis
181642	FN743883.1	703	641.373	21	21	21	23.0178	0	0	70.6725	70.6725	70.6725	T	31.4892	HS181_ARATH^HS181_ARATH^Q:622-170,H:6-159^76.13%ID^E:2e-71^RecName: Full=18.1 kDa class I heat shock protein;^Eukaryota; Viridiplantae; Streptophyta; Embryophyta; Tracheophyta; Spermatophyta; Magnoliophyta; eudicotyledons; Gunneridae; Pentapetalae; rosids; malvids; Brassicales; Brassicaceae; Camelineae; Arabidopsis
170816	FN743697.1	689	607.648	21	21	21	23.8115	0	0	74.5949	74.5949	74.5949	T	33.2369	HS181_ARATH^HS181_ARATH^Q:608-156,H:6-159^76.13%ID^E:3e-70^RecName: Full=18.1 kDa class I heat shock protein;^Eukaryota; Viridiplantae; Streptophyta; Embryophyta; Tracheophyta; Spermatophyta; Magnoliophyta; eudicotyledons; Gunneridae; Pentapetalae; rosids; malvids; Brassicales; Brassicaceae; Camelineae; Arabidopsis
100787	FN743675.1	838	740.926	21	21	21	23.7514	0	0	61.1767	61.1767	61.1767	T	27.2582	#N/A
175483	FN742689.1	657	433.323	21	21	21	31.84	0	0	104.604	104.604	104.604	T	46.608	#N/A
43392	FN741972.1	705	648.705	21	21	21	22.8224	0	0	69.8737	69.8737	69.8737	T	31.1333	HS181_ARATH^HS181_ARATH^Q:82-534,H:6-159^77.42%ID^E:3e-72^RecName: Full=18.1 kDa class I heat shock protein;^Eukaryota; Viridiplantae; Streptophyta; Embryophyta; Tracheophyta; Spermatophyta; Magnoliophyta; eudicotyledons; Gunneridae; Pentapetalae; rosids; malvids; Brassicales; Brassicaceae; Camelineae; Arabidopsis
101453	FN741965.1	682	676.133	21	21	21	21.1822	0	0	67.0392	67.0392	67.0392	T	29.8703	HS181_ARATH^HS181_ARATH^Q:85-537,H:6-159^76.77%ID^E:3e-71^RecName: Full=18.1 kDa class I heat shock protein;^Eukaryota; Viridiplantae; Streptophyta; Embryophyta; Tracheophyta; Spermatophyta; Magnoliophyta; eudicotyledons; Gunneridae; Pentapetalae; rosids; malvids; Brassicales; Brassicaceae; Camelineae; Arabidopsis
185229	FN741790.1	715	658.365	21	21	21	22.8065	0	0	68.8484	68.8484	68.8484	T	30.6764	HS181_ARATH^HS181_ARATH^Q:631-179,H:6-159^77.42%ID^E:7e-72^RecName: Full=18.1 kDa class I heat shock protein;^Eukaryota; Viridiplantae; Streptophyta; Embryophyta; Tracheophyta; Spermatophyta; Magnoliophyta; eudicotyledons; Gunneridae; Pentapetalae; rosids; malvids; Brassicales; Brassicaceae; Camelineae; Arabidopsis
49282	FN740675.1	629	723.607	21	21	21	18.2544	0	0	62.6409	62.6409	62.6409	T	27.9106	HS181_ARATH^HS181_ARATH^Q:85-537,H:6-159^77.42%ID^E:1e-72^RecName: Full=18.1 kDa class I heat shock protein;^Eukaryota; Viridiplantae; Streptophyta; Embryophyta; Tracheophyta; Spermatophyta; Magnoliophyta; eudicotyledons; Gunneridae; Pentapetalae; rosids; malvids; Brassicales; Brassicaceae; Camelineae; Arabidopsis
168034	FN739744.1	695	639.484	21	21	21	22.8231	0	0	70.8812	70.8812	70.8812	T	31.5822	HS181_ARATH^HS181_ARATH^Q:623-171,H:6-159^77.42%ID^E:2e-72^RecName: Full=18.1 kDa class I heat shock protein;^Eukaryota; Viridiplantae; Streptophyta; Embryophyta; Tracheophyta; Spermatophyta; Magnoliophyta; eudicotyledons; Gunneridae; Pentapetalae; rosids; malvids; Brassicales; Brassicaceae; Camelineae; Arabidopsis
102662	FN736772.1	664	686.24	21	21	21	20.3194	0	0	66.0518	66.0518	66.0518	T	29.4304	LUC7L_HUMAN^LUC7L_HUMAN^Q:179-463,H:131-222^48.42%ID^E:1e-14^RecName: Full=Putative RNA-binding protein Luc7-like 1;^Eukaryota; Metazoa; Chordata; Craniata; Vertebrata; Euteleostomi; Mammalia; Eutheria; Euarchontoglires; Primates; Haplorrhini; Catarrhini; Hominidae; Homo
158993	FN736520.1	1237	1436.95	21	21	21	18.0778	0	0	31.5441	31.5441	31.5441	T	14.0549	IAA9_ARATH^IAA9_ARATH^Q:2-937,H:31-323^55.13%ID^E:2e-91^RecName: Full=Auxin-responsive protein IAA9;^Eukaryota; Viridiplantae; Streptophyta; Embryophyta; Tracheophyta; Spermatophyta; Magnoliophyta; eudicotyledons; Gunneridae; Pentapetalae; rosids; malvids; Brassicales; Brassicaceae; Camelineae; Arabidopsis
115131	FN733697.1	687	810.62	21	21	21	17.7975	0	0	55.917	55.917	55.917	T	24.9147	(BLASTP)NIPLB_DANRE^NIPLB_DANRE^Q:47-131,H:816-901^47.19%ID^E:4e-10^RecName: Full=Nipped-B-like protein B;^Eukaryota; Metazoa; Chordata; Craniata; Vertebrata; Euteleostomi; Actinopterygii; Neopterygii; Teleostei; Ostariophysi; Cypriniformes; Cyprinidae; Danio`NIPLB_DANRE^NIPLB_DANRE^Q:47-181,H:772-908^34.53%ID^E:7e-07^RecName: Full=Nipped-B-like protein B;^Eukaryota; Metazoa; Chordata; Craniata; …
193299	FN729764.1	990	852.729	21	21	21	24.3805	0	0	53.1557	53.1557	53.1557	T	23.6843	RGGA_ARATH^RGGA_ARATH^Q:138-800,H:137-355^57.78%ID^E:5e-34^RecName: Full=RGG repeats nuclear RNA binding protein A {ECO:0000303|PubMed:11905967};^Eukaryota; Viridiplantae; Streptophyta; Embryophyta; Tracheophyta; Spermatophyta; Magnoliophyta; eudicotyledons; Gunneridae; Pentapetalae; rosids; malvids; Brassicales; Brassicaceae; Camelineae; Arabidopsis
143790	FN728529.1	975	858.398	21	21	21	23.8526	0	0	52.8046	52.8046	52.8046	T	23.5279	LEA14_SOYBN^LEA14_SOYBN^Q:225-635,H:14-150^31.39%ID^E:2e-18^RecName: Full=Desiccation protectant protein Lea14 homolog;^Eukaryota; Viridiplantae; Streptophyta; Embryophyta; Tracheophyta; Spermatophyta; Magnoliophyta; eudicotyledons; Gunneridae; Pentapetalae; rosids; fabids; Fabales; Fabaceae; Papilionoideae; Phaseoleae; Glycine; Soja
51472	FN728096.1	714	900.11	21	21	21	16.658	0	0	50.3576	50.3576	50.3576	T	22.4376	#N/A
101565	FN724933.1	559	510.851	21	21	21	22.9793	0	0	88.7292	88.7292	88.7292	T	39.5346	RBP47_NICPL^RBP47_NICPL^Q:557-213,H:301-416^68.1%ID^E:5e-40^RecName: Full=Polyadenylate-binding protein RBP47;^Eukaryota; Viridiplantae; Streptophyta; Embryophyta; Tracheophyta; Spermatophyta; Magnoliophyta; eudicotyledons; Gunneridae; Pentapetalae; asterids; lamiids; Solanales; Solanaceae; Nicotianoideae; Nicotianeae; Nicotiana
91851	FN723289.1	695	729.767	21	21	21	19.9995	0	0	62.1121	62.1121	62.1121	T	27.675	DNJH_CUCSA^DNJH_CUCSA^Q:31-693,H:1-218^91.86%ID^E:8e-100^RecName: Full=DnaJ protein homolog;^Eukaryota; Viridiplantae; Streptophyta; Embryophyta; Tracheophyta; Spermatophyta; Magnoliophyta; eudicotyledons; Gunneridae; Pentapetalae; rosids; fabids; Cucurbitales; Cucurbitaceae; Benincaseae; Cucumis
125913	FN722042.1	613	712.765	21	21	21	18.0606	0	0	63.5937	63.5937	63.5937	T	28.3351	EULS3_ARATH^EULS3_ARATH^Q:394-612,H:134-210^53.25%ID^E:1e-16^RecName: Full=Ricin B-like lectin EULS3 {ECO:0000305};^Eukaryota; Viridiplantae; Streptophyta; Embryophyta; Tracheophyta; Spermatophyta; Magnoliophyta; eudicotyledons; Gunneridae; Pentapetalae; rosids; malvids; Brassicales; Brassicaceae; Camelineae; Arabidopsis
120485	FN714895.1	672	850.844	21	21	21	16.5859	0	0	53.2735	53.2735	53.2735	T	23.7368	(BLASTP)ERD10_ARATH^ERD10_ARATH^Q:27-199,H:77-254^40.1%ID^E:2e-19^RecName: Full=Dehydrin ERD10;^Eukaryota; Viridiplantae; Streptophyta; Embryophyta; Tracheophyta; Spermatophyta; Magnoliophyta; eudicotyledons; Gunneridae; Pentapetalae; rosids; malvids; Brassicales; Brassicaceae; Camelineae; Arabidopsis
141008	FN711960.1	500	363.019	21	21	21	28.9241	0	0	124.862	124.862	124.862	T	55.6342	RL34_PEA^RL34_PEA^Q:499-302,H:30-95^96.97%ID^E:2e-37^RecName: Full=60S ribosomal protein L34;^Eukaryota; Viridiplantae; Streptophyta; Embryophyta; Tracheophyta; Spermatophyta; Magnoliophyta; eudicotyledons; Gunneridae; Pentapetalae; rosids; fabids; Fabales; Fabaceae; Papilionoideae; Fabeae; Pisum
11794	FN704815.1	694	747.344	21	21	21	19.501	0	0	60.6513	60.6513	60.6513	T	27.0241	UBQ11_ARATH^UBQ11_ARATH^Q:61-693,H:1-211^100%ID^E:3e-148^RecName: Full=Polyubiquitin 11;^Eukaryota; Viridiplantae; Streptophyta; Embryophyta; Tracheophyta; Spermatophyta; Magnoliophyta; eudicotyledons; Gunneridae; Pentapetalae; rosids; malvids; Brassicales; Brassicaceae; Camelineae; Arabidopsis`UBQ11_ARATH^UBQ11_ARATH^Q:61-519,H:77-229^99.35%ID^E:1e-102^RecName: Full=Polyubiquitin 11;^Eukaryota; …
41763	FN704574.1	709	709.297	21	21	21	20.9912	0	0	63.9047	63.9047	63.9047	T	28.4737	FLA7_ARATH^FLA7_ARATH^Q:252-599,H:43-158^68.97%ID^E:2e-50^RecName: Full=Fasciclin-like arabinogalactan protein 7;^Eukaryota; Viridiplantae; Streptophyta; Embryophyta; Tracheophyta; Spermatophyta; Magnoliophyta; eudicotyledons; Gunneridae; Pentapetalae; rosids; malvids; Brassicales; Brassicaceae; Camelineae; Arabidopsis
61543	FN701727.1	701	607.617	21	21	21	24.2274	0	0	74.5986	74.5986	74.5986	T	33.2385	#N/A
138078	FN701686.1	711	656.929	21	21	21	22.7285	0	0	68.9989	68.9989	68.9989	T	30.7435	HS181_ARATH^HS181_ARATH^Q:627-175,H:6-159^76.77%ID^E:4e-71^RecName: Full=18.1 kDa class I heat shock protein;^Eukaryota; Viridiplantae; Streptophyta; Embryophyta; Tracheophyta; Spermatophyta; Magnoliophyta; eudicotyledons; Gunneridae; Pentapetalae; rosids; malvids; Brassicales; Brassicaceae; Camelineae; Arabidopsis
213288	FN701328.1	770	673.552	21	21	21	24.007	0	0	67.296	67.296	67.296	T	29.9847	#N/A
168029	FN700914.1	768	632.451	21	21	21	25.5008	0	0	71.6695	71.6695	71.6695	T	31.9334	#N/A
162484	FN700074.1	624	568.754	21	21	21	23.0398	0	0	79.696	79.696	79.696	T	35.5097	#N/A
216327	FN698145.1	699	554.036	21	21	21	26.4947	0	0	81.8131	81.8131	81.8131	T	36.453	#N/A
76655	FN697660.1	670	619.99	21	21	21	22.6939	0	0	73.1099	73.1099	73.1099	T	32.5752	RL242_ARATH^RL242_ARATH^Q:599-264,H:1-112^93.75%ID^E:5e-64^RecName: Full=60S ribosomal protein L24-2;^Eukaryota; Viridiplantae; Streptophyta; Embryophyta; Tracheophyta; Spermatophyta; Magnoliophyta; eudicotyledons; Gunneridae; Pentapetalae; rosids; malvids; Brassicales; Brassicaceae; Camelineae; Arabidopsis
222003	FN696795.1	566	444.017	21	21	21	26.7693	0	0	102.085	102.085	102.085	T	45.4855	(BLASTP)SRC1_SOYBN^SRC1_SOYBN^Q:1-69,H:1-70^54.67%ID^E:1e-08^RecName: Full=Protein SRC1 {ECO:0000305};^Eukaryota; Viridiplantae; Streptophyta; Embryophyta; Tracheophyta; Spermatophyta; Magnoliophyta; eudicotyledons; Gunneridae; Pentapetalae; rosids; fabids; Fabales; Fabaceae; Papilionoideae; Phaseoleae; Glycine; Soja
186784	DN950090.1	1201	1038.75	21	21	21	24.2801	0	0	43.6365	43.6365	43.6365	T	19.4429	(BLASTP)RS3A_CICAR^RS3A_CICAR^Q:1-261,H:1-261^90.04%ID^E:3e-168^RecName: Full=40S ribosomal protein S3a {ECO:0000255|HAMAP-Rule:MF_03122};^Eukaryota; Viridiplantae; Streptophyta; Embryophyta; Tracheophyta; Spermatophyta; Magnoliophyta; eudicotyledons; Gunneridae; Pentapetalae; rosids; fabids; Fabales; Fabaceae; Papilionoideae; Cicereae; Cicer
111522	DB999321.2	719	732.025	21	21	21	20.6264	0	0	61.9206	61.9206	61.9206	T	27.5896	LSH10_ARATH^LSH10_ARATH^Q:93-467,H:24-148^86.4%ID^E:4e-78^RecName: Full=Protein LIGHT-DEPENDENT SHORT HYPOCOTYLS 10;^Eukaryota; Viridiplantae; Streptophyta; Embryophyta; Tracheophyta; Spermatophyta; Magnoliophyta; eudicotyledons; Gunneridae; Pentapetalae; rosids; malvids; Brassicales; Brassicaceae; Camelineae; Arabidopsis
126368	DB999319.2	501	796.943	21	21	21	13.2017	0	0	56.8766	56.8766	56.8766	T	25.3422	#N/A
40100	DB998945.2	695	833.26	21	21	21	17.5155	0	0	54.3976	54.3976	54.3976	T	24.2377	RL3_ORYSJ^RL3_ORYSJ^Q:98-694,H:1-199^84.42%ID^E:2e-121^RecName: Full=60S ribosomal protein L3;^Eukaryota; Viridiplantae; Streptophyta; Embryophyta; Tracheophyta; Spermatophyta; Magnoliophyta; Liliopsida; Poales; Poaceae; BOP clade; Oryzoideae; Oryzeae; Oryzinae; Oryza
20607	DB997504.2	398	308.772	21	21	21	27.0685	0	0	146.799	146.799	146.799	T	65.4085	#N/A
73444	DB997279.2	611	695.059	21	21	21	18.4603	0	0	65.2138	65.2138	65.2138	T	29.057	#N/A
88288	CU656807.1	578	446.869	21	21	21	27.1623	0	0	101.433	101.433	101.433	T	45.1951	HSP83_IPONI^HSP83_IPONI^Q:16-567,H:176-359^86.41%ID^E:1e-85^RecName: Full=Heat shock protein 83;^Eukaryota; Viridiplantae; Streptophyta; Embryophyta; Tracheophyta; Spermatophyta; Magnoliophyta; eudicotyledons; Gunneridae; Pentapetalae; asterids; lamiids; Solanales; Convolvulaceae; Ipomoeeae; Ipomoea
139910	CU639951.1	445	295.242	21	21	21	31.652	0	0	153.526	153.526	153.526	T	68.406	ATPAM_PHAVU^ATPAM_PHAVU^Q:414-1,H:248-385^94.2%ID^E:5e-86^RecName: Full=ATP synthase subunit alpha, mitochondrial;^Eukaryota; Viridiplantae; Streptophyta; Embryophyta; Tracheophyta; Spermatophyta; Magnoliophyta; eudicotyledons; Gunneridae; Pentapetalae; rosids; fabids; Fabales; Fabaceae; Papilionoideae; Phaseoleae; Phaseolus
165779	CT010145.1	730	605.061	21	21	21	25.3363	0	0	74.9138	74.9138	74.9138	T	33.379	HS181_ARATH^HS181_ARATH^Q:59-511,H:6-159^76.77%ID^E:3e-71^RecName: Full=18.1 kDa class I heat shock protein;^Eukaryota; Viridiplantae; Streptophyta; Embryophyta; Tracheophyta; Spermatophyta; Magnoliophyta; eudicotyledons; Gunneridae; Pentapetalae; rosids; malvids; Brassicales; Brassicaceae; Camelineae; Arabidopsis
55524	FR635192.1	696	655.413	20	20	20	21.2385	0	0	65.8653	65.8653	65.8653	T	29.3473	HS181_ARATH^HS181_ARATH^Q:85-537,H:6-159^77.42%ID^E:2e-72^RecName: Full=18.1 kDa class I heat shock protein;^Eukaryota; Viridiplantae; Streptophyta; Embryophyta; Tracheophyta; Spermatophyta; Magnoliophyta; eudicotyledons; Gunneridae; Pentapetalae; rosids; malvids; Brassicales; Brassicaceae; Camelineae; Arabidopsis
23074	FR631696.1	625	654.127	20	20	20	19.1094	0	0	65.9947	65.9947	65.9947	T	29.4049	HS181_ARATH^HS181_ARATH^Q:82-372,H:6-105^77.23%ID^E:2e-39^RecName: Full=18.1 kDa class I heat shock protein;^Eukaryota; Viridiplantae; Streptophyta; Embryophyta; Tracheophyta; Spermatophyta; Magnoliophyta; eudicotyledons; Gunneridae; Pentapetalae; rosids; malvids; Brassicales; Brassicaceae; Camelineae; Arabidopsis`HS181_ARATH^HS181_ARATH^Q:321-494,H:102-159^55.17%ID^E:1e-10^RecName: Full=18.1 kDa…
62916	FR631422.1	629	608.813	20	20	20	20.6631	0	0	70.9067	70.9067	70.9067	T	31.5935	HSP80_SOLLC^HSP80_SOLLC^Q:1-627,H:465-673^91.39%ID^E:5e-86^RecName: Full=Heat shock cognate protein 80;^Eukaryota; Viridiplantae; Streptophyta; Embryophyta; Tracheophyta; Spermatophyta; Magnoliophyta; eudicotyledons; Gunneridae; Pentapetalae; asterids; lamiids; Solanales; Solanaceae; Solanoideae; Solaneae; Solanum; Lycopersicon
75296	FR625772.1	653	730.232	20	20	20	17.8847	0	0	59.1168	59.1168	59.1168	T	26.3404	HS181_ARATH^HS181_ARATH^Q:82-534,H:6-159^76.77%ID^E:4e-72^RecName: Full=18.1 kDa class I heat shock protein;^Eukaryota; Viridiplantae; Streptophyta; Embryophyta; Tracheophyta; Spermatophyta; Magnoliophyta; eudicotyledons; Gunneridae; Pentapetalae; rosids; malvids; Brassicales; Brassicaceae; Camelineae; Arabidopsis
232428	FP074629.1	689	502.976	20	20	20	27.397	0	0	85.8271	85.8271	85.8271	T	38.2416	ART2_YEAST^ART2_YEAST^Q:421-254,H:2-57^76.79%ID^E:7e-19^RecName: Full=Putative uncharacterized protein ART2;^Eukaryota; Fungi; Dikarya; Ascomycota; Saccharomycotina; Saccharomycetes; Saccharomycetales; Saccharomycetaceae; Saccharomyces
54691	FP073842.1	664	425.49	20	20	20	31.2111	0	0	101.457	101.457	101.457	T	45.2057	#N/A
26921	FP073813.1	718	790.466	20	20	20	18.1665	0	0	54.612	54.612	54.612	T	24.3332	METK1_ELAUM^METK1_ELAUM^Q:72-716,H:1-215^96.74%ID^E:3e-152^RecName: Full=S-adenosylmethionine synthase 1;^Eukaryota; Viridiplantae; Streptophyta; Embryophyta; Tracheophyta; Spermatophyta; Magnoliophyta; eudicotyledons; Gunneridae; Pentapetalae; rosids; fabids; Rosales; Elaeagnaceae; Elaeagnus
223907	FP073788.1	691	796.724	20	20	20	17.346	0	0	54.183	54.183	54.183	T	24.1421	FRL3_ARATH^FRL3_ARATH^Q:160-690,H:1-183^58.51%ID^E:3e-49^RecName: Full=FRIGIDA-like protein 3;^Eukaryota; Viridiplantae; Streptophyta; Embryophyta; Tracheophyta; Spermatophyta; Magnoliophyta; eudicotyledons; Gunneridae; Pentapetalae; rosids; malvids; Brassicales; Brassicaceae; Camelineae; Arabidopsis
188949	FP073002.1	545	620.22	20	20	20	17.5744	0	0	69.6027	69.6027	69.6027	T	31.0125	ACT1_ORYSJ^ACT1_ORYSJ^Q:161-544,H:1-128^100%ID^E:6e-90^RecName: Full=Actin-1;^Eukaryota; Viridiplantae; Streptophyta; Embryophyta; Tracheophyta; Spermatophyta; Magnoliophyta; Liliopsida; Poales; Poaceae; BOP clade; Oryzoideae; Oryzeae; Oryzinae; Oryza
190460	FP071013.1	755	766.716	20	20	20	19.6944	0	0	56.3037	56.3037	56.3037	T	25.087	SAP5_ARATH^SAP5_ARATH^Q:255-67,H:98-160^87.3%ID^E:1e-32^RecName: Full=Zinc finger A20 and AN1 domain-containing stress-associated protein 5;^Eukaryota; Viridiplantae; Streptophyta; Embryophyta; Tracheophyta; Spermatophyta; Magnoliophyta; eudicotyledons; Gunneridae; Pentapetalae; rosids; malvids; Brassicales; Brassicaceae; Camelineae; Arabidopsis`SAP5_ARATH^SAP5_ARATH^Q:639-517,H:1-46^56.52%ID^E:1…
212867	FP070784.1	888	615.984	20	20	20	28.8319	0	0	70.0812	70.0812	70.0812	T	31.2257	#N/A
38785	FP070629.1	748	711.567	20	20	20	21.024	0	0	60.6675	60.6675	60.6675	T	27.0313	NINJA_TOBAC^NINJA_TOBAC^Q:482-748,H:33-120^49.45%ID^E:2e-16^RecName: Full=Ninja-family protein mc410;^Eukaryota; Viridiplantae; Streptophyta; Embryophyta; Tracheophyta; Spermatophyta; Magnoliophyta; eudicotyledons; Gunneridae; Pentapetalae; asterids; lamiids; Solanales; Solanaceae; Nicotianoideae; Nicotianeae; Nicotiana
210523	FP069719.1	440	313.287	20	20	20	28.0893	0	0	137.794	137.794	137.794	T	61.396	#N/A
206981	FP069299.1	379	458.611	20	20	20	16.5282	0	0	94.1298	94.1298	94.1298	T	41.9409	#N/A
11254	FP067978.1	611	572.968	20	20	20	21.3275	0	0	75.3426	75.3426	75.3426	T	33.57	DNJH_CUCSA^DNJH_CUCSA^Q:1-405,H:281-413^87.41%ID^E:1e-78^RecName: Full=DnaJ protein homolog;^Eukaryota; Viridiplantae; Streptophyta; Embryophyta; Tracheophyta; Spermatophyta; Magnoliophyta; eudicotyledons; Gunneridae; Pentapetalae; rosids; fabids; Cucurbitales; Cucurbitaceae; Benincaseae; Cucumis
145291	FP067958.1	746	558.277	20	20	20	26.7251	0	0	77.3253	77.3253	77.3253	T	34.4534	H1_SOLPN^H1_SOLPN^Q:736-509,H:41-118^75.64%ID^E:1e-32^RecName: Full=Histone H1;^Eukaryota; Viridiplantae; Streptophyta; Embryophyta; Tracheophyta; Spermatophyta; Magnoliophyta; eudicotyledons; Gunneridae; Pentapetalae; asterids; lamiids; Solanales; Solanaceae; Solanoideae; Solaneae; Solanum; Lycopersicon
16233	FP067919.1	716	795.429	20	20	20	18.0029	0	0	54.2713	54.2713	54.2713	T	24.1814	RBP45_NICPL^RBP45_NICPL^Q:500-715,H:78-149^68.06%ID^E:3e-28^RecName: Full=Polyadenylate-binding protein RBP45;^Eukaryota; Viridiplantae; Streptophyta; Embryophyta; Tracheophyta; Spermatophyta; Magnoliophyta; eudicotyledons; Gunneridae; Pentapetalae; asterids; lamiids; Solanales; Solanaceae; Nicotianoideae; Nicotianeae; Nicotiana
22014	FP067220.1	390	287.327	20	20	20	27.1467	0	0	150.243	150.243	150.243	T	66.943	RPD6A_ARATH^RPD6A_ARATH^Q:385-212,H:87-144^94.83%ID^E:4e-32^RecName: Full=DNA-directed RNA polymerases II, IV and V subunit 6A;^Eukaryota; Viridiplantae; Streptophyta; Embryophyta; Tracheophyta; Spermatophyta; Magnoliophyta; eudicotyledons; Gunneridae; Pentapetalae; rosids; malvids; Brassicales; Brassicaceae; Camelineae; Arabidopsis
237272	FP067164.1	707	828.28	20	20	20	17.0715	0	0	52.1188	52.1188	52.1188	T	23.2223	#N/A
197274	FP066489.1	685	580.127	20	20	20	23.6155	0	0	74.4129	74.4129	74.4129	T	33.1558	(BLASTP)COR47_ARATH^COR47_ARATH^Q:1-158,H:94-249^43.02%ID^E:5e-07^RecName: Full=Dehydrin COR47;^Eukaryota; Viridiplantae; Streptophyta; Embryophyta; Tracheophyta; Spermatophyta; Magnoliophyta; eudicotyledons; Gunneridae; Pentapetalae; rosids; malvids; Brassicales; Brassicaceae; Camelineae; Arabidopsis
190833	FP065956.1	689	516.21	20	20	20	26.6945	0	0	83.6266	83.6266	83.6266	T	37.2611	HSP80_SOLLC^HSP80_SOLLC^Q:1-687,H:181-401^82.53%ID^E:4e-108^RecName: Full=Heat shock cognate protein 80;^Eukaryota; Viridiplantae; Streptophyta; Embryophyta; Tracheophyta; Spermatophyta; Magnoliophyta; eudicotyledons; Gunneridae; Pentapetalae; asterids; lamiids; Solanales; Solanaceae; Solanoideae; Solaneae; Solanum; Lycopersicon
152169	FP064409.1	660	682.314	20	20	20	19.3459	0	0	63.2685	63.2685	63.2685	T	28.1902	UBC10_ARATH^UBC10_ARATH^Q:657-214,H:1-148^96.62%ID^E:3e-102^RecName: Full=Ubiquitin-conjugating enzyme E2 10;^Eukaryota; Viridiplantae; Streptophyta; Embryophyta; Tracheophyta; Spermatophyta; Magnoliophyta; eudicotyledons; Gunneridae; Pentapetalae; rosids; malvids; Brassicales; Brassicaceae; Camelineae; Arabidopsis
132387	FP063377.1	686	738.502	20	20	20	18.5782	0	0	58.4548	58.4548	58.4548	T	26.0454	FRL4B_ARATH^FRL4B_ARATH^Q:685-344,H:405-505^61.02%ID^E:2e-24^RecName: Full=FRIGIDA-like protein 4b;^Eukaryota; Viridiplantae; Streptophyta; Embryophyta; Tracheophyta; Spermatophyta; Magnoliophyta; eudicotyledons; Gunneridae; Pentapetalae; rosids; malvids; Brassicales; Brassicaceae; Camelineae; Arabidopsis
132656	FP063222.1	723	729.559	20	20	20	19.8202	0	0	59.1713	59.1713	59.1713	T	26.3647	EF1A_MANES^EF1A_MANES^Q:83-721,H:1-213^99.06%ID^E:5e-156^RecName: Full=Elongation factor 1-alpha;^Eukaryota; Viridiplantae; Streptophyta; Embryophyta; Tracheophyta; Spermatophyta; Magnoliophyta; eudicotyledons; Gunneridae; Pentapetalae; rosids; fabids; Malpighiales; Euphorbiaceae; Crotonoideae; Manihoteae; Manihot
58554	FP061988.1	539	507.924	20	20	20	21.2236	0	0	84.9909	84.9909	84.9909	T	37.869	ASPG1_ARATH^ASPG1_ARATH^Q:22-537,H:1-176^43.26%ID^E:7e-31^RecName: Full=Protein ASPARTIC PROTEASE IN GUARD CELL 1;^Eukaryota; Viridiplantae; Streptophyta; Embryophyta; Tracheophyta; Spermatophyta; Magnoliophyta; eudicotyledons; Gunneridae; Pentapetalae; rosids; malvids; Brassicales; Brassicaceae; Camelineae; Arabidopsis
58816	FP061864.1	697	565.161	20	20	20	24.6656	0	0	76.3835	76.3835	76.3835	T	34.0338	H1_SOLPN^H1_SOLPN^Q:643-428,H:47-118^84.72%ID^E:4e-36^RecName: Full=Histone H1;^Eukaryota; Viridiplantae; Streptophyta; Embryophyta; Tracheophyta; Spermatophyta; Magnoliophyta; eudicotyledons; Gunneridae; Pentapetalae; asterids; lamiids; Solanales; Solanaceae; Solanoideae; Solaneae; Solanum; Lycopersicon
116947	FP060755.1	624	650.704	20	20	20	19.1792	0	0	66.3419	66.3419	66.3419	T	29.5596	EF1A_MANES^EF1A_MANES^Q:91-609,H:1-173^97.69%ID^E:8e-122^RecName: Full=Elongation factor 1-alpha;^Eukaryota; Viridiplantae; Streptophyta; Embryophyta; Tracheophyta; Spermatophyta; Magnoliophyta; eudicotyledons; Gunneridae; Pentapetalae; rosids; fabids; Malpighiales; Euphorbiaceae; Crotonoideae; Manihoteae; Manihot
135817	FP060494.1	733	809.666	20	20	20	18.1062	0	0	53.317	53.317	53.317	T	23.7562	(BLASTP)ERD10_ARATH^ERD10_ARATH^Q:22-194,H:77-254^40.1%ID^E:4e-19^RecName: Full=Dehydrin ERD10;^Eukaryota; Viridiplantae; Streptophyta; Embryophyta; Tracheophyta; Spermatophyta; Magnoliophyta; eudicotyledons; Gunneridae; Pentapetalae; rosids; malvids; Brassicales; Brassicaceae; Camelineae; Arabidopsis
19936	FP059238.1	717	637.712	20	20	20	22.4866	0	0	67.6935	67.6935	67.6935	T	30.1619	#N/A
188435	FP056318.1	685	550.512	20	20	20	24.8859	0	0	78.416	78.416	78.416	T	34.9394	#N/A
165793	FP055377.1	585	696.35	20	20	20	16.8019	0	0	61.9931	61.9931	61.9931	T	27.622	EF1A_SOLLC^EF1A_SOLLC^Q:1-582,H:86-279^97.94%ID^E:2e-138^RecName: Full=Elongation factor 1-alpha;^Eukaryota; Viridiplantae; Streptophyta; Embryophyta; Tracheophyta; Spermatophyta; Magnoliophyta; eudicotyledons; Gunneridae; Pentapetalae; asterids; lamiids; Solanales; Solanaceae; Solanoideae; Solaneae; Solanum; Lycopersicon
218907	FP055071.1	532	351.92	20	20	20	30.2341	0	0	122.667	122.667	122.667	T	54.6561	#N/A
7165	FP054370.1	437	282.665	20	20	20	30.92	0	0	152.721	152.721	152.721	T	68.0473	#N/A
62777	FP054363.1	745	633.94	20	20	20	23.5038	0	0	68.0962	68.0962	68.0962	T	30.3413	G3PC_ANTMA^G3PC_ANTMA^Q:745-314,H:192-335^93.75%ID^E:4e-90^RecName: Full=Glyceraldehyde-3-phosphate dehydrogenase, cytosolic;^Eukaryota; Viridiplantae; Streptophyta; Embryophyta; Tracheophyta; Spermatophyta; Magnoliophyta; eudicotyledons; Gunneridae; Pentapetalae; asterids; lamiids; Lamiales; Plantaginaceae; Antirrhineae; Antirrhinum
221002	FP052944.1	746	761.714	20	20	20	19.5874	0	0	56.6734	56.6734	56.6734	T	25.2517	DNJH_CUCSA^DNJH_CUCSA^Q:45-746,H:1-231^91.45%ID^E:3e-93^RecName: Full=DnaJ protein homolog;^Eukaryota; Viridiplantae; Streptophyta; Embryophyta; Tracheophyta; Spermatophyta; Magnoliophyta; eudicotyledons; Gunneridae; Pentapetalae; rosids; fabids; Cucurbitales; Cucurbitaceae; Benincaseae; Cucumis
233982	FP048899.1	692	589.557	20	20	20	23.4752	0	0	73.2227	73.2227	73.2227	T	32.6255	#N/A
135662	FP047064.1	687	685.779	20	20	20	20.0356	0	0	62.9487	62.9487	62.9487	T	28.0478	MT2_ACTDE^MT2_ACTDE^Q:479-318,H:25-78^83.64%ID^E:3e-21^RecName: Full=Metallothionein-like protein type 2;^Eukaryota; Viridiplantae; Streptophyta; Embryophyta; Tracheophyta; Spermatophyta; Magnoliophyta; eudicotyledons; Gunneridae; Pentapetalae; asterids; Ericales; Actinidiaceae; Actinidia
163773	FP044365.1	395	256.117	20	20	20	30.8453	0	0	168.552	168.552	168.552	T	75.1009	#N/A
130708	FP043989.1	524	418.289	20	20	20	25.0544	0	0	103.204	103.204	103.204	T	45.9839	#N/A
162012	FP043464.1	615	430.963	20	20	20	28.5407	0	0	100.168	100.168	100.168	T	44.6316	R27A3_ARATH^R27A3_ARATH^Q:576-139,H:1-146^87.67%ID^E:1e-76^RecName: Full=60S ribosomal protein L27a-3;^Eukaryota; Viridiplantae; Streptophyta; Embryophyta; Tracheophyta; Spermatophyta; Magnoliophyta; eudicotyledons; Gunneridae; Pentapetalae; rosids; malvids; Brassicales; Brassicaceae; Camelineae; Arabidopsis
103380	FP040706.1	602	607.061	20	20	20	19.8332	0	0	71.1113	71.1113	71.1113	T	31.6847	NIFU1_ARATH^NIFU1_ARATH^Q:194-595,H:76-210^85.19%ID^E:2e-63^RecName: Full=NifU-like protein 1, chloroplastic;^Eukaryota; Viridiplantae; Streptophyta; Embryophyta; Tracheophyta; Spermatophyta; Magnoliophyta; eudicotyledons; Gunneridae; Pentapetalae; rosids; malvids; Brassicales; Brassicaceae; Camelineae; Arabidopsis
8225	FP040218.1	651	477.597	20	20	20	27.2615	0	0	90.3879	90.3879	90.3879	T	40.2737	HMGL_SOYBN^HMGL_SOYBN^Q:612-358,H:40-124^82.35%ID^E:7e-42^RecName: Full=HMG1/2-like protein;^Eukaryota; Viridiplantae; Streptophyta; Embryophyta; Tracheophyta; Spermatophyta; Magnoliophyta; eudicotyledons; Gunneridae; Pentapetalae; rosids; fabids; Fabales; Fabaceae; Papilionoideae; Phaseoleae; Glycine; Soja
202251	FP039922.1	660	850.767	20	20	20	15.5154	0	0	50.7412	50.7412	50.7412	T	22.6085	#N/A
231716	FP037510.1	672	754.927	20	20	20	17.803	0	0	57.1829	57.1829	57.1829	T	25.4787	ALL12_OLEEU^ALL12_OLEEU^Q:70-672,H:1-201^78.61%ID^E:3e-113^RecName: Full=Isoflavone reductase-like protein;^Eukaryota; Viridiplantae; Streptophyta; Embryophyta; Tracheophyta; Spermatophyta; Magnoliophyta; eudicotyledons; Gunneridae; Pentapetalae; asterids; lamiids; Lamiales; Oleaceae; Oleeae; Olea
174747	FP037437.1	663	580.749	20	20	20	22.8326	0	0	74.3332	74.3332	74.3332	T	33.1203	SUSY_VICFA^SUSY_VICFA^Q:2-661,H:358-577^89.09%ID^E:6e-142^RecName: Full=Sucrose synthase;^Eukaryota; Viridiplantae; Streptophyta; Embryophyta; Tracheophyta; Spermatophyta; Magnoliophyta; eudicotyledons; Gunneridae; Pentapetalae; rosids; fabids; Fabales; Fabaceae; Papilionoideae; Fabeae; Vicia
183302	FP037379.1	681	770.022	20	20	20	17.6878	0	0	56.062	56.062	56.062	T	24.9792	ALL12_OLEEU^ALL12_OLEEU^Q:73-681,H:1-203^78.82%ID^E:1e-114^RecName: Full=Isoflavone reductase-like protein;^Eukaryota; Viridiplantae; Streptophyta; Embryophyta; Tracheophyta; Spermatophyta; Magnoliophyta; eudicotyledons; Gunneridae; Pentapetalae; asterids; lamiids; Lamiales; Oleaceae; Oleeae; Olea
141697	FP037054.1	605	435.736	20	20	20	27.7691	0	0	99.0712	99.0712	99.0712	T	44.1427	#N/A
163301	FP036717.1	672	688.703	20	20	20	19.5149	0	0	62.6815	62.6815	62.6815	T	27.9287	ALL12_OLEEU^ALL12_OLEEU^Q:44-670,H:1-209^78.47%ID^E:7e-118^RecName: Full=Isoflavone reductase-like protein;^Eukaryota; Viridiplantae; Streptophyta; Embryophyta; Tracheophyta; Spermatophyta; Magnoliophyta; eudicotyledons; Gunneridae; Pentapetalae; asterids; lamiids; Lamiales; Oleaceae; Oleeae; Olea
75913	FP036464.1	660	644.918	20	20	20	20.4677	0	0	66.9372	66.9372	66.9372	T	29.8249	TCMO_POPKI^TCMO_POPKI^Q:2-658,H:56-274^91.32%ID^E:5e-144^RecName: Full=Trans-cinnamate 4-monooxygenase;^Eukaryota; Viridiplantae; Streptophyta; Embryophyta; Tracheophyta; Spermatophyta; Magnoliophyta; eudicotyledons; Gunneridae; Pentapetalae; rosids; fabids; Malpighiales; Salicaceae; Saliceae; Populus
24094	FP036029.1	630	603.376	20	20	20	20.8825	0	0	71.5457	71.5457	71.5457	T	31.8783	LSH1_ARATH^LSH1_ARATH^Q:253-630,H:25-150^93.65%ID^E:1e-67^RecName: Full=Protein LIGHT-DEPENDENT SHORT HYPOCOTYLS 1;^Eukaryota; Viridiplantae; Streptophyta; Embryophyta; Tracheophyta; Spermatophyta; Magnoliophyta; eudicotyledons; Gunneridae; Pentapetalae; rosids; malvids; Brassicales; Brassicaceae; Camelineae; Arabidopsis
216305	FP035870.1	678	672.512	20	20	20	20.1632	0	0	64.1906	64.1906	64.1906	T	28.6011	ALL12_OLEEU^ALL12_OLEEU^Q:38-676,H:1-213^77.93%ID^E:6e-120^RecName: Full=Isoflavone reductase-like protein;^Eukaryota; Viridiplantae; Streptophyta; Embryophyta; Tracheophyta; Spermatophyta; Magnoliophyta; eudicotyledons; Gunneridae; Pentapetalae; asterids; lamiids; Lamiales; Oleaceae; Oleeae; Olea
101121	FP034929.1	661	538.098	20	20	20	24.568	0	0	80.225	80.225	80.225	T	35.7455	#N/A
225832	FP031579.1	792	801.049	20	20	20	19.7741	0	0	53.8905	53.8905	53.8905	T	24.0117	AB1F_ARATH^AB1F_ARATH^Q:2-790,H:258-520^87.83%ID^E:1e-170^RecName: Full=ABC transporter F family member 1;^Eukaryota; Viridiplantae; Streptophyta; Embryophyta; Tracheophyta; Spermatophyta; Magnoliophyta; eudicotyledons; Gunneridae; Pentapetalae; rosids; malvids; Brassicales; Brassicaceae; Camelineae; Arabidopsis
66246	FP031408.1	781	814.232	20	20	20	19.1837	0	0	53.018	53.018	53.018	T	23.623	RL24_CICAR^RL24_CICAR^Q:505-104,H:13-146^88.06%ID^E:3e-62^RecName: Full=60S ribosomal protein L24;^Eukaryota; Viridiplantae; Streptophyta; Embryophyta; Tracheophyta; Spermatophyta; Magnoliophyta; eudicotyledons; Gunneridae; Pentapetalae; rosids; fabids; Fabales; Fabaceae; Papilionoideae; Cicereae; Cicer
78925	FP031083.1	607	754.961	20	20	20	16.0803	0	0	57.1804	57.1804	57.1804	T	25.4776	UBQ11_ARATH^UBQ11_ARATH^Q:606-1,H:19-220^100%ID^E:2e-142^RecName: Full=Polyubiquitin 11;^Eukaryota; Viridiplantae; Streptophyta; Embryophyta; Tracheophyta; Spermatophyta; Magnoliophyta; eudicotyledons; Gunneridae; Pentapetalae; rosids; malvids; Brassicales; Brassicaceae; Camelineae; Arabidopsis`UBQ11_ARATH^UBQ11_ARATH^Q:432-1,H:1-144^100%ID^E:9e-97^RecName: Full=Polyubiquitin 11;^Eukaryota; Virid…
94495	FP030975.1	782	1443.32	20	20	20	10.8361	0	0	29.9095	29.9095	29.9095	T	13.3266	ACP1_CASGL^ACP1_CASGL^Q:639-235,H:1-134^86.67%ID^E:5e-73^RecName: Full=Acyl carrier protein 1, chloroplastic;^Eukaryota; Viridiplantae; Streptophyta; Embryophyta; Tracheophyta; Spermatophyta; Magnoliophyta; eudicotyledons; Gunneridae; Pentapetalae; rosids; fabids; Fagales; Casuarinaceae; Casuarina
7318	FP029981.1	769	867.019	20	20	20	17.7389	0	0	49.7901	49.7901	49.7901	T	22.1847	DNJH_CUCSA^DNJH_CUCSA^Q:1-765,H:61-313^90.2%ID^E:3e-105^RecName: Full=DnaJ protein homolog;^Eukaryota; Viridiplantae; Streptophyta; Embryophyta; Tracheophyta; Spermatophyta; Magnoliophyta; eudicotyledons; Gunneridae; Pentapetalae; rosids; fabids; Cucurbitales; Cucurbitaceae; Benincaseae; Cucumis
160927	FP028965.1	857	1214.76	20	20	20	14.1098	0	0	35.537	35.537	35.537	T	15.834	PHR2_ARATH^PHR2_ARATH^Q:97-831,H:11-246^72.36%ID^E:8e-104^RecName: Full=Blue-light photoreceptor PHR2;^Eukaryota; Viridiplantae; Streptophyta; Embryophyta; Tracheophyta; Spermatophyta; Magnoliophyta; eudicotyledons; Gunneridae; Pentapetalae; rosids; malvids; Brassicales; Brassicaceae; Camelineae; Arabidopsis
185399	FP028771.1	856	871.942	20	20	20	19.6343	0	0	49.509	49.509	49.509	T	22.0595	SKIP_ARATH^SKIP_ARATH^Q:855-1,H:315-604^69.97%ID^E:6e-85^RecName: Full=SNW/SKI-interacting protein;^Eukaryota; Viridiplantae; Streptophyta; Embryophyta; Tracheophyta; Spermatophyta; Magnoliophyta; eudicotyledons; Gunneridae; Pentapetalae; rosids; malvids; Brassicales; Brassicaceae; Camelineae; Arabidopsis
172620	FP028585.1	913	770.37	20	20	20	23.7029	0	0	56.0366	56.0366	56.0366	T	24.968	RUBB_PEA^RUBB_PEA^Q:912-223,H:364-593^93.04%ID^E:8e-138^RecName: Full=RuBisCO large subunit-binding protein subunit beta, chloroplastic;^Eukaryota; Viridiplantae; Streptophyta; Embryophyta; Tracheophyta; Spermatophyta; Magnoliophyta; eudicotyledons; Gunneridae; Pentapetalae; rosids; fabids; Fabales; Fabaceae; Papilionoideae; Fabeae; Pisum
60409	FP027309.1	779	629.636	20	20	20	24.7445	0	0	68.5618	68.5618	68.5618	T	30.5487	RL111_ARATH^RL111_ARATH^Q:775-230,H:1-182^96.7%ID^E:3e-112^RecName: Full=60S ribosomal protein L11-1;^Eukaryota; Viridiplantae; Streptophyta; Embryophyta; Tracheophyta; Spermatophyta; Magnoliophyta; eudicotyledons; Gunneridae; Pentapetalae; rosids; malvids; Brassicales; Brassicaceae; Camelineae; Arabidopsis
126600	FP027182.1	714	681.771	20	20	20	20.9455	0	0	63.3189	63.3189	63.3189	T	28.2127	RL372_ORYSJ^RL372_ORYSJ^Q:519-244,H:1-92^95.65%ID^E:2e-56^RecName: Full=60S ribosomal protein L37a-2;^Eukaryota; Viridiplantae; Streptophyta; Embryophyta; Tracheophyta; Spermatophyta; Magnoliophyta; Liliopsida; Poales; Poaceae; BOP clade; Oryzoideae; Oryzeae; Oryzinae; Oryza
207223	FP026714.1	871	704.565	20	20	20	24.7245	0	0	61.2704	61.2704	61.2704	T	27.2999	RGGA_TOBAC^RGGA_TOBAC^Q:806-249,H:117-299^58.29%ID^E:2e-25^RecName: Full=RGG repeats nuclear RNA binding protein A {ECO:0000303|PubMed:11905967};^Eukaryota; Viridiplantae; Streptophyta; Embryophyta; Tracheophyta; Spermatophyta; Magnoliophyta; eudicotyledons; Gunneridae; Pentapetalae; asterids; lamiids; Solanales; Solanaceae; Nicotianoideae; Nicotianeae; Nicotiana`RGGA_TOBAC^RGGA_TOBAC^Q:871-806,H…
10317	FP026190.1	764	675.362	20	20	20	22.6249	0	0	63.9197	63.9197	63.9197	T	28.4804	MD37C_ARATH^MD37C_ARATH^Q:762-268,H:454-618^95.15%ID^E:4e-104^RecName: Full=Probable mediator of RNA polymerase II transcription subunit 37c;^Eukaryota; Viridiplantae; Streptophyta; Embryophyta; Tracheophyta; Spermatophyta; Magnoliophyta; eudicotyledons; Gunneridae; Pentapetalae; rosids; malvids; Brassicales; Brassicaceae; Camelineae; Arabidopsis
82981	FP026180.1	755	738.731	20	20	20	20.4405	0	0	58.4367	58.4367	58.4367	T	26.0373	#N/A
71861	FP024996.1	593	423.092	20	20	20	28.0317	0	0	102.032	102.032	102.032	T	45.4619	R27A3_ARATH^R27A3_ARATH^Q:561-124,H:1-146^87.67%ID^E:2e-76^RecName: Full=60S ribosomal protein L27a-3;^Eukaryota; Viridiplantae; Streptophyta; Embryophyta; Tracheophyta; Spermatophyta; Magnoliophyta; eudicotyledons; Gunneridae; Pentapetalae; rosids; malvids; Brassicales; Brassicaceae; Camelineae; Arabidopsis
216522	FN772016.1	551	431.703	20	20	20	25.5268	0	0	99.9968	99.9968	99.9968	T	44.5551	#N/A
31654	FN770198.1	769	690.508	20	20	20	22.2735	0	0	62.5177	62.5177	62.5177	T	27.8557	HMGB1_ARATH^HMGB1_ARATH^Q:32-409,H:1-123^65.87%ID^E:1e-33^RecName: Full=High mobility group B protein 1;^Eukaryota; Viridiplantae; Streptophyta; Embryophyta; Tracheophyta; Spermatophyta; Magnoliophyta; eudicotyledons; Gunneridae; Pentapetalae; rosids; malvids; Brassicales; Brassicaceae; Camelineae; Arabidopsis
112285	FN769408.1	653	564.774	20	20	20	23.1243	0	0	76.4358	76.4358	76.4358	T	34.0571	HS181_ARATH^HS181_ARATH^Q:13-465,H:6-159^77.42%ID^E:6e-72^RecName: Full=18.1 kDa class I heat shock protein;^Eukaryota; Viridiplantae; Streptophyta; Embryophyta; Tracheophyta; Spermatophyta; Magnoliophyta; eudicotyledons; Gunneridae; Pentapetalae; rosids; malvids; Brassicales; Brassicaceae; Camelineae; Arabidopsis
119011	FN767739.1	843	947.873	20	20	20	17.7872	0	0	45.543	45.543	45.543	T	20.2923	METK1_ELAUM^METK1_ELAUM^Q:3-707,H:159-393^96.17%ID^E:3e-154^RecName: Full=S-adenosylmethionine synthase 1;^Eukaryota; Viridiplantae; Streptophyta; Embryophyta; Tracheophyta; Spermatophyta; Magnoliophyta; eudicotyledons; Gunneridae; Pentapetalae; rosids; fabids; Rosales; Elaeagnaceae; Elaeagnus
125745	FN766671.1	531	426.863	20	20	20	24.8792	0	0	101.131	101.131	101.131	T	45.0603	HS16C_ORYSJ^HS16C_ORYSJ^Q:530-201,H:40-149^84.55%ID^E:2e-50^RecName: Full=16.9 kDa class I heat shock protein 3;^Eukaryota; Viridiplantae; Streptophyta; Embryophyta; Tracheophyta; Spermatophyta; Magnoliophyta; Liliopsida; Poales; Poaceae; BOP clade; Oryzoideae; Oryzeae; Oryzinae; Oryza
51144	FN766592.1	717	725.206	20	20	20	19.7737	0	0	59.5265	59.5265	59.5265	T	26.5229	EF1A_MANES^EF1A_MANES^Q:76-717,H:1-214^99.07%ID^E:5e-157^RecName: Full=Elongation factor 1-alpha;^Eukaryota; Viridiplantae; Streptophyta; Embryophyta; Tracheophyta; Spermatophyta; Magnoliophyta; eudicotyledons; Gunneridae; Pentapetalae; rosids; fabids; Malpighiales; Euphorbiaceae; Crotonoideae; Manihoteae; Manihot
143702	FN765825.1	657	599.955	20	20	20	21.9016	0	0	71.9536	71.9536	71.9536	T	32.06	PALY_VITVI^PALY_VITVI^Q:2-655,H:121-338^89.91%ID^E:3e-143^RecName: Full=Phenylalanine ammonia-lyase;^Eukaryota; Viridiplantae; Streptophyta; Embryophyta; Tracheophyta; Spermatophyta; Magnoliophyta; eudicotyledons; Gunneridae; Pentapetalae; rosids; Vitales; Vitaceae; Vitis
109866	FN764570.1	649	621.162	20	20	20	20.8963	0	0	69.497	69.497	69.497	T	30.9655	#N/A
77707	FN763479.1	590	523.183	20	20	20	22.5543	0	0	82.5122	82.5122	82.5122	T	36.7645	AROG_SOLLC^AROG_SOLLC^Q:57-590,H:1-182^60.87%ID^E:7e-59^RecName: Full=Phospho-2-dehydro-3-deoxyheptonate aldolase 2, chloroplastic;^Eukaryota; Viridiplantae; Streptophyta; Embryophyta; Tracheophyta; Spermatophyta; Magnoliophyta; eudicotyledons; Gunneridae; Pentapetalae; asterids; lamiids; Solanales; Solanaceae; Solanoideae; Solaneae; Solanum; Lycopersicon
61393	FN761356.1	1244	1248.12	20	20	20	19.9339	0	0	34.5871	34.5871	34.5871	T	15.4108	UBIQP_AVEFA^UBIQP_AVEFA^Q:78-956,H:1-293^89.76%ID^E:5e-180^RecName: Full=Polyubiquitin;^Eukaryota; Viridiplantae; Streptophyta; Embryophyta; Tracheophyta; Spermatophyta; Magnoliophyta; Liliopsida; Poales; Poaceae; BOP clade; Pooideae; Poodae; Poeae; Aveninae; Avena`UBIQP_AVEFA^UBIQP_AVEFA^Q:78-761,H:77-304^100%ID^E:1e-157^RecName: Full=Polyubiquitin;^Eukaryota; Viridiplantae; Streptophyta; Embryo…
8153	FN761130.1	925	1010.59	20	20	20	18.3062	0	0	42.7166	42.7166	42.7166	T	19.033	METK1_ELAUM^METK1_ELAUM^Q:3-701,H:161-393^96.14%ID^E:5e-152^RecName: Full=S-adenosylmethionine synthase 1;^Eukaryota; Viridiplantae; Streptophyta; Embryophyta; Tracheophyta; Spermatophyta; Magnoliophyta; eudicotyledons; Gunneridae; Pentapetalae; rosids; fabids; Rosales; Elaeagnaceae; Elaeagnus
19351	FN760574.1	1091	1055.12	20	20	20	20.68	0	0	40.9136	40.9136	40.9136	T	18.2297	SUSY_VIGRR^SUSY_VIGRR^Q:3-815,H:445-715^88.93%ID^E:5e-173^RecName: Full=Sucrose synthase;^Eukaryota; Viridiplantae; Streptophyta; Embryophyta; Tracheophyta; Spermatophyta; Magnoliophyta; eudicotyledons; Gunneridae; Pentapetalae; rosids; fabids; Fabales; Fabaceae; Papilionoideae; Phaseoleae; Vigna
135909	FN758273.1	671	583.967	20	20	20	22.9808	0	0	73.9236	73.9236	73.9236	T	32.9378	#N/A
228792	FN758137.1	686	717.037	20	20	20	19.1343	0	0	60.2046	60.2046	60.2046	T	26.8251	RBP47_NICPL^RBP47_NICPL^Q:2-679,H:149-377^75.98%ID^E:4e-125^RecName: Full=Polyadenylate-binding protein RBP47;^Eukaryota; Viridiplantae; Streptophyta; Embryophyta; Tracheophyta; Spermatophyta; Magnoliophyta; eudicotyledons; Gunneridae; Pentapetalae; asterids; lamiids; Solanales; Solanaceae; Nicotianoideae; Nicotianeae; Nicotiana`RBP47_NICPL^RBP47_NICPL^Q:89-634,H:85-251^27.23%ID^E:2e-10^RecName: …
228555	FN756442.1	738	867.814	20	20	20	17.0082	0	0	49.7445	49.7445	49.7445	T	22.1644	FRL3_ARATH^FRL3_ARATH^Q:155-736,H:1-200^60%ID^E:1e-59^RecName: Full=FRIGIDA-like protein 3;^Eukaryota; Viridiplantae; Streptophyta; Embryophyta; Tracheophyta; Spermatophyta; Magnoliophyta; eudicotyledons; Gunneridae; Pentapetalae; rosids; malvids; Brassicales; Brassicaceae; Camelineae; Arabidopsis
232300	FN752479.1	698	679.838	20	20	20	20.5343	0	0	63.4989	63.4989	63.4989	T	28.2929	HMGB1_ARATH^HMGB1_ARATH^Q:16-393,H:1-123^65.87%ID^E:4e-34^RecName: Full=High mobility group B protein 1;^Eukaryota; Viridiplantae; Streptophyta; Embryophyta; Tracheophyta; Spermatophyta; Magnoliophyta; eudicotyledons; Gunneridae; Pentapetalae; rosids; malvids; Brassicales; Brassicaceae; Camelineae; Arabidopsis
14801	FN751404.1	682	610.158	20	20	20	22.3549	0	0	70.7504	70.7504	70.7504	T	31.5239	CHS2_CAMSI^CHS2_CAMSI^Q:77-682,H:1-202^96.53%ID^E:6e-143^RecName: Full=Chalcone synthase 2;^Eukaryota; Viridiplantae; Streptophyta; Embryophyta; Tracheophyta; Spermatophyta; Magnoliophyta; eudicotyledons; Gunneridae; Pentapetalae; asterids; Ericales; Theaceae; Camellia
75683	FN750285.1	672	583.334	20	20	20	23.04	0	0	74.0038	74.0038	74.0038	T	32.9735	HS181_ARATH^HS181_ARATH^Q:20-472,H:6-159^77.42%ID^E:8e-72^RecName: Full=18.1 kDa class I heat shock protein;^Eukaryota; Viridiplantae; Streptophyta; Embryophyta; Tracheophyta; Spermatophyta; Magnoliophyta; eudicotyledons; Gunneridae; Pentapetalae; rosids; malvids; Brassicales; Brassicaceae; Camelineae; Arabidopsis
65082	FN749313.1	1081	1082.31	20	20	20	19.9757	0	0	39.8858	39.8858	39.8858	T	17.7717	FRL4A_ARATH^FRL4A_ARATH^Q:62-826,H:1-254^54.41%ID^E:5e-71^RecName: Full=FRIGIDA-like protein 4a;^Eukaryota; Viridiplantae; Streptophyta; Embryophyta; Tracheophyta; Spermatophyta; Magnoliophyta; eudicotyledons; Gunneridae; Pentapetalae; rosids; malvids; Brassicales; Brassicaceae; Camelineae; Arabidopsis
19162	FN748790.1	676	797.162	20	20	20	16.9602	0	0	54.1533	54.1533	54.1533	T	24.1288	FRL3_ARATH^FRL3_ARATH^Q:155-673,H:1-179^58.15%ID^E:4e-47^RecName: Full=FRIGIDA-like protein 3;^Eukaryota; Viridiplantae; Streptophyta; Embryophyta; Tracheophyta; Spermatophyta; Magnoliophyta; eudicotyledons; Gunneridae; Pentapetalae; rosids; malvids; Brassicales; Brassicaceae; Camelineae; Arabidopsis
6366	FN748509.1	713	652.779	20	20	20	21.8451	0	0	66.131	66.131	66.131	T	29.4657	HS181_ARATH^HS181_ARATH^Q:629-177,H:6-159^77.42%ID^E:3e-72^RecName: Full=18.1 kDa class I heat shock protein;^Eukaryota; Viridiplantae; Streptophyta; Embryophyta; Tracheophyta; Spermatophyta; Magnoliophyta; eudicotyledons; Gunneridae; Pentapetalae; rosids; malvids; Brassicales; Brassicaceae; Camelineae; Arabidopsis
32591	FN746368.1	492	409.124	20	20	20	24.0514	0	0	105.516	105.516	105.516	T	47.014	HS181_ARATH^HS181_ARATH^Q:490-173,H:54-159^83.96%ID^E:3e-50^RecName: Full=18.1 kDa class I heat shock protein;^Eukaryota; Viridiplantae; Streptophyta; Embryophyta; Tracheophyta; Spermatophyta; Magnoliophyta; eudicotyledons; Gunneridae; Pentapetalae; rosids; malvids; Brassicales; Brassicaceae; Camelineae; Arabidopsis
69412	FN746071.1	707	631.043	20	20	20	22.4073	0	0	68.4089	68.4089	68.4089	T	30.4806	HS181_ARATH^HS181_ARATH^Q:629-177,H:6-159^77.42%ID^E:3e-72^RecName: Full=18.1 kDa class I heat shock protein;^Eukaryota; Viridiplantae; Streptophyta; Embryophyta; Tracheophyta; Spermatophyta; Magnoliophyta; eudicotyledons; Gunneridae; Pentapetalae; rosids; malvids; Brassicales; Brassicaceae; Camelineae; Arabidopsis
167488	FN746025.1	707	659.561	20	20	20	21.4385	0	0	65.451	65.451	65.451	T	29.1627	HS181_ARATH^HS181_ARATH^Q:626-174,H:6-159^76.77%ID^E:7e-72^RecName: Full=18.1 kDa class I heat shock protein;^Eukaryota; Viridiplantae; Streptophyta; Embryophyta; Tracheophyta; Spermatophyta; Magnoliophyta; eudicotyledons; Gunneridae; Pentapetalae; rosids; malvids; Brassicales; Brassicaceae; Camelineae; Arabidopsis
223817	FN745875.1	835	707.716	20	20	20	23.597	0	0	60.9976	60.9976	60.9976	T	27.1784	#N/A
192940	FN745364.1	594	469.501	20	20	20	25.3034	0	0	91.9463	91.9463	91.9463	T	40.9681	#N/A
144643	FN745030.1	652	577.359	20	20	20	22.5856	0	0	74.7696	74.7696	74.7696	T	33.3147	C75A1_PETHY^C75A1_PETHY^Q:5-649,H:277-491^84.65%ID^E:7e-131^RecName: Full=Flavonoid 3',5'-hydroxylase 1;^Eukaryota; Viridiplantae; Streptophyta; Embryophyta; Tracheophyta; Spermatophyta; Magnoliophyta; eudicotyledons; Gunneridae; Pentapetalae; asterids; lamiids; Solanales; Solanaceae; Petunioideae; Petunia
67277	FN744819.1	638	653.24	20	20	20	19.5334	0	0	66.0844	66.0844	66.0844	T	29.4449	#N/A
136564	FN744776.1	606	646.944	20	20	20	18.7342	0	0	66.7275	66.7275	66.7275	T	29.7314	HS181_ARATH^HS181_ARATH^Q:82-534,H:6-159^77.42%ID^E:8e-73^RecName: Full=18.1 kDa class I heat shock protein;^Eukaryota; Viridiplantae; Streptophyta; Embryophyta; Tracheophyta; Spermatophyta; Magnoliophyta; eudicotyledons; Gunneridae; Pentapetalae; rosids; malvids; Brassicales; Brassicaceae; Camelineae; Arabidopsis
9783	FN744141.1	607	473.424	20	20	20	25.643	0	0	91.1845	91.1845	91.1845	T	40.6286	#N/A
142021	FN743734.1	697	633.046	20	20	20	22.0205	0	0	68.1925	68.1925	68.1925	T	30.3842	HS181_ARATH^HS181_ARATH^Q:627-175,H:6-159^76.77%ID^E:1e-71^RecName: Full=18.1 kDa class I heat shock protein;^Eukaryota; Viridiplantae; Streptophyta; Embryophyta; Tracheophyta; Spermatophyta; Magnoliophyta; eudicotyledons; Gunneridae; Pentapetalae; rosids; malvids; Brassicales; Brassicaceae; Camelineae; Arabidopsis
165116	FN743097.1	693	644.341	20	20	20	21.5103	0	0	66.9971	66.9971	66.9971	T	29.8515	DRM1_ARATH^DRM1_ARATH^Q:632-279,H:1-121^64%ID^E:1e-38^RecName: Full=Dormancy-associated protein 1 {ECO:0000303|Ref.1};^Eukaryota; Viridiplantae; Streptophyta; Embryophyta; Tracheophyta; Spermatophyta; Magnoliophyta; eudicotyledons; Gunneridae; Pentapetalae; rosids; malvids; Brassicales; Brassicaceae; Camelineae; Arabidopsis
77456	FN742019.1	1324	1398.21	20	20	20	18.9385	0	0	30.8744	30.8744	30.8744	T	13.7566	#N/A
215915	FN741496.1	715	642.409	20	20	20	22.26	0	0	67.1985	67.1985	67.1985	T	29.9413	HS181_ARATH^HS181_ARATH^Q:634-182,H:6-159^77.42%ID^E:3e-72^RecName: Full=18.1 kDa class I heat shock protein;^Eukaryota; Viridiplantae; Streptophyta; Embryophyta; Tracheophyta; Spermatophyta; Magnoliophyta; eudicotyledons; Gunneridae; Pentapetalae; rosids; malvids; Brassicales; Brassicaceae; Camelineae; Arabidopsis
213597	FN741021.1	693	645.669	20	20	20	21.4661	0	0	66.8593	66.8593	66.8593	T	29.7902	HS181_ARATH^HS181_ARATH^Q:82-534,H:6-159^76.77%ID^E:2e-71^RecName: Full=18.1 kDa class I heat shock protein;^Eukaryota; Viridiplantae; Streptophyta; Embryophyta; Tracheophyta; Spermatophyta; Magnoliophyta; eudicotyledons; Gunneridae; Pentapetalae; rosids; malvids; Brassicales; Brassicaceae; Camelineae; Arabidopsis
228860	FN740872.1	707	644.517	20	20	20	21.9389	0	0	66.9788	66.9788	66.9788	T	29.8434	HS181_ARATH^HS181_ARATH^Q:626-174,H:6-159^77.42%ID^E:3e-72^RecName: Full=18.1 kDa class I heat shock protein;^Eukaryota; Viridiplantae; Streptophyta; Embryophyta; Tracheophyta; Spermatophyta; Magnoliophyta; eudicotyledons; Gunneridae; Pentapetalae; rosids; malvids; Brassicales; Brassicaceae; Camelineae; Arabidopsis
61030	FN740799.1	720	657.403	20	20	20	21.9044	0	0	65.6658	65.6658	65.6658	T	29.2584	HS181_ARATH^HS181_ARATH^Q:82-534,H:6-159^77.42%ID^E:3e-72^RecName: Full=18.1 kDa class I heat shock protein;^Eukaryota; Viridiplantae; Streptophyta; Embryophyta; Tracheophyta; Spermatophyta; Magnoliophyta; eudicotyledons; Gunneridae; Pentapetalae; rosids; malvids; Brassicales; Brassicaceae; Camelineae; Arabidopsis
228049	FN740683.1	732	601.881	20	20	20	24.3237	0	0	71.7234	71.7234	71.7234	T	31.9574	H1_SOLPN^H1_SOLPN^Q:613-395,H:46-118^84.93%ID^E:6e-37^RecName: Full=Histone H1;^Eukaryota; Viridiplantae; Streptophyta; Embryophyta; Tracheophyta; Spermatophyta; Magnoliophyta; eudicotyledons; Gunneridae; Pentapetalae; asterids; lamiids; Solanales; Solanaceae; Solanoideae; Solaneae; Solanum; Lycopersicon
49023	FN740505.1	692	638.177	20	20	20	21.6868	0	0	67.6441	67.6441	67.6441	T	30.1399	HS181_ARATH^HS181_ARATH^Q:624-172,H:6-159^76.77%ID^E:1e-71^RecName: Full=18.1 kDa class I heat shock protein;^Eukaryota; Viridiplantae; Streptophyta; Embryophyta; Tracheophyta; Spermatophyta; Magnoliophyta; eudicotyledons; Gunneridae; Pentapetalae; rosids; malvids; Brassicales; Brassicaceae; Camelineae; Arabidopsis
154729	FN740364.1	431	304.855	20	20	20	28.2758	0	0	141.605	141.605	141.605	T	63.0942	HS16C_ORYSJ^HS16C_ORYSJ^Q:397-170,H:74-149^85.53%ID^E:5e-38^RecName: Full=16.9 kDa class I heat shock protein 3;^Eukaryota; Viridiplantae; Streptophyta; Embryophyta; Tracheophyta; Spermatophyta; Magnoliophyta; Liliopsida; Poales; Poaceae; BOP clade; Oryzoideae; Oryzeae; Oryzinae; Oryza
152238	FN740244.1	852	743.928	20	20	20	22.9054	0	0	58.0284	58.0284	58.0284	T	25.8554	#N/A
116586	FN739624.1	663	639.403	20	20	20	20.7381	0	0	67.5144	67.5144	67.5144	T	30.0821	HS181_ARATH^HS181_ARATH^Q:82-534,H:6-159^76.77%ID^E:4e-72^RecName: Full=18.1 kDa class I heat shock protein;^Eukaryota; Viridiplantae; Streptophyta; Embryophyta; Tracheophyta; Spermatophyta; Magnoliophyta; eudicotyledons; Gunneridae; Pentapetalae; rosids; malvids; Brassicales; Brassicaceae; Camelineae; Arabidopsis
233411	FN735768.1	612	638.952	20	20	20	19.1564	0	0	67.5621	67.5621	67.5621	T	30.1033	#N/A
90110	FN733390.1	726	759.658	20	20	20	19.1139	0	0	56.8269	56.8269	56.8269	T	25.32	UBC10_ARATH^UBC10_ARATH^Q:210-653,H:1-148^96.62%ID^E:1e-102^RecName: Full=Ubiquitin-conjugating enzyme E2 10;^Eukaryota; Viridiplantae; Streptophyta; Embryophyta; Tracheophyta; Spermatophyta; Magnoliophyta; eudicotyledons; Gunneridae; Pentapetalae; rosids; malvids; Brassicales; Brassicaceae; Camelineae; Arabidopsis
81268	FN727014.1	698	713.504	20	20	20	19.5654	0	0	60.5027	60.5027	60.5027	T	26.9579	UBC4_SOLLC^UBC4_SOLLC^Q:48-491,H:1-148^95.95%ID^E:5e-102^RecName: Full=Ubiquitin-conjugating enzyme E2-17 kDa;^Eukaryota; Viridiplantae; Streptophyta; Embryophyta; Tracheophyta; Spermatophyta; Magnoliophyta; eudicotyledons; Gunneridae; Pentapetalae; asterids; lamiids; Solanales; Solanaceae; Solanoideae; Solaneae; Solanum; Lycopersicon
199688	FN724918.1	533	563.681	20	20	20	18.9114	0	0	76.584	76.584	76.584	T	34.1231	#N/A
226781	FN724410.1	532	587.505	20	20	20	18.1105	0	0	73.4785	73.4785	73.4785	T	32.7394	UBQ11_ARATH^UBQ11_ARATH^Q:44-532,H:1-163^100%ID^E:8e-112^RecName: Full=Polyubiquitin 11;^Eukaryota; Viridiplantae; Streptophyta; Embryophyta; Tracheophyta; Spermatophyta; Magnoliophyta; eudicotyledons; Gunneridae; Pentapetalae; rosids; malvids; Brassicales; Brassicaceae; Camelineae; Arabidopsis`UBQ11_ARATH^UBQ11_ARATH^Q:44-502,H:77-229^99.35%ID^E:1e-103^RecName: Full=Polyubiquitin 11;^Eukaryota; …
111751	FN723124.1	1036	841.575	20	20	20	24.6205	0	0	51.2954	51.2954	51.2954	T	22.8554	BH153_ARATH^BH153_ARATH^Q:252-659,H:6-140^67.86%ID^E:5e-55^RecName: Full=Transcription factor bHLH153;^Eukaryota; Viridiplantae; Streptophyta; Embryophyta; Tracheophyta; Spermatophyta; Magnoliophyta; eudicotyledons; Gunneridae; Pentapetalae; rosids; malvids; Brassicales; Brassicaceae; Camelineae; Arabidopsis
159299	FN723032.1	1160	1721.21	20	20	20	13.4789	0	0	25.0805	25.0805	25.0805	T	11.175	PHR2_ARATH^PHR2_ARATH^Q:132-971,H:5-272^61.32%ID^E:8e-90^RecName: Full=Blue-light photoreceptor PHR2;^Eukaryota; Viridiplantae; Streptophyta; Embryophyta; Tracheophyta; Spermatophyta; Magnoliophyta; eudicotyledons; Gunneridae; Pentapetalae; rosids; malvids; Brassicales; Brassicaceae; Camelineae; Arabidopsis
12312	FN721416.1	717	619.811	20	20	20	23.1361	0	0	69.6486	69.6486	69.6486	T	31.033	VP321_ARATH^VP321_ARATH^Q:184-630,H:1-149^86.58%ID^E:1e-66^RecName: Full=Vacuolar protein sorting-associated protein 32 homolog 1;^Eukaryota; Viridiplantae; Streptophyta; Embryophyta; Tracheophyta; Spermatophyta; Magnoliophyta; eudicotyledons; Gunneridae; Pentapetalae; rosids; malvids; Brassicales; Brassicaceae; Camelineae; Arabidopsis
190953	FN720891.1	587	711.776	20	20	20	16.494	0	0	60.6496	60.6496	60.6496	T	27.0234	UBQ11_ARATH^UBQ11_ARATH^Q:46-567,H:1-174^100%ID^E:3e-119^RecName: Full=Polyubiquitin 11;^Eukaryota; Viridiplantae; Streptophyta; Embryophyta; Tracheophyta; Spermatophyta; Magnoliophyta; eudicotyledons; Gunneridae; Pentapetalae; rosids; malvids; Brassicales; Brassicaceae; Camelineae; Arabidopsis`UBQ11_ARATH^UBQ11_ARATH^Q:46-504,H:77-229^99.35%ID^E:2e-103^RecName: Full=Polyubiquitin 11;^Eukaryota; …
53624	FN719646.1	666	733.828	20	20	20	18.1514	0	0	58.827	58.827	58.827	T	26.2113	PGLR_VITVI^PGLR_VITVI^Q:2-664,H:201-421^88.24%ID^E:4e-143^RecName: Full=Probable polygalacturonase;^Eukaryota; Viridiplantae; Streptophyta; Embryophyta; Tracheophyta; Spermatophyta; Magnoliophyta; eudicotyledons; Gunneridae; Pentapetalae; rosids; Vitales; Vitaceae; Vitis
198287	FN718042.1	702	867.623	20	20	20	16.1821	0	0	49.7554	49.7554	49.7554	T	22.1693	TBB2_LUPAL^TBB2_LUPAL^Q:2-583,H:237-430^100%ID^E:2e-142^RecName: Full=Tubulin beta-2 chain;^Eukaryota; Viridiplantae; Streptophyta; Embryophyta; Tracheophyta; Spermatophyta; Magnoliophyta; eudicotyledons; Gunneridae; Pentapetalae; rosids; fabids; Fabales; Fabaceae; Papilionoideae; Genisteae; Lupinus
60342	FN715683.1	702	599.575	20	20	20	23.4166	0	0	71.9993	71.9993	71.9993	T	32.0804	IDHC_TOBAC^IDHC_TOBAC^Q:30-701,H:1-224^89.73%ID^E:3e-150^RecName: Full=Isocitrate dehydrogenase [NADP];^Eukaryota; Viridiplantae; Streptophyta; Embryophyta; Tracheophyta; Spermatophyta; Magnoliophyta; eudicotyledons; Gunneridae; Pentapetalae; asterids; lamiids; Solanales; Solanaceae; Nicotianoideae; Nicotianeae; Nicotiana
4552	FN715039.1	652	470.853	20	20	20	27.6944	0	0	91.6825	91.6825	91.6825	T	40.8505	ASPR_CUCPE^ASPR_CUCPE^Q:140-652,H:24-193^71.93%ID^E:3e-71^RecName: Full=Aspartic proteinase;^Eukaryota; Viridiplantae; Streptophyta; Embryophyta; Tracheophyta; Spermatophyta; Magnoliophyta; eudicotyledons; Gunneridae; Pentapetalae; rosids; fabids; Cucurbitales; Cucurbitaceae; Cucurbiteae; Cucurbita
228093	FN714050.1	661	646.17	20	20	20	20.459	0	0	66.8074	66.8074	66.8074	T	29.7671	NC2B_ARATH^NC2B_ARATH^Q:160-615,H:1-154^83.12%ID^E:5e-89^RecName: Full=Protein Dr1 homolog;^Eukaryota; Viridiplantae; Streptophyta; Embryophyta; Tracheophyta; Spermatophyta; Magnoliophyta; eudicotyledons; Gunneridae; Pentapetalae; rosids; malvids; Brassicales; Brassicaceae; Camelineae; Arabidopsis
231879	FN710393.1	566	516.87	20	20	20	21.9011	0	0	83.52	83.52	83.52	T	37.2136	SAHH_CATRO^SAHH_CATRO^Q:1-534,H:135-312^92.7%ID^E:1e-114^RecName: Full=Adenosylhomocysteinase;^Eukaryota; Viridiplantae; Streptophyta; Embryophyta; Tracheophyta; Spermatophyta; Magnoliophyta; eudicotyledons; Gunneridae; Pentapetalae; asterids; lamiids; Gentianales; Apocynaceae; Rauvolfioideae; Vinceae; Catharanthinae; Catharanthus
155178	FN710010.1	465	370.61	20	20	20	25.0938	0	0	116.481	116.481	116.481	T	51.8998	RS8_ORYSJ^RS8_ORYSJ^Q:377-168,H:151-220^87.14%ID^E:2e-36^RecName: Full=40S ribosomal protein S8;^Eukaryota; Viridiplantae; Streptophyta; Embryophyta; Tracheophyta; Spermatophyta; Magnoliophyta; Liliopsida; Poales; Poaceae; BOP clade; Oryzoideae; Oryzeae; Oryzinae; Oryza
201940	FN709479.1	426	330.732	20	20	20	25.761	0	0	130.525	130.525	130.525	T	58.1576	RS91_ARATH^RS91_ARATH^Q:426-319,H:144-179^88.89%ID^E:2e-15^RecName: Full=40S ribosomal protein S9-1;^Eukaryota; Viridiplantae; Streptophyta; Embryophyta; Tracheophyta; Spermatophyta; Magnoliophyta; eudicotyledons; Gunneridae; Pentapetalae; rosids; malvids; Brassicales; Brassicaceae; Camelineae; Arabidopsis
189425	FN704792.1	735	565.688	20	20	20	25.9861	0	0	76.3123	76.3123	76.3123	T	34.0021	RS7_BRAOL^RS7_BRAOL^Q:730-200,H:14-190^81.92%ID^E:1e-104^RecName: Full=40S ribosomal protein S7;^Eukaryota; Viridiplantae; Streptophyta; Embryophyta; Tracheophyta; Spermatophyta; Magnoliophyta; eudicotyledons; Gunneridae; Pentapetalae; rosids; malvids; Brassicales; Brassicaceae; Brassiceae; Brassica
100877	FN704495.1	481	519.408	20	20	20	18.5211	0	0	83.1118	83.1118	83.1118	T	37.0317	#N/A
10483	FN704386.1	802	819.759	20	20	20	19.5667	0	0	52.6605	52.6605	52.6605	T	23.4637	UBQ3_ARATH^UBQ3_ARATH^Q:800-144,H:88-306^99.09%ID^E:5e-152^RecName: Full=Polyubiquitin 3;^Eukaryota; Viridiplantae; Streptophyta; Embryophyta; Tracheophyta; Spermatophyta; Magnoliophyta; eudicotyledons; Gunneridae; Pentapetalae; rosids; malvids; Brassicales; Brassicaceae; Camelineae; Arabidopsis`UBQ3_ARATH^UBQ3_ARATH^Q:800-150,H:12-228^99.54%ID^E:1e-150^RecName: Full=Polyubiquitin 3;^Eukaryota; V…
128623	FN703967.1	754	612.35	20	20	20	24.6265	0	0	70.4972	70.4972	70.4972	T	31.4111	H1_SOLPN^H1_SOLPN^Q:616-401,H:47-118^84.72%ID^E:2e-36^RecName: Full=Histone H1;^Eukaryota; Viridiplantae; Streptophyta; Embryophyta; Tracheophyta; Spermatophyta; Magnoliophyta; eudicotyledons; Gunneridae; Pentapetalae; asterids; lamiids; Solanales; Solanaceae; Solanoideae; Solaneae; Solanum; Lycopersicon
31736	FN703861.1	854	804.28	20	20	20	21.2364	0	0	53.674	53.674	53.674	T	23.9153	RS92_ARATH^RS92_ARATH^Q:849-313,H:1-179^91.62%ID^E:7e-116^RecName: Full=40S ribosomal protein S9-2;^Eukaryota; Viridiplantae; Streptophyta; Embryophyta; Tracheophyta; Spermatophyta; Magnoliophyta; eudicotyledons; Gunneridae; Pentapetalae; rosids; malvids; Brassicales; Brassicaceae; Camelineae; Arabidopsis
164624	FN703006.1	830	737.988	20	20	20	22.4936	0	0	58.4955	58.4955	58.4955	T	26.0635	#N/A
36804	FN702731.1	870	784.013	20	20	20	22.1935	0	0	55.0615	55.0615	55.0615	T	24.5335	#N/A
166588	FN702447.1	684	594.018	20	20	20	23.0296	0	0	72.6728	72.6728	72.6728	T	32.3805	HSP11_SOYBN^HSP11_SOYBN^Q:625-248,H:1-124^72.44%ID^E:5e-44^RecName: Full=17.3 kDa class I heat shock protein;^Eukaryota; Viridiplantae; Streptophyta; Embryophyta; Tracheophyta; Spermatophyta; Magnoliophyta; eudicotyledons; Gunneridae; Pentapetalae; rosids; fabids; Fabales; Fabaceae; Papilionoideae; Phaseoleae; Glycine; Soja`HSP11_SOYBN^HSP11_SOYBN^Q:251-162,H:124-153^76.67%ID^E:5e-44^RecName: Ful…
146959	FN701497.1	653	593.122	20	20	20	22.0191	0	0	72.7826	72.7826	72.7826	T	32.4294	HS181_ARATH^HS181_ARATH^Q:623-171,H:6-159^76.77%ID^E:2e-71^RecName: Full=18.1 kDa class I heat shock protein;^Eukaryota; Viridiplantae; Streptophyta; Embryophyta; Tracheophyta; Spermatophyta; Magnoliophyta; eudicotyledons; Gunneridae; Pentapetalae; rosids; malvids; Brassicales; Brassicaceae; Camelineae; Arabidopsis
120349	FN699683.1	790	876.199	20	20	20	18.0324	0	0	49.2684	49.2684	49.2684	T	21.9523	NTF2_ARATH^NTF2_ARATH^Q:596-225,H:3-126^84.68%ID^E:2e-73^RecName: Full=Nuclear transport factor 2;^Eukaryota; Viridiplantae; Streptophyta; Embryophyta; Tracheophyta; Spermatophyta; Magnoliophyta; eudicotyledons; Gunneridae; Pentapetalae; rosids; malvids; Brassicales; Brassicaceae; Camelineae; Arabidopsis
78981	FN699290.1	624	465.879	20	20	20	26.7881	0	0	92.6614	92.6614	92.6614	T	41.2867	BI1L_ARATH^BI1L_ARATH^Q:126-623,H:3-171^60.95%ID^E:1e-52^RecName: Full=BI1-like protein;^Eukaryota; Viridiplantae; Streptophyta; Embryophyta; Tracheophyta; Spermatophyta; Magnoliophyta; eudicotyledons; Gunneridae; Pentapetalae; rosids; malvids; Brassicales; Brassicaceae; Camelineae; Arabidopsis
101853	FN698409.1	788	692.327	20	20	20	22.7638	0	0	62.3534	62.3534	62.3534	T	27.7825	#N/A
224403	FN641635.1	670	540.485	20	20	20	24.7926	0	0	79.8708	79.8708	79.8708	T	35.5876	IQD14_ARATH^IQD14_ARATH^Q:270-482,H:1-71^81.69%ID^E:8e-22^RecName: Full=Protein IQ-DOMAIN 14;^Eukaryota; Viridiplantae; Streptophyta; Embryophyta; Tracheophyta; Spermatophyta; Magnoliophyta; eudicotyledons; Gunneridae; Pentapetalae; rosids; malvids; Brassicales; Brassicaceae; Camelineae; Arabidopsis
69559	DB999379.2	719	655.786	20	20	20	21.9279	0	0	65.8278	65.8278	65.8278	T	29.3306	#N/A
166644	DB998929.2	667	626.693	20	20	20	21.2863	0	0	68.8837	68.8837	68.8837	T	30.6922	SSG1_ANTMA^SSG1_ANTMA^Q:307-666,H:12-132^63.2%ID^E:3e-35^RecName: Full=Granule-bound starch synthase 1, chloroplastic/amyloplastic;^Eukaryota; Viridiplantae; Streptophyta; Embryophyta; Tracheophyta; Spermatophyta; Magnoliophyta; eudicotyledons; Gunneridae; Pentapetalae; asterids; lamiids; Lamiales; Plantaginaceae; Antirrhineae; Antirrhinum
151450	DB998926.2	707	827.256	20	20	20	17.0926	0	0	52.1833	52.1833	52.1833	T	23.251	CLC3_ARATH^CLC3_ARATH^Q:42-707,H:25-208^52.47%ID^E:3e-51^RecName: Full=Clathrin light chain 3;^Eukaryota; Viridiplantae; Streptophyta; Embryophyta; Tracheophyta; Spermatophyta; Magnoliophyta; eudicotyledons; Gunneridae; Pentapetalae; rosids; malvids; Brassicales; Brassicaceae; Camelineae; Arabidopsis
34582	DB998507.2	629	714.423	20	20	20	17.6086	0	0	60.4249	60.4249	60.4249	T	26.9232	PIRL3_ARATH^PIRL3_ARATH^Q:33-629,H:1-241^42.62%ID^E:8e-37^RecName: Full=Plant intracellular Ras-group-related LRR protein 3;^Eukaryota; Viridiplantae; Streptophyta; Embryophyta; Tracheophyta; Spermatophyta; Magnoliophyta; eudicotyledons; Gunneridae; Pentapetalae; rosids; malvids; Brassicales; Brassicaceae; Camelineae; Arabidopsis
220790	DB998446.2	685	590.854	20	20	20	23.1868	0	0	73.0619	73.0619	73.0619	T	32.5538	DI193_ARATH^DI193_ARATH^Q:98-676,H:1-196^65.31%ID^E:2e-74^RecName: Full=Protein DEHYDRATION-INDUCED 19 homolog 3;^Eukaryota; Viridiplantae; Streptophyta; Embryophyta; Tracheophyta; Spermatophyta; Magnoliophyta; eudicotyledons; Gunneridae; Pentapetalae; rosids; malvids; Brassicales; Brassicaceae; Camelineae; Arabidopsis
129152	DB997923.2	644	731.25	20	20	20	17.6137	0	0	59.0345	59.0345	59.0345	T	26.3037	HMGL_SOYBN^HMGL_SOYBN^Q:118-486,H:1-124^74.19%ID^E:3e-50^RecName: Full=HMG1/2-like protein;^Eukaryota; Viridiplantae; Streptophyta; Embryophyta; Tracheophyta; Spermatophyta; Magnoliophyta; eudicotyledons; Gunneridae; Pentapetalae; rosids; fabids; Fabales; Fabaceae; Papilionoideae; Phaseoleae; Glycine; Soja
198367	DB997787.2	660	648.926	20	20	20	20.3413	0	0	66.5237	66.5237	66.5237	T	29.6406	RBP47_NICPL^RBP47_NICPL^Q:3-641,H:152-367^76.85%ID^E:1e-117^RecName: Full=Polyadenylate-binding protein RBP47;^Eukaryota; Viridiplantae; Streptophyta; Embryophyta; Tracheophyta; Spermatophyta; Magnoliophyta; eudicotyledons; Gunneridae; Pentapetalae; asterids; lamiids; Solanales; Solanaceae; Nicotianoideae; Nicotianeae; Nicotiana`RBP47_NICPL^RBP47_NICPL^Q:81-626,H:85-251^27.23%ID^E:2e-10^RecName: …
207103	DB997295.2	581	410.891	20	20	20	28.28	0	0	105.062	105.062	105.062	T	46.8119	SUI11_ARATH^SUI11_ARATH^Q:555-217,H:1-113^94.69%ID^E:2e-74^RecName: Full=Protein translation factor SUI1 homolog 1;^Eukaryota; Viridiplantae; Streptophyta; Embryophyta; Tracheophyta; Spermatophyta; Magnoliophyta; eudicotyledons; Gunneridae; Pentapetalae; rosids; malvids; Brassicales; Brassicaceae; Camelineae; Arabidopsis
34454	DB996493.2	674	666.348	20	20	20	20.2297	0	0	64.7844	64.7844	64.7844	T	28.8657	#N/A
15119	CU657312.1	628	845.246	20	20	20	14.8596	0	0	51.0727	51.0727	51.0727	T	22.7562	HMGB1_ARATH^HMGB1_ARATH^Q:103-480,H:1-123^64.29%ID^E:3e-32^RecName: Full=High mobility group B protein 1;^Eukaryota; Viridiplantae; Streptophyta; Embryophyta; Tracheophyta; Spermatophyta; Magnoliophyta; eudicotyledons; Gunneridae; Pentapetalae; rosids; malvids; Brassicales; Brassicaceae; Camelineae; Arabidopsis
19240	FR633378.1	664	636.046	19	19	19	19.8351	0	0	64.4773	64.4773	64.4773	T	28.7288	HS181_ARATH^HS181_ARATH^Q:82-534,H:6-159^77.42%ID^E:1e-72^RecName: Full=18.1 kDa class I heat shock protein;^Eukaryota; Viridiplantae; Streptophyta; Embryophyta; Tracheophyta; Spermatophyta; Magnoliophyta; eudicotyledons; Gunneridae; Pentapetalae; rosids; malvids; Brassicales; Brassicaceae; Camelineae; Arabidopsis
38138	FR633299.1	594	659.057	19	19	19	17.1245	0	0	62.226	62.226	62.226	T	27.7258	FREE1_ARATH^FREE1_ARATH^Q:3-593,H:314-510^78.17%ID^E:8e-108^RecName: Full=Protein FREE1 {ECO:0000303|PubMed:25438943};^Eukaryota; Viridiplantae; Streptophyta; Embryophyta; Tracheophyta; Spermatophyta; Magnoliophyta; eudicotyledons; Gunneridae; Pentapetalae; rosids; malvids; Brassicales; Brassicaceae; Camelineae; Arabidopsis
48082	FR632371.1	591	539.589	19	19	19	20.8103	0	0	76.0032	76.0032	76.0032	T	33.8644	COR47_ARATH^COR47_ARATH^Q:154-468,H:135-249^37.9%ID^E:2e-09^RecName: Full=Dehydrin COR47;^Eukaryota; Viridiplantae; Streptophyta; Embryophyta; Tracheophyta; Spermatophyta; Magnoliophyta; eudicotyledons; Gunneridae; Pentapetalae; rosids; malvids; Brassicales; Brassicaceae; Camelineae; Arabidopsis
5366	FR630724.1	697	426.261	19	19	19	31.0679	0	0	96.2099	96.2099	96.2099	T	42.8678	RR3_PANGI^RR3_PANGI^Q:484-696,H:1-71^88.73%ID^E:1e-36^RecName: Full=30S ribosomal protein S3, chloroplastic;^Eukaryota; Viridiplantae; Streptophyta; Embryophyta; Tracheophyta; Spermatophyta; Magnoliophyta; eudicotyledons; Gunneridae; Pentapetalae; asterids; campanulids; Apiales; Araliaceae; Panax
28467	FR627996.1	587	614.757	19	19	19	18.1421	0	0	66.7101	66.7101	66.7101	T	29.7237	RBS_PINTH^RBS_PINTH^Q:148-585,H:12-160^54.36%ID^E:3e-58^RecName: Full=Ribulose bisphosphate carboxylase small chain, chloroplastic;^Eukaryota; Viridiplantae; Streptophyta; Embryophyta; Tracheophyta; Spermatophyta; Pinidae; Pinales; Pinaceae; Pinus; Pinus
138720	FR627084.1	619	542.419	19	19	19	21.6825	0	0	75.6067	75.6067	75.6067	T	33.6877	DRMH1_ARATH^DRMH1_ARATH^Q:5-343,H:1-108^58.26%ID^E:2e-37^RecName: Full=Dormancy-associated protein homolog 1 {ECO:0000303|PubMed:15908603};^Eukaryota; Viridiplantae; Streptophyta; Embryophyta; Tracheophyta; Spermatophyta; Magnoliophyta; eudicotyledons; Gunneridae; Pentapetalae; rosids; malvids; Brassicales; Brassicaceae; Camelineae; Arabidopsis
79206	FR626881.1	570	616.912	19	19	19	17.5552	0	0	66.4771	66.4771	66.4771	T	29.6199	UBQ11_ARATH^UBQ11_ARATH^Q:58-570,H:1-171^100%ID^E:2e-117^RecName: Full=Polyubiquitin 11;^Eukaryota; Viridiplantae; Streptophyta; Embryophyta; Tracheophyta; Spermatophyta; Magnoliophyta; eudicotyledons; Gunneridae; Pentapetalae; rosids; malvids; Brassicales; Brassicaceae; Camelineae; Arabidopsis`UBQ11_ARATH^UBQ11_ARATH^Q:58-516,H:77-229^99.35%ID^E:1e-103^RecName: Full=Polyubiquitin 11;^Eukaryota; …
230916	FR626674.1	525	441.283	19	19	19	22.6046	0	0	92.9347	92.9347	92.9347	T	41.4085	RGGB_ARATH^RGGB_ARATH^Q:7-474,H:149-303^51.27%ID^E:4e-22^RecName: Full=RGG repeats nuclear RNA binding protein B {ECO:0000303|PubMed:11905967};^Eukaryota; Viridiplantae; Streptophyta; Embryophyta; Tracheophyta; Spermatophyta; Magnoliophyta; eudicotyledons; Gunneridae; Pentapetalae; rosids; malvids; Brassicales; Brassicaceae; Camelineae; Arabidopsis
229210	FR626385.1	543	511.106	19	19	19	20.1856	0	0	80.2387	80.2387	80.2387	T	35.7516	#N/A
35470	FR626101.1	594	663.344	19	19	19	17.0138	0	0	61.8239	61.8239	61.8239	T	27.5466	HS181_ARATH^HS181_ARATH^Q:117-533,H:18-159^74.13%ID^E:5e-59^RecName: Full=18.1 kDa class I heat shock protein;^Eukaryota; Viridiplantae; Streptophyta; Embryophyta; Tracheophyta; Spermatophyta; Magnoliophyta; eudicotyledons; Gunneridae; Pentapetalae; rosids; malvids; Brassicales; Brassicaceae; Camelineae; Arabidopsis
199553	FR625286.1	641	741.828	19	19	19	16.4176	0	0	55.2831	55.2831	55.2831	T	24.6322	FRL3_ARATH^FRL3_ARATH^Q:184-552,H:1-125^71.2%ID^E:1e-39^RecName: Full=FRIGIDA-like protein 3;^Eukaryota; Viridiplantae; Streptophyta; Embryophyta; Tracheophyta; Spermatophyta; Magnoliophyta; eudicotyledons; Gunneridae; Pentapetalae; rosids; malvids; Brassicales; Brassicaceae; Camelineae; Arabidopsis
168514	FR625258.1	601	486.77	19	19	19	23.4587	0	0	84.2502	84.2502	84.2502	T	37.5389	RGGA_TOBAC^RGGA_TOBAC^Q:5-601,H:94-292^59.41%ID^E:2e-27^RecName: Full=RGG repeats nuclear RNA binding protein A {ECO:0000303|PubMed:11905967};^Eukaryota; Viridiplantae; Streptophyta; Embryophyta; Tracheophyta; Spermatophyta; Magnoliophyta; eudicotyledons; Gunneridae; Pentapetalae; asterids; lamiids; Solanales; Solanaceae; Nicotianoideae; Nicotianeae; Nicotiana
66762	FR624742.1	536	529.097	19	19	19	19.2479	0	0	77.5103	77.5103	77.5103	T	34.5359	RB47B_ARATH^RB47B_ARATH^Q:3-536,H:210-391^76.92%ID^E:1e-96^RecName: Full=Polyadenylate-binding protein RBP47B;^Eukaryota; Viridiplantae; Streptophyta; Embryophyta; Tracheophyta; Spermatophyta; Magnoliophyta; eudicotyledons; Gunneridae; Pentapetalae; rosids; malvids; Brassicales; Brassicaceae; Camelineae; Arabidopsis`RB47B_ARATH^RB47B_ARATH^Q:12-527,H:119-276^28.73%ID^E:8e-07^RecName: Full=Polyade…
98217	FP074129.1	628	565.813	19	19	19	21.0882	0	0	72.4806	72.4806	72.4806	T	32.2948	IDHC_SOLTU^IDHC_SOLTU^Q:48-626,H:1-193^88.6%ID^E:2e-126^RecName: Full=Isocitrate dehydrogenase [NADP];^Eukaryota; Viridiplantae; Streptophyta; Embryophyta; Tracheophyta; Spermatophyta; Magnoliophyta; eudicotyledons; Gunneridae; Pentapetalae; asterids; lamiids; Solanales; Solanaceae; Solanoideae; Solaneae; Solanum
161057	FP073604.1	521	402.602	19	19	19	24.5876	0	0	101.864	101.864	101.864	T	45.3869	(BLASTP)SRC1_SOYBN^SRC1_SOYBN^Q:2-70,H:1-70^54.67%ID^E:7e-10^RecName: Full=Protein SRC1 {ECO:0000305};^Eukaryota; Viridiplantae; Streptophyta; Embryophyta; Tracheophyta; Spermatophyta; Magnoliophyta; eudicotyledons; Gunneridae; Pentapetalae; rosids; fabids; Fabales; Fabaceae; Papilionoideae; Phaseoleae; Glycine; Soja
8710	FP073337.1	706	559.853	19	19	19	23.9598	0	0	73.2522	73.2522	73.2522	T	32.6386	#N/A
236141	FP073259.1	543	448.958	19	19	19	22.9799	0	0	91.3461	91.3461	91.3461	T	40.7006	#N/A
205896	FP073222.1	685	751.096	19	19	19	17.328	0	0	54.6009	54.6009	54.6009	T	24.3283	RB47A_ARATH^RB47A_ARATH^Q:509-685,H:116-174^72.88%ID^E:5e-23^RecName: Full=Polyadenylate-binding protein RBP47A;^Eukaryota; Viridiplantae; Streptophyta; Embryophyta; Tracheophyta; Spermatophyta; Magnoliophyta; eudicotyledons; Gunneridae; Pentapetalae; rosids; malvids; Brassicales; Brassicaceae; Camelineae; Arabidopsis
105515	FP072593.1	353	401.143	19	19	19	16.7197	0	0	102.234	102.234	102.234	T	45.5519	#N/A
96001	FP070711.1	693	517.923	19	19	19	25.4227	0	0	79.1827	79.1827	79.1827	T	35.281	#N/A
216960	FP070606.1	725	549.913	19	19	19	25.0494	0	0	74.5764	74.5764	74.5764	T	33.2286	RL141_ARATH^RL141_ARATH^Q:721-578,H:87-134^93.75%ID^E:8e-21^RecName: Full=60S ribosomal protein L14-1;^Eukaryota; Viridiplantae; Streptophyta; Embryophyta; Tracheophyta; Spermatophyta; Magnoliophyta; eudicotyledons; Gunneridae; Pentapetalae; rosids; malvids; Brassicales; Brassicaceae; Camelineae; Arabidopsis
232222	FP070511.1	737	805.238	19	19	19	17.3899	0	0	50.9296	50.9296	50.9296	T	22.6925	ACT1_ORYSJ^ACT1_ORYSJ^Q:177-737,H:1-187^99.47%ID^E:1e-134^RecName: Full=Actin-1;^Eukaryota; Viridiplantae; Streptophyta; Embryophyta; Tracheophyta; Spermatophyta; Magnoliophyta; Liliopsida; Poales; Poaceae; BOP clade; Oryzoideae; Oryzeae; Oryzinae; Oryza
185526	FP069637.1	523	396.365	19	19	19	25.0703	0	0	103.466	103.466	103.466	T	46.1011	#N/A
199375	FP067767.1	608	629.755	19	19	19	18.3436	0	0	65.1214	65.1214	65.1214	T	29.0158	#N/A
6622	FP067128.1	747	547.784	19	19	19	25.9099	0	0	74.8662	74.8662	74.8662	T	33.3578	ART2_YEAST^ART2_YEAST^Q:428-261,H:2-57^76.79%ID^E:8e-19^RecName: Full=Putative uncharacterized protein ART2;^Eukaryota; Fungi; Dikarya; Ascomycota; Saccharomycotina; Saccharomycetes; Saccharomycetales; Saccharomycetaceae; Saccharomyces
124146	FP066816.1	698	507.356	19	19	19	26.1394	0	0	80.8318	80.8318	80.8318	T	36.0158	RL191_ARATH^RL191_ARATH^Q:696-310,H:60-188^93.02%ID^E:9e-65^RecName: Full=60S ribosomal protein L19-1;^Eukaryota; Viridiplantae; Streptophyta; Embryophyta; Tracheophyta; Spermatophyta; Magnoliophyta; eudicotyledons; Gunneridae; Pentapetalae; rosids; malvids; Brassicales; Brassicaceae; Camelineae; Arabidopsis
209723	FP066685.1	725	862.625	19	19	19	15.9687	0	0	47.5415	47.5415	47.5415	T	21.1828	UBQ3_ARATH^UBQ3_ARATH^Q:723-190,H:129-306^99.44%ID^E:1e-121^RecName: Full=Polyubiquitin 3;^Eukaryota; Viridiplantae; Streptophyta; Embryophyta; Tracheophyta; Spermatophyta; Magnoliophyta; eudicotyledons; Gunneridae; Pentapetalae; rosids; malvids; Brassicales; Brassicaceae; Camelineae; Arabidopsis`UBQ3_ARATH^UBQ3_ARATH^Q:723-196,H:53-228^100%ID^E:3e-120^RecName: Full=Polyubiquitin 3;^Eukaryota; Vi…
219055	FP066119.1	282	388.528	19	19	19	13.7905	0	0	105.553	105.553	105.553	T	47.0309	#N/A
33698	FP063189.1	820	731.86	19	19	19	21.2882	0	0	56.036	56.036	56.036	T	24.9677	RAN3_ARATH^RAN3_ARATH^Q:636-262,H:97-221^93.6%ID^E:1e-66^RecName: Full=GTP-binding nuclear protein Ran-3;^Eukaryota; Viridiplantae; Streptophyta; Embryophyta; Tracheophyta; Spermatophyta; Magnoliophyta; eudicotyledons; Gunneridae; Pentapetalae; rosids; malvids; Brassicales; Brassicaceae; Camelineae; Arabidopsis
91682	FP061425.1	577	572.706	19	19	19	19.1425	0	0	71.6083	71.6083	71.6083	T	31.9062	EF1A_MANES^EF1A_MANES^Q:91-576,H:1-162^98.77%ID^E:7e-114^RecName: Full=Elongation factor 1-alpha;^Eukaryota; Viridiplantae; Streptophyta; Embryophyta; Tracheophyta; Spermatophyta; Magnoliophyta; eudicotyledons; Gunneridae; Pentapetalae; rosids; fabids; Malpighiales; Euphorbiaceae; Crotonoideae; Manihoteae; Manihot
169201	FP060355.1	712	1071.63	19	19	19	12.6237	0	0	38.2692	38.2692	38.2692	T	17.0514	#N/A
135268	FP059895.1	509	376.974	19	19	19	25.6543	0	0	108.788	108.788	108.788	T	48.4724	#N/A
44037	FP059778.1	445	416.43	19	19	19	20.3035	0	0	98.4811	98.4811	98.4811	T	43.8797	PKS5_RUBID^PKS5_RUBID^Q:47-445,H:1-133^93.98%ID^E:8e-89^RecName: Full=Polyketide synthase 5;^Eukaryota; Viridiplantae; Streptophyta; Embryophyta; Tracheophyta; Spermatophyta; Magnoliophyta; eudicotyledons; Gunneridae; Pentapetalae; rosids; fabids; Rosales; Rosaceae; Rosoideae; Rosoideae unplaced; Rubus
1278	FP059730.1	744	649.113	19	19	19	21.7774	0	0	63.1793	63.1793	63.1793	T	28.1505	RBP47_NICPL^RBP47_NICPL^Q:252-743,H:79-242^77.44%ID^E:5e-90^RecName: Full=Polyadenylate-binding protein RBP47;^Eukaryota; Viridiplantae; Streptophyta; Embryophyta; Tracheophyta; Spermatophyta; Magnoliophyta; eudicotyledons; Gunneridae; Pentapetalae; asterids; lamiids; Solanales; Solanaceae; Nicotianoideae; Nicotianeae; Nicotiana`RBP47_NICPL^RBP47_NICPL^Q:270-740,H:178-352^26.92%ID^E:1e-08^RecName…
39301	FP059594.1	714	759.404	19	19	19	17.864	0	0	54.0036	54.0036	54.0036	T	24.0621	RB47B_ARATH^RB47B_ARATH^Q:492-713,H:102-175^71.62%ID^E:2e-30^RecName: Full=Polyadenylate-binding protein RBP47B;^Eukaryota; Viridiplantae; Streptophyta; Embryophyta; Tracheophyta; Spermatophyta; Magnoliophyta; eudicotyledons; Gunneridae; Pentapetalae; rosids; malvids; Brassicales; Brassicaceae; Camelineae; Arabidopsis
2059	FP059095.1	619	672.942	19	19	19	17.477	0	0	60.9421	60.9421	60.9421	T	27.1537	RB47A_ARATH^RB47A_ARATH^Q:498-617,H:116-155^77.5%ID^E:5e-15^RecName: Full=Polyadenylate-binding protein RBP47A;^Eukaryota; Viridiplantae; Streptophyta; Embryophyta; Tracheophyta; Spermatophyta; Magnoliophyta; eudicotyledons; Gunneridae; Pentapetalae; rosids; malvids; Brassicales; Brassicaceae; Camelineae; Arabidopsis
10002	FP058449.1	718	704.973	19	19	19	19.3511	0	0	58.1731	58.1731	58.1731	T	25.9199	EF1D2_ARATH^EF1D2_ARATH^Q:718-206,H:61-231^84.8%ID^E:5e-57^RecName: Full=Elongation factor 1-delta 2;^Eukaryota; Viridiplantae; Streptophyta; Embryophyta; Tracheophyta; Spermatophyta; Magnoliophyta; eudicotyledons; Gunneridae; Pentapetalae; rosids; malvids; Brassicales; Brassicaceae; Camelineae; Arabidopsis
25721	FP055290.1	595	596.852	19	19	19	18.9411	0	0	68.7114	68.7114	68.7114	T	30.6154	EF1A_MANES^EF1A_MANES^Q:83-595,H:1-171^98.25%ID^E:2e-121^RecName: Full=Elongation factor 1-alpha;^Eukaryota; Viridiplantae; Streptophyta; Embryophyta; Tracheophyta; Spermatophyta; Magnoliophyta; eudicotyledons; Gunneridae; Pentapetalae; rosids; fabids; Malpighiales; Euphorbiaceae; Crotonoideae; Manihoteae; Manihot
125672	FP054798.1	713	704.136	19	19	19	19.2392	0	0	58.2423	58.2423	58.2423	T	25.9507	#N/A
136532	FP053123.1	741	615.497	19	19	19	22.8742	0	0	66.6299	66.6299	66.6299	T	29.688	#N/A
193068	FP052730.1	778	884.45	19	19	19	16.7132	0	0	46.3683	46.3683	46.3683	T	20.6601	NHL1_ARATH^NHL1_ARATH^Q:131-745,H:2-209^64.42%ID^E:8e-95^RecName: Full=NDR1/HIN1-like protein 1 {ECO:0000303|Ref.1};^Eukaryota; Viridiplantae; Streptophyta; Embryophyta; Tracheophyta; Spermatophyta; Magnoliophyta; eudicotyledons; Gunneridae; Pentapetalae; rosids; malvids; Brassicales; Brassicaceae; Camelineae; Arabidopsis
185093	FP052157.1	692	670.116	19	19	19	19.6205	0	0	61.1991	61.1991	61.1991	T	27.2682	DNJH_CUCSA^DNJH_CUCSA^Q:71-691,H:1-204^90.82%ID^E:7e-89^RecName: Full=DnaJ protein homolog;^Eukaryota; Viridiplantae; Streptophyta; Embryophyta; Tracheophyta; Spermatophyta; Magnoliophyta; eudicotyledons; Gunneridae; Pentapetalae; rosids; fabids; Cucurbitales; Cucurbitaceae; Benincaseae; Cucumis
216036	FP052153.1	587	423.738	19	19	19	26.3205	0	0	96.7826	96.7826	96.7826	T	43.1229	#N/A
191468	FP050795.1	547	409.078	19	19	19	25.4059	0	0	100.251	100.251	100.251	T	44.6684	HMGB3_ARATH^HMGB3_ARATH^Q:545-360,H:46-107^74.19%ID^E:3e-24^RecName: Full=High mobility group B protein 3;^Eukaryota; Viridiplantae; Streptophyta; Embryophyta; Tracheophyta; Spermatophyta; Magnoliophyta; eudicotyledons; Gunneridae; Pentapetalae; rosids; malvids; Brassicales; Brassicaceae; Camelineae; Arabidopsis
22037	FP048204.1	709	448.338	19	19	19	30.0465	0	0	91.4723	91.4723	91.4723	T	40.7569	#N/A
148216	FP046924.1	596	354.895	19	19	19	31.908	0	0	115.557	115.557	115.557	T	51.488	TAR1_KLULA^TAR1_KLULA^Q:325-137,H:7-69^61.9%ID^E:6e-10^RecName: Full=Protein TAR1;^Eukaryota; Fungi; Dikarya; Ascomycota; Saccharomycotina; Saccharomycetes; Saccharomycetales; Saccharomycetaceae; Kluyveromyces
218690	FP046487.1	614	445.056	19	19	19	26.2125	0	0	92.1469	92.1469	92.1469	T	41.0574	EF1D2_ARATH^EF1D2_ARATH^Q:98-373,H:140-231^83.7%ID^E:3e-41^RecName: Full=Elongation factor 1-delta 2;^Eukaryota; Viridiplantae; Streptophyta; Embryophyta; Tracheophyta; Spermatophyta; Magnoliophyta; eudicotyledons; Gunneridae; Pentapetalae; rosids; malvids; Brassicales; Brassicaceae; Camelineae; Arabidopsis
218484	FP045688.1	657	619.361	19	19	19	20.1546	0	0	66.2142	66.2142	66.2142	T	29.5027	EF1A_PEA^EF1A_PEA^Q:651-367,H:342-436^95.79%ID^E:4e-57^RecName: Full=Elongation factor 1-alpha;^Eukaryota; Viridiplantae; Streptophyta; Embryophyta; Tracheophyta; Spermatophyta; Magnoliophyta; eudicotyledons; Gunneridae; Pentapetalae; rosids; fabids; Fabales; Fabaceae; Papilionoideae; Fabeae; Pisum
172519	FP042712.1	627	673.339	19	19	19	17.6924	0	0	60.9062	60.9062	60.9062	T	27.1377	RS8_PRUAR^RS8_PRUAR^Q:37-627,H:1-192^85.28%ID^E:1e-92^RecName: Full=40S ribosomal protein S8;^Eukaryota; Viridiplantae; Streptophyta; Embryophyta; Tracheophyta; Spermatophyta; Magnoliophyta; eudicotyledons; Gunneridae; Pentapetalae; rosids; fabids; Rosales; Rosaceae; Maloideae; Amygdaleae; Prunus
124138	FP042344.1	431	485.872	19	19	19	16.8542	0	0	84.4059	84.4059	84.4059	T	37.6083	(BLASTP)SF3A2_MOUSE^SF3A2_MOUSE^Q:1-122,H:311-448^44.93%ID^E:3e-12^RecName: Full=Splicing factor 3A subunit 2;^Eukaryota; Metazoa; Chordata; Craniata; Vertebrata; Euteleostomi; Mammalia; Eutheria; Euarchontoglires; Glires; Rodentia; Sciurognathi; Muroidea; Muridae; Murinae; Mus; Mus`SF3A2_MOUSE^SF3A2_MOUSE^Q:8-114,H:304-418^47.83%ID^E:3e-09^RecName: Full=Splicing factor 3A subunit 2;^Eukaryota; M…
39050	FP041669.1	601	436.146	19	19	19	26.1816	0	0	94.0292	94.0292	94.0292	T	41.8961	HMGL_SOYBN^HMGL_SOYBN^Q:599-330,H:35-124^83.33%ID^E:3e-45^RecName: Full=HMG1/2-like protein;^Eukaryota; Viridiplantae; Streptophyta; Embryophyta; Tracheophyta; Spermatophyta; Magnoliophyta; eudicotyledons; Gunneridae; Pentapetalae; rosids; fabids; Fabales; Fabaceae; Papilionoideae; Phaseoleae; Glycine; Soja
19063	FP040939.1	693	446.999	19	19	19	29.4564	0	0	91.7463	91.7463	91.7463	T	40.8789	HMGL_SOYBN^HMGL_SOYBN^Q:692-471,H:51-124^82.43%ID^E:3e-35^RecName: Full=HMG1/2-like protein;^Eukaryota; Viridiplantae; Streptophyta; Embryophyta; Tracheophyta; Spermatophyta; Magnoliophyta; eudicotyledons; Gunneridae; Pentapetalae; rosids; fabids; Fabales; Fabaceae; Papilionoideae; Phaseoleae; Glycine; Soja
39194	FP040422.1	680	582.297	19	19	19	22.188	0	0	70.4289	70.4289	70.4289	T	31.3806	HS181_ARATH^HS181_ARATH^Q:95-496,H:23-159^75.36%ID^E:6e-57^RecName: Full=18.1 kDa class I heat shock protein;^Eukaryota; Viridiplantae; Streptophyta; Embryophyta; Tracheophyta; Spermatophyta; Magnoliophyta; eudicotyledons; Gunneridae; Pentapetalae; rosids; malvids; Brassicales; Brassicaceae; Camelineae; Arabidopsis
28627	FP040081.1	635	486.63	19	19	19	24.793	0	0	84.2745	84.2745	84.2745	T	37.5498	#N/A
164242	FP039440.1	636	673.685	19	19	19	17.9372	0	0	60.8749	60.8749	60.8749	T	27.1237	SGS3_SOLLC^SGS3_SOLLC^Q:157-300,H:17-62^54.17%ID^E:1e-05^RecName: Full=Protein SUPPRESSOR OF GENE SILENCING 3;^Eukaryota; Viridiplantae; Streptophyta; Embryophyta; Tracheophyta; Spermatophyta; Magnoliophyta; eudicotyledons; Gunneridae; Pentapetalae; asterids; lamiids; Solanales; Solanaceae; Solanoideae; Solaneae; Solanum; Lycopersicon
184841	FP038836.1	635	682.641	19	19	19	17.674	0	0	60.0763	60.0763	60.0763	T	26.7679	IQD14_ARATH^IQD14_ARATH^Q:159-605,H:318-455^70.47%ID^E:1e-53^RecName: Full=Protein IQ-DOMAIN 14;^Eukaryota; Viridiplantae; Streptophyta; Embryophyta; Tracheophyta; Spermatophyta; Magnoliophyta; eudicotyledons; Gunneridae; Pentapetalae; rosids; malvids; Brassicales; Brassicaceae; Camelineae; Arabidopsis
202974	FP037717.1	659	646.964	19	19	19	19.3535	0	0	63.3891	63.3891	63.3891	T	28.244	ALL12_OLEEU^ALL12_OLEEU^Q:6-656,H:1-217^78.34%ID^E:1e-123^RecName: Full=Isoflavone reductase-like protein;^Eukaryota; Viridiplantae; Streptophyta; Embryophyta; Tracheophyta; Spermatophyta; Magnoliophyta; eudicotyledons; Gunneridae; Pentapetalae; asterids; lamiids; Lamiales; Oleaceae; Oleeae; Olea
182127	FP037659.1	675	541.361	19	19	19	23.6903	0	0	75.7544	75.7544	75.7544	T	33.7535	#N/A
73404	FP036951.1	600	482.227	19	19	19	23.6403	0	0	85.044	85.044	85.044	T	37.8926	BAG6_ARATH^BAG6_ARATH^Q:534-277,H:939-1015^40.7%ID^E:2e-06^RecName: Full=BAG family molecular chaperone regulator 6 {ECO:0000303|Ref.3};^Eukaryota; Viridiplantae; Streptophyta; Embryophyta; Tracheophyta; Spermatophyta; Magnoliophyta; eudicotyledons; Gunneridae; Pentapetalae; rosids; malvids; Brassicales; Brassicaceae; Camelineae; Arabidopsis
45946	FP036295.1	664	476.152	19	19	19	26.4958	0	0	86.1291	86.1291	86.1291	T	38.3761	ART2_YEAST^ART2_YEAST^Q:516-349,H:2-57^76.79%ID^E:1e-17^RecName: Full=Putative uncharacterized protein ART2;^Eukaryota; Fungi; Dikarya; Ascomycota; Saccharomycotina; Saccharomycetes; Saccharomycetales; Saccharomycetaceae; Saccharomyces
25372	FP036264.1	646	560.219	19	19	19	21.9093	0	0	73.2044	73.2044	73.2044	T	32.6173	#N/A
221890	FP036232.1	667	603.614	19	19	19	20.9952	0	0	67.9415	67.9415	67.9415	T	30.2724	FLA7_ARATH^FLA7_ARATH^Q:182-643,H:43-196^72.08%ID^E:1e-75^RecName: Full=Fasciclin-like arabinogalactan protein 7;^Eukaryota; Viridiplantae; Streptophyta; Embryophyta; Tracheophyta; Spermatophyta; Magnoliophyta; eudicotyledons; Gunneridae; Pentapetalae; rosids; malvids; Brassicales; Brassicaceae; Camelineae; Arabidopsis
82742	FP035227.1	657	710.637	19	19	19	17.5659	0	0	57.7094	57.7094	57.7094	T	25.7133	DNJH_CUCSA^DNJH_CUCSA^Q:65-655,H:117-313^91.88%ID^E:1e-94^RecName: Full=DnaJ protein homolog;^Eukaryota; Viridiplantae; Streptophyta; Embryophyta; Tracheophyta; Spermatophyta; Magnoliophyta; eudicotyledons; Gunneridae; Pentapetalae; rosids; fabids; Cucurbitales; Cucurbitaceae; Benincaseae; Cucumis
155802	FP034842.1	652	566.694	19	19	19	21.8601	0	0	72.368	72.368	72.368	T	32.2447	NAP1C_TOBAC^NAP1C_TOBAC^Q:650-261,H:248-377^74.62%ID^E:2e-20^RecName: Full=Nucleosome assembly protein 1;3;^Eukaryota; Viridiplantae; Streptophyta; Embryophyta; Tracheophyta; Spermatophyta; Magnoliophyta; eudicotyledons; Gunneridae; Pentapetalae; asterids; lamiids; Solanales; Solanaceae; Nicotianoideae; Nicotianeae; Nicotiana
19222	FP034201.1	684	457.006	19	19	19	28.4373	0	0	89.7373	89.7373	89.7373	T	39.9838	#N/A
148661	FP034096.1	684	616.897	19	19	19	21.0667	0	0	66.4787	66.4787	66.4787	T	29.6206	#N/A
230552	FP033879.1	665	565.565	19	19	19	22.3405	0	0	72.5124	72.5124	72.5124	T	32.309	HIP6_ARATH^HIP6_ARATH^Q:156-353,H:154-219^63.64%ID^E:3e-17^RecName: Full=Heavy metal-associated isoprenylated plant protein 6 {ECO:0000303|PubMed:21072340, ECO:0000303|PubMed:23368984};^Eukaryota; Viridiplantae; Streptophyta; Embryophyta; Tracheophyta; Spermatophyta; Magnoliophyta; eudicotyledons; Gunneridae; Pentapetalae; rosids; malvids; Brassicales; Brassicaceae; Camelineae; Arabidopsis`HIP6_A…
179313	FP033590.1	689	651.181	19	19	19	20.1035	0	0	62.9787	62.9787	62.9787	T	28.0611	AOR_ARATH^AOR_ARATH^Q:69-689,H:72-277^76.33%ID^E:1e-90^RecName: Full=NADPH-dependent alkenal/one oxidoreductase, chloroplastic {ECO:0000303|PubMed:21169366};^Eukaryota; Viridiplantae; Streptophyta; Embryophyta; Tracheophyta; Spermatophyta; Magnoliophyta; eudicotyledons; Gunneridae; Pentapetalae; rosids; malvids; Brassicales; Brassicaceae; Camelineae; Arabidopsis
163588	FP033145.1	703	1037.16	19	19	19	12.8784	0	0	39.5411	39.5411	39.5411	T	17.6181	TCMO_POPKI^TCMO_POPKI^Q:3-701,H:126-358^89.27%ID^E:2e-152^RecName: Full=Trans-cinnamate 4-monooxygenase;^Eukaryota; Viridiplantae; Streptophyta; Embryophyta; Tracheophyta; Spermatophyta; Magnoliophyta; eudicotyledons; Gunneridae; Pentapetalae; rosids; fabids; Malpighiales; Salicaceae; Saliceae; Populus
17639	FP032930.1	666	718.527	19	19	19	17.611	0	0	57.0758	57.0758	57.0758	T	25.431	SUSY_SOYBN^SUSY_SOYBN^Q:1-666,H:459-680^90.54%ID^E:3e-143^RecName: Full=Sucrose synthase;^Eukaryota; Viridiplantae; Streptophyta; Embryophyta; Tracheophyta; Spermatophyta; Magnoliophyta; eudicotyledons; Gunneridae; Pentapetalae; rosids; fabids; Fabales; Fabaceae; Papilionoideae; Phaseoleae; Glycine; Soja
171438	FP032322.1	658	652.778	19	19	19	19.152	0	0	62.8246	62.8246	62.8246	T	27.9924	B2_DAUCA^B2_DAUCA^Q:287-634,H:54-169^82.76%ID^E:6e-69^RecName: Full=B2 protein;^Eukaryota; Viridiplantae; Streptophyta; Embryophyta; Tracheophyta; Spermatophyta; Magnoliophyta; eudicotyledons; Gunneridae; Pentapetalae; asterids; campanulids; Apiales; Apiaceae; Apioideae; Scandiceae; Daucinae; Daucus; Daucus sect. Daucus
218370	FP031363.1	881	785.491	19	19	19	21.3102	0	0	52.21	52.21	52.21	T	23.263	LNK3_ARATH^LNK3_ARATH^Q:325-645,H:152-257^37.38%ID^E:2e-08^RecName: Full=Protein LNK3 {ECO:0000303|PubMed:23818596};^Eukaryota; Viridiplantae; Streptophyta; Embryophyta; Tracheophyta; Spermatophyta; Magnoliophyta; eudicotyledons; Gunneridae; Pentapetalae; rosids; malvids; Brassicales; Brassicaceae; Camelineae; Arabidopsis
7992	FP030306.1	801	1028.53	19	19	19	14.7969	0	0	39.873	39.873	39.873	T	17.766	TIL_ARATH^TIL_ARATH^Q:68-625,H:1-186^74.19%ID^E:9e-102^RecName: Full=Temperature-induced lipocalin-1 {ECO:0000303|PubMed:18671872};^Eukaryota; Viridiplantae; Streptophyta; Embryophyta; Tracheophyta; Spermatophyta; Magnoliophyta; eudicotyledons; Gunneridae; Pentapetalae; rosids; malvids; Brassicales; Brassicaceae; Camelineae; Arabidopsis
140627	FP029341.1	880	779.962	19	19	19	21.4369	0	0	52.5801	52.5801	52.5801	T	23.4279	SKP1B_ARATH^SKP1B_ARATH^Q:697-233,H:1-171^77.78%ID^E:2e-72^RecName: Full=SKP1-like protein 1B;^Eukaryota; Viridiplantae; Streptophyta; Embryophyta; Tracheophyta; Spermatophyta; Magnoliophyta; eudicotyledons; Gunneridae; Pentapetalae; rosids; malvids; Brassicales; Brassicaceae; Camelineae; Arabidopsis
109624	FP027619.1	843	717.972	19	19	19	22.3087	0	0	57.1199	57.1199	57.1199	T	25.4506	IAA16_ARATH^IAA16_ARATH^Q:99-782,H:1-236^70.73%ID^E:1e-96^RecName: Full=Auxin-responsive protein IAA16;^Eukaryota; Viridiplantae; Streptophyta; Embryophyta; Tracheophyta; Spermatophyta; Magnoliophyta; eudicotyledons; Gunneridae; Pentapetalae; rosids; malvids; Brassicales; Brassicaceae; Camelineae; Arabidopsis
12845	FP027578.1	528	313.887	19	19	19	31.9605	0	0	130.654	130.654	130.654	T	58.2147	RL212_ARATH^RL212_ARATH^Q:527-171,H:46-164^89.92%ID^E:3e-73^RecName: Full=60S ribosomal protein L21-2;^Eukaryota; Viridiplantae; Streptophyta; Embryophyta; Tracheophyta; Spermatophyta; Magnoliophyta; eudicotyledons; Gunneridae; Pentapetalae; rosids; malvids; Brassicales; Brassicaceae; Camelineae; Arabidopsis
88087	FP027305.1	722	660.082	19	19	19	20.7823	0	0	62.1294	62.1294	62.1294	T	27.6827	H33_VITVI^H33_VITVI^Q:721-386,H:25-136^98.21%ID^E:1e-72^RecName: Full=Histone H3.3;^Eukaryota; Viridiplantae; Streptophyta; Embryophyta; Tracheophyta; Spermatophyta; Magnoliophyta; eudicotyledons; Gunneridae; Pentapetalae; rosids; Vitales; Vitaceae; Vitis
53970	FP027223.1	569	391.816	19	19	19	27.592	0	0	104.668	104.668	104.668	T	46.6363	RPD6A_ARATH^RPD6A_ARATH^Q:448-197,H:61-144^94.05%ID^E:2e-50^RecName: Full=DNA-directed RNA polymerases II, IV and V subunit 6A;^Eukaryota; Viridiplantae; Streptophyta; Embryophyta; Tracheophyta; Spermatophyta; Magnoliophyta; eudicotyledons; Gunneridae; Pentapetalae; rosids; malvids; Brassicales; Brassicaceae; Camelineae; Arabidopsis
160159	FP026256.1	805	822.727	19	19	19	18.5906	0	0	49.847	49.847	49.847	T	22.2101	AB1F_ARATH^AB1F_ARATH^Q:2-805,H:266-533^89.18%ID^E:3e-178^RecName: Full=ABC transporter F family member 1;^Eukaryota; Viridiplantae; Streptophyta; Embryophyta; Tracheophyta; Spermatophyta; Magnoliophyta; eudicotyledons; Gunneridae; Pentapetalae; rosids; malvids; Brassicales; Brassicaceae; Camelineae; Arabidopsis`AB1F_ARATH^AB1F_ARATH^Q:428-805,H:96-247^31.58%ID^E:1e-05^RecName: Full=ABC transport…
236092	FN772913.1	749	867.648	19	19	19	16.4018	0	0	47.2663	47.2663	47.2663	T	21.0602	(BLASTP)CALX1_ARATH^CALX1_ARATH^Q:1-237,H:171-407^86.5%ID^E:3e-144^RecName: Full=Calnexin homolog 1;^Eukaryota; Viridiplantae; Streptophyta; Embryophyta; Tracheophyta; Spermatophyta; Magnoliophyta; eudicotyledons; Gunneridae; Pentapetalae; rosids; malvids; Brassicales; Brassicaceae; Camelineae; Arabidopsis
71461	FN770319.1	592	534.513	19	19	19	21.0435	0	0	76.725	76.725	76.725	T	34.186	YTHD1_HUMAN^YTHD1_HUMAN^Q:2-133,H:500-543^56.82%ID^E:3e-07^RecName: Full=YTH domain-containing family protein 1 {ECO:0000305};^Eukaryota; Metazoa; Chordata; Craniata; Vertebrata; Euteleostomi; Mammalia; Eutheria; Euarchontoglires; Primates; Haplorrhini; Catarrhini; Hominidae; Homo
54752	FN768475.1	688	815.258	19	19	19	16.0342	0	0	50.3037	50.3037	50.3037	T	22.4136	#N/A
16211	FN767538.1	675	702.096	19	19	19	18.2667	0	0	58.4115	58.4115	58.4115	T	26.0261	SUSY_VIGRR^SUSY_VIGRR^Q:12-674,H:451-671^88.69%ID^E:1e-138^RecName: Full=Sucrose synthase;^Eukaryota; Viridiplantae; Streptophyta; Embryophyta; Tracheophyta; Spermatophyta; Magnoliophyta; eudicotyledons; Gunneridae; Pentapetalae; rosids; fabids; Fabales; Fabaceae; Papilionoideae; Phaseoleae; Vigna
20819	FN767367.1	781	871.372	19	19	19	17.0295	0	0	47.0643	47.0643	47.0643	T	20.9702	PGLR_VITVI^PGLR_VITVI^Q:1-780,H:202-461^78.85%ID^E:8e-152^RecName: Full=Probable polygalacturonase;^Eukaryota; Viridiplantae; Streptophyta; Embryophyta; Tracheophyta; Spermatophyta; Magnoliophyta; eudicotyledons; Gunneridae; Pentapetalae; rosids; Vitales; Vitaceae; Vitis
128677	FN766615.1	715	922.396	19	19	19	14.728	0	0	44.4609	44.4609	44.4609	T	19.8102	CADH_POPDE^CADH_POPDE^Q:64-714,H:1-217^85.71%ID^E:1e-103^RecName: Full=Probable cinnamyl alcohol dehydrogenase;^Eukaryota; Viridiplantae; Streptophyta; Embryophyta; Tracheophyta; Spermatophyta; Magnoliophyta; eudicotyledons; Gunneridae; Pentapetalae; rosids; fabids; Malpighiales; Salicaceae; Saliceae; Populus
70791	FN764958.1	516	370.539	19	19	19	26.4587	0	0	110.678	110.678	110.678	T	49.3142	#N/A
100940	FN762813.1	694	809.043	19	19	19	16.2983	0	0	50.6901	50.6901	50.6901	T	22.5857	EF1D2_ARATH^EF1D2_ARATH^Q:407-682,H:140-231^83.7%ID^E:9e-42^RecName: Full=Elongation factor 1-delta 2;^Eukaryota; Viridiplantae; Streptophyta; Embryophyta; Tracheophyta; Spermatophyta; Magnoliophyta; eudicotyledons; Gunneridae; Pentapetalae; rosids; malvids; Brassicales; Brassicaceae; Camelineae; Arabidopsis`EF1D2_ARATH^EF1D2_ARATH^Q:29-220,H:4-67^40.62%ID^E:3e-08^RecName: Full=Elongation factor …
219192	FN760375.1	664	577.677	19	19	19	21.8392	0	0	70.9921	70.9921	70.9921	T	31.6316	ADF2_PETHY^ADF2_PETHY^Q:71-481,H:1-137^86.86%ID^E:2e-85^RecName: Full=Actin-depolymerizing factor 2;^Eukaryota; Viridiplantae; Streptophyta; Embryophyta; Tracheophyta; Spermatophyta; Magnoliophyta; eudicotyledons; Gunneridae; Pentapetalae; asterids; lamiids; Solanales; Solanaceae; Petunioideae; Petunia
6489	FN758485.1	1097	1106.51	19	19	19	18.8367	0	0	37.0628	37.0628	37.0628	T	16.5139	CATA3_NICPL^CATA3_NICPL^Q:911-51,H:206-492^78.4%ID^E:6e-171^RecName: Full=Catalase isozyme 3;^Eukaryota; Viridiplantae; Streptophyta; Embryophyta; Tracheophyta; Spermatophyta; Magnoliophyta; eudicotyledons; Gunneridae; Pentapetalae; asterids; lamiids; Solanales; Solanaceae; Nicotianoideae; Nicotianeae; Nicotiana
188351	FN757590.1	840	957.665	19	19	19	16.6655	0	0	42.8234	42.8234	42.8234	T	19.0806	HSP72_SOLLC^HSP72_SOLLC^Q:2-838,H:211-489^98.92%ID^E:0^RecName: Full=Heat shock cognate 70 kDa protein 2;^Eukaryota; Viridiplantae; Streptophyta; Embryophyta; Tracheophyta; Spermatophyta; Magnoliophyta; eudicotyledons; Gunneridae; Pentapetalae; asterids; lamiids; Solanales; Solanaceae; Solanoideae; Solaneae; Solanum; Lycopersicon
103568	FN756922.1	674	558.618	19	19	19	22.9244	0	0	73.4143	73.4143	73.4143	T	32.7108	DRM1_ARATH^DRM1_ARATH^Q:17-370,H:1-121^64%ID^E:1e-38^RecName: Full=Dormancy-associated protein 1 {ECO:0000303|Ref.1};^Eukaryota; Viridiplantae; Streptophyta; Embryophyta; Tracheophyta; Spermatophyta; Magnoliophyta; eudicotyledons; Gunneridae; Pentapetalae; rosids; malvids; Brassicales; Brassicaceae; Camelineae; Arabidopsis
165799	FN756827.1	683	969.577	19	19	19	13.3842	0	0	42.2973	42.2973	42.2973	T	18.8462	(BLASTP)PIX7_ARATH^PIX7_ARATH^Q:42-100,H:47-110^50%ID^E:2e-09^RecName: Full=Probable serine/threonine-protein kinase PIX7 {ECO:0000305};^Eukaryota; Viridiplantae; Streptophyta; Embryophyta; Tracheophyta; Spermatophyta; Magnoliophyta; eudicotyledons; Gunneridae; Pentapetalae; rosids; malvids; Brassicales; Brassicaceae; Camelineae; Arabidopsis
157940	FN756512.1	688	954.305	19	19	19	13.6979	0	0	42.9742	42.9742	42.9742	T	19.1478	CIP8_ARATH^CIP8_ARATH^Q:76-309,H:7-87^46.34%ID^E:4e-09^RecName: Full=E3 ubiquitin-protein ligase CIP8;^Eukaryota; Viridiplantae; Streptophyta; Embryophyta; Tracheophyta; Spermatophyta; Magnoliophyta; eudicotyledons; Gunneridae; Pentapetalae; rosids; malvids; Brassicales; Brassicaceae; Camelineae; Arabidopsis
228586	FN756307.1	527	456.299	19	19	19	21.944	0	0	89.8765	89.8765	89.8765	T	40.0458	DNJH_CUCSA^DNJH_CUCSA^Q:3-293,H:319-413^86.6%ID^E:3e-52^RecName: Full=DnaJ protein homolog;^Eukaryota; Viridiplantae; Streptophyta; Embryophyta; Tracheophyta; Spermatophyta; Magnoliophyta; eudicotyledons; Gunneridae; Pentapetalae; rosids; fabids; Cucurbitales; Cucurbitaceae; Benincaseae; Cucumis
25376	FN756303.1	447	394.496	19	19	19	21.5287	0	0	103.957	103.957	103.957	T	46.3195	DNJH_CUCSA^DNJH_CUCSA^Q:3-194,H:352-413^87.5%ID^E:1e-28^RecName: Full=DnaJ protein homolog;^Eukaryota; Viridiplantae; Streptophyta; Embryophyta; Tracheophyta; Spermatophyta; Magnoliophyta; eudicotyledons; Gunneridae; Pentapetalae; rosids; fabids; Cucurbitales; Cucurbitaceae; Benincaseae; Cucumis
192695	FN754974.1	655	660.076	19	19	19	18.8539	0	0	62.13	62.13	62.13	T	27.6829	HMGB1_ARATH^HMGB1_ARATH^Q:20-397,H:1-123^65.87%ID^E:3e-34^RecName: Full=High mobility group B protein 1;^Eukaryota; Viridiplantae; Streptophyta; Embryophyta; Tracheophyta; Spermatophyta; Magnoliophyta; eudicotyledons; Gunneridae; Pentapetalae; rosids; malvids; Brassicales; Brassicaceae; Camelineae; Arabidopsis
205275	FN754883.1	717	565.196	19	19	19	24.1031	0	0	72.5598	72.5598	72.5598	T	32.3301	HMGB1_ARATH^HMGB1_ARATH^Q:8-328,H:19-123^69.16%ID^E:1e-31^RecName: Full=High mobility group B protein 1;^Eukaryota; Viridiplantae; Streptophyta; Embryophyta; Tracheophyta; Spermatophyta; Magnoliophyta; eudicotyledons; Gunneridae; Pentapetalae; rosids; malvids; Brassicales; Brassicaceae; Camelineae; Arabidopsis
189557	FN754058.1	726	821.919	19	19	19	16.7827	0	0	49.896	49.896	49.896	T	22.2319	FRL3_ARATH^FRL3_ARATH^Q:156-725,H:1-196^59.2%ID^E:8e-57^RecName: Full=FRIGIDA-like protein 3;^Eukaryota; Viridiplantae; Streptophyta; Embryophyta; Tracheophyta; Spermatophyta; Magnoliophyta; eudicotyledons; Gunneridae; Pentapetalae; rosids; malvids; Brassicales; Brassicaceae; Camelineae; Arabidopsis
81350	FN753776.1	698	727.887	19	19	19	18.2198	0	0	56.3418	56.3418	56.3418	T	25.1039	SSG1_ANTMA^SSG1_ANTMA^Q:58-696,H:12-225^73.85%ID^E:8e-101^RecName: Full=Granule-bound starch synthase 1, chloroplastic/amyloplastic;^Eukaryota; Viridiplantae; Streptophyta; Embryophyta; Tracheophyta; Spermatophyta; Magnoliophyta; eudicotyledons; Gunneridae; Pentapetalae; asterids; lamiids; Lamiales; Plantaginaceae; Antirrhineae; Antirrhinum
175356	FN753499.1	562	494.294	19	19	19	21.6025	0	0	82.9678	82.9678	82.9678	T	36.9675	FRL4A_ARATH^FRL4A_ARATH^Q:104-562,H:1-159^64.78%ID^E:2e-52^RecName: Full=FRIGIDA-like protein 4a;^Eukaryota; Viridiplantae; Streptophyta; Embryophyta; Tracheophyta; Spermatophyta; Magnoliophyta; eudicotyledons; Gunneridae; Pentapetalae; rosids; malvids; Brassicales; Brassicaceae; Camelineae; Arabidopsis
110661	FN750430.1	760	857.95	19	19	19	16.8308	0	0	47.8006	47.8006	47.8006	T	21.2982	FRI3_SOYBN^FRI3_SOYBN^Q:243-758,H:40-210^84.3%ID^E:2e-89^RecName: Full=Ferritin-3, chloroplastic;^Eukaryota; Viridiplantae; Streptophyta; Embryophyta; Tracheophyta; Spermatophyta; Magnoliophyta; eudicotyledons; Gunneridae; Pentapetalae; rosids; fabids; Fabales; Fabaceae; Papilionoideae; Phaseoleae; Glycine; Soja
164694	FN750239.1	797	890.471	19	19	19	17.0056	0	0	46.0548	46.0548	46.0548	T	20.5204	RL7A2_ORYSJ^RL7A2_ORYSJ^Q:34-795,H:1-251^90.16%ID^E:2e-151^RecName: Full=60S ribosomal protein L7a-2;^Eukaryota; Viridiplantae; Streptophyta; Embryophyta; Tracheophyta; Spermatophyta; Magnoliophyta; Liliopsida; Poales; Poaceae; BOP clade; Oryzoideae; Oryzeae; Oryzinae; Oryza
385	FN750171.1	705	745.572	19	19	19	17.9661	0	0	55.0054	55.0054	55.0054	T	24.5085	CHSY_BETPN^CHSY_BETPN^Q:158-703,H:2-183^91.76%ID^E:2e-123^RecName: Full=Chalcone synthase;^Eukaryota; Viridiplantae; Streptophyta; Embryophyta; Tracheophyta; Spermatophyta; Magnoliophyta; eudicotyledons; Gunneridae; Pentapetalae; rosids; fabids; Fagales; Betulaceae; Betula
197855	FN748454.1	719	647.225	19	19	19	21.107	0	0	63.3636	63.3636	63.3636	T	28.2326	HS181_ARATH^HS181_ARATH^Q:635-183,H:6-159^77.42%ID^E:3e-72^RecName: Full=18.1 kDa class I heat shock protein;^Eukaryota; Viridiplantae; Streptophyta; Embryophyta; Tracheophyta; Spermatophyta; Magnoliophyta; eudicotyledons; Gunneridae; Pentapetalae; rosids; malvids; Brassicales; Brassicaceae; Camelineae; Arabidopsis
79329	FN748258.1	604	424.597	19	19	19	27.028	0	0	96.5868	96.5868	96.5868	T	43.0357	YCF3_IPOPU^YCF3_IPOPU^Q:2-127,H:1-42^100%ID^E:1e-20^RecName: Full=Photosystem I assembly protein Ycf3 {ECO:0000255|HAMAP-Rule:MF_00439};^Eukaryota; Viridiplantae; Streptophyta; Embryophyta; Tracheophyta; Spermatophyta; Magnoliophyta; eudicotyledons; Gunneridae; Pentapetalae; asterids; lamiids; Solanales; Convolvulaceae; Ipomoeeae; Ipomoea
36760	FN747931.1	768	681.011	19	19	19	21.427	0	0	60.22	60.22	60.22	T	26.8319	ARF2_ORYSJ^ARF2_ORYSJ^Q:768-346,H:41-181^99.29%ID^E:1e-99^RecName: Full=ADP-ribosylation factor 2;^Eukaryota; Viridiplantae; Streptophyta; Embryophyta; Tracheophyta; Spermatophyta; Magnoliophyta; Liliopsida; Poales; Poaceae; BOP clade; Oryzoideae; Oryzeae; Oryzinae; Oryza
167621	FN747766.1	607	638.168	19	19	19	18.072	0	0	64.2628	64.2628	64.2628	T	28.6333	HS181_ARATH^HS181_ARATH^Q:82-534,H:6-159^76.77%ID^E:3e-72^RecName: Full=18.1 kDa class I heat shock protein;^Eukaryota; Viridiplantae; Streptophyta; Embryophyta; Tracheophyta; Spermatophyta; Magnoliophyta; eudicotyledons; Gunneridae; Pentapetalae; rosids; malvids; Brassicales; Brassicaceae; Camelineae; Arabidopsis
24206	FN747521.1	768	647.314	19	19	19	22.5424	0	0	63.3549	63.3549	63.3549	T	28.2287	#N/A
92448	FN747088.1	619	685.853	19	19	19	17.148	0	0	59.7949	59.7949	59.7949	T	26.6425	HS181_ARATH^HS181_ARATH^Q:85-537,H:6-159^77.42%ID^E:1e-72^RecName: Full=18.1 kDa class I heat shock protein;^Eukaryota; Viridiplantae; Streptophyta; Embryophyta; Tracheophyta; Spermatophyta; Magnoliophyta; eudicotyledons; Gunneridae; Pentapetalae; rosids; malvids; Brassicales; Brassicaceae; Camelineae; Arabidopsis
42226	FN746787.1	751	720.033	19	19	19	19.8172	0	0	56.9564	56.9564	56.9564	T	25.3778	TCTP_ELAGV^TCTP_ELAGV^Q:683-180,H:1-168^90.48%ID^E:1e-97^RecName: Full=Translationally-controlled tumor protein homolog;^Eukaryota; Viridiplantae; Streptophyta; Embryophyta; Tracheophyta; Spermatophyta; Magnoliophyta; Liliopsida; Arecaceae; Arecoideae; Cocoseae; Elaeidinae; Elaeis
144542	FN746668.1	622	587.301	19	19	19	20.1226	0	0	69.8287	69.8287	69.8287	T	31.1133	HS181_ARATH^HS181_ARATH^Q:538-86,H:6-159^77.42%ID^E:1e-72^RecName: Full=18.1 kDa class I heat shock protein;^Eukaryota; Viridiplantae; Streptophyta; Embryophyta; Tracheophyta; Spermatophyta; Magnoliophyta; eudicotyledons; Gunneridae; Pentapetalae; rosids; malvids; Brassicales; Brassicaceae; Camelineae; Arabidopsis
42238	FN746651.1	758	764.691	19	19	19	18.8337	0	0	53.6301	53.6301	53.6301	T	23.8957	NTF2_ARATH^NTF2_ARATH^Q:588-217,H:3-126^84.68%ID^E:1e-73^RecName: Full=Nuclear transport factor 2;^Eukaryota; Viridiplantae; Streptophyta; Embryophyta; Tracheophyta; Spermatophyta; Magnoliophyta; eudicotyledons; Gunneridae; Pentapetalae; rosids; malvids; Brassicales; Brassicaceae; Camelineae; Arabidopsis
176916	FN746313.1	604	551.465	19	19	19	20.81	0	0	74.3665	74.3665	74.3665	T	33.1351	RM16_ARATH^RM16_ARATH^Q:4-216,H:109-179^97.18%ID^E:2e-42^RecName: Full=60S ribosomal protein L16, mitochondrial;^Eukaryota; Viridiplantae; Streptophyta; Embryophyta; Tracheophyta; Spermatophyta; Magnoliophyta; eudicotyledons; Gunneridae; Pentapetalae; rosids; malvids; Brassicales; Brassicaceae; Camelineae; Arabidopsis
98417	FN746034.1	712	668.621	19	19	19	20.2327	0	0	61.336	61.336	61.336	T	27.3292	HS181_ARATH^HS181_ARATH^Q:85-537,H:6-159^76.77%ID^E:1e-71^RecName: Full=18.1 kDa class I heat shock protein;^Eukaryota; Viridiplantae; Streptophyta; Embryophyta; Tracheophyta; Spermatophyta; Magnoliophyta; eudicotyledons; Gunneridae; Pentapetalae; rosids; malvids; Brassicales; Brassicaceae; Camelineae; Arabidopsis
222332	FN745764.1	786	658.652	19	19	19	22.6736	0	0	62.2643	62.2643	62.2643	T	27.7428	VIP6_ARATH^VIP6_ARATH^Q:785-303,H:892-1055^52.41%ID^E:6e-16^RecName: Full=Protein CTR9 homolog {ECO:0000305};^Eukaryota; Viridiplantae; Streptophyta; Embryophyta; Tracheophyta; Spermatophyta; Magnoliophyta; eudicotyledons; Gunneridae; Pentapetalae; rosids; malvids; Brassicales; Brassicaceae; Camelineae; Arabidopsis
136609	FN745547.1	717	646.613	19	19	19	21.0682	0	0	63.4235	63.4235	63.4235	T	28.2593	HS181_ARATH^HS181_ARATH^Q:636-184,H:6-159^76.77%ID^E:8e-72^RecName: Full=18.1 kDa class I heat shock protein;^Eukaryota; Viridiplantae; Streptophyta; Embryophyta; Tracheophyta; Spermatophyta; Magnoliophyta; eudicotyledons; Gunneridae; Pentapetalae; rosids; malvids; Brassicales; Brassicaceae; Camelineae; Arabidopsis
180851	FN745181.1	773	849.458	19	19	19	17.2898	0	0	48.2784	48.2784	48.2784	T	21.5112	#N/A
135001	FN745156.1	624	701.444	19	19	19	16.9023	0	0	58.4658	58.4658	58.4658	T	26.0503	HS181_ARATH^HS181_ARATH^Q:82-534,H:6-159^77.42%ID^E:1e-72^RecName: Full=18.1 kDa class I heat shock protein;^Eukaryota; Viridiplantae; Streptophyta; Embryophyta; Tracheophyta; Spermatophyta; Magnoliophyta; eudicotyledons; Gunneridae; Pentapetalae; rosids; malvids; Brassicales; Brassicaceae; Camelineae; Arabidopsis
113063	FN744717.1	582	442.245	19	19	19	25.0042	0	0	92.7326	92.7326	92.7326	T	41.3184	#N/A
231872	FN744143.1	367	228.559	19	19	19	30.5085	0	0	179.431	179.431	179.431	T	79.948	HSP12_SOYBN^HSP12_SOYBN^Q:3-167,H:20-74^89.09%ID^E:1e-26^RecName: Full=Class I heat shock protein;^Eukaryota; Viridiplantae; Streptophyta; Embryophyta; Tracheophyta; Spermatophyta; Magnoliophyta; eudicotyledons; Gunneridae; Pentapetalae; rosids; fabids; Fabales; Fabaceae; Papilionoideae; Phaseoleae; Glycine; Soja
99116	FN743988.1	712	650.808	19	19	19	20.7865	0	0	63.0148	63.0148	63.0148	T	28.0772	HS181_ARATH^HS181_ARATH^Q:631-179,H:6-159^76.77%ID^E:1e-71^RecName: Full=18.1 kDa class I heat shock protein;^Eukaryota; Viridiplantae; Streptophyta; Embryophyta; Tracheophyta; Spermatophyta; Magnoliophyta; eudicotyledons; Gunneridae; Pentapetalae; rosids; malvids; Brassicales; Brassicaceae; Camelineae; Arabidopsis
77192	FN743929.1	707	650.826	19	19	19	20.6399	0	0	63.013	63.013	63.013	T	28.0764	HS181_ARATH^HS181_ARATH^Q:623-171,H:6-159^77.42%ID^E:3e-72^RecName: Full=18.1 kDa class I heat shock protein;^Eukaryota; Viridiplantae; Streptophyta; Embryophyta; Tracheophyta; Spermatophyta; Magnoliophyta; eudicotyledons; Gunneridae; Pentapetalae; rosids; malvids; Brassicales; Brassicaceae; Camelineae; Arabidopsis
131856	FN743102.1	837	714.824	19	19	19	22.2474	0	0	57.3714	57.3714	57.3714	T	25.5627	H1_SOLPN^H1_SOLPN^Q:609-391,H:46-118^83.56%ID^E:5e-35^RecName: Full=Histone H1;^Eukaryota; Viridiplantae; Streptophyta; Embryophyta; Tracheophyta; Spermatophyta; Magnoliophyta; eudicotyledons; Gunneridae; Pentapetalae; asterids; lamiids; Solanales; Solanaceae; Solanoideae; Solaneae; Solanum; Lycopersicon
127377	FN743030.1	718	562.164	19	19	19	24.2669	0	0	72.9511	72.9511	72.9511	T	32.5044	MMSA_ARATH^MMSA_ARATH^Q:715-59,H:389-605^82.65%ID^E:8e-128^RecName: Full=Methylmalonate-semialdehyde dehydrogenase [acylating], mitochondrial;^Eukaryota; Viridiplantae; Streptophyta; Embryophyta; Tracheophyta; Spermatophyta; Magnoliophyta; eudicotyledons; Gunneridae; Pentapetalae; rosids; malvids; Brassicales; Brassicaceae; Camelineae; Arabidopsis
138482	FN742995.1	599	563.465	19	19	19	20.1982	0	0	72.7827	72.7827	72.7827	T	32.4294	HS181_ARATH^HS181_ARATH^Q:518-69,H:6-158^77.27%ID^E:1e-71^RecName: Full=18.1 kDa class I heat shock protein;^Eukaryota; Viridiplantae; Streptophyta; Embryophyta; Tracheophyta; Spermatophyta; Magnoliophyta; eudicotyledons; Gunneridae; Pentapetalae; rosids; malvids; Brassicales; Brassicaceae; Camelineae; Arabidopsis
13846	FN742921.1	1329	1214.79	19	19	19	20.7863	0	0	33.7593	33.7593	33.7593	T	15.0419	ARF2_ORYSJ^ARF2_ORYSJ^Q:887-345,H:2-181^93.37%ID^E:5e-116^RecName: Full=ADP-ribosylation factor 2;^Eukaryota; Viridiplantae; Streptophyta; Embryophyta; Tracheophyta; Spermatophyta; Magnoliophyta; Liliopsida; Poales; Poaceae; BOP clade; Oryzoideae; Oryzeae; Oryzinae; Oryza
18474	FN742579.1	708	562.827	19	19	19	23.9008	0	0	72.8651	72.8651	72.8651	T	32.4662	OLA1_ARATH^OLA1_ARATH^Q:1-687,H:166-394^85.59%ID^E:2e-144^RecName: Full=Obg-like ATPase 1 {ECO:0000255|HAMAP-Rule:MF_03167};^Eukaryota; Viridiplantae; Streptophyta; Embryophyta; Tracheophyta; Spermatophyta; Magnoliophyta; eudicotyledons; Gunneridae; Pentapetalae; rosids; malvids; Brassicales; Brassicaceae; Camelineae; Arabidopsis
163060	FN742376.1	706	658.059	19	19	19	20.3842	0	0	62.3204	62.3204	62.3204	T	27.7678	HS181_ARATH^HS181_ARATH^Q:625-173,H:6-159^77.42%ID^E:4e-72^RecName: Full=18.1 kDa class I heat shock protein;^Eukaryota; Viridiplantae; Streptophyta; Embryophyta; Tracheophyta; Spermatophyta; Magnoliophyta; eudicotyledons; Gunneridae; Pentapetalae; rosids; malvids; Brassicales; Brassicaceae; Camelineae; Arabidopsis
123864	FN742351.1	575	641.451	19	19	19	17.0317	0	0	63.934	63.934	63.934	T	28.4867	HS181_ARATH^HS181_ARATH^Q:82-534,H:6-159^76.77%ID^E:3e-72^RecName: Full=18.1 kDa class I heat shock protein;^Eukaryota; Viridiplantae; Streptophyta; Embryophyta; Tracheophyta; Spermatophyta; Magnoliophyta; eudicotyledons; Gunneridae; Pentapetalae; rosids; malvids; Brassicales; Brassicaceae; Camelineae; Arabidopsis
225509	FN742338.1	766	839.259	19	19	19	17.3415	0	0	48.8651	48.8651	48.8651	T	21.7726	#N/A
188201	FN742247.1	670	529.819	19	19	19	24.0271	0	0	77.4047	77.4047	77.4047	T	34.4888	#N/A
164629	FN742218.1	803	695.132	19	19	19	21.9483	0	0	58.9967	58.9967	58.9967	T	26.2869	CYT12_ORYSJ^CYT12_ORYSJ^Q:803-225,H:52-244^64.77%ID^E:2e-91^RecName: Full=Cysteine proteinase inhibitor 12;^Eukaryota; Viridiplantae; Streptophyta; Embryophyta; Tracheophyta; Spermatophyta; Magnoliophyta; Liliopsida; Poales; Poaceae; BOP clade; Oryzoideae; Oryzeae; Oryzinae; Oryza
139695	FN741835.1	664	722.266	19	19	19	17.4673	0	0	56.7803	56.7803	56.7803	T	25.2993	HS181_ARATH^HS181_ARATH^Q:85-537,H:6-159^77.42%ID^E:2e-72^RecName: Full=18.1 kDa class I heat shock protein;^Eukaryota; Viridiplantae; Streptophyta; Embryophyta; Tracheophyta; Spermatophyta; Magnoliophyta; eudicotyledons; Gunneridae; Pentapetalae; rosids; malvids; Brassicales; Brassicaceae; Camelineae; Arabidopsis
106130	FN741640.1	689	640.085	19	19	19	20.452	0	0	64.0704	64.0704	64.0704	T	28.5476	HS181_ARATH^HS181_ARATH^Q:608-156,H:6-159^77.42%ID^E:2e-72^RecName: Full=18.1 kDa class I heat shock protein;^Eukaryota; Viridiplantae; Streptophyta; Embryophyta; Tracheophyta; Spermatophyta; Magnoliophyta; eudicotyledons; Gunneridae; Pentapetalae; rosids; malvids; Brassicales; Brassicaceae; Camelineae; Arabidopsis
11480	FN741048.1	630	691.19	19	19	19	17.318	0	0	59.3332	59.3332	59.3332	T	26.4368	HS181_ARATH^HS181_ARATH^Q:82-534,H:6-159^77.42%ID^E:1e-72^RecName: Full=18.1 kDa class I heat shock protein;^Eukaryota; Viridiplantae; Streptophyta; Embryophyta; Tracheophyta; Spermatophyta; Magnoliophyta; eudicotyledons; Gunneridae; Pentapetalae; rosids; malvids; Brassicales; Brassicaceae; Camelineae; Arabidopsis
68055	FN740705.1	558	634.698	19	19	19	16.704	0	0	64.6141	64.6141	64.6141	T	28.7898	HS181_ARATH^HS181_ARATH^Q:85-537,H:6-159^76.77%ID^E:9e-72^RecName: Full=18.1 kDa class I heat shock protein;^Eukaryota; Viridiplantae; Streptophyta; Embryophyta; Tracheophyta; Spermatophyta; Magnoliophyta; eudicotyledons; Gunneridae; Pentapetalae; rosids; malvids; Brassicales; Brassicaceae; Camelineae; Arabidopsis
234870	FN740446.1	671	461.796	19	19	19	27.6074	0	0	88.8066	88.8066	88.8066	T	39.5691	RR12_POPAL^RR12_POPAL^Q:278-523,H:42-123^98.78%ID^E:1e-59^RecName: Full=30S ribosomal protein S12, chloroplastic;^Eukaryota; Viridiplantae; Streptophyta; Embryophyta; Tracheophyta; Spermatophyta; Magnoliophyta; eudicotyledons; Gunneridae; Pentapetalae; rosids; fabids; Malpighiales; Salicaceae; Saliceae; Populus`RR12_POPAL^RR12_POPAL^Q:154-300,H:1-49^89.8%ID^E:1e-59^RecName: Full=30S ribosomal pro…
190295	FN740112.1	684	620.903	19	19	19	20.9308	0	0	66.0497	66.0497	66.0497	T	29.4294	HS181_ARATH^HS181_ARATH^Q:622-170,H:6-159^76.77%ID^E:1e-71^RecName: Full=18.1 kDa class I heat shock protein;^Eukaryota; Viridiplantae; Streptophyta; Embryophyta; Tracheophyta; Spermatophyta; Magnoliophyta; eudicotyledons; Gunneridae; Pentapetalae; rosids; malvids; Brassicales; Brassicaceae; Camelineae; Arabidopsis
205961	FN739981.1	797	974.612	19	19	19	15.5375	0	0	42.0788	42.0788	42.0788	T	18.7488	METK3_SOLLC^METK3_SOLLC^Q:598-2,H:1-199^96.48%ID^E:5e-140^RecName: Full=S-adenosylmethionine synthase 3;^Eukaryota; Viridiplantae; Streptophyta; Embryophyta; Tracheophyta; Spermatophyta; Magnoliophyta; eudicotyledons; Gunneridae; Pentapetalae; asterids; lamiids; Solanales; Solanaceae; Solanoideae; Solaneae; Solanum; Lycopersicon
231410	FN739911.1	706	650.35	19	19	19	20.6258	0	0	63.0591	63.0591	63.0591	T	28.0969	HS181_ARATH^HS181_ARATH^Q:625-173,H:6-159^77.42%ID^E:3e-72^RecName: Full=18.1 kDa class I heat shock protein;^Eukaryota; Viridiplantae; Streptophyta; Embryophyta; Tracheophyta; Spermatophyta; Magnoliophyta; eudicotyledons; Gunneridae; Pentapetalae; rosids; malvids; Brassicales; Brassicaceae; Camelineae; Arabidopsis
110110	FN739816.1	704	645.803	19	19	19	20.7122	0	0	63.5031	63.5031	63.5031	T	28.2948	HS181_ARATH^HS181_ARATH^Q:624-172,H:6-159^76.77%ID^E:2e-72^RecName: Full=18.1 kDa class I heat shock protein;^Eukaryota; Viridiplantae; Streptophyta; Embryophyta; Tracheophyta; Spermatophyta; Magnoliophyta; eudicotyledons; Gunneridae; Pentapetalae; rosids; malvids; Brassicales; Brassicaceae; Camelineae; Arabidopsis
127609	FN739782.1	589	565.823	19	19	19	19.7783	0	0	72.4794	72.4794	72.4794	T	32.2943	HS181_ARATH^HS181_ARATH^Q:508-56,H:6-159^77.42%ID^E:7e-73^RecName: Full=18.1 kDa class I heat shock protein;^Eukaryota; Viridiplantae; Streptophyta; Embryophyta; Tracheophyta; Spermatophyta; Magnoliophyta; eudicotyledons; Gunneridae; Pentapetalae; rosids; malvids; Brassicales; Brassicaceae; Camelineae; Arabidopsis
229487	FN739768.1	722	657.513	19	19	19	20.8635	0	0	62.3721	62.3721	62.3721	T	27.7908	HS181_ARATH^HS181_ARATH^Q:638-186,H:6-159^76.77%ID^E:1e-71^RecName: Full=18.1 kDa class I heat shock protein;^Eukaryota; Viridiplantae; Streptophyta; Embryophyta; Tracheophyta; Spermatophyta; Magnoliophyta; eudicotyledons; Gunneridae; Pentapetalae; rosids; malvids; Brassicales; Brassicaceae; Camelineae; Arabidopsis
123620	FN738820.1	564	485.718	19	19	19	22.0622	0	0	84.4327	84.4327	84.4327	T	37.6203	#N/A
62612	FN738200.1	743	610.909	19	19	19	23.1082	0	0	67.1303	67.1303	67.1303	T	29.9109	HGL2_ARATH^HGL2_ARATH^Q:51-743,H:57-282^59.17%ID^E:3e-77^RecName: Full=Homeobox-leucine zipper protein GLABRA 2;^Eukaryota; Viridiplantae; Streptophyta; Embryophyta; Tracheophyta; Spermatophyta; Magnoliophyta; eudicotyledons; Gunneridae; Pentapetalae; rosids; malvids; Brassicales; Brassicaceae; Camelineae; Arabidopsis
45773	FN737256.1	1030	929.664	19	19	19	21.0506	0	0	44.1132	44.1132	44.1132	T	19.6553	YTHD2_DANRE^YTHD2_DANRE^Q:1-396,H:449-577^54.55%ID^E:6e-39^RecName: Full=YTH domain-containing family protein 2;^Eukaryota; Metazoa; Chordata; Craniata; Vertebrata; Euteleostomi; Actinopterygii; Neopterygii; Teleostei; Ostariophysi; Cypriniformes; Cyprinidae; Danio
168994	FN735020.1	594	686.356	19	19	19	16.4434	0	0	59.7511	59.7511	59.7511	T	26.623	RAN3_ARATH^RAN3_ARATH^Q:87-593,H:1-169^99.41%ID^E:2e-125^RecName: Full=GTP-binding nuclear protein Ran-3;^Eukaryota; Viridiplantae; Streptophyta; Embryophyta; Tracheophyta; Spermatophyta; Magnoliophyta; eudicotyledons; Gunneridae; Pentapetalae; rosids; malvids; Brassicales; Brassicaceae; Camelineae; Arabidopsis
128717	FN733822.1	564	608.811	19	19	19	17.6015	0	0	67.3617	67.3617	67.3617	T	30.014	RB47B_ARATH^RB47B_ARATH^Q:478-564,H:102-130^72.41%ID^E:2e-08^RecName: Full=Polyadenylate-binding protein RBP47B;^Eukaryota; Viridiplantae; Streptophyta; Embryophyta; Tracheophyta; Spermatophyta; Magnoliophyta; eudicotyledons; Gunneridae; Pentapetalae; rosids; malvids; Brassicales; Brassicaceae; Camelineae; Arabidopsis
200	FN733187.1	632	621.219	19	19	19	19.3297	0	0	66.0162	66.0162	66.0162	T	29.4145	CHSY_BETPN^CHSY_BETPN^Q:153-632,H:2-161^91.25%ID^E:5e-105^RecName: Full=Chalcone synthase;^Eukaryota; Viridiplantae; Streptophyta; Embryophyta; Tracheophyta; Spermatophyta; Magnoliophyta; eudicotyledons; Gunneridae; Pentapetalae; rosids; fabids; Fagales; Betulaceae; Betula
90127	FN732049.1	685	649.918	19	19	19	20.0256	0	0	63.1011	63.1011	63.1011	T	28.1156	MAOP4_ARATH^MAOP4_ARATH^Q:71-679,H:34-224^63.24%ID^E:3e-73^RecName: Full=NADP-dependent malic enzyme 4, chloroplastic;^Eukaryota; Viridiplantae; Streptophyta; Embryophyta; Tracheophyta; Spermatophyta; Magnoliophyta; eudicotyledons; Gunneridae; Pentapetalae; rosids; malvids; Brassicales; Brassicaceae; Camelineae; Arabidopsis
110854	FN728377.1	698	712.224	19	19	19	18.6205	0	0	57.5809	57.5809	57.5809	T	25.656	LEUD3_ARATH^LEUD3_ARATH^Q:55-696,H:32-235^69.91%ID^E:5e-85^RecName: Full=3-isopropylmalate dehydratase small subunit 3;^Eukaryota; Viridiplantae; Streptophyta; Embryophyta; Tracheophyta; Spermatophyta; Magnoliophyta; eudicotyledons; Gunneridae; Pentapetalae; rosids; malvids; Brassicales; Brassicaceae; Camelineae; Arabidopsis
228664	FN727873.1	434	280.608	19	19	19	29.3862	0	0	146.149	146.149	146.149	T	65.1187	#N/A
237211	FN727446.1	716	730.754	19	19	19	18.6164	0	0	56.1208	56.1208	56.1208	T	25.0054	EF1A_MANES^EF1A_MANES^Q:89-715,H:1-209^99.04%ID^E:1e-151^RecName: Full=Elongation factor 1-alpha;^Eukaryota; Viridiplantae; Streptophyta; Embryophyta; Tracheophyta; Spermatophyta; Magnoliophyta; eudicotyledons; Gunneridae; Pentapetalae; rosids; fabids; Malpighiales; Euphorbiaceae; Crotonoideae; Manihoteae; Manihot
181342	FN724538.1	709	590.407	19	19	19	22.8165	0	0	69.4614	69.4614	69.4614	T	30.9496	CCD4_ARATH^CCD4_ARATH^Q:314-709,H:74-205^69.7%ID^E:1e-60^RecName: Full=Probable carotenoid cleavage dioxygenase 4, chloroplastic;^Eukaryota; Viridiplantae; Streptophyta; Embryophyta; Tracheophyta; Spermatophyta; Magnoliophyta; eudicotyledons; Gunneridae; Pentapetalae; rosids; malvids; Brassicales; Brassicaceae; Camelineae; Arabidopsis
43082	FN718099.1	1078	1244.23	19	19	19	16.4616	0	0	32.9606	32.9606	32.9606	T	14.6861	ACT_GOSHI^ACT_GOSHI^Q:62-1063,H:1-338^73.1%ID^E:3e-164^RecName: Full=Actin;^Eukaryota; Viridiplantae; Streptophyta; Embryophyta; Tracheophyta; Spermatophyta; Magnoliophyta; eudicotyledons; Gunneridae; Pentapetalae; rosids; malvids; Malvales; Malvaceae; Malvoideae; Gossypium
156687	FN717613.1	1072	981.313	19	19	19	20.7559	0	0	41.7914	41.7914	41.7914	T	18.6208	TAL_THIDA^TAL_THIDA^Q:342-770,H:11-157^45.58%ID^E:1e-30^RecName: Full=Transaldolase {ECO:0000255|HAMAP-Rule:MF_00493};^Bacteria; Proteobacteria; Betaproteobacteria; Hydrogenophilales; Hydrogenophilaceae; Thiobacillus
22526	FN717457.1	527	818.113	19	19	19	12.2391	0	0	50.1282	50.1282	50.1282	T	22.3354	CALX_SOYBN^CALX_SOYBN^Q:3-422,H:141-280^90%ID^E:9e-84^RecName: Full=Calnexin homolog;^Eukaryota; Viridiplantae; Streptophyta; Embryophyta; Tracheophyta; Spermatophyta; Magnoliophyta; eudicotyledons; Gunneridae; Pentapetalae; rosids; fabids; Fabales; Fabaceae; Papilionoideae; Phaseoleae; Glycine; Soja
78696	FN716749.1	701	844.338	19	19	19	15.7745	0	0	48.5712	48.5712	48.5712	T	21.6416	#N/A
199112	FN715799.1	629	622.902	19	19	19	19.186	0	0	65.8378	65.8378	65.8378	T	29.335	DNJH_CUCSA^DNJH_CUCSA^Q:2-526,H:241-413^88.57%ID^E:3e-108^RecName: Full=DnaJ protein homolog;^Eukaryota; Viridiplantae; Streptophyta; Embryophyta; Tracheophyta; Spermatophyta; Magnoliophyta; eudicotyledons; Gunneridae; Pentapetalae; rosids; fabids; Cucurbitales; Cucurbitaceae; Benincaseae; Cucumis
163653	FN715140.1	706	599.768	19	19	19	22.3653	0	0	68.3773	68.3773	68.3773	T	30.4665	PHSL_VICFA^PHSL_VICFA^Q:2-706,H:453-684^59.52%ID^E:4e-79^RecName: Full=Alpha-1,4 glucan phosphorylase L isozyme, chloroplastic/amyloplastic;^Eukaryota; Viridiplantae; Streptophyta; Embryophyta; Tracheophyta; Spermatophyta; Magnoliophyta; eudicotyledons; Gunneridae; Pentapetalae; rosids; fabids; Fabales; Fabaceae; Papilionoideae; Fabeae; Vicia
108601	FN714389.1	642	711.344	19	19	19	17.1478	0	0	57.6521	57.6521	57.6521	T	25.6878	RS8_MAIZE^RS8_MAIZE^Q:65-640,H:1-189^83.33%ID^E:2e-90^RecName: Full=40S ribosomal protein S8;^Eukaryota; Viridiplantae; Streptophyta; Embryophyta; Tracheophyta; Spermatophyta; Magnoliophyta; Liliopsida; Poales; Poaceae; PACMAD clade; Panicoideae; Andropogonodae; Andropogoneae; Tripsacinae; Zea
77423	FN708934.1	481	421.762	19	19	19	21.6686	0	0	97.2362	97.2362	97.2362	T	43.325	RS8_MAIZE^RS8_MAIZE^Q:56-481,H:1-144^90.28%ID^E:7e-74^RecName: Full=40S ribosomal protein S8;^Eukaryota; Viridiplantae; Streptophyta; Embryophyta; Tracheophyta; Spermatophyta; Magnoliophyta; Liliopsida; Poales; Poaceae; PACMAD clade; Panicoideae; Andropogonodae; Andropogoneae; Tripsacinae; Zea
90890	FN707378.1	675	640.36	19	19	19	20.0278	0	0	64.0429	64.0429	64.0429	T	28.5353	HEMH_CUCSA^HEMH_CUCSA^Q:254-673,H:1-153^48.05%ID^E:1e-31^RecName: Full=Ferrochelatase-2, chloroplastic;^Eukaryota; Viridiplantae; Streptophyta; Embryophyta; Tracheophyta; Spermatophyta; Magnoliophyta; eudicotyledons; Gunneridae; Pentapetalae; rosids; fabids; Cucurbitales; Cucurbitaceae; Benincaseae; Cucumis
98049	FN706640.1	668	589.158	19	19	19	21.5426	0	0	69.6086	69.6086	69.6086	T	31.0152	(BLASTP)IF4A2_NICPL^IF4A2_NICPL^Q:1-186,H:1-186^90.32%ID^E:2e-120^RecName: Full=Eukaryotic initiation factor 4A-2;^Eukaryota; Viridiplantae; Streptophyta; Embryophyta; Tracheophyta; Spermatophyta; Magnoliophyta; eudicotyledons; Gunneridae; Pentapetalae; asterids; lamiids; Solanales; Solanaceae; Nicotianoideae; Nicotianeae; Nicotiana
21816	FN706616.1	395	298.42	19	19	19	25.1491	0	0	137.425	137.425	137.425	T	61.2319	#N/A
78966	FN705217.1	663	840.067	19	19	19	14.9952	0	0	48.8182	48.8182	48.8182	T	21.7517	PDCB3_ARATH^PDCB3_ARATH^Q:1-240,H:25-104^77.5%ID^E:1e-38^RecName: Full=PLASMODESMATA CALLOSE-BINDING PROTEIN 3;^Eukaryota; Viridiplantae; Streptophyta; Embryophyta; Tracheophyta; Spermatophyta; Magnoliophyta; eudicotyledons; Gunneridae; Pentapetalae; rosids; malvids; Brassicales; Brassicaceae; Camelineae; Arabidopsis
227731	FN704818.1	794	926.256	19	19	19	16.2871	0	0	44.2756	44.2756	44.2756	T	19.7276	1433_MESCR^1433_MESCR^Q:793-152,H:45-259^93.02%ID^E:5e-142^RecName: Full=14-3-3-like protein;^Eukaryota; Viridiplantae; Streptophyta; Embryophyta; Tracheophyta; Spermatophyta; Magnoliophyta; eudicotyledons; Gunneridae; Pentapetalae; Caryophyllales; Aizoaceae; Mesembryanthemum; Cryophytum
101022	FN704376.1	767	788.395	19	19	19	18.4844	0	0	52.0177	52.0177	52.0177	T	23.1773	IQD14_ARATH^IQD14_ARATH^Q:665-18,H:308-504^62.39%ID^E:3e-67^RecName: Full=Protein IQ-DOMAIN 14;^Eukaryota; Viridiplantae; Streptophyta; Embryophyta; Tracheophyta; Spermatophyta; Magnoliophyta; eudicotyledons; Gunneridae; Pentapetalae; rosids; malvids; Brassicales; Brassicaceae; Camelineae; Arabidopsis
165457	FN703875.1	723	581.497	19	19	19	23.6235	0	0	70.5257	70.5257	70.5257	T	31.4238	#N/A
222290	FN703805.1	752	680.006	19	19	19	21.0116	0	0	60.309	60.309	60.309	T	26.8716	NACA_PINTA^NACA_PINTA^Q:556-161,H:72-204^85.71%ID^E:1e-73^RecName: Full=Nascent polypeptide-associated complex subunit alpha-like protein;^Eukaryota; Viridiplantae; Streptophyta; Embryophyta; Tracheophyta; Spermatophyta; Pinidae; Pinales; Pinaceae; Pinus; Pinus
160471	FN703024.1	753	651.707	19	19	19	21.9531	0	0	62.9278	62.9278	62.9278	T	28.0384	CP19D_ARATH^CP19D_ARATH^Q:726-121,H:1-199^82.67%ID^E:1e-107^RecName: Full=Peptidyl-prolyl cis-trans isomerase CYP19-4;^Eukaryota; Viridiplantae; Streptophyta; Embryophyta; Tracheophyta; Spermatophyta; Magnoliophyta; eudicotyledons; Gunneridae; Pentapetalae; rosids; malvids; Brassicales; Brassicaceae; Camelineae; Arabidopsis
195726	FN703019.1	607	487.021	19	19	19	23.6807	0	0	84.2069	84.2069	84.2069	T	37.5196	#N/A
116321	FN702887.1	620	546.251	19	19	19	21.5652	0	0	75.0762	75.0762	75.0762	T	33.4513	#N/A
232276	FN702438.1	783	814.649	19	19	19	18.2619	0	0	50.3413	50.3413	50.3413	T	22.4303	RS43_ARATH^RS43_ARATH^Q:781-113,H:40-262^91.03%ID^E:4e-134^RecName: Full=40S ribosomal protein S4-3;^Eukaryota; Viridiplantae; Streptophyta; Embryophyta; Tracheophyta; Spermatophyta; Magnoliophyta; eudicotyledons; Gunneridae; Pentapetalae; rosids; malvids; Brassicales; Brassicaceae; Camelineae; Arabidopsis
107975	FN701782.1	932	1269.66	19	19	19	13.9471	0	0	32.3004	32.3004	32.3004	T	14.3919	RAE1A_ARATH^RAE1A_ARATH^Q:788-171,H:11-216^93.2%ID^E:2e-113^RecName: Full=Ras-related protein RABE1a;^Eukaryota; Viridiplantae; Streptophyta; Embryophyta; Tracheophyta; Spermatophyta; Magnoliophyta; eudicotyledons; Gunneridae; Pentapetalae; rosids; malvids; Brassicales; Brassicaceae; Camelineae; Arabidopsis
174303	FN700387.1	1309	1327.3	19	19	19	18.738	0	0	30.8976	30.8976	30.8976	T	13.7669	PDI_RICCO^PDI_RICCO^Q:899-297,H:297-497^78.11%ID^E:1e-108^RecName: Full=Protein disulfide-isomerase;^Eukaryota; Viridiplantae; Streptophyta; Embryophyta; Tracheophyta; Spermatophyta; Magnoliophyta; eudicotyledons; Gunneridae; Pentapetalae; rosids; fabids; Malpighiales; Euphorbiaceae; Acalyphoideae; Acalypheae; Ricinus`PDI_RICCO^PDI_RICCO^Q:599-294,H:52-157^40.57%ID^E:2e-14^RecName: Full=Protein d…
105064	FN699945.1	783	566.818	19	19	19	26.2465	0	0	72.3522	72.3522	72.3522	T	32.2376	#N/A
217880	FN699837.1	1101	1186.46	19	19	19	17.6314	0	0	34.5653	34.5653	34.5653	T	15.4011	UBQ3_ARATH^UBQ3_ARATH^Q:61-894,H:1-277^91.01%ID^E:2e-168^RecName: Full=Polyubiquitin 3;^Eukaryota; Viridiplantae; Streptophyta; Embryophyta; Tracheophyta; Spermatophyta; Magnoliophyta; eudicotyledons; Gunneridae; Pentapetalae; rosids; malvids; Brassicales; Brassicaceae; Camelineae; Arabidopsis`UBQ3_ARATH^UBQ3_ARATH^Q:61-744,H:77-304^98.25%ID^E:3e-153^RecName: Full=Polyubiquitin 3;^Eukaryota; Viri…
204884	FN698998.1	814	722.144	19	19	19	21.4168	0	0	56.79	56.79	56.79	T	25.3036	Y8359_ORYSI^Y8359_ORYSI^Q:798-496,H:1-101^53.47%ID^E:2e-29^RecName: Full=Uncharacterized protein OsI_027940;^Eukaryota; Viridiplantae; Streptophyta; Embryophyta; Tracheophyta; Spermatophyta; Magnoliophyta; Liliopsida; Poales; Poaceae; BOP clade; Oryzoideae; Oryzeae; Oryzinae; Oryza
231062	FN697532.1	840	901.419	19	19	19	17.7054	0	0	45.4955	45.4955	45.4955	T	20.2712	AX22D_VIGRR^AX22D_VIGRR^Q:221-721,H:1-163^66.86%ID^E:5e-67^RecName: Full=Auxin-induced protein 22D;^Eukaryota; Viridiplantae; Streptophyta; Embryophyta; Tracheophyta; Spermatophyta; Magnoliophyta; eudicotyledons; Gunneridae; Pentapetalae; rosids; fabids; Fabales; Fabaceae; Papilionoideae; Phaseoleae; Vigna
119746	FN697219.1	697	731.084	19	19	19	18.1142	0	0	56.0955	56.0955	56.0955	T	24.9942	RS112_ARATH^RS112_ARATH^Q:620-144,H:1-159^89.31%ID^E:1e-90^RecName: Full=40S ribosomal protein S11-2;^Eukaryota; Viridiplantae; Streptophyta; Embryophyta; Tracheophyta; Spermatophyta; Magnoliophyta; eudicotyledons; Gunneridae; Pentapetalae; rosids; malvids; Brassicales; Brassicaceae; Camelineae; Arabidopsis
188730	FN697210.1	786	675.312	19	19	19	22.1142	0	0	60.7282	60.7282	60.7282	T	27.0584	#N/A
115918	DB998977.2	685	912.015	19	19	19	14.2706	0	0	44.9669	44.9669	44.9669	T	20.0357	#N/A
2812	DB997870.2	266	303.81	19	19	19	16.6354	0	0	134.987	134.987	134.987	T	60.1456	#N/A
194770	DB996188.2	561	618.17	19	19	19	17.2428	0	0	66.3418	66.3418	66.3418	T	29.5596	(BLASTP)RB47B_ARATH^RB47B_ARATH^Q:47-147,H:40-126^44.66%ID^E:2e-07^RecName: Full=Polyadenylate-binding protein RBP47B;^Eukaryota; Viridiplantae; Streptophyta; Embryophyta; Tracheophyta; Spermatophyta; Magnoliophyta; eudicotyledons; Gunneridae; Pentapetalae; rosids; malvids; Brassicales; Brassicaceae; Camelineae; Arabidopsis
236881	CU639937.1	519	440.641	19	19	19	22.3788	0	0	93.0701	93.0701	93.0701	T	41.4688	#N/A
46404	CU639824.1	554	534.487	19	19	19	19.6936	0	0	76.7287	76.7287	76.7287	T	34.1876	HSP72_SOLLC^HSP72_SOLLC^Q:2-553,H:211-394^98.37%ID^E:3e-118^RecName: Full=Heat shock cognate 70 kDa protein 2;^Eukaryota; Viridiplantae; Streptophyta; Embryophyta; Tracheophyta; Spermatophyta; Magnoliophyta; eudicotyledons; Gunneridae; Pentapetalae; asterids; lamiids; Solanales; Solanaceae; Solanoideae; Solaneae; Solanum; Lycopersicon
151221	FR664707.1	638	433.327	18	18	18	26.5019	0	0	89.6599	89.6599	89.6599	T	39.9493	RL35_EUPES^RL35_EUPES^Q:530-162,H:1-123^94.31%ID^E:5e-72^RecName: Full=60S ribosomal protein L35;^Eukaryota; Viridiplantae; Streptophyta; Embryophyta; Tracheophyta; Spermatophyta; Magnoliophyta; eudicotyledons; Gunneridae; Pentapetalae; rosids; fabids; Malpighiales; Euphorbiaceae; Euphorbioideae; Euphorbieae; Euphorbia; Esula; Euphorbia sect. Esula
75274	FR660745.1	732	716.926	18	18	18	18.3785	0	0	54.1926	54.1926	54.1926	T	24.1463	TBB1_AVESA^TBB1_AVESA^Q:731-270,H:211-364^99.35%ID^E:4e-108^RecName: Full=Tubulin beta-1 chain;^Eukaryota; Viridiplantae; Streptophyta; Embryophyta; Tracheophyta; Spermatophyta; Magnoliophyta; Liliopsida; Poales; Poaceae; BOP clade; Pooideae; Poodae; Poeae; Aveninae; Avena
34150	FR635195.1	651	708.577	18	18	18	16.5374	0	0	54.8311	54.8311	54.8311	T	24.4308	HS181_ARATH^HS181_ARATH^Q:82-534,H:6-159^76.77%ID^E:8e-72^RecName: Full=18.1 kDa class I heat shock protein;^Eukaryota; Viridiplantae; Streptophyta; Embryophyta; Tracheophyta; Spermatophyta; Magnoliophyta; eudicotyledons; Gunneridae; Pentapetalae; rosids; malvids; Brassicales; Brassicaceae; Camelineae; Arabidopsis
72211	FR634590.1	426	269.321	18	18	18	28.4716	0	0	144.259	144.259	144.259	T	64.2769	#N/A
208911	FR633885.1	604	526.506	18	18	18	20.6493	0	0	73.7923	73.7923	73.7923	T	32.8792	#N/A
226655	FR633882.1	575	432.429	18	18	18	23.9346	0	0	89.8461	89.8461	89.8461	T	40.0323	DNJH_CUCSA^DNJH_CUCSA^Q:55-393,H:166-278^92.92%ID^E:3e-74^RecName: Full=DnaJ protein homolog;^Eukaryota; Viridiplantae; Streptophyta; Embryophyta; Tracheophyta; Spermatophyta; Magnoliophyta; eudicotyledons; Gunneridae; Pentapetalae; rosids; fabids; Cucurbitales; Cucurbitaceae; Benincaseae; Cucumis`DNJH_CUCSA^DNJH_CUCSA^Q:384-575,H:276-339^84.38%ID^E:3e-74^RecName: Full=DnaJ protein homolog;^Eukar…
37970	FR630325.1	669	638.522	18	18	18	18.8592	0	0	60.8468	60.8468	60.8468	T	27.1112	BLH1_ARATH^BLH1_ARATH^Q:2-667,H:184-415^67.8%ID^E:1e-85^RecName: Full=BEL1-like homeodomain protein 1;^Eukaryota; Viridiplantae; Streptophyta; Embryophyta; Tracheophyta; Spermatophyta; Magnoliophyta; eudicotyledons; Gunneridae; Pentapetalae; rosids; malvids; Brassicales; Brassicaceae; Camelineae; Arabidopsis
165537	FR630105.1	610	650.38	18	18	18	16.8824	0	0	59.7375	59.7375	59.7375	T	26.6169	IAA27_ARATH^IAA27_ARATH^Q:66-608,H:41-213^51.28%ID^E:6e-40^RecName: Full=Auxin-responsive protein IAA27;^Eukaryota; Viridiplantae; Streptophyta; Embryophyta; Tracheophyta; Spermatophyta; Magnoliophyta; eudicotyledons; Gunneridae; Pentapetalae; rosids; malvids; Brassicales; Brassicaceae; Camelineae; Arabidopsis
9387	FR630017.1	632	536.926	18	18	18	21.1873	0	0	72.3602	72.3602	72.3602	T	32.2411	SKP1B_ARATH^SKP1B_ARATH^Q:132-590,H:5-171^79.04%ID^E:9e-82^RecName: Full=SKP1-like protein 1B;^Eukaryota; Viridiplantae; Streptophyta; Embryophyta; Tracheophyta; Spermatophyta; Magnoliophyta; eudicotyledons; Gunneridae; Pentapetalae; rosids; malvids; Brassicales; Brassicaceae; Camelineae; Arabidopsis
182158	FR629991.1	647	416.757	18	18	18	27.9443	0	0	93.2247	93.2247	93.2247	T	41.5376	#N/A
111809	FR629932.1	593	652.868	18	18	18	16.3494	0	0	59.5098	59.5098	59.5098	T	26.5155	HS181_ARATH^HS181_ARATH^Q:82-534,H:6-159^76.77%ID^E:9e-72^RecName: Full=18.1 kDa class I heat shock protein;^Eukaryota; Viridiplantae; Streptophyta; Embryophyta; Tracheophyta; Spermatophyta; Magnoliophyta; eudicotyledons; Gunneridae; Pentapetalae; rosids; malvids; Brassicales; Brassicaceae; Camelineae; Arabidopsis
40762	FR629303.1	630	395.081	18	18	18	28.703	0	0	98.3394	98.3394	98.3394	T	43.8166	#N/A
75197	FR627232.1	611	466.285	18	18	18	23.5864	0	0	83.3226	83.3226	83.3226	T	37.1256	IAA27_ARATH^IAA27_ARATH^Q:9-299,H:209-305^79.38%ID^E:7e-50^RecName: Full=Auxin-responsive protein IAA27;^Eukaryota; Viridiplantae; Streptophyta; Embryophyta; Tracheophyta; Spermatophyta; Magnoliophyta; eudicotyledons; Gunneridae; Pentapetalae; rosids; malvids; Brassicales; Brassicaceae; Camelineae; Arabidopsis
135974	FR626800.1	374	139.889	18	18	18	48.1238	0	0	277.734	277.734	277.734	T	123.749	#N/A
191194	FR626315.1	639	430.634	18	18	18	26.7095	0	0	90.2206	90.2206	90.2206	T	40.1991	#N/A
223420	FR624609.1	592	643.472	18	18	18	16.5602	0	0	60.3788	60.3788	60.3788	T	26.9027	HS181_ARATH^HS181_ARATH^Q:117-533,H:18-159^74.13%ID^E:5e-59^RecName: Full=18.1 kDa class I heat shock protein;^Eukaryota; Viridiplantae; Streptophyta; Embryophyta; Tracheophyta; Spermatophyta; Magnoliophyta; eudicotyledons; Gunneridae; Pentapetalae; rosids; malvids; Brassicales; Brassicaceae; Camelineae; Arabidopsis
11002	FP072151.1	663	462.603	18	18	18	25.7975	0	0	83.9858	83.9858	83.9858	T	37.4211	RPD6A_ARATH^RPD6A_ARATH^Q:554-303,H:61-144^95.24%ID^E:7e-51^RecName: Full=DNA-directed RNA polymerases II, IV and V subunit 6A;^Eukaryota; Viridiplantae; Streptophyta; Embryophyta; Tracheophyta; Spermatophyta; Magnoliophyta; eudicotyledons; Gunneridae; Pentapetalae; rosids; malvids; Brassicales; Brassicaceae; Camelineae; Arabidopsis
235132	FP071967.1	682	512.745	18	18	18	23.9417	0	0	75.7727	75.7727	75.7727	T	33.7617	(BLASTP)CO410_WHEAT^CO410_WHEAT^Q:33-132,H:149-250^45.45%ID^E:2e-14^RecName: Full=Dehydrin COR410;^Eukaryota; Viridiplantae; Streptophyta; Embryophyta; Tracheophyta; Spermatophyta; Magnoliophyta; Liliopsida; Poales; Poaceae; BOP clade; Pooideae; Triticodae; Triticeae; Triticinae; Triticum
210728	FP071801.1	715	733.157	18	18	18	17.5542	0	0	52.9928	52.9928	52.9928	T	23.6117	#N/A
69431	FP070965.1	625	456.467	18	18	18	24.6458	0	0	85.1147	85.1147	85.1147	T	37.9241	#N/A
48904	FP070628.1	808	760.409	18	18	18	19.1265	0	0	51.0936	51.0936	51.0936	T	22.7655	NINJA_TOBAC^NINJA_TOBAC^Q:481-798,H:33-137^50.93%ID^E:3e-22^RecName: Full=Ninja-family protein mc410;^Eukaryota; Viridiplantae; Streptophyta; Embryophyta; Tracheophyta; Spermatophyta; Magnoliophyta; eudicotyledons; Gunneridae; Pentapetalae; asterids; lamiids; Solanales; Solanaceae; Nicotianoideae; Nicotianeae; Nicotiana
210068	FP070424.1	524	414.877	18	18	18	22.7344	0	0	93.6471	93.6471	93.6471	T	41.7259	TAR1_KLULA^TAR1_KLULA^Q:403-206,H:7-72^60.61%ID^E:9e-10^RecName: Full=Protein TAR1;^Eukaryota; Fungi; Dikarya; Ascomycota; Saccharomycotina; Saccharomycetes; Saccharomycetales; Saccharomycetaceae; Kluyveromyces
193089	FP070416.1	840	654.615	18	18	18	23.0975	0	0	59.351	59.351	59.351	T	26.4447	ART2_YEAST^ART2_YEAST^Q:768-601,H:2-57^76.79%ID^E:7e-19^RecName: Full=Putative uncharacterized protein ART2;^Eukaryota; Fungi; Dikarya; Ascomycota; Saccharomycotina; Saccharomycetes; Saccharomycetales; Saccharomycetaceae; Saccharomyces
84364	FP070207.1	627	503.654	18	18	18	22.4083	0	0	77.1404	77.1404	77.1404	T	34.3711	RL35_EUPES^RL35_EUPES^Q:590-222,H:1-123^95.93%ID^E:5e-74^RecName: Full=60S ribosomal protein L35;^Eukaryota; Viridiplantae; Streptophyta; Embryophyta; Tracheophyta; Spermatophyta; Magnoliophyta; eudicotyledons; Gunneridae; Pentapetalae; rosids; fabids; Malpighiales; Euphorbiaceae; Euphorbioideae; Euphorbieae; Euphorbia; Esula; Euphorbia sect. Esula
11702	FP069415.1	697	705.879	18	18	18	17.7736	0	0	55.0406	55.0406	55.0406	T	24.5242	EF1A_MANES^EF1A_MANES^Q:72-695,H:1-208^98.08%ID^E:5e-149^RecName: Full=Elongation factor 1-alpha;^Eukaryota; Viridiplantae; Streptophyta; Embryophyta; Tracheophyta; Spermatophyta; Magnoliophyta; eudicotyledons; Gunneridae; Pentapetalae; rosids; fabids; Malpighiales; Euphorbiaceae; Crotonoideae; Manihoteae; Manihot
159950	FP069207.1	605	454.884	18	18	18	23.9402	0	0	85.411	85.411	85.411	T	38.0561	#N/A
53365	FP068722.1	698	744.161	18	18	18	16.8834	0	0	52.2092	52.2092	52.2092	T	23.2626	SCL4_ARATH^SCL4_ARATH^Q:75-632,H:1-168^52.6%ID^E:5e-40^RecName: Full=Scarecrow-like protein 4;^Eukaryota; Viridiplantae; Streptophyta; Embryophyta; Tracheophyta; Spermatophyta; Magnoliophyta; eudicotyledons; Gunneridae; Pentapetalae; rosids; malvids; Brassicales; Brassicaceae; Camelineae; Arabidopsis
212812	FP068576.1	540	213.169	18	18	18	45.5976	0	0	182.259	182.259	182.259	T	81.2083	#N/A
155942	FP066526.1	678	503.334	18	18	18	24.2463	0	0	77.1894	77.1894	77.1894	T	34.3929	R15A1_ARATH^R15A1_ARATH^Q:63-452,H:1-130^97.69%ID^E:3e-89^RecName: Full=40S ribosomal protein S15a-1;^Eukaryota; Viridiplantae; Streptophyta; Embryophyta; Tracheophyta; Spermatophyta; Magnoliophyta; eudicotyledons; Gunneridae; Pentapetalae; rosids; malvids; Brassicales; Brassicaceae; Camelineae; Arabidopsis
39016	FP066347.1	727	588.556	18	18	18	22.2341	0	0	66.0125	66.0125	66.0125	T	29.4128	GL114_ARATH^GL114_ARATH^Q:44-640,H:24-220^70.5%ID^E:4e-99^RecName: Full=Germin-like protein subfamily 1 member 14;^Eukaryota; Viridiplantae; Streptophyta; Embryophyta; Tracheophyta; Spermatophyta; Magnoliophyta; eudicotyledons; Gunneridae; Pentapetalae; rosids; malvids; Brassicales; Brassicaceae; Camelineae; Arabidopsis
202596	FP066197.1	601	591.141	18	18	18	18.3002	0	0	65.7239	65.7239	65.7239	T	29.2843	FRL4B_ARATH^FRL4B_ARATH^Q:2-253,H:425-505^63.64%ID^E:5e-16^RecName: Full=FRIGIDA-like protein 4b;^Eukaryota; Viridiplantae; Streptophyta; Embryophyta; Tracheophyta; Spermatophyta; Magnoliophyta; eudicotyledons; Gunneridae; Pentapetalae; rosids; malvids; Brassicales; Brassicaceae; Camelineae; Arabidopsis
155958	FP065765.1	768	583.46	18	18	18	23.6931	0	0	66.5891	66.5891	66.5891	T	29.6698	#N/A
231936	FP065702.1	639	484.94	18	18	18	23.7184	0	0	80.1172	80.1172	80.1172	T	35.6974	ADF2_PETHY^ADF2_PETHY^Q:3-410,H:2-137^86.76%ID^E:2e-84^RecName: Full=Actin-depolymerizing factor 2;^Eukaryota; Viridiplantae; Streptophyta; Embryophyta; Tracheophyta; Spermatophyta; Magnoliophyta; eudicotyledons; Gunneridae; Pentapetalae; asterids; lamiids; Solanales; Solanaceae; Petunioideae; Petunia
114751	FP063384.1	801	955.681	18	18	18	15.0866	0	0	40.6538	40.6538	40.6538	T	18.1139	NHL1_ARATH^NHL1_ARATH^Q:142-744,H:2-205^63.73%ID^E:1e-92^RecName: Full=NDR1/HIN1-like protein 1 {ECO:0000303|Ref.1};^Eukaryota; Viridiplantae; Streptophyta; Embryophyta; Tracheophyta; Spermatophyta; Magnoliophyta; eudicotyledons; Gunneridae; Pentapetalae; rosids; malvids; Brassicales; Brassicaceae; Camelineae; Arabidopsis
192122	FP062582.1	719	654.247	18	18	18	19.7815	0	0	59.3844	59.3844	59.3844	T	26.4596	NFYC2_ARATH^NFYC2_ARATH^Q:374-715,H:57-170^95.61%ID^E:3e-74^RecName: Full=Nuclear transcription factor Y subunit C-2;^Eukaryota; Viridiplantae; Streptophyta; Embryophyta; Tracheophyta; Spermatophyta; Magnoliophyta; eudicotyledons; Gunneridae; Pentapetalae; rosids; malvids; Brassicales; Brassicaceae; Camelineae; Arabidopsis
117098	FP061130.1	660	508.128	18	18	18	23.3799	0	0	76.4611	76.4611	76.4611	T	34.0684	RCD1_ARATH^RCD1_ARATH^Q:5-658,H:114-332^37.72%ID^E:2e-40^RecName: Full=Inactive poly [ADP-ribose] polymerase RCD1;^Eukaryota; Viridiplantae; Streptophyta; Embryophyta; Tracheophyta; Spermatophyta; Magnoliophyta; eudicotyledons; Gunneridae; Pentapetalae; rosids; malvids; Brassicales; Brassicaceae; Camelineae; Arabidopsis
70269	FP061075.1	735	834.684	18	18	18	15.8503	0	0	46.547	46.547	46.547	T	20.7397	LSH10_ARATH^LSH10_ARATH^Q:179-553,H:24-148^86.4%ID^E:6e-78^RecName: Full=Protein LIGHT-DEPENDENT SHORT HYPOCOTYLS 10;^Eukaryota; Viridiplantae; Streptophyta; Embryophyta; Tracheophyta; Spermatophyta; Magnoliophyta; eudicotyledons; Gunneridae; Pentapetalae; rosids; malvids; Brassicales; Brassicaceae; Camelineae; Arabidopsis
52825	FP059169.1	718	633.216	18	18	18	20.4101	0	0	61.3568	61.3568	61.3568	T	27.3384	TAL_THIDA^TAL_THIDA^Q:274-705,H:11-158^45.95%ID^E:3e-33^RecName: Full=Transaldolase {ECO:0000255|HAMAP-Rule:MF_00493};^Bacteria; Proteobacteria; Betaproteobacteria; Hydrogenophilales; Hydrogenophilaceae; Thiobacillus
182881	FP057517.1	507	515.175	18	18	18	17.7144	0	0	75.4153	75.4153	75.4153	T	33.6024	FRL3_ARATH^FRL3_ARATH^Q:167-502,H:1-114^76.32%ID^E:7e-39^RecName: Full=FRIGIDA-like protein 3;^Eukaryota; Viridiplantae; Streptophyta; Embryophyta; Tracheophyta; Spermatophyta; Magnoliophyta; eudicotyledons; Gunneridae; Pentapetalae; rosids; malvids; Brassicales; Brassicaceae; Camelineae; Arabidopsis
190115	FP057126.1	559	395.79	18	18	18	25.4225	0	0	98.1632	98.1632	98.1632	T	43.7381	HMGL_SOYBN^HMGL_SOYBN^Q:559-335,H:50-124^82.67%ID^E:2e-36^RecName: Full=HMG1/2-like protein;^Eukaryota; Viridiplantae; Streptophyta; Embryophyta; Tracheophyta; Spermatophyta; Magnoliophyta; eudicotyledons; Gunneridae; Pentapetalae; rosids; fabids; Fabales; Fabaceae; Papilionoideae; Phaseoleae; Glycine; Soja
201450	FP056744.1	754	727.16	18	18	18	18.6644	0	0	53.4298	53.4298	53.4298	T	23.8065	NHL3_ARATH^NHL3_ARATH^Q:84-725,H:4-231^46.49%ID^E:2e-63^RecName: Full=NDR1/HIN1-like protein 3 {ECO:0000303|Ref.1};^Eukaryota; Viridiplantae; Streptophyta; Embryophyta; Tracheophyta; Spermatophyta; Magnoliophyta; eudicotyledons; Gunneridae; Pentapetalae; rosids; malvids; Brassicales; Brassicaceae; Camelineae; Arabidopsis
95790	FP054535.1	655	519.997	18	18	18	22.6732	0	0	74.7159	74.7159	74.7159	T	33.2908	#N/A
144455	FP054350.1	552	447.055	18	18	18	22.2254	0	0	86.9066	86.9066	86.9066	T	38.7225	HS16C_ORYSJ^HS16C_ORYSJ^Q:547-200,H:34-149^81.9%ID^E:2e-52^RecName: Full=16.9 kDa class I heat shock protein 3;^Eukaryota; Viridiplantae; Streptophyta; Embryophyta; Tracheophyta; Spermatophyta; Magnoliophyta; Liliopsida; Poales; Poaceae; BOP clade; Oryzoideae; Oryzeae; Oryzinae; Oryza
223542	FP054130.1	731	853.11	18	18	18	15.4236	0	0	45.5416	45.5416	45.5416	T	20.2918	FK201_ARATH^FK201_ARATH^Q:123-557,H:1-145^82.76%ID^E:4e-84^RecName: Full=Peptidyl-prolyl cis-trans isomerase FKBP20-1;^Eukaryota; Viridiplantae; Streptophyta; Embryophyta; Tracheophyta; Spermatophyta; Magnoliophyta; eudicotyledons; Gunneridae; Pentapetalae; rosids; malvids; Brassicales; Brassicaceae; Camelineae; Arabidopsis
181618	FP054071.1	457	627.082	18	18	18	13.1179	0	0	61.9569	61.9569	61.9569	T	27.6058	#N/A
71128	FP054005.1	719	754.009	18	18	18	17.1642	0	0	51.5273	51.5273	51.5273	T	22.9588	DNJH_CUCSA^DNJH_CUCSA^Q:54-719,H:1-219^91.89%ID^E:2e-100^RecName: Full=DnaJ protein homolog;^Eukaryota; Viridiplantae; Streptophyta; Embryophyta; Tracheophyta; Spermatophyta; Magnoliophyta; eudicotyledons; Gunneridae; Pentapetalae; rosids; fabids; Cucurbitales; Cucurbitaceae; Benincaseae; Cucumis
159508	FP053884.1	646	673.032	18	18	18	17.277	0	0	57.7269	57.7269	57.7269	T	25.7211	EF1A_MANES^EF1A_MANES^Q:93-644,H:1-184^97.83%ID^E:2e-129^RecName: Full=Elongation factor 1-alpha;^Eukaryota; Viridiplantae; Streptophyta; Embryophyta; Tracheophyta; Spermatophyta; Magnoliophyta; eudicotyledons; Gunneridae; Pentapetalae; rosids; fabids; Malpighiales; Euphorbiaceae; Crotonoideae; Manihoteae; Manihot
208598	FP052618.1	684	606.469	18	18	18	20.3011	0	0	64.0627	64.0627	64.0627	T	28.5441	M030_ARATH^M030_ARATH^Q:127-2,H:1-42^95.24%ID^E:7e-21^RecName: Full=Uncharacterized mitochondrial protein AtMg00030;^Eukaryota; Viridiplantae; Streptophyta; Embryophyta; Tracheophyta; Spermatophyta; Magnoliophyta; eudicotyledons; Gunneridae; Pentapetalae; rosids; malvids; Brassicales; Brassicaceae; Camelineae; Arabidopsis
169199	FP052015.1	648	657.642	18	18	18	17.7361	0	0	59.0778	59.0778	59.0778	T	26.323	SUSY_VIGRR^SUSY_VIGRR^Q:3-647,H:497-711^90.7%ID^E:1e-138^RecName: Full=Sucrose synthase;^Eukaryota; Viridiplantae; Streptophyta; Embryophyta; Tracheophyta; Spermatophyta; Magnoliophyta; eudicotyledons; Gunneridae; Pentapetalae; rosids; fabids; Fabales; Fabaceae; Papilionoideae; Phaseoleae; Vigna
188507	FP051578.1	619	438.178	18	18	18	25.428	0	0	88.6672	88.6672	88.6672	T	39.507	TAR1_KLULA^TAR1_KLULA^Q:210-398,H:7-69^61.9%ID^E:6e-10^RecName: Full=Protein TAR1;^Eukaryota; Fungi; Dikarya; Ascomycota; Saccharomycotina; Saccharomycetes; Saccharomycetales; Saccharomycetaceae; Kluyveromyces
99057	FP051117.1	607	628.584	18	18	18	17.3819	0	0	61.8088	61.8088	61.8088	T	27.5399	METE_PLESU^METE_PLESU^Q:1-606,H:450-651^92.08%ID^E:7e-135^RecName: Full=5-methyltetrahydropteroyltriglutamate--homocysteine methyltransferase;^Eukaryota; Viridiplantae; Streptophyta; Embryophyta; Tracheophyta; Spermatophyta; Magnoliophyta; eudicotyledons; Gunneridae; Pentapetalae; asterids; lamiids; Lamiales; Lamiaceae; Nepetoideae; Ocimeae; Solenostemon
59640	FP048891.1	624	977.712	18	18	18	11.488	0	0	39.7377	39.7377	39.7377	T	17.7057	EF1A_MANES^EF1A_MANES^Q:3-623,H:232-438^95.17%ID^E:1e-139^RecName: Full=Elongation factor 1-alpha;^Eukaryota; Viridiplantae; Streptophyta; Embryophyta; Tracheophyta; Spermatophyta; Magnoliophyta; eudicotyledons; Gunneridae; Pentapetalae; rosids; fabids; Malpighiales; Euphorbiaceae; Crotonoideae; Manihoteae; Manihot
23847	FP046824.1	510	363.02	18	18	18	25.2878	0	0	107.025	107.025	107.025	T	47.6863	#N/A
150661	FP046154.1	588	557.886	18	18	18	18.9716	0	0	69.6415	69.6415	69.6415	T	31.0298	PIRL9_ARATH^PIRL9_ARATH^Q:157-588,H:141-286^57.14%ID^E:5e-39^RecName: Full=Plant intracellular Ras-group-related LRR protein 9;^Eukaryota; Viridiplantae; Streptophyta; Embryophyta; Tracheophyta; Spermatophyta; Magnoliophyta; eudicotyledons; Gunneridae; Pentapetalae; rosids; malvids; Brassicales; Brassicaceae; Camelineae; Arabidopsis`PIRL9_ARATH^PIRL9_ARATH^Q:355-588,H:325-404^38.75%ID^E:9e-07^Rec…
116331	FP044437.1	671	543.398	18	18	18	22.2268	0	0	71.4984	71.4984	71.4984	T	31.8572	#N/A
15685	FP044312.1	622	651.507	18	18	18	17.1848	0	0	59.6341	59.6341	59.6341	T	26.5709	EF1A_MANES^EF1A_MANES^Q:91-621,H:1-177^98.87%ID^E:4e-126^RecName: Full=Elongation factor 1-alpha;^Eukaryota; Viridiplantae; Streptophyta; Embryophyta; Tracheophyta; Spermatophyta; Magnoliophyta; eudicotyledons; Gunneridae; Pentapetalae; rosids; fabids; Malpighiales; Euphorbiaceae; Crotonoideae; Manihoteae; Manihot
189170	FP041681.1	631	491.102	18	18	18	23.1276	0	0	79.1119	79.1119	79.1119	T	35.2495	#N/A
76729	FP039191.1	561	391.457	18	18	18	25.7959	0	0	99.2498	99.2498	99.2498	T	44.2223	LSH10_ARATH^LSH10_ARATH^Q:3-164,H:95-148^98.15%ID^E:2e-29^RecName: Full=Protein LIGHT-DEPENDENT SHORT HYPOCOTYLS 10;^Eukaryota; Viridiplantae; Streptophyta; Embryophyta; Tracheophyta; Spermatophyta; Magnoliophyta; eudicotyledons; Gunneridae; Pentapetalae; rosids; malvids; Brassicales; Brassicaceae; Camelineae; Arabidopsis
187648	FP038096.1	560	469.37	18	18	18	21.4756	0	0	82.7749	82.7749	82.7749	T	36.8816	SUSY_VIGRR^SUSY_VIGRR^Q:2-559,H:569-754^88.71%ID^E:2e-114^RecName: Full=Sucrose synthase;^Eukaryota; Viridiplantae; Streptophyta; Embryophyta; Tracheophyta; Spermatophyta; Magnoliophyta; eudicotyledons; Gunneridae; Pentapetalae; rosids; fabids; Fabales; Fabaceae; Papilionoideae; Phaseoleae; Vigna
96100	FP037801.1	636	695.523	18	18	18	16.4596	0	0	55.8602	55.8602	55.8602	T	24.8894	COMT1_ROSCH^COMT1_ROSCH^Q:55-636,H:1-194^86.08%ID^E:7e-122^RecName: Full=Caffeic acid 3-O-methyltransferase;^Eukaryota; Viridiplantae; Streptophyta; Embryophyta; Tracheophyta; Spermatophyta; Magnoliophyta; eudicotyledons; Gunneridae; Pentapetalae; rosids; fabids; Rosales; Rosaceae; Rosoideae; Rosoideae unplaced; Rosa
44695	FP037564.1	656	509.126	18	18	18	23.1927	0	0	76.3113	76.3113	76.3113	T	34.0016	B2_DAUCA^B2_DAUCA^Q:557-655,H:54-86^78.79%ID^E:2e-11^RecName: Full=B2 protein;^Eukaryota; Viridiplantae; Streptophyta; Embryophyta; Tracheophyta; Spermatophyta; Magnoliophyta; eudicotyledons; Gunneridae; Pentapetalae; asterids; campanulids; Apiales; Apiaceae; Apioideae; Scandiceae; Daucinae; Daucus; Daucus sect. Daucus
92150	FP036887.1	647	519.331	18	18	18	22.425	0	0	74.8117	74.8117	74.8117	T	33.3335	#N/A
130527	FP036320.1	681	589.483	18	18	18	20.7945	0	0	65.9087	65.9087	65.9087	T	29.3666	IQD14_ARATH^IQD14_ARATH^Q:3-629,H:348-536^56.13%ID^E:2e-49^RecName: Full=Protein IQ-DOMAIN 14;^Eukaryota; Viridiplantae; Streptophyta; Embryophyta; Tracheophyta; Spermatophyta; Magnoliophyta; eudicotyledons; Gunneridae; Pentapetalae; rosids; malvids; Brassicales; Brassicaceae; Camelineae; Arabidopsis
71382	FP036053.1	608	523.999	18	18	18	20.8855	0	0	74.1452	74.1452	74.1452	T	33.0365	B2_DAUCA^B2_DAUCA^Q:416-607,H:54-117^87.5%ID^E:3e-34^RecName: Full=B2 protein;^Eukaryota; Viridiplantae; Streptophyta; Embryophyta; Tracheophyta; Spermatophyta; Magnoliophyta; eudicotyledons; Gunneridae; Pentapetalae; asterids; campanulids; Apiales; Apiaceae; Apioideae; Scandiceae; Daucinae; Daucus; Daucus sect. Daucus
67159	FP035198.1	649	584.639	18	18	18	19.9816	0	0	66.4548	66.4548	66.4548	T	29.6099	CATA3_NICPL^CATA3_NICPL^Q:644-198,H:344-492^79.19%ID^E:1e-83^RecName: Full=Catalase isozyme 3;^Eukaryota; Viridiplantae; Streptophyta; Embryophyta; Tracheophyta; Spermatophyta; Magnoliophyta; eudicotyledons; Gunneridae; Pentapetalae; asterids; lamiids; Solanales; Solanaceae; Nicotianoideae; Nicotianeae; Nicotiana
150932	FP034397.1	605	676.211	18	18	18	16.1044	0	0	57.4555	57.4555	57.4555	T	25.6002	#N/A
235322	FP034375.1	602	664.369	18	18	18	16.3102	0	0	58.4797	58.4797	58.4797	T	26.0565	#N/A
220424	FP034315.1	654	830.034	18	18	18	14.1825	0	0	46.8078	46.8078	46.8078	T	20.8559	#N/A
125757	FP034230.1	548	355.221	18	18	18	27.7686	0	0	109.374	109.374	109.374	T	48.7333	#N/A
204881	FP034219.1	689	729.442	18	18	18	17.002	0	0	53.2627	53.2627	53.2627	T	23.732	TCMO_VIGRR^TCMO_VIGRR^Q:119-688,H:14-203^86.32%ID^E:7e-119^RecName: Full=Trans-cinnamate 4-monooxygenase;^Eukaryota; Viridiplantae; Streptophyta; Embryophyta; Tracheophyta; Spermatophyta; Magnoliophyta; eudicotyledons; Gunneridae; Pentapetalae; rosids; fabids; Fabales; Fabaceae; Papilionoideae; Phaseoleae; Vigna
121067	FP032915.1	726	865.762	18	18	18	15.0942	0	0	44.8761	44.8761	44.8761	T	19.9952	WOX4_ARATH^WOX4_ARATH^Q:2-634,H:5-251^54.76%ID^E:2e-68^RecName: Full=WUSCHEL-related homeobox 4;^Eukaryota; Viridiplantae; Streptophyta; Embryophyta; Tracheophyta; Spermatophyta; Magnoliophyta; eudicotyledons; Gunneridae; Pentapetalae; rosids; malvids; Brassicales; Brassicaceae; Camelineae; Arabidopsis
61248	FP032628.1	663	648.674	18	18	18	18.3975	0	0	59.8946	59.8946	59.8946	T	26.6869	IX15L_ARATH^IX15L_ARATH^Q:2-661,H:71-283^58.64%ID^E:1e-90^RecName: Full=Protein IRX15-LIKE;^Eukaryota; Viridiplantae; Streptophyta; Embryophyta; Tracheophyta; Spermatophyta; Magnoliophyta; eudicotyledons; Gunneridae; Pentapetalae; rosids; malvids; Brassicales; Brassicaceae; Camelineae; Arabidopsis
147997	FP032391.1	629	681.829	18	18	18	16.6053	0	0	56.9821	56.9821	56.9821	T	25.3892	ALL12_OLEEU^ALL12_OLEEU^Q:44-628,H:1-195^77.95%ID^E:5e-108^RecName: Full=Isoflavone reductase-like protein;^Eukaryota; Viridiplantae; Streptophyta; Embryophyta; Tracheophyta; Spermatophyta; Magnoliophyta; eudicotyledons; Gunneridae; Pentapetalae; asterids; lamiids; Lamiales; Oleaceae; Oleeae; Olea
45821	FP032373.1	663	583.413	18	18	18	20.4555	0	0	66.5944	66.5944	66.5944	T	29.6721	PIP12_ORYSJ^PIP12_ORYSJ^Q:97-663,H:1-189^84.13%ID^E:8e-114^RecName: Full=Probable aquaporin PIP1-2;^Eukaryota; Viridiplantae; Streptophyta; Embryophyta; Tracheophyta; Spermatophyta; Magnoliophyta; Liliopsida; Poales; Poaceae; BOP clade; Oryzoideae; Oryzeae; Oryzinae; Oryza
38129	FP032181.1	623	570.675	18	18	18	19.6504	0	0	68.0809	68.0809	68.0809	T	30.3345	TBA1_ANEPH^TBA1_ANEPH^Q:623-225,H:300-432^99.25%ID^E:1e-92^RecName: Full=Tubulin alpha-1 chain;^Eukaryota; Viridiplantae; Streptophyta; Embryophyta; Tracheophyta; Moniliformopses; Polypodiidae; Schizaeales; Anemiaceae; Anemia
154143	FP031474.1	863	978.568	18	18	18	15.8742	0	0	39.703	39.703	39.703	T	17.6903	RS8_ORYSJ^RS8_ORYSJ^Q:55-726,H:1-220^84.38%ID^E:5e-110^RecName: Full=40S ribosomal protein S8;^Eukaryota; Viridiplantae; Streptophyta; Embryophyta; Tracheophyta; Spermatophyta; Magnoliophyta; Liliopsida; Poales; Poaceae; BOP clade; Oryzoideae; Oryzeae; Oryzinae; Oryza
111966	FP031350.1	847	1098.71	18	18	18	13.8763	0	0	35.3616	35.3616	35.3616	T	15.7559	PDCB3_ARATH^PDCB3_ARATH^Q:114-389,H:13-104^76.09%ID^E:4e-44^RecName: Full=PLASMODESMATA CALLOSE-BINDING PROTEIN 3;^Eukaryota; Viridiplantae; Streptophyta; Embryophyta; Tracheophyta; Spermatophyta; Magnoliophyta; eudicotyledons; Gunneridae; Pentapetalae; rosids; malvids; Brassicales; Brassicaceae; Camelineae; Arabidopsis
121636	FP031130.1	617	473.655	18	18	18	23.4474	0	0	82.026	82.026	82.026	T	36.5479	ADF2_PETHY^ADF2_PETHY^Q:3-410,H:2-137^86.76%ID^E:2e-84^RecName: Full=Actin-depolymerizing factor 2;^Eukaryota; Viridiplantae; Streptophyta; Embryophyta; Tracheophyta; Spermatophyta; Magnoliophyta; eudicotyledons; Gunneridae; Pentapetalae; asterids; lamiids; Solanales; Solanaceae; Petunioideae; Petunia
88729	FP031082.1	783	630.017	18	18	18	22.3708	0	0	61.6683	61.6683	61.6683	T	27.4772	RAE1A_ARATH^RAE1A_ARATH^Q:781-164,H:11-216^93.69%ID^E:1e-114^RecName: Full=Ras-related protein RABE1a;^Eukaryota; Viridiplantae; Streptophyta; Embryophyta; Tracheophyta; Spermatophyta; Magnoliophyta; eudicotyledons; Gunneridae; Pentapetalae; rosids; malvids; Brassicales; Brassicaceae; Camelineae; Arabidopsis
114084	FP030946.1	782	771.151	18	18	18	18.2532	0	0	50.3819	50.3819	50.3819	T	22.4484	DI193_ARATH^DI193_ARATH^Q:256-780,H:1-178^69.1%ID^E:6e-71^RecName: Full=Protein DEHYDRATION-INDUCED 19 homolog 3;^Eukaryota; Viridiplantae; Streptophyta; Embryophyta; Tracheophyta; Spermatophyta; Magnoliophyta; eudicotyledons; Gunneridae; Pentapetalae; rosids; malvids; Brassicales; Brassicaceae; Camelineae; Arabidopsis
175477	FP030862.1	834	676.152	18	18	18	22.2021	0	0	57.4606	57.4606	57.4606	T	25.6024	RL212_ARATH^RL212_ARATH^Q:676-185,H:1-164^90.24%ID^E:2e-105^RecName: Full=60S ribosomal protein L21-2;^Eukaryota; Viridiplantae; Streptophyta; Embryophyta; Tracheophyta; Spermatophyta; Magnoliophyta; eudicotyledons; Gunneridae; Pentapetalae; rosids; malvids; Brassicales; Brassicaceae; Camelineae; Arabidopsis
88993	FP030763.1	628	518.531	18	18	18	21.8	0	0	74.9271	74.9271	74.9271	T	33.3849	PSB5_SPIOL^PSB5_SPIOL^Q:628-236,H:141-271^86.26%ID^E:3e-78^RecName: Full=Proteasome subunit beta type-5;^Eukaryota; Viridiplantae; Streptophyta; Embryophyta; Tracheophyta; Spermatophyta; Magnoliophyta; eudicotyledons; Gunneridae; Pentapetalae; Caryophyllales; Chenopodiaceae; Chenopodioideae; Anserineae; Spinacia
2238	FP030234.1	849	705.194	18	18	18	21.6706	0	0	55.0941	55.0941	55.0941	T	24.548	ICDHC_ARATH^ICDHC_ARATH^Q:847-227,H:203-409^92.27%ID^E:1e-139^RecName: Full=Cytosolic isocitrate dehydrogenase [NADP];^Eukaryota; Viridiplantae; Streptophyta; Embryophyta; Tracheophyta; Spermatophyta; Magnoliophyta; eudicotyledons; Gunneridae; Pentapetalae; rosids; malvids; Brassicales; Brassicaceae; Camelineae; Arabidopsis
193052	FP029543.1	687	850.013	18	18	18	14.548	0	0	45.7076	45.7076	45.7076	T	20.3657	UBQ3_ARATH^UBQ3_ARATH^Q:685-152,H:129-306^99.44%ID^E:7e-122^RecName: Full=Polyubiquitin 3;^Eukaryota; Viridiplantae; Streptophyta; Embryophyta; Tracheophyta; Spermatophyta; Magnoliophyta; eudicotyledons; Gunneridae; Pentapetalae; rosids; malvids; Brassicales; Brassicaceae; Camelineae; Arabidopsis`UBQ3_ARATH^UBQ3_ARATH^Q:685-158,H:53-228^100%ID^E:2e-120^RecName: Full=Polyubiquitin 3;^Eukaryota; Vi…
129130	FP028969.1	532	387.211	18	18	18	24.7307	0	0	100.338	100.338	100.338	T	44.7072	ADF2_PETHY^ADF2_PETHY^Q:530-123,H:2-137^86.76%ID^E:5e-85^RecName: Full=Actin-depolymerizing factor 2;^Eukaryota; Viridiplantae; Streptophyta; Embryophyta; Tracheophyta; Spermatophyta; Magnoliophyta; eudicotyledons; Gunneridae; Pentapetalae; asterids; lamiids; Solanales; Solanaceae; Petunioideae; Petunia
83596	FP027994.1	717	735.48	18	18	18	17.5477	0	0	52.8255	52.8255	52.8255	T	23.5372	IQD14_ARATH^IQD14_ARATH^Q:697-44,H:468-666^45.61%ID^E:1e-37^RecName: Full=Protein IQ-DOMAIN 14;^Eukaryota; Viridiplantae; Streptophyta; Embryophyta; Tracheophyta; Spermatophyta; Magnoliophyta; eudicotyledons; Gunneridae; Pentapetalae; rosids; malvids; Brassicales; Brassicaceae; Camelineae; Arabidopsis
128871	FP027923.1	577	400.09	18	18	18	25.9592	0	0	97.1083	97.1083	97.1083	T	43.2681	RL361_ARATH^RL361_ARATH^Q:571-287,H:8-102^81.05%ID^E:4e-47^RecName: Full=60S ribosomal protein L36-1;^Eukaryota; Viridiplantae; Streptophyta; Embryophyta; Tracheophyta; Spermatophyta; Magnoliophyta; eudicotyledons; Gunneridae; Pentapetalae; rosids; malvids; Brassicales; Brassicaceae; Camelineae; Arabidopsis
222843	FP027906.1	545	392.104	18	18	18	25.0188	0	0	99.086	99.086	99.086	T	44.1492	RL361_ARATH^RL361_ARATH^Q:544-287,H:17-102^83.72%ID^E:1e-43^RecName: Full=60S ribosomal protein L36-1;^Eukaryota; Viridiplantae; Streptophyta; Embryophyta; Tracheophyta; Spermatophyta; Magnoliophyta; eudicotyledons; Gunneridae; Pentapetalae; rosids; malvids; Brassicales; Brassicaceae; Camelineae; Arabidopsis
189088	FP027745.1	823	799.846	18	18	18	18.5211	0	0	48.5744	48.5744	48.5744	T	21.6431	CHSY_BETPN^CHSY_BETPN^Q:149-823,H:2-226^92%ID^E:4e-154^RecName: Full=Chalcone synthase;^Eukaryota; Viridiplantae; Streptophyta; Embryophyta; Tracheophyta; Spermatophyta; Magnoliophyta; eudicotyledons; Gunneridae; Pentapetalae; rosids; fabids; Fagales; Betulaceae; Betula
224600	FP027687.1	818	768.085	18	18	18	19.1697	0	0	50.583	50.583	50.583	T	22.538	PIP12_ORYSJ^PIP12_ORYSJ^Q:812-177,H:76-287^88.68%ID^E:4e-133^RecName: Full=Probable aquaporin PIP1-2;^Eukaryota; Viridiplantae; Streptophyta; Embryophyta; Tracheophyta; Spermatophyta; Magnoliophyta; Liliopsida; Poales; Poaceae; BOP clade; Oryzoideae; Oryzeae; Oryzinae; Oryza
14734	FP026654.1	826	780.402	18	18	18	19.0517	0	0	49.7847	49.7847	49.7847	T	22.1823	SC35_ARATH^SC35_ARATH^Q:1-282,H:5-98^91.49%ID^E:2e-53^RecName: Full=Serine/arginine-rich splicing factor SC35;^Eukaryota; Viridiplantae; Streptophyta; Embryophyta; Tracheophyta; Spermatophyta; Magnoliophyta; eudicotyledons; Gunneridae; Pentapetalae; rosids; malvids; Brassicales; Brassicaceae; Camelineae; Arabidopsis
57216	FP026447.1	842	812.063	18	18	18	18.6636	0	0	47.8436	47.8436	47.8436	T	21.3174	G3PC_ANTMA^G3PC_ANTMA^Q:840-289,H:152-335^94.02%ID^E:3e-120^RecName: Full=Glyceraldehyde-3-phosphate dehydrogenase, cytosolic;^Eukaryota; Viridiplantae; Streptophyta; Embryophyta; Tracheophyta; Spermatophyta; Magnoliophyta; eudicotyledons; Gunneridae; Pentapetalae; asterids; lamiids; Lamiales; Plantaginaceae; Antirrhineae; Antirrhinum
189045	FP026379.1	835	688.989	18	18	18	21.8146	0	0	56.39	56.39	56.39	T	25.1254	YPTM2_MAIZE^YPTM2_MAIZE^Q:834-262,H:12-203^92.19%ID^E:2e-126^RecName: Full=GTP-binding protein YPTM2;^Eukaryota; Viridiplantae; Streptophyta; Embryophyta; Tracheophyta; Spermatophyta; Magnoliophyta; Liliopsida; Poales; Poaceae; PACMAD clade; Panicoideae; Andropogonodae; Andropogoneae; Tripsacinae; Zea
144648	FP026341.1	602	702.143	18	18	18	15.4328	0	0	55.3336	55.3336	55.3336	T	24.6547	#N/A
58005	FP024742.1	813	697.923	18	18	18	20.9679	0	0	55.6681	55.6681	55.6681	T	24.8038	GLGS_BRANA^GLGS_BRANA^Q:25-813,H:1-251^79.85%ID^E:3e-124^RecName: Full=Glucose-1-phosphate adenylyltransferase small subunit, chloroplastic;^Eukaryota; Viridiplantae; Streptophyta; Embryophyta; Tracheophyta; Spermatophyta; Magnoliophyta; eudicotyledons; Gunneridae; Pentapetalae; rosids; malvids; Brassicales; Brassicaceae; Brassiceae; Brassica
28835	FP024716.1	840	770.397	18	18	18	19.6262	0	0	50.4312	50.4312	50.4312	T	22.4704	RS8_ORYSJ^RS8_ORYSJ^Q:840-169,H:1-220^83.93%ID^E:4e-110^RecName: Full=40S ribosomal protein S8;^Eukaryota; Viridiplantae; Streptophyta; Embryophyta; Tracheophyta; Spermatophyta; Magnoliophyta; Liliopsida; Poales; Poaceae; BOP clade; Oryzoideae; Oryzeae; Oryzinae; Oryza
195768	FN772381.1	514	466.363	18	18	18	19.8386	0	0	83.3086	83.3086	83.3086	T	37.1194	#N/A
43774	FN771656.1	744	686.816	18	18	18	19.4987	0	0	56.5683	56.5683	56.5683	T	25.2049	IDI2_CLABR^IDI2_CLABR^Q:223-744,H:65-238^90.23%ID^E:5e-115^RecName: Full=Isopentenyl-diphosphate Delta-isomerase II;^Eukaryota; Viridiplantae; Streptophyta; Embryophyta; Tracheophyta; Spermatophyta; Magnoliophyta; eudicotyledons; Gunneridae; Pentapetalae; rosids; malvids; Myrtales; Onagraceae; Onagroideae; Onagreae; Clarkia
77867	FN771113.1	718	601.444	18	18	18	21.4883	0	0	64.5979	64.5979	64.5979	T	28.7826	DI193_ARATH^DI193_ARATH^Q:1-609,H:18-223^65.05%ID^E:4e-71^RecName: Full=Protein DEHYDRATION-INDUCED 19 homolog 3;^Eukaryota; Viridiplantae; Streptophyta; Embryophyta; Tracheophyta; Spermatophyta; Magnoliophyta; eudicotyledons; Gunneridae; Pentapetalae; rosids; malvids; Brassicales; Brassicaceae; Camelineae; Arabidopsis
206281	FN769967.1	431	402.023	18	18	18	19.2974	0	0	96.6414	96.6414	96.6414	T	43.06	TMN1_ARATH^TMN1_ARATH^Q:191-430,H:29-108^77.5%ID^E:1e-27^RecName: Full=Transmembrane 9 superfamily member 1 {ECO:0000305};^Eukaryota; Viridiplantae; Streptophyta; Embryophyta; Tracheophyta; Spermatophyta; Magnoliophyta; eudicotyledons; Gunneridae; Pentapetalae; rosids; malvids; Brassicales; Brassicaceae; Camelineae; Arabidopsis
235171	FN768740.1	708	753.02	18	18	18	16.9239	0	0	51.595	51.595	51.595	T	22.9889	#N/A
71288	FN767957.1	722	826.823	18	18	18	15.718	0	0	46.9896	46.9896	46.9896	T	20.9369	#N/A
205145	FN767544.1	642	604.489	18	18	18	19.117	0	0	64.2726	64.2726	64.2726	T	28.6376	DNJH_CUCSA^DNJH_CUCSA^Q:2-430,H:273-413^87.41%ID^E:7e-84^RecName: Full=DnaJ protein homolog;^Eukaryota; Viridiplantae; Streptophyta; Embryophyta; Tracheophyta; Spermatophyta; Magnoliophyta; eudicotyledons; Gunneridae; Pentapetalae; rosids; fabids; Cucurbitales; Cucurbitaceae; Benincaseae; Cucumis
152970	FN767517.1	673	557.127	18	18	18	21.7437	0	0	69.7364	69.7364	69.7364	T	31.0721	DRM1_ARATH^DRM1_ARATH^Q:23-376,H:1-121^64%ID^E:1e-38^RecName: Full=Dormancy-associated protein 1 {ECO:0000303|Ref.1};^Eukaryota; Viridiplantae; Streptophyta; Embryophyta; Tracheophyta; Spermatophyta; Magnoliophyta; eudicotyledons; Gunneridae; Pentapetalae; rosids; malvids; Brassicales; Brassicaceae; Camelineae; Arabidopsis
211001	FN767295.1	625	599.619	18	18	18	18.7619	0	0	64.7946	64.7946	64.7946	T	28.8702	HS181_ARATH^HS181_ARATH^Q:60-512,H:6-159^77.42%ID^E:2e-72^RecName: Full=18.1 kDa class I heat shock protein;^Eukaryota; Viridiplantae; Streptophyta; Embryophyta; Tracheophyta; Spermatophyta; Magnoliophyta; eudicotyledons; Gunneridae; Pentapetalae; rosids; malvids; Brassicales; Brassicaceae; Camelineae; Arabidopsis
211091	FN766254.1	906	904.606	18	18	18	18.0277	0	0	42.9491	42.9491	42.9491	T	19.1366	IQD14_ARATH^IQD14_ARATH^Q:8-769,H:403-624^51.75%ID^E:8e-60^RecName: Full=Protein IQ-DOMAIN 14;^Eukaryota; Viridiplantae; Streptophyta; Embryophyta; Tracheophyta; Spermatophyta; Magnoliophyta; eudicotyledons; Gunneridae; Pentapetalae; rosids; malvids; Brassicales; Brassicaceae; Camelineae; Arabidopsis
74575	FN765557.1	492	388.561	18	18	18	22.7918	0	0	99.9895	99.9895	99.9895	T	44.5518	HS181_ARATH^HS181_ARATH^Q:491-201,H:63-159^83.51%ID^E:3e-43^RecName: Full=18.1 kDa class I heat shock protein;^Eukaryota; Viridiplantae; Streptophyta; Embryophyta; Tracheophyta; Spermatophyta; Magnoliophyta; eudicotyledons; Gunneridae; Pentapetalae; rosids; malvids; Brassicales; Brassicaceae; Camelineae; Arabidopsis
93757	FN764954.1	605	487.514	18	18	18	22.3378	0	0	79.6942	79.6942	79.6942	T	35.5089	HSP41_SOYBN^HSP41_SOYBN^Q:5-478,H:31-192^71.17%ID^E:2e-68^RecName: Full=22.0 kDa class IV heat shock protein;^Eukaryota; Viridiplantae; Streptophyta; Embryophyta; Tracheophyta; Spermatophyta; Magnoliophyta; eudicotyledons; Gunneridae; Pentapetalae; rosids; fabids; Fabales; Fabaceae; Papilionoideae; Phaseoleae; Glycine; Soja
38782	FN764322.1	642	620.536	18	18	18	18.6226	0	0	62.6104	62.6104	62.6104	T	27.897	HSP70_SOYBN^HSP70_SOYBN^Q:2-427,H:476-617^84.51%ID^E:4e-48^RecName: Full=Heat shock 70 kDa protein;^Eukaryota; Viridiplantae; Streptophyta; Embryophyta; Tracheophyta; Spermatophyta; Magnoliophyta; eudicotyledons; Gunneridae; Pentapetalae; rosids; fabids; Fabales; Fabaceae; Papilionoideae; Phaseoleae; Glycine; Soja
215568	FN764234.1	612	483.663	18	18	18	22.7762	0	0	80.3288	80.3288	80.3288	T	35.7917	TBB1_DAUCA^TBB1_DAUCA^Q:573-301,H:208-298^93.41%ID^E:2e-55^RecName: Full=Tubulin beta-1 chain;^Eukaryota; Viridiplantae; Streptophyta; Embryophyta; Tracheophyta; Spermatophyta; Magnoliophyta; eudicotyledons; Gunneridae; Pentapetalae; asterids; campanulids; Apiales; Apiaceae; Apioideae; Scandiceae; Daucinae; Daucus; Daucus sect. Daucus
7127	FN764046.1	657	618.331	18	18	18	19.1257	0	0	62.8338	62.8338	62.8338	T	27.9965	FLA1_ARATH^FLA1_ARATH^Q:138-656,H:23-193^68.79%ID^E:4e-74^RecName: Full=Fasciclin-like arabinogalactan protein 1;^Eukaryota; Viridiplantae; Streptophyta; Embryophyta; Tracheophyta; Spermatophyta; Magnoliophyta; eudicotyledons; Gunneridae; Pentapetalae; rosids; malvids; Brassicales; Brassicaceae; Camelineae; Arabidopsis
76678	FN764034.1	613	682.452	18	18	18	16.1682	0	0	56.9301	56.9301	56.9301	T	25.3661	EF1A_MANES^EF1A_MANES^Q:100-612,H:1-171^98.83%ID^E:2e-121^RecName: Full=Elongation factor 1-alpha;^Eukaryota; Viridiplantae; Streptophyta; Embryophyta; Tracheophyta; Spermatophyta; Magnoliophyta; eudicotyledons; Gunneridae; Pentapetalae; rosids; fabids; Malpighiales; Euphorbiaceae; Crotonoideae; Manihoteae; Manihot
70215	FN763840.1	530	364.42	18	18	18	26.1786	0	0	106.613	106.613	106.613	T	47.5032	#N/A
84622	FN763478.1	534	475.961	18	18	18	20.1949	0	0	81.6287	81.6287	81.6287	T	36.3709	#N/A
101595	FN763148.1	666	804.839	18	18	18	14.8949	0	0	48.2731	48.2731	48.2731	T	21.5088	PDCB3_ARATH^PDCB3_ARATH^Q:88-363,H:13-104^76.09%ID^E:8e-45^RecName: Full=PLASMODESMATA CALLOSE-BINDING PROTEIN 3;^Eukaryota; Viridiplantae; Streptophyta; Embryophyta; Tracheophyta; Spermatophyta; Magnoliophyta; eudicotyledons; Gunneridae; Pentapetalae; rosids; malvids; Brassicales; Brassicaceae; Camelineae; Arabidopsis
101417	FN762582.1	507	547.475	18	18	18	16.6693	0	0	70.9659	70.9659	70.9659	T	31.6199	#N/A
88891	FN761220.1	713	840.317	18	18	18	15.2728	0	0	46.235	46.235	46.235	T	20.6007	RS8_ORYSJ^RS8_ORYSJ^Q:63-713,H:1-213^84.79%ID^E:8e-107^RecName: Full=40S ribosomal protein S8;^Eukaryota; Viridiplantae; Streptophyta; Embryophyta; Tracheophyta; Spermatophyta; Magnoliophyta; Liliopsida; Poales; Poaceae; BOP clade; Oryzoideae; Oryzeae; Oryzinae; Oryza
86226	FN759607.1	614	609.367	18	18	18	18.1369	0	0	63.7581	63.7581	63.7581	T	28.4084	TCMO_POPKI^TCMO_POPKI^Q:2-610,H:258-490^76.82%ID^E:3e-92^RecName: Full=Trans-cinnamate 4-monooxygenase;^Eukaryota; Viridiplantae; Streptophyta; Embryophyta; Tracheophyta; Spermatophyta; Magnoliophyta; eudicotyledons; Gunneridae; Pentapetalae; rosids; fabids; Malpighiales; Salicaceae; Saliceae; Populus
154546	FN758339.1	1251	986.044	18	18	18	22.8367	0	0	39.4019	39.4019	39.4019	T	17.5561	#N/A
196531	FN757849.1	678	797.382	18	18	18	15.3051	0	0	48.7245	48.7245	48.7245	T	21.7099	AVP_VIGRR^AVP_VIGRR^Q:2-676,H:144-368^92.44%ID^E:4e-143^RecName: Full=Pyrophosphate-energized vacuolar membrane proton pump;^Eukaryota; Viridiplantae; Streptophyta; Embryophyta; Tracheophyta; Spermatophyta; Magnoliophyta; eudicotyledons; Gunneridae; Pentapetalae; rosids; fabids; Fabales; Fabaceae; Papilionoideae; Phaseoleae; Vigna
189129	FN757115.1	719	716.202	18	18	18	18.0703	0	0	54.2473	54.2473	54.2473	T	24.1707	ALL12_OLEEU^ALL12_OLEEU^Q:50-718,H:1-223^78.48%ID^E:2e-127^RecName: Full=Isoflavone reductase-like protein;^Eukaryota; Viridiplantae; Streptophyta; Embryophyta; Tracheophyta; Spermatophyta; Magnoliophyta; eudicotyledons; Gunneridae; Pentapetalae; asterids; lamiids; Lamiales; Oleaceae; Oleeae; Olea
152711	FN757028.1	696	728.982	18	18	18	17.1856	0	0	53.2963	53.2963	53.2963	T	23.747	TBA6_MAIZE^TBA6_MAIZE^Q:171-656,H:3-164^95.68%ID^E:3e-93^RecName: Full=Tubulin alpha-6 chain;^Eukaryota; Viridiplantae; Streptophyta; Embryophyta; Tracheophyta; Spermatophyta; Magnoliophyta; Liliopsida; Poales; Poaceae; PACMAD clade; Panicoideae; Andropogonodae; Andropogoneae; Tripsacinae; Zea
119110	FN756804.1	792	686.411	18	18	18	20.7689	0	0	56.6018	56.6018	56.6018	T	25.2198	KTI2_ARATH^KTI2_ARATH^Q:128-646,H:29-194^35.03%ID^E:9e-18^RecName: Full=Kunitz trypsin inhibitor 2 {ECO:0000305};^Eukaryota; Viridiplantae; Streptophyta; Embryophyta; Tracheophyta; Spermatophyta; Magnoliophyta; eudicotyledons; Gunneridae; Pentapetalae; rosids; malvids; Brassicales; Brassicaceae; Camelineae; Arabidopsis
183703	FN756643.1	683	800.397	18	18	18	15.3599	0	0	48.541	48.541	48.541	T	21.6282	FRL3_ARATH^FRL3_ARATH^Q:141-683,H:1-187^58.85%ID^E:2e-51^RecName: Full=FRIGIDA-like protein 3;^Eukaryota; Viridiplantae; Streptophyta; Embryophyta; Tracheophyta; Spermatophyta; Magnoliophyta; eudicotyledons; Gunneridae; Pentapetalae; rosids; malvids; Brassicales; Brassicaceae; Camelineae; Arabidopsis
66695	FN755343.1	738	918.381	18	18	18	14.4646	0	0	42.3049	42.3049	42.3049	T	18.8496	RS8_ORYSJ^RS8_ORYSJ^Q:65-736,H:1-220^84.38%ID^E:1e-110^RecName: Full=40S ribosomal protein S8;^Eukaryota; Viridiplantae; Streptophyta; Embryophyta; Tracheophyta; Spermatophyta; Magnoliophyta; Liliopsida; Poales; Poaceae; BOP clade; Oryzoideae; Oryzeae; Oryzinae; Oryza
187679	FN754438.1	658	702.205	18	18	18	16.8669	0	0	55.3286	55.3286	55.3286	T	24.6525	#N/A
89011	FN754232.1	689	611.687	18	18	18	20.2751	0	0	63.5162	63.5162	63.5162	T	28.3006	#N/A
216648	FN754186.1	645	650.938	18	18	18	17.8358	0	0	59.6862	59.6862	59.6862	T	26.5941	DI193_ARATH^DI193_ARATH^Q:255-644,H:1-130^75.38%ID^E:1e-58^RecName: Full=Protein DEHYDRATION-INDUCED 19 homolog 3;^Eukaryota; Viridiplantae; Streptophyta; Embryophyta; Tracheophyta; Spermatophyta; Magnoliophyta; eudicotyledons; Gunneridae; Pentapetalae; rosids; malvids; Brassicales; Brassicaceae; Camelineae; Arabidopsis
84897	FN754171.1	1066	1049.32	18	18	18	18.2861	0	0	37.0259	37.0259	37.0259	T	16.4975	DNJH_CUCSA^DNJH_CUCSA^Q:65-793,H:1-240^89.3%ID^E:2e-93^RecName: Full=DnaJ protein homolog;^Eukaryota; Viridiplantae; Streptophyta; Embryophyta; Tracheophyta; Spermatophyta; Magnoliophyta; eudicotyledons; Gunneridae; Pentapetalae; rosids; fabids; Cucurbitales; Cucurbitaceae; Benincaseae; Cucumis
74428	FN753711.1	1156	1306.71	18	18	18	15.924	0	0	29.7327	29.7327	29.7327	T	13.2479	EIF3A_TOBAC^EIF3A_TOBAC^Q:6-740,H:597-840^67.76%ID^E:8e-67^RecName: Full=Eukaryotic translation initiation factor 3 subunit A {ECO:0000255|HAMAP-Rule:MF_03000};^Eukaryota; Viridiplantae; Streptophyta; Embryophyta; Tracheophyta; Spermatophyta; Magnoliophyta; eudicotyledons; Gunneridae; Pentapetalae; asterids; lamiids; Solanales; Solanaceae; Nicotianoideae; Nicotianeae; Nicotiana
63728	FN753030.1	655	586.142	18	18	18	20.1146	0	0	66.2844	66.2844	66.2844	T	29.534	DNJH_CUCSA^DNJH_CUCSA^Q:2-367,H:294-413^86.89%ID^E:5e-68^RecName: Full=DnaJ protein homolog;^Eukaryota; Viridiplantae; Streptophyta; Embryophyta; Tracheophyta; Spermatophyta; Magnoliophyta; eudicotyledons; Gunneridae; Pentapetalae; rosids; fabids; Cucurbitales; Cucurbitaceae; Benincaseae; Cucumis
193620	FN751979.1	674	678.96	18	18	18	17.8685	0	0	57.2229	57.2229	57.2229	T	25.4965	RL7A2_ORYSJ^RL7A2_ORYSJ^Q:40-672,H:1-208^90.05%ID^E:7e-121^RecName: Full=60S ribosomal protein L7a-2;^Eukaryota; Viridiplantae; Streptophyta; Embryophyta; Tracheophyta; Spermatophyta; Magnoliophyta; Liliopsida; Poales; Poaceae; BOP clade; Oryzoideae; Oryzeae; Oryzinae; Oryza
136224	FN751489.1	719	799.884	18	18	18	16.1798	0	0	48.5721	48.5721	48.5721	T	21.642	RBP45_NICPL^RBP45_NICPL^Q:505-717,H:78-148^70.42%ID^E:7e-29^RecName: Full=Polyadenylate-binding protein RBP45;^Eukaryota; Viridiplantae; Streptophyta; Embryophyta; Tracheophyta; Spermatophyta; Magnoliophyta; eudicotyledons; Gunneridae; Pentapetalae; asterids; lamiids; Solanales; Solanaceae; Nicotianoideae; Nicotianeae; Nicotiana
49517	FN750754.1	664	636.199	18	18	18	18.7866	0	0	61.069	61.069	61.069	T	27.2102	HS181_ARATH^HS181_ARATH^Q:74-526,H:6-159^77.42%ID^E:2e-72^RecName: Full=18.1 kDa class I heat shock protein;^Eukaryota; Viridiplantae; Streptophyta; Embryophyta; Tracheophyta; Spermatophyta; Magnoliophyta; eudicotyledons; Gunneridae; Pentapetalae; rosids; malvids; Brassicales; Brassicaceae; Camelineae; Arabidopsis
48788	FN750086.1	700	611.124	18	18	18	20.6177	0	0	63.5747	63.5747	63.5747	T	28.3267	HS181_ARATH^HS181_ARATH^Q:58-510,H:6-159^77.42%ID^E:4e-72^RecName: Full=18.1 kDa class I heat shock protein;^Eukaryota; Viridiplantae; Streptophyta; Embryophyta; Tracheophyta; Spermatophyta; Magnoliophyta; eudicotyledons; Gunneridae; Pentapetalae; rosids; malvids; Brassicales; Brassicaceae; Camelineae; Arabidopsis
29684	FN749701.1	648	601.501	18	18	18	19.3915	0	0	64.5919	64.5919	64.5919	T	28.7799	HS181_ARATH^HS181_ARATH^Q:71-523,H:6-159^77.42%ID^E:1e-72^RecName: Full=18.1 kDa class I heat shock protein;^Eukaryota; Viridiplantae; Streptophyta; Embryophyta; Tracheophyta; Spermatophyta; Magnoliophyta; eudicotyledons; Gunneridae; Pentapetalae; rosids; malvids; Brassicales; Brassicaceae; Camelineae; Arabidopsis
24	FN749620.1	1080	936.666	18	18	18	20.7545	0	0	41.4791	41.4791	41.4791	T	18.4816	SUSY_VIGRR^SUSY_VIGRR^Q:3-746,H:474-721^91.13%ID^E:2e-161^RecName: Full=Sucrose synthase;^Eukaryota; Viridiplantae; Streptophyta; Embryophyta; Tracheophyta; Spermatophyta; Magnoliophyta; eudicotyledons; Gunneridae; Pentapetalae; rosids; fabids; Fabales; Fabaceae; Papilionoideae; Phaseoleae; Vigna`SUSY_VIGRR^SUSY_VIGRR^Q:730-1002,H:716-803^37.36%ID^E:6e-07^RecName: Full=Sucrose synthase;^Eukaryota…
154491	FN749509.1	391	284.576	18	18	18	24.7316	0	0	136.526	136.526	136.526	T	60.8313	XERO1_ARATH^XERO1_ARATH^Q:78-263,H:67-125^45.16%ID^E:6e-08^RecName: Full=Dehydrin Xero 1;^Eukaryota; Viridiplantae; Streptophyta; Embryophyta; Tracheophyta; Spermatophyta; Magnoliophyta; eudicotyledons; Gunneridae; Pentapetalae; rosids; malvids; Brassicales; Brassicaceae; Camelineae; Arabidopsis`XERO1_ARATH^XERO1_ARATH^Q:204-383,H:67-125^41.94%ID^E:1e-05^RecName: Full=Dehydrin Xero 1;^Eukaryota; …
200787	FN749471.1	1237	1035.5	18	18	18	21.5026	0	0	37.5199	37.5199	37.5199	T	16.7176	BAG6_ARATH^BAG6_ARATH^Q:2-304,H:571-671^54.46%ID^E:1e-21^RecName: Full=BAG family molecular chaperone regulator 6 {ECO:0000303|Ref.3};^Eukaryota; Viridiplantae; Streptophyta; Embryophyta; Tracheophyta; Spermatophyta; Magnoliophyta; eudicotyledons; Gunneridae; Pentapetalae; rosids; malvids; Brassicales; Brassicaceae; Camelineae; Arabidopsis
160530	FN749272.1	1147	1074.37	18	18	18	19.2168	0	0	36.1625	36.1625	36.1625	T	16.1127	BLH1_ARATH^BLH1_ARATH^Q:314-709,H:1-138^42.07%ID^E:1e-09^RecName: Full=BEL1-like homeodomain protein 1;^Eukaryota; Viridiplantae; Streptophyta; Embryophyta; Tracheophyta; Spermatophyta; Magnoliophyta; eudicotyledons; Gunneridae; Pentapetalae; rosids; malvids; Brassicales; Brassicaceae; Camelineae; Arabidopsis
7871	FN748448.1	502	404.402	18	18	18	22.3441	0	0	96.0729	96.0729	96.0729	T	42.8067	HS181_ARATH^HS181_ARATH^Q:501-184,H:54-159^83.02%ID^E:2e-48^RecName: Full=18.1 kDa class I heat shock protein;^Eukaryota; Viridiplantae; Streptophyta; Embryophyta; Tracheophyta; Spermatophyta; Magnoliophyta; eudicotyledons; Gunneridae; Pentapetalae; rosids; malvids; Brassicales; Brassicaceae; Camelineae; Arabidopsis
121611	FN748396.1	909	890.496	18	18	18	18.374	0	0	43.6297	43.6297	43.6297	T	19.4398	TCMO_POPKI^TCMO_POPKI^Q:907-131,H:247-505^92.66%ID^E:9e-135^RecName: Full=Trans-cinnamate 4-monooxygenase;^Eukaryota; Viridiplantae; Streptophyta; Embryophyta; Tracheophyta; Spermatophyta; Magnoliophyta; eudicotyledons; Gunneridae; Pentapetalae; rosids; fabids; Malpighiales; Salicaceae; Saliceae; Populus
122887	FN748188.1	687	464.688	18	18	18	26.6114	0	0	83.6089	83.6089	83.6089	T	37.2532	DRMH3_ARATH^DRMH3_ARATH^Q:483-337,H:37-86^74%ID^E:2e-13^RecName: Full=Dormancy-associated protein homolog 3 {ECO:0000305};^Eukaryota; Viridiplantae; Streptophyta; Embryophyta; Tracheophyta; Spermatophyta; Magnoliophyta; eudicotyledons; Gunneridae; Pentapetalae; rosids; malvids; Brassicales; Brassicaceae; Camelineae; Arabidopsis
154809	FN747915.1	703	629.614	18	18	18	20.098	0	0	61.7077	61.7077	61.7077	T	27.4948	HS181_ARATH^HS181_ARATH^Q:622-170,H:6-159^77.42%ID^E:9e-72^RecName: Full=18.1 kDa class I heat shock protein;^Eukaryota; Viridiplantae; Streptophyta; Embryophyta; Tracheophyta; Spermatophyta; Magnoliophyta; eudicotyledons; Gunneridae; Pentapetalae; rosids; malvids; Brassicales; Brassicaceae; Camelineae; Arabidopsis
111107	FN747772.1	987	924.234	18	18	18	19.2224	0	0	42.037	42.037	42.037	T	18.7302	#N/A
52505	FN747548.1	879	961.261	18	18	18	16.4596	0	0	40.4178	40.4178	40.4178	T	18.0087	#N/A
138951	FN747473.1	734	643.576	18	18	18	20.5291	0	0	60.3691	60.3691	60.3691	T	26.8983	#N/A
92844	FN747353.1	864	802.444	18	18	18	19.3808	0	0	48.4172	48.4172	48.4172	T	21.573	NACA_PINTA^NACA_PINTA^Q:595-200,H:72-204^85.71%ID^E:5e-73^RecName: Full=Nascent polypeptide-associated complex subunit alpha-like protein;^Eukaryota; Viridiplantae; Streptophyta; Embryophyta; Tracheophyta; Spermatophyta; Pinidae; Pinales; Pinaceae; Pinus; Pinus
185274	FN747078.1	856	773.265	18	18	18	19.9259	0	0	50.2441	50.2441	50.2441	T	22.387	LSH10_ARATH^LSH10_ARATH^Q:756-373,H:21-148^92.97%ID^E:4e-85^RecName: Full=Protein LIGHT-DEPENDENT SHORT HYPOCOTYLS 10;^Eukaryota; Viridiplantae; Streptophyta; Embryophyta; Tracheophyta; Spermatophyta; Magnoliophyta; eudicotyledons; Gunneridae; Pentapetalae; rosids; malvids; Brassicales; Brassicaceae; Camelineae; Arabidopsis
32179	FN746429.1	791	617.31	18	18	18	23.0646	0	0	62.9377	62.9377	62.9377	T	28.0428	H1_SOLPN^H1_SOLPN^Q:558-343,H:47-118^84.72%ID^E:1e-35^RecName: Full=Histone H1;^Eukaryota; Viridiplantae; Streptophyta; Embryophyta; Tracheophyta; Spermatophyta; Magnoliophyta; eudicotyledons; Gunneridae; Pentapetalae; asterids; lamiids; Solanales; Solanaceae; Solanoideae; Solaneae; Solanum; Lycopersicon
150590	FN746351.1	719	658.587	18	18	18	19.6512	0	0	58.993	58.993	58.993	T	26.2852	HS181_ARATH^HS181_ARATH^Q:635-183,H:6-159^76.77%ID^E:4e-71^RecName: Full=18.1 kDa class I heat shock protein;^Eukaryota; Viridiplantae; Streptophyta; Embryophyta; Tracheophyta; Spermatophyta; Magnoliophyta; eudicotyledons; Gunneridae; Pentapetalae; rosids; malvids; Brassicales; Brassicaceae; Camelineae; Arabidopsis
64050	FN745659.1	381	203.905	18	18	18	33.6334	0	0	190.54	190.54	190.54	T	84.8981	#N/A
49656	FN745630.1	838	945.672	18	18	18	15.9506	0	0	41.0841	41.0841	41.0841	T	18.3056	#N/A
43469	FN745231.1	717	643.691	18	18	18	20.05	0	0	60.3583	60.3583	60.3583	T	26.8935	HS181_ARATH^HS181_ARATH^Q:636-184,H:6-159^76.77%ID^E:2e-71^RecName: Full=18.1 kDa class I heat shock protein;^Eukaryota; Viridiplantae; Streptophyta; Embryophyta; Tracheophyta; Spermatophyta; Magnoliophyta; eudicotyledons; Gunneridae; Pentapetalae; rosids; malvids; Brassicales; Brassicaceae; Camelineae; Arabidopsis
223066	FN744933.1	562	559.718	18	18	18	18.0734	0	0	69.4136	69.4136	69.4136	T	30.9283	HS181_ARATH^HS181_ARATH^Q:481-29,H:6-159^77.42%ID^E:5e-73^RecName: Full=18.1 kDa class I heat shock protein;^Eukaryota; Viridiplantae; Streptophyta; Embryophyta; Tracheophyta; Spermatophyta; Magnoliophyta; eudicotyledons; Gunneridae; Pentapetalae; rosids; malvids; Brassicales; Brassicaceae; Camelineae; Arabidopsis
104530	FN744623.1	775	647.125	18	18	18	21.5569	0	0	60.038	60.038	60.038	T	26.7508	RS3A_CICAR^RS3A_CICAR^Q:774-160,H:57-261^88.78%ID^E:6e-134^RecName: Full=40S ribosomal protein S3a {ECO:0000255|HAMAP-Rule:MF_03122};^Eukaryota; Viridiplantae; Streptophyta; Embryophyta; Tracheophyta; Spermatophyta; Magnoliophyta; eudicotyledons; Gunneridae; Pentapetalae; rosids; fabids; Fabales; Fabaceae; Papilionoideae; Cicereae; Cicer
68249	FN744514.1	853	753.857	18	18	18	20.3673	0	0	51.5377	51.5377	51.5377	T	22.9634	#N/A
39054	FN744417.1	1118	1140.37	18	18	18	17.6469	0	0	34.0697	34.0697	34.0697	T	15.1802	CLC3_ARATH^CLC3_ARATH^Q:67-669,H:25-189^49.5%ID^E:9e-44^RecName: Full=Clathrin light chain 3;^Eukaryota; Viridiplantae; Streptophyta; Embryophyta; Tracheophyta; Spermatophyta; Magnoliophyta; eudicotyledons; Gunneridae; Pentapetalae; rosids; malvids; Brassicales; Brassicaceae; Camelineae; Arabidopsis`CLC3_ARATH^CLC3_ARATH^Q:705-809,H:199-233^65.71%ID^E:9e-44^RecName: Full=Clathrin light chain 3;^E…
114852	FN743737.1	767	681.6	18	18	18	20.2553	0	0	57.0012	57.0012	57.0012	T	25.3978	R13A4_ARATH^R13A4_ARATH^Q:754-137,H:1-206^87.38%ID^E:6e-131^RecName: Full=60S ribosomal protein L13a-4;^Eukaryota; Viridiplantae; Streptophyta; Embryophyta; Tracheophyta; Spermatophyta; Magnoliophyta; eudicotyledons; Gunneridae; Pentapetalae; rosids; malvids; Brassicales; Brassicaceae; Camelineae; Arabidopsis
40533	FN743649.1	657	702.397	18	18	18	16.8366	0	0	55.3135	55.3135	55.3135	T	24.6457	HSP16_SOYBN^HSP16_SOYBN^Q:82-528,H:6-159^71.43%ID^E:3e-74^RecName: Full=18.5 kDa class I heat shock protein;^Eukaryota; Viridiplantae; Streptophyta; Embryophyta; Tracheophyta; Spermatophyta; Magnoliophyta; eudicotyledons; Gunneridae; Pentapetalae; rosids; fabids; Fabales; Fabaceae; Papilionoideae; Phaseoleae; Glycine; Soja
144802	FN743397.1	621	686.124	18	18	18	16.2915	0	0	56.6254	56.6254	56.6254	T	25.2303	HS181_ARATH^HS181_ARATH^Q:82-531,H:6-158^77.27%ID^E:2e-71^RecName: Full=18.1 kDa class I heat shock protein;^Eukaryota; Viridiplantae; Streptophyta; Embryophyta; Tracheophyta; Spermatophyta; Magnoliophyta; eudicotyledons; Gunneridae; Pentapetalae; rosids; malvids; Brassicales; Brassicaceae; Camelineae; Arabidopsis
126140	FN743340.1	772	630.382	18	18	18	22.0438	0	0	61.6325	61.6325	61.6325	T	27.4613	H1_SOLPN^H1_SOLPN^Q:617-402,H:47-118^84.72%ID^E:1e-36^RecName: Full=Histone H1;^Eukaryota; Viridiplantae; Streptophyta; Embryophyta; Tracheophyta; Spermatophyta; Magnoliophyta; eudicotyledons; Gunneridae; Pentapetalae; asterids; lamiids; Solanales; Solanaceae; Solanoideae; Solaneae; Solanum; Lycopersicon
110438	FN742861.1	711	640.417	18	18	18	19.9839	0	0	60.6668	60.6668	60.6668	T	27.031	HS181_ARATH^HS181_ARATH^Q:630-178,H:6-159^76.77%ID^E:3e-71^RecName: Full=18.1 kDa class I heat shock protein;^Eukaryota; Viridiplantae; Streptophyta; Embryophyta; Tracheophyta; Spermatophyta; Magnoliophyta; eudicotyledons; Gunneridae; Pentapetalae; rosids; malvids; Brassicales; Brassicaceae; Camelineae; Arabidopsis
51221	FN742704.1	713	642.975	18	18	18	19.9603	0	0	60.4254	60.4254	60.4254	T	26.9234	HS181_ARATH^HS181_ARATH^Q:632-180,H:6-159^77.42%ID^E:3e-72^RecName: Full=18.1 kDa class I heat shock protein;^Eukaryota; Viridiplantae; Streptophyta; Embryophyta; Tracheophyta; Spermatophyta; Magnoliophyta; eudicotyledons; Gunneridae; Pentapetalae; rosids; malvids; Brassicales; Brassicaceae; Camelineae; Arabidopsis
153695	FN742441.1	705	632.476	18	18	18	20.064	0	0	61.4285	61.4285	61.4285	T	27.3704	HS181_ARATH^HS181_ARATH^Q:624-172,H:6-159^76.13%ID^E:7e-70^RecName: Full=18.1 kDa class I heat shock protein;^Eukaryota; Viridiplantae; Streptophyta; Embryophyta; Tracheophyta; Spermatophyta; Magnoliophyta; eudicotyledons; Gunneridae; Pentapetalae; rosids; malvids; Brassicales; Brassicaceae; Camelineae; Arabidopsis
148971	FN742194.1	707	673.883	18	18	18	18.8846	0	0	57.654	57.654	57.654	T	25.6886	HS181_ARATH^HS181_ARATH^Q:82-534,H:6-159^76.77%ID^E:1e-71^RecName: Full=18.1 kDa class I heat shock protein;^Eukaryota; Viridiplantae; Streptophyta; Embryophyta; Tracheophyta; Spermatophyta; Magnoliophyta; eudicotyledons; Gunneridae; Pentapetalae; rosids; malvids; Brassicales; Brassicaceae; Camelineae; Arabidopsis
212794	FN741856.1	716	637.92	18	18	18	20.2031	0	0	60.9042	60.9042	60.9042	T	27.1368	HS181_ARATH^HS181_ARATH^Q:635-183,H:6-159^77.42%ID^E:3e-72^RecName: Full=18.1 kDa class I heat shock protein;^Eukaryota; Viridiplantae; Streptophyta; Embryophyta; Tracheophyta; Spermatophyta; Magnoliophyta; eudicotyledons; Gunneridae; Pentapetalae; rosids; malvids; Brassicales; Brassicaceae; Camelineae; Arabidopsis
196975	FN741134.1	596	490.324	18	18	18	21.8794	0	0	79.2376	79.2376	79.2376	T	35.3055	RL141_ARATH^RL141_ARATH^Q:551-150,H:1-134^88.06%ID^E:3e-77^RecName: Full=60S ribosomal protein L14-1;^Eukaryota; Viridiplantae; Streptophyta; Embryophyta; Tracheophyta; Spermatophyta; Magnoliophyta; eudicotyledons; Gunneridae; Pentapetalae; rosids; malvids; Brassicales; Brassicaceae; Camelineae; Arabidopsis
190324	FN740846.1	712	647.033	18	18	18	19.8074	0	0	60.0465	60.0465	60.0465	T	26.7546	HS181_ARATH^HS181_ARATH^Q:631-179,H:6-159^77.42%ID^E:2e-72^RecName: Full=18.1 kDa class I heat shock protein;^Eukaryota; Viridiplantae; Streptophyta; Embryophyta; Tracheophyta; Spermatophyta; Magnoliophyta; eudicotyledons; Gunneridae; Pentapetalae; rosids; malvids; Brassicales; Brassicaceae; Camelineae; Arabidopsis
45534	FN740801.1	387	241.014	18	18	18	28.9029	0	0	161.202	161.202	161.202	T	71.8262	HMGB3_ARATH^HMGB3_ARATH^Q:387-259,H:86-125^74.42%ID^E:3e-08^RecName: Full=High mobility group B protein 3;^Eukaryota; Viridiplantae; Streptophyta; Embryophyta; Tracheophyta; Spermatophyta; Magnoliophyta; eudicotyledons; Gunneridae; Pentapetalae; rosids; malvids; Brassicales; Brassicaceae; Camelineae; Arabidopsis
178539	FN740690.1	766	740.935	18	18	18	18.6089	0	0	52.4365	52.4365	52.4365	T	23.3639	RBS_LARLA^RBS_LARLA^Q:739-272,H:28-186^55.62%ID^E:1e-63^RecName: Full=Ribulose bisphosphate carboxylase small chain, chloroplastic;^Eukaryota; Viridiplantae; Streptophyta; Embryophyta; Tracheophyta; Spermatophyta; Pinidae; Pinales; Pinaceae; Larix
116435	FN739896.1	740	656.866	18	18	18	20.2781	0	0	59.1476	59.1476	59.1476	T	26.3541	CP19D_ARATH^CP19D_ARATH^Q:692-87,H:1-199^83.17%ID^E:2e-108^RecName: Full=Peptidyl-prolyl cis-trans isomerase CYP19-4;^Eukaryota; Viridiplantae; Streptophyta; Embryophyta; Tracheophyta; Spermatophyta; Magnoliophyta; eudicotyledons; Gunneridae; Pentapetalae; rosids; malvids; Brassicales; Brassicaceae; Camelineae; Arabidopsis
112012	FN738904.1	688	711.989	18	18	18	17.3935	0	0	54.5683	54.5683	54.5683	T	24.3137	PLDA1_VIGUN^PLDA1_VIGUN^Q:6-686,H:441-667^85.9%ID^E:1e-139^RecName: Full=Phospholipase D alpha 1;^Eukaryota; Viridiplantae; Streptophyta; Embryophyta; Tracheophyta; Spermatophyta; Magnoliophyta; eudicotyledons; Gunneridae; Pentapetalae; rosids; fabids; Fabales; Fabaceae; Papilionoideae; Phaseoleae; Vigna
59296	FN738408.1	580	678.708	18	18	18	15.3822	0	0	57.2442	57.2442	57.2442	T	25.506	PHR2_ARATH^PHR2_ARATH^Q:100-579,H:11-161^65.84%ID^E:3e-46^RecName: Full=Blue-light photoreceptor PHR2;^Eukaryota; Viridiplantae; Streptophyta; Embryophyta; Tracheophyta; Spermatophyta; Magnoliophyta; eudicotyledons; Gunneridae; Pentapetalae; rosids; malvids; Brassicales; Brassicaceae; Camelineae; Arabidopsis
200818	FN737714.1	611	680.185	18	18	18	16.1691	0	0	57.1198	57.1198	57.1198	T	25.4506	#N/A
32774	FN735515.1	564	666.186	18	18	18	15.239	0	0	58.3201	58.3201	58.3201	T	25.9854	#N/A
13238	FN734598.1	628	562.734	18	18	18	20.0876	0	0	69.0416	69.0416	69.0416	T	30.7625	IDHC_SOLTU^IDHC_SOLTU^Q:47-628,H:1-194^88.66%ID^E:2e-127^RecName: Full=Isocitrate dehydrogenase [NADP];^Eukaryota; Viridiplantae; Streptophyta; Embryophyta; Tracheophyta; Spermatophyta; Magnoliophyta; eudicotyledons; Gunneridae; Pentapetalae; asterids; lamiids; Solanales; Solanaceae; Solanoideae; Solaneae; Solanum
50111	FN731398.1	552	497.274	18	18	18	19.9809	0	0	78.1301	78.1301	78.1301	T	34.812	MSK1_TOBAC^MSK1_TOBAC^Q:211-552,H:1-114^87.72%ID^E:6e-66^RecName: Full=Shaggy-related protein kinase NtK-1;^Eukaryota; Viridiplantae; Streptophyta; Embryophyta; Tracheophyta; Spermatophyta; Magnoliophyta; eudicotyledons; Gunneridae; Pentapetalae; asterids; lamiids; Solanales; Solanaceae; Nicotianoideae; Nicotianeae; Nicotiana
65371	FN731122.1	561	405.009	18	18	18	24.9328	0	0	95.9289	95.9289	95.9289	T	42.7425	RS43_ARATH^RS43_ARATH^Q:559-248,H:159-262^88.46%ID^E:8e-43^RecName: Full=40S ribosomal protein S4-3;^Eukaryota; Viridiplantae; Streptophyta; Embryophyta; Tracheophyta; Spermatophyta; Magnoliophyta; eudicotyledons; Gunneridae; Pentapetalae; rosids; malvids; Brassicales; Brassicaceae; Camelineae; Arabidopsis
84289	FN730526.1	590	556.262	18	18	18	19.0917	0	0	69.8449	69.8449	69.8449	T	31.1204	RNP1_ARATH^RNP1_ARATH^Q:128-577,H:1-150^70%ID^E:3e-71^RecName: Full=Heterogeneous nuclear ribonucleoprotein 1;^Eukaryota; Viridiplantae; Streptophyta; Embryophyta; Tracheophyta; Spermatophyta; Magnoliophyta; eudicotyledons; Gunneridae; Pentapetalae; rosids; malvids; Brassicales; Brassicaceae; Camelineae; Arabidopsis`RNP1_ARATH^RNP1_ARATH^Q:38-379,H:67-189^33.33%ID^E:5e-14^RecName: Full=Heterogene…
157192	FN730495.1	667	610.874	18	18	18	19.6538	0	0	63.6008	63.6008	63.6008	T	28.3383	AGO4_ARATH^AGO4_ARATH^Q:279-602,H:49-156^65.74%ID^E:4e-42^RecName: Full=Protein argonaute 4;^Eukaryota; Viridiplantae; Streptophyta; Embryophyta; Tracheophyta; Spermatophyta; Magnoliophyta; eudicotyledons; Gunneridae; Pentapetalae; rosids; malvids; Brassicales; Brassicaceae; Camelineae; Arabidopsis
39230	FN729779.1	1285	1197.79	18	18	18	19.3106	0	0	32.4365	32.4365	32.4365	T	14.4526	KSG1_ARATH^KSG1_ARATH^Q:211-921,H:1-232^85.65%ID^E:6e-135^RecName: Full=Shaggy-related protein kinase alpha;^Eukaryota; Viridiplantae; Streptophyta; Embryophyta; Tracheophyta; Spermatophyta; Magnoliophyta; eudicotyledons; Gunneridae; Pentapetalae; rosids; malvids; Brassicales; Brassicaceae; Camelineae; Arabidopsis
127446	FN728263.1	640	635.307	18	18	18	18.133	0	0	61.1547	61.1547	61.1547	T	27.2484	SCL4_ARATH^SCL4_ARATH^Q:37-594,H:1-168^52.6%ID^E:2e-40^RecName: Full=Scarecrow-like protein 4;^Eukaryota; Viridiplantae; Streptophyta; Embryophyta; Tracheophyta; Spermatophyta; Magnoliophyta; eudicotyledons; Gunneridae; Pentapetalae; rosids; malvids; Brassicales; Brassicaceae; Camelineae; Arabidopsis
202015	FN727849.1	773	840.336	18	18	18	16.5577	0	0	46.234	46.234	46.234	T	20.6002	TKTC_CRAPL^TKTC_CRAPL^Q:3-770,H:124-379^89.45%ID^E:2e-155^RecName: Full=Transketolase, chloroplastic;^Eukaryota; Viridiplantae; Streptophyta; Embryophyta; Tracheophyta; Spermatophyta; Magnoliophyta; eudicotyledons; Gunneridae; Pentapetalae; asterids; lamiids; Lamiales; Linderniaceae; Craterostigma
219380	FN727448.1	653	776.193	18	18	18	15.1432	0	0	50.0547	50.0547	50.0547	T	22.3026	#N/A
24458	FN726231.1	687	676.202	18	18	18	18.2874	0	0	57.4562	57.4562	57.4562	T	25.6005	AB1F_ARATH^AB1F_ARATH^Q:121-687,H:37-225^84.13%ID^E:8e-86^RecName: Full=ABC transporter F family member 1;^Eukaryota; Viridiplantae; Streptophyta; Embryophyta; Tracheophyta; Spermatophyta; Magnoliophyta; eudicotyledons; Gunneridae; Pentapetalae; rosids; malvids; Brassicales; Brassicaceae; Camelineae; Arabidopsis
1387	FN723568.1	714	658.005	18	18	18	19.5318	0	0	59.0452	59.0452	59.0452	T	26.3085	UBQ11_ARATH^UBQ11_ARATH^Q:44-712,H:1-223^100%ID^E:2e-157^RecName: Full=Polyubiquitin 11;^Eukaryota; Viridiplantae; Streptophyta; Embryophyta; Tracheophyta; Spermatophyta; Magnoliophyta; eudicotyledons; Gunneridae; Pentapetalae; rosids; malvids; Brassicales; Brassicaceae; Camelineae; Arabidopsis`UBQ11_ARATH^UBQ11_ARATH^Q:44-502,H:77-229^99.35%ID^E:1e-102^RecName: Full=Polyubiquitin 11;^Eukaryota; …
18148	FN722057.1	706	835.78	18	18	18	15.205	0	0	46.486	46.486	46.486	T	20.7125	RB47A_ARATH^RB47A_ARATH^Q:537-701,H:116-170^80%ID^E:5e-24^RecName: Full=Polyadenylate-binding protein RBP47A;^Eukaryota; Viridiplantae; Streptophyta; Embryophyta; Tracheophyta; Spermatophyta; Magnoliophyta; eudicotyledons; Gunneridae; Pentapetalae; rosids; malvids; Brassicales; Brassicaceae; Camelineae; Arabidopsis
231500	FN721774.1	669	889.249	18	18	18	13.5418	0	0	43.6909	43.6909	43.6909	T	19.4671	#N/A
132661	FN720083.1	1037	959.986	18	18	18	19.444	0	0	40.4715	40.4715	40.4715	T	18.0327	(BLASTP)PRP1_MEDTR^PRP1_MEDTR^Q:75-156,H:115-197^59.04%ID^E:2e-12^RecName: Full=Repetitive proline-rich cell wall protein 1;^Eukaryota; Viridiplantae; Streptophyta; Embryophyta; Tracheophyta; Spermatophyta; Magnoliophyta; eudicotyledons; Gunneridae; Pentapetalae; rosids; fabids; Fabales; Fabaceae; Papilionoideae; Trifolieae; Medicago`PRP1_MEDTR^PRP1_MEDTR^Q:75-152,H:120-198^59.49%ID^E:5e-12^RecNa…
96861	FN719765.1	582	396.239	18	18	18	26.4386	0	0	98.052	98.052	98.052	T	43.6886	#N/A
198307	FN719502.1	716	988.053	18	18	18	13.0438	0	0	39.3218	39.3218	39.3218	T	17.5204	MD37E_ARATH^MD37E_ARATH^Q:2-664,H:426-651^89.82%ID^E:7e-133^RecName: Full=Probable mediator of RNA polymerase II transcription subunit 37e;^Eukaryota; Viridiplantae; Streptophyta; Embryophyta; Tracheophyta; Spermatophyta; Magnoliophyta; eudicotyledons; Gunneridae; Pentapetalae; rosids; malvids; Brassicales; Brassicaceae; Camelineae; Arabidopsis
213341	FN719080.1	631	527.919	18	18	18	21.5147	0	0	73.5947	73.5947	73.5947	T	32.7912	YTHD2_DANRE^YTHD2_DANRE^Q:23-496,H:423-577^56.96%ID^E:6e-56^RecName: Full=YTH domain-containing family protein 2;^Eukaryota; Metazoa; Chordata; Craniata; Vertebrata; Euteleostomi; Actinopterygii; Neopterygii; Teleostei; Ostariophysi; Cypriniformes; Cyprinidae; Danio
35005	FN718410.1	694	630.532	18	18	18	19.8118	0	0	61.6178	61.6178	61.6178	T	27.4548	IQD14_ARATH^IQD14_ARATH^Q:49-684,H:381-565^47.91%ID^E:3e-44^RecName: Full=Protein IQ-DOMAIN 14;^Eukaryota; Viridiplantae; Streptophyta; Embryophyta; Tracheophyta; Spermatophyta; Magnoliophyta; eudicotyledons; Gunneridae; Pentapetalae; rosids; malvids; Brassicales; Brassicaceae; Camelineae; Arabidopsis
169580	FN718114.1	667	781.454	18	18	18	15.3637	0	0	49.7176	49.7176	49.7176	T	22.1524	HSP72_SOLLC^HSP72_SOLLC^Q:3-665,H:73-293^95.48%ID^E:4e-150^RecName: Full=Heat shock cognate 70 kDa protein 2;^Eukaryota; Viridiplantae; Streptophyta; Embryophyta; Tracheophyta; Spermatophyta; Magnoliophyta; eudicotyledons; Gunneridae; Pentapetalae; asterids; lamiids; Solanales; Solanaceae; Solanoideae; Solaneae; Solanum; Lycopersicon
211988	FN718041.1	1138	1457.76	18	18	18	14.0517	0	0	26.6519	26.6519	26.6519	T	11.8751	PHR2_ARATH^PHR2_ARATH^Q:150-884,H:11-246^70.33%ID^E:1e-96^RecName: Full=Blue-light photoreceptor PHR2;^Eukaryota; Viridiplantae; Streptophyta; Embryophyta; Tracheophyta; Spermatophyta; Magnoliophyta; eudicotyledons; Gunneridae; Pentapetalae; rosids; malvids; Brassicales; Brassicaceae; Camelineae; Arabidopsis
47159	FN718000.1	550	439.778	18	18	18	22.5114	0	0	88.3447	88.3447	88.3447	T	39.3633	DRMH3_ARATH^DRMH3_ARATH^Q:548-441,H:50-86^81.08%ID^E:4e-09^RecName: Full=Dormancy-associated protein homolog 3 {ECO:0000305};^Eukaryota; Viridiplantae; Streptophyta; Embryophyta; Tracheophyta; Spermatophyta; Magnoliophyta; eudicotyledons; Gunneridae; Pentapetalae; rosids; malvids; Brassicales; Brassicaceae; Camelineae; Arabidopsis
106623	FN717556.1	638	728.014	18	18	18	15.7744	0	0	53.3672	53.3672	53.3672	T	23.7786	HMGL_SOYBN^HMGL_SOYBN^Q:111-479,H:1-124^74.19%ID^E:6e-50^RecName: Full=HMG1/2-like protein;^Eukaryota; Viridiplantae; Streptophyta; Embryophyta; Tracheophyta; Spermatophyta; Magnoliophyta; eudicotyledons; Gunneridae; Pentapetalae; rosids; fabids; Fabales; Fabaceae; Papilionoideae; Phaseoleae; Glycine; Soja
174753	FN712036.1	547	590.908	18	18	18	16.6625	0	0	65.7497	65.7497	65.7497	T	29.2958	UBQ11_ARATH^UBQ11_ARATH^Q:46-546,H:1-167^100%ID^E:2e-114^RecName: Full=Polyubiquitin 11;^Eukaryota; Viridiplantae; Streptophyta; Embryophyta; Tracheophyta; Spermatophyta; Magnoliophyta; eudicotyledons; Gunneridae; Pentapetalae; rosids; malvids; Brassicales; Brassicaceae; Camelineae; Arabidopsis`UBQ11_ARATH^UBQ11_ARATH^Q:46-504,H:77-229^99.35%ID^E:1e-103^RecName: Full=Polyubiquitin 11;^Eukaryota; …
46657	FN709537.1	590	447.174	18	18	18	23.7491	0	0	86.8835	86.8835	86.8835	T	38.7122	#N/A
127706	FN708168.1	498	400.764	18	18	18	22.3673	0	0	96.9451	96.9451	96.9451	T	43.1953	#N/A
234891	FN708152.1	560	357.581	18	18	18	28.1894	0	0	108.653	108.653	108.653	T	48.4118	TCTP_ELAGV^TCTP_ELAGV^Q:558-241,H:63-168^89.62%ID^E:2e-61^RecName: Full=Translationally-controlled tumor protein homolog;^Eukaryota; Viridiplantae; Streptophyta; Embryophyta; Tracheophyta; Spermatophyta; Magnoliophyta; Liliopsida; Arecaceae; Arecoideae; Cocoseae; Elaeidinae; Elaeis
91508	FN707442.1	673	449.565	18	18	18	26.946	0	0	86.4214	86.4214	86.4214	T	38.5063	POLG_RTSVT^POLG_RTSVT^Q:5-673,H:2789-2994^36%ID^E:5e-29^RecName: Full=Genome polyprotein;^Viruses; ssRNA viruses; ssRNA positive-strand viruses, no DNA stage; Picornavirales; Secoviridae; Waikavirus
144185	FN704459.1	624	620.442	18	18	18	18.1032	0	0	62.62	62.62	62.62	T	27.9013	MT2_ACTDE^MT2_ACTDE^Q:158-319,H:25-78^83.64%ID^E:2e-21^RecName: Full=Metallothionein-like protein type 2;^Eukaryota; Viridiplantae; Streptophyta; Embryophyta; Tracheophyta; Spermatophyta; Magnoliophyta; eudicotyledons; Gunneridae; Pentapetalae; asterids; Ericales; Actinidiaceae; Actinidia
220308	FN703926.1	626	691.911	18	18	18	16.2853	0	0	56.1518	56.1518	56.1518	T	25.0193	HS181_ARATH^HS181_ARATH^Q:85-537,H:6-159^76.77%ID^E:1e-71^RecName: Full=18.1 kDa class I heat shock protein;^Eukaryota; Viridiplantae; Streptophyta; Embryophyta; Tracheophyta; Spermatophyta; Magnoliophyta; eudicotyledons; Gunneridae; Pentapetalae; rosids; malvids; Brassicales; Brassicaceae; Camelineae; Arabidopsis
187856	FN703222.1	645	778.267	18	18	18	14.9178	0	0	49.9212	49.9212	49.9212	T	22.2431	UBQ11_ARATH^UBQ11_ARATH^Q:61-645,H:1-195^98.97%ID^E:2e-133^RecName: Full=Polyubiquitin 11;^Eukaryota; Viridiplantae; Streptophyta; Embryophyta; Tracheophyta; Spermatophyta; Magnoliophyta; eudicotyledons; Gunneridae; Pentapetalae; rosids; malvids; Brassicales; Brassicaceae; Camelineae; Arabidopsis`UBQ11_ARATH^UBQ11_ARATH^Q:61-519,H:77-229^98.69%ID^E:5e-102^RecName: Full=Polyubiquitin 11;^Eukaryota…
222435	FN702707.1	767	826.801	18	18	18	16.6981	0	0	46.9908	46.9908	46.9908	T	20.9375	HMGL_SOYBN^HMGL_SOYBN^Q:686-348,H:1-117^64.96%ID^E:2e-37^RecName: Full=HMG1/2-like protein;^Eukaryota; Viridiplantae; Streptophyta; Embryophyta; Tracheophyta; Spermatophyta; Magnoliophyta; eudicotyledons; Gunneridae; Pentapetalae; rosids; fabids; Fabales; Fabaceae; Papilionoideae; Phaseoleae; Glycine; Soja
210256	FN702647.1	759	539.386	18	18	18	25.3288	0	0	72.0302	72.0302	72.0302	T	32.0941	PKS5_RUBID^PKS5_RUBID^Q:679-470,H:1-70^92.86%ID^E:9e-39^RecName: Full=Polyketide synthase 5;^Eukaryota; Viridiplantae; Streptophyta; Embryophyta; Tracheophyta; Spermatophyta; Magnoliophyta; eudicotyledons; Gunneridae; Pentapetalae; rosids; fabids; Rosales; Rosaceae; Rosoideae; Rosoideae unplaced; Rubus`PKS5_RUBID^PKS5_RUBID^Q:370-173,H:322-387^86.36%ID^E:5e-32^RecName: Full=Polyketide synthase 5;…
210846	FN702587.1	821	786.849	18	18	18	18.7812	0	0	49.3768	49.3768	49.3768	T	22.0006	MTHR2_ARATH^MTHR2_ARATH^Q:814-113,H:361-594^78.21%ID^E:2e-132^RecName: Full=Methylenetetrahydrofolate reductase 2;^Eukaryota; Viridiplantae; Streptophyta; Embryophyta; Tracheophyta; Spermatophyta; Magnoliophyta; eudicotyledons; Gunneridae; Pentapetalae; rosids; malvids; Brassicales; Brassicaceae; Camelineae; Arabidopsis
157222	FN702565.1	746	820.453	18	18	18	16.3666	0	0	47.3544	47.3544	47.3544	T	21.0995	PDCD4_MOUSE^PDCD4_MOUSE^Q:705-286,H:295-439^34.48%ID^E:2e-17^RecName: Full=Programmed cell death protein 4;^Eukaryota; Metazoa; Chordata; Craniata; Vertebrata; Euteleostomi; Mammalia; Eutheria; Euarchontoglires; Glires; Rodentia; Sciurognathi; Muroidea; Muridae; Murinae; Mus; Mus
3042	FN702545.1	784	712.978	18	18	18	19.793	0	0	54.4926	54.4926	54.4926	T	24.28	RL74_ARATH^RL74_ARATH^Q:782-117,H:23-244^88.29%ID^E:3e-126^RecName: Full=60S ribosomal protein L7-4;^Eukaryota; Viridiplantae; Streptophyta; Embryophyta; Tracheophyta; Spermatophyta; Magnoliophyta; eudicotyledons; Gunneridae; Pentapetalae; rosids; malvids; Brassicales; Brassicaceae; Camelineae; Arabidopsis
18461	FN702544.1	1272	1328.09	18	18	18	17.2398	0	0	29.2541	29.2541	29.2541	T	13.0346	RL7A2_ORYSJ^RL7A2_ORYSJ^Q:830-69,H:5-258^80.71%ID^E:3e-123^RecName: Full=60S ribosomal protein L7a-2;^Eukaryota; Viridiplantae; Streptophyta; Embryophyta; Tracheophyta; Spermatophyta; Magnoliophyta; Liliopsida; Poales; Poaceae; BOP clade; Oryzoideae; Oryzeae; Oryzinae; Oryza`RL7A2_ORYSJ^RL7A2_ORYSJ^Q:850-716,H:1-42^64.44%ID^E:2e-07^RecName: Full=60S ribosomal protein L7a-2;^Eukaryota; Viridiplant…
223793	FN701957.1	723	597.841	18	18	18	21.7683	0	0	64.9872	64.9872	64.9872	T	28.956	RL9_ORYSJ^RL9_ORYSJ^Q:643-74,H:1-186^84.74%ID^E:4e-115^RecName: Full=60S ribosomal protein L9;^Eukaryota; Viridiplantae; Streptophyta; Embryophyta; Tracheophyta; Spermatophyta; Magnoliophyta; Liliopsida; Poales; Poaceae; BOP clade; Oryzoideae; Oryzeae; Oryzinae; Oryza
145528	FN701685.1	594	438.842	18	18	18	24.3641	0	0	88.5332	88.5332	88.5332	T	39.4473	#N/A
41674	FN701207.1	534	429.733	18	18	18	22.3674	0	0	90.4098	90.4098	90.4098	T	40.2834	(BLASTP)SRC1_SOYBN^SRC1_SOYBN^Q:1-69,H:1-70^53.33%ID^E:4e-09^RecName: Full=Protein SRC1 {ECO:0000305};^Eukaryota; Viridiplantae; Streptophyta; Embryophyta; Tracheophyta; Spermatophyta; Magnoliophyta; eudicotyledons; Gunneridae; Pentapetalae; rosids; fabids; Fabales; Fabaceae; Papilionoideae; Phaseoleae; Glycine; Soja
205889	FN701031.1	764	924.339	18	18	18	14.8777	0	0	42.0323	42.0323	42.0323	T	18.7281	CFI3_ARATH^CFI3_ARATH^Q:674-51,H:1-209^67.46%ID^E:5e-90^RecName: Full=Probable chalcone--flavonone isomerase 3;^Eukaryota; Viridiplantae; Streptophyta; Embryophyta; Tracheophyta; Spermatophyta; Magnoliophyta; eudicotyledons; Gunneridae; Pentapetalae; rosids; malvids; Brassicales; Brassicaceae; Camelineae; Arabidopsis
53948	FN700897.1	802	608.279	18	18	18	23.7325	0	0	63.8721	63.8721	63.8721	T	28.4592	#N/A
142792	FN700471.1	838	682.738	18	18	18	22.0934	0	0	56.9063	56.9063	56.9063	T	25.3554	H1_SOLPN^H1_SOLPN^Q:615-400,H:47-118^84.72%ID^E:5e-36^RecName: Full=Histone H1;^Eukaryota; Viridiplantae; Streptophyta; Embryophyta; Tracheophyta; Spermatophyta; Magnoliophyta; eudicotyledons; Gunneridae; Pentapetalae; asterids; lamiids; Solanales; Solanaceae; Solanoideae; Solaneae; Solanum; Lycopersicon
135236	FN699535.1	730	634.775	18	18	18	20.7002	0	0	61.206	61.206	61.206	T	27.2712	#N/A
125329	FN699442.1	822	723.762	18	18	18	20.4432	0	0	53.6807	53.6807	53.6807	T	23.9182	#N/A
53724	FN698986.1	654	582.406	18	18	18	20.2127	0	0	66.7096	66.7096	66.7096	T	29.7235	RLA2_PARAR^RLA2_PARAR^Q:577-392,H:1-62^79.03%ID^E:7e-26^RecName: Full=60S acidic ribosomal protein P2;^Eukaryota; Viridiplantae; Streptophyta; Embryophyta; Tracheophyta; Spermatophyta; Magnoliophyta; eudicotyledons; Gunneridae; Pentapetalae; asterids; campanulids; Asterales; Asteraceae; Asteroideae; Heliantheae alliance; Heliantheae; Parthenium
81254	FN698914.1	828	888.633	18	18	18	16.7718	0	0	43.7211	43.7211	43.7211	T	19.4806	HMGL_SOYBN^HMGL_SOYBN^Q:683-315,H:1-124^74.19%ID^E:4e-49^RecName: Full=HMG1/2-like protein;^Eukaryota; Viridiplantae; Streptophyta; Embryophyta; Tracheophyta; Spermatophyta; Magnoliophyta; eudicotyledons; Gunneridae; Pentapetalae; rosids; fabids; Fabales; Fabaceae; Papilionoideae; Phaseoleae; Glycine; Soja
168666	FN698871.1	595	706.87	18	18	18	15.1513	0	0	54.9635	54.9635	54.9635	T	24.4898	#N/A
112312	FN698082.1	749	828.876	18	18	18	16.2654	0	0	46.8732	46.8732	46.8732	T	20.885	HMGB3_ARATH^HMGB3_ARATH^Q:658-323,H:1-107^64.29%ID^E:2e-37^RecName: Full=High mobility group B protein 3;^Eukaryota; Viridiplantae; Streptophyta; Embryophyta; Tracheophyta; Spermatophyta; Magnoliophyta; eudicotyledons; Gunneridae; Pentapetalae; rosids; malvids; Brassicales; Brassicaceae; Camelineae; Arabidopsis
100854	FN697962.1	835	666.283	18	18	18	22.558	0	0	58.3117	58.3117	58.3117	T	25.9816	H1_SOLPN^H1_SOLPN^Q:602-387,H:47-118^84.72%ID^E:4e-36^RecName: Full=Histone H1;^Eukaryota; Viridiplantae; Streptophyta; Embryophyta; Tracheophyta; Spermatophyta; Magnoliophyta; eudicotyledons; Gunneridae; Pentapetalae; asterids; lamiids; Solanales; Solanaceae; Solanoideae; Solaneae; Solanum; Lycopersicon
149285	FN696837.1	418	281.829	18	18	18	26.697	0	0	137.857	137.857	137.857	T	61.4242	#N/A
188937	DB998876.2	626	636.916	18	18	18	17.6915	0	0	61.0003	61.0003	61.0003	T	27.1796	EF1A4_ARATH^EF1A4_ARATH^Q:115-624,H:7-176^98.82%ID^E:4e-120^RecName: Full=Elongation factor 1-alpha 4;^Eukaryota; Viridiplantae; Streptophyta; Embryophyta; Tracheophyta; Spermatophyta; Magnoliophyta; eudicotyledons; Gunneridae; Pentapetalae; rosids; malvids; Brassicales; Brassicaceae; Camelineae; Arabidopsis
129547	DB998699.2	575	423.67	18	18	18	24.4294	0	0	91.7036	91.7036	91.7036	T	40.8599	#N/A
155218	DB998627.2	613	618.662	18	18	18	17.8353	0	0	62.8002	62.8002	62.8002	T	27.9815	RB47A_ARATH^RB47A_ARATH^Q:474-611,H:116-161^76.09%ID^E:1e-16^RecName: Full=Polyadenylate-binding protein RBP47A;^Eukaryota; Viridiplantae; Streptophyta; Embryophyta; Tracheophyta; Spermatophyta; Magnoliophyta; eudicotyledons; Gunneridae; Pentapetalae; rosids; malvids; Brassicales; Brassicaceae; Camelineae; Arabidopsis
13271	DB998010.2	540	460.357	18	18	18	21.1141	0	0	84.3956	84.3956	84.3956	T	37.6037	METK2_BETVU^METK2_BETVU^Q:201-497,H:264-362^96.97%ID^E:1e-59^RecName: Full=S-adenosylmethionine synthase 2;^Eukaryota; Viridiplantae; Streptophyta; Embryophyta; Tracheophyta; Spermatophyta; Magnoliophyta; eudicotyledons; Gunneridae; Pentapetalae; Caryophyllales; Chenopodiaceae; Betoideae; Beta
123164	DB997850.2	513	511.067	18	18	18	18.0681	0	0	76.0214	76.0214	76.0214	T	33.8725	BAS1A_ARATH^BAS1A_ARATH^Q:341-511,H:83-139^92.98%ID^E:9e-30^RecName: Full=2-Cys peroxiredoxin BAS1, chloroplastic;^Eukaryota; Viridiplantae; Streptophyta; Embryophyta; Tracheophyta; Spermatophyta; Magnoliophyta; eudicotyledons; Gunneridae; Pentapetalae; rosids; malvids; Brassicales; Brassicaceae; Camelineae; Arabidopsis
186351	DB997514.2	651	749.133	18	18	18	15.6421	0	0	51.8627	51.8627	51.8627	T	23.1082	ENOXE_FRAAN^ENOXE_FRAAN^Q:96-650,H:1-185^79.46%ID^E:3e-74^RecName: Full=2-methylene-furan-3-one reductase;^Eukaryota; Viridiplantae; Streptophyta; Embryophyta; Tracheophyta; Spermatophyta; Magnoliophyta; eudicotyledons; Gunneridae; Pentapetalae; rosids; fabids; Rosales; Rosaceae; Rosoideae; Potentilleae; Fragariinae; Fragaria
64	CU640677.1	545	462.057	18	18	18	21.2311	0	0	84.085	84.085	84.085	T	37.4653	#N/A
211979	FR664964.1	583	493.354	17	17	17	20.089	0	0	74.3758	74.3758	74.3758	T	33.1393	YTHD2_MACFA^YTHD2_MACFA^Q:99-578,H:354-508^44.1%ID^E:7e-33^RecName: Full=YTH domain-containing family protein 2 {ECO:0000305};^Eukaryota; Metazoa; Chordata; Craniata; Vertebrata; Euteleostomi; Mammalia; Eutheria; Euarchontoglires; Primates; Haplorrhini; Catarrhini; Cercopithecidae; Cercopithecinae; Macaca
50889	FR635311.1	643	428.497	17	17	17	25.5101	0	0	85.6333	85.6333	85.6333	T	38.1552	#N/A
49737	FR635117.1	648	571.231	17	17	17	19.2847	0	0	64.2361	64.2361	64.2361	T	28.6213	RL191_ARATH^RL191_ARATH^Q:2-415,H:51-188^93.48%ID^E:4e-72^RecName: Full=60S ribosomal protein L19-1;^Eukaryota; Viridiplantae; Streptophyta; Embryophyta; Tracheophyta; Spermatophyta; Magnoliophyta; eudicotyledons; Gunneridae; Pentapetalae; rosids; malvids; Brassicales; Brassicaceae; Camelineae; Arabidopsis
207260	FR634984.1	640	357.622	17	17	17	30.4231	0	0	102.604	102.604	102.604	T	45.7169	RK22_PLAOC^RK22_PLAOC^Q:131-358,H:13-86^72.37%ID^E:1e-25^RecName: Full=50S ribosomal protein L22, chloroplastic;^Eukaryota; Viridiplantae; Streptophyta; Embryophyta; Tracheophyta; Spermatophyta; Magnoliophyta; eudicotyledons; Proteales; Platanaceae; Platanus`RK22_PLAOC^RK22_PLAOC^Q:342-473,H:81-124^63.64%ID^E:1e-25^RecName: Full=50S ribosomal protein L22, chloroplastic;^Eukaryota; Viridiplantae; …
142598	FR632723.1	617	601.387	17	17	17	17.4413	0	0	61.0149	61.0149	61.0149	T	27.1861	HSP72_SOLLC^HSP72_SOLLC^Q:1-615,H:184-388^98.05%ID^E:4e-133^RecName: Full=Heat shock cognate 70 kDa protein 2;^Eukaryota; Viridiplantae; Streptophyta; Embryophyta; Tracheophyta; Spermatophyta; Magnoliophyta; eudicotyledons; Gunneridae; Pentapetalae; asterids; lamiids; Solanales; Solanaceae; Solanoideae; Solaneae; Solanum; Lycopersicon
96600	FR632438.1	560	360.099	17	17	17	26.4372	0	0	101.899	101.899	101.899	T	45.4025	#N/A
29488	FR632270.1	655	841.771	17	17	17	13.2281	0	0	43.5909	43.5909	43.5909	T	19.4226	CALR_BETVU^CALR_BETVU^Q:34-297,H:269-356^84.09%ID^E:2e-44^RecName: Full=Calreticulin;^Eukaryota; Viridiplantae; Streptophyta; Embryophyta; Tracheophyta; Spermatophyta; Magnoliophyta; eudicotyledons; Gunneridae; Pentapetalae; Caryophyllales; Chenopodiaceae; Betoideae; Beta
210038	FR631973.1	614	446.513	17	17	17	23.3767	0	0	82.1782	82.1782	82.1782	T	36.6157	RM16_ORYSJ^RM16_ORYSJ^Q:71-613,H:1-181^87.85%ID^E:3e-96^RecName: Full=60S ribosomal protein L16, mitochondrial;^Eukaryota; Viridiplantae; Streptophyta; Embryophyta; Tracheophyta; Spermatophyta; Magnoliophyta; Liliopsida; Poales; Poaceae; BOP clade; Oryzoideae; Oryzeae; Oryzinae; Oryza
103417	FR631884.1	649	673.593	17	17	17	16.3793	0	0	54.4745	54.4745	54.4745	T	24.2719	ADF2_PETHY^ADF2_PETHY^Q:136-558,H:1-141^83.69%ID^E:2e-83^RecName: Full=Actin-depolymerizing factor 2;^Eukaryota; Viridiplantae; Streptophyta; Embryophyta; Tracheophyta; Spermatophyta; Magnoliophyta; eudicotyledons; Gunneridae; Pentapetalae; asterids; lamiids; Solanales; Solanaceae; Petunioideae; Petunia
85596	FR631732.1	590	671.821	17	17	17	14.9296	0	0	54.6182	54.6182	54.6182	T	24.3359	HS181_ARATH^HS181_ARATH^Q:85-537,H:6-159^76.62%ID^E:8e-73^RecName: Full=18.1 kDa class I heat shock protein;^Eukaryota; Viridiplantae; Streptophyta; Embryophyta; Tracheophyta; Spermatophyta; Magnoliophyta; eudicotyledons; Gunneridae; Pentapetalae; rosids; malvids; Brassicales; Brassicaceae; Camelineae; Arabidopsis
210378	FR631398.1	658	720.89	17	17	17	15.5169	0	0	50.9004	50.9004	50.9004	T	22.6794	HS181_ARATH^HS181_ARATH^Q:82-534,H:6-159^77.42%ID^E:1e-72^RecName: Full=18.1 kDa class I heat shock protein;^Eukaryota; Viridiplantae; Streptophyta; Embryophyta; Tracheophyta; Spermatophyta; Magnoliophyta; eudicotyledons; Gunneridae; Pentapetalae; rosids; malvids; Brassicales; Brassicaceae; Camelineae; Arabidopsis
182328	FR630028.1	663	646.957	17	17	17	17.4216	0	0	56.7173	56.7173	56.7173	T	25.2712	HS181_ARATH^HS181_ARATH^Q:81-533,H:6-159^77.42%ID^E:8e-72^RecName: Full=18.1 kDa class I heat shock protein;^Eukaryota; Viridiplantae; Streptophyta; Embryophyta; Tracheophyta; Spermatophyta; Magnoliophyta; eudicotyledons; Gunneridae; Pentapetalae; rosids; malvids; Brassicales; Brassicaceae; Camelineae; Arabidopsis
162859	FR629002.1	624	697.227	17	17	17	15.2146	0	0	52.6279	52.6279	52.6279	T	23.4491	HSP16_SOYBN^HSP16_SOYBN^Q:85-537,H:6-161^73.08%ID^E:9e-78^RecName: Full=18.5 kDa class I heat shock protein;^Eukaryota; Viridiplantae; Streptophyta; Embryophyta; Tracheophyta; Spermatophyta; Magnoliophyta; eudicotyledons; Gunneridae; Pentapetalae; rosids; fabids; Fabales; Fabaceae; Papilionoideae; Phaseoleae; Glycine; Soja
173241	FR628769.1	626	403.899	17	17	17	26.3482	0	0	90.8484	90.8484	90.8484	T	40.4789	#N/A
180486	FR628586.1	577	531.327	17	17	17	18.4613	0	0	69.0603	69.0603	69.0603	T	30.7708	DNJH_CUCSA^DNJH_CUCSA^Q:2-274,H:325-413^86.81%ID^E:2e-47^RecName: Full=DnaJ protein homolog;^Eukaryota; Viridiplantae; Streptophyta; Embryophyta; Tracheophyta; Spermatophyta; Magnoliophyta; eudicotyledons; Gunneridae; Pentapetalae; rosids; fabids; Cucurbitales; Cucurbitaceae; Benincaseae; Cucumis
75509	FR628510.1	659	574.862	17	17	17	19.4882	0	0	63.8303	63.8303	63.8303	T	28.4406	RUB2_ORYSJ^RUB2_ORYSJ^Q:85-540,H:1-152^99.34%ID^E:3e-89^RecName: Full=Ubiquitin-NEDD8-like protein RUB2;^Eukaryota; Viridiplantae; Streptophyta; Embryophyta; Tracheophyta; Spermatophyta; Magnoliophyta; Liliopsida; Poales; Poaceae; BOP clade; Oryzoideae; Oryzeae; Oryzinae; Oryza`RUB2_ORYSJ^RUB2_ORYSJ^Q:319-546,H:3-78^61.84%ID^E:1e-16^RecName: Full=Ubiquitin-NEDD8-like protein RUB2;^Eukaryota; Viri…
88433	FR627769.1	604	303.841	17	17	17	33.794	0	0	120.766	120.766	120.766	T	53.809	RK22_OLIPU^RK22_OLIPU^Q:128-355,H:13-86^65.79%ID^E:1e-22^RecName: Full=50S ribosomal protein L22, chloroplastic;^Eukaryota; Viridiplantae; Streptophyta; Embryophyta; Tracheophyta; Spermatophyta; Magnoliophyta; eudicotyledons; Gunneridae; Pentapetalae; rosids; malvids; Brassicales; Brassicaceae; Alyssopsideae; Olimarabidopsis`RK22_OLIPU^RK22_OLIPU^Q:376-570,H:93-150^47.69%ID^E:1e-22^RecName: Full=…
205331	FR627752.1	601	584.989	17	17	17	17.4653	0	0	62.7253	62.7253	62.7253	T	27.9482	WRK44_ARATH^WRK44_ARATH^Q:30-548,H:135-291^45.16%ID^E:2e-36^RecName: Full=WRKY transcription factor 44;^Eukaryota; Viridiplantae; Streptophyta; Embryophyta; Tracheophyta; Spermatophyta; Magnoliophyta; eudicotyledons; Gunneridae; Pentapetalae; rosids; malvids; Brassicales; Brassicaceae; Camelineae; Arabidopsis`WRK44_ARATH^WRK44_ARATH^Q:201-398,H:350-416^52.24%ID^E:9e-14^RecName: Full=WRKY transcri…
198326	FR627608.1	666	515.145	17	17	17	21.9783	0	0	71.2297	71.2297	71.2297	T	31.7374	#N/A
10564	FR626856.1	626	913.579	17	17	17	11.6487	0	0	40.1647	40.1647	40.1647	T	17.896	MD37E_ARATH^MD37E_ARATH^Q:1-321,H:174-287^73.91%ID^E:4e-47^RecName: Full=Probable mediator of RNA polymerase II transcription subunit 37e;^Eukaryota; Viridiplantae; Streptophyta; Embryophyta; Tracheophyta; Spermatophyta; Magnoliophyta; eudicotyledons; Gunneridae; Pentapetalae; rosids; malvids; Brassicales; Brassicaceae; Camelineae; Arabidopsis`MD37E_ARATH^MD37E_ARATH^Q:291-596,H:545-651^81.31%ID^…
128846	FP074709.1	310	205.061	17	17	17	25.6997	0	0	178.94	178.94	178.94	T	79.7296	#N/A
18644	FP074509.1	569	668.78	17	17	17	14.4637	0	0	54.8665	54.8665	54.8665	T	24.4466	SC35_ARATH^SC35_ARATH^Q:54-377,H:1-108^88.89%ID^E:4e-65^RecName: Full=Serine/arginine-rich splicing factor SC35;^Eukaryota; Viridiplantae; Streptophyta; Embryophyta; Tracheophyta; Spermatophyta; Magnoliophyta; eudicotyledons; Gunneridae; Pentapetalae; rosids; malvids; Brassicales; Brassicaceae; Camelineae; Arabidopsis
51097	FP074313.1	665	708.861	17	17	17	15.9481	0	0	51.7641	51.7641	51.7641	T	23.0643	RL291_ARATH^RL291_ARATH^Q:396-214,H:1-61^83.61%ID^E:3e-27^RecName: Full=60S ribosomal protein L29-1;^Eukaryota; Viridiplantae; Streptophyta; Embryophyta; Tracheophyta; Spermatophyta; Magnoliophyta; eudicotyledons; Gunneridae; Pentapetalae; rosids; malvids; Brassicales; Brassicaceae; Camelineae; Arabidopsis
87743	FP074161.1	727	799.148	17	17	17	15.4652	0	0	45.9159	45.9159	45.9159	T	20.4585	APF2_ARATH^APF2_ARATH^Q:229-726,H:73-240^66.07%ID^E:4e-63^RecName: Full=Aspartyl protease family protein 2 {ECO:0000305};^Eukaryota; Viridiplantae; Streptophyta; Embryophyta; Tracheophyta; Spermatophyta; Magnoliophyta; eudicotyledons; Gunneridae; Pentapetalae; rosids; malvids; Brassicales; Brassicaceae; Camelineae; Arabidopsis
38637	FP073449.1	689	473.212	17	17	17	24.7521	0	0	77.5416	77.5416	77.5416	T	34.5498	VAP41_ARATH^VAP41_ARATH^Q:688-296,H:135-264^68.94%ID^E:7e-51^RecName: Full=Vesicle-associated protein 4-1;^Eukaryota; Viridiplantae; Streptophyta; Embryophyta; Tracheophyta; Spermatophyta; Magnoliophyta; eudicotyledons; Gunneridae; Pentapetalae; rosids; malvids; Brassicales; Brassicaceae; Camelineae; Arabidopsis
69603	FP071882.1	719	721.459	17	17	17	16.9421	0	0	50.8603	50.8603	50.8603	T	22.6616	#N/A
147411	FP071517.1	724	597.447	17	17	17	20.601	0	0	61.4173	61.4173	61.4173	T	27.3654	#N/A
86214	FP071279.1	668	777.936	17	17	17	14.5976	0	0	47.1679	47.1679	47.1679	T	21.0164	AGP31_ARATH^AGP31_ARATH^Q:476-667,H:227-289^64.06%ID^E:9e-17^RecName: Full=Non-classical arabinogalactan protein 31 {ECO:0000303|PubMed:17885091};^Eukaryota; Viridiplantae; Streptophyta; Embryophyta; Tracheophyta; Spermatophyta; Magnoliophyta; eudicotyledons; Gunneridae; Pentapetalae; rosids; malvids; Brassicales; Brassicaceae; Camelineae; Arabidopsis
124689	FP070863.1	629	462.077	17	17	17	23.1412	0	0	79.4102	79.4102	79.4102	T	35.3824	PABN2_ARATH^PABN2_ARATH^Q:80-613,H:42-219^71.67%ID^E:1e-64^RecName: Full=Polyadenylate-binding protein 2 {ECO:0000303|PubMed:18479511};^Eukaryota; Viridiplantae; Streptophyta; Embryophyta; Tracheophyta; Spermatophyta; Magnoliophyta; eudicotyledons; Gunneridae; Pentapetalae; rosids; malvids; Brassicales; Brassicaceae; Camelineae; Arabidopsis
170654	FP070581.1	828	722.975	17	17	17	19.4696	0	0	50.7537	50.7537	50.7537	T	22.614	RBP47_NICPL^RBP47_NICPL^Q:828-625,H:348-416^65.22%ID^E:1e-10^RecName: Full=Polyadenylate-binding protein RBP47;^Eukaryota; Viridiplantae; Streptophyta; Embryophyta; Tracheophyta; Spermatophyta; Magnoliophyta; eudicotyledons; Gunneridae; Pentapetalae; asterids; lamiids; Solanales; Solanaceae; Nicotianoideae; Nicotianeae; Nicotiana
206233	FP070576.1	848	807.841	17	17	17	17.8451	0	0	45.4218	45.4218	45.4218	T	20.2384	H33_VITVI^H33_VITVI^Q:805-398,H:1-136^100%ID^E:2e-91^RecName: Full=Histone H3.3;^Eukaryota; Viridiplantae; Streptophyta; Embryophyta; Tracheophyta; Spermatophyta; Magnoliophyta; eudicotyledons; Gunneridae; Pentapetalae; rosids; Vitales; Vitaceae; Vitis
166033	FP069497.1	700	552.66	17	17	17	21.5322	0	0	66.3945	66.3945	66.3945	T	29.5831	#N/A
169687	FP069272.1	709	711.488	17	17	17	16.9405	0	0	51.573	51.573	51.573	T	22.9791	RB45B_ARATH^RB45B_ARATH^Q:316-708,H:56-185^71.97%ID^E:4e-58^RecName: Full=Polyadenylate-binding protein RBP45B;^Eukaryota; Viridiplantae; Streptophyta; Embryophyta; Tracheophyta; Spermatophyta; Magnoliophyta; eudicotyledons; Gunneridae; Pentapetalae; rosids; malvids; Brassicales; Brassicaceae; Camelineae; Arabidopsis
161538	FP068612.1	738	729.176	17	17	17	17.2057	0	0	50.322	50.322	50.322	T	22.4217	#N/A
71262	FP068508.1	709	683.852	17	17	17	17.6252	0	0	53.6572	53.6572	53.6572	T	23.9078	RK2A_POPAL^RK2A_POPAL^Q:252-686,H:131-275^97.93%ID^E:2e-85^RecName: Full=50S ribosomal protein L2-A, chloroplastic;^Eukaryota; Viridiplantae; Streptophyta; Embryophyta; Tracheophyta; Spermatophyta; Magnoliophyta; eudicotyledons; Gunneridae; Pentapetalae; rosids; fabids; Malpighiales; Salicaceae; Saliceae; Populus
17295	FP067162.1	681	613.614	17	17	17	18.8669	0	0	59.7991	59.7991	59.7991	T	26.6444	4CL1_TOBAC^4CL1_TOBAC^Q:1-681,H:243-469^81.5%ID^E:2e-133^RecName: Full=4-coumarate--CoA ligase 1;^Eukaryota; Viridiplantae; Streptophyta; Embryophyta; Tracheophyta; Spermatophyta; Magnoliophyta; eudicotyledons; Gunneridae; Pentapetalae; asterids; lamiids; Solanales; Solanaceae; Nicotianoideae; Nicotianeae; Nicotiana
89247	FP066710.1	755	875.236	17	17	17	14.6646	0	0	41.9242	41.9242	41.9242	T	18.68	MPPB_ARATH^MPPB_ARATH^Q:50-754,H:1-236^70.17%ID^E:1e-104^RecName: Full=Probable mitochondrial-processing peptidase subunit beta, mitochondrial;^Eukaryota; Viridiplantae; Streptophyta; Embryophyta; Tracheophyta; Spermatophyta; Magnoliophyta; eudicotyledons; Gunneridae; Pentapetalae; rosids; malvids; Brassicales; Brassicaceae; Camelineae; Arabidopsis
122329	FP066337.1	726	586.813	17	17	17	21.0323	0	0	62.5304	62.5304	62.5304	T	27.8613	GLGB2_PEA^GLGB2_PEA^Q:708-307,H:668-800^71.64%ID^E:1e-55^RecName: Full=1,4-alpha-glucan-branching enzyme 1, chloroplastic/amyloplastic;^Eukaryota; Viridiplantae; Streptophyta; Embryophyta; Tracheophyta; Spermatophyta; Magnoliophyta; eudicotyledons; Gunneridae; Pentapetalae; rosids; fabids; Fabales; Fabaceae; Papilionoideae; Fabeae; Pisum
99853	FP064547.1	404	254.773	17	17	17	26.9574	0	0	144.025	144.025	144.025	T	64.1724	#N/A
73090	FP063816.1	670	555.08	17	17	17	20.5196	0	0	66.1051	66.1051	66.1051	T	29.4541	SUSY_VICFA^SUSY_VICFA^Q:2-670,H:286-508^91.93%ID^E:4e-147^RecName: Full=Sucrose synthase;^Eukaryota; Viridiplantae; Streptophyta; Embryophyta; Tracheophyta; Spermatophyta; Magnoliophyta; eudicotyledons; Gunneridae; Pentapetalae; rosids; fabids; Fabales; Fabaceae; Papilionoideae; Fabeae; Vicia
15122	FP063194.1	432	306.248	17	17	17	23.9806	0	0	119.817	119.817	119.817	T	53.3861	#N/A
105362	FP062737.1	715	530.699	17	17	17	22.9038	0	0	69.142	69.142	69.142	T	30.8073	ART2_YEAST^ART2_YEAST^Q:461-294,H:2-57^76.79%ID^E:7e-19^RecName: Full=Putative uncharacterized protein ART2;^Eukaryota; Fungi; Dikarya; Ascomycota; Saccharomycotina; Saccharomycetes; Saccharomycetales; Saccharomycetaceae; Saccharomyces
7455	FP062095.1	606	524.883	17	17	17	19.6272	0	0	69.9082	69.9082	69.9082	T	31.1486	(BLASTP)CO410_WHEAT^CO410_WHEAT^Q:36-135,H:149-250^45.45%ID^E:5e-14^RecName: Full=Dehydrin COR410;^Eukaryota; Viridiplantae; Streptophyta; Embryophyta; Tracheophyta; Spermatophyta; Magnoliophyta; Liliopsida; Poales; Poaceae; BOP clade; Pooideae; Triticodae; Triticeae; Triticinae; Triticum
38085	FP061303.1	673	657.364	17	17	17	17.4044	0	0	55.8193	55.8193	55.8193	T	24.8711	NBR1_ARATH^NBR1_ARATH^Q:478-152,H:585-702^66.1%ID^E:3e-32^RecName: Full=Protein NBR1 homolog {ECO:0000305};^Eukaryota; Viridiplantae; Streptophyta; Embryophyta; Tracheophyta; Spermatophyta; Magnoliophyta; eudicotyledons; Gunneridae; Pentapetalae; rosids; malvids; Brassicales; Brassicaceae; Camelineae; Arabidopsis
114763	FP061279.1	481	388.229	17	17	17	21.0623	0	0	94.5154	94.5154	94.5154	T	42.1127	FRL4B_ARATH^FRL4B_ARATH^Q:115-480,H:128-249^70.49%ID^E:4e-55^RecName: Full=FRIGIDA-like protein 4b;^Eukaryota; Viridiplantae; Streptophyta; Embryophyta; Tracheophyta; Spermatophyta; Magnoliophyta; eudicotyledons; Gunneridae; Pentapetalae; rosids; malvids; Brassicales; Brassicaceae; Camelineae; Arabidopsis
61120	FP060447.1	666	690.131	17	17	17	16.4056	0	0	53.1691	53.1691	53.1691	T	23.6903	RB47A_ARATH^RB47A_ARATH^Q:498-659,H:116-169^81.48%ID^E:6e-24^RecName: Full=Polyadenylate-binding protein RBP47A;^Eukaryota; Viridiplantae; Streptophyta; Embryophyta; Tracheophyta; Spermatophyta; Magnoliophyta; eudicotyledons; Gunneridae; Pentapetalae; rosids; malvids; Brassicales; Brassicaceae; Camelineae; Arabidopsis
173593	FP060292.1	724	727.174	17	17	17	16.9258	0	0	50.4605	50.4605	50.4605	T	22.4835	IAA9_ARATH^IAA9_ARATH^Q:174-590,H:4-146^53.85%ID^E:8e-26^RecName: Full=Auxin-responsive protein IAA9;^Eukaryota; Viridiplantae; Streptophyta; Embryophyta; Tracheophyta; Spermatophyta; Magnoliophyta; eudicotyledons; Gunneridae; Pentapetalae; rosids; malvids; Brassicales; Brassicaceae; Camelineae; Arabidopsis
91068	FP060094.1	734	713.593	17	17	17	17.4862	0	0	51.4209	51.4209	51.4209	T	22.9114	EF1A_PEA^EF1A_PEA^Q:734-426,H:334-436^96.12%ID^E:2e-63^RecName: Full=Elongation factor 1-alpha;^Eukaryota; Viridiplantae; Streptophyta; Embryophyta; Tracheophyta; Spermatophyta; Magnoliophyta; eudicotyledons; Gunneridae; Pentapetalae; rosids; fabids; Fabales; Fabaceae; Papilionoideae; Fabeae; Pisum
162943	FP059381.1	715	813.325	17	17	17	14.9448	0	0	45.1155	45.1155	45.1155	T	20.1019	PIRL9_ARATH^PIRL9_ARATH^Q:259-711,H:141-293^57.79%ID^E:8e-42^RecName: Full=Plant intracellular Ras-group-related LRR protein 9;^Eukaryota; Viridiplantae; Streptophyta; Embryophyta; Tracheophyta; Spermatophyta; Magnoliophyta; eudicotyledons; Gunneridae; Pentapetalae; rosids; malvids; Brassicales; Brassicaceae; Camelineae; Arabidopsis`PIRL9_ARATH^PIRL9_ARATH^Q:457-714,H:325-412^37.5%ID^E:2e-07^RecN…
122503	FP059210.1	775	740.835	17	17	17	17.784	0	0	49.5301	49.5301	49.5301	T	22.0689	#N/A
122639	FP058329.1	710	639.419	17	17	17	18.8765	0	0	57.3858	57.3858	57.3858	T	25.5691	XTH23_ARATH^XTH23_ARATH^Q:2-589,H:91-283^71.43%ID^E:4e-99^RecName: Full=Probable xyloglucan endotransglucosylase/hydrolase protein 23;^Eukaryota; Viridiplantae; Streptophyta; Embryophyta; Tracheophyta; Spermatophyta; Magnoliophyta; eudicotyledons; Gunneridae; Pentapetalae; rosids; malvids; Brassicales; Brassicaceae; Camelineae; Arabidopsis
116358	FP057833.1	662	549.968	17	17	17	20.463	0	0	66.7195	66.7195	66.7195	T	29.7279	NTF2_ARATH^NTF2_ARATH^Q:607-236,H:3-126^84.68%ID^E:3e-74^RecName: Full=Nuclear transport factor 2;^Eukaryota; Viridiplantae; Streptophyta; Embryophyta; Tracheophyta; Spermatophyta; Magnoliophyta; eudicotyledons; Gunneridae; Pentapetalae; rosids; malvids; Brassicales; Brassicaceae; Camelineae; Arabidopsis
180792	FP057697.1	758	560.942	17	17	17	22.9721	0	0	65.4142	65.4142	65.4142	T	29.1463	ART2_YEAST^ART2_YEAST^Q:465-298,H:2-57^76.79%ID^E:8e-19^RecName: Full=Putative uncharacterized protein ART2;^Eukaryota; Fungi; Dikarya; Ascomycota; Saccharomycotina; Saccharomycetes; Saccharomycetales; Saccharomycetaceae; Saccharomyces
66682	FP057416.1	387	255.712	17	17	17	25.7281	0	0	143.496	143.496	143.496	T	63.9367	#N/A
227625	FP056491.1	470	354.716	17	17	17	22.5251	0	0	103.445	103.445	103.445	T	46.0915	#N/A
177832	FP055686.1	735	645.238	17	17	17	19.3649	0	0	56.8683	56.8683	56.8683	T	25.3385	#N/A
164849	FP054525.1	570	598.927	17	17	17	16.1789	0	0	61.2656	61.2656	61.2656	T	27.2978	#N/A
58101	FP054120.1	740	744.45	17	17	17	16.8984	0	0	49.2895	49.2895	49.2895	T	21.9617	#N/A
168787	FP053179.1	706	742.052	17	17	17	16.1741	0	0	49.4489	49.4489	49.4489	T	22.0327	RS193_ARATH^RS193_ARATH^Q:629-219,H:1-137^86.13%ID^E:2e-85^RecName: Full=40S ribosomal protein S19-3;^Eukaryota; Viridiplantae; Streptophyta; Embryophyta; Tracheophyta; Spermatophyta; Magnoliophyta; eudicotyledons; Gunneridae; Pentapetalae; rosids; malvids; Brassicales; Brassicaceae; Camelineae; Arabidopsis
160604	FP052674.1	609	394.389	17	17	17	26.2507	0	0	93.039	93.039	93.039	T	41.4549	#N/A
67296	FP052636.1	431	528.521	17	17	17	13.8632	0	0	69.427	69.427	69.427	T	30.9342	RU17_ARATH^RU17_ARATH^Q:3-68,H:203-224^100%ID^E:2e-06^RecName: Full=U1 small nuclear ribonucleoprotein 70 kDa;^Eukaryota; Viridiplantae; Streptophyta; Embryophyta; Tracheophyta; Spermatophyta; Magnoliophyta; eudicotyledons; Gunneridae; Pentapetalae; rosids; malvids; Brassicales; Brassicaceae; Camelineae; Arabidopsis
206678	FP052085.1	710	594.461	17	17	17	20.3041	0	0	61.7258	61.7258	61.7258	T	27.5029	DCE_SOLLC^DCE_SOLLC^Q:553-173,H:378-502^52.76%ID^E:7e-35^RecName: Full=Glutamate decarboxylase;^Eukaryota; Viridiplantae; Streptophyta; Embryophyta; Tracheophyta; Spermatophyta; Magnoliophyta; eudicotyledons; Gunneridae; Pentapetalae; asterids; lamiids; Solanales; Solanaceae; Solanoideae; Solaneae; Solanum; Lycopersicon
213509	FP050735.1	508	434.483	17	17	17	19.8765	0	0	84.4535	84.4535	84.4535	T	37.6295	RH7_ARATH^RH7_ARATH^Q:330-506,H:94-152^83.05%ID^E:7e-25^RecName: Full=DEAD-box ATP-dependent RNA helicase 7;^Eukaryota; Viridiplantae; Streptophyta; Embryophyta; Tracheophyta; Spermatophyta; Magnoliophyta; eudicotyledons; Gunneridae; Pentapetalae; rosids; malvids; Brassicales; Brassicaceae; Camelineae; Arabidopsis
39542	FP050725.1	614	596.99	17	17	17	17.4844	0	0	61.4644	61.4644	61.4644	T	27.3864	DI193_ARATH^DI193_ARATH^Q:385-612,H:46-121^81.58%ID^E:5e-40^RecName: Full=Protein DEHYDRATION-INDUCED 19 homolog 3;^Eukaryota; Viridiplantae; Streptophyta; Embryophyta; Tracheophyta; Spermatophyta; Magnoliophyta; eudicotyledons; Gunneridae; Pentapetalae; rosids; malvids; Brassicales; Brassicaceae; Camelineae; Arabidopsis
234434	FP049923.1	638	558.274	17	17	17	19.4277	0	0	65.7269	65.7269	65.7269	T	29.2856	AS1_ARATH^AS1_ARATH^Q:2-433,H:217-363^72.48%ID^E:3e-62^RecName: Full=Transcription factor AS1 {ECO:0000303|PubMed:11140682};^Eukaryota; Viridiplantae; Streptophyta; Embryophyta; Tracheophyta; Spermatophyta; Magnoliophyta; eudicotyledons; Gunneridae; Pentapetalae; rosids; malvids; Brassicales; Brassicaceae; Camelineae; Arabidopsis
90524	FP049748.1	604	529.256	17	17	17	19.4008	0	0	69.3306	69.3306	69.3306	T	30.8913	DI193_ARATH^DI193_ARATH^Q:3-539,H:42-223^64.84%ID^E:8e-76^RecName: Full=Protein DEHYDRATION-INDUCED 19 homolog 3;^Eukaryota; Viridiplantae; Streptophyta; Embryophyta; Tracheophyta; Spermatophyta; Magnoliophyta; eudicotyledons; Gunneridae; Pentapetalae; rosids; malvids; Brassicales; Brassicaceae; Camelineae; Arabidopsis
192168	FP047870.1	693	475.249	17	17	17	24.7891	0	0	77.2093	77.2093	77.2093	T	34.4017	VA721_ARATH^VA721_ARATH^Q:691-239,H:69-219^84.11%ID^E:1e-72^RecName: Full=Vesicle-associated membrane protein 721 {ECO:0000303|PubMed:11115874};^Eukaryota; Viridiplantae; Streptophyta; Embryophyta; Tracheophyta; Spermatophyta; Magnoliophyta; eudicotyledons; Gunneridae; Pentapetalae; rosids; malvids; Brassicales; Brassicaceae; Camelineae; Arabidopsis
210491	FP047848.1	657	688.879	17	17	17	16.2133	0	0	53.2657	53.2657	53.2657	T	23.7333	#N/A
170512	FP047820.1	643	540.419	17	17	17	20.2269	0	0	67.8984	67.8984	67.8984	T	30.2532	HMGB3_ARATH^HMGB3_ARATH^Q:565-335,H:31-107^77.92%ID^E:6e-36^RecName: Full=High mobility group B protein 3;^Eukaryota; Viridiplantae; Streptophyta; Embryophyta; Tracheophyta; Spermatophyta; Magnoliophyta; eudicotyledons; Gunneridae; Pentapetalae; rosids; malvids; Brassicales; Brassicaceae; Camelineae; Arabidopsis
104660	FP047068.1	667	702.78	17	17	17	16.1345	0	0	52.2121	52.2121	52.2121	T	23.2639	NFYC2_ARATH^NFYC2_ARATH^Q:389-640,H:57-140^95.24%ID^E:5e-51^RecName: Full=Nuclear transcription factor Y subunit C-2;^Eukaryota; Viridiplantae; Streptophyta; Embryophyta; Tracheophyta; Spermatophyta; Magnoliophyta; eudicotyledons; Gunneridae; Pentapetalae; rosids; malvids; Brassicales; Brassicaceae; Camelineae; Arabidopsis
152755	FP046994.1	583	783.143	17	17	17	12.6554	0	0	46.8543	46.8543	46.8543	T	20.8766	EF1B1_ARATH^EF1B1_ARATH^Q:91-297,H:1-69^69.57%ID^E:5e-28^RecName: Full=Elongation factor 1-beta 1;^Eukaryota; Viridiplantae; Streptophyta; Embryophyta; Tracheophyta; Spermatophyta; Magnoliophyta; eudicotyledons; Gunneridae; Pentapetalae; rosids; malvids; Brassicales; Brassicaceae; Camelineae; Arabidopsis`EF1B1_ARATH^EF1B1_ARATH^Q:481-582,H:137-170^91.18%ID^E:2e-12^RecName: Full=Elongation factor …
54289	FP045825.1	675	557.298	17	17	17	20.5904	0	0	65.842	65.842	65.842	T	29.3369	CS120_WHEAT^CS120_WHEAT^Q:675-277,H:12-173^38.55%ID^E:2e-08^RecName: Full=Cold-shock protein CS120;^Eukaryota; Viridiplantae; Streptophyta; Embryophyta; Tracheophyta; Spermatophyta; Magnoliophyta; Liliopsida; Poales; Poaceae; BOP clade; Pooideae; Triticodae; Triticeae; Triticinae; Triticum
126763	FP044533.1	677	626.105	17	17	17	18.3819	0	0	58.6061	58.6061	58.6061	T	26.1128	NPS13_ARATH^NPS13_ARATH^Q:281-676,H:1-133^90.98%ID^E:2e-79^RecName: Full=Novel plant SNARE 13;^Eukaryota; Viridiplantae; Streptophyta; Embryophyta; Tracheophyta; Spermatophyta; Magnoliophyta; eudicotyledons; Gunneridae; Pentapetalae; rosids; malvids; Brassicales; Brassicaceae; Camelineae; Arabidopsis
92404	FP044472.1	632	568.34	17	17	17	18.9042	0	0	64.5628	64.5628	64.5628	T	28.7669	HSP71_SOLLC^HSP71_SOLLC^Q:1-498,H:483-650^85.12%ID^E:6e-90^RecName: Full=Heat shock cognate 70 kDa protein 1;^Eukaryota; Viridiplantae; Streptophyta; Embryophyta; Tracheophyta; Spermatophyta; Magnoliophyta; eudicotyledons; Gunneridae; Pentapetalae; asterids; lamiids; Solanales; Solanaceae; Solanoideae; Solaneae; Solanum; Lycopersicon
35277	FP043942.1	506	840.096	17	17	17	10.2393	0	0	43.6779	43.6779	43.6779	T	19.4613	#N/A
30398	FP043682.1	642	584.805	17	17	17	18.6626	0	0	62.7451	62.7451	62.7451	T	27.957	DNJH_CUCSA^DNJH_CUCSA^Q:46-642,H:1-196^91.46%ID^E:2e-84^RecName: Full=DnaJ protein homolog;^Eukaryota; Viridiplantae; Streptophyta; Embryophyta; Tracheophyta; Spermatophyta; Magnoliophyta; eudicotyledons; Gunneridae; Pentapetalae; rosids; fabids; Cucurbitales; Cucurbitaceae; Benincaseae; Cucumis
76167	FP042949.1	634	528.67	17	17	17	20.387	0	0	69.4074	69.4074	69.4074	T	30.9255	MYST1_ARATH^MYST1_ARATH^Q:65-634,H:13-205^76.17%ID^E:2e-86^RecName: Full=Histone acetyltransferase of the MYST family 1 {ECO:0000303|PubMed:17877703};^Eukaryota; Viridiplantae; Streptophyta; Embryophyta; Tracheophyta; Spermatophyta; Magnoliophyta; eudicotyledons; Gunneridae; Pentapetalae; rosids; malvids; Brassicales; Brassicaceae; Camelineae; Arabidopsis
216678	FP042706.1	391	433.462	17	17	17	15.3347	0	0	84.6524	84.6524	84.6524	T	37.7182	#N/A
68856	FP041851.1	630	443.738	17	17	17	24.1359	0	0	82.6921	82.6921	82.6921	T	36.8447	RL362_ARATH^RL362_ARATH^Q:615-310,H:1-102^79.41%ID^E:4e-49^RecName: Full=60S ribosomal protein L36-2;^Eukaryota; Viridiplantae; Streptophyta; Embryophyta; Tracheophyta; Spermatophyta; Magnoliophyta; eudicotyledons; Gunneridae; Pentapetalae; rosids; malvids; Brassicales; Brassicaceae; Camelineae; Arabidopsis
195803	FP041304.1	518	380.206	17	17	17	23.1611	0	0	96.5099	96.5099	96.5099	T	43.0014	#N/A
222965	FP041059.1	622	644.704	17	17	17	16.4013	0	0	56.9154	56.9154	56.9154	T	25.3595	SERC3_BOVIN^SERC3_BOVIN^Q:47-364,H:183-295^33.62%ID^E:3e-13^RecName: Full=Serine incorporator 3;^Eukaryota; Metazoa; Chordata; Craniata; Vertebrata; Euteleostomi; Mammalia; Eutheria; Laurasiatheria; Cetartiodactyla; Ruminantia; Pecora; Bovidae; Bovinae; Bos
33857	FP040716.1	655	561.941	17	17	17	19.8153	0	0	65.298	65.298	65.298	T	29.0945	HMGL_SOYBN^HMGL_SOYBN^Q:607-344,H:1-89^74.16%ID^E:6e-29^RecName: Full=HMG1/2-like protein;^Eukaryota; Viridiplantae; Streptophyta; Embryophyta; Tracheophyta; Spermatophyta; Magnoliophyta; eudicotyledons; Gunneridae; Pentapetalae; rosids; fabids; Fabales; Fabaceae; Papilionoideae; Phaseoleae; Glycine; Soja
146613	FP040632.1	627	504.96	17	17	17	21.1086	0	0	72.6663	72.6663	72.6663	T	32.3776	BAG6_ARATH^BAG6_ARATH^Q:502-236,H:938-1017^39.33%ID^E:4e-07^RecName: Full=BAG family molecular chaperone regulator 6 {ECO:0000303|Ref.3};^Eukaryota; Viridiplantae; Streptophyta; Embryophyta; Tracheophyta; Spermatophyta; Magnoliophyta; eudicotyledons; Gunneridae; Pentapetalae; rosids; malvids; Brassicales; Brassicaceae; Camelineae; Arabidopsis
79006	FP040386.1	667	791.319	17	17	17	14.3292	0	0	46.3702	46.3702	46.3702	T	20.6609	#N/A
16157	FP040217.1	630	696.389	17	17	17	15.3793	0	0	52.6913	52.6913	52.6913	T	23.4774	RS8_MAIZE^RS8_MAIZE^Q:31-630,H:1-197^82%ID^E:5e-95^RecName: Full=40S ribosomal protein S8;^Eukaryota; Viridiplantae; Streptophyta; Embryophyta; Tracheophyta; Spermatophyta; Magnoliophyta; Liliopsida; Poales; Poaceae; PACMAD clade; Panicoideae; Andropogonodae; Andropogoneae; Tripsacinae; Zea
199313	FP039767.1	654	688.183	17	17	17	16.1556	0	0	53.3196	53.3196	53.3196	T	23.7573	TCMO_SOYBN^TCMO_SOYBN^Q:86-652,H:1-189^87.3%ID^E:5e-111^RecName: Full=Trans-cinnamate 4-monooxygenase;^Eukaryota; Viridiplantae; Streptophyta; Embryophyta; Tracheophyta; Spermatophyta; Magnoliophyta; eudicotyledons; Gunneridae; Pentapetalae; rosids; fabids; Fabales; Fabaceae; Papilionoideae; Phaseoleae; Glycine; Soja
188235	FP039252.1	601	552.345	17	17	17	18.4975	0	0	66.4324	66.4324	66.4324	T	29.5999	ALL12_OLEEU^ALL12_OLEEU^Q:67-600,H:1-178^79.21%ID^E:7e-100^RecName: Full=Isoflavone reductase-like protein;^Eukaryota; Viridiplantae; Streptophyta; Embryophyta; Tracheophyta; Spermatophyta; Magnoliophyta; eudicotyledons; Gunneridae; Pentapetalae; asterids; lamiids; Lamiales; Oleaceae; Oleeae; Olea
66385	FP039146.1	661	490.539	17	17	17	22.9074	0	0	74.8026	74.8026	74.8026	T	33.3294	HIP6_ARATH^HIP6_ARATH^Q:130-660,H:20-225^44.23%ID^E:2e-32^RecName: Full=Heavy metal-associated isoprenylated plant protein 6 {ECO:0000303|PubMed:21072340, ECO:0000303|PubMed:23368984};^Eukaryota; Viridiplantae; Streptophyta; Embryophyta; Tracheophyta; Spermatophyta; Magnoliophyta; eudicotyledons; Gunneridae; Pentapetalae; rosids; malvids; Brassicales; Brassicaceae; Camelineae; Arabidopsis
36197	FP039088.1	659	547.204	17	17	17	20.4732	0	0	67.0565	67.0565	67.0565	T	29.878	#N/A
189941	FP038444.1	692	599.512	17	17	17	19.6226	0	0	61.2058	61.2058	61.2058	T	27.2711	HS181_ARATH^HS181_ARATH^Q:50-502,H:6-159^77.42%ID^E:5e-72^RecName: Full=18.1 kDa class I heat shock protein;^Eukaryota; Viridiplantae; Streptophyta; Embryophyta; Tracheophyta; Spermatophyta; Magnoliophyta; eudicotyledons; Gunneridae; Pentapetalae; rosids; malvids; Brassicales; Brassicaceae; Camelineae; Arabidopsis
178420	FP037628.1	660	787.845	17	17	17	14.2414	0	0	46.5746	46.5746	46.5746	T	20.752	COMT1_ROSCH^COMT1_ROSCH^Q:78-659,H:1-194^86.08%ID^E:2e-121^RecName: Full=Caffeic acid 3-O-methyltransferase;^Eukaryota; Viridiplantae; Streptophyta; Embryophyta; Tracheophyta; Spermatophyta; Magnoliophyta; eudicotyledons; Gunneridae; Pentapetalae; rosids; fabids; Rosales; Rosaceae; Rosoideae; Rosoideae unplaced; Rosa
190457	FP037048.1	654	604.975	17	17	17	18.3776	0	0	60.6531	60.6531	60.6531	T	27.0249	#N/A
21323	FP036736.1	587	453.736	17	17	17	21.993	0	0	80.8699	80.8699	80.8699	T	36.0328	GBLP_MEDSA^GBLP_MEDSA^Q:2-418,H:189-325^90.07%ID^E:1e-81^RecName: Full=Guanine nucleotide-binding protein subunit beta-like protein;^Eukaryota; Viridiplantae; Streptophyta; Embryophyta; Tracheophyta; Spermatophyta; Magnoliophyta; eudicotyledons; Gunneridae; Pentapetalae; rosids; fabids; Fabales; Fabaceae; Papilionoideae; Trifolieae; Medicago
135884	FP036350.1	566	468.192	17	17	17	20.5514	0	0	78.3731	78.3731	78.3731	T	34.9203	#N/A
166405	FP035765.1	639	689.163	17	17	17	15.7626	0	0	53.2437	53.2437	53.2437	T	23.7235	CTL2_ARATH^CTL2_ARATH^Q:156-638,H:53-213^80.75%ID^E:4e-94^RecName: Full=Chitinase-like protein 2;^Eukaryota; Viridiplantae; Streptophyta; Embryophyta; Tracheophyta; Spermatophyta; Magnoliophyta; eudicotyledons; Gunneridae; Pentapetalae; rosids; malvids; Brassicales; Brassicaceae; Camelineae; Arabidopsis
192610	FP035244.1	688	613.538	17	17	17	19.0632	0	0	59.8065	59.8065	59.8065	T	26.6477	HS181_ARATH^HS181_ARATH^Q:650-198,H:6-159^77.42%ID^E:6e-72^RecName: Full=18.1 kDa class I heat shock protein;^Eukaryota; Viridiplantae; Streptophyta; Embryophyta; Tracheophyta; Spermatophyta; Magnoliophyta; eudicotyledons; Gunneridae; Pentapetalae; rosids; malvids; Brassicales; Brassicaceae; Camelineae; Arabidopsis
230271	FP035116.1	684	607.306	17	17	17	19.1469	0	0	60.4203	60.4203	60.4203	T	26.9212	(BLASTP)CO410_WHEAT^CO410_WHEAT^Q:65-164,H:149-250^45.45%ID^E:5e-14^RecName: Full=Dehydrin COR410;^Eukaryota; Viridiplantae; Streptophyta; Embryophyta; Tracheophyta; Spermatophyta; Magnoliophyta; Liliopsida; Poales; Poaceae; BOP clade; Pooideae; Triticodae; Triticeae; Triticinae; Triticum
131346	FP034288.1	614	689.908	17	17	17	15.1296	0	0	53.1862	53.1862	53.1862	T	23.6979	COMT1_PRUDU^COMT1_PRUDU^Q:69-605,H:1-179^85.47%ID^E:2e-109^RecName: Full=Caffeic acid 3-O-methyltransferase;^Eukaryota; Viridiplantae; Streptophyta; Embryophyta; Tracheophyta; Spermatophyta; Magnoliophyta; eudicotyledons; Gunneridae; Pentapetalae; rosids; fabids; Rosales; Rosaceae; Maloideae; Amygdaleae; Prunus
236894	FP033343.1	676	662.726	17	17	17	17.3405	0	0	55.3677	55.3677	55.3677	T	24.6699	ALL12_OLEEU^ALL12_OLEEU^Q:34-675,H:1-214^78.5%ID^E:2e-121^RecName: Full=Isoflavone reductase-like protein;^Eukaryota; Viridiplantae; Streptophyta; Embryophyta; Tracheophyta; Spermatophyta; Magnoliophyta; eudicotyledons; Gunneridae; Pentapetalae; asterids; lamiids; Lamiales; Oleaceae; Oleeae; Olea
27461	FP032632.1	686	607.447	17	17	17	19.1984	0	0	60.4063	60.4063	60.4063	T	26.9149	AGP31_ARATH^AGP31_ARATH^Q:225-527,H:254-358^46.23%ID^E:6e-21^RecName: Full=Non-classical arabinogalactan protein 31 {ECO:0000303|PubMed:17885091};^Eukaryota; Viridiplantae; Streptophyta; Embryophyta; Tracheophyta; Spermatophyta; Magnoliophyta; eudicotyledons; Gunneridae; Pentapetalae; rosids; malvids; Brassicales; Brassicaceae; Camelineae; Arabidopsis
216542	FP032609.1	666	619.297	17	17	17	18.282	0	0	59.2504	59.2504	59.2504	T	26.3999	IQD14_ARATH^IQD14_ARATH^Q:402-656,H:308-392^81.18%ID^E:2e-28^RecName: Full=Protein IQ-DOMAIN 14;^Eukaryota; Viridiplantae; Streptophyta; Embryophyta; Tracheophyta; Spermatophyta; Magnoliophyta; eudicotyledons; Gunneridae; Pentapetalae; rosids; malvids; Brassicales; Brassicaceae; Camelineae; Arabidopsis`IQD14_ARATH^IQD14_ARATH^Q:3-209,H:3-71^82.61%ID^E:3e-22^RecName: Full=Protein IQ-DOMAIN 14;^Euk…
134293	FP032515.1	670	740.669	17	17	17	15.378	0	0	49.5412	49.5412	49.5412	T	22.0738	NHL1_ARATH^NHL1_ARATH^Q:82-666,H:2-199^65.15%ID^E:5e-91^RecName: Full=NDR1/HIN1-like protein 1 {ECO:0000303|Ref.1};^Eukaryota; Viridiplantae; Streptophyta; Embryophyta; Tracheophyta; Spermatophyta; Magnoliophyta; eudicotyledons; Gunneridae; Pentapetalae; rosids; malvids; Brassicales; Brassicaceae; Camelineae; Arabidopsis
146293	FP032262.1	670	765.094	17	17	17	14.8871	0	0	47.9596	47.9596	47.9596	T	21.3691	ALL12_OLEEU^ALL12_OLEEU^Q:61-669,H:1-203^78.33%ID^E:2e-114^RecName: Full=Isoflavone reductase-like protein;^Eukaryota; Viridiplantae; Streptophyta; Embryophyta; Tracheophyta; Spermatophyta; Magnoliophyta; eudicotyledons; Gunneridae; Pentapetalae; asterids; lamiids; Lamiales; Oleaceae; Oleeae; Olea
226950	FP032067.1	348	184.877	17	17	17	31.9996	0	0	198.476	198.476	198.476	T	88.4338	#N/A
79712	FP031854.1	615	476.214	17	17	17	21.9544	0	0	77.0528	77.0528	77.0528	T	34.332	RL15_PETHY^RL15_PETHY^Q:615-166,H:55-204^91.33%ID^E:2e-81^RecName: Full=60S ribosomal protein L15;^Eukaryota; Viridiplantae; Streptophyta; Embryophyta; Tracheophyta; Spermatophyta; Magnoliophyta; eudicotyledons; Gunneridae; Pentapetalae; asterids; lamiids; Solanales; Solanaceae; Petunioideae; Petunia
101302	FP031594.1	776	712.064	17	17	17	18.5264	0	0	51.5314	51.5314	51.5314	T	22.9606	H4_SOYBN^H4_SOYBN^Q:523-290,H:22-99^100%ID^E:4e-47^RecName: Full=Histone H4;^Eukaryota; Viridiplantae; Streptophyta; Embryophyta; Tracheophyta; Spermatophyta; Magnoliophyta; eudicotyledons; Gunneridae; Pentapetalae; rosids; fabids; Fabales; Fabaceae; Papilionoideae; Phaseoleae; Glycine; Soja
169216	FP031207.1	645	537.241	17	17	17	20.4098	0	0	68.3001	68.3001	68.3001	T	30.4321	IF1A_ONOVI^IF1A_ONOVI^Q:583-236,H:1-116^96.55%ID^E:3e-63^RecName: Full=Eukaryotic translation initiation factor 1A;^Eukaryota; Viridiplantae; Streptophyta; Embryophyta; Tracheophyta; Spermatophyta; Magnoliophyta; eudicotyledons; Gunneridae; Pentapetalae; rosids; fabids; Fabales; Fabaceae; Papilionoideae; Hedysareae; Onobrychis
232341	FP030987.1	859	877.305	17	17	17	16.6453	0	0	41.8254	41.8254	41.8254	T	18.6359	(BLASTP)NDRP1_ARATH^NDRP1_ARATH^Q:1-125,H:1-141^41.38%ID^E:3e-16^RecName: Full=Nodulin-related protein 1 {ECO:0000303|PubMed:20016941};^Eukaryota; Viridiplantae; Streptophyta; Embryophyta; Tracheophyta; Spermatophyta; Magnoliophyta; eudicotyledons; Gunneridae; Pentapetalae; rosids; malvids; Brassicales; Brassicaceae; Camelineae; Arabidopsis
75149	FP030922.1	808	845.995	17	17	17	16.2365	0	0	43.3733	43.3733	43.3733	T	19.3256	ALL12_OLEEU^ALL12_OLEEU^Q:58-807,H:1-250^78.8%ID^E:2e-145^RecName: Full=Isoflavone reductase-like protein;^Eukaryota; Viridiplantae; Streptophyta; Embryophyta; Tracheophyta; Spermatophyta; Magnoliophyta; eudicotyledons; Gunneridae; Pentapetalae; asterids; lamiids; Lamiales; Oleaceae; Oleeae; Olea
92104	FP030920.1	585	461.407	17	17	17	21.5537	0	0	79.5255	79.5255	79.5255	T	35.4338	RL141_ARATH^RL141_ARATH^Q:554-153,H:1-134^88.06%ID^E:1e-77^RecName: Full=60S ribosomal protein L14-1;^Eukaryota; Viridiplantae; Streptophyta; Embryophyta; Tracheophyta; Spermatophyta; Magnoliophyta; eudicotyledons; Gunneridae; Pentapetalae; rosids; malvids; Brassicales; Brassicaceae; Camelineae; Arabidopsis
70697	FP030765.1	781	841.081	17	17	17	15.7856	0	0	43.6267	43.6267	43.6267	T	19.4385	#N/A
51939	FP029934.1	895	810.622	17	17	17	18.7695	0	0	45.266	45.266	45.266	T	20.1689	RS111_ARATH^RS111_ARATH^Q:648-169,H:1-160^86.88%ID^E:1e-81^RecName: Full=40S ribosomal protein S11-1;^Eukaryota; Viridiplantae; Streptophyta; Embryophyta; Tracheophyta; Spermatophyta; Magnoliophyta; eudicotyledons; Gunneridae; Pentapetalae; rosids; malvids; Brassicales; Brassicaceae; Camelineae; Arabidopsis
53447	FP029712.1	844	905.505	17	17	17	15.8453	0	0	40.5228	40.5228	40.5228	T	18.0555	#N/A
217528	FP029119.1	703	747.721	17	17	17	15.9832	0	0	49.0739	49.0739	49.0739	T	21.8656	ACT1_ORYSJ^ACT1_ORYSJ^Q:147-701,H:1-185^99.46%ID^E:2e-133^RecName: Full=Actin-1;^Eukaryota; Viridiplantae; Streptophyta; Embryophyta; Tracheophyta; Spermatophyta; Magnoliophyta; Liliopsida; Poales; Poaceae; BOP clade; Oryzoideae; Oryzeae; Oryzinae; Oryza
44802	FP029080.1	732	735.402	17	17	17	16.9214	0	0	49.896	49.896	49.896	T	22.2319	CHSY_BETPN^CHSY_BETPN^Q:94-732,H:2-214^90.14%ID^E:2e-140^RecName: Full=Chalcone synthase;^Eukaryota; Viridiplantae; Streptophyta; Embryophyta; Tracheophyta; Spermatophyta; Magnoliophyta; eudicotyledons; Gunneridae; Pentapetalae; rosids; fabids; Fagales; Betulaceae; Betula
151503	FP028750.1	470	347.931	17	17	17	22.9643	0	0	105.462	105.462	105.462	T	46.9903	HMGB3_ARATH^HMGB3_ARATH^Q:470-357,H:70-107^78.95%ID^E:3e-12^RecName: Full=High mobility group B protein 3;^Eukaryota; Viridiplantae; Streptophyta; Embryophyta; Tracheophyta; Spermatophyta; Magnoliophyta; eudicotyledons; Gunneridae; Pentapetalae; rosids; malvids; Brassicales; Brassicaceae; Camelineae; Arabidopsis
103904	FP028486.1	625	598.871	17	17	17	17.7417	0	0	61.2713	61.2713	61.2713	T	27.3004	RLA2_PARAR^RLA2_PARAR^Q:567-382,H:1-62^79.03%ID^E:4e-26^RecName: Full=60S acidic ribosomal protein P2;^Eukaryota; Viridiplantae; Streptophyta; Embryophyta; Tracheophyta; Spermatophyta; Magnoliophyta; eudicotyledons; Gunneridae; Pentapetalae; asterids; campanulids; Asterales; Asteraceae; Asteroideae; Heliantheae alliance; Heliantheae; Parthenium
211547	FP028292.1	850	1066.38	17	17	17	13.5505	0	0	34.4095	34.4095	34.4095	T	15.3317	TBB2_LUPAL^TBB2_LUPAL^Q:2-679,H:205-430^100%ID^E:2e-167^RecName: Full=Tubulin beta-2 chain;^Eukaryota; Viridiplantae; Streptophyta; Embryophyta; Tracheophyta; Spermatophyta; Magnoliophyta; eudicotyledons; Gunneridae; Pentapetalae; rosids; fabids; Fabales; Fabaceae; Papilionoideae; Genisteae; Lupinus
39738	FP027627.1	861	714.687	17	17	17	20.4803	0	0	51.3422	51.3422	51.3422	T	22.8763	RGGA_ARATH^RGGA_ARATH^Q:627-283,H:241-355^56.41%ID^E:2e-14^RecName: Full=RGG repeats nuclear RNA binding protein A {ECO:0000303|PubMed:11905967};^Eukaryota; Viridiplantae; Streptophyta; Embryophyta; Tracheophyta; Spermatophyta; Magnoliophyta; eudicotyledons; Gunneridae; Pentapetalae; rosids; malvids; Brassicales; Brassicaceae; Camelineae; Arabidopsis
64024	FP027572.1	837	709.111	17	17	17	20.066	0	0	51.7459	51.7459	51.7459	T	23.0562	RL191_ARATH^RL191_ARATH^Q:836-318,H:16-188^92.49%ID^E:5e-98^RecName: Full=60S ribosomal protein L19-1;^Eukaryota; Viridiplantae; Streptophyta; Embryophyta; Tracheophyta; Spermatophyta; Magnoliophyta; eudicotyledons; Gunneridae; Pentapetalae; rosids; malvids; Brassicales; Brassicaceae; Camelineae; Arabidopsis
128058	FP027020.1	859	873.743	17	17	17	16.7131	0	0	41.9959	41.9959	41.9959	T	18.7119	EF1A_MANES^EF1A_MANES^Q:34-858,H:1-275^97.82%ID^E:0^RecName: Full=Elongation factor 1-alpha;^Eukaryota; Viridiplantae; Streptophyta; Embryophyta; Tracheophyta; Spermatophyta; Magnoliophyta; eudicotyledons; Gunneridae; Pentapetalae; rosids; fabids; Malpighiales; Euphorbiaceae; Crotonoideae; Manihoteae; Manihot
89245	FP026674.1	854	1006.44	17	17	17	14.4251	0	0	36.4587	36.4587	36.4587	T	16.2447	BH093_ARATH^BH093_ARATH^Q:483-794,H:155-264^70%ID^E:5e-29^RecName: Full=Transcription factor bHLH93;^Eukaryota; Viridiplantae; Streptophyta; Embryophyta; Tracheophyta; Spermatophyta; Magnoliophyta; eudicotyledons; Gunneridae; Pentapetalae; rosids; malvids; Brassicales; Brassicaceae; Camelineae; Arabidopsis
229364	FP026507.1	852	818.86	17	17	17	17.688	0	0	44.8106	44.8106	44.8106	T	19.966	TIL_ARATH^TIL_ARATH^Q:851-309,H:6-186^75.69%ID^E:3e-100^RecName: Full=Temperature-induced lipocalin-1 {ECO:0000303|PubMed:18671872};^Eukaryota; Viridiplantae; Streptophyta; Embryophyta; Tracheophyta; Spermatophyta; Magnoliophyta; eudicotyledons; Gunneridae; Pentapetalae; rosids; malvids; Brassicales; Brassicaceae; Camelineae; Arabidopsis
108123	FP026494.1	899	870.079	17	17	17	17.5651	0	0	42.1727	42.1727	42.1727	T	18.7907	EF1D2_ARATH^EF1D2_ARATH^Q:899-249,H:15-231^83.87%ID^E:3e-87^RecName: Full=Elongation factor 1-delta 2;^Eukaryota; Viridiplantae; Streptophyta; Embryophyta; Tracheophyta; Spermatophyta; Magnoliophyta; eudicotyledons; Gunneridae; Pentapetalae; rosids; malvids; Brassicales; Brassicaceae; Camelineae; Arabidopsis
139487	FP026491.1	830	883.266	17	17	17	15.9748	0	0	41.5431	41.5431	41.5431	T	18.5101	ETR1_PRUPE^ETR1_PRUPE^Q:1-828,H:118-393^96.74%ID^E:7e-168^RecName: Full=Ethylene receptor;^Eukaryota; Viridiplantae; Streptophyta; Embryophyta; Tracheophyta; Spermatophyta; Magnoliophyta; eudicotyledons; Gunneridae; Pentapetalae; rosids; fabids; Rosales; Rosaceae; Maloideae; Amygdaleae; Prunus
228667	FP026360.1	751	746.823	17	17	17	17.0951	0	0	49.133	49.133	49.133	T	21.8919	RSZ33_ARATH^RSZ33_ARATH^Q:35-472,H:1-143^80.14%ID^E:3e-70^RecName: Full=Serine/arginine-rich splicing factor RS2Z33;^Eukaryota; Viridiplantae; Streptophyta; Embryophyta; Tracheophyta; Spermatophyta; Magnoliophyta; eudicotyledons; Gunneridae; Pentapetalae; rosids; malvids; Brassicales; Brassicaceae; Camelineae; Arabidopsis
207910	FP026059.1	631	548.447	17	17	17	19.5589	0	0	66.9046	66.9046	66.9046	T	29.8103	CCB12_ORYSJ^CCB12_ORYSJ^Q:580-239,H:1-114^51.3%ID^E:9e-28^RecName: Full=Cyclin-B1-2;^Eukaryota; Viridiplantae; Streptophyta; Embryophyta; Tracheophyta; Spermatophyta; Magnoliophyta; Liliopsida; Poales; Poaceae; BOP clade; Oryzoideae; Oryzeae; Oryzinae; Oryza
13764	FP025884.1	545	477.174	17	17	17	19.4164	0	0	76.8978	76.8978	76.8978	T	34.263	SAP7_ARATH^SAP7_ARATH^Q:363-148,H:101-172^69.44%ID^E:1e-31^RecName: Full=Zinc finger A20 and AN1 domain-containing stress-associated protein 7;^Eukaryota; Viridiplantae; Streptophyta; Embryophyta; Tracheophyta; Spermatophyta; Magnoliophyta; eudicotyledons; Gunneridae; Pentapetalae; rosids; malvids; Brassicales; Brassicaceae; Camelineae; Arabidopsis
124854	FP025478.1	791	975.572	17	17	17	13.7837	0	0	37.6124	37.6124	37.6124	T	16.7588	PDCD4_HUMAN^PDCD4_HUMAN^Q:65-790,H:162-407^33.47%ID^E:1e-27^RecName: Full=Programmed cell death protein 4;^Eukaryota; Metazoa; Chordata; Craniata; Vertebrata; Euteleostomi; Mammalia; Eutheria; Euarchontoglires; Primates; Haplorrhini; Catarrhini; Hominidae; Homo
93576	FP025180.1	810	816.302	17	17	17	16.8688	0	0	44.951	44.951	44.951	T	20.0286	#N/A
190160	FP025146.1	866	911.883	17	17	17	16.1446	0	0	40.2394	40.2394	40.2394	T	17.9293	BI1_ARATH^BI1_ARATH^Q:38-745,H:1-235^73.73%ID^E:2e-100^RecName: Full=Bax inhibitor 1;^Eukaryota; Viridiplantae; Streptophyta; Embryophyta; Tracheophyta; Spermatophyta; Magnoliophyta; eudicotyledons; Gunneridae; Pentapetalae; rosids; malvids; Brassicales; Brassicaceae; Camelineae; Arabidopsis
50784	FP024770.1	797	787.579	17	17	17	17.2034	0	0	46.5904	46.5904	46.5904	T	20.759	ADF_VITVI^ADF_VITVI^Q:50-478,H:1-143^88.11%ID^E:2e-81^RecName: Full=Actin-depolymerizing factor;^Eukaryota; Viridiplantae; Streptophyta; Embryophyta; Tracheophyta; Spermatophyta; Magnoliophyta; eudicotyledons; Gunneridae; Pentapetalae; rosids; Vitales; Vitaceae; Vitis
178318	FP024656.1	705	713.299	17	17	17	16.8022	0	0	51.4421	51.4421	51.4421	T	22.9208	DNJH_CUCSA^DNJH_CUCSA^Q:54-704,H:1-214^91.71%ID^E:5e-97^RecName: Full=DnaJ protein homolog;^Eukaryota; Viridiplantae; Streptophyta; Embryophyta; Tracheophyta; Spermatophyta; Magnoliophyta; eudicotyledons; Gunneridae; Pentapetalae; rosids; fabids; Cucurbitales; Cucurbitaceae; Benincaseae; Cucumis
10847	FN999442.1	556	383.439	17	17	17	24.6506	0	0	95.6961	95.6961	95.6961	T	42.6388	H1_SOLPN^H1_SOLPN^Q:556-431,H:77-118^83.33%ID^E:6e-16^RecName: Full=Histone H1;^Eukaryota; Viridiplantae; Streptophyta; Embryophyta; Tracheophyta; Spermatophyta; Magnoliophyta; eudicotyledons; Gunneridae; Pentapetalae; asterids; lamiids; Solanales; Solanaceae; Solanoideae; Solaneae; Solanum; Lycopersicon
2626	FN999102.1	707	883.863	17	17	17	13.5983	0	0	41.515	41.515	41.515	T	18.4976	CALX_SOYBN^CALX_SOYBN^Q:1-705,H:180-414^88.51%ID^E:2e-123^RecName: Full=Calnexin homolog;^Eukaryota; Viridiplantae; Streptophyta; Embryophyta; Tracheophyta; Spermatophyta; Magnoliophyta; eudicotyledons; Gunneridae; Pentapetalae; rosids; fabids; Fabales; Fabaceae; Papilionoideae; Phaseoleae; Glycine; Soja
215724	FN769104.1	726	782.412	17	17	17	15.7743	0	0	46.8981	46.8981	46.8981	T	20.8961	EF1A_MANES^EF1A_MANES^Q:3-716,H:6-243^97.9%ID^E:2e-173^RecName: Full=Elongation factor 1-alpha;^Eukaryota; Viridiplantae; Streptophyta; Embryophyta; Tracheophyta; Spermatophyta; Magnoliophyta; eudicotyledons; Gunneridae; Pentapetalae; rosids; fabids; Malpighiales; Euphorbiaceae; Crotonoideae; Manihoteae; Manihot
52848	FN769093.1	652	719.721	17	17	17	15.4004	0	0	50.9831	50.9831	50.9831	T	22.7163	SERB1_ARATH^SERB1_ARATH^Q:3-650,H:212-427^89.35%ID^E:4e-143^RecName: Full=Phosphoserine aminotransferase 1, chloroplastic;^Eukaryota; Viridiplantae; Streptophyta; Embryophyta; Tracheophyta; Spermatophyta; Magnoliophyta; eudicotyledons; Gunneridae; Pentapetalae; rosids; malvids; Brassicales; Brassicaceae; Camelineae; Arabidopsis
127296	FN769081.1	660	693.928	17	17	17	16.1688	0	0	52.8781	52.8781	52.8781	T	23.5606	WRK44_ARATH^WRK44_ARATH^Q:62-655,H:135-306^43.6%ID^E:3e-38^RecName: Full=WRKY transcription factor 44;^Eukaryota; Viridiplantae; Streptophyta; Embryophyta; Tracheophyta; Spermatophyta; Magnoliophyta; eudicotyledons; Gunneridae; Pentapetalae; rosids; malvids; Brassicales; Brassicaceae; Camelineae; Arabidopsis`WRK44_ARATH^WRK44_ARATH^Q:233-397,H:350-405^57.14%ID^E:4e-13^RecName: Full=WRKY transcrip…
46875	FN768547.1	724	597.129	17	17	17	20.6119	0	0	61.45	61.45	61.45	T	27.38	GPX8_ARATH^GPX8_ARATH^Q:52-546,H:3-167^78.79%ID^E:1e-95^RecName: Full=Probable glutathione peroxidase 8;^Eukaryota; Viridiplantae; Streptophyta; Embryophyta; Tracheophyta; Spermatophyta; Magnoliophyta; eudicotyledons; Gunneridae; Pentapetalae; rosids; malvids; Brassicales; Brassicaceae; Camelineae; Arabidopsis
89798	FN768072.1	673	492.699	17	17	17	23.2211	0	0	74.4746	74.4746	74.4746	T	33.1833	YCF3_IPOPU^YCF3_IPOPU^Q:82-207,H:1-42^100%ID^E:2e-20^RecName: Full=Photosystem I assembly protein Ycf3 {ECO:0000255|HAMAP-Rule:MF_00439};^Eukaryota; Viridiplantae; Streptophyta; Embryophyta; Tracheophyta; Spermatophyta; Magnoliophyta; eudicotyledons; Gunneridae; Pentapetalae; asterids; lamiids; Solanales; Convolvulaceae; Ipomoeeae; Ipomoea
17909	FN767857.1	704	809.604	17	17	17	14.7825	0	0	45.3229	45.3229	45.3229	T	20.1943	PME3_PHAVU^PME3_PHAVU^Q:32-703,H:1-218^39.22%ID^E:2e-31^RecName: Full=Pectinesterase 3;^Eukaryota; Viridiplantae; Streptophyta; Embryophyta; Tracheophyta; Spermatophyta; Magnoliophyta; eudicotyledons; Gunneridae; Pentapetalae; rosids; fabids; Fabales; Fabaceae; Papilionoideae; Phaseoleae; Phaseolus
87388	FN767712.1	614	897.247	17	17	17	11.6334	0	0	40.8957	40.8957	40.8957	T	18.2217	TCMO_POPKI^TCMO_POPKI^Q:3-614,H:187-390^91.67%ID^E:2e-132^RecName: Full=Trans-cinnamate 4-monooxygenase;^Eukaryota; Viridiplantae; Streptophyta; Embryophyta; Tracheophyta; Spermatophyta; Magnoliophyta; eudicotyledons; Gunneridae; Pentapetalae; rosids; fabids; Malpighiales; Salicaceae; Saliceae; Populus
145589	FN767585.1	693	700.441	17	17	17	16.8194	0	0	52.3864	52.3864	52.3864	T	23.3416	HS181_ARATH^HS181_ARATH^Q:82-468,H:1-138^74.64%ID^E:2e-61^RecName: Full=18.1 kDa class I heat shock protein;^Eukaryota; Viridiplantae; Streptophyta; Embryophyta; Tracheophyta; Spermatophyta; Magnoliophyta; eudicotyledons; Gunneridae; Pentapetalae; rosids; malvids; Brassicales; Brassicaceae; Camelineae; Arabidopsis
58219	FN767254.1	588	516.983	17	17	17	19.3353	0	0	70.9764	70.9764	70.9764	T	31.6246	IDHC_SOLTU^IDHC_SOLTU^Q:1-585,H:48-242^91.79%ID^E:2e-133^RecName: Full=Isocitrate dehydrogenase [NADP];^Eukaryota; Viridiplantae; Streptophyta; Embryophyta; Tracheophyta; Spermatophyta; Magnoliophyta; eudicotyledons; Gunneridae; Pentapetalae; asterids; lamiids; Solanales; Solanaceae; Solanoideae; Solaneae; Solanum
80277	FN766844.1	625	551.429	17	17	17	19.2681	0	0	66.5428	66.5428	66.5428	T	29.6491	PGLR_VITVI^PGLR_VITVI^Q:1-588,H:294-489^70.92%ID^E:7e-100^RecName: Full=Probable polygalacturonase;^Eukaryota; Viridiplantae; Streptophyta; Embryophyta; Tracheophyta; Spermatophyta; Magnoliophyta; eudicotyledons; Gunneridae; Pentapetalae; rosids; Vitales; Vitaceae; Vitis
98667	FN764721.1	706	697.212	17	17	17	17.2143	0	0	52.6291	52.6291	52.6291	T	23.4497	RAN3_ARATH^RAN3_ARATH^Q:22-684,H:1-221^97.74%ID^E:7e-151^RecName: Full=GTP-binding nuclear protein Ran-3;^Eukaryota; Viridiplantae; Streptophyta; Embryophyta; Tracheophyta; Spermatophyta; Magnoliophyta; eudicotyledons; Gunneridae; Pentapetalae; rosids; malvids; Brassicales; Brassicaceae; Camelineae; Arabidopsis
53802	FN764182.1	779	917.186	17	17	17	14.4387	0	0	40.0067	40.0067	40.0067	T	17.8256	#N/A
106312	FN763560.1	742	647.379	17	17	17	19.4847	0	0	56.6802	56.6802	56.6802	T	25.2547	B2_DAUCA^B2_DAUCA^Q:111-566,H:54-205^79.61%ID^E:7e-90^RecName: Full=B2 protein;^Eukaryota; Viridiplantae; Streptophyta; Embryophyta; Tracheophyta; Spermatophyta; Magnoliophyta; eudicotyledons; Gunneridae; Pentapetalae; asterids; campanulids; Apiales; Apiaceae; Apioideae; Scandiceae; Daucinae; Daucus; Daucus sect. Daucus
86020	FN762466.1	509	591.279	17	17	17	14.6344	0	0	62.0581	62.0581	62.0581	T	27.6509	HS181_ARATH^HS181_ARATH^Q:31-483,H:6-159^77.42%ID^E:6e-73^RecName: Full=18.1 kDa class I heat shock protein;^Eukaryota; Viridiplantae; Streptophyta; Embryophyta; Tracheophyta; Spermatophyta; Magnoliophyta; eudicotyledons; Gunneridae; Pentapetalae; rosids; malvids; Brassicales; Brassicaceae; Camelineae; Arabidopsis
100	FN761655.1	427	561.528	17	17	17	12.9272	0	0	65.346	65.346	65.346	T	29.1159	#N/A
29522	FN759487.1	648	749.002	17	17	17	14.7076	0	0	48.99	48.99	48.99	T	21.8282	RB47A_ARATH^RB47A_ARATH^Q:511-648,H:116-161^80.43%ID^E:1e-18^RecName: Full=Polyadenylate-binding protein RBP47A;^Eukaryota; Viridiplantae; Streptophyta; Embryophyta; Tracheophyta; Spermatophyta; Magnoliophyta; eudicotyledons; Gunneridae; Pentapetalae; rosids; malvids; Brassicales; Brassicaceae; Camelineae; Arabidopsis
109167	FN758345.1	580	903.819	17	17	17	10.9093	0	0	40.5984	40.5984	40.5984	T	18.0892	EF1A_ORYSJ^EF1A_ORYSJ^Q:3-578,H:213-404^94.79%ID^E:7e-130^RecName: Full=Elongation factor 1-alpha;^Eukaryota; Viridiplantae; Streptophyta; Embryophyta; Tracheophyta; Spermatophyta; Magnoliophyta; Liliopsida; Poales; Poaceae; BOP clade; Oryzoideae; Oryzeae; Oryzinae; Oryza
41544	FN758037.1	785	817.723	17	17	17	16.3197	0	0	44.8729	44.8729	44.8729	T	19.9938	TSN2_ARATH^TSN2_ARATH^Q:7-783,H:704-963^75.38%ID^E:9e-122^RecName: Full=Ribonuclease TUDOR 2 {ECO:0000303|PubMed:20396901};^Eukaryota; Viridiplantae; Streptophyta; Embryophyta; Tracheophyta; Spermatophyta; Magnoliophyta; eudicotyledons; Gunneridae; Pentapetalae; rosids; malvids; Brassicales; Brassicaceae; Camelineae; Arabidopsis
16926	FN757644.1	1137	1223.55	17	17	17	15.7975	0	0	29.9896	29.9896	29.9896	T	13.3623	HSP72_SOLLC^HSP72_SOLLC^Q:2-964,H:211-531^95.02%ID^E:0^RecName: Full=Heat shock cognate 70 kDa protein 2;^Eukaryota; Viridiplantae; Streptophyta; Embryophyta; Tracheophyta; Spermatophyta; Magnoliophyta; eudicotyledons; Gunneridae; Pentapetalae; asterids; lamiids; Solanales; Solanaceae; Solanoideae; Solaneae; Solanum; Lycopersicon
39535	FN757337.1	636	819.888	17	17	17	13.1872	0	0	44.7544	44.7544	44.7544	T	19.941	CALX_SOYBN^CALX_SOYBN^Q:1-633,H:180-390^89.57%ID^E:4e-108^RecName: Full=Calnexin homolog;^Eukaryota; Viridiplantae; Streptophyta; Embryophyta; Tracheophyta; Spermatophyta; Magnoliophyta; eudicotyledons; Gunneridae; Pentapetalae; rosids; fabids; Fabales; Fabaceae; Papilionoideae; Phaseoleae; Glycine; Soja
231036	FN757308.1	458	399.364	17	17	17	19.496	0	0	91.88	91.88	91.88	T	40.9385	DNJH_CUCSA^DNJH_CUCSA^Q:1-246,H:334-413^86.59%ID^E:2e-41^RecName: Full=DnaJ protein homolog;^Eukaryota; Viridiplantae; Streptophyta; Embryophyta; Tracheophyta; Spermatophyta; Magnoliophyta; eudicotyledons; Gunneridae; Pentapetalae; rosids; fabids; Cucurbitales; Cucurbitaceae; Benincaseae; Cucumis
188465	FN757152.1	661	506.622	17	17	17	22.1803	0	0	72.428	72.428	72.428	T	32.2714	COR47_ARATH^COR47_ARATH^Q:119-433,H:135-249^37.9%ID^E:2e-09^RecName: Full=Dehydrin COR47;^Eukaryota; Viridiplantae; Streptophyta; Embryophyta; Tracheophyta; Spermatophyta; Magnoliophyta; eudicotyledons; Gunneridae; Pentapetalae; rosids; malvids; Brassicales; Brassicaceae; Camelineae; Arabidopsis
130703	FN757031.1	708	592.854	17	17	17	20.3018	0	0	61.8932	61.8932	61.8932	T	27.5774	RCD1_ARATH^RCD1_ARATH^Q:3-677,H:72-297^34.89%ID^E:4e-40^RecName: Full=Inactive poly [ADP-ribose] polymerase RCD1;^Eukaryota; Viridiplantae; Streptophyta; Embryophyta; Tracheophyta; Spermatophyta; Magnoliophyta; eudicotyledons; Gunneridae; Pentapetalae; rosids; malvids; Brassicales; Brassicaceae; Camelineae; Arabidopsis
165711	FN756706.1	625	714.048	17	17	17	14.88	0	0	51.3882	51.3882	51.3882	T	22.8968	UBQ11_ARATH^UBQ11_ARATH^Q:13-624,H:1-204^99.51%ID^E:3e-142^RecName: Full=Polyubiquitin 11;^Eukaryota; Viridiplantae; Streptophyta; Embryophyta; Tracheophyta; Spermatophyta; Magnoliophyta; eudicotyledons; Gunneridae; Pentapetalae; rosids; malvids; Brassicales; Brassicaceae; Camelineae; Arabidopsis`UBQ11_ARATH^UBQ11_ARATH^Q:13-471,H:77-229^99.35%ID^E:4e-103^RecName: Full=Polyubiquitin 11;^Eukaryota…
177096	FN756478.1	691	805.979	17	17	17	14.5748	0	0	45.5268	45.5268	45.5268	T	20.2851	EF1A_MANES^EF1A_MANES^Q:100-690,H:1-197^98.98%ID^E:9e-142^RecName: Full=Elongation factor 1-alpha;^Eukaryota; Viridiplantae; Streptophyta; Embryophyta; Tracheophyta; Spermatophyta; Magnoliophyta; eudicotyledons; Gunneridae; Pentapetalae; rosids; fabids; Malpighiales; Euphorbiaceae; Crotonoideae; Manihoteae; Manihot
161886	FN756258.1	753	754.169	17	17	17	16.9736	0	0	48.6543	48.6543	48.6543	T	21.6787	MA651_ARATH^MA651_ARATH^Q:148-753,H:1-198^76.73%ID^E:7e-90^RecName: Full=65-kDa microtubule-associated protein 1;^Eukaryota; Viridiplantae; Streptophyta; Embryophyta; Tracheophyta; Spermatophyta; Magnoliophyta; eudicotyledons; Gunneridae; Pentapetalae; rosids; malvids; Brassicales; Brassicaceae; Camelineae; Arabidopsis
25041	FN756215.1	772	1038.71	17	17	17	12.635	0	0	35.3263	35.3263	35.3263	T	15.7402	PHR2_ARATH^PHR2_ARATH^Q:87-770,H:11-229^71.18%ID^E:5e-91^RecName: Full=Blue-light photoreceptor PHR2;^Eukaryota; Viridiplantae; Streptophyta; Embryophyta; Tracheophyta; Spermatophyta; Magnoliophyta; eudicotyledons; Gunneridae; Pentapetalae; rosids; malvids; Brassicales; Brassicaceae; Camelineae; Arabidopsis
18220	FN755755.1	671	676.51	17	17	17	16.8615	0	0	54.2395	54.2395	54.2395	T	24.1672	FRL4B_ARATH^FRL4B_ARATH^Q:3-347,H:404-505^61.34%ID^E:4e-25^RecName: Full=FRIGIDA-like protein 4b;^Eukaryota; Viridiplantae; Streptophyta; Embryophyta; Tracheophyta; Spermatophyta; Magnoliophyta; eudicotyledons; Gunneridae; Pentapetalae; rosids; malvids; Brassicales; Brassicaceae; Camelineae; Arabidopsis
46814	FN755208.1	747	805.315	17	17	17	15.769	0	0	45.5643	45.5643	45.5643	T	20.3019	LSH10_ARATH^LSH10_ARATH^Q:171-545,H:24-148^86.4%ID^E:7e-78^RecName: Full=Protein LIGHT-DEPENDENT SHORT HYPOCOTYLS 10;^Eukaryota; Viridiplantae; Streptophyta; Embryophyta; Tracheophyta; Spermatophyta; Magnoliophyta; eudicotyledons; Gunneridae; Pentapetalae; rosids; malvids; Brassicales; Brassicaceae; Camelineae; Arabidopsis
127059	FN754556.1	631	646.924	17	17	17	16.5815	0	0	56.7201	56.7201	56.7201	T	25.2725	KTI2_ARATH^KTI2_ARATH^Q:142-627,H:29-183^37.35%ID^E:4e-19^RecName: Full=Kunitz trypsin inhibitor 2 {ECO:0000305};^Eukaryota; Viridiplantae; Streptophyta; Embryophyta; Tracheophyta; Spermatophyta; Magnoliophyta; eudicotyledons; Gunneridae; Pentapetalae; rosids; malvids; Brassicales; Brassicaceae; Camelineae; Arabidopsis
178913	FN753914.1	635	548.052	17	17	17	19.697	0	0	66.9528	66.9528	66.9528	T	29.8318	RP25L_MOUSE^RP25L_MOUSE^Q:83-466,H:1-136^34.06%ID^E:9e-15^RecName: Full=Ribonuclease P protein subunit p25-like protein;^Eukaryota; Metazoa; Chordata; Craniata; Vertebrata; Euteleostomi; Mammalia; Eutheria; Euarchontoglires; Glires; Rodentia; Sciurognathi; Muroidea; Muridae; Murinae; Mus; Mus
75053	FN753620.1	676	696.688	17	17	17	16.4952	0	0	52.6686	52.6686	52.6686	T	23.4673	TCMO_POPKI^TCMO_POPKI^Q:3-674,H:264-487^93.3%ID^E:1e-111^RecName: Full=Trans-cinnamate 4-monooxygenase;^Eukaryota; Viridiplantae; Streptophyta; Embryophyta; Tracheophyta; Spermatophyta; Magnoliophyta; eudicotyledons; Gunneridae; Pentapetalae; rosids; fabids; Malpighiales; Salicaceae; Saliceae; Populus
175313	FN752956.1	509	461.237	17	17	17	18.7604	0	0	79.5548	79.5548	79.5548	T	35.4468	RUXG_ARATH^RUXG_ARATH^Q:56-292,H:1-79^93.67%ID^E:5e-47^RecName: Full=Probable small nuclear ribonucleoprotein G;^Eukaryota; Viridiplantae; Streptophyta; Embryophyta; Tracheophyta; Spermatophyta; Magnoliophyta; eudicotyledons; Gunneridae; Pentapetalae; rosids; malvids; Brassicales; Brassicaceae; Camelineae; Arabidopsis
174047	FN752852.1	1070	1088.29	17	17	17	16.7143	0	0	33.7168	33.7168	33.7168	T	15.023	SLU7A_ARATH^SLU7A_ARATH^Q:3-614,H:311-514^79.41%ID^E:1e-77^RecName: Full=Pre-mRNA-splicing factor SLU7-A;^Eukaryota; Viridiplantae; Streptophyta; Embryophyta; Tracheophyta; Spermatophyta; Magnoliophyta; eudicotyledons; Gunneridae; Pentapetalae; rosids; malvids; Brassicales; Brassicaceae; Camelineae; Arabidopsis
187942	FN752837.1	674	616.59	17	17	17	18.5828	0	0	59.5105	59.5105	59.5105	T	26.5158	XERO1_ARATH^XERO1_ARATH^Q:214-399,H:67-125^45.16%ID^E:7e-07^RecName: Full=Dehydrin Xero 1;^Eukaryota; Viridiplantae; Streptophyta; Embryophyta; Tracheophyta; Spermatophyta; Magnoliophyta; eudicotyledons; Gunneridae; Pentapetalae; rosids; malvids; Brassicales; Brassicaceae; Camelineae; Arabidopsis`XERO1_ARATH^XERO1_ARATH^Q:340-525,H:67-125^43.55%ID^E:7e-06^RecName: Full=Dehydrin Xero 1;^Eukaryota;…
137038	FN752721.1	948	938.972	17	17	17	17.1634	0	0	39.0785	39.0785	39.0785	T	17.412	TIL_ARATH^TIL_ARATH^Q:55-396,H:1-115^80.87%ID^E:2e-74^RecName: Full=Temperature-induced lipocalin-1 {ECO:0000303|PubMed:18671872};^Eukaryota; Viridiplantae; Streptophyta; Embryophyta; Tracheophyta; Spermatophyta; Magnoliophyta; eudicotyledons; Gunneridae; Pentapetalae; rosids; malvids; Brassicales; Brassicaceae; Camelineae; Arabidopsis`TIL_ARATH^TIL_ARATH^Q:398-610,H:116-186^63.38%ID^E:2e-74^RecN…
222522	FN752388.1	692	725.215	17	17	17	16.2214	0	0	50.5969	50.5969	50.5969	T	22.5442	#N/A
216618	FN752357.1	641	510.545	17	17	17	21.3439	0	0	71.8714	71.8714	71.8714	T	32.0234	PFPA_RICCO^PFPA_RICCO^Q:7-357,H:486-602^90.6%ID^E:8e-69^RecName: Full=Pyrophosphate--fructose 6-phosphate 1-phosphotransferase subunit alpha {ECO:0000255|HAMAP-Rule:MF_03185};^Eukaryota; Viridiplantae; Streptophyta; Embryophyta; Tracheophyta; Spermatophyta; Magnoliophyta; eudicotyledons; Gunneridae; Pentapetalae; rosids; fabids; Malpighiales; Euphorbiaceae; Acalyphoideae; Acalypheae; Ricinus
198328	FN752329.1	669	879.545	17	17	17	12.9305	0	0	41.7188	41.7188	41.7188	T	18.5885	MD37C_ARATH^MD37C_ARATH^Q:3-668,H:364-585^96.4%ID^E:5e-127^RecName: Full=Probable mediator of RNA polymerase II transcription subunit 37c;^Eukaryota; Viridiplantae; Streptophyta; Embryophyta; Tracheophyta; Spermatophyta; Magnoliophyta; eudicotyledons; Gunneridae; Pentapetalae; rosids; malvids; Brassicales; Brassicaceae; Camelineae; Arabidopsis
17904	FN751915.1	677	757.521	17	17	17	15.193	0	0	48.4391	48.4391	48.4391	T	21.5828	ACT_GOSHI^ACT_GOSHI^Q:72-677,H:1-203^98.52%ID^E:9e-145^RecName: Full=Actin;^Eukaryota; Viridiplantae; Streptophyta; Embryophyta; Tracheophyta; Spermatophyta; Magnoliophyta; eudicotyledons; Gunneridae; Pentapetalae; rosids; malvids; Malvales; Malvaceae; Malvoideae; Gossypium
8200	FN751706.1	1051	982.041	17	17	17	18.1937	0	0	37.3646	37.3646	37.3646	T	16.6484	CYSK_CITLA^CYSK_CITLA^Q:28-1008,H:1-325^79.51%ID^E:2e-156^RecName: Full=Cysteine synthase {ECO:0000303|PubMed:8280125};^Eukaryota; Viridiplantae; Streptophyta; Embryophyta; Tracheophyta; Spermatophyta; Magnoliophyta; eudicotyledons; Gunneridae; Pentapetalae; rosids; fabids; Cucurbitales; Cucurbitaceae; Benincaseae; Citrullus
72790	FN751699.1	1180	1063.55	17	17	17	18.8613	0	0	34.5009	34.5009	34.5009	T	15.3724	PMA4_NICPL^PMA4_NICPL^Q:85-1062,H:3-325^73.03%ID^E:2e-121^RecName: Full=Plasma membrane ATPase 4;^Eukaryota; Viridiplantae; Streptophyta; Embryophyta; Tracheophyta; Spermatophyta; Magnoliophyta; eudicotyledons; Gunneridae; Pentapetalae; asterids; lamiids; Solanales; Solanaceae; Nicotianoideae; Nicotianeae; Nicotiana
165181	FN751224.1	649	550.322	17	17	17	20.0482	0	0	66.6766	66.6766	66.6766	T	29.7087	DRM1_ARATH^DRM1_ARATH^Q:4-357,H:1-121^64%ID^E:8e-39^RecName: Full=Dormancy-associated protein 1 {ECO:0000303|Ref.1};^Eukaryota; Viridiplantae; Streptophyta; Embryophyta; Tracheophyta; Spermatophyta; Magnoliophyta; eudicotyledons; Gunneridae; Pentapetalae; rosids; malvids; Brassicales; Brassicaceae; Camelineae; Arabidopsis
201367	FN750826.1	1124	1298.19	17	17	17	14.719	0	0	28.2652	28.2652	28.2652	T	12.594	#N/A
8713	FN750109.1	768	736.294	17	17	17	17.732	0	0	49.8355	49.8355	49.8355	T	22.205	VA725_ARATH^VA725_ARATH^Q:176-766,H:61-257^82.23%ID^E:8e-119^RecName: Full=Vesicle-associated membrane protein 725 {ECO:0000303|PubMed:11115874};^Eukaryota; Viridiplantae; Streptophyta; Embryophyta; Tracheophyta; Spermatophyta; Magnoliophyta; eudicotyledons; Gunneridae; Pentapetalae; rosids; malvids; Brassicales; Brassicaceae; Camelineae; Arabidopsis
119558	FN749943.1	715	733.224	17	17	17	16.5775	0	0	50.0442	50.0442	50.0442	T	22.298	AB1F_ARATH^AB1F_ARATH^Q:146-715,H:37-226^84.21%ID^E:2e-86^RecName: Full=ABC transporter F family member 1;^Eukaryota; Viridiplantae; Streptophyta; Embryophyta; Tracheophyta; Spermatophyta; Magnoliophyta; eudicotyledons; Gunneridae; Pentapetalae; rosids; malvids; Brassicales; Brassicaceae; Camelineae; Arabidopsis
7890	FN748979.1	701	762.587	17	17	17	15.6271	0	0	48.1173	48.1173	48.1173	T	21.4394	ACT7_ARATH^ACT7_ARATH^Q:54-701,H:1-217^97.7%ID^E:2e-153^RecName: Full=Actin-7;^Eukaryota; Viridiplantae; Streptophyta; Embryophyta; Tracheophyta; Spermatophyta; Magnoliophyta; eudicotyledons; Gunneridae; Pentapetalae; rosids; malvids; Brassicales; Brassicaceae; Camelineae; Arabidopsis
51252	FN748683.1	679	652.482	17	17	17	17.6909	0	0	56.237	56.237	56.237	T	25.0572	TAL_THIDA^TAL_THIDA^Q:344-676,H:11-125^48.7%ID^E:2e-25^RecName: Full=Transaldolase {ECO:0000255|HAMAP-Rule:MF_00493};^Bacteria; Proteobacteria; Betaproteobacteria; Hydrogenophilales; Hydrogenophilaceae; Thiobacillus
188041	FN748606.1	416	259.88	17	17	17	27.2126	0	0	141.195	141.195	141.195	T	62.9113	HS16C_ORYSJ^HS16C_ORYSJ^Q:1-201,H:83-149^86.57%ID^E:2e-32^RecName: Full=16.9 kDa class I heat shock protein 3;^Eukaryota; Viridiplantae; Streptophyta; Embryophyta; Tracheophyta; Spermatophyta; Magnoliophyta; Liliopsida; Poales; Poaceae; BOP clade; Oryzoideae; Oryzeae; Oryzinae; Oryza
47301	FN748293.1	656	581.788	17	17	17	19.1685	0	0	63.0704	63.0704	63.0704	T	28.102	METK2_TOBAC^METK2_TOBAC^Q:602-297,H:1-102^96.08%ID^E:5e-63^RecName: Full=S-adenosylmethionine synthase 2;^Eukaryota; Viridiplantae; Streptophyta; Embryophyta; Tracheophyta; Spermatophyta; Magnoliophyta; eudicotyledons; Gunneridae; Pentapetalae; asterids; lamiids; Solanales; Solanaceae; Nicotianoideae; Nicotianeae; Nicotiana
181635	FN748276.1	718	412.464	17	17	17	29.5929	0	0	88.962	88.962	88.962	T	39.6384	YCF3_IPOPU^YCF3_IPOPU^Q:349-474,H:1-42^100%ID^E:2e-20^RecName: Full=Photosystem I assembly protein Ycf3 {ECO:0000255|HAMAP-Rule:MF_00439};^Eukaryota; Viridiplantae; Streptophyta; Embryophyta; Tracheophyta; Spermatophyta; Magnoliophyta; eudicotyledons; Gunneridae; Pentapetalae; asterids; lamiids; Solanales; Convolvulaceae; Ipomoeeae; Ipomoea
112789	FN747888.1	873	925.661	17	17	17	16.0329	0	0	39.6404	39.6404	39.6404	T	17.6624	#N/A
94550	FN747648.1	659	605.109	17	17	17	18.514	0	0	60.6397	60.6397	60.6397	T	27.0189	HS181_ARATH^HS181_ARATH^Q:610-158,H:6-159^77.42%ID^E:2e-71^RecName: Full=18.1 kDa class I heat shock protein;^Eukaryota; Viridiplantae; Streptophyta; Embryophyta; Tracheophyta; Spermatophyta; Magnoliophyta; eudicotyledons; Gunneridae; Pentapetalae; rosids; malvids; Brassicales; Brassicaceae; Camelineae; Arabidopsis
221177	FN747632.1	835	779.581	17	17	17	18.2085	0	0	47.0684	47.0684	47.0684	T	20.972	EF1G2_ORYSJ^EF1G2_ORYSJ^Q:614-162,H:268-418^88.08%ID^E:2e-93^RecName: Full=Elongation factor 1-gamma 2;^Eukaryota; Viridiplantae; Streptophyta; Embryophyta; Tracheophyta; Spermatophyta; Magnoliophyta; Liliopsida; Poales; Poaceae; BOP clade; Oryzoideae; Oryzeae; Oryzinae; Oryza
152345	FN746990.1	367	265.172	17	17	17	23.5281	0	0	138.376	138.376	138.376	T	61.6557	#N/A
130151	FN746883.1	384	224.371	17	17	17	29.0947	0	0	163.54	163.54	163.54	T	72.8678	#N/A
7124	FN746570.1	651	1017.11	17	17	17	10.8809	0	0	36.0764	36.0764	36.0764	T	16.0744	SP1L1_ARATH^SP1L1_ARATH^Q:457-230,H:23-97^61.84%ID^E:9e-18^RecName: Full=Protein SPIRAL1-like 1;^Eukaryota; Viridiplantae; Streptophyta; Embryophyta; Tracheophyta; Spermatophyta; Magnoliophyta; eudicotyledons; Gunneridae; Pentapetalae; rosids; malvids; Brassicales; Brassicaceae; Camelineae; Arabidopsis
113914	FN746556.1	624	700.463	17	17	17	15.1443	0	0	52.3848	52.3848	52.3848	T	23.3408	HS181_ARATH^HS181_ARATH^Q:81-533,H:6-159^76.77%ID^E:8e-73^RecName: Full=18.1 kDa class I heat shock protein;^Eukaryota; Viridiplantae; Streptophyta; Embryophyta; Tracheophyta; Spermatophyta; Magnoliophyta; eudicotyledons; Gunneridae; Pentapetalae; rosids; malvids; Brassicales; Brassicaceae; Camelineae; Arabidopsis
113623	FN746550.1	687	787.351	17	17	17	14.8333	0	0	46.6039	46.6039	46.6039	T	20.7651	RS3A_CICAR^RS3A_CICAR^Q:167-685,H:28-200^91.33%ID^E:4e-114^RecName: Full=40S ribosomal protein S3a {ECO:0000255|HAMAP-Rule:MF_03122};^Eukaryota; Viridiplantae; Streptophyta; Embryophyta; Tracheophyta; Spermatophyta; Magnoliophyta; eudicotyledons; Gunneridae; Pentapetalae; rosids; fabids; Fabales; Fabaceae; Papilionoideae; Cicereae; Cicer
146179	FN746479.1	551	453.543	17	17	17	20.6529	0	0	80.9043	80.9043	80.9043	T	36.0481	#N/A
127266	FN746287.1	616	629.815	17	17	17	16.6271	0	0	58.2609	58.2609	58.2609	T	25.959	#N/A
121161	FN745955.1	639	589.467	17	17	17	18.4285	0	0	62.2488	62.2488	62.2488	T	27.7359	RL31_PERFR^RL31_PERFR^Q:566-204,H:1-121^89.26%ID^E:3e-57^RecName: Full=60S ribosomal protein L31;^Eukaryota; Viridiplantae; Streptophyta; Embryophyta; Tracheophyta; Spermatophyta; Magnoliophyta; eudicotyledons; Gunneridae; Pentapetalae; asterids; lamiids; Lamiales; Lamiaceae; Nepetoideae; Elsholtzieae; Perilla
97975	FN745831.1	744	618.941	17	17	17	20.4349	0	0	59.2844	59.2844	59.2844	T	26.4151	HMGL_SOYBN^HMGL_SOYBN^Q:726-358,H:1-124^74.19%ID^E:2e-48^RecName: Full=HMG1/2-like protein;^Eukaryota; Viridiplantae; Streptophyta; Embryophyta; Tracheophyta; Spermatophyta; Magnoliophyta; eudicotyledons; Gunneridae; Pentapetalae; rosids; fabids; Fabales; Fabaceae; Papilionoideae; Phaseoleae; Glycine; Soja
107304	FN745686.1	556	582.968	17	17	17	16.2136	0	0	62.9428	62.9428	62.9428	T	28.0451	C84A1_ARATH^C84A1_ARATH^Q:1-462,H:216-377^69.75%ID^E:5e-57^RecName: Full=Cytochrome P450 84A1;^Eukaryota; Viridiplantae; Streptophyta; Embryophyta; Tracheophyta; Spermatophyta; Magnoliophyta; eudicotyledons; Gunneridae; Pentapetalae; rosids; malvids; Brassicales; Brassicaceae; Camelineae; Arabidopsis
126862	FN745483.1	701	625.483	17	17	17	19.0525	0	0	58.6644	58.6644	58.6644	T	26.1388	HS181_ARATH^HS181_ARATH^Q:636-184,H:6-159^77.42%ID^E:3e-72^RecName: Full=18.1 kDa class I heat shock protein;^Eukaryota; Viridiplantae; Streptophyta; Embryophyta; Tracheophyta; Spermatophyta; Magnoliophyta; eudicotyledons; Gunneridae; Pentapetalae; rosids; malvids; Brassicales; Brassicaceae; Camelineae; Arabidopsis
186646	FN744705.1	709	649.877	17	17	17	18.5466	0	0	56.4624	56.4624	56.4624	T	25.1577	HS181_ARATH^HS181_ARATH^Q:625-173,H:6-159^77.42%ID^E:2e-71^RecName: Full=18.1 kDa class I heat shock protein;^Eukaryota; Viridiplantae; Streptophyta; Embryophyta; Tracheophyta; Spermatophyta; Magnoliophyta; eudicotyledons; Gunneridae; Pentapetalae; rosids; malvids; Brassicales; Brassicaceae; Camelineae; Arabidopsis
17359	FN744697.1	715	631.252	17	17	17	19.2554	0	0	58.1283	58.1283	58.1283	T	25.9	HS181_ARATH^HS181_ARATH^Q:82-534,H:6-159^77.42%ID^E:3e-72^RecName: Full=18.1 kDa class I heat shock protein;^Eukaryota; Viridiplantae; Streptophyta; Embryophyta; Tracheophyta; Spermatophyta; Magnoliophyta; eudicotyledons; Gunneridae; Pentapetalae; rosids; malvids; Brassicales; Brassicaceae; Camelineae; Arabidopsis
45287	FN744662.1	519	572.984	17	17	17	15.3983	0	0	64.0395	64.0395	64.0395	T	28.5338	PIP15_ARATH^PIP15_ARATH^Q:2-505,H:119-286^91.67%ID^E:2e-98^RecName: Full=Probable aquaporin PIP1-5;^Eukaryota; Viridiplantae; Streptophyta; Embryophyta; Tracheophyta; Spermatophyta; Magnoliophyta; eudicotyledons; Gunneridae; Pentapetalae; rosids; malvids; Brassicales; Brassicaceae; Camelineae; Arabidopsis
47929	FN744416.1	706	659.501	17	17	17	18.1986	0	0	55.6384	55.6384	55.6384	T	24.7905	HS181_ARATH^HS181_ARATH^Q:625-173,H:6-159^76.77%ID^E:3e-71^RecName: Full=18.1 kDa class I heat shock protein;^Eukaryota; Viridiplantae; Streptophyta; Embryophyta; Tracheophyta; Spermatophyta; Magnoliophyta; eudicotyledons; Gunneridae; Pentapetalae; rosids; malvids; Brassicales; Brassicaceae; Camelineae; Arabidopsis
86464	FN744280.1	716	641.283	17	17	17	18.9807	0	0	57.2191	57.2191	57.2191	T	25.4948	HS181_ARATH^HS181_ARATH^Q:635-183,H:6-159^77.42%ID^E:3e-72^RecName: Full=18.1 kDa class I heat shock protein;^Eukaryota; Viridiplantae; Streptophyta; Embryophyta; Tracheophyta; Spermatophyta; Magnoliophyta; eudicotyledons; Gunneridae; Pentapetalae; rosids; malvids; Brassicales; Brassicaceae; Camelineae; Arabidopsis
149380	FN744090.1	629	695.919	17	17	17	15.3653	0	0	52.7268	52.7268	52.7268	T	23.4932	HS181_ARATH^HS181_ARATH^Q:82-534,H:6-159^76.13%ID^E:6e-71^RecName: Full=18.1 kDa class I heat shock protein;^Eukaryota; Viridiplantae; Streptophyta; Embryophyta; Tracheophyta; Spermatophyta; Magnoliophyta; eudicotyledons; Gunneridae; Pentapetalae; rosids; malvids; Brassicales; Brassicaceae; Camelineae; Arabidopsis
199362	FN744053.1	704	644.611	17	17	17	18.5662	0	0	56.9236	56.9236	56.9236	T	25.3632	HS181_ARATH^HS181_ARATH^Q:623-171,H:6-159^77.42%ID^E:3e-72^RecName: Full=18.1 kDa class I heat shock protein;^Eukaryota; Viridiplantae; Streptophyta; Embryophyta; Tracheophyta; Spermatophyta; Magnoliophyta; eudicotyledons; Gunneridae; Pentapetalae; rosids; malvids; Brassicales; Brassicaceae; Camelineae; Arabidopsis
88592	FN743959.1	412	298.843	17	17	17	23.4371	0	0	122.786	122.786	122.786	T	54.709	HS177_ORYSJ^HS177_ORYSJ^Q:2-256,H:75-159^80%ID^E:2e-41^RecName: Full=17.7 kDa class I heat shock protein;^Eukaryota; Viridiplantae; Streptophyta; Embryophyta; Tracheophyta; Spermatophyta; Magnoliophyta; Liliopsida; Poales; Poaceae; BOP clade; Oryzoideae; Oryzeae; Oryzinae; Oryza
59492	FN743838.1	707	643.493	17	17	17	18.6777	0	0	57.0225	57.0225	57.0225	T	25.4072	HS181_ARATH^HS181_ARATH^Q:626-174,H:6-159^77.42%ID^E:3e-72^RecName: Full=18.1 kDa class I heat shock protein;^Eukaryota; Viridiplantae; Streptophyta; Embryophyta; Tracheophyta; Spermatophyta; Magnoliophyta; eudicotyledons; Gunneridae; Pentapetalae; rosids; malvids; Brassicales; Brassicaceae; Camelineae; Arabidopsis
108730	FN743796.1	886	975.862	17	17	17	15.4346	0	0	37.6012	37.6012	37.6012	T	16.7538	#N/A
10324	FN743783.1	735	605.65	17	17	17	20.6307	0	0	60.5855	60.5855	60.5855	T	26.9948	SP1L5_ARATH^SP1L5_ARATH^Q:574-311,H:22-99^57.3%ID^E:3e-17^RecName: Full=Protein SPIRAL1-like 5;^Eukaryota; Viridiplantae; Streptophyta; Embryophyta; Tracheophyta; Spermatophyta; Magnoliophyta; eudicotyledons; Gunneridae; Pentapetalae; rosids; malvids; Brassicales; Brassicaceae; Camelineae; Arabidopsis
27947	FN743592.1	520	375.707	17	17	17	23.529	0	0	97.6655	97.6655	97.6655	T	43.5163	HS181_ARATH^HS181_ARATH^Q:2-319,H:54-159^83.02%ID^E:2e-48^RecName: Full=18.1 kDa class I heat shock protein;^Eukaryota; Viridiplantae; Streptophyta; Embryophyta; Tracheophyta; Spermatophyta; Magnoliophyta; eudicotyledons; Gunneridae; Pentapetalae; rosids; malvids; Brassicales; Brassicaceae; Camelineae; Arabidopsis
169780	FN743268.1	832	824.315	17	17	17	17.1585	0	0	44.514	44.514	44.514	T	19.8339	ARF1_ORYSJ^ARF1_ORYSJ^Q:727-185,H:1-181^97.79%ID^E:7e-129^RecName: Full=ADP-ribosylation factor 1;^Eukaryota; Viridiplantae; Streptophyta; Embryophyta; Tracheophyta; Spermatophyta; Magnoliophyta; Liliopsida; Poales; Poaceae; BOP clade; Oryzoideae; Oryzeae; Oryzinae; Oryza
177663	FN743188.1	712	643.694	17	17	17	18.804	0	0	57.0047	57.0047	57.0047	T	25.3993	HS181_ARATH^HS181_ARATH^Q:631-179,H:6-159^76.13%ID^E:2e-69^RecName: Full=18.1 kDa class I heat shock protein;^Eukaryota; Viridiplantae; Streptophyta; Embryophyta; Tracheophyta; Spermatophyta; Magnoliophyta; eudicotyledons; Gunneridae; Pentapetalae; rosids; malvids; Brassicales; Brassicaceae; Camelineae; Arabidopsis
117289	FN743165.1	716	1092.42	17	17	17	11.1422	0	0	33.5893	33.5893	33.5893	T	14.9662	SP1L1_ARATH^SP1L1_ARATH^Q:412-287,H:56-97^83.33%ID^E:3e-17^RecName: Full=Protein SPIRAL1-like 1;^Eukaryota; Viridiplantae; Streptophyta; Embryophyta; Tracheophyta; Spermatophyta; Magnoliophyta; eudicotyledons; Gunneridae; Pentapetalae; rosids; malvids; Brassicales; Brassicaceae; Camelineae; Arabidopsis
43888	FN743074.1	577	616.636	17	17	17	15.9073	0	0	59.5061	59.5061	59.5061	T	26.5138	HS181_ARATH^HS181_ARATH^Q:85-537,H:6-159^77.42%ID^E:7e-73^RecName: Full=18.1 kDa class I heat shock protein;^Eukaryota; Viridiplantae; Streptophyta; Embryophyta; Tracheophyta; Spermatophyta; Magnoliophyta; eudicotyledons; Gunneridae; Pentapetalae; rosids; malvids; Brassicales; Brassicaceae; Camelineae; Arabidopsis
162696	FN742789.1	355	259.87	17	17	17	23.2232	0	0	141.2	141.2	141.2	T	62.9138	#N/A
67751	FN742671.1	1114	1026.09	17	17	17	18.4565	0	0	35.7607	35.7607	35.7607	T	15.9337	IAA9_ARATH^IAA9_ARATH^Q:169-843,H:4-211^45.41%ID^E:2e-34^RecName: Full=Auxin-responsive protein IAA9;^Eukaryota; Viridiplantae; Streptophyta; Embryophyta; Tracheophyta; Spermatophyta; Magnoliophyta; eudicotyledons; Gunneridae; Pentapetalae; rosids; malvids; Brassicales; Brassicaceae; Camelineae; Arabidopsis
36860	FN742362.1	707	653.542	17	17	17	18.3906	0	0	56.1457	56.1457	56.1457	T	25.0166	HS181_ARATH^HS181_ARATH^Q:626-174,H:6-159^77.42%ID^E:2e-72^RecName: Full=18.1 kDa class I heat shock protein;^Eukaryota; Viridiplantae; Streptophyta; Embryophyta; Tracheophyta; Spermatophyta; Magnoliophyta; eudicotyledons; Gunneridae; Pentapetalae; rosids; malvids; Brassicales; Brassicaceae; Camelineae; Arabidopsis
13707	FN742238.1	689	668.672	17	17	17	17.5168	0	0	54.8753	54.8753	54.8753	T	24.4505	HS181_ARATH^HS181_ARATH^Q:82-534,H:6-159^76.13%ID^E:3e-70^RecName: Full=18.1 kDa class I heat shock protein;^Eukaryota; Viridiplantae; Streptophyta; Embryophyta; Tracheophyta; Spermatophyta; Magnoliophyta; eudicotyledons; Gunneridae; Pentapetalae; rosids; malvids; Brassicales; Brassicaceae; Camelineae; Arabidopsis
150216	FN742039.1	659	728.101	17	17	17	15.3866	0	0	50.3963	50.3963	50.3963	T	22.4548	HS181_ARATH^HS181_ARATH^Q:82-534,H:6-159^77.42%ID^E:2e-72^RecName: Full=18.1 kDa class I heat shock protein;^Eukaryota; Viridiplantae; Streptophyta; Embryophyta; Tracheophyta; Spermatophyta; Magnoliophyta; eudicotyledons; Gunneridae; Pentapetalae; rosids; malvids; Brassicales; Brassicaceae; Camelineae; Arabidopsis
63730	FN741906.1	544	412.13	17	17	17	22.4395	0	0	89.0341	89.0341	89.0341	T	39.6705	#N/A
67543	FN741775.1	703	654.748	17	17	17	18.2528	0	0	56.0423	56.0423	56.0423	T	24.9705	HS181_ARATH^HS181_ARATH^Q:622-170,H:6-159^77.42%ID^E:3e-72^RecName: Full=18.1 kDa class I heat shock protein;^Eukaryota; Viridiplantae; Streptophyta; Embryophyta; Tracheophyta; Spermatophyta; Magnoliophyta; eudicotyledons; Gunneridae; Pentapetalae; rosids; malvids; Brassicales; Brassicaceae; Camelineae; Arabidopsis
229882	FN741526.1	662	867.132	17	17	17	12.9784	0	0	42.316	42.316	42.316	T	18.8545	COMT1_ROSCH^COMT1_ROSCH^Q:188-661,H:1-158^84.18%ID^E:2e-92^RecName: Full=Caffeic acid 3-O-methyltransferase;^Eukaryota; Viridiplantae; Streptophyta; Embryophyta; Tracheophyta; Spermatophyta; Magnoliophyta; eudicotyledons; Gunneridae; Pentapetalae; rosids; fabids; Rosales; Rosaceae; Rosoideae; Rosoideae unplaced; Rosa
70616	FN741484.1	604	504.521	17	17	17	20.352	0	0	72.7295	72.7295	72.7295	T	32.4057	R35A3_ARATH^R35A3_ARATH^Q:542-207,H:1-112^91.96%ID^E:4e-70^RecName: Full=60S ribosomal protein L35a-3;^Eukaryota; Viridiplantae; Streptophyta; Embryophyta; Tracheophyta; Spermatophyta; Magnoliophyta; eudicotyledons; Gunneridae; Pentapetalae; rosids; malvids; Brassicales; Brassicaceae; Camelineae; Arabidopsis
115578	FN741066.1	693	643.907	17	17	17	18.2961	0	0	56.9859	56.9859	56.9859	T	25.3909	12KD_FRAAN^12KD_FRAAN^Q:433-281,H:59-109^80.39%ID^E:5e-29^RecName: Full=Auxin-repressed 12.5 kDa protein;^Eukaryota; Viridiplantae; Streptophyta; Embryophyta; Tracheophyta; Spermatophyta; Magnoliophyta; eudicotyledons; Gunneridae; Pentapetalae; rosids; fabids; Rosales; Rosaceae; Rosoideae; Potentilleae; Fragariinae; Fragaria`12KD_FRAAN^12KD_FRAAN^Q:633-493,H:1-42^57.45%ID^E:5e-29^RecName: Full=Au…
158035	FN741061.1	661	845.608	17	17	17	13.2887	0	0	43.3931	43.3931	43.3931	T	19.3345	#N/A
211927	FN741054.1	570	428.768	17	17	17	22.5996	0	0	85.5791	85.5791	85.5791	T	38.1311	#N/A
227234	FN740903.1	495	380.855	17	17	17	22.095	0	0	96.3454	96.3454	96.3454	T	42.9282	PIP11_ORYSJ^PIP11_ORYSJ^Q:3-260,H:204-289^91.86%ID^E:5e-51^RecName: Full=Aquaporin PIP1-1;^Eukaryota; Viridiplantae; Streptophyta; Embryophyta; Tracheophyta; Spermatophyta; Magnoliophyta; Liliopsida; Poales; Poaceae; BOP clade; Oryzoideae; Oryzeae; Oryzinae; Oryza
111106	FN740886.1	712	645.128	17	17	17	18.7622	0	0	56.8781	56.8781	56.8781	T	25.3429	HS181_ARATH^HS181_ARATH^Q:631-179,H:6-159^77.42%ID^E:3e-72^RecName: Full=18.1 kDa class I heat shock protein;^Eukaryota; Viridiplantae; Streptophyta; Embryophyta; Tracheophyta; Spermatophyta; Magnoliophyta; eudicotyledons; Gunneridae; Pentapetalae; rosids; malvids; Brassicales; Brassicaceae; Camelineae; Arabidopsis
[truncated: 83,252 more rows]
