# Supplementary material for: Integrated multi-omic analysis of host-microbiota interactions in acute oak decline
Source: Microbiome. 2018 Jan 30;6:21. doi: 10.1186/s40168-018-0408-5 (PMC5789699; doi:10.1186/s40168-018-0408-5)
Supplement: Supplementary file 27 — Narrowed-down metatranscriptome read hits of sample AT2. Gene-read hits assigned using the database depicted in ‘Additional file 13’ and the Trinotate pipeline for sample AT2. (XLSX 7618 kb) [file 40168_2018_408_MOESM27_ESM.xlsx]

## Sheet: AT3results
Metatranscriptome read hits of sample AT3, using the database depicted in 'Supplementary data 1' and the Trinotate pipeline
bundle_id	target_id	length	eff_length	tot_counts	uniq_counts	est_counts	eff_counts	ambig_distr_alpha	ambig_distr_beta	fpkm	fpkm_conf_low	fpkm_conf_high	solvable	tpm	anno								genes
216313	Rahnella_victoriana_3838	672	333.641	2	2	2	4.02828	0	0	26.2326	26.2326	26.2326	T	24.1955	Rahnella_victoriana_3838 hypothetical protein						Rahnella victoriana		1
209449	lcl|AM849034.1_cds_CAQ00390.1_264	3489	1748.63	2	2	2	3.99054	0	0	5.00521	5.00521	5.00521	T	4.61653	lcl|AM849034.1_cds_CAQ00390.1_264 [gene=rpoB] [protein=DNA-directed RNA polymerase beta chain] [protein_id=CAQ00390.1] [location=307113..310601]						Brenneria goodwinii		0
200523	lcl|AM849034.1_cds_CAQ00236.1_110	2511	945.601	2	2	2	5.31091	0	0	9.25578	9.25578	9.25578	T	8.53702	lcl|AM849034.1_cds_CAQ00236.1_110 [gene=CMS0112] [protein=putative Clp-family ATP-binding protease] [protein_id=CAQ00236.1] [location=130984..133494]						Gibbsiella quercinecans		9
83833	JZ794812.1_g1_i1	165	75.7862	2	2	2	4.35436	0	0	115.486	115.486	115.486	T	106.518	#N/A						Oak		48465
66336	JZ794751.1_g1_i1	259	441.979	5	5	5	2.93	0	0	49.5062	49.5062	49.5062	T	45.6617	#N/A						Clostridioides		0
126951	HO208994.1_g1_i1	371	1087.56	2	2	2	0.682263	0	0	8.04765	8.04765	8.04765	T	7.4227	ACT1_ORYSJ^ACT1_ORYSJ^Q:3-371,H:15-137^100%ID^E:1e-86^RecName: Full=Actin-1;^Eukaryota; Viridiplantae; Streptophyta; Embryophyta; Tracheophyta; Spermatophyta; Magnoliophyta; Liliopsida; Poales; Poaceae; BOP clade; Oryzoideae; Oryzeae; Oryzinae; Oryza						Halomonas		2
132419	Gibbsiella_quercinecans_04354	2433	548.832	2	2	2	8.86611	0	0	15.9471	15.9471	15.9471	T	14.7087	Gibbsiella_quercinecans_04354 Benzylsuccinate synthase alpha subunit						Sphaerochaeta		3
149369	Gibbsiella_quercinecans_03772	9954	3604.19	2	2	2	5.52357	0	0	2.42836	2.42836	2.42836	T	2.23978	Gibbsiella_quercinecans_03772 Filamentous hemagglutinin						Carnobacterium		0
106065	Gibbsiella_quercinecans_03140	1839	737.933	2	2	2	4.98419	0	0	11.8605	11.8605	11.8605	T	10.9395	Gibbsiella_quercinecans_03140 RNA polymerase sigma factor RpoD						Idiomarina		0
230269	Gibbsiella_quercinecans_02626	456	177.908	2	2	2	5.12624	0	0	49.1955	49.1955	49.1955	T	45.3752	Gibbsiella_quercinecans_02626 Universal stress protein A						Bautenbergia		0
110945	Gibbsiella_quercinecans_02447	1152	983.075	2	2	2	2.34367	0	0	8.90296	8.90296	8.90296	T	8.21159	Gibbsiella_quercinecans_02447 Integrase core domain protein						Acholeplasma		0
193547	Gibbsiella_quercinecans_02351	1635	668.854	2	2	2	4.88896	0	0	13.0855	13.0855	13.0855	T	12.0693	Gibbsiella_quercinecans_02351 Membrane protein insertase YidC						Sphaerochaeta		3
52229	Gibbsiella_quercinecans_01899	2688	1017.63	2	2	2	5.28285	0	0	8.60062	8.60062	8.60062	T	7.93274	Gibbsiella_quercinecans_01899 Translation initiation factor IF-2						Nocardioides		0
53423	Gibbsiella_quercinecans_01736	1518	490.326	2	2	2	6.1918	0	0	17.8499	17.8499	17.8499	T	16.4638	Gibbsiella_quercinecans_01736 Deoxyguanosinetriphosphate triphosphohydrolase						Halomonas		0
236173	Gibbsiella_quercinecans_01622	1527	394.319	2	2	2	7.74499	0	0	22.1959	22.1959	22.1959	T	20.4723	Gibbsiella_quercinecans_01622 Citrate lyase alpha chain						Porphyromonas		0
145880	FR877983.1_g1_i1	416	1235.1	2	2	2	0.673629	0	0	7.08628	7.08628	7.08628	T	6.53599	ALIX_DICDI^ALIX_DICDI^Q:3-350,H:386-499^29.31%ID^E:8e-07^RecName: Full=ALG-2 interacting protein X;^Eukaryota; Amoebozoa; Mycetozoa; Dictyosteliida; Dictyostelium						Erysipelothrix		0
150610	FR877982.1_g1_i1	350	1302.57	2	2	2	0.537397	0	0	6.71921	6.71921	6.71921	T	6.19743	ALIX_DICDI^ALIX_DICDI^Q:3-350,H:386-499^29.31%ID^E:6e-07^RecName: Full=ALG-2 interacting protein X;^Eukaryota; Amoebozoa; Mycetozoa; Dictyosteliida; Dictyostelium						Cytophaga		0
200775	FR877970.1_g1_i1	994	1887.2	4	4	4	2.10683	0	0	9.27541	9.27541	9.27541	T	8.55512	AGD5_ARATH^AGD5_ARATH^Q:985-59,H:22-329^63.86%ID^E:4e-121^RecName: Full=Probable ADP-ribosylation factor GTPase-activating protein AGD5;^Eukaryota; Viridiplantae; Streptophyta; Embryophyta; Tracheophyta; Spermatophyta; Magnoliophyta; eudicotyledons; Gunneridae; Pentapetalae; rosids; malvids; Brassicales; Brassicaceae; Camelineae; Arabidopsis						Lysinibacillus		0
214321	FR877968.1_g1_i1	289	414.43	2	2	2	1.39469	0	0	21.1188	21.1188	21.1188	T	19.4788	MYBC_MAIZE^MYBC_MAIZE^Q:2-133,H:48-91^81.82%ID^E:7e-24^RecName: Full=Anthocyanin regulatory C1 protein;^Eukaryota; Viridiplantae; Streptophyta; Embryophyta; Tracheophyta; Spermatophyta; Magnoliophyta; Liliopsida; Poales; Poaceae; PACMAD clade; Panicoideae; Andropogonodae; Andropogoneae; Tripsacinae; Zea`MYBC_MAIZE^MYBC_MAIZE^Q:211-285,H:88-112^92%ID^E:7e-24^RecName: Full=Anthocyanin regulatory C1…						Denitrovibrio		0
125510	FR877928.1_g1_i1	253	208.657	2	2	2	2.42504	0	0	41.9458	41.9458	41.9458	T	38.6885	WAT1_ARATH^WAT1_ARATH^Q:179-45,H:339-384^54.17%ID^E:5e-06^RecName: Full=Protein WALLS ARE THIN 1;^Eukaryota; Viridiplantae; Streptophyta; Embryophyta; Tracheophyta; Spermatophyta; Magnoliophyta; eudicotyledons; Gunneridae; Pentapetalae; rosids; malvids; Brassicales; Brassicaceae; Camelineae; Arabidopsis						Erysipelothrix		0
177942	FR877916.1_g1_i1	713	1617.41	2	2	2	0.881657	0	0	5.41129	5.41129	5.41129	T	4.99108	BBE15_ARATH^BBE15_ARATH^Q:523-8,H:168-339^72.67%ID^E:2e-65^RecName: Full=Berberine bridge enzyme-like 15 {ECO:0000303|PubMed:26037923};^Eukaryota; Viridiplantae; Streptophyta; Embryophyta; Tracheophyta; Spermatophyta; Magnoliophyta; eudicotyledons; Gunneridae; Pentapetalae; rosids; malvids; Brassicales; Brassicaceae; Camelineae; Arabidopsis`BBE15_ARATH^BBE15_ARATH^Q:546-481,H:160-181^72.73%ID^E:3…						Pectobacterium carotovorum		0
22775	FR877895.1_g1_i1	751	1491.13	2	2	2	1.00729	0	0	5.86956	5.86956	5.86956	T	5.41376	BBE13_ARATH^BBE13_ARATH^Q:2-226,H:110-184^77.33%ID^E:1e-52^RecName: Full=Berberine bridge enzyme-like 13 {ECO:0000303|PubMed:26037923};^Eukaryota; Viridiplantae; Streptophyta; Embryophyta; Tracheophyta; Spermatophyta; Magnoliophyta; eudicotyledons; Gunneridae; Pentapetalae; rosids; malvids; Brassicales; Brassicaceae; Camelineae; Arabidopsis`BBE13_ARATH^BBE13_ARATH^Q:253-621,H:194-316^57.69%ID^E:1…						Dickeya dadantii		0
83852	FR877880.1_g1_i1	305	250.709	4	4	4	4.8662	0	0	69.8202	69.8202	69.8202	T	64.3982	#N/A						Serratia marcecens		0
208494	FR877827.1_g1_i1	374	425.301	2	2	2	1.75876	0	0	20.579	20.579	20.579	T	18.981	RL273_ARATH^RL273_ARATH^Q:58-372,H:23-127^79.05%ID^E:3e-37^RecName: Full=60S ribosomal protein L27-3;^Eukaryota; Viridiplantae; Streptophyta; Embryophyta; Tracheophyta; Spermatophyta; Magnoliophyta; eudicotyledons; Gunneridae; Pentapetalae; rosids; malvids; Brassicales; Brassicaceae; Camelineae; Arabidopsis						E. coli		0
118788	FR877790.1_g1_i1	525	630.345	4	4	4	3.33151	0	0	27.7698	27.7698	27.7698	T	25.6133	PDC4_ARATH^PDC4_ARATH^Q:1-513,H:68-238^89.47%ID^E:5e-107^RecName: Full=Pyruvate decarboxylase 4;^Eukaryota; Viridiplantae; Streptophyta; Embryophyta; Tracheophyta; Spermatophyta; Magnoliophyta; eudicotyledons; Gunneridae; Pentapetalae; rosids; malvids; Brassicales; Brassicaceae; Camelineae; Arabidopsis						Clavibacter michiganiensis		2
124865	FR877789.1_g1_i1	478	404.053	7	7	7	8.28108	0	0	75.8142	75.8142	75.8142	T	69.9268	PDC1_ARATH^PDC1_ARATH^Q:455-36,H:103-242^90%ID^E:2e-83^RecName: Full=Pyruvate decarboxylase 1;^Eukaryota; Viridiplantae; Streptophyta; Embryophyta; Tracheophyta; Spermatophyta; Magnoliophyta; eudicotyledons; Gunneridae; Pentapetalae; rosids; malvids; Brassicales; Brassicaceae; Camelineae; Arabidopsis						Erwinia billingae		0
162387	FR877779.1_g1_i1	278	308.85	2	2	2	1.80022	0	0	28.3382	28.3382	28.3382	T	26.1376	#N/A						Salmonella enterica		0
167472	FR746044.1_g1_i1	384	481.578	2	2	2	1.59476	0	0	18.1742	18.1742	18.1742	T	16.7629	U75C1_ARATH^U75C1_ARATH^Q:16-363,H:26-143^44.07%ID^E:1e-25^RecName: Full=UDP-glycosyltransferase 75C1;^Eukaryota; Viridiplantae; Streptophyta; Embryophyta; Tracheophyta; Spermatophyta; Magnoliophyta; eudicotyledons; Gunneridae; Pentapetalae; rosids; malvids; Brassicales; Brassicaceae; Camelineae; Arabidopsis							Total	48477
110227	FR666591.1_g1_i1	179	75.0629	2	2	2	4.76933	0	0	116.599	116.599	116.599	T	107.545	M030_ARATH^M030_ARATH^Q:170-3,H:1-56^98.21%ID^E:3e-35^RecName: Full=Uncharacterized mitochondrial protein AtMg00030;^Eukaryota; Viridiplantae; Streptophyta; Embryophyta; Tracheophyta; Spermatophyta; Magnoliophyta; eudicotyledons; Gunneridae; Pentapetalae; rosids; malvids; Brassicales; Brassicaceae; Camelineae; Arabidopsis							%bacteria	0.0432731
225610	FR666573.1_g1_i1	761	1553.49	6	6	6	2.93918	0	0	16.9018	16.9018	16.9018	T	15.5893	PIP12_ORYSJ^PIP12_ORYSJ^Q:761-255,H:119-287^89.94%ID^E:3e-105^RecName: Full=Probable aquaporin PIP1-2;^Eukaryota; Viridiplantae; Streptophyta; Embryophyta; Tracheophyta; Spermatophyta; Magnoliophyta; Liliopsida; Poales; Poaceae; BOP clade; Oryzoideae; Oryzeae; Oryzinae; Oryza
5173	FR666571.1_g1_i1	673	1410.92	3	3	3	1.43098	0	0	9.30485	9.30485	9.30485	T	8.58227	APT1_ARATH^APT1_ARATH^Q:672-223,H:93-242^85.33%ID^E:3e-85^RecName: Full=Adenine phosphoribosyltransferase 1, chloroplastic;^Eukaryota; Viridiplantae; Streptophyta; Embryophyta; Tracheophyta; Spermatophyta; Magnoliophyta; eudicotyledons; Gunneridae; Pentapetalae; rosids; malvids; Brassicales; Brassicaceae; Camelineae; Arabidopsis
97797	FR666525.1_g1_i1	557	492.534	2	2	2	2.26177	0	0	17.7699	17.7699	17.7699	T	16.3899	NDUS6_ARATH^NDUS6_ARATH^Q:455-150,H:1-110^72.73%ID^E:5e-53^RecName: Full=NADH dehydrogenase [ubiquinone] iron-sulfur protein 6, mitochondrial;^Eukaryota; Viridiplantae; Streptophyta; Embryophyta; Tracheophyta; Spermatophyta; Magnoliophyta; eudicotyledons; Gunneridae; Pentapetalae; rosids; malvids; Brassicales; Brassicaceae; Camelineae; Arabidopsis
190980	FR666511.1_g1_i1	768	1881.95	4	4	4	1.63235	0	0	9.30126	9.30126	9.30126	T	8.57897	METK3_ACTCH^METK3_ACTCH^Q:767-285,H:200-360^96.89%ID^E:9e-96^RecName: Full=S-adenosylmethionine synthase 3;^Eukaryota; Viridiplantae; Streptophyta; Embryophyta; Tracheophyta; Spermatophyta; Magnoliophyta; eudicotyledons; Gunneridae; Pentapetalae; asterids; Ericales; Actinidiaceae; Actinidia
116850	FR666487.1_g1_i1	648	1934.82	4	4	4	1.33966	0	0	9.04711	9.04711	9.04711	T	8.34455	HS181_ARATH^HS181_ARATH^Q:596-144,H:6-159^77.42%ID^E:2e-72^RecName: Full=18.1 kDa class I heat shock protein;^Eukaryota; Viridiplantae; Streptophyta; Embryophyta; Tracheophyta; Spermatophyta; Magnoliophyta; eudicotyledons; Gunneridae; Pentapetalae; rosids; malvids; Brassicales; Brassicaceae; Camelineae; Arabidopsis
124204	FR666486.1_g1_i1	582	2553.72	2	2	2	0.455806	0	0	3.42726	3.42726	3.42726	T	3.16112	HS181_ARATH^HS181_ARATH^Q:82-534,H:6-159^77.42%ID^E:5e-73^RecName: Full=18.1 kDa class I heat shock protein;^Eukaryota; Viridiplantae; Streptophyta; Embryophyta; Tracheophyta; Spermatophyta; Magnoliophyta; eudicotyledons; Gunneridae; Pentapetalae; rosids; malvids; Brassicales; Brassicaceae; Camelineae; Arabidopsis
151701	FR666482.1_g1_i1	727	1232.39	4	4	4	2.35964	0	0	14.2037	14.2037	14.2037	T	13.1007	SDEH4_ARATH^SDEH4_ARATH^Q:625-194,H:293-441^40.27%ID^E:1e-17^RecName: Full=Senescence/dehydration-associated protein At4g35985, chloroplastic {ECO:0000305};^Eukaryota; Viridiplantae; Streptophyta; Embryophyta; Tracheophyta; Spermatophyta; Magnoliophyta; eudicotyledons; Gunneridae; Pentapetalae; rosids; malvids; Brassicales; Brassicaceae; Camelineae; Arabidopsis
190287	FR666476.1_g1_i1	629	1610.47	3	3	3	1.17171	0	0	8.15193	8.15193	8.15193	T	7.51889	MT2_ACTDE^MT2_ACTDE^Q:422-264,H:25-78^83.33%ID^E:9e-23^RecName: Full=Metallothionein-like protein type 2;^Eukaryota; Viridiplantae; Streptophyta; Embryophyta; Tracheophyta; Spermatophyta; Magnoliophyta; eudicotyledons; Gunneridae; Pentapetalae; asterids; Ericales; Actinidiaceae; Actinidia
32544	FR666465.1_g1_i1	596	2996.04	2	2	2	0.397858	0	0	2.92128	2.92128	2.92128	T	2.69442	#N/A
76413	FR666458.1_g1_i1	221	312.02	2	2	2	1.41658	0	0	28.0504	28.0504	28.0504	T	25.8721	BAME1_ARATH^BAME1_ARATH^Q:221-63,H:943-998^66.07%ID^E:6e-13^RecName: Full=Leucine-rich repeat receptor-like serine/threonine-protein kinase BAM1;^Eukaryota; Viridiplantae; Streptophyta; Embryophyta; Tracheophyta; Spermatophyta; Magnoliophyta; eudicotyledons; Gunneridae; Pentapetalae; rosids; malvids; Brassicales; Brassicaceae; Camelineae; Arabidopsis
106776	FR666453.1_g1_i1	562	866.795	3	3	3	1.9451	0	0	15.1459	15.1459	15.1459	T	13.9698	TLP13_ORYSJ^TLP13_ORYSJ^Q:241-561,H:1-107^79.44%ID^E:7e-54^RecName: Full=Tubby-like F-box protein 13;^Eukaryota; Viridiplantae; Streptophyta; Embryophyta; Tracheophyta; Spermatophyta; Magnoliophyta; Liliopsida; Poales; Poaceae; BOP clade; Oryzoideae; Oryzeae; Oryzinae; Oryza
119005	FR666451.1_g1_i1	232	228.005	2	2	2	2.03504	0	0	38.3863	38.3863	38.3863	T	35.4054	NDRB_DICDI^NDRB_DICDI^Q:1-204,H:441-508^32.35%ID^E:3e-07^RecName: Full=Probable serine/threonine-protein kinase ndrB;^Eukaryota; Amoebozoa; Mycetozoa; Dictyosteliida; Dictyostelium
198553	FR666438.1_g1_i1	662	2601.64	2	2	2	0.508909	0	0	3.36414	3.36414	3.36414	T	3.10289	BI1_ARATH^BI1_ARATH^Q:661-371,H:139-235^80.41%ID^E:3e-26^RecName: Full=Bax inhibitor 1;^Eukaryota; Viridiplantae; Streptophyta; Embryophyta; Tracheophyta; Spermatophyta; Magnoliophyta; eudicotyledons; Gunneridae; Pentapetalae; rosids; malvids; Brassicales; Brassicaceae; Camelineae; Arabidopsis
215123	FR666436.1_g1_i1	743	1497.09	2	2	2	0.992591	0	0	5.84619	5.84619	5.84619	T	5.3922	KINB2_ARATH^KINB2_ARATH^Q:743-156,H:94-289^76.02%ID^E:5e-111^RecName: Full=SNF1-related protein kinase regulatory subunit beta-2;^Eukaryota; Viridiplantae; Streptophyta; Embryophyta; Tracheophyta; Spermatophyta; Magnoliophyta; eudicotyledons; Gunneridae; Pentapetalae; rosids; malvids; Brassicales; Brassicaceae; Camelineae; Arabidopsis
223030	FR666435.1_g1_i1	619	2049.23	3	3	3	0.906194	0	0	6.40651	6.40651	6.40651	T	5.90901	KINB2_ARATH^KINB2_ARATH^Q:13-618,H:29-231^70.94%ID^E:2e-103^RecName: Full=SNF1-related protein kinase regulatory subunit beta-2;^Eukaryota; Viridiplantae; Streptophyta; Embryophyta; Tracheophyta; Spermatophyta; Magnoliophyta; eudicotyledons; Gunneridae; Pentapetalae; rosids; malvids; Brassicales; Brassicaceae; Camelineae; Arabidopsis
230812	FR666434.1_g1_i1	611	1280.44	2	2	2	0.954361	0	0	6.83538	6.83538	6.83538	T	6.30457	GOLS2_ARATH^GOLS2_ARATH^Q:611-243,H:215-335^72.58%ID^E:9e-57^RecName: Full=Galactinol synthase 2;^Eukaryota; Viridiplantae; Streptophyta; Embryophyta; Tracheophyta; Spermatophyta; Magnoliophyta; eudicotyledons; Gunneridae; Pentapetalae; rosids; malvids; Brassicales; Brassicaceae; Camelineae; Arabidopsis
59640	FR666425.1_g1_i1	701	787.653	2	2	2	1.77997	0	0	11.1118	11.1118	11.1118	T	10.2489	RL23_ARATH^RL23_ARATH^Q:582-163,H:1-140^98.57%ID^E:2e-94^RecName: Full=60S ribosomal protein L23;^Eukaryota; Viridiplantae; Streptophyta; Embryophyta; Tracheophyta; Spermatophyta; Magnoliophyta; eudicotyledons; Gunneridae; Pentapetalae; rosids; malvids; Brassicales; Brassicaceae; Camelineae; Arabidopsis
113873	FR666418.1_g1_i1	671	1292.4	2	2	2	1.03838	0	0	6.7721	6.7721	6.7721	T	6.24621	RS12_HORVU^RS12_HORVU^Q:539-117,H:2-143^75.69%ID^E:1e-68^RecName: Full=40S ribosomal protein S12;^Eukaryota; Viridiplantae; Streptophyta; Embryophyta; Tracheophyta; Spermatophyta; Magnoliophyta; Liliopsida; Poales; Poaceae; BOP clade; Pooideae; Triticodae; Triticeae; Hordeinae; Hordeum
189247	FR666406.1_g1_i1	349	535.229	6	6	6	3.91234	0	0	49.0572	49.0572	49.0572	T	45.2476	TCTP_WHEAT^TCTP_WHEAT^Q:349-155,H:104-168^83.08%ID^E:2e-33^RecName: Full=Translationally-controlled tumor protein homolog;^Eukaryota; Viridiplantae; Streptophyta; Embryophyta; Tracheophyta; Spermatophyta; Magnoliophyta; Liliopsida; Poales; Poaceae; BOP clade; Pooideae; Triticodae; Triticeae; Triticinae; Triticum
194019	FR666405.1_g1_i1	351	1837.77	2	2	2	0.381985	0	0	4.76245	4.76245	4.76245	T	4.39262	TCTP_HEVBR^TCTP_HEVBR^Q:89-349,H:1-87^94.25%ID^E:3e-44^RecName: Full=Translationally-controlled tumor protein homolog;^Eukaryota; Viridiplantae; Streptophyta; Embryophyta; Tracheophyta; Spermatophyta; Magnoliophyta; eudicotyledons; Gunneridae; Pentapetalae; rosids; fabids; Malpighiales; Euphorbiaceae; Crotonoideae; Micrandreae; Hevea
163888	FR666375.1_g1_i1	573	511.041	3	3	3	3.36372	0	0	25.6896	25.6896	25.6896	T	23.6946	H2A1_MEDTR^H2A1_MEDTR^Q:540-160,H:23-148^85.04%ID^E:6e-49^RecName: Full=Probable histone H2A.1;^Eukaryota; Viridiplantae; Streptophyta; Embryophyta; Tracheophyta; Spermatophyta; Magnoliophyta; eudicotyledons; Gunneridae; Pentapetalae; rosids; fabids; Fabales; Fabaceae; Papilionoideae; Trifolieae; Medicago
199400	FR666369.1_g1_i1	721	941.065	3	3	3	2.29846	0	0	13.9506	13.9506	13.9506	T	12.8672	#N/A
207622	FR666368.1_g1_i1	650	1058.49	3	3	3	1.84224	0	0	12.403	12.403	12.403	T	11.4398	#N/A
16008	FR666361.1_g1_i1	740	850.709	4	4	4	3.47945	0	0	20.5764	20.5764	20.5764	T	18.9786	RS16_GOSHI^RS16_GOSHI^Q:534-109,H:4-145^95.07%ID^E:1e-91^RecName: Full=40S ribosomal protein S16;^Eukaryota; Viridiplantae; Streptophyta; Embryophyta; Tracheophyta; Spermatophyta; Magnoliophyta; eudicotyledons; Gunneridae; Pentapetalae; rosids; malvids; Malvales; Malvaceae; Malvoideae; Gossypium
24198	FR666360.1_g1_i1	664	1031.71	2	2	2	1.28718	0	0	8.48324	8.48324	8.48324	T	7.82447	RS16_GOSHI^RS16_GOSHI^Q:119-544,H:4-145^95.07%ID^E:4e-92^RecName: Full=40S ribosomal protein S16;^Eukaryota; Viridiplantae; Streptophyta; Embryophyta; Tracheophyta; Spermatophyta; Magnoliophyta; eudicotyledons; Gunneridae; Pentapetalae; rosids; malvids; Malvales; Malvaceae; Malvoideae; Gossypium
103471	FR666348.1_g1_i1	681	1621.42	3	3	3	1.26001	0	0	8.09685	8.09685	8.09685	T	7.46809	RUXG_ARATH^RUXG_ARATH^Q:414-178,H:1-79^93.67%ID^E:1e-45^RecName: Full=Probable small nuclear ribonucleoprotein G;^Eukaryota; Viridiplantae; Streptophyta; Embryophyta; Tracheophyta; Spermatophyta; Magnoliophyta; eudicotyledons; Gunneridae; Pentapetalae; rosids; malvids; Brassicales; Brassicaceae; Camelineae; Arabidopsis
110076	FR666347.1_g1_i1	513	1712	3	3	3	0.898949	0	0	7.66847	7.66847	7.66847	T	7.07297	RUXG_ARATH^RUXG_ARATH^Q:73-309,H:1-79^93.67%ID^E:2e-46^RecName: Full=Probable small nuclear ribonucleoprotein G;^Eukaryota; Viridiplantae; Streptophyta; Embryophyta; Tracheophyta; Spermatophyta; Magnoliophyta; eudicotyledons; Gunneridae; Pentapetalae; rosids; malvids; Brassicales; Brassicaceae; Camelineae; Arabidopsis
185980	FR666335.1_g1_i1	568	668.753	2	2	2	1.69868	0	0	13.0875	13.0875	13.0875	T	12.0711	SAR1A_ARATH^SAR1A_ARATH^Q:502-317,H:132-193^80.65%ID^E:5e-29^RecName: Full=GTP-binding protein SAR1A;^Eukaryota; Viridiplantae; Streptophyta; Embryophyta; Tracheophyta; Spermatophyta; Magnoliophyta; eudicotyledons; Gunneridae; Pentapetalae; rosids; malvids; Brassicales; Brassicaceae; Camelineae; Arabidopsis
192594	FR666334.1_g1_i1	511	712.663	2	2	2	1.43406	0	0	12.2811	12.2811	12.2811	T	11.3274	SAR1A_ARATH^SAR1A_ARATH^Q:3-164,H:140-193^90.74%ID^E:1e-28^RecName: Full=GTP-binding protein SAR1A;^Eukaryota; Viridiplantae; Streptophyta; Embryophyta; Tracheophyta; Spermatophyta; Magnoliophyta; eudicotyledons; Gunneridae; Pentapetalae; rosids; malvids; Brassicales; Brassicaceae; Camelineae; Arabidopsis
198820	FR666333.1_g1_i1	481	618.766	3	3	3	2.33206	0	0	21.2171	21.2171	21.2171	T	19.5695	#N/A
204503	FR666332.1_g1_i1	429	1023.76	4	4	4	1.67617	0	0	17.0983	17.0983	17.0983	T	15.7705	#N/A
33859	FR666324.1_g1_i1	750	1449.02	2	2	2	1.03518	0	0	6.04012	6.04012	6.04012	T	5.57107	UBQ11_ARATH^UBQ11_ARATH^Q:749-96,H:11-228^99.54%ID^E:3e-152^RecName: Full=Polyubiquitin 11;^Eukaryota; Viridiplantae; Streptophyta; Embryophyta; Tracheophyta; Spermatophyta; Magnoliophyta; eudicotyledons; Gunneridae; Pentapetalae; rosids; malvids; Brassicales; Brassicaceae; Camelineae; Arabidopsis`UBQ11_ARATH^UBQ11_ARATH^Q:551-96,H:1-152^99.34%ID^E:4e-101^RecName: Full=Polyubiquitin 11;^Eukaryota…
42449	FR666323.1_g1_i1	680	3767.46	4	4	4	0.721972	0	0	4.64625	4.64625	4.64625	T	4.28544	UBQ11_ARATH^UBQ11_ARATH^Q:145-678,H:1-178^100%ID^E:1e-121^RecName: Full=Polyubiquitin 11;^Eukaryota; Viridiplantae; Streptophyta; Embryophyta; Tracheophyta; Spermatophyta; Magnoliophyta; eudicotyledons; Gunneridae; Pentapetalae; rosids; malvids; Brassicales; Brassicaceae; Camelineae; Arabidopsis`UBQ11_ARATH^UBQ11_ARATH^Q:145-603,H:77-229^99.35%ID^E:1e-102^RecName: Full=Polyubiquitin 11;^Eukaryota…
60047	FR666321.1_g1_i1	658	1175.53	3	3	3	1.67925	0	0	11.1681	11.1681	11.1681	T	10.3009	EIF3H_ARATH^EIF3H_ARATH^Q:80-658,H:7-200^84.54%ID^E:1e-110^RecName: Full=Eukaryotic translation initiation factor 3 subunit H {ECO:0000255|HAMAP-Rule:MF_03007};^Eukaryota; Viridiplantae; Streptophyta; Embryophyta; Tracheophyta; Spermatophyta; Magnoliophyta; eudicotyledons; Gunneridae; Pentapetalae; rosids; malvids; Brassicales; Brassicaceae; Camelineae; Arabidopsis
83092	FR666318.1_g1_i1	576	973.099	2	2	2	1.18385	0	0	8.99423	8.99423	8.99423	T	8.29578	H4_SOYBN^H4_SOYBN^Q:455-210,H:18-99^100%ID^E:7e-50^RecName: Full=Histone H4;^Eukaryota; Viridiplantae; Streptophyta; Embryophyta; Tracheophyta; Spermatophyta; Magnoliophyta; eudicotyledons; Gunneridae; Pentapetalae; rosids; fabids; Fabales; Fabaceae; Papilionoideae; Phaseoleae; Glycine; Soja
5007	FR666316.1_g1_i1	518	856.02	4	4	4	2.4205	0	0	20.4488	20.4488	20.4488	T	18.8608	B2_DAUCA^B2_DAUCA^Q:511-89,H:65-205^80.85%ID^E:4e-85^RecName: Full=B2 protein;^Eukaryota; Viridiplantae; Streptophyta; Embryophyta; Tracheophyta; Spermatophyta; Magnoliophyta; eudicotyledons; Gunneridae; Pentapetalae; asterids; campanulids; Apiales; Apiaceae; Apioideae; Scandiceae; Daucinae; Daucus; Daucus sect. Daucus
52829	FR666310.1_g1_i1	680	827.082	6	6	6	4.93301	0	0	31.7463	31.7463	31.7463	T	29.2811	RL321_ARATH^RL321_ARATH^Q:546-148,H:1-133^85.71%ID^E:2e-73^RecName: Full=60S ribosomal protein L32-1;^Eukaryota; Viridiplantae; Streptophyta; Embryophyta; Tracheophyta; Spermatophyta; Magnoliophyta; eudicotyledons; Gunneridae; Pentapetalae; rosids; malvids; Brassicales; Brassicaceae; Camelineae; Arabidopsis
60456	FR666309.1_g1_i1	591	1088.51	2	2	2	1.08589	0	0	8.04059	8.04059	8.04059	T	7.41619	RL321_ARATH^RL321_ARATH^Q:47-445,H:1-133^85.71%ID^E:6e-74^RecName: Full=60S ribosomal protein L32-1;^Eukaryota; Viridiplantae; Streptophyta; Embryophyta; Tracheophyta; Spermatophyta; Magnoliophyta; eudicotyledons; Gunneridae; Pentapetalae; rosids; malvids; Brassicales; Brassicaceae; Camelineae; Arabidopsis
120663	FR666301.1_g1_i1	480	877.497	2	2	2	1.09402	0	0	9.97414	9.97414	9.97414	T	9.19959	#N/A
217157	FR666288.1_g1_i1	743	1095.97	2	2	2	1.35587	0	0	7.98586	7.98586	7.98586	T	7.36572	PPI1_ARATH^PPI1_ARATH^Q:444-307,H:544-589^58.7%ID^E:1e-07^RecName: Full=Proton pump-interactor 1;^Eukaryota; Viridiplantae; Streptophyta; Embryophyta; Tracheophyta; Spermatophyta; Magnoliophyta; eudicotyledons; Gunneridae; Pentapetalae; rosids; malvids; Brassicales; Brassicaceae; Camelineae; Arabidopsis
21706	FR666282.1_g1_i1	675	2048.7	2	2	2	0.658953	0	0	4.2721	4.2721	4.2721	T	3.94035	#N/A
28896	FR666281.1_g1_i1	578	1430.05	3	3	3	1.21254	0	0	9.18036	9.18036	9.18036	T	8.46746	#N/A
69902	FR666276.1_g1_i1	649	2923.29	18	18	18	3.99619	0	0	26.9459	26.9459	26.9459	T	24.8534	#N/A
178599	FR666261.1_g1_i1	676	982.81	2	2	2	1.37565	0	0	8.90536	8.90536	8.90536	T	8.21381	RS101_ARATH^RS101_ARATH^Q:586-482,H:62-96^88.57%ID^E:3e-14^RecName: Full=40S ribosomal protein S10-1;^Eukaryota; Viridiplantae; Streptophyta; Embryophyta; Tracheophyta; Spermatophyta; Magnoliophyta; eudicotyledons; Gunneridae; Pentapetalae; rosids; malvids; Brassicales; Brassicaceae; Camelineae; Arabidopsis
217339	FR666256.1_g1_i1	471	1081.96	2	2	2	0.87064	0	0	8.08926	8.08926	8.08926	T	7.46108	SKI32_ARATH^SKI32_ARATH^Q:2-259,H:243-328^74.42%ID^E:5e-39^RecName: Full=F-box protein 7;^Eukaryota; Viridiplantae; Streptophyta; Embryophyta; Tracheophyta; Spermatophyta; Magnoliophyta; eudicotyledons; Gunneridae; Pentapetalae; rosids; malvids; Brassicales; Brassicaceae; Camelineae; Arabidopsis
35537	FR666249.1_g1_i1	660	5217.03	3	3	3	0.379526	0	0	2.51645	2.51645	2.51645	T	2.32104	RABC1_ARATH^RABC1_ARATH^Q:456-190,H:112-200^89.89%ID^E:3e-49^RecName: Full=Ras-related protein RABC1;^Eukaryota; Viridiplantae; Streptophyta; Embryophyta; Tracheophyta; Spermatophyta; Magnoliophyta; eudicotyledons; Gunneridae; Pentapetalae; rosids; malvids; Brassicales; Brassicaceae; Camelineae; Arabidopsis
116878	FR666239.1_g1_i1	713	1039.98	2	2	2	1.37118	0	0	8.41578	8.41578	8.41578	T	7.76225	RL40B_ARATH^RL40B_ARATH^Q:610-227,H:1-128^99.22%ID^E:4e-88^RecName: Full=Ubiquitin-60S ribosomal protein L40-2;^Eukaryota; Viridiplantae; Streptophyta; Embryophyta; Tracheophyta; Spermatophyta; Magnoliophyta; eudicotyledons; Gunneridae; Pentapetalae; rosids; malvids; Brassicales; Brassicaceae; Camelineae; Arabidopsis
7876	FR666221.1_g1_i1	634	665.837	2	2	2	1.90437	0	0	13.1448	13.1448	13.1448	T	12.124	VP241_ARATH^VP241_ARATH^Q:449-3,H:1-149^85.91%ID^E:2e-77^RecName: Full=Vacuolar protein sorting-associated protein 24 homolog 1;^Eukaryota; Viridiplantae; Streptophyta; Embryophyta; Tracheophyta; Spermatophyta; Magnoliophyta; eudicotyledons; Gunneridae; Pentapetalae; rosids; malvids; Brassicales; Brassicaceae; Camelineae; Arabidopsis
36744	FR666217.1_g1_i1	532	2125.48	3	3	3	0.750889	0	0	6.17668	6.17668	6.17668	T	5.69702	IF5A2_NICPL^IF5A2_NICPL^Q:88-531,H:1-147^94.59%ID^E:3e-98^RecName: Full=Eukaryotic translation initiation factor 5A-2;^Eukaryota; Viridiplantae; Streptophyta; Embryophyta; Tracheophyta; Spermatophyta; Magnoliophyta; eudicotyledons; Gunneridae; Pentapetalae; asterids; lamiids; Solanales; Solanaceae; Nicotianoideae; Nicotianeae; Nicotiana
119038	FR666206.1_g1_i1	685	1547.32	8	8	8	3.54162	0	0	22.6257	22.6257	22.6257	T	20.8687	RD19A_ARATH^RD19A_ARATH^Q:680-111,H:177-366^82.11%ID^E:6e-114^RecName: Full=Cysteine protease RD19A {ECO:0000305};^Eukaryota; Viridiplantae; Streptophyta; Embryophyta; Tracheophyta; Spermatophyta; Magnoliophyta; eudicotyledons; Gunneridae; Pentapetalae; rosids; malvids; Brassicales; Brassicaceae; Camelineae; Arabidopsis
55204	FR666195.1_g1_i1	662	1105.44	2	2	2	1.19772	0	0	7.91748	7.91748	7.91748	T	7.30264	#N/A
67199	FR666193.1_g1_i1	672	1418.64	3	3	3	1.42108	0	0	9.25422	9.25422	9.25422	T	8.53558	RS12_HORVU^RS12_HORVU^Q:146-517,H:20-143^79.03%ID^E:5e-66^RecName: Full=40S ribosomal protein S12;^Eukaryota; Viridiplantae; Streptophyta; Embryophyta; Tracheophyta; Spermatophyta; Magnoliophyta; Liliopsida; Poales; Poaceae; BOP clade; Pooideae; Triticodae; Triticeae; Hordeinae; Hordeum
178618	FR666180.1_g1_i1	686	2443.92	2	2	2	0.561393	0	0	3.58125	3.58125	3.58125	T	3.30314	#N/A
163602	FR666148.1_g1_i1	732	1523.49	3	3	3	1.44143	0	0	8.61732	8.61732	8.61732	T	7.94814	UNE12_ARATH^UNE12_ARATH^Q:698-522,H:247-305^74.58%ID^E:2e-22^RecName: Full=Transcription factor UNE12;^Eukaryota; Viridiplantae; Streptophyta; Embryophyta; Tracheophyta; Spermatophyta; Magnoliophyta; eudicotyledons; Gunneridae; Pentapetalae; rosids; malvids; Brassicales; Brassicaceae; Camelineae; Arabidopsis
6856	FR666138.1_g1_i1	727	1643.35	5	5	5	2.21195	0	0	13.3147	13.3147	13.3147	T	12.2807	RD19A_ARATH^RD19A_ARATH^Q:727-161,H:178-366^84.13%ID^E:3e-117^RecName: Full=Cysteine protease RD19A {ECO:0000305};^Eukaryota; Viridiplantae; Streptophyta; Embryophyta; Tracheophyta; Spermatophyta; Magnoliophyta; eudicotyledons; Gunneridae; Pentapetalae; rosids; malvids; Brassicales; Brassicaceae; Camelineae; Arabidopsis
57587	FR666131.1_g1_i1	794	1148.99	2	2	2	1.38208	0	0	7.61733	7.61733	7.61733	T	7.0258	LPAT2_BRANA^LPAT2_BRANA^Q:792-295,H:209-374^74.7%ID^E:1e-82^RecName: Full=1-acyl-sn-glycerol-3-phosphate acyltransferase 2;^Eukaryota; Viridiplantae; Streptophyta; Embryophyta; Tracheophyta; Spermatophyta; Magnoliophyta; eudicotyledons; Gunneridae; Pentapetalae; rosids; malvids; Brassicales; Brassicaceae; Brassiceae; Brassica
66762	FR666129.1_g1_i1	298	457.526	3	3	3	1.95399	0	0	28.6944	28.6944	28.6944	T	26.4661	HSP7M_PEA^HSP7M_PEA^Q:296-78,H:603-675^84.93%ID^E:7e-22^RecName: Full=Heat shock 70 kDa protein, mitochondrial;^Eukaryota; Viridiplantae; Streptophyta; Embryophyta; Tracheophyta; Spermatophyta; Magnoliophyta; eudicotyledons; Gunneridae; Pentapetalae; rosids; fabids; Fabales; Fabaceae; Papilionoideae; Fabeae; Pisum
47485	FR666098.1_g1_i1	694	1120.57	2	2	2	1.23865	0	0	7.81053	7.81053	7.81053	T	7.204	RL131_ARATH^RL131_ARATH^Q:690-211,H:32-191^81.25%ID^E:3e-90^RecName: Full=60S ribosomal protein L13-1;^Eukaryota; Viridiplantae; Streptophyta; Embryophyta; Tracheophyta; Spermatophyta; Magnoliophyta; eudicotyledons; Gunneridae; Pentapetalae; rosids; malvids; Brassicales; Brassicaceae; Camelineae; Arabidopsis
53880	FR666097.1_g1_i1	492	1109.19	2	2	2	0.887131	0	0	7.89066	7.89066	7.89066	T	7.27791	RL131_BRANA^RL131_BRANA^Q:94-492,H:1-133^84.96%ID^E:4e-80^RecName: Full=60S ribosomal protein L13-1;^Eukaryota; Viridiplantae; Streptophyta; Embryophyta; Tracheophyta; Spermatophyta; Magnoliophyta; eudicotyledons; Gunneridae; Pentapetalae; rosids; malvids; Brassicales; Brassicaceae; Brassiceae; Brassica
151357	FR666092.1_g1_i1	633	1805.56	2	2	2	0.701169	0	0	4.84741	4.84741	4.84741	T	4.47099	FQR1_ARATH^FQR1_ARATH^Q:631-77,H:20-204^87.57%ID^E:1e-102^RecName: Full=NAD(P)H dehydrogenase (quinone) FQR1 {ECO:0000305};^Eukaryota; Viridiplantae; Streptophyta; Embryophyta; Tracheophyta; Spermatophyta; Magnoliophyta; eudicotyledons; Gunneridae; Pentapetalae; rosids; malvids; Brassicales; Brassicaceae; Camelineae; Arabidopsis
166476	FR666090.1_g1_i1	599	632.516	8	8	8	7.5761	0	0	55.349	55.349	55.349	T	51.0508	VA722_ARATH^VA722_ARATH^Q:574-218,H:103-221^84.03%ID^E:2e-49^RecName: Full=Vesicle-associated membrane protein 722 {ECO:0000303|PubMed:11115874};^Eukaryota; Viridiplantae; Streptophyta; Embryophyta; Tracheophyta; Spermatophyta; Magnoliophyta; eudicotyledons; Gunneridae; Pentapetalae; rosids; malvids; Brassicales; Brassicaceae; Camelineae; Arabidopsis
173222	FR666089.1_g1_i1	523	488.862	2	2	2	2.13966	0	0	17.9034	17.9034	17.9034	T	16.5131	VA722_ARATH^VA722_ARATH^Q:1-333,H:111-221^88.29%ID^E:2e-49^RecName: Full=Vesicle-associated membrane protein 722 {ECO:0000303|PubMed:11115874};^Eukaryota; Viridiplantae; Streptophyta; Embryophyta; Tracheophyta; Spermatophyta; Magnoliophyta; eudicotyledons; Gunneridae; Pentapetalae; rosids; malvids; Brassicales; Brassicaceae; Camelineae; Arabidopsis
208186	FR666084.1_g1_i1	592	1401.57	3	3	3	1.26715	0	0	9.36692	9.36692	9.36692	T	8.63953	UBC10_ARATH^UBC10_ARATH^Q:591-235,H:28-146^96.64%ID^E:2e-81^RecName: Full=Ubiquitin-conjugating enzyme E2 10;^Eukaryota; Viridiplantae; Streptophyta; Embryophyta; Tracheophyta; Spermatophyta; Magnoliophyta; eudicotyledons; Gunneridae; Pentapetalae; rosids; malvids; Brassicales; Brassicaceae; Camelineae; Arabidopsis
236960	FR666079.1_g1_i1	561	819.856	5	5	5	3.42133	0	0	26.6885	26.6885	26.6885	T	24.616	CP20A_ARATH^CP20A_ARATH^Q:560-48,H:32-202^90.06%ID^E:2e-100^RecName: Full=Peptidyl-prolyl cis-trans isomerase CYP20-1;^Eukaryota; Viridiplantae; Streptophyta; Embryophyta; Tracheophyta; Spermatophyta; Magnoliophyta; eudicotyledons; Gunneridae; Pentapetalae; rosids; malvids; Brassicales; Brassicaceae; Camelineae; Arabidopsis
66554	FR666069.1_g1_i1	580	1647.69	7	7	7	2.46406	0	0	18.5915	18.5915	18.5915	T	17.1478	NACA_PINTA^NACA_PINTA^Q:578-156,H:63-204^85.21%ID^E:5e-80^RecName: Full=Nascent polypeptide-associated complex subunit alpha-like protein;^Eukaryota; Viridiplantae; Streptophyta; Embryophyta; Tracheophyta; Spermatophyta; Pinidae; Pinales; Pinaceae; Pinus; Pinus
105521	FR666064.1_g1_i1	592	1190.29	2	2	2	0.994716	0	0	7.35307	7.35307	7.35307	T	6.78206	ALIS3_ARATH^ALIS3_ARATH^Q:337-588,H:22-105^77.38%ID^E:1e-37^RecName: Full=ALA-interacting subunit 3;^Eukaryota; Viridiplantae; Streptophyta; Embryophyta; Tracheophyta; Spermatophyta; Magnoliophyta; eudicotyledons; Gunneridae; Pentapetalae; rosids; malvids; Brassicales; Brassicaceae; Camelineae; Arabidopsis
120975	FR666062.1_g1_i1	603	2217.1	2	2	2	0.543955	0	0	3.94763	3.94763	3.94763	T	3.64107	APO1_ARATH^APO1_ARATH^Q:1-573,H:244-436^72.02%ID^E:5e-99^RecName: Full=APO protein 1, chloroplastic;^Eukaryota; Viridiplantae; Streptophyta; Embryophyta; Tracheophyta; Spermatophyta; Magnoliophyta; eudicotyledons; Gunneridae; Pentapetalae; rosids; malvids; Brassicales; Brassicaceae; Camelineae; Arabidopsis`APO1_ARATH^APO1_ARATH^Q:70-504,H:89-239^29.14%ID^E:8e-16^RecName: Full=APO protein 1, chlor…
236907	FR666045.1_g1_i1	628	1227.45	4	4	4	2.04652	0	0	14.2609	14.2609	14.2609	T	13.1535	PDCL3_HUMAN^PDCL3_HUMAN^Q:627-169,H:77-231^43.23%ID^E:2e-33^RecName: Full=Phosducin-like protein 3;^Eukaryota; Metazoa; Chordata; Craniata; Vertebrata; Euteleostomi; Mammalia; Eutheria; Euarchontoglires; Primates; Haplorrhini; Catarrhini; Hominidae; Homo
77554	FR666035.1_g1_i1	620	295.306	4	4	4	8.39807	0	0	59.276	59.276	59.276	T	54.6729	RR8_EUCGG^RR8_EUCGG^Q:503-102,H:1-134^92.54%ID^E:2e-84^RecName: Full=30S ribosomal protein S8, chloroplastic;^Eukaryota; Viridiplantae; Streptophyta; Embryophyta; Tracheophyta; Spermatophyta; Magnoliophyta; eudicotyledons; Gunneridae; Pentapetalae; rosids; malvids; Myrtales; Myrtaceae; Myrtoideae; Eucalypteae; Eucalyptus
83735	FR666034.1_g1_i1	474	267.568	2	2	2	3.54303	0	0	32.7105	32.7105	32.7105	T	30.1703	RR8_EUCGG^RR8_EUCGG^Q:58-459,H:1-134^91.79%ID^E:1e-84^RecName: Full=30S ribosomal protein S8, chloroplastic;^Eukaryota; Viridiplantae; Streptophyta; Embryophyta; Tracheophyta; Spermatophyta; Magnoliophyta; eudicotyledons; Gunneridae; Pentapetalae; rosids; malvids; Myrtales; Myrtaceae; Myrtoideae; Eucalypteae; Eucalyptus
134935	FR666025.1_g1_i1	634	1122.64	2	2	2	1.12948	0	0	7.79615	7.79615	7.79615	T	7.19073	GSH1_MEDTR^GSH1_MEDTR^Q:2-541,H:329-508^91.11%ID^E:7e-115^RecName: Full=Glutamate--cysteine ligase, chloroplastic;^Eukaryota; Viridiplantae; Streptophyta; Embryophyta; Tracheophyta; Spermatophyta; Magnoliophyta; eudicotyledons; Gunneridae; Pentapetalae; rosids; fabids; Fabales; Fabaceae; Papilionoideae; Trifolieae; Medicago
146700	FR666023.1_g1_i1	683	1778.72	3	3	3	1.15195	0	0	7.38081	7.38081	7.38081	T	6.80765	MT2_ACTDE^MT2_ACTDE^Q:476-318,H:25-78^83.33%ID^E:1e-22^RecName: Full=Metallothionein-like protein type 2;^Eukaryota; Viridiplantae; Streptophyta; Embryophyta; Tracheophyta; Spermatophyta; Magnoliophyta; eudicotyledons; Gunneridae; Pentapetalae; asterids; Ericales; Actinidiaceae; Actinidia
170324	FR666019.1_g1_i1	290	627.003	2	2	2	0.925035	0	0	13.9589	13.9589	13.9589	T	12.8749	MT2_CICAR^MT2_CICAR^Q:290-216,H:55-79^84%ID^E:2e-06^RecName: Full=Metallothionein-like protein 2;^Eukaryota; Viridiplantae; Streptophyta; Embryophyta; Tracheophyta; Spermatophyta; Magnoliophyta; eudicotyledons; Gunneridae; Pentapetalae; rosids; fabids; Fabales; Fabaceae; Papilionoideae; Cicereae; Cicer
178216	FR666018.1_g1_i1	622	3487.81	2	2	2	0.35667	0	0	2.50939	2.50939	2.50939	T	2.31452	RLA3_MAIZE^RLA3_MAIZE^Q:529-170,H:1-120^55%ID^E:1e-17^RecName: Full=60S acidic ribosomal protein P3;^Eukaryota; Viridiplantae; Streptophyta; Embryophyta; Tracheophyta; Spermatophyta; Magnoliophyta; Liliopsida; Poales; Poaceae; PACMAD clade; Panicoideae; Andropogonodae; Andropogoneae; Tripsacinae; Zea
210566	FR666014.1_g1_i1	695	938.581	2	2	2	1.48096	0	0	9.32501	9.32501	9.32501	T	8.60087	DPYS_ARATH^DPYS_ARATH^Q:693-136,H:349-528^83.33%ID^E:9e-109^RecName: Full=Dihydropyrimidinase {ECO:0000303|PubMed:12626710};^Eukaryota; Viridiplantae; Streptophyta; Embryophyta; Tracheophyta; Spermatophyta; Magnoliophyta; eudicotyledons; Gunneridae; Pentapetalae; rosids; malvids; Brassicales; Brassicaceae; Camelineae; Arabidopsis
72814	FR666001.1_g1_i1	763	2295.81	3	3	3	0.997034	0	0	5.71842	5.71842	5.71842	T	5.27436	PS13B_ARATH^PS13B_ARATH^Q:762-160,H:186-386^89.05%ID^E:4e-110^RecName: Full=26S proteasome non-ATPase regulatory subunit 13 homolog B;^Eukaryota; Viridiplantae; Streptophyta; Embryophyta; Tracheophyta; Spermatophyta; Magnoliophyta; eudicotyledons; Gunneridae; Pentapetalae; rosids; malvids; Brassicales; Brassicaceae; Camelineae; Arabidopsis
139362	FR665992.1_g1_i1	548	1619.2	2	2	2	0.67688	0	0	5.40533	5.40533	5.40533	T	4.98557	VAS_ARATH^VAS_ARATH^Q:153-410,H:7-98^33.7%ID^E:9e-08^RecName: Full=Lipid transfer-like protein VAS;^Eukaryota; Viridiplantae; Streptophyta; Embryophyta; Tracheophyta; Spermatophyta; Magnoliophyta; eudicotyledons; Gunneridae; Pentapetalae; rosids; malvids; Brassicales; Brassicaceae; Camelineae; Arabidopsis
201062	FR665984.1_g1_i1	653	941.736	2	2	2	1.3868	0	0	9.29377	9.29377	9.29377	T	8.57205	NAC78_ARATH^NAC78_ARATH^Q:652-230,H:410-536^44.37%ID^E:5e-17^RecName: Full=NAC domain-containing protein 78 {ECO:0000303|PubMed:15029955};^Eukaryota; Viridiplantae; Streptophyta; Embryophyta; Tracheophyta; Spermatophyta; Magnoliophyta; eudicotyledons; Gunneridae; Pentapetalae; rosids; malvids; Brassicales; Brassicaceae; Camelineae; Arabidopsis
38416	FR665938.1_g1_i1	725	5927.14	5	5	5	0.611594	0	0	3.69161	3.69161	3.69161	T	3.40494	SUI1_SALBA^SUI1_SALBA^Q:496-158,H:1-113^93.81%ID^E:2e-71^RecName: Full=Protein translation factor SUI1 homolog;^Eukaryota; Viridiplantae; Streptophyta; Embryophyta; Tracheophyta; Spermatophyta; Magnoliophyta; eudicotyledons; Gunneridae; Pentapetalae; rosids; fabids; Malpighiales; Salicaceae; Saliceae; Salix
102800	FR665929.1_g1_i1	692	1518.21	5	5	5	2.279	0	0	14.4122	14.4122	14.4122	T	13.293	RD19B_ARATH^RD19B_ARATH^Q:691-116,H:170-361^83.85%ID^E:6e-121^RecName: Full=Probable cysteine protease RD19B {ECO:0000305};^Eukaryota; Viridiplantae; Streptophyta; Embryophyta; Tracheophyta; Spermatophyta; Magnoliophyta; eudicotyledons; Gunneridae; Pentapetalae; rosids; malvids; Brassicales; Brassicaceae; Camelineae; Arabidopsis
111289	FR665928.1_g1_i1	679	1265.04	2	2	2	1.07349	0	0	6.91859	6.91859	6.91859	T	6.38133	RD19A_ARATH^RD19A_ARATH^Q:94-678,H:27-211^70.77%ID^E:2e-92^RecName: Full=Cysteine protease RD19A {ECO:0000305};^Eukaryota; Viridiplantae; Streptophyta; Embryophyta; Tracheophyta; Spermatophyta; Magnoliophyta; eudicotyledons; Gunneridae; Pentapetalae; rosids; malvids; Brassicales; Brassicaceae; Camelineae; Arabidopsis
209789	FR665915.1_g1_i1	707	1931.75	5	5	5	1.82995	0	0	11.3269	11.3269	11.3269	T	10.4473	ENO1_HEVBR^ENO1_HEVBR^Q:705-145,H:259-445^90.91%ID^E:3e-121^RecName: Full=Enolase 1;^Eukaryota; Viridiplantae; Streptophyta; Embryophyta; Tracheophyta; Spermatophyta; Magnoliophyta; eudicotyledons; Gunneridae; Pentapetalae; rosids; fabids; Malpighiales; Euphorbiaceae; Crotonoideae; Micrandreae; Hevea
2075	FR665911.1_g1_i1	600	1701.17	2	2	2	0.705398	0	0	5.14486	5.14486	5.14486	T	4.74534	TCMO_POPTM^TCMO_POPTM^Q:599-72,H:330-505^94.32%ID^E:9e-77^RecName: Full=Trans-cinnamate 4-monooxygenase;^Eukaryota; Viridiplantae; Streptophyta; Embryophyta; Tracheophyta; Spermatophyta; Magnoliophyta; eudicotyledons; Gunneridae; Pentapetalae; rosids; fabids; Malpighiales; Salicaceae; Saliceae; Populus
10150	FR665910.1_g1_i1	633	2511.84	2	2	2	0.504012	0	0	3.4844	3.4844	3.4844	T	3.21382	TCMO_POPKI^TCMO_POPKI^Q:2-631,H:118-327^89.52%ID^E:1e-136^RecName: Full=Trans-cinnamate 4-monooxygenase;^Eukaryota; Viridiplantae; Streptophyta; Embryophyta; Tracheophyta; Spermatophyta; Magnoliophyta; eudicotyledons; Gunneridae; Pentapetalae; rosids; fabids; Malpighiales; Salicaceae; Saliceae; Populus
54178	FR665904.1_g1_i1	632	7990	2	2	2	0.158198	0	0	1.0954	1.0954	1.0954	T	1.01034	SEP15_HUMAN^SEP15_HUMAN^Q:538-80,H:7-160^34.62%ID^E:3e-21^RecName: Full=Selenoprotein F {ECO:0000303|PubMed:27645994};^Eukaryota; Metazoa; Chordata; Craniata; Vertebrata; Euteleostomi; Mammalia; Eutheria; Euarchontoglires; Primates; Haplorrhini; Catarrhini; Hominidae; Homo
201023	FR665883.1_g1_i1	692	1934.13	2	2	2	0.715567	0	0	4.52517	4.52517	4.52517	T	4.17377	VAS_ARATH^VAS_ARATH^Q:156-413,H:7-98^33.7%ID^E:4e-07^RecName: Full=Lipid transfer-like protein VAS;^Eukaryota; Viridiplantae; Streptophyta; Embryophyta; Tracheophyta; Spermatophyta; Magnoliophyta; eudicotyledons; Gunneridae; Pentapetalae; rosids; malvids; Brassicales; Brassicaceae; Camelineae; Arabidopsis
209688	FR665882.1_g1_i1	692	726.981	2	2	2	1.90376	0	0	12.0392	12.0392	12.0392	T	11.1043	#N/A
237145	FR665878.1_g1_i1	532	1280.61	4	4	4	1.66171	0	0	13.669	13.669	13.669	T	12.6075	WOX4_ARATH^WOX4_ARATH^Q:531-85,H:77-251^58.29%ID^E:9e-54^RecName: Full=WUSCHEL-related homeobox 4;^Eukaryota; Viridiplantae; Streptophyta; Embryophyta; Tracheophyta; Spermatophyta; Magnoliophyta; eudicotyledons; Gunneridae; Pentapetalae; rosids; malvids; Brassicales; Brassicaceae; Camelineae; Arabidopsis
7871	FR665877.1_g1_i1	638	4666.37	2	2	2	0.273446	0	0	1.8756	1.8756	1.8756	T	1.72995	WOX4_ARATH^WOX4_ARATH^Q:14-565,H:1-212^58.06%ID^E:5e-67^RecName: Full=WUSCHEL-related homeobox 4;^Eukaryota; Viridiplantae; Streptophyta; Embryophyta; Tracheophyta; Spermatophyta; Magnoliophyta; eudicotyledons; Gunneridae; Pentapetalae; rosids; malvids; Brassicales; Brassicaceae; Camelineae; Arabidopsis
177241	FR665851.1_g1_i1	650	661.085	2	2	2	1.96646	0	0	13.2393	13.2393	13.2393	T	12.2111	#N/A
233774	FR665842.1_g1_i1	637	1703.25	3	3	3	1.12197	0	0	7.70784	7.70784	7.70784	T	7.10929	FQRL1_ARATH^FQRL1_ARATH^Q:637-92,H:23-204^89.01%ID^E:2e-101^RecName: Full=Probable NAD(P)H dehydrogenase (quinone) FQR1-like 1 {ECO:0000305};^Eukaryota; Viridiplantae; Streptophyta; Embryophyta; Tracheophyta; Spermatophyta; Magnoliophyta; eudicotyledons; Gunneridae; Pentapetalae; rosids; malvids; Brassicales; Brassicaceae; Camelineae; Arabidopsis
4292	FR665841.1_g1_i1	622	1564.16	2	2	2	0.795316	0	0	5.59551	5.59551	5.59551	T	5.16099	FQR1_ARATH^FQR1_ARATH^Q:89-622,H:1-178^90.45%ID^E:2e-102^RecName: Full=NAD(P)H dehydrogenase (quinone) FQR1 {ECO:0000305};^Eukaryota; Viridiplantae; Streptophyta; Embryophyta; Tracheophyta; Spermatophyta; Magnoliophyta; eudicotyledons; Gunneridae; Pentapetalae; rosids; malvids; Brassicales; Brassicaceae; Camelineae; Arabidopsis
44944	FR665835.1_g1_i1	529	1202.09	2	2	2	0.880135	0	0	7.28089	7.28089	7.28089	T	6.71549	CCD25_PONAB^CCD25_PONAB^Q:2-358,H:81-199^61.34%ID^E:8e-31^RecName: Full=Coiled-coil domain-containing protein 25;^Eukaryota; Metazoa; Chordata; Craniata; Vertebrata; Euteleostomi; Mammalia; Eutheria; Euarchontoglires; Primates; Haplorrhini; Catarrhini; Hominidae; Pongo
93097	FR665829.1_g1_i1	662	1344.67	2	2	2	0.984629	0	0	6.50887	6.50887	6.50887	T	6.00342	ANRPN_VITVI^ANRPN_VITVI^Q:660-28,H:127-337^85.31%ID^E:1e-134^RecName: Full=Anthocyanidin reductase ((2S)-flavan-3-ol-forming) {ECO:0000250|UniProtKB:Q5FB34};^Eukaryota; Viridiplantae; Streptophyta; Embryophyta; Tracheophyta; Spermatophyta; Magnoliophyta; eudicotyledons; Gunneridae; Pentapetalae; rosids; Vitales; Vitaceae; Vitis
188911	FR665816.1_g1_i1	645	1047.79	2	2	2	1.23116	0	0	8.35305	8.35305	8.35305	T	7.70439	#N/A
233280	FR665810.1_g1_i1	606	1609.49	4	4	4	1.50606	0	0	10.8758	10.8758	10.8758	T	10.0312	#N/A
26415	FR665806.1_g1_i1	756	1031.6	2	2	2	1.46569	0	0	8.48421	8.48421	8.48421	T	7.82537	C3H17_ORYSJ^C3H17_ORYSJ^Q:720-85,H:221-430^57.55%ID^E:9e-76^RecName: Full=Zinc finger CCCH domain-containing protein 17;^Eukaryota; Viridiplantae; Streptophyta; Embryophyta; Tracheophyta; Spermatophyta; Magnoliophyta; Liliopsida; Poales; Poaceae; BOP clade; Oryzoideae; Oryzeae; Oryzinae; Oryza
111628	FR665795.1_g1_i1	809	1475.37	4	4	4	2.19335	0	0	11.8645	11.8645	11.8645	T	10.9432	RS3A_CICAR^RS3A_CICAR^Q:808-176,H:51-261^88.63%ID^E:5e-137^RecName: Full=40S ribosomal protein S3a {ECO:0000255|HAMAP-Rule:MF_03122};^Eukaryota; Viridiplantae; Streptophyta; Embryophyta; Tracheophyta; Spermatophyta; Magnoliophyta; eudicotyledons; Gunneridae; Pentapetalae; rosids; fabids; Fabales; Fabaceae; Papilionoideae; Cicereae; Cicer
119774	FR665794.1_g1_i1	639	6361.31	2	2	2	0.200902	0	0	1.37586	1.37586	1.37586	T	1.26902	RS3A_CICAR^RS3A_CICAR^Q:172-639,H:28-183^91.67%ID^E:9e-103^RecName: Full=40S ribosomal protein S3a {ECO:0000255|HAMAP-Rule:MF_03122};^Eukaryota; Viridiplantae; Streptophyta; Embryophyta; Tracheophyta; Spermatophyta; Magnoliophyta; eudicotyledons; Gunneridae; Pentapetalae; rosids; fabids; Fabales; Fabaceae; Papilionoideae; Cicereae; Cicer
152193	FR665790.1_g1_i1	712	2996.67	2	2	2	0.475194	0	0	2.92067	2.92067	2.92067	T	2.69386	BAG7_ARATH^BAG7_ARATH^Q:119-628,H:1-172^43.82%ID^E:1e-20^RecName: Full=BAG family molecular chaperone regulator 7;^Eukaryota; Viridiplantae; Streptophyta; Embryophyta; Tracheophyta; Spermatophyta; Magnoliophyta; eudicotyledons; Gunneridae; Pentapetalae; rosids; malvids; Brassicales; Brassicaceae; Camelineae; Arabidopsis
163409	FR665788.1_g1_i1	603	595.228	9	9	9	9.11752	0	0	66.1684	66.1684	66.1684	T	61.03	YCF3_IPOPU^YCF3_IPOPU^Q:142-267,H:1-42^100%ID^E:1e-20^RecName: Full=Photosystem I assembly protein Ycf3 {ECO:0000255|HAMAP-Rule:MF_00439};^Eukaryota; Viridiplantae; Streptophyta; Embryophyta; Tracheophyta; Spermatophyta; Magnoliophyta; eudicotyledons; Gunneridae; Pentapetalae; asterids; lamiids; Solanales; Convolvulaceae; Ipomoeeae; Ipomoea
189997	FR665783.1_g1_i1	584	1246.2	5	5	5	2.34312	0	0	17.5579	17.5579	17.5579	T	16.1944	RL73_ARATH^RL73_ARATH^Q:584-60,H:68-242^91.43%ID^E:2e-97^RecName: Full=60S ribosomal protein L7-3;^Eukaryota; Viridiplantae; Streptophyta; Embryophyta; Tracheophyta; Spermatophyta; Magnoliophyta; eudicotyledons; Gunneridae; Pentapetalae; rosids; malvids; Brassicales; Brassicaceae; Camelineae; Arabidopsis
196837	FR665782.1_g1_i1	531	1583.03	3	3	3	1.00629	0	0	8.2932	8.2932	8.2932	T	7.64918	RL74_ARATH^RL74_ARATH^Q:2-529,H:7-182^86.93%ID^E:2e-98^RecName: Full=60S ribosomal protein L7-4;^Eukaryota; Viridiplantae; Streptophyta; Embryophyta; Tracheophyta; Spermatophyta; Magnoliophyta; eudicotyledons; Gunneridae; Pentapetalae; rosids; malvids; Brassicales; Brassicaceae; Camelineae; Arabidopsis
46416	FR665769.1_g1_i1	584	1415.32	4	4	4	1.65051	0	0	12.3679	12.3679	12.3679	T	11.4075	CYT6_ARATH^CYT6_ARATH^Q:153-467,H:37-141^68.57%ID^E:7e-47^RecName: Full=Cysteine proteinase inhibitor 6;^Eukaryota; Viridiplantae; Streptophyta; Embryophyta; Tracheophyta; Spermatophyta; Magnoliophyta; eudicotyledons; Gunneridae; Pentapetalae; rosids; malvids; Brassicales; Brassicaceae; Camelineae; Arabidopsis
124412	FR665758.1_g1_i1	723	1322.67	6	6	6	3.27974	0	0	19.8514	19.8514	19.8514	T	18.3098	UBQ3_ARATH^UBQ3_ARATH^Q:723-157,H:118-306^98.41%ID^E:1e-128^RecName: Full=Polyubiquitin 3;^Eukaryota; Viridiplantae; Streptophyta; Embryophyta; Tracheophyta; Spermatophyta; Magnoliophyta; eudicotyledons; Gunneridae; Pentapetalae; rosids; malvids; Brassicales; Brassicaceae; Camelineae; Arabidopsis`UBQ3_ARATH^UBQ3_ARATH^Q:723-163,H:42-228^98.93%ID^E:2e-127^RecName: Full=Polyubiquitin 3;^Eukaryota; …
188863	FR665748.1_g1_i1	647	1272.1	2	2	2	1.01722	0	0	6.88018	6.88018	6.88018	T	6.3459	UNE12_ARATH^UNE12_ARATH^Q:10-417,H:159-305^72.79%ID^E:5e-53^RecName: Full=Transcription factor UNE12;^Eukaryota; Viridiplantae; Streptophyta; Embryophyta; Tracheophyta; Spermatophyta; Magnoliophyta; eudicotyledons; Gunneridae; Pentapetalae; rosids; malvids; Brassicales; Brassicaceae; Camelineae; Arabidopsis
195664	FR665747.1_g1_i1	531	714.239	3	3	3	2.23035	0	0	18.381	18.381	18.381	T	16.9536	CALM2_ORYSJ^CALM2_ORYSJ^Q:376-233,H:102-149^93.75%ID^E:2e-22^RecName: Full=Calmodulin-2;^Eukaryota; Viridiplantae; Streptophyta; Embryophyta; Tracheophyta; Spermatophyta; Magnoliophyta; Liliopsida; Poales; Poaceae; BOP clade; Oryzoideae; Oryzeae; Oryzinae; Oryza
108674	FR665725.1_g1_i1	782	1350.67	6	6	6	3.47382	0	0	19.4398	19.4398	19.4398	T	17.9302	CALM_LILLO^CALM_LILLO^Q:761-315,H:1-149^98.66%ID^E:1e-99^RecName: Full=Calmodulin;^Eukaryota; Viridiplantae; Streptophyta; Embryophyta; Tracheophyta; Spermatophyta; Magnoliophyta; Liliopsida; Liliales; Liliaceae; Lilium
123910	FR665717.1_g1_i1	183	77.4072	7	7	7	16.5489	0	0	395.738	395.738	395.738	T	365.007	#N/A
132495	FR665716.1_g1_i1	677	2476.47	2	2	2	0.546745	0	0	3.53417	3.53417	3.53417	T	3.25972	PSD8A_ARATH^PSD8A_ARATH^Q:677-81,H:69-267^83.42%ID^E:1e-111^RecName: Full=26S proteasome non-ATPase regulatory subunit 8 homolog A;^Eukaryota; Viridiplantae; Streptophyta; Embryophyta; Tracheophyta; Spermatophyta; Magnoliophyta; eudicotyledons; Gunneridae; Pentapetalae; rosids; malvids; Brassicales; Brassicaceae; Camelineae; Arabidopsis
148961	FR665714.1_g1_i1	690	1585.16	3	3	3	1.30586	0	0	8.28205	8.28205	8.28205	T	7.63891	HS181_ARATH^HS181_ARATH^Q:560-108,H:6-159^77.42%ID^E:1e-72^RecName: Full=18.1 kDa class I heat shock protein;^Eukaryota; Viridiplantae; Streptophyta; Embryophyta; Tracheophyta; Spermatophyta; Magnoliophyta; eudicotyledons; Gunneridae; Pentapetalae; rosids; malvids; Brassicales; Brassicaceae; Camelineae; Arabidopsis
182151	FR665709.1_g1_i1	598	750.236	3	3	3	2.39125	0	0	17.499	17.499	17.499	T	16.1401	VSP55_ARATH^VSP55_ARATH^Q:155-520,H:9-133^48.8%ID^E:7e-35^RecName: Full=Vacuolar protein sorting-associated protein 55 homolog;^Eukaryota; Viridiplantae; Streptophyta; Embryophyta; Tracheophyta; Spermatophyta; Magnoliophyta; eudicotyledons; Gunneridae; Pentapetalae; rosids; malvids; Brassicales; Brassicaceae; Camelineae; Arabidopsis
195208	FR665707.1_g1_i1	774	2517.81	4	4	4	1.22964	0	0	6.95228	6.95228	6.95228	T	6.4124	LDOX_MALDO^LDOX_MALDO^Q:767-210,H:167-352^89.25%ID^E:3e-86^RecName: Full=Leucoanthocyanidin dioxygenase;^Eukaryota; Viridiplantae; Streptophyta; Embryophyta; Tracheophyta; Spermatophyta; Magnoliophyta; eudicotyledons; Gunneridae; Pentapetalae; rosids; fabids; Rosales; Rosaceae; Maloideae; Maleae; Malus
107793	FR665688.1_g1_i1	590	1720.1	4	4	4	1.37201	0	0	10.1765	10.1765	10.1765	T	9.38622	AB4F_ARATH^AB4F_ARATH^Q:589-47,H:543-723^92.82%ID^E:5e-116^RecName: Full=ABC transporter F family member 4;^Eukaryota; Viridiplantae; Streptophyta; Embryophyta; Tracheophyta; Spermatophyta; Magnoliophyta; eudicotyledons; Gunneridae; Pentapetalae; rosids; malvids; Brassicales; Brassicaceae; Camelineae; Arabidopsis`AB4F_ARATH^AB4F_ARATH^Q:409-50,H:303-420^27.64%ID^E:7e-09^RecName: Full=ABC transpor…
159304	FR665680.1_g1_i1	598	989.173	5	5	5	3.02273	0	0	22.1202	22.1202	22.1202	T	20.4024	SP1L1_ARATH^SP1L1_ARATH^Q:447-220,H:23-97^59.21%ID^E:4e-18^RecName: Full=Protein SPIRAL1-like 1;^Eukaryota; Viridiplantae; Streptophyta; Embryophyta; Tracheophyta; Spermatophyta; Magnoliophyta; eudicotyledons; Gunneridae; Pentapetalae; rosids; malvids; Brassicales; Brassicaceae; Camelineae; Arabidopsis
217057	FR665673.1_g1_i1	619	1100.77	5	5	5	2.81166	0	0	19.8776	19.8776	19.8776	T	18.334	#N/A
30631	FR665667.1_g1_i1	750	1127	2	2	2	1.33097	0	0	7.76602	7.76602	7.76602	T	7.16294	PRS4A_ARATH^PRS4A_ARATH^Q:748-116,H:233-443^97.63%ID^E:4e-134^RecName: Full=26S proteasome regulatory subunit 4 homolog A;^Eukaryota; Viridiplantae; Streptophyta; Embryophyta; Tracheophyta; Spermatophyta; Magnoliophyta; eudicotyledons; Gunneridae; Pentapetalae; rosids; malvids; Brassicales; Brassicaceae; Camelineae; Arabidopsis
47537	FR665665.1_g1_i1	716	1320.95	4	4	4	2.16814	0	0	13.2515	13.2515	13.2515	T	12.2225	E6_GOSHI^E6_GOSHI^Q:502-386,H:169-207^74.36%ID^E:4e-11^RecName: Full=Protein E6;^Eukaryota; Viridiplantae; Streptophyta; Embryophyta; Tracheophyta; Spermatophyta; Magnoliophyta; eudicotyledons; Gunneridae; Pentapetalae; rosids; malvids; Malvales; Malvaceae; Malvoideae; Gossypium
117149	FR665655.1_g1_i1	667	1122.95	2	2	2	1.18794	0	0	7.79398	7.79398	7.79398	T	7.18874	H2B_GOSHI^H2B_GOSHI^Q:438-169,H:56-145^100%ID^E:2e-58^RecName: Full=Histone H2B;^Eukaryota; Viridiplantae; Streptophyta; Embryophyta; Tracheophyta; Spermatophyta; Magnoliophyta; eudicotyledons; Gunneridae; Pentapetalae; rosids; malvids; Malvales; Malvaceae; Malvoideae; Gossypium
170608	FR665647.1_g1_i1	141	48.4241	2	2	2	5.82354	0	0	180.742	180.742	180.742	T	166.707	TAR1_KLULA^TAR1_KLULA^Q:139-8,H:21-64^65.91%ID^E:1e-11^RecName: Full=Protein TAR1;^Eukaryota; Fungi; Dikarya; Ascomycota; Saccharomycotina; Saccharomycetes; Saccharomycetales; Saccharomycetaceae; Kluyveromyces
178174	FR665646.1_g1_i1	595	940.447	2	2	2	1.26536	0	0	9.3065	9.3065	9.3065	T	8.5838	COX6A_ARATH^COX6A_ARATH^Q:485-192,H:1-98^68.37%ID^E:2e-35^RecName: Full=Cytochrome c oxidase subunit 6a, mitochondrial;^Eukaryota; Viridiplantae; Streptophyta; Embryophyta; Tracheophyta; Spermatophyta; Magnoliophyta; eudicotyledons; Gunneridae; Pentapetalae; rosids; malvids; Brassicales; Brassicaceae; Camelineae; Arabidopsis
13275	FR665636.1_g1_i1	709	1728.26	3	3	3	1.23072	0	0	7.59634	7.59634	7.59634	T	7.00644	ATOX1_ARATH^ATOX1_ARATH^Q:431-207,H:1-75^81.33%ID^E:1e-36^RecName: Full=Copper transport protein ATX1;^Eukaryota; Viridiplantae; Streptophyta; Embryophyta; Tracheophyta; Spermatophyta; Magnoliophyta; eudicotyledons; Gunneridae; Pentapetalae; rosids; malvids; Brassicales; Brassicaceae; Camelineae; Arabidopsis
87876	FR665626.1_g1_i1	578	3536.31	2	2	2	0.326895	0	0	2.47498	2.47498	2.47498	T	2.28278	#N/A
143999	FR665619.1_g1_i1	682	1003.42	3	3	3	2.03902	0	0	13.0837	13.0837	13.0837	T	12.0676	B2_DAUCA^B2_DAUCA^Q:681-307,H:79-203^94.4%ID^E:8e-83^RecName: Full=B2 protein;^Eukaryota; Viridiplantae; Streptophyta; Embryophyta; Tracheophyta; Spermatophyta; Magnoliophyta; eudicotyledons; Gunneridae; Pentapetalae; asterids; campanulids; Apiales; Apiaceae; Apioideae; Scandiceae; Daucinae; Daucus; Daucus sect. Daucus
37578	FR665600.1_g1_i1	682	1440.1	4	4	4	1.89432	0	0	12.1551	12.1551	12.1551	T	11.2112	CYT6_ARATH^CYT6_ARATH^Q:573-259,H:37-141^68.57%ID^E:2e-46^RecName: Full=Cysteine proteinase inhibitor 6;^Eukaryota; Viridiplantae; Streptophyta; Embryophyta; Tracheophyta; Spermatophyta; Magnoliophyta; eudicotyledons; Gunneridae; Pentapetalae; rosids; malvids; Brassicales; Brassicaceae; Camelineae; Arabidopsis`CYT6_ARATH^CYT6_ARATH^Q:260-129,H:190-233^54.55%ID^E:3e-06^RecName: Full=Cysteine prote…
45094	FR665599.1_g1_i1	585	1420.46	3	3	3	1.23551	0	0	9.24234	9.24234	9.24234	T	8.52462	CYT6_ARATH^CYT6_ARATH^Q:152-466,H:37-141^68.57%ID^E:7e-47^RecName: Full=Cysteine proteinase inhibitor 6;^Eukaryota; Viridiplantae; Streptophyta; Embryophyta; Tracheophyta; Spermatophyta; Magnoliophyta; eudicotyledons; Gunneridae; Pentapetalae; rosids; malvids; Brassicales; Brassicaceae; Camelineae; Arabidopsis
139121	FR665586.1_g1_i1	617	1405.22	7	7	7	3.07354	0	0	21.7994	21.7994	21.7994	T	20.1066	NACA_PINTA^NACA_PINTA^Q:543-181,H:83-204^84.43%ID^E:3e-65^RecName: Full=Nascent polypeptide-associated complex subunit alpha-like protein;^Eukaryota; Viridiplantae; Streptophyta; Embryophyta; Tracheophyta; Spermatophyta; Pinidae; Pinales; Pinaceae; Pinus; Pinus
30121	FR665567.1_g1_i1	571	2954.37	2	2	2	0.386545	0	0	2.96248	2.96248	2.96248	T	2.73243	ORYB_ORYSJ^ORYB_ORYSJ^Q:9-428,H:332-462^38.57%ID^E:2e-19^RecName: Full=Oryzain beta chain;^Eukaryota; Viridiplantae; Streptophyta; Embryophyta; Tracheophyta; Spermatophyta; Magnoliophyta; Liliopsida; Poales; Poaceae; BOP clade; Oryzoideae; Oryzeae; Oryzinae; Oryza
100594	FR665556.1_g1_i1	619	1065.25	2	2	2	1.16217	0	0	8.21616	8.21616	8.21616	T	7.57813	RS3A_CICAR^RS3A_CICAR^Q:1-414,H:126-261^84.78%ID^E:7e-80^RecName: Full=40S ribosomal protein S3a {ECO:0000255|HAMAP-Rule:MF_03122};^Eukaryota; Viridiplantae; Streptophyta; Embryophyta; Tracheophyta; Spermatophyta; Magnoliophyta; eudicotyledons; Gunneridae; Pentapetalae; rosids; fabids; Fabales; Fabaceae; Papilionoideae; Cicereae; Cicer
149040	FR665549.1_g1_i1	582	719.641	2	2	2	1.61747	0	0	12.162	12.162	12.162	T	11.2176	UFM1_ARATH^UFM1_ARATH^Q:436-185,H:7-90^94.05%ID^E:7e-49^RecName: Full=Ubiquitin-fold modifier 1;^Eukaryota; Viridiplantae; Streptophyta; Embryophyta; Tracheophyta; Spermatophyta; Magnoliophyta; eudicotyledons; Gunneridae; Pentapetalae; rosids; malvids; Brassicales; Brassicaceae; Camelineae; Arabidopsis
61068	FR665529.1_g1_i1	657	1763.47	2	2	2	0.745121	0	0	4.9631	4.9631	4.9631	T	4.57768	HS181_ARATH^HS181_ARATH^Q:602-147,H:6-159^72.44%ID^E:3e-65^RecName: Full=18.1 kDa class I heat shock protein;^Eukaryota; Viridiplantae; Streptophyta; Embryophyta; Tracheophyta; Spermatophyta; Magnoliophyta; eudicotyledons; Gunneridae; Pentapetalae; rosids; malvids; Brassicales; Brassicaceae; Camelineae; Arabidopsis
69091	FR665528.1_g1_i1	637	2390.65	2	2	2	0.53291	0	0	3.66105	3.66105	3.66105	T	3.37675	HS181_ARATH^HS181_ARATH^Q:82-534,H:6-159^77.42%ID^E:9e-73^RecName: Full=18.1 kDa class I heat shock protein;^Eukaryota; Viridiplantae; Streptophyta; Embryophyta; Tracheophyta; Spermatophyta; Magnoliophyta; eudicotyledons; Gunneridae; Pentapetalae; rosids; malvids; Brassicales; Brassicaceae; Camelineae; Arabidopsis
102928	FR665522.1_g1_i1	707	1923.4	2	2	2	0.735155	0	0	4.55041	4.55041	4.55041	T	4.19705	METK2_ELAUM^METK2_ELAUM^Q:707-81,H:185-393^96.17%ID^E:5e-132^RecName: Full=S-adenosylmethionine synthase 2;^Eukaryota; Viridiplantae; Streptophyta; Embryophyta; Tracheophyta; Spermatophyta; Magnoliophyta; eudicotyledons; Gunneridae; Pentapetalae; rosids; fabids; Rosales; Elaeagnaceae; Elaeagnus
118892	FR665520.1_g1_i1	668	3079.7	2	2	2	0.433809	0	0	2.84193	2.84193	2.84193	T	2.62123	#N/A
182296	FR665511.1_g1_i1	518	2509.25	3	3	3	0.61931	0	0	5.23202	5.23202	5.23202	T	4.82572	COX5C_ORYSJ^COX5C_ORYSJ^Q:259-71,H:1-63^79.37%ID^E:4e-31^RecName: Full=Cytochrome c oxidase subunit 5C;^Eukaryota; Viridiplantae; Streptophyta; Embryophyta; Tracheophyta; Spermatophyta; Magnoliophyta; Liliopsida; Poales; Poaceae; BOP clade; Oryzoideae; Oryzeae; Oryzinae; Oryza
188199	FR665510.1_g1_i1	450	1234.06	2	2	2	0.729299	0	0	7.09225	7.09225	7.09225	T	6.5415	COX5C_ORYSJ^COX5C_ORYSJ^Q:190-378,H:1-63^79.37%ID^E:2e-31^RecName: Full=Cytochrome c oxidase subunit 5C;^Eukaryota; Viridiplantae; Streptophyta; Embryophyta; Tracheophyta; Spermatophyta; Magnoliophyta; Liliopsida; Poales; Poaceae; BOP clade; Oryzoideae; Oryzeae; Oryzinae; Oryza
218338	FR665505.1_g1_i1	610	1817.67	3	3	3	1.00678	0	0	7.22266	7.22266	7.22266	T	6.66178	ATOX1_ARATH^ATOX1_ARATH^Q:439-215,H:1-75^81.33%ID^E:6e-37^RecName: Full=Copper transport protein ATX1;^Eukaryota; Viridiplantae; Streptophyta; Embryophyta; Tracheophyta; Spermatophyta; Magnoliophyta; eudicotyledons; Gunneridae; Pentapetalae; rosids; malvids; Brassicales; Brassicaceae; Camelineae; Arabidopsis
232518	FR665503.1_g1_i1	553	1141.45	2	2	2	0.968945	0	0	7.6677	7.6677	7.6677	T	7.07226	QCR6_SOLTU^QCR6_SOLTU^Q:364-158,H:1-69^68.12%ID^E:5e-27^RecName: Full=Cytochrome b-c1 complex subunit 6;^Eukaryota; Viridiplantae; Streptophyta; Embryophyta; Tracheophyta; Spermatophyta; Magnoliophyta; eudicotyledons; Gunneridae; Pentapetalae; asterids; lamiids; Solanales; Solanaceae; Solanoideae; Solaneae; Solanum
47095	FR665496.1_g1_i1	530	679.673	8	8	8	6.2383	0	0	51.5088	51.5088	51.5088	T	47.5088	PIP15_ARATH^PIP15_ARATH^Q:2-247,H:205-286^93.9%ID^E:2e-48^RecName: Full=Probable aquaporin PIP1-5;^Eukaryota; Viridiplantae; Streptophyta; Embryophyta; Tracheophyta; Spermatophyta; Magnoliophyta; eudicotyledons; Gunneridae; Pentapetalae; rosids; malvids; Brassicales; Brassicaceae; Camelineae; Arabidopsis
58818	FR665494.1_g1_i1	533	1367.76	2	2	2	0.779376	0	0	6.39898	6.39898	6.39898	T	5.90206	PPCK2_ARATH^PPCK2_ARATH^Q:532-452,H:247-273^77.78%ID^E:5e-06^RecName: Full=Phosphoenolpyruvate carboxylase kinase 2;^Eukaryota; Viridiplantae; Streptophyta; Embryophyta; Tracheophyta; Spermatophyta; Magnoliophyta; eudicotyledons; Gunneridae; Pentapetalae; rosids; malvids; Brassicales; Brassicaceae; Camelineae; Arabidopsis
66546	FR665493.1_g1_i1	605	1016.37	2	2	2	1.19051	0	0	8.61128	8.61128	8.61128	T	7.94257	PPCK1_ARATH^PPCK1_ARATH^Q:2-604,H:39-241^61.27%ID^E:3e-86^RecName: Full=Phosphoenolpyruvate carboxylase kinase 1;^Eukaryota; Viridiplantae; Streptophyta; Embryophyta; Tracheophyta; Spermatophyta; Magnoliophyta; eudicotyledons; Gunneridae; Pentapetalae; rosids; malvids; Brassicales; Brassicaceae; Camelineae; Arabidopsis
92023	FR665489.1_g1_i1	425	384.846	3	3	3	3.31302	0	0	34.1135	34.1135	34.1135	T	31.4643	NDUB2_ARATH^NDUB2_ARATH^Q:46-186,H:11-57^85.11%ID^E:7e-24^RecName: Full=NADH dehydrogenase [ubiquinone] 1 beta subcomplex subunit 2;^Eukaryota; Viridiplantae; Streptophyta; Embryophyta; Tracheophyta; Spermatophyta; Magnoliophyta; eudicotyledons; Gunneridae; Pentapetalae; rosids; malvids; Brassicales; Brassicaceae; Camelineae; Arabidopsis
141929	FR665482.1_g1_i1	495	5926.1	4	4	4	0.334115	0	0	2.95381	2.95381	2.95381	T	2.72443	(BLASTP)PRP33_DAUCA^PRP33_DAUCA^Q:13-158,H:1-211^37.85%ID^E:5e-06^RecName: Full=Proline-rich 33 kDa extensin-related protein;^Eukaryota; Viridiplantae; Streptophyta; Embryophyta; Tracheophyta; Spermatophyta; Magnoliophyta; eudicotyledons; Gunneridae; Pentapetalae; asterids; campanulids; Apiales; Apiaceae; Apioideae; Scandiceae; Daucinae; Daucus; Daucus sect. Daucus
151536	FR665481.1_g1_i1	778	1826.02	2	2	2	0.852127	0	0	4.79309	4.79309	4.79309	T	4.42088	PDX12_ARATH^PDX12_ARATH^Q:778-233,H:132-313^69.23%ID^E:2e-94^RecName: Full=Pyridoxal 5'-phosphate synthase-like subunit PDX1.2;^Eukaryota; Viridiplantae; Streptophyta; Embryophyta; Tracheophyta; Spermatophyta; Magnoliophyta; eudicotyledons; Gunneridae; Pentapetalae; rosids; malvids; Brassicales; Brassicaceae; Camelineae; Arabidopsis
224463	FR665471.1_g1_i1	616	2075.93	3	3	3	0.890204	0	0	6.32411	6.32411	6.32411	T	5.83301	DIOX5_ARATH^DIOX5_ARATH^Q:588-175,H:229-366^47.86%ID^E:2e-32^RecName: Full=Probable 2-oxoglutarate-dependent dioxygenase At5g05600 {ECO:0000305};^Eukaryota; Viridiplantae; Streptophyta; Embryophyta; Tracheophyta; Spermatophyta; Magnoliophyta; eudicotyledons; Gunneridae; Pentapetalae; rosids; malvids; Brassicales; Brassicaceae; Camelineae; Arabidopsis
123031	FR665451.1_g1_i1	400	517.826	2	2	2	1.54492	0	0	16.902	16.902	16.902	T	15.5894	PRS6B_ARATH^PRS6B_ARATH^Q:18-233,H:337-408^84.72%ID^E:1e-34^RecName: Full=26S protease regulatory subunit 6B homolog;^Eukaryota; Viridiplantae; Streptophyta; Embryophyta; Tracheophyta; Spermatophyta; Magnoliophyta; eudicotyledons; Gunneridae; Pentapetalae; rosids; malvids; Brassicales; Brassicaceae; Camelineae; Arabidopsis
181430	FR665443.1_g1_i1	661	2869.9	3	3	3	0.690964	0	0	4.57451	4.57451	4.57451	T	4.21928	TAP46_ARATH^TAP46_ARATH^Q:12-659,H:6-221^73.61%ID^E:8e-96^RecName: Full=PP2A regulatory subunit TAP46;^Eukaryota; Viridiplantae; Streptophyta; Embryophyta; Tracheophyta; Spermatophyta; Magnoliophyta; eudicotyledons; Gunneridae; Pentapetalae; rosids; malvids; Brassicales; Brassicaceae; Camelineae; Arabidopsis
84299	FR665423.1_g1_i1	669	1861.67	6	6	6	2.15613	0	0	14.1039	14.1039	14.1039	T	13.0087	IF4A6_TOBAC^IF4A6_TOBAC^Q:667-161,H:85-253^97.63%ID^E:2e-117^RecName: Full=Eukaryotic initiation factor 4A-6;^Eukaryota; Viridiplantae; Streptophyta; Embryophyta; Tracheophyta; Spermatophyta; Magnoliophyta; eudicotyledons; Gunneridae; Pentapetalae; asterids; lamiids; Solanales; Solanaceae; Nicotianoideae; Nicotianeae; Nicotiana
157286	FR665412.1_g1_i1	732	1089.83	2	2	2	1.34333	0	0	8.03086	8.03086	8.03086	T	7.40722	RH8_ARATH^RH8_ARATH^Q:732-214,H:333-505^96.53%ID^E:2e-118^RecName: Full=DEAD-box ATP-dependent RNA helicase 8;^Eukaryota; Viridiplantae; Streptophyta; Embryophyta; Tracheophyta; Spermatophyta; Magnoliophyta; eudicotyledons; Gunneridae; Pentapetalae; rosids; malvids; Brassicales; Brassicaceae; Camelineae; Arabidopsis
165262	FR665411.1_g1_i1	638	786.624	2	2	2	1.62212	0	0	11.1264	11.1264	11.1264	T	10.2624	RH8_ORYSJ^RH8_ORYSJ^Q:1-636,H:176-387^92.92%ID^E:6e-140^RecName: Full=DEAD-box ATP-dependent RNA helicase 8;^Eukaryota; Viridiplantae; Streptophyta; Embryophyta; Tracheophyta; Spermatophyta; Magnoliophyta; Liliopsida; Poales; Poaceae; BOP clade; Oryzoideae; Oryzeae; Oryzinae; Oryza
194760	FR665400.1_g1_i1	430	473.998	2	2	2	1.81435	0	0	18.4648	18.4648	18.4648	T	17.0309	RS4_SOLTU^RS4_SOLTU^Q:318-109,H:195-264^84.29%ID^E:5e-35^RecName: Full=40S ribosomal protein S4;^Eukaryota; Viridiplantae; Streptophyta; Embryophyta; Tracheophyta; Spermatophyta; Magnoliophyta; eudicotyledons; Gunneridae; Pentapetalae; asterids; lamiids; Solanales; Solanaceae; Solanoideae; Solaneae; Solanum
59455	FR665386.1_g1_i1	649	865.969	2	2	2	1.4989	0	0	10.1069	10.1069	10.1069	T	9.32205	PSB2A_ARATH^PSB2A_ARATH^Q:648-118,H:28-202^88.14%ID^E:2e-112^RecName: Full=Proteasome subunit beta type-2-A;^Eukaryota; Viridiplantae; Streptophyta; Embryophyta; Tracheophyta; Spermatophyta; Magnoliophyta; eudicotyledons; Gunneridae; Pentapetalae; rosids; malvids; Brassicales; Brassicaceae; Camelineae; Arabidopsis
67644	FR665385.1_g1_i1	649	1397.71	2	2	2	0.92866	0	0	6.26185	6.26185	6.26185	T	5.77559	PSB2A_ARATH^PSB2A_ARATH^Q:63-647,H:1-195^89.23%ID^E:2e-129^RecName: Full=Proteasome subunit beta type-2-A;^Eukaryota; Viridiplantae; Streptophyta; Embryophyta; Tracheophyta; Spermatophyta; Magnoliophyta; eudicotyledons; Gunneridae; Pentapetalae; rosids; malvids; Brassicales; Brassicaceae; Camelineae; Arabidopsis
136334	FR665376.1_g1_i1	591	906.031	2	2	2	1.30459	0	0	9.66001	9.66001	9.66001	T	8.90986	#N/A
154458	FR665373.1_g1_i1	610	1564.9	2	2	2	0.779603	0	0	5.59287	5.59287	5.59287	T	5.15855	#N/A
177547	FR665370.1_g1_i1	579	617.922	3	3	3	2.81103	0	0	21.2461	21.2461	21.2461	T	19.5962	H2A1_MEDTR^H2A1_MEDTR^Q:540-160,H:23-148^86.61%ID^E:1e-50^RecName: Full=Probable histone H2A.1;^Eukaryota; Viridiplantae; Streptophyta; Embryophyta; Tracheophyta; Spermatophyta; Magnoliophyta; eudicotyledons; Gunneridae; Pentapetalae; rosids; fabids; Fabales; Fabaceae; Papilionoideae; Trifolieae; Medicago
193690	FR665368.1_g1_i1	667	1035.78	3	3	3	1.93188	0	0	12.6749	12.6749	12.6749	T	11.6906	RS4_SOLTU^RS4_SOLTU^Q:596-120,H:106-264^88.05%ID^E:4e-84^RecName: Full=40S ribosomal protein S4;^Eukaryota; Viridiplantae; Streptophyta; Embryophyta; Tracheophyta; Spermatophyta; Magnoliophyta; eudicotyledons; Gunneridae; Pentapetalae; asterids; lamiids; Solanales; Solanaceae; Solanoideae; Solaneae; Solanum`RS4_SOLTU^RS4_SOLTU^Q:666-592,H:83-107^100%ID^E:4e-08^RecName: Full=40S ribosomal protein …
2143	FR665362.1_g1_i1	725	2412.67	2	2	2	0.600994	0	0	3.62763	3.62763	3.62763	T	3.34592	#N/A
124828	FR665347.1_g1_i1	725	1352.54	2	2	2	1.07206	0	0	6.471	6.471	6.471	T	5.96849	VAS_ARATH^VAS_ARATH^Q:567-310,H:7-98^33.7%ID^E:1e-06^RecName: Full=Lipid transfer-like protein VAS;^Eukaryota; Viridiplantae; Streptophyta; Embryophyta; Tracheophyta; Spermatophyta; Magnoliophyta; eudicotyledons; Gunneridae; Pentapetalae; rosids; malvids; Brassicales; Brassicaceae; Camelineae; Arabidopsis
184945	FR665339.1_g1_i1	641	1962.52	4	4	4	1.30648	0	0	8.91941	8.91941	8.91941	T	8.22677	VAS_ARATH^VAS_ARATH^Q:153-410,H:7-98^33.7%ID^E:3e-07^RecName: Full=Lipid transfer-like protein VAS;^Eukaryota; Viridiplantae; Streptophyta; Embryophyta; Tracheophyta; Spermatophyta; Magnoliophyta; eudicotyledons; Gunneridae; Pentapetalae; rosids; malvids; Brassicales; Brassicaceae; Camelineae; Arabidopsis
11643	FR665330.1_g1_i1	626	1127.45	2	2	2	1.11047	0	0	7.76289	7.76289	7.76289	T	7.16006	CYB5B_ARATH^CYB5B_ARATH^Q:51-449,H:1-133^81.95%ID^E:1e-67^RecName: Full=Cytochrome b5 isoform B {ECO:0000303|PubMed:19054355};^Eukaryota; Viridiplantae; Streptophyta; Embryophyta; Tracheophyta; Spermatophyta; Magnoliophyta; eudicotyledons; Gunneridae; Pentapetalae; rosids; malvids; Brassicales; Brassicaceae; Camelineae; Arabidopsis
18896	FR665329.1_g1_i1	561	1703.81	2	2	2	0.658524	0	0	5.13688	5.13688	5.13688	T	4.73797	HS181_ARATH^HS181_ARATH^Q:561-145,H:18-159^75.52%ID^E:3e-62^RecName: Full=18.1 kDa class I heat shock protein;^Eukaryota; Viridiplantae; Streptophyta; Embryophyta; Tracheophyta; Spermatophyta; Magnoliophyta; eudicotyledons; Gunneridae; Pentapetalae; rosids; malvids; Brassicales; Brassicaceae; Camelineae; Arabidopsis
27218	FR665328.1_g1_i1	676	1791.27	3	3	3	1.13216	0	0	7.32909	7.32909	7.32909	T	6.75995	HS181_ARATH^HS181_ARATH^Q:82-534,H:6-159^76.77%ID^E:1e-71^RecName: Full=18.1 kDa class I heat shock protein;^Eukaryota; Viridiplantae; Streptophyta; Embryophyta; Tracheophyta; Spermatophyta; Magnoliophyta; eudicotyledons; Gunneridae; Pentapetalae; rosids; malvids; Brassicales; Brassicaceae; Camelineae; Arabidopsis
172753	FR665307.1_g1_i1	591	556.127	3	3	3	3.18812	0	0	23.6069	23.6069	23.6069	T	21.7737	#N/A
195502	FR665304.1_g1_i1	618	1131.46	2	2	2	1.09239	0	0	7.73536	7.73536	7.73536	T	7.13467	#N/A
229211	FR665299.1_g1_i1	541	1286.59	3	3	3	1.26147	0	0	10.204	10.204	10.204	T	9.41162	METK1_POPTR^METK1_POPTR^Q:1-540,H:106-285^99.44%ID^E:6e-116^RecName: Full=S-adenosylmethionine synthase 1;^Eukaryota; Viridiplantae; Streptophyta; Embryophyta; Tracheophyta; Spermatophyta; Magnoliophyta; eudicotyledons; Gunneridae; Pentapetalae; rosids; fabids; Malpighiales; Salicaceae; Saliceae; Populus
95901	FR665284.1_g1_i1	656	1246.34	4	4	4	2.10537	0	0	14.0448	14.0448	14.0448	T	12.9541	RS143_ARATH^RS143_ARATH^Q:652-245,H:4-139^92.65%ID^E:6e-77^RecName: Full=40S ribosomal protein S14-3;^Eukaryota; Viridiplantae; Streptophyta; Embryophyta; Tracheophyta; Spermatophyta; Magnoliophyta; eudicotyledons; Gunneridae; Pentapetalae; rosids; malvids; Brassicales; Brassicaceae; Camelineae; Arabidopsis
128844	FR665280.1_g1_i1	701	1311.38	2	2	2	1.0691	0	0	6.67407	6.67407	6.67407	T	6.1558	MINE1_ARATH^MINE1_ARATH^Q:700-113,H:35-229^67.01%ID^E:5e-89^RecName: Full=Cell division topological specificity factor homolog, chloroplastic;^Eukaryota; Viridiplantae; Streptophyta; Embryophyta; Tracheophyta; Spermatophyta; Magnoliophyta; eudicotyledons; Gunneridae; Pentapetalae; rosids; malvids; Brassicales; Brassicaceae; Camelineae; Arabidopsis
140790	FR665278.1_g1_i1	296	537.287	3	3	3	1.65275	0	0	24.4346	24.4346	24.4346	T	22.5372	ALEU_ARATH^ALEU_ARATH^Q:294-193,H:325-358^94.12%ID^E:5e-15^RecName: Full=Thiol protease aleurain;^Eukaryota; Viridiplantae; Streptophyta; Embryophyta; Tracheophyta; Spermatophyta; Magnoliophyta; eudicotyledons; Gunneridae; Pentapetalae; rosids; malvids; Brassicales; Brassicaceae; Camelineae; Arabidopsis
180323	FR665272.1_g1_i1	246	62.4406	2	2	2	7.87949	0	0	140.17	140.17	140.17	T	129.285	M030_ARATH^M030_ARATH^Q:1-159,H:5-57^98.11%ID^E:8e-32^RecName: Full=Uncharacterized mitochondrial protein AtMg00030;^Eukaryota; Viridiplantae; Streptophyta; Embryophyta; Tracheophyta; Spermatophyta; Magnoliophyta; eudicotyledons; Gunneridae; Pentapetalae; rosids; malvids; Brassicales; Brassicaceae; Camelineae; Arabidopsis
195883	FR665270.1_g1_i1	617	1579.21	2	2	2	0.781402	0	0	5.54217	5.54217	5.54217	T	5.11179	RAC3_ARATH^RAC3_ARATH^Q:13-453,H:52-198^89.8%ID^E:4e-85^RecName: Full=Rac-like GTP-binding protein ARAC3;^Eukaryota; Viridiplantae; Streptophyta; Embryophyta; Tracheophyta; Spermatophyta; Magnoliophyta; eudicotyledons; Gunneridae; Pentapetalae; rosids; malvids; Brassicales; Brassicaceae; Camelineae; Arabidopsis
204475	FR665269.1_g1_i1	679	1030.39	4	4	4	2.63591	0	0	16.9883	16.9883	16.9883	T	15.6691	CYT6_ARATH^CYT6_ARATH^Q:671-357,H:37-141^68.57%ID^E:4e-46^RecName: Full=Cysteine proteinase inhibitor 6;^Eukaryota; Viridiplantae; Streptophyta; Embryophyta; Tracheophyta; Spermatophyta; Magnoliophyta; eudicotyledons; Gunneridae; Pentapetalae; rosids; malvids; Brassicales; Brassicaceae; Camelineae; Arabidopsis`CYT6_ARATH^CYT6_ARATH^Q:358-227,H:190-233^52.27%ID^E:1e-05^RecName: Full=Cysteine prote…
3909	FR665231.1_g1_i1	501	1578.46	2	2	2	0.634796	0	0	5.54482	5.54482	5.54482	T	5.11424	#N/A
9721	FR665230.1_g1_i1	442	995.293	2	2	2	0.888181	0	0	8.79367	8.79367	8.79367	T	8.11079	#N/A
91861	FR665219.1_g1_i1	648	1587.84	2	2	2	0.816203	0	0	5.51206	5.51206	5.51206	T	5.08402	RA212_ARATH^RA212_ARATH^Q:1-348,H:267-358^37.5%ID^E:3e-11^RecName: Full=Ethylene-responsive transcription factor RAP2-12;^Eukaryota; Viridiplantae; Streptophyta; Embryophyta; Tracheophyta; Spermatophyta; Magnoliophyta; eudicotyledons; Gunneridae; Pentapetalae; rosids; malvids; Brassicales; Brassicaceae; Camelineae; Arabidopsis
122737	FR665214.1_g1_i1	503	666.35	4	4	4	3.01944	0	0	26.2693	26.2693	26.2693	T	24.2294	OMT2_HUMLU^OMT2_HUMLU^Q:3-398,H:229-360^69.17%ID^E:3e-60^RecName: Full=O-methyltransferase 2 {ECO:0000303|PubMed:18223037};^Eukaryota; Viridiplantae; Streptophyta; Embryophyta; Tracheophyta; Spermatophyta; Magnoliophyta; eudicotyledons; Gunneridae; Pentapetalae; rosids; fabids; Rosales; Cannabaceae; Humulus
168815	FR665208.1_g1_i1	595	1178.23	3	3	3	1.51499	0	0	11.1425	11.1425	11.1425	T	10.2772	IMPA9_ARATH^IMPA9_ARATH^Q:120-593,H:1-157^78.48%ID^E:5e-78^RecName: Full=Importin subunit alpha-9 {ECO:0000305};^Eukaryota; Viridiplantae; Streptophyta; Embryophyta; Tracheophyta; Spermatophyta; Magnoliophyta; eudicotyledons; Gunneridae; Pentapetalae; rosids; malvids; Brassicales; Brassicaceae; Camelineae; Arabidopsis
199563	FR665204.1_g1_i1	582	1214.66	2	2	2	0.958293	0	0	7.20554	7.20554	7.20554	T	6.64599	RS10B_ORYSJ^RS10B_ORYSJ^Q:95-547,H:1-155^69.7%ID^E:4e-63^RecName: Full=40S ribosomal protein S10-2;^Eukaryota; Viridiplantae; Streptophyta; Embryophyta; Tracheophyta; Spermatophyta; Magnoliophyta; Liliopsida; Poales; Poaceae; BOP clade; Oryzoideae; Oryzeae; Oryzinae; Oryza
208380	FR665203.1_g1_i1	700	1568.81	5	5	5	2.23099	0	0	13.9473	13.9473	13.9473	T	12.8642	DRM1_ARATH^DRM1_ARATH^Q:644-291,H:1-121^64.8%ID^E:1e-39^RecName: Full=Dormancy-associated protein 1 {ECO:0000303|Ref.1};^Eukaryota; Viridiplantae; Streptophyta; Embryophyta; Tracheophyta; Spermatophyta; Magnoliophyta; eudicotyledons; Gunneridae; Pentapetalae; rosids; malvids; Brassicales; Brassicaceae; Camelineae; Arabidopsis
10206	FR665197.1_g1_i1	575	1587.94	3	3	3	1.08631	0	0	8.26759	8.26759	8.26759	T	7.62557	WDL2_ARATH^WDL2_ARATH^Q:128-556,H:1-108^34.27%ID^E:1e-09^RecName: Full=Protein WVD2-like 2 {ECO:0000305};^Eukaryota; Viridiplantae; Streptophyta; Embryophyta; Tracheophyta; Spermatophyta; Magnoliophyta; eudicotyledons; Gunneridae; Pentapetalae; rosids; malvids; Brassicales; Brassicaceae; Camelineae; Arabidopsis
38598	FR665193.1_g1_i1	614	1602.97	3	3	3	1.14912	0	0	8.19008	8.19008	8.19008	T	7.55407	UBC10_ARATH^UBC10_ARATH^Q:613-188,H:5-146^97.18%ID^E:4e-99^RecName: Full=Ubiquitin-conjugating enzyme E2 10;^Eukaryota; Viridiplantae; Streptophyta; Embryophyta; Tracheophyta; Spermatophyta; Magnoliophyta; eudicotyledons; Gunneridae; Pentapetalae; rosids; malvids; Brassicales; Brassicaceae; Camelineae; Arabidopsis
84963	FR665187.1_g1_i1	628	2223.99	2	2	2	0.564752	0	0	3.9354	3.9354	3.9354	T	3.6298	SAR1A_ARATH^SAR1A_ARATH^Q:176-628,H:1-151^95.36%ID^E:3e-84^RecName: Full=GTP-binding protein SAR1A;^Eukaryota; Viridiplantae; Streptophyta; Embryophyta; Tracheophyta; Spermatophyta; Magnoliophyta; eudicotyledons; Gunneridae; Pentapetalae; rosids; malvids; Brassicales; Brassicaceae; Camelineae; Arabidopsis
156840	FR665173.1_g1_i1	617	700.793	2	2	2	1.76086	0	0	12.4891	12.4891	12.4891	T	11.5192	#N/A
24552	FR665158.1_g1_i1	673	1666.83	2	2	2	0.807521	0	0	5.25085	5.25085	5.25085	T	4.84309	(BLASTP)GRP3_DAUCA^GRP3_DAUCA^Q:1-120,H:1-98^51.22%ID^E:3e-08^RecName: Full=Glycine-rich protein A3;^Eukaryota; Viridiplantae; Streptophyta; Embryophyta; Tracheophyta; Spermatophyta; Magnoliophyta; eudicotyledons; Gunneridae; Pentapetalae; asterids; campanulids; Apiales; Apiaceae; Apioideae; Scandiceae; Daucinae; Daucus; Daucus sect. Daucus
91027	FR665148.1_g1_i1	670	1535.46	2	2	2	0.872704	0	0	5.70011	5.70011	5.70011	T	5.25747	ACLB1_ARATH^ACLB1_ARATH^Q:668-195,H:451-608^94.3%ID^E:4e-101^RecName: Full=ATP-citrate synthase beta chain protein 1;^Eukaryota; Viridiplantae; Streptophyta; Embryophyta; Tracheophyta; Spermatophyta; Magnoliophyta; eudicotyledons; Gunneridae; Pentapetalae; rosids; malvids; Brassicales; Brassicaceae; Camelineae; Arabidopsis
136599	FR665142.1_g1_i1	609	963.402	3	3	3	1.89641	0	0	13.6272	13.6272	13.6272	T	12.5689	RL131_ARATH^RL131_ARATH^Q:568-245,H:84-191^74.07%ID^E:6e-51^RecName: Full=60S ribosomal protein L13-1;^Eukaryota; Viridiplantae; Streptophyta; Embryophyta; Tracheophyta; Spermatophyta; Magnoliophyta; eudicotyledons; Gunneridae; Pentapetalae; rosids; malvids; Brassicales; Brassicaceae; Camelineae; Arabidopsis
143758	FR665141.1_g1_i1	556	1243.27	3	3	3	1.34162	0	0	10.5596	10.5596	10.5596	T	9.73957	RL131_ARATH^RL131_ARATH^Q:76-555,H:1-160^86.25%ID^E:2e-98^RecName: Full=60S ribosomal protein L13-1;^Eukaryota; Viridiplantae; Streptophyta; Embryophyta; Tracheophyta; Spermatophyta; Magnoliophyta; eudicotyledons; Gunneridae; Pentapetalae; rosids; malvids; Brassicales; Brassicaceae; Camelineae; Arabidopsis
85687	FR665115.1_g1_i1	477	462.3	3	3	3	3.09539	0	0	28.398	28.398	28.398	T	26.1928	#N/A
166965	FR665100.1_g1_i1	616	2705.57	4	4	4	0.910715	0	0	6.46983	6.46983	6.46983	T	5.96741	HS902_ARATH^HS902_ARATH^Q:31-615,H:255-449^93.85%ID^E:1e-130^RecName: Full=Heat shock protein 90-2 {ECO:0000305};^Eukaryota; Viridiplantae; Streptophyta; Embryophyta; Tracheophyta; Spermatophyta; Magnoliophyta; eudicotyledons; Gunneridae; Pentapetalae; rosids; malvids; Brassicales; Brassicaceae; Camelineae; Arabidopsis
234228	FR665091.1_g1_i1	764	2823.57	3	3	3	0.811739	0	0	4.64959	4.64959	4.64959	T	4.28852	NDK1_ARATH^NDK1_ARATH^Q:612-169,H:1-148^87.16%ID^E:9e-92^RecName: Full=Nucleoside diphosphate kinase 1;^Eukaryota; Viridiplantae; Streptophyta; Embryophyta; Tracheophyta; Spermatophyta; Magnoliophyta; eudicotyledons; Gunneridae; Pentapetalae; rosids; malvids; Brassicales; Brassicaceae; Camelineae; Arabidopsis
5248	FR665090.1_g1_i1	666	1947.78	3	3	3	1.02578	0	0	6.74019	6.74019	6.74019	T	6.21677	NDK1_ARATH^NDK1_ARATH^Q:142-585,H:1-148^87.16%ID^E:3e-92^RecName: Full=Nucleoside diphosphate kinase 1;^Eukaryota; Viridiplantae; Streptophyta; Embryophyta; Tracheophyta; Spermatophyta; Magnoliophyta; eudicotyledons; Gunneridae; Pentapetalae; rosids; malvids; Brassicales; Brassicaceae; Camelineae; Arabidopsis
14610	FR665089.1_g1_i1	741	1800.07	4	4	4	1.6466	0	0	9.72437	9.72437	9.72437	T	8.96922	SGT1_ORYSJ^SGT1_ORYSJ^Q:741-184,H:182-367^69.89%ID^E:4e-67^RecName: Full=Protein SGT1 homolog {ECO:0000250|UniProtKB:Q08446};^Eukaryota; Viridiplantae; Streptophyta; Embryophyta; Tracheophyta; Spermatophyta; Magnoliophyta; Liliopsida; Poales; Poaceae; BOP clade; Oryzoideae; Oryzeae; Oryzinae; Oryza
39270	FR665084.1_g1_i1	577	995.692	3	3	3	1.73849	0	0	13.1852	13.1852	13.1852	T	12.1613	OTU_ARATH^OTU_ARATH^Q:317-577,H:164-250^64.37%ID^E:8e-35^RecName: Full=OTU domain-containing protein At3g57810;^Eukaryota; Viridiplantae; Streptophyta; Embryophyta; Tracheophyta; Spermatophyta; Magnoliophyta; eudicotyledons; Gunneridae; Pentapetalae; rosids; malvids; Brassicales; Brassicaceae; Camelineae; Arabidopsis
70477	FR665080.1_g1_i1	635	1101.85	2	2	2	1.1526	0	0	7.94322	7.94322	7.94322	T	7.32639	TBL35_ARATH^TBL35_ARATH^Q:1-633,H:221-431^75.83%ID^E:4e-114^RecName: Full=Protein trichome birefringence-like 35;^Eukaryota; Viridiplantae; Streptophyta; Embryophyta; Tracheophyta; Spermatophyta; Magnoliophyta; eudicotyledons; Gunneridae; Pentapetalae; rosids; malvids; Brassicales; Brassicaceae; Camelineae; Arabidopsis
173170	FR665066.1_g1_i1	623	3103.31	2	2	2	0.401507	0	0	2.8203	2.8203	2.8203	T	2.60129	MD37C_ARATH^MD37C_ARATH^Q:1-549,H:436-618^95.63%ID^E:5e-120^RecName: Full=Probable mediator of RNA polymerase II transcription subunit 37c;^Eukaryota; Viridiplantae; Streptophyta; Embryophyta; Tracheophyta; Spermatophyta; Magnoliophyta; eudicotyledons; Gunneridae; Pentapetalae; rosids; malvids; Brassicales; Brassicaceae; Camelineae; Arabidopsis
212659	FR665060.1_g1_i1	664	1229.98	3	3	3	1.61953	0	0	10.6737	10.6737	10.6737	T	9.84478	ANXD2_ARATH^ANXD2_ARATH^Q:663-187,H:158-317^74.38%ID^E:2e-82^RecName: Full=Annexin D2;^Eukaryota; Viridiplantae; Streptophyta; Embryophyta; Tracheophyta; Spermatophyta; Magnoliophyta; eudicotyledons; Gunneridae; Pentapetalae; rosids; malvids; Brassicales; Brassicaceae; Camelineae; Arabidopsis`ANXD2_ARATH^ANXD2_ARATH^Q:645-199,H:9-154^25.49%ID^E:8e-07^RecName: Full=Annexin D2;^Eukaryota; Viridipla…
11737	FR665054.1_g1_i1	607	1319.3	12	12	12	5.52111	0	0	39.8042	39.8042	39.8042	T	36.7132	CFI3_ARATH^CFI3_ARATH^Q:603-64,H:29-209^67.4%ID^E:1e-70^RecName: Full=Probable chalcone--flavonone isomerase 3;^Eukaryota; Viridiplantae; Streptophyta; Embryophyta; Tracheophyta; Spermatophyta; Magnoliophyta; eudicotyledons; Gunneridae; Pentapetalae; rosids; malvids; Brassicales; Brassicaceae; Camelineae; Arabidopsis
20559	FR665053.1_g1_i1	695	2857.28	4	4	4	0.972952	0	0	6.12629	6.12629	6.12629	T	5.65055	CFI3_ARATH^CFI3_ARATH^Q:98-694,H:1-200^68.5%ID^E:8e-83^RecName: Full=Probable chalcone--flavonone isomerase 3;^Eukaryota; Viridiplantae; Streptophyta; Embryophyta; Tracheophyta; Spermatophyta; Magnoliophyta; eudicotyledons; Gunneridae; Pentapetalae; rosids; malvids; Brassicales; Brassicaceae; Camelineae; Arabidopsis
27874	FR665052.1_g1_i1	588	1110.06	2	2	2	1.05941	0	0	7.88453	7.88453	7.88453	T	7.27226	YZ37_SYNY3^YZ37_SYNY3^Q:571-89,H:176-331^32.93%ID^E:2e-14^RecName: Full=Uncharacterized sugar kinase slr0537;^Bacteria; Cyanobacteria; Synechococcales; Merismopediaceae; Synechocystis
155408	FR665034.1_g1_i1	556	762.038	2	2	2	1.45924	0	0	11.4854	11.4854	11.4854	T	10.5935	FBX6_ARATH^FBX6_ARATH^Q:2-220,H:394-467^77.03%ID^E:2e-31^RecName: Full=F-box only protein 6;^Eukaryota; Viridiplantae; Streptophyta; Embryophyta; Tracheophyta; Spermatophyta; Magnoliophyta; eudicotyledons; Gunneridae; Pentapetalae; rosids; malvids; Brassicales; Brassicaceae; Camelineae; Arabidopsis
183010	FR665030.1_g1_i1	646	1792.62	5	5	5	1.80183	0	0	12.206	12.206	12.206	T	11.2581	HFB2A_ARATH^HFB2A_ARATH^Q:215-643,H:11-156^70.27%ID^E:2e-59^RecName: Full=Heat stress transcription factor B-2a;^Eukaryota; Viridiplantae; Streptophyta; Embryophyta; Tracheophyta; Spermatophyta; Magnoliophyta; eudicotyledons; Gunneridae; Pentapetalae; rosids; malvids; Brassicales; Brassicaceae; Camelineae; Arabidopsis
224641	FR665024.1_g1_i1	581	872.479	2	2	2	1.33184	0	0	10.0315	10.0315	10.0315	T	9.2525	TLP13_ORYSJ^TLP13_ORYSJ^Q:240-581,H:1-114^79.82%ID^E:5e-59^RecName: Full=Tubby-like F-box protein 13;^Eukaryota; Viridiplantae; Streptophyta; Embryophyta; Tracheophyta; Spermatophyta; Magnoliophyta; Liliopsida; Poales; Poaceae; BOP clade; Oryzoideae; Oryzeae; Oryzinae; Oryza
41074	FR665016.1_g1_i1	643	1413.3	3	3	3	1.36489	0	0	9.28922	9.28922	9.28922	T	8.56786	PROF2_BETPN^PROF2_BETPN^Q:126-524,H:1-133^90.98%ID^E:1e-85^RecName: Full=Profilin-2;^Eukaryota; Viridiplantae; Streptophyta; Embryophyta; Tracheophyta; Spermatophyta; Magnoliophyta; eudicotyledons; Gunneridae; Pentapetalae; rosids; fabids; Fagales; Betulaceae; Betula
55558	FR665014.1_g1_i1	540	2236.25	3	3	3	0.724428	0	0	5.87074	5.87074	5.87074	T	5.41484	#N/A
89369	FR665009.1_g1_i1	816	1697.73	3	3	3	1.44192	0	0	7.7329	7.7329	7.7329	T	7.1324	RAP22_ARATH^RAP22_ARATH^Q:739-257,H:240-379^38.82%ID^E:7e-22^RecName: Full=Ethylene-responsive transcription factor RAP2-2;^Eukaryota; Viridiplantae; Streptophyta; Embryophyta; Tracheophyta; Spermatophyta; Magnoliophyta; eudicotyledons; Gunneridae; Pentapetalae; rosids; malvids; Brassicales; Brassicaceae; Camelineae; Arabidopsis
104442	FR665007.1_g1_i1	599	1225.9	4	4	4	1.95448	0	0	14.2789	14.2789	14.2789	T	13.1701	(BLASTP)VQ22_ARATH^VQ22_ARATH^Q:56-170,H:42-142^50.43%ID^E:6e-13^RecName: Full=VQ motif-containing protein 22 {ECO:0000303|PubMed:22535423};^Eukaryota; Viridiplantae; Streptophyta; Embryophyta; Tracheophyta; Spermatophyta; Magnoliophyta; eudicotyledons; Gunneridae; Pentapetalae; rosids; malvids; Brassicales; Brassicaceae; Camelineae; Arabidopsis
141238	FR665002.1_g1_i1	655	1425.58	2	2	2	0.918922	0	0	6.13943	6.13943	6.13943	T	5.66267	PHL7_ARATH^PHL7_ARATH^Q:7-654,H:5-212^77.73%ID^E:7e-96^RecName: Full=Myb family transcription factor PHL7 {ECO:0000305};^Eukaryota; Viridiplantae; Streptophyta; Embryophyta; Tracheophyta; Spermatophyta; Magnoliophyta; eudicotyledons; Gunneridae; Pentapetalae; rosids; malvids; Brassicales; Brassicaceae; Camelineae; Arabidopsis
174076	FR664997.1_g1_i1	678	1186.38	3	3	3	1.71446	0	0	11.0659	11.0659	11.0659	T	10.2066	H2B_GOSHI^H2B_GOSHI^Q:439-170,H:56-145^100%ID^E:2e-58^RecName: Full=Histone H2B;^Eukaryota; Viridiplantae; Streptophyta; Embryophyta; Tracheophyta; Spermatophyta; Magnoliophyta; eudicotyledons; Gunneridae; Pentapetalae; rosids; malvids; Malvales; Malvaceae; Malvoideae; Gossypium
182557	FR664996.1_g1_i1	671	1377.42	2	2	2	0.974283	0	0	6.3541	6.3541	6.3541	T	5.86067	H2B_GOSHI^H2B_GOSHI^Q:268-537,H:56-145^100%ID^E:1e-58^RecName: Full=Histone H2B;^Eukaryota; Viridiplantae; Streptophyta; Embryophyta; Tracheophyta; Spermatophyta; Magnoliophyta; eudicotyledons; Gunneridae; Pentapetalae; rosids; malvids; Malvales; Malvaceae; Malvoideae; Gossypium
225021	FR664990.1_g1_i1	666	1070.2	4	4	4	2.48926	0	0	16.3564	16.3564	16.3564	T	15.0862	PIN1_MALDO^PIN1_MALDO^Q:224-568,H:7-121^89.57%ID^E:4e-70^RecName: Full=Peptidyl-prolyl cis-trans isomerase Pin1;^Eukaryota; Viridiplantae; Streptophyta; Embryophyta; Tracheophyta; Spermatophyta; Magnoliophyta; eudicotyledons; Gunneridae; Pentapetalae; rosids; fabids; Rosales; Rosaceae; Maloideae; Maleae; Malus
2698	FR664988.1_g1_i1	532	1318.88	2	2	2	0.806748	0	0	6.63617	6.63617	6.63617	T	6.12083	RGA4_SOLBU^RGA4_SOLBU^Q:54-362,H:853-980^31.25%ID^E:3e-11^RecName: Full=Putative disease resistance protein RGA4;^Eukaryota; Viridiplantae; Streptophyta; Embryophyta; Tracheophyta; Spermatophyta; Magnoliophyta; eudicotyledons; Gunneridae; Pentapetalae; asterids; lamiids; Solanales; Solanaceae; Solanoideae; Solaneae; Solanum
10889	FR664987.1_g1_i1	646	939.403	4	4	4	2.75068	0	0	18.6337	18.6337	18.6337	T	17.1867	RL73_ARATH^RL73_ARATH^Q:646-101,H:61-242^56.04%ID^E:2e-67^RecName: Full=60S ribosomal protein L7-3;^Eukaryota; Viridiplantae; Streptophyta; Embryophyta; Tracheophyta; Spermatophyta; Magnoliophyta; eudicotyledons; Gunneridae; Pentapetalae; rosids; malvids; Brassicales; Brassicaceae; Camelineae; Arabidopsis
41806	FR664983.1_g1_i1	546	1736.93	5	5	5	1.57174	0	0	12.5973	12.5973	12.5973	T	11.6191	ATOX1_ARATH^ATOX1_ARATH^Q:390-166,H:1-75^81.33%ID^E:4e-37^RecName: Full=Copper transport protein ATX1;^Eukaryota; Viridiplantae; Streptophyta; Embryophyta; Tracheophyta; Spermatophyta; Magnoliophyta; eudicotyledons; Gunneridae; Pentapetalae; rosids; malvids; Brassicales; Brassicaceae; Camelineae; Arabidopsis
111380	FR664973.1_g1_i1	674	2460.8	2	2	2	0.54779	0	0	3.55668	3.55668	3.55668	T	3.28048	HINT1_ARATH^HINT1_ARATH^Q:611-186,H:4-147^82.64%ID^E:4e-82^RecName: Full=Adenylylsulfatase HINT1 {ECO:0000305};^Eukaryota; Viridiplantae; Streptophyta; Embryophyta; Tracheophyta; Spermatophyta; Magnoliophyta; eudicotyledons; Gunneridae; Pentapetalae; rosids; malvids; Brassicales; Brassicaceae; Camelineae; Arabidopsis
170751	FR664964.1_g1_i1	583	1249.61	13	13	13	6.06509	0	0	45.526	45.526	45.526	T	41.9907	YTHD2_MACFA^YTHD2_MACFA^Q:99-578,H:354-508^44.1%ID^E:7e-33^RecName: Full=YTH domain-containing family protein 2 {ECO:0000305};^Eukaryota; Metazoa; Chordata; Craniata; Vertebrata; Euteleostomi; Mammalia; Eutheria; Euarchontoglires; Primates; Haplorrhini; Catarrhini; Cercopithecidae; Cercopithecinae; Macaca
194099	FR664961.1_g1_i1	595	2398.89	2	2	2	0.496062	0	0	3.64846	3.64846	3.64846	T	3.36514	VDAC2_ARATH^VDAC2_ARATH^Q:69-593,H:1-175^74.86%ID^E:4e-91^RecName: Full=Mitochondrial outer membrane protein porin 2;^Eukaryota; Viridiplantae; Streptophyta; Embryophyta; Tracheophyta; Spermatophyta; Magnoliophyta; eudicotyledons; Gunneridae; Pentapetalae; rosids; malvids; Brassicales; Brassicaceae; Camelineae; Arabidopsis
12659	FR664926.1_g1_i1	617	5001.28	2	2	2	0.246737	0	0	1.75001	1.75001	1.75001	T	1.61411	FPPS1_LUPAL^FPPS1_LUPAL^Q:118-615,H:1-166^87.35%ID^E:2e-97^RecName: Full=Farnesyl pyrophosphate synthase 1;^Eukaryota; Viridiplantae; Streptophyta; Embryophyta; Tracheophyta; Spermatophyta; Magnoliophyta; eudicotyledons; Gunneridae; Pentapetalae; rosids; fabids; Fabales; Fabaceae; Papilionoideae; Genisteae; Lupinus
130291	FR664908.1_g1_i1	568	1725.37	3	3	3	0.987614	0	0	7.60904	7.60904	7.60904	T	7.01815	ATOX1_ARATH^ATOX1_ARATH^Q:400-176,H:1-75^81.33%ID^E:4e-37^RecName: Full=Copper transport protein ATX1;^Eukaryota; Viridiplantae; Streptophyta; Embryophyta; Tracheophyta; Spermatophyta; Magnoliophyta; eudicotyledons; Gunneridae; Pentapetalae; rosids; malvids; Brassicales; Brassicaceae; Camelineae; Arabidopsis
136886	FR664907.1_g1_i1	518	842.953	2	2	2	1.22901	0	0	10.3829	10.3829	10.3829	T	9.57659	ATOX1_ARATH^ATOX1_ARATH^Q:81-305,H:1-75^81.33%ID^E:2e-37^RecName: Full=Copper transport protein ATX1;^Eukaryota; Viridiplantae; Streptophyta; Embryophyta; Tracheophyta; Spermatophyta; Magnoliophyta; eudicotyledons; Gunneridae; Pentapetalae; rosids; malvids; Brassicales; Brassicaceae; Camelineae; Arabidopsis
205907	FR664895.1_g1_i1	362	1213.43	2	2	2	0.596655	0	0	7.21283	7.21283	7.21283	T	6.65272	YBDL_ECOLI^YBDL_ECOLI^Q:362-15,H:271-385^41.38%ID^E:1e-21^RecName: Full=Methionine aminotransferase;^Bacteria; Proteobacteria; Gammaproteobacteria; Enterobacterales; Enterobacteriaceae; Escherichia
213599	FR664894.1_g1_i1	604	846.405	2	2	2	1.42721	0	0	10.3405	10.3405	10.3405	T	9.53753	YBDL_ECOLI^YBDL_ECOLI^Q:106-603,H:2-167^44.58%ID^E:2e-40^RecName: Full=Methionine aminotransferase;^Bacteria; Proteobacteria; Gammaproteobacteria; Enterobacterales; Enterobacteriaceae; Escherichia
221627	FR664893.1_g1_i1	632	1112.39	2	2	2	1.13629	0	0	7.868	7.868	7.868	T	7.257	TI222_ARATH^TI222_ARATH^Q:38-631,H:1-201^63.9%ID^E:4e-74^RecName: Full=Mitochondrial import inner membrane translocase subunit TIM22-2;^Eukaryota; Viridiplantae; Streptophyta; Embryophyta; Tracheophyta; Spermatophyta; Magnoliophyta; eudicotyledons; Gunneridae; Pentapetalae; rosids; malvids; Brassicales; Brassicaceae; Camelineae; Arabidopsis
66959	FR664880.1_g1_i1	627	1272.72	3	3	3	1.47793	0	0	10.3152	10.3152	10.3152	T	9.51418	CHS1_CAMSI^CHS1_CAMSI^Q:627-217,H:252-388^95.62%ID^E:9e-88^RecName: Full=Chalcone synthase 1;^Eukaryota; Viridiplantae; Streptophyta; Embryophyta; Tracheophyta; Spermatophyta; Magnoliophyta; eudicotyledons; Gunneridae; Pentapetalae; asterids; Ericales; Theaceae; Camellia
74974	FR664879.1_g1_i1	628	2749.17	3	3	3	0.685298	0	0	4.77541	4.77541	4.77541	T	4.40458	PKS5_RUBID^PKS5_RUBID^Q:94-627,H:1-178^93.82%ID^E:6e-122^RecName: Full=Polyketide synthase 5;^Eukaryota; Viridiplantae; Streptophyta; Embryophyta; Tracheophyta; Spermatophyta; Magnoliophyta; eudicotyledons; Gunneridae; Pentapetalae; rosids; fabids; Rosales; Rosaceae; Rosoideae; Rosoideae unplaced; Rubus
189120	FR664863.1_g1_i1	712	1065.53	2	2	2	1.33642	0	0	8.214	8.214	8.214	T	7.57614	SYF1_EMENI^SYF1_EMENI^Q:705-490,H:734-810^46.75%ID^E:3e-08^RecName: Full=Pre-mRNA-splicing factor syf1;^Eukaryota; Fungi; Dikarya; Ascomycota; Pezizomycotina; Eurotiomycetes; Eurotiomycetidae; Eurotiales; Aspergillaceae; Aspergillus
18824	FR664853.1_g1_i1	618	1391.07	2	2	2	0.888527	0	0	6.29177	6.29177	6.29177	T	5.80318	ENO1_MAIZE^ENO1_MAIZE^Q:119-616,H:4-163^84.94%ID^E:9e-92^RecName: Full=Enolase 1;^Eukaryota; Viridiplantae; Streptophyta; Embryophyta; Tracheophyta; Spermatophyta; Magnoliophyta; Liliopsida; Poales; Poaceae; PACMAD clade; Panicoideae; Andropogonodae; Andropogoneae; Tripsacinae; Zea
62723	FR664846.1_g1_i1	486	594.916	2	2	2	1.63384	0	0	14.7118	14.7118	14.7118	T	13.5693	UFM1_ARATH^UFM1_ARATH^Q:58-309,H:7-90^94.05%ID^E:1e-49^RecName: Full=Ubiquitin-fold modifier 1;^Eukaryota; Viridiplantae; Streptophyta; Embryophyta; Tracheophyta; Spermatophyta; Magnoliophyta; eudicotyledons; Gunneridae; Pentapetalae; rosids; malvids; Brassicales; Brassicaceae; Camelineae; Arabidopsis
201242	FR664825.1_g1_i1	624	496.14	7	7	7	8.80396	0	0	61.7426	61.7426	61.7426	T	56.9479	TCTP_WHEAT^TCTP_WHEAT^Q:466-236,H:92-168^71.43%ID^E:1e-32^RecName: Full=Translationally-controlled tumor protein homolog;^Eukaryota; Viridiplantae; Streptophyta; Embryophyta; Tracheophyta; Spermatophyta; Magnoliophyta; Liliopsida; Poales; Poaceae; BOP clade; Pooideae; Triticodae; Triticeae; Triticinae; Triticum
225376	FR664821.1_g1_i1	593	818.021	7	7	7	5.07444	0	0	37.4477	37.4477	37.4477	T	34.5396	ADF_VITVI^ADF_VITVI^Q:591-208,H:16-143^88.28%ID^E:2e-70^RecName: Full=Actin-depolymerizing factor;^Eukaryota; Viridiplantae; Streptophyta; Embryophyta; Tracheophyta; Spermatophyta; Magnoliophyta; eudicotyledons; Gunneridae; Pentapetalae; rosids; Vitales; Vitaceae; Vitis
232810	FR664820.1_g1_i1	590	2319.5	4	4	4	1.01746	0	0	7.54668	7.54668	7.54668	T	6.96064	ADF_VITVI^ADF_VITVI^Q:96-524,H:1-143^88.11%ID^E:7e-82^RecName: Full=Actin-depolymerizing factor;^Eukaryota; Viridiplantae; Streptophyta; Embryophyta; Tracheophyta; Spermatophyta; Magnoliophyta; eudicotyledons; Gunneridae; Pentapetalae; rosids; Vitales; Vitaceae; Vitis
44227	FR664813.1_g1_i1	711	2276.64	2	2	2	0.624604	0	0	3.84438	3.84438	3.84438	T	3.54584	METK3_ACTCH^METK3_ACTCH^Q:710-171,H:181-360^96.67%ID^E:2e-110^RecName: Full=S-adenosylmethionine synthase 3;^Eukaryota; Viridiplantae; Streptophyta; Embryophyta; Tracheophyta; Spermatophyta; Magnoliophyta; eudicotyledons; Gunneridae; Pentapetalae; asterids; Ericales; Actinidiaceae; Actinidia
176646	FR664796.1_g1_i1	606	1644.14	3	3	3	1.10575	0	0	7.98498	7.98498	7.98498	T	7.36491	#N/A
8514	FR664786.1_g1_i1	574	1441.74	5	5	5	1.99065	0	0	15.1766	15.1766	15.1766	T	13.998	CALM_MEDSA^CALM_MEDSA^Q:572-264,H:47-149^100%ID^E:3e-66^RecName: Full=Calmodulin;^Eukaryota; Viridiplantae; Streptophyta; Embryophyta; Tracheophyta; Spermatophyta; Magnoliophyta; eudicotyledons; Gunneridae; Pentapetalae; rosids; fabids; Fabales; Fabaceae; Papilionoideae; Trifolieae; Medicago`CALM_MEDSA^CALM_MEDSA^Q:458-264,H:12-76^47.69%ID^E:1e-11^RecName: Full=Calmodulin;^Eukaryota; Viridiplanta…
16277	FR664785.1_g1_i1	605	1615.85	4	4	4	1.49767	0	0	10.8331	10.8331	10.8331	T	9.99181	CALM_LILLO^CALM_LILLO^Q:72-518,H:1-149^100%ID^E:6e-103^RecName: Full=Calmodulin;^Eukaryota; Viridiplantae; Streptophyta; Embryophyta; Tracheophyta; Spermatophyta; Magnoliophyta; Liliopsida; Liliales; Liliaceae; Lilium
128321	FR664769.1_g1_i1	627	3422.35	3	3	3	0.549622	0	0	3.83608	3.83608	3.83608	T	3.53818	LDOX_MALDO^LDOX_MALDO^Q:4-540,H:63-241^83.8%ID^E:6e-87^RecName: Full=Leucoanthocyanidin dioxygenase;^Eukaryota; Viridiplantae; Streptophyta; Embryophyta; Tracheophyta; Spermatophyta; Magnoliophyta; eudicotyledons; Gunneridae; Pentapetalae; rosids; fabids; Rosales; Rosaceae; Maloideae; Maleae; Malus`LDOX_MALDO^LDOX_MALDO^Q:534-626,H:260-290^93.55%ID^E:1e-11^RecName: Full=Leucoanthocyanidin dioxyge…
140245	FR664767.1_g1_i1	498	898.881	6	6	6	3.32413	0	0	29.2106	29.2106	29.2106	T	26.9422	LSH10_ARATH^LSH10_ARATH^Q:498-298,H:82-148^98.51%ID^E:1e-39^RecName: Full=Protein LIGHT-DEPENDENT SHORT HYPOCOTYLS 10;^Eukaryota; Viridiplantae; Streptophyta; Embryophyta; Tracheophyta; Spermatophyta; Magnoliophyta; eudicotyledons; Gunneridae; Pentapetalae; rosids; malvids; Brassicales; Brassicaceae; Camelineae; Arabidopsis
145741	FR664766.1_g1_i1	417	2588.79	7	7	7	1.12756	0	0	11.833	11.833	11.833	T	10.914	LSH10_ARATH^LSH10_ARATH^Q:258-416,H:18-70^88.68%ID^E:6e-28^RecName: Full=Protein LIGHT-DEPENDENT SHORT HYPOCOTYLS 10;^Eukaryota; Viridiplantae; Streptophyta; Embryophyta; Tracheophyta; Spermatophyta; Magnoliophyta; eudicotyledons; Gunneridae; Pentapetalae; rosids; malvids; Brassicales; Brassicaceae; Camelineae; Arabidopsis
153414	FR664765.1_g1_i1	605	1115.42	6	6	6	3.25438	0	0	23.5398	23.5398	23.5398	T	21.7118	PUX8_ARATH^PUX8_ARATH^Q:590-111,H:405-564^77.5%ID^E:5e-45^RecName: Full=Plant UBX domain-containing protein 8 {ECO:0000303|Ref.5};^Eukaryota; Viridiplantae; Streptophyta; Embryophyta; Tracheophyta; Spermatophyta; Magnoliophyta; eudicotyledons; Gunneridae; Pentapetalae; rosids; malvids; Brassicales; Brassicaceae; Camelineae; Arabidopsis
229633	FR664753.1_g1_i1	598	1525.01	4	4	4	1.56852	0	0	11.4783	11.4783	11.4783	T	10.587	ARF1_ARATH^ARF1_ARATH^Q:596-309,H:86-181^97.92%ID^E:4e-62^RecName: Full=ADP-ribosylation factor 1;^Eukaryota; Viridiplantae; Streptophyta; Embryophyta; Tracheophyta; Spermatophyta; Magnoliophyta; eudicotyledons; Gunneridae; Pentapetalae; rosids; malvids; Brassicales; Brassicaceae; Camelineae; Arabidopsis
16788	FR664750.1_g1_i1	791	1724.96	3	3	3	1.37568	0	0	7.61085	7.61085	7.61085	T	7.01983	METK2_VITVI^METK2_VITVI^Q:790-221,H:204-393^95.79%ID^E:3e-115^RecName: Full=S-adenosylmethionine synthase 2;^Eukaryota; Viridiplantae; Streptophyta; Embryophyta; Tracheophyta; Spermatophyta; Magnoliophyta; eudicotyledons; Gunneridae; Pentapetalae; rosids; Vitales; Vitaceae; Vitis
109797	FR664738.1_g1_i1	580	1074.58	4	4	4	2.15897	0	0	16.2896	16.2896	16.2896	T	15.0246	ADF2_PETHY^ADF2_PETHY^Q:40-465,H:1-142^87.32%ID^E:9e-75^RecName: Full=Actin-depolymerizing factor 2;^Eukaryota; Viridiplantae; Streptophyta; Embryophyta; Tracheophyta; Spermatophyta; Magnoliophyta; eudicotyledons; Gunneridae; Pentapetalae; asterids; lamiids; Solanales; Solanaceae; Petunioideae; Petunia
125573	FR664735.1_g1_i1	590	1023.44	2	2	2	1.15298	0	0	8.55183	8.55183	8.55183	T	7.88773	Y1491_ARATH^Y1491_ARATH^Q:271-588,H:56-162^45.79%ID^E:3e-22^RecName: Full=Uncharacterized protein At1g04910;^Eukaryota; Viridiplantae; Streptophyta; Embryophyta; Tracheophyta; Spermatophyta; Magnoliophyta; eudicotyledons; Gunneridae; Pentapetalae; rosids; malvids; Brassicales; Brassicaceae; Camelineae; Arabidopsis
52041	FR664714.1_g1_i1	607	916.345	2	2	2	1.32483	0	0	9.55129	9.55129	9.55129	T	8.80958	MK67I_XENTR^MK67I_XENTR^Q:1-267,H:100-186^34.44%ID^E:3e-08^RecName: Full=MKI67 FHA domain-interacting nucleolar phosphoprotein-like;^Eukaryota; Metazoa; Chordata; Craniata; Vertebrata; Euteleostomi; Amphibia; Batrachia; Anura; Pipoidea; Pipidae; Xenopodinae; Xenopus; Silurana
78477	FR664711.1_g1_i1	760	1089.65	2	2	2	1.39495	0	0	8.03223	8.03223	8.03223	T	7.40848	OST1A_ARATH^OST1A_ARATH^Q:759-142,H:409-614^76.21%ID^E:1e-96^RecName: Full=Dolichyl-diphosphooligosaccharide--protein glycosyltransferase subunit 1A;^Eukaryota; Viridiplantae; Streptophyta; Embryophyta; Tracheophyta; Spermatophyta; Magnoliophyta; eudicotyledons; Gunneridae; Pentapetalae; rosids; malvids; Brassicales; Brassicaceae; Camelineae; Arabidopsis
94857	FR664709.1_g1_i1	742	1679.86	3	3	3	1.32511	0	0	7.81516	7.81516	7.81516	T	7.20827	RD19A_ARATH^RD19A_ARATH^Q:740-222,H:194-366^80.92%ID^E:7e-99^RecName: Full=Cysteine protease RD19A {ECO:0000305};^Eukaryota; Viridiplantae; Streptophyta; Embryophyta; Tracheophyta; Spermatophyta; Magnoliophyta; eudicotyledons; Gunneridae; Pentapetalae; rosids; malvids; Brassicales; Brassicaceae; Camelineae; Arabidopsis
102025	FR664708.1_g1_i1	563	1045.39	4	4	4	2.15422	0	0	16.7445	16.7445	16.7445	T	15.4442	RD19A_ARATH^RD19A_ARATH^Q:2-559,H:181-366^82.26%ID^E:9e-111^RecName: Full=Cysteine protease RD19A {ECO:0000305};^Eukaryota; Viridiplantae; Streptophyta; Embryophyta; Tracheophyta; Spermatophyta; Magnoliophyta; eudicotyledons; Gunneridae; Pentapetalae; rosids; malvids; Brassicales; Brassicaceae; Camelineae; Arabidopsis
109996	FR664707.1_g1_i1	638	744.677	11	11	11	9.42422	0	0	64.6421	64.6421	64.6421	T	59.6223	RL35_EUPES^RL35_EUPES^Q:530-162,H:1-123^94.31%ID^E:5e-72^RecName: Full=60S ribosomal protein L35;^Eukaryota; Viridiplantae; Streptophyta; Embryophyta; Tracheophyta; Spermatophyta; Magnoliophyta; eudicotyledons; Gunneridae; Pentapetalae; rosids; fabids; Malpighiales; Euphorbiaceae; Euphorbioideae; Euphorbieae; Euphorbia; Esula; Euphorbia sect. Esula
117764	FR664706.1_g1_i1	609	1725.29	2	2	2	0.705969	0	0	5.07294	5.07294	5.07294	T	4.679	RL35_EUPES^RL35_EUPES^Q:70-438,H:1-123^94.31%ID^E:4e-72^RecName: Full=60S ribosomal protein L35;^Eukaryota; Viridiplantae; Streptophyta; Embryophyta; Tracheophyta; Spermatophyta; Magnoliophyta; eudicotyledons; Gunneridae; Pentapetalae; rosids; fabids; Malpighiales; Euphorbiaceae; Euphorbioideae; Euphorbieae; Euphorbia; Esula; Euphorbia sect. Esula
134928	FR664703.1_g1_i1	467	735.95	2	2	2	1.26911	0	0	11.8925	11.8925	11.8925	T	10.969	ADF2_PETHY^ADF2_PETHY^Q:429-115,H:34-138^82.86%ID^E:2e-59^RecName: Full=Actin-depolymerizing factor 2;^Eukaryota; Viridiplantae; Streptophyta; Embryophyta; Tracheophyta; Spermatophyta; Magnoliophyta; eudicotyledons; Gunneridae; Pentapetalae; asterids; lamiids; Solanales; Solanaceae; Petunioideae; Petunia
198572	FR664695.1_g1_i1	662	662.877	2	2	2	1.99735	0	0	13.2035	13.2035	13.2035	T	12.1782	UFM1_ARATH^UFM1_ARATH^Q:409-158,H:7-90^94.05%ID^E:1e-48^RecName: Full=Ubiquitin-fold modifier 1;^Eukaryota; Viridiplantae; Streptophyta; Embryophyta; Tracheophyta; Spermatophyta; Magnoliophyta; eudicotyledons; Gunneridae; Pentapetalae; rosids; malvids; Brassicales; Brassicaceae; Camelineae; Arabidopsis
56508	FR664683.1_g1_i1	771	2615.31	2	2	2	0.589605	0	0	3.34655	3.34655	3.34655	T	3.08668	1433_MESCR^1433_MESCR^Q:744-235,H:89-259^91.81%ID^E:2e-108^RecName: Full=14-3-3-like protein;^Eukaryota; Viridiplantae; Streptophyta; Embryophyta; Tracheophyta; Spermatophyta; Magnoliophyta; eudicotyledons; Gunneridae; Pentapetalae; Caryophyllales; Aizoaceae; Mesembryanthemum; Cryophytum
152320	FR664670.1_g1_i1	751	2014.22	3	3	3	1.11854	0	0	6.51785	6.51785	6.51785	T	6.0117	MT2_ACTDE^MT2_ACTDE^Q:515-354,H:25-78^81.82%ID^E:7e-21^RecName: Full=Metallothionein-like protein type 2;^Eukaryota; Viridiplantae; Streptophyta; Embryophyta; Tracheophyta; Spermatophyta; Magnoliophyta; eudicotyledons; Gunneridae; Pentapetalae; asterids; Ericales; Actinidiaceae; Actinidia
168819	FR664668.1_g1_i1	695	923.427	2	2	2	1.50526	0	0	9.47804	9.47804	9.47804	T	8.74201	RL212_ARATH^RL212_ARATH^Q:645-163,H:4-164^89.44%ID^E:6e-103^RecName: Full=60S ribosomal protein L21-2;^Eukaryota; Viridiplantae; Streptophyta; Embryophyta; Tracheophyta; Spermatophyta; Magnoliophyta; eudicotyledons; Gunneridae; Pentapetalae; rosids; malvids; Brassicales; Brassicaceae; Camelineae; Arabidopsis
210365	FR664663.1_g1_i1	623	372.006	2	2	2	3.34941	0	0	23.5273	23.5273	23.5273	T	21.7003	#N/A
19028	FR664656.1_g1_i1	666	1365.37	2	2	2	0.975557	0	0	6.41017	6.41017	6.41017	T	5.91238	#N/A
26010	FR664655.1_g1_i1	558	1354.17	3	3	3	1.23618	0	0	9.6948	9.6948	9.6948	T	8.94195	#N/A
41153	FR664653.1_g1_i1	556	725.419	2	2	2	1.53291	0	0	12.0651	12.0651	12.0651	T	11.1282	PFD1_MOUSE^PFD1_MOUSE^Q:156-410,H:41-120^40%ID^E:7e-11^RecName: Full=Prefoldin subunit 1;^Eukaryota; Metazoa; Chordata; Craniata; Vertebrata; Euteleostomi; Mammalia; Eutheria; Euarchontoglires; Glires; Rodentia; Sciurognathi; Muroidea; Muridae; Murinae; Mus; Mus
49266	FR664652.1_g1_i1	644	1038.05	2	2	2	1.24079	0	0	8.43149	8.43149	8.43149	T	7.77674	RL23_ARATH^RL23_ARATH^Q:546-127,H:1-140^98.57%ID^E:2e-94^RecName: Full=60S ribosomal protein L23;^Eukaryota; Viridiplantae; Streptophyta; Embryophyta; Tracheophyta; Spermatophyta; Magnoliophyta; eudicotyledons; Gunneridae; Pentapetalae; rosids; malvids; Brassicales; Brassicaceae; Camelineae; Arabidopsis
79004	FR664648.1_g1_i1	700	1317.22	2	2	2	1.06285	0	0	6.64452	6.64452	6.64452	T	6.12854	PS13B_ARATH^PS13B_ARATH^Q:700-293,H:251-386^88.24%ID^E:2e-80^RecName: Full=26S proteasome non-ATPase regulatory subunit 13 homolog B;^Eukaryota; Viridiplantae; Streptophyta; Embryophyta; Tracheophyta; Spermatophyta; Magnoliophyta; eudicotyledons; Gunneridae; Pentapetalae; rosids; malvids; Brassicales; Brassicaceae; Camelineae; Arabidopsis
86809	FR664647.1_g1_i1	615	716.832	3	3	3	2.57382	0	0	18.3145	18.3145	18.3145	T	16.8923	PS13B_ARATH^PS13B_ARATH^Q:2-442,H:240-386^87.76%ID^E:6e-88^RecName: Full=26S proteasome non-ATPase regulatory subunit 13 homolog B;^Eukaryota; Viridiplantae; Streptophyta; Embryophyta; Tracheophyta; Spermatophyta; Magnoliophyta; eudicotyledons; Gunneridae; Pentapetalae; rosids; malvids; Brassicales; Brassicaceae; Camelineae; Arabidopsis
95724	FR664646.1_g1_i1	715	1541.87	2	2	2	0.927445	0	0	5.6764	5.6764	5.6764	T	5.2356	G3PC_ANTMA^G3PC_ANTMA^Q:714-241,H:180-337^94.3%ID^E:2e-86^RecName: Full=Glyceraldehyde-3-phosphate dehydrogenase, cytosolic;^Eukaryota; Viridiplantae; Streptophyta; Embryophyta; Tracheophyta; Spermatophyta; Magnoliophyta; eudicotyledons; Gunneridae; Pentapetalae; asterids; lamiids; Lamiales; Plantaginaceae; Antirrhineae; Antirrhinum
103600	FR664645.1_g1_i1	627	4254	3	3	3	0.442172	0	0	3.08613	3.08613	3.08613	T	2.84648	G3PC_TOBAC^G3PC_TOBAC^Q:135-626,H:5-168^93.29%ID^E:2e-97^RecName: Full=Glyceraldehyde-3-phosphate dehydrogenase, cytosolic;^Eukaryota; Viridiplantae; Streptophyta; Embryophyta; Tracheophyta; Spermatophyta; Magnoliophyta; eudicotyledons; Gunneridae; Pentapetalae; asterids; lamiids; Solanales; Solanaceae; Nicotianoideae; Nicotianeae; Nicotiana
114128	FR664643.1_g1_i1	659	1886.83	4	4	4	1.39705	0	0	9.27723	9.27723	9.27723	T	8.55681	CXE2_ARATH^CXE2_ARATH^Q:658-173,H:152-314^45.73%ID^E:1e-47^RecName: Full=Probable carboxylesterase 2;^Eukaryota; Viridiplantae; Streptophyta; Embryophyta; Tracheophyta; Spermatophyta; Magnoliophyta; eudicotyledons; Gunneridae; Pentapetalae; rosids; malvids; Brassicales; Brassicaceae; Camelineae; Arabidopsis
122397	FR664642.1_g1_i1	661	1985.25	2	2	2	0.665912	0	0	4.40866	4.40866	4.40866	T	4.0663	CXE12_ARATH^CXE12_ARATH^Q:3-626,H:26-240^53.95%ID^E:1e-68^RecName: Full=Probable carboxylesterase 12;^Eukaryota; Viridiplantae; Streptophyta; Embryophyta; Tracheophyta; Spermatophyta; Magnoliophyta; eudicotyledons; Gunneridae; Pentapetalae; rosids; malvids; Brassicales; Brassicaceae; Camelineae; Arabidopsis
172052	FR664635.1_g1_i1	789	1793.64	6	6	6	2.63932	0	0	14.6388	14.6388	14.6388	T	13.502	CALM_LILLO^CALM_LILLO^Q:732-286,H:1-149^100%ID^E:9e-102^RecName: Full=Calmodulin;^Eukaryota; Viridiplantae; Streptophyta; Embryophyta; Tracheophyta; Spermatophyta; Magnoliophyta; Liliopsida; Liliales; Liliaceae; Lilium
178666	FR664634.1_g1_i1	514	1858.58	4	4	4	1.10622	0	0	9.41824	9.41824	9.41824	T	8.68686	CALM3_PETHY^CALM3_PETHY^Q:73-513,H:1-147^100%ID^E:2e-102^RecName: Full=Calmodulin-related protein;^Eukaryota; Viridiplantae; Streptophyta; Embryophyta; Tracheophyta; Spermatophyta; Magnoliophyta; eudicotyledons; Gunneridae; Pentapetalae; asterids; lamiids; Solanales; Solanaceae; Petunioideae; Petunia`CALM3_PETHY^CALM3_PETHY^Q:73-369,H:73-172^38%ID^E:7e-12^RecName: Full=Calmodulin-related protein;…
234945	FR664625.1_g1_i1	566	1355.78	2	2	2	0.834944	0	0	6.45553	6.45553	6.45553	T	5.95422	CSPL7_VITVI^CSPL7_VITVI^Q:565-317,H:94-176^75.9%ID^E:3e-29^RecName: Full=CASP-like protein 1D1;^Eukaryota; Viridiplantae; Streptophyta; Embryophyta; Tracheophyta; Spermatophyta; Magnoliophyta; eudicotyledons; Gunneridae; Pentapetalae; rosids; Vitales; Vitaceae; Vitis
72717	FR664611.1_g1_i1	573	1439.51	3	3	3	1.19415	0	0	9.12003	9.12003	9.12003	T	8.41181	C89A9_ARATH^C89A9_ARATH^Q:2-571,H:295-488^62.37%ID^E:1e-77^RecName: Full=Cytochrome P450 89A9;^Eukaryota; Viridiplantae; Streptophyta; Embryophyta; Tracheophyta; Spermatophyta; Magnoliophyta; eudicotyledons; Gunneridae; Pentapetalae; rosids; malvids; Brassicales; Brassicaceae; Camelineae; Arabidopsis
150206	FR664598.1_g1_i1	663	793.465	2	2	2	1.67115	0	0	11.0304	11.0304	11.0304	T	10.1739	PABP2_ARATH^PABP2_ARATH^Q:580-2,H:87-279^73.58%ID^E:1e-100^RecName: Full=Polyadenylate-binding protein 2;^Eukaryota; Viridiplantae; Streptophyta; Embryophyta; Tracheophyta; Spermatophyta; Magnoliophyta; eudicotyledons; Gunneridae; Pentapetalae; rosids; malvids; Brassicales; Brassicaceae; Camelineae; Arabidopsis`PABP2_ARATH^PABP2_ARATH^Q:571-5,H:177-381^36.1%ID^E:5e-32^RecName: Full=Polyadenylate-…
157929	FR664597.1_g1_i1	608	1362.06	2	2	2	0.892764	0	0	6.42575	6.42575	6.42575	T	5.92676	PABP2_ARATH^PABP2_ARATH^Q:2-607,H:89-290^74.26%ID^E:3e-106^RecName: Full=Polyadenylate-binding protein 2;^Eukaryota; Viridiplantae; Streptophyta; Embryophyta; Tracheophyta; Spermatophyta; Magnoliophyta; eudicotyledons; Gunneridae; Pentapetalae; rosids; malvids; Brassicales; Brassicaceae; Camelineae; Arabidopsis`PABP2_ARATH^PABP2_ARATH^Q:5-607,H:177-393^35.48%ID^E:1e-34^RecName: Full=Polyadenylate…
87267	FR664575.1_g1_i1	628	730.466	3	3	3	2.57918	0	0	17.9727	17.9727	17.9727	T	16.577	DNJH_CUCSA^DNJH_CUCSA^Q:587-171,H:277-413^79.14%ID^E:9e-69^RecName: Full=DnaJ protein homolog;^Eukaryota; Viridiplantae; Streptophyta; Embryophyta; Tracheophyta; Spermatophyta; Magnoliophyta; eudicotyledons; Gunneridae; Pentapetalae; rosids; fabids; Cucurbitales; Cucurbitaceae; Benincaseae; Cucumis
94622	FR664574.1_g1_i1	579	2469.4	6	6	6	1.40682	0	0	10.6329	10.6329	10.6329	T	9.80716	DNJH_CUCSA^DNJH_CUCSA^Q:2-370,H:293-413^86.18%ID^E:1e-68^RecName: Full=DnaJ protein homolog;^Eukaryota; Viridiplantae; Streptophyta; Embryophyta; Tracheophyta; Spermatophyta; Magnoliophyta; eudicotyledons; Gunneridae; Pentapetalae; rosids; fabids; Cucurbitales; Cucurbitaceae; Benincaseae; Cucumis
170308	FR664562.1_g1_i1	603	1056.11	2	2	2	1.14192	0	0	8.28725	8.28725	8.28725	T	7.6437	RL282_ARATH^RL282_ARATH^Q:513-100,H:6-143^74.64%ID^E:1e-71^RecName: Full=60S ribosomal protein L28-2;^Eukaryota; Viridiplantae; Streptophyta; Embryophyta; Tracheophyta; Spermatophyta; Magnoliophyta; eudicotyledons; Gunneridae; Pentapetalae; rosids; malvids; Brassicales; Brassicaceae; Camelineae; Arabidopsis
195225	FR664559.1_g1_i1	651	775.431	2	2	2	1.67907	0	0	11.287	11.287	11.287	T	10.4105	CFA20_DROME^CFA20_DROME^Q:70-651,H:1-194^78.87%ID^E:2e-119^RecName: Full=Cilia- and flagella-associated protein 20;^Eukaryota; Metazoa; Ecdysozoa; Arthropoda; Hexapoda; Insecta; Pterygota; Neoptera; Holometabola; Diptera; Brachycera; Muscomorpha; Ephydroidea; Drosophilidae; Drosophila; Sophophora
15910	FR664551.1_g1_i1	653	1248.15	2	2	2	1.04635	0	0	7.01219	7.01219	7.01219	T	6.46766	PLPD1_ARATH^PLPD1_ARATH^Q:603-397,H:489-557^91.3%ID^E:7e-34^RecName: Full=Dihydrolipoyl dehydrogenase 1, chloroplastic;^Eukaryota; Viridiplantae; Streptophyta; Embryophyta; Tracheophyta; Spermatophyta; Magnoliophyta; eudicotyledons; Gunneridae; Pentapetalae; rosids; malvids; Brassicales; Brassicaceae; Camelineae; Arabidopsis
96568	FR664540.1_g1_i1	706	1717.04	7	7	7	2.8782	0	0	17.8405	17.8405	17.8405	T	16.4551	UBIQP_HORVU^UBIQP_HORVU^Q:599-141,H:19-171^99.35%ID^E:4e-103^RecName: Full=Polyubiquitin;^Eukaryota; Viridiplantae; Streptophyta; Embryophyta; Tracheophyta; Spermatophyta; Magnoliophyta; Liliopsida; Poales; Poaceae; BOP clade; Pooideae; Triticodae; Triticeae; Hordeinae; Hordeum`UBIQP_HORVU^UBIQP_HORVU^Q:425-126,H:1-100^96%ID^E:4e-59^RecName: Full=Polyubiquitin;^Eukaryota; Viridiplantae; Streptoph…
105125	FR664539.1_g1_i1	687	1713.01	2	2	2	0.802097	0	0	5.1093	5.1093	5.1093	T	4.71253	UBIQP_HORVU^UBIQP_HORVU^Q:74-532,H:19-171^99.35%ID^E:1e-103^RecName: Full=Polyubiquitin;^Eukaryota; Viridiplantae; Streptophyta; Embryophyta; Tracheophyta; Spermatophyta; Magnoliophyta; Liliopsida; Poales; Poaceae; BOP clade; Pooideae; Triticodae; Triticeae; Hordeinae; Hordeum`UBIQP_HORVU^UBIQP_HORVU^Q:248-547,H:1-100^96%ID^E:2e-59^RecName: Full=Polyubiquitin;^Eukaryota; Viridiplantae; Streptophy…
157925	FR664532.1_g1_i1	686	1949	6	6	6	2.11185	0	0	13.4719	13.4719	13.4719	T	12.4258	MT2_ACTDE^MT2_ACTDE^Q:479-318,H:25-78^81.82%ID^E:5e-21^RecName: Full=Metallothionein-like protein type 2;^Eukaryota; Viridiplantae; Streptophyta; Embryophyta; Tracheophyta; Spermatophyta; Magnoliophyta; eudicotyledons; Gunneridae; Pentapetalae; asterids; Ericales; Actinidiaceae; Actinidia
171846	FR664530.1_g1_i1	455	454.852	2	2	2	2.00065	0	0	19.242	19.242	19.242	T	17.7478	#N/A
170883	FR664529.1_g1_i1	669	1990.23	3	3	3	1.00842	0	0	6.59642	6.59642	6.59642	T	6.08417	#N/A
98128	FR664517.1_g1_i1	661	576.108	2	2	2	2.29471	0	0	15.1921	15.1921	15.1921	T	14.0123	ARL5_DICDI^ARL5_DICDI^Q:533-150,H:55-181^54.26%ID^E:7e-44^RecName: Full=ADP-ribosylation factor-like protein 5;^Eukaryota; Amoebozoa; Mycetozoa; Dictyosteliida; Dictyostelium
161048	FR664508.1_g1_i1	638	660.996	2	2	2	1.93042	0	0	13.241	13.241	13.241	T	12.2128	COPG2_ORYSJ^COPG2_ORYSJ^Q:2-376,H:765-889^78.4%ID^E:4e-61^RecName: Full=Coatomer subunit gamma-2;^Eukaryota; Viridiplantae; Streptophyta; Embryophyta; Tracheophyta; Spermatophyta; Magnoliophyta; Liliopsida; Poales; Poaceae; BOP clade; Oryzoideae; Oryzeae; Oryzinae; Oryza
21041	FR664496.1_g1_i1	706	778.886	6	6	6	5.43854	0	0	33.7107	33.7107	33.7107	T	31.0929	UBQ11_ARATH^UBQ11_ARATH^Q:698-144,H:44-228^97.3%ID^E:8e-124^RecName: Full=Polyubiquitin 11;^Eukaryota; Viridiplantae; Streptophyta; Embryophyta; Tracheophyta; Spermatophyta; Magnoliophyta; eudicotyledons; Gunneridae; Pentapetalae; rosids; malvids; Brassicales; Brassicaceae; Camelineae; Arabidopsis`UBQ11_ARATH^UBQ11_ARATH^Q:599-126,H:1-158^96.2%ID^E:3e-101^RecName: Full=Polyubiquitin 11;^Eukaryota…
56578	FR664491.1_g1_i1	576	884.04	4	4	4	2.60622	0	0	19.8006	19.8006	19.8006	T	18.263	RL182_ARATH^RL182_ARATH^Q:486-199,H:91-187^87.63%ID^E:1e-52^RecName: Full=60S ribosomal protein L18-2;^Eukaryota; Viridiplantae; Streptophyta; Embryophyta; Tracheophyta; Spermatophyta; Magnoliophyta; eudicotyledons; Gunneridae; Pentapetalae; rosids; malvids; Brassicales; Brassicaceae; Camelineae; Arabidopsis
79671	FR664488.1_g1_i1	602	1510.54	3	3	3	1.1956	0	0	8.69123	8.69123	8.69123	T	8.01631	#N/A
145012	FR664479.1_g1_i1	668	1056.84	2	2	2	1.26415	0	0	8.28155	8.28155	8.28155	T	7.63844	#N/A
235980	FR664466.1_g1_i1	693	1231.35	5	5	5	2.81398	0	0	17.7696	17.7696	17.7696	T	16.3897	UBQ3_ARATH^UBQ3_ARATH^Q:691-137,H:122-306^99.46%ID^E:5e-127^RecName: Full=Polyubiquitin 3;^Eukaryota; Viridiplantae; Streptophyta; Embryophyta; Tracheophyta; Spermatophyta; Magnoliophyta; eudicotyledons; Gunneridae; Pentapetalae; rosids; malvids; Brassicales; Brassicaceae; Camelineae; Arabidopsis`UBQ3_ARATH^UBQ3_ARATH^Q:691-143,H:46-228^100%ID^E:1e-125^RecName: Full=Polyubiquitin 3;^Eukaryota; Vi…
109289	FR664451.1_g1_i1	624	1333.54	2	2	2	0.935857	0	0	6.5632	6.5632	6.5632	T	6.05354	RL31_PERFR^RL31_PERFR^Q:507-145,H:1-121^88.43%ID^E:3e-56^RecName: Full=60S ribosomal protein L31;^Eukaryota; Viridiplantae; Streptophyta; Embryophyta; Tracheophyta; Spermatophyta; Magnoliophyta; eudicotyledons; Gunneridae; Pentapetalae; asterids; lamiids; Lamiales; Lamiaceae; Nepetoideae; Elsholtzieae; Perilla
117184	FR664450.1_g1_i1	624	2023.79	2	2	2	0.616665	0	0	4.3247	4.3247	4.3247	T	3.98886	RL31_PERFR^RL31_PERFR^Q:69-431,H:1-121^88.43%ID^E:3e-56^RecName: Full=60S ribosomal protein L31;^Eukaryota; Viridiplantae; Streptophyta; Embryophyta; Tracheophyta; Spermatophyta; Magnoliophyta; eudicotyledons; Gunneridae; Pentapetalae; asterids; lamiids; Lamiales; Lamiaceae; Nepetoideae; Elsholtzieae; Perilla
203588	FR664438.1_g1_i1	701	3364.58	2	2	2	0.416694	0	0	2.6013	2.6013	2.6013	T	2.3993	GIS3_ARATH^GIS3_ARATH^Q:599-84,H:71-243^40.88%ID^E:1e-30^RecName: Full=Zinc finger protein GIS3 {ECO:0000305};^Eukaryota; Viridiplantae; Streptophyta; Embryophyta; Tracheophyta; Spermatophyta; Magnoliophyta; eudicotyledons; Gunneridae; Pentapetalae; rosids; malvids; Brassicales; Brassicaceae; Camelineae; Arabidopsis
26862	FR664430.1_g1_i1	607	1386.11	4	4	4	1.75166	0	0	12.6285	12.6285	12.6285	T	11.6478	MDHM_CITLA^MDHM_CITLA^Q:185-607,H:27-167^90.78%ID^E:2e-87^RecName: Full=Malate dehydrogenase, mitochondrial;^Eukaryota; Viridiplantae; Streptophyta; Embryophyta; Tracheophyta; Spermatophyta; Magnoliophyta; eudicotyledons; Gunneridae; Pentapetalae; rosids; fabids; Cucurbitales; Cucurbitaceae; Benincaseae; Citrullus
43703	FR664428.1_g1_i1	640	1182.05	2	2	2	1.08286	0	0	7.4043	7.4043	7.4043	T	6.82932	UPTG2_SOLTU^UPTG2_SOLTU^Q:1-639,H:65-277^97.18%ID^E:2e-155^RecName: Full=Alpha-1,4-glucan-protein synthase [UDP-forming] 2;^Eukaryota; Viridiplantae; Streptophyta; Embryophyta; Tracheophyta; Spermatophyta; Magnoliophyta; eudicotyledons; Gunneridae; Pentapetalae; asterids; lamiids; Solanales; Solanaceae; Solanoideae; Solaneae; Solanum
64068	FR664425.1_g1_i1	680	1013.63	2	2	2	1.34171	0	0	8.63456	8.63456	8.63456	T	7.96404	#N/A
224503	FR664405.1_g1_i1	718	3108.76	3	3	3	0.692881	0	0	4.22304	4.22304	4.22304	T	3.8951	MARD1_ARATH^MARD1_ARATH^Q:305-177,H:217-260^52.27%ID^E:3e-06^RecName: Full=Protein MARD1 {ECO:0000303|PubMed:15159630};^Eukaryota; Viridiplantae; Streptophyta; Embryophyta; Tracheophyta; Spermatophyta; Magnoliophyta; eudicotyledons; Gunneridae; Pentapetalae; rosids; malvids; Brassicales; Brassicaceae; Camelineae; Arabidopsis
115700	FR664387.1_g1_i1	723	2196.85	2	2	2	0.658215	0	0	3.98401	3.98401	3.98401	T	3.67463	METK3_ACTCH^METK3_ACTCH^Q:723-172,H:177-360^96.74%ID^E:9e-114^RecName: Full=S-adenosylmethionine synthase 3;^Eukaryota; Viridiplantae; Streptophyta; Embryophyta; Tracheophyta; Spermatophyta; Magnoliophyta; eudicotyledons; Gunneridae; Pentapetalae; asterids; Ericales; Actinidiaceae; Actinidia
131457	FR664385.1_g1_i1	691	1784.02	5	5	5	1.93664	0	0	12.2648	12.2648	12.2648	T	11.3124	MT2_ACTDE^MT2_ACTDE^Q:445-284,H:25-78^81.82%ID^E:6e-21^RecName: Full=Metallothionein-like protein type 2;^Eukaryota; Viridiplantae; Streptophyta; Embryophyta; Tracheophyta; Spermatophyta; Magnoliophyta; eudicotyledons; Gunneridae; Pentapetalae; asterids; Ericales; Actinidiaceae; Actinidia
155769	FR664382.1_g1_i1	637	1691.02	2	2	2	0.753393	0	0	5.17575	5.17575	5.17575	T	4.77382	GAPN_PEA^GAPN_PEA^Q:77-637,H:1-186^92.51%ID^E:4e-118^RecName: Full=NADP-dependent glyceraldehyde-3-phosphate dehydrogenase;^Eukaryota; Viridiplantae; Streptophyta; Embryophyta; Tracheophyta; Spermatophyta; Magnoliophyta; eudicotyledons; Gunneridae; Pentapetalae; rosids; fabids; Fabales; Fabaceae; Papilionoideae; Fabeae; Pisum
189118	FR664378.1_g1_i1	659	889.57	3	3	3	2.22242	0	0	14.7582	14.7582	14.7582	T	13.6121	PIP21_ORYSJ^PIP21_ORYSJ^Q:646-293,H:173-290^90.68%ID^E:9e-70^RecName: Full=Probable aquaporin PIP2-1;^Eukaryota; Viridiplantae; Streptophyta; Embryophyta; Tracheophyta; Spermatophyta; Magnoliophyta; Liliopsida; Poales; Poaceae; BOP clade; Oryzoideae; Oryzeae; Oryzinae; Oryza
197205	FR664377.1_g1_i1	643	863.112	2	2	2	1.48996	0	0	10.1404	10.1404	10.1404	T	9.35291	PIP21_ORYSJ^PIP21_ORYSJ^Q:2-355,H:173-290^90.68%ID^E:5e-70^RecName: Full=Probable aquaporin PIP2-1;^Eukaryota; Viridiplantae; Streptophyta; Embryophyta; Tracheophyta; Spermatophyta; Magnoliophyta; Liliopsida; Poales; Poaceae; BOP clade; Oryzoideae; Oryzeae; Oryzinae; Oryza
206039	FR664376.1_g1_i1	703	1603.27	5	5	5	2.19239	0	0	13.6475	13.6475	13.6475	T	12.5877	#N/A
212088	FR664375.1_g1_i1	462	3966.45	2	2	2	0.232954	0	0	2.20657	2.20657	2.20657	T	2.03522	#N/A
144483	FR664349.1_g1_i1	565	1295.22	2	2	2	0.872435	0	0	6.75734	6.75734	6.75734	T	6.23259	CCB12_ORYSJ^CCB12_ORYSJ^Q:510-250,H:28-114^56.32%ID^E:7e-23^RecName: Full=Cyclin-B1-2;^Eukaryota; Viridiplantae; Streptophyta; Embryophyta; Tracheophyta; Spermatophyta; Magnoliophyta; Liliopsida; Poales; Poaceae; BOP clade; Oryzoideae; Oryzeae; Oryzinae; Oryza
169625	FR664345.1_g1_i1	668	1272.51	3	3	3	1.57484	0	0	10.3169	10.3169	10.3169	T	9.51576	#N/A
177211	FR664344.1_g1_i1	598	925.642	2	2	2	1.29208	0	0	9.45536	9.45536	9.45536	T	8.72109	#N/A
220433	FR664337.1_g1_i1	472	869.564	2	2	2	1.0856	0	0	10.0651	10.0651	10.0651	T	9.28351	WLIM1_ARATH^WLIM1_ARATH^Q:159-470,H:2-105^84.62%ID^E:2e-61^RecName: Full=LIM domain-containing protein WLIM1 {ECO:0000305};^Eukaryota; Viridiplantae; Streptophyta; Embryophyta; Tracheophyta; Spermatophyta; Magnoliophyta; eudicotyledons; Gunneridae; Pentapetalae; rosids; malvids; Brassicales; Brassicaceae; Camelineae; Arabidopsis`WLIM1_ARATH^WLIM1_ARATH^Q:162-377,H:103-174^45.83%ID^E:8e-16^RecName…
62489	FR664323.1_g1_i1	137	97.3877	2	2	2	2.8135	0	0	89.8705	89.8705	89.8705	T	82.8915	#N/A
137775	FR664313.1_g1_i1	610	915.752	2	2	2	1.33224	0	0	9.55747	9.55747	9.55747	T	8.81528	MT1_CICAR^MT1_CICAR^Q:449-321,H:33-75^62.79%ID^E:1e-09^RecName: Full=Metallothionein-like protein 1;^Eukaryota; Viridiplantae; Streptophyta; Embryophyta; Tracheophyta; Spermatophyta; Magnoliophyta; eudicotyledons; Gunneridae; Pentapetalae; rosids; fabids; Fabales; Fabaceae; Papilionoideae; Cicereae; Cicer
18270	FR664298.1_g1_i1	646	1488.77	2	2	2	0.867829	0	0	5.87885	5.87885	5.87885	T	5.42232	SCE1_ARATH^SCE1_ARATH^Q:646-200,H:12-160^87.25%ID^E:2e-80^RecName: Full=SUMO-conjugating enzyme SCE1;^Eukaryota; Viridiplantae; Streptophyta; Embryophyta; Tracheophyta; Spermatophyta; Magnoliophyta; eudicotyledons; Gunneridae; Pentapetalae; rosids; malvids; Brassicales; Brassicaceae; Camelineae; Arabidopsis
82077	FR664289.1_g1_i1	642	1091.8	7	7	7	4.11612	0	0	28.0572	28.0572	28.0572	T	25.8784	RS18_ARATH^RS18_ARATH^Q:634-179,H:1-152^96.05%ID^E:3e-92^RecName: Full=40S ribosomal protein S18;^Eukaryota; Viridiplantae; Streptophyta; Embryophyta; Tracheophyta; Spermatophyta; Magnoliophyta; eudicotyledons; Gunneridae; Pentapetalae; rosids; malvids; Brassicales; Brassicaceae; Camelineae; Arabidopsis
88728	FR664288.1_g1_i1	519	1075.35	2	2	2	0.965265	0	0	8.13898	8.13898	8.13898	T	7.50695	RS18_ARATH^RS18_ARATH^Q:94-519,H:1-142^95.77%ID^E:1e-97^RecName: Full=40S ribosomal protein S18;^Eukaryota; Viridiplantae; Streptophyta; Embryophyta; Tracheophyta; Spermatophyta; Magnoliophyta; eudicotyledons; Gunneridae; Pentapetalae; rosids; malvids; Brassicales; Brassicaceae; Camelineae; Arabidopsis
102236	FR664286.1_g1_i1	732	1603.69	8	8	8	3.65157	0	0	21.8303	21.8303	21.8303	T	20.135	LSH10_ARATH^LSH10_ARATH^Q:730-353,H:23-148^95.24%ID^E:1e-85^RecName: Full=Protein LIGHT-DEPENDENT SHORT HYPOCOTYLS 10;^Eukaryota; Viridiplantae; Streptophyta; Embryophyta; Tracheophyta; Spermatophyta; Magnoliophyta; eudicotyledons; Gunneridae; Pentapetalae; rosids; malvids; Brassicales; Brassicaceae; Camelineae; Arabidopsis
110327	FR664285.1_g1_i1	647	3115.04	4	4	4	0.830808	0	0	5.61937	5.61937	5.61937	T	5.18299	LSH10_ARATH^LSH10_ARATH^Q:264-647,H:20-147^94.53%ID^E:7e-86^RecName: Full=Protein LIGHT-DEPENDENT SHORT HYPOCOTYLS 10;^Eukaryota; Viridiplantae; Streptophyta; Embryophyta; Tracheophyta; Spermatophyta; Magnoliophyta; eudicotyledons; Gunneridae; Pentapetalae; rosids; malvids; Brassicales; Brassicaceae; Camelineae; Arabidopsis
165284	FR664278.1_g1_i1	571	1526.72	2	2	2	0.748007	0	0	5.73272	5.73272	5.73272	T	5.28754	MDHP_ARATH^MDHP_ARATH^Q:5-571,H:182-370^88.36%ID^E:2e-119^RecName: Full=Malate dehydrogenase, chloroplastic {ECO:0000305};^Eukaryota; Viridiplantae; Streptophyta; Embryophyta; Tracheophyta; Spermatophyta; Magnoliophyta; eudicotyledons; Gunneridae; Pentapetalae; rosids; malvids; Brassicales; Brassicaceae; Camelineae; Arabidopsis
214772	FR664271.1_g1_i1	578	1583.11	2	2	2	0.730209	0	0	5.52854	5.52854	5.52854	T	5.09922	METK1_CATRO^METK1_CATRO^Q:60-578,H:1-173^96.53%ID^E:2e-120^RecName: Full=S-adenosylmethionine synthase 1;^Eukaryota; Viridiplantae; Streptophyta; Embryophyta; Tracheophyta; Spermatophyta; Magnoliophyta; eudicotyledons; Gunneridae; Pentapetalae; asterids; lamiids; Gentianales; Apocynaceae; Rauvolfioideae; Vinceae; Catharanthinae; Catharanthus
227866	FR664269.1_g1_i1	691	1061.88	4	4	4	2.60294	0	0	16.4845	16.4845	16.4845	T	15.2044	RL40B_ARATH^RL40B_ARATH^Q:605-222,H:1-128^98.44%ID^E:7e-87^RecName: Full=Ubiquitin-60S ribosomal protein L40-2;^Eukaryota; Viridiplantae; Streptophyta; Embryophyta; Tracheophyta; Spermatophyta; Magnoliophyta; eudicotyledons; Gunneridae; Pentapetalae; rosids; malvids; Brassicales; Brassicaceae; Camelineae; Arabidopsis
43644	FR664262.1_g1_i1	656	1186.66	4	4	4	2.21124	0	0	14.7511	14.7511	14.7511	T	13.6056	HIRL2_ORYSJ^HIRL2_ORYSJ^Q:654-196,H:131-283^90.2%ID^E:4e-96^RecName: Full=Hypersensitive-induced response protein-like protein 2;^Eukaryota; Viridiplantae; Streptophyta; Embryophyta; Tracheophyta; Spermatophyta; Magnoliophyta; Liliopsida; Poales; Poaceae; BOP clade; Oryzoideae; Oryzeae; Oryzinae; Oryza
51433	FR664261.1_g1_i1	617	1728.58	4	4	4	1.42776	0	0	10.1266	10.1266	10.1266	T	9.34019	HIRL2_ORYSJ^HIRL2_ORYSJ^Q:1-615,H:40-244^90.24%ID^E:2e-132^RecName: Full=Hypersensitive-induced response protein-like protein 2;^Eukaryota; Viridiplantae; Streptophyta; Embryophyta; Tracheophyta; Spermatophyta; Magnoliophyta; Liliopsida; Poales; Poaceae; BOP clade; Oryzoideae; Oryzeae; Oryzinae; Oryza
183488	FR664210.1_g1_i1	695	1540.06	4	4	4	1.80513	0	0	11.3662	11.3662	11.3662	T	10.4835	RL31_PERFR^RL31_PERFR^Q:631-269,H:1-121^89.26%ID^E:2e-56^RecName: Full=60S ribosomal protein L31;^Eukaryota; Viridiplantae; Streptophyta; Embryophyta; Tracheophyta; Spermatophyta; Magnoliophyta; eudicotyledons; Gunneridae; Pentapetalae; asterids; lamiids; Lamiales; Lamiaceae; Nepetoideae; Elsholtzieae; Perilla
191394	FR664209.1_g1_i1	628	2002.87	6	6	6	1.8813	0	0	13.1096	13.1096	13.1096	T	12.0916	RL31_PERFR^RL31_PERFR^Q:69-431,H:1-121^89.26%ID^E:8e-57^RecName: Full=60S ribosomal protein L31;^Eukaryota; Viridiplantae; Streptophyta; Embryophyta; Tracheophyta; Spermatophyta; Magnoliophyta; eudicotyledons; Gunneridae; Pentapetalae; asterids; lamiids; Lamiales; Lamiaceae; Nepetoideae; Elsholtzieae; Perilla
208632	FR664207.1_g1_i1	639	909.283	2	2	2	1.4055	0	0	9.62547	9.62547	9.62547	T	8.878	PABP8_ARATH^PABP8_ARATH^Q:5-499,H:322-485^73.94%ID^E:2e-81^RecName: Full=Polyadenylate-binding protein 8;^Eukaryota; Viridiplantae; Streptophyta; Embryophyta; Tracheophyta; Spermatophyta; Magnoliophyta; eudicotyledons; Gunneridae; Pentapetalae; rosids; malvids; Brassicales; Brassicaceae; Camelineae; Arabidopsis`PABP8_ARATH^PABP8_ARATH^Q:5-295,H:219-315^47.42%ID^E:3e-23^RecName: Full=Polyadenylate…
123692	FR664185.1_g1_i1	690	1493.76	2	2	2	0.923845	0	0	5.85924	5.85924	5.85924	T	5.40424	GUX3_ARATH^GUX3_ARATH^Q:1-690,H:179-408^77.39%ID^E:1e-125^RecName: Full=Putative UDP-glucuronate:xylan alpha-glucuronosyltransferase 3;^Eukaryota; Viridiplantae; Streptophyta; Embryophyta; Tracheophyta; Spermatophyta; Magnoliophyta; eudicotyledons; Gunneridae; Pentapetalae; rosids; malvids; Brassicales; Brassicaceae; Camelineae; Arabidopsis
150784	FR664182.1_g1_i1	677	2227.66	2	2	2	0.607813	0	0	3.92891	3.92891	3.92891	T	3.62381	AHSA2_BOVIN^AHSA2_BOVIN^Q:609-316,H:27-122^31.31%ID^E:1e-05^RecName: Full=Activator of 90 kDa heat shock protein ATPase homolog 2;^Eukaryota; Metazoa; Chordata; Craniata; Vertebrata; Euteleostomi; Mammalia; Eutheria; Laurasiatheria; Cetartiodactyla; Ruminantia; Pecora; Bovidae; Bovinae; Bos
192006	FR664177.1_g1_i1	674	676.297	2	2	2	1.99321	0	0	12.9415	12.9415	12.9415	T	11.9365	VEP1_ARATH^VEP1_ARATH^Q:11-673,H:1-218^74.77%ID^E:1e-112^RecName: Full=3-oxo-Delta(4,5)-steroid 5-beta-reductase;^Eukaryota; Viridiplantae; Streptophyta; Embryophyta; Tracheophyta; Spermatophyta; Magnoliophyta; eudicotyledons; Gunneridae; Pentapetalae; rosids; malvids; Brassicales; Brassicaceae; Camelineae; Arabidopsis
205129	FR664175.1_g1_i1	574	552.239	2	2	2	2.07881	0	0	15.8487	15.8487	15.8487	T	14.618	ORML2_HUMAN^ORML2_HUMAN^Q:371-550,H:68-128^52.46%ID^E:8e-15^RecName: Full=ORM1-like protein 2;^Eukaryota; Metazoa; Chordata; Craniata; Vertebrata; Euteleostomi; Mammalia; Eutheria; Euarchontoglires; Primates; Haplorrhini; Catarrhini; Hominidae; Homo`ORML2_HUMAN^ORML2_HUMAN^Q:193-372,H:9-68^33.33%ID^E:8e-15^RecName: Full=ORM1-like protein 2;^Eukaryota; Metazoa; Chordata; Craniata; Vertebrata; Eute…
7502	FR664170.1_g1_i1	743	1389.9	2	2	2	1.06914	0	0	6.29705	6.29705	6.29705	T	5.80805	NDUF6_RAT^NDUF6_RAT^Q:713-189,H:170-333^40.57%ID^E:2e-27^RecName: Full=NADH dehydrogenase (ubiquinone) complex I, assembly factor 6;^Eukaryota; Metazoa; Chordata; Craniata; Vertebrata; Euteleostomi; Mammalia; Eutheria; Euarchontoglires; Glires; Rodentia; Sciurognathi; Muroidea; Muridae; Murinae; Rattus
59262	FR664163.1_g1_i1	611	1236.26	4	4	4	1.97693	0	0	14.1593	14.1593	14.1593	T	13.0597	RS254_ARATH^RS254_ARATH^Q:375-160,H:37-108^84.72%ID^E:7e-38^RecName: Full=40S ribosomal protein S25-4;^Eukaryota; Viridiplantae; Streptophyta; Embryophyta; Tracheophyta; Spermatophyta; Magnoliophyta; eudicotyledons; Gunneridae; Pentapetalae; rosids; malvids; Brassicales; Brassicaceae; Camelineae; Arabidopsis
66093	FR664162.1_g1_i1	528	861.912	2	2	2	1.22518	0	0	10.1545	10.1545	10.1545	T	9.36594	RS254_ARATH^RS254_ARATH^Q:199-414,H:37-108^84.72%ID^E:3e-38^RecName: Full=40S ribosomal protein S25-4;^Eukaryota; Viridiplantae; Streptophyta; Embryophyta; Tracheophyta; Spermatophyta; Magnoliophyta; eudicotyledons; Gunneridae; Pentapetalae; rosids; malvids; Brassicales; Brassicaceae; Camelineae; Arabidopsis
97157	FR664158.1_g1_i1	638	1670.93	4	4	4	1.52729	0	0	10.4759	10.4759	10.4759	T	9.66241	EF2_BETVU^EF2_BETVU^Q:2-637,H:492-703^95.28%ID^E:4e-143^RecName: Full=Elongation factor 2;^Eukaryota; Viridiplantae; Streptophyta; Embryophyta; Tracheophyta; Spermatophyta; Magnoliophyta; eudicotyledons; Gunneridae; Pentapetalae; Caryophyllales; Chenopodiaceae; Betoideae; Beta
230612	FR664139.1_g1_i1	573	1118.44	2	2	2	1.02464	0	0	7.82541	7.82541	7.82541	T	7.21773	HT1_ARATH^HT1_ARATH^Q:9-233,H:266-340^58.67%ID^E:6e-23^RecName: Full=Serine/threonine-protein kinase HT1;^Eukaryota; Viridiplantae; Streptophyta; Embryophyta; Tracheophyta; Spermatophyta; Magnoliophyta; eudicotyledons; Gunneridae; Pentapetalae; rosids; malvids; Brassicales; Brassicaceae; Camelineae; Arabidopsis
183241	FR664130.1_g1_i1	692	3208.54	2	2	2	0.431349	0	0	2.72781	2.72781	2.72781	T	2.51598	PIP28_ARATH^PIP28_ARATH^Q:692-195,H:113-278^90.36%ID^E:9e-102^RecName: Full=Probable aquaporin PIP2-8;^Eukaryota; Viridiplantae; Streptophyta; Embryophyta; Tracheophyta; Spermatophyta; Magnoliophyta; eudicotyledons; Gunneridae; Pentapetalae; rosids; malvids; Brassicales; Brassicaceae; Camelineae; Arabidopsis
198400	FR664128.1_g1_i1	561	1697.15	4	4	4	1.32222	0	0	10.3141	10.3141	10.3141	T	9.51314	MT2_ACTDE^MT2_ACTDE^Q:396-235,H:25-78^81.82%ID^E:2e-21^RecName: Full=Metallothionein-like protein type 2;^Eukaryota; Viridiplantae; Streptophyta; Embryophyta; Tracheophyta; Spermatophyta; Magnoliophyta; eudicotyledons; Gunneridae; Pentapetalae; asterids; Ericales; Actinidiaceae; Actinidia
206572	FR664127.1_g1_i1	643	5392.86	2	2	2	0.238464	0	0	1.62294	1.62294	1.62294	T	1.49691	MT2_ACTDE^MT2_ACTDE^Q:159-320,H:25-78^81.82%ID^E:4e-21^RecName: Full=Metallothionein-like protein type 2;^Eukaryota; Viridiplantae; Streptophyta; Embryophyta; Tracheophyta; Spermatophyta; Magnoliophyta; eudicotyledons; Gunneridae; Pentapetalae; asterids; Ericales; Actinidiaceae; Actinidia
38076	FR664116.1_g1_i1	583	989.54	2	2	2	1.17833	0	0	8.84479	8.84479	8.84479	T	8.15795	MORF5_ARATH^MORF5_ARATH^Q:581-270,H:87-190^92.31%ID^E:5e-66^RecName: Full=Multiple organellar RNA editing factor 5, mitochondrial {ECO:0000305};^Eukaryota; Viridiplantae; Streptophyta; Embryophyta; Tracheophyta; Spermatophyta; Magnoliophyta; eudicotyledons; Gunneridae; Pentapetalae; rosids; malvids; Brassicales; Brassicaceae; Camelineae; Arabidopsis
100439	FR664107.1_g1_i1	728	1656.94	4	4	4	1.75745	0	0	10.5644	10.5644	10.5644	T	9.74399	HS181_ARATH^HS181_ARATH^Q:597-145,H:6-159^75.97%ID^E:1e-69^RecName: Full=18.1 kDa class I heat shock protein;^Eukaryota; Viridiplantae; Streptophyta; Embryophyta; Tracheophyta; Spermatophyta; Magnoliophyta; eudicotyledons; Gunneridae; Pentapetalae; rosids; malvids; Brassicales; Brassicaceae; Camelineae; Arabidopsis
183075	FR664096.1_g1_i1	671	1980.51	3	3	3	1.01641	0	0	6.62882	6.62882	6.62882	T	6.11405	VAS_ARATH^VAS_ARATH^Q:154-411,H:7-98^33.7%ID^E:3e-07^RecName: Full=Lipid transfer-like protein VAS;^Eukaryota; Viridiplantae; Streptophyta; Embryophyta; Tracheophyta; Spermatophyta; Magnoliophyta; eudicotyledons; Gunneridae; Pentapetalae; rosids; malvids; Brassicales; Brassicaceae; Camelineae; Arabidopsis
207218	FR664093.1_g1_i1	665	1055	2	2	2	1.26066	0	0	8.296	8.296	8.296	T	7.65177	#N/A
214908	FR664092.1_g1_i1	604	1224.83	3	3	3	1.47938	0	0	10.7185	10.7185	10.7185	T	9.88617	#N/A
20522	FR664087.1_g1_i1	679	1512.58	2	2	2	0.897807	0	0	5.78634	5.78634	5.78634	T	5.337	CRPM2_ARATH^CRPM2_ARATH^Q:677-156,H:30-203^69.54%ID^E:1e-59^RecName: Full=Cold-regulated 413 plasma membrane protein 2;^Eukaryota; Viridiplantae; Streptophyta; Embryophyta; Tracheophyta; Spermatophyta; Magnoliophyta; eudicotyledons; Gunneridae; Pentapetalae; rosids; malvids; Brassicales; Brassicaceae; Camelineae; Arabidopsis
86405	FR664078.1_g1_i1	543	1026.53	2	2	2	1.05794	0	0	8.5261	8.5261	8.5261	T	7.864	G3PC_ANTMA^G3PC_ANTMA^Q:541-161,H:211-337^93.7%ID^E:1e-62^RecName: Full=Glyceraldehyde-3-phosphate dehydrogenase, cytosolic;^Eukaryota; Viridiplantae; Streptophyta; Embryophyta; Tracheophyta; Spermatophyta; Magnoliophyta; eudicotyledons; Gunneridae; Pentapetalae; asterids; lamiids; Lamiales; Plantaginaceae; Antirrhineae; Antirrhinum
187843	FR664065.1_g1_i1	593	1985.74	2	2	2	0.59726	0	0	4.40757	4.40757	4.40757	T	4.0653	DMR6_ARATH^DMR6_ARATH^Q:84-590,H:19-171^33.72%ID^E:2e-23^RecName: Full=Protein DOWNY MILDEW RESISTANCE 6 {ECO:0000303|PubMed:15986928};^Eukaryota; Viridiplantae; Streptophyta; Embryophyta; Tracheophyta; Spermatophyta; Magnoliophyta; eudicotyledons; Gunneridae; Pentapetalae; rosids; malvids; Brassicales; Brassicaceae; Camelineae; Arabidopsis
195807	FR664064.1_g1_i1	638	2798.94	2	2	2	0.455886	0	0	3.12699	3.12699	3.12699	T	2.88416	GSTX4_TOBAC^GSTX4_TOBAC^Q:635-246,H:90-219^68.46%ID^E:2e-46^RecName: Full=Probable glutathione S-transferase;^Eukaryota; Viridiplantae; Streptophyta; Embryophyta; Tracheophyta; Spermatophyta; Magnoliophyta; eudicotyledons; Gunneridae; Pentapetalae; asterids; lamiids; Solanales; Solanaceae; Nicotianoideae; Nicotianeae; Nicotiana
17193	FR664056.1_g1_i1	600	1530.02	2	2	2	0.784304	0	0	5.72037	5.72037	5.72037	T	5.27615	TPIS_LACSA^TPIS_LACSA^Q:600-64,H:17-195^82.68%ID^E:1e-104^RecName: Full=Triosephosphate isomerase, cytosolic;^Eukaryota; Viridiplantae; Streptophyta; Embryophyta; Tracheophyta; Spermatophyta; Magnoliophyta; eudicotyledons; Gunneridae; Pentapetalae; asterids; campanulids; Asterales; Asteraceae; Cichorioideae; Cichorieae; Lactucinae; Lactuca
84369	FR664047.1_g1_i1	740	1505.97	4	4	4	1.96551	0	0	11.6234	11.6234	11.6234	T	10.7208	PIP12_ORYSJ^PIP12_ORYSJ^Q:738-274,H:133-287^89.03%ID^E:4e-95^RecName: Full=Probable aquaporin PIP1-2;^Eukaryota; Viridiplantae; Streptophyta; Embryophyta; Tracheophyta; Spermatophyta; Magnoliophyta; Liliopsida; Poales; Poaceae; BOP clade; Oryzoideae; Oryzeae; Oryzinae; Oryza
92156	FR664046.1_g1_i1	611	1226.56	2	2	2	0.996279	0	0	7.1356	7.1356	7.1356	T	6.58148	PIP12_ORYSJ^PIP12_ORYSJ^Q:91-609,H:7-177^86.13%ID^E:3e-103^RecName: Full=Probable aquaporin PIP1-2;^Eukaryota; Viridiplantae; Streptophyta; Embryophyta; Tracheophyta; Spermatophyta; Magnoliophyta; Liliopsida; Poales; Poaceae; BOP clade; Oryzoideae; Oryzeae; Oryzinae; Oryza
61924	FR664016.1_g1_i1	360	668.33	3	3	3	1.61597	0	0	19.6436	19.6436	19.6436	T	18.1182	HS177_ORYSJ^HS177_ORYSJ^Q:359-108,H:76-159^79.76%ID^E:4e-41^RecName: Full=17.7 kDa class I heat shock protein;^Eukaryota; Viridiplantae; Streptophyta; Embryophyta; Tracheophyta; Spermatophyta; Magnoliophyta; Liliopsida; Poales; Poaceae; BOP clade; Oryzoideae; Oryzeae; Oryzinae; Oryza
69513	FR664015.1_g1_i1	595	2511.9	3	3	3	0.710617	0	0	5.22649	5.22649	5.22649	T	4.82062	HS181_ARATH^HS181_ARATH^Q:82-534,H:6-159^77.42%ID^E:5e-73^RecName: Full=18.1 kDa class I heat shock protein;^Eukaryota; Viridiplantae; Streptophyta; Embryophyta; Tracheophyta; Spermatophyta; Magnoliophyta; eudicotyledons; Gunneridae; Pentapetalae; rosids; malvids; Brassicales; Brassicaceae; Camelineae; Arabidopsis
151299	FR664003.1_g1_i1	566	7930.63	2	2	2	0.142738	0	0	1.1036	1.1036	1.1036	T	1.0179	#N/A
180133	FR663999.1_g1_i1	677	2062.89	4	4	4	1.31272	0	0	8.48545	8.48545	8.48545	T	7.82651	EXPA8_ARATH^EXPA8_ARATH^Q:1-570,H:52-242^84.29%ID^E:1e-102^RecName: Full=Expansin-A8;^Eukaryota; Viridiplantae; Streptophyta; Embryophyta; Tracheophyta; Spermatophyta; Magnoliophyta; eudicotyledons; Gunneridae; Pentapetalae; rosids; malvids; Brassicales; Brassicaceae; Camelineae; Arabidopsis
103975	FR663976.1_g1_i1	607	886.587	3	3	3	2.05394	0	0	14.8078	14.8078	14.8078	T	13.6579	RL40B_ARATH^RL40B_ARATH^Q:521-138,H:1-128^98.44%ID^E:2e-87^RecName: Full=Ubiquitin-60S ribosomal protein L40-2;^Eukaryota; Viridiplantae; Streptophyta; Embryophyta; Tracheophyta; Spermatophyta; Magnoliophyta; eudicotyledons; Gunneridae; Pentapetalae; rosids; malvids; Brassicales; Brassicaceae; Camelineae; Arabidopsis
137865	FR663972.1_g1_i1	646	1223.05	2	2	2	1.05637	0	0	7.15608	7.15608	7.15608	T	6.60037	#N/A
203454	FR663964.1_g1_i1	673	1069.06	2	2	2	1.25905	0	0	8.18689	8.18689	8.18689	T	7.55114	SINA2_ARATH^SINA2_ARATH^Q:217-672,H:1-155^77.42%ID^E:3e-80^RecName: Full=E3 ubiquitin-protein ligase SINAT2;^Eukaryota; Viridiplantae; Streptophyta; Embryophyta; Tracheophyta; Spermatophyta; Magnoliophyta; eudicotyledons; Gunneridae; Pentapetalae; rosids; malvids; Brassicales; Brassicaceae; Camelineae; Arabidopsis
212912	FR663963.1_g1_i1	761	2402.12	4	4	4	1.26721	0	0	7.28712	7.28712	7.28712	T	6.72123	HSP80_SOLLC^HSP80_SOLLC^Q:670-395,H:541-632^96.74%ID^E:7e-58^RecName: Full=Heat shock cognate protein 80;^Eukaryota; Viridiplantae; Streptophyta; Embryophyta; Tracheophyta; Spermatophyta; Magnoliophyta; eudicotyledons; Gunneridae; Pentapetalae; asterids; lamiids; Solanales; Solanaceae; Solanoideae; Solaneae; Solanum; Lycopersicon`HSP80_SOLLC^HSP80_SOLLC^Q:353-195,H:647-699^79.25%ID^E:7e-58^RecNam…
220354	FR663962.1_g1_i1	584	1886.64	2	2	2	0.61909	0	0	4.63908	4.63908	4.63908	T	4.27883	HSP80_SOLLC^HSP80_SOLLC^Q:86-583,H:255-420^94.58%ID^E:4e-108^RecName: Full=Heat shock cognate protein 80;^Eukaryota; Viridiplantae; Streptophyta; Embryophyta; Tracheophyta; Spermatophyta; Magnoliophyta; eudicotyledons; Gunneridae; Pentapetalae; asterids; lamiids; Solanales; Solanaceae; Solanoideae; Solaneae; Solanum; Lycopersicon
125567	FR663943.1_g1_i1	620	3031.68	2	2	2	0.409014	0	0	2.88694	2.88694	2.88694	T	2.66275	#N/A
180648	FR663936.1_g1_i1	621	1901.93	6	6	6	1.95906	0	0	13.8054	13.8054	13.8054	T	12.7333	HS181_ARATH^HS181_ARATH^Q:561-109,H:6-159^76.77%ID^E:2e-72^RecName: Full=18.1 kDa class I heat shock protein;^Eukaryota; Viridiplantae; Streptophyta; Embryophyta; Tracheophyta; Spermatophyta; Magnoliophyta; eudicotyledons; Gunneridae; Pentapetalae; rosids; malvids; Brassicales; Brassicaceae; Camelineae; Arabidopsis
11126	FR663926.1_g1_i1	702	1028.15	3	3	3	2.04835	0	0	12.769	12.769	12.769	T	11.7774	CP19D_ARATH^CP19D_ARATH^Q:636-31,H:1-199^82.18%ID^E:1e-107^RecName: Full=Peptidyl-prolyl cis-trans isomerase CYP19-4;^Eukaryota; Viridiplantae; Streptophyta; Embryophyta; Tracheophyta; Spermatophyta; Magnoliophyta; eudicotyledons; Gunneridae; Pentapetalae; rosids; malvids; Brassicales; Brassicaceae; Camelineae; Arabidopsis
19083	FR663925.1_g1_i1	626	1281.54	2	2	2	0.976949	0	0	6.82949	6.82949	6.82949	T	6.29915	CP19D_ARATH^CP19D_ARATH^Q:32-625,H:1-195^81.82%ID^E:3e-105^RecName: Full=Peptidyl-prolyl cis-trans isomerase CYP19-4;^Eukaryota; Viridiplantae; Streptophyta; Embryophyta; Tracheophyta; Spermatophyta; Magnoliophyta; eudicotyledons; Gunneridae; Pentapetalae; rosids; malvids; Brassicales; Brassicaceae; Camelineae; Arabidopsis
88636	FR663916.1_g1_i1	494	2140.46	3	3	3	0.692374	0	0	6.13345	6.13345	6.13345	T	5.65716	E6_GOSHI^E6_GOSHI^Q:171-287,H:169-207^79.49%ID^E:7e-13^RecName: Full=Protein E6;^Eukaryota; Viridiplantae; Streptophyta; Embryophyta; Tracheophyta; Spermatophyta; Magnoliophyta; eudicotyledons; Gunneridae; Pentapetalae; rosids; malvids; Malvales; Malvaceae; Malvoideae; Gossypium
113896	FR663913.1_g1_i1	712	3086.22	5	5	5	1.15351	0	0	7.0898	7.0898	7.0898	T	6.53924	PDCB3_ARATH^PDCB3_ARATH^Q:711-613,H:72-104^72.73%ID^E:2e-07^RecName: Full=PLASMODESMATA CALLOSE-BINDING PROTEIN 3;^Eukaryota; Viridiplantae; Streptophyta; Embryophyta; Tracheophyta; Spermatophyta; Magnoliophyta; eudicotyledons; Gunneridae; Pentapetalae; rosids; malvids; Brassicales; Brassicaceae; Camelineae; Arabidopsis
176921	FR663904.1_g1_i1	637	2012.21	6	6	6	1.8994	0	0	13.0487	13.0487	13.0487	T	12.0354	TBB2_LUPAL^TBB2_LUPAL^Q:636-64,H:240-430^98.95%ID^E:5e-138^RecName: Full=Tubulin beta-2 chain;^Eukaryota; Viridiplantae; Streptophyta; Embryophyta; Tracheophyta; Spermatophyta; Magnoliophyta; eudicotyledons; Gunneridae; Pentapetalae; rosids; fabids; Fabales; Fabaceae; Papilionoideae; Genisteae; Lupinus
185657	FR663903.1_g1_i1	691	1883.29	2	2	2	0.733821	0	0	4.64732	4.64732	4.64732	T	4.28643	TBB2_LUPAL^TBB2_LUPAL^Q:1-690,H:141-370^99.13%ID^E:5e-169^RecName: Full=Tubulin beta-2 chain;^Eukaryota; Viridiplantae; Streptophyta; Embryophyta; Tracheophyta; Spermatophyta; Magnoliophyta; eudicotyledons; Gunneridae; Pentapetalae; rosids; fabids; Fabales; Fabaceae; Papilionoideae; Genisteae; Lupinus
192811	FR663902.1_g1_i1	559	1174.43	2	2	2	0.951955	0	0	7.45239	7.45239	7.45239	T	6.87367	MT2_ACTDE^MT2_ACTDE^Q:313-155,H:25-78^83.33%ID^E:4e-23^RecName: Full=Metallothionein-like protein type 2;^Eukaryota; Viridiplantae; Streptophyta; Embryophyta; Tracheophyta; Spermatophyta; Magnoliophyta; eudicotyledons; Gunneridae; Pentapetalae; asterids; Ericales; Actinidiaceae; Actinidia
49762	FR663889.1_g1_i1	710	2063.84	2	2	2	0.688038	0	0	4.24077	4.24077	4.24077	T	3.91145	FQRL1_ARATH^FQRL1_ARATH^Q:708-139,H:15-204^88.42%ID^E:3e-106^RecName: Full=Probable NAD(P)H dehydrogenase (quinone) FQR1-like 1 {ECO:0000305};^Eukaryota; Viridiplantae; Streptophyta; Embryophyta; Tracheophyta; Spermatophyta; Magnoliophyta; eudicotyledons; Gunneridae; Pentapetalae; rosids; malvids; Brassicales; Brassicaceae; Camelineae; Arabidopsis
136648	FR663875.1_g1_i1	767	2385.8	5	5	5	1.60743	0	0	9.17121	9.17121	9.17121	T	8.45901	1433A_SOYBN^1433A_SOYBN^Q:763-155,H:56-257^86.21%ID^E:6e-120^RecName: Full=14-3-3-like protein A;^Eukaryota; Viridiplantae; Streptophyta; Embryophyta; Tracheophyta; Spermatophyta; Magnoliophyta; eudicotyledons; Gunneridae; Pentapetalae; rosids; fabids; Fabales; Fabaceae; Papilionoideae; Phaseoleae; Glycine; Soja
229192	FR663862.1_g1_i1	540	7300.27	2	2	2	0.14794	0	0	1.1989	1.1989	1.1989	T	1.1058	(BLASTP)SRC1_SOYBN^SRC1_SOYBN^Q:1-69,H:1-70^54.79%ID^E:2e-11^RecName: Full=Protein SRC1 {ECO:0000305};^Eukaryota; Viridiplantae; Streptophyta; Embryophyta; Tracheophyta; Spermatophyta; Magnoliophyta; eudicotyledons; Gunneridae; Pentapetalae; rosids; fabids; Fabales; Fabaceae; Papilionoideae; Phaseoleae; Glycine; Soja
6966	FR663860.1_g1_i1	604	1069.91	2	2	2	1.12906	0	0	8.18037	8.18037	8.18037	T	7.54512	14337_SOLLC^14337_SOLLC^Q:32-604,H:1-191^89.01%ID^E:3e-123^RecName: Full=14-3-3 protein 7;^Eukaryota; Viridiplantae; Streptophyta; Embryophyta; Tracheophyta; Spermatophyta; Magnoliophyta; eudicotyledons; Gunneridae; Pentapetalae; asterids; lamiids; Solanales; Solanaceae; Solanoideae; Solaneae; Solanum; Lycopersicon
127010	FR663840.1_g1_i1	696	2107.38	5	5	5	1.65134	0	0	10.3829	10.3829	10.3829	T	9.57659	TRL33_ORYSJ^TRL33_ORYSJ^Q:594-217,H:3-129^77.95%ID^E:3e-67^RecName: Full=Thioredoxin-like 3-3;^Eukaryota; Viridiplantae; Streptophyta; Embryophyta; Tracheophyta; Spermatophyta; Magnoliophyta; Liliopsida; Poales; Poaceae; BOP clade; Oryzoideae; Oryzeae; Oryzinae; Oryza
166471	FR663835.1_g1_i1	659	2030.02	2	2	2	0.649256	0	0	4.31143	4.31143	4.31143	T	3.97663	RL34_MARMS^RL34_MARMS^Q:273-145,H:2-44^72.09%ID^E:2e-11^RecName: Full=50S ribosomal protein L34 {ECO:0000255|HAMAP-Rule:MF_00391};^Bacteria; Proteobacteria; Gammaproteobacteria; Oceanospirillales; Marinomonas
209940	FR663829.1_g1_i1	560	845.331	5	5	5	3.31231	0	0	25.8842	25.8842	25.8842	T	23.8741	21KD_DAUCA^21KD_DAUCA^Q:467-120,H:76-191^62.93%ID^E:2e-50^RecName: Full=21 kDa protein;^Eukaryota; Viridiplantae; Streptophyta; Embryophyta; Tracheophyta; Spermatophyta; Magnoliophyta; eudicotyledons; Gunneridae; Pentapetalae; asterids; campanulids; Apiales; Apiaceae; Apioideae; Scandiceae; Daucinae; Daucus; Daucus sect. Daucus
3839	FR663825.1_g1_i1	704	2743.79	2	2	2	0.513158	0	0	3.18984	3.18984	3.18984	T	2.94213	RL8_SOLLC^RL8_SOLLC^Q:704-132,H:69-259^94.24%ID^E:3e-128^RecName: Full=60S ribosomal protein L8;^Eukaryota; Viridiplantae; Streptophyta; Embryophyta; Tracheophyta; Spermatophyta; Magnoliophyta; eudicotyledons; Gunneridae; Pentapetalae; asterids; lamiids; Solanales; Solanaceae; Solanoideae; Solaneae; Solanum; Lycopersicon
26554	FR663822.1_g1_i1	639	2113.97	3	3	3	0.906826	0	0	6.21032	6.21032	6.21032	T	5.72805	APX1_PEA^APX1_PEA^Q:2-637,H:11-223^86.85%ID^E:1e-135^RecName: Full=L-ascorbate peroxidase, cytosolic;^Eukaryota; Viridiplantae; Streptophyta; Embryophyta; Tracheophyta; Spermatophyta; Magnoliophyta; eudicotyledons; Gunneridae; Pentapetalae; rosids; fabids; Fabales; Fabaceae; Papilionoideae; Fabeae; Pisum
63531	FR663817.1_g1_i1	450	602.313	2	2	2	1.49424	0	0	14.5311	14.5311	14.5311	T	13.4027	BBR_ARATH^BBR_ARATH^Q:384-94,H:236-332^43.3%ID^E:6e-23^RecName: Full=E3 ubiquitin ligase BIG BROTHER-related;^Eukaryota; Viridiplantae; Streptophyta; Embryophyta; Tracheophyta; Spermatophyta; Magnoliophyta; eudicotyledons; Gunneridae; Pentapetalae; rosids; malvids; Brassicales; Brassicaceae; Camelineae; Arabidopsis
99507	FR663812.1_g1_i1	613	1392.7	3	3	3	1.32046	0	0	9.4266	9.4266	9.4266	T	8.69457	YBDL_ECOLI^YBDL_ECOLI^Q:537-97,H:240-385^39.46%ID^E:7e-30^RecName: Full=Methionine aminotransferase;^Bacteria; Proteobacteria; Gammaproteobacteria; Enterobacterales; Enterobacteriaceae; Escherichia
106560	FR663811.1_g1_i1	552	2047.74	2	2	2	0.539132	0	0	4.27412	4.27412	4.27412	T	3.94222	YBDL_ECOLI^YBDL_ECOLI^Q:1-429,H:244-385^39.86%ID^E:3e-29^RecName: Full=Methionine aminotransferase;^Bacteria; Proteobacteria; Gammaproteobacteria; Enterobacterales; Enterobacteriaceae; Escherichia
215611	FR663796.1_g1_i1	637	1928	3	3	3	0.991183	0	0	6.80935	6.80935	6.80935	T	6.28056	TP1A_MALDO^TP1A_MALDO^Q:399-635,H:21-99^55.7%ID^E:1e-15^RecName: Full=Thaumatin-like protein 1a;^Eukaryota; Viridiplantae; Streptophyta; Embryophyta; Tracheophyta; Spermatophyta; Magnoliophyta; eudicotyledons; Gunneridae; Pentapetalae; rosids; fabids; Rosales; Rosaceae; Maloideae; Maleae; Malus
23570	FR663790.1_g1_i1	518	526.539	2	2	2	1.96757	0	0	16.6223	16.6223	16.6223	T	15.3315	G3PC_ANTMA^G3PC_ANTMA^Q:1-348,H:220-335^92.24%ID^E:2e-69^RecName: Full=Glyceraldehyde-3-phosphate dehydrogenase, cytosolic;^Eukaryota; Viridiplantae; Streptophyta; Embryophyta; Tracheophyta; Spermatophyta; Magnoliophyta; eudicotyledons; Gunneridae; Pentapetalae; asterids; lamiids; Lamiales; Plantaginaceae; Antirrhineae; Antirrhinum
83161	FR663782.1_g1_i1	560	1317.78	2	2	2	0.849914	0	0	6.64168	6.64168	6.64168	T	6.12592	IAN9_ARATH^IAN9_ARATH^Q:4-558,H:25-208^67.57%ID^E:2e-71^RecName: Full=Immune-associated nucleotide-binding protein 9 {ECO:0000303|PubMed:17723251};^Eukaryota; Viridiplantae; Streptophyta; Embryophyta; Tracheophyta; Spermatophyta; Magnoliophyta; eudicotyledons; Gunneridae; Pentapetalae; rosids; malvids; Brassicales; Brassicaceae; Camelineae; Arabidopsis
96028	FR663780.1_g1_i1	490	649.837	2	2	2	1.50807	0	0	13.4684	13.4684	13.4684	T	12.4225	TPR3_ORYSJ^TPR3_ORYSJ^Q:13-210,H:712-776^59.7%ID^E:1e-16^RecName: Full=Protein TPR3 {ECO:0000303|PubMed:24336200};^Eukaryota; Viridiplantae; Streptophyta; Embryophyta; Tracheophyta; Spermatophyta; Magnoliophyta; Liliopsida; Poales; Poaceae; BOP clade; Oryzoideae; Oryzeae; Oryzinae; Oryza
137361	FR663775.1_g1_i1	749	1422.32	3	3	3	1.57981	0	0	9.23028	9.23028	9.23028	T	8.5135	ANXD2_ARATH^ANXD2_ARATH^Q:748-200,H:134-317^74.46%ID^E:1e-96^RecName: Full=Annexin D2;^Eukaryota; Viridiplantae; Streptophyta; Embryophyta; Tracheophyta; Spermatophyta; Magnoliophyta; eudicotyledons; Gunneridae; Pentapetalae; rosids; malvids; Brassicales; Brassicaceae; Camelineae; Arabidopsis`ANXD2_ARATH^ANXD2_ARATH^Q:658-212,H:9-154^25.49%ID^E:2e-06^RecName: Full=Annexin D2;^Eukaryota; Viridipla…
211712	FR663764.1_g1_i1	375	654.054	2	2	2	1.14669	0	0	13.3816	13.3816	13.3816	T	12.3424	UBC7_ARATH^UBC7_ARATH^Q:373-131,H:86-166^86.42%ID^E:2e-37^RecName: Full=Ubiquitin-conjugating enzyme E2 7;^Eukaryota; Viridiplantae; Streptophyta; Embryophyta; Tracheophyta; Spermatophyta; Magnoliophyta; eudicotyledons; Gunneridae; Pentapetalae; rosids; malvids; Brassicales; Brassicaceae; Camelineae; Arabidopsis
195252	FR663744.1_g1_i1	684	1328.44	2	2	2	1.02978	0	0	6.58841	6.58841	6.58841	T	6.07678	PDI23_ORYSJ^PDI23_ORYSJ^Q:684-181,H:245-412^82.14%ID^E:6e-94^RecName: Full=Protein disulfide isomerase-like 2-3;^Eukaryota; Viridiplantae; Streptophyta; Embryophyta; Tracheophyta; Spermatophyta; Magnoliophyta; Liliopsida; Poales; Poaceae; BOP clade; Oryzoideae; Oryzeae; Oryzinae; Oryza
138162	FR663727.1_g1_i1	552	1154.23	2	2	2	0.956483	0	0	7.58279	7.58279	7.58279	T	6.99395	QCR6_SOLTU^QCR6_SOLTU^Q:147-353,H:1-69^68.12%ID^E:5e-27^RecName: Full=Cytochrome b-c1 complex subunit 6;^Eukaryota; Viridiplantae; Streptophyta; Embryophyta; Tracheophyta; Spermatophyta; Magnoliophyta; eudicotyledons; Gunneridae; Pentapetalae; asterids; lamiids; Solanales; Solanaceae; Solanoideae; Solaneae; Solanum
226067	FR663715.1_g1_i1	687	1881.46	3	3	3	1.09542	0	0	6.97776	6.97776	6.97776	T	6.4359	CH20_ARATH^CH20_ARATH^Q:687-61,H:45-253^80.86%ID^E:4e-118^RecName: Full=20 kDa chaperonin, chloroplastic;^Eukaryota; Viridiplantae; Streptophyta; Embryophyta; Tracheophyta; Spermatophyta; Magnoliophyta; eudicotyledons; Gunneridae; Pentapetalae; rosids; malvids; Brassicales; Brassicaceae; Camelineae; Arabidopsis
236435	FR663713.1_g1_i1	182	93.7653	4	4	4	7.76407	0	0	186.685	186.685	186.685	T	172.188	#N/A
169757	FR663689.1_g1_i1	701	861.833	2	2	2	1.62677	0	0	10.1554	10.1554	10.1554	T	9.3668	RS242_ARATH^RS242_ARATH^Q:635-237,H:1-132^85.71%ID^E:2e-76^RecName: Full=40S ribosomal protein S24-2;^Eukaryota; Viridiplantae; Streptophyta; Embryophyta; Tracheophyta; Spermatophyta; Magnoliophyta; eudicotyledons; Gunneridae; Pentapetalae; rosids; malvids; Brassicales; Brassicaceae; Camelineae; Arabidopsis
178083	FR663688.1_g1_i1	660	1572.35	2	2	2	0.839508	0	0	5.56637	5.56637	5.56637	T	5.13411	RS242_ARATH^RS242_ARATH^Q:87-485,H:1-132^85.71%ID^E:1e-76^RecName: Full=40S ribosomal protein S24-2;^Eukaryota; Viridiplantae; Streptophyta; Embryophyta; Tracheophyta; Spermatophyta; Magnoliophyta; eudicotyledons; Gunneridae; Pentapetalae; rosids; malvids; Brassicales; Brassicaceae; Camelineae; Arabidopsis
181283	FR663671.1_g1_i1	587	858.559	2	2	2	1.36741	0	0	10.1941	10.1941	10.1941	T	9.40251	CHS1_CAMSI^CHS1_CAMSI^Q:473-147,H:280-388^93.58%ID^E:6e-66^RecName: Full=Chalcone synthase 1;^Eukaryota; Viridiplantae; Streptophyta; Embryophyta; Tracheophyta; Spermatophyta; Magnoliophyta; eudicotyledons; Gunneridae; Pentapetalae; asterids; Ericales; Theaceae; Camellia
188292	FR663670.1_g1_i1	545	679.567	4	4	4	3.20792	0	0	25.7584	25.7584	25.7584	T	23.7581	CHS1_CAMSI^CHS1_CAMSI^Q:27-353,H:280-388^93.58%ID^E:3e-66^RecName: Full=Chalcone synthase 1;^Eukaryota; Viridiplantae; Streptophyta; Embryophyta; Tracheophyta; Spermatophyta; Magnoliophyta; eudicotyledons; Gunneridae; Pentapetalae; asterids; Ericales; Theaceae; Camellia
15323	FR663661.1_g1_i1	574	283.612	2	2	2	4.04779	0	0	30.8601	30.8601	30.8601	T	28.4636	#N/A
98901	FR663648.1_g1_i1	502	583.938	2	2	2	1.71936	0	0	14.9884	14.9884	14.9884	T	13.8244	CBPX_PEA^CBPX_PEA^Q:1-264,H:200-286^70.45%ID^E:5e-35^RecName: Full=Serine carboxypeptidase-like;^Eukaryota; Viridiplantae; Streptophyta; Embryophyta; Tracheophyta; Spermatophyta; Magnoliophyta; eudicotyledons; Gunneridae; Pentapetalae; rosids; fabids; Fabales; Fabaceae; Papilionoideae; Fabeae; Pisum
115479	FR663614.1_g1_i1	429	1008.6	5	5	5	2.12671	0	0	21.6941	21.6941	21.6941	T	20.0094	#N/A
216000	FR663599.1_g1_i1	643	873.721	3	3	3	2.2078	0	0	15.0259	15.0259	15.0259	T	13.859	RS3A_CICAR^RS3A_CICAR^Q:643-191,H:113-261^86.75%ID^E:4e-91^RecName: Full=40S ribosomal protein S3a {ECO:0000255|HAMAP-Rule:MF_03122};^Eukaryota; Viridiplantae; Streptophyta; Embryophyta; Tracheophyta; Spermatophyta; Magnoliophyta; eudicotyledons; Gunneridae; Pentapetalae; rosids; fabids; Fabales; Fabaceae; Papilionoideae; Cicereae; Cicer
58872	FR663588.1_g1_i1	560	1321.49	3	3	3	1.2713	0	0	9.93458	9.93458	9.93458	T	9.1631	NCPR_CATRO^NCPR_CATRO^Q:3-560,H:376-559^81.72%ID^E:9e-82^RecName: Full=NADPH--cytochrome P450 reductase {ECO:0000255|HAMAP-Rule:MF_03212};^Eukaryota; Viridiplantae; Streptophyta; Embryophyta; Tracheophyta; Spermatophyta; Magnoliophyta; eudicotyledons; Gunneridae; Pentapetalae; asterids; lamiids; Gentianales; Apocynaceae; Rauvolfioideae; Vinceae; Catharanthinae; Catharanthus
87954	FR663584.1_g1_i1	716	2000.02	2	2	2	0.715993	0	0	4.37609	4.37609	4.37609	T	4.03627	ADT3_ARATH^ADT3_ARATH^Q:715-221,H:209-373^92.73%ID^E:1e-93^RecName: Full=ADP,ATP carrier protein 3, mitochondrial;^Eukaryota; Viridiplantae; Streptophyta; Embryophyta; Tracheophyta; Spermatophyta; Magnoliophyta; eudicotyledons; Gunneridae; Pentapetalae; rosids; malvids; Brassicales; Brassicaceae; Camelineae; Arabidopsis
141584	FR663577.1_g1_i1	701	1597.98	5	5	5	2.19339	0	0	13.6927	13.6927	13.6927	T	12.6294	BH153_ARATH^BH153_ARATH^Q:695-342,H:19-140^69.67%ID^E:2e-48^RecName: Full=Transcription factor bHLH153;^Eukaryota; Viridiplantae; Streptophyta; Embryophyta; Tracheophyta; Spermatophyta; Magnoliophyta; eudicotyledons; Gunneridae; Pentapetalae; rosids; malvids; Brassicales; Brassicaceae; Camelineae; Arabidopsis
29933	FR663541.1_g1_i1	651	1178.75	2	2	2	1.10456	0	0	7.42506	7.42506	7.42506	T	6.84846	VINSY_RAUSE^VINSY_RAUSE^Q:2-529,H:253-417^31.18%ID^E:7e-19^RecName: Full=Vinorine synthase;^Eukaryota; Viridiplantae; Streptophyta; Embryophyta; Tracheophyta; Spermatophyta; Magnoliophyta; eudicotyledons; Gunneridae; Pentapetalae; asterids; lamiids; Gentianales; Apocynaceae; Rauvolfioideae; Vinceae; Rauvolfiinae; Rauvolfia
103204	FR663527.1_g1_i1	787	2043.79	2	2	2	0.770138	0	0	4.28238	4.28238	4.28238	T	3.94983	RK3_SPIOL^RK3_SPIOL^Q:759-94,H:84-305^83.78%ID^E:7e-125^RecName: Full=50S ribosomal protein L3, chloroplastic {ECO:0000303|PubMed:10874046};^Eukaryota; Viridiplantae; Streptophyta; Embryophyta; Tracheophyta; Spermatophyta; Magnoliophyta; eudicotyledons; Gunneridae; Pentapetalae; Caryophyllales; Chenopodiaceae; Chenopodioideae; Anserineae; Spinacia
127803	FR663524.1_g1_i1	654	1585.35	2	2	2	0.825054	0	0	5.52072	5.52072	5.52072	T	5.092	USPAL_ARATH^USPAL_ARATH^Q:111-593,H:2-163^26.9%ID^E:7e-15^RecName: Full=Universal stress protein A-like protein;^Eukaryota; Viridiplantae; Streptophyta; Embryophyta; Tracheophyta; Spermatophyta; Magnoliophyta; eudicotyledons; Gunneridae; Pentapetalae; rosids; malvids; Brassicales; Brassicaceae; Camelineae; Arabidopsis
137271	FR663523.1_g1_i1	758	1473.47	6	6	6	3.0866	0	0	17.8198	17.8198	17.8198	T	16.436	PIP12_ORYSJ^PIP12_ORYSJ^Q:756-271,H:126-287^88.89%ID^E:5e-99^RecName: Full=Probable aquaporin PIP1-2;^Eukaryota; Viridiplantae; Streptophyta; Embryophyta; Tracheophyta; Spermatophyta; Magnoliophyta; Liliopsida; Poales; Poaceae; BOP clade; Oryzoideae; Oryzeae; Oryzinae; Oryza
170822	FR663518.1_g1_i1	618	1987.13	2	2	2	0.622002	0	0	4.40448	4.40448	4.40448	T	4.06245	KLCR1_ARATH^KLCR1_ARATH^Q:1-618,H:296-500^85.92%ID^E:8e-125^RecName: Full=Protein KINESIN LIGHT CHAIN-RELATED 1 {ECO:0000303|PubMed:23204523};^Eukaryota; Viridiplantae; Streptophyta; Embryophyta; Tracheophyta; Spermatophyta; Magnoliophyta; eudicotyledons; Gunneridae; Pentapetalae; rosids; malvids; Brassicales; Brassicaceae; Camelineae; Arabidopsis
146399	FR663491.1_g1_i1	651	1296.34	3	3	3	1.50655	0	0	10.1273	10.1273	10.1273	T	9.34083	KSG1_ARATH^KSG1_ARATH^Q:1-651,H:102-318^99.08%ID^E:1e-159^RecName: Full=Shaggy-related protein kinase alpha;^Eukaryota; Viridiplantae; Streptophyta; Embryophyta; Tracheophyta; Spermatophyta; Magnoliophyta; eudicotyledons; Gunneridae; Pentapetalae; rosids; malvids; Brassicales; Brassicaceae; Camelineae; Arabidopsis
180638	FR663487.1_g1_i1	596	2063.65	2	2	2	0.577617	0	0	4.24116	4.24116	4.24116	T	3.91181	#N/A
29022	FR663445.1_g1_i1	619	2032.5	2	2	2	0.609103	0	0	4.30617	4.30617	4.30617	T	3.97177	#N/A
92011	FR663437.1_g1_i1	648	5828.08	3	3	3	0.333558	0	0	2.25262	2.25262	2.25262	T	2.07769	CALR_BETVU^CALR_BETVU^Q:34-297,H:269-356^84.09%ID^E:1e-44^RecName: Full=Calreticulin;^Eukaryota; Viridiplantae; Streptophyta; Embryophyta; Tracheophyta; Spermatophyta; Magnoliophyta; eudicotyledons; Gunneridae; Pentapetalae; Caryophyllales; Chenopodiaceae; Betoideae; Beta
101073	FR663436.1_g1_i1	731	1763.65	2	2	2	0.828961	0	0	4.96258	4.96258	4.96258	T	4.57721	LRP6A_ARATH^LRP6A_ARATH^Q:726-208,H:242-418^53.51%ID^E:2e-39^RecName: Full=La-related protein 6A;^Eukaryota; Viridiplantae; Streptophyta; Embryophyta; Tracheophyta; Spermatophyta; Magnoliophyta; eudicotyledons; Gunneridae; Pentapetalae; rosids; malvids; Brassicales; Brassicaceae; Camelineae; Arabidopsis
109958	FR663435.1_g1_i1	716	1490.78	3	3	3	1.44086	0	0	8.80642	8.80642	8.80642	T	8.12256	GAGT3_ARATH^GAGT3_ARATH^Q:714-190,H:459-637^64.09%ID^E:3e-72^RecName: Full=Gamma-glutamyltranspeptidase 3;^Eukaryota; Viridiplantae; Streptophyta; Embryophyta; Tracheophyta; Spermatophyta; Magnoliophyta; eudicotyledons; Gunneridae; Pentapetalae; rosids; malvids; Brassicales; Brassicaceae; Camelineae; Arabidopsis
128635	FR663432.1_g1_i1	658	1293.7	2	2	2	1.01724	0	0	6.7653	6.7653	6.7653	T	6.23993	RS12_HORVU^RS12_HORVU^Q:95-517,H:2-143^75%ID^E:1e-68^RecName: Full=40S ribosomal protein S12;^Eukaryota; Viridiplantae; Streptophyta; Embryophyta; Tracheophyta; Spermatophyta; Magnoliophyta; Liliopsida; Poales; Poaceae; BOP clade; Pooideae; Triticodae; Triticeae; Hordeinae; Hordeum
165000	FR663427.1_g1_i1	512	1041.27	2	2	2	0.983412	0	0	8.40536	8.40536	8.40536	T	7.75264	Y4539_ARATH^Y4539_ARATH^Q:2-451,H:184-319^49.01%ID^E:2e-28^RecName: Full=Receptor-like serine/threonine-protein kinase At4g25390;^Eukaryota; Viridiplantae; Streptophyta; Embryophyta; Tracheophyta; Spermatophyta; Magnoliophyta; eudicotyledons; Gunneridae; Pentapetalae; rosids; malvids; Brassicales; Brassicaceae; Camelineae; Arabidopsis
189035	FR663424.1_g1_i1	694	858.722	3	3	3	2.42453	0	0	15.2883	15.2883	15.2883	T	14.1011	ASR1_SOLLC^ASR1_SOLLC^Q:465-337,H:19-61^79.07%ID^E:1e-07^RecName: Full=Abscisic stress-ripening protein 1;^Eukaryota; Viridiplantae; Streptophyta; Embryophyta; Tracheophyta; Spermatophyta; Magnoliophyta; eudicotyledons; Gunneridae; Pentapetalae; asterids; lamiids; Solanales; Solanaceae; Solanoideae; Solaneae; Solanum; Lycopersicon
20209	FR663415.1_g1_i1	723	1408.84	3	3	3	1.53957	0	0	9.31862	9.31862	9.31862	T	8.59498	GPX8_ARATH^GPX8_ARATH^Q:722-231,H:4-167^79.27%ID^E:1e-95^RecName: Full=Probable glutathione peroxidase 8;^Eukaryota; Viridiplantae; Streptophyta; Embryophyta; Tracheophyta; Spermatophyta; Magnoliophyta; eudicotyledons; Gunneridae; Pentapetalae; rosids; malvids; Brassicales; Brassicaceae; Camelineae; Arabidopsis
68541	FR663409.1_g1_i1	687	1129.67	2	2	2	1.21629	0	0	7.74765	7.74765	7.74765	T	7.146	ENO_ORYSJ^ENO_ORYSJ^Q:681-229,H:296-446^91.39%ID^E:9e-96^RecName: Full=Enolase;^Eukaryota; Viridiplantae; Streptophyta; Embryophyta; Tracheophyta; Spermatophyta; Magnoliophyta; Liliopsida; Poales; Poaceae; BOP clade; Oryzoideae; Oryzeae; Oryzinae; Oryza
138103	FR663400.1_g1_i1	660	1332.5	2	2	2	0.990621	0	0	6.56833	6.56833	6.56833	T	6.05826	DAD1_ARATH^DAD1_ARATH^Q:480-136,H:1-115^91.3%ID^E:6e-70^RecName: Full=Dolichyl-diphosphooligosaccharide--protein glycosyltransferase subunit DAD1;^Eukaryota; Viridiplantae; Streptophyta; Embryophyta; Tracheophyta; Spermatophyta; Magnoliophyta; eudicotyledons; Gunneridae; Pentapetalae; rosids; malvids; Brassicales; Brassicaceae; Camelineae; Arabidopsis
106035	FR663374.1_g1_i1	551	1683.02	3	3	3	0.982161	0	0	7.80049	7.80049	7.80049	T	7.19474	NDRA_DICDI^NDRA_DICDI^Q:309-551,H:49-129^43.21%ID^E:6e-13^RecName: Full=Probable serine/threonine-protein kinase ndrA;^Eukaryota; Amoebozoa; Mycetozoa; Dictyosteliida; Dictyostelium
233901	FR663357.1_g1_i1	475	3554.67	2	2	2	0.267254	0	0	2.46219	2.46219	2.46219	T	2.27099	#N/A
9725	FR663355.1_g1_i1	679	709.917	2	2	2	1.9129	0	0	12.3286	12.3286	12.3286	T	11.3712	IF1A_ONOVI^IF1A_ONOVI^Q:528-232,H:18-116^93.94%ID^E:8e-61^RecName: Full=Eukaryotic translation initiation factor 1A;^Eukaryota; Viridiplantae; Streptophyta; Embryophyta; Tracheophyta; Spermatophyta; Magnoliophyta; eudicotyledons; Gunneridae; Pentapetalae; rosids; fabids; Fabales; Fabaceae; Papilionoideae; Hedysareae; Onobrychis
36113	FR663351.1_g1_i1	618	671.54	2	2	2	1.84054	0	0	13.0331	13.0331	13.0331	T	12.021	#N/A
69286	FR663331.1_g1_i1	664	2710.94	2	2	2	0.489866	0	0	3.2285	3.2285	3.2285	T	2.97779	NC100_ARATH^NC100_ARATH^Q:20-562,H:8-185^72.93%ID^E:4e-92^RecName: Full=NAC domain-containing protein 100;^Eukaryota; Viridiplantae; Streptophyta; Embryophyta; Tracheophyta; Spermatophyta; Magnoliophyta; eudicotyledons; Gunneridae; Pentapetalae; rosids; malvids; Brassicales; Brassicaceae; Camelineae; Arabidopsis
136151	FR663321.1_g1_i1	682	1681.07	3	3	3	1.21708	0	0	7.80954	7.80954	7.80954	T	7.20309	ATOX1_ARATH^ATOX1_ARATH^Q:407-183,H:1-75^80%ID^E:2e-36^RecName: Full=Copper transport protein ATX1;^Eukaryota; Viridiplantae; Streptophyta; Embryophyta; Tracheophyta; Spermatophyta; Magnoliophyta; eudicotyledons; Gunneridae; Pentapetalae; rosids; malvids; Brassicales; Brassicaceae; Camelineae; Arabidopsis
142937	FR663320.1_g1_i1	523	900.318	4	4	4	2.32362	0	0	19.4426	19.4426	19.4426	T	17.9328	ATOX1_ARATH^ATOX1_ARATH^Q:81-305,H:1-75^80%ID^E:5e-37^RecName: Full=Copper transport protein ATX1;^Eukaryota; Viridiplantae; Streptophyta; Embryophyta; Tracheophyta; Spermatophyta; Magnoliophyta; eudicotyledons; Gunneridae; Pentapetalae; rosids; malvids; Brassicales; Brassicaceae; Camelineae; Arabidopsis
185926	FR663314.1_g1_i1	402	580.454	3	3	3	2.07768	0	0	22.6175	22.6175	22.6175	T	20.8611	VA721_ARATH^VA721_ARATH^Q:2-400,H:87-219^85.71%ID^E:2e-63^RecName: Full=Vesicle-associated membrane protein 721 {ECO:0000303|PubMed:11115874};^Eukaryota; Viridiplantae; Streptophyta; Embryophyta; Tracheophyta; Spermatophyta; Magnoliophyta; eudicotyledons; Gunneridae; Pentapetalae; rosids; malvids; Brassicales; Brassicaceae; Camelineae; Arabidopsis
215513	FR663310.1_g1_i1	737	1676.3	3	3	3	1.31898	0	0	7.8318	7.8318	7.8318	T	7.22362	METK2_VITVI^METK2_VITVI^Q:736-194,H:213-393^95.03%ID^E:1e-108^RecName: Full=S-adenosylmethionine synthase 2;^Eukaryota; Viridiplantae; Streptophyta; Embryophyta; Tracheophyta; Spermatophyta; Magnoliophyta; eudicotyledons; Gunneridae; Pentapetalae; rosids; Vitales; Vitaceae; Vitis
10237	FR663306.1_g1_i1	400	649.596	2	2	2	1.23154	0	0	13.4734	13.4734	13.4734	T	12.4271	R35A3_ARATH^R35A3_ARATH^Q:399-85,H:8-112^91.43%ID^E:6e-66^RecName: Full=60S ribosomal protein L35a-3;^Eukaryota; Viridiplantae; Streptophyta; Embryophyta; Tracheophyta; Spermatophyta; Magnoliophyta; eudicotyledons; Gunneridae; Pentapetalae; rosids; malvids; Brassicales; Brassicaceae; Camelineae; Arabidopsis
167673	FR663276.1_g1_i1	648	725.1	2	2	2	1.78734	0	0	12.0704	12.0704	12.0704	T	11.1331	IDI2_CAMAC^IDI2_CAMAC^Q:553-161,H:179-309^92.37%ID^E:9e-84^RecName: Full=Isopentenyl-diphosphate Delta-isomerase II;^Eukaryota; Viridiplantae; Streptophyta; Embryophyta; Tracheophyta; Spermatophyta; Magnoliophyta; eudicotyledons; Gunneridae; Pentapetalae; asterids; Cornales; Nyssaceae; Camptotheca
182846	FR663274.1_g1_i1	599	978.194	2	2	2	1.22471	0	0	8.94738	8.94738	8.94738	T	8.25257	COX6A_ARATH^COX6A_ARATH^Q:62-355,H:1-98^67.35%ID^E:1e-34^RecName: Full=Cytochrome c oxidase subunit 6a, mitochondrial;^Eukaryota; Viridiplantae; Streptophyta; Embryophyta; Tracheophyta; Spermatophyta; Magnoliophyta; eudicotyledons; Gunneridae; Pentapetalae; rosids; malvids; Brassicales; Brassicaceae; Camelineae; Arabidopsis
177439	FR663243.1_g1_i1	721	1806.56	5	5	5	1.99551	0	0	12.1118	12.1118	12.1118	T	11.1713	CYT6_ARATH^CYT6_ARATH^Q:613-299,H:37-141^67.62%ID^E:4e-45^RecName: Full=Cysteine proteinase inhibitor 6;^Eukaryota; Viridiplantae; Streptophyta; Embryophyta; Tracheophyta; Spermatophyta; Magnoliophyta; eudicotyledons; Gunneridae; Pentapetalae; rosids; malvids; Brassicales; Brassicaceae; Camelineae; Arabidopsis`CYT6_ARATH^CYT6_ARATH^Q:300-169,H:190-233^54.55%ID^E:3e-06^RecName: Full=Cysteine prote…
189817	FR663241.1_g1_i1	323	718.679	2	2	2	0.898871	0	0	12.1783	12.1783	12.1783	T	11.2326	#N/A
206627	FR663239.1_g1_i1	629	1108.8	2	2	2	1.13456	0	0	7.89344	7.89344	7.89344	T	7.28047	RL23_ARATH^RL23_ARATH^Q:59-451,H:10-140^99.24%ID^E:1e-88^RecName: Full=60S ribosomal protein L23;^Eukaryota; Viridiplantae; Streptophyta; Embryophyta; Tracheophyta; Spermatophyta; Magnoliophyta; eudicotyledons; Gunneridae; Pentapetalae; rosids; malvids; Brassicales; Brassicaceae; Camelineae; Arabidopsis
75097	FR663224.1_g1_i1	454	1379.41	7	7	7	2.30388	0	0	22.2073	22.2073	22.2073	T	20.4827	#N/A
107632	FR663220.1_g1_i1	753	953.62	2	2	2	1.57925	0	0	9.17795	9.17795	9.17795	T	8.46523	CFI_CAMSI^CFI_CAMSI^Q:752-408,H:105-219^80%ID^E:5e-59^RecName: Full=Chalcone--flavonone isomerase;^Eukaryota; Viridiplantae; Streptophyta; Embryophyta; Tracheophyta; Spermatophyta; Magnoliophyta; eudicotyledons; Gunneridae; Pentapetalae; asterids; Ericales; Theaceae; Camellia
181429	FR663210.1_g1_i1	666	1593.24	3	3	3	1.25405	0	0	8.24009	8.24009	8.24009	T	7.6002	CYB5B_ARATH^CYB5B_ARATH^Q:528-130,H:1-133^81.95%ID^E:2e-67^RecName: Full=Cytochrome b5 isoform B {ECO:0000303|PubMed:19054355};^Eukaryota; Viridiplantae; Streptophyta; Embryophyta; Tracheophyta; Spermatophyta; Magnoliophyta; eudicotyledons; Gunneridae; Pentapetalae; rosids; malvids; Brassicales; Brassicaceae; Camelineae; Arabidopsis
231681	FR663203.1_g1_i1	727	1508.81	2	2	2	0.963674	0	0	5.80079	5.80079	5.80079	T	5.35032	GSTL3_ARATH^GSTL3_ARATH^Q:727-128,H:37-235^67.5%ID^E:8e-98^RecName: Full=Glutathione S-transferase L3;^Eukaryota; Viridiplantae; Streptophyta; Embryophyta; Tracheophyta; Spermatophyta; Magnoliophyta; eudicotyledons; Gunneridae; Pentapetalae; rosids; malvids; Brassicales; Brassicaceae; Camelineae; Arabidopsis
41879	FR663196.1_g1_i1	607	1014.06	5	5	5	2.99292	0	0	21.5773	21.5773	21.5773	T	19.9017	PDI23_ORYSJ^PDI23_ORYSJ^Q:605-207,H:280-412^81.95%ID^E:3e-72^RecName: Full=Protein disulfide isomerase-like 2-3;^Eukaryota; Viridiplantae; Streptophyta; Embryophyta; Tracheophyta; Spermatophyta; Magnoliophyta; Liliopsida; Poales; Poaceae; BOP clade; Oryzoideae; Oryzeae; Oryzinae; Oryza
57549	FR663194.1_g1_i1	783	1740.95	2	2	2	0.899511	0	0	5.02731	5.02731	5.02731	T	4.63691	ODPA3_ARATH^ODPA3_ARATH^Q:780-154,H:220-428^89%ID^E:1e-127^RecName: Full=Pyruvate dehydrogenase E1 component subunit alpha-3, chloroplastic;^Eukaryota; Viridiplantae; Streptophyta; Embryophyta; Tracheophyta; Spermatophyta; Magnoliophyta; eudicotyledons; Gunneridae; Pentapetalae; rosids; malvids; Brassicales; Brassicaceae; Camelineae; Arabidopsis
64333	FR663193.1_g1_i1	532	3188.09	5	5	5	0.834355	0	0	6.86326	6.86326	6.86326	T	6.33029	ODPA3_ARATH^ODPA3_ARATH^Q:1-489,H:212-373^88.34%ID^E:4e-102^RecName: Full=Pyruvate dehydrogenase E1 component subunit alpha-3, chloroplastic;^Eukaryota; Viridiplantae; Streptophyta; Embryophyta; Tracheophyta; Spermatophyta; Magnoliophyta; eudicotyledons; Gunneridae; Pentapetalae; rosids; malvids; Brassicales; Brassicaceae; Camelineae; Arabidopsis
121750	FR663184.1_g1_i1	650	1067.65	2	2	2	1.21762	0	0	8.19768	8.19768	8.19768	T	7.56108	CALM_MEDSA^CALM_MEDSA^Q:650-252,H:17-149^99.25%ID^E:6e-90^RecName: Full=Calmodulin;^Eukaryota; Viridiplantae; Streptophyta; Embryophyta; Tracheophyta; Spermatophyta; Magnoliophyta; eudicotyledons; Gunneridae; Pentapetalae; rosids; fabids; Fabales; Fabaceae; Papilionoideae; Trifolieae; Medicago`CALM_MEDSA^CALM_MEDSA^Q:446-252,H:12-76^47.69%ID^E:6e-11^RecName: Full=Calmodulin;^Eukaryota; Viridiplan…
134823	FR663182.1_g1_i1	575	455.042	10	10	10	12.6362	0	0	96.1699	96.1699	96.1699	T	88.7018	RL111_ARATH^RL111_ARATH^Q:525-202,H:75-182^97.22%ID^E:5e-57^RecName: Full=60S ribosomal protein L11-1;^Eukaryota; Viridiplantae; Streptophyta; Embryophyta; Tracheophyta; Spermatophyta; Magnoliophyta; eudicotyledons; Gunneridae; Pentapetalae; rosids; malvids; Brassicales; Brassicaceae; Camelineae; Arabidopsis
141066	FR663181.1_g1_i1	480	665.51	2	2	2	1.4425	0	0	13.1512	13.1512	13.1512	T	12.13	RL111_ARATH^RL111_ARATH^Q:2-325,H:75-182^97.22%ID^E:5e-58^RecName: Full=60S ribosomal protein L11-1;^Eukaryota; Viridiplantae; Streptophyta; Embryophyta; Tracheophyta; Spermatophyta; Magnoliophyta; eudicotyledons; Gunneridae; Pentapetalae; rosids; malvids; Brassicales; Brassicaceae; Camelineae; Arabidopsis
144673	FR663180.1_g1_i1	249	187.98	12	12	12	15.8953	0	0	279.357	279.357	279.357	T	257.664	#N/A
147753	FR663179.1_g1_i1	204	102.228	3	3	3	5.98661	0	0	128.423	128.423	128.423	T	118.45	#N/A
177871	FR663174.1_g1_i1	211	244.627	4	4	4	3.45015	0	0	71.5562	71.5562	71.5562	T	65.9994	#N/A
29938	FR663162.1_g1_i1	691	1937.34	2	2	2	0.713351	0	0	4.51769	4.51769	4.51769	T	4.16686	CXXS1_ARATH^CXXS1_ARATH^Q:582-247,H:2-113^68.75%ID^E:3e-51^RecName: Full=Thioredoxin-like protein CXXS1;^Eukaryota; Viridiplantae; Streptophyta; Embryophyta; Tracheophyta; Spermatophyta; Magnoliophyta; eudicotyledons; Gunneridae; Pentapetalae; rosids; malvids; Brassicales; Brassicaceae; Camelineae; Arabidopsis
97814	FR663152.1_g1_i1	631	1196.93	3	3	3	1.58154	0	0	10.9684	10.9684	10.9684	T	10.1166	SPDE_COFAR^SPDE_COFAR^Q:630-166,H:162-316^89.68%ID^E:7e-98^RecName: Full=Spermidine synthase;^Eukaryota; Viridiplantae; Streptophyta; Embryophyta; Tracheophyta; Spermatophyta; Magnoliophyta; eudicotyledons; Gunneridae; Pentapetalae; asterids; lamiids; Gentianales; Rubiaceae; Ixoroideae; Coffeeae; Coffea
103952	FR663151.1_g1_i1	476	4371.48	2	2	2	0.217775	0	0	2.00213	2.00213	2.00213	T	1.84665	SPD2_ARATH^SPD2_ARATH^Q:181-474,H:10-106^72.45%ID^E:3e-42^RecName: Full=Spermidine synthase 2;^Eukaryota; Viridiplantae; Streptophyta; Embryophyta; Tracheophyta; Spermatophyta; Magnoliophyta; eudicotyledons; Gunneridae; Pentapetalae; rosids; malvids; Brassicales; Brassicaceae; Camelineae; Arabidopsis
185580	FR663139.1_g1_i1	589	1234.96	2	2	2	0.953878	0	0	7.0871	7.0871	7.0871	T	6.53674	UBP12_ARATH^UBP12_ARATH^Q:2-463,H:913-1065^87.01%ID^E:2e-84^RecName: Full=Ubiquitin carboxyl-terminal hydrolase 12;^Eukaryota; Viridiplantae; Streptophyta; Embryophyta; Tracheophyta; Spermatophyta; Magnoliophyta; eudicotyledons; Gunneridae; Pentapetalae; rosids; malvids; Brassicales; Brassicaceae; Camelineae; Arabidopsis`UBP12_ARATH^UBP12_ARATH^Q:339-584,H:1032-1106^48.78%ID^E:6e-16^RecName: Full…
135361	FR663137.1_g1_i1	365	552.964	3	3	3	1.98024	0	0	23.7419	23.7419	23.7419	T	21.8982	RLA1_MAIZE^RLA1_MAIZE^Q:364-254,H:25-61^81.08%ID^E:1e-13^RecName: Full=60S acidic ribosomal protein P1;^Eukaryota; Viridiplantae; Streptophyta; Embryophyta; Tracheophyta; Spermatophyta; Magnoliophyta; Liliopsida; Poales; Poaceae; PACMAD clade; Panicoideae; Andropogonodae; Andropogoneae; Tripsacinae; Zea
32993	FR663124.1_g1_i1	715	902.427	2	2	2	1.58462	0	0	9.69859	9.69859	9.69859	T	8.94544	TCX5_ARATH^TCX5_ARATH^Q:678-400,H:487-572^47.87%ID^E:9e-17^RecName: Full=Protein tesmin/TSO1-like CXC 5;^Eukaryota; Viridiplantae; Streptophyta; Embryophyta; Tracheophyta; Spermatophyta; Magnoliophyta; eudicotyledons; Gunneridae; Pentapetalae; rosids; malvids; Brassicales; Brassicaceae; Camelineae; Arabidopsis
61860	FR663120.1_g1_i1	762	2149.52	3	3	3	1.06349	0	0	6.10761	6.10761	6.10761	T	5.63332	ALEUL_ARATH^ALEUL_ARATH^Q:760-212,H:176-358^84.7%ID^E:6e-112^RecName: Full=Thiol protease aleurain-like;^Eukaryota; Viridiplantae; Streptophyta; Embryophyta; Tracheophyta; Spermatophyta; Magnoliophyta; eudicotyledons; Gunneridae; Pentapetalae; rosids; malvids; Brassicales; Brassicaceae; Camelineae; Arabidopsis
75949	FR663118.1_g1_i1	606	1130.21	5	5	5	2.68092	0	0	19.3599	19.3599	19.3599	T	17.8565	RAN3_ARATH^RAN3_ARATH^Q:560-234,H:113-221^96.33%ID^E:1e-57^RecName: Full=GTP-binding nuclear protein Ran-3;^Eukaryota; Viridiplantae; Streptophyta; Embryophyta; Tracheophyta; Spermatophyta; Magnoliophyta; eudicotyledons; Gunneridae; Pentapetalae; rosids; malvids; Brassicales; Brassicaceae; Camelineae; Arabidopsis
148353	FR663108.1_g1_i1	589	1572.05	5	5	5	1.87335	0	0	13.9185	13.9185	13.9185	T	12.8377	RL30_LUPLU^RL30_LUPLU^Q:505-170,H:1-112^95.54%ID^E:2e-73^RecName: Full=60S ribosomal protein L30;^Eukaryota; Viridiplantae; Streptophyta; Embryophyta; Tracheophyta; Spermatophyta; Magnoliophyta; eudicotyledons; Gunneridae; Pentapetalae; rosids; fabids; Fabales; Fabaceae; Papilionoideae; Genisteae; Lupinus
231979	FR663096.1_g1_i1	657	3455.2	3	3	3	0.570445	0	0	3.79961	3.79961	3.79961	T	3.50455	(BLASTP)CO410_WHEAT^CO410_WHEAT^Q:40-143,H:149-250^45.37%ID^E:6e-15^RecName: Full=Dehydrin COR410;^Eukaryota; Viridiplantae; Streptophyta; Embryophyta; Tracheophyta; Spermatophyta; Magnoliophyta; Liliopsida; Poales; Poaceae; BOP clade; Pooideae; Triticodae; Triticeae; Triticinae; Triticum
37452	FR663090.1_g1_i1	607	788.935	2	2	2	1.53878	0	0	11.0938	11.0938	11.0938	T	10.2323	TET10_ARATH^TET10_ARATH^Q:606-301,H:142-243^83.33%ID^E:2e-56^RecName: Full=Tetraspanin-10;^Eukaryota; Viridiplantae; Streptophyta; Embryophyta; Tracheophyta; Spermatophyta; Magnoliophyta; eudicotyledons; Gunneridae; Pentapetalae; rosids; malvids; Brassicales; Brassicaceae; Camelineae; Arabidopsis
175150	FR663069.1_g1_i1	667	1112.2	2	2	2	1.19943	0	0	7.86935	7.86935	7.86935	T	7.25825	PIN1_MALDO^PIN1_MALDO^Q:221-565,H:7-121^88.7%ID^E:2e-69^RecName: Full=Peptidyl-prolyl cis-trans isomerase Pin1;^Eukaryota; Viridiplantae; Streptophyta; Embryophyta; Tracheophyta; Spermatophyta; Magnoliophyta; eudicotyledons; Gunneridae; Pentapetalae; rosids; fabids; Rosales; Rosaceae; Maloideae; Maleae; Malus
149438	FR663037.1_g1_i1	565	749.259	2	2	2	1.50816	0	0	11.6812	11.6812	11.6812	T	10.7741	RL373_ARATH^RL373_ARATH^Q:476-237,H:4-83^93.75%ID^E:3e-47^RecName: Full=60S ribosomal protein L37-3;^Eukaryota; Viridiplantae; Streptophyta; Embryophyta; Tracheophyta; Spermatophyta; Magnoliophyta; eudicotyledons; Gunneridae; Pentapetalae; rosids; malvids; Brassicales; Brassicaceae; Camelineae; Arabidopsis
231013	FR663024.1_g1_i1	596	1196.93	11	11	11	5.47734	0	0	40.2174	40.2174	40.2174	T	37.0943	RS8_ORYSJ^RS8_ORYSJ^Q:508-164,H:111-212^62.61%ID^E:5e-34^RecName: Full=40S ribosomal protein S8;^Eukaryota; Viridiplantae; Streptophyta; Embryophyta; Tracheophyta; Spermatophyta; Magnoliophyta; Liliopsida; Poales; Poaceae; BOP clade; Oryzoideae; Oryzeae; Oryzinae; Oryza
587	FR663023.1_g1_i1	539	3976.14	5	5	5	0.677793	0	0	5.503	5.503	5.503	T	5.07566	RS8_ORYSJ^RS8_ORYSJ^Q:1-345,H:111-212^62.61%ID^E:6e-34^RecName: Full=40S ribosomal protein S8;^Eukaryota; Viridiplantae; Streptophyta; Embryophyta; Tracheophyta; Spermatophyta; Magnoliophyta; Liliopsida; Poales; Poaceae; BOP clade; Oryzoideae; Oryzeae; Oryzinae; Oryza
34503	FR663018.1_g1_i1	720	2550.53	6	6	6	1.69376	0	0	10.2946	10.2946	10.2946	T	9.49521	EF1A_VICFA^EF1A_VICFA^Q:718-269,H:287-436^96%ID^E:3e-98^RecName: Full=Elongation factor 1-alpha;^Eukaryota; Viridiplantae; Streptophyta; Embryophyta; Tracheophyta; Spermatophyta; Magnoliophyta; eudicotyledons; Gunneridae; Pentapetalae; rosids; fabids; Fabales; Fabaceae; Papilionoideae; Fabeae; Vicia
41938	FR663017.1_g1_i1	576	2137	8	8	8	2.15629	0	0	16.3823	16.3823	16.3823	T	15.1102	EF1A_MANES^EF1A_MANES^Q:105-575,H:1-157^99.36%ID^E:6e-111^RecName: Full=Elongation factor 1-alpha;^Eukaryota; Viridiplantae; Streptophyta; Embryophyta; Tracheophyta; Spermatophyta; Magnoliophyta; eudicotyledons; Gunneridae; Pentapetalae; rosids; fabids; Malpighiales; Euphorbiaceae; Crotonoideae; Manihoteae; Manihot
130115	FR663004.1_g1_i1	658	7125.02	2	2	2	0.184701	0	0	1.22839	1.22839	1.22839	T	1.13299	HIP22_ARATH^HIP22_ARATH^Q:551-114,H:1-152^67.11%ID^E:2e-67^RecName: Full=Heavy metal-associated isoprenylated plant protein 22 {ECO:0000303|PubMed:21072340, ECO:0000303|PubMed:23368984};^Eukaryota; Viridiplantae; Streptophyta; Embryophyta; Tracheophyta; Spermatophyta; Magnoliophyta; eudicotyledons; Gunneridae; Pentapetalae; rosids; malvids; Brassicales; Brassicaceae; Camelineae; Arabidopsis
193662	FR662995.1_g1_i1	689	1109.83	3	3	3	1.86245	0	0	11.8293	11.8293	11.8293	T	10.9107	PPI1_ARATH^PPI1_ARATH^Q:687-4,H:234-462^51.93%ID^E:3e-61^RecName: Full=Proton pump-interactor 1;^Eukaryota; Viridiplantae; Streptophyta; Embryophyta; Tracheophyta; Spermatophyta; Magnoliophyta; eudicotyledons; Gunneridae; Pentapetalae; rosids; malvids; Brassicales; Brassicaceae; Camelineae; Arabidopsis
199392	FR662994.1_g1_i1	441	866.947	2	2	2	1.01736	0	0	10.0955	10.0955	10.0955	T	9.31155	PPI1_ARATH^PPI1_ARATH^Q:1-441,H:215-361^58.5%ID^E:3e-51^RecName: Full=Proton pump-interactor 1;^Eukaryota; Viridiplantae; Streptophyta; Embryophyta; Tracheophyta; Spermatophyta; Magnoliophyta; eudicotyledons; Gunneridae; Pentapetalae; rosids; malvids; Brassicales; Brassicaceae; Camelineae; Arabidopsis
211851	FR662992.1_g1_i1	529	4725.68	3	3	3	0.335825	0	0	2.7781	2.7781	2.7781	T	2.56237	#N/A
235507	FR662989.1_g1_i1	565	1045.16	3	3	3	1.62177	0	0	12.5612	12.5612	12.5612	T	11.5858	RL73_ARATH^RL73_ARATH^Q:565-107,H:90-242^89.54%ID^E:7e-79^RecName: Full=60S ribosomal protein L7-3;^Eukaryota; Viridiplantae; Streptophyta; Embryophyta; Tracheophyta; Spermatophyta; Magnoliophyta; eudicotyledons; Gunneridae; Pentapetalae; rosids; malvids; Brassicales; Brassicaceae; Camelineae; Arabidopsis
62055	FR662978.1_g1_i1	439	1565.47	3	3	3	0.841283	0	0	8.38626	8.38626	8.38626	T	7.73502	MT2_ACTDE^MT2_ACTDE^Q:438-316,H:39-78^85.37%ID^E:2e-15^RecName: Full=Metallothionein-like protein type 2;^Eukaryota; Viridiplantae; Streptophyta; Embryophyta; Tracheophyta; Spermatophyta; Magnoliophyta; eudicotyledons; Gunneridae; Pentapetalae; asterids; Ericales; Actinidiaceae; Actinidia
201086	FR662929.1_g1_i1	696	2535.66	3	3	3	0.823453	0	0	5.1775	5.1775	5.1775	T	4.77544	EF1A_ORYSJ^EF1A_ORYSJ^Q:694-278,H:298-436^96.4%ID^E:2e-90^RecName: Full=Elongation factor 1-alpha;^Eukaryota; Viridiplantae; Streptophyta; Embryophyta; Tracheophyta; Spermatophyta; Magnoliophyta; Liliopsida; Poales; Poaceae; BOP clade; Oryzoideae; Oryzeae; Oryzinae; Oryza
207860	FR662928.1_g1_i1	527	2161.95	6	6	6	1.46257	0	0	12.145	12.145	12.145	T	11.2018	EF1A_SOLLC^EF1A_SOLLC^Q:2-526,H:112-286^99.43%ID^E:4e-124^RecName: Full=Elongation factor 1-alpha;^Eukaryota; Viridiplantae; Streptophyta; Embryophyta; Tracheophyta; Spermatophyta; Magnoliophyta; eudicotyledons; Gunneridae; Pentapetalae; asterids; lamiids; Solanales; Solanaceae; Solanoideae; Solaneae; Solanum; Lycopersicon
13378	FR662921.1_g1_i1	560	859.159	2	2	2	1.3036	0	0	10.187	10.187	10.187	T	9.39595	#N/A
81701	FR662909.1_g1_i1	385	320.571	2	2	2	2.40197	0	0	27.3022	27.3022	27.3022	T	25.182	#N/A
87506	FR662908.1_g1_i1	444	551.956	2	2	2	1.60882	0	0	15.8568	15.8568	15.8568	T	14.6255	#N/A
203437	FR662890.1_g1_i1	559	807.37	2	2	2	1.38474	0	0	10.8405	10.8405	10.8405	T	9.99866	B2_DAUCA^B2_DAUCA^Q:557-252,H:102-203^93.14%ID^E:2e-64^RecName: Full=B2 protein;^Eukaryota; Viridiplantae; Streptophyta; Embryophyta; Tracheophyta; Spermatophyta; Magnoliophyta; eudicotyledons; Gunneridae; Pentapetalae; asterids; campanulids; Apiales; Apiaceae; Apioideae; Scandiceae; Daucinae; Daucus; Daucus sect. Daucus
47807	FR662877.1_g1_i1	522	750.578	2	2	2	1.39093	0	0	11.6607	11.6607	11.6607	T	10.7552	DFRA_MALDO^DFRA_MALDO^Q:10-522,H:1-171^84.8%ID^E:3e-103^RecName: Full=Bifunctional dihydroflavonol 4-reductase/flavanone 4-reductase;^Eukaryota; Viridiplantae; Streptophyta; Embryophyta; Tracheophyta; Spermatophyta; Magnoliophyta; eudicotyledons; Gunneridae; Pentapetalae; rosids; fabids; Rosales; Rosaceae; Maloideae; Maleae; Malus
117626	FR662867.1_g1_i1	561	2228.47	2	2	2	0.503484	0	0	3.92748	3.92748	3.92748	T	3.62249	SDHF4_HUMAN^SDHF4_HUMAN^Q:356-445,H:78-107^80%ID^E:2e-09^RecName: Full=Succinate dehydrogenase assembly factor 4, mitochondrial {ECO:0000303|PubMed:24954416, ECO:0000312|HGNC:HGNC:20957};^Eukaryota; Metazoa; Chordata; Craniata; Vertebrata; Euteleostomi; Mammalia; Eutheria; Euarchontoglires; Primates; Haplorrhini; Catarrhini; Hominidae; Homo
150391	FR662863.1_g1_i1	585	776.267	2	2	2	1.50721	0	0	11.2748	11.2748	11.2748	T	10.3993	FBK8_ARATH^FBK8_ARATH^Q:15-557,H:243-423^70.72%ID^E:2e-90^RecName: Full=F-box/kelch-repeat protein At1g22040;^Eukaryota; Viridiplantae; Streptophyta; Embryophyta; Tracheophyta; Spermatophyta; Magnoliophyta; eudicotyledons; Gunneridae; Pentapetalae; rosids; malvids; Brassicales; Brassicaceae; Camelineae; Arabidopsis
163731	FR662860.1_g1_i1	422	1568.61	2	2	2	0.538057	0	0	5.57965	5.57965	5.57965	T	5.14636	PUB8_ARATH^PUB8_ARATH^Q:1-288,H:274-369^55.21%ID^E:8e-19^RecName: Full=U-box domain-containing protein 8;^Eukaryota; Viridiplantae; Streptophyta; Embryophyta; Tracheophyta; Spermatophyta; Magnoliophyta; eudicotyledons; Gunneridae; Pentapetalae; rosids; malvids; Brassicales; Brassicaceae; Camelineae; Arabidopsis
77200	FR662837.1_g1_i1	647	1059	2	2	2	1.22191	0	0	8.26465	8.26465	8.26465	T	7.62286	ATP5H_ARATH^ATP5H_ARATH^Q:647-294,H:51-168^85.59%ID^E:3e-48^RecName: Full=ATP synthase subunit d, mitochondrial;^Eukaryota; Viridiplantae; Streptophyta; Embryophyta; Tracheophyta; Spermatophyta; Magnoliophyta; eudicotyledons; Gunneridae; Pentapetalae; rosids; malvids; Brassicales; Brassicaceae; Camelineae; Arabidopsis
58588	FR662805.1_g1_i1	652	1560.95	3	3	3	1.25308	0	0	8.41053	8.41053	8.41053	T	7.7574	CYB5B_ARATH^CYB5B_ARATH^Q:546-148,H:1-133^81.95%ID^E:2e-67^RecName: Full=Cytochrome b5 isoform B {ECO:0000303|PubMed:19054355};^Eukaryota; Viridiplantae; Streptophyta; Embryophyta; Tracheophyta; Spermatophyta; Magnoliophyta; eudicotyledons; Gunneridae; Pentapetalae; rosids; malvids; Brassicales; Brassicaceae; Camelineae; Arabidopsis
91301	FR662801.1_g1_i1	727	475.038	2	2	2	3.06081	0	0	18.4244	18.4244	18.4244	T	16.9936	TI214_GOSHI^TI214_GOSHI^Q:726-7,H:696-931^73.33%ID^E:5e-104^RecName: Full=Protein TIC 214 {ECO:0000250|UniProtKB:P56785};^Eukaryota; Viridiplantae; Streptophyta; Embryophyta; Tracheophyta; Spermatophyta; Magnoliophyta; eudicotyledons; Gunneridae; Pentapetalae; rosids; malvids; Malvales; Malvaceae; Malvoideae; Gossypium
195926	FR662784.1_g1_i1	693	1467.01	5	5	5	2.36194	0	0	14.9151	14.9151	14.9151	T	13.7569	MDARS_CUCSA^MDARS_CUCSA^Q:693-196,H:269-434^84.34%ID^E:6e-95^RecName: Full=Monodehydroascorbate reductase, seedling isozyme;^Eukaryota; Viridiplantae; Streptophyta; Embryophyta; Tracheophyta; Spermatophyta; Magnoliophyta; eudicotyledons; Gunneridae; Pentapetalae; rosids; fabids; Cucurbitales; Cucurbitaceae; Benincaseae; Cucumis
226442	FR662780.1_g1_i1	708	1550.04	3	3	3	1.37029	0	0	8.46973	8.46973	8.46973	T	7.81201	H2A1_MEDTR^H2A1_MEDTR^Q:517-140,H:24-148^86.51%ID^E:2e-49^RecName: Full=Probable histone H2A.1;^Eukaryota; Viridiplantae; Streptophyta; Embryophyta; Tracheophyta; Spermatophyta; Magnoliophyta; eudicotyledons; Gunneridae; Pentapetalae; rosids; fabids; Fabales; Fabaceae; Papilionoideae; Trifolieae; Medicago
159028	FR662755.1_g1_i1	736	1388.54	4	4	4	2.12021	0	0	12.6064	12.6064	12.6064	T	11.6275	TBB1_DAUCA^TBB1_DAUCA^Q:693-436,H:213-298^100%ID^E:7e-54^RecName: Full=Tubulin beta-1 chain;^Eukaryota; Viridiplantae; Streptophyta; Embryophyta; Tracheophyta; Spermatophyta; Magnoliophyta; eudicotyledons; Gunneridae; Pentapetalae; asterids; campanulids; Apiales; Apiaceae; Apioideae; Scandiceae; Daucinae; Daucus; Daucus sect. Daucus
166351	FR662754.1_g1_i1	577	1362.86	2	2	2	0.846748	0	0	6.42198	6.42198	6.42198	T	5.92328	TBB1_DAUCA^TBB1_DAUCA^Q:2-259,H:213-298^100%ID^E:3e-55^RecName: Full=Tubulin beta-1 chain;^Eukaryota; Viridiplantae; Streptophyta; Embryophyta; Tracheophyta; Spermatophyta; Magnoliophyta; eudicotyledons; Gunneridae; Pentapetalae; asterids; campanulids; Apiales; Apiaceae; Apioideae; Scandiceae; Daucinae; Daucus; Daucus sect. Daucus
231789	FR662745.1_g1_i1	698	1764.41	2	2	2	0.7912	0	0	4.96046	4.96046	4.96046	T	4.57525	MT2_ACTDE^MT2_ACTDE^Q:452-291,H:25-78^81.82%ID^E:6e-21^RecName: Full=Metallothionein-like protein type 2;^Eukaryota; Viridiplantae; Streptophyta; Embryophyta; Tracheophyta; Spermatophyta; Magnoliophyta; eudicotyledons; Gunneridae; Pentapetalae; asterids; Ericales; Actinidiaceae; Actinidia
1764	FR662744.1_g1_i1	577	4375.57	3	3	3	0.395605	0	0	3.00039	3.00039	3.00039	T	2.76739	MT2_ACTDE^MT2_ACTDE^Q:159-320,H:25-78^81.82%ID^E:3e-21^RecName: Full=Metallothionein-like protein type 2;^Eukaryota; Viridiplantae; Streptophyta; Embryophyta; Tracheophyta; Spermatophyta; Magnoliophyta; eudicotyledons; Gunneridae; Pentapetalae; asterids; Ericales; Actinidiaceae; Actinidia
40809	FR662739.1_g1_i1	639	759.535	2	2	2	1.68261	0	0	11.5232	11.5232	11.5232	T	10.6284	RS18_ARATH^RS18_ARATH^Q:637-212,H:11-152^95.07%ID^E:4e-73^RecName: Full=40S ribosomal protein S18;^Eukaryota; Viridiplantae; Streptophyta; Embryophyta; Tracheophyta; Spermatophyta; Magnoliophyta; eudicotyledons; Gunneridae; Pentapetalae; rosids; malvids; Brassicales; Brassicaceae; Camelineae; Arabidopsis
48448	FR662738.1_g1_i1	602	1552.78	2	2	2	0.775383	0	0	5.63652	5.63652	5.63652	T	5.19881	RS18_ARATH^RS18_ARATH^Q:125-580,H:1-152^94.74%ID^E:1e-81^RecName: Full=40S ribosomal protein S18;^Eukaryota; Viridiplantae; Streptophyta; Embryophyta; Tracheophyta; Spermatophyta; Magnoliophyta; eudicotyledons; Gunneridae; Pentapetalae; rosids; malvids; Brassicales; Brassicaceae; Camelineae; Arabidopsis
104782	FR662730.1_g1_i1	537	1003.21	2	2	2	1.07056	0	0	8.72425	8.72425	8.72425	T	8.04676	CYT6_ARATH^CYT6_ARATH^Q:153-467,H:37-141^66.67%ID^E:9e-46^RecName: Full=Cysteine proteinase inhibitor 6;^Eukaryota; Viridiplantae; Streptophyta; Embryophyta; Tracheophyta; Spermatophyta; Magnoliophyta; eudicotyledons; Gunneridae; Pentapetalae; rosids; malvids; Brassicales; Brassicaceae; Camelineae; Arabidopsis
168494	FR662721.1_g1_i1	729	3536.5	2	2	2	0.412272	0	0	2.47484	2.47484	2.47484	T	2.28266	14337_SOLLC^14337_SOLLC^Q:728-177,H:70-252^86.41%ID^E:1e-111^RecName: Full=14-3-3 protein 7;^Eukaryota; Viridiplantae; Streptophyta; Embryophyta; Tracheophyta; Spermatophyta; Magnoliophyta; eudicotyledons; Gunneridae; Pentapetalae; asterids; lamiids; Solanales; Solanaceae; Solanoideae; Solaneae; Solanum; Lycopersicon
24372	FR662707.1_g1_i1	751	1112.72	2	2	2	1.34984	0	0	7.86562	7.86562	7.86562	T	7.25481	UBC2_ARATH^UBC2_ARATH^Q:530-75,H:1-152^97.37%ID^E:7e-108^RecName: Full=Ubiquitin-conjugating enzyme E2 2;^Eukaryota; Viridiplantae; Streptophyta; Embryophyta; Tracheophyta; Spermatophyta; Magnoliophyta; eudicotyledons; Gunneridae; Pentapetalae; rosids; malvids; Brassicales; Brassicaceae; Camelineae; Arabidopsis
74957	FR662699.1_g1_i1	522	951.105	2	2	2	1.09767	0	0	9.20222	9.20222	9.20222	T	8.48762	CALM_MALDO^CALM_MALDO^Q:520-290,H:73-149^98.7%ID^E:1e-45^RecName: Full=Calmodulin;^Eukaryota; Viridiplantae; Streptophyta; Embryophyta; Tracheophyta; Spermatophyta; Magnoliophyta; eudicotyledons; Gunneridae; Pentapetalae; rosids; fabids; Rosales; Rosaceae; Maloideae; Maleae; Malus`CALM_MALDO^CALM_MALDO^Q:520-290,H:1-76^44.16%ID^E:3e-11^RecName: Full=Calmodulin;^Eukaryota; Viridiplantae; Streptoph…
162732	FR662687.1_g1_i1	787	1979.1	2	2	2	0.795311	0	0	4.42235	4.42235	4.42235	T	4.07893	Y1514_ARATH^Y1514_ARATH^Q:627-160,H:467-617^52.5%ID^E:2e-35^RecName: Full=Uncharacterized membrane protein At1g75140;^Eukaryota; Viridiplantae; Streptophyta; Embryophyta; Tracheophyta; Spermatophyta; Magnoliophyta; eudicotyledons; Gunneridae; Pentapetalae; rosids; malvids; Brassicales; Brassicaceae; Camelineae; Arabidopsis`Y1514_ARATH^Y1514_ARATH^Q:785-615,H:411-470^50%ID^E:2e-35^RecName: Full=Un…
187218	FR662683.1_g1_i1	465	1711.81	4	4	4	1.08657	0	0	10.2258	10.2258	10.2258	T	9.43168	GSTUJ_ARATH^GSTUJ_ARATH^Q:45-464,H:1-136^69.29%ID^E:5e-64^RecName: Full=Glutathione S-transferase U19;^Eukaryota; Viridiplantae; Streptophyta; Embryophyta; Tracheophyta; Spermatophyta; Magnoliophyta; eudicotyledons; Gunneridae; Pentapetalae; rosids; malvids; Brassicales; Brassicaceae; Camelineae; Arabidopsis
28602	FR662669.1_g1_i1	487	1381.33	2	2	2	0.705116	0	0	6.3361	6.3361	6.3361	T	5.84407	#N/A
48081	FR662666.1_g1_i1	714	1168.41	3	3	3	1.83325	0	0	11.2361	11.2361	11.2361	T	10.3635	#N/A
25527	FR662634.1_g1_i1	635	932.207	2	2	2	1.36236	0	0	9.38877	9.38877	9.38877	T	8.65968	GALDH_ARATH^GALDH_ARATH^Q:612-232,H:178-319^60.56%ID^E:7e-47^RecName: Full=L-galactose dehydrogenase;^Eukaryota; Viridiplantae; Streptophyta; Embryophyta; Tracheophyta; Spermatophyta; Magnoliophyta; eudicotyledons; Gunneridae; Pentapetalae; rosids; malvids; Brassicales; Brassicaceae; Camelineae; Arabidopsis
194480	FR662626.1_g1_i1	402	580.454	5	5	5	3.46281	0	0	37.6958	37.6958	37.6958	T	34.7685	VA721_ARATH^VA721_ARATH^Q:2-400,H:87-219^85.71%ID^E:2e-63^RecName: Full=Vesicle-associated membrane protein 721 {ECO:0000303|PubMed:11115874};^Eukaryota; Viridiplantae; Streptophyta; Embryophyta; Tracheophyta; Spermatophyta; Magnoliophyta; eudicotyledons; Gunneridae; Pentapetalae; rosids; malvids; Brassicales; Brassicaceae; Camelineae; Arabidopsis
26728	FR662617.1_g1_i1	626	912.71	2	2	2	1.37174	0	0	9.58933	9.58933	9.58933	T	8.84466	KYNB_ERYLH^KYNB_ERYLH^Q:228-578,H:9-117^33.61%ID^E:8e-09^RecName: Full=Kynurenine formamidase {ECO:0000255|HAMAP-Rule:MF_01969};^Bacteria; Proteobacteria; Alphaproteobacteria; Sphingomonadales; Erythrobacteraceae; Erythrobacter
122036	FR662602.1_g1_i1	534	1099.37	3	3	3	1.4572	0	0	11.9418	11.9418	11.9418	T	11.0144	TBA_PRUDU^TBA_PRUDU^Q:446-201,H:350-431^100%ID^E:3e-51^RecName: Full=Tubulin alpha chain;^Eukaryota; Viridiplantae; Streptophyta; Embryophyta; Tracheophyta; Spermatophyta; Magnoliophyta; eudicotyledons; Gunneridae; Pentapetalae; rosids; fabids; Rosales; Rosaceae; Maloideae; Amygdaleae; Prunus
128421	FR662601.1_g1_i1	490	1304.07	5	5	5	1.87874	0	0	16.7788	16.7788	16.7788	T	15.4758	TBA1_GOSHI^TBA1_GOSHI^Q:1-246,H:350-431^100%ID^E:4e-51^RecName: Full=Tubulin alpha-1 chain;^Eukaryota; Viridiplantae; Streptophyta; Embryophyta; Tracheophyta; Spermatophyta; Magnoliophyta; eudicotyledons; Gunneridae; Pentapetalae; rosids; malvids; Malvales; Malvaceae; Malvoideae; Gossypium
234382	FR662551.1_g1_i1	665	1235.67	2	2	2	1.07634	0	0	7.08303	7.08303	7.08303	T	6.53299	ARF5_ARATH^ARF5_ARATH^Q:627-271,H:67-185^88.24%ID^E:2e-72^RecName: Full=ADP-ribosylation factor-like protein 2;^Eukaryota; Viridiplantae; Streptophyta; Embryophyta; Tracheophyta; Spermatophyta; Magnoliophyta; eudicotyledons; Gunneridae; Pentapetalae; rosids; malvids; Brassicales; Brassicaceae; Camelineae; Arabidopsis
86119	FR662545.1_g1_i1	533	1483.3	2	2	2	0.718668	0	0	5.90054	5.90054	5.90054	T	5.44233	ATG8F_ARATH^ATG8F_ARATH^Q:120-482,H:1-121^90.08%ID^E:9e-63^RecName: Full=Autophagy-related protein 8f;^Eukaryota; Viridiplantae; Streptophyta; Embryophyta; Tracheophyta; Spermatophyta; Magnoliophyta; eudicotyledons; Gunneridae; Pentapetalae; rosids; malvids; Brassicales; Brassicaceae; Camelineae; Arabidopsis
109808	FR662541.1_g1_i1	413	517.824	4	4	4	3.19027	0	0	33.804	33.804	33.804	T	31.179	RR3_VITVI^RR3_VITVI^Q:8-412,H:1-133^88.15%ID^E:3e-79^RecName: Full=30S ribosomal protein S3, chloroplastic;^Eukaryota; Viridiplantae; Streptophyta; Embryophyta; Tracheophyta; Spermatophyta; Magnoliophyta; eudicotyledons; Gunneridae; Pentapetalae; rosids; Vitales; Vitaceae; Vitis
191551	FR662530.1_g1_i1	691	1789.21	3	3	3	1.15861	0	0	7.33756	7.33756	7.33756	T	6.76776	ATP4_IPOBA^ATP4_IPOBA^Q:691-164,H:25-200^85.23%ID^E:3e-106^RecName: Full=ATP synthase subunit delta', mitochondrial;^Eukaryota; Viridiplantae; Streptophyta; Embryophyta; Tracheophyta; Spermatophyta; Magnoliophyta; eudicotyledons; Gunneridae; Pentapetalae; asterids; lamiids; Solanales; Convolvulaceae; Ipomoeeae; Ipomoea
198595	FR662529.1_g1_i1	550	1363.76	2	2	2	0.806592	0	0	6.41775	6.41775	6.41775	T	5.91937	ATP4_IPOBA^ATP4_IPOBA^Q:98-550,H:1-148^78.15%ID^E:4e-80^RecName: Full=ATP synthase subunit delta', mitochondrial;^Eukaryota; Viridiplantae; Streptophyta; Embryophyta; Tracheophyta; Spermatophyta; Magnoliophyta; eudicotyledons; Gunneridae; Pentapetalae; asterids; lamiids; Solanales; Convolvulaceae; Ipomoeeae; Ipomoea
206385	FR662528.1_g1_i1	613	1339.64	3	3	3	1.37276	0	0	9.79996	9.79996	9.79996	T	9.03893	(BLASTP)CYT1A_ARATH^CYT1A_ARATH^Q:83-115,H:17-53^83.78%ID^E:5e-08^RecName: Full=Cysteine-rich and transmembrane domain-containing protein A;^Eukaryota; Viridiplantae; Streptophyta; Embryophyta; Tracheophyta; Spermatophyta; Magnoliophyta; eudicotyledons; Gunneridae; Pentapetalae; rosids; malvids; Brassicales; Brassicaceae; Camelineae; Arabidopsis
23327	FR662520.1_g1_i1	571	2020.53	4	4	4	1.1304	0	0	8.66334	8.66334	8.66334	T	7.99058	CDPK6_ARATH^CDPK6_ARATH^Q:148-570,H:1-130^60.84%ID^E:4e-43^RecName: Full=Calcium-dependent protein kinase 6;^Eukaryota; Viridiplantae; Streptophyta; Embryophyta; Tracheophyta; Spermatophyta; Magnoliophyta; eudicotyledons; Gunneridae; Pentapetalae; rosids; malvids; Brassicales; Brassicaceae; Camelineae; Arabidopsis
95931	FR662508.1_g1_i1	693	1116.3	3	3	3	1.8624	0	0	11.7606	11.7606	11.7606	T	10.8474	PSA2B_ARATH^PSA2B_ARATH^Q:692-246,H:87-235^93.29%ID^E:5e-97^RecName: Full=Proteasome subunit alpha type-2-B;^Eukaryota; Viridiplantae; Streptophyta; Embryophyta; Tracheophyta; Spermatophyta; Magnoliophyta; eudicotyledons; Gunneridae; Pentapetalae; rosids; malvids; Brassicales; Brassicaceae; Camelineae; Arabidopsis
141391	FR662501.1_g1_i1	600	725.253	2	2	2	1.65459	0	0	12.0679	12.0679	12.0679	T	11.1308	CSK22_ARATH^CSK22_ARATH^Q:598-191,H:268-403^91.91%ID^E:6e-86^RecName: Full=Casein kinase II subunit alpha-2;^Eukaryota; Viridiplantae; Streptophyta; Embryophyta; Tracheophyta; Spermatophyta; Magnoliophyta; eudicotyledons; Gunneridae; Pentapetalae; rosids; malvids; Brassicales; Brassicaceae; Camelineae; Arabidopsis
188651	FR662495.1_g1_i1	745	1144.55	3	3	3	1.95274	0	0	11.4704	11.4704	11.4704	T	10.5797	SPDE_COFAR^SPDE_COFAR^Q:672-241,H:173-316^89.58%ID^E:1e-90^RecName: Full=Spermidine synthase;^Eukaryota; Viridiplantae; Streptophyta; Embryophyta; Tracheophyta; Spermatophyta; Magnoliophyta; eudicotyledons; Gunneridae; Pentapetalae; asterids; lamiids; Gentianales; Rubiaceae; Ixoroideae; Coffeeae; Coffea
196138	FR662494.1_g1_i1	589	1293.77	2	2	2	0.910519	0	0	6.76495	6.76495	6.76495	T	6.23962	SPDE_COFAR^SPDE_COFAR^Q:1-432,H:173-316^89.58%ID^E:3e-91^RecName: Full=Spermidine synthase;^Eukaryota; Viridiplantae; Streptophyta; Embryophyta; Tracheophyta; Spermatophyta; Magnoliophyta; eudicotyledons; Gunneridae; Pentapetalae; asterids; lamiids; Gentianales; Rubiaceae; Ixoroideae; Coffeeae; Coffea
37178	FR662483.1_g1_i1	751	1343.4	2	2	2	1.11806	0	0	6.51501	6.51501	6.51501	T	6.00909	#N/A
85840	FR662476.1_g1_i1	442	743.155	2	2	2	1.18952	0	0	11.7772	11.7772	11.7772	T	10.8626	SYYC1_ARATH^SYYC1_ARATH^Q:3-317,H:281-385^63.81%ID^E:2e-32^RecName: Full=Tyrosine--tRNA ligase 1, cytoplasmic {ECO:0000305};^Eukaryota; Viridiplantae; Streptophyta; Embryophyta; Tracheophyta; Spermatophyta; Magnoliophyta; eudicotyledons; Gunneridae; Pentapetalae; rosids; malvids; Brassicales; Brassicaceae; Camelineae; Arabidopsis
230106	FR662464.1_g1_i1	676	1780.58	4	4	4	1.51861	0	0	9.83084	9.83084	9.83084	T	9.06742	HS181_ARATH^HS181_ARATH^Q:598-146,H:6-159^77.42%ID^E:1e-72^RecName: Full=18.1 kDa class I heat shock protein;^Eukaryota; Viridiplantae; Streptophyta; Embryophyta; Tracheophyta; Spermatophyta; Magnoliophyta; eudicotyledons; Gunneridae; Pentapetalae; rosids; malvids; Brassicales; Brassicaceae; Camelineae; Arabidopsis
73508	FR662452.1_g1_i1	564	1058.55	2	2	2	1.06561	0	0	8.26817	8.26817	8.26817	T	7.62611	CFI_PYRCO^CFI_PYRCO^Q:74-562,H:1-163^82.82%ID^E:1e-94^RecName: Full=Chalcone--flavonone isomerase;^Eukaryota; Viridiplantae; Streptophyta; Embryophyta; Tracheophyta; Spermatophyta; Magnoliophyta; eudicotyledons; Gunneridae; Pentapetalae; rosids; fabids; Rosales; Rosaceae; Maloideae; Maleae; Pyrus
105051	FR662447.1_g1_i1	723	1033.81	2	2	2	1.39872	0	0	8.46608	8.46608	8.46608	T	7.80864	SFGH_ARATH^SFGH_ARATH^Q:722-216,H:116-284^81.66%ID^E:3e-99^RecName: Full=S-formylglutathione hydrolase;^Eukaryota; Viridiplantae; Streptophyta; Embryophyta; Tracheophyta; Spermatophyta; Magnoliophyta; eudicotyledons; Gunneridae; Pentapetalae; rosids; malvids; Brassicales; Brassicaceae; Camelineae; Arabidopsis
139599	FR662441.1_g1_i1	550	2569.94	3	3	3	0.642039	0	0	5.10846	5.10846	5.10846	T	4.71176	CKL1_ARATH^CKL1_ARATH^Q:207-548,H:1-114^94.74%ID^E:1e-71^RecName: Full=Casein kinase 1-like protein 1 {ECO:0000305};^Eukaryota; Viridiplantae; Streptophyta; Embryophyta; Tracheophyta; Spermatophyta; Magnoliophyta; eudicotyledons; Gunneridae; Pentapetalae; rosids; malvids; Brassicales; Brassicaceae; Camelineae; Arabidopsis
158124	FR662437.1_g1_i1	620	885.974	6	6	6	4.19877	0	0	29.6361	29.6361	29.6361	T	27.3347	CP20A_ARATH^CP20A_ARATH^Q:615-97,H:30-202^90.17%ID^E:1e-101^RecName: Full=Peptidyl-prolyl cis-trans isomerase CYP20-1;^Eukaryota; Viridiplantae; Streptophyta; Embryophyta; Tracheophyta; Spermatophyta; Magnoliophyta; eudicotyledons; Gunneridae; Pentapetalae; rosids; malvids; Brassicales; Brassicaceae; Camelineae; Arabidopsis
164887	FR662436.1_g1_i1	533	1219.96	2	2	2	0.8738	0	0	7.17424	7.17424	7.17424	T	6.61712	CP19D_ARATH^CP19D_ARATH^Q:34-531,H:1-163^81.33%ID^E:2e-84^RecName: Full=Peptidyl-prolyl cis-trans isomerase CYP19-4;^Eukaryota; Viridiplantae; Streptophyta; Embryophyta; Tracheophyta; Spermatophyta; Magnoliophyta; eudicotyledons; Gunneridae; Pentapetalae; rosids; malvids; Brassicales; Brassicaceae; Camelineae; Arabidopsis
86171	FR662412.1_g1_i1	442	300.443	2	2	2	2.94232	0	0	29.1312	29.1312	29.1312	T	26.869	#N/A
97562	FR662409.1_g1_i1	534	3468.28	6	6	6	0.923801	0	0	7.57056	7.57056	7.57056	T	6.98267	UBQ11_ARATH^UBQ11_ARATH^Q:58-534,H:1-159^100%ID^E:3e-109^RecName: Full=Polyubiquitin 11;^Eukaryota; Viridiplantae; Streptophyta; Embryophyta; Tracheophyta; Spermatophyta; Magnoliophyta; eudicotyledons; Gunneridae; Pentapetalae; rosids; malvids; Brassicales; Brassicaceae; Camelineae; Arabidopsis`UBQ11_ARATH^UBQ11_ARATH^Q:58-516,H:77-229^99.35%ID^E:7e-104^RecName: Full=Polyubiquitin 11;^Eukaryota; …
137427	FR662402.1_g1_i1	503	754.825	2	2	2	1.33276	0	0	11.5951	11.5951	11.5951	T	10.6947	#N/A
1595	FR662385.1_g1_i1	592	1259.48	2	2	2	0.94007	0	0	6.94912	6.94912	6.94912	T	6.40948	JAR1_ARATH^JAR1_ARATH^Q:590-12,H:383-575^74.09%ID^E:3e-105^RecName: Full=Jasmonic acid-amido synthetase JAR1;^Eukaryota; Viridiplantae; Streptophyta; Embryophyta; Tracheophyta; Spermatophyta; Magnoliophyta; eudicotyledons; Gunneridae; Pentapetalae; rosids; malvids; Brassicales; Brassicaceae; Camelineae; Arabidopsis
29526	FR662380.1_g1_i1	511	468.563	2	2	2	2.18114	0	0	18.679	18.679	18.679	T	17.2285	OMT2_HUMLU^OMT2_HUMLU^Q:463-65,H:228-360^68.66%ID^E:3e-60^RecName: Full=O-methyltransferase 2 {ECO:0000303|PubMed:18223037};^Eukaryota; Viridiplantae; Streptophyta; Embryophyta; Tracheophyta; Spermatophyta; Magnoliophyta; eudicotyledons; Gunneridae; Pentapetalae; rosids; fabids; Rosales; Cannabaceae; Humulus
35949	FR662379.1_g1_i1	493	664.987	3	3	3	2.2241	0	0	19.7423	19.7423	19.7423	T	18.2093	OMT2_HUMLU^OMT2_HUMLU^Q:3-398,H:229-360^69.17%ID^E:3e-60^RecName: Full=O-methyltransferase 2 {ECO:0000303|PubMed:18223037};^Eukaryota; Viridiplantae; Streptophyta; Embryophyta; Tracheophyta; Spermatophyta; Magnoliophyta; eudicotyledons; Gunneridae; Pentapetalae; rosids; fabids; Rosales; Cannabaceae; Humulus
109096	FR662367.1_g1_i1	499	751.6	2	2	2	1.32783	0	0	11.6448	11.6448	11.6448	T	10.7406	RABF1_ARATH^RABF1_ARATH^Q:306-497,H:1-65^84.62%ID^E:9e-28^RecName: Full=Ras-related protein RABF1 {ECO:0000303|PubMed:12644670};^Eukaryota; Viridiplantae; Streptophyta; Embryophyta; Tracheophyta; Spermatophyta; Magnoliophyta; eudicotyledons; Gunneridae; Pentapetalae; rosids; malvids; Brassicales; Brassicaceae; Camelineae; Arabidopsis
130941	FR662364.1_g1_i1	657	3585.37	4	4	4	0.732979	0	0	4.88222	4.88222	4.88222	T	4.50309	Y5161_ARATH^Y5161_ARATH^Q:601-92,H:1-170^74.71%ID^E:4e-92^RecName: Full=Uncharacterized protein At5g01610;^Eukaryota; Viridiplantae; Streptophyta; Embryophyta; Tracheophyta; Spermatophyta; Magnoliophyta; eudicotyledons; Gunneridae; Pentapetalae; rosids; malvids; Brassicales; Brassicaceae; Camelineae; Arabidopsis
192534	FR662356.1_g1_i1	535	2021.3	4	4	4	1.05872	0	0	8.66002	8.66002	8.66002	T	7.98753	EF1A_MANES^EF1A_MANES^Q:1-534,H:2-179^99.44%ID^E:6e-127^RecName: Full=Elongation factor 1-alpha;^Eukaryota; Viridiplantae; Streptophyta; Embryophyta; Tracheophyta; Spermatophyta; Magnoliophyta; eudicotyledons; Gunneridae; Pentapetalae; rosids; fabids; Malpighiales; Euphorbiaceae; Crotonoideae; Manihoteae; Manihot
95331	FR662349.1_g1_i1	671	741.342	2	2	2	1.81023	0	0	11.806	11.806	11.806	T	10.8892	CYTI_VIGUN^CYTI_VIGUN^Q:544-251,H:1-97^70.41%ID^E:3e-44^RecName: Full=Cysteine proteinase inhibitor;^Eukaryota; Viridiplantae; Streptophyta; Embryophyta; Tracheophyta; Spermatophyta; Magnoliophyta; eudicotyledons; Gunneridae; Pentapetalae; rosids; fabids; Fabales; Fabaceae; Papilionoideae; Phaseoleae; Vigna
2699	FR662325.1_g1_i1	481	2281.33	2	2	2	0.421684	0	0	3.83648	3.83648	3.83648	T	3.53856	#N/A
8528	FR662286.1_g1_i1	741	1974.33	3	3	3	1.12595	0	0	6.64954	6.64954	6.64954	T	6.13316	GCSH2_ARATH^GCSH2_ARATH^Q:741-301,H:9-156^78.38%ID^E:6e-78^RecName: Full=Glycine cleavage system H protein 2, mitochondrial;^Eukaryota; Viridiplantae; Streptophyta; Embryophyta; Tracheophyta; Spermatophyta; Magnoliophyta; eudicotyledons; Gunneridae; Pentapetalae; rosids; malvids; Brassicales; Brassicaceae; Camelineae; Arabidopsis
15251	FR662285.1_g1_i1	519	1118.63	2	2	2	0.927918	0	0	7.82408	7.82408	7.82408	T	7.2165	GCSH2_ARATH^GCSH2_ARATH^Q:142-519,H:17-143^78.74%ID^E:4e-65^RecName: Full=Glycine cleavage system H protein 2, mitochondrial;^Eukaryota; Viridiplantae; Streptophyta; Embryophyta; Tracheophyta; Spermatophyta; Magnoliophyta; eudicotyledons; Gunneridae; Pentapetalae; rosids; malvids; Brassicales; Brassicaceae; Camelineae; Arabidopsis
22903	FR662284.1_g1_i1	606	1789.61	3	3	3	1.01586	0	0	7.3359	7.3359	7.3359	T	6.76622	ATOX1_ARATH^ATOX1_ARATH^Q:438-214,H:1-75^81.33%ID^E:5e-37^RecName: Full=Copper transport protein ATX1;^Eukaryota; Viridiplantae; Streptophyta; Embryophyta; Tracheophyta; Spermatophyta; Magnoliophyta; eudicotyledons; Gunneridae; Pentapetalae; rosids; malvids; Brassicales; Brassicaceae; Camelineae; Arabidopsis
29245	FR662283.1_g1_i1	501	830.412	2	2	2	1.20663	0	0	10.5397	10.5397	10.5397	T	9.72122	ATOX1_ARATH^ATOX1_ARATH^Q:81-305,H:1-75^81.33%ID^E:2e-37^RecName: Full=Copper transport protein ATX1;^Eukaryota; Viridiplantae; Streptophyta; Embryophyta; Tracheophyta; Spermatophyta; Magnoliophyta; eudicotyledons; Gunneridae; Pentapetalae; rosids; malvids; Brassicales; Brassicaceae; Camelineae; Arabidopsis
35648	FR662282.1_g1_i1	491	1030.85	2	2	2	0.952616	0	0	8.49039	8.49039	8.49039	T	7.83106	LAR_DESUN^LAR_DESUN^Q:87-491,H:5-138^60.74%ID^E:4e-52^RecName: Full=Leucoanthocyanidin reductase;^Eukaryota; Viridiplantae; Streptophyta; Embryophyta; Tracheophyta; Spermatophyta; Magnoliophyta; eudicotyledons; Gunneridae; Pentapetalae; rosids; fabids; Fabales; Fabaceae; Papilionoideae; Desmodieae; Desmodium
43926	FR662281.1_g1_i1	654	1067.78	4	4	4	2.44995	0	0	16.3935	16.3935	16.3935	T	15.1204	#N/A
74877	FR662276.1_g1_i1	591	1222.52	3	3	3	1.45028	0	0	10.7388	10.7388	10.7388	T	9.90487	RS27A_SOLTU^RS27A_SOLTU^Q:15-482,H:1-156^97.44%ID^E:2e-89^RecName: Full=Ubiquitin-40S ribosomal protein S27a;^Eukaryota; Viridiplantae; Streptophyta; Embryophyta; Tracheophyta; Spermatophyta; Magnoliophyta; eudicotyledons; Gunneridae; Pentapetalae; asterids; lamiids; Solanales; Solanaceae; Solanoideae; Solaneae; Solanum
123906	FR662268.1_g1_i1	630	944.804	3	3	3	2.00042	0	0	13.8954	13.8954	13.8954	T	12.8163	PSD1A_ARATH^PSD1A_ARATH^Q:1-630,H:778-994^75.12%ID^E:6e-69^RecName: Full=26S proteasome non-ATPase regulatory subunit 1 homolog A;^Eukaryota; Viridiplantae; Streptophyta; Embryophyta; Tracheophyta; Spermatophyta; Magnoliophyta; eudicotyledons; Gunneridae; Pentapetalae; rosids; malvids; Brassicales; Brassicaceae; Camelineae; Arabidopsis
182651	FR662260.1_g1_i1	689	1425.66	2	2	2	0.966572	0	0	6.13912	6.13912	6.13912	T	5.66238	KN13A_ARATH^KN13A_ARATH^Q:653-78,H:599-794^64.8%ID^E:4e-59^RecName: Full=Kinesin-like protein KIN-13A {ECO:0000305};^Eukaryota; Viridiplantae; Streptophyta; Embryophyta; Tracheophyta; Spermatophyta; Magnoliophyta; eudicotyledons; Gunneridae; Pentapetalae; rosids; malvids; Brassicales; Brassicaceae; Camelineae; Arabidopsis
11404	FR662249.1_g1_i1	281	291.656	2	2	2	1.92693	0	0	30.0089	30.0089	30.0089	T	27.6786	#N/A
174042	FR662235.1_g1_i1	489	923.999	2	2	2	1.05844	0	0	9.47217	9.47217	9.47217	T	8.7366	F6H1_ARATH^F6H1_ARATH^Q:5-487,H:186-346^61.49%ID^E:5e-68^RecName: Full=Feruloyl CoA ortho-hydroxylase 1;^Eukaryota; Viridiplantae; Streptophyta; Embryophyta; Tracheophyta; Spermatophyta; Magnoliophyta; eudicotyledons; Gunneridae; Pentapetalae; rosids; malvids; Brassicales; Brassicaceae; Camelineae; Arabidopsis
233035	FR662226.1_g1_i1	544	801.111	9	9	9	6.11151	0	0	49.1633	49.1633	49.1633	T	45.3455	(BLASTP)CYT1A_ARATH^CYT1A_ARATH^Q:67-99,H:17-53^83.78%ID^E:6e-08^RecName: Full=Cysteine-rich and transmembrane domain-containing protein A;^Eukaryota; Viridiplantae; Streptophyta; Embryophyta; Tracheophyta; Spermatophyta; Magnoliophyta; eudicotyledons; Gunneridae; Pentapetalae; rosids; malvids; Brassicales; Brassicaceae; Camelineae; Arabidopsis
126729	FR662207.1_g1_i1	578	1537.67	12	12	12	4.51073	0	0	34.1515	34.1515	34.1515	T	31.4995	HS181_ARATH^HS181_ARATH^Q:577-146,H:13-159^77.03%ID^E:1e-66^RecName: Full=18.1 kDa class I heat shock protein;^Eukaryota; Viridiplantae; Streptophyta; Embryophyta; Tracheophyta; Spermatophyta; Magnoliophyta; eudicotyledons; Gunneridae; Pentapetalae; rosids; malvids; Brassicales; Brassicaceae; Camelineae; Arabidopsis
133896	FR662206.1_g1_i1	554	2826.79	4	4	4	0.783927	0	0	6.19237	6.19237	6.19237	T	5.7115	HS181_ARATH^HS181_ARATH^Q:78-530,H:6-159^77.42%ID^E:3e-72^RecName: Full=18.1 kDa class I heat shock protein;^Eukaryota; Viridiplantae; Streptophyta; Embryophyta; Tracheophyta; Spermatophyta; Magnoliophyta; eudicotyledons; Gunneridae; Pentapetalae; rosids; malvids; Brassicales; Brassicaceae; Camelineae; Arabidopsis
167241	FR662200.1_g1_i1	578	1697.11	3	3	3	1.02173	0	0	7.73572	7.73572	7.73572	T	7.135	CHS1_CAMSI^CHS1_CAMSI^Q:222-539,H:283-388^93.4%ID^E:3e-63^RecName: Full=Chalcone synthase 1;^Eukaryota; Viridiplantae; Streptophyta; Embryophyta; Tracheophyta; Spermatophyta; Magnoliophyta; eudicotyledons; Gunneridae; Pentapetalae; asterids; Ericales; Theaceae; Camellia`CHS1_CAMSI^CHS1_CAMSI^Q:2-226,H:65-139^96%ID^E:3e-43^RecName: Full=Chalcone synthase 1;^Eukaryota; Viridiplantae; Streptophyta; …
219677	FR662191.1_g1_i1	688	1063.1	3	3	3	1.9415	0	0	12.3492	12.3492	12.3492	T	11.3902	RL131_ARATH^RL131_ARATH^Q:687-139,H:9-191^83.61%ID^E:1e-110^RecName: Full=60S ribosomal protein L13-1;^Eukaryota; Viridiplantae; Streptophyta; Embryophyta; Tracheophyta; Spermatophyta; Magnoliophyta; eudicotyledons; Gunneridae; Pentapetalae; rosids; malvids; Brassicales; Brassicaceae; Camelineae; Arabidopsis
222786	FR662190.1_g1_i1	204	392.407	3	3	3	1.55961	0	0	33.4561	33.4561	33.4561	T	30.8581	RL132_BRANA^RL132_BRANA^Q:26-202,H:1-59^89.83%ID^E:4e-33^RecName: Full=60S ribosomal protein L13-2;^Eukaryota; Viridiplantae; Streptophyta; Embryophyta; Tracheophyta; Spermatophyta; Magnoliophyta; eudicotyledons; Gunneridae; Pentapetalae; rosids; malvids; Brassicales; Brassicaceae; Brassiceae; Brassica
24825	FR662184.1_g1_i1	378	220.234	2	2	2	3.43271	0	0	39.7408	39.7408	39.7408	T	36.6547	#N/A
105240	FR662171.1_g1_i1	551	800.69	2	2	2	1.37631	0	0	10.9309	10.9309	10.9309	T	10.0821	RL212_ARATH^RL212_ARATH^Q:549-130,H:25-164^89.29%ID^E:4e-88^RecName: Full=60S ribosomal protein L21-2;^Eukaryota; Viridiplantae; Streptophyta; Embryophyta; Tracheophyta; Spermatophyta; Magnoliophyta; eudicotyledons; Gunneridae; Pentapetalae; rosids; malvids; Brassicales; Brassicaceae; Camelineae; Arabidopsis
30294	FR662148.1_g1_i1	722	1475.69	2	2	2	0.978524	0	0	5.93096	5.93096	5.93096	T	5.47039	ALL12_OLEEU^ALL12_OLEEU^Q:722-168,H:124-308^77.3%ID^E:1e-103^RecName: Full=Isoflavone reductase-like protein;^Eukaryota; Viridiplantae; Streptophyta; Embryophyta; Tracheophyta; Spermatophyta; Magnoliophyta; eudicotyledons; Gunneridae; Pentapetalae; asterids; lamiids; Lamiales; Oleaceae; Oleeae; Olea
63975	FR662142.1_g1_i1	517	1281.68	7	7	7	2.82364	0	0	23.9006	23.9006	23.9006	T	22.0446	RS8_ORYSJ^RS8_ORYSJ^Q:515-102,H:88-212^69.57%ID^E:1e-53^RecName: Full=40S ribosomal protein S8;^Eukaryota; Viridiplantae; Streptophyta; Embryophyta; Tracheophyta; Spermatophyta; Magnoliophyta; Liliopsida; Poales; Poaceae; BOP clade; Oryzoideae; Oryzeae; Oryzinae; Oryza
67755	FR662141.1_g1_i1	263	492.188	3	3	3	1.60305	0	0	26.6736	26.6736	26.6736	T	24.6022	RS8_PRUAR^RS8_PRUAR^Q:34-261,H:27-102^100%ID^E:7e-47^RecName: Full=40S ribosomal protein S8;^Eukaryota; Viridiplantae; Streptophyta; Embryophyta; Tracheophyta; Spermatophyta; Magnoliophyta; eudicotyledons; Gunneridae; Pentapetalae; rosids; fabids; Rosales; Rosaceae; Maloideae; Amygdaleae; Prunus
205313	FR662122.1_g1_i1	684	1097.75	2	2	2	1.24618	0	0	7.9729	7.9729	7.9729	T	7.35376	PSA3_ORYSJ^PSA3_ORYSJ^Q:683-297,H:100-228^89.92%ID^E:1e-81^RecName: Full=Proteasome subunit alpha type-3;^Eukaryota; Viridiplantae; Streptophyta; Embryophyta; Tracheophyta; Spermatophyta; Magnoliophyta; Liliopsida; Poales; Poaceae; BOP clade; Oryzoideae; Oryzeae; Oryzinae; Oryza
38446	FR662111.1_g1_i1	738	810.902	3	3	3	2.73029	0	0	16.1899	16.1899	16.1899	T	14.9327	UBQ11_ARATH^UBQ11_ARATH^Q:738-157,H:35-228^99.48%ID^E:8e-135^RecName: Full=Polyubiquitin 11;^Eukaryota; Viridiplantae; Streptophyta; Embryophyta; Tracheophyta; Spermatophyta; Magnoliophyta; eudicotyledons; Gunneridae; Pentapetalae; rosids; malvids; Brassicales; Brassicaceae; Camelineae; Arabidopsis`UBQ11_ARATH^UBQ11_ARATH^Q:612-139,H:1-158^97.47%ID^E:5e-102^RecName: Full=Polyubiquitin 11;^Eukaryo…
210264	FR662084.1_g1_i1	669	1762.82	2	2	2	0.759012	0	0	4.96493	4.96493	4.96493	T	4.57938	MT2_ACTDE^MT2_ACTDE^Q:462-304,H:25-78^83.33%ID^E:9e-23^RecName: Full=Metallothionein-like protein type 2;^Eukaryota; Viridiplantae; Streptophyta; Embryophyta; Tracheophyta; Spermatophyta; Magnoliophyta; eudicotyledons; Gunneridae; Pentapetalae; asterids; Ericales; Actinidiaceae; Actinidia
230938	FR662080.1_g1_i1	590	1017.67	2	2	2	1.15951	0	0	8.60028	8.60028	8.60028	T	7.93242	RL3_ORYSJ^RL3_ORYSJ^Q:501-166,H:278-389^85.71%ID^E:1e-62^RecName: Full=60S ribosomal protein L3;^Eukaryota; Viridiplantae; Streptophyta; Embryophyta; Tracheophyta; Spermatophyta; Magnoliophyta; Liliopsida; Poales; Poaceae; BOP clade; Oryzoideae; Oryzeae; Oryzinae; Oryza
540	FR662079.1_g1_i1	545	1030.92	3	3	3	1.58597	0	0	12.7347	12.7347	12.7347	T	11.7458	RL3_ORYSJ^RL3_ORYSJ^Q:2-337,H:278-389^85.71%ID^E:3e-63^RecName: Full=60S ribosomal protein L3;^Eukaryota; Viridiplantae; Streptophyta; Embryophyta; Tracheophyta; Spermatophyta; Magnoliophyta; Liliopsida; Poales; Poaceae; BOP clade; Oryzoideae; Oryzeae; Oryzinae; Oryza
84701	FR662029.1_g1_i1	563	418.352	3	3	3	4.03728	0	0	31.3813	31.3813	31.3813	T	28.9444	RS17_SOLLC^RS17_SOLLC^Q:543-172,H:1-124^85.48%ID^E:3e-72^RecName: Full=40S ribosomal protein S17;^Eukaryota; Viridiplantae; Streptophyta; Embryophyta; Tracheophyta; Spermatophyta; Magnoliophyta; eudicotyledons; Gunneridae; Pentapetalae; asterids; lamiids; Solanales; Solanaceae; Solanoideae; Solaneae; Solanum; Lycopersicon
90661	FR662028.1_g1_i1	457	709.487	2	2	2	1.28825	0	0	12.3361	12.3361	12.3361	T	11.3781	RS17_SOLLC^RS17_SOLLC^Q:78-434,H:1-119^88.24%ID^E:7e-73^RecName: Full=40S ribosomal protein S17;^Eukaryota; Viridiplantae; Streptophyta; Embryophyta; Tracheophyta; Spermatophyta; Magnoliophyta; eudicotyledons; Gunneridae; Pentapetalae; asterids; lamiids; Solanales; Solanaceae; Solanoideae; Solaneae; Solanum; Lycopersicon
103743	FR662025.1_g1_i1	291	283.333	4	4	4	4.10824	0	0	61.7809	61.7809	61.7809	T	56.9833	CHSY_HYPAN^CHSY_HYPAN^Q:289-104,H:327-388^93.55%ID^E:4e-34^RecName: Full=Chalcone synthase;^Eukaryota; Viridiplantae; Streptophyta; Embryophyta; Tracheophyta; Spermatophyta; Magnoliophyta; eudicotyledons; Gunneridae; Pentapetalae; rosids; fabids; Malpighiales; Hypericaceae; Hypericeae; Hypericum
111363	FR662024.1_g1_i1	599	2660.4	7	7	7	1.57608	0	0	11.5144	11.5144	11.5144	T	10.6203	PKS5_RUBID^PKS5_RUBID^Q:94-597,H:1-168^95.24%ID^E:7e-117^RecName: Full=Polyketide synthase 5;^Eukaryota; Viridiplantae; Streptophyta; Embryophyta; Tracheophyta; Spermatophyta; Magnoliophyta; eudicotyledons; Gunneridae; Pentapetalae; rosids; fabids; Rosales; Rosaceae; Rosoideae; Rosoideae unplaced; Rubus
232420	FR662017.1_g1_i1	702	1708.35	2	2	2	0.821844	0	0	5.12322	5.12322	5.12322	T	4.72537	MT2_ACTDE^MT2_ACTDE^Q:456-295,H:25-78^81.82%ID^E:6e-21^RecName: Full=Metallothionein-like protein type 2;^Eukaryota; Viridiplantae; Streptophyta; Embryophyta; Tracheophyta; Spermatophyta; Magnoliophyta; eudicotyledons; Gunneridae; Pentapetalae; asterids; Ericales; Actinidiaceae; Actinidia
149044	FR661993.1_g1_i1	541	1836.74	2	2	2	0.589088	0	0	4.76512	4.76512	4.76512	T	4.39508	CFI3_ARATH^CFI3_ARATH^Q:100-540,H:1-148^70.27%ID^E:3e-56^RecName: Full=Probable chalcone--flavonone isomerase 3;^Eukaryota; Viridiplantae; Streptophyta; Embryophyta; Tracheophyta; Spermatophyta; Magnoliophyta; eudicotyledons; Gunneridae; Pentapetalae; rosids; malvids; Brassicales; Brassicaceae; Camelineae; Arabidopsis
163254	FR661991.1_g1_i1	618	1129.36	2	2	2	1.09442	0	0	7.74974	7.74974	7.74974	T	7.14793	LDOX_MALDO^LDOX_MALDO^Q:582-277,H:251-352^84.31%ID^E:3e-45^RecName: Full=Leucoanthocyanidin dioxygenase;^Eukaryota; Viridiplantae; Streptophyta; Embryophyta; Tracheophyta; Spermatophyta; Magnoliophyta; eudicotyledons; Gunneridae; Pentapetalae; rosids; fabids; Rosales; Rosaceae; Maloideae; Maleae; Malus
38197	FR661975.1_g1_i1	760	1101.01	4	4	4	2.76109	0	0	15.8986	15.8986	15.8986	T	14.664	NHL1_ARATH^NHL1_ARATH^Q:758-321,H:57-205^66.44%ID^E:2e-72^RecName: Full=NDR1/HIN1-like protein 1 {ECO:0000303|Ref.1};^Eukaryota; Viridiplantae; Streptophyta; Embryophyta; Tracheophyta; Spermatophyta; Magnoliophyta; eudicotyledons; Gunneridae; Pentapetalae; rosids; malvids; Brassicales; Brassicaceae; Camelineae; Arabidopsis
128980	FR661961.1_g1_i1	452	358.641	3	3	3	3.78094	0	0	36.606	36.606	36.606	T	33.7634	#N/A
131951	FR661960.1_g1_i1	202	174.594	2	2	2	2.31394	0	0	50.1294	50.1294	50.1294	T	46.2365	GCA2_ARATH^GCA2_ARATH^Q:1-96,H:239-270^75%ID^E:4e-09^RecName: Full=Gamma carbonic anhydrase 2, mitochondrial;^Eukaryota; Viridiplantae; Streptophyta; Embryophyta; Tracheophyta; Spermatophyta; Magnoliophyta; eudicotyledons; Gunneridae; Pentapetalae; rosids; malvids; Brassicales; Brassicaceae; Camelineae; Arabidopsis
78672	FR661933.1_g1_i1	626	1069.22	2	2	2	1.17094	0	0	8.18565	8.18565	8.18565	T	7.54999	BH093_ARATH^BH093_ARATH^Q:622-167,H:196-351^71.79%ID^E:1e-73^RecName: Full=Transcription factor bHLH93;^Eukaryota; Viridiplantae; Streptophyta; Embryophyta; Tracheophyta; Spermatophyta; Magnoliophyta; eudicotyledons; Gunneridae; Pentapetalae; rosids; malvids; Brassicales; Brassicaceae; Camelineae; Arabidopsis
165603	FR661920.1_g1_i1	656	990.017	2	2	2	1.32523	0	0	8.84053	8.84053	8.84053	T	8.15402	CATB2_ARATH^CATB2_ARATH^Q:85-480,H:218-349^81.06%ID^E:6e-73^RecName: Full=Cathepsin B-like protease 2 {ECO:0000305};^Eukaryota; Viridiplantae; Streptophyta; Embryophyta; Tracheophyta; Spermatophyta; Magnoliophyta; eudicotyledons; Gunneridae; Pentapetalae; rosids; malvids; Brassicales; Brassicaceae; Camelineae; Arabidopsis
175395	FR661919.1_g1_i1	783	1274.2	3	3	3	1.84351	0	0	10.3033	10.3033	10.3033	T	9.50315	NCL2_ORYSJ^NCL2_ORYSJ^Q:390-79,H:472-575^65.38%ID^E:4e-32^RecName: Full=Sodium/calcium exchanger NCL2 {ECO:0000305};^Eukaryota; Viridiplantae; Streptophyta; Embryophyta; Tracheophyta; Spermatophyta; Magnoliophyta; Liliopsida; Poales; Poaceae; BOP clade; Oryzoideae; Oryzeae; Oryzinae; Oryza`NCL2_ORYSJ^NCL2_ORYSJ^Q:565-386,H:422-481^80%ID^E:8e-20^RecName: Full=Sodium/calcium exchanger NCL2 {ECO:000…
134256	FR661891.1_g1_i1	404	432.897	2	2	2	1.8665	0	0	20.2179	20.2179	20.2179	T	18.6479	METE_PLESU^METE_PLESU^Q:2-184,H:704-764^91.8%ID^E:7e-30^RecName: Full=5-methyltetrahydropteroyltriglutamate--homocysteine methyltransferase;^Eukaryota; Viridiplantae; Streptophyta; Embryophyta; Tracheophyta; Spermatophyta; Magnoliophyta; eudicotyledons; Gunneridae; Pentapetalae; asterids; lamiids; Lamiales; Lamiaceae; Nepetoideae; Ocimeae; Solenostemon
67838	FR661865.1_g1_i1	746	2071	2	2	2	0.720425	0	0	4.22611	4.22611	4.22611	T	3.89793	ARL8A_ARATH^ARL8A_ARATH^Q:698-168,H:1-177^92.09%ID^E:1e-116^RecName: Full=ADP-ribosylation factor-like protein 8a {ECO:0000303|PubMed:22174675};^Eukaryota; Viridiplantae; Streptophyta; Embryophyta; Tracheophyta; Spermatophyta; Magnoliophyta; eudicotyledons; Gunneridae; Pentapetalae; rosids; malvids; Brassicales; Brassicaceae; Camelineae; Arabidopsis
172891	FR661850.1_g1_i1	416	796.668	3	3	3	1.56652	0	0	16.4791	16.4791	16.4791	T	15.1995	PRX2B_ARATH^PRX2B_ARATH^Q:73-414,H:1-114^79.82%ID^E:1e-64^RecName: Full=Peroxiredoxin-2B;^Eukaryota; Viridiplantae; Streptophyta; Embryophyta; Tracheophyta; Spermatophyta; Magnoliophyta; eudicotyledons; Gunneridae; Pentapetalae; rosids; malvids; Brassicales; Brassicaceae; Camelineae; Arabidopsis
235584	FR661840.1_g1_i1	543	6960.24	2	2	2	0.156029	0	0	1.25747	1.25747	1.25747	T	1.15982	QCR8_SOLTU^QCR8_SOLTU^Q:395-180,H:1-72^81.94%ID^E:8e-38^RecName: Full=Cytochrome b-c1 complex subunit 8;^Eukaryota; Viridiplantae; Streptophyta; Embryophyta; Tracheophyta; Spermatophyta; Magnoliophyta; eudicotyledons; Gunneridae; Pentapetalae; asterids; lamiids; Solanales; Solanaceae; Solanoideae; Solaneae; Solanum
31504	FR661836.1_g1_i1	741	1394.99	4	4	4	2.12474	0	0	12.5481	12.5481	12.5481	T	11.5737	IF5A2_NICPL^IF5A2_NICPL^Q:621-142,H:1-159^95.62%ID^E:4e-107^RecName: Full=Eukaryotic translation initiation factor 5A-2;^Eukaryota; Viridiplantae; Streptophyta; Embryophyta; Tracheophyta; Spermatophyta; Magnoliophyta; eudicotyledons; Gunneridae; Pentapetalae; asterids; lamiids; Solanales; Solanaceae; Nicotianoideae; Nicotianeae; Nicotiana
39057	FR661835.1_g1_i1	586	2698.57	2	2	2	0.434304	0	0	3.2433	3.2433	3.2433	T	2.99144	IF5A2_NICPL^IF5A2_NICPL^Q:89-568,H:1-159^95.62%ID^E:4e-108^RecName: Full=Eukaryotic translation initiation factor 5A-2;^Eukaryota; Viridiplantae; Streptophyta; Embryophyta; Tracheophyta; Spermatophyta; Magnoliophyta; eudicotyledons; Gunneridae; Pentapetalae; asterids; lamiids; Solanales; Solanaceae; Nicotianoideae; Nicotianeae; Nicotiana
109400	FR661826.1_g1_i1	643	1641.08	7	7	7	2.7427	0	0	18.6663	18.6663	18.6663	T	17.2168	CHS1_CAMSI^CHS1_CAMSI^Q:643-140,H:221-388^95.24%ID^E:4e-110^RecName: Full=Chalcone synthase 1;^Eukaryota; Viridiplantae; Streptophyta; Embryophyta; Tracheophyta; Spermatophyta; Magnoliophyta; eudicotyledons; Gunneridae; Pentapetalae; asterids; Ericales; Theaceae; Camellia
150401	FR661820.1_g1_i1	680	1467.58	3	3	3	1.39005	0	0	8.94563	8.94563	8.94563	T	8.25096	RL30_LUPLU^RL30_LUPLU^Q:536-207,H:1-110^96.36%ID^E:5e-72^RecName: Full=60S ribosomal protein L30;^Eukaryota; Viridiplantae; Streptophyta; Embryophyta; Tracheophyta; Spermatophyta; Magnoliophyta; eudicotyledons; Gunneridae; Pentapetalae; rosids; fabids; Fabales; Fabaceae; Papilionoideae; Genisteae; Lupinus
158416	FR661819.1_g1_i1	633	1204.7	2	2	2	1.05088	0	0	7.26508	7.26508	7.26508	T	6.70091	RL30_LUPLU^RL30_LUPLU^Q:85-414,H:1-110^96.36%ID^E:5e-72^RecName: Full=60S ribosomal protein L30;^Eukaryota; Viridiplantae; Streptophyta; Embryophyta; Tracheophyta; Spermatophyta; Magnoliophyta; eudicotyledons; Gunneridae; Pentapetalae; rosids; fabids; Fabales; Fabaceae; Papilionoideae; Genisteae; Lupinus
184319	FR661814.1_g1_i1	568	615.11	3	3	3	2.77023	0	0	21.3432	21.3432	21.3432	T	19.6858	EIF3G_XENTR^EIF3G_XENTR^Q:441-178,H:223-310^62.5%ID^E:2e-31^RecName: Full=Eukaryotic translation initiation factor 3 subunit G {ECO:0000255|HAMAP-Rule:MF_03006};^Eukaryota; Metazoa; Chordata; Craniata; Vertebrata; Euteleostomi; Amphibia; Batrachia; Anura; Pipoidea; Pipidae; Xenopodinae; Xenopus; Silurana
191566	FR661813.1_g1_i1	571	943.398	2	2	2	1.21052	0	0	9.2774	9.2774	9.2774	T	8.55696	EIF3G_MOUSE^EIF3G_MOUSE^Q:13-303,H:221-320^60%ID^E:2e-32^RecName: Full=Eukaryotic translation initiation factor 3 subunit G {ECO:0000255|HAMAP-Rule:MF_03006};^Eukaryota; Metazoa; Chordata; Craniata; Vertebrata; Euteleostomi; Mammalia; Eutheria; Euarchontoglires; Glires; Rodentia; Sciurognathi; Muroidea; Muridae; Murinae; Mus; Mus
199660	FR661812.1_g1_i1	642	525.595	2	2	2	2.44295	0	0	16.6521	16.6521	16.6521	T	15.359	UBIQP_HORVU^UBIQP_HORVU^Q:553-140,H:34-171^98.55%ID^E:1e-91^RecName: Full=Polyubiquitin;^Eukaryota; Viridiplantae; Streptophyta; Embryophyta; Tracheophyta; Spermatophyta; Magnoliophyta; Liliopsida; Poales; Poaceae; BOP clade; Pooideae; Triticodae; Triticeae; Hordeinae; Hordeum`UBIQP_HORVU^UBIQP_HORVU^Q:424-125,H:1-100^95%ID^E:8e-59^RecName: Full=Polyubiquitin;^Eukaryota; Viridiplantae; Streptophy…
189286	FR661795.1_g1_i1	602	4083.02	2	2	2	0.29488	0	0	2.14358	2.14358	2.14358	T	1.97712	MPP10_HUMAN^MPP10_HUMAN^Q:1-309,H:468-570^44.76%ID^E:4e-18^RecName: Full=U3 small nucleolar ribonucleoprotein protein MPP10;^Eukaryota; Metazoa; Chordata; Craniata; Vertebrata; Euteleostomi; Mammalia; Eutheria; Euarchontoglires; Primates; Haplorrhini; Catarrhini; Hominidae; Homo
59152	FR661779.1_g1_i1	540	901.287	3	3	3	1.79743	0	0	14.5663	14.5663	14.5663	T	13.4352	HSP71_SOLLC^HSP71_SOLLC^Q:539-159,H:522-650^81.4%ID^E:3e-61^RecName: Full=Heat shock cognate 70 kDa protein 1;^Eukaryota; Viridiplantae; Streptophyta; Embryophyta; Tracheophyta; Spermatophyta; Magnoliophyta; eudicotyledons; Gunneridae; Pentapetalae; asterids; lamiids; Solanales; Solanaceae; Solanoideae; Solaneae; Solanum; Lycopersicon
106235	FR661773.1_g1_i1	753	1408.99	4	4	4	2.13771	0	0	12.4235	12.4235	12.4235	T	11.4588	RS5_CICAR^RS5_CICAR^Q:745-176,H:8-197^93.68%ID^E:2e-129^RecName: Full=40S ribosomal protein S5;^Eukaryota; Viridiplantae; Streptophyta; Embryophyta; Tracheophyta; Spermatophyta; Magnoliophyta; eudicotyledons; Gunneridae; Pentapetalae; rosids; fabids; Fabales; Fabaceae; Papilionoideae; Cicereae; Cicer
114377	FR661772.1_g1_i1	648	2876.09	4	4	4	0.901223	0	0	6.08623	6.08623	6.08623	T	5.6136	RS52_ARATH^RS52_ARATH^Q:161-646,H:17-178^90.12%ID^E:3e-108^RecName: Full=40S ribosomal protein S5-2;^Eukaryota; Viridiplantae; Streptophyta; Embryophyta; Tracheophyta; Spermatophyta; Magnoliophyta; eudicotyledons; Gunneridae; Pentapetalae; rosids; malvids; Brassicales; Brassicaceae; Camelineae; Arabidopsis
122812	FR661771.1_g1_i1	677	1622.65	2	2	2	0.834435	0	0	5.3938	5.3938	5.3938	T	4.97494	2A5K_ARATH^2A5K_ARATH^Q:677-267,H:364-500^56.93%ID^E:5e-52^RecName: Full=Serine/threonine protein phosphatase 2A 57 kDa regulatory subunit B' kappa isoform;^Eukaryota; Viridiplantae; Streptophyta; Embryophyta; Tracheophyta; Spermatophyta; Magnoliophyta; eudicotyledons; Gunneridae; Pentapetalae; rosids; malvids; Brassicales; Brassicaceae; Camelineae; Arabidopsis
130619	FR661770.1_g1_i1	608	1133.84	4	4	4	2.14492	0	0	15.4383	15.4383	15.4383	T	14.2394	2A5K_ARATH^2A5K_ARATH^Q:1-606,H:202-403^77.23%ID^E:2e-117^RecName: Full=Serine/threonine protein phosphatase 2A 57 kDa regulatory subunit B' kappa isoform;^Eukaryota; Viridiplantae; Streptophyta; Embryophyta; Tracheophyta; Spermatophyta; Magnoliophyta; eudicotyledons; Gunneridae; Pentapetalae; rosids; malvids; Brassicales; Brassicaceae; Camelineae; Arabidopsis
138732	FR661769.1_g1_i1	646	682.802	3	3	3	2.8383	0	0	19.2273	19.2273	19.2273	T	17.7341	#N/A
146037	FR661768.1_g1_i1	569	621.04	3	3	3	2.74862	0	0	21.1394	21.1394	21.1394	T	19.4978	#N/A
1031	FR661755.1_g1_i1	532	972.88	3	3	3	1.64049	0	0	13.4944	13.4944	13.4944	T	12.4465	AGD5_ARATH^AGD5_ARATH^Q:7-324,H:368-483^42.24%ID^E:4e-14^RecName: Full=Probable ADP-ribosylation factor GTPase-activating protein AGD5;^Eukaryota; Viridiplantae; Streptophyta; Embryophyta; Tracheophyta; Spermatophyta; Magnoliophyta; eudicotyledons; Gunneridae; Pentapetalae; rosids; malvids; Brassicales; Brassicaceae; Camelineae; Arabidopsis
5961	FR661754.1_g1_i1	364	626.264	2	2	2	1.16245	0	0	13.9754	13.9754	13.9754	T	12.8901	#N/A
62977	FR661745.1_g1_i1	615	879.551	2	2	2	1.39844	0	0	9.95085	9.95085	9.95085	T	9.17811	LDOX_MALDO^LDOX_MALDO^Q:527-192,H:241-352^89.29%ID^E:1e-55^RecName: Full=Leucoanthocyanidin dioxygenase;^Eukaryota; Viridiplantae; Streptophyta; Embryophyta; Tracheophyta; Spermatophyta; Magnoliophyta; eudicotyledons; Gunneridae; Pentapetalae; rosids; fabids; Rosales; Rosaceae; Maloideae; Maleae; Malus
83966	FR661742.1_g1_i1	331	641.422	3	3	3	1.54812	0	0	20.4677	20.4677	20.4677	T	18.8783	1433B_VICFA^1433B_VICFA^Q:36-326,H:1-97^79.38%ID^E:7e-49^RecName: Full=14-3-3-like protein B;^Eukaryota; Viridiplantae; Streptophyta; Embryophyta; Tracheophyta; Spermatophyta; Magnoliophyta; eudicotyledons; Gunneridae; Pentapetalae; rosids; fabids; Fabales; Fabaceae; Papilionoideae; Fabeae; Vicia
136548	FR661734.1_g1_i1	731	1205.98	11	11	11	6.66759	0	0	39.9156	39.9156	39.9156	T	36.8159	RS3A_CICAR^RS3A_CICAR^Q:729-166,H:74-261^87.77%ID^E:9e-121^RecName: Full=40S ribosomal protein S3a {ECO:0000255|HAMAP-Rule:MF_03122};^Eukaryota; Viridiplantae; Streptophyta; Embryophyta; Tracheophyta; Spermatophyta; Magnoliophyta; eudicotyledons; Gunneridae; Pentapetalae; rosids; fabids; Fabales; Fabaceae; Papilionoideae; Cicereae; Cicer
144614	FR661733.1_g1_i1	633	6149.56	2	2	2	0.205868	0	0	1.42324	1.42324	1.42324	T	1.31271	RS3A_CICAR^RS3A_CICAR^Q:169-633,H:28-182^91.61%ID^E:4e-102^RecName: Full=40S ribosomal protein S3a {ECO:0000255|HAMAP-Rule:MF_03122};^Eukaryota; Viridiplantae; Streptophyta; Embryophyta; Tracheophyta; Spermatophyta; Magnoliophyta; eudicotyledons; Gunneridae; Pentapetalae; rosids; fabids; Fabales; Fabaceae; Papilionoideae; Cicereae; Cicer
167762	FR661730.1_g1_i1	738	1321.65	5	5	5	2.79197	0	0	16.5556	16.5556	16.5556	T	15.27	RN141_BOVIN^RN141_BOVIN^Q:515-342,H:149-203^41.38%ID^E:4e-07^RecName: Full=RING finger protein 141;^Eukaryota; Metazoa; Chordata; Craniata; Vertebrata; Euteleostomi; Mammalia; Eutheria; Laurasiatheria; Cetartiodactyla; Ruminantia; Pecora; Bovidae; Bovinae; Bos
1194	FR661720.1_g1_i1	646	1187.46	2	2	2	1.08804	0	0	7.3706	7.3706	7.3706	T	6.79823	AGO4A_ORYSJ^AGO4A_ORYSJ^Q:645-283,H:784-904^82.64%ID^E:1e-67^RecName: Full=Protein argonaute 4A;^Eukaryota; Viridiplantae; Streptophyta; Embryophyta; Tracheophyta; Spermatophyta; Magnoliophyta; Liliopsida; Poales; Poaceae; BOP clade; Oryzoideae; Oryzeae; Oryzinae; Oryza
9018	FR661719.1_g1_i1	611	1228.1	2	2	2	0.995031	0	0	7.12667	7.12667	7.12667	T	6.57324	AGO4A_ORYSJ^AGO4A_ORYSJ^Q:2-610,H:575-777^82.27%ID^E:5e-117^RecName: Full=Protein argonaute 4A;^Eukaryota; Viridiplantae; Streptophyta; Embryophyta; Tracheophyta; Spermatophyta; Magnoliophyta; Liliopsida; Poales; Poaceae; BOP clade; Oryzoideae; Oryzeae; Oryzinae; Oryza
104189	FR661675.1_g1_i1	594	1024.54	3	3	3	1.73933	0	0	12.814	12.814	12.814	T	11.8189	R35A3_ARATH^R35A3_ARATH^Q:510-190,H:6-112^91.59%ID^E:3e-66^RecName: Full=60S ribosomal protein L35a-3;^Eukaryota; Viridiplantae; Streptophyta; Embryophyta; Tracheophyta; Spermatophyta; Magnoliophyta; eudicotyledons; Gunneridae; Pentapetalae; rosids; malvids; Brassicales; Brassicaceae; Camelineae; Arabidopsis
166222	FR661666.1_g1_i1	698	1436.26	4	4	4	1.94394	0	0	12.1876	12.1876	12.1876	T	11.2412	#N/A
171893	FR661665.1_g1_i1	430	1791.57	3	3	3	0.720038	0	0	7.32788	7.32788	7.32788	T	6.75883	#N/A
202792	FR661660.1_g1_i1	633	1339.74	9	9	9	4.2523	0	0	29.3976	29.3976	29.3976	T	27.1147	YTHD2_MACFA^YTHD2_MACFA^Q:16-534,H:396-565^54.91%ID^E:1e-56^RecName: Full=YTH domain-containing family protein 2 {ECO:0000305};^Eukaryota; Metazoa; Chordata; Craniata; Vertebrata; Euteleostomi; Mammalia; Eutheria; Euarchontoglires; Primates; Haplorrhini; Catarrhini; Cercopithecidae; Cercopithecinae; Macaca
8506	FR661653.1_g1_i1	631	1236.68	2	2	2	1.02047	0	0	7.07724	7.07724	7.07724	T	6.52765	EIF3E_ARATH^EIF3E_ARATH^Q:629-222,H:306-441^88.24%ID^E:3e-82^RecName: Full=Eukaryotic translation initiation factor 3 subunit E {ECO:0000255|HAMAP-Rule:MF_03004, ECO:0000303|PubMed:11029466};^Eukaryota; Viridiplantae; Streptophyta; Embryophyta; Tracheophyta; Spermatophyta; Magnoliophyta; eudicotyledons; Gunneridae; Pentapetalae; rosids; malvids; Brassicales; Brassicaceae; Camelineae; Arabidopsis
99107	FR661639.1_g1_i1	717	1821.38	2	2	2	0.787315	0	0	4.8053	4.8053	4.8053	T	4.43214	GDT14_ORYSI^GDT14_ORYSI^Q:717-88,H:72-281^89.05%ID^E:1e-98^RecName: Full=GDT1-like protein 4;^Eukaryota; Viridiplantae; Streptophyta; Embryophyta; Tracheophyta; Spermatophyta; Magnoliophyta; Liliopsida; Poales; Poaceae; BOP clade; Oryzoideae; Oryzeae; Oryzinae; Oryza
43288	FR661610.1_g1_i1	553	598.476	5	5	5	4.62007	0	0	36.5607	36.5607	36.5607	T	33.7216	RL15B_PICMA^RL15B_PICMA^Q:464-153,H:94-197^84.62%ID^E:7e-58^RecName: Full=60S ribosomal protein L15-2;^Eukaryota; Viridiplantae; Streptophyta; Embryophyta; Tracheophyta; Spermatophyta; Pinidae; Pinales; Pinaceae; Picea
49551	FR661609.1_g1_i1	483	584.655	5	5	5	4.13064	0	0	37.425	37.425	37.425	T	34.5187	RL15A_PICMA^RL15A_PICMA^Q:2-313,H:94-197^84.62%ID^E:2e-58^RecName: Full=60S ribosomal protein L15-1;^Eukaryota; Viridiplantae; Streptophyta; Embryophyta; Tracheophyta; Spermatophyta; Pinidae; Pinales; Pinaceae; Picea
192970	FR661587.1_g1_i1	774	1057.47	3	3	3	2.1958	0	0	12.4149	12.4149	12.4149	T	11.4508	BBR_ARATH^BBR_ARATH^Q:347-57,H:236-332^44.33%ID^E:1e-22^RecName: Full=E3 ubiquitin ligase BIG BROTHER-related;^Eukaryota; Viridiplantae; Streptophyta; Embryophyta; Tracheophyta; Spermatophyta; Magnoliophyta; eudicotyledons; Gunneridae; Pentapetalae; rosids; malvids; Brassicales; Brassicaceae; Camelineae; Arabidopsis`BBR_ARATH^BBR_ARATH^Q:620-519,H:80-113^64.71%ID^E:1e-05^RecName: Full=E3 ubiquiti…
229114	FR661582.1_g1_i1	599	1009.74	2	2	2	1.18644	0	0	8.66784	8.66784	8.66784	T	7.99474	RA212_ARATH^RA212_ARATH^Q:6-536,H:17-208^59.9%ID^E:3e-41^RecName: Full=Ethylene-responsive transcription factor RAP2-12;^Eukaryota; Viridiplantae; Streptophyta; Embryophyta; Tracheophyta; Spermatophyta; Magnoliophyta; eudicotyledons; Gunneridae; Pentapetalae; rosids; malvids; Brassicales; Brassicaceae; Camelineae; Arabidopsis
171053	FR661565.1_g1_i1	524	969.808	2	2	2	1.08063	0	0	9.02475	9.02475	9.02475	T	8.32393	RAH1B_ARATH^RAH1B_ARATH^Q:149-523,H:1-125^95.2%ID^E:7e-84^RecName: Full=Ras-related protein RABH1b;^Eukaryota; Viridiplantae; Streptophyta; Embryophyta; Tracheophyta; Spermatophyta; Magnoliophyta; eudicotyledons; Gunneridae; Pentapetalae; rosids; malvids; Brassicales; Brassicaceae; Camelineae; Arabidopsis
49959	FR661549.1_g1_i1	491	5866.55	4	4	4	0.33478	0	0	2.98379	2.98379	2.98379	T	2.75208	#N/A
108946	FR661538.1_g1_i1	257	120.89	3	3	3	6.37769	0	0	108.598	108.598	108.598	T	100.165	TAR1_KLULA^TAR1_KLULA^Q:255-103,H:21-71^58.82%ID^E:1e-12^RecName: Full=Protein TAR1;^Eukaryota; Fungi; Dikarya; Ascomycota; Saccharomycotina; Saccharomycetes; Saccharomycetales; Saccharomycetaceae; Kluyveromyces
134141	FR661534.1_g1_i1	242	461.327	4	4	4	2.0983	0	0	37.9439	37.9439	37.9439	T	34.9974	HIS1B_ARATH^HIS1B_ARATH^Q:2-238,H:245-323^84.81%ID^E:2e-38^RecName: Full=ATP phosphoribosyltransferase 2, chloroplastic;^Eukaryota; Viridiplantae; Streptophyta; Embryophyta; Tracheophyta; Spermatophyta; Magnoliophyta; eudicotyledons; Gunneridae; Pentapetalae; rosids; malvids; Brassicales; Brassicaceae; Camelineae; Arabidopsis
77002	FR661505.1_g1_i1	360	499.014	3	3	3	2.16427	0	0	26.3087	26.3087	26.3087	T	24.2657	CHSY_HYPAN^CHSY_HYPAN^Q:359-66,H:291-388^92.86%ID^E:2e-60^RecName: Full=Chalcone synthase;^Eukaryota; Viridiplantae; Streptophyta; Embryophyta; Tracheophyta; Spermatophyta; Magnoliophyta; eudicotyledons; Gunneridae; Pentapetalae; rosids; fabids; Malpighiales; Hypericaceae; Hypericeae; Hypericum
20217	FR661478.1_g1_i1	600	1394.8	3	3	3	1.29051	0	0	9.41243	9.41243	9.41243	T	8.6815	(BLASTP)Y1501_ARATH^Y1501_ARATH^Q:17-98,H:1253-1334^61.45%ID^E:3e-19^RecName: Full=Putative WEB family protein At1g65010, chloroplastic;^Eukaryota; Viridiplantae; Streptophyta; Embryophyta; Tracheophyta; Spermatophyta; Magnoliophyta; eudicotyledons; Gunneridae; Pentapetalae; rosids; malvids; Brassicales; Brassicaceae; Camelineae; Arabidopsis
64153	FR661472.1_g1_i1	316	446.705	3	3	3	2.1222	0	0	29.3894	29.3894	29.3894	T	27.1072	#N/A
37042	FR661463.1_g1_i1	783	3101	2	2	2	0.504998	0	0	2.8224	2.8224	2.8224	T	2.60323	TMN11_ARATH^TMN11_ARATH^Q:782-306,H:500-658^96.23%ID^E:2e-87^RecName: Full=Transmembrane 9 superfamily member 11 {ECO:0000305};^Eukaryota; Viridiplantae; Streptophyta; Embryophyta; Tracheophyta; Spermatophyta; Magnoliophyta; eudicotyledons; Gunneridae; Pentapetalae; rosids; malvids; Brassicales; Brassicaceae; Camelineae; Arabidopsis
53578	FR661461.1_g1_i1	759	1182.07	7	7	7	4.49466	0	0	25.9147	25.9147	25.9147	T	23.9023	RL131_ARATH^RL131_ARATH^Q:757-218,H:12-191^83.33%ID^E:4e-107^RecName: Full=60S ribosomal protein L13-1;^Eukaryota; Viridiplantae; Streptophyta; Embryophyta; Tracheophyta; Spermatophyta; Magnoliophyta; eudicotyledons; Gunneridae; Pentapetalae; rosids; malvids; Brassicales; Brassicaceae; Camelineae; Arabidopsis
59942	FR661460.1_g1_i1	489	1087.64	2	2	2	0.899191	0	0	8.047	8.047	8.047	T	7.42211	RL131_BRANA^RL131_BRANA^Q:78-488,H:1-137^85.4%ID^E:2e-83^RecName: Full=60S ribosomal protein L13-1;^Eukaryota; Viridiplantae; Streptophyta; Embryophyta; Tracheophyta; Spermatophyta; Magnoliophyta; eudicotyledons; Gunneridae; Pentapetalae; rosids; malvids; Brassicales; Brassicaceae; Brassiceae; Brassica
99779	FR661454.1_g1_i1	756	1449.12	3	3	3	1.56509	0	0	9.05956	9.05956	9.05956	T	8.35604	ANXD2_ARATH^ANXD2_ARATH^Q:754-203,H:133-317^74.59%ID^E:4e-98^RecName: Full=Annexin D2;^Eukaryota; Viridiplantae; Streptophyta; Embryophyta; Tracheophyta; Spermatophyta; Magnoliophyta; eudicotyledons; Gunneridae; Pentapetalae; rosids; malvids; Brassicales; Brassicaceae; Camelineae; Arabidopsis`ANXD2_ARATH^ANXD2_ARATH^Q:661-215,H:9-154^25.49%ID^E:2e-06^RecName: Full=Annexin D2;^Eukaryota; Viridipla…
143436	FR661448.1_g1_i1	687	1810.73	3	3	3	1.13822	0	0	7.25036	7.25036	7.25036	T	6.68733	MT2_ACTDE^MT2_ACTDE^Q:454-293,H:25-78^81.82%ID^E:5e-21^RecName: Full=Metallothionein-like protein type 2;^Eukaryota; Viridiplantae; Streptophyta; Embryophyta; Tracheophyta; Spermatophyta; Magnoliophyta; eudicotyledons; Gunneridae; Pentapetalae; asterids; Ericales; Actinidiaceae; Actinidia
150566	FR661447.1_g1_i1	556	4356.22	2	2	2	0.255267	0	0	2.00914	2.00914	2.00914	T	1.85312	MT2_ACTDE^MT2_ACTDE^Q:159-320,H:25-78^81.82%ID^E:2e-21^RecName: Full=Metallothionein-like protein type 2;^Eukaryota; Viridiplantae; Streptophyta; Embryophyta; Tracheophyta; Spermatophyta; Magnoliophyta; eudicotyledons; Gunneridae; Pentapetalae; asterids; Ericales; Actinidiaceae; Actinidia
186752	FR661441.1_g1_i1	598	1068.79	2	2	2	1.11902	0	0	8.18896	8.18896	8.18896	T	7.55304	CYC_ORYSJ^CYC_ORYSJ^Q:50-385,H:1-112^92.86%ID^E:5e-72^RecName: Full=Cytochrome c;^Eukaryota; Viridiplantae; Streptophyta; Embryophyta; Tracheophyta; Spermatophyta; Magnoliophyta; Liliopsida; Poales; Poaceae; BOP clade; Oryzoideae; Oryzeae; Oryzinae; Oryza
196223	FR661439.1_g1_i1	504	519.835	4	4	4	3.87816	0	0	33.6733	33.6733	33.6733	T	31.0584	#N/A
202174	FR661438.1_g1_i1	453	2465.24	2	2	2	0.367509	0	0	3.55027	3.55027	3.55027	T	3.27457	#N/A
29721	FR661429.1_g1_i1	714	8768.88	3	3	3	0.244273	0	0	1.49716	1.49716	1.49716	T	1.3809	ACP1_CASGL^ACP1_CASGL^Q:591-196,H:4-134^85.61%ID^E:4e-71^RecName: Full=Acyl carrier protein 1, chloroplastic;^Eukaryota; Viridiplantae; Streptophyta; Embryophyta; Tracheophyta; Spermatophyta; Magnoliophyta; eudicotyledons; Gunneridae; Pentapetalae; rosids; fabids; Fagales; Casuarinaceae; Casuarina
62426	FR661425.1_g1_i1	714	1655.32	10	10	10	4.31337	0	0	26.4368	26.4368	26.4368	T	24.3838	NACA_PINTA^NACA_PINTA^Q:657-193,H:51-204^81.41%ID^E:1e-72^RecName: Full=Nascent polypeptide-associated complex subunit alpha-like protein;^Eukaryota; Viridiplantae; Streptophyta; Embryophyta; Tracheophyta; Spermatophyta; Pinidae; Pinales; Pinaceae; Pinus; Pinus
116916	FR661416.1_g1_i1	572	679.908	2	2	2	1.68258	0	0	12.8727	12.8727	12.8727	T	11.8731	MGN_ARATH^MGN_ARATH^Q:82-486,H:16-150^88.89%ID^E:6e-86^RecName: Full=Protein mago nashi homolog;^Eukaryota; Viridiplantae; Streptophyta; Embryophyta; Tracheophyta; Spermatophyta; Magnoliophyta; eudicotyledons; Gunneridae; Pentapetalae; rosids; malvids; Brassicales; Brassicaceae; Camelineae; Arabidopsis
222685	FR661400.1_g1_i1	759	1511.54	2	2	2	1.00427	0	0	5.79029	5.79029	5.79029	T	5.34064	PSA6_SOYBN^PSA6_SOYBN^Q:740-336,H:112-246^92.59%ID^E:1e-87^RecName: Full=Proteasome subunit alpha type-6;^Eukaryota; Viridiplantae; Streptophyta; Embryophyta; Tracheophyta; Spermatophyta; Magnoliophyta; eudicotyledons; Gunneridae; Pentapetalae; rosids; fabids; Fabales; Fabaceae; Papilionoideae; Phaseoleae; Glycine; Soja
37820	FR661393.1_g1_i1	722	1919.17	2	2	2	0.75241	0	0	4.56046	4.56046	4.56046	T	4.20631	#N/A
45480	FR661392.1_g1_i1	598	1296.23	2	2	2	0.922673	0	0	6.75208	6.75208	6.75208	T	6.22774	#N/A
208254	FR661370.1_g1_i1	620	676.093	3	3	3	2.7511	0	0	19.4181	19.4181	19.4181	T	17.9101	#N/A
217915	FR661368.1_g1_i1	479	1021.36	2	2	2	0.937965	0	0	8.56923	8.56923	8.56923	T	7.90379	IF5A2_NICPL^IF5A2_NICPL^Q:477-184,H:62-159^96.94%ID^E:2e-62^RecName: Full=Eukaryotic translation initiation factor 5A-2;^Eukaryota; Viridiplantae; Streptophyta; Embryophyta; Tracheophyta; Spermatophyta; Magnoliophyta; eudicotyledons; Gunneridae; Pentapetalae; asterids; lamiids; Solanales; Solanaceae; Nicotianoideae; Nicotianeae; Nicotiana
225390	FR661367.1_g1_i1	584	2683.47	3	3	3	0.652887	0	0	4.89233	4.89233	4.89233	T	4.51241	IF5A2_NICPL^IF5A2_NICPL^Q:87-566,H:1-159^95.62%ID^E:2e-108^RecName: Full=Eukaryotic translation initiation factor 5A-2;^Eukaryota; Viridiplantae; Streptophyta; Embryophyta; Tracheophyta; Spermatophyta; Magnoliophyta; eudicotyledons; Gunneridae; Pentapetalae; asterids; lamiids; Solanales; Solanaceae; Nicotianoideae; Nicotianeae; Nicotiana
36603	FR661360.1_g1_i1	528	1154.49	2	2	2	0.914691	0	0	7.58108	7.58108	7.58108	T	6.99237	21KD_DAUCA^21KD_DAUCA^Q:524-168,H:73-191^61.34%ID^E:9e-51^RecName: Full=21 kDa protein;^Eukaryota; Viridiplantae; Streptophyta; Embryophyta; Tracheophyta; Spermatophyta; Magnoliophyta; eudicotyledons; Gunneridae; Pentapetalae; asterids; campanulids; Apiales; Apiaceae; Apioideae; Scandiceae; Daucinae; Daucus; Daucus sect. Daucus
216337	FR661342.1_g1_i1	477	1644.86	3	3	3	0.869984	0	0	7.98149	7.98149	7.98149	T	7.36168	PT432_ARATH^PT432_ARATH^Q:171-476,H:1-102^83.33%ID^E:1e-55^RecName: Full=Probable sugar phosphate/phosphate translocator At4g32390;^Eukaryota; Viridiplantae; Streptophyta; Embryophyta; Tracheophyta; Spermatophyta; Magnoliophyta; eudicotyledons; Gunneridae; Pentapetalae; rosids; malvids; Brassicales; Brassicaceae; Camelineae; Arabidopsis
18263	FR661337.1_g1_i1	738	2306.97	2	2	2	0.639801	0	0	3.79385	3.79385	3.79385	T	3.49923	MPCP3_ARATH^MPCP3_ARATH^Q:738-430,H:260-362^91.26%ID^E:8e-58^RecName: Full=Mitochondrial phosphate carrier protein 3, mitochondrial;^Eukaryota; Viridiplantae; Streptophyta; Embryophyta; Tracheophyta; Spermatophyta; Magnoliophyta; eudicotyledons; Gunneridae; Pentapetalae; rosids; malvids; Brassicales; Brassicaceae; Camelineae; Arabidopsis
8157	FR661300.1_g1_i1	617	2443.2	4	4	4	1.01015	0	0	7.1646	7.1646	7.1646	T	6.60823	HS181_ARATH^HS181_ARATH^Q:82-534,H:6-159^76.77%ID^E:4e-72^RecName: Full=18.1 kDa class I heat shock protein;^Eukaryota; Viridiplantae; Streptophyta; Embryophyta; Tracheophyta; Spermatophyta; Magnoliophyta; eudicotyledons; Gunneridae; Pentapetalae; rosids; malvids; Brassicales; Brassicaceae; Camelineae; Arabidopsis
43202	FR661294.1_g1_i1	593	1090.16	2	2	2	1.08791	0	0	8.02842	8.02842	8.02842	T	7.40497	AB3F_ARATH^AB3F_ARATH^Q:1-348,H:598-713^91.38%ID^E:2e-67^RecName: Full=ABC transporter F family member 3;^Eukaryota; Viridiplantae; Streptophyta; Embryophyta; Tracheophyta; Spermatophyta; Magnoliophyta; eudicotyledons; Gunneridae; Pentapetalae; rosids; malvids; Brassicales; Brassicaceae; Camelineae; Arabidopsis`AB3F_ARATH^AB3F_ARATH^Q:4-336,H:316-426^32.43%ID^E:3e-11^RecName: Full=ABC transporter…
141809	FR661278.1_g1_i1	674	1744.63	2	2	2	0.772658	0	0	5.0167	5.0167	5.0167	T	4.62713	MT2_ACTDE^MT2_ACTDE^Q:428-267,H:25-78^81.82%ID^E:5e-21^RecName: Full=Metallothionein-like protein type 2;^Eukaryota; Viridiplantae; Streptophyta; Embryophyta; Tracheophyta; Spermatophyta; Magnoliophyta; eudicotyledons; Gunneridae; Pentapetalae; asterids; Ericales; Actinidiaceae; Actinidia
154829	FR661276.1_g1_i1	438	708.625	3	3	3	1.8543	0	0	18.5266	18.5266	18.5266	T	17.0879	RL31_PICMA^RL31_PICMA^Q:437-138,H:21-120^86%ID^E:2e-44^RecName: Full=60S ribosomal protein L31;^Eukaryota; Viridiplantae; Streptophyta; Embryophyta; Tracheophyta; Spermatophyta; Pinidae; Pinales; Pinaceae; Picea
52910	FR661256.1_g1_i1	631	593.159	2	2	2	2.12759	0	0	14.7554	14.7554	14.7554	T	13.6095	AFB2_ARATH^AFB2_ARATH^Q:547-152,H:441-575^76.3%ID^E:2e-63^RecName: Full=Protein AUXIN SIGNALING F-BOX 2;^Eukaryota; Viridiplantae; Streptophyta; Embryophyta; Tracheophyta; Spermatophyta; Magnoliophyta; eudicotyledons; Gunneridae; Pentapetalae; rosids; malvids; Brassicales; Brassicaceae; Camelineae; Arabidopsis
60048	FR661255.1_g1_i1	551	759.729	4	4	4	2.90103	0	0	23.0405	23.0405	23.0405	T	21.2513	AFB2_ARATH^AFB2_ARATH^Q:3-392,H:443-575^76.69%ID^E:4e-63^RecName: Full=Protein AUXIN SIGNALING F-BOX 2;^Eukaryota; Viridiplantae; Streptophyta; Embryophyta; Tracheophyta; Spermatophyta; Magnoliophyta; eudicotyledons; Gunneridae; Pentapetalae; rosids; malvids; Brassicales; Brassicaceae; Camelineae; Arabidopsis
144763	FR661243.1_g1_i1	610	766.858	2	2	2	1.59091	0	0	11.4132	11.4132	11.4132	T	10.5269	SMD1_MOUSE^SMD1_MOUSE^Q:510-229,H:1-94^74.47%ID^E:2e-41^RecName: Full=Small nuclear ribonucleoprotein Sm D1;^Eukaryota; Metazoa; Chordata; Craniata; Vertebrata; Euteleostomi; Mammalia; Eutheria; Euarchontoglires; Glires; Rodentia; Sciurognathi; Muroidea; Muridae; Murinae; Mus; Mus
233890	FR661241.1_g1_i1	512	532.641	3	3	3	2.88374	0	0	24.6478	24.6478	24.6478	T	22.7338	CDPKS_ARATH^CDPKS_ARATH^Q:425-150,H:415-506^90.22%ID^E:8e-50^RecName: Full=Calcium-dependent protein kinase 28 {ECO:0000303|Ref.6};^Eukaryota; Viridiplantae; Streptophyta; Embryophyta; Tracheophyta; Spermatophyta; Magnoliophyta; eudicotyledons; Gunneridae; Pentapetalae; rosids; malvids; Brassicales; Brassicaceae; Camelineae; Arabidopsis
137120	FR661219.1_g1_i1	666	1593.8	2	2	2	0.835741	0	0	5.49147	5.49147	5.49147	T	5.06503	CYB5B_ARATH^CYB5B_ARATH^Q:528-130,H:1-133^81.95%ID^E:2e-67^RecName: Full=Cytochrome b5 isoform B {ECO:0000303|PubMed:19054355};^Eukaryota; Viridiplantae; Streptophyta; Embryophyta; Tracheophyta; Spermatophyta; Magnoliophyta; eudicotyledons; Gunneridae; Pentapetalae; rosids; malvids; Brassicales; Brassicaceae; Camelineae; Arabidopsis
144017	FR661218.1_g1_i1	537	1426.22	2	2	2	0.753038	0	0	6.13668	6.13668	6.13668	T	5.66014	CYB5B_ARATH^CYB5B_ARATH^Q:51-449,H:1-133^81.95%ID^E:4e-68^RecName: Full=Cytochrome b5 isoform B {ECO:0000303|PubMed:19054355};^Eukaryota; Viridiplantae; Streptophyta; Embryophyta; Tracheophyta; Spermatophyta; Magnoliophyta; eudicotyledons; Gunneridae; Pentapetalae; rosids; malvids; Brassicales; Brassicaceae; Camelineae; Arabidopsis
168721	FR661215.1_g1_i1	633	1075.68	2	2	2	1.17693	0	0	8.13648	8.13648	8.13648	T	7.50464	LAR_DESUN^LAR_DESUN^Q:88-633,H:5-185^61.54%ID^E:2e-79^RecName: Full=Leucoanthocyanidin reductase;^Eukaryota; Viridiplantae; Streptophyta; Embryophyta; Tracheophyta; Spermatophyta; Magnoliophyta; eudicotyledons; Gunneridae; Pentapetalae; rosids; fabids; Fabales; Fabaceae; Papilionoideae; Desmodieae; Desmodium
177005	FR661214.1_g1_i1	656	1375.23	3	3	3	1.43103	0	0	9.54632	9.54632	9.54632	T	8.805	CYSP4_BRANA^CYSP4_BRANA^Q:646-275,H:201-323^68.55%ID^E:4e-55^RecName: Full=Cysteine proteinase COT44;^Eukaryota; Viridiplantae; Streptophyta; Embryophyta; Tracheophyta; Spermatophyta; Magnoliophyta; eudicotyledons; Gunneridae; Pentapetalae; rosids; malvids; Brassicales; Brassicaceae; Brassiceae; Brassica
217264	FR661172.1_g1_i1	673	892.864	3	3	3	2.26126	0	0	14.7037	14.7037	14.7037	T	13.5619	RL9_PEA^RL9_PEA^Q:670-239,H:50-193^88.19%ID^E:2e-87^RecName: Full=60S ribosomal protein L9;^Eukaryota; Viridiplantae; Streptophyta; Embryophyta; Tracheophyta; Spermatophyta; Magnoliophyta; eudicotyledons; Gunneridae; Pentapetalae; rosids; fabids; Fabales; Fabaceae; Papilionoideae; Fabeae; Pisum
224269	FR661171.1_g1_i1	537	972.668	2	2	2	1.10418	0	0	8.99822	8.99822	8.99822	T	8.29946	RL9_PEA^RL9_PEA^Q:64-537,H:1-157^91.14%ID^E:5e-98^RecName: Full=60S ribosomal protein L9;^Eukaryota; Viridiplantae; Streptophyta; Embryophyta; Tracheophyta; Spermatophyta; Magnoliophyta; eudicotyledons; Gunneridae; Pentapetalae; rosids; fabids; Fabales; Fabaceae; Papilionoideae; Fabeae; Pisum
130834	FR661151.1_g1_i1	697	1936.79	4	4	4	1.4395	0	0	9.03792	9.03792	9.03792	T	8.33608	PDCD5_MOUSE^PDCD5_MOUSE^Q:504-154,H:1-111^40.17%ID^E:1e-08^RecName: Full=Programmed cell death protein 5;^Eukaryota; Metazoa; Chordata; Craniata; Vertebrata; Euteleostomi; Mammalia; Eutheria; Euarchontoglires; Glires; Rodentia; Sciurognathi; Muroidea; Muridae; Murinae; Mus; Mus
139065	FR661150.1_g1_i1	653	1689.38	2	2	2	0.773065	0	0	5.18077	5.18077	5.18077	T	4.77845	PDCD5_MOUSE^PDCD5_MOUSE^Q:145-495,H:1-111^40.17%ID^E:1e-08^RecName: Full=Programmed cell death protein 5;^Eukaryota; Metazoa; Chordata; Craniata; Vertebrata; Euteleostomi; Mammalia; Eutheria; Euarchontoglires; Glires; Rodentia; Sciurognathi; Muroidea; Muridae; Murinae; Mus; Mus
147529	FR661149.1_g1_i1	669	1439.86	3	3	3	1.39389	0	0	9.11785	9.11785	9.11785	T	8.4098	RL30_LUPLU^RL30_LUPLU^Q:502-167,H:1-112^95.54%ID^E:8e-73^RecName: Full=60S ribosomal protein L30;^Eukaryota; Viridiplantae; Streptophyta; Embryophyta; Tracheophyta; Spermatophyta; Magnoliophyta; eudicotyledons; Gunneridae; Pentapetalae; rosids; fabids; Fabales; Fabaceae; Papilionoideae; Genisteae; Lupinus
180561	FR661144.1_g1_i1	625	1180.17	3	3	3	1.58875	0	0	11.1242	11.1242	11.1242	T	10.2603	RS5_CICAR^RS5_CICAR^Q:624-133,H:34-197^94.51%ID^E:1e-109^RecName: Full=40S ribosomal protein S5;^Eukaryota; Viridiplantae; Streptophyta; Embryophyta; Tracheophyta; Spermatophyta; Magnoliophyta; eudicotyledons; Gunneridae; Pentapetalae; rosids; fabids; Fabales; Fabaceae; Papilionoideae; Cicereae; Cicer
85320	FR661124.1_g1_i1	681	2914.7	3	3	3	0.70093	0	0	4.50421	4.50421	4.50421	T	4.15444	YIPL6_ARATH^YIPL6_ARATH^Q:488-171,H:1-106^84.91%ID^E:2e-63^RecName: Full=Protein yippee-like At4g27745;^Eukaryota; Viridiplantae; Streptophyta; Embryophyta; Tracheophyta; Spermatophyta; Magnoliophyta; eudicotyledons; Gunneridae; Pentapetalae; rosids; malvids; Brassicales; Brassicaceae; Camelineae; Arabidopsis
118600	FR661119.1_g1_i1	695	1080.44	2	2	2	1.28651	0	0	8.10064	8.10064	8.10064	T	7.47158	FREE1_ARATH^FREE1_ARATH^Q:693-250,H:455-601^79.05%ID^E:4e-79^RecName: Full=Protein FREE1 {ECO:0000303|PubMed:25438943};^Eukaryota; Viridiplantae; Streptophyta; Embryophyta; Tracheophyta; Spermatophyta; Magnoliophyta; eudicotyledons; Gunneridae; Pentapetalae; rosids; malvids; Brassicales; Brassicaceae; Camelineae; Arabidopsis
172203	FR661111.1_g1_i1	645	823.489	2	2	2	1.56651	0	0	10.6283	10.6283	10.6283	T	9.80294	BZW2_CHICK^BZW2_CHICK^Q:555-301,H:321-405^41.18%ID^E:6e-14^RecName: Full=Basic leucine zipper and W2 domain-containing protein 2;^Eukaryota; Metazoa; Chordata; Craniata; Vertebrata; Euteleostomi; Archelosauria; Archosauria; Dinosauria; Saurischia; Theropoda; Coelurosauria; Aves; Neognathae; Galloanserae; Galliformes; Phasianidae; Phasianinae; Gallus
195960	FR661108.1_g1_i1	710	1429.2	3	3	3	1.49034	0	0	9.18582	9.18582	9.18582	T	8.47249	#N/A
203962	FR661107.1_g1_i1	634	1938.29	4	4	4	1.30837	0	0	9.03093	9.03093	9.03093	T	8.32963	#N/A
76780	FR661090.1_g1_i1	185	59.2536	4	4	4	12.4887	0	0	295.418	295.418	295.418	T	272.477	TAR1_KLULA^TAR1_KLULA^Q:183-13,H:21-77^63.16%ID^E:6e-17^RecName: Full=Protein TAR1;^Eukaryota; Fungi; Dikarya; Ascomycota; Saccharomycotina; Saccharomycetes; Saccharomycetales; Saccharomycetaceae; Kluyveromyces
116866	FR661085.1_g1_i1	660	1695.72	3	3	3	1.16765	0	0	7.74211	7.74211	7.74211	T	7.14089	E6_GOSHI^E6_GOSHI^Q:440-324,H:169-207^79.49%ID^E:2e-12^RecName: Full=Protein E6;^Eukaryota; Viridiplantae; Streptophyta; Embryophyta; Tracheophyta; Spermatophyta; Magnoliophyta; eudicotyledons; Gunneridae; Pentapetalae; rosids; malvids; Malvales; Malvaceae; Malvoideae; Gossypium
128791	FR661083.1_g1_i1	383	285.7	2	2	2	2.68113	0	0	30.6345	30.6345	30.6345	T	28.2555	#N/A
88618	FR661055.1_g1_i1	456	1270.18	2	2	2	0.718007	0	0	6.89056	6.89056	6.89056	T	6.35547	ACCA_ARATH^ACCA_ARATH^Q:1-453,H:265-415^82.12%ID^E:8e-61^RecName: Full=Acetyl-coenzyme A carboxylase carboxyl transferase subunit alpha, chloroplastic;^Eukaryota; Viridiplantae; Streptophyta; Embryophyta; Tracheophyta; Spermatophyta; Magnoliophyta; eudicotyledons; Gunneridae; Pentapetalae; rosids; malvids; Brassicales; Brassicaceae; Camelineae; Arabidopsis
165688	FR661044.1_g1_i1	542	649.152	2	2	2	1.66987	0	0	13.4826	13.4826	13.4826	T	12.4356	UCC1_ARATH^UCC1_ARATH^Q:16-321,H:26-126^36.27%ID^E:2e-18^RecName: Full=Uclacyanin 1 {ECO:0000303|PubMed:9761472};^Eukaryota; Viridiplantae; Streptophyta; Embryophyta; Tracheophyta; Spermatophyta; Magnoliophyta; eudicotyledons; Gunneridae; Pentapetalae; rosids; malvids; Brassicales; Brassicaceae; Camelineae; Arabidopsis
182620	FR661041.1_g1_i1	740	1822.15	3	3	3	1.21834	0	0	7.20491	7.20491	7.20491	T	6.64541	AL2B7_ARATH^AL2B7_ARATH^Q:740-234,H:366-534^78.7%ID^E:4e-92^RecName: Full=Aldehyde dehydrogenase family 2 member B7, mitochondrial;^Eukaryota; Viridiplantae; Streptophyta; Embryophyta; Tracheophyta; Spermatophyta; Magnoliophyta; eudicotyledons; Gunneridae; Pentapetalae; rosids; malvids; Brassicales; Brassicaceae; Camelineae; Arabidopsis
23033	FR661031.1_g1_i1	707	2059.27	4	4	4	1.3733	0	0	8.50036	8.50036	8.50036	T	7.84026	HS181_ARATH^HS181_ARATH^Q:598-146,H:6-159^77.42%ID^E:2e-72^RecName: Full=18.1 kDa class I heat shock protein;^Eukaryota; Viridiplantae; Streptophyta; Embryophyta; Tracheophyta; Spermatophyta; Magnoliophyta; eudicotyledons; Gunneridae; Pentapetalae; rosids; malvids; Brassicales; Brassicaceae; Camelineae; Arabidopsis
30409	FR661030.1_g1_i1	590	2550.24	2	2	2	0.462701	0	0	3.43194	3.43194	3.43194	T	3.16543	HS181_ARATH^HS181_ARATH^Q:82-525,H:6-156^76.97%ID^E:1e-70^RecName: Full=18.1 kDa class I heat shock protein;^Eukaryota; Viridiplantae; Streptophyta; Embryophyta; Tracheophyta; Spermatophyta; Magnoliophyta; eudicotyledons; Gunneridae; Pentapetalae; rosids; malvids; Brassicales; Brassicaceae; Camelineae; Arabidopsis
40621	FR661028.1_g1_i1	572	810.813	2	2	2	1.41093	0	0	10.7944	10.7944	10.7944	T	9.95619	Y2309_ARATH^Y2309_ARATH^Q:415-185,H:1-77^89.61%ID^E:1e-42^RecName: Full=Uncharacterized protein At2g23090;^Eukaryota; Viridiplantae; Streptophyta; Embryophyta; Tracheophyta; Spermatophyta; Magnoliophyta; eudicotyledons; Gunneridae; Pentapetalae; rosids; malvids; Brassicales; Brassicaceae; Camelineae; Arabidopsis
70714	FR661024.1_g1_i1	674	1099.39	3	3	3	1.8392	0	0	11.9415	11.9415	11.9415	T	11.0142	EIF3G_MOUSE^EIF3G_MOUSE^Q:671-201,H:154-320^50.88%ID^E:8e-47^RecName: Full=Eukaryotic translation initiation factor 3 subunit G {ECO:0000255|HAMAP-Rule:MF_03006};^Eukaryota; Metazoa; Chordata; Craniata; Vertebrata; Euteleostomi; Mammalia; Eutheria; Euarchontoglires; Glires; Rodentia; Sciurognathi; Muroidea; Muridae; Murinae; Mus; Mus
78346	FR661023.1_g1_i1	598	1758.86	4	4	4	1.35997	0	0	9.95224	9.95224	9.95224	T	9.17939	EI3GA_XENLA^EI3GA_XENLA^Q:203-589,H:43-160^36.84%ID^E:5e-14^RecName: Full=Eukaryotic translation initiation factor 3 subunit G-A {ECO:0000255|HAMAP-Rule:MF_03006};^Eukaryota; Metazoa; Chordata; Craniata; Vertebrata; Euteleostomi; Amphibia; Batrachia; Anura; Pipoidea; Pipidae; Xenopodinae; Xenopus; Xenopus
161669	FR661010.1_g1_i1	659	806.784	2	2	2	1.63365	0	0	10.8483	10.8483	10.8483	T	10.0059	(BLASTP)F10C1_MOUSE^F10C1_MOUSE^Q:1-109,H:182-295^35.9%ID^E:1e-07^RecName: Full=Protein FRA10AC1 homolog;^Eukaryota; Metazoa; Chordata; Craniata; Vertebrata; Euteleostomi; Mammalia; Eutheria; Euarchontoglires; Glires; Rodentia; Sciurognathi; Muroidea; Muridae; Murinae; Mus; Mus
142719	FR660980.1_g1_i1	639	682.015	2	2	2	1.87386	0	0	12.833	12.833	12.833	T	11.8364	#N/A
206750	FR660972.1_g1_i1	645	1056.01	4	4	4	2.44315	0	0	16.5761	16.5761	16.5761	T	15.2889	SAP4_ORYSJ^SAP4_ORYSJ^Q:615-412,H:106-173^86.76%ID^E:1e-35^RecName: Full=Zinc finger A20 and AN1 domain-containing stress-associated protein 4;^Eukaryota; Viridiplantae; Streptophyta; Embryophyta; Tracheophyta; Spermatophyta; Magnoliophyta; Liliopsida; Poales; Poaceae; BOP clade; Oryzoideae; Oryzeae; Oryzinae; Oryza
70568	FR660958.1_g1_i1	641	1545.35	3	3	3	1.24438	0	0	8.49542	8.49542	8.49542	T	7.8357	RL6_MESCR^RL6_MESCR^Q:553-74,H:75-234^85.62%ID^E:2e-76^RecName: Full=60S ribosomal protein L6;^Eukaryota; Viridiplantae; Streptophyta; Embryophyta; Tracheophyta; Spermatophyta; Magnoliophyta; eudicotyledons; Gunneridae; Pentapetalae; Caryophyllales; Aizoaceae; Mesembryanthemum; Cryophytum
110705	FR660953.1_g1_i1	654	694.124	2	2	2	1.88439	0	0	12.6091	12.6091	12.6091	T	11.6299	IF1A_ONOVI^IF1A_ONOVI^Q:529-233,H:18-116^93.94%ID^E:6e-61^RecName: Full=Eukaryotic translation initiation factor 1A;^Eukaryota; Viridiplantae; Streptophyta; Embryophyta; Tracheophyta; Spermatophyta; Magnoliophyta; eudicotyledons; Gunneridae; Pentapetalae; rosids; fabids; Fabales; Fabaceae; Papilionoideae; Hedysareae; Onobrychis
214240	FR660936.1_g1_i1	421	530.396	4	4	4	3.17499	0	0	33.0028	33.0028	33.0028	T	30.44	RS27A_SOLTU^RS27A_SOLTU^Q:419-3,H:10-148^96.4%ID^E:4e-76^RecName: Full=Ubiquitin-40S ribosomal protein S27a;^Eukaryota; Viridiplantae; Streptophyta; Embryophyta; Tracheophyta; Spermatophyta; Magnoliophyta; eudicotyledons; Gunneridae; Pentapetalae; asterids; lamiids; Solanales; Solanaceae; Solanoideae; Solaneae; Solanum
222290	FR660935.1_g1_i1	633	2258.11	10	10	10	2.80323	0	0	19.3797	19.3797	19.3797	T	17.8747	RS27A_SOLTU^RS27A_SOLTU^Q:78-545,H:1-156^96.15%ID^E:2e-87^RecName: Full=Ubiquitin-40S ribosomal protein S27a;^Eukaryota; Viridiplantae; Streptophyta; Embryophyta; Tracheophyta; Spermatophyta; Magnoliophyta; eudicotyledons; Gunneridae; Pentapetalae; asterids; lamiids; Solanales; Solanaceae; Solanoideae; Solaneae; Solanum
201705	FR660905.1_g1_i1	562	604.044	3	3	3	2.79119	0	0	21.7342	21.7342	21.7342	T	20.0464	VA722_ARATH^VA722_ARATH^Q:473-168,H:120-221^88.24%ID^E:5e-43^RecName: Full=Vesicle-associated membrane protein 722 {ECO:0000303|PubMed:11115874};^Eukaryota; Viridiplantae; Streptophyta; Embryophyta; Tracheophyta; Spermatophyta; Magnoliophyta; eudicotyledons; Gunneridae; Pentapetalae; rosids; malvids; Brassicales; Brassicaceae; Camelineae; Arabidopsis
112038	FR660866.1_g1_i1	705	1663	3	3	3	1.2718	0	0	7.8944	7.8944	7.8944	T	7.28136	GDT13_ORYSJ^GDT13_ORYSJ^Q:703-89,H:75-279^88.29%ID^E:3e-90^RecName: Full=GDT1-like protein 3;^Eukaryota; Viridiplantae; Streptophyta; Embryophyta; Tracheophyta; Spermatophyta; Magnoliophyta; Liliopsida; Poales; Poaceae; BOP clade; Oryzoideae; Oryzeae; Oryzinae; Oryza
180225	FR660857.1_g1_i1	605	624.664	4	4	4	3.87409	0	0	28.0224	28.0224	28.0224	T	25.8463	BZW1A_DANRE^BZW1A_DANRE^Q:551-234,H:302-405^31.13%ID^E:2e-10^RecName: Full=Basic leucine zipper and W2 domain-containing protein 1-A;^Eukaryota; Metazoa; Chordata; Craniata; Vertebrata; Euteleostomi; Actinopterygii; Neopterygii; Teleostei; Ostariophysi; Cypriniformes; Cyprinidae; Danio
186771	FR660856.1_g1_i1	504	732.345	2	2	2	1.3764	0	0	11.951	11.951	11.951	T	11.023	BZW1A_DANRE^BZW1A_DANRE^Q:7-177,H:349-405^42.11%ID^E:3e-09^RecName: Full=Basic leucine zipper and W2 domain-containing protein 1-A;^Eukaryota; Metazoa; Chordata; Craniata; Vertebrata; Euteleostomi; Actinopterygii; Neopterygii; Teleostei; Ostariophysi; Cypriniformes; Cyprinidae; Danio
31287	FR660845.1_g1_i1	548	531.826	2	2	2	2.06082	0	0	16.457	16.457	16.457	T	15.1791	SDH5_ARATH^SDH5_ARATH^Q:459-181,H:165-257^77.42%ID^E:2e-46^RecName: Full=Succinate dehydrogenase subunit 5, mitochondrial {ECO:0000305};^Eukaryota; Viridiplantae; Streptophyta; Embryophyta; Tracheophyta; Spermatophyta; Magnoliophyta; eudicotyledons; Gunneridae; Pentapetalae; rosids; malvids; Brassicales; Brassicaceae; Camelineae; Arabidopsis
79372	FR660838.1_g1_i1	761	1579.78	4	4	4	1.92684	0	0	11.0803	11.0803	11.0803	T	10.2199	ARF1_ORYSJ^ARF1_ORYSJ^Q:739-197,H:1-181^96.69%ID^E:5e-126^RecName: Full=ADP-ribosylation factor 1;^Eukaryota; Viridiplantae; Streptophyta; Embryophyta; Tracheophyta; Spermatophyta; Magnoliophyta; Liliopsida; Poales; Poaceae; BOP clade; Oryzoideae; Oryzeae; Oryzinae; Oryza
134565	FR660829.1_g1_i1	539	652.659	2	2	2	1.6517	0	0	13.4102	13.4102	13.4102	T	12.3688	USPAL_ARATH^USPAL_ARATH^Q:410-3,H:29-163^28.67%ID^E:1e-13^RecName: Full=Universal stress protein A-like protein;^Eukaryota; Viridiplantae; Streptophyta; Embryophyta; Tracheophyta; Spermatophyta; Magnoliophyta; eudicotyledons; Gunneridae; Pentapetalae; rosids; malvids; Brassicales; Brassicaceae; Camelineae; Arabidopsis
149565	FR660827.1_g1_i1	698	826.939	3	3	3	2.53223	0	0	15.8759	15.8759	15.8759	T	14.6431	#N/A
196959	FR660821.1_g1_i1	596	808.073	4	4	4	2.95023	0	0	21.6621	21.6621	21.6621	T	19.9799	RAC5_ORYSJ^RAC5_ORYSJ^Q:121-594,H:6-163^96.84%ID^E:3e-111^RecName: Full=Rac-like GTP-binding protein 5;^Eukaryota; Viridiplantae; Streptophyta; Embryophyta; Tracheophyta; Spermatophyta; Magnoliophyta; Liliopsida; Poales; Poaceae; BOP clade; Oryzoideae; Oryzeae; Oryzinae; Oryza
101020	FR660802.1_g1_i1	688	1397.12	3	3	3	1.47733	0	0	9.39678	9.39678	9.39678	T	8.66707	VATD_ARATH^VATD_ARATH^Q:688-197,H:98-261^79.27%ID^E:1e-89^RecName: Full=V-type proton ATPase subunit D;^Eukaryota; Viridiplantae; Streptophyta; Embryophyta; Tracheophyta; Spermatophyta; Magnoliophyta; eudicotyledons; Gunneridae; Pentapetalae; rosids; malvids; Brassicales; Brassicaceae; Camelineae; Arabidopsis
229545	FR660751.1_g1_i1	772	1237.54	3	3	3	1.87145	0	0	10.6085	10.6085	10.6085	T	9.78466	RL172_ARATH^RL172_ARATH^Q:772-539,H:8-85^92.31%ID^E:2e-77^RecName: Full=60S ribosomal protein L17-2;^Eukaryota; Viridiplantae; Streptophyta; Embryophyta; Tracheophyta; Spermatophyta; Magnoliophyta; eudicotyledons; Gunneridae; Pentapetalae; rosids; malvids; Brassicales; Brassicaceae; Camelineae; Arabidopsis`RL172_ARATH^RL172_ARATH^Q:534-265,H:87-175^85.56%ID^E:2e-77^RecName: Full=60S ribosomal pro…
237293	FR660750.1_g1_i1	608	1326.79	2	2	2	0.9165	0	0	6.5966	6.5966	6.5966	T	6.08434	RL172_ARATH^RL172_ARATH^Q:86-340,H:1-85^91.76%ID^E:3e-81^RecName: Full=60S ribosomal protein L17-2;^Eukaryota; Viridiplantae; Streptophyta; Embryophyta; Tracheophyta; Spermatophyta; Magnoliophyta; eudicotyledons; Gunneridae; Pentapetalae; rosids; malvids; Brassicales; Brassicaceae; Camelineae; Arabidopsis`RL172_ARATH^RL172_ARATH^Q:345-608,H:87-173^86.36%ID^E:3e-81^RecName: Full=60S ribosomal prot…
8769	FR660749.1_g1_i1	705	1976.4	2	2	2	0.71342	0	0	4.4284	4.4284	4.4284	T	4.08451	CHS1_CAMSI^CHS1_CAMSI^Q:703-140,H:201-388^94.15%ID^E:2e-112^RecName: Full=Chalcone synthase 1;^Eukaryota; Viridiplantae; Streptophyta; Embryophyta; Tracheophyta; Spermatophyta; Magnoliophyta; eudicotyledons; Gunneridae; Pentapetalae; asterids; Ericales; Theaceae; Camellia
17458	FR660748.1_g1_i1	688	2582.6	6	6	6	1.59839	0	0	10.1668	10.1668	10.1668	T	9.37732	CHS1_CAMSI^CHS1_CAMSI^Q:93-686,H:1-198^95.96%ID^E:1e-139^RecName: Full=Chalcone synthase 1;^Eukaryota; Viridiplantae; Streptophyta; Embryophyta; Tracheophyta; Spermatophyta; Magnoliophyta; eudicotyledons; Gunneridae; Pentapetalae; asterids; Ericales; Theaceae; Camellia
34048	FR660745.1_g1_i1	732	1704.49	8	8	8	3.43564	0	0	20.5394	20.5394	20.5394	T	18.9444	TBB1_AVESA^TBB1_AVESA^Q:731-270,H:211-364^99.35%ID^E:4e-108^RecName: Full=Tubulin beta-1 chain;^Eukaryota; Viridiplantae; Streptophyta; Embryophyta; Tracheophyta; Spermatophyta; Magnoliophyta; Liliopsida; Poales; Poaceae; BOP clade; Pooideae; Poodae; Poeae; Aveninae; Avena
61319	FR660741.1_g1_i1	578	766.4	6	6	6	4.52505	0	0	34.26	34.26	34.26	T	31.5995	DNJH_CUCSA^DNJH_CUCSA^Q:495-271,H:341-413^84%ID^E:7e-34^RecName: Full=DnaJ protein homolog;^Eukaryota; Viridiplantae; Streptophyta; Embryophyta; Tracheophyta; Spermatophyta; Magnoliophyta; eudicotyledons; Gunneridae; Pentapetalae; rosids; fabids; Cucurbitales; Cucurbitaceae; Benincaseae; Cucumis
68108	FR660740.1_g1_i1	523	856.085	5	5	5	3.0546	0	0	25.559	25.559	25.559	T	23.5742	DNJH_CUCSA^DNJH_CUCSA^Q:2-220,H:343-413^84.93%ID^E:1e-33^RecName: Full=DnaJ protein homolog;^Eukaryota; Viridiplantae; Streptophyta; Embryophyta; Tracheophyta; Spermatophyta; Magnoliophyta; eudicotyledons; Gunneridae; Pentapetalae; rosids; fabids; Cucurbitales; Cucurbitaceae; Benincaseae; Cucumis
77165	FR660739.1_g1_i1	726	1765.89	5	5	5	2.05562	0	0	12.3908	12.3908	12.3908	T	11.4285	RS4_SOLTU^RS4_SOLTU^Q:726-124,H:64-264^90.05%ID^E:5e-115^RecName: Full=40S ribosomal protein S4;^Eukaryota; Viridiplantae; Streptophyta; Embryophyta; Tracheophyta; Spermatophyta; Magnoliophyta; eudicotyledons; Gunneridae; Pentapetalae; asterids; lamiids; Solanales; Solanaceae; Solanoideae; Solaneae; Solanum
124634	FR660733.1_g1_i1	552	1059.6	3	3	3	1.56285	0	0	12.3899	12.3899	12.3899	T	11.4278	PPCK1_ARATH^PPCK1_ARATH^Q:550-248,H:179-279^75.25%ID^E:1e-49^RecName: Full=Phosphoenolpyruvate carboxylase kinase 1;^Eukaryota; Viridiplantae; Streptophyta; Embryophyta; Tracheophyta; Spermatophyta; Magnoliophyta; eudicotyledons; Gunneridae; Pentapetalae; rosids; malvids; Brassicales; Brassicaceae; Camelineae; Arabidopsis
132954	FR660732.1_g1_i1	652	1503.74	5	5	5	2.16793	0	0	14.5509	14.5509	14.5509	T	13.4209	PPCK2_ARATH^PPCK2_ARATH^Q:66-647,H:7-202^59.6%ID^E:3e-83^RecName: Full=Phosphoenolpyruvate carboxylase kinase 2;^Eukaryota; Viridiplantae; Streptophyta; Embryophyta; Tracheophyta; Spermatophyta; Magnoliophyta; eudicotyledons; Gunneridae; Pentapetalae; rosids; malvids; Brassicales; Brassicaceae; Camelineae; Arabidopsis
141978	FR660731.1_g1_i1	715	1730.7	2	2	2	0.826258	0	0	5.05709	5.05709	5.05709	T	4.66438	RN170_BOVIN^RN170_BOVIN^Q:715-269,H:108-253^31.54%ID^E:7e-15^RecName: Full=E3 ubiquitin-protein ligase RNF170;^Eukaryota; Metazoa; Chordata; Craniata; Vertebrata; Euteleostomi; Mammalia; Eutheria; Laurasiatheria; Cetartiodactyla; Ruminantia; Pecora; Bovidae; Bovinae; Bos
21087	FR660716.1_g1_i1	696	1711.33	8	8	8	3.25361	0	0	20.4573	20.4573	20.4573	T	18.8686	#N/A
54822	FR660712.1_g1_i1	712	6414.55	9	9	9	0.998979	0	0	6.13999	6.13999	6.13999	T	5.66318	RL31_PERFR^RL31_PERFR^Q:623-261,H:1-121^89.26%ID^E:2e-56^RecName: Full=60S ribosomal protein L31;^Eukaryota; Viridiplantae; Streptophyta; Embryophyta; Tracheophyta; Spermatophyta; Magnoliophyta; eudicotyledons; Gunneridae; Pentapetalae; asterids; lamiids; Lamiales; Lamiaceae; Nepetoideae; Elsholtzieae; Perilla
139708	FR660701.1_g1_i1	645	1245.11	2	2	2	1.03605	0	0	7.0293	7.0293	7.0293	T	6.48344	UBXN1_RAT^UBXN1_RAT^Q:464-595,H:7-50^50%ID^E:1e-08^RecName: Full=UBX domain-containing protein 1;^Eukaryota; Metazoa; Chordata; Craniata; Vertebrata; Euteleostomi; Mammalia; Eutheria; Euarchontoglires; Glires; Rodentia; Sciurognathi; Muroidea; Muridae; Murinae; Rattus
147849	FR660700.1_g1_i1	642	909.154	2	2	2	1.4123	0	0	9.62684	9.62684	9.62684	T	8.87926	DRB2_ARATH^DRB2_ARATH^Q:607-362,H:257-355^53.92%ID^E:1e-15^RecName: Full=Double-stranded RNA-binding protein 2;^Eukaryota; Viridiplantae; Streptophyta; Embryophyta; Tracheophyta; Spermatophyta; Magnoliophyta; eudicotyledons; Gunneridae; Pentapetalae; rosids; malvids; Brassicales; Brassicaceae; Camelineae; Arabidopsis
66813	FR660684.1_g1_i1	659	836.816	2	2	2	1.57502	0	0	10.459	10.459	10.459	T	9.64682	UBC4_SOLLC^UBC4_SOLLC^Q:598-155,H:1-148^99.32%ID^E:5e-106^RecName: Full=Ubiquitin-conjugating enzyme E2-17 kDa;^Eukaryota; Viridiplantae; Streptophyta; Embryophyta; Tracheophyta; Spermatophyta; Magnoliophyta; eudicotyledons; Gunneridae; Pentapetalae; asterids; lamiids; Solanales; Solanaceae; Solanoideae; Solaneae; Solanum; Lycopersicon
74207	FR660683.1_g1_i1	575	896.125	2	2	2	1.2833	0	0	9.76681	9.76681	9.76681	T	9.00836	UBC4_SOLLC^UBC4_SOLLC^Q:13-456,H:1-148^99.32%ID^E:2e-106^RecName: Full=Ubiquitin-conjugating enzyme E2-17 kDa;^Eukaryota; Viridiplantae; Streptophyta; Embryophyta; Tracheophyta; Spermatophyta; Magnoliophyta; eudicotyledons; Gunneridae; Pentapetalae; asterids; lamiids; Solanales; Solanaceae; Solanoideae; Solaneae; Solanum; Lycopersicon
86302	FR660681.1_g1_i1	722	1833.74	3	3	3	1.18119	0	0	7.15935	7.15935	7.15935	T	6.60339	#N/A
165876	FR660670.1_g1_i1	687	1861.22	10	10	10	3.69114	0	0	23.5123	23.5123	23.5123	T	21.6864	NACA_PINTA^NACA_PINTA^Q:623-159,H:51-204^82.05%ID^E:9e-74^RecName: Full=Nascent polypeptide-associated complex subunit alpha-like protein;^Eukaryota; Viridiplantae; Streptophyta; Embryophyta; Tracheophyta; Spermatophyta; Pinidae; Pinales; Pinaceae; Pinus; Pinus
173886	FR660669.1_g1_i1	633	4931.62	4	4	4	0.513422	0	0	3.54945	3.54945	3.54945	T	3.27382	NACA_PINTA^NACA_PINTA^Q:282-632,H:72-189^84.75%ID^E:2e-63^RecName: Full=Nascent polypeptide-associated complex subunit alpha-like protein;^Eukaryota; Viridiplantae; Streptophyta; Embryophyta; Tracheophyta; Spermatophyta; Pinidae; Pinales; Pinaceae; Pinus; Pinus
183877	FR660668.1_g1_i1	799	1659.39	2	2	2	0.963006	0	0	5.2744	5.2744	5.2744	T	4.86482	METK2_ELAUM^METK2_ELAUM^Q:799-212,H:198-393^95.92%ID^E:6e-121^RecName: Full=S-adenosylmethionine synthase 2;^Eukaryota; Viridiplantae; Streptophyta; Embryophyta; Tracheophyta; Spermatophyta; Magnoliophyta; eudicotyledons; Gunneridae; Pentapetalae; rosids; fabids; Rosales; Elaeagnaceae; Elaeagnus
192471	FR660633.1_g1_i1	575	1120.48	3	3	3	1.53953	0	0	11.7168	11.7168	11.7168	T	10.807	SILD_FORIN^SILD_FORIN^Q:2-493,H:98-266^55.62%ID^E:6e-57^RecName: Full=Secoisolariciresinol dehydrogenase;^Eukaryota; Viridiplantae; Streptophyta; Embryophyta; Tracheophyta; Spermatophyta; Magnoliophyta; eudicotyledons; Gunneridae; Pentapetalae; asterids; lamiids; Lamiales; Oleaceae; Forsythieae; Forsythia
35913	FR660621.1_g1_i1	544	1593.28	4	4	4	1.36574	0	0	10.9865	10.9865	10.9865	T	10.1333	AXR4_ARATH^AXR4_ARATH^Q:289-543,H:38-122^60%ID^E:2e-27^RecName: Full=Protein AUXIN RESPONSE 4;^Eukaryota; Viridiplantae; Streptophyta; Embryophyta; Tracheophyta; Spermatophyta; Magnoliophyta; eudicotyledons; Gunneridae; Pentapetalae; rosids; malvids; Brassicales; Brassicaceae; Camelineae; Arabidopsis
89849	FR660613.1_g1_i1	579	1551.82	2	2	2	0.746219	0	0	5.64	5.64	5.64	T	5.20202	#N/A
187283	FR660598.1_g1_i1	447	298.995	3	3	3	4.48502	0	0	43.9084	43.9084	43.9084	T	40.4987	ACCD_SOLTU^ACCD_SOLTU^Q:447-196,H:401-484^91.67%ID^E:3e-46^RecName: Full=Acetyl-coenzyme A carboxylase carboxyl transferase subunit beta, chloroplastic {ECO:0000255|HAMAP-Rule:MF_01395};^Eukaryota; Viridiplantae; Streptophyta; Embryophyta; Tracheophyta; Spermatophyta; Magnoliophyta; eudicotyledons; Gunneridae; Pentapetalae; asterids; lamiids; Solanales; Solanaceae; Solanoideae; Solaneae; Solanum
1312	FR660590.1_g1_i1	772	2072.96	3	3	3	1.11724	0	0	6.33316	6.33316	6.33316	T	5.84135	CHS1_CAMSI^CHS1_CAMSI^Q:770-108,H:168-388^95.93%ID^E:7e-136^RecName: Full=Chalcone synthase 1;^Eukaryota; Viridiplantae; Streptophyta; Embryophyta; Tracheophyta; Spermatophyta; Magnoliophyta; eudicotyledons; Gunneridae; Pentapetalae; asterids; Ericales; Theaceae; Camellia
61870	FR660582.1_g1_i1	696	761.147	3	3	3	2.74323	0	0	17.2482	17.2482	17.2482	T	15.9088	VP321_ARATH^VP321_ARATH^Q:695-396,H:50-149^88%ID^E:8e-45^RecName: Full=Vacuolar protein sorting-associated protein 32 homolog 1;^Eukaryota; Viridiplantae; Streptophyta; Embryophyta; Tracheophyta; Spermatophyta; Magnoliophyta; eudicotyledons; Gunneridae; Pentapetalae; rosids; malvids; Brassicales; Brassicaceae; Camelineae; Arabidopsis
69654	FR660581.1_g1_i1	615	1273.82	2	2	2	0.965597	0	0	6.87087	6.87087	6.87087	T	6.33731	VP321_ARATH^VP321_ARATH^Q:106-552,H:1-149^85.23%ID^E:1e-74^RecName: Full=Vacuolar protein sorting-associated protein 32 homolog 1;^Eukaryota; Viridiplantae; Streptophyta; Embryophyta; Tracheophyta; Spermatophyta; Magnoliophyta; eudicotyledons; Gunneridae; Pentapetalae; rosids; malvids; Brassicales; Brassicaceae; Camelineae; Arabidopsis
140654	FR660570.1_g1_i1	541	598.39	3	3	3	2.71228	0	0	21.9396	21.9396	21.9396	T	20.2358	#N/A
148518	FR660569.1_g1_i1	614	1052.74	2	2	2	1.16648	0	0	8.31384	8.31384	8.31384	T	7.66823	#N/A
155181	FR660567.1_g1_i1	368	201.679	2	2	2	3.64937	0	0	43.3971	43.3971	43.3971	T	40.0271	RR8_EUCGG^RR8_EUCGG^Q:368-12,H:16-134^68.91%ID^E:4e-48^RecName: Full=30S ribosomal protein S8, chloroplastic;^Eukaryota; Viridiplantae; Streptophyta; Embryophyta; Tracheophyta; Spermatophyta; Magnoliophyta; eudicotyledons; Gunneridae; Pentapetalae; rosids; malvids; Myrtales; Myrtaceae; Myrtoideae; Eucalypteae; Eucalyptus
161248	FR660566.1_g1_i1	468	235.901	2	2	2	3.96777	0	0	37.1016	37.1016	37.1016	T	34.2204	RR8_EUCGG^RR8_EUCGG^Q:181-423,H:54-134^90.12%ID^E:3e-62^RecName: Full=30S ribosomal protein S8, chloroplastic;^Eukaryota; Viridiplantae; Streptophyta; Embryophyta; Tracheophyta; Spermatophyta; Magnoliophyta; eudicotyledons; Gunneridae; Pentapetalae; rosids; malvids; Myrtales; Myrtaceae; Myrtoideae; Eucalypteae; Eucalyptus`RR8_EUCGG^RR8_EUCGG^Q:23-196,H:1-58^89.66%ID^E:3e-62^RecName: Full=30S ribo…
2426	FR660555.1_g1_i1	168	106.881	2	2	2	3.14369	0	0	81.8882	81.8882	81.8882	T	75.5292	#N/A
26194	FR660552.1_g1_i1	730	2102.48	2	2	2	0.694418	0	0	4.16283	4.16283	4.16283	T	3.83956	GSTF_HYOMU^GSTF_HYOMU^Q:588-271,H:101-206^71.7%ID^E:2e-55^RecName: Full=Glutathione S-transferase;^Eukaryota; Viridiplantae; Streptophyta; Embryophyta; Tracheophyta; Spermatophyta; Magnoliophyta; eudicotyledons; Gunneridae; Pentapetalae; asterids; lamiids; Solanales; Solanaceae; Solanoideae; Hyoscyameae; Hyoscyamus`GSTF_HYOMU^GSTF_HYOMU^Q:730-590,H:53-99^70.21%ID^E:2e-55^RecName: Full=Glutathione…
34038	FR660551.1_g1_i1	618	1450.96	4	4	4	1.7037	0	0	12.0641	12.0641	12.0641	T	11.1273	GSTF_HYOMU^GSTF_HYOMU^Q:261-578,H:101-206^71.7%ID^E:2e-70^RecName: Full=Glutathione S-transferase;^Eukaryota; Viridiplantae; Streptophyta; Embryophyta; Tracheophyta; Spermatophyta; Magnoliophyta; eudicotyledons; Gunneridae; Pentapetalae; asterids; lamiids; Solanales; Solanaceae; Solanoideae; Hyoscyameae; Hyoscyamus`GSTF_HYOMU^GSTF_HYOMU^Q:8-259,H:16-99^65.48%ID^E:2e-70^RecName: Full=Glutathione S…
58560	FR660548.1_g1_i1	682	847.818	5	5	5	4.02209	0	0	25.8082	25.8082	25.8082	T	23.8041	R27A3_ARATH^R27A3_ARATH^Q:576-139,H:1-146^86.99%ID^E:4e-88^RecName: Full=60S ribosomal protein L27a-3;^Eukaryota; Viridiplantae; Streptophyta; Embryophyta; Tracheophyta; Spermatophyta; Magnoliophyta; eudicotyledons; Gunneridae; Pentapetalae; rosids; malvids; Brassicales; Brassicaceae; Camelineae; Arabidopsis
96551	FR660543.1_g1_i1	731	1488	4	4	4	1.96505	0	0	11.7638	11.7638	11.7638	T	10.8503	ARF1_ORYSJ^ARF1_ORYSJ^Q:711-169,H:1-181^97.24%ID^E:4e-128^RecName: Full=ADP-ribosylation factor 1;^Eukaryota; Viridiplantae; Streptophyta; Embryophyta; Tracheophyta; Spermatophyta; Magnoliophyta; Liliopsida; Poales; Poaceae; BOP clade; Oryzoideae; Oryzeae; Oryzinae; Oryza
104088	FR660542.1_g1_i1	599	1564.82	3	3	3	1.14837	0	0	8.38971	8.38971	8.38971	T	7.73821	ARF_VIGUN^ARF_VIGUN^Q:98-598,H:1-167^97.6%ID^E:1e-118^RecName: Full=ADP-ribosylation factor;^Eukaryota; Viridiplantae; Streptophyta; Embryophyta; Tracheophyta; Spermatophyta; Magnoliophyta; eudicotyledons; Gunneridae; Pentapetalae; rosids; fabids; Fabales; Fabaceae; Papilionoideae; Phaseoleae; Vigna
134544	FR660538.1_g1_i1	652	1738.9	2	2	2	0.749898	0	0	5.03322	5.03322	5.03322	T	4.64236	MT2_ACTDE^MT2_ACTDE^Q:450-292,H:25-78^83.33%ID^E:8e-23^RecName: Full=Metallothionein-like protein type 2;^Eukaryota; Viridiplantae; Streptophyta; Embryophyta; Tracheophyta; Spermatophyta; Magnoliophyta; eudicotyledons; Gunneridae; Pentapetalae; asterids; Ericales; Actinidiaceae; Actinidia
5795	FR660523.1_g1_i1	738	1380.14	3	3	3	1.60419	0	0	9.51239	9.51239	9.51239	T	8.7737	PFD2_ARATH^PFD2_ARATH^Q:594-178,H:11-148^70.5%ID^E:9e-62^RecName: Full=Probable prefoldin subunit 2;^Eukaryota; Viridiplantae; Streptophyta; Embryophyta; Tracheophyta; Spermatophyta; Magnoliophyta; eudicotyledons; Gunneridae; Pentapetalae; rosids; malvids; Brassicales; Brassicaceae; Camelineae; Arabidopsis
78867	FR660513.1_g1_i1	714	1868.53	2	2	2	0.764237	0	0	4.68404	4.68404	4.68404	T	4.3203	SGT1_ORYSJ^SGT1_ORYSJ^Q:712-170,H:187-367^69.06%ID^E:1e-63^RecName: Full=Protein SGT1 homolog {ECO:0000250|UniProtKB:Q08446};^Eukaryota; Viridiplantae; Streptophyta; Embryophyta; Tracheophyta; Spermatophyta; Magnoliophyta; Liliopsida; Poales; Poaceae; BOP clade; Oryzoideae; Oryzeae; Oryzinae; Oryza
197281	FR660496.1_g1_i1	570	1589.4	2	2	2	0.717251	0	0	5.50664	5.50664	5.50664	T	5.07902	METK2_ELAUM^METK2_ELAUM^Q:569-51,H:221-393^95.38%ID^E:4e-104^RecName: Full=S-adenosylmethionine synthase 2;^Eukaryota; Viridiplantae; Streptophyta; Embryophyta; Tracheophyta; Spermatophyta; Magnoliophyta; eudicotyledons; Gunneridae; Pentapetalae; rosids; fabids; Rosales; Elaeagnaceae; Elaeagnus
203733	FR660495.1_g1_i1	492	1155.88	4	4	4	1.70259	0	0	15.1439	15.1439	15.1439	T	13.9679	METK1_ELAUM^METK1_ELAUM^Q:2-490,H:58-220^96.93%ID^E:2e-112^RecName: Full=S-adenosylmethionine synthase 1;^Eukaryota; Viridiplantae; Streptophyta; Embryophyta; Tracheophyta; Spermatophyta; Magnoliophyta; eudicotyledons; Gunneridae; Pentapetalae; rosids; fabids; Rosales; Elaeagnaceae; Elaeagnus
211432	FR660494.1_g1_i1	608	1763.98	4	4	4	1.3787	0	0	9.92334	9.92334	9.92334	T	9.15274	UBC4_SOLLC^UBC4_SOLLC^Q:606-187,H:7-146^97.14%ID^E:2e-84^RecName: Full=Ubiquitin-conjugating enzyme E2-17 kDa;^Eukaryota; Viridiplantae; Streptophyta; Embryophyta; Tracheophyta; Spermatophyta; Magnoliophyta; eudicotyledons; Gunneridae; Pentapetalae; asterids; lamiids; Solanales; Solanaceae; Solanoideae; Solaneae; Solanum; Lycopersicon
222857	FR660492.1_g1_i1	733	2030.7	2	2	2	0.721917	0	0	4.30997	4.30997	4.30997	T	3.97528	#N/A
68822	FR660481.1_g1_i1	640	989.786	6	6	6	3.87963	0	0	26.5278	26.5278	26.5278	T	24.4678	RL131_ARATH^RL131_ARATH^Q:640-215,H:50-191^79.58%ID^E:8e-78^RecName: Full=60S ribosomal protein L13-1;^Eukaryota; Viridiplantae; Streptophyta; Embryophyta; Tracheophyta; Spermatophyta; Magnoliophyta; eudicotyledons; Gunneridae; Pentapetalae; rosids; malvids; Brassicales; Brassicaceae; Camelineae; Arabidopsis
76212	FR660480.1_g1_i1	574	1064.5	2	2	2	1.07844	0	0	8.22193	8.22193	8.22193	T	7.58345	RL131_ARATH^RL131_ARATH^Q:80-574,H:1-165^85.45%ID^E:3e-101^RecName: Full=60S ribosomal protein L13-1;^Eukaryota; Viridiplantae; Streptophyta; Embryophyta; Tracheophyta; Spermatophyta; Magnoliophyta; eudicotyledons; Gunneridae; Pentapetalae; rosids; malvids; Brassicales; Brassicaceae; Camelineae; Arabidopsis
110463	FR660475.1_g1_i1	562	1064.87	3	3	3	1.5833	0	0	12.3287	12.3287	12.3287	T	11.3713	ATPO_IPOBA^ATPO_IPOBA^Q:562-245,H:139-244^75.47%ID^E:2e-44^RecName: Full=ATP synthase subunit O, mitochondrial;^Eukaryota; Viridiplantae; Streptophyta; Embryophyta; Tracheophyta; Spermatophyta; Magnoliophyta; eudicotyledons; Gunneridae; Pentapetalae; asterids; lamiids; Solanales; Convolvulaceae; Ipomoeeae; Ipomoea
120488	FR660474.1_g1_i1	603	1364.53	2	2	2	0.883822	0	0	6.41414	6.41414	6.41414	T	5.91605	ATPO_IPOBA^ATPO_IPOBA^Q:2-484,H:84-244^72.05%ID^E:3e-72^RecName: Full=ATP synthase subunit O, mitochondrial;^Eukaryota; Viridiplantae; Streptophyta; Embryophyta; Tracheophyta; Spermatophyta; Magnoliophyta; eudicotyledons; Gunneridae; Pentapetalae; asterids; lamiids; Solanales; Convolvulaceae; Ipomoeeae; Ipomoea
159722	FR660469.1_g1_i1	587	860.615	2	2	2	1.36414	0	0	10.1698	10.1698	10.1698	T	9.38005	VDAC2_ARATH^VDAC2_ARATH^Q:2-586,H:3-197^74.87%ID^E:3e-105^RecName: Full=Mitochondrial outer membrane protein porin 2;^Eukaryota; Viridiplantae; Streptophyta; Embryophyta; Tracheophyta; Spermatophyta; Magnoliophyta; eudicotyledons; Gunneridae; Pentapetalae; rosids; malvids; Brassicales; Brassicaceae; Camelineae; Arabidopsis
182753	FR660465.1_g1_i1	540	939.24	3	3	3	1.7248	0	0	13.9777	13.9777	13.9777	T	12.8923	RS12_HORVU^RS12_HORVU^Q:539-243,H:45-143^82.83%ID^E:2e-53^RecName: Full=40S ribosomal protein S12;^Eukaryota; Viridiplantae; Streptophyta; Embryophyta; Tracheophyta; Spermatophyta; Magnoliophyta; Liliopsida; Poales; Poaceae; BOP clade; Pooideae; Triticodae; Triticeae; Hordeinae; Hordeum
21070	FR660454.1_g1_i1	656	1111.5	5	5	5	2.95097	0	0	19.6857	19.6857	19.6857	T	18.157	HAP28_RAT^HAP28_RAT^Q:393-172,H:73-146^62.16%ID^E:3e-16^RecName: Full=28 kDa heat- and acid-stable phosphoprotein;^Eukaryota; Metazoa; Chordata; Craniata; Vertebrata; Euteleostomi; Mammalia; Eutheria; Euarchontoglires; Glires; Rodentia; Sciurognathi; Muroidea; Muridae; Murinae; Rattus
28495	FR660453.1_g1_i1	601	1496.1	2	2	2	0.803421	0	0	5.85005	5.85005	5.85005	T	5.39576	HAP28_RAT^HAP28_RAT^Q:176-397,H:73-146^62.16%ID^E:3e-16^RecName: Full=28 kDa heat- and acid-stable phosphoprotein;^Eukaryota; Metazoa; Chordata; Craniata; Vertebrata; Euteleostomi; Mammalia; Eutheria; Euarchontoglires; Glires; Rodentia; Sciurognathi; Muroidea; Muridae; Murinae; Rattus
36810	FR660452.1_g1_i1	657	763.167	2	2	2	1.72177	0	0	11.4684	11.4684	11.4684	T	10.5778	RL18A_CASSA^RL18A_CASSA^Q:466-92,H:54-178^96%ID^E:6e-83^RecName: Full=60S ribosomal protein L18a;^Eukaryota; Viridiplantae; Streptophyta; Embryophyta; Tracheophyta; Spermatophyta; Magnoliophyta; eudicotyledons; Gunneridae; Pentapetalae; rosids; fabids; Fagales; Fagaceae; Castanea
43356	FR660451.1_g1_i1	499	1197.33	5	5	5	2.0838	0	0	18.2746	18.2746	18.2746	T	16.8555	RL18A_CASSA^RL18A_CASSA^Q:3-371,H:56-178^97.56%ID^E:1e-83^RecName: Full=60S ribosomal protein L18a;^Eukaryota; Viridiplantae; Streptophyta; Embryophyta; Tracheophyta; Spermatophyta; Magnoliophyta; eudicotyledons; Gunneridae; Pentapetalae; rosids; fabids; Fagales; Fagaceae; Castanea
8977	FR660424.1_g1_i1	696	1627.5	4	4	4	1.7106	0	0	10.7555	10.7555	10.7555	T	9.92026	METK2_VITVI^METK2_VITVI^Q:696-103,H:196-393^95.96%ID^E:2e-123^RecName: Full=S-adenosylmethionine synthase 2;^Eukaryota; Viridiplantae; Streptophyta; Embryophyta; Tracheophyta; Spermatophyta; Magnoliophyta; eudicotyledons; Gunneridae; Pentapetalae; rosids; Vitales; Vitaceae; Vitis
41301	FR660420.1_g1_i1	741	1057.13	2	2	2	1.40191	0	0	8.27927	8.27927	8.27927	T	7.63634	BBR_ARATH^BBR_ARATH^Q:392-102,H:236-332^44.33%ID^E:3e-23^RecName: Full=E3 ubiquitin ligase BIG BROTHER-related;^Eukaryota; Viridiplantae; Streptophyta; Embryophyta; Tracheophyta; Spermatophyta; Magnoliophyta; eudicotyledons; Gunneridae; Pentapetalae; rosids; malvids; Brassicales; Brassicaceae; Camelineae; Arabidopsis`BBR_ARATH^BBR_ARATH^Q:665-561,H:80-114^65.71%ID^E:3e-06^RecName: Full=E3 ubiquit…
85972	FR660414.1_g1_i1	805	1783.9	2	2	2	0.902517	0	0	4.90626	4.90626	4.90626	T	4.52526	RD19A_ARATH^RD19A_ARATH^Q:804-256,H:184-366^81.42%ID^E:1e-105^RecName: Full=Cysteine protease RD19A {ECO:0000305};^Eukaryota; Viridiplantae; Streptophyta; Embryophyta; Tracheophyta; Spermatophyta; Magnoliophyta; eudicotyledons; Gunneridae; Pentapetalae; rosids; malvids; Brassicales; Brassicaceae; Camelineae; Arabidopsis
183247	FR660400.1_g1_i1	559	1232.83	2	2	2	0.906854	0	0	7.09932	7.09932	7.09932	T	6.54802	SKI32_ARATH^SKI32_ARATH^Q:469-314,H:277-328^75%ID^E:9e-21^RecName: Full=F-box protein 7;^Eukaryota; Viridiplantae; Streptophyta; Embryophyta; Tracheophyta; Spermatophyta; Magnoliophyta; eudicotyledons; Gunneridae; Pentapetalae; rosids; malvids; Brassicales; Brassicaceae; Camelineae; Arabidopsis
74188	FR660383.1_g1_i1	572	782.842	5	5	5	3.65335	0	0	27.9503	27.9503	27.9503	T	25.7798	RS28_MAIZE^RS28_MAIZE^Q:399-214,H:1-62^87.1%ID^E:1e-29^RecName: Full=40S ribosomal protein S28;^Eukaryota; Viridiplantae; Streptophyta; Embryophyta; Tracheophyta; Spermatophyta; Magnoliophyta; Liliopsida; Poales; Poaceae; PACMAD clade; Panicoideae; Andropogonodae; Andropogoneae; Tripsacinae; Zea
80935	FR660382.1_g1_i1	516	850.029	3	3	3	1.82111	0	0	15.4447	15.4447	15.4447	T	14.2453	RS28_MAIZE^RS28_MAIZE^Q:86-271,H:1-62^87.1%ID^E:7e-30^RecName: Full=40S ribosomal protein S28;^Eukaryota; Viridiplantae; Streptophyta; Embryophyta; Tracheophyta; Spermatophyta; Magnoliophyta; Liliopsida; Poales; Poaceae; PACMAD clade; Panicoideae; Andropogonodae; Andropogoneae; Tripsacinae; Zea
94904	FR660328.1_g1_i1	601	623.26	2	2	2	1.92857	0	0	14.0427	14.0427	14.0427	T	12.9522	RPB7_SOYBN^RPB7_SOYBN^Q:514-389,H:135-176^92.86%ID^E:2e-17^RecName: Full=DNA-directed RNA polymerase II subunit RPB7;^Eukaryota; Viridiplantae; Streptophyta; Embryophyta; Tracheophyta; Spermatophyta; Magnoliophyta; eudicotyledons; Gunneridae; Pentapetalae; rosids; fabids; Fabales; Fabaceae; Papilionoideae; Phaseoleae; Glycine; Soja
110303	FR660326.1_g1_i1	693	2127.46	2	2	2	0.651481	0	0	4.11396	4.11396	4.11396	T	3.79448	#N/A
144314	FR660321.1_g1_i1	630	431.644	4	4	4	5.83814	0	0	40.5532	40.5532	40.5532	T	37.404	RL15B_PICMA^RL15B_PICMA^Q:434-204,H:121-197^81.82%ID^E:3e-38^RecName: Full=60S ribosomal protein L15-2;^Eukaryota; Viridiplantae; Streptophyta; Embryophyta; Tracheophyta; Spermatophyta; Pinidae; Pinales; Pinaceae; Picea
150530	FR660320.1_g1_i1	478	485.069	3	3	3	2.95628	0	0	27.065	27.065	27.065	T	24.9633	RL15A_PICMA^RL15A_PICMA^Q:2-232,H:121-197^81.82%ID^E:2e-39^RecName: Full=60S ribosomal protein L15-1;^Eukaryota; Viridiplantae; Streptophyta; Embryophyta; Tracheophyta; Spermatophyta; Pinidae; Pinales; Pinaceae; Picea
233048	FR660309.1_g1_i1	670	1057.76	13	13	13	8.23436	0	0	53.7831	53.7831	53.7831	T	49.6066	RL131_ARATH^RL131_ARATH^Q:668-156,H:21-191^82.46%ID^E:4e-99^RecName: Full=60S ribosomal protein L13-1;^Eukaryota; Viridiplantae; Streptophyta; Embryophyta; Tracheophyta; Spermatophyta; Magnoliophyta; eudicotyledons; Gunneridae; Pentapetalae; rosids; malvids; Brassicales; Brassicaceae; Camelineae; Arabidopsis
3265	FR660308.1_g1_i1	593	931.066	6	6	6	3.82142	0	0	28.2008	28.2008	28.2008	T	26.0109	RL131_ARATH^RL131_ARATH^Q:14-586,H:1-191^83.77%ID^E:3e-117^RecName: Full=60S ribosomal protein L13-1;^Eukaryota; Viridiplantae; Streptophyta; Embryophyta; Tracheophyta; Spermatophyta; Magnoliophyta; eudicotyledons; Gunneridae; Pentapetalae; rosids; malvids; Brassicales; Brassicaceae; Camelineae; Arabidopsis
24560	FR660305.1_g1_i1	355	274.829	2	2	2	2.58342	0	0	31.8462	31.8462	31.8462	T	29.3732	RS16_LUPPO^RS16_LUPPO^Q:355-110,H:64-145^98.78%ID^E:1e-51^RecName: Full=40S ribosomal protein S16;^Eukaryota; Viridiplantae; Streptophyta; Embryophyta; Tracheophyta; Spermatophyta; Magnoliophyta; eudicotyledons; Gunneridae; Pentapetalae; rosids; fabids; Fabales; Fabaceae; Papilionoideae; Genisteae; Lupinus
105412	FR660292.1_g1_i1	610	980.425	3	3	3	1.86654	0	0	13.3905	13.3905	13.3905	T	12.3507	FIS1A_ARATH^FIS1A_ARATH^Q:75-491,H:1-140^71.63%ID^E:2e-55^RecName: Full=Mitochondrial fission 1 protein A;^Eukaryota; Viridiplantae; Streptophyta; Embryophyta; Tracheophyta; Spermatophyta; Magnoliophyta; eudicotyledons; Gunneridae; Pentapetalae; rosids; malvids; Brassicales; Brassicaceae; Camelineae; Arabidopsis
188678	FR660280.1_g1_i1	507	676.87	2	2	2	1.49807	0	0	12.9305	12.9305	12.9305	T	11.9264	SKI32_ARATH^SKI32_ARATH^Q:2-160,H:276-328^73.58%ID^E:3e-21^RecName: Full=F-box protein 7;^Eukaryota; Viridiplantae; Streptophyta; Embryophyta; Tracheophyta; Spermatophyta; Magnoliophyta; eudicotyledons; Gunneridae; Pentapetalae; rosids; malvids; Brassicales; Brassicaceae; Camelineae; Arabidopsis
224831	FR660275.1_g1_i1	629	1831.83	4	4	4	1.37349	0	0	9.55577	9.55577	9.55577	T	8.81371	MT2_ACTDE^MT2_ACTDE^Q:447-286,H:25-78^81.82%ID^E:4e-21^RecName: Full=Metallothionein-like protein type 2;^Eukaryota; Viridiplantae; Streptophyta; Embryophyta; Tracheophyta; Spermatophyta; Magnoliophyta; eudicotyledons; Gunneridae; Pentapetalae; asterids; Ericales; Actinidiaceae; Actinidia
41996	FR660267.1_g1_i1	706	2935.26	5	5	5	1.20262	0	0	7.45442	7.45442	7.45442	T	6.87554	#N/A
44585	FR660266.1_g1_i1	165	2910.17	3	3	3	0.170093	0	0	4.51122	4.51122	4.51122	T	4.1609	#N/A
90154	FR660260.1_g1_i1	721	2052.33	9	9	9	3.16177	0	0	19.1905	19.1905	19.1905	T	17.7003	RL182_ARATH^RL182_ARATH^Q:711-154,H:1-187^83.42%ID^E:4e-108^RecName: Full=60S ribosomal protein L18-2;^Eukaryota; Viridiplantae; Streptophyta; Embryophyta; Tracheophyta; Spermatophyta; Magnoliophyta; eudicotyledons; Gunneridae; Pentapetalae; rosids; malvids; Brassicales; Brassicaceae; Camelineae; Arabidopsis
203152	FR660243.1_g1_i1	631	868.942	2	2	2	1.45234	0	0	10.0723	10.0723	10.0723	T	9.29017	RL193_ARATH^RL193_ARATH^Q:553-323,H:109-185^92.21%ID^E:4e-40^RecName: Full=60S ribosomal protein L19-3;^Eukaryota; Viridiplantae; Streptophyta; Embryophyta; Tracheophyta; Spermatophyta; Magnoliophyta; eudicotyledons; Gunneridae; Pentapetalae; rosids; malvids; Brassicales; Brassicaceae; Camelineae; Arabidopsis
218350	FR660241.1_g1_i1	617	648.731	2	2	2	1.90218	0	0	13.4914	13.4914	13.4914	T	12.4437	SAP4_ORYSJ^SAP4_ORYSJ^Q:563-360,H:106-173^86.76%ID^E:3e-35^RecName: Full=Zinc finger A20 and AN1 domain-containing stress-associated protein 4;^Eukaryota; Viridiplantae; Streptophyta; Embryophyta; Tracheophyta; Spermatophyta; Magnoliophyta; Liliopsida; Poales; Poaceae; BOP clade; Oryzoideae; Oryzeae; Oryzinae; Oryza
1203	FR660238.1_g1_i1	714	867.834	2	2	2	1.64548	0	0	10.0852	10.0852	10.0852	T	9.30203	#N/A
47579	FR660231.1_g1_i1	434	930.04	2	2	2	0.933293	0	0	9.41064	9.41064	9.41064	T	8.67985	#N/A
151686	FR660217.1_g1_i1	511	1466.28	3	3	3	1.0455	0	0	8.95353	8.95353	8.95353	T	8.25824	ACT2_ORYSJ^ACT2_ORYSJ^Q:2-313,H:228-331^95.19%ID^E:1e-64^RecName: Full=Actin-2;^Eukaryota; Viridiplantae; Streptophyta; Embryophyta; Tracheophyta; Spermatophyta; Magnoliophyta; Liliopsida; Poales; Poaceae; BOP clade; Oryzoideae; Oryzeae; Oryzinae; Oryza`ACT2_ORYSJ^ACT2_ORYSJ^Q:327-401,H:353-377^88%ID^E:5e-08^RecName: Full=Actin-2;^Eukaryota; Viridiplantae; Streptophyta; Embryophyta; Tracheophyta;…
216518	FR660208.1_g1_i1	748	1085.62	4	4	4	2.75604	0	0	16.1241	16.1241	16.1241	T	14.872	UBC2_MEDSA^UBC2_MEDSA^Q:629-174,H:1-152^97.37%ID^E:5e-108^RecName: Full=Ubiquitin-conjugating enzyme E2 2;^Eukaryota; Viridiplantae; Streptophyta; Embryophyta; Tracheophyta; Spermatophyta; Magnoliophyta; eudicotyledons; Gunneridae; Pentapetalae; rosids; fabids; Fabales; Fabaceae; Papilionoideae; Trifolieae; Medicago
233424	FR660206.1_g1_i1	768	2150.44	3	3	3	1.07141	0	0	6.10498	6.10498	6.10498	T	5.63089	CHS1_CAMSI^CHS1_CAMSI^Q:767-147,H:182-388^96.14%ID^E:3e-126^RecName: Full=Chalcone synthase 1;^Eukaryota; Viridiplantae; Streptophyta; Embryophyta; Tracheophyta; Spermatophyta; Magnoliophyta; eudicotyledons; Gunneridae; Pentapetalae; asterids; Ericales; Theaceae; Camellia
4001	FR660205.1_g1_i1	626	2614.93	6	6	6	1.43637	0	0	10.0411	10.0411	10.0411	T	9.26136	PKS5_RUBID^PKS5_RUBID^Q:94-624,H:1-177^95.48%ID^E:3e-123^RecName: Full=Polyketide synthase 5;^Eukaryota; Viridiplantae; Streptophyta; Embryophyta; Tracheophyta; Spermatophyta; Magnoliophyta; eudicotyledons; Gunneridae; Pentapetalae; rosids; fabids; Rosales; Rosaceae; Rosoideae; Rosoideae unplaced; Rubus
165708	FR660181.1_g1_i1	725	1982.87	3	3	3	1.09689	0	0	6.62092	6.62092	6.62092	T	6.10677	MT2_ACTDE^MT2_ACTDE^Q:479-318,H:25-78^81.82%ID^E:7e-21^RecName: Full=Metallothionein-like protein type 2;^Eukaryota; Viridiplantae; Streptophyta; Embryophyta; Tracheophyta; Spermatophyta; Magnoliophyta; eudicotyledons; Gunneridae; Pentapetalae; asterids; Ericales; Actinidiaceae; Actinidia
17058	FR660169.1_g1_i1	692	1344.86	3	3	3	1.54365	0	0	9.76189	9.76189	9.76189	T	9.00383	NDK1_ARATH^NDK1_ARATH^Q:593-150,H:1-148^87.16%ID^E:1e-91^RecName: Full=Nucleoside diphosphate kinase 1;^Eukaryota; Viridiplantae; Streptophyta; Embryophyta; Tracheophyta; Spermatophyta; Magnoliophyta; eudicotyledons; Gunneridae; Pentapetalae; rosids; malvids; Brassicales; Brassicaceae; Camelineae; Arabidopsis
61108	FR660163.1_g1_i1	584	798.909	2	2	2	1.46199	0	0	10.9553	10.9553	10.9553	T	10.1045	ENO_ORYSJ^ENO_ORYSJ^Q:2-583,H:191-384^91.75%ID^E:2e-126^RecName: Full=Enolase;^Eukaryota; Viridiplantae; Streptophyta; Embryophyta; Tracheophyta; Spermatophyta; Magnoliophyta; Liliopsida; Poales; Poaceae; BOP clade; Oryzoideae; Oryzeae; Oryzinae; Oryza
153736	FR635359.1_g1_i1	417	1196.91	4	4	4	1.39358	0	0	14.6247	14.6247	14.6247	T	13.4891	#N/A
185272	FR635353.1_g1_i1	649	845.803	8	8	8	6.13855	0	0	41.3916	41.3916	41.3916	T	38.1773	#N/A
192583	FR635352.1_g1_i1	577	1195.74	5	5	5	2.41273	0	0	18.2989	18.2989	18.2989	T	16.8778	H1_EUPES^H1_EUPES^Q:180-368,H:54-116^79.37%ID^E:1e-18^RecName: Full=Histone H1;^Eukaryota; Viridiplantae; Streptophyta; Embryophyta; Tracheophyta; Spermatophyta; Magnoliophyta; eudicotyledons; Gunneridae; Pentapetalae; rosids; fabids; Malpighiales; Euphorbiaceae; Euphorbioideae; Euphorbieae; Euphorbia; Esula; Euphorbia sect. Esula
208167	FR635350.1_g1_i1	654	6612.79	2	2	2	0.197798	0	0	1.32354	1.32354	1.32354	T	1.22076	Y5161_ARATH^Y5161_ARATH^Q:125-634,H:1-170^76.47%ID^E:2e-95^RecName: Full=Uncharacterized protein At5g01610;^Eukaryota; Viridiplantae; Streptophyta; Embryophyta; Tracheophyta; Spermatophyta; Magnoliophyta; eudicotyledons; Gunneridae; Pentapetalae; rosids; malvids; Brassicales; Brassicaceae; Camelineae; Arabidopsis
234664	FR635346.1_g1_i1	250	387.768	2	2	2	1.28943	0	0	22.5709	22.5709	22.5709	T	20.8182	GMPP2_ORYSJ^GMPP2_ORYSJ^Q:3-167,H:307-361^92.73%ID^E:6e-29^RecName: Full=Probable mannose-1-phosphate guanylyltransferase 2;^Eukaryota; Viridiplantae; Streptophyta; Embryophyta; Tracheophyta; Spermatophyta; Magnoliophyta; Liliopsida; Poales; Poaceae; BOP clade; Oryzoideae; Oryzeae; Oryzinae; Oryza
26135	FR635342.1_g1_i1	558	1063.1	10	10	10	5.2488	0	0	41.1639	41.1639	41.1639	T	37.9673	RL5_SOLME^RL5_SOLME^Q:1-321,H:4-110^78.5%ID^E:1e-55^RecName: Full=60S ribosomal protein L5;^Eukaryota; Viridiplantae; Streptophyta; Embryophyta; Tracheophyta; Spermatophyta; Magnoliophyta; eudicotyledons; Gunneridae; Pentapetalae; asterids; lamiids; Solanales; Solanaceae; Solanoideae; Solaneae; Solanum
57935	FR635337.1_g1_i1	593	1093.3	5	5	5	2.71198	0	0	20.0135	20.0135	20.0135	T	18.4594	AIM1_ARATH^AIM1_ARATH^Q:56-439,H:582-709^81.25%ID^E:3e-67^RecName: Full=Peroxisomal fatty acid beta-oxidation multifunctional protein AIM1;^Eukaryota; Viridiplantae; Streptophyta; Embryophyta; Tracheophyta; Spermatophyta; Magnoliophyta; eudicotyledons; Gunneridae; Pentapetalae; rosids; malvids; Brassicales; Brassicaceae; Camelineae; Arabidopsis
88106	FR635333.1_g1_i1	635	845.68	3	3	3	2.25263	0	0	15.5241	15.5241	15.5241	T	14.3186	RDM1_ARATH^RDM1_ARATH^Q:41-493,H:13-162^57.24%ID^E:4e-59^RecName: Full=Protein RDM1;^Eukaryota; Viridiplantae; Streptophyta; Embryophyta; Tracheophyta; Spermatophyta; Magnoliophyta; eudicotyledons; Gunneridae; Pentapetalae; rosids; malvids; Brassicales; Brassicaceae; Camelineae; Arabidopsis
153168	FR635324.1_g1_i1	621	3225.29	3	3	3	0.577622	0	0	4.07046	4.07046	4.07046	T	3.75437	MOC2A_ARATH^MOC2A_ARATH^Q:233-499,H:8-96^65.17%ID^E:5e-34^RecName: Full=Molybdopterin synthase sulfur carrier subunit {ECO:0000255|HAMAP-Rule:MF_03051};^Eukaryota; Viridiplantae; Streptophyta; Embryophyta; Tracheophyta; Spermatophyta; Magnoliophyta; eudicotyledons; Gunneridae; Pentapetalae; rosids; malvids; Brassicales; Brassicaceae; Camelineae; Arabidopsis
164693	FR635322.1_g1_i1	657	2847.75	2	2	2	0.461417	0	0	3.0734	3.0734	3.0734	T	2.83473	RL31_PERFR^RL31_PERFR^Q:81-443,H:1-121^87.6%ID^E:7e-56^RecName: Full=60S ribosomal protein L31;^Eukaryota; Viridiplantae; Streptophyta; Embryophyta; Tracheophyta; Spermatophyta; Magnoliophyta; eudicotyledons; Gunneridae; Pentapetalae; asterids; lamiids; Lamiales; Lamiaceae; Nepetoideae; Elsholtzieae; Perilla
170144	FR635321.1_g1_i1	412	537.514	2	2	2	1.53298	0	0	16.2829	16.2829	16.2829	T	15.0184	RS29_ARATH^RS29_ARATH^Q:70-237,H:1-56^89.29%ID^E:1e-28^RecName: Full=40S ribosomal protein S29;^Eukaryota; Viridiplantae; Streptophyta; Embryophyta; Tracheophyta; Spermatophyta; Magnoliophyta; eudicotyledons; Gunneridae; Pentapetalae; rosids; malvids; Brassicales; Brassicaceae; Camelineae; Arabidopsis
233736	FR635313.1_g1_i1	663	1654.98	4	4	4	1.60244	0	0	10.5769	10.5769	10.5769	T	9.75554	H33_VITVI^H33_VITVI^Q:84-491,H:1-136^99.26%ID^E:5e-91^RecName: Full=Histone H3.3;^Eukaryota; Viridiplantae; Streptophyta; Embryophyta; Tracheophyta; Spermatophyta; Magnoliophyta; eudicotyledons; Gunneridae; Pentapetalae; rosids; Vitales; Vitaceae; Vitis
9664	FR635311.1_g1_i1	643	750.445	7	7	7	5.99777	0	0	40.8197	40.8197	40.8197	T	37.6498	#N/A
38842	FR635307.1_g1_i1	602	1259.69	3	3	3	1.43369	0	0	10.4219	10.4219	10.4219	T	9.61262	ACPM2_ARATH^ACPM2_ARATH^Q:86-379,H:28-126^85%ID^E:5e-50^RecName: Full=Acyl carrier protein 2, mitochondrial;^Eukaryota; Viridiplantae; Streptophyta; Embryophyta; Tracheophyta; Spermatophyta; Magnoliophyta; eudicotyledons; Gunneridae; Pentapetalae; rosids; malvids; Brassicales; Brassicaceae; Camelineae; Arabidopsis
59201	FR635304.1_g1_i1	557	4846.2	2	2	2	0.229871	0	0	1.80601	1.80601	1.80601	T	1.66576	(BLASTP)SRC1_SOYBN^SRC1_SOYBN^Q:1-69,H:1-70^53.33%ID^E:3e-09^RecName: Full=Protein SRC1 {ECO:0000305};^Eukaryota; Viridiplantae; Streptophyta; Embryophyta; Tracheophyta; Spermatophyta; Magnoliophyta; eudicotyledons; Gunneridae; Pentapetalae; rosids; fabids; Fabales; Fabaceae; Papilionoideae; Phaseoleae; Glycine; Soja
76121	FR635301.1_g1_i1	440	682.72	4	4	4	2.57793	0	0	25.6394	25.6394	25.6394	T	23.6484	#N/A
92468	FR635299.1_g1_i1	663	1297.52	2	2	2	1.02195	0	0	6.7454	6.7454	6.7454	T	6.22159	BAS1A_ARATH^BAS1A_ARATH^Q:1-483,H:106-266^92.55%ID^E:2e-106^RecName: Full=2-Cys peroxiredoxin BAS1, chloroplastic;^Eukaryota; Viridiplantae; Streptophyta; Embryophyta; Tracheophyta; Spermatophyta; Magnoliophyta; eudicotyledons; Gunneridae; Pentapetalae; rosids; malvids; Brassicales; Brassicaceae; Camelineae; Arabidopsis
106734	FR635297.1_g1_i1	553	844.006	3	3	3	1.96562	0	0	15.5549	15.5549	15.5549	T	14.3469	RL27_PEA^RL27_PEA^Q:51-455,H:1-135^88.89%ID^E:9e-73^RecName: Full=60S ribosomal protein L27;^Eukaryota; Viridiplantae; Streptophyta; Embryophyta; Tracheophyta; Spermatophyta; Magnoliophyta; eudicotyledons; Gunneridae; Pentapetalae; rosids; fabids; Fabales; Fabaceae; Papilionoideae; Fabeae; Pisum
132550	FR635289.1_g1_i1	625	2149.04	10	10	10	2.90828	0	0	20.3633	20.3633	20.3633	T	18.7819	HSP72_SOLLC^HSP72_SOLLC^Q:2-625,H:295-502^97.6%ID^E:6e-122^RecName: Full=Heat shock cognate 70 kDa protein 2;^Eukaryota; Viridiplantae; Streptophyta; Embryophyta; Tracheophyta; Spermatophyta; Magnoliophyta; eudicotyledons; Gunneridae; Pentapetalae; asterids; lamiids; Solanales; Solanaceae; Solanoideae; Solaneae; Solanum; Lycopersicon
144005	FR635287.1_g1_i1	607	1761.86	5	5	5	1.72261	0	0	12.4191	12.4191	12.4191	T	11.4547	RL142_ARATH^RL142_ARATH^Q:68-430,H:1-121^85.95%ID^E:1e-68^RecName: Full=60S ribosomal protein L14-2;^Eukaryota; Viridiplantae; Streptophyta; Embryophyta; Tracheophyta; Spermatophyta; Magnoliophyta; eudicotyledons; Gunneridae; Pentapetalae; rosids; malvids; Brassicales; Brassicaceae; Camelineae; Arabidopsis
150904	FR635286.1_g1_i1	535	1561.67	3	3	3	1.02774	0	0	8.40663	8.40663	8.40663	T	7.7538	RS43_ARATH^RS43_ARATH^Q:1-534,H:63-240^91.57%ID^E:1e-102^RecName: Full=40S ribosomal protein S4-3;^Eukaryota; Viridiplantae; Streptophyta; Embryophyta; Tracheophyta; Spermatophyta; Magnoliophyta; eudicotyledons; Gunneridae; Pentapetalae; rosids; malvids; Brassicales; Brassicaceae; Camelineae; Arabidopsis
179721	FR635282.1_g1_i1	651	906.037	3	3	3	2.15554	0	0	14.4899	14.4899	14.4899	T	13.3647	IMPP_MESCR^IMPP_MESCR^Q:99-650,H:1-184^81.52%ID^E:3e-104^RecName: Full=Inositol monophosphatase;^Eukaryota; Viridiplantae; Streptophyta; Embryophyta; Tracheophyta; Spermatophyta; Magnoliophyta; eudicotyledons; Gunneridae; Pentapetalae; Caryophyllales; Aizoaceae; Mesembryanthemum; Cryophytum
201282	FR635279.1_g1_i1	653	1401.32	3	3	3	1.39797	0	0	9.3686	9.3686	9.3686	T	8.64108	VIP5_ARATH^VIP5_ARATH^Q:8-652,H:413-618^61.82%ID^E:7e-72^RecName: Full=Protein RTF1 homolog {ECO:0000305};^Eukaryota; Viridiplantae; Streptophyta; Embryophyta; Tracheophyta; Spermatophyta; Magnoliophyta; eudicotyledons; Gunneridae; Pentapetalae; rosids; malvids; Brassicales; Brassicaceae; Camelineae; Arabidopsis
209680	FR635278.1_g1_i1	669	927.904	3	3	3	2.16294	0	0	14.1485	14.1485	14.1485	T	13.0498	FAX3_ARATH^FAX3_ARATH^Q:1-297,H:227-324^54%ID^E:3e-23^RecName: Full=Protein FATTY ACID EXPORT 3, chloroplastic {ECO:0000303|PubMed:25646734};^Eukaryota; Viridiplantae; Streptophyta; Embryophyta; Tracheophyta; Spermatophyta; Magnoliophyta; eudicotyledons; Gunneridae; Pentapetalae; rosids; malvids; Brassicales; Brassicaceae; Camelineae; Arabidopsis
217542	FR635277.1_g1_i1	620	5287.11	4	4	4	0.469065	0	0	3.3108	3.3108	3.3108	T	3.0537	RLA3_MAIZE^RLA3_MAIZE^Q:93-452,H:1-120^55%ID^E:2e-17^RecName: Full=60S acidic ribosomal protein P3;^Eukaryota; Viridiplantae; Streptophyta; Embryophyta; Tracheophyta; Spermatophyta; Magnoliophyta; Liliopsida; Poales; Poaceae; PACMAD clade; Panicoideae; Andropogonodae; Andropogoneae; Tripsacinae; Zea
224387	FR635276.1_g1_i1	524	1093.84	2	2	2	0.958092	0	0	8.00142	8.00142	8.00142	T	7.38006	RL6_MESCR^RL6_MESCR^Q:3-290,H:139-234^80.21%ID^E:5e-30^RecName: Full=60S ribosomal protein L6;^Eukaryota; Viridiplantae; Streptophyta; Embryophyta; Tracheophyta; Spermatophyta; Magnoliophyta; eudicotyledons; Gunneridae; Pentapetalae; Caryophyllales; Aizoaceae; Mesembryanthemum; Cryophytum
230979	FR635275.1_g1_i1	513	1306.08	3	3	3	1.17833	0	0	10.0517	10.0517	10.0517	T	9.27116	RS272_ARATH^RS272_ARATH^Q:64-321,H:1-86^96.51%ID^E:7e-45^RecName: Full=40S ribosomal protein S27-2;^Eukaryota; Viridiplantae; Streptophyta; Embryophyta; Tracheophyta; Spermatophyta; Magnoliophyta; eudicotyledons; Gunneridae; Pentapetalae; rosids; malvids; Brassicales; Brassicaceae; Camelineae; Arabidopsis
892	FR635274.1_g1_i1	573	861.865	3	3	3	1.99451	0	0	15.2326	15.2326	15.2326	T	14.0497	#N/A
30632	FR635270.1_g1_i1	629	594.654	2	2	2	2.11551	0	0	14.7183	14.7183	14.7183	T	13.5753	P2C76_ARATH^P2C76_ARATH^Q:3-434,H:215-356^83.33%ID^E:3e-59^RecName: Full=Probable protein phosphatase 2C 76;^Eukaryota; Viridiplantae; Streptophyta; Embryophyta; Tracheophyta; Spermatophyta; Magnoliophyta; eudicotyledons; Gunneridae; Pentapetalae; rosids; malvids; Brassicales; Brassicaceae; Camelineae; Arabidopsis
48182	FR635267.1_g1_i1	184	114.285	2	2	2	3.22001	0	0	76.5827	76.5827	76.5827	T	70.6356	#N/A
69234	FR635264.1_g1_i1	566	1037.65	2	2	2	1.09092	0	0	8.4347	8.4347	8.4347	T	7.7797	UFL1_ARATH^UFL1_ARATH^Q:1-564,H:604-791^72.87%ID^E:8e-76^RecName: Full=E3 UFM1-protein ligase 1 homolog;^Eukaryota; Viridiplantae; Streptophyta; Embryophyta; Tracheophyta; Spermatophyta; Magnoliophyta; eudicotyledons; Gunneridae; Pentapetalae; rosids; malvids; Brassicales; Brassicaceae; Camelineae; Arabidopsis
85382	FR635262.1_g1_i1	641	2307.36	6	6	6	1.66684	0	0	11.3796	11.3796	11.3796	T	10.4959	RS8_ORYSJ^RS8_ORYSJ^Q:2-427,H:83-220^75.35%ID^E:1e-62^RecName: Full=40S ribosomal protein S8;^Eukaryota; Viridiplantae; Streptophyta; Embryophyta; Tracheophyta; Spermatophyta; Magnoliophyta; Liliopsida; Poales; Poaceae; BOP clade; Oryzoideae; Oryzeae; Oryzinae; Oryza
101622	FR635260.1_g1_i1	667	1507.26	3	3	3	1.32758	0	0	8.71013	8.71013	8.71013	T	8.03374	H2B_GOSHI^H2B_GOSHI^Q:267-512,H:56-137^100%ID^E:2e-52^RecName: Full=Histone H2B;^Eukaryota; Viridiplantae; Streptophyta; Embryophyta; Tracheophyta; Spermatophyta; Magnoliophyta; eudicotyledons; Gunneridae; Pentapetalae; rosids; malvids; Malvales; Malvaceae; Malvoideae; Gossypium
226941	FR635242.1_g1_i1	649	1476.27	2	2	2	0.879243	0	0	5.92864	5.92864	5.92864	T	5.46825	GPX8_ARATH^GPX8_ARATH^Q:78-572,H:3-167^78.79%ID^E:4e-96^RecName: Full=Probable glutathione peroxidase 8;^Eukaryota; Viridiplantae; Streptophyta; Embryophyta; Tracheophyta; Spermatophyta; Magnoliophyta; eudicotyledons; Gunneridae; Pentapetalae; rosids; malvids; Brassicales; Brassicaceae; Camelineae; Arabidopsis
20000	FR635237.1_g1_i1	459	1359.79	2	2	2	0.675107	0	0	6.43651	6.43651	6.43651	T	5.93668	TSJT1_TOBAC^TSJT1_TOBAC^Q:90-458,H:1-125^40.94%ID^E:5e-29^RecName: Full=Stem-specific protein TSJT1;^Eukaryota; Viridiplantae; Streptophyta; Embryophyta; Tracheophyta; Spermatophyta; Magnoliophyta; eudicotyledons; Gunneridae; Pentapetalae; asterids; lamiids; Solanales; Solanaceae; Nicotianoideae; Nicotianeae; Nicotiana
51301	FR635232.1_g1_i1	484	723.252	3	3	3	2.0076	0	0	18.1519	18.1519	18.1519	T	16.7423	#N/A
67051	FR635230.1_g1_i1	647	899.615	2	2	2	1.43839	0	0	9.72891	9.72891	9.72891	T	8.9734	PAOX_ARTGO^PAOX_ARTGO^Q:27-647,H:420-621^43.48%ID^E:2e-50^RecName: Full=Phenylethylamine oxidase;^Bacteria; Actinobacteria; Micrococcales; Micrococcaceae; Arthrobacter
74988	FR635229.1_g1_i1	621	1088.79	2	2	2	1.14072	0	0	8.03854	8.03854	8.03854	T	7.41431	DNJH_CUCSA^DNJH_CUCSA^Q:71-619,H:1-181^91.8%ID^E:5e-89^RecName: Full=DnaJ protein homolog;^Eukaryota; Viridiplantae; Streptophyta; Embryophyta; Tracheophyta; Spermatophyta; Magnoliophyta; eudicotyledons; Gunneridae; Pentapetalae; rosids; fabids; Cucurbitales; Cucurbitaceae; Benincaseae; Cucumis
120071	FR635223.1_g1_i1	626	1283.21	5	5	5	2.43919	0	0	17.0515	17.0515	17.0515	T	15.7273	RL15_PETHY^RL15_PETHY^Q:53-625,H:1-191^90.05%ID^E:8e-104^RecName: Full=60S ribosomal protein L15;^Eukaryota; Viridiplantae; Streptophyta; Embryophyta; Tracheophyta; Spermatophyta; Magnoliophyta; eudicotyledons; Gunneridae; Pentapetalae; asterids; lamiids; Solanales; Solanaceae; Petunioideae; Petunia
135654	FR635221.1_g1_i1	597	972.72	3	3	3	1.84123	0	0	13.4966	13.4966	13.4966	T	12.4485	ISCAP_ARATH^ISCAP_ARATH^Q:162-524,H:53-173^79.34%ID^E:7e-70^RecName: Full=Iron-sulfur assembly protein IscA, chloroplastic;^Eukaryota; Viridiplantae; Streptophyta; Embryophyta; Tracheophyta; Spermatophyta; Magnoliophyta; eudicotyledons; Gunneridae; Pentapetalae; rosids; malvids; Brassicales; Brassicaceae; Camelineae; Arabidopsis
156085	FR635218.1_g1_i1	517	627.366	2	2	2	1.64816	0	0	13.9508	13.9508	13.9508	T	12.8675	ALFIN_MEDSA^ALFIN_MEDSA^Q:57-314,H:170-256^82.76%ID^E:5e-35^RecName: Full=PHD finger protein Alfin1;^Eukaryota; Viridiplantae; Streptophyta; Embryophyta; Tracheophyta; Spermatophyta; Magnoliophyta; eudicotyledons; Gunneridae; Pentapetalae; rosids; fabids; Fabales; Fabaceae; Papilionoideae; Trifolieae; Medicago
163358	FR635217.1_g1_i1	576	1262.35	4	4	4	1.82517	0	0	13.8666	13.8666	13.8666	T	12.7898	RL6_MESCR^RL6_MESCR^Q:2-400,H:102-234^84.21%ID^E:4e-57^RecName: Full=60S ribosomal protein L6;^Eukaryota; Viridiplantae; Streptophyta; Embryophyta; Tracheophyta; Spermatophyta; Magnoliophyta; eudicotyledons; Gunneridae; Pentapetalae; Caryophyllales; Aizoaceae; Mesembryanthemum; Cryophytum
176955	FR635215.1_g1_i1	627	981.467	6	6	6	3.83304	0	0	26.7526	26.7526	26.7526	T	24.6751	APA1_ARATH^APA1_ARATH^Q:3-590,H:311-506^76.53%ID^E:2e-107^RecName: Full=Aspartic proteinase A1;^Eukaryota; Viridiplantae; Streptophyta; Embryophyta; Tracheophyta; Spermatophyta; Magnoliophyta; eudicotyledons; Gunneridae; Pentapetalae; rosids; malvids; Brassicales; Brassicaceae; Camelineae; Arabidopsis
224251	FR635208.1_g1_i1	524	2134.13	6	6	6	1.4732	0	0	12.3033	12.3033	12.3033	T	11.3479	IF5A2_NICPL^IF5A2_NICPL^Q:123-524,H:1-133^94.78%ID^E:1e-87^RecName: Full=Eukaryotic translation initiation factor 5A-2;^Eukaryota; Viridiplantae; Streptophyta; Embryophyta; Tracheophyta; Spermatophyta; Magnoliophyta; eudicotyledons; Gunneridae; Pentapetalae; asterids; lamiids; Solanales; Solanaceae; Nicotianoideae; Nicotianeae; Nicotiana
159268	FR635205.1_g1_i1	552	576.2	3	3	3	2.874	0	0	22.7845	22.7845	22.7845	T	21.0151	#N/A
167488	FR635204.1_g1_i1	654	1144.24	3	3	3	1.71467	0	0	11.4734	11.4734	11.4734	T	10.5825	#N/A
175583	FR635203.1_g1_i1	640	1960.54	2	2	2	0.652881	0	0	4.46421	4.46421	4.46421	T	4.11754	HT1_ARATH^HT1_ARATH^Q:3-479,H:183-341^54.72%ID^E:8e-59^RecName: Full=Serine/threonine-protein kinase HT1;^Eukaryota; Viridiplantae; Streptophyta; Embryophyta; Tracheophyta; Spermatophyta; Magnoliophyta; eudicotyledons; Gunneridae; Pentapetalae; rosids; malvids; Brassicales; Brassicaceae; Camelineae; Arabidopsis
192490	FR635200.1_g1_i1	592	1284.57	2	2	2	0.921711	0	0	6.81341	6.81341	6.81341	T	6.28431	SNAK2_SOLTU^SNAK2_SOLTU^Q:200-394,H:41-104^69.23%ID^E:1e-23^RecName: Full=Snakin-2;^Eukaryota; Viridiplantae; Streptophyta; Embryophyta; Tracheophyta; Spermatophyta; Magnoliophyta; eudicotyledons; Gunneridae; Pentapetalae; asterids; lamiids; Solanales; Solanaceae; Solanoideae; Solaneae; Solanum
230282	FR635195.1_g1_i1	651	2712.54	11	11	11	2.63996	0	0	17.7463	17.7463	17.7463	T	16.3682	HS181_ARATH^HS181_ARATH^Q:82-534,H:6-159^76.77%ID^E:8e-72^RecName: Full=18.1 kDa class I heat shock protein;^Eukaryota; Viridiplantae; Streptophyta; Embryophyta; Tracheophyta; Spermatophyta; Magnoliophyta; eudicotyledons; Gunneridae; Pentapetalae; rosids; malvids; Brassicales; Brassicaceae; Camelineae; Arabidopsis
14299	FR635192.1_g1_i1	696	2216.06	17	17	17	5.3392	0	0	33.5705	33.5705	33.5705	T	30.9636	HS181_ARATH^HS181_ARATH^Q:85-537,H:6-159^77.42%ID^E:2e-72^RecName: Full=18.1 kDa class I heat shock protein;^Eukaryota; Viridiplantae; Streptophyta; Embryophyta; Tracheophyta; Spermatophyta; Magnoliophyta; eudicotyledons; Gunneridae; Pentapetalae; rosids; malvids; Brassicales; Brassicaceae; Camelineae; Arabidopsis
76022	FR635183.1_g1_i1	650	779.123	3	3	3	2.50281	0	0	16.8502	16.8502	16.8502	T	15.5417	RL131_ARATH^RL131_ARATH^Q:2-175,H:134-191^79.31%ID^E:3e-24^RecName: Full=60S ribosomal protein L13-1;^Eukaryota; Viridiplantae; Streptophyta; Embryophyta; Tracheophyta; Spermatophyta; Magnoliophyta; eudicotyledons; Gunneridae; Pentapetalae; rosids; malvids; Brassicales; Brassicaceae; Camelineae; Arabidopsis
111476	FR635178.1_g1_i1	656	797.836	4	4	4	3.2889	0	0	21.94	21.94	21.94	T	20.2363	GAT17_ORYSJ^GAT17_ORYSJ^Q:20-346,H:222-309^45.87%ID^E:6e-21^RecName: Full=GATA transcription factor 17 {ECO:0000303|PubMed:15084732};^Eukaryota; Viridiplantae; Streptophyta; Embryophyta; Tracheophyta; Spermatophyta; Magnoliophyta; Liliopsida; Poales; Poaceae; BOP clade; Oryzoideae; Oryzeae; Oryzinae; Oryza
136994	FR635174.1_g1_i1	575	1312.93	2	2	2	0.875902	0	0	6.6662	6.6662	6.6662	T	6.14853	OEP16_PEA^OEP16_PEA^Q:86-523,H:1-146^73.97%ID^E:6e-56^RecName: Full=Outer envelope pore protein 16, chloroplastic;^Eukaryota; Viridiplantae; Streptophyta; Embryophyta; Tracheophyta; Spermatophyta; Magnoliophyta; eudicotyledons; Gunneridae; Pentapetalae; rosids; fabids; Fabales; Fabaceae; Papilionoideae; Fabeae; Pisum
181876	FR635168.1_g1_i1	586	1702.22	3	3	3	1.03277	0	0	7.71253	7.71253	7.71253	T	7.11361	SAR1B_ARATH^SAR1B_ARATH^Q:176-586,H:1-137^97.08%ID^E:2e-64^RecName: Full=GTP-binding protein SAR1B;^Eukaryota; Viridiplantae; Streptophyta; Embryophyta; Tracheophyta; Spermatophyta; Magnoliophyta; eudicotyledons; Gunneridae; Pentapetalae; rosids; malvids; Brassicales; Brassicaceae; Camelineae; Arabidopsis
189797	FR635167.1_g1_i1	626	1077.7	2	2	2	1.16173	0	0	8.12123	8.12123	8.12123	T	7.49057	PLDD1_ARATH^PLDD1_ARATH^Q:2-451,H:719-868^72%ID^E:1e-68^RecName: Full=Phospholipase D delta {ECO:0000303|PubMed:11891260};^Eukaryota; Viridiplantae; Streptophyta; Embryophyta; Tracheophyta; Spermatophyta; Magnoliophyta; eudicotyledons; Gunneridae; Pentapetalae; rosids; malvids; Brassicales; Brassicaceae; Camelineae; Arabidopsis
219138	FR635162.1_g1_i1	616	2262.25	5	5	5	1.36147	0	0	9.67208	9.67208	9.67208	T	8.92099	12KD_FRAAN^12KD_FRAAN^Q:47-400,H:1-109^66.95%ID^E:6e-39^RecName: Full=Auxin-repressed 12.5 kDa protein;^Eukaryota; Viridiplantae; Streptophyta; Embryophyta; Tracheophyta; Spermatophyta; Magnoliophyta; eudicotyledons; Gunneridae; Pentapetalae; rosids; fabids; Rosales; Rosaceae; Rosoideae; Potentilleae; Fragariinae; Fragaria
227261	FR635161.1_g1_i1	640	1485.98	2	2	2	0.861382	0	0	5.88989	5.88989	5.88989	T	5.4325	POT2_ARATH^POT2_ARATH^Q:4-633,H:499-706^75.81%ID^E:1e-95^RecName: Full=Potassium transporter 2;^Eukaryota; Viridiplantae; Streptophyta; Embryophyta; Tracheophyta; Spermatophyta; Magnoliophyta; eudicotyledons; Gunneridae; Pentapetalae; rosids; malvids; Brassicales; Brassicaceae; Camelineae; Arabidopsis
235724	FR635160.1_g1_i1	678	1666.67	2	2	2	0.813599	0	0	5.25136	5.25136	5.25136	T	4.84356	CAPP1_SACHY^CAPP1_SACHY^Q:4-678,H:646-870^91.56%ID^E:2e-149^RecName: Full=Phosphoenolpyruvate carboxylase, housekeeping isozyme;^Eukaryota; Viridiplantae; Streptophyta; Embryophyta; Tracheophyta; Spermatophyta; Magnoliophyta; Liliopsida; Poales; Poaceae; PACMAD clade; Panicoideae; Andropogonodae; Andropogoneae; Saccharinae; Saccharum
6765	FR635159.1_g1_i1	664	2369.89	8	8	8	2.24145	0	0	14.7725	14.7725	14.7725	T	13.6253	RS8_ORYSJ^RS8_ORYSJ^Q:2-427,H:83-220^75.35%ID^E:2e-62^RecName: Full=40S ribosomal protein S8;^Eukaryota; Viridiplantae; Streptophyta; Embryophyta; Tracheophyta; Spermatophyta; Magnoliophyta; Liliopsida; Poales; Poaceae; BOP clade; Oryzoideae; Oryzeae; Oryzinae; Oryza
22034	FR635157.1_g1_i1	572	715.875	7	7	7	5.59315	0	0	42.7909	42.7909	42.7909	T	39.468	#N/A
30560	FR635156.1_g1_i1	691	3649.26	2	2	2	0.378707	0	0	2.39837	2.39837	2.39837	T	2.21212	(BLASTP)NPR6_ARATH^NPR6_ARATH^Q:1-77,H:392-453^50.65%ID^E:6e-08^RecName: Full=Regulatory protein NPR6;^Eukaryota; Viridiplantae; Streptophyta; Embryophyta; Tracheophyta; Spermatophyta; Magnoliophyta; eudicotyledons; Gunneridae; Pentapetalae; rosids; malvids; Brassicales; Brassicaceae; Camelineae; Arabidopsis
69441	FR635151.1_g1_i1	532	1180.21	3	3	3	1.3523	0	0	11.1238	11.1238	11.1238	T	10.26	DUS1_ARATH^DUS1_ARATH^Q:3-299,H:92-190^73.74%ID^E:8e-40^RecName: Full=Dual specificity protein phosphatase 1;^Eukaryota; Viridiplantae; Streptophyta; Embryophyta; Tracheophyta; Spermatophyta; Magnoliophyta; eudicotyledons; Gunneridae; Pentapetalae; rosids; malvids; Brassicales; Brassicaceae; Camelineae; Arabidopsis
10330	FR635150.1_g1_i1	664	1767.39	3	3	3	1.12709	0	0	7.42816	7.42816	7.42816	T	6.85132	RS7_BRAOL^RS7_BRAOL^Q:96-662,H:1-189^80.42%ID^E:4e-112^RecName: Full=40S ribosomal protein S7;^Eukaryota; Viridiplantae; Streptophyta; Embryophyta; Tracheophyta; Spermatophyta; Magnoliophyta; eudicotyledons; Gunneridae; Pentapetalae; rosids; malvids; Brassicales; Brassicaceae; Brassiceae; Brassica
18803	FR635149.1_g1_i1	668	2098.83	3	3	3	0.954818	0	0	6.25511	6.25511	6.25511	T	5.76937	MT2_ACTDE^MT2_ACTDE^Q:158-319,H:25-78^83.64%ID^E:2e-21^RecName: Full=Metallothionein-like protein type 2;^Eukaryota; Viridiplantae; Streptophyta; Embryophyta; Tracheophyta; Spermatophyta; Magnoliophyta; eudicotyledons; Gunneridae; Pentapetalae; asterids; Ericales; Actinidiaceae; Actinidia
26379	FR635148.1_g1_i1	614	1154.33	3	3	3	1.59573	0	0	11.3732	11.3732	11.3732	T	10.49	GUF1_RICCO^GUF1_RICCO^Q:1-408,H:538-673^93.38%ID^E:3e-83^RecName: Full=Translation factor GUF1 homolog, mitochondrial {ECO:0000255|HAMAP-Rule:MF_03137};^Eukaryota; Viridiplantae; Streptophyta; Embryophyta; Tracheophyta; Spermatophyta; Magnoliophyta; eudicotyledons; Gunneridae; Pentapetalae; rosids; fabids; Malpighiales; Euphorbiaceae; Acalyphoideae; Acalypheae; Ricinus
42483	FR635146.1_g1_i1	603	595.488	3	3	3	3.03785	0	0	22.0465	22.0465	22.0465	T	20.3345	CDPK5_SOLTU^CDPK5_SOLTU^Q:1-231,H:459-535^85.71%ID^E:3e-28^RecName: Full=Calcium-dependent protein kinase 5;^Eukaryota; Viridiplantae; Streptophyta; Embryophyta; Tracheophyta; Spermatophyta; Magnoliophyta; eudicotyledons; Gunneridae; Pentapetalae; asterids; lamiids; Solanales; Solanaceae; Solanoideae; Solaneae; Solanum
64719	FR635143.1_g1_i1	532	948.044	2	2	2	1.12231	0	0	9.23193	9.23193	9.23193	T	8.51502	TMN8_ARATH^TMN8_ARATH^Q:2-265,H:427-514^86.36%ID^E:4e-64^RecName: Full=Transmembrane 9 superfamily member 8 {ECO:0000305};^Eukaryota; Viridiplantae; Streptophyta; Embryophyta; Tracheophyta; Spermatophyta; Magnoliophyta; eudicotyledons; Gunneridae; Pentapetalae; rosids; malvids; Brassicales; Brassicaceae; Camelineae; Arabidopsis`TMN8_ARATH^TMN8_ARATH^Q:268-531,H:516-603^90.91%ID^E:4e-64^RecName: F…
92200	FR635139.1_g1_i1	476	702.735	2	2	2	1.35471	0	0	12.4546	12.4546	12.4546	T	11.4874	CDPKJ_ORYSJ^CDPKJ_ORYSJ^Q:1-474,H:295-451^87.34%ID^E:1e-92^RecName: Full=Calcium-dependent protein kinase 19 {ECO:0000305};^Eukaryota; Viridiplantae; Streptophyta; Embryophyta; Tracheophyta; Spermatophyta; Magnoliophyta; Liliopsida; Poales; Poaceae; BOP clade; Oryzoideae; Oryzeae; Oryzinae; Oryza
100469	FR635138.1_g1_i1	666	804.277	5	5	5	4.14037	0	0	27.2054	27.2054	27.2054	T	25.0928	ENO_ORYSJ^ENO_ORYSJ^Q:2-394,H:316-446^90.08%ID^E:5e-77^RecName: Full=Enolase;^Eukaryota; Viridiplantae; Streptophyta; Embryophyta; Tracheophyta; Spermatophyta; Magnoliophyta; Liliopsida; Poales; Poaceae; BOP clade; Oryzoideae; Oryzeae; Oryzinae; Oryza
116444	FR635136.1_g1_i1	638	864.816	2	2	2	1.47546	0	0	10.1204	10.1204	10.1204	T	9.33448	ELOF1_ORYSJ^ELOF1_ORYSJ^Q:75-332,H:1-86^89.53%ID^E:1e-41^RecName: Full=Transcription elongation factor 1 homolog;^Eukaryota; Viridiplantae; Streptophyta; Embryophyta; Tracheophyta; Spermatophyta; Magnoliophyta; Liliopsida; Poales; Poaceae; BOP clade; Oryzoideae; Oryzeae; Oryzinae; Oryza
137485	FR635133.1_g1_i1	625	1216.18	3	3	3	1.54171	0	0	10.7948	10.7948	10.7948	T	9.95649	GGH1_ARATH^GGH1_ARATH^Q:193-624,H:8-210^43.2%ID^E:1e-36^RecName: Full=Gamma-glutamyl hydrolase 1;^Eukaryota; Viridiplantae; Streptophyta; Embryophyta; Tracheophyta; Spermatophyta; Magnoliophyta; eudicotyledons; Gunneridae; Pentapetalae; rosids; malvids; Brassicales; Brassicaceae; Camelineae; Arabidopsis
167934	FR635129.1_g1_i1	477	701.907	4	4	4	2.71831	0	0	24.9386	24.9386	24.9386	T	23.0019	RL172_ARATH^RL172_ARATH^Q:46-477,H:1-144^90.97%ID^E:4e-94^RecName: Full=60S ribosomal protein L17-2;^Eukaryota; Viridiplantae; Streptophyta; Embryophyta; Tracheophyta; Spermatophyta; Magnoliophyta; eudicotyledons; Gunneridae; Pentapetalae; rosids; malvids; Brassicales; Brassicaceae; Camelineae; Arabidopsis
186463	FR635126.1_g1_i1	426	323.963	5	5	5	6.57483	0	0	67.5407	67.5407	67.5407	T	62.2958	#N/A
218330	FR635121.1_g1_i1	607	3555.97	6	6	6	1.02419	0	0	7.38387	7.38387	7.38387	T	6.81047	G3PC_MAGLI^G3PC_MAGLI^Q:90-605,H:4-175^90.12%ID^E:1e-98^RecName: Full=Glyceraldehyde-3-phosphate dehydrogenase, cytosolic;^Eukaryota; Viridiplantae; Streptophyta; Embryophyta; Tracheophyta; Spermatophyta; Magnoliophyta; Magnoliidae; Magnoliales; Magnoliaceae; Magnolia
225838	FR635120.1_g1_i1	589	542.447	8	8	8	8.68656	0	0	64.5392	64.5392	64.5392	T	59.5274	#N/A
8510	FR635117.1_g1_i1	648	2171.72	10	10	10	2.98381	0	0	20.1506	20.1506	20.1506	T	18.5858	RL191_ARATH^RL191_ARATH^Q:2-415,H:51-188^93.48%ID^E:4e-72^RecName: Full=60S ribosomal protein L19-1;^Eukaryota; Viridiplantae; Streptophyta; Embryophyta; Tracheophyta; Spermatophyta; Magnoliophyta; eudicotyledons; Gunneridae; Pentapetalae; rosids; malvids; Brassicales; Brassicaceae; Camelineae; Arabidopsis
15835	FR635116.1_g1_i1	567	2286.35	8	8	8	1.98395	0	0	15.3122	15.3122	15.3122	T	14.1232	RL5_CUCSA^RL5_CUCSA^Q:51-476,H:151-291^79.58%ID^E:6e-66^RecName: Full=60S ribosomal protein L5;^Eukaryota; Viridiplantae; Streptophyta; Embryophyta; Tracheophyta; Spermatophyta; Magnoliophyta; eudicotyledons; Gunneridae; Pentapetalae; rosids; fabids; Cucurbitales; Cucurbitaceae; Benincaseae; Cucumis
96490	FR635104.1_g1_i1	322	3130.23	2	2	2	0.205736	0	0	2.79605	2.79605	2.79605	T	2.57892	RL121_ARATH^RL121_ARATH^Q:2-196,H:100-164^83.08%ID^E:6e-34^RecName: Full=60S ribosomal protein L12-1;^Eukaryota; Viridiplantae; Streptophyta; Embryophyta; Tracheophyta; Spermatophyta; Magnoliophyta; eudicotyledons; Gunneridae; Pentapetalae; rosids; malvids; Brassicales; Brassicaceae; Camelineae; Arabidopsis
125879	FR635099.1_g1_i1	623	2151.79	4	4	4	1.1581	0	0	8.13486	8.13486	8.13486	T	7.50315	NACA_PINTA^NACA_PINTA^Q:269-622,H:72-190^84.87%ID^E:4e-64^RecName: Full=Nascent polypeptide-associated complex subunit alpha-like protein;^Eukaryota; Viridiplantae; Streptophyta; Embryophyta; Tracheophyta; Spermatophyta; Pinidae; Pinales; Pinaceae; Pinus; Pinus
83676	FR635093.1_g1_i1	565	1688.17	6	6	6	2.00809	0	0	15.5534	15.5534	15.5534	T	14.3456	#N/A
89906	FR635092.1_g1_i1	478	1316.58	2	2	2	0.726124	0	0	6.64774	6.64774	6.64774	T	6.1315	#N/A
7277	FR635079.1_g1_i1	550	585.524	3	3	3	2.81799	0	0	22.4217	22.4217	22.4217	T	20.6805	#N/A
14671	FR635078.1_g1_i1	580	1442.61	2	2	2	0.8041	0	0	6.06699	6.06699	6.06699	T	5.59585	EXOS8_HUMAN^EXOS8_HUMAN^Q:177-575,H:4-136^41.35%ID^E:2e-32^RecName: Full=Exosome complex component RRP43;^Eukaryota; Metazoa; Chordata; Craniata; Vertebrata; Euteleostomi; Mammalia; Eutheria; Euarchontoglires; Primates; Haplorrhini; Catarrhini; Hominidae; Homo
21401	FR635077.1_g1_i1	520	3958.95	2	2	2	0.262696	0	0	2.21076	2.21076	2.21076	T	2.03908	HIP39_ARATH^HIP39_ARATH^Q:115-321,H:3-71^58.57%ID^E:3e-16^RecName: Full=Heavy metal-associated isoprenylated plant protein 39 {ECO:0000303|PubMed:21072340, ECO:0000303|PubMed:23368984};^Eukaryota; Viridiplantae; Streptophyta; Embryophyta; Tracheophyta; Spermatophyta; Magnoliophyta; eudicotyledons; Gunneridae; Pentapetalae; rosids; malvids; Brassicales; Brassicaceae; Camelineae; Arabidopsis
57042	FR635071.1_g1_i1	564	617.947	2	2	2	1.8254	0	0	14.1635	14.1635	14.1635	T	13.0636	FKB12_VICFA^FKB12_VICFA^Q:56-391,H:1-112^86.61%ID^E:5e-67^RecName: Full=Peptidyl-prolyl cis-trans isomerase FKBP12;^Eukaryota; Viridiplantae; Streptophyta; Embryophyta; Tracheophyta; Spermatophyta; Magnoliophyta; eudicotyledons; Gunneridae; Pentapetalae; rosids; fabids; Fabales; Fabaceae; Papilionoideae; Fabeae; Vicia
63959	FR635070.1_g1_i1	541	2071.55	3	3	3	0.783471	0	0	6.33748	6.33748	6.33748	T	5.84534	IX10L_ARATH^IX10L_ARATH^Q:250-540,H:20-116^90.72%ID^E:5e-56^RecName: Full=Probable beta-1,4-xylosyltransferase IRX10L;^Eukaryota; Viridiplantae; Streptophyta; Embryophyta; Tracheophyta; Spermatophyta; Magnoliophyta; eudicotyledons; Gunneridae; Pentapetalae; rosids; malvids; Brassicales; Brassicaceae; Camelineae; Arabidopsis
87140	FR635066.1_g1_i1	623	2430.92	9	9	9	2.30654	0	0	16.2018	16.2018	16.2018	T	14.9437	RGGA_TOBAC^RGGA_TOBAC^Q:179-520,H:185-296^57.39%ID^E:4e-17^RecName: Full=RGG repeats nuclear RNA binding protein A {ECO:0000303|PubMed:11905967};^Eukaryota; Viridiplantae; Streptophyta; Embryophyta; Tracheophyta; Spermatophyta; Magnoliophyta; eudicotyledons; Gunneridae; Pentapetalae; asterids; lamiids; Solanales; Solanaceae; Nicotianoideae; Nicotianeae; Nicotiana
112745	FR635062.1_g1_i1	584	1096.68	2	2	2	1.06503	0	0	7.98071	7.98071	7.98071	T	7.36096	NDK1_ARATH^NDK1_ARATH^Q:74-517,H:1-148^85.81%ID^E:1e-91^RecName: Full=Nucleoside diphosphate kinase 1;^Eukaryota; Viridiplantae; Streptophyta; Embryophyta; Tracheophyta; Spermatophyta; Magnoliophyta; eudicotyledons; Gunneridae; Pentapetalae; rosids; malvids; Brassicales; Brassicaceae; Camelineae; Arabidopsis
120158	FR635061.1_g1_i1	580	1044.36	2	2	2	1.11073	0	0	8.38054	8.38054	8.38054	T	7.72975	CRTI_SOYBN^CRTI_SOYBN^Q:2-532,H:393-569^90.96%ID^E:8e-113^RecName: Full=Phytoene dehydrogenase, chloroplastic/chromoplastic;^Eukaryota; Viridiplantae; Streptophyta; Embryophyta; Tracheophyta; Spermatophyta; Magnoliophyta; eudicotyledons; Gunneridae; Pentapetalae; rosids; fabids; Fabales; Fabaceae; Papilionoideae; Phaseoleae; Glycine; Soja
128799	FR635060.1_g1_i1	689	954.264	4	4	4	2.88809	0	0	18.3435	18.3435	18.3435	T	16.919	NU1M_OENBE^NU1M_OENBE^Q:289-687,H:1-133^94.74%ID^E:3e-63^RecName: Full=NADH-ubiquinone oxidoreductase chain 1;^Eukaryota; Viridiplantae; Streptophyta; Embryophyta; Tracheophyta; Spermatophyta; Magnoliophyta; eudicotyledons; Gunneridae; Pentapetalae; rosids; malvids; Myrtales; Onagraceae; Onagroideae; Onagreae; Oenothera
137239	FR635059.1_g1_i1	667	1625.47	3	3	3	1.23103	0	0	8.07667	8.07667	8.07667	T	7.44947	RAB1C_ARATH^RAB1C_ARATH^Q:1-534,H:10-187^100%ID^E:5e-129^RecName: Full=Ras-related protein RABB1c;^Eukaryota; Viridiplantae; Streptophyta; Embryophyta; Tracheophyta; Spermatophyta; Magnoliophyta; eudicotyledons; Gunneridae; Pentapetalae; rosids; malvids; Brassicales; Brassicaceae; Camelineae; Arabidopsis
181912	FR635052.1_g1_i1	471	710.686	4	4	4	2.65096	0	0	24.6305	24.6305	24.6305	T	22.7178	RLA2_PARAR^RLA2_PARAR^Q:1-90,H:33-62^83.33%ID^E:3e-08^RecName: Full=60S acidic ribosomal protein P2;^Eukaryota; Viridiplantae; Streptophyta; Embryophyta; Tracheophyta; Spermatophyta; Magnoliophyta; eudicotyledons; Gunneridae; Pentapetalae; asterids; campanulids; Asterales; Asteraceae; Asteroideae; Heliantheae alliance; Heliantheae; Parthenium
189508	FR635051.1_g1_i1	597	556.618	3	3	3	3.21765	0	0	23.586	23.586	23.586	T	21.7544	CYPH_CATRO^CYPH_CATRO^Q:1-321,H:66-172^91.59%ID^E:2e-54^RecName: Full=Peptidyl-prolyl cis-trans isomerase;^Eukaryota; Viridiplantae; Streptophyta; Embryophyta; Tracheophyta; Spermatophyta; Magnoliophyta; eudicotyledons; Gunneridae; Pentapetalae; asterids; lamiids; Gentianales; Apocynaceae; Rauvolfioideae; Vinceae; Catharanthinae; Catharanthus
232343	FR635045.1_g1_i1	682	1041.91	3	3	3	1.96371	0	0	12.6004	12.6004	12.6004	T	11.6219	OP162_ARATH^OP162_ARATH^Q:202-681,H:7-167^69.75%ID^E:2e-75^RecName: Full=Outer envelope pore protein 16-2, chloroplastic;^Eukaryota; Viridiplantae; Streptophyta; Embryophyta; Tracheophyta; Spermatophyta; Magnoliophyta; eudicotyledons; Gunneridae; Pentapetalae; rosids; malvids; Brassicales; Brassicaceae; Camelineae; Arabidopsis
2783	FR635044.1_g1_i1	616	880.299	4	4	4	2.79905	0	0	19.8848	19.8848	19.8848	T	18.3406	SMD1_MOUSE^SMD1_MOUSE^Q:110-391,H:1-94^73.4%ID^E:4e-41^RecName: Full=Small nuclear ribonucleoprotein Sm D1;^Eukaryota; Metazoa; Chordata; Craniata; Vertebrata; Euteleostomi; Mammalia; Eutheria; Euarchontoglires; Glires; Rodentia; Sciurognathi; Muroidea; Muridae; Murinae; Mus; Mus
18265	FR635042.1_g1_i1	636	1218.35	2	2	2	1.04404	0	0	7.18371	7.18371	7.18371	T	6.62586	#N/A
26549	FR635041.1_g1_i1	673	4520.68	7	7	7	1.0421	0	0	6.77618	6.77618	6.77618	T	6.24997	RS3A_HELAN^RS3A_HELAN^Q:169-672,H:28-195^89.88%ID^E:2e-111^RecName: Full=40S ribosomal protein S3a {ECO:0000255|HAMAP-Rule:MF_03122};^Eukaryota; Viridiplantae; Streptophyta; Embryophyta; Tracheophyta; Spermatophyta; Magnoliophyta; eudicotyledons; Gunneridae; Pentapetalae; asterids; campanulids; Asterales; Asteraceae; Asteroideae; Heliantheae alliance; Heliantheae; Helianthus
82258	FR635032.1_g1_i1	618	1021.6	2	2	2	1.20986	0	0	8.56719	8.56719	8.56719	T	7.9019	RIN4_ARATH^RIN4_ARATH^Q:165-371,H:143-206^36.23%ID^E:7e-07^RecName: Full=RPM1-interacting protein 4;^Eukaryota; Viridiplantae; Streptophyta; Embryophyta; Tracheophyta; Spermatophyta; Magnoliophyta; eudicotyledons; Gunneridae; Pentapetalae; rosids; malvids; Brassicales; Brassicaceae; Camelineae; Arabidopsis
95397	FR635030.1_g1_i1	530	468.249	3	3	3	3.39563	0	0	28.0372	28.0372	28.0372	T	25.86	UBIQP_HORVU^UBIQP_HORVU^Q:1-372,H:48-171^99.19%ID^E:2e-82^RecName: Full=Polyubiquitin;^Eukaryota; Viridiplantae; Streptophyta; Embryophyta; Tracheophyta; Spermatophyta; Magnoliophyta; Liliopsida; Poales; Poaceae; BOP clade; Pooideae; Triticodae; Triticeae; Hordeinae; Hordeum`UBIQP_HORVU^UBIQP_HORVU^Q:88-387,H:1-100^96%ID^E:1e-59^RecName: Full=Polyubiquitin;^Eukaryota; Viridiplantae; Streptophyta;…
103405	FR635029.1_g1_i1	640	2368.14	5	5	5	1.35127	0	0	9.23961	9.23961	9.23961	T	8.5221	XTH23_ARATH^XTH23_ARATH^Q:3-578,H:95-283^71.35%ID^E:2e-98^RecName: Full=Probable xyloglucan endotransglucosylase/hydrolase protein 23;^Eukaryota; Viridiplantae; Streptophyta; Embryophyta; Tracheophyta; Spermatophyta; Magnoliophyta; eudicotyledons; Gunneridae; Pentapetalae; rosids; malvids; Brassicales; Brassicaceae; Camelineae; Arabidopsis
126214	FR635026.1_g1_i1	672	1637.44	3	3	3	1.23119	0	0	8.01766	8.01766	8.01766	T	7.39505	RTNLH_ARATH^RTNLH_ARATH^Q:297-659,H:1-121^59.02%ID^E:9e-41^RecName: Full=Reticulon-like protein B8;^Eukaryota; Viridiplantae; Streptophyta; Embryophyta; Tracheophyta; Spermatophyta; Magnoliophyta; eudicotyledons; Gunneridae; Pentapetalae; rosids; malvids; Brassicales; Brassicaceae; Camelineae; Arabidopsis
149473	FR635022.1_g1_i1	600	1441.61	3	3	3	1.2486	0	0	9.10676	9.10676	9.10676	T	8.39957	RS17_SOLLC^RS17_SOLLC^Q:83-403,H:1-124^76.61%ID^E:9e-59^RecName: Full=40S ribosomal protein S17;^Eukaryota; Viridiplantae; Streptophyta; Embryophyta; Tracheophyta; Spermatophyta; Magnoliophyta; eudicotyledons; Gunneridae; Pentapetalae; asterids; lamiids; Solanales; Solanaceae; Solanoideae; Solaneae; Solanum; Lycopersicon
206251	FR635014.1_g1_i1	545	885.502	4	4	4	2.46188	0	0	19.7679	19.7679	19.7679	T	18.2329	TAL_ACIC1^TAL_ACIC1^Q:1-543,H:173-355^54.89%ID^E:7e-47^RecName: Full=Transaldolase {ECO:0000255|HAMAP-Rule:MF_00493};^Bacteria; Actinobacteria; Acidothermales; Acidothermaceae; Acidothermus
223417	FR635011.1_g1_i1	497	646.181	3	3	3	2.3074	0	0	20.3169	20.3169	20.3169	T	18.7392	OTUBL_ARATH^OTUBL_ARATH^Q:1-330,H:189-295^76.36%ID^E:3e-53^RecName: Full=Ubiquitin thioesterase otubain-like;^Eukaryota; Viridiplantae; Streptophyta; Embryophyta; Tracheophyta; Spermatophyta; Magnoliophyta; eudicotyledons; Gunneridae; Pentapetalae; rosids; malvids; Brassicales; Brassicaceae; Camelineae; Arabidopsis
6927	FR635008.1_g1_i1	518	1685.24	2	2	2	0.61475	0	0	5.1935	5.1935	5.1935	T	4.79019	AX22D_VIGRR^AX22D_VIGRR^Q:249-512,H:1-83^55.06%ID^E:9e-21^RecName: Full=Auxin-induced protein 22D;^Eukaryota; Viridiplantae; Streptophyta; Embryophyta; Tracheophyta; Spermatophyta; Magnoliophyta; eudicotyledons; Gunneridae; Pentapetalae; rosids; fabids; Fabales; Fabaceae; Papilionoideae; Phaseoleae; Vigna
22786	FR635006.1_g1_i1	658	1542.64	3	3	3	1.27963	0	0	8.51037	8.51037	8.51037	T	7.8495	Y3126_ARATH^Y3126_ARATH^Q:118-543,H:69-212^68.75%ID^E:3e-62^RecName: Full=Uncharacterized protein At3g61260;^Eukaryota; Viridiplantae; Streptophyta; Embryophyta; Tracheophyta; Spermatophyta; Magnoliophyta; eudicotyledons; Gunneridae; Pentapetalae; rosids; malvids; Brassicales; Brassicaceae; Camelineae; Arabidopsis
88480	FR634996.1_g1_i1	542	4091.32	2	2	2	0.264951	0	0	2.13923	2.13923	2.13923	T	1.97311	MT2_ACTDE^MT2_ACTDE^Q:158-319,H:25-78^83.64%ID^E:1e-21^RecName: Full=Metallothionein-like protein type 2;^Eukaryota; Viridiplantae; Streptophyta; Embryophyta; Tracheophyta; Spermatophyta; Magnoliophyta; eudicotyledons; Gunneridae; Pentapetalae; asterids; Ericales; Actinidiaceae; Actinidia
102612	FR634994.1_g1_i1	638	1230.06	3	3	3	1.55602	0	0	10.673	10.673	10.673	T	9.84418	H2AV3_ARATH^H2AV3_ARATH^Q:143-544,H:1-134^91.79%ID^E:4e-74^RecName: Full=Probable histone H2A variant 3;^Eukaryota; Viridiplantae; Streptophyta; Embryophyta; Tracheophyta; Spermatophyta; Magnoliophyta; eudicotyledons; Gunneridae; Pentapetalae; rosids; malvids; Brassicales; Brassicaceae; Camelineae; Arabidopsis
109555	FR634993.1_g1_i1	543	1047.91	3	3	3	1.55453	0	0	12.5282	12.5282	12.5282	T	11.5554	XERO1_ARATH^XERO1_ARATH^Q:92-271,H:67-125^45.16%ID^E:4e-06^RecName: Full=Dehydrin Xero 1;^Eukaryota; Viridiplantae; Streptophyta; Embryophyta; Tracheophyta; Spermatophyta; Magnoliophyta; eudicotyledons; Gunneridae; Pentapetalae; rosids; malvids; Brassicales; Brassicaceae; Camelineae; Arabidopsis
131964	FR634989.1_g1_i1	660	463.08	4	4	4	5.70096	0	0	37.8002	37.8002	37.8002	T	34.8648	NDHI_EATNI^NDHI_EATNI^Q:206-658,H:1-151^92.72%ID^E:2e-102^RecName: Full=NAD(P)H-quinone oxidoreductase subunit I, chloroplastic {ECO:0000255|HAMAP-Rule:MF_01351};^Eukaryota; Viridiplantae; Streptophyta; Embryophyta; Tracheophyta; Spermatophyta; Magnoliophyta; eudicotyledons; Gunneridae; Pentapetalae; asterids; campanulids; Asterales; Asteraceae; Asteroideae; Heliantheae alliance; Madieae; Hulsein…
140013	FR634988.1_g1_i1	632	2139.83	4	4	4	1.18141	0	0	8.18036	8.18036	8.18036	T	7.54511	HSP82_ORYSJ^HSP82_ORYSJ^Q:3-446,H:527-674^95.27%ID^E:4e-71^RecName: Full=Heat shock protein 81-2;^Eukaryota; Viridiplantae; Streptophyta; Embryophyta; Tracheophyta; Spermatophyta; Magnoliophyta; Liliopsida; Poales; Poaceae; BOP clade; Oryzoideae; Oryzeae; Oryzinae; Oryza
154172	FR634986.1_g1_i1	647	1456.42	3	3	3	1.33272	0	0	9.01414	9.01414	9.01414	T	8.31414	IF4G_ORYSJ^IF4G_ORYSJ^Q:10-639,H:1331-1536^60.56%ID^E:7e-71^RecName: Full=Eukaryotic translation initiation factor 4G;^Eukaryota; Viridiplantae; Streptophyta; Embryophyta; Tracheophyta; Spermatophyta; Magnoliophyta; Liliopsida; Poales; Poaceae; BOP clade; Oryzoideae; Oryzeae; Oryzinae; Oryza
214985	FR634977.1_g1_i1	571	789.926	4	4	4	2.89141	0	0	22.1597	22.1597	22.1597	T	20.4389	CAPP4_ARATH^CAPP4_ARATH^Q:1-327,H:924-1032^75.23%ID^E:3e-45^RecName: Full=Phosphoenolpyruvate carboxylase 4;^Eukaryota; Viridiplantae; Streptophyta; Embryophyta; Tracheophyta; Spermatophyta; Magnoliophyta; eudicotyledons; Gunneridae; Pentapetalae; rosids; malvids; Brassicales; Brassicaceae; Camelineae; Arabidopsis
100170	FR634960.1_g1_i1	455	975.02	5	5	5	2.33329	0	0	22.4413	22.4413	22.4413	T	20.6986	RS30_ARATH^RS30_ARATH^Q:88-273,H:1-62^96.77%ID^E:1e-25^RecName: Full=40S ribosomal protein S30;^Eukaryota; Viridiplantae; Streptophyta; Embryophyta; Tracheophyta; Spermatophyta; Magnoliophyta; eudicotyledons; Gunneridae; Pentapetalae; rosids; malvids; Brassicales; Brassicaceae; Camelineae; Arabidopsis
113673	FR634958.1_g1_i1	540	657.079	8	8	8	6.57455	0	0	53.2799	53.2799	53.2799	T	49.1424	RS7_HORVU^RS7_HORVU^Q:3-305,H:89-189^79.21%ID^E:4e-55^RecName: Full=40S ribosomal protein S7;^Eukaryota; Viridiplantae; Streptophyta; Embryophyta; Tracheophyta; Spermatophyta; Magnoliophyta; Liliopsida; Poales; Poaceae; BOP clade; Pooideae; Triticodae; Triticeae; Hordeinae; Hordeum
142094	FR634954.1_g1_i1	478	344.025	4	4	4	5.55773	0	0	50.8816	50.8816	50.8816	T	46.9304	HSP71_SOLLC^HSP71_SOLLC^Q:2-223,H:575-650^78.95%ID^E:2e-30^RecName: Full=Heat shock cognate 70 kDa protein 1;^Eukaryota; Viridiplantae; Streptophyta; Embryophyta; Tracheophyta; Spermatophyta; Magnoliophyta; eudicotyledons; Gunneridae; Pentapetalae; asterids; lamiids; Solanales; Solanaceae; Solanoideae; Solaneae; Solanum; Lycopersicon
170062	FR634950.1_g1_i1	405	439.77	6	6	6	5.52562	0	0	59.7059	59.7059	59.7059	T	55.0694	SUI1_SALBA^SUI1_SALBA^Q:3-188,H:52-113^96.77%ID^E:4e-36^RecName: Full=Protein translation factor SUI1 homolog;^Eukaryota; Viridiplantae; Streptophyta; Embryophyta; Tracheophyta; Spermatophyta; Magnoliophyta; eudicotyledons; Gunneridae; Pentapetalae; rosids; fabids; Malpighiales; Salicaceae; Saliceae; Salix
11308	FR634939.1_g1_i1	586	1416.3	3	3	3	1.24127	0	0	9.26953	9.26953	9.26953	T	8.5497	DEGP9_ARATH^DEGP9_ARATH^Q:1-501,H:425-591^82.04%ID^E:3e-87^RecName: Full=Protease Do-like 9;^Eukaryota; Viridiplantae; Streptophyta; Embryophyta; Tracheophyta; Spermatophyta; Magnoliophyta; eudicotyledons; Gunneridae; Pentapetalae; rosids; malvids; Brassicales; Brassicaceae; Camelineae; Arabidopsis
73538	FR634929.1_g1_i1	638	1286.9	3	3	3	1.48729	0	0	10.2016	10.2016	10.2016	T	9.40935	H2A1_MEDTR^H2A1_MEDTR^Q:171-548,H:24-148^86.51%ID^E:5e-50^RecName: Full=Probable histone H2A.1;^Eukaryota; Viridiplantae; Streptophyta; Embryophyta; Tracheophyta; Spermatophyta; Magnoliophyta; eudicotyledons; Gunneridae; Pentapetalae; rosids; fabids; Fabales; Fabaceae; Papilionoideae; Trifolieae; Medicago
122853	FR634922.1_g1_i1	608	1175.33	3	3	3	1.5519	0	0	11.1699	11.1699	11.1699	T	10.3025	#N/A
126072	FR634921.1_g1_i1	217	170.934	4	4	4	5.07798	0	0	102.405	102.405	102.405	T	94.4529	#N/A
161345	FR634916.1_g1_i1	592	1435.07	2	2	2	0.82505	0	0	6.09887	6.09887	6.09887	T	5.62526	TCPE_ARATH^TCPE_ARATH^Q:1-591,H:327-523^89.34%ID^E:2e-125^RecName: Full=T-complex protein 1 subunit epsilon {ECO:0000303|PubMed:11599560};^Eukaryota; Viridiplantae; Streptophyta; Embryophyta; Tracheophyta; Spermatophyta; Magnoliophyta; eudicotyledons; Gunneridae; Pentapetalae; rosids; malvids; Brassicales; Brassicaceae; Camelineae; Arabidopsis
168515	FR634915.1_g1_i1	563	1097.67	5	5	5	2.56453	0	0	19.9338	19.9338	19.9338	T	18.3859	#N/A
190631	FR634912.1_g1_i1	583	2301.08	2	2	2	0.506719	0	0	3.80355	3.80355	3.80355	T	3.50819	HMGL_SOYBN^HMGL_SOYBN^Q:142-510,H:1-124^74.19%ID^E:1e-50^RecName: Full=HMG1/2-like protein;^Eukaryota; Viridiplantae; Streptophyta; Embryophyta; Tracheophyta; Spermatophyta; Magnoliophyta; eudicotyledons; Gunneridae; Pentapetalae; rosids; fabids; Fabales; Fabaceae; Papilionoideae; Phaseoleae; Glycine; Soja
205655	FR634910.1_g1_i1	632	907.689	2	2	2	1.39255	0	0	9.64238	9.64238	9.64238	T	8.89359	OP162_ARATH^OP162_ARATH^Q:205-630,H:7-148^68.53%ID^E:2e-65^RecName: Full=Outer envelope pore protein 16-2, chloroplastic;^Eukaryota; Viridiplantae; Streptophyta; Embryophyta; Tracheophyta; Spermatophyta; Magnoliophyta; eudicotyledons; Gunneridae; Pentapetalae; rosids; malvids; Brassicales; Brassicaceae; Camelineae; Arabidopsis
222186	FR634907.1_g1_i1	441	710.721	5	5	5	3.10248	0	0	30.7866	30.7866	30.7866	T	28.3958	#N/A
9096	FR634904.1_g1_i1	663	1468.56	2	2	2	0.902927	0	0	5.95978	5.95978	5.95978	T	5.49697	OPR3_SOLLC^OPR3_SOLLC^Q:1-411,H:209-345^72.26%ID^E:7e-74^RecName: Full=12-oxophytodienoate reductase 3;^Eukaryota; Viridiplantae; Streptophyta; Embryophyta; Tracheophyta; Spermatophyta; Magnoliophyta; eudicotyledons; Gunneridae; Pentapetalae; asterids; lamiids; Solanales; Solanaceae; Solanoideae; Solaneae; Solanum; Lycopersicon`OPR3_SOLLC^OPR3_SOLLC^Q:408-560,H:345-396^78.85%ID^E:7e-74^RecName: F…
15985	FR634903.1_g1_i1	524	800.955	4	4	4	2.61688	0	0	21.8546	21.8546	21.8546	T	20.1575	ELOF1_ORYSJ^ELOF1_ORYSJ^Q:27-284,H:1-86^89.53%ID^E:4e-42^RecName: Full=Transcription elongation factor 1 homolog;^Eukaryota; Viridiplantae; Streptophyta; Embryophyta; Tracheophyta; Spermatophyta; Magnoliophyta; Liliopsida; Poales; Poaceae; BOP clade; Oryzoideae; Oryzeae; Oryzinae; Oryza
31736	FR634901.1_g1_i1	624	3109.47	3	3	3	0.602033	0	0	4.22208	4.22208	4.22208	T	3.89421	BZR1_ARATH^BZR1_ARATH^Q:104-622,H:141-329^62.96%ID^E:5e-70^RecName: Full=Protein BRASSINAZOLE-RESISTANT 1;^Eukaryota; Viridiplantae; Streptophyta; Embryophyta; Tracheophyta; Spermatophyta; Magnoliophyta; eudicotyledons; Gunneridae; Pentapetalae; rosids; malvids; Brassicales; Brassicaceae; Camelineae; Arabidopsis
51959	FR634898.1_g1_i1	628	879.981	2	2	2	1.4273	0	0	9.94599	9.94599	9.94599	T	9.17363	ELOF1_ORYSJ^ELOF1_ORYSJ^Q:78-335,H:1-86^89.53%ID^E:1e-41^RecName: Full=Transcription elongation factor 1 homolog;^Eukaryota; Viridiplantae; Streptophyta; Embryophyta; Tracheophyta; Spermatophyta; Magnoliophyta; Liliopsida; Poales; Poaceae; BOP clade; Oryzoideae; Oryzeae; Oryzinae; Oryza
59149	FR634897.1_g1_i1	557	842.475	5	5	5	3.30574	0	0	25.9719	25.9719	25.9719	T	23.9551	UFM1_ARATH^UFM1_ARATH^Q:59-310,H:7-90^94.05%ID^E:2e-49^RecName: Full=Ubiquitin-fold modifier 1;^Eukaryota; Viridiplantae; Streptophyta; Embryophyta; Tracheophyta; Spermatophyta; Magnoliophyta; eudicotyledons; Gunneridae; Pentapetalae; rosids; malvids; Brassicales; Brassicaceae; Camelineae; Arabidopsis
112259	FR634890.1_g1_i1	660	1118.61	4	4	4	2.36008	0	0	15.6485	15.6485	15.6485	T	14.4333	LAZH1_ARATH^LAZH1_ARATH^Q:1-498,H:317-484^71.43%ID^E:7e-80^RecName: Full=Protein LAZ1 homolog 1 {ECO:0000303|PubMed:20830211};^Eukaryota; Viridiplantae; Streptophyta; Embryophyta; Tracheophyta; Spermatophyta; Magnoliophyta; eudicotyledons; Gunneridae; Pentapetalae; rosids; malvids; Brassicales; Brassicaceae; Camelineae; Arabidopsis
141691	FR634885.1_g1_i1	431	916.779	2	2	2	0.940249	0	0	9.54677	9.54677	9.54677	T	8.80541	RL372_ORYSJ^RL372_ORYSJ^Q:57-332,H:1-92^95.65%ID^E:2e-57^RecName: Full=60S ribosomal protein L37a-2;^Eukaryota; Viridiplantae; Streptophyta; Embryophyta; Tracheophyta; Spermatophyta; Magnoliophyta; Liliopsida; Poales; Poaceae; BOP clade; Oryzoideae; Oryzeae; Oryzinae; Oryza
149475	FR634884.1_g1_i1	609	2285.49	3	3	3	0.79939	0	0	5.74424	5.74424	5.74424	T	5.29817	#N/A
167442	FR634881.1_g1_i1	620	1092.47	2	2	2	1.13504	0	0	8.01144	8.01144	8.01144	T	7.38931	#N/A
173973	FR634880.1_g1_i1	505	770.686	4	4	4	2.62104	0	0	22.7129	22.7129	22.7129	T	20.9492	RL131_ARATH^RL131_ARATH^Q:3-281,H:99-191^78.49%ID^E:5e-45^RecName: Full=60S ribosomal protein L13-1;^Eukaryota; Viridiplantae; Streptophyta; Embryophyta; Tracheophyta; Spermatophyta; Magnoliophyta; eudicotyledons; Gunneridae; Pentapetalae; rosids; malvids; Brassicales; Brassicaceae; Camelineae; Arabidopsis
202320	FR634874.1_g1_i1	568	764.605	2	2	2	1.48573	0	0	11.4468	11.4468	11.4468	T	10.5579	P2C62_ORYSJ^P2C62_ORYSJ^Q:1-162,H:235-288^77.78%ID^E:2e-21^RecName: Full=Probable protein phosphatase 2C 62;^Eukaryota; Viridiplantae; Streptophyta; Embryophyta; Tracheophyta; Spermatophyta; Magnoliophyta; Liliopsida; Poales; Poaceae; BOP clade; Oryzoideae; Oryzeae; Oryzinae; Oryza
9035	FR634868.1_g1_i1	628	1208.01	2	2	2	1.03973	0	0	7.24521	7.24521	7.24521	T	6.68257	IF1A_ONOVI^IF1A_ONOVI^Q:126-422,H:18-116^94.95%ID^E:1e-62^RecName: Full=Eukaryotic translation initiation factor 1A;^Eukaryota; Viridiplantae; Streptophyta; Embryophyta; Tracheophyta; Spermatophyta; Magnoliophyta; eudicotyledons; Gunneridae; Pentapetalae; rosids; fabids; Fabales; Fabaceae; Papilionoideae; Hedysareae; Onobrychis
17361	FR634867.1_g1_i1	654	1631.05	2	2	2	0.801939	0	0	5.36605	5.36605	5.36605	T	4.94935	ATG8F_ARATH^ATG8F_ARATH^Q:110-472,H:1-121^88.43%ID^E:4e-60^RecName: Full=Autophagy-related protein 8f;^Eukaryota; Viridiplantae; Streptophyta; Embryophyta; Tracheophyta; Spermatophyta; Magnoliophyta; eudicotyledons; Gunneridae; Pentapetalae; rosids; malvids; Brassicales; Brassicaceae; Camelineae; Arabidopsis
30467	FR634865.1_g1_i1	568	5708.31	3	3	3	0.298512	0	0	2.29988	2.29988	2.29988	T	2.12128	AS1_ARATH^AS1_ARATH^Q:3-566,H:101-302^56.37%ID^E:7e-49^RecName: Full=Transcription factor AS1 {ECO:0000303|PubMed:11140682};^Eukaryota; Viridiplantae; Streptophyta; Embryophyta; Tracheophyta; Spermatophyta; Magnoliophyta; eudicotyledons; Gunneridae; Pentapetalae; rosids; malvids; Brassicales; Brassicaceae; Camelineae; Arabidopsis
38159	FR634864.1_g1_i1	601	1173.15	2	2	2	1.02459	0	0	7.46048	7.46048	7.46048	T	6.88113	UMPS_TOBAC^UMPS_TOBAC^Q:1-600,H:105-303^78.5%ID^E:6e-109^RecName: Full=Uridine 5'-monophosphate synthase;^Eukaryota; Viridiplantae; Streptophyta; Embryophyta; Tracheophyta; Spermatophyta; Magnoliophyta; eudicotyledons; Gunneridae; Pentapetalae; asterids; lamiids; Solanales; Solanaceae; Nicotianoideae; Nicotianeae; Nicotiana
45713	FR634863.1_g1_i1	592	739.635	2	2	2	1.60079	0	0	11.8332	11.8332	11.8332	T	10.9143	RS263_ARATH^RS263_ARATH^Q:87-389,H:1-101^87.13%ID^E:3e-36^RecName: Full=40S ribosomal protein S26-3;^Eukaryota; Viridiplantae; Streptophyta; Embryophyta; Tracheophyta; Spermatophyta; Magnoliophyta; eudicotyledons; Gunneridae; Pentapetalae; rosids; malvids; Brassicales; Brassicaceae; Camelineae; Arabidopsis
61898	FR634861.1_g1_i1	676	1566.45	2	2	2	0.863097	0	0	5.58732	5.58732	5.58732	T	5.15344	EIF3E_ARATH^EIF3E_ARATH^Q:1-621,H:235-441^87.92%ID^E:9e-134^RecName: Full=Eukaryotic translation initiation factor 3 subunit E {ECO:0000255|HAMAP-Rule:MF_03004, ECO:0000303|PubMed:11029466};^Eukaryota; Viridiplantae; Streptophyta; Embryophyta; Tracheophyta; Spermatophyta; Magnoliophyta; eudicotyledons; Gunneridae; Pentapetalae; rosids; malvids; Brassicales; Brassicaceae; Camelineae; Arabidopsis
76269	FR634859.1_g1_i1	538	1278.19	3	3	3	1.26272	0	0	10.2711	10.2711	10.2711	T	9.47346	RL183_ARATH^RL183_ARATH^Q:85-180,H:1-32^81.25%ID^E:3e-09^RecName: Full=60S ribosomal protein L18-3;^Eukaryota; Viridiplantae; Streptophyta; Embryophyta; Tracheophyta; Spermatophyta; Magnoliophyta; eudicotyledons; Gunneridae; Pentapetalae; rosids; malvids; Brassicales; Brassicaceae; Camelineae; Arabidopsis
83626	FR634858.1_g1_i1	581	933.579	2	2	2	1.24467	0	0	9.37497	9.37497	9.37497	T	8.64696	KN14C_ARATH^KN14C_ARATH^Q:51-581,H:557-733^86.44%ID^E:2e-104^RecName: Full=Kinesin-like protein KIN-14C {ECO:0000305};^Eukaryota; Viridiplantae; Streptophyta; Embryophyta; Tracheophyta; Spermatophyta; Magnoliophyta; eudicotyledons; Gunneridae; Pentapetalae; rosids; malvids; Brassicales; Brassicaceae; Camelineae; Arabidopsis
102911	FR634855.1_g1_i1	477	452.624	2	2	2	2.10771	0	0	19.3367	19.3367	19.3367	T	17.8351	#N/A
158141	FR634847.1_g1_i1	578	1017.18	3	3	3	1.70471	0	0	12.9067	12.9067	12.9067	T	11.9044	H2B3_MEDTR^H2B3_MEDTR^Q:160-486,H:31-138^91.74%ID^E:4e-60^RecName: Full=Probable histone H2B.3;^Eukaryota; Viridiplantae; Streptophyta; Embryophyta; Tracheophyta; Spermatophyta; Magnoliophyta; eudicotyledons; Gunneridae; Pentapetalae; rosids; fabids; Fabales; Fabaceae; Papilionoideae; Trifolieae; Medicago
180566	FR634843.1_g1_i1	441	528.21	2	2	2	1.66979	0	0	16.5697	16.5697	16.5697	T	15.2829	PDCD4_MOUSE^PDCD4_MOUSE^Q:2-256,H:349-437^33.71%ID^E:5e-11^RecName: Full=Programmed cell death protein 4;^Eukaryota; Metazoa; Chordata; Craniata; Vertebrata; Euteleostomi; Mammalia; Eutheria; Euarchontoglires; Glires; Rodentia; Sciurognathi; Muroidea; Muridae; Murinae; Mus; Mus
202357	FR634840.1_g1_i1	500	3883.1	2	2	2	0.257526	0	0	2.25394	2.25394	2.25394	T	2.07891	MT2_ACTDE^MT2_ACTDE^Q:158-319,H:25-78^83.64%ID^E:7e-22^RecName: Full=Metallothionein-like protein type 2;^Eukaryota; Viridiplantae; Streptophyta; Embryophyta; Tracheophyta; Spermatophyta; Magnoliophyta; eudicotyledons; Gunneridae; Pentapetalae; asterids; Ericales; Actinidiaceae; Actinidia
222638	FR634836.1_g1_i1	328	640.24	4	4	4	2.04923	0	0	27.3406	27.3406	27.3406	T	25.2175	TBA_EUGGR^TBA_EUGGR^Q:70-153,H:413-440^92.86%ID^E:2e-08^RecName: Full=Tubulin alpha chain;^Eukaryota; Euglenozoa; Euglenida; Euglenales; Euglenaceae; Euglena
4583	FR634832.1_g1_i1	622	945.632	2	2	2	1.31552	0	0	9.25548	9.25548	9.25548	T	8.53674	Y5933_DICDI^Y5933_DICDI^Q:144-344,H:30-96^41.79%ID^E:1e-10^RecName: Full=Uncharacterized protein DDB_G0275933;^Eukaryota; Amoebozoa; Mycetozoa; Dictyosteliida; Dictyostelium
15218	FR634830.1_g1_i1	345	4283.35	2	2	2	0.161089	0	0	2.04332	2.04332	2.04332	T	1.88465	MT2_ACTDE^MT2_ACTDE^Q:158-319,H:25-78^81.82%ID^E:6e-22^RecName: Full=Metallothionein-like protein type 2;^Eukaryota; Viridiplantae; Streptophyta; Embryophyta; Tracheophyta; Spermatophyta; Magnoliophyta; eudicotyledons; Gunneridae; Pentapetalae; asterids; Ericales; Actinidiaceae; Actinidia
29810	FR634828.1_g1_i1	532	737.132	2	2	2	1.44343	0	0	11.8734	11.8734	11.8734	T	10.9514	EF1D_PIMBR^EF1D_PIMBR^Q:1-279,H:134-226^89.25%ID^E:4e-43^RecName: Full=Elongation factor 1-delta;^Eukaryota; Viridiplantae; Streptophyta; Embryophyta; Tracheophyta; Spermatophyta; Magnoliophyta; eudicotyledons; Gunneridae; Pentapetalae; asterids; campanulids; Apiales; Apiaceae; Apioideae; Acronema clade; Spuriopimpinella
36773	FR634827.1_g1_i1	541	2552.56	2	2	2	0.423888	0	0	3.42882	3.42882	3.42882	T	3.16255	PPT1_ARATH^PPT1_ARATH^Q:311-541,H:63-140^58.97%ID^E:4e-21^RecName: Full=Phosphoenolpyruvate/phosphate translocator 1, chloroplastic;^Eukaryota; Viridiplantae; Streptophyta; Embryophyta; Tracheophyta; Spermatophyta; Magnoliophyta; eudicotyledons; Gunneridae; Pentapetalae; rosids; malvids; Brassicales; Brassicaceae; Camelineae; Arabidopsis
111410	FR634813.1_g1_i1	429	822.712	2	2	2	1.04289	0	0	10.6383	10.6383	10.6383	T	9.8122	ATPY_SOLTU^ATPY_SOLTU^Q:35-109,H:1-25^76%ID^E:1e-05^RecName: Full=ATP synthase 6 kDa subunit, mitochondrial;^Eukaryota; Viridiplantae; Streptophyta; Embryophyta; Tracheophyta; Spermatophyta; Magnoliophyta; eudicotyledons; Gunneridae; Pentapetalae; asterids; lamiids; Solanales; Solanaceae; Solanoideae; Solaneae; Solanum
131523	FR634810.1_g1_i1	592	610.016	4	4	4	3.88186	0	0	28.6952	28.6952	28.6952	T	26.4669	#N/A
139769	FR634809.1_g1_i1	652	1613.46	4	4	4	1.6164	0	0	10.8491	10.8491	10.8491	T	10.0066	GPX8_ARATH^GPX8_ARATH^Q:78-572,H:3-167^78.79%ID^E:2e-95^RecName: Full=Probable glutathione peroxidase 8;^Eukaryota; Viridiplantae; Streptophyta; Embryophyta; Tracheophyta; Spermatophyta; Magnoliophyta; eudicotyledons; Gunneridae; Pentapetalae; rosids; malvids; Brassicales; Brassicaceae; Camelineae; Arabidopsis
152567	FR634807.1_g1_i1	560	956.249	2	2	2	1.17124	0	0	9.15272	9.15272	9.15272	T	8.44196	RZ21A_ORYSJ^RZ21A_ORYSJ^Q:106-279,H:4-56^44.83%ID^E:9e-06^RecName: Full=Serine/arginine-rich splicing factor RSZ21A;^Eukaryota; Viridiplantae; Streptophyta; Embryophyta; Tracheophyta; Spermatophyta; Magnoliophyta; Liliopsida; Poales; Poaceae; BOP clade; Oryzoideae; Oryzeae; Oryzinae; Oryza
160504	FR634806.1_g1_i1	626	1776.36	3	3	3	1.05722	0	0	7.39064	7.39064	7.39064	T	6.81672	NOP56_HUMAN^NOP56_HUMAN^Q:18-626,H:143-345^67.98%ID^E:3e-96^RecName: Full=Nucleolar protein 56;^Eukaryota; Metazoa; Chordata; Craniata; Vertebrata; Euteleostomi; Mammalia; Eutheria; Euarchontoglires; Primates; Haplorrhini; Catarrhini; Hominidae; Homo
173988	FR634804.1_g1_i1	526	735.336	2	2	2	1.43064	0	0	11.9024	11.9024	11.9024	T	10.9781	#N/A
187337	FR634802.1_g1_i1	527	944.616	9	9	9	5.02109	0	0	41.6944	41.6944	41.6944	T	38.4566	AGO9_ARATH^AGO9_ARATH^Q:1-159,H:844-896^73.58%ID^E:4e-19^RecName: Full=Protein argonaute 9;^Eukaryota; Viridiplantae; Streptophyta; Embryophyta; Tracheophyta; Spermatophyta; Magnoliophyta; eudicotyledons; Gunneridae; Pentapetalae; rosids; malvids; Brassicales; Brassicaceae; Camelineae; Arabidopsis
200696	FR634800.1_g1_i1	479	892.643	5	5	5	2.68304	0	0	24.5123	24.5123	24.5123	T	22.6087	RL372_ORYSJ^RL372_ORYSJ^Q:78-353,H:1-92^95.65%ID^E:3e-57^RecName: Full=60S ribosomal protein L37a-2;^Eukaryota; Viridiplantae; Streptophyta; Embryophyta; Tracheophyta; Spermatophyta; Magnoliophyta; Liliopsida; Poales; Poaceae; BOP clade; Oryzoideae; Oryzeae; Oryzinae; Oryza
222030	FR634797.1_g1_i1	655	1618.75	2	2	2	0.809266	0	0	5.40681	5.40681	5.40681	T	4.98694	(BLASTP)RHY1A_ARATH^RHY1A_ARATH^Q:5-208,H:1-193^37.44%ID^E:5e-13^RecName: Full=Probable E3 ubiquitin-protein ligase RHY1A {ECO:0000305};^Eukaryota; Viridiplantae; Streptophyta; Embryophyta; Tracheophyta; Spermatophyta; Magnoliophyta; eudicotyledons; Gunneridae; Pentapetalae; rosids; malvids; Brassicales; Brassicaceae; Camelineae; Arabidopsis
31180	FR634790.1_g1_i1	609	776.823	2	2	2	1.56793	0	0	11.2668	11.2668	11.2668	T	10.3918	#N/A
78386	FR634783.1_g1_i1	625	5160.08	2	2	2	0.242244	0	0	1.69615	1.69615	1.69615	T	1.56444	RL361_ARATH^RL361_ARATH^Q:110-412,H:1-101^84.16%ID^E:3e-51^RecName: Full=60S ribosomal protein L36-1;^Eukaryota; Viridiplantae; Streptophyta; Embryophyta; Tracheophyta; Spermatophyta; Magnoliophyta; eudicotyledons; Gunneridae; Pentapetalae; rosids; malvids; Brassicales; Brassicaceae; Camelineae; Arabidopsis
93737	FR634780.1_g1_i1	543	1549.73	3	3	3	1.05115	0	0	8.47144	8.47144	8.47144	T	7.81359	MA651_ARATH^MA651_ARATH^Q:1-477,H:221-379^83.02%ID^E:2e-86^RecName: Full=65-kDa microtubule-associated protein 1;^Eukaryota; Viridiplantae; Streptophyta; Embryophyta; Tracheophyta; Spermatophyta; Magnoliophyta; eudicotyledons; Gunneridae; Pentapetalae; rosids; malvids; Brassicales; Brassicaceae; Camelineae; Arabidopsis
100451	FR634779.1_g1_i1	527	1141.81	3	3	3	1.38464	0	0	11.4979	11.4979	11.4979	T	10.605	#N/A
114983	FR634777.1_g1_i1	503	3744.33	3	3	3	0.403009	0	0	3.50621	3.50621	3.50621	T	3.23393	MT2_ACTDE^MT2_ACTDE^Q:158-319,H:25-78^80%ID^E:1e-20^RecName: Full=Metallothionein-like protein type 2;^Eukaryota; Viridiplantae; Streptophyta; Embryophyta; Tracheophyta; Spermatophyta; Magnoliophyta; eudicotyledons; Gunneridae; Pentapetalae; asterids; Ericales; Actinidiaceae; Actinidia
135197	FR634774.1_g1_i1	604	1050.81	2	2	2	1.14959	0	0	8.32909	8.32909	8.32909	T	7.68229	MD15A_ARATH^MD15A_ARATH^Q:2-604,H:1120-1322^67.49%ID^E:6e-80^RecName: Full=Mediator of RNA polymerase II transcription subunit 15a;^Eukaryota; Viridiplantae; Streptophyta; Embryophyta; Tracheophyta; Spermatophyta; Magnoliophyta; eudicotyledons; Gunneridae; Pentapetalae; rosids; malvids; Brassicales; Brassicaceae; Camelineae; Arabidopsis
181495	FR634767.1_g1_i1	659	2256.19	5	5	5	1.46043	0	0	9.69807	9.69807	9.69807	T	8.94496	RL31_PERFR^RL31_PERFR^Q:68-430,H:1-121^89.26%ID^E:3e-57^RecName: Full=60S ribosomal protein L31;^Eukaryota; Viridiplantae; Streptophyta; Embryophyta; Tracheophyta; Spermatophyta; Magnoliophyta; eudicotyledons; Gunneridae; Pentapetalae; asterids; lamiids; Lamiales; Lamiaceae; Nepetoideae; Elsholtzieae; Perilla
212143	FR634763.1_g1_i1	626	839.996	3	3	3	2.23573	0	0	15.6291	15.6291	15.6291	T	14.4154	PEPK2_ARATH^PEPK2_ARATH^Q:2-346,H:347-470^42.75%ID^E:1e-16^RecName: Full=Serine/threonine-protein kinase PEPKR2;^Eukaryota; Viridiplantae; Streptophyta; Embryophyta; Tracheophyta; Spermatophyta; Magnoliophyta; eudicotyledons; Gunneridae; Pentapetalae; rosids; malvids; Brassicales; Brassicaceae; Camelineae; Arabidopsis
225725	FR634760.1_g1_i1	360	542.898	2	2	2	1.32622	0	0	16.1214	16.1214	16.1214	T	14.8695	YB95_ARATH^YB95_ARATH^Q:2-151,H:201-250^62%ID^E:2e-13^RecName: Full=Uncharacterized protein At2g39795, mitochondrial;^Eukaryota; Viridiplantae; Streptophyta; Embryophyta; Tracheophyta; Spermatophyta; Magnoliophyta; eudicotyledons; Gunneridae; Pentapetalae; rosids; malvids; Brassicales; Brassicaceae; Camelineae; Arabidopsis
4829	FR634758.1_g1_i1	648	1387.51	5	5	5	2.33512	0	0	15.7698	15.7698	15.7698	T	14.5451	RS111_ARATH^RS111_ARATH^Q:69-548,H:1-160^86.88%ID^E:8e-83^RecName: Full=40S ribosomal protein S11-1;^Eukaryota; Viridiplantae; Streptophyta; Embryophyta; Tracheophyta; Spermatophyta; Magnoliophyta; eudicotyledons; Gunneridae; Pentapetalae; rosids; malvids; Brassicales; Brassicaceae; Camelineae; Arabidopsis
12073	FR634757.1_g1_i1	564	1220.16	3	3	3	1.3867	0	0	10.7596	10.7596	10.7596	T	9.92402	PER12_ARATH^PER12_ARATH^Q:16-486,H:198-352^62.42%ID^E:6e-68^RecName: Full=Peroxidase 12;^Eukaryota; Viridiplantae; Streptophyta; Embryophyta; Tracheophyta; Spermatophyta; Magnoliophyta; eudicotyledons; Gunneridae; Pentapetalae; rosids; malvids; Brassicales; Brassicaceae; Camelineae; Arabidopsis
17473	FR634756.1_g1_i1	400	596.646	4	4	4	2.68166	0	0	29.3383	29.3383	29.3383	T	27.06	#N/A
32477	FR634754.1_g1_i1	606	1007.86	2	2	2	1.20254	0	0	8.68399	8.68399	8.68399	T	8.00963	NDBAB_ARATH^NDBAB_ARATH^Q:68-385,H:1-106^76.64%ID^E:3e-31^RecName: Full=NADH dehydrogenase [ubiquinone] 1 beta subcomplex subunit 10-B;^Eukaryota; Viridiplantae; Streptophyta; Embryophyta; Tracheophyta; Spermatophyta; Magnoliophyta; eudicotyledons; Gunneridae; Pentapetalae; rosids; malvids; Brassicales; Brassicaceae; Camelineae; Arabidopsis
83850	FR634747.1_g1_i1	556	492.74	3	3	3	3.38516	0	0	26.6437	26.6437	26.6437	T	24.5747	MPPB_ARATH^MPPB_ARATH^Q:3-350,H:416-531^86.21%ID^E:1e-65^RecName: Full=Probable mitochondrial-processing peptidase subunit beta, mitochondrial;^Eukaryota; Viridiplantae; Streptophyta; Embryophyta; Tracheophyta; Spermatophyta; Magnoliophyta; eudicotyledons; Gunneridae; Pentapetalae; rosids; malvids; Brassicales; Brassicaceae; Camelineae; Arabidopsis
98949	FR634745.1_g1_i1	640	1136.28	2	2	2	1.12649	0	0	7.70259	7.70259	7.70259	T	7.10444	#N/A
106147	FR634744.1_g1_i1	565	1207.86	4	4	4	1.87107	0	0	14.4922	14.4922	14.4922	T	13.3668	1433B_SOYBN^1433B_SOYBN^Q:1-321,H:141-247^91.59%ID^E:8e-65^RecName: Full=14-3-3-like protein B;^Eukaryota; Viridiplantae; Streptophyta; Embryophyta; Tracheophyta; Spermatophyta; Magnoliophyta; eudicotyledons; Gunneridae; Pentapetalae; rosids; fabids; Fabales; Fabaceae; Papilionoideae; Phaseoleae; Glycine; Soja
113610	FR634743.1_g1_i1	589	3965.14	2	2	2	0.297089	0	0	2.2073	2.2073	2.2073	T	2.0359	MT2_ACTDE^MT2_ACTDE^Q:158-319,H:25-78^81.82%ID^E:3e-20^RecName: Full=Metallothionein-like protein type 2;^Eukaryota; Viridiplantae; Streptophyta; Embryophyta; Tracheophyta; Spermatophyta; Magnoliophyta; eudicotyledons; Gunneridae; Pentapetalae; asterids; Ericales; Actinidiaceae; Actinidia
121825	FR634742.1_g1_i1	651	1593.32	4	4	4	1.63432	0	0	10.9862	10.9862	10.9862	T	10.1331	RL30_LUPLU^RL30_LUPLU^Q:88-423,H:1-112^94.64%ID^E:1e-71^RecName: Full=60S ribosomal protein L30;^Eukaryota; Viridiplantae; Streptophyta; Embryophyta; Tracheophyta; Spermatophyta; Magnoliophyta; eudicotyledons; Gunneridae; Pentapetalae; rosids; fabids; Fabales; Fabaceae; Papilionoideae; Genisteae; Lupinus
185290	FR634734.1_g1_i1	691	10610.4	4	4	4	0.260499	0	0	1.64975	1.64975	1.64975	T	1.52164	#N/A
201970	FR634732.1_g1_i1	687	3390.75	8	8	8	1.62088	0	0	10.3249	10.3249	10.3249	T	9.52309	BLH1_ARATH^BLH1_ARATH^Q:3-575,H:295-501^71.5%ID^E:1e-78^RecName: Full=BEL1-like homeodomain protein 1;^Eukaryota; Viridiplantae; Streptophyta; Embryophyta; Tracheophyta; Spermatophyta; Magnoliophyta; eudicotyledons; Gunneridae; Pentapetalae; rosids; malvids; Brassicales; Brassicaceae; Camelineae; Arabidopsis`BLH1_ARATH^BLH1_ARATH^Q:512-676,H:580-636^57.63%ID^E:1e-08^RecName: Full=BEL1-like homeod…
208441	FR634731.1_g1_i1	504	780.469	2	2	2	1.29153	0	0	11.2141	11.2141	11.2141	T	10.3433	RL373_ARATH^RL373_ARATH^Q:1-225,H:9-83^93.33%ID^E:6e-44^RecName: Full=60S ribosomal protein L37-3;^Eukaryota; Viridiplantae; Streptophyta; Embryophyta; Tracheophyta; Spermatophyta; Magnoliophyta; eudicotyledons; Gunneridae; Pentapetalae; rosids; malvids; Brassicales; Brassicaceae; Camelineae; Arabidopsis
231636	FR634727.1_g1_i1	543	1656.82	2	2	2	0.655474	0	0	5.28259	5.28259	5.28259	T	4.87236	RS103_ARATH^RS103_ARATH^Q:98-376,H:4-96^87.1%ID^E:1e-54^RecName: Full=40S ribosomal protein S10-3;^Eukaryota; Viridiplantae; Streptophyta; Embryophyta; Tracheophyta; Spermatophyta; Magnoliophyta; eudicotyledons; Gunneridae; Pentapetalae; rosids; malvids; Brassicales; Brassicaceae; Camelineae; Arabidopsis
658	FR634726.1_g1_i1	491	1057.05	2	2	2	0.929005	0	0	8.27994	8.27994	8.27994	T	7.63696	NOP10_ARATH^NOP10_ARATH^Q:65-256,H:1-64^85.94%ID^E:3e-33^RecName: Full=H/ACA ribonucleoprotein complex subunit 3-like protein;^Eukaryota; Viridiplantae; Streptophyta; Embryophyta; Tracheophyta; Spermatophyta; Magnoliophyta; eudicotyledons; Gunneridae; Pentapetalae; rosids; malvids; Brassicales; Brassicaceae; Camelineae; Arabidopsis
8305	FR634725.1_g1_i1	595	1608.85	5	5	5	1.84915	0	0	13.6002	13.6002	13.6002	T	12.5441	RS5_CICAR^RS5_CICAR^Q:166-594,H:8-150^93.01%ID^E:1e-94^RecName: Full=40S ribosomal protein S5;^Eukaryota; Viridiplantae; Streptophyta; Embryophyta; Tracheophyta; Spermatophyta; Magnoliophyta; eudicotyledons; Gunneridae; Pentapetalae; rosids; fabids; Fabales; Fabaceae; Papilionoideae; Cicereae; Cicer
30389	FR634722.1_g1_i1	649	1787.39	2	2	2	0.7262	0	0	4.89669	4.89669	4.89669	T	4.51643	IFRH_LUPAL^IFRH_LUPAL^Q:111-647,H:1-179^81.01%ID^E:3e-105^RecName: Full=Isoflavone reductase homolog;^Eukaryota; Viridiplantae; Streptophyta; Embryophyta; Tracheophyta; Spermatophyta; Magnoliophyta; eudicotyledons; Gunneridae; Pentapetalae; rosids; fabids; Fabales; Fabaceae; Papilionoideae; Genisteae; Lupinus
67692	FR634717.1_g1_i1	592	2612.34	9	9	9	2.03955	0	0	15.0766	15.0766	15.0766	T	13.9059	HS181_ARATH^HS181_ARATH^Q:82-534,H:6-159^77.42%ID^E:6e-73^RecName: Full=18.1 kDa class I heat shock protein;^Eukaryota; Viridiplantae; Streptophyta; Embryophyta; Tracheophyta; Spermatophyta; Magnoliophyta; eudicotyledons; Gunneridae; Pentapetalae; rosids; malvids; Brassicales; Brassicaceae; Camelineae; Arabidopsis
82916	FR634715.1_g1_i1	648	1010.16	9	9	9	5.77336	0	0	38.9892	38.9892	38.9892	T	35.9615	SUI11_ARATH^SUI11_ARATH^Q:145-483,H:1-113^94.69%ID^E:5e-74^RecName: Full=Protein translation factor SUI1 homolog 1;^Eukaryota; Viridiplantae; Streptophyta; Embryophyta; Tracheophyta; Spermatophyta; Magnoliophyta; eudicotyledons; Gunneridae; Pentapetalae; rosids; malvids; Brassicales; Brassicaceae; Camelineae; Arabidopsis
136224	FR634708.1_g1_i1	647	4906.58	2	2	2	0.263727	0	0	1.78378	1.78378	1.78378	T	1.64526	MT2_ACTDE^MT2_ACTDE^Q:158-319,H:25-78^83.64%ID^E:7e-21^RecName: Full=Metallothionein-like protein type 2;^Eukaryota; Viridiplantae; Streptophyta; Embryophyta; Tracheophyta; Spermatophyta; Magnoliophyta; eudicotyledons; Gunneridae; Pentapetalae; asterids; Ericales; Actinidiaceae; Actinidia
144022	FR634707.1_g1_i1	612	700.335	4	4	4	3.49547	0	0	24.9945	24.9945	24.9945	T	23.0536	#N/A
172967	FR634703.1_g1_i1	616	979.151	2	2	2	1.25823	0	0	8.93863	8.93863	8.93863	T	8.2445	CSN3_ARATH^CSN3_ARATH^Q:50-616,H:2-190^57.67%ID^E:2e-63^RecName: Full=COP9 signalosome complex subunit 3;^Eukaryota; Viridiplantae; Streptophyta; Embryophyta; Tracheophyta; Spermatophyta; Magnoliophyta; eudicotyledons; Gunneridae; Pentapetalae; rosids; malvids; Brassicales; Brassicaceae; Camelineae; Arabidopsis
200070	FR634699.1_g1_i1	455	2502.71	3	3	3	0.545409	0	0	5.24568	5.24568	5.24568	T	4.83833	Y5848_ARATH^Y5848_ARATH^Q:103-450,H:1-111^45.45%ID^E:2e-23^RecName: Full=Uncharacterized protein At5g48480;^Eukaryota; Viridiplantae; Streptophyta; Embryophyta; Tracheophyta; Spermatophyta; Magnoliophyta; eudicotyledons; Gunneridae; Pentapetalae; rosids; malvids; Brassicales; Brassicaceae; Camelineae; Arabidopsis
214016	FR634697.1_g1_i1	420	469.57	3	3	3	2.6833	0	0	27.9584	27.9584	27.9584	T	25.7872	#N/A
8501	FR634692.1_g1_i1	336	233.911	4	4	4	5.74577	0	0	74.8342	74.8342	74.8342	T	69.0229	#N/A
57459	FR634689.1_g1_i1	644	1359.05	2	2	2	0.947718	0	0	6.43997	6.43997	6.43997	T	5.93987	ERF1Z_ARATH^ERF1Z_ARATH^Q:1-423,H:296-435^80.14%ID^E:1e-73^RecName: Full=Eukaryotic peptide chain release factor subunit 1-3;^Eukaryota; Viridiplantae; Streptophyta; Embryophyta; Tracheophyta; Spermatophyta; Magnoliophyta; eudicotyledons; Gunneridae; Pentapetalae; rosids; malvids; Brassicales; Brassicaceae; Camelineae; Arabidopsis
65169	FR634688.1_g1_i1	608	311.747	3	3	3	5.8509	0	0	42.1124	42.1124	42.1124	T	38.8422	RK14_EUCGG^RK14_EUCGG^Q:4-369,H:1-122^94.26%ID^E:6e-80^RecName: Full=50S ribosomal protein L14, chloroplastic {ECO:0000255|HAMAP-Rule:MF_01367};^Eukaryota; Viridiplantae; Streptophyta; Embryophyta; Tracheophyta; Spermatophyta; Magnoliophyta; eudicotyledons; Gunneridae; Pentapetalae; rosids; malvids; Myrtales; Myrtaceae; Myrtoideae; Eucalypteae; Eucalyptus
132464	FR634678.1_g1_i1	456	636.823	4	4	4	2.86422	0	0	27.4873	27.4873	27.4873	T	25.3528	RS7_HORVU^RS7_HORVU^Q:2-301,H:90-189^78%ID^E:4e-53^RecName: Full=40S ribosomal protein S7;^Eukaryota; Viridiplantae; Streptophyta; Embryophyta; Tracheophyta; Spermatophyta; Magnoliophyta; Liliopsida; Poales; Poaceae; BOP clade; Pooideae; Triticodae; Triticeae; Hordeinae; Hordeum
148475	FR634676.1_g1_i1	627	4533.14	2	2	2	0.276629	0	0	1.93073	1.93073	1.93073	T	1.7808	MT2_ACTDE^MT2_ACTDE^Q:158-319,H:25-78^81.82%ID^E:7e-21^RecName: Full=Metallothionein-like protein type 2;^Eukaryota; Viridiplantae; Streptophyta; Embryophyta; Tracheophyta; Spermatophyta; Magnoliophyta; eudicotyledons; Gunneridae; Pentapetalae; asterids; Ericales; Actinidiaceae; Actinidia
164359	FR634674.1_g1_i1	619	2709.68	4	4	4	0.913762	0	0	6.46002	6.46002	6.46002	T	5.95836	GTE7_ARATH^GTE7_ARATH^Q:1-411,H:401-532^59.12%ID^E:7e-35^RecName: Full=Transcription factor GTE7;^Eukaryota; Viridiplantae; Streptophyta; Embryophyta; Tracheophyta; Spermatophyta; Magnoliophyta; eudicotyledons; Gunneridae; Pentapetalae; rosids; malvids; Brassicales; Brassicaceae; Camelineae; Arabidopsis
218624	FR634666.1_g1_i1	596	591.968	2	2	2	2.01362	0	0	14.785	14.785	14.785	T	13.6369	YIPL_SOLTU^YIPL_SOLTU^Q:76-159,H:102-129^64.29%ID^E:6e-11^RecName: Full=Protein yippee-like;^Eukaryota; Viridiplantae; Streptophyta; Embryophyta; Tracheophyta; Spermatophyta; Magnoliophyta; eudicotyledons; Gunneridae; Pentapetalae; asterids; lamiids; Solanales; Solanaceae; Solanoideae; Solaneae; Solanum`YIPL_SOLTU^YIPL_SOLTU^Q:3-68,H:84-105^86.36%ID^E:6e-11^RecName: Full=Protein yippee-like;^Euka…
236556	FR634663.1_g1_i1	299	212.316	2	2	2	2.81655	0	0	41.2228	41.2228	41.2228	T	38.0216	UAP1_ARATH^UAP1_ARATH^Q:2-106,H:471-505^91.43%ID^E:7e-16^RecName: Full=UDP-N-acetylglucosamine diphosphorylase 1;^Eukaryota; Viridiplantae; Streptophyta; Embryophyta; Tracheophyta; Spermatophyta; Magnoliophyta; eudicotyledons; Gunneridae; Pentapetalae; rosids; malvids; Brassicales; Brassicaceae; Camelineae; Arabidopsis
66622	FR634653.1_g1_i1	646	1141.38	2	2	2	1.13197	0	0	7.66816	7.66816	7.66816	T	7.07269	COG7_RAT^COG7_RAT^Q:313-546,H:564-643^32.5%ID^E:2e-07^RecName: Full=Conserved oligomeric Golgi complex subunit 7;^Eukaryota; Metazoa; Chordata; Craniata; Vertebrata; Euteleostomi; Mammalia; Eutheria; Euarchontoglires; Glires; Rodentia; Sciurognathi; Muroidea; Muridae; Murinae; Rattus
80907	FR634651.1_g1_i1	510	544.825	2	2	2	1.87216	0	0	16.0644	16.0644	16.0644	T	14.8169	#N/A
95121	FR634649.1_g1_i1	571	870.877	2	2	2	1.31132	0	0	10.05	10.05	10.05	T	9.26952	2AB2D_ARATH^2AB2D_ARATH^Q:2-115,H:498-535^92.11%ID^E:5e-15^RecName: Full=Probable serine/threonine protein phosphatase 2A regulatory subunit B''delta;^Eukaryota; Viridiplantae; Streptophyta; Embryophyta; Tracheophyta; Spermatophyta; Magnoliophyta; eudicotyledons; Gunneridae; Pentapetalae; rosids; malvids; Brassicales; Brassicaceae; Camelineae; Arabidopsis
105977	FR634647.1_g1_i1	570	1049.53	7	7	7	3.80172	0	0	29.1874	29.1874	29.1874	T	26.9209	#N/A
160053	FR634640.1_g1_i1	600	768.121	2	2	2	1.56225	0	0	11.3944	11.3944	11.3944	T	10.5096	NU1M_WHEAT^NU1M_WHEAT^Q:1-141,H:83-129^95.74%ID^E:1e-19^RecName: Full=NADH-ubiquinone oxidoreductase chain 1;^Eukaryota; Viridiplantae; Streptophyta; Embryophyta; Tracheophyta; Spermatophyta; Magnoliophyta; Liliopsida; Poales; Poaceae; BOP clade; Pooideae; Triticodae; Triticeae; Triticinae; Triticum
175686	FR634638.1_g1_i1	638	1555.64	3	3	3	1.23036	0	0	8.43926	8.43926	8.43926	T	7.7839	XTH9_ARATH^XTH9_ARATH^Q:150-620,H:27-183^78.34%ID^E:1e-89^RecName: Full=Xyloglucan endotransglucosylase/hydrolase protein 9;^Eukaryota; Viridiplantae; Streptophyta; Embryophyta; Tracheophyta; Spermatophyta; Magnoliophyta; eudicotyledons; Gunneridae; Pentapetalae; rosids; malvids; Brassicales; Brassicaceae; Camelineae; Arabidopsis
187320	FR634636.1_g1_i1	467	2113.16	4	4	4	0.883984	0	0	8.28359	8.28359	8.28359	T	7.64032	HS181_ARATH^HS181_ARATH^Q:70-465,H:1-137^76.09%ID^E:1e-59^RecName: Full=18.1 kDa class I heat shock protein;^Eukaryota; Viridiplantae; Streptophyta; Embryophyta; Tracheophyta; Spermatophyta; Magnoliophyta; eudicotyledons; Gunneridae; Pentapetalae; rosids; malvids; Brassicales; Brassicaceae; Camelineae; Arabidopsis
193427	FR634635.1_g1_i1	469	626.659	2	2	2	1.49683	0	0	13.9666	13.9666	13.9666	T	12.882	UBL5_ARATH^UBL5_ARATH^Q:9-224,H:1-72^90.28%ID^E:2e-38^RecName: Full=Ubiquitin-like protein 5;^Eukaryota; Viridiplantae; Streptophyta; Embryophyta; Tracheophyta; Spermatophyta; Magnoliophyta; eudicotyledons; Gunneridae; Pentapetalae; rosids; malvids; Brassicales; Brassicaceae; Camelineae; Arabidopsis
208727	FR634633.1_g1_i1	558	993.818	2	2	2	1.12294	0	0	8.80672	8.80672	8.80672	T	8.12283	RS17_SOLLC^RS17_SOLLC^Q:46-417,H:1-124^89.52%ID^E:2e-74^RecName: Full=40S ribosomal protein S17;^Eukaryota; Viridiplantae; Streptophyta; Embryophyta; Tracheophyta; Spermatophyta; Magnoliophyta; eudicotyledons; Gunneridae; Pentapetalae; asterids; lamiids; Solanales; Solanaceae; Solanoideae; Solaneae; Solanum; Lycopersicon
19310	FR634626.1_g1_i1	635	963.263	2	2	2	1.31844	0	0	9.08607	9.08607	9.08607	T	8.38049	H2A1_MEDTR^H2A1_MEDTR^Q:71-448,H:24-148^86.51%ID^E:9e-50^RecName: Full=Probable histone H2A.1;^Eukaryota; Viridiplantae; Streptophyta; Embryophyta; Tracheophyta; Spermatophyta; Magnoliophyta; eudicotyledons; Gunneridae; Pentapetalae; rosids; fabids; Fabales; Fabaceae; Papilionoideae; Trifolieae; Medicago
66442	FR634619.1_g1_i1	459	1595.09	12	12	12	3.4531	0	0	32.9221	32.9221	32.9221	T	30.3655	RL291_ARATH^RL291_ARATH^Q:61-243,H:1-61^81.97%ID^E:5e-27^RecName: Full=60S ribosomal protein L29-1;^Eukaryota; Viridiplantae; Streptophyta; Embryophyta; Tracheophyta; Spermatophyta; Magnoliophyta; eudicotyledons; Gunneridae; Pentapetalae; rosids; malvids; Brassicales; Brassicaceae; Camelineae; Arabidopsis
72364	FR634618.1_g1_i1	449	609.842	3	3	3	2.20877	0	0	21.5276	21.5276	21.5276	T	19.8558	RL391_ARATH^RL391_ARATH^Q:52-195,H:1-48^93.75%ID^E:2e-24^RecName: Full=60S ribosomal protein L39-1;^Eukaryota; Viridiplantae; Streptophyta; Embryophyta; Tracheophyta; Spermatophyta; Magnoliophyta; eudicotyledons; Gunneridae; Pentapetalae; rosids; malvids; Brassicales; Brassicaceae; Camelineae; Arabidopsis
92493	FR634615.1_g1_i1	426	870.98	6	6	6	2.93462	0	0	30.1463	30.1463	30.1463	T	27.8053	AMPL2_ORYSJ^AMPL2_ORYSJ^Q:2-139,H:553-598^93.48%ID^E:7e-23^RecName: Full=Leucine aminopeptidase 2, chloroplastic;^Eukaryota; Viridiplantae; Streptophyta; Embryophyta; Tracheophyta; Spermatophyta; Magnoliophyta; Liliopsida; Poales; Poaceae; BOP clade; Oryzoideae; Oryzeae; Oryzinae; Oryza
122088	FR634611.1_g1_i1	621	1039.59	7	7	7	4.18145	0	0	29.4664	29.4664	29.4664	T	27.1781	DCAM_NICSY^DCAM_NICSY^Q:498-617,H:10-49^87.5%ID^E:2e-14^RecName: Full=S-adenosylmethionine decarboxylase proenzyme;^Eukaryota; Viridiplantae; Streptophyta; Embryophyta; Tracheophyta; Spermatophyta; Magnoliophyta; eudicotyledons; Gunneridae; Pentapetalae; asterids; lamiids; Solanales; Solanaceae; Nicotianoideae; Nicotianeae; Nicotiana
130614	FR634610.1_g1_i1	674	1267.86	3	3	3	1.59481	0	0	10.3548	10.3548	10.3548	T	9.55066	BI1L_ARATH^BI1L_ARATH^Q:144-671,H:3-181^61.45%ID^E:2e-56^RecName: Full=BI1-like protein;^Eukaryota; Viridiplantae; Streptophyta; Embryophyta; Tracheophyta; Spermatophyta; Magnoliophyta; eudicotyledons; Gunneridae; Pentapetalae; rosids; malvids; Brassicales; Brassicaceae; Camelineae; Arabidopsis
135585	FR634609.1_g1_i1	371	868.983	2	2	2	0.853872	0	0	10.0719	10.0719	10.0719	T	9.28973	#N/A
143706	FR634608.1_g1_i1	640	5155.06	3	3	3	0.37245	0	0	2.5467	2.5467	2.5467	T	2.34894	MT2_ACTDE^MT2_ACTDE^Q:158-319,H:25-78^81.82%ID^E:7e-21^RecName: Full=Metallothionein-like protein type 2;^Eukaryota; Viridiplantae; Streptophyta; Embryophyta; Tracheophyta; Spermatophyta; Magnoliophyta; eudicotyledons; Gunneridae; Pentapetalae; asterids; Ericales; Actinidiaceae; Actinidia
152205	FR634607.1_g1_i1	677	2810.56	2	2	2	0.481754	0	0	3.11406	3.11406	3.11406	T	2.87224	Y2416_ARATH^Y2416_ARATH^Q:157-480,H:4-111^83.33%ID^E:1e-58^RecName: Full=Uncharacterized protein At2g34160;^Eukaryota; Viridiplantae; Streptophyta; Embryophyta; Tracheophyta; Spermatophyta; Magnoliophyta; eudicotyledons; Gunneridae; Pentapetalae; rosids; malvids; Brassicales; Brassicaceae; Camelineae; Arabidopsis
171869	FR634604.1_g1_i1	627	4626.89	6	6	6	0.813074	0	0	5.67484	5.67484	5.67484	T	5.23416	RS3A_CICAR^RS3A_CICAR^Q:167-625,H:28-180^90.85%ID^E:3e-100^RecName: Full=40S ribosomal protein S3a {ECO:0000255|HAMAP-Rule:MF_03122};^Eukaryota; Viridiplantae; Streptophyta; Embryophyta; Tracheophyta; Spermatophyta; Magnoliophyta; eudicotyledons; Gunneridae; Pentapetalae; rosids; fabids; Fabales; Fabaceae; Papilionoideae; Cicereae; Cicer
199821	FR634600.1_g1_i1	641	2491.92	2	2	2	0.514463	0	0	3.51227	3.51227	3.51227	T	3.23952	PER39_ARATH^PER39_ARATH^Q:104-640,H:4-186^68.85%ID^E:8e-86^RecName: Full=Peroxidase 39;^Eukaryota; Viridiplantae; Streptophyta; Embryophyta; Tracheophyta; Spermatophyta; Magnoliophyta; eudicotyledons; Gunneridae; Pentapetalae; rosids; malvids; Brassicales; Brassicaceae; Camelineae; Arabidopsis
207742	FR634599.1_g1_i1	624	3468.43	9	9	9	1.61918	0	0	11.3554	11.3554	11.3554	T	10.4736	UBC2_ARATH^UBC2_ARATH^Q:231-623,H:1-131^97.71%ID^E:7e-91^RecName: Full=Ubiquitin-conjugating enzyme E2 2;^Eukaryota; Viridiplantae; Streptophyta; Embryophyta; Tracheophyta; Spermatophyta; Magnoliophyta; eudicotyledons; Gunneridae; Pentapetalae; rosids; malvids; Brassicales; Brassicaceae; Camelineae; Arabidopsis
236282	FR634595.1_g1_i1	628	640.541	2	2	2	1.96084	0	0	13.6639	13.6639	13.6639	T	12.6028	Y74B2_ARATH^Y74B2_ARATH^Q:2-490,H:220-384^68.48%ID^E:2e-77^RecName: Full=Probable inactive linolenate hydroperoxide lyase {ECO:0000305|PubMed:9701595};^Eukaryota; Viridiplantae; Streptophyta; Embryophyta; Tracheophyta; Spermatophyta; Magnoliophyta; eudicotyledons; Gunneridae; Pentapetalae; rosids; malvids; Brassicales; Brassicaceae; Camelineae; Arabidopsis
30986	FR634590.1_g1_i1	426	546.082	5	5	5	3.90051	0	0	40.0685	40.0685	40.0685	T	36.957	#N/A
59089	FR634586.1_g1_i1	653	3515.05	2	2	2	0.371545	0	0	2.48994	2.48994	2.48994	T	2.29659	MD37E_ARATH^MD37E_ARATH^Q:27-584,H:461-651^87.96%ID^E:2e-104^RecName: Full=Probable mediator of RNA polymerase II transcription subunit 37e;^Eukaryota; Viridiplantae; Streptophyta; Embryophyta; Tracheophyta; Spermatophyta; Magnoliophyta; eudicotyledons; Gunneridae; Pentapetalae; rosids; malvids; Brassicales; Brassicaceae; Camelineae; Arabidopsis
66428	FR634585.1_g1_i1	574	3724.48	10	10	10	1.54115	0	0	11.7497	11.7497	11.7497	T	10.8372	HSP80_SOLLC^HSP80_SOLLC^Q:2-574,H:429-619^91.62%ID^E:2e-88^RecName: Full=Heat shock cognate protein 80;^Eukaryota; Viridiplantae; Streptophyta; Embryophyta; Tracheophyta; Spermatophyta; Magnoliophyta; eudicotyledons; Gunneridae; Pentapetalae; asterids; lamiids; Solanales; Solanaceae; Solanoideae; Solaneae; Solanum; Lycopersicon
136432	FR634575.1_g1_i1	539	915.736	2	2	2	1.17719	0	0	9.55764	9.55764	9.55764	T	8.81544	#N/A
191643	FR634567.1_g1_i1	672	1749.44	3	3	3	1.15237	0	0	7.50435	7.50435	7.50435	T	6.92159	NU4LM_ARATH^NU4LM_ARATH^Q:2-244,H:6-86^97.53%ID^E:4e-12^RecName: Full=NADH-ubiquinone oxidoreductase chain 4L;^Eukaryota; Viridiplantae; Streptophyta; Embryophyta; Tracheophyta; Spermatophyta; Magnoliophyta; eudicotyledons; Gunneridae; Pentapetalae; rosids; malvids; Brassicales; Brassicaceae; Camelineae; Arabidopsis
222766	FR634563.1_g1_i1	678	1606.19	7	7	7	2.95481	0	0	19.0718	19.0718	19.0718	T	17.5907	H33_VITVI^H33_VITVI^Q:67-474,H:1-136^100%ID^E:2e-92^RecName: Full=Histone H3.3;^Eukaryota; Viridiplantae; Streptophyta; Embryophyta; Tracheophyta; Spermatophyta; Magnoliophyta; eudicotyledons; Gunneridae; Pentapetalae; rosids; Vitales; Vitaceae; Vitis
19488	FR634558.1_g1_i1	612	879.331	2	2	2	1.39197	0	0	9.95333	9.95333	9.95333	T	9.1804	#N/A
27309	FR634557.1_g1_i1	629	4684.44	4	4	4	0.537097	0	0	3.73674	3.73674	3.73674	T	3.44656	MT2_ACTDE^MT2_ACTDE^Q:158-319,H:25-78^81.82%ID^E:7e-21^RecName: Full=Metallothionein-like protein type 2;^Eukaryota; Viridiplantae; Streptophyta; Embryophyta; Tracheophyta; Spermatophyta; Magnoliophyta; eudicotyledons; Gunneridae; Pentapetalae; asterids; Ericales; Actinidiaceae; Actinidia
47005	FR634554.1_g1_i1	532	4238.37	2	2	2	0.25104	0	0	2.06501	2.06501	2.06501	T	1.90465	MT2_ACTDE^MT2_ACTDE^Q:158-319,H:25-78^80%ID^E:5e-20^RecName: Full=Metallothionein-like protein type 2;^Eukaryota; Viridiplantae; Streptophyta; Embryophyta; Tracheophyta; Spermatophyta; Magnoliophyta; eudicotyledons; Gunneridae; Pentapetalae; asterids; Ericales; Actinidiaceae; Actinidia
63221	FR634551.1_g1_i1	469	1083.03	3	3	3	1.29913	0	0	12.1219	12.1219	12.1219	T	11.1806	#N/A
87167	FR634547.1_g1_i1	332	387.621	2	2	2	1.71301	0	0	22.5795	22.5795	22.5795	T	20.8261	#N/A
115276	FR634542.1_g1_i1	628	1763.17	3	3	3	1.06853	0	0	7.4459	7.4459	7.4459	T	6.86769	RL5_CUCSA^RL5_CUCSA^Q:2-427,H:151-291^78.87%ID^E:1e-64^RecName: Full=60S ribosomal protein L5;^Eukaryota; Viridiplantae; Streptophyta; Embryophyta; Tracheophyta; Spermatophyta; Magnoliophyta; eudicotyledons; Gunneridae; Pentapetalae; rosids; fabids; Cucurbitales; Cucurbitaceae; Benincaseae; Cucumis
123213	FR634541.1_g1_i1	634	984.859	3	3	3	1.93124	0	0	13.3302	13.3302	13.3302	T	12.2951	RGA1_SOLBU^RGA1_SOLBU^Q:25-624,H:99-278^37.81%ID^E:2e-31^RecName: Full=Putative disease resistance protein RGA1;^Eukaryota; Viridiplantae; Streptophyta; Embryophyta; Tracheophyta; Spermatophyta; Magnoliophyta; eudicotyledons; Gunneridae; Pentapetalae; asterids; lamiids; Solanales; Solanaceae; Solanoideae; Solaneae; Solanum
129189	FR634540.1_g1_i1	452	1844.53	2	2	2	0.490097	0	0	4.74499	4.74499	4.74499	T	4.37651	NOP56_HUMAN^NOP56_HUMAN^Q:3-149,H:377-425^73.47%ID^E:1e-16^RecName: Full=Nucleolar protein 56;^Eukaryota; Metazoa; Chordata; Craniata; Vertebrata; Euteleostomi; Mammalia; Eutheria; Euarchontoglires; Primates; Haplorrhini; Catarrhini; Hominidae; Homo
178133	FR634533.1_g1_i1	595	781.901	2	2	2	1.52193	0	0	11.1936	11.1936	11.1936	T	10.3243	RD23D_ARATH^RD23D_ARATH^Q:2-343,H:264-377^89.47%ID^E:1e-65^RecName: Full=Ubiquitin receptor RAD23d;^Eukaryota; Viridiplantae; Streptophyta; Embryophyta; Tracheophyta; Spermatophyta; Magnoliophyta; eudicotyledons; Gunneridae; Pentapetalae; rosids; malvids; Brassicales; Brassicaceae; Camelineae; Arabidopsis
188828	FR634531.1_g1_i1	625	679.882	3	3	3	2.75783	0	0	19.3098	19.3098	19.3098	T	17.8103	TI214_POPAL^TI214_POPAL^Q:1-624,H:277-481^72.38%ID^E:1e-90^RecName: Full=Protein TIC 214 {ECO:0000250|UniProtKB:P56785};^Eukaryota; Viridiplantae; Streptophyta; Embryophyta; Tracheophyta; Spermatophyta; Magnoliophyta; eudicotyledons; Gunneridae; Pentapetalae; rosids; fabids; Malpighiales; Salicaceae; Saliceae; Populus
220031	FR634526.1_g1_i1	548	1349.16	2	2	2	0.812359	0	0	6.48722	6.48722	6.48722	T	5.98345	SVP_ARATH^SVP_ARATH^Q:1-543,H:12-214^56.65%ID^E:4e-62^RecName: Full=MADS-box protein SVP {ECO:0000303|PubMed:10758486};^Eukaryota; Viridiplantae; Streptophyta; Embryophyta; Tracheophyta; Spermatophyta; Magnoliophyta; eudicotyledons; Gunneridae; Pentapetalae; rosids; malvids; Brassicales; Brassicaceae; Camelineae; Arabidopsis
59130	FR634515.1_g1_i1	469	232.882	2	2	2	4.02779	0	0	37.5824	37.5824	37.5824	T	34.6639	#N/A
111362	FR634507.1_g1_i1	685	1030.1	2	2	2	1.32996	0	0	8.4965	8.4965	8.4965	T	7.8367	SMD3B_ARATH^SMD3B_ARATH^Q:117-380,H:5-92^92.05%ID^E:9e-54^RecName: Full=Small nuclear ribonucleoprotein SmD3b {ECO:0000305};^Eukaryota; Viridiplantae; Streptophyta; Embryophyta; Tracheophyta; Spermatophyta; Magnoliophyta; eudicotyledons; Gunneridae; Pentapetalae; rosids; malvids; Brassicales; Brassicaceae; Camelineae; Arabidopsis
118704	FR634506.1_g1_i1	574	1523.44	2	2	2	0.753556	0	0	5.74506	5.74506	5.74506	T	5.29892	RL182_ARATH^RL182_ARATH^Q:3-407,H:52-187^84.56%ID^E:2e-77^RecName: Full=60S ribosomal protein L18-2;^Eukaryota; Viridiplantae; Streptophyta; Embryophyta; Tracheophyta; Spermatophyta; Magnoliophyta; eudicotyledons; Gunneridae; Pentapetalae; rosids; malvids; Brassicales; Brassicaceae; Camelineae; Arabidopsis
145936	FR634502.1_g1_i1	557	1357.89	2	2	2	0.82039	0	0	6.4455	6.4455	6.4455	T	5.94497	#N/A
166499	FR634499.1_g1_i1	599	1618.85	2	2	2	0.740031	0	0	5.40647	5.40647	5.40647	T	4.98663	BBX32_ARATH^BBX32_ARATH^Q:21-209,H:1-63^50.79%ID^E:4e-12^RecName: Full=B-box zinc finger protein 32 {ECO:0000303|PubMed:19920209};^Eukaryota; Viridiplantae; Streptophyta; Embryophyta; Tracheophyta; Spermatophyta; Magnoliophyta; eudicotyledons; Gunneridae; Pentapetalae; rosids; malvids; Brassicales; Brassicaceae; Camelineae; Arabidopsis
180470	FR634497.1_g1_i1	538	1039.14	3	3	3	1.55321	0	0	12.6339	12.6339	12.6339	T	11.6528	RL4_PRUAR^RL4_PRUAR^Q:6-380,H:284-408^85.6%ID^E:1e-59^RecName: Full=60S ribosomal protein L4;^Eukaryota; Viridiplantae; Streptophyta; Embryophyta; Tracheophyta; Spermatophyta; Magnoliophyta; eudicotyledons; Gunneridae; Pentapetalae; rosids; fabids; Rosales; Rosaceae; Maloideae; Amygdaleae; Prunus
187783	FR634496.1_g1_i1	569	1624.56	8	8	8	2.80199	0	0	21.5499	21.5499	21.5499	T	19.8764	AS1_ARATH^AS1_ARATH^Q:2-391,H:30-167^80.43%ID^E:7e-66^RecName: Full=Transcription factor AS1 {ECO:0000303|PubMed:11140682};^Eukaryota; Viridiplantae; Streptophyta; Embryophyta; Tracheophyta; Spermatophyta; Magnoliophyta; eudicotyledons; Gunneridae; Pentapetalae; rosids; malvids; Brassicales; Brassicaceae; Camelineae; Arabidopsis
195611	FR634495.1_g1_i1	625	1197.25	3	3	3	1.56609	0	0	10.9655	10.9655	10.9655	T	10.1139	RLA0_SOYBN^RLA0_SOYBN^Q:1-624,H:17-224^90.38%ID^E:4e-133^RecName: Full=60S acidic ribosomal protein P0;^Eukaryota; Viridiplantae; Streptophyta; Embryophyta; Tracheophyta; Spermatophyta; Magnoliophyta; eudicotyledons; Gunneridae; Pentapetalae; rosids; fabids; Fabales; Fabaceae; Papilionoideae; Phaseoleae; Glycine; Soja
203525	FR634494.1_g1_i1	619	3420.75	4	4	4	0.723819	0	0	5.11717	5.11717	5.11717	T	4.7198	RS23_FRAAN^RS23_FRAAN^Q:90-515,H:1-142^97.18%ID^E:5e-95^RecName: Full=40S ribosomal protein S23;^Eukaryota; Viridiplantae; Streptophyta; Embryophyta; Tracheophyta; Spermatophyta; Magnoliophyta; eudicotyledons; Gunneridae; Pentapetalae; rosids; fabids; Rosales; Rosaceae; Rosoideae; Potentilleae; Fragariinae; Fragaria
34090	FR634487.1_g1_i1	589	2086.74	2	2	2	0.564517	0	0	4.19423	4.19423	4.19423	T	3.86853	RS12_HORVU^RS12_HORVU^Q:178-549,H:20-143^78.23%ID^E:2e-65^RecName: Full=40S ribosomal protein S12;^Eukaryota; Viridiplantae; Streptophyta; Embryophyta; Tracheophyta; Spermatophyta; Magnoliophyta; Liliopsida; Poales; Poaceae; BOP clade; Pooideae; Triticodae; Triticeae; Hordeinae; Hordeum
50772	FR634485.1_g1_i1	665	2058.43	4	4	4	1.29225	0	0	8.50383	8.50383	8.50383	T	7.84346	MT2_ACTDE^MT2_ACTDE^Q:158-319,H:25-78^81.82%ID^E:7e-21^RecName: Full=Metallothionein-like protein type 2;^Eukaryota; Viridiplantae; Streptophyta; Embryophyta; Tracheophyta; Spermatophyta; Magnoliophyta; eudicotyledons; Gunneridae; Pentapetalae; asterids; Ericales; Actinidiaceae; Actinidia
58534	FR634484.1_g1_i1	608	3499.06	3	3	3	0.521282	0	0	3.75198	3.75198	3.75198	T	3.46062	HMGL_SOYBN^HMGL_SOYBN^Q:291-524,H:47-124^73.08%ID^E:1e-21^RecName: Full=HMG1/2-like protein;^Eukaryota; Viridiplantae; Streptophyta; Embryophyta; Tracheophyta; Spermatophyta; Magnoliophyta; eudicotyledons; Gunneridae; Pentapetalae; rosids; fabids; Fabales; Fabaceae; Papilionoideae; Phaseoleae; Glycine; Soja
82220	FR634481.1_g1_i1	633	1332.58	2	2	2	0.950037	0	0	6.56792	6.56792	6.56792	T	6.05788	SPDE_COFAR^SPDE_COFAR^Q:1-447,H:164-312^92.62%ID^E:2e-98^RecName: Full=Spermidine synthase;^Eukaryota; Viridiplantae; Streptophyta; Embryophyta; Tracheophyta; Spermatophyta; Magnoliophyta; eudicotyledons; Gunneridae; Pentapetalae; asterids; lamiids; Gentianales; Rubiaceae; Ixoroideae; Coffeeae; Coffea
103196	FR634478.1_g1_i1	519	1502.18	4	4	4	1.38199	0	0	11.6527	11.6527	11.6527	T	10.7478	#N/A
119147	FR634476.1_g1_i1	650	1286.71	2	2	2	1.01033	0	0	6.80208	6.80208	6.80208	T	6.27386	RS15_ORYSJ^RS15_ORYSJ^Q:83-541,H:1-154^89.61%ID^E:2e-95^RecName: Full=40S ribosomal protein S15;^Eukaryota; Viridiplantae; Streptophyta; Embryophyta; Tracheophyta; Spermatophyta; Magnoliophyta; Liliopsida; Poales; Poaceae; BOP clade; Oryzoideae; Oryzeae; Oryzinae; Oryza
139379	FR634473.1_g1_i1	565	1992.15	2	2	2	0.567226	0	0	4.39338	4.39338	4.39338	T	4.05221	CALX_SOYBN^CALX_SOYBN^Q:3-482,H:314-473^78.12%ID^E:6e-85^RecName: Full=Calnexin homolog;^Eukaryota; Viridiplantae; Streptophyta; Embryophyta; Tracheophyta; Spermatophyta; Magnoliophyta; eudicotyledons; Gunneridae; Pentapetalae; rosids; fabids; Fabales; Fabaceae; Papilionoideae; Phaseoleae; Glycine; Soja
147042	FR634472.1_g1_i1	601	412.035	2	2	2	2.91723	0	0	21.2416	21.2416	21.2416	T	19.592	COL4_ARATH^COL4_ARATH^Q:94-600,H:1-191^65.97%ID^E:4e-78^RecName: Full=Zinc finger protein CONSTANS-LIKE 4;^Eukaryota; Viridiplantae; Streptophyta; Embryophyta; Tracheophyta; Spermatophyta; Magnoliophyta; eudicotyledons; Gunneridae; Pentapetalae; rosids; malvids; Brassicales; Brassicaceae; Camelineae; Arabidopsis
191117	FR634466.1_g1_i1	626	1068.68	5	5	5	2.92885	0	0	20.4745	20.4745	20.4745	T	18.8846	NDBAB_ARATH^NDBAB_ARATH^Q:34-351,H:1-106^75.7%ID^E:9e-31^RecName: Full=NADH dehydrogenase [ubiquinone] 1 beta subcomplex subunit 10-B;^Eukaryota; Viridiplantae; Streptophyta; Embryophyta; Tracheophyta; Spermatophyta; Magnoliophyta; eudicotyledons; Gunneridae; Pentapetalae; rosids; malvids; Brassicales; Brassicaceae; Camelineae; Arabidopsis
199167	FR634465.1_g1_i1	636	999.835	2	2	2	1.27221	0	0	8.75372	8.75372	8.75372	T	8.07394	VP53A_ARATH^VP53A_ARATH^Q:1-636,H:537-748^85.85%ID^E:2e-125^RecName: Full=Vacuolar protein sorting-associated protein 53 A;^Eukaryota; Viridiplantae; Streptophyta; Embryophyta; Tracheophyta; Spermatophyta; Magnoliophyta; eudicotyledons; Gunneridae; Pentapetalae; rosids; malvids; Brassicales; Brassicaceae; Camelineae; Arabidopsis
206183	FR634464.1_g1_i1	544	731.155	2	2	2	1.48806	0	0	11.9705	11.9705	11.9705	T	11.0409	RS254_ARATH^RS254_ARATH^Q:144-359,H:37-108^84.72%ID^E:7e-39^RecName: Full=40S ribosomal protein S25-4;^Eukaryota; Viridiplantae; Streptophyta; Embryophyta; Tracheophyta; Spermatophyta; Magnoliophyta; eudicotyledons; Gunneridae; Pentapetalae; rosids; malvids; Brassicales; Brassicaceae; Camelineae; Arabidopsis
229172	FR634461.1_g1_i1	582	4287.87	2	2	2	0.271463	0	0	2.04117	2.04117	2.04117	T	1.88266	MT2_ACTDE^MT2_ACTDE^Q:158-319,H:25-78^81.82%ID^E:5e-21^RecName: Full=Metallothionein-like protein type 2;^Eukaryota; Viridiplantae; Streptophyta; Embryophyta; Tracheophyta; Spermatophyta; Magnoliophyta; eudicotyledons; Gunneridae; Pentapetalae; asterids; Ericales; Actinidiaceae; Actinidia
236084	FR634460.1_g1_i1	541	2752.56	2	2	2	0.393089	0	0	3.17969	3.17969	3.17969	T	2.93277	H1_SOLPN^H1_SOLPN^Q:231-539,H:47-150^75.96%ID^E:1e-37^RecName: Full=Histone H1;^Eukaryota; Viridiplantae; Streptophyta; Embryophyta; Tracheophyta; Spermatophyta; Magnoliophyta; eudicotyledons; Gunneridae; Pentapetalae; asterids; lamiids; Solanales; Solanaceae; Solanoideae; Solaneae; Solanum; Lycopersicon
6744	FR634459.1_g1_i1	631	1437.19	6	6	6	2.6343	0	0	18.2695	18.2695	18.2695	T	16.8508	CRK35_ARATH^CRK35_ARATH^Q:105-620,H:324-495^69.77%ID^E:9e-79^RecName: Full=Putative cysteine-rich receptor-like protein kinase 35;^Eukaryota; Viridiplantae; Streptophyta; Embryophyta; Tracheophyta; Spermatophyta; Magnoliophyta; eudicotyledons; Gunneridae; Pentapetalae; rosids; malvids; Brassicales; Brassicaceae; Camelineae; Arabidopsis
30101	FR634455.1_g1_i1	372	367.852	2	2	2	2.02255	0	0	23.7929	23.7929	23.7929	T	21.9453	RL18_CICAR^RL18_CICAR^Q:3-143,H:137-183^87.23%ID^E:7e-21^RecName: Full=60S ribosomal protein L18;^Eukaryota; Viridiplantae; Streptophyta; Embryophyta; Tracheophyta; Spermatophyta; Magnoliophyta; eudicotyledons; Gunneridae; Pentapetalae; rosids; fabids; Fabales; Fabaceae; Papilionoideae; Cicereae; Cicer
46088	FR634453.1_g1_i1	601	929.548	5	5	5	3.23276	0	0	23.5391	23.5391	23.5391	T	21.7111	RL131_ARATH^RL131_ARATH^Q:3-368,H:70-191^78.69%ID^E:9e-64^RecName: Full=60S ribosomal protein L13-1;^Eukaryota; Viridiplantae; Streptophyta; Embryophyta; Tracheophyta; Spermatophyta; Magnoliophyta; eudicotyledons; Gunneridae; Pentapetalae; rosids; malvids; Brassicales; Brassicaceae; Camelineae; Arabidopsis
87513	FR634447.1_g1_i1	345	257.915	2	2	2	2.6753	0	0	33.9347	33.9347	33.9347	T	31.2995	EIF3F_ARATH^EIF3F_ARATH^Q:3-344,H:10-130^77.69%ID^E:2e-63^RecName: Full=Eukaryotic translation initiation factor 3 subunit F {ECO:0000255|HAMAP-Rule:MF_03005};^Eukaryota; Viridiplantae; Streptophyta; Embryophyta; Tracheophyta; Spermatophyta; Magnoliophyta; eudicotyledons; Gunneridae; Pentapetalae; rosids; malvids; Brassicales; Brassicaceae; Camelineae; Arabidopsis
94865	FR634446.1_g1_i1	579	2730.78	3	3	3	0.636082	0	0	4.80757	4.80757	4.80757	T	4.43424	RS23_EUPES^RS23_EUPES^Q:3-347,H:27-141^100%ID^E:2e-76^RecName: Full=40S ribosomal protein S23;^Eukaryota; Viridiplantae; Streptophyta; Embryophyta; Tracheophyta; Spermatophyta; Magnoliophyta; eudicotyledons; Gunneridae; Pentapetalae; rosids; fabids; Malpighiales; Euphorbiaceae; Euphorbioideae; Euphorbieae; Euphorbia; Esula; Euphorbia sect. Esula
154035	FR634437.1_g1_i1	405	412.425	5	5	5	4.90999	0	0	53.0538	53.0538	53.0538	T	48.9339	CUL1_ARATH^CUL1_ARATH^Q:2-151,H:689-738^90%ID^E:9e-23^RecName: Full=Cullin-1;^Eukaryota; Viridiplantae; Streptophyta; Embryophyta; Tracheophyta; Spermatophyta; Magnoliophyta; eudicotyledons; Gunneridae; Pentapetalae; rosids; malvids; Brassicales; Brassicaceae; Camelineae; Arabidopsis
191163	FR634432.1_g1_i1	541	1084.05	5	5	5	2.49528	0	0	20.1843	20.1843	20.1843	T	18.6168	HD16N_ORYSJ^HD16N_ORYSJ^Q:1-540,H:368-546^77.22%ID^E:9e-95^RecName: Full=Casein kinase 1-like protein HD16 {ECO:0000305};^Eukaryota; Viridiplantae; Streptophyta; Embryophyta; Tracheophyta; Spermatophyta; Magnoliophyta; Liliopsida; Poales; Poaceae; BOP clade; Oryzoideae; Oryzeae; Oryzinae; Oryza
224151	FR634427.1_g1_i1	652	1700.73	2	2	2	0.766729	0	0	5.14619	5.14619	5.14619	T	4.74656	SCL6_ARATH^SCL6_ARATH^Q:39-638,H:211-400^54.46%ID^E:8e-57^RecName: Full=Scarecrow-like protein 6;^Eukaryota; Viridiplantae; Streptophyta; Embryophyta; Tracheophyta; Spermatophyta; Magnoliophyta; eudicotyledons; Gunneridae; Pentapetalae; rosids; malvids; Brassicales; Brassicaceae; Camelineae; Arabidopsis
231535	FR634426.1_g1_i1	586	490.559	3	3	3	3.58366	0	0	26.7621	26.7621	26.7621	T	24.6839	FREE1_ARATH^FREE1_ARATH^Q:3-278,H:512-601^76.09%ID^E:1e-34^RecName: Full=Protein FREE1 {ECO:0000303|PubMed:25438943};^Eukaryota; Viridiplantae; Streptophyta; Embryophyta; Tracheophyta; Spermatophyta; Magnoliophyta; eudicotyledons; Gunneridae; Pentapetalae; rosids; malvids; Brassicales; Brassicaceae; Camelineae; Arabidopsis
16111	FR634423.1_g1_i1	683	2686.97	4	4	4	1.01676	0	0	6.51461	6.51461	6.51461	T	6.00871	G3PC_MAGLI^G3PC_MAGLI^Q:115-681,H:4-192^91.53%ID^E:8e-125^RecName: Full=Glyceraldehyde-3-phosphate dehydrogenase, cytosolic;^Eukaryota; Viridiplantae; Streptophyta; Embryophyta; Tracheophyta; Spermatophyta; Magnoliophyta; Magnoliidae; Magnoliales; Magnoliaceae; Magnolia
31716	FR634421.1_g1_i1	612	1654.05	2	2	2	0.740001	0	0	5.29142	5.29142	5.29142	T	4.88051	RL172_ARATH^RL172_ARATH^Q:52-576,H:1-175^89.71%ID^E:4e-103^RecName: Full=60S ribosomal protein L17-2;^Eukaryota; Viridiplantae; Streptophyta; Embryophyta; Tracheophyta; Spermatophyta; Magnoliophyta; eudicotyledons; Gunneridae; Pentapetalae; rosids; malvids; Brassicales; Brassicaceae; Camelineae; Arabidopsis
39879	FR634420.1_g1_i1	635	818.624	2	2	2	1.55138	0	0	10.6914	10.6914	10.6914	T	9.86119	#N/A
72355	FR634416.1_g1_i1	614	1403.21	5	5	5	2.18784	0	0	15.5933	15.5933	15.5933	T	14.3824	PSA4_SPIOL^PSA4_SPIOL^Q:170-613,H:1-148^93.24%ID^E:3e-91^RecName: Full=Proteasome subunit alpha type-4;^Eukaryota; Viridiplantae; Streptophyta; Embryophyta; Tracheophyta; Spermatophyta; Magnoliophyta; eudicotyledons; Gunneridae; Pentapetalae; Caryophyllales; Chenopodiaceae; Chenopodioideae; Anserineae; Spinacia
116581	FR634410.1_g1_i1	602	933.089	3	3	3	1.93551	0	0	14.0698	14.0698	14.0698	T	12.9772	R10A1_ARATH^R10A1_ARATH^Q:1-414,H:79-216^89.86%ID^E:3e-68^RecName: Full=60S ribosomal protein L10a-1;^Eukaryota; Viridiplantae; Streptophyta; Embryophyta; Tracheophyta; Spermatophyta; Magnoliophyta; eudicotyledons; Gunneridae; Pentapetalae; rosids; malvids; Brassicales; Brassicaceae; Camelineae; Arabidopsis
187106	FR634400.1_g1_i1	593	1882.51	7	7	7	2.20504	0	0	16.2724	16.2724	16.2724	T	15.0088	GBLPA_ARATH^GBLPA_ARATH^Q:1-510,H:159-327^87.65%ID^E:2e-104^RecName: Full=Receptor for activated C kinase 1A {ECO:0000303|PubMed:16829549};^Eukaryota; Viridiplantae; Streptophyta; Embryophyta; Tracheophyta; Spermatophyta; Magnoliophyta; eudicotyledons; Gunneridae; Pentapetalae; rosids; malvids; Brassicales; Brassicaceae; Camelineae; Arabidopsis`GBLPA_ARATH^GBLPA_ARATH^Q:25-312,H:31-133^34.95%ID^E…
192677	FR634399.1_g1_i1	425	457.581	4	4	4	3.71519	0	0	38.2546	38.2546	38.2546	T	35.2839	OST4A_ORYSJ^OST4A_ORYSJ^Q:104-214,H:1-37^89.19%ID^E:9e-16^RecName: Full=Dolichyl-diphosphooligosaccharide--protein glycosyltransferase subunit 4A;^Eukaryota; Viridiplantae; Streptophyta; Embryophyta; Tracheophyta; Spermatophyta; Magnoliophyta; Liliopsida; Poales; Poaceae; BOP clade; Oryzoideae; Oryzeae; Oryzinae; Oryza
200142	FR634398.1_g1_i1	584	1351.77	3	3	3	1.29608	0	0	9.712	9.712	9.712	T	8.95781	HSP82_ORYSJ^HSP82_ORYSJ^Q:86-583,H:1-166^90.96%ID^E:2e-102^RecName: Full=Heat shock protein 81-2;^Eukaryota; Viridiplantae; Streptophyta; Embryophyta; Tracheophyta; Spermatophyta; Magnoliophyta; Liliopsida; Poales; Poaceae; BOP clade; Oryzoideae; Oryzeae; Oryzinae; Oryza
231428	FR634394.1_g1_i1	672	1045.34	2	2	2	1.2857	0	0	8.37265	8.37265	8.37265	T	7.72246	FAD3C_SOYBN^FAD3C_SOYBN^Q:3-587,H:258-453^87.76%ID^E:1e-121^RecName: Full=Omega-3 fatty acid desaturase, chloroplastic;^Eukaryota; Viridiplantae; Streptophyta; Embryophyta; Tracheophyta; Spermatophyta; Magnoliophyta; eudicotyledons; Gunneridae; Pentapetalae; rosids; fabids; Fabales; Fabaceae; Papilionoideae; Phaseoleae; Glycine; Soja
5260	FR634392.1_g1_i1	181	321.029	2	2	2	1.12762	0	0	27.2632	27.2632	27.2632	T	25.146	FH20_ARATH^FH20_ARATH^Q:9-140,H:1576-1619^88.64%ID^E:1e-20^RecName: Full=Formin-like protein 20;^Eukaryota; Viridiplantae; Streptophyta; Embryophyta; Tracheophyta; Spermatophyta; Magnoliophyta; eudicotyledons; Gunneridae; Pentapetalae; rosids; malvids; Brassicales; Brassicaceae; Camelineae; Arabidopsis
29097	FR634388.1_g1_i1	663	1479.82	2	2	2	0.896057	0	0	5.91444	5.91444	5.91444	T	5.45515	HIS2_ARATH^HIS2_ARATH^Q:2-538,H:101-279^74.86%ID^E:2e-95^RecName: Full=Histidine biosynthesis bifunctional protein hisIE, chloroplastic;^Eukaryota; Viridiplantae; Streptophyta; Embryophyta; Tracheophyta; Spermatophyta; Magnoliophyta; eudicotyledons; Gunneridae; Pentapetalae; rosids; malvids; Brassicales; Brassicaceae; Camelineae; Arabidopsis
37058	FR634387.1_g1_i1	625	1988.13	3	3	3	0.943097	0	0	6.60339	6.60339	6.60339	T	6.09061	NC100_ARATH^NC100_ARATH^Q:187-420,H:260-336^41.25%ID^E:5e-08^RecName: Full=NAC domain-containing protein 100;^Eukaryota; Viridiplantae; Streptophyta; Embryophyta; Tracheophyta; Spermatophyta; Magnoliophyta; eudicotyledons; Gunneridae; Pentapetalae; rosids; malvids; Brassicales; Brassicaceae; Camelineae; Arabidopsis
53321	FR634385.1_g1_i1	632	1340.25	6	6	6	2.82932	0	0	19.5909	19.5909	19.5909	T	18.0696	H1_EUPES^H1_EUPES^Q:180-368,H:54-116^79.37%ID^E:1e-18^RecName: Full=Histone H1;^Eukaryota; Viridiplantae; Streptophyta; Embryophyta; Tracheophyta; Spermatophyta; Magnoliophyta; eudicotyledons; Gunneridae; Pentapetalae; rosids; fabids; Malpighiales; Euphorbiaceae; Euphorbioideae; Euphorbieae; Euphorbia; Esula; Euphorbia sect. Esula
77340	FR634382.1_g1_i1	579	1095.76	2	2	2	1.0568	0	0	7.98741	7.98741	7.98741	T	7.36714	THOC1_ARATH^THOC1_ARATH^Q:98-211,H:30-71^76.19%ID^E:3e-09^RecName: Full=THO complex subunit 1;^Eukaryota; Viridiplantae; Streptophyta; Embryophyta; Tracheophyta; Spermatophyta; Magnoliophyta; eudicotyledons; Gunneridae; Pentapetalae; rosids; malvids; Brassicales; Brassicaceae; Camelineae; Arabidopsis
84070	FR634381.1_g1_i1	515	721.496	2	2	2	1.42759	0	0	12.1307	12.1307	12.1307	T	11.1887	RL27_PEA^RL27_PEA^Q:15-419,H:1-135^88.89%ID^E:3e-73^RecName: Full=60S ribosomal protein L27;^Eukaryota; Viridiplantae; Streptophyta; Embryophyta; Tracheophyta; Spermatophyta; Magnoliophyta; eudicotyledons; Gunneridae; Pentapetalae; rosids; fabids; Fabales; Fabaceae; Papilionoideae; Fabeae; Pisum
98885	FR634379.1_g1_i1	679	895.696	2	2	2	1.51614	0	0	9.77148	9.77148	9.77148	T	9.01267	LRR1_ARATH^LRR1_ARATH^Q:273-677,H:1-132^74.07%ID^E:3e-66^RecName: Full=Leucine-rich repeat protein 1 {ECO:0000303|PubMed:19712067};^Eukaryota; Viridiplantae; Streptophyta; Embryophyta; Tracheophyta; Spermatophyta; Magnoliophyta; eudicotyledons; Gunneridae; Pentapetalae; rosids; malvids; Brassicales; Brassicaceae; Camelineae; Arabidopsis
114017	FR634377.1_g1_i1	563	630.188	8	8	8	7.14708	0	0	55.5534	55.5534	55.5534	T	51.2394	#N/A
130033	FR634375.1_g1_i1	649	1669.69	3	3	3	1.16609	0	0	7.8628	7.8628	7.8628	T	7.25221	PRP8A_ARATH^PRP8A_ARATH^Q:1-645,H:2134-2348^85.12%ID^E:3e-130^RecName: Full=Pre-mRNA-processing-splicing factor 8A {ECO:0000305};^Eukaryota; Viridiplantae; Streptophyta; Embryophyta; Tracheophyta; Spermatophyta; Magnoliophyta; eudicotyledons; Gunneridae; Pentapetalae; rosids; malvids; Brassicales; Brassicaceae; Camelineae; Arabidopsis
137010	FR634374.1_g1_i1	550	1661.28	3	3	3	0.993209	0	0	7.90258	7.90258	7.90258	T	7.2889	RAA1D_ARATH^RAA1D_ARATH^Q:3-398,H:86-213^84.85%ID^E:4e-75^RecName: Full=Ras-related protein RABA1d;^Eukaryota; Viridiplantae; Streptophyta; Embryophyta; Tracheophyta; Spermatophyta; Magnoliophyta; eudicotyledons; Gunneridae; Pentapetalae; rosids; malvids; Brassicales; Brassicaceae; Camelineae; Arabidopsis
144074	FR634373.1_g1_i1	549	793.283	3	3	3	2.07618	0	0	16.5495	16.5495	16.5495	T	15.2643	HMGL_SOYBN^HMGL_SOYBN^Q:7-213,H:56-124^81.16%ID^E:4e-31^RecName: Full=HMG1/2-like protein;^Eukaryota; Viridiplantae; Streptophyta; Embryophyta; Tracheophyta; Spermatophyta; Magnoliophyta; eudicotyledons; Gunneridae; Pentapetalae; rosids; fabids; Fabales; Fabaceae; Papilionoideae; Phaseoleae; Glycine; Soja
151922	FR634372.1_g1_i1	620	919.959	3	3	3	2.02183	0	0	14.2706	14.2706	14.2706	T	13.1624	RH38_ORYSJ^RH38_ORYSJ^Q:1-591,H:308-504^61.42%ID^E:3e-83^RecName: Full=DEAD-box ATP-dependent RNA helicase 38;^Eukaryota; Viridiplantae; Streptophyta; Embryophyta; Tracheophyta; Spermatophyta; Magnoliophyta; Liliopsida; Poales; Poaceae; BOP clade; Oryzoideae; Oryzeae; Oryzinae; Oryza
185400	FR634367.1_g1_i1	550	862.839	9	9	9	5.73688	0	0	45.6461	45.6461	45.6461	T	42.1014	Y5258_ARATH^Y5258_ARATH^Q:31-330,H:6-105^65%ID^E:3e-31^RecName: Full=Stress-response A/B barrel domain-containing protein At5g22580 {ECO:0000305};^Eukaryota; Viridiplantae; Streptophyta; Embryophyta; Tracheophyta; Spermatophyta; Magnoliophyta; eudicotyledons; Gunneridae; Pentapetalae; rosids; malvids; Brassicales; Brassicaceae; Camelineae; Arabidopsis
199435	FR634365.1_g1_i1	573	1682.67	5	5	5	1.70265	0	0	13.0036	13.0036	13.0036	T	11.9938	HSBP1_BOVIN^HSBP1_BOVIN^Q:104-310,H:5-74^49.3%ID^E:5e-13^RecName: Full=Heat shock factor-binding protein 1;^Eukaryota; Metazoa; Chordata; Craniata; Vertebrata; Euteleostomi; Mammalia; Eutheria; Laurasiatheria; Cetartiodactyla; Ruminantia; Pecora; Bovidae; Bovinae; Bos
207184	FR634364.1_g1_i1	610	1060.28	2	2	2	1.15064	0	0	8.25469	8.25469	8.25469	T	7.61367	YCF54_PORPU^YCF54_PORPU^Q:328-573,H:4-86^42.86%ID^E:3e-13^RecName: Full=Uncharacterized protein ycf54;^Eukaryota; Rhodophyta; Bangiophyceae; Bangiales; Bangiaceae; Porphyra
224413	FR634361.1_g1_i1	203	831.459	3	3	3	0.732447	0	0	15.7896	15.7896	15.7896	T	14.5634	#N/A
231962	FR634360.1_g1_i1	596	1172.55	2	2	2	1.01658	0	0	7.46428	7.46428	7.46428	T	6.88464	#N/A
9439	FR634358.1_g1_i1	603	680.246	2	2	2	1.77289	0	0	12.8663	12.8663	12.8663	T	11.8672	TCPH_ARATH^TCPH_ARATH^Q:1-387,H:402-530^93.8%ID^E:4e-80^RecName: Full=T-complex protein 1 subunit eta {ECO:0000303|PubMed:11599560};^Eukaryota; Viridiplantae; Streptophyta; Embryophyta; Tracheophyta; Spermatophyta; Magnoliophyta; eudicotyledons; Gunneridae; Pentapetalae; rosids; malvids; Brassicales; Brassicaceae; Camelineae; Arabidopsis
49358	FR634352.1_g1_i1	674	2285.33	3	3	3	0.884772	0	0	5.74464	5.74464	5.74464	T	5.29853	HMGL_SOYBN^HMGL_SOYBN^Q:90-443,H:1-119^77.31%ID^E:6e-50^RecName: Full=HMG1/2-like protein;^Eukaryota; Viridiplantae; Streptophyta; Embryophyta; Tracheophyta; Spermatophyta; Magnoliophyta; eudicotyledons; Gunneridae; Pentapetalae; rosids; fabids; Fabales; Fabaceae; Papilionoideae; Phaseoleae; Glycine; Soja
82818	FR634347.1_g1_i1	639	2540.57	3	3	3	0.754554	0	0	5.1675	5.1675	5.1675	T	4.76621	CALR_BETVU^CALR_BETVU^Q:1-600,H:157-356^87%ID^E:8e-112^RecName: Full=Calreticulin;^Eukaryota; Viridiplantae; Streptophyta; Embryophyta; Tracheophyta; Spermatophyta; Magnoliophyta; eudicotyledons; Gunneridae; Pentapetalae; Caryophyllales; Chenopodiaceae; Betoideae; Beta
91204	FR634346.1_g1_i1	665	1599.54	3	3	3	1.24723	0	0	8.2076	8.2076	8.2076	T	7.57024	ALFC6_ARATH^ALFC6_ARATH^Q:2-661,H:104-323^86.82%ID^E:4e-137^RecName: Full=Fructose-bisphosphate aldolase 6, cytosolic {ECO:0000305};^Eukaryota; Viridiplantae; Streptophyta; Embryophyta; Tracheophyta; Spermatophyta; Magnoliophyta; eudicotyledons; Gunneridae; Pentapetalae; rosids; malvids; Brassicales; Brassicaceae; Camelineae; Arabidopsis
142732	FR634338.1_g1_i1	605	1601.44	3	3	3	1.13336	0	0	8.1979	8.1979	8.1979	T	7.56128	EMC4_DANRE^EMC4_DANRE^Q:169-603,H:24-167^31.79%ID^E:4e-16^RecName: Full=ER membrane protein complex subunit 4;^Eukaryota; Metazoa; Chordata; Craniata; Vertebrata; Euteleostomi; Actinopterygii; Neopterygii; Teleostei; Ostariophysi; Cypriniformes; Cyprinidae; Danio
150109	FR634337.1_g1_i1	575	4206.13	2	2	2	0.273411	0	0	2.08084	2.08084	2.08084	T	1.91925	(BLASTP)SRC1_SOYBN^SRC1_SOYBN^Q:1-69,H:1-70^54.67%ID^E:7e-10^RecName: Full=Protein SRC1 {ECO:0000305};^Eukaryota; Viridiplantae; Streptophyta; Embryophyta; Tracheophyta; Spermatophyta; Magnoliophyta; eudicotyledons; Gunneridae; Pentapetalae; rosids; fabids; Fabales; Fabaceae; Papilionoideae; Phaseoleae; Glycine; Soja
184466	FR634332.1_g1_i1	585	1969.82	3	3	3	0.890944	0	0	6.66478	6.66478	6.66478	T	6.14722	NACA_PINTA^NACA_PINTA^Q:270-584,H:72-177^84.91%ID^E:6e-56^RecName: Full=Nascent polypeptide-associated complex subunit alpha-like protein;^Eukaryota; Viridiplantae; Streptophyta; Embryophyta; Tracheophyta; Spermatophyta; Pinidae; Pinales; Pinaceae; Pinus; Pinus
2690	FR634324.1_g1_i1	548	2926.68	6	6	6	1.12346	0	0	8.97155	8.97155	8.97155	T	8.27486	AB1B_ARATH^AB1B_ARATH^Q:1-495,H:1118-1282^86.06%ID^E:3e-81^RecName: Full=ABC transporter B family member 1;^Eukaryota; Viridiplantae; Streptophyta; Embryophyta; Tracheophyta; Spermatophyta; Magnoliophyta; eudicotyledons; Gunneridae; Pentapetalae; rosids; malvids; Brassicales; Brassicaceae; Camelineae; Arabidopsis`AB1B_ARATH^AB1B_ARATH^Q:1-498,H:462-625^54.82%ID^E:9e-45^RecName: Full=ABC transport…
16178	FR634322.1_g1_i1	513	859.776	3	3	3	1.79	0	0	15.2696	15.2696	15.2696	T	14.0838	ACBP_RICCO^ACBP_RICCO^Q:86-355,H:1-90^93.33%ID^E:2e-44^RecName: Full=Acyl-CoA-binding protein;^Eukaryota; Viridiplantae; Streptophyta; Embryophyta; Tracheophyta; Spermatophyta; Magnoliophyta; eudicotyledons; Gunneridae; Pentapetalae; rosids; fabids; Malpighiales; Euphorbiaceae; Acalyphoideae; Acalypheae; Ricinus
70502	FR634315.1_g1_i1	610	1054.77	2	2	2	1.15665	0	0	8.29778	8.29778	8.29778	T	7.65341	NRPB3_ARATH^NRPB3_ARATH^Q:5-343,H:207-319^82.3%ID^E:4e-48^RecName: Full=DNA-directed RNA polymerases II, IV and V subunit 3;^Eukaryota; Viridiplantae; Streptophyta; Embryophyta; Tracheophyta; Spermatophyta; Magnoliophyta; eudicotyledons; Gunneridae; Pentapetalae; rosids; malvids; Brassicales; Brassicaceae; Camelineae; Arabidopsis
91600	FR634312.1_g1_i1	471	1518.99	4	4	4	1.2403	0	0	11.5238	11.5238	11.5238	T	10.6289	#N/A
97224	FR634311.1_g1_i1	432	714.492	5	5	5	3.02312	0	0	30.6241	30.6241	30.6241	T	28.246	#N/A
119407	FR634308.1_g1_i1	561	866.763	4	4	4	2.58894	0	0	20.1953	20.1953	20.1953	T	18.627	1433B_VICFA^1433B_VICFA^Q:52-561,H:1-170^73.53%ID^E:3e-91^RecName: Full=14-3-3-like protein B;^Eukaryota; Viridiplantae; Streptophyta; Embryophyta; Tracheophyta; Spermatophyta; Magnoliophyta; eudicotyledons; Gunneridae; Pentapetalae; rosids; fabids; Fabales; Fabaceae; Papilionoideae; Fabeae; Vicia
124837	FR634307.1_g1_i1	419	581.607	2	2	2	1.44084	0	0	15.0484	15.0484	15.0484	T	13.8798	NDHJ_SPIOL^NDHJ_SPIOL^Q:297-1,H:1-99^94.95%ID^E:1e-62^RecName: Full=NAD(P)H-quinone oxidoreductase subunit J, chloroplastic {ECO:0000255|HAMAP-Rule:MF_01357};^Eukaryota; Viridiplantae; Streptophyta; Embryophyta; Tracheophyta; Spermatophyta; Magnoliophyta; eudicotyledons; Gunneridae; Pentapetalae; Caryophyllales; Chenopodiaceae; Chenopodioideae; Anserineae; Spinacia
159393	FR634302.1_g1_i1	588	1303.59	4	4	4	1.80425	0	0	13.428	13.428	13.428	T	12.3852	RS92_ARATH^RS92_ARATH^Q:47-586,H:1-180^91.67%ID^E:1e-119^RecName: Full=40S ribosomal protein S9-2;^Eukaryota; Viridiplantae; Streptophyta; Embryophyta; Tracheophyta; Spermatophyta; Magnoliophyta; eudicotyledons; Gunneridae; Pentapetalae; rosids; malvids; Brassicales; Brassicaceae; Camelineae; Arabidopsis
173453	FR634300.1_g1_i1	506	1434.59	2	2	2	0.705428	0	0	6.10089	6.10089	6.10089	T	5.62712	RL40_NICSY^RL40_NICSY^Q:31-414,H:1-128^98.44%ID^E:3e-88^RecName: Full=Ubiquitin-60S ribosomal protein L40;^Eukaryota; Viridiplantae; Streptophyta; Embryophyta; Tracheophyta; Spermatophyta; Magnoliophyta; eudicotyledons; Gunneridae; Pentapetalae; asterids; lamiids; Solanales; Solanaceae; Nicotianoideae; Nicotianeae; Nicotiana
[truncated: 47,363 more rows]
