# Supplementary material for: Integrated multi-omic analysis of host-microbiota interactions in acute oak decline
Source: Microbiome. 2018 Jan 30;6:21. doi: 10.1186/s40168-018-0408-5 (PMC5789699; doi:10.1186/s40168-018-0408-5)
Supplement: Supplementary file 28 — Narrowed-down metatranscriptome read hits of sample AT3. Gene-read hits assigned using the database depicted in ‘Additional file 13’ and the Trinotate pipeline for sample AT2. (XLSX 9021 kb) [file 40168_2018_408_MOESM28_ESM.xlsx]

## Sheet: AT4results
Metatranscriptome read hits of sample AT4, using the database depicted in 'Supplementary data 1' and the Trinotate pipeline
bundle_id	target_id	length	eff_length	tot_counts	uniq_counts	est_counts	eff_counts	ambig_distr_alpha	ambig_distr_beta	fpkm	fpkm_conf_low	fpkm_conf_high	solvable	tpm	anno								genes
147235	AJ580022.2_g1_i1	433	298.903	2	2	2	2.89726	0	0	23.9743	23.9743	23.9743	T	10.5113	FKB70_WHEAT^FKB70_WHEAT^Q:7-432,H:347-487^55.63%ID^E:5e-49^RecName: Full=70 kDa peptidyl-prolyl isomerase;^Eukaryota; Viridiplantae; Streptophyta; Embryophyta; Tracheophyta; Spermatophyta; Magnoliophyta; Liliopsida; Poales; Poaceae; BOP clade; Pooideae; Triticodae; Triticeae; Triticinae; Triticum						Rahnella victoriana		0
132985	AJ580030.2_g1_i1	521	323.532	2	2	2	3.2207	0	0	22.1492	22.1492	22.1492	T	9.71107	KRR1_SCHPO^KRR1_SCHPO^Q:223-519,H:30-128^61.62%ID^E:8e-35^RecName: Full=KRR1 small subunit processome component homolog;^Eukaryota; Fungi; Dikarya; Ascomycota; Taphrinomycotina; Schizosaccharomycetes; Schizosaccharomycetales; Schizosaccharomycetaceae; Schizosaccharomyces						Brenneria goodwinii		1
169451	AJ580044.1_g1_i1	357	210.509	2	2	2	3.39178	0	0	34.0413	34.0413	34.0413	T	14.925	RL23_ARATH^RL23_ARATH^Q:3-131,H:98-140^100%ID^E:7e-22^RecName: Full=60S ribosomal protein L23;^Eukaryota; Viridiplantae; Streptophyta; Embryophyta; Tracheophyta; Spermatophyta; Magnoliophyta; eudicotyledons; Gunneridae; Pentapetalae; rosids; malvids; Brassicales; Brassicaceae; Camelineae; Arabidopsis						Gibbsiella quercinecans		2
4431	AJ873927.1_g1_i1	517	348.889	3	3	3	4.44554	0	0	30.8092	30.8092	30.8092	T	13.5079	PMGI_RICCO^PMGI_RICCO^Q:2-112,H:519-555^86.49%ID^E:4e-12^RecName: Full=2,3-bisphosphoglycerate-independent phosphoglycerate mutase;^Eukaryota; Viridiplantae; Streptophyta; Embryophyta; Tracheophyta; Spermatophyta; Magnoliophyta; eudicotyledons; Gunneridae; Pentapetalae; rosids; fabids; Malpighiales; Euphorbiaceae; Acalyphoideae; Acalypheae; Ricinus						Oak		57598
170057	Brenneria_goodwinii_03445	477	358.525	2	2	2	2.6609	0	0	19.9874	19.9874	19.9874	T	8.76326	Brenneria_goodwinii_03445 hypothetical protein						Clostridioides		0
15706	CF369264.1_g1_i1	1362	1223.84	8	8	8	8.90313	0	0	23.4214	23.4214	23.4214	T	10.2688	DLO2_ARATH^DLO2_ARATH^Q:47-1000,H:22-326^33.54%ID^E:2e-54^RecName: Full=Protein DMR6-LIKE OXYGENASE 2 {ECO:0000303|PubMed:25376907};^Eukaryota; Viridiplantae; Streptophyta; Embryophyta; Tracheophyta; Spermatophyta; Magnoliophyta; eudicotyledons; Gunneridae; Pentapetalae; rosids; malvids; Brassicales; Brassicaceae; Camelineae; Arabidopsis						Halomonas		2
236791	CF369265.1_g1_i1	1172	918.955	5	5	5	6.37681	0	0	19.4949	19.4949	19.4949	T	8.54733	NSA2_DICDI^NSA2_DICDI^Q:98-826,H:1-242^65.98%ID^E:2e-109^RecName: Full=Ribosome biogenesis protein NSA2 homolog;^Eukaryota; Amoebozoa; Mycetozoa; Dictyosteliida; Dictyostelium						Sphaerochaeta		0
222491	CF369266.1_g1_i1	948	738.887	6	6	6	7.69807	0	0	29.0951	29.0951	29.0951	T	12.7564	RL10_SOLME^RL10_SOLME^Q:64-594,H:1-177^96.05%ID^E:2e-121^RecName: Full=60S ribosomal protein L10;^Eukaryota; Viridiplantae; Streptophyta; Embryophyta; Tracheophyta; Spermatophyta; Magnoliophyta; eudicotyledons; Gunneridae; Pentapetalae; asterids; lamiids; Solanales; Solanaceae; Solanoideae; Solaneae; Solanum`RL10_SOLME^RL10_SOLME^Q:593-703,H:177-213^72.97%ID^E:3e-09^RecName: Full=60S ribosomal pr…						Carnobacterium		0
210873	CF369267.1_g1_i1	787	543.249	2	2	2	2.89738	0	0	13.191	13.191	13.191	T	5.78343	(BLASTP)Y5957_ARATH^Y5957_ARATH^Q:9-138,H:205-362^56.88%ID^E:3e-21^RecName: Full=Uncharacterized protein At5g39570;^Eukaryota; Viridiplantae; Streptophyta; Embryophyta; Tracheophyta; Spermatophyta; Magnoliophyta; eudicotyledons; Gunneridae; Pentapetalae; rosids; malvids; Brassicales; Brassicaceae; Camelineae; Arabidopsis`Y5957_ARATH^Y5957_ARATH^Q:41-127,H:184-274^60.22%ID^E:1e-06^RecName: Full=Un…						Idiomarina		0
200988	CF369268.1_g1_i1	1293	1009.22	8	8	8	10.2495	0	0	28.402	28.402	28.402	T	12.4525	(BLASTP)EFG1P_SCHPO^EFG1P_SCHPO^Q:3-130,H:11-140^36.15%ID^E:1e-16^RecName: Full=rRNA-processing protein efg1;^Eukaryota; Fungi; Dikarya; Ascomycota; Taphrinomycotina; Schizosaccharomycetes; Schizosaccharomycetales; Schizosaccharomycetaceae; Schizosaccharomyces						Bautenbergia		1
185422	CF369269.1_g1_i1	1299	1009.21	3	3	3	3.86143	0	0	10.6509	10.6509	10.6509	T	4.66974	(BLASTP)EFG1P_SCHPO^EFG1P_SCHPO^Q:3-130,H:11-140^36.15%ID^E:1e-16^RecName: Full=rRNA-processing protein efg1;^Eukaryota; Fungi; Dikarya; Ascomycota; Taphrinomycotina; Schizosaccharomycetes; Schizosaccharomycetales; Schizosaccharomycetaceae; Schizosaccharomyces						Acholeplasma		0
169729	CF369270.1_g1_i1	690	586.64	3	3	3	3.52857	0	0	18.323	18.323	18.323	T	8.03349	RS201_ARATH^RS201_ARATH^Q:116-490,H:1-124^82.4%ID^E:4e-64^RecName: Full=40S ribosomal protein S20-1;^Eukaryota; Viridiplantae; Streptophyta; Embryophyta; Tracheophyta; Spermatophyta; Magnoliophyta; eudicotyledons; Gunneridae; Pentapetalae; rosids; malvids; Brassicales; Brassicaceae; Camelineae; Arabidopsis						Sphaerochaeta		3
161004	CF369271.1_g1_i1	2811	2925.96	4	4	4	3.84285	0	0	4.89823	4.89823	4.89823	T	2.14757	HSP80_SOLLC^HSP80_SOLLC^Q:160-1599,H:24-500^83.85%ID^E:0^RecName: Full=Heat shock cognate protein 80;^Eukaryota; Viridiplantae; Streptophyta; Embryophyta; Tracheophyta; Spermatophyta; Magnoliophyta; eudicotyledons; Gunneridae; Pentapetalae; asterids; lamiids; Solanales; Solanaceae; Solanoideae; Solaneae; Solanum; Lycopersicon`HSP80_SOLLC^HSP80_SOLLC^Q:1601-2197,H:501-699^94.47%ID^E:0^RecName: Ful…						Nocardioides		0
127901	CF369272.1_g1_i1	2260	2096.49	8	8	8	8.62392	0	0	13.6723	13.6723	13.6723	T	5.99447	KPYC1_ORYSJ^KPYC1_ORYSJ^Q:957-1727,H:271-527^92.61%ID^E:0^RecName: Full=Pyruvate kinase 1, cytosolic {ECO:0000305};^Eukaryota; Viridiplantae; Streptophyta; Embryophyta; Tracheophyta; Spermatophyta; Magnoliophyta; Liliopsida; Poales; Poaceae; BOP clade; Oryzoideae; Oryzeae; Oryzinae; Oryza`KPYC1_ORYSJ^KPYC1_ORYSJ^Q:146-964,H:1-273^81.32%ID^E:0^RecName: Full=Pyruvate kinase 1, cytosolic {ECO:000030…						Halomonas		0
92855	CF369274.1_g1_i1	1357	1228.14	4	4	4	4.41971	0	0	11.6697	11.6697	11.6697	T	5.11644	BADH_AMAHP^BADH_AMAHP^Q:42-1163,H:127-501^84.53%ID^E:0^RecName: Full=Betaine aldehyde dehydrogenase, chloroplastic;^Eukaryota; Viridiplantae; Streptophyta; Embryophyta; Tracheophyta; Spermatophyta; Magnoliophyta; eudicotyledons; Gunneridae; Pentapetalae; Caryophyllales; Amaranthaceae; Amaranthus						Porphyromonas		0
43879	CF369277.1_g1_i1	1126	1071.3	5	5	5	5.25528	0	0	16.7226	16.7226	16.7226	T	7.33183	RS43_ARATH^RS43_ARATH^Q:123-500,H:1-126^94.44%ID^E:6e-114^RecName: Full=40S ribosomal protein S4-3;^Eukaryota; Viridiplantae; Streptophyta; Embryophyta; Tracheophyta; Spermatophyta; Magnoliophyta; eudicotyledons; Gunneridae; Pentapetalae; rosids; malvids; Brassicales; Brassicaceae; Camelineae; Arabidopsis`RS43_ARATH^RS43_ARATH^Q:479-910,H:125-262^71.53%ID^E:6e-114^RecName: Full=40S ribosomal prot…						Erysipelothrix		0
9588	CF369280.1_g1_i1	678	609.846	2	2	2	2.22351	0	0	11.7505	11.7505	11.7505	T	5.15186	DMR6_ARATH^DMR6_ARATH^Q:438-175,H:19-101^42.05%ID^E:3e-14^RecName: Full=Protein DOWNY MILDEW RESISTANCE 6 {ECO:0000303|PubMed:15986928};^Eukaryota; Viridiplantae; Streptophyta; Embryophyta; Tracheophyta; Spermatophyta; Magnoliophyta; eudicotyledons; Gunneridae; Pentapetalae; rosids; malvids; Brassicales; Brassicaceae; Camelineae; Arabidopsis						Cytophaga		0
230934	CF369282.1_g1_i1	1256	1068.83	4	4	4	4.70046	0	0	13.409	13.409	13.409	T	5.87903	MDHC_MEDSA^MDHC_MEDSA^Q:60-1055,H:1-332^92.77%ID^E:0^RecName: Full=Malate dehydrogenase, cytoplasmic;^Eukaryota; Viridiplantae; Streptophyta; Embryophyta; Tracheophyta; Spermatophyta; Magnoliophyta; eudicotyledons; Gunneridae; Pentapetalae; rosids; fabids; Fabales; Fabaceae; Papilionoideae; Trifolieae; Medicago						Lysinibacillus		1
215740	CF369283.1_g1_i1	1814	1668.94	2	2	2	2.17384	0	0	4.29375	4.29375	4.29375	T	1.88254	#N/A						Denitrovibrio		0
161979	CF369287.1_g1_i1	1331	1549.5	4	4	4	3.43594	0	0	9.2494	9.2494	9.2494	T	4.05529	THI4_CITSI^THI4_CITSI^Q:574-1092,H:166-341^92.05%ID^E:4e-127^RecName: Full=Thiamine thiazole synthase, chloroplastic {ECO:0000255|HAMAP-Rule:MF_03158};^Eukaryota; Viridiplantae; Streptophyta; Embryophyta; Tracheophyta; Spermatophyta; Magnoliophyta; eudicotyledons; Gunneridae; Pentapetalae; rosids; malvids; Sapindales; Rutaceae; Aurantioideae; Citrus`THI4_CITSI^THI4_CITSI^Q:149-493,H:28-139^75%ID^…						Erysipelothrix		0
138423	CF369289.1_g1_i1	582	417.068	6	6	6	8.37274	0	0	51.5455	51.5455	51.5455	T	22.5995	TBB_LYTPI^TBB_LYTPI^Q:1-192,H:98-161^71.88%ID^E:2e-22^RecName: Full=Tubulin beta chain;^Eukaryota; Metazoa; Echinodermata; Eleutherozoa; Echinozoa; Echinoidea; Euechinoidea; Echinacea; Temnopleuroida; Toxopneustidae; Lytechinus						Pectobacterium carotovorum		0
129830	CN725667.1_g1_i1	831	531.126	2	2	2	3.1292	0	0	13.4921	13.4921	13.4921	T	5.91544	#N/A						Dickeya dadantii		0
119491	CN725668.1_g1_i1	433	394.812	2	2	2	2.19345	0	0	18.1504	18.1504	18.1504	T	7.95782	(BLASTP)IF5_MAIZE^IF5_MAIZE^Q:1-125,H:47-176^88.46%ID^E:2e-75^RecName: Full=Eukaryotic translation initiation factor 5;^Eukaryota; Viridiplantae; Streptophyta; Embryophyta; Tracheophyta; Spermatophyta; Magnoliophyta; Liliopsida; Poales; Poaceae; PACMAD clade; Panicoideae; Andropogonodae; Andropogoneae; Tripsacinae; Zea						Serratia marcecens		0
113817	CN725669.1_g1_i1	912	670.557	4	4	4	5.44025	0	0	21.3733	21.3733	21.3733	T	9.37085	(BLASTP)ILV5_ORYSJ^ILV5_ORYSJ^Q:7-149,H:178-320^97.2%ID^E:1e-93^RecName: Full=Ketol-acid reductoisomerase, chloroplastic;^Eukaryota; Viridiplantae; Streptophyta; Embryophyta; Tracheophyta; Spermatophyta; Magnoliophyta; Liliopsida; Poales; Poaceae; BOP clade; Oryzoideae; Oryzeae; Oryzinae; Oryza						E. coli		0
79753	CN725673.1_g1_i1	684	675.034	4	4	4	4.05313	0	0	21.2315	21.2315	21.2315	T	9.3087	(BLASTP)TPIC_ARATH^TPIC_ARATH^Q:1-221,H:19-244^82.74%ID^E:6e-126^RecName: Full=Triosephosphate isomerase, chloroplastic;^Eukaryota; Viridiplantae; Streptophyta; Embryophyta; Tracheophyta; Spermatophyta; Magnoliophyta; eudicotyledons; Gunneridae; Pentapetalae; rosids; malvids; Brassicales; Brassicaceae; Camelineae; Arabidopsis						Clavibacter michiganiensis		0
116777	CR627502.1_g1_i1	467	470.639	7	7	7	6.94587	0	0	53.2913	53.2913	53.2913	T	23.3649	SKP1B_ARATH^SKP1B_ARATH^Q:440-141,H:58-171^71.93%ID^E:4e-43^RecName: Full=SKP1-like protein 1B;^Eukaryota; Viridiplantae; Streptophyta; Embryophyta; Tracheophyta; Spermatophyta; Magnoliophyta; eudicotyledons; Gunneridae; Pentapetalae; rosids; malvids; Brassicales; Brassicaceae; Camelineae; Arabidopsis						Erwinia billingae		0
94543	CR627507.1_g1_i1	437	432.376	4	4	4	4.04277	0	0	33.147	33.147	33.147	T	14.5329	SKP1B_ARATH^SKP1B_ARATH^Q:5-301,H:59-171^71.68%ID^E:1e-42^RecName: Full=SKP1-like protein 1B;^Eukaryota; Viridiplantae; Streptophyta; Embryophyta; Tracheophyta; Spermatophyta; Magnoliophyta; eudicotyledons; Gunneridae; Pentapetalae; rosids; malvids; Brassicales; Brassicaceae; Camelineae; Arabidopsis						Salmonella enterica		0
88848	CR627508.1_g1_i1	300	182.437	4	4	4	6.57761	0	0	78.5585	78.5585	78.5585	T	34.443	RL18A_CASSA^RL18A_CASSA^Q:273-94,H:11-70^93.33%ID^E:1e-33^RecName: Full=60S ribosomal protein L18a;^Eukaryota; Viridiplantae; Streptophyta; Embryophyta; Tracheophyta; Spermatophyta; Magnoliophyta; eudicotyledons; Gunneridae; Pentapetalae; rosids; fabids; Fagales; Fagaceae; Castanea							Total	57602
78517	CR627510.1_g1_i1	507	457.952	2	2	2	2.21421	0	0	15.6479	15.6479	15.6479	T	6.86065	(BLASTP)SRC1_SOYBN^SRC1_SOYBN^Q:1-69,H:1-70^53.33%ID^E:4e-09^RecName: Full=Protein SRC1 {ECO:0000305};^Eukaryota; Viridiplantae; Streptophyta; Embryophyta; Tracheophyta; Spermatophyta; Magnoliophyta; eudicotyledons; Gunneridae; Pentapetalae; rosids; fabids; Fabales; Fabaceae; Papilionoideae; Phaseoleae; Glycine; Soja							%bacteria	0.0260159
71980	CR627511.1_g1_i1	491	437.541	3	3	3	3.36654	0	0	24.5668	24.5668	24.5668	T	10.771	#N/A
65647	CR627512.1_g1_i1	442	460.473	3	3	3	2.87965	0	0	23.3434	23.3434	23.3434	T	10.2346	SKP1B_ARATH^SKP1B_ARATH^Q:427-128,H:58-171^71.93%ID^E:5e-43^RecName: Full=SKP1-like protein 1B;^Eukaryota; Viridiplantae; Streptophyta; Embryophyta; Tracheophyta; Spermatophyta; Magnoliophyta; eudicotyledons; Gunneridae; Pentapetalae; rosids; malvids; Brassicales; Brassicaceae; Camelineae; Arabidopsis
54882	CR627514.1_g1_i1	483	447.887	2	2	2	2.15679	0	0	15.9995	15.9995	15.9995	T	7.01481	(BLASTP)SRC1_SOYBN^SRC1_SOYBN^Q:1-69,H:1-70^53.33%ID^E:4e-09^RecName: Full=Protein SRC1 {ECO:0000305};^Eukaryota; Viridiplantae; Streptophyta; Embryophyta; Tracheophyta; Spermatophyta; Magnoliophyta; eudicotyledons; Gunneridae; Pentapetalae; rosids; fabids; Fabales; Fabaceae; Papilionoideae; Phaseoleae; Glycine; Soja
236817	CR627525.1_g1_i1	294	213.241	5	5	5	6.89362	0	0	84.013	84.013	84.013	T	36.8345	#N/A
232711	CR627526.1_g1_i1	239	134.019	2	2	2	3.56666	0	0	53.47	53.47	53.47	T	23.4433	ARFF_ARATH^ARFF_ARATH^Q:205-68,H:836-881^93.48%ID^E:5e-23^RecName: Full=Auxin response factor 6;^Eukaryota; Viridiplantae; Streptophyta; Embryophyta; Tracheophyta; Spermatophyta; Magnoliophyta; eudicotyledons; Gunneridae; Pentapetalae; rosids; malvids; Brassicales; Brassicaceae; Camelineae; Arabidopsis
207945	CR627532.1_g1_i1	435	458.2	5	5	5	4.74684	0	0	39.0986	39.0986	39.0986	T	17.1423	SKP1B_ARATH^SKP1B_ARATH^Q:420-121,H:58-171^71.93%ID^E:4e-43^RecName: Full=SKP1-like protein 1B;^Eukaryota; Viridiplantae; Streptophyta; Embryophyta; Tracheophyta; Spermatophyta; Magnoliophyta; eudicotyledons; Gunneridae; Pentapetalae; rosids; malvids; Brassicales; Brassicaceae; Camelineae; Arabidopsis
202133	CR627533.1_g1_i1	451	429.52	4	4	4	4.20003	0	0	33.3674	33.3674	33.3674	T	14.6296	SKP1B_ARATH^SKP1B_ARATH^Q:59-310,H:88-171^89.29%ID^E:7e-41^RecName: Full=SKP1-like protein 1B;^Eukaryota; Viridiplantae; Streptophyta; Embryophyta; Tracheophyta; Spermatophyta; Magnoliophyta; eudicotyledons; Gunneridae; Pentapetalae; rosids; malvids; Brassicales; Brassicaceae; Camelineae; Arabidopsis
181499	CR627537.1_g1_i1	514	465.404	3	3	3	3.31325	0	0	23.096	23.096	23.096	T	10.1262	(BLASTP)SRC1_SOYBN^SRC1_SOYBN^Q:1-69,H:1-70^53.33%ID^E:4e-09^RecName: Full=Protein SRC1 {ECO:0000305};^Eukaryota; Viridiplantae; Streptophyta; Embryophyta; Tracheophyta; Spermatophyta; Magnoliophyta; eudicotyledons; Gunneridae; Pentapetalae; rosids; fabids; Fabales; Fabaceae; Papilionoideae; Phaseoleae; Glycine; Soja
140989	CR627544.1_g1_i1	303	175.066	5	5	5	8.65387	0	0	102.333	102.333	102.333	T	44.8665	RL18A_CASSA^RL18A_CASSA^Q:288-46,H:8-88^95.06%ID^E:6e-51^RecName: Full=60S ribosomal protein L18a;^Eukaryota; Viridiplantae; Streptophyta; Embryophyta; Tracheophyta; Spermatophyta; Magnoliophyta; eudicotyledons; Gunneridae; Pentapetalae; rosids; fabids; Fagales; Fagaceae; Castanea
118419	CR627549.1_g1_i1	396	394.224	2	2	2	2.00901	0	0	18.1775	18.1775	18.1775	T	7.96969	SKP1B_ARATH^SKP1B_ARATH^Q:30-260,H:95-171^89.61%ID^E:2e-35^RecName: Full=SKP1-like protein 1B;^Eukaryota; Viridiplantae; Streptophyta; Embryophyta; Tracheophyta; Spermatophyta; Magnoliophyta; eudicotyledons; Gunneridae; Pentapetalae; rosids; malvids; Brassicales; Brassicaceae; Camelineae; Arabidopsis
98983	CR627554.1_g1_i1	442	460.473	3	3	3	2.87965	0	0	23.3434	23.3434	23.3434	T	10.2346	SKP1B_ARATH^SKP1B_ARATH^Q:427-128,H:58-171^71.93%ID^E:5e-43^RecName: Full=SKP1-like protein 1B;^Eukaryota; Viridiplantae; Streptophyta; Embryophyta; Tracheophyta; Spermatophyta; Magnoliophyta; eudicotyledons; Gunneridae; Pentapetalae; rosids; malvids; Brassicales; Brassicaceae; Camelineae; Arabidopsis
93200	CR627555.1_g1_i1	450	462.606	5	5	5	4.86375	0	0	38.7262	38.7262	38.7262	T	16.9791	SKP1B_ARATH^SKP1B_ARATH^Q:435-136,H:58-171^71.05%ID^E:7e-42^RecName: Full=SKP1-like protein 1B;^Eukaryota; Viridiplantae; Streptophyta; Embryophyta; Tracheophyta; Spermatophyta; Magnoliophyta; eudicotyledons; Gunneridae; Pentapetalae; rosids; malvids; Brassicales; Brassicaceae; Camelineae; Arabidopsis
80986	CR627557.1_g1_i1	489	455.312	5	5	5	5.36995	0	0	39.3466	39.3466	39.3466	T	17.2511	(BLASTP)SRC1_SOYBN^SRC1_SOYBN^Q:1-69,H:1-70^53.33%ID^E:4e-09^RecName: Full=Protein SRC1 {ECO:0000305};^Eukaryota; Viridiplantae; Streptophyta; Embryophyta; Tracheophyta; Spermatophyta; Magnoliophyta; eudicotyledons; Gunneridae; Pentapetalae; rosids; fabids; Fabales; Fabaceae; Papilionoideae; Phaseoleae; Glycine; Soja
70672	CR627559.1_g1_i1	607	692.177	2	2	2	1.75389	0	0	10.3528	10.3528	10.3528	T	4.53908	#N/A
50377	CR627563.1_g1_i1	263	169.642	4	4	4	6.20129	0	0	84.4836	84.4836	84.4836	T	37.0408	#N/A
38267	CR627566.1_g1_i1	453	402.966	2	2	2	2.24833	0	0	17.7831	17.7831	17.7831	T	7.7968	H33_VITVI^H33_VITVI^Q:1-204,H:69-136^95.59%ID^E:3e-38^RecName: Full=Histone H3.3;^Eukaryota; Viridiplantae; Streptophyta; Embryophyta; Tracheophyta; Spermatophyta; Magnoliophyta; eudicotyledons; Gunneridae; Pentapetalae; rosids; Vitales; Vitaceae; Vitis
209438	CR627583.1_g1_i1	446	461.507	2	2	2	1.9328	0	0	15.5274	15.5274	15.5274	T	6.8078	SKP1B_ARATH^SKP1B_ARATH^Q:431-132,H:58-171^71.05%ID^E:3e-41^RecName: Full=SKP1-like protein 1B;^Eukaryota; Viridiplantae; Streptophyta; Embryophyta; Tracheophyta; Spermatophyta; Magnoliophyta; eudicotyledons; Gunneridae; Pentapetalae; rosids; malvids; Brassicales; Brassicaceae; Camelineae; Arabidopsis
199773	CR627585.1_g1_i1	310	176.654	4	4	4	7.01935	0	0	81.1301	81.1301	81.1301	T	35.5705	RL18A_CASSA^RL18A_CASSA^Q:295-50,H:8-89^95.12%ID^E:2e-51^RecName: Full=60S ribosomal protein L18a;^Eukaryota; Viridiplantae; Streptophyta; Embryophyta; Tracheophyta; Spermatophyta; Magnoliophyta; eudicotyledons; Gunneridae; Pentapetalae; rosids; fabids; Fagales; Fagaceae; Castanea
166315	CR627592.1_g1_i1	422	425.952	7	7	7	6.93505	0	0	58.8821	58.8821	58.8821	T	25.8162	SKP1B_ARATH^SKP1B_ARATH^Q:56-286,H:95-171^92.21%ID^E:5e-37^RecName: Full=SKP1-like protein 1B;^Eukaryota; Viridiplantae; Streptophyta; Embryophyta; Tracheophyta; Spermatophyta; Magnoliophyta; eudicotyledons; Gunneridae; Pentapetalae; rosids; malvids; Brassicales; Brassicaceae; Camelineae; Arabidopsis
160735	CR627593.1_g1_i1	276	159.813	4	4	4	6.90808	0	0	89.6798	89.6798	89.6798	T	39.319	RL18A_CASSA^RL18A_CASSA^Q:261-76,H:8-69^91.94%ID^E:5e-35^RecName: Full=60S ribosomal protein L18a;^Eukaryota; Viridiplantae; Streptophyta; Embryophyta; Tracheophyta; Spermatophyta; Magnoliophyta; eudicotyledons; Gunneridae; Pentapetalae; rosids; fabids; Fagales; Fagaceae; Castanea
156834	CR627594.1_g1_i1	181	107.78	2	2	2	3.35868	0	0	66.487	66.487	66.487	T	29.1504	#N/A
151418	CR627596.1_g1_i1	434	553.651	4	4	4	3.13555	0	0	25.8863	25.8863	25.8863	T	11.3496	TCTP_HEVBR^TCTP_HEVBR^Q:308-42,H:1-89^95.51%ID^E:3e-45^RecName: Full=Translationally-controlled tumor protein homolog;^Eukaryota; Viridiplantae; Streptophyta; Embryophyta; Tracheophyta; Spermatophyta; Magnoliophyta; eudicotyledons; Gunneridae; Pentapetalae; rosids; fabids; Malpighiales; Euphorbiaceae; Crotonoideae; Micrandreae; Hevea
134518	CR627601.1_g1_i1	414	240.757	2	2	2	3.43915	0	0	29.7644	29.7644	29.7644	T	13.0498	RS272_ARATH^RS272_ARATH^Q:378-124,H:2-86^95.29%ID^E:3e-44^RecName: Full=40S ribosomal protein S27-2;^Eukaryota; Viridiplantae; Streptophyta; Embryophyta; Tracheophyta; Spermatophyta; Magnoliophyta; eudicotyledons; Gunneridae; Pentapetalae; rosids; malvids; Brassicales; Brassicaceae; Camelineae; Arabidopsis
101390	CR627609.1_g1_i1	264	133.613	2	2	2	3.95172	0	0	53.6326	53.6326	53.6326	T	23.5146	#N/A
97667	CR627610.1_g1_i1	294	211.035	2	2	2	2.78626	0	0	33.9564	33.9564	33.9564	T	14.8878	#N/A
88346	CR627613.1_g1_i1	460	459.354	6	6	6	6.00844	0	0	46.8005	46.8005	46.8005	T	20.5191	SKP1B_ARATH^SKP1B_ARATH^Q:445-146,H:58-171^71.93%ID^E:6e-43^RecName: Full=SKP1-like protein 1B;^Eukaryota; Viridiplantae; Streptophyta; Embryophyta; Tracheophyta; Spermatophyta; Magnoliophyta; eudicotyledons; Gunneridae; Pentapetalae; rosids; malvids; Brassicales; Brassicaceae; Camelineae; Arabidopsis
80537	CR627615.1_g1_i1	414	364.77	4	4	4	4.53985	0	0	39.2905	39.2905	39.2905	T	17.2265	Y5258_ARATH^Y5258_ARATH^Q:348-67,H:6-99^67.02%ID^E:2e-30^RecName: Full=Stress-response A/B barrel domain-containing protein At5g22580 {ECO:0000305};^Eukaryota; Viridiplantae; Streptophyta; Embryophyta; Tracheophyta; Spermatophyta; Magnoliophyta; eudicotyledons; Gunneridae; Pentapetalae; rosids; malvids; Brassicales; Brassicaceae; Camelineae; Arabidopsis
75098	CR627616.1_g1_i1	361	334.507	4	4	4	4.3168	0	0	42.8451	42.8451	42.8451	T	18.7849	SKP1B_ARATH^SKP1B_ARATH^Q:346-47,H:58-171^71.93%ID^E:2e-43^RecName: Full=SKP1-like protein 1B;^Eukaryota; Viridiplantae; Streptophyta; Embryophyta; Tracheophyta; Spermatophyta; Magnoliophyta; eudicotyledons; Gunneridae; Pentapetalae; rosids; malvids; Brassicales; Brassicaceae; Camelineae; Arabidopsis
54153	CR627620.1_g1_i1	445	460.565	7	7	7	6.76343	0	0	54.4569	54.4569	54.4569	T	23.876	SKP1B_ARATH^SKP1B_ARATH^Q:430-131,H:58-171^71.93%ID^E:5e-43^RecName: Full=SKP1-like protein 1B;^Eukaryota; Viridiplantae; Streptophyta; Embryophyta; Tracheophyta; Spermatophyta; Magnoliophyta; eudicotyledons; Gunneridae; Pentapetalae; rosids; malvids; Brassicales; Brassicaceae; Camelineae; Arabidopsis
28866	CR627625.1_g1_i1	363	279.39	2	2	2	2.59851	0	0	25.6487	25.6487	25.6487	T	11.2454	RS28_MAIZE^RS28_MAIZE^Q:257-72,H:1-62^91.94%ID^E:6e-32^RecName: Full=40S ribosomal protein S28;^Eukaryota; Viridiplantae; Streptophyta; Embryophyta; Tracheophyta; Spermatophyta; Magnoliophyta; Liliopsida; Poales; Poaceae; PACMAD clade; Panicoideae; Andropogonodae; Andropogoneae; Tripsacinae; Zea
8261	CR627630.1_g1_i1	182	86.6304	6	6	6	12.6053	0	0	248.157	248.157	248.157	T	108.802	#N/A
5576	CR627631.1_g1_i1	440	449.741	5	5	5	4.8917	0	0	39.834	39.834	39.834	T	17.4647	SKP1B_ARATH^SKP1B_ARATH^Q:425-126,H:58-171^71.93%ID^E:1e-42^RecName: Full=SKP1-like protein 1B;^Eukaryota; Viridiplantae; Streptophyta; Embryophyta; Tracheophyta; Spermatophyta; Magnoliophyta; eudicotyledons; Gunneridae; Pentapetalae; rosids; malvids; Brassicales; Brassicaceae; Camelineae; Arabidopsis
216176	CR627637.1_g1_i1	395	358.356	2	2	2	2.20451	0	0	19.9968	19.9968	19.9968	T	8.76737	SKP1B_ARATH^SKP1B_ARATH^Q:395-153,H:91-171^90.12%ID^E:5e-39^RecName: Full=SKP1-like protein 1B;^Eukaryota; Viridiplantae; Streptophyta; Embryophyta; Tracheophyta; Spermatophyta; Magnoliophyta; eudicotyledons; Gunneridae; Pentapetalae; rosids; malvids; Brassicales; Brassicaceae; Camelineae; Arabidopsis
174401	CR627646.1_g1_i1	576	482.692	2	2	2	2.38662	0	0	14.8459	14.8459	14.8459	T	6.50901	HSP7S_PEA^HSP7S_PEA^Q:56-412,H:593-706^76.47%ID^E:3e-38^RecName: Full=Stromal 70 kDa heat shock-related protein, chloroplastic;^Eukaryota; Viridiplantae; Streptophyta; Embryophyta; Tracheophyta; Spermatophyta; Magnoliophyta; eudicotyledons; Gunneridae; Pentapetalae; rosids; fabids; Fabales; Fabaceae; Papilionoideae; Fabeae; Pisum
153171	CR627651.1_g1_i1	331	305.874	2	2	2	2.16429	0	0	23.4279	23.4279	23.4279	T	10.2717	#N/A
134507	CR627656.1_g1_i1	461	461.212	4	4	4	3.99816	0	0	31.0746	31.0746	31.0746	T	13.6243	SKP1B_ARATH^SKP1B_ARATH^Q:446-147,H:58-171^71.93%ID^E:6e-43^RecName: Full=SKP1-like protein 1B;^Eukaryota; Viridiplantae; Streptophyta; Embryophyta; Tracheophyta; Spermatophyta; Magnoliophyta; eudicotyledons; Gunneridae; Pentapetalae; rosids; malvids; Brassicales; Brassicaceae; Camelineae; Arabidopsis
122646	CR627659.1_g1_i1	314	182.155	3	3	3	5.17143	0	0	59.0102	59.0102	59.0102	T	25.8723	#N/A
106000	CR627664.1_g1_i1	452	430.127	3	3	3	3.15256	0	0	24.9903	24.9903	24.9903	T	10.9567	(BLASTP)SRC1_SOYBN^SRC1_SOYBN^Q:3-71,H:1-70^53.33%ID^E:3e-09^RecName: Full=Protein SRC1 {ECO:0000305};^Eukaryota; Viridiplantae; Streptophyta; Embryophyta; Tracheophyta; Spermatophyta; Magnoliophyta; eudicotyledons; Gunneridae; Pentapetalae; rosids; fabids; Fabales; Fabaceae; Papilionoideae; Phaseoleae; Glycine; Soja
75575	CR627670.1_g1_i1	230	114.235	4	4	4	8.05358	0	0	125.461	125.461	125.461	T	55.0067	#N/A
70371	CR627672.1_g1_i1	448	460.88	3	3	3	2.91616	0	0	23.3228	23.3228	23.3228	T	10.2256	SKP1B_ARATH^SKP1B_ARATH^Q:433-134,H:58-171^71.93%ID^E:5e-43^RecName: Full=SKP1-like protein 1B;^Eukaryota; Viridiplantae; Streptophyta; Embryophyta; Tracheophyta; Spermatophyta; Magnoliophyta; eudicotyledons; Gunneridae; Pentapetalae; rosids; malvids; Brassicales; Brassicaceae; Camelineae; Arabidopsis
57736	CR627674.1_g1_i1	460	459.836	2	2	2	2.00071	0	0	15.5838	15.5838	15.5838	T	6.83254	SKP1B_ARATH^SKP1B_ARATH^Q:445-146,H:58-171^71.93%ID^E:6e-43^RecName: Full=SKP1-like protein 1B;^Eukaryota; Viridiplantae; Streptophyta; Embryophyta; Tracheophyta; Spermatophyta; Magnoliophyta; eudicotyledons; Gunneridae; Pentapetalae; rosids; malvids; Brassicales; Brassicaceae; Camelineae; Arabidopsis
11436	CR627685.1_g1_i1	592	536.152	5	5	5	5.52083	0	0	33.414	33.414	33.414	T	14.65	HSP7S_PEA^HSP7S_PEA^Q:587-210,H:586-706^77.78%ID^E:3e-42^RecName: Full=Stromal 70 kDa heat shock-related protein, chloroplastic;^Eukaryota; Viridiplantae; Streptophyta; Embryophyta; Tracheophyta; Spermatophyta; Magnoliophyta; eudicotyledons; Gunneridae; Pentapetalae; rosids; fabids; Fabales; Fabaceae; Papilionoideae; Fabeae; Pisum
226957	CR627689.1_g1_i1	586	533.189	4	4	4	4.39619	0	0	26.8797	26.8797	26.8797	T	11.7851	HSP7S_PEA^HSP7S_PEA^Q:581-204,H:586-706^77.78%ID^E:3e-42^RecName: Full=Stromal 70 kDa heat shock-related protein, chloroplastic;^Eukaryota; Viridiplantae; Streptophyta; Embryophyta; Tracheophyta; Spermatophyta; Magnoliophyta; eudicotyledons; Gunneridae; Pentapetalae; rosids; fabids; Fabales; Fabaceae; Papilionoideae; Fabeae; Pisum
215434	CR627691.1_g1_i1	317	234.056	6	6	6	8.12625	0	0	91.8495	91.8495	91.8495	T	40.2704	RS21_MAIZE^RS21_MAIZE^Q:294-136,H:26-78^84.91%ID^E:1e-26^RecName: Full=40S ribosomal protein S21;^Eukaryota; Viridiplantae; Streptophyta; Embryophyta; Tracheophyta; Spermatophyta; Magnoliophyta; Liliopsida; Poales; Poaceae; PACMAD clade; Panicoideae; Andropogonodae; Andropogoneae; Tripsacinae; Zea
205680	CR627694.1_g1_i1	297	171.257	3	3	3	5.20272	0	0	62.7654	62.7654	62.7654	T	27.5187	RL18A_CASSA^RL18A_CASSA^Q:282-34,H:8-90^95.18%ID^E:1e-52^RecName: Full=60S ribosomal protein L18a;^Eukaryota; Viridiplantae; Streptophyta; Embryophyta; Tracheophyta; Spermatophyta; Magnoliophyta; eudicotyledons; Gunneridae; Pentapetalae; rosids; fabids; Fagales; Fagaceae; Castanea
164259	CR627702.1_g1_i1	507	460.829	4	4	4	4.40077	0	0	31.1004	31.1004	31.1004	T	13.6356	(BLASTP)SRC1_SOYBN^SRC1_SOYBN^Q:1-69,H:1-70^53.33%ID^E:4e-09^RecName: Full=Protein SRC1 {ECO:0000305};^Eukaryota; Viridiplantae; Streptophyta; Embryophyta; Tracheophyta; Spermatophyta; Magnoliophyta; eudicotyledons; Gunneridae; Pentapetalae; rosids; fabids; Fabales; Fabaceae; Papilionoideae; Phaseoleae; Glycine; Soja
144481	CR627706.1_g1_i1	515	471.75	7	7	7	7.64176	0	0	53.1658	53.1658	53.1658	T	23.3099	(BLASTP)SRC1_SOYBN^SRC1_SOYBN^Q:1-69,H:1-70^53.33%ID^E:4e-09^RecName: Full=Protein SRC1 {ECO:0000305};^Eukaryota; Viridiplantae; Streptophyta; Embryophyta; Tracheophyta; Spermatophyta; Magnoliophyta; eudicotyledons; Gunneridae; Pentapetalae; rosids; fabids; Fabales; Fabaceae; Papilionoideae; Phaseoleae; Glycine; Soja
121146	CR627711.1_g1_i1	380	292.2	2	2	2	2.60096	0	0	24.5243	24.5243	24.5243	T	10.7524	RS28_MAIZE^RS28_MAIZE^Q:274-116,H:1-53^90.57%ID^E:5e-26^RecName: Full=40S ribosomal protein S28;^Eukaryota; Viridiplantae; Streptophyta; Embryophyta; Tracheophyta; Spermatophyta; Magnoliophyta; Liliopsida; Poales; Poaceae; PACMAD clade; Panicoideae; Andropogonodae; Andropogoneae; Tripsacinae; Zea
98080	CR627717.1_g1_i1	674	629.687	12	12	12	12.8445	0	0	68.2815	68.2815	68.2815	T	29.9372	HS181_ARATH^HS181_ARATH^Q:565-113,H:6-159^77.42%ID^E:2e-72^RecName: Full=18.1 kDa class I heat shock protein;^Eukaryota; Viridiplantae; Streptophyta; Embryophyta; Tracheophyta; Spermatophyta; Magnoliophyta; eudicotyledons; Gunneridae; Pentapetalae; rosids; malvids; Brassicales; Brassicaceae; Camelineae; Arabidopsis
84889	CR627719.1_g1_i1	705	538.494	3	3	3	3.92762	0	0	19.9612	19.9612	19.9612	T	8.75175	CMTA1_ARATH^CMTA1_ARATH^Q:408-67,H:844-972^55.04%ID^E:2e-34^RecName: Full=Calmodulin-binding transcription activator 1;^Eukaryota; Viridiplantae; Streptophyta; Embryophyta; Tracheophyta; Spermatophyta; Magnoliophyta; eudicotyledons; Gunneridae; Pentapetalae; rosids; malvids; Brassicales; Brassicaceae; Camelineae; Arabidopsis
66711	CR627724.1_g1_i1	502	369.707	3	3	3	4.0735	0	0	29.0743	29.0743	29.0743	T	12.7473	PRR37_ORYSI^PRR37_ORYSI^Q:478-29,H:244-390^38.75%ID^E:3e-18^RecName: Full=Two-component response regulator-like PRR37;^Eukaryota; Viridiplantae; Streptophyta; Embryophyta; Tracheophyta; Spermatophyta; Magnoliophyta; Liliopsida; Poales; Poaceae; BOP clade; Oryzoideae; Oryzeae; Oryzinae; Oryza
56236	CR627726.1_g1_i1	649	733.574	6	6	6	5.30826	0	0	29.3058	29.3058	29.3058	T	12.8488	CATA3_NICPL^CATA3_NICPL^Q:649-74,H:301-492^79.17%ID^E:2e-110^RecName: Full=Catalase isozyme 3;^Eukaryota; Viridiplantae; Streptophyta; Embryophyta; Tracheophyta; Spermatophyta; Magnoliophyta; eudicotyledons; Gunneridae; Pentapetalae; asterids; lamiids; Solanales; Solanaceae; Nicotianoideae; Nicotianeae; Nicotiana
23410	CR627733.1_g1_i1	322	158.46	2	2	2	4.06412	0	0	45.2228	45.2228	45.2228	T	19.8274	#N/A
211192	CR627745.1_g1_i1	487	331.582	2	2	2	2.93743	0	0	21.6115	21.6115	21.6115	T	9.47532	MAOX_POPTR^MAOX_POPTR^Q:31-474,H:309-456^86.49%ID^E:2e-85^RecName: Full=NADP-dependent malic enzyme;^Eukaryota; Viridiplantae; Streptophyta; Embryophyta; Tracheophyta; Spermatophyta; Magnoliophyta; eudicotyledons; Gunneridae; Pentapetalae; rosids; fabids; Malpighiales; Salicaceae; Saliceae; Populus
204789	CR627746.1_g1_i1	399	309.397	3	3	3	3.86882	0	0	34.7418	34.7418	34.7418	T	15.2321	SP1_ARATH^SP1_ARATH^Q:372-52,H:188-294^58.88%ID^E:3e-30^RecName: Full=E3 ubiquitin-protein ligase SP1 {ECO:0000305};^Eukaryota; Viridiplantae; Streptophyta; Embryophyta; Tracheophyta; Spermatophyta; Magnoliophyta; eudicotyledons; Gunneridae; Pentapetalae; rosids; malvids; Brassicales; Brassicaceae; Camelineae; Arabidopsis
186554	CR627750.1_g1_i1	304	163.655	2	2	2	3.71514	0	0	43.7873	43.7873	43.7873	T	19.198	NSF_ARATH^NSF_ARATH^Q:282-7,H:170-261^88.04%ID^E:2e-50^RecName: Full=Vesicle-fusing ATPase;^Eukaryota; Viridiplantae; Streptophyta; Embryophyta; Tracheophyta; Spermatophyta; Magnoliophyta; eudicotyledons; Gunneridae; Pentapetalae; rosids; malvids; Brassicales; Brassicaceae; Camelineae; Arabidopsis
182254	CR627751.1_g1_i1	456	402.712	2	2	2	2.26465	0	0	17.7943	17.7943	17.7943	T	7.80172	Y5258_ARATH^Y5258_ARATH^Q:390-91,H:6-105^63%ID^E:2e-32^RecName: Full=Stress-response A/B barrel domain-containing protein At5g22580 {ECO:0000305};^Eukaryota; Viridiplantae; Streptophyta; Embryophyta; Tracheophyta; Spermatophyta; Magnoliophyta; eudicotyledons; Gunneridae; Pentapetalae; rosids; malvids; Brassicales; Brassicaceae; Camelineae; Arabidopsis
138250	CR627760.1_g1_i1	316	135.31	2	2	2	4.67077	0	0	52.9599	52.9599	52.9599	T	23.2197	#N/A
121206	CR627763.1_g1_i1	351	278.472	3	3	3	3.78135	0	0	38.5999	38.5999	38.5999	T	16.9236	RS28_MAIZE^RS28_MAIZE^Q:245-87,H:1-53^90.57%ID^E:1e-25^RecName: Full=40S ribosomal protein S28;^Eukaryota; Viridiplantae; Streptophyta; Embryophyta; Tracheophyta; Spermatophyta; Magnoliophyta; Liliopsida; Poales; Poaceae; PACMAD clade; Panicoideae; Andropogonodae; Andropogoneae; Tripsacinae; Zea
71233	CR627776.1_g1_i1	642	552.17	2	2	2	2.32537	0	0	12.9779	12.9779	12.9779	T	5.69	LEA5_CITSI^LEA5_CITSI^Q:496-170,H:1-97^55.05%ID^E:3e-28^RecName: Full=Late embryogenesis abundant protein Lea5;^Eukaryota; Viridiplantae; Streptophyta; Embryophyta; Tracheophyta; Spermatophyta; Magnoliophyta; eudicotyledons; Gunneridae; Pentapetalae; rosids; malvids; Sapindales; Rutaceae; Aurantioideae; Citrus
63142	CR627777.1_g1_i1	464	417.634	3	3	3	3.33306	0	0	25.7378	25.7378	25.7378	T	11.2844	DFRA_PYRCO^DFRA_PYRCO^Q:359-51,H:1-102^47.57%ID^E:3e-23^RecName: Full=Bifunctional dihydroflavonol 4-reductase/flavanone 4-reductase;^Eukaryota; Viridiplantae; Streptophyta; Embryophyta; Tracheophyta; Spermatophyta; Magnoliophyta; eudicotyledons; Gunneridae; Pentapetalae; rosids; fabids; Rosales; Rosaceae; Maloideae; Maleae; Pyrus
19081	CR627787.1_g1_i1	373	200.737	2	2	2	3.7163	0	0	35.6984	35.6984	35.6984	T	15.6515	#N/A
235750	CR627792.1_g1_i1	352	400.614	8	8	8	7.02921	0	0	71.5501	71.5501	71.5501	T	31.3703	DRM1_ARATH^DRM1_ARATH^Q:289-122,H:1-56^68.33%ID^E:6e-20^RecName: Full=Dormancy-associated protein 1 {ECO:0000303|Ref.1};^Eukaryota; Viridiplantae; Streptophyta; Embryophyta; Tracheophyta; Spermatophyta; Magnoliophyta; eudicotyledons; Gunneridae; Pentapetalae; rosids; malvids; Brassicales; Brassicaceae; Camelineae; Arabidopsis`DRM1_ARATH^DRM1_ARATH^Q:74-6,H:75-97^69.57%ID^E:6e-20^RecName: Full=Dor…
205040	CR627799.1_g1_i1	294	170.812	3	3	3	5.16359	0	0	62.929	62.929	62.929	T	27.5905	RL18A_CASSA^RL18A_CASSA^Q:279-22,H:8-93^95.35%ID^E:3e-55^RecName: Full=60S ribosomal protein L18a;^Eukaryota; Viridiplantae; Streptophyta; Embryophyta; Tracheophyta; Spermatophyta; Magnoliophyta; eudicotyledons; Gunneridae; Pentapetalae; rosids; fabids; Fagales; Fagaceae; Castanea
200971	CR627800.1_g1_i1	198	80.2859	2	2	2	4.93237	0	0	89.2559	89.2559	89.2559	T	39.1332	NSF_ARATH^NSF_ARATH^Q:175-2,H:170-226^63.93%ID^E:3e-15^RecName: Full=Vesicle-fusing ATPase;^Eukaryota; Viridiplantae; Streptophyta; Embryophyta; Tracheophyta; Spermatophyta; Magnoliophyta; eudicotyledons; Gunneridae; Pentapetalae; rosids; malvids; Brassicales; Brassicaceae; Camelineae; Arabidopsis
173526	CR627805.1_g1_i1	382	397.132	10	10	10	9.61896	0	0	90.2218	90.2218	90.2218	T	39.5567	DRM1_ARATH^DRM1_ARATH^Q:300-19,H:1-97^63.37%ID^E:3e-27^RecName: Full=Dormancy-associated protein 1 {ECO:0000303|Ref.1};^Eukaryota; Viridiplantae; Streptophyta; Embryophyta; Tracheophyta; Spermatophyta; Magnoliophyta; eudicotyledons; Gunneridae; Pentapetalae; rosids; malvids; Brassicales; Brassicaceae; Camelineae; Arabidopsis
165203	CR627807.1_g1_i1	353	189.598	4	4	4	7.44735	0	0	75.5916	75.5916	75.5916	T	33.1422	#N/A
141014	CR627813.1_g1_i1	339	130.068	2	2	2	5.21264	0	0	55.094	55.094	55.094	T	24.1553	#N/A
120262	CR627818.1_g1_i1	335	135.137	2	2	2	4.95792	0	0	53.0275	53.0275	53.0275	T	23.2493	#N/A
102888	CR627821.1_g1_i1	346	135.783	3	3	3	7.64454	0	0	79.1629	79.1629	79.1629	T	34.7081	#N/A
58761	CR627829.1_g1_i1	521	221.439	3	3	3	7.05837	0	0	48.5415	48.5415	48.5415	T	21.2824	PSBM_TOBAC^PSBM_TOBAC^Q:337-438,H:1-34^100%ID^E:1e-13^RecName: Full=Photosystem II reaction center protein M {ECO:0000255|HAMAP-Rule:MF_00438};^Eukaryota; Viridiplantae; Streptophyta; Embryophyta; Tracheophyta; Spermatophyta; Magnoliophyta; eudicotyledons; Gunneridae; Pentapetalae; asterids; lamiids; Solanales; Solanaceae; Nicotianoideae; Nicotianeae; Nicotiana
32296	CR627833.1_g1_i1	424	277.582	8	8	8	12.2198	0	0	103.263	103.263	103.263	T	45.2744	PIP12_MAIZE^PIP12_MAIZE^Q:344-9,H:1-112^83.19%ID^E:3e-59^RecName: Full=Aquaporin PIP1-2;^Eukaryota; Viridiplantae; Streptophyta; Embryophyta; Tracheophyta; Spermatophyta; Magnoliophyta; Liliopsida; Poales; Poaceae; PACMAD clade; Panicoideae; Andropogonodae; Andropogoneae; Tripsacinae; Zea
26666	CR627834.1_g1_i1	444	485.307	2	2	2	1.82977	0	0	14.7659	14.7659	14.7659	T	6.47393	MT2_ACTDE^MT2_ACTDE^Q:261-100,H:25-78^83.64%ID^E:4e-22^RecName: Full=Metallothionein-like protein type 2;^Eukaryota; Viridiplantae; Streptophyta; Embryophyta; Tracheophyta; Spermatophyta; Magnoliophyta; eudicotyledons; Gunneridae; Pentapetalae; asterids; Ericales; Actinidiaceae; Actinidia
227054	CR627840.1_g1_i1	463	188.888	2	2	2	4.90237	0	0	37.9378	37.9378	37.9378	T	16.6334	PSBM_TOBAC^PSBM_TOBAC^Q:333-434,H:1-34^100%ID^E:8e-14^RecName: Full=Photosystem II reaction center protein M {ECO:0000255|HAMAP-Rule:MF_00438};^Eukaryota; Viridiplantae; Streptophyta; Embryophyta; Tracheophyta; Spermatophyta; Magnoliophyta; eudicotyledons; Gunneridae; Pentapetalae; asterids; lamiids; Solanales; Solanaceae; Nicotianoideae; Nicotianeae; Nicotiana
221079	CR627841.1_g1_i1	434	187.245	2	2	2	4.63563	0	0	38.2706	38.2706	38.2706	T	16.7793	PSBM_SORBI^PSBM_SORBI^Q:178-83,H:1-32^87.5%ID^E:2e-09^RecName: Full=Photosystem II reaction center protein M {ECO:0000255|HAMAP-Rule:MF_00438};^Eukaryota; Viridiplantae; Streptophyta; Embryophyta; Tracheophyta; Spermatophyta; Magnoliophyta; Liliopsida; Poales; Poaceae; PACMAD clade; Panicoideae; Andropogonodae; Andropogoneae; Sorghinae; Sorghum
207316	CR627843.1_g1_i1	499	363.907	2	2	2	2.74246	0	0	19.6918	19.6918	19.6918	T	8.63365	DIRL1_ARATH^DIRL1_ARATH^Q:447-199,H:20-102^44.58%ID^E:7e-17^RecName: Full=Putative lipid-transfer protein DIR1;^Eukaryota; Viridiplantae; Streptophyta; Embryophyta; Tracheophyta; Spermatophyta; Magnoliophyta; eudicotyledons; Gunneridae; Pentapetalae; rosids; malvids; Brassicales; Brassicaceae; Camelineae; Arabidopsis
174358	CR627848.1_g1_i1	365	191.065	2	2	2	3.82069	0	0	37.5055	37.5055	37.5055	T	16.4438	#N/A
161096	CR627851.1_g1_i1	446	463.103	3	3	3	2.88921	0	0	23.2108	23.2108	23.2108	T	10.1765	MT2_ACTDE^MT2_ACTDE^Q:263-102,H:25-78^83.64%ID^E:4e-22^RecName: Full=Metallothionein-like protein type 2;^Eukaryota; Viridiplantae; Streptophyta; Embryophyta; Tracheophyta; Spermatophyta; Magnoliophyta; eudicotyledons; Gunneridae; Pentapetalae; asterids; Ericales; Actinidiaceae; Actinidia
133773	CR627856.1_g1_i1	361	189.605	2	2	2	3.80791	0	0	37.7943	37.7943	37.7943	T	16.5705	#N/A
123377	CR627858.1_g1_i1	423	259.983	2	2	2	3.25406	0	0	27.5633	27.5633	27.5633	T	12.0848	MT3_CARPA^MT3_CARPA^Q:321-124,H:1-65^80.3%ID^E:5e-27^RecName: Full=Metallothionein-like protein type 3;^Eukaryota; Viridiplantae; Streptophyta; Embryophyta; Tracheophyta; Spermatophyta; Magnoliophyta; eudicotyledons; Gunneridae; Pentapetalae; rosids; malvids; Brassicales; Caricaceae; Carica
110207	CR627861.1_g1_i1	433	184.659	2	2	2	4.68972	0	0	38.8066	38.8066	38.8066	T	17.0143	PSBM_TOBAC^PSBM_TOBAC^Q:177-76,H:1-34^100%ID^E:7e-14^RecName: Full=Photosystem II reaction center protein M {ECO:0000255|HAMAP-Rule:MF_00438};^Eukaryota; Viridiplantae; Streptophyta; Embryophyta; Tracheophyta; Spermatophyta; Magnoliophyta; eudicotyledons; Gunneridae; Pentapetalae; asterids; lamiids; Solanales; Solanaceae; Nicotianoideae; Nicotianeae; Nicotiana
95423	CR627864.1_g1_i1	396	127.364	2	2	2	6.21841	0	0	56.264	56.264	56.264	T	24.6683	PSBM_TOBAC^PSBM_TOBAC^Q:193-92,H:1-34^97.06%ID^E:2e-13^RecName: Full=Photosystem II reaction center protein M {ECO:0000255|HAMAP-Rule:MF_00438};^Eukaryota; Viridiplantae; Streptophyta; Embryophyta; Tracheophyta; Spermatophyta; Magnoliophyta; eudicotyledons; Gunneridae; Pentapetalae; asterids; lamiids; Solanales; Solanaceae; Nicotianoideae; Nicotianeae; Nicotiana
69335	CR627868.1_g1_i1	371	200.516	3	3	3	5.55068	0	0	53.6067	53.6067	53.6067	T	23.5032	#N/A
47075	CR627873.1_g1_i1	351	181.089	3	3	3	5.81482	0	0	59.3576	59.3576	59.3576	T	26.0246	#N/A
42317	CR627874.1_g1_i1	448	456.315	4	4	4	3.92711	0	0	31.4081	31.4081	31.4081	T	13.7705	MT2_ACTDE^MT2_ACTDE^Q:265-104,H:25-78^83.64%ID^E:4e-22^RecName: Full=Metallothionein-like protein type 2;^Eukaryota; Viridiplantae; Streptophyta; Embryophyta; Tracheophyta; Spermatophyta; Magnoliophyta; eudicotyledons; Gunneridae; Pentapetalae; asterids; Ericales; Actinidiaceae; Actinidia
30981	CR627876.1_g1_i1	452	491.811	4	4	4	3.67621	0	0	29.1412	29.1412	29.1412	T	12.7766	MT2_ACTDE^MT2_ACTDE^Q:269-108,H:25-78^83.64%ID^E:5e-22^RecName: Full=Metallothionein-like protein type 2;^Eukaryota; Viridiplantae; Streptophyta; Embryophyta; Tracheophyta; Spermatophyta; Magnoliophyta; eudicotyledons; Gunneridae; Pentapetalae; asterids; Ericales; Actinidiaceae; Actinidia
1160	CR627882.1_g1_i1	445	464.628	2	2	2	1.91551	0	0	15.4231	15.4231	15.4231	T	6.76207	MT2_ACTDE^MT2_ACTDE^Q:262-101,H:25-78^83.64%ID^E:4e-22^RecName: Full=Metallothionein-like protein type 2;^Eukaryota; Viridiplantae; Streptophyta; Embryophyta; Tracheophyta; Spermatophyta; Magnoliophyta; eudicotyledons; Gunneridae; Pentapetalae; asterids; Ericales; Actinidiaceae; Actinidia
184564	CR627892.1_g1_i1	318	168.565	7	7	7	13.2056	0	0	148.791	148.791	148.791	T	65.2358	#N/A
176839	CR627894.1_g1_i1	443	482.602	2	2	2	1.83588	0	0	14.8487	14.8487	14.8487	T	6.51022	MT2_ACTDE^MT2_ACTDE^Q:260-99,H:25-78^83.64%ID^E:4e-22^RecName: Full=Metallothionein-like protein type 2;^Eukaryota; Viridiplantae; Streptophyta; Embryophyta; Tracheophyta; Spermatophyta; Magnoliophyta; eudicotyledons; Gunneridae; Pentapetalae; asterids; Ericales; Actinidiaceae; Actinidia
151003	CR627899.1_g1_i1	256	113.736	2	2	2	4.50166	0	0	63.0056	63.0056	63.0056	T	27.6241	RS25_SOLLC^RS25_SOLLC^Q:233-141,H:78-108^80.65%ID^E:2e-10^RecName: Full=40S ribosomal protein S25;^Eukaryota; Viridiplantae; Streptophyta; Embryophyta; Tracheophyta; Spermatophyta; Magnoliophyta; eudicotyledons; Gunneridae; Pentapetalae; asterids; lamiids; Solanales; Solanaceae; Solanoideae; Solaneae; Solanum; Lycopersicon
147410	CR627900.1_g1_i1	521	438.351	2	2	2	2.37709	0	0	16.3476	16.3476	16.3476	T	7.16741	HLP_ARATH^HLP_ARATH^Q:496-2,H:1-172^72.99%ID^E:2e-60^RecName: Full=50S ribosomal protein HLP, mitochondrial;^Eukaryota; Viridiplantae; Streptophyta; Embryophyta; Tracheophyta; Spermatophyta; Magnoliophyta; eudicotyledons; Gunneridae; Pentapetalae; rosids; malvids; Brassicales; Brassicaceae; Camelineae; Arabidopsis
96421	CR627910.1_g1_i1	477	425.018	6	6	6	6.73383	0	0	50.5813	50.5813	50.5813	T	22.1768	(BLASTP)SRC1_SOYBN^SRC1_SOYBN^Q:1-69,H:1-70^50.63%ID^E:5e-09^RecName: Full=Protein SRC1 {ECO:0000305};^Eukaryota; Viridiplantae; Streptophyta; Embryophyta; Tracheophyta; Spermatophyta; Magnoliophyta; eudicotyledons; Gunneridae; Pentapetalae; rosids; fabids; Fabales; Fabaceae; Papilionoideae; Phaseoleae; Glycine; Soja
83712	CR627913.1_g1_i1	669	831.358	4	4	4	3.21883	0	0	17.2393	17.2393	17.2393	T	7.55835	#N/A
45348	CR627920.1_g1_i1	691	660.393	2	2	2	2.09269	0	0	10.8511	10.8511	10.8511	T	4.75754	SPL1_ARATH^SPL1_ARATH^Q:687-19,H:576-770^57.4%ID^E:8e-77^RecName: Full=Squamosa promoter-binding-like protein 1;^Eukaryota; Viridiplantae; Streptophyta; Embryophyta; Tracheophyta; Spermatophyta; Magnoliophyta; eudicotyledons; Gunneridae; Pentapetalae; rosids; malvids; Brassicales; Brassicaceae; Camelineae; Arabidopsis
210608	CR627931.1_g1_i1	657	504.604	22	22	22	28.6443	0	0	156.214	156.214	156.214	T	68.49	#N/A
202277	CR627932.1_g1_i1	523	420.083	4	4	4	4.97997	0	0	34.117	34.117	34.117	T	14.9582	SMR4_ARATH^SMR4_ARATH^Q:456-262,H:10-72^60%ID^E:2e-17^RecName: Full=Cyclin-dependent protein kinase inhibitor SMR4 {ECO:0000303|PubMed:17599908, ECO:0000303|PubMed:24399300, ECO:0000303|PubMed:26546445};^Eukaryota; Viridiplantae; Streptophyta; Embryophyta; Tracheophyta; Spermatophyta; Magnoliophyta; eudicotyledons; Gunneridae; Pentapetalae; rosids; malvids; Brassicales; Brassicaceae; Camelineae; …
195504	CR627933.1_g1_i1	495	411.527	2	2	2	2.40567	0	0	17.4132	17.4132	17.4132	T	7.6346	IAAS_ORYSJ^IAAS_ORYSJ^Q:457-56,H:27-162^38.57%ID^E:9e-18^RecName: Full=Alpha-amylase/subtilisin inhibitor;^Eukaryota; Viridiplantae; Streptophyta; Embryophyta; Tracheophyta; Spermatophyta; Magnoliophyta; Liliopsida; Poales; Poaceae; BOP clade; Oryzoideae; Oryzeae; Oryzinae; Oryza
161007	CR627938.1_g1_i1	630	385.14	2	2	2	3.27154	0	0	18.6062	18.6062	18.6062	T	8.15767	CIPK6_ARATH^CIPK6_ARATH^Q:54-440,H:310-438^72.09%ID^E:2e-50^RecName: Full=CBL-interacting serine/threonine-protein kinase 6;^Eukaryota; Viridiplantae; Streptophyta; Embryophyta; Tracheophyta; Spermatophyta; Magnoliophyta; eudicotyledons; Gunneridae; Pentapetalae; rosids; malvids; Brassicales; Brassicaceae; Camelineae; Arabidopsis
104183	CR627948.1_g1_i1	539	571.952	4	4	4	3.76954	0	0	25.058	25.058	25.058	T	10.9864	#N/A
97219	CR627949.1_g1_i1	527	422.512	4	4	4	4.98921	0	0	33.9209	33.9209	33.9209	T	14.8722	SMR4_ARATH^SMR4_ARATH^Q:460-266,H:10-72^60%ID^E:2e-17^RecName: Full=Cyclin-dependent protein kinase inhibitor SMR4 {ECO:0000303|PubMed:17599908, ECO:0000303|PubMed:24399300, ECO:0000303|PubMed:26546445};^Eukaryota; Viridiplantae; Streptophyta; Embryophyta; Tracheophyta; Spermatophyta; Magnoliophyta; eudicotyledons; Gunneridae; Pentapetalae; rosids; malvids; Brassicales; Brassicaceae; Camelineae; …
81659	CR627952.1_g1_i1	664	616.882	8	8	8	8.61105	0	0	46.4659	46.4659	46.4659	T	20.3724	HS181_ARATH^HS181_ARATH^Q:664-227,H:11-159^76.67%ID^E:2e-67^RecName: Full=18.1 kDa class I heat shock protein;^Eukaryota; Viridiplantae; Streptophyta; Embryophyta; Tracheophyta; Spermatophyta; Magnoliophyta; eudicotyledons; Gunneridae; Pentapetalae; rosids; malvids; Brassicales; Brassicaceae; Camelineae; Arabidopsis
68576	CR627954.1_g1_i1	623	564.892	10	10	10	11.0286	0	0	63.4279	63.4279	63.4279	T	27.8092	HS181_ARATH^HS181_ARATH^Q:623-228,H:25-159^75.74%ID^E:2e-57^RecName: Full=18.1 kDa class I heat shock protein;^Eukaryota; Viridiplantae; Streptophyta; Embryophyta; Tracheophyta; Spermatophyta; Magnoliophyta; eudicotyledons; Gunneridae; Pentapetalae; rosids; malvids; Brassicales; Brassicaceae; Camelineae; Arabidopsis
2115	CR627964.1_g1_i1	507	438.676	4	4	4	4.623	0	0	32.671	32.671	32.671	T	14.3242	HLP_ARATH^HLP_ARATH^Q:496-2,H:1-172^72.41%ID^E:4e-67^RecName: Full=50S ribosomal protein HLP, mitochondrial;^Eukaryota; Viridiplantae; Streptophyta; Embryophyta; Tracheophyta; Spermatophyta; Magnoliophyta; eudicotyledons; Gunneridae; Pentapetalae; rosids; malvids; Brassicales; Brassicaceae; Camelineae; Arabidopsis
216166	CR627967.1_g1_i1	258	117.202	2	2	2	4.40265	0	0	61.1422	61.1422	61.1422	T	26.8071	CDKF4_ORYSJ^CDKF4_ORYSJ^Q:244-50,H:3-67^78.46%ID^E:5e-31^RecName: Full=Cyclin-dependent kinase F-4;^Eukaryota; Viridiplantae; Streptophyta; Embryophyta; Tracheophyta; Spermatophyta; Magnoliophyta; Liliopsida; Poales; Poaceae; BOP clade; Oryzoideae; Oryzeae; Oryzinae; Oryza
187511	CR627972.1_g1_i1	639	594.977	4	4	4	4.29597	0	0	24.0883	24.0883	24.0883	T	10.5612	P4KG7_ARATH^P4KG7_ARATH^Q:619-53,H:378-577^53.66%ID^E:1e-49^RecName: Full=Phosphatidylinositol 4-kinase gamma 7;^Eukaryota; Viridiplantae; Streptophyta; Embryophyta; Tracheophyta; Spermatophyta; Magnoliophyta; eudicotyledons; Gunneridae; Pentapetalae; rosids; malvids; Brassicales; Brassicaceae; Camelineae; Arabidopsis
153556	CR627979.1_g1_i1	470	442.106	10	10	10	10.6309	0	0	81.0438	81.0438	81.0438	T	35.5327	SUI1_BRAOL^SUI1_BRAOL^Q:248-42,H:1-69^92.75%ID^E:1e-40^RecName: Full=Protein translation factor SUI1 homolog;^Eukaryota; Viridiplantae; Streptophyta; Embryophyta; Tracheophyta; Spermatophyta; Magnoliophyta; eudicotyledons; Gunneridae; Pentapetalae; rosids; malvids; Brassicales; Brassicaceae; Brassiceae; Brassica
147538	CR627980.1_g1_i1	648	422.608	9	9	9	13.8	0	0	76.3046	76.3046	76.3046	T	33.4549	#N/A
130781	CR627983.1_g1_i1	592	846.858	9	9	9	6.29149	0	0	38.0784	38.0784	38.0784	T	16.695	HS181_ARATH^HS181_ARATH^Q:545-93,H:6-159^76.77%ID^E:9e-72^RecName: Full=18.1 kDa class I heat shock protein;^Eukaryota; Viridiplantae; Streptophyta; Embryophyta; Tracheophyta; Spermatophyta; Magnoliophyta; eudicotyledons; Gunneridae; Pentapetalae; rosids; malvids; Brassicales; Brassicaceae; Camelineae; Arabidopsis
123211	CR627984.1_g1_i1	503	433.455	2	2	2	2.32089	0	0	16.5323	16.5323	16.5323	T	7.24838	PGL3_ARATH^PGL3_ARATH^Q:402-55,H:12-132^42.62%ID^E:1e-21^RecName: Full=Polygalacturonase 1 beta-like protein 3 {ECO:0000303|PubMed:26106400};^Eukaryota; Viridiplantae; Streptophyta; Embryophyta; Tracheophyta; Spermatophyta; Magnoliophyta; eudicotyledons; Gunneridae; Pentapetalae; rosids; malvids; Brassicales; Brassicaceae; Camelineae; Arabidopsis
28122	CR627998.1_g1_i1	348	347.508	5	5	5	5.00708	0	0	51.5527	51.5527	51.5527	T	22.6027	DRM1_ARATH^DRM1_ARATH^Q:266-3,H:1-90^69.15%ID^E:2e-29^RecName: Full=Dormancy-associated protein 1 {ECO:0000303|Ref.1};^Eukaryota; Viridiplantae; Streptophyta; Embryophyta; Tracheophyta; Spermatophyta; Magnoliophyta; eudicotyledons; Gunneridae; Pentapetalae; rosids; malvids; Brassicales; Brassicaceae; Camelineae; Arabidopsis
210111	CR628009.1_g1_i1	406	360.599	2	2	2	2.25181	0	0	19.8725	19.8725	19.8725	T	8.71285	RL24_PRUAV^RL24_PRUAV^Q:388-221,H:57-112^91.07%ID^E:5e-19^RecName: Full=60S ribosomal protein L24;^Eukaryota; Viridiplantae; Streptophyta; Embryophyta; Tracheophyta; Spermatophyta; Magnoliophyta; eudicotyledons; Gunneridae; Pentapetalae; rosids; fabids; Rosales; Rosaceae; Maloideae; Amygdaleae; Prunus
179227	CR628015.1_g1_i1	465	184.796	2	2	2	5.03258	0	0	38.7779	38.7779	38.7779	T	17.0017	#N/A
173184	CR628016.1_g1_i1	539	229.55	2	2	2	4.69614	0	0	31.2175	31.2175	31.2175	T	13.687	PSBM_TOBAC^PSBM_TOBAC^Q:195-94,H:1-34^100%ID^E:1e-13^RecName: Full=Photosystem II reaction center protein M {ECO:0000255|HAMAP-Rule:MF_00438};^Eukaryota; Viridiplantae; Streptophyta; Embryophyta; Tracheophyta; Spermatophyta; Magnoliophyta; eudicotyledons; Gunneridae; Pentapetalae; asterids; lamiids; Solanales; Solanaceae; Nicotianoideae; Nicotianeae; Nicotiana
154932	CR628019.1_g1_i1	432	257.499	2	2	2	3.35536	0	0	27.8293	27.8293	27.8293	T	12.2014	PSBP2_ARATH^PSBP2_ARATH^Q:417-232,H:64-125^87.1%ID^E:1e-32^RecName: Full=Putative oxygen-evolving enhancer protein 2-2;^Eukaryota; Viridiplantae; Streptophyta; Embryophyta; Tracheophyta; Spermatophyta; Magnoliophyta; eudicotyledons; Gunneridae; Pentapetalae; rosids; malvids; Brassicales; Brassicaceae; Camelineae; Arabidopsis
149218	CR628020.1_g1_i1	536	219.447	2	2	2	4.885	0	0	32.6547	32.6547	32.6547	T	14.3171	PSBM_TOBAC^PSBM_TOBAC^Q:192-91,H:1-34^100%ID^E:1e-13^RecName: Full=Photosystem II reaction center protein M {ECO:0000255|HAMAP-Rule:MF_00438};^Eukaryota; Viridiplantae; Streptophyta; Embryophyta; Tracheophyta; Spermatophyta; Magnoliophyta; eudicotyledons; Gunneridae; Pentapetalae; asterids; lamiids; Solanales; Solanaceae; Nicotianoideae; Nicotianeae; Nicotiana
117063	CR628026.1_g1_i1	444	171.293	3	3	3	7.77615	0	0	62.7521	62.7521	62.7521	T	27.5129	#N/A
83236	CR628033.1_g1_i1	509	193.406	2	2	2	5.26353	0	0	37.0515	37.0515	37.0515	T	16.2448	#N/A
64254	CR628036.1_g1_i1	480	185.039	3	3	3	7.78216	0	0	58.0905	58.0905	58.0905	T	25.4691	#N/A
34180	CR628041.1_g1_i1	417	364.825	2	2	2	2.28603	0	0	19.6423	19.6423	19.6423	T	8.61192	RL24_PRUAV^RL24_PRUAV^Q:399-232,H:57-112^92.86%ID^E:9e-20^RecName: Full=60S ribosomal protein L24;^Eukaryota; Viridiplantae; Streptophyta; Embryophyta; Tracheophyta; Spermatophyta; Magnoliophyta; eudicotyledons; Gunneridae; Pentapetalae; rosids; fabids; Rosales; Rosaceae; Maloideae; Amygdaleae; Prunus
16818	CR628044.1_g1_i1	239	262.233	6	6	6	5.46842	0	0	81.9805	81.9805	81.9805	T	35.9434	#N/A
194450	CR628055.1_g1_i1	364	191.377	3	3	3	5.70602	0	0	56.1666	56.1666	56.1666	T	24.6256	#N/A
161525	CR628061.1_g1_i1	344	183.064	3	3	3	5.63736	0	0	58.717	58.717	58.717	T	25.7438	#N/A
125932	CR628068.1_g1_i1	255	105.231	6	6	6	14.5395	0	0	204.294	204.294	204.294	T	89.5701	#N/A
66827	CR628079.1_g1_i1	172	37.493	2	2	2	9.17504	0	0	191.129	191.129	191.129	T	83.7981	#N/A
64197	CR628080.1_g1_i1	444	486.963	5	5	5	4.55886	0	0	36.7892	36.7892	36.7892	T	16.1298	MT2_ACTDE^MT2_ACTDE^Q:261-100,H:25-78^83.64%ID^E:4e-22^RecName: Full=Metallothionein-like protein type 2;^Eukaryota; Viridiplantae; Streptophyta; Embryophyta; Tracheophyta; Spermatophyta; Magnoliophyta; eudicotyledons; Gunneridae; Pentapetalae; asterids; Ericales; Actinidiaceae; Actinidia
58304	CR628081.1_g1_i1	349	144.699	6	6	6	14.4714	0	0	148.57	148.57	148.57	T	65.1388	#N/A
227025	CR628096.1_g1_i1	624	287.812	4	4	4	8.67233	0	0	49.7964	49.7964	49.7964	T	21.8326	#N/A
175144	CR628106.1_g1_i1	420	275.399	2	2	2	3.05012	0	0	26.0204	26.0204	26.0204	T	11.4083	PIP12_MAIZE^PIP12_MAIZE^Q:340-26,H:1-104^86.67%ID^E:7e-58^RecName: Full=Aquaporin PIP1-2;^Eukaryota; Viridiplantae; Streptophyta; Embryophyta; Tracheophyta; Spermatophyta; Magnoliophyta; Liliopsida; Poales; Poaceae; PACMAD clade; Panicoideae; Andropogonodae; Andropogoneae; Tripsacinae; Zea
137744	CR628114.1_g1_i1	521	445.296	2	2	2	2.34002	0	0	16.0927	16.0927	16.0927	T	7.05563	HLP_ARATH^HLP_ARATH^Q:496-2,H:1-172^73.56%ID^E:3e-61^RecName: Full=50S ribosomal protein HLP, mitochondrial;^Eukaryota; Viridiplantae; Streptophyta; Embryophyta; Tracheophyta; Spermatophyta; Magnoliophyta; eudicotyledons; Gunneridae; Pentapetalae; rosids; malvids; Brassicales; Brassicaceae; Camelineae; Arabidopsis
131059	CR628115.1_g1_i1	376	193.394	2	2	2	3.88843	0	0	37.0538	37.0538	37.0538	T	16.2458	#N/A
115925	CR628119.1_g1_i1	423	249.708	2	2	2	3.38796	0	0	28.6975	28.6975	28.6975	T	12.5821	#N/A
85637	CR628125.1_g1_i1	398	361.244	6	6	6	6.61049	0	0	59.511	59.511	59.511	T	26.0919	RL24_PRUAV^RL24_PRUAV^Q:380-213,H:57-112^92.86%ID^E:1e-19^RecName: Full=60S ribosomal protein L24;^Eukaryota; Viridiplantae; Streptophyta; Embryophyta; Tracheophyta; Spermatophyta; Magnoliophyta; eudicotyledons; Gunneridae; Pentapetalae; rosids; fabids; Rosales; Rosaceae; Maloideae; Amygdaleae; Prunus
16230	CR628141.1_g1_i1	592	278.052	3	3	3	6.3873	0	0	38.6582	38.6582	38.6582	T	16.9492	#N/A
8720	CR628142.1_g1_i1	553	230.7	2	2	2	4.79411	0	0	31.062	31.062	31.062	T	13.6188	PSBM_TOBAC^PSBM_TOBAC^Q:208-107,H:1-34^100%ID^E:1e-13^RecName: Full=Photosystem II reaction center protein M {ECO:0000255|HAMAP-Rule:MF_00438};^Eukaryota; Viridiplantae; Streptophyta; Embryophyta; Tracheophyta; Spermatophyta; Magnoliophyta; eudicotyledons; Gunneridae; Pentapetalae; asterids; lamiids; Solanales; Solanaceae; Nicotianoideae; Nicotianeae; Nicotiana
131053	CR628164.1_g1_i1	336	131.6	5	5	5	12.7659	0	0	136.132	136.132	136.132	T	59.6854	#N/A
119992	CR628166.1_g1_i1	452	463.904	2	2	2	1.94868	0	0	15.4472	15.4472	15.4472	T	6.77262	MT2_ACTDE^MT2_ACTDE^Q:264-103,H:25-78^83.64%ID^E:5e-22^RecName: Full=Metallothionein-like protein type 2;^Eukaryota; Viridiplantae; Streptophyta; Embryophyta; Tracheophyta; Spermatophyta; Magnoliophyta; eudicotyledons; Gunneridae; Pentapetalae; asterids; Ericales; Actinidiaceae; Actinidia
107595	CR628168.1_g1_i1	520	329.965	3	3	3	4.72778	0	0	32.5762	32.5762	32.5762	T	14.2826	RS111_ARATH^RS111_ARATH^Q:513-244,H:68-160^84.95%ID^E:3e-42^RecName: Full=40S ribosomal protein S11-1;^Eukaryota; Viridiplantae; Streptophyta; Embryophyta; Tracheophyta; Spermatophyta; Magnoliophyta; eudicotyledons; Gunneridae; Pentapetalae; rosids; malvids; Brassicales; Brassicaceae; Camelineae; Arabidopsis
72125	CR628175.1_g1_i1	548	233.573	2	2	2	4.69233	0	0	30.68	30.68	30.68	T	13.4513	PSBM_DAUCA^PSBM_DAUCA^Q:203-99,H:1-35^82.86%ID^E:1e-09^RecName: Full=Photosystem II reaction center protein M {ECO:0000255|HAMAP-Rule:MF_00438};^Eukaryota; Viridiplantae; Streptophyta; Embryophyta; Tracheophyta; Spermatophyta; Magnoliophyta; eudicotyledons; Gunneridae; Pentapetalae; asterids; campanulids; Apiales; Apiaceae; Apioideae; Scandiceae; Daucinae; Daucus; Daucus sect. Daucus
65148	CR628176.1_g1_i1	230	92.6678	2	2	2	4.96397	0	0	77.3299	77.3299	77.3299	T	33.9044	#N/A
61705	CR628177.1_g1_i1	441	282.892	3	3	3	4.67669	0	0	37.9967	37.9967	37.9967	T	16.6592	PIP12_MAIZE^PIP12_MAIZE^Q:358-41,H:1-105^84.91%ID^E:1e-56^RecName: Full=Aquaporin PIP1-2;^Eukaryota; Viridiplantae; Streptophyta; Embryophyta; Tracheophyta; Spermatophyta; Magnoliophyta; Liliopsida; Poales; Poaceae; PACMAD clade; Panicoideae; Andropogonodae; Andropogoneae; Tripsacinae; Zea
50772	CR628179.1_g1_i1	409	203.536	2	2	2	4.01894	0	0	35.2074	35.2074	35.2074	T	15.4363	PPD5_ARATH^PPD5_ARATH^Q:391-254,H:252-297^78.26%ID^E:1e-19^RecName: Full=PsbP domain-containing protein 5, chloroplastic;^Eukaryota; Viridiplantae; Streptophyta; Embryophyta; Tracheophyta; Spermatophyta; Magnoliophyta; eudicotyledons; Gunneridae; Pentapetalae; rosids; malvids; Brassicales; Brassicaceae; Camelineae; Arabidopsis
45341	CR628180.1_g1_i1	554	233.401	2	2	2	4.7472	0	0	30.7025	30.7025	30.7025	T	13.4612	PSBM_TOBAC^PSBM_TOBAC^Q:210-109,H:1-34^100%ID^E:1e-13^RecName: Full=Photosystem II reaction center protein M {ECO:0000255|HAMAP-Rule:MF_00438};^Eukaryota; Viridiplantae; Streptophyta; Embryophyta; Tracheophyta; Spermatophyta; Magnoliophyta; eudicotyledons; Gunneridae; Pentapetalae; asterids; lamiids; Solanales; Solanaceae; Nicotianoideae; Nicotianeae; Nicotiana
29954	CR628183.1_g1_i1	296	114.389	3	3	3	7.76299	0	0	93.9688	93.9688	93.9688	T	41.1995	RK16_GOSBA^RK16_GOSBA^Q:207-40,H:1-56^92.86%ID^E:3e-30^RecName: Full=50S ribosomal protein L16, chloroplastic {ECO:0000255|HAMAP-Rule:MF_01342};^Eukaryota; Viridiplantae; Streptophyta; Embryophyta; Tracheophyta; Spermatophyta; Magnoliophyta; eudicotyledons; Gunneridae; Pentapetalae; rosids; malvids; Malvales; Malvaceae; Malvoideae; Gossypium
18842	CR628185.1_g1_i1	226	92.7157	4	4	4	9.75024	0	0	154.58	154.58	154.58	T	67.7738	#N/A
236937	CR628190.1_g1_i1	448	185.399	2	2	2	4.83281	0	0	38.6516	38.6516	38.6516	T	16.9464	PSBM_TOBAC^PSBM_TOBAC^Q:192-91,H:1-34^100%ID^E:7e-14^RecName: Full=Photosystem II reaction center protein M {ECO:0000255|HAMAP-Rule:MF_00438};^Eukaryota; Viridiplantae; Streptophyta; Embryophyta; Tracheophyta; Spermatophyta; Magnoliophyta; eudicotyledons; Gunneridae; Pentapetalae; asterids; lamiids; Solanales; Solanaceae; Nicotianoideae; Nicotianeae; Nicotiana
225188	CR628192.1_g1_i1	270	104.167	2	2	2	5.18398	0	0	68.7933	68.7933	68.7933	T	30.1616	RK16_GOSBA^RK16_GOSBA^Q:182-30,H:1-51^98.04%ID^E:1e-28^RecName: Full=50S ribosomal protein L16, chloroplastic {ECO:0000255|HAMAP-Rule:MF_01342};^Eukaryota; Viridiplantae; Streptophyta; Embryophyta; Tracheophyta; Spermatophyta; Magnoliophyta; eudicotyledons; Gunneridae; Pentapetalae; rosids; malvids; Malvales; Malvaceae; Malvoideae; Gossypium
203619	CR628196.1_g1_i1	408	269.994	2	2	2	3.02229	0	0	26.5413	26.5413	26.5413	T	11.6367	PIP12_MAIZE^PIP12_MAIZE^Q:327-10,H:1-105^84.91%ID^E:6e-57^RecName: Full=Aquaporin PIP1-2;^Eukaryota; Viridiplantae; Streptophyta; Embryophyta; Tracheophyta; Spermatophyta; Magnoliophyta; Liliopsida; Poales; Poaceae; PACMAD clade; Panicoideae; Andropogonodae; Andropogoneae; Tripsacinae; Zea
180151	CR628200.1_g1_i1	440	281.272	4	4	4	6.25729	0	0	50.9542	50.9542	50.9542	T	22.3403	PIP12_MAIZE^PIP12_MAIZE^Q:357-43,H:1-104^85.71%ID^E:1e-56^RecName: Full=Aquaporin PIP1-2;^Eukaryota; Viridiplantae; Streptophyta; Embryophyta; Tracheophyta; Spermatophyta; Magnoliophyta; Liliopsida; Poales; Poaceae; PACMAD clade; Panicoideae; Andropogonodae; Andropogoneae; Tripsacinae; Zea
171134	CR628202.1_g1_i1	338	302.201	2	2	2	2.23692	0	0	23.7127	23.7127	23.7127	T	10.3965	PSBR_TOBAC^PSBR_TOBAC^Q:300-58,H:1-79^71.95%ID^E:4e-31^RecName: Full=Photosystem II 10 kDa polypeptide, chloroplastic;^Eukaryota; Viridiplantae; Streptophyta; Embryophyta; Tracheophyta; Spermatophyta; Magnoliophyta; eudicotyledons; Gunneridae; Pentapetalae; asterids; lamiids; Solanales; Solanaceae; Nicotianoideae; Nicotianeae; Nicotiana
166544	CR628203.1_g1_i1	353	181.322	4	4	4	7.78725	0	0	79.0416	79.0416	79.0416	T	34.6549	#N/A
154175	CR628206.1_g1_i1	401	131.466	2	2	2	6.10046	0	0	54.5085	54.5085	54.5085	T	23.8986	PSBM_TOBAC^PSBM_TOBAC^Q:198-97,H:1-34^100%ID^E:5e-14^RecName: Full=Photosystem II reaction center protein M {ECO:0000255|HAMAP-Rule:MF_00438};^Eukaryota; Viridiplantae; Streptophyta; Embryophyta; Tracheophyta; Spermatophyta; Magnoliophyta; eudicotyledons; Gunneridae; Pentapetalae; asterids; lamiids; Solanales; Solanaceae; Nicotianoideae; Nicotianeae; Nicotiana
143237	CR628208.1_g1_i1	259	274.2	11	11	11	10.3902	0	0	143.738	143.738	143.738	T	63.0202	#N/A
123090	CR628212.1_g1_i1	414	254.12	2	2	2	3.25831	0	0	28.1993	28.1993	28.1993	T	12.3636	MT3_CARPA^MT3_CARPA^Q:313-116,H:1-65^80.3%ID^E:4e-27^RecName: Full=Metallothionein-like protein type 3;^Eukaryota; Viridiplantae; Streptophyta; Embryophyta; Tracheophyta; Spermatophyta; Magnoliophyta; eudicotyledons; Gunneridae; Pentapetalae; rosids; malvids; Brassicales; Caricaceae; Carica
85906	CR628219.1_g1_i1	450	493.199	5	5	5	4.56205	0	0	36.324	36.324	36.324	T	15.9258	MT2_ACTDE^MT2_ACTDE^Q:267-106,H:25-78^83.64%ID^E:5e-22^RecName: Full=Metallothionein-like protein type 2;^Eukaryota; Viridiplantae; Streptophyta; Embryophyta; Tracheophyta; Spermatophyta; Magnoliophyta; eudicotyledons; Gunneridae; Pentapetalae; asterids; Ericales; Actinidiaceae; Actinidia
27711	CR628230.1_g1_i1	364	189.993	3	3	3	5.74757	0	0	56.5756	56.5756	56.5756	T	24.8049	#N/A
19669	CR628232.1_g1_i1	326	167.173	2	2	2	3.90014	0	0	42.8657	42.8657	42.8657	T	18.7939	PCKA_CUCSA^PCKA_CUCSA^Q:307-53,H:371-455^92.94%ID^E:3e-50^RecName: Full=Phosphoenolpyruvate carboxykinase (ATP);^Eukaryota; Viridiplantae; Streptophyta; Embryophyta; Tracheophyta; Spermatophyta; Magnoliophyta; eudicotyledons; Gunneridae; Pentapetalae; rosids; fabids; Cucurbitales; Cucurbitaceae; Benincaseae; Cucumis
204395	CR628242.1_g1_i1	356	191.851	2	2	2	3.71122	0	0	37.3519	37.3519	37.3519	T	16.3765	#N/A
181180	CR628248.1_g1_i1	341	138.134	6	6	6	14.8117	0	0	155.631	155.631	155.631	T	68.2345	#N/A
176549	CR628249.1_g1_i1	552	227.691	5	5	5	12.1217	0	0	78.6812	78.6812	78.6812	T	34.4969	PSBM_TOBAC^PSBM_TOBAC^Q:207-106,H:1-34^100%ID^E:1e-13^RecName: Full=Photosystem II reaction center protein M {ECO:0000255|HAMAP-Rule:MF_00438};^Eukaryota; Viridiplantae; Streptophyta; Embryophyta; Tracheophyta; Spermatophyta; Magnoliophyta; eudicotyledons; Gunneridae; Pentapetalae; asterids; lamiids; Solanales; Solanaceae; Nicotianoideae; Nicotianeae; Nicotiana
165599	CR628251.1_g1_i1	347	141.99	3	3	3	7.33152	0	0	75.7027	75.7027	75.7027	T	33.1909	#N/A
160844	CR628252.1_g1_i1	546	232.043	3	3	3	7.05903	0	0	46.3232	46.3232	46.3232	T	20.3099	PSBM_TOBAC^PSBM_TOBAC^Q:205-104,H:1-34^100%ID^E:1e-13^RecName: Full=Photosystem II reaction center protein M {ECO:0000255|HAMAP-Rule:MF_00438};^Eukaryota; Viridiplantae; Streptophyta; Embryophyta; Tracheophyta; Spermatophyta; Magnoliophyta; eudicotyledons; Gunneridae; Pentapetalae; asterids; lamiids; Solanales; Solanaceae; Nicotianoideae; Nicotianeae; Nicotiana
116208	CR628261.1_g1_i1	333	176.738	2	2	2	3.7683	0	0	40.5459	40.5459	40.5459	T	17.7769	#N/A
73389	CR628269.1_g1_i1	427	242.971	2	2	2	3.51483	0	0	29.4932	29.4932	29.4932	T	12.931	#N/A
32966	CR628278.1_g1_i1	407	362.697	7	7	7	7.85503	0	0	69.1512	69.1512	69.1512	T	30.3185	RL24_PRUAV^RL24_PRUAV^Q:389-222,H:57-112^92.86%ID^E:1e-19^RecName: Full=60S ribosomal protein L24;^Eukaryota; Viridiplantae; Streptophyta; Embryophyta; Tracheophyta; Spermatophyta; Magnoliophyta; eudicotyledons; Gunneridae; Pentapetalae; rosids; fabids; Rosales; Rosaceae; Maloideae; Amygdaleae; Prunus
13381	CR628281.1_g1_i1	478	503.476	2	2	2	1.8988	0	0	14.233	14.233	14.233	T	6.2403	MT2_ACTDE^MT2_ACTDE^Q:295-134,H:25-78^81.82%ID^E:2e-21^RecName: Full=Metallothionein-like protein type 2;^Eukaryota; Viridiplantae; Streptophyta; Embryophyta; Tracheophyta; Spermatophyta; Magnoliophyta; eudicotyledons; Gunneridae; Pentapetalae; asterids; Ericales; Actinidiaceae; Actinidia
227337	CR628286.1_g1_i1	442	486.486	7	7	7	6.35989	0	0	51.5554	51.5554	51.5554	T	22.6039	MT2_ACTDE^MT2_ACTDE^Q:259-98,H:25-78^83.64%ID^E:4e-22^RecName: Full=Metallothionein-like protein type 2;^Eukaryota; Viridiplantae; Streptophyta; Embryophyta; Tracheophyta; Spermatophyta; Magnoliophyta; eudicotyledons; Gunneridae; Pentapetalae; asterids; Ericales; Actinidiaceae; Actinidia
201454	CR628291.1_g1_i1	371	263.992	2	2	2	2.81069	0	0	27.1448	27.1448	27.1448	T	11.9013	RL24_PRUAV^RL24_PRUAV^Q:2-145,H:65-112^91.67%ID^E:5e-14^RecName: Full=60S ribosomal protein L24;^Eukaryota; Viridiplantae; Streptophyta; Embryophyta; Tracheophyta; Spermatophyta; Magnoliophyta; eudicotyledons; Gunneridae; Pentapetalae; rosids; fabids; Rosales; Rosaceae; Maloideae; Amygdaleae; Prunus
157918	CR628299.1_g1_i1	431	278.349	4	4	4	6.19365	0	0	51.4892	51.4892	51.4892	T	22.5748	PIP12_MAIZE^PIP12_MAIZE^Q:350-66,H:1-94^88.42%ID^E:1e-51^RecName: Full=Aquaporin PIP1-2;^Eukaryota; Viridiplantae; Streptophyta; Embryophyta; Tracheophyta; Spermatophyta; Magnoliophyta; Liliopsida; Poales; Poaceae; PACMAD clade; Panicoideae; Andropogonodae; Andropogoneae; Tripsacinae; Zea
121358	CR628306.1_g1_i1	341	115.662	2	2	2	5.89651	0	0	61.9566	61.9566	61.9566	T	27.1641	PSBM_DAUCA^PSBM_DAUCA^Q:138-34,H:1-35^82.86%ID^E:5e-10^RecName: Full=Photosystem II reaction center protein M {ECO:0000255|HAMAP-Rule:MF_00438};^Eukaryota; Viridiplantae; Streptophyta; Embryophyta; Tracheophyta; Spermatophyta; Magnoliophyta; eudicotyledons; Gunneridae; Pentapetalae; asterids; campanulids; Apiales; Apiaceae; Apioideae; Scandiceae; Daucinae; Daucus; Daucus sect. Daucus
137397	CR942275.1_g1_i1	542	361.315	2	2	2	3.00015	0	0	19.8331	19.8331	19.8331	T	8.69559	PDC1_ARATH^PDC1_ARATH^Q:441-13,H:100-242^90.91%ID^E:2e-87^RecName: Full=Pyruvate decarboxylase 1;^Eukaryota; Viridiplantae; Streptophyta; Embryophyta; Tracheophyta; Spermatophyta; Magnoliophyta; eudicotyledons; Gunneridae; Pentapetalae; rosids; malvids; Brassicales; Brassicaceae; Camelineae; Arabidopsis`PDC1_ARATH^PDC1_ARATH^Q:527-444,H:71-98^82.14%ID^E:2e-07^RecName: Full=Pyruvate decarboxylase …
190587	CT009778.1_g1_i1	219	134.64	3	3	3	4.87966	0	0	79.8348	79.8348	79.8348	T	35.0026	#N/A
180582	CT009780.1_g1_i1	362	400.836	2	2	2	1.80623	0	0	17.8776	17.8776	17.8776	T	7.83824	SKP1B_ARATH^SKP1B_ARATH^Q:321-70,H:88-171^90.48%ID^E:1e-41^RecName: Full=SKP1-like protein 1B;^Eukaryota; Viridiplantae; Streptophyta; Embryophyta; Tracheophyta; Spermatophyta; Magnoliophyta; eudicotyledons; Gunneridae; Pentapetalae; rosids; malvids; Brassicales; Brassicaceae; Camelineae; Arabidopsis
175696	CT009781.1_g1_i1	466	466.809	3	3	3	2.9948	0	0	23.0265	23.0265	23.0265	T	10.0957	SKP1B_ARATH^SKP1B_ARATH^Q:425-126,H:58-171^71.93%ID^E:1e-42^RecName: Full=SKP1-like protein 1B;^Eukaryota; Viridiplantae; Streptophyta; Embryophyta; Tracheophyta; Spermatophyta; Magnoliophyta; eudicotyledons; Gunneridae; Pentapetalae; rosids; malvids; Brassicales; Brassicaceae; Camelineae; Arabidopsis
169710	CT009782.1_g1_i1	392	290.217	3	3	3	4.05214	0	0	37.0378	37.0378	37.0378	T	16.2388	RS28_MAIZE^RS28_MAIZE^Q:260-102,H:1-53^90.57%ID^E:2e-25^RecName: Full=40S ribosomal protein S28;^Eukaryota; Viridiplantae; Streptophyta; Embryophyta; Tracheophyta; Spermatophyta; Magnoliophyta; Liliopsida; Poales; Poaceae; PACMAD clade; Panicoideae; Andropogonodae; Andropogoneae; Tripsacinae; Zea
156217	CT009784.1_g1_i1	406	276.564	6	6	6	8.80809	0	0	77.7324	77.7324	77.7324	T	34.0808	SBP3_ARATH^SBP3_ARATH^Q:2-217,H:21-92^79.17%ID^E:9e-36^RecName: Full=Probable steroid-binding protein 3;^Eukaryota; Viridiplantae; Streptophyta; Embryophyta; Tracheophyta; Spermatophyta; Magnoliophyta; eudicotyledons; Gunneridae; Pentapetalae; rosids; malvids; Brassicales; Brassicaceae; Camelineae; Arabidopsis
136849	CT009787.1_g1_i1	444	462.792	5	5	5	4.79697	0	0	38.7106	38.7106	38.7106	T	16.9722	SKP1B_ARATH^SKP1B_ARATH^Q:428-129,H:58-171^71.93%ID^E:5e-43^RecName: Full=SKP1-like protein 1B;^Eukaryota; Viridiplantae; Streptophyta; Embryophyta; Tracheophyta; Spermatophyta; Magnoliophyta; eudicotyledons; Gunneridae; Pentapetalae; rosids; malvids; Brassicales; Brassicaceae; Camelineae; Arabidopsis
131033	CT009788.1_g1_i1	453	252.058	3	3	3	5.39162	0	0	42.645	42.645	42.645	T	18.6972	RS272_ARATH^RS272_ARATH^Q:400-146,H:2-86^94.12%ID^E:1e-43^RecName: Full=40S ribosomal protein S27-2;^Eukaryota; Viridiplantae; Streptophyta; Embryophyta; Tracheophyta; Spermatophyta; Magnoliophyta; eudicotyledons; Gunneridae; Pentapetalae; rosids; malvids; Brassicales; Brassicaceae; Camelineae; Arabidopsis
125091	CT009789.1_g1_i1	371	294.441	3	3	3	3.78004	0	0	36.5064	36.5064	36.5064	T	16.0058	HSP7S_PEA^HSP7S_PEA^Q:1-246,H:583-666^85.71%ID^E:6e-39^RecName: Full=Stromal 70 kDa heat shock-related protein, chloroplastic;^Eukaryota; Viridiplantae; Streptophyta; Embryophyta; Tracheophyta; Spermatophyta; Magnoliophyta; eudicotyledons; Gunneridae; Pentapetalae; rosids; fabids; Fabales; Fabaceae; Papilionoideae; Fabeae; Pisum
91023	CT009796.1_g1_i1	403	461.324	3	3	3	2.62072	0	0	23.3003	23.3003	23.3003	T	10.2157	TCTP_CUCMA^TCTP_CUCMA^Q:229-17,H:1-71^91.55%ID^E:3e-30^RecName: Full=Translationally-controlled tumor protein homolog;^Eukaryota; Viridiplantae; Streptophyta; Embryophyta; Tracheophyta; Spermatophyta; Magnoliophyta; eudicotyledons; Gunneridae; Pentapetalae; rosids; fabids; Cucurbitales; Cucurbitaceae; Cucurbiteae; Cucurbita
28975	CT009807.1_g1_i1	391	226.72	2	2	2	3.44919	0	0	31.6072	31.6072	31.6072	T	13.8578	RS272_ARATH^RS272_ARATH^Q:372-118,H:2-86^95.29%ID^E:4e-44^RecName: Full=40S ribosomal protein S27-2;^Eukaryota; Viridiplantae; Streptophyta; Embryophyta; Tracheophyta; Spermatophyta; Magnoliophyta; eudicotyledons; Gunneridae; Pentapetalae; rosids; malvids; Brassicales; Brassicaceae; Camelineae; Arabidopsis
196097	CT009822.1_g1_i1	529	590.465	2	2	2	1.79181	0	0	12.1362	12.1362	12.1362	T	5.32097	RCL1_ARATH^RCL1_ARATH^Q:143-364,H:2-75^62.16%ID^E:8e-24^RecName: Full=Probable RNA 3'-terminal phosphate cyclase-like protein;^Eukaryota; Viridiplantae; Streptophyta; Embryophyta; Tracheophyta; Spermatophyta; Magnoliophyta; eudicotyledons; Gunneridae; Pentapetalae; rosids; malvids; Brassicales; Brassicaceae; Camelineae; Arabidopsis
157437	CT009830.1_g1_i1	349	300.79	2	2	2	2.32055	0	0	23.8239	23.8239	23.8239	T	10.4453	BSL3_ARATH^BSL3_ARATH^Q:345-19,H:795-903^95.41%ID^E:3e-68^RecName: Full=Serine/threonine-protein phosphatase BSL3;^Eukaryota; Viridiplantae; Streptophyta; Embryophyta; Tracheophyta; Spermatophyta; Magnoliophyta; eudicotyledons; Gunneridae; Pentapetalae; rosids; malvids; Brassicales; Brassicaceae; Camelineae; Arabidopsis
131065	CT009836.1_g1_i1	599	488.238	3	3	3	3.68058	0	0	22.0159	22.0159	22.0159	T	9.65261	PRP4L_ARATH^PRP4L_ARATH^Q:598-353,H:130-207^48.78%ID^E:2e-08^RecName: Full=U4/U6 small nuclear ribonucleoprotein PRP4-like protein {ECO:0000305};^Eukaryota; Viridiplantae; Streptophyta; Embryophyta; Tracheophyta; Spermatophyta; Magnoliophyta; eudicotyledons; Gunneridae; Pentapetalae; rosids; malvids; Brassicales; Brassicaceae; Camelineae; Arabidopsis
94876	CT009843.1_g1_i1	693	593.665	5	5	5	5.83663	0	0	30.1769	30.1769	30.1769	T	13.2307	LEA5_CITSI^LEA5_CITSI^Q:514-188,H:1-97^54.13%ID^E:4e-28^RecName: Full=Late embryogenesis abundant protein Lea5;^Eukaryota; Viridiplantae; Streptophyta; Embryophyta; Tracheophyta; Spermatophyta; Magnoliophyta; eudicotyledons; Gunneridae; Pentapetalae; rosids; malvids; Sapindales; Rutaceae; Aurantioideae; Citrus
231293	CT009859.1_g1_i1	631	702.364	2	2	2	1.79679	0	0	10.2027	10.2027	10.2027	T	4.47324	CH62_CUCMA^CH62_CUCMA^Q:2-631,H:222-431^90.95%ID^E:7e-133^RecName: Full=Chaperonin CPN60-2, mitochondrial;^Eukaryota; Viridiplantae; Streptophyta; Embryophyta; Tracheophyta; Spermatophyta; Magnoliophyta; eudicotyledons; Gunneridae; Pentapetalae; rosids; fabids; Cucurbitales; Cucurbitaceae; Cucurbiteae; Cucurbita
197517	CT009864.1_g1_i1	573	471.508	3	3	3	3.64575	0	0	22.797	22.797	22.797	T	9.99509	SPL1_ARATH^SPL1_ARATH^Q:571-14,H:602-770^59.89%ID^E:8e-66^RecName: Full=Squamosa promoter-binding-like protein 1;^Eukaryota; Viridiplantae; Streptophyta; Embryophyta; Tracheophyta; Spermatophyta; Magnoliophyta; eudicotyledons; Gunneridae; Pentapetalae; rosids; malvids; Brassicales; Brassicaceae; Camelineae; Arabidopsis
162680	CT009870.1_g1_i1	625	536.945	2	2	2	2.32798	0	0	13.3459	13.3459	13.3459	T	5.85133	XRCC4_ARATH^XRCC4_ARATH^Q:625-50,H:81-260^60.62%ID^E:4e-67^RecName: Full=DNA repair protein XRCC4;^Eukaryota; Viridiplantae; Streptophyta; Embryophyta; Tracheophyta; Spermatophyta; Magnoliophyta; eudicotyledons; Gunneridae; Pentapetalae; rosids; malvids; Brassicales; Brassicaceae; Camelineae; Arabidopsis
154748	CT009871.1_g1_i1	617	512.225	3	3	3	3.61364	0	0	20.9849	20.9849	20.9849	T	9.20057	XRCC4_ARATH^XRCC4_ARATH^Q:615-58,H:87-260^60.96%ID^E:1e-64^RecName: Full=DNA repair protein XRCC4;^Eukaryota; Viridiplantae; Streptophyta; Embryophyta; Tracheophyta; Spermatophyta; Magnoliophyta; eudicotyledons; Gunneridae; Pentapetalae; rosids; malvids; Brassicales; Brassicaceae; Camelineae; Arabidopsis
139586	CT009873.1_g1_i1	592	569.313	5	5	5	5.19925	0	0	31.4677	31.4677	31.4677	T	13.7967	RH7_SPIOL^RH7_SPIOL^Q:2-592,H:340-536^82.23%ID^E:1e-113^RecName: Full=DEAD-box ATP-dependent RNA helicase 7;^Eukaryota; Viridiplantae; Streptophyta; Embryophyta; Tracheophyta; Spermatophyta; Magnoliophyta; eudicotyledons; Gunneridae; Pentapetalae; Caryophyllales; Chenopodiaceae; Chenopodioideae; Anserineae; Spinacia
120281	CT009876.1_g1_i1	450	289.594	12	12	12	18.6468	0	0	148.47	148.47	148.47	T	65.0948	#N/A
57841	CT009887.1_g1_i1	381	340.103	8	8	8	8.962	0	0	84.2804	84.2804	84.2804	T	36.9517	DRM1_ARATH^DRM1_ARATH^Q:273-31,H:1-83^67.82%ID^E:1e-24^RecName: Full=Dormancy-associated protein 1 {ECO:0000303|Ref.1};^Eukaryota; Viridiplantae; Streptophyta; Embryophyta; Tracheophyta; Spermatophyta; Magnoliophyta; eudicotyledons; Gunneridae; Pentapetalae; rosids; malvids; Brassicales; Brassicaceae; Camelineae; Arabidopsis
40485	CT009891.1_g1_i1	270	103.089	2	2	2	5.23819	0	0	69.5127	69.5127	69.5127	T	30.477	#N/A
32560	CT009893.1_g1_i1	307	151.199	2	2	2	4.06087	0	0	47.3944	47.3944	47.3944	T	20.7795	#N/A
6036	CT009898.1_g1_i1	446	478.704	3	3	3	2.79505	0	0	22.4544	22.4544	22.4544	T	9.84485	MT2_ACTDE^MT2_ACTDE^Q:238-77,H:25-78^83.64%ID^E:4e-22^RecName: Full=Metallothionein-like protein type 2;^Eukaryota; Viridiplantae; Streptophyta; Embryophyta; Tracheophyta; Spermatophyta; Magnoliophyta; eudicotyledons; Gunneridae; Pentapetalae; asterids; Ericales; Actinidiaceae; Actinidia
232015	CT009900.1_g1_i1	446	177.177	2	2	2	5.0345	0	0	40.4453	40.4453	40.4453	T	17.7328	#N/A
221183	CT009902.1_g1_i1	486	466.617	2	2	2	2.08308	0	0	15.3573	15.3573	15.3573	T	6.73324	MT2_ACTDE^MT2_ACTDE^Q:277-116,H:25-78^83.64%ID^E:6e-22^RecName: Full=Metallothionein-like protein type 2;^Eukaryota; Viridiplantae; Streptophyta; Embryophyta; Tracheophyta; Spermatophyta; Magnoliophyta; eudicotyledons; Gunneridae; Pentapetalae; asterids; Ericales; Actinidiaceae; Actinidia
208570	CT009904.1_g1_i1	463	183.75	2	2	2	5.03945	0	0	38.9986	38.9986	38.9986	T	17.0985	#N/A
202436	CT009905.1_g1_i1	475	188.735	3	3	3	7.55026	0	0	56.9528	56.9528	56.9528	T	24.9703	#N/A
177384	CT009910.1_g1_i1	304	149.886	4	4	4	8.11282	0	0	95.6191	95.6191	95.6191	T	41.9231	#N/A
143512	CT009916.1_g1_i1	440	205.87	3	3	3	6.4118	0	0	52.2124	52.2124	52.2124	T	22.8919	MATK_QUEIL^MATK_QUEIL^Q:438-241,H:20-85^98.48%ID^E:4e-36^RecName: Full=Maturase K {ECO:0000255|HAMAP-Rule:MF_01390};^Eukaryota; Viridiplantae; Streptophyta; Embryophyta; Tracheophyta; Spermatophyta; Magnoliophyta; eudicotyledons; Gunneridae; Pentapetalae; rosids; fabids; Fagales; Fagaceae; Quercus
89153	CT009927.1_g1_i1	185	147.154	2	2	2	2.51437	0	0	48.6972	48.6972	48.6972	T	21.3507	RL24_HORVU^RL24_HORVU^Q:16-102,H:84-112^93.1%ID^E:4e-10^RecName: Full=60S ribosomal protein L24;^Eukaryota; Viridiplantae; Streptophyta; Embryophyta; Tracheophyta; Spermatophyta; Magnoliophyta; Liliopsida; Poales; Poaceae; BOP clade; Pooideae; Triticodae; Triticeae; Hordeinae; Hordeum
72600	CT009932.1_g1_i1	203	94.6217	3	3	3	6.43616	0	0	113.6	113.6	113.6	T	49.8064	RS25_SOLLC^RS25_SOLLC^Q:200-108,H:78-108^80.65%ID^E:7e-11^RecName: Full=40S ribosomal protein S25;^Eukaryota; Viridiplantae; Streptophyta; Embryophyta; Tracheophyta; Spermatophyta; Magnoliophyta; eudicotyledons; Gunneridae; Pentapetalae; asterids; lamiids; Solanales; Solanaceae; Solanoideae; Solaneae; Solanum; Lycopersicon
19499	CT009945.1_g1_i1	300	102.368	3	3	3	8.7918	0	0	105.003	105.003	105.003	T	46.0374	MATK_QUELY^MATK_QUELY^Q:236-36,H:1-67^98.51%ID^E:4e-38^RecName: Full=Maturase K {ECO:0000255|HAMAP-Rule:MF_01390};^Eukaryota; Viridiplantae; Streptophyta; Embryophyta; Tracheophyta; Spermatophyta; Magnoliophyta; eudicotyledons; Gunneridae; Pentapetalae; rosids; fabids; Fagales; Fagaceae; Quercus
10609	CT009947.1_g1_i1	283	140.077	2	2	2	4.04063	0	0	51.1574	51.1574	51.1574	T	22.4294	#N/A
226689	CT009952.1_g1_i1	408	260.683	2	2	2	3.13023	0	0	27.4893	27.4893	27.4893	T	12.0523	SCP45_ARATH^SCP45_ARATH^Q:12-359,H:206-321^59.48%ID^E:1e-39^RecName: Full=Serine carboxypeptidase-like 45;^Eukaryota; Viridiplantae; Streptophyta; Embryophyta; Tracheophyta; Spermatophyta; Magnoliophyta; eudicotyledons; Gunneridae; Pentapetalae; rosids; malvids; Brassicales; Brassicaceae; Camelineae; Arabidopsis
218091	CT009954.1_g1_i1	286	202.529	3	3	3	4.23642	0	0	53.0738	53.0738	53.0738	T	23.2696	#N/A
214192	CT009955.1_g1_i1	447	459.039	3	3	3	2.92132	0	0	23.4163	23.4163	23.4163	T	10.2666	SKP1B_ARATH^SKP1B_ARATH^Q:405-106,H:58-171^71.93%ID^E:2e-43^RecName: Full=SKP1-like protein 1B;^Eukaryota; Viridiplantae; Streptophyta; Embryophyta; Tracheophyta; Spermatophyta; Magnoliophyta; eudicotyledons; Gunneridae; Pentapetalae; rosids; malvids; Brassicales; Brassicaceae; Camelineae; Arabidopsis
196570	CT009959.1_g1_i1	267	257.214	2	2	2	2.0761	0	0	27.8601	27.8601	27.8601	T	12.2149	#N/A
143369	CT009971.1_g1_i1	175	56.6675	2	2	2	6.17638	0	0	126.457	126.457	126.457	T	55.4435	#N/A
136253	CT009973.1_g1_i1	442	449.899	3	3	3	2.94733	0	0	23.892	23.892	23.892	T	10.4752	SKP1B_ARATH^SKP1B_ARATH^Q:400-101,H:58-171^71.93%ID^E:2e-43^RecName: Full=SKP1-like protein 1B;^Eukaryota; Viridiplantae; Streptophyta; Embryophyta; Tracheophyta; Spermatophyta; Magnoliophyta; eudicotyledons; Gunneridae; Pentapetalae; rosids; malvids; Brassicales; Brassicaceae; Camelineae; Arabidopsis
120960	CT009976.1_g1_i1	305	219.928	6	6	6	8.32092	0	0	97.7502	97.7502	97.7502	T	42.8574	RS21_MAIZE^RS21_MAIZE^Q:256-98,H:26-78^84.91%ID^E:1e-26^RecName: Full=40S ribosomal protein S21;^Eukaryota; Viridiplantae; Streptophyta; Embryophyta; Tracheophyta; Spermatophyta; Magnoliophyta; Liliopsida; Poales; Poaceae; PACMAD clade; Panicoideae; Andropogonodae; Andropogoneae; Tripsacinae; Zea
54998	CT009991.1_g1_i1	566	440.349	2	2	2	2.57069	0	0	16.2734	16.2734	16.2734	T	7.13489	#N/A
47795	CT009992.1_g1_i1	341	197.085	2	2	2	3.46044	0	0	36.3599	36.3599	36.3599	T	15.9416	#N/A
39786	CT009994.1_g1_i1	668	652.412	2	2	2	2.04779	0	0	10.9839	10.9839	10.9839	T	4.81574	RH7_SPIOL^RH7_SPIOL^Q:2-652,H:344-560^82.49%ID^E:3e-115^RecName: Full=DEAD-box ATP-dependent RNA helicase 7;^Eukaryota; Viridiplantae; Streptophyta; Embryophyta; Tracheophyta; Spermatophyta; Magnoliophyta; eudicotyledons; Gunneridae; Pentapetalae; Caryophyllales; Chenopodiaceae; Chenopodioideae; Anserineae; Spinacia
203052	CT010009.1_g1_i1	339	346.751	3	3	3	2.93294	0	0	30.9991	30.9991	30.9991	T	13.5912	DRM1_ARATH^DRM1_ARATH^Q:62-337,H:1-94^68.37%ID^E:1e-30^RecName: Full=Dormancy-associated protein 1 {ECO:0000303|Ref.1};^Eukaryota; Viridiplantae; Streptophyta; Embryophyta; Tracheophyta; Spermatophyta; Magnoliophyta; eudicotyledons; Gunneridae; Pentapetalae; rosids; malvids; Brassicales; Brassicaceae; Camelineae; Arabidopsis
131952	CT010024.1_g1_i1	455	266.219	2	2	2	3.41824	0	0	26.9176	26.9176	26.9176	T	11.8017	#N/A
113695	CT010027.1_g1_i1	451	324.628	3	3	3	4.16784	0	0	33.1117	33.1117	33.1117	T	14.5174	RL242_ARATH^RL242_ARATH^Q:1-201,H:46-112^76.12%ID^E:1e-17^RecName: Full=60S ribosomal protein L24-2;^Eukaryota; Viridiplantae; Streptophyta; Embryophyta; Tracheophyta; Spermatophyta; Magnoliophyta; eudicotyledons; Gunneridae; Pentapetalae; rosids; malvids; Brassicales; Brassicaceae; Camelineae; Arabidopsis
86498	CT010033.1_g1_i1	209	236.058	4	4	4	3.54151	0	0	60.7139	60.7139	60.7139	T	26.6193	#N/A
49580	CT010041.1_g1_i1	243	250.587	6	6	6	5.81834	0	0	85.7904	85.7904	85.7904	T	37.6138	#N/A
43554	CT010043.1_g1_i1	261	111.677	2	2	2	4.67419	0	0	64.1671	64.1671	64.1671	T	28.1333	RS25_SOLLC^RS25_SOLLC^Q:212-120,H:78-108^80.65%ID^E:1e-10^RecName: Full=40S ribosomal protein S25;^Eukaryota; Viridiplantae; Streptophyta; Embryophyta; Tracheophyta; Spermatophyta; Magnoliophyta; eudicotyledons; Gunneridae; Pentapetalae; asterids; lamiids; Solanales; Solanaceae; Solanoideae; Solaneae; Solanum; Lycopersicon
52198	CT010055.1_g1_i1	269	88.6082	4	4	4	12.1433	0	0	161.746	161.746	161.746	T	70.9155	RK16_GOSBA^RK16_GOSBA^Q:51-224,H:1-58^98.28%ID^E:7e-34^RecName: Full=50S ribosomal protein L16, chloroplastic {ECO:0000255|HAMAP-Rule:MF_01342};^Eukaryota; Viridiplantae; Streptophyta; Embryophyta; Tracheophyta; Spermatophyta; Magnoliophyta; eudicotyledons; Gunneridae; Pentapetalae; rosids; malvids; Malvales; Malvaceae; Malvoideae; Gossypium
31888	CT010060.1_g1_i1	316	228.607	3	3	3	4.14685	0	0	47.0195	47.0195	47.0195	T	20.6151	RL23_TOBAC^RL23_TOBAC^Q:235-2,H:1-78^96.15%ID^E:9e-47^RecName: Full=60S ribosomal protein L23;^Eukaryota; Viridiplantae; Streptophyta; Embryophyta; Tracheophyta; Spermatophyta; Magnoliophyta; eudicotyledons; Gunneridae; Pentapetalae; asterids; lamiids; Solanales; Solanaceae; Nicotianoideae; Nicotianeae; Nicotiana
164932	CT010087.1_g1_i1	266	94.6625	4	4	4	11.2399	0	0	151.401	151.401	151.401	T	66.3799	RK16_GOSBA^RK16_GOSBA^Q:59-223,H:1-55^98.18%ID^E:1e-31^RecName: Full=50S ribosomal protein L16, chloroplastic {ECO:0000255|HAMAP-Rule:MF_01342};^Eukaryota; Viridiplantae; Streptophyta; Embryophyta; Tracheophyta; Spermatophyta; Magnoliophyta; eudicotyledons; Gunneridae; Pentapetalae; rosids; malvids; Malvales; Malvaceae; Malvoideae; Gossypium
134275	CT010096.1_g1_i1	381	270.441	2	2	2	2.81762	0	0	26.4975	26.4975	26.4975	T	11.6175	PIP12_MAIZE^PIP12_MAIZE^Q:322-2,H:1-106^85.98%ID^E:4e-58^RecName: Full=Aquaporin PIP1-2;^Eukaryota; Viridiplantae; Streptophyta; Embryophyta; Tracheophyta; Spermatophyta; Magnoliophyta; Liliopsida; Poales; Poaceae; PACMAD clade; Panicoideae; Andropogonodae; Andropogoneae; Tripsacinae; Zea
124646	CT010098.1_g1_i1	367	323.757	2	2	2	2.26714	0	0	22.1339	22.1339	22.1339	T	9.70434	RL24_PRUAV^RL24_PRUAV^Q:367-203,H:58-112^90.91%ID^E:1e-18^RecName: Full=60S ribosomal protein L24;^Eukaryota; Viridiplantae; Streptophyta; Embryophyta; Tracheophyta; Spermatophyta; Magnoliophyta; eudicotyledons; Gunneridae; Pentapetalae; rosids; fabids; Rosales; Rosaceae; Maloideae; Amygdaleae; Prunus
97623	CT010104.1_g1_i1	336	107.857	2	2	2	6.23047	0	0	66.4397	66.4397	66.4397	T	29.1297	MATK_QUELY^MATK_QUELY^Q:236-24,H:1-71^98.59%ID^E:1e-40^RecName: Full=Maturase K {ECO:0000255|HAMAP-Rule:MF_01390};^Eukaryota; Viridiplantae; Streptophyta; Embryophyta; Tracheophyta; Spermatophyta; Magnoliophyta; eudicotyledons; Gunneridae; Pentapetalae; rosids; fabids; Fagales; Fagaceae; Quercus
49296	CT010115.1_g1_i1	379	261.271	2	2	2	2.9012	0	0	27.4274	27.4274	27.4274	T	12.0252	RS23_EUPES^RS23_EUPES^Q:377-162,H:71-142^100%ID^E:1e-43^RecName: Full=40S ribosomal protein S23;^Eukaryota; Viridiplantae; Streptophyta; Embryophyta; Tracheophyta; Spermatophyta; Magnoliophyta; eudicotyledons; Gunneridae; Pentapetalae; rosids; fabids; Malpighiales; Euphorbiaceae; Euphorbioideae; Euphorbieae; Euphorbia; Esula; Euphorbia sect. Esula
25403	CT010119.1_g1_i1	400	240.636	9	9	9	14.9603	0	0	134.007	134.007	134.007	T	58.7538	#N/A
20010	CT010120.1_g1_i1	691	545.608	3	3	3	3.79943	0	0	19.7009	19.7009	19.7009	T	8.63765	H33_VITVI^H33_VITVI^Q:2-271,H:47-136^98.89%ID^E:8e-56^RecName: Full=Histone H3.3;^Eukaryota; Viridiplantae; Streptophyta; Embryophyta; Tracheophyta; Spermatophyta; Magnoliophyta; eudicotyledons; Gunneridae; Pentapetalae; rosids; Vitales; Vitaceae; Vitis
11317	CT010121.1_g1_i1	401	295.26	6	6	6	8.14876	0	0	72.8104	72.8104	72.8104	T	31.9229	Y5258_ARATH^Y5258_ARATH^Q:44-343,H:6-105^65%ID^E:6e-32^RecName: Full=Stress-response A/B barrel domain-containing protein At5g22580 {ECO:0000305};^Eukaryota; Viridiplantae; Streptophyta; Embryophyta; Tracheophyta; Spermatophyta; Magnoliophyta; eudicotyledons; Gunneridae; Pentapetalae; rosids; malvids; Brassicales; Brassicaceae; Camelineae; Arabidopsis
6141	CT010122.1_g1_i1	682	573.466	5	5	5	5.9463	0	0	31.2399	31.2399	31.2399	T	13.6967	H33B_LILLO^H33B_LILLO^Q:600-439,H:81-134^79.63%ID^E:2e-22^RecName: Full=Histone H3.3b;^Eukaryota; Viridiplantae; Streptophyta; Embryophyta; Tracheophyta; Spermatophyta; Magnoliophyta; Liliopsida; Liliales; Liliaceae; Lilium
234907	CT010123.1_g1_i1	401	295.922	8	8	8	10.8407	0	0	96.8632	96.8632	96.8632	T	42.4685	Y5258_ARATH^Y5258_ARATH^Q:44-343,H:6-105^64%ID^E:4e-31^RecName: Full=Stress-response A/B barrel domain-containing protein At5g22580 {ECO:0000305};^Eukaryota; Viridiplantae; Streptophyta; Embryophyta; Tracheophyta; Spermatophyta; Magnoliophyta; eudicotyledons; Gunneridae; Pentapetalae; rosids; malvids; Brassicales; Brassicaceae; Camelineae; Arabidopsis
222462	CT010125.1_g1_i1	333	307.554	2	2	2	2.16548	0	0	23.3	23.3	23.3	T	10.2156	RS28_MAIZE^RS28_MAIZE^Q:86-244,H:1-53^90.57%ID^E:8e-26^RecName: Full=40S ribosomal protein S28;^Eukaryota; Viridiplantae; Streptophyta; Embryophyta; Tracheophyta; Spermatophyta; Magnoliophyta; Liliopsida; Poales; Poaceae; PACMAD clade; Panicoideae; Andropogonodae; Andropogoneae; Tripsacinae; Zea
191389	CT010131.1_g1_i1	329	222.848	4	4	4	5.90538	0	0	64.3129	64.3129	64.3129	T	28.1972	Y5258_ARATH^Y5258_ARATH^Q:35-271,H:27-105^67.09%ID^E:2e-31^RecName: Full=Stress-response A/B barrel domain-containing protein At5g22580 {ECO:0000305};^Eukaryota; Viridiplantae; Streptophyta; Embryophyta; Tracheophyta; Spermatophyta; Magnoliophyta; eudicotyledons; Gunneridae; Pentapetalae; rosids; malvids; Brassicales; Brassicaceae; Camelineae; Arabidopsis
144140	CT010140.1_g1_i1	753	803.162	2	2	2	1.87509	0	0	8.92222	8.92222	8.92222	T	3.91184	HSP12_MEDSA^HSP12_MEDSA^Q:87-383,H:6-106^67.96%ID^E:3e-55^RecName: Full=18.2 kDa class I heat shock protein;^Eukaryota; Viridiplantae; Streptophyta; Embryophyta; Tracheophyta; Spermatophyta; Magnoliophyta; eudicotyledons; Gunneridae; Pentapetalae; rosids; fabids; Fabales; Fabaceae; Papilionoideae; Trifolieae; Medicago`HSP12_MEDSA^HSP12_MEDSA^Q:382-540,H:106-158^84.91%ID^E:3e-55^RecName: Full=18.2…
118248	CT010144.1_g1_i1	733	650.533	4	4	4	4.50707	0	0	22.0311	22.0311	22.0311	T	9.65929	HS181_ARATH^HS181_ARATH^Q:59-517,H:6-161^76.43%ID^E:1e-71^RecName: Full=18.1 kDa class I heat shock protein;^Eukaryota; Viridiplantae; Streptophyta; Embryophyta; Tracheophyta; Spermatophyta; Magnoliophyta; eudicotyledons; Gunneridae; Pentapetalae; rosids; malvids; Brassicales; Brassicaceae; Camelineae; Arabidopsis
109002	CT010145.1_g1_i1	730	635.609	10	10	10	11.485	0	0	56.3711	56.3711	56.3711	T	24.7152	HS181_ARATH^HS181_ARATH^Q:59-511,H:6-159^76.77%ID^E:3e-71^RecName: Full=18.1 kDa class I heat shock protein;^Eukaryota; Viridiplantae; Streptophyta; Embryophyta; Tracheophyta; Spermatophyta; Magnoliophyta; eudicotyledons; Gunneridae; Pentapetalae; rosids; malvids; Brassicales; Brassicaceae; Camelineae; Arabidopsis
99984	CT010146.1_g1_i1	227	88.8117	6	6	6	15.3358	0	0	242.062	242.062	242.062	T	106.129	CDKF4_ORYSJ^CDKF4_ORYSJ^Q:1-222,H:5-78^83.78%ID^E:2e-39^RecName: Full=Cyclin-dependent kinase F-4;^Eukaryota; Viridiplantae; Streptophyta; Embryophyta; Tracheophyta; Spermatophyta; Magnoliophyta; Liliopsida; Poales; Poaceae; BOP clade; Oryzoideae; Oryzeae; Oryzinae; Oryza
93352	CT010148.1_g1_i1	339	346.751	2	2	2	1.95529	0	0	20.6661	20.6661	20.6661	T	9.06081	DRM1_ARATH^DRM1_ARATH^Q:62-337,H:1-94^68.37%ID^E:1e-30^RecName: Full=Dormancy-associated protein 1 {ECO:0000303|Ref.1};^Eukaryota; Viridiplantae; Streptophyta; Embryophyta; Tracheophyta; Spermatophyta; Magnoliophyta; eudicotyledons; Gunneridae; Pentapetalae; rosids; malvids; Brassicales; Brassicaceae; Camelineae; Arabidopsis
63215	CT010155.1_g1_i1	246	118.819	2	2	2	4.14077	0	0	60.3104	60.3104	60.3104	T	26.4424	RL23_ARATH^RL23_ARATH^Q:1-129,H:98-140^100%ID^E:2e-22^RecName: Full=60S ribosomal protein L23;^Eukaryota; Viridiplantae; Streptophyta; Embryophyta; Tracheophyta; Spermatophyta; Magnoliophyta; eudicotyledons; Gunneridae; Pentapetalae; rosids; malvids; Brassicales; Brassicaceae; Camelineae; Arabidopsis
42381	CT010160.1_g1_i1	794	624.841	2	2	2	2.54145	0	0	11.4685	11.4685	11.4685	T	5.02823	HBP2_CASGL^HBP2_CASGL^Q:387-1,H:1-128^86.05%ID^E:9e-71^RecName: Full=Hemoglobin-2;^Eukaryota; Viridiplantae; Streptophyta; Embryophyta; Tracheophyta; Spermatophyta; Magnoliophyta; eudicotyledons; Gunneridae; Pentapetalae; rosids; fabids; Fagales; Casuarinaceae; Casuarina
32446	CT010161.1_g1_i1	264	121.463	5	5	5	10.8676	0	0	147.494	147.494	147.494	T	64.667	PCKA_CUCSA^PCKA_CUCSA^Q:2-262,H:373-459^93.1%ID^E:2e-52^RecName: Full=Phosphoenolpyruvate carboxykinase (ATP);^Eukaryota; Viridiplantae; Streptophyta; Embryophyta; Tracheophyta; Spermatophyta; Magnoliophyta; eudicotyledons; Gunneridae; Pentapetalae; rosids; fabids; Cucurbitales; Cucurbitaceae; Benincaseae; Cucumis
197476	CU639492.1_g1_i1	631	556.464	2	2	2	2.26789	0	0	12.8777	12.8777	12.8777	T	5.64609	PP1_ORYSJ^PP1_ORYSJ^Q:2-598,H:52-250^88.94%ID^E:3e-130^RecName: Full=Serine/threonine-protein phosphatase PP1;^Eukaryota; Viridiplantae; Streptophyta; Embryophyta; Tracheophyta; Spermatophyta; Magnoliophyta; Liliopsida; Poales; Poaceae; BOP clade; Oryzoideae; Oryzeae; Oryzinae; Oryza
173252	CU639495.1_g1_i1	674	706.835	3	3	3	2.86064	0	0	15.2072	15.2072	15.2072	T	6.66742	#N/A
164787	CU639496.1_g1_i1	563	678.007	2	2	2	1.66075	0	0	10.5692	10.5692	10.5692	T	4.63394	PVIP_PEA^PVIP_PEA^Q:5-562,H:160-345^80.11%ID^E:3e-108^RecName: Full=OBERON-like protein;^Eukaryota; Viridiplantae; Streptophyta; Embryophyta; Tracheophyta; Spermatophyta; Magnoliophyta; eudicotyledons; Gunneridae; Pentapetalae; rosids; fabids; Fabales; Fabaceae; Papilionoideae; Fabeae; Pisum
157528	CU639497.1_g1_i1	615	635.355	3	3	3	2.90389	0	0	16.9181	16.9181	16.9181	T	7.41753	#N/A
121057	CU639502.1_g1_i1	585	426.113	2	2	2	2.74575	0	0	16.8171	16.8171	16.8171	T	7.37327	SYM_ORYSJ^SYM_ORYSJ^Q:546-1,H:347-524^74.18%ID^E:3e-71^RecName: Full=Probable methionine--tRNA ligase;^Eukaryota; Viridiplantae; Streptophyta; Embryophyta; Tracheophyta; Spermatophyta; Magnoliophyta; Liliopsida; Poales; Poaceae; BOP clade; Oryzoideae; Oryzeae; Oryzinae; Oryza
98429	CU639505.1_g1_i1	639	642.022	4	4	4	3.98117	0	0	22.3232	22.3232	22.3232	T	9.78734	POT4_ARATH^POT4_ARATH^Q:56-487,H:606-753^64.19%ID^E:8e-46^RecName: Full=Potassium transporter 4;^Eukaryota; Viridiplantae; Streptophyta; Embryophyta; Tracheophyta; Spermatophyta; Magnoliophyta; eudicotyledons; Gunneridae; Pentapetalae; rosids; malvids; Brassicales; Brassicaceae; Camelineae; Arabidopsis
90335	CU639506.1_g1_i1	609	545.309	2	2	2	2.2336	0	0	13.1412	13.1412	13.1412	T	5.76159	PMA4_NICPL^PMA4_NICPL^Q:2-601,H:690-889^84%ID^E:1e-107^RecName: Full=Plasma membrane ATPase 4;^Eukaryota; Viridiplantae; Streptophyta; Embryophyta; Tracheophyta; Spermatophyta; Magnoliophyta; eudicotyledons; Gunneridae; Pentapetalae; asterids; lamiids; Solanales; Solanaceae; Nicotianoideae; Nicotianeae; Nicotiana
71803	CU639509.1_g1_i1	522	436.389	2	2	2	2.39236	0	0	16.4211	16.4211	16.4211	T	7.19963	PALY_VITVI^PALY_VITVI^Q:521-3,H:100-272^91.33%ID^E:4e-114^RecName: Full=Phenylalanine ammonia-lyase;^Eukaryota; Viridiplantae; Streptophyta; Embryophyta; Tracheophyta; Spermatophyta; Magnoliophyta; eudicotyledons; Gunneridae; Pentapetalae; rosids; Vitales; Vitaceae; Vitis
42106	CU639513.1_g1_i1	604	461.493	2	2	2	2.61759	0	0	15.5278	15.5278	15.5278	T	6.808	RBM47_CANLF^RBM47_CANLF^Q:144-593,H:76-225^38.82%ID^E:1e-19^RecName: Full=RNA-binding protein 47;^Eukaryota; Metazoa; Chordata; Craniata; Vertebrata; Euteleostomi; Mammalia; Eutheria; Laurasiatheria; Carnivora; Caniformia; Canidae; Canis
34303	CU639514.1_g1_i1	607	555.487	3	3	3	3.2782	0	0	19.3506	19.3506	19.3506	T	8.48403	VSR1_ARATH^VSR1_ARATH^Q:27-605,H:11-206^73.47%ID^E:7e-89^RecName: Full=Vacuolar-sorting receptor 1;^Eukaryota; Viridiplantae; Streptophyta; Embryophyta; Tracheophyta; Spermatophyta; Magnoliophyta; eudicotyledons; Gunneridae; Pentapetalae; rosids; malvids; Brassicales; Brassicaceae; Camelineae; Arabidopsis
7636	CU639519.1_g1_i1	529	514.953	3	3	3	3.08183	0	0	20.8737	20.8737	20.8737	T	9.15184	P2C60_ARATH^P2C60_ARATH^Q:136-528,H:1-131^85.5%ID^E:1e-78^RecName: Full=Probable protein phosphatase 2C 60;^Eukaryota; Viridiplantae; Streptophyta; Embryophyta; Tracheophyta; Spermatophyta; Magnoliophyta; eudicotyledons; Gunneridae; Pentapetalae; rosids; malvids; Brassicales; Brassicaceae; Camelineae; Arabidopsis
932	CU639520.1_g1_i1	307	228.383	2	2	2	2.68847	0	0	31.3771	31.3771	31.3771	T	13.7569	#N/A
193511	CU639527.1_g1_i1	568	503.662	2	2	2	2.25548	0	0	14.2278	14.2278	14.2278	T	6.23801	VSR1_ARATH^VSR1_ARATH^Q:110-568,H:38-193^77.56%ID^E:2e-70^RecName: Full=Vacuolar-sorting receptor 1;^Eukaryota; Viridiplantae; Streptophyta; Embryophyta; Tracheophyta; Spermatophyta; Magnoliophyta; eudicotyledons; Gunneridae; Pentapetalae; rosids; malvids; Brassicales; Brassicaceae; Camelineae; Arabidopsis
186267	CU639528.1_g1_i1	562	365.552	2	2	2	3.0748	0	0	19.6032	19.6032	19.6032	T	8.59479	#N/A
172272	CU639530.1_g1_i1	547	633.006	2	2	2	1.72826	0	0	11.3206	11.3206	11.3206	T	4.96337	ALF2_PEA^ALF2_PEA^Q:1-546,H:135-316^87.36%ID^E:2e-113^RecName: Full=Fructose-bisphosphate aldolase, cytoplasmic isozyme 2;^Eukaryota; Viridiplantae; Streptophyta; Embryophyta; Tracheophyta; Spermatophyta; Magnoliophyta; eudicotyledons; Gunneridae; Pentapetalae; rosids; fabids; Fabales; Fabaceae; Papilionoideae; Fabeae; Pisum
165186	CU639531.1_g1_i1	577	437.983	2	2	2	2.6348	0	0	16.3613	16.3613	16.3613	T	7.17344	CNBLA_ARATH^CNBLA_ARATH^Q:74-577,H:16-184^68.64%ID^E:5e-78^RecName: Full=Calcineurin B-like protein 10;^Eukaryota; Viridiplantae; Streptophyta; Embryophyta; Tracheophyta; Spermatophyta; Magnoliophyta; eudicotyledons; Gunneridae; Pentapetalae; rosids; malvids; Brassicales; Brassicaceae; Camelineae; Arabidopsis
157799	CU639532.1_g1_i1	661	603.767	4	4	4	4.37918	0	0	23.7376	23.7376	23.7376	T	10.4075	C82A3_SOYBN^C82A3_SOYBN^Q:17-661,H:216-431^58.33%ID^E:7e-88^RecName: Full=Cytochrome P450 82A3;^Eukaryota; Viridiplantae; Streptophyta; Embryophyta; Tracheophyta; Spermatophyta; Magnoliophyta; eudicotyledons; Gunneridae; Pentapetalae; rosids; fabids; Fabales; Fabaceae; Papilionoideae; Phaseoleae; Glycine; Soja
134788	CU639535.1_g1_i1	577	505.632	4	4	4	4.56458	0	0	28.3447	28.3447	28.3447	T	12.4274	AB3F_ARATH^AB3F_ARATH^Q:2-577,H:195-384^78.65%ID^E:5e-100^RecName: Full=ABC transporter F family member 3;^Eukaryota; Viridiplantae; Streptophyta; Embryophyta; Tracheophyta; Spermatophyta; Magnoliophyta; eudicotyledons; Gunneridae; Pentapetalae; rosids; malvids; Brassicales; Brassicaceae; Camelineae; Arabidopsis
105986	CU639539.1_g1_i1	607	442.48	2	2	2	2.74363	0	0	16.1951	16.1951	16.1951	T	7.10053	RL111_ARATH^RL111_ARATH^Q:1-384,H:55-182^96.88%ID^E:2e-72^RecName: Full=60S ribosomal protein L11-1;^Eukaryota; Viridiplantae; Streptophyta; Embryophyta; Tracheophyta; Spermatophyta; Magnoliophyta; eudicotyledons; Gunneridae; Pentapetalae; rosids; malvids; Brassicales; Brassicaceae; Camelineae; Arabidopsis
98275	CU639540.1_g1_i1	582	671.702	2	2	2	1.73291	0	0	10.6684	10.6684	10.6684	T	4.67744	ALF2_PEA^ALF2_PEA^Q:14-577,H:133-320^86.17%ID^E:9e-116^RecName: Full=Fructose-bisphosphate aldolase, cytoplasmic isozyme 2;^Eukaryota; Viridiplantae; Streptophyta; Embryophyta; Tracheophyta; Spermatophyta; Magnoliophyta; eudicotyledons; Gunneridae; Pentapetalae; rosids; fabids; Fabales; Fabaceae; Papilionoideae; Fabeae; Pisum
83621	CU639542.1_g1_i1	467	339.878	3	3	3	4.12206	0	0	31.626	31.626	31.626	T	13.866	CYSKP_SOLTU^CYSKP_SOLTU^Q:465-1,H:140-294^85.81%ID^E:3e-83^RecName: Full=Cysteine synthase, chloroplastic/chromoplastic;^Eukaryota; Viridiplantae; Streptophyta; Embryophyta; Tracheophyta; Spermatophyta; Magnoliophyta; eudicotyledons; Gunneridae; Pentapetalae; asterids; lamiids; Solanales; Solanaceae; Solanoideae; Solaneae; Solanum
77619	CU639543.1_g1_i1	519	558.191	6	6	6	5.57873	0	0	38.5136	38.5136	38.5136	T	16.8859	#N/A
55128	CU639546.1_g1_i1	479	287.527	4	4	4	6.66373	0	0	49.8458	49.8458	49.8458	T	21.8543	PFKA3_ARATH^PFKA3_ARATH^Q:1-477,H:159-317^94.34%ID^E:3e-102^RecName: Full=ATP-dependent 6-phosphofructokinase 3 {ECO:0000255|HAMAP-Rule:MF_03186};^Eukaryota; Viridiplantae; Streptophyta; Embryophyta; Tracheophyta; Spermatophyta; Magnoliophyta; eudicotyledons; Gunneridae; Pentapetalae; rosids; malvids; Brassicales; Brassicaceae; Camelineae; Arabidopsis
48892	CU639547.1_g1_i1	538	492.483	3	3	3	3.27727	0	0	21.8261	21.8261	21.8261	T	9.56939	NRP2_ARATH^NRP2_ARATH^Q:537-283,H:136-220^68.6%ID^E:3e-32^RecName: Full=NAP1-related protein 2;^Eukaryota; Viridiplantae; Streptophyta; Embryophyta; Tracheophyta; Spermatophyta; Magnoliophyta; eudicotyledons; Gunneridae; Pentapetalae; rosids; malvids; Brassicales; Brassicaceae; Camelineae; Arabidopsis
42035	CU639548.1_g1_i1	586	488.76	3	3	3	3.59686	0	0	21.9924	21.9924	21.9924	T	9.64229	Y5129_ARATH^Y5129_ARATH^Q:467-3,H:248-402^87.1%ID^E:8e-91^RecName: Full=Probable LRR receptor-like serine/threonine-protein kinase At5g10290;^Eukaryota; Viridiplantae; Streptophyta; Embryophyta; Tracheophyta; Spermatophyta; Magnoliophyta; eudicotyledons; Gunneridae; Pentapetalae; rosids; malvids; Brassicales; Brassicaceae; Camelineae; Arabidopsis
29850	CU639550.1_g1_i1	556	387.989	4	4	4	5.73212	0	0	36.9391	36.9391	36.9391	T	16.1955	CRWN1_ARATH^CRWN1_ARATH^Q:3-554,H:208-391^61.41%ID^E:5e-54^RecName: Full=Protein CROWDED NUCLEI 1 {ECO:0000303|PubMed:24308514};^Eukaryota; Viridiplantae; Streptophyta; Embryophyta; Tracheophyta; Spermatophyta; Magnoliophyta; eudicotyledons; Gunneridae; Pentapetalae; rosids; malvids; Brassicales; Brassicaceae; Camelineae; Arabidopsis
8342	CU639553.1_g1_i1	656	525.397	2	2	2	2.49716	0	0	13.6392	13.6392	13.6392	T	5.97994	PFKA3_ARATH^PFKA3_ARATH^Q:633-295,H:360-472^69.91%ID^E:4e-48^RecName: Full=ATP-dependent 6-phosphofructokinase 3 {ECO:0000255|HAMAP-Rule:MF_03186};^Eukaryota; Viridiplantae; Streptophyta; Embryophyta; Tracheophyta; Spermatophyta; Magnoliophyta; eudicotyledons; Gunneridae; Pentapetalae; rosids; malvids; Brassicales; Brassicaceae; Camelineae; Arabidopsis
214104	CU639557.1_g1_i1	644	865.715	3	3	3	2.23168	0	0	12.4163	12.4163	12.4163	T	5.44378	RH56_ARATH^RH56_ARATH^Q:195-644,H:1-149^84%ID^E:6e-76^RecName: Full=DEAD-box ATP-dependent RNA helicase 56;^Eukaryota; Viridiplantae; Streptophyta; Embryophyta; Tracheophyta; Spermatophyta; Magnoliophyta; eudicotyledons; Gunneridae; Pentapetalae; rosids; malvids; Brassicales; Brassicaceae; Camelineae; Arabidopsis
216512	CU639560.1_g1_i1	608	510.046	2	2	2	2.3841	0	0	14.0497	14.0497	14.0497	T	6.15992	AGO1B_ORYSJ^AGO1B_ORYSJ^Q:607-2,H:780-981^92.57%ID^E:1e-127^RecName: Full=Protein argonaute 1B;^Eukaryota; Viridiplantae; Streptophyta; Embryophyta; Tracheophyta; Spermatophyta; Magnoliophyta; Liliopsida; Poales; Poaceae; BOP clade; Oryzoideae; Oryzeae; Oryzinae; Oryza
208842	CU639561.1_g1_i1	515	422.123	4	4	4	4.8801	0	0	33.9522	33.9522	33.9522	T	14.8859	#N/A
185570	CU639564.1_g1_i1	628	449.606	2	2	2	2.79355	0	0	15.9384	15.9384	15.9384	T	6.98799	AARE1_ORYSJ^AARE1_ORYSJ^Q:1-624,H:282-487^55.29%ID^E:1e-69^RecName: Full=Acylamino-acid-releasing enzyme 1 {ECO:0000305};^Eukaryota; Viridiplantae; Streptophyta; Embryophyta; Tracheophyta; Spermatophyta; Magnoliophyta; Liliopsida; Poales; Poaceae; BOP clade; Oryzoideae; Oryzeae; Oryzinae; Oryza
177610	CU639565.1_g1_i1	553	607.355	2	2	2	1.82101	0	0	11.7987	11.7987	11.7987	T	5.173	POT4_ARATH^POT4_ARATH^Q:2-463,H:596-753^65.82%ID^E:4e-53^RecName: Full=Potassium transporter 4;^Eukaryota; Viridiplantae; Streptophyta; Embryophyta; Tracheophyta; Spermatophyta; Magnoliophyta; eudicotyledons; Gunneridae; Pentapetalae; rosids; malvids; Brassicales; Brassicaceae; Camelineae; Arabidopsis
155510	CU639568.1_g1_i1	640	515.835	2	2	2	2.48141	0	0	13.892	13.892	13.892	T	6.09079	ILV5_ORYSJ^ILV5_ORYSJ^Q:640-2,H:106-318^94.84%ID^E:1e-128^RecName: Full=Ketol-acid reductoisomerase, chloroplastic;^Eukaryota; Viridiplantae; Streptophyta; Embryophyta; Tracheophyta; Spermatophyta; Magnoliophyta; Liliopsida; Poales; Poaceae; BOP clade; Oryzoideae; Oryzeae; Oryzinae; Oryza
147452	CU639569.1_g1_i1	558	498.541	6	6	6	6.7156	0	0	43.1218	43.1218	43.1218	T	18.9062	C7D47_PANGI^C7D47_PANGI^Q:14-556,H:93-274^57.14%ID^E:6e-68^RecName: Full=Cytochrome P450 CYP82D47;^Eukaryota; Viridiplantae; Streptophyta; Embryophyta; Tracheophyta; Spermatophyta; Magnoliophyta; eudicotyledons; Gunneridae; Pentapetalae; asterids; campanulids; Apiales; Araliaceae; Panax
140370	CU639570.1_g1_i1	614	465.948	4	4	4	5.27098	0	0	30.7588	30.7588	30.7588	T	13.4858	FDFT1_ARATH^FDFT1_ARATH^Q:112-612,H:1-167^79.64%ID^E:4e-97^RecName: Full=Squalene synthase 1 {ECO:0000303|PubMed:9363754};^Eukaryota; Viridiplantae; Streptophyta; Embryophyta; Tracheophyta; Spermatophyta; Magnoliophyta; eudicotyledons; Gunneridae; Pentapetalae; rosids; malvids; Brassicales; Brassicaceae; Camelineae; Arabidopsis
94809	CU639576.1_g1_i1	598	658.549	5	5	5	4.54029	0	0	27.2037	27.2037	27.2037	T	11.9271	ENO1_HEVBR^ENO1_HEVBR^Q:118-597,H:1-160^87.5%ID^E:2e-93^RecName: Full=Enolase 1;^Eukaryota; Viridiplantae; Streptophyta; Embryophyta; Tracheophyta; Spermatophyta; Magnoliophyta; eudicotyledons; Gunneridae; Pentapetalae; rosids; fabids; Malpighiales; Euphorbiaceae; Crotonoideae; Micrandreae; Hevea
21572	CU639587.1_g1_i1	577	445.314	2	2	2	2.59143	0	0	16.092	16.092	16.092	T	7.05535	ASPR_CUCPE^ASPR_CUCPE^Q:575-90,H:351-513^77.3%ID^E:2e-89^RecName: Full=Aspartic proteinase;^Eukaryota; Viridiplantae; Streptophyta; Embryophyta; Tracheophyta; Spermatophyta; Magnoliophyta; eudicotyledons; Gunneridae; Pentapetalae; rosids; fabids; Cucurbitales; Cucurbitaceae; Cucurbiteae; Cucurbita
236760	CU639590.1_g1_i1	610	558.343	3	3	3	3.27756	0	0	19.2516	19.2516	19.2516	T	8.44064	VSR1_ARATH^VSR1_ARATH^Q:30-608,H:11-206^73.98%ID^E:1e-89^RecName: Full=Vacuolar-sorting receptor 1;^Eukaryota; Viridiplantae; Streptophyta; Embryophyta; Tracheophyta; Spermatophyta; Magnoliophyta; eudicotyledons; Gunneridae; Pentapetalae; rosids; malvids; Brassicales; Brassicaceae; Camelineae; Arabidopsis
229050	CU639591.1_g1_i1	531	409.97	2	2	2	2.59044	0	0	17.4793	17.4793	17.4793	T	7.6636	TKPR1_ARATH^TKPR1_ARATH^Q:3-494,H:52-214^51.22%ID^E:3e-52^RecName: Full=Tetraketide alpha-pyrone reductase 1;^Eukaryota; Viridiplantae; Streptophyta; Embryophyta; Tracheophyta; Spermatophyta; Magnoliophyta; eudicotyledons; Gunneridae; Pentapetalae; rosids; malvids; Brassicales; Brassicaceae; Camelineae; Arabidopsis
192192	CU639597.1_g1_i1	535	475.832	3	3	3	3.37304	0	0	22.5899	22.5899	22.5899	T	9.90426	AL7A1_MALDO^AL7A1_MALDO^Q:102-494,H:1-131^73.28%ID^E:7e-63^RecName: Full=Aldehyde dehydrogenase family 7 member A1;^Eukaryota; Viridiplantae; Streptophyta; Embryophyta; Tracheophyta; Spermatophyta; Magnoliophyta; eudicotyledons; Gunneridae; Pentapetalae; rosids; fabids; Rosales; Rosaceae; Maloideae; Maleae; Malus
162290	CU639601.1_g1_i1	610	605.04	3	3	3	3.02459	0	0	17.7658	17.7658	17.7658	T	7.78918	RUBB_BRANA^RUBB_BRANA^Q:150-605,H:1-145^67.97%ID^E:8e-57^RecName: Full=RuBisCO large subunit-binding protein subunit beta, chloroplastic;^Eukaryota; Viridiplantae; Streptophyta; Embryophyta; Tracheophyta; Spermatophyta; Magnoliophyta; eudicotyledons; Gunneridae; Pentapetalae; rosids; malvids; Brassicales; Brassicaceae; Brassiceae; Brassica
148862	CU639603.1_g1_i1	615	536.981	4	4	4	4.58117	0	0	26.6899	26.6899	26.6899	T	11.7019	CP511_ARATH^CP511_ARATH^Q:3-608,H:70-271^88.12%ID^E:2e-127^RecName: Full=Sterol 14-demethylase;^Eukaryota; Viridiplantae; Streptophyta; Embryophyta; Tracheophyta; Spermatophyta; Magnoliophyta; eudicotyledons; Gunneridae; Pentapetalae; rosids; malvids; Brassicales; Brassicaceae; Camelineae; Arabidopsis
111162	CU639609.1_g1_i1	611	532.964	2	2	2	2.29284	0	0	13.4456	13.4456	13.4456	T	5.89504	PDIA6_MEDSA^PDIA6_MEDSA^Q:4-588,H:126-320^80%ID^E:2e-107^RecName: Full=Probable protein disulfide-isomerase A6;^Eukaryota; Viridiplantae; Streptophyta; Embryophyta; Tracheophyta; Spermatophyta; Magnoliophyta; eudicotyledons; Gunneridae; Pentapetalae; rosids; fabids; Fabales; Fabaceae; Papilionoideae; Trifolieae; Medicago`PDIA6_MEDSA^PDIA6_MEDSA^Q:82-402,H:34-139^49.53%ID^E:9e-29^RecName: Full=Pro…
103475	CU639610.1_g1_i1	522	436.389	2	2	2	2.39236	0	0	16.4211	16.4211	16.4211	T	7.19963	PALY_VITVI^PALY_VITVI^Q:521-3,H:100-272^91.33%ID^E:4e-114^RecName: Full=Phenylalanine ammonia-lyase;^Eukaryota; Viridiplantae; Streptophyta; Embryophyta; Tracheophyta; Spermatophyta; Magnoliophyta; eudicotyledons; Gunneridae; Pentapetalae; rosids; Vitales; Vitaceae; Vitis
91945	CU639612.1_g1_i1	569	491.711	2	2	2	2.31437	0	0	14.5736	14.5736	14.5736	T	6.38962	MIEL1_ARATH^MIEL1_ARATH^Q:551-33,H:55-227^59.54%ID^E:1e-63^RecName: Full=E3 ubiquitin-protein ligase MIEL1 {ECO:0000303|PubMed:23403577};^Eukaryota; Viridiplantae; Streptophyta; Embryophyta; Tracheophyta; Spermatophyta; Magnoliophyta; eudicotyledons; Gunneridae; Pentapetalae; rosids; malvids; Brassicales; Brassicaceae; Camelineae; Arabidopsis
74721	CU639616.1_g1_i1	562	389.35	4	4	4	5.77372	0	0	36.81	36.81	36.81	T	16.1389	ORYB_ORYSJ^ORYB_ORYSJ^Q:561-10,H:254-430^41.58%ID^E:2e-37^RecName: Full=Oryzain beta chain;^Eukaryota; Viridiplantae; Streptophyta; Embryophyta; Tracheophyta; Spermatophyta; Magnoliophyta; Liliopsida; Poales; Poaceae; BOP clade; Oryzoideae; Oryzeae; Oryzinae; Oryza
67568	CU639617.1_g1_i1	487	387.825	7	7	7	8.79004	0	0	64.6708	64.6708	64.6708	T	28.3542	#N/A
61229	CU639618.1_g1_i1	581	542.123	6	6	6	6.43027	0	0	39.6552	39.6552	39.6552	T	17.3863	#N/A
46350	CU639620.1_g1_i1	475	314.235	5	5	5	7.55803	0	0	57.0114	57.0114	57.0114	T	24.996	PDI_RICCO^PDI_RICCO^Q:473-3,H:297-453^86.62%ID^E:1e-94^RecName: Full=Protein disulfide-isomerase;^Eukaryota; Viridiplantae; Streptophyta; Embryophyta; Tracheophyta; Spermatophyta; Magnoliophyta; eudicotyledons; Gunneridae; Pentapetalae; rosids; fabids; Malpighiales; Euphorbiaceae; Acalyphoideae; Acalypheae; Ricinus`PDI_RICCO^PDI_RICCO^Q:173-3,H:52-111^48.33%ID^E:3e-10^RecName: Full=Protein disulf…
40154	CU639621.1_g1_i1	581	494.79	2	2	2	2.34847	0	0	14.4829	14.4829	14.4829	T	6.34986	PALY_VITVI^PALY_VITVI^Q:581-3,H:80-272^91.71%ID^E:4e-129^RecName: Full=Phenylalanine ammonia-lyase;^Eukaryota; Viridiplantae; Streptophyta; Embryophyta; Tracheophyta; Spermatophyta; Magnoliophyta; eudicotyledons; Gunneridae; Pentapetalae; rosids; Vitales; Vitaceae; Vitis
32756	CU639622.1_g1_i1	508	594.02	5	5	5	4.27595	0	0	30.1589	30.1589	30.1589	T	13.2228	RD21A_ARATH^RD21A_ARATH^Q:447-193,H:373-457^75.29%ID^E:2e-40^RecName: Full=Cysteine proteinase RD21A {ECO:0000305};^Eukaryota; Viridiplantae; Streptophyta; Embryophyta; Tracheophyta; Spermatophyta; Magnoliophyta; eudicotyledons; Gunneridae; Pentapetalae; rosids; malvids; Brassicales; Brassicaceae; Camelineae; Arabidopsis
26155	CU639623.1_g1_i1	546	580.172	4	4	4	3.7644	0	0	24.703	24.703	24.703	T	10.8307	#N/A
14071	CU639625.1_g1_i1	653	1063.13	2	2	2	1.22845	0	0	6.74048	6.74048	6.74048	T	2.95528	COBRA_ARATH^COBRA_ARATH^Q:141-653,H:1-171^80.12%ID^E:3e-86^RecName: Full=Protein COBRA;^Eukaryota; Viridiplantae; Streptophyta; Embryophyta; Tracheophyta; Spermatophyta; Magnoliophyta; eudicotyledons; Gunneridae; Pentapetalae; rosids; malvids; Brassicales; Brassicaceae; Camelineae; Arabidopsis
6020	CU639631.1_g1_i1	642	625.356	6	6	6	6.15969	0	0	34.3772	34.3772	34.3772	T	15.0723	#N/A
198465	CU639634.1_g1_i1	575	564.939	3	3	3	3.05343	0	0	19.0268	19.0268	19.0268	T	8.34209	RPE1_ORYSJ^RPE1_ORYSJ^Q:88-573,H:8-169^85.19%ID^E:3e-102^RecName: Full=Ribulose-phosphate 3-epimerase, cytoplasmic isoform;^Eukaryota; Viridiplantae; Streptophyta; Embryophyta; Tracheophyta; Spermatophyta; Magnoliophyta; Liliopsida; Poales; Poaceae; BOP clade; Oryzoideae; Oryzeae; Oryzinae; Oryza
235235	CU639641.1_g1_i1	586	558.632	6	6	6	6.29395	0	0	38.4833	38.4833	38.4833	T	16.8725	GDT15_ARATH^GDT15_ARATH^Q:122-586,H:1-154^77.42%ID^E:8e-53^RecName: Full=GDT1-like protein 5;^Eukaryota; Viridiplantae; Streptophyta; Embryophyta; Tracheophyta; Spermatophyta; Magnoliophyta; eudicotyledons; Gunneridae; Pentapetalae; rosids; malvids; Brassicales; Brassicaceae; Camelineae; Arabidopsis
133504	CU639644.1_g1_i1	635	648.181	4	4	4	3.91866	0	0	22.1111	22.1111	22.1111	T	9.69434	MAOX_POPTR^MAOX_POPTR^Q:4-633,H:57-266^88.57%ID^E:9e-124^RecName: Full=NADP-dependent malic enzyme;^Eukaryota; Viridiplantae; Streptophyta; Embryophyta; Tracheophyta; Spermatophyta; Magnoliophyta; eudicotyledons; Gunneridae; Pentapetalae; rosids; fabids; Malpighiales; Salicaceae; Saliceae; Populus
125374	CU639645.1_g1_i1	569	565.674	2	2	2	2.01176	0	0	12.6681	12.6681	12.6681	T	5.55416	AGL2_BACTQ^AGL2_BACTQ^Q:18-569,H:185-368^40.32%ID^E:1e-40^RecName: Full=Alpha-glucosidase 2;^Bacteria; Firmicutes; Bacilli; Bacillales; Bacillaceae; Bacillus
118072	CU639646.1_g1_i1	583	391.955	3	3	3	4.46225	0	0	27.4241	27.4241	27.4241	T	12.0237	PFKA3_ARATH^PFKA3_ARATH^Q:2-583,H:159-352^90.21%ID^E:4e-121^RecName: Full=ATP-dependent 6-phosphofructokinase 3 {ECO:0000255|HAMAP-Rule:MF_03186};^Eukaryota; Viridiplantae; Streptophyta; Embryophyta; Tracheophyta; Spermatophyta; Magnoliophyta; eudicotyledons; Gunneridae; Pentapetalae; rosids; malvids; Brassicales; Brassicaceae; Camelineae; Arabidopsis
94203	CU639650.1_g1_i1	707	610.583	2	2	2	2.31582	0	0	11.7363	11.7363	11.7363	T	5.14565	APRL4_ARATH^APRL4_ARATH^Q:35-697,H:59-277^60.18%ID^E:2e-90^RecName: Full=5'-adenylylsulfate reductase-like 4;^Eukaryota; Viridiplantae; Streptophyta; Embryophyta; Tracheophyta; Spermatophyta; Magnoliophyta; eudicotyledons; Gunneridae; Pentapetalae; rosids; malvids; Brassicales; Brassicaceae; Camelineae; Arabidopsis
85417	CU639651.1_g1_i1	612	916.058	3	3	3	2.00424	0	0	11.734	11.734	11.734	T	5.14462	RH56_ARATH^RH56_ARATH^Q:201-611,H:1-136^82.48%ID^E:3e-64^RecName: Full=DEAD-box ATP-dependent RNA helicase 56;^Eukaryota; Viridiplantae; Streptophyta; Embryophyta; Tracheophyta; Spermatophyta; Magnoliophyta; eudicotyledons; Gunneridae; Pentapetalae; rosids; malvids; Brassicales; Brassicaceae; Camelineae; Arabidopsis
77768	CU639652.1_g1_i1	637	684.597	3	3	3	2.79142	0	0	15.7012	15.7012	15.7012	T	6.884	#N/A
52393	CU639662.1_g1_i1	439	579.027	2	2	2	1.51634	0	0	12.3759	12.3759	12.3759	T	5.42608	METE_MESCR^METE_MESCR^Q:309-1,H:1-103^93.2%ID^E:5e-62^RecName: Full=5-methyltetrahydropteroyltriglutamate--homocysteine methyltransferase;^Eukaryota; Viridiplantae; Streptophyta; Embryophyta; Tracheophyta; Spermatophyta; Magnoliophyta; eudicotyledons; Gunneridae; Pentapetalae; Caryophyllales; Aizoaceae; Mesembryanthemum; Cryophytum
38409	CU639664.1_g1_i1	625	438.376	2	2	2	2.85143	0	0	16.3467	16.3467	16.3467	T	7.16701	XXT1_ARATH^XXT1_ARATH^Q:27-320,H:243-340^85.71%ID^E:5e-54^RecName: Full=Xyloglucan 6-xylosyltransferase 1;^Eukaryota; Viridiplantae; Streptophyta; Embryophyta; Tracheophyta; Spermatophyta; Magnoliophyta; eudicotyledons; Gunneridae; Pentapetalae; rosids; malvids; Brassicales; Brassicaceae; Camelineae; Arabidopsis
22699	CU639666.1_g1_i1	557	520.543	4	4	4	4.28014	0	0	27.5327	27.5327	27.5327	T	12.0714	ZTP50_ARATH^ZTP50_ARATH^Q:556-80,H:458-616^81.13%ID^E:9e-70^RecName: Full=Putative zinc transporter At3g08650;^Eukaryota; Viridiplantae; Streptophyta; Embryophyta; Tracheophyta; Spermatophyta; Magnoliophyta; eudicotyledons; Gunneridae; Pentapetalae; rosids; malvids; Brassicales; Brassicaceae; Camelineae; Arabidopsis
214985	CU639672.1_g1_i1	635	619.598	2	2	2	2.04972	0	0	11.5656	11.5656	11.5656	T	5.07078	FBX6_ARATH^FBX6_ARATH^Q:633-61,H:276-467^77.08%ID^E:2e-103^RecName: Full=F-box only protein 6;^Eukaryota; Viridiplantae; Streptophyta; Embryophyta; Tracheophyta; Spermatophyta; Magnoliophyta; eudicotyledons; Gunneridae; Pentapetalae; rosids; malvids; Brassicales; Brassicaceae; Camelineae; Arabidopsis
206915	CU639673.1_g1_i1	584	427.954	10	10	10	13.6463	0	0	83.7238	83.7238	83.7238	T	36.7077	PUX4_ARATH^PUX4_ARATH^Q:582-430,H:253-303^76.47%ID^E:4e-19^RecName: Full=Plant UBX domain-containing protein 4 {ECO:0000303|Ref.6};^Eukaryota; Viridiplantae; Streptophyta; Embryophyta; Tracheophyta; Spermatophyta; Magnoliophyta; eudicotyledons; Gunneridae; Pentapetalae; rosids; malvids; Brassicales; Brassicaceae; Camelineae; Arabidopsis
183581	CU639676.1_g1_i1	620	678.738	7	7	7	6.39422	0	0	36.9524	36.9524	36.9524	T	16.2013	SGT1_ORYSJ^SGT1_ORYSJ^Q:23-616,H:6-188^53.03%ID^E:1e-61^RecName: Full=Protein SGT1 homolog {ECO:0000250|UniProtKB:Q08446};^Eukaryota; Viridiplantae; Streptophyta; Embryophyta; Tracheophyta; Spermatophyta; Magnoliophyta; Liliopsida; Poales; Poaceae; BOP clade; Oryzoideae; Oryzeae; Oryzinae; Oryza
175719	CU639677.1_g1_i1	592	829.465	3	3	3	2.14114	0	0	12.9589	12.9589	12.9589	T	5.6817	#N/A
168211	CU639678.1_g1_i1	580	551.214	5	5	5	5.26111	0	0	32.501	32.501	32.501	T	14.2497	PSB2A_ARATH^PSB2A_ARATH^Q:112-579,H:1-156^89.1%ID^E:4e-100^RecName: Full=Proteasome subunit beta type-2-A;^Eukaryota; Viridiplantae; Streptophyta; Embryophyta; Tracheophyta; Spermatophyta; Magnoliophyta; eudicotyledons; Gunneridae; Pentapetalae; rosids; malvids; Brassicales; Brassicaceae; Camelineae; Arabidopsis
160780	CU639679.1_g1_i1	600	593.886	2	2	2	2.02059	0	0	12.0663	12.0663	12.0663	T	5.29032	ZCHC8_XENLA^ZCHC8_XENLA^Q:172-540,H:215-334^39.02%ID^E:8e-22^RecName: Full=Zinc finger CCHC domain-containing protein 8;^Eukaryota; Metazoa; Chordata; Craniata; Vertebrata; Euteleostomi; Amphibia; Batrachia; Anura; Pipoidea; Pipidae; Xenopodinae; Xenopus; Xenopus
145503	CU639681.1_g1_i1	588	426.622	5	5	5	6.89135	0	0	41.9926	41.9926	41.9926	T	18.4112	AL121_ARATH^AL121_ARATH^Q:587-228,H:436-555^85.83%ID^E:6e-71^RecName: Full=Delta-1-pyrroline-5-carboxylate dehydrogenase 12A1, mitochondrial;^Eukaryota; Viridiplantae; Streptophyta; Embryophyta; Tracheophyta; Spermatophyta; Magnoliophyta; eudicotyledons; Gunneridae; Pentapetalae; rosids; malvids; Brassicales; Brassicaceae; Camelineae; Arabidopsis
137999	CU639682.1_g1_i1	610	620.437	4	4	4	3.93271	0	0	23.0998	23.0998	23.0998	T	10.1279	PDC1_PEA^PDC1_PEA^Q:6-608,H:119-319^88.56%ID^E:1e-120^RecName: Full=Pyruvate decarboxylase 1;^Eukaryota; Viridiplantae; Streptophyta; Embryophyta; Tracheophyta; Spermatophyta; Magnoliophyta; eudicotyledons; Gunneridae; Pentapetalae; rosids; fabids; Fabales; Fabaceae; Papilionoideae; Fabeae; Pisum
123221	CU639684.1_g1_i1	670	517.335	3	3	3	3.88529	0	0	20.7776	20.7776	20.7776	T	9.1097	LRP1A_ARATH^LRP1A_ARATH^Q:633-13,H:480-682^57.01%ID^E:2e-45^RecName: Full=La-related protein 1A;^Eukaryota; Viridiplantae; Streptophyta; Embryophyta; Tracheophyta; Spermatophyta; Magnoliophyta; eudicotyledons; Gunneridae; Pentapetalae; rosids; malvids; Brassicales; Brassicaceae; Camelineae; Arabidopsis
114817	CU639685.1_g1_i1	646	486.525	5	5	5	6.63892	0	0	36.8223	36.8223	36.8223	T	16.1443	AIFA_DICDI^AIFA_DICDI^Q:130-624,H:24-201^38.2%ID^E:6e-28^RecName: Full=Apoptosis-inducing factor homolog A;^Eukaryota; Amoebozoa; Mycetozoa; Dictyosteliida; Dictyostelium
106622	CU639686.1_g1_i1	553	682.487	7	7	7	5.6719	0	0	36.7494	36.7494	36.7494	T	16.1123	RD21B_ARATH^RD21B_ARATH^Q:549-199,H:340-456^80.34%ID^E:1e-49^RecName: Full=Probable cysteine protease RD21B {ECO:0000305};^Eukaryota; Viridiplantae; Streptophyta; Embryophyta; Tracheophyta; Spermatophyta; Magnoliophyta; eudicotyledons; Gunneridae; Pentapetalae; rosids; malvids; Brassicales; Brassicaceae; Camelineae; Arabidopsis
92065	CU639688.1_g1_i1	592	465.489	3	3	3	3.81534	0	0	23.0918	23.0918	23.0918	T	10.1243	WTR5_ARATH^WTR5_ARATH^Q:1-588,H:99-304^62.14%ID^E:2e-82^RecName: Full=WAT1-related protein At1g21890;^Eukaryota; Viridiplantae; Streptophyta; Embryophyta; Tracheophyta; Spermatophyta; Magnoliophyta; eudicotyledons; Gunneridae; Pentapetalae; rosids; malvids; Brassicales; Brassicaceae; Camelineae; Arabidopsis
63850	CU639692.1_g1_i1	605	434.887	2	2	2	2.78233	0	0	16.4778	16.4778	16.4778	T	7.22451	E70B1_ARATH^E70B1_ARATH^Q:6-443,H:478-624^60.54%ID^E:2e-48^RecName: Full=Exocyst complex component EXO70B1;^Eukaryota; Viridiplantae; Streptophyta; Embryophyta; Tracheophyta; Spermatophyta; Magnoliophyta; eudicotyledons; Gunneridae; Pentapetalae; rosids; malvids; Brassicales; Brassicaceae; Camelineae; Arabidopsis
40427	CU639695.1_g1_i1	705	810.304	2	2	2	1.74009	0	0	8.84359	8.84359	8.84359	T	3.87737	#N/A
23510	CU639697.1_g1_i1	574	638.116	2	2	2	1.79905	0	0	11.2299	11.2299	11.2299	T	4.92363	#N/A
414	CU639700.1_g1_i1	553	480.94	8	8	8	9.19865	0	0	59.5999	59.5999	59.5999	T	26.1308	IPCS1_ARATH^IPCS1_ARATH^Q:553-236,H:208-304^69.81%ID^E:1e-41^RecName: Full=Phosphatidylinositol:ceramide inositolphosphotransferase 1;^Eukaryota; Viridiplantae; Streptophyta; Embryophyta; Tracheophyta; Spermatophyta; Magnoliophyta; eudicotyledons; Gunneridae; Pentapetalae; rosids; malvids; Brassicales; Brassicaceae; Camelineae; Arabidopsis
216510	CU639703.1_g1_i1	537	334.176	3	3	3	4.82082	0	0	32.1657	32.1657	32.1657	T	14.1027	TCPE_ARATH^TCPE_ARATH^Q:22-537,H:1-172^86.63%ID^E:1e-96^RecName: Full=T-complex protein 1 subunit epsilon {ECO:0000303|PubMed:11599560};^Eukaryota; Viridiplantae; Streptophyta; Embryophyta; Tracheophyta; Spermatophyta; Magnoliophyta; eudicotyledons; Gunneridae; Pentapetalae; rosids; malvids; Brassicales; Brassicaceae; Camelineae; Arabidopsis
209651	CU639704.1_g1_i1	631	629.731	3	3	3	3.00605	0	0	17.0692	17.0692	17.0692	T	7.48378	METE_PLESU^METE_PLESU^Q:6-629,H:522-729^92.79%ID^E:4e-138^RecName: Full=5-methyltetrahydropteroyltriglutamate--homocysteine methyltransferase;^Eukaryota; Viridiplantae; Streptophyta; Embryophyta; Tracheophyta; Spermatophyta; Magnoliophyta; eudicotyledons; Gunneridae; Pentapetalae; asterids; lamiids; Lamiales; Lamiaceae; Nepetoideae; Ocimeae; Solenostemon
201555	CU639705.1_g1_i1	610	1027.99	3	3	3	1.78018	0	0	10.4563	10.4563	10.4563	T	4.58445	EF1A_ORYSJ^EF1A_ORYSJ^Q:1-609,H:212-414^95.57%ID^E:6e-140^RecName: Full=Elongation factor 1-alpha;^Eukaryota; Viridiplantae; Streptophyta; Embryophyta; Tracheophyta; Spermatophyta; Magnoliophyta; Liliopsida; Poales; Poaceae; BOP clade; Oryzoideae; Oryzeae; Oryzinae; Oryza
193860	CU639706.1_g1_i1	653	640.085	2	2	2	2.04035	0	0	11.1954	11.1954	11.1954	T	4.90848	METE_PLESU^METE_PLESU^Q:6-647,H:522-735^92.52%ID^E:2e-143^RecName: Full=5-methyltetrahydropteroyltriglutamate--homocysteine methyltransferase;^Eukaryota; Viridiplantae; Streptophyta; Embryophyta; Tracheophyta; Spermatophyta; Magnoliophyta; eudicotyledons; Gunneridae; Pentapetalae; asterids; lamiids; Lamiales; Lamiaceae; Nepetoideae; Ocimeae; Solenostemon
185658	CU639707.1_g1_i1	609	1025.78	2	2	2	1.18739	0	0	6.98592	6.98592	6.98592	T	3.0629	EF1A_ORYSJ^EF1A_ORYSJ^Q:1-609,H:212-414^95.57%ID^E:6e-140^RecName: Full=Elongation factor 1-alpha;^Eukaryota; Viridiplantae; Streptophyta; Embryophyta; Tracheophyta; Spermatophyta; Magnoliophyta; Liliopsida; Poales; Poaceae; BOP clade; Oryzoideae; Oryzeae; Oryzinae; Oryza
171533	CU639709.1_g1_i1	593	526.592	6	6	6	6.75666	0	0	40.8248	40.8248	40.8248	T	17.8991	RTNLA_ARATH^RTNLA_ARATH^Q:369-590,H:70-143^77.03%ID^E:1e-26^RecName: Full=Reticulon-like protein B1;^Eukaryota; Viridiplantae; Streptophyta; Embryophyta; Tracheophyta; Spermatophyta; Magnoliophyta; eudicotyledons; Gunneridae; Pentapetalae; rosids; malvids; Brassicales; Brassicaceae; Camelineae; Arabidopsis
163939	CU639710.1_g1_i1	474	324.766	3	3	3	4.37854	0	0	33.0976	33.0976	33.0976	T	14.5113	UXS6_ARATH^UXS6_ARATH^Q:183-473,H:28-124^96.91%ID^E:2e-62^RecName: Full=UDP-glucuronic acid decarboxylase 6;^Eukaryota; Viridiplantae; Streptophyta; Embryophyta; Tracheophyta; Spermatophyta; Magnoliophyta; eudicotyledons; Gunneridae; Pentapetalae; rosids; malvids; Brassicales; Brassicaceae; Camelineae; Arabidopsis
150794	CU639712.1_g1_i1	579	578.982	2	2	2	2.00006	0	0	12.3769	12.3769	12.3769	T	5.4265	ACOC_ORYSJ^ACOC_ORYSJ^Q:9-578,H:632-821^89.47%ID^E:4e-120^RecName: Full=Putative aconitate hydratase, cytoplasmic;^Eukaryota; Viridiplantae; Streptophyta; Embryophyta; Tracheophyta; Spermatophyta; Magnoliophyta; Liliopsida; Poales; Poaceae; BOP clade; Oryzoideae; Oryzeae; Oryzinae; Oryza
143428	CU639713.1_g1_i1	598	537.228	3	3	3	3.33936	0	0	20.0082	20.0082	20.0082	T	8.77238	SQD2_ARATH^SQD2_ARATH^Q:1-588,H:169-364^84.18%ID^E:8e-117^RecName: Full=Sulfoquinovosyl transferase SQD2 {ECO:0000303|PubMed:11960029};^Eukaryota; Viridiplantae; Streptophyta; Embryophyta; Tracheophyta; Spermatophyta; Magnoliophyta; eudicotyledons; Gunneridae; Pentapetalae; rosids; malvids; Brassicales; Brassicaceae; Camelineae; Arabidopsis
135818	CU639714.1_g1_i1	540	529.585	11	11	11	11.2163	0	0	74.4224	74.4224	74.4224	T	32.6296	ASR1_SOLLC^ASR1_SOLLC^Q:497-396,H:18-51^70.59%ID^E:3e-07^RecName: Full=Abscisic stress-ripening protein 1;^Eukaryota; Viridiplantae; Streptophyta; Embryophyta; Tracheophyta; Spermatophyta; Magnoliophyta; eudicotyledons; Gunneridae; Pentapetalae; asterids; lamiids; Solanales; Solanaceae; Solanoideae; Solaneae; Solanum; Lycopersicon
125990	CU639716.1_g1_i1	591	976.793	3	3	3	1.81512	0	0	11.0044	11.0044	11.0044	T	4.82474	EF1A_WHEAT^EF1A_WHEAT^Q:3-575,H:213-403^94.24%ID^E:1e-127^RecName: Full=Elongation factor 1-alpha;^Eukaryota; Viridiplantae; Streptophyta; Embryophyta; Tracheophyta; Spermatophyta; Magnoliophyta; Liliopsida; Poales; Poaceae; BOP clade; Pooideae; Triticodae; Triticeae; Triticinae; Triticum
87115	CU639722.1_g1_i1	606	611.187	8	8	8	7.9321	0	0	46.8988	46.8988	46.8988	T	20.5622	NACA_PINTA^NACA_PINTA^Q:295-606,H:72-176^82.86%ID^E:7e-53^RecName: Full=Nascent polypeptide-associated complex subunit alpha-like protein;^Eukaryota; Viridiplantae; Streptophyta; Embryophyta; Tracheophyta; Spermatophyta; Pinidae; Pinales; Pinaceae; Pinus; Pinus
72184	CU639724.1_g1_i1	590	349.823	3	3	3	5.0597	0	0	30.7269	30.7269	30.7269	T	13.4719	CAMT_EUCGU^CAMT_EUCGU^Q:113-463,H:1-66^46.15%ID^E:6e-20^RecName: Full=Caffeoyl-CoA O-methyltransferase;^Eukaryota; Viridiplantae; Streptophyta; Embryophyta; Tracheophyta; Spermatophyta; Magnoliophyta; eudicotyledons; Gunneridae; Pentapetalae; rosids; malvids; Myrtales; Myrtaceae; Myrtoideae; Eucalypteae; Eucalyptus
60557	CU639726.1_g1_i1	501	518.408	8	8	8	7.73136	0	0	55.2923	55.2923	55.2923	T	24.2423	NACA3_ARATH^NACA3_ARATH^Q:232-501,H:45-134^93.33%ID^E:1e-41^RecName: Full=Nascent polypeptide-associated complex subunit alpha-like protein 3;^Eukaryota; Viridiplantae; Streptophyta; Embryophyta; Tracheophyta; Spermatophyta; Magnoliophyta; eudicotyledons; Gunneridae; Pentapetalae; rosids; malvids; Brassicales; Brassicaceae; Camelineae; Arabidopsis
22064	CU639732.1_g1_i1	601	588.983	7	7	7	7.14282	0	0	42.5835	42.5835	42.5835	T	18.6702	UB12L_ARATH^UB12L_ARATH^Q:230-601,H:1-126^83.33%ID^E:2e-71^RecName: Full=Probable NEDD8-conjugating enzyme Ubc12-like;^Eukaryota; Viridiplantae; Streptophyta; Embryophyta; Tracheophyta; Spermatophyta; Magnoliophyta; eudicotyledons; Gunneridae; Pentapetalae; rosids; malvids; Brassicales; Brassicaceae; Camelineae; Arabidopsis
6904	CU639734.1_g1_i1	583	480.292	3	3	3	3.64154	0	0	22.3801	22.3801	22.3801	T	9.8123	CALR3_ARATH^CALR3_ARATH^Q:1-582,H:62-255^87.11%ID^E:3e-121^RecName: Full=Calreticulin-3;^Eukaryota; Viridiplantae; Streptophyta; Embryophyta; Tracheophyta; Spermatophyta; Magnoliophyta; eudicotyledons; Gunneridae; Pentapetalae; rosids; malvids; Brassicales; Brassicaceae; Camelineae; Arabidopsis
236826	CU639735.1_g1_i1	622	434.792	5	5	5	7.15284	0	0	41.2036	41.2036	41.2036	T	18.0652	NHX2_ARATH^NHX2_ARATH^Q:158-622,H:120-274^80.65%ID^E:2e-67^RecName: Full=Sodium/hydrogen exchanger 2;^Eukaryota; Viridiplantae; Streptophyta; Embryophyta; Tracheophyta; Spermatophyta; Magnoliophyta; eudicotyledons; Gunneridae; Pentapetalae; rosids; malvids; Brassicales; Brassicaceae; Camelineae; Arabidopsis
209582	CU639739.1_g1_i1	550	552.062	10	10	10	9.96265	0	0	64.9021	64.9021	64.9021	T	28.4556	TALDO_CAPAA^TALDO_CAPAA^Q:458-529,H:1-24^95.83%ID^E:6e-08^RecName: Full=Transaldolase {ECO:0000250|UniProtKB:P48983};^Eukaryota; Viridiplantae; Streptophyta; Embryophyta; Tracheophyta; Spermatophyta; Magnoliophyta; eudicotyledons; Gunneridae; Pentapetalae; asterids; lamiids; Solanales; Solanaceae; Solanoideae; Capsiceae; Capsicum
202518	CU639740.1_g1_i1	556	515.055	2	2	2	2.15899	0	0	13.9131	13.9131	13.9131	T	6.10002	PURA2_RICCO^PURA2_RICCO^Q:555-1,H:136-320^92.43%ID^E:1e-121^RecName: Full=Adenylosuccinate synthetase 2, chloroplastic {ECO:0000255|HAMAP-Rule:MF_03125};^Eukaryota; Viridiplantae; Streptophyta; Embryophyta; Tracheophyta; Spermatophyta; Magnoliophyta; eudicotyledons; Gunneridae; Pentapetalae; rosids; fabids; Malpighiales; Euphorbiaceae; Acalyphoideae; Acalypheae; Ricinus
143228	CU639749.1_g1_i1	572	518.429	3	3	3	3.31	0	0	20.7338	20.7338	20.7338	T	9.09048	PURA2_RICCO^PURA2_RICCO^Q:570-1,H:131-320^92.63%ID^E:3e-125^RecName: Full=Adenylosuccinate synthetase 2, chloroplastic {ECO:0000255|HAMAP-Rule:MF_03125};^Eukaryota; Viridiplantae; Streptophyta; Embryophyta; Tracheophyta; Spermatophyta; Magnoliophyta; eudicotyledons; Gunneridae; Pentapetalae; rosids; fabids; Malpighiales; Euphorbiaceae; Acalyphoideae; Acalypheae; Ricinus
135902	CU639750.1_g1_i1	468	373.724	3	3	3	3.75678	0	0	28.7618	28.7618	28.7618	T	12.6103	#N/A
128024	CU639752.1_g1_i1	562	500.301	3	3	3	3.36997	0	0	21.4851	21.4851	21.4851	T	9.41987	BZP50_ORYSJ^BZP50_ORYSJ^Q:351-100,H:162-244^57.14%ID^E:3e-19^RecName: Full=bZIP transcription factor 50 {ECO:0000303|PubMed:18065552};^Eukaryota; Viridiplantae; Streptophyta; Embryophyta; Tracheophyta; Spermatophyta; Magnoliophyta; Liliopsida; Poales; Poaceae; BOP clade; Oryzoideae; Oryzeae; Oryzinae; Oryza`BZP50_ORYSJ^BZP50_ORYSJ^Q:416-345,H:140-163^70.83%ID^E:3e-19^RecName: Full=bZIP transcript…
90426	CU639758.1_g1_i1	577	539.339	2	2	2	2.13966	0	0	13.2866	13.2866	13.2866	T	5.82536	PFPA_RICCO^PFPA_RICCO^Q:526-98,H:460-602^88.81%ID^E:6e-87^RecName: Full=Pyrophosphate--fructose 6-phosphate 1-phosphotransferase subunit alpha {ECO:0000255|HAMAP-Rule:MF_03185};^Eukaryota; Viridiplantae; Streptophyta; Embryophyta; Tracheophyta; Spermatophyta; Magnoliophyta; eudicotyledons; Gunneridae; Pentapetalae; rosids; fabids; Malpighiales; Euphorbiaceae; Acalyphoideae; Acalypheae; Ricinus
80606	CU639760.1_g1_i1	514	522.127	2	2	2	1.96887	0	0	13.7246	13.7246	13.7246	T	6.01739	ADH1_PETHY^ADH1_PETHY^Q:72-512,H:1-147^90.48%ID^E:6e-88^RecName: Full=Alcohol dehydrogenase 1 {ECO:0000303|PubMed:1678286};^Eukaryota; Viridiplantae; Streptophyta; Embryophyta; Tracheophyta; Spermatophyta; Magnoliophyta; eudicotyledons; Gunneridae; Pentapetalae; asterids; lamiids; Solanales; Solanaceae; Petunioideae; Petunia
74023	CU639761.1_g1_i1	554	474.407	4	4	4	4.6711	0	0	30.2103	30.2103	30.2103	T	13.2454	AB5G_ARATH^AB5G_ARATH^Q:2-541,H:217-397^67.03%ID^E:7e-60^RecName: Full=ABC transporter G family member 5;^Eukaryota; Viridiplantae; Streptophyta; Embryophyta; Tracheophyta; Spermatophyta; Magnoliophyta; eudicotyledons; Gunneridae; Pentapetalae; rosids; malvids; Brassicales; Brassicaceae; Camelineae; Arabidopsis
48049	CU639765.1_g1_i1	605	698.883	11	11	11	9.52234	0	0	56.3942	56.3942	56.3942	T	24.7254	#N/A
40358	CU639766.1_g1_i1	539	401.698	2	2	2	2.68361	0	0	17.8393	17.8393	17.8393	T	7.82141	RAD2B_ARATH^RAD2B_ARATH^Q:539-318,H:129-202^83.78%ID^E:9e-37^RecName: Full=Ras-related protein RABD2b;^Eukaryota; Viridiplantae; Streptophyta; Embryophyta; Tracheophyta; Spermatophyta; Magnoliophyta; eudicotyledons; Gunneridae; Pentapetalae; rosids; malvids; Brassicales; Brassicaceae; Camelineae; Arabidopsis
33391	CU639767.1_g1_i1	616	593.749	2	2	2	2.07495	0	0	12.0691	12.0691	12.0691	T	5.29154	CALX_SOYBN^CALX_SOYBN^Q:616-209,H:385-518^64.96%ID^E:7e-31^RecName: Full=Calnexin homolog;^Eukaryota; Viridiplantae; Streptophyta; Embryophyta; Tracheophyta; Spermatophyta; Magnoliophyta; eudicotyledons; Gunneridae; Pentapetalae; rosids; fabids; Fabales; Fabaceae; Papilionoideae; Phaseoleae; Glycine; Soja
106766	CU639771.1_g1_i1	577	570.14	4	4	4	4.04812	0	0	25.1376	25.1376	25.1376	T	11.0213	RFS2_ARATH^RFS2_ARATH^Q:571-17,H:72-255^81.08%ID^E:1e-105^RecName: Full=Probable galactinol--sucrose galactosyltransferase 2;^Eukaryota; Viridiplantae; Streptophyta; Embryophyta; Tracheophyta; Spermatophyta; Magnoliophyta; eudicotyledons; Gunneridae; Pentapetalae; rosids; malvids; Brassicales; Brassicaceae; Camelineae; Arabidopsis
1395	CU639787.1_g1_i1	543	633.069	6	6	6	5.14636	0	0	33.9584	33.9584	33.9584	T	14.8886	CATA3_NICPL^CATA3_NICPL^Q:542-51,H:329-492^78.05%ID^E:5e-93^RecName: Full=Catalase isozyme 3;^Eukaryota; Viridiplantae; Streptophyta; Embryophyta; Tracheophyta; Spermatophyta; Magnoliophyta; eudicotyledons; Gunneridae; Pentapetalae; asterids; lamiids; Solanales; Solanaceae; Nicotianoideae; Nicotianeae; Nicotiana
231647	CU639788.1_g1_i1	446	318.317	4	4	4	5.60448	0	0	45.0243	45.0243	45.0243	T	19.7403	PRS6B_SOLTU^PRS6B_SOLTU^Q:444-166,H:321-413^95.7%ID^E:1e-55^RecName: Full=26S protease regulatory subunit 6B homolog;^Eukaryota; Viridiplantae; Streptophyta; Embryophyta; Tracheophyta; Spermatophyta; Magnoliophyta; eudicotyledons; Gunneridae; Pentapetalae; asterids; lamiids; Solanales; Solanaceae; Solanoideae; Solaneae; Solanum
182511	CU639796.1_g1_i1	596	769.979	2	2	2	1.54809	0	0	9.30674	9.30674	9.30674	T	4.08043	NINJA_TOBAC^NINJA_TOBAC^Q:3-593,H:249-458^49.53%ID^E:3e-56^RecName: Full=Ninja-family protein mc410;^Eukaryota; Viridiplantae; Streptophyta; Embryophyta; Tracheophyta; Spermatophyta; Magnoliophyta; eudicotyledons; Gunneridae; Pentapetalae; asterids; lamiids; Solanales; Solanaceae; Nicotianoideae; Nicotianeae; Nicotiana
167792	CU639798.1_g1_i1	583	432.213	2	2	2	2.69774	0	0	16.5798	16.5798	16.5798	T	7.26921	SUS3_ARATH^SUS3_ARATH^Q:583-17,H:621-809^87.83%ID^E:2e-119^RecName: Full=Sucrose synthase 3;^Eukaryota; Viridiplantae; Streptophyta; Embryophyta; Tracheophyta; Spermatophyta; Magnoliophyta; eudicotyledons; Gunneridae; Pentapetalae; rosids; malvids; Brassicales; Brassicaceae; Camelineae; Arabidopsis
160303	CU639799.1_g1_i1	240	129.063	7	7	7	13.0169	0	0	194.331	194.331	194.331	T	85.2023	#N/A
148927	CU639801.1_g1_i1	667	633.667	11	11	11	11.5786	0	0	62.1982	62.1982	62.1982	T	27.2701	ENO_ORYSJ^ENO_ORYSJ^Q:3-590,H:155-350^92.35%ID^E:4e-129^RecName: Full=Enolase;^Eukaryota; Viridiplantae; Streptophyta; Embryophyta; Tracheophyta; Spermatophyta; Magnoliophyta; Liliopsida; Poales; Poaceae; BOP clade; Oryzoideae; Oryzeae; Oryzinae; Oryza
115272	CU639805.1_g1_i1	721	572.716	5	5	5	6.29457	0	0	31.2807	31.2807	31.2807	T	13.7147	RAA1F_ARATH^RAA1F_ARATH^Q:370-720,H:1-117^94.02%ID^E:1e-73^RecName: Full=Ras-related protein RABA1f;^Eukaryota; Viridiplantae; Streptophyta; Embryophyta; Tracheophyta; Spermatophyta; Magnoliophyta; eudicotyledons; Gunneridae; Pentapetalae; rosids; malvids; Brassicales; Brassicaceae; Camelineae; Arabidopsis
94580	CU639808.1_g1_i1	622	753.298	2	2	2	1.65141	0	0	9.51283	9.51283	9.51283	T	4.17079	IN22_MAIZE^IN22_MAIZE^Q:99-620,H:8-181^85.63%ID^E:9e-93^RecName: Full=IN2-2 protein;^Eukaryota; Viridiplantae; Streptophyta; Embryophyta; Tracheophyta; Spermatophyta; Magnoliophyta; Liliopsida; Poales; Poaceae; PACMAD clade; Panicoideae; Andropogonodae; Andropogoneae; Tripsacinae; Zea
75232	CU639811.1_g1_i1	587	495.286	6	6	6	7.11105	0	0	43.4052	43.4052	43.4052	T	19.0305	ANXD7_ARATH^ANXD7_ARATH^Q:587-189,H:181-313^70.68%ID^E:3e-58^RecName: Full=Annexin D7;^Eukaryota; Viridiplantae; Streptophyta; Embryophyta; Tracheophyta; Spermatophyta; Magnoliophyta; eudicotyledons; Gunneridae; Pentapetalae; rosids; malvids; Brassicales; Brassicaceae; Camelineae; Arabidopsis
31438	CU639818.1_g1_i1	572	590.073	3	3	3	2.90811	0	0	18.2164	18.2164	18.2164	T	7.98675	PPI1_ARATH^PPI1_ARATH^Q:224-496,H:1-85^45.83%ID^E:5e-14^RecName: Full=Proton pump-interactor 1;^Eukaryota; Viridiplantae; Streptophyta; Embryophyta; Tracheophyta; Spermatophyta; Magnoliophyta; eudicotyledons; Gunneridae; Pentapetalae; rosids; malvids; Brassicales; Brassicaceae; Camelineae; Arabidopsis
24165	CU639819.1_g1_i1	408	317.652	4	4	4	5.13769	0	0	45.1185	45.1185	45.1185	T	19.7816	IAA16_ARATH^IAA16_ARATH^Q:1-291,H:140-236^90.72%ID^E:4e-59^RecName: Full=Auxin-responsive protein IAA16;^Eukaryota; Viridiplantae; Streptophyta; Embryophyta; Tracheophyta; Spermatophyta; Magnoliophyta; eudicotyledons; Gunneridae; Pentapetalae; rosids; malvids; Brassicales; Brassicaceae; Camelineae; Arabidopsis
4684	CU639822.1_g1_i1	616	547.225	3	3	3	3.37704	0	0	19.6427	19.6427	19.6427	T	8.61211	DIOX5_ARATH^DIOX5_ARATH^Q:616-134,H:188-349^43.9%ID^E:6e-39^RecName: Full=Probable 2-oxoglutarate-dependent dioxygenase At5g05600 {ECO:0000305};^Eukaryota; Viridiplantae; Streptophyta; Embryophyta; Tracheophyta; Spermatophyta; Magnoliophyta; eudicotyledons; Gunneridae; Pentapetalae; rosids; malvids; Brassicales; Brassicaceae; Camelineae; Arabidopsis
226986	CU639824.1_g1_i1	554	534.536	7	7	7	7.2549	0	0	46.9211	46.9211	46.9211	T	20.572	HSP72_SOLLC^HSP72_SOLLC^Q:2-553,H:211-394^98.37%ID^E:3e-118^RecName: Full=Heat shock cognate 70 kDa protein 2;^Eukaryota; Viridiplantae; Streptophyta; Embryophyta; Tracheophyta; Spermatophyta; Magnoliophyta; eudicotyledons; Gunneridae; Pentapetalae; asterids; lamiids; Solanales; Solanaceae; Solanoideae; Solaneae; Solanum; Lycopersicon
169259	CU639833.1_g1_i1	597	747.427	16	16	16	12.7798	0	0	76.7004	76.7004	76.7004	T	33.6284	CALX_SOYBN^CALX_SOYBN^Q:185-595,H:241-376^87.59%ID^E:5e-72^RecName: Full=Calnexin homolog;^Eukaryota; Viridiplantae; Streptophyta; Embryophyta; Tracheophyta; Spermatophyta; Magnoliophyta; eudicotyledons; Gunneridae; Pentapetalae; rosids; fabids; Fabales; Fabaceae; Papilionoideae; Phaseoleae; Glycine; Soja`CALX_SOYBN^CALX_SOYBN^Q:1-183,H:180-240^86.89%ID^E:5e-72^RecName: Full=Calnexin homolog;^Euk…
154926	CU639835.1_g1_i1	732	621.368	3	3	3	3.53414	0	0	17.2989	17.2989	17.2989	T	7.5845	UB12L_ARATH^UB12L_ARATH^Q:379-732,H:1-120^81.67%ID^E:9e-64^RecName: Full=Probable NEDD8-conjugating enzyme Ubc12-like;^Eukaryota; Viridiplantae; Streptophyta; Embryophyta; Tracheophyta; Spermatophyta; Magnoliophyta; eudicotyledons; Gunneridae; Pentapetalae; rosids; malvids; Brassicales; Brassicaceae; Camelineae; Arabidopsis
145806	CU639836.1_g1_i1	599	647.471	7	7	7	6.47596	0	0	38.7368	38.7368	38.7368	T	16.9837	ANXD1_ARATH^ANXD1_ARATH^Q:6-599,H:9-206^80.81%ID^E:4e-114^RecName: Full=Annexin D1;^Eukaryota; Viridiplantae; Streptophyta; Embryophyta; Tracheophyta; Spermatophyta; Magnoliophyta; eudicotyledons; Gunneridae; Pentapetalae; rosids; malvids; Brassicales; Brassicaceae; Camelineae; Arabidopsis
118880	CU639841.1_g1_i1	670	638.824	2	2	2	2.09761	0	0	11.2175	11.2175	11.2175	T	4.91817	6GPD3_ARATH^6GPD3_ARATH^Q:84-668,H:4-198^90.26%ID^E:2e-126^RecName: Full=6-phosphogluconate dehydrogenase, decarboxylating 3;^Eukaryota; Viridiplantae; Streptophyta; Embryophyta; Tracheophyta; Spermatophyta; Magnoliophyta; eudicotyledons; Gunneridae; Pentapetalae; rosids; malvids; Brassicales; Brassicaceae; Camelineae; Arabidopsis
110370	CU639842.1_g1_i1	658	539.61	2	2	2	2.4388	0	0	13.2799	13.2799	13.2799	T	5.82243	RHD3_ARATH^RHD3_ARATH^Q:117-581,H:634-780^71.61%ID^E:4e-69^RecName: Full=Protein ROOT HAIR DEFECTIVE 3 {ECO:0000255|HAMAP-Rule:MF_03109};^Eukaryota; Viridiplantae; Streptophyta; Embryophyta; Tracheophyta; Spermatophyta; Magnoliophyta; eudicotyledons; Gunneridae; Pentapetalae; rosids; malvids; Brassicales; Brassicaceae; Camelineae; Arabidopsis
67459	CU639849.1_g1_i1	527	523.248	9	9	9	9.06454	0	0	61.6285	61.6285	61.6285	T	27.0203	CATA_AVIMR^CATA_AVIMR^Q:7-525,H:126-298^78.61%ID^E:4e-100^RecName: Full=Catalase;^Eukaryota; Viridiplantae; Streptophyta; Embryophyta; Tracheophyta; Spermatophyta; Magnoliophyta; eudicotyledons; Gunneridae; Pentapetalae; asterids; lamiids; Lamiales; Acanthaceae; Avicennioideae; Avicennia
36809	CU639853.1_g1_i1	234	137.103	5	5	5	8.5337	0	0	130.668	130.668	130.668	T	57.2897	1433C_SOYBN^1433C_SOYBN^Q:2-100,H:222-253^78.79%ID^E:2e-08^RecName: Full=14-3-3-like protein C;^Eukaryota; Viridiplantae; Streptophyta; Embryophyta; Tracheophyta; Spermatophyta; Magnoliophyta; eudicotyledons; Gunneridae; Pentapetalae; rosids; fabids; Fabales; Fabaceae; Papilionoideae; Phaseoleae; Glycine; Soja
4715	CU639858.1_g1_i1	242	130.357	9	9	9	16.708	0	0	247.375	247.375	247.375	T	108.459	#N/A
1296	CU639859.1_g1_i1	565	582.624	3	3	3	2.90925	0	0	18.4493	18.4493	18.4493	T	8.08886	#N/A
231280	CU639860.1_g1_i1	528	499.921	3	3	3	3.1685	0	0	21.5014	21.5014	21.5014	T	9.42703	C7A52_PANGI^C7A52_PANGI^Q:53-520,H:1-158^66.46%ID^E:1e-63^RecName: Full=Beta-amyrin 28-oxidase;^Eukaryota; Viridiplantae; Streptophyta; Embryophyta; Tracheophyta; Spermatophyta; Magnoliophyta; eudicotyledons; Gunneridae; Pentapetalae; asterids; campanulids; Apiales; Araliaceae; Panax
179668	CU639868.1_g1_i1	489	363.978	3	3	3	4.03046	0	0	29.532	29.532	29.532	T	12.9479	GCA1_ARATH^GCA1_ARATH^Q:432-16,H:1-138^82.73%ID^E:1e-78^RecName: Full=Gamma carbonic anhydrase 1, mitochondrial;^Eukaryota; Viridiplantae; Streptophyta; Embryophyta; Tracheophyta; Spermatophyta; Magnoliophyta; eudicotyledons; Gunneridae; Pentapetalae; rosids; malvids; Brassicales; Brassicaceae; Camelineae; Arabidopsis
173350	CU639869.1_g1_i1	584	411.222	4	4	4	5.68062	0	0	34.8522	34.8522	34.8522	T	15.2805	PFKA3_ARATH^PFKA3_ARATH^Q:2-583,H:159-352^89.69%ID^E:2e-119^RecName: Full=ATP-dependent 6-phosphofructokinase 3 {ECO:0000255|HAMAP-Rule:MF_03186};^Eukaryota; Viridiplantae; Streptophyta; Embryophyta; Tracheophyta; Spermatophyta; Magnoliophyta; eudicotyledons; Gunneridae; Pentapetalae; rosids; malvids; Brassicales; Brassicaceae; Camelineae; Arabidopsis
165867	CU639870.1_g1_i1	628	663.78	4	4	4	3.78439	0	0	21.5915	21.5915	21.5915	T	9.46653	#N/A
138263	CU639875.1_g1_i1	608	350.937	2	2	2	3.46501	0	0	20.4196	20.4196	20.4196	T	8.95273	RPD2B_ARATH^RPD2B_ARATH^Q:12-548,H:528-701^65.36%ID^E:1e-65^RecName: Full=DNA-directed RNA polymerase D subunit 2b;^Eukaryota; Viridiplantae; Streptophyta; Embryophyta; Tracheophyta; Spermatophyta; Magnoliophyta; eudicotyledons; Gunneridae; Pentapetalae; rosids; malvids; Brassicales; Brassicaceae; Camelineae; Arabidopsis
130535	CU639876.1_g1_i1	551	439.294	2	2	2	2.50857	0	0	16.3125	16.3125	16.3125	T	7.15203	NO93_SOYBN^NO93_SOYBN^Q:108-428,H:1-105^81.31%ID^E:2e-37^RecName: Full=Early nodulin-93;^Eukaryota; Viridiplantae; Streptophyta; Embryophyta; Tracheophyta; Spermatophyta; Magnoliophyta; eudicotyledons; Gunneridae; Pentapetalae; rosids; fabids; Fabales; Fabaceae; Papilionoideae; Phaseoleae; Glycine; Soja
123448	CU639877.1_g1_i1	611	595.07	2	2	2	2.05354	0	0	12.0423	12.0423	12.0423	T	5.27979	MTK_ARATH^MTK_ARATH^Q:18-611,H:110-308^79.9%ID^E:8e-116^RecName: Full=Methylthioribose kinase;^Eukaryota; Viridiplantae; Streptophyta; Embryophyta; Tracheophyta; Spermatophyta; Magnoliophyta; eudicotyledons; Gunneridae; Pentapetalae; rosids; malvids; Brassicales; Brassicaceae; Camelineae; Arabidopsis
99995	CU639880.1_g1_i1	705	608.583	2	2	2	2.31686	0	0	11.7749	11.7749	11.7749	T	5.16256	C7A14_ARATH^C7A14_ARATH^Q:410-54,H:395-512^51.26%ID^E:3e-57^RecName: Full=Cytochrome P450 72A14;^Eukaryota; Viridiplantae; Streptophyta; Embryophyta; Tracheophyta; Spermatophyta; Magnoliophyta; eudicotyledons; Gunneridae; Pentapetalae; rosids; malvids; Brassicales; Brassicaceae; Camelineae; Arabidopsis`C7A14_ARATH^C7A14_ARATH^Q:673-392,H:307-400^48.94%ID^E:3e-57^RecName: Full=Cytochrome P450 72A1…
91191	CU639881.1_g1_i1	621	597.842	2	2	2	2.07747	0	0	11.9864	11.9864	11.9864	T	5.25531	ENO_ORYSJ^ENO_ORYSJ^Q:3-620,H:155-360^90.78%ID^E:6e-133^RecName: Full=Enolase;^Eukaryota; Viridiplantae; Streptophyta; Embryophyta; Tracheophyta; Spermatophyta; Magnoliophyta; Liliopsida; Poales; Poaceae; BOP clade; Oryzoideae; Oryzeae; Oryzinae; Oryza
45420	CU639887.1_g1_i1	553	412.236	2	2	2	2.68293	0	0	17.3832	17.3832	17.3832	T	7.62147	RFS2_ARATH^RFS2_ARATH^Q:315-551,H:1-79^73.42%ID^E:1e-33^RecName: Full=Probable galactinol--sucrose galactosyltransferase 2;^Eukaryota; Viridiplantae; Streptophyta; Embryophyta; Tracheophyta; Spermatophyta; Magnoliophyta; eudicotyledons; Gunneridae; Pentapetalae; rosids; malvids; Brassicales; Brassicaceae; Camelineae; Arabidopsis
38301	CU639888.1_g1_i1	589	495.794	2	2	2	2.37599	0	0	14.4536	14.4536	14.4536	T	6.33699	ACA9_ARATH^ACA9_ARATH^Q:19-588,H:626-815^74.74%ID^E:9e-94^RecName: Full=Calcium-transporting ATPase 9, plasma membrane-type;^Eukaryota; Viridiplantae; Streptophyta; Embryophyta; Tracheophyta; Spermatophyta; Magnoliophyta; eudicotyledons; Gunneridae; Pentapetalae; rosids; malvids; Brassicales; Brassicaceae; Camelineae; Arabidopsis
30800	CU639889.1_g1_i1	600	695.662	2	2	2	1.72498	0	0	10.301	10.301	10.301	T	4.51634	TIPRL_DICDI^TIPRL_DICDI^Q:97-600,H:13-175^37.28%ID^E:4e-23^RecName: Full=TIP41-like protein;^Eukaryota; Amoebozoa; Mycetozoa; Dictyosteliida; Dictyostelium
23202	CU639890.1_g1_i1	427	313.404	4	4	4	5.44984	0	0	45.7301	45.7301	45.7301	T	20.0498	HSP72_SOLLC^HSP72_SOLLC^Q:3-425,H:246-386^97.87%ID^E:7e-85^RecName: Full=Heat shock cognate 70 kDa protein 2;^Eukaryota; Viridiplantae; Streptophyta; Embryophyta; Tracheophyta; Spermatophyta; Magnoliophyta; eudicotyledons; Gunneridae; Pentapetalae; asterids; lamiids; Solanales; Solanaceae; Solanoideae; Solaneae; Solanum; Lycopersicon
9580	CU639892.1_g1_i1	517	411.84	5	5	5	6.27671	0	0	43.4999	43.4999	43.4999	T	19.072	#N/A
227771	CU639895.1_g1_i1	408	463.401	7	7	7	6.16312	0	0	54.1236	54.1236	54.1236	T	23.7299	DRM1_ARATH^DRM1_ARATH^Q:118-402,H:1-97^65.35%ID^E:2e-29^RecName: Full=Dormancy-associated protein 1 {ECO:0000303|Ref.1};^Eukaryota; Viridiplantae; Streptophyta; Embryophyta; Tracheophyta; Spermatophyta; Magnoliophyta; eudicotyledons; Gunneridae; Pentapetalae; rosids; malvids; Brassicales; Brassicaceae; Camelineae; Arabidopsis
222366	CU639896.1_g1_i1	350	334.919	3	3	3	3.13508	0	0	32.0943	32.0943	32.0943	T	14.0714	DRM1_ARATH^DRM1_ARATH^Q:59-343,H:1-97^65.35%ID^E:9e-30^RecName: Full=Dormancy-associated protein 1 {ECO:0000303|Ref.1};^Eukaryota; Viridiplantae; Streptophyta; Embryophyta; Tracheophyta; Spermatophyta; Magnoliophyta; eudicotyledons; Gunneridae; Pentapetalae; rosids; malvids; Brassicales; Brassicaceae; Camelineae; Arabidopsis
202688	CU639899.1_g1_i1	610	776.266	11	11	11	8.64394	0	0	50.7725	50.7725	50.7725	T	22.2606	CALX_SOYBN^CALX_SOYBN^Q:1-606,H:180-381^88.12%ID^E:1e-107^RecName: Full=Calnexin homolog;^Eukaryota; Viridiplantae; Streptophyta; Embryophyta; Tracheophyta; Spermatophyta; Magnoliophyta; eudicotyledons; Gunneridae; Pentapetalae; rosids; fabids; Fabales; Fabaceae; Papilionoideae; Phaseoleae; Glycine; Soja
194937	CU639900.1_g1_i1	569	793.061	3	3	3	2.15242	0	0	13.5538	13.5538	13.5538	T	5.9425	PATL2_ARATH^PATL2_ARATH^Q:277-402,H:74-115^57.14%ID^E:1e-06^RecName: Full=Patellin-2;^Eukaryota; Viridiplantae; Streptophyta; Embryophyta; Tracheophyta; Spermatophyta; Magnoliophyta; eudicotyledons; Gunneridae; Pentapetalae; rosids; malvids; Brassicales; Brassicaceae; Camelineae; Arabidopsis
180092	CU639902.1_g1_i1	619	587.395	8	8	8	8.43044	0	0	48.7985	48.7985	48.7985	T	21.3951	CATA_AVIMR^CATA_AVIMR^Q:25-618,H:81-278^82.32%ID^E:8e-122^RecName: Full=Catalase;^Eukaryota; Viridiplantae; Streptophyta; Embryophyta; Tracheophyta; Spermatophyta; Magnoliophyta; eudicotyledons; Gunneridae; Pentapetalae; asterids; lamiids; Lamiales; Acanthaceae; Avicennioideae; Avicennia
166871	CU639904.1_g1_i1	558	528.039	7	7	7	7.39718	0	0	47.4983	47.4983	47.4983	T	20.8251	CATA_AVIMR^CATA_AVIMR^Q:7-558,H:81-264^82.61%ID^E:6e-113^RecName: Full=Catalase;^Eukaryota; Viridiplantae; Streptophyta; Embryophyta; Tracheophyta; Spermatophyta; Magnoliophyta; eudicotyledons; Gunneridae; Pentapetalae; asterids; lamiids; Lamiales; Acanthaceae; Avicennioideae; Avicennia
159730	CU639905.1_g1_i1	367	316.23	2	2	2	2.3211	0	0	22.6607	22.6607	22.6607	T	9.93532	#N/A
142337	CU639908.1_g1_i1	573	544.161	4	4	4	4.21199	0	0	26.3378	26.3378	26.3378	T	11.5475	CATA_AVIMR^CATA_AVIMR^Q:13-573,H:121-307^78.07%ID^E:1e-106^RecName: Full=Catalase;^Eukaryota; Viridiplantae; Streptophyta; Embryophyta; Tracheophyta; Spermatophyta; Magnoliophyta; eudicotyledons; Gunneridae; Pentapetalae; asterids; lamiids; Lamiales; Acanthaceae; Avicennioideae; Avicennia
114624	CU639912.1_g1_i1	613	515.111	2	2	2	2.38007	0	0	13.9116	13.9116	13.9116	T	6.09936	RHD3_ORYSJ^RHD3_ORYSJ^Q:9-572,H:600-778^68.09%ID^E:6e-81^RecName: Full=Protein ROOT HAIR DEFECTIVE 3 {ECO:0000255|HAMAP-Rule:MF_03109};^Eukaryota; Viridiplantae; Streptophyta; Embryophyta; Tracheophyta; Spermatophyta; Magnoliophyta; Liliopsida; Poales; Poaceae; BOP clade; Oryzoideae; Oryzeae; Oryzinae; Oryza
106791	CU639913.1_g1_i1	610	595.813	4	4	4	4.09525	0	0	24.0545	24.0545	24.0545	T	10.5464	RFS2_ARATH^RFS2_ARATH^Q:295-585,H:1-97^74.23%ID^E:7e-46^RecName: Full=Probable galactinol--sucrose galactosyltransferase 2;^Eukaryota; Viridiplantae; Streptophyta; Embryophyta; Tracheophyta; Spermatophyta; Magnoliophyta; eudicotyledons; Gunneridae; Pentapetalae; rosids; malvids; Brassicales; Brassicaceae; Camelineae; Arabidopsis
91993	CU639915.1_g1_i1	577	538.826	4	4	4	4.28339	0	0	26.5985	26.5985	26.5985	T	11.6618	CATA_AVIMR^CATA_AVIMR^Q:7-576,H:81-270^83.16%ID^E:5e-118^RecName: Full=Catalase;^Eukaryota; Viridiplantae; Streptophyta; Embryophyta; Tracheophyta; Spermatophyta; Magnoliophyta; eudicotyledons; Gunneridae; Pentapetalae; asterids; lamiids; Lamiales; Acanthaceae; Avicennioideae; Avicennia
84653	CU639916.1_g1_i1	576	471.115	7	7	7	8.55842	0	0	53.2375	53.2375	53.2375	T	23.3413	CATA1_CUCPE^CATA1_CUCPE^Q:48-575,H:207-382^82.39%ID^E:4e-107^RecName: Full=Catalase isozyme 1;^Eukaryota; Viridiplantae; Streptophyta; Embryophyta; Tracheophyta; Spermatophyta; Magnoliophyta; eudicotyledons; Gunneridae; Pentapetalae; rosids; fabids; Cucurbitales; Cucurbitaceae; Cucurbiteae; Cucurbita
77460	CU639917.1_g1_i1	628	466.398	7	7	7	9.42542	0	0	53.7759	53.7759	53.7759	T	23.5774	RAD2A_ARATH^RAD2A_ARATH^Q:618-175,H:55-203^86.58%ID^E:3e-90^RecName: Full=Ras-related protein RABD2a;^Eukaryota; Viridiplantae; Streptophyta; Embryophyta; Tracheophyta; Spermatophyta; Magnoliophyta; eudicotyledons; Gunneridae; Pentapetalae; rosids; malvids; Brassicales; Brassicaceae; Camelineae; Arabidopsis
62566	CU639919.1_g1_i1	555	449.863	2	2	2	2.46741	0	0	15.9293	15.9293	15.9293	T	6.984	CYSPL_SOLLC^CYSPL_SOLLC^Q:28-555,H:1-176^73.86%ID^E:2e-94^RecName: Full=Low-temperature-induced cysteine proteinase;^Eukaryota; Viridiplantae; Streptophyta; Embryophyta; Tracheophyta; Spermatophyta; Magnoliophyta; eudicotyledons; Gunneridae; Pentapetalae; asterids; lamiids; Solanales; Solanaceae; Solanoideae; Solaneae; Solanum; Lycopersicon
33531	CU639923.1_g1_i1	529	405.219	5	5	5	6.52733	0	0	44.2106	44.2106	44.2106	T	19.3836	RAB1C_ARATH^RAB1C_ARATH^Q:1-528,H:10-185^100%ID^E:2e-128^RecName: Full=Ras-related protein RABB1c;^Eukaryota; Viridiplantae; Streptophyta; Embryophyta; Tracheophyta; Spermatophyta; Magnoliophyta; eudicotyledons; Gunneridae; Pentapetalae; rosids; malvids; Brassicales; Brassicaceae; Camelineae; Arabidopsis
13375	CU639926.1_g1_i1	604	596.248	2	2	2	2.026	0	0	12.0185	12.0185	12.0185	T	5.26936	PFPA_RICCO^PFPA_RICCO^Q:602-96,H:434-602^89.35%ID^E:3e-107^RecName: Full=Pyrophosphate--fructose 6-phosphate 1-phosphotransferase subunit alpha {ECO:0000255|HAMAP-Rule:MF_03185};^Eukaryota; Viridiplantae; Streptophyta; Embryophyta; Tracheophyta; Spermatophyta; Magnoliophyta; eudicotyledons; Gunneridae; Pentapetalae; rosids; fabids; Malpighiales; Euphorbiaceae; Acalyphoideae; Acalypheae; Ricinus
5869	CU639927.1_g1_i1	650	701.185	8	8	8	7.41602	0	0	40.8793	40.8793	40.8793	T	17.9231	#N/A
234973	CU639928.1_g1_i1	310	252.27	5	5	5	6.14421	0	0	71.0152	71.0152	71.0152	T	31.1358	RL92_ARATH^RL92_ARATH^Q:265-20,H:1-82^81.71%ID^E:8e-43^RecName: Full=60S ribosomal protein L9-2;^Eukaryota; Viridiplantae; Streptophyta; Embryophyta; Tracheophyta; Spermatophyta; Magnoliophyta; eudicotyledons; Gunneridae; Pentapetalae; rosids; malvids; Brassicales; Brassicaceae; Camelineae; Arabidopsis
197482	CU639934.1_g1_i1	278	231.677	2	2	2	2.39989	0	0	30.9309	30.9309	30.9309	T	13.5613	G3PC_PETHY^G3PC_PETHY^Q:1-276,H:50-141^91.3%ID^E:7e-44^RecName: Full=Glyceraldehyde-3-phosphate dehydrogenase, cytosolic;^Eukaryota; Viridiplantae; Streptophyta; Embryophyta; Tracheophyta; Spermatophyta; Magnoliophyta; eudicotyledons; Gunneridae; Pentapetalae; asterids; lamiids; Solanales; Solanaceae; Petunioideae; Petunia
193648	CU639935.1_g1_i1	543	538.07	2	2	2	2.01832	0	0	13.3179	13.3179	13.3179	T	5.8391	ADH_MALDO^ADH_MALDO^Q:23-304,H:1-94^88.3%ID^E:5e-86^RecName: Full=Alcohol dehydrogenase;^Eukaryota; Viridiplantae; Streptophyta; Embryophyta; Tracheophyta; Spermatophyta; Magnoliophyta; eudicotyledons; Gunneridae; Pentapetalae; rosids; fabids; Rosales; Rosaceae; Maloideae; Maleae; Malus`ADH_MALDO^ADH_MALDO^Q:301-543,H:94-174^86.42%ID^E:5e-86^RecName: Full=Alcohol dehydrogenase;^Eukaryota; Viridip…
186717	CU639936.1_g1_i1	503	486.376	2	2	2	2.06836	0	0	14.7334	14.7334	14.7334	T	6.4597	ADH1_PEA^ADH1_PEA^Q:89-370,H:1-94^89.36%ID^E:2e-64^RecName: Full=Alcohol dehydrogenase 1 {ECO:0000303|PubMed:3309331};^Eukaryota; Viridiplantae; Streptophyta; Embryophyta; Tracheophyta; Spermatophyta; Magnoliophyta; eudicotyledons; Gunneridae; Pentapetalae; rosids; fabids; Fabales; Fabaceae; Papilionoideae; Fabeae; Pisum`ADH1_PEA^ADH1_PEA^Q:367-501,H:94-138^82.22%ID^E:2e-64^RecName: Full=Alcohol …
180102	CU639937.1_g1_i1	519	395.443	12	12	12	15.7494	0	0	108.728	108.728	108.728	T	47.6707	#N/A
173446	CU639938.1_g1_i1	597	1015.53	3	3	3	1.76361	0	0	10.5846	10.5846	10.5846	T	4.6407	EF1A_ORYSJ^EF1A_ORYSJ^Q:1-597,H:212-410^94.97%ID^E:3e-135^RecName: Full=Elongation factor 1-alpha;^Eukaryota; Viridiplantae; Streptophyta; Embryophyta; Tracheophyta; Spermatophyta; Magnoliophyta; Liliopsida; Poales; Poaceae; BOP clade; Oryzoideae; Oryzeae; Oryzinae; Oryza
148510	CU639942.1_g1_i1	583	687.196	7	7	7	5.93863	0	0	36.4975	36.4975	36.4975	T	16.0019	#N/A
141154	CU639943.1_g1_i1	500	434.896	10	10	10	11.497	0	0	82.3875	82.3875	82.3875	T	36.1218	#N/A
120353	CU639946.1_g1_i1	590	498.038	2	2	2	2.3693	0	0	14.3885	14.3885	14.3885	T	6.30845	ADHX_ARATH^ADHX_ARATH^Q:584-3,H:143-336^93.81%ID^E:8e-128^RecName: Full=Alcohol dehydrogenase class-3;^Eukaryota; Viridiplantae; Streptophyta; Embryophyta; Tracheophyta; Spermatophyta; Magnoliophyta; eudicotyledons; Gunneridae; Pentapetalae; rosids; malvids; Brassicales; Brassicaceae; Camelineae; Arabidopsis
104231	CU639948.1_g1_i1	526	449.155	6	6	6	7.02653	0	0	47.8631	47.8631	47.8631	T	20.985	CATA1_CUCPE^CATA1_CUCPE^Q:22-525,H:201-368^82.74%ID^E:7e-102^RecName: Full=Catalase isozyme 1;^Eukaryota; Viridiplantae; Streptophyta; Embryophyta; Tracheophyta; Spermatophyta; Magnoliophyta; eudicotyledons; Gunneridae; Pentapetalae; rosids; fabids; Cucurbitales; Cucurbitaceae; Cucurbiteae; Cucurbita
90800	CU639950.1_g1_i1	603	441.174	5	5	5	6.83404	0	0	40.6076	40.6076	40.6076	T	17.8039	AFB2_ARATH^AFB2_ARATH^Q:602-3,H:175-372^71.64%ID^E:2e-89^RecName: Full=Protein AUXIN SIGNALING F-BOX 2;^Eukaryota; Viridiplantae; Streptophyta; Embryophyta; Tracheophyta; Spermatophyta; Magnoliophyta; eudicotyledons; Gunneridae; Pentapetalae; rosids; malvids; Brassicales; Brassicaceae; Camelineae; Arabidopsis
83132	CU639951.1_g1_i1	445	293.159	20	20	20	30.3589	0	0	244.44	244.44	244.44	T	107.172	ATPAM_PHAVU^ATPAM_PHAVU^Q:414-1,H:248-385^94.2%ID^E:5e-86^RecName: Full=ATP synthase subunit alpha, mitochondrial;^Eukaryota; Viridiplantae; Streptophyta; Embryophyta; Tracheophyta; Spermatophyta; Magnoliophyta; eudicotyledons; Gunneridae; Pentapetalae; rosids; fabids; Fabales; Fabaceae; Papilionoideae; Phaseoleae; Phaseolus
36223	CU639958.1_g1_i1	554	726.768	17	17	17	12.9587	0	0	83.8107	83.8107	83.8107	T	36.7458	AVP_VIGRR^AVP_VIGRR^Q:2-553,H:144-327^93.48%ID^E:4e-115^RecName: Full=Pyrophosphate-energized vacuolar membrane proton pump;^Eukaryota; Viridiplantae; Streptophyta; Embryophyta; Tracheophyta; Spermatophyta; Magnoliophyta; eudicotyledons; Gunneridae; Pentapetalae; rosids; fabids; Fabales; Fabaceae; Papilionoideae; Phaseoleae; Vigna
22760	CU639960.1_g1_i1	559	493.573	2	2	2	2.26512	0	0	14.5186	14.5186	14.5186	T	6.36551	MDHM_CITLA^MDHM_CITLA^Q:40-546,H:27-195^91.12%ID^E:1e-108^RecName: Full=Malate dehydrogenase, mitochondrial;^Eukaryota; Viridiplantae; Streptophyta; Embryophyta; Tracheophyta; Spermatophyta; Magnoliophyta; eudicotyledons; Gunneridae; Pentapetalae; rosids; fabids; Cucurbitales; Cucurbitaceae; Benincaseae; Citrullus
8941	CU639962.1_g1_i1	515	395.708	3	3	3	3.9044	0	0	27.164	27.164	27.164	T	11.9097	ACO12_ARATH^ACO12_ARATH^Q:416-27,H:147-276^86.15%ID^E:1e-75^RecName: Full=Putative peroxisomal acyl-coenzyme A oxidase 1.2;^Eukaryota; Viridiplantae; Streptophyta; Embryophyta; Tracheophyta; Spermatophyta; Magnoliophyta; eudicotyledons; Gunneridae; Pentapetalae; rosids; malvids; Brassicales; Brassicaceae; Camelineae; Arabidopsis`ACO12_ARATH^ACO12_ARATH^Q:514-380,H:115-158^62.22%ID^E:4e-09^RecName…
227177	CU639965.1_g1_i1	549	401.021	2	2	2	2.73801	0	0	17.8694	17.8694	17.8694	T	7.83462	UFD1_RAT^UFD1_RAT^Q:548-198,H:142-260^45.38%ID^E:8e-21^RecName: Full=Ubiquitin fusion degradation protein 1 homolog {ECO:0000250|UniProtKB:Q92890};^Eukaryota; Metazoa; Chordata; Craniata; Vertebrata; Euteleostomi; Mammalia; Eutheria; Euarchontoglires; Glires; Rodentia; Sciurognathi; Muroidea; Muridae; Murinae; Rattus
211360	CU639968.1_g1_i1	566	558.165	3	3	3	3.04211	0	0	19.2577	19.2577	19.2577	T	8.44332	UBQ11_ARATH^UBQ11_ARATH^Q:514-62,H:79-229^100%ID^E:8e-103^RecName: Full=Polyubiquitin 11;^Eukaryota; Viridiplantae; Streptophyta; Embryophyta; Tracheophyta; Spermatophyta; Magnoliophyta; eudicotyledons; Gunneridae; Pentapetalae; rosids; malvids; Brassicales; Brassicaceae; Camelineae; Arabidopsis`UBQ11_ARATH^UBQ11_ARATH^Q:514-62,H:3-153^99.34%ID^E:9e-102^RecName: Full=Polyubiquitin 11;^Eukaryota; …
204097	CU639969.1_g1_i1	595	708.077	9	9	9	7.56274	0	0	45.5416	45.5416	45.5416	T	19.9672	CATA3_NICPL^CATA3_NICPL^Q:581-69,H:322-492^76.61%ID^E:1e-93^RecName: Full=Catalase isozyme 3;^Eukaryota; Viridiplantae; Streptophyta; Embryophyta; Tracheophyta; Spermatophyta; Magnoliophyta; eudicotyledons; Gunneridae; Pentapetalae; asterids; lamiids; Solanales; Solanaceae; Nicotianoideae; Nicotianeae; Nicotiana
196507	CU639970.1_g1_i1	554	456.922	8	8	8	9.69969	0	0	62.7328	62.7328	62.7328	T	27.5044	CATA1_CUCPE^CATA1_CUCPE^Q:7-552,H:201-382^83.52%ID^E:8e-113^RecName: Full=Catalase isozyme 1;^Eukaryota; Viridiplantae; Streptophyta; Embryophyta; Tracheophyta; Spermatophyta; Magnoliophyta; eudicotyledons; Gunneridae; Pentapetalae; rosids; fabids; Cucurbitales; Cucurbitaceae; Cucurbiteae; Cucurbita
184728	CU639972.1_g1_i1	351	297.382	2	2	2	2.3606	0	0	24.0969	24.0969	24.0969	T	10.565	MAOX_POPTR^MAOX_POPTR^Q:9-350,H:65-178^87.72%ID^E:1e-56^RecName: Full=NADP-dependent malic enzyme;^Eukaryota; Viridiplantae; Streptophyta; Embryophyta; Tracheophyta; Spermatophyta; Magnoliophyta; eudicotyledons; Gunneridae; Pentapetalae; rosids; fabids; Malpighiales; Salicaceae; Saliceae; Populus
140729	CU639980.1_g1_i1	515	505.206	2	2	2	2.03877	0	0	14.1843	14.1843	14.1843	T	6.21894	ALF2_PEA^ALF2_PEA^Q:1-513,H:135-305^87.72%ID^E:6e-107^RecName: Full=Fructose-bisphosphate aldolase, cytoplasmic isozyme 2;^Eukaryota; Viridiplantae; Streptophyta; Embryophyta; Tracheophyta; Spermatophyta; Magnoliophyta; eudicotyledons; Gunneridae; Pentapetalae; rosids; fabids; Fabales; Fabaceae; Papilionoideae; Fabeae; Pisum
92974	CU639988.1_g1_i1	487	484.161	2	2	2	2.01173	0	0	14.8009	14.8009	14.8009	T	6.48926	ALF2_PEA^ALF2_PEA^Q:1-486,H:135-296^86.42%ID^E:2e-98^RecName: Full=Fructose-bisphosphate aldolase, cytoplasmic isozyme 2;^Eukaryota; Viridiplantae; Streptophyta; Embryophyta; Tracheophyta; Spermatophyta; Magnoliophyta; eudicotyledons; Gunneridae; Pentapetalae; rosids; fabids; Fabales; Fabaceae; Papilionoideae; Fabeae; Pisum
80308	CU639990.1_g1_i1	506	428.832	2	2	2	2.3599	0	0	16.7105	16.7105	16.7105	T	7.32652	AMO1_ARTS1^AMO1_ARTS1^Q:267-4,H:97-180^36.36%ID^E:1e-10^RecName: Full=Primary amine oxidase;^Bacteria; Actinobacteria; Micrococcales; Micrococcaceae; Arthrobacter
73815	CU639991.1_g1_i1	640	603.965	2	2	2	2.11933	0	0	11.8649	11.8649	11.8649	T	5.20203	STP14_ARATH^STP14_ARATH^Q:2-613,H:251-454^71.08%ID^E:6e-86^RecName: Full=Sugar transport protein 14;^Eukaryota; Viridiplantae; Streptophyta; Embryophyta; Tracheophyta; Spermatophyta; Magnoliophyta; eudicotyledons; Gunneridae; Pentapetalae; rosids; malvids; Brassicales; Brassicaceae; Camelineae; Arabidopsis
52813	CU639994.1_g1_i1	582	505.987	4	4	4	4.60091	0	0	28.3248	28.3248	28.3248	T	12.4187	CIPK6_ARATH^CIPK6_ARATH^Q:535-200,H:327-438^73.21%ID^E:4e-37^RecName: Full=CBL-interacting serine/threonine-protein kinase 6;^Eukaryota; Viridiplantae; Streptophyta; Embryophyta; Tracheophyta; Spermatophyta; Magnoliophyta; eudicotyledons; Gunneridae; Pentapetalae; rosids; malvids; Brassicales; Brassicaceae; Camelineae; Arabidopsis
88607	CU640005.1_g1_i1	508	578.039	2	2	2	1.75767	0	0	12.3971	12.3971	12.3971	T	5.43535	RD21A_ARATH^RD21A_ARATH^Q:447-193,H:373-457^75.29%ID^E:2e-40^RecName: Full=Cysteine proteinase RD21A {ECO:0000305};^Eukaryota; Viridiplantae; Streptophyta; Embryophyta; Tracheophyta; Spermatophyta; Magnoliophyta; eudicotyledons; Gunneridae; Pentapetalae; rosids; malvids; Brassicales; Brassicaceae; Camelineae; Arabidopsis
35250	CU640013.1_g1_i1	511	570.437	6	6	6	5.37482	0	0	37.6868	37.6868	37.6868	T	16.5234	CATA3_NICPL^CATA3_NICPL^Q:511-50,H:339-492^78.57%ID^E:5e-87^RecName: Full=Catalase isozyme 3;^Eukaryota; Viridiplantae; Streptophyta; Embryophyta; Tracheophyta; Spermatophyta; Magnoliophyta; eudicotyledons; Gunneridae; Pentapetalae; asterids; lamiids; Solanales; Solanaceae; Nicotianoideae; Nicotianeae; Nicotiana
8292	CU640017.1_g1_i1	563	466.369	2	2	2	2.4144	0	0	15.3655	15.3655	15.3655	T	6.73682	HSP7P_ARATH^HSP7P_ARATH^Q:167-562,H:145-276^81.06%ID^E:1e-69^RecName: Full=Heat shock 70 kDa protein 15;^Eukaryota; Viridiplantae; Streptophyta; Embryophyta; Tracheophyta; Spermatophyta; Magnoliophyta; eudicotyledons; Gunneridae; Pentapetalae; rosids; malvids; Brassicales; Brassicaceae; Camelineae; Arabidopsis`HSP7P_ARATH^HSP7P_ARATH^Q:3-203,H:90-156^85.07%ID^E:7e-33^RecName: Full=Heat shock 70 k…
189435	CU640025.1_g1_i1	530	520.349	2	2	2	2.03709	0	0	13.7715	13.7715	13.7715	T	6.03796	CIPK6_ARATH^CIPK6_ARATH^Q:16-528,H:33-203^92.4%ID^E:2e-101^RecName: Full=CBL-interacting serine/threonine-protein kinase 6;^Eukaryota; Viridiplantae; Streptophyta; Embryophyta; Tracheophyta; Spermatophyta; Magnoliophyta; eudicotyledons; Gunneridae; Pentapetalae; rosids; malvids; Brassicales; Brassicaceae; Camelineae; Arabidopsis
182595	CU640026.1_g1_i1	541	476.534	3	3	3	3.40584	0	0	22.5566	22.5566	22.5566	T	9.88967	CATA1_RICCO^CATA1_RICCO^Q:48-536,H:22-184^85.89%ID^E:6e-99^RecName: Full=Catalase isozyme 1;^Eukaryota; Viridiplantae; Streptophyta; Embryophyta; Tracheophyta; Spermatophyta; Magnoliophyta; eudicotyledons; Gunneridae; Pentapetalae; rosids; fabids; Malpighiales; Euphorbiaceae; Acalyphoideae; Acalypheae; Ricinus
135656	CU640033.1_g1_i1	482	572.116	2	2	2	1.68497	0	0	12.5254	12.5254	12.5254	T	5.49162	ILV5_ARATH^ILV5_ARATH^Q:234-473,H:66-145^78.75%ID^E:5e-35^RecName: Full=Ketol-acid reductoisomerase, chloroplastic;^Eukaryota; Viridiplantae; Streptophyta; Embryophyta; Tracheophyta; Spermatophyta; Magnoliophyta; eudicotyledons; Gunneridae; Pentapetalae; rosids; malvids; Brassicales; Brassicaceae; Camelineae; Arabidopsis
115752	CU640036.1_g1_i1	555	465.842	8	8	8	9.53112	0	0	61.5315	61.5315	61.5315	T	26.9778	CATA1_CUCPE^CATA1_CUCPE^Q:24-554,H:207-383^82.49%ID^E:1e-107^RecName: Full=Catalase isozyme 1;^Eukaryota; Viridiplantae; Streptophyta; Embryophyta; Tracheophyta; Spermatophyta; Magnoliophyta; eudicotyledons; Gunneridae; Pentapetalae; rosids; fabids; Cucurbitales; Cucurbitaceae; Cucurbiteae; Cucurbita
96019	CU640039.1_g1_i1	557	459.553	2	2	2	2.4241	0	0	15.5934	15.5934	15.5934	T	6.83675	4CLLA_ARATH^4CLLA_ARATH^Q:26-556,H:275-451^80.23%ID^E:2e-101^RecName: Full=Oxalate--CoA ligase {ECO:0000305};^Eukaryota; Viridiplantae; Streptophyta; Embryophyta; Tracheophyta; Spermatophyta; Magnoliophyta; eudicotyledons; Gunneridae; Pentapetalae; rosids; malvids; Brassicales; Brassicaceae; Camelineae; Arabidopsis
75147	CU640042.1_g1_i1	522	563.023	4	4	4	3.70855	0	0	25.4554	25.4554	25.4554	T	11.1606	ILV5_SPIOL^ILV5_SPIOL^Q:186-521,H:36-153^62.18%ID^E:1e-32^RecName: Full=Ketol-acid reductoisomerase, chloroplastic;^Eukaryota; Viridiplantae; Streptophyta; Embryophyta; Tracheophyta; Spermatophyta; Magnoliophyta; eudicotyledons; Gunneridae; Pentapetalae; Caryophyllales; Chenopodiaceae; Chenopodioideae; Anserineae; Spinacia
61268	CU640044.1_g1_i1	544	480.36	4	4	4	4.52994	0	0	29.836	29.836	29.836	T	13.0812	MDHM_CITLA^MDHM_CITLA^Q:33-542,H:27-196^90%ID^E:9e-108^RecName: Full=Malate dehydrogenase, mitochondrial;^Eukaryota; Viridiplantae; Streptophyta; Embryophyta; Tracheophyta; Spermatophyta; Magnoliophyta; eudicotyledons; Gunneridae; Pentapetalae; rosids; fabids; Cucurbitales; Cucurbitaceae; Benincaseae; Citrullus
54176	CU640045.1_g1_i1	485	498.444	3	3	3	2.91908	0	0	21.5651	21.5651	21.5651	T	9.45495	ADH1_PETHY^ADH1_PETHY^Q:72-479,H:1-136^94.12%ID^E:3e-90^RecName: Full=Alcohol dehydrogenase 1 {ECO:0000303|PubMed:1678286};^Eukaryota; Viridiplantae; Streptophyta; Embryophyta; Tracheophyta; Spermatophyta; Magnoliophyta; eudicotyledons; Gunneridae; Pentapetalae; asterids; lamiids; Solanales; Solanaceae; Petunioideae; Petunia
40811	CU640047.1_g1_i1	543	649.918	2	2	2	1.67098	0	0	11.026	11.026	11.026	T	4.83422	KCS11_ARATH^KCS11_ARATH^Q:216-542,H:380-488^88.07%ID^E:4e-87^RecName: Full=3-ketoacyl-CoA synthase 11 {ECO:0000303|PubMed:18465198};^Eukaryota; Viridiplantae; Streptophyta; Embryophyta; Tracheophyta; Spermatophyta; Magnoliophyta; eudicotyledons; Gunneridae; Pentapetalae; rosids; malvids; Brassicales; Brassicaceae; Camelineae; Arabidopsis`KCS11_ARATH^KCS11_ARATH^Q:19-216,H:314-379^87.88%ID^E:4e-87…
26560	CU640049.1_g1_i1	595	589.252	7	7	7	7.06828	0	0	42.5641	42.5641	42.5641	T	18.6617	UBQ11_ARATH^UBQ11_ARATH^Q:590-63,H:54-229^98.3%ID^E:7e-120^RecName: Full=Polyubiquitin 11;^Eukaryota; Viridiplantae; Streptophyta; Embryophyta; Tracheophyta; Spermatophyta; Magnoliophyta; eudicotyledons; Gunneridae; Pentapetalae; rosids; malvids; Brassicales; Brassicaceae; Camelineae; Arabidopsis`UBQ11_ARATH^UBQ11_ARATH^Q:521-63,H:1-153^99.35%ID^E:6e-103^RecName: Full=Polyubiquitin 11;^Eukaryota;…
18916	CU640050.1_g1_i1	567	509.724	8	8	8	8.89894	0	0	56.2343	56.2343	56.2343	T	24.6553	#N/A
11645	CU640051.1_g1_i1	516	499.23	2	2	2	2.06718	0	0	14.3541	14.3541	14.3541	T	6.29339	ALF2_PEA^ALF2_PEA^Q:1-516,H:135-306^87.21%ID^E:3e-107^RecName: Full=Fructose-bisphosphate aldolase, cytoplasmic isozyme 2;^Eukaryota; Viridiplantae; Streptophyta; Embryophyta; Tracheophyta; Spermatophyta; Magnoliophyta; eudicotyledons; Gunneridae; Pentapetalae; rosids; fabids; Fabales; Fabaceae; Papilionoideae; Fabeae; Pisum
5216	CU640052.1_g1_i1	560	465.934	2	2	2	2.40378	0	0	15.3799	15.3799	15.3799	T	6.74312	SYA_ARATH^SYA_ARATH^Q:559-2,H:581-766^78.49%ID^E:2e-98^RecName: Full=Alanine--tRNA ligase {ECO:0000255|HAMAP-Rule:MF_03133};^Eukaryota; Viridiplantae; Streptophyta; Embryophyta; Tracheophyta; Spermatophyta; Magnoliophyta; eudicotyledons; Gunneridae; Pentapetalae; rosids; malvids; Brassicales; Brassicaceae; Camelineae; Arabidopsis
221913	CU640055.1_g1_i1	536	480.463	6	6	6	6.69354	0	0	44.7443	44.7443	44.7443	T	19.6176	C7D47_PANGI^C7D47_PANGI^Q:16-534,H:84-257^57.47%ID^E:3e-65^RecName: Full=Cytochrome P450 CYP82D47;^Eukaryota; Viridiplantae; Streptophyta; Embryophyta; Tracheophyta; Spermatophyta; Magnoliophyta; eudicotyledons; Gunneridae; Pentapetalae; asterids; campanulids; Apiales; Araliaceae; Panax
214992	CU640056.1_g1_i1	549	413.963	2	2	2	2.65241	0	0	17.3107	17.3107	17.3107	T	7.58969	MDIS2_ARATH^MDIS2_ARATH^Q:269-547,H:22-113^44.09%ID^E:8e-16^RecName: Full=Protein MALE DISCOVERER 2;^Eukaryota; Viridiplantae; Streptophyta; Embryophyta; Tracheophyta; Spermatophyta; Magnoliophyta; eudicotyledons; Gunneridae; Pentapetalae; rosids; malvids; Brassicales; Brassicaceae; Camelineae; Arabidopsis
201166	CU640058.1_g1_i1	567	536.135	2	2	2	2.11514	0	0	13.366	13.366	13.366	T	5.86017	TPPII_ORYSJ^TPPII_ORYSJ^Q:565-44,H:1204-1359^66.67%ID^E:7e-59^RecName: Full=Tripeptidyl-peptidase 2;^Eukaryota; Viridiplantae; Streptophyta; Embryophyta; Tracheophyta; Spermatophyta; Magnoliophyta; Liliopsida; Poales; Poaceae; BOP clade; Oryzoideae; Oryzeae; Oryzinae; Oryza
187385	CU640060.1_g1_i1	590	519.435	2	2	2	2.2717	0	0	13.7958	13.7958	13.7958	T	6.04859	MDHM_CITLA^MDHM_CITLA^Q:32-538,H:27-195^91.12%ID^E:3e-108^RecName: Full=Malate dehydrogenase, mitochondrial;^Eukaryota; Viridiplantae; Streptophyta; Embryophyta; Tracheophyta; Spermatophyta; Magnoliophyta; eudicotyledons; Gunneridae; Pentapetalae; rosids; fabids; Cucurbitales; Cucurbitaceae; Benincaseae; Citrullus
179837	CU640061.1_g1_i1	516	365.515	2	2	2	2.82342	0	0	19.6052	19.6052	19.6052	T	8.59567	SUS3_ARATH^SUS3_ARATH^Q:36-515,H:572-731^81.88%ID^E:6e-90^RecName: Full=Sucrose synthase 3;^Eukaryota; Viridiplantae; Streptophyta; Embryophyta; Tracheophyta; Spermatophyta; Magnoliophyta; eudicotyledons; Gunneridae; Pentapetalae; rosids; malvids; Brassicales; Brassicaceae; Camelineae; Arabidopsis
120555	CU640070.1_g1_i1	535	445.97	2	2	2	2.39926	0	0	16.0683	16.0683	16.0683	T	7.04497	#N/A
107739	CU640072.1_g1_i1	515	505.206	3	3	3	3.05816	0	0	21.2765	21.2765	21.2765	T	9.32841	ALF2_PEA^ALF2_PEA^Q:1-513,H:135-305^87.72%ID^E:6e-107^RecName: Full=Fructose-bisphosphate aldolase, cytoplasmic isozyme 2;^Eukaryota; Viridiplantae; Streptophyta; Embryophyta; Tracheophyta; Spermatophyta; Magnoliophyta; eudicotyledons; Gunneridae; Pentapetalae; rosids; fabids; Fabales; Fabaceae; Papilionoideae; Fabeae; Pisum
95256	CU640074.1_g1_i1	534	421.571	2	2	2	2.53338	0	0	16.9983	16.9983	16.9983	T	7.4527	GDI1_ARATH^GDI1_ARATH^Q:438-1,H:272-417^86.3%ID^E:8e-88^RecName: Full=Guanosine nucleotide diphosphate dissociation inhibitor 1;^Eukaryota; Viridiplantae; Streptophyta; Embryophyta; Tracheophyta; Spermatophyta; Magnoliophyta; eudicotyledons; Gunneridae; Pentapetalae; rosids; malvids; Brassicales; Brassicaceae; Camelineae; Arabidopsis`GDI1_ARATH^GDI1_ARATH^Q:532-413,H:241-280^82.5%ID^E:3e-13^RecNa…
88473	CU640075.1_g1_i1	660	792.034	3	3	3	2.49989	0	0	13.5714	13.5714	13.5714	T	5.95021	IN22_MAIZE^IN22_MAIZE^Q:116-658,H:8-188^87.29%ID^E:2e-101^RecName: Full=IN2-2 protein;^Eukaryota; Viridiplantae; Streptophyta; Embryophyta; Tracheophyta; Spermatophyta; Magnoliophyta; Liliopsida; Poales; Poaceae; PACMAD clade; Panicoideae; Andropogonodae; Andropogoneae; Tripsacinae; Zea
72092	CU640077.1_g1_i1	561	433.951	3	3	3	3.87831	0	0	24.77	24.77	24.77	T	10.8601	NHX2_ARATH^NHX2_ARATH^Q:528-4,H:355-539^65.95%ID^E:2e-61^RecName: Full=Sodium/hydrogen exchanger 2;^Eukaryota; Viridiplantae; Streptophyta; Embryophyta; Tracheophyta; Spermatophyta; Magnoliophyta; eudicotyledons; Gunneridae; Pentapetalae; rosids; malvids; Brassicales; Brassicaceae; Camelineae; Arabidopsis
41128	CU640081.1_g1_i1	613	534.395	8	8	8	9.17674	0	0	53.6382	53.6382	53.6382	T	23.517	#N/A
25879	CU640083.1_g1_i1	544	403.741	4	4	4	5.38959	0	0	35.498	35.498	35.498	T	15.5637	11SB_CUCMA^11SB_CUCMA^Q:233-544,H:318-420^34.62%ID^E:1e-07^RecName: Full=11S globulin subunit beta;^Eukaryota; Viridiplantae; Streptophyta; Embryophyta; Tracheophyta; Spermatophyta; Magnoliophyta; eudicotyledons; Gunneridae; Pentapetalae; rosids; fabids; Cucurbitales; Cucurbitaceae; Cucurbiteae; Cucurbita
18807	CU640084.1_g1_i1	175	123.706	2	2	2	2.8293	0	0	57.9278	57.9278	57.9278	T	25.3977	#N/A
221098	CU640090.1_g1_i1	576	561.35	2	2	2	2.0522	0	0	12.7657	12.7657	12.7657	T	5.59695	MAOX_VITVI^MAOX_VITVI^Q:92-574,H:84-245^88.89%ID^E:3e-96^RecName: Full=NADP-dependent malic enzyme;^Eukaryota; Viridiplantae; Streptophyta; Embryophyta; Tracheophyta; Spermatophyta; Magnoliophyta; eudicotyledons; Gunneridae; Pentapetalae; rosids; Vitales; Vitaceae; Vitis
213742	CU640091.1_g1_i1	635	595.609	4	4	4	4.26455	0	0	24.0628	24.0628	24.0628	T	10.55	CYSPL_SOLLC^CYSPL_SOLLC^Q:28-633,H:1-202^75.74%ID^E:3e-113^RecName: Full=Low-temperature-induced cysteine proteinase;^Eukaryota; Viridiplantae; Streptophyta; Embryophyta; Tracheophyta; Spermatophyta; Magnoliophyta; eudicotyledons; Gunneridae; Pentapetalae; asterids; lamiids; Solanales; Solanaceae; Solanoideae; Solaneae; Solanum; Lycopersicon
205613	CU640092.1_g1_i1	604	451.202	4	4	4	5.35459	0	0	31.764	31.764	31.764	T	13.9266	11SB_CUCMA^11SB_CUCMA^Q:94-597,H:227-419^31.44%ID^E:2e-07^RecName: Full=11S globulin subunit beta;^Eukaryota; Viridiplantae; Streptophyta; Embryophyta; Tracheophyta; Spermatophyta; Magnoliophyta; eudicotyledons; Gunneridae; Pentapetalae; rosids; fabids; Cucurbitales; Cucurbitaceae; Cucurbiteae; Cucurbita
159798	CU640098.1_g1_i1	600	643.674	4	4	4	3.7286	0	0	22.2659	22.2659	22.2659	T	9.76223	ALF2_PEA^ALF2_PEA^Q:1-600,H:135-334^85.5%ID^E:1e-116^RecName: Full=Fructose-bisphosphate aldolase, cytoplasmic isozyme 2;^Eukaryota; Viridiplantae; Streptophyta; Embryophyta; Tracheophyta; Spermatophyta; Magnoliophyta; eudicotyledons; Gunneridae; Pentapetalae; rosids; fabids; Fabales; Fabaceae; Papilionoideae; Fabeae; Pisum
220358	CU640111.1_g1_i1	617	587.746	2	2	2	2.09955	0	0	12.1923	12.1923	12.1923	T	5.34558	DHSO_ARATH^DHSO_ARATH^Q:1-585,H:121-315^84.1%ID^E:2e-117^RecName: Full=Sorbitol dehydrogenase;^Eukaryota; Viridiplantae; Streptophyta; Embryophyta; Tracheophyta; Spermatophyta; Magnoliophyta; eudicotyledons; Gunneridae; Pentapetalae; rosids; malvids; Brassicales; Brassicaceae; Camelineae; Arabidopsis
191097	CU640115.1_g1_i1	595	401.499	6	6	6	8.89168	0	0	53.5443	53.5443	53.5443	T	23.4759	DNJH2_ALLPO^DNJH2_ALLPO^Q:3-593,H:165-359^75.63%ID^E:4e-107^RecName: Full=DnaJ protein homolog 2;^Eukaryota; Viridiplantae; Streptophyta; Embryophyta; Tracheophyta; Spermatophyta; Magnoliophyta; Liliopsida; Asparagales; Amaryllidaceae; Allioideae; Allieae; Allium
167042	CU640118.1_g1_i1	547	391.511	3	3	3	4.19146	0	0	27.4552	27.4552	27.4552	T	12.0374	DPYS_ARATH^DPYS_ARATH^Q:16-546,H:112-288^84.18%ID^E:4e-107^RecName: Full=Dihydropyrimidinase {ECO:0000303|PubMed:12626710};^Eukaryota; Viridiplantae; Streptophyta; Embryophyta; Tracheophyta; Spermatophyta; Magnoliophyta; eudicotyledons; Gunneridae; Pentapetalae; rosids; malvids; Brassicales; Brassicaceae; Camelineae; Arabidopsis
159991	CU640119.1_g1_i1	642	699.152	10	10	10	9.18255	0	0	51.2478	51.2478	51.2478	T	22.469	#N/A
151896	CU640120.1_g1_i1	495	540.17	5	5	5	4.58189	0	0	33.1655	33.1655	33.1655	T	14.541	CATA3_NICPL^CATA3_NICPL^Q:494-51,H:345-492^79.05%ID^E:3e-84^RecName: Full=Catalase isozyme 3;^Eukaryota; Viridiplantae; Streptophyta; Embryophyta; Tracheophyta; Spermatophyta; Magnoliophyta; eudicotyledons; Gunneridae; Pentapetalae; asterids; lamiids; Solanales; Solanaceae; Nicotianoideae; Nicotianeae; Nicotiana
130138	CU640123.1_g1_i1	612	523.269	11	11	11	12.8653	0	0	75.3207	75.3207	75.3207	T	33.0235	#N/A
99930	CU640127.1_g1_i1	618	603.43	4	4	4	4.09658	0	0	23.7509	23.7509	23.7509	T	10.4133	USPAL_ARATH^USPAL_ARATH^Q:138-617,H:6-165^70.62%ID^E:1e-82^RecName: Full=Universal stress protein A-like protein;^Eukaryota; Viridiplantae; Streptophyta; Embryophyta; Tracheophyta; Spermatophyta; Magnoliophyta; eudicotyledons; Gunneridae; Pentapetalae; rosids; malvids; Brassicales; Brassicaceae; Camelineae; Arabidopsis
34533	CU640136.1_g1_i1	537	488.872	2	2	2	2.1969	0	0	14.6582	14.6582	14.6582	T	6.42673	STP14_ARATH^STP14_ARATH^Q:12-536,H:248-422^73.14%ID^E:3e-75^RecName: Full=Sugar transport protein 14;^Eukaryota; Viridiplantae; Streptophyta; Embryophyta; Tracheophyta; Spermatophyta; Magnoliophyta; eudicotyledons; Gunneridae; Pentapetalae; rosids; malvids; Brassicales; Brassicaceae; Camelineae; Arabidopsis
27643	CU640137.1_g1_i1	679	613.382	2	2	2	2.21396	0	0	11.6828	11.6828	11.6828	T	5.12217	PUB14_ARATH^PUB14_ARATH^Q:3-677,H:174-398^71.56%ID^E:2e-110^RecName: Full=U-box domain-containing protein 14;^Eukaryota; Viridiplantae; Streptophyta; Embryophyta; Tracheophyta; Spermatophyta; Magnoliophyta; eudicotyledons; Gunneridae; Pentapetalae; rosids; malvids; Brassicales; Brassicaceae; Camelineae; Arabidopsis
11786	CU640139.1_g1_i1	608	492.565	3	3	3	3.70307	0	0	21.8225	21.8225	21.8225	T	9.56781	RCE1_ARATH^RCE1_ARATH^Q:603-310,H:87-184^88.78%ID^E:3e-61^RecName: Full=NEDD8-conjugating enzyme Ubc12;^Eukaryota; Viridiplantae; Streptophyta; Embryophyta; Tracheophyta; Spermatophyta; Magnoliophyta; eudicotyledons; Gunneridae; Pentapetalae; rosids; malvids; Brassicales; Brassicaceae; Camelineae; Arabidopsis
233772	CU640141.1_g1_i1	689	763.748	9	9	9	8.11917	0	0	42.222	42.222	42.222	T	18.5117	ILV5_ARATH^ILV5_ARATH^Q:276-626,H:66-182^84.62%ID^E:6e-59^RecName: Full=Ketol-acid reductoisomerase, chloroplastic;^Eukaryota; Viridiplantae; Streptophyta; Embryophyta; Tracheophyta; Spermatophyta; Magnoliophyta; eudicotyledons; Gunneridae; Pentapetalae; rosids; malvids; Brassicales; Brassicaceae; Camelineae; Arabidopsis
174920	CU640150.1_g1_i1	475	390.343	4	4	4	4.86752	0	0	36.7164	36.7164	36.7164	T	16.0979	PGKY_TOBAC^PGKY_TOBAC^Q:1-474,H:52-209^87.97%ID^E:4e-95^RecName: Full=Phosphoglycerate kinase, cytosolic;^Eukaryota; Viridiplantae; Streptophyta; Embryophyta; Tracheophyta; Spermatophyta; Magnoliophyta; eudicotyledons; Gunneridae; Pentapetalae; asterids; lamiids; Solanales; Solanaceae; Nicotianoideae; Nicotianeae; Nicotiana
138682	CU640155.1_g1_i1	551	379.06	2	2	2	2.90719	0	0	18.9047	18.9047	18.9047	T	8.28852	ZDH22_ARATH^ZDH22_ARATH^Q:18-551,H:41-218^88.2%ID^E:8e-110^RecName: Full=Protein S-acyltransferase 24;^Eukaryota; Viridiplantae; Streptophyta; Embryophyta; Tracheophyta; Spermatophyta; Magnoliophyta; eudicotyledons; Gunneridae; Pentapetalae; rosids; malvids; Brassicales; Brassicaceae; Camelineae; Arabidopsis
128624	CU640157.1_g1_i1	681	642.276	6	6	6	6.36175	0	0	33.4716	33.4716	33.4716	T	14.6752	ENO_ORYSJ^ENO_ORYSJ^Q:17-640,H:153-360^92.31%ID^E:9e-137^RecName: Full=Enolase;^Eukaryota; Viridiplantae; Streptophyta; Embryophyta; Tracheophyta; Spermatophyta; Magnoliophyta; Liliopsida; Poales; Poaceae; BOP clade; Oryzoideae; Oryzeae; Oryzinae; Oryza
112608	CU640159.1_g1_i1	650	805.398	3	3	3	2.42116	0	0	13.3462	13.3462	13.3462	T	5.85148	SGT1_ORYSJ^SGT1_ORYSJ^Q:113-499,H:6-134^65.12%ID^E:3e-51^RecName: Full=Protein SGT1 homolog {ECO:0000250|UniProtKB:Q08446};^Eukaryota; Viridiplantae; Streptophyta; Embryophyta; Tracheophyta; Spermatophyta; Magnoliophyta; Liliopsida; Poales; Poaceae; BOP clade; Oryzoideae; Oryzeae; Oryzinae; Oryza
97767	CU640161.1_g1_i1	539	469.106	2	2	2	2.29799	0	0	15.2759	15.2759	15.2759	T	6.69752	MDHM_CITLA^MDHM_CITLA^Q:20-538,H:27-199^89.02%ID^E:2e-108^RecName: Full=Malate dehydrogenase, mitochondrial;^Eukaryota; Viridiplantae; Streptophyta; Embryophyta; Tracheophyta; Spermatophyta; Magnoliophyta; eudicotyledons; Gunneridae; Pentapetalae; rosids; fabids; Cucurbitales; Cucurbitaceae; Benincaseae; Citrullus
82584	CU640164.1_g1_i1	409	291.888	2	2	2	2.80245	0	0	24.5505	24.5505	24.5505	T	10.7639	FERON_ARATH^FERON_ARATH^Q:400-14,H:575-703^94.57%ID^E:6e-84^RecName: Full=Receptor-like protein kinase FERONIA;^Eukaryota; Viridiplantae; Streptophyta; Embryophyta; Tracheophyta; Spermatophyta; Magnoliophyta; eudicotyledons; Gunneridae; Pentapetalae; rosids; malvids; Brassicales; Brassicaceae; Camelineae; Arabidopsis
71687	CU640166.1_g1_i1	580	466.792	4	4	4	4.97009	0	0	30.7031	30.7031	30.7031	T	13.4614	TBA1_ELEIN^TBA1_ELEIN^Q:15-578,H:61-248^97.34%ID^E:1e-112^RecName: Full=Tubulin alpha-1 chain;^Eukaryota; Viridiplantae; Streptophyta; Embryophyta; Tracheophyta; Spermatophyta; Magnoliophyta; Liliopsida; Poales; Poaceae; PACMAD clade; Chloridoideae; Cynodonteae; Eleusininae; Eleusine
10904	CU640175.1_g1_i1	560	626.492	3	3	3	2.6816	0	0	17.1574	17.1574	17.1574	T	7.52247	PGKY_TOBAC^PGKY_TOBAC^Q:42-557,H:92-263^89.53%ID^E:1e-94^RecName: Full=Phosphoglycerate kinase, cytosolic;^Eukaryota; Viridiplantae; Streptophyta; Embryophyta; Tracheophyta; Spermatophyta; Magnoliophyta; eudicotyledons; Gunneridae; Pentapetalae; asterids; lamiids; Solanales; Solanaceae; Nicotianoideae; Nicotianeae; Nicotiana
3889	CU640176.1_g1_i1	573	637.91	5	5	5	4.49123	0	0	28.0839	28.0839	28.0839	T	12.3131	PGKY_TOBAC^PGKY_TOBAC^Q:6-539,H:86-263^89.89%ID^E:2e-98^RecName: Full=Phosphoglycerate kinase, cytosolic;^Eukaryota; Viridiplantae; Streptophyta; Embryophyta; Tracheophyta; Spermatophyta; Magnoliophyta; eudicotyledons; Gunneridae; Pentapetalae; asterids; lamiids; Solanales; Solanaceae; Nicotianoideae; Nicotianeae; Nicotiana
212273	CU640180.1_g1_i1	349	280.634	2	2	2	2.48722	0	0	25.535	25.535	25.535	T	11.1955	RSSA_SOYBN^RSSA_SOYBN^Q:213-1,H:12-82^88.73%ID^E:5e-38^RecName: Full=40S ribosomal protein SA {ECO:0000255|HAMAP-Rule:MF_03015};^Eukaryota; Viridiplantae; Streptophyta; Embryophyta; Tracheophyta; Spermatophyta; Magnoliophyta; eudicotyledons; Gunneridae; Pentapetalae; rosids; fabids; Fabales; Fabaceae; Papilionoideae; Phaseoleae; Glycine; Soja
185755	CU640184.1_g1_i1	529	578.366	4	4	4	3.65858	0	0	24.7801	24.7801	24.7801	T	10.8645	#N/A
158570	CU640188.1_g1_i1	541	729.978	3	3	3	2.22335	0	0	14.7251	14.7251	14.7251	T	6.45604	AKH_DAUCA^AKH_DAUCA^Q:169-537,H:37-163^60.47%ID^E:1e-39^RecName: Full=Bifunctional aspartokinase/homoserine dehydrogenase, chloroplastic;^Eukaryota; Viridiplantae; Streptophyta; Embryophyta; Tracheophyta; Spermatophyta; Magnoliophyta; eudicotyledons; Gunneridae; Pentapetalae; asterids; campanulids; Apiales; Apiaceae; Apioideae; Scandiceae; Daucinae; Daucus; Daucus sect. Daucus
143845	CU640190.1_g1_i1	461	474.425	8	8	8	7.77363	0	0	60.4184	60.4184	60.4184	T	26.4897	RH7_SPIOL^RH7_SPIOL^Q:3-239,H:562-640^59.49%ID^E:3e-22^RecName: Full=DEAD-box ATP-dependent RNA helicase 7;^Eukaryota; Viridiplantae; Streptophyta; Embryophyta; Tracheophyta; Spermatophyta; Magnoliophyta; eudicotyledons; Gunneridae; Pentapetalae; Caryophyllales; Chenopodiaceae; Chenopodioideae; Anserineae; Spinacia
130937	CU640192.1_g1_i1	546	722.305	2	2	2	1.51183	0	0	9.92101	9.92101	9.92101	T	4.34975	#N/A
102986	CU640196.1_g1_i1	548	559.872	3	3	3	2.93639	0	0	19.199	19.199	19.199	T	8.41758	KPYC_TOBAC^KPYC_TOBAC^Q:548-171,H:375-500^82.54%ID^E:3e-65^RecName: Full=Pyruvate kinase, cytosolic isozyme;^Eukaryota; Viridiplantae; Streptophyta; Embryophyta; Tracheophyta; Spermatophyta; Magnoliophyta; eudicotyledons; Gunneridae; Pentapetalae; asterids; lamiids; Solanales; Solanaceae; Nicotianoideae; Nicotianeae; Nicotiana
70926	CU640202.1_g1_i1	534	477.256	4	4	4	4.47559	0	0	30.03	30.03	30.03	T	13.1663	CATA1_RICCO^CATA1_RICCO^Q:19-534,H:16-187^86.05%ID^E:8e-105^RecName: Full=Catalase isozyme 1;^Eukaryota; Viridiplantae; Streptophyta; Embryophyta; Tracheophyta; Spermatophyta; Magnoliophyta; eudicotyledons; Gunneridae; Pentapetalae; rosids; fabids; Malpighiales; Euphorbiaceae; Acalyphoideae; Acalypheae; Ricinus
24463	CU640209.1_g1_i1	512	415.17	3	3	3	3.69969	0	0	25.8906	25.8906	25.8906	T	11.3514	CATB3_ARATH^CATB3_ARATH^Q:163-510,H:5-120^50%ID^E:2e-30^RecName: Full=Cathepsin B-like protease 3 {ECO:0000305};^Eukaryota; Viridiplantae; Streptophyta; Embryophyta; Tracheophyta; Spermatophyta; Magnoliophyta; eudicotyledons; Gunneridae; Pentapetalae; rosids; malvids; Brassicales; Brassicaceae; Camelineae; Arabidopsis
17718	CU640210.1_g1_i1	532	659.432	7	7	7	5.64729	0	0	38.0342	38.0342	38.0342	T	16.6757	ADHX_ARATH^ADHX_ARATH^Q:99-530,H:1-144^94.44%ID^E:2e-96^RecName: Full=Alcohol dehydrogenase class-3;^Eukaryota; Viridiplantae; Streptophyta; Embryophyta; Tracheophyta; Spermatophyta; Magnoliophyta; eudicotyledons; Gunneridae; Pentapetalae; rosids; malvids; Brassicales; Brassicaceae; Camelineae; Arabidopsis
10853	CU640211.1_g1_i1	531	601.522	3	3	3	2.64828	0	0	17.8697	17.8697	17.8697	T	7.83474	PUB13_ARATH^PUB13_ARATH^Q:531-7,H:463-636^76.57%ID^E:1e-80^RecName: Full=U-box domain-containing protein 13;^Eukaryota; Viridiplantae; Streptophyta; Embryophyta; Tracheophyta; Spermatophyta; Magnoliophyta; eudicotyledons; Gunneridae; Pentapetalae; rosids; malvids; Brassicales; Brassicaceae; Camelineae; Arabidopsis`PUB13_ARATH^PUB13_ARATH^Q:519-91,H:385-525^34.97%ID^E:4e-12^RecName: Full=U-box dom…
232990	CU640213.1_g1_i1	497	539.073	2	2	2	1.8439	0	0	13.2932	13.2932	13.2932	T	5.82823	C3H41_ORYSJ^C3H41_ORYSJ^Q:111-497,H:113-248^66.18%ID^E:3e-56^RecName: Full=E3 ubiquitin-protein ligase makorin;^Eukaryota; Viridiplantae; Streptophyta; Embryophyta; Tracheophyta; Spermatophyta; Magnoliophyta; Liliopsida; Poales; Poaceae; BOP clade; Oryzoideae; Oryzeae; Oryzinae; Oryza
226536	CU640214.1_g1_i1	591	515.943	2	2	2	2.29095	0	0	13.8891	13.8891	13.8891	T	6.08952	ANXD7_ARATH^ANXD7_ARATH^Q:591-199,H:186-316^69.47%ID^E:1e-55^RecName: Full=Annexin D7;^Eukaryota; Viridiplantae; Streptophyta; Embryophyta; Tracheophyta; Spermatophyta; Magnoliophyta; eudicotyledons; Gunneridae; Pentapetalae; rosids; malvids; Brassicales; Brassicaceae; Camelineae; Arabidopsis
211648	CU640216.1_g1_i1	597	488.871	3	3	3	3.66355	0	0	21.9874	21.9874	21.9874	T	9.64011	CUL1_ARATH^CUL1_ARATH^Q:1-594,H:74-271^80.81%ID^E:2e-114^RecName: Full=Cullin-1;^Eukaryota; Viridiplantae; Streptophyta; Embryophyta; Tracheophyta; Spermatophyta; Magnoliophyta; eudicotyledons; Gunneridae; Pentapetalae; rosids; malvids; Brassicales; Brassicaceae; Camelineae; Arabidopsis
204019	CU640217.1_g1_i1	575	519.401	3	3	3	3.32113	0	0	20.695	20.695	20.695	T	9.07347	FTHS_ARATH^FTHS_ARATH^Q:574-14,H:299-485^86.1%ID^E:4e-108^RecName: Full=Formate--tetrahydrofolate ligase;^Eukaryota; Viridiplantae; Streptophyta; Embryophyta; Tracheophyta; Spermatophyta; Magnoliophyta; eudicotyledons; Gunneridae; Pentapetalae; rosids; malvids; Brassicales; Brassicaceae; Camelineae; Arabidopsis
180770	CU640220.1_g1_i1	615	555.555	2	2	2	2.214	0	0	12.8988	12.8988	12.8988	T	5.65533	C2D61_ARATH^C2D61_ARATH^Q:233-523,H:397-486^50.52%ID^E:6e-20^RecName: Full=C2 domain-containing protein At1g53590;^Eukaryota; Viridiplantae; Streptophyta; Embryophyta; Tracheophyta; Spermatophyta; Magnoliophyta; eudicotyledons; Gunneridae; Pentapetalae; rosids; malvids; Brassicales; Brassicaceae; Camelineae; Arabidopsis
159898	CU640223.1_g1_i1	452	407.118	2	2	2	2.22049	0	0	17.6018	17.6018	17.6018	T	7.71729	MAOC_ORYSJ^MAOC_ORYSJ^Q:163-450,H:215-310^84.38%ID^E:5e-60^RecName: Full=NADP-dependent malic enzyme, chloroplastic;^Eukaryota; Viridiplantae; Streptophyta; Embryophyta; Tracheophyta; Spermatophyta; Magnoliophyta; Liliopsida; Poales; Poaceae; BOP clade; Oryzoideae; Oryzeae; Oryzinae; Oryza`MAOC_ORYSJ^MAOC_ORYSJ^Q:63-173,H:182-218^81.08%ID^E:5e-60^RecName: Full=NADP-dependent malic enzyme, chlorop…
153979	CU640224.1_g1_i1	579	510.666	3	3	3	3.40144	0	0	21.049	21.049	21.049	T	9.22866	#N/A
146638	CU640225.1_g1_i1	577	564.163	8	8	8	8.18204	0	0	50.808	50.808	50.808	T	22.2762	KPYC_TOBAC^KPYC_TOBAC^Q:577-194,H:373-500^82.81%ID^E:4e-67^RecName: Full=Pyruvate kinase, cytosolic isozyme;^Eukaryota; Viridiplantae; Streptophyta; Embryophyta; Tracheophyta; Spermatophyta; Magnoliophyta; eudicotyledons; Gunneridae; Pentapetalae; asterids; lamiids; Solanales; Solanaceae; Nicotianoideae; Nicotianeae; Nicotiana
139297	CU640226.1_g1_i1	588	520.407	3	3	3	3.38966	0	0	20.655	20.655	20.655	T	9.05593	GBA2_HUMAN^GBA2_HUMAN^Q:54-587,H:513-692^53.89%ID^E:1e-55^RecName: Full=Non-lysosomal glucosylceramidase;^Eukaryota; Metazoa; Chordata; Craniata; Vertebrata; Euteleostomi; Mammalia; Eutheria; Euarchontoglires; Primates; Haplorrhini; Catarrhini; Hominidae; Homo
110423	CU640230.1_g1_i1	588	710.155	5	5	5	4.13994	0	0	25.2269	25.2269	25.2269	T	11.0604	#N/A
103011	CU640231.1_g1_i1	562	583.748	8	8	8	7.70195	0	0	49.1033	49.1033	49.1033	T	21.5288	TAL_NEIMB^TAL_NEIMB^Q:334-522,H:2-66^43.94%ID^E:3e-07^RecName: Full=Transaldolase;^Bacteria; Proteobacteria; Betaproteobacteria; Neisseriales; Neisseriaceae; Neisseria
95797	CU640232.1_g1_i1	531	474.333	4	4	4	4.47787	0	0	30.215	30.215	30.215	T	13.2474	CESA1_ARATH^CESA1_ARATH^Q:483-13,H:141-296^82.28%ID^E:6e-71^RecName: Full=Cellulose synthase A catalytic subunit 1 [UDP-forming];^Eukaryota; Viridiplantae; Streptophyta; Embryophyta; Tracheophyta; Spermatophyta; Magnoliophyta; eudicotyledons; Gunneridae; Pentapetalae; rosids; malvids; Brassicales; Brassicaceae; Camelineae; Arabidopsis
88995	CU640233.1_g1_i1	613	707.137	14	14	14	12.1363	0	0	70.9367	70.9367	70.9367	T	31.1014	CATA3_NICPL^CATA3_NICPL^Q:611-51,H:306-492^78.61%ID^E:1e-106^RecName: Full=Catalase isozyme 3;^Eukaryota; Viridiplantae; Streptophyta; Embryophyta; Tracheophyta; Spermatophyta; Magnoliophyta; eudicotyledons; Gunneridae; Pentapetalae; asterids; lamiids; Solanales; Solanaceae; Nicotianoideae; Nicotianeae; Nicotiana
57981	CU640237.1_g1_i1	527	601.172	3	3	3	2.62986	0	0	17.8801	17.8801	17.8801	T	7.8393	#N/A
51105	CU640238.1_g1_i1	674	567.628	4	4	4	4.74959	0	0	25.2489	25.2489	25.2489	T	11.0701	HSP7S_PEA^HSP7S_PEA^Q:674-213,H:558-706^77.27%ID^E:9e-48^RecName: Full=Stromal 70 kDa heat shock-related protein, chloroplastic;^Eukaryota; Viridiplantae; Streptophyta; Embryophyta; Tracheophyta; Spermatophyta; Magnoliophyta; eudicotyledons; Gunneridae; Pentapetalae; rosids; fabids; Fabales; Fabaceae; Papilionoideae; Fabeae; Pisum
11139	CU640244.1_g1_i1	648	520.537	7	7	7	8.71407	0	0	48.1829	48.1829	48.1829	T	21.1252	#N/A
226296	CU640247.1_g1_i1	546	438.451	3	3	3	3.73588	0	0	24.5158	24.5158	24.5158	T	10.7487	P2C52_ARATH^P2C52_ARATH^Q:41-544,H:90-257^72.62%ID^E:4e-81^RecName: Full=Probable protein phosphatase 2C 52;^Eukaryota; Viridiplantae; Streptophyta; Embryophyta; Tracheophyta; Spermatophyta; Magnoliophyta; eudicotyledons; Gunneridae; Pentapetalae; rosids; malvids; Brassicales; Brassicaceae; Camelineae; Arabidopsis
219281	CU640248.1_g1_i1	595	539.061	3	3	3	3.31132	0	0	19.9402	19.9402	19.9402	T	8.74256	TAL_RENSM^TAL_RENSM^Q:493-134,H:246-366^52.07%ID^E:9e-31^RecName: Full=Transaldolase {ECO:0000255|HAMAP-Rule:MF_00493};^Bacteria; Actinobacteria; Micrococcales; Micrococcaceae; Renibacterium
211742	CU640249.1_g1_i1	712	686.092	3	3	3	3.11329	0	0	15.667	15.667	15.667	T	6.869	ENO_ORYSJ^ENO_ORYSJ^Q:28-711,H:156-383^89.04%ID^E:2e-146^RecName: Full=Enolase;^Eukaryota; Viridiplantae; Streptophyta; Embryophyta; Tracheophyta; Spermatophyta; Magnoliophyta; Liliopsida; Poales; Poaceae; BOP clade; Oryzoideae; Oryzeae; Oryzinae; Oryza
202808	CU640250.1_g1_i1	575	569.491	5	5	5	5.04837	0	0	31.4579	31.4579	31.4579	T	13.7923	ENO_ORYSJ^ENO_ORYSJ^Q:2-574,H:155-345^88.48%ID^E:2e-118^RecName: Full=Enolase;^Eukaryota; Viridiplantae; Streptophyta; Embryophyta; Tracheophyta; Spermatophyta; Magnoliophyta; Liliopsida; Poales; Poaceae; BOP clade; Oryzoideae; Oryzeae; Oryzinae; Oryza
187718	CU640252.1_g1_i1	608	624.777	2	2	2	1.94629	0	0	11.4697	11.4697	11.4697	T	5.02874	SKI22_ARATH^SKI22_ARATH^Q:26-565,H:231-407^43.41%ID^E:3e-33^RecName: Full=F-box protein SKIP22;^Eukaryota; Viridiplantae; Streptophyta; Embryophyta; Tracheophyta; Spermatophyta; Magnoliophyta; eudicotyledons; Gunneridae; Pentapetalae; rosids; malvids; Brassicales; Brassicaceae; Camelineae; Arabidopsis
172773	CU640254.1_g1_i1	573	554.372	2	2	2	2.0672	0	0	12.9263	12.9263	12.9263	T	5.66739	ENO_ORYSJ^ENO_ORYSJ^Q:3-572,H:155-344^92.11%ID^E:2e-124^RecName: Full=Enolase;^Eukaryota; Viridiplantae; Streptophyta; Embryophyta; Tracheophyta; Spermatophyta; Magnoliophyta; Liliopsida; Poales; Poaceae; BOP clade; Oryzoideae; Oryzeae; Oryzinae; Oryza
129712	CU640261.1_g1_i1	289	223.228	3	3	3	3.88393	0	0	48.1526	48.1526	48.1526	T	21.1119	C81E8_MEDTR^C81E8_MEDTR^Q:289-2,H:35-130^71.88%ID^E:2e-41^RecName: Full=Cytochrome P450 81E8 {ECO:0000303|PubMed:14617078};^Eukaryota; Viridiplantae; Streptophyta; Embryophyta; Tracheophyta; Spermatophyta; Magnoliophyta; eudicotyledons; Gunneridae; Pentapetalae; rosids; fabids; Fabales; Fabaceae; Papilionoideae; Trifolieae; Medicago
123293	CU640263.1_g1_i1	605	545.17	2	2	2	2.21949	0	0	13.1445	13.1445	13.1445	T	5.76305	CYSPL_SOLLC^CYSPL_SOLLC^Q:28-603,H:1-192^74.48%ID^E:3e-105^RecName: Full=Low-temperature-induced cysteine proteinase;^Eukaryota; Viridiplantae; Streptophyta; Embryophyta; Tracheophyta; Spermatophyta; Magnoliophyta; eudicotyledons; Gunneridae; Pentapetalae; asterids; lamiids; Solanales; Solanaceae; Solanoideae; Solaneae; Solanum; Lycopersicon
107493	CU640265.1_g1_i1	532	396.406	6	6	6	8.05235	0	0	54.2322	54.2322	54.2322	T	23.7775	#N/A
95138	CU640267.1_g1_i1	570	534.915	4	4	4	4.26236	0	0	26.793	26.793	26.793	T	11.7471	PFPA_RICCO^PFPA_RICCO^Q:7-570,H:215-402^92.55%ID^E:2e-121^RecName: Full=Pyrophosphate--fructose 6-phosphate 1-phosphotransferase subunit alpha {ECO:0000255|HAMAP-Rule:MF_03185};^Eukaryota; Viridiplantae; Streptophyta; Embryophyta; Tracheophyta; Spermatophyta; Magnoliophyta; eudicotyledons; Gunneridae; Pentapetalae; rosids; fabids; Malpighiales; Euphorbiaceae; Acalyphoideae; Acalypheae; Ricinus
87913	CU640268.1_g1_i1	566	444.036	6	6	6	7.64802	0	0	48.4149	48.4149	48.4149	T	21.2269	DNJB6_CHICK^DNJB6_CHICK^Q:191-556,H:2-109^50.82%ID^E:2e-22^RecName: Full=DnaJ homolog subfamily B member 6;^Eukaryota; Metazoa; Chordata; Craniata; Vertebrata; Euteleostomi; Archelosauria; Archosauria; Dinosauria; Saurischia; Theropoda; Coelurosauria; Aves; Neognathae; Galloanserae; Galliformes; Phasianidae; Phasianinae; Gallus
66737	CU640271.1_g1_i1	643	701.92	10	10	10	9.16059	0	0	51.0457	51.0457	51.0457	T	22.3804	#N/A
58585	CU640272.1_g1_i1	531	452.823	4	4	4	4.69057	0	0	31.6503	31.6503	31.6503	T	13.8767	ANXD2_ARATH^ANXD2_ARATH^Q:531-199,H:206-317^63.39%ID^E:5e-43^RecName: Full=Annexin D2;^Eukaryota; Viridiplantae; Streptophyta; Embryophyta; Tracheophyta; Spermatophyta; Magnoliophyta; eudicotyledons; Gunneridae; Pentapetalae; rosids; malvids; Brassicales; Brassicaceae; Camelineae; Arabidopsis
51708	CU640273.1_g1_i1	617	544.766	4	4	4	4.53039	0	0	26.3085	26.3085	26.3085	T	11.5347	COB22_ARATH^COB22_ARATH^Q:2-616,H:136-340^95.12%ID^E:2e-138^RecName: Full=Coatomer subunit beta'-2;^Eukaryota; Viridiplantae; Streptophyta; Embryophyta; Tracheophyta; Spermatophyta; Magnoliophyta; eudicotyledons; Gunneridae; Pentapetalae; rosids; malvids; Brassicales; Brassicaceae; Camelineae; Arabidopsis`COB22_ARATH^COB22_ARATH^Q:17-364,H:14-126^25%ID^E:8e-07^RecName: Full=Coatomer subunit beta'…
35483	CU640275.1_g1_i1	554	636.705	3	3	3	2.61031	0	0	16.8822	16.8822	16.8822	T	7.40181	ALF2_PEA^ALF2_PEA^Q:1-546,H:135-316^87.91%ID^E:7e-115^RecName: Full=Fructose-bisphosphate aldolase, cytoplasmic isozyme 2;^Eukaryota; Viridiplantae; Streptophyta; Embryophyta; Tracheophyta; Spermatophyta; Magnoliophyta; eudicotyledons; Gunneridae; Pentapetalae; rosids; fabids; Fabales; Fabaceae; Papilionoideae; Fabeae; Pisum
28396	CU640276.1_g1_i1	635	593.521	2	2	2	2.13977	0	0	12.0737	12.0737	12.0737	T	5.29357	#N/A
17740	CU640278.1_g1_i1	660	559.108	7	7	7	8.26316	0	0	44.8589	44.8589	44.8589	T	19.6679	#N/A
9415	CU640279.1_g1_i1	499	401.05	3	3	3	3.7327	0	0	26.8021	26.8021	26.8021	T	11.7511	CYSPL_SOLLC^CYSPL_SOLLC^Q:28-498,H:1-157^76.43%ID^E:1e-85^RecName: Full=Low-temperature-induced cysteine proteinase;^Eukaryota; Viridiplantae; Streptophyta; Embryophyta; Tracheophyta; Spermatophyta; Magnoliophyta; eudicotyledons; Gunneridae; Pentapetalae; asterids; lamiids; Solanales; Solanaceae; Solanoideae; Solaneae; Solanum; Lycopersicon
219755	CU640283.1_g1_i1	667	658.582	3	3	3	3.03835	0	0	16.3214	16.3214	16.3214	T	7.15593	#N/A
211380	CU640284.1_g1_i1	587	527.373	3	3	3	3.33919	0	0	20.3821	20.3821	20.3821	T	8.9363	RD21B_ARATH^RD21B_ARATH^Q:46-585,H:127-306^83.33%ID^E:3e-103^RecName: Full=Probable cysteine protease RD21B {ECO:0000305};^Eukaryota; Viridiplantae; Streptophyta; Embryophyta; Tracheophyta; Spermatophyta; Magnoliophyta; eudicotyledons; Gunneridae; Pentapetalae; rosids; malvids; Brassicales; Brassicaceae; Camelineae; Arabidopsis
203841	CU640285.1_g1_i1	600	577.794	4	4	4	4.15373	0	0	24.8047	24.8047	24.8047	T	10.8753	AVP_VIGRR^AVP_VIGRR^Q:2-598,H:443-641^96.48%ID^E:4e-109^RecName: Full=Pyrophosphate-energized vacuolar membrane proton pump;^Eukaryota; Viridiplantae; Streptophyta; Embryophyta; Tracheophyta; Spermatophyta; Magnoliophyta; eudicotyledons; Gunneridae; Pentapetalae; rosids; fabids; Fabales; Fabaceae; Papilionoideae; Phaseoleae; Vigna
128003	CU640296.1_g1_i1	568	634.164	2	2	2	1.79133	0	0	11.2999	11.2999	11.2999	T	4.95431	#N/A
120697	CU640297.1_g1_i1	594	473.973	3	3	3	3.7597	0	0	22.6785	22.6785	22.6785	T	9.9431	TET3_ARATH^TET3_ARATH^Q:509-279,H:209-285^76.62%ID^E:3e-18^RecName: Full=Tetraspanin-3;^Eukaryota; Viridiplantae; Streptophyta; Embryophyta; Tracheophyta; Spermatophyta; Magnoliophyta; eudicotyledons; Gunneridae; Pentapetalae; rosids; malvids; Brassicales; Brassicaceae; Camelineae; Arabidopsis
92206	CU640301.1_g1_i1	587	524.894	4	4	4	4.47328	0	0	27.3045	27.3045	27.3045	T	11.9713	RD21B_ARATH^RD21B_ARATH^Q:46-585,H:127-306^82.78%ID^E:1e-102^RecName: Full=Probable cysteine protease RD21B {ECO:0000305};^Eukaryota; Viridiplantae; Streptophyta; Embryophyta; Tracheophyta; Spermatophyta; Magnoliophyta; eudicotyledons; Gunneridae; Pentapetalae; rosids; malvids; Brassicales; Brassicaceae; Camelineae; Arabidopsis
69214	CU640304.1_g1_i1	569	447.976	2	2	2	2.54031	0	0	15.9964	15.9964	15.9964	T	7.01342	GOX_SPIOL^GOX_SPIOL^Q:567-1,H:137-325^89.95%ID^E:1e-119^RecName: Full=Peroxisomal (S)-2-hydroxy-acid oxidase;^Eukaryota; Viridiplantae; Streptophyta; Embryophyta; Tracheophyta; Spermatophyta; Magnoliophyta; eudicotyledons; Gunneridae; Pentapetalae; Caryophyllales; Chenopodiaceae; Chenopodioideae; Anserineae; Spinacia
37448	CU640308.1_g1_i1	617	482.488	5	5	5	6.39394	0	0	37.1304	37.1304	37.1304	T	16.2794	ATPAM_PEA^ATPAM_PEA^Q:3-617,H:146-350^99.02%ID^E:8e-144^RecName: Full=ATP synthase subunit alpha, mitochondrial;^Eukaryota; Viridiplantae; Streptophyta; Embryophyta; Tracheophyta; Spermatophyta; Magnoliophyta; eudicotyledons; Gunneridae; Pentapetalae; rosids; fabids; Fabales; Fabaceae; Papilionoideae; Fabeae; Pisum
29659	CU640309.1_g1_i1	510	595.549	6	6	6	5.13812	0	0	36.0978	36.0978	36.0978	T	15.8266	PGKY_TOBAC^PGKY_TOBAC^Q:7-510,H:50-217^86.31%ID^E:1e-97^RecName: Full=Phosphoglycerate kinase, cytosolic;^Eukaryota; Viridiplantae; Streptophyta; Embryophyta; Tracheophyta; Spermatophyta; Magnoliophyta; eudicotyledons; Gunneridae; Pentapetalae; asterids; lamiids; Solanales; Solanaceae; Nicotianoideae; Nicotianeae; Nicotiana
14999	CU640311.1_g1_i1	649	555.086	3	3	3	3.50757	0	0	19.3646	19.3646	19.3646	T	8.49016	PS12A_ARATH^PS12A_ARATH^Q:628-212,H:303-441^86.33%ID^E:2e-79^RecName: Full=26S proteasome non-ATPase regulatory subunit 12 homolog A;^Eukaryota; Viridiplantae; Streptophyta; Embryophyta; Tracheophyta; Spermatophyta; Magnoliophyta; eudicotyledons; Gunneridae; Pentapetalae; rosids; malvids; Brassicales; Brassicaceae; Camelineae; Arabidopsis
6930	CU640312.1_g1_i1	614	527.695	3	3	3	3.49065	0	0	20.3697	20.3697	20.3697	T	8.93085	PBL9_ARATH^PBL9_ARATH^Q:572-168,H:265-410^56.85%ID^E:8e-45^RecName: Full=Probable serine/threonine-protein kinase PBL9 {ECO:0000305};^Eukaryota; Viridiplantae; Streptophyta; Embryophyta; Tracheophyta; Spermatophyta; Magnoliophyta; eudicotyledons; Gunneridae; Pentapetalae; rosids; malvids; Brassicales; Brassicaceae; Camelineae; Arabidopsis
236527	CU640313.1_g1_i1	621	713.044	10	10	10	8.70914	0	0	50.2493	50.2493	50.2493	T	22.0312	CATA3_NICPL^CATA3_NICPL^Q:584-51,H:315-492^78.09%ID^E:5e-100^RecName: Full=Catalase isozyme 3;^Eukaryota; Viridiplantae; Streptophyta; Embryophyta; Tracheophyta; Spermatophyta; Magnoliophyta; eudicotyledons; Gunneridae; Pentapetalae; asterids; lamiids; Solanales; Solanaceae; Nicotianoideae; Nicotianeae; Nicotiana
228610	CU640314.1_g1_i1	629	454.681	2	2	2	2.76678	0	0	15.7605	15.7605	15.7605	T	6.91	C7A22_PANGI^C7A22_PANGI^Q:9-599,H:131-330^55.22%ID^E:1e-63^RecName: Full=Cytochrome P450 CYP749A22;^Eukaryota; Viridiplantae; Streptophyta; Embryophyta; Tracheophyta; Spermatophyta; Magnoliophyta; eudicotyledons; Gunneridae; Pentapetalae; asterids; campanulids; Apiales; Araliaceae; Panax
214296	CU640316.1_g1_i1	564	482.852	2	2	2	2.33612	0	0	14.841	14.841	14.841	T	6.50684	SC16B_ARATH^SC16B_ARATH^Q:24-476,H:985-1137^50.64%ID^E:1e-21^RecName: Full=Protein transport protein SEC16B homolog {ECO:0000305};^Eukaryota; Viridiplantae; Streptophyta; Embryophyta; Tracheophyta; Spermatophyta; Magnoliophyta; eudicotyledons; Gunneridae; Pentapetalae; rosids; malvids; Brassicales; Brassicaceae; Camelineae; Arabidopsis
207039	CU640317.1_g1_i1	709	689.387	5	5	5	5.14225	0	0	25.9868	25.9868	25.9868	T	11.3936	AKR2_ORYSJ^AKR2_ORYSJ^Q:707-57,H:132-350^83.11%ID^E:2e-132^RecName: Full=Probable aldo-keto reductase 2;^Eukaryota; Viridiplantae; Streptophyta; Embryophyta; Tracheophyta; Spermatophyta; Magnoliophyta; Liliopsida; Poales; Poaceae; BOP clade; Oryzoideae; Oryzeae; Oryzinae; Oryza
198100	CU640318.1_g1_i1	658	616.72	3	3	3	3.2008	0	0	17.4293	17.4293	17.4293	T	7.64166	#N/A
189865	CU640319.1_g1_i1	597	573.168	3	3	3	3.12474	0	0	18.7537	18.7537	18.7537	T	8.22232	OPT3_ARATH^OPT3_ARATH^Q:41-595,H:105-289^84.86%ID^E:2e-110^RecName: Full=Oligopeptide transporter 3;^Eukaryota; Viridiplantae; Streptophyta; Embryophyta; Tracheophyta; Spermatophyta; Magnoliophyta; eudicotyledons; Gunneridae; Pentapetalae; rosids; malvids; Brassicales; Brassicaceae; Camelineae; Arabidopsis
174677	CU640321.1_g1_i1	580	686.165	14	14	14	11.8339	0	0	73.1048	73.1048	73.1048	T	32.0519	UBC4_SOLLC^UBC4_SOLLC^Q:169-579,H:1-137^97.08%ID^E:2e-93^RecName: Full=Ubiquitin-conjugating enzyme E2-17 kDa;^Eukaryota; Viridiplantae; Streptophyta; Embryophyta; Tracheophyta; Spermatophyta; Magnoliophyta; eudicotyledons; Gunneridae; Pentapetalae; asterids; lamiids; Solanales; Solanaceae; Solanoideae; Solaneae; Solanum; Lycopersicon
159066	CU640323.1_g1_i1	538	538.84	3	3	3	2.99532	0	0	19.9484	19.9484	19.9484	T	8.74614	BAG1_ARATH^BAG1_ARATH^Q:172-537,H:41-163^71.54%ID^E:6e-54^RecName: Full=BAG family molecular chaperone regulator 1;^Eukaryota; Viridiplantae; Streptophyta; Embryophyta; Tracheophyta; Spermatophyta; Magnoliophyta; eudicotyledons; Gunneridae; Pentapetalae; rosids; malvids; Brassicales; Brassicaceae; Camelineae; Arabidopsis
128856	CU640328.1_g1_i1	651	834.577	2	2	2	1.56007	0	0	8.58638	8.58638	8.58638	T	3.7646	PURA_ARATH^PURA_ARATH^Q:288-650,H:56-176^92.56%ID^E:1e-71^RecName: Full=Adenylosuccinate synthetase, chloroplastic {ECO:0000255|HAMAP-Rule:MF_03125};^Eukaryota; Viridiplantae; Streptophyta; Embryophyta; Tracheophyta; Spermatophyta; Magnoliophyta; eudicotyledons; Gunneridae; Pentapetalae; rosids; malvids; Brassicales; Brassicaceae; Camelineae; Arabidopsis
120590	CU640329.1_g1_i1	593	484.098	4	4	4	4.89983	0	0	29.6055	29.6055	29.6055	T	12.9802	COB22_ARATH^COB22_ARATH^Q:12-593,H:133-326^95.88%ID^E:2e-131^RecName: Full=Coatomer subunit beta'-2;^Eukaryota; Viridiplantae; Streptophyta; Embryophyta; Tracheophyta; Spermatophyta; Magnoliophyta; eudicotyledons; Gunneridae; Pentapetalae; rosids; malvids; Brassicales; Brassicaceae; Camelineae; Arabidopsis`COB22_ARATH^COB22_ARATH^Q:36-383,H:14-126^25%ID^E:7e-07^RecName: Full=Coatomer subunit beta…
45414	CU640331.1_g1_i1	628	742.21	3	3	3	2.53836	0	0	14.4824	14.4824	14.4824	T	6.34964	#N/A
5666	CU640337.1_g1_i1	673	588.837	3	3	3	3.42879	0	0	18.2546	18.2546	18.2546	T	8.00352	CISY_CITMA^CISY_CITMA^Q:157-660,H:189-355^84.52%ID^E:5e-96^RecName: Full=Citrate synthase, mitochondrial;^Eukaryota; Viridiplantae; Streptophyta; Embryophyta; Tracheophyta; Spermatophyta; Magnoliophyta; eudicotyledons; Gunneridae; Pentapetalae; rosids; malvids; Sapindales; Rutaceae; Aurantioideae; Citrus
202403	CU640342.1_g1_i1	602	536.084	2	2	2	2.24592	0	0	13.3673	13.3673	13.3673	T	5.86074	HMDH1_HEVBR^HMDH1_HEVBR^Q:1-600,H:247-446^85%ID^E:7e-110^RecName: Full=3-hydroxy-3-methylglutaryl-coenzyme A reductase 1;^Eukaryota; Viridiplantae; Streptophyta; Embryophyta; Tracheophyta; Spermatophyta; Magnoliophyta; eudicotyledons; Gunneridae; Pentapetalae; rosids; fabids; Malpighiales; Euphorbiaceae; Crotonoideae; Micrandreae; Hevea
194779	CU640343.1_g1_i1	525	492.159	5	5	5	5.33364	0	0	36.4008	36.4008	36.4008	T	15.9595	ADH1_ARATH^ADH1_ARATH^Q:3-293,H:176-272^82.47%ID^E:8e-41^RecName: Full=Alcohol dehydrogenase class-P {ECO:0000305};^Eukaryota; Viridiplantae; Streptophyta; Embryophyta; Tracheophyta; Spermatophyta; Magnoliophyta; eudicotyledons; Gunneridae; Pentapetalae; rosids; malvids; Brassicales; Brassicaceae; Camelineae; Arabidopsis
187998	CU640344.1_g1_i1	604	512.01	4	4	4	4.71866	0	0	27.9916	27.9916	27.9916	T	12.2726	RTNLC_ARATH^RTNLC_ARATH^Q:359-604,H:41-122^70.73%ID^E:8e-24^RecName: Full=Reticulon-like protein B3;^Eukaryota; Viridiplantae; Streptophyta; Embryophyta; Tracheophyta; Spermatophyta; Magnoliophyta; eudicotyledons; Gunneridae; Pentapetalae; rosids; malvids; Brassicales; Brassicaceae; Camelineae; Arabidopsis
180274	CU640345.1_g1_i1	620	551.745	2	2	2	2.24741	0	0	12.9879	12.9879	12.9879	T	5.69437	HMDH1_HEVBR^HMDH1_HEVBR^Q:15-620,H:245-446^83.66%ID^E:7e-109^RecName: Full=3-hydroxy-3-methylglutaryl-coenzyme A reductase 1;^Eukaryota; Viridiplantae; Streptophyta; Embryophyta; Tracheophyta; Spermatophyta; Magnoliophyta; eudicotyledons; Gunneridae; Pentapetalae; rosids; fabids; Malpighiales; Euphorbiaceae; Crotonoideae; Micrandreae; Hevea
152057	CU640349.1_g1_i1	591	582.469	5	5	5	5.07323	0	0	30.757	30.757	30.757	T	13.485	RTNLC_ARATH^RTNLC_ARATH^Q:361-591,H:41-117^72.73%ID^E:2e-23^RecName: Full=Reticulon-like protein B3;^Eukaryota; Viridiplantae; Streptophyta; Embryophyta; Tracheophyta; Spermatophyta; Magnoliophyta; eudicotyledons; Gunneridae; Pentapetalae; rosids; malvids; Brassicales; Brassicaceae; Camelineae; Arabidopsis
122296	CU640353.1_g1_i1	454	353.35	3	3	3	3.85453	0	0	30.4202	30.4202	30.4202	T	13.3374	PABP8_ARATH^PABP8_ARATH^Q:2-403,H:353-485^75.37%ID^E:4e-65^RecName: Full=Polyadenylate-binding protein 8;^Eukaryota; Viridiplantae; Streptophyta; Embryophyta; Tracheophyta; Spermatophyta; Magnoliophyta; eudicotyledons; Gunneridae; Pentapetalae; rosids; malvids; Brassicales; Brassicaceae; Camelineae; Arabidopsis`PABP8_ARATH^PABP8_ARATH^Q:2-199,H:250-315^46.97%ID^E:3e-13^RecName: Full=Polyadenylate…
116304	CU640354.1_g1_i1	582	454.169	9	9	9	11.5332	0	0	71.0021	71.0021	71.0021	T	31.1301	#N/A
108860	CU640355.1_g1_i1	570	517.935	2	2	2	2.20105	0	0	13.8357	13.8357	13.8357	T	6.0661	HMDH1_HEVBR^HMDH1_HEVBR^Q:1-570,H:247-436^85.26%ID^E:6e-104^RecName: Full=3-hydroxy-3-methylglutaryl-coenzyme A reductase 1;^Eukaryota; Viridiplantae; Streptophyta; Embryophyta; Tracheophyta; Spermatophyta; Magnoliophyta; eudicotyledons; Gunneridae; Pentapetalae; rosids; fabids; Malpighiales; Euphorbiaceae; Crotonoideae; Micrandreae; Hevea
101656	CU640356.1_g1_i1	573	626.933	4	4	4	3.65589	0	0	22.8605	22.8605	22.8605	T	10.0229	EF2_BETVU^EF2_BETVU^Q:1-573,H:99-289^94.76%ID^E:7e-119^RecName: Full=Elongation factor 2;^Eukaryota; Viridiplantae; Streptophyta; Embryophyta; Tracheophyta; Spermatophyta; Magnoliophyta; eudicotyledons; Gunneridae; Pentapetalae; Caryophyllales; Chenopodiaceae; Betoideae; Beta
88961	CU640358.1_g1_i1	550	577.387	2	2	2	1.90514	0	0	12.4111	12.4111	12.4111	T	5.44149	G3PC_ANTMA^G3PC_ANTMA^Q:1-549,H:143-325^94.54%ID^E:1e-106^RecName: Full=Glyceraldehyde-3-phosphate dehydrogenase, cytosolic;^Eukaryota; Viridiplantae; Streptophyta; Embryophyta; Tracheophyta; Spermatophyta; Magnoliophyta; eudicotyledons; Gunneridae; Pentapetalae; asterids; lamiids; Lamiales; Plantaginaceae; Antirrhineae; Antirrhinum
81982	CU640359.1_g1_i1	663	650.045	2	2	2	2.03986	0	0	11.0238	11.0238	11.0238	T	4.83327	G3PC_ANTMA^G3PC_ANTMA^Q:7-606,H:138-337^92%ID^E:2e-114^RecName: Full=Glyceraldehyde-3-phosphate dehydrogenase, cytosolic;^Eukaryota; Viridiplantae; Streptophyta; Embryophyta; Tracheophyta; Spermatophyta; Magnoliophyta; eudicotyledons; Gunneridae; Pentapetalae; asterids; lamiids; Lamiales; Plantaginaceae; Antirrhineae; Antirrhinum
66489	CU640361.1_g1_i1	605	558.583	2	2	2	2.1662	0	0	12.8289	12.8289	12.8289	T	5.62467	HMDH1_HEVBR^HMDH1_HEVBR^Q:1-603,H:247-447^85.57%ID^E:4e-112^RecName: Full=3-hydroxy-3-methylglutaryl-coenzyme A reductase 1;^Eukaryota; Viridiplantae; Streptophyta; Embryophyta; Tracheophyta; Spermatophyta; Magnoliophyta; eudicotyledons; Gunneridae; Pentapetalae; rosids; fabids; Malpighiales; Euphorbiaceae; Crotonoideae; Micrandreae; Hevea
52017	CU640363.1_g1_i1	640	513.036	22	22	22	27.4445	0	0	153.646	153.646	153.646	T	67.3643	#N/A
43922	CU640364.1_g1_i1	568	642.895	2	2	2	1.76701	0	0	11.1464	11.1464	11.1464	T	4.88703	EF2_BETVU^EF2_BETVU^Q:17-442,H:98-239^95.07%ID^E:5e-92^RecName: Full=Elongation factor 2;^Eukaryota; Viridiplantae; Streptophyta; Embryophyta; Tracheophyta; Spermatophyta; Magnoliophyta; eudicotyledons; Gunneridae; Pentapetalae; Caryophyllales; Chenopodiaceae; Betoideae; Beta`EF2_BETVU^EF2_BETVU^Q:436-567,H:238-281^93.18%ID^E:5e-92^RecName: Full=Elongation factor 2;^Eukaryota; Viridiplantae; Stre…
36583	CU640365.1_g1_i1	644	581.27	2	2	2	2.21584	0	0	12.3282	12.3282	12.3282	T	5.40514	RAB7_PEA^RAB7_PEA^Q:642-196,H:58-206^91.28%ID^E:3e-98^RecName: Full=Ras-related protein Rab7;^Eukaryota; Viridiplantae; Streptophyta; Embryophyta; Tracheophyta; Spermatophyta; Magnoliophyta; eudicotyledons; Gunneridae; Pentapetalae; rosids; fabids; Fabales; Fabaceae; Papilionoideae; Fabeae; Pisum
156165	CU640492.1_g1_i1	497	512.911	3	3	3	2.90694	0	0	20.9568	20.9568	20.9568	T	9.18828	XYLL3_ARATH^XYLL3_ARATH^Q:3-497,H:182-346^77.58%ID^E:8e-72^RecName: Full=D-xylose-proton symporter-like 3, chloroplastic;^Eukaryota; Viridiplantae; Streptophyta; Embryophyta; Tracheophyta; Spermatophyta; Magnoliophyta; eudicotyledons; Gunneridae; Pentapetalae; rosids; malvids; Brassicales; Brassicaceae; Camelineae; Arabidopsis
149688	CU640493.1_g1_i1	611	840.775	3	3	3	2.18013	0	0	12.7846	12.7846	12.7846	T	5.60527	CP29B_ARATH^CP29B_ARATH^Q:181-567,H:37-167^68.18%ID^E:3e-50^RecName: Full=RNA-binding protein CP29B, chloroplastic {ECO:0000305};^Eukaryota; Viridiplantae; Streptophyta; Embryophyta; Tracheophyta; Spermatophyta; Magnoliophyta; eudicotyledons; Gunneridae; Pentapetalae; rosids; malvids; Brassicales; Brassicaceae; Camelineae; Arabidopsis`CP29B_ARATH^CP29B_ARATH^Q:340-558,H:205-277^45.21%ID^E:8e-14^R…
135411	CU640495.1_g1_i1	637	680.1	2	2	2	1.87325	0	0	10.5367	10.5367	10.5367	T	4.61968	KASC2_ARATH^KASC2_ARATH^Q:519-1,H:91-262^71.68%ID^E:4e-80^RecName: Full=3-oxoacyl-[acyl-carrier-protein] synthase II, chloroplastic;^Eukaryota; Viridiplantae; Streptophyta; Embryophyta; Tracheophyta; Spermatophyta; Magnoliophyta; eudicotyledons; Gunneridae; Pentapetalae; rosids; malvids; Brassicales; Brassicaceae; Camelineae; Arabidopsis
127361	CU640496.1_g1_i1	528	517.709	3	3	3	3.05963	0	0	20.7626	20.7626	20.7626	T	9.10312	RUBB_BRANA^RUBB_BRANA^Q:69-527,H:1-146^71.43%ID^E:2e-60^RecName: Full=RuBisCO large subunit-binding protein subunit beta, chloroplastic;^Eukaryota; Viridiplantae; Streptophyta; Embryophyta; Tracheophyta; Spermatophyta; Magnoliophyta; eudicotyledons; Gunneridae; Pentapetalae; rosids; malvids; Brassicales; Brassicaceae; Brassiceae; Brassica
120537	CU640497.1_g1_i1	514	743.458	3	3	3	2.07409	0	0	14.4581	14.4581	14.4581	T	6.33899	HDT1_ARATH^HDT1_ARATH^Q:109-387,H:1-93^67.74%ID^E:8e-37^RecName: Full=Histone deacetylase HDT1;^Eukaryota; Viridiplantae; Streptophyta; Embryophyta; Tracheophyta; Spermatophyta; Magnoliophyta; eudicotyledons; Gunneridae; Pentapetalae; rosids; malvids; Brassicales; Brassicaceae; Camelineae; Arabidopsis
100275	CU640500.1_g1_i1	514	441.722	2	2	2	2.32726	0	0	16.2229	16.2229	16.2229	T	7.11272	RH3_ORYSJ^RH3_ORYSJ^Q:2-505,H:442-609^75%ID^E:4e-77^RecName: Full=DEAD-box ATP-dependent RNA helicase 3, chloroplastic;^Eukaryota; Viridiplantae; Streptophyta; Embryophyta; Tracheophyta; Spermatophyta; Magnoliophyta; Liliopsida; Poales; Poaceae; BOP clade; Oryzoideae; Oryzeae; Oryzinae; Oryza
93676	CU640501.1_g1_i1	617	479.473	5	5	5	6.43414	0	0	37.3639	37.3639	37.3639	T	16.3818	DPYS_ARATH^DPYS_ARATH^Q:17-592,H:112-303^79.17%ID^E:1e-107^RecName: Full=Dihydropyrimidinase {ECO:0000303|PubMed:12626710};^Eukaryota; Viridiplantae; Streptophyta; Embryophyta; Tracheophyta; Spermatophyta; Magnoliophyta; eudicotyledons; Gunneridae; Pentapetalae; rosids; malvids; Brassicales; Brassicaceae; Camelineae; Arabidopsis
85887	CU640502.1_g1_i1	505	587.457	3	3	3	2.57891	0	0	18.2975	18.2975	18.2975	T	8.02232	RD21A_ARATH^RD21A_ARATH^Q:447-193,H:373-457^75.29%ID^E:2e-40^RecName: Full=Cysteine proteinase RD21A {ECO:0000305};^Eukaryota; Viridiplantae; Streptophyta; Embryophyta; Tracheophyta; Spermatophyta; Magnoliophyta; eudicotyledons; Gunneridae; Pentapetalae; rosids; malvids; Brassicales; Brassicaceae; Camelineae; Arabidopsis
74612	CU640504.1_g1_i1	545	511.375	2	2	2	2.13151	0	0	14.0132	14.0132	14.0132	T	6.14392	#N/A
67640	CU640505.1_g1_i1	553	412.215	2	2	2	2.68307	0	0	17.3841	17.3841	17.3841	T	7.62187	#N/A
35444	CU640510.1_g1_i1	554	292.357	3	3	3	5.68484	0	0	36.7667	36.7667	36.7667	T	16.1199	PSBH_TOBAC^PSBH_TOBAC^Q:50-268,H:1-73^94.52%ID^E:2e-43^RecName: Full=Photosystem II reaction center protein H {ECO:0000255|HAMAP-Rule:MF_00752};^Eukaryota; Viridiplantae; Streptophyta; Embryophyta; Tracheophyta; Spermatophyta; Magnoliophyta; eudicotyledons; Gunneridae; Pentapetalae; asterids; lamiids; Solanales; Solanaceae; Nicotianoideae; Nicotianeae; Nicotiana
21299	CU640512.1_g1_i1	436	279.791	5	5	5	7.79153	0	0	64.0298	64.0298	64.0298	T	28.0731	ORYB_ORYSJ^ORYB_ORYSJ^Q:435-13,H:290-417^42.55%ID^E:2e-26^RecName: Full=Oryzain beta chain;^Eukaryota; Viridiplantae; Streptophyta; Embryophyta; Tracheophyta; Spermatophyta; Magnoliophyta; Liliopsida; Poales; Poaceae; BOP clade; Oryzoideae; Oryzeae; Oryzinae; Oryza
4240	CU640515.1_g1_i1	503	473.337	5	5	5	5.31333	0	0	37.8482	37.8482	37.8482	T	16.5941	CATA_AVIMR^CATA_AVIMR^Q:64-501,H:143-288^78.08%ID^E:8e-81^RecName: Full=Catalase;^Eukaryota; Viridiplantae; Streptophyta; Embryophyta; Tracheophyta; Spermatophyta; Magnoliophyta; eudicotyledons; Gunneridae; Pentapetalae; asterids; lamiids; Lamiales; Acanthaceae; Avicennioideae; Avicennia
228636	CU640517.1_g1_i1	529	427.951	5	5	5	6.18062	0	0	41.8622	41.8622	41.8622	T	18.354	HEM11_CUCSA^HEM11_CUCSA^Q:3-485,H:391-551^86.96%ID^E:3e-97^RecName: Full=Glutamyl-tRNA reductase 1, chloroplastic;^Eukaryota; Viridiplantae; Streptophyta; Embryophyta; Tracheophyta; Spermatophyta; Magnoliophyta; eudicotyledons; Gunneridae; Pentapetalae; rosids; fabids; Cucurbitales; Cucurbitaceae; Benincaseae; Cucumis
219882	CU640519.1_g1_i1	568	492.039	2	2	2	2.30876	0	0	14.5639	14.5639	14.5639	T	6.38536	#N/A
171969	CU640527.1_g1_i1	558	431.008	2	2	2	2.58928	0	0	16.6261	16.6261	16.6261	T	7.28953	CLPC_PEA^CLPC_PEA^Q:549-151,H:757-889^98.5%ID^E:7e-82^RecName: Full=Chaperone protein ClpC, chloroplastic;^Eukaryota; Viridiplantae; Streptophyta; Embryophyta; Tracheophyta; Spermatophyta; Magnoliophyta; eudicotyledons; Gunneridae; Pentapetalae; rosids; fabids; Fabales; Fabaceae; Papilionoideae; Fabeae; Pisum
164816	CU640528.1_g1_i1	518	458.445	4	4	4	4.51962	0	0	31.2621	31.2621	31.2621	T	13.7065	MUR3_ARATH^MUR3_ARATH^Q:1-516,H:343-514^86.63%ID^E:7e-107^RecName: Full=Xyloglucan galactosyltransferase MUR3 {ECO:0000305};^Eukaryota; Viridiplantae; Streptophyta; Embryophyta; Tracheophyta; Spermatophyta; Magnoliophyta; eudicotyledons; Gunneridae; Pentapetalae; rosids; malvids; Brassicales; Brassicaceae; Camelineae; Arabidopsis
119264	CU640536.1_g1_i1	528	534.116	5	5	5	4.94275	0	0	33.5414	33.5414	33.5414	T	14.7058	ENPL_CATRO^ENPL_CATRO^Q:1-528,H:365-540^91.48%ID^E:9e-96^RecName: Full=Endoplasmin homolog;^Eukaryota; Viridiplantae; Streptophyta; Embryophyta; Tracheophyta; Spermatophyta; Magnoliophyta; eudicotyledons; Gunneridae; Pentapetalae; asterids; lamiids; Gentianales; Apocynaceae; Rauvolfioideae; Vinceae; Catharanthinae; Catharanthus
89239	CU640541.1_g1_i1	537	571.508	4	4	4	3.75848	0	0	25.0775	25.0775	25.0775	T	10.9949	FTSH_TOBAC^FTSH_TOBAC^Q:152-523,H:1-116^56%ID^E:3e-19^RecName: Full=ATP-dependent zinc metalloprotease FTSH, chloroplastic;^Eukaryota; Viridiplantae; Streptophyta; Embryophyta; Tracheophyta; Spermatophyta; Magnoliophyta; eudicotyledons; Gunneridae; Pentapetalae; asterids; lamiids; Solanales; Solanaceae; Nicotianoideae; Nicotianeae; Nicotiana
56460	CU640546.1_g1_i1	516	603.152	2	2	2	1.71101	0	0	11.8809	11.8809	11.8809	T	5.20904	#N/A
49775	CU640547.1_g1_i1	664	611.57	2	2	2	2.17146	0	0	11.7174	11.7174	11.7174	T	5.13734	6DCS_SOYBN^6DCS_SOYBN^Q:129-662,H:1-175^60.11%ID^E:3e-69^RecName: Full=NAD(P)H-dependent 6'-deoxychalcone synthase;^Eukaryota; Viridiplantae; Streptophyta; Embryophyta; Tracheophyta; Spermatophyta; Magnoliophyta; eudicotyledons; Gunneridae; Pentapetalae; rosids; fabids; Fabales; Fabaceae; Papilionoideae; Phaseoleae; Glycine; Soja
26341	CU640550.1_g1_i1	547	409.738	2	2	2	2.67	0	0	17.4892	17.4892	17.4892	T	7.66794	#N/A
209995	CU640558.1_g1_i1	580	609.718	2	2	2	1.90252	0	0	11.753	11.753	11.753	T	5.15295	KASC2_ARATH^KASC2_ARATH^Q:519-1,H:91-262^71.68%ID^E:2e-80^RecName: Full=3-oxoacyl-[acyl-carrier-protein] synthase II, chloroplastic;^Eukaryota; Viridiplantae; Streptophyta; Embryophyta; Tracheophyta; Spermatophyta; Magnoliophyta; eudicotyledons; Gunneridae; Pentapetalae; rosids; malvids; Brassicales; Brassicaceae; Camelineae; Arabidopsis
202574	CU640559.1_g1_i1	541	519.034	2	2	2	2.08464	0	0	13.8064	13.8064	13.8064	T	6.05326	TI201_ARATH^TI201_ARATH^Q:10-540,H:1-187^63.3%ID^E:2e-65^RecName: Full=Protein TIC 20-I, chloroplastic {ECO:0000303|PubMed:23372012};^Eukaryota; Viridiplantae; Streptophyta; Embryophyta; Tracheophyta; Spermatophyta; Magnoliophyta; eudicotyledons; Gunneridae; Pentapetalae; rosids; malvids; Brassicales; Brassicaceae; Camelineae; Arabidopsis
190348	CU640561.1_g1_i1	607	440.622	5	5	5	6.888	0	0	40.6584	40.6584	40.6584	T	17.8262	APA1_ARATH^APA1_ARATH^Q:1-606,H:208-411^78.92%ID^E:3e-103^RecName: Full=Aspartic proteinase A1;^Eukaryota; Viridiplantae; Streptophyta; Embryophyta; Tracheophyta; Spermatophyta; Magnoliophyta; eudicotyledons; Gunneridae; Pentapetalae; rosids; malvids; Brassicales; Brassicaceae; Camelineae; Arabidopsis
182630	CU640562.1_g1_i1	616	594.612	3	3	3	3.10791	0	0	18.0773	18.0773	18.0773	T	7.92579	ARF2_ORYSJ^ARF2_ORYSJ^Q:50-592,H:1-181^98.34%ID^E:3e-130^RecName: Full=ADP-ribosylation factor 2;^Eukaryota; Viridiplantae; Streptophyta; Embryophyta; Tracheophyta; Spermatophyta; Magnoliophyta; Liliopsida; Poales; Poaceae; BOP clade; Oryzoideae; Oryzeae; Oryzinae; Oryza
161494	CU640565.1_g1_i1	548	502.704	2	2	2	2.18021	0	0	14.2549	14.2549	14.2549	T	6.24989	SUT33_ARATH^SUT33_ARATH^Q:546-1,H:230-411^85.16%ID^E:1e-92^RecName: Full=Probable sulfate transporter 3.3;^Eukaryota; Viridiplantae; Streptophyta; Embryophyta; Tracheophyta; Spermatophyta; Magnoliophyta; eudicotyledons; Gunneridae; Pentapetalae; rosids; malvids; Brassicales; Brassicaceae; Camelineae; Arabidopsis
154453	CU640566.1_g1_i1	592	503.716	3	3	3	3.5258	0	0	21.3394	21.3394	21.3394	T	9.356	#N/A
113422	CU640572.1_g1_i1	615	679.854	2	2	2	1.80921	0	0	10.5405	10.5405	10.5405	T	4.62135	TI201_ARATH^TI201_ARATH^Q:10-615,H:1-212^66.67%ID^E:3e-83^RecName: Full=Protein TIC 20-I, chloroplastic {ECO:0000303|PubMed:23372012};^Eukaryota; Viridiplantae; Streptophyta; Embryophyta; Tracheophyta; Spermatophyta; Magnoliophyta; eudicotyledons; Gunneridae; Pentapetalae; rosids; malvids; Brassicales; Brassicaceae; Camelineae; Arabidopsis
98806	CU640574.1_g1_i1	569	491.768	2	2	2	2.3141	0	0	14.5719	14.5719	14.5719	T	6.38888	CCD1_PEA^CCD1_PEA^Q:3-569,H:315-503^87.3%ID^E:8e-118^RecName: Full=Carotenoid 9,10(9',10')-cleavage dioxygenase 1;^Eukaryota; Viridiplantae; Streptophyta; Embryophyta; Tracheophyta; Spermatophyta; Magnoliophyta; eudicotyledons; Gunneridae; Pentapetalae; rosids; fabids; Fabales; Fabaceae; Papilionoideae; Fabeae; Pisum
85444	CU640576.1_g1_i1	578	451.515	2	2	2	2.56027	0	0	15.871	15.871	15.871	T	6.95845	#N/A
78158	CU640577.1_g1_i1	658	564.289	3	3	3	3.49821	0	0	19.0487	19.0487	19.0487	T	8.35169	BPM1_ARATH^BPM1_ARATH^Q:650-81,H:218-407^72.11%ID^E:7e-97^RecName: Full=BTB/POZ and MATH domain-containing protein 1;^Eukaryota; Viridiplantae; Streptophyta; Embryophyta; Tracheophyta; Spermatophyta; Magnoliophyta; eudicotyledons; Gunneridae; Pentapetalae; rosids; malvids; Brassicales; Brassicaceae; Camelineae; Arabidopsis
34420	CU640583.1_g1_i1	621	949.084	3	3	3	1.96295	0	0	11.3256	11.3256	11.3256	T	4.9656	HDT1_ARATH^HDT1_ARATH^Q:105-383,H:1-93^67.74%ID^E:1e-36^RecName: Full=Histone deacetylase HDT1;^Eukaryota; Viridiplantae; Streptophyta; Embryophyta; Tracheophyta; Spermatophyta; Magnoliophyta; eudicotyledons; Gunneridae; Pentapetalae; rosids; malvids; Brassicales; Brassicaceae; Camelineae; Arabidopsis
19077	CU640585.1_g1_i1	608	519.407	3	3	3	3.5117	0	0	20.6947	20.6947	20.6947	T	9.07336	CCD1_PEA^CCD1_PEA^Q:16-603,H:313-508^87.24%ID^E:2e-121^RecName: Full=Carotenoid 9,10(9',10')-cleavage dioxygenase 1;^Eukaryota; Viridiplantae; Streptophyta; Embryophyta; Tracheophyta; Spermatophyta; Magnoliophyta; eudicotyledons; Gunneridae; Pentapetalae; rosids; fabids; Fabales; Fabaceae; Papilionoideae; Fabeae; Pisum
103958	CU640592.1_g1_i1	596	400.204	11	11	11	16.3816	0	0	98.4821	98.4821	98.4821	T	43.1783	RK23_COFAR^RK23_COFAR^Q:39-317,H:1-93^97.85%ID^E:6e-60^RecName: Full=50S ribosomal protein L23, chloroplastic;^Eukaryota; Viridiplantae; Streptophyta; Embryophyta; Tracheophyta; Spermatophyta; Magnoliophyta; eudicotyledons; Gunneridae; Pentapetalae; asterids; lamiids; Gentianales; Rubiaceae; Ixoroideae; Coffeeae; Coffea
96332	CU640593.1_g1_i1	681	556.11	20	20	20	24.4915	0	0	128.859	128.859	128.859	T	56.4968	RK2B_CHLSC^RK2B_CHLSC^Q:340-681,H:1-114^96.49%ID^E:2e-72^RecName: Full=50S ribosomal protein L2-B, chloroplastic;^Eukaryota; Viridiplantae; Streptophyta; Embryophyta; Tracheophyta; Spermatophyta; Magnoliophyta; Chloranthales; Chloranthaceae; Chloranthus
58166	CU640598.1_g1_i1	553	737.498	12	12	12	8.99799	0	0	58.2998	58.2998	58.2998	T	25.5608	CALX_SOYBN^CALX_SOYBN^Q:15-551,H:178-356^85.47%ID^E:3e-79^RecName: Full=Calnexin homolog;^Eukaryota; Viridiplantae; Streptophyta; Embryophyta; Tracheophyta; Spermatophyta; Magnoliophyta; eudicotyledons; Gunneridae; Pentapetalae; rosids; fabids; Fabales; Fabaceae; Papilionoideae; Phaseoleae; Glycine; Soja
51040	CU640599.1_g1_i1	485	475.419	2	2	2	2.04031	0	0	15.073	15.073	15.073	T	6.60858	G3PC_DIACA^G3PC_DIACA^Q:5-484,H:29-188^93.12%ID^E:6e-94^RecName: Full=Glyceraldehyde-3-phosphate dehydrogenase, cytosolic;^Eukaryota; Viridiplantae; Streptophyta; Embryophyta; Tracheophyta; Spermatophyta; Magnoliophyta; eudicotyledons; Gunneridae; Pentapetalae; Caryophyllales; Caryophyllaceae; Caryophylleae; Dianthus
196776	CU640613.1_g1_i1	625	630.806	2	2	2	1.98159	0	0	11.3601	11.3601	11.3601	T	4.98069	XYLL3_ARATH^XYLL3_ARATH^Q:17-625,H:180-382^79.31%ID^E:4e-95^RecName: Full=D-xylose-proton symporter-like 3, chloroplastic;^Eukaryota; Viridiplantae; Streptophyta; Embryophyta; Tracheophyta; Spermatophyta; Magnoliophyta; eudicotyledons; Gunneridae; Pentapetalae; rosids; malvids; Brassicales; Brassicaceae; Camelineae; Arabidopsis
167945	CU640618.1_g1_i1	457	612.298	2	2	2	1.49274	0	0	11.7034	11.7034	11.7034	T	5.13124	HDT1_ARATH^HDT1_ARATH^Q:105-383,H:1-93^67.74%ID^E:7e-37^RecName: Full=Histone deacetylase HDT1;^Eukaryota; Viridiplantae; Streptophyta; Embryophyta; Tracheophyta; Spermatophyta; Magnoliophyta; eudicotyledons; Gunneridae; Pentapetalae; rosids; malvids; Brassicales; Brassicaceae; Camelineae; Arabidopsis
126254	CU640625.1_g1_i1	578	615.283	3	3	3	2.81822	0	0	17.47	17.47	17.47	T	7.65951	COR2_PAPSO^COR2_PAPSO^Q:565-5,H:135-321^64.17%ID^E:2e-88^RecName: Full=Non-functional NADPH-dependent codeinone reductase 2;^Eukaryota; Viridiplantae; Streptophyta; Embryophyta; Tracheophyta; Spermatophyta; Magnoliophyta; eudicotyledons; Ranunculales; Papaveraceae; Papaveroideae; Papaver
106406	CU640628.1_g1_i1	637	910.929	6	6	6	4.19572	0	0	23.6001	23.6001	23.6001	T	10.3472	FTSH_TOBAC^FTSH_TOBAC^Q:148-636,H:1-155^62.8%ID^E:4e-43^RecName: Full=ATP-dependent zinc metalloprotease FTSH, chloroplastic;^Eukaryota; Viridiplantae; Streptophyta; Embryophyta; Tracheophyta; Spermatophyta; Magnoliophyta; eudicotyledons; Gunneridae; Pentapetalae; asterids; lamiids; Solanales; Solanaceae; Nicotianoideae; Nicotianeae; Nicotiana
98405	CU640629.1_g1_i1	490	433.956	2	2	2	2.25829	0	0	16.5132	16.5132	16.5132	T	7.24001	VPS2C_ARATH^VPS2C_ARATH^Q:145-438,H:1-98^89.8%ID^E:6e-56^RecName: Full=Vacuolar protein sorting-associated protein 2 homolog 3;^Eukaryota; Viridiplantae; Streptophyta; Embryophyta; Tracheophyta; Spermatophyta; Magnoliophyta; eudicotyledons; Gunneridae; Pentapetalae; rosids; malvids; Brassicales; Brassicaceae; Camelineae; Arabidopsis
78593	CU640632.1_g1_i1	459	356.658	2	2	2	2.5739	0	0	20.0921	20.0921	20.0921	T	8.80913	PCKA_MAIZE^PCKA_MAIZE^Q:5-457,H:30-192^66.87%ID^E:1e-53^RecName: Full=Phosphoenolpyruvate carboxykinase (ATP);^Eukaryota; Viridiplantae; Streptophyta; Embryophyta; Tracheophyta; Spermatophyta; Magnoliophyta; Liliopsida; Poales; Poaceae; PACMAD clade; Panicoideae; Andropogonodae; Andropogoneae; Tripsacinae; Zea
34934	CU640640.1_g1_i1	556	575.637	2	2	2	1.93177	0	0	12.4488	12.4488	12.4488	T	5.45803	TAF9_ARATH^TAF9_ARATH^Q:149-544,H:3-134^85.61%ID^E:2e-76^RecName: Full=Transcription initiation factor TFIID subunit 9;^Eukaryota; Viridiplantae; Streptophyta; Embryophyta; Tracheophyta; Spermatophyta; Magnoliophyta; eudicotyledons; Gunneridae; Pentapetalae; rosids; malvids; Brassicales; Brassicaceae; Camelineae; Arabidopsis
27832	CU640641.1_g1_i1	644	810.432	5	5	5	3.97319	0	0	22.1055	22.1055	22.1055	T	9.69189	TAF9_ARATH^TAF9_ARATH^Q:149-544,H:3-134^87.12%ID^E:1e-77^RecName: Full=Transcription initiation factor TFIID subunit 9;^Eukaryota; Viridiplantae; Streptophyta; Embryophyta; Tracheophyta; Spermatophyta; Magnoliophyta; eudicotyledons; Gunneridae; Pentapetalae; rosids; malvids; Brassicales; Brassicaceae; Camelineae; Arabidopsis
201268	CU640651.1_g1_i1	525	459.821	2	2	2	2.2835	0	0	15.5843	15.5843	15.5843	T	6.83276	PABP2_ARATH^PABP2_ARATH^Q:2-403,H:344-477^72.39%ID^E:5e-64^RecName: Full=Polyadenylate-binding protein 2;^Eukaryota; Viridiplantae; Streptophyta; Embryophyta; Tracheophyta; Spermatophyta; Magnoliophyta; eudicotyledons; Gunneridae; Pentapetalae; rosids; malvids; Brassicales; Brassicaceae; Camelineae; Arabidopsis`PABP2_ARATH^PABP2_ARATH^Q:2-199,H:241-306^42.42%ID^E:3e-10^RecName: Full=Polyadenylate…
179428	CU640654.1_g1_i1	574	498.373	3	3	3	3.45524	0	0	21.5681	21.5681	21.5681	T	9.4563	DCAM_NICSY^DCAM_NICSY^Q:298-573,H:10-101^85.87%ID^E:2e-44^RecName: Full=S-adenosylmethionine decarboxylase proenzyme;^Eukaryota; Viridiplantae; Streptophyta; Embryophyta; Tracheophyta; Spermatophyta; Magnoliophyta; eudicotyledons; Gunneridae; Pentapetalae; asterids; lamiids; Solanales; Solanaceae; Nicotianoideae; Nicotianeae; Nicotiana
117923	CU640662.1_g1_i1	649	598.657	13	13	13	14.0932	0	0	77.8058	77.8058	77.8058	T	34.113	NACA_PINTA^NACA_PINTA^Q:601-137,H:51-204^82.05%ID^E:7e-74^RecName: Full=Nascent polypeptide-associated complex subunit alpha-like protein;^Eukaryota; Viridiplantae; Streptophyta; Embryophyta; Tracheophyta; Spermatophyta; Pinidae; Pinales; Pinaceae; Pinus; Pinus
180645	CU640677.1_g1_i1	545	439.809	18	18	18	22.3051	0	0	146.641	146.641	146.641	T	64.2929	#N/A
160103	CU640680.1_g1_i1	558	607.909	3	3	3	2.7537	0	0	17.6819	17.6819	17.6819	T	7.75242	NACA_PINTA^NACA_PINTA^Q:557-138,H:64-204^82.98%ID^E:8e-71^RecName: Full=Nascent polypeptide-associated complex subunit alpha-like protein;^Eukaryota; Viridiplantae; Streptophyta; Embryophyta; Tracheophyta; Spermatophyta; Pinidae; Pinales; Pinaceae; Pinus; Pinus
132596	CU640684.1_g1_i1	540	577.473	6	6	6	5.61066	0	0	37.2277	37.2277	37.2277	T	16.322	RUBA_RICCO^RUBA_RICCO^Q:540-1,H:233-412^93.89%ID^E:3e-110^RecName: Full=RuBisCO large subunit-binding protein subunit alpha;^Eukaryota; Viridiplantae; Streptophyta; Embryophyta; Tracheophyta; Spermatophyta; Magnoliophyta; eudicotyledons; Gunneridae; Pentapetalae; rosids; fabids; Malpighiales; Euphorbiaceae; Acalyphoideae; Acalypheae; Ricinus
114676	CU640687.1_g1_i1	597	613.455	5	5	5	4.86588	0	0	29.2034	29.2034	29.2034	T	12.8039	COR2_PAPSO^COR2_PAPSO^Q:595-26,H:132-321^63.68%ID^E:2e-88^RecName: Full=Non-functional NADPH-dependent codeinone reductase 2;^Eukaryota; Viridiplantae; Streptophyta; Embryophyta; Tracheophyta; Spermatophyta; Magnoliophyta; eudicotyledons; Ranunculales; Papaveraceae; Papaveroideae; Papaver
106993	CU640688.1_g1_i1	584	527.134	2	2	2	2.21576	0	0	13.5943	13.5943	13.5943	T	5.96024	SYVM2_ARATH^SYVM2_ARATH^Q:31-564,H:54-230^84.27%ID^E:2e-103^RecName: Full=Valine--tRNA ligase, chloroplastic/mitochondrial 2 {ECO:0000305};^Eukaryota; Viridiplantae; Streptophyta; Embryophyta; Tracheophyta; Spermatophyta; Magnoliophyta; eudicotyledons; Gunneridae; Pentapetalae; rosids; malvids; Brassicales; Brassicaceae; Camelineae; Arabidopsis
56099	CU640697.1_g1_i1	651	657.552	2	2	2	1.98007	0	0	10.898	10.898	10.898	T	4.7781	MFPA_CUCSA^MFPA_CUCSA^Q:150-578,H:1-142^76.22%ID^E:2e-53^RecName: Full=Glyoxysomal fatty acid beta-oxidation multifunctional protein MFP-a;^Eukaryota; Viridiplantae; Streptophyta; Embryophyta; Tracheophyta; Spermatophyta; Magnoliophyta; eudicotyledons; Gunneridae; Pentapetalae; rosids; fabids; Cucurbitales; Cucurbitaceae; Benincaseae; Cucumis`MFPA_CUCSA^MFPA_CUCSA^Q:544-651,H:131-166^69.44%ID^E:8…
40143	CU640699.1_g1_i1	559	602.815	3	3	3	2.78195	0	0	17.8313	17.8313	17.8313	T	7.81793	COR2_PAPSO^COR2_PAPSO^Q:555-7,H:138-320^65.57%ID^E:7e-87^RecName: Full=Non-functional NADPH-dependent codeinone reductase 2;^Eukaryota; Viridiplantae; Streptophyta; Embryophyta; Tracheophyta; Spermatophyta; Magnoliophyta; eudicotyledons; Ranunculales; Papaveraceae; Papaveroideae; Papaver
9491	CU640704.1_g1_i1	333	223.105	2	2	2	2.98514	0	0	32.1193	32.1193	32.1193	T	14.0823	#N/A
225530	CU640708.1_g1_i1	600	561.823	4	4	4	4.2718	0	0	25.5098	25.5098	25.5098	T	11.1845	PSB2A_ARATH^PSB2A_ARATH^Q:131-598,H:1-156^89.1%ID^E:6e-100^RecName: Full=Proteasome subunit beta type-2-A;^Eukaryota; Viridiplantae; Streptophyta; Embryophyta; Tracheophyta; Spermatophyta; Magnoliophyta; eudicotyledons; Gunneridae; Pentapetalae; rosids; malvids; Brassicales; Brassicaceae; Camelineae; Arabidopsis
197624	CU640712.1_g1_i1	530	524.863	4	4	4	4.03915	0	0	27.3061	27.3061	27.3061	T	11.9721	EBP1_SOLTU^EBP1_SOLTU^Q:529-74,H:234-386^88.24%ID^E:1e-73^RecName: Full=ERBB-3 BINDING PROTEIN 1 {ECO:0000303|PubMed:17024182};^Eukaryota; Viridiplantae; Streptophyta; Embryophyta; Tracheophyta; Spermatophyta; Magnoliophyta; eudicotyledons; Gunneridae; Pentapetalae; asterids; lamiids; Solanales; Solanaceae; Solanoideae; Solaneae; Solanum
176131	CU640715.1_g1_i1	645	677.923	3	3	3	2.85431	0	0	15.8558	15.8558	15.8558	T	6.95177	SAHH_CATRO^SAHH_CATRO^Q:644-3,H:270-483^95.79%ID^E:2e-149^RecName: Full=Adenosylhomocysteinase;^Eukaryota; Viridiplantae; Streptophyta; Embryophyta; Tracheophyta; Spermatophyta; Magnoliophyta; eudicotyledons; Gunneridae; Pentapetalae; asterids; lamiids; Gentianales; Apocynaceae; Rauvolfioideae; Vinceae; Catharanthinae; Catharanthus
131004	CU640722.1_g1_i1	575	605.372	2	2	2	1.89966	0	0	11.8373	11.8373	11.8373	T	5.18994	COR2_PAPSO^COR2_PAPSO^Q:574-5,H:132-321^64.21%ID^E:7e-89^RecName: Full=Non-functional NADPH-dependent codeinone reductase 2;^Eukaryota; Viridiplantae; Streptophyta; Embryophyta; Tracheophyta; Spermatophyta; Magnoliophyta; eudicotyledons; Ranunculales; Papaveraceae; Papaveroideae; Papaver
123606	CU640723.1_g1_i1	647	570.733	4	4	4	4.53452	0	0	25.1115	25.1115	25.1115	T	11.0099	IF414_TOBAC^IF414_TOBAC^Q:635-150,H:252-413^98.15%ID^E:1e-111^RecName: Full=Eukaryotic initiation factor 4A-14;^Eukaryota; Viridiplantae; Streptophyta; Embryophyta; Tracheophyta; Spermatophyta; Magnoliophyta; eudicotyledons; Gunneridae; Pentapetalae; asterids; lamiids; Solanales; Solanaceae; Nicotianoideae; Nicotianeae; Nicotiana
87973	CU640728.1_g1_i1	629	564.746	2	2	2	2.22755	0	0	12.6889	12.6889	12.6889	T	5.56329	FKB62_ARATH^FKB62_ARATH^Q:511-11,H:140-306^81.44%ID^E:3e-86^RecName: Full=Peptidyl-prolyl cis-trans isomerase FKBP62;^Eukaryota; Viridiplantae; Streptophyta; Embryophyta; Tracheophyta; Spermatophyta; Magnoliophyta; eudicotyledons; Gunneridae; Pentapetalae; rosids; malvids; Brassicales; Brassicaceae; Camelineae; Arabidopsis`FKB62_ARATH^FKB62_ARATH^Q:466-5,H:39-191^39.87%ID^E:8e-20^RecName: Full=Pe…
72080	CU640730.1_g1_i1	639	618.889	2	2	2	2.06499	0	0	11.5788	11.5788	11.5788	T	5.07659	KPPR_MESCR^KPPR_MESCR^Q:12-632,H:66-272^91.3%ID^E:4e-136^RecName: Full=Phosphoribulokinase, chloroplastic;^Eukaryota; Viridiplantae; Streptophyta; Embryophyta; Tracheophyta; Spermatophyta; Magnoliophyta; eudicotyledons; Gunneridae; Pentapetalae; Caryophyllales; Aizoaceae; Mesembryanthemum; Cryophytum
40594	CU640734.1_g1_i1	542	492.61	5	5	5	5.50131	0	0	36.3675	36.3675	36.3675	T	15.9449	AVP_VIGRR^AVP_VIGRR^Q:167-517,H:11-130^56.1%ID^E:4e-31^RecName: Full=Pyrophosphate-energized vacuolar membrane proton pump;^Eukaryota; Viridiplantae; Streptophyta; Embryophyta; Tracheophyta; Spermatophyta; Magnoliophyta; eudicotyledons; Gunneridae; Pentapetalae; rosids; fabids; Fabales; Fabaceae; Papilionoideae; Phaseoleae; Vigna
27488	CU640736.1_g1_i1	535	466.639	6	6	6	6.87898	0	0	46.0699	46.0699	46.0699	T	20.1988	HSP70_SOYBN^HSP70_SOYBN^Q:132-533,H:253-386^92.54%ID^E:2e-81^RecName: Full=Heat shock 70 kDa protein;^Eukaryota; Viridiplantae; Streptophyta; Embryophyta; Tracheophyta; Spermatophyta; Magnoliophyta; eudicotyledons; Gunneridae; Pentapetalae; rosids; fabids; Fabales; Fabaceae; Papilionoideae; Phaseoleae; Glycine; Soja`HSP70_SOYBN^HSP70_SOYBN^Q:2-142,H:210-256^85.11%ID^E:2e-81^RecName: Full=Heat sho…
6323	CU640739.1_g1_i1	605	457.257	3	3	3	3.96932	0	0	23.5076	23.5076	23.5076	T	10.3066	PDR2_ARATH^PDR2_ARATH^Q:22-603,H:498-691^77.84%ID^E:5e-102^RecName: Full=Probable manganese-transporting ATPase PDR2;^Eukaryota; Viridiplantae; Streptophyta; Embryophyta; Tracheophyta; Spermatophyta; Magnoliophyta; eudicotyledons; Gunneridae; Pentapetalae; rosids; malvids; Brassicales; Brassicaceae; Camelineae; Arabidopsis
212595	CU640743.1_g1_i1	563	510.814	2	2	2	2.20433	0	0	14.0286	14.0286	14.0286	T	6.15067	#N/A
205324	CU640744.1_g1_i1	515	387.267	5	5	5	6.64915	0	0	46.26	46.26	46.26	T	20.2821	#N/A
198695	CU640745.1_g1_i1	504	434.932	2	2	2	2.3176	0	0	16.4761	16.4761	16.4761	T	7.22376	CPNB2_ARATH^CPNB2_ARATH^Q:5-457,H:365-515^92.05%ID^E:1e-77^RecName: Full=Chaperonin 60 subunit beta 2, chloroplastic;^Eukaryota; Viridiplantae; Streptophyta; Embryophyta; Tracheophyta; Spermatophyta; Magnoliophyta; eudicotyledons; Gunneridae; Pentapetalae; rosids; malvids; Brassicales; Brassicaceae; Camelineae; Arabidopsis
192160	CU640746.1_g1_i1	600	455.582	3	3	3	3.95099	0	0	23.594	23.594	23.594	T	10.3445	BBX25_ARATH^BBX25_ARATH^Q:598-83,H:66-238^59.66%ID^E:2e-58^RecName: Full=B-box zinc finger protein 25 {ECO:0000303|PubMed:19920209};^Eukaryota; Viridiplantae; Streptophyta; Embryophyta; Tracheophyta; Spermatophyta; Magnoliophyta; eudicotyledons; Gunneridae; Pentapetalae; rosids; malvids; Brassicales; Brassicaceae; Camelineae; Arabidopsis
184548	CU640747.1_g1_i1	593	455.771	6	6	6	7.80656	0	0	47.1684	47.1684	47.1684	T	20.6804	AVP1_ARATH^AVP1_ARATH^Q:103-555,H:6-162^54.78%ID^E:2e-41^RecName: Full=Pyrophosphate-energized vacuolar membrane proton pump 1;^Eukaryota; Viridiplantae; Streptophyta; Embryophyta; Tracheophyta; Spermatophyta; Magnoliophyta; eudicotyledons; Gunneridae; Pentapetalae; rosids; malvids; Brassicales; Brassicaceae; Camelineae; Arabidopsis
177016	CU640748.1_g1_i1	422	325.408	2	2	2	2.59367	0	0	22.0216	22.0216	22.0216	T	9.6551	BGL12_ORYSI^BGL12_ORYSI^Q:3-413,H:121-257^63.5%ID^E:1e-61^RecName: Full=Beta-glucosidase 12 {ECO:0000305};^Eukaryota; Viridiplantae; Streptophyta; Embryophyta; Tracheophyta; Spermatophyta; Magnoliophyta; Liliopsida; Poales; Poaceae; BOP clade; Oryzoideae; Oryzeae; Oryzinae; Oryza
125418	CU640756.1_g1_i1	574	404.011	10	10	10	14.2075	0	0	88.6856	88.6856	88.6856	T	38.8831	PSBC_SOLBU^PSBC_SOLBU^Q:3-563,H:118-304^97.33%ID^E:6e-112^RecName: Full=Photosystem II CP43 reaction center protein {ECO:0000255|HAMAP-Rule:MF_01496};^Eukaryota; Viridiplantae; Streptophyta; Embryophyta; Tracheophyta; Spermatophyta; Magnoliophyta; eudicotyledons; Gunneridae; Pentapetalae; asterids; lamiids; Solanales; Solanaceae; Solanoideae; Solaneae; Solanum
110505	CU640758.1_g1_i1	514	536.575	4	4	4	3.83171	0	0	26.7101	26.7101	26.7101	T	11.7107	IF414_TOBAC^IF414_TOBAC^Q:512-150,H:293-413^97.52%ID^E:2e-79^RecName: Full=Eukaryotic initiation factor 4A-14;^Eukaryota; Viridiplantae; Streptophyta; Embryophyta; Tracheophyta; Spermatophyta; Magnoliophyta; eudicotyledons; Gunneridae; Pentapetalae; asterids; lamiids; Solanales; Solanaceae; Nicotianoideae; Nicotianeae; Nicotiana
73513	CU640760.1_g1_i1	603	654.955	2	2	2	1.84135	0	0	10.9412	10.9412	10.9412	T	4.79704	ROG1_YEAST^ROG1_YEAST^Q:65-490,H:189-308^28.77%ID^E:5e-09^RecName: Full=Putative lipase ROG1;^Eukaryota; Fungi; Dikarya; Ascomycota; Saccharomycotina; Saccharomycetes; Saccharomycetales; Saccharomycetaceae; Saccharomyces
65932	CU640761.1_g1_i1	525	527.244	2	2	2	1.99149	0	0	13.5914	13.5914	13.5914	T	5.95899	#N/A
51843	CU640763.1_g1_i1	590	454.336	2	2	2	2.5972	0	0	15.7724	15.7724	15.7724	T	6.91524	TPSGD_VITVI^TPSGD_VITVI^Q:589-32,H:181-363^58.6%ID^E:4e-68^RecName: Full=(-)-germacrene D synthase;^Eukaryota; Viridiplantae; Streptophyta; Embryophyta; Tracheophyta; Spermatophyta; Magnoliophyta; eudicotyledons; Gunneridae; Pentapetalae; rosids; Vitales; Vitaceae; Vitis
36634	CU640765.1_g1_i1	466	383.593	2	2	2	2.42966	0	0	18.6812	18.6812	18.6812	T	8.19057	B3GT2_ARATH^B3GT2_ARATH^Q:1-354,H:290-407^91.53%ID^E:1e-77^RecName: Full=Probable beta-1,3-galactosyltransferase 2;^Eukaryota; Viridiplantae; Streptophyta; Embryophyta; Tracheophyta; Spermatophyta; Magnoliophyta; eudicotyledons; Gunneridae; Pentapetalae; rosids; malvids; Brassicales; Brassicaceae; Camelineae; Arabidopsis
231166	CU640771.1_g1_i1	612	524.817	3	3	3	3.49836	0	0	20.4814	20.4814	20.4814	T	8.97983	BBD1_ARATH^BBD1_ARATH^Q:377-3,H:117-241^88.8%ID^E:3e-86^RecName: Full=Bifunctional nuclease 1;^Eukaryota; Viridiplantae; Streptophyta; Embryophyta; Tracheophyta; Spermatophyta; Magnoliophyta; eudicotyledons; Gunneridae; Pentapetalae; rosids; malvids; Brassicales; Brassicaceae; Camelineae; Arabidopsis`BBD1_ARATH^BBD1_ARATH^Q:567-355,H:53-124^68.06%ID^E:3e-86^RecName: Full=Bifunctional nuclease 1;^…
188053	CU640777.1_g1_i1	580	468.219	3	3	3	3.71621	0	0	22.9572	22.9572	22.9572	T	10.0653	SRRM1_CHICK^SRRM1_CHICK^Q:226-579,H:1-119^60.5%ID^E:2e-35^RecName: Full=Serine/arginine repetitive matrix protein 1;^Eukaryota; Metazoa; Chordata; Craniata; Vertebrata; Euteleostomi; Archelosauria; Archosauria; Dinosauria; Saurischia; Theropoda; Coelurosauria; Aves; Neognathae; Galloanserae; Galliformes; Phasianidae; Phasianinae; Gallus
132996	CU640785.1_g1_i1	528	365.516	3	3	3	4.3336	0	0	29.4077	29.4077	29.4077	T	12.8935	BPM3_ARATH^BPM3_ARATH^Q:6-527,H:178-351^68.39%ID^E:1e-80^RecName: Full=BTB/POZ and MATH domain-containing protein 3;^Eukaryota; Viridiplantae; Streptophyta; Embryophyta; Tracheophyta; Spermatophyta; Magnoliophyta; eudicotyledons; Gunneridae; Pentapetalae; rosids; malvids; Brassicales; Brassicaceae; Camelineae; Arabidopsis
126103	CU640786.1_g1_i1	481	328.918	6	6	6	8.77422	0	0	65.3597	65.3597	65.3597	T	28.6562	PSBC_NICTO^PSBC_NICTO^Q:5-481,H:107-265^96.23%ID^E:1e-89^RecName: Full=Photosystem II CP43 reaction center protein {ECO:0000255|HAMAP-Rule:MF_01496};^Eukaryota; Viridiplantae; Streptophyta; Embryophyta; Tracheophyta; Spermatophyta; Magnoliophyta; eudicotyledons; Gunneridae; Pentapetalae; asterids; lamiids; Solanales; Solanaceae; Nicotianoideae; Nicotianeae; Nicotiana
92305	CU640791.1_g1_i1	566	516.004	2	2	2	2.19378	0	0	13.8875	13.8875	13.8875	T	6.0888	CRD1_GOSHI^CRD1_GOSHI^Q:233-565,H:1-107^72.97%ID^E:4e-36^RecName: Full=Magnesium-protoporphyrin IX monomethyl ester [oxidative] cyclase, chloroplastic;^Eukaryota; Viridiplantae; Streptophyta; Embryophyta; Tracheophyta; Spermatophyta; Magnoliophyta; eudicotyledons; Gunneridae; Pentapetalae; rosids; malvids; Malvales; Malvaceae; Malvoideae; Gossypium
72158	CU640794.1_g1_i1	560	468.631	2	2	2	2.38994	0	0	15.2913	15.2913	15.2913	T	6.70431	BBD2_ARATH^BBD2_ARATH^Q:169-558,H:1-129^58.46%ID^E:3e-43^RecName: Full=Bifunctional nuclease 2;^Eukaryota; Viridiplantae; Streptophyta; Embryophyta; Tracheophyta; Spermatophyta; Magnoliophyta; eudicotyledons; Gunneridae; Pentapetalae; rosids; malvids; Brassicales; Brassicaceae; Camelineae; Arabidopsis
17268	CU640802.1_g1_i1	503	387.157	3	3	3	3.89764	0	0	27.7639	27.7639	27.7639	T	12.1728	RUBB_PEA^RUBB_PEA^Q:503-3,H:167-333^92.81%ID^E:2e-91^RecName: Full=RuBisCO large subunit-binding protein subunit beta, chloroplastic;^Eukaryota; Viridiplantae; Streptophyta; Embryophyta; Tracheophyta; Spermatophyta; Magnoliophyta; eudicotyledons; Gunneridae; Pentapetalae; rosids; fabids; Fabales; Fabaceae; Papilionoideae; Fabeae; Pisum
3913	CU640804.1_g1_i1	555	590.73	2	2	2	1.87903	0	0	12.1308	12.1308	12.1308	T	5.31858	COR2_PAPSO^COR2_PAPSO^Q:553-5,H:139-321^65.57%ID^E:4e-87^RecName: Full=Non-functional NADPH-dependent codeinone reductase 2;^Eukaryota; Viridiplantae; Streptophyta; Embryophyta; Tracheophyta; Spermatophyta; Magnoliophyta; eudicotyledons; Ranunculales; Papaveraceae; Papaveroideae; Papaver
205163	CU640809.1_g1_i1	521	410.897	4	4	4	5.07183	0	0	34.8797	34.8797	34.8797	T	15.2926	#N/A
191893	CU640811.1_g1_i1	578	525.931	3	3	3	3.29701	0	0	20.438	20.438	20.438	T	8.96082	PP2A_TOBAC^PP2A_TOBAC^Q:127-576,H:1-151^92.05%ID^E:9e-98^RecName: Full=Serine/threonine-protein phosphatase PP2A catalytic subunit;^Eukaryota; Viridiplantae; Streptophyta; Embryophyta; Tracheophyta; Spermatophyta; Magnoliophyta; eudicotyledons; Gunneridae; Pentapetalae; asterids; lamiids; Solanales; Solanaceae; Nicotianoideae; Nicotianeae; Nicotiana
184546	CU640812.1_g1_i1	562	478.184	4	4	4	4.70112	0	0	29.9717	29.9717	29.9717	T	13.1407	6DCS_SOYBN^6DCS_SOYBN^Q:93-560,H:1-153^57.69%ID^E:1e-55^RecName: Full=NAD(P)H-dependent 6'-deoxychalcone synthase;^Eukaryota; Viridiplantae; Streptophyta; Embryophyta; Tracheophyta; Spermatophyta; Magnoliophyta; eudicotyledons; Gunneridae; Pentapetalae; rosids; fabids; Fabales; Fabaceae; Papilionoideae; Phaseoleae; Glycine; Soja
177403	CU640813.1_g1_i1	586	408.628	4	4	4	5.73627	0	0	35.0735	35.0735	35.0735	T	15.3775	PSBC_POPTR^PSBC_POPTR^Q:3-584,H:118-311^95.36%ID^E:1e-111^RecName: Full=Photosystem II CP43 reaction center protein {ECO:0000255|HAMAP-Rule:MF_01496};^Eukaryota; Viridiplantae; Streptophyta; Embryophyta; Tracheophyta; Spermatophyta; Magnoliophyta; eudicotyledons; Gunneridae; Pentapetalae; rosids; fabids; Malpighiales; Salicaceae; Saliceae; Populus
161999	CU640815.1_g1_i1	590	495.527	2	2	2	2.3813	0	0	14.4613	14.4613	14.4613	T	6.34041	GDI2_ARATH^GDI2_ARATH^Q:576-1,H:226-417^88.54%ID^E:5e-127^RecName: Full=Guanosine nucleotide diphosphate dissociation inhibitor 2;^Eukaryota; Viridiplantae; Streptophyta; Embryophyta; Tracheophyta; Spermatophyta; Magnoliophyta; eudicotyledons; Gunneridae; Pentapetalae; rosids; malvids; Brassicales; Brassicaceae; Camelineae; Arabidopsis
131738	CU640819.1_g1_i1	598	475.309	2	2	2	2.51626	0	0	15.0765	15.0765	15.0765	T	6.61012	CLPC_PEA^CLPC_PEA^Q:9-596,H:688-881^96.43%ID^E:8e-125^RecName: Full=Chaperone protein ClpC, chloroplastic;^Eukaryota; Viridiplantae; Streptophyta; Embryophyta; Tracheophyta; Spermatophyta; Magnoliophyta; eudicotyledons; Gunneridae; Pentapetalae; rosids; fabids; Fabales; Fabaceae; Papilionoideae; Fabeae; Pisum
116761	CU640821.1_g1_i1	606	496.043	3	3	3	3.665	0	0	21.6695	21.6695	21.6695	T	9.50072	PSMD3_TOBAC^PSMD3_TOBAC^Q:583-293,H:392-488^90.72%ID^E:3e-42^RecName: Full=Probable 26S proteasome non-ATPase regulatory subunit 3;^Eukaryota; Viridiplantae; Streptophyta; Embryophyta; Tracheophyta; Spermatophyta; Magnoliophyta; eudicotyledons; Gunneridae; Pentapetalae; asterids; lamiids; Solanales; Solanaceae; Nicotianoideae; Nicotianeae; Nicotiana
87001	CU640825.1_g1_i1	575	535.388	7	7	7	7.51791	0	0	46.8463	46.8463	46.8463	T	20.5392	IF4A2_NICPL^IF4A2_NICPL^Q:16-573,H:164-349^98.92%ID^E:7e-131^RecName: Full=Eukaryotic initiation factor 4A-2;^Eukaryota; Viridiplantae; Streptophyta; Embryophyta; Tracheophyta; Spermatophyta; Magnoliophyta; eudicotyledons; Gunneridae; Pentapetalae; asterids; lamiids; Solanales; Solanaceae; Nicotianoideae; Nicotianeae; Nicotiana
71900	CU640827.1_g1_i1	575	384.596	2	2	2	2.99015	0	0	18.6325	18.6325	18.6325	T	8.16921	BBX24_ARATH^BBX24_ARATH^Q:221-571,H:1-118^79.66%ID^E:5e-58^RecName: Full=B-box zinc finger protein 24 {ECO:0000303|PubMed:19920209};^Eukaryota; Viridiplantae; Streptophyta; Embryophyta; Tracheophyta; Spermatophyta; Magnoliophyta; eudicotyledons; Gunneridae; Pentapetalae; rosids; malvids; Brassicales; Brassicaceae; Camelineae; Arabidopsis
49373	CU640830.1_g1_i1	637	658.942	4	4	4	3.86681	0	0	21.75	21.75	21.75	T	9.53603	ILV5_ARATH^ILV5_ARATH^Q:269-637,H:66-188^79.67%ID^E:5e-57^RecName: Full=Ketol-acid reductoisomerase, chloroplastic;^Eukaryota; Viridiplantae; Streptophyta; Embryophyta; Tracheophyta; Spermatophyta; Magnoliophyta; eudicotyledons; Gunneridae; Pentapetalae; rosids; malvids; Brassicales; Brassicaceae; Camelineae; Arabidopsis
41307	CU640831.1_g1_i1	619	553.321	5	5	5	5.5935	0	0	32.3772	32.3772	32.3772	T	14.1954	NRP2_ARATH^NRP2_ARATH^Q:617-330,H:125-220^70.1%ID^E:3e-39^RecName: Full=NAP1-related protein 2;^Eukaryota; Viridiplantae; Streptophyta; Embryophyta; Tracheophyta; Spermatophyta; Magnoliophyta; eudicotyledons; Gunneridae; Pentapetalae; rosids; malvids; Brassicales; Brassicaceae; Camelineae; Arabidopsis
11778	CU640835.1_g1_i1	539	511.971	6	6	6	6.31677	0	0	41.9906	41.9906	41.9906	T	18.4103	#N/A
219446	CU640839.1_g1_i1	597	616.984	8	8	8	7.74089	0	0	46.4582	46.4582	46.4582	T	20.3691	CD48E_ARATH^CD48E_ARATH^Q:6-596,H:105-301^95.43%ID^E:2e-131^RecName: Full=Cell division control protein 48 homolog E;^Eukaryota; Viridiplantae; Streptophyta; Embryophyta; Tracheophyta; Spermatophyta; Magnoliophyta; eudicotyledons; Gunneridae; Pentapetalae; rosids; malvids; Brassicales; Brassicaceae; Camelineae; Arabidopsis`CD48E_ARATH^CD48E_ARATH^Q:303-596,H:477-574^41.84%ID^E:7e-23^RecName: Full…
183530	CU640844.1_g1_i1	483	393.418	3	3	3	3.68311	0	0	27.3221	27.3221	27.3221	T	11.979	ZFP4_ARATH^ZFP4_ARATH^Q:296-24,H:83-196^53.51%ID^E:4e-27^RecName: Full=Zinc finger protein 4 {ECO:0000305};^Eukaryota; Viridiplantae; Streptophyta; Embryophyta; Tracheophyta; Spermatophyta; Magnoliophyta; eudicotyledons; Gunneridae; Pentapetalae; rosids; malvids; Brassicales; Brassicaceae; Camelineae; Arabidopsis
148518	CU640849.1_g1_i1	591	553.961	3	3	3	3.20058	0	0	19.4039	19.4039	19.4039	T	8.50739	TKTC_CRAPL^TKTC_CRAPL^Q:590-3,H:307-502^89.29%ID^E:8e-112^RecName: Full=Transketolase, chloroplastic;^Eukaryota; Viridiplantae; Streptophyta; Embryophyta; Tracheophyta; Spermatophyta; Magnoliophyta; eudicotyledons; Gunneridae; Pentapetalae; asterids; lamiids; Lamiales; Linderniaceae; Craterostigma
141056	CU640850.1_g1_i1	584	397.179	2	2	2	2.94074	0	0	18.0422	18.0422	18.0422	T	7.91041	BBX25_ARATH^BBX25_ARATH^Q:240-584,H:1-116^80.17%ID^E:3e-57^RecName: Full=B-box zinc finger protein 25 {ECO:0000303|PubMed:19920209};^Eukaryota; Viridiplantae; Streptophyta; Embryophyta; Tracheophyta; Spermatophyta; Magnoliophyta; eudicotyledons; Gunneridae; Pentapetalae; rosids; malvids; Brassicales; Brassicaceae; Camelineae; Arabidopsis
133659	CU640851.1_g1_i1	496	612.932	2	2	2	1.61845	0	0	11.6913	11.6913	11.6913	T	5.12593	IN22_MAIZE^IN22_MAIZE^Q:119-478,H:8-127^80.83%ID^E:2e-64^RecName: Full=IN2-2 protein;^Eukaryota; Viridiplantae; Streptophyta; Embryophyta; Tracheophyta; Spermatophyta; Magnoliophyta; Liliopsida; Poales; Poaceae; PACMAD clade; Panicoideae; Andropogonodae; Andropogoneae; Tripsacinae; Zea
120726	CU640853.1_g1_i1	533	552.182	2	2	2	1.93052	0	0	12.9776	12.9776	12.9776	T	5.68988	ALF2_PEA^ALF2_PEA^Q:1-531,H:135-311^88.14%ID^E:5e-112^RecName: Full=Fructose-bisphosphate aldolase, cytoplasmic isozyme 2;^Eukaryota; Viridiplantae; Streptophyta; Embryophyta; Tracheophyta; Spermatophyta; Magnoliophyta; eudicotyledons; Gunneridae; Pentapetalae; rosids; fabids; Fabales; Fabaceae; Papilionoideae; Fabeae; Pisum
92044	CU640857.1_g1_i1	556	435.727	6	6	6	7.65616	0	0	49.3381	49.3381	49.3381	T	21.6317	CYF_VITVI^CYF_VITVI^Q:8-556,H:71-253^95.63%ID^E:6e-122^RecName: Full=Cytochrome f {ECO:0000255|HAMAP-Rule:MF_00610};^Eukaryota; Viridiplantae; Streptophyta; Embryophyta; Tracheophyta; Spermatophyta; Magnoliophyta; eudicotyledons; Gunneridae; Pentapetalae; rosids; Vitales; Vitaceae; Vitis
71619	CU640860.1_g1_i1	580	611.513	5	5	5	4.74234	0	0	29.2962	29.2962	29.2962	T	12.8446	TKTC_CRAPL^TKTC_CRAPL^Q:13-579,H:175-363^91.53%ID^E:1e-121^RecName: Full=Transketolase, chloroplastic;^Eukaryota; Viridiplantae; Streptophyta; Embryophyta; Tracheophyta; Spermatophyta; Magnoliophyta; eudicotyledons; Gunneridae; Pentapetalae; asterids; lamiids; Lamiales; Linderniaceae; Craterostigma
215245	CU640873.1_g1_i1	586	933.838	6	6	6	3.76511	0	0	23.0211	23.0211	23.0211	T	10.0933	EF1A_WHEAT^EF1A_WHEAT^Q:19-585,H:211-399^95.24%ID^E:2e-127^RecName: Full=Elongation factor 1-alpha;^Eukaryota; Viridiplantae; Streptophyta; Embryophyta; Tracheophyta; Spermatophyta; Magnoliophyta; Liliopsida; Poales; Poaceae; BOP clade; Pooideae; Triticodae; Triticeae; Triticinae; Triticum
207809	CU640874.1_g1_i1	574	524.213	3	3	3	3.28492	0	0	20.505	20.505	20.505	T	8.99018	RTNLB_ARATH^RTNLB_ARATH^Q:569-150,H:132-271^72.14%ID^E:9e-55^RecName: Full=Reticulon-like protein B2;^Eukaryota; Viridiplantae; Streptophyta; Embryophyta; Tracheophyta; Spermatophyta; Magnoliophyta; eudicotyledons; Gunneridae; Pentapetalae; rosids; malvids; Brassicales; Brassicaceae; Camelineae; Arabidopsis
183995	CU640878.1_g1_i1	545	614.452	2	2	2	1.77394	0	0	11.6624	11.6624	11.6624	T	5.11325	G3PC_ANTMA^G3PC_ANTMA^Q:1-543,H:143-323^95.58%ID^E:9e-106^RecName: Full=Glyceraldehyde-3-phosphate dehydrogenase, cytosolic;^Eukaryota; Viridiplantae; Streptophyta; Embryophyta; Tracheophyta; Spermatophyta; Magnoliophyta; eudicotyledons; Gunneridae; Pentapetalae; asterids; lamiids; Lamiales; Plantaginaceae; Antirrhineae; Antirrhinum
218628	CU656051.1_g1_i1	432	457.321	3	3	3	2.83389	0	0	23.5042	23.5042	23.5042	T	10.3052	#N/A
212990	CU656052.1_g1_i1	473	548.104	3	3	3	2.58893	0	0	19.6112	19.6112	19.6112	T	8.59831	METE_MESCR^METE_MESCR^Q:329-39,H:1-97^91.75%ID^E:2e-56^RecName: Full=5-methyltetrahydropteroyltriglutamate--homocysteine methyltransferase;^Eukaryota; Viridiplantae; Streptophyta; Embryophyta; Tracheophyta; Spermatophyta; Magnoliophyta; eudicotyledons; Gunneridae; Pentapetalae; Caryophyllales; Aizoaceae; Mesembryanthemum; Cryophytum
190500	CU656056.1_g1_i1	264	126.491	2	2	2	4.17422	0	0	56.6523	56.6523	56.6523	T	24.8385	#N/A
88789	CU656065.1_g1_i1	425	329.178	4	4	4	5.16437	0	0	43.5387	43.5387	43.5387	T	19.089	CHSY_HYPAN^CHSY_HYPAN^Q:411-70,H:275-388^84.21%ID^E:7e-65^RecName: Full=Chalcone synthase;^Eukaryota; Viridiplantae; Streptophyta; Embryophyta; Tracheophyta; Spermatophyta; Magnoliophyta; eudicotyledons; Gunneridae; Pentapetalae; rosids; fabids; Malpighiales; Hypericaceae; Hypericeae; Hypericum
178300	CU656079.1_g1_i1	377	278.504	3	3	3	4.06098	0	0	38.5954	38.5954	38.5954	T	16.9217	FMDA_SCHPO^FMDA_SCHPO^Q:17-358,H:145-250^49.14%ID^E:5e-17^RecName: Full=Putative formamidase C869.04;^Eukaryota; Fungi; Dikarya; Ascomycota; Taphrinomycotina; Schizosaccharomycetes; Schizosaccharomycetales; Schizosaccharomycetaceae; Schizosaccharomyces
58696	CU656087.1_g1_i1	514	424.114	2	2	2	2.42388	0	0	16.8964	16.8964	16.8964	T	7.40803	WTR5_ARATH^WTR5_ARATH^Q:504-1,H:98-275^60.67%ID^E:8e-70^RecName: Full=WAT1-related protein At1g21890;^Eukaryota; Viridiplantae; Streptophyta; Embryophyta; Tracheophyta; Spermatophyta; Magnoliophyta; eudicotyledons; Gunneridae; Pentapetalae; rosids; malvids; Brassicales; Brassicaceae; Camelineae; Arabidopsis
48555	CU656089.1_g1_i1	315	225.574	4	4	4	5.58575	0	0	63.5357	63.5357	63.5357	T	27.8565	MDHC_ORYSJ^MDHC_ORYSJ^Q:2-313,H:95-198^91.35%ID^E:3e-61^RecName: Full=Malate dehydrogenase, cytoplasmic;^Eukaryota; Viridiplantae; Streptophyta; Embryophyta; Tracheophyta; Spermatophyta; Magnoliophyta; Liliopsida; Poales; Poaceae; BOP clade; Oryzoideae; Oryzeae; Oryzinae; Oryza
33351	CU656092.1_g1_i1	547	410.589	3	3	3	3.99669	0	0	26.1794	26.1794	26.1794	T	11.478	RPOB_SAPOF^RPOB_SAPOF^Q:511-38,H:135-292^90.51%ID^E:9e-97^RecName: Full=DNA-directed RNA polymerase subunit beta;^Eukaryota; Viridiplantae; Streptophyta; Embryophyta; Tracheophyta; Spermatophyta; Magnoliophyta; eudicotyledons; Gunneridae; Pentapetalae; Caryophyllales; Caryophyllaceae; Caryophylleae; Saponaria
110497	CU656105.1_g1_i1	543	379.575	3	3	3	4.29164	0	0	28.3185	28.3185	28.3185	T	12.4159	GAUT4_ARATH^GAUT4_ARATH^Q:14-538,H:200-374^81.14%ID^E:2e-97^RecName: Full=Probable galacturonosyltransferase 4;^Eukaryota; Viridiplantae; Streptophyta; Embryophyta; Tracheophyta; Spermatophyta; Magnoliophyta; eudicotyledons; Gunneridae; Pentapetalae; rosids; malvids; Brassicales; Brassicaceae; Camelineae; Arabidopsis
69762	CU656112.1_g1_i1	461	343.461	3	3	3	4.02666	0	0	31.2961	31.2961	31.2961	T	13.7214	PGKY_TOBAC^PGKY_TOBAC^Q:1-219,H:329-401^94.52%ID^E:1e-35^RecName: Full=Phosphoglycerate kinase, cytosolic;^Eukaryota; Viridiplantae; Streptophyta; Embryophyta; Tracheophyta; Spermatophyta; Magnoliophyta; eudicotyledons; Gunneridae; Pentapetalae; asterids; lamiids; Solanales; Solanaceae; Nicotianoideae; Nicotianeae; Nicotiana
25414	CU656115.1_g1_i1	619	747.376	5	5	5	4.14116	0	0	23.9705	23.9705	23.9705	T	10.5096	METK2_CATRO^METK2_CATRO^Q:488-3,H:1-162^99.38%ID^E:2e-113^RecName: Full=S-adenosylmethionine synthase 2;^Eukaryota; Viridiplantae; Streptophyta; Embryophyta; Tracheophyta; Spermatophyta; Magnoliophyta; eudicotyledons; Gunneridae; Pentapetalae; asterids; lamiids; Gentianales; Apocynaceae; Rauvolfioideae; Vinceae; Catharanthinae; Catharanthus
217095	CU656122.1_g1_i1	581	631.355	2	2	2	1.84049	0	0	11.3502	11.3502	11.3502	T	4.97635	#N/A
205880	CU656124.1_g1_i1	607	652.863	2	2	2	1.8595	0	0	10.9763	10.9763	10.9763	T	4.81241	MDARS_CUCSA^MDARS_CUCSA^Q:22-408,H:306-434^82.17%ID^E:1e-69^RecName: Full=Monodehydroascorbate reductase, seedling isozyme;^Eukaryota; Viridiplantae; Streptophyta; Embryophyta; Tracheophyta; Spermatophyta; Magnoliophyta; eudicotyledons; Gunneridae; Pentapetalae; rosids; fabids; Cucurbitales; Cucurbitaceae; Benincaseae; Cucumis
198126	CU656125.1_g1_i1	449	278.644	8	8	8	12.891	0	0	102.87	102.87	102.87	T	45.102	#N/A
192274	CU656126.1_g1_i1	503	371.11	4	4	4	5.42157	0	0	38.6192	38.6192	38.6192	T	16.9321	NPC1_ARATH^NPC1_ARATH^Q:487-152,H:408-519^75.89%ID^E:4e-45^RecName: Full=Non-specific phospholipase C1;^Eukaryota; Viridiplantae; Streptophyta; Embryophyta; Tracheophyta; Spermatophyta; Magnoliophyta; eudicotyledons; Gunneridae; Pentapetalae; rosids; malvids; Brassicales; Brassicaceae; Camelineae; Arabidopsis
185789	CU656127.1_g1_i1	465	382.03	3	3	3	3.65154	0	0	28.1365	28.1365	28.1365	T	12.3361	#N/A
107871	CU656139.1_g1_i1	586	672.629	2	2	2	1.74242	0	0	10.6537	10.6537	10.6537	T	4.67099	RFS2_ARATH^RFS2_ARATH^Q:586-5,H:399-592^86.6%ID^E:3e-123^RecName: Full=Probable galactinol--sucrose galactosyltransferase 2;^Eukaryota; Viridiplantae; Streptophyta; Embryophyta; Tracheophyta; Spermatophyta; Magnoliophyta; eudicotyledons; Gunneridae; Pentapetalae; rosids; malvids; Brassicales; Brassicaceae; Camelineae; Arabidopsis
196000	CU656149.1_g1_i1	523	412.612	2	2	2	2.53507	0	0	17.3674	17.3674	17.3674	T	7.61453	JAL21_ARATH^JAL21_ARATH^Q:74-271,H:325-392^61.76%ID^E:2e-29^RecName: Full=Nitrile-specifier protein 2;^Eukaryota; Viridiplantae; Streptophyta; Embryophyta; Tracheophyta; Spermatophyta; Magnoliophyta; eudicotyledons; Gunneridae; Pentapetalae; rosids; malvids; Brassicales; Brassicaceae; Camelineae; Arabidopsis`JAL21_ARATH^JAL21_ARATH^Q:315-497,H:406-466^42.62%ID^E:2e-29^RecName: Full=Nitrile-specif…
189219	CU656150.1_g1_i1	606	598.06	2	2	2	2.02655	0	0	11.9821	11.9821	11.9821	T	5.2534	NSA2_DICDI^NSA2_DICDI^Q:13-606,H:17-214^69.7%ID^E:9e-99^RecName: Full=Ribosome biogenesis protein NSA2 homolog;^Eukaryota; Amoebozoa; Mycetozoa; Dictyosteliida; Dictyostelium
165691	CU656154.1_g1_i1	356	204.087	3	3	3	5.23306	0	0	52.6686	52.6686	52.6686	T	23.0919	#N/A
123963	CU656162.1_g1_i1	590	557.134	4	4	4	4.23596	0	0	25.7245	25.7245	25.7245	T	11.2786	AVP_HORVU^AVP_HORVU^Q:2-589,H:439-634^95.41%ID^E:2e-107^RecName: Full=Pyrophosphate-energized vacuolar membrane proton pump;^Eukaryota; Viridiplantae; Streptophyta; Embryophyta; Tracheophyta; Spermatophyta; Magnoliophyta; Liliopsida; Poales; Poaceae; BOP clade; Pooideae; Triticodae; Triticeae; Hordeinae; Hordeum
112991	CU656164.1_g1_i1	630	485.366	5	5	5	6.48995	0	0	36.9102	36.9102	36.9102	T	16.1829	#N/A
85045	CU656170.1_g1_i1	358	209.873	5	5	5	8.52896	0	0	85.361	85.361	85.361	T	37.4255	CYPR1_CYNCA^CYPR1_CYNCA^Q:341-18,H:77-184^80.56%ID^E:3e-46^RecName: Full=Cyprosin;^Eukaryota; Viridiplantae; Streptophyta; Embryophyta; Tracheophyta; Spermatophyta; Magnoliophyta; eudicotyledons; Gunneridae; Pentapetalae; asterids; campanulids; Asterales; Asteraceae; Carduoideae; Cardueae; Carduinae; Cynara
68529	CU656173.1_g1_i1	641	565.814	6	6	6	6.79729	0	0	37.9948	37.9948	37.9948	T	16.6584	LA1_ARATH^LA1_ARATH^Q:7-348,H:134-254^49.59%ID^E:9e-32^RecName: Full=La protein 1;^Eukaryota; Viridiplantae; Streptophyta; Embryophyta; Tracheophyta; Spermatophyta; Magnoliophyta; eudicotyledons; Gunneridae; Pentapetalae; rosids; malvids; Brassicales; Brassicaceae; Camelineae; Arabidopsis
37281	CU656178.1_g1_i1	537	515.341	3	3	3	3.12609	0	0	20.858	20.858	20.858	T	9.14495	#N/A
30409	CU656179.1_g1_i1	385	289.27	2	2	2	2.66188	0	0	24.7727	24.7727	24.7727	T	10.8613	SPL12_ARATH^SPL12_ARATH^Q:7-372,H:486-605^57.38%ID^E:5e-42^RecName: Full=Squamosa promoter-binding-like protein 12;^Eukaryota; Viridiplantae; Streptophyta; Embryophyta; Tracheophyta; Spermatophyta; Magnoliophyta; eudicotyledons; Gunneridae; Pentapetalae; rosids; malvids; Brassicales; Brassicaceae; Camelineae; Arabidopsis
19197	CU656181.1_g1_i1	558	382.442	3	3	3	4.37714	0	0	28.1062	28.1062	28.1062	T	12.3228	CINV2_ARATH^CINV2_ARATH^Q:545-3,H:162-342^90.61%ID^E:2e-119^RecName: Full=Alkaline/neutral invertase CINV2 {ECO:0000305};^Eukaryota; Viridiplantae; Streptophyta; Embryophyta; Tracheophyta; Spermatophyta; Magnoliophyta; eudicotyledons; Gunneridae; Pentapetalae; rosids; malvids; Brassicales; Brassicaceae; Camelineae; Arabidopsis
203127	CU656189.1_g1_i1	465	322.724	2	2	2	2.88172	0	0	22.2047	22.2047	22.2047	T	9.7354	BCH1_CAPAN^BCH1_CAPAN^Q:3-152,H:262-311^86%ID^E:2e-08^RecName: Full=Beta-carotene hydroxylase 1, chloroplastic;^Eukaryota; Viridiplantae; Streptophyta; Embryophyta; Tracheophyta; Spermatophyta; Magnoliophyta; eudicotyledons; Gunneridae; Pentapetalae; asterids; lamiids; Solanales; Solanaceae; Solanoideae; Capsiceae; Capsicum
182673	CU656192.1_g1_i1	623	619.415	3	3	3	3.01736	0	0	17.3534	17.3534	17.3534	T	7.60841	ACT1_ORYSJ^ACT1_ORYSJ^Q:464-15,H:1-150^99.33%ID^E:6e-106^RecName: Full=Actin-1;^Eukaryota; Viridiplantae; Streptophyta; Embryophyta; Tracheophyta; Spermatophyta; Magnoliophyta; Liliopsida; Poales; Poaceae; BOP clade; Oryzoideae; Oryzeae; Oryzinae; Oryza
158812	CU656196.1_g1_i1	685	589.362	4	4	4	4.64909	0	0	24.3178	24.3178	24.3178	T	10.6618	RS92_ARATH^RS92_ARATH^Q:685-203,H:19-179^92.55%ID^E:6e-106^RecName: Full=40S ribosomal protein S9-2;^Eukaryota; Viridiplantae; Streptophyta; Embryophyta; Tracheophyta; Spermatophyta; Magnoliophyta; eudicotyledons; Gunneridae; Pentapetalae; rosids; malvids; Brassicales; Brassicaceae; Camelineae; Arabidopsis
150204	CU656197.1_g1_i1	599	1166.66	4	4	4	2.05374	0	0	12.2847	12.2847	12.2847	T	5.38607	ARF_VIGUN^ARF_VIGUN^Q:496-2,H:1-165^98.18%ID^E:8e-117^RecName: Full=ADP-ribosylation factor;^Eukaryota; Viridiplantae; Streptophyta; Embryophyta; Tracheophyta; Spermatophyta; Magnoliophyta; eudicotyledons; Gunneridae; Pentapetalae; rosids; fabids; Fabales; Fabaceae; Papilionoideae; Phaseoleae; Vigna
135129	CU656199.1_g1_i1	497	440.262	7	7	7	7.90211	0	0	56.9683	56.9683	56.9683	T	24.9771	RS6_ASPOF^RS6_ASPOF^Q:469-149,H:137-243^86.92%ID^E:1e-42^RecName: Full=40S ribosomal protein S6;^Eukaryota; Viridiplantae; Streptophyta; Embryophyta; Tracheophyta; Spermatophyta; Magnoliophyta; Liliopsida; Asparagales; Asparagaceae; Asparagoideae; Asparagus
120559	CU656201.1_g1_i1	427	268.999	2	2	2	3.17474	0	0	26.6395	26.6395	26.6395	T	11.6798	#N/A
114934	CU656202.1_g1_i1	542	423.776	6	6	6	7.67387	0	0	50.7296	50.7296	50.7296	T	22.2418	PHT13_ARATH^PHT13_ARATH^Q:246-353,H:475-510^88.89%ID^E:5e-12^RecName: Full=Probable inorganic phosphate transporter 1-3;^Eukaryota; Viridiplantae; Streptophyta; Embryophyta; Tracheophyta; Spermatophyta; Magnoliophyta; eudicotyledons; Gunneridae; Pentapetalae; rosids; malvids; Brassicales; Brassicaceae; Camelineae; Arabidopsis
89693	CU656206.1_g1_i1	610	768.243	2	2	2	1.58804	0	0	9.32777	9.32777	9.32777	T	4.08965	PMTP_ARATH^PMTP_ARATH^Q:11-604,H:4-205^35.71%ID^E:8e-13^RecName: Full=Probable methyltransferase PMT25;^Eukaryota; Viridiplantae; Streptophyta; Embryophyta; Tracheophyta; Spermatophyta; Magnoliophyta; eudicotyledons; Gunneridae; Pentapetalae; rosids; malvids; Brassicales; Brassicaceae; Camelineae; Arabidopsis
82039	CU656207.1_g1_i1	546	772.328	10	10	10	7.06954	0	0	46.3922	46.3922	46.3922	T	20.3401	UEV1D_ARATH^UEV1D_ARATH^Q:344-3,H:1-114^95.61%ID^E:2e-61^RecName: Full=Ubiquitin-conjugating enzyme E2 variant 1D;^Eukaryota; Viridiplantae; Streptophyta; Embryophyta; Tracheophyta; Spermatophyta; Magnoliophyta; eudicotyledons; Gunneridae; Pentapetalae; rosids; malvids; Brassicales; Brassicaceae; Camelineae; Arabidopsis
67357	CU656209.1_g1_i1	558	564.148	2	2	2	1.9782	0	0	12.7023	12.7023	12.7023	T	5.56918	CYSP4_BRANA^CYSP4_BRANA^Q:548-207,H:211-323^68.42%ID^E:1e-49^RecName: Full=Cysteine proteinase COT44;^Eukaryota; Viridiplantae; Streptophyta; Embryophyta; Tracheophyta; Spermatophyta; Magnoliophyta; eudicotyledons; Gunneridae; Pentapetalae; rosids; malvids; Brassicales; Brassicaceae; Brassiceae; Brassica
60277	CU656210.1_g1_i1	626	517.336	5	5	5	6.05023	0	0	34.6293	34.6293	34.6293	T	15.1828	SDL5A_SOYBN^SDL5A_SOYBN^Q:4-624,H:335-541^87.44%ID^E:2e-134^RecName: Full=Dynamin-related protein 5A;^Eukaryota; Viridiplantae; Streptophyta; Embryophyta; Tracheophyta; Spermatophyta; Magnoliophyta; eudicotyledons; Gunneridae; Pentapetalae; rosids; fabids; Fabales; Fabaceae; Papilionoideae; Phaseoleae; Glycine; Soja
41502	CU656214.1_g1_i1	450	196.221	5	5	5	11.4666	0	0	91.2998	91.2998	91.2998	T	40.0293	#N/A
224815	CU656223.1_g1_i1	610	500.86	2	2	2	2.43581	0	0	14.3074	14.3074	14.3074	T	6.2729	TRL11_ARATH^TRL11_ARATH^Q:600-16,H:2-190^65.66%ID^E:7e-79^RecName: Full=Thioredoxin-like 1-1, chloroplastic;^Eukaryota; Viridiplantae; Streptophyta; Embryophyta; Tracheophyta; Spermatophyta; Magnoliophyta; eudicotyledons; Gunneridae; Pentapetalae; rosids; malvids; Brassicales; Brassicaceae; Camelineae; Arabidopsis
217076	CU656224.1_g1_i1	419	430.438	3	3	3	2.92028	0	0	24.9722	24.9722	24.9722	T	10.9488	MSRA_SOLLC^MSRA_SOLLC^Q:409-98,H:93-196^82.69%ID^E:6e-56^RecName: Full=Peptide methionine sulfoxide reductase;^Eukaryota; Viridiplantae; Streptophyta; Embryophyta; Tracheophyta; Spermatophyta; Magnoliophyta; eudicotyledons; Gunneridae; Pentapetalae; asterids; lamiids; Solanales; Solanaceae; Solanoideae; Solaneae; Solanum; Lycopersicon
191938	CU656228.1_g1_i1	357	204.998	5	5	5	8.7074	0	0	87.391	87.391	87.391	T	38.3156	#N/A
168307	CU656232.1_g1_i1	368	231.489	3	3	3	4.76912	0	0	46.434	46.434	46.434	T	20.3585	Y2706_ARATH^Y2706_ARATH^Q:368-3,H:67-188^83.61%ID^E:4e-70^RecName: Full=Probable receptor-like protein kinase At2g47060;^Eukaryota; Viridiplantae; Streptophyta; Embryophyta; Tracheophyta; Spermatophyta; Magnoliophyta; eudicotyledons; Gunneridae; Pentapetalae; rosids; malvids; Brassicales; Brassicaceae; Camelineae; Arabidopsis
152001	CU656236.1_g1_i1	616	795.176	2	2	2	1.54934	0	0	9.01183	9.01183	9.01183	T	3.95113	DTC_ARATH^DTC_ARATH^Q:106-546,H:1-146^85.71%ID^E:3e-81^RecName: Full=Mitochondrial dicarboxylate/tricarboxylate transporter DTC;^Eukaryota; Viridiplantae; Streptophyta; Embryophyta; Tracheophyta; Spermatophyta; Magnoliophyta; eudicotyledons; Gunneridae; Pentapetalae; rosids; malvids; Brassicales; Brassicaceae; Camelineae; Arabidopsis
94468	CU656247.1_g1_i1	434	353.356	3	3	3	3.68467	0	0	30.4197	30.4197	30.4197	T	13.3372	BGLT_TRIRP^BGLT_TRIRP^Q:309-52,H:23-108^75.58%ID^E:6e-42^RecName: Full=Cyanogenic beta-glucosidase;^Eukaryota; Viridiplantae; Streptophyta; Embryophyta; Tracheophyta; Spermatophyta; Magnoliophyta; eudicotyledons; Gunneridae; Pentapetalae; rosids; fabids; Fabales; Fabaceae; Papilionoideae; Trifolieae; Trifolium
61101	CU656253.1_g1_i1	639	560.849	6	6	6	6.83607	0	0	38.3312	38.3312	38.3312	T	16.8058	#N/A
52957	CU656254.1_g1_i1	415	285.491	2	2	2	2.90727	0	0	25.1006	25.1006	25.1006	T	11.005	CCD25_XENTR^CCD25_XENTR^Q:104-415,H:1-104^72.12%ID^E:7e-49^RecName: Full=Coiled-coil domain-containing protein 25;^Eukaryota; Metazoa; Chordata; Craniata; Vertebrata; Euteleostomi; Amphibia; Batrachia; Anura; Pipoidea; Pipidae; Xenopodinae; Xenopus; Silurana
84166	CU656257.1_g1_i1	597	734.177	3	3	3	2.43947	0	0	14.6409	14.6409	14.6409	T	6.41911	ILV5_SPIOL^ILV5_SPIOL^Q:59-595,H:358-536^92.18%ID^E:7e-116^RecName: Full=Ketol-acid reductoisomerase, chloroplastic;^Eukaryota; Viridiplantae; Streptophyta; Embryophyta; Tracheophyta; Spermatophyta; Magnoliophyta; eudicotyledons; Gunneridae; Pentapetalae; Caryophyllales; Chenopodiaceae; Chenopodioideae; Anserineae; Spinacia
63657	CU656260.1_g1_i1	432	346.234	7	7	7	8.73397	0	0	72.4393	72.4393	72.4393	T	31.7601	CATA3_NICPL^CATA3_NICPL^Q:20-361,H:379-492^71.93%ID^E:4e-53^RecName: Full=Catalase isozyme 3;^Eukaryota; Viridiplantae; Streptophyta; Embryophyta; Tracheophyta; Spermatophyta; Magnoliophyta; eudicotyledons; Gunneridae; Pentapetalae; asterids; lamiids; Solanales; Solanaceae; Nicotianoideae; Nicotianeae; Nicotiana
57932	CU656261.1_g1_i1	546	733.65	4	4	4	2.9769	0	0	19.5352	19.5352	19.5352	T	8.56497	METK1_SOLTU^METK1_SOLTU^Q:1-513,H:224-392^87.72%ID^E:1e-88^RecName: Full=S-adenosylmethionine synthase 1;^Eukaryota; Viridiplantae; Streptophyta; Embryophyta; Tracheophyta; Spermatophyta; Magnoliophyta; eudicotyledons; Gunneridae; Pentapetalae; asterids; lamiids; Solanales; Solanaceae; Solanoideae; Solaneae; Solanum
25867	CU656266.1_g1_i1	332	238.225	2	2	2	2.78728	0	0	30.0807	30.0807	30.0807	T	13.1885	MDHC_MESCR^MDHC_MESCR^Q:1-330,H:89-198^91.82%ID^E:7e-67^RecName: Full=Malate dehydrogenase, cytoplasmic;^Eukaryota; Viridiplantae; Streptophyta; Embryophyta; Tracheophyta; Spermatophyta; Magnoliophyta; eudicotyledons; Gunneridae; Pentapetalae; Caryophyllales; Aizoaceae; Mesembryanthemum; Cryophytum
21247	CU656267.1_g1_i1	312	178.66	2	2	2	3.49266	0	0	40.1096	40.1096	40.1096	T	17.5856	ASPA_ARATH^ASPA_ARATH^Q:290-3,H:209-303^70.83%ID^E:8e-25^RecName: Full=Aspartyl protease family protein At5g10770;^Eukaryota; Viridiplantae; Streptophyta; Embryophyta; Tracheophyta; Spermatophyta; Magnoliophyta; eudicotyledons; Gunneridae; Pentapetalae; rosids; malvids; Brassicales; Brassicaceae; Camelineae; Arabidopsis
192301	CU656280.1_g1_i1	490	623	3	3	3	2.35955	0	0	17.2536	17.2536	17.2536	T	7.56464	METK3_BRAJU^METK3_BRAJU^Q:2-436,H:249-393^93.79%ID^E:8e-82^RecName: Full=S-adenosylmethionine synthase 3;^Eukaryota; Viridiplantae; Streptophyta; Embryophyta; Tracheophyta; Spermatophyta; Magnoliophyta; eudicotyledons; Gunneridae; Pentapetalae; rosids; malvids; Brassicales; Brassicaceae; Brassiceae; Brassica
176115	CU656283.1_g1_i1	560	485.604	4	4	4	4.61282	0	0	29.5138	29.5138	29.5138	T	12.9399	SNAA_VITVI^SNAA_VITVI^Q:437-168,H:180-269^86.67%ID^E:2e-50^RecName: Full=Alpha-soluble NSF attachment protein;^Eukaryota; Viridiplantae; Streptophyta; Embryophyta; Tracheophyta; Spermatophyta; Magnoliophyta; eudicotyledons; Gunneridae; Pentapetalae; rosids; Vitales; Vitaceae; Vitis
149265	CU656288.1_g1_i1	554	472.354	3	3	3	3.51855	0	0	22.7562	22.7562	22.7562	T	9.97719	IF4A6_TOBAC^IF4A6_TOBAC^Q:3-554,H:30-213^97.28%ID^E:3e-130^RecName: Full=Eukaryotic initiation factor 4A-6;^Eukaryota; Viridiplantae; Streptophyta; Embryophyta; Tracheophyta; Spermatophyta; Magnoliophyta; eudicotyledons; Gunneridae; Pentapetalae; asterids; lamiids; Solanales; Solanaceae; Nicotianoideae; Nicotianeae; Nicotiana
129001	CU656292.1_g1_i1	346	210.607	7	7	7	11.5001	0	0	119.089	119.089	119.089	T	52.2132	#N/A
124296	CU656293.1_g1_i1	407	508.077	2	2	2	1.60212	0	0	14.1042	14.1042	14.1042	T	6.1838	CB60E_ARATH^CB60E_ARATH^Q:28-399,H:1-124^70.4%ID^E:2e-49^RecName: Full=Calmodulin-binding protein 60 E {ECO:0000303|PubMed:11782485};^Eukaryota; Viridiplantae; Streptophyta; Embryophyta; Tracheophyta; Spermatophyta; Magnoliophyta; eudicotyledons; Gunneridae; Pentapetalae; rosids; malvids; Brassicales; Brassicaceae; Camelineae; Arabidopsis
113027	CU656295.1_g1_i1	565	554.866	3	3	3	3.05479	0	0	19.3722	19.3722	19.3722	T	8.49352	TBCB_ARATH^TBCB_ARATH^Q:564-19,H:28-209^75.27%ID^E:2e-99^RecName: Full=Tubulin-folding cofactor B;^Eukaryota; Viridiplantae; Streptophyta; Embryophyta; Tracheophyta; Spermatophyta; Magnoliophyta; eudicotyledons; Gunneridae; Pentapetalae; rosids; malvids; Brassicales; Brassicaceae; Camelineae; Arabidopsis
92013	CU656298.1_g1_i1	499	379.317	2	2	2	2.63104	0	0	18.8918	18.8918	18.8918	T	8.28289	AAE17_ARATH^AAE17_ARATH^Q:493-2,H:290-453^69.51%ID^E:4e-79^RecName: Full=Probable acyl-activating enzyme 17, peroxisomal;^Eukaryota; Viridiplantae; Streptophyta; Embryophyta; Tracheophyta; Spermatophyta; Magnoliophyta; eudicotyledons; Gunneridae; Pentapetalae; rosids; malvids; Brassicales; Brassicaceae; Camelineae; Arabidopsis
79143	CU656300.1_g1_i1	545	350.756	2	2	2	3.10758	0	0	20.4302	20.4302	20.4302	T	8.95736	MT1_PEA^MT1_PEA^Q:192-335,H:28-75^70.83%ID^E:1e-15^RecName: Full=Metallothionein-like protein 1;^Eukaryota; Viridiplantae; Streptophyta; Embryophyta; Tracheophyta; Spermatophyta; Magnoliophyta; eudicotyledons; Gunneridae; Pentapetalae; rosids; fabids; Fabales; Fabaceae; Papilionoideae; Fabeae; Pisum
72206	CU656301.1_g1_i1	499	453.392	11	11	11	12.1065	0	0	86.929	86.929	86.929	T	38.113	ADH1_PEA^ADH1_PEA^Q:367-2,H:41-162^87.7%ID^E:2e-73^RecName: Full=Alcohol dehydrogenase 1 {ECO:0000303|PubMed:3309331};^Eukaryota; Viridiplantae; Streptophyta; Embryophyta; Tracheophyta; Spermatophyta; Magnoliophyta; eudicotyledons; Gunneridae; Pentapetalae; rosids; fabids; Fabales; Fabaceae; Papilionoideae; Fabeae; Pisum`ADH1_PEA^ADH1_PEA^Q:486-325,H:1-51^70.37%ID^E:1e-16^RecName: Full=Alcohol de…
59025	CU656303.1_g1_i1	416	252.391	2	2	2	3.29648	0	0	28.3925	28.3925	28.3925	T	12.4483	ALL12_OLEEU^ALL12_OLEEU^Q:17-313,H:210-308^80.81%ID^E:8e-53^RecName: Full=Isoflavone reductase-like protein;^Eukaryota; Viridiplantae; Streptophyta; Embryophyta; Tracheophyta; Spermatophyta; Magnoliophyta; eudicotyledons; Gunneridae; Pentapetalae; asterids; lamiids; Lamiales; Oleaceae; Oleeae; Olea
45743	CU656305.1_g1_i1	655	656.232	2	2	2	1.99625	0	0	10.9199	10.9199	10.9199	T	4.78771	G3PC_ANTMA^G3PC_ANTMA^Q:1-585,H:143-337^92.82%ID^E:5e-112^RecName: Full=Glyceraldehyde-3-phosphate dehydrogenase, cytosolic;^Eukaryota; Viridiplantae; Streptophyta; Embryophyta; Tracheophyta; Spermatophyta; Magnoliophyta; eudicotyledons; Gunneridae; Pentapetalae; asterids; lamiids; Lamiales; Plantaginaceae; Antirrhineae; Antirrhinum
28188	CU656308.1_g1_i1	400	428.418	7	7	7	6.53567	0	0	58.5432	58.5432	58.5432	T	25.6676	#N/A
18469	CU656310.1_g1_i1	359	314.504	4	4	4	4.56592	0	0	45.5701	45.5701	45.5701	T	19.9797	MT1_PEA^MT1_PEA^Q:179-33,H:27-75^73.47%ID^E:5e-17^RecName: Full=Metallothionein-like protein 1;^Eukaryota; Viridiplantae; Streptophyta; Embryophyta; Tracheophyta; Spermatophyta; Magnoliophyta; eudicotyledons; Gunneridae; Pentapetalae; rosids; fabids; Fabales; Fabaceae; Papilionoideae; Fabeae; Pisum
13575	CU656311.1_g1_i1	486	442.721	3	3	3	3.29327	0	0	24.2794	24.2794	24.2794	T	10.645	(BLASTP)SRC1_SOYBN^SRC1_SOYBN^Q:1-69,H:1-70^58.67%ID^E:5e-10^RecName: Full=Protein SRC1 {ECO:0000305};^Eukaryota; Viridiplantae; Streptophyta; Embryophyta; Tracheophyta; Spermatophyta; Magnoliophyta; eudicotyledons; Gunneridae; Pentapetalae; rosids; fabids; Fabales; Fabaceae; Papilionoideae; Phaseoleae; Glycine; Soja
7442	CU656312.1_g1_i1	592	630.745	3	3	3	2.81572	0	0	17.0417	17.0417	17.0417	T	7.47174	G3PC_ANTMA^G3PC_ANTMA^Q:19-579,H:151-337^94.12%ID^E:6e-110^RecName: Full=Glyceraldehyde-3-phosphate dehydrogenase, cytosolic;^Eukaryota; Viridiplantae; Streptophyta; Embryophyta; Tracheophyta; Spermatophyta; Magnoliophyta; eudicotyledons; Gunneridae; Pentapetalae; asterids; lamiids; Lamiales; Plantaginaceae; Antirrhineae; Antirrhinum
237306	CU656313.1_g1_i1	441	585.66	14	14	14	10.542	0	0	85.6504	85.6504	85.6504	T	37.5524	#N/A
228316	CU656315.1_g1_i1	241	169.562	5	5	5	7.10653	0	0	105.654	105.654	105.654	T	46.3229	UBIQP_HORVU^UBIQP_HORVU^Q:222-1,H:73-146^100%ID^E:2e-45^RecName: Full=Polyubiquitin;^Eukaryota; Viridiplantae; Streptophyta; Embryophyta; Tracheophyta; Spermatophyta; Magnoliophyta; Liliopsida; Poales; Poaceae; BOP clade; Pooideae; Triticodae; Triticeae; Hordeinae; Hordeum`UBIQP_HORVU^UBIQP_HORVU^Q:210-1,H:1-70^100%ID^E:2e-42^RecName: Full=Polyubiquitin;^Eukaryota; Viridiplantae; Streptophyta; Em…
224818	CU656316.1_g1_i1	442	416.973	2	2	2	2.12004	0	0	17.1857	17.1857	17.1857	T	7.53488	(BLASTP)SRC1_SOYBN^SRC1_SOYBN^Q:1-69,H:1-70^53.33%ID^E:7e-09^RecName: Full=Protein SRC1 {ECO:0000305};^Eukaryota; Viridiplantae; Streptophyta; Embryophyta; Tracheophyta; Spermatophyta; Magnoliophyta; eudicotyledons; Gunneridae; Pentapetalae; rosids; fabids; Fabales; Fabaceae; Papilionoideae; Phaseoleae; Glycine; Soja
207161	CU656319.1_g1_i1	552	441.024	6	6	6	7.5098	0	0	48.7456	48.7456	48.7456	T	21.3719	MT1_PEA^MT1_PEA^Q:377-231,H:27-75^69.39%ID^E:6e-15^RecName: Full=Metallothionein-like protein 1;^Eukaryota; Viridiplantae; Streptophyta; Embryophyta; Tracheophyta; Spermatophyta; Magnoliophyta; eudicotyledons; Gunneridae; Pentapetalae; rosids; fabids; Fabales; Fabaceae; Papilionoideae; Fabeae; Pisum
200037	CU656320.1_g1_i1	401	434.698	9	9	9	8.30232	0	0	74.1825	74.1825	74.1825	T	32.5244	#N/A
194757	CU656321.1_g1_i1	587	755.512	6	6	6	4.66174	0	0	28.4549	28.4549	28.4549	T	12.4757	RTNLF_ARATH^RTNLF_ARATH^Q:377-517,H:45-91^78.72%ID^E:5e-19^RecName: Full=Reticulon-like protein B6;^Eukaryota; Viridiplantae; Streptophyta; Embryophyta; Tracheophyta; Spermatophyta; Magnoliophyta; eudicotyledons; Gunneridae; Pentapetalae; rosids; malvids; Brassicales; Brassicaceae; Camelineae; Arabidopsis
187265	CU656322.1_g1_i1	401	434.698	12	12	12	11.0698	0	0	98.91	98.91	98.91	T	43.3659	#N/A
181859	CU656323.1_g1_i1	253	184.259	6	6	6	8.23841	0	0	116.673	116.673	116.673	T	51.1537	UBIQP_HORVU^UBIQP_HORVU^Q:234-13,H:73-146^100%ID^E:2e-45^RecName: Full=Polyubiquitin;^Eukaryota; Viridiplantae; Streptophyta; Embryophyta; Tracheophyta; Spermatophyta; Magnoliophyta; Liliopsida; Poales; Poaceae; BOP clade; Pooideae; Triticodae; Triticeae; Hordeinae; Hordeum`UBIQP_HORVU^UBIQP_HORVU^Q:222-13,H:1-70^100%ID^E:2e-42^RecName: Full=Polyubiquitin;^Eukaryota; Viridiplantae; Streptophyta; …
164679	CU656326.1_g1_i1	471	384.243	2	2	2	2.45158	0	0	18.6497	18.6497	18.6497	T	8.17672	EXO_ARATH^EXO_ARATH^Q:312-22,H:16-115^63.37%ID^E:2e-31^RecName: Full=Protein EXORDIUM;^Eukaryota; Viridiplantae; Streptophyta; Embryophyta; Tracheophyta; Spermatophyta; Magnoliophyta; eudicotyledons; Gunneridae; Pentapetalae; rosids; malvids; Brassicales; Brassicaceae; Camelineae; Arabidopsis
94309	CU656339.1_g1_i1	624	511.136	2	2	2	2.44162	0	0	14.0197	14.0197	14.0197	T	6.14678	KPYC1_ORYSJ^KPYC1_ORYSJ^Q:622-182,H:381-527^92.52%ID^E:1e-87^RecName: Full=Pyruvate kinase 1, cytosolic {ECO:0000305};^Eukaryota; Viridiplantae; Streptophyta; Embryophyta; Tracheophyta; Spermatophyta; Magnoliophyta; Liliopsida; Poales; Poaceae; BOP clade; Oryzoideae; Oryzeae; Oryzinae; Oryza
86477	CU656340.1_g1_i1	666	606.276	4	4	4	4.39404	0	0	23.6394	23.6394	23.6394	T	10.3644	IF4G1_ARATH^IF4G1_ARATH^Q:24-566,H:413-584^65.93%ID^E:2e-54^RecName: Full=Eukaryotic translation initiation factor isoform 4G-1;^Eukaryota; Viridiplantae; Streptophyta; Embryophyta; Tracheophyta; Spermatophyta; Magnoliophyta; eudicotyledons; Gunneridae; Pentapetalae; rosids; malvids; Brassicales; Brassicaceae; Camelineae; Arabidopsis
235041	CU656353.1_g1_i1	439	393.233	2	2	2	2.23278	0	0	18.2233	18.2233	18.2233	T	7.98979	COX6A_ARATH^COX6A_ARATH^Q:361-68,H:1-98^67.35%ID^E:1e-43^RecName: Full=Cytochrome c oxidase subunit 6a, mitochondrial;^Eukaryota; Viridiplantae; Streptophyta; Embryophyta; Tracheophyta; Spermatophyta; Magnoliophyta; eudicotyledons; Gunneridae; Pentapetalae; rosids; malvids; Brassicales; Brassicaceae; Camelineae; Arabidopsis
229312	CU656354.1_g1_i1	385	318.581	3	3	3	3.62545	0	0	33.7402	33.7402	33.7402	T	14.793	RGGA_TOBAC^RGGA_TOBAC^Q:107-295,H:86-149^67.19%ID^E:1e-18^RecName: Full=RGG repeats nuclear RNA binding protein A {ECO:0000303|PubMed:11905967};^Eukaryota; Viridiplantae; Streptophyta; Embryophyta; Tracheophyta; Spermatophyta; Magnoliophyta; eudicotyledons; Gunneridae; Pentapetalae; asterids; lamiids; Solanales; Solanaceae; Nicotianoideae; Nicotianeae; Nicotiana
210100	CU656357.1_g1_i1	533	849.777	2	2	2	1.25445	0	0	8.4328	8.4328	8.4328	T	3.69726	#N/A
161592	CU656365.1_g1_i1	519	470.545	3	3	3	3.30893	0	0	22.8437	22.8437	22.8437	T	10.0155	ALFP3_ARATH^ALFP3_ARATH^Q:401-3,H:238-370^91.73%ID^E:2e-83^RecName: Full=Fructose-bisphosphate aldolase 3, chloroplastic {ECO:0000305};^Eukaryota; Viridiplantae; Streptophyta; Embryophyta; Tracheophyta; Spermatophyta; Magnoliophyta; eudicotyledons; Gunneridae; Pentapetalae; rosids; malvids; Brassicales; Brassicaceae; Camelineae; Arabidopsis`ALFP3_ARATH^ALFP3_ARATH^Q:517-341,H:199-250^69.49%ID^E:6…
175350	CU656367.1_g1_i1	729	1149.53	5	5	5	3.17087	0	0	15.5847	15.5847	15.5847	T	6.83291	#N/A
157189	CU656370.1_g1_i1	425	267.499	2	2	2	3.17758	0	0	26.7889	26.7889	26.7889	T	11.7453	ARF2_ORYSJ^ARF2_ORYSJ^Q:3-182,H:122-181^100%ID^E:2e-36^RecName: Full=ADP-ribosylation factor 2;^Eukaryota; Viridiplantae; Streptophyta; Embryophyta; Tracheophyta; Spermatophyta; Magnoliophyta; Liliopsida; Poales; Poaceae; BOP clade; Oryzoideae; Oryzeae; Oryzinae; Oryza
100614	CU656379.1_g1_i1	310	225.682	6	6	6	8.24167	0	0	95.2577	95.2577	95.2577	T	41.7646	#N/A
96338	CU656380.1_g1_i1	323	215.078	2	2	2	3.00356	0	0	33.3181	33.3181	33.3181	T	14.6079	#N/A
9694	CU656381.1_g1_i1	657	794.878	4	4	4	3.30617	0	0	18.0304	18.0304	18.0304	T	7.90522	VIP4_ARATH^VIP4_ARATH^Q:3-599,H:435-625^50.5%ID^E:2e-11^RecName: Full=Protein LEO1 homolog {ECO:0000305};^Eukaryota; Viridiplantae; Streptophyta; Embryophyta; Tracheophyta; Spermatophyta; Magnoliophyta; eudicotyledons; Gunneridae; Pentapetalae; rosids; malvids; Brassicales; Brassicaceae; Camelineae; Arabidopsis
1602	CU656382.1_g1_i1	334	232.13	3	3	3	4.31655	0	0	46.306	46.306	46.306	T	20.3023	ACT6_TOBAC^ACT6_TOBAC^Q:324-1,H:180-287^97.22%ID^E:7e-71^RecName: Full=Actin-103;^Eukaryota; Viridiplantae; Streptophyta; Embryophyta; Tracheophyta; Spermatophyta; Magnoliophyta; eudicotyledons; Gunneridae; Pentapetalae; asterids; lamiids; Solanales; Solanaceae; Nicotianoideae; Nicotianeae; Nicotiana
229598	CU656384.1_g1_i1	624	682.836	3	3	3	2.74151	0	0	15.7417	15.7417	15.7417	T	6.90175	ENO1_HEVBR^ENO1_HEVBR^Q:99-623,H:1-175^88%ID^E:7e-106^RecName: Full=Enolase 1;^Eukaryota; Viridiplantae; Streptophyta; Embryophyta; Tracheophyta; Spermatophyta; Magnoliophyta; eudicotyledons; Gunneridae; Pentapetalae; rosids; fabids; Malpighiales; Euphorbiaceae; Crotonoideae; Micrandreae; Hevea
209320	CU656387.1_g1_i1	462	391.214	2	2	2	2.36188	0	0	18.3173	18.3173	18.3173	T	8.03101	MAOX_POPTR^MAOX_POPTR^Q:323-3,H:1-107^67.29%ID^E:6e-43^RecName: Full=NADP-dependent malic enzyme;^Eukaryota; Viridiplantae; Streptophyta; Embryophyta; Tracheophyta; Spermatophyta; Magnoliophyta; eudicotyledons; Gunneridae; Pentapetalae; rosids; fabids; Malpighiales; Salicaceae; Saliceae; Populus
186713	CU656391.1_g1_i1	564	461.134	4	4	4	4.89229	0	0	31.0799	31.0799	31.0799	T	13.6266	RM16_ARATH^RM16_ARATH^Q:553-140,H:42-179^92.75%ID^E:6e-71^RecName: Full=60S ribosomal protein L16, mitochondrial;^Eukaryota; Viridiplantae; Streptophyta; Embryophyta; Tracheophyta; Spermatophyta; Magnoliophyta; eudicotyledons; Gunneridae; Pentapetalae; rosids; malvids; Brassicales; Brassicaceae; Camelineae; Arabidopsis
171779	CU656393.1_g1_i1	307	191.924	2	2	2	3.19919	0	0	37.3377	37.3377	37.3377	T	16.3703	#N/A
84578	CU656395.1_g1_i1	452	401.212	3	3	3	3.37976	0	0	26.7913	26.7913	26.7913	T	11.7463	#N/A
78718	CU656396.1_g1_i1	602	370.299	4	4	4	6.50286	0	0	38.7039	38.7039	38.7039	T	16.9692	H1_SOLPN^H1_SOLPN^Q:1-126,H:78-119^78.57%ID^E:1e-13^RecName: Full=Histone H1;^Eukaryota; Viridiplantae; Streptophyta; Embryophyta; Tracheophyta; Spermatophyta; Magnoliophyta; eudicotyledons; Gunneridae; Pentapetalae; asterids; lamiids; Solanales; Solanaceae; Solanoideae; Solaneae; Solanum; Lycopersicon
37541	CU656402.1_g1_i1	647	689.38	3	3	3	2.81557	0	0	15.5922	15.5922	15.5922	T	6.83624	P2C60_ARATH^P2C60_ARATH^Q:142-645,H:1-168^79.17%ID^E:6e-96^RecName: Full=Probable protein phosphatase 2C 60;^Eukaryota; Viridiplantae; Streptophyta; Embryophyta; Tracheophyta; Spermatophyta; Magnoliophyta; eudicotyledons; Gunneridae; Pentapetalae; rosids; malvids; Brassicales; Brassicaceae; Camelineae; Arabidopsis
4312	CU656407.1_g1_i1	624	542.598	5	5	5	5.75012	0	0	33.0171	33.0171	33.0171	T	14.4759	AP1S2_ARATH^AP1S2_ARATH^Q:100-582,H:1-161^92.55%ID^E:2e-107^RecName: Full=AP-1 complex subunit sigma-2;^Eukaryota; Viridiplantae; Streptophyta; Embryophyta; Tracheophyta; Spermatophyta; Magnoliophyta; eudicotyledons; Gunneridae; Pentapetalae; rosids; malvids; Brassicales; Brassicaceae; Camelineae; Arabidopsis
99629	CU656415.1_g1_i1	476	378.464	5	5	5	6.28857	0	0	47.336	47.336	47.336	T	20.7539	PIP15_ARATH^PIP15_ARATH^Q:14-319,H:185-286^96.08%ID^E:7e-64^RecName: Full=Probable aquaporin PIP1-5;^Eukaryota; Viridiplantae; Streptophyta; Embryophyta; Tracheophyta; Spermatophyta; Magnoliophyta; eudicotyledons; Gunneridae; Pentapetalae; rosids; malvids; Brassicales; Brassicaceae; Camelineae; Arabidopsis
80335	CU656418.1_g1_i1	644	514.046	4	4	4	5.01122	0	0	27.8807	27.8807	27.8807	T	12.224	RMLCD_ARATH^RMLCD_ARATH^Q:1-501,H:132-298^92.22%ID^E:5e-108^RecName: Full=Bifunctional dTDP-4-dehydrorhamnose 3,5-epimerase/dTDP-4-dehydrorhamnose reductase {ECO:0000305};^Eukaryota; Viridiplantae; Streptophyta; Embryophyta; Tracheophyta; Spermatophyta; Magnoliophyta; eudicotyledons; Gunneridae; Pentapetalae; rosids; malvids; Brassicales; Brassicaceae; Camelineae; Arabidopsis
60856	CU656421.1_g1_i1	290	250.915	5	5	5	5.77885	0	0	71.3987	71.3987	71.3987	T	31.3039	RL3_ORYSJ^RL3_ORYSJ^Q:1-273,H:66-156^86.81%ID^E:1e-49^RecName: Full=60S ribosomal protein L3;^Eukaryota; Viridiplantae; Streptophyta; Embryophyta; Tracheophyta; Spermatophyta; Magnoliophyta; Liliopsida; Poales; Poaceae; BOP clade; Oryzoideae; Oryzeae; Oryzinae; Oryza
199596	CU656422.1_g1_i1	430	390.638	3	3	3	3.30229	0	0	27.5165	27.5165	27.5165	T	12.0643	NDUV2_ARATH^NDUV2_ARATH^Q:33-413,H:1-125^81.89%ID^E:1e-67^RecName: Full=NADH dehydrogenase [ubiquinone] flavoprotein 2, mitochondrial;^Eukaryota; Viridiplantae; Streptophyta; Embryophyta; Tracheophyta; Spermatophyta; Magnoliophyta; eudicotyledons; Gunneridae; Pentapetalae; rosids; malvids; Brassicales; Brassicaceae; Camelineae; Arabidopsis
193938	CU656423.1_g1_i1	673	844.319	4	4	4	3.18837	0	0	16.9746	16.9746	16.9746	T	7.44232	VIP4_ARATH^VIP4_ARATH^Q:21-617,H:435-625^53%ID^E:1e-12^RecName: Full=Protein LEO1 homolog {ECO:0000305};^Eukaryota; Viridiplantae; Streptophyta; Embryophyta; Tracheophyta; Spermatophyta; Magnoliophyta; eudicotyledons; Gunneridae; Pentapetalae; rosids; malvids; Brassicales; Brassicaceae; Camelineae; Arabidopsis
179211	CU656425.1_g1_i1	673	587.727	3	3	3	3.43527	0	0	18.2891	18.2891	18.2891	T	8.01863	KPYC2_ORYSJ^KPYC2_ORYSJ^Q:592-182,H:391-527^93.43%ID^E:4e-81^RecName: Full=Pyruvate kinase 2, cytosolic {ECO:0000305};^Eukaryota; Viridiplantae; Streptophyta; Embryophyta; Tracheophyta; Spermatophyta; Magnoliophyta; Liliopsida; Poales; Poaceae; BOP clade; Oryzoideae; Oryzeae; Oryzinae; Oryza
170776	CU656426.1_g1_i1	443	414.149	5	5	5	5.34832	0	0	43.2573	43.2573	43.2573	T	18.9657	COX6A_ARATH^COX6A_ARATH^Q:365-72,H:1-98^67.35%ID^E:1e-43^RecName: Full=Cytochrome c oxidase subunit 6a, mitochondrial;^Eukaryota; Viridiplantae; Streptophyta; Embryophyta; Tracheophyta; Spermatophyta; Magnoliophyta; eudicotyledons; Gunneridae; Pentapetalae; rosids; malvids; Brassicales; Brassicaceae; Camelineae; Arabidopsis
161852	CU656428.1_g1_i1	457	358.275	4	4	4	5.10222	0	0	40.0027	40.0027	40.0027	T	17.5387	PIP15_ARATH^PIP15_ARATH^Q:2-301,H:187-286^96%ID^E:1e-62^RecName: Full=Probable aquaporin PIP1-5;^Eukaryota; Viridiplantae; Streptophyta; Embryophyta; Tracheophyta; Spermatophyta; Magnoliophyta; eudicotyledons; Gunneridae; Pentapetalae; rosids; malvids; Brassicales; Brassicaceae; Camelineae; Arabidopsis
10580	CU656439.1_g1_i1	672	527.622	2	2	2	2.54728	0	0	13.5817	13.5817	13.5817	T	5.95473	KPYC1_ORYSJ^KPYC1_ORYSJ^Q:670-182,H:365-527^89.57%ID^E:3e-96^RecName: Full=Pyruvate kinase 1, cytosolic {ECO:0000305};^Eukaryota; Viridiplantae; Streptophyta; Embryophyta; Tracheophyta; Spermatophyta; Magnoliophyta; Liliopsida; Poales; Poaceae; BOP clade; Oryzoideae; Oryzeae; Oryzinae; Oryza
213795	CU656444.1_g1_i1	601	429.204	4	4	4	5.60107	0	0	33.392	33.392	33.392	T	14.6403	SILD_PODPE^SILD_PODPE^Q:40-333,H:167-263^47.96%ID^E:3e-23^RecName: Full=Secoisolariciresinol dehydrogenase;^Eukaryota; Viridiplantae; Streptophyta; Embryophyta; Tracheophyta; Spermatophyta; Magnoliophyta; eudicotyledons; Ranunculales; Berberidaceae; Podophylloideae; Podophyllum
206125	CU656445.1_g1_i1	631	580.148	4	4	4	4.35061	0	0	24.704	24.704	24.704	T	10.8312	PLST4_ARATH^PLST4_ARATH^Q:2-631,H:234-443^83.33%ID^E:6e-99^RecName: Full=Plastidic glucose transporter 4;^Eukaryota; Viridiplantae; Streptophyta; Embryophyta; Tracheophyta; Spermatophyta; Magnoliophyta; eudicotyledons; Gunneridae; Pentapetalae; rosids; malvids; Brassicales; Brassicaceae; Camelineae; Arabidopsis
184302	CU656448.1_g1_i1	650	559.923	3	3	3	3.48263	0	0	19.1973	19.1973	19.1973	T	8.41682	KPYC1_ORYSJ^KPYC1_ORYSJ^Q:649-182,H:372-527^92.31%ID^E:1e-95^RecName: Full=Pyruvate kinase 1, cytosolic {ECO:0000305};^Eukaryota; Viridiplantae; Streptophyta; Embryophyta; Tracheophyta; Spermatophyta; Magnoliophyta; Liliopsida; Poales; Poaceae; BOP clade; Oryzoideae; Oryzeae; Oryzinae; Oryza
176097	CU656449.1_g1_i1	617	408.724	5	5	5	7.54788	0	0	43.8315	43.8315	43.8315	T	19.2174	BGL42_ARATH^BGL42_ARATH^Q:12-479,H:324-479^70.51%ID^E:6e-77^RecName: Full=Beta-glucosidase 42;^Eukaryota; Viridiplantae; Streptophyta; Embryophyta; Tracheophyta; Spermatophyta; Magnoliophyta; eudicotyledons; Gunneridae; Pentapetalae; rosids; malvids; Brassicales; Brassicaceae; Camelineae; Arabidopsis
77535	CU656450.1_g1_i1	317	196.748	2	2	2	3.2224	0	0	36.4222	36.4222	36.4222	T	15.9689	THIC2_ARATH^THIC2_ARATH^Q:3-311,H:279-381^81.55%ID^E:2e-52^RecName: Full=Probable acetyl-CoA acetyltransferase, cytosolic 2;^Eukaryota; Viridiplantae; Streptophyta; Embryophyta; Tracheophyta; Spermatophyta; Magnoliophyta; eudicotyledons; Gunneridae; Pentapetalae; rosids; malvids; Brassicales; Brassicaceae; Camelineae; Arabidopsis
64804	CU656452.1_g1_i1	616	518.5	4	4	4	4.75217	0	0	27.6413	27.6413	27.6413	T	12.119	CESA6_ARATH^CESA6_ARATH^Q:5-616,H:595-800^79.13%ID^E:2e-86^RecName: Full=Cellulose synthase A catalytic subunit 6 [UDP-forming];^Eukaryota; Viridiplantae; Streptophyta; Embryophyta; Tracheophyta; Spermatophyta; Magnoliophyta; eudicotyledons; Gunneridae; Pentapetalae; rosids; malvids; Brassicales; Brassicaceae; Camelineae; Arabidopsis
24150	CU656457.1_g1_i1	609	571.662	3	3	3	3.19595	0	0	18.8031	18.8031	18.8031	T	8.24398	RBS_MARPA^RBS_MARPA^Q:573-172,H:45-179^62.22%ID^E:8e-63^RecName: Full=Ribulose bisphosphate carboxylase small chain, chloroplastic;^Eukaryota; Viridiplantae; Streptophyta; Embryophyta; Marchantiophyta; Marchantiopsida; Marchantiidae; Marchantiales; Marchantiaceae; Marchantia
232636	CU656461.1_g1_i1	511	320.752	3	3	3	4.77939	0	0	33.5118	33.5118	33.5118	T	14.6928	#N/A
217749	CU656463.1_g1_i1	688	659.107	2	2	2	2.08767	0	0	10.8723	10.8723	10.8723	T	4.76682	AIP2_ARATH^AIP2_ARATH^Q:15-686,H:71-283^61.16%ID^E:1e-80^RecName: Full=E3 ubiquitin-protein ligase AIP2;^Eukaryota; Viridiplantae; Streptophyta; Embryophyta; Tracheophyta; Spermatophyta; Magnoliophyta; eudicotyledons; Gunneridae; Pentapetalae; rosids; malvids; Brassicales; Brassicaceae; Camelineae; Arabidopsis
127575	CU656464.1_g1_i1	390	294.95	4	4	4	5.28904	0	0	48.5913	48.5913	48.5913	T	21.3043	1433B_SOYBN^1433B_SOYBN^Q:1-384,H:10-137^85.16%ID^E:1e-74^RecName: Full=14-3-3-like protein B;^Eukaryota; Viridiplantae; Streptophyta; Embryophyta; Tracheophyta; Spermatophyta; Magnoliophyta; eudicotyledons; Gunneridae; Pentapetalae; rosids; fabids; Fabales; Fabaceae; Papilionoideae; Phaseoleae; Glycine; Soja
122425	CU656465.1_g1_i1	652	737.873	4	4	4	3.53448	0	0	19.4234	19.4234	19.4234	T	8.51595	KPYC1_ORYSJ^KPYC1_ORYSJ^Q:566-3,H:1-188^80.85%ID^E:1e-104^RecName: Full=Pyruvate kinase 1, cytosolic {ECO:0000305};^Eukaryota; Viridiplantae; Streptophyta; Embryophyta; Tracheophyta; Spermatophyta; Magnoliophyta; Liliopsida; Poales; Poaceae; BOP clade; Oryzoideae; Oryzeae; Oryzinae; Oryza
100965	CU656468.1_g1_i1	253	131.866	4	4	4	7.67448	0	0	108.686	108.686	108.686	T	47.6523	#N/A
77362	CU656472.1_g1_i1	342	315.929	3	3	3	3.24757	0	0	34.0235	34.0235	34.0235	T	14.9172	#N/A
59615	CU656475.1_g1_i1	702	817.403	2	2	2	1.71764	0	0	8.76678	8.76678	8.76678	T	3.84369	#N/A
44490	CU656477.1_g1_i1	596	404.825	3	3	3	4.41672	0	0	26.5522	26.5522	26.5522	T	11.6415	VA713_ARATH^VA713_ARATH^Q:3-593,H:16-213^79.8%ID^E:5e-113^RecName: Full=Vesicle-associated membrane protein 713 {ECO:0000303|PubMed:11115874};^Eukaryota; Viridiplantae; Streptophyta; Embryophyta; Tracheophyta; Spermatophyta; Magnoliophyta; eudicotyledons; Gunneridae; Pentapetalae; rosids; malvids; Brassicales; Brassicaceae; Camelineae; Arabidopsis
69372	CU656481.1_g1_i1	646	513.175	3	3	3	3.77649	0	0	20.946	20.946	20.946	T	9.18355	ASPGB_ARATH^ASPGB_ARATH^Q:17-574,H:141-325^80.11%ID^E:5e-104^RecName: Full=Probable isoaspartyl peptidase/L-asparaginase 2;^Eukaryota; Viridiplantae; Streptophyta; Embryophyta; Tracheophyta; Spermatophyta; Magnoliophyta; eudicotyledons; Gunneridae; Pentapetalae; rosids; malvids; Brassicales; Brassicaceae; Camelineae; Arabidopsis
61251	CU656482.1_g1_i1	443	414.149	6	6	6	6.41798	0	0	51.9088	51.9088	51.9088	T	22.7588	COX6A_ARATH^COX6A_ARATH^Q:365-72,H:1-98^67.35%ID^E:1e-43^RecName: Full=Cytochrome c oxidase subunit 6a, mitochondrial;^Eukaryota; Viridiplantae; Streptophyta; Embryophyta; Tracheophyta; Spermatophyta; Magnoliophyta; eudicotyledons; Gunneridae; Pentapetalae; rosids; malvids; Brassicales; Brassicaceae; Camelineae; Arabidopsis
33753	CU656486.1_g1_i1	367	319.694	6	6	6	6.88783	0	0	67.2455	67.2455	67.2455	T	29.483	#N/A
5525	CU656490.1_g1_i1	376	226.78	3	3	3	4.97399	0	0	47.3984	47.3984	47.3984	T	20.7812	SUSY_VIGRR^SUSY_VIGRR^Q:29-358,H:593-702^94.55%ID^E:1e-65^RecName: Full=Sucrose synthase;^Eukaryota; Viridiplantae; Streptophyta; Embryophyta; Tracheophyta; Spermatophyta; Magnoliophyta; eudicotyledons; Gunneridae; Pentapetalae; rosids; fabids; Fabales; Fabaceae; Papilionoideae; Phaseoleae; Vigna
141388	CU656493.1_g1_i1	590	769.818	4	4	4	3.06566	0	0	18.6174	18.6174	18.6174	T	8.16256	PATL2_ARATH^PATL2_ARATH^Q:297-419,H:74-114^56.1%ID^E:7e-06^RecName: Full=Patellin-2;^Eukaryota; Viridiplantae; Streptophyta; Embryophyta; Tracheophyta; Spermatophyta; Magnoliophyta; eudicotyledons; Gunneridae; Pentapetalae; rosids; malvids; Brassicales; Brassicaceae; Camelineae; Arabidopsis
125739	CU656495.1_g1_i1	563	438.223	5	5	5	6.42367	0	0	40.881	40.881	40.881	T	17.9238	DCE5_ARATH^DCE5_ARATH^Q:1-558,H:173-358^87.63%ID^E:4e-107^RecName: Full=Glutamate decarboxylase 5;^Eukaryota; Viridiplantae; Streptophyta; Embryophyta; Tracheophyta; Spermatophyta; Magnoliophyta; eudicotyledons; Gunneridae; Pentapetalae; rosids; malvids; Brassicales; Brassicaceae; Camelineae; Arabidopsis
105210	CU656498.1_g1_i1	318	206.969	15	15	15	23.0469	0	0	259.676	259.676	259.676	T	113.852	#N/A
88384	CU656501.1_g1_i1	430	390.638	2	2	2	2.20153	0	0	18.3443	18.3443	18.3443	T	8.04285	NDUV2_ARATH^NDUV2_ARATH^Q:33-413,H:1-125^81.89%ID^E:1e-67^RecName: Full=NADH dehydrogenase [ubiquinone] flavoprotein 2, mitochondrial;^Eukaryota; Viridiplantae; Streptophyta; Embryophyta; Tracheophyta; Spermatophyta; Magnoliophyta; eudicotyledons; Gunneridae; Pentapetalae; rosids; malvids; Brassicales; Brassicaceae; Camelineae; Arabidopsis
224284	CU656506.1_g1_i1	431	258.955	2	2	2	3.32877	0	0	27.6727	27.6727	27.6727	T	12.1328	ASNS1_LOTJA^ASNS1_LOTJA^Q:3-422,H:41-180^90%ID^E:3e-89^RecName: Full=Asparagine synthetase [glutamine-hydrolyzing] 1;^Eukaryota; Viridiplantae; Streptophyta; Embryophyta; Tracheophyta; Spermatophyta; Magnoliophyta; eudicotyledons; Gunneridae; Pentapetalae; rosids; fabids; Fabales; Fabaceae; Papilionoideae; Loteae; Lotus
207764	CU656510.1_g1_i1	587	620.034	4	4	4	3.78689	0	0	23.1148	23.1148	23.1148	T	10.1344	RS5_NICPL^RS5_NICPL^Q:7-444,H:9-154^97.26%ID^E:3e-99^RecName: Full=40S ribosomal protein S5;^Eukaryota; Viridiplantae; Streptophyta; Embryophyta; Tracheophyta; Spermatophyta; Magnoliophyta; eudicotyledons; Gunneridae; Pentapetalae; asterids; lamiids; Solanales; Solanaceae; Nicotianoideae; Nicotianeae; Nicotiana
191679	CU656513.1_g1_i1	610	668.48	2	2	2	1.82503	0	0	10.7198	10.7198	10.7198	T	4.69998	BH093_ARATH^BH093_ARATH^Q:226-609,H:147-284^63.04%ID^E:7e-42^RecName: Full=Transcription factor bHLH93;^Eukaryota; Viridiplantae; Streptophyta; Embryophyta; Tracheophyta; Spermatophyta; Magnoliophyta; eudicotyledons; Gunneridae; Pentapetalae; rosids; malvids; Brassicales; Brassicaceae; Camelineae; Arabidopsis
183935	CU656514.1_g1_i1	342	315.929	2	2	2	2.16505	0	0	22.6823	22.6823	22.6823	T	9.94479	#N/A
167491	CU656517.1_g1_i1	581	522.181	2	2	2	2.22528	0	0	13.7232	13.7232	13.7232	T	6.01677	KCY3_ARATH^KCY3_ARATH^Q:1-534,H:24-201^83.71%ID^E:5e-107^RecName: Full=UMP-CMP kinase 3 {ECO:0000255|HAMAP-Rule:MF_03172};^Eukaryota; Viridiplantae; Streptophyta; Embryophyta; Tracheophyta; Spermatophyta; Magnoliophyta; eudicotyledons; Gunneridae; Pentapetalae; rosids; malvids; Brassicales; Brassicaceae; Camelineae; Arabidopsis
155733	CU656519.1_g1_i1	623	618.875	2	2	2	2.01333	0	0	11.5791	11.5791	11.5791	T	5.0767	FLS2_ARATH^FLS2_ARATH^Q:72-623,H:84-266^36.41%ID^E:1e-18^RecName: Full=LRR receptor-like serine/threonine-protein kinase FLS2;^Eukaryota; Viridiplantae; Streptophyta; Embryophyta; Tracheophyta; Spermatophyta; Magnoliophyta; eudicotyledons; Gunneridae; Pentapetalae; rosids; malvids; Brassicales; Brassicaceae; Camelineae; Arabidopsis`FLS2_ARATH^FLS2_ARATH^Q:6-623,H:513-748^35.44%ID^E:9e-15^RecName:…
144120	CU656521.1_g1_i1	494	381.995	3	3	3	3.87963	0	0	28.1391	28.1391	28.1391	T	12.3372	PX11C_ARATH^PX11C_ARATH^Q:339-1,H:1-113^86.73%ID^E:2e-66^RecName: Full=Peroxisomal membrane protein 11C;^Eukaryota; Viridiplantae; Streptophyta; Embryophyta; Tracheophyta; Spermatophyta; Magnoliophyta; eudicotyledons; Gunneridae; Pentapetalae; rosids; malvids; Brassicales; Brassicaceae; Camelineae; Arabidopsis
137763	CU656522.1_g1_i1	520	381.751	3	3	3	4.08643	0	0	28.1571	28.1571	28.1571	T	12.3451	#N/A
114139	CU656527.1_g1_i1	670	725.864	3	3	3	2.76912	0	0	14.8086	14.8086	14.8086	T	6.49263	KINB1_ARATH^KINB1_ARATH^Q:350-664,H:61-164^70.48%ID^E:3e-43^RecName: Full=SNF1-related protein kinase regulatory subunit beta-1;^Eukaryota; Viridiplantae; Streptophyta; Embryophyta; Tracheophyta; Spermatophyta; Magnoliophyta; eudicotyledons; Gunneridae; Pentapetalae; rosids; malvids; Brassicales; Brassicaceae; Camelineae; Arabidopsis
91802	CU656531.1_g1_i1	456	724.421	3	3	3	1.8884	0	0	14.838	14.838	14.838	T	6.50556	(BLASTP)PAN1_YEAST^PAN1_YEAST^Q:12-57,H:1079-1124^63.04%ID^E:5e-12^RecName: Full=Actin cytoskeleton-regulatory complex protein PAN1;^Eukaryota; Fungi; Dikarya; Ascomycota; Saccharomycotina; Saccharomycetes; Saccharomycetales; Saccharomycetaceae; Saccharomyces`PAN1_YEAST^PAN1_YEAST^Q:13-53,H:1086-1126^65.85%ID^E:9e-11^RecName: Full=Actin cytoskeleton-regulatory complex protein PAN1;^Eukaryota; Fun…
63602	CU656536.1_g1_i1	432	382.274	3	3	3	3.39024	0	0	28.1185	28.1185	28.1185	T	12.3282	BGLT_TRIRP^BGLT_TRIRP^Q:109-423,H:23-127^77.14%ID^E:5e-55^RecName: Full=Cyanogenic beta-glucosidase;^Eukaryota; Viridiplantae; Streptophyta; Embryophyta; Tracheophyta; Spermatophyta; Magnoliophyta; eudicotyledons; Gunneridae; Pentapetalae; rosids; fabids; Fabales; Fabaceae; Papilionoideae; Trifolieae; Trifolium
57896	CU656537.1_g1_i1	625	659.592	2	2	2	1.89511	0	0	10.8643	10.8643	10.8643	T	4.76331	KPYC2_ORYSJ^KPYC2_ORYSJ^Q:171-623,H:1-151^79.47%ID^E:8e-79^RecName: Full=Pyruvate kinase 2, cytosolic {ECO:0000305};^Eukaryota; Viridiplantae; Streptophyta; Embryophyta; Tracheophyta; Spermatophyta; Magnoliophyta; Liliopsida; Poales; Poaceae; BOP clade; Oryzoideae; Oryzeae; Oryzinae; Oryza
41761	CU656539.1_g1_i1	607	434.033	2	2	2	2.79702	0	0	16.5102	16.5102	16.5102	T	7.23872	HIS2_ARATH^HIS2_ARATH^Q:141-605,H:1-150^63.87%ID^E:6e-57^RecName: Full=Histidine biosynthesis bifunctional protein hisIE, chloroplastic;^Eukaryota; Viridiplantae; Streptophyta; Embryophyta; Tracheophyta; Spermatophyta; Magnoliophyta; eudicotyledons; Gunneridae; Pentapetalae; rosids; malvids; Brassicales; Brassicaceae; Camelineae; Arabidopsis
23485	CU656542.1_g1_i1	588	384.409	2	2	2	3.05924	0	0	18.6416	18.6416	18.6416	T	8.17318	FPPS1_LUPAL^FPPS1_LUPAL^Q:13-354,H:229-342^89.47%ID^E:5e-65^RecName: Full=Farnesyl pyrophosphate synthase 1;^Eukaryota; Viridiplantae; Streptophyta; Embryophyta; Tracheophyta; Spermatophyta; Magnoliophyta; eudicotyledons; Gunneridae; Pentapetalae; rosids; fabids; Fabales; Fabaceae; Papilionoideae; Genisteae; Lupinus
15889	CU656543.1_g1_i1	574	528.595	2	2	2	2.17179	0	0	13.5567	13.5567	13.5567	T	5.94377	#N/A
8586	CU656544.1_g1_i1	637	655.352	6	6	6	5.83198	0	0	32.8037	32.8037	32.8037	T	14.3824	AVP_VIGRR^AVP_VIGRR^Q:567-1,H:479-667^96.3%ID^E:8e-120^RecName: Full=Pyrophosphate-energized vacuolar membrane proton pump;^Eukaryota; Viridiplantae; Streptophyta; Embryophyta; Tracheophyta; Spermatophyta; Magnoliophyta; eudicotyledons; Gunneridae; Pentapetalae; rosids; fabids; Fabales; Fabaceae; Papilionoideae; Phaseoleae; Vigna
215470	CU656549.1_g1_i1	395	285.671	8	8	8	11.0617	0	0	100.339	100.339	100.339	T	43.9925	IF1A_ONOVI^IF1A_ONOVI^Q:153-392,H:18-97^95%ID^E:5e-49^RecName: Full=Eukaryotic translation initiation factor 1A;^Eukaryota; Viridiplantae; Streptophyta; Embryophyta; Tracheophyta; Spermatophyta; Magnoliophyta; eudicotyledons; Gunneridae; Pentapetalae; rosids; fabids; Fabales; Fabaceae; Papilionoideae; Hedysareae; Onobrychis
210201	CU656550.1_g1_i1	443	351.059	8	8	8	10.0952	0	0	81.65	81.65	81.65	T	35.7985	DIM_PEA^DIM_PEA^Q:1-426,H:205-346^84.51%ID^E:9e-84^RecName: Full=Delta(24)-sterol reductase;^Eukaryota; Viridiplantae; Streptophyta; Embryophyta; Tracheophyta; Spermatophyta; Magnoliophyta; eudicotyledons; Gunneridae; Pentapetalae; rosids; fabids; Fabales; Fabaceae; Papilionoideae; Fabeae; Pisum
204315	CU656551.1_g1_i1	476	340.369	2	2	2	2.79696	0	0	21.0536	21.0536	21.0536	T	9.2307	DEF_NELNU^DEF_NELNU^Q:86-238,H:7-57^74.51%ID^E:2e-14^RecName: Full=Defensin-like protein;^Eukaryota; Viridiplantae; Streptophyta; Embryophyta; Tracheophyta; Spermatophyta; Magnoliophyta; eudicotyledons; Proteales; Nelumbonaceae; Nelumbo
198078	CU656552.1_g1_i1	661	509.976	5	5	5	6.4807	0	0	35.1291	35.1291	35.1291	T	15.4019	#N/A
189790	CU656553.1_g1_i1	433	244.026	5	5	5	8.872	0	0	73.4142	73.4142	73.4142	T	32.1876	RL15B_PICMA^RL15B_PICMA^Q:20-250,H:128-204^85.71%ID^E:1e-41^RecName: Full=60S ribosomal protein L15-2;^Eukaryota; Viridiplantae; Streptophyta; Embryophyta; Tracheophyta; Spermatophyta; Pinidae; Pinales; Pinaceae; Picea
165524	CU656557.1_g1_i1	507	470.588	3	3	3	3.23213	0	0	22.8416	22.8416	22.8416	T	10.0146	ALFP3_ARATH^ALFP3_ARATH^Q:505-44,H:238-391^90.91%ID^E:1e-97^RecName: Full=Fructose-bisphosphate aldolase 3, chloroplastic {ECO:0000305};^Eukaryota; Viridiplantae; Streptophyta; Embryophyta; Tracheophyta; Spermatophyta; Magnoliophyta; eudicotyledons; Gunneridae; Pentapetalae; rosids; malvids; Brassicales; Brassicaceae; Camelineae; Arabidopsis
146976	CU656560.1_g1_i1	556	635.77	6	6	6	5.24718	0	0	33.8141	33.8141	33.8141	T	14.8254	KINB1_ARATH^KINB1_ARATH^Q:259-555,H:61-158^70.71%ID^E:1e-41^RecName: Full=SNF1-related protein kinase regulatory subunit beta-1;^Eukaryota; Viridiplantae; Streptophyta; Embryophyta; Tracheophyta; Spermatophyta; Magnoliophyta; eudicotyledons; Gunneridae; Pentapetalae; rosids; malvids; Brassicales; Brassicaceae; Camelineae; Arabidopsis
117524	CU656565.1_g1_i1	569	465.708	2	2	2	2.44359	0	0	15.3873	15.3873	15.3873	T	6.74639	GLTP1_ARATH^GLTP1_ARATH^Q:567-55,H:31-202^72.67%ID^E:2e-91^RecName: Full=Glycolipid transfer protein 1 {ECO:0000303|PubMed:16309699};^Eukaryota; Viridiplantae; Streptophyta; Embryophyta; Tracheophyta; Spermatophyta; Magnoliophyta; eudicotyledons; Gunneridae; Pentapetalae; rosids; malvids; Brassicales; Brassicaceae; Camelineae; Arabidopsis
110187	CU656566.1_g1_i1	383	309.033	2	2	2	2.4787	0	0	23.1885	23.1885	23.1885	T	10.1667	AED3_ARATH^AED3_ARATH^Q:121-378,H:37-122^54.55%ID^E:1e-18^RecName: Full=Aspartyl protease AED3 {ECO:0000303|PubMed:24755512};^Eukaryota; Viridiplantae; Streptophyta; Embryophyta; Tracheophyta; Spermatophyta; Magnoliophyta; eudicotyledons; Gunneridae; Pentapetalae; rosids; malvids; Brassicales; Brassicaceae; Camelineae; Arabidopsis
83125	CU656573.1_g1_i1	538	586.74	2	2	2	1.83386	0	0	12.2132	12.2132	12.2132	T	5.35475	#N/A
76296	CU656574.1_g1_i1	408	353.206	3	3	3	3.4654	0	0	30.4326	30.4326	30.4326	T	13.3428	Y5258_ARATH^Y5258_ARATH^Q:351-70,H:6-99^68.09%ID^E:2e-31^RecName: Full=Stress-response A/B barrel domain-containing protein At5g22580 {ECO:0000305};^Eukaryota; Viridiplantae; Streptophyta; Embryophyta; Tracheophyta; Spermatophyta; Magnoliophyta; eudicotyledons; Gunneridae; Pentapetalae; rosids; malvids; Brassicales; Brassicaceae; Camelineae; Arabidopsis
70835	CU656575.1_g1_i1	561	478.909	2	2	2	2.34282	0	0	14.9632	14.9632	14.9632	T	6.56042	ACH11_ARATH^ACH11_ARATH^Q:24-557,H:159-337^48.89%ID^E:9e-58^RecName: Full=1-aminocyclopropane-1-carboxylate oxidase homolog 11;^Eukaryota; Viridiplantae; Streptophyta; Embryophyta; Tracheophyta; Spermatophyta; Magnoliophyta; eudicotyledons; Gunneridae; Pentapetalae; rosids; malvids; Brassicales; Brassicaceae; Camelineae; Arabidopsis
63753	CU656576.1_g1_i1	597	661.572	7	7	7	6.31678	0	0	37.9112	37.9112	37.9112	T	16.6217	RSZ33_ARATH^RSZ33_ARATH^Q:3-326,H:39-146^80.56%ID^E:1e-58^RecName: Full=Serine/arginine-rich splicing factor RS2Z33;^Eukaryota; Viridiplantae; Streptophyta; Embryophyta; Tracheophyta; Spermatophyta; Magnoliophyta; eudicotyledons; Gunneridae; Pentapetalae; rosids; malvids; Brassicales; Brassicaceae; Camelineae; Arabidopsis
56069	CU656577.1_g1_i1	290	256.241	2	2	2	2.26349	0	0	27.9658	27.9658	27.9658	T	12.2613	DTC_ARATH^DTC_ARATH^Q:2-148,H:218-266^83.67%ID^E:2e-33^RecName: Full=Mitochondrial dicarboxylate/tricarboxylate transporter DTC;^Eukaryota; Viridiplantae; Streptophyta; Embryophyta; Tracheophyta; Spermatophyta; Magnoliophyta; eudicotyledons; Gunneridae; Pentapetalae; rosids; malvids; Brassicales; Brassicaceae; Camelineae; Arabidopsis`DTC_ARATH^DTC_ARATH^Q:129-242,H:260-297^76.32%ID^E:2e-33^RecNam…
44164	CU656580.1_g1_i1	588	461.592	6	6	6	7.64311	0	0	46.5735	46.5735	46.5735	T	20.4196	#N/A
11210	CU656586.1_g1_i1	546	432.326	2	2	2	2.52587	0	0	16.5755	16.5755	16.5755	T	7.26731	SUS3_ARATH^SUS3_ARATH^Q:1-546,H:567-748^81.32%ID^E:3e-106^RecName: Full=Sucrose synthase 3;^Eukaryota; Viridiplantae; Streptophyta; Embryophyta; Tracheophyta; Spermatophyta; Magnoliophyta; eudicotyledons; Gunneridae; Pentapetalae; rosids; malvids; Brassicales; Brassicaceae; Camelineae; Arabidopsis
4380	CU656587.1_g1_i1	378	554.937	3	3	3	2.04348	0	0	19.3698	19.3698	19.3698	T	8.49244	PATL2_ARATH^PATL2_ARATH^Q:145-270,H:74-115^57.14%ID^E:4e-07^RecName: Full=Patellin-2;^Eukaryota; Viridiplantae; Streptophyta; Embryophyta; Tracheophyta; Spermatophyta; Magnoliophyta; eudicotyledons; Gunneridae; Pentapetalae; rosids; malvids; Brassicales; Brassicaceae; Camelineae; Arabidopsis
236678	CU656588.1_g1_i1	465	400.268	3	3	3	3.48517	0	0	26.8545	26.8545	26.8545	T	11.774	#N/A
230605	CU656589.1_g1_i1	514	613.736	4	4	4	3.34998	0	0	23.352	23.352	23.352	T	10.2384	(BLASTP)VIP4_ARATH^VIP4_ARATH^Q:13-88,H:472-545^59.21%ID^E:7e-07^RecName: Full=Protein LEO1 homolog {ECO:0000305};^Eukaryota; Viridiplantae; Streptophyta; Embryophyta; Tracheophyta; Spermatophyta; Magnoliophyta; eudicotyledons; Gunneridae; Pentapetalae; rosids; malvids; Brassicales; Brassicaceae; Camelineae; Arabidopsis
47459	CU656590.1_g1_i1	548	387.167	7	7	7	9.90787	0	0	64.7808	64.7808	64.7808	T	28.4024	Y2309_ARATH^Y2309_ARATH^Q:243-431,H:15-77^61.9%ID^E:4e-20^RecName: Full=Uncharacterized protein At2g23090;^Eukaryota; Viridiplantae; Streptophyta; Embryophyta; Tracheophyta; Spermatophyta; Magnoliophyta; eudicotyledons; Gunneridae; Pentapetalae; rosids; malvids; Brassicales; Brassicaceae; Camelineae; Arabidopsis`Y2309_ARATH^Y2309_ARATH^Q:202-312,H:1-37^89.19%ID^E:3e-12^RecName: Full=Uncharacteriz…
40414	CU656591.1_g1_i1	541	480.892	2	2	2	2.24998	0	0	14.9015	14.9015	14.9015	T	6.53336	RS4_SOLTU^RS4_SOLTU^Q:70-540,H:1-157^92.36%ID^E:1e-104^RecName: Full=40S ribosomal protein S4;^Eukaryota; Viridiplantae; Streptophyta; Embryophyta; Tracheophyta; Spermatophyta; Magnoliophyta; eudicotyledons; Gunneridae; Pentapetalae; asterids; lamiids; Solanales; Solanaceae; Solanoideae; Solaneae; Solanum
25871	CU656593.1_g1_i1	450	378.523	2	2	2	2.37766	0	0	18.9315	18.9315	18.9315	T	8.30028	#N/A
10011	CU656596.1_g1_i1	474	374.151	4	4	4	5.06747	0	0	38.3053	38.3053	38.3053	T	16.7945	PIP15_ARATH^PIP15_ARATH^Q:20-319,H:187-286^96%ID^E:2e-62^RecName: Full=Probable aquaporin PIP1-5;^Eukaryota; Viridiplantae; Streptophyta; Embryophyta; Tracheophyta; Spermatophyta; Magnoliophyta; eudicotyledons; Gunneridae; Pentapetalae; rosids; malvids; Brassicales; Brassicaceae; Camelineae; Arabidopsis
195937	CU656606.1_g1_i1	584	478.135	2	2	2	2.44282	0	0	14.9874	14.9874	14.9874	T	6.57104	AP1S2_ARATH^AP1S2_ARATH^Q:116-583,H:1-156^92.95%ID^E:2e-104^RecName: Full=AP-1 complex subunit sigma-2;^Eukaryota; Viridiplantae; Streptophyta; Embryophyta; Tracheophyta; Spermatophyta; Magnoliophyta; eudicotyledons; Gunneridae; Pentapetalae; rosids; malvids; Brassicales; Brassicaceae; Camelineae; Arabidopsis
173444	CU656610.1_g1_i1	513	401.51	3	3	3	3.83304	0	0	26.7714	26.7714	26.7714	T	11.7376	ATL80_ARATH^ATL80_ARATH^Q:100-276,H:111-164^74.58%ID^E:2e-23^RecName: Full=RING-H2 finger protein ATL80;^Eukaryota; Viridiplantae; Streptophyta; Embryophyta; Tracheophyta; Spermatophyta; Magnoliophyta; eudicotyledons; Gunneridae; Pentapetalae; rosids; malvids; Brassicales; Brassicaceae; Camelineae; Arabidopsis
73956	CU656629.1_g1_i1	649	632.788	2	2	2	2.05124	0	0	11.3245	11.3245	11.3245	T	4.96508	SYPM_ARATH^SYPM_ARATH^Q:19-648,H:322-531^83.81%ID^E:2e-120^RecName: Full=Proline--tRNA ligase, chloroplastic/mitochondrial {ECO:0000305};^Eukaryota; Viridiplantae; Streptophyta; Embryophyta; Tracheophyta; Spermatophyta; Magnoliophyta; eudicotyledons; Gunneridae; Pentapetalae; rosids; malvids; Brassicales; Brassicaceae; Camelineae; Arabidopsis
58548	CU656631.1_g1_i1	464	225.149	3	3	3	6.18257	0	0	47.7416	47.7416	47.7416	T	20.9318	#N/A
48255	CU656633.1_g1_i1	676	635.841	3	3	3	3.18948	0	0	16.9052	16.9052	16.9052	T	7.41187	ATPO_IPOBA^ATPO_IPOBA^Q:2-532,H:68-244^68.36%ID^E:9e-78^RecName: Full=ATP synthase subunit O, mitochondrial;^Eukaryota; Viridiplantae; Streptophyta; Embryophyta; Tracheophyta; Spermatophyta; Magnoliophyta; eudicotyledons; Gunneridae; Pentapetalae; asterids; lamiids; Solanales; Convolvulaceae; Ipomoeeae; Ipomoea
39720	CU656634.1_g1_i1	638	850.838	9	9	9	6.74864	0	0	37.9002	37.9002	37.9002	T	16.6169	MT2_ACTDE^MT2_ACTDE^Q:162-323,H:25-78^83.64%ID^E:2e-21^RecName: Full=Metallothionein-like protein type 2;^Eukaryota; Viridiplantae; Streptophyta; Embryophyta; Tracheophyta; Spermatophyta; Magnoliophyta; eudicotyledons; Gunneridae; Pentapetalae; asterids; Ericales; Actinidiaceae; Actinidia
25652	CU656636.1_g1_i1	459	445.606	5	5	5	5.15029	0	0	40.2036	40.2036	40.2036	T	17.6268	PRF1_SOLLC^PRF1_SOLLC^Q:259-17,H:263-344^75.61%ID^E:2e-25^RecName: Full=36.4 kDa proline-rich protein;^Eukaryota; Viridiplantae; Streptophyta; Embryophyta; Tracheophyta; Spermatophyta; Magnoliophyta; eudicotyledons; Gunneridae; Pentapetalae; asterids; lamiids; Solanales; Solanaceae; Solanoideae; Solaneae; Solanum; Lycopersicon
19543	CU656637.1_g1_i1	404	408.059	3	3	3	2.97016	0	0	26.3418	26.3418	26.3418	T	11.5492	PRF1_SOLLC^PRF1_SOLLC^Q:260-21,H:263-343^64.2%ID^E:7e-07^RecName: Full=36.4 kDa proline-rich protein;^Eukaryota; Viridiplantae; Streptophyta; Embryophyta; Tracheophyta; Spermatophyta; Magnoliophyta; eudicotyledons; Gunneridae; Pentapetalae; asterids; lamiids; Solanales; Solanaceae; Solanoideae; Solaneae; Solanum; Lycopersicon
14169	CU656638.1_g1_i1	566	526.941	2	2	2	2.14825	0	0	13.5992	13.5992	13.5992	T	5.96242	ADH_MALDO^ADH_MALDO^Q:522-1,H:1-174^87.93%ID^E:5e-112^RecName: Full=Alcohol dehydrogenase;^Eukaryota; Viridiplantae; Streptophyta; Embryophyta; Tracheophyta; Spermatophyta; Magnoliophyta; eudicotyledons; Gunneridae; Pentapetalae; rosids; fabids; Rosales; Rosaceae; Maloideae; Maleae; Malus
7098	CU656639.1_g1_i1	348	173.898	2	2	2	4.00234	0	0	41.2079	41.2079	41.2079	T	18.0671	G3PC_ANTMA^G3PC_ANTMA^Q:3-206,H:270-337^94.12%ID^E:9e-38^RecName: Full=Glyceraldehyde-3-phosphate dehydrogenase, cytosolic;^Eukaryota; Viridiplantae; Streptophyta; Embryophyta; Tracheophyta; Spermatophyta; Magnoliophyta; eudicotyledons; Gunneridae; Pentapetalae; asterids; lamiids; Lamiales; Plantaginaceae; Antirrhineae; Antirrhinum
234716	CU656641.1_g1_i1	262	105.543	2	2	2	4.96478	0	0	67.8962	67.8962	67.8962	T	29.7683	G3PC_ANTMA^G3PC_ANTMA^Q:1-120,H:298-337^92.5%ID^E:2e-18^RecName: Full=Glyceraldehyde-3-phosphate dehydrogenase, cytosolic;^Eukaryota; Viridiplantae; Streptophyta; Embryophyta; Tracheophyta; Spermatophyta; Magnoliophyta; eudicotyledons; Gunneridae; Pentapetalae; asterids; lamiids; Lamiales; Plantaginaceae; Antirrhineae; Antirrhinum
230988	CU656642.1_g1_i1	344	169.847	2	2	2	4.0507	0	0	42.1909	42.1909	42.1909	T	18.4981	G3PC_ANTMA^G3PC_ANTMA^Q:2-202,H:271-337^94.03%ID^E:5e-37^RecName: Full=Glyceraldehyde-3-phosphate dehydrogenase, cytosolic;^Eukaryota; Viridiplantae; Streptophyta; Embryophyta; Tracheophyta; Spermatophyta; Magnoliophyta; eudicotyledons; Gunneridae; Pentapetalae; asterids; lamiids; Lamiales; Plantaginaceae; Antirrhineae; Antirrhinum
222422	CU656644.1_g1_i1	447	217.555	4	4	4	8.2186	0	0	65.8774	65.8774	65.8774	T	28.8832	#N/A
207253	CU656647.1_g1_i1	608	533.459	2	2	2	2.27946	0	0	13.4331	13.4331	13.4331	T	5.88957	G3PC_ANTMA^G3PC_ANTMA^Q:606-130,H:179-337^94.34%ID^E:1e-87^RecName: Full=Glyceraldehyde-3-phosphate dehydrogenase, cytosolic;^Eukaryota; Viridiplantae; Streptophyta; Embryophyta; Tracheophyta; Spermatophyta; Magnoliophyta; eudicotyledons; Gunneridae; Pentapetalae; asterids; lamiids; Lamiales; Plantaginaceae; Antirrhineae; Antirrhinum
182187	CU656651.1_g1_i1	506	459.555	2	2	2	2.20213	0	0	15.5933	15.5933	15.5933	T	6.83671	PRF1_SOLLC^PRF1_SOLLC^Q:163-420,H:258-344^75.86%ID^E:3e-28^RecName: Full=36.4 kDa proline-rich protein;^Eukaryota; Viridiplantae; Streptophyta; Embryophyta; Tracheophyta; Spermatophyta; Magnoliophyta; eudicotyledons; Gunneridae; Pentapetalae; asterids; lamiids; Solanales; Solanaceae; Solanoideae; Solaneae; Solanum; Lycopersicon
175672	CU656652.1_g1_i1	580	616.212	3	3	3	2.8237	0	0	17.4437	17.4437	17.4437	T	7.64797	G3PC_ANTMA^G3PC_ANTMA^Q:1-579,H:143-335^92.75%ID^E:2e-110^RecName: Full=Glyceraldehyde-3-phosphate dehydrogenase, cytosolic;^Eukaryota; Viridiplantae; Streptophyta; Embryophyta; Tracheophyta; Spermatophyta; Magnoliophyta; eudicotyledons; Gunneridae; Pentapetalae; asterids; lamiids; Lamiales; Plantaginaceae; Antirrhineae; Antirrhinum
152266	CU656656.1_g1_i1	597	676.812	3	3	3	2.64623	0	0	15.8818	15.8818	15.8818	T	6.96318	1433_MESCR^1433_MESCR^Q:418-597,H:135-194^96.67%ID^E:7e-32^RecName: Full=14-3-3-like protein;^Eukaryota; Viridiplantae; Streptophyta; Embryophyta; Tracheophyta; Spermatophyta; Magnoliophyta; eudicotyledons; Gunneridae; Pentapetalae; Caryophyllales; Aizoaceae; Mesembryanthemum; Cryophytum
144740	CU656657.1_g1_i1	573	504.098	3	3	3	3.41005	0	0	21.3232	21.3232	21.3232	T	9.34891	(BLASTP)XPO4_DICDI^XPO4_DICDI^Q:3-158,H:991-1130^28.66%ID^E:3e-08^RecName: Full=Exportin-4;^Eukaryota; Amoebozoa; Mycetozoa; Dictyosteliida; Dictyostelium
137401	CU656658.1_g1_i1	266	135.739	2	2	2	3.91929	0	0	52.7925	52.7925	52.7925	T	23.1463	RS19_ORYSJ^RS19_ORYSJ^Q:97-258,H:6-59^81.48%ID^E:1e-25^RecName: Full=40S ribosomal protein S19;^Eukaryota; Viridiplantae; Streptophyta; Embryophyta; Tracheophyta; Spermatophyta; Magnoliophyta; Liliopsida; Poales; Poaceae; BOP clade; Oryzoideae; Oryzeae; Oryzinae; Oryza
133737	CU656659.1_g1_i1	489	651.418	2	2	2	1.50134	0	0	11.0006	11.0006	11.0006	T	4.82309	YZR3_ARATH^YZR3_ARATH^Q:225-377,H:2-52^52.94%ID^E:3e-11^RecName: Full=RanBP2-type zinc finger protein At1g67325;^Eukaryota; Viridiplantae; Streptophyta; Embryophyta; Tracheophyta; Spermatophyta; Magnoliophyta; eudicotyledons; Gunneridae; Pentapetalae; rosids; malvids; Brassicales; Brassicaceae; Camelineae; Arabidopsis`YZR3_ARATH^YZR3_ARATH^Q:258-419,H:185-241^50.88%ID^E:1e-08^RecName: Full=RanBP2…
108201	CU656663.1_g1_i1	340	214.415	3	3	3	4.75712	0	0	50.1316	50.1316	50.1316	T	21.9796	R15A1_ARATH^R15A1_ARATH^Q:1-330,H:16-125^98.18%ID^E:1e-74^RecName: Full=40S ribosomal protein S15a-1;^Eukaryota; Viridiplantae; Streptophyta; Embryophyta; Tracheophyta; Spermatophyta; Magnoliophyta; eudicotyledons; Gunneridae; Pentapetalae; rosids; malvids; Brassicales; Brassicaceae; Camelineae; Arabidopsis
88048	CU656667.1_g1_i1	521	416.113	2	2	2	2.50413	0	0	17.2213	17.2213	17.2213	T	7.55045	KPYC1_ORYSJ^KPYC1_ORYSJ^Q:521-75,H:379-527^92.62%ID^E:2e-91^RecName: Full=Pyruvate kinase 1, cytosolic {ECO:0000305};^Eukaryota; Viridiplantae; Streptophyta; Embryophyta; Tracheophyta; Spermatophyta; Magnoliophyta; Liliopsida; Poales; Poaceae; BOP clade; Oryzoideae; Oryzeae; Oryzinae; Oryza
75988	CU656669.1_g1_i1	501	454.603	3	3	3	3.30619	0	0	23.6448	23.6448	23.6448	T	10.3668	CGS1_ARATH^CGS1_ARATH^Q:2-478,H:405-563^88.05%ID^E:3e-101^RecName: Full=Cystathionine gamma-synthase 1, chloroplastic {ECO:0000305};^Eukaryota; Viridiplantae; Streptophyta; Embryophyta; Tracheophyta; Spermatophyta; Magnoliophyta; eudicotyledons; Gunneridae; Pentapetalae; rosids; malvids; Brassicales; Brassicaceae; Camelineae; Arabidopsis
69452	CU656670.1_g1_i1	241	153.885	2	2	2	3.13221	0	0	46.5672	46.5672	46.5672	T	20.4168	NB5R1_ARATH^NB5R1_ARATH^Q:230-3,H:71-146^92.11%ID^E:1e-43^RecName: Full=NADH--cytochrome b5 reductase 1;^Eukaryota; Viridiplantae; Streptophyta; Embryophyta; Tracheophyta; Spermatophyta; Magnoliophyta; eudicotyledons; Gunneridae; Pentapetalae; rosids; malvids; Brassicales; Brassicaceae; Camelineae; Arabidopsis
66082	CU656671.1_g1_i1	524	398.913	3	3	3	3.9407	0	0	26.9457	26.9457	26.9457	T	11.814	PHB1_ARATH^PHB1_ARATH^Q:2-523,H:89-262^87.36%ID^E:2e-103^RecName: Full=Prohibitin-1, mitochondrial;^Eukaryota; Viridiplantae; Streptophyta; Embryophyta; Tracheophyta; Spermatophyta; Magnoliophyta; eudicotyledons; Gunneridae; Pentapetalae; rosids; malvids; Brassicales; Brassicaceae; Camelineae; Arabidopsis
59294	CU656672.1_g1_i1	422	238.681	2	2	2	3.53609	0	0	30.0233	30.0233	30.0233	T	13.1633	#N/A
53615	CU656673.1_g1_i1	537	385.242	4	4	4	5.57572	0	0	37.2026	37.2026	37.2026	T	16.311	UBP1_NICPL^UBP1_NICPL^Q:2-532,H:48-229^86.81%ID^E:7e-112^RecName: Full=Oligouridylate-binding protein 1;^Eukaryota; Viridiplantae; Streptophyta; Embryophyta; Tracheophyta; Spermatophyta; Magnoliophyta; eudicotyledons; Gunneridae; Pentapetalae; asterids; lamiids; Solanales; Solanaceae; Nicotianoideae; Nicotianeae; Nicotiana`UBP1_NICPL^UBP1_NICPL^Q:8-496,H:135-329^28.14%ID^E:3e-14^RecName: Full=Oli…
46730	CU656674.1_g1_i1	424	535.055	2	2	2	1.58488	0	0	13.393	13.393	13.393	T	5.872	METE_MESCR^METE_MESCR^Q:297-1,H:1-99^92.93%ID^E:5e-59^RecName: Full=5-methyltetrahydropteroyltriglutamate--homocysteine methyltransferase;^Eukaryota; Viridiplantae; Streptophyta; Embryophyta; Tracheophyta; Spermatophyta; Magnoliophyta; eudicotyledons; Gunneridae; Pentapetalae; Caryophyllales; Aizoaceae; Mesembryanthemum; Cryophytum
41152	CU656675.1_g1_i1	532	1149.95	8	8	8	3.70103	0	0	24.9263	24.9263	24.9263	T	10.9286	#N/A
9037	CU656681.1_g1_i1	548	507.175	2	2	2	2.16099	0	0	14.1292	14.1292	14.1292	T	6.19479	SSRA_ARATH^SSRA_ARATH^Q:133-543,H:21-157^58.7%ID^E:1e-46^RecName: Full=Translocon-associated protein subunit alpha;^Eukaryota; Viridiplantae; Streptophyta; Embryophyta; Tracheophyta; Spermatophyta; Magnoliophyta; eudicotyledons; Gunneridae; Pentapetalae; rosids; malvids; Brassicales; Brassicaceae; Camelineae; Arabidopsis
2148	CU656682.1_g1_i1	487	428.433	2	2	2	2.2734	0	0	16.7261	16.7261	16.7261	T	7.33334	PMTT_ARATH^PMTT_ARATH^Q:27-485,H:41-191^60.39%ID^E:1e-55^RecName: Full=Probable pectin methyltransferase QUA2;^Eukaryota; Viridiplantae; Streptophyta; Embryophyta; Tracheophyta; Spermatophyta; Magnoliophyta; eudicotyledons; Gunneridae; Pentapetalae; rosids; malvids; Brassicales; Brassicaceae; Camelineae; Arabidopsis
226990	CU656684.1_g1_i1	459	433.06	2	2	2	2.1198	0	0	16.5473	16.5473	16.5473	T	7.25499	SYP52_ARATH^SYP52_ARATH^Q:99-458,H:1-120^73.33%ID^E:2e-58^RecName: Full=Syntaxin-52;^Eukaryota; Viridiplantae; Streptophyta; Embryophyta; Tracheophyta; Spermatophyta; Magnoliophyta; eudicotyledons; Gunneridae; Pentapetalae; rosids; malvids; Brassicales; Brassicaceae; Camelineae; Arabidopsis
221031	CU656685.1_g1_i1	525	751.988	4	4	4	2.7926	0	0	19.0588	19.0588	19.0588	T	8.3561	#N/A
214287	CU656686.1_g1_i1	348	249.885	4	4	4	5.57056	0	0	57.3543	57.3543	57.3543	T	25.1463	RP25L_HUMAN^RP25L_HUMAN^Q:329-3,H:14-123^33.04%ID^E:2e-09^RecName: Full=Ribonuclease P protein subunit p25-like protein;^Eukaryota; Metazoa; Chordata; Craniata; Vertebrata; Euteleostomi; Mammalia; Eutheria; Euarchontoglires; Primates; Haplorrhini; Catarrhini; Hominidae; Homo
209554	CU656687.1_g1_i1	532	348.939	2	2	2	3.04924	0	0	20.5365	20.5365	20.5365	T	9.00399	PX11C_ARATH^PX11C_ARATH^Q:55-297,H:146-226^85.19%ID^E:3e-40^RecName: Full=Peroxisomal membrane protein 11C;^Eukaryota; Viridiplantae; Streptophyta; Embryophyta; Tracheophyta; Spermatophyta; Magnoliophyta; eudicotyledons; Gunneridae; Pentapetalae; rosids; malvids; Brassicales; Brassicaceae; Camelineae; Arabidopsis
188133	CU656691.1_g1_i1	565	407.219	3	3	3	4.16238	0	0	26.3961	26.3961	26.3961	T	11.5731	LTI6A_ORYSJ^LTI6A_ORYSJ^Q:398-228,H:1-56^84.21%ID^E:5e-15^RecName: Full=Hydrophobic protein LTI6A;^Eukaryota; Viridiplantae; Streptophyta; Embryophyta; Tracheophyta; Spermatophyta; Magnoliophyta; Liliopsida; Poales; Poaceae; BOP clade; Oryzoideae; Oryzeae; Oryzinae; Oryza
180907	CU656692.1_g1_i1	475	534.147	12	12	12	10.6712	0	0	80.4946	80.4946	80.4946	T	35.2919	KPYC_SOYBN^KPYC_SOYBN^Q:1-465,H:62-216^87.1%ID^E:4e-92^RecName: Full=Pyruvate kinase, cytosolic isozyme;^Eukaryota; Viridiplantae; Streptophyta; Embryophyta; Tracheophyta; Spermatophyta; Magnoliophyta; eudicotyledons; Gunneridae; Pentapetalae; rosids; fabids; Fabales; Fabaceae; Papilionoideae; Phaseoleae; Glycine; Soja
147366	CU656698.1_g1_i1	271	164.794	2	2	2	3.28896	0	0	43.4847	43.4847	43.4847	T	19.0653	#N/A
131612	CU656701.1_g1_i1	569	482.16	2	2	2	2.36021	0	0	14.8623	14.8623	14.8623	T	6.51619	GCL1_ARATH^GCL1_ARATH^Q:15-485,H:278-433^72.61%ID^E:5e-73^RecName: Full=LanC-like protein GCL1;^Eukaryota; Viridiplantae; Streptophyta; Embryophyta; Tracheophyta; Spermatophyta; Magnoliophyta; eudicotyledons; Gunneridae; Pentapetalae; rosids; malvids; Brassicales; Brassicaceae; Camelineae; Arabidopsis
149400	CU656702.1_g1_i1	517	519.569	9	9	9	8.9555	0	0	62.0649	62.0649	62.0649	T	27.2116	PGLR_VITVI^PGLR_VITVI^Q:49-516,H:211-366^93.59%ID^E:1e-101^RecName: Full=Probable polygalacturonase;^Eukaryota; Viridiplantae; Streptophyta; Embryophyta; Tracheophyta; Spermatophyta; Magnoliophyta; eudicotyledons; Gunneridae; Pentapetalae; rosids; Vitales; Vitaceae; Vitis
59184	CU656719.1_g1_i1	383	348.733	2	2	2	2.19653	0	0	20.5487	20.5487	20.5487	T	9.00933	#N/A
53931	CU656720.1_g1_i1	514	423.132	2	2	2	2.4295	0	0	16.9356	16.9356	16.9356	T	7.42521	SNF12_ARATH^SNF12_ARATH^Q:1-513,H:256-426^83.04%ID^E:2e-99^RecName: Full=SWI/SNF complex component SNF12 homolog;^Eukaryota; Viridiplantae; Streptophyta; Embryophyta; Tracheophyta; Spermatophyta; Magnoliophyta; eudicotyledons; Gunneridae; Pentapetalae; rosids; malvids; Brassicales; Brassicaceae; Camelineae; Arabidopsis
47345	CU656721.1_g1_i1	328	228.29	3	3	3	4.3103	0	0	47.0847	47.0847	47.0847	T	20.6438	CAF1G_ARATH^CAF1G_ARATH^Q:310-2,H:170-272^83.5%ID^E:2e-57^RecName: Full=Probable CCR4-associated factor 1 homolog 7;^Eukaryota; Viridiplantae; Streptophyta; Embryophyta; Tracheophyta; Spermatophyta; Magnoliophyta; eudicotyledons; Gunneridae; Pentapetalae; rosids; malvids; Brassicales; Brassicaceae; Camelineae; Arabidopsis
42854	CU656722.1_g1_i1	487	475.866	3	3	3	3.07019	0	0	22.5883	22.5883	22.5883	T	9.90357	KPYC1_ORYSJ^KPYC1_ORYSJ^Q:485-3,H:193-353^88.82%ID^E:1e-98^RecName: Full=Pyruvate kinase 1, cytosolic {ECO:0000305};^Eukaryota; Viridiplantae; Streptophyta; Embryophyta; Tracheophyta; Spermatophyta; Magnoliophyta; Liliopsida; Poales; Poaceae; BOP clade; Oryzoideae; Oryzeae; Oryzinae; Oryza
24803	CU656725.1_g1_i1	343	154.912	3	3	3	6.64247	0	0	69.3876	69.3876	69.3876	T	30.4221	#N/A
20023	CU656726.1_g1_i1	552	506.657	2	2	2	2.17899	0	0	14.1437	14.1437	14.1437	T	6.20113	(BLASTP)XPO4_DICDI^XPO4_DICDI^Q:3-158,H:991-1130^28.66%ID^E:3e-08^RecName: Full=Exportin-4;^Eukaryota; Amoebozoa; Mycetozoa; Dictyosteliida; Dictyostelium
12922	CU656727.1_g1_i1	339	385.702	5	5	5	4.39459	0	0	46.4478	46.4478	46.4478	T	20.3645	RL23A_FRIAG^RL23A_FRIAG^Q:8-331,H:23-131^89.91%ID^E:4e-49^RecName: Full=60S ribosomal protein L23A;^Eukaryota; Viridiplantae; Streptophyta; Embryophyta; Tracheophyta; Spermatophyta; Magnoliophyta; Liliopsida; Liliales; Liliaceae; Fritillaria
227559	CU656732.1_g1_i1	429	321.313	2	2	2	2.67029	0	0	22.3022	22.3022	22.3022	T	9.77815	P2C60_ARATH^P2C60_ARATH^Q:6-428,H:98-238^85.82%ID^E:7e-85^RecName: Full=Probable protein phosphatase 2C 60;^Eukaryota; Viridiplantae; Streptophyta; Embryophyta; Tracheophyta; Spermatophyta; Magnoliophyta; eudicotyledons; Gunneridae; Pentapetalae; rosids; malvids; Brassicales; Brassicaceae; Camelineae; Arabidopsis
199541	CU656737.1_g1_i1	400	334.569	3	3	3	3.58671	0	0	32.1279	32.1279	32.1279	T	14.0861	RL10_EUPES^RL10_EUPES^Q:21-107,H:192-220^79.31%ID^E:5e-07^RecName: Full=60S ribosomal protein L10;^Eukaryota; Viridiplantae; Streptophyta; Embryophyta; Tracheophyta; Spermatophyta; Magnoliophyta; eudicotyledons; Gunneridae; Pentapetalae; rosids; fabids; Malpighiales; Euphorbiaceae; Euphorbioideae; Euphorbieae; Euphorbia; Esula; Euphorbia sect. Esula
194213	CU656738.1_g1_i1	569	581.766	2	2	2	1.95611	0	0	12.3177	12.3177	12.3177	T	5.40053	PHL7_ARATH^PHL7_ARATH^Q:89-361,H:101-194^59.57%ID^E:3e-23^RecName: Full=Myb family transcription factor PHL7 {ECO:0000305};^Eukaryota; Viridiplantae; Streptophyta; Embryophyta; Tracheophyta; Spermatophyta; Magnoliophyta; eudicotyledons; Gunneridae; Pentapetalae; rosids; malvids; Brassicales; Brassicaceae; Camelineae; Arabidopsis
186991	CU656739.1_g1_i1	508	322.009	4	4	4	6.31038	0	0	44.508	44.508	44.508	T	19.514	WDL2_ARATH^WDL2_ARATH^Q:22-213,H:233-293^53.85%ID^E:1e-09^RecName: Full=Protein WVD2-like 2 {ECO:0000305};^Eukaryota; Viridiplantae; Streptophyta; Embryophyta; Tracheophyta; Spermatophyta; Magnoliophyta; eudicotyledons; Gunneridae; Pentapetalae; rosids; malvids; Brassicales; Brassicaceae; Camelineae; Arabidopsis
175519	CU656741.1_g1_i1	525	486.014	2	2	2	2.16043	0	0	14.7444	14.7444	14.7444	T	6.46452	ALAT1_ARATH^ALAT1_ARATH^Q:205-513,H:67-169^75.73%ID^E:7e-50^RecName: Full=Alanine aminotransferase 1, mitochondrial;^Eukaryota; Viridiplantae; Streptophyta; Embryophyta; Tracheophyta; Spermatophyta; Magnoliophyta; eudicotyledons; Gunneridae; Pentapetalae; rosids; malvids; Brassicales; Brassicaceae; Camelineae; Arabidopsis
145691	CU656746.1_g1_i1	498	550.169	7	7	7	6.33623	0	0	45.5877	45.5877	45.5877	T	19.9874	KPYC_SOYBN^KPYC_SOYBN^Q:21-488,H:61-216^87.82%ID^E:1e-93^RecName: Full=Pyruvate kinase, cytosolic isozyme;^Eukaryota; Viridiplantae; Streptophyta; Embryophyta; Tracheophyta; Spermatophyta; Magnoliophyta; eudicotyledons; Gunneridae; Pentapetalae; rosids; fabids; Fabales; Fabaceae; Papilionoideae; Phaseoleae; Glycine; Soja
136070	CU656748.1_g1_i1	496	644.11	5	5	5	3.85027	0	0	27.8135	27.8135	27.8135	T	12.1945	#N/A
118474	CU656751.1_g1_i1	361	405.823	3	3	3	2.66865	0	0	26.4869	26.4869	26.4869	T	11.6129	RL23A_FRIAG^RL23A_FRIAG^Q:6-353,H:15-131^86.32%ID^E:9e-52^RecName: Full=60S ribosomal protein L23A;^Eukaryota; Viridiplantae; Streptophyta; Embryophyta; Tracheophyta; Spermatophyta; Magnoliophyta; Liliopsida; Liliales; Liliaceae; Fritillaria
102727	CU656754.1_g1_i1	547	405.99	2	2	2	2.69465	0	0	17.6507	17.6507	17.6507	T	7.73872	PIP21_MAIZE^PIP21_MAIZE^Q:2-181,H:231-290^86.67%ID^E:2e-28^RecName: Full=Aquaporin PIP2-1;^Eukaryota; Viridiplantae; Streptophyta; Embryophyta; Tracheophyta; Spermatophyta; Magnoliophyta; Liliopsida; Poales; Poaceae; PACMAD clade; Panicoideae; Andropogonodae; Andropogoneae; Tripsacinae; Zea
95636	CU656755.1_g1_i1	517	372.792	4	4	4	5.54732	0	0	38.445	38.445	38.445	T	16.8557	PIP21_MAIZE^PIP21_MAIZE^Q:12-197,H:229-290^87.1%ID^E:4e-30^RecName: Full=Aquaporin PIP2-1;^Eukaryota; Viridiplantae; Streptophyta; Embryophyta; Tracheophyta; Spermatophyta; Magnoliophyta; Liliopsida; Poales; Poaceae; PACMAD clade; Panicoideae; Andropogonodae; Andropogoneae; Tripsacinae; Zea
89030	CU656756.1_g1_i1	565	853.444	2	2	2	1.32405	0	0	8.39656	8.39656	8.39656	T	3.68137	#N/A
59400	CU656761.1_g1_i1	530	463.33	2	2	2	2.28778	0	0	15.4663	15.4663	15.4663	T	6.781	PER12_ARATH^PER12_ARATH^Q:133-528,H:32-163^65.91%ID^E:4e-60^RecName: Full=Peroxidase 12;^Eukaryota; Viridiplantae; Streptophyta; Embryophyta; Tracheophyta; Spermatophyta; Magnoliophyta; eudicotyledons; Gunneridae; Pentapetalae; rosids; malvids; Brassicales; Brassicaceae; Camelineae; Arabidopsis
52530	CU656762.1_g1_i1	500	456.534	2	2	2	2.19042	0	0	15.6965	15.6965	15.6965	T	6.88195	RS43_ARATH^RS43_ARATH^Q:3-500,H:84-249^91.57%ID^E:2e-93^RecName: Full=40S ribosomal protein S4-3;^Eukaryota; Viridiplantae; Streptophyta; Embryophyta; Tracheophyta; Spermatophyta; Magnoliophyta; eudicotyledons; Gunneridae; Pentapetalae; rosids; malvids; Brassicales; Brassicaceae; Camelineae; Arabidopsis
13819	CU656769.1_g1_i1	385	983.823	7	7	7	2.73931	0	0	25.4934	25.4934	25.4934	T	11.1773	#N/A
222629	CU656774.1_g1_i1	547	389.848	5	5	5	7.01556	0	0	45.9538	45.9538	45.9538	T	20.1479	ANXD5_ARATH^ANXD5_ARATH^Q:33-545,H:114-284^52.05%ID^E:6e-57^RecName: Full=Annexin D5;^Eukaryota; Viridiplantae; Streptophyta; Embryophyta; Tracheophyta; Spermatophyta; Magnoliophyta; eudicotyledons; Gunneridae; Pentapetalae; rosids; malvids; Brassicales; Brassicaceae; Camelineae; Arabidopsis
202054	CU656777.1_g1_i1	402	296.312	3	3	3	4.07003	0	0	36.2759	36.2759	36.2759	T	15.9047	#N/A
177647	CU656781.1_g1_i1	510	593.611	3	3	3	2.57745	0	0	18.1078	18.1078	18.1078	T	7.93915	HAT4_ARATH^HAT4_ARATH^Q:6-470,H:138-284^70.32%ID^E:5e-61^RecName: Full=Homeobox-leucine zipper protein HAT4;^Eukaryota; Viridiplantae; Streptophyta; Embryophyta; Tracheophyta; Spermatophyta; Magnoliophyta; eudicotyledons; Gunneridae; Pentapetalae; rosids; malvids; Brassicales; Brassicaceae; Camelineae; Arabidopsis
171084	CU656782.1_g1_i1	294	154.795	3	3	3	5.69786	0	0	69.4401	69.4401	69.4401	T	30.4452	RS193_ARATH^RS193_ARATH^Q:116-277,H:1-54^79.63%ID^E:2e-25^RecName: Full=40S ribosomal protein S19-3;^Eukaryota; Viridiplantae; Streptophyta; Embryophyta; Tracheophyta; Spermatophyta; Magnoliophyta; eudicotyledons; Gunneridae; Pentapetalae; rosids; malvids; Brassicales; Brassicaceae; Camelineae; Arabidopsis
166946	CU656783.1_g1_i1	281	310.585	2	2	2	1.80949	0	0	23.0726	23.0726	23.0726	T	10.1159	#N/A
162989	CU656784.1_g1_i1	478	330.1	5	5	5	7.24023	0	0	54.2714	54.2714	54.2714	T	23.7946	UBP1_NICPL^UBP1_NICPL^Q:4-477,H:49-206^91.77%ID^E:5e-103^RecName: Full=Oligouridylate-binding protein 1;^Eukaryota; Viridiplantae; Streptophyta; Embryophyta; Tracheophyta; Spermatophyta; Magnoliophyta; eudicotyledons; Gunneridae; Pentapetalae; asterids; lamiids; Solanales; Solanaceae; Nicotianoideae; Nicotianeae; Nicotiana`UBP1_NICPL^UBP1_NICPL^Q:7-477,H:135-323^27.46%ID^E:4e-11^RecName: Full=Oli…
152125	CU656786.1_g1_i1	478	356.476	4	4	4	5.36361	0	0	40.2046	40.2046	40.2046	T	17.6272	#N/A
107194	CU656794.1_g1_i1	275	298.064	4	4	4	3.69048	0	0	48.0836	48.0836	48.0836	T	21.0817	RL32_ARATH^RL32_ARATH^Q:141-46,H:1-32^96.88%ID^E:5e-13^RecName: Full=60S ribosomal protein L3-2;^Eukaryota; Viridiplantae; Streptophyta; Embryophyta; Tracheophyta; Spermatophyta; Magnoliophyta; eudicotyledons; Gunneridae; Pentapetalae; rosids; malvids; Brassicales; Brassicaceae; Camelineae; Arabidopsis
83327	CU656798.1_g1_i1	566	361.804	2	2	2	3.12877	0	0	19.8063	19.8063	19.8063	T	8.68384	#N/A
76186	CU656799.1_g1_i1	623	508.828	6	6	6	7.34629	0	0	42.25	42.25	42.25	T	18.524	EIF3H_ARATH^EIF3H_ARATH^Q:1-621,H:106-312^84.06%ID^E:1e-103^RecName: Full=Eukaryotic translation initiation factor 3 subunit H {ECO:0000255|HAMAP-Rule:MF_03007};^Eukaryota; Viridiplantae; Streptophyta; Embryophyta; Tracheophyta; Spermatophyta; Magnoliophyta; eudicotyledons; Gunneridae; Pentapetalae; rosids; malvids; Brassicales; Brassicaceae; Camelineae; Arabidopsis
68261	CU656800.1_g1_i1	688	576.461	3	3	3	3.58047	0	0	18.6465	18.6465	18.6465	T	8.17534	#N/A
50962	CU656804.1_g1_i1	572	581.977	4	4	4	3.93142	0	0	24.6264	24.6264	24.6264	T	10.7971	RH35_ARATH^RH35_ARATH^Q:153-572,H:5-144^77.14%ID^E:1e-56^RecName: Full=DEAD-box ATP-dependent RNA helicase 35;^Eukaryota; Viridiplantae; Streptophyta; Embryophyta; Tracheophyta; Spermatophyta; Magnoliophyta; eudicotyledons; Gunneridae; Pentapetalae; rosids; malvids; Brassicales; Brassicaceae; Camelineae; Arabidopsis
31511	CU656807.1_g1_i1	578	480.7	14	14	14	16.8338	0	0	104.352	104.352	104.352	T	45.7519	HSP83_IPONI^HSP83_IPONI^Q:16-567,H:176-359^86.41%ID^E:1e-85^RecName: Full=Heat shock protein 83;^Eukaryota; Viridiplantae; Streptophyta; Embryophyta; Tracheophyta; Spermatophyta; Magnoliophyta; eudicotyledons; Gunneridae; Pentapetalae; asterids; lamiids; Solanales; Convolvulaceae; Ipomoeeae; Ipomoea
236754	CU656813.1_g1_i1	596	746.542	2	2	2	1.59669	0	0	9.59891	9.59891	9.59891	T	4.20853	ILV5_SPIOL^ILV5_SPIOL^Q:60-596,H:358-536^93.3%ID^E:2e-118^RecName: Full=Ketol-acid reductoisomerase, chloroplastic;^Eukaryota; Viridiplantae; Streptophyta; Embryophyta; Tracheophyta; Spermatophyta; Magnoliophyta; eudicotyledons; Gunneridae; Pentapetalae; Caryophyllales; Chenopodiaceae; Chenopodioideae; Anserineae; Spinacia
85753	CU656815.1_g1_i1	675	497.074	2	2	2	2.71589	0	0	14.4163	14.4163	14.4163	T	6.32067	#N/A
33563	CU656824.1_g1_i1	647	524.164	2	2	2	2.46869	0	0	13.6713	13.6713	13.6713	T	5.99401	ASP1_ORYSJ^ASP1_ORYSJ^Q:5-592,H:73-268^45.5%ID^E:1e-37^RecName: Full=Aspartic proteinase Asp1;^Eukaryota; Viridiplantae; Streptophyta; Embryophyta; Tracheophyta; Spermatophyta; Magnoliophyta; Liliopsida; Poales; Poaceae; BOP clade; Oryzoideae; Oryzeae; Oryzinae; Oryza
15529	CU656827.1_g1_i1	443	313.945	2	2	2	2.82215	0	0	22.8256	22.8256	22.8256	T	10.0076	#N/A
149144	CU656830.1_g1_i1	624	674.674	2	2	2	1.84978	0	0	10.6214	10.6214	10.6214	T	4.65684	AKR2_ORYSI^AKR2_ORYSI^Q:16-588,H:158-350^82.38%ID^E:1e-114^RecName: Full=Probable aldo-keto reductase 2;^Eukaryota; Viridiplantae; Streptophyta; Embryophyta; Tracheophyta; Spermatophyta; Magnoliophyta; Liliopsida; Poales; Poaceae; BOP clade; Oryzoideae; Oryzeae; Oryzinae; Oryza
138109	CU656832.1_g1_i1	429	305.318	3	3	3	4.21528	0	0	35.2059	35.2059	35.2059	T	15.4356	DEF_NELNU^DEF_NELNU^Q:15-191,H:1-59^76.27%ID^E:5e-20^RecName: Full=Defensin-like protein;^Eukaryota; Viridiplantae; Streptophyta; Embryophyta; Tracheophyta; Spermatophyta; Magnoliophyta; eudicotyledons; Proteales; Nelumbonaceae; Nelumbo
119468	CU656836.1_g1_i1	539	360.915	5	5	5	7.46713	0	0	49.6377	49.6377	49.6377	T	21.763	PRX2C_ORYSJ^PRX2C_ORYSJ^Q:8-286,H:60-152^81.72%ID^E:1e-37^RecName: Full=Peroxiredoxin-2C;^Eukaryota; Viridiplantae; Streptophyta; Embryophyta; Tracheophyta; Spermatophyta; Magnoliophyta; Liliopsida; Poales; Poaceae; BOP clade; Oryzoideae; Oryzeae; Oryzinae; Oryza
95136	CU656840.1_g1_i1	336	219.339	2	2	2	3.06376	0	0	32.6709	32.6709	32.6709	T	14.3242	#N/A
90651	CU656841.1_g1_i1	463	448.621	3	3	3	3.09616	0	0	23.9601	23.9601	23.9601	T	10.505	THIC1_ARATH^THIC1_ARATH^Q:14-439,H:132-273^84.51%ID^E:6e-84^RecName: Full=Acetyl-CoA acetyltransferase, cytosolic 1;^Eukaryota; Viridiplantae; Streptophyta; Embryophyta; Tracheophyta; Spermatophyta; Magnoliophyta; eudicotyledons; Gunneridae; Pentapetalae; rosids; malvids; Brassicales; Brassicaceae; Camelineae; Arabidopsis
190628	CU656848.1_g1_i1	411	274.166	5	5	5	7.49546	0	0	65.3436	65.3436	65.3436	T	28.6491	SAP4_ORYSJ^SAP4_ORYSJ^Q:3-107,H:139-173^97.14%ID^E:4e-15^RecName: Full=Zinc finger A20 and AN1 domain-containing stress-associated protein 4;^Eukaryota; Viridiplantae; Streptophyta; Embryophyta; Tracheophyta; Spermatophyta; Magnoliophyta; Liliopsida; Poales; Poaceae; BOP clade; Oryzoideae; Oryzeae; Oryzinae; Oryza
158970	CU656853.1_g1_i1	474	348.562	2	2	2	2.71975	0	0	20.5587	20.5587	20.5587	T	9.01373	DEF_NELNU^DEF_NELNU^Q:80-244,H:3-57^74.55%ID^E:8e-17^RecName: Full=Defensin-like protein;^Eukaryota; Viridiplantae; Streptophyta; Embryophyta; Tracheophyta; Spermatophyta; Magnoliophyta; eudicotyledons; Proteales; Nelumbonaceae; Nelumbo
152829	CU656854.1_g1_i1	608	485.868	4	4	4	5.00547	0	0	29.4977	29.4977	29.4977	T	12.9329	EIF3H_ARATH^EIF3H_ARATH^Q:1-606,H:106-307^84.16%ID^E:1e-99^RecName: Full=Eukaryotic translation initiation factor 3 subunit H {ECO:0000255|HAMAP-Rule:MF_03007};^Eukaryota; Viridiplantae; Streptophyta; Embryophyta; Tracheophyta; Spermatophyta; Magnoliophyta; eudicotyledons; Gunneridae; Pentapetalae; rosids; malvids; Brassicales; Brassicaceae; Camelineae; Arabidopsis
56827	CU656856.1_g1_i1	583	562.802	9	9	9	9.323	0	0	57.2972	57.2972	57.2972	T	25.1213	MA651_ARATH^MA651_ARATH^Q:381-1,H:1-127^79.53%ID^E:6e-52^RecName: Full=65-kDa microtubule-associated protein 1;^Eukaryota; Viridiplantae; Streptophyta; Embryophyta; Tracheophyta; Spermatophyta; Magnoliophyta; eudicotyledons; Gunneridae; Pentapetalae; rosids; malvids; Brassicales; Brassicaceae; Camelineae; Arabidopsis
49357	CU656857.1_g1_i1	479	331.631	3	3	3	4.33313	0	0	32.4125	32.4125	32.4125	T	14.2109	DEF_NELNU^DEF_NELNU^Q:77-241,H:3-57^74.55%ID^E:8e-17^RecName: Full=Defensin-like protein;^Eukaryota; Viridiplantae; Streptophyta; Embryophyta; Tracheophyta; Spermatophyta; Magnoliophyta; eudicotyledons; Proteales; Nelumbonaceae; Nelumbo
43073	CU656858.1_g1_i1	641	572.765	2	2	2	2.23826	0	0	12.5112	12.5112	12.5112	T	5.4854	LEA5_CITSI^LEA5_CITSI^Q:471-145,H:1-97^55.05%ID^E:3e-28^RecName: Full=Late embryogenesis abundant protein Lea5;^Eukaryota; Viridiplantae; Streptophyta; Embryophyta; Tracheophyta; Spermatophyta; Magnoliophyta; eudicotyledons; Gunneridae; Pentapetalae; rosids; malvids; Sapindales; Rutaceae; Aurantioideae; Citrus
4865	CU656863.1_g1_i1	586	517.824	3	3	3	3.39498	0	0	20.758	20.758	20.758	T	9.1011	AROF_ARATH^AROF_ARATH^Q:13-519,H:334-512^83.24%ID^E:4e-105^RecName: Full=Phospho-2-dehydro-3-deoxyheptonate aldolase 1, chloroplastic;^Eukaryota; Viridiplantae; Streptophyta; Embryophyta; Tracheophyta; Spermatophyta; Magnoliophyta; eudicotyledons; Gunneridae; Pentapetalae; rosids; malvids; Brassicales; Brassicaceae; Camelineae; Arabidopsis
218604	CU656867.1_g1_i1	567	507.035	8	8	8	8.94613	0	0	56.5325	56.5325	56.5325	T	24.786	BZP50_ORYSJ^BZP50_ORYSJ^Q:417-97,H:140-245^60.75%ID^E:2e-28^RecName: Full=bZIP transcription factor 50 {ECO:0000303|PubMed:18065552};^Eukaryota; Viridiplantae; Streptophyta; Embryophyta; Tracheophyta; Spermatophyta; Magnoliophyta; Liliopsida; Poales; Poaceae; BOP clade; Oryzoideae; Oryzeae; Oryzinae; Oryza
211431	CU656868.1_g1_i1	611	591.203	2	2	2	2.06697	0	0	12.121	12.121	12.121	T	5.31432	B3GTJ_ARATH^B3GTJ_ARATH^Q:5-571,H:492-681^82.11%ID^E:1e-99^RecName: Full=Hydroxyproline O-galactosyltransferase GALT6 {ECO:0000303|PubMed:26690932};^Eukaryota; Viridiplantae; Streptophyta; Embryophyta; Tracheophyta; Spermatophyta; Magnoliophyta; eudicotyledons; Gunneridae; Pentapetalae; rosids; malvids; Brassicales; Brassicaceae; Camelineae; Arabidopsis
115631	CU656870.1_g1_i1	509	305.702	6	6	6	9.99014	0	0	70.3234	70.3234	70.3234	T	30.8325	NSUN2_CHICK^NSUN2_CHICK^Q:203-493,H:514-604^34.69%ID^E:3e-09^RecName: Full=tRNA (cytosine(34)-C(5))-methyltransferase;^Eukaryota; Metazoa; Chordata; Craniata; Vertebrata; Euteleostomi; Archelosauria; Archosauria; Dinosauria; Saurischia; Theropoda; Coelurosauria; Aves; Neognathae; Galloanserae; Galliformes; Phasianidae; Phasianinae; Gallus
108974	CU656871.1_g1_i1	584	854.711	2	2	2	1.36654	0	0	8.38411	8.38411	8.38411	T	3.67591	#N/A
101607	CU656872.1_g1_i1	497	389.312	4	4	4	5.10644	0	0	36.8136	36.8136	36.8136	T	16.1405	BZW2_MACFA^BZW2_MACFA^Q:5-484,H:80-239^27.61%ID^E:7e-18^RecName: Full=Basic leucine zipper and W2 domain-containing protein 2;^Eukaryota; Metazoa; Chordata; Craniata; Vertebrata; Euteleostomi; Mammalia; Eutheria; Euarchontoglires; Primates; Haplorrhini; Catarrhini; Cercopithecidae; Cercopithecinae; Macaca
81508	CU656876.1_g1_i1	689	616.416	2	2	2	2.2355	0	0	11.6253	11.6253	11.6253	T	5.09696	C2D61_ARATH^C2D61_ARATH^Q:30-383,H:501-618^43.09%ID^E:4e-16^RecName: Full=C2 domain-containing protein At1g53590;^Eukaryota; Viridiplantae; Streptophyta; Embryophyta; Tracheophyta; Spermatophyta; Magnoliophyta; eudicotyledons; Gunneridae; Pentapetalae; rosids; malvids; Brassicales; Brassicaceae; Camelineae; Arabidopsis
72882	CU656877.1_g1_i1	311	249.767	2	2	2	2.49032	0	0	28.6907	28.6907	28.6907	T	12.5791	UGPA2_ARATH^UGPA2_ARATH^Q:302-3,H:351-450^84%ID^E:4e-51^RecName: Full=UTP--glucose-1-phosphate uridylyltransferase 2;^Eukaryota; Viridiplantae; Streptophyta; Embryophyta; Tracheophyta; Spermatophyta; Magnoliophyta; eudicotyledons; Gunneridae; Pentapetalae; rosids; malvids; Brassicales; Brassicaceae; Camelineae; Arabidopsis
68603	CU656878.1_g1_i1	565	614.921	6	6	6	5.51291	0	0	34.9606	34.9606	34.9606	T	15.328	ILR3_ARATH^ILR3_ARATH^Q:15-563,H:39-223^70.81%ID^E:3e-69^RecName: Full=Transcription factor ILR3;^Eukaryota; Viridiplantae; Streptophyta; Embryophyta; Tracheophyta; Spermatophyta; Magnoliophyta; eudicotyledons; Gunneridae; Pentapetalae; rosids; malvids; Brassicales; Brassicaceae; Camelineae; Arabidopsis
61364	CU656879.1_g1_i1	614	810.056	4	4	4	3.03189	0	0	17.6926	17.6926	17.6926	T	7.7571	PBS1_ARATH^PBS1_ARATH^Q:1-405,H:328-454^69.12%ID^E:5e-55^RecName: Full=Serine/threonine-protein kinase PBS1 {ECO:0000303|PubMed:11359614};^Eukaryota; Viridiplantae; Streptophyta; Embryophyta; Tracheophyta; Spermatophyta; Magnoliophyta; eudicotyledons; Gunneridae; Pentapetalae; rosids; malvids; Brassicales; Brassicaceae; Camelineae; Arabidopsis
168316	CU656884.1_g1_i1	241	104.58	2	2	2	4.60889	0	0	68.5214	68.5214	68.5214	T	30.0424	GLNA4_PHAVU^GLNA4_PHAVU^Q:2-235,H:312-389^92.31%ID^E:4e-43^RecName: Full=Glutamine synthetase leaf isozyme, chloroplastic;^Eukaryota; Viridiplantae; Streptophyta; Embryophyta; Tracheophyta; Spermatophyta; Magnoliophyta; eudicotyledons; Gunneridae; Pentapetalae; rosids; fabids; Fabales; Fabaceae; Papilionoideae; Phaseoleae; Phaseolus
158364	CU656886.1_g1_i1	607	436.739	5	5	5	6.94923	0	0	41.0198	41.0198	41.0198	T	17.9847	DIRL1_ARATH^DIRL1_ARATH^Q:144-392,H:20-102^49.4%ID^E:2e-10^RecName: Full=Putative lipid-transfer protein DIR1;^Eukaryota; Viridiplantae; Streptophyta; Embryophyta; Tracheophyta; Spermatophyta; Magnoliophyta; eudicotyledons; Gunneridae; Pentapetalae; rosids; malvids; Brassicales; Brassicaceae; Camelineae; Arabidopsis
150631	CU656887.1_g1_i1	549	471.711	10	10	10	11.6385	0	0	75.9574	75.9574	75.9574	T	33.3026	HSP83_IPONI^HSP83_IPONI^Q:2-547,H:178-359^86.26%ID^E:1e-83^RecName: Full=Heat shock protein 83;^Eukaryota; Viridiplantae; Streptophyta; Embryophyta; Tracheophyta; Spermatophyta; Magnoliophyta; eudicotyledons; Gunneridae; Pentapetalae; asterids; lamiids; Solanales; Convolvulaceae; Ipomoeeae; Ipomoea
143625	CU656888.1_g1_i1	477	398.332	4	4	4	4.78998	0	0	35.98	35.98	35.98	T	15.775	IAA9_ARATH^IAA9_ARATH^Q:149-451,H:4-105^56.86%ID^E:3e-17^RecName: Full=Auxin-responsive protein IAA9;^Eukaryota; Viridiplantae; Streptophyta; Embryophyta; Tracheophyta; Spermatophyta; Magnoliophyta; eudicotyledons; Gunneridae; Pentapetalae; rosids; malvids; Brassicales; Brassicaceae; Camelineae; Arabidopsis
123911	CU656891.1_g1_i1	452	325.319	2	2	2	2.77881	0	0	22.0276	22.0276	22.0276	T	9.65775	BGL44_ARATH^BGL44_ARATH^Q:6-443,H:25-170^77.4%ID^E:1e-77^RecName: Full=Beta-glucosidase 44;^Eukaryota; Viridiplantae; Streptophyta; Embryophyta; Tracheophyta; Spermatophyta; Magnoliophyta; eudicotyledons; Gunneridae; Pentapetalae; rosids; malvids; Brassicales; Brassicaceae; Camelineae; Arabidopsis
95409	CU656895.1_g1_i1	194	99.4776	4	4	4	7.80075	0	0	144.072	144.072	144.072	T	63.1669	RR12_EUCGG^RR12_EUCGG^Q:74-190,H:1-39^87.18%ID^E:5e-16^RecName: Full=30S ribosomal protein S12, chloroplastic;^Eukaryota; Viridiplantae; Streptophyta; Embryophyta; Tracheophyta; Spermatophyta; Magnoliophyta; eudicotyledons; Gunneridae; Pentapetalae; rosids; malvids; Myrtales; Myrtaceae; Myrtoideae; Eucalypteae; Eucalyptus
92551	CU656896.1_g1_i1	600	467.985	2	2	2	2.56418	0	0	15.3124	15.3124	15.3124	T	6.71355	PHB2_ARATH^PHB2_ARATH^Q:2-589,H:89-284^84.18%ID^E:9e-109^RecName: Full=Prohibitin-2, mitochondrial;^Eukaryota; Viridiplantae; Streptophyta; Embryophyta; Tracheophyta; Spermatophyta; Magnoliophyta; eudicotyledons; Gunneridae; Pentapetalae; rosids; malvids; Brassicales; Brassicaceae; Camelineae; Arabidopsis
204662	CU656899.1_g1_i1	574	399.769	2	2	2	2.87166	0	0	17.9253	17.9253	17.9253	T	7.85915	GLSN_MEDSA^GLSN_MEDSA^Q:2-574,H:1541-1726^76.04%ID^E:1e-91^RecName: Full=Glutamate synthase [NADH], amyloplastic;^Eukaryota; Viridiplantae; Streptophyta; Embryophyta; Tracheophyta; Spermatophyta; Magnoliophyta; eudicotyledons; Gunneridae; Pentapetalae; rosids; fabids; Fabales; Fabaceae; Papilionoideae; Trifolieae; Medicago
176317	CU656904.1_g1_i1	662	432.655	2	2	2	3.06018	0	0	16.5629	16.5629	16.5629	T	7.26179	DNJ15_ARATH^DNJ15_ARATH^Q:658-224,H:269-410^69.18%ID^E:1e-50^RecName: Full=Chaperone protein dnaJ 15;^Eukaryota; Viridiplantae; Streptophyta; Embryophyta; Tracheophyta; Spermatophyta; Magnoliophyta; eudicotyledons; Gunneridae; Pentapetalae; rosids; malvids; Brassicales; Brassicaceae; Camelineae; Arabidopsis
132219	CU656911.1_g1_i1	338	201.313	2	2	2	3.35795	0	0	35.5962	35.5962	35.5962	T	15.6067	THIC2_ARATH^THIC2_ARATH^Q:15-332,H:276-381^80.19%ID^E:5e-53^RecName: Full=Probable acetyl-CoA acetyltransferase, cytosolic 2;^Eukaryota; Viridiplantae; Streptophyta; Embryophyta; Tracheophyta; Spermatophyta; Magnoliophyta; eudicotyledons; Gunneridae; Pentapetalae; rosids; malvids; Brassicales; Brassicaceae; Camelineae; Arabidopsis
30597	CU656913.1_g1_i1	623	769.941	17	17	17	13.7556	0	0	79.1111	79.1111	79.1111	T	34.6853	AVP_VIGRR^AVP_VIGRR^Q:26-622,H:142-340^92.96%ID^E:2e-124^RecName: Full=Pyrophosphate-energized vacuolar membrane proton pump;^Eukaryota; Viridiplantae; Streptophyta; Embryophyta; Tracheophyta; Spermatophyta; Magnoliophyta; eudicotyledons; Gunneridae; Pentapetalae; rosids; fabids; Fabales; Fabaceae; Papilionoideae; Phaseoleae; Vigna
17928	CU656915.1_g1_i1	466	393.581	3	3	3	3.552	0	0	27.3107	27.3107	27.3107	T	11.9741	PIP15_ARATH^PIP15_ARATH^Q:7-312,H:185-286^95.1%ID^E:1e-62^RecName: Full=Probable aquaporin PIP1-5;^Eukaryota; Viridiplantae; Streptophyta; Embryophyta; Tracheophyta; Spermatophyta; Magnoliophyta; eudicotyledons; Gunneridae; Pentapetalae; rosids; malvids; Brassicales; Brassicaceae; Camelineae; Arabidopsis
4387	CU656917.1_g1_i1	525	765.327	7	7	7	4.80187	0	0	32.7716	32.7716	32.7716	T	14.3683	#N/A
231245	CU656919.1_g1_i1	619	581.587	4	4	4	4.25732	0	0	24.6429	24.6429	24.6429	T	10.8044	UB12L_ARATH^UB12L_ARATH^Q:212-619,H:1-138^83.33%ID^E:1e-79^RecName: Full=Probable NEDD8-conjugating enzyme Ubc12-like;^Eukaryota; Viridiplantae; Streptophyta; Embryophyta; Tracheophyta; Spermatophyta; Magnoliophyta; eudicotyledons; Gunneridae; Pentapetalae; rosids; malvids; Brassicales; Brassicaceae; Camelineae; Arabidopsis
210953	CU656922.1_g1_i1	262	124.308	2	2	2	4.21532	0	0	57.6469	57.6469	57.6469	T	25.2746	#N/A
207240	CU656923.1_g1_i1	529	609.811	3	3	3	2.60244	0	0	17.6268	17.6268	17.6268	T	7.72824	SGS3_ARATH^SGS3_ARATH^Q:380-3,H:115-239^53.17%ID^E:2e-13^RecName: Full=Protein SUPPRESSOR OF GENE SILENCING 3;^Eukaryota; Viridiplantae; Streptophyta; Embryophyta; Tracheophyta; Spermatophyta; Magnoliophyta; eudicotyledons; Gunneridae; Pentapetalae; rosids; malvids; Brassicales; Brassicaceae; Camelineae; Arabidopsis
51511	CU656926.1_g1_i1	428	445.748	2	2	2	1.92037	0	0	16.0763	16.0763	16.0763	T	7.04848	G6PD6_ARATH^G6PD6_ARATH^Q:6-419,H:107-244^86.23%ID^E:8e-80^RecName: Full=Glucose-6-phosphate 1-dehydrogenase, cytoplasmic isoform 2;^Eukaryota; Viridiplantae; Streptophyta; Embryophyta; Tracheophyta; Spermatophyta; Magnoliophyta; eudicotyledons; Gunneridae; Pentapetalae; rosids; malvids; Brassicales; Brassicaceae; Camelineae; Arabidopsis
20509	CU656931.1_g1_i1	582	635.437	3	3	3	2.74771	0	0	16.9159	16.9159	16.9159	T	7.41657	Y2168_ARATH^Y2168_ARATH^Q:80-580,H:4-174^63.16%ID^E:9e-62^RecName: Full=Ankyrin repeat-containing protein At2g01680;^Eukaryota; Viridiplantae; Streptophyta; Embryophyta; Tracheophyta; Spermatophyta; Magnoliophyta; eudicotyledons; Gunneridae; Pentapetalae; rosids; malvids; Brassicales; Brassicaceae; Camelineae; Arabidopsis
236403	CU656934.1_g1_i1	408	273.841	3	3	3	4.46974	0	0	39.2526	39.2526	39.2526	T	17.2099	IF5A2_NICPL^IF5A2_NICPL^Q:2-211,H:90-159^94.29%ID^E:5e-40^RecName: Full=Eukaryotic translation initiation factor 5A-2;^Eukaryota; Viridiplantae; Streptophyta; Embryophyta; Tracheophyta; Spermatophyta; Magnoliophyta; eudicotyledons; Gunneridae; Pentapetalae; asterids; lamiids; Solanales; Solanaceae; Nicotianoideae; Nicotianeae; Nicotiana
226103	CU656936.1_g1_i1	587	478.754	11	11	11	13.4871	0	0	82.324	82.324	82.324	T	36.094	HSP83_IPONI^HSP83_IPONI^Q:25-576,H:176-359^86.41%ID^E:2e-85^RecName: Full=Heat shock protein 83;^Eukaryota; Viridiplantae; Streptophyta; Embryophyta; Tracheophyta; Spermatophyta; Magnoliophyta; eudicotyledons; Gunneridae; Pentapetalae; asterids; lamiids; Solanales; Convolvulaceae; Ipomoeeae; Ipomoea
185765	CU656942.1_g1_i1	487	581.387	3	3	3	2.51295	0	0	18.4885	18.4885	18.4885	T	8.10607	EIF3E_ARATH^EIF3E_ARATH^Q:144-470,H:7-115^81.65%ID^E:5e-55^RecName: Full=Eukaryotic translation initiation factor 3 subunit E {ECO:0000255|HAMAP-Rule:MF_03004, ECO:0000303|PubMed:11029466};^Eukaryota; Viridiplantae; Streptophyta; Embryophyta; Tracheophyta; Spermatophyta; Magnoliophyta; eudicotyledons; Gunneridae; Pentapetalae; rosids; malvids; Brassicales; Brassicaceae; Camelineae; Arabidopsis
173409	CU656944.1_g1_i1	508	448.399	3	3	3	3.39876	0	0	23.9719	23.9719	23.9719	T	10.5102	AEE7_ARATH^AEE7_ARATH^Q:494-81,H:432-569^73.91%ID^E:9e-69^RecName: Full=Acetate/butyrate--CoA ligase AAE7, peroxisomal;^Eukaryota; Viridiplantae; Streptophyta; Embryophyta; Tracheophyta; Spermatophyta; Magnoliophyta; eudicotyledons; Gunneridae; Pentapetalae; rosids; malvids; Brassicales; Brassicaceae; Camelineae; Arabidopsis
156243	CU656947.1_g1_i1	507	425.981	8	8	8	9.52156	0	0	67.2894	67.2894	67.2894	T	29.5022	TBA2_GOSHI^TBA2_GOSHI^Q:506-3,H:150-317^98.21%ID^E:8e-114^RecName: Full=Tubulin alpha-2 chain;^Eukaryota; Viridiplantae; Streptophyta; Embryophyta; Tracheophyta; Spermatophyta; Magnoliophyta; eudicotyledons; Gunneridae; Pentapetalae; rosids; malvids; Malvales; Malvaceae; Malvoideae; Gossypium
138379	CU656951.1_g1_i1	582	693.655	6	6	6	5.0342	0	0	30.9923	30.9923	30.9923	T	13.5882	#N/A
130987	CU656952.1_g1_i1	680	517.934	2	2	2	2.62582	0	0	13.8357	13.8357	13.8357	T	6.06611	MT2_ACTDE^MT2_ACTDE^Q:162-323,H:25-78^83.64%ID^E:3e-21^RecName: Full=Metallothionein-like protein type 2;^Eukaryota; Viridiplantae; Streptophyta; Embryophyta; Tracheophyta; Spermatophyta; Magnoliophyta; eudicotyledons; Gunneridae; Pentapetalae; asterids; Ericales; Actinidiaceae; Actinidia
122422	CU656953.1_g1_i1	467	345.92	3	3	3	4.05007	0	0	31.0736	31.0736	31.0736	T	13.6238	EF1A_MANES^EF1A_MANES^Q:1-90,H:407-436^100%ID^E:3e-11^RecName: Full=Elongation factor 1-alpha;^Eukaryota; Viridiplantae; Streptophyta; Embryophyta; Tracheophyta; Spermatophyta; Magnoliophyta; eudicotyledons; Gunneridae; Pentapetalae; rosids; fabids; Malpighiales; Euphorbiaceae; Crotonoideae; Manihoteae; Manihot
17532	CU656958.1_g1_i1	502	468.307	3	3	3	3.21584	0	0	22.9529	22.9529	22.9529	T	10.0634	EF2_BETVU^EF2_BETVU^Q:9-500,H:592-755^93.9%ID^E:4e-106^RecName: Full=Elongation factor 2;^Eukaryota; Viridiplantae; Streptophyta; Embryophyta; Tracheophyta; Spermatophyta; Magnoliophyta; eudicotyledons; Gunneridae; Pentapetalae; Caryophyllales; Chenopodiaceae; Betoideae; Beta
4955	CU656960.1_g1_i1	583	496.81	2	2	2	2.34698	0	0	14.424	14.424	14.424	T	6.32404	G3PC_ANTMA^G3PC_ANTMA^Q:581-129,H:187-337^92.05%ID^E:4e-79^RecName: Full=Glyceraldehyde-3-phosphate dehydrogenase, cytosolic;^Eukaryota; Viridiplantae; Streptophyta; Embryophyta; Tracheophyta; Spermatophyta; Magnoliophyta; eudicotyledons; Gunneridae; Pentapetalae; asterids; lamiids; Lamiales; Plantaginaceae; Antirrhineae; Antirrhinum
223867	CU656963.1_g1_i1	337	248.22	5	5	5	6.78834	0	0	72.1739	72.1739	72.1739	T	31.6438	#N/A
219276	CU656964.1_g1_i1	394	427.983	5	5	5	4.60299	0	0	41.8591	41.8591	41.8591	T	18.3526	1433_LILLO^1433_LILLO^Q:105-386,H:1-94^89.36%ID^E:8e-53^RecName: Full=14-3-3-like protein;^Eukaryota; Viridiplantae; Streptophyta; Embryophyta; Tracheophyta; Spermatophyta; Magnoliophyta; Liliopsida; Liliales; Liliaceae; Lilium
209458	CU656966.1_g1_i1	406	763.398	3	3	3	1.5955	0	0	14.0805	14.0805	14.0805	T	6.17341	IDHP_MEDSA^IDHP_MEDSA^Q:390-286,H:128-162^97.14%ID^E:2e-19^RecName: Full=Isocitrate dehydrogenase [NADP], chloroplastic;^Eukaryota; Viridiplantae; Streptophyta; Embryophyta; Tracheophyta; Spermatophyta; Magnoliophyta; eudicotyledons; Gunneridae; Pentapetalae; rosids; fabids; Fabales; Fabaceae; Papilionoideae; Trifolieae; Medicago
204049	CU656967.1_g1_i1	471	515.804	6	6	6	5.47883	0	0	41.6786	41.6786	41.6786	T	18.2735	EF1A_MANES^EF1A_MANES^Q:337-35,H:1-101^95.05%ID^E:3e-63^RecName: Full=Elongation factor 1-alpha;^Eukaryota; Viridiplantae; Streptophyta; Embryophyta; Tracheophyta; Spermatophyta; Magnoliophyta; eudicotyledons; Gunneridae; Pentapetalae; rosids; fabids; Malpighiales; Euphorbiaceae; Crotonoideae; Manihoteae; Manihot
135706	CU656969.1_g1_i1	478	373.828	2	2	2	2.55733	0	0	19.1693	19.1693	19.1693	T	8.40453	EF1A_MANES^EF1A_MANES^Q:460-368,H:406-436^100%ID^E:3e-12^RecName: Full=Elongation factor 1-alpha;^Eukaryota; Viridiplantae; Streptophyta; Embryophyta; Tracheophyta; Spermatophyta; Magnoliophyta; eudicotyledons; Gunneridae; Pentapetalae; rosids; fabids; Malpighiales; Euphorbiaceae; Crotonoideae; Manihoteae; Manihot
129554	CU656970.1_g1_i1	410	329.42	2	2	2	2.48922	0	0	21.7533	21.7533	21.7533	T	9.53749	RS33_ARATH^RS33_ARATH^Q:393-55,H:122-235^78.95%ID^E:8e-58^RecName: Full=40S ribosomal protein S3-3;^Eukaryota; Viridiplantae; Streptophyta; Embryophyta; Tracheophyta; Spermatophyta; Magnoliophyta; eudicotyledons; Gunneridae; Pentapetalae; rosids; malvids; Brassicales; Brassicaceae; Camelineae; Arabidopsis
107873	CU656974.1_g1_i1	375	418.873	10	10	10	8.9526	0	0	85.5391	85.5391	85.5391	T	37.5036	1433_LILLO^1433_LILLO^Q:86-367,H:1-94^89.36%ID^E:7e-53^RecName: Full=14-3-3-like protein;^Eukaryota; Viridiplantae; Streptophyta; Embryophyta; Tracheophyta; Spermatophyta; Magnoliophyta; Liliopsida; Liliales; Liliaceae; Lilium
102922	CU656975.1_g1_i1	617	543.682	3	3	3	3.40457	0	0	19.7707	19.7707	19.7707	T	8.66825	RAB7_PEA^RAB7_PEA^Q:2-604,H:1-201^92.54%ID^E:1e-137^RecName: Full=Ras-related protein Rab7;^Eukaryota; Viridiplantae; Streptophyta; Embryophyta; Tracheophyta; Spermatophyta; Magnoliophyta; eudicotyledons; Gunneridae; Pentapetalae; rosids; fabids; Fabales; Fabaceae; Papilionoideae; Fabeae; Pisum
95031	CU656976.1_g1_i1	537	544.955	2	2	2	1.9708	0	0	13.1497	13.1497	13.1497	T	5.76533	TBA4_GOSHI^TBA4_GOSHI^Q:182-535,H:172-289^100%ID^E:4e-82^RecName: Full=Tubulin alpha-4 chain;^Eukaryota; Viridiplantae; Streptophyta; Embryophyta; Tracheophyta; Spermatophyta; Magnoliophyta; eudicotyledons; Gunneridae; Pentapetalae; rosids; malvids; Malvales; Malvaceae; Malvoideae; Gossypium`TBA4_GOSHI^TBA4_GOSHI^Q:7-186,H:114-173^98.33%ID^E:4e-82^RecName: Full=Tubulin alpha-4 chain;^Eukaryota; V…
82598	CU656978.1_g1_i1	566	574.441	2	2	2	1.97061	0	0	12.4747	12.4747	12.4747	T	5.4694	CAP8_ARATH^CAP8_ARATH^Q:3-530,H:226-406^64.29%ID^E:3e-68^RecName: Full=Putative clathrin assembly protein At2g01600;^Eukaryota; Viridiplantae; Streptophyta; Embryophyta; Tracheophyta; Spermatophyta; Magnoliophyta; eudicotyledons; Gunneridae; Pentapetalae; rosids; malvids; Brassicales; Brassicaceae; Camelineae; Arabidopsis
211890	CU656983.1_g1_i1	150	50.8248	4	4	4	11.8053	0	0	281.988	281.988	281.988	T	123.634	#N/A
201992	CU656985.1_g1_i1	602	503.433	6	6	6	7.17473	0	0	42.7027	42.7027	42.7027	T	18.7225	RL72_ARATH^RL72_ARATH^Q:1-573,H:52-242^90.58%ID^E:1e-106^RecName: Full=60S ribosomal protein L7-2;^Eukaryota; Viridiplantae; Streptophyta; Embryophyta; Tracheophyta; Spermatophyta; Magnoliophyta; eudicotyledons; Gunneridae; Pentapetalae; rosids; malvids; Brassicales; Brassicaceae; Camelineae; Arabidopsis
189600	CU656987.1_g1_i1	532	479.711	10	10	10	11.09	0	0	74.6907	74.6907	74.6907	T	32.7473	#N/A
176676	CU656989.1_g1_i1	552	820.075	7	7	7	4.71176	0	0	30.5838	30.5838	30.5838	T	13.4091	EF1A_WHEAT^EF1A_WHEAT^Q:1-549,H:212-394^95.08%ID^E:4e-123^RecName: Full=Elongation factor 1-alpha;^Eukaryota; Viridiplantae; Streptophyta; Embryophyta; Tracheophyta; Spermatophyta; Magnoliophyta; Liliopsida; Poales; Poaceae; BOP clade; Pooideae; Triticodae; Triticeae; Triticinae; Triticum
169653	CU656990.1_g1_i1	318	236.848	3	3	3	4.0279	0	0	45.3835	45.3835	45.3835	T	19.8979	RS202_ARATH^RS202_ARATH^Q:235-2,H:1-75^74.36%ID^E:2e-29^RecName: Full=40S ribosomal protein S20-2;^Eukaryota; Viridiplantae; Streptophyta; Embryophyta; Tracheophyta; Spermatophyta; Magnoliophyta; eudicotyledons; Gunneridae; Pentapetalae; rosids; malvids; Brassicales; Brassicaceae; Camelineae; Arabidopsis
165237	CU656991.1_g1_i1	568	500.136	3	3	3	3.40707	0	0	21.4921	21.4921	21.4921	T	9.42298	IPCS1_ARATH^IPCS1_ARATH^Q:567-214,H:196-304^67.8%ID^E:2e-47^RecName: Full=Phosphatidylinositol:ceramide inositolphosphotransferase 1;^Eukaryota; Viridiplantae; Streptophyta; Embryophyta; Tracheophyta; Spermatophyta; Magnoliophyta; eudicotyledons; Gunneridae; Pentapetalae; rosids; malvids; Brassicales; Brassicaceae; Camelineae; Arabidopsis
147970	CU656994.1_g1_i1	554	603.953	4	4	4	3.66916	0	0	23.7303	23.7303	23.7303	T	10.4043	PSMD4_ARATH^PSMD4_ARATH^Q:510-1,H:1-171^80.7%ID^E:5e-99^RecName: Full=26S proteasome non-ATPase regulatory subunit 4 homolog;^Eukaryota; Viridiplantae; Streptophyta; Embryophyta; Tracheophyta; Spermatophyta; Magnoliophyta; eudicotyledons; Gunneridae; Pentapetalae; rosids; malvids; Brassicales; Brassicaceae; Camelineae; Arabidopsis
53171	CU656996.1_g1_i1	283	199.473	2	2	2	2.83747	0	0	35.9246	35.9246	35.9246	T	15.7507	#N/A
36008	CU656999.1_g1_i1	401	326.46	5	5	5	6.14163	0	0	54.8764	54.8764	54.8764	T	24.0599	RS33_ARATH^RS33_ARATH^Q:384-46,H:122-235^78.95%ID^E:7e-58^RecName: Full=40S ribosomal protein S3-3;^Eukaryota; Viridiplantae; Streptophyta; Embryophyta; Tracheophyta; Spermatophyta; Magnoliophyta; eudicotyledons; Gunneridae; Pentapetalae; rosids; malvids; Brassicales; Brassicaceae; Camelineae; Arabidopsis
30757	CU657000.1_g1_i1	401	264.221	11	11	11	16.6944	0	0	149.167	149.167	149.167	T	65.4005	#N/A
54577	CU657014.1_g1_i1	313	163.824	2	2	2	3.82118	0	0	43.7421	43.7421	43.7421	T	19.1782	GPX6_ARATH^GPX6_ARATH^Q:301-131,H:175-231^84.21%ID^E:5e-27^RecName: Full=Probable phospholipid hydroperoxide glutathione peroxidase 6, mitochondrial;^Eukaryota; Viridiplantae; Streptophyta; Embryophyta; Tracheophyta; Spermatophyta; Magnoliophyta; eudicotyledons; Gunneridae; Pentapetalae; rosids; malvids; Brassicales; Brassicaceae; Camelineae; Arabidopsis
10132	CU657025.1_g1_i1	572	513.348	3	3	3	3.34276	0	0	20.939	20.939	20.939	T	9.18046	YE72_SCHPO^YE72_SCHPO^Q:70-426,H:5-120^52.1%ID^E:3e-36^RecName: Full=UPF0047 protein C4A8.02c;^Eukaryota; Fungi; Dikarya; Ascomycota; Taphrinomycotina; Schizosaccharomycetes; Schizosaccharomycetales; Schizosaccharomycetaceae; Schizosaccharomyces
236881	CU657027.1_g1_i1	224	107.541	2	2	2	4.16585	0	0	66.6349	66.6349	66.6349	T	29.2153	RS82_ARATH^RS82_ARATH^Q:209-51,H:26-78^98.11%ID^E:4e-29^RecName: Full=40S ribosomal protein S8-2;^Eukaryota; Viridiplantae; Streptophyta; Embryophyta; Tracheophyta; Spermatophyta; Magnoliophyta; eudicotyledons; Gunneridae; Pentapetalae; rosids; malvids; Brassicales; Brassicaceae; Camelineae; Arabidopsis
218941	CU657032.1_g1_i1	399	272.836	2	2	2	2.92483	0	0	26.2648	26.2648	26.2648	T	11.5155	IDI1_CAMAC^IDI1_CAMAC^Q:389-102,H:139-234^92.71%ID^E:6e-59^RecName: Full=Isopentenyl-diphosphate Delta-isomerase I;^Eukaryota; Viridiplantae; Streptophyta; Embryophyta; Tracheophyta; Spermatophyta; Magnoliophyta; eudicotyledons; Gunneridae; Pentapetalae; asterids; Cornales; Nyssaceae; Camptotheca
213704	CU657033.1_g1_i1	329	265.067	4	4	4	4.96478	0	0	54.0693	54.0693	54.0693	T	23.706	#N/A
147869	CU657045.1_g1_i1	566	466.999	3	3	3	3.63598	0	0	23.0172	23.0172	23.0172	T	10.0916	AB1F_ARATH^AB1F_ARATH^Q:26-565,H:80-259^85.56%ID^E:2e-82^RecName: Full=ABC transporter F family member 1;^Eukaryota; Viridiplantae; Streptophyta; Embryophyta; Tracheophyta; Spermatophyta; Magnoliophyta; eudicotyledons; Gunneridae; Pentapetalae; rosids; malvids; Brassicales; Brassicaceae; Camelineae; Arabidopsis`AB1F_ARATH^AB1F_ARATH^Q:344-565,H:472-545^35.14%ID^E:3e-06^RecName: Full=ABC transport…
64474	CU657062.1_g1_i1	387	245.614	4	4	4	6.30258	0	0	58.3517	58.3517	58.3517	T	25.5836	RAF2A_ARATH^RAF2A_ARATH^Q:375-13,H:77-198^81.15%ID^E:4e-58^RecName: Full=Ras-related protein RABF2a;^Eukaryota; Viridiplantae; Streptophyta; Embryophyta; Tracheophyta; Spermatophyta; Magnoliophyta; eudicotyledons; Gunneridae; Pentapetalae; rosids; malvids; Brassicales; Brassicaceae; Camelineae; Arabidopsis
8422	CU657076.1_g1_i1	167	94.8905	3	3	3	5.27977	0	0	113.278	113.278	113.278	T	49.6653	#N/A
5883	CU657077.1_g1_i1	169	95.13	2	2	2	3.55303	0	0	75.3285	75.3285	75.3285	T	33.0269	#N/A
218209	CU657082.1_g1_i1	530	497.769	2	2	2	2.1295	0	0	14.3962	14.3962	14.3962	T	6.31185	GSTUJ_ARATH^GSTUJ_ARATH^Q:523-80,H:72-219^71.62%ID^E:2e-75^RecName: Full=Glutathione S-transferase U19;^Eukaryota; Viridiplantae; Streptophyta; Embryophyta; Tracheophyta; Spermatophyta; Magnoliophyta; eudicotyledons; Gunneridae; Pentapetalae; rosids; malvids; Brassicales; Brassicaceae; Camelineae; Arabidopsis
145762	CU657097.1_g1_i1	607	486.814	2	2	2	2.49377	0	0	14.7202	14.7202	14.7202	T	6.4539	ISCAP_ARATH^ISCAP_ARATH^Q:212-595,H:53-180^80.47%ID^E:8e-75^RecName: Full=Iron-sulfur assembly protein IscA, chloroplastic;^Eukaryota; Viridiplantae; Streptophyta; Embryophyta; Tracheophyta; Spermatophyta; Magnoliophyta; eudicotyledons; Gunneridae; Pentapetalae; rosids; malvids; Brassicales; Brassicaceae; Camelineae; Arabidopsis
114413	CU657102.1_g1_i1	382	324.379	2	2	2	2.35527	0	0	22.0914	22.0914	22.0914	T	9.68572	MBOA1_ARATH^MBOA1_ARATH^Q:74-376,H:63-163^80.2%ID^E:2e-54^RecName: Full=Lysophospholipid acyltransferase 1;^Eukaryota; Viridiplantae; Streptophyta; Embryophyta; Tracheophyta; Spermatophyta; Magnoliophyta; eudicotyledons; Gunneridae; Pentapetalae; rosids; malvids; Brassicales; Brassicaceae; Camelineae; Arabidopsis
67868	CU657111.1_g1_i1	400	331.229	6	6	6	7.24573	0	0	64.9036	64.9036	64.9036	T	28.4562	IAA16_ARATH^IAA16_ARATH^Q:1-291,H:140-236^88.66%ID^E:8e-58^RecName: Full=Auxin-responsive protein IAA16;^Eukaryota; Viridiplantae; Streptophyta; Embryophyta; Tracheophyta; Spermatophyta; Magnoliophyta; eudicotyledons; Gunneridae; Pentapetalae; rosids; malvids; Brassicales; Brassicaceae; Camelineae; Arabidopsis
28669	CU657120.1_g1_i1	328	169.965	2	2	2	3.85963	0	0	42.1617	42.1617	42.1617	T	18.4853	ATL48_ARATH^ATL48_ARATH^Q:111-320,H:1-70^78.57%ID^E:6e-33^RecName: Full=RING-H2 finger protein ATL48;^Eukaryota; Viridiplantae; Streptophyta; Embryophyta; Tracheophyta; Spermatophyta; Magnoliophyta; eudicotyledons; Gunneridae; Pentapetalae; rosids; malvids; Brassicales; Brassicaceae; Camelineae; Arabidopsis
24252	CU657121.1_g1_i1	596	580.486	2	2	2	2.05345	0	0	12.3448	12.3448	12.3448	T	5.41244	RD23B_ARATH^RD23B_ARATH^Q:12-524,H:200-371^76.44%ID^E:2e-81^RecName: Full=Ubiquitin receptor RAD23b;^Eukaryota; Viridiplantae; Streptophyta; Embryophyta; Tracheophyta; Spermatophyta; Magnoliophyta; eudicotyledons; Gunneridae; Pentapetalae; rosids; malvids; Brassicales; Brassicaceae; Camelineae; Arabidopsis
5723	CU657125.1_g1_i1	537	488.235	2	2	2	2.19976	0	0	14.6774	14.6774	14.6774	T	6.43511	NIP11_ORYSJ^NIP11_ORYSJ^Q:521-96,H:56-197^75.35%ID^E:9e-73^RecName: Full=Aquaporin NIP1-1;^Eukaryota; Viridiplantae; Streptophyta; Embryophyta; Tracheophyta; Spermatophyta; Magnoliophyta; Liliopsida; Poales; Poaceae; BOP clade; Oryzoideae; Oryzeae; Oryzinae; Oryza
236134	CU657126.1_g1_i1	335	286.495	6	6	6	7.01582	0	0	75.0378	75.0378	75.0378	T	32.8994	ATPBM_MAIZE^ATPBM_MAIZE^Q:327-1,H:137-245^93.58%ID^E:2e-63^RecName: Full=ATP synthase subunit beta, mitochondrial;^Eukaryota; Viridiplantae; Streptophyta; Embryophyta; Tracheophyta; Spermatophyta; Magnoliophyta; Liliopsida; Poales; Poaceae; PACMAD clade; Panicoideae; Andropogonodae; Andropogoneae; Tripsacinae; Zea
192380	CU657133.1_g1_i1	491	474.976	2	2	2	2.06747	0	0	15.087	15.087	15.087	T	6.61474	SPA_SOLLC^SPA_SOLLC^Q:32-490,H:1-153^76.47%ID^E:1e-80^RecName: Full=Protein SPA, chloroplastic {ECO:0000303|PubMed:24372694};^Eukaryota; Viridiplantae; Streptophyta; Embryophyta; Tracheophyta; Spermatophyta; Magnoliophyta; eudicotyledons; Gunneridae; Pentapetalae; asterids; lamiids; Solanales; Solanaceae; Solanoideae; Solaneae; Solanum; Lycopersicon
175401	CU657136.1_g1_i1	510	428.255	2	2	2	2.38176	0	0	16.733	16.733	16.733	T	7.33638	EL5_ORYSJ^EL5_ORYSJ^Q:57-188,H:133-176^72.73%ID^E:3e-15^RecName: Full=E3 ubiquitin-protein ligase EL5;^Eukaryota; Viridiplantae; Streptophyta; Embryophyta; Tracheophyta; Spermatophyta; Magnoliophyta; Liliopsida; Poales; Poaceae; BOP clade; Oryzoideae; Oryzeae; Oryzinae; Oryza
168902	CU657137.1_g1_i1	440	408.961	2	2	2	2.15179	0	0	17.5224	17.5224	17.5224	T	7.6825	RS16B_ARATH^RS16B_ARATH^Q:407-42,H:1-123^82.11%ID^E:4e-56^RecName: Full=30S ribosomal protein S16-2, chloroplastic/mitochondrial {ECO:0000303|PubMed:18453549};^Eukaryota; Viridiplantae; Streptophyta; Embryophyta; Tracheophyta; Spermatophyta; Magnoliophyta; eudicotyledons; Gunneridae; Pentapetalae; rosids; malvids; Brassicales; Brassicaceae; Camelineae; Arabidopsis
141484	CU657143.1_g1_i1	611	623.067	2	2	2	1.96127	0	0	11.5012	11.5012	11.5012	T	5.04255	ACR3_ARATH^ACR3_ARATH^Q:9-575,H:42-231^76.84%ID^E:4e-103^RecName: Full=ACT domain-containing protein ACR3 {ECO:0000305};^Eukaryota; Viridiplantae; Streptophyta; Embryophyta; Tracheophyta; Spermatophyta; Magnoliophyta; eudicotyledons; Gunneridae; Pentapetalae; rosids; malvids; Brassicales; Brassicaceae; Camelineae; Arabidopsis`ACR3_ARATH^ACR3_ARATH^Q:6-425,H:270-394^25.53%ID^E:9e-06^RecName: Full=…
114328	CU657148.1_g1_i1	339	412.224	4	4	4	3.28948	0	0	34.7675	34.7675	34.7675	T	15.2434	CALM6_ARATH^CALM6_ARATH^Q:143-334,H:1-64^98.44%ID^E:1e-37^RecName: Full=Calmodulin-6;^Eukaryota; Viridiplantae; Streptophyta; Embryophyta; Tracheophyta; Spermatophyta; Magnoliophyta; eudicotyledons; Gunneridae; Pentapetalae; rosids; malvids; Brassicales; Brassicaceae; Camelineae; Arabidopsis`CALM6_ARATH^CALM6_ARATH^Q:125-328,H:66-135^44.29%ID^E:9e-09^RecName: Full=Calmodulin-6;^Eukaryota; Viridip…
17228	CU657157.1_g1_i1	320	192.156	5	5	5	8.32658	0	0	93.2316	93.2316	93.2316	T	40.8763	RL35_EUPES^RL35_EUPES^Q:230-3,H:1-76^94.74%ID^E:1e-40^RecName: Full=60S ribosomal protein L35;^Eukaryota; Viridiplantae; Streptophyta; Embryophyta; Tracheophyta; Spermatophyta; Magnoliophyta; eudicotyledons; Gunneridae; Pentapetalae; rosids; fabids; Malpighiales; Euphorbiaceae; Euphorbioideae; Euphorbieae; Euphorbia; Esula; Euphorbia sect. Esula
185291	CU657170.1_g1_i1	453	391.111	8	8	8	9.26592	0	0	73.2887	73.2887	73.2887	T	32.1326	Y1661_ARATH^Y1661_ARATH^Q:2-280,H:564-656^77.42%ID^E:3e-45^RecName: Full=Putative G-type lectin S-receptor-like serine/threonine-protein kinase At1g61610;^Eukaryota; Viridiplantae; Streptophyta; Embryophyta; Tracheophyta; Spermatophyta; Magnoliophyta; eudicotyledons; Gunneridae; Pentapetalae; rosids; malvids; Brassicales; Brassicaceae; Camelineae; Arabidopsis
165456	CU657174.1_g1_i1	455	430.115	2	2	2	2.11571	0	0	16.6606	16.6606	16.6606	T	7.30466	C3H38_ARATH^C3H38_ARATH^Q:151-38,H:587-624^71.05%ID^E:5e-10^RecName: Full=Zinc finger CCCH domain-containing protein 38;^Eukaryota; Viridiplantae; Streptophyta; Embryophyta; Tracheophyta; Spermatophyta; Magnoliophyta; eudicotyledons; Gunneridae; Pentapetalae; rosids; malvids; Brassicales; Brassicaceae; Camelineae; Arabidopsis
115908	CU657183.1_g1_i1	507	350.236	3	3	3	4.34279	0	0	30.6908	30.6908	30.6908	T	13.456	ATG8F_ARATH^ATG8F_ARATH^Q:125-475,H:1-117^87.18%ID^E:2e-58^RecName: Full=Autophagy-related protein 8f;^Eukaryota; Viridiplantae; Streptophyta; Embryophyta; Tracheophyta; Spermatophyta; Magnoliophyta; eudicotyledons; Gunneridae; Pentapetalae; rosids; malvids; Brassicales; Brassicaceae; Camelineae; Arabidopsis
109215	CU657184.1_g1_i1	350	274.403	5	5	5	6.37748	0	0	65.2871	65.2871	65.2871	T	28.6244	ATP5H_ARATH^ATP5H_ARATH^Q:135-332,H:1-66^80.3%ID^E:7e-33^RecName: Full=ATP synthase subunit d, mitochondrial;^Eukaryota; Viridiplantae; Streptophyta; Embryophyta; Tracheophyta; Spermatophyta; Magnoliophyta; eudicotyledons; Gunneridae; Pentapetalae; rosids; malvids; Brassicales; Brassicaceae; Camelineae; Arabidopsis
104595	CU657185.1_g1_i1	423	327.505	5	5	5	6.45793	0	0	54.7015	54.7015	54.7015	T	23.9832	PSBC_CICAR^PSBC_CICAR^Q:27-422,H:252-383^99.24%ID^E:2e-88^RecName: Full=Photosystem II CP43 reaction center protein {ECO:0000255|HAMAP-Rule:MF_01496};^Eukaryota; Viridiplantae; Streptophyta; Embryophyta; Tracheophyta; Spermatophyta; Magnoliophyta; eudicotyledons; Gunneridae; Pentapetalae; rosids; fabids; Fabales; Fabaceae; Papilionoideae; Cicereae; Cicer
98994	CU657186.1_g1_i1	418	641.527	3	3	3	1.95471	0	0	16.7553	16.7553	16.7553	T	7.34617	ACP1_CASGL^ACP1_CASGL^Q:98-418,H:1-106^85.98%ID^E:5e-57^RecName: Full=Acyl carrier protein 1, chloroplastic;^Eukaryota; Viridiplantae; Streptophyta; Embryophyta; Tracheophyta; Spermatophyta; Magnoliophyta; eudicotyledons; Gunneridae; Pentapetalae; rosids; fabids; Fagales; Casuarinaceae; Casuarina
93487	CU657187.1_g1_i1	436	312.659	2	2	2	2.78898	0	0	22.9195	22.9195	22.9195	T	10.0488	CSN2_ARATH^CSN2_ARATH^Q:3-434,H:54-197^88.89%ID^E:9e-89^RecName: Full=COP9 signalosome complex subunit 2;^Eukaryota; Viridiplantae; Streptophyta; Embryophyta; Tracheophyta; Spermatophyta; Magnoliophyta; eudicotyledons; Gunneridae; Pentapetalae; rosids; malvids; Brassicales; Brassicaceae; Camelineae; Arabidopsis
72977	CU657191.1_g1_i1	443	447.802	6	6	6	5.93566	0	0	48.0078	48.0078	48.0078	T	21.0484	ALEU_ARATH^ALEU_ARATH^Q:440-3,H:69-214^79.45%ID^E:8e-82^RecName: Full=Thiol protease aleurain;^Eukaryota; Viridiplantae; Streptophyta; Embryophyta; Tracheophyta; Spermatophyta; Magnoliophyta; eudicotyledons; Gunneridae; Pentapetalae; rosids; malvids; Brassicales; Brassicaceae; Camelineae; Arabidopsis
185913	CU657200.1_g1_i1	395	315.661	2	2	2	2.50269	0	0	22.7016	22.7016	22.7016	T	9.95323	#N/A
228475	CU657208.1_g1_i1	488	498.63	2	2	2	1.95736	0	0	14.3714	14.3714	14.3714	T	6.30095	CP122_ARATH^CP122_ARATH^Q:50-439,H:1-131^57.46%ID^E:2e-39^RecName: Full=Calvin cycle protein CP12-2, chloroplastic;^Eukaryota; Viridiplantae; Streptophyta; Embryophyta; Tracheophyta; Spermatophyta; Magnoliophyta; eudicotyledons; Gunneridae; Pentapetalae; rosids; malvids; Brassicales; Brassicaceae; Camelineae; Arabidopsis
178030	CU657218.1_g1_i1	548	1103.35	5	5	5	2.48335	0	0	16.237	16.237	16.237	T	7.1189	ROC4_NICSY^ROC4_NICSY^Q:74-547,H:1-148^42.59%ID^E:1e-09^RecName: Full=31 kDa ribonucleoprotein, chloroplastic;^Eukaryota; Viridiplantae; Streptophyta; Embryophyta; Tracheophyta; Spermatophyta; Magnoliophyta; eudicotyledons; Gunneridae; Pentapetalae; asterids; lamiids; Solanales; Solanaceae; Nicotianoideae; Nicotianeae; Nicotiana
171019	CU657219.1_g1_i1	336	221.981	3	3	3	4.54094	0	0	48.4231	48.4231	48.4231	T	21.2305	RL10_SOLME^RL10_SOLME^Q:1-327,H:76-184^94.5%ID^E:2e-69^RecName: Full=60S ribosomal protein L10;^Eukaryota; Viridiplantae; Streptophyta; Embryophyta; Tracheophyta; Spermatophyta; Magnoliophyta; eudicotyledons; Gunneridae; Pentapetalae; asterids; lamiids; Solanales; Solanaceae; Solanoideae; Solaneae; Solanum
100248	CU657233.1_g1_i1	268	313.19	3	3	3	2.56713	0	0	34.321	34.321	34.321	T	15.0476	UBIQ_AVESA^UBIQ_AVESA^Q:63-263,H:1-67^98.51%ID^E:2e-40^RecName: Full=Ubiquitin;^Eukaryota; Viridiplantae; Streptophyta; Embryophyta; Tracheophyta; Spermatophyta; Magnoliophyta; Liliopsida; Poales; Poaceae; BOP clade; Pooideae; Poodae; Poeae; Aveninae; Avena
96428	CU657234.1_g1_i1	325	153.825	2	2	2	4.22558	0	0	46.5854	46.5854	46.5854	T	20.4248	#N/A
16681	CU657249.1_g1_i1	379	329.123	4	4	4	4.60619	0	0	43.546	43.546	43.546	T	19.0922	RS15_ORYSJ^RS15_ORYSJ^Q:279-1,H:1-94^84.04%ID^E:7e-48^RecName: Full=40S ribosomal protein S15;^Eukaryota; Viridiplantae; Streptophyta; Embryophyta; Tracheophyta; Spermatophyta; Magnoliophyta; Liliopsida; Poales; Poaceae; BOP clade; Oryzoideae; Oryzeae; Oryzinae; Oryza
195188	CU657261.1_g1_i1	569	418.029	2	2	2	2.7223	0	0	17.1423	17.1423	17.1423	T	7.51584	RS72_ARATH^RS72_ARATH^Q:1-495,H:27-191^82.42%ID^E:5e-98^RecName: Full=40S ribosomal protein S7-2;^Eukaryota; Viridiplantae; Streptophyta; Embryophyta; Tracheophyta; Spermatophyta; Magnoliophyta; eudicotyledons; Gunneridae; Pentapetalae; rosids; malvids; Brassicales; Brassicaceae; Camelineae; Arabidopsis
187932	CU657262.1_g1_i1	116	32.5442	3	3	3	10.6931	0	0	330.289	330.289	330.289	T	144.811	#N/A
166248	CU657265.1_g1_i1	448	346.897	5	5	5	6.45724	0	0	51.6435	51.6435	51.6435	T	22.6425	RL142_ARATH^RL142_ARATH^Q:447-91,H:3-121^87.39%ID^E:5e-69^RecName: Full=60S ribosomal protein L14-2;^Eukaryota; Viridiplantae; Streptophyta; Embryophyta; Tracheophyta; Spermatophyta; Magnoliophyta; eudicotyledons; Gunneridae; Pentapetalae; rosids; malvids; Brassicales; Brassicaceae; Camelineae; Arabidopsis
184522	CU657276.1_g1_i1	680	583.737	6	6	6	6.98945	0	0	36.8282	36.8282	36.8282	T	16.1469	ILV5_ORYSJ^ILV5_ORYSJ^Q:679-20,H:101-320^95%ID^E:3e-135^RecName: Full=Ketol-acid reductoisomerase, chloroplastic;^Eukaryota; Viridiplantae; Streptophyta; Embryophyta; Tracheophyta; Spermatophyta; Magnoliophyta; Liliopsida; Poales; Poaceae; BOP clade; Oryzoideae; Oryzeae; Oryzinae; Oryza
156614	CU657280.1_g1_i1	443	326.748	2	2	2	2.71157	0	0	21.9313	21.9313	21.9313	T	9.6155	#N/A
150778	CU657281.1_g1_i1	369	299.923	3	3	3	3.69095	0	0	35.8392	35.8392	35.8392	T	15.7133	RAN3_ARATH^RAN3_ARATH^Q:362-141,H:148-221^94.59%ID^E:1e-30^RecName: Full=GTP-binding nuclear protein Ran-3;^Eukaryota; Viridiplantae; Streptophyta; Embryophyta; Tracheophyta; Spermatophyta; Magnoliophyta; eudicotyledons; Gunneridae; Pentapetalae; rosids; malvids; Brassicales; Brassicaceae; Camelineae; Arabidopsis
141246	CU657283.1_g1_i1	358	228.376	2	2	2	3.13518	0	0	31.378	31.378	31.378	T	13.7573	DNAJ8_ARATH^DNAJ8_ARATH^Q:1-246,H:83-162^62.65%ID^E:3e-31^RecName: Full=Chaperone protein dnaJ 8, chloroplastic;^Eukaryota; Viridiplantae; Streptophyta; Embryophyta; Tracheophyta; Spermatophyta; Magnoliophyta; eudicotyledons; Gunneridae; Pentapetalae; rosids; malvids; Brassicales; Brassicaceae; Camelineae; Arabidopsis
87993	CU657292.1_g1_i1	365	310.223	2	2	2	2.35315	0	0	23.0995	23.0995	23.0995	T	10.1277	DRM1_ARATH^DRM1_ARATH^Q:67-357,H:1-99^65.05%ID^E:1e-30^RecName: Full=Dormancy-associated protein 1 {ECO:0000303|Ref.1};^Eukaryota; Viridiplantae; Streptophyta; Embryophyta; Tracheophyta; Spermatophyta; Magnoliophyta; eudicotyledons; Gunneridae; Pentapetalae; rosids; malvids; Brassicales; Brassicaceae; Camelineae; Arabidopsis
83156	CU657293.1_g1_i1	601	528.924	4	4	4	4.54508	0	0	27.0965	27.0965	27.0965	T	11.8801	AVP_VIGRR^AVP_VIGRR^Q:600-22,H:471-663^95.85%ID^E:4e-122^RecName: Full=Pyrophosphate-energized vacuolar membrane proton pump;^Eukaryota; Viridiplantae; Streptophyta; Embryophyta; Tracheophyta; Spermatophyta; Magnoliophyta; eudicotyledons; Gunneridae; Pentapetalae; rosids; fabids; Fabales; Fabaceae; Papilionoideae; Phaseoleae; Vigna
62854	CU657296.1_g1_i1	638	589.384	5	5	5	5.41243	0	0	30.3961	30.3961	30.3961	T	13.3268	SP1L1_ARATH^SP1L1_ARATH^Q:575-234,H:1-111^64.91%ID^E:6e-37^RecName: Full=Protein SPIRAL1-like 1;^Eukaryota; Viridiplantae; Streptophyta; Embryophyta; Tracheophyta; Spermatophyta; Magnoliophyta; eudicotyledons; Gunneridae; Pentapetalae; rosids; malvids; Brassicales; Brassicaceae; Camelineae; Arabidopsis
9866	CU657304.1_g1_i1	660	789.275	2	2	2	1.67242	0	0	9.07921	9.07921	9.07921	T	3.98067	#N/A
207315	CU657310.1_g1_i1	525	435.005	2	2	2	2.41376	0	0	16.4733	16.4733	16.4733	T	7.22254	QKIL3_ARATH^QKIL3_ARATH^Q:17-523,H:44-212^75.15%ID^E:5e-89^RecName: Full=KH domain-containing protein At2g38610;^Eukaryota; Viridiplantae; Streptophyta; Embryophyta; Tracheophyta; Spermatophyta; Magnoliophyta; eudicotyledons; Gunneridae; Pentapetalae; rosids; malvids; Brassicales; Brassicaceae; Camelineae; Arabidopsis
195700	CU657312.1_g1_i1	628	845.773	13	13	13	9.65271	0	0	55.0727	55.0727	55.0727	T	24.1459	HMGB1_ARATH^HMGB1_ARATH^Q:103-480,H:1-123^64.29%ID^E:3e-32^RecName: Full=High mobility group B protein 1;^Eukaryota; Viridiplantae; Streptophyta; Embryophyta; Tracheophyta; Spermatophyta; Magnoliophyta; eudicotyledons; Gunneridae; Pentapetalae; rosids; malvids; Brassicales; Brassicaceae; Camelineae; Arabidopsis
175109	CU657315.1_g1_i1	300	337.409	3	3	3	2.66739	0	0	31.8575	31.8575	31.8575	T	13.9675	DRM1_ARATH^DRM1_ARATH^Q:51-299,H:1-85^68.54%ID^E:1e-26^RecName: Full=Dormancy-associated protein 1 {ECO:0000303|Ref.1};^Eukaryota; Viridiplantae; Streptophyta; Embryophyta; Tracheophyta; Spermatophyta; Magnoliophyta; eudicotyledons; Gunneridae; Pentapetalae; rosids; malvids; Brassicales; Brassicaceae; Camelineae; Arabidopsis
159459	CU657318.1_g1_i1	617	679.979	5	5	5	4.5369	0	0	26.3464	26.3464	26.3464	T	11.5512	ILV5_ARATH^ILV5_ARATH^Q:276-605,H:66-175^79.09%ID^E:3e-47^RecName: Full=Ketol-acid reductoisomerase, chloroplastic;^Eukaryota; Viridiplantae; Streptophyta; Embryophyta; Tracheophyta; Spermatophyta; Magnoliophyta; eudicotyledons; Gunneridae; Pentapetalae; rosids; malvids; Brassicales; Brassicaceae; Camelineae; Arabidopsis
78920	CU657331.1_g1_i1	597	434.45	2	2	2	2.7483	0	0	16.4944	16.4944	16.4944	T	7.23178	FRL3_ARATH^FRL3_ARATH^Q:2-595,H:249-446^69.19%ID^E:7e-90^RecName: Full=FRIGIDA-like protein 3;^Eukaryota; Viridiplantae; Streptophyta; Embryophyta; Tracheophyta; Spermatophyta; Magnoliophyta; eudicotyledons; Gunneridae; Pentapetalae; rosids; malvids; Brassicales; Brassicaceae; Camelineae; Arabidopsis
71355	CU657332.1_g1_i1	504	552.602	7	7	7	6.38434	0	0	45.387	45.387	45.387	T	19.8994	DRM1_ARATH^DRM1_ARATH^Q:206-496,H:1-99^64.08%ID^E:1e-28^RecName: Full=Dormancy-associated protein 1 {ECO:0000303|Ref.1};^Eukaryota; Viridiplantae; Streptophyta; Embryophyta; Tracheophyta; Spermatophyta; Magnoliophyta; eudicotyledons; Gunneridae; Pentapetalae; rosids; malvids; Brassicales; Brassicaceae; Camelineae; Arabidopsis
44951	CU657337.1_g1_i1	579	489.044	2	2	2	2.36789	0	0	14.6531	14.6531	14.6531	T	6.42447	P2A12_ARATH^P2A12_ARATH^Q:334-5,H:1-107^53.64%ID^E:2e-29^RecName: Full=F-box protein PP2-A12;^Eukaryota; Viridiplantae; Streptophyta; Embryophyta; Tracheophyta; Spermatophyta; Magnoliophyta; eudicotyledons; Gunneridae; Pentapetalae; rosids; malvids; Brassicales; Brassicaceae; Camelineae; Arabidopsis
33360	CU657339.1_g1_i1	542	492.27	3	3	3	3.30306	0	0	21.8355	21.8355	21.8355	T	9.57354	VA727_ARATH^VA727_ARATH^Q:1-498,H:49-214^85.54%ID^E:4e-95^RecName: Full=Vesicle-associated membrane protein 727;^Eukaryota; Viridiplantae; Streptophyta; Embryophyta; Tracheophyta; Spermatophyta; Magnoliophyta; eudicotyledons; Gunneridae; Pentapetalae; rosids; malvids; Brassicales; Brassicaceae; Camelineae; Arabidopsis
19725	CU657341.1_g1_i1	625	1094.72	2	2	2	1.14184	0	0	6.54594	6.54594	6.54594	T	2.86999	ERF71_ARATH^ERF71_ARATH^Q:324-530,H:39-107^81.16%ID^E:1e-24^RecName: Full=Ethylene-responsive transcription factor ERF071;^Eukaryota; Viridiplantae; Streptophyta; Embryophyta; Tracheophyta; Spermatophyta; Magnoliophyta; eudicotyledons; Gunneridae; Pentapetalae; rosids; malvids; Brassicales; Brassicaceae; Camelineae; Arabidopsis
11789	CU657342.1_g1_i1	614	458.108	2	2	2	2.68059	0	0	15.6426	15.6426	15.6426	T	6.85831	PILS7_ARATH^PILS7_ARATH^Q:415-2,H:1-138^72.46%ID^E:6e-58^RecName: Full=Protein PIN-LIKES 7 {ECO:0000303|PubMed:22504182};^Eukaryota; Viridiplantae; Streptophyta; Embryophyta; Tracheophyta; Spermatophyta; Magnoliophyta; eudicotyledons; Gunneridae; Pentapetalae; rosids; malvids; Brassicales; Brassicaceae; Camelineae; Arabidopsis
234984	CU657344.1_g1_i1	365	437.892	4	4	4	3.33416	0	0	32.7295	32.7295	32.7295	T	14.3499	PIP27_ARATH^PIP27_ARATH^Q:355-17,H:61-173^83.19%ID^E:1e-57^RecName: Full=Aquaporin PIP2-7;^Eukaryota; Viridiplantae; Streptophyta; Embryophyta; Tracheophyta; Spermatophyta; Magnoliophyta; eudicotyledons; Gunneridae; Pentapetalae; rosids; malvids; Brassicales; Brassicaceae; Camelineae; Arabidopsis
223642	CU657346.1_g1_i1	441	352.317	3	3	3	3.75514	0	0	30.5094	30.5094	30.5094	T	13.3765	#N/A
217830	CU657347.1_g1_i1	496	422.346	6	6	6	7.04636	0	0	50.9014	50.9014	50.9014	T	22.3171	RM16_ARATH^RM16_ARATH^Q:480-121,H:60-179^92.5%ID^E:8e-51^RecName: Full=60S ribosomal protein L16, mitochondrial;^Eukaryota; Viridiplantae; Streptophyta; Embryophyta; Tracheophyta; Spermatophyta; Magnoliophyta; eudicotyledons; Gunneridae; Pentapetalae; rosids; malvids; Brassicales; Brassicaceae; Camelineae; Arabidopsis
209826	CU657349.1_g1_i1	644	621.191	6	6	6	6.22031	0	0	34.6077	34.6077	34.6077	T	15.1733	RS4_MAIZE^RS4_MAIZE^Q:132-644,H:10-186^77.4%ID^E:1e-91^RecName: Full=40S ribosomal protein S4;^Eukaryota; Viridiplantae; Streptophyta; Embryophyta; Tracheophyta; Spermatophyta; Magnoliophyta; Liliopsida; Poales; Poaceae; PACMAD clade; Panicoideae; Andropogonodae; Andropogoneae; Tripsacinae; Zea`RS4_MAIZE^RS4_MAIZE^Q:88-216,H:1-43^100%ID^E:2e-21^RecName: Full=40S ribosomal protein S4;^Eukaryota; V…
109771	CU657366.1_g1_i1	613	684.411	3	3	3	2.68698	0	0	15.7055	15.7055	15.7055	T	6.88587	PME3_PHAVU^PME3_PHAVU^Q:8-598,H:15-203^38.81%ID^E:1e-23^RecName: Full=Pectinesterase 3;^Eukaryota; Viridiplantae; Streptophyta; Embryophyta; Tracheophyta; Spermatophyta; Magnoliophyta; eudicotyledons; Gunneridae; Pentapetalae; rosids; fabids; Fabales; Fabaceae; Papilionoideae; Phaseoleae; Phaseolus
102094	CU657367.1_g1_i1	627	593.679	2	2	2	2.11225	0	0	12.0705	12.0705	12.0705	T	5.29216	ASP1_ORYSJ^ASP1_ORYSJ^Q:624-1,H:112-321^45.33%ID^E:3e-43^RecName: Full=Aspartic proteinase Asp1;^Eukaryota; Viridiplantae; Streptophyta; Embryophyta; Tracheophyta; Spermatophyta; Magnoliophyta; Liliopsida; Poales; Poaceae; BOP clade; Oryzoideae; Oryzeae; Oryzinae; Oryza
69530	CU657372.1_g1_i1	575	559.611	3	3	3	3.0825	0	0	19.208	19.208	19.208	T	8.4215	#N/A
230082	CU657375.1_g1_i1	397	268.153	2	2	2	2.961	0	0	26.7235	26.7235	26.7235	T	11.7166	PIRL3_ORYSJ^PIRL3_ORYSJ^Q:3-383,H:254-380^70.08%ID^E:1e-56^RecName: Full=Plant intracellular Ras-group-related LRR protein 3;^Eukaryota; Viridiplantae; Streptophyta; Embryophyta; Tracheophyta; Spermatophyta; Magnoliophyta; Liliopsida; Poales; Poaceae; BOP clade; Oryzoideae; Oryzeae; Oryzinae; Oryza`PIRL3_ORYSJ^PIRL3_ORYSJ^Q:39-347,H:150-250^39.81%ID^E:1e-13^RecName: Full=Plant intracellular Ras-g…
220760	CU657377.1_g1_i1	637	695.247	3	3	3	2.74866	0	0	15.4607	15.4607	15.4607	T	6.77855	CAS1_SOLTU^CAS1_SOLTU^Q:143-637,H:13-177^82.42%ID^E:7e-94^RecName: Full=Bifunctional L-3-cyanoalanine synthase/cysteine synthase 1, mitochondrial;^Eukaryota; Viridiplantae; Streptophyta; Embryophyta; Tracheophyta; Spermatophyta; Magnoliophyta; eudicotyledons; Gunneridae; Pentapetalae; asterids; lamiids; Solanales; Solanaceae; Solanoideae; Solaneae; Solanum
209129	CU657379.1_g1_i1	441	353.679	3	3	3	3.74068	0	0	30.3919	30.3919	30.3919	T	13.325	#N/A
183464	CU657383.1_g1_i1	244	124.491	3	3	3	5.87995	0	0	86.3436	86.3436	86.3436	T	37.8563	#N/A
179956	CU657384.1_g1_i1	648	519.257	2	2	2	2.49587	0	0	13.8005	13.8005	13.8005	T	6.05066	HPPD_DAUCA^HPPD_DAUCA^Q:7-480,H:285-442^87.97%ID^E:4e-84^RecName: Full=4-hydroxyphenylpyruvate dioxygenase;^Eukaryota; Viridiplantae; Streptophyta; Embryophyta; Tracheophyta; Spermatophyta; Magnoliophyta; eudicotyledons; Gunneridae; Pentapetalae; asterids; campanulids; Apiales; Apiaceae; Apioideae; Scandiceae; Daucinae; Daucus; Daucus sect. Daucus
167960	CU657386.1_g1_i1	452	286.018	3	3	3	4.74096	0	0	37.5815	37.5815	37.5815	T	16.4772	CSPL7_VITVI^CSPL7_VITVI^Q:1-258,H:94-179^74.42%ID^E:1e-22^RecName: Full=CASP-like protein 1D1;^Eukaryota; Viridiplantae; Streptophyta; Embryophyta; Tracheophyta; Spermatophyta; Magnoliophyta; eudicotyledons; Gunneridae; Pentapetalae; rosids; Vitales; Vitaceae; Vitis
46180	CU657391.1_g1_i1	580	475.615	3	3	3	3.65842	0	0	22.6002	22.6002	22.6002	T	9.90878	KING1_ARATH^KING1_ARATH^Q:1-570,H:211-401^71.2%ID^E:4e-94^RecName: Full=SNF1-related protein kinase regulatory subunit gamma-1;^Eukaryota; Viridiplantae; Streptophyta; Embryophyta; Tracheophyta; Spermatophyta; Magnoliophyta; eudicotyledons; Gunneridae; Pentapetalae; rosids; malvids; Brassicales; Brassicaceae; Camelineae; Arabidopsis
30040	CU657393.1_g1_i1	619	426.206	9	9	9	13.0711	0	0	75.6605	75.6605	75.6605	T	33.1724	#N/A
232661	CU657398.1_g1_i1	659	806.59	11	11	11	8.98722	0	0	48.8637	48.8637	48.8637	T	21.4237	AVP_VIGRR^AVP_VIGRR^Q:24-581,H:143-332^90.53%ID^E:1e-112^RecName: Full=Pyrophosphate-energized vacuolar membrane proton pump;^Eukaryota; Viridiplantae; Streptophyta; Embryophyta; Tracheophyta; Spermatophyta; Magnoliophyta; eudicotyledons; Gunneridae; Pentapetalae; rosids; fabids; Fabales; Fabaceae; Papilionoideae; Phaseoleae; Vigna`AVP_VIGRR^AVP_VIGRR^Q:568-654,H:324-352^89.66%ID^E:9e-09^RecName:…
105855	CU657402.1_g1_i1	639	494.919	2	2	2	2.58224	0	0	14.4791	14.4791	14.4791	T	6.3482	ACOX1_ARATH^ACOX1_ARATH^Q:122-637,H:33-204^80.81%ID^E:2e-99^RecName: Full=Peroxisomal acyl-coenzyme A oxidase 1;^Eukaryota; Viridiplantae; Streptophyta; Embryophyta; Tracheophyta; Spermatophyta; Magnoliophyta; eudicotyledons; Gunneridae; Pentapetalae; rosids; malvids; Brassicales; Brassicaceae; Camelineae; Arabidopsis`ACOX1_ARATH^ACOX1_ARATH^Q:25-117,H:1-31^70.97%ID^E:2e-06^RecName: Full=Peroxiso…
97790	CU657403.1_g1_i1	446	346.751	2	2	2	2.57245	0	0	20.6661	20.6661	20.6661	T	9.0608	CBPX_PEA^CBPX_PEA^Q:2-436,H:89-233^75.86%ID^E:7e-77^RecName: Full=Serine carboxypeptidase-like;^Eukaryota; Viridiplantae; Streptophyta; Embryophyta; Tracheophyta; Spermatophyta; Magnoliophyta; eudicotyledons; Gunneridae; Pentapetalae; rosids; fabids; Fabales; Fabaceae; Papilionoideae; Fabeae; Pisum
73152	CU657407.1_g1_i1	571	395.237	5	5	5	7.22351	0	0	45.3271	45.3271	45.3271	T	19.8731	FRL3_ARATH^FRL3_ARATH^Q:14-571,H:248-433^68.82%ID^E:1e-82^RecName: Full=FRIGIDA-like protein 3;^Eukaryota; Viridiplantae; Streptophyta; Embryophyta; Tracheophyta; Spermatophyta; Magnoliophyta; eudicotyledons; Gunneridae; Pentapetalae; rosids; malvids; Brassicales; Brassicaceae; Camelineae; Arabidopsis
65941	CU657408.1_g1_i1	590	676.017	2	2	2	1.74552	0	0	10.6003	10.6003	10.6003	T	4.64758	ALF2_PEA^ALF2_PEA^Q:1-546,H:135-316^87.36%ID^E:7e-114^RecName: Full=Fructose-bisphosphate aldolase, cytoplasmic isozyme 2;^Eukaryota; Viridiplantae; Streptophyta; Embryophyta; Tracheophyta; Spermatophyta; Magnoliophyta; eudicotyledons; Gunneridae; Pentapetalae; rosids; fabids; Fabales; Fabaceae; Papilionoideae; Fabeae; Pisum
39497	CU657413.1_g1_i1	591	473.438	2	2	2	2.49663	0	0	15.1361	15.1361	15.1361	T	6.63623	P2C44_ORYSJ^P2C44_ORYSJ^Q:558-1,H:38-225^75.53%ID^E:3e-94^RecName: Full=Probable protein phosphatase 2C 44;^Eukaryota; Viridiplantae; Streptophyta; Embryophyta; Tracheophyta; Spermatophyta; Magnoliophyta; Liliopsida; Poales; Poaceae; BOP clade; Oryzoideae; Oryzeae; Oryzinae; Oryza
26039	CU657415.1_g1_i1	567	350.657	2	2	2	3.23393	0	0	20.4359	20.4359	20.4359	T	8.95989	FB232_ARATH^FB232_ARATH^Q:177-563,H:10-128^28.24%ID^E:2e-09^RecName: Full=F-box protein At4g12382;^Eukaryota; Viridiplantae; Streptophyta; Embryophyta; Tracheophyta; Spermatophyta; Magnoliophyta; eudicotyledons; Gunneridae; Pentapetalae; rosids; malvids; Brassicales; Brassicaceae; Camelineae; Arabidopsis
18698	CU657416.1_g1_i1	583	418.982	4	4	4	5.56587	0	0	34.2067	34.2067	34.2067	T	14.9975	PPA1_SOLLC^PPA1_SOLLC^Q:2-571,H:45-234^71.58%ID^E:5e-99^RecName: Full=Acid phosphatase 1;^Eukaryota; Viridiplantae; Streptophyta; Embryophyta; Tracheophyta; Spermatophyta; Magnoliophyta; eudicotyledons; Gunneridae; Pentapetalae; asterids; lamiids; Solanales; Solanaceae; Solanoideae; Solaneae; Solanum; Lycopersicon
11266	CU657417.1_g1_i1	612	676.642	3	3	3	2.7134	0	0	15.8858	15.8858	15.8858	T	6.96494	ALF2_PEA^ALF2_PEA^Q:1-612,H:135-338^85.78%ID^E:1e-115^RecName: Full=Fructose-bisphosphate aldolase, cytoplasmic isozyme 2;^Eukaryota; Viridiplantae; Streptophyta; Embryophyta; Tracheophyta; Spermatophyta; Magnoliophyta; eudicotyledons; Gunneridae; Pentapetalae; rosids; fabids; Fabales; Fabaceae; Papilionoideae; Fabeae; Pisum
3654	CU657418.1_g1_i1	407	301.533	4	4	4	5.39908	0	0	47.5304	47.5304	47.5304	T	20.8392	ERF82_ARATH^ERF82_ARATH^Q:405-73,H:14-120^61.26%ID^E:4e-22^RecName: Full=Ethylene-responsive transcription factor 3;^Eukaryota; Viridiplantae; Streptophyta; Embryophyta; Tracheophyta; Spermatophyta; Magnoliophyta; eudicotyledons; Gunneridae; Pentapetalae; rosids; malvids; Brassicales; Brassicaceae; Camelineae; Arabidopsis
228456	CU657420.1_g1_i1	502	470.188	3	3	3	3.20297	0	0	22.861	22.861	22.861	T	10.0231	CATA3_NICPL^CATA3_NICPL^Q:24-431,H:357-492^76.47%ID^E:4e-72^RecName: Full=Catalase isozyme 3;^Eukaryota; Viridiplantae; Streptophyta; Embryophyta; Tracheophyta; Spermatophyta; Magnoliophyta; eudicotyledons; Gunneridae; Pentapetalae; asterids; lamiids; Solanales; Solanaceae; Nicotianoideae; Nicotianeae; Nicotiana
222013	CU657421.1_g1_i1	482	291.887	3	3	3	4.95398	0	0	36.8259	36.8259	36.8259	T	16.1459	PFKA3_ARATH^PFKA3_ARATH^Q:234-473,H:230-309^90%ID^E:4e-75^RecName: Full=ATP-dependent 6-phosphofructokinase 3 {ECO:0000255|HAMAP-Rule:MF_03186};^Eukaryota; Viridiplantae; Streptophyta; Embryophyta; Tracheophyta; Spermatophyta; Magnoliophyta; eudicotyledons; Gunneridae; Pentapetalae; rosids; malvids; Brassicales; Brassicaceae; Camelineae; Arabidopsis`PFKA3_ARATH^PFKA3_ARATH^Q:10-237,H:155-230^92.1…
210000	CU657423.1_g1_i1	613	532.978	3	3	3	3.45042	0	0	20.1678	20.1678	20.1678	T	8.84233	KPYC2_ORYSJ^KPYC2_ORYSJ^Q:613-200,H:390-527^92.03%ID^E:3e-81^RecName: Full=Pyruvate kinase 2, cytosolic {ECO:0000305};^Eukaryota; Viridiplantae; Streptophyta; Embryophyta; Tracheophyta; Spermatophyta; Magnoliophyta; Liliopsida; Poales; Poaceae; BOP clade; Oryzoideae; Oryzeae; Oryzinae; Oryza
187798	CU657426.1_g1_i1	537	448.69	2	2	2	2.39363	0	0	15.9709	15.9709	15.9709	T	7.00226	HA22J_ARATH^HA22J_ARATH^Q:113-535,H:1-141^62.41%ID^E:1e-64^RecName: Full=HVA22-like protein j;^Eukaryota; Viridiplantae; Streptophyta; Embryophyta; Tracheophyta; Spermatophyta; Magnoliophyta; eudicotyledons; Gunneridae; Pentapetalae; rosids; malvids; Brassicales; Brassicaceae; Camelineae; Arabidopsis
175680	CU657428.1_g1_i1	595	608.54	3	3	3	2.93325	0	0	17.6636	17.6636	17.6636	T	7.74438	PATL3_ARATH^PATL3_ARATH^Q:95-574,H:102-248^66.88%ID^E:3e-58^RecName: Full=Patellin-3;^Eukaryota; Viridiplantae; Streptophyta; Embryophyta; Tracheophyta; Spermatophyta; Magnoliophyta; eudicotyledons; Gunneridae; Pentapetalae; rosids; malvids; Brassicales; Brassicaceae; Camelineae; Arabidopsis
155709	CU657431.1_g1_i1	367	262.565	4	4	4	5.59099	0	0	54.5845	54.5845	54.5845	T	23.9319	KINB2_ARATH^KINB2_ARATH^Q:6-362,H:153-271^72.27%ID^E:5e-59^RecName: Full=SNF1-related protein kinase regulatory subunit beta-2;^Eukaryota; Viridiplantae; Streptophyta; Embryophyta; Tracheophyta; Spermatophyta; Magnoliophyta; eudicotyledons; Gunneridae; Pentapetalae; rosids; malvids; Brassicales; Brassicaceae; Camelineae; Arabidopsis
144432	CU657433.1_g1_i1	539	498.362	4	4	4	4.32617	0	0	28.7582	28.7582	28.7582	T	12.6087	CXE8_ARATH^CXE8_ARATH^Q:353-3,H:2-105^52.99%ID^E:2e-27^RecName: Full=Probable carboxylesterase 8;^Eukaryota; Viridiplantae; Streptophyta; Embryophyta; Tracheophyta; Spermatophyta; Magnoliophyta; eudicotyledons; Gunneridae; Pentapetalae; rosids; malvids; Brassicales; Brassicaceae; Camelineae; Arabidopsis
83791	CU657443.1_g1_i1	519	436.78	3	3	3	3.56472	0	0	24.6096	24.6096	24.6096	T	10.7898	CATA1_RICCO^CATA1_RICCO^Q:52-519,H:23-178^87.18%ID^E:2e-95^RecName: Full=Catalase isozyme 1;^Eukaryota; Viridiplantae; Streptophyta; Embryophyta; Tracheophyta; Spermatophyta; Magnoliophyta; eudicotyledons; Gunneridae; Pentapetalae; rosids; fabids; Malpighiales; Euphorbiaceae; Acalyphoideae; Acalypheae; Ricinus
77210	CU657444.1_g1_i1	438	271.853	3	3	3	4.83349	0	0	39.5397	39.5397	39.5397	T	17.3357	RT03_PETHY^RT03_PETHY^Q:7-411,H:413-547^93.33%ID^E:3e-79^RecName: Full=Ribosomal protein S3, mitochondrial;^Eukaryota; Viridiplantae; Streptophyta; Embryophyta; Tracheophyta; Spermatophyta; Magnoliophyta; eudicotyledons; Gunneridae; Pentapetalae; asterids; lamiids; Solanales; Solanaceae; Petunioideae; Petunia
31375	CU657453.1_g1_i1	338	226.203	3	3	3	4.48271	0	0	47.5193	47.5193	47.5193	T	20.8343	#N/A
226962	CU657460.1_g1_i1	524	560.669	6	6	6	5.60759	0	0	38.3435	38.3435	38.3435	T	16.8112	DRM1_ARATH^DRM1_ARATH^Q:461-108,H:1-121^64%ID^E:5e-39^RecName: Full=Dormancy-associated protein 1 {ECO:0000303|Ref.1};^Eukaryota; Viridiplantae; Streptophyta; Embryophyta; Tracheophyta; Spermatophyta; Magnoliophyta; eudicotyledons; Gunneridae; Pentapetalae; rosids; malvids; Brassicales; Brassicaceae; Camelineae; Arabidopsis
214498	CU657462.1_g1_i1	527	449.417	3	3	3	3.51789	0	0	23.9176	23.9176	23.9176	T	10.4864	UPL4_ARATH^UPL4_ARATH^Q:3-500,H:330-495^61.08%ID^E:8e-57^RecName: Full=E3 ubiquitin-protein ligase UPL4;^Eukaryota; Viridiplantae; Streptophyta; Embryophyta; Tracheophyta; Spermatophyta; Magnoliophyta; eudicotyledons; Gunneridae; Pentapetalae; rosids; malvids; Brassicales; Brassicaceae; Camelineae; Arabidopsis
204112	CU657464.1_g1_i1	566	457.744	3	3	3	3.7095	0	0	23.4826	23.4826	23.4826	T	10.2957	TMN10_ARATH^TMN10_ARATH^Q:1-564,H:59-246^77.13%ID^E:3e-103^RecName: Full=Transmembrane 9 superfamily member 10 {ECO:0000305};^Eukaryota; Viridiplantae; Streptophyta; Embryophyta; Tracheophyta; Spermatophyta; Magnoliophyta; eudicotyledons; Gunneridae; Pentapetalae; rosids; malvids; Brassicales; Brassicaceae; Camelineae; Arabidopsis
196881	CU657465.1_g1_i1	495	313.473	3	3	3	4.73724	0	0	34.29	34.29	34.29	T	15.034	#N/A
183525	CU657467.1_g1_i1	556	459.725	5	5	5	6.0471	0	0	38.9689	38.9689	38.9689	T	17.0855	KING1_ARATH^KING1_ARATH^Q:15-554,H:216-396^72.38%ID^E:1e-90^RecName: Full=SNF1-related protein kinase regulatory subunit gamma-1;^Eukaryota; Viridiplantae; Streptophyta; Embryophyta; Tracheophyta; Spermatophyta; Magnoliophyta; eudicotyledons; Gunneridae; Pentapetalae; rosids; malvids; Brassicales; Brassicaceae; Camelineae; Arabidopsis
98810	CU657483.1_g1_i1	611	621.627	2	2	2	1.96581	0	0	11.5278	11.5278	11.5278	T	5.05423	COR2_PAPSO^COR2_PAPSO^Q:598-26,H:131-321^63.87%ID^E:8e-89^RecName: Full=Non-functional NADPH-dependent codeinone reductase 2;^Eukaryota; Viridiplantae; Streptophyta; Embryophyta; Tracheophyta; Spermatophyta; Magnoliophyta; eudicotyledons; Ranunculales; Papaveraceae; Papaveroideae; Papaver
50366	CU657491.1_g1_i1	590	834.093	7	7	7	4.95149	0	0	30.0698	30.0698	30.0698	T	13.1837	IF4A6_TOBAC^IF4A6_TOBAC^Q:551-57,H:89-253^95.15%ID^E:1e-112^RecName: Full=Eukaryotic initiation factor 4A-6;^Eukaryota; Viridiplantae; Streptophyta; Embryophyta; Tracheophyta; Spermatophyta; Magnoliophyta; eudicotyledons; Gunneridae; Pentapetalae; asterids; lamiids; Solanales; Solanaceae; Nicotianoideae; Nicotianeae; Nicotiana
21885	CU657495.1_g1_i1	694	645.74	3	3	3	3.22421	0	0	16.646	16.646	16.646	T	7.29824	AVP_VIGRR^AVP_VIGRR^Q:18-692,H:442-666^95.56%ID^E:4e-126^RecName: Full=Pyrophosphate-energized vacuolar membrane proton pump;^Eukaryota; Viridiplantae; Streptophyta; Embryophyta; Tracheophyta; Spermatophyta; Magnoliophyta; eudicotyledons; Gunneridae; Pentapetalae; rosids; fabids; Fabales; Fabaceae; Papilionoideae; Phaseoleae; Vigna
10659	CU657497.1_g1_i1	357	382.869	6	6	6	5.5946	0	0	56.1497	56.1497	56.1497	T	24.6182	DRM1_ARATH^DRM1_ARATH^Q:278-3,H:1-94^68.37%ID^E:2e-30^RecName: Full=Dormancy-associated protein 1 {ECO:0000303|Ref.1};^Eukaryota; Viridiplantae; Streptophyta; Embryophyta; Tracheophyta; Spermatophyta; Magnoliophyta; eudicotyledons; Gunneridae; Pentapetalae; rosids; malvids; Brassicales; Brassicaceae; Camelineae; Arabidopsis
224366	CU657501.1_g1_i1	485	489.938	7	7	7	6.92945	0	0	51.1921	51.1921	51.1921	T	22.4446	SODM_HEVBR^SODM_HEVBR^Q:65-478,H:1-137^78.26%ID^E:2e-72^RecName: Full=Superoxide dismutase [Mn], mitochondrial;^Eukaryota; Viridiplantae; Streptophyta; Embryophyta; Tracheophyta; Spermatophyta; Magnoliophyta; eudicotyledons; Gunneridae; Pentapetalae; rosids; fabids; Malpighiales; Euphorbiaceae; Crotonoideae; Micrandreae; Hevea
213280	CU657503.1_g1_i1	636	745.177	3	3	3	2.56047	0	0	14.4247	14.4247	14.4247	T	6.32436	DTC_ARATH^DTC_ARATH^Q:86-634,H:1-182^85.79%ID^E:5e-107^RecName: Full=Mitochondrial dicarboxylate/tricarboxylate transporter DTC;^Eukaryota; Viridiplantae; Streptophyta; Embryophyta; Tracheophyta; Spermatophyta; Magnoliophyta; eudicotyledons; Gunneridae; Pentapetalae; rosids; malvids; Brassicales; Brassicaceae; Camelineae; Arabidopsis
200824	CU657505.1_g1_i1	503	343.424	2	2	2	2.92932	0	0	20.8663	20.8663	20.8663	T	9.14858	Y1801_ARATH^Y1801_ARATH^Q:67-438,H:1-138^47.1%ID^E:7e-25^RecName: Full=MAPK kinase substrate protein At1g80180;^Eukaryota; Viridiplantae; Streptophyta; Embryophyta; Tracheophyta; Spermatophyta; Magnoliophyta; eudicotyledons; Gunneridae; Pentapetalae; rosids; malvids; Brassicales; Brassicaceae; Camelineae; Arabidopsis
128822	CU657517.1_g1_i1	354	224.208	4	4	4	6.31556	0	0	63.9227	63.9227	63.9227	T	28.0262	#N/A
83472	CU657524.1_g1_i1	558	375.051	2	2	2	2.9756	0	0	19.1067	19.1067	19.1067	T	8.37712	C3H48_ARATH^C3H48_ARATH^Q:3-377,H:302-426^75.2%ID^E:3e-66^RecName: Full=Zinc finger CCCH domain-containing protein 48;^Eukaryota; Viridiplantae; Streptophyta; Embryophyta; Tracheophyta; Spermatophyta; Magnoliophyta; eudicotyledons; Gunneridae; Pentapetalae; rosids; malvids; Brassicales; Brassicaceae; Camelineae; Arabidopsis
46195	CU657530.1_g1_i1	693	812.804	2	2	2	1.70521	0	0	8.81638	8.81638	8.81638	T	3.86544	#N/A
37477	CU657531.1_g1_i1	592	526.844	4	4	4	4.49469	0	0	27.2035	27.2035	27.2035	T	11.927	R3HD2_HUMAN^R3HD2_HUMAN^Q:215-556,H:135-241^32.48%ID^E:9e-08^RecName: Full=R3H domain-containing protein 2;^Eukaryota; Metazoa; Chordata; Craniata; Vertebrata; Euteleostomi; Mammalia; Eutheria; Euarchontoglires; Primates; Haplorrhini; Catarrhini; Hominidae; Homo
26190	CU657533.1_g1_i1	569	729.156	8	8	8	6.24284	0	0	39.3112	39.3112	39.3112	T	17.2355	#N/A
224451	CU657541.1_g1_i1	574	727.755	4	4	4	3.15491	0	0	19.6934	19.6934	19.6934	T	8.63435	#N/A
174360	CU657551.1_g1_i1	471	276.942	2	2	2	3.40143	0	0	25.8754	25.8754	25.8754	T	11.3448	PFKA3_ARATH^PFKA3_ARATH^Q:214-447,H:230-307^92.31%ID^E:1e-72^RecName: Full=ATP-dependent 6-phosphofructokinase 3 {ECO:0000255|HAMAP-Rule:MF_03186};^Eukaryota; Viridiplantae; Streptophyta; Embryophyta; Tracheophyta; Spermatophyta; Magnoliophyta; eudicotyledons; Gunneridae; Pentapetalae; rosids; malvids; Brassicales; Brassicaceae; Camelineae; Arabidopsis`PFKA3_ARATH^PFKA3_ARATH^Q:2-217,H:159-230^93…
168226	CU657552.1_g1_i1	570	405.802	3	3	3	4.21388	0	0	26.4883	26.4883	26.4883	T	11.6135	H1_SOLPN^H1_SOLPN^Q:1-123,H:78-118^82.93%ID^E:7e-15^RecName: Full=Histone H1;^Eukaryota; Viridiplantae; Streptophyta; Embryophyta; Tracheophyta; Spermatophyta; Magnoliophyta; eudicotyledons; Gunneridae; Pentapetalae; asterids; lamiids; Solanales; Solanaceae; Solanoideae; Solaneae; Solanum; Lycopersicon
152385	CU657554.1_g1_i1	359	188.664	2	2	2	3.8057	0	0	37.9828	37.9828	37.9828	T	16.6531	#N/A
62637	CU657568.1_g1_i1	469	230.291	2	2	2	4.0731	0	0	31.1171	31.1171	31.1171	T	13.6429	#N/A
56536	CU657569.1_g1_i1	623	521.581	2	2	2	2.38889	0	0	13.739	13.739	13.739	T	6.0237	BLH7_ARATH^BLH7_ARATH^Q:622-17,H:171-373^70.59%ID^E:8e-92^RecName: Full=BEL1-like homeodomain protein 7;^Eukaryota; Viridiplantae; Streptophyta; Embryophyta; Tracheophyta; Spermatophyta; Magnoliophyta; eudicotyledons; Gunneridae; Pentapetalae; rosids; malvids; Brassicales; Brassicaceae; Camelineae; Arabidopsis
41399	CU657571.1_g1_i1	373	344.916	7	7	7	7.56996	0	0	72.7162	72.7162	72.7162	T	31.8815	RL291_ARATH^RL291_ARATH^Q:283-101,H:1-61^83.61%ID^E:2e-28^RecName: Full=60S ribosomal protein L29-1;^Eukaryota; Viridiplantae; Streptophyta; Embryophyta; Tracheophyta; Spermatophyta; Magnoliophyta; eudicotyledons; Gunneridae; Pentapetalae; rosids; malvids; Brassicales; Brassicaceae; Camelineae; Arabidopsis
24766	CU657574.1_g1_i1	487	382.371	2	2	2	2.54726	0	0	18.7409	18.7409	18.7409	T	8.21675	Y5436_ARATH^Y5436_ARATH^Q:486-1,H:200-361^74.69%ID^E:1e-60^RecName: Full=MATH domain-containing protein At5g43560;^Eukaryota; Viridiplantae; Streptophyta; Embryophyta; Tracheophyta; Spermatophyta; Magnoliophyta; eudicotyledons; Gunneridae; Pentapetalae; rosids; malvids; Brassicales; Brassicaceae; Camelineae; Arabidopsis
18318	CU657575.1_g1_i1	599	495.84	5	5	5	6.04026	0	0	36.1306	36.1306	36.1306	T	15.841	G3PC_ANTMA^G3PC_ANTMA^Q:597-145,H:187-337^94.04%ID^E:1e-81^RecName: Full=Glyceraldehyde-3-phosphate dehydrogenase, cytosolic;^Eukaryota; Viridiplantae; Streptophyta; Embryophyta; Tracheophyta; Spermatophyta; Magnoliophyta; eudicotyledons; Gunneridae; Pentapetalae; asterids; lamiids; Lamiales; Plantaginaceae; Antirrhineae; Antirrhinum
205433	CU657583.1_g1_i1	533	399.631	3	3	3	4.00119	0	0	26.8973	26.8973	26.8973	T	11.7928	MT1_PEA^MT1_PEA^Q:166-312,H:27-75^69.39%ID^E:3e-15^RecName: Full=Metallothionein-like protein 1;^Eukaryota; Viridiplantae; Streptophyta; Embryophyta; Tracheophyta; Spermatophyta; Magnoliophyta; eudicotyledons; Gunneridae; Pentapetalae; rosids; fabids; Fabales; Fabaceae; Papilionoideae; Fabeae; Pisum
198613	CU657584.1_g1_i1	620	637.085	2	2	2	1.94637	0	0	11.2481	11.2481	11.2481	T	4.9316	G3PC_ANTMA^G3PC_ANTMA^Q:1-585,H:143-337^93.33%ID^E:4e-113^RecName: Full=Glyceraldehyde-3-phosphate dehydrogenase, cytosolic;^Eukaryota; Viridiplantae; Streptophyta; Embryophyta; Tracheophyta; Spermatophyta; Magnoliophyta; eudicotyledons; Gunneridae; Pentapetalae; asterids; lamiids; Lamiales; Plantaginaceae; Antirrhineae; Antirrhinum
208130	CU657588.1_g1_i1	285	172.229	2	2	2	3.30954	0	0	41.6073	41.6073	41.6073	T	18.2422	RDL1_ARATH^RDL1_ARATH^Q:1-285,H:112-207^66.67%ID^E:2e-38^RecName: Full=Germination-specific cysteine protease 1 {ECO:0000303|Ref.1};^Eukaryota; Viridiplantae; Streptophyta; Embryophyta; Tracheophyta; Spermatophyta; Magnoliophyta; eudicotyledons; Gunneridae; Pentapetalae; rosids; malvids; Brassicales; Brassicaceae; Camelineae; Arabidopsis
192442	CU657591.1_g1_i1	515	439.319	2	2	2	2.34454	0	0	16.3116	16.3116	16.3116	T	7.15163	MSBP2_ARATH^MSBP2_ARATH^Q:18-389,H:86-206^70.16%ID^E:1e-51^RecName: Full=Membrane steroid-binding protein 2;^Eukaryota; Viridiplantae; Streptophyta; Embryophyta; Tracheophyta; Spermatophyta; Magnoliophyta; eudicotyledons; Gunneridae; Pentapetalae; rosids; malvids; Brassicales; Brassicaceae; Camelineae; Arabidopsis
179911	CU657593.1_g1_i1	524	503.791	4	4	4	4.16046	0	0	28.4483	28.4483	28.4483	T	12.4728	ATP7_ARATH^ATP7_ARATH^Q:104-523,H:1-138^69.29%ID^E:2e-65^RecName: Full=Probable ATP synthase 24 kDa subunit, mitochondrial;^Eukaryota; Viridiplantae; Streptophyta; Embryophyta; Tracheophyta; Spermatophyta; Magnoliophyta; eudicotyledons; Gunneridae; Pentapetalae; rosids; malvids; Brassicales; Brassicaceae; Camelineae; Arabidopsis
155904	CU657597.1_g1_i1	587	581.072	2	2	2	2.0204	0	0	12.3324	12.3324	12.3324	T	5.40698	SDF2_ARATH^SDF2_ARATH^Q:585-52,H:39-216^80.9%ID^E:1e-109^RecName: Full=Stromal cell-derived factor 2-like protein;^Eukaryota; Viridiplantae; Streptophyta; Embryophyta; Tracheophyta; Spermatophyta; Magnoliophyta; eudicotyledons; Gunneridae; Pentapetalae; rosids; malvids; Brassicales; Brassicaceae; Camelineae; Arabidopsis
81283	CU657603.1_g1_i1	344	301.798	8	8	8	9.11867	0	0	94.9773	94.9773	94.9773	T	41.6417	#N/A
76676	CU657604.1_g1_i1	270	139.213	9	9	9	17.4552	0	0	231.637	231.637	231.637	T	101.559	RR12_EUCGG^RR12_EUCGG^Q:150-266,H:1-39^89.74%ID^E:2e-16^RecName: Full=30S ribosomal protein S12, chloroplastic;^Eukaryota; Viridiplantae; Streptophyta; Embryophyta; Tracheophyta; Spermatophyta; Magnoliophyta; eudicotyledons; Gunneridae; Pentapetalae; rosids; malvids; Myrtales; Myrtaceae; Myrtoideae; Eucalypteae; Eucalyptus
55354	CU657608.1_g1_i1	262	153.69	5	5	5	8.52364	0	0	116.566	116.566	116.566	T	51.1068	NU1C_DAUCA^NU1C_DAUCA^Q:257-3,H:189-273^96.47%ID^E:2e-51^RecName: Full=NAD(P)H-quinone oxidoreductase subunit 1, chloroplastic {ECO:0000255|HAMAP-Rule:MF_01350};^Eukaryota; Viridiplantae; Streptophyta; Embryophyta; Tracheophyta; Spermatophyta; Magnoliophyta; eudicotyledons; Gunneridae; Pentapetalae; asterids; campanulids; Apiales; Apiaceae; Apioideae; Scandiceae; Daucinae; Daucus; Daucus sect. Da…
[truncated: 56,455 more rows]
