# Supplementary material for: Integrated multi-omic analysis of host-microbiota interactions in acute oak decline
Source: Microbiome. 2018 Jan 30;6:21. doi: 10.1186/s40168-018-0408-5 (PMC5789699; doi:10.1186/s40168-018-0408-5)
Supplement: Supplementary file 29 — Narrowed-down metatranscriptome read hits of sample AT4. Gene-read hits assigned using the database depicted in ‘Additional file 13’ and the Trinotate pipeline for sample AT2. (XLSX 2628 kb) [file 40168_2018_408_MOESM29_ESM.xlsx]

## Sheet: AT5results
Metatranscriptome read hits of sample AT5, using the database depicted in 'Supplementary data 1' and the Trinotate pipeline
bundle_id	target_id	length	eff_length	tot_counts	uniq_counts	est_counts	eff_counts	ambig_distr_alpha	ambig_distr_beta	fpkm	fpkm_conf_low	fpkm_conf_high	solvable	tpm	anno								genes
47986	Rahnella_victoriana_5223	786	679.7	2	2	2	2.31279	0	0	33.9171	33.9171	33.9171	T	14.4821	Rahnella_victoriana_5223 Pyrethroid hydrolase						Rahnella victoriana		67
98953	Rahnella_victoriana_5042	3438	3331.69	2	2	2	2.06382	0	0	6.91944	6.91944	6.91944	T	2.9545	Rahnella_victoriana_5042 hypothetical protein						Brenneria goodwinii		65
158269	Rahnella_victoriana_5007	2118	2011.7	3	3	3	3.15853	0	0	17.1896	17.1896	17.1896	T	7.33968	Rahnella_victoriana_5007 Inner membrane protein YjiY						Gibbsiella quercinecans		2
49230	Rahnella_victoriana_4934	1005	898.699	2	2	2	2.23657	0	0	25.652	25.652	25.652	T	10.953	Rahnella_victoriana_4934 2OG-Fe(II) oxygenase superfamily protein						Oak		17450
100062	Rahnella_victoriana_4917	1986	1879.7	2	2	2	2.11311	0	0	12.2644	12.2644	12.2644	T	5.23674	Rahnella_victoriana_4917 Cocaine esterase						Clostridioides		1
231416	Rahnella_victoriana_4753	840	733.699	2	2	2	2.28977	0	0	31.4208	31.4208	31.4208	T	13.4162	Rahnella_victoriana_4753 Inner membrane ABC transporter permease protein YdcV						Halomonas		2
226361	Rahnella_victoriana_4715	2430	2323.69	3	3	3	3.13725	0	0	14.8815	14.8815	14.8815	T	6.3542	Rahnella_victoriana_4715 Macrolide export ATP-binding/permease protein MacB						Sphaerochaeta		3
150512	Rahnella_victoriana_4690	813	706.7	2	2	2	2.30084	0	0	32.6213	32.6213	32.6213	T	13.9288	Rahnella_victoriana_4690 D-methionine-binding lipoprotein MetQ precursor						Carnobacterium		0
118362	Rahnella_victoriana_4617	837	730.699	2	2	2	2.29095	0	0	31.5498	31.5498	31.5498	T	13.4713	Rahnella_victoriana_4617 Transcription antiterminator LicT						Idiomarina		0
19598	Rahnella_victoriana_4480	1245	1138.7	3	3	3	3.28006	0	0	30.3681	30.3681	30.3681	T	12.9667	Rahnella_victoriana_4480 putative diguanylate cyclase YdaM						Bautenbergia		4
18207	Rahnella_victoriana_4462	3153	3046.69	2	2	2	2.06979	0	0	7.56671	7.56671	7.56671	T	3.23087	Rahnella_victoriana_4462 Multidrug efflux pump subunit AcrB						Acholeplasma		0
109840	Rahnella_victoriana_4385	3249	3142.69	2	2	2	2.06765	0	0	7.33557	7.33557	7.33557	T	3.13218	Rahnella_victoriana_4385 Nuclease SbcCD subunit C						Sphaerochaeta		3
87417	Rahnella_victoriana_4361	3891	3784.69	2	2	2	2.05618	0	0	6.09123	6.09123	6.09123	T	2.60087	Rahnella_victoriana_4361 Phosphoribosylformylglycinamidine synthase						Nocardioides		0
203830	Rahnella_victoriana_4328	364	257.913	2	2	2	2.82266	0	0	89.3845	89.3845	89.3845	T	38.1659	Rahnella_victoriana_4328 transfer-messenger RNA, SsrA						Halomonas		0
105868	Rahnella_victoriana_4106	2664	2557.69	2	2	2	2.08313	0	0	9.01336	9.01336	9.01336	T	3.84857	Rahnella_victoriana_4106 Pyruvate dehydrogenase E1 component						Porphyromonas		0
133141	Rahnella_victoriana_4071	459	352.714	2	2	2	2.60267	0	0	65.3601	65.3601	65.3601	T	27.9078	Rahnella_victoriana_4071 cell division protein MraZ						Erysipelothrix		0
108586	Rahnella_victoriana_4068	1719	1612.7	2	2	2	2.13183	0	0	14.295	14.295	14.295	T	6.10374	Rahnella_victoriana_4068 Acetolactate synthase isozyme 3 large subunit						Cytophaga		0
131821	Rahnella_victoriana_3959	2181	2074.7	2	2	2	2.10248	0	0	11.1117	11.1117	11.1117	T	4.74454	Rahnella_victoriana_3959 hypothetical protein						Lysinibacillus		0
92707	Rahnella_victoriana_3839	379	272.856	4	4	4	5.55605	0	0	168.979	168.979	168.979	T	72.1515	Rahnella_victoriana_3839 RNaseP_bact_a						Denitrovibrio		0
87591	Rahnella_victoriana_3838	672	565.7	4	4	4	4.75164	0	0	81.5041	81.5041	81.5041	T	34.801	Rahnella_victoriana_3838 hypothetical protein						Erysipelothrix		0
83816	Rahnella_victoriana_3753	921	814.699	2	2	2	2.26096	0	0	28.2969	28.2969	28.2969	T	12.0823	Rahnella_victoriana_3753 Lipid A biosynthesis lauroyl acyltransferase						Pectobacterium carotovorum		0
139549	Rahnella_victoriana_3659	1590	1483.7	2	2	2	2.14329	0	0	15.5378	15.5378	15.5378	T	6.63442	Rahnella_victoriana_3659 Bifunctional purine biosynthesis protein PurH						Dickeya dadantii		0
25661	Rahnella_victoriana_3565	1113	1006.7	2	2	2	2.21119	0	0	22.9	22.9	22.9	T	9.77797	Rahnella_victoriana_3565 Leu/Ile/Val/Thr-binding protein precursor						Serratia marcecens		1
213460	Rahnella_victoriana_3560	1500	1393.7	2	2	2	2.15255	0	0	16.5412	16.5412	16.5412	T	7.06285	Rahnella_victoriana_3560 Signal recognition particle receptor FtsY						E. coli		1
139063	Rahnella_victoriana_3520	2559	2452.69	2	2	2	2.08669	0	0	9.39922	9.39922	9.39922	T	4.01333	Rahnella_victoriana_3520 Adenylate cyclase						Clavibacter michiganiensis		1
21600	Rahnella_victoriana_3507	1380	1273.7	2	2	2	2.16692	0	0	18.0996	18.0996	18.0996	T	7.72826	Rahnella_victoriana_3507 putative common antigen polymerase						Erwinia billingae		0
115039	Rahnella_victoriana_3440	2196	2089.7	2	2	2	2.10174	0	0	11.032	11.032	11.032	T	4.71048	Rahnella_victoriana_3440 Primosomal protein N'						Salmonella enterica		1
94522	Rahnella_victoriana_3397	1275	1168.7	2	2	2	2.18192	0	0	19.7257	19.7257	19.7257	T	8.4226	Rahnella_victoriana_3397 3-deoxy-D-manno-octulosonic acid transferase							Total	17594
112734	Rahnella_victoriana_3375	2082	1975.7	2	2	2	2.10761	0	0	11.6685	11.6685	11.6685	T	4.98228	Rahnella_victoriana_3375 ATP-dependent DNA helicase RecG							%bacteria	1.12194
157790	Rahnella_victoriana_3320	873	766.699	2	2	2	2.27729	0	0	30.0684	30.0684	30.0684	T	12.8388	Rahnella_victoriana_3320 Ribosomal large subunit pseudouridine synthase F
134308	Rahnella_victoriana_3236	1995	1888.7	2	2	2	2.11257	0	0	12.206	12.206	12.206	T	5.21178	Rahnella_victoriana_3236 Methyl-accepting chemotaxis protein III
172569	Rahnella_victoriana_3198	1023	916.699	2	2	2	2.23192	0	0	25.1483	25.1483	25.1483	T	10.738	Rahnella_victoriana_3198 Oligopeptide transport ATP-binding protein OppF
194667	Rahnella_victoriana_3143	3081	2974.69	2	2	2	2.07147	0	0	7.74985	7.74985	7.74985	T	3.30907	Rahnella_victoriana_3143 FKBP-type peptidyl-prolyl cis-trans isomerase FkpA precursor
194439	Rahnella_victoriana_3123	1506	1399.7	2	2	2	2.15189	0	0	16.4703	16.4703	16.4703	T	7.03257	Rahnella_victoriana_3123 Low-affinity inorganic phosphate transporter 1
127950	Rahnella_victoriana_3060	2331	2224.69	2	2	2	2.09557	0	0	10.3625	10.3625	10.3625	T	4.42464	Rahnella_victoriana_3060 30S ribosomal protein S1
154739	Rahnella_victoriana_2988	834	727.7	2	2	2	2.29216	0	0	31.6799	31.6799	31.6799	T	13.5268	Rahnella_victoriana_2988 Type 4 prepilin-like proteins leader peptide-processing enzyme
225815	Rahnella_victoriana_2828	1953	1846.7	2	2	2	2.11513	0	0	12.4836	12.4836	12.4836	T	5.33032	Rahnella_victoriana_2828 ATP-dependent zinc metalloprotease FtsH
163551	Rahnella_victoriana_2730	2295	2188.7	2	2	2	2.09714	0	0	10.5329	10.5329	10.5329	T	4.49742	Rahnella_victoriana_2730 Ferrienterobactin receptor precursor
14293	Rahnella_victoriana_2679	951	844.699	2	2	2	2.25169	0	0	27.2919	27.2919	27.2919	T	11.6532	Rahnella_victoriana_2679 Biopolymer transport protein ExbB
192640	Rahnella_victoriana_2501	1449	1342.7	2	2	2	2.15834	0	0	17.1695	17.1695	17.1695	T	7.33112	Rahnella_victoriana_2501 Outer membrane protein OprM precursor
10765	Rahnella_victoriana_2419	825	718.7	2	2	2	2.29581	0	0	32.0766	32.0766	32.0766	T	13.6962	Rahnella_victoriana_2419 2,3,4,5-tetrahydropyridine-2,6-dicarboxylate N-succinyltransferase
16519	Rahnella_victoriana_2251	3687	3580.69	2	2	2	2.05938	0	0	6.43826	6.43826	6.43826	T	2.74904	Rahnella_victoriana_2251 RecBCD enzyme subunit RecB
182453	Rahnella_victoriana_2222	1947	1840.7	2	2	2	2.1155	0	0	12.5243	12.5243	12.5243	T	5.34769	Rahnella_victoriana_2222 Stage V sporulation protein D
129189	Rahnella_victoriana_2110	1188	1081.7	2	2	2	2.19655	0	0	21.3122	21.3122	21.3122	T	9.10002	Rahnella_victoriana_2110 Nucleoside permease NupC
39616	Rahnella_victoriana_2012	1440	1333.7	2	2	2	2.15941	0	0	17.2854	17.2854	17.2854	T	7.38059	Rahnella_victoriana_2012 PepSY-associated TM helix
22771	Rahnella_victoriana_1969	1800	1693.7	2	2	2	2.12553	0	0	13.6113	13.6113	13.6113	T	5.81183	Rahnella_victoriana_1969 NADH-quinone oxidoreductase subunit C/D
186846	Rahnella_victoriana_1700	1827	1720.7	2	2	2	2.12356	0	0	13.3977	13.3977	13.3977	T	5.72063	Rahnella_victoriana_1700 Ribosomal protein S12 methylthiotransferase accessory factor YcaO
199386	Rahnella_victoriana_1667	1155	1048.7	2	2	2	2.20273	0	0	21.9829	21.9829	21.9829	T	9.38637	Rahnella_victoriana_1667 Alkanesulfonate monooxygenase
152508	Rahnella_victoriana_1524	1227	1120.7	2	2	2	2.18971	0	0	20.5706	20.5706	20.5706	T	8.78334	Rahnella_victoriana_1524 Cyclodextrin-binding protein precursor
137578	Rahnella_victoriana_1523	1308	1201.7	2	2	2	2.17692	0	0	19.184	19.184	19.184	T	8.1913	Rahnella_victoriana_1523 Maltose transport system permease protein MalF
159166	Rahnella_victoriana_1439	1797	1690.7	2	2	2	2.12575	0	0	13.6355	13.6355	13.6355	T	5.82214	Rahnella_victoriana_1439 Aspartate--tRNA ligase
147031	Rahnella_victoriana_1023	927	820.699	2	2	2	2.25905	0	0	28.09	28.09	28.09	T	11.994	Rahnella_victoriana_1023 putative D,D-dipeptide transport system permease protein DdpC
15096	Rahnella_victoriana_1013	855	748.699	2	2	2	2.28396	0	0	30.7913	30.7913	30.7913	T	13.1474	Rahnella_victoriana_1013 2-dehydro-3-deoxyphosphooctonate aldolase
118626	Rahnella_victoriana_0977	2778	2671.69	2	2	2	2.07958	0	0	8.62877	8.62877	8.62877	T	3.68436	Rahnella_victoriana_0977 Fumarate reductase flavoprotein subunit precursor
111247	Rahnella_victoriana_0864	3186	3079.69	3	3	3	3.10356	0	0	11.2284	11.2284	11.2284	T	4.79438	Rahnella_victoriana_0864 hypothetical protein
217170	Rahnella_victoriana_0798	1698	1591.7	2	2	2	2.13357	0	0	14.4835	14.4835	14.4835	T	6.18426	Rahnella_victoriana_0798 Long-chain-fatty-acid--CoA ligase
87497	Rahnella_victoriana_0734	1839	1732.7	2	2	2	2.1227	0	0	13.3049	13.3049	13.3049	T	5.68101	Rahnella_victoriana_0734 hypothetical protein
232686	Rahnella_victoriana_0726	951	844.699	2	2	2	2.25169	0	0	27.2919	27.2919	27.2919	T	11.6532	Rahnella_victoriana_0726 Cyclic nucleotide-gated potassium channel
9288	Rahnella_victoriana_0681	2571	2464.69	2	2	2	2.08626	0	0	9.35346	9.35346	9.35346	T	3.99379	Rahnella_victoriana_0681 Outer membrane usher protein FimD precursor
198244	Rahnella_victoriana_0677	1536	1429.7	2	2	2	2.14871	0	0	16.1247	16.1247	16.1247	T	6.885	Rahnella_victoriana_0677 putative membrane protein YjcC
22264	Rahnella_victoriana_0575	912	805.699	2	2	2	2.26387	0	0	28.6129	28.6129	28.6129	T	12.2173	Rahnella_victoriana_0575 putative D,D-dipeptide transport system permease protein DdpC
91318	Rahnella_victoriana_0544	756	649.7	2	2	2	2.32723	0	0	35.4832	35.4832	35.4832	T	15.1508	Rahnella_victoriana_0544 Pyrethroid hydrolase
207277	Rahnella_victoriana_0530	2307	2200.7	2	2	2	2.09661	0	0	10.4755	10.4755	10.4755	T	4.47289	Rahnella_victoriana_0530 Lipoteichoic acid synthase
219144	Rahnella_victoriana_0409	1152	1045.7	2	2	2	2.20331	0	0	22.046	22.046	22.046	T	9.4133	Rahnella_victoriana_0409 Cyclopropane-fatty-acyl-phospholipid synthase
182513	Rahnella_victoriana_0273	1251	1144.7	2	2	2	2.18573	0	0	20.1393	20.1393	20.1393	T	8.59919	Rahnella_victoriana_0273 Lipoprotein-releasing system transmembrane protein LolE
27580	Rahnella_victoriana_0149	1410	1303.7	2	2	2	2.16308	0	0	17.6831	17.6831	17.6831	T	7.55043	Rahnella_victoriana_0149 ATP-dependent RNA helicase RhlE
226902	Rahnella_victoriana_0013	1074	967.699	2	2	2	2.2197	0	0	23.8229	23.8229	23.8229	T	10.172	Rahnella_victoriana_0013 Rod shape-determining protein RodA
3048	OBFJJEJF_02270	1425	1318.7	2	2	2	2.16122	0	0	17.482	17.482	17.482	T	7.46454	OBFJJEJF_02270 Aryl-phospho-beta-D-glucosidase BglH
80251	lcl|HG326223.1_cds_CDG10901.1_303	603	496.7	2	2	2	2.42802	0	0	46.4132	46.4132	46.4132	T	19.8177	lcl|HG326223.1_cds_CDG10901.1_303 [gene=SMDB11_0310] [protein=putative antioxidant] [protein_id=CDG10901.1] [location=complement(335734..336336)]
96123	lcl|CP003278.1_cds_STBHUCCB_47780_4576	2499	2392.69	2	2	2	2.08886	0	0	9.63492	9.63492	9.63492	T	4.11397	lcl|CP003278.1_cds_STBHUCCB_47780_4576 [gene=STBHUCCB_47780] [protein=Outer membrane usher protein sefC] [protein_id=AEZ48339.1] [location=4657898..4660396]
32059	lcl|AM849034.1_cds_CAQ02828.1_2702	1620	1513.7	2	2	2	2.14046	0	0	15.2299	15.2299	15.2299	T	6.50293	lcl|AM849034.1_cds_CAQ02828.1_2702 [gene=groL2] [protein=60 kDa chaperonin 2] [protein_id=CAQ02828.1] [location=2899623..2901242]
182077	lcl|AE005174.2_cds_AAG54479.1_179	2433	2326.69	2	2	2	2.09138	0	0	9.90823	9.90823	9.90823	T	4.23067	lcl|AE005174.2_cds_AAG54479.1_179 [gene=yaeT] [protein=orf, hypothetical protein] [protein_id=AAG54479.1] [location=201273..203705]
179513	Brenneria_goodwinii_04813	1095	988.699	2	2	2	2.21503	0	0	23.3169	23.3169	23.3169	T	9.95599	Brenneria_goodwinii_04813 putative tRNA-dihydrouridine synthase
9634	Brenneria_goodwinii_04797	2838	2731.69	2	2	2	2.07783	0	0	8.43924	8.43924	8.43924	T	3.60343	Brenneria_goodwinii_04797 UvrABC system protein A
150919	Brenneria_goodwinii_04740	921	814.699	2	2	2	2.26096	0	0	28.2969	28.2969	28.2969	T	12.0823	Brenneria_goodwinii_04740 UDP-3-O-[3-hydroxymyristoyl] N-acetylglucosamine deacetylase
161801	Brenneria_goodwinii_04700	2682	2575.69	2	2	2	2.08255	0	0	8.95037	8.95037	8.95037	T	3.82168	Brenneria_goodwinii_04700 Aldehyde-alcohol dehydrogenase
186684	Brenneria_goodwinii_04668	1341	1234.7	2	2	2	2.17219	0	0	18.6713	18.6713	18.6713	T	7.97237	Brenneria_goodwinii_04668 Chaperone SurA precursor
142770	Brenneria_goodwinii_04624	657	550.7	2	2	2	2.38605	0	0	41.862	41.862	41.862	T	17.8745	Brenneria_goodwinii_04624 Ribose-5-phosphate isomerase A
36465	Brenneria_goodwinii_04561	621	514.7	2	2	2	2.41305	0	0	44.79	44.79	44.79	T	19.1247	Brenneria_goodwinii_04561 DNA-binding transcriptional activator EvgA
113825	Brenneria_goodwinii_04490	1014	907.699	2	2	2	2.23422	0	0	25.3977	25.3977	25.3977	T	10.8444	Brenneria_goodwinii_04490 HTH-type transcriptional regulator AscG
101493	Brenneria_goodwinii_04489	1695	1588.7	2	2	2	2.13382	0	0	14.5109	14.5109	14.5109	T	6.19594	Brenneria_goodwinii_04489 Putative thiamine pyrophosphate-containing protein YdaP
35714	Brenneria_goodwinii_04463	17460	17353.6	5	5	5	5.03064	0	0	3.32112	3.32112	3.32112	T	1.41807	Brenneria_goodwinii_04463 Exoglucanase B precursor
75213	Brenneria_goodwinii_04410	1650	1543.7	2	2	2	2.13773	0	0	14.9339	14.9339	14.9339	T	6.37656	Brenneria_goodwinii_04410 Glucose-6-phosphate isomerase
208914	Brenneria_goodwinii_04122	1647	1540.7	2	2	2	2.13799	0	0	14.963	14.963	14.963	T	6.38897	Brenneria_goodwinii_04122 Acetolactate synthase isozyme 2 large subunit
86362	Brenneria_goodwinii_04069	1095	988.699	2	2	2	2.21503	0	0	23.3169	23.3169	23.3169	T	9.95599	Brenneria_goodwinii_04069 GalNAc-alpha-(1-
73033	Brenneria_goodwinii_04068	1023	916.699	2	2	2	2.23192	0	0	25.1483	25.1483	25.1483	T	10.738	Brenneria_goodwinii_04068 General stress protein A
32560	Brenneria_goodwinii_03785	909	802.699	2	2	2	2.26486	0	0	28.7199	28.7199	28.7199	T	12.263	Brenneria_goodwinii_03785 serine/threonine protein kinase
34784	Brenneria_goodwinii_03747	2043	1936.7	2	2	2	2.10978	0	0	11.9035	11.9035	11.9035	T	5.08261	Brenneria_goodwinii_03747 Oligopeptidase A
146476	Brenneria_goodwinii_03740	2184	2077.7	2	2	2	2.10233	0	0	11.0957	11.0957	11.0957	T	4.73769	Brenneria_goodwinii_03740 Catalase-peroxidase
64527	Brenneria_goodwinii_03644	414	307.766	2	2	2	2.69035	0	0	74.9056	74.9056	74.9056	T	31.9836	Brenneria_goodwinii_03644 Acetyltransferase, GNAT family
61922	Brenneria_goodwinii_03446	379	272.856	3	3	3	4.16704	0	0	126.734	126.734	126.734	T	54.1136	Brenneria_goodwinii_03446 RNaseP_bact_a
56886	Brenneria_goodwinii_03445	477	370.705	2	2	2	2.57348	0	0	62.1881	62.1881	62.1881	T	26.5534	Brenneria_goodwinii_03445 hypothetical protein
203326	Brenneria_goodwinii_03372	2139	2032.7	2	2	2	2.1046	0	0	11.3413	11.3413	11.3413	T	4.84257	Brenneria_goodwinii_03372 Anaerobic ribonucleoside-triphosphate reductase
22413	Brenneria_goodwinii_03356	426	319.746	2	2	2	2.66461	0	0	72.0991	72.0991	72.0991	T	30.7853	Brenneria_goodwinii_03356 Regulator of ribonuclease activity B
29332	Brenneria_goodwinii_03325	237	132.379	2	2	2	3.58062	0	0	174.147	174.147	174.147	T	74.3581	Brenneria_goodwinii_03325 hypothetical protein
190820	Brenneria_goodwinii_03317	1590	1483.7	2	2	2	2.14329	0	0	15.5378	15.5378	15.5378	T	6.63442	Brenneria_goodwinii_03317 Peptide chain release factor 3
121890	Brenneria_goodwinii_03224	1611	1504.7	2	2	2	2.14129	0	0	15.321	15.321	15.321	T	6.54183	Brenneria_goodwinii_03224 Cryptic outer membrane porin BglH precursor
175629	Brenneria_goodwinii_03122	519	412.7	2	2	2	2.51514	0	0	55.8599	55.8599	55.8599	T	23.8514	Brenneria_goodwinii_03122 Flavodoxin
95397	Brenneria_goodwinii_03096	2292	2185.7	2	2	2	2.09727	0	0	10.5474	10.5474	10.5474	T	4.50359	Brenneria_goodwinii_03096 Ferrienterobactin receptor precursor
22855	Brenneria_goodwinii_03090	2181	2074.7	2	2	2	2.10248	0	0	11.1117	11.1117	11.1117	T	4.74454	Brenneria_goodwinii_03090 Ferric enterobactin receptor precursor
45239	Brenneria_goodwinii_03022	1332	1225.7	2	2	2	2.17346	0	0	18.8084	18.8084	18.8084	T	8.03091	Brenneria_goodwinii_03022 putative HTH-type transcriptional regulator YdcR
184785	Brenneria_goodwinii_02950	909	802.699	2	2	2	2.26486	0	0	28.7199	28.7199	28.7199	T	12.263	Brenneria_goodwinii_02950 HTH-type transcriptional activator CmpR
67552	Brenneria_goodwinii_02869	3102	2995.69	4	4	4	4.14195	0	0	15.391	15.391	15.391	T	6.57175	Brenneria_goodwinii_02869 Tyrocidine synthase 3
110027	Brenneria_goodwinii_02781	498	391.701	2	2	2	2.54276	0	0	58.8547	58.8547	58.8547	T	25.1301	Brenneria_goodwinii_02781 Chaperone protein Skp precursor
53677	Brenneria_goodwinii_02775	3483	3376.69	2	2	2	2.06297	0	0	6.82722	6.82722	6.82722	T	2.91512	Brenneria_goodwinii_02775 DNA polymerase III subunit alpha
138733	Brenneria_goodwinii_02742	5694	5587.68	2	2	2	2.03805	0	0	4.12576	4.12576	4.12576	T	1.76164	Brenneria_goodwinii_02742 Pathogenicity factor
61747	Brenneria_goodwinii_02657	3135	3028.69	3	3	3	3.1053	0	0	11.4175	11.4175	11.4175	T	4.87511	Brenneria_goodwinii_02657 Multidrug efflux pump subunit AcrB
16538	Brenneria_goodwinii_02600	2643	2536.69	2	2	2	2.08381	0	0	9.08798	9.08798	9.08798	T	3.88043	Brenneria_goodwinii_02600 DNA gyrase subunit A
105859	Brenneria_goodwinii_02501	1671	1564.7	2	2	2	2.13588	0	0	14.7335	14.7335	14.7335	T	6.29098	Brenneria_goodwinii_02501 Methyl-accepting chemotaxis protein III
5829	Brenneria_goodwinii_02474	1236	1129.7	2	2	2	2.18819	0	0	20.4067	20.4067	20.4067	T	8.71336	Brenneria_goodwinii_02474 Dihydrolipoyllysine-residue succinyltransferase component of 2-oxoglutarate dehydrogenase complex
70887	Brenneria_goodwinii_02235	702	595.7	2	2	2	2.35689	0	0	38.6997	38.6997	38.6997	T	16.5242	Brenneria_goodwinii_02235 putative inner membrane transporter yiJE
158964	Brenneria_goodwinii_02132	1017	910.699	2	2	2	2.23345	0	0	25.314	25.314	25.314	T	10.8087	Brenneria_goodwinii_02132 HTH-type transcriptional regulator KdgR
33005	Brenneria_goodwinii_01930	3330	3223.69	2	2	2	2.06595	0	0	7.15125	7.15125	7.15125	T	3.05348	Brenneria_goodwinii_01930 DNA translocase FtsK
99417	Brenneria_goodwinii_01877	4440	4333.69	2	2	2	2.04906	0	0	5.31959	5.31959	5.31959	T	2.27138	Brenneria_goodwinii_01877 Chromosome partition protein MukB
91659	Brenneria_goodwinii_01862	2118	2011.7	2	2	2	2.10569	0	0	11.4597	11.4597	11.4597	T	4.89312	Brenneria_goodwinii_01862 Ribosomal RNA large subunit methyltransferase K/L
10220	Brenneria_goodwinii_01672	996	889.699	2	2	2	2.23896	0	0	25.9115	25.9115	25.9115	T	11.0638	Brenneria_goodwinii_01672 Glyceraldehyde-3-phosphate dehydrogenase A
176241	Brenneria_goodwinii_01665	1923	1816.7	2	2	2	2.11703	0	0	12.6898	12.6898	12.6898	T	5.41834	Brenneria_goodwinii_01665 DNA topoisomerase 3
19178	Brenneria_goodwinii_01588	1014	907.699	2	2	2	2.23422	0	0	25.3977	25.3977	25.3977	T	10.8444	Brenneria_goodwinii_01588 Aminodeoxyfutalosine deaminase
171030	Brenneria_goodwinii_01582	2313	2206.7	2	2	2	2.09635	0	0	10.447	10.447	10.447	T	4.46073	Brenneria_goodwinii_01582 hypothetical protein
47063	Brenneria_goodwinii_01571	933	826.699	2	2	2	2.25717	0	0	27.8861	27.8861	27.8861	T	11.907	Brenneria_goodwinii_01571 putative frv operon regulatory protein
235171	Brenneria_goodwinii_01461	1314	1207.7	2	2	2	2.17604	0	0	19.0887	19.0887	19.0887	T	8.15061	Brenneria_goodwinii_01461 Sensor protein RstB
120147	Brenneria_goodwinii_01295	1587	1480.7	2	2	2	2.14358	0	0	15.5693	15.5693	15.5693	T	6.64786	Brenneria_goodwinii_01295 Periplasmic dipeptide transport protein precursor
171587	Brenneria_goodwinii_01205	1503	1396.7	2	2	2	2.15222	0	0	16.5057	16.5057	16.5057	T	7.04768	Brenneria_goodwinii_01205 Glutathione-binding protein GsiB precursor
37686	Brenneria_goodwinii_01196	1695	1588.7	2	2	2	2.13382	0	0	14.5109	14.5109	14.5109	T	6.19594	Brenneria_goodwinii_01196 Bacterial alpha-L-rhamnosidase
25986	Brenneria_goodwinii_01158	1248	1141.7	2	2	2	2.18622	0	0	20.1922	20.1922	20.1922	T	8.62178	Brenneria_goodwinii_01158 Lipoprotein-releasing system transmembrane protein LolE
214586	Brenneria_goodwinii_00853	789	682.7	2	2	2	2.31141	0	0	33.768	33.768	33.768	T	14.4184	Brenneria_goodwinii_00853 5-deoxy-glucuronate isomerase
159072	Brenneria_goodwinii_00848	1464	1357.7	2	2	2	2.15659	0	0	16.9798	16.9798	16.9798	T	7.25012	Brenneria_goodwinii_00848 D-xylose-proton symporter
85426	Brenneria_goodwinii_00742	1398	1291.7	2	2	2	2.16459	0	0	17.8474	17.8474	17.8474	T	7.62057	Brenneria_goodwinii_00742 Major myo-inositol transporter IolT
14459	Brenneria_goodwinii_00733	1329	1222.7	3	3	3	3.26082	0	0	28.2818	28.2818	28.2818	T	12.0759	Brenneria_goodwinii_00733 Poly-beta-1,6-N-acetyl-D-glucosamine synthase
113434	Brenneria_goodwinii_00724	1161	1054.7	2	2	2	2.20158	0	0	21.8578	21.8578	21.8578	T	9.33297	Brenneria_goodwinii_00724 Cystathionine beta-lyase
87814	Brenneria_goodwinii_00663	1833	1726.7	2	2	2	2.12313	0	0	13.3512	13.3512	13.3512	T	5.70076	Brenneria_goodwinii_00663 Putative malate transporter YflS
189811	Brenneria_goodwinii_00630	1215	1108.7	2	2	2	2.19176	0	0	20.7932	20.7932	20.7932	T	8.87841	Brenneria_goodwinii_00630 3-oxoacyl-[acyl-carrier-protein] synthase 1
112700	Brenneria_goodwinii_00543	3123	3016.69	2	2	2	2.07048	0	0	7.64195	7.64195	7.64195	T	3.263	Brenneria_goodwinii_00543 Multidrug resistance protein MdtB
155175	Brenneria_goodwinii_00529	1050	943.699	2	2	2	2.22529	0	0	24.4288	24.4288	24.4288	T	10.4307	Brenneria_goodwinii_00529 Fructose-bisphosphate aldolase class 1
35742	Brenneria_goodwinii_00427	1662	1555.7	2	2	2	2.13666	0	0	14.8187	14.8187	14.8187	T	6.32737	Brenneria_goodwinii_00427 Rhamnogalacturonan acetylesterase RhgT
137718	Brenneria_goodwinii_00404	984	877.699	2	2	2	2.24223	0	0	26.2658	26.2658	26.2658	T	11.2151	Brenneria_goodwinii_00404 Bacterial type II secretion system protein F domain protein
132910	Brenneria_goodwinii_00158	744	637.7	2	2	2	2.33339	0	0	36.1509	36.1509	36.1509	T	15.4359	Brenneria_goodwinii_00158 putative tRNA (adenine(37)-N6)-methyltransferase
100501	Brenneria_goodwinii_00111	1434	1327.7	2	2	2	2.16013	0	0	17.3635	17.3635	17.3635	T	7.41394	Brenneria_goodwinii_00111 Bifunctional protein HldE
28608	Gibbsiella_quercinecans_03584	363	256.917	9	9	9	12.7162	0	0	403.789	403.789	403.789	T	172.412	Gibbsiella_quercinecans_03584 transfer-messenger RNA, SsrA
142632	Gibbsiella_quercinecans_03079	358	251.939	2	2	2	2.84195	0	0	91.5038	91.5038	91.5038	T	39.0708	Gibbsiella_quercinecans_03079 RNaseP_arch
106786	JZ794775.1_g1_i1	210	106.228	2	2	2	3.95376	0	0	217.018	217.018	217.018	T	92.6637	NDHK_POPAL^NDHK_POPAL^Q:1-210,H:117-186^90%ID^E:8e-41^RecName: Full=NAD(P)H-quinone oxidoreductase subunit K, chloroplastic {ECO:0000255|HAMAP-Rule:MF_01356};^Eukaryota; Viridiplantae; Streptophyta; Embryophyta; Tracheophyta; Spermatophyta; Magnoliophyta; eudicotyledons; Gunneridae; Pentapetalae; rosids; fabids; Malpighiales; Salicaceae; Saliceae; Populus
174972	JZ794751.1_g1_i1	259	153.908	2	2	2	3.36565	0	0	149.787	149.787	149.787	T	63.9569	#N/A
117339	FR877959.1_g1_i1	261	155.872	2	2	2	3.34891	0	0	147.9	147.9	147.9	T	63.1512	#N/A
33665	FR877779.1_g1_i1	278	172.602	2	2	2	3.22129	0	0	133.564	133.564	133.564	T	57.03	#N/A
170747	FR666600.1_g1_i1	543	436.7	2	2	2	2.48683	0	0	52.79	52.79	52.79	T	22.5406	14337_SOLLC^14337_SOLLC^Q:41-541,H:1-167^87.43%ID^E:2e-102^RecName: Full=14-3-3 protein 7;^Eukaryota; Viridiplantae; Streptophyta; Embryophyta; Tracheophyta; Spermatophyta; Magnoliophyta; eudicotyledons; Gunneridae; Pentapetalae; asterids; lamiids; Solanales; Solanaceae; Solanoideae; Solaneae; Solanum; Lycopersicon
113811	FR666571.1_g1_i1	673	566.7	2	2	2	2.37515	0	0	40.6801	40.6801	40.6801	T	17.3698	APT1_ARATH^APT1_ARATH^Q:672-223,H:93-242^85.33%ID^E:3e-85^RecName: Full=Adenine phosphoribosyltransferase 1, chloroplastic;^Eukaryota; Viridiplantae; Streptophyta; Embryophyta; Tracheophyta; Spermatophyta; Magnoliophyta; eudicotyledons; Gunneridae; Pentapetalae; rosids; malvids; Brassicales; Brassicaceae; Camelineae; Arabidopsis
62258	FR666511.1_g1_i1	768	661.7	3	3	3	3.48194	0	0	52.2596	52.2596	52.2596	T	22.3141	METK3_ACTCH^METK3_ACTCH^Q:767-285,H:200-360^96.89%ID^E:9e-96^RecName: Full=S-adenosylmethionine synthase 3;^Eukaryota; Viridiplantae; Streptophyta; Embryophyta; Tracheophyta; Spermatophyta; Magnoliophyta; eudicotyledons; Gunneridae; Pentapetalae; asterids; Ericales; Actinidiaceae; Actinidia
125449	FR666501.1_g1_i1	646	539.7	2	2	2	2.39392	0	0	42.7153	42.7153	42.7153	T	18.2388	#N/A
86364	FR666473.1_g1_i1	678	571.7	2	2	2	2.37187	0	0	40.3243	40.3243	40.3243	T	17.2179	#N/A
185048	FR666458.1_g1_i1	221	116.832	3	3	3	5.67482	0	0	295.982	295.982	295.982	T	126.38	BAME1_ARATH^BAME1_ARATH^Q:221-63,H:943-998^66.07%ID^E:6e-13^RecName: Full=Leucine-rich repeat receptor-like serine/threonine-protein kinase BAM1;^Eukaryota; Viridiplantae; Streptophyta; Embryophyta; Tracheophyta; Spermatophyta; Magnoliophyta; eudicotyledons; Gunneridae; Pentapetalae; rosids; malvids; Brassicales; Brassicaceae; Camelineae; Arabidopsis
215412	FR666453.1_g1_i1	562	455.7	2	2	2	2.46653	0	0	50.589	50.589	50.589	T	21.6008	TLP13_ORYSJ^TLP13_ORYSJ^Q:241-561,H:1-107^79.44%ID^E:7e-54^RecName: Full=Tubby-like F-box protein 13;^Eukaryota; Viridiplantae; Streptophyta; Embryophyta; Tracheophyta; Spermatophyta; Magnoliophyta; Liliopsida; Poales; Poaceae; BOP clade; Oryzoideae; Oryzeae; Oryzinae; Oryza
70678	FR666369.1_g1_i1	721	614.7	5	5	5	5.86465	0	0	93.7589	93.7589	93.7589	T	40.0337	#N/A
78900	FR666368.1_g1_i1	650	543.7	4	4	4	4.78205	0	0	84.802	84.802	84.802	T	36.2092	#N/A
132834	FR666360.1_g1_i1	664	557.7	2	2	2	2.38121	0	0	41.3366	41.3366	41.3366	T	17.6501	RS16_GOSHI^RS16_GOSHI^Q:119-544,H:4-145^95.07%ID^E:4e-92^RecName: Full=40S ribosomal protein S16;^Eukaryota; Viridiplantae; Streptophyta; Embryophyta; Tracheophyta; Spermatophyta; Magnoliophyta; eudicotyledons; Gunneridae; Pentapetalae; rosids; malvids; Malvales; Malvaceae; Malvoideae; Gossypium
70098	FR666333.1_g1_i1	481	374.704	4	4	4	5.13473	0	0	123.049	123.049	123.049	T	52.5401	#N/A
151085	FR666323.1_g1_i1	680	573.7	2	2	2	2.37058	0	0	40.1838	40.1838	40.1838	T	17.1579	UBQ11_ARATH^UBQ11_ARATH^Q:145-678,H:1-178^100%ID^E:1e-121^RecName: Full=Polyubiquitin 11;^Eukaryota; Viridiplantae; Streptophyta; Embryophyta; Tracheophyta; Spermatophyta; Magnoliophyta; eudicotyledons; Gunneridae; Pentapetalae; rosids; malvids; Brassicales; Brassicaceae; Camelineae; Arabidopsis`UBQ11_ARATH^UBQ11_ARATH^Q:145-603,H:77-229^99.35%ID^E:1e-102^RecName: Full=Polyubiquitin 11;^Eukaryota…
128834	FR666314.1_g1_i1	673	566.7	2	2	2	2.37515	0	0	40.6801	40.6801	40.6801	T	17.3698	#N/A
95266	FR666287.1_g1_i1	522	415.7	2	2	2	2.51142	0	0	55.4568	55.4568	55.4568	T	23.6792	PPI1_ARATH^PPI1_ARATH^Q:2-520,H:218-390^63.01%ID^E:9e-68^RecName: Full=Proton pump-interactor 1;^Eukaryota; Viridiplantae; Streptophyta; Embryophyta; Tracheophyta; Spermatophyta; Magnoliophyta; eudicotyledons; Gunneridae; Pentapetalae; rosids; malvids; Brassicales; Brassicaceae; Camelineae; Arabidopsis
178538	FR666276.1_g1_i1	649	542.7	3	3	3	3.58762	0	0	63.7187	63.7187	63.7187	T	27.2069	#N/A
138529	FR666218.1_g1_i1	735	628.7	2	2	2	2.33816	0	0	36.6684	36.6684	36.6684	T	15.6569	IF5A2_NICPL^IF5A2_NICPL^Q:621-142,H:1-159^95%ID^E:6e-107^RecName: Full=Eukaryotic translation initiation factor 5A-2;^Eukaryota; Viridiplantae; Streptophyta; Embryophyta; Tracheophyta; Spermatophyta; Magnoliophyta; eudicotyledons; Gunneridae; Pentapetalae; asterids; lamiids; Solanales; Solanaceae; Nicotianoideae; Nicotianeae; Nicotiana
57687	FR666179.1_g1_i1	608	501.7	2	2	2	2.42376	0	0	45.9506	45.9506	45.9506	T	19.6202	#N/A
37754	FR666090.1_g1_i1	599	492.7	2	2	2	2.4315	0	0	46.79	46.79	46.79	T	19.9786	VA722_ARATH^VA722_ARATH^Q:574-218,H:103-221^84.03%ID^E:2e-49^RecName: Full=Vesicle-associated membrane protein 722 {ECO:0000303|PubMed:11115874};^Eukaryota; Viridiplantae; Streptophyta; Embryophyta; Tracheophyta; Spermatophyta; Magnoliophyta; eudicotyledons; Gunneridae; Pentapetalae; rosids; malvids; Brassicales; Brassicaceae; Camelineae; Arabidopsis
181867	FR666068.1_g1_i1	513	406.7	2	2	2	2.52274	0	0	56.684	56.684	56.684	T	24.2033	NACA1_ARATH^NACA1_ARATH^Q:75-509,H:1-144^76.55%ID^E:3e-45^RecName: Full=Nascent polypeptide-associated complex subunit alpha-like protein 1;^Eukaryota; Viridiplantae; Streptophyta; Embryophyta; Tracheophyta; Spermatophyta; Magnoliophyta; eudicotyledons; Gunneridae; Pentapetalae; rosids; malvids; Brassicales; Brassicaceae; Camelineae; Arabidopsis
6895	FR666059.1_g1_i1	600	493.7	3	3	3	3.64594	0	0	70.0428	70.0428	70.0428	T	29.9072	#N/A
19735	FR666057.1_g1_i1	604	497.7	2	2	2	2.42716	0	0	46.3199	46.3199	46.3199	T	19.7779	#N/A
185316	FR665933.1_g1_i1	661	554.7	2	2	2	2.38327	0	0	41.5602	41.5602	41.5602	T	17.7456	#N/A
24238	FR665922.1_g1_i1	637	530.7	3	3	3	3.6009	0	0	65.1595	65.1595	65.1595	T	27.8221	DI191_ARATH^DI191_ARATH^Q:217-633,H:1-145^56.55%ID^E:4e-53^RecName: Full=Protein DEHYDRATION-INDUCED 19;^Eukaryota; Viridiplantae; Streptophyta; Embryophyta; Tracheophyta; Spermatophyta; Magnoliophyta; eudicotyledons; Gunneridae; Pentapetalae; rosids; malvids; Brassicales; Brassicaceae; Camelineae; Arabidopsis
80966	FR665882.1_g1_i1	692	585.7	2	2	2	2.36299	0	0	39.3605	39.3605	39.3605	T	16.8063	#N/A
63688	FR665849.1_g1_i1	646	539.7	2	2	2	2.39392	0	0	42.7153	42.7153	42.7153	T	18.2388	METK3_ACTCH^METK3_ACTCH^Q:591-103,H:198-360^90.18%ID^E:1e-88^RecName: Full=S-adenosylmethionine synthase 3;^Eukaryota; Viridiplantae; Streptophyta; Embryophyta; Tracheophyta; Spermatophyta; Magnoliophyta; eudicotyledons; Gunneridae; Pentapetalae; asterids; Ericales; Actinidiaceae; Actinidia
218336	FR665827.1_g1_i1	711	604.7	3	3	3	3.52737	0	0	57.1856	57.1856	57.1856	T	24.4174	#N/A
68113	FR665782.1_g1_i1	531	424.7	2	2	2	2.50059	0	0	54.2816	54.2816	54.2816	T	23.1775	RL74_ARATH^RL74_ARATH^Q:2-529,H:7-182^86.93%ID^E:2e-98^RecName: Full=60S ribosomal protein L7-4;^Eukaryota; Viridiplantae; Streptophyta; Embryophyta; Tracheophyta; Spermatophyta; Magnoliophyta; eudicotyledons; Gunneridae; Pentapetalae; rosids; malvids; Brassicales; Brassicaceae; Camelineae; Arabidopsis
81320	FR665780.1_g1_i1	741	634.7	2	2	2	2.33496	0	0	36.3218	36.3218	36.3218	T	15.5089	ACP1_CASGL^ACP1_CASGL^Q:598-203,H:4-134^84.85%ID^E:2e-70^RecName: Full=Acyl carrier protein 1, chloroplastic;^Eukaryota; Viridiplantae; Streptophyta; Embryophyta; Tracheophyta; Spermatophyta; Magnoliophyta; eudicotyledons; Gunneridae; Pentapetalae; rosids; fabids; Fagales; Casuarinaceae; Casuarina
193063	FR665764.1_g1_i1	604	497.7	2	2	2	2.42716	0	0	46.3199	46.3199	46.3199	T	19.7779	#N/A
233047	FR665758.1_g1_i1	723	616.7	2	2	2	2.34474	0	0	37.3819	37.3819	37.3819	T	15.9615	UBQ3_ARATH^UBQ3_ARATH^Q:723-157,H:118-306^98.41%ID^E:1e-128^RecName: Full=Polyubiquitin 3;^Eukaryota; Viridiplantae; Streptophyta; Embryophyta; Tracheophyta; Spermatophyta; Magnoliophyta; eudicotyledons; Gunneridae; Pentapetalae; rosids; malvids; Brassicales; Brassicaceae; Camelineae; Arabidopsis`UBQ3_ARATH^UBQ3_ARATH^Q:723-163,H:42-228^98.93%ID^E:2e-127^RecName: Full=Polyubiquitin 3;^Eukaryota; …
174436	FR665731.1_g1_i1	739	632.7	2	2	2	2.33602	0	0	36.4366	36.4366	36.4366	T	15.5579	H2B_GOSHI^H2B_GOSHI^Q:438-169,H:56-145^100%ID^E:8e-58^RecName: Full=Histone H2B;^Eukaryota; Viridiplantae; Streptophyta; Embryophyta; Tracheophyta; Spermatophyta; Magnoliophyta; eudicotyledons; Gunneridae; Pentapetalae; rosids; malvids; Malvales; Malvaceae; Malvoideae; Gossypium
232545	FR665717.1_g1_i1	183	80.5813	5	5	5	11.355	0	0	715.222	715.222	715.222	T	305.389	#N/A
190594	FR665660.1_g1_i1	572	465.7	2	2	2	2.45652	0	0	49.5027	49.5027	49.5027	T	21.1369	#N/A
16810	FR665585.1_g1_i1	493	386.701	3	3	3	3.82466	0	0	89.4235	89.4235	89.4235	T	38.1825	NACA_PINTA^NACA_PINTA^Q:3-356,H:86-204^85.71%ID^E:2e-65^RecName: Full=Nascent polypeptide-associated complex subunit alpha-like protein;^Eukaryota; Viridiplantae; Streptophyta; Embryophyta; Tracheophyta; Spermatophyta; Pinidae; Pinales; Pinaceae; Pinus; Pinus
33429	FR665547.1_g1_i1	505	398.7	2	2	2	2.53323	0	0	57.8214	57.8214	57.8214	T	24.6889	HIP9_ARATH^HIP9_ARATH^Q:456-40,H:58-209^71.71%ID^E:8e-70^RecName: Full=Heavy metal-associated isoprenylated plant protein 9 {ECO:0000303|PubMed:21072340, ECO:0000303|PubMed:23368984};^Eukaryota; Viridiplantae; Streptophyta; Embryophyta; Tracheophyta; Spermatophyta; Magnoliophyta; eudicotyledons; Gunneridae; Pentapetalae; rosids; malvids; Brassicales; Brassicaceae; Camelineae; Arabidopsis
234673	FR665519.1_g1_i1	565	458.7	3	3	3	3.69522	0	0	75.3872	75.3872	75.3872	T	32.1892	#N/A
175182	FR665493.1_g1_i1	605	498.7	2	2	2	2.42631	0	0	46.227	46.227	46.227	T	19.7383	PPCK1_ARATH^PPCK1_ARATH^Q:2-604,H:39-241^61.27%ID^E:3e-86^RecName: Full=Phosphoenolpyruvate carboxylase kinase 1;^Eukaryota; Viridiplantae; Streptophyta; Embryophyta; Tracheophyta; Spermatophyta; Magnoliophyta; eudicotyledons; Gunneridae; Pentapetalae; rosids; malvids; Brassicales; Brassicaceae; Camelineae; Arabidopsis
6742	FR665483.1_g1_i1	554	447.7	5	5	5	6.18717	0	0	128.732	128.732	128.732	T	54.9669	#N/A
13205	FR665482.1_g1_i1	495	388.701	6	6	6	7.64084	0	0	177.927	177.927	177.927	T	75.9721	(BLASTP)PRP33_DAUCA^PRP33_DAUCA^Q:13-158,H:1-211^37.85%ID^E:5e-06^RecName: Full=Proline-rich 33 kDa extensin-related protein;^Eukaryota; Viridiplantae; Streptophyta; Embryophyta; Tracheophyta; Spermatophyta; Magnoliophyta; eudicotyledons; Gunneridae; Pentapetalae; asterids; campanulids; Apiales; Apiaceae; Apioideae; Scandiceae; Daucinae; Daucus; Daucus sect. Daucus
216266	FR665349.1_g1_i1	631	524.7	2	2	2	2.40518	0	0	43.9364	43.9364	43.9364	T	18.7602	(BLASTP)BAG_STRAG^BAG_STRAG^Q:30-136,H:803-919^29.06%ID^E:7e-08^RecName: Full=IgA FC receptor;^Bacteria; Firmicutes; Bacilli; Lactobacillales; Streptococcaceae; Streptococcus`BAG_STRAG^BAG_STRAG^Q:52-139,H:880-965^31.82%ID^E:2e-07^RecName: Full=IgA FC receptor;^Bacteria; Firmicutes; Bacilli; Lactobacillales; Streptococcaceae; Streptococcus
74395	FR665303.1_g1_i1	598	491.7	2	2	2	2.43238	0	0	46.8851	46.8851	46.8851	T	20.0193	#N/A
112547	FR665231.1_g1_i1	501	394.701	2	2	2	2.53863	0	0	58.4074	58.4074	58.4074	T	24.9391	#N/A
35204	FR665172.1_g1_i1	560	453.7	2	2	2	2.46859	0	0	50.812	50.812	50.812	T	21.696	#N/A
213078	FR665007.1_g1_i1	599	492.7	4	4	4	4.863	0	0	93.5799	93.5799	93.5799	T	39.9573	(BLASTP)VQ22_ARATH^VQ22_ARATH^Q:56-170,H:42-142^50.43%ID^E:6e-13^RecName: Full=VQ motif-containing protein 22 {ECO:0000303|PubMed:22535423};^Eukaryota; Viridiplantae; Streptophyta; Embryophyta; Tracheophyta; Spermatophyta; Magnoliophyta; eudicotyledons; Gunneridae; Pentapetalae; rosids; malvids; Brassicales; Brassicaceae; Camelineae; Arabidopsis
42029	FR664964.1_g1_i1	583	476.7	5	5	5	6.11495	0	0	120.901	120.901	120.901	T	51.623	YTHD2_MACFA^YTHD2_MACFA^Q:99-578,H:354-508^44.1%ID^E:7e-33^RecName: Full=YTH domain-containing family protein 2 {ECO:0000305};^Eukaryota; Metazoa; Chordata; Craniata; Vertebrata; Euteleostomi; Mammalia; Eutheria; Euarchontoglires; Primates; Haplorrhini; Catarrhini; Cercopithecidae; Cercopithecinae; Macaca
65376	FR664961.1_g1_i1	595	488.7	2	2	2	2.43503	0	0	47.1729	47.1729	47.1729	T	20.1422	VDAC2_ARATH^VDAC2_ARATH^Q:69-593,H:1-175^74.86%ID^E:4e-91^RecName: Full=Mitochondrial outer membrane protein porin 2;^Eukaryota; Viridiplantae; Streptophyta; Embryophyta; Tracheophyta; Spermatophyta; Magnoliophyta; eudicotyledons; Gunneridae; Pentapetalae; rosids; malvids; Brassicales; Brassicaceae; Camelineae; Arabidopsis
200408	FR664939.1_g1_i1	640	533.7	2	2	2	2.39835	0	0	43.1955	43.1955	43.1955	T	18.4438	BZP44_ARATH^BZP44_ARATH^Q:2-391,H:41-172^53.73%ID^E:4e-39^RecName: Full=bZIP transcription factor 44 {ECO:0000305};^Eukaryota; Viridiplantae; Streptophyta; Embryophyta; Tracheophyta; Spermatophyta; Magnoliophyta; eudicotyledons; Gunneridae; Pentapetalae; rosids; malvids; Brassicales; Brassicaceae; Camelineae; Arabidopsis
215798	FR664937.1_g1_i1	514	407.7	2	2	2	2.52146	0	0	56.545	56.545	56.545	T	24.1439	#N/A
154677	FR664920.1_g1_i1	657	550.7	2	2	2	2.38605	0	0	41.862	41.862	41.862	T	17.8745	C86B1_ARATH^C86B1_ARATH^Q:117-656,H:26-205^72.78%ID^E:5e-91^RecName: Full=Cytochrome P450 86B1;^Eukaryota; Viridiplantae; Streptophyta; Embryophyta; Tracheophyta; Spermatophyta; Magnoliophyta; eudicotyledons; Gunneridae; Pentapetalae; rosids; malvids; Brassicales; Brassicaceae; Camelineae; Arabidopsis
191628	FR664914.1_g1_i1	593	486.7	2	2	2	2.43682	0	0	47.3668	47.3668	47.3668	T	20.2249	E6_GOSHI^E6_GOSHI^Q:469-353,H:169-207^74.36%ID^E:2e-11^RecName: Full=Protein E6;^Eukaryota; Viridiplantae; Streptophyta; Embryophyta; Tracheophyta; Spermatophyta; Magnoliophyta; eudicotyledons; Gunneridae; Pentapetalae; rosids; malvids; Malvales; Malvaceae; Malvoideae; Gossypium
139289	FR664885.1_g1_i1	588	481.7	2	2	2	2.44135	0	0	47.8584	47.8584	47.8584	T	20.4349	NIPA6_ARATH^NIPA6_ARATH^Q:230-574,H:5-121^67.52%ID^E:1e-28^RecName: Full=Probable magnesium transporter NIPA6;^Eukaryota; Viridiplantae; Streptophyta; Embryophyta; Tracheophyta; Spermatophyta; Magnoliophyta; eudicotyledons; Gunneridae; Pentapetalae; rosids; malvids; Brassicales; Brassicaceae; Camelineae; Arabidopsis
127460	FR664853.1_g1_i1	618	511.7	2	2	2	2.41548	0	0	45.0526	45.0526	45.0526	T	19.2368	ENO1_MAIZE^ENO1_MAIZE^Q:119-616,H:4-163^84.94%ID^E:9e-92^RecName: Full=Enolase 1;^Eukaryota; Viridiplantae; Streptophyta; Embryophyta; Tracheophyta; Spermatophyta; Magnoliophyta; Liliopsida; Poales; Poaceae; PACMAD clade; Panicoideae; Andropogonodae; Andropogoneae; Tripsacinae; Zea
6602	FR664836.1_g1_i1	711	604.7	3	3	3	3.52737	0	0	57.1856	57.1856	57.1856	T	24.4174	GAUTC_ARATH^GAUTC_ARATH^Q:31-636,H:1-204^73.53%ID^E:9e-87^RecName: Full=Probable galacturonosyltransferase 12;^Eukaryota; Viridiplantae; Streptophyta; Embryophyta; Tracheophyta; Spermatophyta; Magnoliophyta; eudicotyledons; Gunneridae; Pentapetalae; rosids; malvids; Brassicales; Brassicaceae; Camelineae; Arabidopsis
96654	FR664821.1_g1_i1	593	486.7	2	2	2	2.43682	0	0	47.3668	47.3668	47.3668	T	20.2249	ADF_VITVI^ADF_VITVI^Q:591-208,H:16-143^88.28%ID^E:2e-70^RecName: Full=Actin-depolymerizing factor;^Eukaryota; Viridiplantae; Streptophyta; Embryophyta; Tracheophyta; Spermatophyta; Magnoliophyta; eudicotyledons; Gunneridae; Pentapetalae; rosids; Vitales; Vitaceae; Vitis
104087	FR664820.1_g1_i1	590	483.7	2	2	2	2.43953	0	0	47.6606	47.6606	47.6606	T	20.3504	ADF_VITVI^ADF_VITVI^Q:96-524,H:1-143^88.11%ID^E:7e-82^RecName: Full=Actin-depolymerizing factor;^Eukaryota; Viridiplantae; Streptophyta; Embryophyta; Tracheophyta; Spermatophyta; Magnoliophyta; eudicotyledons; Gunneridae; Pentapetalae; rosids; Vitales; Vitaceae; Vitis
47924	FR664796.1_g1_i1	606	499.7	4	4	4	4.85091	0	0	92.269	92.269	92.269	T	39.3975	#N/A
11521	FR664767.1_g1_i1	498	391.701	4	4	4	5.08552	0	0	117.709	117.709	117.709	T	50.2602	LSH10_ARATH^LSH10_ARATH^Q:498-298,H:82-148^98.51%ID^E:1e-39^RecName: Full=Protein LIGHT-DEPENDENT SHORT HYPOCOTYLS 10;^Eukaryota; Viridiplantae; Streptophyta; Embryophyta; Tracheophyta; Spermatophyta; Magnoliophyta; eudicotyledons; Gunneridae; Pentapetalae; rosids; malvids; Brassicales; Brassicaceae; Camelineae; Arabidopsis
100911	FR664753.1_g1_i1	598	491.7	2	2	2	2.43238	0	0	46.8851	46.8851	46.8851	T	20.0193	ARF1_ARATH^ARF1_ARATH^Q:596-309,H:86-181^97.92%ID^E:4e-62^RecName: Full=ADP-ribosylation factor 1;^Eukaryota; Viridiplantae; Streptophyta; Embryophyta; Tracheophyta; Spermatophyta; Magnoliophyta; eudicotyledons; Gunneridae; Pentapetalae; rosids; malvids; Brassicales; Brassicaceae; Camelineae; Arabidopsis
109028	FR664752.1_g1_i1	643	536.7	2	2	2	2.39612	0	0	42.954	42.954	42.954	T	18.3407	ARF1_ORYSJ^ARF1_ORYSJ^Q:24-566,H:1-181^97.79%ID^E:6e-130^RecName: Full=ADP-ribosylation factor 1;^Eukaryota; Viridiplantae; Streptophyta; Embryophyta; Tracheophyta; Spermatophyta; Magnoliophyta; Liliopsida; Poales; Poaceae; BOP clade; Oryzoideae; Oryzeae; Oryzinae; Oryza
81694	FR664724.1_g1_i1	660	553.7	2	2	2	2.38396	0	0	41.6352	41.6352	41.6352	T	17.7776	UCC1_ARATH^UCC1_ARATH^Q:120-482,H:6-126^35.77%ID^E:2e-19^RecName: Full=Uclacyanin 1 {ECO:0000303|PubMed:9761472};^Eukaryota; Viridiplantae; Streptophyta; Embryophyta; Tracheophyta; Spermatophyta; Magnoliophyta; eudicotyledons; Gunneridae; Pentapetalae; rosids; malvids; Brassicales; Brassicaceae; Camelineae; Arabidopsis
122593	FR664719.1_g1_i1	767	660.7	2	2	2	2.32178	0	0	34.8924	34.8924	34.8924	T	14.8986	NTF2_ARATH^NTF2_ARATH^Q:569-198,H:3-126^83.06%ID^E:2e-71^RecName: Full=Nuclear transport factor 2;^Eukaryota; Viridiplantae; Streptophyta; Embryophyta; Tracheophyta; Spermatophyta; Magnoliophyta; eudicotyledons; Gunneridae; Pentapetalae; rosids; malvids; Brassicales; Brassicaceae; Camelineae; Arabidopsis
169409	FR664713.1_g1_i1	688	581.7	2	2	2	2.36548	0	0	39.6311	39.6311	39.6311	T	16.9219	#N/A
23596	FR664670.1_g1_i1	751	644.7	2	2	2	2.32977	0	0	35.7584	35.7584	35.7584	T	15.2683	MT2_ACTDE^MT2_ACTDE^Q:515-354,H:25-78^81.82%ID^E:7e-21^RecName: Full=Metallothionein-like protein type 2;^Eukaryota; Viridiplantae; Streptophyta; Embryophyta; Tracheophyta; Spermatophyta; Magnoliophyta; eudicotyledons; Gunneridae; Pentapetalae; asterids; Ericales; Actinidiaceae; Actinidia
43330	FR664635.1_g1_i1	789	682.7	2	2	2	2.31141	0	0	33.768	33.768	33.768	T	14.4184	CALM_LILLO^CALM_LILLO^Q:732-286,H:1-149^100%ID^E:9e-102^RecName: Full=Calmodulin;^Eukaryota; Viridiplantae; Streptophyta; Embryophyta; Tracheophyta; Spermatophyta; Magnoliophyta; Liliopsida; Liliales; Liliaceae; Lilium
222121	FR664603.1_g1_i1	584	477.7	2	2	2	2.44505	0	0	48.2592	48.2592	48.2592	T	20.606	E6_GOSHI^E6_GOSHI^Q:125-304,H:21-83^55.38%ID^E:1e-11^RecName: Full=Protein E6;^Eukaryota; Viridiplantae; Streptophyta; Embryophyta; Tracheophyta; Spermatophyta; Magnoliophyta; eudicotyledons; Gunneridae; Pentapetalae; rosids; malvids; Malvales; Malvaceae; Malvoideae; Gossypium
195903	FR664575.1_g1_i1	628	521.7	2	2	2	2.40751	0	0	44.189	44.189	44.189	T	18.8681	DNJH_CUCSA^DNJH_CUCSA^Q:587-171,H:277-413^79.14%ID^E:9e-69^RecName: Full=DnaJ protein homolog;^Eukaryota; Viridiplantae; Streptophyta; Embryophyta; Tracheophyta; Spermatophyta; Magnoliophyta; eudicotyledons; Gunneridae; Pentapetalae; rosids; fabids; Cucurbitales; Cucurbitaceae; Benincaseae; Cucumis
203258	FR664574.1_g1_i1	579	472.7	3	3	3	3.67463	0	0	73.1545	73.1545	73.1545	T	31.2359	DNJH_CUCSA^DNJH_CUCSA^Q:2-370,H:293-413^86.18%ID^E:1e-68^RecName: Full=DnaJ protein homolog;^Eukaryota; Viridiplantae; Streptophyta; Embryophyta; Tracheophyta; Spermatophyta; Magnoliophyta; eudicotyledons; Gunneridae; Pentapetalae; rosids; fabids; Cucurbitales; Cucurbitaceae; Benincaseae; Cucumis
182066	FR664543.1_g1_i1	625	518.7	3	3	3	3.61481	0	0	66.6669	66.6669	66.6669	T	28.4658	NCASE_ARATH^NCASE_ARATH^Q:1-624,H:421-628^78.85%ID^E:2e-96^RecName: Full=Neutral ceramidase;^Eukaryota; Viridiplantae; Streptophyta; Embryophyta; Tracheophyta; Spermatophyta; Magnoliophyta; eudicotyledons; Gunneridae; Pentapetalae; rosids; malvids; Brassicales; Brassicaceae; Camelineae; Arabidopsis
205204	FR664540.1_g1_i1	706	599.7	2	2	2	2.35451	0	0	38.4416	38.4416	38.4416	T	16.414	UBIQP_HORVU^UBIQP_HORVU^Q:599-141,H:19-171^99.35%ID^E:4e-103^RecName: Full=Polyubiquitin;^Eukaryota; Viridiplantae; Streptophyta; Embryophyta; Tracheophyta; Spermatophyta; Magnoliophyta; Liliopsida; Poales; Poaceae; BOP clade; Pooideae; Triticodae; Triticeae; Hordeinae; Hordeum`UBIQP_HORVU^UBIQP_HORVU^Q:425-126,H:1-100^96%ID^E:4e-59^RecName: Full=Polyubiquitin;^Eukaryota; Viridiplantae; Streptoph…
29203	FR664532.1_g1_i1	686	579.7	3	3	3	3.55011	0	0	59.6518	59.6518	59.6518	T	25.4704	MT2_ACTDE^MT2_ACTDE^Q:479-318,H:25-78^81.82%ID^E:5e-21^RecName: Full=Metallothionein-like protein type 2;^Eukaryota; Viridiplantae; Streptophyta; Embryophyta; Tracheophyta; Spermatophyta; Magnoliophyta; eudicotyledons; Gunneridae; Pentapetalae; asterids; Ericales; Actinidiaceae; Actinidia
115463	FR664465.1_g1_i1	648	541.7	2	2	2	2.39247	0	0	42.5575	42.5575	42.5575	T	18.1715	UBI4P_NICSY^UBI4P_NICSY^Q:276-647,H:146-269^99.19%ID^E:2e-102^RecName: Full=Polyubiquitin;^Eukaryota; Viridiplantae; Streptophyta; Embryophyta; Tracheophyta; Spermatophyta; Magnoliophyta; eudicotyledons; Gunneridae; Pentapetalae; asterids; lamiids; Solanales; Solanaceae; Nicotianoideae; Nicotianeae; Nicotiana`UBI4P_NICSY^UBI4P_NICSY^Q:276-647,H:222-345^99.19%ID^E:2e-102^RecName: Full=Polyubiquiti…
204906	FR664421.1_g1_i1	567	460.7	3	3	3	3.6922	0	0	75.0599	75.0599	75.0599	T	32.0495	(BLASTP)GRP3_DAUCA^GRP3_DAUCA^Q:3-74,H:33-98^58.44%ID^E:1e-06^RecName: Full=Glycine-rich protein A3;^Eukaryota; Viridiplantae; Streptophyta; Embryophyta; Tracheophyta; Spermatophyta; Magnoliophyta; eudicotyledons; Gunneridae; Pentapetalae; asterids; campanulids; Apiales; Apiaceae; Apioideae; Scandiceae; Daucinae; Daucus; Daucus sect. Daucus
224336	FR664387.1_g1_i1	723	616.7	2	2	2	2.34474	0	0	37.3819	37.3819	37.3819	T	15.9615	METK3_ACTCH^METK3_ACTCH^Q:723-172,H:177-360^96.74%ID^E:9e-114^RecName: Full=S-adenosylmethionine synthase 3;^Eukaryota; Viridiplantae; Streptophyta; Embryophyta; Tracheophyta; Spermatophyta; Magnoliophyta; eudicotyledons; Gunneridae; Pentapetalae; asterids; Ericales; Actinidiaceae; Actinidia
2732	FR664385.1_g1_i1	691	584.7	3	3	3	3.54541	0	0	59.1417	59.1417	59.1417	T	25.2526	MT2_ACTDE^MT2_ACTDE^Q:445-284,H:25-78^81.82%ID^E:6e-21^RecName: Full=Metallothionein-like protein type 2;^Eukaryota; Viridiplantae; Streptophyta; Embryophyta; Tracheophyta; Spermatophyta; Magnoliophyta; eudicotyledons; Gunneridae; Pentapetalae; asterids; Ericales; Actinidiaceae; Actinidia
68483	FR664377.1_g1_i1	643	536.7	3	3	3	3.59419	0	0	64.431	64.431	64.431	T	27.5111	PIP21_ORYSJ^PIP21_ORYSJ^Q:2-355,H:173-290^90.68%ID^E:5e-70^RecName: Full=Probable aquaporin PIP2-1;^Eukaryota; Viridiplantae; Streptophyta; Embryophyta; Tracheophyta; Spermatophyta; Magnoliophyta; Liliopsida; Poales; Poaceae; BOP clade; Oryzoideae; Oryzeae; Oryzinae; Oryza
77317	FR664376.1_g1_i1	703	596.7	3	3	3	3.53444	0	0	57.9523	57.9523	57.9523	T	24.7448	#N/A
9051	FR664313.1_g1_i1	610	503.7	2	2	2	2.42208	0	0	45.7681	45.7681	45.7681	T	19.5423	MT1_CICAR^MT1_CICAR^Q:449-321,H:33-75^62.79%ID^E:1e-09^RecName: Full=Metallothionein-like protein 1;^Eukaryota; Viridiplantae; Streptophyta; Embryophyta; Tracheophyta; Spermatophyta; Magnoliophyta; eudicotyledons; Gunneridae; Pentapetalae; rosids; fabids; Fabales; Fabaceae; Papilionoideae; Cicereae; Cicer
118724	FR664299.1_g1_i1	628	521.7	2	2	2	2.40751	0	0	44.189	44.189	44.189	T	18.8681	GDT15_ARATH^GDT15_ARATH^Q:131-568,H:1-145^76.03%ID^E:2e-44^RecName: Full=GDT1-like protein 5;^Eukaryota; Viridiplantae; Streptophyta; Embryophyta; Tracheophyta; Spermatophyta; Magnoliophyta; eudicotyledons; Gunneridae; Pentapetalae; rosids; malvids; Brassicales; Brassicaceae; Camelineae; Arabidopsis
218964	FR664285.1_g1_i1	647	540.7	3	3	3	3.58979	0	0	63.9544	63.9544	63.9544	T	27.3076	LSH10_ARATH^LSH10_ARATH^Q:264-647,H:20-147^94.53%ID^E:7e-86^RecName: Full=Protein LIGHT-DEPENDENT SHORT HYPOCOTYLS 10;^Eukaryota; Viridiplantae; Streptophyta; Embryophyta; Tracheophyta; Spermatophyta; Magnoliophyta; eudicotyledons; Gunneridae; Pentapetalae; rosids; malvids; Brassicales; Brassicaceae; Camelineae; Arabidopsis
65875	FR664274.1_g1_i1	662	555.7	2	2	2	2.38258	0	0	41.4854	41.4854	41.4854	T	17.7137	METK3_ACTCH^METK3_ACTCH^Q:660-196,H:206-360^96.77%ID^E:4e-91^RecName: Full=S-adenosylmethionine synthase 3;^Eukaryota; Viridiplantae; Streptophyta; Embryophyta; Tracheophyta; Spermatophyta; Magnoliophyta; eudicotyledons; Gunneridae; Pentapetalae; asterids; Ericales; Actinidiaceae; Actinidia
99144	FR664269.1_g1_i1	691	584.7	2	2	2	2.36361	0	0	39.4278	39.4278	39.4278	T	16.8351	RL40B_ARATH^RL40B_ARATH^Q:605-222,H:1-128^98.44%ID^E:7e-87^RecName: Full=Ubiquitin-60S ribosomal protein L40-2;^Eukaryota; Viridiplantae; Streptophyta; Embryophyta; Tracheophyta; Spermatophyta; Magnoliophyta; eudicotyledons; Gunneridae; Pentapetalae; rosids; malvids; Brassicales; Brassicaceae; Camelineae; Arabidopsis
152280	FR664262.1_g1_i1	656	549.7	3	3	3	3.58013	0	0	62.9073	62.9073	62.9073	T	26.8605	HIRL2_ORYSJ^HIRL2_ORYSJ^Q:654-196,H:131-283^90.2%ID^E:4e-96^RecName: Full=Hypersensitive-induced response protein-like protein 2;^Eukaryota; Viridiplantae; Streptophyta; Embryophyta; Tracheophyta; Spermatophyta; Magnoliophyta; Liliopsida; Poales; Poaceae; BOP clade; Oryzoideae; Oryzeae; Oryzinae; Oryza
23628	FR664246.1_g1_i1	544	437.7	2	2	2	2.48572	0	0	52.6694	52.6694	52.6694	T	22.4891	Y2309_ARATH^Y2309_ARATH^Q:387-157,H:1-77^89.61%ID^E:9e-43^RecName: Full=Uncharacterized protein At2g23090;^Eukaryota; Viridiplantae; Streptophyta; Embryophyta; Tracheophyta; Spermatophyta; Magnoliophyta; eudicotyledons; Gunneridae; Pentapetalae; rosids; malvids; Brassicales; Brassicaceae; Camelineae; Arabidopsis
131498	FR664231.1_g1_i1	621	514.7	2	2	2	2.41305	0	0	44.79	44.79	44.79	T	19.1247	HHT1_ARATH^HHT1_ARATH^Q:4-621,H:241-450^67.62%ID^E:5e-99^RecName: Full=Omega-hydroxypalmitate O-feruloyl transferase;^Eukaryota; Viridiplantae; Streptophyta; Embryophyta; Tracheophyta; Spermatophyta; Magnoliophyta; eudicotyledons; Gunneridae; Pentapetalae; rosids; malvids; Brassicales; Brassicaceae; Camelineae; Arabidopsis
205793	FR664158.1_g1_i1	638	531.7	3	3	3	3.59977	0	0	65.0369	65.0369	65.0369	T	27.7698	EF2_BETVU^EF2_BETVU^Q:2-637,H:492-703^95.28%ID^E:4e-143^RecName: Full=Elongation factor 2;^Eukaryota; Viridiplantae; Streptophyta; Embryophyta; Tracheophyta; Spermatophyta; Magnoliophyta; eudicotyledons; Gunneridae; Pentapetalae; Caryophyllales; Chenopodiaceae; Betoideae; Beta
69678	FR664128.1_g1_i1	561	454.7	2	2	2	2.46756	0	0	50.7003	50.7003	50.7003	T	21.6483	MT2_ACTDE^MT2_ACTDE^Q:396-235,H:25-78^81.82%ID^E:2e-21^RecName: Full=Metallothionein-like protein type 2;^Eukaryota; Viridiplantae; Streptophyta; Embryophyta; Tracheophyta; Spermatophyta; Magnoliophyta; eudicotyledons; Gunneridae; Pentapetalae; asterids; Ericales; Actinidiaceae; Actinidia
77850	FR664127.1_g1_i1	643	536.7	2	2	2	2.39612	0	0	42.954	42.954	42.954	T	18.3407	MT2_ACTDE^MT2_ACTDE^Q:159-320,H:25-78^81.82%ID^E:4e-21^RecName: Full=Metallothionein-like protein type 2;^Eukaryota; Viridiplantae; Streptophyta; Embryophyta; Tracheophyta; Spermatophyta; Magnoliophyta; eudicotyledons; Gunneridae; Pentapetalae; asterids; Ericales; Actinidiaceae; Actinidia
5227	FR664102.1_g1_i1	437	330.732	3	3	3	3.96393	0	0	104.556	104.556	104.556	T	44.644	#N/A
13859	FR664101.1_g1_i1	687	580.7	2	2	2	2.36611	0	0	39.6994	39.6994	39.6994	T	16.951	#N/A
193005	FR664047.1_g1_i1	740	633.7	2	2	2	2.33549	0	0	36.3791	36.3791	36.3791	T	15.5333	PIP12_ORYSJ^PIP12_ORYSJ^Q:738-274,H:133-287^89.03%ID^E:4e-95^RecName: Full=Probable aquaporin PIP1-2;^Eukaryota; Viridiplantae; Streptophyta; Embryophyta; Tracheophyta; Spermatophyta; Magnoliophyta; Liliopsida; Poales; Poaceae; BOP clade; Oryzoideae; Oryzeae; Oryzinae; Oryza
42901	FR664000.1_g1_i1	713	606.7	2	2	2	2.35042	0	0	37.9981	37.9981	37.9981	T	16.2246	EXPA8_ARATH^EXPA8_ARATH^Q:711-211,H:75-242^82.74%ID^E:7e-86^RecName: Full=Expansin-A8;^Eukaryota; Viridiplantae; Streptophyta; Embryophyta; Tracheophyta; Spermatophyta; Magnoliophyta; eudicotyledons; Gunneridae; Pentapetalae; rosids; malvids; Brassicales; Brassicaceae; Camelineae; Arabidopsis
91632	FR663962.1_g1_i1	584	477.7	2	2	2	2.44505	0	0	48.2592	48.2592	48.2592	T	20.606	HSP80_SOLLC^HSP80_SOLLC^Q:86-583,H:255-420^94.58%ID^E:4e-108^RecName: Full=Heat shock cognate protein 80;^Eukaryota; Viridiplantae; Streptophyta; Embryophyta; Tracheophyta; Spermatophyta; Magnoliophyta; eudicotyledons; Gunneridae; Pentapetalae; asterids; lamiids; Solanales; Solanaceae; Solanoideae; Solaneae; Solanum; Lycopersicon
167865	FR663920.1_g1_i1	570	463.7	2	2	2	2.45848	0	0	49.7162	49.7162	49.7162	T	21.2281	#N/A
222532	FR663913.1_g1_i1	712	605.7	2	2	2	2.351	0	0	38.0608	38.0608	38.0608	T	16.2514	PDCB3_ARATH^PDCB3_ARATH^Q:711-613,H:72-104^72.73%ID^E:2e-07^RecName: Full=PLASMODESMATA CALLOSE-BINDING PROTEIN 3;^Eukaryota; Viridiplantae; Streptophyta; Embryophyta; Tracheophyta; Spermatophyta; Magnoliophyta; eudicotyledons; Gunneridae; Pentapetalae; rosids; malvids; Brassicales; Brassicaceae; Camelineae; Arabidopsis
229694	FR663912.1_g1_i1	561	454.7	2	2	2	2.46756	0	0	50.7003	50.7003	50.7003	T	21.6483	PDCB3_ARATH^PDCB3_ARATH^Q:74-349,H:13-104^76.09%ID^E:4e-45^RecName: Full=PLASMODESMATA CALLOSE-BINDING PROTEIN 3;^Eukaryota; Viridiplantae; Streptophyta; Embryophyta; Tracheophyta; Spermatophyta; Magnoliophyta; eudicotyledons; Gunneridae; Pentapetalae; rosids; malvids; Brassicales; Brassicaceae; Camelineae; Arabidopsis
175227	FR663886.1_g1_i1	404	297.787	2	2	2	2.71335	0	0	77.4159	77.4159	77.4159	T	33.0555	#N/A
118778	FR663859.1_g1_i1	212	108.15	2	2	2	3.92048	0	0	213.162	213.162	213.162	T	91.0169	#N/A
193319	FR663814.1_g1_i1	727	620.7	2	2	2	2.34252	0	0	37.141	37.141	37.141	T	15.8587	#N/A
200462	FR663813.1_g1_i1	557	450.7	2	2	2	2.47171	0	0	51.1502	51.1502	51.1502	T	21.8404	#N/A
9438	FR663727.1_g1_i1	552	445.7	2	2	2	2.477	0	0	51.724	51.724	51.724	T	22.0854	QCR6_SOLTU^QCR6_SOLTU^Q:147-353,H:1-69^68.12%ID^E:5e-27^RecName: Full=Cytochrome b-c1 complex subunit 6;^Eukaryota; Viridiplantae; Streptophyta; Embryophyta; Tracheophyta; Spermatophyta; Magnoliophyta; eudicotyledons; Gunneridae; Pentapetalae; asterids; lamiids; Solanales; Solanaceae; Solanoideae; Solaneae; Solanum
107711	FR663713.1_g1_i1	182	79.6455	8	8	8	18.281	0	0	1157.8	1157.8	1157.8	T	494.364	#N/A
67956	FR663669.1_g1_i1	667	560.7	2	2	2	2.37917	0	0	41.1154	41.1154	41.1154	T	17.5557	#N/A
75804	FR663668.1_g1_i1	615	508.7	2	2	2	2.41793	0	0	45.3183	45.3183	45.3183	T	19.3502	#N/A
123959	FR663661.1_g1_i1	574	467.7	2	2	2	2.45456	0	0	49.291	49.291	49.291	T	21.0465	#N/A
151456	FR663657.1_g1_i1	588	481.7	2	2	2	2.44135	0	0	47.8584	47.8584	47.8584	T	20.4349	#N/A
164195	FR663623.1_g1_i1	671	564.7	2	2	2	2.37648	0	0	40.8242	40.8242	40.8242	T	17.4313	#N/A
167508	FR663588.1_g1_i1	560	453.7	2	2	2	2.46859	0	0	50.812	50.812	50.812	T	21.696	NCPR_CATRO^NCPR_CATRO^Q:3-560,H:376-559^81.72%ID^E:9e-82^RecName: Full=NADPH--cytochrome P450 reductase {ECO:0000255|HAMAP-Rule:MF_03212};^Eukaryota; Viridiplantae; Streptophyta; Embryophyta; Tracheophyta; Spermatophyta; Magnoliophyta; eudicotyledons; Gunneridae; Pentapetalae; asterids; lamiids; Gentianales; Apocynaceae; Rauvolfioideae; Vinceae; Catharanthinae; Catharanthus
51916	FR663487.1_g1_i1	596	489.7	2	2	2	2.43414	0	0	47.0766	47.0766	47.0766	T	20.101	#N/A
60313	FR663424.1_g1_i1	694	587.7	3	3	3	3.54262	0	0	58.8398	58.8398	58.8398	T	25.1237	ASR1_SOLLC^ASR1_SOLLC^Q:465-337,H:19-61^79.07%ID^E:1e-07^RecName: Full=Abscisic stress-ripening protein 1;^Eukaryota; Viridiplantae; Streptophyta; Embryophyta; Tracheophyta; Spermatophyta; Magnoliophyta; eudicotyledons; Gunneridae; Pentapetalae; asterids; lamiids; Solanales; Solanaceae; Solanoideae; Solaneae; Solanum; Lycopersicon
68343	FR663423.1_g1_i1	642	535.7	2	2	2	2.39686	0	0	43.0342	43.0342	43.0342	T	18.375	ASR1_SOLLC^ASR1_SOLLC^Q:142-270,H:19-61^79.07%ID^E:1e-07^RecName: Full=Abscisic stress-ripening protein 1;^Eukaryota; Viridiplantae; Streptophyta; Embryophyta; Tracheophyta; Spermatophyta; Magnoliophyta; eudicotyledons; Gunneridae; Pentapetalae; asterids; lamiids; Solanales; Solanaceae; Solanoideae; Solaneae; Solanum; Lycopersicon
214672	FR663374.1_g1_i1	551	444.7	2	2	2	2.47807	0	0	51.8404	51.8404	51.8404	T	22.1351	NDRA_DICDI^NDRA_DICDI^Q:309-551,H:49-129^43.21%ID^E:6e-13^RecName: Full=Probable serine/threonine-protein kinase ndrA;^Eukaryota; Amoebozoa; Mycetozoa; Dictyosteliida; Dictyostelium
105177	FR663357.1_g1_i1	475	368.706	8	8	8	10.3063	0	0	250.101	250.101	250.101	T	106.789	#N/A
166185	FR663194.1_g1_i1	783	676.7	2	2	2	2.31417	0	0	34.0674	34.0674	34.0674	T	14.5463	ODPA3_ARATH^ODPA3_ARATH^Q:780-154,H:220-428^89%ID^E:1e-127^RecName: Full=Pyruvate dehydrogenase E1 component subunit alpha-3, chloroplastic;^Eukaryota; Viridiplantae; Streptophyta; Embryophyta; Tracheophyta; Spermatophyta; Magnoliophyta; eudicotyledons; Gunneridae; Pentapetalae; rosids; malvids; Brassicales; Brassicaceae; Camelineae; Arabidopsis
172969	FR663193.1_g1_i1	532	425.7	2	2	2	2.49941	0	0	54.1541	54.1541	54.1541	T	23.123	ODPA3_ARATH^ODPA3_ARATH^Q:1-489,H:212-373^88.34%ID^E:4e-102^RecName: Full=Pyruvate dehydrogenase E1 component subunit alpha-3, chloroplastic;^Eukaryota; Viridiplantae; Streptophyta; Embryophyta; Tracheophyta; Spermatophyta; Magnoliophyta; eudicotyledons; Gunneridae; Pentapetalae; rosids; malvids; Brassicales; Brassicaceae; Camelineae; Arabidopsis
12342	FR663181.1_g1_i1	480	373.704	2	2	2	2.56888	0	0	61.689	61.689	61.689	T	26.3403	RL111_ARATH^RL111_ARATH^Q:2-325,H:75-182^97.22%ID^E:5e-58^RecName: Full=60S ribosomal protein L11-1;^Eukaryota; Viridiplantae; Streptophyta; Embryophyta; Tracheophyta; Spermatophyta; Magnoliophyta; eudicotyledons; Gunneridae; Pentapetalae; rosids; malvids; Brassicales; Brassicaceae; Camelineae; Arabidopsis
15949	FR663180.1_g1_i1	249	144.106	5	5	5	8.63946	0	0	399.938	399.938	399.938	T	170.768	#N/A
19029	FR663179.1_g1_i1	204	100.476	7	7	7	14.2124	0	0	803.049	803.049	803.049	T	342.89	#N/A
49149	FR663174.1_g1_i1	211	107.189	2	2	2	3.93698	0	0	215.073	215.073	215.073	T	91.8331	#N/A
130036	FR663163.1_g1_i1	442	335.727	2	2	2	2.63309	0	0	68.6671	68.6671	68.6671	T	29.3198	#N/A
6638	FR663137.1_g1_i1	365	258.909	2	2	2	2.81953	0	0	89.0407	89.0407	89.0407	T	38.0191	RLA1_MAIZE^RLA1_MAIZE^Q:364-254,H:25-61^81.08%ID^E:1e-13^RecName: Full=60S acidic ribosomal protein P1;^Eukaryota; Viridiplantae; Streptophyta; Embryophyta; Tracheophyta; Spermatophyta; Magnoliophyta; Liliopsida; Poales; Poaceae; PACMAD clade; Panicoideae; Andropogonodae; Andropogoneae; Tripsacinae; Zea
105067	FR663130.1_g1_i1	669	562.7	2	2	2	2.37782	0	0	40.9693	40.9693	40.9693	T	17.4933	#N/A
111933	FR663129.1_g1_i1	533	426.7	4	4	4	4.99648	0	0	108.054	108.054	108.054	T	46.1376	#N/A
184585	FR663118.1_g1_i1	606	499.7	2	2	2	2.42545	0	0	46.1345	46.1345	46.1345	T	19.6988	RAN3_ARATH^RAN3_ARATH^Q:560-234,H:113-221^96.33%ID^E:1e-57^RecName: Full=GTP-binding nuclear protein Ran-3;^Eukaryota; Viridiplantae; Streptophyta; Embryophyta; Tracheophyta; Spermatophyta; Magnoliophyta; eudicotyledons; Gunneridae; Pentapetalae; rosids; malvids; Brassicales; Brassicaceae; Camelineae; Arabidopsis
103256	FR663096.1_g1_i1	657	550.7	2	2	2	2.38605	0	0	41.862	41.862	41.862	T	17.8745	(BLASTP)CO410_WHEAT^CO410_WHEAT^Q:40-143,H:149-250^45.37%ID^E:6e-15^RecName: Full=Dehydrin COR410;^Eukaryota; Viridiplantae; Streptophyta; Embryophyta; Tracheophyta; Spermatophyta; Magnoliophyta; Liliopsida; Poales; Poaceae; BOP clade; Pooideae; Triticodae; Triticeae; Triticinae; Triticum
223424	FR663006.1_g1_i1	696	589.7	3	3	3	3.54078	0	0	58.6402	58.6402	58.6402	T	25.0385	#N/A
48906	FR662997.1_g1_i1	448	341.722	4	4	4	5.24404	0	0	134.925	134.925	134.925	T	57.6111	#N/A
56302	FR662996.1_g1_i1	576	469.7	2	2	2	2.45263	0	0	49.0811	49.0811	49.0811	T	20.9569	#N/A
113809	FR662988.1_g1_i1	548	441.7	2	2	2	2.48132	0	0	52.1925	52.1925	52.1925	T	22.2854	RL74_ARATH^RL74_ARATH^Q:72-548,H:1-159^86.79%ID^E:2e-83^RecName: Full=60S ribosomal protein L7-4;^Eukaryota; Viridiplantae; Streptophyta; Embryophyta; Tracheophyta; Spermatophyta; Magnoliophyta; eudicotyledons; Gunneridae; Pentapetalae; rosids; malvids; Brassicales; Brassicaceae; Camelineae; Arabidopsis
121371	FR662987.1_g1_i1	588	481.7	2	2	2	2.44135	0	0	47.8584	47.8584	47.8584	T	20.4349	SYNC1_ARATH^SYNC1_ARATH^Q:335-96,H:492-571^83.75%ID^E:7e-55^RecName: Full=Asparagine--tRNA ligase, cytoplasmic 1 {ECO:0000305};^Eukaryota; Viridiplantae; Streptophyta; Embryophyta; Tracheophyta; Spermatophyta; Magnoliophyta; eudicotyledons; Gunneridae; Pentapetalae; rosids; malvids; Brassicales; Brassicaceae; Camelineae; Arabidopsis`SYNC1_ARATH^SYNC1_ARATH^Q:505-344,H:439-492^70.37%ID^E:7e-55^Rec…
80871	FR662889.1_g1_i1	471	364.708	2	2	2	2.58289	0	0	63.2107	63.2107	63.2107	T	26.99	B2_DAUCA^B2_DAUCA^Q:160-471,H:58-161^94.23%ID^E:4e-67^RecName: Full=B2 protein;^Eukaryota; Viridiplantae; Streptophyta; Embryophyta; Tracheophyta; Spermatophyta; Magnoliophyta; eudicotyledons; Gunneridae; Pentapetalae; asterids; campanulids; Apiales; Apiaceae; Apioideae; Scandiceae; Daucinae; Daucus; Daucus sect. Daucus
899	FR662794.1_g1_i1	501	394.701	3	3	3	3.80795	0	0	87.6111	87.6111	87.6111	T	37.4086	RD23D_ARATH^RD23D_ARATH^Q:500-189,H:274-377^88.46%ID^E:3e-58^RecName: Full=Ubiquitin receptor RAD23d;^Eukaryota; Viridiplantae; Streptophyta; Embryophyta; Tracheophyta; Spermatophyta; Magnoliophyta; eudicotyledons; Gunneridae; Pentapetalae; rosids; malvids; Brassicales; Brassicaceae; Camelineae; Arabidopsis
30306	FR662755.1_g1_i1	736	629.7	2	2	2	2.33762	0	0	36.6102	36.6102	36.6102	T	15.632	TBB1_DAUCA^TBB1_DAUCA^Q:693-436,H:213-298^100%ID^E:7e-54^RecName: Full=Tubulin beta-1 chain;^Eukaryota; Viridiplantae; Streptophyta; Embryophyta; Tracheophyta; Spermatophyta; Magnoliophyta; eudicotyledons; Gunneridae; Pentapetalae; asterids; campanulids; Apiales; Apiaceae; Apioideae; Scandiceae; Daucinae; Daucus; Daucus sect. Daucus
37629	FR662754.1_g1_i1	577	470.7	5	5	5	6.12917	0	0	122.442	122.442	122.442	T	52.281	TBB1_DAUCA^TBB1_DAUCA^Q:2-259,H:213-298^100%ID^E:3e-55^RecName: Full=Tubulin beta-1 chain;^Eukaryota; Viridiplantae; Streptophyta; Embryophyta; Tracheophyta; Spermatophyta; Magnoliophyta; eudicotyledons; Gunneridae; Pentapetalae; asterids; campanulids; Apiales; Apiaceae; Apioideae; Scandiceae; Daucinae; Daucus; Daucus sect. Daucus
103066	FR662745.1_g1_i1	698	591.7	2	2	2	2.3593	0	0	38.9614	38.9614	38.9614	T	16.6359	MT2_ACTDE^MT2_ACTDE^Q:452-291,H:25-78^81.82%ID^E:6e-21^RecName: Full=Metallothionein-like protein type 2;^Eukaryota; Viridiplantae; Streptophyta; Embryophyta; Tracheophyta; Spermatophyta; Magnoliophyta; eudicotyledons; Gunneridae; Pentapetalae; asterids; Ericales; Actinidiaceae; Actinidia
58496	FR662683.1_g1_i1	465	358.711	3	3	3	3.88893	0	0	96.4012	96.4012	96.4012	T	41.1619	GSTUJ_ARATH^GSTUJ_ARATH^Q:45-464,H:1-136^69.29%ID^E:5e-64^RecName: Full=Glutathione S-transferase U19;^Eukaryota; Viridiplantae; Streptophyta; Embryophyta; Tracheophyta; Spermatophyta; Magnoliophyta; eudicotyledons; Gunneridae; Pentapetalae; rosids; malvids; Brassicales; Brassicaceae; Camelineae; Arabidopsis
118669	FR662619.1_g1_i1	582	475.7	3	3	3	3.67038	0	0	72.6931	72.6931	72.6931	T	31.0389	CAMT1_POPTR^CAMT1_POPTR^Q:68-580,H:1-171^90.06%ID^E:2e-111^RecName: Full=Caffeoyl-CoA O-methyltransferase 1;^Eukaryota; Viridiplantae; Streptophyta; Embryophyta; Tracheophyta; Spermatophyta; Magnoliophyta; eudicotyledons; Gunneridae; Pentapetalae; rosids; fabids; Malpighiales; Salicaceae; Saliceae; Populus
18815	FR662598.1_g1_i1	496	389.701	2	2	2	2.54554	0	0	59.1568	59.1568	59.1568	T	25.2591	#N/A
103471	FR662586.1_g1_i1	657	550.7	2	2	2	2.38605	0	0	41.862	41.862	41.862	T	17.8745	COMT1_PRUDU^COMT1_PRUDU^Q:655-224,H:196-346^86.09%ID^E:9e-89^RecName: Full=Caffeic acid 3-O-methyltransferase;^Eukaryota; Viridiplantae; Streptophyta; Embryophyta; Tracheophyta; Spermatophyta; Magnoliophyta; eudicotyledons; Gunneridae; Pentapetalae; rosids; fabids; Rosales; Rosaceae; Maloideae; Amygdaleae; Prunus`COMT1_PRUDU^COMT1_PRUDU^Q:245-171,H:340-364^88%ID^E:2e-06^RecName: Full=Caffeic acid…
58001	FR662558.1_g1_i1	704	597.7	2	2	2	2.3557	0	0	38.5702	38.5702	38.5702	T	16.4689	#N/A
65248	FR662557.1_g1_i1	569	462.7	2	2	2	2.45947	0	0	49.8237	49.8237	49.8237	T	21.274	#N/A
31742	FR662534.1_g1_i1	562	455.7	2	2	2	2.46653	0	0	50.589	50.589	50.589	T	21.6008	R15A1_ARATH^R15A1_ARATH^Q:490-113,H:1-126^97.62%ID^E:1e-85^RecName: Full=40S ribosomal protein S15a-1;^Eukaryota; Viridiplantae; Streptophyta; Embryophyta; Tracheophyta; Spermatophyta; Magnoliophyta; eudicotyledons; Gunneridae; Pentapetalae; rosids; malvids; Brassicales; Brassicaceae; Camelineae; Arabidopsis
131963	FR662520.1_g1_i1	571	464.7	3	3	3	3.68625	0	0	74.4138	74.4138	74.4138	T	31.7736	CDPK6_ARATH^CDPK6_ARATH^Q:148-570,H:1-130^60.84%ID^E:4e-43^RecName: Full=Calcium-dependent protein kinase 6;^Eukaryota; Viridiplantae; Streptophyta; Embryophyta; Tracheophyta; Spermatophyta; Magnoliophyta; eudicotyledons; Gunneridae; Pentapetalae; rosids; malvids; Brassicales; Brassicaceae; Camelineae; Arabidopsis
10875	FR662441.1_g1_i1	550	443.7	2	2	2	2.47915	0	0	51.9572	51.9572	51.9572	T	22.185	CKL1_ARATH^CKL1_ARATH^Q:207-548,H:1-114^94.74%ID^E:1e-71^RecName: Full=Casein kinase 1-like protein 1 {ECO:0000305};^Eukaryota; Viridiplantae; Streptophyta; Embryophyta; Tracheophyta; Spermatophyta; Magnoliophyta; eudicotyledons; Gunneridae; Pentapetalae; rosids; malvids; Brassicales; Brassicaceae; Camelineae; Arabidopsis
29402	FR662437.1_g1_i1	620	513.7	2	2	2	2.41386	0	0	44.8772	44.8772	44.8772	T	19.1619	CP20A_ARATH^CP20A_ARATH^Q:615-97,H:30-202^90.17%ID^E:1e-101^RecName: Full=Peptidyl-prolyl cis-trans isomerase CYP20-1;^Eukaryota; Viridiplantae; Streptophyta; Embryophyta; Tracheophyta; Spermatophyta; Magnoliophyta; eudicotyledons; Gunneridae; Pentapetalae; rosids; malvids; Brassicales; Brassicaceae; Camelineae; Arabidopsis
65055	FR662431.1_g1_i1	604	497.7	2	2	2	2.42716	0	0	46.3199	46.3199	46.3199	T	19.7779	FATB_GOSHI^FATB_GOSHI^Q:578-276,H:313-413^66.34%ID^E:3e-39^RecName: Full=Palmitoyl-acyl carrier protein thioesterase, chloroplastic;^Eukaryota; Viridiplantae; Streptophyta; Embryophyta; Tracheophyta; Spermatophyta; Magnoliophyta; eudicotyledons; Gunneridae; Pentapetalae; rosids; malvids; Malvales; Malvaceae; Malvoideae; Gossypium
150312	FR662419.1_g1_i1	588	481.7	3	3	3	3.66203	0	0	71.7877	71.7877	71.7877	T	30.6523	RR4_GOSHI^RR4_GOSHI^Q:286-2,H:38-132^95.79%ID^E:1e-61^RecName: Full=30S ribosomal protein S4, chloroplastic;^Eukaryota; Viridiplantae; Streptophyta; Embryophyta; Tracheophyta; Spermatophyta; Magnoliophyta; eudicotyledons; Gunneridae; Pentapetalae; rosids; malvids; Malvales; Malvaceae; Malvoideae; Gossypium`RR4_GOSHI^RR4_GOSHI^Q:398-294,H:1-35^97.14%ID^E:1e-61^RecName: Full=30S ribosomal protein S…
206198	FR662409.1_g1_i1	534	427.7	5	5	5	6.24269	0	0	134.752	134.752	134.752	T	57.5372	UBQ11_ARATH^UBQ11_ARATH^Q:58-534,H:1-159^100%ID^E:3e-109^RecName: Full=Polyubiquitin 11;^Eukaryota; Viridiplantae; Streptophyta; Embryophyta; Tracheophyta; Spermatophyta; Magnoliophyta; eudicotyledons; Gunneridae; Pentapetalae; rosids; malvids; Brassicales; Brassicaceae; Camelineae; Arabidopsis`UBQ11_ARATH^UBQ11_ARATH^Q:58-516,H:77-229^99.35%ID^E:7e-104^RecName: Full=Polyubiquitin 11;^Eukaryota; …
205744	FR662309.1_g1_i1	343	237.017	2	2	2	2.89431	0	0	97.265	97.265	97.265	T	41.5307	#N/A
104311	FR662226.1_g1_i1	544	437.7	2	2	2	2.48572	0	0	52.6694	52.6694	52.6694	T	22.4891	(BLASTP)CYT1A_ARATH^CYT1A_ARATH^Q:67-99,H:17-53^83.78%ID^E:6e-08^RecName: Full=Cysteine-rich and transmembrane domain-containing protein A;^Eukaryota; Viridiplantae; Streptophyta; Embryophyta; Tracheophyta; Spermatophyta; Magnoliophyta; eudicotyledons; Gunneridae; Pentapetalae; rosids; malvids; Brassicales; Brassicaceae; Camelineae; Arabidopsis
90955	FR662191.1_g1_i1	688	581.7	3	3	3	3.54822	0	0	59.4467	59.4467	59.4467	T	25.3829	RL131_ARATH^RL131_ARATH^Q:687-139,H:9-191^83.61%ID^E:1e-110^RecName: Full=60S ribosomal protein L13-1;^Eukaryota; Viridiplantae; Streptophyta; Embryophyta; Tracheophyta; Spermatophyta; Magnoliophyta; eudicotyledons; Gunneridae; Pentapetalae; rosids; malvids; Brassicales; Brassicaceae; Camelineae; Arabidopsis
121272	FR662186.1_g1_i1	765	658.7	2	2	2	2.32276	0	0	34.9984	34.9984	34.9984	T	14.9438	HHT1_ARATH^HHT1_ARATH^Q:763-302,H:303-457^73.55%ID^E:5e-77^RecName: Full=Omega-hydroxypalmitate O-feruloyl transferase;^Eukaryota; Viridiplantae; Streptophyta; Embryophyta; Tracheophyta; Spermatophyta; Magnoliophyta; eudicotyledons; Gunneridae; Pentapetalae; rosids; malvids; Brassicales; Brassicaceae; Camelineae; Arabidopsis
172611	FR662142.1_g1_i1	517	410.7	2	2	2	2.51765	0	0	56.132	56.132	56.132	T	23.9675	RS8_ORYSJ^RS8_ORYSJ^Q:515-102,H:88-212^69.57%ID^E:1e-53^RecName: Full=40S ribosomal protein S8;^Eukaryota; Viridiplantae; Streptophyta; Embryophyta; Tracheophyta; Spermatophyta; Magnoliophyta; Liliopsida; Poales; Poaceae; BOP clade; Oryzoideae; Oryzeae; Oryzinae; Oryza
81542	FR662084.1_g1_i1	669	562.7	2	2	2	2.37782	0	0	40.9693	40.9693	40.9693	T	17.4933	MT2_ACTDE^MT2_ACTDE^Q:462-304,H:25-78^83.33%ID^E:9e-23^RecName: Full=Metallothionein-like protein type 2;^Eukaryota; Viridiplantae; Streptophyta; Embryophyta; Tracheophyta; Spermatophyta; Magnoliophyta; eudicotyledons; Gunneridae; Pentapetalae; asterids; Ericales; Actinidiaceae; Actinidia
185262	FR662067.1_g1_i1	704	597.7	3	3	3	3.53355	0	0	57.8554	57.8554	57.8554	T	24.7034	#N/A
193709	FR662066.1_g1_i1	673	566.7	3	3	3	3.56273	0	0	61.0202	61.0202	61.0202	T	26.0547	#N/A
193337	FR662029.1_g1_i1	563	456.7	4	4	4	4.93102	0	0	100.957	100.957	100.957	T	43.1069	RS17_SOLLC^RS17_SOLLC^Q:543-172,H:1-124^85.48%ID^E:3e-72^RecName: Full=40S ribosomal protein S17;^Eukaryota; Viridiplantae; Streptophyta; Embryophyta; Tracheophyta; Spermatophyta; Magnoliophyta; eudicotyledons; Gunneridae; Pentapetalae; asterids; lamiids; Solanales; Solanaceae; Solanoideae; Solaneae; Solanum; Lycopersicon
103697	FR662017.1_g1_i1	702	595.7	2	2	2	2.35689	0	0	38.6997	38.6997	38.6997	T	16.5242	MT2_ACTDE^MT2_ACTDE^Q:456-295,H:25-78^81.82%ID^E:6e-21^RecName: Full=Metallothionein-like protein type 2;^Eukaryota; Viridiplantae; Streptophyta; Embryophyta; Tracheophyta; Spermatophyta; Magnoliophyta; eudicotyledons; Gunneridae; Pentapetalae; asterids; Ericales; Actinidiaceae; Actinidia
34532	FR661991.1_g1_i1	618	511.7	2	2	2	2.41548	0	0	45.0526	45.0526	45.0526	T	19.2368	LDOX_MALDO^LDOX_MALDO^Q:582-277,H:251-352^84.31%ID^E:3e-45^RecName: Full=Leucoanthocyanidin dioxygenase;^Eukaryota; Viridiplantae; Streptophyta; Embryophyta; Tracheophyta; Spermatophyta; Magnoliophyta; eudicotyledons; Gunneridae; Pentapetalae; rosids; fabids; Rosales; Rosaceae; Maloideae; Maleae; Malus
118308	FR661979.1_g1_i1	494	387.701	2	2	2	2.54836	0	0	59.4619	59.4619	59.4619	T	25.3894	#N/A
154559	FR661974.1_g1_i1	607	500.7	2	2	2	2.42461	0	0	46.0424	46.0424	46.0424	T	19.6594	NHL1_ARATH^NHL1_ARATH^Q:140-607,H:2-160^66.67%ID^E:2e-68^RecName: Full=NDR1/HIN1-like protein 1 {ECO:0000303|Ref.1};^Eukaryota; Viridiplantae; Streptophyta; Embryophyta; Tracheophyta; Spermatophyta; Magnoliophyta; eudicotyledons; Gunneridae; Pentapetalae; rosids; malvids; Brassicales; Brassicaceae; Camelineae; Arabidopsis
206382	FR661930.1_g1_i1	423	316.751	2	2	2	2.67087	0	0	72.781	72.781	72.781	T	31.0764	#N/A
6374	FR661904.1_g1_i1	137	39.1942	2	2	2	6.99083	0	0	588.184	588.184	588.184	T	251.146	#N/A
8677	FR661855.1_g1_i1	688	581.7	3	3	3	3.54822	0	0	59.4467	59.4467	59.4467	T	25.3829	#N/A
16794	FR661854.1_g1_i1	641	534.7	6	6	6	7.19282	0	0	129.344	129.344	129.344	T	55.228	#N/A
17313	FR661768.1_g1_i1	569	462.7	2	2	2	2.45947	0	0	49.8237	49.8237	49.8237	T	21.274	#N/A
212825	FR661675.1_g1_i1	594	487.7	2	2	2	2.43592	0	0	47.2697	47.2697	47.2697	T	20.1835	R35A3_ARATH^R35A3_ARATH^Q:510-190,H:6-112^91.59%ID^E:3e-66^RecName: Full=60S ribosomal protein L35a-3;^Eukaryota; Viridiplantae; Streptophyta; Embryophyta; Tracheophyta; Spermatophyta; Magnoliophyta; eudicotyledons; Gunneridae; Pentapetalae; rosids; malvids; Brassicales; Brassicaceae; Camelineae; Arabidopsis
19537	FR661669.1_g1_i1	476	369.705	3	3	3	3.86253	0	0	93.5343	93.5343	93.5343	T	39.9378	TIC32_PEA^TIC32_PEA^Q:106-471,H:1-124^75.81%ID^E:9e-58^RecName: Full=Short-chain dehydrogenase TIC 32, chloroplastic;^Eukaryota; Viridiplantae; Streptophyta; Embryophyta; Tracheophyta; Spermatophyta; Magnoliophyta; eudicotyledons; Gunneridae; Pentapetalae; rosids; fabids; Fabales; Fabaceae; Papilionoideae; Fabeae; Pisum
100392	FR661582.1_g1_i1	599	492.7	2	2	2	2.4315	0	0	46.79	46.79	46.79	T	19.9786	RA212_ARATH^RA212_ARATH^Q:6-536,H:17-208^59.9%ID^E:3e-41^RecName: Full=Ethylene-responsive transcription factor RAP2-12;^Eukaryota; Viridiplantae; Streptophyta; Embryophyta; Tracheophyta; Spermatophyta; Magnoliophyta; eudicotyledons; Gunneridae; Pentapetalae; rosids; malvids; Brassicales; Brassicaceae; Camelineae; Arabidopsis
158595	FR661549.1_g1_i1	491	384.701	6	6	6	7.65789	0	0	179.777	179.777	179.777	T	76.762	#N/A
217582	FR661538.1_g1_i1	257	151.946	2	2	2	3.38279	0	0	151.721	151.721	151.721	T	64.7829	TAR1_KLULA^TAR1_KLULA^Q:255-103,H:21-71^58.82%ID^E:1e-12^RecName: Full=Protein TAR1;^Eukaryota; Fungi; Dikarya; Ascomycota; Saccharomycotina; Saccharomycetes; Saccharomycetales; Saccharomycetaceae; Kluyveromyces
145678	FR661463.1_g1_i1	783	676.7	2	2	2	2.31417	0	0	34.0674	34.0674	34.0674	T	14.5463	TMN11_ARATH^TMN11_ARATH^Q:782-306,H:500-658^96.23%ID^E:2e-87^RecName: Full=Transmembrane 9 superfamily member 11 {ECO:0000305};^Eukaryota; Viridiplantae; Streptophyta; Embryophyta; Tracheophyta; Spermatophyta; Magnoliophyta; eudicotyledons; Gunneridae; Pentapetalae; rosids; malvids; Brassicales; Brassicaceae; Camelineae; Arabidopsis
171062	FR661425.1_g1_i1	714	607.7	2	2	2	2.34984	0	0	37.9355	37.9355	37.9355	T	16.1979	NACA_PINTA^NACA_PINTA^Q:657-193,H:51-204^81.41%ID^E:1e-72^RecName: Full=Nascent polypeptide-associated complex subunit alpha-like protein;^Eukaryota; Viridiplantae; Streptophyta; Embryophyta; Tracheophyta; Spermatophyta; Pinidae; Pinales; Pinaceae; Pinus; Pinus
209799	FR661418.1_g1_i1	657	550.7	3	3	3	3.57908	0	0	62.7931	62.7931	62.7931	T	26.8117	#N/A
138411	FR661361.1_g1_i1	583	476.7	2	2	2	2.44598	0	0	48.3604	48.3604	48.3604	T	20.6492	#N/A
158399	FR661293.1_g1_i1	508	401.7	2	2	2	2.52925	0	0	57.3896	57.3896	57.3896	T	24.5045	HINT1_ARATH^HINT1_ARATH^Q:76-501,H:4-147^82.64%ID^E:5e-83^RecName: Full=Adenylylsulfatase HINT1 {ECO:0000305};^Eukaryota; Viridiplantae; Streptophyta; Embryophyta; Tracheophyta; Spermatophyta; Magnoliophyta; eudicotyledons; Gunneridae; Pentapetalae; rosids; malvids; Brassicales; Brassicaceae; Camelineae; Arabidopsis
13085	FR661278.1_g1_i1	674	567.7	2	2	2	2.37449	0	0	40.6085	40.6085	40.6085	T	17.3392	MT2_ACTDE^MT2_ACTDE^Q:428-267,H:25-78^81.82%ID^E:5e-21^RecName: Full=Metallothionein-like protein type 2;^Eukaryota; Viridiplantae; Streptophyta; Embryophyta; Tracheophyta; Spermatophyta; Magnoliophyta; eudicotyledons; Gunneridae; Pentapetalae; asterids; Ericales; Actinidiaceae; Actinidia
201976	FR661250.1_g1_i1	694	587.7	2	2	2	2.36175	0	0	39.2265	39.2265	39.2265	T	16.7492	#N/A
209159	FR661249.1_g1_i1	574	467.7	2	2	2	2.45456	0	0	49.291	49.291	49.291	T	21.0465	#N/A
185416	FR661090.1_g1_i1	185	82.4564	6	6	6	13.4617	0	0	838.75	838.75	838.75	T	358.134	TAR1_KLULA^TAR1_KLULA^Q:183-13,H:21-77^63.16%ID^E:6e-17^RecName: Full=Protein TAR1;^Eukaryota; Fungi; Dikarya; Ascomycota; Saccharomycotina; Saccharomycetes; Saccharomycetales; Saccharomycetaceae; Kluyveromyces
7404	FR661048.1_g1_i1	631	524.7	2	2	2	2.40518	0	0	43.9364	43.9364	43.9364	T	18.7602	#N/A
14530	FR661047.1_g1_i1	557	450.7	4	4	4	4.94342	0	0	102.3	102.3	102.3	T	43.6808	#N/A
198784	FR661021.1_g1_i1	647	540.7	2	2	2	2.39319	0	0	42.6363	42.6363	42.6363	T	18.205	#N/A
85518	FR660936.1_g1_i1	421	314.754	4	4	4	5.35021	0	0	146.485	146.485	146.485	T	62.5471	RS27A_SOLTU^RS27A_SOLTU^Q:419-3,H:10-148^96.4%ID^E:4e-76^RecName: Full=Ubiquitin-40S ribosomal protein S27a;^Eukaryota; Viridiplantae; Streptophyta; Embryophyta; Tracheophyta; Spermatophyta; Magnoliophyta; eudicotyledons; Gunneridae; Pentapetalae; asterids; lamiids; Solanales; Solanaceae; Solanoideae; Solaneae; Solanum
93568	FR660935.1_g1_i1	633	526.7	7	7	7	8.41276	0	0	153.193	153.193	153.193	T	65.4113	RS27A_SOLTU^RS27A_SOLTU^Q:78-545,H:1-156^96.15%ID^E:2e-87^RecName: Full=Ubiquitin-40S ribosomal protein S27a;^Eukaryota; Viridiplantae; Streptophyta; Embryophyta; Tracheophyta; Spermatophyta; Magnoliophyta; eudicotyledons; Gunneridae; Pentapetalae; asterids; lamiids; Solanales; Solanaceae; Solanoideae; Solaneae; Solanum
164277	FR660925.1_g1_i1	601	494.7	2	2	2	2.42975	0	0	46.6008	46.6008	46.6008	T	19.8979	#N/A
8946	FR660913.1_g1_i1	702	595.7	2	2	2	2.35689	0	0	38.6997	38.6997	38.6997	T	16.5242	ERF3B_MOUSE^ERF3B_MOUSE^Q:77-3,H:203-227^88%ID^E:2e-06^RecName: Full=Eukaryotic peptide chain release factor GTP-binding subunit ERF3B;^Eukaryota; Metazoa; Chordata; Craniata; Vertebrata; Euteleostomi; Mammalia; Eutheria; Euarchontoglires; Glires; Rodentia; Sciurognathi; Muroidea; Muridae; Murinae; Mus; Mus
40566	FR660909.1_g1_i1	698	591.7	2	2	2	2.3593	0	0	38.9614	38.9614	38.9614	T	16.6359	#N/A
192150	FR660870.1_g1_i1	613	506.7	2	2	2	2.41958	0	0	45.4972	45.4972	45.4972	T	19.4266	#N/A
229168	FR660865.1_g1_i1	671	564.7	2	2	2	2.37648	0	0	40.8242	40.8242	40.8242	T	17.4313	GDT14_ORYSI^GDT14_ORYSI^Q:3-623,H:57-263^84.54%ID^E:5e-97^RecName: Full=GDT1-like protein 4;^Eukaryota; Viridiplantae; Streptophyta; Embryophyta; Tracheophyta; Spermatophyta; Magnoliophyta; Liliopsida; Poales; Poaceae; BOP clade; Oryzoideae; Oryzeae; Oryzinae; Oryza
51503	FR660857.1_g1_i1	605	498.7	2	2	2	2.42631	0	0	46.227	46.227	46.227	T	19.7383	BZW1A_DANRE^BZW1A_DANRE^Q:551-234,H:302-405^31.13%ID^E:2e-10^RecName: Full=Basic leucine zipper and W2 domain-containing protein 1-A;^Eukaryota; Metazoa; Chordata; Craniata; Vertebrata; Euteleostomi; Actinopterygii; Neopterygii; Teleostei; Ostariophysi; Cypriniformes; Cyprinidae; Danio
91148	FR660752.1_g1_i1	674	567.7	3	3	3	3.56174	0	0	60.9127	60.9127	60.9127	T	26.0088	#N/A
169955	FR660741.1_g1_i1	578	471.7	4	4	4	4.90142	0	0	97.7461	97.7461	97.7461	T	41.7361	DNJH_CUCSA^DNJH_CUCSA^Q:495-271,H:341-413^84%ID^E:7e-34^RecName: Full=DnaJ protein homolog;^Eukaryota; Viridiplantae; Streptophyta; Embryophyta; Tracheophyta; Spermatophyta; Magnoliophyta; eudicotyledons; Gunneridae; Pentapetalae; rosids; fabids; Cucurbitales; Cucurbitaceae; Benincaseae; Cucumis
176744	FR660740.1_g1_i1	523	416.7	2	2	2	2.5102	0	0	55.3237	55.3237	55.3237	T	23.6224	DNJH_CUCSA^DNJH_CUCSA^Q:2-220,H:343-413^84.93%ID^E:1e-33^RecName: Full=DnaJ protein homolog;^Eukaryota; Viridiplantae; Streptophyta; Embryophyta; Tracheophyta; Spermatophyta; Magnoliophyta; eudicotyledons; Gunneridae; Pentapetalae; rosids; fabids; Cucurbitales; Cucurbitaceae; Benincaseae; Cucumis
4229	FR660732.1_g1_i1	652	545.7	2	2	2	2.38959	0	0	42.2456	42.2456	42.2456	T	18.0383	PPCK2_ARATH^PPCK2_ARATH^Q:66-647,H:7-202^59.6%ID^E:3e-83^RecName: Full=Phosphoenolpyruvate carboxylase kinase 2;^Eukaryota; Viridiplantae; Streptophyta; Embryophyta; Tracheophyta; Spermatophyta; Magnoliophyta; eudicotyledons; Gunneridae; Pentapetalae; rosids; malvids; Brassicales; Brassicaceae; Camelineae; Arabidopsis
71525	FR660723.1_g1_i1	592	485.7	2	2	2	2.43772	0	0	47.4643	47.4643	47.4643	T	20.2666	E6_GOSHI^E6_GOSHI^Q:128-307,H:21-83^55.38%ID^E:1e-11^RecName: Full=Protein E6;^Eukaryota; Viridiplantae; Streptophyta; Embryophyta; Tracheophyta; Spermatophyta; Magnoliophyta; eudicotyledons; Gunneridae; Pentapetalae; rosids; malvids; Malvales; Malvaceae; Malvoideae; Gossypium
129723	FR660716.1_g1_i1	696	589.7	3	3	3	3.54078	0	0	58.6402	58.6402	58.6402	T	25.0385	#N/A
171183	FR660711.1_g1_i1	606	499.7	2	2	2	2.42545	0	0	46.1345	46.1345	46.1345	T	19.6988	RL31_PERFR^RL31_PERFR^Q:75-437,H:1-121^89.26%ID^E:6e-57^RecName: Full=60S ribosomal protein L31;^Eukaryota; Viridiplantae; Streptophyta; Embryophyta; Tracheophyta; Spermatophyta; Magnoliophyta; eudicotyledons; Gunneridae; Pentapetalae; asterids; lamiids; Lamiales; Lamiaceae; Nepetoideae; Elsholtzieae; Perilla
179987	FR660710.1_g1_i1	699	592.7	2	2	2	2.3587	0	0	38.8956	38.8956	38.8956	T	16.6078	ACP1_CASGL^ACP1_CASGL^Q:582-187,H:4-134^84.85%ID^E:1e-70^RecName: Full=Acyl carrier protein 1, chloroplastic;^Eukaryota; Viridiplantae; Streptophyta; Embryophyta; Tracheophyta; Spermatophyta; Magnoliophyta; eudicotyledons; Gunneridae; Pentapetalae; rosids; fabids; Fagales; Casuarinaceae; Casuarina
37154	FR660670.1_g1_i1	687	580.7	3	3	3	3.54916	0	0	59.5491	59.5491	59.5491	T	25.4266	NACA_PINTA^NACA_PINTA^Q:623-159,H:51-204^82.05%ID^E:9e-74^RecName: Full=Nascent polypeptide-associated complex subunit alpha-like protein;^Eukaryota; Viridiplantae; Streptophyta; Embryophyta; Tracheophyta; Spermatophyta; Pinidae; Pinales; Pinaceae; Pinus; Pinus
45164	FR660669.1_g1_i1	633	526.7	2	2	2	2.40365	0	0	43.7696	43.7696	43.7696	T	18.6889	NACA_PINTA^NACA_PINTA^Q:282-632,H:72-189^84.75%ID^E:2e-63^RecName: Full=Nascent polypeptide-associated complex subunit alpha-like protein;^Eukaryota; Viridiplantae; Streptophyta; Embryophyta; Tracheophyta; Spermatophyta; Pinidae; Pinales; Pinaceae; Pinus; Pinus
21839	FR660639.1_g1_i1	707	600.7	2	2	2	2.35392	0	0	38.3776	38.3776	38.3776	T	16.3867	#N/A
29345	FR660638.1_g1_i1	589	482.7	3	3	3	3.66066	0	0	71.6389	71.6389	71.6389	T	30.5888	#N/A
58561	FR660598.1_g1_i1	447	340.722	2	2	2	2.62384	0	0	67.6604	67.6604	67.6604	T	28.89	ACCD_SOLTU^ACCD_SOLTU^Q:447-196,H:401-484^91.67%ID^E:3e-46^RecName: Full=Acetyl-coenzyme A carboxylase carboxyl transferase subunit beta, chloroplastic {ECO:0000255|HAMAP-Rule:MF_01395};^Eukaryota; Viridiplantae; Streptophyta; Embryophyta; Tracheophyta; Spermatophyta; Magnoliophyta; eudicotyledons; Gunneridae; Pentapetalae; asterids; lamiids; Solanales; Solanaceae; Solanoideae; Solaneae; Solanum
26457	FR660567.1_g1_i1	368	261.896	2	2	2	2.81027	0	0	88.025	88.025	88.025	T	37.5854	RR8_EUCGG^RR8_EUCGG^Q:368-12,H:16-134^68.91%ID^E:4e-48^RecName: Full=30S ribosomal protein S8, chloroplastic;^Eukaryota; Viridiplantae; Streptophyta; Embryophyta; Tracheophyta; Spermatophyta; Magnoliophyta; eudicotyledons; Gunneridae; Pentapetalae; rosids; malvids; Myrtales; Myrtaceae; Myrtoideae; Eucalypteae; Eucalyptus
94135	FR660492.1_g1_i1	733	626.7	2	2	2	2.33924	0	0	36.7854	36.7854	36.7854	T	15.7068	#N/A
145446	FR660452.1_g1_i1	657	550.7	2	2	2	2.38605	0	0	41.862	41.862	41.862	T	17.8745	RL18A_CASSA^RL18A_CASSA^Q:466-92,H:54-178^96%ID^E:6e-83^RecName: Full=60S ribosomal protein L18a;^Eukaryota; Viridiplantae; Streptophyta; Embryophyta; Tracheophyta; Spermatophyta; Magnoliophyta; eudicotyledons; Gunneridae; Pentapetalae; rosids; fabids; Fagales; Fagaceae; Castanea
151992	FR660451.1_g1_i1	499	392.701	2	2	2	2.54138	0	0	58.7049	58.7049	58.7049	T	25.0661	RL18A_CASSA^RL18A_CASSA^Q:3-371,H:56-178^97.56%ID^E:1e-83^RecName: Full=60S ribosomal protein L18a;^Eukaryota; Viridiplantae; Streptophyta; Embryophyta; Tracheophyta; Spermatophyta; Magnoliophyta; eudicotyledons; Gunneridae; Pentapetalae; rosids; fabids; Fagales; Fagaceae; Castanea
59541	FR660432.1_g1_i1	695	588.7	4	4	4	4.72227	0	0	78.3198	78.3198	78.3198	T	33.4414	#N/A
66984	FR660431.1_g1_i1	587	480.7	2	2	2	2.44227	0	0	47.958	47.958	47.958	T	20.4774	#N/A
53469	FR660350.1_g1_i1	501	394.701	2	2	2	2.53863	0	0	58.4074	58.4074	58.4074	T	24.9391	PIP11_ORYSJ^PIP11_ORYSJ^Q:44-499,H:1-153^87.58%ID^E:2e-94^RecName: Full=Aquaporin PIP1-1;^Eukaryota; Viridiplantae; Streptophyta; Embryophyta; Tracheophyta; Spermatophyta; Magnoliophyta; Liliopsida; Poales; Poaceae; BOP clade; Oryzoideae; Oryzeae; Oryzinae; Oryza
30782	FR660319.1_g1_i1	719	612.7	3	3	3	3.52048	0	0	56.439	56.439	56.439	T	24.0986	COMT1_PRUDU^COMT1_PRUDU^Q:719-144,H:173-364^91.15%ID^E:1e-129^RecName: Full=Caffeic acid 3-O-methyltransferase;^Eukaryota; Viridiplantae; Streptophyta; Embryophyta; Tracheophyta; Spermatophyta; Magnoliophyta; eudicotyledons; Gunneridae; Pentapetalae; rosids; fabids; Rosales; Rosaceae; Maloideae; Amygdaleae; Prunus
104324	FR660309.1_g1_i1	670	563.7	2	2	2	2.37715	0	0	40.8966	40.8966	40.8966	T	17.4623	RL131_ARATH^RL131_ARATH^Q:668-156,H:21-191^82.46%ID^E:4e-99^RecName: Full=60S ribosomal protein L13-1;^Eukaryota; Viridiplantae; Streptophyta; Embryophyta; Tracheophyta; Spermatophyta; Magnoliophyta; eudicotyledons; Gunneridae; Pentapetalae; rosids; malvids; Brassicales; Brassicaceae; Camelineae; Arabidopsis
153221	FR660266.1_g1_i1	165	63.9391	3	3	3	7.74174	0	0	540.83	540.83	540.83	T	230.926	#N/A
59213	FR660245.1_g1_i1	683	576.7	3	3	3	3.55297	0	0	59.9621	59.9621	59.9621	T	25.6029	#N/A
66424	FR660244.1_g1_i1	568	461.7	3	3	3	3.69071	0	0	74.8974	74.8974	74.8974	T	31.9801	#N/A
150526	FR660232.1_g1_i1	587	480.7	2	2	2	2.44227	0	0	47.958	47.958	47.958	T	20.4774	#N/A
22962	FR660217.1_g1_i1	511	404.7	2	2	2	2.52532	0	0	56.9642	56.9642	56.9642	T	24.3229	ACT2_ORYSJ^ACT2_ORYSJ^Q:2-313,H:228-331^95.19%ID^E:1e-64^RecName: Full=Actin-2;^Eukaryota; Viridiplantae; Streptophyta; Embryophyta; Tracheophyta; Spermatophyta; Magnoliophyta; Liliopsida; Poales; Poaceae; BOP clade; Oryzoideae; Oryzeae; Oryzinae; Oryza`ACT2_ORYSJ^ACT2_ORYSJ^Q:327-401,H:353-377^88%ID^E:5e-08^RecName: Full=Actin-2;^Eukaryota; Viridiplantae; Streptophyta; Embryophyta; Tracheophyta;…
56651	FR660212.1_g1_i1	611	504.7	3	3	3	3.63186	0	0	68.5162	68.5162	68.5162	T	29.2554	GDI2_ARATH^GDI2_ARATH^Q:3-455,H:278-428^89.4%ID^E:5e-97^RecName: Full=Guanosine nucleotide diphosphate dissociation inhibitor 2;^Eukaryota; Viridiplantae; Streptophyta; Embryophyta; Tracheophyta; Spermatophyta; Magnoliophyta; eudicotyledons; Gunneridae; Pentapetalae; rosids; malvids; Brassicales; Brassicaceae; Camelineae; Arabidopsis
19559	FR635360.1_g1_i1	646	539.7	2	2	2	2.39392	0	0	42.7153	42.7153	42.7153	T	18.2388	#N/A
25012	FR635359.1_g1_i1	417	310.761	5	5	5	6.70934	0	0	185.46	185.46	185.46	T	79.1885	#N/A
48287	FR635354.1_g1_i1	479	372.704	2	2	2	2.5704	0	0	61.8545	61.8545	61.8545	T	26.4109	#N/A
134771	FR635342.1_g1_i1	558	451.7	4	4	4	4.94133	0	0	102.074	102.074	102.074	T	43.5841	RL5_SOLME^RL5_SOLME^Q:1-321,H:4-110^78.5%ID^E:1e-55^RecName: Full=60S ribosomal protein L5;^Eukaryota; Viridiplantae; Streptophyta; Embryophyta; Tracheophyta; Spermatophyta; Magnoliophyta; eudicotyledons; Gunneridae; Pentapetalae; asterids; lamiids; Solanales; Solanaceae; Solanoideae; Solaneae; Solanum
217570	FR635330.1_g1_i1	593	486.7	2	2	2	2.43682	0	0	47.3668	47.3668	47.3668	T	20.2249	SNAK2_SOLTU^SNAK2_SOLTU^Q:200-394,H:41-104^69.23%ID^E:1e-23^RecName: Full=Snakin-2;^Eukaryota; Viridiplantae; Streptophyta; Embryophyta; Tracheophyta; Spermatophyta; Magnoliophyta; eudicotyledons; Gunneridae; Pentapetalae; asterids; lamiids; Solanales; Solanaceae; Solanoideae; Solaneae; Solanum
41422	FR635321.1_g1_i1	412	305.77	2	2	2	2.69483	0	0	75.3946	75.3946	75.3946	T	32.1924	RS29_ARATH^RS29_ARATH^Q:70-237,H:1-56^89.29%ID^E:1e-28^RecName: Full=40S ribosomal protein S29;^Eukaryota; Viridiplantae; Streptophyta; Embryophyta; Tracheophyta; Spermatophyta; Magnoliophyta; eudicotyledons; Gunneridae; Pentapetalae; rosids; malvids; Brassicales; Brassicaceae; Camelineae; Arabidopsis
118300	FR635311.1_g1_i1	643	536.7	6	6	6	7.18837	0	0	128.862	128.862	128.862	T	55.0222	#N/A
184757	FR635301.1_g1_i1	440	333.729	5	5	5	6.59217	0	0	172.696	172.696	172.696	T	73.7385	#N/A
201104	FR635299.1_g1_i1	663	556.7	2	2	2	2.38189	0	0	41.4109	41.4109	41.4109	T	17.6818	BAS1A_ARATH^BAS1A_ARATH^Q:1-483,H:106-266^92.55%ID^E:2e-106^RecName: Full=2-Cys peroxiredoxin BAS1, chloroplastic;^Eukaryota; Viridiplantae; Streptophyta; Embryophyta; Tracheophyta; Spermatophyta; Magnoliophyta; eudicotyledons; Gunneridae; Pentapetalae; rosids; malvids; Brassicales; Brassicaceae; Camelineae; Arabidopsis
3825	FR635289.1_g1_i1	625	518.7	3	3	3	3.61481	0	0	66.6669	66.6669	66.6669	T	28.4658	HSP72_SOLLC^HSP72_SOLLC^Q:2-625,H:295-502^97.6%ID^E:6e-122^RecName: Full=Heat shock cognate 70 kDa protein 2;^Eukaryota; Viridiplantae; Streptophyta; Embryophyta; Tracheophyta; Spermatophyta; Magnoliophyta; eudicotyledons; Gunneridae; Pentapetalae; asterids; lamiids; Solanales; Solanaceae; Solanoideae; Solaneae; Solanum; Lycopersicon
15281	FR635287.1_g1_i1	607	500.7	2	2	2	2.42461	0	0	46.0424	46.0424	46.0424	T	19.6594	RL142_ARATH^RL142_ARATH^Q:68-430,H:1-121^85.95%ID^E:1e-68^RecName: Full=60S ribosomal protein L14-2;^Eukaryota; Viridiplantae; Streptophyta; Embryophyta; Tracheophyta; Spermatophyta; Magnoliophyta; eudicotyledons; Gunneridae; Pentapetalae; rosids; malvids; Brassicales; Brassicaceae; Camelineae; Arabidopsis
194018	FR635262.1_g1_i1	641	534.7	4	4	4	4.79521	0	0	86.2294	86.2294	86.2294	T	36.8187	RS8_ORYSJ^RS8_ORYSJ^Q:2-427,H:83-220^75.35%ID^E:1e-62^RecName: Full=40S ribosomal protein S8;^Eukaryota; Viridiplantae; Streptophyta; Embryophyta; Tracheophyta; Spermatophyta; Magnoliophyta; Liliopsida; Poales; Poaceae; BOP clade; Oryzoideae; Oryzeae; Oryzinae; Oryza
210258	FR635260.1_g1_i1	667	560.7	2	2	2	2.37917	0	0	41.1154	41.1154	41.1154	T	17.5557	H2B_GOSHI^H2B_GOSHI^Q:267-512,H:56-137^100%ID^E:2e-52^RecName: Full=Histone H2B;^Eukaryota; Viridiplantae; Streptophyta; Embryophyta; Tracheophyta; Spermatophyta; Magnoliophyta; eudicotyledons; Gunneridae; Pentapetalae; rosids; malvids; Malvales; Malvaceae; Malvoideae; Gossypium
228707	FR635223.1_g1_i1	626	519.7	2	2	2	2.40908	0	0	44.3591	44.3591	44.3591	T	18.9407	RL15_PETHY^RL15_PETHY^Q:53-625,H:1-191^90.05%ID^E:8e-104^RecName: Full=60S ribosomal protein L15;^Eukaryota; Viridiplantae; Streptophyta; Embryophyta; Tracheophyta; Spermatophyta; Magnoliophyta; eudicotyledons; Gunneridae; Pentapetalae; asterids; lamiids; Solanales; Solanaceae; Petunioideae; Petunia
95529	FR635208.1_g1_i1	524	417.7	3	3	3	3.76346	0	0	82.7869	82.7869	82.7869	T	35.3488	IF5A2_NICPL^IF5A2_NICPL^Q:123-524,H:1-133^94.78%ID^E:1e-87^RecName: Full=Eukaryotic translation initiation factor 5A-2;^Eukaryota; Viridiplantae; Streptophyta; Embryophyta; Tracheophyta; Spermatophyta; Magnoliophyta; eudicotyledons; Gunneridae; Pentapetalae; asterids; lamiids; Solanales; Solanaceae; Nicotianoideae; Nicotianeae; Nicotiana
122935	FR635192.1_g1_i1	696	589.7	2	2	2	2.36052	0	0	39.0935	39.0935	39.0935	T	16.6923	HS181_ARATH^HS181_ARATH^Q:85-537,H:6-159^77.42%ID^E:2e-72^RecName: Full=18.1 kDa class I heat shock protein;^Eukaryota; Viridiplantae; Streptophyta; Embryophyta; Tracheophyta; Spermatophyta; Magnoliophyta; eudicotyledons; Gunneridae; Pentapetalae; rosids; malvids; Brassicales; Brassicaceae; Camelineae; Arabidopsis
90416	FR635162.1_g1_i1	616	509.7	2	2	2	2.41711	0	0	45.2294	45.2294	45.2294	T	19.3123	12KD_FRAAN^12KD_FRAAN^Q:47-400,H:1-109^66.95%ID^E:6e-39^RecName: Full=Auxin-repressed 12.5 kDa protein;^Eukaryota; Viridiplantae; Streptophyta; Embryophyta; Tracheophyta; Spermatophyta; Magnoliophyta; eudicotyledons; Gunneridae; Pentapetalae; rosids; fabids; Rosales; Rosaceae; Rosoideae; Potentilleae; Fragariinae; Fragaria
115403	FR635159.1_g1_i1	664	557.7	4	4	4	4.76242	0	0	82.6732	82.6732	82.6732	T	35.3002	RS8_ORYSJ^RS8_ORYSJ^Q:2-427,H:83-220^75.35%ID^E:2e-62^RecName: Full=40S ribosomal protein S8;^Eukaryota; Viridiplantae; Streptophyta; Embryophyta; Tracheophyta; Spermatophyta; Magnoliophyta; Liliopsida; Poales; Poaceae; BOP clade; Oryzoideae; Oryzeae; Oryzinae; Oryza
147211	FR635155.1_g1_i1	624	517.7	3	3	3	3.61599	0	0	66.7957	66.7957	66.7957	T	28.5208	ACP1_CASGL^ACP1_CASGL^Q:118-522,H:1-134^86.67%ID^E:2e-74^RecName: Full=Acyl carrier protein 1, chloroplastic;^Eukaryota; Viridiplantae; Streptophyta; Embryophyta; Tracheophyta; Spermatophyta; Magnoliophyta; eudicotyledons; Gunneridae; Pentapetalae; rosids; fabids; Fagales; Casuarinaceae; Casuarina
118966	FR635150.1_g1_i1	664	557.7	3	3	3	3.57181	0	0	62.0049	62.0049	62.0049	T	26.4752	RS7_BRAOL^RS7_BRAOL^Q:96-662,H:1-189^80.42%ID^E:4e-112^RecName: Full=40S ribosomal protein S7;^Eukaryota; Viridiplantae; Streptophyta; Embryophyta; Tracheophyta; Spermatophyta; Magnoliophyta; eudicotyledons; Gunneridae; Pentapetalae; rosids; malvids; Brassicales; Brassicaceae; Brassiceae; Brassica
157848	FR635145.1_g1_i1	519	412.7	2	2	2	2.51514	0	0	55.8599	55.8599	55.8599	T	23.8514	MT2_MALDO^MT2_MALDO^Q:1-189,H:17-79^75%ID^E:2e-22^RecName: Full=Metallothionein-like protein type 2;^Eukaryota; Viridiplantae; Streptophyta; Embryophyta; Tracheophyta; Spermatophyta; Magnoliophyta; eudicotyledons; Gunneridae; Pentapetalae; rosids; fabids; Rosales; Rosaceae; Maloideae; Maleae; Malus
173355	FR635143.1_g1_i1	532	425.7	2	2	2	2.49941	0	0	54.1541	54.1541	54.1541	T	23.123	TMN8_ARATH^TMN8_ARATH^Q:2-265,H:427-514^86.36%ID^E:4e-64^RecName: Full=Transmembrane 9 superfamily member 8 {ECO:0000305};^Eukaryota; Viridiplantae; Streptophyta; Embryophyta; Tracheophyta; Spermatophyta; Magnoliophyta; eudicotyledons; Gunneridae; Pentapetalae; rosids; malvids; Brassicales; Brassicaceae; Camelineae; Arabidopsis`TMN8_ARATH^TMN8_ARATH^Q:268-531,H:516-603^90.91%ID^E:4e-64^RecName: F…
181030	FR635142.1_g1_i1	600	493.7	4	4	4	4.86125	0	0	93.3904	93.3904	93.3904	T	39.8763	TBA_PRUDU^TBA_PRUDU^Q:2-403,H:298-431^98.51%ID^E:5e-92^RecName: Full=Tubulin alpha chain;^Eukaryota; Viridiplantae; Streptophyta; Embryophyta; Tracheophyta; Spermatophyta; Magnoliophyta; eudicotyledons; Gunneridae; Pentapetalae; rosids; fabids; Rosales; Rosaceae; Maloideae; Amygdaleae; Prunus
225080	FR635136.1_g1_i1	638	531.7	2	2	2	2.39985	0	0	43.358	43.358	43.358	T	18.5132	ELOF1_ORYSJ^ELOF1_ORYSJ^Q:75-332,H:1-86^89.53%ID^E:1e-41^RecName: Full=Transcription elongation factor 1 homolog;^Eukaryota; Viridiplantae; Streptophyta; Embryophyta; Tracheophyta; Spermatophyta; Magnoliophyta; Liliopsida; Poales; Poaceae; BOP clade; Oryzoideae; Oryzeae; Oryzinae; Oryza
89608	FR635121.1_g1_i1	607	500.7	3	3	3	3.63691	0	0	69.0636	69.0636	69.0636	T	29.4891	G3PC_MAGLI^G3PC_MAGLI^Q:90-605,H:4-175^90.12%ID^E:1e-98^RecName: Full=Glyceraldehyde-3-phosphate dehydrogenase, cytosolic;^Eukaryota; Viridiplantae; Streptophyta; Embryophyta; Tracheophyta; Spermatophyta; Magnoliophyta; Magnoliidae; Magnoliales; Magnoliaceae; Magnolia
97116	FR635120.1_g1_i1	589	482.7	2	2	2	2.44044	0	0	47.7593	47.7593	47.7593	T	20.3925	#N/A
117148	FR635117.1_g1_i1	648	541.7	2	2	2	2.39247	0	0	42.5575	42.5575	42.5575	T	18.1715	RL191_ARATH^RL191_ARATH^Q:2-415,H:51-188^93.48%ID^E:4e-72^RecName: Full=60S ribosomal protein L19-1;^Eukaryota; Viridiplantae; Streptophyta; Embryophyta; Tracheophyta; Spermatophyta; Magnoliophyta; eudicotyledons; Gunneridae; Pentapetalae; rosids; malvids; Brassicales; Brassicaceae; Camelineae; Arabidopsis
124471	FR635116.1_g1_i1	567	460.7	3	3	3	3.6922	0	0	75.0599	75.0599	75.0599	T	32.0495	RL5_CUCSA^RL5_CUCSA^Q:51-476,H:151-291^79.58%ID^E:6e-66^RecName: Full=60S ribosomal protein L5;^Eukaryota; Viridiplantae; Streptophyta; Embryophyta; Tracheophyta; Spermatophyta; Magnoliophyta; eudicotyledons; Gunneridae; Pentapetalae; rosids; fabids; Cucurbitales; Cucurbitaceae; Benincaseae; Cucumis
172321	FR635109.1_g1_i1	632	525.7	2	2	2	2.40441	0	0	43.8528	43.8528	43.8528	T	18.7245	H1_SOLPN^H1_SOLPN^Q:171-386,H:47-118^84.72%ID^E:2e-37^RecName: Full=Histone H1;^Eukaryota; Viridiplantae; Streptophyta; Embryophyta; Tracheophyta; Spermatophyta; Magnoliophyta; eudicotyledons; Gunneridae; Pentapetalae; asterids; lamiids; Solanales; Solanaceae; Solanoideae; Solaneae; Solanum; Lycopersicon
115915	FR635079.1_g1_i1	550	443.7	3	3	3	3.71873	0	0	77.9358	77.9358	77.9358	T	33.2774	#N/A
74	FR635060.1_g1_i1	689	582.7	2	2	2	2.36485	0	0	39.5631	39.5631	39.5631	T	16.8929	NU1M_OENBE^NU1M_OENBE^Q:289-687,H:1-133^94.74%ID^E:3e-63^RecName: Full=NADH-ubiquinone oxidoreductase chain 1;^Eukaryota; Viridiplantae; Streptophyta; Embryophyta; Tracheophyta; Spermatophyta; Magnoliophyta; eudicotyledons; Gunneridae; Pentapetalae; rosids; malvids; Myrtales; Onagraceae; Onagroideae; Onagreae; Oenothera
53190	FR635052.1_g1_i1	471	364.708	4	4	4	5.16578	0	0	126.421	126.421	126.421	T	53.9801	RLA2_PARAR^RLA2_PARAR^Q:1-90,H:33-62^83.33%ID^E:3e-08^RecName: Full=60S acidic ribosomal protein P2;^Eukaryota; Viridiplantae; Streptophyta; Embryophyta; Tracheophyta; Spermatophyta; Magnoliophyta; eudicotyledons; Gunneridae; Pentapetalae; asterids; campanulids; Asterales; Asteraceae; Asteroideae; Heliantheae alliance; Heliantheae; Parthenium
204031	FR635030.1_g1_i1	530	423.7	3	3	3	3.75265	0	0	81.6146	81.6146	81.6146	T	34.8482	UBIQP_HORVU^UBIQP_HORVU^Q:1-372,H:48-171^99.19%ID^E:2e-82^RecName: Full=Polyubiquitin;^Eukaryota; Viridiplantae; Streptophyta; Embryophyta; Tracheophyta; Spermatophyta; Magnoliophyta; Liliopsida; Poales; Poaceae; BOP clade; Pooideae; Triticodae; Triticeae; Hordeinae; Hordeum`UBIQP_HORVU^UBIQP_HORVU^Q:88-387,H:1-100^96%ID^E:1e-59^RecName: Full=Polyubiquitin;^Eukaryota; Viridiplantae; Streptophyta;…
212041	FR635029.1_g1_i1	640	533.7	4	4	4	4.7967	0	0	86.3909	86.3909	86.3909	T	36.8877	XTH23_ARATH^XTH23_ARATH^Q:3-578,H:95-283^71.35%ID^E:2e-98^RecName: Full=Probable xyloglucan endotransglucosylase/hydrolase protein 23;^Eukaryota; Viridiplantae; Streptophyta; Embryophyta; Tracheophyta; Spermatophyta; Magnoliophyta; eudicotyledons; Gunneridae; Pentapetalae; rosids; malvids; Brassicales; Brassicaceae; Camelineae; Arabidopsis
145933	FR635004.1_g1_i1	599	492.7	3	3	3	3.64725	0	0	70.185	70.185	70.185	T	29.9679	H32_WHEAT^H32_WHEAT^Q:80-463,H:1-128^99.22%ID^E:5e-72^RecName: Full=Histone H3.2;^Eukaryota; Viridiplantae; Streptophyta; Embryophyta; Tracheophyta; Spermatophyta; Magnoliophyta; Liliopsida; Poales; Poaceae; BOP clade; Pooideae; Triticodae; Triticeae; Triticinae; Triticum
218191	FR634993.1_g1_i1	543	436.7	3	3	3	3.73025	0	0	79.1851	79.1851	79.1851	T	33.8109	XERO1_ARATH^XERO1_ARATH^Q:92-271,H:67-125^45.16%ID^E:4e-06^RecName: Full=Dehydrin Xero 1;^Eukaryota; Viridiplantae; Streptophyta; Embryophyta; Tracheophyta; Spermatophyta; Magnoliophyta; eudicotyledons; Gunneridae; Pentapetalae; rosids; malvids; Brassicales; Brassicaceae; Camelineae; Arabidopsis
3239	FR634989.1_g1_i1	660	553.7	3	3	3	3.57594	0	0	62.4528	62.4528	62.4528	T	26.6664	NDHI_EATNI^NDHI_EATNI^Q:206-658,H:1-151^92.72%ID^E:2e-102^RecName: Full=NAD(P)H-quinone oxidoreductase subunit I, chloroplastic {ECO:0000255|HAMAP-Rule:MF_01351};^Eukaryota; Viridiplantae; Streptophyta; Embryophyta; Tracheophyta; Spermatophyta; Magnoliophyta; eudicotyledons; Gunneridae; Pentapetalae; asterids; campanulids; Asterales; Asteraceae; Asteroideae; Heliantheae alliance; Madieae; Hulsein…
151274	FR634968.1_g1_i1	608	501.7	3	3	3	3.63564	0	0	68.9259	68.9259	68.9259	T	29.4304	RD21B_ARATH^RD21B_ARATH^Q:71-544,H:1-160^60.74%ID^E:2e-55^RecName: Full=Probable cysteine protease RD21B {ECO:0000305};^Eukaryota; Viridiplantae; Streptophyta; Embryophyta; Tracheophyta; Spermatophyta; Magnoliophyta; eudicotyledons; Gunneridae; Pentapetalae; rosids; malvids; Brassicales; Brassicaceae; Camelineae; Arabidopsis
208806	FR634960.1_g1_i1	455	348.717	3	3	3	3.91435	0	0	99.164	99.164	99.164	T	42.3416	RS30_ARATH^RS30_ARATH^Q:88-273,H:1-62^96.77%ID^E:1e-25^RecName: Full=40S ribosomal protein S30;^Eukaryota; Viridiplantae; Streptophyta; Embryophyta; Tracheophyta; Spermatophyta; Magnoliophyta; eudicotyledons; Gunneridae; Pentapetalae; rosids; malvids; Brassicales; Brassicaceae; Camelineae; Arabidopsis
222309	FR634958.1_g1_i1	540	433.7	2	2	2	2.4902	0	0	53.1552	53.1552	53.1552	T	22.6965	RS7_HORVU^RS7_HORVU^Q:3-305,H:89-189^79.21%ID^E:4e-55^RecName: Full=40S ribosomal protein S7;^Eukaryota; Viridiplantae; Streptophyta; Embryophyta; Tracheophyta; Spermatophyta; Magnoliophyta; Liliopsida; Poales; Poaceae; BOP clade; Pooideae; Triticodae; Triticeae; Hordeinae; Hordeum
25101	FR634917.1_g1_i1	635	528.7	3	3	3	3.60318	0	0	65.406	65.406	65.406	T	27.9274	NACA_PINTA^NACA_PINTA^Q:270-635,H:72-194^85.37%ID^E:5e-67^RecName: Full=Nascent polypeptide-associated complex subunit alpha-like protein;^Eukaryota; Viridiplantae; Streptophyta; Embryophyta; Tracheophyta; Spermatophyta; Pinidae; Pinales; Pinaceae; Pinus; Pinus
39793	FR634915.1_g1_i1	563	456.7	4	4	4	4.93102	0	0	100.957	100.957	100.957	T	43.1069	#N/A
61909	FR634912.1_g1_i1	583	476.7	2	2	2	2.44598	0	0	48.3604	48.3604	48.3604	T	20.6492	HMGL_SOYBN^HMGL_SOYBN^Q:142-510,H:1-124^74.19%ID^E:1e-50^RecName: Full=HMG1/2-like protein;^Eukaryota; Viridiplantae; Streptophyta; Embryophyta; Tracheophyta; Spermatophyta; Magnoliophyta; eudicotyledons; Gunneridae; Pentapetalae; rosids; fabids; Fabales; Fabaceae; Papilionoideae; Phaseoleae; Glycine; Soja
93464	FR634907.1_g1_i1	441	334.728	6	6	6	7.90492	0	0	206.616	206.616	206.616	T	88.2221	#N/A
12967	FR634885.1_g1_i1	431	324.74	2	2	2	2.65443	0	0	70.9905	70.9905	70.9905	T	30.3119	RL372_ORYSJ^RL372_ORYSJ^Q:57-332,H:1-92^95.65%ID^E:2e-57^RecName: Full=60S ribosomal protein L37a-2;^Eukaryota; Viridiplantae; Streptophyta; Embryophyta; Tracheophyta; Spermatophyta; Magnoliophyta; Liliopsida; Poales; Poaceae; BOP clade; Oryzoideae; Oryzeae; Oryzinae; Oryza
73598	FR634874.1_g1_i1	568	461.7	2	2	2	2.46047	0	0	49.9316	49.9316	49.9316	T	21.32	P2C62_ORYSJ^P2C62_ORYSJ^Q:1-162,H:235-288^77.78%ID^E:2e-21^RecName: Full=Probable protein phosphatase 2C 62;^Eukaryota; Viridiplantae; Streptophyta; Embryophyta; Tracheophyta; Spermatophyta; Magnoliophyta; Liliopsida; Poales; Poaceae; BOP clade; Oryzoideae; Oryzeae; Oryzinae; Oryza
211547	FR634855.1_g1_i1	477	370.705	2	2	2	2.57348	0	0	62.1881	62.1881	62.1881	T	26.5534	#N/A
59410	FR634842.1_g1_i1	592	485.7	2	2	2	2.43772	0	0	47.4643	47.4643	47.4643	T	20.2666	SNAK2_SOLTU^SNAK2_SOLTU^Q:200-394,H:41-104^69.23%ID^E:1e-23^RecName: Full=Snakin-2;^Eukaryota; Viridiplantae; Streptophyta; Embryophyta; Tracheophyta; Spermatophyta; Magnoliophyta; eudicotyledons; Gunneridae; Pentapetalae; asterids; lamiids; Solanales; Solanaceae; Solanoideae; Solaneae; Solanum
73636	FR634840.1_g1_i1	500	393.701	2	2	2	2.54	0	0	58.5557	58.5557	58.5557	T	25.0024	MT2_ACTDE^MT2_ACTDE^Q:158-319,H:25-78^83.64%ID^E:7e-22^RecName: Full=Metallothionein-like protein type 2;^Eukaryota; Viridiplantae; Streptophyta; Embryophyta; Tracheophyta; Spermatophyta; Magnoliophyta; eudicotyledons; Gunneridae; Pentapetalae; asterids; Ericales; Actinidiaceae; Actinidia
93916	FR634836.1_g1_i1	328	222.108	2	2	2	2.95352	0	0	103.794	103.794	103.794	T	44.3184	TBA_EUGGR^TBA_EUGGR^Q:70-153,H:413-440^92.86%ID^E:2e-08^RecName: Full=Tubulin alpha chain;^Eukaryota; Euglenozoa; Euglenida; Euglenales; Euglenaceae; Euglena
131748	FR634829.1_g1_i1	623	516.7	2	2	2	2.41146	0	0	44.6166	44.6166	44.6166	T	19.0507	PHS_MICAN^PHS_MICAN^Q:268-594,H:3-110^37.61%ID^E:9e-18^RecName: Full=Putative pterin-4-alpha-carbinolamine dehydratase {ECO:0000255|HAMAP-Rule:MF_00434};^Bacteria; Cyanobacteria; Oscillatoriophycideae; Chroococcales; Microcystaceae; Microcystis
138446	FR634828.1_g1_i1	532	425.7	3	3	3	3.74912	0	0	81.2312	81.2312	81.2312	T	34.6845	EF1D_PIMBR^EF1D_PIMBR^Q:1-279,H:134-226^89.25%ID^E:4e-43^RecName: Full=Elongation factor 1-delta;^Eukaryota; Viridiplantae; Streptophyta; Embryophyta; Tracheophyta; Spermatophyta; Magnoliophyta; eudicotyledons; Gunneridae; Pentapetalae; asterids; campanulids; Apiales; Apiaceae; Apioideae; Acronema clade; Spuriopimpinella
2798	FR634810.1_g1_i1	592	485.7	2	2	2	2.43772	0	0	47.4643	47.4643	47.4643	T	20.2666	#N/A
45266	FR634804.1_g1_i1	526	419.7	2	2	2	2.50655	0	0	54.9283	54.9283	54.9283	T	23.4536	#N/A
147776	FR634789.1_g1_i1	621	514.7	2	2	2	2.41305	0	0	44.79	44.79	44.79	T	19.1247	H2A1_MEDTR^H2A1_MEDTR^Q:171-548,H:24-148^86.51%ID^E:3e-50^RecName: Full=Probable histone H2A.1;^Eukaryota; Viridiplantae; Streptophyta; Embryophyta; Tracheophyta; Spermatophyta; Magnoliophyta; eudicotyledons; Gunneridae; Pentapetalae; rosids; fabids; Fabales; Fabaceae; Papilionoideae; Trifolieae; Medicago
217096	FR634778.1_g1_i1	635	528.7	2	2	2	2.40212	0	0	43.604	43.604	43.604	T	18.6183	R35A3_ARATH^R35A3_ARATH^Q:104-439,H:1-112^93.75%ID^E:3e-71^RecName: Full=60S ribosomal protein L35a-3;^Eukaryota; Viridiplantae; Streptophyta; Embryophyta; Tracheophyta; Spermatophyta; Magnoliophyta; eudicotyledons; Gunneridae; Pentapetalae; rosids; malvids; Brassicales; Brassicaceae; Camelineae; Arabidopsis
14014	FR634773.1_g1_i1	592	485.7	3	3	3	3.65658	0	0	71.1965	71.1965	71.1965	T	30.3998	CS120_WHEAT^CS120_WHEAT^Q:1-396,H:12-173^37.42%ID^E:3e-08^RecName: Full=Cold-shock protein CS120;^Eukaryota; Viridiplantae; Streptophyta; Embryophyta; Tracheophyta; Spermatophyta; Magnoliophyta; Liliopsida; Poales; Poaceae; BOP clade; Pooideae; Triticodae; Triticeae; Triticinae; Triticum
52773	FR634767.1_g1_i1	659	552.7	2	2	2	2.38466	0	0	41.7106	41.7106	41.7106	T	17.8098	RL31_PERFR^RL31_PERFR^Q:68-430,H:1-121^89.26%ID^E:3e-57^RecName: Full=60S ribosomal protein L31;^Eukaryota; Viridiplantae; Streptophyta; Embryophyta; Tracheophyta; Spermatophyta; Magnoliophyta; eudicotyledons; Gunneridae; Pentapetalae; asterids; lamiids; Lamiales; Lamiaceae; Nepetoideae; Elsholtzieae; Perilla
113467	FR634758.1_g1_i1	648	541.7	2	2	2	2.39247	0	0	42.5575	42.5575	42.5575	T	18.1715	RS111_ARATH^RS111_ARATH^Q:69-548,H:1-160^86.88%ID^E:8e-83^RecName: Full=40S ribosomal protein S11-1;^Eukaryota; Viridiplantae; Streptophyta; Embryophyta; Tracheophyta; Spermatophyta; Magnoliophyta; eudicotyledons; Gunneridae; Pentapetalae; rosids; malvids; Brassicales; Brassicaceae; Camelineae; Arabidopsis
155934	FR634752.1_g1_i1	543	436.7	2	2	2	2.48683	0	0	52.79	52.79	52.79	T	22.5406	RL9_ORYSJ^RL9_ORYSJ^Q:6-365,H:67-186^93.33%ID^E:6e-75^RecName: Full=60S ribosomal protein L9;^Eukaryota; Viridiplantae; Streptophyta; Embryophyta; Tracheophyta; Spermatophyta; Magnoliophyta; Liliopsida; Poales; Poaceae; BOP clade; Oryzoideae; Oryzeae; Oryzinae; Oryza
56568	FR634734.1_g1_i1	691	584.7	2	2	2	2.36361	0	0	39.4278	39.4278	39.4278	T	16.8351	#N/A
73248	FR634732.1_g1_i1	687	580.7	2	2	2	2.36611	0	0	39.6994	39.6994	39.6994	T	16.951	BLH1_ARATH^BLH1_ARATH^Q:3-575,H:295-501^71.5%ID^E:1e-78^RecName: Full=BEL1-like homeodomain protein 1;^Eukaryota; Viridiplantae; Streptophyta; Embryophyta; Tracheophyta; Spermatophyta; Magnoliophyta; eudicotyledons; Gunneridae; Pentapetalae; rosids; malvids; Brassicales; Brassicaceae; Camelineae; Arabidopsis`BLH1_ARATH^BLH1_ARATH^Q:512-676,H:580-636^57.63%ID^E:1e-08^RecName: Full=BEL1-like homeod…
86782	FR634730.1_g1_i1	547	440.7	2	2	2	2.48241	0	0	52.3109	52.3109	52.3109	T	22.336	#N/A
116943	FR634725.1_g1_i1	595	488.7	5	5	5	6.08758	0	0	117.932	117.932	117.932	T	50.3554	RS5_CICAR^RS5_CICAR^Q:166-594,H:8-150^93.01%ID^E:1e-94^RecName: Full=40S ribosomal protein S5;^Eukaryota; Viridiplantae; Streptophyta; Embryophyta; Tracheophyta; Spermatophyta; Magnoliophyta; eudicotyledons; Gunneridae; Pentapetalae; rosids; fabids; Fabales; Fabaceae; Papilionoideae; Cicereae; Cicer
154676	FR634720.1_g1_i1	568	461.7	2	2	2	2.46047	0	0	49.9316	49.9316	49.9316	T	21.32	TBA1_ANEPH^TBA1_ANEPH^Q:2-394,H:301-431^100%ID^E:4e-92^RecName: Full=Tubulin alpha-1 chain;^Eukaryota; Viridiplantae; Streptophyta; Embryophyta; Tracheophyta; Moniliformopses; Polypodiidae; Schizaeales; Anemiaceae; Anemia
191552	FR634715.1_g1_i1	648	541.7	2	2	2	2.39247	0	0	42.5575	42.5575	42.5575	T	18.1715	SUI11_ARATH^SUI11_ARATH^Q:145-483,H:1-113^94.69%ID^E:5e-74^RecName: Full=Protein translation factor SUI1 homolog 1;^Eukaryota; Viridiplantae; Streptophyta; Embryophyta; Tracheophyta; Spermatophyta; Magnoliophyta; eudicotyledons; Gunneridae; Pentapetalae; rosids; malvids; Brassicales; Brassicaceae; Camelineae; Arabidopsis
71348	FR634699.1_g1_i1	455	348.717	2	2	2	2.60957	0	0	66.1094	66.1094	66.1094	T	28.2277	Y5848_ARATH^Y5848_ARATH^Q:103-450,H:1-111^45.45%ID^E:2e-23^RecName: Full=Uncharacterized protein At5g48480;^Eukaryota; Viridiplantae; Streptophyta; Embryophyta; Tracheophyta; Spermatophyta; Magnoliophyta; eudicotyledons; Gunneridae; Pentapetalae; rosids; malvids; Brassicales; Brassicaceae; Camelineae; Arabidopsis
117139	FR634692.1_g1_i1	336	230.057	2	2	2	2.92102	0	0	100.208	100.208	100.208	T	42.7872	#N/A
46964	FR634638.1_g1_i1	638	531.7	2	2	2	2.39985	0	0	43.358	43.358	43.358	T	18.5132	XTH9_ARATH^XTH9_ARATH^Q:150-620,H:27-183^78.34%ID^E:1e-89^RecName: Full=Xyloglucan endotransglucosylase/hydrolase protein 9;^Eukaryota; Viridiplantae; Streptophyta; Embryophyta; Tracheophyta; Spermatophyta; Magnoliophyta; eudicotyledons; Gunneridae; Pentapetalae; rosids; malvids; Brassicales; Brassicaceae; Camelineae; Arabidopsis
80006	FR634633.1_g1_i1	558	451.7	3	3	3	3.706	0	0	76.5555	76.5555	76.5555	T	32.6881	RS17_SOLLC^RS17_SOLLC^Q:46-417,H:1-124^89.52%ID^E:2e-74^RecName: Full=40S ribosomal protein S17;^Eukaryota; Viridiplantae; Streptophyta; Embryophyta; Tracheophyta; Spermatophyta; Magnoliophyta; eudicotyledons; Gunneridae; Pentapetalae; asterids; lamiids; Solanales; Solanaceae; Solanoideae; Solaneae; Solanum; Lycopersicon
158010	FR634622.1_g1_i1	672	565.7	2	2	2	2.37582	0	0	40.752	40.752	40.752	T	17.4005	#N/A
201129	FR634615.1_g1_i1	426	319.746	2	2	2	2.66461	0	0	72.0991	72.0991	72.0991	T	30.7853	AMPL2_ORYSJ^AMPL2_ORYSJ^Q:2-139,H:553-598^93.48%ID^E:7e-23^RecName: Full=Leucine aminopeptidase 2, chloroplastic;^Eukaryota; Viridiplantae; Streptophyta; Embryophyta; Tracheophyta; Spermatophyta; Magnoliophyta; Liliopsida; Poales; Poaceae; BOP clade; Oryzoideae; Oryzeae; Oryzinae; Oryza
79020	FR634599.1_g1_i1	624	517.7	2	2	2	2.41066	0	0	44.5305	44.5305	44.5305	T	19.0139	UBC2_ARATH^UBC2_ARATH^Q:231-623,H:1-131^97.71%ID^E:7e-91^RecName: Full=Ubiquitin-conjugating enzyme E2 2;^Eukaryota; Viridiplantae; Streptophyta; Embryophyta; Tracheophyta; Spermatophyta; Magnoliophyta; eudicotyledons; Gunneridae; Pentapetalae; rosids; malvids; Brassicales; Brassicaceae; Camelineae; Arabidopsis
123758	FR634593.1_g1_i1	663	556.7	2	2	2	2.38189	0	0	41.4109	41.4109	41.4109	T	17.6818	SP1L1_ARATH^SP1L1_ARATH^Q:63-404,H:1-111^65.79%ID^E:5e-38^RecName: Full=Protein SPIRAL1-like 1;^Eukaryota; Viridiplantae; Streptophyta; Embryophyta; Tracheophyta; Spermatophyta; Magnoliophyta; eudicotyledons; Gunneridae; Pentapetalae; rosids; malvids; Brassicales; Brassicaceae; Camelineae; Arabidopsis
139622	FR634590.1_g1_i1	426	319.746	4	4	4	5.32922	0	0	144.198	144.198	144.198	T	61.5705	#N/A
159455	FR634587.1_g1_i1	623	516.7	2	2	2	2.41146	0	0	44.6166	44.6166	44.6166	T	19.0507	NLTP3_LENCU^NLTP3_LENCU^Q:100-435,H:5-117^63.72%ID^E:4e-42^RecName: Full=Non-specific lipid-transfer protein 3;^Eukaryota; Viridiplantae; Streptophyta; Embryophyta; Tracheophyta; Spermatophyta; Magnoliophyta; eudicotyledons; Gunneridae; Pentapetalae; rosids; fabids; Fabales; Fabaceae; Papilionoideae; Fabeae; Lens
167725	FR634586.1_g1_i1	653	546.7	2	2	2	2.38888	0	0	42.1683	42.1683	42.1683	T	18.0053	MD37E_ARATH^MD37E_ARATH^Q:27-584,H:461-651^87.96%ID^E:2e-104^RecName: Full=Probable mediator of RNA polymerase II transcription subunit 37e;^Eukaryota; Viridiplantae; Streptophyta; Embryophyta; Tracheophyta; Spermatophyta; Magnoliophyta; eudicotyledons; Gunneridae; Pentapetalae; rosids; malvids; Brassicales; Brassicaceae; Camelineae; Arabidopsis
175064	FR634585.1_g1_i1	574	467.7	4	4	4	4.90913	0	0	98.582	98.582	98.582	T	42.0931	HSP80_SOLLC^HSP80_SOLLC^Q:2-574,H:429-619^91.62%ID^E:2e-88^RecName: Full=Heat shock cognate protein 80;^Eukaryota; Viridiplantae; Streptophyta; Embryophyta; Tracheophyta; Spermatophyta; Magnoliophyta; eudicotyledons; Gunneridae; Pentapetalae; asterids; lamiids; Solanales; Solanaceae; Solanoideae; Solaneae; Solanum; Lycopersicon
62921	FR634567.1_g1_i1	672	565.7	2	2	2	2.37582	0	0	40.752	40.752	40.752	T	17.4005	NU4LM_ARATH^NU4LM_ARATH^Q:2-244,H:6-86^97.53%ID^E:4e-12^RecName: Full=NADH-ubiquinone oxidoreductase chain 4L;^Eukaryota; Viridiplantae; Streptophyta; Embryophyta; Tracheophyta; Spermatophyta; Magnoliophyta; eudicotyledons; Gunneridae; Pentapetalae; rosids; malvids; Brassicales; Brassicaceae; Camelineae; Arabidopsis
135945	FR634557.1_g1_i1	629	522.7	2	2	2	2.40673	0	0	44.1045	44.1045	44.1045	T	18.832	MT2_ACTDE^MT2_ACTDE^Q:158-319,H:25-78^81.82%ID^E:7e-21^RecName: Full=Metallothionein-like protein type 2;^Eukaryota; Viridiplantae; Streptophyta; Embryophyta; Tracheophyta; Spermatophyta; Magnoliophyta; eudicotyledons; Gunneridae; Pentapetalae; asterids; Ericales; Actinidiaceae; Actinidia
223912	FR634542.1_g1_i1	628	521.7	3	3	3	3.61127	0	0	66.2836	66.2836	66.2836	T	28.3021	RL5_CUCSA^RL5_CUCSA^Q:2-427,H:151-291^78.87%ID^E:1e-64^RecName: Full=60S ribosomal protein L5;^Eukaryota; Viridiplantae; Streptophyta; Embryophyta; Tracheophyta; Spermatophyta; Magnoliophyta; eudicotyledons; Gunneridae; Pentapetalae; rosids; fabids; Cucurbitales; Cucurbitaceae; Benincaseae; Cucumis
227340	FR634506.1_g1_i1	574	467.7	2	2	2	2.45456	0	0	49.291	49.291	49.291	T	21.0465	RL182_ARATH^RL182_ARATH^Q:3-407,H:52-187^84.56%ID^E:2e-77^RecName: Full=60S ribosomal protein L18-2;^Eukaryota; Viridiplantae; Streptophyta; Embryophyta; Tracheophyta; Spermatophyta; Magnoliophyta; eudicotyledons; Gunneridae; Pentapetalae; rosids; malvids; Brassicales; Brassicaceae; Camelineae; Arabidopsis
234000	FR634505.1_g1_i1	526	419.7	3	3	3	3.75983	0	0	82.3924	82.3924	82.3924	T	35.1804	DEF_NELNU^DEF_NELNU^Q:69-233,H:3-57^74.55%ID^E:9e-17^RecName: Full=Defensin-like protein;^Eukaryota; Viridiplantae; Streptophyta; Embryophyta; Tracheophyta; Spermatophyta; Magnoliophyta; eudicotyledons; Proteales; Nelumbonaceae; Nelumbo
159408	FR634485.1_g1_i1	665	558.7	2	2	2	2.38053	0	0	41.2626	41.2626	41.2626	T	17.6185	MT2_ACTDE^MT2_ACTDE^Q:158-319,H:25-78^81.82%ID^E:7e-21^RecName: Full=Metallothionein-like protein type 2;^Eukaryota; Viridiplantae; Streptophyta; Embryophyta; Tracheophyta; Spermatophyta; Magnoliophyta; eudicotyledons; Gunneridae; Pentapetalae; asterids; Ericales; Actinidiaceae; Actinidia
167170	FR634484.1_g1_i1	608	501.7	2	2	2	2.42376	0	0	45.9506	45.9506	45.9506	T	19.6202	HMGL_SOYBN^HMGL_SOYBN^Q:291-524,H:47-124^73.08%ID^E:1e-21^RecName: Full=HMG1/2-like protein;^Eukaryota; Viridiplantae; Streptophyta; Embryophyta; Tracheophyta; Spermatophyta; Magnoliophyta; eudicotyledons; Gunneridae; Pentapetalae; rosids; fabids; Fabales; Fabaceae; Papilionoideae; Phaseoleae; Glycine; Soja
211832	FR634478.1_g1_i1	519	412.7	4	4	4	5.03028	0	0	111.72	111.72	111.72	T	47.7028	#N/A
10655	FR634473.1_g1_i1	565	458.7	2	2	2	2.46348	0	0	50.2581	50.2581	50.2581	T	21.4595	CALX_SOYBN^CALX_SOYBN^Q:3-482,H:314-473^78.12%ID^E:6e-85^RecName: Full=Calnexin homolog;^Eukaryota; Viridiplantae; Streptophyta; Embryophyta; Tracheophyta; Spermatophyta; Magnoliophyta; eudicotyledons; Gunneridae; Pentapetalae; rosids; fabids; Fabales; Fabaceae; Papilionoideae; Phaseoleae; Glycine; Soja
18318	FR634472.1_g1_i1	601	494.7	2	2	2	2.42975	0	0	46.6008	46.6008	46.6008	T	19.8979	COL4_ARATH^COL4_ARATH^Q:94-600,H:1-191^65.97%ID^E:4e-78^RecName: Full=Zinc finger protein CONSTANS-LIKE 4;^Eukaryota; Viridiplantae; Streptophyta; Embryophyta; Tracheophyta; Spermatophyta; Magnoliophyta; eudicotyledons; Gunneridae; Pentapetalae; rosids; malvids; Brassicales; Brassicaceae; Camelineae; Arabidopsis
33358	FR634436.1_g1_i1	637	530.7	4	4	4	4.80121	0	0	86.8793	86.8793	86.8793	T	37.0962	XERO1_ARATH^XERO1_ARATH^Q:415-600,H:67-125^45.16%ID^E:5e-07^RecName: Full=Dehydrin Xero 1;^Eukaryota; Viridiplantae; Streptophyta; Embryophyta; Tracheophyta; Spermatophyta; Magnoliophyta; eudicotyledons; Gunneridae; Pentapetalae; rosids; malvids; Brassicales; Brassicaceae; Camelineae; Arabidopsis
70221	FR634431.1_g1_i1	612	505.7	2	2	2	2.42041	0	0	45.5871	45.5871	45.5871	T	19.465	TBA_PRUDU^TBA_PRUDU^Q:3-503,H:265-431^98.8%ID^E:1e-118^RecName: Full=Tubulin alpha chain;^Eukaryota; Viridiplantae; Streptophyta; Embryophyta; Tracheophyta; Spermatophyta; Magnoliophyta; eudicotyledons; Gunneridae; Pentapetalae; rosids; fabids; Rosales; Rosaceae; Maloideae; Amygdaleae; Prunus
76680	FR634430.1_g1_i1	495	388.701	2	2	2	2.54695	0	0	59.309	59.309	59.309	T	25.324	#N/A
83973	FR634429.1_g1_i1	572	465.7	3	3	3	3.68477	0	0	74.2541	74.2541	74.2541	T	31.7054	SNAK2_SOLTU^SNAK2_SOLTU^Q:182-376,H:41-104^67.69%ID^E:3e-22^RecName: Full=Snakin-2;^Eukaryota; Viridiplantae; Streptophyta; Embryophyta; Tracheophyta; Spermatophyta; Magnoliophyta; eudicotyledons; Gunneridae; Pentapetalae; asterids; lamiids; Solanales; Solanaceae; Solanoideae; Solaneae; Solanum
124747	FR634423.1_g1_i1	683	576.7	2	2	2	2.36865	0	0	39.9747	39.9747	39.9747	T	17.0686	G3PC_MAGLI^G3PC_MAGLI^Q:115-681,H:4-192^91.53%ID^E:8e-125^RecName: Full=Glyceraldehyde-3-phosphate dehydrogenase, cytosolic;^Eukaryota; Viridiplantae; Streptophyta; Embryophyta; Tracheophyta; Spermatophyta; Magnoliophyta; Magnoliidae; Magnoliales; Magnoliaceae; Magnolia
140352	FR634421.1_g1_i1	612	505.7	3	3	3	3.63061	0	0	68.3807	68.3807	68.3807	T	29.1976	RL172_ARATH^RL172_ARATH^Q:52-576,H:1-175^89.71%ID^E:4e-103^RecName: Full=60S ribosomal protein L17-2;^Eukaryota; Viridiplantae; Streptophyta; Embryophyta; Tracheophyta; Spermatophyta; Magnoliophyta; eudicotyledons; Gunneridae; Pentapetalae; rosids; malvids; Brassicales; Brassicaceae; Camelineae; Arabidopsis
180991	FR634416.1_g1_i1	614	507.7	2	2	2	2.41875	0	0	45.4076	45.4076	45.4076	T	19.3884	PSA4_SPIOL^PSA4_SPIOL^Q:170-613,H:1-148^93.24%ID^E:3e-91^RecName: Full=Proteasome subunit alpha type-4;^Eukaryota; Viridiplantae; Streptophyta; Embryophyta; Tracheophyta; Spermatophyta; Magnoliophyta; eudicotyledons; Gunneridae; Pentapetalae; Caryophyllales; Chenopodiaceae; Chenopodioideae; Anserineae; Spinacia
222653	FR634377.1_g1_i1	563	456.7	3	3	3	3.69827	0	0	75.7173	75.7173	75.7173	T	32.3302	#N/A
56678	FR634367.1_g1_i1	550	443.7	2	2	2	2.47915	0	0	51.9572	51.9572	51.9572	T	22.185	Y5258_ARATH^Y5258_ARATH^Q:31-330,H:6-105^65%ID^E:3e-31^RecName: Full=Stress-response A/B barrel domain-containing protein At5g22580 {ECO:0000305};^Eukaryota; Viridiplantae; Streptophyta; Embryophyta; Tracheophyta; Spermatophyta; Magnoliophyta; eudicotyledons; Gunneridae; Pentapetalae; rosids; malvids; Brassicales; Brassicaceae; Camelineae; Arabidopsis
70713	FR634365.1_g1_i1	573	466.7	3	3	3	3.68331	0	0	74.095	74.095	74.095	T	31.6375	HSBP1_BOVIN^HSBP1_BOVIN^Q:104-310,H:5-74^49.3%ID^E:5e-13^RecName: Full=Heat shock factor-binding protein 1;^Eukaryota; Metazoa; Chordata; Craniata; Vertebrata; Euteleostomi; Mammalia; Eutheria; Laurasiatheria; Cetartiodactyla; Ruminantia; Pecora; Bovidae; Bovinae; Bos
14008	FR634338.1_g1_i1	605	498.7	2	2	2	2.42631	0	0	46.227	46.227	46.227	T	19.7383	EMC4_DANRE^EMC4_DANRE^Q:169-603,H:24-167^31.79%ID^E:4e-16^RecName: Full=ER membrane protein complex subunit 4;^Eukaryota; Metazoa; Chordata; Craniata; Vertebrata; Euteleostomi; Actinopterygii; Neopterygii; Teleostei; Ostariophysi; Cypriniformes; Cyprinidae; Danio
55745	FR634332.1_g1_i1	585	478.7	2	2	2	2.44412	0	0	48.1584	48.1584	48.1584	T	20.5629	NACA_PINTA^NACA_PINTA^Q:270-584,H:72-177^84.91%ID^E:6e-56^RecName: Full=Nascent polypeptide-associated complex subunit alpha-like protein;^Eukaryota; Viridiplantae; Streptophyta; Embryophyta; Tracheophyta; Spermatophyta; Pinidae; Pinales; Pinaceae; Pinus; Pinus
104276	FR634325.1_g1_i1	626	519.7	2	2	2	2.40908	0	0	44.3591	44.3591	44.3591	T	18.9407	UBI1P_CANAX^UBI1P_CANAX^Q:152-625,H:11-167^45.57%ID^E:5e-37^RecName: Full=Polyubiquitin;^Eukaryota; Fungi; Dikarya; Ascomycota; Saccharomycotina; Saccharomycetes; Saccharomycetales; Debaryomycetaceae; Candida/Lodderomyces clade; Candida`UBI1P_CANAX^UBI1P_CANAX^Q:152-562,H:87-222^48.91%ID^E:2e-33^RecName: Full=Polyubiquitin;^Eukaryota; Fungi; Dikarya; Ascomycota; Saccharomycotina; Saccharomycetes;…
124814	FR634322.1_g1_i1	513	406.7	2	2	2	2.52274	0	0	56.684	56.684	56.684	T	24.2033	ACBP_RICCO^ACBP_RICCO^Q:86-355,H:1-90^93.33%ID^E:2e-44^RecName: Full=Acyl-CoA-binding protein;^Eukaryota; Viridiplantae; Streptophyta; Embryophyta; Tracheophyta; Spermatophyta; Magnoliophyta; eudicotyledons; Gunneridae; Pentapetalae; rosids; fabids; Malpighiales; Euphorbiaceae; Acalyphoideae; Acalypheae; Ricinus
117255	FR634290.1_g1_i1	543	436.7	2	2	2	2.48683	0	0	52.79	52.79	52.79	T	22.5406	1433_LILLO^1433_LILLO^Q:80-541,H:1-154^88.96%ID^E:2e-96^RecName: Full=14-3-3-like protein;^Eukaryota; Viridiplantae; Streptophyta; Embryophyta; Tracheophyta; Spermatophyta; Magnoliophyta; Liliopsida; Liliales; Liliaceae; Lilium
23199	FR634265.1_g1_i1	551	444.7	2	2	2	2.47807	0	0	51.8404	51.8404	51.8404	T	22.1351	#N/A
43560	FR634262.1_g1_i1	608	501.7	3	3	3	3.63564	0	0	68.9259	68.9259	68.9259	T	29.4304	G3PC_PETHY^G3PC_PETHY^Q:2-607,H:20-221^91.58%ID^E:4e-124^RecName: Full=Glyceraldehyde-3-phosphate dehydrogenase, cytosolic;^Eukaryota; Viridiplantae; Streptophyta; Embryophyta; Tracheophyta; Spermatophyta; Magnoliophyta; eudicotyledons; Gunneridae; Pentapetalae; asterids; lamiids; Solanales; Solanaceae; Petunioideae; Petunia
58754	FR634260.1_g1_i1	546	439.7	3	3	3	3.72526	0	0	78.6448	78.6448	78.6448	T	33.5802	HINT1_ARATH^HINT1_ARATH^Q:131-544,H:4-143^81.43%ID^E:2e-78^RecName: Full=Adenylylsulfatase HINT1 {ECO:0000305};^Eukaryota; Viridiplantae; Streptophyta; Embryophyta; Tracheophyta; Spermatophyta; Magnoliophyta; eudicotyledons; Gunneridae; Pentapetalae; rosids; malvids; Brassicales; Brassicaceae; Camelineae; Arabidopsis
122646	FR634250.1_g1_i1	516	409.7	3	3	3	3.77837	0	0	84.4035	84.4035	84.4035	T	36.039	#N/A
141673	FR634247.1_g1_i1	295	189.389	3	3	3	4.67292	0	0	182.588	182.588	182.588	T	77.9623	ATPH_VITVI^ATPH_VITVI^Q:46-288,H:1-81^100%ID^E:2e-33^RecName: Full=ATP synthase subunit c, chloroplastic {ECO:0000255|HAMAP-Rule:MF_01396};^Eukaryota; Viridiplantae; Streptophyta; Embryophyta; Tracheophyta; Spermatophyta; Magnoliophyta; eudicotyledons; Gunneridae; Pentapetalae; rosids; Vitales; Vitaceae; Vitis
162184	FR634244.1_g1_i1	623	516.7	2	2	2	2.41146	0	0	44.6166	44.6166	44.6166	T	19.0507	D6KL2_ARATH^D6KL2_ARATH^Q:122-622,H:92-261^85.88%ID^E:1e-81^RecName: Full=Serine/threonine-protein kinase D6PKL2;^Eukaryota; Viridiplantae; Streptophyta; Embryophyta; Tracheophyta; Spermatophyta; Magnoliophyta; eudicotyledons; Gunneridae; Pentapetalae; rosids; malvids; Brassicales; Brassicaceae; Camelineae; Arabidopsis
176612	FR634242.1_g1_i1	553	446.7	2	2	2	2.47593	0	0	51.6083	51.6083	51.6083	T	22.036	H2A1_MEDTR^H2A1_MEDTR^Q:196-480,H:30-124^95.79%ID^E:6e-44^RecName: Full=Probable histone H2A.1;^Eukaryota; Viridiplantae; Streptophyta; Embryophyta; Tracheophyta; Spermatophyta; Magnoliophyta; eudicotyledons; Gunneridae; Pentapetalae; rosids; fabids; Fabales; Fabaceae; Papilionoideae; Trifolieae; Medicago
226485	FR634234.1_g1_i1	614	507.7	2	2	2	2.41875	0	0	45.4076	45.4076	45.4076	T	19.3884	Y5161_ARATH^Y5161_ARATH^Q:115-609,H:1-165^76.97%ID^E:6e-93^RecName: Full=Uncharacterized protein At5g01610;^Eukaryota; Viridiplantae; Streptophyta; Embryophyta; Tracheophyta; Spermatophyta; Magnoliophyta; eudicotyledons; Gunneridae; Pentapetalae; rosids; malvids; Brassicales; Brassicaceae; Camelineae; Arabidopsis
63394	FR634221.1_g1_i1	531	424.7	2	2	2	2.50059	0	0	54.2816	54.2816	54.2816	T	23.1775	RL3_ORYSJ^RL3_ORYSJ^Q:2-331,H:280-389^85.45%ID^E:5e-62^RecName: Full=60S ribosomal protein L3;^Eukaryota; Viridiplantae; Streptophyta; Embryophyta; Tracheophyta; Spermatophyta; Magnoliophyta; Liliopsida; Poales; Poaceae; BOP clade; Oryzoideae; Oryzeae; Oryzinae; Oryza
71049	FR634220.1_g1_i1	606	499.7	4	4	4	4.85091	0	0	92.269	92.269	92.269	T	39.3975	NAA10_ARATH^NAA10_ARATH^Q:162-605,H:1-148^91.89%ID^E:4e-99^RecName: Full=N-terminal acetyltransferase A complex catalytic subunit NAA10 {ECO:0000303|PubMed:25966763};^Eukaryota; Viridiplantae; Streptophyta; Embryophyta; Tracheophyta; Spermatophyta; Magnoliophyta; eudicotyledons; Gunneridae; Pentapetalae; rosids; malvids; Brassicales; Brassicaceae; Camelineae; Arabidopsis
92892	FR634217.1_g1_i1	604	497.7	2	2	2	2.42716	0	0	46.3199	46.3199	46.3199	T	19.7779	RS3A_CICAR^RS3A_CICAR^Q:166-603,H:28-173^93.15%ID^E:5e-97^RecName: Full=40S ribosomal protein S3a {ECO:0000255|HAMAP-Rule:MF_03122};^Eukaryota; Viridiplantae; Streptophyta; Embryophyta; Tracheophyta; Spermatophyta; Magnoliophyta; eudicotyledons; Gunneridae; Pentapetalae; rosids; fabids; Fabales; Fabaceae; Papilionoideae; Cicereae; Cicer
116504	FR634213.1_g1_i1	648	541.7	3	3	3	3.5887	0	0	63.8363	63.8363	63.8363	T	27.2572	MT2_ACTDE^MT2_ACTDE^Q:158-319,H:25-78^81.82%ID^E:8e-21^RecName: Full=Metallothionein-like protein type 2;^Eukaryota; Viridiplantae; Streptophyta; Embryophyta; Tracheophyta; Spermatophyta; Magnoliophyta; eudicotyledons; Gunneridae; Pentapetalae; asterids; Ericales; Actinidiaceae; Actinidia
203857	FR634200.1_g1_i1	545	438.7	3	3	3	3.72692	0	0	78.824	78.824	78.824	T	33.6567	RL142_ARATH^RL142_ARATH^Q:68-430,H:1-121^86.78%ID^E:1e-69^RecName: Full=60S ribosomal protein L14-2;^Eukaryota; Viridiplantae; Streptophyta; Embryophyta; Tracheophyta; Spermatophyta; Magnoliophyta; eudicotyledons; Gunneridae; Pentapetalae; rosids; malvids; Brassicales; Brassicaceae; Camelineae; Arabidopsis
211053	FR634199.1_g1_i1	568	461.7	2	2	2	2.46047	0	0	49.9316	49.9316	49.9316	T	21.32	RL142_ARATH^RL142_ARATH^Q:68-430,H:1-121^86.78%ID^E:2e-69^RecName: Full=60S ribosomal protein L14-2;^Eukaryota; Viridiplantae; Streptophyta; Embryophyta; Tracheophyta; Spermatophyta; Magnoliophyta; eudicotyledons; Gunneridae; Pentapetalae; rosids; malvids; Brassicales; Brassicaceae; Camelineae; Arabidopsis
217089	FR634198.1_g1_i1	463	356.712	2	2	2	2.59593	0	0	64.6276	64.6276	64.6276	T	27.595	YTHD2_BOVIN^YTHD2_BOVIN^Q:1-393,H:439-566^55.73%ID^E:1e-40^RecName: Full=YTH domain-containing family protein 2 {ECO:0000305};^Eukaryota; Metazoa; Chordata; Craniata; Vertebrata; Euteleostomi; Mammalia; Eutheria; Laurasiatheria; Cetartiodactyla; Ruminantia; Pecora; Bovidae; Bovinae; Bos
122101	FR634177.1_g1_i1	379	272.856	3	3	3	4.16704	0	0	126.734	126.734	126.734	T	54.1136	PSBK_EUCGG^PSBK_EUCGG^Q:174-356,H:1-61^91.8%ID^E:3e-26^RecName: Full=Photosystem II reaction center protein K {ECO:0000255|HAMAP-Rule:MF_00441};^Eukaryota; Viridiplantae; Streptophyta; Embryophyta; Tracheophyta; Spermatophyta; Magnoliophyta; eudicotyledons; Gunneridae; Pentapetalae; rosids; malvids; Myrtales; Myrtaceae; Myrtoideae; Eucalypteae; Eucalyptus
135682	FR634175.1_g1_i1	588	481.7	3	3	3	3.66203	0	0	71.7877	71.7877	71.7877	T	30.6523	#N/A
142857	FR634174.1_g1_i1	561	454.7	3	3	3	3.70134	0	0	76.0504	76.0504	76.0504	T	32.4724	H2A1_MEDTR^H2A1_MEDTR^Q:196-480,H:30-124^95.79%ID^E:7e-44^RecName: Full=Probable histone H2A.1;^Eukaryota; Viridiplantae; Streptophyta; Embryophyta; Tracheophyta; Spermatophyta; Magnoliophyta; eudicotyledons; Gunneridae; Pentapetalae; rosids; fabids; Fabales; Fabaceae; Papilionoideae; Trifolieae; Medicago
3831	FR634158.1_g1_i1	617	510.7	4	4	4	4.83258	0	0	90.2816	90.2816	90.2816	T	38.5489	RL18A_CASSA^RL18A_CASSA^Q:123-566,H:28-175^97.3%ID^E:8e-102^RecName: Full=60S ribosomal protein L18a;^Eukaryota; Viridiplantae; Streptophyta; Embryophyta; Tracheophyta; Spermatophyta; Magnoliophyta; eudicotyledons; Gunneridae; Pentapetalae; rosids; fabids; Fagales; Fagaceae; Castanea
55639	FR634150.1_g1_i1	674	567.7	4	4	4	4.74899	0	0	81.2169	81.2169	81.2169	T	34.6784	RL9_ORYSJ^RL9_ORYSJ^Q:85-654,H:1-186^84.74%ID^E:2e-115^RecName: Full=60S ribosomal protein L9;^Eukaryota; Viridiplantae; Streptophyta; Embryophyta; Tracheophyta; Spermatophyta; Magnoliophyta; Liliopsida; Poales; Poaceae; BOP clade; Oryzoideae; Oryzeae; Oryzinae; Oryza
109198	FR634141.1_g1_i1	332	226.082	3	3	3	4.40549	0	0	152.954	152.954	152.954	T	65.3092	#N/A
211235	FR634125.1_g1_i1	621	514.7	3	3	3	3.61958	0	0	67.185	67.185	67.185	T	28.687	HMGL_SOYBN^HMGL_SOYBN^Q:206-478,H:34-124^76.92%ID^E:8e-41^RecName: Full=HMG1/2-like protein;^Eukaryota; Viridiplantae; Streptophyta; Embryophyta; Tracheophyta; Spermatophyta; Magnoliophyta; eudicotyledons; Gunneridae; Pentapetalae; rosids; fabids; Fabales; Fabaceae; Papilionoideae; Phaseoleae; Glycine; Soja
1538	FR634120.1_g1_i1	436	329.734	3	3	3	3.96684	0	0	104.873	104.873	104.873	T	44.7792	IF5A4_SOLLC^IF5A4_SOLLC^Q:85-435,H:1-116^95.73%ID^E:4e-77^RecName: Full=Eukaryotic translation initiation factor 5A-4;^Eukaryota; Viridiplantae; Streptophyta; Embryophyta; Tracheophyta; Spermatophyta; Magnoliophyta; eudicotyledons; Gunneridae; Pentapetalae; asterids; lamiids; Solanales; Solanaceae; Solanoideae; Solaneae; Solanum; Lycopersicon
27216	FR634116.1_g1_i1	452	345.718	2	2	2	2.61484	0	0	66.6827	66.6827	66.6827	T	28.4725	RL5_SOLME^RL5_SOLME^Q:2-217,H:39-110^76.39%ID^E:6e-32^RecName: Full=60S ribosomal protein L5;^Eukaryota; Viridiplantae; Streptophyta; Embryophyta; Tracheophyta; Spermatophyta; Magnoliophyta; eudicotyledons; Gunneridae; Pentapetalae; asterids; lamiids; Solanales; Solanaceae; Solanoideae; Solaneae; Solanum
88151	FR634107.1_g1_i1	597	490.7	4	4	4	4.86651	0	0	93.9613	93.9613	93.9613	T	40.1201	HINT1_ARATH^HINT1_ARATH^Q:114-539,H:4-147^81.94%ID^E:2e-82^RecName: Full=Adenylylsulfatase HINT1 {ECO:0000305};^Eukaryota; Viridiplantae; Streptophyta; Embryophyta; Tracheophyta; Spermatophyta; Magnoliophyta; eudicotyledons; Gunneridae; Pentapetalae; rosids; malvids; Brassicales; Brassicaceae; Camelineae; Arabidopsis
117245	FR634095.1_g1_i1	465	358.711	2	2	2	2.59262	0	0	64.2675	64.2675	64.2675	T	27.4413	RS254_ARATH^RS254_ARATH^Q:185-400,H:37-108^84.72%ID^E:1e-38^RecName: Full=40S ribosomal protein S25-4;^Eukaryota; Viridiplantae; Streptophyta; Embryophyta; Tracheophyta; Spermatophyta; Magnoliophyta; eudicotyledons; Gunneridae; Pentapetalae; rosids; malvids; Brassicales; Brassicaceae; Camelineae; Arabidopsis
180890	FR634087.1_g1_i1	345	239.006	2	2	2	2.88696	0	0	96.4556	96.4556	96.4556	T	41.1851	#N/A
77941	FR634065.1_g1_i1	509	402.7	2	2	2	2.52793	0	0	57.2471	57.2471	57.2471	T	24.4437	XTH9_ARATH^XTH9_ARATH^Q:2-274,H:205-289^59.34%ID^E:2e-33^RecName: Full=Xyloglucan endotransglucosylase/hydrolase protein 9;^Eukaryota; Viridiplantae; Streptophyta; Embryophyta; Tracheophyta; Spermatophyta; Magnoliophyta; eudicotyledons; Gunneridae; Pentapetalae; rosids; malvids; Brassicales; Brassicaceae; Camelineae; Arabidopsis
100892	FR634061.1_g1_i1	505	398.7	2	2	2	2.53323	0	0	57.8214	57.8214	57.8214	T	24.6889	CS120_WHEAT^CS120_WHEAT^Q:22-423,H:10-173^37.58%ID^E:5e-09^RecName: Full=Cold-shock protein CS120;^Eukaryota; Viridiplantae; Streptophyta; Embryophyta; Tracheophyta; Spermatophyta; Magnoliophyta; Liliopsida; Poales; Poaceae; BOP clade; Pooideae; Triticodae; Triticeae; Triticinae; Triticum`CS120_WHEAT^CS120_WHEAT^Q:22-423,H:157-301^41.61%ID^E:4e-08^RecName: Full=Cold-shock protein CS120;^Eukaryota…
220180	FR634042.1_g1_i1	469	362.709	3	3	3	3.87915	0	0	95.3386	95.3386	95.3386	T	40.7082	BI1_ARATH^BI1_ARATH^Q:68-469,H:1-133^67.91%ID^E:4e-59^RecName: Full=Bax inhibitor 1;^Eukaryota; Viridiplantae; Streptophyta; Embryophyta; Tracheophyta; Spermatophyta; Magnoliophyta; eudicotyledons; Gunneridae; Pentapetalae; rosids; malvids; Brassicales; Brassicaceae; Camelineae; Arabidopsis
231947	FR634040.1_g1_i1	583	476.7	4	4	4	4.89196	0	0	96.7208	96.7208	96.7208	T	41.2984	H33_VITVI^H33_VITVI^Q:87-494,H:1-136^100%ID^E:6e-93^RecName: Full=Histone H3.3;^Eukaryota; Viridiplantae; Streptophyta; Embryophyta; Tracheophyta; Spermatophyta; Magnoliophyta; eudicotyledons; Gunneridae; Pentapetalae; rosids; Vitales; Vitaceae; Vitis
2344	FR634039.1_g1_i1	604	497.7	3	3	3	3.64075	0	0	69.4799	69.4799	69.4799	T	29.6669	RL172_ARATH^RL172_ARATH^Q:76-603,H:1-175^89.2%ID^E:2e-100^RecName: Full=60S ribosomal protein L17-2;^Eukaryota; Viridiplantae; Streptophyta; Embryophyta; Tracheophyta; Spermatophyta; Magnoliophyta; eudicotyledons; Gunneridae; Pentapetalae; rosids; malvids; Brassicales; Brassicaceae; Camelineae; Arabidopsis
33168	FR634034.1_g1_i1	467	360.71	2	2	2	2.58934	0	0	63.9113	63.9113	63.9113	T	27.2892	TIP11_ARATH^TIP11_ARATH^Q:3-227,H:177-250^78.67%ID^E:5e-33^RecName: Full=Aquaporin TIP1-1;^Eukaryota; Viridiplantae; Streptophyta; Embryophyta; Tracheophyta; Spermatophyta; Magnoliophyta; eudicotyledons; Gunneridae; Pentapetalae; rosids; malvids; Brassicales; Brassicaceae; Camelineae; Arabidopsis
146208	FR634016.1_g1_i1	470	363.708	2	2	2	2.58449	0	0	63.3844	63.3844	63.3844	T	27.0642	RS3A2_VITVI^RS3A2_VITVI^Q:1-228,H:31-106^89.47%ID^E:9e-44^RecName: Full=40S ribosomal protein S3a-2 {ECO:0000255|HAMAP-Rule:MF_03122};^Eukaryota; Viridiplantae; Streptophyta; Embryophyta; Tracheophyta; Spermatophyta; Magnoliophyta; eudicotyledons; Gunneridae; Pentapetalae; rosids; Vitales; Vitaceae; Vitis
174112	FR634012.1_g1_i1	549	442.7	2	2	2	2.48023	0	0	52.0746	52.0746	52.0746	T	22.2351	CYB5E_ARATH^CYB5E_ARATH^Q:68-469,H:1-134^82.09%ID^E:5e-79^RecName: Full=Cytochrome b5 isoform E {ECO:0000303|PubMed:19054355};^Eukaryota; Viridiplantae; Streptophyta; Embryophyta; Tracheophyta; Spermatophyta; Magnoliophyta; eudicotyledons; Gunneridae; Pentapetalae; rosids; malvids; Brassicales; Brassicaceae; Camelineae; Arabidopsis
185873	FR634010.1_g1_i1	566	459.7	2	2	2	2.46247	0	0	50.1488	50.1488	50.1488	T	21.4128	MT2_ACTDE^MT2_ACTDE^Q:158-319,H:25-78^83.64%ID^E:1e-21^RecName: Full=Metallothionein-like protein type 2;^Eukaryota; Viridiplantae; Streptophyta; Embryophyta; Tracheophyta; Spermatophyta; Magnoliophyta; eudicotyledons; Gunneridae; Pentapetalae; asterids; Ericales; Actinidiaceae; Actinidia
206335	FR634007.1_g1_i1	575	468.7	2	2	2	2.45359	0	0	49.1859	49.1859	49.1859	T	21.0016	DRM1_ARATH^DRM1_ARATH^Q:46-399,H:1-121^62.4%ID^E:8e-38^RecName: Full=Dormancy-associated protein 1 {ECO:0000303|Ref.1};^Eukaryota; Viridiplantae; Streptophyta; Embryophyta; Tracheophyta; Spermatophyta; Magnoliophyta; eudicotyledons; Gunneridae; Pentapetalae; rosids; malvids; Brassicales; Brassicaceae; Camelineae; Arabidopsis
221951	FR634005.1_g1_i1	666	559.7	2	2	2	2.37985	0	0	41.1889	41.1889	41.1889	T	17.5871	TOM92_ARATH^TOM92_ARATH^Q:115-393,H:4-94^60%ID^E:2e-28^RecName: Full=Mitochondrial import receptor subunit TOM9-2;^Eukaryota; Viridiplantae; Streptophyta; Embryophyta; Tracheophyta; Spermatophyta; Magnoliophyta; eudicotyledons; Gunneridae; Pentapetalae; rosids; malvids; Brassicales; Brassicaceae; Camelineae; Arabidopsis
131046	FR633983.1_g1_i1	662	555.7	3	3	3	3.57387	0	0	62.2281	62.2281	62.2281	T	26.5705	GBLP_MEDSA^GBLP_MEDSA^Q:1-636,H:116-325^88.32%ID^E:6e-133^RecName: Full=Guanine nucleotide-binding protein subunit beta-like protein;^Eukaryota; Viridiplantae; Streptophyta; Embryophyta; Tracheophyta; Spermatophyta; Magnoliophyta; eudicotyledons; Gunneridae; Pentapetalae; rosids; fabids; Fabales; Fabaceae; Papilionoideae; Trifolieae; Medicago`GBLP_MEDSA^GBLP_MEDSA^Q:10-627,H:30-222^27.65%ID^E:2e-…
138647	FR633982.1_g1_i1	610	503.7	2	2	2	2.42208	0	0	45.7681	45.7681	45.7681	T	19.5423	#N/A
224008	FR633970.1_g1_i1	641	534.7	2	2	2	2.39761	0	0	43.1147	43.1147	43.1147	T	18.4093	HMGB3_ARATH^HMGB3_ARATH^Q:98-328,H:31-107^77.92%ID^E:5e-36^RecName: Full=High mobility group B protein 3;^Eukaryota; Viridiplantae; Streptophyta; Embryophyta; Tracheophyta; Spermatophyta; Magnoliophyta; eudicotyledons; Gunneridae; Pentapetalae; rosids; malvids; Brassicales; Brassicaceae; Camelineae; Arabidopsis
33511	FR633963.1_g1_i1	614	507.7	2	2	2	2.41875	0	0	45.4076	45.4076	45.4076	T	19.3884	C3H20_ARATH^C3H20_ARATH^Q:2-292,H:264-358^47.06%ID^E:1e-15^RecName: Full=Zinc finger CCCH domain-containing protein 20;^Eukaryota; Viridiplantae; Streptophyta; Embryophyta; Tracheophyta; Spermatophyta; Magnoliophyta; eudicotyledons; Gunneridae; Pentapetalae; rosids; malvids; Brassicales; Brassicaceae; Camelineae; Arabidopsis
135359	FR633948.1_g1_i1	597	490.7	2	2	2	2.43326	0	0	46.9807	46.9807	46.9807	T	20.0601	NU1M_WHEAT^NU1M_WHEAT^Q:2-112,H:93-129^94.59%ID^E:2e-13^RecName: Full=NADH-ubiquinone oxidoreductase chain 1;^Eukaryota; Viridiplantae; Streptophyta; Embryophyta; Tracheophyta; Spermatophyta; Magnoliophyta; Liliopsida; Poales; Poaceae; BOP clade; Pooideae; Triticodae; Triticeae; Triticinae; Triticum
165142	FR633944.1_g1_i1	694	587.7	2	2	2	2.36175	0	0	39.2265	39.2265	39.2265	T	16.7492	H2B_GOSHI^H2B_GOSHI^Q:267-512,H:56-137^100%ID^E:3e-52^RecName: Full=Histone H2B;^Eukaryota; Viridiplantae; Streptophyta; Embryophyta; Tracheophyta; Spermatophyta; Magnoliophyta; eudicotyledons; Gunneridae; Pentapetalae; rosids; malvids; Malvales; Malvaceae; Malvoideae; Gossypium
209208	FR633938.1_g1_i1	629	522.7	2	2	2	2.40673	0	0	44.1045	44.1045	44.1045	T	18.832	BABL_ARATH^BABL_ARATH^Q:85-459,H:1-129^58.14%ID^E:1e-47^RecName: Full=Basic blue protein;^Eukaryota; Viridiplantae; Streptophyta; Embryophyta; Tracheophyta; Spermatophyta; Magnoliophyta; eudicotyledons; Gunneridae; Pentapetalae; rosids; malvids; Brassicales; Brassicaceae; Camelineae; Arabidopsis
8171	FR633933.1_g1_i1	643	536.7	2	2	2	2.39612	0	0	42.954	42.954	42.954	T	18.3407	RL9_ORYSJ^RL9_ORYSJ^Q:81-641,H:1-183^85.03%ID^E:3e-114^RecName: Full=60S ribosomal protein L9;^Eukaryota; Viridiplantae; Streptophyta; Embryophyta; Tracheophyta; Spermatophyta; Magnoliophyta; Liliopsida; Poales; Poaceae; BOP clade; Oryzoideae; Oryzeae; Oryzinae; Oryza
16191	FR633932.1_g1_i1	627	520.7	3	3	3	3.61244	0	0	66.4108	66.4108	66.4108	T	28.3565	RS40_ARATH^RS40_ARATH^Q:2-577,H:137-323^51.74%ID^E:5e-22^RecName: Full=Serine/arginine-rich splicing factor RS40;^Eukaryota; Viridiplantae; Streptophyta; Embryophyta; Tracheophyta; Spermatophyta; Magnoliophyta; eudicotyledons; Gunneridae; Pentapetalae; rosids; malvids; Brassicales; Brassicaceae; Camelineae; Arabidopsis
115132	FR633918.1_g1_i1	664	557.7	2	2	2	2.38121	0	0	41.3366	41.3366	41.3366	T	17.6501	Y5848_ARATH^Y5848_ARATH^Q:104-574,H:1-148^45.68%ID^E:5e-31^RecName: Full=Uncharacterized protein At5g48480;^Eukaryota; Viridiplantae; Streptophyta; Embryophyta; Tracheophyta; Spermatophyta; Magnoliophyta; eudicotyledons; Gunneridae; Pentapetalae; rosids; malvids; Brassicales; Brassicaceae; Camelineae; Arabidopsis
165347	FR633911.1_g1_i1	664	557.7	3	3	3	3.57181	0	0	62.0049	62.0049	62.0049	T	26.4752	CCT1_ARATH^CCT1_ARATH^Q:181-663,H:90-250^88.82%ID^E:9e-86^RecName: Full=Choline-phosphate cytidylyltransferase 1;^Eukaryota; Viridiplantae; Streptophyta; Embryophyta; Tracheophyta; Spermatophyta; Magnoliophyta; eudicotyledons; Gunneridae; Pentapetalae; rosids; malvids; Brassicales; Brassicaceae; Camelineae; Arabidopsis`CCT1_ARATH^CCT1_ARATH^Q:92-184,H:33-63^83.87%ID^E:4e-09^RecName: Full=Choline-…
188530	FR633908.1_g1_i1	690	583.7	2	2	2	2.36423	0	0	39.4953	39.4953	39.4953	T	16.8639	RGGA_TOBAC^RGGA_TOBAC^Q:2-556,H:118-299^58.06%ID^E:3e-21^RecName: Full=RGG repeats nuclear RNA binding protein A {ECO:0000303|PubMed:11905967};^Eukaryota; Viridiplantae; Streptophyta; Embryophyta; Tracheophyta; Spermatophyta; Magnoliophyta; eudicotyledons; Gunneridae; Pentapetalae; asterids; lamiids; Solanales; Solanaceae; Nicotianoideae; Nicotianeae; Nicotiana
17328	FR633888.1_g1_i1	563	456.7	2	2	2	2.46551	0	0	50.4782	50.4782	50.4782	T	21.5535	CUT1A_ARATH^CUT1A_ARATH^Q:140-562,H:13-149^61.7%ID^E:4e-53^RecName: Full=Protein CURVATURE THYLAKOID 1A, chloroplastic;^Eukaryota; Viridiplantae; Streptophyta; Embryophyta; Tracheophyta; Spermatophyta; Magnoliophyta; eudicotyledons; Gunneridae; Pentapetalae; rosids; malvids; Brassicales; Brassicaceae; Camelineae; Arabidopsis
46255	FR633884.1_g1_i1	572	465.7	2	2	2	2.45652	0	0	49.5027	49.5027	49.5027	T	21.1369	RL10_VITRI^RL10_VITRI^Q:67-570,H:1-168^96.43%ID^E:6e-116^RecName: Full=60S ribosomal protein L10;^Eukaryota; Viridiplantae; Streptophyta; Embryophyta; Tracheophyta; Spermatophyta; Magnoliophyta; eudicotyledons; Gunneridae; Pentapetalae; rosids; Vitales; Vitaceae; Vitis
111404	FR633874.1_g1_i1	664	557.7	2	2	2	2.38121	0	0	41.3366	41.3366	41.3366	T	17.6501	MT2_ACTDE^MT2_ACTDE^Q:158-319,H:25-78^83.64%ID^E:2e-21^RecName: Full=Metallothionein-like protein type 2;^Eukaryota; Viridiplantae; Streptophyta; Embryophyta; Tracheophyta; Spermatophyta; Magnoliophyta; eudicotyledons; Gunneridae; Pentapetalae; asterids; Ericales; Actinidiaceae; Actinidia
96489	FR633841.1_g1_i1	568	461.7	2	2	2	2.46047	0	0	49.9316	49.9316	49.9316	T	21.32	PSBM_TOBAC^PSBM_TOBAC^Q:419-520,H:1-34^100%ID^E:1e-13^RecName: Full=Photosystem II reaction center protein M {ECO:0000255|HAMAP-Rule:MF_00438};^Eukaryota; Viridiplantae; Streptophyta; Embryophyta; Tracheophyta; Spermatophyta; Magnoliophyta; eudicotyledons; Gunneridae; Pentapetalae; asterids; lamiids; Solanales; Solanaceae; Nicotianoideae; Nicotianeae; Nicotiana
118595	FR633838.1_g1_i1	614	507.7	3	3	3	3.62813	0	0	68.1113	68.1113	68.1113	T	29.0825	(BLASTP)VAS_ARATH^VAS_ARATH^Q:49-172,H:7-132^28.46%ID^E:2e-06^RecName: Full=Lipid transfer-like protein VAS;^Eukaryota; Viridiplantae; Streptophyta; Embryophyta; Tracheophyta; Spermatophyta; Magnoliophyta; eudicotyledons; Gunneridae; Pentapetalae; rosids; malvids; Brassicales; Brassicaceae; Camelineae; Arabidopsis
140146	FR633834.1_g1_i1	343	237.017	11	11	11	15.9187	0	0	534.957	534.957	534.957	T	228.419	#N/A
76300	FR633807.1_g1_i1	642	535.7	2	2	2	2.39686	0	0	43.0342	43.0342	43.0342	T	18.375	XERO1_ARATH^XERO1_ARATH^Q:12-191,H:67-125^45.16%ID^E:6e-06^RecName: Full=Dehydrin Xero 1;^Eukaryota; Viridiplantae; Streptophyta; Embryophyta; Tracheophyta; Spermatophyta; Magnoliophyta; eudicotyledons; Gunneridae; Pentapetalae; rosids; malvids; Brassicales; Brassicaceae; Camelineae; Arabidopsis
94465	FR633804.1_g1_i1	546	439.7	3	3	3	3.72526	0	0	78.6448	78.6448	78.6448	T	33.5802	PDCB3_ARATH^PDCB3_ARATH^Q:158-433,H:13-104^76.09%ID^E:3e-45^RecName: Full=PLASMODESMATA CALLOSE-BINDING PROTEIN 3;^Eukaryota; Viridiplantae; Streptophyta; Embryophyta; Tracheophyta; Spermatophyta; Magnoliophyta; eudicotyledons; Gunneridae; Pentapetalae; rosids; malvids; Brassicales; Brassicaceae; Camelineae; Arabidopsis
148268	FR633796.1_g1_i1	665	558.7	3	3	3	3.57079	0	0	61.8939	61.8939	61.8939	T	26.4278	R15A1_ARATH^R15A1_ARATH^Q:86-475,H:1-130^97.69%ID^E:9e-90^RecName: Full=40S ribosomal protein S15a-1;^Eukaryota; Viridiplantae; Streptophyta; Embryophyta; Tracheophyta; Spermatophyta; Magnoliophyta; eudicotyledons; Gunneridae; Pentapetalae; rosids; malvids; Brassicales; Brassicaceae; Camelineae; Arabidopsis
179578	FR633792.1_g1_i1	541	434.7	4	4	4	4.97814	0	0	106.066	106.066	106.066	T	45.2885	#N/A
154499	FR633760.1_g1_i1	592	485.7	2	2	2	2.43772	0	0	47.4643	47.4643	47.4643	T	20.2666	SNAK2_SOLTU^SNAK2_SOLTU^Q:200-394,H:41-104^69.23%ID^E:1e-23^RecName: Full=Snakin-2;^Eukaryota; Viridiplantae; Streptophyta; Embryophyta; Tracheophyta; Spermatophyta; Magnoliophyta; eudicotyledons; Gunneridae; Pentapetalae; asterids; lamiids; Solanales; Solanaceae; Solanoideae; Solaneae; Solanum
180701	FR633756.1_g1_i1	641	534.7	3	3	3	3.59641	0	0	64.672	64.672	64.672	T	27.614	ATPH_VITVI^ATPH_VITVI^Q:46-288,H:1-81^100%ID^E:8e-32^RecName: Full=ATP synthase subunit c, chloroplastic {ECO:0000255|HAMAP-Rule:MF_01396};^Eukaryota; Viridiplantae; Streptophyta; Embryophyta; Tracheophyta; Spermatophyta; Magnoliophyta; eudicotyledons; Gunneridae; Pentapetalae; rosids; Vitales; Vitaceae; Vitis
212389	FR633751.1_g1_i1	596	489.7	5	5	5	6.08536	0	0	117.692	117.692	117.692	T	50.2525	EF1A_ORYSJ^EF1A_ORYSJ^Q:2-595,H:207-404^95.45%ID^E:4e-136^RecName: Full=Elongation factor 1-alpha;^Eukaryota; Viridiplantae; Streptophyta; Embryophyta; Tracheophyta; Spermatophyta; Magnoliophyta; Liliopsida; Poales; Poaceae; BOP clade; Oryzoideae; Oryzeae; Oryzinae; Oryza
220017	FR633750.1_g1_i1	602	495.7	2	2	2	2.42889	0	0	46.5068	46.5068	46.5068	T	19.8577	14337_SOLLC^14337_SOLLC^Q:107-601,H:1-165^87.27%ID^E:6e-100^RecName: Full=14-3-3 protein 7;^Eukaryota; Viridiplantae; Streptophyta; Embryophyta; Tracheophyta; Spermatophyta; Magnoliophyta; eudicotyledons; Gunneridae; Pentapetalae; asterids; lamiids; Solanales; Solanaceae; Solanoideae; Solaneae; Solanum; Lycopersicon
84323	FR633736.1_g1_i1	516	409.7	2	2	2	2.51891	0	0	56.269	56.269	56.269	T	24.026	RLA2_PARAR^RLA2_PARAR^Q:75-260,H:1-62^79.03%ID^E:2e-26^RecName: Full=60S acidic ribosomal protein P2;^Eukaryota; Viridiplantae; Streptophyta; Embryophyta; Tracheophyta; Spermatophyta; Magnoliophyta; eudicotyledons; Gunneridae; Pentapetalae; asterids; campanulids; Asterales; Asteraceae; Asteroideae; Heliantheae alliance; Heliantheae; Parthenium
159489	FR633723.1_g1_i1	630	523.7	2	2	2	2.40596	0	0	44.0203	44.0203	44.0203	T	18.796	BABL_ARATH^BABL_ARATH^Q:82-456,H:1-129^57.36%ID^E:4e-47^RecName: Full=Basic blue protein;^Eukaryota; Viridiplantae; Streptophyta; Embryophyta; Tracheophyta; Spermatophyta; Magnoliophyta; eudicotyledons; Gunneridae; Pentapetalae; rosids; malvids; Brassicales; Brassicaceae; Camelineae; Arabidopsis
226571	FR633713.1_g1_i1	659	552.7	2	2	2	2.38466	0	0	41.7106	41.7106	41.7106	T	17.8098	AED3_ARATH^AED3_ARATH^Q:5-517,H:278-449^67.44%ID^E:2e-75^RecName: Full=Aspartyl protease AED3 {ECO:0000303|PubMed:24755512};^Eukaryota; Viridiplantae; Streptophyta; Embryophyta; Tracheophyta; Spermatophyta; Magnoliophyta; eudicotyledons; Gunneridae; Pentapetalae; rosids; malvids; Brassicales; Brassicaceae; Camelineae; Arabidopsis
10307	FR633710.1_g1_i1	510	403.7	7	7	7	8.84319	0	0	199.869	199.869	199.869	T	85.3409	#N/A
44870	FR633704.1_g1_i1	652	545.7	7	7	7	8.36357	0	0	147.86	147.86	147.86	T	63.1339	YCF3_CUSRE^YCF3_CUSRE^Q:566-652,H:42-70^96.55%ID^E:1e-10^RecName: Full=Photosystem I assembly protein Ycf3 {ECO:0000255|HAMAP-Rule:MF_00439};^Eukaryota; Viridiplantae; Streptophyta; Embryophyta; Tracheophyta; Spermatophyta; Magnoliophyta; eudicotyledons; Gunneridae; Pentapetalae; asterids; lamiids; Solanales; Convolvulaceae; Cuscuteae; Cuscuta; Monogynella
65635	FR633700.1_g1_i1	428	321.744	3	3	3	3.99076	0	0	107.477	107.477	107.477	T	45.8912	ELOF1_ORYSJ^ELOF1_ORYSJ^Q:1-222,H:13-86^91.89%ID^E:2e-44^RecName: Full=Transcription elongation factor 1 homolog;^Eukaryota; Viridiplantae; Streptophyta; Embryophyta; Tracheophyta; Spermatophyta; Magnoliophyta; Liliopsida; Poales; Poaceae; BOP clade; Oryzoideae; Oryzeae; Oryzinae; Oryza
97106	FR633689.1_g1_i1	647	540.7	2	2	2	2.39319	0	0	42.6363	42.6363	42.6363	T	18.205	PR1A1_ARATH^PR1A1_ARATH^Q:236-646,H:1-137^82.48%ID^E:3e-68^RecName: Full=PRA1 family protein A1;^Eukaryota; Viridiplantae; Streptophyta; Embryophyta; Tracheophyta; Spermatophyta; Magnoliophyta; eudicotyledons; Gunneridae; Pentapetalae; rosids; malvids; Brassicales; Brassicaceae; Camelineae; Arabidopsis
105362	FR633688.1_g1_i1	661	554.7	2	2	2	2.38327	0	0	41.5602	41.5602	41.5602	T	17.7456	HMGL_SOYBN^HMGL_SOYBN^Q:113-481,H:1-124^74.19%ID^E:7e-50^RecName: Full=HMG1/2-like protein;^Eukaryota; Viridiplantae; Streptophyta; Embryophyta; Tracheophyta; Spermatophyta; Magnoliophyta; eudicotyledons; Gunneridae; Pentapetalae; rosids; fabids; Fabales; Fabaceae; Papilionoideae; Phaseoleae; Glycine; Soja
155409	FR633681.1_g1_i1	658	551.7	2	2	2	2.38535	0	0	41.7862	41.7862	41.7862	T	17.8421	RR12B_POPTR^RR12B_POPTR^Q:250-363,H:1-38^97.37%ID^E:8e-17^RecName: Full=30S ribosomal protein S12-B, chloroplastic;^Eukaryota; Viridiplantae; Streptophyta; Embryophyta; Tracheophyta; Spermatophyta; Magnoliophyta; eudicotyledons; Gunneridae; Pentapetalae; rosids; fabids; Malpighiales; Salicaceae; Saliceae; Populus
161614	FR633680.1_g1_i1	475	368.706	2	2	2	2.57658	0	0	62.5252	62.5252	62.5252	T	26.6974	RR8_EUCGG^RR8_EUCGG^Q:27-428,H:1-134^91.79%ID^E:9e-85^RecName: Full=30S ribosomal protein S8, chloroplastic;^Eukaryota; Viridiplantae; Streptophyta; Embryophyta; Tracheophyta; Spermatophyta; Magnoliophyta; eudicotyledons; Gunneridae; Pentapetalae; rosids; malvids; Myrtales; Myrtaceae; Myrtoideae; Eucalypteae; Eucalyptus
40062	FR633664.1_g1_i1	593	486.7	4	4	4	4.87364	0	0	94.7336	94.7336	94.7336	T	40.4498	HS181_ARATH^HS181_ARATH^Q:82-534,H:6-159^76.13%ID^E:1e-71^RecName: Full=18.1 kDa class I heat shock protein;^Eukaryota; Viridiplantae; Streptophyta; Embryophyta; Tracheophyta; Spermatophyta; Magnoliophyta; eudicotyledons; Gunneridae; Pentapetalae; rosids; malvids; Brassicales; Brassicaceae; Camelineae; Arabidopsis
188679	FR633642.1_g1_i1	570	463.7	2	2	2	2.45848	0	0	49.7162	49.7162	49.7162	T	21.2281	CFA20_CHLRE^CFA20_CHLRE^Q:99-569,H:19-175^78.34%ID^E:5e-95^RecName: Full=Cilia- and flagella-associated protein 20;^Eukaryota; Viridiplantae; Chlorophyta; Chlorophyceae; Chlamydomonadales; Chlamydomonadaceae; Chlamydomonas
63434	FR633626.1_g1_i1	208	104.308	2	2	2	3.98818	0	0	221.013	221.013	221.013	T	94.3691	#N/A
170645	FR633611.1_g1_i1	685	578.7	2	2	2	2.36738	0	0	39.8366	39.8366	39.8366	T	17.0096	KNAP2_MALDO^KNAP2_MALDO^Q:51-683,H:126-341^88.43%ID^E:4e-119^RecName: Full=Homeobox protein knotted-1-like 2;^Eukaryota; Viridiplantae; Streptophyta; Embryophyta; Tracheophyta; Spermatophyta; Magnoliophyta; eudicotyledons; Gunneridae; Pentapetalae; rosids; fabids; Rosales; Rosaceae; Maloideae; Maleae; Malus
178045	FR633610.1_g1_i1	579	472.7	4	4	4	4.89951	0	0	97.5393	97.5393	97.5393	T	41.6478	RS8_ORYSJ^RS8_ORYSJ^Q:1-390,H:95-220^72.31%ID^E:6e-52^RecName: Full=40S ribosomal protein S8;^Eukaryota; Viridiplantae; Streptophyta; Embryophyta; Tracheophyta; Spermatophyta; Magnoliophyta; Liliopsida; Poales; Poaceae; BOP clade; Oryzoideae; Oryzeae; Oryzinae; Oryza
183627	FR633609.1_g1_i1	412	305.77	2	2	2	2.69483	0	0	75.3946	75.3946	75.3946	T	32.1924	RL222_ARATH^RL222_ARATH^Q:63-410,H:1-116^86.21%ID^E:3e-57^RecName: Full=60S ribosomal protein L22-2;^Eukaryota; Viridiplantae; Streptophyta; Embryophyta; Tracheophyta; Spermatophyta; Magnoliophyta; eudicotyledons; Gunneridae; Pentapetalae; rosids; malvids; Brassicales; Brassicaceae; Camelineae; Arabidopsis
93217	FR633587.1_g1_i1	405	298.784	2	2	2	2.71098	0	0	77.1574	77.1574	77.1574	T	32.9451	RS18_ARATH^RS18_ARATH^Q:1-186,H:91-152^100%ID^E:3e-24^RecName: Full=40S ribosomal protein S18;^Eukaryota; Viridiplantae; Streptophyta; Embryophyta; Tracheophyta; Spermatophyta; Magnoliophyta; eudicotyledons; Gunneridae; Pentapetalae; rosids; malvids; Brassicales; Brassicaceae; Camelineae; Arabidopsis
139641	FR633580.1_g1_i1	497	390.701	2	2	2	2.54415	0	0	59.0054	59.0054	59.0054	T	25.1944	#N/A
213095	FR633569.1_g1_i1	617	510.7	5	5	5	6.04073	0	0	112.852	112.852	112.852	T	48.1862	CALR_RICCO^CALR_RICCO^Q:1-360,H:232-351^87.5%ID^E:2e-55^RecName: Full=Calreticulin;^Eukaryota; Viridiplantae; Streptophyta; Embryophyta; Tracheophyta; Spermatophyta; Magnoliophyta; eudicotyledons; Gunneridae; Pentapetalae; rosids; fabids; Malpighiales; Euphorbiaceae; Acalyphoideae; Acalypheae; Ricinus
13785	FR633564.1_g1_i1	725	618.7	2	2	2	2.34362	0	0	37.2611	37.2611	37.2611	T	15.9099	UBQ11_ARATH^UBQ11_ARATH^Q:88-723,H:1-212^100%ID^E:8e-149^RecName: Full=Polyubiquitin 11;^Eukaryota; Viridiplantae; Streptophyta; Embryophyta; Tracheophyta; Spermatophyta; Magnoliophyta; eudicotyledons; Gunneridae; Pentapetalae; rosids; malvids; Brassicales; Brassicaceae; Camelineae; Arabidopsis`UBQ11_ARATH^UBQ11_ARATH^Q:88-546,H:77-229^99.35%ID^E:3e-102^RecName: Full=Polyubiquitin 11;^Eukaryota; …
20448	FR633563.1_g1_i1	507	400.7	2	2	2	2.53057	0	0	57.5328	57.5328	57.5328	T	24.5657	CYT5_ARATH^CYT5_ARATH^Q:137-397,H:31-118^67.05%ID^E:1e-34^RecName: Full=Cysteine proteinase inhibitor 5;^Eukaryota; Viridiplantae; Streptophyta; Embryophyta; Tracheophyta; Spermatophyta; Magnoliophyta; eudicotyledons; Gunneridae; Pentapetalae; rosids; malvids; Brassicales; Brassicaceae; Camelineae; Arabidopsis
111008	FR633550.1_g1_i1	639	532.7	2	2	2	2.3991	0	0	43.2766	43.2766	43.2766	T	18.4784	ATPH_VITVI^ATPH_VITVI^Q:397-639,H:1-81^100%ID^E:2e-31^RecName: Full=ATP synthase subunit c, chloroplastic {ECO:0000255|HAMAP-Rule:MF_01396};^Eukaryota; Viridiplantae; Streptophyta; Embryophyta; Tracheophyta; Spermatophyta; Magnoliophyta; eudicotyledons; Gunneridae; Pentapetalae; rosids; Vitales; Vitaceae; Vitis
235554	FR633531.1_g1_i1	500	393.701	2	2	2	2.54	0	0	58.5557	58.5557	58.5557	T	25.0024	MT2_ACTDE^MT2_ACTDE^Q:158-319,H:25-78^81.82%ID^E:3e-21^RecName: Full=Metallothionein-like protein type 2;^Eukaryota; Viridiplantae; Streptophyta; Embryophyta; Tracheophyta; Spermatophyta; Magnoliophyta; eudicotyledons; Gunneridae; Pentapetalae; asterids; Ericales; Actinidiaceae; Actinidia
30531	FR633527.1_g1_i1	598	491.7	2	2	2	2.43238	0	0	46.8851	46.8851	46.8851	T	20.0193	MT2_ACTDE^MT2_ACTDE^Q:158-319,H:25-78^81.82%ID^E:6e-21^RecName: Full=Metallothionein-like protein type 2;^Eukaryota; Viridiplantae; Streptophyta; Embryophyta; Tracheophyta; Spermatophyta; Magnoliophyta; eudicotyledons; Gunneridae; Pentapetalae; asterids; Ericales; Actinidiaceae; Actinidia
95901	FR633518.1_g1_i1	517	410.7	2	2	2	2.51765	0	0	56.132	56.132	56.132	T	23.9675	#N/A
11602	FR633497.1_g1_i1	565	458.7	2	2	2	2.46348	0	0	50.2581	50.2581	50.2581	T	21.4595	UBQ11_ARATH^UBQ11_ARATH^Q:74-565,H:1-164^98.78%ID^E:1e-110^RecName: Full=Polyubiquitin 11;^Eukaryota; Viridiplantae; Streptophyta; Embryophyta; Tracheophyta; Spermatophyta; Magnoliophyta; eudicotyledons; Gunneridae; Pentapetalae; rosids; malvids; Brassicales; Brassicaceae; Camelineae; Arabidopsis`UBQ11_ARATH^UBQ11_ARATH^Q:74-532,H:77-229^98.04%ID^E:6e-102^RecName: Full=Polyubiquitin 11;^Eukaryota…
106735	FR633484.1_g1_i1	640	533.7	5	5	5	5.99588	0	0	107.989	107.989	107.989	T	46.1096	G3PC_MAGLI^G3PC_MAGLI^Q:87-638,H:4-187^92.39%ID^E:6e-111^RecName: Full=Glyceraldehyde-3-phosphate dehydrogenase, cytosolic;^Eukaryota; Viridiplantae; Streptophyta; Embryophyta; Tracheophyta; Spermatophyta; Magnoliophyta; Magnoliidae; Magnoliales; Magnoliaceae; Magnolia
195662	FR633471.1_g1_i1	644	537.7	2	2	2	2.39539	0	0	42.8741	42.8741	42.8741	T	18.3066	RA212_ARATH^RA212_ARATH^Q:172-618,H:173-308^44.52%ID^E:6e-23^RecName: Full=Ethylene-responsive transcription factor RAP2-12;^Eukaryota; Viridiplantae; Streptophyta; Embryophyta; Tracheophyta; Spermatophyta; Magnoliophyta; eudicotyledons; Gunneridae; Pentapetalae; rosids; malvids; Brassicales; Brassicaceae; Camelineae; Arabidopsis
218278	FR633468.1_g1_i1	576	469.7	2	2	2	2.45263	0	0	49.0811	49.0811	49.0811	T	20.9569	LAML_ARATH^LAML_ARATH^Q:29-388,H:11-132^40.16%ID^E:4e-29^RecName: Full=Lamin-like protein;^Eukaryota; Viridiplantae; Streptophyta; Embryophyta; Tracheophyta; Spermatophyta; Magnoliophyta; eudicotyledons; Gunneridae; Pentapetalae; rosids; malvids; Brassicales; Brassicaceae; Camelineae; Arabidopsis
62729	FR633456.1_g1_i1	623	516.7	2	2	2	2.41146	0	0	44.6166	44.6166	44.6166	T	19.0507	#N/A
103550	FR633450.1_g1_i1	591	484.7	2	2	2	2.43862	0	0	47.5622	47.5622	47.5622	T	20.3084	RS27A_SOLTU^RS27A_SOLTU^Q:1-390,H:27-156^96.92%ID^E:4e-69^RecName: Full=Ubiquitin-40S ribosomal protein S27a;^Eukaryota; Viridiplantae; Streptophyta; Embryophyta; Tracheophyta; Spermatophyta; Magnoliophyta; eudicotyledons; Gunneridae; Pentapetalae; asterids; lamiids; Solanales; Solanaceae; Solanoideae; Solaneae; Solanum
123673	FR633447.1_g1_i1	541	434.7	4	4	4	4.97814	0	0	106.066	106.066	106.066	T	45.2885	ATG8F_ARATH^ATG8F_ARATH^Q:114-476,H:1-121^89.26%ID^E:7e-62^RecName: Full=Autophagy-related protein 8f;^Eukaryota; Viridiplantae; Streptophyta; Embryophyta; Tracheophyta; Spermatophyta; Magnoliophyta; eudicotyledons; Gunneridae; Pentapetalae; rosids; malvids; Brassicales; Brassicaceae; Camelineae; Arabidopsis
173061	FR633439.1_g1_i1	596	489.7	5	5	5	6.08536	0	0	117.692	117.692	117.692	T	50.2525	G3PC_MAGLI^G3PC_MAGLI^Q:90-596,H:4-172^89.35%ID^E:2e-97^RecName: Full=Glyceraldehyde-3-phosphate dehydrogenase, cytosolic;^Eukaryota; Viridiplantae; Streptophyta; Embryophyta; Tracheophyta; Spermatophyta; Magnoliophyta; Magnoliidae; Magnoliales; Magnoliaceae; Magnolia
192422	FR633435.1_g1_i1	316	210.194	2	2	2	3.00675	0	0	109.677	109.677	109.677	T	46.8304	DRM1_ARATH^DRM1_ARATH^Q:47-316,H:1-92^68.75%ID^E:3e-30^RecName: Full=Dormancy-associated protein 1 {ECO:0000303|Ref.1};^Eukaryota; Viridiplantae; Streptophyta; Embryophyta; Tracheophyta; Spermatophyta; Magnoliophyta; eudicotyledons; Gunneridae; Pentapetalae; rosids; malvids; Brassicales; Brassicaceae; Camelineae; Arabidopsis
218962	FR633431.1_g1_i1	619	512.7	2	2	2	2.41467	0	0	44.9647	44.9647	44.9647	T	19.1993	PLDD1_ARATH^PLDD1_ARATH^Q:1-615,H:665-868^67.32%ID^E:2e-91^RecName: Full=Phospholipase D delta {ECO:0000303|PubMed:11891260};^Eukaryota; Viridiplantae; Streptophyta; Embryophyta; Tracheophyta; Spermatophyta; Magnoliophyta; eudicotyledons; Gunneridae; Pentapetalae; rosids; malvids; Brassicales; Brassicaceae; Camelineae; Arabidopsis
3216	FR633428.1_g1_i1	509	402.7	2	2	2	2.52793	0	0	57.2471	57.2471	57.2471	T	24.4437	#N/A
41732	FR633422.1_g1_i1	559	452.7	3	3	3	3.70444	0	0	76.3864	76.3864	76.3864	T	32.6159	#N/A
137061	FR633407.1_g1_i1	600	493.7	9	9	9	10.9378	0	0	210.128	210.128	210.128	T	89.7217	UBQ11_ARATH^UBQ11_ARATH^Q:58-600,H:1-181^100%ID^E:9e-125^RecName: Full=Polyubiquitin 11;^Eukaryota; Viridiplantae; Streptophyta; Embryophyta; Tracheophyta; Spermatophyta; Magnoliophyta; eudicotyledons; Gunneridae; Pentapetalae; rosids; malvids; Brassicales; Brassicaceae; Camelineae; Arabidopsis`UBQ11_ARATH^UBQ11_ARATH^Q:58-516,H:77-229^99.35%ID^E:9e-104^RecName: Full=Polyubiquitin 11;^Eukaryota; …
23742	FR633387.1_g1_i1	640	533.7	4	4	4	4.7967	0	0	86.3909	86.3909	86.3909	T	36.8877	ATPH_HUPLU^ATPH_HUPLU^Q:440-640,H:1-67^100%ID^E:8e-22^RecName: Full=ATP synthase subunit c, chloroplastic {ECO:0000255|HAMAP-Rule:MF_01396};^Eukaryota; Viridiplantae; Streptophyta; Embryophyta; Tracheophyta; Lycopodiidae; Lycopodiales; Lycopodiaceae; Huperzia
86650	FR633378.1_g1_i1	664	557.7	5	5	5	5.95302	0	0	103.341	103.341	103.341	T	44.1253	HS181_ARATH^HS181_ARATH^Q:82-534,H:6-159^77.42%ID^E:1e-72^RecName: Full=18.1 kDa class I heat shock protein;^Eukaryota; Viridiplantae; Streptophyta; Embryophyta; Tracheophyta; Spermatophyta; Magnoliophyta; eudicotyledons; Gunneridae; Pentapetalae; rosids; malvids; Brassicales; Brassicaceae; Camelineae; Arabidopsis
102563	FR633338.1_g1_i1	543	436.7	2	2	2	2.48683	0	0	52.79	52.79	52.79	T	22.5406	#N/A
178895	FR633325.1_g1_i1	643	536.7	3	3	3	3.59419	0	0	64.431	64.431	64.431	T	27.5111	RS7_BRAOL^RS7_BRAOL^Q:84-641,H:1-186^80.65%ID^E:2e-109^RecName: Full=40S ribosomal protein S7;^Eukaryota; Viridiplantae; Streptophyta; Embryophyta; Tracheophyta; Spermatophyta; Magnoliophyta; eudicotyledons; Gunneridae; Pentapetalae; rosids; malvids; Brassicales; Brassicaceae; Brassiceae; Brassica
208851	FR633321.1_g1_i1	659	552.7	2	2	2	2.38466	0	0	41.7106	41.7106	41.7106	T	17.8098	SYLC_ARATH^SYLC_ARATH^Q:2-658,H:774-991^67.58%ID^E:2e-90^RecName: Full=Leucine--tRNA ligase, cytoplasmic {ECO:0000305};^Eukaryota; Viridiplantae; Streptophyta; Embryophyta; Tracheophyta; Spermatophyta; Magnoliophyta; eudicotyledons; Gunneridae; Pentapetalae; rosids; malvids; Brassicales; Brassicaceae; Camelineae; Arabidopsis
3538	FR633316.1_g1_i1	517	410.7	5	5	5	6.29413	0	0	140.33	140.33	140.33	T	59.9188	CS120_WHEAT^CS120_WHEAT^Q:123-515,H:10-170^37.04%ID^E:2e-07^RecName: Full=Cold-shock protein CS120;^Eukaryota; Viridiplantae; Streptophyta; Embryophyta; Tracheophyta; Spermatophyta; Magnoliophyta; Liliopsida; Poales; Poaceae; BOP clade; Pooideae; Triticodae; Triticeae; Triticinae; Triticum`CS120_WHEAT^CS120_WHEAT^Q:3-515,H:10-234^35.34%ID^E:3e-06^RecName: Full=Cold-shock protein CS120;^Eukaryota;…
11900	FR633315.1_g1_i1	660	553.7	2	2	2	2.38396	0	0	41.6352	41.6352	41.6352	T	17.7776	SKP1B_ARATH^SKP1B_ARATH^Q:141-593,H:7-171^78.79%ID^E:1e-79^RecName: Full=SKP1-like protein 1B;^Eukaryota; Viridiplantae; Streptophyta; Embryophyta; Tracheophyta; Spermatophyta; Magnoliophyta; eudicotyledons; Gunneridae; Pentapetalae; rosids; malvids; Brassicales; Brassicaceae; Camelineae; Arabidopsis
68736	FR633305.1_g1_i1	678	571.7	2	2	2	2.37187	0	0	40.3243	40.3243	40.3243	T	17.2179	RS193_ARATH^RS193_ARATH^Q:60-470,H:1-137^86.13%ID^E:9e-86^RecName: Full=40S ribosomal protein S19-3;^Eukaryota; Viridiplantae; Streptophyta; Embryophyta; Tracheophyta; Spermatophyta; Magnoliophyta; eudicotyledons; Gunneridae; Pentapetalae; rosids; malvids; Brassicales; Brassicaceae; Camelineae; Arabidopsis
128376	FR633296.1_g1_i1	630	523.7	2	2	2	2.40596	0	0	44.0203	44.0203	44.0203	T	18.796	RPOC2_MANES^RPOC2_MANES^Q:18-629,H:536-742^76.81%ID^E:9e-100^RecName: Full=DNA-directed RNA polymerase subunit beta'' {ECO:0000255|HAMAP-Rule:MF_01324};^Eukaryota; Viridiplantae; Streptophyta; Embryophyta; Tracheophyta; Spermatophyta; Magnoliophyta; eudicotyledons; Gunneridae; Pentapetalae; rosids; fabids; Malpighiales; Euphorbiaceae; Crotonoideae; Manihoteae; Manihot
192163	FR633215.1_g1_i1	600	493.7	2	2	2	2.43063	0	0	46.6952	46.6952	46.6952	T	19.9382	RL30_LUPLU^RL30_LUPLU^Q:85-420,H:1-112^95.54%ID^E:5e-73^RecName: Full=60S ribosomal protein L30;^Eukaryota; Viridiplantae; Streptophyta; Embryophyta; Tracheophyta; Spermatophyta; Magnoliophyta; eudicotyledons; Gunneridae; Pentapetalae; rosids; fabids; Fabales; Fabaceae; Papilionoideae; Genisteae; Lupinus
17944	FR633204.1_g1_i1	417	310.761	3	3	3	4.0256	0	0	111.276	111.276	111.276	T	47.5131	#N/A
29530	FR633202.1_g1_i1	311	205.235	2	2	2	3.03068	0	0	112.327	112.327	112.327	T	47.962	RLA2_PARAR^RLA2_PARAR^Q:3-167,H:8-62^80%ID^E:3e-21^RecName: Full=60S acidic ribosomal protein P2;^Eukaryota; Viridiplantae; Streptophyta; Embryophyta; Tracheophyta; Spermatophyta; Magnoliophyta; eudicotyledons; Gunneridae; Pentapetalae; asterids; campanulids; Asterales; Asteraceae; Asteroideae; Heliantheae alliance; Heliantheae; Parthenium
90111	FR633189.1_g1_i1	505	398.7	2	2	2	2.53323	0	0	57.8214	57.8214	57.8214	T	24.6889	#N/A
125048	FR633181.1_g1_i1	604	497.7	4	4	4	4.85433	0	0	92.6398	92.6398	92.6398	T	39.5558	RS17_SOLLC^RS17_SOLLC^Q:89-460,H:1-124^89.52%ID^E:3e-74^RecName: Full=40S ribosomal protein S17;^Eukaryota; Viridiplantae; Streptophyta; Embryophyta; Tracheophyta; Spermatophyta; Magnoliophyta; eudicotyledons; Gunneridae; Pentapetalae; asterids; lamiids; Solanales; Solanaceae; Solanoideae; Solaneae; Solanum; Lycopersicon
215043	FR633162.1_g1_i1	286	180.494	5	5	5	7.92271	0	0	319.31	319.31	319.31	T	136.341	#N/A
63594	FR633144.1_g1_i1	565	458.7	4	4	4	4.92696	0	0	100.516	100.516	100.516	T	42.919	HMGL_SOYBN^HMGL_SOYBN^Q:111-479,H:1-124^74.19%ID^E:9e-50^RecName: Full=HMG1/2-like protein;^Eukaryota; Viridiplantae; Streptophyta; Embryophyta; Tracheophyta; Spermatophyta; Magnoliophyta; eudicotyledons; Gunneridae; Pentapetalae; rosids; fabids; Fabales; Fabaceae; Papilionoideae; Phaseoleae; Glycine; Soja
3212	FR633112.1_g1_i1	396	289.806	2	2	2	2.73287	0	0	79.5479	79.5479	79.5479	T	33.9658	CALM_MALDO^CALM_MALDO^Q:3-137,H:105-149^97.78%ID^E:6e-22^RecName: Full=Calmodulin;^Eukaryota; Viridiplantae; Streptophyta; Embryophyta; Tracheophyta; Spermatophyta; Magnoliophyta; eudicotyledons; Gunneridae; Pentapetalae; rosids; fabids; Rosales; Rosaceae; Maloideae; Maleae; Malus
46051	FR633103.1_g1_i1	581	474.7	2	2	2	2.44786	0	0	48.5642	48.5642	48.5642	T	20.7362	ARF_VIGUN^ARF_VIGUN^Q:2-295,H:84-181^97.96%ID^E:1e-63^RecName: Full=ADP-ribosylation factor;^Eukaryota; Viridiplantae; Streptophyta; Embryophyta; Tracheophyta; Spermatophyta; Magnoliophyta; eudicotyledons; Gunneridae; Pentapetalae; rosids; fabids; Fabales; Fabaceae; Papilionoideae; Phaseoleae; Vigna
92957	FR633096.1_g1_i1	646	539.7	3	3	3	3.59088	0	0	64.0729	64.0729	64.0729	T	27.3582	IF5A2_NICPL^IF5A2_NICPL^Q:87-566,H:1-159^95.62%ID^E:2e-107^RecName: Full=Eukaryotic translation initiation factor 5A-2;^Eukaryota; Viridiplantae; Streptophyta; Embryophyta; Tracheophyta; Spermatophyta; Magnoliophyta; eudicotyledons; Gunneridae; Pentapetalae; asterids; lamiids; Solanales; Solanaceae; Nicotianoideae; Nicotianeae; Nicotiana
191880	FR633077.1_g1_i1	302	196.317	3	3	3	4.61498	0	0	176.144	176.144	176.144	T	75.211	#N/A
232267	FR633069.1_g1_i1	608	501.7	2	2	2	2.42376	0	0	45.9506	45.9506	45.9506	T	19.6202	G3PC_PETHY^G3PC_PETHY^Q:1-606,H:7-208^91.58%ID^E:3e-125^RecName: Full=Glyceraldehyde-3-phosphate dehydrogenase, cytosolic;^Eukaryota; Viridiplantae; Streptophyta; Embryophyta; Tracheophyta; Spermatophyta; Magnoliophyta; eudicotyledons; Gunneridae; Pentapetalae; asterids; lamiids; Solanales; Solanaceae; Petunioideae; Petunia
139863	FR633046.1_g1_i1	586	479.7	3	3	3	3.66479	0	0	72.087	72.087	72.087	T	30.7801	RS143_ARATH^RS143_ARATH^Q:81-482,H:1-134^91.79%ID^E:1e-74^RecName: Full=40S ribosomal protein S14-3;^Eukaryota; Viridiplantae; Streptophyta; Embryophyta; Tracheophyta; Spermatophyta; Magnoliophyta; eudicotyledons; Gunneridae; Pentapetalae; rosids; malvids; Brassicales; Brassicaceae; Camelineae; Arabidopsis
189087	FR633038.1_g1_i1	492	385.701	2	2	2	2.5512	0	0	59.7702	59.7702	59.7702	T	25.521	EXOL2_ARATH^EXOL2_ARATH^Q:58-492,H:1-145^64.67%ID^E:9e-55^RecName: Full=Protein EXORDIUM-like 2;^Eukaryota; Viridiplantae; Streptophyta; Embryophyta; Tracheophyta; Spermatophyta; Magnoliophyta; eudicotyledons; Gunneridae; Pentapetalae; rosids; malvids; Brassicales; Brassicaceae; Camelineae; Arabidopsis
203043	FR633035.1_g1_i1	514	407.7	2	2	2	2.52146	0	0	56.545	56.545	56.545	T	24.1439	H4_SOYBN^H4_SOYBN^Q:142-387,H:22-103^98.78%ID^E:3e-49^RecName: Full=Histone H4;^Eukaryota; Viridiplantae; Streptophyta; Embryophyta; Tracheophyta; Spermatophyta; Magnoliophyta; eudicotyledons; Gunneridae; Pentapetalae; rosids; fabids; Fabales; Fabaceae; Papilionoideae; Phaseoleae; Glycine; Soja
11983	FR633027.1_g1_i1	638	531.7	2	2	2	2.39985	0	0	43.358	43.358	43.358	T	18.5132	HMGL_SOYBN^HMGL_SOYBN^Q:5-328,H:16-124^76.15%ID^E:5e-44^RecName: Full=HMG1/2-like protein;^Eukaryota; Viridiplantae; Streptophyta; Embryophyta; Tracheophyta; Spermatophyta; Magnoliophyta; eudicotyledons; Gunneridae; Pentapetalae; rosids; fabids; Fabales; Fabaceae; Papilionoideae; Phaseoleae; Glycine; Soja
102370	FR633012.1_g1_i1	353	246.963	2	2	2	2.85872	0	0	93.3475	93.3475	93.3475	T	39.858	APX1_ORYSJ^APX1_ORYSJ^Q:1-351,H:98-214^90.6%ID^E:3e-61^RecName: Full=L-ascorbate peroxidase 1, cytosolic;^Eukaryota; Viridiplantae; Streptophyta; Embryophyta; Tracheophyta; Spermatophyta; Magnoliophyta; Liliopsida; Poales; Poaceae; BOP clade; Oryzoideae; Oryzeae; Oryzinae; Oryza
20636	FR632986.1_g1_i1	546	439.7	3	3	3	3.72526	0	0	78.6448	78.6448	78.6448	T	33.5802	CFI3_ARATH^CFI3_ARATH^Q:103-546,H:1-149^71.14%ID^E:3e-57^RecName: Full=Probable chalcone--flavonone isomerase 3;^Eukaryota; Viridiplantae; Streptophyta; Embryophyta; Tracheophyta; Spermatophyta; Magnoliophyta; eudicotyledons; Gunneridae; Pentapetalae; rosids; malvids; Brassicales; Brassicaceae; Camelineae; Arabidopsis
43144	FR632981.1_g1_i1	349	242.984	2	2	2	2.87262	0	0	94.8763	94.8763	94.8763	T	40.5108	#N/A
72838	FR632975.1_g1_i1	424	317.749	3	3	3	4.00316	0	0	108.828	108.828	108.828	T	46.4681	#N/A
204444	FR632903.1_g1_i1	633	526.7	4	4	4	4.80729	0	0	87.5391	87.5391	87.5391	T	37.3779	ACP1_CASGL^ACP1_CASGL^Q:122-526,H:1-134^86.67%ID^E:1e-74^RecName: Full=Acyl carrier protein 1, chloroplastic;^Eukaryota; Viridiplantae; Streptophyta; Embryophyta; Tracheophyta; Spermatophyta; Magnoliophyta; eudicotyledons; Gunneridae; Pentapetalae; rosids; fabids; Fagales; Casuarinaceae; Casuarina
13406	FR632896.1_g1_i1	657	550.7	3	3	3	3.57908	0	0	62.7931	62.7931	62.7931	T	26.8117	HS181_ARATH^HS181_ARATH^Q:81-533,H:6-159^77.42%ID^E:1e-72^RecName: Full=18.1 kDa class I heat shock protein;^Eukaryota; Viridiplantae; Streptophyta; Embryophyta; Tracheophyta; Spermatophyta; Magnoliophyta; eudicotyledons; Gunneridae; Pentapetalae; rosids; malvids; Brassicales; Brassicaceae; Camelineae; Arabidopsis
23691	FR632894.1_g1_i1	630	523.7	2	2	2	2.40596	0	0	44.0203	44.0203	44.0203	T	18.796	#N/A
79317	FR632885.1_g1_i1	551	444.7	2	2	2	2.47807	0	0	51.8404	51.8404	51.8404	T	22.1351	RL321_ARATH^RL321_ARATH^Q:36-434,H:1-133^85.71%ID^E:4e-74^RecName: Full=60S ribosomal protein L32-1;^Eukaryota; Viridiplantae; Streptophyta; Embryophyta; Tracheophyta; Spermatophyta; Magnoliophyta; eudicotyledons; Gunneridae; Pentapetalae; rosids; malvids; Brassicales; Brassicaceae; Camelineae; Arabidopsis
98052	FR632882.1_g1_i1	336	230.057	2	2	2	2.92102	0	0	100.208	100.208	100.208	T	42.7872	#N/A
117389	FR632879.1_g1_i1	604	497.7	3	3	3	3.64075	0	0	69.4799	69.4799	69.4799	T	29.6669	DRMH3_ARATH^DRMH3_ARATH^Q:105-356,H:1-86^79.07%ID^E:2e-36^RecName: Full=Dormancy-associated protein homolog 3 {ECO:0000305};^Eukaryota; Viridiplantae; Streptophyta; Embryophyta; Tracheophyta; Spermatophyta; Magnoliophyta; eudicotyledons; Gunneridae; Pentapetalae; rosids; malvids; Brassicales; Brassicaceae; Camelineae; Arabidopsis
183310	FR632869.1_g1_i1	602	495.7	2	2	2	2.42889	0	0	46.5068	46.5068	46.5068	T	19.8577	R15A1_ARATH^R15A1_ARATH^Q:101-490,H:1-130^97.69%ID^E:7e-89^RecName: Full=40S ribosomal protein S15a-1;^Eukaryota; Viridiplantae; Streptophyta; Embryophyta; Tracheophyta; Spermatophyta; Magnoliophyta; eudicotyledons; Gunneridae; Pentapetalae; rosids; malvids; Brassicales; Brassicaceae; Camelineae; Arabidopsis
194463	FR632867.1_g1_i1	339	233.039	3	3	3	4.36407	0	0	148.388	148.388	148.388	T	63.3593	#N/A
201538	FR632866.1_g1_i1	545	438.7	3	3	3	3.72692	0	0	78.824	78.824	78.824	T	33.6567	TRXH_RICCO^TRXH_RICCO^Q:71-400,H:3-112^81.82%ID^E:2e-61^RecName: Full=Thioredoxin H-type;^Eukaryota; Viridiplantae; Streptophyta; Embryophyta; Tracheophyta; Spermatophyta; Magnoliophyta; eudicotyledons; Gunneridae; Pentapetalae; rosids; fabids; Malpighiales; Euphorbiaceae; Acalyphoideae; Acalypheae; Ricinus
147944	FR632838.1_g1_i1	587	480.7	3	3	3	3.66341	0	0	71.937	71.937	71.937	T	30.716	MDARS_CUCSA^MDARS_CUCSA^Q:1-585,H:228-422^85.64%ID^E:4e-117^RecName: Full=Monodehydroascorbate reductase, seedling isozyme;^Eukaryota; Viridiplantae; Streptophyta; Embryophyta; Tracheophyta; Spermatophyta; Magnoliophyta; eudicotyledons; Gunneridae; Pentapetalae; rosids; fabids; Cucurbitales; Cucurbitaceae; Benincaseae; Cucumis
183223	FR632833.1_g1_i1	619	512.7	2	2	2	2.41467	0	0	44.9647	44.9647	44.9647	T	19.1993	#N/A
82761	FR632812.1_g1_i1	581	474.7	2	2	2	2.44786	0	0	48.5642	48.5642	48.5642	T	20.7362	RBS_MARPA^RBS_MARPA^Q:1-354,H:61-179^63.87%ID^E:1e-55^RecName: Full=Ribulose bisphosphate carboxylase small chain, chloroplastic;^Eukaryota; Viridiplantae; Streptophyta; Embryophyta; Marchantiophyta; Marchantiopsida; Marchantiidae; Marchantiales; Marchantiaceae; Marchantia
90481	FR632811.1_g1_i1	608	501.7	5	5	5	6.0594	0	0	114.876	114.876	114.876	T	49.0506	UBIQP_HORVU^UBIQP_HORVU^Q:58-549,H:19-170^92.07%ID^E:6e-99^RecName: Full=Polyubiquitin;^Eukaryota; Viridiplantae; Streptophyta; Embryophyta; Tracheophyta; Spermatophyta; Magnoliophyta; Liliopsida; Poales; Poaceae; BOP clade; Pooideae; Triticodae; Triticeae; Hordeinae; Hordeum`UBIQP_HORVU^UBIQP_HORVU^Q:232-549,H:1-94^87.74%ID^E:1e-54^RecName: Full=Polyubiquitin;^Eukaryota; Viridiplantae; Streptoph…
233543	FR632790.1_g1_i1	659	552.7	2	2	2	2.38466	0	0	41.7106	41.7106	41.7106	T	17.8098	RT03_PETHY^RT03_PETHY^Q:3-659,H:243-461^89.95%ID^E:4e-126^RecName: Full=Ribosomal protein S3, mitochondrial;^Eukaryota; Viridiplantae; Streptophyta; Embryophyta; Tracheophyta; Spermatophyta; Magnoliophyta; eudicotyledons; Gunneridae; Pentapetalae; asterids; lamiids; Solanales; Solanaceae; Petunioideae; Petunia
114722	FR632773.1_g1_i1	654	547.7	2	2	2	2.38817	0	0	42.0913	42.0913	42.0913	T	17.9724	RS101_ARATH^RS101_ARATH^Q:94-381,H:1-96^86.46%ID^E:1e-55^RecName: Full=40S ribosomal protein S10-1;^Eukaryota; Viridiplantae; Streptophyta; Embryophyta; Tracheophyta; Spermatophyta; Magnoliophyta; eudicotyledons; Gunneridae; Pentapetalae; rosids; malvids; Brassicales; Brassicaceae; Camelineae; Arabidopsis
119782	FR632772.1_g1_i1	375	268.869	2	2	2	2.78946	0	0	85.7421	85.7421	85.7421	T	36.6106	#N/A
3889	FR632753.1_g1_i1	708	601.7	5	5	5	5.88333	0	0	95.7846	95.7846	95.7846	T	40.8986	HAP28_RAT^HAP28_RAT^Q:278-499,H:73-146^62.16%ID^E:4e-16^RecName: Full=28 kDa heat- and acid-stable phosphoprotein;^Eukaryota; Metazoa; Chordata; Craniata; Vertebrata; Euteleostomi; Mammalia; Eutheria; Euarchontoglires; Glires; Rodentia; Sciurognathi; Muroidea; Muridae; Murinae; Rattus
17131	FR632751.1_g1_i1	553	446.7	2	2	2	2.47593	0	0	51.6083	51.6083	51.6083	T	22.036	METK1_SOLTU^METK1_SOLTU^Q:3-392,H:263-392^96.15%ID^E:1e-84^RecName: Full=S-adenosylmethionine synthase 1;^Eukaryota; Viridiplantae; Streptophyta; Embryophyta; Tracheophyta; Spermatophyta; Magnoliophyta; eudicotyledons; Gunneridae; Pentapetalae; asterids; lamiids; Solanales; Solanaceae; Solanoideae; Solaneae; Solanum
58032	FR632745.1_g1_i1	699	592.7	2	2	2	2.3587	0	0	38.8956	38.8956	38.8956	T	16.6078	RS43_ARATH^RS43_ARATH^Q:47-697,H:1-217^93.55%ID^E:7e-136^RecName: Full=40S ribosomal protein S4-3;^Eukaryota; Viridiplantae; Streptophyta; Embryophyta; Tracheophyta; Spermatophyta; Magnoliophyta; eudicotyledons; Gunneridae; Pentapetalae; rosids; malvids; Brassicales; Brassicaceae; Camelineae; Arabidopsis
77079	FR632742.1_g1_i1	678	571.7	4	4	4	4.74375	0	0	80.6487	80.6487	80.6487	T	34.4358	RPD6A_ARATH^RPD6A_ARATH^Q:112-540,H:1-144^84.03%ID^E:3e-53^RecName: Full=DNA-directed RNA polymerases II, IV and V subunit 6A;^Eukaryota; Viridiplantae; Streptophyta; Embryophyta; Tracheophyta; Spermatophyta; Magnoliophyta; eudicotyledons; Gunneridae; Pentapetalae; rosids; malvids; Brassicales; Brassicaceae; Camelineae; Arabidopsis
152740	FR632731.1_g1_i1	630	523.7	2	2	2	2.40596	0	0	44.0203	44.0203	44.0203	T	18.796	CS120_WHEAT^CS120_WHEAT^Q:29-430,H:10-173^37.58%ID^E:2e-08^RecName: Full=Cold-shock protein CS120;^Eukaryota; Viridiplantae; Streptophyta; Embryophyta; Tracheophyta; Spermatophyta; Magnoliophyta; Liliopsida; Poales; Poaceae; BOP clade; Pooideae; Triticodae; Triticeae; Triticinae; Triticum`CS120_WHEAT^CS120_WHEAT^Q:29-430,H:157-301^41.61%ID^E:2e-07^RecName: Full=Cold-shock protein CS120;^Eukaryota…
210009	FR632723.1_g1_i1	617	510.7	3	3	3	3.62444	0	0	67.7112	67.7112	67.7112	T	28.9117	HSP72_SOLLC^HSP72_SOLLC^Q:1-615,H:184-388^98.05%ID^E:4e-133^RecName: Full=Heat shock cognate 70 kDa protein 2;^Eukaryota; Viridiplantae; Streptophyta; Embryophyta; Tracheophyta; Spermatophyta; Magnoliophyta; eudicotyledons; Gunneridae; Pentapetalae; asterids; lamiids; Solanales; Solanaceae; Solanoideae; Solaneae; Solanum; Lycopersicon
54349	FR632711.1_g1_i1	669	562.7	2	2	2	2.37782	0	0	40.9693	40.9693	40.9693	T	17.4933	MT2_ACTDE^MT2_ACTDE^Q:207-368,H:25-78^81.82%ID^E:9e-21^RecName: Full=Metallothionein-like protein type 2;^Eukaryota; Viridiplantae; Streptophyta; Embryophyta; Tracheophyta; Spermatophyta; Magnoliophyta; eudicotyledons; Gunneridae; Pentapetalae; asterids; Ericales; Actinidiaceae; Actinidia
107023	FR632669.1_g1_i1	516	409.7	2	2	2	2.51891	0	0	56.269	56.269	56.269	T	24.026	XERO1_ARATH^XERO1_ARATH^Q:115-300,H:67-125^45.16%ID^E:2e-07^RecName: Full=Dehydrin Xero 1;^Eukaryota; Viridiplantae; Streptophyta; Embryophyta; Tracheophyta; Spermatophyta; Magnoliophyta; eudicotyledons; Gunneridae; Pentapetalae; rosids; malvids; Brassicales; Brassicaceae; Camelineae; Arabidopsis`XERO1_ARATH^XERO1_ARATH^Q:241-420,H:67-125^46.77%ID^E:5e-07^RecName: Full=Dehydrin Xero 1;^Eukaryota;…
154621	FR632662.1_g1_i1	493	386.701	2	2	2	2.54977	0	0	59.6157	59.6157	59.6157	T	25.455	FRL3_ARATH^FRL3_ARATH^Q:1-375,H:422-550^58.21%ID^E:7e-34^RecName: Full=FRIGIDA-like protein 3;^Eukaryota; Viridiplantae; Streptophyta; Embryophyta; Tracheophyta; Spermatophyta; Magnoliophyta; eudicotyledons; Gunneridae; Pentapetalae; rosids; malvids; Brassicales; Brassicaceae; Camelineae; Arabidopsis
162306	FR632661.1_g1_i1	605	498.7	2	2	2	2.42631	0	0	46.227	46.227	46.227	T	19.7383	#N/A
49526	FR632608.1_g1_i1	623	516.7	2	2	2	2.41146	0	0	44.6166	44.6166	44.6166	T	19.0507	AED3_ARATH^AED3_ARATH^Q:1-621,H:217-425^56.94%ID^E:1e-66^RecName: Full=Aspartyl protease AED3 {ECO:0000303|PubMed:24755512};^Eukaryota; Viridiplantae; Streptophyta; Embryophyta; Tracheophyta; Spermatophyta; Magnoliophyta; eudicotyledons; Gunneridae; Pentapetalae; rosids; malvids; Brassicales; Brassicaceae; Camelineae; Arabidopsis
140229	FR632592.1_g1_i1	393	286.813	2	2	2	2.74046	0	0	80.3778	80.3778	80.3778	T	34.3201	#N/A
183880	FR632584.1_g1_i1	502	395.701	2	2	2	2.53727	0	0	58.2598	58.2598	58.2598	T	24.8761	BGAL5_ORYSJ^BGAL5_ORYSJ^Q:2-124,H:265-305^92.68%ID^E:3e-18^RecName: Full=Beta-galactosidase 5;^Eukaryota; Viridiplantae; Streptophyta; Embryophyta; Tracheophyta; Spermatophyta; Magnoliophyta; Liliopsida; Poales; Poaceae; BOP clade; Oryzoideae; Oryzeae; Oryzinae; Oryza
213435	FR632540.1_g1_i1	605	498.7	2	2	2	2.42631	0	0	46.227	46.227	46.227	T	19.7383	TM205_XENLA^TM205_XENLA^Q:127-576,H:11-164^35.06%ID^E:3e-26^RecName: Full=Transmembrane protein 205;^Eukaryota; Metazoa; Chordata; Craniata; Vertebrata; Euteleostomi; Amphibia; Batrachia; Anura; Pipoidea; Pipidae; Xenopodinae; Xenopus; Xenopus
62808	FR632526.1_g1_i1	656	549.7	2	2	2	2.38676	0	0	41.9382	41.9382	41.9382	T	17.907	RS18_ARATH^RS18_ARATH^Q:87-542,H:1-152^96.71%ID^E:1e-92^RecName: Full=40S ribosomal protein S18;^Eukaryota; Viridiplantae; Streptophyta; Embryophyta; Tracheophyta; Spermatophyta; Magnoliophyta; eudicotyledons; Gunneridae; Pentapetalae; rosids; malvids; Brassicales; Brassicaceae; Camelineae; Arabidopsis
96372	FR632521.1_g1_i1	581	474.7	2	2	2	2.44786	0	0	48.5642	48.5642	48.5642	T	20.7362	PDI14_ARATH^PDI14_ARATH^Q:323-577,H:108-192^75.29%ID^E:7e-33^RecName: Full=Protein disulfide isomerase-like 1-4;^Eukaryota; Viridiplantae; Streptophyta; Embryophyta; Tracheophyta; Spermatophyta; Magnoliophyta; eudicotyledons; Gunneridae; Pentapetalae; rosids; malvids; Brassicales; Brassicaceae; Camelineae; Arabidopsis`PDI14_ARATH^PDI14_ARATH^Q:368-556,H:462-523^42.19%ID^E:1e-05^RecName: Full=Prot…
149362	FR632513.1_g1_i1	650	543.7	4	4	4	4.78205	0	0	84.802	84.802	84.802	T	36.2092	MSRA_LACSA^MSRA_LACSA^Q:207-650,H:41-190^74%ID^E:6e-75^RecName: Full=Peptide methionine sulfoxide reductase;^Eukaryota; Viridiplantae; Streptophyta; Embryophyta; Tracheophyta; Spermatophyta; Magnoliophyta; eudicotyledons; Gunneridae; Pentapetalae; asterids; campanulids; Asterales; Asteraceae; Cichorioideae; Cichorieae; Lactucinae; Lactuca
220239	FR632502.1_g1_i1	423	316.751	2	2	2	2.67087	0	0	72.781	72.781	72.781	T	31.0764	HS181_ARATH^HS181_ARATH^Q:82-423,H:6-122^79.66%ID^E:3e-53^RecName: Full=18.1 kDa class I heat shock protein;^Eukaryota; Viridiplantae; Streptophyta; Embryophyta; Tracheophyta; Spermatophyta; Magnoliophyta; eudicotyledons; Gunneridae; Pentapetalae; rosids; malvids; Brassicales; Brassicaceae; Camelineae; Arabidopsis
232418	FR632500.1_g1_i1	505	398.7	2	2	2	2.53323	0	0	57.8214	57.8214	57.8214	T	24.6889	MT2_ACTDE^MT2_ACTDE^Q:158-319,H:25-78^81.82%ID^E:3e-21^RecName: Full=Metallothionein-like protein type 2;^Eukaryota; Viridiplantae; Streptophyta; Embryophyta; Tracheophyta; Spermatophyta; Magnoliophyta; eudicotyledons; Gunneridae; Pentapetalae; asterids; Ericales; Actinidiaceae; Actinidia
8950	FR632498.1_g1_i1	561	454.7	2	2	2	2.46756	0	0	50.7003	50.7003	50.7003	T	21.6483	RL18A_CASSA^RL18A_CASSA^Q:59-559,H:1-167^97.01%ID^E:2e-118^RecName: Full=60S ribosomal protein L18a;^Eukaryota; Viridiplantae; Streptophyta; Embryophyta; Tracheophyta; Spermatophyta; Magnoliophyta; eudicotyledons; Gunneridae; Pentapetalae; rosids; fabids; Fagales; Fagaceae; Castanea
74416	FR632487.1_g1_i1	616	509.7	3	3	3	3.62566	0	0	67.8441	67.8441	67.8441	T	28.9684	#N/A
138797	FR632477.1_g1_i1	499	392.701	2	2	2	2.54138	0	0	58.7049	58.7049	58.7049	T	25.0661	XERO1_ARATH^XERO1_ARATH^Q:309-494,H:67-125^45.16%ID^E:2e-07^RecName: Full=Dehydrin Xero 1;^Eukaryota; Viridiplantae; Streptophyta; Embryophyta; Tracheophyta; Spermatophyta; Magnoliophyta; eudicotyledons; Gunneridae; Pentapetalae; rosids; malvids; Brassicales; Brassicaceae; Camelineae; Arabidopsis`XERO1_ARATH^XERO1_ARATH^Q:177-368,H:67-125^46.88%ID^E:3e-07^RecName: Full=Dehydrin Xero 1;^Eukaryota;…
41588	FR632455.1_g1_i1	496	389.701	6	6	6	7.63663	0	0	177.47	177.47	177.47	T	75.7772	HS181_ARATH^HS181_ARATH^Q:82-489,H:6-144^78.57%ID^E:1e-65^RecName: Full=18.1 kDa class I heat shock protein;^Eukaryota; Viridiplantae; Streptophyta; Embryophyta; Tracheophyta; Spermatophyta; Magnoliophyta; eudicotyledons; Gunneridae; Pentapetalae; rosids; malvids; Brassicales; Brassicaceae; Camelineae; Arabidopsis
54531	FR632453.1_g1_i1	571	464.7	2	2	2	2.4575	0	0	49.6092	49.6092	49.6092	T	21.1824	MT2_ACTDE^MT2_ACTDE^Q:124-285,H:25-78^83.64%ID^E:1e-21^RecName: Full=Metallothionein-like protein type 2;^Eukaryota; Viridiplantae; Streptophyta; Embryophyta; Tracheophyta; Spermatophyta; Magnoliophyta; eudicotyledons; Gunneridae; Pentapetalae; asterids; Ericales; Actinidiaceae; Actinidia
119980	FR632444.1_g1_i1	620	513.7	2	2	2	2.41386	0	0	44.8772	44.8772	44.8772	T	19.1619	RS111_ARATH^RS111_ARATH^Q:65-544,H:1-160^86.88%ID^E:6e-83^RecName: Full=40S ribosomal protein S11-1;^Eukaryota; Viridiplantae; Streptophyta; Embryophyta; Tracheophyta; Spermatophyta; Magnoliophyta; eudicotyledons; Gunneridae; Pentapetalae; rosids; malvids; Brassicales; Brassicaceae; Camelineae; Arabidopsis
164011	FR632438.1_g1_i1	560	453.7	6	6	6	7.40577	0	0	152.436	152.436	152.436	T	65.0879	#N/A
184282	FR632435.1_g1_i1	547	440.7	2	2	2	2.48241	0	0	52.3109	52.3109	52.3109	T	22.336	PATL3_ARATH^PATL3_ARATH^Q:1-546,H:265-446^78.02%ID^E:5e-100^RecName: Full=Patellin-3;^Eukaryota; Viridiplantae; Streptophyta; Embryophyta; Tracheophyta; Spermatophyta; Magnoliophyta; eudicotyledons; Gunneridae; Pentapetalae; rosids; malvids; Brassicales; Brassicaceae; Camelineae; Arabidopsis
1970	FR632426.1_g1_i1	604	497.7	4	4	4	4.85433	0	0	92.6398	92.6398	92.6398	T	39.5558	RS3A_CICAR^RS3A_CICAR^Q:167-604,H:28-173^93.15%ID^E:5e-97^RecName: Full=40S ribosomal protein S3a {ECO:0000255|HAMAP-Rule:MF_03122};^Eukaryota; Viridiplantae; Streptophyta; Embryophyta; Tracheophyta; Spermatophyta; Magnoliophyta; eudicotyledons; Gunneridae; Pentapetalae; rosids; fabids; Fabales; Fabaceae; Papilionoideae; Cicereae; Cicer
43874	FR632420.1_g1_i1	588	481.7	2	2	2	2.44135	0	0	47.8584	47.8584	47.8584	T	20.4349	#N/A
60629	FR632417.1_g1_i1	516	409.7	5	5	5	6.29728	0	0	140.672	140.672	140.672	T	60.0651	ACT3_SOYBN^ACT3_SOYBN^Q:2-154,H:326-376^100%ID^E:1e-27^RecName: Full=Actin-3;^Eukaryota; Viridiplantae; Streptophyta; Embryophyta; Tracheophyta; Spermatophyta; Magnoliophyta; eudicotyledons; Gunneridae; Pentapetalae; rosids; fabids; Fabales; Fabaceae; Papilionoideae; Phaseoleae; Glycine; Soja
68674	FR632416.1_g1_i1	639	532.7	6	6	6	7.1973	0	0	129.83	129.83	129.83	T	55.4354	ATPH_VITVI^ATPH_VITVI^Q:46-288,H:1-81^98.77%ID^E:4e-31^RecName: Full=ATP synthase subunit c, chloroplastic {ECO:0000255|HAMAP-Rule:MF_01396};^Eukaryota; Viridiplantae; Streptophyta; Embryophyta; Tracheophyta; Spermatophyta; Magnoliophyta; eudicotyledons; Gunneridae; Pentapetalae; rosids; Vitales; Vitaceae; Vitis
119406	FR632408.1_g1_i1	579	472.7	2	2	2	2.44976	0	0	48.7696	48.7696	48.7696	T	20.8239	#N/A
115493	FR632371.1_g1_i1	591	484.7	2	2	2	2.43862	0	0	47.5622	47.5622	47.5622	T	20.3084	COR47_ARATH^COR47_ARATH^Q:154-468,H:135-249^37.9%ID^E:2e-09^RecName: Full=Dehydrin COR47;^Eukaryota; Viridiplantae; Streptophyta; Embryophyta; Tracheophyta; Spermatophyta; Magnoliophyta; eudicotyledons; Gunneridae; Pentapetalae; rosids; malvids; Brassicales; Brassicaceae; Camelineae; Arabidopsis
156958	FR632365.1_g1_i1	629	522.7	2	2	2	2.40673	0	0	44.1045	44.1045	44.1045	T	18.832	RL31_PERFR^RL31_PERFR^Q:92-454,H:1-121^87.6%ID^E:9e-56^RecName: Full=60S ribosomal protein L31;^Eukaryota; Viridiplantae; Streptophyta; Embryophyta; Tracheophyta; Spermatophyta; Magnoliophyta; eudicotyledons; Gunneridae; Pentapetalae; asterids; lamiids; Lamiales; Lamiaceae; Nepetoideae; Elsholtzieae; Perilla
211950	FR632356.1_g1_i1	575	468.7	4	4	4	4.90719	0	0	98.3717	98.3717	98.3717	T	42.0033	#N/A
49879	FR632345.1_g1_i1	571	464.7	2	2	2	2.4575	0	0	49.6092	49.6092	49.6092	T	21.1824	SYA_ARATH^SYA_ARATH^Q:3-569,H:791-979^71.96%ID^E:3e-63^RecName: Full=Alanine--tRNA ligase {ECO:0000255|HAMAP-Rule:MF_03133};^Eukaryota; Viridiplantae; Streptophyta; Embryophyta; Tracheophyta; Spermatophyta; Magnoliophyta; eudicotyledons; Gunneridae; Pentapetalae; rosids; malvids; Brassicales; Brassicaceae; Camelineae; Arabidopsis
124773	FR632341.1_g1_i1	515	408.7	2	2	2	2.52018	0	0	56.4067	56.4067	56.4067	T	24.0848	RL35_EUPES^RL35_EUPES^Q:57-425,H:1-123^95.12%ID^E:2e-73^RecName: Full=60S ribosomal protein L35;^Eukaryota; Viridiplantae; Streptophyta; Embryophyta; Tracheophyta; Spermatophyta; Magnoliophyta; eudicotyledons; Gunneridae; Pentapetalae; rosids; fabids; Malpighiales; Euphorbiaceae; Euphorbioideae; Euphorbieae; Euphorbia; Esula; Euphorbia sect. Esula
187243	FR632330.1_g1_i1	575	468.7	2	2	2	2.45359	0	0	49.1859	49.1859	49.1859	T	21.0016	HSP80_SOLLC^HSP80_SOLLC^Q:61-537,H:541-699^90.57%ID^E:5e-70^RecName: Full=Heat shock cognate protein 80;^Eukaryota; Viridiplantae; Streptophyta; Embryophyta; Tracheophyta; Spermatophyta; Magnoliophyta; eudicotyledons; Gunneridae; Pentapetalae; asterids; lamiids; Solanales; Solanaceae; Solanoideae; Solaneae; Solanum; Lycopersicon
208524	FR632327.1_g1_i1	571	464.7	2	2	2	2.4575	0	0	49.6092	49.6092	49.6092	T	21.1824	RL27_PEA^RL27_PEA^Q:77-481,H:1-135^88.89%ID^E:5e-73^RecName: Full=60S ribosomal protein L27;^Eukaryota; Viridiplantae; Streptophyta; Embryophyta; Tracheophyta; Spermatophyta; Magnoliophyta; eudicotyledons; Gunneridae; Pentapetalae; rosids; fabids; Fabales; Fabaceae; Papilionoideae; Fabeae; Pisum
30431	FR632318.1_g1_i1	515	408.7	3	3	3	3.78028	0	0	84.61	84.61	84.61	T	36.1272	HS181_ARATH^HS181_ARATH^Q:59-334,H:6-100^69.79%ID^E:4e-53^RecName: Full=18.1 kDa class I heat shock protein;^Eukaryota; Viridiplantae; Streptophyta; Embryophyta; Tracheophyta; Spermatophyta; Magnoliophyta; eudicotyledons; Gunneridae; Pentapetalae; rosids; malvids; Brassicales; Brassicaceae; Camelineae; Arabidopsis`HS181_ARATH^HS181_ARATH^Q:307-510,H:92-159^79.41%ID^E:4e-53^RecName: Full=18.1 kDa …
128766	FR632302.1_g1_i1	338	232.045	2	2	2	2.91323	0	0	99.349	99.349	99.349	T	42.4206	#N/A
155240	FR632297.1_g1_i1	578	471.7	2	2	2	2.45071	0	0	48.873	48.873	48.873	T	20.8681	COR47_ARATH^COR47_ARATH^Q:139-453,H:135-249^37.9%ID^E:2e-09^RecName: Full=Dehydrin COR47;^Eukaryota; Viridiplantae; Streptophyta; Embryophyta; Tracheophyta; Spermatophyta; Magnoliophyta; eudicotyledons; Gunneridae; Pentapetalae; rosids; malvids; Brassicales; Brassicaceae; Camelineae; Arabidopsis
176908	FR632294.1_g1_i1	598	491.7	2	2	2	2.43238	0	0	46.8851	46.8851	46.8851	T	20.0193	MT2_ACTDE^MT2_ACTDE^Q:158-319,H:25-78^83.64%ID^E:2e-21^RecName: Full=Metallothionein-like protein type 2;^Eukaryota; Viridiplantae; Streptophyta; Embryophyta; Tracheophyta; Spermatophyta; Magnoliophyta; eudicotyledons; Gunneridae; Pentapetalae; asterids; Ericales; Actinidiaceae; Actinidia
88556	FR632271.1_g1_i1	586	479.7	2	2	2	2.44319	0	0	48.058	48.058	48.058	T	20.5201	#N/A
96898	FR632270.1_g1_i1	655	548.7	5	5	5	5.96865	0	0	105.037	105.037	105.037	T	44.8491	CALR_BETVU^CALR_BETVU^Q:34-297,H:269-356^84.09%ID^E:2e-44^RecName: Full=Calreticulin;^Eukaryota; Viridiplantae; Streptophyta; Embryophyta; Tracheophyta; Spermatophyta; Magnoliophyta; eudicotyledons; Gunneridae; Pentapetalae; Caryophyllales; Chenopodiaceae; Betoideae; Beta
218862	FR632249.1_g1_i1	466	359.71	7	7	7	9.06841	0	0	224.311	224.311	224.311	T	95.7776	#N/A
21440	FR632243.1_g1_i1	531	424.7	7	7	7	8.75205	0	0	189.986	189.986	189.986	T	81.1211	RS8_PRUAR^RS8_PRUAR^Q:75-446,H:1-124^100%ID^E:3e-69^RecName: Full=40S ribosomal protein S8;^Eukaryota; Viridiplantae; Streptophyta; Embryophyta; Tracheophyta; Spermatophyta; Magnoliophyta; eudicotyledons; Gunneridae; Pentapetalae; rosids; fabids; Rosales; Rosaceae; Maloideae; Amygdaleae; Prunus
112460	FR632227.1_g1_i1	595	488.7	2	2	2	2.43503	0	0	47.1729	47.1729	47.1729	T	20.1422	#N/A
179202	FR632217.1_g1_i1	558	451.7	2	2	2	2.47066	0	0	51.037	51.037	51.037	T	21.792	APBLC_ARATH^APBLC_ARATH^Q:1-552,H:681-864^72.83%ID^E:9e-91^RecName: Full=Beta-adaptin-like protein C;^Eukaryota; Viridiplantae; Streptophyta; Embryophyta; Tracheophyta; Spermatophyta; Magnoliophyta; eudicotyledons; Gunneridae; Pentapetalae; rosids; malvids; Brassicales; Brassicaceae; Camelineae; Arabidopsis
13151	FR632207.1_g1_i1	646	539.7	2	2	2	2.39392	0	0	42.7153	42.7153	42.7153	T	18.2388	RS5_CICAR^RS5_CICAR^Q:168-644,H:8-166^92.45%ID^E:8e-107^RecName: Full=40S ribosomal protein S5;^Eukaryota; Viridiplantae; Streptophyta; Embryophyta; Tracheophyta; Spermatophyta; Magnoliophyta; eudicotyledons; Gunneridae; Pentapetalae; rosids; fabids; Fabales; Fabaceae; Papilionoideae; Cicereae; Cicer
99019	FR632193.1_g1_i1	652	545.7	3	3	3	3.58439	0	0	63.3684	63.3684	63.3684	T	27.0574	#N/A
225031	FR632173.1_g1_i1	568	461.7	2	2	2	2.46047	0	0	49.9316	49.9316	49.9316	T	21.32	YCF3_IPOPU^YCF3_IPOPU^Q:113-238,H:1-42^100%ID^E:9e-21^RecName: Full=Photosystem I assembly protein Ycf3 {ECO:0000255|HAMAP-Rule:MF_00439};^Eukaryota; Viridiplantae; Streptophyta; Embryophyta; Tracheophyta; Spermatophyta; Magnoliophyta; eudicotyledons; Gunneridae; Pentapetalae; asterids; lamiids; Solanales; Convolvulaceae; Ipomoeeae; Ipomoea
9071	FR632170.1_g1_i1	537	430.7	2	2	2	2.49361	0	0	53.5254	53.5254	53.5254	T	22.8546	LEA5_CITSI^LEA5_CITSI^Q:165-491,H:1-97^55.05%ID^E:1e-28^RecName: Full=Late embryogenesis abundant protein Lea5;^Eukaryota; Viridiplantae; Streptophyta; Embryophyta; Tracheophyta; Spermatophyta; Magnoliophyta; eudicotyledons; Gunneridae; Pentapetalae; rosids; malvids; Sapindales; Rutaceae; Aurantioideae; Citrus
69348	FR632161.1_g1_i1	575	468.7	2	2	2	2.45359	0	0	49.1859	49.1859	49.1859	T	21.0016	RPOC2_CUCSA^RPOC2_CUCSA^Q:1-573,H:334-524^85.86%ID^E:2e-110^RecName: Full=DNA-directed RNA polymerase subunit beta'' {ECO:0000255|HAMAP-Rule:MF_01324};^Eukaryota; Viridiplantae; Streptophyta; Embryophyta; Tracheophyta; Spermatophyta; Magnoliophyta; eudicotyledons; Gunneridae; Pentapetalae; rosids; fabids; Cucurbitales; Cucurbitaceae; Benincaseae; Cucumis
113431	FR632154.1_g1_i1	605	498.7	2	2	2	2.42631	0	0	46.227	46.227	46.227	T	19.7383	#N/A
143468	FR632150.1_g1_i1	602	495.7	3	3	3	3.64333	0	0	69.7602	69.7602	69.7602	T	29.7866	RS3A_CICAR^RS3A_CICAR^Q:167-601,H:28-172^93.79%ID^E:1e-96^RecName: Full=40S ribosomal protein S3a {ECO:0000255|HAMAP-Rule:MF_03122};^Eukaryota; Viridiplantae; Streptophyta; Embryophyta; Tracheophyta; Spermatophyta; Magnoliophyta; eudicotyledons; Gunneridae; Pentapetalae; rosids; fabids; Fabales; Fabaceae; Papilionoideae; Cicereae; Cicer
191630	FR632143.1_g1_i1	587	480.7	4	4	4	4.88454	0	0	95.916	95.916	95.916	T	40.9547	TBB2_LUPAL^TBB2_LUPAL^Q:2-379,H:305-430^100%ID^E:4e-86^RecName: Full=Tubulin beta-2 chain;^Eukaryota; Viridiplantae; Streptophyta; Embryophyta; Tracheophyta; Spermatophyta; Magnoliophyta; eudicotyledons; Gunneridae; Pentapetalae; rosids; fabids; Fabales; Fabaceae; Papilionoideae; Genisteae; Lupinus
232891	FR632135.1_g1_i1	476	369.705	4	4	4	5.15005	0	0	124.712	124.712	124.712	T	53.2504	ATPH_VITVI^ATPH_VITVI^Q:228-470,H:1-81^100%ID^E:4e-32^RecName: Full=ATP synthase subunit c, chloroplastic {ECO:0000255|HAMAP-Rule:MF_01396};^Eukaryota; Viridiplantae; Streptophyta; Embryophyta; Tracheophyta; Spermatophyta; Magnoliophyta; eudicotyledons; Gunneridae; Pentapetalae; rosids; Vitales; Vitaceae; Vitis
84654	FR632122.1_g1_i1	605	498.7	2	2	2	2.42631	0	0	46.227	46.227	46.227	T	19.7383	GID2_ARATH^GID2_ARATH^Q:188-604,H:31-130^56.12%ID^E:1e-46^RecName: Full=F-box protein GID2;^Eukaryota; Viridiplantae; Streptophyta; Embryophyta; Tracheophyta; Spermatophyta; Magnoliophyta; eudicotyledons; Gunneridae; Pentapetalae; rosids; malvids; Brassicales; Brassicaceae; Camelineae; Arabidopsis
92536	FR632121.1_g1_i1	620	513.7	2	2	2	2.41386	0	0	44.8772	44.8772	44.8772	T	19.1619	MT2_ACTDE^MT2_ACTDE^Q:158-319,H:25-78^83.64%ID^E:2e-21^RecName: Full=Metallothionein-like protein type 2;^Eukaryota; Viridiplantae; Streptophyta; Embryophyta; Tracheophyta; Spermatophyta; Magnoliophyta; eudicotyledons; Gunneridae; Pentapetalae; asterids; Ericales; Actinidiaceae; Actinidia
99824	FR632120.1_g1_i1	569	462.7	3	3	3	3.68921	0	0	74.7355	74.7355	74.7355	T	31.911	SELT_ARATH^SELT_ARATH^Q:260-568,H:41-139^57.28%ID^E:5e-19^RecName: Full=SelT-like protein;^Eukaryota; Viridiplantae; Streptophyta; Embryophyta; Tracheophyta; Spermatophyta; Magnoliophyta; eudicotyledons; Gunneridae; Pentapetalae; rosids; malvids; Brassicales; Brassicaceae; Camelineae; Arabidopsis
149192	FR632113.1_g1_i1	457	350.715	2	2	2	2.6061	0	0	65.7326	65.7326	65.7326	T	28.0668	RL291_ARATH^RL291_ARATH^Q:59-241,H:1-61^83.61%ID^E:5e-28^RecName: Full=60S ribosomal protein L29-1;^Eukaryota; Viridiplantae; Streptophyta; Embryophyta; Tracheophyta; Spermatophyta; Magnoliophyta; eudicotyledons; Gunneridae; Pentapetalae; rosids; malvids; Brassicales; Brassicaceae; Camelineae; Arabidopsis
231176	FR632099.1_g1_i1	611	504.7	2	2	2	2.42124	0	0	45.6775	45.6775	45.6775	T	19.5036	HIRL2_ORYSJ^HIRL2_ORYSJ^Q:2-610,H:69-271^90.64%ID^E:3e-133^RecName: Full=Hypersensitive-induced response protein-like protein 2;^Eukaryota; Viridiplantae; Streptophyta; Embryophyta; Tracheophyta; Spermatophyta; Magnoliophyta; Liliopsida; Poales; Poaceae; BOP clade; Oryzoideae; Oryzeae; Oryzinae; Oryza
7718	FR632097.1_g1_i1	428	321.744	2	2	2	2.6605	0	0	71.6516	71.6516	71.6516	T	30.5941	RL391_ARATH^RL391_ARATH^Q:49-192,H:1-48^91.67%ID^E:8e-24^RecName: Full=60S ribosomal protein L39-1;^Eukaryota; Viridiplantae; Streptophyta; Embryophyta; Tracheophyta; Spermatophyta; Magnoliophyta; eudicotyledons; Gunneridae; Pentapetalae; rosids; malvids; Brassicales; Brassicaceae; Camelineae; Arabidopsis
95588	FR632082.1_g1_i1	602	495.7	4	4	4	4.85778	0	0	93.0136	93.0136	93.0136	T	39.7154	GBLP_MEDSA^GBLP_MEDSA^Q:2-457,H:176-325^89.61%ID^E:1e-91^RecName: Full=Guanine nucleotide-binding protein subunit beta-like protein;^Eukaryota; Viridiplantae; Streptophyta; Embryophyta; Tracheophyta; Spermatophyta; Magnoliophyta; eudicotyledons; Gunneridae; Pentapetalae; rosids; fabids; Fabales; Fabaceae; Papilionoideae; Trifolieae; Medicago
156563	FR632072.1_g1_i1	618	511.7	2	2	2	2.41548	0	0	45.0526	45.0526	45.0526	T	19.2368	EF1A_MANES^EF1A_MANES^Q:113-616,H:1-168^99.4%ID^E:5e-120^RecName: Full=Elongation factor 1-alpha;^Eukaryota; Viridiplantae; Streptophyta; Embryophyta; Tracheophyta; Spermatophyta; Magnoliophyta; eudicotyledons; Gunneridae; Pentapetalae; rosids; fabids; Malpighiales; Euphorbiaceae; Crotonoideae; Manihoteae; Manihot
18923	FR632056.1_g1_i1	575	468.7	3	3	3	3.68039	0	0	73.7788	73.7788	73.7788	T	31.5025	SKP1A_ARATH^SKP1A_ARATH^Q:160-555,H:8-145^80.43%ID^E:2e-66^RecName: Full=SKP1-like protein 1A;^Eukaryota; Viridiplantae; Streptophyta; Embryophyta; Tracheophyta; Spermatophyta; Magnoliophyta; eudicotyledons; Gunneridae; Pentapetalae; rosids; malvids; Brassicales; Brassicaceae; Camelineae; Arabidopsis
63511	FR632049.1_g1_i1	475	368.706	2	2	2	2.57658	0	0	62.5252	62.5252	62.5252	T	26.6974	TBA1_ANEPH^TBA1_ANEPH^Q:2-343,H:319-432^100%ID^E:2e-77^RecName: Full=Tubulin alpha-1 chain;^Eukaryota; Viridiplantae; Streptophyta; Embryophyta; Tracheophyta; Moniliformopses; Polypodiidae; Schizaeales; Anemiaceae; Anemia
126193	FR632037.1_g1_i1	544	437.7	2	2	2	2.48572	0	0	52.6694	52.6694	52.6694	T	22.4891	NH2L1_XENTR^NH2L1_XENTR^Q:113-496,H:1-128^78.12%ID^E:5e-58^RecName: Full=NHP2-like protein 1;^Eukaryota; Metazoa; Chordata; Craniata; Vertebrata; Euteleostomi; Amphibia; Batrachia; Anura; Pipoidea; Pipidae; Xenopodinae; Xenopus; Silurana
153299	FR632033.1_g1_i1	609	502.7	13	13	13	15.749	0	0	298.085	298.085	298.085	T	127.278	#N/A
37332	FR632012.1_g1_i1	527	420.7	2	2	2	2.50535	0	0	54.7977	54.7977	54.7977	T	23.3978	RS143_ARATH^RS143_ARATH^Q:117-527,H:1-137^91.97%ID^E:2e-78^RecName: Full=40S ribosomal protein S14-3;^Eukaryota; Viridiplantae; Streptophyta; Embryophyta; Tracheophyta; Spermatophyta; Magnoliophyta; eudicotyledons; Gunneridae; Pentapetalae; rosids; malvids; Brassicales; Brassicaceae; Camelineae; Arabidopsis
226679	FR631982.1_g1_i1	559	452.7	2	2	2	2.46963	0	0	50.9243	50.9243	50.9243	T	21.7439	#N/A
40091	FR631973.1_g1_i1	614	507.7	2	2	2	2.41875	0	0	45.4076	45.4076	45.4076	T	19.3884	RM16_ORYSJ^RM16_ORYSJ^Q:71-613,H:1-181^87.85%ID^E:3e-96^RecName: Full=60S ribosomal protein L16, mitochondrial;^Eukaryota; Viridiplantae; Streptophyta; Embryophyta; Tracheophyta; Spermatophyta; Magnoliophyta; Liliopsida; Poales; Poaceae; BOP clade; Oryzoideae; Oryzeae; Oryzinae; Oryza
73035	FR631968.1_g1_i1	532	425.7	2	2	2	2.49941	0	0	54.1541	54.1541	54.1541	T	23.123	RTNLC_ARATH^RTNLC_ARATH^Q:407-532,H:41-82^76.19%ID^E:2e-16^RecName: Full=Reticulon-like protein B3;^Eukaryota; Viridiplantae; Streptophyta; Embryophyta; Tracheophyta; Spermatophyta; Magnoliophyta; eudicotyledons; Gunneridae; Pentapetalae; rosids; malvids; Brassicales; Brassicaceae; Camelineae; Arabidopsis
129701	FR631960.1_g1_i1	425	318.748	2	2	2	2.66669	0	0	72.325	72.325	72.325	T	30.8817	#N/A
198587	FR631949.1_g1_i1	544	437.7	2	2	2	2.48572	0	0	52.6694	52.6694	52.6694	T	22.4891	TBCE_ARATH^TBCE_ARATH^Q:43-333,H:6-103^61.22%ID^E:8e-34^RecName: Full=Tubulin-folding cofactor E;^Eukaryota; Viridiplantae; Streptophyta; Embryophyta; Tracheophyta; Spermatophyta; Magnoliophyta; eudicotyledons; Gunneridae; Pentapetalae; rosids; malvids; Brassicales; Brassicaceae; Camelineae; Arabidopsis
213831	FR631947.1_g1_i1	570	463.7	2	2	2	2.45848	0	0	49.7162	49.7162	49.7162	T	21.2281	RS4_SOLTU^RS4_SOLTU^Q:3-425,H:124-264^88.65%ID^E:7e-71^RecName: Full=40S ribosomal protein S4;^Eukaryota; Viridiplantae; Streptophyta; Embryophyta; Tracheophyta; Spermatophyta; Magnoliophyta; eudicotyledons; Gunneridae; Pentapetalae; asterids; lamiids; Solanales; Solanaceae; Solanoideae; Solaneae; Solanum
93198	FR631929.1_g1_i1	554	447.7	3	3	3	3.7123	0	0	77.2395	77.2395	77.2395	T	32.9801	RS3A_CICAR^RS3A_CICAR^Q:170-553,H:28-155^92.97%ID^E:7e-84^RecName: Full=40S ribosomal protein S3a {ECO:0000255|HAMAP-Rule:MF_03122};^Eukaryota; Viridiplantae; Streptophyta; Embryophyta; Tracheophyta; Spermatophyta; Magnoliophyta; eudicotyledons; Gunneridae; Pentapetalae; rosids; fabids; Fabales; Fabaceae; Papilionoideae; Cicereae; Cicer
123283	FR631924.1_g1_i1	291	185.433	2	2	2	3.13859	0	0	124.322	124.322	124.322	T	53.0836	#N/A
130833	FR631923.1_g1_i1	594	487.7	3	3	3	3.65388	0	0	70.9045	70.9045	70.9045	T	30.2752	RPD6A_ARATH^RPD6A_ARATH^Q:110-538,H:1-144^84.72%ID^E:2e-54^RecName: Full=DNA-directed RNA polymerases II, IV and V subunit 6A;^Eukaryota; Viridiplantae; Streptophyta; Embryophyta; Tracheophyta; Spermatophyta; Magnoliophyta; eudicotyledons; Gunneridae; Pentapetalae; rosids; malvids; Brassicales; Brassicaceae; Camelineae; Arabidopsis
226833	FR631910.1_g1_i1	532	425.7	2	2	2	2.49941	0	0	54.1541	54.1541	54.1541	T	23.123	#N/A
58332	FR631901.1_g1_i1	496	389.701	4	4	4	5.09109	0	0	118.314	118.314	118.314	T	50.5181	RS27A_LUPAL^RS27A_LUPAL^Q:80-496,H:1-139^98.56%ID^E:2e-76^RecName: Full=Ubiquitin-40S ribosomal protein S27a;^Eukaryota; Viridiplantae; Streptophyta; Embryophyta; Tracheophyta; Spermatophyta; Magnoliophyta; eudicotyledons; Gunneridae; Pentapetalae; rosids; fabids; Fabales; Fabaceae; Papilionoideae; Genisteae; Lupinus
151152	FR631887.1_g1_i1	444	337.725	2	2	2	2.62935	0	0	68.2609	68.2609	68.2609	T	29.1464	RL291_ARATH^RL291_ARATH^Q:64-246,H:1-61^83.61%ID^E:5e-28^RecName: Full=60S ribosomal protein L29-1;^Eukaryota; Viridiplantae; Streptophyta; Embryophyta; Tracheophyta; Spermatophyta; Magnoliophyta; eudicotyledons; Gunneridae; Pentapetalae; rosids; malvids; Brassicales; Brassicaceae; Camelineae; Arabidopsis
190902	FR631881.1_g1_i1	627	520.7	2	2	2	2.4083	0	0	44.2739	44.2739	44.2739	T	18.9043	H33_VITVI^H33_VITVI^Q:2-397,H:5-136^100%ID^E:1e-89^RecName: Full=Histone H3.3;^Eukaryota; Viridiplantae; Streptophyta; Embryophyta; Tracheophyta; Spermatophyta; Magnoliophyta; eudicotyledons; Gunneridae; Pentapetalae; rosids; Vitales; Vitaceae; Vitis
218284	FR631877.1_g1_i1	628	521.7	2	2	2	2.40751	0	0	44.189	44.189	44.189	T	18.8681	FPPS1_LUPAL^FPPS1_LUPAL^Q:2-436,H:168-342^76.57%ID^E:1e-84^RecName: Full=Farnesyl pyrophosphate synthase 1;^Eukaryota; Viridiplantae; Streptophyta; Embryophyta; Tracheophyta; Spermatophyta; Magnoliophyta; eudicotyledons; Gunneridae; Pentapetalae; rosids; fabids; Fabales; Fabaceae; Papilionoideae; Genisteae; Lupinus
229106	FR631875.1_g1_i1	577	470.7	3	3	3	3.6775	0	0	73.4653	73.4653	73.4653	T	31.3686	R15A1_ARATH^R15A1_ARATH^Q:106-495,H:1-130^97.69%ID^E:5e-89^RecName: Full=40S ribosomal protein S15a-1;^Eukaryota; Viridiplantae; Streptophyta; Embryophyta; Tracheophyta; Spermatophyta; Magnoliophyta; eudicotyledons; Gunneridae; Pentapetalae; rosids; malvids; Brassicales; Brassicaceae; Camelineae; Arabidopsis
70846	FR631862.1_g1_i1	353	246.963	7	7	7	10.0055	0	0	326.716	326.716	326.716	T	139.503	TAR1_KLULA^TAR1_KLULA^Q:351-208,H:25-72^60.42%ID^E:3e-11^RecName: Full=Protein TAR1;^Eukaryota; Fungi; Dikarya; Ascomycota; Saccharomycotina; Saccharomycetes; Saccharomycetales; Saccharomycetaceae; Kluyveromyces
135472	FR631852.1_g1_i1	580	473.7	2	2	2	2.44881	0	0	48.6667	48.6667	48.6667	T	20.78	RS4_SOLTU^RS4_SOLTU^Q:83-580,H:1-166^95.18%ID^E:3e-115^RecName: Full=40S ribosomal protein S4;^Eukaryota; Viridiplantae; Streptophyta; Embryophyta; Tracheophyta; Spermatophyta; Magnoliophyta; eudicotyledons; Gunneridae; Pentapetalae; asterids; lamiids; Solanales; Solanaceae; Solanoideae; Solaneae; Solanum
162179	FR631848.1_g1_i1	490	383.701	2	2	2	2.55407	0	0	60.0817	60.0817	60.0817	T	25.654	RS92_ARATH^RS92_ARATH^Q:50-490,H:1-147^91.84%ID^E:2e-94^RecName: Full=40S ribosomal protein S9-2;^Eukaryota; Viridiplantae; Streptophyta; Embryophyta; Tracheophyta; Spermatophyta; Magnoliophyta; eudicotyledons; Gunneridae; Pentapetalae; rosids; malvids; Brassicales; Brassicaceae; Camelineae; Arabidopsis
203155	FR631841.1_g1_i1	443	336.726	3	3	3	3.94683	0	0	102.695	102.695	102.695	T	43.8493	CYPH_CATRO^CYPH_CATRO^Q:1-171,H:116-172^89.47%ID^E:1e-28^RecName: Full=Peptidyl-prolyl cis-trans isomerase;^Eukaryota; Viridiplantae; Streptophyta; Embryophyta; Tracheophyta; Spermatophyta; Magnoliophyta; eudicotyledons; Gunneridae; Pentapetalae; asterids; lamiids; Gentianales; Apocynaceae; Rauvolfioideae; Vinceae; Catharanthinae; Catharanthus
6926	FR631835.1_g1_i1	672	565.7	3	3	3	3.56373	0	0	61.1281	61.1281	61.1281	T	26.1008	Y5848_ARATH^Y5848_ARATH^Q:103-579,H:1-150^45.73%ID^E:7e-33^RecName: Full=Uncharacterized protein At5g48480;^Eukaryota; Viridiplantae; Streptophyta; Embryophyta; Tracheophyta; Spermatophyta; Magnoliophyta; eudicotyledons; Gunneridae; Pentapetalae; rosids; malvids; Brassicales; Brassicaceae; Camelineae; Arabidopsis
67772	FR631826.1_g1_i1	607	500.7	4	4	4	4.84921	0	0	92.0847	92.0847	92.0847	T	39.3188	H32_WHEAT^H32_WHEAT^Q:80-463,H:1-128^99.22%ID^E:6e-72^RecName: Full=Histone H3.2;^Eukaryota; Viridiplantae; Streptophyta; Embryophyta; Tracheophyta; Spermatophyta; Magnoliophyta; Liliopsida; Poales; Poaceae; BOP clade; Pooideae; Triticodae; Triticeae; Triticinae; Triticum
152751	FR631813.1_g1_i1	576	469.7	3	3	3	3.67894	0	0	73.6217	73.6217	73.6217	T	31.4354	HMGL_SOYBN^HMGL_SOYBN^Q:111-479,H:1-124^73.39%ID^E:9e-50^RecName: Full=HMG1/2-like protein;^Eukaryota; Viridiplantae; Streptophyta; Embryophyta; Tracheophyta; Spermatophyta; Magnoliophyta; eudicotyledons; Gunneridae; Pentapetalae; rosids; fabids; Fabales; Fabaceae; Papilionoideae; Phaseoleae; Glycine; Soja
171068	FR631810.1_g1_i1	584	477.7	2	2	2	2.44505	0	0	48.2592	48.2592	48.2592	T	20.606	#N/A
123575	FR631779.1_g1_i1	558	451.7	3	3	3	3.706	0	0	76.5555	76.5555	76.5555	T	32.6881	IF5A2_NICPL^IF5A2_NICPL^Q:88-558,H:1-156^95.54%ID^E:9e-106^RecName: Full=Eukaryotic translation initiation factor 5A-2;^Eukaryota; Viridiplantae; Streptophyta; Embryophyta; Tracheophyta; Spermatophyta; Magnoliophyta; eudicotyledons; Gunneridae; Pentapetalae; asterids; lamiids; Solanales; Solanaceae; Nicotianoideae; Nicotianeae; Nicotiana
130811	FR631778.1_g1_i1	566	459.7	3	3	3	3.69371	0	0	75.2232	75.2232	75.2232	T	32.1192	RLA1_MAIZE^RLA1_MAIZE^Q:96-428,H:1-109^70.54%ID^E:5e-23^RecName: Full=60S acidic ribosomal protein P1;^Eukaryota; Viridiplantae; Streptophyta; Embryophyta; Tracheophyta; Spermatophyta; Magnoliophyta; Liliopsida; Poales; Poaceae; PACMAD clade; Panicoideae; Andropogonodae; Andropogoneae; Tripsacinae; Zea
137537	FR631777.1_g1_i1	537	430.7	2	2	2	2.49361	0	0	53.5254	53.5254	53.5254	T	22.8546	RL222_ARATH^RL222_ARATH^Q:65-412,H:1-116^84.48%ID^E:1e-54^RecName: Full=60S ribosomal protein L22-2;^Eukaryota; Viridiplantae; Streptophyta; Embryophyta; Tracheophyta; Spermatophyta; Magnoliophyta; eudicotyledons; Gunneridae; Pentapetalae; rosids; malvids; Brassicales; Brassicaceae; Camelineae; Arabidopsis
181756	FR631771.1_g1_i1	570	463.7	3	3	3	3.68773	0	0	74.5743	74.5743	74.5743	T	31.8421	ACP1_CASGL^ACP1_CASGL^Q:94-489,H:4-134^86.36%ID^E:3e-72^RecName: Full=Acyl carrier protein 1, chloroplastic;^Eukaryota; Viridiplantae; Streptophyta; Embryophyta; Tracheophyta; Spermatophyta; Magnoliophyta; eudicotyledons; Gunneridae; Pentapetalae; rosids; fabids; Fagales; Casuarinaceae; Casuarina
224129	FR631763.1_g1_i1	541	434.7	2	2	2	2.48907	0	0	53.0329	53.0329	53.0329	T	22.6443	#N/A
39608	FR631753.1_g1_i1	431	324.74	2	2	2	2.65443	0	0	70.9905	70.9905	70.9905	T	30.3119	RK2_NICDE^RK2_NICDE^Q:3-200,H:62-127^93.94%ID^E:1e-35^RecName: Full=50S ribosomal protein L2, chloroplastic;^Eukaryota; Viridiplantae; Streptophyta; Embryophyta; Tracheophyta; Spermatophyta; Magnoliophyta; eudicotyledons; Gunneridae; Pentapetalae; asterids; lamiids; Solanales; Solanaceae; Nicotianoideae; Nicotianeae; Nicotiana
111112	FR631739.1_g1_i1	517	410.7	2	2	2	2.51765	0	0	56.132	56.132	56.132	T	23.9675	#N/A
153007	FR631732.1_g1_i1	590	483.7	3	3	3	3.65929	0	0	71.4908	71.4908	71.4908	T	30.5255	HS181_ARATH^HS181_ARATH^Q:85-537,H:6-159^76.62%ID^E:8e-73^RecName: Full=18.1 kDa class I heat shock protein;^Eukaryota; Viridiplantae; Streptophyta; Embryophyta; Tracheophyta; Spermatophyta; Magnoliophyta; eudicotyledons; Gunneridae; Pentapetalae; rosids; malvids; Brassicales; Brassicaceae; Camelineae; Arabidopsis
166364	FR631728.1_g1_i1	205	101.433	2	2	2	4.04209	0	0	227.278	227.278	227.278	T	97.0443	#N/A
65569	FR631700.1_g1_i1	509	402.7	2	2	2	2.52793	0	0	57.2471	57.2471	57.2471	T	24.4437	#N/A
90484	FR631696.1_g1_i1	625	518.7	3	3	3	3.61481	0	0	66.6669	66.6669	66.6669	T	28.4658	HS181_ARATH^HS181_ARATH^Q:82-372,H:6-105^77.23%ID^E:2e-39^RecName: Full=18.1 kDa class I heat shock protein;^Eukaryota; Viridiplantae; Streptophyta; Embryophyta; Tracheophyta; Spermatophyta; Magnoliophyta; eudicotyledons; Gunneridae; Pentapetalae; rosids; malvids; Brassicales; Brassicaceae; Camelineae; Arabidopsis`HS181_ARATH^HS181_ARATH^Q:321-494,H:102-159^55.17%ID^E:1e-10^RecName: Full=18.1 kDa…
127559	FR631690.1_g1_i1	578	471.7	4	4	4	4.90142	0	0	97.7461	97.7461	97.7461	T	41.7361	ELOF1_ORYSJ^ELOF1_ORYSJ^Q:76-333,H:1-86^88.37%ID^E:2e-41^RecName: Full=Transcription elongation factor 1 homolog;^Eukaryota; Viridiplantae; Streptophyta; Embryophyta; Tracheophyta; Spermatophyta; Magnoliophyta; Liliopsida; Poales; Poaceae; BOP clade; Oryzoideae; Oryzeae; Oryzinae; Oryza
45942	FR631666.1_g1_i1	524	417.7	2	2	2	2.50897	0	0	55.1913	55.1913	55.1913	T	23.5659	PSB5A_ARATH^PSB5A_ARATH^Q:1-447,H:113-261^91.28%ID^E:1e-95^RecName: Full=Proteasome subunit beta type-5-A;^Eukaryota; Viridiplantae; Streptophyta; Embryophyta; Tracheophyta; Spermatophyta; Magnoliophyta; eudicotyledons; Gunneridae; Pentapetalae; rosids; malvids; Brassicales; Brassicaceae; Camelineae; Arabidopsis
133902	FR631653.1_g1_i1	593	486.7	2	2	2	2.43682	0	0	47.3668	47.3668	47.3668	T	20.2249	EF1A_WHEAT^EF1A_WHEAT^Q:23-592,H:160-349^93.16%ID^E:6e-125^RecName: Full=Elongation factor 1-alpha;^Eukaryota; Viridiplantae; Streptophyta; Embryophyta; Tracheophyta; Spermatophyta; Magnoliophyta; Liliopsida; Poales; Poaceae; BOP clade; Pooideae; Triticodae; Triticeae; Triticinae; Triticum
15035	FR631633.1_g1_i1	602	495.7	2	2	2	2.42889	0	0	46.5068	46.5068	46.5068	T	19.8577	RBS_PINTH^RBS_PINTH^Q:143-601,H:12-167^53.85%ID^E:2e-62^RecName: Full=Ribulose bisphosphate carboxylase small chain, chloroplastic;^Eukaryota; Viridiplantae; Streptophyta; Embryophyta; Tracheophyta; Spermatophyta; Pinidae; Pinales; Pinaceae; Pinus; Pinus
85025	FR631622.1_g1_i1	570	463.7	3	3	3	3.68773	0	0	74.5743	74.5743	74.5743	T	31.8421	HSP72_SOLLC^HSP72_SOLLC^Q:1-318,H:513-618^87.74%ID^E:2e-56^RecName: Full=Heat shock cognate 70 kDa protein 2;^Eukaryota; Viridiplantae; Streptophyta; Embryophyta; Tracheophyta; Spermatophyta; Magnoliophyta; eudicotyledons; Gunneridae; Pentapetalae; asterids; lamiids; Solanales; Solanaceae; Solanoideae; Solaneae; Solanum; Lycopersicon
160825	FR631609.1_g1_i1	532	425.7	2	2	2	2.49941	0	0	54.1541	54.1541	54.1541	T	23.123	#N/A
5191	FR631596.1_g1_i1	494	387.701	2	2	2	2.54836	0	0	59.4619	59.4619	59.4619	T	25.3894	#N/A
49998	FR631590.1_g1_i1	477	370.705	2	2	2	2.57348	0	0	62.1881	62.1881	62.1881	T	26.5534	SGRW_PEA^SGRW_PEA^Q:56-475,H:30-169^86.43%ID^E:3e-61^RecName: Full=Protein STAY-GREEN, chloroplastic;^Eukaryota; Viridiplantae; Streptophyta; Embryophyta; Tracheophyta; Spermatophyta; Magnoliophyta; eudicotyledons; Gunneridae; Pentapetalae; rosids; fabids; Fabales; Fabaceae; Papilionoideae; Fabeae; Pisum
96845	FR631543.1_g1_i1	655	548.7	2	2	2	2.38746	0	0	42.0146	42.0146	42.0146	T	17.9396	SNP33_ARATH^SNP33_ARATH^Q:61-654,H:83-280^71.72%ID^E:9e-101^RecName: Full=SNAP25 homologous protein SNAP33;^Eukaryota; Viridiplantae; Streptophyta; Embryophyta; Tracheophyta; Spermatophyta; Magnoliophyta; eudicotyledons; Gunneridae; Pentapetalae; rosids; malvids; Brassicales; Brassicaceae; Camelineae; Arabidopsis
14155	FR631518.1_g1_i1	506	399.7	2	2	2	2.5319	0	0	57.6767	57.6767	57.6767	T	24.6271	ATPBM_ACTDE^ATPBM_ACTDE^Q:3-167,H:102-156^92.73%ID^E:1e-29^RecName: Full=ATP synthase subunit beta, mitochondrial;^Eukaryota; Viridiplantae; Streptophyta; Embryophyta; Tracheophyta; Spermatophyta; Magnoliophyta; eudicotyledons; Gunneridae; Pentapetalae; asterids; Ericales; Actinidiaceae; Actinidia
106255	FR631503.1_g1_i1	523	416.7	2	2	2	2.5102	0	0	55.3237	55.3237	55.3237	T	23.6224	#N/A
5807	FR631480.1_g1_i1	482	375.703	2	2	2	2.56585	0	0	61.3608	61.3608	61.3608	T	26.2001	G3PC_MAGLI^G3PC_MAGLI^Q:4-381,H:5-130^89.68%ID^E:9e-67^RecName: Full=Glyceraldehyde-3-phosphate dehydrogenase, cytosolic;^Eukaryota; Viridiplantae; Streptophyta; Embryophyta; Tracheophyta; Spermatophyta; Magnoliophyta; Magnoliidae; Magnoliales; Magnoliaceae; Magnolia`G3PC_MAGLI^G3PC_MAGLI^Q:383-481,H:131-163^84.85%ID^E:9e-67^RecName: Full=Glyceraldehyde-3-phosphate dehydrogenase, cytosolic;^Eukar…
53825	FR631472.1_g1_i1	633	526.7	3	3	3	3.60547	0	0	65.6543	65.6543	65.6543	T	28.0334	ORYA_ORYSJ^ORYA_ORYSJ^Q:2-631,H:206-414^77.14%ID^E:2e-105^RecName: Full=Oryzain alpha chain;^Eukaryota; Viridiplantae; Streptophyta; Embryophyta; Tracheophyta; Spermatophyta; Magnoliophyta; Liliopsida; Poales; Poaceae; BOP clade; Oryzoideae; Oryzeae; Oryzinae; Oryza
186202	FR631451.1_g1_i1	545	438.7	2	2	2	2.48461	0	0	52.5494	52.5494	52.5494	T	22.4378	DNJ11_ARATH^DNJ11_ARATH^Q:231-473,H:63-130^41.98%ID^E:9e-11^RecName: Full=Chaperone protein dnaJ 11, chloroplastic;^Eukaryota; Viridiplantae; Streptophyta; Embryophyta; Tracheophyta; Spermatophyta; Magnoliophyta; eudicotyledons; Gunneridae; Pentapetalae; rosids; malvids; Brassicales; Brassicaceae; Camelineae; Arabidopsis
91406	FR631427.1_g1_i1	675	568.7	2	2	2	2.37384	0	0	40.5371	40.5371	40.5371	T	17.3087	1433_LILLO^1433_LILLO^Q:88-675,H:1-196^90.31%ID^E:1e-127^RecName: Full=14-3-3-like protein;^Eukaryota; Viridiplantae; Streptophyta; Embryophyta; Tracheophyta; Spermatophyta; Magnoliophyta; Liliopsida; Liliales; Liliaceae; Lilium
106867	FR631425.1_g1_i1	646	539.7	2	2	2	2.39392	0	0	42.7153	42.7153	42.7153	T	18.2388	#N/A
165230	FR631416.1_g1_i1	609	502.7	3	3	3	3.63437	0	0	68.7888	68.7888	68.7888	T	29.3718	TCPE2_AVESA^TCPE2_AVESA^Q:3-608,H:261-462^91.58%ID^E:5e-132^RecName: Full=T-complex protein 1 subunit epsilon;^Eukaryota; Viridiplantae; Streptophyta; Embryophyta; Tracheophyta; Spermatophyta; Magnoliophyta; Liliopsida; Poales; Poaceae; BOP clade; Pooideae; Poodae; Poeae; Aveninae; Avena
187785	FR631413.1_g1_i1	615	508.7	3	3	3	3.62689	0	0	67.9775	67.9775	67.9775	T	29.0254	RSSA_BRANA^RSSA_BRANA^Q:1-414,H:146-289^59.46%ID^E:3e-40^RecName: Full=40S ribosomal protein SA {ECO:0000255|HAMAP-Rule:MF_03015};^Eukaryota; Viridiplantae; Streptophyta; Embryophyta; Tracheophyta; Spermatophyta; Magnoliophyta; eudicotyledons; Gunneridae; Pentapetalae; rosids; malvids; Brassicales; Brassicaceae; Brassiceae; Brassica
228315	FR631407.1_g1_i1	688	581.7	3	3	3	3.54822	0	0	59.4467	59.4467	59.4467	T	25.3829	DRM1_ARATH^DRM1_ARATH^Q:46-399,H:1-121^64%ID^E:1e-38^RecName: Full=Dormancy-associated protein 1 {ECO:0000303|Ref.1};^Eukaryota; Viridiplantae; Streptophyta; Embryophyta; Tracheophyta; Spermatophyta; Magnoliophyta; eudicotyledons; Gunneridae; Pentapetalae; rosids; malvids; Brassicales; Brassicaceae; Camelineae; Arabidopsis
40430	FR631398.1_g1_i1	658	551.7	3	3	3	3.57803	0	0	62.6792	62.6792	62.6792	T	26.7631	HS181_ARATH^HS181_ARATH^Q:82-534,H:6-159^77.42%ID^E:1e-72^RecName: Full=18.1 kDa class I heat shock protein;^Eukaryota; Viridiplantae; Streptophyta; Embryophyta; Tracheophyta; Spermatophyta; Magnoliophyta; eudicotyledons; Gunneridae; Pentapetalae; rosids; malvids; Brassicales; Brassicaceae; Camelineae; Arabidopsis
68919	FR631394.1_g1_i1	658	551.7	2	2	2	2.38535	0	0	41.7862	41.7862	41.7862	T	17.8421	SHL_ARATH^SHL_ARATH^Q:96-656,H:1-187^75.94%ID^E:2e-109^RecName: Full=Chromatin remodeling protein SHL {ECO:0000305};^Eukaryota; Viridiplantae; Streptophyta; Embryophyta; Tracheophyta; Spermatophyta; Magnoliophyta; eudicotyledons; Gunneridae; Pentapetalae; rosids; malvids; Brassicales; Brassicaceae; Camelineae; Arabidopsis
80601	FR631392.1_g1_i1	218	113.932	2	2	2	3.82685	0	0	202.344	202.344	202.344	T	86.398	HMGB2_ARATH^HMGB2_ARATH^Q:2-106,H:75-109^71.43%ID^E:4e-08^RecName: Full=High mobility group B protein 2;^Eukaryota; Viridiplantae; Streptophyta; Embryophyta; Tracheophyta; Spermatophyta; Magnoliophyta; eudicotyledons; Gunneridae; Pentapetalae; rosids; malvids; Brassicales; Brassicaceae; Camelineae; Arabidopsis
102167	FR631389.1_g1_i1	607	500.7	2	2	2	2.42461	0	0	46.0424	46.0424	46.0424	T	19.6594	COR47_ARATH^COR47_ARATH^Q:158-472,H:135-249^37.9%ID^E:2e-09^RecName: Full=Dehydrin COR47;^Eukaryota; Viridiplantae; Streptophyta; Embryophyta; Tracheophyta; Spermatophyta; Magnoliophyta; eudicotyledons; Gunneridae; Pentapetalae; rosids; malvids; Brassicales; Brassicaceae; Camelineae; Arabidopsis
121916	FR631386.1_g1_i1	563	456.7	3	3	3	3.69827	0	0	75.7173	75.7173	75.7173	T	32.3302	PER16_ARATH^PER16_ARATH^Q:3-563,H:51-234^71.66%ID^E:2e-91^RecName: Full=Peroxidase 16;^Eukaryota; Viridiplantae; Streptophyta; Embryophyta; Tracheophyta; Spermatophyta; Magnoliophyta; eudicotyledons; Gunneridae; Pentapetalae; rosids; malvids; Brassicales; Brassicaceae; Camelineae; Arabidopsis
127841	FR631385.1_g1_i1	449	342.721	2	2	2	2.62021	0	0	67.2659	67.2659	67.2659	T	28.7216	RS30_ARATH^RS30_ARATH^Q:86-271,H:1-62^96.77%ID^E:1e-25^RecName: Full=40S ribosomal protein S30;^Eukaryota; Viridiplantae; Streptophyta; Embryophyta; Tracheophyta; Spermatophyta; Magnoliophyta; eudicotyledons; Gunneridae; Pentapetalae; rosids; malvids; Brassicales; Brassicaceae; Camelineae; Arabidopsis
219637	FR631371.1_g1_i1	477	370.705	3	3	3	3.86021	0	0	93.2821	93.2821	93.2821	T	39.8301	#N/A
31300	FR631362.1_g1_i1	531	424.7	3	3	3	3.75088	0	0	81.4224	81.4224	81.4224	T	34.7662	RL31_PERFR^RL31_PERFR^Q:70-432,H:1-121^89.26%ID^E:3e-57^RecName: Full=60S ribosomal protein L31;^Eukaryota; Viridiplantae; Streptophyta; Embryophyta; Tracheophyta; Spermatophyta; Magnoliophyta; eudicotyledons; Gunneridae; Pentapetalae; asterids; lamiids; Lamiales; Lamiaceae; Nepetoideae; Elsholtzieae; Perilla
39490	FR631361.1_g1_i1	653	546.7	2	2	2	2.38888	0	0	42.1683	42.1683	42.1683	T	18.0053	RLA01_ARATH^RLA01_ARATH^Q:206-652,H:1-149^89.93%ID^E:2e-90^RecName: Full=60S acidic ribosomal protein P0-1;^Eukaryota; Viridiplantae; Streptophyta; Embryophyta; Tracheophyta; Spermatophyta; Magnoliophyta; eudicotyledons; Gunneridae; Pentapetalae; rosids; malvids; Brassicales; Brassicaceae; Camelineae; Arabidopsis
64242	FR631358.1_g1_i1	622	515.7	2	2	2	2.41226	0	0	44.7032	44.7032	44.7032	T	19.0876	MT2_ACTDE^MT2_ACTDE^Q:158-319,H:25-78^83.64%ID^E:2e-21^RecName: Full=Metallothionein-like protein type 2;^Eukaryota; Viridiplantae; Streptophyta; Embryophyta; Tracheophyta; Spermatophyta; Magnoliophyta; eudicotyledons; Gunneridae; Pentapetalae; asterids; Ericales; Actinidiaceae; Actinidia
80968	FR631356.1_g1_i1	684	577.7	4	4	4	4.73602	0	0	79.8111	79.8111	79.8111	T	34.0782	RS52_ARATH^RS52_ARATH^Q:159-683,H:17-191^90.86%ID^E:4e-118^RecName: Full=40S ribosomal protein S5-2;^Eukaryota; Viridiplantae; Streptophyta; Embryophyta; Tracheophyta; Spermatophyta; Magnoliophyta; eudicotyledons; Gunneridae; Pentapetalae; rosids; malvids; Brassicales; Brassicaceae; Camelineae; Arabidopsis
174169	FR631343.1_g1_i1	609	502.7	3	3	3	3.63437	0	0	68.7888	68.7888	68.7888	T	29.3718	RL182_ARATH^RL182_ARATH^Q:2-421,H:48-187^84.29%ID^E:2e-82^RecName: Full=60S ribosomal protein L18-2;^Eukaryota; Viridiplantae; Streptophyta; Embryophyta; Tracheophyta; Spermatophyta; Magnoliophyta; eudicotyledons; Gunneridae; Pentapetalae; rosids; malvids; Brassicales; Brassicaceae; Camelineae; Arabidopsis
172132	FR631308.1_g1_i1	274	168.66	3	3	3	4.87372	0	0	205.029	205.029	205.029	T	87.5443	#N/A
180432	FR631307.1_g1_i1	656	549.7	3	3	3	3.58013	0	0	62.9073	62.9073	62.9073	T	26.8605	RS101_ARATH^RS101_ARATH^Q:1-288,H:1-96^87.5%ID^E:6e-56^RecName: Full=40S ribosomal protein S10-1;^Eukaryota; Viridiplantae; Streptophyta; Embryophyta; Tracheophyta; Spermatophyta; Magnoliophyta; eudicotyledons; Gunneridae; Pentapetalae; rosids; malvids; Brassicales; Brassicaceae; Camelineae; Arabidopsis
27363	FR631259.1_g1_i1	641	534.7	2	2	2	2.39761	0	0	43.1147	43.1147	43.1147	T	18.4093	TAL_TRIEI^TAL_TRIEI^Q:325-636,H:2-111^43.64%ID^E:1e-20^RecName: Full=Transaldolase {ECO:0000255|HAMAP-Rule:MF_00493};^Bacteria; Cyanobacteria; Oscillatoriophycideae; Oscillatoriales; Microcoleaceae; Trichodesmium
79401	FR631250.1_g1_i1	382	275.846	2	2	2	2.76966	0	0	83.5736	83.5736	83.5736	T	35.6847	ATP7_ARATH^ATP7_ARATH^Q:4-195,H:177-240^79.69%ID^E:1e-25^RecName: Full=Probable ATP synthase 24 kDa subunit, mitochondrial;^Eukaryota; Viridiplantae; Streptophyta; Embryophyta; Tracheophyta; Spermatophyta; Magnoliophyta; eudicotyledons; Gunneridae; Pentapetalae; rosids; malvids; Brassicales; Brassicaceae; Camelineae; Arabidopsis
207892	FR631232.1_g1_i1	716	609.7	2	2	2	2.3487	0	0	37.8111	37.8111	37.8111	T	16.1448	B2_DAUCA^B2_DAUCA^Q:122-559,H:58-203^94.52%ID^E:2e-98^RecName: Full=B2 protein;^Eukaryota; Viridiplantae; Streptophyta; Embryophyta; Tracheophyta; Spermatophyta; Magnoliophyta; eudicotyledons; Gunneridae; Pentapetalae; asterids; campanulids; Apiales; Apiaceae; Apioideae; Scandiceae; Daucinae; Daucus; Daucus sect. Daucus
40046	FR631222.1_g1_i1	618	511.7	6	6	6	7.24643	0	0	135.158	135.158	135.158	T	57.7104	YCF3_DIOEL^YCF3_DIOEL^Q:2-76,H:20-44^96%ID^E:2e-07^RecName: Full=Photosystem I assembly protein Ycf3 {ECO:0000255|HAMAP-Rule:MF_00439};^Eukaryota; Viridiplantae; Streptophyta; Embryophyta; Tracheophyta; Spermatophyta; Magnoliophyta; Liliopsida; Dioscoreales; Dioscoreaceae; Dioscorea
183785	FR631202.1_g1_i1	554	447.7	4	4	4	4.94974	0	0	102.986	102.986	102.986	T	43.9735	SAHH_MEDSA^SAHH_MEDSA^Q:93-278,H:424-485^93.55%ID^E:1e-32^RecName: Full=Adenosylhomocysteinase;^Eukaryota; Viridiplantae; Streptophyta; Embryophyta; Tracheophyta; Spermatophyta; Magnoliophyta; eudicotyledons; Gunneridae; Pentapetalae; rosids; fabids; Fabales; Fabaceae; Papilionoideae; Trifolieae; Medicago
200933	FR631199.1_g1_i1	421	314.754	2	2	2	2.67511	0	0	73.2427	73.2427	73.2427	T	31.2736	RS191_ARATH^RS191_ARATH^Q:3-221,H:69-141^87.67%ID^E:3e-39^RecName: Full=40S ribosomal protein S19-1;^Eukaryota; Viridiplantae; Streptophyta; Embryophyta; Tracheophyta; Spermatophyta; Magnoliophyta; eudicotyledons; Gunneridae; Pentapetalae; rosids; malvids; Brassicales; Brassicaceae; Camelineae; Arabidopsis
225283	FR631196.1_g1_i1	645	538.7	2	2	2	2.39465	0	0	42.7946	42.7946	42.7946	T	18.2726	M2K5_ARATH^M2K5_ARATH^Q:3-536,H:148-325^80.9%ID^E:1e-104^RecName: Full=Mitogen-activated protein kinase kinase 5;^Eukaryota; Viridiplantae; Streptophyta; Embryophyta; Tracheophyta; Spermatophyta; Magnoliophyta; eudicotyledons; Gunneridae; Pentapetalae; rosids; malvids; Brassicales; Brassicaceae; Camelineae; Arabidopsis
233808	FR631195.1_g1_i1	686	579.7	2	2	2	2.36674	0	0	39.7679	39.7679	39.7679	T	16.9803	IF5A2_NICPL^IF5A2_NICPL^Q:87-566,H:1-159^94.38%ID^E:8e-105^RecName: Full=Eukaryotic translation initiation factor 5A-2;^Eukaryota; Viridiplantae; Streptophyta; Embryophyta; Tracheophyta; Spermatophyta; Magnoliophyta; eudicotyledons; Gunneridae; Pentapetalae; asterids; lamiids; Solanales; Solanaceae; Nicotianoideae; Nicotianeae; Nicotiana
83834	FR631180.1_g1_i1	641	534.7	2	2	2	2.39761	0	0	43.1147	43.1147	43.1147	T	18.4093	RL191_ARATH^RL191_ARATH^Q:2-433,H:45-188^93.75%ID^E:2e-77^RecName: Full=60S ribosomal protein L19-1;^Eukaryota; Viridiplantae; Streptophyta; Embryophyta; Tracheophyta; Spermatophyta; Magnoliophyta; eudicotyledons; Gunneridae; Pentapetalae; rosids; malvids; Brassicales; Brassicaceae; Camelineae; Arabidopsis
170566	FR631166.1_g1_i1	563	456.7	2	2	2	2.46551	0	0	50.4782	50.4782	50.4782	T	21.5535	CALM_SOLLC^CALM_SOLLC^Q:42-386,H:1-115^95.65%ID^E:6e-73^RecName: Full=Calmodulin;^Eukaryota; Viridiplantae; Streptophyta; Embryophyta; Tracheophyta; Spermatophyta; Magnoliophyta; eudicotyledons; Gunneridae; Pentapetalae; asterids; lamiids; Solanales; Solanaceae; Solanoideae; Solaneae; Solanum; Lycopersicon`CALM_SOLLC^CALM_SOLLC^Q:383-487,H:115-149^94.29%ID^E:3e-13^RecName: Full=Calmodulin;^Eukary…
203078	FR631161.1_g1_i1	623	516.7	2	2	2	2.41146	0	0	44.6166	44.6166	44.6166	T	19.0507	LIL31_ARATH^LIL31_ARATH^Q:416-622,H:87-158^65.28%ID^E:2e-22^RecName: Full=Light-harvesting complex-like protein 3 isotype 1, chloroplastic {ECO:0000305};^Eukaryota; Viridiplantae; Streptophyta; Embryophyta; Tracheophyta; Spermatophyta; Magnoliophyta; eudicotyledons; Gunneridae; Pentapetalae; rosids; malvids; Brassicales; Brassicaceae; Camelineae; Arabidopsis
122918	FR631137.1_g1_i1	468	361.709	2	2	2	2.58772	0	0	63.7347	63.7347	63.7347	T	27.2138	#N/A
22971	FR631116.1_g1_i1	397	290.803	2	2	2	2.73037	0	0	79.275	79.275	79.275	T	33.8493	PTN2A_ARATH^PTN2A_ARATH^Q:4-231,H:533-611^41.98%ID^E:6e-09^RecName: Full=Phosphatidylinositol 3,4,5-trisphosphate 3-phosphatase and protein-tyrosine-phosphatase PTEN2A {ECO:0000305};^Eukaryota; Viridiplantae; Streptophyta; Embryophyta; Tracheophyta; Spermatophyta; Magnoliophyta; eudicotyledons; Gunneridae; Pentapetalae; rosids; malvids; Brassicales; Brassicaceae; Camelineae; Arabidopsis
71554	FR631109.1_g1_i1	555	448.7	2	2	2	2.47381	0	0	51.3782	51.3782	51.3782	T	21.9377	#N/A
95026	FR631105.1_g1_i1	624	517.7	2	2	2	2.41066	0	0	44.5305	44.5305	44.5305	T	19.0139	GMPP1_ARATH^GMPP1_ARATH^Q:2-499,H:196-361^90.96%ID^E:2e-107^RecName: Full=Mannose-1-phosphate guanylyltransferase 1;^Eukaryota; Viridiplantae; Streptophyta; Embryophyta; Tracheophyta; Spermatophyta; Magnoliophyta; eudicotyledons; Gunneridae; Pentapetalae; rosids; malvids; Brassicales; Brassicaceae; Camelineae; Arabidopsis
164447	FR631095.1_g1_i1	555	448.7	2	2	2	2.47381	0	0	51.3782	51.3782	51.3782	T	21.9377	TRPB2_AQUAE^TRPB2_AQUAE^Q:2-349,H:319-434^63.79%ID^E:2e-48^RecName: Full=Tryptophan synthase beta chain 2;^Bacteria; Aquificae; Aquificales; Aquificaceae; Aquifex
230398	FR631086.1_g1_i1	589	482.7	2	2	2	2.44044	0	0	47.7593	47.7593	47.7593	T	20.3925	DHN3_HORVU^DHN3_HORVU^Q:35-286,H:68-161^43.75%ID^E:2e-06^RecName: Full=Dehydrin DHN3;^Eukaryota; Viridiplantae; Streptophyta; Embryophyta; Tracheophyta; Spermatophyta; Magnoliophyta; Liliopsida; Poales; Poaceae; BOP clade; Pooideae; Triticodae; Triticeae; Hordeinae; Hordeum
65877	FR631074.1_g1_i1	205	101.433	2	2	2	4.04209	0	0	227.278	227.278	227.278	T	97.0443	#N/A
7618	FR631047.1_g1_i1	640	533.7	2	2	2	2.39835	0	0	43.1955	43.1955	43.1955	T	18.4438	TBA6_ARATH^TBA6_ARATH^Q:1-639,H:5-217^98.59%ID^E:1e-137^RecName: Full=Tubulin alpha-6 chain;^Eukaryota; Viridiplantae; Streptophyta; Embryophyta; Tracheophyta; Spermatophyta; Magnoliophyta; eudicotyledons; Gunneridae; Pentapetalae; rosids; malvids; Brassicales; Brassicaceae; Camelineae; Arabidopsis
211779	FR631017.1_g1_i1	649	542.7	2	2	2	2.39174	0	0	42.4791	42.4791	42.4791	T	18.138	HMGB3_ARATH^HMGB3_ARATH^Q:64-294,H:31-107^77.92%ID^E:9e-36^RecName: Full=High mobility group B protein 3;^Eukaryota; Viridiplantae; Streptophyta; Embryophyta; Tracheophyta; Spermatophyta; Magnoliophyta; eudicotyledons; Gunneridae; Pentapetalae; rosids; malvids; Brassicales; Brassicaceae; Camelineae; Arabidopsis
234247	FR631014.1_g1_i1	671	564.7	2	2	2	2.37648	0	0	40.8242	40.8242	40.8242	T	17.4313	RL40B_ARATH^RL40B_ARATH^Q:61-444,H:1-128^99.22%ID^E:1e-87^RecName: Full=Ubiquitin-60S ribosomal protein L40-2;^Eukaryota; Viridiplantae; Streptophyta; Embryophyta; Tracheophyta; Spermatophyta; Magnoliophyta; eudicotyledons; Gunneridae; Pentapetalae; rosids; malvids; Brassicales; Brassicaceae; Camelineae; Arabidopsis
72956	FR631002.1_g1_i1	581	474.7	3	3	3	3.67179	0	0	72.8463	72.8463	72.8463	T	31.1043	#N/A
173819	FR630987.1_g1_i1	300	194.337	3	3	3	4.63113	0	0	177.939	177.939	177.939	T	75.9773	#N/A
83725	FR630965.1_g1_i1	594	487.7	2	2	2	2.43592	0	0	47.2697	47.2697	47.2697	T	20.1835	RR2_EUCGG^RR2_EUCGG^Q:1-594,H:36-233^92.93%ID^E:9e-124^RecName: Full=30S ribosomal protein S2, chloroplastic;^Eukaryota; Viridiplantae; Streptophyta; Embryophyta; Tracheophyta; Spermatophyta; Magnoliophyta; eudicotyledons; Gunneridae; Pentapetalae; rosids; malvids; Myrtales; Myrtaceae; Myrtoideae; Eucalypteae; Eucalyptus
143263	FR630956.1_g1_i1	615	508.7	3	3	3	3.62689	0	0	67.9775	67.9775	67.9775	T	29.0254	MTND2_VITVI^MTND2_VITVI^Q:2-565,H:5-192^86.7%ID^E:4e-123^RecName: Full=1,2-dihydroxy-3-keto-5-methylthiopentene dioxygenase 2 {ECO:0000255|HAMAP-Rule:MF_03154};^Eukaryota; Viridiplantae; Streptophyta; Embryophyta; Tracheophyta; Spermatophyta; Magnoliophyta; eudicotyledons; Gunneridae; Pentapetalae; rosids; Vitales; Vitaceae; Vitis
166871	FR630953.1_g1_i1	574	467.7	2	2	2	2.45456	0	0	49.291	49.291	49.291	T	21.0465	RL31_PERFR^RL31_PERFR^Q:60-422,H:1-121^89.26%ID^E:4e-57^RecName: Full=60S ribosomal protein L31;^Eukaryota; Viridiplantae; Streptophyta; Embryophyta; Tracheophyta; Spermatophyta; Magnoliophyta; eudicotyledons; Gunneridae; Pentapetalae; asterids; lamiids; Lamiales; Lamiaceae; Nepetoideae; Elsholtzieae; Perilla
28704	FR630939.1_g1_i1	582	475.7	2	2	2	2.44692	0	0	48.4621	48.4621	48.4621	T	20.6926	AKR2_ORYSJ^AKR2_ORYSJ^Q:2-580,H:145-339^81.54%ID^E:1e-113^RecName: Full=Probable aldo-keto reductase 2;^Eukaryota; Viridiplantae; Streptophyta; Embryophyta; Tracheophyta; Spermatophyta; Magnoliophyta; Liliopsida; Poales; Poaceae; BOP clade; Oryzoideae; Oryzeae; Oryzinae; Oryza
44940	FR630937.1_g1_i1	643	536.7	2	2	2	2.39612	0	0	42.954	42.954	42.954	T	18.3407	PER12_ARATH^PER12_ARATH^Q:16-450,H:198-342^65.52%ID^E:2e-65^RecName: Full=Peroxidase 12;^Eukaryota; Viridiplantae; Streptophyta; Embryophyta; Tracheophyta; Spermatophyta; Magnoliophyta; eudicotyledons; Gunneridae; Pentapetalae; rosids; malvids; Brassicales; Brassicaceae; Camelineae; Arabidopsis
56941	FR630935.1_g1_i1	368	261.896	4	4	4	5.62054	0	0	176.05	176.05	176.05	T	75.1708	HSP12_SOYBN^HSP12_SOYBN^Q:3-167,H:20-74^89.09%ID^E:1e-26^RecName: Full=Class I heat shock protein;^Eukaryota; Viridiplantae; Streptophyta; Embryophyta; Tracheophyta; Spermatophyta; Magnoliophyta; eudicotyledons; Gunneridae; Pentapetalae; rosids; fabids; Fabales; Fabaceae; Papilionoideae; Phaseoleae; Glycine; Soja
64763	FR630934.1_g1_i1	617	510.7	2	2	2	2.41629	0	0	45.1408	45.1408	45.1408	T	19.2745	RS12_HORVU^RS12_HORVU^Q:174-545,H:20-143^78.23%ID^E:1e-65^RecName: Full=40S ribosomal protein S12;^Eukaryota; Viridiplantae; Streptophyta; Embryophyta; Tracheophyta; Spermatophyta; Magnoliophyta; Liliopsida; Poales; Poaceae; BOP clade; Pooideae; Triticodae; Triticeae; Hordeinae; Hordeum
212140	FR630912.1_g1_i1	576	469.7	2	2	2	2.45263	0	0	49.0811	49.0811	49.0811	T	20.9569	APBLC_ARATH^APBLC_ARATH^Q:3-575,H:680-870^72.25%ID^E:1e-93^RecName: Full=Beta-adaptin-like protein C;^Eukaryota; Viridiplantae; Streptophyta; Embryophyta; Tracheophyta; Spermatophyta; Magnoliophyta; eudicotyledons; Gunneridae; Pentapetalae; rosids; malvids; Brassicales; Brassicaceae; Camelineae; Arabidopsis
102273	FR630894.1_g1_i1	581	474.7	2	2	2	2.44786	0	0	48.5642	48.5642	48.5642	T	20.7362	TAL_FRAAA^TAL_FRAAA^Q:2-496,H:198-363^53.01%ID^E:3e-42^RecName: Full=Transaldolase {ECO:0000255|HAMAP-Rule:MF_00493};^Bacteria; Actinobacteria; Frankiales; Frankiaceae; Frankia
138795	FR630888.1_g1_i1	670	563.7	2	2	2	2.37715	0	0	40.8966	40.8966	40.8966	T	17.4623	XYL1_ARATH^XYL1_ARATH^Q:3-542,H:695-914^47.79%ID^E:4e-58^RecName: Full=Alpha-xylosidase 1;^Eukaryota; Viridiplantae; Streptophyta; Embryophyta; Tracheophyta; Spermatophyta; Magnoliophyta; eudicotyledons; Gunneridae; Pentapetalae; rosids; malvids; Brassicales; Brassicaceae; Camelineae; Arabidopsis
185624	FR630880.1_g1_i1	550	443.7	2	2	2	2.47915	0	0	51.9572	51.9572	51.9572	T	22.185	LEGB4_VICFA^LEGB4_VICFA^Q:110-535,H:51-259^25.71%ID^E:1e-15^RecName: Full=Legumin type B;^Eukaryota; Viridiplantae; Streptophyta; Embryophyta; Tracheophyta; Spermatophyta; Magnoliophyta; eudicotyledons; Gunneridae; Pentapetalae; rosids; fabids; Fabales; Fabaceae; Papilionoideae; Fabeae; Vicia
27358	FR630868.1_g1_i1	544	437.7	2	2	2	2.48572	0	0	52.6694	52.6694	52.6694	T	22.4891	HIP39_ARATH^HIP39_ARATH^Q:28-237,H:2-71^52.11%ID^E:2e-13^RecName: Full=Heavy metal-associated isoprenylated plant protein 39 {ECO:0000303|PubMed:21072340, ECO:0000303|PubMed:23368984};^Eukaryota; Viridiplantae; Streptophyta; Embryophyta; Tracheophyta; Spermatophyta; Magnoliophyta; eudicotyledons; Gunneridae; Pentapetalae; rosids; malvids; Brassicales; Brassicaceae; Camelineae; Arabidopsis
52035	FR630864.1_g1_i1	572	465.7	2	2	2	2.45652	0	0	49.5027	49.5027	49.5027	T	21.1369	#N/A
125920	FR630854.1_g1_i1	606	499.7	2	2	2	2.42545	0	0	46.1345	46.1345	46.1345	T	19.6988	RS263_ARATH^RS263_ARATH^Q:96-398,H:1-101^87.13%ID^E:4e-36^RecName: Full=40S ribosomal protein S26-3;^Eukaryota; Viridiplantae; Streptophyta; Embryophyta; Tracheophyta; Spermatophyta; Magnoliophyta; eudicotyledons; Gunneridae; Pentapetalae; rosids; malvids; Brassicales; Brassicaceae; Camelineae; Arabidopsis
62383	FR630829.1_g1_i1	649	542.7	2	2	2	2.39174	0	0	42.4791	42.4791	42.4791	T	18.138	RL172_ARATH^RL172_ARATH^Q:46-570,H:1-175^89.71%ID^E:1e-102^RecName: Full=60S ribosomal protein L17-2;^Eukaryota; Viridiplantae; Streptophyta; Embryophyta; Tracheophyta; Spermatophyta; Magnoliophyta; eudicotyledons; Gunneridae; Pentapetalae; rosids; malvids; Brassicales; Brassicaceae; Camelineae; Arabidopsis
120628	FR630820.1_g1_i1	591	484.7	10	10	10	12.1931	0	0	237.811	237.811	237.811	T	101.542	UBQ11_ARATH^UBQ11_ARATH^Q:58-591,H:1-178^100%ID^E:2e-122^RecName: Full=Polyubiquitin 11;^Eukaryota; Viridiplantae; Streptophyta; Embryophyta; Tracheophyta; Spermatophyta; Magnoliophyta; eudicotyledons; Gunneridae; Pentapetalae; rosids; malvids; Brassicales; Brassicaceae; Camelineae; Arabidopsis`UBQ11_ARATH^UBQ11_ARATH^Q:58-516,H:77-229^99.35%ID^E:1e-103^RecName: Full=Polyubiquitin 11;^Eukaryota; …
40320	FR630798.1_g1_i1	600	493.7	2	2	2	2.43063	0	0	46.6952	46.6952	46.6952	T	19.9382	NFYA7_ARATH^NFYA7_ARATH^Q:77-598,H:1-160^56.45%ID^E:9e-49^RecName: Full=Nuclear transcription factor Y subunit A-7;^Eukaryota; Viridiplantae; Streptophyta; Embryophyta; Tracheophyta; Spermatophyta; Magnoliophyta; eudicotyledons; Gunneridae; Pentapetalae; rosids; malvids; Brassicales; Brassicaceae; Camelineae; Arabidopsis
136460	FR630784.1_g1_i1	498	391.701	2	2	2	2.54276	0	0	58.8547	58.8547	58.8547	T	25.1301	UBC8_ARATH^UBC8_ARATH^Q:1-195,H:84-148^98.46%ID^E:7e-39^RecName: Full=Ubiquitin-conjugating enzyme E2 8;^Eukaryota; Viridiplantae; Streptophyta; Embryophyta; Tracheophyta; Spermatophyta; Magnoliophyta; eudicotyledons; Gunneridae; Pentapetalae; rosids; malvids; Brassicales; Brassicaceae; Camelineae; Arabidopsis
149026	FR630782.1_g1_i1	609	502.7	4	4	4	4.84583	0	0	91.7184	91.7184	91.7184	T	39.1624	CSPLC_VITVI^CSPLC_VITVI^Q:115-609,H:1-165^83.64%ID^E:3e-86^RecName: Full=CASP-like protein 2B1;^Eukaryota; Viridiplantae; Streptophyta; Embryophyta; Tracheophyta; Spermatophyta; Magnoliophyta; eudicotyledons; Gunneridae; Pentapetalae; rosids; Vitales; Vitaceae; Vitis
31729	FR630765.1_g1_i1	617	510.7	3	3	3	3.62444	0	0	67.7112	67.7112	67.7112	T	28.9117	MT2_ACTDE^MT2_ACTDE^Q:158-319,H:25-78^83.64%ID^E:2e-21^RecName: Full=Metallothionein-like protein type 2;^Eukaryota; Viridiplantae; Streptophyta; Embryophyta; Tracheophyta; Spermatophyta; Magnoliophyta; eudicotyledons; Gunneridae; Pentapetalae; asterids; Ericales; Actinidiaceae; Actinidia
68161	FR630759.1_g1_i1	662	555.7	2	2	2	2.38258	0	0	41.4854	41.4854	41.4854	T	17.7137	RL191_ARATH^RL191_ARATH^Q:2-454,H:38-188^94.04%ID^E:1e-82^RecName: Full=60S ribosomal protein L19-1;^Eukaryota; Viridiplantae; Streptophyta; Embryophyta; Tracheophyta; Spermatophyta; Magnoliophyta; eudicotyledons; Gunneridae; Pentapetalae; rosids; malvids; Brassicales; Brassicaceae; Camelineae; Arabidopsis
76751	FR630758.1_g1_i1	680	573.7	4	4	4	4.74115	0	0	80.3675	80.3675	80.3675	T	34.3158	M030_ARATH^M030_ARATH^Q:170-3,H:1-56^98.21%ID^E:4e-33^RecName: Full=Uncharacterized mitochondrial protein AtMg00030;^Eukaryota; Viridiplantae; Streptophyta; Embryophyta; Tracheophyta; Spermatophyta; Magnoliophyta; eudicotyledons; Gunneridae; Pentapetalae; rosids; malvids; Brassicales; Brassicaceae; Camelineae; Arabidopsis
72776	FR630724.1_g1_i1	697	590.7	3	3	3	3.53987	0	0	58.541	58.541	58.541	T	24.9961	RR3_PANGI^RR3_PANGI^Q:484-696,H:1-71^88.73%ID^E:1e-36^RecName: Full=30S ribosomal protein S3, chloroplastic;^Eukaryota; Viridiplantae; Streptophyta; Embryophyta; Tracheophyta; Spermatophyta; Magnoliophyta; eudicotyledons; Gunneridae; Pentapetalae; asterids; campanulids; Apiales; Araliaceae; Panax
92835	FR630721.1_g1_i1	641	534.7	4	4	4	4.79521	0	0	86.2294	86.2294	86.2294	T	36.8187	RSSA_DAUCA^RSSA_DAUCA^Q:2-616,H:62-268^77.62%ID^E:4e-102^RecName: Full=40S ribosomal protein SA {ECO:0000255|HAMAP-Rule:MF_03015};^Eukaryota; Viridiplantae; Streptophyta; Embryophyta; Tracheophyta; Spermatophyta; Magnoliophyta; eudicotyledons; Gunneridae; Pentapetalae; asterids; campanulids; Apiales; Apiaceae; Apioideae; Scandiceae; Daucinae; Daucus; Daucus sect. Daucus
133194	FR630715.1_g1_i1	446	339.723	2	2	2	2.62567	0	0	67.8594	67.8594	67.8594	T	28.975	RL15_PETHY^RL15_PETHY^Q:1-279,H:112-204^89.25%ID^E:2e-54^RecName: Full=60S ribosomal protein L15;^Eukaryota; Viridiplantae; Streptophyta; Embryophyta; Tracheophyta; Spermatophyta; Magnoliophyta; eudicotyledons; Gunneridae; Pentapetalae; asterids; lamiids; Solanales; Solanaceae; Petunioideae; Petunia
164240	FR630711.1_g1_i1	689	582.7	2	2	2	2.36485	0	0	39.5631	39.5631	39.5631	T	16.8929	Y5848_ARATH^Y5848_ARATH^Q:103-579,H:1-150^45.73%ID^E:2e-32^RecName: Full=Uncharacterized protein At5g48480;^Eukaryota; Viridiplantae; Streptophyta; Embryophyta; Tracheophyta; Spermatophyta; Magnoliophyta; eudicotyledons; Gunneridae; Pentapetalae; rosids; malvids; Brassicales; Brassicaceae; Camelineae; Arabidopsis
231422	FR630701.1_g1_i1	557	450.7	2	2	2	2.47171	0	0	51.1502	51.1502	51.1502	T	21.8404	ZN593_XENTR^ZN593_XENTR^Q:66-404,H:10-119^41.03%ID^E:3e-14^RecName: Full=Zinc finger protein 593;^Eukaryota; Metazoa; Chordata; Craniata; Vertebrata; Euteleostomi; Amphibia; Batrachia; Anura; Pipoidea; Pipidae; Xenopodinae; Xenopus; Silurana
2495	FR630700.1_g1_i1	664	557.7	2	2	2	2.38121	0	0	41.3366	41.3366	41.3366	T	17.6501	MT2_ACTDE^MT2_ACTDE^Q:158-319,H:25-78^83.64%ID^E:2e-21^RecName: Full=Metallothionein-like protein type 2;^Eukaryota; Viridiplantae; Streptophyta; Embryophyta; Tracheophyta; Spermatophyta; Magnoliophyta; eudicotyledons; Gunneridae; Pentapetalae; asterids; Ericales; Actinidiaceae; Actinidia
73028	FR630690.1_g1_i1	464	357.711	3	3	3	3.89141	0	0	96.6706	96.6706	96.6706	T	41.2769	RL291_ARATH^RL291_ARATH^Q:65-247,H:1-61^83.61%ID^E:4e-28^RecName: Full=60S ribosomal protein L29-1;^Eukaryota; Viridiplantae; Streptophyta; Embryophyta; Tracheophyta; Spermatophyta; Magnoliophyta; eudicotyledons; Gunneridae; Pentapetalae; rosids; malvids; Brassicales; Brassicaceae; Camelineae; Arabidopsis
182622	FR630674.1_g1_i1	556	449.7	2	2	2	2.47276	0	0	51.264	51.264	51.264	T	21.889	RS3A_CICAR^RS3A_CICAR^Q:168-554,H:28-156^93.02%ID^E:1e-84^RecName: Full=40S ribosomal protein S3a {ECO:0000255|HAMAP-Rule:MF_03122};^Eukaryota; Viridiplantae; Streptophyta; Embryophyta; Tracheophyta; Spermatophyta; Magnoliophyta; eudicotyledons; Gunneridae; Pentapetalae; rosids; fabids; Fabales; Fabaceae; Papilionoideae; Cicereae; Cicer
130474	FR630646.1_g1_i1	586	479.7	3	3	3	3.66479	0	0	72.087	72.087	72.087	T	30.7801	RS92_ARATH^RS92_ARATH^Q:41-586,H:1-182^91.21%ID^E:1e-120^RecName: Full=40S ribosomal protein S9-2;^Eukaryota; Viridiplantae; Streptophyta; Embryophyta; Tracheophyta; Spermatophyta; Magnoliophyta; eudicotyledons; Gunneridae; Pentapetalae; rosids; malvids; Brassicales; Brassicaceae; Camelineae; Arabidopsis
199016	FR630634.1_g1_i1	566	459.7	5	5	5	6.15618	0	0	125.372	125.372	125.372	T	53.532	#N/A
207205	FR630633.1_g1_i1	653	546.7	2	2	2	2.38888	0	0	42.1683	42.1683	42.1683	T	18.0053	HD6_ORYSJ^HD6_ORYSJ^Q:3-653,H:6-222^96.31%ID^E:2e-138^RecName: Full=Casein kinase II subunit alpha-2 {ECO:0000305};^Eukaryota; Viridiplantae; Streptophyta; Embryophyta; Tracheophyta; Spermatophyta; Magnoliophyta; Liliopsida; Poales; Poaceae; BOP clade; Oryzoideae; Oryzeae; Oryzinae; Oryza
234120	FR630629.1_g1_i1	469	362.709	3	3	3	3.87915	0	0	95.3386	95.3386	95.3386	T	40.7082	RS72_ARATH^RS72_ARATH^Q:92-469,H:1-126^81.75%ID^E:1e-71^RecName: Full=40S ribosomal protein S7-2;^Eukaryota; Viridiplantae; Streptophyta; Embryophyta; Tracheophyta; Spermatophyta; Magnoliophyta; eudicotyledons; Gunneridae; Pentapetalae; rosids; malvids; Brassicales; Brassicaceae; Camelineae; Arabidopsis
10289	FR630627.1_g1_i1	555	448.7	2	2	2	2.47381	0	0	51.3782	51.3782	51.3782	T	21.9377	HIRL2_ORYSJ^HIRL2_ORYSJ^Q:3-554,H:61-244^90.76%ID^E:5e-119^RecName: Full=Hypersensitive-induced response protein-like protein 2;^Eukaryota; Viridiplantae; Streptophyta; Embryophyta; Tracheophyta; Spermatophyta; Magnoliophyta; Liliopsida; Poales; Poaceae; BOP clade; Oryzoideae; Oryzeae; Oryzinae; Oryza
53158	FR630620.1_g1_i1	574	467.7	3	3	3	3.68185	0	0	73.9365	73.9365	73.9365	T	31.5698	PIP12_MAIZE^PIP12_MAIZE^Q:81-422,H:1-113^89.47%ID^E:2e-65^RecName: Full=Aquaporin PIP1-2;^Eukaryota; Viridiplantae; Streptophyta; Embryophyta; Tracheophyta; Spermatophyta; Magnoliophyta; Liliopsida; Poales; Poaceae; PACMAD clade; Panicoideae; Andropogonodae; Andropogoneae; Tripsacinae; Zea
60714	FR630619.1_g1_i1	591	484.7	3	3	3	3.65793	0	0	71.3434	71.3434	71.3434	T	30.4626	MYB44_ARATH^MYB44_ARATH^Q:1-432,H:39-182^60.69%ID^E:7e-41^RecName: Full=Transcription factor MYB44;^Eukaryota; Viridiplantae; Streptophyta; Embryophyta; Tracheophyta; Spermatophyta; Magnoliophyta; eudicotyledons; Gunneridae; Pentapetalae; rosids; malvids; Brassicales; Brassicaceae; Camelineae; Arabidopsis
153955	FR630604.1_g1_i1	534	427.7	2	2	2	2.49708	0	0	53.9009	53.9009	53.9009	T	23.0149	#N/A
186960	FR630599.1_g1_i1	620	513.7	3	3	3	3.62079	0	0	67.3158	67.3158	67.3158	T	28.7429	RL212_ARATH^RL212_ARATH^Q:59-550,H:1-164^89.02%ID^E:2e-105^RecName: Full=60S ribosomal protein L21-2;^Eukaryota; Viridiplantae; Streptophyta; Embryophyta; Tracheophyta; Spermatophyta; Magnoliophyta; eudicotyledons; Gunneridae; Pentapetalae; rosids; malvids; Brassicales; Brassicaceae; Camelineae; Arabidopsis
45408	FR630585.1_g1_i1	625	518.7	3	3	3	3.61481	0	0	66.6669	66.6669	66.6669	T	28.4658	TIL_ARATH^TIL_ARATH^Q:66-623,H:1-186^74.73%ID^E:1e-103^RecName: Full=Temperature-induced lipocalin-1 {ECO:0000303|PubMed:18671872};^Eukaryota; Viridiplantae; Streptophyta; Embryophyta; Tracheophyta; Spermatophyta; Magnoliophyta; eudicotyledons; Gunneridae; Pentapetalae; rosids; malvids; Brassicales; Brassicaceae; Camelineae; Arabidopsis
90968	FR630578.1_g1_i1	678	571.7	2	2	2	2.37187	0	0	40.3243	40.3243	40.3243	T	17.2179	ANM10_ARATH^ANM10_ARATH^Q:1-447,H:235-383^64.43%ID^E:1e-65^RecName: Full=Protein arginine N-methyltransferase PRMT10;^Eukaryota; Viridiplantae; Streptophyta; Embryophyta; Tracheophyta; Spermatophyta; Magnoliophyta; eudicotyledons; Gunneridae; Pentapetalae; rosids; malvids; Brassicales; Brassicaceae; Camelineae; Arabidopsis
111138	FR630575.1_g1_i1	295	189.389	3	3	3	4.67292	0	0	182.588	182.588	182.588	T	77.9623	ATPH_VITVI^ATPH_VITVI^Q:46-288,H:1-81^98.77%ID^E:6e-33^RecName: Full=ATP synthase subunit c, chloroplastic {ECO:0000255|HAMAP-Rule:MF_01396};^Eukaryota; Viridiplantae; Streptophyta; Embryophyta; Tracheophyta; Spermatophyta; Magnoliophyta; eudicotyledons; Gunneridae; Pentapetalae; rosids; Vitales; Vitaceae; Vitis
157382	FR630568.1_g1_i1	456	349.716	2	2	2	2.60783	0	0	65.9204	65.9204	65.9204	T	28.1471	RS7_BRAOL^RS7_BRAOL^Q:2-283,H:97-190^82.98%ID^E:2e-51^RecName: Full=40S ribosomal protein S7;^Eukaryota; Viridiplantae; Streptophyta; Embryophyta; Tracheophyta; Spermatophyta; Magnoliophyta; eudicotyledons; Gunneridae; Pentapetalae; rosids; malvids; Brassicales; Brassicaceae; Brassiceae; Brassica
181836	FR630544.1_g1_i1	601	494.7	4	4	4	4.85951	0	0	93.2016	93.2016	93.2016	T	39.7957	RLA2_PARAR^RLA2_PARAR^Q:85-270,H:1-62^75.81%ID^E:7e-25^RecName: Full=60S acidic ribosomal protein P2;^Eukaryota; Viridiplantae; Streptophyta; Embryophyta; Tracheophyta; Spermatophyta; Magnoliophyta; eudicotyledons; Gunneridae; Pentapetalae; asterids; campanulids; Asterales; Asteraceae; Asteroideae; Heliantheae alliance; Heliantheae; Parthenium
156799	FR630513.1_g1_i1	596	489.7	2	2	2	2.43414	0	0	47.0766	47.0766	47.0766	T	20.101	HINT1_ARATH^HINT1_ARATH^Q:169-549,H:4-132^74.42%ID^E:2e-61^RecName: Full=Adenylylsulfatase HINT1 {ECO:0000305};^Eukaryota; Viridiplantae; Streptophyta; Embryophyta; Tracheophyta; Spermatophyta; Magnoliophyta; eudicotyledons; Gunneridae; Pentapetalae; rosids; malvids; Brassicales; Brassicaceae; Camelineae; Arabidopsis
216866	FR630504.1_g1_i1	265	159.802	2	2	2	3.3166	0	0	144.262	144.262	144.262	T	61.5978	#N/A
3813	FR630500.1_g1_i1	567	460.7	2	2	2	2.46147	0	0	50.04	50.04	50.04	T	21.3663	BI1_ARATH^BI1_ARATH^Q:66-500,H:1-144^70.34%ID^E:2e-66^RecName: Full=Bax inhibitor 1;^Eukaryota; Viridiplantae; Streptophyta; Embryophyta; Tracheophyta; Spermatophyta; Magnoliophyta; eudicotyledons; Gunneridae; Pentapetalae; rosids; malvids; Brassicales; Brassicaceae; Camelineae; Arabidopsis
114607	FR630483.1_g1_i1	675	568.7	2	2	2	2.37384	0	0	40.5371	40.5371	40.5371	T	17.3087	MDHM_FRAAN^MDHM_FRAAN^Q:187-384,H:14-79^90.91%ID^E:2e-31^RecName: Full=Malate dehydrogenase, mitochondrial;^Eukaryota; Viridiplantae; Streptophyta; Embryophyta; Tracheophyta; Spermatophyta; Magnoliophyta; eudicotyledons; Gunneridae; Pentapetalae; rosids; fabids; Rosales; Rosaceae; Rosoideae; Potentilleae; Fragariinae; Fragaria
144649	FR630479.1_g1_i1	473	366.707	2	2	2	2.57972	0	0	62.8661	62.8661	62.8661	T	26.8429	G3PC_DIACA^G3PC_DIACA^Q:1-471,H:24-180^92.36%ID^E:6e-91^RecName: Full=Glyceraldehyde-3-phosphate dehydrogenase, cytosolic;^Eukaryota; Viridiplantae; Streptophyta; Embryophyta; Tracheophyta; Spermatophyta; Magnoliophyta; eudicotyledons; Gunneridae; Pentapetalae; Caryophyllales; Caryophyllaceae; Caryophylleae; Dianthus
166756	FR630476.1_g1_i1	630	523.7	2	2	2	2.40596	0	0	44.0203	44.0203	44.0203	T	18.796	H2A1_MEDTR^H2A1_MEDTR^Q:175-552,H:24-148^86.51%ID^E:4e-50^RecName: Full=Probable histone H2A.1;^Eukaryota; Viridiplantae; Streptophyta; Embryophyta; Tracheophyta; Spermatophyta; Magnoliophyta; eudicotyledons; Gunneridae; Pentapetalae; rosids; fabids; Fabales; Fabaceae; Papilionoideae; Trifolieae; Medicago
175132	FR630475.1_g1_i1	666	559.7	5	5	5	5.94962	0	0	102.972	102.972	102.972	T	43.9676	ASPG1_ARATH^ASPG1_ARATH^Q:3-536,H:26-203^51.65%ID^E:3e-53^RecName: Full=Protein ASPARTIC PROTEASE IN GUARD CELL 1;^Eukaryota; Viridiplantae; Streptophyta; Embryophyta; Tracheophyta; Spermatophyta; Magnoliophyta; eudicotyledons; Gunneridae; Pentapetalae; rosids; malvids; Brassicales; Brassicaceae; Camelineae; Arabidopsis`ASPG1_ARATH^ASPG1_ARATH^Q:537-665,H:332-374^60.47%ID^E:9e-10^RecName: Full=Pr…
187607	FR630473.1_g1_i1	535	428.7	2	2	2	2.49592	0	0	53.7751	53.7751	53.7751	T	22.9612	#N/A
211008	FR630470.1_g1_i1	608	501.7	2	2	2	2.42376	0	0	45.9506	45.9506	45.9506	T	19.6202	PIP28_ARATH^PIP28_ARATH^Q:122-607,H:1-162^83.95%ID^E:4e-92^RecName: Full=Probable aquaporin PIP2-8;^Eukaryota; Viridiplantae; Streptophyta; Embryophyta; Tracheophyta; Spermatophyta; Magnoliophyta; eudicotyledons; Gunneridae; Pentapetalae; rosids; malvids; Brassicales; Brassicaceae; Camelineae; Arabidopsis
71817	FR630457.1_g1_i1	640	533.7	3	3	3	3.59753	0	0	64.7932	64.7932	64.7932	T	27.6657	H2B_GOSHI^H2B_GOSHI^Q:267-512,H:56-137^100%ID^E:2e-52^RecName: Full=Histone H2B;^Eukaryota; Viridiplantae; Streptophyta; Embryophyta; Tracheophyta; Spermatophyta; Magnoliophyta; eudicotyledons; Gunneridae; Pentapetalae; rosids; malvids; Malvales; Malvaceae; Malvoideae; Gossypium
178559	FR630453.1_g1_i1	643	536.7	2	2	2	2.39612	0	0	42.954	42.954	42.954	T	18.3407	RS4_SOLTU^RS4_SOLTU^Q:88-642,H:1-185^94.05%ID^E:5e-128^RecName: Full=40S ribosomal protein S4;^Eukaryota; Viridiplantae; Streptophyta; Embryophyta; Tracheophyta; Spermatophyta; Magnoliophyta; eudicotyledons; Gunneridae; Pentapetalae; asterids; lamiids; Solanales; Solanaceae; Solanoideae; Solaneae; Solanum
130901	FR630430.1_g1_i1	284	178.52	2	2	2	3.18172	0	0	129.137	129.137	129.137	T	55.1394	#N/A
172484	FR630424.1_g1_i1	630	523.7	2	2	2	2.40596	0	0	44.0203	44.0203	44.0203	T	18.796	#N/A
186614	FR630422.1_g1_i1	584	477.7	2	2	2	2.44505	0	0	48.2592	48.2592	48.2592	T	20.606	RS3A_CICAR^RS3A_CICAR^Q:167-583,H:28-166^92.09%ID^E:3e-90^RecName: Full=40S ribosomal protein S3a {ECO:0000255|HAMAP-Rule:MF_03122};^Eukaryota; Viridiplantae; Streptophyta; Embryophyta; Tracheophyta; Spermatophyta; Magnoliophyta; eudicotyledons; Gunneridae; Pentapetalae; rosids; fabids; Fabales; Fabaceae; Papilionoideae; Cicereae; Cicer
200955	FR630420.1_g1_i1	597	490.7	5	5	5	6.08314	0	0	117.452	117.452	117.452	T	50.1501	ATPAM_ARATH^ATPAM_ARATH^Q:1-597,H:282-480^96.98%ID^E:1e-134^RecName: Full=ATP synthase subunit alpha, mitochondrial;^Eukaryota; Viridiplantae; Streptophyta; Embryophyta; Tracheophyta; Spermatophyta; Magnoliophyta; eudicotyledons; Gunneridae; Pentapetalae; rosids; malvids; Brassicales; Brassicaceae; Camelineae; Arabidopsis
7832	FR630413.1_g1_i1	579	472.7	2	2	2	2.44976	0	0	48.7696	48.7696	48.7696	T	20.8239	CCR1_ARATH^CCR1_ARATH^Q:8-397,H:92-221^46.92%ID^E:2e-25^RecName: Full=Cinnamoyl-CoA reductase 1;^Eukaryota; Viridiplantae; Streptophyta; Embryophyta; Tracheophyta; Spermatophyta; Magnoliophyta; eudicotyledons; Gunneridae; Pentapetalae; rosids; malvids; Brassicales; Brassicaceae; Camelineae; Arabidopsis`CCR1_ARATH^CCR1_ARATH^Q:411-572,H:226-279^51.85%ID^E:2e-25^RecName: Full=Cinnamoyl-CoA reductas…
72681	FR630403.1_g1_i1	651	544.7	3	3	3	3.58546	0	0	63.4847	63.4847	63.4847	T	27.1071	RL261_ARATH^RL261_ARATH^Q:72-509,H:1-146^91.78%ID^E:3e-69^RecName: Full=60S ribosomal protein L26-1;^Eukaryota; Viridiplantae; Streptophyta; Embryophyta; Tracheophyta; Spermatophyta; Magnoliophyta; eudicotyledons; Gunneridae; Pentapetalae; rosids; malvids; Brassicales; Brassicaceae; Camelineae; Arabidopsis
99475	FR630399.1_g1_i1	557	450.7	2	2	2	2.47171	0	0	51.1502	51.1502	51.1502	T	21.8404	MT2_ACTDE^MT2_ACTDE^Q:158-319,H:25-78^83.64%ID^E:1e-21^RecName: Full=Metallothionein-like protein type 2;^Eukaryota; Viridiplantae; Streptophyta; Embryophyta; Tracheophyta; Spermatophyta; Magnoliophyta; eudicotyledons; Gunneridae; Pentapetalae; asterids; Ericales; Actinidiaceae; Actinidia
105576	FR630398.1_g1_i1	472	365.707	3	3	3	3.87195	0	0	94.5569	94.5569	94.5569	T	40.3744	RT19_PETHY^RT19_PETHY^Q:206-472,H:1-89^95.51%ID^E:2e-41^RecName: Full=Ribosomal protein S19, mitochondrial;^Eukaryota; Viridiplantae; Streptophyta; Embryophyta; Tracheophyta; Spermatophyta; Magnoliophyta; eudicotyledons; Gunneridae; Pentapetalae; asterids; lamiids; Solanales; Solanaceae; Petunioideae; Petunia
192215	FR630313.1_g1_i1	375	268.869	3	3	3	4.18419	0	0	128.613	128.613	128.613	T	54.9159	#N/A
231740	FR630308.1_g1_i1	665	558.7	3	3	3	3.57079	0	0	61.8939	61.8939	61.8939	T	26.4278	EF1A_VICFA^EF1A_VICFA^Q:1-351,H:320-436^96.58%ID^E:5e-75^RecName: Full=Elongation factor 1-alpha;^Eukaryota; Viridiplantae; Streptophyta; Embryophyta; Tracheophyta; Spermatophyta; Magnoliophyta; eudicotyledons; Gunneridae; Pentapetalae; rosids; fabids; Fabales; Fabaceae; Papilionoideae; Fabeae; Vicia
1402	FR630307.1_g1_i1	540	433.7	2	2	2	2.4902	0	0	53.1552	53.1552	53.1552	T	22.6965	AKRC9_ARATH^AKRC9_ARATH^Q:119-538,H:1-140^80.71%ID^E:2e-67^RecName: Full=NADPH-dependent aldo-keto reductase, chloroplastic {ECO:0000303|PubMed:21169366};^Eukaryota; Viridiplantae; Streptophyta; Embryophyta; Tracheophyta; Spermatophyta; Magnoliophyta; eudicotyledons; Gunneridae; Pentapetalae; rosids; malvids; Brassicales; Brassicaceae; Camelineae; Arabidopsis
26320	FR630271.1_g1_i1	481	374.704	2	2	2	2.56736	0	0	61.5245	61.5245	61.5245	T	26.27	RS30_ARATH^RS30_ARATH^Q:91-276,H:1-62^96.77%ID^E:2e-25^RecName: Full=40S ribosomal protein S30;^Eukaryota; Viridiplantae; Streptophyta; Embryophyta; Tracheophyta; Spermatophyta; Magnoliophyta; eudicotyledons; Gunneridae; Pentapetalae; rosids; malvids; Brassicales; Brassicaceae; Camelineae; Arabidopsis
61331	FR630266.1_g1_i1	685	578.7	2	2	2	2.36738	0	0	39.8366	39.8366	39.8366	T	17.0096	IDD1_ARATH^IDD1_ARATH^Q:14-88,H:174-198^88%ID^E:1e-06^RecName: Full=Protein indeterminate-domain 1 {ECO:0000303|PubMed:16784536};^Eukaryota; Viridiplantae; Streptophyta; Embryophyta; Tracheophyta; Spermatophyta; Magnoliophyta; eudicotyledons; Gunneridae; Pentapetalae; rosids; malvids; Brassicales; Brassicaceae; Camelineae; Arabidopsis
150362	FR630254.1_g1_i1	636	529.7	2	2	2	2.40136	0	0	43.5217	43.5217	43.5217	T	18.5831	GSL_ARATH^GSL_ARATH^Q:177-635,H:5-153^45.45%ID^E:3e-36^RecName: Full=Probable 2-oxoacid dependent dioxygenase;^Eukaryota; Viridiplantae; Streptophyta; Embryophyta; Tracheophyta; Spermatophyta; Magnoliophyta; eudicotyledons; Gunneridae; Pentapetalae; rosids; malvids; Brassicales; Brassicaceae; Camelineae; Arabidopsis
13947	FR630240.1_g1_i1	656	549.7	2	2	2	2.38676	0	0	41.9382	41.9382	41.9382	T	17.907	PIMT1_ARATH^PIMT1_ARATH^Q:2-466,H:74-228^80%ID^E:8e-87^RecName: Full=Protein-L-isoaspartate O-methyltransferase 1;^Eukaryota; Viridiplantae; Streptophyta; Embryophyta; Tracheophyta; Spermatophyta; Magnoliophyta; eudicotyledons; Gunneridae; Pentapetalae; rosids; malvids; Brassicales; Brassicaceae; Camelineae; Arabidopsis
100716	FR630227.1_g1_i1	320	214.164	2	2	2	2.98837	0	0	107.644	107.644	107.644	T	45.9624	#N/A
147894	FR630219.1_g1_i1	662	555.7	3	3	3	3.57387	0	0	62.2281	62.2281	62.2281	T	26.5705	14310_SOLLC^14310_SOLLC^Q:72-659,H:1-196^85.71%ID^E:3e-119^RecName: Full=14-3-3 protein 10;^Eukaryota; Viridiplantae; Streptophyta; Embryophyta; Tracheophyta; Spermatophyta; Magnoliophyta; eudicotyledons; Gunneridae; Pentapetalae; asterids; lamiids; Solanales; Solanaceae; Solanoideae; Solaneae; Solanum; Lycopersicon
209988	FR630210.1_g1_i1	669	562.7	3	3	3	3.56673	0	0	61.4539	61.4539	61.4539	T	26.2399	RL9_ORYSJ^RL9_ORYSJ^Q:81-650,H:1-186^84.74%ID^E:2e-115^RecName: Full=60S ribosomal protein L9;^Eukaryota; Viridiplantae; Streptophyta; Embryophyta; Tracheophyta; Spermatophyta; Magnoliophyta; Liliopsida; Poales; Poaceae; BOP clade; Oryzoideae; Oryzeae; Oryzinae; Oryza
6802	FR630206.1_g1_i1	693	586.7	3	3	3	3.54355	0	0	58.9401	58.9401	58.9401	T	25.1666	SUI11_ARATH^SUI11_ARATH^Q:137-475,H:1-113^94.69%ID^E:8e-74^RecName: Full=Protein translation factor SUI1 homolog 1;^Eukaryota; Viridiplantae; Streptophyta; Embryophyta; Tracheophyta; Spermatophyta; Magnoliophyta; eudicotyledons; Gunneridae; Pentapetalae; rosids; malvids; Brassicales; Brassicaceae; Camelineae; Arabidopsis
75928	FR630196.1_g1_i1	587	480.7	3	3	3	3.66341	0	0	71.937	71.937	71.937	T	30.716	HSP7P_ARATH^HSP7P_ARATH^Q:3-587,H:477-670^75.9%ID^E:1e-74^RecName: Full=Heat shock 70 kDa protein 15;^Eukaryota; Viridiplantae; Streptophyta; Embryophyta; Tracheophyta; Spermatophyta; Magnoliophyta; eudicotyledons; Gunneridae; Pentapetalae; rosids; malvids; Brassicales; Brassicaceae; Camelineae; Arabidopsis
87692	FR630194.1_g1_i1	447	340.722	3	3	3	3.93575	0	0	101.491	101.491	101.491	T	43.335	RPD6A_ARATH^RPD6A_ARATH^Q:13-237,H:70-144^96%ID^E:3e-45^RecName: Full=DNA-directed RNA polymerases II, IV and V subunit 6A;^Eukaryota; Viridiplantae; Streptophyta; Embryophyta; Tracheophyta; Spermatophyta; Magnoliophyta; eudicotyledons; Gunneridae; Pentapetalae; rosids; malvids; Brassicales; Brassicaceae; Camelineae; Arabidopsis
100757	FR630192.1_g1_i1	630	523.7	3	3	3	3.60894	0	0	66.0304	66.0304	66.0304	T	28.194	RD19A_ARATH^RD19A_ARATH^Q:1-432,H:223-366^80.56%ID^E:1e-81^RecName: Full=Cysteine protease RD19A {ECO:0000305};^Eukaryota; Viridiplantae; Streptophyta; Embryophyta; Tracheophyta; Spermatophyta; Magnoliophyta; eudicotyledons; Gunneridae; Pentapetalae; rosids; malvids; Brassicales; Brassicaceae; Camelineae; Arabidopsis
174216	FR630180.1_g1_i1	725	618.7	2	2	2	2.34362	0	0	37.2611	37.2611	37.2611	T	15.9099	PPIE_MOUSE^PPIE_MOUSE^Q:106-399,H:5-98^57.14%ID^E:4e-31^RecName: Full=Peptidyl-prolyl cis-trans isomerase E;^Eukaryota; Metazoa; Chordata; Craniata; Vertebrata; Euteleostomi; Mammalia; Eutheria; Euarchontoglires; Glires; Rodentia; Sciurognathi; Muroidea; Muridae; Murinae; Mus; Mus
206437	FR630176.1_g1_i1	610	503.7	3	3	3	3.63311	0	0	68.6522	68.6522	68.6522	T	29.3135	SKIP_ARATH^SKIP_ARATH^Q:44-610,H:417-607^73.44%ID^E:4e-85^RecName: Full=SNW/SKI-interacting protein;^Eukaryota; Viridiplantae; Streptophyta; Embryophyta; Tracheophyta; Spermatophyta; Magnoliophyta; eudicotyledons; Gunneridae; Pentapetalae; rosids; malvids; Brassicales; Brassicaceae; Camelineae; Arabidopsis
76973	FR630162.1_g1_i1	657	550.7	2	2	2	2.38605	0	0	41.862	41.862	41.862	T	17.8745	R15A1_ARATH^R15A1_ARATH^Q:88-477,H:1-130^97.69%ID^E:6e-90^RecName: Full=40S ribosomal protein S15a-1;^Eukaryota; Viridiplantae; Streptophyta; Embryophyta; Tracheophyta; Spermatophyta; Magnoliophyta; eudicotyledons; Gunneridae; Pentapetalae; rosids; malvids; Brassicales; Brassicaceae; Camelineae; Arabidopsis
92250	FR630160.1_g1_i1	547	440.7	9	9	9	11.1709	0	0	235.399	235.399	235.399	T	100.512	#N/A
115672	FR630157.1_g1_i1	656	549.7	2	2	2	2.38676	0	0	41.9382	41.9382	41.9382	T	17.907	NACA2_ARATH^NACA2_ARATH^Q:280-576,H:60-158^85.86%ID^E:3e-33^RecName: Full=Nascent polypeptide-associated complex subunit alpha-like protein 2;^Eukaryota; Viridiplantae; Streptophyta; Embryophyta; Tracheophyta; Spermatophyta; Magnoliophyta; eudicotyledons; Gunneridae; Pentapetalae; rosids; malvids; Brassicales; Brassicaceae; Camelineae; Arabidopsis
129682	FR630155.1_g1_i1	686	579.7	2	2	2	2.36674	0	0	39.7679	39.7679	39.7679	T	16.9803	DRL42_ARATH^DRL42_ARATH^Q:1-498,H:644-806^50%ID^E:2e-38^RecName: Full=Probable disease resistance protein At5g66900;^Eukaryota; Viridiplantae; Streptophyta; Embryophyta; Tracheophyta; Spermatophyta; Magnoliophyta; eudicotyledons; Gunneridae; Pentapetalae; rosids; malvids; Brassicales; Brassicaceae; Camelineae; Arabidopsis
154027	FR630151.1_g1_i1	524	417.7	2	2	2	2.50897	0	0	55.1913	55.1913	55.1913	T	23.5659	HMGB3_ARATH^HMGB3_ARATH^Q:9-173,H:53-107^76.36%ID^E:5e-21^RecName: Full=High mobility group B protein 3;^Eukaryota; Viridiplantae; Streptophyta; Embryophyta; Tracheophyta; Spermatophyta; Magnoliophyta; eudicotyledons; Gunneridae; Pentapetalae; rosids; malvids; Brassicales; Brassicaceae; Camelineae; Arabidopsis
179223	FR630148.1_g1_i1	706	599.7	2	2	2	2.35451	0	0	38.4416	38.4416	38.4416	T	16.414	FD6E2_SOYBN^FD6E2_SOYBN^Q:2-454,H:233-383^86.09%ID^E:5e-91^RecName: Full=Omega-6 fatty acid desaturase, endoplasmic reticulum isozyme 2;^Eukaryota; Viridiplantae; Streptophyta; Embryophyta; Tracheophyta; Spermatophyta; Magnoliophyta; eudicotyledons; Gunneridae; Pentapetalae; rosids; fabids; Fabales; Fabaceae; Papilionoideae; Phaseoleae; Glycine; Soja
20851	FR630136.1_g1_i1	482	375.703	2	2	2	2.56585	0	0	61.3608	61.3608	61.3608	T	26.2001	XTH9_ARATH^XTH9_ARATH^Q:1-246,H:214-289^56.1%ID^E:2e-26^RecName: Full=Xyloglucan endotransglucosylase/hydrolase protein 9;^Eukaryota; Viridiplantae; Streptophyta; Embryophyta; Tracheophyta; Spermatophyta; Magnoliophyta; eudicotyledons; Gunneridae; Pentapetalae; rosids; malvids; Brassicales; Brassicaceae; Camelineae; Arabidopsis
91735	FR630126.1_g1_i1	564	457.7	3	3	3	3.69674	0	0	75.5519	75.5519	75.5519	T	32.2596	#N/A
124274	FR630121.1_g1_i1	546	439.7	2	2	2	2.48351	0	0	52.4299	52.4299	52.4299	T	22.3868	LOX21_SOLTU^LOX21_SOLTU^Q:2-544,H:646-826^75.69%ID^E:2e-96^RecName: Full=Linoleate 13S-lipoxygenase 2-1, chloroplastic;^Eukaryota; Viridiplantae; Streptophyta; Embryophyta; Tracheophyta; Spermatophyta; Magnoliophyta; eudicotyledons; Gunneridae; Pentapetalae; asterids; lamiids; Solanales; Solanaceae; Solanoideae; Solaneae; Solanum
149033	FR630118.1_g1_i1	705	598.7	2	2	2	2.3551	0	0	38.5058	38.5058	38.5058	T	16.4414	Y5848_ARATH^Y5848_ARATH^Q:103-579,H:1-150^45.62%ID^E:2e-32^RecName: Full=Uncharacterized protein At5g48480;^Eukaryota; Viridiplantae; Streptophyta; Embryophyta; Tracheophyta; Spermatophyta; Magnoliophyta; eudicotyledons; Gunneridae; Pentapetalae; rosids; malvids; Brassicales; Brassicaceae; Camelineae; Arabidopsis
127636	FR630113.1_g1_i1	636	529.7	2	2	2	2.40136	0	0	43.5217	43.5217	43.5217	T	18.5831	#N/A
26195	FR630101.1_g1_i1	618	511.7	3	3	3	3.62322	0	0	67.5789	67.5789	67.5789	T	28.8552	RL321_ARATH^RL321_ARATH^Q:67-465,H:1-133^85.71%ID^E:9e-74^RecName: Full=60S ribosomal protein L32-1;^Eukaryota; Viridiplantae; Streptophyta; Embryophyta; Tracheophyta; Spermatophyta; Magnoliophyta; eudicotyledons; Gunneridae; Pentapetalae; rosids; malvids; Brassicales; Brassicaceae; Camelineae; Arabidopsis
96988	FR630091.1_g1_i1	645	538.7	2	2	2	2.39465	0	0	42.7946	42.7946	42.7946	T	18.2726	H33_VITVI^H33_VITVI^Q:2-340,H:24-136^100%ID^E:2e-75^RecName: Full=Histone H3.3;^Eukaryota; Viridiplantae; Streptophyta; Embryophyta; Tracheophyta; Spermatophyta; Magnoliophyta; eudicotyledons; Gunneridae; Pentapetalae; rosids; Vitales; Vitaceae; Vitis
57811	FR630058.1_g1_i1	562	455.7	8	8	8	9.86613	0	0	202.356	202.356	202.356	T	86.403	#N/A
81628	FR630055.1_g1_i1	597	490.7	2	2	2	2.43326	0	0	46.9807	46.9807	46.9807	T	20.0601	Y4844_ARATH^Y4844_ARATH^Q:121-471,H:18-140^65.04%ID^E:8e-50^RecName: Full=Uncharacterized protein At4g28440;^Eukaryota; Viridiplantae; Streptophyta; Embryophyta; Tracheophyta; Spermatophyta; Magnoliophyta; eudicotyledons; Gunneridae; Pentapetalae; rosids; malvids; Brassicales; Brassicaceae; Camelineae; Arabidopsis
115258	FR630049.1_g1_i1	315	209.202	2	2	2	3.01145	0	0	110.197	110.197	110.197	T	47.0525	#N/A
121323	FR630048.1_g1_i1	464	357.711	2	2	2	2.59427	0	0	64.447	64.447	64.447	T	27.5179	DEF_NELNU^DEF_NELNU^Q:71-235,H:3-57^72.73%ID^E:7e-16^RecName: Full=Defensin-like protein;^Eukaryota; Viridiplantae; Streptophyta; Embryophyta; Tracheophyta; Spermatophyta; Magnoliophyta; eudicotyledons; Proteales; Nelumbonaceae; Nelumbo
198312	FR630036.1_g1_i1	587	480.7	3	3	3	3.66341	0	0	71.937	71.937	71.937	T	30.716	ATPO_IPOBA^ATPO_IPOBA^Q:2-499,H:79-244^70.48%ID^E:3e-74^RecName: Full=ATP synthase subunit O, mitochondrial;^Eukaryota; Viridiplantae; Streptophyta; Embryophyta; Tracheophyta; Spermatophyta; Magnoliophyta; eudicotyledons; Gunneridae; Pentapetalae; asterids; lamiids; Solanales; Convolvulaceae; Ipomoeeae; Ipomoea
212734	FR630034.1_g1_i1	516	409.7	2	2	2	2.51891	0	0	56.269	56.269	56.269	T	24.026	RL10_VITRI^RL10_VITRI^Q:67-516,H:1-150^95.33%ID^E:1e-103^RecName: Full=60S ribosomal protein L10;^Eukaryota; Viridiplantae; Streptophyta; Embryophyta; Tracheophyta; Spermatophyta; Magnoliophyta; eudicotyledons; Gunneridae; Pentapetalae; rosids; Vitales; Vitaceae; Vitis
12380	FR630028.1_g1_i1	663	556.7	3	3	3	3.57284	0	0	62.1163	62.1163	62.1163	T	26.5227	HS181_ARATH^HS181_ARATH^Q:81-533,H:6-159^77.42%ID^E:8e-72^RecName: Full=18.1 kDa class I heat shock protein;^Eukaryota; Viridiplantae; Streptophyta; Embryophyta; Tracheophyta; Spermatophyta; Magnoliophyta; eudicotyledons; Gunneridae; Pentapetalae; rosids; malvids; Brassicales; Brassicaceae; Camelineae; Arabidopsis
12211	FR629991.1_g1_i1	647	540.7	2	2	2	2.39319	0	0	42.6363	42.6363	42.6363	T	18.205	#N/A
19444	FR629955.1_g1_i1	548	441.7	2	2	2	2.48132	0	0	52.1925	52.1925	52.1925	T	22.2854	AHL29_ARATH^AHL29_ARATH^Q:205-456,H:51-145^55.79%ID^E:2e-23^RecName: Full=AT-hook motif nuclear-localized protein 29 {ECO:0000312|EMBL:AEE35850.1};^Eukaryota; Viridiplantae; Streptophyta; Embryophyta; Tracheophyta; Spermatophyta; Magnoliophyta; eudicotyledons; Gunneridae; Pentapetalae; rosids; malvids; Brassicales; Brassicaceae; Camelineae; Arabidopsis
40617	FR629952.1_g1_i1	660	553.7	2	2	2	2.38396	0	0	41.6352	41.6352	41.6352	T	17.7776	RL172_ARATH^RL172_ARATH^Q:46-570,H:1-175^89.71%ID^E:7e-103^RecName: Full=60S ribosomal protein L17-2;^Eukaryota; Viridiplantae; Streptophyta; Embryophyta; Tracheophyta; Spermatophyta; Magnoliophyta; eudicotyledons; Gunneridae; Pentapetalae; rosids; malvids; Brassicales; Brassicaceae; Camelineae; Arabidopsis
217073	FR629926.1_g1_i1	685	578.7	2	2	2	2.36738	0	0	39.8366	39.8366	39.8366	T	17.0096	RL24_CICAR^RL24_CICAR^Q:60-497,H:1-146^89.73%ID^E:3e-73^RecName: Full=60S ribosomal protein L24;^Eukaryota; Viridiplantae; Streptophyta; Embryophyta; Tracheophyta; Spermatophyta; Magnoliophyta; eudicotyledons; Gunneridae; Pentapetalae; rosids; fabids; Fabales; Fabaceae; Papilionoideae; Cicereae; Cicer
25741	FR629919.1_g1_i1	647	540.7	2	2	2	2.39319	0	0	42.6363	42.6363	42.6363	T	18.205	#N/A
70830	FR629913.1_g1_i1	608	501.7	4	4	4	4.84752	0	0	91.9012	91.9012	91.9012	T	39.2405	MSBP2_ARATH^MSBP2_ARATH^Q:75-563,H:2-167^75.9%ID^E:3e-66^RecName: Full=Membrane steroid-binding protein 2;^Eukaryota; Viridiplantae; Streptophyta; Embryophyta; Tracheophyta; Spermatophyta; Magnoliophyta; eudicotyledons; Gunneridae; Pentapetalae; rosids; malvids; Brassicales; Brassicaceae; Camelineae; Arabidopsis
127388	FR629905.1_g1_i1	642	535.7	2	2	2	2.39686	0	0	43.0342	43.0342	43.0342	T	18.375	#N/A
151116	FR629902.1_g1_i1	526	419.7	2	2	2	2.50655	0	0	54.9283	54.9283	54.9283	T	23.4536	MYST1_ARATH^MYST1_ARATH^Q:29-526,H:26-191^79.52%ID^E:2e-74^RecName: Full=Histone acetyltransferase of the MYST family 1 {ECO:0000303|PubMed:17877703};^Eukaryota; Viridiplantae; Streptophyta; Embryophyta; Tracheophyta; Spermatophyta; Magnoliophyta; eudicotyledons; Gunneridae; Pentapetalae; rosids; malvids; Brassicales; Brassicaceae; Camelineae; Arabidopsis
225899	FR629891.1_g1_i1	560	453.7	2	2	2	2.46859	0	0	50.812	50.812	50.812	T	21.696	#N/A
24527	FR629885.1_g1_i1	565	458.7	3	3	3	3.69522	0	0	75.3872	75.3872	75.3872	T	32.1892	CS120_WHEAT^CS120_WHEAT^Q:142-543,H:10-173^37.58%ID^E:2e-08^RecName: Full=Cold-shock protein CS120;^Eukaryota; Viridiplantae; Streptophyta; Embryophyta; Tracheophyta; Spermatophyta; Magnoliophyta; Liliopsida; Poales; Poaceae; BOP clade; Pooideae; Triticodae; Triticeae; Triticinae; Triticum`CS120_WHEAT^CS120_WHEAT^Q:22-543,H:10-237^35.74%ID^E:3e-07^RecName: Full=Cold-shock protein CS120;^Eukaryota…
91321	FR629843.1_g1_i1	588	481.7	3	3	3	3.66203	0	0	71.7877	71.7877	71.7877	T	30.6523	YCF15_HELAN^YCF15_HELAN^Q:3-113,H:17-53^78.38%ID^E:1e-10^RecName: Full=Putative uncharacterized protein ycf15;^Eukaryota; Viridiplantae; Streptophyta; Embryophyta; Tracheophyta; Spermatophyta; Magnoliophyta; eudicotyledons; Gunneridae; Pentapetalae; asterids; campanulids; Asterales; Asteraceae; Asteroideae; Heliantheae alliance; Heliantheae; Helianthus
120625	FR629839.1_g1_i1	603	496.7	2	2	2	2.42802	0	0	46.4132	46.4132	46.4132	T	19.8177	H4_SOYBN^H4_SOYBN^Q:123-356,H:22-99^100%ID^E:2e-46^RecName: Full=Histone H4;^Eukaryota; Viridiplantae; Streptophyta; Embryophyta; Tracheophyta; Spermatophyta; Magnoliophyta; eudicotyledons; Gunneridae; Pentapetalae; rosids; fabids; Fabales; Fabaceae; Papilionoideae; Phaseoleae; Glycine; Soja
130025	FR629799.1_g1_i1	632	525.7	2	2	2	2.40441	0	0	43.8528	43.8528	43.8528	T	18.7245	ENOXE_FRAAN^ENOXE_FRAAN^Q:142-630,H:1-163^78.53%ID^E:4e-68^RecName: Full=2-methylene-furan-3-one reductase;^Eukaryota; Viridiplantae; Streptophyta; Embryophyta; Tracheophyta; Spermatophyta; Magnoliophyta; eudicotyledons; Gunneridae; Pentapetalae; rosids; fabids; Rosales; Rosaceae; Rosoideae; Potentilleae; Fragariinae; Fragaria
172411	FR629792.1_g1_i1	641	534.7	2	2	2	2.39761	0	0	43.1147	43.1147	43.1147	T	18.4093	RL9_ORYSJ^RL9_ORYSJ^Q:81-641,H:1-183^85.03%ID^E:3e-114^RecName: Full=60S ribosomal protein L9;^Eukaryota; Viridiplantae; Streptophyta; Embryophyta; Tracheophyta; Spermatophyta; Magnoliophyta; Liliopsida; Poales; Poaceae; BOP clade; Oryzoideae; Oryzeae; Oryzinae; Oryza
214920	FR629786.1_g1_i1	664	557.7	2	2	2	2.38121	0	0	41.3366	41.3366	41.3366	T	17.6501	RR19_LACSA^RR19_LACSA^Q:2-139,H:39-84^89.13%ID^E:3e-22^RecName: Full=30S ribosomal protein S19, chloroplastic {ECO:0000255|HAMAP-Rule:MF_00531};^Eukaryota; Viridiplantae; Streptophyta; Embryophyta; Tracheophyta; Spermatophyta; Magnoliophyta; eudicotyledons; Gunneridae; Pentapetalae; asterids; campanulids; Asterales; Asteraceae; Cichorioideae; Cichorieae; Lactucinae; Lactuca
29800	FR629779.1_g1_i1	696	589.7	3	3	3	3.54078	0	0	58.6402	58.6402	58.6402	T	25.0385	HS181_ARATH^HS181_ARATH^Q:82-534,H:6-159^76.13%ID^E:3e-71^RecName: Full=18.1 kDa class I heat shock protein;^Eukaryota; Viridiplantae; Streptophyta; Embryophyta; Tracheophyta; Spermatophyta; Magnoliophyta; eudicotyledons; Gunneridae; Pentapetalae; rosids; malvids; Brassicales; Brassicaceae; Camelineae; Arabidopsis
42817	FR629777.1_g1_i1	482	375.703	2	2	2	2.56585	0	0	61.3608	61.3608	61.3608	T	26.2001	EF1A_VICFA^EF1A_VICFA^Q:2-388,H:279-407^96.12%ID^E:1e-84^RecName: Full=Elongation factor 1-alpha;^Eukaryota; Viridiplantae; Streptophyta; Embryophyta; Tracheophyta; Spermatophyta; Magnoliophyta; eudicotyledons; Gunneridae; Pentapetalae; rosids; fabids; Fabales; Fabaceae; Papilionoideae; Fabeae; Vicia`EF1A_VICFA^EF1A_VICFA^Q:396-476,H:410-436^96.3%ID^E:3e-08^RecName: Full=Elongation factor 1-alpha…
100445	FR629768.1_g1_i1	501	394.701	10	10	10	12.6932	0	0	292.037	292.037	292.037	T	124.695	UBIQP_HORVU^UBIQP_HORVU^Q:58-501,H:19-166^100%ID^E:1e-101^RecName: Full=Polyubiquitin;^Eukaryota; Viridiplantae; Streptophyta; Embryophyta; Tracheophyta; Spermatophyta; Magnoliophyta; Liliopsida; Poales; Poaceae; BOP clade; Pooideae; Triticodae; Triticeae; Hordeinae; Hordeum`UBIQP_HORVU^UBIQP_HORVU^Q:232-501,H:1-90^100%ID^E:5e-57^RecName: Full=Polyubiquitin;^Eukaryota; Viridiplantae; Streptophyta…
122893	FR629765.1_g1_i1	606	499.7	4	4	4	4.85091	0	0	92.269	92.269	92.269	T	39.3975	EF1A_SOLLC^EF1A_SOLLC^Q:1-606,H:120-321^97.52%ID^E:5e-143^RecName: Full=Elongation factor 1-alpha;^Eukaryota; Viridiplantae; Streptophyta; Embryophyta; Tracheophyta; Spermatophyta; Magnoliophyta; eudicotyledons; Gunneridae; Pentapetalae; asterids; lamiids; Solanales; Solanaceae; Solanoideae; Solaneae; Solanum; Lycopersicon
205307	FR629751.1_g1_i1	647	540.7	2	2	2	2.39319	0	0	42.6363	42.6363	42.6363	T	18.205	CS120_WHEAT^CS120_WHEAT^Q:3-407,H:10-173^36.84%ID^E:3e-06^RecName: Full=Cold-shock protein CS120;^Eukaryota; Viridiplantae; Streptophyta; Embryophyta; Tracheophyta; Spermatophyta; Magnoliophyta; Liliopsida; Poales; Poaceae; BOP clade; Pooideae; Triticodae; Triticeae; Triticinae; Triticum
2885	FR629746.1_g1_i1	601	494.7	2	2	2	2.42975	0	0	46.6008	46.6008	46.6008	T	19.8979	DRM1_ARATH^DRM1_ARATH^Q:46-399,H:1-121^64%ID^E:3e-39^RecName: Full=Dormancy-associated protein 1 {ECO:0000303|Ref.1};^Eukaryota; Viridiplantae; Streptophyta; Embryophyta; Tracheophyta; Spermatophyta; Magnoliophyta; eudicotyledons; Gunneridae; Pentapetalae; rosids; malvids; Brassicales; Brassicaceae; Camelineae; Arabidopsis
67237	FR629737.1_g1_i1	487	380.702	4	4	4	5.11687	0	0	121.11	121.11	121.11	T	51.7122	#N/A
116016	FR629730.1_g1_i1	567	460.7	3	3	3	3.6922	0	0	75.0599	75.0599	75.0599	T	32.0495	NACA_PINTA^NACA_PINTA^Q:239-565,H:72-181^84.55%ID^E:1e-58^RecName: Full=Nascent polypeptide-associated complex subunit alpha-like protein;^Eukaryota; Viridiplantae; Streptophyta; Embryophyta; Tracheophyta; Spermatophyta; Pinidae; Pinales; Pinaceae; Pinus; Pinus
134027	FR629727.1_g1_i1	691	584.7	2	2	2	2.36361	0	0	39.4278	39.4278	39.4278	T	16.8351	H12_ARATH^H12_ARATH^Q:88-201,H:65-102^81.58%ID^E:4e-13^RecName: Full=Histone H1.2;^Eukaryota; Viridiplantae; Streptophyta; Embryophyta; Tracheophyta; Spermatophyta; Magnoliophyta; eudicotyledons; Gunneridae; Pentapetalae; rosids; malvids; Brassicales; Brassicaceae; Camelineae; Arabidopsis
185911	FR629720.1_g1_i1	629	522.7	2	2	2	2.40673	0	0	44.1045	44.1045	44.1045	T	18.832	HMGB3_ARATH^HMGB3_ARATH^Q:97-429,H:2-107^63.96%ID^E:4e-36^RecName: Full=High mobility group B protein 3;^Eukaryota; Viridiplantae; Streptophyta; Embryophyta; Tracheophyta; Spermatophyta; Magnoliophyta; eudicotyledons; Gunneridae; Pentapetalae; rosids; malvids; Brassicales; Brassicaceae; Camelineae; Arabidopsis
53750	FR629705.1_g1_i1	600	493.7	2	2	2	2.43063	0	0	46.6952	46.6952	46.6952	T	19.9382	HMGL_SOYBN^HMGL_SOYBN^Q:89-457,H:1-124^74.19%ID^E:1e-50^RecName: Full=HMG1/2-like protein;^Eukaryota; Viridiplantae; Streptophyta; Embryophyta; Tracheophyta; Spermatophyta; Magnoliophyta; eudicotyledons; Gunneridae; Pentapetalae; rosids; fabids; Fabales; Fabaceae; Papilionoideae; Phaseoleae; Glycine; Soja
78153	FR629701.1_g1_i1	463	356.712	3	3	3	3.8939	0	0	96.9414	96.9414	96.9414	T	41.3926	SUI1_SALBA^SUI1_SALBA^Q:1-249,H:31-113^95.18%ID^E:1e-51^RecName: Full=Protein translation factor SUI1 homolog;^Eukaryota; Viridiplantae; Streptophyta; Embryophyta; Tracheophyta; Spermatophyta; Magnoliophyta; eudicotyledons; Gunneridae; Pentapetalae; rosids; fabids; Malpighiales; Salicaceae; Saliceae; Salix
138139	FR629692.1_g1_i1	665	558.7	3	3	3	3.57079	0	0	61.8939	61.8939	61.8939	T	26.4278	NH2L1_XENTR^NH2L1_XENTR^Q:122-505,H:1-128^78.12%ID^E:2e-57^RecName: Full=NHP2-like protein 1;^Eukaryota; Metazoa; Chordata; Craniata; Vertebrata; Euteleostomi; Amphibia; Batrachia; Anura; Pipoidea; Pipidae; Xenopodinae; Xenopus; Silurana
86486	FR629664.1_g1_i1	507	400.7	2	2	2	2.53057	0	0	57.5328	57.5328	57.5328	T	24.5657	DRMH3_ARATH^DRMH3_ARATH^Q:105-356,H:1-86^77.91%ID^E:7e-36^RecName: Full=Dormancy-associated protein homolog 3 {ECO:0000305};^Eukaryota; Viridiplantae; Streptophyta; Embryophyta; Tracheophyta; Spermatophyta; Magnoliophyta; eudicotyledons; Gunneridae; Pentapetalae; rosids; malvids; Brassicales; Brassicaceae; Camelineae; Arabidopsis
143503	FR629656.1_g1_i1	655	548.7	3	3	3	3.58119	0	0	63.0219	63.0219	63.0219	T	26.9094	RL9_ORYSJ^RL9_ORYSJ^Q:2-550,H:8-186^85.25%ID^E:3e-111^RecName: Full=60S ribosomal protein L9;^Eukaryota; Viridiplantae; Streptophyta; Embryophyta; Tracheophyta; Spermatophyta; Magnoliophyta; Liliopsida; Poales; Poaceae; BOP clade; Oryzoideae; Oryzeae; Oryzinae; Oryza
165590	FR629653.1_g1_i1	640	533.7	3	3	3	3.59753	0	0	64.7932	64.7932	64.7932	T	27.6657	H33_VITVI^H33_VITVI^Q:85-492,H:1-136^100%ID^E:2e-92^RecName: Full=Histone H3.3;^Eukaryota; Viridiplantae; Streptophyta; Embryophyta; Tracheophyta; Spermatophyta; Magnoliophyta; eudicotyledons; Gunneridae; Pentapetalae; rosids; Vitales; Vitaceae; Vitis
86335	FR629630.1_g1_i1	656	549.7	2	2	2	2.38676	0	0	41.9382	41.9382	41.9382	T	17.907	IF5A2_NICPL^IF5A2_NICPL^Q:87-566,H:1-159^95.62%ID^E:7e-108^RecName: Full=Eukaryotic translation initiation factor 5A-2;^Eukaryota; Viridiplantae; Streptophyta; Embryophyta; Tracheophyta; Spermatophyta; Magnoliophyta; eudicotyledons; Gunneridae; Pentapetalae; asterids; lamiids; Solanales; Solanaceae; Nicotianoideae; Nicotianeae; Nicotiana
170055	FR629618.1_g1_i1	498	391.701	2	2	2	2.54276	0	0	58.8547	58.8547	58.8547	T	25.1301	PHR2_ARATH^PHR2_ARATH^Q:2-328,H:340-447^67.27%ID^E:3e-42^RecName: Full=Blue-light photoreceptor PHR2;^Eukaryota; Viridiplantae; Streptophyta; Embryophyta; Tracheophyta; Spermatophyta; Magnoliophyta; eudicotyledons; Gunneridae; Pentapetalae; rosids; malvids; Brassicales; Brassicaceae; Camelineae; Arabidopsis
69748	FR629597.1_g1_i1	605	498.7	4	4	4	4.85262	0	0	92.454	92.454	92.454	T	39.4765	PIP12_ORYSJ^PIP12_ORYSJ^Q:81-605,H:1-173^85.71%ID^E:2e-103^RecName: Full=Probable aquaporin PIP1-2;^Eukaryota; Viridiplantae; Streptophyta; Embryophyta; Tracheophyta; Spermatophyta; Magnoliophyta; Liliopsida; Poales; Poaceae; BOP clade; Oryzoideae; Oryzeae; Oryzinae; Oryza
108995	FR629592.1_g1_i1	661	554.7	2	2	2	2.38327	0	0	41.5602	41.5602	41.5602	T	17.7456	PSBK_EUCGG^PSBK_EUCGG^Q:90-272,H:1-61^91.8%ID^E:4e-25^RecName: Full=Photosystem II reaction center protein K {ECO:0000255|HAMAP-Rule:MF_00441};^Eukaryota; Viridiplantae; Streptophyta; Embryophyta; Tracheophyta; Spermatophyta; Magnoliophyta; eudicotyledons; Gunneridae; Pentapetalae; rosids; malvids; Myrtales; Myrtaceae; Myrtoideae; Eucalypteae; Eucalyptus
139200	FR629588.1_g1_i1	539	432.7	2	2	2	2.49133	0	0	53.278	53.278	53.278	T	22.7489	#N/A
190828	FR629564.1_g1_i1	496	389.701	5	5	5	6.36386	0	0	147.892	147.892	147.892	T	63.1477	EF1A_MANES^EF1A_MANES^Q:108-494,H:1-129^98.45%ID^E:1e-86^RecName: Full=Elongation factor 1-alpha;^Eukaryota; Viridiplantae; Streptophyta; Embryophyta; Tracheophyta; Spermatophyta; Magnoliophyta; eudicotyledons; Gunneridae; Pentapetalae; rosids; fabids; Malpighiales; Euphorbiaceae; Crotonoideae; Manihoteae; Manihot
213555	FR629561.1_g1_i1	606	499.7	3	3	3	3.63818	0	0	69.2018	69.2018	69.2018	T	29.5481	14331_MAIZE^14331_MAIZE^Q:3-221,H:184-258^82.67%ID^E:2e-33^RecName: Full=14-3-3-like protein GF14-6;^Eukaryota; Viridiplantae; Streptophyta; Embryophyta; Tracheophyta; Spermatophyta; Magnoliophyta; Liliopsida; Poales; Poaceae; PACMAD clade; Panicoideae; Andropogonodae; Andropogoneae; Tripsacinae; Zea
121949	FR629538.1_g1_i1	597	490.7	2	2	2	2.43326	0	0	46.9807	46.9807	46.9807	T	20.0601	ACP1_CASGL^ACP1_CASGL^Q:114-518,H:1-134^86.67%ID^E:1e-74^RecName: Full=Acyl carrier protein 1, chloroplastic;^Eukaryota; Viridiplantae; Streptophyta; Embryophyta; Tracheophyta; Spermatophyta; Magnoliophyta; eudicotyledons; Gunneridae; Pentapetalae; rosids; fabids; Fagales; Casuarinaceae; Casuarina
94153	FR629525.1_g1_i1	523	416.7	3	3	3	3.7653	0	0	82.9856	82.9856	82.9856	T	35.4336	#N/A
82103	FR629523.1_g1_i1	630	523.7	2	2	2	2.40596	0	0	44.0203	44.0203	44.0203	T	18.796	ATPO_IPOBA^ATPO_IPOBA^Q:4-540,H:66-244^72.07%ID^E:3e-84^RecName: Full=ATP synthase subunit O, mitochondrial;^Eukaryota; Viridiplantae; Streptophyta; Embryophyta; Tracheophyta; Spermatophyta; Magnoliophyta; eudicotyledons; Gunneridae; Pentapetalae; asterids; lamiids; Solanales; Convolvulaceae; Ipomoeeae; Ipomoea
139974	FR629514.1_g1_i1	395	288.808	2	2	2	2.73538	0	0	79.8226	79.8226	79.8226	T	34.0831	SIPL1_ARATH^SIPL1_ARATH^Q:1-240,H:292-372^76.54%ID^E:1e-35^RecName: Full=Signal peptide peptidase-like 1;^Eukaryota; Viridiplantae; Streptophyta; Embryophyta; Tracheophyta; Spermatophyta; Magnoliophyta; eudicotyledons; Gunneridae; Pentapetalae; rosids; malvids; Brassicales; Brassicaceae; Camelineae; Arabidopsis
147968	FR629513.1_g1_i1	619	512.7	4	4	4	4.82933	0	0	89.9295	89.9295	89.9295	T	38.3986	KUA1_ARATH^KUA1_ARATH^Q:206-415,H:277-348^61.11%ID^E:5e-15^RecName: Full=Transcription factor KUA1 {ECO:0000303|PubMed:24806884};^Eukaryota; Viridiplantae; Streptophyta; Embryophyta; Tracheophyta; Spermatophyta; Magnoliophyta; eudicotyledons; Gunneridae; Pentapetalae; rosids; malvids; Brassicales; Brassicaceae; Camelineae; Arabidopsis
200455	FR629505.1_g1_i1	490	383.701	2	2	2	2.55407	0	0	60.0817	60.0817	60.0817	T	25.654	BI1_ARATH^BI1_ARATH^Q:3-404,H:102-235^79.1%ID^E:2e-47^RecName: Full=Bax inhibitor 1;^Eukaryota; Viridiplantae; Streptophyta; Embryophyta; Tracheophyta; Spermatophyta; Magnoliophyta; eudicotyledons; Gunneridae; Pentapetalae; rosids; malvids; Brassicales; Brassicaceae; Camelineae; Arabidopsis
216981	FR629501.1_g1_i1	476	369.705	4	4	4	5.15005	0	0	124.712	124.712	124.712	T	53.2504	RLA2_PARAR^RLA2_PARAR^Q:1-90,H:33-62^83.33%ID^E:3e-08^RecName: Full=60S acidic ribosomal protein P2;^Eukaryota; Viridiplantae; Streptophyta; Embryophyta; Tracheophyta; Spermatophyta; Magnoliophyta; eudicotyledons; Gunneridae; Pentapetalae; asterids; campanulids; Asterales; Asteraceae; Asteroideae; Heliantheae alliance; Heliantheae; Parthenium
81421	FR629485.1_g1_i1	628	521.7	4	4	4	4.81503	0	0	88.3781	88.3781	88.3781	T	37.7361	#N/A
92856	FR629483.1_g1_i1	510	403.7	2	2	2	2.52663	0	0	57.1053	57.1053	57.1053	T	24.3831	NLTP3_LENCU^NLTP3_LENCU^Q:100-435,H:5-117^63.72%ID^E:1e-42^RecName: Full=Non-specific lipid-transfer protein 3;^Eukaryota; Viridiplantae; Streptophyta; Embryophyta; Tracheophyta; Spermatophyta; Magnoliophyta; eudicotyledons; Gunneridae; Pentapetalae; rosids; fabids; Fabales; Fabaceae; Papilionoideae; Fabeae; Lens
98314	FR629482.1_g1_i1	410	303.774	4	4	4	5.39875	0	0	151.78	151.78	151.78	T	64.8079	#N/A
147134	FR629475.1_g1_i1	502	395.701	3	3	3	3.80591	0	0	87.3897	87.3897	87.3897	T	37.3141	EMC3_DANRE^EMC3_DANRE^Q:3-500,H:1-165^42.6%ID^E:5e-43^RecName: Full=ER membrane protein complex subunit 3;^Eukaryota; Metazoa; Chordata; Craniata; Vertebrata; Euteleostomi; Actinopterygii; Neopterygii; Teleostei; Ostariophysi; Cypriniformes; Cyprinidae; Danio
164135	FR629472.1_g1_i1	559	452.7	3	3	3	3.70444	0	0	76.3864	76.3864	76.3864	T	32.6159	EF1A_PEA^EF1A_PEA^Q:1-204,H:369-436^97.06%ID^E:3e-37^RecName: Full=Elongation factor 1-alpha;^Eukaryota; Viridiplantae; Streptophyta; Embryophyta; Tracheophyta; Spermatophyta; Magnoliophyta; eudicotyledons; Gunneridae; Pentapetalae; rosids; fabids; Fabales; Fabaceae; Papilionoideae; Fabeae; Pisum
205021	FR629465.1_g1_i1	366	259.905	2	2	2	2.81642	0	0	88.6996	88.6996	88.6996	T	37.8734	SUI11_ARATH^SUI11_ARATH^Q:88-366,H:1-93^95.7%ID^E:6e-61^RecName: Full=Protein translation factor SUI1 homolog 1;^Eukaryota; Viridiplantae; Streptophyta; Embryophyta; Tracheophyta; Spermatophyta; Magnoliophyta; eudicotyledons; Gunneridae; Pentapetalae; rosids; malvids; Brassicales; Brassicaceae; Camelineae; Arabidopsis
112293	FR629440.1_g1_i1	622	515.7	4	4	4	4.82451	0	0	89.4063	89.4063	89.4063	T	38.1752	RL5_CUCSA^RL5_CUCSA^Q:1-426,H:151-291^79.58%ID^E:1e-65^RecName: Full=60S ribosomal protein L5;^Eukaryota; Viridiplantae; Streptophyta; Embryophyta; Tracheophyta; Spermatophyta; Magnoliophyta; eudicotyledons; Gunneridae; Pentapetalae; rosids; fabids; Cucurbitales; Cucurbitaceae; Benincaseae; Cucumis
69126	FR629407.1_g1_i1	485	378.702	2	2	2	2.56138	0	0	60.8748	60.8748	60.8748	T	25.9927	#N/A
179230	FR629388.1_g1_i1	581	474.7	3	3	3	3.67179	0	0	72.8463	72.8463	72.8463	T	31.1043	NAC14_ARATH^NAC14_ARATH^Q:205-369,H:17-71^89.09%ID^E:3e-26^RecName: Full=NAC domain-containing protein 14 {ECO:0000303|PubMed:15029955};^Eukaryota; Viridiplantae; Streptophyta; Embryophyta; Tracheophyta; Spermatophyta; Magnoliophyta; eudicotyledons; Gunneridae; Pentapetalae; rosids; malvids; Brassicales; Brassicaceae; Camelineae; Arabidopsis
190403	FR629386.1_g1_i1	472	365.707	2	2	2	2.5813	0	0	63.0379	63.0379	63.0379	T	26.9163	RL172_ARATH^RL172_ARATH^Q:46-471,H:1-142^92.25%ID^E:8e-94^RecName: Full=60S ribosomal protein L17-2;^Eukaryota; Viridiplantae; Streptophyta; Embryophyta; Tracheophyta; Spermatophyta; Magnoliophyta; eudicotyledons; Gunneridae; Pentapetalae; rosids; malvids; Brassicales; Brassicaceae; Camelineae; Arabidopsis
56829	FR629366.1_g1_i1	679	572.7	3	3	3	3.55684	0	0	60.3809	60.3809	60.3809	T	25.7817	H2A1_MEDTR^H2A1_MEDTR^Q:175-552,H:24-148^86.51%ID^E:6e-50^RecName: Full=Probable histone H2A.1;^Eukaryota; Viridiplantae; Streptophyta; Embryophyta; Tracheophyta; Spermatophyta; Magnoliophyta; eudicotyledons; Gunneridae; Pentapetalae; rosids; fabids; Fabales; Fabaceae; Papilionoideae; Trifolieae; Medicago
46644	FR629327.1_g1_i1	519	412.7	2	2	2	2.51514	0	0	55.8599	55.8599	55.8599	T	23.8514	#N/A
131025	FR629311.1_g1_i1	378	271.859	5	5	5	6.95213	0	0	211.998	211.998	211.998	T	90.52	#N/A
108171	FR629303.1_g1_i1	630	523.7	11	11	11	13.2328	0	0	242.112	242.112	242.112	T	103.378	#N/A
159564	FR629294.1_g1_i1	601	494.7	2	2	2	2.42975	0	0	46.6008	46.6008	46.6008	T	19.8979	HMGL_SOYBN^HMGL_SOYBN^Q:3-272,H:35-124^84.44%ID^E:3e-46^RecName: Full=HMG1/2-like protein;^Eukaryota; Viridiplantae; Streptophyta; Embryophyta; Tracheophyta; Spermatophyta; Magnoliophyta; eudicotyledons; Gunneridae; Pentapetalae; rosids; fabids; Fabales; Fabaceae; Papilionoideae; Phaseoleae; Glycine; Soja
172143	FR629292.1_g1_i1	549	442.7	2	2	2	2.48023	0	0	52.0746	52.0746	52.0746	T	22.2351	#N/A
207493	FR629286.1_g1_i1	616	509.7	3	3	3	3.62566	0	0	67.8441	67.8441	67.8441	T	28.9684	RS40_ARATH^RS40_ARATH^Q:207-614,H:94-227^71.94%ID^E:7e-44^RecName: Full=Serine/arginine-rich splicing factor RS40;^Eukaryota; Viridiplantae; Streptophyta; Embryophyta; Tracheophyta; Spermatophyta; Magnoliophyta; eudicotyledons; Gunneridae; Pentapetalae; rosids; malvids; Brassicales; Brassicaceae; Camelineae; Arabidopsis
30717	FR629277.1_g1_i1	609	502.7	2	2	2	2.42292	0	0	45.8592	45.8592	45.8592	T	19.5812	YGHX_ECOLI^YGHX_ECOLI^Q:2-400,H:162-278^40.6%ID^E:1e-16^RecName: Full=Putative uncharacterized protein YghX;^Bacteria; Proteobacteria; Gammaproteobacteria; Enterobacterales; Enterobacteriaceae; Escherichia
119587	FR629262.1_g1_i1	549	442.7	2	2	2	2.48023	0	0	52.0746	52.0746	52.0746	T	22.2351	RS7_BRAOL^RS7_BRAOL^Q:1-378,H:65-190^82.54%ID^E:1e-71^RecName: Full=40S ribosomal protein S7;^Eukaryota; Viridiplantae; Streptophyta; Embryophyta; Tracheophyta; Spermatophyta; Magnoliophyta; eudicotyledons; Gunneridae; Pentapetalae; rosids; malvids; Brassicales; Brassicaceae; Brassiceae; Brassica
147232	FR629257.1_g1_i1	451	344.719	3	3	3	3.92493	0	0	100.314	100.314	100.314	T	42.8326	#N/A
166481	FR629253.1_g1_i1	539	432.7	3	3	3	3.737	0	0	79.9171	79.9171	79.9171	T	34.1234	#N/A
73653	FR629229.1_g1_i1	622	515.7	2	2	2	2.41226	0	0	44.7032	44.7032	44.7032	T	19.0876	#N/A
114334	FR629223.1_g1_i1	567	460.7	3	3	3	3.6922	0	0	75.0599	75.0599	75.0599	T	32.0495	#N/A
119158	FR629222.1_g1_i1	351	244.974	4	4	4	5.73123	0	0	188.212	188.212	188.212	T	80.3636	#N/A
170421	FR629176.1_g1_i1	445	338.724	5	5	5	6.56876	0	0	170.149	170.149	170.149	T	72.6511	#N/A
222515	FR629168.1_g1_i1	658	551.7	3	3	3	3.57803	0	0	62.6792	62.6792	62.6792	T	26.7631	H1_SOLPN^H1_SOLPN^Q:231-446,H:47-118^84.72%ID^E:1e-36^RecName: Full=Histone H1;^Eukaryota; Viridiplantae; Streptophyta; Embryophyta; Tracheophyta; Spermatophyta; Magnoliophyta; eudicotyledons; Gunneridae; Pentapetalae; asterids; lamiids; Solanales; Solanaceae; Solanoideae; Solaneae; Solanum; Lycopersicon
31034	FR629161.1_g1_i1	612	505.7	10	10	10	12.102	0	0	227.936	227.936	227.936	T	97.3252	RT19_PETHY^RT19_PETHY^Q:459-611,H:1-51^94.12%ID^E:2e-13^RecName: Full=Ribosomal protein S19, mitochondrial;^Eukaryota; Viridiplantae; Streptophyta; Embryophyta; Tracheophyta; Spermatophyta; Magnoliophyta; eudicotyledons; Gunneridae; Pentapetalae; asterids; lamiids; Solanales; Solanaceae; Petunioideae; Petunia
39188	FR629160.1_g1_i1	649	542.7	4	4	4	4.78349	0	0	84.9583	84.9583	84.9583	T	36.2759	NTF2_ARATH^NTF2_ARATH^Q:116-487,H:3-126^83.87%ID^E:4e-73^RecName: Full=Nuclear transport factor 2;^Eukaryota; Viridiplantae; Streptophyta; Embryophyta; Tracheophyta; Spermatophyta; Magnoliophyta; eudicotyledons; Gunneridae; Pentapetalae; rosids; malvids; Brassicales; Brassicaceae; Camelineae; Arabidopsis
62032	FR629157.1_g1_i1	497	390.701	2	2	2	2.54415	0	0	59.0054	59.0054	59.0054	T	25.1944	#N/A
116028	FR629149.1_g1_i1	562	455.7	3	3	3	3.6998	0	0	75.8835	75.8835	75.8835	T	32.4011	#N/A
194457	FR629138.1_g1_i1	664	557.7	2	2	2	2.38121	0	0	41.3366	41.3366	41.3366	T	17.6501	H33_VITVI^H33_VITVI^Q:87-485,H:1-133^98.5%ID^E:5e-89^RecName: Full=Histone H3.3;^Eukaryota; Viridiplantae; Streptophyta; Embryophyta; Tracheophyta; Spermatophyta; Magnoliophyta; eudicotyledons; Gunneridae; Pentapetalae; rosids; Vitales; Vitaceae; Vitis
94371	FR629119.1_g1_i1	593	486.7	2	2	2	2.43682	0	0	47.3668	47.3668	47.3668	T	20.2249	RL183_ARATH^RL183_ARATH^Q:3-497,H:23-187^84.85%ID^E:1e-99^RecName: Full=60S ribosomal protein L18-3;^Eukaryota; Viridiplantae; Streptophyta; Embryophyta; Tracheophyta; Spermatophyta; Magnoliophyta; eudicotyledons; Gunneridae; Pentapetalae; rosids; malvids; Brassicales; Brassicaceae; Camelineae; Arabidopsis
107703	FR629115.1_g1_i1	607	500.7	2	2	2	2.42461	0	0	46.0424	46.0424	46.0424	T	19.6594	ENO1_MAIZE^ENO1_MAIZE^Q:3-392,H:317-446^91.54%ID^E:8e-78^RecName: Full=Enolase 1;^Eukaryota; Viridiplantae; Streptophyta; Embryophyta; Tracheophyta; Spermatophyta; Magnoliophyta; Liliopsida; Poales; Poaceae; PACMAD clade; Panicoideae; Andropogonodae; Andropogoneae; Tripsacinae; Zea
229914	FR629096.1_g1_i1	544	437.7	3	3	3	3.72858	0	0	79.0041	79.0041	79.0041	T	33.7336	APX1_ORYSJ^APX1_ORYSJ^Q:16-381,H:129-250^90.16%ID^E:3e-51^RecName: Full=L-ascorbate peroxidase 1, cytosolic;^Eukaryota; Viridiplantae; Streptophyta; Embryophyta; Tracheophyta; Spermatophyta; Magnoliophyta; Liliopsida; Poales; Poaceae; BOP clade; Oryzoideae; Oryzeae; Oryzinae; Oryza
59040	FR629087.1_g1_i1	602	495.7	2	2	2	2.42889	0	0	46.5068	46.5068	46.5068	T	19.8577	#N/A
200573	FR629080.1_g1_i1	640	533.7	2	2	2	2.39835	0	0	43.1955	43.1955	43.1955	T	18.4438	BARD1_HUMAN^BARD1_HUMAN^Q:204-557,H:428-538^35.59%ID^E:7e-18^RecName: Full=BRCA1-associated RING domain protein 1;^Eukaryota; Metazoa; Chordata; Craniata; Vertebrata; Euteleostomi; Mammalia; Eutheria; Euarchontoglires; Primates; Haplorrhini; Catarrhini; Hominidae; Homo
19039	FR629070.1_g1_i1	617	510.7	3	3	3	3.62444	0	0	67.7112	67.7112	67.7112	T	28.9117	METK1_ELAUM^METK1_ELAUM^Q:2-427,H:8-149^92.25%ID^E:3e-112^RecName: Full=S-adenosylmethionine synthase 1;^Eukaryota; Viridiplantae; Streptophyta; Embryophyta; Tracheophyta; Spermatophyta; Magnoliophyta; eudicotyledons; Gunneridae; Pentapetalae; rosids; fabids; Rosales; Elaeagnaceae; Elaeagnus`METK1_ELAUM^METK1_ELAUM^Q:400-615,H:141-212^98.61%ID^E:3e-112^RecName: Full=S-adenosylmethionine synthase …
224644	FR629039.1_g1_i1	654	547.7	3	3	3	3.58225	0	0	63.137	63.137	63.137	T	26.9586	RBP1C_ARATH^RBP1C_ARATH^Q:84-512,H:18-160^81.82%ID^E:1e-85^RecName: Full=Ran-binding protein 1 homolog c;^Eukaryota; Viridiplantae; Streptophyta; Embryophyta; Tracheophyta; Spermatophyta; Magnoliophyta; eudicotyledons; Gunneridae; Pentapetalae; rosids; malvids; Brassicales; Brassicaceae; Camelineae; Arabidopsis
74276	FR629026.1_g1_i1	460	353.714	5	5	5	6.50244	0	0	162.939	162.939	162.939	T	69.5724	#N/A
169599	FR629011.1_g1_i1	537	430.7	3	3	3	3.74042	0	0	80.2882	80.2882	80.2882	T	34.2819	DEF_NELNU^DEF_NELNU^Q:72-236,H:3-57^74.55%ID^E:1e-16^RecName: Full=Defensin-like protein;^Eukaryota; Viridiplantae; Streptophyta; Embryophyta; Tracheophyta; Spermatophyta; Magnoliophyta; eudicotyledons; Proteales; Nelumbonaceae; Nelumbo
230270	FR629002.1_g1_i1	624	517.7	4	4	4	4.82132	0	0	89.0609	89.0609	89.0609	T	38.0277	HSP16_SOYBN^HSP16_SOYBN^Q:85-537,H:6-161^73.08%ID^E:9e-78^RecName: Full=18.5 kDa class I heat shock protein;^Eukaryota; Viridiplantae; Streptophyta; Embryophyta; Tracheophyta; Spermatophyta; Magnoliophyta; eudicotyledons; Gunneridae; Pentapetalae; rosids; fabids; Fabales; Fabaceae; Papilionoideae; Phaseoleae; Glycine; Soja
33676	FR628996.1_g1_i1	580	473.7	2	2	2	2.44881	0	0	48.6667	48.6667	48.6667	T	20.78	TCTP_HEVBR^TCTP_HEVBR^Q:99-578,H:1-160^90.62%ID^E:3e-93^RecName: Full=Translationally-controlled tumor protein homolog;^Eukaryota; Viridiplantae; Streptophyta; Embryophyta; Tracheophyta; Spermatophyta; Magnoliophyta; eudicotyledons; Gunneridae; Pentapetalae; rosids; fabids; Malpighiales; Euphorbiaceae; Crotonoideae; Micrandreae; Hevea
28857	FR628958.1_g1_i1	594	487.7	2	2	2	2.43592	0	0	47.2697	47.2697	47.2697	T	20.1835	1433_LILLO^1433_LILLO^Q:82-591,H:1-169^89.41%ID^E:2e-104^RecName: Full=14-3-3-like protein;^Eukaryota; Viridiplantae; Streptophyta; Embryophyta; Tracheophyta; Spermatophyta; Magnoliophyta; Liliopsida; Liliales; Liliaceae; Lilium
65559	FR628952.1_g1_i1	584	477.7	2	2	2	2.44505	0	0	48.2592	48.2592	48.2592	T	20.606	PDI_RICCO^PDI_RICCO^Q:3-584,H:297-490^81.96%ID^E:1e-113^RecName: Full=Protein disulfide-isomerase;^Eukaryota; Viridiplantae; Streptophyta; Embryophyta; Tracheophyta; Spermatophyta; Magnoliophyta; eudicotyledons; Gunneridae; Pentapetalae; rosids; fabids; Malpighiales; Euphorbiaceae; Acalyphoideae; Acalypheae; Ricinus`PDI_RICCO^PDI_RICCO^Q:303-560,H:52-141^44.44%ID^E:5e-15^RecName: Full=Protein dis…
133293	FR628942.1_g1_i1	568	461.7	2	2	2	2.46047	0	0	49.9316	49.9316	49.9316	T	21.32	#N/A
48186	FR628900.1_g1_i1	723	616.7	3	3	3	3.51711	0	0	56.0729	56.0729	56.0729	T	23.9423	(BLASTP)VAS_ARATH^VAS_ARATH^Q:69-192,H:7-132^28.46%ID^E:3e-06^RecName: Full=Lipid transfer-like protein VAS;^Eukaryota; Viridiplantae; Streptophyta; Embryophyta; Tracheophyta; Spermatophyta; Magnoliophyta; eudicotyledons; Gunneridae; Pentapetalae; rosids; malvids; Brassicales; Brassicaceae; Camelineae; Arabidopsis
121074	FR628890.1_g1_i1	353	246.963	2	2	2	2.85872	0	0	93.3475	93.3475	93.3475	T	39.858	OP163_ARATH^OP163_ARATH^Q:141-353,H:2-72^77.46%ID^E:6e-23^RecName: Full=Outer envelope pore protein 16-3, chloroplastic/mitochondrial;^Eukaryota; Viridiplantae; Streptophyta; Embryophyta; Tracheophyta; Spermatophyta; Magnoliophyta; eudicotyledons; Gunneridae; Pentapetalae; rosids; malvids; Brassicales; Brassicaceae; Camelineae; Arabidopsis
11588	FR628872.1_g1_i1	637	530.7	2	2	2	2.4006	0	0	43.4397	43.4397	43.4397	T	18.5481	#N/A
20039	FR628871.1_g1_i1	667	560.7	2	2	2	2.37917	0	0	41.1154	41.1154	41.1154	T	17.5557	NPC1_ARATH^NPC1_ARATH^Q:66-665,H:1-203^67.98%ID^E:5e-91^RecName: Full=Non-specific phospholipase C1;^Eukaryota; Viridiplantae; Streptophyta; Embryophyta; Tracheophyta; Spermatophyta; Magnoliophyta; eudicotyledons; Gunneridae; Pentapetalae; rosids; malvids; Brassicales; Brassicaceae; Camelineae; Arabidopsis
28216	FR628870.1_g1_i1	650	543.7	3	3	3	3.58654	0	0	63.6015	63.6015	63.6015	T	27.1569	RS27A_SOLTU^RS27A_SOLTU^Q:14-481,H:1-156^96.79%ID^E:8e-89^RecName: Full=Ubiquitin-40S ribosomal protein S27a;^Eukaryota; Viridiplantae; Streptophyta; Embryophyta; Tracheophyta; Spermatophyta; Magnoliophyta; eudicotyledons; Gunneridae; Pentapetalae; asterids; lamiids; Solanales; Solanaceae; Solanoideae; Solaneae; Solanum
68859	FR628865.1_g1_i1	643	536.7	2	2	2	2.39612	0	0	42.954	42.954	42.954	T	18.3407	PABP8_ARATH^PABP8_ARATH^Q:25-408,H:541-670^77.69%ID^E:9e-55^RecName: Full=Polyadenylate-binding protein 8;^Eukaryota; Viridiplantae; Streptophyta; Embryophyta; Tracheophyta; Spermatophyta; Magnoliophyta; eudicotyledons; Gunneridae; Pentapetalae; rosids; malvids; Brassicales; Brassicaceae; Camelineae; Arabidopsis
118497	FR628858.1_g1_i1	503	396.701	2	2	2	2.53592	0	0	58.1129	58.1129	58.1129	T	24.8134	MT2_ACTDE^MT2_ACTDE^Q:159-320,H:25-78^81.82%ID^E:3e-21^RecName: Full=Metallothionein-like protein type 2;^Eukaryota; Viridiplantae; Streptophyta; Embryophyta; Tracheophyta; Spermatophyta; Magnoliophyta; eudicotyledons; Gunneridae; Pentapetalae; asterids; Ericales; Actinidiaceae; Actinidia
184328	FR628849.1_g1_i1	679	572.7	12	12	12	14.2273	0	0	241.524	241.524	241.524	T	103.127	#N/A
220912	FR628844.1_g1_i1	586	479.7	2	2	2	2.44319	0	0	48.058	48.058	48.058	T	20.5201	RL321_ARATH^RL321_ARATH^Q:19-417,H:1-133^85.71%ID^E:6e-74^RecName: Full=60S ribosomal protein L32-1;^Eukaryota; Viridiplantae; Streptophyta; Embryophyta; Tracheophyta; Spermatophyta; Magnoliophyta; eudicotyledons; Gunneridae; Pentapetalae; rosids; malvids; Brassicales; Brassicaceae; Camelineae; Arabidopsis
83352	FR628828.1_g1_i1	308	202.261	3	3	3	4.56837	0	0	170.968	170.968	170.968	T	73.0009	YMF19_ARATH^YMF19_ARATH^Q:21-305,H:1-95^90.53%ID^E:7e-40^RecName: Full=ATP synthase protein YMF19;^Eukaryota; Viridiplantae; Streptophyta; Embryophyta; Tracheophyta; Spermatophyta; Magnoliophyta; eudicotyledons; Gunneridae; Pentapetalae; rosids; malvids; Brassicales; Brassicaceae; Camelineae; Arabidopsis
122864	FR628822.1_g1_i1	592	485.7	4	4	4	4.87544	0	0	94.9286	94.9286	94.9286	T	40.5331	ADF_VITVI^ADF_VITVI^Q:135-563,H:1-143^88.11%ID^E:3e-82^RecName: Full=Actin-depolymerizing factor;^Eukaryota; Viridiplantae; Streptophyta; Embryophyta; Tracheophyta; Spermatophyta; Magnoliophyta; eudicotyledons; Gunneridae; Pentapetalae; rosids; Vitales; Vitaceae; Vitis
130688	FR628821.1_g1_i1	612	505.7	2	2	2	2.42041	0	0	45.5871	45.5871	45.5871	T	19.465	RS201_ARATH^RS201_ARATH^Q:79-453,H:1-124^82.4%ID^E:2e-64^RecName: Full=40S ribosomal protein S20-1;^Eukaryota; Viridiplantae; Streptophyta; Embryophyta; Tracheophyta; Spermatophyta; Magnoliophyta; eudicotyledons; Gunneridae; Pentapetalae; rosids; malvids; Brassicales; Brassicaceae; Camelineae; Arabidopsis
151820	FR628818.1_g1_i1	482	375.703	2	2	2	2.56585	0	0	61.3608	61.3608	61.3608	T	26.2001	TI201_ARATH^TI201_ARATH^Q:2-280,H:182-274^95.7%ID^E:1e-57^RecName: Full=Protein TIC 20-I, chloroplastic {ECO:0000303|PubMed:23372012};^Eukaryota; Viridiplantae; Streptophyta; Embryophyta; Tracheophyta; Spermatophyta; Magnoliophyta; eudicotyledons; Gunneridae; Pentapetalae; rosids; malvids; Brassicales; Brassicaceae; Camelineae; Arabidopsis
46179	FR628798.1_g1_i1	623	516.7	3	3	3	3.61719	0	0	66.925	66.925	66.925	T	28.576	MT2_ACTDE^MT2_ACTDE^Q:154-288,H:35-78^84.44%ID^E:3e-17^RecName: Full=Metallothionein-like protein type 2;^Eukaryota; Viridiplantae; Streptophyta; Embryophyta; Tracheophyta; Spermatophyta; Magnoliophyta; eudicotyledons; Gunneridae; Pentapetalae; asterids; Ericales; Actinidiaceae; Actinidia
206183	FR628775.1_g1_i1	551	444.7	5	5	5	6.19518	0	0	129.601	129.601	129.601	T	55.3377	UBIQP_HORVU^UBIQP_HORVU^Q:58-486,H:19-161^100%ID^E:2e-97^RecName: Full=Polyubiquitin;^Eukaryota; Viridiplantae; Streptophyta; Embryophyta; Tracheophyta; Spermatophyta; Magnoliophyta; Liliopsida; Poales; Poaceae; BOP clade; Pooideae; Triticodae; Triticeae; Hordeinae; Hordeum`UBIQP_HORVU^UBIQP_HORVU^Q:232-486,H:1-85^100%ID^E:7e-53^RecName: Full=Polyubiquitin;^Eukaryota; Viridiplantae; Streptophyta;…
212742	FR628774.1_g1_i1	513	406.7	2	2	2	2.52274	0	0	56.684	56.684	56.684	T	24.2033	RL261_ARATH^RL261_ARATH^Q:72-503,H:1-144^91.67%ID^E:8e-69^RecName: Full=60S ribosomal protein L26-1;^Eukaryota; Viridiplantae; Streptophyta; Embryophyta; Tracheophyta; Spermatophyta; Magnoliophyta; eudicotyledons; Gunneridae; Pentapetalae; rosids; malvids; Brassicales; Brassicaceae; Camelineae; Arabidopsis
3292	FR628769.1_g1_i1	626	519.7	12	12	12	14.4545	0	0	266.155	266.155	266.155	T	113.644	#N/A
38219	FR628764.1_g1_i1	601	494.7	2	2	2	2.42975	0	0	46.6008	46.6008	46.6008	T	19.8979	HMGL_SOYBN^HMGL_SOYBN^Q:90-458,H:1-124^74.19%ID^E:1e-50^RecName: Full=HMG1/2-like protein;^Eukaryota; Viridiplantae; Streptophyta; Embryophyta; Tracheophyta; Spermatophyta; Magnoliophyta; eudicotyledons; Gunneridae; Pentapetalae; rosids; fabids; Fabales; Fabaceae; Papilionoideae; Phaseoleae; Glycine; Soja
186790	FR628743.1_g1_i1	595	488.7	2	2	2	2.43503	0	0	47.1729	47.1729	47.1729	T	20.1422	RL212_ARATH^RL212_ARATH^Q:61-552,H:1-164^90.24%ID^E:2e-107^RecName: Full=60S ribosomal protein L21-2;^Eukaryota; Viridiplantae; Streptophyta; Embryophyta; Tracheophyta; Spermatophyta; Magnoliophyta; eudicotyledons; Gunneridae; Pentapetalae; rosids; malvids; Brassicales; Brassicaceae; Camelineae; Arabidopsis
195515	FR628742.1_g1_i1	694	587.7	2	2	2	2.36175	0	0	39.2265	39.2265	39.2265	T	16.7492	#N/A
33962	FR628732.1_g1_i1	654	547.7	3	3	3	3.58225	0	0	63.137	63.137	63.137	T	26.9586	RS23_EUPES^RS23_EUPES^Q:3-425,H:1-141^96.45%ID^E:7e-92^RecName: Full=40S ribosomal protein S23;^Eukaryota; Viridiplantae; Streptophyta; Embryophyta; Tracheophyta; Spermatophyta; Magnoliophyta; eudicotyledons; Gunneridae; Pentapetalae; rosids; fabids; Malpighiales; Euphorbiaceae; Euphorbioideae; Euphorbieae; Euphorbia; Esula; Euphorbia sect. Esula
61518	FR628715.1_g1_i1	609	502.7	2	2	2	2.42292	0	0	45.8592	45.8592	45.8592	T	19.5812	MT2_ACTDE^MT2_ACTDE^Q:158-319,H:25-78^81.82%ID^E:6e-21^RecName: Full=Metallothionein-like protein type 2;^Eukaryota; Viridiplantae; Streptophyta; Embryophyta; Tracheophyta; Spermatophyta; Magnoliophyta; eudicotyledons; Gunneridae; Pentapetalae; asterids; Ericales; Actinidiaceae; Actinidia
80346	FR628712.1_g1_i1	523	416.7	2	2	2	2.5102	0	0	55.3237	55.3237	55.3237	T	23.6224	#N/A
87741	FR628711.1_g1_i1	583	476.7	4	4	4	4.89196	0	0	96.7208	96.7208	96.7208	T	41.2984	P2C64_ARATH^P2C64_ARATH^Q:3-374,H:273-396^76.61%ID^E:1e-65^RecName: Full=Probable protein phosphatase 2C 64;^Eukaryota; Viridiplantae; Streptophyta; Embryophyta; Tracheophyta; Spermatophyta; Magnoliophyta; eudicotyledons; Gunneridae; Pentapetalae; rosids; malvids; Brassicales; Brassicaceae; Camelineae; Arabidopsis
94935	FR628710.1_g1_i1	553	446.7	2	2	2	2.47593	0	0	51.6083	51.6083	51.6083	T	22.036	PIP22_ORYSJ^PIP22_ORYSJ^Q:1-552,H:44-231^85.64%ID^E:3e-109^RecName: Full=Probable aquaporin PIP2-2;^Eukaryota; Viridiplantae; Streptophyta; Embryophyta; Tracheophyta; Spermatophyta; Magnoliophyta; Liliopsida; Poales; Poaceae; BOP clade; Oryzoideae; Oryzeae; Oryzinae; Oryza
105880	FR628708.1_g1_i1	200	96.656	4	4	4	8.27677	0	0	477.02	477.02	477.02	T	203.68	#N/A
186772	FR628696.1_g1_i1	538	431.7	4	4	4	4.98494	0	0	106.803	106.803	106.803	T	45.6033	RL373_ARATH^RL373_ARATH^Q:78-326,H:1-83^91.57%ID^E:1e-47^RecName: Full=60S ribosomal protein L37-3;^Eukaryota; Viridiplantae; Streptophyta; Embryophyta; Tracheophyta; Spermatophyta; Magnoliophyta; eudicotyledons; Gunneridae; Pentapetalae; rosids; malvids; Brassicales; Brassicaceae; Camelineae; Arabidopsis
72687	FR628679.1_g1_i1	583	476.7	2	2	2	2.44598	0	0	48.3604	48.3604	48.3604	T	20.6492	RS143_ARATH^RS143_ARATH^Q:119-535,H:1-139^92.09%ID^E:2e-79^RecName: Full=40S ribosomal protein S14-3;^Eukaryota; Viridiplantae; Streptophyta; Embryophyta; Tracheophyta; Spermatophyta; Magnoliophyta; eudicotyledons; Gunneridae; Pentapetalae; rosids; malvids; Brassicales; Brassicaceae; Camelineae; Arabidopsis
116760	FR628673.1_g1_i1	569	462.7	3	3	3	3.68921	0	0	74.7355	74.7355	74.7355	T	31.911	H2AX_CICAR^H2AX_CICAR^Q:89-508,H:1-139^92.86%ID^E:1e-61^RecName: Full=Histone H2AX;^Eukaryota; Viridiplantae; Streptophyta; Embryophyta; Tracheophyta; Spermatophyta; Magnoliophyta; eudicotyledons; Gunneridae; Pentapetalae; rosids; fabids; Fabales; Fabaceae; Papilionoideae; Cicereae; Cicer
38785	FR628649.1_g1_i1	678	571.7	3	3	3	3.55781	0	0	60.4865	60.4865	60.4865	T	25.8269	H2B_GOSHI^H2B_GOSHI^Q:271-546,H:56-147^100%ID^E:5e-59^RecName: Full=Histone H2B;^Eukaryota; Viridiplantae; Streptophyta; Embryophyta; Tracheophyta; Spermatophyta; Magnoliophyta; eudicotyledons; Gunneridae; Pentapetalae; rosids; malvids; Malvales; Malvaceae; Malvoideae; Gossypium
92443	FR628642.1_g1_i1	605	498.7	2	2	2	2.42631	0	0	46.227	46.227	46.227	T	19.7383	RL18A_CASSA^RL18A_CASSA^Q:53-586,H:1-178^96.07%ID^E:1e-125^RecName: Full=60S ribosomal protein L18a;^Eukaryota; Viridiplantae; Streptophyta; Embryophyta; Tracheophyta; Spermatophyta; Magnoliophyta; eudicotyledons; Gunneridae; Pentapetalae; rosids; fabids; Fagales; Fagaceae; Castanea
129252	FR628636.1_g1_i1	245	140.193	2	2	2	3.49519	0	0	164.441	164.441	164.441	T	70.2138	#N/A
10642	FR628619.1_g1_i1	589	482.7	2	2	2	2.44044	0	0	47.7593	47.7593	47.7593	T	20.3925	NDS5B_ARATH^NDS5B_ARATH^Q:110-358,H:1-83^81.93%ID^E:2e-44^RecName: Full=NADH dehydrogenase [ubiquinone] iron-sulfur protein 5-B;^Eukaryota; Viridiplantae; Streptophyta; Embryophyta; Tracheophyta; Spermatophyta; Magnoliophyta; eudicotyledons; Gunneridae; Pentapetalae; rosids; malvids; Brassicales; Brassicaceae; Camelineae; Arabidopsis
42598	FR628615.1_g1_i1	677	570.7	3	3	3	3.55879	0	0	60.5925	60.5925	60.5925	T	25.8721	#N/A
75365	FR628610.1_g1_i1	620	513.7	2	2	2	2.41386	0	0	44.8772	44.8772	44.8772	T	19.1619	AB1F_ARATH^AB1F_ARATH^Q:3-200,H:526-591^87.88%ID^E:1e-32^RecName: Full=ABC transporter F family member 1;^Eukaryota; Viridiplantae; Streptophyta; Embryophyta; Tracheophyta; Spermatophyta; Magnoliophyta; eudicotyledons; Gunneridae; Pentapetalae; rosids; malvids; Brassicales; Brassicaceae; Camelineae; Arabidopsis
157427	FR628598.1_g1_i1	683	576.7	4	4	4	4.7373	0	0	79.9495	79.9495	79.9495	T	34.1372	ELOF1_ORYSJ^ELOF1_ORYSJ^Q:140-397,H:1-86^88.37%ID^E:1e-40^RecName: Full=Transcription elongation factor 1 homolog;^Eukaryota; Viridiplantae; Streptophyta; Embryophyta; Tracheophyta; Spermatophyta; Magnoliophyta; Liliopsida; Poales; Poaceae; BOP clade; Oryzoideae; Oryzeae; Oryzinae; Oryza
173252	FR628596.1_g1_i1	575	468.7	2	2	2	2.45359	0	0	49.1859	49.1859	49.1859	T	21.0016	RL40B_ARATH^RL40B_ARATH^Q:36-419,H:1-128^99.22%ID^E:2e-88^RecName: Full=Ubiquitin-60S ribosomal protein L40-2;^Eukaryota; Viridiplantae; Streptophyta; Embryophyta; Tracheophyta; Spermatophyta; Magnoliophyta; eudicotyledons; Gunneridae; Pentapetalae; rosids; malvids; Brassicales; Brassicaceae; Camelineae; Arabidopsis
232033	FR628588.1_g1_i1	544	437.7	2	2	2	2.48572	0	0	52.6694	52.6694	52.6694	T	22.4891	IF4A6_TOBAC^IF4A6_TOBAC^Q:2-544,H:71-251^95.58%ID^E:1e-125^RecName: Full=Eukaryotic initiation factor 4A-6;^Eukaryota; Viridiplantae; Streptophyta; Embryophyta; Tracheophyta; Spermatophyta; Magnoliophyta; eudicotyledons; Gunneridae; Pentapetalae; asterids; lamiids; Solanales; Solanaceae; Nicotianoideae; Nicotianeae; Nicotiana
10538	FR628586.1_g1_i1	577	470.7	3	3	3	3.6775	0	0	73.4653	73.4653	73.4653	T	31.3686	DNJH_CUCSA^DNJH_CUCSA^Q:2-274,H:325-413^86.81%ID^E:2e-47^RecName: Full=DnaJ protein homolog;^Eukaryota; Viridiplantae; Streptophyta; Embryophyta; Tracheophyta; Spermatophyta; Magnoliophyta; eudicotyledons; Gunneridae; Pentapetalae; rosids; fabids; Cucurbitales; Cucurbitaceae; Benincaseae; Cucumis
43002	FR628545.1_g1_i1	655	548.7	2	2	2	2.38746	0	0	42.0146	42.0146	42.0146	T	17.9396	TLPH_ARATH^TLPH_ARATH^Q:153-653,H:16-182^78.44%ID^E:4e-91^RecName: Full=Thaumatin-like protein;^Eukaryota; Viridiplantae; Streptophyta; Embryophyta; Tracheophyta; Spermatophyta; Magnoliophyta; eudicotyledons; Gunneridae; Pentapetalae; rosids; malvids; Brassicales; Brassicaceae; Camelineae; Arabidopsis
60089	FR628543.1_g1_i1	657	550.7	2	2	2	2.38605	0	0	41.862	41.862	41.862	T	17.8745	NACA_PINTA^NACA_PINTA^Q:270-656,H:72-201^84.62%ID^E:4e-71^RecName: Full=Nascent polypeptide-associated complex subunit alpha-like protein;^Eukaryota; Viridiplantae; Streptophyta; Embryophyta; Tracheophyta; Spermatophyta; Pinidae; Pinales; Pinaceae; Pinus; Pinus
110603	FR628515.1_g1_i1	480	373.704	5	5	5	6.4222	0	0	154.223	154.223	154.223	T	65.8508	G3PC_ANTMA^G3PC_ANTMA^Q:1-387,H:207-335^93.8%ID^E:5e-80^RecName: Full=Glyceraldehyde-3-phosphate dehydrogenase, cytosolic;^Eukaryota; Viridiplantae; Streptophyta; Embryophyta; Tracheophyta; Spermatophyta; Magnoliophyta; eudicotyledons; Gunneridae; Pentapetalae; asterids; lamiids; Lamiales; Plantaginaceae; Antirrhineae; Antirrhinum
166810	FR628507.1_g1_i1	644	537.7	2	2	2	2.39539	0	0	42.8741	42.8741	42.8741	T	18.3066	6PGL4_ORYSI^6PGL4_ORYSI^Q:2-475,H:162-321^71.88%ID^E:4e-76^RecName: Full=Probable 6-phosphogluconolactonase 4, chloroplastic;^Eukaryota; Viridiplantae; Streptophyta; Embryophyta; Tracheophyta; Spermatophyta; Magnoliophyta; Liliopsida; Poales; Poaceae; BOP clade; Oryzoideae; Oryzeae; Oryzinae; Oryza
12845	FR628494.1_g1_i1	562	455.7	3	3	3	3.6998	0	0	75.8835	75.8835	75.8835	T	32.4011	UBC8_ARATH^UBC8_ARATH^Q:1-207,H:80-148^98.55%ID^E:8e-42^RecName: Full=Ubiquitin-conjugating enzyme E2 8;^Eukaryota; Viridiplantae; Streptophyta; Embryophyta; Tracheophyta; Spermatophyta; Magnoliophyta; eudicotyledons; Gunneridae; Pentapetalae; rosids; malvids; Brassicales; Brassicaceae; Camelineae; Arabidopsis
52914	FR628488.1_g1_i1	641	534.7	2	2	2	2.39761	0	0	43.1147	43.1147	43.1147	T	18.4093	METK2_CATRO^METK2_CATRO^Q:1-639,H:155-367^95.31%ID^E:2e-135^RecName: Full=S-adenosylmethionine synthase 2;^Eukaryota; Viridiplantae; Streptophyta; Embryophyta; Tracheophyta; Spermatophyta; Magnoliophyta; eudicotyledons; Gunneridae; Pentapetalae; asterids; lamiids; Gentianales; Apocynaceae; Rauvolfioideae; Vinceae; Catharanthinae; Catharanthus
150643	FR628474.1_g1_i1	605	498.7	2	2	2	2.42631	0	0	46.227	46.227	46.227	T	19.7383	THIK1_ARATH^THIK1_ARATH^Q:2-604,H:102-302^83.58%ID^E:9e-114^RecName: Full=3-ketoacyl-CoA thiolase 1, peroxisomal;^Eukaryota; Viridiplantae; Streptophyta; Embryophyta; Tracheophyta; Spermatophyta; Magnoliophyta; eudicotyledons; Gunneridae; Pentapetalae; rosids; malvids; Brassicales; Brassicaceae; Camelineae; Arabidopsis
27337	FR628457.1_g1_i1	592	485.7	3	3	3	3.65658	0	0	71.1965	71.1965	71.1965	T	30.3998	NO93_SOYBN^NO93_SOYBN^Q:83-403,H:1-105^81.31%ID^E:1e-37^RecName: Full=Early nodulin-93;^Eukaryota; Viridiplantae; Streptophyta; Embryophyta; Tracheophyta; Spermatophyta; Magnoliophyta; eudicotyledons; Gunneridae; Pentapetalae; rosids; fabids; Fabales; Fabaceae; Papilionoideae; Phaseoleae; Glycine; Soja
142669	FR628439.1_g1_i1	610	503.7	2	2	2	2.42208	0	0	45.7681	45.7681	45.7681	T	19.5423	RL5_CUCSA^RL5_CUCSA^Q:2-385,H:165-291^78.12%ID^E:3e-66^RecName: Full=60S ribosomal protein L5;^Eukaryota; Viridiplantae; Streptophyta; Embryophyta; Tracheophyta; Spermatophyta; Magnoliophyta; eudicotyledons; Gunneridae; Pentapetalae; rosids; fabids; Cucurbitales; Cucurbitaceae; Benincaseae; Cucumis
168454	FR628435.1_g1_i1	534	427.7	2	2	2	2.49708	0	0	53.9009	53.9009	53.9009	T	23.0149	RL172_ARATH^RL172_ARATH^Q:73-426,H:1-117^87.29%ID^E:6e-76^RecName: Full=60S ribosomal protein L17-2;^Eukaryota; Viridiplantae; Streptophyta; Embryophyta; Tracheophyta; Spermatophyta; Magnoliophyta; eudicotyledons; Gunneridae; Pentapetalae; rosids; malvids; Brassicales; Brassicaceae; Camelineae; Arabidopsis`RL172_ARATH^RL172_ARATH^Q:404-532,H:111-153^88.37%ID^E:6e-76^RecName: Full=60S ribosomal pr…
187465	FR628432.1_g1_i1	503	396.701	2	2	2	2.53592	0	0	58.1129	58.1129	58.1129	T	24.8134	MT2_ACTDE^MT2_ACTDE^Q:158-319,H:25-78^83.64%ID^E:7e-22^RecName: Full=Metallothionein-like protein type 2;^Eukaryota; Viridiplantae; Streptophyta; Embryophyta; Tracheophyta; Spermatophyta; Magnoliophyta; eudicotyledons; Gunneridae; Pentapetalae; asterids; Ericales; Actinidiaceae; Actinidia
212007	FR628428.1_g1_i1	606	499.7	2	2	2	2.42545	0	0	46.1345	46.1345	46.1345	T	19.6988	NLTP3_LENCU^NLTP3_LENCU^Q:100-435,H:5-117^64.6%ID^E:8e-43^RecName: Full=Non-specific lipid-transfer protein 3;^Eukaryota; Viridiplantae; Streptophyta; Embryophyta; Tracheophyta; Spermatophyta; Magnoliophyta; eudicotyledons; Gunneridae; Pentapetalae; rosids; fabids; Fabales; Fabaceae; Papilionoideae; Fabeae; Lens
14925	FR628423.1_g1_i1	649	542.7	5	5	5	5.97936	0	0	106.198	106.198	106.198	T	45.3449	IQD14_ARATH^IQD14_ARATH^Q:77-472,H:539-666^53.96%ID^E:2e-31^RecName: Full=Protein IQ-DOMAIN 14;^Eukaryota; Viridiplantae; Streptophyta; Embryophyta; Tracheophyta; Spermatophyta; Magnoliophyta; eudicotyledons; Gunneridae; Pentapetalae; rosids; malvids; Brassicales; Brassicaceae; Camelineae; Arabidopsis
39372	FR628420.1_g1_i1	664	557.7	2	2	2	2.38121	0	0	41.3366	41.3366	41.3366	T	17.6501	IF5A2_NICPL^IF5A2_NICPL^Q:147-623,H:1-159^96.86%ID^E:6e-110^RecName: Full=Eukaryotic translation initiation factor 5A-2;^Eukaryota; Viridiplantae; Streptophyta; Embryophyta; Tracheophyta; Spermatophyta; Magnoliophyta; eudicotyledons; Gunneridae; Pentapetalae; asterids; lamiids; Solanales; Solanaceae; Nicotianoideae; Nicotianeae; Nicotiana
64326	FR628416.1_g1_i1	437	330.732	2	2	2	2.64262	0	0	69.7042	69.7042	69.7042	T	29.7627	#N/A
96695	FR628411.1_g1_i1	611	504.7	2	2	2	2.42124	0	0	45.6775	45.6775	45.6775	T	19.5036	HSP82_ORYSJ^HSP82_ORYSJ^Q:1-609,H:371-573^91.63%ID^E:1e-95^RecName: Full=Heat shock protein 81-2;^Eukaryota; Viridiplantae; Streptophyta; Embryophyta; Tracheophyta; Spermatophyta; Magnoliophyta; Liliopsida; Poales; Poaceae; BOP clade; Oryzoideae; Oryzeae; Oryzinae; Oryza
154712	FR628402.1_g1_i1	684	577.7	3	3	3	3.55202	0	0	59.8583	59.8583	59.8583	T	25.5586	DLO2_ARATH^DLO2_ARATH^Q:3-506,H:161-327^42.6%ID^E:3e-36^RecName: Full=Protein DMR6-LIKE OXYGENASE 2 {ECO:0000303|PubMed:25376907};^Eukaryota; Viridiplantae; Streptophyta; Embryophyta; Tracheophyta; Spermatophyta; Magnoliophyta; eudicotyledons; Gunneridae; Pentapetalae; rosids; malvids; Brassicales; Brassicaceae; Camelineae; Arabidopsis
191195	FR628397.1_g1_i1	492	385.701	2	2	2	2.5512	0	0	59.7702	59.7702	59.7702	T	25.521	NU1C_TOBAC^NU1C_TOBAC^Q:6-293,H:93-188^87.5%ID^E:1e-48^RecName: Full=NAD(P)H-quinone oxidoreductase subunit 1, chloroplastic {ECO:0000255|HAMAP-Rule:MF_01350};^Eukaryota; Viridiplantae; Streptophyta; Embryophyta; Tracheophyta; Spermatophyta; Magnoliophyta; eudicotyledons; Gunneridae; Pentapetalae; asterids; lamiids; Solanales; Solanaceae; Nicotianoideae; Nicotianeae; Nicotiana
236717	FR628390.1_g1_i1	521	414.7	2	2	2	2.51266	0	0	55.5906	55.5906	55.5906	T	23.7364	#N/A
7676	FR628389.1_g1_i1	659	552.7	2	2	2	2.38466	0	0	41.7106	41.7106	41.7106	T	17.8098	YCF2_SPIOL^YCF2_SPIOL^Q:2-658,H:1336-1554^94.06%ID^E:1e-120^RecName: Full=Protein Ycf2;^Eukaryota; Viridiplantae; Streptophyta; Embryophyta; Tracheophyta; Spermatophyta; Magnoliophyta; eudicotyledons; Gunneridae; Pentapetalae; Caryophyllales; Chenopodiaceae; Chenopodioideae; Anserineae; Spinacia
16088	FR628388.1_g1_i1	666	559.7	3	3	3	3.56977	0	0	61.7833	61.7833	61.7833	T	26.3806	#N/A
42563	FR628384.1_g1_i1	617	510.7	2	2	2	2.41629	0	0	45.1408	45.1408	45.1408	T	19.2745	(BLASTP)VAS_ARATH^VAS_ARATH^Q:57-123,H:36-104^34.29%ID^E:4e-06^RecName: Full=Lipid transfer-like protein VAS;^Eukaryota; Viridiplantae; Streptophyta; Embryophyta; Tracheophyta; Spermatophyta; Magnoliophyta; eudicotyledons; Gunneridae; Pentapetalae; rosids; malvids; Brassicales; Brassicaceae; Camelineae; Arabidopsis
99683	FR628375.1_g1_i1	511	404.7	2	2	2	2.52532	0	0	56.9642	56.9642	56.9642	T	24.3229	RPOC1_SINAL^RPOC1_SINAL^Q:2-364,H:34-154^93.39%ID^E:9e-75^RecName: Full=DNA-directed RNA polymerase subunit beta';^Eukaryota; Viridiplantae; Streptophyta; Embryophyta; Tracheophyta; Spermatophyta; Magnoliophyta; eudicotyledons; Gunneridae; Pentapetalae; rosids; malvids; Brassicales; Brassicaceae; Brassiceae; Sinapis
106468	FR628374.1_g1_i1	527	420.7	2	2	2	2.50535	0	0	54.7977	54.7977	54.7977	T	23.3978	SDHB2_ARATH^SDHB2_ARATH^Q:3-302,H:181-280^94%ID^E:3e-63^RecName: Full=Succinate dehydrogenase [ubiquinone] iron-sulfur subunit 2, mitochondrial;^Eukaryota; Viridiplantae; Streptophyta; Embryophyta; Tracheophyta; Spermatophyta; Magnoliophyta; eudicotyledons; Gunneridae; Pentapetalae; rosids; malvids; Brassicales; Brassicaceae; Camelineae; Arabidopsis
218717	FR628359.1_g1_i1	651	544.7	2	2	2	2.39031	0	0	42.3232	42.3232	42.3232	T	18.0714	RS6_ASPOF^RS6_ASPOF^Q:60-650,H:1-197^95.43%ID^E:8e-121^RecName: Full=40S ribosomal protein S6;^Eukaryota; Viridiplantae; Streptophyta; Embryophyta; Tracheophyta; Spermatophyta; Magnoliophyta; Liliopsida; Asparagales; Asparagaceae; Asparagoideae; Asparagus
58440	FR628348.1_g1_i1	615	508.7	2	2	2	2.41793	0	0	45.3183	45.3183	45.3183	T	19.3502	RD21A_ARATH^RD21A_ARATH^Q:57-311,H:373-457^75.29%ID^E:9e-40^RecName: Full=Cysteine proteinase RD21A {ECO:0000305};^Eukaryota; Viridiplantae; Streptophyta; Embryophyta; Tracheophyta; Spermatophyta; Magnoliophyta; eudicotyledons; Gunneridae; Pentapetalae; rosids; malvids; Brassicales; Brassicaceae; Camelineae; Arabidopsis
155642	FR628333.1_g1_i1	656	549.7	9	9	9	10.7404	0	0	188.722	188.722	188.722	T	80.5815	HS181_ARATH^HS181_ARATH^Q:43-495,H:6-159^77.42%ID^E:4e-72^RecName: Full=18.1 kDa class I heat shock protein;^Eukaryota; Viridiplantae; Streptophyta; Embryophyta; Tracheophyta; Spermatophyta; Magnoliophyta; eudicotyledons; Gunneridae; Pentapetalae; rosids; malvids; Brassicales; Brassicaceae; Camelineae; Arabidopsis
172727	FR628331.1_g1_i1	677	570.7	2	2	2	2.37252	0	0	40.395	40.395	40.395	T	17.2481	RPF2_ORYSJ^RPF2_ORYSJ^Q:2-676,H:46-268^72.89%ID^E:9e-118^RecName: Full=Ribosome production factor 2 homolog;^Eukaryota; Viridiplantae; Streptophyta; Embryophyta; Tracheophyta; Spermatophyta; Magnoliophyta; Liliopsida; Poales; Poaceae; BOP clade; Oryzoideae; Oryzeae; Oryzinae; Oryza
19146	FR628317.1_g1_i1	675	568.7	2	2	2	2.37384	0	0	40.5371	40.5371	40.5371	T	17.3087	#N/A
78325	FR628307.1_g1_i1	533	426.7	2	2	2	2.49824	0	0	54.0272	54.0272	54.0272	T	23.0688	#N/A
129179	FR628300.1_g1_i1	642	535.7	3	3	3	3.5953	0	0	64.5513	64.5513	64.5513	T	27.5625	YTHD2_MACFA^YTHD2_MACFA^Q:3-494,H:414-574^56.71%ID^E:4e-55^RecName: Full=YTH domain-containing family protein 2 {ECO:0000305};^Eukaryota; Metazoa; Chordata; Craniata; Vertebrata; Euteleostomi; Mammalia; Eutheria; Euarchontoglires; Primates; Haplorrhini; Catarrhini; Cercopithecidae; Cercopithecinae; Macaca
175136	FR628294.1_g1_i1	542	435.7	2	2	2	2.48795	0	0	52.9112	52.9112	52.9112	T	22.5923	AB1B_ARATH^AB1B_ARATH^Q:134-346,H:1212-1282^83.1%ID^E:5e-46^RecName: Full=ABC transporter B family member 1;^Eukaryota; Viridiplantae; Streptophyta; Embryophyta; Tracheophyta; Spermatophyta; Magnoliophyta; eudicotyledons; Gunneridae; Pentapetalae; rosids; malvids; Brassicales; Brassicaceae; Camelineae; Arabidopsis`AB1B_ARATH^AB1B_ARATH^Q:3-137,H:1168-1212^86.67%ID^E:5e-46^RecName: Full=ABC transp…
213201	FR628262.1_g1_i1	574	467.7	2	2	2	2.45456	0	0	49.291	49.291	49.291	T	21.0465	CDF3_ARATH^CDF3_ARATH^Q:114-248,H:347-399^54.72%ID^E:2e-08^RecName: Full=Cyclic dof factor 3;^Eukaryota; Viridiplantae; Streptophyta; Embryophyta; Tracheophyta; Spermatophyta; Magnoliophyta; eudicotyledons; Gunneridae; Pentapetalae; rosids; malvids; Brassicales; Brassicaceae; Camelineae; Arabidopsis`CDF3_ARATH^CDF3_ARATH^Q:325-375,H:425-441^64.71%ID^E:2e-08^RecName: Full=Cyclic dof factor 3;^Euka…
21689	FR628256.1_g1_i1	656	549.7	3	3	3	3.58013	0	0	62.9073	62.9073	62.9073	T	26.8605	ATPAM_HELAN^ATPAM_HELAN^Q:354-656,H:1-101^100%ID^E:1e-60^RecName: Full=ATP synthase subunit alpha, mitochondrial;^Eukaryota; Viridiplantae; Streptophyta; Embryophyta; Tracheophyta; Spermatophyta; Magnoliophyta; eudicotyledons; Gunneridae; Pentapetalae; asterids; campanulids; Asterales; Asteraceae; Asteroideae; Heliantheae alliance; Heliantheae; Helianthus
52378	FR628252.1_g1_i1	651	544.7	2	2	2	2.39031	0	0	42.3232	42.3232	42.3232	T	18.0714	MT2_ACTDE^MT2_ACTDE^Q:158-319,H:25-78^81.82%ID^E:8e-21^RecName: Full=Metallothionein-like protein type 2;^Eukaryota; Viridiplantae; Streptophyta; Embryophyta; Tracheophyta; Spermatophyta; Magnoliophyta; eudicotyledons; Gunneridae; Pentapetalae; asterids; Ericales; Actinidiaceae; Actinidia
163088	FR628237.1_g1_i1	668	561.7	3	3	3	3.56774	0	0	61.5634	61.5634	61.5634	T	26.2867	RL131_ARATH^RL131_ARATH^Q:76-648,H:1-191^83.77%ID^E:8e-117^RecName: Full=60S ribosomal protein L13-1;^Eukaryota; Viridiplantae; Streptophyta; Embryophyta; Tracheophyta; Spermatophyta; Magnoliophyta; eudicotyledons; Gunneridae; Pentapetalae; rosids; malvids; Brassicales; Brassicaceae; Camelineae; Arabidopsis
27035	FR628219.1_g1_i1	635	528.7	2	2	2	2.40212	0	0	43.604	43.604	43.604	T	18.6183	DIM1A_ARATH^DIM1A_ARATH^Q:3-584,H:161-353^65.99%ID^E:6e-60^RecName: Full=Ribosomal RNA small subunit methyltransferase {ECO:0000305};^Eukaryota; Viridiplantae; Streptophyta; Embryophyta; Tracheophyta; Spermatophyta; Magnoliophyta; eudicotyledons; Gunneridae; Pentapetalae; rosids; malvids; Brassicales; Brassicaceae; Camelineae; Arabidopsis
41651	FR628217.1_g1_i1	584	477.7	2	2	2	2.44505	0	0	48.2592	48.2592	48.2592	T	20.606	TM258_MOUSE^TM258_MOUSE^Q:102-248,H:11-59^48.98%ID^E:1e-07^RecName: Full=Transmembrane protein 258;^Eukaryota; Metazoa; Chordata; Craniata; Vertebrata; Euteleostomi; Mammalia; Eutheria; Euarchontoglires; Glires; Rodentia; Sciurognathi; Muroidea; Muridae; Murinae; Mus; Mus
79563	FR628212.1_g1_i1	587	480.7	3	3	3	3.66341	0	0	71.937	71.937	71.937	T	30.716	RL372_ORYSJ^RL372_ORYSJ^Q:64-339,H:1-92^95.65%ID^E:6e-57^RecName: Full=60S ribosomal protein L37a-2;^Eukaryota; Viridiplantae; Streptophyta; Embryophyta; Tracheophyta; Spermatophyta; Magnoliophyta; Liliopsida; Poales; Poaceae; BOP clade; Oryzoideae; Oryzeae; Oryzinae; Oryza
31198	FR628184.1_g1_i1	554	447.7	2	2	2	2.47487	0	0	51.493	51.493	51.493	T	21.9868	HAP28_RAT^HAP28_RAT^Q:28-222,H:73-137^61.54%ID^E:2e-12^RecName: Full=28 kDa heat- and acid-stable phosphoprotein;^Eukaryota; Metazoa; Chordata; Craniata; Vertebrata; Euteleostomi; Mammalia; Eutheria; Euarchontoglires; Glires; Rodentia; Sciurognathi; Muroidea; Muridae; Murinae; Rattus
124648	FR628172.1_g1_i1	664	557.7	3	3	3	3.57181	0	0	62.0049	62.0049	62.0049	T	26.4752	RL5_CUCSA^RL5_CUCSA^Q:2-664,H:57-276^86.88%ID^E:6e-128^RecName: Full=60S ribosomal protein L5;^Eukaryota; Viridiplantae; Streptophyta; Embryophyta; Tracheophyta; Spermatophyta; Magnoliophyta; eudicotyledons; Gunneridae; Pentapetalae; rosids; fabids; Cucurbitales; Cucurbitaceae; Benincaseae; Cucumis
213114	FR628159.1_g1_i1	639	532.7	2	2	2	2.3991	0	0	43.2766	43.2766	43.2766	T	18.4784	TBA1_PEA^TBA1_PEA^Q:3-581,H:240-432^99.48%ID^E:6e-141^RecName: Full=Tubulin alpha-1 chain;^Eukaryota; Viridiplantae; Streptophyta; Embryophyta; Tracheophyta; Spermatophyta; Magnoliophyta; eudicotyledons; Gunneridae; Pentapetalae; rosids; fabids; Fabales; Fabaceae; Papilionoideae; Fabeae; Pisum
56781	FR628148.1_g1_i1	647	540.7	2	2	2	2.39319	0	0	42.6363	42.6363	42.6363	T	18.205	MT2_ACTDE^MT2_ACTDE^Q:158-319,H:25-78^83.64%ID^E:2e-21^RecName: Full=Metallothionein-like protein type 2;^Eukaryota; Viridiplantae; Streptophyta; Embryophyta; Tracheophyta; Spermatophyta; Magnoliophyta; eudicotyledons; Gunneridae; Pentapetalae; asterids; Ericales; Actinidiaceae; Actinidia
62862	FR628147.1_g1_i1	472	365.707	2	2	2	2.5813	0	0	63.0379	63.0379	63.0379	T	26.9163	TBB1_DAUCA^TBB1_DAUCA^Q:2-214,H:228-298^97.18%ID^E:9e-42^RecName: Full=Tubulin beta-1 chain;^Eukaryota; Viridiplantae; Streptophyta; Embryophyta; Tracheophyta; Spermatophyta; Magnoliophyta; eudicotyledons; Gunneridae; Pentapetalae; asterids; campanulids; Apiales; Apiaceae; Apioideae; Scandiceae; Daucinae; Daucus; Daucus sect. Daucus
85974	FR628144.1_g1_i1	647	540.7	3	3	3	3.58979	0	0	63.9544	63.9544	63.9544	T	27.3076	FQR1_ARATH^FQR1_ARATH^Q:87-647,H:1-187^90.91%ID^E:1e-111^RecName: Full=NAD(P)H dehydrogenase (quinone) FQR1 {ECO:0000305};^Eukaryota; Viridiplantae; Streptophyta; Embryophyta; Tracheophyta; Spermatophyta; Magnoliophyta; eudicotyledons; Gunneridae; Pentapetalae; rosids; malvids; Brassicales; Brassicaceae; Camelineae; Arabidopsis
91937	FR628108.1_g1_i1	580	473.7	2	2	2	2.44881	0	0	48.6667	48.6667	48.6667	T	20.78	AFB3_ARATH^AFB3_ARATH^Q:2-418,H:436-577^77.46%ID^E:9e-68^RecName: Full=Protein AUXIN SIGNALING F-BOX 3;^Eukaryota; Viridiplantae; Streptophyta; Embryophyta; Tracheophyta; Spermatophyta; Magnoliophyta; eudicotyledons; Gunneridae; Pentapetalae; rosids; malvids; Brassicales; Brassicaceae; Camelineae; Arabidopsis
189710	FR628094.1_g1_i1	616	509.7	3	3	3	3.62566	0	0	67.8441	67.8441	67.8441	T	28.9684	RNHX1_ARATH^RNHX1_ARATH^Q:2-496,H:33-198^34.71%ID^E:5e-24^RecName: Full=Putative ribonuclease H protein At1g65750;^Eukaryota; Viridiplantae; Streptophyta; Embryophyta; Tracheophyta; Spermatophyta; Magnoliophyta; eudicotyledons; Gunneridae; Pentapetalae; rosids; malvids; Brassicales; Brassicaceae; Camelineae; Arabidopsis
35249	FR628079.1_g1_i1	475	368.706	2	2	2	2.57658	0	0	62.5252	62.5252	62.5252	T	26.6974	EF2_ARATH^EF2_ARATH^Q:2-175,H:786-843^89.66%ID^E:9e-27^RecName: Full=Elongation factor 2 {ECO:0000305};^Eukaryota; Viridiplantae; Streptophyta; Embryophyta; Tracheophyta; Spermatophyta; Magnoliophyta; eudicotyledons; Gunneridae; Pentapetalae; rosids; malvids; Brassicales; Brassicaceae; Camelineae; Arabidopsis
139609	FR628063.1_g1_i1	595	488.7	3	3	3	3.65255	0	0	70.7594	70.7594	70.7594	T	30.2132	PRF1_SOLLC^PRF1_SOLLC^Q:161-418,H:258-344^75.86%ID^E:1e-27^RecName: Full=36.4 kDa proline-rich protein;^Eukaryota; Viridiplantae; Streptophyta; Embryophyta; Tracheophyta; Spermatophyta; Magnoliophyta; eudicotyledons; Gunneridae; Pentapetalae; asterids; lamiids; Solanales; Solanaceae; Solanoideae; Solaneae; Solanum; Lycopersicon
202421	FR628053.1_g1_i1	633	526.7	4	4	4	4.80729	0	0	87.5391	87.5391	87.5391	T	37.3779	RR3_VITVI^RR3_VITVI^Q:367-630,H:1-88^90.91%ID^E:7e-49^RecName: Full=30S ribosomal protein S3, chloroplastic;^Eukaryota; Viridiplantae; Streptophyta; Embryophyta; Tracheophyta; Spermatophyta; Magnoliophyta; eudicotyledons; Gunneridae; Pentapetalae; rosids; Vitales; Vitaceae; Vitis
5147	FR628047.1_g1_i1	683	576.7	6	6	6	7.10595	0	0	119.924	119.924	119.924	T	51.2059	HS181_ARATH^HS181_ARATH^Q:82-534,H:6-159^77.42%ID^E:2e-72^RecName: Full=18.1 kDa class I heat shock protein;^Eukaryota; Viridiplantae; Streptophyta; Embryophyta; Tracheophyta; Spermatophyta; Magnoliophyta; eudicotyledons; Gunneridae; Pentapetalae; rosids; malvids; Brassicales; Brassicaceae; Camelineae; Arabidopsis
37299	FR628042.1_g1_i1	652	545.7	2	2	2	2.38959	0	0	42.2456	42.2456	42.2456	T	18.0383	ATP5H_ARATH^ATP5H_ARATH^Q:71-574,H:1-168^82.14%ID^E:6e-80^RecName: Full=ATP synthase subunit d, mitochondrial;^Eukaryota; Viridiplantae; Streptophyta; Embryophyta; Tracheophyta; Spermatophyta; Magnoliophyta; eudicotyledons; Gunneridae; Pentapetalae; rosids; malvids; Brassicales; Brassicaceae; Camelineae; Arabidopsis
65123	FR628038.1_g1_i1	697	590.7	2	2	2	2.35991	0	0	39.0273	39.0273	39.0273	T	16.6641	RL131_ARATH^RL131_ARATH^Q:79-651,H:1-191^83.25%ID^E:1e-115^RecName: Full=60S ribosomal protein L13-1;^Eukaryota; Viridiplantae; Streptophyta; Embryophyta; Tracheophyta; Spermatophyta; Magnoliophyta; eudicotyledons; Gunneridae; Pentapetalae; rosids; malvids; Brassicales; Brassicaceae; Camelineae; Arabidopsis
153428	FR628022.1_g1_i1	640	533.7	2	2	2	2.39835	0	0	43.1955	43.1955	43.1955	T	18.4438	RS4_SOLTU^RS4_SOLTU^Q:47-580,H:87-264^89.33%ID^E:2e-98^RecName: Full=40S ribosomal protein S4;^Eukaryota; Viridiplantae; Streptophyta; Embryophyta; Tracheophyta; Spermatophyta; Magnoliophyta; eudicotyledons; Gunneridae; Pentapetalae; asterids; lamiids; Solanales; Solanaceae; Solanoideae; Solaneae; Solanum
206004	FR628014.1_g1_i1	335	229.063	3	3	3	4.38745	0	0	150.964	150.964	150.964	T	64.4593	#N/A
42861	FR628003.1_g1_i1	622	515.7	2	2	2	2.41226	0	0	44.7032	44.7032	44.7032	T	19.0876	MIFH_TRITR^MIFH_TRITR^Q:120-464,H:1-114^39.13%ID^E:9e-23^RecName: Full=Macrophage migration inhibitory factor homolog;^Eukaryota; Metazoa; Ecdysozoa; Nematoda; Enoplea; Dorylaimia; Trichocephalida; Trichuridae; Trichuris
57031	FR628001.1_g1_i1	540	433.7	3	3	3	3.7353	0	0	79.7328	79.7328	79.7328	T	34.0447	RL373_ARATH^RL373_ARATH^Q:11-259,H:1-83^93.98%ID^E:5e-50^RecName: Full=60S ribosomal protein L37-3;^Eukaryota; Viridiplantae; Streptophyta; Embryophyta; Tracheophyta; Spermatophyta; Magnoliophyta; eudicotyledons; Gunneridae; Pentapetalae; rosids; malvids; Brassicales; Brassicaceae; Camelineae; Arabidopsis
95877	FR627996.1_g1_i1	587	480.7	2	2	2	2.44227	0	0	47.958	47.958	47.958	T	20.4774	RBS_PINTH^RBS_PINTH^Q:148-585,H:12-160^54.36%ID^E:3e-58^RecName: Full=Ribulose bisphosphate carboxylase small chain, chloroplastic;^Eukaryota; Viridiplantae; Streptophyta; Embryophyta; Tracheophyta; Spermatophyta; Pinidae; Pinales; Pinaceae; Pinus; Pinus
48603	FR627966.1_g1_i1	415	308.765	2	2	2	2.68813	0	0	74.6635	74.6635	74.6635	T	31.8802	#N/A
182526	FR627943.1_g1_i1	582	475.7	3	3	3	3.67038	0	0	72.6931	72.6931	72.6931	T	31.0389	HS181_ARATH^HS181_ARATH^Q:82-534,H:6-159^77.42%ID^E:5e-73^RecName: Full=18.1 kDa class I heat shock protein;^Eukaryota; Viridiplantae; Streptophyta; Embryophyta; Tracheophyta; Spermatophyta; Magnoliophyta; eudicotyledons; Gunneridae; Pentapetalae; rosids; malvids; Brassicales; Brassicaceae; Camelineae; Arabidopsis
211112	FR627939.1_g1_i1	402	295.791	2	2	2	2.71813	0	0	77.9382	77.9382	77.9382	T	33.2785	DRM1_ARATH^DRM1_ARATH^Q:46-399,H:1-121^64%ID^E:5e-40^RecName: Full=Dormancy-associated protein 1 {ECO:0000303|Ref.1};^Eukaryota; Viridiplantae; Streptophyta; Embryophyta; Tracheophyta; Spermatophyta; Magnoliophyta; eudicotyledons; Gunneridae; Pentapetalae; rosids; malvids; Brassicales; Brassicaceae; Camelineae; Arabidopsis
213746	FR627938.1_g1_i1	168	66.6781	2	2	2	5.03913	0	0	345.742	345.742	345.742	T	147.627	#N/A
226273	FR627936.1_g1_i1	492	385.701	3	3	3	3.8268	0	0	89.6553	89.6553	89.6553	T	38.2815	SRP09_ARATH^SRP09_ARATH^Q:3-266,H:16-103^87.5%ID^E:3e-52^RecName: Full=Signal recognition particle 9 kDa protein;^Eukaryota; Viridiplantae; Streptophyta; Embryophyta; Tracheophyta; Spermatophyta; Magnoliophyta; eudicotyledons; Gunneridae; Pentapetalae; rosids; malvids; Brassicales; Brassicaceae; Camelineae; Arabidopsis
52675	FR627926.1_g1_i1	644	537.7	2	2	2	2.39539	0	0	42.8741	42.8741	42.8741	T	18.3066	TPIS_COPJA^TPIS_COPJA^Q:77-643,H:1-189^83.6%ID^E:2e-98^RecName: Full=Triosephosphate isomerase, cytosolic;^Eukaryota; Viridiplantae; Streptophyta; Embryophyta; Tracheophyta; Spermatophyta; Magnoliophyta; eudicotyledons; Ranunculales; Ranunculaceae; Coptidoideae; Coptis
110300	FR627917.1_g1_i1	501	394.701	2	2	2	2.53863	0	0	58.4074	58.4074	58.4074	T	24.9391	MT2_ACTDE^MT2_ACTDE^Q:158-319,H:25-78^81.82%ID^E:3e-21^RecName: Full=Metallothionein-like protein type 2;^Eukaryota; Viridiplantae; Streptophyta; Embryophyta; Tracheophyta; Spermatophyta; Magnoliophyta; eudicotyledons; Gunneridae; Pentapetalae; asterids; Ericales; Actinidiaceae; Actinidia
134426	FR627880.1_g1_i1	523	416.7	2	2	2	2.5102	0	0	55.3237	55.3237	55.3237	T	23.6224	ACT_PINCO^ACT_PINCO^Q:2-385,H:34-161^95.31%ID^E:2e-86^RecName: Full=Actin;^Eukaryota; Viridiplantae; Streptophyta; Embryophyta; Tracheophyta; Spermatophyta; Pinidae; Pinales; Pinaceae; Pinus; Pinus
156601	FR627877.1_g1_i1	629	522.7	5	5	5	6.01683	0	0	110.261	110.261	110.261	T	47.0799	ENO1_MAIZE^ENO1_MAIZE^Q:104-628,H:4-172^85.14%ID^E:8e-100^RecName: Full=Enolase 1;^Eukaryota; Viridiplantae; Streptophyta; Embryophyta; Tracheophyta; Spermatophyta; Magnoliophyta; Liliopsida; Poales; Poaceae; PACMAD clade; Panicoideae; Andropogonodae; Andropogoneae; Tripsacinae; Zea
69152	FR627855.1_g1_i1	588	481.7	2	2	2	2.44135	0	0	47.8584	47.8584	47.8584	T	20.4349	TCPE_ARATH^TCPE_ARATH^Q:131-328,H:1-66^83.33%ID^E:3e-31^RecName: Full=T-complex protein 1 subunit epsilon {ECO:0000303|PubMed:11599560};^Eukaryota; Viridiplantae; Streptophyta; Embryophyta; Tracheophyta; Spermatophyta; Magnoliophyta; eudicotyledons; Gunneridae; Pentapetalae; rosids; malvids; Brassicales; Brassicaceae; Camelineae; Arabidopsis
89945	FR627851.1_g1_i1	282	176.546	2	2	2	3.19463	0	0	130.58	130.58	130.58	T	55.7557	#N/A
180176	FR627837.1_g1_i1	357	250.944	2	2	2	2.84525	0	0	91.8667	91.8667	91.8667	T	39.2257	RT19_PETHY^RT19_PETHY^Q:95-355,H:1-87^95.4%ID^E:2e-40^RecName: Full=Ribosomal protein S19, mitochondrial;^Eukaryota; Viridiplantae; Streptophyta; Embryophyta; Tracheophyta; Spermatophyta; Magnoliophyta; eudicotyledons; Gunneridae; Pentapetalae; asterids; lamiids; Solanales; Solanaceae; Petunioideae; Petunia
192278	FR627835.1_g1_i1	357	250.944	2	2	2	2.84525	0	0	91.8667	91.8667	91.8667	T	39.2257	#N/A
199032	FR627834.1_g1_i1	525	418.7	2	2	2	2.50776	0	0	55.0595	55.0595	55.0595	T	23.5096	#N/A
21899	FR627825.1_g1_i1	425	318.748	2	2	2	2.66669	0	0	72.325	72.325	72.325	T	30.8817	H33_HORVU^H33_HORVU^Q:1-93,H:50-80^100%ID^E:1e-13^RecName: Full=Histone H3.3;^Eukaryota; Viridiplantae; Streptophyta; Embryophyta; Tracheophyta; Spermatophyta; Magnoliophyta; Liliopsida; Poales; Poaceae; BOP clade; Pooideae; Triticodae; Triticeae; Hordeinae; Hordeum
37128	FR627823.1_g1_i1	598	491.7	3	3	3	3.64857	0	0	70.3277	70.3277	70.3277	T	30.0289	RL5_CUCSA^RL5_CUCSA^Q:49-594,H:1-182^93.41%ID^E:4e-99^RecName: Full=60S ribosomal protein L5;^Eukaryota; Viridiplantae; Streptophyta; Embryophyta; Tracheophyta; Spermatophyta; Magnoliophyta; eudicotyledons; Gunneridae; Pentapetalae; rosids; fabids; Cucurbitales; Cucurbitaceae; Benincaseae; Cucumis
105759	FR627812.1_g1_i1	496	389.701	2	2	2	2.54554	0	0	59.1568	59.1568	59.1568	T	25.2591	GPX8_ARATH^GPX8_ARATH^Q:2-247,H:86-167^84.15%ID^E:8e-46^RecName: Full=Probable glutathione peroxidase 8;^Eukaryota; Viridiplantae; Streptophyta; Embryophyta; Tracheophyta; Spermatophyta; Magnoliophyta; eudicotyledons; Gunneridae; Pentapetalae; rosids; malvids; Brassicales; Brassicaceae; Camelineae; Arabidopsis
174518	FR627802.1_g1_i1	451	344.719	3	3	3	3.92493	0	0	100.314	100.314	100.314	T	42.8326	PGLR_VITVI^PGLR_VITVI^Q:1-330,H:380-489^65.45%ID^E:3e-46^RecName: Full=Probable polygalacturonase;^Eukaryota; Viridiplantae; Streptophyta; Embryophyta; Tracheophyta; Spermatophyta; Magnoliophyta; eudicotyledons; Gunneridae; Pentapetalae; rosids; Vitales; Vitaceae; Vitis
38458	FR627787.1_g1_i1	627	520.7	4	4	4	4.81659	0	0	88.5478	88.5478	88.5478	T	37.8086	RUB2_ORYSJ^RUB2_ORYSJ^Q:85-540,H:1-152^99.34%ID^E:2e-89^RecName: Full=Ubiquitin-NEDD8-like protein RUB2;^Eukaryota; Viridiplantae; Streptophyta; Embryophyta; Tracheophyta; Spermatophyta; Magnoliophyta; Liliopsida; Poales; Poaceae; BOP clade; Oryzoideae; Oryzeae; Oryzinae; Oryza`RUB2_ORYSJ^RUB2_ORYSJ^Q:319-546,H:3-78^61.84%ID^E:9e-17^RecName: Full=Ubiquitin-NEDD8-like protein RUB2;^Eukaryota; Viri…
155844	FR627769.1_g1_i1	604	497.7	4	4	4	4.85433	0	0	92.6398	92.6398	92.6398	T	39.5558	RK22_OLIPU^RK22_OLIPU^Q:128-355,H:13-86^65.79%ID^E:1e-22^RecName: Full=50S ribosomal protein L22, chloroplastic;^Eukaryota; Viridiplantae; Streptophyta; Embryophyta; Tracheophyta; Spermatophyta; Magnoliophyta; eudicotyledons; Gunneridae; Pentapetalae; rosids; malvids; Brassicales; Brassicaceae; Alyssopsideae; Olimarabidopsis`RK22_OLIPU^RK22_OLIPU^Q:376-570,H:93-150^47.69%ID^E:1e-22^RecName: Full=…
210994	FR627761.1_g1_i1	600	493.7	3	3	3	3.64594	0	0	70.0428	70.0428	70.0428	T	29.9072	RSSA_CICAR^RSSA_CICAR^Q:3-506,H:135-300^66.86%ID^E:1e-51^RecName: Full=40S ribosomal protein SA {ECO:0000255|HAMAP-Rule:MF_03015};^Eukaryota; Viridiplantae; Streptophyta; Embryophyta; Tracheophyta; Spermatophyta; Magnoliophyta; eudicotyledons; Gunneridae; Pentapetalae; rosids; fabids; Fabales; Fabaceae; Papilionoideae; Cicereae; Cicer
219494	FR627760.1_g1_i1	681	574.7	2	2	2	2.36993	0	0	40.1138	40.1138	40.1138	T	17.128	#N/A
89132	FR627743.1_g1_i1	400	293.796	2	2	2	2.72298	0	0	78.4675	78.4675	78.4675	T	33.5045	#N/A
153957	FR627732.1_g1_i1	391	284.819	2	2	2	2.74561	0	0	80.9407	80.9407	80.9407	T	34.5605	#N/A
168727	FR627730.1_g1_i1	604	497.7	2	2	2	2.42716	0	0	46.3199	46.3199	46.3199	T	19.7779	LEA5_CITSI^LEA5_CITSI^Q:165-491,H:1-97^55.05%ID^E:2e-28^RecName: Full=Late embryogenesis abundant protein Lea5;^Eukaryota; Viridiplantae; Streptophyta; Embryophyta; Tracheophyta; Spermatophyta; Magnoliophyta; eudicotyledons; Gunneridae; Pentapetalae; rosids; malvids; Sapindales; Rutaceae; Aurantioideae; Citrus
33237	FR627713.1_g1_i1	569	462.7	2	2	2	2.45947	0	0	49.8237	49.8237	49.8237	T	21.274	EF1A_WHEAT^EF1A_WHEAT^Q:2-568,H:200-388^96.3%ID^E:3e-130^RecName: Full=Elongation factor 1-alpha;^Eukaryota; Viridiplantae; Streptophyta; Embryophyta; Tracheophyta; Spermatophyta; Magnoliophyta; Liliopsida; Poales; Poaceae; BOP clade; Pooideae; Triticodae; Triticeae; Triticinae; Triticum
55149	FR627710.1_g1_i1	618	511.7	6	6	6	7.24643	0	0	135.158	135.158	135.158	T	57.7104	NHL1_ARATH^NHL1_ARATH^Q:167-610,H:2-166^58.18%ID^E:5e-59^RecName: Full=NDR1/HIN1-like protein 1 {ECO:0000303|Ref.1};^Eukaryota; Viridiplantae; Streptophyta; Embryophyta; Tracheophyta; Spermatophyta; Magnoliophyta; eudicotyledons; Gunneridae; Pentapetalae; rosids; malvids; Brassicales; Brassicaceae; Camelineae; Arabidopsis
62141	FR627672.1_g1_i1	642	535.7	3	3	3	3.5953	0	0	64.5513	64.5513	64.5513	T	27.5625	RL183_ARATH^RL183_ARATH^Q:85-642,H:1-186^84.41%ID^E:5e-113^RecName: Full=60S ribosomal protein L18-3;^Eukaryota; Viridiplantae; Streptophyta; Embryophyta; Tracheophyta; Spermatophyta; Magnoliophyta; eudicotyledons; Gunneridae; Pentapetalae; rosids; malvids; Brassicales; Brassicaceae; Camelineae; Arabidopsis
91640	FR627668.1_g1_i1	518	411.7	2	2	2	2.51639	0	0	55.9956	55.9956	55.9956	T	23.9093	R15A1_ARATH^R15A1_ARATH^Q:88-477,H:1-130^97.69%ID^E:1e-90^RecName: Full=40S ribosomal protein S15a-1;^Eukaryota; Viridiplantae; Streptophyta; Embryophyta; Tracheophyta; Spermatophyta; Magnoliophyta; eudicotyledons; Gunneridae; Pentapetalae; rosids; malvids; Brassicales; Brassicaceae; Camelineae; Arabidopsis
53544	FR627638.1_g1_i1	693	586.7	4	4	4	4.72473	0	0	78.5868	78.5868	78.5868	T	33.5554	NACA_PINTA^NACA_PINTA^Q:228-668,H:58-205^83.78%ID^E:2e-81^RecName: Full=Nascent polypeptide-associated complex subunit alpha-like protein;^Eukaryota; Viridiplantae; Streptophyta; Embryophyta; Tracheophyta; Spermatophyta; Pinidae; Pinales; Pinaceae; Pinus; Pinus
75888	FR627635.1_g1_i1	531	424.7	2	2	2	2.50059	0	0	54.2816	54.2816	54.2816	T	23.1775	#N/A
136201	FR627626.1_g1_i1	429	322.742	4	4	4	5.31694	0	0	142.86	142.86	142.86	T	60.999	UEV1C_ARATH^UEV1C_ARATH^Q:1-336,H:34-145^92.86%ID^E:3e-76^RecName: Full=Ubiquitin-conjugating enzyme E2 variant 1C;^Eukaryota; Viridiplantae; Streptophyta; Embryophyta; Tracheophyta; Spermatophyta; Magnoliophyta; eudicotyledons; Gunneridae; Pentapetalae; rosids; malvids; Brassicales; Brassicaceae; Camelineae; Arabidopsis
172544	FR627621.1_g1_i1	552	445.7	2	2	2	2.477	0	0	51.724	51.724	51.724	T	22.0854	GME1_ORYSI^GME1_ORYSI^Q:1-243,H:298-378^93.83%ID^E:1e-45^RecName: Full=GDP-mannose 3,5-epimerase 1;^Eukaryota; Viridiplantae; Streptophyta; Embryophyta; Tracheophyta; Spermatophyta; Magnoliophyta; Liliopsida; Poales; Poaceae; BOP clade; Oryzoideae; Oryzeae; Oryzinae; Oryza
204107	FR627617.1_g1_i1	581	474.7	3	3	3	3.67179	0	0	72.8463	72.8463	72.8463	T	31.1043	ATPAM_ORYSJ^ATPAM_ORYSJ^Q:3-581,H:225-417^100%ID^E:8e-136^RecName: Full=ATP synthase subunit alpha, mitochondrial;^Eukaryota; Viridiplantae; Streptophyta; Embryophyta; Tracheophyta; Spermatophyta; Magnoliophyta; Liliopsida; Poales; Poaceae; BOP clade; Oryzoideae; Oryzeae; Oryzinae; Oryza
218016	FR627615.1_g1_i1	644	537.7	3	3	3	3.59308	0	0	64.3112	64.3112	64.3112	T	27.4599	RS16_GOSHI^RS16_GOSHI^Q:117-542,H:4-145^94.37%ID^E:1e-91^RecName: Full=40S ribosomal protein S16;^Eukaryota; Viridiplantae; Streptophyta; Embryophyta; Tracheophyta; Spermatophyta; Magnoliophyta; eudicotyledons; Gunneridae; Pentapetalae; rosids; malvids; Malvales; Malvaceae; Malvoideae; Gossypium
28377	FR627608.1_g1_i1	666	559.7	2	2	2	2.37985	0	0	41.1889	41.1889	41.1889	T	17.5871	#N/A
65067	FR627602.1_g1_i1	634	527.7	2	2	2	2.40288	0	0	43.6866	43.6866	43.6866	T	18.6535	#N/A
180150	FR627585.1_g1_i1	661	554.7	3	3	3	3.57491	0	0	62.3402	62.3402	62.3402	T	26.6184	H1_EUPES^H1_EUPES^Q:181-369,H:54-116^79.37%ID^E:8e-19^RecName: Full=Histone H1;^Eukaryota; Viridiplantae; Streptophyta; Embryophyta; Tracheophyta; Spermatophyta; Magnoliophyta; eudicotyledons; Gunneridae; Pentapetalae; rosids; fabids; Malpighiales; Euphorbiaceae; Euphorbioideae; Euphorbieae; Euphorbia; Esula; Euphorbia sect. Esula
210740	FR627544.1_g1_i1	556	449.7	2	2	2	2.47276	0	0	51.264	51.264	51.264	T	21.889	TSJT1_TOBAC^TSJT1_TOBAC^Q:106-546,H:1-148^43.62%ID^E:5e-36^RecName: Full=Stem-specific protein TSJT1;^Eukaryota; Viridiplantae; Streptophyta; Embryophyta; Tracheophyta; Spermatophyta; Magnoliophyta; eudicotyledons; Gunneridae; Pentapetalae; asterids; lamiids; Solanales; Solanaceae; Nicotianoideae; Nicotianeae; Nicotiana
56057	FR627531.1_g1_i1	625	518.7	2	2	2	2.40987	0	0	44.4446	44.4446	44.4446	T	18.9772	H2A3_ARATH^H2A3_ARATH^Q:34-426,H:1-131^95.42%ID^E:4e-54^RecName: Full=Probable histone H2A.3;^Eukaryota; Viridiplantae; Streptophyta; Embryophyta; Tracheophyta; Spermatophyta; Magnoliophyta; eudicotyledons; Gunneridae; Pentapetalae; rosids; malvids; Brassicales; Brassicaceae; Camelineae; Arabidopsis
95998	FR627525.1_g1_i1	590	483.7	2	2	2	2.43953	0	0	47.6606	47.6606	47.6606	T	20.3504	PDCB3_ARATH^PDCB3_ARATH^Q:265-540,H:13-104^75%ID^E:2e-43^RecName: Full=PLASMODESMATA CALLOSE-BINDING PROTEIN 3;^Eukaryota; Viridiplantae; Streptophyta; Embryophyta; Tracheophyta; Spermatophyta; Magnoliophyta; eudicotyledons; Gunneridae; Pentapetalae; rosids; malvids; Brassicales; Brassicaceae; Camelineae; Arabidopsis
182762	FR627510.1_g1_i1	508	401.7	2	2	2	2.52925	0	0	57.3896	57.3896	57.3896	T	24.5045	#N/A
233496	FR627474.1_g1_i1	583	476.7	2	2	2	2.44598	0	0	48.3604	48.3604	48.3604	T	20.6492	ENOX_FRAVE^ENOX_FRAVE^Q:187-582,H:180-311^79.55%ID^E:2e-68^RecName: Full=2-methylene-furan-3-one reductase;^Eukaryota; Viridiplantae; Streptophyta; Embryophyta; Tracheophyta; Spermatophyta; Magnoliophyta; eudicotyledons; Gunneridae; Pentapetalae; rosids; fabids; Rosales; Rosaceae; Rosoideae; Potentilleae; Fragariinae; Fragaria
54267	FR627465.1_g1_i1	633	526.7	2	2	2	2.40365	0	0	43.7696	43.7696	43.7696	T	18.6889	RSZ32_ARATH^RSZ32_ARATH^Q:67-333,H:1-88^82.02%ID^E:3e-40^RecName: Full=Serine/arginine-rich splicing factor RS2Z32;^Eukaryota; Viridiplantae; Streptophyta; Embryophyta; Tracheophyta; Spermatophyta; Magnoliophyta; eudicotyledons; Gunneridae; Pentapetalae; rosids; malvids; Brassicales; Brassicaceae; Camelineae; Arabidopsis
143753	FR627414.1_g1_i1	204	100.476	2	2	2	4.06068	0	0	229.443	229.443	229.443	T	97.9686	#N/A
10504	FR627361.1_g1_i1	671	564.7	3	3	3	3.56473	0	0	61.2363	61.2363	61.2363	T	26.147	ARF_VIGUN^ARF_VIGUN^Q:91-633,H:1-181^98.34%ID^E:4e-130^RecName: Full=ADP-ribosylation factor;^Eukaryota; Viridiplantae; Streptophyta; Embryophyta; Tracheophyta; Spermatophyta; Magnoliophyta; eudicotyledons; Gunneridae; Pentapetalae; rosids; fabids; Fabales; Fabaceae; Papilionoideae; Phaseoleae; Vigna
64775	FR627353.1_g1_i1	642	535.7	4	4	4	4.79373	0	0	86.0684	86.0684	86.0684	T	36.7499	HAP28_RAT^HAP28_RAT^Q:269-490,H:73-146^60.81%ID^E:5e-15^RecName: Full=28 kDa heat- and acid-stable phosphoprotein;^Eukaryota; Metazoa; Chordata; Craniata; Vertebrata; Euteleostomi; Mammalia; Eutheria; Euarchontoglires; Glires; Rodentia; Sciurognathi; Muroidea; Muridae; Murinae; Rattus
121306	FR627344.1_g1_i1	569	462.7	3	3	3	3.68921	0	0	74.7355	74.7355	74.7355	T	31.911	UEV1D_ARATH^UEV1D_ARATH^Q:157-498,H:1-114^92.11%ID^E:3e-68^RecName: Full=Ubiquitin-conjugating enzyme E2 variant 1D;^Eukaryota; Viridiplantae; Streptophyta; Embryophyta; Tracheophyta; Spermatophyta; Magnoliophyta; eudicotyledons; Gunneridae; Pentapetalae; rosids; malvids; Brassicales; Brassicaceae; Camelineae; Arabidopsis`UEV1D_ARATH^UEV1D_ARATH^Q:461-568,H:102-138^67.57%ID^E:5e-08^RecName: Full=…
144666	FR627340.1_g1_i1	658	551.7	2	2	2	2.38535	0	0	41.7862	41.7862	41.7862	T	17.8421	RL131_ARATH^RL131_ARATH^Q:76-648,H:1-191^83.77%ID^E:7e-117^RecName: Full=60S ribosomal protein L13-1;^Eukaryota; Viridiplantae; Streptophyta; Embryophyta; Tracheophyta; Spermatophyta; Magnoliophyta; eudicotyledons; Gunneridae; Pentapetalae; rosids; malvids; Brassicales; Brassicaceae; Camelineae; Arabidopsis
167433	FR627337.1_g1_i1	637	530.7	2	2	2	2.4006	0	0	43.4397	43.4397	43.4397	T	18.5481	KCY3_ARATH^KCY3_ARATH^Q:110-637,H:1-169^85.8%ID^E:1e-103^RecName: Full=UMP-CMP kinase 3 {ECO:0000255|HAMAP-Rule:MF_03172};^Eukaryota; Viridiplantae; Streptophyta; Embryophyta; Tracheophyta; Spermatophyta; Magnoliophyta; eudicotyledons; Gunneridae; Pentapetalae; rosids; malvids; Brassicales; Brassicaceae; Camelineae; Arabidopsis
198729	FR627297.1_g1_i1	544	437.7	4	4	4	4.97144	0	0	105.339	105.339	105.339	T	44.9781	#N/A
237245	FR627291.1_g1_i1	588	481.7	4	4	4	4.8827	0	0	95.7169	95.7169	95.7169	T	40.8697	B2_DAUCA^B2_DAUCA^Q:31-483,H:55-205^80.13%ID^E:3e-90^RecName: Full=B2 protein;^Eukaryota; Viridiplantae; Streptophyta; Embryophyta; Tracheophyta; Spermatophyta; Magnoliophyta; eudicotyledons; Gunneridae; Pentapetalae; asterids; campanulids; Apiales; Apiaceae; Apioideae; Scandiceae; Daucinae; Daucus; Daucus sect. Daucus
54389	FR627282.1_g1_i1	421	314.754	2	2	2	2.67511	0	0	73.2427	73.2427	73.2427	T	31.2736	MT2_ACTDE^MT2_ACTDE^Q:158-319,H:25-78^81.82%ID^E:1e-21^RecName: Full=Metallothionein-like protein type 2;^Eukaryota; Viridiplantae; Streptophyta; Embryophyta; Tracheophyta; Spermatophyta; Magnoliophyta; eudicotyledons; Gunneridae; Pentapetalae; asterids; Ericales; Actinidiaceae; Actinidia
146407	FR627269.1_g1_i1	555	448.7	2	2	2	2.47381	0	0	51.3782	51.3782	51.3782	T	21.9377	SDF2_ARATH^SDF2_ARATH^Q:2-514,H:46-216^81.87%ID^E:1e-106^RecName: Full=Stromal cell-derived factor 2-like protein;^Eukaryota; Viridiplantae; Streptophyta; Embryophyta; Tracheophyta; Spermatophyta; Magnoliophyta; eudicotyledons; Gunneridae; Pentapetalae; rosids; malvids; Brassicales; Brassicaceae; Camelineae; Arabidopsis
163145	FR627267.1_g1_i1	626	519.7	3	3	3	3.61362	0	0	66.5386	66.5386	66.5386	T	28.411	CS120_WHEAT^CS120_WHEAT^Q:188-592,H:10-173^36.84%ID^E:3e-06^RecName: Full=Cold-shock protein CS120;^Eukaryota; Viridiplantae; Streptophyta; Embryophyta; Tracheophyta; Spermatophyta; Magnoliophyta; Liliopsida; Poales; Poaceae; BOP clade; Pooideae; Triticodae; Triticeae; Triticinae; Triticum
213667	FR627259.1_g1_i1	498	391.701	2	2	2	2.54276	0	0	58.8547	58.8547	58.8547	T	25.1301	HMGB3_ARATH^HMGB3_ARATH^Q:5-148,H:60-107^79.17%ID^E:1e-17^RecName: Full=High mobility group B protein 3;^Eukaryota; Viridiplantae; Streptophyta; Embryophyta; Tracheophyta; Spermatophyta; Magnoliophyta; eudicotyledons; Gunneridae; Pentapetalae; rosids; malvids; Brassicales; Brassicaceae; Camelineae; Arabidopsis
34102	FR627250.1_g1_i1	622	515.7	3	3	3	3.61838	0	0	67.0547	67.0547	67.0547	T	28.6314	#N/A
180567	FR627225.1_g1_i1	564	457.7	2	2	2	2.46449	0	0	50.368	50.368	50.368	T	21.5064	RBS_PINTH^RBS_PINTH^Q:119-562,H:12-162^54.97%ID^E:2e-60^RecName: Full=Ribulose bisphosphate carboxylase small chain, chloroplastic;^Eukaryota; Viridiplantae; Streptophyta; Embryophyta; Tracheophyta; Spermatophyta; Pinidae; Pinales; Pinaceae; Pinus; Pinus
45078	FR627175.1_g1_i1	604	497.7	2	2	2	2.42716	0	0	46.3199	46.3199	46.3199	T	19.7779	ZCH10_RAT^ZCH10_RAT^Q:423-518,H:22-53^65.62%ID^E:2e-08^RecName: Full=Zinc finger CCHC domain-containing protein 10;^Eukaryota; Metazoa; Chordata; Craniata; Vertebrata; Euteleostomi; Mammalia; Eutheria; Euarchontoglires; Glires; Rodentia; Sciurognathi; Muroidea; Muridae; Murinae; Rattus
82482	FR627170.1_g1_i1	612	505.7	6	6	6	7.26122	0	0	136.761	136.761	136.761	T	58.3951	#N/A
88122	FR627169.1_g1_i1	427	320.745	3	3	3	3.99383	0	0	107.812	107.812	107.812	T	46.0341	#N/A
120389	FR627164.1_g1_i1	368	261.896	2	2	2	2.81027	0	0	88.025	88.025	88.025	T	37.5854	RS14_TOBAC^RS14_TOBAC^Q:3-116,H:18-55^97.37%ID^E:2e-17^RecName: Full=40S ribosomal protein S14;^Eukaryota; Viridiplantae; Streptophyta; Embryophyta; Tracheophyta; Spermatophyta; Magnoliophyta; eudicotyledons; Gunneridae; Pentapetalae; asterids; lamiids; Solanales; Solanaceae; Nicotianoideae; Nicotianeae; Nicotiana
233014	FR627148.1_g1_i1	676	569.7	2	2	2	2.37318	0	0	40.4659	40.4659	40.4659	T	17.2783	#N/A
51352	FR627141.1_g1_i1	638	531.7	2	2	2	2.39985	0	0	43.358	43.358	43.358	T	18.5132	ELOF1_ORYSJ^ELOF1_ORYSJ^Q:76-333,H:1-86^89.53%ID^E:1e-41^RecName: Full=Transcription elongation factor 1 homolog;^Eukaryota; Viridiplantae; Streptophyta; Embryophyta; Tracheophyta; Spermatophyta; Magnoliophyta; Liliopsida; Poales; Poaceae; BOP clade; Oryzoideae; Oryzeae; Oryzinae; Oryza
100233	FR627133.1_g1_i1	470	363.708	2	2	2	2.58449	0	0	63.3844	63.3844	63.3844	T	27.0642	PSBZ_CITSI^PSBZ_CITSI^Q:179-364,H:1-62^96.77%ID^E:2e-31^RecName: Full=Photosystem II reaction center protein Z {ECO:0000255|HAMAP-Rule:MF_00644};^Eukaryota; Viridiplantae; Streptophyta; Embryophyta; Tracheophyta; Spermatophyta; Magnoliophyta; eudicotyledons; Gunneridae; Pentapetalae; rosids; malvids; Sapindales; Rutaceae; Aurantioideae; Citrus
143030	FR627127.1_g1_i1	696	589.7	2	2	2	2.36052	0	0	39.0935	39.0935	39.0935	T	16.6923	DJ1B_ARATH^DJ1B_ARATH^Q:1-696,H:131-362^71.98%ID^E:1e-116^RecName: Full=Protein DJ-1 homolog B;^Eukaryota; Viridiplantae; Streptophyta; Embryophyta; Tracheophyta; Spermatophyta; Magnoliophyta; eudicotyledons; Gunneridae; Pentapetalae; rosids; malvids; Brassicales; Brassicaceae; Camelineae; Arabidopsis`DJ1B_ARATH^DJ1B_ARATH^Q:16-297,H:341-433^50%ID^E:2e-24^RecName: Full=Protein DJ-1 homolog B;^Euk…
199997	FR627119.1_g1_i1	674	567.7	2	2	2	2.37449	0	0	40.6085	40.6085	40.6085	T	17.3392	BABL_ARATH^BABL_ARATH^Q:77-451,H:1-129^58.14%ID^E:2e-47^RecName: Full=Basic blue protein;^Eukaryota; Viridiplantae; Streptophyta; Embryophyta; Tracheophyta; Spermatophyta; Magnoliophyta; eudicotyledons; Gunneridae; Pentapetalae; rosids; malvids; Brassicales; Brassicaceae; Camelineae; Arabidopsis
66205	FR627104.1_g1_i1	549	442.7	2	2	2	2.48023	0	0	52.0746	52.0746	52.0746	T	22.2351	#N/A
73680	FR627103.1_g1_i1	579	472.7	2	2	2	2.44976	0	0	48.7696	48.7696	48.7696	T	20.8239	XTH9_ARATH^XTH9_ARATH^Q:150-578,H:27-169^79.72%ID^E:2e-81^RecName: Full=Xyloglucan endotransglucosylase/hydrolase protein 9;^Eukaryota; Viridiplantae; Streptophyta; Embryophyta; Tracheophyta; Spermatophyta; Magnoliophyta; eudicotyledons; Gunneridae; Pentapetalae; rosids; malvids; Brassicales; Brassicaceae; Camelineae; Arabidopsis
89567	FR627101.1_g1_i1	573	466.7	4	4	4	4.91108	0	0	98.7933	98.7933	98.7933	T	42.1833	RLA2_PARAR^RLA2_PARAR^Q:2-163,H:9-62^79.63%ID^E:1e-20^RecName: Full=60S acidic ribosomal protein P2;^Eukaryota; Viridiplantae; Streptophyta; Embryophyta; Tracheophyta; Spermatophyta; Magnoliophyta; eudicotyledons; Gunneridae; Pentapetalae; asterids; campanulids; Asterales; Asteraceae; Asteroideae; Heliantheae alliance; Heliantheae; Parthenium
97659	FR627100.1_g1_i1	637	530.7	3	3	3	3.6009	0	0	65.1595	65.1595	65.1595	T	27.8221	RS3A_CICAR^RS3A_CICAR^Q:167-637,H:28-184^92.36%ID^E:1e-104^RecName: Full=40S ribosomal protein S3a {ECO:0000255|HAMAP-Rule:MF_03122};^Eukaryota; Viridiplantae; Streptophyta; Embryophyta; Tracheophyta; Spermatophyta; Magnoliophyta; eudicotyledons; Gunneridae; Pentapetalae; rosids; fabids; Fabales; Fabaceae; Papilionoideae; Cicereae; Cicer
145209	FR627093.1_g1_i1	565	458.7	3	3	3	3.69522	0	0	75.3872	75.3872	75.3872	T	32.1892	ACP1_CASGL^ACP1_CASGL^Q:120-524,H:1-134^86.67%ID^E:2e-74^RecName: Full=Acyl carrier protein 1, chloroplastic;^Eukaryota; Viridiplantae; Streptophyta; Embryophyta; Tracheophyta; Spermatophyta; Magnoliophyta; eudicotyledons; Gunneridae; Pentapetalae; rosids; fabids; Fagales; Casuarinaceae; Casuarina
206131	FR627084.1_g1_i1	619	512.7	2	2	2	2.41467	0	0	44.9647	44.9647	44.9647	T	19.1993	DRMH1_ARATH^DRMH1_ARATH^Q:5-343,H:1-108^58.26%ID^E:2e-37^RecName: Full=Dormancy-associated protein homolog 1 {ECO:0000303|PubMed:15908603};^Eukaryota; Viridiplantae; Streptophyta; Embryophyta; Tracheophyta; Spermatophyta; Magnoliophyta; eudicotyledons; Gunneridae; Pentapetalae; rosids; malvids; Brassicales; Brassicaceae; Camelineae; Arabidopsis
56051	FR627069.1_g1_i1	632	525.7	2	2	2	2.40441	0	0	43.8528	43.8528	43.8528	T	18.7245	CAPP4_ARATH^CAPP4_ARATH^Q:3-515,H:862-1032^80.7%ID^E:6e-91^RecName: Full=Phosphoenolpyruvate carboxylase 4;^Eukaryota; Viridiplantae; Streptophyta; Embryophyta; Tracheophyta; Spermatophyta; Magnoliophyta; eudicotyledons; Gunneridae; Pentapetalae; rosids; malvids; Brassicales; Brassicaceae; Camelineae; Arabidopsis
11720	FR627041.1_g1_i1	481	374.704	3	3	3	3.85105	0	0	92.2867	92.2867	92.2867	T	39.4051	RL193_ARATH^RL193_ARATH^Q:3-248,H:107-188^91.46%ID^E:5e-46^RecName: Full=60S ribosomal protein L19-3;^Eukaryota; Viridiplantae; Streptophyta; Embryophyta; Tracheophyta; Spermatophyta; Magnoliophyta; eudicotyledons; Gunneridae; Pentapetalae; rosids; malvids; Brassicales; Brassicaceae; Camelineae; Arabidopsis
70444	FR627032.1_g1_i1	569	462.7	2	2	2	2.45947	0	0	49.8237	49.8237	49.8237	T	21.274	(BLASTP)VAS_ARATH^VAS_ARATH^Q:31-154,H:7-132^28.46%ID^E:7e-07^RecName: Full=Lipid transfer-like protein VAS;^Eukaryota; Viridiplantae; Streptophyta; Embryophyta; Tracheophyta; Spermatophyta; Magnoliophyta; eudicotyledons; Gunneridae; Pentapetalae; rosids; malvids; Brassicales; Brassicaceae; Camelineae; Arabidopsis
213770	FR627011.1_g1_i1	683	576.7	3	3	3	3.55297	0	0	59.9621	59.9621	59.9621	T	25.6029	14310_SOLLC^14310_SOLLC^Q:68-682,H:1-205^85.37%ID^E:8e-124^RecName: Full=14-3-3 protein 10;^Eukaryota; Viridiplantae; Streptophyta; Embryophyta; Tracheophyta; Spermatophyta; Magnoliophyta; eudicotyledons; Gunneridae; Pentapetalae; asterids; lamiids; Solanales; Solanaceae; Solanoideae; Solaneae; Solanum; Lycopersicon
152481	FR626985.1_g1_i1	583	476.7	2	2	2	2.44598	0	0	48.3604	48.3604	48.3604	T	20.6492	AUX1_ARATH^AUX1_ARATH^Q:3-314,H:365-468^90.38%ID^E:3e-60^RecName: Full=Auxin transporter protein 1;^Eukaryota; Viridiplantae; Streptophyta; Embryophyta; Tracheophyta; Spermatophyta; Magnoliophyta; eudicotyledons; Gunneridae; Pentapetalae; rosids; malvids; Brassicales; Brassicaceae; Camelineae; Arabidopsis
160725	FR626984.1_g1_i1	652	545.7	2	2	2	2.38959	0	0	42.2456	42.2456	42.2456	T	18.0383	NSA2_DICDI^NSA2_DICDI^Q:55-651,H:1-199^70.35%ID^E:1e-101^RecName: Full=Ribosome biogenesis protein NSA2 homolog;^Eukaryota; Amoebozoa; Mycetozoa; Dictyosteliida; Dictyostelium
229214	FR626975.1_g1_i1	565	458.7	3	3	3	3.69522	0	0	75.3872	75.3872	75.3872	T	32.1892	#N/A
56424	FR626965.1_g1_i1	504	397.7	3	3	3	3.80186	0	0	86.9502	86.9502	86.9502	T	37.1265	#N/A
93549	FR626958.1_g1_i1	543	436.7	3	3	3	3.73025	0	0	79.1851	79.1851	79.1851	T	33.8109	MT2_ACTDE^MT2_ACTDE^Q:158-319,H:25-78^81.82%ID^E:4e-21^RecName: Full=Metallothionein-like protein type 2;^Eukaryota; Viridiplantae; Streptophyta; Embryophyta; Tracheophyta; Spermatophyta; Magnoliophyta; eudicotyledons; Gunneridae; Pentapetalae; asterids; Ericales; Actinidiaceae; Actinidia
144720	FR626951.1_g1_i1	604	497.7	5	5	5	6.06791	0	0	115.8	115.8	115.8	T	49.4448	TBB8_ARATH^TBB8_ARATH^Q:3-419,H:292-430^100%ID^E:2e-97^RecName: Full=Tubulin beta-8 chain;^Eukaryota; Viridiplantae; Streptophyta; Embryophyta; Tracheophyta; Spermatophyta; Magnoliophyta; eudicotyledons; Gunneridae; Pentapetalae; rosids; malvids; Brassicales; Brassicaceae; Camelineae; Arabidopsis
157324	FR626949.1_g1_i1	614	507.7	2	2	2	2.41875	0	0	45.4076	45.4076	45.4076	T	19.3884	Y5848_ARATH^Y5848_ARATH^Q:103-579,H:1-150^45.73%ID^E:3e-33^RecName: Full=Uncharacterized protein At5g48480;^Eukaryota; Viridiplantae; Streptophyta; Embryophyta; Tracheophyta; Spermatophyta; Magnoliophyta; eudicotyledons; Gunneridae; Pentapetalae; rosids; malvids; Brassicales; Brassicaceae; Camelineae; Arabidopsis
226824	FR626939.1_g1_i1	465	358.711	2	2	2	2.59262	0	0	64.2675	64.2675	64.2675	T	27.4413	RL291_ARATH^RL291_ARATH^Q:65-247,H:1-61^81.97%ID^E:1e-27^RecName: Full=60S ribosomal protein L29-1;^Eukaryota; Viridiplantae; Streptophyta; Embryophyta; Tracheophyta; Spermatophyta; Magnoliophyta; eudicotyledons; Gunneridae; Pentapetalae; rosids; malvids; Brassicales; Brassicaceae; Camelineae; Arabidopsis
76848	FR626927.1_g1_i1	586	479.7	2	2	2	2.44319	0	0	48.058	48.058	48.058	T	20.5201	SODC4_MAIZE^SODC4_MAIZE^Q:93-548,H:1-152^88.16%ID^E:4e-92^RecName: Full=Superoxide dismutase [Cu-Zn] 4A;^Eukaryota; Viridiplantae; Streptophyta; Embryophyta; Tracheophyta; Spermatophyta; Magnoliophyta; Liliopsida; Poales; Poaceae; PACMAD clade; Panicoideae; Andropogonodae; Andropogoneae; Tripsacinae; Zea
164340	FR626916.1_g1_i1	680	573.7	3	3	3	3.55587	0	0	60.2756	60.2756	60.2756	T	25.7368	SUSY_VIGRR^SUSY_VIGRR^Q:2-679,H:473-698^91.59%ID^E:1e-147^RecName: Full=Sucrose synthase;^Eukaryota; Viridiplantae; Streptophyta; Embryophyta; Tracheophyta; Spermatophyta; Magnoliophyta; eudicotyledons; Gunneridae; Pentapetalae; rosids; fabids; Fabales; Fabaceae; Papilionoideae; Phaseoleae; Vigna
146617	FR626881.1_g1_i1	570	463.7	2	2	2	2.45848	0	0	49.7162	49.7162	49.7162	T	21.2281	UBQ11_ARATH^UBQ11_ARATH^Q:58-570,H:1-171^100%ID^E:2e-117^RecName: Full=Polyubiquitin 11;^Eukaryota; Viridiplantae; Streptophyta; Embryophyta; Tracheophyta; Spermatophyta; Magnoliophyta; eudicotyledons; Gunneridae; Pentapetalae; rosids; malvids; Brassicales; Brassicaceae; Camelineae; Arabidopsis`UBQ11_ARATH^UBQ11_ARATH^Q:58-516,H:77-229^99.35%ID^E:1e-103^RecName: Full=Polyubiquitin 11;^Eukaryota; …
154518	FR626880.1_g1_i1	619	512.7	2	2	2	2.41467	0	0	44.9647	44.9647	44.9647	T	19.1993	RS10B_ORYSJ^RS10B_ORYSJ^Q:94-426,H:1-123^77.24%ID^E:1e-60^RecName: Full=40S ribosomal protein S10-2;^Eukaryota; Viridiplantae; Streptophyta; Embryophyta; Tracheophyta; Spermatophyta; Magnoliophyta; Liliopsida; Poales; Poaceae; BOP clade; Oryzoideae; Oryzeae; Oryzinae; Oryza
181268	FR626876.1_g1_i1	618	511.7	6	6	6	7.24643	0	0	135.158	135.158	135.158	T	57.7104	DNJH_CUCSA^DNJH_CUCSA^Q:3-500,H:250-413^87.95%ID^E:2e-100^RecName: Full=DnaJ protein homolog;^Eukaryota; Viridiplantae; Streptophyta; Embryophyta; Tracheophyta; Spermatophyta; Magnoliophyta; eudicotyledons; Gunneridae; Pentapetalae; rosids; fabids; Cucurbitales; Cucurbitaceae; Benincaseae; Cucumis
4917	FR626867.1_g1_i1	674	567.7	5	5	5	5.93623	0	0	101.521	101.521	101.521	T	43.348	HMGL_SOYBN^HMGL_SOYBN^Q:111-479,H:1-124^75.81%ID^E:1e-49^RecName: Full=HMG1/2-like protein;^Eukaryota; Viridiplantae; Streptophyta; Embryophyta; Tracheophyta; Spermatophyta; Magnoliophyta; eudicotyledons; Gunneridae; Pentapetalae; rosids; fabids; Fabales; Fabaceae; Papilionoideae; Phaseoleae; Glycine; Soja
22361	FR626864.1_g1_i1	631	524.7	3	3	3	3.60778	0	0	65.9046	65.9046	65.9046	T	28.1403	NH2L1_XENTR^NH2L1_XENTR^Q:120-503,H:1-128^78.12%ID^E:1e-57^RecName: Full=NHP2-like protein 1;^Eukaryota; Metazoa; Chordata; Craniata; Vertebrata; Euteleostomi; Amphibia; Batrachia; Anura; Pipoidea; Pipidae; Xenopodinae; Xenopus; Silurana
92694	FR626854.1_g1_i1	648	541.7	2	2	2	2.39247	0	0	42.5575	42.5575	42.5575	T	18.1715	RS23_FRAAN^RS23_FRAAN^Q:96-521,H:1-142^98.59%ID^E:2e-96^RecName: Full=40S ribosomal protein S23;^Eukaryota; Viridiplantae; Streptophyta; Embryophyta; Tracheophyta; Spermatophyta; Magnoliophyta; eudicotyledons; Gunneridae; Pentapetalae; rosids; fabids; Rosales; Rosaceae; Rosoideae; Potentilleae; Fragariinae; Fragaria
149055	FR626843.1_g1_i1	439	332.73	2	2	2	2.63877	0	0	69.2856	69.2856	69.2856	T	29.5839	RS14_MOUSE^RS14_MOUSE^Q:1-195,H:76-140^95.38%ID^E:2e-24^RecName: Full=40S ribosomal protein S14;^Eukaryota; Metazoa; Chordata; Craniata; Vertebrata; Euteleostomi; Mammalia; Eutheria; Euarchontoglires; Glires; Rodentia; Sciurognathi; Muroidea; Muridae; Murinae; Mus; Mus
27872	FR626826.1_g1_i1	154	54.0169	2	2	2	5.70192	0	0	426.782	426.782	426.782	T	182.23	#N/A
32832	FR626825.1_g1_i1	372	265.881	3	3	3	4.19737	0	0	130.059	130.059	130.059	T	55.5333	#N/A
88138	FR626817.1_g1_i1	651	544.7	2	2	2	2.39031	0	0	42.3232	42.3232	42.3232	T	18.0714	RBG6_ARATH^RBG6_ARATH^Q:148-411,H:20-107^45.45%ID^E:8e-15^RecName: Full=Glycine-rich RNA-binding protein 6, mitochondrial;^Eukaryota; Viridiplantae; Streptophyta; Embryophyta; Tracheophyta; Spermatophyta; Magnoliophyta; eudicotyledons; Gunneridae; Pentapetalae; rosids; malvids; Brassicales; Brassicaceae; Camelineae; Arabidopsis
203385	FR626800.1_g1_i1	374	267.873	2	2	2	2.79237	0	0	86.061	86.061	86.061	T	36.7468	#N/A
230	FR626795.1_g1_i1	621	514.7	3	3	3	3.61958	0	0	67.185	67.185	67.185	T	28.687	BABL_ARATH^BABL_ARATH^Q:87-461,H:1-129^58.14%ID^E:1e-47^RecName: Full=Basic blue protein;^Eukaryota; Viridiplantae; Streptophyta; Embryophyta; Tracheophyta; Spermatophyta; Magnoliophyta; eudicotyledons; Gunneridae; Pentapetalae; rosids; malvids; Brassicales; Brassicaceae; Camelineae; Arabidopsis
230967	FR626761.1_g1_i1	694	587.7	2	2	2	2.36175	0	0	39.2265	39.2265	39.2265	T	16.7492	RL183_ARATH^RL183_ARATH^Q:85-645,H:1-187^83.96%ID^E:3e-112^RecName: Full=60S ribosomal protein L18-3;^Eukaryota; Viridiplantae; Streptophyta; Embryophyta; Tracheophyta; Spermatophyta; Magnoliophyta; eudicotyledons; Gunneridae; Pentapetalae; rosids; malvids; Brassicales; Brassicaceae; Camelineae; Arabidopsis
48412	FR626752.1_g1_i1	636	529.7	2	2	2	2.40136	0	0	43.5217	43.5217	43.5217	T	18.5831	STAD_RICCO^STAD_RICCO^Q:1-342,H:283-396^91.23%ID^E:2e-59^RecName: Full=Stearoyl-[acyl-carrier-protein] 9-desaturase, chloroplastic;^Eukaryota; Viridiplantae; Streptophyta; Embryophyta; Tracheophyta; Spermatophyta; Magnoliophyta; eudicotyledons; Gunneridae; Pentapetalae; rosids; fabids; Malpighiales; Euphorbiaceae; Acalyphoideae; Acalypheae; Ricinus
73664	FR626748.1_g1_i1	670	563.7	2	2	2	2.37715	0	0	40.8966	40.8966	40.8966	T	17.4623	PIP12_ORYSJ^PIP12_ORYSJ^Q:81-668,H:1-194^86.73%ID^E:2e-119^RecName: Full=Probable aquaporin PIP1-2;^Eukaryota; Viridiplantae; Streptophyta; Embryophyta; Tracheophyta; Spermatophyta; Magnoliophyta; Liliopsida; Poales; Poaceae; BOP clade; Oryzoideae; Oryzeae; Oryzinae; Oryza
147375	FR626736.1_g1_i1	369	262.892	4	4	4	5.61447	0	0	175.383	175.383	175.383	T	74.886	#N/A
98671	FR626705.1_g1_i1	372	265.881	2	2	2	2.79825	0	0	86.706	86.706	86.706	T	37.0222	RL5_CUCSA^RL5_CUCSA^Q:1-372,H:89-211^89.52%ID^E:7e-63^RecName: Full=60S ribosomal protein L5;^Eukaryota; Viridiplantae; Streptophyta; Embryophyta; Tracheophyta; Spermatophyta; Magnoliophyta; eudicotyledons; Gunneridae; Pentapetalae; rosids; fabids; Cucurbitales; Cucurbitaceae; Benincaseae; Cucumis
114083	FR626703.1_g1_i1	665	558.7	4	4	4	4.76105	0	0	82.5252	82.5252	82.5252	T	35.2371	#N/A
175152	FR626694.1_g1_i1	588	481.7	2	2	2	2.44135	0	0	47.8584	47.8584	47.8584	T	20.4349	#N/A
16476	FR626681.1_g1_i1	416	309.763	2	2	2	2.68593	0	0	74.4229	74.4229	74.4229	T	31.7775	RS29_ARATH^RS29_ARATH^Q:73-240,H:1-56^91.07%ID^E:1e-29^RecName: Full=40S ribosomal protein S29;^Eukaryota; Viridiplantae; Streptophyta; Embryophyta; Tracheophyta; Spermatophyta; Magnoliophyta; eudicotyledons; Gunneridae; Pentapetalae; rosids; malvids; Brassicales; Brassicaceae; Camelineae; Arabidopsis
60966	FR626674.1_g1_i1	525	418.7	2	2	2	2.50776	0	0	55.0595	55.0595	55.0595	T	23.5096	RGGB_ARATH^RGGB_ARATH^Q:7-474,H:149-303^51.27%ID^E:4e-22^RecName: Full=RGG repeats nuclear RNA binding protein B {ECO:0000303|PubMed:11905967};^Eukaryota; Viridiplantae; Streptophyta; Embryophyta; Tracheophyta; Spermatophyta; Magnoliophyta; eudicotyledons; Gunneridae; Pentapetalae; rosids; malvids; Brassicales; Brassicaceae; Camelineae; Arabidopsis
187880	FR626655.1_g1_i1	384	277.839	3	3	3	4.14628	0	0	124.461	124.461	124.461	T	53.143	HSP12_SOYBN^HSP12_SOYBN^Q:3-185,H:14-74^85.25%ID^E:6e-30^RecName: Full=Class I heat shock protein;^Eukaryota; Viridiplantae; Streptophyta; Embryophyta; Tracheophyta; Spermatophyta; Magnoliophyta; eudicotyledons; Gunneridae; Pentapetalae; rosids; fabids; Fabales; Fabaceae; Papilionoideae; Phaseoleae; Glycine; Soja
195741	FR626654.1_g1_i1	620	513.7	2	2	2	2.41386	0	0	44.8772	44.8772	44.8772	T	19.1619	RD19B_ARATH^RD19B_ARATH^Q:2-415,H:224-361^81.16%ID^E:5e-80^RecName: Full=Probable cysteine protease RD19B {ECO:0000305};^Eukaryota; Viridiplantae; Streptophyta; Embryophyta; Tracheophyta; Spermatophyta; Magnoliophyta; eudicotyledons; Gunneridae; Pentapetalae; rosids; malvids; Brassicales; Brassicaceae; Camelineae; Arabidopsis
203783	FR626653.1_g1_i1	640	533.7	2	2	2	2.39835	0	0	43.1955	43.1955	43.1955	T	18.4438	#N/A
234547	FR626614.1_g1_i1	549	442.7	3	3	3	3.72035	0	0	78.1118	78.1118	78.1118	T	33.3526	SKP1B_ARATH^SKP1B_ARATH^Q:161-547,H:9-153^76.55%ID^E:1e-63^RecName: Full=SKP1-like protein 1B;^Eukaryota; Viridiplantae; Streptophyta; Embryophyta; Tracheophyta; Spermatophyta; Magnoliophyta; eudicotyledons; Gunneridae; Pentapetalae; rosids; malvids; Brassicales; Brassicaceae; Camelineae; Arabidopsis
27024	FR626568.1_g1_i1	366	259.905	2	2	2	2.81642	0	0	88.6996	88.6996	88.6996	T	37.8734	#N/A
157123	FR626545.1_g1_i1	208	104.308	2	2	2	3.98818	0	0	221.013	221.013	221.013	T	94.3691	#N/A
204951	FR626537.1_g1_i1	626	519.7	2	2	2	2.40908	0	0	44.3591	44.3591	44.3591	T	18.9407	#N/A
558	FR626532.1_g1_i1	568	461.7	3	3	3	3.69071	0	0	74.8974	74.8974	74.8974	T	31.9801	DHN3_HORVU^DHN3_HORVU^Q:12-263,H:68-161^43.75%ID^E:2e-06^RecName: Full=Dehydrin DHN3;^Eukaryota; Viridiplantae; Streptophyta; Embryophyta; Tracheophyta; Spermatophyta; Magnoliophyta; Liliopsida; Poales; Poaceae; BOP clade; Pooideae; Triticodae; Triticeae; Hordeinae; Hordeum
23069	FR626527.1_g1_i1	294	188.4	2	2	2	3.12102	0	0	122.364	122.364	122.364	T	52.2478	RL291_ARATH^RL291_ARATH^Q:1-78,H:36-61^80.77%ID^E:3e-06^RecName: Full=60S ribosomal protein L29-1;^Eukaryota; Viridiplantae; Streptophyta; Embryophyta; Tracheophyta; Spermatophyta; Magnoliophyta; eudicotyledons; Gunneridae; Pentapetalae; rosids; malvids; Brassicales; Brassicaceae; Camelineae; Arabidopsis
69245	FR626517.1_g1_i1	491	384.701	2	2	2	2.55263	0	0	59.9256	59.9256	59.9256	T	25.5873	PAPA5_CARPA^PAPA5_CARPA^Q:51-296,H:15-96^86.59%ID^E:2e-48^RecName: Full=Cysteine proteinase;^Eukaryota; Viridiplantae; Streptophyta; Embryophyta; Tracheophyta; Spermatophyta; Magnoliophyta; eudicotyledons; Gunneridae; Pentapetalae; rosids; malvids; Brassicales; Caricaceae; Carica
75144	FR626515.1_g1_i1	107	107	2	2	2	2	0	0	215.453	215.453	215.453	T	91.9951	#N/A
87065	FR626513.1_g1_i1	487	380.702	2	2	2	2.55843	0	0	60.5551	60.5551	60.5551	T	25.8561	RL321_ARATH^RL321_ARATH^Q:5-346,H:20-133^87.72%ID^E:2e-71^RecName: Full=60S ribosomal protein L32-1;^Eukaryota; Viridiplantae; Streptophyta; Embryophyta; Tracheophyta; Spermatophyta; Magnoliophyta; eudicotyledons; Gunneridae; Pentapetalae; rosids; malvids; Brassicales; Brassicaceae; Camelineae; Arabidopsis
144992	FR626503.1_g1_i1	491	384.701	2	2	2	2.55263	0	0	59.9256	59.9256	59.9256	T	25.5873	RS23_EUPES^RS23_EUPES^Q:176-370,H:78-142^98.46%ID^E:1e-61^RecName: Full=40S ribosomal protein S23;^Eukaryota; Viridiplantae; Streptophyta; Embryophyta; Tracheophyta; Spermatophyta; Magnoliophyta; eudicotyledons; Gunneridae; Pentapetalae; rosids; fabids; Malpighiales; Euphorbiaceae; Euphorbioideae; Euphorbieae; Euphorbia; Esula; Euphorbia sect. Esula`RS23_EUPES^RS23_EUPES^Q:3-203,H:20-86^89.55%ID^…
158486	FR626455.1_g1_i1	503	396.701	2	2	2	2.53592	0	0	58.1129	58.1129	58.1129	T	24.8134	#N/A
47433	FR626429.1_g1_i1	588	481.7	2	2	2	2.44135	0	0	47.8584	47.8584	47.8584	T	20.4349	HMGL_SOYBN^HMGL_SOYBN^Q:92-430,H:1-117^65.81%ID^E:4e-38^RecName: Full=HMG1/2-like protein;^Eukaryota; Viridiplantae; Streptophyta; Embryophyta; Tracheophyta; Spermatophyta; Magnoliophyta; eudicotyledons; Gunneridae; Pentapetalae; rosids; fabids; Fabales; Fabaceae; Papilionoideae; Phaseoleae; Glycine; Soja
81539	FR626422.1_g1_i1	554	447.7	2	2	2	2.47487	0	0	51.493	51.493	51.493	T	21.9868	#N/A
172809	FR626406.1_g1_i1	616	509.7	2	2	2	2.41711	0	0	45.2294	45.2294	45.2294	T	19.3123	RL222_ARATH^RL222_ARATH^Q:68-415,H:1-116^86.21%ID^E:4e-56^RecName: Full=60S ribosomal protein L22-2;^Eukaryota; Viridiplantae; Streptophyta; Embryophyta; Tracheophyta; Spermatophyta; Magnoliophyta; eudicotyledons; Gunneridae; Pentapetalae; rosids; malvids; Brassicales; Brassicaceae; Camelineae; Arabidopsis
46599	FR626387.1_g1_i1	570	463.7	3	3	3	3.68773	0	0	74.5743	74.5743	74.5743	T	31.8421	G3PC_MAGLI^G3PC_MAGLI^Q:94-570,H:4-162^91.19%ID^E:6e-92^RecName: Full=Glyceraldehyde-3-phosphate dehydrogenase, cytosolic;^Eukaryota; Viridiplantae; Streptophyta; Embryophyta; Tracheophyta; Spermatophyta; Magnoliophyta; Magnoliidae; Magnoliales; Magnoliaceae; Magnolia
59260	FR626385.1_g1_i1	543	436.7	6	6	6	7.46049	0	0	158.37	158.37	158.37	T	67.6217	#N/A
1120	FR626356.1_g1_i1	635	528.7	2	2	2	2.40212	0	0	43.604	43.604	43.604	T	18.6183	RL5_CUCSA^RL5_CUCSA^Q:1-426,H:151-291^79.58%ID^E:1e-65^RecName: Full=60S ribosomal protein L5;^Eukaryota; Viridiplantae; Streptophyta; Embryophyta; Tracheophyta; Spermatophyta; Magnoliophyta; eudicotyledons; Gunneridae; Pentapetalae; rosids; fabids; Cucurbitales; Cucurbitaceae; Benincaseae; Cucumis
23672	FR626353.1_g1_i1	627	520.7	2	2	2	2.4083	0	0	44.2739	44.2739	44.2739	T	18.9043	ENO_ORYSJ^ENO_ORYSJ^Q:2-625,H:191-398^92.79%ID^E:8e-138^RecName: Full=Enolase;^Eukaryota; Viridiplantae; Streptophyta; Embryophyta; Tracheophyta; Spermatophyta; Magnoliophyta; Liliopsida; Poales; Poaceae; BOP clade; Oryzoideae; Oryzeae; Oryzinae; Oryza
39223	FR626350.1_g1_i1	446	339.723	2	2	2	2.62567	0	0	67.8594	67.8594	67.8594	T	28.975	#N/A
80357	FR626344.1_g1_i1	573	466.7	3	3	3	3.68331	0	0	74.095	74.095	74.095	T	31.6375	SUI11_ARATH^SUI11_ARATH^Q:160-498,H:1-113^94.69%ID^E:2e-74^RecName: Full=Protein translation factor SUI1 homolog 1;^Eukaryota; Viridiplantae; Streptophyta; Embryophyta; Tracheophyta; Spermatophyta; Magnoliophyta; eudicotyledons; Gunneridae; Pentapetalae; rosids; malvids; Brassicales; Brassicaceae; Camelineae; Arabidopsis
95482	FR626341.1_g1_i1	395	288.808	2	2	2	2.73538	0	0	79.8226	79.8226	79.8226	T	34.0831	R27A2_ARATH^R27A2_ARATH^Q:1-219,H:74-146^80.82%ID^E:4e-21^RecName: Full=60S ribosomal protein L27a-2;^Eukaryota; Viridiplantae; Streptophyta; Embryophyta; Tracheophyta; Spermatophyta; Magnoliophyta; eudicotyledons; Gunneridae; Pentapetalae; rosids; malvids; Brassicales; Brassicaceae; Camelineae; Arabidopsis
223407	FR626320.1_g1_i1	642	535.7	4	4	4	4.79373	0	0	86.0684	86.0684	86.0684	T	36.7499	BD31A_ORYSJ^BD31A_ORYSJ^Q:127-405,H:1-93^82.8%ID^E:6e-68^RecName: Full=Protein BUD31 homolog 1 {ECO:0000305};^Eukaryota; Viridiplantae; Streptophyta; Embryophyta; Tracheophyta; Spermatophyta; Magnoliophyta; Liliopsida; Poales; Poaceae; BOP clade; Oryzoideae; Oryzeae; Oryzinae; Oryza`BD31A_ORYSJ^BD31A_ORYSJ^Q:396-560,H:91-145^89.09%ID^E:6e-68^RecName: Full=Protein BUD31 homolog 1 {ECO:0000305};^Eu…
21245	FR626315.1_g1_i1	639	532.7	5	5	5	5.99775	0	0	108.191	108.191	108.191	T	46.1961	#N/A
150314	FR626295.1_g1_i1	515	408.7	2	2	2	2.52018	0	0	56.4067	56.4067	56.4067	T	24.0848	QCR6_SOLTU^QCR6_SOLTU^Q:113-319,H:1-69^68.12%ID^E:3e-27^RecName: Full=Cytochrome b-c1 complex subunit 6;^Eukaryota; Viridiplantae; Streptophyta; Embryophyta; Tracheophyta; Spermatophyta; Magnoliophyta; eudicotyledons; Gunneridae; Pentapetalae; asterids; lamiids; Solanales; Solanaceae; Solanoideae; Solaneae; Solanum
181049	FR626290.1_g1_i1	440	333.729	2	2	2	2.63687	0	0	69.0782	69.0782	69.0782	T	29.4954	SNR40_BOVIN^SNR40_BOVIN^Q:3-227,H:283-357^76%ID^E:1e-36^RecName: Full=U5 small nuclear ribonucleoprotein 40 kDa protein;^Eukaryota; Metazoa; Chordata; Craniata; Vertebrata; Euteleostomi; Mammalia; Eutheria; Laurasiatheria; Cetartiodactyla; Ruminantia; Pecora; Bovidae; Bovinae; Bos
230007	FR626283.1_g1_i1	591	484.7	2	2	2	2.43862	0	0	47.5622	47.5622	47.5622	T	20.3084	#N/A
7905	FR626281.1_g1_i1	591	484.7	3	3	3	3.65793	0	0	71.3434	71.3434	71.3434	T	30.4626	MD37C_ARATH^MD37C_ARATH^Q:1-405,H:484-618^94.07%ID^E:5e-80^RecName: Full=Probable mediator of RNA polymerase II transcription subunit 37c;^Eukaryota; Viridiplantae; Streptophyta; Embryophyta; Tracheophyta; Spermatophyta; Magnoliophyta; eudicotyledons; Gunneridae; Pentapetalae; rosids; malvids; Brassicales; Brassicaceae; Camelineae; Arabidopsis
110850	FR626264.1_g1_i1	574	467.7	2	2	2	2.45456	0	0	49.291	49.291	49.291	T	21.0465	RL211_ARATH^RL211_ARATH^Q:1-390,H:35-164^89.23%ID^E:6e-80^RecName: Full=60S ribosomal protein L21-1;^Eukaryota; Viridiplantae; Streptophyta; Embryophyta; Tracheophyta; Spermatophyta; Magnoliophyta; eudicotyledons; Gunneridae; Pentapetalae; rosids; malvids; Brassicales; Brassicaceae; Camelineae; Arabidopsis
103304	FR626229.1_g1_i1	659	552.7	2	2	2	2.38466	0	0	41.7106	41.7106	41.7106	T	17.8098	PIP24_MAIZE^PIP24_MAIZE^Q:117-659,H:3-194^79.69%ID^E:1e-100^RecName: Full=Aquaporin PIP2-4;^Eukaryota; Viridiplantae; Streptophyta; Embryophyta; Tracheophyta; Spermatophyta; Magnoliophyta; Liliopsida; Poales; Poaceae; PACMAD clade; Panicoideae; Andropogonodae; Andropogoneae; Tripsacinae; Zea
141313	FR626223.1_g1_i1	556	449.7	3	3	3	3.70914	0	0	76.896	76.896	76.896	T	32.8334	RL152_ARATH^RL152_ARATH^Q:23-556,H:1-178^90.45%ID^E:1e-96^RecName: Full=60S ribosomal protein L15-2;^Eukaryota; Viridiplantae; Streptophyta; Embryophyta; Tracheophyta; Spermatophyta; Magnoliophyta; eudicotyledons; Gunneridae; Pentapetalae; rosids; malvids; Brassicales; Brassicaceae; Camelineae; Arabidopsis
192860	FR626214.1_g1_i1	629	522.7	2	2	2	2.40673	0	0	44.1045	44.1045	44.1045	T	18.832	RPOC2_MORIN^RPOC2_MORIN^Q:1-627,H:1181-1389^87.56%ID^E:2e-118^RecName: Full=DNA-directed RNA polymerase subunit beta'' {ECO:0000255|HAMAP-Rule:MF_01324};^Eukaryota; Viridiplantae; Streptophyta; Embryophyta; Tracheophyta; Spermatophyta; Magnoliophyta; eudicotyledons; Gunneridae; Pentapetalae; rosids; fabids; Rosales; Moraceae; Morus
213596	FR626211.1_g1_i1	570	463.7	4	4	4	4.91697	0	0	99.4324	99.4324	99.4324	T	42.4562	NTF2_ARATH^NTF2_ARATH^Q:60-413,H:9-126^84.75%ID^E:6e-70^RecName: Full=Nuclear transport factor 2;^Eukaryota; Viridiplantae; Streptophyta; Embryophyta; Tracheophyta; Spermatophyta; Magnoliophyta; eudicotyledons; Gunneridae; Pentapetalae; rosids; malvids; Brassicales; Brassicaceae; Camelineae; Arabidopsis
11825	FR626164.1_g1_i1	468	361.709	3	3	3	3.88157	0	0	95.6021	95.6021	95.6021	T	40.8207	HMGL_SOYBN^HMGL_SOYBN^Q:3-191,H:62-124^80.95%ID^E:5e-28^RecName: Full=HMG1/2-like protein;^Eukaryota; Viridiplantae; Streptophyta; Embryophyta; Tracheophyta; Spermatophyta; Magnoliophyta; eudicotyledons; Gunneridae; Pentapetalae; rosids; fabids; Fabales; Fabaceae; Papilionoideae; Phaseoleae; Glycine; Soja
41921	FR626157.1_g1_i1	612	505.7	2	2	2	2.42041	0	0	45.5871	45.5871	45.5871	T	19.465	RS5_NICPL^RS5_NICPL^Q:2-355,H:37-154^97.46%ID^E:2e-76^RecName: Full=40S ribosomal protein S5;^Eukaryota; Viridiplantae; Streptophyta; Embryophyta; Tracheophyta; Spermatophyta; Magnoliophyta; eudicotyledons; Gunneridae; Pentapetalae; asterids; lamiids; Solanales; Solanaceae; Nicotianoideae; Nicotianeae; Nicotiana
117062	FR626142.1_g1_i1	441	334.728	4	4	4	5.26995	0	0	137.744	137.744	137.744	T	58.8147	#N/A
102879	FR626101.1_g1_i1	594	487.7	4	4	4	4.87185	0	0	94.5393	94.5393	94.5393	T	40.3669	HS181_ARATH^HS181_ARATH^Q:117-533,H:18-159^74.13%ID^E:5e-59^RecName: Full=18.1 kDa class I heat shock protein;^Eukaryota; Viridiplantae; Streptophyta; Embryophyta; Tracheophyta; Spermatophyta; Magnoliophyta; eudicotyledons; Gunneridae; Pentapetalae; rosids; malvids; Brassicales; Brassicaceae; Camelineae; Arabidopsis
49257	FR626075.1_g1_i1	461	354.713	3	3	3	3.89893	0	0	97.4877	97.4877	97.4877	T	41.6258	UBIQP_HORVU^UBIQP_HORVU^Q:58-459,H:19-152^100%ID^E:1e-90^RecName: Full=Polyubiquitin;^Eukaryota; Viridiplantae; Streptophyta; Embryophyta; Tracheophyta; Spermatophyta; Magnoliophyta; Liliopsida; Poales; Poaceae; BOP clade; Pooideae; Triticodae; Triticeae; Hordeinae; Hordeum`UBIQP_HORVU^UBIQP_HORVU^Q:232-459,H:1-76^100%ID^E:3e-46^RecName: Full=Polyubiquitin;^Eukaryota; Viridiplantae; Streptophyta;…
142375	FR626060.1_g1_i1	359	252.935	2	2	2	2.83867	0	0	91.1437	91.1437	91.1437	T	38.917	TKPR1_ARATH^TKPR1_ARATH^Q:1-252,H:34-116^44.05%ID^E:2e-15^RecName: Full=Tetraketide alpha-pyrone reductase 1;^Eukaryota; Viridiplantae; Streptophyta; Embryophyta; Tracheophyta; Spermatophyta; Magnoliophyta; eudicotyledons; Gunneridae; Pentapetalae; rosids; malvids; Brassicales; Brassicaceae; Camelineae; Arabidopsis
167731	FR626056.1_g1_i1	401	294.793	3	3	3	4.08082	0	0	117.303	117.303	117.303	T	50.0866	#N/A
182892	FR626054.1_g1_i1	679	572.7	2	2	2	2.37122	0	0	40.2539	40.2539	40.2539	T	17.1878	HMGB3_ARATH^HMGB3_ARATH^Q:114-449,H:1-107^64.29%ID^E:8e-38^RecName: Full=High mobility group B protein 3;^Eukaryota; Viridiplantae; Streptophyta; Embryophyta; Tracheophyta; Spermatophyta; Magnoliophyta; eudicotyledons; Gunneridae; Pentapetalae; rosids; malvids; Brassicales; Brassicaceae; Camelineae; Arabidopsis
190512	FR626053.1_g1_i1	593	486.7	2	2	2	2.43682	0	0	47.3668	47.3668	47.3668	T	20.2249	RL34_PEA^RL34_PEA^Q:73-357,H:1-95^96.84%ID^E:2e-59^RecName: Full=60S ribosomal protein L34;^Eukaryota; Viridiplantae; Streptophyta; Embryophyta; Tracheophyta; Spermatophyta; Magnoliophyta; eudicotyledons; Gunneridae; Pentapetalae; rosids; fabids; Fabales; Fabaceae; Papilionoideae; Fabeae; Pisum
227057	FR626048.1_g1_i1	665	558.7	4	4	4	4.76105	0	0	82.5252	82.5252	82.5252	T	35.2371	RL3_ORYSJ^RL3_ORYSJ^Q:89-664,H:1-192^85.94%ID^E:9e-119^RecName: Full=60S ribosomal protein L3;^Eukaryota; Viridiplantae; Streptophyta; Embryophyta; Tracheophyta; Spermatophyta; Magnoliophyta; Liliopsida; Poales; Poaceae; BOP clade; Oryzoideae; Oryzeae; Oryzinae; Oryza
33442	FR626040.1_g1_i1	607	500.7	3	3	3	3.63691	0	0	69.0636	69.0636	69.0636	T	29.4891	HMGL_SOYBN^HMGL_SOYBN^Q:111-479,H:1-124^74.19%ID^E:4e-50^RecName: Full=HMG1/2-like protein;^Eukaryota; Viridiplantae; Streptophyta; Embryophyta; Tracheophyta; Spermatophyta; Magnoliophyta; eudicotyledons; Gunneridae; Pentapetalae; rosids; fabids; Fabales; Fabaceae; Papilionoideae; Phaseoleae; Glycine; Soja
116166	FR626029.1_g1_i1	664	557.7	2	2	2	2.38121	0	0	41.3366	41.3366	41.3366	T	17.6501	HS181_ARATH^HS181_ARATH^Q:82-534,H:6-159^77.42%ID^E:1e-72^RecName: Full=18.1 kDa class I heat shock protein;^Eukaryota; Viridiplantae; Streptophyta; Embryophyta; Tracheophyta; Spermatophyta; Magnoliophyta; eudicotyledons; Gunneridae; Pentapetalae; rosids; malvids; Brassicales; Brassicaceae; Camelineae; Arabidopsis
130757	FR626027.1_g1_i1	485	378.702	2	2	2	2.56138	0	0	60.8748	60.8748	60.8748	T	25.9927	BABL_ARATH^BABL_ARATH^Q:1-363,H:5-129^57.6%ID^E:1e-45^RecName: Full=Basic blue protein;^Eukaryota; Viridiplantae; Streptophyta; Embryophyta; Tracheophyta; Spermatophyta; Magnoliophyta; eudicotyledons; Gunneridae; Pentapetalae; rosids; malvids; Brassicales; Brassicaceae; Camelineae; Arabidopsis
189432	FR626017.1_g1_i1	584	477.7	2	2	2	2.44505	0	0	48.2592	48.2592	48.2592	T	20.606	DIRL1_ARATH^DIRL1_ARATH^Q:112-336,H:22-96^45.33%ID^E:7e-15^RecName: Full=Putative lipid-transfer protein DIR1;^Eukaryota; Viridiplantae; Streptophyta; Embryophyta; Tracheophyta; Spermatophyta; Magnoliophyta; eudicotyledons; Gunneridae; Pentapetalae; rosids; malvids; Brassicales; Brassicaceae; Camelineae; Arabidopsis
6343	FR626007.1_g1_i1	236	131.404	4	4	4	7.18395	0	0	350.879	350.879	350.879	T	149.82	CYPH_CATRO^CYPH_CATRO^Q:2-217,H:101-172^90.28%ID^E:1e-40^RecName: Full=Peptidyl-prolyl cis-trans isomerase;^Eukaryota; Viridiplantae; Streptophyta; Embryophyta; Tracheophyta; Spermatophyta; Magnoliophyta; eudicotyledons; Gunneridae; Pentapetalae; asterids; lamiids; Gentianales; Apocynaceae; Rauvolfioideae; Vinceae; Catharanthinae; Catharanthus
24228	FR626004.1_g1_i1	616	509.7	2	2	2	2.41711	0	0	45.2294	45.2294	45.2294	T	19.3123	(BLASTP)GIF3_ARATH^GIF3_ARATH^Q:3-121,H:104-220^50.39%ID^E:5e-18^RecName: Full=GRF1-interacting factor 3;^Eukaryota; Viridiplantae; Streptophyta; Embryophyta; Tracheophyta; Spermatophyta; Magnoliophyta; eudicotyledons; Gunneridae; Pentapetalae; rosids; malvids; Brassicales; Brassicaceae; Camelineae; Arabidopsis
93268	FR625994.1_g1_i1	546	439.7	3	3	3	3.72526	0	0	78.6448	78.6448	78.6448	T	33.5802	RS242_ARATH^RS242_ARATH^Q:3-338,H:14-125^86.61%ID^E:2e-66^RecName: Full=40S ribosomal protein S24-2;^Eukaryota; Viridiplantae; Streptophyta; Embryophyta; Tracheophyta; Spermatophyta; Magnoliophyta; eudicotyledons; Gunneridae; Pentapetalae; rosids; malvids; Brassicales; Brassicaceae; Camelineae; Arabidopsis
126299	FR625955.1_g1_i1	589	482.7	2	2	2	2.44044	0	0	47.7593	47.7593	47.7593	T	20.3925	CALR_BETVU^CALR_BETVU^Q:2-232,H:280-356^84.42%ID^E:1e-38^RecName: Full=Calreticulin;^Eukaryota; Viridiplantae; Streptophyta; Embryophyta; Tracheophyta; Spermatophyta; Magnoliophyta; eudicotyledons; Gunneridae; Pentapetalae; Caryophyllales; Chenopodiaceae; Betoideae; Beta
230454	FR625904.1_g1_i1	652	545.7	3	3	3	3.58439	0	0	63.3684	63.3684	63.3684	T	27.0574	PRS4A_ARATH^PRS4A_ARATH^Q:32-652,H:1-204^91.79%ID^E:1e-118^RecName: Full=26S proteasome regulatory subunit 4 homolog A;^Eukaryota; Viridiplantae; Streptophyta; Embryophyta; Tracheophyta; Spermatophyta; Magnoliophyta; eudicotyledons; Gunneridae; Pentapetalae; rosids; malvids; Brassicales; Brassicaceae; Camelineae; Arabidopsis
38488	FR625897.1_g1_i1	518	411.7	4	4	4	5.03278	0	0	111.991	111.991	111.991	T	47.8186	#N/A
99410	FR625885.1_g1_i1	446	339.723	2	2	2	2.62567	0	0	67.8594	67.8594	67.8594	T	28.975	Y5848_ARATH^Y5848_ARATH^Q:103-444,H:1-109^45.38%ID^E:3e-22^RecName: Full=Uncharacterized protein At5g48480;^Eukaryota; Viridiplantae; Streptophyta; Embryophyta; Tracheophyta; Spermatophyta; Magnoliophyta; eudicotyledons; Gunneridae; Pentapetalae; rosids; malvids; Brassicales; Brassicaceae; Camelineae; Arabidopsis
193123	FR625871.1_g1_i1	667	560.7	3	3	3	3.56875	0	0	61.6732	61.6732	61.6732	T	26.3335	HS181_ARATH^HS181_ARATH^Q:82-534,H:6-159^76.77%ID^E:2e-71^RecName: Full=18.1 kDa class I heat shock protein;^Eukaryota; Viridiplantae; Streptophyta; Embryophyta; Tracheophyta; Spermatophyta; Magnoliophyta; eudicotyledons; Gunneridae; Pentapetalae; rosids; malvids; Brassicales; Brassicaceae; Camelineae; Arabidopsis
237234	FR625863.1_g1_i1	392	285.816	2	2	2	2.74302	0	0	80.6583	80.6583	80.6583	T	34.4399	HIP12_ARATH^HIP12_ARATH^Q:2-109,H:32-67^58.33%ID^E:2e-06^RecName: Full=Heavy metal-associated isoprenylated plant protein 12 {ECO:0000303|PubMed:21072340, ECO:0000303|PubMed:23368984};^Eukaryota; Viridiplantae; Streptophyta; Embryophyta; Tracheophyta; Spermatophyta; Magnoliophyta; eudicotyledons; Gunneridae; Pentapetalae; rosids; malvids; Brassicales; Brassicaceae; Camelineae; Arabidopsis
91944	FR625849.1_g1_i1	607	500.7	2	2	2	2.42461	0	0	46.0424	46.0424	46.0424	T	19.6594	PHL1_ARATH^PHL1_ARATH^Q:1-303,H:301-399^58.25%ID^E:2e-16^RecName: Full=Protein PHR1-LIKE 1;^Eukaryota; Viridiplantae; Streptophyta; Embryophyta; Tracheophyta; Spermatophyta; Magnoliophyta; eudicotyledons; Gunneridae; Pentapetalae; rosids; malvids; Brassicales; Brassicaceae; Camelineae; Arabidopsis
195524	FR625833.1_g1_i1	599	492.7	3	3	3	3.64725	0	0	70.185	70.185	70.185	T	29.9679	HMGL_SOYBN^HMGL_SOYBN^Q:111-479,H:1-124^74.19%ID^E:4e-50^RecName: Full=HMG1/2-like protein;^Eukaryota; Viridiplantae; Streptophyta; Embryophyta; Tracheophyta; Spermatophyta; Magnoliophyta; eudicotyledons; Gunneridae; Pentapetalae; rosids; fabids; Fabales; Fabaceae; Papilionoideae; Phaseoleae; Glycine; Soja
231932	FR625828.1_g1_i1	585	478.7	2	2	2	2.44412	0	0	48.1584	48.1584	48.1584	T	20.5629	CYT6_ARATH^CYT6_ARATH^Q:221-472,H:58-141^64.29%ID^E:1e-31^RecName: Full=Cysteine proteinase inhibitor 6;^Eukaryota; Viridiplantae; Streptophyta; Embryophyta; Tracheophyta; Spermatophyta; Magnoliophyta; eudicotyledons; Gunneridae; Pentapetalae; rosids; malvids; Brassicales; Brassicaceae; Camelineae; Arabidopsis
62714	FR625817.1_g1_i1	537	430.7	2	2	2	2.49361	0	0	53.5254	53.5254	53.5254	T	22.8546	NSF_ARATH^NSF_ARATH^Q:1-282,H:647-740^69.15%ID^E:1e-39^RecName: Full=Vesicle-fusing ATPase;^Eukaryota; Viridiplantae; Streptophyta; Embryophyta; Tracheophyta; Spermatophyta; Magnoliophyta; eudicotyledons; Gunneridae; Pentapetalae; rosids; malvids; Brassicales; Brassicaceae; Camelineae; Arabidopsis
193193	FR625800.1_g1_i1	667	560.7	2	2	2	2.37917	0	0	41.1154	41.1154	41.1154	T	17.5557	#N/A
96212	FR625779.1_g1_i1	650	543.7	4	4	4	4.78205	0	0	84.802	84.802	84.802	T	36.2092	TLPH_ARATH^TLPH_ARATH^Q:152-649,H:16-181^77.71%ID^E:6e-89^RecName: Full=Thaumatin-like protein;^Eukaryota; Viridiplantae; Streptophyta; Embryophyta; Tracheophyta; Spermatophyta; Magnoliophyta; eudicotyledons; Gunneridae; Pentapetalae; rosids; malvids; Brassicales; Brassicaceae; Camelineae; Arabidopsis
142708	FR625772.1_g1_i1	653	546.7	4	4	4	4.77776	0	0	84.3367	84.3367	84.3367	T	36.0105	HS181_ARATH^HS181_ARATH^Q:82-534,H:6-159^76.77%ID^E:4e-72^RecName: Full=18.1 kDa class I heat shock protein;^Eukaryota; Viridiplantae; Streptophyta; Embryophyta; Tracheophyta; Spermatophyta; Magnoliophyta; eudicotyledons; Gunneridae; Pentapetalae; rosids; malvids; Brassicales; Brassicaceae; Camelineae; Arabidopsis
212210	FR625761.1_g1_i1	619	512.7	4	4	4	4.82933	0	0	89.9295	89.9295	89.9295	T	38.3986	F10AL_ARATH^F10AL_ARATH^Q:67-504,H:95-240^79.45%ID^E:1e-75^RecName: Full=FAM10 family protein At4g22670;^Eukaryota; Viridiplantae; Streptophyta; Embryophyta; Tracheophyta; Spermatophyta; Magnoliophyta; eudicotyledons; Gunneridae; Pentapetalae; rosids; malvids; Brassicales; Brassicaceae; Camelineae; Arabidopsis
19365	FR625754.1_g1_i1	634	527.7	3	3	3	3.60432	0	0	65.5299	65.5299	65.5299	T	27.9803	H1_SOLPN^H1_SOLPN^Q:228-443,H:47-118^83.33%ID^E:7e-36^RecName: Full=Histone H1;^Eukaryota; Viridiplantae; Streptophyta; Embryophyta; Tracheophyta; Spermatophyta; Magnoliophyta; eudicotyledons; Gunneridae; Pentapetalae; asterids; lamiids; Solanales; Solanaceae; Solanoideae; Solaneae; Solanum; Lycopersicon
32383	FR625752.1_g1_i1	617	510.7	2	2	2	2.41629	0	0	45.1408	45.1408	45.1408	T	19.2745	BAG7_ARATH^BAG7_ARATH^Q:131-616,H:1-162^43.45%ID^E:5e-19^RecName: Full=BAG family molecular chaperone regulator 7;^Eukaryota; Viridiplantae; Streptophyta; Embryophyta; Tracheophyta; Spermatophyta; Magnoliophyta; eudicotyledons; Gunneridae; Pentapetalae; rosids; malvids; Brassicales; Brassicaceae; Camelineae; Arabidopsis
67465	FR625747.1_g1_i1	636	529.7	2	2	2	2.40136	0	0	43.5217	43.5217	43.5217	T	18.5831	IOJAM_ARATH^IOJAM_ARATH^Q:172-477,H:82-183^60.19%ID^E:4e-35^RecName: Full=Protein Iojap-related, mitochondrial;^Eukaryota; Viridiplantae; Streptophyta; Embryophyta; Tracheophyta; Spermatophyta; Magnoliophyta; eudicotyledons; Gunneridae; Pentapetalae; rosids; malvids; Brassicales; Brassicaceae; Camelineae; Arabidopsis
121367	FR625739.1_g1_i1	660	553.7	2	2	2	2.38396	0	0	41.6352	41.6352	41.6352	T	17.7776	ACT3_ORYSJ^ACT3_ORYSJ^Q:1-423,H:237-377^96.45%ID^E:3e-95^RecName: Full=Actin-3;^Eukaryota; Viridiplantae; Streptophyta; Embryophyta; Tracheophyta; Spermatophyta; Magnoliophyta; Liliopsida; Poales; Poaceae; BOP clade; Oryzoideae; Oryzeae; Oryzinae; Oryza
128619	FR625738.1_g1_i1	563	456.7	2	2	2	2.46551	0	0	50.4782	50.4782	50.4782	T	21.5535	TRXH_RICCO^TRXH_RICCO^Q:71-400,H:3-112^82.73%ID^E:6e-62^RecName: Full=Thioredoxin H-type;^Eukaryota; Viridiplantae; Streptophyta; Embryophyta; Tracheophyta; Spermatophyta; Magnoliophyta; eudicotyledons; Gunneridae; Pentapetalae; rosids; fabids; Malpighiales; Euphorbiaceae; Acalyphoideae; Acalypheae; Ricinus
159112	FR625734.1_g1_i1	629	522.7	2	2	2	2.40673	0	0	44.1045	44.1045	44.1045	T	18.832	(BLASTP)PRP18_MOUSE^PRP18_MOUSE^Q:7-134,H:1-112^31.82%ID^E:2e-06^RecName: Full=Pre-mRNA-splicing factor 18;^Eukaryota; Metazoa; Chordata; Craniata; Vertebrata; Euteleostomi; Mammalia; Eutheria; Euarchontoglires; Glires; Rodentia; Sciurognathi; Muroidea; Muridae; Murinae; Mus; Mus
197748	FR625728.1_g1_i1	521	414.7	2	2	2	2.51266	0	0	55.5906	55.5906	55.5906	T	23.7364	ADF2_PETHY^ADF2_PETHY^Q:3-359,H:23-141^79.83%ID^E:3e-65^RecName: Full=Actin-depolymerizing factor 2;^Eukaryota; Viridiplantae; Streptophyta; Embryophyta; Tracheophyta; Spermatophyta; Magnoliophyta; eudicotyledons; Gunneridae; Pentapetalae; asterids; lamiids; Solanales; Solanaceae; Petunioideae; Petunia
223994	FR625724.1_g1_i1	609	502.7	2	2	2	2.42292	0	0	45.8592	45.8592	45.8592	T	19.5812	PSMD3_TOBAC^PSMD3_TOBAC^Q:2-607,H:255-456^88.12%ID^E:1e-129^RecName: Full=Probable 26S proteasome non-ATPase regulatory subunit 3;^Eukaryota; Viridiplantae; Streptophyta; Embryophyta; Tracheophyta; Spermatophyta; Magnoliophyta; eudicotyledons; Gunneridae; Pentapetalae; asterids; lamiids; Solanales; Solanaceae; Nicotianoideae; Nicotianeae; Nicotiana
92733	FR625709.1_g1_i1	561	454.7	2	2	2	2.46756	0	0	50.7003	50.7003	50.7003	T	21.6483	#N/A
225970	FR625688.1_g1_i1	636	529.7	2	2	2	2.40136	0	0	43.5217	43.5217	43.5217	T	18.5831	RS27A_SOLTU^RS27A_SOLTU^Q:77-544,H:1-156^96.79%ID^E:1e-88^RecName: Full=Ubiquitin-40S ribosomal protein S27a;^Eukaryota; Viridiplantae; Streptophyta; Embryophyta; Tracheophyta; Spermatophyta; Magnoliophyta; eudicotyledons; Gunneridae; Pentapetalae; asterids; lamiids; Solanales; Solanaceae; Solanoideae; Solaneae; Solanum
65261	FR625677.1_g1_i1	523	416.7	2	2	2	2.5102	0	0	55.3237	55.3237	55.3237	T	23.6224	H2A1_MEDTR^H2A1_MEDTR^Q:192-521,H:29-138^90.91%ID^E:8e-44^RecName: Full=Probable histone H2A.1;^Eukaryota; Viridiplantae; Streptophyta; Embryophyta; Tracheophyta; Spermatophyta; Magnoliophyta; eudicotyledons; Gunneridae; Pentapetalae; rosids; fabids; Fabales; Fabaceae; Papilionoideae; Trifolieae; Medicago
4627	FR625651.1_g1_i1	372	265.881	2	2	2	2.79825	0	0	86.706	86.706	86.706	T	37.0222	NU4M_ARATH^NU4M_ARATH^Q:260-358,H:463-495^90.91%ID^E:1e-11^RecName: Full=NADH-ubiquinone oxidoreductase chain 4;^Eukaryota; Viridiplantae; Streptophyta; Embryophyta; Tracheophyta; Spermatophyta; Magnoliophyta; eudicotyledons; Gunneridae; Pentapetalae; rosids; malvids; Brassicales; Brassicaceae; Camelineae; Arabidopsis
45926	FR625645.1_g1_i1	432	325.738	5	5	5	6.63109	0	0	176.932	176.932	176.932	T	75.5474	#N/A
11132	FR625612.1_g1_i1	432	325.738	2	2	2	2.65244	0	0	70.7728	70.7728	70.7728	T	30.219	EF1A_PEA^EF1A_PEA^Q:2-316,H:332-436^97.14%ID^E:9e-67^RecName: Full=Elongation factor 1-alpha;^Eukaryota; Viridiplantae; Streptophyta; Embryophyta; Tracheophyta; Spermatophyta; Magnoliophyta; eudicotyledons; Gunneridae; Pentapetalae; rosids; fabids; Fabales; Fabaceae; Papilionoideae; Fabeae; Pisum
18303	FR625611.1_g1_i1	558	451.7	2	2	2	2.47066	0	0	51.037	51.037	51.037	T	21.792	#N/A
101131	FR625599.1_g1_i1	607	500.7	2	2	2	2.42461	0	0	46.0424	46.0424	46.0424	T	19.6594	RSSA_DAUCA^RSSA_DAUCA^Q:3-584,H:73-268^77.39%ID^E:2e-95^RecName: Full=40S ribosomal protein SA {ECO:0000255|HAMAP-Rule:MF_03015};^Eukaryota; Viridiplantae; Streptophyta; Embryophyta; Tracheophyta; Spermatophyta; Magnoliophyta; eudicotyledons; Gunneridae; Pentapetalae; asterids; campanulids; Apiales; Apiaceae; Apioideae; Scandiceae; Daucinae; Daucus; Daucus sect. Daucus
128524	FR625595.1_g1_i1	332	226.082	5	5	5	7.34248	0	0	254.924	254.924	254.924	T	108.849	#N/A
13647	FR625577.1_g1_i1	627	520.7	2	2	2	2.4083	0	0	44.2739	44.2739	44.2739	T	18.9043	H33_VITVI^H33_VITVI^Q:79-486,H:1-136^100%ID^E:2e-92^RecName: Full=Histone H3.3;^Eukaryota; Viridiplantae; Streptophyta; Embryophyta; Tracheophyta; Spermatophyta; Magnoliophyta; eudicotyledons; Gunneridae; Pentapetalae; rosids; Vitales; Vitaceae; Vitis
19366	FR625576.1_g1_i1	429	322.742	2	2	2	2.65847	0	0	71.4298	71.4298	71.4298	T	30.4995	RS30_ARATH^RS30_ARATH^Q:72-254,H:2-62^96.72%ID^E:2e-24^RecName: Full=40S ribosomal protein S30;^Eukaryota; Viridiplantae; Streptophyta; Embryophyta; Tracheophyta; Spermatophyta; Magnoliophyta; eudicotyledons; Gunneridae; Pentapetalae; rosids; malvids; Brassicales; Brassicaceae; Camelineae; Arabidopsis
47635	FR625571.1_g1_i1	542	435.7	3	3	3	3.73192	0	0	79.3668	79.3668	79.3668	T	33.8884	SKP1B_ARATH^SKP1B_ARATH^Q:179-520,H:27-156^75.38%ID^E:7e-63^RecName: Full=SKP1-like protein 1B;^Eukaryota; Viridiplantae; Streptophyta; Embryophyta; Tracheophyta; Spermatophyta; Magnoliophyta; eudicotyledons; Gunneridae; Pentapetalae; rosids; malvids; Brassicales; Brassicaceae; Camelineae; Arabidopsis
204447	FR625547.1_g1_i1	527	420.7	2	2	2	2.50535	0	0	54.7977	54.7977	54.7977	T	23.3978	IF5A2_NICPL^IF5A2_NICPL^Q:1-219,H:87-159^95.89%ID^E:3e-42^RecName: Full=Eukaryotic translation initiation factor 5A-2;^Eukaryota; Viridiplantae; Streptophyta; Embryophyta; Tracheophyta; Spermatophyta; Magnoliophyta; eudicotyledons; Gunneridae; Pentapetalae; asterids; lamiids; Solanales; Solanaceae; Nicotianoideae; Nicotianeae; Nicotiana
7444	FR625540.1_g1_i1	638	531.7	2	2	2	2.39985	0	0	43.358	43.358	43.358	T	18.5132	SC61B_ARATH^SC61B_ARATH^Q:252-377,H:41-82^92.86%ID^E:7e-20^RecName: Full=Protein transport protein Sec61 subunit beta;^Eukaryota; Viridiplantae; Streptophyta; Embryophyta; Tracheophyta; Spermatophyta; Magnoliophyta; eudicotyledons; Gunneridae; Pentapetalae; rosids; malvids; Brassicales; Brassicaceae; Camelineae; Arabidopsis
114674	FR625524.1_g1_i1	582	475.7	2	2	2	2.44692	0	0	48.4621	48.4621	48.4621	T	20.6926	RL373_ARATH^RL373_ARATH^Q:77-325,H:1-83^90.36%ID^E:2e-48^RecName: Full=60S ribosomal protein L37-3;^Eukaryota; Viridiplantae; Streptophyta; Embryophyta; Tracheophyta; Spermatophyta; Magnoliophyta; eudicotyledons; Gunneridae; Pentapetalae; rosids; malvids; Brassicales; Brassicaceae; Camelineae; Arabidopsis
138226	FR625520.1_g1_i1	506	399.7	4	4	4	5.06379	0	0	115.353	115.353	115.353	T	49.2542	RL5_SOLME^RL5_SOLME^Q:3-245,H:30-110^77.78%ID^E:1e-37^RecName: Full=60S ribosomal protein L5;^Eukaryota; Viridiplantae; Streptophyta; Embryophyta; Tracheophyta; Spermatophyta; Magnoliophyta; eudicotyledons; Gunneridae; Pentapetalae; asterids; lamiids; Solanales; Solanaceae; Solanoideae; Solaneae; Solanum
190089	FR625512.1_g1_i1	516	409.7	2	2	2	2.51891	0	0	56.269	56.269	56.269	T	24.026	IF5A2_NICPL^IF5A2_NICPL^Q:3-434,H:16-159^96.53%ID^E:1e-98^RecName: Full=Eukaryotic translation initiation factor 5A-2;^Eukaryota; Viridiplantae; Streptophyta; Embryophyta; Tracheophyta; Spermatophyta; Magnoliophyta; eudicotyledons; Gunneridae; Pentapetalae; asterids; lamiids; Solanales; Solanaceae; Nicotianoideae; Nicotianeae; Nicotiana
33187	FR625500.1_g1_i1	601	494.7	2	2	2	2.42975	0	0	46.6008	46.6008	46.6008	T	19.8979	PROF1_RICCO^PROF1_RICCO^Q:95-487,H:1-131^93.13%ID^E:1e-73^RecName: Full=Profilin-1;^Eukaryota; Viridiplantae; Streptophyta; Embryophyta; Tracheophyta; Spermatophyta; Magnoliophyta; eudicotyledons; Gunneridae; Pentapetalae; rosids; fabids; Malpighiales; Euphorbiaceae; Acalyphoideae; Acalypheae; Ricinus
130532	FR625485.1_g1_i1	618	511.7	4	4	4	4.83095	0	0	90.1052	90.1052	90.1052	T	38.4736	ENO_ORYSJ^ENO_ORYSJ^Q:3-542,H:267-446^91.67%ID^E:9e-118^RecName: Full=Enolase;^Eukaryota; Viridiplantae; Streptophyta; Embryophyta; Tracheophyta; Spermatophyta; Magnoliophyta; Liliopsida; Poales; Poaceae; BOP clade; Oryzoideae; Oryzeae; Oryzinae; Oryza
167037	FR625479.1_g1_i1	682	575.7	2	2	2	2.36929	0	0	40.0442	40.0442	40.0442	T	17.0983	SUI1_SALBA^SUI1_SALBA^Q:102-440,H:1-113^91.15%ID^E:1e-69^RecName: Full=Protein translation factor SUI1 homolog;^Eukaryota; Viridiplantae; Streptophyta; Embryophyta; Tracheophyta; Spermatophyta; Magnoliophyta; eudicotyledons; Gunneridae; Pentapetalae; rosids; fabids; Malpighiales; Salicaceae; Saliceae; Salix
194678	FR625475.1_g1_i1	657	550.7	2	2	2	2.38605	0	0	41.862	41.862	41.862	T	17.8745	H2AV3_ARATH^H2AV3_ARATH^Q:143-544,H:1-134^91.79%ID^E:5e-74^RecName: Full=Probable histone H2A variant 3;^Eukaryota; Viridiplantae; Streptophyta; Embryophyta; Tracheophyta; Spermatophyta; Magnoliophyta; eudicotyledons; Gunneridae; Pentapetalae; rosids; malvids; Brassicales; Brassicaceae; Camelineae; Arabidopsis
229274	FR625470.1_g1_i1	646	539.7	2	2	2	2.39392	0	0	42.7153	42.7153	42.7153	T	18.2388	IF5A2_NICPL^IF5A2_NICPL^Q:84-563,H:1-159^95%ID^E:1e-106^RecName: Full=Eukaryotic translation initiation factor 5A-2;^Eukaryota; Viridiplantae; Streptophyta; Embryophyta; Tracheophyta; Spermatophyta; Magnoliophyta; eudicotyledons; Gunneridae; Pentapetalae; asterids; lamiids; Solanales; Solanaceae; Nicotianoideae; Nicotianeae; Nicotiana
91513	FR625453.1_g1_i1	580	473.7	2	2	2	2.44881	0	0	48.6667	48.6667	48.6667	T	20.78	ENO1_MAIZE^ENO1_MAIZE^Q:100-579,H:4-157^84.38%ID^E:1e-87^RecName: Full=Enolase 1;^Eukaryota; Viridiplantae; Streptophyta; Embryophyta; Tracheophyta; Spermatophyta; Magnoliophyta; Liliopsida; Poales; Poaceae; PACMAD clade; Panicoideae; Andropogonodae; Andropogoneae; Tripsacinae; Zea
98339	FR625452.1_g1_i1	524	417.7	4	4	4	5.01795	0	0	110.383	110.383	110.383	T	47.1317	RL193_ARATH^RL193_ARATH^Q:39-281,H:108-188^93.83%ID^E:2e-46^RecName: Full=60S ribosomal protein L19-3;^Eukaryota; Viridiplantae; Streptophyta; Embryophyta; Tracheophyta; Spermatophyta; Magnoliophyta; eudicotyledons; Gunneridae; Pentapetalae; rosids; malvids; Brassicales; Brassicaceae; Camelineae; Arabidopsis
109868	FR625450.1_g1_i1	524	417.7	2	2	2	2.50897	0	0	55.1913	55.1913	55.1913	T	23.5659	RL372_ORYSJ^RL372_ORYSJ^Q:60-335,H:1-92^96.74%ID^E:5e-58^RecName: Full=60S ribosomal protein L37a-2;^Eukaryota; Viridiplantae; Streptophyta; Embryophyta; Tracheophyta; Spermatophyta; Magnoliophyta; Liliopsida; Poales; Poaceae; BOP clade; Oryzoideae; Oryzeae; Oryzinae; Oryza
216598	FR625434.1_g1_i1	587	480.7	3	3	3	3.66341	0	0	71.937	71.937	71.937	T	30.716	ADT3_ARATH^ADT3_ARATH^Q:1-585,H:135-329^92.31%ID^E:8e-118^RecName: Full=ADP,ATP carrier protein 3, mitochondrial;^Eukaryota; Viridiplantae; Streptophyta; Embryophyta; Tracheophyta; Spermatophyta; Magnoliophyta; eudicotyledons; Gunneridae; Pentapetalae; rosids; malvids; Brassicales; Brassicaceae; Camelineae; Arabidopsis
47714	FR625423.1_g1_i1	658	551.7	2	2	2	2.38535	0	0	41.7862	41.7862	41.7862	T	17.8421	DRM1_ARATH^DRM1_ARATH^Q:46-399,H:1-121^64%ID^E:4e-38^RecName: Full=Dormancy-associated protein 1 {ECO:0000303|Ref.1};^Eukaryota; Viridiplantae; Streptophyta; Embryophyta; Tracheophyta; Spermatophyta; Magnoliophyta; eudicotyledons; Gunneridae; Pentapetalae; rosids; malvids; Brassicales; Brassicaceae; Camelineae; Arabidopsis
89370	FR625417.1_g1_i1	633	526.7	2	2	2	2.40365	0	0	43.7696	43.7696	43.7696	T	18.6889	C3H20_ARATH^C3H20_ARATH^Q:149-322,H:296-358^57.14%ID^E:4e-12^RecName: Full=Zinc finger CCCH domain-containing protein 20;^Eukaryota; Viridiplantae; Streptophyta; Embryophyta; Tracheophyta; Spermatophyta; Magnoliophyta; eudicotyledons; Gunneridae; Pentapetalae; rosids; malvids; Brassicales; Brassicaceae; Camelineae; Arabidopsis
97460	FR625416.1_g1_i1	638	531.7	2	2	2	2.39985	0	0	43.358	43.358	43.358	T	18.5132	CALR1_ARATH^CALR1_ARATH^Q:1-192,H:291-354^81.25%ID^E:4e-29^RecName: Full=Calreticulin-1;^Eukaryota; Viridiplantae; Streptophyta; Embryophyta; Tracheophyta; Spermatophyta; Magnoliophyta; eudicotyledons; Gunneridae; Pentapetalae; rosids; malvids; Brassicales; Brassicaceae; Camelineae; Arabidopsis
7071	FR625394.1_g1_i1	423	316.751	2	2	2	2.67087	0	0	72.781	72.781	72.781	T	31.0764	EXOL2_ARATH^EXOL2_ARATH^Q:2-97,H:274-305^78.12%ID^E:2e-09^RecName: Full=Protein EXORDIUM-like 2;^Eukaryota; Viridiplantae; Streptophyta; Embryophyta; Tracheophyta; Spermatophyta; Magnoliophyta; eudicotyledons; Gunneridae; Pentapetalae; rosids; malvids; Brassicales; Brassicaceae; Camelineae; Arabidopsis
24281	FR625391.1_g1_i1	640	533.7	2	2	2	2.39835	0	0	43.1955	43.1955	43.1955	T	18.4438	NH2L1_XENTR^NH2L1_XENTR^Q:116-499,H:1-128^78.12%ID^E:1e-57^RecName: Full=NHP2-like protein 1;^Eukaryota; Metazoa; Chordata; Craniata; Vertebrata; Euteleostomi; Amphibia; Batrachia; Anura; Pipoidea; Pipidae; Xenopodinae; Xenopus; Silurana
77274	FR625383.1_g1_i1	615	508.7	2	2	2	2.41793	0	0	45.3183	45.3183	45.3183	T	19.3502	R15A1_ARATH^R15A1_ARATH^Q:88-477,H:1-130^97.69%ID^E:3e-90^RecName: Full=40S ribosomal protein S15a-1;^Eukaryota; Viridiplantae; Streptophyta; Embryophyta; Tracheophyta; Spermatophyta; Magnoliophyta; eudicotyledons; Gunneridae; Pentapetalae; rosids; malvids; Brassicales; Brassicaceae; Camelineae; Arabidopsis
120725	FR625376.1_g1_i1	629	522.7	2	2	2	2.40673	0	0	44.1045	44.1045	44.1045	T	18.832	EF1A_ORYSJ^EF1A_ORYSJ^Q:3-629,H:199-407^94.26%ID^E:4e-143^RecName: Full=Elongation factor 1-alpha;^Eukaryota; Viridiplantae; Streptophyta; Embryophyta; Tracheophyta; Spermatophyta; Magnoliophyta; Liliopsida; Poales; Poaceae; BOP clade; Oryzoideae; Oryzeae; Oryzinae; Oryza
161175	FR625370.1_g1_i1	498	391.701	2	2	2	2.54276	0	0	58.8547	58.8547	58.8547	T	25.1301	RK16_VITVI^RK16_VITVI^Q:3-371,H:13-135^95.93%ID^E:2e-80^RecName: Full=50S ribosomal protein L16, chloroplastic {ECO:0000255|HAMAP-Rule:MF_01342};^Eukaryota; Viridiplantae; Streptophyta; Embryophyta; Tracheophyta; Spermatophyta; Magnoliophyta; eudicotyledons; Gunneridae; Pentapetalae; rosids; Vitales; Vitaceae; Vitis
229745	FR625360.1_g1_i1	658	551.7	2	2	2	2.38535	0	0	41.7862	41.7862	41.7862	T	17.8421	UBIQP_LINUS^UBIQP_LINUS^Q:1-657,H:66-284^99.09%ID^E:4e-152^RecName: Full=Polyubiquitin;^Eukaryota; Viridiplantae; Streptophyta; Embryophyta; Tracheophyta; Spermatophyta; Magnoliophyta; eudicotyledons; Gunneridae; Pentapetalae; rosids; fabids; Malpighiales; Linaceae; Linum`UBIQP_LINUS^UBIQP_LINUS^Q:34-657,H:1-208^98.56%ID^E:2e-143^RecName: Full=Polyubiquitin;^Eukaryota; Viridiplantae; Streptophyta…
83670	FR625348.1_g1_i1	610	503.7	2	2	2	2.42208	0	0	45.7681	45.7681	45.7681	T	19.5423	WDL2_ARATH^WDL2_ARATH^Q:3-254,H:214-294^58.82%ID^E:4e-12^RecName: Full=Protein WVD2-like 2 {ECO:0000305};^Eukaryota; Viridiplantae; Streptophyta; Embryophyta; Tracheophyta; Spermatophyta; Magnoliophyta; eudicotyledons; Gunneridae; Pentapetalae; rosids; malvids; Brassicales; Brassicaceae; Camelineae; Arabidopsis
100138	FR625346.1_g1_i1	665	558.7	2	2	2	2.38053	0	0	41.2626	41.2626	41.2626	T	17.6185	RS13_SOYBN^RS13_SOYBN^Q:92-544,H:1-151^97.35%ID^E:9e-103^RecName: Full=40S ribosomal protein S13;^Eukaryota; Viridiplantae; Streptophyta; Embryophyta; Tracheophyta; Spermatophyta; Magnoliophyta; eudicotyledons; Gunneridae; Pentapetalae; rosids; fabids; Fabales; Fabaceae; Papilionoideae; Phaseoleae; Glycine; Soja
91903	FR625311.1_g1_i1	275	169.645	2	2	2	3.24207	0	0	135.892	135.892	135.892	T	58.024	#N/A
195611	FR625297.1_g1_i1	593	486.7	4	4	4	4.87364	0	0	94.7336	94.7336	94.7336	T	40.4498	EF1G2_ORYSJ^EF1G2_ORYSJ^Q:2-352,H:302-418^88.03%ID^E:3e-68^RecName: Full=Elongation factor 1-gamma 2;^Eukaryota; Viridiplantae; Streptophyta; Embryophyta; Tracheophyta; Spermatophyta; Magnoliophyta; Liliopsida; Poales; Poaceae; BOP clade; Oryzoideae; Oryzeae; Oryzinae; Oryza
203034	FR625296.1_g1_i1	585	478.7	2	2	2	2.44412	0	0	48.1584	48.1584	48.1584	T	20.5629	ALF2_PEA^ALF2_PEA^Q:2-577,H:149-340^85.94%ID^E:4e-110^RecName: Full=Fructose-bisphosphate aldolase, cytoplasmic isozyme 2;^Eukaryota; Viridiplantae; Streptophyta; Embryophyta; Tracheophyta; Spermatophyta; Magnoliophyta; eudicotyledons; Gunneridae; Pentapetalae; rosids; fabids; Fabales; Fabaceae; Papilionoideae; Fabeae; Pisum
29603	FR625286.1_g1_i1	641	534.7	4	4	4	4.79521	0	0	86.2294	86.2294	86.2294	T	36.8187	FRL3_ARATH^FRL3_ARATH^Q:184-552,H:1-125^71.2%ID^E:1e-39^RecName: Full=FRIGIDA-like protein 3;^Eukaryota; Viridiplantae; Streptophyta; Embryophyta; Tracheophyta; Spermatophyta; Magnoliophyta; eudicotyledons; Gunneridae; Pentapetalae; rosids; malvids; Brassicales; Brassicaceae; Camelineae; Arabidopsis
109989	FR625275.1_g1_i1	684	577.7	3	3	3	3.55202	0	0	59.8583	59.8583	59.8583	T	25.5586	LSH3_ARATH^LSH3_ARATH^Q:53-238,H:123-184^95.16%ID^E:9e-33^RecName: Full=Protein LIGHT-DEPENDENT SHORT HYPOCOTYLS 3;^Eukaryota; Viridiplantae; Streptophyta; Embryophyta; Tracheophyta; Spermatophyta; Magnoliophyta; eudicotyledons; Gunneridae; Pentapetalae; rosids; malvids; Brassicales; Brassicaceae; Camelineae; Arabidopsis
166119	FR625267.1_g1_i1	606	499.7	2	2	2	2.42545	0	0	46.1345	46.1345	46.1345	T	19.6988	CID7_ARATH^CID7_ARATH^Q:1-468,H:415-567^82.05%ID^E:1e-79^RecName: Full=Polyadenylate-binding protein-interacting protein 7;^Eukaryota; Viridiplantae; Streptophyta; Embryophyta; Tracheophyta; Spermatophyta; Magnoliophyta; eudicotyledons; Gunneridae; Pentapetalae; rosids; malvids; Brassicales; Brassicaceae; Camelineae; Arabidopsis
181778	FR625265.1_g1_i1	599	492.7	2	2	2	2.4315	0	0	46.79	46.79	46.79	T	19.9786	R15A1_ARATH^R15A1_ARATH^Q:1-375,H:6-130^98.4%ID^E:1e-85^RecName: Full=40S ribosomal protein S15a-1;^Eukaryota; Viridiplantae; Streptophyta; Embryophyta; Tracheophyta; Spermatophyta; Magnoliophyta; eudicotyledons; Gunneridae; Pentapetalae; rosids; malvids; Brassicales; Brassicaceae; Camelineae; Arabidopsis
[truncated: 16,309 more rows]
