# Supplementary material for: Integrated multi-omic analysis of host-microbiota interactions in acute oak decline
Source: Microbiome. 2018 Jan 30;6:21. doi: 10.1186/s40168-018-0408-5 (PMC5789699; doi:10.1186/s40168-018-0408-5)
Supplement: Supplementary file 30 — Narrowed-down metatranscriptome read hits of sample AT5. Gene-read hits assigned using the database depicted in ‘Additional file 13’ and the Trinotate pipeline for sample AT2. (XLSX 7176 kb) [file 40168_2018_408_MOESM30_ESM.xlsx]

## Sheet: AT8results
Metatranscriptome read hits of sample AT8, using the database depicted in 'Supplementary data 1' and the Trinotate pipeline
bundle_id	target_id	length	eff_length	tot_counts	uniq_counts	est_counts	eff_counts	ambig_distr_alpha	ambig_distr_beta	fpkm	fpkm_conf_low	fpkm_conf_high	solvable	tpm	anno								genes
106106	Rahnella_victoriana_4328	364	7316.76	6	6	6	0.298493	0	0	3.89153	3.89153	3.89153	T	3.08664	Rahnella_victoriana_4328 transfer-messenger RNA, SsrA						Rahnella victoriana		4
232343	Rahnella_victoriana_3839	379	213.746	3	3	3	5.31939	0	0	66.6056	66.6056	66.6056	T	52.8295	Rahnella_victoriana_3839 RNaseP_bact_a						Brenneria goodwinii		955
227226	Rahnella_victoriana_3838	672	391.304	2	2	2	3.43467	0	0	24.2551	24.2551	24.2551	T	19.2384	Rahnella_victoriana_3838 hypothetical protein						Gibbsiella quercinecans		11
77637	Rahnella_victoriana_2990	1185	853.029	2	2	2	2.77834	0	0	11.1264	11.1264	11.1264	T	8.82512	Rahnella_victoriana_2990 Elongation factor Tu						Oak		44790
41039	PPBKHJGG_01422	564	613.683	2	2	2	1.83808	0	0	15.4658	15.4658	15.4658	T	12.267	PPBKHJGG_01422 Alkyl hydroperoxide reductase subunit C						Clostridioides		1
167894	PPBKHJGG_01341	285	261.565	2	2	2	2.17919	0	0	36.2859	36.2859	36.2859	T	28.7809	PPBKHJGG_01341 hypothetical protein						Halomonas		5
175224	PPBKHJGG_00593	354	203.449	2	2	2	3.47998	0	0	46.6511	46.6511	46.6511	T	37.0022	PPBKHJGG_00593 RNaseP_bact_a						Sphaerochaeta		6
90420	OBFJJEJF_00003	6153	5195.45	2	2	2	2.36861	0	0	1.82682	1.82682	1.82682	T	1.44897	OBFJJEJF_00003 hypothetical protein						Carnobacterium		2
38071	NCMNOHHH_02294	1425	1024.46	3	3	3	4.17292	0	0	13.8967	13.8967	13.8967	T	11.0225	NCMNOHHH_02294 Chaperone protein DnaK						Idiomarina		89
188232	NABHMFJJ_03402	1695	1465.37	2	2	2	2.31341	0	0	6.47695	6.47695	6.47695	T	5.13732	NABHMFJJ_03402 Methyl-accepting chemotaxis protein PctB						Bautenbergia		2
101847	NABHMFJJ_03359	1437	998.302	2	2	2	2.87889	0	0	9.50727	9.50727	9.50727	T	7.54088	NABHMFJJ_03359 Sodium-dependent dicarboxylate transporter SdcS						Acholeplasma		2
84597	NABHMFJJ_03358	1005	617.725	2	2	2	3.25387	0	0	15.3646	15.3646	15.3646	T	12.1868	NABHMFJJ_03358 Outer membrane protein F						Sphaerochaeta		6
219570	NABHMFJJ_03350	1119	597.167	4	4	4	7.49539	0	0	31.7872	31.7872	31.7872	T	25.2126	NABHMFJJ_03350 Alanine dehydrogenase						Nocardioides		0
199148	NABHMFJJ_03348	2607	995.831	2	2	2	5.23583	0	0	9.53086	9.53086	9.53086	T	7.55959	NABHMFJJ_03348 DNA translocase FtsK						Halomonas		4
5250	NABHMFJJ_03330	2169	932.563	3	3	3	6.97755	0	0	15.2662	15.2662	15.2662	T	12.1087	NABHMFJJ_03330 DNA helicase II						Porphyromonas		0
27256	NABHMFJJ_03258	1266	645.098	2	2	2	3.92499	0	0	14.7127	14.7127	14.7127	T	11.6697	NABHMFJJ_03258 hypothetical protein						Erysipelothrix		0
73505	NABHMFJJ_03240	2445	1921.64	2	2	2	2.54469	0	0	4.93907	4.93907	4.93907	T	3.91752	NABHMFJJ_03240 Glycerol-3-phosphate acyltransferase						Cytophaga		0
17649	NABHMFJJ_03218	2304	1098.62	2	2	2	4.19434	0	0	8.63912	8.63912	8.63912	T	6.85229	NABHMFJJ_03218 30S ribosomal protein S1						Lysinibacillus		1
117985	NABHMFJJ_03209	1578	1029.89	2	2	2	3.06441	0	0	9.2157	9.2157	9.2157	T	7.30961	NABHMFJJ_03209 Type II secretion system protein D						Denitrovibrio		4
92035	NABHMFJJ_03184	1614	801.933	2	2	2	4.02527	0	0	11.8353	11.8353	11.8353	T	9.38741	NABHMFJJ_03184 hypothetical protein						Erysipelothrix		9
17439	NABHMFJJ_03126	1248	590.622	2	2	2	4.22605	0	0	16.0697	16.0697	16.0697	T	12.746	NABHMFJJ_03126 UDP-N-acetyl-D-mannosamine dehydrogenase						Pectobacterium carotovorum		0
153353	NABHMFJJ_03097	822	344.981	2	2	2	4.76548	0	0	27.512	27.512	27.512	T	21.8217	NABHMFJJ_03097 Segregation and condensation protein A						Dickeya dadantii		1
137194	NABHMFJJ_03029	729	320.175	2	2	2	4.55375	0	0	29.6436	29.6436	29.6436	T	23.5124	NABHMFJJ_03029 30S ribosomal protein S2						Serratia marcecens		1
159799	NABHMFJJ_03013	957	343.848	2	2	2	5.56642	0	0	27.6027	27.6027	27.6027	T	21.8936	NABHMFJJ_03013 Acetyl-coenzyme A carboxylase carboxyl transferase subunit alpha						E. coli		1
207103	NABHMFJJ_02997	2223	1173.9	2	2	2	3.78738	0	0	8.08514	8.08514	8.08514	T	6.41289	NABHMFJJ_02997 DNA polymerase III subunit tau						Clavibacter michiganiensis		0
26191	NABHMFJJ_02985	585	345.979	2	2	2	3.38171	0	0	27.4327	27.4327	27.4327	T	21.7588	NABHMFJJ_02985 Superoxide dismutase [Fe]						Erwinia billingae		0
117439	NABHMFJJ_02974	1290	778.902	2	2	2	3.31235	0	0	12.1853	12.1853	12.1853	T	9.66498	NABHMFJJ_02974 Bifunctional protein FolC						Salmonella enterica		3
74212	NABHMFJJ_02873	1851	1051.71	2	2	2	3.51998	0	0	9.02446	9.02446	9.02446	T	7.15793	NABHMFJJ_02873 RNA polymerase sigma factor RpoD							Total	45891
160587	NABHMFJJ_02810	185	166.76	3	3	3	3.32814	0	0	85.3724	85.3724	85.3724	T	67.7147	NABHMFJJ_02810 CsrB							%bacteria	2.53509
204148	NABHMFJJ_02679	2100	1626.5	3	3	3	3.87335	0	0	8.75296	8.75296	8.75296	T	6.94258	NABHMFJJ_02679 Elongation factor G 1
14256	NABHMFJJ_02642	2811	1784.08	3	3	3	4.72679	0	0	7.97983	7.97983	7.97983	T	6.32936	NABHMFJJ_02642 2-oxoglutarate dehydrogenase E1 component
235181	NABHMFJJ_02623	1956	1488.34	2	2	2	2.62842	0	0	6.37697	6.37697	6.37697	T	5.05802	NABHMFJJ_02623 Acetyl-coenzyme A synthetase
200667	NABHMFJJ_02597	2589	766.343	2	2	2	6.75676	0	0	12.385	12.385	12.385	T	9.82337	NABHMFJJ_02597 2-methylcitrate dehydratase (2-methyl-trans-aconitate forming)
184422	NABHMFJJ_02566	1863	953.257	2	2	2	3.9087	0	0	9.95653	9.95653	9.95653	T	7.89722	NABHMFJJ_02566 Extracellular exo-alpha-(1-
212891	NABHMFJJ_02536	3075	974.095	2	2	2	6.31355	0	0	9.74354	9.74354	9.74354	T	7.72828	NABHMFJJ_02536 Multidrug resistance protein MdtB
29135	NABHMFJJ_02528	477	273.547	2	2	2	3.48752	0	0	34.6966	34.6966	34.6966	T	27.5203	NABHMFJJ_02528 hypothetical protein
228677	NABHMFJJ_02505	1422	443.898	2	2	2	6.40687	0	0	21.3813	21.3813	21.3813	T	16.959	NABHMFJJ_02505 Siroheme synthase
65091	NABHMFJJ_02382	966	1349.98	2	2	2	1.43114	0	0	7.0306	7.0306	7.0306	T	5.57646	NABHMFJJ_02382 Lipoyl synthase
207208	NABHMFJJ_02372	2685	1121.27	4	4	4	9.57842	0	0	16.9292	16.9292	16.9292	T	13.4278	NABHMFJJ_02372 Translation initiation factor IF-2
175478	NABHMFJJ_02371	1497	797.927	2	2	2	3.75223	0	0	11.8947	11.8947	11.8947	T	9.43455	NABHMFJJ_02371 hypothetical protein
125123	NABHMFJJ_02364	1353	653.88	2	2	2	4.13837	0	0	14.5151	14.5151	14.5151	T	11.5129	NABHMFJJ_02364 NADP-specific glutamate dehydrogenase
10408	NABHMFJJ_02327	2286	1459.08	2	2	2	3.13349	0	0	6.50489	6.50489	6.50489	T	5.15948	NABHMFJJ_02327 Pesticin receptor
180098	NABHMFJJ_02270	375	317.777	4	4	4	4.72029	0	0	59.7345	59.7345	59.7345	T	47.3796	NABHMFJJ_02270 RNaseP_bact_a
154495	NABHMFJJ_02200	390	123.135	2	2	2	6.33449	0	0	77.0789	77.0789	77.0789	T	61.1366	NABHMFJJ_02200 hypothetical protein
152118	NABHMFJJ_02158	5271	2960.98	2	2	2	3.56031	0	0	3.2054	3.2054	3.2054	T	2.54243	NABHMFJJ_02158 hypothetical protein
178831	NABHMFJJ_02040	1968	1117.91	2	2	2	3.52086	0	0	8.49008	8.49008	8.49008	T	6.73407	NABHMFJJ_02040 Exoribonuclease 2
21010	NABHMFJJ_02009	2484	1179.4	2	2	2	4.21232	0	0	8.04745	8.04745	8.04745	T	6.38299	NABHMFJJ_02009 Maltodextrin phosphorylase
27689	NABHMFJJ_01882	3120	1722.79	2	2	2	3.62204	0	0	5.50917	5.50917	5.50917	T	4.36971	NABHMFJJ_01882 Swarming motility protein SwrC
172723	NABHMFJJ_01874	2217	1141.75	2	2	2	3.8835	0	0	8.31277	8.31277	8.31277	T	6.59343	NABHMFJJ_01874 Ribosomal protein S12 methylthiotransferase RimO
155738	NABHMFJJ_01789	3108	1513.37	2	2	2	4.10738	0	0	6.27151	6.27151	6.27151	T	4.97437	NABHMFJJ_01789 Multidrug efflux pump subunit AcrB
115878	NABHMFJJ_01774	4827	2589.91	2	2	2	3.72755	0	0	3.66466	3.66466	3.66466	T	2.9067	NABHMFJJ_01774 NAD-specific glutamate dehydrogenase
193934	NABHMFJJ_01765	3879	1399.78	2	2	2	5.54228	0	0	6.78042	6.78042	6.78042	T	5.37802	NABHMFJJ_01765 ATP-dependent RNA helicase DbpA
192243	NABHMFJJ_01745	2712	1487.62	2	2	2	3.6461	0	0	6.38009	6.38009	6.38009	T	5.06049	NABHMFJJ_01745 hypothetical protein
68513	NABHMFJJ_01668	972	457.518	2	2	2	4.24901	0	0	20.7448	20.7448	20.7448	T	16.4541	NABHMFJJ_01668 Glucokinase
110044	NABHMFJJ_01651	1803	1375.7	3	3	3	3.93181	0	0	10.3487	10.3487	10.3487	T	8.20826	NABHMFJJ_01651 hypothetical protein
83778	NABHMFJJ_01636	2187	868.05	5	5	5	12.5972	0	0	27.3346	27.3346	27.3346	T	21.681	NABHMFJJ_01636 Catalase-peroxidase
151990	NABHMFJJ_01621	2019	643.59	2	2	2	6.27418	0	0	14.7472	14.7472	14.7472	T	11.697	NABHMFJJ_01621 Dipeptidyl-peptidase 5
102421	NABHMFJJ_01496	1356	768.063	2	2	2	3.53096	0	0	12.3572	12.3572	12.3572	T	9.80138	NABHMFJJ_01496 Glutamyl-tRNA reductase
50805	NABHMFJJ_01491	606	444.35	2	2	2	2.72758	0	0	21.3596	21.3596	21.3596	T	16.9418	NABHMFJJ_01491 50S ribosomal protein L25
101715	NABHMFJJ_01430	1710	851.051	3	3	3	6.02784	0	0	16.7284	16.7284	16.7284	T	13.2684	NABHMFJJ_01430 CTP synthase
179199	NABHMFJJ_01419	1800	912.925	2	2	2	3.94337	0	0	10.3964	10.3964	10.3964	T	8.24611	NABHMFJJ_01419 Elongation factor 4
237216	NABHMFJJ_01365	1440	611.343	2	2	2	4.71094	0	0	15.5251	15.5251	15.5251	T	12.314	NABHMFJJ_01365 Poly(A) polymerase I
129598	NABHMFJJ_01355	1647	546.495	2	2	2	6.0275	0	0	17.3673	17.3673	17.3673	T	13.7752	NABHMFJJ_01355 L-2,4-diaminobutyrate decarboxylase
3331	NABHMFJJ_01324	1155	612.577	2	2	2	3.77096	0	0	15.4938	15.4938	15.4938	T	12.2892	NABHMFJJ_01324 Modulator of FtsH protease HflK
174105	NABHMFJJ_01319	1365	663.373	2	2	2	4.11533	0	0	14.3074	14.3074	14.3074	T	11.3482	NABHMFJJ_01319 N-acetylmuramoyl-L-alanine amidase AmiB
126206	NABHMFJJ_01313	1035	328.084	2	2	2	6.30936	0	0	28.929	28.929	28.929	T	22.9456	NABHMFJJ_01313 Putative ribosome biogenesis GTPase RsgA
50187	NABHMFJJ_01304	1812	976.095	3	3	3	5.56913	0	0	14.5854	14.5854	14.5854	T	11.5687	NABHMFJJ_01304 Thiol:disulfide interchange protein DsbD
16041	NABHMFJJ_01283	1026	327.39	2	2	2	6.26776	0	0	28.9903	28.9903	28.9903	T	22.9943	NABHMFJJ_01283 S-adenosylmethionine:tRNA ribosyltransferase-isomerase
5732	NABHMFJJ_01265	1029	536.221	2	2	2	3.83797	0	0	17.7	17.7	17.7	T	14.0391	NABHMFJJ_01265 Phosphate-binding protein PstS
174509	NABHMFJJ_01174	3045	1475.09	2	2	2	4.12857	0	0	6.43429	6.43429	6.43429	T	5.10348	NABHMFJJ_01174 Swarming motility protein SwrC
145791	NABHMFJJ_01115	1440	512.084	2	2	2	5.62407	0	0	18.5343	18.5343	18.5343	T	14.7009	NABHMFJJ_01115 Metalloprotease TldD
156577	NABHMFJJ_01082	1368	851.543	2	2	2	3.21299	0	0	11.1458	11.1458	11.1458	T	8.84051	NABHMFJJ_01082 Murein DD-endopeptidase MepM
95569	NABHMFJJ_01076	903	435.358	2	2	2	4.14831	0	0	21.8008	21.8008	21.8008	T	17.2917	NABHMFJJ_01076 Zinc transporter ZupT
89043	NABHMFJJ_01001	2490	1429.16	2	2	2	3.48455	0	0	6.64104	6.64104	6.64104	T	5.26747	NABHMFJJ_01001 Penicillin-binding protein 1A
228451	NABHMFJJ_00918	1917	930.723	3	3	3	6.17907	0	0	15.2964	15.2964	15.2964	T	12.1326	NABHMFJJ_00918 Threonine--tRNA ligase
157646	NABHMFJJ_00859	1344	658.673	2	2	2	4.08093	0	0	14.4095	14.4095	14.4095	T	11.4292	NABHMFJJ_00859 Magnesium transporter MgtE
54430	NABHMFJJ_00806	1023	505.948	2	2	2	4.04389	0	0	18.7591	18.7591	18.7591	T	14.8791	NABHMFJJ_00806 Iron deficiency-induced protein A
93114	NABHMFJJ_00787	1776	779.089	2	2	2	4.55917	0	0	12.1823	12.1823	12.1823	T	9.66266	NABHMFJJ_00787 Aspartate--tRNA ligase
236716	NABHMFJJ_00778	2892	1362.98	2	2	2	4.24363	0	0	6.96349	6.96349	6.96349	T	5.52323	NABHMFJJ_00778 Glycine dehydrogenase (decarboxylating)
121177	NABHMFJJ_00769	657	245.981	2	2	2	5.34187	0	0	38.5848	38.5848	38.5848	T	30.6043	NABHMFJJ_00769 Ribose-5-phosphate isomerase A
92707	NABHMFJJ_00749	2136	1757.59	3	3	3	3.6459	0	0	8.10013	8.10013	8.10013	T	6.42477	NABHMFJJ_00749 FhuE receptor
109585	NABHMFJJ_00721	564	259.018	2	2	2	4.35491	0	0	36.6427	36.6427	36.6427	T	29.0639	NABHMFJJ_00721 hypothetical protein
197358	NABHMFJJ_00684	1638	1025.6	2	2	2	3.19424	0	0	9.25426	9.25426	9.25426	T	7.3402	NABHMFJJ_00684 Membrane protein insertase YidC
23391	NABHMFJJ_00670	2154	924.609	2	2	2	4.65927	0	0	10.265	10.265	10.265	T	8.1419	NABHMFJJ_00670 Fatty acid oxidation complex subunit alpha
114909	NABHMFJJ_00661	1083	763.511	2	2	2	2.8369	0	0	12.4309	12.4309	12.4309	T	9.85982	NABHMFJJ_00661 hypothetical protein
126205	NABHMFJJ_00529	1149	504.354	3	3	3	6.83449	0	0	28.2276	28.2276	28.2276	T	22.3893	NABHMFJJ_00529 S-adenosylmethionine synthase
10076	NABHMFJJ_00429	1482	734.514	2	2	2	4.03532	0	0	12.9216	12.9216	12.9216	T	10.2491	NABHMFJJ_00429 GTPase Der
186704	NABHMFJJ_00426	1470	813.024	2	2	2	3.61613	0	0	11.6739	11.6739	11.6739	T	9.25935	NABHMFJJ_00426 Inosine-5'-monophosphate dehydrogenase
188905	NABHMFJJ_00404	3891	1660.62	3	3	3	7.02928	0	0	8.5731	8.5731	8.5731	T	6.79992	NABHMFJJ_00404 Phosphoribosylformylglycinamidine synthase
32115	NABHMFJJ_00393	1590	887.813	3	3	3	5.37275	0	0	16.0357	16.0357	16.0357	T	12.719	NABHMFJJ_00393 hypothetical protein
144125	NABHMFJJ_00381	2844	1399.93	2	2	2	4.06305	0	0	6.7797	6.7797	6.7797	T	5.37745	NABHMFJJ_00381 Isoleucine--tRNA ligase
222350	NABHMFJJ_00368	963	467.513	2	2	2	4.11967	0	0	20.3013	20.3013	20.3013	T	16.1024	NABHMFJJ_00368 hypothetical protein
97109	NABHMFJJ_00354	360	297.413	3	3	3	3.63131	0	0	47.8684	47.8684	47.8684	T	37.9677	NABHMFJJ_00354 transfer-messenger RNA, SsrA
137920	NABHMFJJ_00238	804	492.432	2	2	2	3.26542	0	0	19.274	19.274	19.274	T	15.2875	NABHMFJJ_00238 hypothetical protein
73265	NABHMFJJ_00167	1302	924.599	2	2	2	2.81636	0	0	10.2651	10.2651	10.2651	T	8.14199	NABHMFJJ_00167 hypothetical protein
217581	NABHMFJJ_00160	2538	1134.82	2	2	2	4.47294	0	0	8.36353	8.36353	8.36353	T	6.63369	NABHMFJJ_00160 hypothetical protein
88614	NABHMFJJ_00129	2397	1002.35	2	2	2	4.78278	0	0	9.46892	9.46892	9.46892	T	7.51046	NABHMFJJ_00129 Lon protease
193420	NABHMFJJ_00097	2487	1288.38	2	2	2	3.86066	0	0	7.36671	7.36671	7.36671	T	5.84305	NABHMFJJ_00097 hypothetical protein
41516	lcl|HG326223.1_cds_CDG14361.1_3763	1185	713.249	2	2	2	3.32282	0	0	13.3069	13.3069	13.3069	T	10.5546	lcl|HG326223.1_cds_CDG14361.1_3763 [gene=tufB] [protein=elongation factor Tu] [protein_id=CDG14361.1] [location=complement(4039092..4040276)]
235759	lcl|CP003278.1_cds_STBHUCCB_47780_4576	2499	3459	2	2	2	1.44493	0	0	2.74389	2.74389	2.74389	T	2.17637	lcl|CP003278.1_cds_STBHUCCB_47780_4576 [gene=STBHUCCB_47780] [protein=Outer membrane usher protein sefC] [protein_id=AEZ48339.1] [location=4657898..4660396]
10035	lcl|CP003278.1_cds_STBHUCCB_42960_4112	1185	720.653	3	3	3	4.93302	0	0	19.7553	19.7553	19.7553	T	15.6693	lcl|CP003278.1_cds_STBHUCCB_42960_4112 [gene=STBHUCCB_42960] [protein=Elongation factor Tu] [protein_id=AEZ47875.1] [location=4203187..4204371]
69641	lcl|CP003278.1_cds_STBHUCCB_35640_3423	1260	524.887	2	2	2	4.80103	0	0	18.0822	18.0822	18.0822	T	14.3423	lcl|CP003278.1_cds_STBHUCCB_35640_3423 [gene=STBHUCCB_35640] [protein=Transcription termination factor Rho] [protein_id=AEZ47186.1] [location=complement(3469081..3470340)]
27805	lcl|CP002038.1_cds_ABF-0015305_4100	1185	455.785	2	2	2	5.19982	0	0	20.8237	20.8237	20.8237	T	16.5167	lcl|CP002038.1_cds_ABF-0015305_4100 [gene=tufA] [protein=Translation elongation factor Tu] [protein_id=ADN00303.1] [location=complement(4393026..4394210)]
45426	lcl|AE005174.2_cds_AAG55047.1_747	1767	573.259	2	2	2	6.16475	0	0	16.5565	16.5565	16.5565	T	13.1321	lcl|AE005174.2_cds_AAG55047.1_747 [gene=sdhA] [protein=succinate dehydrogenase, flavoprotein subunit] [protein_id=AAG55047.1] [location=834206..835972]
29053	Brenneria_goodwinii_04808	1080	221.599	2	2	2	9.74733	0	0	42.8302	42.8302	42.8302	T	33.9716	Brenneria_goodwinii_04808 Alanine racemase, biosynthetic
202914	Brenneria_goodwinii_04803	1350	352.368	2	2	2	7.66245	0	0	26.9353	26.9353	26.9353	T	21.3643	Brenneria_goodwinii_04803 Low-affinity gluconate transporter
186628	Brenneria_goodwinii_04802	597	253.478	2	2	2	4.71047	0	0	37.4436	37.4436	37.4436	T	29.6991	Brenneria_goodwinii_04802 Thermoresistant gluconokinase
179057	Brenneria_goodwinii_04801	1674	547.931	2	2	2	6.11026	0	0	17.3218	17.3218	17.3218	T	13.7391	Brenneria_goodwinii_04801 Methyl-accepting chemotaxis protein I
149270	Brenneria_goodwinii_04797	2838	585.817	2	2	2	9.68904	0	0	16.2015	16.2015	16.2015	T	12.8506	Brenneria_goodwinii_04797 UvrABC system protein A
75513	Brenneria_goodwinii_04792	879	299.899	3	3	3	8.79296	0	0	47.4716	47.4716	47.4716	T	37.6531	Brenneria_goodwinii_04792 Manganese ABC transporter substrate-binding lipoprotein precursor
228152	Brenneria_goodwinii_04785	1323	328.991	4	4	4	16.0856	0	0	57.6985	57.6985	57.6985	T	45.7647	Brenneria_goodwinii_04785 putative galactarate transporter
212205	Brenneria_goodwinii_04784	363	117.809	2	2	2	6.16252	0	0	80.5637	80.5637	80.5637	T	63.9007	Brenneria_goodwinii_04784 hypothetical protein
147717	Brenneria_goodwinii_04779	2757	810.745	3	3	3	10.2017	0	0	17.56	17.56	17.56	T	13.9281	Brenneria_goodwinii_04779 Serine/threonine-protein kinase PknK
115246	Brenneria_goodwinii_04778	927	353.495	2	2	2	5.24477	0	0	26.8494	26.8494	26.8494	T	21.2961	Brenneria_goodwinii_04778 hypothetical protein
103984	Brenneria_goodwinii_04777	1014	240.158	2	2	2	8.44444	0	0	39.5204	39.5204	39.5204	T	31.3464	Brenneria_goodwinii_04777 Ferrienterobactin-binding periplasmic protein precursor
91610	Brenneria_goodwinii_04776	1044	163.266	3	3	3	19.1834	0	0	87.1992	87.1992	87.1992	T	69.1638	Brenneria_goodwinii_04776 Ferric enterobactin transport system permease protein FepD
42822	Brenneria_goodwinii_04772	2664	664.003	5	5	5	20.0602	0	0	35.7345	35.7345	35.7345	T	28.3436	Brenneria_goodwinii_04772 Aconitate hydratase 2
218640	Brenneria_goodwinii_04769	2298	1109.53	2	2	2	4.14229	0	0	8.55417	8.55417	8.55417	T	6.78491	Brenneria_goodwinii_04769 Ferrienterobactin receptor precursor
165131	Brenneria_goodwinii_04766	1428	409.325	3	3	3	10.466	0	0	34.7809	34.7809	34.7809	T	27.5872	Brenneria_goodwinii_04766 Dihydrolipoyl dehydrogenase
147880	Brenneria_goodwinii_04765	1881	548.238	2	2	2	6.86198	0	0	17.3121	17.3121	17.3121	T	13.7314	Brenneria_goodwinii_04765 Dihydrolipoyllysine-residue acetyltransferase component of pyruvate dehydrogenase complex
82417	Brenneria_goodwinii_04761	1359	405.972	3	3	3	10.0426	0	0	35.0682	35.0682	35.0682	T	27.815	Brenneria_goodwinii_04761 Aromatic amino acid transport protein AroP
16629	Brenneria_goodwinii_04756	2613	635.036	4	4	4	16.4589	0	0	29.8916	29.8916	29.8916	T	23.7091	Brenneria_goodwinii_04756 Phage-related baseplate assembly protein
223091	Brenneria_goodwinii_04755	855	250.608	2	2	2	6.82342	0	0	37.8725	37.8725	37.8725	T	30.0393	Brenneria_goodwinii_04755 regulatory protein AmpE
212566	Brenneria_goodwinii_04754	576	161.338	3	3	3	10.7104	0	0	88.2412	88.2412	88.2412	T	69.9902	Brenneria_goodwinii_04754 1,6-anhydro-N-acetylmuramyl-L-alanine amidase AmpD
170928	Brenneria_goodwinii_04750	1206	471.163	2	2	2	5.11925	0	0	20.1441	20.1441	20.1441	T	15.9777	Brenneria_goodwinii_04750 Type II secretion system protein F
99235	Brenneria_goodwinii_04743	2751	1360.18	3	3	3	6.0676	0	0	10.4668	10.4668	10.4668	T	8.30195	Brenneria_goodwinii_04743 preprotein translocase subunit SecA
66683	Brenneria_goodwinii_04742	513	264.223	3	3	3	5.82462	0	0	53.8813	53.8813	53.8813	T	42.737	Brenneria_goodwinii_04742 Secretion monitor precursor
53195	Brenneria_goodwinii_04740	921	321.773	4	4	4	11.449	0	0	58.9926	58.9926	58.9926	T	46.7912	Brenneria_goodwinii_04740 UDP-3-O-[3-hydroxymyristoyl] N-acetylglucosamine deacetylase
227977	Brenneria_goodwinii_04735	1461	434.868	2	2	2	6.71928	0	0	21.8253	21.8253	21.8253	T	17.3112	Brenneria_goodwinii_04735 UDP-N-acetylmuramate--L-alanine ligase
210406	Brenneria_goodwinii_04734	1092	276.982	2	2	2	7.88498	0	0	34.2662	34.2662	34.2662	T	27.1789	Brenneria_goodwinii_04734 UDP-N-acetylglucosamine--N-acetylmuramyl-(pentapeptide) pyrophosphoryl-undecaprenol N-acetylglucosamine transferase
197170	Brenneria_goodwinii_04733	1203	391.18	4	4	4	12.3012	0	0	48.5256	48.5256	48.5256	T	38.489	Brenneria_goodwinii_04733 Lipid II flippase FtsW
166707	Brenneria_goodwinii_04731	1083	323.401	4	4	4	13.3951	0	0	58.6957	58.6957	58.6957	T	46.5556	Brenneria_goodwinii_04731 Phospho-N-acetylmuramoyl-pentapeptide-transferase
28768	Brenneria_goodwinii_04719	1719	545.702	2	2	2	6.30014	0	0	17.3925	17.3925	17.3925	T	13.7952	Brenneria_goodwinii_04719 Acetolactate synthase isozyme 3 large subunit
64077	Brenneria_goodwinii_04700	2682	961.394	5	5	5	13.9485	0	0	24.6806	24.6806	24.6806	T	19.5759	Brenneria_goodwinii_04700 Aldehyde-alcohol dehydrogenase
217243	Brenneria_goodwinii_04694	954	180.513	2	2	2	10.5699	0	0	52.5787	52.5787	52.5787	T	41.7038	Brenneria_goodwinii_04694 L(+)-tartrate dehydratase subunit alpha
217346	Brenneria_goodwinii_04674	1575	646.263	4	4	4	9.74836	0	0	29.3724	29.3724	29.3724	T	23.2973	Brenneria_goodwinii_04674 putative diguanylate cyclase YdaM
198494	Brenneria_goodwinii_04673	2367	666.19	2	2	2	7.10608	0	0	14.2469	14.2469	14.2469	T	11.3002	Brenneria_goodwinii_04673 DNA polymerase II
170407	Brenneria_goodwinii_04672	2904	871.747	2	2	2	6.66248	0	0	10.8875	10.8875	10.8875	T	8.63562	Brenneria_goodwinii_04672 RNA polymerase-associated protein RapA
127961	Brenneria_goodwinii_04670	867	178.952	2	2	2	9.68975	0	0	53.0373	53.0373	53.0373	T	42.0676	Brenneria_goodwinii_04670 DnaJ-like protein DjlA
117295	Brenneria_goodwinii_04669	2397	777.228	4	4	4	12.3361	0	0	24.423	24.423	24.423	T	19.3716	Brenneria_goodwinii_04669 LPS-assembly protein LptD precursor
72728	Brenneria_goodwinii_04667	1002	181.794	2	2	2	11.0234	0	0	52.208	52.208	52.208	T	41.4098	Brenneria_goodwinii_04667 4-hydroxythreonine-4-phosphate dehydrogenase
4928	Brenneria_goodwinii_04659	933	258.237	2	2	2	7.22593	0	0	36.7536	36.7536	36.7536	T	29.1518	Brenneria_goodwinii_04659 putative oxidoreductase YghA
230793	Brenneria_goodwinii_04658	3228	1198.43	4	4	4	10.7741	0	0	15.8392	15.8392	15.8392	T	12.5632	Brenneria_goodwinii_04658 Carbamoyl-phosphate synthase large chain
192822	Brenneria_goodwinii_04657	1149	371.637	2	2	2	6.18346	0	0	25.5387	25.5387	25.5387	T	20.2566	Brenneria_goodwinii_04657 Carbamoyl-phosphate synthase small chain
178839	Brenneria_goodwinii_04656	822	184.022	2	2	2	8.93373	0	0	51.5762	51.5762	51.5762	T	40.9087	Brenneria_goodwinii_04656 4-hydroxy-tetrahydrodipicolinate reductase
144254	Brenneria_goodwinii_04652	2814	735.736	4	4	4	15.299	0	0	25.8004	25.8004	25.8004	T	20.4641	Brenneria_goodwinii_04652 Isoleucine--tRNA ligase
80459	Brenneria_goodwinii_04647	1920	674.193	2	2	2	5.6957	0	0	14.0778	14.0778	14.0778	T	11.1661	Brenneria_goodwinii_04647 Chaperone protein DnaK
47951	Brenneria_goodwinii_04644	1338	438.552	3	3	3	9.15286	0	0	32.463	32.463	32.463	T	25.7487	Brenneria_goodwinii_04644 Proline/betaine transporter
200131	Brenneria_goodwinii_04637	2409	802.226	2	2	2	6.00579	0	0	11.831	11.831	11.831	T	9.38398	Brenneria_goodwinii_04637 Bifunctional aspartokinase/homoserine dehydrogenase 1
115217	Brenneria_goodwinii_04628	1929	584.467	4	4	4	13.2018	0	0	32.4779	32.4779	32.4779	T	25.7605	Brenneria_goodwinii_04628 Soluble lytic murein transglycosylase precursor
92435	Brenneria_goodwinii_04627	1668	718.48	3	3	3	6.96471	0	0	19.815	19.815	19.815	T	15.7167	Brenneria_goodwinii_04627 putative ABC transporter ATP-binding protein YjjK
72335	Brenneria_goodwinii_04626	1002	241.875	2	2	2	8.28528	0	0	39.2398	39.2398	39.2398	T	31.1239	Brenneria_goodwinii_04626 Zinc-type alcohol dehydrogenase-like protein
60027	Brenneria_goodwinii_04625	1233	368.49	2	2	2	6.69218	0	0	25.7568	25.7568	25.7568	T	20.4295	Brenneria_goodwinii_04625 D-3-phosphoglycerate dehydrogenase
59309	Brenneria_goodwinii_04569	1080	459.454	2	2	2	4.70123	0	0	20.6574	20.6574	20.6574	T	16.3848	Brenneria_goodwinii_04569 Fructose-bisphosphate aldolase class 2
32083	Brenneria_goodwinii_04567	1017	285.556	3	3	3	10.6844	0	0	49.8561	49.8561	49.8561	T	39.5443	Brenneria_goodwinii_04567 D-erythrose-4-phosphate dehydrogenase
6379	Brenneria_goodwinii_04565	1770	437.362	3	3	3	12.141	0	0	32.5513	32.5513	32.5513	T	25.8187	Brenneria_goodwinii_04565 Sulfate transport system permease protein CysW
222660	Brenneria_goodwinii_04564	1089	463.747	3	3	3	7.04478	0	0	30.6992	30.6992	30.6992	T	24.3497	Brenneria_goodwinii_04564 Bacterial extracellular solute-binding protein
168324	Brenneria_goodwinii_04560	1980	560.161	3	3	3	10.6041	0	0	25.4154	25.4154	25.4154	T	20.1587	Brenneria_goodwinii_04560 Biosynthetic arginine decarboxylase
144720	Brenneria_goodwinii_04559	1152	358.599	3	3	3	9.6375	0	0	39.7009	39.7009	39.7009	T	31.4895	Brenneria_goodwinii_04559 S-adenosylmethionine synthase
22242	Brenneria_goodwinii_04547	1260	244.917	2	2	2	10.2892	0	0	38.7525	38.7525	38.7525	T	30.7373	Brenneria_goodwinii_04547 Modulator of FtsH protease HflK
228822	Brenneria_goodwinii_04545	297	98.6451	2	2	2	6.02158	0	0	96.2149	96.2149	96.2149	T	76.3147	Brenneria_goodwinii_04545 RNA-binding protein Hfq
213175	Brenneria_goodwinii_04543	1947	445.977	3	3	3	13.0971	0	0	31.9225	31.9225	31.9225	T	25.32	Brenneria_goodwinii_04543 DNA mismatch repair protein MutL
189875	Brenneria_goodwinii_04542	1680	447.07	3	3	3	11.2734	0	0	31.8444	31.8444	31.8444	T	25.258	Brenneria_goodwinii_04542 N-acetylmuramoyl-L-alanine amidase AmiB precursor
169822	Brenneria_goodwinii_04541	483	154.348	2	2	2	6.25857	0	0	61.4916	61.4916	61.4916	T	48.7733	Brenneria_goodwinii_04541 tRNA threonylcarbamoyladenosine biosynthesis protein TsaE
163532	Brenneria_goodwinii_04540	1506	418.864	2	2	2	7.19087	0	0	22.6592	22.6592	22.6592	T	17.9726	Brenneria_goodwinii_04540 Bifunctional NAD(P)H-hydrate repair enzyme Nnr
131622	Brenneria_goodwinii_04538	1569	401.882	3	3	3	11.7124	0	0	35.4251	35.4251	35.4251	T	28.0981	Brenneria_goodwinii_04538 Alkyl hydroperoxide reductase subunit F
78058	Brenneria_goodwinii_04533	1869	619.674	2	2	2	6.03221	0	0	15.3163	15.3163	15.3163	T	12.1485	Brenneria_goodwinii_04533 Cation/acetate symporter ActP
26561	Brenneria_goodwinii_04529	1935	758.724	2	2	2	5.10067	0	0	12.5093	12.5093	12.5093	T	9.92203	Brenneria_goodwinii_04529 NADH oxidase
3436	Brenneria_goodwinii_04528	909	332.274	3	3	3	8.20709	0	0	42.8463	42.8463	42.8463	T	33.9844	Brenneria_goodwinii_04528 aromatic amino acid exporter
220825	Brenneria_goodwinii_04488	1005	403.009	2	2	2	4.98748	0	0	23.5507	23.5507	23.5507	T	18.6797	Brenneria_goodwinii_04488 3-oxoacyl-[acyl-carrier-protein] synthase 3
197915	Brenneria_goodwinii_04483	267	193.575	2	2	2	2.75862	0	0	49.0308	49.0308	49.0308	T	38.8897	Brenneria_goodwinii_04483 hypothetical protein
166648	Brenneria_goodwinii_04480	1275	603.951	2	2	2	4.2222	0	0	15.7151	15.7151	15.7151	T	12.4647	Brenneria_goodwinii_04480 Colicin V secretion protein CvaA
126664	Brenneria_goodwinii_04477	4014	2722.38	6	6	6	8.84668	0	0	10.459	10.459	10.459	T	8.29577	Brenneria_goodwinii_04477 Enterobactin synthase component F
76693	Brenneria_goodwinii_04475	1743	1522.1	3	3	3	3.43538	0	0	9.35331	9.35331	9.35331	T	7.41876	Brenneria_goodwinii_04475 hypothetical protein
40609	Brenneria_goodwinii_04471	1002	169.072	2	2	2	11.8529	0	0	56.1365	56.1365	56.1365	T	44.5258	Brenneria_goodwinii_04471 Chondramide synthase cmdD
11821	Brenneria_goodwinii_04467	1290	407.596	2	2	2	6.32979	0	0	23.2856	23.2856	23.2856	T	18.4694	Brenneria_goodwinii_04467 Cytosine permease
175349	Brenneria_goodwinii_04463	17460	3996.18	6	6	6	26.215	0	0	7.12515	7.12515	7.12515	T	5.65145	Brenneria_goodwinii_04463 Exoglucanase B precursor
201709	Brenneria_goodwinii_04460	2106	942.6	2	2	2	4.46849	0	0	10.0691	10.0691	10.0691	T	7.9865	Brenneria_goodwinii_04460 Effector protein HopM1
64841	Brenneria_goodwinii_04445	765	413.359	5	5	5	9.25347	0	0	57.4025	57.4025	57.4025	T	45.5299	Brenneria_goodwinii_04445 Gluconate 5-dehydrogenase
231403	Brenneria_goodwinii_04437	732	235.377	2	2	2	6.21981	0	0	40.3231	40.3231	40.3231	T	31.9831	Brenneria_goodwinii_04437 Tyrosine recombinase XerC
185510	Brenneria_goodwinii_04431	741	146.075	2	2	2	10.1455	0	0	64.9745	64.9745	64.9745	T	51.5358	Brenneria_goodwinii_04431 Tyrosine recombinase XerC
113668	Brenneria_goodwinii_04421	3327	1057.95	5	5	5	15.7237	0	0	22.428	22.428	22.428	T	17.7892	Brenneria_goodwinii_04421 Miniconductance mechanosensitive channel MscM precursor
232075	Brenneria_goodwinii_04411	1431	556.412	4	4	4	10.2873	0	0	34.1155	34.1155	34.1155	T	27.0593	Brenneria_goodwinii_04411 hypothetical protein
214848	Brenneria_goodwinii_04410	1650	637.226	2	2	2	5.1787	0	0	14.8945	14.8945	14.8945	T	11.8138	Brenneria_goodwinii_04410 Glucose-6-phosphate isomerase
175749	Brenneria_goodwinii_04407	906	283.079	4	4	4	12.8021	0	0	67.0564	67.0564	67.0564	T	53.1871	Brenneria_goodwinii_04407 HTH-type transcriptional activator RhaR
136134	Brenneria_goodwinii_04404	1260	294.129	2	2	2	8.56766	0	0	32.2686	32.2686	32.2686	T	25.5944	Brenneria_goodwinii_04404 L-rhamnose isomerase
102108	Brenneria_goodwinii_04400	1455	561.117	2	2	2	5.18609	0	0	16.9147	16.9147	16.9147	T	13.4162	Brenneria_goodwinii_04400 Putative malate transporter YflS
47439	Brenneria_goodwinii_04397	3690	1242.53	2	2	2	5.93951	0	0	7.63857	7.63857	7.63857	T	6.05868	Brenneria_goodwinii_04397 Methionine synthase
162663	Brenneria_goodwinii_04388	537	241.503	2	2	2	4.44715	0	0	39.3003	39.3003	39.3003	T	31.1718	Brenneria_goodwinii_04388 2,3,4,5-tetrahydropyridine-2,6-dicarboxylate N-acetyltransferase
121648	Brenneria_goodwinii_04382	1122	801.99	2	2	2	2.79804	0	0	11.8345	11.8345	11.8345	T	9.38675	Brenneria_goodwinii_04382 hypothetical protein
101597	Brenneria_goodwinii_04380	948	386.634	2	2	2	4.90387	0	0	24.5481	24.5481	24.5481	T	19.4708	Brenneria_goodwinii_04380 Methionyl-tRNA formyltransferase
89994	Brenneria_goodwinii_04379	1296	639.103	2	2	2	4.05568	0	0	14.8507	14.8507	14.8507	T	11.7791	Brenneria_goodwinii_04379 Ribosomal RNA small subunit methyltransferase B
57588	Brenneria_goodwinii_04377	399	73.0102	2	2	2	10.93	0	0	129.997	129.997	129.997	T	103.11	Brenneria_goodwinii_04377 Large-conductance mechanosensitive channel
38970	Brenneria_goodwinii_04373	990	581.64	2	2	2	3.40417	0	0	16.3179	16.3179	16.3179	T	12.9428	Brenneria_goodwinii_04373 DNA-directed RNA polymerase subunit alpha
197652	Brenneria_goodwinii_04361	540	237.4	2	2	2	4.54929	0	0	39.9796	39.9796	39.9796	T	31.7106	Brenneria_goodwinii_04361 50S ribosomal protein L5
137570	Brenneria_goodwinii_04350	606	221.612	3	3	3	8.20352	0	0	64.2415	64.2415	64.2415	T	50.9544	Brenneria_goodwinii_04350 50S ribosomal protein L4
94317	Brenneria_goodwinii_04344	2109	710.846	6	6	6	17.8013	0	0	40.0556	40.0556	40.0556	T	31.7709	Brenneria_goodwinii_04344 Elongation factor G
43826	Brenneria_goodwinii_04338	723	227.416	2	2	2	6.35838	0	0	41.7346	41.7346	41.7346	T	33.1026	Brenneria_goodwinii_04338 YheO-like PAS domain protein
34842	Brenneria_goodwinii_04337	915	254.053	3	3	3	10.8048	0	0	56.0382	56.0382	56.0382	T	44.4478	Brenneria_goodwinii_04337 FKBP-type peptidyl-prolyl cis-trans isomerase FkpA precursor
218778	Brenneria_goodwinii_04331	1914	1062.95	2	2	2	3.60129	0	0	8.92904	8.92904	8.92904	T	7.08224	Brenneria_goodwinii_04331 putative ABC transporter ATP-binding protein YheS
188306	Brenneria_goodwinii_04329	1008	159.877	2	2	2	12.6097	0	0	59.3653	59.3653	59.3653	T	47.0867	Brenneria_goodwinii_04329 putative hydrolase
172567	Brenneria_goodwinii_04327	873	256.755	2	2	2	6.80027	0	0	36.9658	36.9658	36.9658	T	29.3201	Brenneria_goodwinii_04327 Phosphoribulokinase, plasmid
181724	Brenneria_goodwinii_04306	813	179.225	2	2	2	9.07239	0	0	52.9565	52.9565	52.9565	T	42.0035	Brenneria_goodwinii_04306 DNA adenine methylase
98836	Brenneria_goodwinii_04297	2559	992.805	2	2	2	5.15509	0	0	9.55992	9.55992	9.55992	T	7.58263	Brenneria_goodwinii_04297 Penicillin-binding protein 1A
61375	Brenneria_goodwinii_04295	2160	912.901	3	3	3	7.09825	0	0	15.595	15.595	15.595	T	12.3695	Brenneria_goodwinii_04295 Intracellular growth attenuator protein igaA
10973	Brenneria_goodwinii_04291	1620	519.514	2	2	2	6.2366	0	0	18.2692	18.2692	18.2692	T	14.4906	Brenneria_goodwinii_04291 Phosphoenolpyruvate carboxykinase [ATP]
150089	Brenneria_goodwinii_04285	1749	635.236	2	2	2	5.50661	0	0	14.9411	14.9411	14.9411	T	11.8508	Brenneria_goodwinii_04285 2-acyl-glycerophospho-ethanolamine acyltransferase
114941	Brenneria_goodwinii_04283	816	186.349	2	2	2	8.75776	0	0	50.932	50.932	50.932	T	40.3978	Brenneria_goodwinii_04283 putative D-methionine-binding lipoprotein MetQ precursor
35941	Brenneria_goodwinii_04275	2346	433.711	2	2	2	10.8183	0	0	21.8836	21.8836	21.8836	T	17.3574	Brenneria_goodwinii_04275 hypothetical protein
236335	Brenneria_goodwinii_04272	1329	350.081	2	2	2	7.59253	0	0	27.1112	27.1112	27.1112	T	21.5038	Brenneria_goodwinii_04272 FtsX-like permease family protein
118724	Brenneria_goodwinii_04263	2424	668.606	4	4	4	14.5018	0	0	28.3908	28.3908	28.3908	T	22.5187	Brenneria_goodwinii_04263 Maltodextrin phosphorylase
80510	Brenneria_goodwinii_04261	906	307.172	2	2	2	5.89897	0	0	30.8984	30.8984	30.8984	T	24.5077	Brenneria_goodwinii_04261 Rhomboid protease GlpG
55429	Brenneria_goodwinii_04258	1065	320.825	3	3	3	9.9587	0	0	44.3753	44.3753	44.3753	T	35.1971	Brenneria_goodwinii_04258 putative L-ascorbate-6-phosphate lactonase UlaG
225055	Brenneria_goodwinii_04251	1500	482.048	2	2	2	6.22345	0	0	19.6892	19.6892	19.6892	T	15.6169	Brenneria_goodwinii_04251 Aerobic glycerol-3-phosphate dehydrogenase
199126	Brenneria_goodwinii_04249	2103	808.881	2	2	2	5.19978	0	0	11.7337	11.7337	11.7337	T	9.30678	Brenneria_goodwinii_04249 putative oxidoreductase YdhV
135894	Brenneria_goodwinii_04244	2448	845.06	2	2	2	5.79367	0	0	11.2313	11.2313	11.2313	T	8.90833	Brenneria_goodwinii_04244 Maltodextrin phosphorylase
107125	Brenneria_goodwinii_04243	1431	490.712	3	3	3	8.74851	0	0	29.0123	29.0123	29.0123	T	23.0117	Brenneria_goodwinii_04243 Glycogen synthase
89945	Brenneria_goodwinii_04242	1278	238.652	3	3	3	16.0652	0	0	59.6545	59.6545	59.6545	T	47.3162	Brenneria_goodwinii_04242 Glucose-1-phosphate adenylyltransferase
74439	Brenneria_goodwinii_04241	1971	399.405	2	2	2	9.86967	0	0	23.7632	23.7632	23.7632	T	18.8482	Brenneria_goodwinii_04241 Glycogen debranching enzyme
2227	Brenneria_goodwinii_04237	1473	389.968	3	3	3	11.3317	0	0	36.5073	36.5073	36.5073	T	28.9565	Brenneria_goodwinii_04237 Permease for cytosine/purines, uracil, thiamine, allantoin
73837	Brenneria_goodwinii_04222	693	156.866	2	2	2	8.83557	0	0	60.5047	60.5047	60.5047	T	47.9905	Brenneria_goodwinii_04222 Histidine transport system permease protein HisQ
26011	Brenneria_goodwinii_04217	840	173.757	2	2	2	9.66867	0	0	54.623	54.623	54.623	T	43.3253	Brenneria_goodwinii_04217 Glutathione transport system permease protein GsiD
163753	Brenneria_goodwinii_04208	999	312.019	3	3	3	9.60517	0	0	45.6276	45.6276	45.6276	T	36.1904	Brenneria_goodwinii_04208 HTH-type transcriptional regulator GntR
70938	Brenneria_goodwinii_04200	996	290.835	2	2	2	6.84925	0	0	32.6341	32.6341	32.6341	T	25.8844	Brenneria_goodwinii_04200 Phospholipase YtpA
58687	Brenneria_goodwinii_04199	621	200.688	2	2	2	6.18871	0	0	47.293	47.293	47.293	T	37.5114	Brenneria_goodwinii_04199 Homoserine/homoserine lactone efflux protein
50878	Brenneria_goodwinii_04198	1827	357.708	2	2	2	10.215	0	0	26.5332	26.5332	26.5332	T	21.0453	Brenneria_goodwinii_04198 ATP-dependent DNA helicase RecQ
190324	Brenneria_goodwinii_04190	2163	478.629	2	2	2	9.03832	0	0	19.8298	19.8298	19.8298	T	15.7284	Brenneria_goodwinii_04190 DNA helicase II
104282	Brenneria_goodwinii_04182	2556	944.68	5	5	5	13.5284	0	0	25.1173	25.1173	25.1173	T	19.9223	Brenneria_goodwinii_04182 Adenylate cyclase
164867	Brenneria_goodwinii_04168	756	184.111	4	4	4	16.4249	0	0	103.102	103.102	103.102	T	81.7776	Brenneria_goodwinii_04168 Glutamine transport ATP-binding protein GlnQ
134795	Brenneria_goodwinii_04162	1392	449.021	3	3	3	9.30024	0	0	31.7061	31.7061	31.7061	T	25.1483	Brenneria_goodwinii_04162 putative transport protein YifK
108941	Brenneria_goodwinii_04160	1380	497.799	2	2	2	5.5444	0	0	19.0662	19.0662	19.0662	T	15.1227	Brenneria_goodwinii_04160 putative common antigen polymerase
79077	Brenneria_goodwinii_04158	1251	188.45	4	4	4	26.5535	0	0	100.728	100.728	100.728	T	79.8947	Brenneria_goodwinii_04158 Polysaccharide biosynthesis protein
27984	Brenneria_goodwinii_04154	1263	259.65	3	3	3	14.5927	0	0	54.8302	54.8302	54.8302	T	43.4897	Brenneria_goodwinii_04154 UDP-N-acetyl-D-glucosamine 6-dehydrogenase
236571	Brenneria_goodwinii_04152	1059	267.716	2	2	2	7.91138	0	0	35.4523	35.4523	35.4523	T	28.1197	Brenneria_goodwinii_04152 Lipopolysaccharide biosynthesis protein WzzE
210464	Brenneria_goodwinii_04150	1260	489.117	5	5	5	12.8803	0	0	48.5115	48.5115	48.5115	T	38.4779	Brenneria_goodwinii_04150 hypothetical protein
175159	Brenneria_goodwinii_04147	1497	438.335	4	4	4	13.6608	0	0	43.3053	43.3053	43.3053	T	34.3485	Brenneria_goodwinii_04147 Guanosine-5'-triphosphate,3'-diphosphate pyrophosphatase
157237	Brenneria_goodwinii_04146	1818	619.878	3	3	3	8.7985	0	0	22.9669	22.9669	22.9669	T	18.2167	Brenneria_goodwinii_04146 Exo-poly-alpha-D-galacturonosidase precursor
135448	Brenneria_goodwinii_04145	2028	843.835	2	2	2	4.80663	0	0	11.2476	11.2476	11.2476	T	8.92127	Brenneria_goodwinii_04145 ATP-dependent DNA helicase Rep
107567	Brenneria_goodwinii_04143	1485	400.841	4	4	4	14.8188	0	0	47.3561	47.3561	47.3561	T	37.5614	Brenneria_goodwinii_04143 Sodium/proline symporter
235861	Brenneria_goodwinii_04132	885	241.042	2	2	2	7.34312	0	0	39.3754	39.3754	39.3754	T	31.2314	Brenneria_goodwinii_04132 HTH-type transcriptional regulator DmlR
167012	Brenneria_goodwinii_04126	1545	372.156	3	3	3	12.4545	0	0	38.2547	38.2547	38.2547	T	30.3424	Brenneria_goodwinii_04126 L-threonine dehydratase biosynthetic IlvA
148420	Brenneria_goodwinii_04125	1851	522.045	3	3	3	10.637	0	0	27.271	27.271	27.271	T	21.6305	Brenneria_goodwinii_04125 Dihydroxy-acid dehydratase
111189	Brenneria_goodwinii_04122	1647	541.712	2	2	2	6.08073	0	0	17.5206	17.5206	17.5206	T	13.8968	Brenneria_goodwinii_04122 Acetolactate synthase isozyme 2 large subunit
73128	Brenneria_goodwinii_04120	339	124.438	2	2	2	5.44849	0	0	76.2719	76.2719	76.2719	T	60.4965	Brenneria_goodwinii_04120 hypothetical protein
171247	Brenneria_goodwinii_04104	1497	379.44	4	4	4	15.7812	0	0	50.0271	50.0271	50.0271	T	39.68	Brenneria_goodwinii_04104 3-octaprenyl-4-hydroxybenzoate carboxy-lyase
136650	Brenneria_goodwinii_04101	753	222.99	4	4	4	13.5073	0	0	85.1261	85.1261	85.1261	T	67.5195	Brenneria_goodwinii_04101 Sec-independent protein translocase protein TatC
116871	Brenneria_goodwinii_04098	1641	480.233	3	3	3	10.2513	0	0	29.6454	29.6454	29.6454	T	23.5138	Brenneria_goodwinii_04098 putative protein kinase UbiB
61648	Brenneria_goodwinii_04094	1374	296.469	4	4	4	18.5382	0	0	64.0279	64.0279	64.0279	T	50.785	Brenneria_goodwinii_04094 Argininosuccinate lyase
35450	Brenneria_goodwinii_04092	1149	252.203	2	2	2	9.11172	0	0	37.633	37.633	37.633	T	29.8493	Brenneria_goodwinii_04092 Acetylornithine deacetylase
198308	Brenneria_goodwinii_04087	2265	750.254	2	2	2	6.03795	0	0	12.6506	12.6506	12.6506	T	10.034	Brenneria_goodwinii_04087 5-methyltetrahydropteroyltriglutamate--homocysteine methyltransferase
160025	Brenneria_goodwinii_04085	900	230.622	3	3	3	11.7075	0	0	61.7318	61.7318	61.7318	T	48.9638	Brenneria_goodwinii_04085 EamA-like transporter family protein
130737	Brenneria_goodwinii_04082	1020	237.451	2	2	2	8.59123	0	0	39.9709	39.9709	39.9709	T	31.7037	Brenneria_goodwinii_04082 Glycerol-3-phosphate dehydrogenase [NAD(P)+]
175610	Brenneria_goodwinii_04041	933	530.044	3	3	3	5.28069	0	0	26.8594	26.8594	26.8594	T	21.3041	Brenneria_goodwinii_04041 hypothetical protein
164201	Brenneria_goodwinii_04040	1509	341.647	3	3	3	13.2505	0	0	41.6708	41.6708	41.6708	T	33.052	Brenneria_goodwinii_04040 D-aminopeptidase
197006	Brenneria_goodwinii_04018	2112	508.365	2	2	2	8.30898	0	0	18.6699	18.6699	18.6699	T	14.8084	Brenneria_goodwinii_04018 Toxin RTX-I translocation ATP-binding protein
171945	Brenneria_goodwinii_04017	1275	554.932	3	3	3	6.89273	0	0	25.6548	25.6548	25.6548	T	20.3486	Brenneria_goodwinii_04017 Colicin V secretion protein CvaA
156493	Brenneria_goodwinii_04016	1536	780.329	5	5	5	9.842	0	0	30.4075	30.4075	30.4075	T	24.1183	Brenneria_goodwinii_04016 Multidrug export protein EmrB
32265	Brenneria_goodwinii_04006	900	421.625	2	2	2	4.2692	0	0	22.5108	22.5108	22.5108	T	17.8549	Brenneria_goodwinii_04006 HTH-type transcriptional regulator CynR
21135	Brenneria_goodwinii_04005	1644	395.295	2	2	2	8.31783	0	0	24.0102	24.0102	24.0102	T	19.0442	Brenneria_goodwinii_04005 Glutathione-binding protein GsiB precursor
178812	Brenneria_goodwinii_04000	1347	366.608	4	4	4	14.6969	0	0	51.7781	51.7781	51.7781	T	41.0688	Brenneria_goodwinii_04000 Argininosuccinate synthase
155239	Brenneria_goodwinii_03998	1203	401.53	3	3	3	8.98812	0	0	35.4561	35.4561	35.4561	T	28.1227	Brenneria_goodwinii_03998 Xylose operon regulatory protein
140679	Brenneria_goodwinii_03997	1185	218.128	6	6	6	32.5955	0	0	130.535	130.535	130.535	T	103.537	Brenneria_goodwinii_03997 Xylose transport system permease protein XylH
107856	Brenneria_goodwinii_03995	996	232.003	2	2	2	8.5861	0	0	40.9096	40.9096	40.9096	T	32.4482	Brenneria_goodwinii_03995 D-xylose-binding periplasmic protein precursor
13394	Brenneria_goodwinii_03988	1899	679.221	3	3	3	8.38755	0	0	20.9603	20.9603	20.9603	T	16.6251	Brenneria_goodwinii_03988 Methyl-accepting chemotaxis protein III
169594	Brenneria_goodwinii_03982	1146	322.781	3	3	3	10.6512	0	0	44.1064	44.1064	44.1064	T	34.9838	Brenneria_goodwinii_03982 Aldehyde-alcohol dehydrogenase
35557	Brenneria_goodwinii_03969	1083	307.648	2	2	2	7.04051	0	0	30.8506	30.8506	30.8506	T	24.4698	Brenneria_goodwinii_03969 Unsaturated rhamnogalacturonyl hydrolase YesR
22409	Brenneria_goodwinii_03968	2496	526.451	2	2	2	9.48237	0	0	18.0285	18.0285	18.0285	T	14.2997	Brenneria_goodwinii_03968 hypothetical protein
230226	Brenneria_goodwinii_03967	1287	260.078	4	4	4	19.7941	0	0	72.9869	72.9869	72.9869	T	57.891	Brenneria_goodwinii_03967 Hexuronate transporter
214660	Brenneria_goodwinii_03966	1065	193.566	2	2	2	11.004	0	0	49.0331	49.0331	49.0331	T	38.8916	Brenneria_goodwinii_03966 putative HTH-type transcriptional repressor ExuR
201597	Brenneria_goodwinii_03965	1209	388.089	2	2	2	6.23053	0	0	24.4561	24.4561	24.4561	T	19.3978	Brenneria_goodwinii_03965 hypothetical protein
186946	Brenneria_goodwinii_03964	1257	454.334	3	3	3	8.30006	0	0	31.3353	31.3353	31.3353	T	24.8542	Brenneria_goodwinii_03964 Valine--pyruvate aminotransferase
171811	Brenneria_goodwinii_03963	939	193.222	2	2	2	9.71941	0	0	49.1204	49.1204	49.1204	T	38.9608	Brenneria_goodwinii_03963 Chromosome initiation inhibitor
145264	Brenneria_goodwinii_03961	597	219.059	2	2	2	5.45059	0	0	43.3268	43.3268	43.3268	T	34.3655	Brenneria_goodwinii_03961 Methionyl-tRNA formyltransferase
137594	Brenneria_goodwinii_03960	1482	758.617	2	2	2	3.90711	0	0	12.5111	12.5111	12.5111	T	9.92342	Brenneria_goodwinii_03960 Argininosuccinate lyase 1
87031	Brenneria_goodwinii_03956	1452	297.157	2	2	2	9.77261	0	0	31.9398	31.9398	31.9398	T	25.3337	Brenneria_goodwinii_03956 D-hydantoinase/dihydropyrimidinase
201495	Brenneria_goodwinii_03942	3600	583.69	2	2	2	12.3353	0	0	16.2606	16.2606	16.2606	T	12.8974	Brenneria_goodwinii_03942 Acetyl-/propionyl-coenzyme A carboxylase alpha chain
90638	Brenneria_goodwinii_03936	1422	320.981	2	2	2	8.86034	0	0	29.5692	29.5692	29.5692	T	23.4534	Brenneria_goodwinii_03936 Taurine--pyruvate aminotransferase
63882	Brenneria_goodwinii_03934	1497	457.278	2	2	2	6.54744	0	0	20.7557	20.7557	20.7557	T	16.4628	Brenneria_goodwinii_03934 HTH-type transcriptional regulatory protein GabR
21480	Brenneria_goodwinii_03931	903	239.256	2	2	2	7.54841	0	0	39.6694	39.6694	39.6694	T	31.4645	Brenneria_goodwinii_03931 Dipeptide transport system permease protein DppC
235232	Brenneria_goodwinii_03929	1608	637.816	3	3	3	7.56331	0	0	22.321	22.321	22.321	T	17.7043	Brenneria_goodwinii_03929 Periplasmic dipeptide transport protein precursor
142333	Brenneria_goodwinii_03923	1659	567.545	4	4	4	11.6925	0	0	33.4463	33.4463	33.4463	T	26.5286	Brenneria_goodwinii_03923 Aspartate/alanine antiporter
89064	Brenneria_goodwinii_03917	1263	368.491	3	3	3	10.2825	0	0	38.6351	38.6351	38.6351	T	30.6442	Brenneria_goodwinii_03917 Galactitol permease IIC component
33490	Brenneria_goodwinii_03913	552	193.961	2	2	2	5.69187	0	0	48.9333	48.9333	48.9333	T	38.8124	Brenneria_goodwinii_03913 Glycerol-3-phosphate responsive antiterminator
136640	Brenneria_goodwinii_03902	912	157.542	2	2	2	11.5778	0	0	60.245	60.245	60.245	T	47.7845	Brenneria_goodwinii_03902 Oligopeptide transport system permease protein OppC
50375	Brenneria_goodwinii_03895	1446	484.534	2	2	2	5.96862	0	0	19.5882	19.5882	19.5882	T	15.5367	Brenneria_goodwinii_03895 6-phospho-beta-glucosidase BglA
209608	Brenneria_goodwinii_03889	1197	408.405	2	2	2	5.86182	0	0	23.2395	23.2395	23.2395	T	18.4329	Brenneria_goodwinii_03889 Fosmidomycin resistance protein
139924	Brenneria_goodwinii_03885	1395	369.352	2	2	2	7.55378	0	0	25.6968	25.6968	25.6968	T	20.3819	Brenneria_goodwinii_03885 Chromosomal replication initiator protein DnaA
79859	Brenneria_goodwinii_03879	1443	695.006	2	2	2	4.15248	0	0	13.6562	13.6562	13.6562	T	10.8317	Brenneria_goodwinii_03879 Divergent AAA domain protein
30364	Brenneria_goodwinii_03874	915	182.471	4	4	4	20.058	0	0	104.029	104.029	104.029	T	82.5126	Brenneria_goodwinii_03874 HTH-type transcriptional regulator DmlR
5480	Brenneria_goodwinii_03871	549	258.414	2	2	2	4.24899	0	0	36.7283	36.7283	36.7283	T	29.1318	Brenneria_goodwinii_03871 Putative ribosomal N-acetyltransferase YdaF
173002	Brenneria_goodwinii_03867	1647	477.398	2	2	2	6.8999	0	0	19.881	19.881	19.881	T	15.769	Brenneria_goodwinii_03867 Fumarate hydratase class I, aerobic
150504	Brenneria_goodwinii_03865	915	145.44	2	2	2	12.5825	0	0	65.2581	65.2581	65.2581	T	51.7608	Brenneria_goodwinii_03865 L-lysine cyclodeaminase
112468	Brenneria_goodwinii_03862	780	254.945	2	2	2	6.11897	0	0	37.2282	37.2282	37.2282	T	29.5283	Brenneria_goodwinii_03862 Lysine-arginine-ornithine-binding periplasmic protein precursor
102857	Brenneria_goodwinii_03861	978	259.906	2	2	2	7.52579	0	0	36.5175	36.5175	36.5175	T	28.9646	Brenneria_goodwinii_03861 Fructosamine deglycase FrlB
64820	Brenneria_goodwinii_03857	2115	785.83	6	6	6	16.1485	0	0	36.2335	36.2335	36.2335	T	28.7393	Brenneria_goodwinii_03857 Toxin RTX-I translocation ATP-binding protein
13752	Brenneria_goodwinii_03852	744	369.725	4	4	4	8.04923	0	0	51.3416	51.3416	51.3416	T	40.7226	Brenneria_goodwinii_03852 holo-(acyl carrier protein) synthase 2
4520	Brenneria_goodwinii_03851	1338	362.746	4	4	4	14.7541	0	0	52.3293	52.3293	52.3293	T	41.506	Brenneria_goodwinii_03851 putative adenine permease PurP
168829	Brenneria_goodwinii_03826	777	413.506	2	2	2	3.75811	0	0	22.9528	22.9528	22.9528	T	18.2055	Brenneria_goodwinii_03826 Phosphate import ATP-binding protein PstB
136259	Brenneria_goodwinii_03823	1041	559.72	2	2	2	3.71972	0	0	16.9569	16.9569	16.9569	T	13.4497	Brenneria_goodwinii_03823 Phosphate-binding protein PstS precursor
75854	Brenneria_goodwinii_03819	1371	421.973	3	3	3	9.74707	0	0	33.7384	33.7384	33.7384	T	26.7603	Brenneria_goodwinii_03819 Bifunctional protein GlmU
53602	Brenneria_goodwinii_03817	1383	466.549	2	2	2	5.92863	0	0	20.3433	20.3433	20.3433	T	16.1356	Brenneria_goodwinii_03817 ATP synthase subunit beta
228656	Brenneria_goodwinii_03811	804	470.489	2	2	2	3.41772	0	0	20.1729	20.1729	20.1729	T	16.0005	Brenneria_goodwinii_03811 ATP synthase subunit a
205651	Brenneria_goodwinii_03808	1890	539.607	3	3	3	10.5077	0	0	26.3835	26.3835	26.3835	T	20.9266	Brenneria_goodwinii_03808 tRNA uridine 5-carboxymethylaminomethyl modification enzyme MnmG
183127	Brenneria_goodwinii_03807	444	198.779	2	2	2	4.46727	0	0	47.7472	47.7472	47.7472	T	37.8716	Brenneria_goodwinii_03807 Sulfite reductase [NADPH] flavoprotein alpha-component
153683	Brenneria_goodwinii_03804	1497	483.098	2	2	2	6.1975	0	0	19.6464	19.6464	19.6464	T	15.5829	Brenneria_goodwinii_03804 ATPase RavA
135584	Brenneria_goodwinii_03803	1869	708.765	2	2	2	5.27396	0	0	13.3911	13.3911	13.3911	T	10.6214	Brenneria_goodwinii_03803 potassium transport protein Kup
113427	Brenneria_goodwinii_03802	1350	407.363	2	2	2	6.628	0	0	23.299	23.299	23.299	T	18.48	Brenneria_goodwinii_03802 Sensor protein QseC
25750	Brenneria_goodwinii_03794	987	416.942	3	3	3	7.10171	0	0	34.1455	34.1455	34.1455	T	27.0832	Brenneria_goodwinii_03794 Ribose operon repressor
183338	Brenneria_goodwinii_03787	579	502.384	3	3	3	3.45751	0	0	28.3383	28.3383	28.3383	T	22.477	Brenneria_goodwinii_03787 Molybdenum cofactor guanylyltransferase
116245	Brenneria_goodwinii_03780	642	290.652	2	2	2	4.41765	0	0	32.6546	32.6546	32.6546	T	25.9006	Brenneria_goodwinii_03780 putative GTP-binding protein EngB
82680	Brenneria_goodwinii_03776	192	55.1907	2	2	2	6.9577	0	0	171.97	171.97	171.97	T	136.401	Brenneria_goodwinii_03776 hypothetical protein
79749	Brenneria_goodwinii_03775	1413	331.405	2	2	2	8.52732	0	0	28.6391	28.6391	28.6391	T	22.7156	Brenneria_goodwinii_03775 Nitrogen regulation protein NR(I)
49922	Brenneria_goodwinii_03773	1410	519.908	4	4	4	10.8481	0	0	36.5108	36.5108	36.5108	T	28.9593	Brenneria_goodwinii_03773 Glutamine synthetase
33021	Brenneria_goodwinii_03772	1818	762.252	3	3	3	7.15512	0	0	18.6772	18.6772	18.6772	T	14.8141	Brenneria_goodwinii_03772 GTP-binding protein TypA/BipA
186463	Brenneria_goodwinii_03766	2082	609.088	3	3	3	10.2547	0	0	23.3738	23.3738	23.3738	T	18.5394	Brenneria_goodwinii_03766 ATP-dependent DNA helicase RecG
153118	Brenneria_goodwinii_03764	2100	832.728	2	2	2	5.04366	0	0	11.3976	11.3976	11.3976	T	9.04026	Brenneria_goodwinii_03764 Bifunctional (p)ppGpp synthase/hydrolase SpoT
116381	Brenneria_goodwinii_03761	1695	653.126	2	2	2	5.19042	0	0	14.5319	14.5319	14.5319	T	11.5262	Brenneria_goodwinii_03761 DNA ligase B
96166	Brenneria_goodwinii_03760	1677	790.149	3	3	3	6.36716	0	0	18.0177	18.0177	18.0177	T	14.2911	Brenneria_goodwinii_03760 Phosphoethanolamine transferase EptB
75622	Brenneria_goodwinii_03742	843	175.75	2	2	2	9.59316	0	0	54.0035	54.0035	54.0035	T	42.834	Brenneria_goodwinii_03742 Ribosomal RNA large subunit methyltransferase J
48752	Brenneria_goodwinii_03740	2184	524.133	5	5	5	20.8344	0	0	45.2707	45.2707	45.2707	T	35.9073	Brenneria_goodwinii_03740 Catalase-peroxidase
199680	Brenneria_goodwinii_03714	1932	715.815	2	2	2	5.39805	0	0	13.2592	13.2592	13.2592	T	10.5168	Brenneria_goodwinii_03714 NADH oxidase
142791	Brenneria_goodwinii_03707	5181	2332.87	3	3	3	6.6626	0	0	6.10264	6.10264	6.10264	T	4.84043	Brenneria_goodwinii_03707 Hemolysin precursor
82407	Brenneria_goodwinii_03706	1647	582.592	3	3	3	8.48107	0	0	24.4368	24.4368	24.4368	T	19.3826	Brenneria_goodwinii_03706 Hemolysin transporter protein ShlB precursor
231699	Brenneria_goodwinii_03703	2595	851.39	2	2	2	6.09592	0	0	11.1478	11.1478	11.1478	T	8.84211	Brenneria_goodwinii_03703 Cellulose synthase catalytic subunit [UDP-forming]
188882	Brenneria_goodwinii_03700	1635	422.591	2	2	2	7.73797	0	0	22.4594	22.4594	22.4594	T	17.8141	Brenneria_goodwinii_03700 hypothetical protein
132061	Brenneria_goodwinii_03696	1308	492.825	2	2	2	5.30817	0	0	19.2586	19.2586	19.2586	T	15.2753	Brenneria_goodwinii_03696 Aerobic C4-dicarboxylate transport protein
73303	Brenneria_goodwinii_03692	1707	340.355	2	2	2	10.0307	0	0	27.886	27.886	27.886	T	22.1183	Brenneria_goodwinii_03692 Glutathione import ATP-binding protein GsiA
52844	Brenneria_goodwinii_03691	3114	1108.6	4	4	4	11.2358	0	0	17.1228	17.1228	17.1228	T	13.5813	Brenneria_goodwinii_03691 Multidrug efflux pump subunit AcrB
16154	Brenneria_goodwinii_03690	1482	471.452	2	2	2	6.28696	0	0	20.1317	20.1317	20.1317	T	15.9679	Brenneria_goodwinii_03690 Peptidase M16 inactive domain protein
217946	Brenneria_goodwinii_03686	933	191.732	2	2	2	9.73236	0	0	49.5022	49.5022	49.5022	T	39.2636	Brenneria_goodwinii_03686 2-dehydro-3-deoxygluconokinase
19225	Brenneria_goodwinii_03668	2178	503.104	2	2	2	8.65826	0	0	18.8652	18.8652	18.8652	T	14.9633	Brenneria_goodwinii_03668 hypothetical protein
211054	Brenneria_goodwinii_03664	957	311.014	2	2	2	6.15406	0	0	30.5167	30.5167	30.5167	T	24.2049	Brenneria_goodwinii_03664 putative transporter YfdV
166460	Brenneria_goodwinii_03660	888	241.495	3	3	3	11.0313	0	0	58.9524	58.9524	58.9524	T	46.7593	Brenneria_goodwinii_03660 sn-glycerol-3-phosphate transport system permease protein UgpA
218362	Brenneria_goodwinii_03645	1173	292.57	4	4	4	16.0372	0	0	64.881	64.881	64.881	T	51.4616	Brenneria_goodwinii_03645 Leu/Ile/Val/Thr-binding protein precursor
204162	Brenneria_goodwinii_03644	414	156.372	3	3	3	7.94261	0	0	91.0439	91.0439	91.0439	T	72.2133	Brenneria_goodwinii_03644 Acetyltransferase, GNAT family
187886	Brenneria_goodwinii_03641	858	311.83	2	2	2	5.503	0	0	30.4369	30.4369	30.4369	T	24.1416	Brenneria_goodwinii_03641 RNA polymerase sigma factor RpoH
165433	Brenneria_goodwinii_03639	672	190.528	2	2	2	7.05409	0	0	49.815	49.815	49.815	T	39.5117	Brenneria_goodwinii_03639 Cell division ATP-binding protein FtsE
156990	Brenneria_goodwinii_03638	1338	460.656	3	3	3	8.71366	0	0	30.9053	30.9053	30.9053	T	24.5131	Brenneria_goodwinii_03638 Signal recognition particle receptor FtsY
109875	Brenneria_goodwinii_03631	2298	490.701	2	2	2	9.36618	0	0	19.342	19.342	19.342	T	15.3415	Brenneria_goodwinii_03631 Lead, cadmium, zinc and mercury-transporting ATPase
37662	Brenneria_goodwinii_03625	963	335.81	3	3	3	8.60308	0	0	42.3951	42.3951	42.3951	T	33.6265	Brenneria_goodwinii_03625 6-phosphofructokinase isozyme 1
7095	Brenneria_goodwinii_03622	885	170.01	4	4	4	20.8224	0	0	111.654	111.654	111.654	T	88.5606	Brenneria_goodwinii_03622 N-carbamoyl-D-amino acid hydrolase
233603	Brenneria_goodwinii_03621	1089	212.017	3	3	3	15.4091	0	0	67.1489	67.1489	67.1489	T	53.2604	Brenneria_goodwinii_03621 Agmatine deiminase
109510	Brenneria_goodwinii_03609	918	242.83	2	2	2	7.56086	0	0	39.0856	39.0856	39.0856	T	31.0015	Brenneria_goodwinii_03609 1,4-dihydroxy-2-naphthoate octaprenyltransferase
75313	Brenneria_goodwinii_03606	705	183.371	2	2	2	7.68933	0	0	51.7592	51.7592	51.7592	T	41.0538	Brenneria_goodwinii_03606 Cell division protein FtsN
66427	Brenneria_goodwinii_03605	1092	490.785	2	2	2	4.45001	0	0	19.3387	19.3387	19.3387	T	15.3389	Brenneria_goodwinii_03605 HTH-type transcriptional repressor CytR
19572	Brenneria_goodwinii_03601	1161	228.895	3	3	3	15.2166	0	0	62.1976	62.1976	62.1976	T	49.3332	Brenneria_goodwinii_03601 Cystathionine gamma-synthase
5415	Brenneria_goodwinii_03600	2436	602.221	2	2	2	8.09005	0	0	15.7602	15.7602	15.7602	T	12.5005	Brenneria_goodwinii_03600 Bifunctional aspartokinase/homoserine dehydrogenase 2
202897	Brenneria_goodwinii_03598	918	266.695	3	3	3	10.3264	0	0	53.3819	53.3819	53.3819	T	42.3409	Brenneria_goodwinii_03598 Hydrogen peroxide-inducible genes activator
160460	Brenneria_goodwinii_03594	1104	395.242	3	3	3	8.37968	0	0	36.0202	36.0202	36.0202	T	28.5701	Brenneria_goodwinii_03594 tRNA/tmRNA (uracil-C(5))-methyltransferase
87998	Brenneria_goodwinii_03587	136	48.052	2	2	2	5.66053	0	0	197.518	197.518	197.518	T	156.665	Brenneria_goodwinii_03587 StyR-44
47162	Brenneria_goodwinii_03584	1038	416.292	2	2	2	4.98689	0	0	22.7992	22.7992	22.7992	T	18.0836	Brenneria_goodwinii_03584 UDP-N-acetylenolpyruvoylglucosamine reductase
34564	Brenneria_goodwinii_03583	960	442.365	3	3	3	6.51047	0	0	32.1832	32.1832	32.1832	T	25.5267	Brenneria_goodwinii_03583 Bifunctional ligase/repressor BirA
235310	Brenneria_goodwinii_03576	1185	491.344	4	4	4	9.64701	0	0	38.6333	38.6333	38.6333	T	30.6428	Brenneria_goodwinii_03576 Elongation factor Tu
220885	Brenneria_goodwinii_03575	384	195.644	2	2	2	3.92549	0	0	48.5122	48.5122	48.5122	T	38.4784	Brenneria_goodwinii_03575 preprotein translocase subunit SecE
181479	Brenneria_goodwinii_03568	4029	1695.27	4	4	4	9.50647	0	0	11.1972	11.1972	11.1972	T	8.88129	Brenneria_goodwinii_03568 DNA-directed RNA polymerase subunit beta
84944	Brenneria_goodwinii_03566	1335	707.882	2	2	2	3.77181	0	0	13.4078	13.4078	13.4078	T	10.6346	Brenneria_goodwinii_03566 Inner membrane metabolite transport protein YhjE
48703	Brenneria_goodwinii_03563	1131	396.76	3	3	3	8.55176	0	0	35.8824	35.8824	35.8824	T	28.4608	Brenneria_goodwinii_03563 2-iminoacetate synthase
4633	Brenneria_goodwinii_03558	1950	522.16	3	3	3	11.2035	0	0	27.265	27.265	27.265	T	21.6258	Brenneria_goodwinii_03558 Phosphomethylpyrimidine synthase
178292	Brenneria_goodwinii_03552	591	208.171	2	2	2	5.67802	0	0	45.5929	45.5929	45.5929	T	36.1629	Brenneria_goodwinii_03552 hypothetical protein
142588	Brenneria_goodwinii_03548	1590	491.655	2	2	2	6.46795	0	0	19.3045	19.3045	19.3045	T	15.3117	Brenneria_goodwinii_03548 Bifunctional purine biosynthesis protein PurH
226389	Brenneria_goodwinii_03535	666	175.307	2	2	2	7.5981	0	0	54.1401	54.1401	54.1401	T	42.9423	Brenneria_goodwinii_03535 L-cystine transport system permease protein TcyB
157788	Brenneria_goodwinii_03529	951	143.134	2	2	2	13.2882	0	0	66.3093	66.3093	66.3093	T	52.5945	Brenneria_goodwinii_03529 Glutathione transport system permease protein GsiC
146053	Brenneria_goodwinii_03528	1524	409.855	2	2	2	7.43678	0	0	23.1573	23.1573	23.1573	T	18.3677	Brenneria_goodwinii_03528 Oligopeptide-binding protein AppA precursor
88757	Brenneria_goodwinii_03524	774	185.819	2	2	2	8.33071	0	0	51.0774	51.0774	51.0774	T	40.513	Brenneria_goodwinii_03524 Glucitol operon repressor
64492	Brenneria_goodwinii_03521	363	70.0466	2	2	2	10.3645	0	0	135.498	135.498	135.498	T	107.472	Brenneria_goodwinii_03521 PTS system glucitol/sorbitol-specific transporter subunit IIA
177169	Brenneria_goodwinii_03505	453	152.833	2	2	2	5.92804	0	0	62.1013	62.1013	62.1013	T	49.2569	Brenneria_goodwinii_03505 3-dehydroquinate dehydratase
171338	Brenneria_goodwinii_03504	600	303.218	3	3	3	5.93632	0	0	46.952	46.952	46.952	T	37.2409	Brenneria_goodwinii_03504 Sulfoxide reductase heme-binding subunit YedZ
103772	Brenneria_goodwinii_03499	489	117.461	3	3	3	12.4892	0	0	121.204	121.204	121.204	T	96.1349	Brenneria_goodwinii_03499 Rod shape-determining protein MreD
89821	Brenneria_goodwinii_03497	1470	573.877	6	6	6	15.3692	0	0	49.6159	49.6159	49.6159	T	39.3538	Brenneria_goodwinii_03497 Ribonuclease G
69910	Brenneria_goodwinii_03495	3825	1095.99	4	4	4	13.9599	0	0	17.3197	17.3197	17.3197	T	13.7375	Brenneria_goodwinii_03495 hypothetical protein
122573	Brenneria_goodwinii_03483	576	412.075	2	2	2	2.79561	0	0	23.0325	23.0325	23.0325	T	18.2687	Brenneria_goodwinii_03483 Lipopolysaccharide export system protein LptA precursor
18609	Brenneria_goodwinii_03471	1092	288.912	2	2	2	7.55938	0	0	32.8513	32.8513	32.8513	T	26.0566	Brenneria_goodwinii_03471 Serine endoprotease DegS
5234	Brenneria_goodwinii_03470	1374	435.935	2	2	2	6.30369	0	0	21.7719	21.7719	21.7719	T	17.2688	Brenneria_goodwinii_03470 Periplasmic pH-dependent serine endoprotease DegQ precursor
220641	Brenneria_goodwinii_03468	1131	273.486	2	2	2	8.27098	0	0	34.7042	34.7042	34.7042	T	27.5263	Brenneria_goodwinii_03468 primosomal protein DnaI
136995	Brenneria_goodwinii_03459	4461	1146.6	3	3	3	11.6719	0	0	12.4165	12.4165	12.4165	T	9.84837	Brenneria_goodwinii_03459 Glutamate synthase [NADPH] large chain precursor
73497	Brenneria_goodwinii_03457	2358	742.642	6	6	6	19.0509	0	0	38.3407	38.3407	38.3407	T	30.4106	Brenneria_goodwinii_03457 Aerobic respiration control sensor protein ArcB
201557	Brenneria_goodwinii_03446	379	195.592	14	14	14	27.1279	0	0	339.677	339.677	339.677	T	269.421	Brenneria_goodwinii_03446 RNaseP_bact_a
196521	Brenneria_goodwinii_03445	477	311.715	6	6	6	9.18146	0	0	91.3443	91.3443	91.3443	T	72.4515	Brenneria_goodwinii_03445 hypothetical protein
158149	Brenneria_goodwinii_03441	1377	512.121	3	3	3	8.06645	0	0	27.7995	27.7995	27.7995	T	22.0497	Brenneria_goodwinii_03441 Outer membrane protein TolC precursor
76662	Brenneria_goodwinii_03434	582	177.721	2	2	2	6.54961	0	0	53.4048	53.4048	53.4048	T	42.3591	Brenneria_goodwinii_03434 Modulator of drug activity B
69257	Brenneria_goodwinii_03433	2370	968.983	3	3	3	7.33759	0	0	14.6924	14.6924	14.6924	T	11.6536	Brenneria_goodwinii_03433 putative hemoglobin and hemoglobin-haptoglobin-binding protein 3 precursor
41116	Brenneria_goodwinii_03432	2274	520.11	4	4	4	17.4886	0	0	36.4967	36.4967	36.4967	T	28.948	Brenneria_goodwinii_03432 DNA topoisomerase 4 subunit A
5033	Brenneria_goodwinii_03430	1419	317.123	4	4	4	17.8984	0	0	59.8577	59.8577	59.8577	T	47.4773	Brenneria_goodwinii_03430 Cell division protein FtsP precursor
196547	Brenneria_goodwinii_03427	738	145.469	2	2	2	10.1465	0	0	65.2452	65.2452	65.2452	T	51.7505	Brenneria_goodwinii_03427 putative HTH-type transcriptional regulator YegW
168755	Brenneria_goodwinii_03424	1194	352.456	3	3	3	10.163	0	0	40.3929	40.3929	40.3929	T	32.0384	Brenneria_goodwinii_03424 Cystathionine beta-lyase MetC
138544	Brenneria_goodwinii_03422	1440	394.813	2	2	2	7.29459	0	0	24.0396	24.0396	24.0396	T	19.0675	Brenneria_goodwinii_03422 Aspartate ammonia-lyase
81506	Brenneria_goodwinii_03415	1101	182.93	2	2	2	12.0374	0	0	51.8839	51.8839	51.8839	T	41.1527	Brenneria_goodwinii_03415 hypothetical protein
110054	Brenneria_goodwinii_03390	1512	229.584	3	3	3	19.7575	0	0	62.0109	62.0109	62.0109	T	49.1852	Brenneria_goodwinii_03390 Cytosol aminopeptidase
86111	Brenneria_goodwinii_03388	2856	885.061	6	6	6	19.3614	0	0	32.1711	32.1711	32.1711	T	25.5172	Brenneria_goodwinii_03388 Valine--tRNA ligase
52322	Brenneria_goodwinii_03387	1293	523.69	2	2	2	4.93803	0	0	18.1236	18.1236	18.1236	T	14.375	Brenneria_goodwinii_03387 Sialic acid TRAP transporter permease protein SiaT
30184	Brenneria_goodwinii_03385	981	475.219	2	2	2	4.12862	0	0	19.9721	19.9721	19.9721	T	15.8413	Brenneria_goodwinii_03385 2,3-diketo-L-gulonate-binding periplasmic protein YiaO precursor
236930	Brenneria_goodwinii_03382	981	226.063	2	2	2	8.67901	0	0	41.9845	41.9845	41.9845	T	33.3008	Brenneria_goodwinii_03382 Catabolite repressor/activator
105602	Brenneria_goodwinii_03372	2139	730.403	4	4	4	11.7141	0	0	25.9888	25.9888	25.9888	T	20.6135	Brenneria_goodwinii_03372 Anaerobic ribonucleoside-triphosphate reductase
80118	Brenneria_goodwinii_03371	1542	365.961	2	2	2	8.42712	0	0	25.9348	25.9348	25.9348	T	20.5707	Brenneria_goodwinii_03371 Heme-binding protein A precursor
39123	Brenneria_goodwinii_03368	1584	293.08	2	2	2	10.8093	0	0	32.3841	32.3841	32.3841	T	25.6861	Brenneria_goodwinii_03368 Glutathione import ATP-binding protein GsiA
226813	Brenneria_goodwinii_03364	1434	474.17	2	2	2	6.04847	0	0	20.0163	20.0163	20.0163	T	15.8763	Brenneria_goodwinii_03364 hypothetical protein
136831	Brenneria_goodwinii_03353	1614	573.996	2	2	2	5.62374	0	0	16.5352	16.5352	16.5352	T	13.1152	Brenneria_goodwinii_03353 Methyl-accepting chemotaxis protein I
117628	Brenneria_goodwinii_03352	1779	541.384	2	2	2	6.57205	0	0	17.5312	17.5312	17.5312	T	13.9053	Brenneria_goodwinii_03352 Hemolysin transporter protein ShlB precursor
89433	Brenneria_goodwinii_03350	8796	2088.55	6	6	6	25.2692	0	0	13.6331	13.6331	13.6331	T	10.8133	Brenneria_goodwinii_03350 Filamentous hemagglutinin
199899	Brenneria_goodwinii_03345	2709	684.191	3	3	3	11.8783	0	0	20.8081	20.8081	20.8081	T	16.5043	Brenneria_goodwinii_03345 Magnesium-transporting ATPase, P-type 1
167991	Brenneria_goodwinii_03344	1602	719.97	2	2	2	4.45018	0	0	13.1827	13.1827	13.1827	T	10.4561	Brenneria_goodwinii_03344 Nickel-binding periplasmic protein precursor
116402	Brenneria_goodwinii_03340	780	135.015	3	3	3	17.3314	0	0	105.445	105.445	105.445	T	83.6358	Brenneria_goodwinii_03340 putative D,D-dipeptide transport ATP-binding protein DdpF
21234	Brenneria_goodwinii_03333	1038	290.545	2	2	2	7.14518	0	0	32.6666	32.6666	32.6666	T	25.9102	Brenneria_goodwinii_03333 NADPH-dependent curcumin reductase
198879	Brenneria_goodwinii_03328	1317	265.625	2	2	2	9.91625	0	0	35.7314	35.7314	35.7314	T	28.341	Brenneria_goodwinii_03328 Xaa-Pro aminopeptidase
168967	Brenneria_goodwinii_03325	237	66.344	2	2	2	7.14457	0	0	143.059	143.059	143.059	T	113.47	Brenneria_goodwinii_03325 hypothetical protein
165515	Brenneria_goodwinii_03324	184	81.3111	3	3	3	6.78874	0	0	175.089	175.089	175.089	T	138.875	Brenneria_goodwinii_03324 6S
162672	Brenneria_goodwinii_03323	615	139.037	2	2	2	8.84654	0	0	68.2632	68.2632	68.2632	T	54.1443	Brenneria_goodwinii_03323 putative 5-formyltetrahydrofolate cyclo-ligase
154875	Brenneria_goodwinii_03322	1233	467.357	4	4	4	10.553	0	0	40.6162	40.6162	40.6162	T	32.2155	Brenneria_goodwinii_03322 Trifunctional NAD biosynthesis/regulator protein NadR
123256	Brenneria_goodwinii_03320	978	250.063	2	2	2	7.82203	0	0	37.955	37.955	37.955	T	30.1047	Brenneria_goodwinii_03320 Phosphoserine phosphatase
93096	Brenneria_goodwinii_03317	1590	477.365	4	4	4	13.3231	0	0	39.7647	39.7647	39.7647	T	31.5401	Brenneria_goodwinii_03317 Peptide chain release factor 3
50391	Brenneria_goodwinii_03312	1278	331.979	3	3	3	11.5489	0	0	42.8844	42.8844	42.8844	T	34.0146	Brenneria_goodwinii_03312 Nucleoside permease NupX
17107	Brenneria_goodwinii_03309	699	323.077	2	2	2	4.32714	0	0	29.3773	29.3773	29.3773	T	23.3012	Brenneria_goodwinii_03309 Antitermination protein
225102	Brenneria_goodwinii_03306	2202	628.089	4	4	4	14.0235	0	0	30.2222	30.2222	30.2222	T	23.9714	Brenneria_goodwinii_03306 Thermostable beta-glucosidase B
199041	Brenneria_goodwinii_03305	1236	267.63	2	2	2	9.23665	0	0	35.4637	35.4637	35.4637	T	28.1287	Brenneria_goodwinii_03305 putative sugar-binding periplasmic protein precursor
139512	Brenneria_goodwinii_03300	978	407.544	2	2	2	4.79948	0	0	23.2886	23.2886	23.2886	T	18.4718	Brenneria_goodwinii_03300 Fe(3+)-binding periplasmic protein precursor
127527	Brenneria_goodwinii_03299	1698	507.529	2	2	2	6.69124	0	0	18.7007	18.7007	18.7007	T	14.8328	Brenneria_goodwinii_03299 Putative 2-aminoethylphosphonate transport system permease protein PhnV
24719	Brenneria_goodwinii_03290	2184	837.345	3	3	3	7.82474	0	0	17.0022	17.0022	17.0022	T	13.4856	Brenneria_goodwinii_03290 Ferric enterobactin receptor precursor
153984	Brenneria_goodwinii_03282	1530	433.319	2	2	2	7.06177	0	0	21.9033	21.9033	21.9033	T	17.3731	Brenneria_goodwinii_03282 Multidrug export protein EmrB
104012	Brenneria_goodwinii_03279	1575	853.02	2	2	2	3.69276	0	0	11.1265	11.1265	11.1265	T	8.82521	Brenneria_goodwinii_03279 Fumonisin B1 esterase
59770	Brenneria_goodwinii_03275	783	439.671	2	2	2	3.56175	0	0	21.5869	21.5869	21.5869	T	17.1221	Brenneria_goodwinii_03275 hypothetical protein
26784	Brenneria_goodwinii_03269	1245	683.201	3	3	3	5.46691	0	0	20.8382	20.8382	20.8382	T	16.5282	Brenneria_goodwinii_03269 Transposase DDE domain protein
11592	Brenneria_goodwinii_03268	1173	1195.16	2	2	2	1.96292	0	0	7.94133	7.94133	7.94133	T	6.29882	Brenneria_goodwinii_03268 Mobilization protein A
117815	Brenneria_goodwinii_03255	1653	708.526	3	3	3	6.99904	0	0	20.0934	20.0934	20.0934	T	15.9375	Brenneria_goodwinii_03255 60 kDa chaperonin
91450	Brenneria_goodwinii_03253	864	216.596	3	3	3	11.967	0	0	65.7292	65.7292	65.7292	T	52.1343	Brenneria_goodwinii_03253 4-hydroxybenzoate octaprenyltransferase
32297	Brenneria_goodwinii_03248	717	398.917	2	2	2	3.59474	0	0	23.7923	23.7923	23.7923	T	18.8713	Brenneria_goodwinii_03248 Pirin-like protein YhaK
23261	Brenneria_goodwinii_03247	897	308.654	2	2	2	5.81234	0	0	30.7501	30.7501	30.7501	T	24.39	Brenneria_goodwinii_03247 HTH-type transcriptional activator AllS
222826	Brenneria_goodwinii_03242	306	37.5064	2	2	2	16.3172	0	0	253.054	253.054	253.054	T	200.715	Brenneria_goodwinii_03242 hypothetical protein
190236	Brenneria_goodwinii_03237	1302	372.241	4	4	4	13.9909	0	0	50.9946	50.9946	50.9946	T	40.4473	Brenneria_goodwinii_03237 Hexuronate transporter
140155	Brenneria_goodwinii_03234	1491	458.058	3	3	3	9.76513	0	0	31.0805	31.0805	31.0805	T	24.6521	Brenneria_goodwinii_03234 Altronate dehydratase
24165	Brenneria_goodwinii_03224	1611	406.747	2	2	2	7.92138	0	0	23.3342	23.3342	23.3342	T	18.508	Brenneria_goodwinii_03224 Cryptic outer membrane porin BglH precursor
225145	Brenneria_goodwinii_03222	1389	421.357	2	2	2	6.59299	0	0	22.5252	22.5252	22.5252	T	17.8663	Brenneria_goodwinii_03222 6-phospho-beta-glucosidase BglB
188503	Brenneria_goodwinii_03218	1839	763.498	4	4	4	9.63461	0	0	24.8622	24.8622	24.8622	T	19.72	Brenneria_goodwinii_03218 RNA polymerase sigma factor RpoD
166625	Brenneria_goodwinii_03217	1755	706.49	3	3	3	7.45233	0	0	20.1513	20.1513	20.1513	T	15.9834	Brenneria_goodwinii_03217 DNA primase
70485	Brenneria_goodwinii_03206	1173	418.086	2	2	2	5.61129	0	0	22.7014	22.7014	22.7014	T	18.0061	Brenneria_goodwinii_03206 GTPase Obg
36749	Brenneria_goodwinii_03203	477	52.162	2	2	2	18.2892	0	0	181.955	181.955	181.955	T	144.321	Brenneria_goodwinii_03203 Transcription elongation factor GreA
26637	Brenneria_goodwinii_03201	630	247.741	2	2	2	5.08596	0	0	38.3108	38.3108	38.3108	T	30.3869	Brenneria_goodwinii_03201 Ribosomal RNA large subunit methyltransferase E
89674	Brenneria_goodwinii_03185	1512	616.535	2	2	2	4.90483	0	0	15.3943	15.3943	15.3943	T	12.2103	Brenneria_goodwinii_03185 hypothetical protein
71488	Brenneria_goodwinii_03184	2709	709.647	3	3	3	11.4522	0	0	20.0617	20.0617	20.0617	T	15.9123	Brenneria_goodwinii_03184 Translation initiation factor IF-2
13942	Brenneria_goodwinii_03178	2124	583.958	3	3	3	10.9117	0	0	24.3797	24.3797	24.3797	T	19.3372	Brenneria_goodwinii_03178 Polyribonucleotide nucleotidyltransferase
192978	Brenneria_goodwinii_03175	1716	644.21	2	2	2	5.32745	0	0	14.733	14.733	14.733	T	11.6858	Brenneria_goodwinii_03175 Phosphoethanolamine transferase EptC
120127	Brenneria_goodwinii_03169	1026	450.547	3	3	3	6.83169	0	0	31.5987	31.5987	31.5987	T	25.0631	Brenneria_goodwinii_03169 HTH-type transcriptional regulator MalR
69238	Brenneria_goodwinii_03165	1149	270.821	2	2	2	8.48532	0	0	35.0458	35.0458	35.0458	T	27.7973	Brenneria_goodwinii_03165 Inner membrane transport permease YbhS
166056	Brenneria_goodwinii_03152	2496	667.552	2	2	2	7.47807	0	0	14.2178	14.2178	14.2178	T	11.2772	Brenneria_goodwinii_03152 Fe(3+)-pyochelin receptor precursor
117564	Brenneria_goodwinii_03149	444	83.209	2	2	2	10.6719	0	0	114.064	114.064	114.064	T	90.4719	Brenneria_goodwinii_03149 Mycothiol acetyltransferase
111734	Brenneria_goodwinii_03148	438	115.474	2	2	2	7.58611	0	0	82.1927	82.1927	82.1927	T	65.1927	Brenneria_goodwinii_03148 DNA polymerase III subunit psi
81008	Brenneria_goodwinii_03145	909	192.768	2	2	2	9.43103	0	0	49.236	49.236	49.236	T	39.0525	Brenneria_goodwinii_03145 HTH-type transcriptional regulator DmlR
186965	Brenneria_goodwinii_03133	873	235.208	2	2	2	7.42321	0	0	40.3521	40.3521	40.3521	T	32.006	Brenneria_goodwinii_03133 sn-glycerol-3-phosphate transport system permease protein UgpA
155502	Brenneria_goodwinii_03130	1089	269.174	2	2	2	8.09141	0	0	35.2602	35.2602	35.2602	T	27.9673	Brenneria_goodwinii_03130 sn-glycerol-3-phosphate import ATP-binding protein UgpC
142227	Brenneria_goodwinii_03129	1308	337.636	2	2	2	7.74798	0	0	28.1105	28.1105	28.1105	T	22.2964	Brenneria_goodwinii_03129 sn-glycerol-3-phosphate-binding periplasmic protein UgpB precursor
118699	Brenneria_goodwinii_03127	648	165.428	2	2	2	7.83423	0	0	57.3733	57.3733	57.3733	T	45.5067	Brenneria_goodwinii_03127 Haemolysin-III related
77905	Brenneria_goodwinii_03122	519	157.731	2	2	2	6.58083	0	0	60.173	60.173	60.173	T	47.7274	Brenneria_goodwinii_03122 Flavodoxin
71200	Brenneria_goodwinii_03121	1326	490.722	3	3	3	8.10642	0	0	29.0117	29.0117	29.0117	T	23.0112	Brenneria_goodwinii_03121 Inner membrane metabolite transport protein YhjE
34883	Brenneria_goodwinii_03118	1749	295.991	2	2	2	11.8179	0	0	32.0656	32.0656	32.0656	T	25.4334	Brenneria_goodwinii_03118 Single-stranded-DNA-specific exonuclease RecJ
14007	Brenneria_goodwinii_03117	882	312.276	2	2	2	5.64885	0	0	30.3934	30.3934	30.3934	T	24.1071	Brenneria_goodwinii_03117 Peptide chain release factor 2
207744	Brenneria_goodwinii_03095	984	356.727	2	2	2	5.51682	0	0	26.6061	26.6061	26.6061	T	21.1032	Brenneria_goodwinii_03095 Regulatory protein PchR
174200	Brenneria_goodwinii_03091	954	289.226	2	2	2	6.59692	0	0	32.8156	32.8156	32.8156	T	26.0284	Brenneria_goodwinii_03091 putative amino-acid metabolite efflux pump
136564	Brenneria_goodwinii_03089	888	276.563	2	2	2	6.42167	0	0	34.3181	34.3181	34.3181	T	27.2201	Brenneria_goodwinii_03089 Carboxymethylenebutenolidase
185353	Brenneria_goodwinii_03070	1368	362.406	2	2	2	7.54955	0	0	26.1892	26.1892	26.1892	T	20.7725	Brenneria_goodwinii_03070 Putative permease YjcD
168948	Brenneria_goodwinii_03069	1647	513.671	2	2	2	6.41267	0	0	18.4771	18.4771	18.4771	T	14.6555	Brenneria_goodwinii_03069 Sodium, potassium, lithium and rubidium/H(+) antiporter
149174	Brenneria_goodwinii_03068	711	230.591	2	2	2	6.16676	0	0	41.16	41.16	41.16	T	32.6469	Brenneria_goodwinii_03068 Transcriptional activator protein CzcR
140307	Brenneria_goodwinii_03067	1464	423.384	2	2	2	6.91571	0	0	22.4173	22.4173	22.4173	T	17.7807	Brenneria_goodwinii_03067 Signal-transduction histidine kinase senX3
100729	Brenneria_goodwinii_03063	1521	351.694	2	2	2	8.64956	0	0	26.9869	26.9869	26.9869	T	21.4052	Brenneria_goodwinii_03063 Type II secretion system protein D precursor
212595	Brenneria_goodwinii_03053	8757	1430.37	3	3	3	18.3665	0	0	9.95313	9.95313	9.95313	T	7.89452	Brenneria_goodwinii_03053 Serine-rich adhesin for platelets precursor
64809	Brenneria_goodwinii_03049	2157	419.658	3	3	3	15.4197	0	0	33.9245	33.9245	33.9245	T	26.9079	Brenneria_goodwinii_03049 Putative peptide zinc metalloprotease protein YydH
161832	Brenneria_goodwinii_03039	1143	289.997	2	2	2	7.88283	0	0	32.7283	32.7283	32.7283	T	25.9591	Brenneria_goodwinii_03039 putative L,D-transpeptidase YbiS precursor
43264	Brenneria_goodwinii_03030	729	158.286	3	3	3	13.8168	0	0	89.9431	89.9431	89.9431	T	71.3401	Brenneria_goodwinii_03030 L-cystine transport system permease protein TcyB
4702	Brenneria_goodwinii_03027	810	332.329	2	2	2	4.87469	0	0	28.5595	28.5595	28.5595	T	22.6525	Brenneria_goodwinii_03027 Glutamine transport ATP-binding protein GlnQ
168863	Brenneria_goodwinii_03021	1110	247.366	2	2	2	8.97456	0	0	38.3688	38.3688	38.3688	T	30.433	Brenneria_goodwinii_03021 hypothetical protein
155387	Brenneria_goodwinii_03020	1611	467.194	2	2	2	6.89649	0	0	20.3152	20.3152	20.3152	T	16.1134	Brenneria_goodwinii_03020 PGAP1-like protein
133166	Brenneria_goodwinii_03018	3534	825.716	2	2	2	8.55984	0	0	11.4944	11.4944	11.4944	T	9.11702	Brenneria_goodwinii_03018 Pyruvate-flavodoxin oxidoreductase
91925	Brenneria_goodwinii_03017	954	273.464	2	2	2	6.97717	0	0	34.7071	34.7071	34.7071	T	27.5286	Brenneria_goodwinii_03017 HTH-type transcriptional regulator BenM
219150	Brenneria_goodwinii_03007	1266	379.028	2	2	2	6.68025	0	0	25.0407	25.0407	25.0407	T	19.8615	Brenneria_goodwinii_03007 Cytosine permease
157048	Brenneria_goodwinii_03000	1965	1262.17	5	5	5	7.78419	0	0	18.7992	18.7992	18.7992	T	14.9109	Brenneria_goodwinii_03000 Sporulation kinase E
133585	Brenneria_goodwinii_02999	1266	491.903	2	2	2	5.14735	0	0	19.2947	19.2947	19.2947	T	15.304	Brenneria_goodwinii_02999 (S)-mandelate dehydrogenase
29389	Brenneria_goodwinii_02985	1662	538.374	2	2	2	6.17415	0	0	17.6293	17.6293	17.6293	T	13.983	Brenneria_goodwinii_02985 DNA repair protein RecN
208142	Brenneria_goodwinii_02979	1866	617.478	2	2	2	6.04394	0	0	15.3708	15.3708	15.3708	T	12.1916	Brenneria_goodwinii_02979 hypothetical protein
170880	Brenneria_goodwinii_02976	576	171.433	2	2	2	6.71983	0	0	55.3635	55.3635	55.3635	T	43.9126	Brenneria_goodwinii_02976 GDP-mannose pyrophosphatase NudK
71057	Brenneria_goodwinii_02969	2772	645.482	4	4	4	17.1779	0	0	29.4079	29.4079	29.4079	T	23.3255	Brenneria_goodwinii_02969 Protease 3 precursor
38224	Brenneria_goodwinii_02968	1668	524.287	3	3	3	9.54439	0	0	27.1544	27.1544	27.1544	T	21.538	Brenneria_goodwinii_02968 Inner membrane ABC transporter ATP-binding protein YddA
170251	Brenneria_goodwinii_02958	537	221.157	2	2	2	4.85627	0	0	42.9158	42.9158	42.9158	T	34.0395	Brenneria_goodwinii_02958 2,3-diketo-L-gulonate TRAP transporter small permease protein YiaM
163394	Brenneria_goodwinii_02957	1293	559.22	3	3	3	6.93644	0	0	25.4581	25.4581	25.4581	T	20.1926	Brenneria_goodwinii_02957 Sialic acid TRAP transporter permease protein SiaT
87061	Brenneria_goodwinii_02950	909	211.817	2	2	2	8.5829	0	0	44.8083	44.8083	44.8083	T	35.5406	Brenneria_goodwinii_02950 HTH-type transcriptional activator CmpR
46891	Brenneria_goodwinii_02947	585	213.416	3	3	3	8.22338	0	0	66.7087	66.7087	66.7087	T	52.9113	Brenneria_goodwinii_02947 3-octaprenyl-4-hydroxybenzoate carboxy-lyase partner protein
30589	Brenneria_goodwinii_02945	681	106.037	2	2	2	12.8445	0	0	89.5075	89.5075	89.5075	T	70.9947	Brenneria_goodwinii_02945 Transcriptional regulatory protein BaeR
5243	Brenneria_goodwinii_02943	510	257.396	4	4	4	7.92554	0	0	73.7474	73.7474	73.7474	T	58.4942	Brenneria_goodwinii_02943 Glucose-specific phosphotransferase enzyme IIA component
236052	Brenneria_goodwinii_02942	1728	1380.67	6	6	6	7.50938	0	0	20.6228	20.6228	20.6228	T	16.3574	Brenneria_goodwinii_02942 Phosphoenolpyruvate-protein phosphotransferase
211703	Brenneria_goodwinii_02940	969	454.039	2	2	2	4.26835	0	0	20.9038	20.9038	20.9038	T	16.5802	Brenneria_goodwinii_02940 Cysteine synthase A
119908	Brenneria_goodwinii_02931	1647	468.155	3	3	3	10.5542	0	0	30.4102	30.4102	30.4102	T	24.1205	Brenneria_goodwinii_02931 Glutathione import ATP-binding protein GsiA
90009	Brenneria_goodwinii_02929	948	266.562	3	3	3	10.6692	0	0	53.4085	53.4085	53.4085	T	42.362	Brenneria_goodwinii_02929 Nickel transport system permease protein NikB
59055	Brenneria_goodwinii_02927	1371	1611.77	2	2	2	1.70124	0	0	5.88865	5.88865	5.88865	T	4.6707	Brenneria_goodwinii_02927 Acetylornithine deacetylase
42459	Brenneria_goodwinii_02926	771	196.412	3	3	3	11.7763	0	0	72.4839	72.4839	72.4839	T	57.492	Brenneria_goodwinii_02926 HTH-type transcriptional repressor DasR
32992	Brenneria_goodwinii_02925	861	283.559	2	2	2	6.0728	0	0	33.4714	33.4714	33.4714	T	26.5485	Brenneria_goodwinii_02925 putative S-adenosyl-L-methionine-dependent methyltransferase TehB
22303	Brenneria_goodwinii_02924	1644	474.504	2	2	2	6.92934	0	0	20.0022	20.0022	20.0022	T	15.8651	Brenneria_goodwinii_02924 Fumarate hydratase class I, aerobic
213840	Brenneria_goodwinii_02920	1251	424.912	2	2	2	5.88827	0	0	22.3367	22.3367	22.3367	T	17.7168	Brenneria_goodwinii_02920 Bifunctional transcriptional activator/DNA repair enzyme Ada
162688	Brenneria_goodwinii_02916	705	246.094	2	2	2	5.72951	0	0	38.567	38.567	38.567	T	30.5902	Brenneria_goodwinii_02916 putative ferredoxin-like protein YdhX precursor
126629	Brenneria_goodwinii_02913	1362	441.941	2	2	2	6.16371	0	0	21.476	21.476	21.476	T	17.0341	Brenneria_goodwinii_02913 Proline/betaine transporter
19649	Brenneria_goodwinii_02904	894	111.467	2	2	2	16.0407	0	0	85.1476	85.1476	85.1476	T	67.5365	Brenneria_goodwinii_02904 High-affinity branched-chain amino acid transport system permease protein LivH
114399	Brenneria_goodwinii_02893	1215	202.074	2	2	2	12.0253	0	0	46.9686	46.9686	46.9686	T	37.254	Brenneria_goodwinii_02893 Multidrug resistance protein MdtA precursor
99759	Brenneria_goodwinii_02892	3189	859.168	3	3	3	11.1352	0	0	16.5703	16.5703	16.5703	T	13.1431	Brenneria_goodwinii_02892 Multidrug resistance protein MdtB
62149	Brenneria_goodwinii_02891	3093	1030.56	2	2	2	6.00258	0	0	9.20971	9.20971	9.20971	T	7.30486	Brenneria_goodwinii_02891 Multidrug resistance protein MdtC
235298	Brenneria_goodwinii_02888	1872	599.818	2	2	2	6.24189	0	0	15.8233	15.8233	15.8233	T	12.5506	Brenneria_goodwinii_02888 Bifunctional glutathionylspermidine synthetase/amidase
212928	Brenneria_goodwinii_02887	1431	484.073	2	2	2	5.91233	0	0	19.6068	19.6068	19.6068	T	15.5515	Brenneria_goodwinii_02887 Sucrose-6-phosphate hydrolase
175782	Brenneria_goodwinii_02884	3090	546.303	3	3	3	16.9686	0	0	26.0601	26.0601	26.0601	T	20.67	Brenneria_goodwinii_02884 Multidrug export protein AcrF
51858	Brenneria_goodwinii_02876	1980	567.792	4	4	4	13.9488	0	0	33.4317	33.4317	33.4317	T	26.517	Brenneria_goodwinii_02876 Bifunctional polymyxin resistance protein ArnA
207187	Brenneria_goodwinii_02869	3102	1847.7	5	5	5	8.39424	0	0	12.8419	12.8419	12.8419	T	10.1858	Brenneria_goodwinii_02869 Tyrocidine synthase 3
170697	Brenneria_goodwinii_02868	1800	750.503	2	2	2	4.79678	0	0	12.6464	12.6464	12.6464	T	10.0307	Brenneria_goodwinii_02868 Plipastatin synthase subunit C
149193	Brenneria_goodwinii_02867	5490	2493.21	7	7	7	15.4138	0	0	13.3238	13.3238	13.3238	T	10.568	Brenneria_goodwinii_02867 Phthiocerol/phenolphthiocerol synthesis polyketide synthase type I PpsE
85250	Brenneria_goodwinii_02866	4071	1571.14	3	3	3	7.77332	0	0	9.06137	9.06137	9.06137	T	7.1872	Brenneria_goodwinii_02866 Tyrocidine synthase 3
37367	Brenneria_goodwinii_02865	1596	551.89	2	2	2	5.78376	0	0	17.1975	17.1975	17.1975	T	13.6405	Brenneria_goodwinii_02865 Multidrug export protein EmrB
192034	Brenneria_goodwinii_02855	2154	463.426	2	2	2	9.29598	0	0	20.4804	20.4804	20.4804	T	16.2444	Brenneria_goodwinii_02855 Ornithine decarboxylase, constitutive
56137	Brenneria_goodwinii_02845	1074	322.81	2	2	2	6.65408	0	0	29.4016	29.4016	29.4016	T	23.3205	Brenneria_goodwinii_02845 Membrane-bound lytic murein transglycosylase C precursor
11975	Brenneria_goodwinii_02840	714	231.815	2	2	2	6.1601	0	0	40.9428	40.9428	40.9428	T	32.4746	Brenneria_goodwinii_02840 hypothetical protein
136237	Brenneria_goodwinii_02829	2247	627.728	4	4	4	14.3183	0	0	30.2396	30.2396	30.2396	T	23.9852	Brenneria_goodwinii_02829 Phosphoenolpyruvate-protein phosphotransferase
63650	Brenneria_goodwinii_02822	3393	967.041	2	2	2	7.01729	0	0	9.81462	9.81462	9.81462	T	7.78465	Brenneria_goodwinii_02822 RecBCD enzyme subunit RecC
23852	Brenneria_goodwinii_02821	2949	1358.35	4	4	4	8.68408	0	0	13.9745	13.9745	13.9745	T	11.0842	Brenneria_goodwinii_02821 Protease 3 precursor
162371	Brenneria_goodwinii_02818	1326	459.804	2	2	2	5.76767	0	0	20.6417	20.6417	20.6417	T	16.3724	Brenneria_goodwinii_02818 Amino-acid acetyltransferase
128191	Brenneria_goodwinii_02814	1173	351.67	3	3	3	10.0065	0	0	40.4831	40.4831	40.4831	T	32.1099	Brenneria_goodwinii_02814 Membrane-bound lytic murein transglycosylase A precursor
48005	Brenneria_goodwinii_02806	924	314.035	2	2	2	5.88469	0	0	30.2231	30.2231	30.2231	T	23.9721	Brenneria_goodwinii_02806 Glycine cleavage system transcriptional activator
31731	Brenneria_goodwinii_02804	1101	298.717	2	2	2	7.37152	0	0	31.773	31.773	31.773	T	25.2014	Brenneria_goodwinii_02804 Ribosomal RNA large subunit methyltransferase M
211854	Brenneria_goodwinii_02799	359	255.403	3	3	3	4.21687	0	0	55.7422	55.7422	55.7422	T	44.213	Brenneria_goodwinii_02799 CsrB
201976	Brenneria_goodwinii_02797	819	222.833	3	3	3	11.0262	0	0	63.8896	63.8896	63.8896	T	50.6753	Brenneria_goodwinii_02797 tRNA pseudouridine synthase C
180616	Brenneria_goodwinii_02794	828	241.799	2	2	2	6.84867	0	0	39.2522	39.2522	39.2522	T	31.1336	Brenneria_goodwinii_02794 2,3,4,5-tetrahydropyridine-2,6-dicarboxylate N-succinyltransferase
170360	Brenneria_goodwinii_02793	2595	697.827	4	4	4	14.8748	0	0	27.202	27.202	27.202	T	21.5758	Brenneria_goodwinii_02793 Bifunctional uridylyltransferase/uridylyl-removing enzyme
68010	Brenneria_goodwinii_02784	858	303.021	2	2	2	5.66297	0	0	31.3217	31.3217	31.3217	T	24.8434	Brenneria_goodwinii_02784 Phosphatidate cytidylyltransferase
57344	Brenneria_goodwinii_02783	1356	611.383	2	2	2	4.43584	0	0	15.524	15.524	15.524	T	12.3132	Brenneria_goodwinii_02783 Regulator of sigma-E protease RseP
12304	Brenneria_goodwinii_02781	498	316.875	2	2	2	3.14319	0	0	29.9523	29.9523	29.9523	T	23.7572	Brenneria_goodwinii_02781 Chaperone protein Skp precursor
214904	Brenneria_goodwinii_02777	1149	202.972	2	2	2	11.3217	0	0	46.7608	46.7608	46.7608	T	37.0892	Brenneria_goodwinii_02777 Lipid-A-disaccharide synthase
193312	Brenneria_goodwinii_02775	3483	730.603	2	2	2	9.53459	0	0	12.9908	12.9908	12.9908	T	10.3039	Brenneria_goodwinii_02775 DNA polymerase III subunit alpha
105520	Brenneria_goodwinii_02768	696	218.417	2	2	2	6.37314	0	0	43.4542	43.4542	43.4542	T	34.4666	Brenneria_goodwinii_02768 Lipoprotein NlpE precursor
137952	Brenneria_goodwinii_02749	1428	365.135	2	2	2	7.82176	0	0	25.9935	25.9935	25.9935	T	20.6172	Brenneria_goodwinii_02749 p-aminobenzoyl-glutamate hydrolase subunit B
120782	Brenneria_goodwinii_02748	1596	483.922	2	2	2	6.59611	0	0	19.613	19.613	19.613	T	15.5564	Brenneria_goodwinii_02748 putative D,D-dipeptide-binding periplasmic protein DdpA precursor
41009	Brenneria_goodwinii_02742	5694	1797.85	3	3	3	9.50136	0	0	7.91874	7.91874	7.91874	T	6.28091	Brenneria_goodwinii_02742 Pathogenicity factor
206350	Brenneria_goodwinii_02740	5505	1688.55	5	5	5	16.3009	0	0	14.0522	14.0522	14.0522	T	11.1457	Brenneria_goodwinii_02740 Pathogenicity factor
77638	Brenneria_goodwinii_02731	1194	391.234	2	2	2	6.10377	0	0	24.2595	24.2595	24.2595	T	19.2419	Brenneria_goodwinii_02731 Thermostable monoacylglycerol lipase
35618	Brenneria_goodwinii_02728	1197	269.911	2	2	2	8.86959	0	0	35.1639	35.1639	35.1639	T	27.891	Brenneria_goodwinii_02728 Mannonate dehydratase
232998	Brenneria_goodwinii_02723	1749	374.919	2	2	2	9.33001	0	0	25.3151	25.3151	25.3151	T	20.0792	Brenneria_goodwinii_02723 Methyl-accepting chemotaxis protein IV
200851	Brenneria_goodwinii_02721	3684	1721.81	4	4	4	8.55842	0	0	11.0246	11.0246	11.0246	T	8.74436	Brenneria_goodwinii_02721 Nuclease SbcCD subunit C
42587	Brenneria_goodwinii_02711	1068	129.183	3	3	3	24.802	0	0	110.205	110.205	110.205	T	87.4116	Brenneria_goodwinii_02711 S-adenosylmethionine:tRNA ribosyltransferase-isomerase
29719	Brenneria_goodwinii_02710	1146	351.644	3	3	3	9.77694	0	0	40.4862	40.4862	40.4862	T	32.1124	Brenneria_goodwinii_02710 Queuine tRNA-ribosyltransferase
226803	Brenneria_goodwinii_02707	969	331.984	3	3	3	8.75645	0	0	42.8837	42.8837	42.8837	T	34.0141	Brenneria_goodwinii_02707 preprotein translocase subunit SecF
201621	Brenneria_goodwinii_02704	1137	316.471	2	2	2	7.18548	0	0	29.9905	29.9905	29.9905	T	23.7875	Brenneria_goodwinii_02704 Riboflavin biosynthesis protein RibD
187818	Brenneria_goodwinii_02703	477	143.996	2	2	2	6.62519	0	0	65.9126	65.9126	65.9126	T	52.2798	Brenneria_goodwinii_02703 6,7-dimethyl-8-ribityllumazine synthase
129424	Brenneria_goodwinii_02696	1863	454.145	4	4	4	16.4089	0	0	41.7978	41.7978	41.7978	T	33.1528	Brenneria_goodwinii_02696 1-deoxy-D-xylulose-5-phosphate synthase
49877	Brenneria_goodwinii_02689	1365	371.338	3	3	3	11.0277	0	0	38.3389	38.3389	38.3389	T	30.4093	Brenneria_goodwinii_02689 Inner membrane transport protein YajR
10164	Brenneria_goodwinii_02685	1992	780.636	4	4	4	10.2071	0	0	24.3164	24.3164	24.3164	T	19.287	Brenneria_goodwinii_02685 Cytochrome bo(3) ubiquinol oxidase subunit 1
194080	Brenneria_goodwinii_02682	579	156.66	2	2	2	7.39181	0	0	60.5843	60.5843	60.5843	T	48.0536	Brenneria_goodwinii_02682 hypothetical protein
182335	Brenneria_goodwinii_02680	1305	567.308	2	2	2	4.60068	0	0	16.7301	16.7301	16.7301	T	13.2698	Brenneria_goodwinii_02680 Trigger factor
141428	Brenneria_goodwinii_02676	2367	722.778	4	4	4	13.0995	0	0	26.2629	26.2629	26.2629	T	20.831	Brenneria_goodwinii_02676 Lon protease
113397	Brenneria_goodwinii_02675	1881	959.953	3	3	3	5.87841	0	0	14.8306	14.8306	14.8306	T	11.7632	Brenneria_goodwinii_02675 Peptidyl-prolyl cis-trans isomerase D
71317	Brenneria_goodwinii_02671	1770	626.705	3	3	3	8.47288	0	0	22.7167	22.7167	22.7167	T	18.0182	Brenneria_goodwinii_02671 putative multidrug resistance ABC transporter ATP-binding/permease protein YheI
50188	Brenneria_goodwinii_02670	1782	643.717	2	2	2	5.5366	0	0	14.7443	14.7443	14.7443	T	11.6947	Brenneria_goodwinii_02670 Multidrug resistance-like ATP-binding protein MdlB
24295	Brenneria_goodwinii_02668	1287	505.181	3	3	3	7.64281	0	0	28.1814	28.1814	28.1814	T	22.3526	Brenneria_goodwinii_02668 Ammonia channel precursor
201382	Brenneria_goodwinii_02657	3135	1351.38	4	4	4	9.27942	0	0	14.0466	14.0466	14.0466	T	11.1413	Brenneria_goodwinii_02657 Multidrug efflux pump subunit AcrB
93734	Brenneria_goodwinii_02648	330	126.767	2	2	2	5.20641	0	0	74.8708	74.8708	74.8708	T	59.3852	Brenneria_goodwinii_02648 Nucleoid-associated protein YbaB
81510	Brenneria_goodwinii_02646	1890	663.034	2	2	2	5.70106	0	0	14.3147	14.3147	14.3147	T	11.354	Brenneria_goodwinii_02646 Chaperone protein HtpG
35519	Brenneria_goodwinii_02642	513	97.8339	2	2	2	10.4872	0	0	97.0127	97.0127	97.0127	T	76.9476	Brenneria_goodwinii_02642 hypothetical protein
19057	Brenneria_goodwinii_02640	2112	514.779	3	3	3	12.3082	0	0	27.6559	27.6559	27.6559	T	21.9358	Brenneria_goodwinii_02640 Cellulose synthase 1
136814	Brenneria_goodwinii_02635	1686	655.369	5	5	5	12.863	0	0	36.2053	36.2053	36.2053	T	28.717	Brenneria_goodwinii_02635 Inner membrane protein YbaL
97046	Brenneria_goodwinii_02633	1932	414.168	2	2	2	9.32955	0	0	22.9162	22.9162	22.9162	T	18.1764	Brenneria_goodwinii_02633 LVIVD repeat protein
74024	Brenneria_goodwinii_02632	1326	446.516	2	2	2	5.93932	0	0	21.256	21.256	21.256	T	16.8596	Brenneria_goodwinii_02632 hypothetical protein
57988	Brenneria_goodwinii_02631	978	170.734	2	2	2	11.4564	0	0	55.5903	55.5903	55.5903	T	44.0925	Brenneria_goodwinii_02631 KipI antagonist
231116	Brenneria_goodwinii_02625	2154	598.069	3	3	3	10.8048	0	0	23.8044	23.8044	23.8044	T	18.8809	Brenneria_goodwinii_02625 Inner membrane protein YjiY
174401	Brenneria_goodwinii_02620	2733	611.932	2	2	2	8.93236	0	0	15.5101	15.5101	15.5101	T	12.3021	Brenneria_goodwinii_02620 Copper-exporting P-type ATPase A
133918	Brenneria_goodwinii_02617	1890	597.598	2	2	2	6.32532	0	0	15.8821	15.8821	15.8821	T	12.5972	Brenneria_goodwinii_02617 Sporulation kinase E
78130	Brenneria_goodwinii_02613	1323	315.008	5	5	5	20.9995	0	0	75.3245	75.3245	75.3245	T	59.7451	Brenneria_goodwinii_02613 Short-chain fatty acids transporter
9546	Brenneria_goodwinii_02607	972	367.914	2	2	2	5.28385	0	0	25.7972	25.7972	25.7972	T	20.4615	Brenneria_goodwinii_02607 Putative aliphatic sulfonates-binding protein precursor
204824	Brenneria_goodwinii_02603	1131	420.077	5	5	5	13.4618	0	0	56.4845	56.4845	56.4845	T	44.8017	Brenneria_goodwinii_02603 Ribonucleoside-diphosphate reductase 1 subunit beta
156174	Brenneria_goodwinii_02600	2643	760.364	4	4	4	13.9039	0	0	24.9647	24.9647	24.9647	T	19.8012	Brenneria_goodwinii_02600 DNA gyrase subunit A
124939	Brenneria_goodwinii_02599	2958	884.195	3	3	3	10.0362	0	0	16.1013	16.1013	16.1013	T	12.7711	Brenneria_goodwinii_02599 Sensor histidine kinase RcsC
81907	Brenneria_goodwinii_02597	2676	1213.77	2	2	2	4.40942	0	0	7.81958	7.81958	7.81958	T	6.20225	Brenneria_goodwinii_02597 Phosphotransferase RcsD
35128	Brenneria_goodwinii_02595	1326	454.433	2	2	2	5.83584	0	0	20.8856	20.8856	20.8856	T	16.5659	Brenneria_goodwinii_02595 Menaquinone-specific isochorismate synthase
236410	Brenneria_goodwinii_02593	780	163.657	2	2	2	9.53213	0	0	57.9941	57.9941	57.9941	T	45.9991	Brenneria_goodwinii_02593 2-succinyl-6-hydroxy-2,4-cyclohexadiene-1-carboxylate synthase
137748	Brenneria_goodwinii_02585	777	144.47	3	3	3	16.1349	0	0	98.5446	98.5446	98.5446	T	78.1626	Brenneria_goodwinii_02585 Acetoacetyl-CoA reductase
112032	Brenneria_goodwinii_02582	2430	748.623	3	3	3	9.73788	0	0	19.0172	19.0172	19.0172	T	15.0838	Brenneria_goodwinii_02582 FtsX-like permease family protein
10792	Brenneria_goodwinii_02575	627	150.327	2	2	2	8.34179	0	0	63.1364	63.1364	63.1364	T	50.0778	Brenneria_goodwinii_02575 Uracil phosphoribosyltransferase
2813	Brenneria_goodwinii_02574	1293	345.117	5	5	5	18.7328	0	0	68.7531	68.7531	68.7531	T	54.5328	Brenneria_goodwinii_02574 Uracil permease
224459	Brenneria_goodwinii_02573	717	177.37	2	2	2	8.08478	0	0	53.5103	53.5103	53.5103	T	42.4427	Brenneria_goodwinii_02573 DnaA regulatory inactivator Hda
168892	Brenneria_goodwinii_02567	1035	329.014	2	2	2	6.29152	0	0	28.8472	28.8472	28.8472	T	22.8807	Brenneria_goodwinii_02567 Outer membrane protein assembly factor BamC precursor
132671	Brenneria_goodwinii_02563	453	168.202	2	2	2	5.38638	0	0	56.427	56.427	56.427	T	44.7562	Brenneria_goodwinii_02563 hypothetical protein
82800	Brenneria_goodwinii_02558	1128	416.481	2	2	2	5.41681	0	0	22.7889	22.7889	22.7889	T	18.0754	Brenneria_goodwinii_02558 Succinyl-diaminopimelate desuccinylase
25471	Brenneria_goodwinii_02549	693	178.092	2	2	2	7.7825	0	0	53.2935	53.2935	53.2935	T	42.2707	Brenneria_goodwinii_02549 Octanoyltransferase
12942	Brenneria_goodwinii_02547	1212	342.758	2	2	2	7.07205	0	0	27.6905	27.6905	27.6905	T	21.9632	Brenneria_goodwinii_02547 D-alanyl-D-alanine carboxypeptidase DacA precursor
208881	Brenneria_goodwinii_02544	1905	918.456	2	2	2	4.14827	0	0	10.3338	10.3338	10.3338	T	8.19645	Brenneria_goodwinii_02544 Stage V sporulation protein D
146973	Brenneria_goodwinii_02538	2583	831.022	4	4	4	12.4329	0	0	22.8421	22.8421	22.8421	T	18.1176	Brenneria_goodwinii_02538 Leucine--tRNA ligase
48784	Brenneria_goodwinii_02530	753	212.118	2	2	2	7.09983	0	0	44.7446	44.7446	44.7446	T	35.4901	Brenneria_goodwinii_02530 Chaperone protein PapD precursor
7127	Brenneria_goodwinii_02525	726	215.183	3	3	3	10.1216	0	0	66.1609	66.1609	66.1609	T	52.4768	Brenneria_goodwinii_02525 Glutamine transport ATP-binding protein GlnQ
177381	Brenneria_goodwinii_02519	480	232.382	2	2	2	4.13113	0	0	40.8428	40.8428	40.8428	T	32.3953	Brenneria_goodwinii_02519 Endoribonuclease YbeY
171203	Brenneria_goodwinii_02518	1056	301.766	5	5	5	17.497	0	0	78.63	78.63	78.63	T	62.3669	Brenneria_goodwinii_02518 PhoH-like protein
158347	Brenneria_goodwinii_02517	1425	466.339	4	4	4	12.2229	0	0	40.7049	40.7049	40.7049	T	32.2859	Brenneria_goodwinii_02517 (Dimethylallyl)adenosine tRNA methylthiotransferase MiaB
117382	Brenneria_goodwinii_02509	1662	451.655	3	3	3	11.0394	0	0	31.5212	31.5212	31.5212	T	25.0016	Brenneria_goodwinii_02509 Asparagine synthetase B [glutamine-hydrolyzing]
68683	Brenneria_goodwinii_02506	801	363.108	2	2	2	4.41191	0	0	26.1386	26.1386	26.1386	T	20.7323	Brenneria_goodwinii_02506 Glucosamine-6-phosphate deaminase
20927	Brenneria_goodwinii_02503	450	308.506	2	2	2	2.91729	0	0	30.7648	30.7648	30.7648	T	24.4017	Brenneria_goodwinii_02503 Ferric uptake regulation protein
8137	Brenneria_goodwinii_02501	1671	673.282	3	3	3	7.44562	0	0	21.1452	21.1452	21.1452	T	16.7717	Brenneria_goodwinii_02501 Methyl-accepting chemotaxis protein III
205704	Brenneria_goodwinii_02497	1644	344.532	3	3	3	14.3151	0	0	41.3218	41.3218	41.3218	T	32.7752	Brenneria_goodwinii_02497 Phosphoglucomutase
178515	Brenneria_goodwinii_02475	2808	893.333	2	2	2	6.28657	0	0	10.6244	10.6244	10.6244	T	8.42695	Brenneria_goodwinii_02475 2-oxoglutarate dehydrogenase E1 component
145466	Brenneria_goodwinii_02474	1236	311.033	2	2	2	7.94771	0	0	30.5149	30.5149	30.5149	T	24.2035	Brenneria_goodwinii_02474 Dihydrolipoyllysine-residue succinyltransferase component of 2-oxoglutarate dehydrogenase complex
86835	Brenneria_goodwinii_02470	1140	361.483	2	2	2	6.30735	0	0	26.2561	26.2561	26.2561	T	20.8255	Brenneria_goodwinii_02470 Cytochrome bd-I ubiquinol oxidase subunit 2
203376	Brenneria_goodwinii_02454	921	478.675	2	2	2	3.84812	0	0	19.8279	19.8279	19.8279	T	15.7269	Brenneria_goodwinii_02454 Zinc transporter ZitB
64056	Brenneria_goodwinii_02444	1494	431.02	3	3	3	10.3986	0	0	33.0302	33.0302	33.0302	T	26.1986	Brenneria_goodwinii_02444 putative ABC transporter ATP-binding protein YlmA
15625	Brenneria_goodwinii_02439	1059	602.145	2	2	2	3.51742	0	0	15.7622	15.7622	15.7622	T	12.5021	Brenneria_goodwinii_02439 Sulfate/thiosulfate import ATP-binding protein CysA
170184	Brenneria_goodwinii_02432	3048	1172.88	3	3	3	7.79622	0	0	12.1383	12.1383	12.1383	T	9.62771	Brenneria_goodwinii_02432 Formate dehydrogenase, nitrate-inducible, major subunit precursor
130942	Brenneria_goodwinii_02430	2064	753.277	4	4	4	10.9601	0	0	25.1996	25.1996	25.1996	T	19.9875	Brenneria_goodwinii_02430 Methionine--tRNA ligase
86591	Brenneria_goodwinii_02426	642	325.041	4	4	4	7.90055	0	0	58.3997	58.3997	58.3997	T	46.3208	Brenneria_goodwinii_02426 Uridine kinase
71004	Brenneria_goodwinii_02424	1836	1184.96	2	2	2	3.09884	0	0	8.00967	8.00967	8.00967	T	6.35303	Brenneria_goodwinii_02424 putative assembly protein
30110	Brenneria_goodwinii_02420	1587	897.423	2	2	2	3.53679	0	0	10.576	10.576	10.576	T	8.38855	Brenneria_goodwinii_02420 Magnesium and cobalt efflux protein CorC
188625	Brenneria_goodwinii_02414	912	702.013	2	2	2	2.59824	0	0	13.5199	13.5199	13.5199	T	10.7235	Brenneria_goodwinii_02414 N-glycosyltransferase
160257	Brenneria_goodwinii_02412	1065	642.187	3	3	3	4.97518	0	0	22.1691	22.1691	22.1691	T	17.5838	Brenneria_goodwinii_02412 dTDP-glucose 4,6-dehydratase 2
129569	Brenneria_goodwinii_02409	855	695.146	2	2	2	2.45992	0	0	13.6534	13.6534	13.6534	T	10.8295	Brenneria_goodwinii_02409 dTDP-4-dehydrorhamnose reductase
218529	Brenneria_goodwinii_02396	615	251.44	4	4	4	9.78365	0	0	75.4942	75.4942	75.4942	T	59.8797	Brenneria_goodwinii_02396 Plasmid pRiA4b ORF-3-like protein
210695	Brenneria_goodwinii_02395	1407	439.22	3	3	3	9.61022	0	0	32.4136	32.4136	32.4136	T	25.7095	Brenneria_goodwinii_02395 6-phosphogluconate dehydrogenase, decarboxylating
75783	Brenneria_goodwinii_02384	837	270.055	2	2	2	6.19874	0	0	35.1452	35.1452	35.1452	T	27.8761	Brenneria_goodwinii_02384 putative DNA-binding transcriptional regulator
33235	Brenneria_goodwinii_02379	1059	415.197	2	2	2	5.10119	0	0	22.8593	22.8593	22.8593	T	18.1313	Brenneria_goodwinii_02379 putative formaldehyde dehydrogenase AdhA
114659	Brenneria_goodwinii_02363	678	203.336	4	4	4	13.3375	0	0	93.3539	93.3539	93.3539	T	74.0455	Brenneria_goodwinii_02363 Cobalt transport protein CbiQ
106246	Brenneria_goodwinii_02362	816	114.883	2	2	2	14.2058	0	0	82.6158	82.6158	82.6158	T	65.5283	Brenneria_goodwinii_02362 Cobalt import ATP-binding protein CbiO
53641	Brenneria_goodwinii_02357	1065	191.794	2	2	2	11.1057	0	0	49.486	49.486	49.486	T	39.2508	Brenneria_goodwinii_02357 Nicotinate-nucleotide--dimethylbenzimidazole phosphoribosyltransferase
219659	Brenneria_goodwinii_02351	1140	264.723	2	2	2	8.61279	0	0	35.8531	35.8531	35.8531	T	28.4376	Brenneria_goodwinii_02351 Xaa-Pro dipeptidase
193574	Brenneria_goodwinii_02349	639	182.449	3	3	3	10.507	0	0	78.0311	78.0311	78.0311	T	61.8919	Brenneria_goodwinii_02349 Threonine efflux protein
79322	Brenneria_goodwinii_02338	1692	592.401	5	5	5	14.2809	0	0	40.0536	40.0536	40.0536	T	31.7693	Brenneria_goodwinii_02338 Methyl-accepting chemotaxis protein I
21377	Brenneria_goodwinii_02334	645	108.306	3	3	3	17.866	0	0	131.449	131.449	131.449	T	104.261	Brenneria_goodwinii_02334 Pyruvate synthase subunit PorC
148780	Brenneria_goodwinii_02324	720	342.881	2	2	2	4.19971	0	0	27.6806	27.6806	27.6806	T	21.9554	Brenneria_goodwinii_02324 HTH-type transcriptional regulator McbR
95245	Brenneria_goodwinii_02318	1251	494.437	3	3	3	7.59046	0	0	28.7938	28.7938	28.7938	T	22.8383	Brenneria_goodwinii_02318 putative sulfoacetate transporter SauU
79980	Brenneria_goodwinii_02317	2073	382.314	4	4	4	21.689	0	0	49.651	49.651	49.651	T	39.3817	Brenneria_goodwinii_02317 L-aspartate oxidase
55318	Brenneria_goodwinii_02316	1386	285.593	5	5	5	24.2653	0	0	83.0826	83.0826	83.0826	T	65.8986	Brenneria_goodwinii_02316 Na(+)/H(+) antiporter NhaA
27639	Brenneria_goodwinii_02314	1080	501.174	2	2	2	4.30988	0	0	18.9378	18.9378	18.9378	T	15.0209	Brenneria_goodwinii_02314 Fimbria adhesin protein precursor
229499	Brenneria_goodwinii_02311	1446	477.552	4	4	4	12.1118	0	0	39.7491	39.7491	39.7491	T	31.5278	Brenneria_goodwinii_02311 PTS system N-acetylmuramic acid-specific EIIBC component
188005	Brenneria_goodwinii_02307	2622	796.287	5	5	5	16.4639	0	0	29.7981	29.7981	29.7981	T	23.6349	Brenneria_goodwinii_02307 putative outer membrane usher protein ElfC precursor
175628	Brenneria_goodwinii_02285	1263	591.826	2	2	2	4.26814	0	0	16.037	16.037	16.037	T	12.7201	Brenneria_goodwinii_02285 DNA polymerase IV
65886	Brenneria_goodwinii_02278	837	266.34	2	2	2	6.2852	0	0	35.6354	35.6354	35.6354	T	28.2649	Brenneria_goodwinii_02278 Sugar-specific transcriptional regulator TrmB
38126	Brenneria_goodwinii_02276	2997	825.423	2	2	2	7.26173	0	0	11.4985	11.4985	11.4985	T	9.12027	Brenneria_goodwinii_02276 Pyrogallol hydroxytransferase large subunit
214146	Brenneria_goodwinii_02273	1224	498.261	2	2	2	4.91308	0	0	19.0485	19.0485	19.0485	T	15.1087	Brenneria_goodwinii_02273 putative MFS-type transporter YhjX
153378	Brenneria_goodwinii_02269	1071	420.767	3	3	3	7.63606	0	0	33.8351	33.8351	33.8351	T	26.837	Brenneria_goodwinii_02269 putative L-ascorbate-6-phosphate lactonase UlaG
127189	Brenneria_goodwinii_02266	828	187.227	2	2	2	8.84488	0	0	50.6932	50.6932	50.6932	T	40.2083	Brenneria_goodwinii_02266 Ribosomal protein L11 methyltransferase
61988	Brenneria_goodwinii_02261	990	225.245	3	3	3	13.1856	0	0	63.2053	63.2053	63.2053	T	50.1325	Brenneria_goodwinii_02261 Iron(3+)-hydroxamate import ATP-binding protein FhuC
38759	Brenneria_goodwinii_02259	1989	269.641	2	2	2	14.753	0	0	35.1992	35.1992	35.1992	T	27.9189	Brenneria_goodwinii_02259 Iron(3+)-hydroxamate import system permease protein FhuB
124065	Brenneria_goodwinii_02247	852	338.76	3	3	3	7.54516	0	0	42.0259	42.0259	42.0259	T	33.3336	Brenneria_goodwinii_02247 transport protein TonB
14083	Brenneria_goodwinii_02240	1452	252.858	2	2	2	11.4847	0	0	37.5355	37.5355	37.5355	T	29.772	Brenneria_goodwinii_02240 protease TldD
190749	Brenneria_goodwinii_02233	828	256.32	2	2	2	6.46069	0	0	37.0285	37.0285	37.0285	T	29.3699	Brenneria_goodwinii_02233 4-amino-4-deoxy-L-arabinose-phosphoundecaprenol flippase subunit ArnE
154518	Brenneria_goodwinii_02228	1092	418.285	2	2	2	5.22132	0	0	22.6906	22.6906	22.6906	T	17.9975	Brenneria_goodwinii_02228 sn-glycerol-3-phosphate import ATP-binding protein UgpC
88132	Brenneria_goodwinii_02224	1572	587.459	3	3	3	8.02779	0	0	24.2344	24.2344	24.2344	T	19.222	Brenneria_goodwinii_02224 Oxygen sensor histidine kinase NreB
52305	Brenneria_goodwinii_02221	891	194.105	2	2	2	9.1806	0	0	48.8969	48.8969	48.8969	T	38.7835	Brenneria_goodwinii_02221 HTH-type transcriptional regulator YjiE
237237	Brenneria_goodwinii_02218	2151	638.772	2	2	2	6.7348	0	0	14.8584	14.8584	14.8584	T	11.7852	Brenneria_goodwinii_02218 Formate dehydrogenase H
211646	Brenneria_goodwinii_02217	543	134.475	3	3	3	12.1137	0	0	105.868	105.868	105.868	T	83.9715	Brenneria_goodwinii_02217 Electron transport protein HydN
153047	Brenneria_goodwinii_02210	1737	360.616	2	2	2	9.63352	0	0	26.3192	26.3192	26.3192	T	20.8756	Brenneria_goodwinii_02210 Hydrogenase-4 component G
38856	Brenneria_goodwinii_02202	1911	583.305	3	3	3	9.82847	0	0	24.4069	24.4069	24.4069	T	19.3589	Brenneria_goodwinii_02202 Ferrous iron permease EfeU precursor
170302	Brenneria_goodwinii_02193	945	269.817	2	2	2	7.00474	0	0	35.1761	35.1761	35.1761	T	27.9006	Brenneria_goodwinii_02193 putative transporter YfdV
147011	Brenneria_goodwinii_02191	1326	599.114	3	3	3	6.6398	0	0	23.7629	23.7629	23.7629	T	18.848	Brenneria_goodwinii_02191 Proton glutamate symport protein
71286	Brenneria_goodwinii_02185	1011	338.255	3	3	3	8.9666	0	0	42.0887	42.0887	42.0887	T	33.3834	Brenneria_goodwinii_02185 L-cysteate sulfo-lyase
13522	Brenneria_goodwinii_02180	1407	657.506	3	3	3	6.41972	0	0	21.6526	21.6526	21.6526	T	17.1742	Brenneria_goodwinii_02180 Putrescine aminotransferase
215382	Brenneria_goodwinii_02178	2103	689.914	2	2	2	6.09641	0	0	13.757	13.757	13.757	T	10.9116	Brenneria_goodwinii_02178 Elongation factor G
190344	Brenneria_goodwinii_02177	1503	571.422	2	2	2	5.26056	0	0	16.6097	16.6097	16.6097	T	13.1743	Brenneria_goodwinii_02177 Proline/betaine transporter
166794	Brenneria_goodwinii_02175	1461	483.384	2	2	2	6.04488	0	0	19.6348	19.6348	19.6348	T	15.5737	Brenneria_goodwinii_02175 AMP nucleosidase
109760	Brenneria_goodwinii_02172	1248	261.464	2	2	2	9.54626	0	0	36.3	36.3	36.3	T	28.792	Brenneria_goodwinii_02172 Multidrug resistance protein MdtH
45110	Brenneria_goodwinii_02166	1794	360.804	2	2	2	9.94446	0	0	26.3055	26.3055	26.3055	T	20.8647	Brenneria_goodwinii_02166 Thioredoxin C-1
133545	Brenneria_goodwinii_02154	837	95.388	2	2	2	17.5494	0	0	99.5003	99.5003	99.5003	T	78.9206	Brenneria_goodwinii_02154 Putative aliphatic sulfonates transport permease protein SsuC
36481	Brenneria_goodwinii_02145	2394	439.312	6	6	6	32.6966	0	0	64.8136	64.8136	64.8136	T	51.4082	Brenneria_goodwinii_02145 Quinoprotein glucose dehydrogenase
8156	Brenneria_goodwinii_02144	1617	640.92	3	3	3	7.56881	0	0	22.2129	22.2129	22.2129	T	17.6186	Brenneria_goodwinii_02144 Putative cyclic-di-GMP phosphodiesterase AdrB
27966	Brenneria_goodwinii_02129	1296	340.02	4	4	4	15.2461	0	0	55.8269	55.8269	55.8269	T	44.2802	Brenneria_goodwinii_02129 Putative tartrate transporter
12150	Brenneria_goodwinii_02128	975	197.886	2	2	2	9.85417	0	0	47.9627	47.9627	47.9627	T	38.0425	Brenneria_goodwinii_02128 Glyoxylate/hydroxypyruvate reductase B
193102	Brenneria_goodwinii_02123	1170	135.464	2	2	2	17.274	0	0	70.0639	70.0639	70.0639	T	55.5725	Brenneria_goodwinii_02123 Acetyl-CoA acetyltransferase
162335	Brenneria_goodwinii_02120	1356	333.507	3	3	3	12.1976	0	0	42.6878	42.6878	42.6878	T	33.8587	Brenneria_goodwinii_02120 Hexose phosphate transport protein
187351	Brenneria_goodwinii_02103	2517	666.666	3	3	3	11.3265	0	0	21.3551	21.3551	21.3551	T	16.9382	Brenneria_goodwinii_02103 Phage-related baseplate assembly protein
157706	Brenneria_goodwinii_02102	1104	177.452	4	4	4	24.8856	0	0	106.971	106.971	106.971	T	84.8464	Brenneria_goodwinii_02102 putative hydrolase YxeP
235884	Brenneria_goodwinii_02089	1380	174.193	2	2	2	15.8445	0	0	54.4863	54.4863	54.4863	T	43.2168	Brenneria_goodwinii_02089 hypothetical protein
159262	Brenneria_goodwinii_02080	1404	616.139	2	2	2	4.55741	0	0	15.4042	15.4042	15.4042	T	12.2181	Brenneria_goodwinii_02080 D-serine/D-alanine/glycine transporter
129128	Brenneria_goodwinii_02076	1833	784.244	2	2	2	4.67456	0	0	12.1023	12.1023	12.1023	T	9.59915	Brenneria_goodwinii_02076 UvrABC system protein C
91746	Brenneria_goodwinii_02070	1665	958.383	3	3	3	5.2119	0	0	14.8549	14.8549	14.8549	T	11.7825	Brenneria_goodwinii_02070 Methyl-accepting chemotaxis protein III
8169	Brenneria_goodwinii_02063	1050	378.068	2	2	2	5.55456	0	0	25.1043	25.1043	25.1043	T	19.912	Brenneria_goodwinii_02063 Motility protein B
232778	Brenneria_goodwinii_02062	2031	724.281	3	3	3	8.41248	0	0	19.6563	19.6563	19.6563	T	15.5908	Brenneria_goodwinii_02062 Chemotaxis protein CheA
201972	Brenneria_goodwinii_02060	1686	755.342	2	2	2	4.4642	0	0	12.5654	12.5654	12.5654	T	9.96645	Brenneria_goodwinii_02060 Methyl-accepting chemotaxis protein I
181843	Brenneria_goodwinii_02059	876	277.147	2	2	2	6.32155	0	0	34.2458	34.2458	34.2458	T	27.1627	Brenneria_goodwinii_02059 Chemotaxis protein methyltransferase
144861	Brenneria_goodwinii_02055	1152	736.068	4	4	4	6.26029	0	0	25.7887	25.7887	25.7887	T	20.4548	Brenneria_goodwinii_02055 Flagellar biosynthetic protein FlhB
130833	Brenneria_goodwinii_02054	2082	1098.22	2	2	2	3.79158	0	0	8.64227	8.64227	8.64227	T	6.85478	Brenneria_goodwinii_02054 Flagellar biosynthesis protein FlhA
48446	Brenneria_goodwinii_02045	756	283.667	2	2	2	5.33019	0	0	33.4587	33.4587	33.4587	T	26.5384	Brenneria_goodwinii_02045 Flagellar basal-body rod protein FlgF
231707	Brenneria_goodwinii_02040	1695	885.567	2	2	2	3.82806	0	0	10.7176	10.7176	10.7176	T	8.50086	Brenneria_goodwinii_02040 Flagellar hook-associated protein 1
199715	Brenneria_goodwinii_02038	786	291.111	2	2	2	5.40001	0	0	32.6032	32.6032	32.6032	T	25.8599	Brenneria_goodwinii_02038 Flagellar biosynthetic protein FliR
52524	Brenneria_goodwinii_02022	1419	674.938	3	3	3	6.30724	0	0	21.0933	21.0933	21.0933	T	16.7306	Brenneria_goodwinii_02022 Flagellar hook-associated protein 2
24445	Brenneria_goodwinii_02020	3363	1763.51	2	2	2	3.81399	0	0	5.38197	5.38197	5.38197	T	4.26881	Brenneria_goodwinii_02020 Tetratricopeptide repeat protein
205869	Brenneria_goodwinii_02017	1455	661.409	2	2	2	4.3997	0	0	14.3499	14.3499	14.3499	T	11.3819	Brenneria_goodwinii_02017 B-type flagellin
175668	Brenneria_goodwinii_02015	1392	379.489	2	2	2	7.33618	0	0	25.0103	25.0103	25.0103	T	19.8374	Brenneria_goodwinii_02015 Putrescine importer PuuP
73417	Brenneria_goodwinii_02006	699	133.24	2	2	2	10.4924	0	0	71.2335	71.2335	71.2335	T	56.5002	Brenneria_goodwinii_02006 Ribosomal small subunit pseudouridine synthase A
171123	Brenneria_goodwinii_01993	1179	337.511	7	7	7	24.4525	0	0	98.4233	98.4233	98.4233	T	78.0663	Brenneria_goodwinii_01993 Sugar efflux transporter A
142973	Brenneria_goodwinii_01991	939	305.539	2	2	2	6.14652	0	0	31.0636	31.0636	31.0636	T	24.6387	Brenneria_goodwinii_01991 Tagatose-6-phosphate kinase
131466	Brenneria_goodwinii_01990	1689	333.543	6	6	6	30.3829	0	0	85.3665	85.3665	85.3665	T	67.7101	Brenneria_goodwinii_01990 PTS system fructose-specific EIIBC component
59236	Brenneria_goodwinii_01985	1944	530.264	3	3	3	10.9983	0	0	26.8483	26.8483	26.8483	T	21.2953	Brenneria_goodwinii_01985 Colicin I receptor precursor
152061	Brenneria_goodwinii_01973	1155	285.495	3	3	3	12.1368	0	0	49.8668	49.8668	49.8668	T	39.5528	Brenneria_goodwinii_01973 Soluble aldose sugar dehydrogenase YliI precursor
119757	Brenneria_goodwinii_01970	1017	365.011	2	2	2	5.57243	0	0	26.0023	26.0023	26.0023	T	20.6242	Brenneria_goodwinii_01970 Methionine import ATP-binding protein MetN
99102	Brenneria_goodwinii_01968	1206	420.796	2	2	2	5.732	0	0	22.5552	22.5552	22.5552	T	17.8901	Brenneria_goodwinii_01968 D-alanyl-D-alanine carboxypeptidase DacC precursor
54767	Brenneria_goodwinii_01964	1335	331.913	2	2	2	8.04428	0	0	28.5953	28.5953	28.5953	T	22.6809	Brenneria_goodwinii_01964 L-fucose-proton symporter
178938	Brenneria_goodwinii_01953	903	323.075	2	2	2	5.59003	0	0	29.3775	29.3775	29.3775	T	23.3013	Brenneria_goodwinii_01953 Putrescine transport system permease protein PotH
157406	Brenneria_goodwinii_01951	528	87.9339	2	2	2	12.009	0	0	107.935	107.935	107.935	T	85.6106	Brenneria_goodwinii_01951 Inner membrane protein YbjO
91844	Brenneria_goodwinii_01944	324	122.828	3	3	3	7.9135	0	0	115.907	115.907	115.907	T	91.9343	Brenneria_goodwinii_01944 hypothetical protein
65772	Brenneria_goodwinii_01941	1665	449.511	3	3	3	11.1121	0	0	31.6715	31.6715	31.6715	T	25.1209	Brenneria_goodwinii_01941 recombination protein F
34508	Brenneria_goodwinii_01937	2277	721.729	2	2	2	6.30984	0	0	13.1505	13.1505	13.1505	T	10.4306	Brenneria_goodwinii_01937 ATP-dependent Clp protease ATP-binding subunit ClpA
212015	Brenneria_goodwinii_01933	1767	633.536	3	3	3	8.36732	0	0	22.4718	22.4718	22.4718	T	17.824	Brenneria_goodwinii_01933 ATP-binding/permease protein CydD
190868	Brenneria_goodwinii_01932	963	208.99	2	2	2	9.21577	0	0	45.4144	45.4144	45.4144	T	36.0213	Brenneria_goodwinii_01932 Thioredoxin reductase
172640	Brenneria_goodwinii_01930	3330	985.966	3	3	3	10.1322	0	0	14.4393	14.4393	14.4393	T	11.4528	Brenneria_goodwinii_01930 DNA translocase FtsK
109576	Brenneria_goodwinii_01927	1296	540.903	2	2	2	4.79198	0	0	17.5468	17.5468	17.5468	T	13.9176	Brenneria_goodwinii_01927 Serine--tRNA ligase
93951	Brenneria_goodwinii_01926	1194	548.926	3	3	3	6.52547	0	0	25.9355	25.9355	25.9355	T	20.5713	Brenneria_goodwinii_01926 putative MFS-type transporter YcaD
70190	Brenneria_goodwinii_01924	2286	837.454	4	4	4	10.9188	0	0	22.6666	22.6666	22.6666	T	17.9785	Brenneria_goodwinii_01924 Formate acetyltransferase 1
235202	Brenneria_goodwinii_01920	1290	487.059	4	4	4	10.5942	0	0	38.9732	38.9732	38.9732	T	30.9124	Brenneria_goodwinii_01920 3-phosphoshikimate 1-carboxyvinyltransferase
211019	Brenneria_goodwinii_01918	1707	890.835	3	3	3	5.74854	0	0	15.9813	15.9813	15.9813	T	12.6759	Brenneria_goodwinii_01918 30S ribosomal protein S1
146195	Brenneria_goodwinii_01911	1629	399.563	2	2	2	8.1539	0	0	23.7538	23.7538	23.7538	T	18.8408	Brenneria_goodwinii_01911 OPT oligopeptide transporter protein
231428	Brenneria_goodwinii_01898	747	380.567	2	2	2	3.92572	0	0	24.9395	24.9395	24.9395	T	19.7812	Brenneria_goodwinii_01898 Flagellar brake protein YcgR
217071	Brenneria_goodwinii_01895	1365	323.599	2	2	2	8.43637	0	0	29.3299	29.3299	29.3299	T	23.2636	Brenneria_goodwinii_01895 Low-affinity putrescine importer PlaP
155956	Brenneria_goodwinii_01890	1008	338.84	2	2	2	5.94972	0	0	28.0107	28.0107	28.0107	T	22.2172	Brenneria_goodwinii_01890 Ferric enterobactin transport system permease protein FepD
102873	Brenneria_goodwinii_01886	1749	685.964	3	3	3	7.64909	0	0	20.7543	20.7543	20.7543	T	16.4617	Brenneria_goodwinii_01886 Lipid A export ATP-binding/permease protein MsbA
26932	Brenneria_goodwinii_01879	1326	383.457	2	2	2	6.91602	0	0	24.7515	24.7515	24.7515	T	19.6321	Brenneria_goodwinii_01879 Chromosome partition protein MukF
1694	Brenneria_goodwinii_01877	4440	1198.52	6	6	6	22.2274	0	0	23.7571	23.7571	23.7571	T	18.8434	Brenneria_goodwinii_01877 Chromosome partition protein MukB
166281	Brenneria_goodwinii_01875	549	143.652	2	2	2	7.64348	0	0	66.0704	66.0704	66.0704	T	52.405	Brenneria_goodwinii_01875 Peptidase M15
159293	Brenneria_goodwinii_01874	636	202.019	3	3	3	9.44463	0	0	70.4719	70.4719	70.4719	T	55.8962	Brenneria_goodwinii_01874 putative metallo-hydrolase
102766	Brenneria_goodwinii_01870	1401	415.768	2	2	2	6.73934	0	0	22.828	22.828	22.828	T	18.1064	Brenneria_goodwinii_01870 Asparagine--tRNA ligase
67265	Brenneria_goodwinii_01867	2616	668.833	2	2	2	7.82258	0	0	14.1906	14.1906	14.1906	T	11.2555	Brenneria_goodwinii_01867 Aminopeptidase N
231294	Brenneria_goodwinii_01862	2118	614.599	3	3	3	10.3384	0	0	23.1642	23.1642	23.1642	T	18.3731	Brenneria_goodwinii_01862 Ribosomal RNA large subunit methyltransferase K/L
206188	Brenneria_goodwinii_01861	1914	555.784	3	3	3	10.3313	0	0	25.6155	25.6155	25.6155	T	20.3175	Brenneria_goodwinii_01861 ABC transporter ATP-binding protein uup
112767	Brenneria_goodwinii_01852	648	218.984	2	2	2	5.91824	0	0	43.3417	43.3417	43.3417	T	34.3773	Brenneria_goodwinii_01852 Glutaredoxin-2
90068	Brenneria_goodwinii_01850	585	184.947	4	4	4	12.6523	0	0	102.636	102.636	102.636	T	81.4079	Brenneria_goodwinii_01850 Putative ribosomal N-acetyltransferase YdaF
62504	Brenneria_goodwinii_01847	1500	406.554	2	2	2	7.3791	0	0	23.3453	23.3453	23.3453	T	18.5168	Brenneria_goodwinii_01847 putative peptidoglycan biosynthesis protein MurJ
14720	Brenneria_goodwinii_01843	759	322.09	3	3	3	7.06945	0	0	44.201	44.201	44.201	T	35.0589	Brenneria_goodwinii_01843 Copper homeostasis protein CutC
2138	Brenneria_goodwinii_01841	543	142.426	2	2	2	7.62504	0	0	66.6393	66.6393	66.6393	T	52.8562	Brenneria_goodwinii_01841 Flavoredoxin
113308	Brenneria_goodwinii_01828	1044	507.592	3	3	3	6.17031	0	0	28.0475	28.0475	28.0475	T	22.2464	Brenneria_goodwinii_01828 High-affinity zinc uptake system protein ZnuA precursor
84660	Brenneria_goodwinii_01826	975	252.727	3	3	3	11.5738	0	0	56.3324	56.3324	56.3324	T	44.6812	Brenneria_goodwinii_01826 Lipid A biosynthesis (KDO)2-(lauroyl)-lipid IVA acyltransferase
44410	Brenneria_goodwinii_01823	1476	457.743	3	3	3	9.67355	0	0	31.1019	31.1019	31.1019	T	24.6691	Brenneria_goodwinii_01823 Glucose-6-phosphate 1-dehydrogenase
87970	Brenneria_goodwinii_01801	2103	661.478	2	2	2	6.35849	0	0	14.3484	14.3484	14.3484	T	11.3807	Brenneria_goodwinii_01801 Invasion protein InvA
173095	Brenneria_goodwinii_01785	2037	359.323	2	2	2	11.338	0	0	26.4139	26.4139	26.4139	T	20.9507	Brenneria_goodwinii_01785 Outer membrane protein MxiD precursor
58387	Brenneria_goodwinii_01774	729	328.234	2	2	2	4.44196	0	0	28.9158	28.9158	28.9158	T	22.9351	Brenneria_goodwinii_01774 ProP effector
49296	Brenneria_goodwinii_01773	2016	690.125	2	2	2	5.84242	0	0	13.7528	13.7528	13.7528	T	10.9083	Brenneria_goodwinii_01773 Tail-specific protease precursor
18516	Brenneria_goodwinii_01770	2334	615.9	2	2	2	7.57915	0	0	15.4102	15.4102	15.4102	T	12.2229	Brenneria_goodwinii_01770 Ferrous iron transport protein B
224781	Brenneria_goodwinii_01768	1044	472.108	2	2	2	4.42272	0	0	20.1037	20.1037	20.1037	T	15.9457	Brenneria_goodwinii_01768 Spermidine/putrescine-binding periplasmic protein precursor
212089	Brenneria_goodwinii_01767	777	241.593	2	2	2	6.43229	0	0	39.2856	39.2856	39.2856	T	31.1601	Brenneria_goodwinii_01767 Inner membrane ABC transporter permease protein YdcV
191740	Brenneria_goodwinii_01765	1116	384.333	2	2	2	5.80746	0	0	24.6951	24.6951	24.6951	T	19.5874	Brenneria_goodwinii_01765 Spermidine/putrescine import ATP-binding protein PotA
122493	Brenneria_goodwinii_01760	1371	330.886	3	3	3	12.4303	0	0	43.026	43.026	43.026	T	34.1269	Brenneria_goodwinii_01760 Adenylosuccinate lyase
84654	Brenneria_goodwinii_01757	447	196.59	2	2	2	4.54753	0	0	48.2788	48.2788	48.2788	T	38.2933	Brenneria_goodwinii_01757 Phosphatase NudJ
78731	Brenneria_goodwinii_01756	627	376.603	3	3	3	4.99465	0	0	37.803	37.803	37.803	T	29.9841	Brenneria_goodwinii_01756 Ribosomal large subunit pseudouridine synthase E
55561	Brenneria_goodwinii_01754	1173	417.399	3	3	3	8.43078	0	0	34.1081	34.1081	34.1081	T	27.0535	Brenneria_goodwinii_01754 putative MFS-type transporter YcaD
4575	Brenneria_goodwinii_01749	2169	783.042	2	2	2	5.53993	0	0	12.1209	12.1209	12.1209	T	9.61389	Brenneria_goodwinii_01749 Phytochrome-like protein cph2
205285	Brenneria_goodwinii_01747	1167	466.422	2	2	2	5.00405	0	0	20.3488	20.3488	20.3488	T	16.14	Brenneria_goodwinii_01747 Oligogalacturonate lyase
171519	Brenneria_goodwinii_01743	423	141.956	3	3	3	8.93942	0	0	100.29	100.29	100.29	T	79.5469	Brenneria_goodwinii_01743 hypothetical protein
165932	Brenneria_goodwinii_01742	1929	810.465	5	5	5	11.9006	0	0	29.2768	29.2768	29.2768	T	23.2215	Brenneria_goodwinii_01742 Threonine--tRNA ligase
128381	Brenneria_goodwinii_01737	984	435.318	3	3	3	6.78126	0	0	32.7042	32.7042	32.7042	T	25.9399	Brenneria_goodwinii_01737 Phenylalanine--tRNA ligase alpha subunit
116340	Brenneria_goodwinii_01736	2388	828.655	4	4	4	11.5271	0	0	22.9073	22.9073	22.9073	T	18.1694	Brenneria_goodwinii_01736 Phenylalanine--tRNA ligase beta subunit
37530	Brenneria_goodwinii_01730	498	127.909	2	2	2	7.78676	0	0	74.202	74.202	74.202	T	58.8548	Brenneria_goodwinii_01730 Nickel/cobalt homeostasis protein RcnB precursor
183094	Brenneria_goodwinii_01722	1632	544.118	2	2	2	5.99869	0	0	17.4431	17.4431	17.4431	T	13.8354	Brenneria_goodwinii_01722 Pectate disaccharide-lyase
163584	Brenneria_goodwinii_01721	762	226.673	2	2	2	6.72333	0	0	41.8714	41.8714	41.8714	T	33.2111	Brenneria_goodwinii_01721 2-dehydro-3-deoxy-D-gluconate 5-dehydrogenase
139226	Brenneria_goodwinii_01718	666	175.488	2	2	2	7.59025	0	0	54.0842	54.0842	54.0842	T	42.8979	Brenneria_goodwinii_01718 2-deoxyglucose-6-phosphate phosphatase
64637	Brenneria_goodwinii_01709	427	232.109	2	2	2	3.67931	0	0	40.8909	40.8909	40.8909	T	32.4334	Brenneria_goodwinii_01709 cspA
14941	Brenneria_goodwinii_01703	966	292.204	2	2	2	6.61183	0	0	32.4812	32.4812	32.4812	T	25.7631	Brenneria_goodwinii_01703 PTS system mannose-specific EIIAB component
131468	Brenneria_goodwinii_01693	1689	543.114	3	3	3	9.32954	0	0	26.2131	26.2131	26.2131	T	20.7914	Brenneria_goodwinii_01693 Long-chain-fatty-acid--CoA ligase
54883	Brenneria_goodwinii_01684	447	143.301	2	2	2	6.23862	0	0	66.2322	66.2322	66.2322	T	52.5333	Brenneria_goodwinii_01684 hypothetical protein
11631	Brenneria_goodwinii_01679	1257	289.902	2	2	2	8.67191	0	0	32.7392	32.7392	32.7392	T	25.9677	Brenneria_goodwinii_01679 D-amino acid dehydrogenase small subunit
233794	Brenneria_goodwinii_01678	1200	309.301	2	2	2	7.75944	0	0	30.6858	30.6858	30.6858	T	24.339	Brenneria_goodwinii_01678 Multidrug resistance protein MdtL
219169	Brenneria_goodwinii_01677	1275	451.667	3	3	3	8.46863	0	0	31.5203	31.5203	31.5203	T	25.001	Brenneria_goodwinii_01677 hypothetical protein
39537	Brenneria_goodwinii_01661	621	278.679	3	3	3	6.68512	0	0	51.0865	51.0865	51.0865	T	40.5202	Brenneria_goodwinii_01661 hypothetical protein
11332	Brenneria_goodwinii_01656	903	367.055	2	2	2	4.92025	0	0	25.8575	25.8575	25.8575	T	20.5094	Brenneria_goodwinii_01656 NTE family protein RssA
213861	Brenneria_goodwinii_01653	408	97.9455	2	2	2	8.33116	0	0	96.9022	96.9022	96.9022	T	76.8599	Brenneria_goodwinii_01653 DNA-binding protein H-NS
112124	Brenneria_goodwinii_01644	909	271.517	3	3	3	10.0436	0	0	52.434	52.434	52.434	T	41.589	Brenneria_goodwinii_01644 Oligopeptide transport system permease protein OppC
88769	Brenneria_goodwinii_01642	1014	394.817	2	2	2	5.13656	0	0	24.0393	24.0393	24.0393	T	19.0673	Brenneria_goodwinii_01642 Oligopeptide transport ATP-binding protein OppF
4711	Brenneria_goodwinii_01633	753	188.729	2	2	2	7.97971	0	0	50.2899	50.2899	50.2899	T	39.8884	Brenneria_goodwinii_01633 hypothetical protein
209338	Brenneria_goodwinii_01629	1191	370.647	2	2	2	6.4266	0	0	25.6069	25.6069	25.6069	T	20.3106	Brenneria_goodwinii_01629 Tryptophan synthase beta chain
158727	Brenneria_goodwinii_01625	1566	418.242	2	2	2	7.48849	0	0	22.6929	22.6929	22.6929	T	17.9993	Brenneria_goodwinii_01625 Anthranilate synthase component 1
119370	Brenneria_goodwinii_01621	1305	313.409	2	2	2	8.32777	0	0	30.2835	30.2835	30.2835	T	24.02	Brenneria_goodwinii_01621 Nitrate regulatory protein
88430	Brenneria_goodwinii_01619	921	218.74	2	2	2	8.42097	0	0	43.3901	43.3901	43.3901	T	34.4157	Brenneria_goodwinii_01619 Bicarbonate transport system permease protein CmpB
77097	Brenneria_goodwinii_01618	795	242.753	2	2	2	6.54987	0	0	39.0979	39.0979	39.0979	T	31.0113	Brenneria_goodwinii_01618 Bicarbonate transport ATP-binding protein CmpD
27848	Brenneria_goodwinii_01614	4230	1061.65	2	2	2	7.96871	0	0	8.93996	8.93996	8.93996	T	7.0909	Brenneria_goodwinii_01614 Nitrate reductase
180604	Brenneria_goodwinii_01608	1047	412.356	2	2	2	5.07813	0	0	23.0168	23.0168	23.0168	T	18.2563	Brenneria_goodwinii_01608 putative protease SohB
164036	Brenneria_goodwinii_01606	2598	981.8	3	3	3	7.93848	0	0	14.5006	14.5006	14.5006	T	11.5015	Brenneria_goodwinii_01606 DNA topoisomerase 1
4224	Brenneria_goodwinii_01595	984	403.858	3	3	3	7.30949	0	0	35.2517	35.2517	35.2517	T	27.9606	Brenneria_goodwinii_01595 L-arabinose-binding periplasmic protein precursor
229503	Brenneria_goodwinii_01594	1524	539.672	2	2	2	5.64788	0	0	17.5869	17.5869	17.5869	T	13.9494	Brenneria_goodwinii_01594 Arabinose import ATP-binding protein AraG
198778	Brenneria_goodwinii_01592	960	199.131	3	3	3	14.4629	0	0	71.4942	71.4942	71.4942	T	56.707	Brenneria_goodwinii_01592 Arabinose operon regulatory protein
174158	Brenneria_goodwinii_01590	1014	397.787	2	2	2	5.0982	0	0	23.8598	23.8598	23.8598	T	18.9249	Brenneria_goodwinii_01590 hypothetical protein
115788	Brenneria_goodwinii_01585	1173	513.306	2	2	2	4.57037	0	0	18.4902	18.4902	18.4902	T	14.6659	Brenneria_goodwinii_01585 Mannose-6-phosphate isomerase
30351	Brenneria_goodwinii_01580	891	413.825	2	2	2	4.30617	0	0	22.9352	22.9352	22.9352	T	18.1915	Brenneria_goodwinii_01580 HTH-type transcriptional regulator BenM
19344	Brenneria_goodwinii_01579	1218	420.996	3	3	3	8.67941	0	0	33.8167	33.8167	33.8167	T	26.8224	Brenneria_goodwinii_01579 N-acetylglucosamine repressor
233524	Brenneria_goodwinii_01577	1464	444.161	3	3	3	9.88831	0	0	32.053	32.053	32.053	T	25.4235	Brenneria_goodwinii_01577 Multidrug resistance protein 3
175259	Brenneria_goodwinii_01570	1218	452.295	2	2	2	5.38587	0	0	20.9844	20.9844	20.9844	T	16.6442	Brenneria_goodwinii_01570 Glucosyl-3-phosphoglycerate synthase
184610	Brenneria_goodwinii_01553	954	380.549	2	2	2	5.0138	0	0	24.9406	24.9406	24.9406	T	19.7821	Brenneria_goodwinii_01553 hypothetical protein
172983	Brenneria_goodwinii_01552	855	278.79	2	2	2	6.13365	0	0	34.044	34.044	34.044	T	27.0027	Brenneria_goodwinii_01552 2-dehydro-3-deoxyphosphooctonate aldolase
147089	Brenneria_goodwinii_01549	846	227.613	2	2	2	7.43368	0	0	41.6986	41.6986	41.6986	T	33.074	Brenneria_goodwinii_01549 Release factor glutamine methyltransferase
108308	Brenneria_goodwinii_01546	624	305.075	2	2	2	4.09079	0	0	31.1108	31.1108	31.1108	T	24.6761	Brenneria_goodwinii_01546 Outer-membrane lipoprotein LolB precursor
144670	Brenneria_goodwinii_01543	270	58.4673	2	2	2	9.23593	0	0	162.332	162.332	162.332	T	128.757	Brenneria_goodwinii_01543 hypothetical protein
162286	Brenneria_goodwinii_01530	1587	383.365	2	2	2	8.27932	0	0	24.7574	24.7574	24.7574	T	19.6368	Brenneria_goodwinii_01530 Nif-specific regulatory protein
143279	Brenneria_goodwinii_01529	1485	307.196	2	2	2	9.6681	0	0	30.896	30.896	30.896	T	24.5058	Brenneria_goodwinii_01529 Nitrogen fixation regulatory protein
232413	Brenneria_goodwinii_01516	1146	427.747	3	3	3	8.03747	0	0	33.283	33.283	33.283	T	26.3991	Brenneria_goodwinii_01516 2-isopropylmalate synthase
149608	Brenneria_goodwinii_01509	1758	809.344	6	6	6	13.0328	0	0	35.1808	35.1808	35.1808	T	27.9044	Brenneria_goodwinii_01509 D-lactate dehydrogenase
73083	Brenneria_goodwinii_01504	990	326.537	2	2	2	6.06363	0	0	29.066	29.066	29.066	T	23.0543	Brenneria_goodwinii_01504 (R)-stereoselective amidase
46876	Brenneria_goodwinii_01501	672	162.871	2	2	2	8.25193	0	0	58.2739	58.2739	58.2739	T	46.2211	Brenneria_goodwinii_01501 FeMo cofactor biosynthesis protein NifB
194209	Brenneria_goodwinii_01493	822	312.633	2	2	2	5.25856	0	0	30.3587	30.3587	30.3587	T	24.0796	Brenneria_goodwinii_01493 D-methionine-binding lipoprotein MetQ precursor
183997	Brenneria_goodwinii_01492	1113	336.861	3	3	3	9.9121	0	0	42.2628	42.2628	42.2628	T	33.5216	Brenneria_goodwinii_01492 o-succinylbenzoate synthase
138753	Brenneria_goodwinii_01484	16653	7234.27	11	11	11	25.3215	0	0	7.21582	7.21582	7.21582	T	5.72337	Brenneria_goodwinii_01484 Filamentous hemagglutinin
183141	Brenneria_goodwinii_01483	1665	407.099	2	2	2	8.17982	0	0	23.314	23.314	23.314	T	18.492	Brenneria_goodwinii_01483 Hemolysin transporter protein ShlB precursor
107532	Brenneria_goodwinii_01478	1050	368.037	3	3	3	8.55893	0	0	38.6828	38.6828	38.6828	T	30.6821	Brenneria_goodwinii_01478 hypothetical protein
226328	Brenneria_goodwinii_01469	1278	402.084	2	2	2	6.35687	0	0	23.6048	23.6048	23.6048	T	18.7226	Brenneria_goodwinii_01469 Acyltransferase family protein
210867	Brenneria_goodwinii_01468	1044	512.158	2	2	2	4.07687	0	0	18.5316	18.5316	18.5316	T	14.6987	Brenneria_goodwinii_01468 hypothetical protein
198149	Brenneria_goodwinii_01467	690	284.459	3	3	3	7.27698	0	0	50.0484	50.0484	50.0484	T	39.6969	Brenneria_goodwinii_01467 ChaC-like protein
189427	Brenneria_goodwinii_01466	1101	323.679	2	2	2	6.80305	0	0	29.3227	29.3227	29.3227	T	23.2579	Brenneria_goodwinii_01466 Sodium/proton antiporter ChaA
176027	Brenneria_goodwinii_01465	1719	484.778	3	3	3	10.6379	0	0	29.3675	29.3675	29.3675	T	23.2934	Brenneria_goodwinii_01465 C4-dicarboxylic acid transporter DauA
137448	Brenneria_goodwinii_01461	1314	325.794	3	3	3	12.0997	0	0	43.6985	43.6985	43.6985	T	34.6603	Brenneria_goodwinii_01461 Sensor protein RstB
121606	Brenneria_goodwinii_01460	1011	299.302	2	2	2	6.75572	0	0	31.7109	31.7109	31.7109	T	25.1521	Brenneria_goodwinii_01460 HTH-type transcriptional regulator RafR
109330	Brenneria_goodwinii_01459	1308	537.45	4	4	4	9.73485	0	0	35.3191	35.3191	35.3191	T	28.014	Brenneria_goodwinii_01459 Lactose permease
93585	Brenneria_goodwinii_01458	2124	721.142	2	2	2	5.89066	0	0	13.1613	13.1613	13.1613	T	10.4391	Brenneria_goodwinii_01458 Alpha-galactosidase
53727	Brenneria_goodwinii_01455	1779	645.977	3	3	3	8.26191	0	0	22.039	22.039	22.039	T	17.4807	Brenneria_goodwinii_01455 Phytochrome-like protein cph2
16404	Brenneria_goodwinii_01452	3888	909.532	2	2	2	8.54945	0	0	10.4352	10.4352	10.4352	T	8.27687	Brenneria_goodwinii_01452 ATP-dependent RNA helicase HrpB
197024	Brenneria_goodwinii_01449	2589	511.917	5	5	5	25.2873	0	0	46.3509	46.3509	46.3509	T	36.7641	Brenneria_goodwinii_01449 hypothetical protein
48567	Brenneria_goodwinii_01434	984	312.431	3	3	3	9.44849	0	0	45.5675	45.5675	45.5675	T	36.1428	Brenneria_goodwinii_01434 Zinc transport protein ZntB
182634	Brenneria_goodwinii_01426	1608	506.433	3	3	3	9.52544	0	0	28.1117	28.1117	28.1117	T	22.2974	Brenneria_goodwinii_01426 hypothetical protein
119436	Brenneria_goodwinii_01421	2784	564.56	4	4	4	19.7251	0	0	33.6231	33.6231	33.6231	T	26.6688	Brenneria_goodwinii_01421 Cell division protein FtsL
227797	Brenneria_goodwinii_01411	1491	336.612	4	4	4	17.7177	0	0	56.3921	56.3921	56.3921	T	44.7285	Brenneria_goodwinii_01411 Endoglucanase 5 precursor
155130	Brenneria_goodwinii_01406	975	181.93	4	4	4	21.4368	0	0	104.338	104.338	104.338	T	82.758	Brenneria_goodwinii_01406 Dipeptide transport system permease protein DppB
4092	Brenneria_goodwinii_01394	264	56.1087	2	2	2	9.41031	0	0	169.156	169.156	169.156	T	134.17	Brenneria_goodwinii_01394 hypothetical protein
329	Brenneria_goodwinii_01393	1581	265.263	2	2	2	11.9202	0	0	35.7801	35.7801	35.7801	T	28.3797	Brenneria_goodwinii_01393 Cation/acetate symporter ActP
142185	Brenneria_goodwinii_01386	849	177.881	2	2	2	9.54573	0	0	53.3568	53.3568	53.3568	T	42.321	Brenneria_goodwinii_01386 hypothetical protein
54394	Brenneria_goodwinii_01378	2364	630.682	2	2	2	7.49665	0	0	15.049	15.049	15.049	T	11.9364	Brenneria_goodwinii_01378 Alpha-xylosidase
10631	Brenneria_goodwinii_01376	1071	284.382	2	2	2	7.53212	0	0	33.3746	33.3746	33.3746	T	26.4717	Brenneria_goodwinii_01376 HTH-type transcriptional repressor CytR
198293	Brenneria_goodwinii_01372	1596	449.094	2	2	2	7.10764	0	0	21.1339	21.1339	21.1339	T	16.7628	Brenneria_goodwinii_01372 PTS system maltose- and glucose-specific EIICB component
179103	Brenneria_goodwinii_01371	2313	892.886	5	5	5	12.9524	0	0	26.5743	26.5743	26.5743	T	21.0779	Brenneria_goodwinii_01371 Formate dehydrogenase H
124675	Brenneria_goodwinii_01366	1935	504.355	2	2	2	7.67316	0	0	18.8183	18.8183	18.8183	T	14.9261	Brenneria_goodwinii_01366 Exoribonuclease 2
15967	Brenneria_goodwinii_01356	1641	529.237	2	2	2	6.20138	0	0	17.9336	17.9336	17.9336	T	14.2244	Brenneria_goodwinii_01356 Periplasmic oligopeptide-binding protein precursor
233732	Brenneria_goodwinii_01355	2676	751.341	3	3	3	10.6849	0	0	18.9484	18.9484	18.9484	T	15.0293	Brenneria_goodwinii_01355 Aconitate hydratase 1
184569	Brenneria_goodwinii_01352	1278	385.054	3	3	3	9.95705	0	0	36.9733	36.9733	36.9733	T	29.3261	Brenneria_goodwinii_01352 Tyrosine--tRNA ligase
156304	Brenneria_goodwinii_01349	1113	211.291	3	3	3	15.8028	0	0	67.3795	67.3795	67.3795	T	53.4434	Brenneria_goodwinii_01349 Anhydro-N-acetylmuramic acid kinase
109880	Brenneria_goodwinii_01342	351	155.28	2	2	2	4.52086	0	0	61.1226	61.1226	61.1226	T	48.4806	Brenneria_goodwinii_01342 Glutaredoxin-4
105157	Brenneria_goodwinii_01341	843	404.861	3	3	3	6.24659	0	0	35.1645	35.1645	35.1645	T	27.8914	Brenneria_goodwinii_01341 Murein DD-endopeptidase MepH precursor
80297	Brenneria_goodwinii_01338	1161	441.347	3	3	3	7.89175	0	0	32.2574	32.2574	32.2574	T	25.5856	Brenneria_goodwinii_01338 Cyclopropane-fatty-acyl-phospholipid synthase
58127	Brenneria_goodwinii_01336	1374	414.499	2	2	2	6.62969	0	0	22.8978	22.8978	22.8978	T	18.1619	Brenneria_goodwinii_01336 Multidrug resistance protein MdtK
39918	Brenneria_goodwinii_01334	1986	529.134	2	2	2	7.50661	0	0	17.9371	17.9371	17.9371	T	14.2272	Brenneria_goodwinii_01334 Colicin I receptor precursor
87973	Brenneria_goodwinii_01318	801	214.829	2	2	2	7.4571	0	0	44.18	44.18	44.18	T	35.0422	Brenneria_goodwinii_01318 Trehalose-6-phosphate phosphatase
78041	Brenneria_goodwinii_01317	1425	389.26	3	3	3	10.9824	0	0	36.5737	36.5737	36.5737	T	29.0092	Brenneria_goodwinii_01317 Alpha,alpha-trehalose-phosphate synthase [UDP-forming]
60798	Brenneria_goodwinii_01316	1653	627.803	2	2	2	5.26598	0	0	15.118	15.118	15.118	T	11.9911	Brenneria_goodwinii_01316 Cytoplasmic trehalase
29069	Brenneria_goodwinii_01313	1161	426.44	2	2	2	5.44507	0	0	22.2566	22.2566	22.2566	T	17.6533	Brenneria_goodwinii_01313 Phosphotransferase enzyme family protein
213097	Brenneria_goodwinii_01309	3837	823.067	2	2	2	9.32367	0	0	11.5314	11.5314	11.5314	T	9.14637	Brenneria_goodwinii_01309 Signal transduction histidine-protein kinase BarA
152278	Brenneria_goodwinii_01287	1140	189.125	2	2	2	12.0555	0	0	50.1844	50.1844	50.1844	T	39.8047	Brenneria_goodwinii_01287 putative hydrolase YxeP
37609	Brenneria_goodwinii_01278	1014	221.536	2	2	2	9.15426	0	0	42.8424	42.8424	42.8424	T	33.9812	Brenneria_goodwinii_01278 Crotonyl-CoA reductase
173253	Brenneria_goodwinii_01269	696	102.8	4	4	4	27.0817	0	0	184.653	184.653	184.653	T	146.461	Brenneria_goodwinii_01269 putative glutamine ABC transporter permease protein GlnM
155278	Brenneria_goodwinii_01267	879	258.355	3	3	3	10.2069	0	0	55.1052	55.1052	55.1052	T	43.7077	Brenneria_goodwinii_01267 Lysine-arginine-ornithine-binding periplasmic protein precursor
118163	Brenneria_goodwinii_01264	1092	401.596	2	2	2	5.4383	0	0	23.6335	23.6335	23.6335	T	18.7454	Brenneria_goodwinii_01264 Uroporphyrinogen decarboxylase
29814	Brenneria_goodwinii_01258	1173	213.639	2	2	2	10.9811	0	0	44.4259	44.4259	44.4259	T	35.2373	Brenneria_goodwinii_01258 Cystathionine beta-lyase PatB
196568	Brenneria_goodwinii_01251	1236	263.309	2	2	2	9.38823	0	0	36.0457	36.0457	36.0457	T	28.5903	Brenneria_goodwinii_01251 Enterobactin exporter EntS
177958	Brenneria_goodwinii_01249	3918	1228.41	2	2	2	6.37896	0	0	7.72633	7.72633	7.72633	T	6.12829	Brenneria_goodwinii_01249 Dimodular nonribosomal peptide synthase
114556	Brenneria_goodwinii_01246	1602	638.664	4	4	4	10.0334	0	0	29.7218	29.7218	29.7218	T	23.5744	Brenneria_goodwinii_01246 Enterobactin synthase component E
54155	Brenneria_goodwinii_01243	468	138.749	2	2	2	6.74602	0	0	68.4053	68.4053	68.4053	T	54.257	Brenneria_goodwinii_01243 Inner membrane protein YdcZ
44207	Brenneria_goodwinii_01240	1350	612.781	2	2	2	4.40614	0	0	15.4886	15.4886	15.4886	T	12.2851	Brenneria_goodwinii_01240 K(+)/H(+) antiporter NhaP
182069	Brenneria_goodwinii_01231	1425	473.921	2	2	2	6.01366	0	0	20.0268	20.0268	20.0268	T	15.8847	Brenneria_goodwinii_01231 HTH-type transcriptional regulator NorG
148264	Brenneria_goodwinii_01229	1746	426.001	2	2	2	8.19716	0	0	22.2796	22.2796	22.2796	T	17.6715	Brenneria_goodwinii_01229 L-arabonate dehydratase
32820	Brenneria_goodwinii_01220	2478	628.106	3	3	3	11.8356	0	0	22.6661	22.6661	22.6661	T	17.978	Brenneria_goodwinii_01220 Benzylsuccinate synthase alpha subunit
158031	Brenneria_goodwinii_01212	1671	456.401	3	3	3	10.9838	0	0	31.1934	31.1934	31.1934	T	24.7416	Brenneria_goodwinii_01212 Methyl-accepting chemotaxis protein III
114963	Brenneria_goodwinii_01209	1146	223.957	2	2	2	10.2341	0	0	42.3794	42.3794	42.3794	T	33.614	Brenneria_goodwinii_01209 N-glycosyltransferase
85390	Brenneria_goodwinii_01206	933	612.132	2	2	2	3.04836	0	0	15.505	15.505	15.505	T	12.2981	Brenneria_goodwinii_01206 Peptidoglycan deacetylase
237201	Brenneria_goodwinii_01199	2358	342.082	2	2	2	13.7862	0	0	27.7452	27.7452	27.7452	T	22.0066	Brenneria_goodwinii_01199 Acyl-homoserine lactone acylase QuiP precursor
157108	Brenneria_goodwinii_01195	1395	410.017	3	3	3	10.2069	0	0	34.7223	34.7223	34.7223	T	27.5406	Brenneria_goodwinii_01195 6-phospho-beta-glucosidase BglB
54020	Brenneria_goodwinii_01187	1338	380.022	2	2	2	7.04169	0	0	24.9752	24.9752	24.9752	T	19.8096	Brenneria_goodwinii_01187 FeS cluster assembly protein SufD
232049	Brenneria_goodwinii_01181	3054	832.84	4	4	4	14.6679	0	0	22.7922	22.7922	22.7922	T	18.0781	Brenneria_goodwinii_01181 putative FAD-linked oxidoreductase
196177	Brenneria_goodwinii_01180	1110	322.323	3	3	3	10.3313	0	0	44.1691	44.1691	44.1691	T	35.0336	Brenneria_goodwinii_01180 putative inner membrane protein
180608	Brenneria_goodwinii_01178	1041	285.638	2	2	2	7.28896	0	0	33.2279	33.2279	33.2279	T	26.3554	Brenneria_goodwinii_01178 Thiamine biosynthesis lipoprotein ApbE precursor
168000	Brenneria_goodwinii_01177	2379	547.941	2	2	2	8.68341	0	0	17.3214	17.3214	17.3214	T	13.7388	Brenneria_goodwinii_01177 Phosphoenolpyruvate synthase
46142	Brenneria_goodwinii_01169	1005	325.393	3	3	3	9.26572	0	0	43.7523	43.7523	43.7523	T	34.703	Brenneria_goodwinii_01169 Hemin transport system permease protein HmuU
234810	Brenneria_goodwinii_01165	1017	259.483	2	2	2	7.83867	0	0	36.5771	36.5771	36.5771	T	29.0118	Brenneria_goodwinii_01165 Lipoate-protein ligase A
199446	Brenneria_goodwinii_01161	1002	196.69	6	6	6	30.5659	0	0	144.763	144.763	144.763	T	114.822	Brenneria_goodwinii_01161 Vitamin B12 import system permease protein BtuC
150529	Brenneria_goodwinii_01157	708	151.925	2	2	2	9.32037	0	0	62.4724	62.4724	62.4724	T	49.5512	Brenneria_goodwinii_01157 Lipoprotein-releasing system ATP-binding protein LolD
126991	Brenneria_goodwinii_01155	3450	813.614	4	4	4	16.9614	0	0	23.3308	23.3308	23.3308	T	18.5053	Brenneria_goodwinii_01155 Transcription-repair-coupling factor
7829	Brenneria_goodwinii_01148	1305	385.83	2	2	2	6.76465	0	0	24.5993	24.5993	24.5993	T	19.5114	Brenneria_goodwinii_01148 NADH dehydrogenase
199258	Brenneria_goodwinii_01144	573	125.012	2	2	2	9.16712	0	0	75.9218	75.9218	75.9218	T	60.2188	Brenneria_goodwinii_01144 Penicillin-binding protein activator LpoB precursor
191938	Brenneria_goodwinii_01143	351	105.063	2	2	2	6.68168	0	0	90.3371	90.3371	90.3371	T	71.6527	Brenneria_goodwinii_01143 HIT-like protein
75778	Brenneria_goodwinii_01132	930	260.038	2	2	2	7.1528	0	0	36.499	36.499	36.499	T	28.9499	Brenneria_goodwinii_01132 Malonyl CoA-acyl carrier protein transacylase
52587	Brenneria_goodwinii_01130	1047	568.328	3	3	3	5.52674	0	0	25.0502	25.0502	25.0502	T	19.869	Brenneria_goodwinii_01130 Phosphate acyltransferase
202264	Brenneria_goodwinii_01122	288	65.4679	2	2	2	8.7982	0	0	144.974	144.974	144.974	T	114.989	Brenneria_goodwinii_01122 Putative monooxygenase YcnE
147157	Brenneria_goodwinii_01114	1095	396.988	2	2	2	5.51653	0	0	23.9078	23.9078	23.9078	T	18.963	Brenneria_goodwinii_01114 NADPH dehydrogenase
107710	Brenneria_goodwinii_01111	2559	929.314	2	2	2	5.50729	0	0	10.2131	10.2131	10.2131	T	8.10068	Brenneria_goodwinii_01111 Glucans biosynthesis glucosyltransferase H
58558	Brenneria_goodwinii_01109	1515	667.972	3	3	3	6.80417	0	0	21.3133	21.3133	21.3133	T	16.9051	Brenneria_goodwinii_01109 PepSY-associated TM helix
12545	Brenneria_goodwinii_01102	621	321.52	2	2	2	3.86291	0	0	29.5196	29.5196	29.5196	T	23.414	Brenneria_goodwinii_01102 Threonine efflux protein
196897	Brenneria_goodwinii_01092	678	360.152	2	2	2	3.76507	0	0	26.3531	26.3531	26.3531	T	20.9025	Brenneria_goodwinii_01092 hypothetical protein
182358	Brenneria_goodwinii_01090	2055	682.318	3	3	3	9.03538	0	0	20.8652	20.8652	20.8652	T	16.5496	Brenneria_goodwinii_01090 Helicase IV
152058	Brenneria_goodwinii_01088	2136	849.32	4	4	4	10.0598	0	0	22.3499	22.3499	22.3499	T	17.7273	Brenneria_goodwinii_01088 Inner membrane protein YccS
112216	Brenneria_goodwinii_01085	1077	858.535	3	3	3	3.76339	0	0	16.5826	16.5826	16.5826	T	13.1528	Brenneria_goodwinii_01085 Outer membrane protein A precursor
92533	Brenneria_goodwinii_01083	1560	626.735	2	2	2	4.97818	0	0	15.1438	15.1438	15.1438	T	12.0116	Brenneria_goodwinii_01083 Lon protease
48849	Brenneria_goodwinii_01078	1011	326.997	3	3	3	9.27531	0	0	43.5377	43.5377	43.5377	T	34.5328	Brenneria_goodwinii_01078 Nucleoid-associated protein YejK
215393	Brenneria_goodwinii_00992	504	244.628	2	2	2	4.12054	0	0	38.7982	38.7982	38.7982	T	30.7735	Brenneria_goodwinii_00992 DNA protection during starvation protein
148154	Brenneria_goodwinii_00986	2109	578.552	2	2	2	7.29061	0	0	16.405	16.405	16.405	T	13.0119	Brenneria_goodwinii_00986 putative ATP-dependent helicase DinG
112552	Brenneria_goodwinii_00984	633	221.075	2	2	2	5.72657	0	0	42.9318	42.9318	42.9318	T	34.0522	Brenneria_goodwinii_00984 Threonine efflux protein
19758	Brenneria_goodwinii_00975	510	135.517	2	2	2	7.52671	0	0	70.0363	70.0363	70.0363	T	55.5506	Brenneria_goodwinii_00975 hypothetical protein
166302	Brenneria_goodwinii_00965	936	154.166	2	2	2	12.1428	0	0	61.5645	61.5645	61.5645	T	48.8311	Brenneria_goodwinii_00965 tRNA-dihydrouridine synthase C
120541	Brenneria_goodwinii_00962	1023	406.423	2	2	2	5.03417	0	0	23.3529	23.3529	23.3529	T	18.5228	Brenneria_goodwinii_00962 Transposase IS116/IS110/IS902 family protein
87510	Brenneria_goodwinii_00959	1947	739.946	3	3	3	7.89382	0	0	19.2402	19.2402	19.2402	T	15.2607	Brenneria_goodwinii_00959 Macrolide export ATP-binding/permease protein MacB
64209	Brenneria_goodwinii_00958	1368	416.604	3	3	3	9.85108	0	0	34.1732	34.1732	34.1732	T	27.1051	Brenneria_goodwinii_00958 Outer membrane protein OprM precursor
25860	Brenneria_goodwinii_00954	1374	224.176	3	3	3	18.3873	0	0	63.5067	63.5067	63.5067	T	50.3716	Brenneria_goodwinii_00954 ATP-dependent RNA helicase RhlE
191275	Brenneria_goodwinii_00948	2094	698.756	2	2	2	5.99351	0	0	13.5829	13.5829	13.5829	T	10.7736	Brenneria_goodwinii_00948 Ferric aerobactin receptor precursor
166446	Brenneria_goodwinii_00947	699	408.241	2	2	2	3.42444	0	0	23.2488	23.2488	23.2488	T	18.4403	Brenneria_goodwinii_00947 HTH-type transcriptional repressor AcnR
157684	Brenneria_goodwinii_00946	1002	260.869	3	3	3	11.523	0	0	54.5742	54.5742	54.5742	T	43.2866	Brenneria_goodwinii_00946 putative multidrug resistance protein EmrK
145386	Brenneria_goodwinii_00945	1743	631.118	2	2	2	5.52353	0	0	15.0386	15.0386	15.0386	T	11.9282	Brenneria_goodwinii_00945 putative ABC transporter ATP-binding protein YbhF
77599	Brenneria_goodwinii_00938	711	214.749	3	3	3	9.93253	0	0	66.2946	66.2946	66.2946	T	52.5829	Brenneria_goodwinii_00938 Inner membrane protein YbhL
189568	Brenneria_goodwinii_00923	1533	321.286	2	2	2	9.54291	0	0	29.5411	29.5411	29.5411	T	23.4311	Brenneria_goodwinii_00923 Long-chain-fatty-acid--CoA ligase
37611	Brenneria_goodwinii_00911	1698	504.587	3	3	3	10.0954	0	0	28.2146	28.2146	28.2146	T	22.3789	Brenneria_goodwinii_00911 NAD-dependent malic enzyme
213763	Brenneria_goodwinii_00907	1902	522.842	3	3	3	10.9134	0	0	27.2295	27.2295	27.2295	T	21.5976	Brenneria_goodwinii_00907 Glutathione import ATP-binding protein GsiA
191089	Brenneria_goodwinii_00906	1236	276.195	2	2	2	8.95018	0	0	34.3638	34.3638	34.3638	T	27.2563	Brenneria_goodwinii_00906 Molybdopterin molybdenumtransferase
125974	Brenneria_goodwinii_00900	912	298.223	2	2	2	6.11623	0	0	31.8256	31.8256	31.8256	T	25.2431	Brenneria_goodwinii_00900 Membrane transport protein
184881	Brenneria_goodwinii_00881	1194	393.318	2	2	2	6.07142	0	0	24.1309	24.1309	24.1309	T	19.1399	Brenneria_goodwinii_00881 Putative metal chaperone YciC
170430	Brenneria_goodwinii_00880	663	191.415	3	3	3	10.391	0	0	74.3759	74.3759	74.3759	T	58.9927	Brenneria_goodwinii_00880 hypothetical protein
136815	Brenneria_goodwinii_00876	1647	651.824	2	2	2	5.05351	0	0	14.5609	14.5609	14.5609	T	11.5492	Brenneria_goodwinii_00876 Paraquat-inducible protein B
117194	Brenneria_goodwinii_00875	606	160.511	2	2	2	7.55088	0	0	59.1307	59.1307	59.1307	T	46.9006	Brenneria_goodwinii_00875 hypothetical protein
43435	Brenneria_goodwinii_00867	1281	253.697	3	3	3	15.148	0	0	56.1168	56.1168	56.1168	T	44.5102	Brenneria_goodwinii_00867 Electron transfer flavoprotein-ubiquinone oxidoreductase
230494	Brenneria_goodwinii_00863	1158	414.163	2	2	2	5.592	0	0	22.9164	22.9164	22.9164	T	18.1766	Brenneria_goodwinii_00863 Acyl-CoA dehydrogenase
166214	Brenneria_goodwinii_00858	936	545.673	3	3	3	5.14594	0	0	26.0902	26.0902	26.0902	T	20.6939	Brenneria_goodwinii_00858 HTH-type transcriptional activator RhaS
141810	Brenneria_goodwinii_00855	1257	335.777	3	3	3	11.2307	0	0	42.3993	42.3993	42.3993	T	33.6298	Brenneria_goodwinii_00855 putative transporter
107107	Brenneria_goodwinii_00852	981	397.079	2	2	2	4.94108	0	0	23.9023	23.9023	23.9023	T	18.9586	Brenneria_goodwinii_00852 1-deoxy-D-xylulose-5-phosphate synthase
84896	Brenneria_goodwinii_00850	1017	289.519	4	4	4	14.0509	0	0	65.5647	65.5647	65.5647	T	52.0039	Brenneria_goodwinii_00850 Inositol 2-dehydrogenase
72403	Brenneria_goodwinii_00849	891	438.975	2	2	2	4.05945	0	0	21.6211	21.6211	21.6211	T	17.1492	Brenneria_goodwinii_00849 Inosose dehydratase
61348	Brenneria_goodwinii_00848	1464	437.748	2	2	2	6.68878	0	0	21.6817	21.6817	21.6817	T	17.1973	Brenneria_goodwinii_00848 D-xylose-proton symporter
19280	Brenneria_goodwinii_00845	1935	1200.37	4	4	4	6.44801	0	0	15.8137	15.8137	15.8137	T	12.5429	Brenneria_goodwinii_00845 3D-(3,5/4)-trihydroxycyclohexane-1,2-dione hydrolase
233525	Brenneria_goodwinii_00844	1362	484.044	3	3	3	8.44137	0	0	29.412	29.412	29.412	T	23.3287	Brenneria_goodwinii_00844 putative metabolite transport protein CsbC
206904	Brenneria_goodwinii_00842	1029	227.828	2	2	2	9.03313	0	0	41.6592	41.6592	41.6592	T	33.0428	Brenneria_goodwinii_00842 Inositol 2-dehydrogenase
128104	Brenneria_goodwinii_00836	1245	1107.6	2	2	2	2.24811	0	0	8.56912	8.56912	8.56912	T	6.79677	Brenneria_goodwinii_00836 hypothetical protein
113095	Brenneria_goodwinii_00835	2511	581.446	6	6	6	25.9113	0	0	48.97	48.97	48.97	T	38.8415	Brenneria_goodwinii_00835 Phage-related baseplate assembly protein
88558	Brenneria_goodwinii_00819	3279	842.948	4	4	4	15.5597	0	0	22.5189	22.5189	22.5189	T	17.8613	Brenneria_goodwinii_00819 Intracellular multiplication and human macrophage-killing
30053	Brenneria_goodwinii_00815	759	399.959	4	4	4	7.59077	0	0	47.4605	47.4605	47.4605	T	37.6442	Brenneria_goodwinii_00815 hypothetical protein
229436	Brenneria_goodwinii_00811	1905	943.66	3	3	3	6.05621	0	0	15.0867	15.0867	15.0867	T	11.9663	Brenneria_goodwinii_00811 Lipase (class 3)
206680	Brenneria_goodwinii_00810	2535	699.072	9	9	9	32.6361	0	0	61.0954	61.0954	61.0954	T	48.459	Brenneria_goodwinii_00810 Phage-related baseplate assembly protein
12072	Brenneria_goodwinii_00797	1785	517.559	2	2	2	6.89776	0	0	18.3382	18.3382	18.3382	T	14.5453	Brenneria_goodwinii_00797 Putative gamma-glutamyltransferase YwrD
228102	Brenneria_goodwinii_00796	1842	474.044	4	4	4	15.5429	0	0	40.0433	40.0433	40.0433	T	31.7611	Brenneria_goodwinii_00796 Glutathione import ATP-binding protein GsiA
169429	Brenneria_goodwinii_00790	696	326.443	2	2	2	4.26414	0	0	29.0744	29.0744	29.0744	T	23.0609	Brenneria_goodwinii_00790 L-cystine transport system permease protein TcyL
184786	Brenneria_goodwinii_00771	1008	326.995	3	3	3	9.24784	0	0	43.538	43.538	43.538	T	34.533	Brenneria_goodwinii_00771 Aliphatic nitrilase
137527	Brenneria_goodwinii_00770	483	131.235	2	2	2	7.36082	0	0	72.3214	72.3214	72.3214	T	57.3632	Brenneria_goodwinii_00770 DsrE/DsrF-like family protein
81647	Brenneria_goodwinii_00762	1725	428.72	2	2	2	8.0472	0	0	22.1383	22.1383	22.1383	T	17.5594	Brenneria_goodwinii_00762 Tannase and feruloyl esterase
60981	Brenneria_goodwinii_00761	8592	1801.08	6	6	6	28.6228	0	0	15.8091	15.8091	15.8091	T	12.5393	Brenneria_goodwinii_00761 N,N'-diacetylchitobiose phosphorylase
119490	Brenneria_goodwinii_00753	1005	430.154	2	2	2	4.67274	0	0	22.0645	22.0645	22.0645	T	17.5009	Brenneria_goodwinii_00753 Inositol 2-dehydrogenase
107253	Brenneria_goodwinii_00752	1929	640.728	3	3	3	9.03191	0	0	22.2196	22.2196	22.2196	T	17.6239	Brenneria_goodwinii_00752 5-dehydro-2-deoxygluconokinase
80880	Brenneria_goodwinii_00750	1512	460.167	2	2	2	6.57152	0	0	20.6254	20.6254	20.6254	T	16.3594	Brenneria_goodwinii_00750 Methylmalonate semialdehyde dehydrogenase [acylating]
62693	Brenneria_goodwinii_00749	822	272.493	5	5	5	15.083	0	0	87.0768	87.0768	87.0768	T	69.0667	Brenneria_goodwinii_00749 5-deoxy-glucuronate isomerase
39244	Brenneria_goodwinii_00746	1941	661.299	2	2	2	5.87027	0	0	14.3523	14.3523	14.3523	T	11.3838	Brenneria_goodwinii_00746 3D-(3,5/4)-trihydroxycyclohexane-1,2-dione hydrolase
1384	Brenneria_goodwinii_00743	1122	466.594	4	4	4	9.61864	0	0	40.6826	40.6826	40.6826	T	32.2682	Brenneria_goodwinii_00743 Glucose--fructose oxidoreductase precursor
225061	Brenneria_goodwinii_00742	1398	520.379	2	2	2	5.373	0	0	18.2389	18.2389	18.2389	T	14.4665	Brenneria_goodwinii_00742 Major myo-inositol transporter IolT
202519	Brenneria_goodwinii_00740	783	265.851	2	2	2	5.89052	0	0	35.701	35.701	35.701	T	28.3169	Brenneria_goodwinii_00740 hypothetical protein
84434	Brenneria_goodwinii_00730	906	397.692	2	2	2	4.55629	0	0	23.8655	23.8655	23.8655	T	18.9294	Brenneria_goodwinii_00730 hypothetical protein
54836	Brenneria_goodwinii_00727	810	337.586	2	2	2	4.79877	0	0	28.1147	28.1147	28.1147	T	22.2997	Brenneria_goodwinii_00727 Methionine-binding lipoprotein MetQ precursor
32298	Brenneria_goodwinii_00725	1368	304.004	2	2	2	8.9999	0	0	31.2205	31.2205	31.2205	T	24.7631	Brenneria_goodwinii_00725 Putative cystathionine beta-synthase
123938	Brenneria_goodwinii_00713	3153	780.444	2	2	2	8.08001	0	0	12.1612	12.1612	12.1612	T	9.64589	Brenneria_goodwinii_00713 Multidrug efflux pump subunit AcrB
50797	Brenneria_goodwinii_00709	324	165.222	2	2	2	3.92201	0	0	57.4449	57.4449	57.4449	T	45.5635	Brenneria_goodwinii_00709 hypothetical protein
216984	Brenneria_goodwinii_00704	726	197.894	2	2	2	7.33725	0	0	47.9606	47.9606	47.9606	T	38.0409	Brenneria_goodwinii_00704 GMP synthase [glutamine-hydrolyzing]
158288	Brenneria_goodwinii_00696	2328	631.877	2	2	2	7.36853	0	0	15.0205	15.0205	15.0205	T	11.9138	Brenneria_goodwinii_00696 Carbamoyltransferase HypF
117765	Brenneria_goodwinii_00694	1116	294.229	2	2	2	7.58591	0	0	32.2576	32.2576	32.2576	T	25.5857	Brenneria_goodwinii_00694 Hydrogenase isoenzymes formation protein HypD
21438	Brenneria_goodwinii_00685	1149	323.586	2	2	2	7.10166	0	0	29.3311	29.3311	29.3311	T	23.2645	Brenneria_goodwinii_00685 Hydrogenase-2 small chain precursor
7393	Brenneria_goodwinii_00684	1593	876.889	2	2	2	3.6333	0	0	10.8236	10.8236	10.8236	T	8.58498	Brenneria_goodwinii_00684 putative ABC transporter ATP-binding protein YheS
185965	Brenneria_goodwinii_00679	1536	795.013	2	2	2	3.86409	0	0	11.9383	11.9383	11.9383	T	9.46913	Brenneria_goodwinii_00679 NADH-quinone oxidoreductase subunit M
127161	Brenneria_goodwinii_00674	978	329.434	2	2	2	5.93745	0	0	28.8104	28.8104	28.8104	T	22.8515	Brenneria_goodwinii_00674 NADH-quinone oxidoreductase subunit H
115207	Brenneria_goodwinii_00673	2727	909.433	5	5	5	14.9929	0	0	26.0908	26.0908	26.0908	T	20.6944	Brenneria_goodwinii_00673 NADH-quinone oxidoreductase subunit G
81846	Brenneria_goodwinii_00671	1350	319.735	3	3	3	12.6667	0	0	44.5265	44.5265	44.5265	T	35.3171	Brenneria_goodwinii_00671 NADH-quinone oxidoreductase subunit F
227448	Brenneria_goodwinii_00663	1833	525.622	3	3	3	10.4619	0	0	27.0854	27.0854	27.0854	T	21.4834	Brenneria_goodwinii_00663 Putative malate transporter YflS
184802	Brenneria_goodwinii_00659	1203	570.425	2	2	2	4.21791	0	0	16.6387	16.6387	16.6387	T	13.1973	Brenneria_goodwinii_00659 Acetate kinase
170215	Brenneria_goodwinii_00658	2142	777.071	3	3	3	8.26951	0	0	18.321	18.321	18.321	T	14.5316	Brenneria_goodwinii_00658 Phosphate acetyltransferase
144858	Brenneria_goodwinii_00657	1023	611.129	2	2	2	3.3479	0	0	15.5305	15.5305	15.5305	T	12.3183	Brenneria_goodwinii_00657 HTH-type transcriptional regulator GntR
82654	Brenneria_goodwinii_00650	1392	370.415	2	2	2	7.51589	0	0	25.6229	25.6229	25.6229	T	20.3233	Brenneria_goodwinii_00650 Ethanolamine ammonia-lyase heavy chain
65824	Brenneria_goodwinii_00649	1386	396.149	5	5	5	17.4934	0	0	59.8962	59.8962	59.8962	T	47.5079	Brenneria_goodwinii_00649 putative amino acid permease YhdG
225777	Brenneria_goodwinii_00641	1518	476.036	4	4	4	12.7553	0	0	39.8757	39.8757	39.8757	T	31.6282	Brenneria_goodwinii_00641 Amidophosphoribosyltransferase
147100	Brenneria_goodwinii_00634	1011	353.037	3	3	3	8.59117	0	0	40.3264	40.3264	40.3264	T	31.9857	Brenneria_goodwinii_00634 USG-1 protein
120879	Brenneria_goodwinii_00632	1191	333.997	2	2	2	7.13181	0	0	28.4168	28.4168	28.4168	T	22.5394	Brenneria_goodwinii_00632 Flagellar regulator flk
106528	Brenneria_goodwinii_00631	1200	504.363	4	4	4	9.51695	0	0	37.6361	37.6361	37.6361	T	29.8518	Brenneria_goodwinii_00631 putative galactarate transporter
77213	Brenneria_goodwinii_00629	2019	501.828	2	2	2	8.04658	0	0	18.9131	18.9131	18.9131	T	15.0013	Brenneria_goodwinii_00629 tRNA 5-methylaminomethyl-2-thiouridine biosynthesis bifunctional protein MnmC
234977	Brenneria_goodwinii_00621	1086	310.235	3	3	3	10.5017	0	0	45.8901	45.8901	45.8901	T	36.3986	Brenneria_goodwinii_00621 Chorismate synthase
173425	Brenneria_goodwinii_00614	2397	819.334	2	2	2	5.85109	0	0	11.584	11.584	11.584	T	9.18804	Brenneria_goodwinii_00614 F1 capsule-anchoring protein precursor
10899	Brenneria_goodwinii_00599	1407	453.388	2	2	2	6.20661	0	0	20.9338	20.9338	20.9338	T	16.6041	Brenneria_goodwinii_00599 Polyol:NADP oxidoreductase
201988	Brenneria_goodwinii_00595	2211	716.764	4	4	4	12.3388	0	0	26.4833	26.4833	26.4833	T	21.0057	Brenneria_goodwinii_00595 Phytochrome-like protein cph2
175740	Brenneria_goodwinii_00594	1383	437.576	2	2	2	6.32118	0	0	21.6902	21.6902	21.6902	T	17.204	Brenneria_goodwinii_00594 ATP-dependent RNA helicase DbpA
152272	Brenneria_goodwinii_00592	1455	275.805	3	3	3	15.8264	0	0	51.6187	51.6187	51.6187	T	40.9424	Brenneria_goodwinii_00592 Glutamate-pyruvate aminotransferase AlaC
132028	Brenneria_goodwinii_00590	1464	629.161	3	3	3	6.98072	0	0	22.6281	22.6281	22.6281	T	17.9479	Brenneria_goodwinii_00590 Coniferyl aldehyde dehydrogenase
74928	Brenneria_goodwinii_00584	2445	748.634	2	2	2	6.5319	0	0	12.6779	12.6779	12.6779	T	10.0558	Brenneria_goodwinii_00584 Mechanosensitive channel MscK precursor
44299	Brenneria_goodwinii_00582	678	525.999	2	2	2	2.57795	0	0	18.044	18.044	18.044	T	14.312	Brenneria_goodwinii_00582 Putative O-methyltransferase/MSMEI_4947
207703	Brenneria_goodwinii_00575	1386	395.398	3	3	3	10.516	0	0	36.006	36.006	36.006	T	28.5589	Brenneria_goodwinii_00575 Cysteine--tRNA ligase
163437	Brenneria_goodwinii_00570	1071	159.815	2	2	2	13.403	0	0	59.3882	59.3882	59.3882	T	47.1049	Brenneria_goodwinii_00570 N5-carboxyaminoimidazole ribonucleotide synthase
56857	Brenneria_goodwinii_00563	2073	709.167	3	3	3	8.76944	0	0	20.0752	20.0752	20.0752	T	15.9231	Brenneria_goodwinii_00563 Polyphosphate kinase
10681	Brenneria_goodwinii_00560	1425	407.737	2	2	2	6.9898	0	0	23.2776	23.2776	23.2776	T	18.4631	Brenneria_goodwinii_00560 Magnesium transporter MgtE
230818	Brenneria_goodwinii_00559	1086	357.688	2	2	2	6.07232	0	0	26.5346	26.5346	26.5346	T	21.0465	Brenneria_goodwinii_00559 hypothetical protein
204714	Brenneria_goodwinii_00557	1467	548.3	3	3	3	8.02663	0	0	25.9652	25.9652	25.9652	T	20.5948	Brenneria_goodwinii_00557 hypothetical protein
187012	Brenneria_goodwinii_00556	2601	550.945	2	2	2	9.44196	0	0	17.227	17.227	17.227	T	13.6639	Brenneria_goodwinii_00556 Phage-related baseplate assembly protein
142148	Brenneria_goodwinii_00554	1041	299.484	3	3	3	10.4279	0	0	47.5374	47.5374	47.5374	T	37.7052	Brenneria_goodwinii_00554 Galactose-1-phosphate uridylyltransferase
79954	Brenneria_goodwinii_00549	1317	379.825	2	2	2	6.93477	0	0	24.9882	24.9882	24.9882	T	19.8198	Brenneria_goodwinii_00549 Putative tartrate transporter
14976	Brenneria_goodwinii_00543	3123	1270.59	2	2	2	4.91584	0	0	7.46988	7.46988	7.46988	T	5.92488	Brenneria_goodwinii_00543 Multidrug resistance protein MdtB
104043	Brenneria_goodwinii_00534	963	220.42	3	3	3	13.1068	0	0	64.5889	64.5889	64.5889	T	51.2299	Brenneria_goodwinii_00534 Glutathionyl-hydroquinone reductase YqjG
132476	Brenneria_goodwinii_00515	693	228.379	3	3	3	9.1033	0	0	62.3381	62.3381	62.3381	T	49.4447	Brenneria_goodwinii_00515 hypothetical protein
89818	Brenneria_goodwinii_00509	1374	455.317	3	3	3	9.05303	0	0	31.2677	31.2677	31.2677	T	24.8006	Brenneria_goodwinii_00509 putative MFS-type transporter EfpA
163468	Brenneria_goodwinii_00495	1113	443.603	2	2	2	5.018	0	0	21.3956	21.3956	21.3956	T	16.9703	Brenneria_goodwinii_00495 hypothetical protein
107912	Brenneria_goodwinii_00491	987	303.865	3	3	3	9.74446	0	0	46.852	46.852	46.852	T	37.1616	Brenneria_goodwinii_00491 HTH-type transcriptional regulator CdhR
136050	Brenneria_goodwinii_00467	615	795.678	2	2	2	1.54585	0	0	11.9284	11.9284	11.9284	T	9.46121	Brenneria_goodwinii_00467 hypothetical protein
6663	Brenneria_goodwinii_00456	1179	307.617	2	2	2	7.66537	0	0	30.8537	30.8537	30.8537	T	24.4722	Brenneria_goodwinii_00456 Outer membrane protein assembly factor BamB precursor
192758	Brenneria_goodwinii_00452	987	280.34	2	2	2	7.04144	0	0	33.8558	33.8558	33.8558	T	26.8533	Brenneria_goodwinii_00452 Cytoskeleton protein RodZ
180622	Brenneria_goodwinii_00451	762	257.729	2	2	2	5.91319	0	0	36.8261	36.8261	36.8261	T	29.2093	Brenneria_goodwinii_00451 tetratricopeptide repeat protein
171198	Brenneria_goodwinii_00450	1197	393.992	3	3	3	9.11439	0	0	36.1345	36.1345	36.1345	T	28.6608	Brenneria_goodwinii_00450 Dual-specificity RNA methyltransferase RlmN
140468	Brenneria_goodwinii_00447	798	330.744	2	2	2	4.82549	0	0	28.6963	28.6963	28.6963	T	22.7611	Brenneria_goodwinii_00447 enhanced serine sensitivity protein SseB
107353	Brenneria_goodwinii_00443	1851	434.503	2	2	2	8.52008	0	0	21.8437	21.8437	21.8437	T	17.3257	Brenneria_goodwinii_00443 Chaperone protein HscA
38531	Brenneria_goodwinii_00436	804	211.003	4	4	4	15.2415	0	0	89.9623	89.9623	89.9623	T	71.3553	Brenneria_goodwinii_00436 Inositol-1-monophosphatase
125023	Brenneria_goodwinii_00423	1437	409.181	2	2	2	7.02379	0	0	23.1955	23.1955	23.1955	T	18.3979	Brenneria_goodwinii_00423 Sensor histidine kinase GlrK
101936	Brenneria_goodwinii_00420	3885	868.132	10	10	10	44.7513	0	0	54.6641	54.6641	54.6641	T	43.3579	Brenneria_goodwinii_00420 Phosphoribosylformylglycinamidine synthase
56338	Brenneria_goodwinii_00419	1446	733.072	2	2	2	3.94504	0	0	12.9471	12.9471	12.9471	T	10.2692	Brenneria_goodwinii_00419 Membrane-bound lytic murein transglycosylase F precursor
166980	Brenneria_goodwinii_00416	687	282.176	2	2	2	4.86931	0	0	33.6355	33.6355	33.6355	T	26.6787	Brenneria_goodwinii_00416 hypothetical protein
87718	Brenneria_goodwinii_00415	1947	673.189	4	4	4	11.5688	0	0	28.1975	28.1975	28.1975	T	22.3654	Brenneria_goodwinii_00415 RNase E specificity factor CsrD
82755	Brenneria_goodwinii_00413	24972	8382.61	23	23	23	68.5176	0	0	13.0208	13.0208	13.0208	T	10.3277	Brenneria_goodwinii_00413 Poly(beta-D-mannuronate) C5 epimerase 1
95941	Brenneria_goodwinii_00385	1800	565.502	4	4	4	12.732	0	0	33.5671	33.5671	33.5671	T	26.6244	Brenneria_goodwinii_00385 Elongation factor 4
56595	Brenneria_goodwinii_00382	654	225.721	3	3	3	8.69214	0	0	63.072	63.072	63.072	T	50.0268	Brenneria_goodwinii_00382 Anti-sigma-E factor RseA
40929	Brenneria_goodwinii_00380	1647	707.211	2	2	2	4.65774	0	0	13.4205	13.4205	13.4205	T	10.6448	Brenneria_goodwinii_00380 L-aspartate oxidase
204478	Brenneria_goodwinii_00372	1416	297.713	2	2	2	9.51253	0	0	31.8802	31.8802	31.8802	T	25.2864	Brenneria_goodwinii_00372 Glutamate--tRNA ligase
147972	Brenneria_goodwinii_00364	1014	491.085	3	3	3	6.19444	0	0	28.9903	28.9903	28.9903	T	22.9942	Brenneria_goodwinii_00364 Sulfate-binding protein precursor
104416	Brenneria_goodwinii_00361	1506	540.588	4	4	4	11.1434	0	0	35.1141	35.1141	35.1141	T	27.8514	Brenneria_goodwinii_00361 Deoxyguanosinetriphosphate triphosphohydrolase
58625	Brenneria_goodwinii_00356	1281	284.819	2	2	2	8.9952	0	0	33.3234	33.3234	33.3234	T	26.4311	Brenneria_goodwinii_00356 Glutamate-1-semialdehyde 2,1-aminomutase
43085	Brenneria_goodwinii_00355	1461	423.844	2	2	2	6.89404	0	0	22.393	22.393	22.393	T	17.7614	Brenneria_goodwinii_00355 putative HTH-type transcriptional regulator YjiR
18117	Brenneria_goodwinii_00353	2484	596.594	3	3	3	12.4909	0	0	23.8633	23.8633	23.8633	T	18.9276	Brenneria_goodwinii_00353 Penicillin-binding protein 1B
226014	Brenneria_goodwinii_00352	2445	555.769	3	3	3	13.1979	0	0	25.6162	25.6162	25.6162	T	20.318	Brenneria_goodwinii_00352 ATP-dependent RNA helicase HrpB
175365	Brenneria_goodwinii_00348	921	281.475	2	2	2	6.54409	0	0	33.7193	33.7193	33.7193	T	26.7451	Brenneria_goodwinii_00348 Glutamyl-Q tRNA(Asp) synthetase
104527	Brenneria_goodwinii_00341	924	411.884	2	2	2	4.4867	0	0	23.0432	23.0432	23.0432	T	18.2772	Brenneria_goodwinii_00341 Daunorubicin/doxorubicin resistance ATP-binding protein DrrA
233517	Brenneria_goodwinii_00328	2151	716.303	2	2	2	6.00584	0	0	13.2502	13.2502	13.2502	T	10.5096	Brenneria_goodwinii_00328 Ribonucleoside-diphosphate reductase subunit alpha
207907	Brenneria_goodwinii_00327	963	298.306	2	2	2	6.45645	0	0	31.8167	31.8167	31.8167	T	25.2361	Brenneria_goodwinii_00327 Ribonucleoside-diphosphate reductase subunit beta nrdF2
143116	Brenneria_goodwinii_00319	1383	697.493	3	3	3	5.94845	0	0	20.4112	20.4112	20.4112	T	16.1896	Brenneria_goodwinii_00319 Membrane-bound lytic murein transglycosylase D precursor
126474	Brenneria_goodwinii_00318	756	369.309	2	2	2	4.09413	0	0	25.6997	25.6997	25.6997	T	20.3842	Brenneria_goodwinii_00318 hypothetical protein
38010	Brenneria_goodwinii_00308	2574	1357.22	3	3	3	5.68955	0	0	10.4896	10.4896	10.4896	T	8.32001	Brenneria_goodwinii_00308 Chaperone protein ClpB
223956	Brenneria_goodwinii_00305	735	223.493	2	2	2	6.5774	0	0	42.4673	42.4673	42.4673	T	33.6838	Brenneria_goodwinii_00305 Outer membrane protein assembly factor BamD precursor
193865	Brenneria_goodwinii_00301	1122	344.753	2	2	2	6.50901	0	0	27.5302	27.5302	27.5302	T	21.8361	Brenneria_goodwinii_00301 T-protein
167231	Brenneria_goodwinii_00299	717	264.937	2	2	2	5.4126	0	0	35.8241	35.8241	35.8241	T	28.4145	Brenneria_goodwinii_00299 Transcriptional regulatory protein YehT
112349	Brenneria_goodwinii_00292	795	324.02	2	2	2	4.9071	0	0	29.2918	29.2918	29.2918	T	23.2334	Brenneria_goodwinii_00292 Inner membrane protein YpjD
53355	Brenneria_goodwinii_00281	2628	1310.54	2	2	2	4.01056	0	0	7.24216	7.24216	7.24216	T	5.74426	Brenneria_goodwinii_00281 Alanine--tRNA ligase
226065	Brenneria_goodwinii_00276	675	341.494	2	2	2	3.95322	0	0	27.793	27.793	27.793	T	22.0446	Brenneria_goodwinii_00276 inner membrane protein
207702	Brenneria_goodwinii_00273	663	558.274	2	2	2	2.37518	0	0	17.0009	17.0009	17.0009	T	13.4846	Brenneria_goodwinii_00273 hypothetical protein
94948	Brenneria_goodwinii_00260	1197	850.941	4	4	4	5.62671	0	0	22.3074	22.3074	22.3074	T	17.6935	Brenneria_goodwinii_00260 hypothetical protein
157396	Brenneria_goodwinii_00258	1413	881.546	3	3	3	4.8086	0	0	16.1497	16.1497	16.1497	T	12.8095	Brenneria_goodwinii_00258 hypothetical protein
39656	Brenneria_goodwinii_00254	1041	864.797	2	2	2	2.4075	0	0	10.975	10.975	10.975	T	8.70503	Brenneria_goodwinii_00254 hypothetical protein
213322	Brenneria_goodwinii_00247	1428	1471.02	3	3	3	2.91227	0	0	9.67812	9.67812	9.67812	T	7.67639	Brenneria_goodwinii_00247 Mobilization protein A
157128	Brenneria_goodwinii_00240	378	232.706	2	2	2	3.24873	0	0	40.7859	40.7859	40.7859	T	32.3501	Brenneria_goodwinii_00240 hypothetical protein
22693	Brenneria_goodwinii_00221	1254	234.392	3	3	3	16.0501	0	0	60.739	60.739	60.739	T	48.1763	Brenneria_goodwinii_00221 Gamma-glutamyl phosphate reductase
226365	Brenneria_goodwinii_00218	1248	366.633	2	2	2	6.80791	0	0	25.8873	25.8873	25.8873	T	20.533	Brenneria_goodwinii_00218 2,6-dihydropseudooxynicotine hydrolase
200317	Brenneria_goodwinii_00215	1461	467.482	3	3	3	9.37577	0	0	30.454	30.454	30.454	T	24.1552	Brenneria_goodwinii_00215 Cytosol non-specific dipeptidase
182734	Brenneria_goodwinii_00214	1059	209.136	2	2	2	10.1274	0	0	45.3827	45.3827	45.3827	T	35.9962	Brenneria_goodwinii_00214 DNA polymerase IV
141581	Brenneria_goodwinii_00210	585	173.944	4	4	4	13.4526	0	0	109.129	109.129	109.129	T	86.5576	Brenneria_goodwinii_00210 Phosphoheptose isomerase
134066	Brenneria_goodwinii_00209	1719	595.446	3	3	3	8.66074	0	0	23.9093	23.9093	23.9093	T	18.9641	Brenneria_goodwinii_00209 putative ABC transporter ATP-binding protein YheS
34263	Brenneria_goodwinii_00200	1680	498.614	3	3	3	10.108	0	0	28.5526	28.5526	28.5526	T	22.647	Brenneria_goodwinii_00200 Short-chain-fatty-acid--CoA ligase
143829	Brenneria_goodwinii_00189	1236	525.836	2	2	2	4.70108	0	0	18.0496	18.0496	18.0496	T	14.3164	Brenneria_goodwinii_00189 Inner membrane transport protein YdiN
117780	Brenneria_goodwinii_00187	1221	525.211	2	2	2	4.64956	0	0	18.0711	18.0711	18.0711	T	14.3334	Brenneria_goodwinii_00187 Inner membrane transport protein YdiM
191010	Brenneria_goodwinii_00172	2649	913.465	2	2	2	5.7999	0	0	10.3903	10.3903	10.3903	T	8.24123	Brenneria_goodwinii_00172 Acetyltransferase Pat
159835	Brenneria_goodwinii_00171	1356	545.51	2	2	2	4.9715	0	0	17.3986	17.3986	17.3986	T	13.8001	Brenneria_goodwinii_00171 CDP-diacylglycerol--serine O-phosphatidyltransferase
26017	Brenneria_goodwinii_00157	1719	659.797	4	4	4	10.4214	0	0	28.7698	28.7698	28.7698	T	22.8194	Brenneria_goodwinii_00157 Proline--tRNA ligase
177252	Brenneria_goodwinii_00149	333	51.963	2	2	2	12.8168	0	0	182.652	182.652	182.652	T	144.874	Brenneria_goodwinii_00149 Inner membrane protein YgbE
172764	Brenneria_goodwinii_00148	687	106.931	2	2	2	12.8494	0	0	88.7591	88.7591	88.7591	T	70.401	Brenneria_goodwinii_00148 Adenylyl-sulfate kinase
164111	Brenneria_goodwinii_00147	1446	289.975	3	3	3	14.9599	0	0	49.0962	49.0962	49.0962	T	38.9416	Brenneria_goodwinii_00147 Sulfate adenylyltransferase subunit 1
135452	Brenneria_goodwinii_00145	1443	317.829	2	2	2	9.08035	0	0	29.8624	29.8624	29.8624	T	23.6859	Brenneria_goodwinii_00145 Siroheme synthase
109026	Brenneria_goodwinii_00143	1752	474.981	2	2	2	7.37713	0	0	19.9821	19.9821	19.9821	T	15.8492	Brenneria_goodwinii_00143 Sulfite reductase [NADPH] hemoprotein beta-component
40029	Brenneria_goodwinii_00138	1140	292.407	3	3	3	11.696	0	0	48.688	48.688	48.688	T	38.6178	Brenneria_goodwinii_00138 Unsaturated rhamnogalacturonyl hydrolase YesR
26360	Brenneria_goodwinii_00137	1557	475.186	2	2	2	6.55323	0	0	19.9735	19.9735	19.9735	T	15.8424	Brenneria_goodwinii_00137 hypothetical protein
7541	Brenneria_goodwinii_00136	1335	738.155	4	4	4	7.23426	0	0	25.7158	25.7158	25.7158	T	20.397	Brenneria_goodwinii_00136 hypothetical protein
213157	Brenneria_goodwinii_00134	1638	637.997	3	3	3	7.70223	0	0	22.3147	22.3147	22.3147	T	17.6993	Brenneria_goodwinii_00134 CTP synthase
193528	Brenneria_goodwinii_00133	846	159.569	2	2	2	10.6036	0	0	59.4799	59.4799	59.4799	T	47.1777	Brenneria_goodwinii_00133 Inner membrane ABC transporter permease protein YdcV
76884	Brenneria_goodwinii_00132	960	276.784	2	2	2	6.93682	0	0	34.2908	34.2908	34.2908	T	27.1984	Brenneria_goodwinii_00132 Putrescine transport system permease protein PotH
211628	Brenneria_goodwinii_00118	1332	512.426	5	5	5	12.997	0	0	46.3049	46.3049	46.3049	T	36.7277	Brenneria_goodwinii_00118 putative galactarate transporter
2777	Brenneria_goodwinii_00111	1434	236.727	3	3	3	18.1728	0	0	60.1397	60.1397	60.1397	T	47.701	Brenneria_goodwinii_00111 Bifunctional protein HldE
1130	Brenneria_goodwinii_00110	2853	655.37	4	4	4	17.4131	0	0	28.9642	28.9642	28.9642	T	22.9735	Brenneria_goodwinii_00110 Glutamate-ammonia-ligase adenylyltransferase
204831	Brenneria_goodwinii_00109	1335	330.965	3	3	3	12.101	0	0	43.0157	43.0157	43.0157	T	34.1187	Brenneria_goodwinii_00109 CYTH domain protein
188661	Brenneria_goodwinii_00108	621	221.018	3	3	3	8.42918	0	0	64.4142	64.4142	64.4142	T	51.0914	Brenneria_goodwinii_00108 SH3 domain-containing protein
168573	Brenneria_goodwinii_00101	3963	1274.51	5	5	5	15.5471	0	0	18.6172	18.6172	18.6172	T	14.7666	Brenneria_goodwinii_00101 Translocation and assembly module TamB
82082	Brenneria_goodwinii_00100	1782	544.49	2	2	2	6.54557	0	0	17.4312	17.4312	17.4312	T	13.8259	Brenneria_goodwinii_00100 Translocation and assembly module TamA precursor
233057	Brenneria_goodwinii_00093	1245	544.379	2	2	2	4.57402	0	0	17.4348	17.4348	17.4348	T	13.8287	Brenneria_goodwinii_00093 Aliphatic amidase expression-regulating protein
149848	Brenneria_goodwinii_00086	633	199.408	2	2	2	6.34878	0	0	47.5964	47.5964	47.5964	T	37.752	Brenneria_goodwinii_00086 Aliphatic amidase regulator
220675	Brenneria_goodwinii_00069	732	86.9073	3	3	3	25.2683	0	0	163.815	163.815	163.815	T	129.933	Brenneria_goodwinii_00069 23S rRNA (guanosine-2'-O-)-methyltransferase RlmB
211531	Brenneria_goodwinii_00068	2457	498.639	5	5	5	24.6371	0	0	47.5852	47.5852	47.5852	T	37.7431	Brenneria_goodwinii_00068 Ribonuclease R
162790	Brenneria_goodwinii_00065	1815	431.04	3	3	3	12.6323	0	0	33.0288	33.0288	33.0288	T	26.1974	Brenneria_goodwinii_00065 Nitrogen fixation protein VnfA
104777	Brenneria_goodwinii_00060	351	41.3862	2	2	2	16.9622	0	0	229.331	229.331	229.331	T	181.898	Brenneria_goodwinii_00060 Nitrogenase iron-iron protein delta chain
99971	Brenneria_goodwinii_00059	1569	347.065	3	3	3	13.5623	0	0	41.0202	41.0202	41.0202	T	32.536	Brenneria_goodwinii_00059 Nitrogenase iron-iron protein alpha chain
6348	Brenneria_goodwinii_00053	1557	602.766	3	3	3	7.74927	0	0	23.6189	23.6189	23.6189	T	18.7338	Brenneria_goodwinii_00053 Methyl-accepting chemotaxis protein II
31242	Brenneria_goodwinii_00052	1548	575.557	3	3	3	8.06871	0	0	24.7355	24.7355	24.7355	T	19.6195	Brenneria_goodwinii_00052 stationary phase inducible protein CsiE
233697	Brenneria_goodwinii_00050	1566	612.409	2	2	2	5.11423	0	0	15.498	15.498	15.498	T	12.2926	Brenneria_goodwinii_00050 PTS system maltose- and glucose-specific EIICB component
125984	Brenneria_goodwinii_00040	1233	636.226	2	2	2	3.87598	0	0	14.9179	14.9179	14.9179	T	11.8324	Brenneria_goodwinii_00040 E-cinnamoyl-CoA:R-phenyllactate CoA transferase
174257	Brenneria_goodwinii_00025	2157	380.349	2	2	2	11.3422	0	0	24.9537	24.9537	24.9537	T	19.7925	Brenneria_goodwinii_00025 Bifunctional protein Aas
65369	Brenneria_goodwinii_00017	1263	228.455	2	2	2	11.0569	0	0	41.5448	41.5448	41.5448	T	32.9521	Brenneria_goodwinii_00017 Diaminopimelate decarboxylase
74167	Gibbsiella_quercinecans04954	2181	685.985	2	2	2	6.35874	0	0	13.8358	13.8358	13.8358	T	10.9741	Gibbsiella_quercinecans04954 Catalase-peroxidase
168243	Gibbsiella_quercinecans03584	363	7208.51	4	4	4	0.201428	0	0	2.63331	2.63331	2.63331	T	2.08866	Gibbsiella_quercinecans03584 transfer-messenger RNA, SsrA
44908	Gibbsiella_quercinecans03079	358	202.901	4	4	4	7.05764	0	0	93.5545	93.5545	93.5545	T	74.2046	Gibbsiella_quercinecans03079 RNaseP_arch
40061	Gibbsiella_quercinecans03078	378	248.97	2	2	2	3.03652	0	0	38.1217	38.1217	38.1217	T	30.2369	Gibbsiella_quercinecans03078 RNaseP_bact_a
233591	Gibbsiella_quercinecans02936	2010	1284.14	2	2	2	3.1305	0	0	7.39104	7.39104	7.39104	T	5.86235	Gibbsiella_quercinecans02936 recombination protein F
119868	Gibbsiella_quercinecans02717	312	89.2635	2	2	2	6.99054	0	0	106.327	106.327	106.327	T	84.3355	Gibbsiella_quercinecans02717 30S ribosomal protein S10
208917	Gibbsiella_quercinecans02092	366	148.82	2	2	2	4.91869	0	0	63.7758	63.7758	63.7758	T	50.585	Gibbsiella_quercinecans02092 50S ribosomal protein L7/L12
218786	Gibbsiella_quercinecans01892	885	347.581	2	2	2	5.09234	0	0	27.3063	27.3063	27.3063	T	21.6585	Gibbsiella_quercinecans01892 Lipoprotein NlpI precursor
189357	Gibbsiella_quercinecans00349	2124	1517.11	3	3	3	4.2001	0	0	9.38411	9.38411	9.38411	T	7.44319	Gibbsiella_quercinecans00349 hypothetical protein
27716	Gibbsiella_quercinecans00334	1029	242.464	2	2	2	8.48786	0	0	39.1445	39.1445	39.1445	T	31.0482	Gibbsiella_quercinecans00334 Type IV secretion system protein VirB6
2761	Gibbsiella_quercinecans00331	2748	842.445	2	2	2	6.52386	0	0	11.2662	11.2662	11.2662	T	8.93598	Gibbsiella_quercinecans00331 Type IV secretion system protein virB4
77248	JZ794751.1_g1_i1	259	461.352	5	5	5	2.80697	0	0	51.4311	51.4311	51.4311	T	40.7936	#N/A
75599	JJIDKPPD_01089	2658	2083.45	2	2	2	2.55154	0	0	4.55549	4.55549	4.55549	T	3.61328	JJIDKPPD_01089 hypothetical protein
202798	JJIDKPPD_00897	990	444.436	2	2	2	4.45508	0	0	21.3554	21.3554	21.3554	T	16.9385	JJIDKPPD_00897 General stress protein 69
40996	JJIDKPPD_00405	2406	2504.16	2	2	2	1.9216	0	0	3.79014	3.79014	3.79014	T	3.00623	JJIDKPPD_00405 hypothetical protein
61866	JJIDKPPD_00169	1701	3107.59	2	2	2	1.09474	0	0	3.05418	3.05418	3.05418	T	2.42248	JJIDKPPD_00169 Periplasmic [NiFe] hydrogenase large subunit
125680	JEMFMAKJ_03182	285	251.799	2	2	2	2.26371	0	0	37.6932	37.6932	37.6932	T	29.8971	JEMFMAKJ_03182 hypothetical protein
33630	JEMFMAKJ_02645	1260	472.515	2	2	2	5.33316	0	0	20.0864	20.0864	20.0864	T	15.9319	JEMFMAKJ_02645 hypothetical protein
206962	JEMFMAKJ_01079	180	253.877	2	2	2	1.41801	0	0	37.3847	37.3847	37.3847	T	29.6524	JEMFMAKJ_01079 hypothetical protein
38629	JEMFMAKJ_00742	2529	1132.34	2	2	2	4.46685	0	0	8.38186	8.38186	8.38186	T	6.64824	JEMFMAKJ_00742 Translation initiation factor IF-2
132892	HO208995.1_g1_i1	290	1406.67	2	2	2	0.412321	0	0	6.74723	6.74723	6.74723	T	5.3517	EF1A_ORYSJ^EF1A_ORYSJ^Q:1-288,H:85-180^100%ID^E:1e-63^RecName: Full=Elongation factor 1-alpha;^Eukaryota; Viridiplantae; Streptophyta; Embryophyta; Tracheophyta; Spermatophyta; Magnoliophyta; Liliopsida; Poales; Poaceae; BOP clade; Oryzoideae; Oryzeae; Oryzinae; Oryza
156792	FR877983.1_g1_i1	416	825.004	2	2	2	1.00848	0	0	11.5044	11.5044	11.5044	T	9.1249	ALIX_DICDI^ALIX_DICDI^Q:3-350,H:386-499^29.31%ID^E:8e-07^RecName: Full=ALG-2 interacting protein X;^Eukaryota; Amoebozoa; Mycetozoa; Dictyosteliida; Dictyostelium
161522	FR877982.1_g1_i1	350	894.365	6	6	6	2.34803	0	0	31.8364	31.8364	31.8364	T	25.2517	ALIX_DICDI^ALIX_DICDI^Q:3-350,H:386-499^29.31%ID^E:6e-07^RecName: Full=ALG-2 interacting protein X;^Eukaryota; Amoebozoa; Mycetozoa; Dictyosteliida; Dictyostelium
172827	FR877979.1_g1_i1	367	464.529	3	3	3	2.37014	0	0	30.6476	30.6476	30.6476	T	24.3087	U75C1_ARATH^U75C1_ARATH^Q:2-346,H:27-143^43.59%ID^E:8e-25^RecName: Full=UDP-glycosyltransferase 75C1;^Eukaryota; Viridiplantae; Streptophyta; Embryophyta; Tracheophyta; Spermatophyta; Magnoliophyta; eudicotyledons; Gunneridae; Pentapetalae; rosids; malvids; Brassicales; Brassicaceae; Camelineae; Arabidopsis
211688	FR877970.1_g1_i1	994	1801.36	2	2	2	1.10361	0	0	5.26888	5.26888	5.26888	T	4.17911	AGD5_ARATH^AGD5_ARATH^Q:985-59,H:22-329^63.86%ID^E:4e-121^RecName: Full=Probable ADP-ribosylation factor GTPase-activating protein AGD5;^Eukaryota; Viridiplantae; Streptophyta; Embryophyta; Tracheophyta; Spermatophyta; Magnoliophyta; eudicotyledons; Gunneridae; Pentapetalae; rosids; malvids; Brassicales; Brassicaceae; Camelineae; Arabidopsis
19615	FR877959.1_g1_i1	261	212.814	3	3	3	3.67926	0	0	66.8973	66.8973	66.8973	T	53.0609	#N/A
117562	FR877935.1_g1_i1	419	1138.16	3	3	3	1.10441	0	0	12.5085	12.5085	12.5085	T	9.92136	AB19I_ARATH^AB19I_ARATH^Q:370-11,H:11-130^80%ID^E:1e-64^RecName: Full=ABC transporter I family member 19;^Eukaryota; Viridiplantae; Streptophyta; Embryophyta; Tracheophyta; Spermatophyta; Magnoliophyta; eudicotyledons; Gunneridae; Pentapetalae; rosids; malvids; Brassicales; Brassicaceae; Camelineae; Arabidopsis
128485	FR877931.1_g1_i1	147	142.843	3	3	3	3.08731	0	0	99.6671	99.6671	99.6671	T	79.0529	ADK2_ARATH^ADK2_ARATH^Q:135-16,H:70-109^77.5%ID^E:8e-15^RecName: Full=Adenosine kinase 2;^Eukaryota; Viridiplantae; Streptophyta; Embryophyta; Tracheophyta; Spermatophyta; Magnoliophyta; eudicotyledons; Gunneridae; Pentapetalae; rosids; malvids; Brassicales; Brassicaceae; Camelineae; Arabidopsis
188855	FR877916.1_g1_i1	713	1791.34	2	2	2	0.796051	0	0	5.29833	5.29833	5.29833	T	4.20248	BBE15_ARATH^BBE15_ARATH^Q:523-8,H:168-339^72.67%ID^E:2e-65^RecName: Full=Berberine bridge enzyme-like 15 {ECO:0000303|PubMed:26037923};^Eukaryota; Viridiplantae; Streptophyta; Embryophyta; Tracheophyta; Spermatophyta; Magnoliophyta; eudicotyledons; Gunneridae; Pentapetalae; rosids; malvids; Brassicales; Brassicaceae; Camelineae; Arabidopsis`BBE15_ARATH^BBE15_ARATH^Q:546-481,H:160-181^72.73%ID^E:3…
6000	FR877901.1_g1_i1	249	269.923	2	2	2	1.84497	0	0	35.1623	35.1623	35.1623	T	27.8897	PALY_POPTR^PALY_POPTR^Q:237-1,H:136-214^91.14%ID^E:4e-45^RecName: Full=Phenylalanine ammonia-lyase;^Eukaryota; Viridiplantae; Streptophyta; Embryophyta; Tracheophyta; Spermatophyta; Magnoliophyta; eudicotyledons; Gunneridae; Pentapetalae; rosids; fabids; Malpighiales; Salicaceae; Saliceae; Populus
94764	FR877880.1_g1_i1	305	246.034	3	3	3	3.719	0	0	57.8648	57.8648	57.8648	T	45.8966	#N/A
183212	FR877835.1_g1_i1	224	233.167	2	2	2	1.92137	0	0	40.7052	40.7052	40.7052	T	32.2862	#N/A
219407	FR877827.1_g1_i1	374	360.996	2	2	2	2.07205	0	0	26.2915	26.2915	26.2915	T	20.8536	RL273_ARATH^RL273_ARATH^Q:58-372,H:23-127^79.05%ID^E:3e-37^RecName: Full=60S ribosomal protein L27-3;^Eukaryota; Viridiplantae; Streptophyta; Embryophyta; Tracheophyta; Spermatophyta; Magnoliophyta; eudicotyledons; Gunneridae; Pentapetalae; rosids; malvids; Brassicales; Brassicaceae; Camelineae; Arabidopsis
70172	FR877802.1_g1_i1	157	146.813	2	2	2	2.13878	0	0	64.6479	64.6479	64.6479	T	51.2768	#N/A
129700	FR877790.1_g1_i1	525	602.596	2	2	2	1.74246	0	0	15.7504	15.7504	15.7504	T	12.4927	PDC4_ARATH^PDC4_ARATH^Q:1-513,H:68-238^89.47%ID^E:5e-107^RecName: Full=Pyruvate decarboxylase 4;^Eukaryota; Viridiplantae; Streptophyta; Embryophyta; Tracheophyta; Spermatophyta; Magnoliophyta; eudicotyledons; Gunneridae; Pentapetalae; rosids; malvids; Brassicales; Brassicaceae; Camelineae; Arabidopsis
135776	FR877789.1_g1_i1	478	415.826	3	3	3	3.44856	0	0	34.2371	34.2371	34.2371	T	27.1559	PDC1_ARATH^PDC1_ARATH^Q:455-36,H:103-242^90%ID^E:2e-83^RecName: Full=Pyruvate decarboxylase 1;^Eukaryota; Viridiplantae; Streptophyta; Embryophyta; Tracheophyta; Spermatophyta; Magnoliophyta; eudicotyledons; Gunneridae; Pentapetalae; rosids; malvids; Brassicales; Brassicaceae; Camelineae; Arabidopsis
173300	FR877779.1_g1_i1	278	285.366	5	5	5	4.87094	0	0	83.1489	83.1489	83.1489	T	65.9512	#N/A
178385	FR746044.1_g1_i1	384	509.584	2	2	2	1.50711	0	0	18.6252	18.6252	18.6252	T	14.773	U75C1_ARATH^U75C1_ARATH^Q:16-363,H:26-143^44.07%ID^E:1e-25^RecName: Full=UDP-glycosyltransferase 75C1;^Eukaryota; Viridiplantae; Streptophyta; Embryophyta; Tracheophyta; Spermatophyta; Magnoliophyta; eudicotyledons; Gunneridae; Pentapetalae; rosids; malvids; Brassicales; Brassicaceae; Camelineae; Arabidopsis
73024	FR666600.1_g1_i1	543	969.543	2	2	2	1.12011	0	0	9.78928	9.78928	9.78928	T	7.76456	14337_SOLLC^14337_SOLLC^Q:41-541,H:1-167^87.43%ID^E:2e-102^RecName: Full=14-3-3 protein 7;^Eukaryota; Viridiplantae; Streptophyta; Embryophyta; Tracheophyta; Spermatophyta; Magnoliophyta; eudicotyledons; Gunneridae; Pentapetalae; asterids; lamiids; Solanales; Solanaceae; Solanoideae; Solaneae; Solanum; Lycopersicon
16087	FR666571.1_g1_i1	673	1404.58	2	2	2	0.958291	0	0	6.75725	6.75725	6.75725	T	5.35965	APT1_ARATH^APT1_ARATH^Q:672-223,H:93-242^85.33%ID^E:3e-85^RecName: Full=Adenine phosphoribosyltransferase 1, chloroplastic;^Eukaryota; Viridiplantae; Streptophyta; Embryophyta; Tracheophyta; Spermatophyta; Magnoliophyta; eudicotyledons; Gunneridae; Pentapetalae; rosids; malvids; Brassicales; Brassicaceae; Camelineae; Arabidopsis
104029	FR666559.1_g1_i1	649	2052.49	3	3	3	0.948604	0	0	6.9363	6.9363	6.9363	T	5.50167	#N/A
46586	FR666533.1_g1_i1	694	3356.48	2	2	2	0.413528	0	0	2.8277	2.8277	2.8277	T	2.24285	EPHX3_XENTR^EPHX3_XENTR^Q:526-245,H:104-198^34.69%ID^E:6e-09^RecName: Full=Epoxide hydrolase 3;^Eukaryota; Metazoa; Chordata; Craniata; Vertebrata; Euteleostomi; Amphibia; Batrachia; Anura; Pipoidea; Pipidae; Xenopodinae; Xenopus; Silurana
54544	FR666532.1_g1_i1	625	1462.04	2	2	2	0.854971	0	0	6.49172	6.49172	6.49172	T	5.14903	EPHX3_XENTR^EPHX3_XENTR^Q:269-550,H:104-198^34.69%ID^E:2e-09^RecName: Full=Epoxide hydrolase 3;^Eukaryota; Metazoa; Chordata; Craniata; Vertebrata; Euteleostomi; Amphibia; Batrachia; Anura; Pipoidea; Pipidae; Xenopodinae; Xenopus; Silurana
192335	FR666512.1_g1_i1	501	351.15	4	4	4	5.70697	0	0	54.0575	54.0575	54.0575	T	42.8767	NDUB2_ARATH^NDUB2_ARATH^Q:68-208,H:11-57^85.11%ID^E:2e-23^RecName: Full=NADH dehydrogenase [ubiquinone] 1 beta subcomplex subunit 2;^Eukaryota; Viridiplantae; Streptophyta; Embryophyta; Tracheophyta; Spermatophyta; Magnoliophyta; eudicotyledons; Gunneridae; Pentapetalae; rosids; malvids; Brassicales; Brassicaceae; Camelineae; Arabidopsis
205176	FR666510.1_g1_i1	221	419.793	2	2	2	1.0529	0	0	22.6091	22.6091	22.6091	T	17.9328	METK_MEDTR^METK_MEDTR^Q:3-221,H:7-79^97.26%ID^E:3e-44^RecName: Full=S-adenosylmethionine synthase;^Eukaryota; Viridiplantae; Streptophyta; Embryophyta; Tracheophyta; Spermatophyta; Magnoliophyta; eudicotyledons; Gunneridae; Pentapetalae; rosids; fabids; Fabales; Fabaceae; Papilionoideae; Trifolieae; Medicago
19494	FR666502.1_g1_i1	634	1373.24	3	3	3	1.38505	0	0	10.3673	10.3673	10.3673	T	8.22298	#N/A
27725	FR666501.1_g1_i1	646	2191.79	2	2	2	0.589471	0	0	4.3303	4.3303	4.3303	T	3.43466	#N/A
31552	FR666500.1_g1_i1	273	1383.5	2	2	2	0.39465	0	0	6.86022	6.86022	6.86022	T	5.44132	#N/A
127762	FR666487.1_g1_i1	648	1481.14	3	3	3	1.3125	0	0	9.612	9.612	9.612	T	7.62394	HS181_ARATH^HS181_ARATH^Q:596-144,H:6-159^77.42%ID^E:2e-72^RecName: Full=18.1 kDa class I heat shock protein;^Eukaryota; Viridiplantae; Streptophyta; Embryophyta; Tracheophyta; Spermatophyta; Magnoliophyta; eudicotyledons; Gunneridae; Pentapetalae; rosids; malvids; Brassicales; Brassicaceae; Camelineae; Arabidopsis
135115	FR666486.1_g1_i1	582	2316.62	4	4	4	1.00491	0	0	8.19396	8.19396	8.19396	T	6.4992	HS181_ARATH^HS181_ARATH^Q:82-534,H:6-159^77.42%ID^E:5e-73^RecName: Full=18.1 kDa class I heat shock protein;^Eukaryota; Viridiplantae; Streptophyta; Embryophyta; Tracheophyta; Spermatophyta; Magnoliophyta; eudicotyledons; Gunneridae; Pentapetalae; rosids; malvids; Brassicales; Brassicaceae; Camelineae; Arabidopsis
181274	FR666479.1_g1_i1	691	1094.12	2	2	2	1.26311	0	0	8.67464	8.67464	8.67464	T	6.88046	MT2_ACTDE^MT2_ACTDE^Q:454-293,H:25-78^81.82%ID^E:2e-21^RecName: Full=Metallothionein-like protein type 2;^Eukaryota; Viridiplantae; Streptophyta; Embryophyta; Tracheophyta; Spermatophyta; Magnoliophyta; eudicotyledons; Gunneridae; Pentapetalae; asterids; Ericales; Actinidiaceae; Actinidia
225998	FR666473.1_g1_i1	678	2061.28	3	3	3	0.986765	0	0	6.90673	6.90673	6.90673	T	5.4782	#N/A
43456	FR666465.1_g1_i1	596	2909.9	2	2	2	0.409637	0	0	3.26167	3.26167	3.26167	T	2.58706	#N/A
95233	FR666456.1_g1_i1	305	90.763	3	3	3	10.0812	0	0	156.856	156.856	156.856	T	124.413	#N/A
117688	FR666453.1_g1_i1	562	749.456	2	2	2	1.49975	0	0	12.664	12.664	12.664	T	10.0447	TLP13_ORYSJ^TLP13_ORYSJ^Q:241-561,H:1-107^79.44%ID^E:7e-54^RecName: Full=Tubby-like F-box protein 13;^Eukaryota; Viridiplantae; Streptophyta; Embryophyta; Tracheophyta; Spermatophyta; Magnoliophyta; Liliopsida; Poales; Poaceae; BOP clade; Oryzoideae; Oryzeae; Oryzinae; Oryza
158277	FR666447.1_g1_i1	433	701.826	2	2	2	1.23392	0	0	13.5235	13.5235	13.5235	T	10.7264	TMN11_ARATH^TMN11_ARATH^Q:1-432,H:351-494^93.75%ID^E:5e-88^RecName: Full=Transmembrane 9 superfamily member 11 {ECO:0000305};^Eukaryota; Viridiplantae; Streptophyta; Embryophyta; Tracheophyta; Spermatophyta; Magnoliophyta; eudicotyledons; Gunneridae; Pentapetalae; rosids; malvids; Brassicales; Brassicaceae; Camelineae; Arabidopsis
175313	FR666445.1_g1_i1	661	1328.74	2	2	2	0.994925	0	0	7.14294	7.14294	7.14294	T	5.66556	IPYR4_ARATH^IPYR4_ARATH^Q:76-660,H:1-195^81.54%ID^E:7e-115^RecName: Full=Soluble inorganic pyrophosphatase 4 {ECO:0000303|PubMed:15135060};^Eukaryota; Viridiplantae; Streptophyta; Embryophyta; Tracheophyta; Spermatophyta; Magnoliophyta; eudicotyledons; Gunneridae; Pentapetalae; rosids; malvids; Brassicales; Brassicaceae; Camelineae; Arabidopsis
226035	FR666436.1_g1_i1	743	1315.71	2	2	2	1.12943	0	0	7.21368	7.21368	7.21368	T	5.72167	KINB2_ARATH^KINB2_ARATH^Q:743-156,H:94-289^76.02%ID^E:5e-111^RecName: Full=SNF1-related protein kinase regulatory subunit beta-2;^Eukaryota; Viridiplantae; Streptophyta; Embryophyta; Tracheophyta; Spermatophyta; Magnoliophyta; eudicotyledons; Gunneridae; Pentapetalae; rosids; malvids; Brassicales; Brassicaceae; Camelineae; Arabidopsis
40054	FR666429.1_g1_i1	547	949.976	2	2	2	1.15161	0	0	9.99092	9.99092	9.99092	T	7.9245	LPAT2_BRANA^LPAT2_BRANA^Q:545-237,H:274-376^69.9%ID^E:1e-41^RecName: Full=1-acyl-sn-glycerol-3-phosphate acyltransferase 2;^Eukaryota; Viridiplantae; Streptophyta; Embryophyta; Tracheophyta; Spermatophyta; Magnoliophyta; eudicotyledons; Gunneridae; Pentapetalae; rosids; malvids; Brassicales; Brassicaceae; Brassiceae; Brassica
124785	FR666418.1_g1_i1	671	1295.89	2	2	2	1.03558	0	0	7.32404	7.32404	7.32404	T	5.8092	RS12_HORVU^RS12_HORVU^Q:539-117,H:2-143^75.69%ID^E:1e-68^RecName: Full=40S ribosomal protein S12;^Eukaryota; Viridiplantae; Streptophyta; Embryophyta; Tracheophyta; Spermatophyta; Magnoliophyta; Liliopsida; Poales; Poaceae; BOP clade; Pooideae; Triticodae; Triticeae; Hordeinae; Hordeum
115510	FR666384.1_g1_i1	539	1566.71	2	2	2	0.688065	0	0	6.05799	6.05799	6.05799	T	4.80501	#N/A
174801	FR666375.1_g1_i1	573	575.669	2	2	2	1.99073	0	0	16.4871	16.4871	16.4871	T	13.0771	H2A1_MEDTR^H2A1_MEDTR^Q:540-160,H:23-148^85.04%ID^E:6e-49^RecName: Full=Probable histone H2A.1;^Eukaryota; Viridiplantae; Streptophyta; Embryophyta; Tracheophyta; Spermatophyta; Magnoliophyta; eudicotyledons; Gunneridae; Pentapetalae; rosids; fabids; Fabales; Fabaceae; Papilionoideae; Trifolieae; Medicago
210313	FR666369.1_g1_i1	721	928.272	3	3	3	2.33014	0	0	15.3368	15.3368	15.3368	T	12.1647	#N/A
50870	FR666358.1_g1_i1	655	746.606	2	2	2	1.75461	0	0	12.7124	12.7124	12.7124	T	10.0831	PSKR1_DAUCA^PSKR1_DAUCA^Q:264-539,H:538-627^37.23%ID^E:5e-07^RecName: Full=Phytosulfokine receptor 1;^Eukaryota; Viridiplantae; Streptophyta; Embryophyta; Tracheophyta; Spermatophyta; Magnoliophyta; eudicotyledons; Gunneridae; Pentapetalae; asterids; campanulids; Apiales; Apiaceae; Apioideae; Scandiceae; Daucinae; Daucus; Daucus sect. Daucus
114383	FR666348.1_g1_i1	681	1247.08	3	3	3	1.63822	0	0	11.416	11.416	11.416	T	9.05483	RUXG_ARATH^RUXG_ARATH^Q:414-178,H:1-79^93.67%ID^E:1e-45^RecName: Full=Probable small nuclear ribonucleoprotein G;^Eukaryota; Viridiplantae; Streptophyta; Embryophyta; Tracheophyta; Spermatophyta; Magnoliophyta; eudicotyledons; Gunneridae; Pentapetalae; rosids; malvids; Brassicales; Brassicaceae; Camelineae; Arabidopsis
120988	FR666347.1_g1_i1	513	1535.42	3	3	3	1.00233	0	0	9.27219	9.27219	9.27219	T	7.35442	RUXG_ARATH^RUXG_ARATH^Q:73-309,H:1-79^93.67%ID^E:2e-46^RecName: Full=Probable small nuclear ribonucleoprotein G;^Eukaryota; Viridiplantae; Streptophyta; Embryophyta; Tracheophyta; Spermatophyta; Magnoliophyta; eudicotyledons; Gunneridae; Pentapetalae; rosids; malvids; Brassicales; Brassicaceae; Camelineae; Arabidopsis
209733	FR666333.1_g1_i1	481	577.629	4	4	4	3.33086	0	0	32.8624	32.8624	32.8624	T	26.0654	#N/A
44771	FR666324.1_g1_i1	750	1447.69	2	2	2	1.03613	0	0	6.55606	6.55606	6.55606	T	5.20007	UBQ11_ARATH^UBQ11_ARATH^Q:749-96,H:11-228^99.54%ID^E:3e-152^RecName: Full=Polyubiquitin 11;^Eukaryota; Viridiplantae; Streptophyta; Embryophyta; Tracheophyta; Spermatophyta; Magnoliophyta; eudicotyledons; Gunneridae; Pentapetalae; rosids; malvids; Brassicales; Brassicaceae; Camelineae; Arabidopsis`UBQ11_ARATH^UBQ11_ARATH^Q:551-96,H:1-152^99.34%ID^E:4e-101^RecName: Full=Polyubiquitin 11;^Eukaryota…
53361	FR666323.1_g1_i1	680	4534.43	2	2	2	0.299927	0	0	2.09312	2.09312	2.09312	T	1.6602	UBQ11_ARATH^UBQ11_ARATH^Q:145-678,H:1-178^100%ID^E:1e-121^RecName: Full=Polyubiquitin 11;^Eukaryota; Viridiplantae; Streptophyta; Embryophyta; Tracheophyta; Spermatophyta; Magnoliophyta; eudicotyledons; Gunneridae; Pentapetalae; rosids; malvids; Brassicales; Brassicaceae; Camelineae; Arabidopsis`UBQ11_ARATH^UBQ11_ARATH^Q:145-603,H:77-229^99.35%ID^E:1e-102^RecName: Full=Polyubiquitin 11;^Eukaryota…
70959	FR666321.1_g1_i1	658	955.182	3	3	3	2.06662	0	0	14.9047	14.9047	14.9047	T	11.8219	EIF3H_ARATH^EIF3H_ARATH^Q:80-658,H:7-200^84.54%ID^E:1e-110^RecName: Full=Eukaryotic translation initiation factor 3 subunit H {ECO:0000255|HAMAP-Rule:MF_03007};^Eukaryota; Viridiplantae; Streptophyta; Embryophyta; Tracheophyta; Spermatophyta; Magnoliophyta; eudicotyledons; Gunneridae; Pentapetalae; rosids; malvids; Brassicales; Brassicaceae; Camelineae; Arabidopsis
9255	FR666317.1_g1_i1	524	631.448	2	2	2	1.65968	0	0	15.0307	15.0307	15.0307	T	11.9219	H4_SOYBN^H4_SOYBN^Q:34-279,H:18-99^100%ID^E:5e-50^RecName: Full=Histone H4;^Eukaryota; Viridiplantae; Streptophyta; Embryophyta; Tracheophyta; Spermatophyta; Magnoliophyta; eudicotyledons; Gunneridae; Pentapetalae; rosids; fabids; Fabales; Fabaceae; Papilionoideae; Phaseoleae; Glycine; Soja
15921	FR666316.1_g1_i1	518	750.32	2	2	2	1.38074	0	0	12.6494	12.6494	12.6494	T	10.0332	B2_DAUCA^B2_DAUCA^Q:511-89,H:65-205^80.85%ID^E:4e-85^RecName: Full=B2 protein;^Eukaryota; Viridiplantae; Streptophyta; Embryophyta; Tracheophyta; Spermatophyta; Magnoliophyta; eudicotyledons; Gunneridae; Pentapetalae; asterids; campanulids; Apiales; Apiaceae; Apioideae; Scandiceae; Daucinae; Daucus; Daucus sect. Daucus
31110	FR666314.1_g1_i1	673	1525.28	4	4	4	1.76492	0	0	12.4451	12.4451	12.4451	T	9.87106	#N/A
38239	FR666313.1_g1_i1	574	2469.59	3	3	3	0.697282	0	0	5.7648	5.7648	5.7648	T	4.57246	#N/A
131574	FR666301.1_g1_i1	480	1163.69	3	3	3	1.23744	0	0	12.2341	12.2341	12.2341	T	9.70368	#N/A
39808	FR666281.1_g1_i1	578	1286.99	2	2	2	0.898219	0	0	7.37467	7.37467	7.37467	T	5.84936	#N/A
48020	FR666280.1_g1_i1	648	699.421	2	2	2	1.85296	0	0	13.57	13.57	13.57	T	10.7633	C86A1_ARATH^C86A1_ARATH^Q:576-352,H:434-508^86.67%ID^E:9e-36^RecName: Full=Cytochrome P450 86A1;^Eukaryota; Viridiplantae; Streptophyta; Embryophyta; Tracheophyta; Spermatophyta; Magnoliophyta; eudicotyledons; Gunneridae; Pentapetalae; rosids; malvids; Brassicales; Brassicaceae; Camelineae; Arabidopsis
64518	FR666278.1_g1_i1	704	1563.05	2	2	2	0.900805	0	0	6.0722	6.0722	6.0722	T	4.81629	KCR1_ARATH^KCR1_ARATH^Q:691-194,H:153-318^65.66%ID^E:3e-75^RecName: Full=Very-long-chain 3-oxoacyl-CoA reductase 1;^Eukaryota; Viridiplantae; Streptophyta; Embryophyta; Tracheophyta; Spermatophyta; Magnoliophyta; eudicotyledons; Gunneridae; Pentapetalae; rosids; malvids; Brassicales; Brassicaceae; Camelineae; Arabidopsis
72654	FR666277.1_g1_i1	644	3709.3	2	2	2	0.347235	0	0	2.55874	2.55874	2.55874	T	2.02951	KCR1_ARATH^KCR1_ARATH^Q:180-644,H:1-152^63.87%ID^E:8e-57^RecName: Full=Very-long-chain 3-oxoacyl-CoA reductase 1;^Eukaryota; Viridiplantae; Streptophyta; Embryophyta; Tracheophyta; Spermatophyta; Magnoliophyta; eudicotyledons; Gunneridae; Pentapetalae; rosids; malvids; Brassicales; Brassicaceae; Camelineae; Arabidopsis
80815	FR666276.1_g1_i1	649	2764.67	11	11	11	2.58223	0	0	18.8816	18.8816	18.8816	T	14.9763	#N/A
155760	FR666266.1_g1_i1	613	1235.98	2	2	2	0.991921	0	0	7.679	7.679	7.679	T	6.09075	C7A14_ARATH^C7A14_ARATH^Q:2-493,H:349-512^65.85%ID^E:2e-74^RecName: Full=Cytochrome P450 72A14;^Eukaryota; Viridiplantae; Streptophyta; Embryophyta; Tracheophyta; Spermatophyta; Magnoliophyta; eudicotyledons; Gunneridae; Pentapetalae; rosids; malvids; Brassicales; Brassicaceae; Camelineae; Arabidopsis
236851	FR666255.1_g1_i1	680	1479.3	2	2	2	0.919351	0	0	6.41595	6.41595	6.41595	T	5.08893	TPR3_ORYSJ^TPR3_ORYSJ^Q:558-178,H:559-685^70.08%ID^E:2e-53^RecName: Full=Protein TPR3 {ECO:0000303|PubMed:24336200};^Eukaryota; Viridiplantae; Streptophyta; Embryophyta; Tracheophyta; Spermatophyta; Magnoliophyta; Liliopsida; Poales; Poaceae; BOP clade; Oryzoideae; Oryzeae; Oryzinae; Oryza
46449	FR666249.1_g1_i1	660	14395.5	5	5	5	0.229239	0	0	1.64828	1.64828	1.64828	T	1.30737	RABC1_ARATH^RABC1_ARATH^Q:456-190,H:112-200^89.89%ID^E:3e-49^RecName: Full=Ras-related protein RABC1;^Eukaryota; Viridiplantae; Streptophyta; Embryophyta; Tracheophyta; Spermatophyta; Magnoliophyta; eudicotyledons; Gunneridae; Pentapetalae; rosids; malvids; Brassicales; Brassicaceae; Camelineae; Arabidopsis
54213	FR666248.1_g1_i1	605	1805.27	3	3	3	1.00539	0	0	7.88618	7.88618	7.88618	T	6.25508	RABC1_ARATH^RABC1_ARATH^Q:194-460,H:112-200^89.89%ID^E:2e-49^RecName: Full=Ras-related protein RABC1;^Eukaryota; Viridiplantae; Streptophyta; Embryophyta; Tracheophyta; Spermatophyta; Magnoliophyta; eudicotyledons; Gunneridae; Pentapetalae; rosids; malvids; Brassicales; Brassicaceae; Camelineae; Arabidopsis
170977	FR666233.1_g1_i1	677	3261.71	2	2	2	0.415119	0	0	2.90986	2.90986	2.90986	T	2.30801	#N/A
233882	FR666224.1_g1_i1	786	1227.33	2	2	2	1.28083	0	0	7.73316	7.73316	7.73316	T	6.13371	RS8_ORYSJ^RS8_ORYSJ^Q:784-188,H:24-220^84.92%ID^E:2e-111^RecName: Full=40S ribosomal protein S8;^Eukaryota; Viridiplantae; Streptophyta; Embryophyta; Tracheophyta; Spermatophyta; Magnoliophyta; Liliopsida; Poales; Poaceae; BOP clade; Oryzoideae; Oryzeae; Oryzinae; Oryza
10758	FR666222.1_g1_i1	515	1079.84	2	2	2	0.953845	0	0	8.78938	8.78938	8.78938	T	6.97147	YLS3_ARATH^YLS3_ARATH^Q:49-345,H:17-113^30.69%ID^E:1e-06^RecName: Full=Protein YLS3;^Eukaryota; Viridiplantae; Streptophyta; Embryophyta; Tracheophyta; Spermatophyta; Magnoliophyta; eudicotyledons; Gunneridae; Pentapetalae; rosids; malvids; Brassicales; Brassicaceae; Camelineae; Arabidopsis
40805	FR666218.1_g1_i1	735	1151.87	4	4	4	2.55238	0	0	16.4795	16.4795	16.4795	T	13.0711	IF5A2_NICPL^IF5A2_NICPL^Q:621-142,H:1-159^95%ID^E:6e-107^RecName: Full=Eukaryotic translation initiation factor 5A-2;^Eukaryota; Viridiplantae; Streptophyta; Embryophyta; Tracheophyta; Spermatophyta; Magnoliophyta; eudicotyledons; Gunneridae; Pentapetalae; asterids; lamiids; Solanales; Solanaceae; Nicotianoideae; Nicotianeae; Nicotiana
47656	FR666217.1_g1_i1	532	2538.87	4	4	4	0.838167	0	0	7.47665	7.47665	7.47665	T	5.93025	IF5A2_NICPL^IF5A2_NICPL^Q:88-531,H:1-147^94.59%ID^E:3e-98^RecName: Full=Eukaryotic translation initiation factor 5A-2;^Eukaryota; Viridiplantae; Streptophyta; Embryophyta; Tracheophyta; Spermatophyta; Magnoliophyta; eudicotyledons; Gunneridae; Pentapetalae; asterids; lamiids; Solanales; Solanaceae; Nicotianoideae; Nicotianeae; Nicotiana
72848	FR666214.1_g1_i1	626	1856.57	2	2	2	0.674363	0	0	5.11219	5.11219	5.11219	T	4.05484	CYB5B_ARATH^CYB5B_ARATH^Q:528-127,H:1-134^80.6%ID^E:2e-66^RecName: Full=Cytochrome b5 isoform B {ECO:0000303|PubMed:19054355};^Eukaryota; Viridiplantae; Streptophyta; Embryophyta; Tracheophyta; Spermatophyta; Magnoliophyta; eudicotyledons; Gunneridae; Pentapetalae; rosids; malvids; Brassicales; Brassicaceae; Camelineae; Arabidopsis
57789	FR666196.1_g1_i1	719	1463.96	2	2	2	0.982267	0	0	6.48319	6.48319	6.48319	T	5.14227	#N/A
155992	FR666184.1_g1_i1	647	986.507	2	2	2	1.3117	0	0	9.62095	9.62095	9.62095	T	7.63104	MSRA_LACSA^MSRA_LACSA^Q:646-263,H:132-259^85.16%ID^E:9e-77^RecName: Full=Peptide methionine sulfoxide reductase;^Eukaryota; Viridiplantae; Streptophyta; Embryophyta; Tracheophyta; Spermatophyta; Magnoliophyta; eudicotyledons; Gunneridae; Pentapetalae; asterids; campanulids; Asterales; Asteraceae; Cichorioideae; Cichorieae; Lactucinae; Lactuca
189531	FR666180.1_g1_i1	686	2609.43	6	6	6	1.57736	0	0	10.9117	10.9117	10.9117	T	8.65485	#N/A
81232	FR666162.1_g1_i1	691	4759.21	2	2	2	0.290384	0	0	1.99426	1.99426	1.99426	T	1.58179	#N/A
87726	FR666161.1_g1_i1	495	647.633	2	2	2	1.52864	0	0	14.6551	14.6551	14.6551	T	11.624	#N/A
110518	FR666158.1_g1_i1	637	1949.23	2	2	2	0.653592	0	0	4.86918	4.86918	4.86918	T	3.86208	(BLASTP)GRP3_DAUCA^GRP3_DAUCA^Q:1-97,H:11-98^52.38%ID^E:3e-07^RecName: Full=Glycine-rich protein A3;^Eukaryota; Viridiplantae; Streptophyta; Embryophyta; Tracheophyta; Spermatophyta; Magnoliophyta; eudicotyledons; Gunneridae; Pentapetalae; asterids; campanulids; Apiales; Apiaceae; Apioideae; Scandiceae; Daucinae; Daucus; Daucus sect. Daucus
101273	FR666125.1_g1_i1	290	699.325	2	2	2	0.829372	0	0	13.5719	13.5719	13.5719	T	10.7648	4CL2_PETCR^4CL2_PETCR^Q:92-289,H:8-74^77.61%ID^E:4e-29^RecName: Full=4-coumarate--CoA ligase 1;^Eukaryota; Viridiplantae; Streptophyta; Embryophyta; Tracheophyta; Spermatophyta; Magnoliophyta; eudicotyledons; Gunneridae; Pentapetalae; asterids; campanulids; Apiales; Apiaceae; Apioideae; apioid superclade; Apieae; Petroselinum
144561	FR666120.1_g1_i1	712	2168.94	3	3	3	0.984812	0	0	6.56389	6.56389	6.56389	T	5.20628	#N/A
151103	FR666119.1_g1_i1	502	3003.49	3	3	3	0.501416	0	0	4.74005	4.74005	4.74005	T	3.75966	#N/A
202367	FR666112.1_g1_i1	274	197.439	2	2	2	2.77555	0	0	48.0713	48.0713	48.0713	T	38.1287	#N/A
58397	FR666098.1_g1_i1	694	1186.22	5	5	5	2.92525	0	0	20.0028	20.0028	20.0028	T	15.8656	RL131_ARATH^RL131_ARATH^Q:690-211,H:32-191^81.25%ID^E:3e-90^RecName: Full=60S ribosomal protein L13-1;^Eukaryota; Viridiplantae; Streptophyta; Embryophyta; Tracheophyta; Spermatophyta; Magnoliophyta; eudicotyledons; Gunneridae; Pentapetalae; rosids; malvids; Brassicales; Brassicaceae; Camelineae; Arabidopsis
64792	FR666097.1_g1_i1	492	763.705	3	3	3	1.93268	0	0	18.6416	18.6416	18.6416	T	14.786	RL131_BRANA^RL131_BRANA^Q:94-492,H:1-133^84.96%ID^E:4e-80^RecName: Full=60S ribosomal protein L13-1;^Eukaryota; Viridiplantae; Streptophyta; Embryophyta; Tracheophyta; Spermatophyta; Magnoliophyta; eudicotyledons; Gunneridae; Pentapetalae; rosids; malvids; Brassicales; Brassicaceae; Brassiceae; Brassica
73432	FR666096.1_g1_i1	684	1436.98	2	2	2	0.951996	0	0	6.60491	6.60491	6.60491	T	5.23881	C7A22_PANGI^C7A22_PANGI^Q:684-181,H:357-524^65.48%ID^E:6e-71^RecName: Full=Cytochrome P450 CYP749A22;^Eukaryota; Viridiplantae; Streptophyta; Embryophyta; Tracheophyta; Spermatophyta; Magnoliophyta; eudicotyledons; Gunneridae; Pentapetalae; asterids; campanulids; Apiales; Araliaceae; Panax
177389	FR666090.1_g1_i1	599	606.569	3	3	3	2.96257	0	0	23.4709	23.4709	23.4709	T	18.6164	VA722_ARATH^VA722_ARATH^Q:574-218,H:103-221^84.03%ID^E:2e-49^RecName: Full=Vesicle-associated membrane protein 722 {ECO:0000303|PubMed:11115874};^Eukaryota; Viridiplantae; Streptophyta; Embryophyta; Tracheophyta; Spermatophyta; Magnoliophyta; eudicotyledons; Gunneridae; Pentapetalae; rosids; malvids; Brassicales; Brassicaceae; Camelineae; Arabidopsis
10514	FR666079.1_g1_i1	561	964.164	2	2	2	1.1637	0	0	9.8439	9.8439	9.8439	T	7.80788	CP20A_ARATH^CP20A_ARATH^Q:560-48,H:32-202^90.06%ID^E:2e-100^RecName: Full=Peptidyl-prolyl cis-trans isomerase CYP20-1;^Eukaryota; Viridiplantae; Streptophyta; Embryophyta; Tracheophyta; Spermatophyta; Magnoliophyta; eudicotyledons; Gunneridae; Pentapetalae; rosids; malvids; Brassicales; Brassicaceae; Camelineae; Arabidopsis
77466	FR666069.1_g1_i1	580	1495.13	4	4	4	1.5517	0	0	12.6961	12.6961	12.6961	T	10.0701	NACA_PINTA^NACA_PINTA^Q:578-156,H:63-204^85.21%ID^E:5e-80^RecName: Full=Nascent polypeptide-associated complex subunit alpha-like protein;^Eukaryota; Viridiplantae; Streptophyta; Embryophyta; Tracheophyta; Spermatophyta; Pinidae; Pinales; Pinaceae; Pinus; Pinus
146530	FR666059.1_g1_i1	600	2287.19	5	5	5	1.31165	0	0	10.3742	10.3742	10.3742	T	8.22852	#N/A
159371	FR666057.1_g1_i1	604	1064.39	3	3	3	1.70238	0	0	13.3754	13.3754	13.3754	T	10.609	#N/A
88466	FR666035.1_g1_i1	620	272.401	5	5	5	11.3803	0	0	87.1064	87.1064	87.1064	T	69.0901	RR8_EUCGG^RR8_EUCGG^Q:503-102,H:1-134^92.54%ID^E:2e-84^RecName: Full=30S ribosomal protein S8, chloroplastic;^Eukaryota; Viridiplantae; Streptophyta; Embryophyta; Tracheophyta; Spermatophyta; Magnoliophyta; eudicotyledons; Gunneridae; Pentapetalae; rosids; malvids; Myrtales; Myrtaceae; Myrtoideae; Eucalypteae; Eucalyptus
94647	FR666034.1_g1_i1	474	243.353	3	3	3	5.84336	0	0	58.5022	58.5022	58.5022	T	46.4022	RR8_EUCGG^RR8_EUCGG^Q:58-459,H:1-134^91.79%ID^E:1e-84^RecName: Full=30S ribosomal protein S8, chloroplastic;^Eukaryota; Viridiplantae; Streptophyta; Embryophyta; Tracheophyta; Spermatophyta; Magnoliophyta; eudicotyledons; Gunneridae; Pentapetalae; rosids; malvids; Myrtales; Myrtaceae; Myrtoideae; Eucalypteae; Eucalyptus
221479	FR666014.1_g1_i1	695	943.884	2	2	2	1.47264	0	0	10.0554	10.0554	10.0554	T	7.97563	DPYS_ARATH^DPYS_ARATH^Q:693-136,H:349-528^83.33%ID^E:9e-109^RecName: Full=Dihydropyrimidinase {ECO:0000303|PubMed:12626710};^Eukaryota; Viridiplantae; Streptophyta; Embryophyta; Tracheophyta; Spermatophyta; Magnoliophyta; eudicotyledons; Gunneridae; Pentapetalae; rosids; malvids; Brassicales; Brassicaceae; Camelineae; Arabidopsis
108242	FR665998.1_g1_i1	661	2335.76	2	2	2	0.565983	0	0	4.06341	4.06341	4.06341	T	3.22297	GLB3_ARATH^GLB3_ARATH^Q:117-608,H:1-170^77.65%ID^E:2e-94^RecName: Full=Two-on-two hemoglobin-3;^Eukaryota; Viridiplantae; Streptophyta; Embryophyta; Tracheophyta; Spermatophyta; Magnoliophyta; eudicotyledons; Gunneridae; Pentapetalae; rosids; malvids; Brassicales; Brassicaceae; Camelineae; Arabidopsis
166528	FR665990.1_g1_i1	637	1205	3	3	3	1.5859	0	0	11.8147	11.8147	11.8147	T	9.37107	RL23_ARATH^RL23_ARATH^Q:11-430,H:1-140^97.86%ID^E:1e-93^RecName: Full=60S ribosomal protein L23;^Eukaryota; Viridiplantae; Streptophyta; Embryophyta; Tracheophyta; Spermatophyta; Magnoliophyta; eudicotyledons; Gunneridae; Pentapetalae; rosids; malvids; Brassicales; Brassicaceae; Camelineae; Arabidopsis
211975	FR665984.1_g1_i1	653	871.593	2	2	2	1.4984	0	0	10.8894	10.8894	10.8894	T	8.63714	NAC78_ARATH^NAC78_ARATH^Q:652-230,H:410-536^44.37%ID^E:5e-17^RecName: Full=NAC domain-containing protein 78 {ECO:0000303|PubMed:15029955};^Eukaryota; Viridiplantae; Streptophyta; Embryophyta; Tracheophyta; Spermatophyta; Magnoliophyta; eudicotyledons; Gunneridae; Pentapetalae; rosids; malvids; Brassicales; Brassicaceae; Camelineae; Arabidopsis
16936	FR665978.1_g1_i1	745	757.969	2	2	2	1.96578	0	0	12.5218	12.5218	12.5218	T	9.9319	UBIQP_EUPEU^UBIQP_EUPEU^Q:22-561,H:35-223^39.68%ID^E:2e-29^RecName: Full=Polyubiquitin;^Eukaryota; Alveolata; Ciliophora; Intramacronucleata; Spirotrichea; Hypotrichia; Euplotida; Euplotidae; Euplotes`UBIQP_EUPEU^UBIQP_EUPEU^Q:139-561,H:1-147^40.82%ID^E:1e-20^RecName: Full=Polyubiquitin;^Eukaryota; Alveolata; Ciliophora; Intramacronucleata; Spirotrichea; Hypotrichia; Euplotida; Euplotidae; Euplot…
28209	FR665976.1_g1_i1	581	1026.84	2	2	2	1.13163	0	0	9.24305	9.24305	9.24305	T	7.3313	#N/A
82814	FR665968.1_g1_i1	617	3720.7	2	2	2	0.331658	0	0	2.5509	2.5509	2.5509	T	2.0233	MPCP3_ARATH^MPCP3_ARATH^Q:323-616,H:56-154^85.86%ID^E:2e-55^RecName: Full=Mitochondrial phosphate carrier protein 3, mitochondrial;^Eukaryota; Viridiplantae; Streptophyta; Embryophyta; Tracheophyta; Spermatophyta; Magnoliophyta; eudicotyledons; Gunneridae; Pentapetalae; rosids; malvids; Brassicales; Brassicaceae; Camelineae; Arabidopsis
183575	FR665953.1_g1_i1	450	886.41	3	3	3	1.523	0	0	16.0611	16.0611	16.0611	T	12.7392	COMT1_ROSCH^COMT1_ROSCH^Q:450-136,H:261-365^87.62%ID^E:1e-64^RecName: Full=Caffeic acid 3-O-methyltransferase;^Eukaryota; Viridiplantae; Streptophyta; Embryophyta; Tracheophyta; Spermatophyta; Magnoliophyta; eudicotyledons; Gunneridae; Pentapetalae; rosids; fabids; Rosales; Rosaceae; Rosoideae; Rosoideae unplaced; Rosa
190650	FR665952.1_g1_i1	553	705.661	3	3	3	2.35099	0	0	20.175	20.175	20.175	T	16.0022	COMT1_ROSCH^COMT1_ROSCH^Q:2-349,H:250-365^87.93%ID^E:2e-72^RecName: Full=Caffeic acid 3-O-methyltransferase;^Eukaryota; Viridiplantae; Streptophyta; Embryophyta; Tracheophyta; Spermatophyta; Magnoliophyta; eudicotyledons; Gunneridae; Pentapetalae; rosids; fabids; Rosales; Rosaceae; Rosoideae; Rosoideae unplaced; Rosa
87592	FR665933.1_g1_i1	661	2223.79	4	4	4	1.18896	0	0	8.53599	8.53599	8.53599	T	6.77048	#N/A
163874	FR665922.1_g1_i1	637	5040.03	4	4	4	0.505552	0	0	3.7663	3.7663	3.7663	T	2.98731	DI191_ARATH^DI191_ARATH^Q:217-633,H:1-145^56.55%ID^E:4e-53^RecName: Full=Protein DEHYDRATION-INDUCED 19;^Eukaryota; Viridiplantae; Streptophyta; Embryophyta; Tracheophyta; Spermatophyta; Magnoliophyta; eudicotyledons; Gunneridae; Pentapetalae; rosids; malvids; Brassicales; Brassicaceae; Camelineae; Arabidopsis
198539	FR665918.1_g1_i1	680	2038.43	5	5	5	1.66795	0	0	11.6403	11.6403	11.6403	T	9.2327	#N/A
220701	FR665915.1_g1_i1	707	1964.27	2	2	2	0.71986	0	0	4.83188	4.83188	4.83188	T	3.8325	ENO1_HEVBR^ENO1_HEVBR^Q:705-145,H:259-445^90.91%ID^E:3e-121^RecName: Full=Enolase 1;^Eukaryota; Viridiplantae; Streptophyta; Embryophyta; Tracheophyta; Spermatophyta; Magnoliophyta; eudicotyledons; Gunneridae; Pentapetalae; rosids; fabids; Malpighiales; Euphorbiaceae; Crotonoideae; Micrandreae; Hevea
12989	FR665911.1_g1_i1	600	2058.44	2	2	2	0.582966	0	0	4.61084	4.61084	4.61084	T	3.65718	TCMO_POPTM^TCMO_POPTM^Q:599-72,H:330-505^94.32%ID^E:9e-77^RecName: Full=Trans-cinnamate 4-monooxygenase;^Eukaryota; Viridiplantae; Streptophyta; Embryophyta; Tracheophyta; Spermatophyta; Magnoliophyta; eudicotyledons; Gunneridae; Pentapetalae; rosids; fabids; Malpighiales; Salicaceae; Saliceae; Populus
21062	FR665910.1_g1_i1	633	4484.47	3	3	3	0.423461	0	0	3.17467	3.17467	3.17467	T	2.51805	TCMO_POPKI^TCMO_POPKI^Q:2-631,H:118-327^89.52%ID^E:1e-136^RecName: Full=Trans-cinnamate 4-monooxygenase;^Eukaryota; Viridiplantae; Streptophyta; Embryophyta; Tracheophyta; Spermatophyta; Magnoliophyta; eudicotyledons; Gunneridae; Pentapetalae; rosids; fabids; Malpighiales; Salicaceae; Saliceae; Populus
203211	FR665884.1_g1_i1	726	1658.82	2	2	2	0.875321	0	0	5.72162	5.72162	5.72162	T	4.53821	VAS_ARATH^VAS_ARATH^Q:552-295,H:7-98^33.7%ID^E:5e-07^RecName: Full=Lipid transfer-like protein VAS;^Eukaryota; Viridiplantae; Streptophyta; Embryophyta; Tracheophyta; Spermatophyta; Magnoliophyta; eudicotyledons; Gunneridae; Pentapetalae; rosids; malvids; Brassicales; Brassicaceae; Camelineae; Arabidopsis
220601	FR665882.1_g1_i1	692	741.82	3	3	3	2.79852	0	0	19.1916	19.1916	19.1916	T	15.2222	#N/A
203323	FR665849.1_g1_i1	646	1802.33	2	2	2	0.716851	0	0	5.26605	5.26605	5.26605	T	4.17687	METK3_ACTCH^METK3_ACTCH^Q:591-103,H:198-360^90.18%ID^E:1e-88^RecName: Full=S-adenosylmethionine synthase 3;^Eukaryota; Viridiplantae; Streptophyta; Embryophyta; Tracheophyta; Spermatophyta; Magnoliophyta; eudicotyledons; Gunneridae; Pentapetalae; asterids; Ericales; Actinidiaceae; Actinidia
211044	FR665848.1_g1_i1	610	4036.19	3	3	3	0.453398	0	0	3.52726	3.52726	3.52726	T	2.79772	METK3_ACTCH^METK3_ACTCH^Q:1-456,H:209-360^95.39%ID^E:4e-87^RecName: Full=S-adenosylmethionine synthase 3;^Eukaryota; Viridiplantae; Streptophyta; Embryophyta; Tracheophyta; Spermatophyta; Magnoliophyta; eudicotyledons; Gunneridae; Pentapetalae; asterids; Ericales; Actinidiaceae; Actinidia
49043	FR665836.1_g1_i1	653	1405.32	4	4	4	1.85865	0	0	13.5075	13.5075	13.5075	T	10.7137	CCD25_PONAB^CCD25_PONAB^Q:652-365,H:104-199^57.29%ID^E:8e-16^RecName: Full=Coiled-coil domain-containing protein 25;^Eukaryota; Metazoa; Chordata; Craniata; Vertebrata; Euteleostomi; Mammalia; Eutheria; Euarchontoglires; Primates; Haplorrhini; Catarrhini; Hominidae; Pongo
128501	FR665826.1_g1_i1	621	2238.01	6	6	6	1.66487	0	0	12.7226	12.7226	12.7226	T	10.0912	#N/A
164269	FR665821.1_g1_i1	571	1320.85	2	2	2	0.864596	0	0	7.18564	7.18564	7.18564	T	5.69943	RSI1_SOLLC^RSI1_SOLLC^Q:133-357,H:21-96^77.63%ID^E:1e-24^RecName: Full=Protein RSI-1;^Eukaryota; Viridiplantae; Streptophyta; Embryophyta; Tracheophyta; Spermatophyta; Magnoliophyta; eudicotyledons; Gunneridae; Pentapetalae; asterids; lamiids; Solanales; Solanaceae; Solanoideae; Solaneae; Solanum; Lycopersicon
174277	FR665819.1_g1_i1	536	1605.96	3	3	3	1.00127	0	0	8.86491	8.86491	8.86491	T	7.03138	#N/A
220349	FR665813.1_g1_i1	552	2194.42	2	2	2	0.503095	0	0	4.32513	4.32513	4.32513	T	3.43056	SERA1_ARATH^SERA1_ARATH^Q:1-483,H:405-565^84.47%ID^E:3e-92^RecName: Full=D-3-phosphoglycerate dehydrogenase 1, chloroplastic;^Eukaryota; Viridiplantae; Streptophyta; Embryophyta; Tracheophyta; Spermatophyta; Magnoliophyta; eudicotyledons; Gunneridae; Pentapetalae; rosids; malvids; Brassicales; Brassicaceae; Camelineae; Arabidopsis
236590	FR665811.1_g1_i1	662	1051.22	2	2	2	1.25948	0	0	9.02864	9.02864	9.02864	T	7.16124	LAC14_ARATH^LAC14_ARATH^Q:6-533,H:386-559^54.24%ID^E:7e-64^RecName: Full=Laccase-14;^Eukaryota; Viridiplantae; Streptophyta; Embryophyta; Tracheophyta; Spermatophyta; Magnoliophyta; eudicotyledons; Gunneridae; Pentapetalae; rosids; malvids; Brassicales; Brassicaceae; Camelineae; Arabidopsis
122540	FR665795.1_g1_i1	809	1381.71	3	3	3	1.75652	0	0	10.3037	10.3037	10.3037	T	8.17258	RS3A_CICAR^RS3A_CICAR^Q:808-176,H:51-261^88.63%ID^E:5e-137^RecName: Full=40S ribosomal protein S3a {ECO:0000255|HAMAP-Rule:MF_03122};^Eukaryota; Viridiplantae; Streptophyta; Embryophyta; Tracheophyta; Spermatophyta; Magnoliophyta; eudicotyledons; Gunneridae; Pentapetalae; rosids; fabids; Fabales; Fabaceae; Papilionoideae; Cicereae; Cicer
174322	FR665788.1_g1_i1	603	588.765	8	8	8	8.19342	0	0	64.4816	64.4816	64.4816	T	51.1448	YCF3_IPOPU^YCF3_IPOPU^Q:142-267,H:1-42^100%ID^E:1e-20^RecName: Full=Photosystem I assembly protein Ycf3 {ECO:0000255|HAMAP-Rule:MF_00439};^Eukaryota; Viridiplantae; Streptophyta; Embryophyta; Tracheophyta; Spermatophyta; Magnoliophyta; eudicotyledons; Gunneridae; Pentapetalae; asterids; lamiids; Solanales; Convolvulaceae; Ipomoeeae; Ipomoea
200910	FR665783.1_g1_i1	584	1072.96	2	2	2	1.08858	0	0	8.84573	8.84573	8.84573	T	7.01616	RL73_ARATH^RL73_ARATH^Q:584-60,H:68-242^91.43%ID^E:2e-97^RecName: Full=60S ribosomal protein L7-3;^Eukaryota; Viridiplantae; Streptophyta; Embryophyta; Tracheophyta; Spermatophyta; Magnoliophyta; eudicotyledons; Gunneridae; Pentapetalae; rosids; malvids; Brassicales; Brassicaceae; Camelineae; Arabidopsis
87632	FR665765.1_g1_i1	623	2538.2	6	6	6	1.4727	0	0	11.218	11.218	11.218	T	8.89774	#N/A
135323	FR665758.1_g1_i1	723	1765.15	2	2	2	0.819196	0	0	5.37697	5.37697	5.37697	T	4.26485	UBQ3_ARATH^UBQ3_ARATH^Q:723-157,H:118-306^98.41%ID^E:1e-128^RecName: Full=Polyubiquitin 3;^Eukaryota; Viridiplantae; Streptophyta; Embryophyta; Tracheophyta; Spermatophyta; Magnoliophyta; eudicotyledons; Gunneridae; Pentapetalae; rosids; malvids; Brassicales; Brassicaceae; Camelineae; Arabidopsis`UBQ3_ARATH^UBQ3_ARATH^Q:723-163,H:42-228^98.93%ID^E:2e-127^RecName: Full=Polyubiquitin 3;^Eukaryota; …
153587	FR665754.1_g1_i1	609	718.882	3	3	3	2.54144	0	0	19.8039	19.8039	19.8039	T	15.7079	PRU1_PRUAR^PRU1_PRUAR^Q:516-37,H:1-160^44.38%ID^E:3e-45^RecName: Full=Major allergen Pru ar 1;^Eukaryota; Viridiplantae; Streptophyta; Embryophyta; Tracheophyta; Spermatophyta; Magnoliophyta; eudicotyledons; Gunneridae; Pentapetalae; rosids; fabids; Rosales; Rosaceae; Maloideae; Amygdaleae; Prunus
161358	FR665753.1_g1_i1	611	1299.44	2	2	2	0.940407	0	0	7.30403	7.30403	7.30403	T	5.79333	PRU1_PRUAR^PRU1_PRUAR^Q:6-485,H:1-160^44.38%ID^E:2e-45^RecName: Full=Major allergen Pru ar 1;^Eukaryota; Viridiplantae; Streptophyta; Embryophyta; Tracheophyta; Spermatophyta; Magnoliophyta; eudicotyledons; Gunneridae; Pentapetalae; rosids; fabids; Rosales; Rosaceae; Maloideae; Amygdaleae; Prunus
226182	FR665744.1_g1_i1	639	436.626	2	2	2	2.92699	0	0	21.7374	21.7374	21.7374	T	17.2415	ISPD_MENPI^ISPD_MENPI^Q:32-625,H:3-197^60.1%ID^E:6e-73^RecName: Full=(-)-isopiperitenol/(-)-carveol dehydrogenase, mitochondrial;^Eukaryota; Viridiplantae; Streptophyta; Embryophyta; Tracheophyta; Spermatophyta; Magnoliophyta; eudicotyledons; Gunneridae; Pentapetalae; asterids; lamiids; Lamiales; Lamiaceae; Nepetoideae; Mentheae; Mentha
8171	FR665741.1_g1_i1	432	612.226	2	2	2	1.41124	0	0	15.5026	15.5026	15.5026	T	12.2962	ATP7_ARATH^ATP7_ARATH^Q:388-143,H:159-240^75.61%ID^E:3e-33^RecName: Full=Probable ATP synthase 24 kDa subunit, mitochondrial;^Eukaryota; Viridiplantae; Streptophyta; Embryophyta; Tracheophyta; Spermatophyta; Magnoliophyta; eudicotyledons; Gunneridae; Pentapetalae; rosids; malvids; Brassicales; Brassicaceae; Camelineae; Arabidopsis
41806	FR665735.1_g1_i1	593	669.564	2	2	2	1.7713	0	0	14.1751	14.1751	14.1751	T	11.2432	#N/A
76713	FR665731.1_g1_i1	739	1256.9	2	2	2	1.17591	0	0	7.55123	7.55123	7.55123	T	5.98941	H2B_GOSHI^H2B_GOSHI^Q:438-169,H:56-145^100%ID^E:8e-58^RecName: Full=Histone H2B;^Eukaryota; Viridiplantae; Streptophyta; Embryophyta; Tracheophyta; Spermatophyta; Magnoliophyta; eudicotyledons; Gunneridae; Pentapetalae; rosids; malvids; Malvales; Malvaceae; Malvoideae; Gossypium
119586	FR665725.1_g1_i1	782	1376.61	5	5	5	2.8403	0	0	17.2364	17.2364	17.2364	T	13.6714	CALM_LILLO^CALM_LILLO^Q:761-315,H:1-149^98.66%ID^E:1e-99^RecName: Full=Calmodulin;^Eukaryota; Viridiplantae; Streptophyta; Embryophyta; Tracheophyta; Spermatophyta; Magnoliophyta; Liliopsida; Liliales; Liliaceae; Lilium
134821	FR665717.1_g1_i1	183	75.5536	3	3	3	7.26637	0	0	188.432	188.432	188.432	T	149.458	#N/A
143407	FR665716.1_g1_i1	677	2316.61	2	2	2	0.584475	0	0	4.09699	4.09699	4.09699	T	3.24961	PSD8A_ARATH^PSD8A_ARATH^Q:677-81,H:69-267^83.42%ID^E:1e-111^RecName: Full=26S proteasome non-ATPase regulatory subunit 8 homolog A;^Eukaryota; Viridiplantae; Streptophyta; Embryophyta; Tracheophyta; Spermatophyta; Magnoliophyta; eudicotyledons; Gunneridae; Pentapetalae; rosids; malvids; Brassicales; Brassicaceae; Camelineae; Arabidopsis
159873	FR665714.1_g1_i1	690	1355.26	5	5	5	2.54565	0	0	17.508	17.508	17.508	T	13.8868	HS181_ARATH^HS181_ARATH^Q:560-108,H:6-159^77.42%ID^E:1e-72^RecName: Full=18.1 kDa class I heat shock protein;^Eukaryota; Viridiplantae; Streptophyta; Embryophyta; Tracheophyta; Spermatophyta; Magnoliophyta; eudicotyledons; Gunneridae; Pentapetalae; rosids; malvids; Brassicales; Brassicaceae; Camelineae; Arabidopsis
206121	FR665707.1_g1_i1	774	2408.75	2	2	2	0.642658	0	0	3.94028	3.94028	3.94028	T	3.12531	LDOX_MALDO^LDOX_MALDO^Q:767-210,H:167-352^89.25%ID^E:3e-86^RecName: Full=Leucoanthocyanidin dioxygenase;^Eukaryota; Viridiplantae; Streptophyta; Embryophyta; Tracheophyta; Spermatophyta; Magnoliophyta; eudicotyledons; Gunneridae; Pentapetalae; rosids; fabids; Rosales; Rosaceae; Maloideae; Maleae; Malus
223413	FR665705.1_g1_i1	744	2181.42	3	3	3	1.02319	0	0	6.52634	6.52634	6.52634	T	5.1765	CRR11_ARATH^CRR11_ARATH^Q:689-135,H:64-244^47.57%ID^E:1e-46^RecName: Full=Cysteine-rich repeat secretory protein 11;^Eukaryota; Viridiplantae; Streptophyta; Embryophyta; Tracheophyta; Spermatophyta; Magnoliophyta; eudicotyledons; Gunneridae; Pentapetalae; rosids; malvids; Brassicales; Brassicaceae; Camelineae; Arabidopsis
118705	FR665688.1_g1_i1	590	1488.24	2	2	2	0.792884	0	0	6.37743	6.37743	6.37743	T	5.05839	AB4F_ARATH^AB4F_ARATH^Q:589-47,H:543-723^92.82%ID^E:5e-116^RecName: Full=ABC transporter F family member 4;^Eukaryota; Viridiplantae; Streptophyta; Embryophyta; Tracheophyta; Spermatophyta; Magnoliophyta; eudicotyledons; Gunneridae; Pentapetalae; rosids; malvids; Brassicales; Brassicaceae; Camelineae; Arabidopsis`AB4F_ARATH^AB4F_ARATH^Q:409-50,H:303-420^27.64%ID^E:7e-09^RecName: Full=ABC transpor…
170217	FR665680.1_g1_i1	598	1070.7	3	3	3	1.67554	0	0	13.2966	13.2966	13.2966	T	10.5465	SP1L1_ARATH^SP1L1_ARATH^Q:447-220,H:23-97^59.21%ID^E:4e-18^RecName: Full=Protein SPIRAL1-like 1;^Eukaryota; Viridiplantae; Streptophyta; Embryophyta; Tracheophyta; Spermatophyta; Magnoliophyta; eudicotyledons; Gunneridae; Pentapetalae; rosids; malvids; Brassicales; Brassicaceae; Camelineae; Arabidopsis
227970	FR665673.1_g1_i1	619	975.491	3	3	3	1.90366	0	0	14.5944	14.5944	14.5944	T	11.5758	#N/A
236166	FR665672.1_g1_i1	642	815.509	2	2	2	1.57448	0	0	11.6383	11.6383	11.6383	T	9.23114	#N/A
106852	FR665658.1_g1_i1	525	2497.47	3	3	3	0.630638	0	0	5.70044	5.70044	5.70044	T	4.52142	#N/A
181521	FR665647.1_g1_i1	141	37.5652	3	3	3	11.2604	0	0	378.986	378.986	378.986	T	300.6	TAR1_KLULA^TAR1_KLULA^Q:139-8,H:21-64^65.91%ID^E:1e-11^RecName: Full=Protein TAR1;^Eukaryota; Fungi; Dikarya; Ascomycota; Saccharomycotina; Saccharomycetes; Saccharomycetales; Saccharomycetaceae; Kluyveromyces
189087	FR665646.1_g1_i1	595	1051.45	4	4	4	2.26354	0	0	18.0534	18.0534	18.0534	T	14.3194	COX6A_ARATH^COX6A_ARATH^Q:485-192,H:1-98^68.37%ID^E:2e-35^RecName: Full=Cytochrome c oxidase subunit 6a, mitochondrial;^Eukaryota; Viridiplantae; Streptophyta; Embryophyta; Tracheophyta; Spermatophyta; Magnoliophyta; eudicotyledons; Gunneridae; Pentapetalae; rosids; malvids; Brassicales; Brassicaceae; Camelineae; Arabidopsis
67937	FR665630.1_g1_i1	609	561.871	2	2	2	2.16776	0	0	16.892	16.892	16.892	T	13.3982	#N/A
138884	FR665621.1_g1_i1	651	1452.29	2	2	2	0.896515	0	0	6.53529	6.53529	6.53529	T	5.18359	#N/A
154911	FR665619.1_g1_i1	682	1018.01	2	2	2	1.33987	0	0	9.32326	9.32326	9.32326	T	7.39492	B2_DAUCA^B2_DAUCA^Q:681-307,H:79-203^94.4%ID^E:8e-83^RecName: Full=B2 protein;^Eukaryota; Viridiplantae; Streptophyta; Embryophyta; Tracheophyta; Spermatophyta; Magnoliophyta; eudicotyledons; Gunneridae; Pentapetalae; asterids; campanulids; Apiales; Apiaceae; Apioideae; Scandiceae; Daucinae; Daucus; Daucus sect. Daucus
189872	FR665614.1_g1_i1	678	1531.45	2	2	2	0.885434	0	0	6.19747	6.19747	6.19747	T	4.91564	C86B1_ARATH^C86B1_ARATH^Q:608-123,H:387-548^82.72%ID^E:9e-91^RecName: Full=Cytochrome P450 86B1;^Eukaryota; Viridiplantae; Streptophyta; Embryophyta; Tracheophyta; Spermatophyta; Magnoliophyta; eudicotyledons; Gunneridae; Pentapetalae; rosids; malvids; Brassicales; Brassicaceae; Camelineae; Arabidopsis
233386	FR665608.1_g1_i1	686	1444.02	3	3	3	1.42518	0	0	9.85905	9.85905	9.85905	T	7.8199	#N/A
79609	FR665596.1_g1_i1	681	1296.18	2	2	2	1.05078	0	0	7.3224	7.3224	7.3224	T	5.8079	#N/A
150033	FR665586.1_g1_i1	617	1288.15	2	2	2	0.957961	0	0	7.36802	7.36802	7.36802	T	5.84409	NACA_PINTA^NACA_PINTA^Q:543-181,H:83-204^84.43%ID^E:3e-65^RecName: Full=Nascent polypeptide-associated complex subunit alpha-like protein;^Eukaryota; Viridiplantae; Streptophyta; Embryophyta; Tracheophyta; Spermatophyta; Pinidae; Pinales; Pinaceae; Pinus; Pinus
41033	FR665567.1_g1_i1	571	3659.32	2	2	2	0.31208	0	0	2.59369	2.59369	2.59369	T	2.05723	ORYB_ORYSJ^ORYB_ORYSJ^Q:9-428,H:332-462^38.57%ID^E:2e-19^RecName: Full=Oryzain beta chain;^Eukaryota; Viridiplantae; Streptophyta; Embryophyta; Tracheophyta; Spermatophyta; Magnoliophyta; Liliopsida; Poales; Poaceae; BOP clade; Oryzoideae; Oryzeae; Oryzinae; Oryza
173064	FR665547.1_g1_i1	505	1334.23	3	3	3	1.13549	0	0	10.6704	10.6704	10.6704	T	8.4634	HIP9_ARATH^HIP9_ARATH^Q:456-40,H:58-209^71.71%ID^E:8e-70^RecName: Full=Heavy metal-associated isoprenylated plant protein 9 {ECO:0000303|PubMed:21072340, ECO:0000303|PubMed:23368984};^Eukaryota; Viridiplantae; Streptophyta; Embryophyta; Tracheophyta; Spermatophyta; Magnoliophyta; eudicotyledons; Gunneridae; Pentapetalae; rosids; malvids; Brassicales; Brassicaceae; Camelineae; Arabidopsis
179308	FR665546.1_g1_i1	485	1183.62	2	2	2	0.819519	0	0	8.01873	8.01873	8.01873	T	6.36021	HIP9_ARATH^HIP9_ARATH^Q:149-484,H:58-182^68%ID^E:5e-51^RecName: Full=Heavy metal-associated isoprenylated plant protein 9 {ECO:0000303|PubMed:21072340, ECO:0000303|PubMed:23368984};^Eukaryota; Viridiplantae; Streptophyta; Embryophyta; Tracheophyta; Spermatophyta; Magnoliophyta; eudicotyledons; Gunneridae; Pentapetalae; rosids; malvids; Brassicales; Brassicaceae; Camelineae; Arabidopsis
33022	FR665534.1_g1_i1	593	1315	2	2	2	0.901903	0	0	7.2176	7.2176	7.2176	T	5.72478	SALAT_PAPSO^SALAT_PAPSO^Q:39-593,H:262-465^32.21%ID^E:2e-22^RecName: Full=Salutaridinol 7-O-acetyltransferase {ECO:0000303|PubMed:11404355};^Eukaryota; Viridiplantae; Streptophyta; Embryophyta; Tracheophyta; Spermatophyta; Magnoliophyta; eudicotyledons; Ranunculales; Papaveraceae; Papaveroideae; Papaver
40917	FR665533.1_g1_i1	635	625.01	3	3	3	3.04795	0	0	22.7783	22.7783	22.7783	T	18.0671	SYP71_ARATH^SYP71_ARATH^Q:615-202,H:127-266^82.14%ID^E:5e-60^RecName: Full=Syntaxin-71;^Eukaryota; Viridiplantae; Streptophyta; Embryophyta; Tracheophyta; Spermatophyta; Magnoliophyta; eudicotyledons; Gunneridae; Pentapetalae; rosids; malvids; Brassicales; Brassicaceae; Camelineae; Arabidopsis
56549	FR665531.1_g1_i1	602	631.034	2	2	2	1.90798	0	0	15.0406	15.0406	15.0406	T	11.9298	FB135_ARATH^FB135_ARATH^Q:531-127,H:252-397^31.48%ID^E:2e-06^RecName: Full=F-box protein At3g07870;^Eukaryota; Viridiplantae; Streptophyta; Embryophyta; Tracheophyta; Spermatophyta; Magnoliophyta; eudicotyledons; Gunneridae; Pentapetalae; rosids; malvids; Brassicales; Brassicaceae; Camelineae; Arabidopsis
71980	FR665529.1_g1_i1	657	1520.87	2	2	2	0.863979	0	0	6.24059	6.24059	6.24059	T	4.94984	HS181_ARATH^HS181_ARATH^Q:602-147,H:6-159^72.44%ID^E:3e-65^RecName: Full=18.1 kDa class I heat shock protein;^Eukaryota; Viridiplantae; Streptophyta; Embryophyta; Tracheophyta; Spermatophyta; Magnoliophyta; eudicotyledons; Gunneridae; Pentapetalae; rosids; malvids; Brassicales; Brassicaceae; Camelineae; Arabidopsis
80005	FR665528.1_g1_i1	637	2246.62	3	3	3	0.850613	0	0	6.33695	6.33695	6.33695	T	5.02628	HS181_ARATH^HS181_ARATH^Q:82-534,H:6-159^77.42%ID^E:9e-73^RecName: Full=18.1 kDa class I heat shock protein;^Eukaryota; Viridiplantae; Streptophyta; Embryophyta; Tracheophyta; Spermatophyta; Magnoliophyta; eudicotyledons; Gunneridae; Pentapetalae; rosids; malvids; Brassicales; Brassicaceae; Camelineae; Arabidopsis
129804	FR665520.1_g1_i1	668	3539.71	7	7	7	1.32101	0	0	9.38467	9.38467	9.38467	T	7.44363	#N/A
136950	FR665519.1_g1_i1	565	14076.2	16	16	16	0.642219	0	0	5.39415	5.39415	5.39415	T	4.27847	#N/A
12613	FR665502.1_g1_i1	506	942.936	4	4	4	2.14649	0	0	20.131	20.131	20.131	T	15.9673	QCR6_SOLTU^QCR6_SOLTU^Q:102-308,H:1-69^68.12%ID^E:3e-27^RecName: Full=Cytochrome b-c1 complex subunit 6;^Eukaryota; Viridiplantae; Streptophyta; Embryophyta; Tracheophyta; Spermatophyta; Magnoliophyta; eudicotyledons; Gunneridae; Pentapetalae; asterids; lamiids; Solanales; Solanaceae; Solanoideae; Solaneae; Solanum
69730	FR665494.1_g1_i1	533	1495.22	2	2	2	0.71294	0	0	6.34766	6.34766	6.34766	T	5.03477	PPCK2_ARATH^PPCK2_ARATH^Q:532-452,H:247-273^77.78%ID^E:5e-06^RecName: Full=Phosphoenolpyruvate carboxylase kinase 2;^Eukaryota; Viridiplantae; Streptophyta; Embryophyta; Tracheophyta; Spermatophyta; Magnoliophyta; eudicotyledons; Gunneridae; Pentapetalae; rosids; malvids; Brassicales; Brassicaceae; Camelineae; Arabidopsis
77458	FR665493.1_g1_i1	605	976.193	8	8	8	4.95803	0	0	38.8904	38.8904	38.8904	T	30.8467	PPCK1_ARATH^PPCK1_ARATH^Q:2-604,H:39-241^61.27%ID^E:3e-86^RecName: Full=Phosphoenolpyruvate carboxylase kinase 1;^Eukaryota; Viridiplantae; Streptophyta; Embryophyta; Tracheophyta; Spermatophyta; Magnoliophyta; eudicotyledons; Gunneridae; Pentapetalae; rosids; malvids; Brassicales; Brassicaceae; Camelineae; Arabidopsis
146377	FR665483.1_g1_i1	554	2200.39	4	4	4	1.00709	0	0	8.62678	8.62678	8.62678	T	6.84249	#N/A
152841	FR665482.1_g1_i1	495	25659.1	21	21	21	0.405119	0	0	3.88388	3.88388	3.88388	T	3.08057	(BLASTP)PRP33_DAUCA^PRP33_DAUCA^Q:13-158,H:1-211^37.85%ID^E:5e-06^RecName: Full=Proline-rich 33 kDa extensin-related protein;^Eukaryota; Viridiplantae; Streptophyta; Embryophyta; Tracheophyta; Spermatophyta; Magnoliophyta; eudicotyledons; Gunneridae; Pentapetalae; asterids; campanulids; Apiales; Apiaceae; Apioideae; Scandiceae; Daucinae; Daucus; Daucus sect. Daucus
6265	FR665470.1_g1_i1	659	3815.24	3	3	3	0.518185	0	0	3.73153	3.73153	3.73153	T	2.95974	DIOX5_ARATH^DIOX5_ARATH^Q:165-659,H:169-334^47.02%ID^E:2e-46^RecName: Full=Probable 2-oxoglutarate-dependent dioxygenase At5g05600 {ECO:0000305};^Eukaryota; Viridiplantae; Streptophyta; Embryophyta; Tracheophyta; Spermatophyta; Magnoliophyta; eudicotyledons; Gunneridae; Pentapetalae; rosids; malvids; Brassicales; Brassicaceae; Camelineae; Arabidopsis
133942	FR665451.1_g1_i1	400	412.901	2	2	2	1.93751	0	0	22.9865	22.9865	22.9865	T	18.2322	PRS6B_ARATH^PRS6B_ARATH^Q:18-233,H:337-408^84.72%ID^E:1e-34^RecName: Full=26S protease regulatory subunit 6B homolog;^Eukaryota; Viridiplantae; Streptophyta; Embryophyta; Tracheophyta; Spermatophyta; Magnoliophyta; eudicotyledons; Gunneridae; Pentapetalae; rosids; malvids; Brassicales; Brassicaceae; Camelineae; Arabidopsis
192343	FR665443.1_g1_i1	661	2438.53	2	2	2	0.542131	0	0	3.89216	3.89216	3.89216	T	3.08714	TAP46_ARATH^TAP46_ARATH^Q:12-659,H:6-221^73.61%ID^E:8e-96^RecName: Full=PP2A regulatory subunit TAP46;^Eukaryota; Viridiplantae; Streptophyta; Embryophyta; Tracheophyta; Spermatophyta; Magnoliophyta; eudicotyledons; Gunneridae; Pentapetalae; rosids; malvids; Brassicales; Brassicaceae; Camelineae; Arabidopsis
103097	FR665422.1_g1_i1	622	2647.78	2	2	2	0.469828	0	0	3.58457	3.58457	3.58457	T	2.84317	IF411_TOBAC^IF411_TOBAC^Q:93-620,H:1-176^95.45%ID^E:2e-118^RecName: Full=Eukaryotic initiation factor 4A-11;^Eukaryota; Viridiplantae; Streptophyta; Embryophyta; Tracheophyta; Spermatophyta; Magnoliophyta; eudicotyledons; Gunneridae; Pentapetalae; asterids; lamiids; Solanales; Solanaceae; Nicotianoideae; Nicotianeae; Nicotiana
168199	FR665412.1_g1_i1	732	897.659	3	3	3	2.44636	0	0	15.8598	15.8598	15.8598	T	12.5795	RH8_ARATH^RH8_ARATH^Q:732-214,H:333-505^96.53%ID^E:2e-118^RecName: Full=DEAD-box ATP-dependent RNA helicase 8;^Eukaryota; Viridiplantae; Streptophyta; Embryophyta; Tracheophyta; Spermatophyta; Magnoliophyta; eudicotyledons; Gunneridae; Pentapetalae; rosids; malvids; Brassicales; Brassicaceae; Camelineae; Arabidopsis
225323	FR665397.1_g1_i1	632	1634.71	2	2	2	0.773226	0	0	5.806	5.806	5.806	T	4.60514	RL4_PRUAR^RL4_PRUAR^Q:3-632,H:118-327^84.76%ID^E:3e-116^RecName: Full=60S ribosomal protein L4;^Eukaryota; Viridiplantae; Streptophyta; Embryophyta; Tracheophyta; Spermatophyta; Magnoliophyta; eudicotyledons; Gunneridae; Pentapetalae; rosids; fabids; Rosales; Rosaceae; Maloideae; Amygdaleae; Prunus
62085	FR665387.1_g1_i1	591	856.866	4	4	4	2.75889	0	0	22.1531	22.1531	22.1531	T	17.5712	PRP17_HUMAN^PRP17_HUMAN^Q:1-558,H:394-579^67.74%ID^E:1e-88^RecName: Full=Pre-mRNA-processing factor 17;^Eukaryota; Metazoa; Chordata; Craniata; Vertebrata; Euteleostomi; Mammalia; Eutheria; Euarchontoglires; Primates; Haplorrhini; Catarrhini; Hominidae; Homo
112129	FR665381.1_g1_i1	680	845.074	2	2	2	1.60933	0	0	11.2311	11.2311	11.2311	T	8.90818	STY17_ARATH^STY17_ARATH^Q:1-375,H:446-568^78.4%ID^E:2e-61^RecName: Full=Serine/threonine-protein kinase STY17 {ECO:0000305};^Eukaryota; Viridiplantae; Streptophyta; Embryophyta; Tracheophyta; Spermatophyta; Magnoliophyta; eudicotyledons; Gunneridae; Pentapetalae; rosids; malvids; Brassicales; Brassicaceae; Camelineae; Arabidopsis
181038	FR665371.1_g1_i1	577	626.91	2	2	2	1.84078	0	0	15.1395	15.1395	15.1395	T	12.0082	6GPD3_ARATH^6GPD3_ARATH^Q:1-330,H:373-482^92.73%ID^E:3e-67^RecName: Full=6-phosphogluconate dehydrogenase, decarboxylating 3;^Eukaryota; Viridiplantae; Streptophyta; Embryophyta; Tracheophyta; Spermatophyta; Magnoliophyta; eudicotyledons; Gunneridae; Pentapetalae; rosids; malvids; Brassicales; Brassicaceae; Camelineae; Arabidopsis
204602	FR665368.1_g1_i1	667	1002.42	3	3	3	1.99616	0	0	14.2023	14.2023	14.2023	T	11.2648	RS4_SOLTU^RS4_SOLTU^Q:596-120,H:106-264^88.05%ID^E:4e-84^RecName: Full=40S ribosomal protein S4;^Eukaryota; Viridiplantae; Streptophyta; Embryophyta; Tracheophyta; Spermatophyta; Magnoliophyta; eudicotyledons; Gunneridae; Pentapetalae; asterids; lamiids; Solanales; Solanaceae; Solanoideae; Solaneae; Solanum`RS4_SOLTU^RS4_SOLTU^Q:666-592,H:83-107^100%ID^E:4e-08^RecName: Full=40S ribosomal protein …
13057	FR665362.1_g1_i1	725	2416.43	3	3	3	0.900089	0	0	5.89163	5.89163	5.89163	T	4.67306	#N/A
20805	FR665361.1_g1_i1	606	1280.11	3	3	3	1.42019	0	0	11.1215	11.1215	11.1215	T	8.82123	#N/A
102111	FR665351.1_g1_i1	727	1863.49	2	2	2	0.780255	0	0	5.09319	5.09319	5.09319	T	4.03977	IF4E2_WHEAT^IF4E2_WHEAT^Q:713-177,H:30-209^73.33%ID^E:2e-98^RecName: Full=Eukaryotic translation initiation factor isoform 4E-2;^Eukaryota; Viridiplantae; Streptophyta; Embryophyta; Tracheophyta; Spermatophyta; Magnoliophyta; Liliopsida; Poales; Poaceae; BOP clade; Pooideae; Triticodae; Triticeae; Triticinae; Triticum
118542	FR665349.1_g1_i1	631	1409.82	2	2	2	0.895151	0	0	6.73217	6.73217	6.73217	T	5.33975	(BLASTP)BAG_STRAG^BAG_STRAG^Q:30-136,H:803-919^29.06%ID^E:7e-08^RecName: Full=IgA FC receptor;^Bacteria; Firmicutes; Bacilli; Lactobacillales; Streptococcaceae; Streptococcus`BAG_STRAG^BAG_STRAG^Q:52-139,H:880-965^31.82%ID^E:2e-07^RecName: Full=IgA FC receptor;^Bacteria; Firmicutes; Bacilli; Lactobacillales; Streptococcaceae; Streptococcus
235719	FR665333.1_g1_i1	647	1556.98	2	2	2	0.831098	0	0	6.09588	6.09588	6.09588	T	4.83506	#N/A
14625	FR665331.1_g1_i1	653	1847.62	3	3	3	1.06028	0	0	7.70541	7.70541	7.70541	T	6.11169	CYB5B_ARATH^CYB5B_ARATH^Q:546-148,H:1-133^81.95%ID^E:2e-67^RecName: Full=Cytochrome b5 isoform B {ECO:0000303|PubMed:19054355};^Eukaryota; Viridiplantae; Streptophyta; Embryophyta; Tracheophyta; Spermatophyta; Magnoliophyta; eudicotyledons; Gunneridae; Pentapetalae; rosids; malvids; Brassicales; Brassicaceae; Camelineae; Arabidopsis
22555	FR665330.1_g1_i1	626	1121.81	2	2	2	1.11606	0	0	8.46059	8.46059	8.46059	T	6.71068	CYB5B_ARATH^CYB5B_ARATH^Q:51-449,H:1-133^81.95%ID^E:1e-67^RecName: Full=Cytochrome b5 isoform B {ECO:0000303|PubMed:19054355};^Eukaryota; Viridiplantae; Streptophyta; Embryophyta; Tracheophyta; Spermatophyta; Magnoliophyta; eudicotyledons; Gunneridae; Pentapetalae; rosids; malvids; Brassicales; Brassicaceae; Camelineae; Arabidopsis
29808	FR665329.1_g1_i1	561	1403.56	4	4	4	1.59879	0	0	13.5243	13.5243	13.5243	T	10.7271	HS181_ARATH^HS181_ARATH^Q:561-145,H:18-159^75.52%ID^E:3e-62^RecName: Full=18.1 kDa class I heat shock protein;^Eukaryota; Viridiplantae; Streptophyta; Embryophyta; Tracheophyta; Spermatophyta; Magnoliophyta; eudicotyledons; Gunneridae; Pentapetalae; rosids; malvids; Brassicales; Brassicaceae; Camelineae; Arabidopsis
2765	FR665299.1_g1_i1	541	1246.47	3	3	3	1.30208	0	0	11.4216	11.4216	11.4216	T	9.05929	METK1_POPTR^METK1_POPTR^Q:1-540,H:106-285^99.44%ID^E:6e-116^RecName: Full=S-adenosylmethionine synthase 1;^Eukaryota; Viridiplantae; Streptophyta; Embryophyta; Tracheophyta; Spermatophyta; Magnoliophyta; eudicotyledons; Gunneridae; Pentapetalae; rosids; fabids; Malpighiales; Salicaceae; Saliceae; Populus
29407	FR665295.1_g1_i1	657	795.543	2	2	2	1.6517	0	0	11.9304	11.9304	11.9304	T	9.46282	HDA19_ARATH^HDA19_ARATH^Q:108-656,H:1-183^90.71%ID^E:1e-118^RecName: Full=Histone deacetylase 19 {ECO:0000303|PubMed:12466527};^Eukaryota; Viridiplantae; Streptophyta; Embryophyta; Tracheophyta; Spermatophyta; Magnoliophyta; eudicotyledons; Gunneridae; Pentapetalae; rosids; malvids; Brassicales; Brassicaceae; Camelineae; Arabidopsis
84035	FR665287.1_g1_i1	619	2039.24	2	2	2	0.60709	0	0	4.65426	4.65426	4.65426	T	3.69162	#N/A
160315	FR665277.1_g1_i1	680	2284.67	2	2	2	0.595272	0	0	4.15427	4.15427	4.15427	T	3.29504	ALEUL_ARATH^ALEUL_ARATH^Q:1-678,H:132-357^83.63%ID^E:1e-143^RecName: Full=Thiol protease aleurain-like;^Eukaryota; Viridiplantae; Streptophyta; Embryophyta; Tracheophyta; Spermatophyta; Magnoliophyta; eudicotyledons; Gunneridae; Pentapetalae; rosids; malvids; Brassicales; Brassicaceae; Camelineae; Arabidopsis
215388	FR665269.1_g1_i1	679	1075.63	2	2	2	1.26252	0	0	8.82379	8.82379	8.82379	T	6.99876	CYT6_ARATH^CYT6_ARATH^Q:671-357,H:37-141^68.57%ID^E:4e-46^RecName: Full=Cysteine proteinase inhibitor 6;^Eukaryota; Viridiplantae; Streptophyta; Embryophyta; Tracheophyta; Spermatophyta; Magnoliophyta; eudicotyledons; Gunneridae; Pentapetalae; rosids; malvids; Brassicales; Brassicaceae; Camelineae; Arabidopsis`CYT6_ARATH^CYT6_ARATH^Q:358-227,H:190-233^52.27%ID^E:1e-05^RecName: Full=Cysteine prote…
9012	FR665265.1_g1_i1	609	818.603	3	3	3	2.23185	0	0	17.3915	17.3915	17.3915	T	13.7944	PALY_VITVI^PALY_VITVI^Q:609-220,H:286-415^80.77%ID^E:9e-61^RecName: Full=Phenylalanine ammonia-lyase;^Eukaryota; Viridiplantae; Streptophyta; Embryophyta; Tracheophyta; Spermatophyta; Magnoliophyta; eudicotyledons; Gunneridae; Pentapetalae; rosids; Vitales; Vitaceae; Vitis
206373	FR665237.1_g1_i1	667	542.116	2	2	2	2.46073	0	0	17.5076	17.5076	17.5076	T	13.8865	#N/A
14823	FR665231.1_g1_i1	501	1162.53	2	2	2	0.86191	0	0	8.16418	8.16418	8.16418	T	6.47558	#N/A
52856	FR665226.1_g1_i1	616	4267.09	3	3	3	0.433082	0	0	3.3364	3.3364	3.3364	T	2.64633	#N/A
70251	FR665223.1_g1_i1	664	1024.14	3	3	3	1.94505	0	0	13.9011	13.9011	13.9011	T	11.0259	PUX1_ARATH^PUX1_ARATH^Q:42-659,H:1-207^64.15%ID^E:8e-81^RecName: Full=Plant UBX domain-containing protein 1 {ECO:0000303|Ref.7};^Eukaryota; Viridiplantae; Streptophyta; Embryophyta; Tracheophyta; Spermatophyta; Magnoliophyta; eudicotyledons; Gunneridae; Pentapetalae; rosids; malvids; Brassicales; Brassicaceae; Camelineae; Arabidopsis
156679	FR665211.1_g1_i1	563	1146	3	3	3	1.47383	0	0	12.423	12.423	12.423	T	9.85353	HSP16_SOYBN^HSP16_SOYBN^Q:512-144,H:39-161^78.05%ID^E:1e-55^RecName: Full=18.5 kDa class I heat shock protein;^Eukaryota; Viridiplantae; Streptophyta; Embryophyta; Tracheophyta; Spermatophyta; Magnoliophyta; eudicotyledons; Gunneridae; Pentapetalae; rosids; fabids; Fabales; Fabaceae; Papilionoideae; Phaseoleae; Glycine; Soja
21118	FR665197.1_g1_i1	575	1303.1	2	2	2	0.882511	0	0	7.2835	7.2835	7.2835	T	5.77705	WDL2_ARATH^WDL2_ARATH^Q:128-556,H:1-108^34.27%ID^E:1e-09^RecName: Full=Protein WVD2-like 2 {ECO:0000305};^Eukaryota; Viridiplantae; Streptophyta; Embryophyta; Tracheophyta; Spermatophyta; Magnoliophyta; eudicotyledons; Gunneridae; Pentapetalae; rosids; malvids; Brassicales; Brassicaceae; Camelineae; Arabidopsis
49510	FR665193.1_g1_i1	614	1460.48	2	2	2	0.840821	0	0	6.49865	6.49865	6.49865	T	5.15453	UBC10_ARATH^UBC10_ARATH^Q:613-188,H:5-146^97.18%ID^E:4e-99^RecName: Full=Ubiquitin-conjugating enzyme E2 10;^Eukaryota; Viridiplantae; Streptophyta; Embryophyta; Tracheophyta; Spermatophyta; Magnoliophyta; eudicotyledons; Gunneridae; Pentapetalae; rosids; malvids; Brassicales; Brassicaceae; Camelineae; Arabidopsis
27180	FR665159.1_g1_i1	513	1515.11	2	2	2	0.677179	0	0	6.26432	6.26432	6.26432	T	4.96867	#N/A
35464	FR665158.1_g1_i1	673	2410.84	3	3	3	0.837468	0	0	5.90529	5.90529	5.90529	T	4.68389	(BLASTP)GRP3_DAUCA^GRP3_DAUCA^Q:1-120,H:1-98^51.22%ID^E:3e-08^RecName: Full=Glycine-rich protein A3;^Eukaryota; Viridiplantae; Streptophyta; Embryophyta; Tracheophyta; Spermatophyta; Magnoliophyta; eudicotyledons; Gunneridae; Pentapetalae; asterids; campanulids; Apiales; Apiaceae; Apioideae; Scandiceae; Daucinae; Daucus; Daucus sect. Daucus
183442	FR665137.1_g1_i1	502	2297.71	2	2	2	0.436957	0	0	4.1307	4.1307	4.1307	T	3.27634	#N/A
208055	FR665134.1_g1_i1	640	961.715	2	2	2	1.33096	0	0	9.86897	9.86897	9.86897	T	7.82776	ING1_ARATH^ING1_ARATH^Q:89-640,H:1-177^67.39%ID^E:1e-47^RecName: Full=PHD finger protein ING1;^Eukaryota; Viridiplantae; Streptophyta; Embryophyta; Tracheophyta; Spermatophyta; Magnoliophyta; eudicotyledons; Gunneridae; Pentapetalae; rosids; malvids; Brassicales; Brassicaceae; Camelineae; Arabidopsis
46664	FR665124.1_g1_i1	574	3016.74	2	2	2	0.380543	0	0	3.14615	3.14615	3.14615	T	2.49543	#N/A
62486	FR665121.1_g1_i1	486	1526.66	2	2	2	0.636683	0	0	6.21692	6.21692	6.21692	T	4.93107	MYB5_ARATH^MYB5_ARATH^Q:464-336,H:99-141^88.37%ID^E:2e-19^RecName: Full=Transcription repressor MYB5;^Eukaryota; Viridiplantae; Streptophyta; Embryophyta; Tracheophyta; Spermatophyta; Magnoliophyta; eudicotyledons; Gunneridae; Pentapetalae; rosids; malvids; Brassicales; Brassicaceae; Camelineae; Arabidopsis
73361	FR665081.1_g1_i1	729	1241.59	2	2	2	1.1743	0	0	7.64435	7.64435	7.64435	T	6.06327	TBL35_ARATH^TBL35_ARATH^Q:727-125,H:249-449^74.13%ID^E:4e-106^RecName: Full=Protein trichome birefringence-like 35;^Eukaryota; Viridiplantae; Streptophyta; Embryophyta; Tracheophyta; Spermatophyta; Magnoliophyta; eudicotyledons; Gunneridae; Pentapetalae; rosids; malvids; Brassicales; Brassicaceae; Camelineae; Arabidopsis
22649	FR665054.1_g1_i1	607	1545.54	2	2	2	0.785486	0	0	6.14098	6.14098	6.14098	T	4.87084	CFI3_ARATH^CFI3_ARATH^Q:603-64,H:29-209^67.4%ID^E:1e-70^RecName: Full=Probable chalcone--flavonone isomerase 3;^Eukaryota; Viridiplantae; Streptophyta; Embryophyta; Tracheophyta; Spermatophyta; Magnoliophyta; eudicotyledons; Gunneridae; Pentapetalae; rosids; malvids; Brassicales; Brassicaceae; Camelineae; Arabidopsis
136867	FR665038.1_g1_i1	565	729.822	2	2	2	1.54832	0	0	13.0047	13.0047	13.0047	T	10.3149	AP1S2_ARATH^AP1S2_ARATH^Q:93-563,H:1-157^91.72%ID^E:3e-103^RecName: Full=AP-1 complex subunit sigma-2;^Eukaryota; Viridiplantae; Streptophyta; Embryophyta; Tracheophyta; Spermatophyta; Magnoliophyta; eudicotyledons; Gunneridae; Pentapetalae; rosids; malvids; Brassicales; Brassicaceae; Camelineae; Arabidopsis
149910	FR665036.1_g1_i1	589	977.014	2	2	2	1.20571	0	0	9.71443	9.71443	9.71443	T	7.70519	#N/A
166320	FR665034.1_g1_i1	556	752.155	3	3	3	2.21763	0	0	18.9279	18.9279	18.9279	T	15.013	FBX6_ARATH^FBX6_ARATH^Q:2-220,H:394-467^77.03%ID^E:2e-31^RecName: Full=F-box only protein 6;^Eukaryota; Viridiplantae; Streptophyta; Embryophyta; Tracheophyta; Spermatophyta; Magnoliophyta; eudicotyledons; Gunneridae; Pentapetalae; rosids; malvids; Brassicales; Brassicaceae; Camelineae; Arabidopsis
201183	FR665029.1_g1_i1	567	2072.63	2	2	2	0.547132	0	0	4.57928	4.57928	4.57928	T	3.63214	#N/A
43753	FR665017.1_g1_i1	642	1227.48	2	2	2	1.04605	0	0	7.73224	7.73224	7.73224	T	6.13297	PROF2_BETPN^PROF2_BETPN^Q:636-238,H:1-133^90.98%ID^E:1e-85^RecName: Full=Profilin-2;^Eukaryota; Viridiplantae; Streptophyta; Embryophyta; Tracheophyta; Spermatophyta; Magnoliophyta; eudicotyledons; Gunneridae; Pentapetalae; rosids; fabids; Fagales; Betulaceae; Betula
59501	FR665015.1_g1_i1	593	1598.68	2	2	2	0.741863	0	0	5.93687	5.93687	5.93687	T	4.70894	#N/A
66470	FR665014.1_g1_i1	540	2492.37	3	3	3	0.649983	0	0	5.71211	5.71211	5.71211	T	4.53067	#N/A
100281	FR665009.1_g1_i1	816	1707.14	3	3	3	1.43398	0	0	8.33951	8.33951	8.33951	T	6.61464	RAP22_ARATH^RAP22_ARATH^Q:739-257,H:240-379^38.82%ID^E:7e-22^RecName: Full=Ethylene-responsive transcription factor RAP2-2;^Eukaryota; Viridiplantae; Streptophyta; Embryophyta; Tracheophyta; Spermatophyta; Magnoliophyta; eudicotyledons; Gunneridae; Pentapetalae; rosids; malvids; Brassicales; Brassicaceae; Camelineae; Arabidopsis
115354	FR665007.1_g1_i1	599	1412.24	6	6	6	2.5449	0	0	20.1619	20.1619	20.1619	T	15.9918	(BLASTP)VQ22_ARATH^VQ22_ARATH^Q:56-170,H:42-142^50.43%ID^E:6e-13^RecName: Full=VQ motif-containing protein 22 {ECO:0000303|PubMed:22535423};^Eukaryota; Viridiplantae; Streptophyta; Embryophyta; Tracheophyta; Spermatophyta; Magnoliophyta; eudicotyledons; Gunneridae; Pentapetalae; rosids; malvids; Brassicales; Brassicaceae; Camelineae; Arabidopsis
122196	FR665006.1_g1_i1	536	553.657	2	2	2	1.93622	0	0	17.1426	17.1426	17.1426	T	13.597	#N/A
235935	FR664990.1_g1_i1	666	972.379	3	3	3	2.05475	0	0	14.6411	14.6411	14.6411	T	11.6129	PIN1_MALDO^PIN1_MALDO^Q:224-568,H:7-121^89.57%ID^E:4e-70^RecName: Full=Peptidyl-prolyl cis-trans isomerase Pin1;^Eukaryota; Viridiplantae; Streptophyta; Embryophyta; Tracheophyta; Spermatophyta; Magnoliophyta; eudicotyledons; Gunneridae; Pentapetalae; rosids; fabids; Rosales; Rosaceae; Maloideae; Maleae; Malus
45623	FR664984.1_g1_i1	678	924.348	2	2	2	1.46698	0	0	10.2679	10.2679	10.2679	T	8.1442	MEM11_ARATH^MEM11_ARATH^Q:49-429,H:98-225^70.31%ID^E:4e-53^RecName: Full=Membrin-11;^Eukaryota; Viridiplantae; Streptophyta; Embryophyta; Tracheophyta; Spermatophyta; Magnoliophyta; eudicotyledons; Gunneridae; Pentapetalae; rosids; malvids; Brassicales; Brassicaceae; Camelineae; Arabidopsis
52718	FR664983.1_g1_i1	546	1504.25	3	3	3	1.08891	0	0	9.46429	9.46429	9.46429	T	7.50678	ATOX1_ARATH^ATOX1_ARATH^Q:390-166,H:1-75^81.33%ID^E:4e-37^RecName: Full=Copper transport protein ATX1;^Eukaryota; Viridiplantae; Streptophyta; Embryophyta; Tracheophyta; Spermatophyta; Magnoliophyta; eudicotyledons; Gunneridae; Pentapetalae; rosids; malvids; Brassicales; Brassicaceae; Camelineae; Arabidopsis
122292	FR664973.1_g1_i1	674	2180.39	2	2	2	0.618238	0	0	4.35295	4.35295	4.35295	T	3.45263	HINT1_ARATH^HINT1_ARATH^Q:611-186,H:4-147^82.64%ID^E:4e-82^RecName: Full=Adenylylsulfatase HINT1 {ECO:0000305};^Eukaryota; Viridiplantae; Streptophyta; Embryophyta; Tracheophyta; Spermatophyta; Magnoliophyta; eudicotyledons; Gunneridae; Pentapetalae; rosids; malvids; Brassicales; Brassicaceae; Camelineae; Arabidopsis
181664	FR664964.1_g1_i1	583	1208.5	4	4	4	1.92967	0	0	15.7073	15.7073	15.7073	T	12.4586	YTHD2_MACFA^YTHD2_MACFA^Q:99-578,H:354-508^44.1%ID^E:7e-33^RecName: Full=YTH domain-containing family protein 2 {ECO:0000305};^Eukaryota; Metazoa; Chordata; Craniata; Vertebrata; Euteleostomi; Mammalia; Eutheria; Euarchontoglires; Primates; Haplorrhini; Catarrhini; Cercopithecidae; Cercopithecinae; Macaca
205011	FR664961.1_g1_i1	595	3126.63	2	2	2	0.380601	0	0	3.03558	3.03558	3.03558	T	2.40773	VDAC2_ARATH^VDAC2_ARATH^Q:69-593,H:1-175^74.86%ID^E:4e-91^RecName: Full=Mitochondrial outer membrane protein porin 2;^Eukaryota; Viridiplantae; Streptophyta; Embryophyta; Tracheophyta; Spermatophyta; Magnoliophyta; eudicotyledons; Gunneridae; Pentapetalae; rosids; malvids; Brassicales; Brassicaceae; Camelineae; Arabidopsis
157593	FR664930.1_g1_i1	105	565.64	2	2	2	0.371261	0	0	16.7795	16.7795	16.7795	T	13.309	#N/A
173411	FR664928.1_g1_i1	606	744.283	4	4	4	3.25683	0	0	25.5041	25.5041	25.5041	T	20.2291	#N/A
108652	FR664912.1_g1_i1	637	1605.09	3	3	3	1.19059	0	0	8.86973	8.86973	8.86973	T	7.0352	#N/A
147798	FR664907.1_g1_i1	518	863.564	2	2	2	1.19968	0	0	10.9907	10.9907	10.9907	T	8.71745	ATOX1_ARATH^ATOX1_ARATH^Q:81-305,H:1-75^81.33%ID^E:2e-37^RecName: Full=Copper transport protein ATX1;^Eukaryota; Viridiplantae; Streptophyta; Embryophyta; Tracheophyta; Spermatophyta; Magnoliophyta; eudicotyledons; Gunneridae; Pentapetalae; rosids; malvids; Brassicales; Brassicaceae; Camelineae; Arabidopsis
41565	FR664885.1_g1_i1	588	879.95	4	4	4	2.67288	0	0	21.572	21.572	21.572	T	17.1102	NIPA6_ARATH^NIPA6_ARATH^Q:230-574,H:5-121^67.52%ID^E:1e-28^RecName: Full=Probable magnesium transporter NIPA6;^Eukaryota; Viridiplantae; Streptophyta; Embryophyta; Tracheophyta; Spermatophyta; Magnoliophyta; eudicotyledons; Gunneridae; Pentapetalae; rosids; malvids; Brassicales; Brassicaceae; Camelineae; Arabidopsis
147561	FR664870.1_g1_i1	639	2963.62	2	2	2	0.43123	0	0	3.20255	3.20255	3.20255	T	2.54016	#N/A
146237	FR664836.1_g1_i1	711	1182.62	3	3	3	1.80362	0	0	12.0383	12.0383	12.0383	T	9.54839	GAUTC_ARATH^GAUTC_ARATH^Q:31-636,H:1-204^73.53%ID^E:9e-87^RecName: Full=Probable galacturonosyltransferase 12;^Eukaryota; Viridiplantae; Streptophyta; Embryophyta; Tracheophyta; Spermatophyta; Magnoliophyta; eudicotyledons; Gunneridae; Pentapetalae; rosids; malvids; Brassicales; Brassicaceae; Camelineae; Arabidopsis
153060	FR664835.1_g1_i1	530	760.028	5	5	5	3.48671	0	0	31.2197	31.2197	31.2197	T	24.7625	GAUTC_ARATH^GAUTC_ARATH^Q:530-3,H:22-199^75.84%ID^E:2e-75^RecName: Full=Probable galacturonosyltransferase 12;^Eukaryota; Viridiplantae; Streptophyta; Embryophyta; Tracheophyta; Spermatophyta; Magnoliophyta; eudicotyledons; Gunneridae; Pentapetalae; rosids; malvids; Brassicales; Brassicaceae; Camelineae; Arabidopsis
188181	FR664829.1_g1_i1	582	3089.55	3	3	3	0.56513	0	0	4.60801	4.60801	4.60801	T	3.65493	HIP39_ARATH^HIP39_ARATH^Q:74-283,H:2-71^50.7%ID^E:1e-12^RecName: Full=Heavy metal-associated isoprenylated plant protein 39 {ECO:0000303|PubMed:21072340, ECO:0000303|PubMed:23368984};^Eukaryota; Viridiplantae; Streptophyta; Embryophyta; Tracheophyta; Spermatophyta; Magnoliophyta; eudicotyledons; Gunneridae; Pentapetalae; rosids; malvids; Brassicales; Brassicaceae; Camelineae; Arabidopsis
6365	FR664820.1_g1_i1	590	2133.73	3	3	3	0.829534	0	0	6.67222	6.67222	6.67222	T	5.2922	ADF_VITVI^ADF_VITVI^Q:96-524,H:1-143^88.11%ID^E:7e-82^RecName: Full=Actin-depolymerizing factor;^Eukaryota; Viridiplantae; Streptophyta; Embryophyta; Tracheophyta; Spermatophyta; Magnoliophyta; eudicotyledons; Gunneridae; Pentapetalae; rosids; Vitales; Vitaceae; Vitis
55139	FR664813.1_g1_i1	711	2830.64	2	2	2	0.50236	0	0	3.353	3.353	3.353	T	2.6595	METK3_ACTCH^METK3_ACTCH^Q:710-171,H:181-360^96.67%ID^E:2e-110^RecName: Full=S-adenosylmethionine synthase 3;^Eukaryota; Viridiplantae; Streptophyta; Embryophyta; Tracheophyta; Spermatophyta; Magnoliophyta; eudicotyledons; Gunneridae; Pentapetalae; asterids; Ericales; Actinidiaceae; Actinidia
62850	FR664812.1_g1_i1	610	1317.01	2	2	2	0.926342	0	0	7.20658	7.20658	7.20658	T	5.71604	METK1_CATRO^METK1_CATRO^Q:59-610,H:1-184^96.2%ID^E:5e-129^RecName: Full=S-adenosylmethionine synthase 1;^Eukaryota; Viridiplantae; Streptophyta; Embryophyta; Tracheophyta; Spermatophyta; Magnoliophyta; eudicotyledons; Gunneridae; Pentapetalae; asterids; lamiids; Gentianales; Apocynaceae; Rauvolfioideae; Vinceae; Catharanthinae; Catharanthus
71221	FR664811.1_g1_i1	656	656.594	2	2	2	1.99819	0	0	14.4551	14.4551	14.4551	T	11.4654	NDADB_ARATH^NDADB_ARATH^Q:592-164,H:1-143^81.82%ID^E:7e-82^RecName: Full=NADH dehydrogenase [ubiquinone] 1 alpha subcomplex subunit 13-B;^Eukaryota; Viridiplantae; Streptophyta; Embryophyta; Tracheophyta; Spermatophyta; Magnoliophyta; eudicotyledons; Gunneridae; Pentapetalae; rosids; malvids; Brassicales; Brassicaceae; Camelineae; Arabidopsis
140658	FR664802.1_g1_i1	631	751.223	2	2	2	1.67993	0	0	12.6342	12.6342	12.6342	T	10.0211	ALIS1_ARATH^ALIS1_ARATH^Q:104-622,H:23-193^65.32%ID^E:5e-75^RecName: Full=ALA-interacting subunit 1;^Eukaryota; Viridiplantae; Streptophyta; Embryophyta; Tracheophyta; Spermatophyta; Magnoliophyta; eudicotyledons; Gunneridae; Pentapetalae; rosids; malvids; Brassicales; Brassicaceae; Camelineae; Arabidopsis
164782	FR664799.1_g1_i1	643	3886.14	2	2	2	0.33092	0	0	2.44231	2.44231	2.44231	T	1.93716	#N/A
187559	FR664796.1_g1_i1	606	1323.27	2	2	2	0.915912	0	0	7.17248	7.17248	7.17248	T	5.68899	#N/A
19428	FR664786.1_g1_i1	574	1342.22	3	3	3	1.28295	0	0	10.6069	10.6069	10.6069	T	8.41304	CALM_MEDSA^CALM_MEDSA^Q:572-264,H:47-149^100%ID^E:3e-66^RecName: Full=Calmodulin;^Eukaryota; Viridiplantae; Streptophyta; Embryophyta; Tracheophyta; Spermatophyta; Magnoliophyta; eudicotyledons; Gunneridae; Pentapetalae; rosids; fabids; Fabales; Fabaceae; Papilionoideae; Trifolieae; Medicago`CALM_MEDSA^CALM_MEDSA^Q:458-264,H:12-76^47.69%ID^E:1e-11^RecName: Full=Calmodulin;^Eukaryota; Viridiplanta…
27189	FR664785.1_g1_i1	605	1294.37	3	3	3	1.40222	0	0	10.9989	10.9989	10.9989	T	8.724	CALM_LILLO^CALM_LILLO^Q:72-518,H:1-149^100%ID^E:6e-103^RecName: Full=Calmodulin;^Eukaryota; Viridiplantae; Streptophyta; Embryophyta; Tracheophyta; Spermatophyta; Magnoliophyta; Liliopsida; Liliales; Liliaceae; Lilium
94328	FR664775.1_g1_i1	603	946.096	3	3	3	1.91207	0	0	15.0478	15.0478	15.0478	T	11.9355	NO93_SOYBN^NO93_SOYBN^Q:83-403,H:1-105^80.37%ID^E:3e-37^RecName: Full=Early nodulin-93;^Eukaryota; Viridiplantae; Streptophyta; Embryophyta; Tracheophyta; Spermatophyta; Magnoliophyta; eudicotyledons; Gunneridae; Pentapetalae; rosids; fabids; Fabales; Fabaceae; Papilionoideae; Phaseoleae; Glycine; Soja
139233	FR664769.1_g1_i1	627	3113.28	3	3	3	0.604186	0	0	4.57289	4.57289	4.57289	T	3.62708	LDOX_MALDO^LDOX_MALDO^Q:4-540,H:63-241^83.8%ID^E:6e-87^RecName: Full=Leucoanthocyanidin dioxygenase;^Eukaryota; Viridiplantae; Streptophyta; Embryophyta; Tracheophyta; Spermatophyta; Magnoliophyta; eudicotyledons; Gunneridae; Pentapetalae; rosids; fabids; Rosales; Rosaceae; Maloideae; Maleae; Malus`LDOX_MALDO^LDOX_MALDO^Q:534-626,H:260-290^93.55%ID^E:1e-11^RecName: Full=Leucoanthocyanidin dioxyge…
151157	FR664767.1_g1_i1	498	802.69	4	4	4	2.48165	0	0	23.6483	23.6483	23.6483	T	18.7571	LSH10_ARATH^LSH10_ARATH^Q:498-298,H:82-148^98.51%ID^E:1e-39^RecName: Full=Protein LIGHT-DEPENDENT SHORT HYPOCOTYLS 10;^Eukaryota; Viridiplantae; Streptophyta; Embryophyta; Tracheophyta; Spermatophyta; Magnoliophyta; eudicotyledons; Gunneridae; Pentapetalae; rosids; malvids; Brassicales; Brassicaceae; Camelineae; Arabidopsis
3187	FR664753.1_g1_i1	598	1741.58	3	3	3	1.0301	0	0	8.17459	8.17459	8.17459	T	6.48384	ARF1_ARATH^ARF1_ARATH^Q:596-309,H:86-181^97.92%ID^E:4e-62^RecName: Full=ADP-ribosylation factor 1;^Eukaryota; Viridiplantae; Streptophyta; Embryophyta; Tracheophyta; Spermatophyta; Magnoliophyta; eudicotyledons; Gunneridae; Pentapetalae; rosids; malvids; Brassicales; Brassicaceae; Camelineae; Arabidopsis
160584	FR664732.1_g1_i1	722	1356.87	2	2	2	1.06421	0	0	6.99486	6.99486	6.99486	T	5.54811	#N/A
213027	FR664725.1_g1_i1	735	1637.57	2	2	2	0.897672	0	0	5.79587	5.79587	5.79587	T	4.5971	UCC1_ARATH^UCC1_ARATH^Q:734-372,H:6-126^35.77%ID^E:3e-19^RecName: Full=Uclacyanin 1 {ECO:0000303|PubMed:9761472};^Eukaryota; Viridiplantae; Streptophyta; Embryophyta; Tracheophyta; Spermatophyta; Magnoliophyta; eudicotyledons; Gunneridae; Pentapetalae; rosids; malvids; Brassicales; Brassicaceae; Camelineae; Arabidopsis
221328	FR664724.1_g1_i1	660	970.977	2	2	2	1.35946	0	0	9.77483	9.77483	9.77483	T	7.7531	UCC1_ARATH^UCC1_ARATH^Q:120-482,H:6-126^35.77%ID^E:2e-19^RecName: Full=Uclacyanin 1 {ECO:0000303|PubMed:9761472};^Eukaryota; Viridiplantae; Streptophyta; Embryophyta; Tracheophyta; Spermatophyta; Magnoliophyta; eudicotyledons; Gunneridae; Pentapetalae; rosids; malvids; Brassicales; Brassicaceae; Camelineae; Arabidopsis
24869	FR664719.1_g1_i1	767	2866.35	3	3	3	0.802764	0	0	4.96685	4.96685	4.96685	T	3.93955	NTF2_ARATH^NTF2_ARATH^Q:569-198,H:3-126^83.06%ID^E:2e-71^RecName: Full=Nuclear transport factor 2;^Eukaryota; Viridiplantae; Streptophyta; Embryophyta; Tracheophyta; Spermatophyta; Magnoliophyta; eudicotyledons; Gunneridae; Pentapetalae; rosids; malvids; Brassicales; Brassicaceae; Camelineae; Arabidopsis
71685	FR664713.1_g1_i1	688	1450.64	2	2	2	0.948548	0	0	6.54273	6.54273	6.54273	T	5.18949	#N/A
79842	FR664712.1_g1_i1	648	1946.36	3	3	3	0.998786	0	0	7.31451	7.31451	7.31451	T	5.80165	#N/A
120908	FR664707.1_g1_i1	638	832.726	4	4	4	3.06463	0	0	22.7953	22.7953	22.7953	T	18.0806	RL35_EUPES^RL35_EUPES^Q:530-162,H:1-123^94.31%ID^E:5e-72^RecName: Full=60S ribosomal protein L35;^Eukaryota; Viridiplantae; Streptophyta; Embryophyta; Tracheophyta; Spermatophyta; Magnoliophyta; eudicotyledons; Gunneridae; Pentapetalae; rosids; fabids; Malpighiales; Euphorbiaceae; Euphorbioideae; Euphorbieae; Euphorbia; Esula; Euphorbia sect. Esula
128676	FR664706.1_g1_i1	609	1314.7	4	4	4	1.85289	0	0	14.4385	14.4385	14.4385	T	11.4522	RL35_EUPES^RL35_EUPES^Q:70-438,H:1-123^94.31%ID^E:4e-72^RecName: Full=60S ribosomal protein L35;^Eukaryota; Viridiplantae; Streptophyta; Embryophyta; Tracheophyta; Spermatophyta; Magnoliophyta; eudicotyledons; Gunneridae; Pentapetalae; rosids; fabids; Malpighiales; Euphorbiaceae; Euphorbioideae; Euphorbieae; Euphorbia; Esula; Euphorbia sect. Esula
185143	FR664698.1_g1_i1	595	1227.05	4	4	4	1.93962	0	0	15.4699	15.4699	15.4699	T	12.2702	DRL21_ARATH^DRL21_ARATH^Q:3-578,H:1195-1383^43.3%ID^E:9e-38^RecName: Full=Putative disease resistance protein At3g14460;^Eukaryota; Viridiplantae; Streptophyta; Embryophyta; Tracheophyta; Spermatophyta; Magnoliophyta; eudicotyledons; Gunneridae; Pentapetalae; rosids; malvids; Brassicales; Brassicaceae; Camelineae; Arabidopsis`DRL21_ARATH^DRL21_ARATH^Q:57-581,H:1073-1238^32.2%ID^E:2e-11^RecName: F…
57745	FR664684.1_g1_i1	662	1887.49	3	3	3	1.05219	0	0	7.54265	7.54265	7.54265	T	5.9826	C7254_GLYUR^C7254_GLYUR^Q:3-662,H:263-485^65.92%ID^E:1e-101^RecName: Full=11-oxo-beta-amyrin 30-oxidase;^Eukaryota; Viridiplantae; Streptophyta; Embryophyta; Tracheophyta; Spermatophyta; Magnoliophyta; eudicotyledons; Gunneridae; Pentapetalae; rosids; fabids; Fabales; Fabaceae; Papilionoideae; Galegeae; Glycyrrhiza
163232	FR664670.1_g1_i1	751	2120.2	2	2	2	0.708423	0	0	4.47652	4.47652	4.47652	T	3.55064	MT2_ACTDE^MT2_ACTDE^Q:515-354,H:25-78^81.82%ID^E:7e-21^RecName: Full=Metallothionein-like protein type 2;^Eukaryota; Viridiplantae; Streptophyta; Embryophyta; Tracheophyta; Spermatophyta; Magnoliophyta; eudicotyledons; Gunneridae; Pentapetalae; asterids; Ericales; Actinidiaceae; Actinidia
213402	FR664664.1_g1_i1	685	2178.34	2	2	2	0.62892	0	0	4.35705	4.35705	4.35705	T	3.45588	METK3_VITVI^METK3_VITVI^Q:683-255,H:245-387^95.8%ID^E:3e-81^RecName: Full=S-adenosylmethionine synthase 3;^Eukaryota; Viridiplantae; Streptophyta; Embryophyta; Tracheophyta; Spermatophyta; Magnoliophyta; eudicotyledons; Gunneridae; Pentapetalae; rosids; Vitales; Vitaceae; Vitis
29940	FR664656.1_g1_i1	666	1714.14	2	2	2	0.777066	0	0	5.53696	5.53696	5.53696	T	4.39175	#N/A
36922	FR664655.1_g1_i1	558	1231.51	2	2	2	0.906208	0	0	7.70693	7.70693	7.70693	T	6.1129	#N/A
52065	FR664653.1_g1_i1	556	628.95	2	2	2	1.76802	0	0	15.0904	15.0904	15.0904	T	11.9693	PFD1_MOUSE^PFD1_MOUSE^Q:156-410,H:41-120^40%ID^E:7e-11^RecName: Full=Prefoldin subunit 1;^Eukaryota; Metazoa; Chordata; Craniata; Vertebrata; Euteleostomi; Mammalia; Eutheria; Euarchontoglires; Glires; Rodentia; Sciurognathi; Muroidea; Muridae; Murinae; Mus; Mus
60178	FR664652.1_g1_i1	644	1113.24	2	2	2	1.15698	0	0	8.5257	8.5257	8.5257	T	6.76232	RL23_ARATH^RL23_ARATH^Q:546-127,H:1-140^98.57%ID^E:2e-94^RecName: Full=60S ribosomal protein L23;^Eukaryota; Viridiplantae; Streptophyta; Embryophyta; Tracheophyta; Spermatophyta; Magnoliophyta; eudicotyledons; Gunneridae; Pentapetalae; rosids; malvids; Brassicales; Brassicaceae; Camelineae; Arabidopsis
97721	FR664647.1_g1_i1	615	656.687	2	2	2	1.87304	0	0	14.453	14.453	14.453	T	11.4637	PS13B_ARATH^PS13B_ARATH^Q:2-442,H:240-386^87.76%ID^E:6e-88^RecName: Full=26S proteasome non-ATPase regulatory subunit 13 homolog B;^Eukaryota; Viridiplantae; Streptophyta; Embryophyta; Tracheophyta; Spermatophyta; Magnoliophyta; eudicotyledons; Gunneridae; Pentapetalae; rosids; malvids; Brassicales; Brassicaceae; Camelineae; Arabidopsis
114512	FR664645.1_g1_i1	627	4271.41	2	2	2	0.29358	0	0	2.22201	2.22201	2.22201	T	1.76243	G3PC_TOBAC^G3PC_TOBAC^Q:135-626,H:5-168^93.29%ID^E:2e-97^RecName: Full=Glyceraldehyde-3-phosphate dehydrogenase, cytosolic;^Eukaryota; Viridiplantae; Streptophyta; Embryophyta; Tracheophyta; Spermatophyta; Magnoliophyta; eudicotyledons; Gunneridae; Pentapetalae; asterids; lamiids; Solanales; Solanaceae; Nicotianoideae; Nicotianeae; Nicotiana
133308	FR664642.1_g1_i1	661	1996.7	2	2	2	0.662092	0	0	4.75341	4.75341	4.75341	T	3.77026	CXE12_ARATH^CXE12_ARATH^Q:3-626,H:26-240^53.95%ID^E:1e-68^RecName: Full=Probable carboxylesterase 12;^Eukaryota; Viridiplantae; Streptophyta; Embryophyta; Tracheophyta; Spermatophyta; Magnoliophyta; eudicotyledons; Gunneridae; Pentapetalae; rosids; malvids; Brassicales; Brassicaceae; Camelineae; Arabidopsis
145136	FR664640.1_g1_i1	585	848.768	3	3	3	2.0677	0	0	16.7734	16.7734	16.7734	T	13.3041	COX6A_ARATH^COX6A_ARATH^Q:62-355,H:1-98^68.37%ID^E:2e-35^RecName: Full=Cytochrome c oxidase subunit 6a, mitochondrial;^Eukaryota; Viridiplantae; Streptophyta; Embryophyta; Tracheophyta; Spermatophyta; Magnoliophyta; eudicotyledons; Gunneridae; Pentapetalae; rosids; malvids; Brassicales; Brassicaceae; Camelineae; Arabidopsis
182965	FR664635.1_g1_i1	789	1703.05	2	2	2	0.926574	0	0	5.57303	5.57303	5.57303	T	4.42036	CALM_LILLO^CALM_LILLO^Q:732-286,H:1-149^100%ID^E:9e-102^RecName: Full=Calmodulin;^Eukaryota; Viridiplantae; Streptophyta; Embryophyta; Tracheophyta; Spermatophyta; Magnoliophyta; Liliopsida; Liliales; Liliaceae; Lilium
189577	FR664634.1_g1_i1	514	1537.83	3	3	3	1.00271	0	0	9.25763	9.25763	9.25763	T	7.34287	CALM3_PETHY^CALM3_PETHY^Q:73-513,H:1-147^100%ID^E:2e-102^RecName: Full=Calmodulin-related protein;^Eukaryota; Viridiplantae; Streptophyta; Embryophyta; Tracheophyta; Spermatophyta; Magnoliophyta; eudicotyledons; Gunneridae; Pentapetalae; asterids; lamiids; Solanales; Solanaceae; Petunioideae; Petunia`CALM3_PETHY^CALM3_PETHY^Q:73-369,H:73-172^38%ID^E:7e-12^RecName: Full=Calmodulin-related protein;…
55243	FR664616.1_g1_i1	599	1564.5	2	2	2	0.765739	0	0	6.06655	6.06655	6.06655	T	4.8118	GSTL3_ARATH^GSTL3_ARATH^Q:598-197,H:103-235^61.19%ID^E:5e-52^RecName: Full=Glutathione S-transferase L3;^Eukaryota; Viridiplantae; Streptophyta; Embryophyta; Tracheophyta; Spermatophyta; Magnoliophyta; eudicotyledons; Gunneridae; Pentapetalae; rosids; malvids; Brassicales; Brassicaceae; Camelineae; Arabidopsis
83629	FR664611.1_g1_i1	573	1488.51	2	2	2	0.7699	0	0	6.37629	6.37629	6.37629	T	5.05748	C89A9_ARATH^C89A9_ARATH^Q:2-571,H:295-488^62.37%ID^E:1e-77^RecName: Full=Cytochrome P450 89A9;^Eukaryota; Viridiplantae; Streptophyta; Embryophyta; Tracheophyta; Spermatophyta; Magnoliophyta; eudicotyledons; Gunneridae; Pentapetalae; rosids; malvids; Brassicales; Brassicaceae; Camelineae; Arabidopsis
198989	FR664592.1_g1_i1	494	793.931	2	2	2	1.24444	0	0	11.9546	11.9546	11.9546	T	9.48203	CRBN_DANRE^CRBN_DANRE^Q:74-421,H:35-146^34.19%ID^E:3e-08^RecName: Full=Protein cereblon;^Eukaryota; Metazoa; Chordata; Craniata; Vertebrata; Euteleostomi; Actinopterygii; Neopterygii; Teleostei; Ostariophysi; Cypriniformes; Cyprinidae; Danio
98179	FR664575.1_g1_i1	628	806.391	4	4	4	3.11511	0	0	23.5398	23.5398	23.5398	T	18.671	DNJH_CUCSA^DNJH_CUCSA^Q:587-171,H:277-413^79.14%ID^E:9e-69^RecName: Full=DnaJ protein homolog;^Eukaryota; Viridiplantae; Streptophyta; Embryophyta; Tracheophyta; Spermatophyta; Magnoliophyta; eudicotyledons; Gunneridae; Pentapetalae; rosids; fabids; Cucurbitales; Cucurbitaceae; Benincaseae; Cucumis
105533	FR664574.1_g1_i1	579	2321.33	5	5	5	1.24713	0	0	10.2216	10.2216	10.2216	T	8.1075	DNJH_CUCSA^DNJH_CUCSA^Q:2-370,H:293-413^86.18%ID^E:1e-68^RecName: Full=DnaJ protein homolog;^Eukaryota; Viridiplantae; Streptophyta; Embryophyta; Tracheophyta; Spermatophyta; Magnoliophyta; eudicotyledons; Gunneridae; Pentapetalae; rosids; fabids; Cucurbitales; Cucurbitaceae; Benincaseae; Cucumis
136671	FR664570.1_g1_i1	652	1228.19	2	2	2	1.06172	0	0	7.72773	7.72773	7.72773	T	6.1294	Y5830_ARATH^Y5830_ARATH^Q:1-651,H:335-551^77.88%ID^E:4e-111^RecName: Full=Probable inactive receptor kinase At5g58300;^Eukaryota; Viridiplantae; Streptophyta; Embryophyta; Tracheophyta; Spermatophyta; Magnoliophyta; eudicotyledons; Gunneridae; Pentapetalae; rosids; malvids; Brassicales; Brassicaceae; Camelineae; Arabidopsis
171354	FR664564.1_g1_i1	642	4159	2	2	2	0.308728	0	0	2.28207	2.28207	2.28207	T	1.81007	HSP7P_ARATH^HSP7P_ARATH^Q:1-492,H:622-785^78.66%ID^E:1e-86^RecName: Full=Heat shock 70 kDa protein 15;^Eukaryota; Viridiplantae; Streptophyta; Embryophyta; Tracheophyta; Spermatophyta; Magnoliophyta; eudicotyledons; Gunneridae; Pentapetalae; rosids; malvids; Brassicales; Brassicaceae; Camelineae; Arabidopsis
42990	FR664549.1_g1_i1	696	1584.53	2	2	2	0.878493	0	0	5.98986	5.98986	5.98986	T	4.75098	IF4G_ARATH^IF4G_ARATH^Q:694-161,H:1550-1727^65.17%ID^E:1e-75^RecName: Full=Eukaryotic translation initiation factor 4G;^Eukaryota; Viridiplantae; Streptophyta; Embryophyta; Tracheophyta; Spermatophyta; Magnoliophyta; eudicotyledons; Gunneridae; Pentapetalae; rosids; malvids; Brassicales; Brassicaceae; Camelineae; Arabidopsis
84342	FR664543.1_g1_i1	625	7951.68	4	4	4	0.314399	0	0	2.3872	2.3872	2.3872	T	1.89346	NCASE_ARATH^NCASE_ARATH^Q:1-624,H:421-628^78.85%ID^E:2e-96^RecName: Full=Neutral ceramidase;^Eukaryota; Viridiplantae; Streptophyta; Embryophyta; Tracheophyta; Spermatophyta; Magnoliophyta; eudicotyledons; Gunneridae; Pentapetalae; rosids; malvids; Brassicales; Brassicaceae; Camelineae; Arabidopsis
107480	FR664540.1_g1_i1	706	1579.5	2	2	2	0.893952	0	0	6.00893	6.00893	6.00893	T	4.7661	UBIQP_HORVU^UBIQP_HORVU^Q:599-141,H:19-171^99.35%ID^E:4e-103^RecName: Full=Polyubiquitin;^Eukaryota; Viridiplantae; Streptophyta; Embryophyta; Tracheophyta; Spermatophyta; Magnoliophyta; Liliopsida; Poales; Poaceae; BOP clade; Pooideae; Triticodae; Triticeae; Hordeinae; Hordeum`UBIQP_HORVU^UBIQP_HORVU^Q:425-126,H:1-100^96%ID^E:4e-59^RecName: Full=Polyubiquitin;^Eukaryota; Viridiplantae; Streptoph…
116037	FR664539.1_g1_i1	687	1681.73	2	2	2	0.817014	0	0	5.64366	5.64366	5.64366	T	4.47638	UBIQP_HORVU^UBIQP_HORVU^Q:74-532,H:19-171^99.35%ID^E:1e-103^RecName: Full=Polyubiquitin;^Eukaryota; Viridiplantae; Streptophyta; Embryophyta; Tracheophyta; Spermatophyta; Magnoliophyta; Liliopsida; Poales; Poaceae; BOP clade; Pooideae; Triticodae; Triticeae; Hordeinae; Hordeum`UBIQP_HORVU^UBIQP_HORVU^Q:248-547,H:1-100^96%ID^E:2e-59^RecName: Full=Polyubiquitin;^Eukaryota; Viridiplantae; Streptophy…
123893	FR664538.1_g1_i1	621	620.705	2	2	2	2.00095	0	0	15.2909	15.2909	15.2909	T	12.1283	C86A1_ARATH^C86A1_ARATH^Q:546-370,H:450-508^86.44%ID^E:3e-25^RecName: Full=Cytochrome P450 86A1;^Eukaryota; Viridiplantae; Streptophyta; Embryophyta; Tracheophyta; Spermatophyta; Magnoliophyta; eudicotyledons; Gunneridae; Pentapetalae; rosids; malvids; Brassicales; Brassicaceae; Camelineae; Arabidopsis
139910	FR664536.1_g1_i1	688	831.594	2	2	2	1.65465	0	0	11.4132	11.4132	11.4132	T	9.05258	E134_MAIZE^E134_MAIZE^Q:687-289,H:91-218^41.35%ID^E:5e-26^RecName: Full=Endo-1,3;1,4-beta-D-glucanase;^Eukaryota; Viridiplantae; Streptophyta; Embryophyta; Tracheophyta; Spermatophyta; Magnoliophyta; Liliopsida; Poales; Poaceae; PACMAD clade; Panicoideae; Andropogonodae; Andropogoneae; Tripsacinae; Zea
168838	FR664532.1_g1_i1	686	2079.64	2	2	2	0.659731	0	0	4.56384	4.56384	4.56384	T	3.6199	MT2_ACTDE^MT2_ACTDE^Q:479-318,H:25-78^81.82%ID^E:5e-21^RecName: Full=Metallothionein-like protein type 2;^Eukaryota; Viridiplantae; Streptophyta; Embryophyta; Tracheophyta; Spermatophyta; Magnoliophyta; eudicotyledons; Gunneridae; Pentapetalae; asterids; Ericales; Actinidiaceae; Actinidia
171961	FR664508.1_g1_i1	638	565.826	2	2	2	2.25511	0	0	16.7739	16.7739	16.7739	T	13.3046	COPG2_ORYSJ^COPG2_ORYSJ^Q:2-376,H:765-889^78.4%ID^E:4e-61^RecName: Full=Coatomer subunit gamma-2;^Eukaryota; Viridiplantae; Streptophyta; Embryophyta; Tracheophyta; Spermatophyta; Magnoliophyta; Liliopsida; Poales; Poaceae; BOP clade; Oryzoideae; Oryzeae; Oryzinae; Oryza
90583	FR664488.1_g1_i1	602	1485.99	4	4	4	1.62047	0	0	12.7741	12.7741	12.7741	T	10.132	#N/A
140215	FR664481.1_g1_i1	720	746.451	2	2	2	1.92913	0	0	12.715	12.715	12.715	T	10.0852	DENR_DICDI^DENR_DICDI^Q:514-263,H:138-223^48.84%ID^E:2e-18^RecName: Full=Density-regulated protein homolog;^Eukaryota; Amoebozoa; Mycetozoa; Dictyosteliida; Dictyostelium
178073	FR664476.1_g1_i1	584	984.871	2	2	2	1.18594	0	0	9.63693	9.63693	9.63693	T	7.64372	ASNS2_ORYSJ^ASNS2_ORYSJ^Q:1-258,H:473-558^82.56%ID^E:8e-43^RecName: Full=Asparagine synthetase [glutamine-hydrolyzing] 2;^Eukaryota; Viridiplantae; Streptophyta; Embryophyta; Tracheophyta; Spermatophyta; Magnoliophyta; Liliopsida; Poales; Poaceae; BOP clade; Oryzoideae; Oryzeae; Oryzinae; Oryza
17739	FR664465.1_g1_i1	648	4840.16	3	3	3	0.40164	0	0	2.94137	2.94137	2.94137	T	2.33301	UBI4P_NICSY^UBI4P_NICSY^Q:276-647,H:146-269^99.19%ID^E:2e-102^RecName: Full=Polyubiquitin;^Eukaryota; Viridiplantae; Streptophyta; Embryophyta; Tracheophyta; Spermatophyta; Magnoliophyta; eudicotyledons; Gunneridae; Pentapetalae; asterids; lamiids; Solanales; Solanaceae; Nicotianoideae; Nicotianeae; Nicotiana`UBI4P_NICSY^UBI4P_NICSY^Q:276-647,H:222-345^99.19%ID^E:2e-102^RecName: Full=Polyubiquiti…
120201	FR664451.1_g1_i1	624	1474.83	3	3	3	1.2693	0	0	9.65314	9.65314	9.65314	T	7.65658	RL31_PERFR^RL31_PERFR^Q:507-145,H:1-121^88.43%ID^E:3e-56^RecName: Full=60S ribosomal protein L31;^Eukaryota; Viridiplantae; Streptophyta; Embryophyta; Tracheophyta; Spermatophyta; Magnoliophyta; eudicotyledons; Gunneridae; Pentapetalae; asterids; lamiids; Lamiales; Lamiaceae; Nepetoideae; Elsholtzieae; Perilla
214501	FR664438.1_g1_i1	701	3796.77	2	2	2	0.369262	0	0	2.49979	2.49979	2.49979	T	1.98276	GIS3_ARATH^GIS3_ARATH^Q:599-84,H:71-243^40.88%ID^E:1e-30^RecName: Full=Zinc finger protein GIS3 {ECO:0000305};^Eukaryota; Viridiplantae; Streptophyta; Embryophyta; Tracheophyta; Spermatophyta; Magnoliophyta; eudicotyledons; Gunneridae; Pentapetalae; rosids; malvids; Brassicales; Brassicaceae; Camelineae; Arabidopsis
235541	FR664435.1_g1_i1	659	1221.89	2	2	2	1.07865	0	0	7.76757	7.76757	7.76757	T	6.161	HSP80_SOLLC^HSP80_SOLLC^Q:463-74,H:81-210^94.62%ID^E:2e-79^RecName: Full=Heat shock cognate protein 80;^Eukaryota; Viridiplantae; Streptophyta; Embryophyta; Tracheophyta; Spermatophyta; Magnoliophyta; eudicotyledons; Gunneridae; Pentapetalae; asterids; lamiids; Solanales; Solanaceae; Solanoideae; Solaneae; Solanum; Lycopersicon
13450	FR664433.1_g1_i1	709	889.927	2	2	2	1.59339	0	0	10.6651	10.6651	10.6651	T	8.45921	DAPAT_ARATH^DAPAT_ARATH^Q:360-73,H:363-461^35.35%ID^E:7e-08^RecName: Full=LL-diaminopimelate aminotransferase, chloroplastic;^Eukaryota; Viridiplantae; Streptophyta; Embryophyta; Tracheophyta; Spermatophyta; Magnoliophyta; eudicotyledons; Gunneridae; Pentapetalae; rosids; malvids; Brassicales; Brassicaceae; Camelineae; Arabidopsis`DAPAT_ARATH^DAPAT_ARATH^Q:412-347,H:346-367^50%ID^E:7e-08^RecName:…
21199	FR664432.1_g1_i1	603	636.92	2	2	2	1.89349	0	0	14.9016	14.9016	14.9016	T	11.8195	#N/A
46464	FR664429.1_g1_i1	691	1803.28	3	3	3	1.14957	0	0	7.89489	7.89489	7.89489	T	6.26198	UPTG2_SOLTU^UPTG2_SOLTU^Q:689-183,H:191-360^88.24%ID^E:1e-105^RecName: Full=Alpha-1,4-glucan-protein synthase [UDP-forming] 2;^Eukaryota; Viridiplantae; Streptophyta; Embryophyta; Tracheophyta; Spermatophyta; Magnoliophyta; eudicotyledons; Gunneridae; Pentapetalae; asterids; lamiids; Solanales; Solanaceae; Solanoideae; Solaneae; Solanum
54615	FR664428.1_g1_i1	640	996.508	2	2	2	1.28449	0	0	9.52439	9.52439	9.52439	T	7.55446	UPTG2_SOLTU^UPTG2_SOLTU^Q:1-639,H:65-277^97.18%ID^E:2e-155^RecName: Full=Alpha-1,4-glucan-protein synthase [UDP-forming] 2;^Eukaryota; Viridiplantae; Streptophyta; Embryophyta; Tracheophyta; Spermatophyta; Magnoliophyta; eudicotyledons; Gunneridae; Pentapetalae; asterids; lamiids; Solanales; Solanaceae; Solanoideae; Solaneae; Solanum
107181	FR664421.1_g1_i1	567	1540.11	6	6	6	2.20893	0	0	18.4879	18.4879	18.4879	T	14.664	(BLASTP)GRP3_DAUCA^GRP3_DAUCA^Q:3-74,H:33-98^58.44%ID^E:1e-06^RecName: Full=Glycine-rich protein A3;^Eukaryota; Viridiplantae; Streptophyta; Embryophyta; Tracheophyta; Spermatophyta; Magnoliophyta; eudicotyledons; Gunneridae; Pentapetalae; asterids; campanulids; Apiales; Apiaceae; Apioideae; Scandiceae; Daucinae; Daucus; Daucus sect. Daucus
117615	FR664388.1_g1_i1	575	1784.71	4	4	4	1.28872	0	0	10.636	10.636	10.636	T	8.43618	LAC10_ORYSJ^LAC10_ORYSJ^Q:2-574,H:361-553^75.13%ID^E:5e-100^RecName: Full=Laccase-10;^Eukaryota; Viridiplantae; Streptophyta; Embryophyta; Tracheophyta; Spermatophyta; Magnoliophyta; Liliopsida; Poales; Poaceae; BOP clade; Oryzoideae; Oryzeae; Oryzinae; Oryza
126612	FR664387.1_g1_i1	723	2764.84	3	3	3	0.784493	0	0	5.14919	5.14919	5.14919	T	4.08418	METK3_ACTCH^METK3_ACTCH^Q:723-172,H:177-360^96.74%ID^E:9e-114^RecName: Full=S-adenosylmethionine synthase 3;^Eukaryota; Viridiplantae; Streptophyta; Embryophyta; Tracheophyta; Spermatophyta; Magnoliophyta; eudicotyledons; Gunneridae; Pentapetalae; asterids; Ericales; Actinidiaceae; Actinidia
200031	FR664378.1_g1_i1	659	891.963	2	2	2	1.47764	0	0	10.6407	10.6407	10.6407	T	8.4399	PIP21_ORYSJ^PIP21_ORYSJ^Q:646-293,H:173-290^90.68%ID^E:9e-70^RecName: Full=Probable aquaporin PIP2-1;^Eukaryota; Viridiplantae; Streptophyta; Embryophyta; Tracheophyta; Spermatophyta; Magnoliophyta; Liliopsida; Poales; Poaceae; BOP clade; Oryzoideae; Oryzeae; Oryzinae; Oryza
208118	FR664377.1_g1_i1	643	767.484	6	6	6	5.02682	0	0	37.0997	37.0997	37.0997	T	29.4263	PIP21_ORYSJ^PIP21_ORYSJ^Q:2-355,H:173-290^90.68%ID^E:5e-70^RecName: Full=Probable aquaporin PIP2-1;^Eukaryota; Viridiplantae; Streptophyta; Embryophyta; Tracheophyta; Spermatophyta; Magnoliophyta; Liliopsida; Poales; Poaceae; BOP clade; Oryzoideae; Oryzeae; Oryzinae; Oryza
216952	FR664376.1_g1_i1	703	1646.74	8	8	8	3.41522	0	0	23.0543	23.0543	23.0543	T	18.286	#N/A
180538	FR664345.1_g1_i1	668	1554.42	5	5	5	2.14871	0	0	15.2647	15.2647	15.2647	T	12.1075	#N/A
188123	FR664344.1_g1_i1	598	940.137	2	2	2	1.27215	0	0	10.0955	10.0955	10.0955	T	8.00742	#N/A
225222	FR664338.1_g1_i1	499	960.172	2	2	2	1.0394	0	0	9.88483	9.88483	9.88483	T	7.84035	WLIM1_ARATH^WLIM1_ARATH^Q:497-225,H:98-188^81.32%ID^E:2e-45^RecName: Full=LIM domain-containing protein WLIM1 {ECO:0000305};^Eukaryota; Viridiplantae; Streptophyta; Embryophyta; Tracheophyta; Spermatophyta; Magnoliophyta; eudicotyledons; Gunneridae; Pentapetalae; rosids; malvids; Brassicales; Brassicaceae; Camelineae; Arabidopsis`WLIM1_ARATH^WLIM1_ARATH^Q:482-204,H:3-96^38.3%ID^E:2e-12^RecName: F…
73401	FR664323.1_g1_i1	137	72.0966	4	4	4	7.60092	0	0	263.289	263.289	263.289	T	208.833	#N/A
165360	FR664311.1_g1_i1	642	1614.55	4	4	4	1.59053	0	0	11.757	11.757	11.757	T	9.32528	APX1_PEA^APX1_PEA^Q:2-586,H:55-250^89.29%ID^E:1e-110^RecName: Full=L-ascorbate peroxidase, cytosolic;^Eukaryota; Viridiplantae; Streptophyta; Embryophyta; Tracheophyta; Spermatophyta; Magnoliophyta; eudicotyledons; Gunneridae; Pentapetalae; rosids; fabids; Fabales; Fabaceae; Papilionoideae; Fabeae; Pisum
175178	FR664309.1_g1_i1	612	3580.89	5	5	5	0.854536	0	0	6.62624	6.62624	6.62624	T	5.25573	ABIL2_ARATH^ABIL2_ARATH^Q:1-483,H:156-312^56.44%ID^E:8e-18^RecName: Full=Protein ABIL2;^Eukaryota; Viridiplantae; Streptophyta; Embryophyta; Tracheophyta; Spermatophyta; Magnoliophyta; eudicotyledons; Gunneridae; Pentapetalae; rosids; malvids; Brassicales; Brassicaceae; Camelineae; Arabidopsis
206563	FR664305.1_g1_i1	593	999.951	3	3	3	1.77909	0	0	14.2374	14.2374	14.2374	T	11.2927	#N/A
92989	FR664289.1_g1_i1	642	1261.5	3	3	3	1.52675	0	0	11.2855	11.2855	11.2855	T	8.95133	RS18_ARATH^RS18_ARATH^Q:634-179,H:1-152^96.05%ID^E:3e-92^RecName: Full=40S ribosomal protein S18;^Eukaryota; Viridiplantae; Streptophyta; Embryophyta; Tracheophyta; Spermatophyta; Magnoliophyta; eudicotyledons; Gunneridae; Pentapetalae; rosids; malvids; Brassicales; Brassicaceae; Camelineae; Arabidopsis
113148	FR664286.1_g1_i1	732	1410.71	2	2	2	1.03778	0	0	6.72792	6.72792	6.72792	T	5.33638	LSH10_ARATH^LSH10_ARATH^Q:730-353,H:23-148^95.24%ID^E:1e-85^RecName: Full=Protein LIGHT-DEPENDENT SHORT HYPOCOTYLS 10;^Eukaryota; Viridiplantae; Streptophyta; Embryophyta; Tracheophyta; Spermatophyta; Magnoliophyta; eudicotyledons; Gunneridae; Pentapetalae; rosids; malvids; Brassicales; Brassicaceae; Camelineae; Arabidopsis
121239	FR664285.1_g1_i1	647	4448.8	3	3	3	0.436297	0	0	3.20012	3.20012	3.20012	T	2.53824	LSH10_ARATH^LSH10_ARATH^Q:264-647,H:20-147^94.53%ID^E:7e-86^RecName: Full=Protein LIGHT-DEPENDENT SHORT HYPOCOTYLS 10;^Eukaryota; Viridiplantae; Streptophyta; Embryophyta; Tracheophyta; Spermatophyta; Magnoliophyta; eudicotyledons; Gunneridae; Pentapetalae; rosids; malvids; Brassicales; Brassicaceae; Camelineae; Arabidopsis
129307	FR664284.1_g1_i1	634	1261.25	6	6	6	3.01605	0	0	22.5755	22.5755	22.5755	T	17.9062	AHSA2_BOVIN^AHSA2_BOVIN^Q:610-317,H:27-122^31.31%ID^E:1e-05^RecName: Full=Activator of 90 kDa heat shock protein ATPase homolog 2;^Eukaryota; Metazoa; Chordata; Craniata; Vertebrata; Euteleostomi; Mammalia; Eutheria; Laurasiatheria; Cetartiodactyla; Ruminantia; Pecora; Bovidae; Bovinae; Bos
160154	FR664280.1_g1_i1	644	1065.86	2	2	2	1.20841	0	0	8.90467	8.90467	8.90467	T	7.06291	FAEA_ASPTN^FAEA_ASPTN^Q:73-636,H:64-251^31.4%ID^E:4e-11^RecName: Full=Probable feruloyl esterase A;^Eukaryota; Fungi; Dikarya; Ascomycota; Pezizomycotina; Eurotiomycetes; Eurotiomycetidae; Eurotiales; Aspergillaceae; Aspergillus
205511	FR664274.1_g1_i1	662	2117.87	3	3	3	0.937734	0	0	6.72217	6.72217	6.72217	T	5.33182	METK3_ACTCH^METK3_ACTCH^Q:660-196,H:206-360^96.77%ID^E:4e-91^RecName: Full=S-adenosylmethionine synthase 3;^Eukaryota; Viridiplantae; Streptophyta; Embryophyta; Tracheophyta; Spermatophyta; Magnoliophyta; eudicotyledons; Gunneridae; Pentapetalae; asterids; Ericales; Actinidiaceae; Actinidia
212912	FR664273.1_g1_i1	576	1261.04	2	2	2	0.913533	0	0	7.52644	7.52644	7.52644	T	5.96975	METK1_CATRO^METK1_CATRO^Q:60-575,H:1-172^95.35%ID^E:9e-119^RecName: Full=S-adenosylmethionine synthase 1;^Eukaryota; Viridiplantae; Streptophyta; Embryophyta; Tracheophyta; Spermatophyta; Magnoliophyta; eudicotyledons; Gunneridae; Pentapetalae; asterids; lamiids; Gentianales; Apocynaceae; Rauvolfioideae; Vinceae; Catharanthinae; Catharanthus
38483	FR664264.1_g1_i1	701	997.977	2	2	2	1.40484	0	0	9.51037	9.51037	9.51037	T	7.54334	#N/A
54556	FR664262.1_g1_i1	656	1352.91	2	2	2	0.969763	0	0	7.01536	7.01536	7.01536	T	5.56437	HIRL2_ORYSJ^HIRL2_ORYSJ^Q:654-196,H:131-283^90.2%ID^E:4e-96^RecName: Full=Hypersensitive-induced response protein-like protein 2;^Eukaryota; Viridiplantae; Streptophyta; Embryophyta; Tracheophyta; Spermatophyta; Magnoliophyta; Liliopsida; Poales; Poaceae; BOP clade; Oryzoideae; Oryzeae; Oryzinae; Oryza
62345	FR664261.1_g1_i1	617	1505.11	3	3	3	1.22981	0	0	9.45894	9.45894	9.45894	T	7.50254	HIRL2_ORYSJ^HIRL2_ORYSJ^Q:1-615,H:40-244^90.24%ID^E:2e-132^RecName: Full=Hypersensitive-induced response protein-like protein 2;^Eukaryota; Viridiplantae; Streptophyta; Embryophyta; Tracheophyta; Spermatophyta; Magnoliophyta; Liliopsida; Poales; Poaceae; BOP clade; Oryzoideae; Oryzeae; Oryzinae; Oryza
49897	FR664229.1_g1_i1	632	3803.72	2	2	2	0.332307	0	0	2.49523	2.49523	2.49523	T	1.97914	#N/A
159283	FR664215.1_g1_i1	630	1722.16	2	2	2	0.731637	0	0	5.51116	5.51116	5.51116	T	4.37129	(BLASTP)BAG_STRAG^BAG_STRAG^Q:13-110,H:803-898^30.3%ID^E:4e-06^RecName: Full=IgA FC receptor;^Bacteria; Firmicutes; Bacilli; Lactobacillales; Streptococcaceae; Streptococcus
194401	FR664210.1_g1_i1	695	1742.5	2	2	2	0.797706	0	0	5.44686	5.44686	5.44686	T	4.32028	RL31_PERFR^RL31_PERFR^Q:631-269,H:1-121^89.26%ID^E:2e-56^RecName: Full=60S ribosomal protein L31;^Eukaryota; Viridiplantae; Streptophyta; Embryophyta; Tracheophyta; Spermatophyta; Magnoliophyta; eudicotyledons; Gunneridae; Pentapetalae; asterids; lamiids; Lamiales; Lamiaceae; Nepetoideae; Elsholtzieae; Perilla
43689	FR664197.1_g1_i1	654	1468.26	4	4	4	1.78171	0	0	12.9284	12.9284	12.9284	T	10.2545	FQR1_ARATH^FQR1_ARATH^Q:89-652,H:1-188^89.89%ID^E:8e-109^RecName: Full=NAD(P)H dehydrogenase (quinone) FQR1 {ECO:0000305};^Eukaryota; Viridiplantae; Streptophyta; Embryophyta; Tracheophyta; Spermatophyta; Magnoliophyta; eudicotyledons; Gunneridae; Pentapetalae; rosids; malvids; Brassicales; Brassicaceae; Camelineae; Arabidopsis
87063	FR664191.1_g1_i1	596	1084.98	2	2	2	1.09864	0	0	8.74773	8.74773	8.74773	T	6.93843	#N/A
161696	FR664182.1_g1_i1	677	2150.65	4	4	4	1.25916	0	0	8.82631	8.82631	8.82631	T	7.00076	AHSA2_BOVIN^AHSA2_BOVIN^Q:609-316,H:27-122^31.31%ID^E:1e-05^RecName: Full=Activator of 90 kDa heat shock protein ATPase homolog 2;^Eukaryota; Metazoa; Chordata; Craniata; Vertebrata; Euteleostomi; Mammalia; Eutheria; Laurasiatheria; Cetartiodactyla; Ruminantia; Pecora; Bovidae; Bovinae; Bos
108069	FR664158.1_g1_i1	638	1432.1	4	4	4	1.782	0	0	13.2548	13.2548	13.2548	T	10.5133	EF2_BETVU^EF2_BETVU^Q:2-637,H:492-703^95.28%ID^E:4e-143^RecName: Full=Elongation factor 2;^Eukaryota; Viridiplantae; Streptophyta; Embryophyta; Tracheophyta; Spermatophyta; Magnoliophyta; eudicotyledons; Gunneridae; Pentapetalae; Caryophyllales; Chenopodiaceae; Betoideae; Beta
234098	FR664123.1_g1_i1	451	1039.43	4	4	4	1.73557	0	0	18.2622	18.2622	18.2622	T	14.485	#N/A
14152	FR664121.1_g1_i1	666	1078.48	2	2	2	1.23507	0	0	8.80048	8.80048	8.80048	T	6.98027	ENO1_MAIZE^ENO1_MAIZE^Q:116-664,H:4-180^85.25%ID^E:1e-104^RecName: Full=Enolase 1;^Eukaryota; Viridiplantae; Streptophyta; Embryophyta; Tracheophyta; Spermatophyta; Magnoliophyta; Liliopsida; Poales; Poaceae; PACMAD clade; Panicoideae; Andropogonodae; Andropogoneae; Tripsacinae; Zea
48988	FR664116.1_g1_i1	583	1081.18	2	2	2	1.07845	0	0	8.77852	8.77852	8.77852	T	6.96286	MORF5_ARATH^MORF5_ARATH^Q:581-270,H:87-190^92.31%ID^E:5e-66^RecName: Full=Multiple organellar RNA editing factor 5, mitochondrial {ECO:0000305};^Eukaryota; Viridiplantae; Streptophyta; Embryophyta; Tracheophyta; Spermatophyta; Magnoliophyta; eudicotyledons; Gunneridae; Pentapetalae; rosids; malvids; Brassicales; Brassicaceae; Camelineae; Arabidopsis
111351	FR664107.1_g1_i1	728	1364.79	2	2	2	1.06683	0	0	6.95427	6.95427	6.95427	T	5.51592	HS181_ARATH^HS181_ARATH^Q:597-145,H:6-159^75.97%ID^E:1e-69^RecName: Full=18.1 kDa class I heat shock protein;^Eukaryota; Viridiplantae; Streptophyta; Embryophyta; Tracheophyta; Spermatophyta; Magnoliophyta; eudicotyledons; Gunneridae; Pentapetalae; rosids; malvids; Brassicales; Brassicaceae; Camelineae; Arabidopsis
118873	FR664106.1_g1_i1	593	2359.05	4	4	4	1.00549	0	0	8.04656	8.04656	8.04656	T	6.38229	HS181_ARATH^HS181_ARATH^Q:82-534,H:6-159^75.97%ID^E:4e-70^RecName: Full=18.1 kDa class I heat shock protein;^Eukaryota; Viridiplantae; Streptophyta; Embryophyta; Tracheophyta; Spermatophyta; Magnoliophyta; eudicotyledons; Gunneridae; Pentapetalae; rosids; malvids; Brassicales; Brassicaceae; Camelineae; Arabidopsis
144864	FR664102.1_g1_i1	437	857.781	4	4	4	2.03782	0	0	22.1295	22.1295	22.1295	T	17.5525	#N/A
153495	FR664101.1_g1_i1	687	1928.63	4	4	4	1.42484	0	0	9.84235	9.84235	9.84235	T	7.80665	#N/A
225821	FR664092.1_g1_i1	604	1102.07	2	2	2	1.09612	0	0	8.61211	8.61211	8.61211	T	6.83086	#N/A
153479	FR664071.1_g1_i1	732	2629.12	3	3	3	0.83526	0	0	5.415	5.415	5.415	T	4.29502	#N/A
167428	FR664069.1_g1_i1	477	2059.73	2	2	2	0.463167	0	0	4.60794	4.60794	4.60794	T	3.65488	#N/A
173707	FR664068.1_g1_i1	484	3520.56	3	3	3	0.412434	0	0	4.04387	4.04387	4.04387	T	3.20747	#N/A
183167	FR664067.1_g1_i1	765	1467.95	3	3	3	1.56341	0	0	9.69839	9.69839	9.69839	T	7.69246	#N/A
191168	FR664066.1_g1_i1	628	2336.71	4	4	4	1.07501	0	0	8.12349	8.12349	8.12349	T	6.4433	#N/A
206720	FR664064.1_g1_i1	638	3123.24	3	3	3	0.612825	0	0	4.55831	4.55831	4.55831	T	3.61551	GSTX4_TOBAC^GSTX4_TOBAC^Q:635-246,H:90-219^68.46%ID^E:2e-46^RecName: Full=Probable glutathione S-transferase;^Eukaryota; Viridiplantae; Streptophyta; Embryophyta; Tracheophyta; Spermatophyta; Magnoliophyta; eudicotyledons; Gunneridae; Pentapetalae; asterids; lamiids; Solanales; Solanaceae; Nicotianoideae; Nicotianeae; Nicotiana
221504	FR664062.1_g1_i1	577	4834.26	2	2	2	0.238713	0	0	1.96331	1.96331	1.96331	T	1.55723	HAP28_RAT^HAP28_RAT^Q:217-2,H:73-144^56.94%ID^E:5e-15^RecName: Full=28 kDa heat- and acid-stable phosphoprotein;^Eukaryota; Metazoa; Chordata; Craniata; Vertebrata; Euteleostomi; Mammalia; Eutheria; Euarchontoglires; Glires; Rodentia; Sciurognathi; Muroidea; Muridae; Murinae; Rattus
13219	FR664058.1_g1_i1	558	650.373	2	2	2	1.71594	0	0	14.5934	14.5934	14.5934	T	11.575	PLT6_ARATH^PLT6_ARATH^Q:466-161,H:378-479^65.69%ID^E:2e-39^RecName: Full=Probable polyol transporter 6;^Eukaryota; Viridiplantae; Streptophyta; Embryophyta; Tracheophyta; Spermatophyta; Magnoliophyta; eudicotyledons; Gunneridae; Pentapetalae; rosids; malvids; Brassicales; Brassicaceae; Camelineae; Arabidopsis
70313	FR664050.1_g1_i1	589	716.565	2	2	2	1.64395	0	0	13.2453	13.2453	13.2453	T	10.5058	PVIP_PEA^PVIP_PEA^Q:2-289,H:419-513^77.32%ID^E:4e-35^RecName: Full=OBERON-like protein;^Eukaryota; Viridiplantae; Streptophyta; Embryophyta; Tracheophyta; Spermatophyta; Magnoliophyta; eudicotyledons; Gunneridae; Pentapetalae; rosids; fabids; Fabales; Fabaceae; Papilionoideae; Fabeae; Pisum
95280	FR664047.1_g1_i1	740	1991	2	2	2	0.743343	0	0	4.76701	4.76701	4.76701	T	3.78104	PIP12_ORYSJ^PIP12_ORYSJ^Q:738-274,H:133-287^89.03%ID^E:4e-95^RecName: Full=Probable aquaporin PIP1-2;^Eukaryota; Viridiplantae; Streptophyta; Embryophyta; Tracheophyta; Spermatophyta; Magnoliophyta; Liliopsida; Poales; Poaceae; BOP clade; Oryzoideae; Oryzeae; Oryzinae; Oryza
152707	FR664039.1_g1_i1	634	881.884	3	3	3	2.15675	0	0	16.1435	16.1435	16.1435	T	12.8045	TBA4_ARATH^TBA4_ARATH^Q:111-632,H:1-174^100%ID^E:3e-109^RecName: Full=Tubulin alpha-4 chain;^Eukaryota; Viridiplantae; Streptophyta; Embryophyta; Tracheophyta; Spermatophyta; Magnoliophyta; eudicotyledons; Gunneridae; Pentapetalae; rosids; malvids; Brassicales; Brassicaceae; Camelineae; Arabidopsis
27525	FR664023.1_g1_i1	683	2139.56	4	4	4	1.27689	0	0	8.87202	8.87202	8.87202	T	7.03702	#N/A
68041	FR664017.1_g1_i1	485	638.721	2	2	2	1.51866	0	0	14.8596	14.8596	14.8596	T	11.7862	ATP5E_ARATH^ATP5E_ARATH^Q:42-251,H:1-69^90%ID^E:1e-39^RecName: Full=ATP synthase subunit epsilon, mitochondrial;^Eukaryota; Viridiplantae; Streptophyta; Embryophyta; Tracheophyta; Spermatophyta; Magnoliophyta; eudicotyledons; Gunneridae; Pentapetalae; rosids; malvids; Brassicales; Brassicaceae; Camelineae; Arabidopsis
72836	FR664016.1_g1_i1	360	783.708	11	11	11	5.0529	0	0	66.608	66.608	66.608	T	52.8314	HS177_ORYSJ^HS177_ORYSJ^Q:359-108,H:76-159^79.76%ID^E:4e-41^RecName: Full=17.7 kDa class I heat shock protein;^Eukaryota; Viridiplantae; Streptophyta; Embryophyta; Tracheophyta; Spermatophyta; Magnoliophyta; Liliopsida; Poales; Poaceae; BOP clade; Oryzoideae; Oryzeae; Oryzinae; Oryza
191047	FR663999.1_g1_i1	677	3188.89	2	2	2	0.4246	0	0	2.97632	2.97632	2.97632	T	2.36072	EXPA8_ARATH^EXPA8_ARATH^Q:1-570,H:52-242^84.29%ID^E:1e-102^RecName: Full=Expansin-A8;^Eukaryota; Viridiplantae; Streptophyta; Embryophyta; Tracheophyta; Spermatophyta; Magnoliophyta; eudicotyledons; Gunneridae; Pentapetalae; rosids; malvids; Brassicales; Brassicaceae; Camelineae; Arabidopsis
65572	FR663983.1_g1_i1	751	2293.8	3	3	3	0.982211	0	0	6.20659	6.20659	6.20659	T	4.92288	RH42_ARATH^RH42_ARATH^Q:588-1,H:312-502^61.42%ID^E:9e-56^RecName: Full=DEAD-box ATP-dependent RNA helicase 42;^Eukaryota; Viridiplantae; Streptophyta; Embryophyta; Tracheophyta; Spermatophyta; Magnoliophyta; eudicotyledons; Gunneridae; Pentapetalae; rosids; malvids; Brassicales; Brassicaceae; Camelineae; Arabidopsis
122807	FR663975.1_g1_i1	630	1546.24	2	2	2	0.81488	0	0	6.1382	6.1382	6.1382	T	4.86863	RL40B_ARATH^RL40B_ARATH^Q:38-421,H:1-128^98.44%ID^E:8e-88^RecName: Full=Ubiquitin-60S ribosomal protein L40-2;^Eukaryota; Viridiplantae; Streptophyta; Embryophyta; Tracheophyta; Spermatophyta; Magnoliophyta; eudicotyledons; Gunneridae; Pentapetalae; rosids; malvids; Brassicales; Brassicaceae; Camelineae; Arabidopsis
214367	FR663964.1_g1_i1	673	964.823	2	2	2	1.39508	0	0	9.83718	9.83718	9.83718	T	7.80255	SINA2_ARATH^SINA2_ARATH^Q:217-672,H:1-155^77.42%ID^E:3e-80^RecName: Full=E3 ubiquitin-protein ligase SINAT2;^Eukaryota; Viridiplantae; Streptophyta; Embryophyta; Tracheophyta; Spermatophyta; Magnoliophyta; eudicotyledons; Gunneridae; Pentapetalae; rosids; malvids; Brassicales; Brassicaceae; Camelineae; Arabidopsis
223824	FR663963.1_g1_i1	761	2524.22	3	3	3	0.90444	0	0	5.64005	5.64005	5.64005	T	4.47351	HSP80_SOLLC^HSP80_SOLLC^Q:670-395,H:541-632^96.74%ID^E:7e-58^RecName: Full=Heat shock cognate protein 80;^Eukaryota; Viridiplantae; Streptophyta; Embryophyta; Tracheophyta; Spermatophyta; Magnoliophyta; eudicotyledons; Gunneridae; Pentapetalae; asterids; lamiids; Solanales; Solanaceae; Solanoideae; Solaneae; Solanum; Lycopersicon`HSP80_SOLLC^HSP80_SOLLC^Q:353-195,H:647-699^79.25%ID^E:7e-58^RecNam…
149768	FR663941.1_g1_i1	411	363.379	2	2	2	2.2621	0	0	26.1191	26.1191	26.1191	T	20.7169	DIRL1_ARATH^DIRL1_ARATH^Q:4-192,H:40-102^57.14%ID^E:7e-16^RecName: Full=Putative lipid-transfer protein DIR1;^Eukaryota; Viridiplantae; Streptophyta; Embryophyta; Tracheophyta; Spermatophyta; Magnoliophyta; eudicotyledons; Gunneridae; Pentapetalae; rosids; malvids; Brassicales; Brassicaceae; Camelineae; Arabidopsis
191561	FR663936.1_g1_i1	621	1463.25	8	8	8	3.39519	0	0	25.9454	25.9454	25.9454	T	20.5791	HS181_ARATH^HS181_ARATH^Q:561-109,H:6-159^76.77%ID^E:2e-72^RecName: Full=18.1 kDa class I heat shock protein;^Eukaryota; Viridiplantae; Streptophyta; Embryophyta; Tracheophyta; Spermatophyta; Magnoliophyta; eudicotyledons; Gunneridae; Pentapetalae; rosids; malvids; Brassicales; Brassicaceae; Camelineae; Arabidopsis
199752	FR663935.1_g1_i1	648	2145.37	4	4	4	1.20818	0	0	8.848	8.848	8.848	T	7.01797	HS181_ARATH^HS181_ARATH^Q:82-534,H:6-159^76.77%ID^E:2e-72^RecName: Full=18.1 kDa class I heat shock protein;^Eukaryota; Viridiplantae; Streptophyta; Embryophyta; Tracheophyta; Spermatophyta; Magnoliophyta; eudicotyledons; Gunneridae; Pentapetalae; rosids; malvids; Brassicales; Brassicaceae; Camelineae; Arabidopsis
70141	FR663920.1_g1_i1	570	6058.71	3	3	3	0.282238	0	0	2.34979	2.34979	2.34979	T	1.86378	#N/A
124808	FR663913.1_g1_i1	712	3448.81	6	6	6	1.23869	0	0	8.25601	8.25601	8.25601	T	6.54842	PDCB3_ARATH^PDCB3_ARATH^Q:711-613,H:72-104^72.73%ID^E:2e-07^RecName: Full=PLASMODESMATA CALLOSE-BINDING PROTEIN 3;^Eukaryota; Viridiplantae; Streptophyta; Embryophyta; Tracheophyta; Spermatophyta; Magnoliophyta; eudicotyledons; Gunneridae; Pentapetalae; rosids; malvids; Brassicales; Brassicaceae; Camelineae; Arabidopsis
187834	FR663904.1_g1_i1	637	2017.84	4	4	4	1.26274	0	0	9.40722	9.40722	9.40722	T	7.46152	TBB2_LUPAL^TBB2_LUPAL^Q:636-64,H:240-430^98.95%ID^E:5e-138^RecName: Full=Tubulin beta-2 chain;^Eukaryota; Viridiplantae; Streptophyta; Embryophyta; Tracheophyta; Spermatophyta; Magnoliophyta; eudicotyledons; Gunneridae; Pentapetalae; rosids; fabids; Fabales; Fabaceae; Papilionoideae; Genisteae; Lupinus
235612	FR663898.1_g1_i1	615	1035.78	4	4	4	2.37501	0	0	18.3265	18.3265	18.3265	T	14.536	C7A29_PANGI^C7A29_PANGI^Q:3-614,H:205-411^63.46%ID^E:6e-79^RecName: Full=Cytochrome P450 CYP72A219;^Eukaryota; Viridiplantae; Streptophyta; Embryophyta; Tracheophyta; Spermatophyta; Magnoliophyta; eudicotyledons; Gunneridae; Pentapetalae; asterids; campanulids; Apiales; Araliaceae; Panax
42806	FR663892.1_g1_i1	649	1085.87	3	3	3	1.79304	0	0	13.1109	13.1109	13.1109	T	10.3992	SODC4_MAIZE^SODC4_MAIZE^Q:97-552,H:1-152^87.5%ID^E:2e-91^RecName: Full=Superoxide dismutase [Cu-Zn] 4A;^Eukaryota; Viridiplantae; Streptophyta; Embryophyta; Tracheophyta; Spermatophyta; Magnoliophyta; Liliopsida; Poales; Poaceae; PACMAD clade; Panicoideae; Andropogonodae; Andropogoneae; Tripsacinae; Zea
60674	FR663889.1_g1_i1	710	2605.74	2	2	2	0.54495	0	0	3.64239	3.64239	3.64239	T	2.88903	FQRL1_ARATH^FQRL1_ARATH^Q:708-139,H:15-204^88.42%ID^E:3e-106^RecName: Full=Probable NAD(P)H dehydrogenase (quinone) FQR1-like 1 {ECO:0000305};^Eukaryota; Viridiplantae; Streptophyta; Embryophyta; Tracheophyta; Spermatophyta; Magnoliophyta; eudicotyledons; Gunneridae; Pentapetalae; rosids; malvids; Brassicales; Brassicaceae; Camelineae; Arabidopsis
68365	FR663888.1_g1_i1	597	1397.3	2	2	2	0.854505	0	0	6.79248	6.79248	6.79248	T	5.38759	FQRL1_ARATH^FQRL1_ARATH^Q:89-595,H:1-169^88.76%ID^E:2e-94^RecName: Full=Probable NAD(P)H dehydrogenase (quinone) FQR1-like 1 {ECO:0000305};^Eukaryota; Viridiplantae; Streptophyta; Embryophyta; Tracheophyta; Spermatophyta; Magnoliophyta; eudicotyledons; Gunneridae; Pentapetalae; rosids; malvids; Brassicales; Brassicaceae; Camelineae; Arabidopsis
155933	FR663874.1_g1_i1	662	1668.61	3	3	3	1.19021	0	0	8.53206	8.53206	8.53206	T	6.76737	1433A_SOYBN^1433A_SOYBN^Q:3-554,H:74-257^92.39%ID^E:6e-120^RecName: Full=14-3-3-like protein A;^Eukaryota; Viridiplantae; Streptophyta; Embryophyta; Tracheophyta; Spermatophyta; Magnoliophyta; eudicotyledons; Gunneridae; Pentapetalae; rosids; fabids; Fabales; Fabaceae; Papilionoideae; Phaseoleae; Glycine; Soja
191345	FR663869.1_g1_i1	510	506.386	2	2	2	2.01428	0	0	18.7429	18.7429	18.7429	T	14.8663	OLA1_ARATH^OLA1_ARATH^Q:1-354,H:277-394^91.53%ID^E:1e-72^RecName: Full=Obg-like ATPase 1 {ECO:0000255|HAMAP-Rule:MF_03167};^Eukaryota; Viridiplantae; Streptophyta; Embryophyta; Tracheophyta; Spermatophyta; Magnoliophyta; eudicotyledons; Gunneridae; Pentapetalae; rosids; malvids; Brassicales; Brassicaceae; Camelineae; Arabidopsis
233156	FR663863.1_g1_i1	404	1122.35	2	2	2	0.719916	0	0	8.45646	8.45646	8.45646	T	6.7074	(BLASTP)SRC1_SOYBN^SRC1_SOYBN^Q:1-65,H:5-70^53.52%ID^E:1e-08^RecName: Full=Protein SRC1 {ECO:0000305};^Eukaryota; Viridiplantae; Streptophyta; Embryophyta; Tracheophyta; Spermatophyta; Magnoliophyta; eudicotyledons; Gunneridae; Pentapetalae; rosids; fabids; Fabales; Fabaceae; Papilionoideae; Phaseoleae; Glycine; Soja
102724	FR663845.1_g1_i1	678	1584.89	4	4	4	1.71116	0	0	11.977	11.977	11.977	T	9.49982	C7A29_PANGI^C7A29_PANGI^Q:1-678,H:110-338^61.74%ID^E:3e-96^RecName: Full=Cytochrome P450 CYP72A219;^Eukaryota; Viridiplantae; Streptophyta; Embryophyta; Tracheophyta; Spermatophyta; Magnoliophyta; eudicotyledons; Gunneridae; Pentapetalae; asterids; campanulids; Apiales; Araliaceae; Panax
193199	FR663833.1_g1_i1	571	1423.39	2	2	2	0.802307	0	0	6.66796	6.66796	6.66796	T	5.28882	ATOX1_ARATH^ATOX1_ARATH^Q:400-176,H:1-75^81.33%ID^E:4e-37^RecName: Full=Copper transport protein ATX1;^Eukaryota; Viridiplantae; Streptophyta; Embryophyta; Tracheophyta; Spermatophyta; Magnoliophyta; eudicotyledons; Gunneridae; Pentapetalae; rosids; malvids; Brassicales; Brassicaceae; Camelineae; Arabidopsis
29566	FR663823.1_g1_i1	631	1721.7	2	2	2	0.732995	0	0	5.51264	5.51264	5.51264	T	4.37246	APX1_PEA^APX1_PEA^Q:629-123,H:81-250^88.82%ID^E:3e-91^RecName: Full=L-ascorbate peroxidase, cytosolic;^Eukaryota; Viridiplantae; Streptophyta; Embryophyta; Tracheophyta; Spermatophyta; Magnoliophyta; eudicotyledons; Gunneridae; Pentapetalae; rosids; fabids; Fabales; Fabaceae; Papilionoideae; Fabeae; Pisum
37466	FR663822.1_g1_i1	639	2876.85	2	2	2	0.444236	0	0	3.29914	3.29914	3.29914	T	2.61678	APX1_PEA^APX1_PEA^Q:2-637,H:11-223^86.85%ID^E:1e-135^RecName: Full=L-ascorbate peroxidase, cytosolic;^Eukaryota; Viridiplantae; Streptophyta; Embryophyta; Tracheophyta; Spermatophyta; Magnoliophyta; eudicotyledons; Gunneridae; Pentapetalae; rosids; fabids; Fabales; Fabaceae; Papilionoideae; Fabeae; Pisum
163761	FR663804.1_g1_i1	533	865.547	3	3	3	1.84739	0	0	16.4482	16.4482	16.4482	T	13.0462	DIR23_ARATH^DIR23_ARATH^Q:12-410,H:55-187^70.68%ID^E:3e-65^RecName: Full=Dirigent protein 23;^Eukaryota; Viridiplantae; Streptophyta; Embryophyta; Tracheophyta; Spermatophyta; Magnoliophyta; eudicotyledons; Gunneridae; Pentapetalae; rosids; malvids; Brassicales; Brassicaceae; Camelineae; Arabidopsis
226524	FR663796.1_g1_i1	637	2059.63	2	2	2	0.618558	0	0	4.60817	4.60817	4.60817	T	3.65506	TP1A_MALDO^TP1A_MALDO^Q:399-635,H:21-99^55.7%ID^E:1e-15^RecName: Full=Thaumatin-like protein 1a;^Eukaryota; Viridiplantae; Streptophyta; Embryophyta; Tracheophyta; Spermatophyta; Magnoliophyta; eudicotyledons; Gunneridae; Pentapetalae; rosids; fabids; Rosales; Rosaceae; Maloideae; Maleae; Malus
71690	FR663785.1_g1_i1	553	706.145	2	2	2	1.56625	0	0	13.4408	13.4408	13.4408	T	10.6608	NDUA6_ARATH^NDUA6_ARATH^Q:505-113,H:4-133^65.65%ID^E:3e-59^RecName: Full=NADH dehydrogenase [ubiquinone] 1 alpha subcomplex subunit 6;^Eukaryota; Viridiplantae; Streptophyta; Embryophyta; Tracheophyta; Spermatophyta; Magnoliophyta; eudicotyledons; Gunneridae; Pentapetalae; rosids; malvids; Brassicales; Brassicaceae; Camelineae; Arabidopsis
148273	FR663775.1_g1_i1	749	1266.8	6	6	6	3.54752	0	0	22.4766	22.4766	22.4766	T	17.8278	ANXD2_ARATH^ANXD2_ARATH^Q:748-200,H:134-317^74.46%ID^E:1e-96^RecName: Full=Annexin D2;^Eukaryota; Viridiplantae; Streptophyta; Embryophyta; Tracheophyta; Spermatophyta; Magnoliophyta; eudicotyledons; Gunneridae; Pentapetalae; rosids; malvids; Brassicales; Brassicaceae; Camelineae; Arabidopsis`ANXD2_ARATH^ANXD2_ARATH^Q:658-212,H:9-154^25.49%ID^E:2e-06^RecName: Full=Annexin D2;^Eukaryota; Viridipla…
164586	FR663773.1_g1_i1	602	1633.22	2	2	2	0.737194	0	0	5.8113	5.8113	5.8113	T	4.60935	ATOX1_ARATH^ATOX1_ARATH^Q:430-206,H:1-75^81.33%ID^E:2e-37^RecName: Full=Copper transport protein ATX1;^Eukaryota; Viridiplantae; Streptophyta; Embryophyta; Tracheophyta; Spermatophyta; Magnoliophyta; eudicotyledons; Gunneridae; Pentapetalae; rosids; malvids; Brassicales; Brassicaceae; Camelineae; Arabidopsis
205600	FR663767.1_g1_i1	595	1533.06	2	2	2	0.776224	0	0	6.19096	6.19096	6.19096	T	4.91048	LRKS4_ARATH^LRKS4_ARATH^Q:1-480,H:472-631^64.38%ID^E:4e-59^RecName: Full=L-type lectin-domain containing receptor kinase S.4 {ECO:0000303|PubMed:19773388};^Eukaryota; Viridiplantae; Streptophyta; Embryophyta; Tracheophyta; Spermatophyta; Magnoliophyta; eudicotyledons; Gunneridae; Pentapetalae; rosids; malvids; Brassicales; Brassicaceae; Camelineae; Arabidopsis
235987	FR663762.1_g1_i1	416	496.187	2	2	2	1.67679	0	0	19.1282	19.1282	19.1282	T	15.1719	#N/A
178917	FR663749.1_g1_i1	367	242.017	2	2	2	3.03284	0	0	39.2167	39.2167	39.2167	T	31.1055	#N/A
149074	FR663727.1_g1_i1	552	976.029	2	2	2	1.13111	0	0	9.72424	9.72424	9.72424	T	7.71297	QCR6_SOLTU^QCR6_SOLTU^Q:147-353,H:1-69^68.12%ID^E:5e-27^RecName: Full=Cytochrome b-c1 complex subunit 6;^Eukaryota; Viridiplantae; Streptophyta; Embryophyta; Tracheophyta; Spermatophyta; Magnoliophyta; eudicotyledons; Gunneridae; Pentapetalae; asterids; lamiids; Solanales; Solanaceae; Solanoideae; Solaneae; Solanum
236981	FR663715.1_g1_i1	687	2312.21	3	3	3	0.891355	0	0	6.15718	6.15718	6.15718	T	4.88369	CH20_ARATH^CH20_ARATH^Q:687-61,H:45-253^80.86%ID^E:4e-118^RecName: Full=20 kDa chaperonin, chloroplastic;^Eukaryota; Viridiplantae; Streptophyta; Embryophyta; Tracheophyta; Spermatophyta; Magnoliophyta; eudicotyledons; Gunneridae; Pentapetalae; rosids; malvids; Brassicales; Brassicaceae; Camelineae; Arabidopsis
9989	FR663713.1_g1_i1	182	85.0912	14	14	14	29.9443	0	0	780.785	780.785	780.785	T	619.295	#N/A
101654	FR663700.1_g1_i1	751	1489.22	2	2	2	1.00858	0	0	6.37322	6.37322	6.37322	T	5.05504	URIC1_CANLI^URIC1_CANLI^Q:749-252,H:144-308^78.31%ID^E:3e-90^RecName: Full=Uricase-2 isozyme 1;^Eukaryota; Viridiplantae; Streptophyta; Embryophyta; Tracheophyta; Spermatophyta; Magnoliophyta; eudicotyledons; Gunneridae; Pentapetalae; rosids; fabids; Fabales; Fabaceae; Papilionoideae; Phaseoleae; Canavalia
134368	FR663695.1_g1_i1	708	1383.82	2	2	2	1.02326	0	0	6.85867	6.85867	6.85867	T	5.44008	PDI23_ORYSJ^PDI23_ORYSJ^Q:707-213,H:248-412^81.82%ID^E:2e-91^RecName: Full=Protein disulfide isomerase-like 2-3;^Eukaryota; Viridiplantae; Streptophyta; Embryophyta; Tracheophyta; Spermatophyta; Magnoliophyta; Liliopsida; Poales; Poaceae; BOP clade; Oryzoideae; Oryzeae; Oryzinae; Oryza
142679	FR663694.1_g1_i1	654	1476.17	2	2	2	0.886078	0	0	6.42958	6.42958	6.42958	T	5.09975	PDI22_ARATH^PDI22_ARATH^Q:111-653,H:26-213^79.26%ID^E:7e-106^RecName: Full=Protein disulfide-isomerase like 2-2;^Eukaryota; Viridiplantae; Streptophyta; Embryophyta; Tracheophyta; Spermatophyta; Magnoliophyta; eudicotyledons; Gunneridae; Pentapetalae; rosids; malvids; Brassicales; Brassicaceae; Camelineae; Arabidopsis`PDI22_ARATH^PDI22_ARATH^Q:123-452,H:166-275^47.75%ID^E:2e-24^RecName: Full=Prot…
159703	FR663692.1_g1_i1	625	1586.17	2	2	2	0.788063	0	0	5.98369	5.98369	5.98369	T	4.74608	#N/A
180670	FR663689.1_g1_i1	701	861.652	2	2	2	1.62711	0	0	11.0151	11.0151	11.0151	T	8.7368	RS242_ARATH^RS242_ARATH^Q:635-237,H:1-132^85.71%ID^E:2e-76^RecName: Full=40S ribosomal protein S24-2;^Eukaryota; Viridiplantae; Streptophyta; Embryophyta; Tracheophyta; Spermatophyta; Magnoliophyta; eudicotyledons; Gunneridae; Pentapetalae; rosids; malvids; Brassicales; Brassicaceae; Camelineae; Arabidopsis
143518	FR663677.1_g1_i1	708	1401.72	2	2	2	1.01019	0	0	6.77109	6.77109	6.77109	T	5.37062	MYB52_ARATH^MYB52_ARATH^Q:706-275,H:100-243^33.75%ID^E:7e-14^RecName: Full=Transcription factor MYB52 {ECO:0000303|PubMed:9839469};^Eukaryota; Viridiplantae; Streptophyta; Embryophyta; Tracheophyta; Spermatophyta; Magnoliophyta; eudicotyledons; Gunneridae; Pentapetalae; rosids; malvids; Brassicales; Brassicaceae; Camelineae; Arabidopsis
207592	FR663669.1_g1_i1	667	1510.12	2	2	2	0.883372	0	0	6.28501	6.28501	6.28501	T	4.98508	#N/A
215438	FR663668.1_g1_i1	615	2347.99	2	2	2	0.523853	0	0	4.04225	4.04225	4.04225	T	3.20619	#N/A
30955	FR663660.1_g1_i1	348	140.676	4	4	4	9.89507	0	0	134.936	134.936	134.936	T	107.027	#N/A
215774	FR663634.1_g1_i1	688	2270.73	2	2	2	0.605971	0	0	4.17976	4.17976	4.17976	T	3.31526	#N/A
43617	FR663626.1_g1_i1	602	1927.27	2	2	2	0.624719	0	0	4.92466	4.92466	4.92466	T	3.90609	#N/A
58010	FR663624.1_g1_i1	705	1173.48	2	2	2	1.20155	0	0	8.08802	8.08802	8.08802	T	6.41517	#N/A
66471	FR663623.1_g1_i1	671	2100.42	5	5	5	1.5973	0	0	11.2967	11.2967	11.2967	T	8.96018	#N/A
104248	FR663617.1_g1_i1	429	1220.57	2	2	2	0.702953	0	0	7.77601	7.77601	7.77601	T	6.1677	#N/A
3112	FR663597.1_g1_i1	581	1987.48	3	3	3	0.876988	0	0	7.16318	7.16318	7.16318	T	5.68161	#N/A
16211	FR663595.1_g1_i1	585	1463.99	2	2	2	0.799187	0	0	6.48307	6.48307	6.48307	T	5.14217	#N/A
62558	FR663589.1_g1_i1	341	719.302	3	3	3	1.42221	0	0	19.7924	19.7924	19.7924	T	15.6987	NCPR_CATRO^NCPR_CATRO^Q:341-198,H:667-714^87.5%ID^E:1e-23^RecName: Full=NADPH--cytochrome P450 reductase {ECO:0000255|HAMAP-Rule:MF_03212};^Eukaryota; Viridiplantae; Streptophyta; Embryophyta; Tracheophyta; Spermatophyta; Magnoliophyta; eudicotyledons; Gunneridae; Pentapetalae; asterids; lamiids; Gentianales; Apocynaceae; Rauvolfioideae; Vinceae; Catharanthinae; Catharanthus
69784	FR663588.1_g1_i1	560	1446.66	2	2	2	0.774195	0	0	6.5607	6.5607	6.5607	T	5.20375	NCPR_CATRO^NCPR_CATRO^Q:3-560,H:376-559^81.72%ID^E:9e-82^RecName: Full=NADPH--cytochrome P450 reductase {ECO:0000255|HAMAP-Rule:MF_03212};^Eukaryota; Viridiplantae; Streptophyta; Embryophyta; Tracheophyta; Spermatophyta; Magnoliophyta; eudicotyledons; Gunneridae; Pentapetalae; asterids; lamiids; Gentianales; Apocynaceae; Rauvolfioideae; Vinceae; Catharanthinae; Catharanthus
112183	FR663582.1_g1_i1	541	867.538	2	2	2	1.24721	0	0	10.9403	10.9403	10.9403	T	8.67752	4CL2_SOYBN^4CL2_SOYBN^Q:4-300,H:447-545^89.9%ID^E:4e-52^RecName: Full=4-coumarate--CoA ligase 2;^Eukaryota; Viridiplantae; Streptophyta; Embryophyta; Tracheophyta; Spermatophyta; Magnoliophyta; eudicotyledons; Gunneridae; Pentapetalae; rosids; fabids; Fabales; Fabaceae; Papilionoideae; Phaseoleae; Glycine; Soja
135023	FR663560.1_g1_i1	722	3079.65	2	2	2	0.468885	0	0	3.08189	3.08189	3.08189	T	2.44446	UBIQ_WHEAT^UBIQ_WHEAT^Q:343-143,H:11-77^100%ID^E:6e-39^RecName: Full=Ubiquitin;^Eukaryota; Viridiplantae; Streptophyta; Embryophyta; Tracheophyta; Spermatophyta; Magnoliophyta; Liliopsida; Poales; Poaceae; BOP clade; Pooideae; Triticodae; Triticeae; Triticinae; Triticum`UBIQ_WHEAT^UBIQ_WHEAT^Q:461-360,H:1-34^100%ID^E:1e-13^RecName: Full=Ubiquitin;^Eukaryota; Viridiplantae; Streptophyta; Embryophy…
76532	FR663537.1_g1_i1	649	4230.79	5	5	5	0.766997	0	0	5.60837	5.60837	5.60837	T	4.44839	LAC12_ARATH^LAC12_ARATH^Q:1-648,H:122-331^80.09%ID^E:2e-106^RecName: Full=Laccase-12;^Eukaryota; Viridiplantae; Streptophyta; Embryophyta; Tracheophyta; Spermatophyta; Magnoliophyta; eudicotyledons; Gunneridae; Pentapetalae; rosids; malvids; Brassicales; Brassicaceae; Camelineae; Arabidopsis
85618	FR663536.1_g1_i1	722	1376.45	4	4	4	2.09815	0	0	13.7907	13.7907	13.7907	T	10.9384	GAUT3_ARATH^GAUT3_ARATH^Q:377-39,H:568-680^79.65%ID^E:1e-88^RecName: Full=Probable galacturonosyltransferase 3;^Eukaryota; Viridiplantae; Streptophyta; Embryophyta; Tracheophyta; Spermatophyta; Magnoliophyta; eudicotyledons; Gunneridae; Pentapetalae; rosids; malvids; Brassicales; Brassicaceae; Camelineae; Arabidopsis`GAUT3_ARATH^GAUT3_ARATH^Q:633-373,H:482-568^88.51%ID^E:1e-88^RecName: Full=Proba…
66346	FR663534.1_g1_i1	689	1800.77	2	2	2	0.765228	0	0	5.2706	5.2706	5.2706	T	4.18048	MT2_ACTDE^MT2_ACTDE^Q:443-285,H:25-78^83.33%ID^E:1e-22^RecName: Full=Metallothionein-like protein type 2;^Eukaryota; Viridiplantae; Streptophyta; Embryophyta; Tracheophyta; Spermatophyta; Magnoliophyta; eudicotyledons; Gunneridae; Pentapetalae; asterids; Ericales; Actinidiaceae; Actinidia
173994	FR663519.1_g1_i1	746	2073.56	3	3	3	1.0793	0	0	6.86581	6.86581	6.86581	T	5.44575	KLCR1_ARATH^KLCR1_ARATH^Q:744-205,H:428-608^80.77%ID^E:3e-97^RecName: Full=Protein KINESIN LIGHT CHAIN-RELATED 1 {ECO:0000303|PubMed:23204523};^Eukaryota; Viridiplantae; Streptophyta; Embryophyta; Tracheophyta; Spermatophyta; Magnoliophyta; eudicotyledons; Gunneridae; Pentapetalae; rosids; malvids; Brassicales; Brassicaceae; Camelineae; Arabidopsis
123033	FR663495.1_g1_i1	381	523.415	2	2	2	1.45582	0	0	18.1331	18.1331	18.1331	T	14.3826	RS92_ARATH^RS92_ARATH^Q:3-122,H:140-179^90%ID^E:2e-18^RecName: Full=40S ribosomal protein S9-2;^Eukaryota; Viridiplantae; Streptophyta; Embryophyta; Tracheophyta; Spermatophyta; Magnoliophyta; eudicotyledons; Gunneridae; Pentapetalae; rosids; malvids; Brassicales; Brassicaceae; Camelineae; Arabidopsis
157311	FR663491.1_g1_i1	651	1255.46	4	4	4	2.07414	0	0	15.1198	15.1198	15.1198	T	11.9925	KSG1_ARATH^KSG1_ARATH^Q:1-651,H:102-318^99.08%ID^E:1e-159^RecName: Full=Shaggy-related protein kinase alpha;^Eukaryota; Viridiplantae; Streptophyta; Embryophyta; Tracheophyta; Spermatophyta; Magnoliophyta; eudicotyledons; Gunneridae; Pentapetalae; rosids; malvids; Brassicales; Brassicaceae; Camelineae; Arabidopsis
166116	FR663490.1_g1_i1	702	611.044	3	3	3	3.44656	0	0	23.299	23.299	23.299	T	18.48	#N/A
174420	FR663489.1_g1_i1	665	687.073	2	2	2	1.93575	0	0	13.8139	13.8139	13.8139	T	10.9567	#N/A
183933	FR663488.1_g1_i1	766	1506.58	2	2	2	1.01687	0	0	6.29978	6.29978	6.29978	T	4.9968	RN141_RAT^RN141_RAT^Q:718-314,H:73-205^28.78%ID^E:5e-06^RecName: Full=RING finger protein 141;^Eukaryota; Metazoa; Chordata; Craniata; Vertebrata; Euteleostomi; Mammalia; Eutheria; Euarchontoglires; Glires; Rodentia; Sciurognathi; Muroidea; Muridae; Murinae; Rattus
84635	FR663471.1_g1_i1	547	853.652	2	2	2	1.28155	0	0	11.1183	11.1183	11.1183	T	8.81868	GPAT8_ARATH^GPAT8_ARATH^Q:143-343,H:434-500^77.61%ID^E:2e-27^RecName: Full=Probable glycerol-3-phosphate acyltransferase 8;^Eukaryota; Viridiplantae; Streptophyta; Embryophyta; Tracheophyta; Spermatophyta; Magnoliophyta; eudicotyledons; Gunneridae; Pentapetalae; rosids; malvids; Brassicales; Brassicaceae; Camelineae; Arabidopsis
154990	FR663462.1_g1_i1	642	1085.9	2	2	2	1.18243	0	0	8.74036	8.74036	8.74036	T	6.93259	#N/A
39934	FR663445.1_g1_i1	619	1739.87	2	2	2	0.711548	0	0	5.45509	5.45509	5.45509	T	4.32681	#N/A
94700	FR663438.1_g1_i1	750	2614.37	5	5	5	1.43438	0	0	9.07593	9.07593	9.07593	T	7.19875	CALR_BETVU^CALR_BETVU^Q:668-405,H:269-356^84.09%ID^E:1e-44^RecName: Full=Calreticulin;^Eukaryota; Viridiplantae; Streptophyta; Embryophyta; Tracheophyta; Spermatophyta; Magnoliophyta; eudicotyledons; Gunneridae; Pentapetalae; Caryophyllales; Chenopodiaceae; Betoideae; Beta
102923	FR663437.1_g1_i1	648	5199.73	4	4	4	0.498488	0	0	3.65063	3.65063	3.65063	T	2.89557	CALR_BETVU^CALR_BETVU^Q:34-297,H:269-356^84.09%ID^E:1e-44^RecName: Full=Calreticulin;^Eukaryota; Viridiplantae; Streptophyta; Embryophyta; Tracheophyta; Spermatophyta; Magnoliophyta; eudicotyledons; Gunneridae; Pentapetalae; Caryophyllales; Chenopodiaceae; Betoideae; Beta
111985	FR663436.1_g1_i1	731	1729.18	2	2	2	0.845487	0	0	5.4888	5.4888	5.4888	T	4.35355	LRP6A_ARATH^LRP6A_ARATH^Q:726-208,H:242-418^53.51%ID^E:2e-39^RecName: Full=La-related protein 6A;^Eukaryota; Viridiplantae; Streptophyta; Embryophyta; Tracheophyta; Spermatophyta; Magnoliophyta; eudicotyledons; Gunneridae; Pentapetalae; rosids; malvids; Brassicales; Brassicaceae; Camelineae; Arabidopsis
120870	FR663435.1_g1_i1	716	1603.58	2	2	2	0.893	0	0	5.9187	5.9187	5.9187	T	4.69453	GAGT3_ARATH^GAGT3_ARATH^Q:714-190,H:459-637^64.09%ID^E:3e-72^RecName: Full=Gamma-glutamyltranspeptidase 3;^Eukaryota; Viridiplantae; Streptophyta; Embryophyta; Tracheophyta; Spermatophyta; Magnoliophyta; eudicotyledons; Gunneridae; Pentapetalae; rosids; malvids; Brassicales; Brassicaceae; Camelineae; Arabidopsis
199948	FR663424.1_g1_i1	694	799.718	2	2	2	1.73561	0	0	11.8681	11.8681	11.8681	T	9.41342	ASR1_SOLLC^ASR1_SOLLC^Q:465-337,H:19-61^79.07%ID^E:1e-07^RecName: Full=Abscisic stress-ripening protein 1;^Eukaryota; Viridiplantae; Streptophyta; Embryophyta; Tracheophyta; Spermatophyta; Magnoliophyta; eudicotyledons; Gunneridae; Pentapetalae; asterids; lamiids; Solanales; Solanaceae; Solanoideae; Solaneae; Solanum; Lycopersicon
31121	FR663415.1_g1_i1	723	1435.47	3	3	3	1.51101	0	0	9.91783	9.91783	9.91783	T	7.86652	GPX8_ARATH^GPX8_ARATH^Q:722-231,H:4-167^79.27%ID^E:1e-95^RecName: Full=Probable glutathione peroxidase 8;^Eukaryota; Viridiplantae; Streptophyta; Embryophyta; Tracheophyta; Spermatophyta; Magnoliophyta; eudicotyledons; Gunneridae; Pentapetalae; rosids; malvids; Brassicales; Brassicaceae; Camelineae; Arabidopsis
95731	FR663407.1_g1_i1	764	2497.52	2	2	2	0.611806	0	0	3.80022	3.80022	3.80022	T	3.01422	METK3_VITVI^METK3_VITVI^Q:763-320,H:240-387^95.95%ID^E:4e-85^RecName: Full=S-adenosylmethionine synthase 3;^Eukaryota; Viridiplantae; Streptophyta; Embryophyta; Tracheophyta; Spermatophyta; Magnoliophyta; eudicotyledons; Gunneridae; Pentapetalae; rosids; Vitales; Vitaceae; Vitis
104138	FR663406.1_g1_i1	661	6108.19	2	2	2	0.216431	0	0	1.55384	1.55384	1.55384	T	1.23246	METK3_SOLLC^METK3_SOLLC^Q:215-661,H:1-149^97.99%ID^E:4e-101^RecName: Full=S-adenosylmethionine synthase 3;^Eukaryota; Viridiplantae; Streptophyta; Embryophyta; Tracheophyta; Spermatophyta; Magnoliophyta; eudicotyledons; Gunneridae; Pentapetalae; asterids; lamiids; Solanales; Solanaceae; Solanoideae; Solaneae; Solanum; Lycopersicon
120244	FR663404.1_g1_i1	584	874.876	2	2	2	1.33505	0	0	10.8485	10.8485	10.8485	T	8.60473	#N/A
228603	FR663390.1_g1_i1	681	1202.19	2	2	2	1.13293	0	0	7.89486	7.89486	7.89486	T	6.26196	CCD94_DICDI^CCD94_DICDI^Q:198-677,H:1-159^60%ID^E:1e-64^RecName: Full=Coiled-coil domain-containing protein 94 homolog;^Eukaryota; Amoebozoa; Mycetozoa; Dictyosteliida; Dictyostelium
116947	FR663374.1_g1_i1	551	1507.71	2	2	2	0.730908	0	0	6.29505	6.29505	6.29505	T	4.99304	NDRA_DICDI^NDRA_DICDI^Q:309-551,H:49-129^43.21%ID^E:6e-13^RecName: Full=Probable serine/threonine-protein kinase ndrA;^Eukaryota; Amoebozoa; Mycetozoa; Dictyosteliida; Dictyostelium
191935	FR663364.1_g1_i1	625	1474.71	3	3	3	1.27144	0	0	9.65389	9.65389	9.65389	T	7.65717	#N/A
7455	FR663357.1_g1_i1	475	4907.35	9	9	9	0.871143	0	0	8.7033	8.7033	8.7033	T	6.90319	#N/A
47025	FR663351.1_g1_i1	618	645.355	3	3	3	2.87284	0	0	22.0602	22.0602	22.0602	T	17.4975	#N/A
105530	FR663327.1_g1_i1	723	2002.42	4	4	4	1.44425	0	0	9.47966	9.47966	9.47966	T	7.51898	CAMT3_TOBAC^CAMT3_TOBAC^Q:90-449,H:1-115^85.83%ID^E:4e-102^RecName: Full=Caffeoyl-CoA O-methyltransferase 3;^Eukaryota; Viridiplantae; Streptophyta; Embryophyta; Tracheophyta; Spermatophyta; Magnoliophyta; eudicotyledons; Gunneridae; Pentapetalae; asterids; lamiids; Solanales; Solanaceae; Nicotianoideae; Nicotianeae; Nicotiana`CAMT3_TOBAC^CAMT3_TOBAC^Q:434-721,H:111-206^86.46%ID^E:4e-102^RecName:…
147063	FR663321.1_g1_i1	682	1496.8	4	4	4	1.82255	0	0	12.6819	12.6819	12.6819	T	10.0589	ATOX1_ARATH^ATOX1_ARATH^Q:407-183,H:1-75^80%ID^E:2e-36^RecName: Full=Copper transport protein ATX1;^Eukaryota; Viridiplantae; Streptophyta; Embryophyta; Tracheophyta; Spermatophyta; Magnoliophyta; eudicotyledons; Gunneridae; Pentapetalae; rosids; malvids; Brassicales; Brassicaceae; Camelineae; Arabidopsis
234679	FR663309.1_g1_i1	649	1825.6	2	2	2	0.711	0	0	5.19892	5.19892	5.19892	T	4.12362	METK_MEDTR^METK_MEDTR^Q:1-546,H:213-394^93.96%ID^E:5e-110^RecName: Full=S-adenosylmethionine synthase;^Eukaryota; Viridiplantae; Streptophyta; Embryophyta; Tracheophyta; Spermatophyta; Magnoliophyta; eudicotyledons; Gunneridae; Pentapetalae; rosids; fabids; Fabales; Fabaceae; Papilionoideae; Trifolieae; Medicago
170424	FR663277.1_g1_i1	361	584.373	2	2	2	1.23551	0	0	16.2416	16.2416	16.2416	T	12.8823	#N/A
186122	FR663275.1_g1_i1	593	582.514	4	4	4	4.072	0	0	32.5868	32.5868	32.5868	T	25.8468	IDI2_CAMAC^IDI2_CAMAC^Q:8-400,H:179-309^92.37%ID^E:3e-84^RecName: Full=Isopentenyl-diphosphate Delta-isomerase II;^Eukaryota; Viridiplantae; Streptophyta; Embryophyta; Tracheophyta; Spermatophyta; Magnoliophyta; eudicotyledons; Gunneridae; Pentapetalae; asterids; Cornales; Nyssaceae; Camptotheca
203328	FR663273.1_g1_i1	765	7497.08	3	3	3	0.306119	0	0	1.89897	1.89897	1.89897	T	1.5062	#N/A
234379	FR663269.1_g1_i1	567	750.955	2	2	2	1.51008	0	0	12.6387	12.6387	12.6387	T	10.0247	ATO_ARATH^ATO_ARATH^Q:565-170,H:373-504^92.42%ID^E:3e-79^RecName: Full=Splicing factor SF3a60 homolog {ECO:0000305};^Eukaryota; Viridiplantae; Streptophyta; Embryophyta; Tracheophyta; Spermatophyta; Magnoliophyta; eudicotyledons; Gunneridae; Pentapetalae; rosids; malvids; Brassicales; Brassicaceae; Camelineae; Arabidopsis
12399	FR663235.1_g1_i1	745	1859.32	3	3	3	1.20205	0	0	7.65693	7.65693	7.65693	T	6.07324	C86B1_ARATH^C86B1_ARATH^Q:743-156,H:351-548^74.24%ID^E:4e-98^RecName: Full=Cytochrome P450 86B1;^Eukaryota; Viridiplantae; Streptophyta; Embryophyta; Tracheophyta; Spermatophyta; Magnoliophyta; eudicotyledons; Gunneridae; Pentapetalae; rosids; malvids; Brassicales; Brassicaceae; Camelineae; Arabidopsis
86009	FR663224.1_g1_i1	454	1329.85	2	2	2	0.682785	0	0	7.137	7.137	7.137	T	5.66085	#N/A
125778	FR663219.1_g1_i1	568	1247.16	2	2	2	0.910867	0	0	7.61017	7.61017	7.61017	T	6.03616	CFI_PYRCO^CFI_PYRCO^Q:76-567,H:1-164^82.93%ID^E:2e-94^RecName: Full=Chalcone--flavonone isomerase;^Eukaryota; Viridiplantae; Streptophyta; Embryophyta; Tracheophyta; Spermatophyta; Magnoliophyta; eudicotyledons; Gunneridae; Pentapetalae; rosids; fabids; Rosales; Rosaceae; Maloideae; Maleae; Pyrus
68461	FR663194.1_g1_i1	783	1992.86	6	6	6	2.35742	0	0	14.2877	14.2877	14.2877	T	11.3326	ODPA3_ARATH^ODPA3_ARATH^Q:780-154,H:220-428^89%ID^E:1e-127^RecName: Full=Pyruvate dehydrogenase E1 component subunit alpha-3, chloroplastic;^Eukaryota; Viridiplantae; Streptophyta; Embryophyta; Tracheophyta; Spermatophyta; Magnoliophyta; eudicotyledons; Gunneridae; Pentapetalae; rosids; malvids; Brassicales; Brassicaceae; Camelineae; Arabidopsis
75245	FR663193.1_g1_i1	532	2541.51	4	4	4	0.837296	0	0	7.46888	7.46888	7.46888	T	5.92409	ODPA3_ARATH^ODPA3_ARATH^Q:1-489,H:212-373^88.34%ID^E:4e-102^RecName: Full=Pyruvate dehydrogenase E1 component subunit alpha-3, chloroplastic;^Eukaryota; Viridiplantae; Streptophyta; Embryophyta; Tracheophyta; Spermatophyta; Magnoliophyta; eudicotyledons; Gunneridae; Pentapetalae; rosids; malvids; Brassicales; Brassicaceae; Camelineae; Arabidopsis
132661	FR663184.1_g1_i1	650	1084.03	2	2	2	1.19922	0	0	8.75539	8.75539	8.75539	T	6.94451	CALM_MEDSA^CALM_MEDSA^Q:650-252,H:17-149^99.25%ID^E:6e-90^RecName: Full=Calmodulin;^Eukaryota; Viridiplantae; Streptophyta; Embryophyta; Tracheophyta; Spermatophyta; Magnoliophyta; eudicotyledons; Gunneridae; Pentapetalae; rosids; fabids; Fabales; Fabaceae; Papilionoideae; Trifolieae; Medicago`CALM_MEDSA^CALM_MEDSA^Q:446-252,H:12-76^47.69%ID^E:6e-11^RecName: Full=Calmodulin;^Eukaryota; Viridiplan…
145735	FR663182.1_g1_i1	575	493.084	2	2	2	2.33226	0	0	19.2485	19.2485	19.2485	T	15.2673	RL111_ARATH^RL111_ARATH^Q:525-202,H:75-182^97.22%ID^E:5e-57^RecName: Full=60S ribosomal protein L11-1;^Eukaryota; Viridiplantae; Streptophyta; Embryophyta; Tracheophyta; Spermatophyta; Magnoliophyta; eudicotyledons; Gunneridae; Pentapetalae; rosids; malvids; Brassicales; Brassicaceae; Camelineae; Arabidopsis
155585	FR663180.1_g1_i1	249	171.563	8	8	8	11.6109	0	0	221.286	221.286	221.286	T	175.517	#N/A
158665	FR663179.1_g1_i1	204	94.0389	6	6	6	13.0159	0	0	302.783	302.783	302.783	T	240.159	#N/A
196183	FR663173.1_g1_i1	573	1025.01	3	3	3	1.67705	0	0	13.8893	13.8893	13.8893	T	11.0166	#N/A
202669	FR663172.1_g1_i1	510	918.837	2	2	2	1.1101	0	0	10.3295	10.3295	10.3295	T	8.19305	#N/A
40850	FR663162.1_g1_i1	691	1946.73	2	2	2	0.709908	0	0	4.87542	4.87542	4.87542	T	3.86704	CXXS1_ARATH^CXXS1_ARATH^Q:582-247,H:2-113^68.75%ID^E:3e-51^RecName: Full=Thioredoxin-like protein CXXS1;^Eukaryota; Viridiplantae; Streptophyta; Embryophyta; Tracheophyta; Spermatophyta; Magnoliophyta; eudicotyledons; Gunneridae; Pentapetalae; rosids; malvids; Brassicales; Brassicaceae; Camelineae; Arabidopsis
48417	FR663161.1_g1_i1	592	2877.1	2	2	2	0.411526	0	0	3.29885	3.29885	3.29885	T	2.61655	CXXS1_ARATH^CXXS1_ARATH^Q:309-590,H:2-95^68.09%ID^E:2e-40^RecName: Full=Thioredoxin-like protein CXXS1;^Eukaryota; Viridiplantae; Streptophyta; Embryophyta; Tracheophyta; Spermatophyta; Magnoliophyta; eudicotyledons; Gunneridae; Pentapetalae; rosids; malvids; Brassicales; Brassicaceae; Camelineae; Arabidopsis
172671	FR663142.1_g1_i1	656	1084.63	2	2	2	1.20963	0	0	8.75057	8.75057	8.75057	T	6.94069	P2C44_ORYSJ^P2C44_ORYSJ^Q:654-349,H:218-319^90.2%ID^E:6e-59^RecName: Full=Probable protein phosphatase 2C 44;^Eukaryota; Viridiplantae; Streptophyta; Embryophyta; Tracheophyta; Spermatophyta; Magnoliophyta; Liliopsida; Poales; Poaceae; BOP clade; Oryzoideae; Oryzeae; Oryzinae; Oryza
196494	FR663139.1_g1_i1	589	981.039	2	2	2	1.20077	0	0	9.67458	9.67458	9.67458	T	7.67358	UBP12_ARATH^UBP12_ARATH^Q:2-463,H:913-1065^87.01%ID^E:2e-84^RecName: Full=Ubiquitin carboxyl-terminal hydrolase 12;^Eukaryota; Viridiplantae; Streptophyta; Embryophyta; Tracheophyta; Spermatophyta; Magnoliophyta; eudicotyledons; Gunneridae; Pentapetalae; rosids; malvids; Brassicales; Brassicaceae; Camelineae; Arabidopsis`UBP12_ARATH^UBP12_ARATH^Q:339-584,H:1032-1106^48.78%ID^E:6e-16^RecName: Full…
203829	FR663136.1_g1_i1	489	1390.78	2	2	2	0.703202	0	0	6.82432	6.82432	6.82432	T	5.41284	RLA1_MAIZE^RLA1_MAIZE^Q:87-266,H:1-61^75.41%ID^E:1e-22^RecName: Full=60S acidic ribosomal protein P1;^Eukaryota; Viridiplantae; Streptophyta; Embryophyta; Tracheophyta; Spermatophyta; Magnoliophyta; Liliopsida; Poales; Poaceae; PACMAD clade; Panicoideae; Andropogonodae; Andropogoneae; Tripsacinae; Zea
7345	FR663130.1_g1_i1	669	1470.05	2	2	2	0.910172	0	0	6.45632	6.45632	6.45632	T	5.12096	#N/A
14209	FR663129.1_g1_i1	533	2428.71	2	2	2	0.438915	0	0	3.90788	3.90788	3.90788	T	3.09961	#N/A
212639	FR663100.1_g1_i1	707	2197.66	2	2	2	0.643411	0	0	4.31874	4.31874	4.31874	T	3.42549	6GPD3_ARATH^6GPD3_ARATH^Q:707-129,H:290-482^90.16%ID^E:1e-124^RecName: Full=6-phosphogluconate dehydrogenase, decarboxylating 3;^Eukaryota; Viridiplantae; Streptophyta; Embryophyta; Tracheophyta; Spermatophyta; Magnoliophyta; eudicotyledons; Gunneridae; Pentapetalae; rosids; malvids; Brassicales; Brassicaceae; Camelineae; Arabidopsis
5533	FR663096.1_g1_i1	657	3701.25	3	3	3	0.532523	0	0	3.84646	3.84646	3.84646	T	3.05089	(BLASTP)CO410_WHEAT^CO410_WHEAT^Q:40-143,H:149-250^45.37%ID^E:6e-15^RecName: Full=Dehydrin COR410;^Eukaryota; Viridiplantae; Streptophyta; Embryophyta; Tracheophyta; Spermatophyta; Magnoliophyta; Liliopsida; Poales; Poaceae; BOP clade; Pooideae; Triticodae; Triticeae; Triticinae; Triticum
129193	FR663078.1_g1_i1	445	2062.69	6	6	6	1.29443	0	0	13.804	13.804	13.804	T	10.9489	HIP9_ARATH^HIP9_ARATH^Q:1-336,H:89-213^71.2%ID^E:2e-53^RecName: Full=Heavy metal-associated isoprenylated plant protein 9 {ECO:0000303|PubMed:21072340, ECO:0000303|PubMed:23368984};^Eukaryota; Viridiplantae; Streptophyta; Embryophyta; Tracheophyta; Spermatophyta; Magnoliophyta; eudicotyledons; Gunneridae; Pentapetalae; rosids; malvids; Brassicales; Brassicaceae; Camelineae; Arabidopsis`HIP9_ARATH…
186063	FR663069.1_g1_i1	667	968.825	3	3	3	2.06539	0	0	14.6948	14.6948	14.6948	T	11.6555	PIN1_MALDO^PIN1_MALDO^Q:221-565,H:7-121^88.7%ID^E:2e-69^RecName: Full=Peptidyl-prolyl cis-trans isomerase Pin1;^Eukaryota; Viridiplantae; Streptophyta; Embryophyta; Tracheophyta; Spermatophyta; Magnoliophyta; eudicotyledons; Gunneridae; Pentapetalae; rosids; fabids; Rosales; Rosaceae; Maloideae; Maleae; Malus
167003	FR663036.1_g1_i1	517	967.293	2	2	2	1.06896	0	0	9.81206	9.81206	9.81206	T	7.78262	RL373_ARATH^RL373_ARATH^Q:2-241,H:4-83^93.75%ID^E:1e-47^RecName: Full=60S ribosomal protein L37-3;^Eukaryota; Viridiplantae; Streptophyta; Embryophyta; Tracheophyta; Spermatophyta; Magnoliophyta; eudicotyledons; Gunneridae; Pentapetalae; rosids; malvids; Brassicales; Brassicaceae; Camelineae; Arabidopsis
187672	FR663033.1_g1_i1	510	3971.72	2	2	2	0.256816	0	0	2.38968	2.38968	2.38968	T	1.89542	#N/A
11500	FR663023.1_g1_i1	539	6248.92	3	3	3	0.258765	0	0	2.27826	2.27826	2.27826	T	1.80705	RS8_ORYSJ^RS8_ORYSJ^Q:1-345,H:111-212^62.61%ID^E:6e-34^RecName: Full=40S ribosomal protein S8;^Eukaryota; Viridiplantae; Streptophyta; Embryophyta; Tracheophyta; Spermatophyta; Magnoliophyta; Liliopsida; Poales; Poaceae; BOP clade; Oryzoideae; Oryzeae; Oryzinae; Oryza
29358	FR663020.1_g1_i1	676	2270.35	5	5	5	1.48876	0	0	10.4512	10.4512	10.4512	T	8.28956	#N/A
52850	FR663017.1_g1_i1	576	3401.69	2	2	2	0.338656	0	0	2.79013	2.79013	2.79013	T	2.21304	EF1A_MANES^EF1A_MANES^Q:105-575,H:1-157^99.36%ID^E:6e-111^RecName: Full=Elongation factor 1-alpha;^Eukaryota; Viridiplantae; Streptophyta; Embryophyta; Tracheophyta; Spermatophyta; Magnoliophyta; eudicotyledons; Gunneridae; Pentapetalae; rosids; fabids; Malpighiales; Euphorbiaceae; Crotonoideae; Manihoteae; Manihot
92567	FR663011.1_g1_i1	608	937.273	2	2	2	1.29738	0	0	10.1263	10.1263	10.1263	T	8.0319	NO93_SOYBN^NO93_SOYBN^Q:83-403,H:1-105^80.37%ID^E:4e-37^RecName: Full=Early nodulin-93;^Eukaryota; Viridiplantae; Streptophyta; Embryophyta; Tracheophyta; Spermatophyta; Magnoliophyta; eudicotyledons; Gunneridae; Pentapetalae; rosids; fabids; Fabales; Fabaceae; Papilionoideae; Phaseoleae; Glycine; Soja
116979	FR663007.1_g1_i1	416	822.058	2	2	2	1.01209	0	0	11.5456	11.5456	11.5456	T	9.1576	#N/A
125700	FR663006.1_g1_i1	696	1168.59	3	3	3	1.78676	0	0	12.1828	12.1828	12.1828	T	9.66299	#N/A
132701	FR663005.1_g1_i1	548	2425.89	8	8	8	1.80717	0	0	15.6497	15.6497	15.6497	T	12.4129	#N/A
188541	FR662997.1_g1_i1	448	1396.51	5	5	5	1.604	0	0	16.9908	16.9908	16.9908	T	13.4766	#N/A
195937	FR662996.1_g1_i1	576	2271.83	4	4	4	1.01416	0	0	8.35551	8.35551	8.35551	T	6.62734	#N/A
204575	FR662995.1_g1_i1	689	1276.55	2	2	2	1.07947	0	0	7.43498	7.43498	7.43498	T	5.8972	PPI1_ARATH^PPI1_ARATH^Q:687-4,H:234-462^51.93%ID^E:3e-61^RecName: Full=Proton pump-interactor 1;^Eukaryota; Viridiplantae; Streptophyta; Embryophyta; Tracheophyta; Spermatophyta; Magnoliophyta; eudicotyledons; Gunneridae; Pentapetalae; rosids; malvids; Brassicales; Brassicaceae; Camelineae; Arabidopsis
210305	FR662994.1_g1_i1	441	788.712	2	2	2	1.11828	0	0	12.0337	12.0337	12.0337	T	9.54478	PPI1_ARATH^PPI1_ARATH^Q:1-441,H:215-361^58.5%ID^E:3e-51^RecName: Full=Proton pump-interactor 1;^Eukaryota; Viridiplantae; Streptophyta; Embryophyta; Tracheophyta; Spermatophyta; Magnoliophyta; eudicotyledons; Gunneridae; Pentapetalae; rosids; malvids; Brassicales; Brassicaceae; Camelineae; Arabidopsis
222764	FR662992.1_g1_i1	529	5508.71	4	4	4	0.384119	0	0	3.44586	3.44586	3.44586	T	2.73315	#N/A
11144	FR662952.1_g1_i1	645	2537.28	2	2	2	0.508418	0	0	3.74067	3.74067	3.74067	T	2.96699	PER72_ARATH^PER72_ARATH^Q:96-644,H:5-189^74.59%ID^E:4e-91^RecName: Full=Peroxidase 72;^Eukaryota; Viridiplantae; Streptophyta; Embryophyta; Tracheophyta; Spermatophyta; Magnoliophyta; eudicotyledons; Gunneridae; Pentapetalae; rosids; malvids; Brassicales; Brassicaceae; Camelineae; Arabidopsis
62594	FR662945.1_g1_i1	634	2025.46	2	2	2	0.62603	0	0	4.68591	4.68591	4.68591	T	3.71672	#N/A
211999	FR662929.1_g1_i1	696	2507.76	2	2	2	0.555077	0	0	3.7847	3.7847	3.7847	T	3.00191	EF1A_ORYSJ^EF1A_ORYSJ^Q:694-278,H:298-436^96.4%ID^E:2e-90^RecName: Full=Elongation factor 1-alpha;^Eukaryota; Viridiplantae; Streptophyta; Embryophyta; Tracheophyta; Spermatophyta; Magnoliophyta; Liliopsida; Poales; Poaceae; BOP clade; Oryzoideae; Oryzeae; Oryzinae; Oryza
218773	FR662928.1_g1_i1	527	2409.64	4	4	4	0.874818	0	0	7.87762	7.87762	7.87762	T	6.24829	EF1A_SOLLC^EF1A_SOLLC^Q:2-526,H:112-286^99.43%ID^E:4e-124^RecName: Full=Elongation factor 1-alpha;^Eukaryota; Viridiplantae; Streptophyta; Embryophyta; Tracheophyta; Spermatophyta; Magnoliophyta; eudicotyledons; Gunneridae; Pentapetalae; asterids; lamiids; Solanales; Solanaceae; Solanoideae; Solaneae; Solanum; Lycopersicon
8908	FR662924.1_g1_i1	438	549.868	2	2	2	1.59311	0	0	17.2608	17.2608	17.2608	T	13.6907	C7A29_PANGI^C7A29_PANGI^Q:3-437,H:226-373^63.09%ID^E:3e-58^RecName: Full=Cytochrome P450 CYP72A219;^Eukaryota; Viridiplantae; Streptophyta; Embryophyta; Tracheophyta; Spermatophyta; Magnoliophyta; eudicotyledons; Gunneridae; Pentapetalae; asterids; campanulids; Apiales; Araliaceae; Panax
135388	FR662902.1_g1_i1	599	1235.43	2	2	2	0.969704	0	0	7.68246	7.68246	7.68246	T	6.0935	VAP21_ARATH^VAP21_ARATH^Q:599-174,H:81-220^55.24%ID^E:1e-47^RecName: Full=Vesicle-associated protein 2-1;^Eukaryota; Viridiplantae; Streptophyta; Embryophyta; Tracheophyta; Spermatophyta; Magnoliophyta; eudicotyledons; Gunneridae; Pentapetalae; rosids; malvids; Brassicales; Brassicaceae; Camelineae; Arabidopsis
162459	FR662898.1_g1_i1	539	1361.6	2	2	2	0.791717	0	0	6.97059	6.97059	6.97059	T	5.52886	#N/A
161303	FR662863.1_g1_i1	585	774.256	3	3	3	2.26669	0	0	18.3876	18.3876	18.3876	T	14.5845	FBK8_ARATH^FBK8_ARATH^Q:15-557,H:243-423^70.72%ID^E:2e-90^RecName: Full=F-box/kelch-repeat protein At1g22040;^Eukaryota; Viridiplantae; Streptophyta; Embryophyta; Tracheophyta; Spermatophyta; Magnoliophyta; eudicotyledons; Gunneridae; Pentapetalae; rosids; malvids; Brassicales; Brassicaceae; Camelineae; Arabidopsis
174644	FR662860.1_g1_i1	422	1047.63	5	5	5	2.01407	0	0	22.649	22.649	22.649	T	17.9645	PUB8_ARATH^PUB8_ARATH^Q:1-288,H:274-369^55.21%ID^E:8e-19^RecName: Full=U-box domain-containing protein 8;^Eukaryota; Viridiplantae; Streptophyta; Embryophyta; Tracheophyta; Spermatophyta; Magnoliophyta; eudicotyledons; Gunneridae; Pentapetalae; rosids; malvids; Brassicales; Brassicaceae; Camelineae; Arabidopsis
214693	FR662853.1_g1_i1	282	2929.93	4	4	4	0.384993	0	0	6.47875	6.47875	6.47875	T	5.13875	#N/A
56666	FR662841.1_g1_i1	719	2284.03	3	3	3	0.944384	0	0	6.23315	6.23315	6.23315	T	4.94395	COMT1_PRUDU^COMT1_PRUDU^Q:718-188,H:188-364^91.53%ID^E:3e-118^RecName: Full=Caffeic acid 3-O-methyltransferase;^Eukaryota; Viridiplantae; Streptophyta; Embryophyta; Tracheophyta; Spermatophyta; Magnoliophyta; eudicotyledons; Gunneridae; Pentapetalae; rosids; fabids; Rosales; Rosaceae; Maloideae; Amygdaleae; Prunus
109916	FR662834.1_g1_i1	610	1518.74	5	5	5	2.00824	0	0	15.6234	15.6234	15.6234	T	12.392	LAC12_ARATH^LAC12_ARATH^Q:103-609,H:7-176^77.19%ID^E:9e-92^RecName: Full=Laccase-12;^Eukaryota; Viridiplantae; Streptophyta; Embryophyta; Tracheophyta; Spermatophyta; Magnoliophyta; eudicotyledons; Gunneridae; Pentapetalae; rosids; malvids; Brassicales; Brassicaceae; Camelineae; Arabidopsis
195160	FR662820.1_g1_i1	635	1764.7	3	3	3	1.0795	0	0	8.06749	8.06749	8.06749	T	6.39888	#N/A
69500	FR662805.1_g1_i1	652	1825.8	3	3	3	1.07131	0	0	7.79752	7.79752	7.79752	T	6.18475	CYB5B_ARATH^CYB5B_ARATH^Q:546-148,H:1-133^81.95%ID^E:2e-67^RecName: Full=Cytochrome b5 isoform B {ECO:0000303|PubMed:19054355};^Eukaryota; Viridiplantae; Streptophyta; Embryophyta; Tracheophyta; Spermatophyta; Magnoliophyta; eudicotyledons; Gunneridae; Pentapetalae; rosids; malvids; Brassicales; Brassicaceae; Camelineae; Arabidopsis
93127	FR662802.1_g1_i1	532	1121.03	4	4	4	1.89826	0	0	16.9329	16.9329	16.9329	T	13.4307	METK1_POPTR^METK1_POPTR^Q:2-532,H:117-293^98.87%ID^E:8e-112^RecName: Full=S-adenosylmethionine synthase 1;^Eukaryota; Viridiplantae; Streptophyta; Embryophyta; Tracheophyta; Spermatophyta; Magnoliophyta; eudicotyledons; Gunneridae; Pentapetalae; rosids; fabids; Malpighiales; Salicaceae; Saliceae; Populus
102213	FR662801.1_g1_i1	727	450.091	2	2	2	3.23046	0	0	21.0872	21.0872	21.0872	T	16.7257	TI214_GOSHI^TI214_GOSHI^Q:726-7,H:696-931^73.33%ID^E:5e-104^RecName: Full=Protein TIC 214 {ECO:0000250|UniProtKB:P56785};^Eukaryota; Viridiplantae; Streptophyta; Embryophyta; Tracheophyta; Spermatophyta; Magnoliophyta; eudicotyledons; Gunneridae; Pentapetalae; rosids; malvids; Malvales; Malvaceae; Malvoideae; Gossypium
154994	FR662792.1_g1_i1	573	1025.01	4	4	4	2.23607	0	0	18.5191	18.5191	18.5191	T	14.6888	#N/A
206839	FR662784.1_g1_i1	693	1325.75	3	3	3	1.56816	0	0	10.7386	10.7386	10.7386	T	8.5175	MDARS_CUCSA^MDARS_CUCSA^Q:693-196,H:269-434^84.34%ID^E:6e-95^RecName: Full=Monodehydroascorbate reductase, seedling isozyme;^Eukaryota; Viridiplantae; Streptophyta; Embryophyta; Tracheophyta; Spermatophyta; Magnoliophyta; eudicotyledons; Gunneridae; Pentapetalae; rosids; fabids; Cucurbitales; Cucurbitaceae; Benincaseae; Cucumis
214197	FR662783.1_g1_i1	574	1262.13	3	3	3	1.36436	0	0	11.2799	11.2799	11.2799	T	8.94688	MDARS_CUCSA^MDARS_CUCSA^Q:1-570,H:234-423^86.84%ID^E:1e-114^RecName: Full=Monodehydroascorbate reductase, seedling isozyme;^Eukaryota; Viridiplantae; Streptophyta; Embryophyta; Tracheophyta; Spermatophyta; Magnoliophyta; eudicotyledons; Gunneridae; Pentapetalae; rosids; fabids; Cucurbitales; Cucurbitaceae; Benincaseae; Cucumis
237356	FR662780.1_g1_i1	708	1651.77	2	2	2	0.857261	0	0	5.74603	5.74603	5.74603	T	4.55758	H2A1_MEDTR^H2A1_MEDTR^Q:517-140,H:24-148^86.51%ID^E:2e-49^RecName: Full=Probable histone H2A.1;^Eukaryota; Viridiplantae; Streptophyta; Embryophyta; Tracheophyta; Spermatophyta; Magnoliophyta; eudicotyledons; Gunneridae; Pentapetalae; rosids; fabids; Fabales; Fabaceae; Papilionoideae; Trifolieae; Medicago
11083	FR662778.1_g1_i1	437	404.58	3	3	3	3.2404	0	0	35.1889	35.1889	35.1889	T	27.9107	ALL12_OLEEU^ALL12_OLEEU^Q:2-109,H:273-308^88.89%ID^E:1e-13^RecName: Full=Isoflavone reductase-like protein;^Eukaryota; Viridiplantae; Streptophyta; Embryophyta; Tracheophyta; Spermatophyta; Magnoliophyta; eudicotyledons; Gunneridae; Pentapetalae; asterids; lamiids; Lamiales; Oleaceae; Oleeae; Olea
169941	FR662755.1_g1_i1	736	1449.17	10	10	10	5.07878	0	0	32.7468	32.7468	32.7468	T	25.9738	TBB1_DAUCA^TBB1_DAUCA^Q:693-436,H:213-298^100%ID^E:7e-54^RecName: Full=Tubulin beta-1 chain;^Eukaryota; Viridiplantae; Streptophyta; Embryophyta; Tracheophyta; Spermatophyta; Magnoliophyta; eudicotyledons; Gunneridae; Pentapetalae; asterids; campanulids; Apiales; Apiaceae; Apioideae; Scandiceae; Daucinae; Daucus; Daucus sect. Daucus
177264	FR662754.1_g1_i1	577	1150.21	2	2	2	1.0033	0	0	8.25166	8.25166	8.25166	T	6.54497	TBB1_DAUCA^TBB1_DAUCA^Q:2-259,H:213-298^100%ID^E:3e-55^RecName: Full=Tubulin beta-1 chain;^Eukaryota; Viridiplantae; Streptophyta; Embryophyta; Tracheophyta; Spermatophyta; Magnoliophyta; eudicotyledons; Gunneridae; Pentapetalae; asterids; campanulids; Apiales; Apiaceae; Apioideae; Scandiceae; Daucinae; Daucus; Daucus sect. Daucus
5343	FR662745.1_g1_i1	698	1857.41	2	2	2	0.751585	0	0	5.10988	5.10988	5.10988	T	4.053	MT2_ACTDE^MT2_ACTDE^Q:452-291,H:25-78^81.82%ID^E:6e-21^RecName: Full=Metallothionein-like protein type 2;^Eukaryota; Viridiplantae; Streptophyta; Embryophyta; Tracheophyta; Spermatophyta; Magnoliophyta; eudicotyledons; Gunneridae; Pentapetalae; asterids; Ericales; Actinidiaceae; Actinidia
183396	FR662720.1_g1_i1	285	654.214	3	3	3	1.30691	0	0	21.7615	21.7615	21.7615	T	17.2606	14337_SOLLC^14337_SOLLC^Q:2-283,H:21-114^88.3%ID^E:1e-53^RecName: Full=14-3-3 protein 7;^Eukaryota; Viridiplantae; Streptophyta; Embryophyta; Tracheophyta; Spermatophyta; Magnoliophyta; eudicotyledons; Gunneridae; Pentapetalae; asterids; lamiids; Solanales; Solanaceae; Solanoideae; Solaneae; Solanum; Lycopersicon
194708	FR662718.1_g1_i1	712	1174.31	3	3	3	1.81894	0	0	12.1235	12.1235	12.1235	T	9.61596	PER72_ARATH^PER72_ARATH^Q:712-200,H:163-333^74.85%ID^E:9e-91^RecName: Full=Peroxidase 72;^Eukaryota; Viridiplantae; Streptophyta; Embryophyta; Tracheophyta; Spermatophyta; Magnoliophyta; eudicotyledons; Gunneridae; Pentapetalae; rosids; malvids; Brassicales; Brassicaceae; Camelineae; Arabidopsis
206853	FR662716.1_g1_i1	369	260.031	2	2	2	2.83812	0	0	36.5	36.5	36.5	T	28.9507	METK1_SOLTU^METK1_SOLTU^Q:2-121,H:353-392^100%ID^E:7e-21^RecName: Full=S-adenosylmethionine synthase 1;^Eukaryota; Viridiplantae; Streptophyta; Embryophyta; Tracheophyta; Spermatophyta; Magnoliophyta; eudicotyledons; Gunneridae; Pentapetalae; asterids; lamiids; Solanales; Solanaceae; Solanoideae; Solaneae; Solanum
198131	FR662683.1_g1_i1	465	1345.46	2	2	2	0.691211	0	0	7.05417	7.05417	7.05417	T	5.59515	GSTUJ_ARATH^GSTUJ_ARATH^Q:45-464,H:1-136^69.29%ID^E:5e-64^RecName: Full=Glutathione S-transferase U19;^Eukaryota; Viridiplantae; Streptophyta; Embryophyta; Tracheophyta; Spermatophyta; Magnoliophyta; eudicotyledons; Gunneridae; Pentapetalae; rosids; malvids; Brassicales; Brassicaceae; Camelineae; Arabidopsis
199533	FR662645.1_g1_i1	674	1431.55	3	3	3	1.41246	0	0	9.94495	9.94495	9.94495	T	7.88803	UXS5_ARATH^UXS5_ARATH^Q:674-321,H:223-340^88.98%ID^E:9e-68^RecName: Full=UDP-glucuronic acid decarboxylase 5;^Eukaryota; Viridiplantae; Streptophyta; Embryophyta; Tracheophyta; Spermatophyta; Magnoliophyta; eudicotyledons; Gunneridae; Pentapetalae; rosids; malvids; Brassicales; Brassicaceae; Camelineae; Arabidopsis
28545	FR662635.1_g1_i1	513	1133.97	4	4	4	1.80957	0	0	16.7396	16.7396	16.7396	T	13.2774	H2AV3_ARATH^H2AV3_ARATH^Q:175-513,H:1-113^91.15%ID^E:2e-59^RecName: Full=Probable histone H2A variant 3;^Eukaryota; Viridiplantae; Streptophyta; Embryophyta; Tracheophyta; Spermatophyta; Magnoliophyta; eudicotyledons; Gunneridae; Pentapetalae; rosids; malvids; Brassicales; Brassicaceae; Camelineae; Arabidopsis
205393	FR662626.1_g1_i1	402	446.563	2	2	2	1.80042	0	0	21.2537	21.2537	21.2537	T	16.8578	VA721_ARATH^VA721_ARATH^Q:2-400,H:87-219^85.71%ID^E:2e-63^RecName: Full=Vesicle-associated membrane protein 721 {ECO:0000303|PubMed:11115874};^Eukaryota; Viridiplantae; Streptophyta; Embryophyta; Tracheophyta; Spermatophyta; Magnoliophyta; eudicotyledons; Gunneridae; Pentapetalae; rosids; malvids; Brassicales; Brassicaceae; Camelineae; Arabidopsis
20945	FR662619.1_g1_i1	582	1446.54	7	7	7	2.81638	0	0	22.9645	22.9645	22.9645	T	18.2147	CAMT1_POPTR^CAMT1_POPTR^Q:68-580,H:1-171^90.06%ID^E:2e-111^RecName: Full=Caffeoyl-CoA O-methyltransferase 1;^Eukaryota; Viridiplantae; Streptophyta; Embryophyta; Tracheophyta; Spermatophyta; Magnoliophyta; eudicotyledons; Gunneridae; Pentapetalae; rosids; fabids; Malpighiales; Salicaceae; Saliceae; Populus
61810	FR662614.1_g1_i1	692	1104.89	2	2	2	1.25261	0	0	8.59008	8.59008	8.59008	T	6.81339	SDI2_ARATH^SDI2_ARATH^Q:692-108,H:104-303^63%ID^E:1e-80^RecName: Full=Protein SULFUR DEFICIENCY-INDUCED 2 {ECO:0000305};^Eukaryota; Viridiplantae; Streptophyta; Embryophyta; Tracheophyta; Spermatophyta; Magnoliophyta; eudicotyledons; Gunneridae; Pentapetalae; rosids; malvids; Brassicales; Brassicaceae; Camelineae; Arabidopsis
132947	FR662602.1_g1_i1	534	1119.25	3	3	3	1.43132	0	0	12.7199	12.7199	12.7199	T	10.089	TBA_PRUDU^TBA_PRUDU^Q:446-201,H:350-431^100%ID^E:3e-51^RecName: Full=Tubulin alpha chain;^Eukaryota; Viridiplantae; Streptophyta; Embryophyta; Tracheophyta; Spermatophyta; Magnoliophyta; eudicotyledons; Gunneridae; Pentapetalae; rosids; fabids; Rosales; Rosaceae; Maloideae; Amygdaleae; Prunus
139333	FR662601.1_g1_i1	490	1102.91	5	5	5	2.2214	0	0	21.5138	21.5138	21.5138	T	17.0641	TBA1_GOSHI^TBA1_GOSHI^Q:1-246,H:350-431^100%ID^E:4e-51^RecName: Full=Tubulin alpha-1 chain;^Eukaryota; Viridiplantae; Streptophyta; Embryophyta; Tracheophyta; Spermatophyta; Magnoliophyta; eudicotyledons; Gunneridae; Pentapetalae; rosids; malvids; Malvales; Malvaceae; Malvoideae; Gossypium
158451	FR662598.1_g1_i1	496	1295.5	4	4	4	1.53146	0	0	14.6525	14.6525	14.6525	T	11.6219	#N/A
174289	FR662596.1_g1_i1	727	1157.07	3	3	3	1.88493	0	0	12.3041	12.3041	12.3041	T	9.7592	#N/A
5748	FR662586.1_g1_i1	657	2141.92	5	5	5	1.53367	0	0	11.0779	11.0779	11.0779	T	8.78662	COMT1_PRUDU^COMT1_PRUDU^Q:655-224,H:196-346^86.09%ID^E:9e-89^RecName: Full=Caffeic acid 3-O-methyltransferase;^Eukaryota; Viridiplantae; Streptophyta; Embryophyta; Tracheophyta; Spermatophyta; Magnoliophyta; eudicotyledons; Gunneridae; Pentapetalae; rosids; fabids; Rosales; Rosaceae; Maloideae; Amygdaleae; Prunus`COMT1_PRUDU^COMT1_PRUDU^Q:245-171,H:340-364^88%ID^E:2e-06^RecName: Full=Caffeic acid…
12519	FR662585.1_g1_i1	524	764.349	6	6	6	4.11331	0	0	37.2518	37.2518	37.2518	T	29.547	COMT1_PRUDU^COMT1_PRUDU^Q:1-510,H:164-333^90.59%ID^E:3e-113^RecName: Full=Caffeic acid 3-O-methyltransferase;^Eukaryota; Viridiplantae; Streptophyta; Embryophyta; Tracheophyta; Spermatophyta; Magnoliophyta; eudicotyledons; Gunneridae; Pentapetalae; rosids; fabids; Rosales; Rosaceae; Maloideae; Amygdaleae; Prunus
183177	FR662560.1_g1_i1	490	549.429	2	2	2	1.78367	0	0	17.2746	17.2746	17.2746	T	13.7017	#N/A
197636	FR662558.1_g1_i1	704	1215.32	2	2	2	1.15854	0	0	7.80956	7.80956	7.80956	T	6.1943	#N/A
204883	FR662557.1_g1_i1	569	2349.26	6	6	6	1.45322	0	0	12.1202	12.1202	12.1202	T	9.61334	#N/A
115298	FR662542.1_g1_i1	617	598.796	3	3	3	3.0912	0	0	23.7756	23.7756	23.7756	T	18.858	RR3_LOBMA^RR3_LOBMA^Q:613-44,H:31-218^85.79%ID^E:6e-110^RecName: Full=30S ribosomal protein S3, chloroplastic;^Eukaryota; Viridiplantae; Streptophyta; Embryophyta; Tracheophyta; Spermatophyta; Magnoliophyta; eudicotyledons; Gunneridae; Pentapetalae; rosids; malvids; Brassicales; Brassicaceae; Anastaticeae; Lobularia
120720	FR662541.1_g1_i1	413	480.05	2	2	2	1.72066	0	0	19.7711	19.7711	19.7711	T	15.6819	RR3_VITVI^RR3_VITVI^Q:8-412,H:1-133^88.15%ID^E:3e-79^RecName: Full=30S ribosomal protein S3, chloroplastic;^Eukaryota; Viridiplantae; Streptophyta; Embryophyta; Tracheophyta; Spermatophyta; Magnoliophyta; eudicotyledons; Gunneridae; Pentapetalae; rosids; Vitales; Vitaceae; Vitis
171377	FR662534.1_g1_i1	562	1148.06	5	5	5	2.44762	0	0	20.6679	20.6679	20.6679	T	16.3931	R15A1_ARATH^R15A1_ARATH^Q:490-113,H:1-126^97.62%ID^E:1e-85^RecName: Full=40S ribosomal protein S15a-1;^Eukaryota; Viridiplantae; Streptophyta; Embryophyta; Tracheophyta; Spermatophyta; Magnoliophyta; eudicotyledons; Gunneridae; Pentapetalae; rosids; malvids; Brassicales; Brassicaceae; Camelineae; Arabidopsis
217297	FR662528.1_g1_i1	613	1390.65	3	3	3	1.32241	0	0	10.2375	10.2375	10.2375	T	8.12004	(BLASTP)CYT1A_ARATH^CYT1A_ARATH^Q:83-115,H:17-53^83.78%ID^E:5e-08^RecName: Full=Cysteine-rich and transmembrane domain-containing protein A;^Eukaryota; Viridiplantae; Streptophyta; Embryophyta; Tracheophyta; Spermatophyta; Magnoliophyta; eudicotyledons; Gunneridae; Pentapetalae; rosids; malvids; Brassicales; Brassicaceae; Camelineae; Arabidopsis
64124	FR662481.1_g1_i1	725	1279.74	2	2	2	1.13304	0	0	7.41643	7.41643	7.41643	T	5.88249	SRP14_ARATH^SRP14_ARATH^Q:708-454,H:9-93^84.71%ID^E:3e-36^RecName: Full=Signal recognition particle 14 kDa protein;^Eukaryota; Viridiplantae; Streptophyta; Embryophyta; Tracheophyta; Spermatophyta; Magnoliophyta; eudicotyledons; Gunneridae; Pentapetalae; rosids; malvids; Brassicales; Brassicaceae; Camelineae; Arabidopsis
71107	FR662480.1_g1_i1	537	2782.9	2	2	2	0.385928	0	0	3.41052	3.41052	3.41052	T	2.70512	SRP14_ARATH^SRP14_ARATH^Q:146-424,H:1-93^87.1%ID^E:4e-45^RecName: Full=Signal recognition particle 14 kDa protein;^Eukaryota; Viridiplantae; Streptophyta; Embryophyta; Tracheophyta; Spermatophyta; Magnoliophyta; eudicotyledons; Gunneridae; Pentapetalae; rosids; malvids; Brassicales; Brassicaceae; Camelineae; Arabidopsis
3660	FR662464.1_g1_i1	676	1571.93	7	7	7	3.01031	0	0	21.1326	21.1326	21.1326	T	16.7617	HS181_ARATH^HS181_ARATH^Q:598-146,H:6-159^77.42%ID^E:1e-72^RecName: Full=18.1 kDa class I heat shock protein;^Eukaryota; Viridiplantae; Streptophyta; Embryophyta; Tracheophyta; Spermatophyta; Magnoliophyta; eudicotyledons; Gunneridae; Pentapetalae; rosids; malvids; Brassicales; Brassicaceae; Camelineae; Arabidopsis
150511	FR662441.1_g1_i1	550	2935.72	2	2	2	0.374695	0	0	3.23298	3.23298	3.23298	T	2.5643	CKL1_ARATH^CKL1_ARATH^Q:207-548,H:1-114^94.74%ID^E:1e-71^RecName: Full=Casein kinase 1-like protein 1 {ECO:0000305};^Eukaryota; Viridiplantae; Streptophyta; Embryophyta; Tracheophyta; Spermatophyta; Magnoliophyta; eudicotyledons; Gunneridae; Pentapetalae; rosids; malvids; Brassicales; Brassicaceae; Camelineae; Arabidopsis
175800	FR662436.1_g1_i1	533	1000.47	2	2	2	1.0655	0	0	9.48664	9.48664	9.48664	T	7.52451	CP19D_ARATH^CP19D_ARATH^Q:34-531,H:1-163^81.33%ID^E:2e-84^RecName: Full=Peptidyl-prolyl cis-trans isomerase CYP19-4;^Eukaryota; Viridiplantae; Streptophyta; Embryophyta; Tracheophyta; Spermatophyta; Magnoliophyta; eudicotyledons; Gunneridae; Pentapetalae; rosids; malvids; Brassicales; Brassicaceae; Camelineae; Arabidopsis
52588	FR662419.1_g1_i1	588	288.726	4	4	4	8.14615	0	0	65.745	65.745	65.745	T	52.1469	RR4_GOSHI^RR4_GOSHI^Q:286-2,H:38-132^95.79%ID^E:1e-61^RecName: Full=30S ribosomal protein S4, chloroplastic;^Eukaryota; Viridiplantae; Streptophyta; Embryophyta; Tracheophyta; Spermatophyta; Magnoliophyta; eudicotyledons; Gunneridae; Pentapetalae; rosids; malvids; Malvales; Malvaceae; Malvoideae; Gossypium`RR4_GOSHI^RR4_GOSHI^Q:398-294,H:1-35^97.14%ID^E:1e-61^RecName: Full=30S ribosomal protein S…
108474	FR662409.1_g1_i1	534	4490.96	8	8	8	0.951245	0	0	8.45355	8.45355	8.45355	T	6.7051	UBQ11_ARATH^UBQ11_ARATH^Q:58-534,H:1-159^100%ID^E:3e-109^RecName: Full=Polyubiquitin 11;^Eukaryota; Viridiplantae; Streptophyta; Embryophyta; Tracheophyta; Spermatophyta; Magnoliophyta; eudicotyledons; Gunneridae; Pentapetalae; rosids; malvids; Brassicales; Brassicaceae; Camelineae; Arabidopsis`UBQ11_ARATH^UBQ11_ARATH^Q:58-516,H:77-229^99.35%ID^E:7e-104^RecName: Full=Polyubiquitin 11;^Eukaryota; …
169018	FR662398.1_g1_i1	538	399.723	2	2	2	2.69186	0	0	23.7443	23.7443	23.7443	T	18.8332	PER11_ARATH^PER11_ARATH^Q:536-225,H:230-336^66.36%ID^E:4e-41^RecName: Full=Peroxidase 11;^Eukaryota; Viridiplantae; Streptophyta; Embryophyta; Tracheophyta; Spermatophyta; Magnoliophyta; eudicotyledons; Gunneridae; Pentapetalae; rosids; malvids; Brassicales; Brassicaceae; Camelineae; Arabidopsis
199463	FR662393.1_g1_i1	507	807.786	2	2	2	1.25528	0	0	11.7496	11.7496	11.7496	T	9.31939	#N/A
141853	FR662364.1_g1_i1	657	4851.5	4	4	4	0.541688	0	0	3.91266	3.91266	3.91266	T	3.1034	Y5161_ARATH^Y5161_ARATH^Q:601-92,H:1-170^74.71%ID^E:4e-92^RecName: Full=Uncharacterized protein At5g01610;^Eukaryota; Viridiplantae; Streptophyta; Embryophyta; Tracheophyta; Spermatophyta; Magnoliophyta; eudicotyledons; Gunneridae; Pentapetalae; rosids; malvids; Brassicales; Brassicaceae; Camelineae; Arabidopsis
203447	FR662356.1_g1_i1	535	2149.34	3	3	3	0.746742	0	0	6.62376	6.62376	6.62376	T	5.25377	EF1A_MANES^EF1A_MANES^Q:1-534,H:2-179^99.44%ID^E:6e-127^RecName: Full=Elongation factor 1-alpha;^Eukaryota; Viridiplantae; Streptophyta; Embryophyta; Tracheophyta; Spermatophyta; Magnoliophyta; eudicotyledons; Gunneridae; Pentapetalae; rosids; fabids; Malpighiales; Euphorbiaceae; Crotonoideae; Manihoteae; Manihot
85363	FR662352.1_g1_i1	581	1236.37	2	2	2	0.939851	0	0	7.67664	7.67664	7.67664	T	6.08887	MTND2_VITVI^MTND2_VITVI^Q:179-580,H:5-138^90.3%ID^E:1e-85^RecName: Full=1,2-dihydroxy-3-keto-5-methylthiopentene dioxygenase 2 {ECO:0000255|HAMAP-Rule:MF_03154};^Eukaryota; Viridiplantae; Streptophyta; Embryophyta; Tracheophyta; Spermatophyta; Magnoliophyta; eudicotyledons; Gunneridae; Pentapetalae; rosids; Vitales; Vitaceae; Vitis
132235	FR662345.1_g1_i1	355	656.444	2	2	2	1.08159	0	0	14.4584	14.4584	14.4584	T	11.468	LHWL1_ARATH^LHWL1_ARATH^Q:77-253,H:672-730^79.66%ID^E:5e-28^RecName: Full=Transcription factor EMB1444 {ECO:0000303|PubMed:12586866};^Eukaryota; Viridiplantae; Streptophyta; Embryophyta; Tracheophyta; Spermatophyta; Magnoliophyta; eudicotyledons; Gunneridae; Pentapetalae; rosids; malvids; Brassicales; Brassicaceae; Camelineae; Arabidopsis`LHWL1_ARATH^LHWL1_ARATH^Q:13-78,H:644-665^72.73%ID^E:5e-28…
138622	FR662344.1_g1_i1	491	959.329	3	3	3	1.53545	0	0	14.8403	14.8403	14.8403	T	11.7708	H2B_GOSHI^H2B_GOSHI^Q:271-489,H:56-128^100%ID^E:1e-45^RecName: Full=Histone H2B;^Eukaryota; Viridiplantae; Streptophyta; Embryophyta; Tracheophyta; Spermatophyta; Magnoliophyta; eudicotyledons; Gunneridae; Pentapetalae; rosids; malvids; Malvales; Malvaceae; Malvoideae; Gossypium
108020	FR662309.1_g1_i1	343	131.14	2	2	2	5.23105	0	0	72.3741	72.3741	72.3741	T	57.4049	#N/A
46560	FR662282.1_g1_i1	491	1003.77	2	2	2	0.978311	0	0	9.45547	9.45547	9.45547	T	7.49979	LAR_DESUN^LAR_DESUN^Q:87-491,H:5-138^60.74%ID^E:4e-52^RecName: Full=Leucoanthocyanidin reductase;^Eukaryota; Viridiplantae; Streptophyta; Embryophyta; Tracheophyta; Spermatophyta; Magnoliophyta; eudicotyledons; Gunneridae; Pentapetalae; rosids; fabids; Fabales; Fabaceae; Papilionoideae; Desmodieae; Desmodium
54838	FR662281.1_g1_i1	654	1770.67	3	3	3	1.10806	0	0	8.0403	8.0403	8.0403	T	6.37732	#N/A
4746	FR662252.1_g1_i1	647	509.899	2	2	2	2.53776	0	0	18.6138	18.6138	18.6138	T	14.7639	HIP4_ARATH^HIP4_ARATH^Q:451-2,H:13-170^58.23%ID^E:4e-47^RecName: Full=Heavy metal-associated isoprenylated plant protein 4 {ECO:0000303|PubMed:21072340, ECO:0000303|PubMed:23368984};^Eukaryota; Viridiplantae; Streptophyta; Embryophyta; Tracheophyta; Spermatophyta; Magnoliophyta; eudicotyledons; Gunneridae; Pentapetalae; rosids; malvids; Brassicales; Brassicaceae; Camelineae; Arabidopsis
224476	FR662229.1_g1_i1	519	911.207	2	2	2	1.13915	0	0	10.416	10.416	10.416	T	8.26166	RCD1_XENTR^RCD1_XENTR^Q:170-517,H:28-143^77.59%ID^E:3e-56^RecName: Full=Cell differentiation protein RCD1 homolog;^Eukaryota; Metazoa; Chordata; Craniata; Vertebrata; Euteleostomi; Amphibia; Batrachia; Anura; Pipoidea; Pipidae; Xenopodinae; Xenopus; Silurana
6589	FR662226.1_g1_i1	544	743.672	6	6	6	4.38903	0	0	38.2876	38.2876	38.2876	T	30.3685	(BLASTP)CYT1A_ARATH^CYT1A_ARATH^Q:67-99,H:17-53^83.78%ID^E:6e-08^RecName: Full=Cysteine-rich and transmembrane domain-containing protein A;^Eukaryota; Viridiplantae; Streptophyta; Embryophyta; Tracheophyta; Spermatophyta; Magnoliophyta; eudicotyledons; Gunneridae; Pentapetalae; rosids; malvids; Brassicales; Brassicaceae; Camelineae; Arabidopsis
168329	FR662202.1_g1_i1	532	1449.98	2	2	2	0.733805	0	0	6.54572	6.54572	6.54572	T	5.19186	LAC5_ARATH^LAC5_ARATH^Q:6-530,H:351-526^78.41%ID^E:3e-93^RecName: Full=Laccase-5;^Eukaryota; Viridiplantae; Streptophyta; Embryophyta; Tracheophyta; Spermatophyta; Magnoliophyta; eudicotyledons; Gunneridae; Pentapetalae; rosids; malvids; Brassicales; Brassicaceae; Camelineae; Arabidopsis
178154	FR662200.1_g1_i1	578	1328.88	3	3	3	1.30486	0	0	10.7133	10.7133	10.7133	T	8.49746	CHS1_CAMSI^CHS1_CAMSI^Q:222-539,H:283-388^93.4%ID^E:3e-63^RecName: Full=Chalcone synthase 1;^Eukaryota; Viridiplantae; Streptophyta; Embryophyta; Tracheophyta; Spermatophyta; Magnoliophyta; eudicotyledons; Gunneridae; Pentapetalae; asterids; Ericales; Theaceae; Camellia`CHS1_CAMSI^CHS1_CAMSI^Q:2-226,H:65-139^96%ID^E:3e-43^RecName: Full=Chalcone synthase 1;^Eukaryota; Viridiplantae; Streptophyta; …
181127	FR662161.1_g1_i1	477	539.547	2	2	2	1.76815	0	0	17.5909	17.5909	17.5909	T	13.9526	(BLASTP)H12_ARATH^H12_ARATH^Q:63-120,H:223-270^70.69%ID^E:2e-08^RecName: Full=Histone H1.2;^Eukaryota; Viridiplantae; Streptophyta; Embryophyta; Tracheophyta; Spermatophyta; Magnoliophyta; eudicotyledons; Gunneridae; Pentapetalae; rosids; malvids; Brassicales; Brassicaceae; Camelineae; Arabidopsis
219856	FR662156.1_g1_i1	509	694.229	2	2	2	1.46637	0	0	13.6715	13.6715	13.6715	T	10.8438	SLD1_BOROF^SLD1_BOROF^Q:2-505,H:48-215^68.45%ID^E:8e-84^RecName: Full=Delta(8)-fatty-acid desaturase;^Eukaryota; Viridiplantae; Streptophyta; Embryophyta; Tracheophyta; Spermatophyta; Magnoliophyta; eudicotyledons; Gunneridae; Pentapetalae; asterids; lamiids; Boraginales; Boraginaceae; Boraginoideae; Boragineae; Boragininae; Borago
24746	FR662150.1_g1_i1	719	2039.73	3	3	3	1.05749	0	0	6.97969	6.97969	6.97969	T	5.53608	#N/A
41206	FR662148.1_g1_i1	722	1419.14	2	2	2	1.01751	0	0	6.68793	6.68793	6.68793	T	5.30466	ALL12_OLEEU^ALL12_OLEEU^Q:722-168,H:124-308^77.3%ID^E:1e-103^RecName: Full=Isoflavone reductase-like protein;^Eukaryota; Viridiplantae; Streptophyta; Embryophyta; Tracheophyta; Spermatophyta; Magnoliophyta; eudicotyledons; Gunneridae; Pentapetalae; asterids; lamiids; Lamiales; Oleaceae; Oleeae; Olea
74887	FR662142.1_g1_i1	517	1346.2	2	2	2	0.768087	0	0	7.05031	7.05031	7.05031	T	5.59209	RS8_ORYSJ^RS8_ORYSJ^Q:515-102,H:88-212^69.57%ID^E:1e-53^RecName: Full=40S ribosomal protein S8;^Eukaryota; Viridiplantae; Streptophyta; Embryophyta; Tracheophyta; Spermatophyta; Magnoliophyta; Liliopsida; Poales; Poaceae; BOP clade; Oryzoideae; Oryzeae; Oryzinae; Oryza
104644	FR662136.1_g1_i1	391	1025.7	2	2	2	0.76241	0	0	9.25337	9.25337	9.25337	T	7.33949	#N/A
222593	FR662121.1_g1_i1	490	669.938	2	2	2	1.46282	0	0	14.1672	14.1672	14.1672	T	11.237	PSA3_SPIOL^PSA3_SPIOL^Q:2-490,H:39-201^92.02%ID^E:8e-110^RecName: Full=Proteasome subunit alpha type-3;^Eukaryota; Viridiplantae; Streptophyta; Embryophyta; Tracheophyta; Spermatophyta; Magnoliophyta; eudicotyledons; Gunneridae; Pentapetalae; Caryophyllales; Chenopodiaceae; Chenopodioideae; Anserineae; Spinacia
11454	FR662079.1_g1_i1	545	823.803	2	2	2	1.32313	0	0	11.5211	11.5211	11.5211	T	9.1382	RL3_ORYSJ^RL3_ORYSJ^Q:2-337,H:278-389^85.71%ID^E:3e-63^RecName: Full=60S ribosomal protein L3;^Eukaryota; Viridiplantae; Streptophyta; Embryophyta; Tracheophyta; Spermatophyta; Magnoliophyta; Liliopsida; Poales; Poaceae; BOP clade; Oryzoideae; Oryzeae; Oryzinae; Oryza
25062	FR662077.1_g1_i1	724	2207.22	2	2	2	0.656028	0	0	4.30004	4.30004	4.30004	T	3.41066	METK3_VITVI^METK3_VITVI^Q:722-327,H:256-387^95.45%ID^E:6e-73^RecName: Full=S-adenosylmethionine synthase 3;^Eukaryota; Viridiplantae; Streptophyta; Embryophyta; Tracheophyta; Spermatophyta; Magnoliophyta; eudicotyledons; Gunneridae; Pentapetalae; rosids; Vitales; Vitaceae; Vitis
31396	FR662076.1_g1_i1	485	943.812	5	5	5	2.56937	0	0	25.1404	25.1404	25.1404	T	19.9406	METK3_SOLLC^METK3_SOLLC^Q:1-483,H:92-252^95.03%ID^E:6e-109^RecName: Full=S-adenosylmethionine synthase 3;^Eukaryota; Viridiplantae; Streptophyta; Embryophyta; Tracheophyta; Spermatophyta; Magnoliophyta; eudicotyledons; Gunneridae; Pentapetalae; asterids; lamiids; Solanales; Solanaceae; Solanoideae; Solaneae; Solanum; Lycopersicon
95985	FR662066.1_g1_i1	673	2060.12	5	5	5	1.6334	0	0	11.5177	11.5177	11.5177	T	9.13547	#N/A
60409	FR662035.1_g1_i1	631	792.281	2	2	2	1.59287	0	0	11.9795	11.9795	11.9795	T	9.50177	PLY10_ARATH^PLY10_ARATH^Q:243-629,H:52-180^81.4%ID^E:3e-68^RecName: Full=Probable pectate lyase 10;^Eukaryota; Viridiplantae; Streptophyta; Embryophyta; Tracheophyta; Spermatophyta; Magnoliophyta; eudicotyledons; Gunneridae; Pentapetalae; rosids; malvids; Brassicales; Brassicaceae; Camelineae; Arabidopsis
69937	FR662033.1_g1_i1	406	1127.02	3	3	3	1.08072	0	0	12.6321	12.6321	12.6321	T	10.0194	#N/A
78338	FR662032.1_g1_i1	666	1585.64	4	4	4	1.68008	0	0	11.9714	11.9714	11.9714	T	9.49532	RBM34_HUMAN^RBM34_HUMAN^Q:166-432,H:284-373^36.96%ID^E:2e-09^RecName: Full=RNA-binding protein 34;^Eukaryota; Metazoa; Chordata; Craniata; Vertebrata; Euteleostomi; Mammalia; Eutheria; Euarchontoglires; Primates; Haplorrhini; Catarrhini; Hominidae; Homo
122275	FR662024.1_g1_i1	599	2571.22	3	3	3	0.69889	0	0	5.53695	5.53695	5.53695	T	4.39174	PKS5_RUBID^PKS5_RUBID^Q:94-597,H:1-168^95.24%ID^E:7e-117^RecName: Full=Polyketide synthase 5;^Eukaryota; Viridiplantae; Streptophyta; Embryophyta; Tracheophyta; Spermatophyta; Magnoliophyta; eudicotyledons; Gunneridae; Pentapetalae; rosids; fabids; Rosales; Rosaceae; Rosoideae; Rosoideae unplaced; Rubus
234634	FR662018.1_g1_i1	528	881.974	2	2	2	1.19731	0	0	10.7612	10.7612	10.7612	T	8.53548	Y2309_ARATH^Y2309_ARATH^Q:70-300,H:1-77^88.31%ID^E:1e-42^RecName: Full=Uncharacterized protein At2g23090;^Eukaryota; Viridiplantae; Streptophyta; Embryophyta; Tracheophyta; Spermatophyta; Magnoliophyta; eudicotyledons; Gunneridae; Pentapetalae; rosids; malvids; Brassicales; Brassicaceae; Camelineae; Arabidopsis
159956	FR661993.1_g1_i1	541	1520.58	2	2	2	0.71157	0	0	6.24178	6.24178	6.24178	T	4.95079	CFI3_ARATH^CFI3_ARATH^Q:100-540,H:1-148^70.27%ID^E:3e-56^RecName: Full=Probable chalcone--flavonone isomerase 3;^Eukaryota; Viridiplantae; Streptophyta; Embryophyta; Tracheophyta; Spermatophyta; Magnoliophyta; eudicotyledons; Gunneridae; Pentapetalae; rosids; malvids; Brassicales; Brassicaceae; Camelineae; Arabidopsis
166381	FR661992.1_g1_i1	501	1545.74	2	2	2	0.648233	0	0	6.14019	6.14019	6.14019	T	4.87021	AROG_SOLLC^AROG_SOLLC^Q:3-296,H:443-540^92.86%ID^E:5e-59^RecName: Full=Phospho-2-dehydro-3-deoxyheptonate aldolase 2, chloroplastic;^Eukaryota; Viridiplantae; Streptophyta; Embryophyta; Tracheophyta; Spermatophyta; Magnoliophyta; eudicotyledons; Gunneridae; Pentapetalae; asterids; lamiids; Solanales; Solanaceae; Solanoideae; Solaneae; Solanum; Lycopersicon
210115	FR661986.1_g1_i1	620	1000.57	2	2	2	1.23929	0	0	9.48569	9.48569	9.48569	T	7.52376	#N/A
20584	FR661979.1_g1_i1	494	218.954	3	3	3	6.76853	0	0	65.0213	65.0213	65.0213	T	51.5729	#N/A
28264	FR661978.1_g1_i1	598	1286.48	2	2	2	0.929671	0	0	7.37762	7.37762	7.37762	T	5.8517	#N/A
36412	FR661977.1_g1_i1	660	1376.12	2	2	2	0.959217	0	0	6.89701	6.89701	6.89701	T	5.4705	B561J_ARATH^B561J_ARATH^Q:658-233,H:233-375^67.83%ID^E:1e-67^RecName: Full=Cytochrome b561 and DOMON domain-containing protein At5g47530;^Eukaryota; Viridiplantae; Streptophyta; Embryophyta; Tracheophyta; Spermatophyta; Magnoliophyta; eudicotyledons; Gunneridae; Pentapetalae; rosids; malvids; Brassicales; Brassicaceae; Camelineae; Arabidopsis
49109	FR661975.1_g1_i1	760	1107.17	4	4	4	2.74574	0	0	17.1449	17.1449	17.1449	T	13.5988	NHL1_ARATH^NHL1_ARATH^Q:758-321,H:57-205^66.44%ID^E:2e-72^RecName: Full=NDR1/HIN1-like protein 1 {ECO:0000303|Ref.1};^Eukaryota; Viridiplantae; Streptophyta; Embryophyta; Tracheophyta; Spermatophyta; Magnoliophyta; eudicotyledons; Gunneridae; Pentapetalae; rosids; malvids; Brassicales; Brassicaceae; Camelineae; Arabidopsis
56835	FR661974.1_g1_i1	607	4231.65	4	4	4	0.573771	0	0	4.48578	4.48578	4.48578	T	3.55798	NHL1_ARATH^NHL1_ARATH^Q:140-607,H:2-160^66.67%ID^E:2e-68^RecName: Full=NDR1/HIN1-like protein 1 {ECO:0000303|Ref.1};^Eukaryota; Viridiplantae; Streptophyta; Embryophyta; Tracheophyta; Spermatophyta; Magnoliophyta; eudicotyledons; Gunneridae; Pentapetalae; rosids; malvids; Brassicales; Brassicaceae; Camelineae; Arabidopsis
113871	FR661965.1_g1_i1	605	739.198	2	2	2	1.63691	0	0	12.8398	12.8398	12.8398	T	10.1841	Y4844_ARATH^Y4844_ARATH^Q:19-369,H:18-140^65.04%ID^E:1e-49^RecName: Full=Uncharacterized protein At4g28440;^Eukaryota; Viridiplantae; Streptophyta; Embryophyta; Tracheophyta; Spermatophyta; Magnoliophyta; eudicotyledons; Gunneridae; Pentapetalae; rosids; malvids; Brassicales; Brassicaceae; Camelineae; Arabidopsis
220937	FR661949.1_g1_i1	581	464.04	2	2	2	2.5041	0	0	20.4533	20.4533	20.4533	T	16.2229	NDUB2_ARATH^NDUB2_ARATH^Q:123-263,H:11-57^85.11%ID^E:7e-23^RecName: Full=NADH dehydrogenase [ubiquinone] 1 beta subcomplex subunit 2;^Eukaryota; Viridiplantae; Streptophyta; Embryophyta; Tracheophyta; Spermatophyta; Magnoliophyta; eudicotyledons; Gunneridae; Pentapetalae; rosids; malvids; Brassicales; Brassicaceae; Camelineae; Arabidopsis
89584	FR661933.1_g1_i1	626	903.11	3	3	3	2.07948	0	0	15.7641	15.7641	15.7641	T	12.5036	BH093_ARATH^BH093_ARATH^Q:622-167,H:196-351^71.79%ID^E:1e-73^RecName: Full=Transcription factor bHLH93;^Eukaryota; Viridiplantae; Streptophyta; Embryophyta; Tracheophyta; Spermatophyta; Magnoliophyta; eudicotyledons; Gunneridae; Pentapetalae; rosids; malvids; Brassicales; Brassicaceae; Camelineae; Arabidopsis
97674	FR661932.1_g1_i1	642	895.617	2	2	2	1.43365	0	0	10.5973	10.5973	10.5973	T	8.40546	BH093_ARATH^BH093_ARATH^Q:2-457,H:196-351^71.79%ID^E:1e-73^RecName: Full=Transcription factor bHLH93;^Eukaryota; Viridiplantae; Streptophyta; Embryophyta; Tracheophyta; Spermatophyta; Magnoliophyta; eudicotyledons; Gunneridae; Pentapetalae; rosids; malvids; Brassicales; Brassicaceae; Camelineae; Arabidopsis
228055	FR661912.1_g1_i1	643	2247.16	2	2	2	0.572279	0	0	4.22362	4.22362	4.22362	T	3.35005	#N/A
235371	FR661910.1_g1_i1	183	101.513	2	2	2	3.60543	0	0	93.4963	93.4963	93.4963	T	74.1584	#N/A
103177	FR661897.1_g1_i1	568	1811.55	3	3	3	0.940629	0	0	7.85884	7.85884	7.85884	T	6.23339	RN141_CHICK^RN141_CHICK^Q:333-521,H:152-214^39.39%ID^E:1e-06^RecName: Full=RING finger protein 141;^Eukaryota; Metazoa; Chordata; Craniata; Vertebrata; Euteleostomi; Archelosauria; Archosauria; Dinosauria; Saurischia; Theropoda; Coelurosauria; Aves; Neognathae; Galloanserae; Galliformes; Phasianidae; Phasianinae; Gallus
154161	FR661890.1_g1_i1	719	539.553	2	2	2	2.66517	0	0	17.5907	17.5907	17.5907	T	13.9524	KCY3_ARATH^KCY3_ARATH^Q:673-194,H:39-201^76.69%ID^E:4e-84^RecName: Full=UMP-CMP kinase 3 {ECO:0000255|HAMAP-Rule:MF_03172};^Eukaryota; Viridiplantae; Streptophyta; Embryophyta; Tracheophyta; Spermatophyta; Magnoliophyta; eudicotyledons; Gunneridae; Pentapetalae; rosids; malvids; Brassicales; Brassicaceae; Camelineae; Arabidopsis
221960	FR661879.1_g1_i1	587	1034.07	2	2	2	1.13532	0	0	9.17843	9.17843	9.17843	T	7.28005	RRA3_ARATH^RRA3_ARATH^Q:2-586,H:107-301^78.97%ID^E:2e-111^RecName: Full=Arabinosyltransferase RRA3 {ECO:0000305};^Eukaryota; Viridiplantae; Streptophyta; Embryophyta; Tracheophyta; Spermatophyta; Magnoliophyta; eudicotyledons; Gunneridae; Pentapetalae; rosids; malvids; Brassicales; Brassicaceae; Camelineae; Arabidopsis
86592	FR661864.1_g1_i1	613	1078.3	3	3	3	1.70545	0	0	13.2028	13.2028	13.2028	T	10.4721	ARL8A_ARATH^ARL8A_ARATH^Q:46-576,H:1-177^92.09%ID^E:3e-118^RecName: Full=ADP-ribosylation factor-like protein 8a {ECO:0000303|PubMed:22174675};^Eukaryota; Viridiplantae; Streptophyta; Embryophyta; Tracheophyta; Spermatophyta; Magnoliophyta; eudicotyledons; Gunneridae; Pentapetalae; rosids; malvids; Brassicales; Brassicaceae; Camelineae; Arabidopsis
148313	FR661855.1_g1_i1	688	1401.47	2	2	2	0.981827	0	0	6.77228	6.77228	6.77228	T	5.37156	#N/A
156430	FR661854.1_g1_i1	641	2285.51	4	4	4	1.12185	0	0	8.30549	8.30549	8.30549	T	6.58766	#N/A
25274	FR661838.1_g1_i1	718	1257.76	2	2	2	1.14171	0	0	7.54604	7.54604	7.54604	T	5.98529	GMPP1_ARATH^GMPP1_ARATH^Q:716-231,H:200-361^90.12%ID^E:1e-103^RecName: Full=Mannose-1-phosphate guanylyltransferase 1;^Eukaryota; Viridiplantae; Streptophyta; Embryophyta; Tracheophyta; Spermatophyta; Magnoliophyta; eudicotyledons; Gunneridae; Pentapetalae; rosids; malvids; Brassicales; Brassicaceae; Camelineae; Arabidopsis
42416	FR661836.1_g1_i1	741	1243.17	6	6	6	3.57635	0	0	22.9039	22.9039	22.9039	T	18.1667	IF5A2_NICPL^IF5A2_NICPL^Q:621-142,H:1-159^95.62%ID^E:4e-107^RecName: Full=Eukaryotic translation initiation factor 5A-2;^Eukaryota; Viridiplantae; Streptophyta; Embryophyta; Tracheophyta; Spermatophyta; Magnoliophyta; eudicotyledons; Gunneridae; Pentapetalae; asterids; lamiids; Solanales; Solanaceae; Nicotianoideae; Nicotianeae; Nicotiana
103965	FR661828.1_g1_i1	712	2007.9	2	2	2	0.709198	0	0	4.72689	4.72689	4.72689	T	3.74922	HMDH_NICSY^HMDH_NICSY^Q:711-298,H:456-593^94.2%ID^E:7e-84^RecName: Full=3-hydroxy-3-methylglutaryl-coenzyme A reductase;^Eukaryota; Viridiplantae; Streptophyta; Embryophyta; Tracheophyta; Spermatophyta; Magnoliophyta; eudicotyledons; Gunneridae; Pentapetalae; asterids; lamiids; Solanales; Solanaceae; Nicotianoideae; Nicotianeae; Nicotiana
178460	FR661817.1_g1_i1	454	458.061	3	3	3	2.97341	0	0	31.0804	31.0804	31.0804	T	24.652	PTR9_ARATH^PTR9_ARATH^Q:2-406,H:419-553^78.52%ID^E:3e-69^RecName: Full=Protein NRT1/ PTR FAMILY 5.10;^Eukaryota; Viridiplantae; Streptophyta; Embryophyta; Tracheophyta; Spermatophyta; Magnoliophyta; eudicotyledons; Gunneridae; Pentapetalae; rosids; malvids; Brassicales; Brassicaceae; Camelineae; Arabidopsis
187939	FR661815.1_g1_i1	540	763.725	2	2	2	1.41412	0	0	12.4274	12.4274	12.4274	T	9.85706	UCC1_ARATH^UCC1_ARATH^Q:53-415,H:6-126^35.77%ID^E:3e-19^RecName: Full=Uclacyanin 1 {ECO:0000303|PubMed:9761472};^Eukaryota; Viridiplantae; Streptophyta; Embryophyta; Tracheophyta; Spermatophyta; Magnoliophyta; eudicotyledons; Gunneridae; Pentapetalae; rosids; malvids; Brassicales; Brassicaceae; Camelineae; Arabidopsis
63074	FR661780.1_g1_i1	628	928.7	2	2	2	1.35243	0	0	10.2198	10.2198	10.2198	T	8.10604	G6PD2_ARATH^G6PD2_ARATH^Q:2-628,H:385-593^91.39%ID^E:3e-138^RecName: Full=Glucose-6-phosphate 1-dehydrogenase 2, chloroplastic;^Eukaryota; Viridiplantae; Streptophyta; Embryophyta; Tracheophyta; Spermatophyta; Magnoliophyta; eudicotyledons; Gunneridae; Pentapetalae; rosids; malvids; Brassicales; Brassicaceae; Camelineae; Arabidopsis
125289	FR661772.1_g1_i1	648	3343.17	2	2	2	0.387655	0	0	2.83896	2.83896	2.83896	T	2.25177	RS52_ARATH^RS52_ARATH^Q:161-646,H:17-178^90.12%ID^E:3e-108^RecName: Full=40S ribosomal protein S5-2;^Eukaryota; Viridiplantae; Streptophyta; Embryophyta; Tracheophyta; Spermatophyta; Magnoliophyta; eudicotyledons; Gunneridae; Pentapetalae; rosids; malvids; Brassicales; Brassicaceae; Camelineae; Arabidopsis
149644	FR661769.1_g1_i1	646	693.798	2	2	2	1.86221	0	0	13.68	13.68	13.68	T	10.8505	#N/A
156949	FR661768.1_g1_i1	569	609.73	2	2	2	1.8664	0	0	15.5661	15.5661	15.5661	T	12.3466	#N/A
94878	FR661742.1_g1_i1	331	583.657	2	2	2	1.13423	0	0	16.2615	16.2615	16.2615	T	12.8981	1433B_VICFA^1433B_VICFA^Q:36-326,H:1-97^79.38%ID^E:7e-49^RecName: Full=14-3-3-like protein B;^Eukaryota; Viridiplantae; Streptophyta; Embryophyta; Tracheophyta; Spermatophyta; Magnoliophyta; eudicotyledons; Gunneridae; Pentapetalae; rosids; fabids; Fabales; Fabaceae; Papilionoideae; Fabeae; Vicia
116789	FR661738.1_g1_i1	628	1905.28	3	3	3	0.988831	0	0	7.47223	7.47223	7.47223	T	5.92675	4CL1_TOBAC^4CL1_TOBAC^Q:107-628,H:2-177^64.97%ID^E:4e-76^RecName: Full=4-coumarate--CoA ligase 1;^Eukaryota; Viridiplantae; Streptophyta; Embryophyta; Tracheophyta; Spermatophyta; Magnoliophyta; eudicotyledons; Gunneridae; Pentapetalae; asterids; lamiids; Solanales; Solanaceae; Nicotianoideae; Nicotianeae; Nicotiana
147460	FR661734.1_g1_i1	731	1146.11	3	3	3	1.91342	0	0	12.4217	12.4217	12.4217	T	9.85252	RS3A_CICAR^RS3A_CICAR^Q:729-166,H:74-261^87.77%ID^E:9e-121^RecName: Full=40S ribosomal protein S3a {ECO:0000255|HAMAP-Rule:MF_03122};^Eukaryota; Viridiplantae; Streptophyta; Embryophyta; Tracheophyta; Spermatophyta; Magnoliophyta; eudicotyledons; Gunneridae; Pentapetalae; rosids; fabids; Fabales; Fabaceae; Papilionoideae; Cicereae; Cicer
155526	FR661733.1_g1_i1	633	8521.36	4	4	4	0.297136	0	0	2.22761	2.22761	2.22761	T	1.76687	RS3A_CICAR^RS3A_CICAR^Q:169-633,H:28-182^91.61%ID^E:4e-102^RecName: Full=40S ribosomal protein S3a {ECO:0000255|HAMAP-Rule:MF_03122};^Eukaryota; Viridiplantae; Streptophyta; Embryophyta; Tracheophyta; Spermatophyta; Magnoliophyta; eudicotyledons; Gunneridae; Pentapetalae; rosids; fabids; Fabales; Fabaceae; Papilionoideae; Cicereae; Cicer
93626	FR661709.1_g1_i1	664	2846.88	3	3	3	0.699714	0	0	5.00081	5.00081	5.00081	T	3.96649	CXE2_ARATH^CXE2_ARATH^Q:663-142,H:140-314^44.89%ID^E:7e-51^RecName: Full=Probable carboxylesterase 2;^Eukaryota; Viridiplantae; Streptophyta; Embryophyta; Tracheophyta; Spermatophyta; Magnoliophyta; eudicotyledons; Gunneridae; Pentapetalae; rosids; malvids; Brassicales; Brassicaceae; Camelineae; Arabidopsis
115101	FR661675.1_g1_i1	594	1157.52	2	2	2	1.02633	0	0	8.19954	8.19954	8.19954	T	6.50362	R35A3_ARATH^R35A3_ARATH^Q:510-190,H:6-112^91.59%ID^E:3e-66^RecName: Full=60S ribosomal protein L35a-3;^Eukaryota; Viridiplantae; Streptophyta; Embryophyta; Tracheophyta; Spermatophyta; Magnoliophyta; eudicotyledons; Gunneridae; Pentapetalae; rosids; malvids; Brassicales; Brassicaceae; Camelineae; Arabidopsis
122664	FR661674.1_g1_i1	596	731.094	2	2	2	1.63043	0	0	12.9821	12.9821	12.9821	T	10.297	R35A3_ARATH^R35A3_ARATH^Q:3-317,H:8-112^92.38%ID^E:2e-65^RecName: Full=60S ribosomal protein L35a-3;^Eukaryota; Viridiplantae; Streptophyta; Embryophyta; Tracheophyta; Spermatophyta; Magnoliophyta; eudicotyledons; Gunneridae; Pentapetalae; rosids; malvids; Brassicales; Brassicaceae; Camelineae; Arabidopsis
177135	FR661666.1_g1_i1	698	1358.95	3	3	3	1.5409	0	0	10.4763	10.4763	10.4763	T	8.30945	#N/A
182806	FR661665.1_g1_i1	430	1661.73	2	2	2	0.517532	0	0	5.71158	5.71158	5.71158	T	4.53025	#N/A
213705	FR661660.1_g1_i1	633	1081.56	4	4	4	2.34106	0	0	17.5508	17.5508	17.5508	T	13.9208	YTHD2_MACFA^YTHD2_MACFA^Q:16-534,H:396-565^54.91%ID^E:1e-56^RecName: Full=YTH domain-containing family protein 2 {ECO:0000305};^Eukaryota; Metazoa; Chordata; Craniata; Vertebrata; Euteleostomi; Mammalia; Eutheria; Euarchontoglires; Primates; Haplorrhini; Catarrhini; Cercopithecidae; Cercopithecinae; Macaca
4627	FR661655.1_g1_i1	720	2199.68	4	4	4	1.30928	0	0	8.62956	8.62956	8.62956	T	6.84471	#N/A
89766	FR661642.1_g1_i1	582	769.687	2	2	2	1.5123	0	0	12.3311	12.3311	12.3311	T	9.78069	VAP22_ARATH^VAP22_ARATH^Q:410-138,H:293-384^52.17%ID^E:1e-21^RecName: Full=Vesicle-associated protein 2-2;^Eukaryota; Viridiplantae; Streptophyta; Embryophyta; Tracheophyta; Spermatophyta; Magnoliophyta; eudicotyledons; Gunneridae; Pentapetalae; rosids; malvids; Brassicales; Brassicaceae; Camelineae; Arabidopsis
110019	FR661639.1_g1_i1	717	1458.87	3	3	3	1.47443	0	0	9.75873	9.75873	9.75873	T	7.74033	GDT14_ORYSI^GDT14_ORYSI^Q:717-88,H:72-281^89.05%ID^E:1e-98^RecName: Full=GDT1-like protein 4;^Eukaryota; Viridiplantae; Streptophyta; Embryophyta; Tracheophyta; Spermatophyta; Magnoliophyta; Liliopsida; Poales; Poaceae; BOP clade; Oryzoideae; Oryzeae; Oryzinae; Oryza
153104	FR661632.1_g1_i1	571	1837.16	2	2	2	0.621613	0	0	5.16621	5.16621	5.16621	T	4.09768	DCYD1_ORYSJ^DCYD1_ORYSJ^Q:253-402,H:57-106^76%ID^E:8e-28^RecName: Full=Putative D-cysteine desulfhydrase 1, mitochondrial;^Eukaryota; Viridiplantae; Streptophyta; Embryophyta; Tracheophyta; Spermatophyta; Magnoliophyta; Liliopsida; Poales; Poaceae; BOP clade; Oryzoideae; Oryzeae; Oryzinae; Oryza`DCYD1_ORYSJ^DCYD1_ORYSJ^Q:488-571,H:103-130^82.14%ID^E:8e-28^RecName: Full=Putative D-cysteine desulfh…
54200	FR661610.1_g1_i1	553	605.783	4	4	4	3.65147	0	0	31.3351	31.3351	31.3351	T	24.854	RL15B_PICMA^RL15B_PICMA^Q:464-153,H:94-197^84.62%ID^E:7e-58^RecName: Full=60S ribosomal protein L15-2;^Eukaryota; Viridiplantae; Streptophyta; Embryophyta; Tracheophyta; Spermatophyta; Pinidae; Pinales; Pinaceae; Picea
194252	FR661588.1_g1_i1	534	603.449	6	6	6	5.30948	0	0	47.1844	47.1844	47.1844	T	37.4253	STLP2_ARATH^STLP2_ARATH^Q:3-245,H:280-360^61.73%ID^E:5e-24^RecName: Full=SEC12-like protein 2;^Eukaryota; Viridiplantae; Streptophyta; Embryophyta; Tracheophyta; Spermatophyta; Magnoliophyta; eudicotyledons; Gunneridae; Pentapetalae; rosids; malvids; Brassicales; Brassicaceae; Camelineae; Arabidopsis
2668	FR661582.1_g1_i1	599	1116.16	2	2	2	1.07332	0	0	8.50335	8.50335	8.50335	T	6.7446	RA212_ARATH^RA212_ARATH^Q:6-536,H:17-208^59.9%ID^E:3e-41^RecName: Full=Ethylene-responsive transcription factor RAP2-12;^Eukaryota; Viridiplantae; Streptophyta; Embryophyta; Tracheophyta; Spermatophyta; Magnoliophyta; eudicotyledons; Gunneridae; Pentapetalae; rosids; malvids; Brassicales; Brassicaceae; Camelineae; Arabidopsis
15502	FR661555.1_g1_i1	592	1263.93	5	5	5	2.3419	0	0	18.7731	18.7731	18.7731	T	14.8902	DIR23_ARATH^DIR23_ARATH^Q:75-578,H:21-187^67.86%ID^E:1e-80^RecName: Full=Dirigent protein 23;^Eukaryota; Viridiplantae; Streptophyta; Embryophyta; Tracheophyta; Spermatophyta; Magnoliophyta; eudicotyledons; Gunneridae; Pentapetalae; rosids; malvids; Brassicales; Brassicaceae; Camelineae; Arabidopsis
48441	FR661551.1_g1_i1	574	833.157	2	2	2	1.37789	0	0	11.3918	11.3918	11.3918	T	9.0356	GP108_RAT^GP108_RAT^Q:16-339,H:431-538^47.22%ID^E:3e-31^RecName: Full=Protein GPR108;^Eukaryota; Metazoa; Chordata; Craniata; Vertebrata; Euteleostomi; Mammalia; Eutheria; Euarchontoglires; Glires; Rodentia; Sciurognathi; Muroidea; Muridae; Murinae; Rattus
54503	FR661550.1_g1_i1	461	1835.88	5	5	5	1.25553	0	0	12.9245	12.9245	12.9245	T	10.2513	#N/A
60871	FR661549.1_g1_i1	491	25468.5	22	22	22	0.424132	0	0	4.09928	4.09928	4.09928	T	3.25142	#N/A
119858	FR661538.1_g1_i1	257	109.917	5	5	5	11.6907	0	0	215.871	215.871	215.871	T	171.222	TAR1_KLULA^TAR1_KLULA^Q:255-103,H:21-71^58.82%ID^E:1e-12^RecName: Full=Protein TAR1;^Eukaryota; Fungi; Dikarya; Ascomycota; Saccharomycotina; Saccharomycetes; Saccharomycetales; Saccharomycetaceae; Kluyveromyces
141569	FR661535.1_g1_i1	498	828.584	2	2	2	1.20205	0	0	11.4546	11.4546	11.4546	T	9.08547	HIS1B_ARATH^HIS1B_ARATH^Q:496-53,H:266-413^79.73%ID^E:3e-78^RecName: Full=ATP phosphoribosyltransferase 2, chloroplastic;^Eukaryota; Viridiplantae; Streptophyta; Embryophyta; Tracheophyta; Spermatophyta; Magnoliophyta; eudicotyledons; Gunneridae; Pentapetalae; rosids; malvids; Brassicales; Brassicaceae; Camelineae; Arabidopsis
187704	FR661527.1_g1_i1	551	776.928	3	3	3	2.12761	0	0	18.3243	18.3243	18.3243	T	14.5343	LOX15_SOLTU^LOX15_SOLTU^Q:1-549,H:510-692^83.61%ID^E:5e-109^RecName: Full=Probable linoleate 9S-lipoxygenase 5;^Eukaryota; Viridiplantae; Streptophyta; Embryophyta; Tracheophyta; Spermatophyta; Magnoliophyta; eudicotyledons; Gunneridae; Pentapetalae; asterids; lamiids; Solanales; Solanaceae; Solanoideae; Solaneae; Solanum
192419	FR661526.1_g1_i1	350	997.338	2	2	2	0.701868	0	0	9.51646	9.51646	9.51646	T	7.54817	#N/A
24712	FR661516.1_g1_i1	378	622.298	3	3	3	1.82228	0	0	22.8776	22.8776	22.8776	T	18.1458	RS12_HORVU^RS12_HORVU^Q:378-109,H:54-143^85.56%ID^E:1e-50^RecName: Full=40S ribosomal protein S12;^Eukaryota; Viridiplantae; Streptophyta; Embryophyta; Tracheophyta; Spermatophyta; Magnoliophyta; Liliopsida; Poales; Poaceae; BOP clade; Pooideae; Triticodae; Triticeae; Hordeinae; Hordeum
49984	FR661512.1_g1_i1	289	1046.08	3	3	3	0.828808	0	0	13.6096	13.6096	13.6096	T	10.7947	#N/A
87914	FR661505.1_g1_i1	360	521.426	2	2	2	1.38083	0	0	18.2023	18.2023	18.2023	T	14.4375	CHSY_HYPAN^CHSY_HYPAN^Q:359-66,H:291-388^92.86%ID^E:2e-60^RecName: Full=Chalcone synthase;^Eukaryota; Viridiplantae; Streptophyta; Embryophyta; Tracheophyta; Spermatophyta; Magnoliophyta; eudicotyledons; Gunneridae; Pentapetalae; rosids; fabids; Malpighiales; Hypericaceae; Hypericeae; Hypericum
124292	FR661500.1_g1_i1	497	822.708	3	3	3	1.81231	0	0	17.3047	17.3047	17.3047	T	13.7255	GCSH2_ARATH^GCSH2_ARATH^Q:138-491,H:17-135^80.67%ID^E:8e-62^RecName: Full=Glycine cleavage system H protein 2, mitochondrial;^Eukaryota; Viridiplantae; Streptophyta; Embryophyta; Tracheophyta; Spermatophyta; Magnoliophyta; eudicotyledons; Gunneridae; Pentapetalae; rosids; malvids; Brassicales; Brassicaceae; Camelineae; Arabidopsis
146174	FR661497.1_g1_i1	731	1518.63	2	2	2	0.962709	0	0	6.24979	6.24979	6.24979	T	4.95714	GLPT1_ARATH^GLPT1_ARATH^Q:731-264,H:360-514^80.89%ID^E:2e-65^RecName: Full=Putative glycerol-3-phosphate transporter 1;^Eukaryota; Viridiplantae; Streptophyta; Embryophyta; Tracheophyta; Spermatophyta; Magnoliophyta; eudicotyledons; Gunneridae; Pentapetalae; rosids; malvids; Brassicales; Brassicaceae; Camelineae; Arabidopsis
182699	FR661491.1_g1_i1	594	666.125	2	2	2	1.78345	0	0	14.2483	14.2483	14.2483	T	11.3013	VPE_CITSI^VPE_CITSI^Q:1-444,H:347-494^81.08%ID^E:2e-87^RecName: Full=Vacuolar-processing enzyme;^Eukaryota; Viridiplantae; Streptophyta; Embryophyta; Tracheophyta; Spermatophyta; Magnoliophyta; eudicotyledons; Gunneridae; Pentapetalae; rosids; malvids; Sapindales; Rutaceae; Aurantioideae; Citrus
16069	FR661480.1_g1_i1	661	1106.07	2	2	2	1.19522	0	0	8.58094	8.58094	8.58094	T	6.80614	MTDH_FRAAN^MTDH_FRAAN^Q:611-171,H:209-355^80.95%ID^E:2e-79^RecName: Full=Probable mannitol dehydrogenase;^Eukaryota; Viridiplantae; Streptophyta; Embryophyta; Tracheophyta; Spermatophyta; Magnoliophyta; eudicotyledons; Gunneridae; Pentapetalae; rosids; fabids; Rosales; Rosaceae; Rosoideae; Potentilleae; Fragariinae; Fragaria
64490	FR661461.1_g1_i1	759	1257.03	3	3	3	1.81142	0	0	11.3257	11.3257	11.3257	T	8.98319	RL131_ARATH^RL131_ARATH^Q:757-218,H:12-191^83.33%ID^E:4e-107^RecName: Full=60S ribosomal protein L13-1;^Eukaryota; Viridiplantae; Streptophyta; Embryophyta; Tracheophyta; Spermatophyta; Magnoliophyta; eudicotyledons; Gunneridae; Pentapetalae; rosids; malvids; Brassicales; Brassicaceae; Camelineae; Arabidopsis
70853	FR661460.1_g1_i1	489	742.571	3	3	3	1.97557	0	0	19.1722	19.1722	19.1722	T	15.2068	RL131_BRANA^RL131_BRANA^Q:78-488,H:1-137^85.4%ID^E:2e-83^RecName: Full=60S ribosomal protein L13-1;^Eukaryota; Viridiplantae; Streptophyta; Embryophyta; Tracheophyta; Spermatophyta; Magnoliophyta; eudicotyledons; Gunneridae; Pentapetalae; rosids; malvids; Brassicales; Brassicaceae; Brassiceae; Brassica
78084	FR661459.1_g1_i1	563	614.017	2	2	2	1.83383	0	0	15.4574	15.4574	15.4574	T	12.2604	#N/A
118606	FR661453.1_g1_i1	626	1549.62	2	2	2	0.807937	0	0	6.12479	6.12479	6.12479	T	4.858	ANXD1_ARATH^ANXD1_ARATH^Q:36-626,H:1-197^73.6%ID^E:2e-94^RecName: Full=Annexin D1;^Eukaryota; Viridiplantae; Streptophyta; Embryophyta; Tracheophyta; Spermatophyta; Magnoliophyta; eudicotyledons; Gunneridae; Pentapetalae; rosids; malvids; Brassicales; Brassicaceae; Camelineae; Arabidopsis
197665	FR661441.1_g1_i1	598	1666.45	3	3	3	1.07654	0	0	8.54314	8.54314	8.54314	T	6.77616	CYC_ORYSJ^CYC_ORYSJ^Q:50-385,H:1-112^92.86%ID^E:5e-72^RecName: Full=Cytochrome c;^Eukaryota; Viridiplantae; Streptophyta; Embryophyta; Tracheophyta; Spermatophyta; Magnoliophyta; Liliopsida; Poales; Poaceae; BOP clade; Oryzoideae; Oryzeae; Oryzinae; Oryza
73338	FR661425.1_g1_i1	714	1475.03	5	5	5	2.42029	0	0	16.0864	16.0864	16.0864	T	12.7592	NACA_PINTA^NACA_PINTA^Q:657-193,H:51-204^81.41%ID^E:1e-72^RecName: Full=Nascent polypeptide-associated complex subunit alpha-like protein;^Eukaryota; Viridiplantae; Streptophyta; Embryophyta; Tracheophyta; Spermatophyta; Pinidae; Pinales; Pinaceae; Pinus; Pinus
103937	FR661419.1_g1_i1	522	2304.79	2	2	2	0.45297	0	0	4.11801	4.11801	4.11801	T	3.26628	#N/A
112075	FR661418.1_g1_i1	657	1173	2	2	2	1.1202	0	0	8.09132	8.09132	8.09132	T	6.41779	#N/A
213264	FR661403.1_g1_i1	602	847.96	2	2	2	1.41988	0	0	11.1929	11.1929	11.1929	T	8.87787	COX6A_ARATH^COX6A_ARATH^Q:62-355,H:1-98^68.37%ID^E:2e-35^RecName: Full=Cytochrome c oxidase subunit 6a, mitochondrial;^Eukaryota; Viridiplantae; Streptophyta; Embryophyta; Tracheophyta; Spermatophyta; Magnoliophyta; eudicotyledons; Gunneridae; Pentapetalae; rosids; malvids; Brassicales; Brassicaceae; Camelineae; Arabidopsis
32823	FR661395.1_g1_i1	754	1141.95	2	2	2	1.32055	0	0	8.31133	8.31133	8.31133	T	6.59229	RIDA_ARATH^RIDA_ARATH^Q:750-277,H:19-178^73.75%ID^E:1e-71^RecName: Full=Reactive Intermediate Deaminase A, chloroplastic {ECO:0000303|PubMed:25070638};^Eukaryota; Viridiplantae; Streptophyta; Embryophyta; Tracheophyta; Spermatophyta; Magnoliophyta; eudicotyledons; Gunneridae; Pentapetalae; rosids; malvids; Brassicales; Brassicaceae; Camelineae; Arabidopsis
56392	FR661392.1_g1_i1	598	1162.58	2	2	2	1.02875	0	0	8.16388	8.16388	8.16388	T	6.47534	#N/A
91257	FR661387.1_g1_i1	524	979.467	2	2	2	1.06997	0	0	9.6901	9.6901	9.6901	T	7.68589	NO93_SOYBN^NO93_SOYBN^Q:472-152,H:1-105^80.37%ID^E:1e-37^RecName: Full=Early nodulin-93;^Eukaryota; Viridiplantae; Streptophyta; Embryophyta; Tracheophyta; Spermatophyta; Magnoliophyta; eudicotyledons; Gunneridae; Pentapetalae; rosids; fabids; Fabales; Fabaceae; Papilionoideae; Phaseoleae; Glycine; Soja
219167	FR661370.1_g1_i1	620	650.873	3	3	3	2.8577	0	0	21.8732	21.8732	21.8732	T	17.3492	#N/A
228828	FR661368.1_g1_i1	479	978.833	2	2	2	0.978716	0	0	9.69638	9.69638	9.69638	T	7.69087	IF5A2_NICPL^IF5A2_NICPL^Q:477-184,H:62-159^96.94%ID^E:2e-62^RecName: Full=Eukaryotic translation initiation factor 5A-2;^Eukaryota; Viridiplantae; Streptophyta; Embryophyta; Tracheophyta; Spermatophyta; Magnoliophyta; eudicotyledons; Gunneridae; Pentapetalae; asterids; lamiids; Solanales; Solanaceae; Nicotianoideae; Nicotianeae; Nicotiana
33391	FR661362.1_g1_i1	678	1033.28	4	4	4	2.62465	0	0	18.3709	18.3709	18.3709	T	14.5712	#N/A
40687	FR661361.1_g1_i1	583	2148.13	3	3	3	0.814196	0	0	6.62748	6.62748	6.62748	T	5.25671	#N/A
54755	FR661359.1_g1_i1	563	1532.37	2	2	2	0.734808	0	0	6.19375	6.19375	6.19375	T	4.91269	21KD_DAUCA^21KD_DAUCA^Q:165-563,H:28-160^59.4%ID^E:4e-56^RecName: Full=21 kDa protein;^Eukaryota; Viridiplantae; Streptophyta; Embryophyta; Tracheophyta; Spermatophyta; Magnoliophyta; eudicotyledons; Gunneridae; Pentapetalae; asterids; campanulids; Apiales; Apiaceae; Apioideae; Scandiceae; Daucinae; Daucus; Daucus sect. Daucus
212053	FR661344.1_g1_i1	171	1765.21	4	4	4	0.387489	0	0	10.7535	10.7535	10.7535	T	8.52938	#N/A
221106	FR661343.1_g1_i1	726	3166.97	7	7	7	1.60469	0	0	10.4892	10.4892	10.4892	T	8.3197	PT432_ARATH^PT432_ARATH^Q:724-281,H:202-350^83.89%ID^E:3e-56^RecName: Full=Probable sugar phosphate/phosphate translocator At4g32390;^Eukaryota; Viridiplantae; Streptophyta; Embryophyta; Tracheophyta; Spermatophyta; Magnoliophyta; eudicotyledons; Gunneridae; Pentapetalae; rosids; malvids; Brassicales; Brassicaceae; Camelineae; Arabidopsis
101645	FR661325.1_g1_i1	577	795.357	2	2	2	1.45092	0	0	11.9332	11.9332	11.9332	T	9.46503	DIR23_ARATH^DIR23_ARATH^Q:3-377,H:63-187^69.6%ID^E:5e-58^RecName: Full=Dirigent protein 23;^Eukaryota; Viridiplantae; Streptophyta; Embryophyta; Tracheophyta; Spermatophyta; Magnoliophyta; eudicotyledons; Gunneridae; Pentapetalae; rosids; malvids; Brassicales; Brassicaceae; Camelineae; Arabidopsis
134156	FR661320.1_g1_i1	626	652.397	2	2	2	1.91908	0	0	14.5481	14.5481	14.5481	T	11.5391	AKRC9_ARATH^AKRC9_ARATH^Q:539-96,H:168-315^79.73%ID^E:1e-83^RecName: Full=NADPH-dependent aldo-keto reductase, chloroplastic {ECO:0000303|PubMed:21169366};^Eukaryota; Viridiplantae; Streptophyta; Embryophyta; Tracheophyta; Spermatophyta; Magnoliophyta; eudicotyledons; Gunneridae; Pentapetalae; rosids; malvids; Brassicales; Brassicaceae; Camelineae; Arabidopsis
36906	FR661260.1_g1_i1	643	785.245	4	4	4	3.27541	0	0	24.1737	24.1737	24.1737	T	19.1738	HAP28_RAT^HAP28_RAT^Q:489-268,H:73-146^62.16%ID^E:4e-16^RecName: Full=28 kDa heat- and acid-stable phosphoprotein;^Eukaryota; Metazoa; Chordata; Craniata; Vertebrata; Euteleostomi; Mammalia; Eutheria; Euarchontoglires; Glires; Rodentia; Sciurognathi; Muroidea; Muridae; Murinae; Rattus
63821	FR661256.1_g1_i1	631	663.62	3	3	3	2.85254	0	0	21.4531	21.4531	21.4531	T	17.0159	AFB2_ARATH^AFB2_ARATH^Q:547-152,H:441-575^76.3%ID^E:2e-63^RecName: Full=Protein AUXIN SIGNALING F-BOX 2;^Eukaryota; Viridiplantae; Streptophyta; Embryophyta; Tracheophyta; Spermatophyta; Magnoliophyta; eudicotyledons; Gunneridae; Pentapetalae; rosids; malvids; Brassicales; Brassicaceae; Camelineae; Arabidopsis
111435	FR661249.1_g1_i1	574	2261.9	4	4	4	1.01507	0	0	8.39216	8.39216	8.39216	T	6.65641	#N/A
7444	FR661241.1_g1_i1	512	489.702	2	2	2	2.09107	0	0	19.3815	19.3815	19.3815	T	15.3728	CDPKS_ARATH^CDPKS_ARATH^Q:425-150,H:415-506^90.22%ID^E:8e-50^RecName: Full=Calcium-dependent protein kinase 28 {ECO:0000303|Ref.6};^Eukaryota; Viridiplantae; Streptophyta; Embryophyta; Tracheophyta; Spermatophyta; Magnoliophyta; eudicotyledons; Gunneridae; Pentapetalae; rosids; malvids; Brassicales; Brassicaceae; Camelineae; Arabidopsis
122011	FR661223.1_g1_i1	592	812.744	2	2	2	1.45679	0	0	11.6779	11.6779	11.6779	T	9.26254	COMT1_ROSCH^COMT1_ROSCH^Q:505-155,H:249-365^88.03%ID^E:6e-73^RecName: Full=Caffeic acid 3-O-methyltransferase;^Eukaryota; Viridiplantae; Streptophyta; Embryophyta; Tracheophyta; Spermatophyta; Magnoliophyta; eudicotyledons; Gunneridae; Pentapetalae; rosids; fabids; Rosales; Rosaceae; Rosoideae; Rosoideae unplaced; Rosa
128774	FR661222.1_g1_i1	520	729.835	4	4	4	2.84996	0	0	26.009	26.009	26.009	T	20.6295	COMT1_ROSCH^COMT1_ROSCH^Q:3-350,H:250-365^87.93%ID^E:1e-72^RecName: Full=Caffeic acid 3-O-methyltransferase;^Eukaryota; Viridiplantae; Streptophyta; Embryophyta; Tracheophyta; Spermatophyta; Magnoliophyta; eudicotyledons; Gunneridae; Pentapetalae; rosids; fabids; Rosales; Rosaceae; Rosoideae; Rosoideae unplaced; Rosa
148032	FR661219.1_g1_i1	666	1855.45	2	2	2	0.717886	0	0	5.11528	5.11528	5.11528	T	4.05728	CYB5B_ARATH^CYB5B_ARATH^Q:528-130,H:1-133^81.95%ID^E:2e-67^RecName: Full=Cytochrome b5 isoform B {ECO:0000303|PubMed:19054355};^Eukaryota; Viridiplantae; Streptophyta; Embryophyta; Tracheophyta; Spermatophyta; Magnoliophyta; eudicotyledons; Gunneridae; Pentapetalae; rosids; malvids; Brassicales; Brassicaceae; Camelineae; Arabidopsis
179634	FR661215.1_g1_i1	633	1079.97	2	2	2	1.17226	0	0	8.78835	8.78835	8.78835	T	6.97065	LAR_DESUN^LAR_DESUN^Q:88-633,H:5-185^61.54%ID^E:2e-79^RecName: Full=Leucoanthocyanidin reductase;^Eukaryota; Viridiplantae; Streptophyta; Embryophyta; Tracheophyta; Spermatophyta; Magnoliophyta; eudicotyledons; Gunneridae; Pentapetalae; rosids; fabids; Fabales; Fabaceae; Papilionoideae; Desmodieae; Desmodium
199120	FR661177.1_g1_i1	600	1366.65	3	3	3	1.31709	0	0	10.4172	10.4172	10.4172	T	8.26264	#N/A
228177	FR661172.1_g1_i1	673	984.793	2	2	2	1.36678	0	0	9.63769	9.63769	9.63769	T	7.64432	RL9_PEA^RL9_PEA^Q:670-239,H:50-193^88.19%ID^E:2e-87^RecName: Full=60S ribosomal protein L9;^Eukaryota; Viridiplantae; Streptophyta; Embryophyta; Tracheophyta; Spermatophyta; Magnoliophyta; eudicotyledons; Gunneridae; Pentapetalae; rosids; fabids; Fabales; Fabaceae; Papilionoideae; Fabeae; Pisum
109309	FR661155.1_g1_i1	583	1167.27	2	2	2	0.998911	0	0	8.13104	8.13104	8.13104	T	6.44929	HGS_MOUSE^HGS_MOUSE^Q:221-568,H:3-118^34.19%ID^E:1e-13^RecName: Full=Hepatocyte growth factor-regulated tyrosine kinase substrate;^Eukaryota; Metazoa; Chordata; Craniata; Vertebrata; Euteleostomi; Mammalia; Eutheria; Euarchontoglires; Glires; Rodentia; Sciurognathi; Muroidea; Muridae; Murinae; Mus; Mus
141746	FR661151.1_g1_i1	697	2024.52	4	4	4	1.37712	0	0	9.37617	9.37617	9.37617	T	7.43689	PDCD5_MOUSE^PDCD5_MOUSE^Q:504-154,H:1-111^40.17%ID^E:1e-08^RecName: Full=Programmed cell death protein 5;^Eukaryota; Metazoa; Chordata; Craniata; Vertebrata; Euteleostomi; Mammalia; Eutheria; Euarchontoglires; Glires; Rodentia; Sciurognathi; Muroidea; Muridae; Murinae; Mus; Mus
41104	FR661131.1_g1_i1	715	2839.37	2	2	2	0.503634	0	0	3.34269	3.34269	3.34269	T	2.65132	14337_SOLLC^14337_SOLLC^Q:715-173,H:73-252^86.19%ID^E:7e-111^RecName: Full=14-3-3 protein 7;^Eukaryota; Viridiplantae; Streptophyta; Embryophyta; Tracheophyta; Spermatophyta; Magnoliophyta; eudicotyledons; Gunneridae; Pentapetalae; asterids; lamiids; Solanales; Solanaceae; Solanoideae; Solaneae; Solanum; Lycopersicon
48847	FR661130.1_g1_i1	608	1002.41	3	3	3	1.81961	0	0	14.2024	14.2024	14.2024	T	11.2649	14337_SOLLC^14337_SOLLC^Q:30-608,H:1-193^88.6%ID^E:3e-124^RecName: Full=14-3-3 protein 7;^Eukaryota; Viridiplantae; Streptophyta; Embryophyta; Tracheophyta; Spermatophyta; Magnoliophyta; eudicotyledons; Gunneridae; Pentapetalae; asterids; lamiids; Solanales; Solanaceae; Solanoideae; Solaneae; Solanum; Lycopersicon
57217	FR661129.1_g1_i1	662	1947.26	2	2	2	0.67993	0	0	4.8741	4.8741	4.8741	T	3.86598	COMT1_PRUDU^COMT1_PRUDU^Q:660-178,H:204-364^90.68%ID^E:5e-106^RecName: Full=Caffeic acid 3-O-methyltransferase;^Eukaryota; Viridiplantae; Streptophyta; Embryophyta; Tracheophyta; Spermatophyta; Magnoliophyta; eudicotyledons; Gunneridae; Pentapetalae; rosids; fabids; Rosales; Rosaceae; Maloideae; Amygdaleae; Prunus
64877	FR661128.1_g1_i1	605	861.79	3	3	3	2.10608	0	0	16.5199	16.5199	16.5199	T	13.1031	COMT1_PRUDU^COMT1_PRUDU^Q:1-594,H:167-364^90.4%ID^E:1e-133^RecName: Full=Caffeic acid 3-O-methyltransferase;^Eukaryota; Viridiplantae; Streptophyta; Embryophyta; Tracheophyta; Spermatophyta; Magnoliophyta; eudicotyledons; Gunneridae; Pentapetalae; rosids; fabids; Rosales; Rosaceae; Maloideae; Amygdaleae; Prunus
73754	FR661127.1_g1_i1	703	8548.25	3	3	3	0.246717	0	0	1.66545	1.66545	1.66545	T	1.32099	TI202_ARATH^TI202_ARATH^Q:617-114,H:38-208^63.74%ID^E:2e-43^RecName: Full=Protein TIC 20-II, chloroplastic;^Eukaryota; Viridiplantae; Streptophyta; Embryophyta; Tracheophyta; Spermatophyta; Magnoliophyta; eudicotyledons; Gunneridae; Pentapetalae; rosids; malvids; Brassicales; Brassicaceae; Camelineae; Arabidopsis
96232	FR661124.1_g1_i1	681	3553.92	4	4	4	0.766477	0	0	5.34122	5.34122	5.34122	T	4.23649	YIPL6_ARATH^YIPL6_ARATH^Q:488-171,H:1-106^84.91%ID^E:2e-63^RecName: Full=Protein yippee-like At4g27745;^Eukaryota; Viridiplantae; Streptophyta; Embryophyta; Tracheophyta; Spermatophyta; Magnoliophyta; eudicotyledons; Gunneridae; Pentapetalae; rosids; malvids; Brassicales; Brassicaceae; Camelineae; Arabidopsis
104036	FR661123.1_g1_i1	607	4839.6	3	3	3	0.376271	0	0	2.94171	2.94171	2.94171	T	2.33327	YIPL6_ARATH^YIPL6_ARATH^Q:208-525,H:1-106^84.91%ID^E:8e-64^RecName: Full=Protein yippee-like At4g27745;^Eukaryota; Viridiplantae; Streptophyta; Embryophyta; Tracheophyta; Spermatophyta; Magnoliophyta; eudicotyledons; Gunneridae; Pentapetalae; rosids; malvids; Brassicales; Brassicaceae; Camelineae; Arabidopsis
183116	FR661111.1_g1_i1	645	797.097	3	3	3	2.42756	0	0	17.8607	17.8607	17.8607	T	14.1666	BZW2_CHICK^BZW2_CHICK^Q:555-301,H:321-405^41.18%ID^E:6e-14^RecName: Full=Basic leucine zipper and W2 domain-containing protein 2;^Eukaryota; Metazoa; Chordata; Craniata; Vertebrata; Euteleostomi; Archelosauria; Archosauria; Dinosauria; Saurischia; Theropoda; Coelurosauria; Aves; Neognathae; Galloanserae; Galliformes; Phasianidae; Phasianinae; Gallus
189731	FR661110.1_g1_i1	512	751.076	2	2	2	1.36338	0	0	12.6367	12.6367	12.6367	T	10.0231	BZW2_CHICK^BZW2_CHICK^Q:22-273,H:322-405^41.67%ID^E:3e-14^RecName: Full=Basic leucine zipper and W2 domain-containing protein 2;^Eukaryota; Metazoa; Chordata; Craniata; Vertebrata; Euteleostomi; Archelosauria; Archosauria; Dinosauria; Saurischia; Theropoda; Coelurosauria; Aves; Neognathae; Galloanserae; Galliformes; Phasianidae; Phasianinae; Gallus
87692	FR661090.1_g1_i1	185	52.0697	8	8	8	28.4234	0	0	729.109	729.109	729.109	T	578.307	TAR1_KLULA^TAR1_KLULA^Q:183-13,H:21-77^63.16%ID^E:6e-17^RecName: Full=Protein TAR1;^Eukaryota; Fungi; Dikarya; Ascomycota; Saccharomycotina; Saccharomycetes; Saccharomycetales; Saccharomycetaceae; Kluyveromyces
198767	FR661075.1_g1_i1	600	1627.94	4	4	4	1.47426	0	0	11.6603	11.6603	11.6603	T	9.24861	NC100_ARATH^NC100_ARATH^Q:98-595,H:8-174^69.23%ID^E:4e-81^RecName: Full=NAC domain-containing protein 100;^Eukaryota; Viridiplantae; Streptophyta; Embryophyta; Tracheophyta; Spermatophyta; Magnoliophyta; eudicotyledons; Gunneridae; Pentapetalae; rosids; malvids; Brassicales; Brassicaceae; Camelineae; Arabidopsis
147040	FR661048.1_g1_i1	631	1451.58	3	3	3	1.30409	0	0	9.80771	9.80771	9.80771	T	7.77918	#N/A
154166	FR661047.1_g1_i1	557	2411.76	4	4	4	0.923807	0	0	7.87071	7.87071	7.87071	T	6.24281	#N/A
201290	FR661040.1_g1_i1	612	1244.21	2	2	2	0.983759	0	0	7.62826	7.62826	7.62826	T	6.0505	AL2B7_ARATH^AL2B7_ARATH^Q:1-612,H:331-534^80.88%ID^E:2e-120^RecName: Full=Aldehyde dehydrogenase family 2 member B7, mitochondrial;^Eukaryota; Viridiplantae; Streptophyta; Embryophyta; Tracheophyta; Spermatophyta; Magnoliophyta; eudicotyledons; Gunneridae; Pentapetalae; rosids; malvids; Brassicales; Brassicaceae; Camelineae; Arabidopsis
89258	FR661023.1_g1_i1	598	1741.93	2	2	2	0.686594	0	0	5.44862	5.44862	5.44862	T	4.32168	EI3GA_XENLA^EI3GA_XENLA^Q:203-589,H:43-160^36.84%ID^E:5e-14^RecName: Full=Eukaryotic translation initiation factor 3 subunit G-A {ECO:0000255|HAMAP-Rule:MF_03006};^Eukaryota; Metazoa; Chordata; Craniata; Vertebrata; Euteleostomi; Amphibia; Batrachia; Anura; Pipoidea; Pipidae; Xenopodinae; Xenopus; Xenopus
195952	FR661007.1_g1_i1	679	1870.67	2	2	2	0.725942	0	0	5.07364	5.07364	5.07364	T	4.02426	#N/A
89209	FR660957.1_g1_i1	606	2416.49	2	2	2	0.501553	0	0	3.92765	3.92765	3.92765	T	3.11529	RL6_MESCR^RL6_MESCR^Q:1-480,H:75-234^85.62%ID^E:2e-76^RecName: Full=60S ribosomal protein L6;^Eukaryota; Viridiplantae; Streptophyta; Embryophyta; Tracheophyta; Spermatophyta; Magnoliophyta; eudicotyledons; Gunneridae; Pentapetalae; Caryophyllales; Aizoaceae; Mesembryanthemum; Cryophytum
164910	FR660947.1_g1_i1	626	798.282	3	3	3	2.35255	0	0	17.8342	17.8342	17.8342	T	14.1455	RS202_ARATH^RS202_ARATH^Q:538-254,H:28-122^90.53%ID^E:5e-56^RecName: Full=40S ribosomal protein S20-2;^Eukaryota; Viridiplantae; Streptophyta; Embryophyta; Tracheophyta; Spermatophyta; Magnoliophyta; eudicotyledons; Gunneridae; Pentapetalae; rosids; malvids; Brassicales; Brassicaceae; Camelineae; Arabidopsis
172255	FR660946.1_g1_i1	576	623.668	2	2	2	1.84714	0	0	15.2182	15.2182	15.2182	T	12.0707	RS202_ARATH^RS202_ARATH^Q:1-285,H:28-122^90.53%ID^E:1e-55^RecName: Full=40S ribosomal protein S20-2;^Eukaryota; Viridiplantae; Streptophyta; Embryophyta; Tracheophyta; Spermatophyta; Magnoliophyta; eudicotyledons; Gunneridae; Pentapetalae; rosids; malvids; Brassicales; Brassicaceae; Camelineae; Arabidopsis
225153	FR660936.1_g1_i1	421	475.273	6	6	6	5.31484	0	0	59.9095	59.9095	59.9095	T	47.5184	RS27A_SOLTU^RS27A_SOLTU^Q:419-3,H:10-148^96.4%ID^E:4e-76^RecName: Full=Ubiquitin-40S ribosomal protein S27a;^Eukaryota; Viridiplantae; Streptophyta; Embryophyta; Tracheophyta; Spermatophyta; Magnoliophyta; eudicotyledons; Gunneridae; Pentapetalae; asterids; lamiids; Solanales; Solanaceae; Solanoideae; Solaneae; Solanum
233204	FR660935.1_g1_i1	633	2634.41	10	10	10	2.40281	0	0	18.0138	18.0138	18.0138	T	14.288	RS27A_SOLTU^RS27A_SOLTU^Q:78-545,H:1-156^96.15%ID^E:2e-87^RecName: Full=Ubiquitin-40S ribosomal protein S27a;^Eukaryota; Viridiplantae; Streptophyta; Embryophyta; Tracheophyta; Spermatophyta; Magnoliophyta; eudicotyledons; Gunneridae; Pentapetalae; asterids; lamiids; Solanales; Solanaceae; Solanoideae; Solaneae; Solanum
38416	FR660929.1_g1_i1	401	201.726	3	3	3	5.96354	0	0	70.5746	70.5746	70.5746	T	55.9776	PAL2_POPKI^PAL2_POPKI^Q:3-236,H:632-709^83.33%ID^E:8e-42^RecName: Full=Phenylalanine ammonia-lyase G2B;^Eukaryota; Viridiplantae; Streptophyta; Embryophyta; Tracheophyta; Spermatophyta; Magnoliophyta; eudicotyledons; Gunneridae; Pentapetalae; rosids; fabids; Malpighiales; Salicaceae; Saliceae; Populus
74093	FR660924.1_g1_i1	589	2257.46	3	3	3	0.782737	0	0	6.30651	6.30651	6.30651	T	5.00213	#N/A
148582	FR660913.1_g1_i1	702	8424.57	6	6	6	0.499966	0	0	3.37981	3.37981	3.37981	T	2.68076	ERF3B_MOUSE^ERF3B_MOUSE^Q:77-3,H:203-227^88%ID^E:2e-06^RecName: Full=Eukaryotic peptide chain release factor GTP-binding subunit ERF3B;^Eukaryota; Metazoa; Chordata; Craniata; Vertebrata; Euteleostomi; Mammalia; Eutheria; Euarchontoglires; Glires; Rodentia; Sciurognathi; Muroidea; Muridae; Murinae; Mus; Mus
187986	FR660908.1_g1_i1	611	2457.51	2	2	2	0.497252	0	0	3.8621	3.8621	3.8621	T	3.0633	#N/A
212618	FR660905.1_g1_i1	562	588.999	2	2	2	1.90832	0	0	16.114	16.114	16.114	T	12.7811	VA722_ARATH^VA722_ARATH^Q:473-168,H:120-221^88.24%ID^E:5e-43^RecName: Full=Vesicle-associated membrane protein 722 {ECO:0000303|PubMed:11115874};^Eukaryota; Viridiplantae; Streptophyta; Embryophyta; Tracheophyta; Spermatophyta; Magnoliophyta; eudicotyledons; Gunneridae; Pentapetalae; rosids; malvids; Brassicales; Brassicaceae; Camelineae; Arabidopsis
31709	FR660898.1_g1_i1	645	905.968	2	2	2	1.42389	0	0	10.4762	10.4762	10.4762	T	8.30943	YIPL5_ARATH^YIPL5_ARATH^Q:464-171,H:8-105^54.08%ID^E:4e-38^RecName: Full=Protein yippee-like At4g27740;^Eukaryota; Viridiplantae; Streptophyta; Embryophyta; Tracheophyta; Spermatophyta; Magnoliophyta; eudicotyledons; Gunneridae; Pentapetalae; rosids; malvids; Brassicales; Brassicaceae; Camelineae; Arabidopsis
38851	FR660897.1_g1_i1	578	1130.18	2	2	2	1.02285	0	0	8.39791	8.39791	8.39791	T	6.66096	YIPL5_ARATH^YIPL5_ARATH^Q:94-387,H:8-105^54.08%ID^E:2e-38^RecName: Full=Protein yippee-like At4g27740;^Eukaryota; Viridiplantae; Streptophyta; Embryophyta; Tracheophyta; Spermatophyta; Magnoliophyta; eudicotyledons; Gunneridae; Pentapetalae; rosids; malvids; Brassicales; Brassicaceae; Camelineae; Arabidopsis
21645	FR660880.1_g1_i1	640	1157.43	2	2	2	1.1059	0	0	8.20016	8.20016	8.20016	T	6.50411	Y5161_ARATH^Y5161_ARATH^Q:172-459,H:56-149^27.55%ID^E:1e-07^RecName: Full=Uncharacterized protein At5g01610;^Eukaryota; Viridiplantae; Streptophyta; Embryophyta; Tracheophyta; Spermatophyta; Magnoliophyta; eudicotyledons; Gunneridae; Pentapetalae; rosids; malvids; Brassicales; Brassicaceae; Camelineae; Arabidopsis
94426	FR660870.1_g1_i1	613	1655.92	4	4	4	1.48075	0	0	11.4633	11.4633	11.4633	T	9.09232	#N/A
101588	FR660869.1_g1_i1	559	2642.34	2	2	2	0.42311	0	0	3.59194	3.59194	3.59194	T	2.84902	#N/A
109239	FR660868.1_g1_i1	603	965.714	2	2	2	1.24882	0	0	9.8281	9.8281	9.8281	T	7.79535	SUSY_VIGRR^SUSY_VIGRR^Q:1-585,H:611-805^91.28%ID^E:6e-126^RecName: Full=Sucrose synthase;^Eukaryota; Viridiplantae; Streptophyta; Embryophyta; Tracheophyta; Spermatophyta; Magnoliophyta; eudicotyledons; Gunneridae; Pentapetalae; rosids; fabids; Fabales; Fabaceae; Papilionoideae; Phaseoleae; Vigna
122950	FR660866.1_g1_i1	705	1329.67	2	2	2	1.06041	0	0	7.13796	7.13796	7.13796	T	5.66161	GDT13_ORYSJ^GDT13_ORYSJ^Q:703-89,H:75-279^88.29%ID^E:3e-90^RecName: Full=GDT1-like protein 3;^Eukaryota; Viridiplantae; Streptophyta; Embryophyta; Tracheophyta; Spermatophyta; Magnoliophyta; Liliopsida; Poales; Poaceae; BOP clade; Oryzoideae; Oryzeae; Oryzinae; Oryza
131444	FR660865.1_g1_i1	671	1609.96	2	2	2	0.833562	0	0	5.89526	5.89526	5.89526	T	4.67594	GDT14_ORYSI^GDT14_ORYSI^Q:3-623,H:57-263^84.54%ID^E:5e-97^RecName: Full=GDT1-like protein 4;^Eukaryota; Viridiplantae; Streptophyta; Embryophyta; Tracheophyta; Spermatophyta; Magnoliophyta; Liliopsida; Poales; Poaceae; BOP clade; Oryzoideae; Oryzeae; Oryzinae; Oryza
118047	FR660834.1_g1_i1	622	2134.58	3	3	3	0.874178	0	0	6.66956	6.66956	6.66956	T	5.29009	ACCO3_PETHY^ACCO3_PETHY^Q:89-622,H:3-180^85.96%ID^E:6e-93^RecName: Full=1-aminocyclopropane-1-carboxylate oxidase 3;^Eukaryota; Viridiplantae; Streptophyta; Embryophyta; Tracheophyta; Spermatophyta; Magnoliophyta; eudicotyledons; Gunneridae; Pentapetalae; asterids; lamiids; Solanales; Solanaceae; Petunioideae; Petunia
191321	FR660823.1_g1_i1	545	1072.15	3	3	3	1.52498	0	0	13.2787	13.2787	13.2787	T	10.5322	METK_GOSHI^METK_GOSHI^Q:3-545,H:209-389^97.24%ID^E:3e-113^RecName: Full=S-adenosylmethionine synthase;^Eukaryota; Viridiplantae; Streptophyta; Embryophyta; Tracheophyta; Spermatophyta; Magnoliophyta; eudicotyledons; Gunneridae; Pentapetalae; rosids; malvids; Malvales; Malvaceae; Malvoideae; Gossypium
12330	FR660816.1_g1_i1	708	2921.08	2	2	2	0.484753	0	0	3.24919	3.24919	3.24919	T	2.57716	METK3_ACTCH^METK3_ACTCH^Q:706-161,H:179-360^95.6%ID^E:2e-111^RecName: Full=S-adenosylmethionine synthase 3;^Eukaryota; Viridiplantae; Streptophyta; Embryophyta; Tracheophyta; Spermatophyta; Magnoliophyta; eudicotyledons; Gunneridae; Pentapetalae; asterids; Ericales; Actinidiaceae; Actinidia
6820	FR660783.1_g1_i1	660	1303.85	2	2	2	1.01238	0	0	7.2793	7.2793	7.2793	T	5.77372	ERD7_ARATH^ERD7_ARATH^Q:1-552,H:268-452^67.03%ID^E:2e-68^RecName: Full=Protein EARLY-RESPONSIVE TO DEHYDRATION 7, chloroplastic {ECO:0000303|PubMed:8075396};^Eukaryota; Viridiplantae; Streptophyta; Embryophyta; Tracheophyta; Spermatophyta; Magnoliophyta; eudicotyledons; Gunneridae; Pentapetalae; rosids; malvids; Brassicales; Brassicaceae; Camelineae; Arabidopsis
15174	FR660782.1_g1_i1	659	458.727	2	2	2	2.87317	0	0	20.6902	20.6902	20.6902	T	16.4108	ASPA_ARATH^ASPA_ARATH^Q:571-131,H:328-474^63.27%ID^E:3e-59^RecName: Full=Aspartyl protease family protein At5g10770;^Eukaryota; Viridiplantae; Streptophyta; Embryophyta; Tracheophyta; Spermatophyta; Magnoliophyta; eudicotyledons; Gunneridae; Pentapetalae; rosids; malvids; Brassicales; Brassicaceae; Camelineae; Arabidopsis
22789	FR660781.1_g1_i1	598	364.303	2	2	2	3.28298	0	0	26.0528	26.0528	26.0528	T	20.6643	ASPA_ARATH^ASPA_ARATH^Q:1-441,H:328-474^63.27%ID^E:2e-59^RecName: Full=Aspartyl protease family protein At5g10770;^Eukaryota; Viridiplantae; Streptophyta; Embryophyta; Tracheophyta; Spermatophyta; Magnoliophyta; eudicotyledons; Gunneridae; Pentapetalae; rosids; malvids; Brassicales; Brassicaceae; Camelineae; Arabidopsis
82604	FR660773.1_g1_i1	579	871.648	2	2	2	1.32852	0	0	10.8887	10.8887	10.8887	T	8.63661	C86B1_ARATH^C86B1_ARATH^Q:52-537,H:387-548^82.72%ID^E:2e-91^RecName: Full=Cytochrome P450 86B1;^Eukaryota; Viridiplantae; Streptophyta; Embryophyta; Tracheophyta; Spermatophyta; Magnoliophyta; eudicotyledons; Gunneridae; Pentapetalae; rosids; malvids; Brassicales; Brassicaceae; Camelineae; Arabidopsis
142847	FR660765.1_g1_i1	659	1962.9	2	2	2	0.671454	0	0	4.83525	4.83525	4.83525	T	3.83517	#N/A
222315	FR660753.1_g1_i1	690	1309.4	2	2	2	1.05392	0	0	7.24848	7.24848	7.24848	T	5.74928	#N/A
230784	FR660752.1_g1_i1	674	2021.66	5	5	5	1.66695	0	0	11.7368	11.7368	11.7368	T	9.30929	#N/A
3099	FR660751.1_g1_i1	772	1090.28	3	3	3	2.12423	0	0	13.0579	13.0579	13.0579	T	10.3571	RL172_ARATH^RL172_ARATH^Q:772-539,H:8-85^92.31%ID^E:2e-77^RecName: Full=60S ribosomal protein L17-2;^Eukaryota; Viridiplantae; Streptophyta; Embryophyta; Tracheophyta; Spermatophyta; Magnoliophyta; eudicotyledons; Gunneridae; Pentapetalae; rosids; malvids; Brassicales; Brassicaceae; Camelineae; Arabidopsis`RL172_ARATH^RL172_ARATH^Q:534-265,H:87-175^85.56%ID^E:2e-77^RecName: Full=60S ribosomal pro…
28370	FR660748.1_g1_i1	688	2554.77	2	2	2	0.538601	0	0	3.71507	3.71507	3.71507	T	2.94668	CHS1_CAMSI^CHS1_CAMSI^Q:93-686,H:1-198^95.96%ID^E:1e-139^RecName: Full=Chalcone synthase 1;^Eukaryota; Viridiplantae; Streptophyta; Embryophyta; Tracheophyta; Spermatophyta; Magnoliophyta; eudicotyledons; Gunneridae; Pentapetalae; asterids; Ericales; Theaceae; Camellia
44960	FR660745.1_g1_i1	732	1452.84	3	3	3	1.51152	0	0	9.79921	9.79921	9.79921	T	7.77243	TBB1_AVESA^TBB1_AVESA^Q:731-270,H:211-364^99.35%ID^E:4e-108^RecName: Full=Tubulin beta-1 chain;^Eukaryota; Viridiplantae; Streptophyta; Embryophyta; Tracheophyta; Spermatophyta; Magnoliophyta; Liliopsida; Poales; Poaceae; BOP clade; Pooideae; Poodae; Poeae; Aveninae; Avena
79021	FR660740.1_g1_i1	523	689.412	2	2	2	1.51723	0	0	13.767	13.767	13.767	T	10.9196	DNJH_CUCSA^DNJH_CUCSA^Q:2-220,H:343-413^84.93%ID^E:1e-33^RecName: Full=DnaJ protein homolog;^Eukaryota; Viridiplantae; Streptophyta; Embryophyta; Tracheophyta; Spermatophyta; Magnoliophyta; eudicotyledons; Gunneridae; Pentapetalae; rosids; fabids; Cucurbitales; Cucurbitaceae; Benincaseae; Cucumis
143866	FR660732.1_g1_i1	652	1774.22	3	3	3	1.10246	0	0	8.02422	8.02422	8.02422	T	6.36456	PPCK2_ARATH^PPCK2_ARATH^Q:66-647,H:7-202^59.6%ID^E:3e-83^RecName: Full=Phosphoenolpyruvate carboxylase kinase 2;^Eukaryota; Viridiplantae; Streptophyta; Embryophyta; Tracheophyta; Spermatophyta; Magnoliophyta; eudicotyledons; Gunneridae; Pentapetalae; rosids; malvids; Brassicales; Brassicaceae; Camelineae; Arabidopsis
173642	FR660728.1_g1_i1	570	1015.81	2	2	2	1.12226	0	0	9.34345	9.34345	9.34345	T	7.41094	#N/A
180194	FR660727.1_g1_i1	512	897.592	3	3	3	1.71124	0	0	15.861	15.861	15.861	T	12.5805	#N/A
197911	FR660725.1_g1_i1	686	1232.26	3	3	3	1.6701	0	0	11.5533	11.5533	11.5533	T	9.16376	DIOX2_ARATH^DIOX2_ARATH^Q:85-681,H:1-199^70.85%ID^E:6e-102^RecName: Full=Probable 2-oxoglutarate-dependent dioxygenase At3g50210;^Eukaryota; Viridiplantae; Streptophyta; Embryophyta; Tracheophyta; Spermatophyta; Magnoliophyta; eudicotyledons; Gunneridae; Pentapetalae; rosids; malvids; Brassicales; Brassicaceae; Camelineae; Arabidopsis
31999	FR660716.1_g1_i1	696	1912.32	3	3	3	1.09187	0	0	7.44473	7.44473	7.44473	T	5.90493	#N/A
39573	FR660715.1_g1_i1	611	3045.54	3	3	3	0.601863	0	0	4.6746	4.6746	4.6746	T	3.70775	#N/A
73459	FR660711.1_g1_i1	606	1697.66	2	2	2	0.713926	0	0	5.59073	5.59073	5.59073	T	4.4344	RL31_PERFR^RL31_PERFR^Q:75-437,H:1-121^89.26%ID^E:6e-57^RecName: Full=60S ribosomal protein L31;^Eukaryota; Viridiplantae; Streptophyta; Embryophyta; Tracheophyta; Spermatophyta; Magnoliophyta; eudicotyledons; Gunneridae; Pentapetalae; asterids; lamiids; Lamiales; Lamiaceae; Nepetoideae; Elsholtzieae; Perilla
142475	FR660702.1_g1_i1	692	1979.22	2	2	2	0.699265	0	0	4.79539	4.79539	4.79539	T	3.80356	UBXN6_HUMAN^UBXN6_HUMAN^Q:418-230,H:165-226^44.44%ID^E:3e-09^RecName: Full=UBX domain-containing protein 6;^Eukaryota; Metazoa; Chordata; Craniata; Vertebrata; Euteleostomi; Mammalia; Eutheria; Euarchontoglires; Primates; Haplorrhini; Catarrhini; Hominidae; Homo
150620	FR660701.1_g1_i1	645	1088.37	2	2	2	1.18526	0	0	8.72052	8.72052	8.72052	T	6.91685	UBXN1_RAT^UBXN1_RAT^Q:464-595,H:7-50^50%ID^E:1e-08^RecName: Full=UBX domain-containing protein 1;^Eukaryota; Metazoa; Chordata; Craniata; Vertebrata; Euteleostomi; Mammalia; Eutheria; Euarchontoglires; Glires; Rodentia; Sciurognathi; Muroidea; Muridae; Murinae; Rattus
77725	FR660684.1_g1_i1	659	800.756	4	4	4	3.29189	0	0	23.7054	23.7054	23.7054	T	18.8024	UBC4_SOLLC^UBC4_SOLLC^Q:598-155,H:1-148^99.32%ID^E:5e-106^RecName: Full=Ubiquitin-conjugating enzyme E2-17 kDa;^Eukaryota; Viridiplantae; Streptophyta; Embryophyta; Tracheophyta; Spermatophyta; Magnoliophyta; eudicotyledons; Gunneridae; Pentapetalae; asterids; lamiids; Solanales; Solanaceae; Solanoideae; Solaneae; Solanum; Lycopersicon
85119	FR660683.1_g1_i1	575	843.75	3	3	3	2.04444	0	0	16.8731	16.8731	16.8731	T	13.3833	UBC4_SOLLC^UBC4_SOLLC^Q:13-456,H:1-148^99.32%ID^E:2e-106^RecName: Full=Ubiquitin-conjugating enzyme E2-17 kDa;^Eukaryota; Viridiplantae; Streptophyta; Embryophyta; Tracheophyta; Spermatophyta; Magnoliophyta; eudicotyledons; Gunneridae; Pentapetalae; asterids; lamiids; Solanales; Solanaceae; Solanoideae; Solaneae; Solanum; Lycopersicon
148694	FR660674.1_g1_i1	614	556.843	2	2	2	2.20529	0	0	17.0445	17.0445	17.0445	T	13.5192	C86A1_ARATH^C86A1_ARATH^Q:535-374,H:455-508^88.89%ID^E:3e-23^RecName: Full=Cytochrome P450 86A1;^Eukaryota; Viridiplantae; Streptophyta; Embryophyta; Tracheophyta; Spermatophyta; Magnoliophyta; eudicotyledons; Gunneridae; Pentapetalae; rosids; malvids; Brassicales; Brassicaceae; Camelineae; Arabidopsis
155813	FR660673.1_g1_i1	556	443.659	2	2	2	2.50643	0	0	21.3929	21.3929	21.3929	T	16.9682	C86A1_ARATH^C86A1_ARATH^Q:1-153,H:458-508^92.16%ID^E:7e-23^RecName: Full=Cytochrome P450 86A1;^Eukaryota; Viridiplantae; Streptophyta; Embryophyta; Tracheophyta; Spermatophyta; Magnoliophyta; eudicotyledons; Gunneridae; Pentapetalae; rosids; malvids; Brassicales; Brassicaceae; Camelineae; Arabidopsis
176788	FR660670.1_g1_i1	687	1680.92	2	2	2	0.81741	0	0	5.64639	5.64639	5.64639	T	4.47855	NACA_PINTA^NACA_PINTA^Q:623-159,H:51-204^82.05%ID^E:9e-74^RecName: Full=Nascent polypeptide-associated complex subunit alpha-like protein;^Eukaryota; Viridiplantae; Streptophyta; Embryophyta; Tracheophyta; Spermatophyta; Pinidae; Pinales; Pinaceae; Pinus; Pinus
184799	FR660669.1_g1_i1	633	6145.33	4	4	4	0.41202	0	0	3.08889	3.08889	3.08889	T	2.45002	NACA_PINTA^NACA_PINTA^Q:282-632,H:72-189^84.75%ID^E:2e-63^RecName: Full=Nascent polypeptide-associated complex subunit alpha-like protein;^Eukaryota; Viridiplantae; Streptophyta; Embryophyta; Tracheophyta; Spermatophyta; Pinidae; Pinales; Pinaceae; Pinus; Pinus
101305	FR660648.1_g1_i1	542	735.699	2	2	2	1.47343	0	0	12.9008	12.9008	12.9008	T	10.2325	Y6344_ARATH^Y6344_ARATH^Q:1-540,H:9-189^86.74%ID^E:3e-106^RecName: Full=UPF0235 protein At5g63440;^Eukaryota; Viridiplantae; Streptophyta; Embryophyta; Tracheophyta; Spermatophyta; Magnoliophyta; eudicotyledons; Gunneridae; Pentapetalae; rosids; malvids; Brassicales; Brassicaceae; Camelineae; Arabidopsis
168980	FR660638.1_g1_i1	589	2386.28	6	6	6	1.48097	0	0	11.9322	11.9322	11.9322	T	9.46422	#N/A
46825	FR660621.1_g1_i1	544	1892.47	2	2	2	0.574909	0	0	5.0152	5.0152	5.0152	T	3.9779	AXR4_ARATH^AXR4_ARATH^Q:289-543,H:38-122^60%ID^E:2e-27^RecName: Full=Protein AUXIN RESPONSE 4;^Eukaryota; Viridiplantae; Streptophyta; Embryophyta; Tracheophyta; Spermatophyta; Magnoliophyta; eudicotyledons; Gunneridae; Pentapetalae; rosids; malvids; Brassicales; Brassicaceae; Camelineae; Arabidopsis
198196	FR660598.1_g1_i1	447	614.352	4	4	4	2.91039	0	0	30.8981	30.8981	30.8981	T	24.5074	ACCD_SOLTU^ACCD_SOLTU^Q:447-196,H:401-484^91.67%ID^E:3e-46^RecName: Full=Acetyl-coenzyme A carboxylase carboxyl transferase subunit beta, chloroplastic {ECO:0000255|HAMAP-Rule:MF_01395};^Eukaryota; Viridiplantae; Streptophyta; Embryophyta; Tracheophyta; Spermatophyta; Magnoliophyta; eudicotyledons; Gunneridae; Pentapetalae; asterids; lamiids; Solanales; Solanaceae; Solanoideae; Solaneae; Solanum
12226	FR660590.1_g1_i1	772	2012.45	2	2	2	0.767224	0	0	4.71621	4.71621	4.71621	T	3.74075	CHS1_CAMSI^CHS1_CAMSI^Q:770-108,H:168-388^95.93%ID^E:7e-136^RecName: Full=Chalcone synthase 1;^Eukaryota; Viridiplantae; Streptophyta; Embryophyta; Tracheophyta; Spermatophyta; Magnoliophyta; eudicotyledons; Gunneridae; Pentapetalae; asterids; Ericales; Theaceae; Camellia
64030	FR660583.1_g1_i1	644	841.01	3	3	3	2.29724	0	0	16.9281	16.9281	16.9281	T	13.4269	IF1A_ONOVI^IF1A_ONOVI^Q:95-391,H:18-116^94.95%ID^E:1e-61^RecName: Full=Eukaryotic translation initiation factor 1A;^Eukaryota; Viridiplantae; Streptophyta; Embryophyta; Tracheophyta; Spermatophyta; Magnoliophyta; eudicotyledons; Gunneridae; Pentapetalae; rosids; fabids; Fabales; Fabaceae; Papilionoideae; Hedysareae; Onobrychis
80566	FR660581.1_g1_i1	615	864.235	4	4	4	2.84645	0	0	21.9642	21.9642	21.9642	T	17.4214	VP321_ARATH^VP321_ARATH^Q:106-552,H:1-149^85.23%ID^E:1e-74^RecName: Full=Vacuolar protein sorting-associated protein 32 homolog 1;^Eukaryota; Viridiplantae; Streptophyta; Embryophyta; Tracheophyta; Spermatophyta; Magnoliophyta; eudicotyledons; Gunneridae; Pentapetalae; rosids; malvids; Brassicales; Brassicaceae; Camelineae; Arabidopsis
166093	FR660567.1_g1_i1	368	186.639	5	5	5	9.85858	0	0	127.132	127.132	127.132	T	100.837	RR8_EUCGG^RR8_EUCGG^Q:368-12,H:16-134^68.91%ID^E:4e-48^RecName: Full=30S ribosomal protein S8, chloroplastic;^Eukaryota; Viridiplantae; Streptophyta; Embryophyta; Tracheophyta; Spermatophyta; Magnoliophyta; eudicotyledons; Gunneridae; Pentapetalae; rosids; malvids; Myrtales; Myrtaceae; Myrtoideae; Eucalypteae; Eucalyptus
172161	FR660566.1_g1_i1	468	219.16	3	3	3	6.40628	0	0	64.9603	64.9603	64.9603	T	51.5245	RR8_EUCGG^RR8_EUCGG^Q:181-423,H:54-134^90.12%ID^E:3e-62^RecName: Full=30S ribosomal protein S8, chloroplastic;^Eukaryota; Viridiplantae; Streptophyta; Embryophyta; Tracheophyta; Spermatophyta; Magnoliophyta; eudicotyledons; Gunneridae; Pentapetalae; rosids; malvids; Myrtales; Myrtaceae; Myrtoideae; Eucalypteae; Eucalyptus`RR8_EUCGG^RR8_EUCGG^Q:23-196,H:1-58^89.66%ID^E:3e-62^RecName: Full=30S ribo…
213915	FR660560.1_g1_i1	564	1073.89	2	2	2	1.05039	0	0	8.83812	8.83812	8.83812	T	7.01013	#N/A
[truncated: 44,096 more rows]
