# Supplementary material for: Integrated multi-omic analysis of host-microbiota interactions in acute oak decline
Source: Microbiome. 2018 Jan 30;6:21. doi: 10.1186/s40168-018-0408-5 (PMC5789699; doi:10.1186/s40168-018-0408-5)
Supplement: Supplementary file 31 — Narrowed-down metatranscriptome read hits of sample AT8. Gene-read hits assigned using the database depicted in ‘Additional file 13’ and the Trinotate pipeline for sample AT8. (XLSX 16212 kb) [file 40168_2018_408_MOESM31_ESM.xlsx]

## Sheet: ROW1results
Metatranscriptome read hits of sample ROW1, using the database depicted in 'Supplementary data 1' and the Trinotate pipeline
bundle_id	target_id	length	eff_length	tot_counts	uniq_counts	est_counts	eff_counts	ambig_distr_alpha	ambig_distr_beta	fpkm	fpkm_conf_low	fpkm_conf_high	solvable	tpm	anno								genes
226393	Rahnella_victoriana_4328	364	507.28	14	14	14	10.0457	0	0	37.5578	37.5578	37.5578	T	16.2779	Rahnella_victoriana_4328 transfer-messenger RNA, SsrA						Rahnella victoriana		2
78212	Rahnella_victoriana_2425	357	248.763	2	2	2	2.8702	0	0	10.9412	10.9412	10.9412	T	4.742	Rahnella_victoriana_2425 CsrB						Brenneria goodwinii		2763
179847	OBFJJEJF_05044	1323	1166.66	2	2	2	2.26801	0	0	2.33295	2.33295	2.33295	T	1.01112	OBFJJEJF_05044 Nitrogenase molybdenum-iron protein alpha chain						Gibbsiella quercinecans		51
18390	OBFJJEJF_04990	648	439.633	2	2	2	2.94792	0	0	6.19099	6.19099	6.19099	T	2.68323	OBFJJEJF_04990 Flagellar brake protein YcgR						Oak		100960
5571	OBFJJEJF_04988	1422	1117.69	2	2	2	2.54453	0	0	2.43516	2.43516	2.43516	T	1.05542	OBFJJEJF_04988 hypothetical protein						Clostridioides		294
194156	OBFJJEJF_04985	813	535.666	2	2	2	3.03548	0	0	5.08108	5.08108	5.08108	T	2.20219	OBFJJEJF_04985 Chemotaxis protein methyltransferase						Halomonas		2
60974	OBFJJEJF_04932	1242	1031.08	3	3	3	3.61368	0	0	3.95957	3.95957	3.95957	T	1.71611	OBFJJEJF_04932 A-type flagellin						Sphaerochaeta		3
200282	OBFJJEJF_04925	1113	856.934	9	9	9	11.6893	0	0	14.2927	14.2927	14.2927	T	6.1946	OBFJJEJF_04925 hypothetical protein						Carnobacterium		307
186725	OBFJJEJF_04924	1113	983.73	6	6	6	6.78845	0	0	8.30033	8.30033	8.30033	T	3.59744	OBFJJEJF_04924 hypothetical protein						Idiomarina		1
161163	OBFJJEJF_04922	1830	1853.77	4	4	4	3.94872	0	0	2.93647	2.93647	2.93647	T	1.27269	OBFJJEJF_04922 Mannosylglucosyl-3-phosphoglycerate phosphatase						Bautenbergia		0
64628	OBFJJEJF_04916	2325	2282.4	4	4	4	4.07466	0	0	2.385	2.385	2.385	T	1.03368	OBFJJEJF_04916 GTP pyrophosphokinase						Acholeplasma		0
25020	OBFJJEJF_04914	630	316.539	2	2	2	3.98055	0	0	8.5985	8.5985	8.5985	T	3.72667	OBFJJEJF_04914 hypothetical protein						Sphaerochaeta		3
198405	OBFJJEJF_04908	1536	1443	3	3	3	3.19336	0	0	2.82928	2.82928	2.82928	T	1.22624	OBFJJEJF_04908 Autoinducer 2 import ATP-binding protein LsrA						Nocardioides		0
49301	OBFJJEJF_04874	1116	1086.45	2	2	2	2.0544	0	0	2.50519	2.50519	2.50519	T	1.08577	OBFJJEJF_04874 hypothetical protein						Halomonas		1
160872	OBFJJEJF_04862	1233	1166.34	2	2	2	2.11431	0	0	2.33359	2.33359	2.33359	T	1.0114	OBFJJEJF_04862 hypothetical protein						Porphyromonas		1
28680	OBFJJEJF_04853	1062	982.556	2	2	2	2.16171	0	0	2.77008	2.77008	2.77008	T	1.20058	OBFJJEJF_04853 Oligopeptide transport system permease protein OppC						Erysipelothrix		0
15727	OBFJJEJF_04852	1068	1056.94	2	2	2	2.02093	0	0	2.57513	2.57513	2.57513	T	1.11608	OBFJJEJF_04852 Oligopeptide transport ATP-binding protein OppD						Cytophaga		0
2732	OBFJJEJF_04851	936	1136.21	2	2	2	1.64758	0	0	2.39547	2.39547	2.39547	T	1.03822	OBFJJEJF_04851 Oligopeptide transport ATP-binding protein OppF						Lysinibacillus		1
109925	OBFJJEJF_04843	876	797.999	2	2	2	2.19549	0	0	3.41073	3.41073	3.41073	T	1.47824	OBFJJEJF_04843 L-arabinose transport system permease protein AraP						Denitrovibrio		0
231689	OBFJJEJF_04775	891	791.654	2	2	2	2.25098	0	0	3.43807	3.43807	3.43807	T	1.49009	OBFJJEJF_04775 hypothetical protein						Erysipelothrix		1
172680	OBFJJEJF_04770	1179	1084.02	3	3	3	3.26284	0	0	3.76619	3.76619	3.76619	T	1.6323	OBFJJEJF_04770 Ribose-phosphate pyrophosphokinase						Pectobacterium carotovorum		9
90472	OBFJJEJF_04765	1275	1293.24	3	3	3	2.95768	0	0	3.1569	3.1569	3.1569	T	1.36823	OBFJJEJF_04765 Glucose-1-phosphate adenylyltransferase						Dickeya dadantii		6
75050	OBFJJEJF_04764	1122	785.039	2	2	2	2.85846	0	0	3.46704	3.46704	3.46704	T	1.50265	OBFJJEJF_04764 Glucose-1-phosphate adenylyltransferase						Serratia marcecens		0
61390	OBFJJEJF_04763	285	170.282	2	2	2	3.34739	0	0	15.9839	15.9839	15.9839	T	6.92754	OBFJJEJF_04763 Putative septation protein SpoVG						E. coli		2
6298	OBFJJEJF_04758	750	556.741	5	5	5	6.73563	0	0	12.2219	12.2219	12.2219	T	5.29706	OBFJJEJF_04758 hypothetical protein						Clavibacter michiganiensis		0
145105	OBFJJEJF_04749	1263	1109.45	2	2	2	2.27681	0	0	2.45326	2.45326	2.45326	T	1.06326	OBFJJEJF_04749 hypothetical protein						Erwinia billingae		1
49114	OBFJJEJF_04717	2238	2341.12	10	10	10	9.55954	0	0	5.81296	5.81296	5.81296	T	2.51939	OBFJJEJF_04717 hypothetical protein						Salmonella enterica		2
5634	OBFJJEJF_04713	262	182.957	5	5	5	7.16013	0	0	37.1912	37.1912	37.1912	T	16.119	OBFJJEJF_04713 Bacteria_large_SRP							Total	104396
1968	OBFJJEJF_04712	270	189.71	4	4	4	5.69291	0	0	28.694	28.694	28.694	T	12.4362	OBFJJEJF_04712 Archaea_SRP							%bacteria	3.34871
198559	OBFJJEJF_04708	597	538.709	2	2	2	2.21641	0	0	5.05238	5.05238	5.05238	T	2.18975	OBFJJEJF_04708 Recombination protein RecR
197746	OBFJJEJF_04672	564	525.696	3	3	3	3.21859	0	0	7.76617	7.76617	7.76617	T	3.36593	OBFJJEJF_04672 putative manganese efflux pump MntP
212248	OBFJJEJF_04631	789	677.602	2	2	2	2.3288	0	0	4.01676	4.01676	4.01676	T	1.7409	OBFJJEJF_04631 hypothetical protein
176332	OBFJJEJF_04627	1620	1547.37	3	3	3	3.14082	0	0	2.63844	2.63844	2.63844	T	1.14352	OBFJJEJF_04627 60 kDa chaperonin
71338	OBFJJEJF_04597	510	514.904	2	2	2	1.98095	0	0	5.28596	5.28596	5.28596	T	2.29098	OBFJJEJF_04597 hypothetical protein
28188	OBFJJEJF_04593	603	504.82	2	2	2	2.38897	0	0	5.39155	5.39155	5.39155	T	2.33675	OBFJJEJF_04593 hypothetical protein
20428	OBFJJEJF_04592	744	661.754	2	2	2	2.24857	0	0	4.11296	4.11296	4.11296	T	1.78259	OBFJJEJF_04592 Uridine phosphorylase
121717	OBFJJEJF_04577	2184	1922.04	5	5	5	5.68145	0	0	3.54019	3.54019	3.54019	T	1.53435	OBFJJEJF_04577 Ferrous iron transport protein B
60126	OBFJJEJF_04572	1101	821.247	2	2	2	2.68129	0	0	3.31418	3.31418	3.31418	T	1.4364	OBFJJEJF_04572 30S ribosomal protein S1
46777	OBFJJEJF_04571	852	643.423	3	3	3	3.9725	0	0	6.3452	6.3452	6.3452	T	2.75007	OBFJJEJF_04571 4-hydroxy-3-methylbut-2-enyl diphosphate reductase
162421	OBFJJEJF_04560	1203	961.399	2	2	2	2.5026	0	0	2.83104	2.83104	2.83104	T	1.227	OBFJJEJF_04560 Anaerobic nitric oxide reductase flavorubredoxin
203335	OBFJJEJF_04544	1011	978.122	2	2	2	2.06723	0	0	2.78264	2.78264	2.78264	T	1.20602	OBFJJEJF_04544 D-allose-binding periplasmic protein
82028	OBFJJEJF_04535	969	985.863	2	2	2	1.96579	0	0	2.76079	2.76079	2.76079	T	1.19655	OBFJJEJF_04535 Creatinine amidohydrolase
12030	OBFJJEJF_04511	1677	1393.48	6	6	6	7.22079	0	0	5.85966	5.85966	5.85966	T	2.53963	OBFJJEJF_04511 hypothetical protein
229391	OBFJJEJF_04510	915	954.189	3	3	3	2.87679	0	0	4.27865	4.27865	4.27865	T	1.85441	OBFJJEJF_04510 L-arabinose transport system permease protein AraQ
164988	OBFJJEJF_04504	1869	1603.83	3	3	3	3.49601	0	0	2.54556	2.54556	2.54556	T	1.10327	OBFJJEJF_04504 ATP-dependent zinc metalloprotease FtsH 4
83247	OBFJJEJF_04498	1164	973.266	3	3	3	3.58792	0	0	4.19479	4.19479	4.19479	T	1.81806	OBFJJEJF_04498 Glutamyl-tRNA reductase
23747	OBFJJEJF_04357	570	383.331	3	3	3	4.46089	0	0	10.6504	10.6504	10.6504	T	4.61599	OBFJJEJF_04357 N-acetylmuramoyl-L-alanine amidase LytC
123858	OBFJJEJF_04342	1917	2032.61	5	5	5	4.71561	0	0	3.34762	3.34762	3.34762	T	1.45089	OBFJJEJF_04342 PTS system beta-glucoside-specific EIIBCA component
100942	OBFJJEJF_04341	624	408.055	2	2	2	3.05841	0	0	6.67009	6.67009	6.67009	T	2.89087	OBFJJEJF_04341 HTH-type transcriptional regulator MtrR
204656	OBFJJEJF_04304	1239	1111.31	2	2	2	2.2298	0	0	2.44915	2.44915	2.44915	T	1.06148	OBFJJEJF_04304 L-methionine gamma-lyase
141704	OBFJJEJF_04296	1035	959.269	2	2	2	2.15789	0	0	2.83733	2.83733	2.83733	T	1.22972	OBFJJEJF_04296 Sulfate-binding protein
24810	OBFJJEJF_04286	837	722.196	2	2	2	2.31793	0	0	3.76873	3.76873	3.76873	T	1.6334	OBFJJEJF_04286 Quercetin 2,3-dioxygenase
145852	OBFJJEJF_04278	864	718.202	2	2	2	2.40601	0	0	3.78969	3.78969	3.78969	T	1.64248	OBFJJEJF_04278 ABC transporter glutamine-binding protein GlnH
105656	OBFJJEJF_04275	1746	1854.01	7	7	7	6.5922	0	0	5.13815	5.13815	5.13815	T	2.22692	OBFJJEJF_04275 putative ABC transporter ATP-binding protein
84756	OBFJJEJF_04274	375	279.288	2	2	2	2.6854	0	0	9.74537	9.74537	9.74537	T	4.22373	OBFJJEJF_04274 Desulfoferrodoxin
183710	OBFJJEJF_04186	1275	1142.64	3	3	3	3.34752	0	0	3.573	3.573	3.573	T	1.54857	OBFJJEJF_04186 hypothetical protein
168243	OBFJJEJF_04185	1098	887.529	4	4	4	4.94857	0	0	6.13335	6.13335	6.13335	T	2.65825	OBFJJEJF_04185 Neutral ceramidase
226322	OBFJJEJF_04171	1002	924.246	2	2	2	2.16825	0	0	2.94485	2.94485	2.94485	T	1.27632	OBFJJEJF_04171 Ribose import permease protein RbsC
163324	OBFJJEJF_04150	1053	900.131	3	3	3	3.50949	0	0	4.53561	4.53561	4.53561	T	1.96577	OBFJJEJF_04150 Histidinol-phosphate aminotransferase
46251	OBFJJEJF_04139	549	507.291	2	2	2	2.16444	0	0	5.36529	5.36529	5.36529	T	2.32536	OBFJJEJF_04139 hypothetical protein
8311	OBFJJEJF_04135	780	602.566	7	7	7	9.06125	0	0	15.8093	15.8093	15.8093	T	6.85191	OBFJJEJF_04135 Sporulation-specific N-acetylmuramoyl-L-alanine amidase
227942	OBFJJEJF_04133	906	749.874	2	2	2	2.41641	0	0	3.62963	3.62963	3.62963	T	1.57311	OBFJJEJF_04133 hypothetical protein
216805	OBFJJEJF_04132	1266	1189.04	3	3	3	3.19419	0	0	3.43358	3.43358	3.43358	T	1.48814	OBFJJEJF_04132 Zinc D-Ala-D-Ala carboxypeptidase
143512	OBFJJEJF_04127	621	447.642	3	3	3	4.16181	0	0	9.12034	9.12034	9.12034	T	3.95284	OBFJJEJF_04127 putative manganese catalase
78688	OBFJJEJF_04095	1323	1084.24	5	5	5	6.10105	0	0	6.27574	6.27574	6.27574	T	2.71996	OBFJJEJF_04095 D-alanyl-D-alanine carboxypeptidase DacB
24017	OBFJJEJF_04074	1440	1147.25	2	2	2	2.51035	0	0	2.37242	2.37242	2.37242	T	1.02823	OBFJJEJF_04074 Serine/threonine-protein kinase PknB
11333	OBFJJEJF_04054	843	771.798	2	2	2	2.18451	0	0	3.52652	3.52652	3.52652	T	1.52843	OBFJJEJF_04054 Trehalose transport system permease protein SugA
178798	OBFJJEJF_04046	648	311	4	4	4	8.33442	0	0	17.5033	17.5033	17.5033	T	7.5861	OBFJJEJF_04046 Putative AgrB-like protein
154535	OBFJJEJF_04043	1185	1094.32	2	2	2	2.16574	0	0	2.48718	2.48718	2.48718	T	1.07797	OBFJJEJF_04043 Cysteine desulfurase IscS
140192	OBFJJEJF_04042	1551	1448.07	4	4	4	4.28433	0	0	3.75916	3.75916	3.75916	T	1.62925	OBFJJEJF_04042 Stage V sporulation protein B
66228	OBFJJEJF_03999	627	508.123	2	2	2	2.46791	0	0	5.3565	5.3565	5.3565	T	2.32156	OBFJJEJF_03999 hypothetical protein
217625	OBFJJEJF_03992	2634	2633.69	7	7	7	7.00083	0	0	3.61704	3.61704	3.61704	T	1.56766	OBFJJEJF_03992 Pyruvate, phosphate dikinase
210881	OBFJJEJF_03959	1086	1057.92	2	2	2	2.05309	0	0	2.57275	2.57275	2.57275	T	1.11505	OBFJJEJF_03959 putative hydrolase YxeP
190242	OBFJJEJF_03957	1197	1014.27	3	3	3	3.54049	0	0	4.02522	4.02522	4.02522	T	1.74457	OBFJJEJF_03957 hypothetical protein
146129	OBFJJEJF_03952	1572	1469.64	10	10	10	10.6965	0	0	9.25999	9.25999	9.25999	T	4.01336	OBFJJEJF_03952 hypothetical protein
118833	OBFJJEJF_03950	432	303.795	3	3	3	4.26603	0	0	13.4388	13.4388	13.4388	T	5.8245	OBFJJEJF_03950 hypothetical protein
31100	OBFJJEJF_03943	273	148.909	4	4	4	7.33335	0	0	36.5561	36.5561	36.5561	T	15.8437	OBFJJEJF_03943 Stage III sporulation protein D
226863	OBFJJEJF_03938	969	670.785	2	2	2	2.88915	0	0	4.05758	4.05758	4.05758	T	1.75859	OBFJJEJF_03938 2-methylisocitrate lyase
10754	OBFJJEJF_03924	807	662.709	2	2	2	2.43546	0	0	4.10703	4.10703	4.10703	T	1.78002	OBFJJEJF_03924 hypothetical protein
183441	OBFJJEJF_03918	423	344.553	8	8	8	9.82143	0	0	31.5976	31.5976	31.5976	T	13.6947	OBFJJEJF_03918 hypothetical protein
147588	OBFJJEJF_03900	171	70.9363	4	4	4	9.64246	0	0	76.7382	76.7382	76.7382	T	33.259	OBFJJEJF_03900 hypothetical protein
64434	OBFJJEJF_03763	594	640.658	5	5	5	4.63586	0	0	10.621	10.621	10.621	T	4.60322	OBFJJEJF_03763 hypothetical protein
163989	OBFJJEJF_03751	1137	1000.28	2	2	2	2.27336	0	0	2.72099	2.72099	2.72099	T	1.1793	OBFJJEJF_03751 N-acetylmuramoyl-L-alanine amidase LytC
92154	OBFJJEJF_03743	699	433.885	2	2	2	3.22205	0	0	6.27301	6.27301	6.27301	T	2.71878	OBFJJEJF_03743 hypothetical protein
2929	OBFJJEJF_03732	1191	1008.05	2	2	2	2.36299	0	0	2.70004	2.70004	2.70004	T	1.17022	OBFJJEJF_03732 Aldehyde-alcohol dehydrogenase
90699	OBFJJEJF_03720	1032	969.229	4	4	4	4.25906	0	0	5.61634	5.61634	5.61634	T	2.43417	OBFJJEJF_03720 Glyceraldehyde-3-phosphate dehydrogenase 1
226410	OBFJJEJF_03713	1422	1314.18	3	3	3	3.24614	0	0	3.10662	3.10662	3.10662	T	1.34644	OBFJJEJF_03713 Sensor histidine kinase ResE
143975	OBFJJEJF_03708	198	116.468	2	2	2	3.40007	0	0	23.3691	23.3691	23.3691	T	10.1284	OBFJJEJF_03708 hypothetical protein
187143	OBFJJEJF_03683	876	706.04	2	2	2	2.48144	0	0	3.85497	3.85497	3.85497	T	1.67078	OBFJJEJF_03683 Autolysin
133334	OBFJJEJF_03678	1815	1613.28	4	4	4	4.50015	0	0	3.3742	3.3742	3.3742	T	1.46241	OBFJJEJF_03678 Elongation factor 4
25101	OBFJJEJF_03646	594	812.121	3	3	3	2.19425	0	0	5.02713	5.02713	5.02713	T	2.17881	OBFJJEJF_03646 hypothetical protein
192035	OBFJJEJF_03638	885	939.615	3	3	3	2.82563	0	0	4.34502	4.34502	4.34502	T	1.88317	OBFJJEJF_03638 RNA polymerase sigma factor SigA
139225	OBFJJEJF_03633	1893	1716.62	5	5	5	5.51374	0	0	3.96383	3.96383	3.96383	T	1.71796	OBFJJEJF_03633 UvrABC system protein C
116630	OBFJJEJF_03632	933	937.625	2	2	2	1.99013	0	0	2.90282	2.90282	2.90282	T	1.25811	OBFJJEJF_03632 HPr kinase/phosphorylase
105140	OBFJJEJF_03631	912	798.99	3	3	3	3.42433	0	0	5.10976	5.10976	5.10976	T	2.21461	OBFJJEJF_03631 UDP-N-acetylenolpyruvoylglucosamine reductase
93906	OBFJJEJF_03630	882	675.844	3	3	3	3.91511	0	0	6.04081	6.04081	6.04081	T	2.61814	OBFJJEJF_03630 Nucleotide-binding protein YvcJ
196544	OBFJJEJF_03622	552	392.521	3	3	3	4.21888	0	0	10.4011	10.4011	10.4011	T	4.50792	OBFJJEJF_03622 FMN reductase [NAD(P)H]
72300	OBFJJEJF_03609	891	731.926	2	2	2	2.43467	0	0	3.71863	3.71863	3.71863	T	1.61169	OBFJJEJF_03609 Serine protease AprX
40329	OBFJJEJF_03606	1560	1460.89	5	5	5	5.33922	0	0	4.65772	4.65772	4.65772	T	2.0187	OBFJJEJF_03606 Ribonuclease Y
4200	OBFJJEJF_03604	1518	1317.34	3	3	3	3.45696	0	0	3.09915	3.09915	3.09915	T	1.3432	OBFJJEJF_03604 Intracellular exo-alpha-(1-
211021	OBFJJEJF_03566	246	136.579	2	2	2	3.60231	0	0	19.9281	19.9281	19.9281	T	8.63702	OBFJJEJF_03566 T-box
172394	OBFJJEJF_03544	723	619.1	2	2	2	2.33565	0	0	4.39632	4.39632	4.39632	T	1.9054	OBFJJEJF_03544 Isoprenyl transferase
66714	OBFJJEJF_03535	741	566.168	2	2	2	2.6176	0	0	4.80734	4.80734	4.80734	T	2.08354	OBFJJEJF_03535 30S ribosomal protein S2
57493	OBFJJEJF_03534	816	617.909	2	2	2	2.64116	0	0	4.40479	4.40479	4.40479	T	1.90908	OBFJJEJF_03534 GTP-sensing transcriptional pleiotropic repressor CodY
45368	OBFJJEJF_03457	195	73.9408	3	3	3	7.91174	0	0	55.215	55.215	55.215	T	23.9307	OBFJJEJF_03457 hypothetical protein
151723	OBFJJEJF_03426	204	103.539	2	2	2	3.94053	0	0	26.2872	26.2872	26.2872	T	11.3931	OBFJJEJF_03426 Small, acid-soluble spore protein C2
107597	OBFJJEJF_03422	1674	1556.92	3	3	3	3.22561	0	0	2.62226	2.62226	2.62226	T	1.13651	OBFJJEJF_03422 hypothetical protein
230653	OBFJJEJF_03410	879	722.878	3	3	3	3.64792	0	0	5.64776	5.64776	5.64776	T	2.44779	OBFJJEJF_03410 hypothetical protein
196261	OBFJJEJF_03407	156	45.1846	2	2	2	6.905	0	0	60.2365	60.2365	60.2365	T	26.107	OBFJJEJF_03407 hypothetical protein
80401	OBFJJEJF_03398	1056	887.104	5	5	5	5.95195	0	0	7.67036	7.67036	7.67036	T	3.3244	OBFJJEJF_03398 Phosphate acyltransferase
118851	OBFJJEJF_03381	1014	789.637	2	2	2	2.56827	0	0	3.44685	3.44685	3.44685	T	1.4939	OBFJJEJF_03381 HTH-type transcriptional repressor CytR
118002	OBFJJEJF_03322	528	352.037	2	2	2	2.99968	0	0	7.73146	7.73146	7.73146	T	3.35088	OBFJJEJF_03322 hypothetical protein
158959	OBFJJEJF_03269	687	460.049	2	2	2	2.98664	0	0	5.91625	5.91625	5.91625	T	2.56416	OBFJJEJF_03269 Sensory transduction protein regX3
141265	OBFJJEJF_03266	504	513.306	3	3	3	2.94561	0	0	7.95362	7.95362	7.95362	T	3.44717	OBFJJEJF_03266 hypothetical protein
47715	OBFJJEJF_03259	1821	1964.83	8	8	8	7.41439	0	0	5.54097	5.54097	5.54097	T	2.40151	OBFJJEJF_03259 ATP-dependent zinc metalloprotease FtsH
25953	OBFJJEJF_03258	528	356.395	2	2	2	2.963	0	0	7.63692	7.63692	7.63692	T	3.30991	OBFJJEJF_03258 Hypoxanthine phosphoribosyltransferase
182734	OBFJJEJF_03247	549	571.649	2	2	2	1.92076	0	0	4.76125	4.76125	4.76125	T	2.06357	OBFJJEJF_03247 Stage V sporulation protein T
175766	OBFJJEJF_03246	186	71.6899	2	2	2	5.18901	0	0	37.9657	37.9657	37.9657	T	16.4547	OBFJJEJF_03246 hypothetical protein
141667	OBFJJEJF_03223	2433	2332.74	9	9	9	9.38683	0	0	5.25045	5.25045	5.25045	T	2.27559	OBFJJEJF_03223 Thermostable beta-glucosidase B
112852	OBFJJEJF_03222	2898	2979.79	6	6	6	5.83531	0	0	2.74022	2.74022	2.74022	T	1.18764	OBFJJEJF_03222 Thermostable beta-glucosidase B
87507	OBFJJEJF_03202	939	793.694	3	3	3	3.54922	0	0	5.14385	5.14385	5.14385	T	2.22939	OBFJJEJF_03202 Carbamate kinase 1
63764	OBFJJEJF_03200	1239	1029.46	2	2	2	2.4071	0	0	2.64389	2.64389	2.64389	T	1.14588	OBFJJEJF_03200 Arginine deiminase
34645	OBFJJEJF_03168	1179	1109.72	2	2	2	2.12486	0	0	2.45266	2.45266	2.45266	T	1.063	OBFJJEJF_03168 hypothetical protein
152449	OBFJJEJF_03141	1008	1159.67	3	3	3	2.60763	0	0	3.52052	3.52052	3.52052	T	1.52582	OBFJJEJF_03141 hypothetical protein
102181	OBFJJEJF_03135	606	506.684	4	4	4	4.78404	0	0	10.7434	10.7434	10.7434	T	4.6563	OBFJJEJF_03135 hypothetical protein
94530	OBFJJEJF_03134	810	776.265	4	4	4	4.17383	0	0	7.01246	7.01246	7.01246	T	3.03926	OBFJJEJF_03134 hypothetical protein
10958	OBFJJEJF_03072	165	54.4237	2	2	2	6.06354	0	0	50.0106	50.0106	50.0106	T	21.6751	OBFJJEJF_03072 hypothetical protein
192009	OBFJJEJF_03065	1356	1176.8	3	3	3	3.45683	0	0	3.46927	3.46927	3.46927	T	1.50361	OBFJJEJF_03065 Multiple sugar-binding protein
56637	OBFJJEJF_03022	1044	831.048	2	2	2	2.51249	0	0	3.2751	3.2751	3.2751	T	1.41946	OBFJJEJF_03022 Multiple sugar-binding periplasmic receptor ChvE
18717	OBFJJEJF_02935	1995	1922.29	6	6	6	6.22693	0	0	4.24768	4.24768	4.24768	T	1.84098	OBFJJEJF_02935 ATP-dependent zinc metalloprotease FtsH
212571	OBFJJEJF_02913	768	593.213	2	2	2	2.58929	0	0	4.58817	4.58817	4.58817	T	1.98856	OBFJJEJF_02913 Taurine import ATP-binding protein TauB
75562	OBFJJEJF_02706	594	403.494	2	2	2	2.94428	0	0	6.74549	6.74549	6.74549	T	2.92355	OBFJJEJF_02706 30S ribosomal protein S4
68030	OBFJJEJF_02705	969	663.925	3	3	3	4.37851	0	0	6.14925	6.14925	6.14925	T	2.66514	OBFJJEJF_02705 DNA-directed RNA polymerase subunit alpha
49336	OBFJJEJF_02703	1227	1163.13	2	2	2	2.10983	0	0	2.34004	2.34004	2.34004	T	1.01419	OBFJJEJF_02703 Autolysin
34443	OBFJJEJF_02702	1023	922.222	4	4	4	4.43711	0	0	5.90262	5.90262	5.90262	T	2.55825	OBFJJEJF_02702 Autolysin
215159	OBFJJEJF_02697	435	277.421	2	2	2	3.13603	0	0	9.81094	9.81094	9.81094	T	4.25215	OBFJJEJF_02697 50S ribosomal protein L13
129161	OBFJJEJF_02649	405	275.414	2	2	2	2.94103	0	0	9.88244	9.88244	9.88244	T	4.28314	OBFJJEJF_02649 hypothetical protein
202515	OBFJJEJF_02636	906	863.259	3	3	3	3.14853	0	0	4.72934	4.72934	4.72934	T	2.04974	OBFJJEJF_02636 4-hydroxy-tetrahydrodipicolinate synthase
133124	OBFJJEJF_02628	1836	1419.82	3	3	3	3.87936	0	0	2.87546	2.87546	2.87546	T	1.24625	OBFJJEJF_02628 hypothetical protein
111205	OBFJJEJF_02627	1380	1547.63	8	8	8	7.13349	0	0	7.03466	7.03466	7.03466	T	3.04888	OBFJJEJF_02627 putative endopeptidase p60
122265	OBFJJEJF_02611	708	668.678	2	2	2	2.11761	0	0	4.07036	4.07036	4.07036	T	1.76413	OBFJJEJF_02611 Transcriptional regulatory protein YycF
220177	OBFJJEJF_02553	1746	1827.61	4	4	4	3.82139	0	0	2.9785	2.9785	2.9785	T	1.29091	OBFJJEJF_02553 NADP-reducing hydrogenase subunit HndC
199338	OBFJJEJF_02552	174	85.9361	3	3	3	6.07428	0	0	47.5079	47.5079	47.5079	T	20.5903	OBFJJEJF_02552 hypothetical protein
7431	OBFJJEJF_02495	246	200.412	13	13	13	15.9571	0	0	88.2754	88.2754	88.2754	T	38.2594	OBFJJEJF_02495 hypothetical protein
202376	OBFJJEJF_02332	1020	847.597	2	2	2	2.4068	0	0	3.21115	3.21115	3.21115	T	1.39174	OBFJJEJF_02332 Catabolite control protein A
189884	OBFJJEJF_02331	1071	875.591	2	2	2	2.44635	0	0	3.10849	3.10849	3.10849	T	1.34725	OBFJJEJF_02331 Ribose import binding protein RbsB
83047	OBFJJEJF_02303	810	736.286	2	2	2	2.20023	0	0	3.69661	3.69661	3.69661	T	1.60214	OBFJJEJF_02303 Zinc-binding GTPase YeiR
25610	OBFJJEJF_02270	1425	1218.22	3	3	3	3.50922	0	0	3.35132	3.35132	3.35132	T	1.45249	OBFJJEJF_02270 Aryl-phospho-beta-D-glucosidase BglH
8486	OBFJJEJF_02269	1035	791.052	2	2	2	2.61677	0	0	3.44069	3.44069	3.44069	T	1.49123	OBFJJEJF_02269 putative HTH-type transcriptional repressor ExuR
6313	OBFJJEJF_02246	1347	1188.86	5	5	5	5.6651	0	0	5.72348	5.72348	5.72348	T	2.48061	OBFJJEJF_02246 Glucose-6-phosphate isomerase
6310	OBFJJEJF_02225	1404	1209.41	7	7	7	8.12627	0	0	7.8767	7.8767	7.8767	T	3.41383	OBFJJEJF_02225 Magnesium and cobalt efflux protein CorC
222147	OBFJJEJF_02223	1188	1157.76	2	2	2	2.05224	0	0	2.35088	2.35088	2.35088	T	1.01889	OBFJJEJF_02223 Alanine racemase 1
189430	OBFJJEJF_02221	651	514.617	3	3	3	3.79506	0	0	7.93337	7.93337	7.93337	T	3.43839	OBFJJEJF_02221 Redox-sensing transcriptional repressor Rex
26845	OBFJJEJF_02207	888	686.523	2	2	2	2.58695	0	0	3.96456	3.96456	3.96456	T	1.71828	OBFJJEJF_02207 HTH-type transcriptional regulator GltC
12430	OBFJJEJF_02205	1278	1175.3	2	2	2	2.17477	0	0	2.31581	2.31581	2.31581	T	1.00369	OBFJJEJF_02205 Adenylosuccinate synthetase
171782	OBFJJEJF_02198	312	292.287	5	5	5	5.33722	0	0	23.2799	23.2799	23.2799	T	10.0897	OBFJJEJF_02198 hypothetical protein
157915	OBFJJEJF_02196	885	707.328	2	2	2	2.50237	0	0	3.84795	3.84795	3.84795	T	1.66774	OBFJJEJF_02196 4-hydroxy-tetrahydrodipicolinate synthase
144408	OBFJJEJF_02194	504	318.905	3	3	3	4.74122	0	0	12.8021	12.8021	12.8021	T	5.54853	OBFJJEJF_02194 Cob(I)yrinic acid a,c-diamide adenosyltransferase
137891	OBFJJEJF_02193	627	480.917	2	2	2	2.60752	0	0	5.65953	5.65953	5.65953	T	2.45289	OBFJJEJF_02193 Single-stranded DNA-binding protein B
205903	OBFJJEJF_02176	651	484.536	2	2	2	2.68711	0	0	5.61726	5.61726	5.61726	T	2.43457	OBFJJEJF_02176 hypothetical protein
183296	OBFJJEJF_02173	1008	960.31	6	6	6	6.29796	0	0	8.50276	8.50276	8.50276	T	3.68517	OBFJJEJF_02173 hypothetical protein
49111	OBFJJEJF_02142	468	315.661	2	2	2	2.96521	0	0	8.62242	8.62242	8.62242	T	3.73703	OBFJJEJF_02142 hypothetical protein
17737	OBFJJEJF_02137	201	81.4658	2	2	2	4.93459	0	0	33.4099	33.4099	33.4099	T	14.4801	OBFJJEJF_02137 Cold shock protein CspC
207307	OBFJJEJF_02113	1080	1046.84	2	2	2	2.06336	0	0	2.59998	2.59998	2.59998	T	1.12686	OBFJJEJF_02113 Hydroxyacylglutathione hydrolase
159535	OBFJJEJF_02109	819	679.535	3	3	3	3.61571	0	0	6.008	6.008	6.008	T	2.60392	OBFJJEJF_02109 Arylesterase
213492	OBFJJEJF_02034	672	902.027	2	2	2	1.48998	0	0	3.01738	3.01738	3.01738	T	1.30776	OBFJJEJF_02034 hypothetical protein
227000	OBFJJEJF_02003	546	408.553	8	8	8	10.6914	0	0	26.6478	26.6478	26.6478	T	11.5494	OBFJJEJF_02003 hypothetical protein
212619	OBFJJEJF_02001	738	500.327	7	7	7	10.3252	0	0	19.0399	19.0399	19.0399	T	8.25205	OBFJJEJF_02001 hypothetical protein
201267	OBFJJEJF_01999	1641	1632	18	18	18	18.0992	0	0	15.0097	15.0097	15.0097	T	6.50534	OBFJJEJF_01999 hypothetical protein
126679	OBFJJEJF_01995	483	406.842	3	3	3	3.56158	0	0	10.035	10.035	10.035	T	4.34924	OBFJJEJF_01995 hypothetical protein
67723	OBFJJEJF_01990	3543	3517.98	7	7	7	7.04978	0	0	2.70785	2.70785	2.70785	T	1.17361	OBFJJEJF_01990 Pyruvate synthase
26163	OBFJJEJF_01989	1725	1728.09	3	3	3	2.99463	0	0	2.36252	2.36252	2.36252	T	1.02394	OBFJJEJF_01989 Vancomycin B-type resistance protein VanW
172591	OBFJJEJF_01981	258	155.293	4	4	4	6.6455	0	0	35.0533	35.0533	35.0533	T	15.1924	OBFJJEJF_01981 hypothetical protein
112122	OBFJJEJF_01974	2253	1992.96	7	7	7	7.91336	0	0	4.77991	4.77991	4.77991	T	2.07166	OBFJJEJF_01974 Elongation factor G
51388	OBFJJEJF_01952	1221	893.429	2	2	2	2.73329	0	0	3.04642	3.04642	3.04642	T	1.32035	OBFJJEJF_01952 6-phosphogluconolactonase
36602	OBFJJEJF_01951	837	734.64	2	2	2	2.27867	0	0	3.70489	3.70489	3.70489	T	1.60573	OBFJJEJF_01951 hypothetical protein
172081	OBFJJEJF_01918	341	219.988	13	13	13	20.1511	0	0	80.4202	80.4202	80.4202	T	34.8548	OBFJJEJF_01918 transfer-messenger RNA, SsrA
102176	OBFJJEJF_01867	690	829.453	2	2	2	1.66375	0	0	3.2814	3.2814	3.2814	T	1.42219	OBFJJEJF_01867 Peptidoglycan-N-acetylmuramic acid deacetylase PdaC
61787	OBFJJEJF_01861	945	1036.98	7	7	7	6.37913	0	0	9.18649	9.18649	9.18649	T	3.98151	OBFJJEJF_01861 IgA FC receptor
11674	OBFJJEJF_01857	762	733.915	2	2	2	2.07653	0	0	3.70855	3.70855	3.70855	T	1.60732	OBFJJEJF_01857 hypothetical protein
119453	OBFJJEJF_01848	423	312.955	2	2	2	2.70326	0	0	8.69697	8.69697	8.69697	T	3.76935	OBFJJEJF_01848 Flavodoxin
184964	OBFJJEJF_01835	531	334.001	2	2	2	3.17963	0	0	8.14897	8.14897	8.14897	T	3.53184	OBFJJEJF_01835 N-acylneuraminate cytidylyltransferase
86941	OBFJJEJF_01826	951	783.608	2	2	2	2.42723	0	0	3.47337	3.47337	3.47337	T	1.50539	OBFJJEJF_01826 L-cystine-binding protein TcyK
75224	OBFJJEJF_01825	990	1140.3	3	3	3	2.60458	0	0	3.58032	3.58032	3.58032	T	1.55174	OBFJJEJF_01825 Glutathionyl-hydroquinone reductase YqjG
63098	OBFJJEJF_01824	933	777.954	5	5	5	5.9965	0	0	8.74654	8.74654	8.74654	T	3.79083	OBFJJEJF_01824 O-acetylserine sulfhydrylase
227620	OBFJJEJF_01818	633	418.602	3	3	3	4.53653	0	0	9.75305	9.75305	9.75305	T	4.22706	OBFJJEJF_01818 Superoxide dismutase [Mn]
219636	OBFJJEJF_01817	939	711.594	2	2	2	2.63915	0	0	3.82488	3.82488	3.82488	T	1.65774	OBFJJEJF_01817 hypothetical protein
108297	OBFJJEJF_01759	1320	1318.83	4	4	4	4.00355	0	0	4.12754	4.12754	4.12754	T	1.78891	OBFJJEJF_01759 Replication-associated recombination protein A
89511	OBFJJEJF_01664	1314	1204.97	4	4	4	4.36195	0	0	4.51758	4.51758	4.51758	T	1.95796	OBFJJEJF_01664 Lactose-binding protein
205711	OBFJJEJF_01635	696	563.941	2	2	2	2.46834	0	0	4.82633	4.82633	4.82633	T	2.09177	OBFJJEJF_01635 Glc operon transcriptional activator
94696	OBFJJEJF_01627	855	764.788	2	2	2	2.23591	0	0	3.55885	3.55885	3.55885	T	1.54244	OBFJJEJF_01627 hypothetical protein
186444	OBFJJEJF_01565	1170	1177.04	2	2	2	1.98804	0	0	2.31238	2.31238	2.31238	T	1.00221	OBFJJEJF_01565 Multiple sugar-binding periplasmic receptor ChvE
122519	OBFJJEJF_01542	1716	1332.95	8	8	8	10.299	0	0	8.16763	8.16763	8.16763	T	3.53992	OBFJJEJF_01542 Toxin A
101983	OBFJJEJF_01541	441	321.966	3	3	3	4.10913	0	0	12.6804	12.6804	12.6804	T	5.49578	OBFJJEJF_01541 Metalloregulation DNA-binding stress protein
96271	OBFJJEJF_01540	621	487.211	2	2	2	2.5492	0	0	5.58641	5.58641	5.58641	T	2.4212	OBFJJEJF_01540 Superoxide dismutase [Mn]
88346	OBFJJEJF_01539	450	296.588	2	2	2	3.03451	0	0	9.17692	9.17692	9.17692	T	3.97736	OBFJJEJF_01539 hypothetical protein
134301	OBFJJEJF_01528	471	416.697	2	2	2	2.26064	0	0	6.53175	6.53175	6.53175	T	2.83092	OBFJJEJF_01528 30S ribosomal protein S7
102986	OBFJJEJF_01526	1194	942.301	9	9	9	11.404	0	0	12.9979	12.9979	12.9979	T	5.6334	OBFJJEJF_01526 Elongation factor Tu
96937	OBFJJEJF_01503	240	126.194	3	3	3	5.7055	0	0	32.3521	32.3521	32.3521	T	14.0217	OBFJJEJF_01503 hypothetical protein
134401	OBFJJEJF_01486	537	325.571	2	2	2	3.29882	0	0	8.35997	8.35997	8.35997	T	3.62328	OBFJJEJF_01486 Flavoredoxin
216961	OBFJJEJF_01473	198	76.1734	2	2	2	5.19867	0	0	35.7311	35.7311	35.7311	T	15.4862	OBFJJEJF_01473 Cold shock protein CspA
70758	OBFJJEJF_01459	1497	1252.49	3	3	3	3.58566	0	0	3.25962	3.25962	3.25962	T	1.41275	OBFJJEJF_01459 Carboxypeptidase 1
52812	OBFJJEJF_01458	837	661.519	3	3	3	3.79581	0	0	6.17162	6.17162	6.17162	T	2.67483	OBFJJEJF_01458 hypothetical protein
34528	OBFJJEJF_01362	873	809.842	2	2	2	2.15598	0	0	3.36086	3.36086	3.36086	T	1.45663	OBFJJEJF_01362 Serine/threonine phosphatase stp
4705	OBFJJEJF_01358	426	398.174	4	4	4	4.27954	0	0	13.6712	13.6712	13.6712	T	5.92523	OBFJJEJF_01358 hypothetical protein
236526	OBFJJEJF_01357	429	402.46	2	2	2	2.13189	0	0	6.76282	6.76282	6.76282	T	2.93107	OBFJJEJF_01357 hypothetical protein
230907	OBFJJEJF_01356	2169	1951.56	4	4	4	4.44568	0	0	2.78933	2.78933	2.78933	T	1.20892	OBFJJEJF_01356 hypothetical protein
205261	OBFJJEJF_01355	2022	1702.91	3	3	3	3.56214	0	0	2.39745	2.39745	2.39745	T	1.03908	OBFJJEJF_01355 hypothetical protein
59617	OBFJJEJF_01291	930	895.352	3	3	3	3.11609	0	0	4.55982	4.55982	4.55982	T	1.97626	OBFJJEJF_01291 putative HTH-type transcriptional regulator YbbH
48284	OBFJJEJF_01290	906	886.497	2	2	2	2.044	0	0	3.07024	3.07024	3.07024	T	1.33067	OBFJJEJF_01290 N-acetylmuramic acid 6-phosphate etherase
37139	OBFJJEJF_01289	1413	1241.36	6	6	6	6.82958	0	0	6.57767	6.57767	6.57767	T	2.85082	OBFJJEJF_01289 PTS system EIIBC component
7285	OBFJJEJF_01287	405	318.656	2	2	2	2.54193	0	0	8.54138	8.54138	8.54138	T	3.70191	OBFJJEJF_01287 hypothetical protein
209035	OBFJJEJF_01283	1392	1275.63	10	10	10	10.9123	0	0	10.6683	10.6683	10.6683	T	4.62375	OBFJJEJF_01283 putative FAD-linked oxidoreductase YvdP
191057	OBFJJEJF_01257	1209	1171.75	2	2	2	2.06359	0	0	2.32283	2.32283	2.32283	T	1.00673	OBFJJEJF_01257 Aspartokinase
106220	OBFJJEJF_01251	918	796.395	3	3	3	3.45808	0	0	5.12641	5.12641	5.12641	T	2.22183	OBFJJEJF_01251 Thioredoxin reductase
42282	OBFJJEJF_01244	360	296.997	2	2	2	2.42426	0	0	9.16426	9.16426	9.16426	T	3.97187	OBFJJEJF_01244 hypothetical protein
236232	OBFJJEJF_01240	1446	1481.44	3	3	3	2.92824	0	0	2.75587	2.75587	2.75587	T	1.19442	OBFJJEJF_01240 Serine protease Do-like HtrA
43570	OBFJJEJF_01228	150	36.7644	2	2	2	8.16006	0	0	74.0325	74.0325	74.0325	T	32.0864	OBFJJEJF_01228 hypothetical protein
163561	OBFJJEJF_01184	1158	960.984	2	2	2	2.41003	0	0	2.83227	2.83227	2.83227	T	1.22753	OBFJJEJF_01184 Glycerate kinase
119188	OBFJJEJF_01181	1188	1050.93	2	2	2	2.26085	0	0	2.58986	2.58986	2.58986	T	1.12247	OBFJJEJF_01181 S-adenosylmethionine synthase
28708	OBFJJEJF_01173	1293	1153.39	2	2	2	2.24208	0	0	2.35979	2.35979	2.35979	T	1.02275	OBFJJEJF_01173 UDP-N-acetylglucosamine 1-carboxyvinyltransferase 2
13101	OBFJJEJF_01172	2478	2388.01	5	5	5	5.18842	0	0	2.84941	2.84941	2.84941	T	1.23496	OBFJJEJF_01172 hypothetical protein
221295	OBFJJEJF_01171	699	755.241	4	4	4	3.70213	0	0	7.20767	7.20767	7.20767	T	3.12387	OBFJJEJF_01171 hypothetical protein
169203	OBFJJEJF_01023	1251	1250.67	3	3	3	3.0008	0	0	3.26437	3.26437	3.26437	T	1.41481	OBFJJEJF_01023 UDP-N-acetylglucosamine 1-carboxyvinyltransferase 1
111914	OBFJJEJF_01019	1761	1559.03	3	3	3	3.38864	0	0	2.61871	2.61871	2.61871	T	1.13497	OBFJJEJF_01019 Stage V sporulation protein D
47063	OBFJJEJF_01015	426	345.065	2	2	2	2.4691	0	0	7.88767	7.88767	7.88767	T	3.41859	OBFJJEJF_01015 Transcriptional regulator MraZ
19057	OBFJJEJF_00995	936	763.622	2	2	2	2.45148	0	0	3.56428	3.56428	3.56428	T	1.54479	OBFJJEJF_00995 Ornithine carbamoyltransferase, catabolic
230890	OBFJJEJF_00993	936	876.541	5	5	5	5.33917	0	0	7.7628	7.7628	7.7628	T	3.36447	OBFJJEJF_00993 Modulator of FtsH protease HflK
92398	OBFJJEJF_00980	861	857.793	2	2	2	2.00748	0	0	3.17298	3.17298	3.17298	T	1.3752	OBFJJEJF_00980 hypothetical protein
75172	OBFJJEJF_00977	1341	1396.78	3	3	3	2.8802	0	0	2.9229	2.9229	2.9229	T	1.26681	OBFJJEJF_00977 D-alanyl-D-alanine carboxypeptidase DacB
2083	OBFJJEJF_00970	858	1108.79	2	2	2	1.54763	0	0	2.45471	2.45471	2.45471	T	1.0639	OBFJJEJF_00970 Peptidoglycan-N-acetylmuramic acid deacetylase PdaA
164286	OBFJJEJF_00944	990	939.128	2	2	2	2.10834	0	0	2.89818	2.89818	2.89818	T	1.2561	OBFJJEJF_00944 Cysteine synthase
129588	OBFJJEJF_00918	912	659.753	3	3	3	4.14701	0	0	6.18814	6.18814	6.18814	T	2.682	OBFJJEJF_00918 O-acetylserine dependent cystathionine beta-synthase
81697	OBFJJEJF_00914	1038	866.561	2	2	2	2.39568	0	0	3.14088	3.14088	3.14088	T	1.36128	OBFJJEJF_00914 Putative aliphatic sulfonates-binding protein
168983	OBFJJEJF_00901	822	676.053	7	7	7	8.51117	0	0	14.0909	14.0909	14.0909	T	6.1071	OBFJJEJF_00901 hypothetical protein
158778	OBFJJEJF_00900	996	1090.47	2	2	2	1.82674	0	0	2.49596	2.49596	2.49596	T	1.08177	OBFJJEJF_00900 Spore photoproduct lyase
161843	OBFJJEJF_00879	1083	998.625	3	3	3	3.25347	0	0	4.08826	4.08826	4.08826	T	1.77189	OBFJJEJF_00879 Putative 4,5-dihydroxyphthalate dehydrogenase
134742	OBFJJEJF_00876	633	355.908	2	2	2	3.5571	0	0	7.64738	7.64738	7.64738	T	3.31444	OBFJJEJF_00876 HTH-type transcriptional regulator AcrR
1536	OBFJJEJF_00863	969	797.899	2	2	2	2.42888	0	0	3.41116	3.41116	3.41116	T	1.47843	OBFJJEJF_00863 Extracellular exo-alpha-(1-
160454	OBFJJEJF_00835	267	142.709	2	2	2	3.74187	0	0	19.0721	19.0721	19.0721	T	8.266	OBFJJEJF_00835 30S ribosomal protein S15
156685	OBFJJEJF_00834	2130	2327.32	4	4	4	3.66086	0	0	2.33896	2.33896	2.33896	T	1.01373	OBFJJEJF_00834 Polyribonucleotide nucleotidyltransferase
225609	OBFJJEJF_00821	843	636.982	2	2	2	2.64685	0	0	4.2729	4.2729	4.2729	T	1.85191	OBFJJEJF_00821 Fatty acid-binding protein
123113	OBFJJEJF_00811	627	483.858	2	2	2	2.59167	0	0	5.62512	5.62512	5.62512	T	2.43798	OBFJJEJF_00811 hypothetical protein
115102	OBFJJEJF_00810	1446	1206.75	7	7	7	8.3878	0	0	7.89405	7.89405	7.89405	T	3.42135	OBFJJEJF_00810 Glycogen synthase
97741	OBFJJEJF_00809	807	582.323	3	3	3	4.15749	0	0	7.01097	7.01097	7.01097	T	3.03862	OBFJJEJF_00809 Stage 0 sporulation protein A
148587	OBFJJEJF_00789	720	571.39	4	4	4	5.04034	0	0	9.52681	9.52681	9.52681	T	4.12901	OBFJJEJF_00789 Adapter protein MecA 2
80168	OBFJJEJF_00766	1323	1177.59	2	2	2	2.24696	0	0	2.3113	2.3113	2.3113	T	1.00174	OBFJJEJF_00766 Alpha-galactosidase
234855	OBFJJEJF_00757	663	472.339	4	4	4	5.61461	0	0	11.5246	11.5246	11.5246	T	4.99487	OBFJJEJF_00757 Chromosome-anchoring protein RacA
112718	OBFJJEJF_00746	759	765.469	2	2	2	1.9831	0	0	3.55568	3.55568	3.55568	T	1.54106	OBFJJEJF_00746 Phosphate-import ATP-binding protein PhnC
103240	OBFJJEJF_00745	1107	977.289	2	2	2	2.26545	0	0	2.78501	2.78501	2.78501	T	1.20705	OBFJJEJF_00745 hypothetical protein
89720	OBFJJEJF_00744	975	892.579	2	2	2	2.18468	0	0	3.04932	3.04932	3.04932	T	1.3216	OBFJJEJF_00744 Catabolite control protein A
215827	OBFJJEJF_00721	1035	1117.74	2	2	2	1.85195	0	0	2.43506	2.43506	2.43506	T	1.05538	OBFJJEJF_00721 UDP-glucose 4-epimerase
45934	OBFJJEJF_00708	1986	1939.55	4	4	4	4.09579	0	0	2.80659	2.80659	2.80659	T	1.2164	OBFJJEJF_00708 Purine-binding protein
14558	OBFJJEJF_00706	522	410.125	2	2	2	2.54557	0	0	6.63643	6.63643	6.63643	T	2.87629	OBFJJEJF_00706 FMN reductase [NAD(P)H]
99028	OBFJJEJF_00693	801	628.555	2	2	2	2.5487	0	0	4.33019	4.33019	4.33019	T	1.87674	OBFJJEJF_00693 hypothetical protein
85299	OBFJJEJF_00691	179	90.4655	2	2	2	3.95731	0	0	30.0862	30.0862	30.0862	T	13.0396	OBFJJEJF_00691 6S
55624	OBFJJEJF_00689	1704	1623.26	3	3	3	3.14922	0	0	2.51509	2.51509	2.51509	T	1.09006	OBFJJEJF_00689 Serine protease AprX
24955	OBFJJEJF_00687	1011	949.001	3	3	3	3.19599	0	0	4.30204	4.30204	4.30204	T	1.86454	OBFJJEJF_00687 Deoxyguanosinetriphosphate triphosphohydrolase-like protein
228869	OBFJJEJF_00685	1209	1123.8	2	2	2	2.15162	0	0	2.42192	2.42192	2.42192	T	1.04968	OBFJJEJF_00685 RNA polymerase sigma factor SigA
175319	OBFJJEJF_00681	555	610.261	3	3	3	2.72834	0	0	6.68999	6.68999	6.68999	T	2.8995	OBFJJEJF_00681 hypothetical protein
168194	OBFJJEJF_00680	414	388.229	4	4	4	4.26552	0	0	14.0214	14.0214	14.0214	T	6.077	OBFJJEJF_00680 RNaseP_bact_a
97853	OBFJJEJF_00674	906	876.166	2	2	2	2.0681	0	0	3.10645	3.10645	3.10645	T	1.34636	OBFJJEJF_00674 HTH-type transcriptional regulator CynR
86752	OBFJJEJF_00673	1335	1322.27	4	4	4	4.03852	0	0	4.11681	4.11681	4.11681	T	1.78426	OBFJJEJF_00673 hypothetical protein
140645	OBFJJEJF_00658	291	251.602	3	3	3	3.46977	0	0	16.2266	16.2266	16.2266	T	7.03275	OBFJJEJF_00658 RNA polymerase sigma-35 factor
105097	OBFJJEJF_00653	906	800.02	2	2	2	2.26494	0	0	3.40212	3.40212	3.40212	T	1.47451	OBFJJEJF_00653 Periplasmic [NiFe] hydrogenase small subunit
54857	OBFJJEJF_00649	402	373.917	2	2	2	2.15021	0	0	7.27906	7.27906	7.27906	T	3.15481	OBFJJEJF_00649 RNA polymerase sigma-K factor
54375	OBFJJEJF_00589	879	846.285	2	2	2	2.07731	0	0	3.21613	3.21613	3.21613	T	1.3939	OBFJJEJF_00589 Putative ribosome biogenesis GTPase RsgA
59890	OBFJJEJF_00564	1227	1170.43	2	2	2	2.09666	0	0	2.32543	2.32543	2.32543	T	1.00786	OBFJJEJF_00564 hypothetical protein
2699	OBFJJEJF_00559	1476	1244.78	10	10	10	11.8575	0	0	10.9327	10.9327	10.9327	T	4.73833	OBFJJEJF_00559 Stage IV sporulation protein A
222427	OBFJJEJF_00558	1602	1448.16	7	7	7	7.74363	0	0	6.57813	6.57813	6.57813	T	2.85102	OBFJJEJF_00558 Ribonuclease
195029	OBFJJEJF_00518	522	358.88	3	3	3	4.36357	0	0	11.3761	11.3761	11.3761	T	4.93049	OBFJJEJF_00518 Cell division protein SepF
46795	OBFJJEJF_00504	1818	1636.71	3	3	3	3.3323	0	0	2.49442	2.49442	2.49442	T	1.0811	OBFJJEJF_00504 Glutamine--fructose-6-phosphate aminotransferase [isomerizing]
35135	OBFJJEJF_00472	894	675.879	2	2	2	2.64544	0	0	4.027	4.027	4.027	T	1.74534	OBFJJEJF_00472 hypothetical protein
8068	OBFJJEJF_00466	975	754.267	2	2	2	2.58529	0	0	3.60848	3.60848	3.60848	T	1.56395	OBFJJEJF_00466 hypothetical protein
84091	OBFJJEJF_00393	1065	951.232	2	2	2	2.2392	0	0	2.8613	2.8613	2.8613	T	1.24011	OBFJJEJF_00393 D-alanine--D-alanine ligase
126120	OBFJJEJF_00375	1146	1010.66	2	2	2	2.26782	0	0	2.69305	2.69305	2.69305	T	1.16719	OBFJJEJF_00375 Spore germination protein YaaH
66795	OBFJJEJF_00302	1308	820.305	2	2	2	3.18906	0	0	3.31799	3.31799	3.31799	T	1.43805	OBFJJEJF_00302 Spore germination protein YaaH
188010	OBFJJEJF_00294	1644	1480.24	5	5	5	5.55314	0	0	4.59682	4.59682	4.59682	T	1.9923	OBFJJEJF_00294 Cyclic di-GMP phosphodiesterase Gmr
13453	OBFJJEJF_00271	315	191.524	2	2	2	3.28941	0	0	14.2111	14.2111	14.2111	T	6.15921	OBFJJEJF_00271 hypothetical protein
86693	OBFJJEJF_00239	903	727.897	5	5	5	6.2028	0	0	9.34803	9.34803	9.34803	T	4.05152	OBFJJEJF_00239 Membrane lipoprotein TpN32
215432	OBFJJEJF_00230	741	685.406	2	2	2	2.16222	0	0	3.97102	3.97102	3.97102	T	1.72108	OBFJJEJF_00230 RNA polymerase sigma-35 factor
206201	OBFJJEJF_00229	894	691.029	2	2	2	2.58745	0	0	3.93871	3.93871	3.93871	T	1.70707	OBFJJEJF_00229 hypothetical protein
3396	OBFJJEJF_00215	1302	1099.98	2	2	2	2.36733	0	0	2.47438	2.47438	2.47438	T	1.07242	OBFJJEJF_00215 ATP-dependent Clp protease ATP-binding subunit ClpX
166939	OBFJJEJF_00211	1446	1291.05	3	3	3	3.36005	0	0	3.16226	3.16226	3.16226	T	1.37055	OBFJJEJF_00211 hypothetical protein
92642	OBFJJEJF_00205	1122	1086.8	6	6	6	6.19435	0	0	7.51317	7.51317	7.51317	T	3.25628	OBFJJEJF_00205 D-galactose-binding periplasmic protein
203520	OBFJJEJF_00171	1236	1055.79	5	5	5	5.85342	0	0	6.44483	6.44483	6.44483	T	2.79325	OBFJJEJF_00171 D-alanyl-D-alanine carboxypeptidase DacF
123223	OBFJJEJF_00144	873	890.652	2	2	2	1.96036	0	0	3.05592	3.05592	3.05592	T	1.32446	OBFJJEJF_00144 Modulator of FtsH protease HflC
112438	OBFJJEJF_00143	1020	878.648	3	3	3	3.48262	0	0	4.64651	4.64651	4.64651	T	2.01384	OBFJJEJF_00143 Modulator of FtsH protease HflK
99903	OBFJJEJF_00142	1035	1056.2	2	2	2	1.95986	0	0	2.57694	2.57694	2.57694	T	1.11687	OBFJJEJF_00142 hypothetical protein
23248	OBFJJEJF_00135	1341	1319.66	3	3	3	3.0485	0	0	3.0937	3.0937	3.0937	T	1.34084	OBFJJEJF_00135 GDP-4-keto-6-deoxy-D-mannose-3-dehydratase / pyridoxamine-phosphate transaminase
7056	OBFJJEJF_00134	840	761.998	2	2	2	2.20473	0	0	3.57188	3.57188	3.57188	T	1.54808	OBFJJEJF_00134 hypothetical protein
60418	OBFJJEJF_00081	975	1006.55	2	2	2	1.93731	0	0	2.70406	2.70406	2.70406	T	1.17196	OBFJJEJF_00081 Ribose import binding protein RbsB
13655	OBFJJEJF_00049	1353	1202.09	5	5	5	5.62769	0	0	5.66047	5.66047	5.66047	T	2.4533	OBFJJEJF_00049 Putrescine aminotransferase
172409	OBFJJEJF_00042	909	654.307	2	2	2	2.77851	0	0	4.15977	4.15977	4.15977	T	1.80288	OBFJJEJF_00042 Cell division protein FtsX
156870	OBFJJEJF_00040	1299	1136.38	2	2	2	2.2862	0	0	2.39511	2.39511	2.39511	T	1.03806	OBFJJEJF_00040 putative CtpA-like serine protease
141276	OBFJJEJF_00039	1023	924.291	2	2	2	2.21359	0	0	2.9447	2.9447	2.9447	T	1.27626	OBFJJEJF_00039 Low specificity L-threonine aldolase
217396	NABHMFJJ_00354	360	332.007	2	2	2	2.16863	0	0	8.19791	8.19791	8.19791	T	3.55305	NABHMFJJ_00354 transfer-messenger RNA, SsrA
133202	lcl|FP236843.1_cds_CAX58806.1_1275	444	332.657	2	2	2	2.66942	0	0	8.1819	8.1819	8.1819	T	3.54611	lcl|FP236843.1_cds_CAX58806.1_1275 [gene=fur] [protein=Ferric uptake regulation protein] [protein_id=CAX58806.1] [location=complement(1450614..1451057)]
169692	lcl|CP003278.1_cds_STBHUCCB_43040_4119	303	190.375	2	2	2	3.1832	0	0	14.2969	14.2969	14.2969	T	6.19639	lcl|CP003278.1_cds_STBHUCCB_43040_4119 [gene=STBHUCCB_43040] [protein=hypothetical protein] [protein_id=AEZ47882.1] [location=4207729..4208031]
165356	lcl|CP003278.1_cds_STBHUCCB_43030_4118	594	447.895	2	2	2	2.65241	0	0	6.07679	6.07679	6.07679	T	2.63373	lcl|CP003278.1_cds_STBHUCCB_43030_4118 [gene=STBHUCCB_43030] [protein=hypothetical protein] [protein_id=AEZ47881.1] [location=4207139..4207732]
75418	lcl|CP002038.1_cds_ABF-0017230_813	1635	1682.6	3	3	3	2.91513	0	0	2.42639	2.42639	2.42639	T	1.05162	lcl|CP002038.1_cds_ABF-0017230_813 [gene=Dda3937_01727] [protein=hypothetical protein] [protein_id=ADM97031.1] [location=complement(883049..884683)]
222700	lcl|CP002038.1_cds_ABF-0016920_4073	390	248.381	5	5	5	7.85084	0	0	27.395	27.395	27.395	T	11.8732	lcl|CP002038.1_cds_ABF-0016920_4073 [gene=rpsK] [protein=30S ribosomal subunit protein S11] [protein_id=ADN00276.1] [location=complement(4380291..4380680)]
227462	lcl|CP002038.1_cds_ABF-0016919_4074	357	244.059	2	2	2	2.92552	0	0	11.1521	11.1521	11.1521	T	4.8334	lcl|CP002038.1_cds_ABF-0016919_4074 [gene=rpsM] [protein=30S ribosomal subunit protein S13] [protein_id=ADN00277.1] [location=complement(4380697..4381053)]
104405	lcl|CP002038.1_cds_ABF-0016895_4094	303	177.062	2	2	2	3.42252	0	0	15.3718	15.3718	15.3718	T	6.66226	lcl|CP002038.1_cds_ABF-0016895_4094 [gene=rplW] [protein=50S ribosomal subunit protein L23] [protein_id=ADN00297.1] [location=complement(4389970..4390272)]
104041	lcl|CP002038.1_cds_ABF-0016224_4508	258	174.736	2	2	2	2.95303	0	0	15.5765	15.5765	15.5765	T	6.75098	lcl|CP002038.1_cds_ABF-0016224_4508 [gene=Dda3937_01062] [protein=hypothetical protein] [protein_id=ADN00710.1] [location=4853100..4853357]
65925	lcl|CP002038.1_cds_ABF-0014690_2924	927	704.985	2	2	2	2.62984	0	0	3.86074	3.86074	3.86074	T	1.67328	lcl|CP002038.1_cds_ABF-0014690_2924 [gene=Dda3937_00100] [protein=hypothetical protein] [protein_id=ADM99129.1] [location=3129435..3130361]
51260	lcl|CP001657.1_cds_PC1_3804_3756	186	83.3989	3	3	3	6.69074	0	0	48.9532	48.9532	48.9532	T	21.2168	lcl|CP001657.1_cds_PC1_3804_3756 [gene=PC1_3804] [protein=ribosomal protein L30] [protein_id=ACT14819.1] [location=complement(4299602..4299787)]
48381	lcl|CP001657.1_cds_PC1_3803_3755	435	250.095	2	2	2	3.47868	0	0	10.8829	10.8829	10.8829	T	4.71675	lcl|CP001657.1_cds_PC1_3803_3755 [gene=PC1_3803] [protein=ribosomal protein L15] [protein_id=ACT14818.1] [location=complement(4299164..4299598)]
24499	lcl|CP001657.1_cds_PC1_3800_3752	357	208.203	4	4	4	6.85868	0	0	26.1452	26.1452	26.1452	T	11.3316	lcl|CP001657.1_cds_PC1_3800_3752 [gene=PC1_3800] [protein=ribosomal protein S13] [protein_id=ACT14815.1] [location=complement(4297172..4297528)]
114385	lcl|CP001657.1_cds_PC1_3711_3663	960	827.436	2	2	2	2.32042	0	0	3.28939	3.28939	3.28939	T	1.42565	lcl|CP001657.1_cds_PC1_3711_3663 [gene=PC1_3711] [protein=glutathione synthetase] [protein_id=ACT14726.1] [location=4189634..4190593]
46481	lcl|CP001657.1_cds_PC1_3276_3230	762	565.542	3	3	3	4.04214	0	0	7.219	7.219	7.219	T	3.12878	lcl|CP001657.1_cds_PC1_3276_3230 [gene=PC1_3276] [protein=conserved hypothetical protein] [protein_id=ACT14293.1] [location=3690808..3691569]
33128	lcl|CP001657.1_cds_PC1_3031_2991	1215	1142.53	2	2	2	2.12686	0	0	2.38222	2.38222	2.38222	T	1.03248	lcl|CP001657.1_cds_PC1_3031_2991 [gene=PC1_3031] [protein=cysteine desulfurase IscS] [protein_id=ACT14054.1] [location=complement(3415533..3416747)]
16456	lcl|CP001657.1_cds_PC1_1981_1959	408	276.042	2	2	2	2.95607	0	0	9.85995	9.85995	9.85995	T	4.27339	lcl|CP001657.1_cds_PC1_1981_1959 [gene=PC1_1981] [protein=histone family protein nucleoid-structuring protein H-NS] [protein_id=ACT13022.1] [location=complement(2274687..2275094)]
11374	lcl|CP001657.1_cds_PC1_1889_1867	543	422.969	8	8	8	10.2703	0	0	25.7396	25.7396	25.7396	T	11.1558	lcl|CP001657.1_cds_PC1_1889_1867 [gene=PC1_1889] [protein=translation initiation factor IF-3] [protein_id=ACT12930.1] [location=2182391..2182933]
147821	lcl|CP001657.1_cds_PC1_0583_575	576	536.04	2	2	2	2.14909	0	0	5.07754	5.07754	5.07754	T	2.20065	lcl|CP001657.1_cds_PC1_0583_575 [gene=PC1_0583] [protein=protein of unknown function DUF150] [protein_id=ACT11638.1] [location=679311..679886]
74467	lcl|AE005174.2_cds_AAG58446.1_4212	1185	1052.55	2	2	2	2.25168	0	0	2.58588	2.58588	2.58588	T	1.12074	lcl|AE005174.2_cds_AAG58446.1_4212 [gene=tufA] [protein=protein chain elongation factor EF-Tu (duplicate of tufB)] [protein_id=AAG58446.1] [location=complement(4257273..4258457)]
51828	lcl|AE005174.2_cds_AAG57751.1_3517	120	26.0853	2	2	2	9.20058	0	0	104.341	104.341	104.341	T	45.2222	lcl|AE005174.2_cds_AAG57751.1_3517 [gene=Z3938] [protein=hypothetical protein] [protein_id=AAG57751.1] [location=3559119..3559238]
202076	Brenneria goodwinii_04813	1095	943.076	4	4	4	4.64438	0	0	5.7721	5.7721	5.7721	T	2.50168	Brenneria goodwinii_04813 putative tRNA-dihydrouridine synthase
185442	Brenneria goodwinii_04811	609	385.477	6	6	6	9.47916	0	0	21.1823	21.1823	21.1823	T	9.18059	Brenneria goodwinii_04811 Leucine efflux protein
177725	Brenneria goodwinii_04810	990	814.158	4	4	4	4.86392	0	0	6.68608	6.68608	6.68608	T	2.89781	Brenneria goodwinii_04810 Quinone oxidoreductase 1
165526	Brenneria goodwinii_04809	1356	1141.96	4	4	4	4.74974	0	0	4.76684	4.76684	4.76684	T	2.06599	Brenneria goodwinii_04809 Replicative DNA helicase
149340	Brenneria goodwinii_04808	1080	1042.63	3	3	3	3.10752	0	0	3.91571	3.91571	3.91571	T	1.6971	Brenneria goodwinii_04808 Alanine racemase, biosynthetic
129821	Brenneria goodwinii_04806	615	516.341	3	3	3	3.57322	0	0	7.90687	7.90687	7.90687	T	3.42691	Brenneria goodwinii_04806 hypothetical protein
107484	Brenneria goodwinii_04804	1815	1690.69	3	3	3	3.22058	0	0	2.41478	2.41478	2.41478	T	1.04659	Brenneria goodwinii_04804 Phosphogluconate dehydratase
85841	Brenneria goodwinii_04803	1350	1217.43	6	6	6	6.65335	0	0	6.70698	6.70698	6.70698	T	2.90686	Brenneria goodwinii_04803 Low-affinity gluconate transporter
61984	Brenneria goodwinii_04801	1674	1532.46	7	7	7	7.64651	0	0	6.21624	6.21624	6.21624	T	2.69417	Brenneria goodwinii_04801 Methyl-accepting chemotaxis protein I
42088	Brenneria goodwinii_04800	99	11.0866	2	2	2	17.8593	0	0	245.5	245.5	245.5	T	106.402	Brenneria goodwinii_04800 hypothetical protein
32194	Brenneria goodwinii_04797	2838	2325.12	6	6	6	7.3235	0	0	3.51178	3.51178	3.51178	T	1.52204	Brenneria goodwinii_04797 UvrABC system protein A
229274	Brenneria goodwinii_04795	1158	1151.7	7	7	7	7.03831	0	0	8.27142	8.27142	8.27142	T	3.58491	Brenneria goodwinii_04795 Calcineurin-like phosphoesterase
206455	Brenneria goodwinii_04793	855	639.208	2	2	2	2.67518	0	0	4.25802	4.25802	4.25802	T	1.84546	Brenneria goodwinii_04793 Manganese transport system membrane protein MntB
195800	Brenneria goodwinii_04792	879	828.021	5	5	5	5.30784	0	0	8.21768	8.21768	8.21768	T	3.56161	Brenneria goodwinii_04792 Manganese ABC transporter substrate-binding lipoprotein precursor
184899	Brenneria goodwinii_04791	759	557.962	2	2	2	2.72061	0	0	4.87804	4.87804	4.87804	T	2.11418	Brenneria goodwinii_04791 HTH-type transcriptional repressor GlcR
175381	Brenneria goodwinii_04790	981	890.435	3	3	3	3.30513	0	0	4.585	4.585	4.585	T	1.98718	Brenneria goodwinii_04790 4-hydroxythreonine-4-phosphate dehydrogenase 2
163342	Brenneria goodwinii_04789	1314	1152.98	3	3	3	3.41897	0	0	3.54096	3.54096	3.54096	T	1.53468	Brenneria goodwinii_04789 hypothetical protein
147703	Brenneria goodwinii_04788	1137	1007.46	3	3	3	3.38575	0	0	4.05243	4.05243	4.05243	T	1.75636	Brenneria goodwinii_04788 1,3-propanediol dehydrogenase
133701	Brenneria goodwinii_04787	885	828.523	4	4	4	4.27266	0	0	6.57015	6.57015	6.57015	T	2.84756	Brenneria goodwinii_04787 4-hydroxy-tetrahydrodipicolinate synthase
122838	Brenneria goodwinii_04786	951	734.824	5	5	5	6.47094	0	0	9.25991	9.25991	9.25991	T	4.01333	Brenneria goodwinii_04786 D-3-phosphoglycerate dehydrogenase
111079	Brenneria goodwinii_04785	1323	965.072	5	5	5	6.85441	0	0	7.05067	7.05067	7.05067	T	3.05583	Brenneria goodwinii_04785 putative galactarate transporter
95132	Brenneria goodwinii_04784	363	217.144	5	5	5	8.35849	0	0	31.3359	31.3359	31.3359	T	13.5812	Brenneria goodwinii_04784 hypothetical protein
30642	Brenneria goodwinii_04779	2757	2947.62	8	8	8	7.48265	0	0	3.69351	3.69351	3.69351	T	1.6008	Brenneria goodwinii_04779 Serine/threonine-protein kinase PknK
235533	Brenneria goodwinii_04778	927	844.512	4	4	4	4.3907	0	0	6.44576	6.44576	6.44576	T	2.79365	Brenneria goodwinii_04778 hypothetical protein
224271	Brenneria goodwinii_04777	1014	916.64	2	2	2	2.21243	0	0	2.96928	2.96928	2.96928	T	1.28691	Brenneria goodwinii_04777 Ferrienterobactin-binding periplasmic protein precursor
199045	Brenneria goodwinii_04775	1035	1002.01	3	3	3	3.09878	0	0	4.07447	4.07447	4.07447	T	1.76591	Brenneria goodwinii_04775 Ferric enterobactin transport system permease protein FepG
176285	Brenneria goodwinii_04773	1071	938.991	2	2	2	2.28117	0	0	2.8986	2.8986	2.8986	T	1.25628	Brenneria goodwinii_04773 N-ethylmaleimide reductase
163109	Brenneria goodwinii_04772	2664	2484.09	7	7	7	7.50698	0	0	3.83487	3.83487	3.83487	T	1.66207	Brenneria goodwinii_04772 Aconitate hydratase 2
101567	Brenneria goodwinii_04769	2298	2536.77	6	6	6	5.43526	0	0	3.21877	3.21877	3.21877	T	1.39505	Brenneria goodwinii_04769 Ferrienterobactin receptor precursor
74368	Brenneria goodwinii_04768	987	947.824	2	2	2	2.08267	0	0	2.87159	2.87159	2.87159	T	1.24457	Brenneria goodwinii_04768 Regulatory protein PchR
62224	Brenneria goodwinii_04767	1173	1023.24	3	3	3	3.43909	0	0	3.98993	3.98993	3.98993	T	1.72927	Brenneria goodwinii_04767 fermentation/respiration switch protein
48057	Brenneria goodwinii_04766	1428	1194.69	8	8	8	9.56232	0	0	9.11287	9.11287	9.11287	T	3.9496	Brenneria goodwinii_04766 Dihydrolipoyl dehydrogenase
30805	Brenneria goodwinii_04765	1881	1512.86	8	8	8	9.94675	0	0	7.19636	7.19636	7.19636	T	3.11897	Brenneria goodwinii_04765 Dihydrolipoyllysine-residue acetyltransferase component of pyruvate dehydrogenase complex
8427	Brenneria goodwinii_04764	2664	2540.19	22	22	22	23.0723	0	0	11.7863	11.7863	11.7863	T	5.10828	Brenneria goodwinii_04764 Pyruvate dehydrogenase E1 component
212351	Brenneria goodwinii_04762	765	654.907	9	9	9	10.5129	0	0	18.7018	18.7018	18.7018	T	8.10552	Brenneria goodwinii_04762 Pyruvate dehydrogenase complex repressor
202704	Brenneria goodwinii_04761	1359	1146.21	8	8	8	9.48516	0	0	9.49829	9.49829	9.49829	T	4.11664	Brenneria goodwinii_04761 Aromatic amino acid transport protein AroP
106018	Brenneria goodwinii_04755	855	653.023	5	5	5	6.54648	0	0	10.4199	10.4199	10.4199	T	4.51606	Brenneria goodwinii_04755 regulatory protein AmpE
95493	Brenneria goodwinii_04754	576	425.176	3	3	3	4.0642	0	0	9.60225	9.60225	9.60225	T	4.1617	Brenneria goodwinii_04754 1,6-anhydro-N-acetylmuramyl-L-alanine amidase AmpD
71196	Brenneria goodwinii_04751	1443	1312.12	3	3	3	3.29924	0	0	3.11149	3.11149	3.11149	T	1.34855	Brenneria goodwinii_04751 Putative type II secretion system protein E
53855	Brenneria goodwinii_04750	1206	1207.77	3	3	3	2.9956	0	0	3.38032	3.38032	3.38032	T	1.46506	Brenneria goodwinii_04750 Type II secretion system protein F
39268	Brenneria goodwinii_04749	1041	863.682	4	4	4	4.82122	0	0	6.3027	6.3027	6.3027	T	2.73165	Brenneria goodwinii_04749 GMP reductase
26511	Brenneria goodwinii_04748	1578	1358.16	7	7	7	8.13305	0	0	7.01401	7.01401	7.01401	T	3.03994	Brenneria goodwinii_04748 Intracellular exo-alpha-L-arabinofuranosidase 2
219522	Brenneria goodwinii_04743	2751	2504.21	13	13	13	14.2812	0	0	7.06469	7.06469	7.06469	T	3.0619	Brenneria goodwinii_04743 preprotein translocase subunit SecA
186970	Brenneria goodwinii_04742	513	485.342	3	3	3	3.17096	0	0	8.41189	8.41189	8.41189	T	3.64579	Brenneria goodwinii_04742 Secretion monitor precursor
180311	Brenneria goodwinii_04741	528	449.416	3	3	3	3.52457	0	0	9.08433	9.08433	9.08433	T	3.93723	Brenneria goodwinii_04741 hypothetical protein
173482	Brenneria goodwinii_04740	921	717.483	9	9	9	11.5529	0	0	17.0707	17.0707	17.0707	T	7.39859	Brenneria goodwinii_04740 UDP-3-O-[3-hydroxymyristoyl] N-acetylglucosamine deacetylase
162167	Brenneria goodwinii_04739	1149	955.272	6	6	6	7.21679	0	0	8.54761	8.54761	8.54761	T	3.70461	Brenneria goodwinii_04739 Cell division protein FtsZ
148359	Brenneria goodwinii_04738	1257	1049.23	3	3	3	3.59405	0	0	3.89108	3.89108	3.89108	T	1.68643	Brenneria goodwinii_04738 Cell division protein FtsA
133008	Brenneria goodwinii_04737	867	712.246	4	4	4	4.86911	0	0	7.64276	7.64276	7.64276	T	3.31244	Brenneria goodwinii_04737 Cell division protein FtsQ
122287	Brenneria goodwinii_04736	921	740.948	3	3	3	3.72901	0	0	5.51003	5.51003	5.51003	T	2.38809	Brenneria goodwinii_04736 D-alanine--D-alanine ligase
93333	Brenneria goodwinii_04734	1092	988.448	3	3	3	3.31429	0	0	4.13036	4.13036	4.13036	T	1.79013	Brenneria goodwinii_04734 UDP-N-acetylglucosamine--N-acetylmuramyl-(pentapeptide) pyrophosphoryl-undecaprenol N-acetylglucosamine transferase
80097	Brenneria goodwinii_04733	1203	1022.01	5	5	5	5.88546	0	0	6.65787	6.65787	6.65787	T	2.88558	Brenneria goodwinii_04733 Lipid II flippase FtsW
65462	Brenneria goodwinii_04732	1317	1209.62	3	3	3	3.26633	0	0	3.37516	3.37516	3.37516	T	1.46282	Brenneria goodwinii_04732 UDP-N-acetylmuramoylalanine--D-glutamate ligase
49633	Brenneria goodwinii_04731	1083	927.762	3	3	3	3.50198	0	0	4.40053	4.40053	4.40053	T	1.90723	Brenneria goodwinii_04731 Phospho-N-acetylmuramoyl-pentapeptide-transferase
36360	Brenneria goodwinii_04730	1362	1131.98	3	3	3	3.60959	0	0	3.60663	3.60663	3.60663	T	1.56315	Brenneria goodwinii_04730 UDP-N-acetylmuramoyl-tripeptide--D-alanyl-D-alanine ligase
2086	Brenneria goodwinii_04728	1764	1640.54	6	6	6	6.45153	0	0	4.97719	4.97719	4.97719	T	2.15716	Brenneria goodwinii_04728 Peptidoglycan synthase FtsI precursor
214074	Brenneria goodwinii_04726	942	738.179	2	2	2	2.55223	0	0	3.68713	3.68713	3.68713	T	1.59804	Brenneria goodwinii_04726 Ribosomal RNA small subunit methyltransferase H
196472	Brenneria goodwinii_04724	474	371.035	4	4	4	5.11003	0	0	14.6712	14.6712	14.6712	T	6.35863	Brenneria goodwinii_04724 L-alanine exporter AlaE
190271	Brenneria goodwinii_04723	522	423.038	2	2	2	2.46786	0	0	6.43384	6.43384	6.43384	T	2.78849	Brenneria goodwinii_04723 Peptide deformylase
183513	Brenneria goodwinii_04722	1317	1193.02	3	3	3	3.31178	0	0	3.42212	3.42212	3.42212	T	1.48318	Brenneria goodwinii_04722 Mitochondrial ribosomal death-associated protein 3
167580	Brenneria goodwinii_04721	1005	736.858	4	4	4	5.45559	0	0	7.38748	7.38748	7.38748	T	3.2018	Brenneria goodwinii_04721 Catabolite repressor/activator
155297	Brenneria goodwinii_04720	492	474.372	2	2	2	2.07432	0	0	5.73761	5.73761	5.73761	T	2.48673	Brenneria goodwinii_04720 Acetolactate synthase isozyme 3 small subunit
149055	Brenneria goodwinii_04719	1719	1655.64	7	7	7	7.26787	0	0	5.75376	5.75376	5.75376	T	2.49373	Brenneria goodwinii_04719 Acetolactate synthase isozyme 3 large subunit
123556	Brenneria goodwinii_04716	1581	1465.15	9	9	9	9.71164	0	0	8.35951	8.35951	8.35951	T	3.62309	Brenneria goodwinii_04716 2-isopropylmalate synthase
104527	Brenneria goodwinii_04715	1092	1097.64	3	3	3	2.98457	0	0	3.71946	3.71946	3.71946	T	1.61205	Brenneria goodwinii_04715 3-isopropylmalate dehydrogenase
91180	Brenneria goodwinii_04714	1404	1291.08	5	5	5	5.4373	0	0	5.27031	5.27031	5.27031	T	2.2842	Brenneria goodwinii_04714 3-isopropylmalate dehydratase large subunit
66617	Brenneria goodwinii_04712	711	710.908	4	4	4	4.00052	0	0	7.65714	7.65714	7.65714	T	3.31867	Brenneria goodwinii_04712 hypothetical protein
57705	Brenneria goodwinii_04711	963	943.026	3	3	3	3.06354	0	0	4.3293	4.3293	4.3293	T	1.87636	Brenneria goodwinii_04711 Phosphate-import protein PhnD precursor
45886	Brenneria goodwinii_04710	834	717.155	2	2	2	2.32586	0	0	3.79522	3.79522	3.79522	T	1.64488	Brenneria goodwinii_04710 Arginine transport ATP-binding protein ArtM
12837	Brenneria goodwinii_04706	262	172.017	4	4	4	6.0924	0	0	31.6452	31.6452	31.6452	T	13.7153	Brenneria goodwinii_04706 SgrS
224691	Brenneria goodwinii_04703	1038	959.305	4	4	4	4.32813	0	0	5.67445	5.67445	5.67445	T	2.45935	Brenneria goodwinii_04703 Thiamine-binding periplasmic protein precursor
212043	Brenneria goodwinii_04702	1611	1670.06	3	3	3	2.89391	0	0	2.44461	2.44461	2.44461	T	1.05951	Brenneria goodwinii_04702 Sulfate transport system permease protein CysW
192595	Brenneria goodwinii_04701	648	570.558	2	2	2	2.27146	0	0	4.77035	4.77035	4.77035	T	2.06751	Brenneria goodwinii_04701 Thiamine import ATP-binding protein ThiQ
184364	Brenneria goodwinii_04700	2682	2479.47	9	9	9	9.73514	0	0	4.93973	4.93973	4.93973	T	2.14092	Brenneria goodwinii_04700 Aldehyde-alcohol dehydrogenase
152809	Brenneria goodwinii_04699	1056	983.12	4	4	4	4.29652	0	0	5.53699	5.53699	5.53699	T	2.39978	Brenneria goodwinii_04699 alkanesulfonate transporter substrate-binding subunit
130863	Brenneria goodwinii_04697	336	209.265	2	2	2	3.21124	0	0	13.0063	13.0063	13.0063	T	5.63705	Brenneria goodwinii_04697 Succinate dehydrogenase/Fumarate reductase transmembrane subunit
121433	Brenneria goodwinii_04695	1776	1497.54	3	3	3	3.55784	0	0	2.72624	2.72624	2.72624	T	1.18158	Brenneria goodwinii_04695 Fumarate reductase flavoprotein subunit
100170	Brenneria goodwinii_04694	954	807.98	3	3	3	3.54217	0	0	5.0529	5.0529	5.0529	T	2.18997	Brenneria goodwinii_04694 L(+)-tartrate dehydratase subunit alpha
167149	Brenneria goodwinii_04680	873	712.409	3	3	3	3.67626	0	0	5.73076	5.73076	5.73076	T	2.48376	Brenneria goodwinii_04680 Inner membrane protein YabI
156356	Brenneria goodwinii_04679	696	591.826	3	3	3	3.52806	0	0	6.89839	6.89839	6.89839	T	2.98982	Brenneria goodwinii_04679 High-affinity branched-chain amino acid transport ATP-binding protein LivF
147828	Brenneria goodwinii_04678	780	607.069	3	3	3	3.85458	0	0	6.72517	6.72517	6.72517	T	2.91475	Brenneria goodwinii_04678 Lipopolysaccharide export system ATP-binding protein LptB
125232	Brenneria goodwinii_04676	900	773.786	3	3	3	3.48934	0	0	5.27619	5.27619	5.27619	T	2.28675	Brenneria goodwinii_04676 High-affinity branched-chain amino acid transport system permease protein LivH
114089	Brenneria goodwinii_04675	1137	994.273	6	6	6	6.8613	0	0	8.21232	8.21232	8.21232	T	3.55929	Brenneria goodwinii_04675 Leucine-, isoleucine-, valine-, threonine-, and alanine-binding protein precursor
100273	Brenneria goodwinii_04674	1575	1421.99	7	7	7	7.7532	0	0	6.69917	6.69917	6.69917	T	2.90348	Brenneria goodwinii_04674 putative diguanylate cyclase YdaM
53334	Brenneria goodwinii_04672	2904	2854.6	11	11	11	11.1903	0	0	5.24405	5.24405	5.24405	T	2.27282	Brenneria goodwinii_04672 RNA polymerase-associated protein RapA
10888	Brenneria goodwinii_04670	867	650.703	5	5	5	6.66203	0	0	10.457	10.457	10.457	T	4.53216	Brenneria goodwinii_04670 DnaJ-like protein DjlA
222	Brenneria goodwinii_04669	2397	2083.91	17	17	17	19.5541	0	0	11.1017	11.1017	11.1017	T	4.81157	Brenneria goodwinii_04669 LPS-assembly protein LptD precursor
209247	Brenneria goodwinii_04668	1341	1172.79	6	6	6	6.86056	0	0	6.96227	6.96227	6.96227	T	3.01751	Brenneria goodwinii_04668 Chaperone SurA precursor
193015	Brenneria goodwinii_04667	1002	975.071	3	3	3	3.08285	0	0	4.18702	4.18702	4.18702	T	1.81469	Brenneria goodwinii_04667 4-hydroxythreonine-4-phosphate dehydrogenase
165441	Brenneria goodwinii_04664	840	724.264	4	4	4	4.63919	0	0	7.51594	7.51594	7.51594	T	3.25747	Brenneria goodwinii_04664 Bis(5'-nucleosyl)-tetraphosphatase, symmetrical
142708	Brenneria goodwinii_04661	777	610.767	2	2	2	2.54434	0	0	4.4563	4.4563	4.4563	T	1.9314	Brenneria goodwinii_04661 Inner membrane protein YjjP
125215	Brenneria goodwinii_04659	933	807.739	4	4	4	4.62031	0	0	6.73921	6.73921	6.73921	T	2.92083	Brenneria goodwinii_04659 putative oxidoreductase YghA
113719	Brenneria goodwinii_04658	3228	2838.7	11	11	11	12.5085	0	0	5.27342	5.27342	5.27342	T	2.28555	Brenneria goodwinii_04658 Carbamoyl-phosphate synthase large chain
75749	Brenneria goodwinii_04657	1149	1065.94	10	10	10	10.7792	0	0	12.7669	12.7669	12.7669	T	5.53331	Brenneria goodwinii_04657 Carbamoyl-phosphate synthase small chain
61766	Brenneria goodwinii_04656	822	637.983	5	5	5	6.44218	0	0	10.6655	10.6655	10.6655	T	4.62252	Brenneria goodwinii_04656 4-hydroxy-tetrahydrodipicolinate reductase
39961	Brenneria goodwinii_04654	474	419.009	2	2	2	2.26248	0	0	6.49572	6.49572	6.49572	T	2.8153	Brenneria goodwinii_04654 FKBP-type 16 kDa peptidyl-prolyl cis-trans isomerase
33792	Brenneria goodwinii_04653	510	350.962	3	3	3	4.35944	0	0	11.6327	11.6327	11.6327	T	5.04172	Brenneria goodwinii_04653 Lipoprotein signal peptidase
27179	Brenneria goodwinii_04652	2814	2476.19	10	10	10	11.3643	0	0	5.49588	5.49588	5.49588	T	2.38196	Brenneria goodwinii_04652 Isoleucine--tRNA ligase
231418	Brenneria goodwinii_04651	942	706.397	8	8	8	10.6682	0	0	15.4121	15.4121	15.4121	T	6.67973	Brenneria goodwinii_04651 Riboflavin biosynthesis protein RibF
216163	Brenneria goodwinii_04649	1131	957.937	6	6	6	7.08397	0	0	8.52383	8.52383	8.52383	T	3.6943	Brenneria goodwinii_04649 Chaperone protein DnaJ
200746	Brenneria goodwinii_04647	1920	1795.94	16	16	16	17.1052	0	0	12.1241	12.1241	12.1241	T	5.25468	Brenneria goodwinii_04647 Chaperone protein DnaK
168238	Brenneria goodwinii_04644	1338	1189.82	5	5	5	5.6227	0	0	5.71886	5.71886	5.71886	T	2.4786	Brenneria goodwinii_04644 Proline/betaine transporter
152265	Brenneria goodwinii_04643	588	496.783	2	2	2	2.36723	0	0	5.47877	5.47877	5.47877	T	2.37455	Brenneria goodwinii_04643 Molybdopterin adenylyltransferase
144684	Brenneria goodwinii_04642	1089	849.869	11	11	11	14.0951	0	0	17.6141	17.6141	17.6141	T	7.63411	Brenneria goodwinii_04642 putative diguanylate cyclase YedQ
131435	Brenneria goodwinii_04641	954	857.423	6	6	6	6.67582	0	0	9.52305	9.52305	9.52305	T	4.12738	Brenneria goodwinii_04641 Transaldolase B
119694	Brenneria goodwinii_04640	774	663.22	12	12	12	14.0044	0	0	24.6232	24.6232	24.6232	T	10.6719	Brenneria goodwinii_04640 hypothetical protein
110008	Brenneria goodwinii_04639	1290	1146.75	4	4	4	4.49967	0	0	4.74691	4.74691	4.74691	T	2.05735	Brenneria goodwinii_04639 Threonine synthase
94484	Brenneria goodwinii_04638	930	723.9	7	7	7	8.99295	0	0	13.1595	13.1595	13.1595	T	5.70345	Brenneria goodwinii_04638 Homoserine kinase
83058	Brenneria goodwinii_04637	2409	2110.76	7	7	7	7.98908	0	0	4.51315	4.51315	4.51315	T	1.95604	Brenneria goodwinii_04637 Bifunctional aspartokinase/homoserine dehydrogenase 1
34885	Brenneria goodwinii_04633	468	356.524	2	2	2	2.62535	0	0	7.63415	7.63415	7.63415	T	3.30871	Brenneria goodwinii_04633 hypothetical protein
28777	Brenneria goodwinii_04632	873	799.273	3	3	3	3.27673	0	0	5.10795	5.10795	5.10795	T	2.21383	Brenneria goodwinii_04632 Right origin-binding protein
17911	Brenneria goodwinii_04631	651	508.335	6	6	6	7.68391	0	0	16.0628	16.0628	16.0628	T	6.96176	Brenneria goodwinii_04631 Alpha-ribazole phosphatase
9751	Brenneria goodwinii_04630	537	431.046	3	3	3	3.73742	0	0	9.47147	9.47147	9.47147	T	4.10502	Brenneria goodwinii_04630 Non-canonical purine NTP phosphatase
235504	Brenneria goodwinii_04628	1929	1727.23	10	10	10	11.1682	0	0	7.87899	7.87899	7.87899	T	3.41483	Brenneria goodwinii_04628 Soluble lytic murein transglycosylase precursor
212722	Brenneria goodwinii_04627	1668	1623.45	7	7	7	7.19211	0	0	5.86787	5.86787	5.86787	T	2.54319	Brenneria goodwinii_04627 putative ABC transporter ATP-binding protein YjjK
192622	Brenneria goodwinii_04626	1002	945.372	4	4	4	4.2396	0	0	5.75808	5.75808	5.75808	T	2.4956	Brenneria goodwinii_04626 Zinc-type alcohol dehydrogenase-like protein
180314	Brenneria goodwinii_04625	1233	1020.57	5	5	5	6.04072	0	0	6.66723	6.66723	6.66723	T	2.88964	Brenneria goodwinii_04625 D-3-phosphoglycerate dehydrogenase
165333	Brenneria goodwinii_04624	657	508.697	3	3	3	3.87461	0	0	8.02569	8.02569	8.02569	T	3.47841	Brenneria goodwinii_04624 Ribose-5-phosphate isomerase A
207165	Brenneria goodwinii_04572	726	568.52	4	4	4	5.108	0	0	9.5749	9.5749	9.5749	T	4.14985	Brenneria goodwinii_04572 26 kDa periplasmic immunogenic protein precursor
198032	Brenneria goodwinii_04571	615	430.354	4	4	4	5.71623	0	0	12.6489	12.6489	12.6489	T	5.48217	Brenneria goodwinii_04571 Arginine exporter protein ArgO
190182	Brenneria goodwinii_04570	855	723.48	4	4	4	4.72715	0	0	7.52408	7.52408	7.52408	T	3.261	Brenneria goodwinii_04570 Small-conductance mechanosensitive channel
179596	Brenneria goodwinii_04569	1080	957.14	2	2	2	2.25672	0	0	2.84364	2.84364	2.84364	T	1.23246	Brenneria goodwinii_04569 Fructose-bisphosphate aldolase class 2
166340	Brenneria goodwinii_04568	1164	881.147	6	6	6	7.92603	0	0	9.26666	9.26666	9.26666	T	4.01625	Brenneria goodwinii_04568 Phosphoglycerate kinase
152370	Brenneria goodwinii_04567	1017	844.77	4	4	4	4.81551	0	0	6.44379	6.44379	6.44379	T	2.7928	Brenneria goodwinii_04567 D-erythrose-4-phosphate dehydrogenase
139895	Brenneria goodwinii_04566	1077	955.813	3	3	3	3.38037	0	0	4.27138	4.27138	4.27138	T	1.85126	Brenneria goodwinii_04566 Spermidine/putrescine import ATP-binding protein PotA
126665	Brenneria goodwinii_04565	1770	1625.68	8	8	8	8.71022	0	0	6.69693	6.69693	6.69693	T	2.90251	Brenneria goodwinii_04565 Sulfate transport system permease protein CysW
105587	Brenneria goodwinii_04564	1089	923.016	6	6	6	7.07897	0	0	8.84631	8.84631	8.84631	T	3.83407	Brenneria goodwinii_04564 Bacterial extracellular solute-binding protein
92262	Brenneria goodwinii_04563	1995	1761.44	3	3	3	3.39778	0	0	2.31779	2.31779	2.31779	T	1.00455	Brenneria goodwinii_04563 Transketolase 1
68506	Brenneria goodwinii_04562	759	716.805	3	3	3	3.1766	0	0	5.69562	5.69562	5.69562	T	2.46853	Brenneria goodwinii_04562 Metalloprotease LoiP precursor
59027	Brenneria goodwinii_04561	621	417.418	3	3	3	4.46315	0	0	9.7807	9.7807	9.7807	T	4.23904	Brenneria goodwinii_04561 DNA-binding transcriptional activator EvgA
51251	Brenneria goodwinii_04560	1980	1748.74	7	7	7	7.92569	0	0	5.44743	5.44743	5.44743	T	2.36097	Brenneria goodwinii_04560 Biosynthetic arginine decarboxylase
27645	Brenneria goodwinii_04559	1152	1031.78	4	4	4	4.46609	0	0	5.27588	5.27588	5.27588	T	2.28661	Brenneria goodwinii_04559 S-adenosylmethionine synthase
236085	Brenneria goodwinii_04556	735	638.047	3	3	3	3.45586	0	0	6.39865	6.39865	6.39865	T	2.77323	Brenneria goodwinii_04556 Ribosomal RNA small subunit methyltransferase E
226919	Brenneria goodwinii_04555	960	811.597	3	3	3	3.54856	0	0	5.03038	5.03038	5.03038	T	2.18021	Brenneria goodwinii_04555 Glutathione synthetase
215205	Brenneria goodwinii_04554	564	470.904	2	2	2	2.3954	0	0	5.77987	5.77987	5.77987	T	2.50505	Brenneria goodwinii_04554 hypothetical protein
202371	Brenneria goodwinii_04552	1005	920.282	5	5	5	5.46028	0	0	7.39383	7.39383	7.39383	T	3.20455	Brenneria goodwinii_04552 Fructose-1,6-bisphosphatase class 1
190044	Brenneria goodwinii_04551	1386	1290.83	12	12	12	12.8848	0	0	12.6512	12.6512	12.6512	T	5.48316	Brenneria goodwinii_04551 UDP-N-acetylmuramate:L-alanyl-gamma-D-glutamyl-meso-diaminopimelate ligase
173316	Brenneria goodwinii_04550	1299	1058.36	5	5	5	6.13685	0	0	6.42919	6.42919	6.42919	T	2.78647	Brenneria goodwinii_04550 Adenylosuccinate synthetase
154602	Brenneria goodwinii_04548	990	776.479	4	4	4	5.09994	0	0	7.01052	7.01052	7.01052	T	3.03842	Brenneria goodwinii_04548 Modulator of FtsH protease HflC
142529	Brenneria goodwinii_04547	1260	947.058	4	4	4	5.32174	0	0	5.74783	5.74783	5.74783	T	2.49116	Brenneria goodwinii_04547 Modulator of FtsH protease HflK
127193	Brenneria goodwinii_04546	1281	1106.1	6	6	6	6.94871	0	0	7.38202	7.38202	7.38202	T	3.19943	Brenneria goodwinii_04546 GTPase HflX
111749	Brenneria goodwinii_04545	297	194.923	2	2	2	3.04735	0	0	13.9632	13.9632	13.9632	T	6.05179	Brenneria goodwinii_04545 RNA-binding protein Hfq
107559	Brenneria goodwinii_04544	942	673.278	6	6	6	8.39475	0	0	12.1276	12.1276	12.1276	T	5.25623	Brenneria goodwinii_04544 tRNA dimethylallyltransferase
96102	Brenneria goodwinii_04543	1947	1768.21	4	4	4	4.40445	0	0	3.07855	3.07855	3.07855	T	1.33427	Brenneria goodwinii_04543 DNA mismatch repair protein MutL
72802	Brenneria goodwinii_04542	1680	1418.25	5	5	5	5.92279	0	0	4.79775	4.79775	4.79775	T	2.07939	Brenneria goodwinii_04542 N-acetylmuramoyl-L-alanine amidase AmiB precursor
52749	Brenneria goodwinii_04541	483	404.471	3	3	3	3.58245	0	0	10.0938	10.0938	10.0938	T	4.37473	Brenneria goodwinii_04541 tRNA threonylcarbamoyladenosine biosynthesis protein TsaE
46458	Brenneria goodwinii_04540	1506	1309.52	6	6	6	6.90023	0	0	6.23532	6.23532	6.23532	T	2.70244	Brenneria goodwinii_04540 Bifunctional NAD(P)H-hydrate repair enzyme Nnr
28403	Brenneria goodwinii_04539	1140	1053.89	6	6	6	6.49025	0	0	7.74777	7.74777	7.74777	T	3.35795	Brenneria goodwinii_04539 Epoxyqueuosine reductase
14549	Brenneria goodwinii_04538	1569	1351.47	23	23	23	26.702	0	0	23.1601	23.1601	23.1601	T	10.0378	Brenneria goodwinii_04538 Alkyl hydroperoxide reductase subunit F
233131	Brenneria goodwinii_04537	564	502.098	20	20	20	22.4657	0	0	54.2078	54.2078	54.2078	T	23.4941	Brenneria goodwinii_04537 Alkyl hydroperoxide reductase subunit C
225965	Brenneria goodwinii_04536	918	664.569	4	4	4	5.52538	0	0	8.19106	8.19106	8.19106	T	3.55008	Brenneria goodwinii_04536 HTH-type transcriptional regulator YofA
214703	Brenneria goodwinii_04535	939	759.264	2	2	2	2.47345	0	0	3.58474	3.58474	3.58474	T	1.55366	Brenneria goodwinii_04535 HTH-type transcriptional regulator GltC
198345	Brenneria goodwinii_04533	1869	1697.63	9	9	9	9.9085	0	0	7.21471	7.21471	7.21471	T	3.12692	Brenneria goodwinii_04533 Cation/acetate symporter ActP
176010	Brenneria goodwinii_04532	1089	910.484	3	3	3	3.5882	0	0	4.48403	4.48403	4.48403	T	1.94342	Brenneria goodwinii_04532 Nitrilase
162683	Brenneria goodwinii_04531	837	704.278	4	4	4	4.75381	0	0	7.72923	7.72923	7.72923	T	3.34992	Brenneria goodwinii_04531 HTH-type transcriptional regulator HmrR
146848	Brenneria goodwinii_04529	1935	1710	5	5	5	5.65791	0	0	3.97919	3.97919	3.97919	T	1.72462	Brenneria goodwinii_04529 NADH oxidase
123722	Brenneria goodwinii_04528	909	722.92	3	3	3	3.7722	0	0	5.64743	5.64743	5.64743	T	2.44765	Brenneria goodwinii_04528 aromatic amino acid exporter
112499	Brenneria goodwinii_04527	339	210.094	2	2	2	3.22713	0	0	12.955	12.955	12.955	T	5.61481	Brenneria goodwinii_04527 hypothetical protein
107812	Brenneria goodwinii_04526	540	285.362	3	3	3	5.67699	0	0	14.3069	14.3069	14.3069	T	6.20073	Brenneria goodwinii_04526 hypothetical protein
100872	Brenneria goodwinii_04525	1029	845.222	3	3	3	3.65229	0	0	4.83026	4.83026	4.83026	T	2.09348	Brenneria goodwinii_04525 Alkanal monooxygenase alpha chain
88308	Brenneria goodwinii_04524	336	225.518	2	2	2	2.97981	0	0	12.0689	12.0689	12.0689	T	5.23079	Brenneria goodwinii_04524 Putative gamma-glutamylcyclotransferase YkqA
120866	Brenneria goodwinii_04506	1743	1556.8	5	5	5	5.59801	0	0	4.37075	4.37075	4.37075	T	1.89432	Brenneria goodwinii_04506 Oligo-1,6-glucosidase
85120	Brenneria goodwinii_04504	3414	3215.26	8	8	8	8.49449	0	0	3.38605	3.38605	3.38605	T	1.46755	Brenneria goodwinii_04504 putative alpha-glucosidase
45055	Brenneria goodwinii_04503	981	647.583	8	8	8	12.1189	0	0	16.8118	16.8118	16.8118	T	7.28639	Brenneria goodwinii_04503 6-phosphofructokinase
28994	Brenneria goodwinii_04501	1344	1045.77	5	5	5	6.42591	0	0	6.50663	6.50663	6.50663	T	2.82003	Brenneria goodwinii_04501 Ascorbate-specific permease IIC component UlaA
8923	Brenneria goodwinii_04499	438	254.504	2	2	2	3.44198	0	0	10.6944	10.6944	10.6944	T	4.63503	Brenneria goodwinii_04499 Ascorbate-specific phosphotransferase enzyme IIA component
233706	Brenneria goodwinii_04497	900	675.399	3	3	3	3.99763	0	0	6.04478	6.04478	6.04478	T	2.61986	Brenneria goodwinii_04497 Tagatose 1,6-diphosphate aldolase 2
222744	Brenneria goodwinii_04496	687	475.653	2	2	2	2.88866	0	0	5.72216	5.72216	5.72216	T	2.48003	Brenneria goodwinii_04496 6-phosphogluconate phosphatase
214055	Brenneria goodwinii_04495	1932	1686.41	8	8	8	9.16502	0	0	6.45575	6.45575	6.45575	T	2.79798	Brenneria goodwinii_04495 NADH oxidase
185852	Brenneria goodwinii_04493	1221	1151.74	2	2	2	2.12027	0	0	2.36317	2.36317	2.36317	T	1.02422	Brenneria goodwinii_04493 Tetracycline resistance protein, class B
153987	Brenneria goodwinii_04491	1455	1471.54	3	3	3	2.96627	0	0	2.7744	2.7744	2.7744	T	1.20245	Brenneria goodwinii_04491 PTS system beta-glucoside-specific EIIBCA component
136387	Brenneria goodwinii_04490	1014	741.149	2	2	2	2.73629	0	0	3.67236	3.67236	3.67236	T	1.59163	Brenneria goodwinii_04490 HTH-type transcriptional regulator AscG
124056	Brenneria goodwinii_04489	1695	1450.23	7	7	7	8.18148	0	0	6.56874	6.56874	6.56874	T	2.84695	Brenneria goodwinii_04489 Putative thiamine pyrophosphate-containing protein YdaP
103752	Brenneria goodwinii_04488	1005	824.935	7	7	7	8.52794	0	0	11.5478	11.5478	11.5478	T	5.00491	Brenneria goodwinii_04488 3-oxoacyl-[acyl-carrier-protein] synthase 3
80842	Brenneria goodwinii_04483	267	154.484	2	2	2	3.45668	0	0	17.6184	17.6184	17.6184	T	7.63599	Brenneria goodwinii_04483 hypothetical protein
74436	Brenneria goodwinii_04481	2097	1781.65	5	5	5	5.88499	0	0	3.81915	3.81915	3.81915	T	1.65526	Brenneria goodwinii_04481 Lactococcin-G-processing and transport ATP-binding protein LagD
49574	Brenneria goodwinii_04480	1275	1001.95	3	3	3	3.81757	0	0	4.07472	4.07472	4.07472	T	1.76602	Brenneria goodwinii_04480 Colicin V secretion protein CvaA
28415	Brenneria goodwinii_04478	1569	1484.83	5	5	5	5.28343	0	0	4.58262	4.58262	4.58262	T	1.98615	Brenneria goodwinii_04478 hypothetical protein
9591	Brenneria goodwinii_04477	4014	3963.1	14	14	14	14.1798	0	0	4.80744	4.80744	4.80744	T	2.08359	Brenneria goodwinii_04477 Enterobactin synthase component F
199987	Brenneria goodwinii_04476	201	65.139	2	2	2	6.17142	0	0	41.7839	41.7839	41.7839	T	18.1095	Brenneria goodwinii_04476 hypothetical protein
196980	Brenneria goodwinii_04475	1743	1034.57	7	7	7	11.7933	0	0	9.20782	9.20782	9.20782	T	3.99075	Brenneria goodwinii_04475 hypothetical protein
146294	Brenneria goodwinii_04469	414	267.258	2	2	2	3.09813	0	0	10.184	10.184	10.184	T	4.41385	Brenneria goodwinii_04469 Acetyltransferase
140760	Brenneria goodwinii_04468	690	486.519	2	2	2	2.83648	0	0	5.59436	5.59436	5.59436	T	2.42464	Brenneria goodwinii_04468 transcriptional regulator FimZ
132107	Brenneria goodwinii_04467	1290	1110.01	3	3	3	3.48645	0	0	3.67802	3.67802	3.67802	T	1.59409	Brenneria goodwinii_04467 Cytosine permease
116546	Brenneria goodwinii_04466	1197	988.784	4	4	4	4.84231	0	0	5.50527	5.50527	5.50527	T	2.38604	Brenneria goodwinii_04466 Type I secretion system membrane fusion protein PrsE
101987	Brenneria goodwinii_04465	2184	2141.34	5	5	5	5.09962	0	0	3.17764	3.17764	3.17764	T	1.37722	Brenneria goodwinii_04465 Toxin RTX-I translocation ATP-binding protein
76087	Brenneria goodwinii_04464	1479	1382.71	3	3	3	3.20893	0	0	2.95265	2.95265	2.95265	T	1.2797	Brenneria goodwinii_04464 Outer membrane efflux protein BepC precursor
84636	Brenneria goodwinii_04460	2106	2155.56	7	7	7	6.83907	0	0	4.41936	4.41936	4.41936	T	1.91539	Brenneria goodwinii_04460 Effector protein HopM1
46691	Brenneria goodwinii_04455	519	390.884	2	2	2	2.65552	0	0	6.9631	6.9631	6.9631	T	3.01787	Brenneria goodwinii_04455 Transposase IS116/IS110/IS902 family protein
29057	Brenneria goodwinii_04452	876	682.278	3	3	3	3.8518	0	0	5.98384	5.98384	5.98384	T	2.59345	Brenneria goodwinii_04452 Glycine cleavage system transcriptional activator
18154	Brenneria goodwinii_04451	1062	939.305	4	4	4	4.52249	0	0	5.79527	5.79527	5.79527	T	2.51172	Brenneria goodwinii_04451 Homoisocitrate dehydrogenase
5262	Brenneria goodwinii_04450	936	831.948	7	7	7	7.87549	0	0	11.4504	11.4504	11.4504	T	4.96272	Brenneria goodwinii_04450 Phosphonopyruvate hydrolase
231172	Brenneria goodwinii_04449	525	399.267	3	3	3	3.94473	0	0	10.2253	10.2253	10.2253	T	4.43175	Brenneria goodwinii_04449 Homoaconitase small subunit
212656	Brenneria goodwinii_04447	1104	1047.51	7	7	7	7.37746	0	0	9.09407	9.09407	9.09407	T	3.94145	Brenneria goodwinii_04447 2,3-dimethylmalate dehydratase large subunit
199100	Brenneria goodwinii_04446	1143	964.514	16	16	16	18.9608	0	0	22.5752	22.5752	22.5752	T	9.78429	Brenneria goodwinii_04446 2-isopropylmalate synthase
185128	Brenneria goodwinii_04445	765	604.878	3	3	3	3.79415	0	0	6.74953	6.74953	6.74953	T	2.92531	Brenneria goodwinii_04445 Gluconate 5-dehydrogenase
175586	Brenneria goodwinii_04444	840	536.616	8	8	8	12.5229	0	0	20.2883	20.2883	20.2883	T	8.79314	Brenneria goodwinii_04444 multidrug efflux system protein MdtJ
165138	Brenneria goodwinii_04443	756	490.844	14	14	14	21.5629	0	0	38.8155	38.8155	38.8155	T	16.823	Brenneria goodwinii_04443 Triosephosphate isomerase
155714	Brenneria goodwinii_04442	948	695.989	9	9	9	12.2588	0	0	17.5979	17.5979	17.5979	T	7.62707	Brenneria goodwinii_04442 Glycerate dehydrogenase
144162	Brenneria goodwinii_04441	1017	787.716	12	12	12	15.4929	0	0	20.7315	20.7315	20.7315	T	8.98524	Brenneria goodwinii_04441 glyceraldehyde-3-phosphate dehydrogenase
131693	Brenneria goodwinii_04440	768	639.945	16	16	16	19.2017	0	0	34.025	34.025	34.025	T	14.7467	Brenneria goodwinii_04440 hypothetical protein
122109	Brenneria goodwinii_04439	165	53.5954	2	2	2	6.15724	0	0	50.7835	50.7835	50.7835	T	22.01	Brenneria goodwinii_04439 hypothetical protein
114329	Brenneria goodwinii_04437	732	750.333	3	3	3	2.9267	0	0	5.44111	5.44111	5.44111	T	2.35823	Brenneria goodwinii_04437 Tyrosine recombinase XerC
21389	Brenneria goodwinii_04423	1056	893.659	2	2	2	2.36332	0	0	3.04564	3.04564	3.04564	T	1.32001	Brenneria goodwinii_04423 Putative ribosome biogenesis GTPase RsgA
8540	Brenneria goodwinii_04422	978	1055.28	2	2	2	1.85354	0	0	2.57918	2.57918	2.57918	T	1.11784	Brenneria goodwinii_04422 Phosphatidylserine decarboxylase proenzyme
233956	Brenneria goodwinii_04421	3327	3088	9	9	9	9.69657	0	0	3.9663	3.9663	3.9663	T	1.71903	Brenneria goodwinii_04421 Miniconductance mechanosensitive channel MscM precursor
182787	Brenneria goodwinii_04419	1797	1807.9	6	6	6	5.96384	0	0	4.51646	4.51646	4.51646	T	1.95747	Brenneria goodwinii_04419 Fumarate reductase flavoprotein subunit
161350	Brenneria goodwinii_04418	738	779.985	3	3	3	2.83852	0	0	5.23426	5.23426	5.23426	T	2.26857	Brenneria goodwinii_04418 Fumarate reductase iron-sulfur subunit
152302	Brenneria goodwinii_04417	396	288.35	2	2	2	2.74666	0	0	9.43908	9.43908	9.43908	T	4.09098	Brenneria goodwinii_04417 Fumarate reductase subunit C
139939	Brenneria goodwinii_04414	567	446.131	3	3	3	3.81278	0	0	9.15121	9.15121	9.15121	T	3.96622	Brenneria goodwinii_04414 Elongation factor P
132614	Brenneria goodwinii_04413	1056	912.66	7	7	7	8.09941	0	0	10.4378	10.4378	10.4378	T	4.52384	Brenneria goodwinii_04413 L-lysine 2,3-aminomutase
115002	Brenneria goodwinii_04411	1431	1312.48	3	3	3	3.2709	0	0	3.11063	3.11063	3.11063	T	1.34817	Brenneria goodwinii_04411 hypothetical protein
97775	Brenneria goodwinii_04410	1650	1590.8	4	4	4	4.14885	0	0	3.42188	3.42188	3.42188	T	1.48307	Brenneria goodwinii_04410 Glucose-6-phosphate isomerase
58676	Brenneria goodwinii_04407	906	860.863	5	5	5	5.26216	0	0	7.90417	7.90417	7.90417	T	3.42574	Brenneria goodwinii_04407 HTH-type transcriptional activator RhaR
47622	Brenneria goodwinii_04406	831	676.148	2	2	2	2.45804	0	0	4.02539	4.02539	4.02539	T	1.74464	Brenneria goodwinii_04406 HTH-type transcriptional activator RhaS
19061	Brenneria goodwinii_04404	1260	1188.3	6	6	6	6.36205	0	0	6.87143	6.87143	6.87143	T	2.97814	Brenneria goodwinii_04404 L-rhamnose isomerase
3881	Brenneria goodwinii_04403	825	663.769	2	2	2	2.4858	0	0	4.10046	4.10046	4.10046	T	1.77718	Brenneria goodwinii_04403 Rhamnulose-1-phosphate aldolase
226727	Brenneria goodwinii_04401	315	222.679	2	2	2	2.82918	0	0	12.2228	12.2228	12.2228	T	5.29747	Brenneria goodwinii_04401 L-rhamnose mutarotase
222395	Brenneria goodwinii_04400	1455	1356.21	3	3	3	3.21853	0	0	3.01033	3.01033	3.01033	T	1.3047	Brenneria goodwinii_04400 Putative malate transporter YflS
204901	Brenneria goodwinii_04399	2106	1916.25	6	6	6	6.59413	0	0	4.26108	4.26108	4.26108	T	1.84679	Brenneria goodwinii_04399 Ferrichrome-iron receptor precursor
179775	Brenneria goodwinii_04398	981	912.733	3	3	3	3.22438	0	0	4.47299	4.47299	4.47299	T	1.93863	Brenneria goodwinii_04398 Regulatory protein PchR
167726	Brenneria goodwinii_04397	3690	3526.5	14	14	14	14.6491	0	0	5.40262	5.40262	5.40262	T	2.34154	Brenneria goodwinii_04397 Methionine synthase
124526	Brenneria goodwinii_04396	930	724.98	2	2	2	2.56559	0	0	3.75426	3.75426	3.75426	T	1.62713	Brenneria goodwinii_04396 Homoserine O-succinyltransferase
45589	Brenneria goodwinii_04388	537	382.814	3	3	3	4.20831	0	0	10.6648	10.6648	10.6648	T	4.62223	Brenneria goodwinii_04388 2,3,4,5-tetrahydropyridine-2,6-dicarboxylate N-acetyltransferase
35036	Brenneria goodwinii_04386	828	543.186	3	3	3	4.57302	0	0	7.5161	7.5161	7.5161	T	3.25754	Brenneria goodwinii_04386 Shikimate dehydrogenase
24783	Brenneria goodwinii_04385	534	400.466	5	5	5	6.66723	0	0	16.9912	16.9912	16.9912	T	7.36414	Brenneria goodwinii_04385 Threonylcarbamoyl-AMP synthase
17854	Brenneria goodwinii_04384	558	405.204	3	3	3	4.13125	0	0	10.0755	10.0755	10.0755	T	4.36682	Brenneria goodwinii_04384 DNA topoisomerase 1
10780	Brenneria goodwinii_04383	474	294.562	4	4	4	6.43667	0	0	18.4801	18.4801	18.4801	T	8.00942	Brenneria goodwinii_04383 hypothetical protein
4575	Brenneria goodwinii_04382	1122	1088.49	4	4	4	4.12313	0	0	5.00097	5.00097	5.00097	T	2.16747	Brenneria goodwinii_04382 hypothetical protein
228434	Brenneria goodwinii_04381	510	394.057	4	4	4	5.17692	0	0	13.8141	13.8141	13.8141	T	5.98714	Brenneria goodwinii_04381 Peptide deformylase
221884	Brenneria goodwinii_04380	948	813.514	4	4	4	4.66126	0	0	6.69137	6.69137	6.69137	T	2.9001	Brenneria goodwinii_04380 Methionyl-tRNA formyltransferase
210281	Brenneria goodwinii_04379	1296	1213.36	5	5	5	5.34053	0	0	5.60789	5.60789	5.60789	T	2.43051	Brenneria goodwinii_04379 Ribosomal RNA small subunit methyltransferase B
194546	Brenneria goodwinii_04378	1377	1107.67	8	8	8	9.94521	0	0	9.8288	9.8288	9.8288	T	4.25989	Brenneria goodwinii_04378 Trk system potassium uptake protein TrkA
177875	Brenneria goodwinii_04377	399	257.771	3	3	3	4.64366	0	0	15.8383	15.8383	15.8383	T	6.86445	Brenneria goodwinii_04377 Large-conductance mechanosensitive channel
172588	Brenneria goodwinii_04376	201	102.712	5	5	5	9.78461	0	0	66.2472	66.2472	66.2472	T	28.7121	Brenneria goodwinii_04376 Alternative ribosome-rescue factor A
159257	Brenneria goodwinii_04373	990	886.028	7	7	7	7.82142	0	0	10.7515	10.7515	10.7515	T	4.65981	Brenneria goodwinii_04373 DNA-directed RNA polymerase subunit alpha
147354	Brenneria goodwinii_04372	621	500.328	3	3	3	3.72356	0	0	8.15993	8.15993	8.15993	T	3.53659	Brenneria goodwinii_04372 30S ribosomal protein S4
139421	Brenneria goodwinii_04371	357	221.435	5	5	5	8.06105	0	0	30.7287	30.7287	30.7287	T	13.3181	Brenneria goodwinii_04371 30S ribosomal protein S13
130524	Brenneria goodwinii_04368	1332	1054.03	6	6	6	7.58235	0	0	7.74675	7.74675	7.74675	T	3.35751	Brenneria goodwinii_04368 preprotein translocase subunit SecY
114364	Brenneria goodwinii_04367	435	308.563	2	2	2	2.81952	0	0	8.82076	8.82076	8.82076	T	3.823	Brenneria goodwinii_04367 50S ribosomal protein L15
96870	Brenneria goodwinii_04364	534	382.755	3	3	3	4.18544	0	0	10.6665	10.6665	10.6665	T	4.62294	Brenneria goodwinii_04364 50S ribosomal protein L6
90003	Brenneria goodwinii_04363	393	271.319	5	5	5	7.24239	0	0	25.0789	25.0789	25.0789	T	10.8694	Brenneria goodwinii_04363 30S ribosomal protein S8
84709	Brenneria goodwinii_04362	306	176.15	2	2	2	3.47431	0	0	15.4514	15.4514	15.4514	T	6.69676	Brenneria goodwinii_04362 30S ribosomal protein S14
80579	Brenneria goodwinii_04361	540	447.936	4	4	4	4.82212	0	0	12.1525	12.1525	12.1525	T	5.26698	Brenneria goodwinii_04361 50S ribosomal protein L5
73580	Brenneria goodwinii_04360	315	178.51	3	3	3	5.29381	0	0	22.8706	22.8706	22.8706	T	9.91233	Brenneria goodwinii_04360 50S ribosomal protein L24
69224	Brenneria goodwinii_04359	372	266.339	4	4	4	5.58687	0	0	20.4383	20.4383	20.4383	T	8.85816	Brenneria goodwinii_04359 50S ribosomal protein L14
57662	Brenneria goodwinii_04356	411	326.132	8	8	8	10.0818	0	0	33.3824	33.3824	33.3824	T	14.4682	Brenneria goodwinii_04356 50S ribosomal protein L16
52237	Brenneria goodwinii_04355	702	512.067	5	5	5	6.85457	0	0	13.2881	13.2881	13.2881	T	5.75919	Brenneria goodwinii_04355 30S ribosomal protein S3
43478	Brenneria goodwinii_04354	333	233.856	5	5	5	7.11976	0	0	29.0965	29.0965	29.0965	T	12.6107	Brenneria goodwinii_04354 50S ribosomal protein L22
34938	Brenneria goodwinii_04352	822	714.807	4	4	4	4.59984	0	0	7.61537	7.61537	7.61537	T	3.30057	Brenneria goodwinii_04352 50S ribosomal protein L2
24792	Brenneria goodwinii_04351	303	172.203	3	3	3	5.27866	0	0	23.7083	23.7083	23.7083	T	10.2754	Brenneria goodwinii_04351 50S ribosomal protein L23
20496	Brenneria goodwinii_04350	606	432.58	9	9	9	12.6081	0	0	28.3137	28.3137	28.3137	T	12.2714	Brenneria goodwinii_04350 50S ribosomal protein L4
12887	Brenneria goodwinii_04349	630	466.051	8	8	8	10.8143	0	0	23.3602	23.3602	23.3602	T	10.1245	Brenneria goodwinii_04349 50S ribosomal protein L3
4889	Brenneria goodwinii_04348	312	221.604	2	2	2	2.81584	0	0	12.2821	12.2821	12.2821	T	5.32318	Brenneria goodwinii_04348 30S ribosomal protein S10
675	Brenneria goodwinii_04347	474	323.955	4	4	4	5.85266	0	0	16.8033	16.8033	16.8033	T	7.28271	Brenneria goodwinii_04347 Bacterioferritin
231864	Brenneria goodwinii_04346	195	80.2316	3	3	3	7.29139	0	0	50.8858	50.8858	50.8858	T	22.0543	Brenneria goodwinii_04346 Bacterioferritin-associated ferredoxin
228947	Brenneria goodwinii_04345	1185	1012.19	10	10	10	11.7072	0	0	13.4449	13.4449	13.4449	T	5.82712	Brenneria goodwinii_04345 Elongation factor Tu
214604	Brenneria goodwinii_04344	2109	1868.22	15	15	15	16.9332	0	0	10.9266	10.9266	10.9266	T	4.73566	Brenneria goodwinii_04344 Elongation factor G
183286	Brenneria goodwinii_04342	375	273.037	2	2	2	2.74688	0	0	9.96846	9.96846	9.96846	T	4.32042	Brenneria goodwinii_04342 30S ribosomal protein S12
164113	Brenneria goodwinii_04338	723	465.592	3	3	3	4.65859	0	0	8.76872	8.76872	8.76872	T	3.80044	Brenneria goodwinii_04338 YheO-like PAS domain protein
155129	Brenneria goodwinii_04337	915	778.261	6	6	6	7.05419	0	0	10.4917	10.4917	10.4917	T	4.5472	Brenneria goodwinii_04337 FKBP-type peptidyl-prolyl cis-trans isomerase FkpA precursor
140605	Brenneria goodwinii_04335	567	446.686	10	10	10	12.6935	0	0	30.4662	30.4662	30.4662	T	13.2043	Brenneria goodwinii_04335 FKBP-type peptidyl-prolyl cis-trans isomerase SlyD
130418	Brenneria goodwinii_04333	1809	1694.39	8	8	8	8.54111	0	0	6.42534	6.42534	6.42534	T	2.7848	Brenneria goodwinii_04333 Glutathione-regulated potassium-efflux system protein KefC
101705	Brenneria goodwinii_04331	1914	2236.83	5	5	5	4.27838	0	0	3.04199	3.04199	3.04199	T	1.31842	Brenneria goodwinii_04331 putative ABC transporter ATP-binding protein YheS
78963	Brenneria goodwinii_04330	603	528.645	3	3	3	3.42196	0	0	7.72284	7.72284	7.72284	T	3.34715	Brenneria goodwinii_04330 Cysteine/O-acetylserine efflux protein
55494	Brenneria goodwinii_04327	873	675.777	3	3	3	3.87554	0	0	6.04141	6.04141	6.04141	T	2.6184	Brenneria goodwinii_04327 Phosphoribulokinase, plasmid
44714	Brenneria goodwinii_04326	1065	842.628	11	11	11	13.9029	0	0	17.7655	17.7655	17.7655	T	7.69972	Brenneria goodwinii_04326 Effector protein YopJ
26288	Brenneria goodwinii_04324	633	549.974	2	2	2	2.30193	0	0	4.94889	4.94889	4.94889	T	2.14489	Brenneria goodwinii_04324 cAMP-activated global transcriptional regulator CRP
18201	Brenneria goodwinii_04323	570	414.743	3	3	3	4.12304	0	0	9.8438	9.8438	9.8438	T	4.26639	Brenneria goodwinii_04323 Peptidyl-prolyl cis-trans isomerase A precursor
11011	Brenneria goodwinii_04322	828	847.804	2	2	2	1.95328	0	0	3.21037	3.21037	3.21037	T	1.3914	Brenneria goodwinii_04322 Oligopeptide transport ATP-binding protein OppF
227235	Brenneria goodwinii_04320	906	742.344	3	3	3	3.66137	0	0	5.49966	5.49966	5.49966	T	2.3836	Brenneria goodwinii_04320 putative D,D-dipeptide transport system permease protein DdpC
216103	Brenneria goodwinii_04319	1041	907.05	3	3	3	3.44303	0	0	4.50101	4.50101	4.50101	T	1.95078	Brenneria goodwinii_04319 putative D,D-dipeptide transport system permease protein DdpB
203409	Brenneria goodwinii_04318	1611	1420.23	3	3	3	3.40297	0	0	2.87464	2.87464	2.87464	T	1.24589	Brenneria goodwinii_04318 putative D,D-dipeptide-binding periplasmic protein DdpA precursor
183976	Brenneria goodwinii_04317	1155	1011.7	3	3	3	3.42494	0	0	4.03544	4.03544	4.03544	T	1.749	Brenneria goodwinii_04317 L-Ala-D/L-Glu epimerase
170004	Brenneria goodwinii_04316	1380	1311.74	3	3	3	3.15612	0	0	3.1124	3.1124	3.1124	T	1.34894	Brenneria goodwinii_04316 Siroheme synthase
141568	Brenneria goodwinii_04313	735	552.089	2	2	2	2.66261	0	0	4.92993	4.92993	4.92993	T	2.13668	Brenneria goodwinii_04313 Octopine transport system permease protein OccM
132279	Brenneria goodwinii_04312	765	861.447	2	2	2	1.77608	0	0	3.15952	3.15952	3.15952	T	1.36937	Brenneria goodwinii_04312 Octopine permease ATP-binding protein P
112048	Brenneria goodwinii_04310	1455	1263.47	3	3	3	3.45478	0	0	3.2313	3.2313	3.2313	T	1.40047	Brenneria goodwinii_04310 p-aminobenzoyl-glutamate hydrolase subunit B
94527	Brenneria goodwinii_04309	1005	947.753	2	2	2	2.12081	0	0	2.87181	2.87181	2.87181	T	1.24467	Brenneria goodwinii_04309 Tryptophan--tRNA ligase
82212	Brenneria goodwinii_04308	720	476.939	2	2	2	3.01925	0	0	5.70673	5.70673	5.70673	T	2.47335	Brenneria goodwinii_04308 Phosphoglycolate phosphatase
73159	Brenneria goodwinii_04307	678	542.737	6	6	6	7.49535	0	0	15.0447	15.0447	15.0447	T	6.52049	Brenneria goodwinii_04307 Ribulose-phosphate 3-epimerase
64651	Brenneria goodwinii_04306	813	614.718	2	2	2	2.64511	0	0	4.42766	4.42766	4.42766	T	1.91899	Brenneria goodwinii_04306 DNA adenine methylase
54649	Brenneria goodwinii_04305	969	838.103	8	8	8	9.24946	0	0	12.9901	12.9901	12.9901	T	5.63003	Brenneria goodwinii_04305 hypothetical protein
42817	Brenneria goodwinii_04304	975	751.81	5	5	5	6.48435	0	0	9.0507	9.0507	9.0507	T	3.92265	Brenneria goodwinii_04304 3-dehydroquinate synthase
30713	Brenneria goodwinii_04303	522	376.225	7	7	7	9.71228	0	0	25.3204	25.3204	25.3204	T	10.9741	Brenneria goodwinii_04303 Shikimate kinase 1
24073	Brenneria goodwinii_04302	1272	1138.07	3	3	3	3.35305	0	0	3.58735	3.58735	3.58735	T	1.55479	Brenneria goodwinii_04302 Type IV pilus biogenesis and competence protein PilQ precursor
236988	Brenneria goodwinii_04299	570	575.136	2	2	2	1.98214	0	0	4.73238	4.73238	4.73238	T	2.05105	Brenneria goodwinii_04299 Fimbrial assembly protein (PilN)
229761	Brenneria goodwinii_04298	867	780.803	2	2	2	2.22079	0	0	3.48585	3.48585	3.48585	T	1.5108	Brenneria goodwinii_04298 Competence protein A
219123	Brenneria goodwinii_04297	2559	2386.17	11	11	11	11.7967	0	0	6.27352	6.27352	6.27352	T	2.719	Brenneria goodwinii_04297 Penicillin-binding protein 1A
188841	Brenneria goodwinii_04296	552	385.741	6	6	6	8.58608	0	0	21.1678	21.1678	21.1678	T	9.17432	Brenneria goodwinii_04296 ADP compounds hydrolase NudE
181662	Brenneria goodwinii_04295	2160	1955.55	10	10	10	11.0455	0	0	6.95907	6.95907	6.95907	T	3.01612	Brenneria goodwinii_04295 Intracellular growth attenuator protein igaA
142015	Brenneria goodwinii_04292	873	686.516	2	2	2	2.54328	0	0	3.9646	3.9646	3.9646	T	1.71829	Brenneria goodwinii_04292 33 kDa chaperonin
131259	Brenneria goodwinii_04291	1620	1425.03	5	5	5	5.68411	0	0	4.77494	4.77494	4.77494	T	2.0695	Brenneria goodwinii_04291 Phosphoenolpyruvate carboxykinase [ATP]
111779	Brenneria goodwinii_04290	1359	1213.86	8	8	8	8.95654	0	0	8.96894	8.96894	8.96894	T	3.88722	Brenneria goodwinii_04290 Osmolarity sensor protein EnvZ
95391	Brenneria goodwinii_04289	720	544.201	3	3	3	3.96912	0	0	7.50209	7.50209	7.50209	T	3.25147	Brenneria goodwinii_04289 Transcriptional regulatory protein OmpR
83618	Brenneria goodwinii_04287	3774	3592.65	11	11	11	11.5553	0	0	4.16676	4.16676	4.16676	T	1.80591	Brenneria goodwinii_04287 Bifunctional protein PutA
39387	Brenneria goodwinii_04286	489	363.097	2	2	2	2.69349	0	0	7.49596	7.49596	7.49596	T	3.24882	Brenneria goodwinii_04286 Transcription elongation factor GreB
33013	Brenneria goodwinii_04285	1749	1742.45	10	10	10	10.0376	0	0	7.81015	7.81015	7.81015	T	3.38499	Brenneria goodwinii_04285 2-acyl-glycerophospho-ethanolamine acyltransferase
12148	Brenneria goodwinii_04284	1176	922.918	2	2	2	2.54844	0	0	2.94908	2.94908	2.94908	T	1.27816	Brenneria goodwinii_04284 LL-diaminopimelate aminotransferase
235228	Brenneria goodwinii_04283	816	550.179	4	4	4	5.93262	0	0	9.8941	9.8941	9.8941	T	4.28819	Brenneria goodwinii_04283 putative D-methionine-binding lipoprotein MetQ precursor
192438	Brenneria goodwinii_04277	1722	1680.67	3	3	3	3.07377	0	0	2.42917	2.42917	2.42917	T	1.05282	Brenneria goodwinii_04277 Pyruvate dehydrogenase [ubiquinone]
171859	Brenneria goodwinii_04276	1284	1225.38	6	6	6	6.28704	0	0	6.66348	6.66348	6.66348	T	2.88801	Brenneria goodwinii_04276 Citrate synthase
156228	Brenneria goodwinii_04275	2346	2121.67	9	9	9	9.95161	0	0	5.77279	5.77279	5.77279	T	2.50198	Brenneria goodwinii_04275 hypothetical protein
128498	Brenneria goodwinii_04274	360	221.486	3	3	3	4.87616	0	0	18.433	18.433	18.433	T	7.98902	Brenneria goodwinii_04274 hypothetical protein
123727	Brenneria goodwinii_04273	324	217.12	2	2	2	2.98453	0	0	12.5358	12.5358	12.5358	T	5.43311	Brenneria goodwinii_04273 Antitoxin igA-2
119261	Brenneria goodwinii_04272	1329	1240.84	4	4	4	4.28418	0	0	4.38695	4.38695	4.38695	T	1.90135	Brenneria goodwinii_04272 FtsX-like permease family protein
86685	Brenneria goodwinii_04269	1746	1478.08	7	7	7	8.26884	0	0	6.44496	6.44496	6.44496	T	2.7933	Brenneria goodwinii_04269 Alkaline phosphatase precursor
47326	Brenneria goodwinii_04266	576	413.546	5	5	5	6.96415	0	0	16.4538	16.4538	16.4538	T	7.13122	Brenneria goodwinii_04266 Fe/S biogenesis protein NfuA
39965	Brenneria goodwinii_04265	1119	797.636	2	2	2	2.80579	0	0	3.41229	3.41229	3.41229	T	1.47892	Brenneria goodwinii_04265 Inner membrane protein YeeA
26302	Brenneria goodwinii_04264	2076	1954.59	7	7	7	7.43479	0	0	4.87373	4.87373	4.87373	T	2.11232	Brenneria goodwinii_04264 4-alpha-glucanotransferase
1651	Brenneria goodwinii_04263	2424	2228.94	11	11	11	11.9626	0	0	6.71607	6.71607	6.71607	T	2.9108	Brenneria goodwinii_04263 Maltodextrin phosphorylase
210481	Brenneria goodwinii_04262	765	637.731	3	3	3	3.5987	0	0	6.40183	6.40183	6.40183	T	2.77461	Brenneria goodwinii_04262 Glycerol-3-phosphate regulon repressor
200797	Brenneria goodwinii_04261	906	776.333	4	4	4	4.6681	0	0	7.01184	7.01184	7.01184	T	3.03899	Brenneria goodwinii_04261 Rhomboid protease GlpG
185153	Brenneria goodwinii_04259	756	664.04	3	3	3	3.41546	0	0	6.14819	6.14819	6.14819	T	2.66468	Brenneria goodwinii_04259 HTH-type transcriptional regulator UlaR
175716	Brenneria goodwinii_04258	1065	975.099	3	3	3	3.27659	0	0	4.1869	4.1869	4.1869	T	1.81464	Brenneria goodwinii_04258 putative L-ascorbate-6-phosphate lactonase UlaG
162673	Brenneria goodwinii_04257	1398	1345.08	6	6	6	6.23607	0	0	6.07049	6.07049	6.07049	T	2.631	Brenneria goodwinii_04257 Ascorbate-specific permease IIC component UlaA
135528	Brenneria goodwinii_04254	654	517.344	2	2	2	2.5283	0	0	5.26103	5.26103	5.26103	T	2.28018	Brenneria goodwinii_04254 3-keto-L-gulonate-6-phosphate decarboxylase UlaD
116689	Brenneria goodwinii_04252	690	727.357	2	2	2	1.89728	0	0	3.74199	3.74199	3.74199	T	1.62181	Brenneria goodwinii_04252 L-ribulose-5-phosphate 4-epimerase UlaF
107982	Brenneria goodwinii_04251	1500	1391.31	5	5	5	5.39061	0	0	4.89065	4.89065	4.89065	T	2.11965	Brenneria goodwinii_04251 Aerobic glycerol-3-phosphate dehydrogenase
82053	Brenneria goodwinii_04249	2103	1957.53	6	6	6	6.44588	0	0	4.17122	4.17122	4.17122	T	1.80785	Brenneria goodwinii_04249 putative oxidoreductase YdhV
57061	Brenneria goodwinii_04248	672	509.768	2	2	2	2.63649	0	0	5.33922	5.33922	5.33922	T	2.31406	Brenneria goodwinii_04248 hypothetical protein
48591	Brenneria goodwinii_04247	672	573.654	2	2	2	2.34288	0	0	4.74461	4.74461	4.74461	T	2.05636	Brenneria goodwinii_04247 putative ferredoxin-like protein YdhX precursor
18821	Brenneria goodwinii_04244	2448	2326.89	12	12	12	12.6246	0	0	7.01821	7.01821	7.01821	T	3.04176	Brenneria goodwinii_04244 Maltodextrin phosphorylase
227412	Brenneria goodwinii_04243	1431	1423.46	3	3	3	3.01588	0	0	2.8681	2.8681	2.8681	T	1.24306	Brenneria goodwinii_04243 Glycogen synthase
210232	Brenneria goodwinii_04242	1278	1068.29	2	2	2	2.39262	0	0	2.54778	2.54778	2.54778	T	1.10423	Brenneria goodwinii_04242 Glucose-1-phosphate adenylyltransferase
194726	Brenneria goodwinii_04241	1971	1964.9	13	13	13	13.0404	0	0	9.00374	9.00374	9.00374	T	3.9023	Brenneria goodwinii_04241 Glycogen debranching enzyme
171261	Brenneria goodwinii_04240	2178	2180.65	10	10	10	9.98784	0	0	6.24071	6.24071	6.24071	T	2.70478	Brenneria goodwinii_04240 1,4-alpha-glucan branching enzyme GlgB
145433	Brenneria goodwinii_04239	909	797.197	3	3	3	3.42074	0	0	5.12125	5.12125	5.12125	T	2.21959	Brenneria goodwinii_04239 HTH-type transcriptional activator CmpR
154902	Brenneria goodwinii_04219	342	211.909	2	2	2	3.22781	0	0	12.844	12.844	12.844	T	5.56672	Brenneria goodwinii_04219 Toxin HigB-2
146298	Brenneria goodwinii_04217	840	824.133	4	4	4	4.07701	0	0	6.60515	6.60515	6.60515	T	2.86273	Brenneria goodwinii_04217 Glutathione transport system permease protein GsiD
135830	Brenneria goodwinii_04216	939	889.475	2	2	2	2.11136	0	0	3.05997	3.05997	3.05997	T	1.32622	Brenneria goodwinii_04216 Nickel transport system permease protein NikB
95861	Brenneria goodwinii_04213	399	276.298	2	2	2	2.88819	0	0	9.85084	9.85084	9.85084	T	4.26944	Brenneria goodwinii_04213 Nickel-responsive regulator
90481	Brenneria goodwinii_04212	1104	970.419	3	3	3	3.41296	0	0	4.20709	4.20709	4.20709	T	1.82339	Brenneria goodwinii_04212 Aspartate-semialdehyde dehydrogenase
77031	Brenneria goodwinii_04211	594	531.553	2	2	2	2.23496	0	0	5.1204	5.1204	5.1204	T	2.21922	Brenneria goodwinii_04211 putative antibiotic transporter
69474	Brenneria goodwinii_04210	1317	1104.85	3	3	3	3.57605	0	0	3.6952	3.6952	3.6952	T	1.60153	Brenneria goodwinii_04210 High-affinity gluconate transporter
46679	Brenneria goodwinii_04208	999	991.391	9	9	9	9.06907	0	0	12.3543	12.3543	12.3543	T	5.35446	Brenneria goodwinii_04208 HTH-type transcriptional regulator GntR
32946	Brenneria goodwinii_04206	1230	1155.43	2	2	2	2.12908	0	0	2.35563	2.35563	2.35563	T	1.02095	Brenneria goodwinii_04206 Anaerobic glycerol-3-phosphate dehydrogenase subunit C
2768	Brenneria goodwinii_04204	1689	1538.76	3	3	3	3.29291	0	0	2.6532	2.6532	2.6532	T	1.14992	Brenneria goodwinii_04204 Anaerobic glycerol-3-phosphate dehydrogenase subunit A
217444	Brenneria goodwinii_04202	1350	1209.7	4	4	4	4.4639	0	0	4.49988	4.49988	4.49988	T	1.95029	Brenneria goodwinii_04202 Glycerol-3-phosphate transporter
201116	Brenneria goodwinii_04201	801	573.788	3	3	3	4.18796	0	0	7.11525	7.11525	7.11525	T	3.08381	Brenneria goodwinii_04201 Pyridoxal phosphate phosphatase YigL
191225	Brenneria goodwinii_04200	996	822.411	3	3	3	3.63322	0	0	4.96424	4.96424	4.96424	T	2.15154	Brenneria goodwinii_04200 Phospholipase YtpA
171165	Brenneria goodwinii_04198	1827	1562.29	6	6	6	7.01663	0	0	5.22649	5.22649	5.22649	T	2.26521	Brenneria goodwinii_04198 ATP-dependent DNA helicase RecQ
149402	Brenneria goodwinii_04197	867	813.732	4	4	4	4.26185	0	0	6.68958	6.68958	6.68958	T	2.89932	Brenneria goodwinii_04197 Phospholipase A1 precursor
127219	Brenneria goodwinii_04195	1170	1086.22	3	3	3	3.2314	0	0	3.75859	3.75859	3.75859	T	1.62901	Brenneria goodwinii_04195 Putative ammonia monooxygenase
113063	Brenneria goodwinii_04194	951	722.584	3	3	3	3.94833	0	0	5.65006	5.65006	5.65006	T	2.44879	Brenneria goodwinii_04194 Magnesium transport protein CorA
101339	Brenneria goodwinii_04193	534	463.374	4	4	4	4.60966	0	0	11.7476	11.7476	11.7476	T	5.0915	Brenneria goodwinii_04193 hypothetical protein
73251	Brenneria goodwinii_04190	2163	1924.02	4	4	4	4.49684	0	0	2.82925	2.82925	2.82925	T	1.22622	Brenneria goodwinii_04190 DNA helicase II
47643	Brenneria goodwinii_04189	717	592.802	5	5	5	6.04755	0	0	11.4784	11.4784	11.4784	T	4.97483	Brenneria goodwinii_04189 Flavin mononucleotide phosphatase YigB
38660	Brenneria goodwinii_04188	912	900.785	3	3	3	3.03735	0	0	4.53232	4.53232	4.53232	T	1.96435	Brenneria goodwinii_04188 Tyrosine recombinase XerC
27378	Brenneria goodwinii_04187	708	637.758	2	2	2	2.22028	0	0	4.26771	4.26771	4.26771	T	1.84966	Brenneria goodwinii_04187 hypothetical protein
18431	Brenneria goodwinii_04186	825	659.74	2	2	2	2.50099	0	0	4.12551	4.12551	4.12551	T	1.78803	Brenneria goodwinii_04186 Diaminopimelate epimerase
1277	Brenneria goodwinii_04183	1173	966.027	4	4	4	4.85701	0	0	5.63496	5.63496	5.63496	T	2.44224	Brenneria goodwinii_04183 Major Facilitator Superfamily protein
224569	Brenneria goodwinii_04182	2556	2464.61	16	16	16	16.5933	0	0	8.83469	8.83469	8.83469	T	3.82904	Brenneria goodwinii_04182 Adenylate cyclase
194241	Brenneria goodwinii_04181	942	831.839	3	3	3	3.39729	0	0	4.90797	4.90797	4.90797	T	2.12716	Brenneria goodwinii_04181 Porphobilinogen deaminase
173355	Brenneria goodwinii_04179	1128	1116.52	8	8	8	8.08225	0	0	9.75087	9.75087	9.75087	T	4.22611	Brenneria goodwinii_04179 Putative uroporphyrinogen-III C-methyltransferase
159582	Brenneria goodwinii_04178	1212	1208.39	3	3	3	3.00895	0	0	3.37857	3.37857	3.37857	T	1.4643	Brenneria goodwinii_04178 putative protoheme IX biogenesis protein
139512	Brenneria goodwinii_04175	654	499.686	3	3	3	3.92646	0	0	8.17041	8.17041	8.17041	T	3.54113	Brenneria goodwinii_04175 HTH-type transcriptional regulator McbR
114747	Brenneria goodwinii_04173	1326	1292.47	4	4	4	4.10377	0	0	4.21172	4.21172	4.21172	T	1.8254	Brenneria goodwinii_04173 2-methylcitrate dehydratase
98790	Brenneria goodwinii_04172	756	651.174	2	2	2	2.32196	0	0	4.17978	4.17978	4.17978	T	1.81155	Brenneria goodwinii_04172 Sulfite exporter TauE/SafE
89321	Brenneria goodwinii_04171	1050	848.044	3	3	3	3.71443	0	0	4.81419	4.81419	4.81419	T	2.08651	Brenneria goodwinii_04171 General L-amino acid-binding periplasmic protein AapJ precursor
61344	Brenneria goodwinii_04169	1122	1183.24	3	3	3	2.84474	0	0	3.4504	3.4504	3.4504	T	1.49543	Brenneria goodwinii_04169 Inner membrane amino-acid ABC transporter permease protein YhdY
47793	Brenneria goodwinii_04168	756	585.683	2	2	2	2.5816	0	0	4.64716	4.64716	4.64716	T	2.01412	Brenneria goodwinii_04168 Glutamine transport ATP-binding protein GlnQ
17722	Brenneria goodwinii_04162	1392	1299.99	8	8	8	8.56621	0	0	8.37471	8.37471	8.37471	T	3.62967	Brenneria goodwinii_04162 putative transport protein YifK
1055	Brenneria goodwinii_04161	741	510.058	2	2	2	2.90555	0	0	5.33619	5.33619	5.33619	T	2.31275	Brenneria goodwinii_04161 UDP-N-acetyl-D-mannosaminuronic acid transferase
229228	Brenneria goodwinii_04160	1380	1236.43	6	6	6	6.69668	0	0	6.6039	6.6039	6.6039	T	2.86219	Brenneria goodwinii_04160 putative common antigen polymerase
212707	Brenneria goodwinii_04159	1086	937.918	6	6	6	6.9473	0	0	8.70575	8.70575	8.70575	T	3.77315	Brenneria goodwinii_04159 4-alpha-L-fucosyltransferase
199364	Brenneria goodwinii_04158	1251	1029.44	3	3	3	3.64566	0	0	3.96587	3.96587	3.96587	T	1.71884	Brenneria goodwinii_04158 Polysaccharide biosynthesis protein
184132	Brenneria goodwinii_04157	1131	1059.48	3	3	3	3.20251	0	0	3.85343	3.85343	3.85343	T	1.67011	Brenneria goodwinii_04157 dTDP-4-amino-4,6-dideoxygalactose transaminase
170418	Brenneria goodwinii_04156	735	599.965	2	2	2	2.45014	0	0	4.53653	4.53653	4.53653	T	1.96617	Brenneria goodwinii_04156 dTDP-fucosamine acetyltransferase
148271	Brenneria goodwinii_04154	1263	1012.63	6	6	6	7.48349	0	0	8.06346	8.06346	8.06346	T	3.49477	Brenneria goodwinii_04154 UDP-N-acetyl-D-glucosamine 6-dehydrogenase
132829	Brenneria goodwinii_04153	1098	914.979	2	2	2	2.40006	0	0	2.97467	2.97467	2.97467	T	1.28925	Brenneria goodwinii_04153 UDP-N-acetylglucosamine 2-epimerase
119497	Brenneria goodwinii_04152	1059	873.201	12	12	12	14.5533	0	0	18.702	18.702	18.702	T	8.10559	Brenneria goodwinii_04152 Lipopolysaccharide biosynthesis protein WzzE
106488	Brenneria goodwinii_04151	1071	885.754	4	4	4	4.83656	0	0	6.14564	6.14564	6.14564	T	2.66357	Brenneria goodwinii_04151 Undecaprenyl-phosphate alpha-N-acetylglucosaminyl 1-phosphate transferase
93391	Brenneria goodwinii_04150	1260	1019.46	17	17	17	21.0111	0	0	22.6933	22.6933	22.6933	T	9.8355	Brenneria goodwinii_04150 hypothetical protein
78195	Brenneria goodwinii_04149	327	196.547	2	2	2	3.32745	0	0	13.8479	13.8479	13.8479	T	6.00181	Brenneria goodwinii_04149 Thioredoxin-1
73661	Brenneria goodwinii_04148	1290	1088.99	2	2	2	2.36917	0	0	2.49934	2.49934	2.49934	T	1.08324	Brenneria goodwinii_04148 ATP-dependent RNA helicase RhlB
58086	Brenneria goodwinii_04147	1497	1334.29	3	3	3	3.36584	0	0	3.05979	3.05979	3.05979	T	1.32614	Brenneria goodwinii_04147 Guanosine-5'-triphosphate,3'-diphosphate pyrophosphatase
40162	Brenneria goodwinii_04146	1818	1775.18	4	4	4	4.0965	0	0	3.06647	3.06647	3.06647	T	1.32904	Brenneria goodwinii_04146 Exo-poly-alpha-D-galacturonosidase precursor
18375	Brenneria goodwinii_04145	2028	2047.19	9	9	9	8.91562	0	0	5.98279	5.98279	5.98279	T	2.593	Brenneria goodwinii_04145 ATP-dependent DNA helicase Rep
227854	Brenneria goodwinii_04143	1485	1244.23	5	5	5	5.96756	0	0	5.46878	5.46878	5.46878	T	2.37022	Brenneria goodwinii_04143 Sodium/proline symporter
210033	Brenneria goodwinii_04142	1344	1159.29	3	3	3	3.47801	0	0	3.52169	3.52169	3.52169	T	1.52633	Brenneria goodwinii_04142 Capsule biosynthesis protein CapA
193757	Brenneria goodwinii_04141	1170	932.279	2	2	2	2.50998	0	0	2.91947	2.91947	2.91947	T	1.26533	Brenneria goodwinii_04141 Cystathionine beta-lyase MetC
179533	Brenneria goodwinii_04140	786	646.914	4	4	4	4.86	0	0	8.41461	8.41461	8.41461	T	3.64697	Brenneria goodwinii_04140 Transcriptional regulator KdgR
169800	Brenneria goodwinii_04139	825	716.76	2	2	2	2.30203	0	0	3.79732	3.79732	3.79732	T	1.64579	Brenneria goodwinii_04139 Glutamate/aspartate periplasmic-binding protein precursor
159455	Brenneria goodwinii_04138	750	691.089	5	5	5	5.42622	0	0	9.84591	9.84591	9.84591	T	4.26731	Brenneria goodwinii_04138 putative glutamine ABC transporter permease protein GlnM
150284	Brenneria goodwinii_04137	714	685.948	2	2	2	2.08179	0	0	3.96788	3.96788	3.96788	T	1.71972	Brenneria goodwinii_04137 putative glutamine ABC transporter permease protein GlnP
118787	Brenneria goodwinii_04132	885	668.331	3	3	3	3.97258	0	0	6.10871	6.10871	6.10871	T	2.64757	Brenneria goodwinii_04132 HTH-type transcriptional regulator DmlR
107806	Brenneria goodwinii_04131	1080	999.705	6	6	6	6.48191	0	0	8.16769	8.16769	8.16769	T	3.53995	Brenneria goodwinii_04131 D-malate dehydrogenase [decarboxylating]
94684	Brenneria goodwinii_04130	1479	1232.26	4	4	4	4.80092	0	0	4.4175	4.4175	4.4175	T	1.91458	Brenneria goodwinii_04130 Ketol-acid reductoisomerase
49938	Brenneria goodwinii_04126	1545	1329	6	6	6	6.97518	0	0	6.14395	6.14395	6.14395	T	2.66284	Brenneria goodwinii_04126 L-threonine dehydratase biosynthetic IlvA
31345	Brenneria goodwinii_04125	1851	1719.31	7	7	7	7.53618	0	0	5.54071	5.54071	5.54071	T	2.40139	Brenneria goodwinii_04125 Dihydroxy-acid dehydratase
9271	Brenneria goodwinii_04124	927	730.521	2	2	2	2.53792	0	0	3.72578	3.72578	3.72578	T	1.61479	Brenneria goodwinii_04124 Branched-chain-amino-acid aminotransferase
231476	Brenneria goodwinii_04122	1647	1498.9	5	5	5	5.49404	0	0	4.53961	4.53961	4.53961	T	1.96751	Brenneria goodwinii_04122 Acetolactate synthase isozyme 2 large subunit
211894	Brenneria goodwinii_04121	1527	1474.96	5	5	5	5.1764	0	0	4.61327	4.61327	4.61327	T	1.99943	Brenneria goodwinii_04121 Competence protein ComM
193415	Brenneria goodwinii_04120	339	205.696	3	3	3	4.94419	0	0	19.8479	19.8479	19.8479	T	8.60227	Brenneria goodwinii_04120 hypothetical protein
188856	Brenneria goodwinii_04119	828	762.913	3	3	3	3.25594	0	0	5.35139	5.35139	5.35139	T	2.31934	Brenneria goodwinii_04119 HTH-type transcriptional regulator GltC
104313	Brenneria goodwinii_04108	1452	1194.53	7	7	7	8.50876	0	0	7.9748	7.9748	7.9748	T	3.45635	Brenneria goodwinii_04108 Trk system potassium uptake protein TrkH
86854	Brenneria goodwinii_04107	615	504.527	4	4	4	4.87585	0	0	10.7894	10.7894	10.7894	T	4.67621	Brenneria goodwinii_04107 IMPACT family member YigZ
79068	Brenneria goodwinii_04106	1332	1134.09	5	5	5	5.87253	0	0	5.99986	5.99986	5.99986	T	2.60039	Brenneria goodwinii_04106 Xaa-Pro dipeptidase
62885	Brenneria goodwinii_04105	702	516.27	3	3	3	4.07926	0	0	7.90796	7.90796	7.90796	T	3.42738	Brenneria goodwinii_04105 NAD(P)H-flavin reductase
54174	Brenneria goodwinii_04104	1497	1258.47	6	6	6	7.13722	0	0	6.48825	6.48825	6.48825	T	2.81207	Brenneria goodwinii_04104 3-octaprenyl-4-hydroxybenzoate carboxy-lyase
36179	Brenneria goodwinii_04103	525	479.922	3	3	3	3.28179	0	0	8.5069	8.5069	8.5069	T	3.68696	Brenneria goodwinii_04103 Transcription antitermination protein RfaH
19576	Brenneria goodwinii_04101	753	574.514	2	2	2	2.62134	0	0	4.7375	4.7375	4.7375	T	2.05328	Brenneria goodwinii_04101 Sec-independent protein translocase protein TatC
10241	Brenneria goodwinii_04100	534	418.025	6	6	6	7.66461	0	0	19.533	19.533	19.533	T	8.46577	Brenneria goodwinii_04100 Sec-independent protein translocase protein TatB
3409	Brenneria goodwinii_04099	258	183.542	3	3	3	4.21702	0	0	22.2437	22.2437	22.2437	T	9.6406	Brenneria goodwinii_04099 Sec-independent protein translocase protein TatA
237158	Brenneria goodwinii_04098	1641	1388.92	13	13	13	15.3594	0	0	12.7376	12.7376	12.7376	T	5.52058	Brenneria goodwinii_04098 putative protein kinase UbiB
217561	Brenneria goodwinii_04097	609	578.479	2	2	2	2.10552	0	0	4.70503	4.70503	4.70503	T	2.0392	Brenneria goodwinii_04097 SCP-2 sterol transfer family protein
200354	Brenneria goodwinii_04095	1533	1543.34	4	4	4	3.97319	0	0	3.5271	3.5271	3.5271	T	1.52868	Brenneria goodwinii_04095 DNA recombination protein RmuC
181935	Brenneria goodwinii_04094	1374	1103.63	5	5	5	6.22491	0	0	6.16547	6.16547	6.16547	T	2.67217	Brenneria goodwinii_04094 Argininosuccinate lyase
165330	Brenneria goodwinii_04093	774	569.649	2	2	2	2.71746	0	0	4.77796	4.77796	4.77796	T	2.07081	Brenneria goodwinii_04093 Acetylglutamate kinase
141865	Brenneria goodwinii_04091	2619	2497.83	9	9	9	9.43658	0	0	4.90342	4.90342	4.90342	T	2.12519	Brenneria goodwinii_04091 Phosphoenolpyruvate carboxylase
110811	Brenneria goodwinii_04090	783	679.765	3	3	3	3.45561	0	0	6.00597	6.00597	6.00597	T	2.60304	Brenneria goodwinii_04090 Tyrosine-protein phosphatase precursor
91431	Brenneria goodwinii_04088	828	975.176	2	2	2	1.69815	0	0	2.79105	2.79105	2.79105	T	1.20966	Brenneria goodwinii_04088 Carboxymethylenebutenolidase
54381	Brenneria goodwinii_04086	936	795.369	3	3	3	3.53044	0	0	5.13302	5.13302	5.13302	T	2.2247	Brenneria goodwinii_04086 HTH-type transcriptional regulator GltR
42950	Brenneria goodwinii_04085	900	865.371	4	4	4	4.16006	0	0	6.29039	6.29039	6.29039	T	2.72631	Brenneria goodwinii_04085 EamA-like transporter family protein
31789	Brenneria goodwinii_04084	630	523.114	3	3	3	3.61298	0	0	7.8045	7.8045	7.8045	T	3.38254	Brenneria goodwinii_04084 Lipid A palmitoyltransferase PagP precursor
13664	Brenneria goodwinii_04082	1020	872.754	3	3	3	3.50614	0	0	4.67789	4.67789	4.67789	T	2.02744	Brenneria goodwinii_04082 Glycerol-3-phosphate dehydrogenase [NAD(P)+]
1183	Brenneria goodwinii_04081	507	382.542	5	5	5	6.62673	0	0	17.7874	17.7874	17.7874	T	7.7092	Brenneria goodwinii_04081 Protein-export protein SecB
226352	Brenneria goodwinii_04079	1302	1133.41	9	9	9	10.3388	0	0	10.8063	10.8063	10.8063	T	4.68355	Brenneria goodwinii_04079 Murein hydrolase activator EnvC precursor
187308	Brenneria goodwinii_04076	1053	939.718	3	3	3	3.36165	0	0	4.34454	4.34454	4.34454	T	1.88296	Brenneria goodwinii_04076 ADP-heptose--LPS heptosyltransferase 2
174417	Brenneria goodwinii_04075	987	956.649	2	2	2	2.06345	0	0	2.8451	2.8451	2.8451	T	1.23309	Brenneria goodwinii_04075 Lipopolysaccharide heptosyltransferase 1
146003	Brenneria goodwinii_04072	1101	870.52	6	6	6	7.58857	0	0	9.37978	9.37978	9.37978	T	4.06528	Brenneria goodwinii_04072 Lipopolysaccharide core heptosyltransferase RfaQ
132506	Brenneria goodwinii_04071	1122	970.379	4	4	4	4.625	0	0	5.60969	5.60969	5.60969	T	2.43129	Brenneria goodwinii_04071 Lipopolysaccharide core biosynthesis protein RfaG
118908	Brenneria goodwinii_04070	801	659.392	4	4	4	4.85902	0	0	8.25537	8.25537	8.25537	T	3.57795	Brenneria goodwinii_04070 Lipopolysaccharide core heptose(I) kinase RfaP
108923	Brenneria goodwinii_04069	1095	812.003	3	3	3	4.04555	0	0	5.02787	5.02787	5.02787	T	2.17912	Brenneria goodwinii_04069 GalNAc-alpha-(1-
95595	Brenneria goodwinii_04068	1023	721.921	4	4	4	5.66821	0	0	7.54033	7.54033	7.54033	T	3.26805	Brenneria goodwinii_04068 General stress protein A
83049	Brenneria goodwinii_04067	1002	574.896	3	3	3	5.22877	0	0	7.10153	7.10153	7.10153	T	3.07787	Brenneria goodwinii_04067 General stress protein A
4365	Brenneria goodwinii_04059	810	685.126	3	3	3	3.54679	0	0	5.95897	5.95897	5.95897	T	2.58267	Brenneria goodwinii_04059 Formamidopyrimidine-DNA glycosylase
225759	Brenneria goodwinii_04056	666	461.806	3	3	3	4.3265	0	0	8.84061	8.84061	8.84061	T	3.8316	Brenneria goodwinii_04056 hypothetical protein
217355	Brenneria goodwinii_04055	1278	1110.68	4	4	4	4.60258	0	0	4.90107	4.90107	4.90107	T	2.12417	Brenneria goodwinii_04055 Coenzyme A biosynthesis bifunctional protein CoaBC
195894	Brenneria goodwinii_04053	597	430.456	3	3	3	4.1607	0	0	9.48446	9.48446	9.48446	T	4.11065	Brenneria goodwinii_04053 Nucleoid occlusion factor SlmA
188326	Brenneria goodwinii_04052	642	512.901	2	2	2	2.50341	0	0	5.3066	5.3066	5.3066	T	2.29993	Brenneria goodwinii_04052 Orotate phosphoribosyltransferase
180157	Brenneria goodwinii_04051	717	596.859	4	4	4	4.80515	0	0	9.12028	9.12028	9.12028	T	3.95281	Brenneria goodwinii_04051 Ribonuclease PH
134290	Brenneria goodwinii_04047	1542	1462.14	4	4	4	4.21846	0	0	3.72297	3.72297	3.72297	T	1.61357	Brenneria goodwinii_04047 Glutathione-binding protein GsiB precursor
115816	Brenneria goodwinii_04046	921	760.976	2	2	2	2.42058	0	0	3.57667	3.57667	3.57667	T	1.55016	Brenneria goodwinii_04046 Glutathione transport system permease protein GsiC
104458	Brenneria goodwinii_04045	900	775.776	2	2	2	2.32026	0	0	3.50844	3.50844	3.50844	T	1.52059	Brenneria goodwinii_04045 Glutathione transport system permease protein GsiD
70228	Brenneria goodwinii_04042	951	799.476	3	3	3	3.56859	0	0	5.10665	5.10665	5.10665	T	2.21327	Brenneria goodwinii_04042 Isoaspartyl peptidase precursor
58537	Brenneria goodwinii_04041	933	925.011	3	3	3	3.02591	0	0	4.41362	4.41362	4.41362	T	1.9129	Brenneria goodwinii_04041 hypothetical protein
19685	Brenneria goodwinii_04038	828	764.9	2	2	2	2.16499	0	0	3.55832	3.55832	3.55832	T	1.54221	Brenneria goodwinii_04038 Oligopeptide transport ATP-binding protein OppD
9468	Brenneria goodwinii_04037	903	802.171	2	2	2	2.25139	0	0	3.39299	3.39299	3.39299	T	1.47055	Brenneria goodwinii_04037 putative D,D-dipeptide transport system permease protein DdpC
204339	Brenneria goodwinii_04034	1077	1143.25	4	4	4	3.76822	0	0	4.76147	4.76147	4.76147	T	2.06366	Brenneria goodwinii_04034 Membrane dipeptidase (Peptidase family M19)
191134	Brenneria goodwinii_04033	909	800.975	4	4	4	4.53947	0	0	6.79612	6.79612	6.79612	T	2.9455	Brenneria goodwinii_04033 HTH-type transcriptional regulator GbpR
179892	Brenneria goodwinii_04032	864	701.383	4	4	4	4.92741	0	0	7.76114	7.76114	7.76114	T	3.36375	Brenneria goodwinii_04032 hypothetical protein
113869	Brenneria goodwinii_04024	282	134.781	2	2	2	4.18455	0	0	20.1939	20.1939	20.1939	T	8.75221	Brenneria goodwinii_04024 hypothetical protein
79933	Brenneria goodwinii_04018	2112	1760.33	7	7	7	8.39843	0	0	5.41158	5.41158	5.41158	T	2.34543	Brenneria goodwinii_04018 Toxin RTX-I translocation ATP-binding protein
54872	Brenneria goodwinii_04017	1275	1056.54	3	3	3	3.62029	0	0	3.86415	3.86415	3.86415	T	1.67476	Brenneria goodwinii_04017 Colicin V secretion protein CvaA
39418	Brenneria goodwinii_04016	1536	1598.07	8	8	8	7.68926	0	0	6.81261	6.81261	6.81261	T	2.95265	Brenneria goodwinii_04016 Multidrug export protein EmrB
20899	Brenneria goodwinii_04015	1194	1103.71	3	3	3	3.24543	0	0	3.69903	3.69903	3.69903	T	1.60319	Brenneria goodwinii_04015 putative multidrug resistance protein EmrK
226466	Brenneria goodwinii_04013	609	427.217	2	2	2	2.85101	0	0	6.37091	6.37091	6.37091	T	2.76121	Brenneria goodwinii_04013 HTH-type transcriptional regulator AcrR
207287	Brenneria goodwinii_04011	837	687.278	4	4	4	4.87139	0	0	7.92041	7.92041	7.92041	T	3.43278	Brenneria goodwinii_04011 ABC transporter glutamine-binding protein GlnH precursor
141422	Brenneria goodwinii_04005	1644	1477.79	3	3	3	3.33741	0	0	2.76267	2.76267	2.76267	T	1.19736	Brenneria goodwinii_04005 Glutathione-binding protein GsiB precursor
109984	Brenneria goodwinii_04003	873	786.398	2	2	2	2.22025	0	0	3.46105	3.46105	3.46105	T	1.50005	Brenneria goodwinii_04003 Glutathione transport system permease protein GsiD
99245	Brenneria goodwinii_04002	1638	1598.91	4	4	4	4.09779	0	0	3.40452	3.40452	3.40452	T	1.47555	Brenneria goodwinii_04002 Glutathione import ATP-binding protein GsiA
61739	Brenneria goodwinii_04000	1347	1176.08	6	6	6	6.87201	0	0	6.94283	6.94283	6.94283	T	3.00908	Brenneria goodwinii_04000 Argininosuccinate synthase
45490	Brenneria goodwinii_03999	576	384.295	4	4	4	5.99539	0	0	14.165	14.165	14.165	T	6.13922	Brenneria goodwinii_03999 Chaperone protein YajL
23604	Brenneria goodwinii_03997	1185	1011.09	5	5	5	5.86001	0	0	6.72977	6.72977	6.72977	T	2.91674	Brenneria goodwinii_03997 Xylose transport system permease protein XylH
9196	Brenneria goodwinii_03996	1542	1428.15	3	3	3	3.23915	0	0	2.85869	2.85869	2.85869	T	1.23898	Brenneria goodwinii_03996 Xylose import ATP-binding protein XylG
228143	Brenneria goodwinii_03995	996	740.578	6	6	6	8.06938	0	0	11.0256	11.0256	11.0256	T	4.77858	Brenneria goodwinii_03995 D-xylose-binding periplasmic protein precursor
170306	Brenneria goodwinii_03991	1536	1322.4	4	4	4	4.6461	0	0	4.1164	4.1164	4.1164	T	1.78408	Brenneria goodwinii_03991 Aldehyde dehydrogenase B
141709	Brenneria goodwinii_03989	627	517.152	7	7	7	8.48686	0	0	18.4204	18.4204	18.4204	T	7.98358	Brenneria goodwinii_03989 Superoxide dismutase [Mn]
106104	Brenneria goodwinii_03986	558	382.429	2	2	2	2.91819	0	0	7.11705	7.11705	7.11705	T	3.08459	Brenneria goodwinii_03986 Mannitol operon repressor
99012	Brenneria goodwinii_03985	1149	1033.95	3	3	3	3.33381	0	0	3.94858	3.94858	3.94858	T	1.71135	Brenneria goodwinii_03985 Mannitol-1-phosphate 5-dehydrogenase
62104	Brenneria goodwinii_03983	774	738.33	5	5	5	5.24156	0	0	9.21594	9.21594	9.21594	T	3.99427	Brenneria goodwinii_03983 hypothetical protein
52521	Brenneria goodwinii_03982	1146	1060.06	6	6	6	6.48645	0	0	7.7027	7.7027	7.7027	T	3.33842	Brenneria goodwinii_03982 Aldehyde-alcohol dehydrogenase
38622	Brenneria goodwinii_03981	2070	1754.58	4	4	4	4.71908	0	0	3.10246	3.10246	3.10246	T	1.34464	Brenneria goodwinii_03981 Glycine--tRNA ligase beta subunit
14030	Brenneria goodwinii_03980	1128	1048.08	3	3	3	3.22877	0	0	3.89537	3.89537	3.89537	T	1.68829	Brenneria goodwinii_03980 Glycine--tRNA ligase alpha subunit
335	Brenneria goodwinii_03979	411	298.641	3	3	3	4.12871	0	0	13.6707	13.6707	13.6707	T	5.92502	Brenneria goodwinii_03979 hypothetical protein
226809	Brenneria goodwinii_03977	1038	867.411	3	3	3	3.58999	0	0	4.7067	4.7067	4.7067	T	2.03993	Brenneria goodwinii_03977 hypothetical protein
210351	Brenneria goodwinii_03975	522	406.019	5	5	5	6.42828	0	0	16.7588	16.7588	16.7588	T	7.26344	Brenneria goodwinii_03975 hypothetical protein
167671	Brenneria goodwinii_03970	966	917.813	3	3	3	3.15751	0	0	4.44823	4.44823	4.44823	T	1.9279	Brenneria goodwinii_03970 Glyoxylate/hydroxypyruvate reductase B
155844	Brenneria goodwinii_03969	1083	913.682	2	2	2	2.37063	0	0	2.9789	2.9789	2.9789	T	1.29108	Brenneria goodwinii_03969 Unsaturated rhamnogalacturonyl hydrolase YesR
142696	Brenneria goodwinii_03968	2496	2257.39	4	4	4	4.4228	0	0	2.41142	2.41142	2.41142	T	1.04513	Brenneria goodwinii_03968 hypothetical protein
113152	Brenneria goodwinii_03967	1287	1180.68	7	7	7	7.63034	0	0	8.06837	8.06837	8.06837	T	3.4969	Brenneria goodwinii_03967 Hexuronate transporter
97587	Brenneria goodwinii_03966	1065	980.364	2	2	2	2.17266	0	0	2.77628	2.77628	2.77628	T	1.20326	Brenneria goodwinii_03966 putative HTH-type transcriptional repressor ExuR
84524	Brenneria goodwinii_03965	1209	1072.62	8	8	8	9.01719	0	0	10.15	10.15	10.15	T	4.39909	Brenneria goodwinii_03965 hypothetical protein
69873	Brenneria goodwinii_03964	1257	1152.19	6	6	6	6.54582	0	0	7.08678	7.08678	7.08678	T	3.07147	Brenneria goodwinii_03964 Valine--pyruvate aminotransferase
54738	Brenneria goodwinii_03963	939	740.065	4	4	4	5.07523	0	0	7.35546	7.35546	7.35546	T	3.18792	Brenneria goodwinii_03963 Chromosome initiation inhibitor
43214	Brenneria goodwinii_03962	1236	1073.74	7	7	7	8.05782	0	0	8.87195	8.87195	8.87195	T	3.84518	Brenneria goodwinii_03962 Argininosuccinate synthase
28189	Brenneria goodwinii_03961	597	601.198	4	4	4	3.97207	0	0	9.05447	9.05447	9.05447	T	3.92429	Brenneria goodwinii_03961 Methionyl-tRNA formyltransferase
20520	Brenneria goodwinii_03960	1482	1521.8	8	8	8	7.79079	0	0	7.15407	7.15407	7.15407	T	3.10064	Brenneria goodwinii_03960 Argininosuccinate lyase 1
2797	Brenneria goodwinii_03959	732	582.617	2	2	2	2.5128	0	0	4.67161	4.67161	4.67161	T	2.02472	Brenneria goodwinii_03959 phenylalanyl-tRNA synthetase subunit beta
231022	Brenneria goodwinii_03958	651	533.773	3	3	3	3.65886	0	0	7.64865	7.64865	7.64865	T	3.31499	Brenneria goodwinii_03958 Arginine exporter protein ArgO
152859	Brenneria goodwinii_03952	321	187.225	2	2	2	3.42902	0	0	14.5374	14.5374	14.5374	T	6.30062	Brenneria goodwinii_03952 Plasmid stabilisation system protein
93762	Brenneria goodwinii_03944	636	619.399	2	2	2	2.05361	0	0	4.3942	4.3942	4.3942	T	1.90449	Brenneria goodwinii_03944 hypothetical protein
42308	Brenneria goodwinii_03941	1821	1644.3	4	4	4	4.42985	0	0	3.31054	3.31054	3.31054	T	1.43482	Brenneria goodwinii_03941 Allophanate hydrolase
20419	Brenneria goodwinii_03940	1014	1023.51	2	2	2	1.98141	0	0	2.65923	2.65923	2.65923	T	1.15254	Brenneria goodwinii_03940 Putative thiamine biosynthesis protein
210924	Brenneria goodwinii_03936	1422	1300.35	3	3	3	3.28065	0	0	3.13965	3.13965	3.13965	T	1.36075	Brenneria goodwinii_03936 Taurine--pyruvate aminotransferase
153787	Brenneria goodwinii_03932	981	899.713	2	2	2	2.1807	0	0	3.02515	3.02515	3.02515	T	1.31113	Brenneria goodwinii_03932 Oligopeptide transport ATP-binding protein OppD
130617	Brenneria goodwinii_03930	1020	840.028	7	7	7	8.49972	0	0	11.3403	11.3403	11.3403	T	4.91499	Brenneria goodwinii_03930 Dipeptide transport system permease protein DppB
118158	Brenneria goodwinii_03929	1608	1500.02	6	6	6	6.43192	0	0	5.44346	5.44346	5.44346	T	2.35924	Brenneria goodwinii_03929 Periplasmic dipeptide transport protein precursor
82543	Brenneria goodwinii_03927	969	758.663	2	2	2	2.55449	0	0	3.58758	3.58758	3.58758	T	1.55489	Brenneria goodwinii_03927 Glucokinase
70624	Brenneria goodwinii_03926	723	574.964	2	2	2	2.51494	0	0	4.73379	4.73379	4.73379	T	2.05167	Brenneria goodwinii_03926 Transcriptional regulatory protein DcuR
61566	Brenneria goodwinii_03925	1617	1476.44	10	10	10	10.952	0	0	9.21731	9.21731	9.21731	T	3.99487	Brenneria goodwinii_03925 Sensor histidine kinase DcuS
42351	Brenneria goodwinii_03924	1413	1368.74	5	5	5	5.16167	0	0	4.97128	4.97128	4.97128	T	2.1546	Brenneria goodwinii_03924 Putative malate transporter YflS
25258	Brenneria goodwinii_03923	1659	1540.83	7	7	7	7.53683	0	0	6.18248	6.18248	6.18248	T	2.67954	Brenneria goodwinii_03923 Aspartate/alanine antiporter
226298	Brenneria goodwinii_03919	1089	863.152	2	2	2	2.52331	0	0	3.15328	3.15328	3.15328	T	1.36666	Brenneria goodwinii_03919 translocation protein TolB
213084	Brenneria goodwinii_03918	258	168.942	4	4	4	6.10862	0	0	32.2213	32.2213	32.2213	T	13.965	Brenneria goodwinii_03918 Multiple stress resistance protein BhsA precursor
209351	Brenneria goodwinii_03917	1263	1011.99	7	7	7	8.73624	0	0	9.41329	9.41329	9.41329	T	4.0798	Brenneria goodwinii_03917 Galactitol permease IIC component
194013	Brenneria goodwinii_03916	1005	661.325	5	5	5	7.59838	0	0	10.289	10.289	10.289	T	4.45937	Brenneria goodwinii_03916 Putative 2-hydroxyacid dehydrogenase YoaD
172184	Brenneria goodwinii_03914	1539	1293.35	3	3	3	3.5698	0	0	3.15665	3.15665	3.15665	T	1.36812	Brenneria goodwinii_03914 L-xylulose/3-keto-L-gulonate kinase
153777	Brenneria goodwinii_03913	552	316.032	4	4	4	6.98663	0	0	17.2246	17.2246	17.2246	T	7.46529	Brenneria goodwinii_03913 Glycerol-3-phosphate responsive antiterminator
146743	Brenneria goodwinii_03912	792	714.306	2	2	2	2.21754	0	0	3.81036	3.81036	3.81036	T	1.65144	Brenneria goodwinii_03912 putative aldolase LsrF
67798	Brenneria goodwinii_03905	1005	875.544	4	4	4	4.59143	0	0	6.21731	6.21731	6.21731	T	2.69464	Brenneria goodwinii_03905 Putative aliphatic sulfonates-binding protein precursor
41754	Brenneria goodwinii_03903	1848	2272.73	5	5	5	4.06559	0	0	2.99393	2.99393	2.99393	T	1.2976	Brenneria goodwinii_03903 Glutathione import ATP-binding protein GsiA
8409	Brenneria goodwinii_03901	975	734.135	2	2	2	2.65619	0	0	3.70744	3.70744	3.70744	T	1.60684	Brenneria goodwinii_03901 Dipeptide transport system permease protein DppB
210558	Brenneria goodwinii_03898	1551	1217.63	10	10	10	12.7378	0	0	11.1764	11.1764	11.1764	T	4.84397	Brenneria goodwinii_03898 Heme-binding protein A precursor
191863	Brenneria goodwinii_03897	897	766.071	3	3	3	3.51273	0	0	5.32933	5.32933	5.32933	T	2.30978	Brenneria goodwinii_03897 HTH-type transcriptional regulator CynR
180721	Brenneria goodwinii_03896	816	697.434	3	3	3	3.51001	0	0	5.85381	5.85381	5.85381	T	2.53709	Brenneria goodwinii_03896 Sugar phosphatase YidA
170662	Brenneria goodwinii_03895	1446	1268.77	7	7	7	7.9778	0	0	7.50819	7.50819	7.50819	T	3.25412	Brenneria goodwinii_03895 6-phospho-beta-glucosidase BglA
148950	Brenneria goodwinii_03893	1317	1273.79	5	5	5	5.1696	0	0	5.34185	5.34185	5.34185	T	2.3152	Brenneria goodwinii_03893 Lichenan permease IIC component
128705	Brenneria goodwinii_03891	1023	856.615	3	3	3	3.58271	0	0	4.76602	4.76602	4.76602	T	2.06564	Brenneria goodwinii_03891 HTH-type transcriptional regulator AscG
116215	Brenneria goodwinii_03890	1986	1949.73	6	6	6	6.11161	0	0	4.1879	4.1879	4.1879	T	1.81507	Brenneria goodwinii_03890 Methyl-accepting chemotaxis protein III
92535	Brenneria goodwinii_03889	1197	989.846	3	3	3	3.62784	0	0	4.12452	4.12452	4.12452	T	1.78761	Brenneria goodwinii_03889 Fosmidomycin resistance protein
78073	Brenneria goodwinii_03888	2418	2193.32	9	9	9	9.92196	0	0	5.58421	5.58421	5.58421	T	2.42024	Brenneria goodwinii_03888 DNA gyrase subunit B
49512	Brenneria goodwinii_03887	1086	856.845	4	4	4	5.06976	0	0	6.35299	6.35299	6.35299	T	2.75344	Brenneria goodwinii_03887 DNA replication and repair protein RecF
36243	Brenneria goodwinii_03886	1101	963.907	3	3	3	3.42668	0	0	4.23552	4.23552	4.23552	T	1.83571	Brenneria goodwinii_03886 DNA polymerase III subunit beta
22850	Brenneria goodwinii_03885	1395	1135.38	7	7	7	8.60064	0	0	8.39029	8.39029	8.39029	T	3.63643	Brenneria goodwinii_03885 Chromosomal replication initiator protein DnaA
1758	Brenneria goodwinii_03882	198	103.5	2	2	2	3.8261	0	0	26.2973	26.2973	26.2973	T	11.3975	Brenneria goodwinii_03882 hypothetical protein
236145	Brenneria goodwinii_03881	1635	1638.3	13	13	13	12.9738	0	0	10.7987	10.7987	10.7987	T	4.68023	Brenneria goodwinii_03881 Membrane protein insertase YidC
216634	Brenneria goodwinii_03880	1365	1273.87	5	5	5	5.35767	0	0	5.3415	5.3415	5.3415	T	2.31506	Brenneria goodwinii_03880 tRNA modification GTPase MnmE
177995	Brenneria goodwinii_03877	957	969.115	2	2	2	1.975	0	0	2.8085	2.8085	2.8085	T	1.21723	Brenneria goodwinii_03877 HTH-type transcriptional regulator DmlR
166180	Brenneria goodwinii_03876	831	811.092	2	2	2	2.04909	0	0	3.35568	3.35568	3.35568	T	1.45438	Brenneria goodwinii_03876 Diacetyl reductase [(S)-acetoin forming]
155908	Brenneria goodwinii_03875	405	280.751	2	2	2	2.88512	0	0	9.69459	9.69459	9.69459	T	4.20172	Brenneria goodwinii_03875 RutC family protein YjgH
139391	Brenneria goodwinii_03873	738	624.864	2	2	2	2.36211	0	0	4.35577	4.35577	4.35577	T	1.88783	Brenneria goodwinii_03873 3-oxoacyl-[acyl-carrier-protein] reductase FabG
106830	Brenneria goodwinii_03869	2778	2587.03	5	5	5	5.36908	0	0	2.6302	2.6302	2.6302	T	1.13995	Brenneria goodwinii_03869 Fumarate reductase flavoprotein subunit
74108	Brenneria goodwinii_03868	1515	1535.27	5	5	5	4.934	0	0	4.43207	4.43207	4.43207	T	1.9209	Brenneria goodwinii_03868 L-tartrate/succinate antiporter
55929	Brenneria goodwinii_03867	1647	1669.56	4	4	4	3.94594	0	0	3.26045	3.26045	3.26045	T	1.41311	Brenneria goodwinii_03867 Fumarate hydratase class I, aerobic
33428	Brenneria goodwinii_03865	915	878.439	2	2	2	2.08324	0	0	3.09841	3.09841	3.09841	T	1.34288	Brenneria goodwinii_03865 L-lysine cyclodeaminase
223144	Brenneria goodwinii_03861	978	801.021	3	3	3	3.66283	0	0	5.0968	5.0968	5.0968	T	2.209	Brenneria goodwinii_03861 Fructosamine deglycase FrlB
200951	Brenneria goodwinii_03859	852	706.154	4	4	4	4.82614	0	0	7.70869	7.70869	7.70869	T	3.34101	Brenneria goodwinii_03859 Quinone oxidoreductase 2
185107	Brenneria goodwinii_03857	2115	1997.87	13	13	13	13.7622	0	0	8.85518	8.85518	8.85518	T	3.83791	Brenneria goodwinii_03857 Toxin RTX-I translocation ATP-binding protein
159882	Brenneria goodwinii_03856	1281	1305.69	4	4	4	3.92437	0	0	4.16909	4.16909	4.16909	T	1.80692	Brenneria goodwinii_03856 Colicin V secretion protein CvaA
142114	Brenneria goodwinii_03854	384	304.549	2	2	2	2.52176	0	0	8.93701	8.93701	8.93701	T	3.87338	Brenneria goodwinii_03854 hypothetical protein
124807	Brenneria goodwinii_03851	1338	1087.06	6	6	6	7.38503	0	0	7.51132	7.51132	7.51132	T	3.25548	Brenneria goodwinii_03851 putative adenine permease PurP
108600	Brenneria goodwinii_03850	555	388.559	4	4	4	5.71342	0	0	14.0095	14.0095	14.0095	T	6.07185	Brenneria goodwinii_03850 hypothetical protein
98993	Brenneria goodwinii_03848	564	307.349	2	2	2	3.67009	0	0	8.85559	8.85559	8.85559	T	3.83809	Brenneria goodwinii_03848 hypothetical protein
83860	Brenneria goodwinii_03845	4194	4066.9	13	13	13	13.4063	0	0	4.35011	4.35011	4.35011	T	1.88538	Brenneria goodwinii_03845 Bifunctional hemolysin/adenylate cyclase precursor
34802	Brenneria goodwinii_03844	2244	2207.97	4	4	4	4.06527	0	0	2.4654	2.4654	2.4654	T	1.06853	Brenneria goodwinii_03844 Toxin RTX-I translocation ATP-binding protein
8193	Brenneria goodwinii_03843	1461	1536.03	3	3	3	2.85346	0	0	2.65792	2.65792	2.65792	T	1.15197	Brenneria goodwinii_03843 Hemolysin secretion protein D, chromosomal
228079	Brenneria goodwinii_03842	666	546.968	2	2	2	2.43524	0	0	4.97609	4.97609	4.97609	T	2.15668	Brenneria goodwinii_03842 6-phosphogluconate phosphatase
210650	Brenneria goodwinii_03840	753	649.069	6	6	6	6.96074	0	0	12.58	12.58	12.58	T	5.45229	Brenneria goodwinii_03840 putative glutamine ABC transporter permease protein GlnM
201117	Brenneria goodwinii_03839	837	729.258	4	4	4	4.59097	0	0	7.46448	7.46448	7.46448	T	3.23517	Brenneria goodwinii_03839 Cystine-binding periplasmic protein precursor
184178	Brenneria goodwinii_03837	1017	998.044	4	4	4	4.07597	0	0	5.4542	5.4542	5.4542	T	2.3639	Brenneria goodwinii_03837 1-aminocyclopropane-1-carboxylate deaminase
171785	Brenneria goodwinii_03836	486	351.371	3	3	3	4.14946	0	0	11.6192	11.6192	11.6192	T	5.03586	Brenneria goodwinii_03836 Leucine-responsive regulatory protein
165391	Brenneria goodwinii_03835	960	937.972	2	2	2	2.04697	0	0	2.90175	2.90175	2.90175	T	1.25765	Brenneria goodwinii_03835 putative inner membrane transporter yiJE
153737	Brenneria goodwinii_03834	930	844.069	4	4	4	4.40722	0	0	6.44915	6.44915	6.44915	T	2.79512	Brenneria goodwinii_03834 HTH-type transcriptional regulator GltC
142307	Brenneria goodwinii_03833	1437	1314.04	3	3	3	3.28071	0	0	3.10693	3.10693	3.10693	T	1.34657	Brenneria goodwinii_03833 hypothetical protein
124991	Brenneria goodwinii_03832	873	665.484	2	2	2	2.62365	0	0	4.0899	4.0899	4.0899	T	1.7726	Brenneria goodwinii_03832 Oligopeptide transport ATP-binding protein OppF
101965	Brenneria goodwinii_03830	933	839.456	4	4	4	4.44574	0	0	6.48459	6.48459	6.48459	T	2.81048	Brenneria goodwinii_03830 putative D,D-dipeptide transport system permease protein DdpC
90486	Brenneria goodwinii_03829	918	943.161	4	4	4	3.89329	0	0	5.77157	5.77157	5.77157	T	2.50145	Brenneria goodwinii_03829 Glutathione transport system permease protein GsiC
79265	Brenneria goodwinii_03828	1530	1313.28	4	4	4	4.66008	0	0	4.14498	4.14498	4.14498	T	1.79647	Brenneria goodwinii_03828 Heme-binding protein A precursor
60845	Brenneria goodwinii_03827	732	598.883	4	4	4	4.8891	0	0	9.08947	9.08947	9.08947	T	3.93946	Brenneria goodwinii_03827 Phosphate-specific transport system accessory protein PhoU
51756	Brenneria goodwinii_03826	777	732.971	5	5	5	5.30035	0	0	9.28333	9.28333	9.28333	T	4.02348	Brenneria goodwinii_03826 Phosphate import ATP-binding protein PstB
42155	Brenneria goodwinii_03825	888	683.438	3	3	3	3.89794	0	0	5.97368	5.97368	5.97368	T	2.58905	Brenneria goodwinii_03825 Phosphate transport system permease protein PstA
31120	Brenneria goodwinii_03824	963	854.975	6	6	6	6.75809	0	0	9.55032	9.55032	9.55032	T	4.13919	Brenneria goodwinii_03824 Phosphate transport system permease protein PstC
19186	Brenneria goodwinii_03823	1041	1022.75	10	10	10	10.1785	0	0	13.3061	13.3061	13.3061	T	5.767	Brenneria goodwinii_03823 Phosphate-binding protein PstS precursor
6554	Brenneria goodwinii_03822	1437	1185.91	4	4	4	4.84691	0	0	4.59016	4.59016	4.59016	T	1.98942	Brenneria goodwinii_03822 hypothetical protein
226716	Brenneria goodwinii_03821	702	540.6	6	6	6	7.79134	0	0	15.1041	15.1041	15.1041	T	6.54626	Brenneria goodwinii_03821 Inner membrane protein YmfA
217957	Brenneria goodwinii_03820	1830	1516.44	8	8	8	9.6542	0	0	7.17935	7.17935	7.17935	T	3.1116	Brenneria goodwinii_03820 Glutamine--fructose-6-phosphate aminotransferase [isomerizing]
196141	Brenneria goodwinii_03819	1371	1059.15	6	6	6	7.76661	0	0	7.70928	7.70928	7.70928	T	3.34127	Brenneria goodwinii_03819 Bifunctional protein GlmU
179527	Brenneria goodwinii_03818	423	330.919	2	2	2	2.55652	0	0	8.22486	8.22486	8.22486	T	3.56473	Brenneria goodwinii_03818 ATP synthase epsilon chain
173889	Brenneria goodwinii_03817	1383	1237.97	3	3	3	3.35147	0	0	3.29786	3.29786	3.29786	T	1.42932	Brenneria goodwinii_03817 ATP synthase subunit beta
157183	Brenneria goodwinii_03816	864	752.129	3	3	3	3.44622	0	0	5.42812	5.42812	5.42812	T	2.35259	Brenneria goodwinii_03816 ATP synthase gamma chain
146661	Brenneria goodwinii_03815	1542	1445.46	5	5	5	5.33396	0	0	4.70744	4.70744	4.70744	T	2.04025	Brenneria goodwinii_03815 ATP synthase subunit alpha
121249	Brenneria goodwinii_03813	471	288.305	3	3	3	4.90106	0	0	14.1608	14.1608	14.1608	T	6.13744	Brenneria goodwinii_03813 ATP synthase subunit b
111583	Brenneria goodwinii_03811	804	607.582	7	7	7	9.26295	0	0	15.6788	15.6788	15.6788	T	6.79534	Brenneria goodwinii_03811 ATP synthase subunit a
96513	Brenneria goodwinii_03809	621	565.241	4	4	4	4.39459	0	0	9.63045	9.63045	9.63045	T	4.17392	Brenneria goodwinii_03809 Ribosomal RNA small subunit methyltransferase G
88578	Brenneria goodwinii_03808	1890	1948.59	5	5	5	4.84967	0	0	3.49197	3.49197	3.49197	T	1.51345	Brenneria goodwinii_03808 tRNA uridine 5-carboxymethylaminomethyl modification enzyme MnmG
66054	Brenneria goodwinii_03807	444	358.014	2	2	2	2.48035	0	0	7.60239	7.60239	7.60239	T	3.29494	Brenneria goodwinii_03807 Sulfite reductase [NADPH] flavoprotein alpha-component
54277	Brenneria goodwinii_03805	1470	1205.57	4	4	4	4.87735	0	0	4.5153	4.5153	4.5153	T	1.95697	Brenneria goodwinii_03805 hypothetical protein
18511	Brenneria goodwinii_03803	1869	1777.18	6	6	6	6.31	0	0	4.59452	4.59452	4.59452	T	1.99131	Brenneria goodwinii_03803 potassium transport protein Kup
233714	Brenneria goodwinii_03802	1350	1226.58	5	5	5	5.50311	0	0	5.54747	5.54747	5.54747	T	2.40432	Brenneria goodwinii_03802 Sensor protein QseC
209151	Brenneria goodwinii_03800	393	386.808	4	4	4	4.06403	0	0	14.0729	14.0729	14.0729	T	6.09933	Brenneria goodwinii_03800 hypothetical protein
198363	Brenneria goodwinii_03798	1506	1210.09	5	5	5	6.22268	0	0	5.62306	5.62306	5.62306	T	2.43709	Brenneria goodwinii_03798 Ribose import ATP-binding protein RbsA
180223	Brenneria goodwinii_03797	969	826.637	6	6	6	7.03332	0	0	9.87772	9.87772	9.87772	T	4.28109	Brenneria goodwinii_03797 Ribose transport system permease protein RbsC
168291	Brenneria goodwinii_03796	888	726.613	4	4	4	4.88843	0	0	7.49164	7.49164	7.49164	T	3.24694	Brenneria goodwinii_03796 D-ribose-binding periplasmic protein precursor
157311	Brenneria goodwinii_03795	927	787.482	2	2	2	2.35434	0	0	3.45628	3.45628	3.45628	T	1.49798	Brenneria goodwinii_03795 Ribokinase
146037	Brenneria goodwinii_03794	987	793.323	3	3	3	3.7324	0	0	5.14626	5.14626	5.14626	T	2.23043	Brenneria goodwinii_03794 Ribose operon repressor
66265	Brenneria goodwinii_03787	579	630.884	4	4	4	3.67104	0	0	8.62841	8.62841	8.62841	T	3.73963	Brenneria goodwinii_03787 Molybdenum cofactor guanylyltransferase
58853	Brenneria goodwinii_03786	270	104.085	2	2	2	5.18805	0	0	26.1493	26.1493	26.1493	T	11.3333	Brenneria goodwinii_03786 Subunit 17 of Mediator complex
55122	Brenneria goodwinii_03785	909	662.09	5	5	5	6.86462	0	0	10.2772	10.2772	10.2772	T	4.45421	Brenneria goodwinii_03785 serine/threonine protein kinase
43935	Brenneria goodwinii_03784	624	410.48	2	2	2	3.04034	0	0	6.63068	6.63068	6.63068	T	2.87379	Brenneria goodwinii_03784 Thiol:disulfide interchange protein DsbA precursor
32865	Brenneria goodwinii_03782	2682	2383.93	25	25	25	28.1258	0	0	14.2714	14.2714	14.2714	T	6.18535	Brenneria goodwinii_03782 DNA polymerase I
236532	Brenneria goodwinii_03780	642	543.452	2	2	2	2.36267	0	0	5.00828	5.00828	5.00828	T	2.17063	Brenneria goodwinii_03780 putative GTP-binding protein EngB
228505	Brenneria goodwinii_03779	531	412.98	7	7	7	9.00044	0	0	23.0669	23.0669	23.0669	T	9.99741	Brenneria goodwinii_03779 Der GTPase-activating protein YihI
221685	Brenneria goodwinii_03778	1374	1237.78	3	3	3	3.33016	0	0	3.29836	3.29836	3.29836	T	1.42954	Brenneria goodwinii_03778 Oxygen-independent coproporphyrinogen-III oxidase
182934	Brenneria goodwinii_03774	1050	819.582	2	2	2	2.56228	0	0	3.32092	3.32092	3.32092	T	1.43931	Brenneria goodwinii_03774 Nitrogen regulation protein NR(II)
170209	Brenneria goodwinii_03773	1410	1256.08	12	12	12	13.4705	0	0	13.0012	13.0012	13.0012	T	5.63484	Brenneria goodwinii_03773 Glutamine synthetase
153308	Brenneria goodwinii_03772	1818	1614.08	6	6	6	6.75805	0	0	5.0588	5.0588	5.0588	T	2.19253	Brenneria goodwinii_03772 GTP-binding protein TypA/BipA
118096	Brenneria goodwinii_03769	942	939.876	5	5	5	5.0113	0	0	7.23969	7.23969	7.23969	T	3.13774	Brenneria goodwinii_03769 Acetyltransferase
106437	Brenneria goodwinii_03768	1695	1761.87	3	3	3	2.88613	0	0	2.31722	2.31722	2.31722	T	1.0043	Brenneria goodwinii_03768 AsmA family protein
36044	Brenneria goodwinii_03764	2100	2126.6	13	13	13	12.8374	0	0	8.31913	8.31913	8.31913	T	3.60558	Brenneria goodwinii_03764 Bifunctional (p)ppGpp synthase/hydrolase SpoT
236668	Brenneria goodwinii_03761	1695	1614.71	4	4	4	4.19889	0	0	3.3712	3.3712	3.3712	T	1.46111	Brenneria goodwinii_03761 DNA ligase B
216453	Brenneria goodwinii_03760	1677	1471.01	11	11	11	12.5404	0	0	10.1765	10.1765	10.1765	T	4.41058	Brenneria goodwinii_03760 Phosphoethanolamine transferase EptB
196396	Brenneria goodwinii_03759	1392	1311.55	5	5	5	5.30672	0	0	5.18808	5.18808	5.18808	T	2.24856	Brenneria goodwinii_03759 Hexose phosphate transport protein
145435	Brenneria goodwinii_03756	591	489.455	2	2	2	2.41493	0	0	5.56081	5.56081	5.56081	T	2.4101	Brenneria goodwinii_03756 Transcriptional regulatory protein UhpA
136235	Brenneria goodwinii_03754	528	372.846	3	3	3	4.2484	0	0	10.9499	10.9499	10.9499	T	4.7458	Brenneria goodwinii_03754 Outer membrane protein X precursor
129435	Brenneria goodwinii_03753	1593	1657.8	10	10	10	9.60913	0	0	8.20897	8.20897	8.20897	T	3.55784	Brenneria goodwinii_03753 Putative cyclic-di-GMP phosphodiesterase AdrB
110319	Brenneria goodwinii_03752	1209	1093.87	3	3	3	3.31575	0	0	3.7323	3.7323	3.7323	T	1.61761	Brenneria goodwinii_03752 3-oxosteroid 1-dehydrogenase
95718	Brenneria goodwinii_03751	1536	1346.12	8	8	8	9.12843	0	0	8.0877	8.0877	8.0877	T	3.50528	Brenneria goodwinii_03751 Low-affinity inorganic phosphate transporter 1
77258	Brenneria goodwinii_03750	336	212.517	6	6	6	9.48631	0	0	38.4219	38.4219	38.4219	T	16.6524	Brenneria goodwinii_03750 Universal stress protein B
72628	Brenneria goodwinii_03749	447	352.182	2	2	2	2.53846	0	0	7.72829	7.72829	7.72829	T	3.34951	Brenneria goodwinii_03749 Universal stress protein A
57346	Brenneria goodwinii_03747	2043	1811.96	5	5	5	5.63753	0	0	3.75527	3.75527	3.75527	T	1.62757	Brenneria goodwinii_03747 Oligopeptidase A
33068	Brenneria goodwinii_03746	1182	1146.1	2	2	2	2.06264	0	0	2.3748	2.3748	2.3748	T	1.02926	Brenneria goodwinii_03746 2-hydroxypropyl-CoM lyase
18626	Brenneria goodwinii_03745	1692	1726.64	4	4	4	3.91976	0	0	3.15267	3.15267	3.15267	T	1.3664	Brenneria goodwinii_03745 Chaperone protein HscC
185393	Brenneria goodwinii_03741	1353	1145.71	6	6	6	7.08556	0	0	7.12683	7.12683	7.12683	T	3.08883	Brenneria goodwinii_03741 Glutathione reductase
169039	Brenneria goodwinii_03740	2184	2053.45	33	33	33	35.0981	0	0	21.8701	21.8701	21.8701	T	9.4787	Brenneria goodwinii_03740 Catalase-peroxidase
143194	Brenneria goodwinii_03739	912	733.101	4	4	4	4.97612	0	0	7.42534	7.42534	7.42534	T	3.21821	Brenneria goodwinii_03739 putative amino-acid metabolite efflux pump
110812	Brenneria goodwinii_03737	915	861.847	2	2	2	2.12335	0	0	3.15806	3.15806	3.15806	T	1.36873	Brenneria goodwinii_03737 Peptidoglycan deacetylase
99551	Brenneria goodwinii_03736	927	856.155	2	2	2	2.16549	0	0	3.17905	3.17905	3.17905	T	1.37783	Brenneria goodwinii_03736 Branched-chain amino acid transport system / permease component
88141	Brenneria goodwinii_03735	1083	967.896	3	3	3	3.35676	0	0	4.21806	4.21806	4.21806	T	1.82814	Brenneria goodwinii_03735 D-allose transporter subunit
56695	Brenneria goodwinii_03733	990	881.164	2	2	2	2.24703	0	0	3.08883	3.08883	3.08883	T	1.33872	Brenneria goodwinii_03733 Purine-binding protein precursor
193660	Brenneria goodwinii_03723	1740	1695.47	7	7	7	7.18386	0	0	5.61861	5.61861	5.61861	T	2.43516	Brenneria goodwinii_03723 S-type Pyocin
155925	Brenneria goodwinii_03720	579	485.176	2	2	2	2.38677	0	0	5.60985	5.60985	5.60985	T	2.43136	Brenneria goodwinii_03720 D-alanyl-D-alanine dipeptidase
129815	Brenneria goodwinii_03718	1023	894.175	4	4	4	4.57629	0	0	6.08776	6.08776	6.08776	T	2.63849	Brenneria goodwinii_03718 putative D,D-dipeptide transport system permease protein DdpB
57161	Brenneria goodwinii_03712	435	285.646	3	3	3	4.56859	0	0	14.2927	14.2927	14.2927	T	6.19457	Brenneria goodwinii_03712 Antitoxin HicB
46475	Brenneria goodwinii_03710	717	560.7	3	3	3	3.83627	0	0	7.28133	7.28133	7.28133	T	3.15579	Brenneria goodwinii_03710 hypothetical protein
114626	Brenneria goodwinii_03703	2595	2636.83	6	6	6	5.90483	0	0	3.09664	3.09664	3.09664	T	1.34211	Brenneria goodwinii_03703 Cellulose synthase catalytic subunit [UDP-forming]
74775	Brenneria goodwinii_03701	192	79.395	2	2	2	4.83657	0	0	34.2813	34.2813	34.2813	T	14.8578	Brenneria goodwinii_03701 hypothetical protein
71809	Brenneria goodwinii_03700	1635	1347.92	3	3	3	3.63894	0	0	3.02884	3.02884	3.02884	T	1.31273	Brenneria goodwinii_03700 hypothetical protein
49380	Brenneria goodwinii_03698	1653	1414.18	5	5	5	5.84439	0	0	4.81156	4.81156	4.81156	T	2.08537	Brenneria goodwinii_03698 hypothetical protein
29567	Brenneria goodwinii_03697	1206	1051.29	4	4	4	4.58864	0	0	5.17793	5.17793	5.17793	T	2.24416	Brenneria goodwinii_03697 biofilm formation regulator HmsP
14988	Brenneria goodwinii_03696	1308	1160.43	5	5	5	5.63583	0	0	5.86368	5.86368	5.86368	T	2.54137	Brenneria goodwinii_03696 Aerobic C4-dicarboxylate transport protein
226194	Brenneria goodwinii_03694	1008	908.498	3	3	3	3.32857	0	0	4.49384	4.49384	4.49384	T	1.94767	Brenneria goodwinii_03694 Dipeptide transport system permease protein DppB
173131	Brenneria goodwinii_03691	3114	3241.96	6	6	6	5.76317	0	0	2.51862	2.51862	2.51862	T	1.09159	Brenneria goodwinii_03691 Multidrug efflux pump subunit AcrB
136440	Brenneria goodwinii_03690	1482	1360.94	8	8	8	8.7116	0	0	7.99963	7.99963	7.99963	T	3.46711	Brenneria goodwinii_03690 Peptidase M16 inactive domain protein
118709	Brenneria goodwinii_03689	480	300.804	3	3	3	4.78717	0	0	13.5724	13.5724	13.5724	T	5.88241	Brenneria goodwinii_03689 Major exported protein
109572	Brenneria goodwinii_03687	693	472.815	2	2	2	2.93138	0	0	5.75651	5.75651	5.75651	T	2.49492	Brenneria goodwinii_03687 hypothetical protein
100873	Brenneria goodwinii_03686	933	775.258	3	3	3	3.61041	0	0	5.26617	5.26617	5.26617	T	2.28241	Brenneria goodwinii_03686 2-dehydro-3-deoxygluconokinase
74075	Brenneria goodwinii_03683	1194	1092.21	3	3	3	3.2796	0	0	3.73798	3.73798	3.73798	T	1.62007	Brenneria goodwinii_03683 major facilitator superfamily transporter
59554	Brenneria goodwinii_03682	1530	1276.89	6	6	6	7.18933	0	0	6.39466	6.39466	6.39466	T	2.7715	Brenneria goodwinii_03682 Urocanate reductase precursor
41313	Brenneria goodwinii_03681	699	575.251	2	2	2	2.43024	0	0	4.73143	4.73143	4.73143	T	2.05064	Brenneria goodwinii_03681 L-ribulose-5-phosphate 4-epimerase SgbE
232758	Brenneria goodwinii_03677	1320	1165.27	4	4	4	4.53114	0	0	4.67148	4.67148	4.67148	T	2.02466	Brenneria goodwinii_03677 Putative tartrate transporter
216872	Brenneria goodwinii_03676	978	922.791	4	4	4	4.23931	0	0	5.89898	5.89898	5.89898	T	2.55667	Brenneria goodwinii_03676 hypothetical protein
204932	Brenneria goodwinii_03675	468	295.152	2	2	2	3.17124	0	0	9.22155	9.22155	9.22155	T	3.9967	Brenneria goodwinii_03675 Toxin-antitoxin biofilm protein TabA
186480	Brenneria goodwinii_03673	801	671.756	5	5	5	5.96199	0	0	10.1293	10.1293	10.1293	T	4.39012	Brenneria goodwinii_03673 HTH-type transcriptional regulator YiaJ
155931	Brenneria goodwinii_03669	1371	1337.16	3	3	3	3.07593	0	0	3.05322	3.05322	3.05322	T	1.32329	Brenneria goodwinii_03669 Sensor protein CpxA
139511	Brenneria goodwinii_03668	2178	2083.53	6	6	6	6.27206	0	0	3.91898	3.91898	3.91898	T	1.69852	Brenneria goodwinii_03668 hypothetical protein
93981	Brenneria goodwinii_03664	957	901.72	6	6	6	6.36783	0	0	9.05524	9.05524	9.05524	T	3.92462	Brenneria goodwinii_03664 putative transporter YfdV
72841	Brenneria goodwinii_03662	1074	867.604	2	2	2	2.47578	0	0	3.1371	3.1371	3.1371	T	1.35965	Brenneria goodwinii_03662 sn-glycerol-3-phosphate import ATP-binding protein UgpC
49386	Brenneria goodwinii_03660	888	731.225	2	2	2	2.4288	0	0	3.72219	3.72219	3.72219	T	1.61323	Brenneria goodwinii_03660 sn-glycerol-3-phosphate transport system permease protein UgpA
38439	Brenneria goodwinii_03659	1338	1236.54	4	4	4	4.3282	0	0	4.40222	4.40222	4.40222	T	1.90796	Brenneria goodwinii_03659 sn-glycerol-3-phosphate-binding periplasmic protein UgpB precursor
22270	Brenneria goodwinii_03658	1659	1685.45	3	3	3	2.95292	0	0	2.42229	2.42229	2.42229	T	1.04984	Brenneria goodwinii_03658 Methyl-accepting chemotaxis protein II
225441	Brenneria goodwinii_03656	762	736.503	3	3	3	3.10385	0	0	5.54328	5.54328	5.54328	T	2.40251	Brenneria goodwinii_03656 Glycerol-3-phosphate regulon repressor
198370	Brenneria goodwinii_03653	624	601.151	4	4	4	4.15203	0	0	9.05517	9.05517	9.05517	T	3.92459	Brenneria goodwinii_03653 L-fuculose phosphate aldolase
190442	Brenneria goodwinii_03652	1302	1235.67	6	6	6	6.32209	0	0	6.60799	6.60799	6.60799	T	2.86396	Brenneria goodwinii_03652 Hexuronate transporter
163356	Brenneria goodwinii_03650	1401	1299.05	4	4	4	4.31393	0	0	4.19039	4.19039	4.19039	T	1.81615	Brenneria goodwinii_03650 Homoserine dehydrogenase, NAD binding domain
128074	Brenneria goodwinii_03647	1272	1221.03	4	4	4	4.16696	0	0	4.45813	4.45813	4.45813	T	1.93219	Brenneria goodwinii_03647 Autoinducer 2 import system permease protein LsrC
112737	Brenneria goodwinii_03646	927	726.872	2	2	2	2.55066	0	0	3.74449	3.74449	3.74449	T	1.62289	Brenneria goodwinii_03646 High-affinity branched-chain amino acid transport system permease protein LivH
101289	Brenneria goodwinii_03645	1173	993.771	9	9	9	10.6232	0	0	12.3247	12.3247	12.3247	T	5.34164	Brenneria goodwinii_03645 Leu/Ile/Val/Thr-binding protein precursor
75283	Brenneria goodwinii_03642	327	191.949	2	2	2	3.40716	0	0	14.1796	14.1796	14.1796	T	6.14558	Brenneria goodwinii_03642 hypothetical protein
70813	Brenneria goodwinii_03641	858	752.969	10	10	10	11.3949	0	0	18.0735	18.0735	18.0735	T	7.83323	Brenneria goodwinii_03641 RNA polymerase sigma factor RpoH
60196	Brenneria goodwinii_03640	969	835.364	4	4	4	4.63989	0	0	6.51635	6.51635	6.51635	T	2.82424	Brenneria goodwinii_03640 Cell division protein FtsX
48359	Brenneria goodwinii_03639	672	521.865	3	3	3	3.86307	0	0	7.82319	7.82319	7.82319	T	3.39064	Brenneria goodwinii_03639 Cell division ATP-binding protein FtsE
39915	Brenneria goodwinii_03638	1338	1128.51	4	4	4	4.74252	0	0	4.82362	4.82362	4.82362	T	2.0906	Brenneria goodwinii_03638 Signal recognition particle receptor FtsY
21130	Brenneria goodwinii_03636	576	397.051	4	4	4	5.80279	0	0	13.7099	13.7099	13.7099	T	5.94199	Brenneria goodwinii_03636 Ribosomal RNA small subunit methyltransferase D
13853	Brenneria goodwinii_03635	279	165.487	2	2	2	3.37187	0	0	16.447	16.447	16.447	T	7.12827	Brenneria goodwinii_03635 hypothetical protein
758	Brenneria goodwinii_03632	630	462.671	4	4	4	5.44664	0	0	11.7654	11.7654	11.7654	T	5.09925	Brenneria goodwinii_03632 YhhN-like protein
230162	Brenneria goodwinii_03631	2298	2094.26	9	9	9	9.87556	0	0	5.84833	5.84833	5.84833	T	2.53472	Brenneria goodwinii_03631 Lead, cadmium, zinc and mercury-transporting ATPase
199437	Brenneria goodwinii_03629	678	614.127	8	8	8	8.83205	0	0	17.7277	17.7277	17.7277	T	7.68333	Brenneria goodwinii_03629 Inner membrane protein YhhQ
190938	Brenneria goodwinii_03628	567	519.946	5	5	5	5.45249	0	0	13.0868	13.0868	13.0868	T	5.67191	Brenneria goodwinii_03628 hypothetical protein
183601	Brenneria goodwinii_03627	1191	922.149	5	5	5	6.45774	0	0	7.37886	7.37886	7.37886	T	3.19806	Brenneria goodwinii_03627 Sugar efflux transporter
169124	Brenneria goodwinii_03626	903	783.788	3	3	3	3.45629	0	0	5.20886	5.20886	5.20886	T	2.25757	Brenneria goodwinii_03626 Ferrous-iron efflux pump FieF
157949	Brenneria goodwinii_03625	963	729.224	6	6	6	7.92349	0	0	11.1972	11.1972	11.1972	T	4.85298	Brenneria goodwinii_03625 6-phosphofructokinase isozyme 1
139862	Brenneria goodwinii_03623	1011	813.578	4	4	4	4.97064	0	0	6.69085	6.69085	6.69085	T	2.89987	Brenneria goodwinii_03623 Yersinia/Haemophilus virulence surface antigen
127381	Brenneria goodwinii_03622	885	708.66	2	2	2	2.49767	0	0	3.84072	3.84072	3.84072	T	1.6646	Brenneria goodwinii_03622 N-carbamoyl-D-amino acid hydrolase
116529	Brenneria goodwinii_03621	1089	1028.33	7	7	7	7.413	0	0	9.26374	9.26374	9.26374	T	4.01499	Brenneria goodwinii_03621 Agmatine deiminase
93603	Brenneria goodwinii_03619	597	548.431	2	2	2	2.17712	0	0	4.96281	4.96281	4.96281	T	2.15093	Brenneria goodwinii_03619 hypothetical protein
80490	Brenneria goodwinii_03617	747	739.935	3	3	3	3.02864	0	0	5.51757	5.51757	5.51757	T	2.39136	Brenneria goodwinii_03617 Ferredoxin--NADP reductase
71094	Brenneria goodwinii_03616	1011	880.171	3	3	3	3.44592	0	0	4.63847	4.63847	4.63847	T	2.01035	Brenneria goodwinii_03616 Fructose-1,6-bisphosphatase 1 class 2
58690	Brenneria goodwinii_03615	993	867.157	4	4	4	4.58048	0	0	6.27743	6.27743	6.27743	T	2.7207	Brenneria goodwinii_03615 HTH-type transcriptional regulator GntR
46570	Brenneria goodwinii_03614	1317	1167.09	8	8	8	9.0276	0	0	9.32839	9.32839	9.32839	T	4.04301	Brenneria goodwinii_03614 Serine dehydratase alpha chain
30658	Brenneria goodwinii_03613	1512	1399.99	13	13	13	14.0401	0	0	12.6369	12.6369	12.6369	T	5.47692	Brenneria goodwinii_03613 Glycerol kinase
12553	Brenneria goodwinii_03612	840	913.241	4	4	4	3.6792	0	0	5.96067	5.96067	5.96067	T	2.58341	Brenneria goodwinii_03612 Glycerol uptake facilitator protein
218597	Brenneria goodwinii_03608	1332	1218.57	8	8	8	8.74471	0	0	8.93432	8.93432	8.93432	T	3.87221	Brenneria goodwinii_03608 ATP-dependent protease ATPase subunit HslU
202451	Brenneria goodwinii_03607	531	374.156	3	3	3	4.25758	0	0	10.9116	10.9116	10.9116	T	4.72919	Brenneria goodwinii_03607 ATP-dependent protease subunit HslV
195600	Brenneria goodwinii_03606	705	702.083	3	3	3	3.01246	0	0	5.81504	5.81504	5.81504	T	2.52029	Brenneria goodwinii_03606 Cell division protein FtsN
186714	Brenneria goodwinii_03605	1092	988.048	3	3	3	3.31563	0	0	4.13203	4.13203	4.13203	T	1.79086	Brenneria goodwinii_03605 HTH-type transcriptional repressor CytR
173374	Brenneria goodwinii_03604	2196	2260.91	5	5	5	4.85645	0	0	3.00959	3.00959	3.00959	T	1.30438	Brenneria goodwinii_03604 Primosomal protein N'
147493	Brenneria goodwinii_03603	216	91.2042	2	2	2	4.73662	0	0	29.8425	29.8425	29.8425	T	12.934	Brenneria goodwinii_03603 50S ribosomal protein L31
139858	Brenneria goodwinii_03601	1161	1038.3	4	4	4	4.47271	0	0	5.24274	5.24274	5.24274	T	2.27225	Brenneria goodwinii_03601 Cystathionine gamma-synthase
125702	Brenneria goodwinii_03600	2436	2183.76	11	11	11	12.2706	0	0	6.85502	6.85502	6.85502	T	2.97103	Brenneria goodwinii_03600 Bifunctional aspartokinase/homoserine dehydrogenase 2
96876	Brenneria goodwinii_03599	894	729.776	3	3	3	3.6751	0	0	5.59438	5.59438	5.59438	T	2.42465	Brenneria goodwinii_03599 5,10-methylenetetrahydrofolate reductase
85824	Brenneria goodwinii_03598	918	863.759	7	7	7	7.43958	0	0	11.0287	11.0287	11.0287	T	4.77995	Brenneria goodwinii_03598 Hydrogen peroxide-inducible genes activator
74566	Brenneria goodwinii_03597	1407	1266.14	6	6	6	6.66752	0	0	6.44897	6.44897	6.44897	T	2.79504	Brenneria goodwinii_03597 Soluble pyridine nucleotide transhydrogenase
57604	Brenneria goodwinii_03596	732	497.688	3	3	3	4.4124	0	0	8.20322	8.20322	8.20322	T	3.55535	Brenneria goodwinii_03596 HTH-type transcriptional repressor FabR
43385	Brenneria goodwinii_03594	1104	1011.47	7	7	7	7.64039	0	0	9.41817	9.41817	9.41817	T	4.08192	Brenneria goodwinii_03594 tRNA/tmRNA (uracil-C(5))-methyltransferase
23911	Brenneria goodwinii_03591	1881	1545.62	4	4	4	4.86795	0	0	3.5219	3.5219	3.5219	T	1.52642	Brenneria goodwinii_03591 Vitamin B12 transporter BtuB precursor
1501	Brenneria goodwinii_03590	858	762.731	5	5	5	5.62453	0	0	8.92111	8.92111	8.92111	T	3.86649	Brenneria goodwinii_03590 Glutamate racemase
167449	Brenneria goodwinii_03584	1038	837.161	6	6	6	7.43943	0	0	9.75354	9.75354	9.75354	T	4.22727	Brenneria goodwinii_03584 UDP-N-acetylenolpyruvoylglucosamine reductase
154851	Brenneria goodwinii_03583	960	781.672	8	8	8	9.82509	0	0	13.9279	13.9279	13.9279	T	6.03647	Brenneria goodwinii_03583 Bifunctional ligase/repressor BirA
143071	Brenneria goodwinii_03582	930	657.721	2	2	2	2.82795	0	0	4.13817	4.13817	4.13817	T	1.79352	Brenneria goodwinii_03582 Pantothenate kinase
118236	Brenneria goodwinii_03576	1185	1003.8	11	11	11	12.9856	0	0	14.913	14.913	14.913	T	6.46343	Brenneria goodwinii_03576 Elongation factor Tu
103812	Brenneria goodwinii_03575	384	309.975	4	4	4	4.95524	0	0	17.5612	17.5612	17.5612	T	7.61117	Brenneria goodwinii_03575 preprotein translocase subunit SecE
98639	Brenneria goodwinii_03574	546	401.863	4	4	4	5.43468	0	0	13.5457	13.5457	13.5457	T	5.87083	Brenneria goodwinii_03574 hypothetical protein
91611	Brenneria goodwinii_03573	429	303.796	3	3	3	4.2364	0	0	13.4388	13.4388	13.4388	T	5.82449	Brenneria goodwinii_03573 50S ribosomal protein L11
85994	Brenneria goodwinii_03572	705	587.213	6	6	6	7.20352	0	0	13.9052	13.9052	13.9052	T	6.02662	Brenneria goodwinii_03572 50S ribosomal protein L1
70717	Brenneria goodwinii_03570	366	283.153	4	4	4	5.17036	0	0	19.2247	19.2247	19.2247	T	8.33216	Brenneria goodwinii_03570 50S ribosomal protein L7/L12
64406	Brenneria goodwinii_03568	4029	3909.73	27	27	27	27.8237	0	0	9.39804	9.39804	9.39804	T	4.0732	Brenneria goodwinii_03568 DNA-directed RNA polymerase subunit beta
17162	Brenneria goodwinii_03567	4224	3764.2	16	16	16	17.9544	0	0	5.78453	5.78453	5.78453	T	2.50707	Brenneria goodwinii_03567 DNA-directed RNA polymerase subunit beta'
205231	Brenneria goodwinii_03566	1335	1191.3	3	3	3	3.36188	0	0	3.42705	3.42705	3.42705	T	1.48531	Brenneria goodwinii_03566 Inner membrane metabolite transport protein YhjE
186131	Brenneria goodwinii_03564	1419	1273.24	7	7	7	7.80136	0	0	7.48184	7.48184	7.48184	T	3.2427	Brenneria goodwinii_03564 putative HTH-type transcriptional regulator YjiR
124920	Brenneria goodwinii_03558	1950	1832.24	4	4	4	4.25708	0	0	2.97097	2.97097	2.97097	T	1.28764	Brenneria goodwinii_03558 Phosphomethylpyrimidine synthase
99317	Brenneria goodwinii_03556	468	338.943	2	2	2	2.76153	0	0	8.03015	8.03015	8.03015	T	3.48034	Brenneria goodwinii_03556 Regulator of sigma D
93178	Brenneria goodwinii_03555	843	634.972	5	5	5	6.63809	0	0	10.7161	10.7161	10.7161	T	4.64444	Brenneria goodwinii_03555 NADH pyrophosphatase
82764	Brenneria goodwinii_03554	1065	858.653	4	4	4	4.96126	0	0	6.33961	6.33961	6.33961	T	2.74764	Brenneria goodwinii_03554 Uroporphyrinogen decarboxylase
69711	Brenneria goodwinii_03553	678	586.813	2	2	2	2.31079	0	0	4.63821	4.63821	4.63821	T	2.01024	Brenneria goodwinii_03553 Endonuclease V
61219	Brenneria goodwinii_03552	591	479.104	4	4	4	4.93421	0	0	11.3619	11.3619	11.3619	T	4.92434	Brenneria goodwinii_03552 hypothetical protein
53718	Brenneria goodwinii_03551	273	156.027	5	5	5	8.74847	0	0	43.6103	43.6103	43.6103	T	18.9011	Brenneria goodwinii_03551 DNA-binding protein HU-alpha
49937	Brenneria goodwinii_03550	699	628.958	5	5	5	5.55681	0	0	10.8185	10.8185	10.8185	T	4.68885	Brenneria goodwinii_03550 hypothetical protein
25513	Brenneria goodwinii_03548	1590	1398.33	4	4	4	4.5483	0	0	3.89289	3.89289	3.89289	T	1.68721	Brenneria goodwinii_03548 Bifunctional purine biosynthesis protein PurH
6472	Brenneria goodwinii_03547	168	48.9435	2	2	2	6.86505	0	0	55.6103	55.6103	55.6103	T	24.102	Brenneria goodwinii_03547 hypothetical protein
181437	Brenneria goodwinii_03541	1227	1038.93	4	4	4	4.72411	0	0	5.23957	5.23957	5.23957	T	2.27088	Brenneria goodwinii_03541 Acetylornithine/succinyldiaminopimelate aminotransferase
158939	Brenneria goodwinii_03539	762	655.926	4	4	4	4.64687	0	0	8.299	8.299	8.299	T	3.59686	Brenneria goodwinii_03539 Glutamine transport ATP-binding protein GlnQ
149639	Brenneria goodwinii_03538	1095	969.762	3	3	3	3.38743	0	0	4.20994	4.20994	4.20994	T	1.82463	Brenneria goodwinii_03538 Inner membrane amino-acid ABC transporter permease protein YhdY
136166	Brenneria goodwinii_03537	1179	1035.65	3	3	3	3.41525	0	0	3.94211	3.94211	3.94211	T	1.70855	Brenneria goodwinii_03537 putative glutamine ABC transporter permease protein GlnM
121864	Brenneria goodwinii_03536	1026	923.24	5	5	5	5.55652	0	0	7.37014	7.37014	7.37014	T	3.19428	Brenneria goodwinii_03536 General L-amino acid-binding periplasmic protein AapJ precursor
109316	Brenneria goodwinii_03535	666	508.468	4	4	4	5.23927	0	0	10.7057	10.7057	10.7057	T	4.63996	Brenneria goodwinii_03535 L-cystine transport system permease protein TcyB
100902	Brenneria goodwinii_03534	771	743.917	2	2	2	2.07281	0	0	3.65869	3.65869	3.65869	T	1.58571	Brenneria goodwinii_03534 putative amino-acid ABC transporter-binding protein precursor
91266	Brenneria goodwinii_03533	390	252.804	2	2	2	3.0854	0	0	10.7663	10.7663	10.7663	T	4.66622	Brenneria goodwinii_03533 Enamine/imine deaminase
233381	Brenneria goodwinii_03526	1023	828.012	4	4	4	4.94196	0	0	6.57421	6.57421	6.57421	T	2.84932	Brenneria goodwinii_03526 HTH-type transcriptional repressor CytR
154804	Brenneria goodwinii_03516	690	493.409	3	3	3	4.1953	0	0	8.27436	8.27436	8.27436	T	3.58618	Brenneria goodwinii_03516 hypothetical protein
136525	Brenneria goodwinii_03513	873	733.652	10	10	10	11.8994	0	0	18.5494	18.5494	18.5494	T	8.03948	Brenneria goodwinii_03513 tRNA-dihydrouridine synthase C
125797	Brenneria goodwinii_03512	741	672.684	3	3	3	3.30467	0	0	6.06918	6.06918	6.06918	T	2.63044	Brenneria goodwinii_03512 Carbonic anhydrase precursor
116555	Brenneria goodwinii_03511	888	723.714	5	5	5	6.13502	0	0	9.40206	9.40206	9.40206	T	4.07494	Brenneria goodwinii_03511 Ribosomal protein L11 methyltransferase
105591	Brenneria goodwinii_03510	1452	1289.27	3	3	3	3.37865	0	0	3.16662	3.16662	3.16662	T	1.37244	Brenneria goodwinii_03510 Sodium/pantothenate symporter
82584	Brenneria goodwinii_03507	1344	1092.41	7	7	7	8.61215	0	0	8.72033	8.72033	8.72033	T	3.77947	Brenneria goodwinii_03507 Biotin carboxylase
66331	Brenneria goodwinii_03506	477	303.977	2	2	2	3.13839	0	0	8.95384	8.95384	8.95384	T	3.88067	Brenneria goodwinii_03506 Biotin carboxyl carrier protein of acetyl-CoA carboxylase
60096	Brenneria goodwinii_03505	453	317.752	7	7	7	9.97949	0	0	29.9799	29.9799	29.9799	T	12.9936	Brenneria goodwinii_03505 3-dehydroquinate dehydratase
54265	Brenneria goodwinii_03504	600	803.814	4	4	4	2.98576	0	0	6.77212	6.77212	6.77212	T	2.9351	Brenneria goodwinii_03504 Sulfoxide reductase heme-binding subunit YedZ
46592	Brenneria goodwinii_03503	1002	755.025	4	4	4	5.30843	0	0	7.20973	7.20973	7.20973	T	3.12476	Brenneria goodwinii_03503 Sulfoxide reductase catalytic subunit YedY precursor
34368	Brenneria goodwinii_03502	1938	1609.14	12	12	12	14.4524	0	0	10.1486	10.1486	10.1486	T	4.39851	Brenneria goodwinii_03502 RNase E specificity factor CsrD
11290	Brenneria goodwinii_03501	1044	760.156	2	2	2	2.74681	0	0	3.58053	3.58053	3.58053	T	1.55183	Brenneria goodwinii_03501 Rod shape-determining protein MreB
235932	Brenneria goodwinii_03500	981	864.894	3	3	3	3.40273	0	0	4.7204	4.7204	4.7204	T	2.04586	Brenneria goodwinii_03500 Cell shape-determining protein MreC
224059	Brenneria goodwinii_03499	489	355.297	3	3	3	4.12894	0	0	11.4908	11.4908	11.4908	T	4.98021	Brenneria goodwinii_03499 Rod shape-determining protein MreD
217621	Brenneria goodwinii_03498	594	519.809	3	3	3	3.42818	0	0	7.85412	7.85412	7.85412	T	3.40404	Brenneria goodwinii_03498 Maf-like protein YhdE
210108	Brenneria goodwinii_03497	1470	1156.23	11	11	11	13.9851	0	0	12.947	12.947	12.947	T	5.61135	Brenneria goodwinii_03497 Ribonuclease G
190197	Brenneria goodwinii_03495	3825	3777.38	18	18	18	18.2269	0	0	6.48488	6.48488	6.48488	T	2.81061	Brenneria goodwinii_03495 hypothetical protein
145387	Brenneria goodwinii_03494	1446	1358.25	3	3	3	3.19381	0	0	3.00581	3.00581	3.00581	T	1.30274	Brenneria goodwinii_03494 protease TldD
127913	Brenneria goodwinii_03493	1605	1398.58	8	8	8	9.18077	0	0	7.78438	7.78438	7.78438	T	3.37382	Brenneria goodwinii_03493 Methyl-accepting chemotaxis protein IV
108711	Brenneria goodwinii_03492	2334	2099.96	7	7	7	7.78016	0	0	4.53636	4.53636	4.53636	T	1.9661	Brenneria goodwinii_03492 Oxygen sensor protein DosP
81105	Brenneria goodwinii_03491	552	453.237	2	2	2	2.43581	0	0	6.00516	6.00516	6.00516	T	2.60269	Brenneria goodwinii_03491 hypothetical protein
74012	Brenneria goodwinii_03490	1464	1307.64	9	9	9	10.0762	0	0	9.36646	9.36646	9.36646	T	4.05951	Brenneria goodwinii_03490 peptidase PmbA
52576	Brenneria goodwinii_03488	852	734.677	4	4	4	4.63878	0	0	7.40942	7.40942	7.40942	T	3.21131	Brenneria goodwinii_03488 glmZ(sRNA)-inactivating NTPase
31867	Brenneria goodwinii_03485	1434	1507.7	7	7	7	6.65784	0	0	6.31836	6.31836	6.31836	T	2.73843	Brenneria goodwinii_03485 RNA polymerase sigma-54 factor
14621	Brenneria goodwinii_03484	726	525.415	3	3	3	4.14529	0	0	7.77032	7.77032	7.77032	T	3.36773	Brenneria goodwinii_03484 Lipopolysaccharide export system ATP-binding protein LptB
235557	Brenneria goodwinii_03482	570	486.491	7	7	7	8.20159	0	0	19.5814	19.5814	19.5814	T	8.48675	Brenneria goodwinii_03482 Lipopolysaccharide export system protein LptC
228351	Brenneria goodwinii_03481	567	417.311	4	4	4	5.4348	0	0	13.0443	13.0443	13.0443	T	5.65351	Brenneria goodwinii_03481 3-deoxy-D-manno-octulosonate 8-phosphate phosphatase KdsC
221134	Brenneria goodwinii_03480	987	838.086	4	4	4	4.71073	0	0	6.49518	6.49518	6.49518	T	2.81507	Brenneria goodwinii_03480 Arabinose 5-phosphate isomerase KdsD
197136	Brenneria goodwinii_03478	816	577.603	3	3	3	4.23821	0	0	7.06825	7.06825	7.06825	T	3.06344	Brenneria goodwinii_03478 putative phospholipid import ATP-binding protein MlaF
177208	Brenneria goodwinii_03476	567	414.541	2	2	2	2.73556	0	0	6.56573	6.56573	6.56573	T	2.84565	Brenneria goodwinii_03476 putative phospholipid ABC transporter-binding protein MlaD
169991	Brenneria goodwinii_03475	630	543.006	4	4	4	4.64083	0	0	10.0248	10.0248	10.0248	T	4.34484	Brenneria goodwinii_03475 putative phospholipid-binding protein MlaC precursor
161941	Brenneria goodwinii_03474	303	198.707	2	2	2	3.04972	0	0	13.6974	13.6974	13.6974	T	5.93656	Brenneria goodwinii_03474 putative phospholipid ABC transporter-binding protein MlaB
157694	Brenneria goodwinii_03473	255	138.461	2	2	2	3.68334	0	0	19.6572	19.6572	19.6572	T	8.51962	Brenneria goodwinii_03473 transcriptional regulator BolA
154179	Brenneria goodwinii_03472	1263	1019.17	5	5	5	6.1962	0	0	6.6764	6.6764	6.6764	T	2.89361	Brenneria goodwinii_03472 UDP-N-acetylglucosamine 1-carboxyvinyltransferase
138895	Brenneria goodwinii_03471	1092	908.274	6	6	6	7.21368	0	0	8.9899	8.9899	8.9899	T	3.8963	Brenneria goodwinii_03471 Serine endoprotease DegS
125521	Brenneria goodwinii_03470	1374	1249.32	6	6	6	6.5988	0	0	6.53579	6.53579	6.53579	T	2.83267	Brenneria goodwinii_03470 Periplasmic pH-dependent serine endoprotease DegQ precursor
108945	Brenneria goodwinii_03469	405	255.115	4	4	4	6.35007	0	0	21.3375	21.3375	21.3375	T	9.24786	Brenneria goodwinii_03469 Inner membrane protein YhcB
103568	Brenneria goodwinii_03468	1131	918.177	3	3	3	3.69537	0	0	4.44647	4.44647	4.44647	T	1.92714	Brenneria goodwinii_03468 primosomal protein DnaI
89759	Brenneria goodwinii_03467	429	267.431	4	4	4	6.41661	0	0	20.3549	20.3549	20.3549	T	8.82198	Brenneria goodwinii_03467 50S ribosomal protein L13
84132	Brenneria goodwinii_03466	393	264.432	4	4	4	5.94481	0	0	20.5857	20.5857	20.5857	T	8.92203	Brenneria goodwinii_03466 30S ribosomal protein S9
78941	Brenneria goodwinii_03465	642	434.943	3	3	3	4.42817	0	0	9.38662	9.38662	9.38662	T	4.06825	Brenneria goodwinii_03465 Stringent starvation protein A
70796	Brenneria goodwinii_03464	501	469.195	2	2	2	2.13557	0	0	5.80092	5.80092	5.80092	T	2.51417	Brenneria goodwinii_03464 Stringent starvation protein B
64317	Brenneria goodwinii_03463	408	295.525	4	4	4	5.52238	0	0	18.4199	18.4199	18.4199	T	7.98332	Brenneria goodwinii_03463 Putative glutathione-dependent formaldehyde-activating enzyme
58884	Brenneria goodwinii_03462	774	560.645	4	4	4	5.52222	0	0	9.7094	9.7094	9.7094	T	4.20814	Brenneria goodwinii_03462 Diacetyl reductase [(S)-acetoin forming]
49346	Brenneria goodwinii_03461	999	811.392	3	3	3	3.69365	0	0	5.03165	5.03165	5.03165	T	2.18076	Brenneria goodwinii_03461 hypothetical protein
37060	Brenneria goodwinii_03460	1419	1109.11	3	3	3	3.83822	0	0	3.68102	3.68102	3.68102	T	1.59539	Brenneria goodwinii_03460 Glutamate synthase [NADPH] small chain
19921	Brenneria goodwinii_03459	4461	4183.06	10	10	10	10.6645	0	0	3.25332	3.25332	3.25332	T	1.41002	Brenneria goodwinii_03459 Glutamate synthase [NADPH] large chain precursor
205248	Brenneria goodwinii_03458	930	773.436	2	2	2	2.40485	0	0	3.51905	3.51905	3.51905	T	1.52519	Brenneria goodwinii_03458 coproporphyrinogen III oxidase
193784	Brenneria goodwinii_03457	2358	2164.09	16	16	16	17.4336	0	0	10.0615	10.0615	10.0615	T	4.36076	Brenneria goodwinii_03457 Aerobic respiration control sensor protein ArcB
161172	Brenneria goodwinii_03454	654	473.842	3	3	3	4.14062	0	0	8.61604	8.61604	8.61604	T	3.73427	Brenneria goodwinii_03454 Enhancing lycopene biosynthesis protein 2
153089	Brenneria goodwinii_03453	735	796.038	2	2	2	1.84665	0	0	3.41914	3.41914	3.41914	T	1.48188	Brenneria goodwinii_03453 Penicillin-binding protein 2D
138287	Brenneria goodwinii_03451	576	462.723	3	3	3	3.73442	0	0	8.82309	8.82309	8.82309	T	3.824	Brenneria goodwinii_03451 Osmotically-inducible protein Y precursor
130940	Brenneria goodwinii_03450	591	469.758	2	2	2	2.51619	0	0	5.79397	5.79397	5.79397	T	2.51116	Brenneria goodwinii_03450 DnaA initiator-associating protein DiaA
119571	Brenneria goodwinii_03448	2046	2075.37	8	8	8	7.88679	0	0	5.24584	5.24584	5.24584	T	2.27359	Brenneria goodwinii_03448 Penicillin-binding protein activator LpoA precursor
95228	Brenneria goodwinii_03447	864	797.95	4	4	4	4.3311	0	0	6.82189	6.82189	6.82189	T	2.95667	Brenneria goodwinii_03447 Ribosomal RNA small subunit methyltransferase I
84484	Brenneria goodwinii_03446	379	323.059	24	24	24	28.1558	0	0	101.1	101.1	101.1	T	43.8175	Brenneria goodwinii_03446 RNaseP_bact_a
79448	Brenneria goodwinii_03445	477	424.279	10	10	10	11.2426	0	0	32.0752	32.0752	32.0752	T	13.9017	Brenneria goodwinii_03445 hypothetical protein
63443	Brenneria goodwinii_03443	1161	1085.81	5	5	5	5.34626	0	0	6.26668	6.26668	6.26668	T	2.71604	Brenneria goodwinii_03443 Putative acid--amine ligase YgiC
49409	Brenneria goodwinii_03442	663	674.062	2	2	2	1.96718	0	0	4.03785	4.03785	4.03785	T	1.75004	Brenneria goodwinii_03442 hypothetical protein
41074	Brenneria goodwinii_03441	1377	1270.95	6	6	6	6.50064	0	0	6.42455	6.42455	6.42455	T	2.78446	Brenneria goodwinii_03441 Outer membrane protein TolC precursor
24442	Brenneria goodwinii_03440	633	519.36	6	6	6	7.31285	0	0	15.7218	15.7218	15.7218	T	6.81398	Brenneria goodwinii_03440 ADP-ribose pyrophosphatase
10803	Brenneria goodwinii_03438	828	755.14	2	2	2	2.19297	0	0	3.60431	3.60431	3.60431	T	1.56214	Brenneria goodwinii_03438 3',5'-cyclic adenosine monophosphate phosphodiesterase CpdA
230560	Brenneria goodwinii_03436	1896	1707.33	8	8	8	8.88405	0	0	6.37666	6.37666	6.37666	T	2.7637	Brenneria goodwinii_03436 DNA topoisomerase 4 subunit B
208031	Brenneria goodwinii_03435	897	768.039	2	2	2	2.33582	0	0	3.54378	3.54378	3.54378	T	1.53591	Brenneria goodwinii_03435 HTH-type transcriptional regulator DmlR
196949	Brenneria goodwinii_03434	582	413.994	3	3	3	4.21745	0	0	9.86159	9.86159	9.86159	T	4.2741	Brenneria goodwinii_03434 Modulator of drug activity B
189544	Brenneria goodwinii_03433	2370	2339.11	8	8	8	8.10564	0	0	4.65435	4.65435	4.65435	T	2.01724	Brenneria goodwinii_03433 putative hemoglobin and hemoglobin-haptoglobin-binding protein 3 precursor
161403	Brenneria goodwinii_03432	2274	2079.03	5	5	5	5.46891	0	0	3.27288	3.27288	3.27288	T	1.4185	Brenneria goodwinii_03432 DNA topoisomerase 4 subunit A
134506	Brenneria goodwinii_03431	738	575.621	3	3	3	3.84628	0	0	7.09258	7.09258	7.09258	T	3.07399	Brenneria goodwinii_03431 1-acyl-sn-glycerol-3-phosphate acyltransferase
125320	Brenneria goodwinii_03430	1419	1356.92	6	6	6	6.2745	0	0	6.01751	6.01751	6.01751	T	2.60804	Brenneria goodwinii_03430 Cell division protein FtsP precursor
96718	Brenneria goodwinii_03428	1431	1328.33	7	7	7	7.54103	0	0	7.17152	7.17152	7.17152	T	3.1082	Brenneria goodwinii_03428 Permease for cytosine/purines, uracil, thiamine, allantoin
79474	Brenneria goodwinii_03427	738	518.181	6	6	6	8.54527	0	0	15.7576	15.7576	15.7576	T	6.82948	Brenneria goodwinii_03427 putative HTH-type transcriptional regulator YegW
70220	Brenneria goodwinii_03426	828	683.208	7	7	7	8.48351	0	0	13.9433	13.9433	13.9433	T	6.04315	Brenneria goodwinii_03426 2,5-diketo-D-gluconic acid reductase A
51682	Brenneria goodwinii_03424	1194	1039.67	2	2	2	2.29689	0	0	2.61791	2.61791	2.61791	T	1.13463	Brenneria goodwinii_03424 Cystathionine beta-lyase MetC
37209	Brenneria goodwinii_03423	1302	1178.15	3	3	3	3.31537	0	0	3.4653	3.4653	3.4653	T	1.50189	Brenneria goodwinii_03423 Anaerobic C4-dicarboxylate transporter DcuA
4121	Brenneria goodwinii_03421	912	688.158	5	5	5	6.62638	0	0	9.88785	9.88785	9.88785	T	4.28548	Brenneria goodwinii_03421 HTH-type transcriptional regulator GltR
230345	Brenneria goodwinii_03420	1251	986.478	2	2	2	2.5363	0	0	2.75907	2.75907	2.75907	T	1.19581	Brenneria goodwinii_03420 hypothetical protein
201793	Brenneria goodwinii_03415	1101	925.408	4	4	4	4.75898	0	0	5.8823	5.8823	5.8823	T	2.54944	Brenneria goodwinii_03415 hypothetical protein
188415	Brenneria goodwinii_03414	1149	892.211	5	5	5	6.43906	0	0	7.62645	7.62645	7.62645	T	3.30537	Brenneria goodwinii_03414 Cyclopropane-fatty-acyl-phospholipid synthase
58585	Brenneria goodwinii_03397	1287	1090.56	8	8	8	9.44103	0	0	9.983	9.983	9.983	T	4.32672	Brenneria goodwinii_03397 Serine/threonine-protein kinase HipA
19319	Brenneria goodwinii_03392	1071	1004.86	6	6	6	6.39491	0	0	8.12579	8.12579	8.12579	T	3.52179	Brenneria goodwinii_03392 Lipopolysaccharide export system permease protein LptG
6332	Brenneria goodwinii_03391	1101	1027.2	4	4	4	4.28736	0	0	5.29936	5.29936	5.29936	T	2.29679	Brenneria goodwinii_03391 Lipopolysaccharide export system permease protein LptF
230341	Brenneria goodwinii_03390	1512	1100.53	5	5	5	6.8694	0	0	6.18283	6.18283	6.18283	T	2.67969	Brenneria goodwinii_03390 Cytosol aminopeptidase
206398	Brenneria goodwinii_03388	2856	2606.76	11	11	11	12.0517	0	0	5.74264	5.74264	5.74264	T	2.48891	Brenneria goodwinii_03388 Valine--tRNA ligase
172609	Brenneria goodwinii_03387	1293	1162.06	5	5	5	5.56339	0	0	5.85546	5.85546	5.85546	T	2.53781	Brenneria goodwinii_03387 Sialic acid TRAP transporter permease protein SiaT
150471	Brenneria goodwinii_03385	981	714.439	4	4	4	5.49242	0	0	7.6193	7.6193	7.6193	T	3.30227	Brenneria goodwinii_03385 2,3-diketo-L-gulonate-binding periplasmic protein YiaO precursor
138454	Brenneria goodwinii_03384	1062	909.786	5	5	5	5.83654	0	0	7.47913	7.47913	7.47913	T	3.24152	Brenneria goodwinii_03384 Biopolymer transport protein ExbB
125446	Brenneria goodwinii_03383	423	353.459	3	3	3	3.59023	0	0	11.5505	11.5505	11.5505	T	5.00611	Brenneria goodwinii_03383 Biopolymer transport protein ExbD
119856	Brenneria goodwinii_03382	981	789.217	9	9	9	11.187	0	0	15.5191	15.5191	15.5191	T	6.72612	Brenneria goodwinii_03382 Catabolite repressor/activator
107775	Brenneria goodwinii_03381	1410	1315.89	6	6	6	6.42912	0	0	6.20515	6.20515	6.20515	T	2.68937	Brenneria goodwinii_03381 Sucrose-6-phosphate hydrolase
90805	Brenneria goodwinii_03380	1371	1177.16	5	5	5	5.82335	0	0	5.78037	5.78037	5.78037	T	2.50527	Brenneria goodwinii_03380 Negative regulator of SacY activity
74302	Brenneria goodwinii_03379	1560	1467.27	5	5	5	5.31601	0	0	4.63747	4.63747	4.63747	T	2.00992	Brenneria goodwinii_03379 Sucrose porin precursor
55614	Brenneria goodwinii_03378	936	783.068	6	6	6	7.17179	0	0	10.4273	10.4273	10.4273	T	4.51928	Brenneria goodwinii_03378 2-dehydro-3-deoxygluconokinase
44104	Brenneria goodwinii_03377	696	512.793	3	3	3	4.07182	0	0	7.96159	7.96159	7.96159	T	3.45062	Brenneria goodwinii_03377 Polymer-forming cytoskeletal
8279	Brenneria goodwinii_03375	432	330.688	3	3	3	3.91911	0	0	12.3459	12.3459	12.3459	T	5.35083	Brenneria goodwinii_03375 hypothetical protein
231891	Brenneria goodwinii_03373	465	378.257	3	3	3	3.68797	0	0	10.7933	10.7933	10.7933	T	4.67792	Brenneria goodwinii_03373 Pyruvate formate-lyase 1-activating enzyme
225889	Brenneria goodwinii_03372	2139	2002.93	14	14	14	14.9511	0	0	9.51225	9.51225	9.51225	T	4.1227	Brenneria goodwinii_03372 Anaerobic ribonucleoside-triphosphate reductase
200405	Brenneria goodwinii_03371	1542	1574.69	6	6	6	5.87543	0	0	5.18532	5.18532	5.18532	T	2.24736	Brenneria goodwinii_03371 Heme-binding protein A precursor
181905	Brenneria goodwinii_03370	1002	819.321	7	7	7	8.56075	0	0	11.6269	11.6269	11.6269	T	5.0392	Brenneria goodwinii_03370 Glutathione transport system permease protein GsiC
169698	Brenneria goodwinii_03369	822	752.639	2	2	2	2.18431	0	0	3.61629	3.61629	3.61629	T	1.56733	Brenneria goodwinii_03369 Glutathione transport system permease protein GsiD
159410	Brenneria goodwinii_03368	1584	1385.95	7	7	7	8.0003	0	0	6.8734	6.8734	6.8734	T	2.97899	Brenneria goodwinii_03368 Glutathione import ATP-binding protein GsiA
140495	Brenneria goodwinii_03367	726	674.444	3	3	3	3.22933	0	0	6.05335	6.05335	6.05335	T	2.62358	Brenneria goodwinii_03367 proteasome subunit alpha
131477	Brenneria goodwinii_03366	825	691.24	2	2	2	2.38702	0	0	3.93751	3.93751	3.93751	T	1.70655	Brenneria goodwinii_03366 Transglutaminase-like superfamily protein
81314	Brenneria goodwinii_03361	936	788.456	4	4	4	4.74852	0	0	6.90403	6.90403	6.90403	T	2.99227	Brenneria goodwinii_03361 Aspartate carbamoyltransferase catalytic chain
69730	Brenneria goodwinii_03360	312	164.039	2	2	2	3.80397	0	0	16.5922	16.5922	16.5922	T	7.19119	Brenneria goodwinii_03360 hypothetical protein
59331	Brenneria goodwinii_03358	1008	914.577	6	6	6	6.61289	0	0	8.92794	8.92794	8.92794	T	3.86945	Brenneria goodwinii_03358 Ornithine carbamoyltransferase chain I
44975	Brenneria goodwinii_03356	426	256.555	6	6	6	9.96278	0	0	31.8267	31.8267	31.8267	T	13.794	Brenneria goodwinii_03356 Regulator of ribonuclease activity B
39408	Brenneria goodwinii_03355	504	404.888	3	3	3	3.73437	0	0	10.0834	10.0834	10.0834	T	4.37024	Brenneria goodwinii_03355 Spermine/spermidine acetyltransferase
32880	Brenneria goodwinii_03354	1068	735.197	2	2	2	2.90534	0	0	3.70208	3.70208	3.70208	T	1.60452	Brenneria goodwinii_03354 Homoserine O-acetyltransferase
19757	Brenneria goodwinii_03353	1614	1491.7	3	3	3	3.24597	0	0	2.73691	2.73691	2.73691	T	1.1862	Brenneria goodwinii_03353 Methyl-accepting chemotaxis protein I
107304	Brenneria goodwinii_03349	255	144.673	2	2	2	3.52519	0	0	18.8132	18.8132	18.8132	T	8.1538	Brenneria goodwinii_03349 hypothetical protein
82826	Brenneria goodwinii_03345	2709	2588.5	5	5	5	5.23275	0	0	2.6287	2.6287	2.6287	T	1.1393	Brenneria goodwinii_03345 Magnesium-transporting ATPase, P-type 1
50918	Brenneria goodwinii_03344	1602	1500.6	8	8	8	8.54059	0	0	7.25513	7.25513	7.25513	T	3.14444	Brenneria goodwinii_03344 Nickel-binding periplasmic protein precursor
31718	Brenneria goodwinii_03343	933	775.294	2	2	2	2.40683	0	0	3.51062	3.51062	3.51062	T	1.52153	Brenneria goodwinii_03343 Nickel transport system permease protein NikB
9925	Brenneria goodwinii_03341	861	780.352	4	4	4	4.41339	0	0	6.97573	6.97573	6.97573	T	3.02334	Brenneria goodwinii_03341 Oligopeptide transport ATP-binding protein OppD
236689	Brenneria goodwinii_03340	780	696.522	6	6	6	6.71909	0	0	11.7229	11.7229	11.7229	T	5.08082	Brenneria goodwinii_03340 putative D,D-dipeptide transport ATP-binding protein DdpF
227030	Brenneria goodwinii_03339	1695	1788.86	6	6	6	5.68518	0	0	4.56451	4.56451	4.56451	T	1.9783	Brenneria goodwinii_03339 Glutathione import ATP-binding protein GsiA
164366	Brenneria goodwinii_03335	543	450.943	4	4	4	4.81658	0	0	12.0714	12.0714	12.0714	T	5.23187	Brenneria goodwinii_03335 Inner membrane protein YagU
157382	Brenneria goodwinii_03334	1326	1265.59	7	7	7	7.33412	0	0	7.52705	7.52705	7.52705	T	3.26229	Brenneria goodwinii_03334 Putrescine importer PuuP
141521	Brenneria goodwinii_03333	1038	1023.96	3	3	3	3.04113	0	0	3.98711	3.98711	3.98711	T	1.72805	Brenneria goodwinii_03333 NADPH-dependent curcumin reductase
128787	Brenneria goodwinii_03332	1128	1063.86	3	3	3	3.18088	0	0	3.83759	3.83759	3.83759	T	1.66325	Brenneria goodwinii_03332 Isochorismate synthase EntC
81806	Brenneria goodwinii_03328	1317	1105.45	6	6	6	7.14823	0	0	7.3864	7.3864	7.3864	T	3.20133	Brenneria goodwinii_03328 Xaa-Pro aminopeptidase
65830	Brenneria goodwinii_03327	591	510.885	3	3	3	3.47045	0	0	7.99131	7.99131	7.99131	T	3.46351	Brenneria goodwinii_03327 hypothetical protein
58303	Brenneria goodwinii_03326	501	414.434	8	8	8	9.67102	0	0	26.2697	26.2697	26.2697	T	11.3855	Brenneria goodwinii_03326 Cell division protein ZapA
51894	Brenneria goodwinii_03325	237	99.2088	5	5	5	11.9445	0	0	68.5867	68.5867	68.5867	T	29.7261	Brenneria goodwinii_03325 hypothetical protein
48441	Brenneria goodwinii_03324	184	71.9625	10	10	10	25.5689	0	0	189.11	189.11	189.11	T	81.9619	Brenneria goodwinii_03324 6S
37800	Brenneria goodwinii_03322	1233	1169.33	9	9	9	9.49003	0	0	10.4743	10.4743	10.4743	T	4.53965	Brenneria goodwinii_03322 Trifunctional NAD biosynthesis/regulator protein NadR
22873	Brenneria goodwinii_03321	1386	1289.18	5	5	5	5.37549	0	0	5.27807	5.27807	5.27807	T	2.28756	Brenneria goodwinii_03321 hypothetical protein
6183	Brenneria goodwinii_03320	978	898.11	2	2	2	2.17791	0	0	3.03054	3.03054	3.03054	T	1.31347	Brenneria goodwinii_03320 Phosphoserine phosphatase
231611	Brenneria goodwinii_03319	687	631.016	2	2	2	2.17744	0	0	4.3133	4.3133	4.3133	T	1.86942	Brenneria goodwinii_03319 hypothetical protein
213383	Brenneria goodwinii_03317	1590	1400.01	6	6	6	6.81423	0	0	5.8323	5.8323	5.8323	T	2.52777	Brenneria goodwinii_03317 Peptide chain release factor 3
194273	Brenneria goodwinii_03316	615	557.347	7	7	7	7.7241	0	0	17.092	17.092	17.092	T	7.40782	Brenneria goodwinii_03316 Osmotically-inducible protein Y precursor
180969	Brenneria goodwinii_03313	837	739.219	2	2	2	2.26455	0	0	3.68194	3.68194	3.68194	T	1.59579	Brenneria goodwinii_03313 putative deoxyribonuclease YjjV
170678	Brenneria goodwinii_03312	1278	1065.96	13	13	13	15.586	0	0	16.5968	16.5968	16.5968	T	7.19319	Brenneria goodwinii_03312 Nucleoside permease NupX
155173	Brenneria goodwinii_03311	720	551.538	6	6	6	7.83265	0	0	14.8046	14.8046	14.8046	T	6.41644	Brenneria goodwinii_03311 4'-phosphopantetheinyl transferase Npt
146245	Brenneria goodwinii_03310	699	627.954	4	4	4	4.45255	0	0	8.66866	8.66866	8.66866	T	3.75707	Brenneria goodwinii_03310 HTH-type transcriptional regulator PrtR
123994	Brenneria goodwinii_03307	1317	1197.88	4	4	4	4.39776	0	0	4.54429	4.54429	4.54429	T	1.96953	Brenneria goodwinii_03307 Levansucrase
108029	Brenneria goodwinii_03306	2202	1820.29	6	6	6	7.2582	0	0	4.48571	4.48571	4.48571	T	1.94415	Brenneria goodwinii_03306 Thermostable beta-glucosidase B
81968	Brenneria goodwinii_03305	1236	885.093	3	3	3	4.18939	0	0	4.61267	4.61267	4.61267	T	1.99917	Brenneria goodwinii_03305 putative sugar-binding periplasmic protein precursor
66923	Brenneria goodwinii_03304	882	789.49	2	2	2	2.23435	0	0	3.44749	3.44749	3.44749	T	1.49417	Brenneria goodwinii_03304 Trehalose transport system permease protein SugA
56118	Brenneria goodwinii_03303	888	659.302	3	3	3	4.04063	0	0	6.19237	6.19237	6.19237	T	2.68383	Brenneria goodwinii_03303 L-arabinose transport system permease protein AraQ
45125	Brenneria goodwinii_03302	1074	929.187	2	2	2	2.3117	0	0	2.92919	2.92919	2.92919	T	1.26954	Brenneria goodwinii_03302 sn-glycerol-3-phosphate import ATP-binding protein UgpC
10454	Brenneria goodwinii_03299	1698	1601.5	5	5	5	5.30129	0	0	4.24878	4.24878	4.24878	T	1.84146	Brenneria goodwinii_03299 Putative 2-aminoethylphosphonate transport system permease protein PhnV
189181	Brenneria goodwinii_03294	294	209.968	2	2	2	2.80043	0	0	12.9627	12.9627	12.9627	T	5.61817	Brenneria goodwinii_03294 hypothetical protein
145006	Brenneria goodwinii_03290	2184	2213.2	8	8	8	7.89445	0	0	4.91914	4.91914	4.91914	T	2.132	Brenneria goodwinii_03290 Ferric enterobactin receptor precursor
80375	Brenneria goodwinii_03287	732	665.03	2	2	2	2.20141	0	0	4.09269	4.09269	4.09269	T	1.77381	Brenneria goodwinii_03287 Transferrin-binding protein 2 precursor
71166	Brenneria goodwinii_03286	1386	1286.3	3	3	3	3.23252	0	0	3.17393	3.17393	3.17393	T	1.37561	Brenneria goodwinii_03286 Sensor protein PfeS
54527	Brenneria goodwinii_03285	786	725.692	3	3	3	3.24931	0	0	5.62586	5.62586	5.62586	T	2.4383	Brenneria goodwinii_03285 Transcriptional regulatory protein OmpR
44760	Brenneria goodwinii_03284	282	138.227	2	2	2	4.08024	0	0	19.6905	19.6905	19.6905	T	8.53404	Brenneria goodwinii_03284 hypothetical protein
40859	Brenneria goodwinii_03283	276	136.284	2	2	2	4.05037	0	0	19.9713	19.9713	19.9713	T	8.65573	Brenneria goodwinii_03283 hypothetical protein
36909	Brenneria goodwinii_03282	1530	1399.48	3	3	3	3.2798	0	0	2.91726	2.91726	2.91726	T	1.26437	Brenneria goodwinii_03282 Multidrug export protein EmrB
191532	Brenneria goodwinii_03276	930	783.939	2	2	2	2.37263	0	0	3.4719	3.4719	3.4719	T	1.50475	Brenneria goodwinii_03276 hypothetical protein
180057	Brenneria goodwinii_03275	783	833.759	2	2	2	1.87824	0	0	3.26445	3.26445	3.26445	T	1.41484	Brenneria goodwinii_03275 hypothetical protein
170338	Brenneria goodwinii_03274	933	833.403	2	2	2	2.23901	0	0	3.26584	3.26584	3.26584	T	1.41545	Brenneria goodwinii_03274 hypothetical protein
155438	Brenneria goodwinii_03271	462	364.08	3	3	3	3.80686	0	0	11.2136	11.2136	11.2136	T	4.86007	Brenneria goodwinii_03271 hypothetical protein
147071	Brenneria goodwinii_03269	1245	1220.73	4	4	4	4.07953	0	0	4.45924	4.45924	4.45924	T	1.93267	Brenneria goodwinii_03269 Transposase DDE domain protein
60671	Brenneria goodwinii_03261	576	536.786	3	3	3	3.21916	0	0	7.60572	7.60572	7.60572	T	3.29639	Brenneria goodwinii_03261 HTH-type transcriptional regulator YjdC
53330	Brenneria goodwinii_03260	1722	1596.59	8	8	8	8.62836	0	0	6.81892	6.81892	6.81892	T	2.95538	Brenneria goodwinii_03260 Thiol:disulfide interchange protein DsbD precursor
4721	Brenneria goodwinii_03256	294	220.915	2	2	2	2.66165	0	0	12.3204	12.3204	12.3204	T	5.33976	Brenneria goodwinii_03256 10 kDa chaperonin
742	Brenneria goodwinii_03255	1653	1664.15	13	13	13	12.9129	0	0	10.631	10.631	10.631	T	4.60755	Brenneria goodwinii_03255 60 kDa chaperonin
218419	Brenneria goodwinii_03254	522	350.202	2	2	2	2.98113	0	0	7.77197	7.77197	7.77197	T	3.36844	Brenneria goodwinii_03254 Chorismate pyruvate-lyase
211737	Brenneria goodwinii_03253	864	777.526	2	2	2	2.22243	0	0	3.50054	3.50054	3.50054	T	1.51717	Brenneria goodwinii_03253 4-hydroxybenzoate octaprenyltransferase
200876	Brenneria goodwinii_03252	2469	2354.85	12	12	12	12.5817	0	0	6.93486	6.93486	6.93486	T	3.00563	Brenneria goodwinii_03252 Glycerol-3-phosphate acyltransferase
166716	Brenneria goodwinii_03250	609	467.077	2	2	2	2.60771	0	0	5.82722	5.82722	5.82722	T	2.52557	Brenneria goodwinii_03250 LexA repressor
158979	Brenneria goodwinii_03249	510	475.943	2	2	2	2.14311	0	0	5.71867	5.71867	5.71867	T	2.47852	Brenneria goodwinii_03249 Zinc uptake regulation protein
152584	Brenneria goodwinii_03248	717	730.116	3	3	3	2.94611	0	0	5.59177	5.59177	5.59177	T	2.42353	Brenneria goodwinii_03248 Pirin-like protein YhaK
143548	Brenneria goodwinii_03247	897	704.406	4	4	4	5.09366	0	0	7.72783	7.72783	7.72783	T	3.34931	Brenneria goodwinii_03247 HTH-type transcriptional activator AllS
132461	Brenneria goodwinii_03246	993	1013.75	6	6	6	5.87719	0	0	8.05453	8.05453	8.05453	T	3.49091	Brenneria goodwinii_03246 Glutathionyl-hydroquinone reductase YqjG
111002	Brenneria goodwinii_03243	396	325.594	10	10	10	12.1624	0	0	41.7969	41.7969	41.7969	T	18.1151	Brenneria goodwinii_03243 Inner membrane protein YqjE
96523	Brenneria goodwinii_03240	381	298.438	2	2	2	2.55329	0	0	9.12002	9.12002	9.12002	T	3.9527	Brenneria goodwinii_03240 Modulator protein MzrA
73163	Brenneria goodwinii_03237	1302	1245.96	3	3	3	3.13494	0	0	3.27672	3.27672	3.27672	T	1.42016	Brenneria goodwinii_03237 Hexuronate transporter
57478	Brenneria goodwinii_03236	1410	1402.28	6	6	6	6.03302	0	0	5.82285	5.82285	5.82285	T	2.52368	Brenneria goodwinii_03236 Uronate isomerase
40588	Brenneria goodwinii_03235	1452	1435.24	4	4	4	4.04672	0	0	3.79277	3.79277	3.79277	T	1.64382	Brenneria goodwinii_03235 Altronate oxidoreductase
23080	Brenneria goodwinii_03234	1491	1258.82	4	4	4	4.73776	0	0	4.3243	4.3243	4.3243	T	1.87419	Brenneria goodwinii_03234 Altronate dehydratase
5106	Brenneria goodwinii_03233	543	430.946	2	2	2	2.52004	0	0	6.31578	6.31578	6.31578	T	2.73732	Brenneria goodwinii_03233 Inner membrane protein YgjV
235532	Brenneria goodwinii_03232	1248	1193.07	12	12	12	12.5524	0	0	13.6878	13.6878	13.6878	T	5.93242	Brenneria goodwinii_03232 Serine/threonine transporter SstT
220509	Brenneria goodwinii_03231	954	732.446	5	5	5	6.51243	0	0	9.28998	9.28998	9.28998	T	4.02636	Brenneria goodwinii_03231 Inner membrane protein alx
208783	Brenneria goodwinii_03230	999	917.605	3	3	3	3.26611	0	0	4.44924	4.44924	4.44924	T	1.92834	Brenneria goodwinii_03230 1,5-anhydro-D-fructose reductase
178478	Brenneria goodwinii_03227	483	317.902	8	8	8	12.1547	0	0	34.2465	34.2465	34.2465	T	14.8428	Brenneria goodwinii_03227 Spheroplast protein Y precursor
172181	Brenneria goodwinii_03226	360	337.452	2	2	2	2.13363	0	0	8.06562	8.06562	8.06562	T	3.49571	Brenneria goodwinii_03226 hypothetical protein
167260	Brenneria goodwinii_03225	1926	1658.38	8	8	8	9.29102	0	0	6.56489	6.56489	6.56489	T	2.84528	Brenneria goodwinii_03225 PTS system beta-glucoside-specific EIIBCA component
144452	Brenneria goodwinii_03224	1611	1081.9	2	2	2	2.97811	0	0	2.51574	2.51574	2.51574	T	1.09034	Brenneria goodwinii_03224 Cryptic outer membrane porin BglH precursor
125120	Brenneria goodwinii_03223	1413	1196.55	4	4	4	4.72357	0	0	4.54934	4.54934	4.54934	T	1.97172	Brenneria goodwinii_03223 hypothetical protein
108072	Brenneria goodwinii_03222	1389	1226.26	7	7	7	7.929	0	0	7.76849	7.76849	7.76849	T	3.36693	Brenneria goodwinii_03222 6-phospho-beta-glucosidase BglB
91291	Brenneria goodwinii_03221	960	869.959	3	3	3	3.3105	0	0	4.69291	4.69291	4.69291	T	2.03395	Brenneria goodwinii_03221 Cysteine protease avirulence protein AvrPphB
71430	Brenneria goodwinii_03218	1839	1617.93	13	13	13	14.7763	0	0	10.9346	10.9346	10.9346	T	4.73916	Brenneria goodwinii_03218 RNA polymerase sigma factor RpoD
49551	Brenneria goodwinii_03217	1755	1465.39	13	13	13	15.5693	0	0	12.0729	12.0729	12.0729	T	5.2325	Brenneria goodwinii_03217 DNA primase
28539	Brenneria goodwinii_03216	216	67.6547	2	2	2	6.38537	0	0	40.2302	40.2302	40.2302	T	17.4361	Brenneria goodwinii_03216 30S ribosomal protein S21
25350	Brenneria goodwinii_03215	1014	883.891	3	3	3	3.4416	0	0	4.61895	4.61895	4.61895	T	2.00189	Brenneria goodwinii_03215 tRNA N6-adenosine threonylcarbamoyltransferase
6797	Brenneria goodwinii_03213	942	768.382	2	2	2	2.4519	0	0	3.5422	3.5422	3.5422	T	1.53522	Brenneria goodwinii_03213 Malate dehydrogenase
232642	Brenneria goodwinii_03212	387	263.262	2	2	2	2.94004	0	0	10.3386	10.3386	10.3386	T	4.48085	Brenneria goodwinii_03212 Mu DNA-binding domain protein
222502	Brenneria goodwinii_03210	972	804.617	3	3	3	3.62408	0	0	5.07402	5.07402	5.07402	T	2.19912	Brenneria goodwinii_03210 Octaprenyl-diphosphate synthase
210607	Brenneria goodwinii_03209	312	147.852	10	10	10	21.1021	0	0	92.0432	92.0432	92.0432	T	39.8923	Brenneria goodwinii_03209 50S ribosomal protein L21
206292	Brenneria goodwinii_03208	258	149.127	4	4	4	6.92026	0	0	36.5025	36.5025	36.5025	T	15.8205	Brenneria goodwinii_03208 50S ribosomal protein L27
202560	Brenneria goodwinii_03207	960	841.543	4	4	4	4.56305	0	0	6.46851	6.46851	6.46851	T	2.80351	Brenneria goodwinii_03207 putative inner membrane transporter YhbE
190772	Brenneria goodwinii_03206	1173	944.619	9	9	9	11.1759	0	0	12.966	12.966	12.966	T	5.61958	Brenneria goodwinii_03206 GTPase Obg
176509	Brenneria goodwinii_03205	1434	1139.77	2	2	2	2.5163	0	0	2.388	2.388	2.388	T	1.03498	Brenneria goodwinii_03205 D-alanyl-D-alanine carboxypeptidase DacB precursor
150960	Brenneria goodwinii_03202	294	158.611	3	3	3	5.56077	0	0	25.74	25.74	25.74	T	11.1559	Brenneria goodwinii_03202 RNA-binding protein YhbY
146924	Brenneria goodwinii_03201	630	437.695	5	5	5	7.19679	0	0	15.546	15.546	15.546	T	6.73777	Brenneria goodwinii_03201 Ribosomal RNA large subunit methyltransferase E
138943	Brenneria goodwinii_03200	1944	1927	18	18	18	18.1588	0	0	12.7119	12.7119	12.7119	T	5.50944	Brenneria goodwinii_03200 ATP-dependent zinc metalloprotease FtsH
115734	Brenneria goodwinii_03199	834	675.338	3	3	3	3.70481	0	0	6.04533	6.04533	6.04533	T	2.6201	Brenneria goodwinii_03199 Dihydropteroate synthase
105407	Brenneria goodwinii_03198	1335	1127.65	4	4	4	4.7355	0	0	4.8273	4.8273	4.8273	T	2.0922	Brenneria goodwinii_03198 Phosphoglucosamine mutase
82978	Brenneria goodwinii_03195	1038	1022.86	2	2	2	2.0296	0	0	2.66093	2.66093	2.66093	T	1.15327	Brenneria goodwinii_03195 HTH-type transcriptional regulator GadX
6093	Brenneria goodwinii_03191	711	653.669	3	3	3	3.26312	0	0	6.24573	6.24573	6.24573	T	2.70696	Brenneria goodwinii_03191 Biopolymer transport protein ExbB
215583	Brenneria goodwinii_03186	423	320.463	2	2	2	2.63993	0	0	8.49322	8.49322	8.49322	T	3.68104	Brenneria goodwinii_03186 Ribosome maturation factor RimP
209961	Brenneria goodwinii_03185	1512	1273.83	11	11	11	13.0567	0	0	11.7517	11.7517	11.7517	T	5.0933	Brenneria goodwinii_03185 hypothetical protein
191775	Brenneria goodwinii_03184	2709	2108.11	21	21	21	26.9857	0	0	13.5564	13.5564	13.5564	T	5.87548	Brenneria goodwinii_03184 Translation initiation factor IF-2
140739	Brenneria goodwinii_03180	270	152.754	2	2	2	3.53511	0	0	17.818	17.818	17.818	T	7.72248	Brenneria goodwinii_03180 30S ribosomal protein S15
136929	Brenneria goodwinii_03179	172	77.2039	2	2	2	4.45573	0	0	35.2542	35.2542	35.2542	T	15.2795	Brenneria goodwinii_03179 SraG
134228	Brenneria goodwinii_03178	2124	1927.11	18	18	18	19.839	0	0	12.7112	12.7112	12.7112	T	5.50915	Brenneria goodwinii_03178 Polyribonucleotide nucleotidyltransferase
108996	Brenneria goodwinii_03177	885	735.703	8	8	8	9.62344	0	0	14.7981	14.7981	14.7981	T	6.41365	Brenneria goodwinii_03177 Lipoprotein NlpI precursor
98065	Brenneria goodwinii_03176	1860	1625.06	12	12	12	13.7349	0	0	10.0492	10.0492	10.0492	T	4.35543	Brenneria goodwinii_03176 ATP-dependent RNA helicase DeaD
75905	Brenneria goodwinii_03175	1716	1395.48	5	5	5	6.14841	0	0	4.87602	4.87602	4.87602	T	2.11331	Brenneria goodwinii_03175 Phosphoethanolamine transferase EptC
55404	Brenneria goodwinii_03174	1680	1069.07	4	4	4	6.28584	0	0	5.09183	5.09183	5.09183	T	2.20685	Brenneria goodwinii_03174 Oligo-1,6-glucosidase
19133	Brenneria goodwinii_03171	804	538.222	6	6	6	8.96285	0	0	15.1709	15.1709	15.1709	T	6.57519	Brenneria goodwinii_03171 N-acetylgalactosamine permease IIC component 1
3054	Brenneria goodwinii_03169	1026	536.162	3	3	3	5.7408	0	0	7.61456	7.61456	7.61456	T	3.30022	Brenneria goodwinii_03169 HTH-type transcriptional regulator MalR
227981	Brenneria goodwinii_03168	1017	967.927	3	3	3	3.1521	0	0	4.21792	4.21792	4.21792	T	1.82809	Brenneria goodwinii_03168 Limonene 1,2-monooxygenase
215580	Brenneria goodwinii_03167	972	1062.94	5	5	5	4.57221	0	0	6.40147	6.40147	6.40147	T	2.77446	Brenneria goodwinii_03167 Multidrug resistance protein MdtN
203628	Brenneria goodwinii_03166	1155	1027.09	4	4	4	4.49813	0	0	5.29993	5.29993	5.29993	T	2.29704	Brenneria goodwinii_03166 Inner membrane transport permease YhhJ
189525	Brenneria goodwinii_03165	1149	1044.93	4	4	4	4.3984	0	0	5.20948	5.20948	5.20948	T	2.25784	Brenneria goodwinii_03165 Inner membrane transport permease YbhS
175503	Brenneria goodwinii_03164	879	877.894	2	2	2	2.00252	0	0	3.10033	3.10033	3.10033	T	1.34371	Brenneria goodwinii_03164 Peptidase family U32
164577	Brenneria goodwinii_03163	996	1001.99	3	3	3	2.98207	0	0	4.07454	4.07454	4.07454	T	1.76594	Brenneria goodwinii_03163 putative protease YhbU precursor
139211	Brenneria goodwinii_03160	336	210.739	2	2	2	3.18878	0	0	12.9153	12.9153	12.9153	T	5.59762	Brenneria goodwinii_03160 GIY-YIG nuclease superfamily protein
130706	Brenneria goodwinii_03158	963	942.336	3	3	3	3.06579	0	0	4.33247	4.33247	4.33247	T	1.87773	Brenneria goodwinii_03158 Cadmium, cobalt and zinc/H(+)-K(+) antiporter
118844	Brenneria goodwinii_03157	780	647.267	3	3	3	3.6152	0	0	6.30751	6.30751	6.30751	T	2.73373	Brenneria goodwinii_03157 Deoxyribose-phosphate aldolase
109096	Brenneria goodwinii_03156	1329	1072.91	3	3	3	3.71605	0	0	3.80519	3.80519	3.80519	T	1.64921	Brenneria goodwinii_03156 Thymidine phosphorylase
93018	Brenneria goodwinii_03155	1224	1220.13	6	6	6	6.01901	0	0	6.69212	6.69212	6.69212	T	2.90042	Brenneria goodwinii_03155 Phosphopentomutase
69175	Brenneria goodwinii_03153	1698	1696.32	6	6	6	6.00595	0	0	4.81353	4.81353	4.81353	T	2.08623	Brenneria goodwinii_03153 Inner membrane ABC transporter ATP-binding protein YddA
48982	Brenneria goodwinii_03152	2496	2160.61	5	5	5	5.77615	0	0	3.1493	3.1493	3.1493	T	1.36493	Brenneria goodwinii_03152 Fe(3+)-pyochelin receptor precursor
19316	Brenneria goodwinii_03151	963	914.543	2	2	2	2.10597	0	0	2.97609	2.97609	2.97609	T	1.28986	Brenneria goodwinii_03151 fec operon regulator FecR
7579	Brenneria goodwinii_03150	555	485.266	8	8	8	9.14963	0	0	22.4352	22.4352	22.4352	T	9.72363	Brenneria goodwinii_03150 putative RNA polymerase sigma factor FecI
232021	Brenneria goodwinii_03148	438	481.689	3	3	3	2.7279	0	0	8.47569	8.47569	8.47569	T	3.67344	Brenneria goodwinii_03148 DNA polymerase III subunit psi
213554	Brenneria goodwinii_03146	993	819.512	3	3	3	3.63509	0	0	4.9818	4.9818	4.9818	T	2.15916	Brenneria goodwinii_03146 General stress protein 69
201295	Brenneria goodwinii_03145	909	723.063	2	2	2	2.5143	0	0	3.76422	3.76422	3.76422	T	1.63144	Brenneria goodwinii_03145 HTH-type transcriptional regulator DmlR
180852	Brenneria goodwinii_03140	885	736.347	2	2	2	2.40376	0	0	3.6963	3.6963	3.6963	T	1.60201	Brenneria goodwinii_03140 HTH-type transcriptional regulator BenM
170024	Brenneria goodwinii_03139	783	590.2	4	4	4	5.30667	0	0	9.22318	9.22318	9.22318	T	3.99741	Brenneria goodwinii_03139 Alpha-acetolactate decarboxylase
160135	Brenneria goodwinii_03138	1680	1527.54	5	5	5	5.49905	0	0	4.45449	4.45449	4.45449	T	1.93062	Brenneria goodwinii_03138 Acetolactate synthase, catabolic
122470	Brenneria goodwinii_03136	1101	961.973	5	5	5	5.72261	0	0	7.07338	7.07338	7.07338	T	3.06567	Brenneria goodwinii_03136 Aminomethyltransferase
103831	Brenneria goodwinii_03134	2874	2760.46	5	5	5	5.20565	0	0	2.46495	2.46495	2.46495	T	1.06833	Brenneria goodwinii_03134 Glycine dehydrogenase (decarboxylating)
69892	Brenneria goodwinii_03133	873	725.546	2	2	2	2.40646	0	0	3.75133	3.75133	3.75133	T	1.62586	Brenneria goodwinii_03133 sn-glycerol-3-phosphate transport system permease protein UgpA
48736	Brenneria goodwinii_03131	834	784.518	4	4	4	4.25229	0	0	6.93868	6.93868	6.93868	T	3.00729	Brenneria goodwinii_03131 3',5'-cyclic adenosine monophosphate phosphodiesterase CpdA
38427	Brenneria goodwinii_03130	1089	987.673	2	2	2	2.20518	0	0	2.75573	2.75573	2.75573	T	1.19436	Brenneria goodwinii_03130 sn-glycerol-3-phosphate import ATP-binding protein UgpC
25152	Brenneria goodwinii_03129	1308	1114.54	5	5	5	5.86791	0	0	6.10514	6.10514	6.10514	T	2.64602	Brenneria goodwinii_03129 sn-glycerol-3-phosphate-binding periplasmic protein UgpB precursor
1626	Brenneria goodwinii_03127	648	500.293	3	3	3	3.88572	0	0	8.16051	8.16051	8.16051	T	3.53684	Brenneria goodwinii_03127 Haemolysin-III related
230821	Brenneria goodwinii_03126	987	908.2	3	3	3	3.2603	0	0	4.49531	4.49531	4.49531	T	1.94831	Brenneria goodwinii_03126 tRNA-modifying protein YgfZ
209926	Brenneria goodwinii_03123	954	875.179	3	3	3	3.27019	0	0	4.66492	4.66492	4.66492	T	2.02182	Brenneria goodwinii_03123 Ribosomal RNA large subunit methyltransferase F
198192	Brenneria goodwinii_03122	519	422.516	4	4	4	4.91342	0	0	12.8836	12.8836	12.8836	T	5.58386	Brenneria goodwinii_03122 Flavodoxin
191487	Brenneria goodwinii_03121	1326	1278.7	12	12	12	12.4438	0	0	12.7712	12.7712	12.7712	T	5.53515	Brenneria goodwinii_03121 Inner membrane metabolite transport protein YhjE
175415	Brenneria goodwinii_03120	918	952.871	3	3	3	2.89021	0	0	4.28457	4.28457	4.28457	T	1.85697	Brenneria goodwinii_03120 Tyrosine recombinase XerD
164068	Brenneria goodwinii_03119	717	557.229	2	2	2	2.57345	0	0	4.88446	4.88446	4.88446	T	2.11697	Brenneria goodwinii_03119 Thiol:disulfide interchange protein DsbC precursor
155170	Brenneria goodwinii_03118	1749	1548.13	3	3	3	3.38925	0	0	2.63714	2.63714	2.63714	T	1.14296	Brenneria goodwinii_03118 Single-stranded-DNA-specific exonuclease RecJ
134293	Brenneria goodwinii_03117	882	739.817	5	5	5	5.96093	0	0	9.19741	9.19741	9.19741	T	3.98624	Brenneria goodwinii_03117 Peptide chain release factor 2
123482	Brenneria goodwinii_03116	1518	1317.1	15	15	15	17.288	0	0	15.4986	15.4986	15.4986	T	6.71724	Brenneria goodwinii_03116 Lysine--tRNA ligase
105199	Brenneria goodwinii_03115	1014	1129.39	4	4	4	3.5913	0	0	4.81986	4.81986	4.81986	T	2.08897	Brenneria goodwinii_03115 Exopolyphosphatase
37045	Brenneria goodwinii_03108	1599	1609.69	3	3	3	2.98007	0	0	2.53629	2.53629	2.53629	T	1.09925	Brenneria goodwinii_03108 Nickel-binding periplasmic protein precursor
170644	Brenneria goodwinii_03101	417	340.937	2	2	2	2.4462	0	0	7.98318	7.98318	7.98318	T	3.45998	Brenneria goodwinii_03101 Biotin carboxyl carrier protein of acetyl-CoA carboxylase
148472	Brenneria goodwinii_03099	1218	1050.3	2	2	2	2.31933	0	0	2.59141	2.59141	2.59141	T	1.12314	Brenneria goodwinii_03099 Arginine--pyruvate transaminase AruH
117959	Brenneria goodwinii_03096	2292	2510.39	6	6	6	5.47804	0	0	3.2526	3.2526	3.2526	T	1.40971	Brenneria goodwinii_03096 Ferrienterobactin receptor precursor
90671	Brenneria goodwinii_03095	984	1000.94	5	5	5	4.91538	0	0	6.79802	6.79802	6.79802	T	2.94632	Brenneria goodwinii_03095 Regulatory protein PchR
61546	Brenneria goodwinii_03092	324	183.362	2	2	2	3.534	0	0	14.8437	14.8437	14.8437	T	6.43338	Brenneria goodwinii_03092 Stress responsive A/B Barrel Domain protein
57127	Brenneria goodwinii_03091	954	777.229	8	8	8	9.8195	0	0	14.0075	14.0075	14.0075	T	6.07098	Brenneria goodwinii_03091 putative amino-acid metabolite efflux pump
45417	Brenneria goodwinii_03090	2181	1808.62	6	6	6	7.23536	0	0	4.51466	4.51466	4.51466	T	1.95669	Brenneria goodwinii_03090 Ferric enterobactin receptor precursor
19490	Brenneria goodwinii_03089	888	780.271	4	4	4	4.55226	0	0	6.97645	6.97645	6.97645	T	3.02366	Brenneria goodwinii_03089 Carboxymethylenebutenolidase
8632	Brenneria goodwinii_03088	993	1022.23	3	3	3	2.91421	0	0	3.99385	3.99385	3.99385	T	1.73097	Brenneria goodwinii_03088 Spermidine/putrescine import ATP-binding protein PotA
233855	Brenneria goodwinii_03087	786	692.469	2	2	2	2.27014	0	0	3.93052	3.93052	3.93052	T	1.70352	Brenneria goodwinii_03087 Putative 2-aminoethylphosphonate transport system permease protein PhnV
203501	Brenneria goodwinii_03084	1062	909.379	2	2	2	2.33566	0	0	2.99299	2.99299	2.99299	T	1.29719	Brenneria goodwinii_03084 Sulfate-binding protein precursor
208931	Brenneria goodwinii_03082	957	864.191	4	4	4	4.42958	0	0	6.29899	6.29899	6.29899	T	2.73004	Brenneria goodwinii_03082 Curved DNA-binding protein
202375	Brenneria goodwinii_03081	306	161.231	2	2	2	3.79581	0	0	16.8812	16.8812	16.8812	T	7.31645	Brenneria goodwinii_03081 Chaperone modulatory protein CbpM
198172	Brenneria goodwinii_03080	948	871.305	6	6	6	6.52814	0	0	9.37133	9.37133	9.37133	T	4.06162	Brenneria goodwinii_03080 6-phosphofructokinase isozyme 2
186468	Brenneria goodwinii_03079	702	519.618	4	4	4	5.40397	0	0	10.476	10.476	10.476	T	4.5404	Brenneria goodwinii_03079 Cyclic di-GMP phosphodiesterase YhjH
109253	Brenneria goodwinii_03077	696	493.504	2	2	2	2.82064	0	0	5.51517	5.51517	5.51517	T	2.39032	Brenneria goodwinii_03077 Cyclic di-GMP phosphodiesterase YhjH
88674	Brenneria goodwinii_03073	219	164.27	3	3	3	3.9995	0	0	24.8532	24.8532	24.8532	T	10.7716	Brenneria goodwinii_03073 Cold shock-like protein CspG
85394	Brenneria goodwinii_03072	435	372.759	8	8	8	9.33579	0	0	29.2067	29.2067	29.2067	T	12.6584	Brenneria goodwinii_03072 cspA
79710	Brenneria goodwinii_03071	924	899.721	3	3	3	3.08095	0	0	4.53768	4.53768	4.53768	T	1.96667	Brenneria goodwinii_03071 Lipid A biosynthesis lauroyl acyltransferase
68280	Brenneria goodwinii_03070	1368	1178.76	4	4	4	4.64218	0	0	4.61803	4.61803	4.61803	T	2.00149	Brenneria goodwinii_03070 Putative permease YjcD
51875	Brenneria goodwinii_03069	1647	1528.35	3	3	3	3.23291	0	0	2.67128	2.67128	2.67128	T	1.15776	Brenneria goodwinii_03069 Sodium, potassium, lithium and rubidium/H(+) antiporter
32098	Brenneria goodwinii_03068	711	498.473	8	8	8	11.4109	0	0	21.8408	21.8408	21.8408	T	9.466	Brenneria goodwinii_03068 Transcriptional activator protein CzcR
23232	Brenneria goodwinii_03067	1464	1376.65	3	3	3	3.19035	0	0	2.96563	2.96563	2.96563	T	1.28533	Brenneria goodwinii_03067 Signal-transduction histidine kinase senX3
2308	Brenneria goodwinii_03065	555	446.691	7	7	7	8.69728	0	0	21.3261	21.3261	21.3261	T	9.24291	Brenneria goodwinii_03065 Type IV leader peptidase family protein
232577	Brenneria goodwinii_03064	948	943.681	3	3	3	3.01373	0	0	4.3263	4.3263	4.3263	T	1.87506	Brenneria goodwinii_03064 SAF domain protein
221016	Brenneria goodwinii_03063	1521	1440.67	5	5	5	5.27878	0	0	4.72307	4.72307	4.72307	T	2.04702	Brenneria goodwinii_03063 Type II secretion system protein D precursor
179546	Brenneria goodwinii_03060	1404	1300.76	4	4	4	4.31747	0	0	4.18487	4.18487	4.18487	T	1.81376	Brenneria goodwinii_03060 Putative conjugal transfer protein/MT3759
150661	Brenneria goodwinii_03058	960	893.407	2	2	2	2.14908	0	0	3.0465	3.0465	3.0465	T	1.32038	Brenneria goodwinii_03058 Bacterial type II secretion system protein F domain protein
113949	Brenneria goodwinii_03054	1539	1332.54	3	3	3	3.4648	0	0	3.0638	3.0638	3.0638	T	1.32788	Brenneria goodwinii_03054 hypothetical protein
231089	Brenneria goodwinii_03052	1713	1528.85	3	3	3	3.36135	0	0	2.6704	2.6704	2.6704	T	1.15738	Brenneria goodwinii_03052 Outer membrane efflux protein
159417	Brenneria goodwinii_03048	897	968.543	2	2	2	1.85227	0	0	2.81016	2.81016	2.81016	T	1.21795	Brenneria goodwinii_03048 putative transposase
124307	Brenneria goodwinii_03045	1962	1796.06	4	4	4	4.36956	0	0	3.03081	3.03081	3.03081	T	1.31358	Brenneria goodwinii_03045 Acetyl-coenzyme A synthetase
100886	Brenneria goodwinii_03044	393	222.196	5	5	5	8.84354	0	0	30.6234	30.6234	30.6234	T	13.2725	Brenneria goodwinii_03044 hypothetical protein
95699	Brenneria goodwinii_03043	1011	846.519	7	7	7	8.36012	0	0	11.2533	11.2533	11.2533	T	4.8773	Brenneria goodwinii_03043 hypothetical protein
83305	Brenneria goodwinii_03042	1584	1399.87	3	3	3	3.3946	0	0	2.91644	2.91644	2.91644	T	1.26401	Brenneria goodwinii_03042 Multidrug export protein EmrB
64263	Brenneria goodwinii_03041	1116	1153.76	2	2	2	1.93454	0	0	2.35903	2.35903	2.35903	T	1.02242	Brenneria goodwinii_03041 putative multidrug resistance protein EmrK
44758	Brenneria goodwinii_03039	1143	975.147	4	4	4	4.68853	0	0	5.58226	5.58226	5.58226	T	2.4194	Brenneria goodwinii_03039 putative L,D-transpeptidase YbiS precursor
11016	Brenneria goodwinii_03037	1506	1332.18	3	3	3	3.39143	0	0	3.06463	3.06463	3.06463	T	1.32824	Brenneria goodwinii_03037 Argininosuccinate lyase 1
230374	Brenneria goodwinii_03036	765	544.949	2	2	2	2.8076	0	0	4.99453	4.99453	4.99453	T	2.16467	Brenneria goodwinii_03036 Glucitol operon repressor
192412	Brenneria goodwinii_03033	759	643.385	2	2	2	2.3594	0	0	4.23038	4.23038	4.23038	T	1.83348	Brenneria goodwinii_03033 Glutamine transport ATP-binding protein GlnQ
182857	Brenneria goodwinii_03032	873	782.059	4	4	4	4.46513	0	0	6.9605	6.9605	6.9605	T	3.01674	Brenneria goodwinii_03032 ABC transporter glutamine-binding protein GlnH precursor
172117	Brenneria goodwinii_03031	675	480.823	2	2	2	2.80769	0	0	5.66063	5.66063	5.66063	T	2.45337	Brenneria goodwinii_03031 Glutamine transport system permease protein GlnP
124989	Brenneria goodwinii_03027	810	720.523	3	3	3	3.37255	0	0	5.66622	5.66622	5.66622	T	2.45579	Brenneria goodwinii_03027 Glutamine transport ATP-binding protein GlnQ
114868	Brenneria goodwinii_03026	1107	1073.11	6	6	6	6.18947	0	0	7.60897	7.60897	7.60897	T	3.29779	Brenneria goodwinii_03026 Inner membrane amino-acid ABC transporter permease protein YecS
90416	Brenneria goodwinii_03024	798	656.003	5	5	5	6.08229	0	0	10.3725	10.3725	10.3725	T	4.49554	Brenneria goodwinii_03024 2-oxoglutaramate amidase
80531	Brenneria goodwinii_03023	1038	918.149	8	8	8	9.04429	0	0	11.8576	11.8576	11.8576	T	5.13919	Brenneria goodwinii_03023 4,5-dihydroxyphthalate decarboxylase
67800	Brenneria goodwinii_03022	1332	1200.45	7	7	7	7.76706	0	0	7.93547	7.93547	7.93547	T	3.43931	Brenneria goodwinii_03022 putative HTH-type transcriptional regulator YdcR
16093	Brenneria goodwinii_03018	3534	3554.21	7	7	7	6.9602	0	0	2.68025	2.68025	2.68025	T	1.16165	Brenneria goodwinii_03018 Pyruvate-flavodoxin oxidoreductase
212212	Brenneria goodwinii_03017	954	828.472	3	3	3	3.45455	0	0	4.92792	4.92792	4.92792	T	2.1358	Brenneria goodwinii_03017 HTH-type transcriptional regulator BenM
200331	Brenneria goodwinii_03016	966	819.513	2	2	2	2.3575	0	0	3.3212	3.3212	3.3212	T	1.43944	Brenneria goodwinii_03016 hypothetical protein
157379	Brenneria goodwinii_03012	921	792.235	6	6	6	6.9752	0	0	10.3066	10.3066	10.3066	T	4.46699	Brenneria goodwinii_03012 HTH-type transcriptional regulator LeuO
131884	Brenneria goodwinii_03009	1254	1337.43	3	3	3	2.81286	0	0	3.05261	3.05261	3.05261	T	1.32303	Brenneria goodwinii_03009 Cytosine deaminase
102077	Brenneria goodwinii_03007	1266	1302.33	3	3	3	2.91631	0	0	3.13488	3.13488	3.13488	T	1.35868	Brenneria goodwinii_03007 Cytosine permease
77220	Brenneria goodwinii_03004	846	439.134	4	4	4	7.70608	0	0	12.3961	12.3961	12.3961	T	5.37256	Brenneria goodwinii_03004 Leucine carboxyl methyltransferase
66740	Brenneria goodwinii_03003	273	116.204	2	2	2	4.69864	0	0	23.4223	23.4223	23.4223	T	10.1514	Brenneria goodwinii_03003 hypothetical protein
62870	Brenneria goodwinii_03002	480	334.085	3	3	3	4.31028	0	0	12.2204	12.2204	12.2204	T	5.29642	Brenneria goodwinii_03002 Acetyltransferase (GNAT) family protein
56696	Brenneria goodwinii_03001	1389	1372.98	4	4	4	4.04668	0	0	3.96476	3.96476	3.96476	T	1.71836	Brenneria goodwinii_03001 Nitrogen regulation protein NR(I)
39973	Brenneria goodwinii_03000	1965	1871.47	6	6	6	6.29987	0	0	4.36304	4.36304	4.36304	T	1.89098	Brenneria goodwinii_03000 Sporulation kinase E
16512	Brenneria goodwinii_02999	1266	998.127	3	3	3	3.80513	0	0	4.0903	4.0903	4.0903	T	1.77277	Brenneria goodwinii_02999 (S)-mandelate dehydrogenase
1289	Brenneria goodwinii_02998	285	150.094	2	2	2	3.79761	0	0	18.1337	18.1337	18.1337	T	7.85929	Brenneria goodwinii_02998 mRNA interferase RelE
175762	Brenneria goodwinii_02990	364	495.588	4	4	4	2.93793	0	0	10.984	10.984	10.984	T	4.76056	Brenneria goodwinii_02990 transfer-messenger RNA, SsrA
170907	Brenneria goodwinii_02989	543	368.341	2	2	2	2.94835	0	0	7.38924	7.38924	7.38924	T	3.20256	Brenneria goodwinii_02989 SsrA-binding protein
163803	Brenneria goodwinii_02988	435	283.185	2	2	2	3.07219	0	0	9.61125	9.61125	9.61125	T	4.1656	Brenneria goodwinii_02988 Persistence and stress-resistance toxin PasT
149676	Brenneria goodwinii_02985	1662	1632.09	3	3	3	3.05498	0	0	2.50149	2.50149	2.50149	T	1.08417	Brenneria goodwinii_02985 DNA repair protein RecN
129692	Brenneria goodwinii_02984	879	788.789	5	5	5	5.57183	0	0	8.62639	8.62639	8.62639	T	3.73875	Brenneria goodwinii_02984 putative inorganic polyphosphate/ATP-NAD kinase
118848	Brenneria goodwinii_02983	582	381.433	3	3	3	4.57748	0	0	10.7034	10.7034	10.7034	T	4.63897	Brenneria goodwinii_02983 heat shock protein GrpE
109191	Brenneria goodwinii_02981	1239	1048.86	10	10	10	11.8128	0	0	12.9748	12.9748	12.9748	T	5.62341	Brenneria goodwinii_02981 Divalent metal cation transporter MntH
91069	Brenneria goodwinii_02979	1866	1649.31	3	3	3	3.39415	0	0	2.47537	2.47537	2.47537	T	1.07285	Brenneria goodwinii_02979 hypothetical protein
64479	Brenneria goodwinii_02977	870	746.562	4	4	4	4.66137	0	0	7.29146	7.29146	7.29146	T	3.16018	Brenneria goodwinii_02977 HTH-type transcriptional regulator GltR
53807	Brenneria goodwinii_02976	576	434.432	4	4	4	5.30347	0	0	12.5302	12.5302	12.5302	T	5.4307	Brenneria goodwinii_02976 GDP-mannose pyrophosphatase NudK
46435	Brenneria goodwinii_02975	2280	2143.5	4	4	4	4.25473	0	0	2.53955	2.53955	2.53955	T	1.10066	Brenneria goodwinii_02975 NADP-dependent malic enzyme
1952	Brenneria goodwinii_02972	426	296.978	4	4	4	5.7378	0	0	18.3297	18.3297	18.3297	T	7.94426	Brenneria goodwinii_02972 Acetyltransferase YpeA
233707	Brenneria goodwinii_02971	942	843.198	5	5	5	5.58587	0	0	8.06976	8.06976	8.06976	T	3.4975	Brenneria goodwinii_02971 transport protein TonB
222248	Brenneria goodwinii_02970	2613	2142.16	8	8	8	9.75837	0	0	5.08227	5.08227	5.08227	T	2.2027	Brenneria goodwinii_02970 TonB-dependent Receptor Plug Domain protein
191344	Brenneria goodwinii_02969	2772	2657.38	7	7	7	7.30194	0	0	3.5848	3.5848	3.5848	T	1.55368	Brenneria goodwinii_02969 Protease 3 precursor
158511	Brenneria goodwinii_02968	1668	1525.68	5	5	5	5.46641	0	0	4.45992	4.45992	4.45992	T	1.93297	Brenneria goodwinii_02968 Inner membrane ABC transporter ATP-binding protein YddA
138717	Brenneria goodwinii_02967	588	479.466	2	2	2	2.45273	0	0	5.67666	5.67666	5.67666	T	2.46031	Brenneria goodwinii_02967 RpoE-regulated lipoprotein
131212	Brenneria goodwinii_02966	516	385.537	4	4	4	5.35356	0	0	14.1193	14.1193	14.1193	T	6.11944	Brenneria goodwinii_02966 hypothetical protein
113361	Brenneria goodwinii_02964	960	747.625	5	5	5	6.42033	0	0	9.10136	9.10136	9.10136	T	3.94461	Brenneria goodwinii_02964 Cysteine synthase B
101552	Brenneria goodwinii_02963	720	525.185	3	3	3	4.11283	0	0	7.77372	7.77372	7.77372	T	3.3692	Brenneria goodwinii_02963 HTH-type transcriptional regulator LutR
92509	Brenneria goodwinii_02962	1254	1176.37	3	3	3	3.19798	0	0	3.47055	3.47055	3.47055	T	1.50417	Brenneria goodwinii_02962 Starvation-sensing protein RspA
77399	Brenneria goodwinii_02961	768	702.165	3	3	3	3.28128	0	0	5.81437	5.81437	5.81437	T	2.52	Brenneria goodwinii_02961 Gluconate 5-dehydrogenase
65831	Brenneria goodwinii_02959	1038	889.169	4	4	4	4.66953	0	0	6.12204	6.12204	6.12204	T	2.65334	Brenneria goodwinii_02959 2,3-diketo-L-gulonate-binding periplasmic protein YiaO precursor
53178	Brenneria goodwinii_02958	537	304.486	3	3	3	5.29088	0	0	13.4083	13.4083	13.4083	T	5.81128	Brenneria goodwinii_02958 2,3-diketo-L-gulonate TRAP transporter small permease protein YiaM
46320	Brenneria goodwinii_02957	1293	1003.42	6	6	6	7.73152	0	0	8.13742	8.13742	8.13742	T	3.52683	Brenneria goodwinii_02957 Sialic acid TRAP transporter permease protein SiaT
30649	Brenneria goodwinii_02956	759	554.792	4	4	4	5.47232	0	0	9.81184	9.81184	9.81184	T	4.25254	Brenneria goodwinii_02956 Glutamine transport ATP-binding protein GlnQ
230427	Brenneria goodwinii_02952	1212	1024.91	4	4	4	4.73016	0	0	5.31121	5.31121	5.31121	T	2.30192	Brenneria goodwinii_02952 Aspartate aminotransferase
207348	Brenneria goodwinii_02950	909	633.65	3	3	3	4.30364	0	0	6.44306	6.44306	6.44306	T	2.79248	Brenneria goodwinii_02950 HTH-type transcriptional activator CmpR
196099	Brenneria goodwinii_02949	885	741.37	4	4	4	4.77494	0	0	7.34252	7.34252	7.34252	T	3.18231	Brenneria goodwinii_02949 HTH-type transcriptional regulator CynR
185125	Brenneria goodwinii_02948	1488	1212.73	4	4	4	4.90793	0	0	4.48865	4.48865	4.48865	T	1.94542	Brenneria goodwinii_02948 Phenolic acid decarboxylase subunit C
159687	Brenneria goodwinii_02946	717	574.011	6	6	6	7.49463	0	0	14.225	14.225	14.225	T	6.16523	Brenneria goodwinii_02946 putative membrane protein YdfK
150876	Brenneria goodwinii_02945	681	416.567	3	3	3	4.90437	0	0	9.80068	9.80068	9.80068	T	4.2477	Brenneria goodwinii_02945 Transcriptional regulatory protein BaeR
142287	Brenneria goodwinii_02944	1389	1249.62	4	4	4	4.44617	0	0	4.35616	4.35616	4.35616	T	1.888	Brenneria goodwinii_02944 Sensor protein CpxA
125530	Brenneria goodwinii_02943	510	322.979	5	5	5	7.89526	0	0	21.0677	21.0677	21.0677	T	9.13092	Brenneria goodwinii_02943 Glucose-specific phosphotransferase enzyme IIA component
118978	Brenneria goodwinii_02942	1728	1587.43	12	12	12	13.0626	0	0	10.2874	10.2874	10.2874	T	4.45865	Brenneria goodwinii_02942 Phosphoenolpyruvate-protein phosphotransferase
98264	Brenneria goodwinii_02941	258	180.74	6	6	6	8.56481	0	0	45.1771	45.1771	45.1771	T	19.5801	Brenneria goodwinii_02941 Phosphocarrier protein HPr
94630	Brenneria goodwinii_02940	969	866.964	4	4	4	4.47077	0	0	6.27884	6.27884	6.27884	T	2.7213	Brenneria goodwinii_02940 Cysteine synthase A
82734	Brenneria goodwinii_02939	771	664.363	3	3	3	3.48153	0	0	6.1452	6.1452	6.1452	T	2.66338	Brenneria goodwinii_02939 putative sulfate transport protein CysZ
73068	Brenneria goodwinii_02938	963	684.687	3	3	3	4.21945	0	0	5.96279	5.96279	5.96279	T	2.58433	Brenneria goodwinii_02938 Cell division protein ZipA
61233	Brenneria goodwinii_02937	1215	1018.21	8	8	8	9.54619	0	0	10.6924	10.6924	10.6924	T	4.63417	Brenneria goodwinii_02937 Inner membrane protein YjeH
42578	Brenneria goodwinii_02935	195	89.8359	2	2	2	4.34125	0	0	30.297	30.297	30.297	T	13.131	Brenneria goodwinii_02935 FMN
39557	Brenneria goodwinii_02934	654	510.44	5	5	5	6.40624	0	0	13.3305	13.3305	13.3305	T	5.77755	Brenneria goodwinii_02934 3,4-dihydroxy-2-butanone 4-phosphate synthase
17583	Brenneria goodwinii_02932	1224	1190.24	3	3	3	3.0851	0	0	3.43011	3.43011	3.43011	T	1.48664	Brenneria goodwinii_02932 Acetylornithine deacetylase
2835	Brenneria goodwinii_02931	1647	1736.64	3	3	3	2.84514	0	0	2.35088	2.35088	2.35088	T	1.01889	Brenneria goodwinii_02931 Glutathione import ATP-binding protein GsiA
220577	Brenneria goodwinii_02930	834	855.18	2	2	2	1.95047	0	0	3.18268	3.18268	3.18268	T	1.3794	Brenneria goodwinii_02930 putative D,D-dipeptide transport system permease protein DdpC
198587	Brenneria goodwinii_02928	1602	1629.12	3	3	3	2.95005	0	0	2.50603	2.50603	2.50603	T	1.08614	Brenneria goodwinii_02928 Glutathione-binding protein GsiB precursor
179342	Brenneria goodwinii_02927	1371	1573.26	3	3	3	2.61431	0	0	2.59501	2.59501	2.59501	T	1.1247	Brenneria goodwinii_02927 Acetylornithine deacetylase
153279	Brenneria goodwinii_02925	861	806.786	2	2	2	2.13439	0	0	3.37358	3.37358	3.37358	T	1.46214	Brenneria goodwinii_02925 putative S-adenosyl-L-methionine-dependent methyltransferase TehB
142590	Brenneria goodwinii_02924	1644	1637.16	7	7	7	7.02923	0	0	5.8187	5.8187	5.8187	T	2.52188	Brenneria goodwinii_02924 Fumarate hydratase class I, aerobic
122880	Brenneria goodwinii_02923	906	875.518	4	4	4	4.13926	0	0	6.21749	6.21749	6.21749	T	2.69472	Brenneria goodwinii_02923 HTH-type transcriptional regulator CynR
81637	Brenneria goodwinii_02919	660	480.019	2	2	2	2.74989	0	0	5.67011	5.67011	5.67011	T	2.45748	Brenneria goodwinii_02919 Alpha-ketoglutarate-dependent dioxygenase AlkB
73224	Brenneria goodwinii_02918	1308	1164.04	5	5	5	5.61835	0	0	5.84549	5.84549	5.84549	T	2.53349	Brenneria goodwinii_02918 putative transport protein HsrA
57438	Brenneria goodwinii_02917	963	795.779	4	4	4	4.84054	0	0	6.8405	6.8405	6.8405	T	2.96473	Brenneria goodwinii_02917 Polysulphide reductase, NrfD
45614	Brenneria goodwinii_02916	705	601.451	2	2	2	2.34433	0	0	4.52533	4.52533	4.52533	T	1.96132	Brenneria goodwinii_02916 putative ferredoxin-like protein YdhX precursor
36805	Brenneria goodwinii_02915	1215	1038.36	5	5	5	5.85055	0	0	6.55301	6.55301	6.55301	T	2.84013	Brenneria goodwinii_02915 Starvation-sensing protein RspA
22052	Brenneria goodwinii_02914	1020	717.336	6	6	6	8.53156	0	0	11.3828	11.3828	11.3828	T	4.9334	Brenneria goodwinii_02914 putative zinc-type alcohol dehydrogenase-like protein YjmD
9556	Brenneria goodwinii_02913	1362	993.019	4	4	4	5.4863	0	0	5.48179	5.48179	5.48179	T	2.37586	Brenneria goodwinii_02913 Proline/betaine transporter
230564	Brenneria goodwinii_02912	1485	1304.05	3	3	3	3.41628	0	0	3.13074	3.13074	3.13074	T	1.35689	Brenneria goodwinii_02912 Polyol:NADP oxidoreductase
212871	Brenneria goodwinii_02911	687	631.589	2	2	2	2.17546	0	0	4.30939	4.30939	4.30939	T	1.86773	Brenneria goodwinii_02911 putative HTH-type transcriptional regulator YdfH
200560	Brenneria goodwinii_02909	1362	1369.62	3	3	3	2.98331	0	0	2.98086	2.98086	2.98086	T	1.29193	Brenneria goodwinii_02909 hypothetical protein
184103	Brenneria goodwinii_02908	1194	1055.75	3	3	3	3.39284	0	0	3.86705	3.86705	3.86705	T	1.67601	Brenneria goodwinii_02908 Tetracycline resistance protein, class C
169691	Brenneria goodwinii_02907	720	555.949	5	5	5	6.47542	0	0	12.2393	12.2393	12.2393	T	5.30461	Brenneria goodwinii_02907 High-affinity branched-chain amino acid transport ATP-binding protein LivF
115288	Brenneria goodwinii_02902	708	496.38	2	2	2	2.85265	0	0	5.48323	5.48323	5.48323	T	2.37648	Brenneria goodwinii_02902 putative HTH-type transcriptional regulator YdfH
106402	Brenneria goodwinii_02901	903	664.515	5	5	5	6.79443	0	0	10.2396	10.2396	10.2396	T	4.43796	Brenneria goodwinii_02901 hypothetical protein
95310	Brenneria goodwinii_02900	801	565.179	2	2	2	2.8345	0	0	4.81575	4.81575	4.81575	T	2.08719	Brenneria goodwinii_02900 Pyrroline-5-carboxylate reductase
85296	Brenneria goodwinii_02899	1089	1048.48	2	2	2	2.07729	0	0	2.59591	2.59591	2.59591	T	1.12509	Brenneria goodwinii_02899 Lactose operon repressor
72047	Brenneria goodwinii_02898	3099	2924.74	5	5	5	5.29791	0	0	2.3265	2.3265	2.3265	T	1.00833	Brenneria goodwinii_02898 Beta-galactosidase
35601	Brenneria goodwinii_02897	1263	1208.61	5	5	5	5.22502	0	0	5.62996	5.62996	5.62996	T	2.44007	Brenneria goodwinii_02897 Lactose permease
6456	Brenneria goodwinii_02894	729	569.711	6	6	6	7.67758	0	0	14.3323	14.3323	14.3323	T	6.21176	Brenneria goodwinii_02894 hypothetical protein
234686	Brenneria goodwinii_02893	1215	1072.78	2	2	2	2.26514	0	0	2.53711	2.53711	2.53711	T	1.09961	Brenneria goodwinii_02893 Multidrug resistance protein MdtA precursor
118224	Brenneria goodwinii_02888	1872	1675.11	7	7	7	7.82277	0	0	5.68689	5.68689	5.68689	T	2.46475	Brenneria goodwinii_02888 Bifunctional glutathionylspermidine synthetase/amidase
95855	Brenneria goodwinii_02887	1431	1514.79	3	3	3	2.83405	0	0	2.69518	2.69518	2.69518	T	1.16812	Brenneria goodwinii_02887 Sucrose-6-phosphate hydrolase
78620	Brenneria goodwinii_02886	1377	1133.01	3	3	3	3.64604	0	0	3.60336	3.60336	3.60336	T	1.56173	Brenneria goodwinii_02886 Negative regulator of SacY activity
61974	Brenneria goodwinii_02885	219	133.353	2	2	2	3.28452	0	0	20.4103	20.4103	20.4103	T	8.84599	Brenneria goodwinii_02885 hypothetical protein
208355	Brenneria goodwinii_02879	828	665.166	2	2	2	2.48961	0	0	4.09186	4.09186	4.09186	T	1.77345	Brenneria goodwinii_02879 MltA-interacting protein MipA
172145	Brenneria goodwinii_02876	1980	1907.51	5	5	5	5.19001	0	0	3.56717	3.56717	3.56717	T	1.54604	Brenneria goodwinii_02876 Bifunctional polymyxin resistance protein ArnA
148680	Brenneria goodwinii_02875	903	767.64	3	3	3	3.529	0	0	5.31844	5.31844	5.31844	T	2.30506	Brenneria goodwinii_02875 putative 4-deoxy-4-formamido-L-arabinose-phosphoundecaprenol deformylase ArnD
90114	Brenneria goodwinii_02869	3102	2668.95	14	14	14	16.2716	0	0	7.13852	7.13852	7.13852	T	3.0939	Brenneria goodwinii_02869 Tyrocidine synthase 3
53624	Brenneria goodwinii_02868	1800	1418.67	6	6	6	7.61275	0	0	5.75558	5.75558	5.75558	T	2.49452	Brenneria goodwinii_02868 Plipastatin synthase subunit C
32117	Brenneria goodwinii_02867	5490	4894.5	16	16	16	17.9467	0	0	4.44868	4.44868	4.44868	T	1.9281	Brenneria goodwinii_02867 Phthiocerol/phenolphthiocerol synthesis polyketide synthase type I PpsE
205537	Brenneria goodwinii_02866	4071	4067.22	9	9	9	9.00836	0	0	3.01138	3.01138	3.01138	T	1.30516	Brenneria goodwinii_02866 Tyrocidine synthase 3
157654	Brenneria goodwinii_02865	1596	1323.61	6	6	6	7.23477	0	0	6.16896	6.16896	6.16896	T	2.67368	Brenneria goodwinii_02865 Multidrug export protein EmrB
138687	Brenneria goodwinii_02864	624	495.695	3	3	3	3.77651	0	0	8.2362	8.2362	8.2362	T	3.56964	Brenneria goodwinii_02864 hypothetical protein
130761	Brenneria goodwinii_02863	1020	750.604	8	8	8	10.8712	0	0	14.5044	14.5044	14.5044	T	6.28633	Brenneria goodwinii_02863 NADPH-dependent curcumin reductase
118267	Brenneria goodwinii_02862	1008	983.154	5	5	5	5.12636	0	0	6.921	6.921	6.921	T	2.99962	Brenneria goodwinii_02862 putative multidrug resistance protein EmrK
105866	Brenneria goodwinii_02861	999	620.53	3	3	3	4.82974	0	0	6.57928	6.57928	6.57928	T	2.85152	Brenneria goodwinii_02861 Multifunctional cyclase-dehydratase-3-O-methyl transferase TcmN
89372	Brenneria goodwinii_02859	219	125.242	2	2	2	3.49724	0	0	21.7321	21.7321	21.7321	T	9.41889	Brenneria goodwinii_02859 Antitoxin CcdA
74961	Brenneria goodwinii_02855	2154	1754.01	6	6	6	7.36825	0	0	4.65521	4.65521	4.65521	T	2.01761	Brenneria goodwinii_02855 Ornithine decarboxylase, constitutive
49459	Brenneria goodwinii_02854	1467	1276.11	6	6	6	6.89752	0	0	6.39857	6.39857	6.39857	T	2.7732	Brenneria goodwinii_02854 Phenylalanine-specific permease
14695	Brenneria goodwinii_02852	678	604.261	2	2	2	2.24406	0	0	4.50428	4.50428	4.50428	T	1.9522	Brenneria goodwinii_02852 General stress protein 18
235723	Brenneria goodwinii_02850	621	737.766	3	3	3	2.52519	0	0	5.53379	5.53379	5.53379	T	2.39839	Brenneria goodwinii_02850 DNA-binding transcriptional repressor AcrR
202905	Brenneria goodwinii_02847	1041	842.561	4	4	4	4.94207	0	0	6.46069	6.46069	6.46069	T	2.80012	Brenneria goodwinii_02847 esterase
190141	Brenneria goodwinii_02846	1128	1140.28	3	3	3	2.96769	0	0	3.58038	3.58038	3.58038	T	1.55177	Brenneria goodwinii_02846 HTH-type transcriptional regulator CdhR
163265	Brenneria goodwinii_02844	273	160.276	2	2	2	3.40663	0	0	16.9817	16.9817	16.9817	T	7.36003	Brenneria goodwinii_02844 putative Fe(2+)-trafficking protein
159406	Brenneria goodwinii_02843	1107	1041.24	5	5	5	5.31577	0	0	6.53489	6.53489	6.53489	T	2.83228	Brenneria goodwinii_02843 A/G-specific adenine glycosylase
146061	Brenneria goodwinii_02842	720	526.697	4	4	4	5.46804	0	0	10.3352	10.3352	10.3352	T	4.47937	Brenneria goodwinii_02842 tRNA (guanine-N(7)-)-methyltransferase
99111	Brenneria goodwinii_02837	714	585.762	3	3	3	3.65677	0	0	6.9698	6.9698	6.9698	T	3.02077	Brenneria goodwinii_02837 4-carboxy-4-hydroxy-2-oxoadipic acid aldolase
76853	Brenneria goodwinii_02835	1428	1124.16	9	9	9	11.4325	0	0	10.8952	10.8952	10.8952	T	4.72206	Brenneria goodwinii_02835 Inner membrane protein YbhI
59620	Brenneria goodwinii_02834	1041	968.234	4	4	4	4.30061	0	0	5.62211	5.62211	5.62211	T	2.43668	Brenneria goodwinii_02834 General stress protein 69
43765	Brenneria goodwinii_02832	717	605.164	5	5	5	5.92401	0	0	11.2439	11.2439	11.2439	T	4.8732	Brenneria goodwinii_02832 Integral membrane protein TerC family protein
34761	Brenneria goodwinii_02831	687	690.042	3	3	3	2.98677	0	0	5.91651	5.91651	5.91651	T	2.56427	Brenneria goodwinii_02831 DNA mismatch repair protein MutH
26074	Brenneria goodwinii_02830	534	373.921	2	2	2	2.85622	0	0	7.27898	7.27898	7.27898	T	3.15478	Brenneria goodwinii_02830 RNA pyrophosphohydrolase
19164	Brenneria goodwinii_02829	2247	2166.36	12	12	12	12.4467	0	0	7.53825	7.53825	7.53825	T	3.26714	Brenneria goodwinii_02829 Phosphoenolpyruvate-protein phosphotransferase
230017	Brenneria goodwinii_02828	867	810.679	5	5	5	5.34737	0	0	8.39346	8.39346	8.39346	T	3.6378	Brenneria goodwinii_02828 Prolipoprotein diacylglyceryl transferase
209444	Brenneria goodwinii_02826	513	351.487	2	2	2	2.91903	0	0	7.74357	7.74357	7.74357	T	3.35613	Brenneria goodwinii_02826 hypothetical protein
183937	Brenneria goodwinii_02822	3393	3193.22	14	14	14	14.8759	0	0	5.96649	5.96649	5.96649	T	2.58593	Brenneria goodwinii_02822 RecBCD enzyme subunit RecC
144139	Brenneria goodwinii_02821	2949	3102.49	14	14	14	13.3074	0	0	6.14099	6.14099	6.14099	T	2.66156	Brenneria goodwinii_02821 Protease 3 precursor
109349	Brenneria goodwinii_02820	3549	3308.72	9	9	9	9.65357	0	0	3.70171	3.70171	3.70171	T	1.60435	Brenneria goodwinii_02820 RecBCD enzyme subunit RecB
67625	Brenneria goodwinii_02819	1875	1649.63	4	4	4	4.54648	0	0	3.29985	3.29985	3.29985	T	1.43019	Brenneria goodwinii_02819 RecBCD enzyme subunit RecD
45297	Brenneria goodwinii_02818	1326	1236.91	5	5	5	5.36012	0	0	5.50112	5.50112	5.50112	T	2.38423	Brenneria goodwinii_02818 Amino-acid acetyltransferase
29325	Brenneria goodwinii_02817	1242	1142.25	2	2	2	2.17466	0	0	2.38282	2.38282	2.38282	T	1.03273	Brenneria goodwinii_02817 N-acetylmuramoyl-L-alanine amidase AmiC precursor
11118	Brenneria goodwinii_02814	1173	994.249	8	8	8	9.43828	0	0	10.95	10.95	10.95	T	4.74584	Brenneria goodwinii_02814 Membrane-bound lytic murein transglycosylase A precursor
205026	Brenneria goodwinii_02811	822	664.854	2	2	2	2.47272	0	0	4.09377	4.09377	4.09377	T	1.77428	Brenneria goodwinii_02811 tRNA threonylcarbamoyladenosine dehydratase
194795	Brenneria goodwinii_02810	438	376.09	2	2	2	2.32923	0	0	7.237	7.237	7.237	T	3.13658	Brenneria goodwinii_02810 Sulfur acceptor protein CsdE
189073	Brenneria goodwinii_02809	1206	1065.96	9	9	9	10.1824	0	0	11.4901	11.4901	11.4901	T	4.9799	Brenneria goodwinii_02809 Cysteine desulfurase CsdA
168292	Brenneria goodwinii_02806	924	850.015	3	3	3	3.26112	0	0	4.80302	4.80302	4.80302	T	2.08167	Brenneria goodwinii_02806 Glycine cleavage system transcriptional activator
156904	Brenneria goodwinii_02805	381	260.04	5	5	5	7.32579	0	0	26.1667	26.1667	26.1667	T	11.3409	Brenneria goodwinii_02805 hypothetical protein
152018	Brenneria goodwinii_02804	1101	910.577	4	4	4	4.83649	0	0	5.97811	5.97811	5.97811	T	2.59096	Brenneria goodwinii_02804 Ribosomal RNA large subunit methyltransferase M
138538	Brenneria goodwinii_02803	780	794.289	3	3	3	2.94603	0	0	5.14	5.14	5.14	T	2.22772	Brenneria goodwinii_02803 Flap endonuclease Xni
128729	Brenneria goodwinii_02802	1365	1222.67	4	4	4	4.46563	0	0	4.45216	4.45216	4.45216	T	1.9296	Brenneria goodwinii_02802 LOG family protein YgdH
112302	Brenneria goodwinii_02801	849	794.885	2	2	2	2.13616	0	0	3.42409	3.42409	3.42409	T	1.48403	Brenneria goodwinii_02801 NADPH-dependent 7-cyano-7-deazaguanine reductase
101784	Brenneria goodwinii_02800	549	395.778	2	2	2	2.77428	0	0	6.87699	6.87699	6.87699	T	2.98055	Brenneria goodwinii_02800 SecY interacting protein Syd
94781	Brenneria goodwinii_02799	359	261.737	9	9	9	12.3445	0	0	46.7948	46.7948	46.7948	T	20.2813	Brenneria goodwinii_02799 CsrB
63543	Brenneria goodwinii_02794	828	779.336	3	3	3	3.18733	0	0	5.23862	5.23862	5.23862	T	2.27046	Brenneria goodwinii_02794 2,3,4,5-tetrahydropyridine-2,6-dicarboxylate N-succinyltransferase
53288	Brenneria goodwinii_02793	2595	2461.83	10	10	10	10.5409	0	0	5.52792	5.52792	5.52792	T	2.39585	Brenneria goodwinii_02793 Bifunctional uridylyltransferase/uridylyl-removing enzyme
22638	Brenneria goodwinii_02792	795	655.765	6	6	6	7.27395	0	0	12.4515	12.4515	12.4515	T	5.39661	Brenneria goodwinii_02792 Methionine aminopeptidase
10872	Brenneria goodwinii_02790	726	661.381	6	6	6	6.58622	0	0	12.3458	12.3458	12.3458	T	5.35079	Brenneria goodwinii_02790 30S ribosomal protein S2
1846	Brenneria goodwinii_02789	858	655.822	9	9	9	11.7745	0	0	18.6757	18.6757	18.6757	T	8.09421	Brenneria goodwinii_02789 Elongation factor Ts
228663	Brenneria goodwinii_02788	732	558.677	2	2	2	2.62048	0	0	4.8718	4.8718	4.8718	T	2.11148	Brenneria goodwinii_02788 Uridylate kinase
219549	Brenneria goodwinii_02787	558	463.034	3	3	3	3.61528	0	0	8.81715	8.81715	8.81715	T	3.82143	Brenneria goodwinii_02787 Ribosome-recycling factor
212490	Brenneria goodwinii_02786	1206	951.755	3	3	3	3.8014	0	0	4.2896	4.2896	4.2896	T	1.85915	Brenneria goodwinii_02786 1-deoxy-D-xylulose 5-phosphate reductoisomerase
197779	Brenneria goodwinii_02785	762	565.951	7	7	7	9.42484	0	0	16.8321	16.8321	16.8321	T	7.2952	Brenneria goodwinii_02785 Ditrans,polycis-undecaprenyl-diphosphate synthase ((2E,6E)-farnesyl-diphosphate specific)
188297	Brenneria goodwinii_02784	858	722.163	10	10	10	11.881	0	0	18.8445	18.8445	18.8445	T	8.16739	Brenneria goodwinii_02784 Phosphatidate cytidylyltransferase
177631	Brenneria goodwinii_02783	1356	1197.86	6	6	6	6.79209	0	0	6.81654	6.81654	6.81654	T	2.95435	Brenneria goodwinii_02783 Regulator of sigma-E protease RseP
161219	Brenneria goodwinii_02782	2424	1916.37	11	11	11	13.9138	0	0	7.81147	7.81147	7.81147	T	3.38556	Brenneria goodwinii_02782 Outer membrane protein assembly factor BamA precursor
132590	Brenneria goodwinii_02781	498	347.525	2	2	2	2.86598	0	0	7.83184	7.83184	7.83184	T	3.39439	Brenneria goodwinii_02781 Chaperone protein Skp precursor
126149	Brenneria goodwinii_02780	1023	843.41	2	2	2	2.42586	0	0	3.22709	3.22709	3.22709	T	1.39865	Brenneria goodwinii_02780 UDP-3-O-(3-hydroxymyristoyl)glucosamine N-acyltransferase
113605	Brenneria goodwinii_02779	456	390.515	2	2	2	2.33538	0	0	6.96967	6.96967	6.96967	T	3.02072	Brenneria goodwinii_02779 3-hydroxyacyl-[acyl-carrier-protein] dehydratase FabZ
107606	Brenneria goodwinii_02778	789	593.058	3	3	3	3.99118	0	0	6.88405	6.88405	6.88405	T	2.98361	Brenneria goodwinii_02778 Acyl-[acyl-carrier-protein]--UDP-N-acetylglucosamine O-acyltransferase
97831	Brenneria goodwinii_02777	1149	937.909	2	2	2	2.45013	0	0	2.90195	2.90195	2.90195	T	1.25773	Brenneria goodwinii_02777 Lipid-A-disaccharide synthase
76239	Brenneria goodwinii_02775	3483	3091.97	10	10	10	11.2647	0	0	4.40134	4.40134	4.40134	T	1.90758	Brenneria goodwinii_02775 DNA polymerase III subunit alpha
35347	Brenneria goodwinii_02774	960	751.613	4	4	4	5.10901	0	0	7.24245	7.24245	7.24245	T	3.13894	Brenneria goodwinii_02774 Acetyl-coenzyme A carboxylase carboxyl transferase subunit alpha
23599	Brenneria goodwinii_02773	390	247.625	2	2	2	3.14992	0	0	10.9915	10.9915	10.9915	T	4.7638	Brenneria goodwinii_02773 Catechol-2,3-dioxygenase
18289	Brenneria goodwinii_02772	1347	1309.21	3	3	3	3.08659	0	0	3.1184	3.1184	3.1184	T	1.35154	Brenneria goodwinii_02772 tRNA(Ile)-lysidine synthase
232773	Brenneria goodwinii_02769	549	377.361	2	2	2	2.90968	0	0	7.21262	7.21262	7.21262	T	3.12602	Brenneria goodwinii_02769 YaeQ protein
217059	Brenneria goodwinii_02767	2565	2315.05	4	4	4	4.43188	0	0	2.35137	2.35137	2.35137	T	1.0191	Brenneria goodwinii_02767 DNA mismatch repair protein MutS
145924	Brenneria goodwinii_02762	996	934.488	3	3	3	3.19747	0	0	4.36886	4.36886	4.36886	T	1.8935	Brenneria goodwinii_02762 Integrase core domain protein
133631	Brenneria goodwinii_02761	489	404.059	3	3	3	3.63066	0	0	10.1041	10.1041	10.1041	T	4.3792	Brenneria goodwinii_02761 IS2 repressor TnpA
61465	Brenneria goodwinii_02754	471	347.488	3	3	3	4.06633	0	0	11.749	11.749	11.749	T	5.09213	Brenneria goodwinii_02754 hypothetical protein
55370	Brenneria goodwinii_02753	489	404.059	3	3	3	3.63066	0	0	10.1041	10.1041	10.1041	T	4.3792	Brenneria goodwinii_02753 IS2 repressor TnpA
49059	Brenneria goodwinii_02752	996	934.488	4	4	4	4.2633	0	0	5.82514	5.82514	5.82514	T	2.52467	Brenneria goodwinii_02752 Integrase core domain protein
32247	Brenneria goodwinii_02750	921	778.747	2	2	2	2.36534	0	0	3.49505	3.49505	3.49505	T	1.51479	Brenneria goodwinii_02750 HTH-type transcriptional regulator YjiE
177204	Brenneria goodwinii_02743	1311	1107.5	2	2	2	2.3675	0	0	2.45758	2.45758	2.45758	T	1.06514	Brenneria goodwinii_02743 2-methylcitrate dehydratase
161296	Brenneria goodwinii_02742	5694	5029.7	29	29	29	32.8302	0	0	7.8465	7.8465	7.8465	T	3.40074	Brenneria goodwinii_02742 Pathogenicity factor
94929	Brenneria goodwinii_02741	423	267.358	4	4	4	6.32859	0	0	20.3604	20.3604	20.3604	T	8.8244	Brenneria goodwinii_02741 DspF/AvrF protein
89277	Brenneria goodwinii_02740	5505	5043.44	14	14	14	15.2812	0	0	3.77765	3.77765	3.77765	T	1.63727	Brenneria goodwinii_02740 Pathogenicity factor
23385	Brenneria goodwinii_02738	651	555.077	4	4	4	4.69124	0	0	9.80679	9.80679	9.80679	T	4.25035	Brenneria goodwinii_02738 Exoribonuclease 2
234538	Brenneria goodwinii_02735	708	613.845	3	3	3	3.46015	0	0	6.65093	6.65093	6.65093	T	2.88257	Brenneria goodwinii_02735 putative diguanylate cyclase AdrA
197925	Brenneria goodwinii_02731	1194	1148.2	4	4	4	4.15956	0	0	4.74093	4.74093	4.74093	T	2.05476	Brenneria goodwinii_02731 Thermostable monoacylglycerol lipase
183403	Brenneria goodwinii_02730	735	620.171	2	2	2	2.37032	0	0	4.38873	4.38873	4.38873	T	1.90212	Brenneria goodwinii_02730 HTH-type transcriptional regulator LutR
174189	Brenneria goodwinii_02729	1521	1436.42	4	4	4	4.23552	0	0	3.78964	3.78964	3.78964	T	1.64246	Brenneria goodwinii_02729 Polyol:NADP oxidoreductase
155905	Brenneria goodwinii_02728	1197	1050.29	9	9	9	10.2571	0	0	11.6615	11.6615	11.6615	T	5.05418	Brenneria goodwinii_02728 Mannonate dehydratase
119947	Brenneria goodwinii_02724	285	130.745	4	4	4	8.71928	0	0	41.6348	41.6348	41.6348	T	18.0449	Brenneria goodwinii_02724 hypothetical protein
115925	Brenneria goodwinii_02723	1749	1672.9	3	3	3	3.13646	0	0	2.44045	2.44045	2.44045	T	1.05771	Brenneria goodwinii_02723 Methyl-accepting chemotaxis protein IV
95054	Brenneria goodwinii_02722	912	741.594	3	3	3	3.68935	0	0	5.50522	5.50522	5.50522	T	2.38601	Brenneria goodwinii_02722 Recombination-associated protein RdgC
83778	Brenneria goodwinii_02721	3684	4085.36	13	13	13	11.7228	0	0	4.33046	4.33046	4.33046	T	1.87686	Brenneria goodwinii_02721 Nuclease SbcCD subunit C
40626	Brenneria goodwinii_02720	1227	1080.74	4	4	4	4.54131	0	0	5.03683	5.03683	5.03683	T	2.18301	Brenneria goodwinii_02720 Nuclease SbcCD subunit D
25657	Brenneria goodwinii_02719	690	488.861	3	3	3	4.23433	0	0	8.35134	8.35134	8.35134	T	3.61954	Brenneria goodwinii_02719 Phosphate regulon transcriptional regulatory protein PhoB
16987	Brenneria goodwinii_02718	1317	1284.08	7	7	7	7.17948	0	0	7.41869	7.41869	7.41869	T	3.21533	Brenneria goodwinii_02718 Phosphate regulon sensor protein PhoR
1156	Brenneria goodwinii_02717	963	793.367	2	2	2	2.42763	0	0	3.43065	3.43065	3.43065	T	1.48687	Brenneria goodwinii_02717 Phosphate-binding protein PstS precursor
226744	Brenneria goodwinii_02716	1389	1099.45	8	8	8	10.1069	0	0	9.90226	9.90226	9.90226	T	4.29173	Brenneria goodwinii_02716 Branched-chain amino acid transport system 2 carrier protein
210055	Brenneria goodwinii_02715	1362	1143.5	7	7	7	8.33758	0	0	8.33073	8.33073	8.33073	T	3.61061	Brenneria goodwinii_02715 Proline-specific permease ProY
193584	Brenneria goodwinii_02714	1266	1259.8	3	3	3	3.01476	0	0	3.2407	3.2407	3.2407	T	1.40455	Brenneria goodwinii_02714 Miniconductance mechanosensitive channel YbdG
178251	Brenneria goodwinii_02713	603	479.275	2	2	2	2.5163	0	0	5.67892	5.67892	5.67892	T	2.46129	Brenneria goodwinii_02713 putative peroxiredoxin
162874	Brenneria goodwinii_02711	1068	839.49	3	3	3	3.8166	0	0	4.86324	4.86324	4.86324	T	2.10777	Brenneria goodwinii_02711 S-adenosylmethionine:tRNA ribosyltransferase-isomerase
150006	Brenneria goodwinii_02710	1146	923.445	4	4	4	4.96402	0	0	5.8948	5.8948	5.8948	T	2.55486	Brenneria goodwinii_02710 Queuine tRNA-ribosyltransferase
135984	Brenneria goodwinii_02709	333	236.943	2	2	2	2.8108	0	0	11.487	11.487	11.487	T	4.97856	Brenneria goodwinii_02709 preprotein translocase subunit YajC
131482	Brenneria goodwinii_02708	1815	1527.07	5	5	5	5.94277	0	0	4.45587	4.45587	4.45587	T	1.93121	Brenneria goodwinii_02708 preprotein translocase subunit SecD
109730	Brenneria goodwinii_02707	969	814.038	8	8	8	9.5229	0	0	13.3741	13.3741	13.3741	T	5.79647	Brenneria goodwinii_02707 preprotein translocase subunit SecF
84548	Brenneria goodwinii_02704	1137	1103.74	3	3	3	3.09041	0	0	3.69892	3.69892	3.69892	T	1.60315	Brenneria goodwinii_02704 Riboflavin biosynthesis protein RibD
70745	Brenneria goodwinii_02703	477	324.143	3	3	3	4.41472	0	0	12.5952	12.5952	12.5952	T	5.45887	Brenneria goodwinii_02703 6,7-dimethyl-8-ribityllumazine synthase
64531	Brenneria goodwinii_02702	420	326.189	4	4	4	5.15039	0	0	16.6883	16.6883	16.6883	T	7.23284	Brenneria goodwinii_02702 N utilization substance protein B
40481	Brenneria goodwinii_02699	903	923.519	6	6	6	5.86669	0	0	8.8415	8.8415	8.8415	T	3.83198	Brenneria goodwinii_02699 hypothetical protein
29300	Brenneria goodwinii_02698	912	934.571	3	3	3	2.92755	0	0	4.36847	4.36847	4.36847	T	1.89333	Brenneria goodwinii_02698 hypothetical protein
12351	Brenneria goodwinii_02696	1863	1665.53	8	8	8	8.94852	0	0	6.5367	6.5367	6.5367	T	2.83306	Brenneria goodwinii_02696 1-deoxy-D-xylulose-5-phosphate synthase
227557	Brenneria goodwinii_02695	912	736.676	4	4	4	4.95198	0	0	7.38931	7.38931	7.38931	T	3.20259	Brenneria goodwinii_02695 Farnesyl diphosphate synthase
212850	Brenneria goodwinii_02693	1449	1063.74	8	8	8	10.8974	0	0	10.2347	10.2347	10.2347	T	4.43582	Brenneria goodwinii_02693 tRNA sulfurtransferase
195282	Brenneria goodwinii_02692	591	469.964	2	2	2	2.51509	0	0	5.79142	5.79142	5.79142	T	2.51005	Brenneria goodwinii_02692 Chaperone protein YajL
187757	Brenneria goodwinii_02691	909	855.485	4	4	4	4.25022	0	0	6.36309	6.36309	6.36309	T	2.75782	Brenneria goodwinii_02691 2-dehydropantoate 2-reductase
176547	Brenneria goodwinii_02690	492	326.34	3	3	3	4.5229	0	0	12.5104	12.5104	12.5104	T	5.42213	Brenneria goodwinii_02690 putative nucleotide-binding protein
170164	Brenneria goodwinii_02689	1365	1242.06	5	5	5	5.49489	0	0	5.47831	5.47831	5.47831	T	2.37435	Brenneria goodwinii_02689 Inner membrane transport protein YajR
153734	Brenneria goodwinii_02688	888	737.61	3	3	3	3.61167	0	0	5.53497	5.53497	5.53497	T	2.3989	Brenneria goodwinii_02688 Protoheme IX farnesyltransferase
142753	Brenneria goodwinii_02687	333	208.954	2	2	2	3.1873	0	0	13.0256	13.0256	13.0256	T	5.64543	Brenneria goodwinii_02687 Cytochrome bo(3) ubiquinol oxidase subunit 4
130450	Brenneria goodwinii_02685	1992	1847.1	8	8	8	8.62757	0	0	5.89413	5.89413	5.89413	T	2.55457	Brenneria goodwinii_02685 Cytochrome bo(3) ubiquinol oxidase subunit 1
106684	Brenneria goodwinii_02684	963	819.403	5	5	5	5.87623	0	0	8.3041	8.3041	8.3041	T	3.59907	Brenneria goodwinii_02684 Cytochrome bo(3) ubiquinol oxidase subunit 2 precursor
69594	Brenneria goodwinii_02681	315	170.12	2	2	2	3.70327	0	0	15.9991	15.9991	15.9991	T	6.93414	Brenneria goodwinii_02681 transcriptional regulator BolA
65262	Brenneria goodwinii_02680	1305	1022.46	7	7	7	8.93437	0	0	9.31694	9.31694	9.31694	T	4.03805	Brenneria goodwinii_02680 Trigger factor
49553	Brenneria goodwinii_02679	624	651.721	3	3	3	2.87239	0	0	6.2644	6.2644	6.2644	T	2.71505	Brenneria goodwinii_02679 ATP-dependent Clp protease proteolytic subunit precursor
41654	Brenneria goodwinii_02678	1275	940.198	7	7	7	9.49268	0	0	10.1321	10.1321	10.1321	T	4.39134	Brenneria goodwinii_02678 ATP-dependent Clp protease ATP-binding subunit ClpX
24353	Brenneria goodwinii_02676	2367	2139.93	18	18	18	19.91	0	0	11.447	11.447	11.447	T	4.96124	Brenneria goodwinii_02676 Lon protease
233684	Brenneria goodwinii_02675	1881	1905.64	10	10	10	9.87071	0	0	7.14134	7.14134	7.14134	T	3.09512	Brenneria goodwinii_02675 Peptidyl-prolyl cis-trans isomerase D
211412	Brenneria goodwinii_02674	363	252.352	2	2	2	2.87694	0	0	10.7856	10.7856	10.7856	T	4.67457	Brenneria goodwinii_02674 ComE operon protein 1
197628	Brenneria goodwinii_02672	462	283.96	3	3	3	4.88097	0	0	14.3775	14.3775	14.3775	T	6.23135	Brenneria goodwinii_02672 Leucine-responsive regulatory protein
191604	Brenneria goodwinii_02671	1770	1653.71	4	4	4	4.28128	0	0	3.2917	3.2917	3.2917	T	1.42665	Brenneria goodwinii_02671 putative multidrug resistance ABC transporter ATP-binding/permease protein YheI
170475	Brenneria goodwinii_02670	1782	1605.73	10	10	10	11.0977	0	0	8.47513	8.47513	8.47513	T	3.6732	Brenneria goodwinii_02670 Multidrug resistance-like ATP-binding protein MdlB
144582	Brenneria goodwinii_02668	1287	1135.87	10	10	10	11.3306	0	0	11.981	11.981	11.981	T	5.19267	Brenneria goodwinii_02668 Ammonia channel precursor
128954	Brenneria goodwinii_02667	864	701.325	4	4	4	4.92782	0	0	7.76178	7.76178	7.76178	T	3.36402	Brenneria goodwinii_02667 Acyl-CoA thioesterase 2
102911	Brenneria goodwinii_02662	336	189.498	2	2	2	3.54621	0	0	14.363	14.363	14.363	T	6.22505	Brenneria goodwinii_02662 hypothetical protein
95271	Brenneria goodwinii_02660	369	234.898	2	2	2	3.1418	0	0	11.587	11.587	11.587	T	5.02192	Brenneria goodwinii_02660 Hha toxicity modulator TomB
84309	Brenneria goodwinii_02657	3135	2927.96	12	12	12	12.8485	0	0	5.57745	5.57745	5.57745	T	2.41732	Brenneria goodwinii_02657 Multidrug efflux pump subunit AcrB
47484	Brenneria goodwinii_02656	1248	1244.54	7	7	7	7.01948	0	0	7.65439	7.65439	7.65439	T	3.31748	Brenneria goodwinii_02656 Multidrug efflux pump subunit AcrA precursor
32302	Brenneria goodwinii_02655	639	454.759	6	6	6	8.43083	0	0	17.9552	17.9552	17.9552	T	7.78193	Brenneria goodwinii_02655 HTH-type transcriptional regulator AcrR
21571	Brenneria goodwinii_02653	537	482.137	2	2	2	2.22758	0	0	5.64521	5.64521	5.64521	T	2.44668	Brenneria goodwinii_02653 Primosomal replication protein N''
14716	Brenneria goodwinii_02652	390	241.817	6	6	6	9.67675	0	0	33.7664	33.7664	33.7664	T	14.6347	Brenneria goodwinii_02652 Inner membrane protein YbaN
9501	Brenneria goodwinii_02651	552	410.57	5	5	5	6.72236	0	0	16.5731	16.5731	16.5731	T	7.18292	Brenneria goodwinii_02651 Adenine phosphoribosyltransferase
209525	Brenneria goodwinii_02647	606	479.705	2	2	2	2.52655	0	0	5.67382	5.67382	5.67382	T	2.45909	Brenneria goodwinii_02647 Recombination protein RecR
201797	Brenneria goodwinii_02646	1890	1811.66	14	14	14	14.6054	0	0	10.5165	10.5165	10.5165	T	4.55794	Brenneria goodwinii_02646 Chaperone protein HtpG
179248	Brenneria goodwinii_02645	237	131.735	2	2	2	3.59814	0	0	20.6609	20.6609	20.6609	T	8.95464	Brenneria goodwinii_02645 hypothetical protein
175821	Brenneria goodwinii_02644	645	564.476	6	6	6	6.85592	0	0	14.4653	14.4653	14.4653	T	6.26937	Brenneria goodwinii_02644 Adenylate kinase
167632	Brenneria goodwinii_02643	963	733.369	5	5	5	6.56559	0	0	9.27828	9.27828	9.27828	T	4.02129	Brenneria goodwinii_02643 Ferrochelatase
139343	Brenneria goodwinii_02640	2112	2032.42	15	15	15	15.5873	0	0	10.0438	10.0438	10.0438	T	4.35308	Brenneria goodwinii_02640 Cellulose synthase 1
114121	Brenneria goodwinii_02639	2421	2478.73	5	5	5	4.88354	0	0	2.74511	2.74511	2.74511	T	1.18976	Brenneria goodwinii_02639 Cyclic di-GMP-binding protein precursor
38610	Brenneria goodwinii_02637	495	345.114	3	3	3	4.30292	0	0	11.8298	11.8298	11.8298	T	5.12716	Brenneria goodwinii_02637 Cellulose synthase operon protein D
32124	Brenneria goodwinii_02636	1008	907.394	5	5	5	5.55437	0	0	7.49884	7.49884	7.49884	T	3.25007	Brenneria goodwinii_02636 Minor endoglucanase Y precursor
19740	Brenneria goodwinii_02635	1686	1577.34	6	6	6	6.41331	0	0	5.17661	5.17661	5.17661	T	2.24359	Brenneria goodwinii_02635 Inner membrane protein YbaL
237054	Brenneria goodwinii_02634	1653	1375.32	5	5	5	6.00951	0	0	4.94751	4.94751	4.94751	T	2.14429	Brenneria goodwinii_02634 Trifunctional nucleotide phosphoesterase protein YfkN precursor
194311	Brenneria goodwinii_02632	1326	1134.22	6	6	6	7.01453	0	0	7.19905	7.19905	7.19905	T	3.12013	Brenneria goodwinii_02632 hypothetical protein
178275	Brenneria goodwinii_02631	978	827.881	5	5	5	5.90665	0	0	8.21907	8.21907	8.21907	T	3.56222	Brenneria goodwinii_02631 KipI antagonist
166213	Brenneria goodwinii_02630	882	707.253	2	2	2	2.49416	0	0	3.84836	3.84836	3.84836	T	1.66791	Brenneria goodwinii_02630 Kinase A inhibitor
114042	Brenneria goodwinii_02625	2154	2037.25	6	6	6	6.34383	0	0	4.00799	4.00799	4.00799	T	1.7371	Brenneria goodwinii_02625 Inner membrane protein YjiY
85398	Brenneria goodwinii_02623	963	801.162	7	7	7	8.41403	0	0	11.8904	11.8904	11.8904	T	5.15342	Brenneria goodwinii_02623 putative GTP-binding protein YjiA
16845	Brenneria goodwinii_02617	1890	1560.87	9	9	9	10.8978	0	0	7.84689	7.84689	7.84689	T	3.40091	Brenneria goodwinii_02617 Sporulation kinase E
231812	Brenneria goodwinii_02616	1383	1038.41	9	9	9	11.9866	0	0	11.7949	11.7949	11.7949	T	5.11199	Brenneria goodwinii_02616 Transcriptional regulatory protein ZraR
206872	Brenneria goodwinii_02614	666	542.61	3	3	3	3.6822	0	0	7.52408	7.52408	7.52408	T	3.261	Brenneria goodwinii_02614 Acetate CoA-transferase subunit beta
198417	Brenneria goodwinii_02613	1323	1055.04	3	3	3	3.76195	0	0	3.86966	3.86966	3.86966	T	1.67715	Brenneria goodwinii_02613 Short-chain fatty acids transporter
182336	Brenneria goodwinii_02612	1182	966.893	2	2	2	2.44495	0	0	2.81496	2.81496	2.81496	T	1.22003	Brenneria goodwinii_02612 Acetyl-CoA acetyltransferase
167967	Brenneria goodwinii_02611	468	471.831	3	3	3	2.97564	0	0	8.65277	8.65277	8.65277	T	3.75019	Brenneria goodwinii_02611 Inner membrane protein YbbJ
161867	Brenneria goodwinii_02610	915	758.346	7	7	7	8.44601	0	0	12.5618	12.5618	12.5618	T	5.44438	Brenneria goodwinii_02610 Modulator of FtsH protease HflK
150699	Brenneria goodwinii_02609	837	727.121	2	2	2	2.30223	0	0	3.7432	3.7432	3.7432	T	1.62234	Brenneria goodwinii_02609 Bicarbonate transport ATP-binding protein CmpD
140299	Brenneria goodwinii_02608	846	693.298	3	3	3	3.66076	0	0	5.88873	5.88873	5.88873	T	2.55223	Brenneria goodwinii_02608 Putative aliphatic sulfonates transport permease protein SsuC
117981	Brenneria goodwinii_02606	1371	1216.53	3	3	3	3.38091	0	0	3.35596	3.35596	3.35596	T	1.4545	Brenneria goodwinii_02606 Glutamyl-tRNA(Gln) amidotransferase subunit A
87751	Brenneria goodwinii_02603	1131	1061.66	4	4	4	4.26125	0	0	5.12737	5.12737	5.12737	T	2.22225	Brenneria goodwinii_02603 Ribonucleoside-diphosphate reductase 1 subunit beta
73949	Brenneria goodwinii_02602	2286	2015.54	7	7	7	7.93932	0	0	4.72636	4.72636	4.72636	T	2.04845	Brenneria goodwinii_02602 Ribonucleoside-diphosphate reductase 1 subunit alpha
46881	Brenneria goodwinii_02601	618	479.524	2	2	2	2.57756	0	0	5.67597	5.67597	5.67597	T	2.46002	Brenneria goodwinii_02601 Ubiquinone biosynthesis O-methyltransferase
39099	Brenneria goodwinii_02600	2643	2153.53	8	8	8	9.8183	0	0	5.05544	5.05544	5.05544	T	2.19108	Brenneria goodwinii_02600 DNA gyrase subunit A
7866	Brenneria goodwinii_02599	2958	2372.95	10	10	10	12.4655	0	0	5.73498	5.73498	5.73498	T	2.48559	Brenneria goodwinii_02599 Sensor histidine kinase RcsC
202194	Brenneria goodwinii_02597	2676	2443.95	15	15	15	16.4242	0	0	8.35254	8.35254	8.35254	T	3.62006	Brenneria goodwinii_02597 Phosphotransferase RcsD
170619	Brenneria goodwinii_02596	1248	1047.45	3	3	3	3.57441	0	0	3.89771	3.89771	3.89771	T	1.6893	Brenneria goodwinii_02596 Inner membrane protein YbjJ
155415	Brenneria goodwinii_02595	1326	1160	3	3	3	3.42932	0	0	3.51953	3.51953	3.51953	T	1.5254	Brenneria goodwinii_02595 Menaquinone-specific isochorismate synthase
119336	Brenneria goodwinii_02593	780	595.062	2	2	2	2.62157	0	0	4.57391	4.57391	4.57391	T	1.98237	Brenneria goodwinii_02593 2-succinyl-6-hydroxy-2,4-cyclohexadiene-1-carboxylate synthase
87066	Brenneria goodwinii_02590	1395	1291	5	5	5	5.40278	0	0	5.27064	5.27064	5.27064	T	2.28434	Brenneria goodwinii_02590 2-succinylbenzoate--CoA ligase
70193	Brenneria goodwinii_02589	1443	1410.84	8	8	8	8.18237	0	0	7.71673	7.71673	7.71673	T	3.3445	Brenneria goodwinii_02589 Catalase
45878	Brenneria goodwinii_02587	1197	1015.24	5	5	5	5.89517	0	0	6.70228	6.70228	6.70228	T	2.90483	Brenneria goodwinii_02587 NMN amidohydrolase-like protein YfaY
31378	Brenneria goodwinii_02586	861	815.079	4	4	4	4.22536	0	0	6.67852	6.67852	6.67852	T	2.89453	Brenneria goodwinii_02586 Thioredoxin
20674	Brenneria goodwinii_02585	777	674.863	3	3	3	3.45404	0	0	6.04959	6.04959	6.04959	T	2.62195	Brenneria goodwinii_02585 Acetoacetyl-CoA reductase
11046	Brenneria goodwinii_02584	546	451.927	4	4	4	4.83263	0	0	12.0451	12.0451	12.0451	T	5.22047	Brenneria goodwinii_02584 Acyl-CoA thioesterase I precursor
4027	Brenneria goodwinii_02583	732	626.038	6	6	6	7.01555	0	0	13.0428	13.0428	13.0428	T	5.65287	Brenneria goodwinii_02583 Lipoprotein-releasing system ATP-binding protein LolD
232319	Brenneria goodwinii_02582	2430	2558.58	5	5	5	4.74872	0	0	2.65944	2.65944	2.65944	T	1.15263	Brenneria goodwinii_02582 FtsX-like permease family protein
203645	Brenneria goodwinii_02581	576	429.32	5	5	5	6.70828	0	0	15.8493	15.8493	15.8493	T	6.86921	Brenneria goodwinii_02581 Spermidine N(1)-acetyltransferase
196273	Brenneria goodwinii_02580	429	246.934	4	4	4	6.94924	0	0	22.0445	22.0445	22.0445	T	9.55428	Brenneria goodwinii_02580 hypothetical protein
190594	Brenneria goodwinii_02579	2130	2012.83	7	7	7	7.40747	0	0	4.73272	4.73272	4.73272	T	2.0512	Brenneria goodwinii_02579 Ferrichrome-iron receptor precursor
165218	Brenneria goodwinii_02578	1107	1067.22	3	3	3	3.11181	0	0	3.82548	3.82548	3.82548	T	1.658	Brenneria goodwinii_02578 Vitamin B12-binding protein precursor
151921	Brenneria goodwinii_02577	639	566.777	3	3	3	3.38228	0	0	7.20326	7.20326	7.20326	T	3.12196	Brenneria goodwinii_02577 Phosphoribosylglycinamide formyltransferase
143719	Brenneria goodwinii_02576	1038	823.035	5	5	5	6.30593	0	0	8.26745	8.26745	8.26745	T	3.58319	Brenneria goodwinii_02576 Phosphoribosylformylglycinamidine cyclo-ligase
131078	Brenneria goodwinii_02575	627	407.51	3	3	3	4.61583	0	0	10.0185	10.0185	10.0185	T	4.34211	Brenneria goodwinii_02575 Uracil phosphoribosyltransferase
123099	Brenneria goodwinii_02574	1293	1168	3	3	3	3.32105	0	0	3.4954	3.4954	3.4954	T	1.51494	Brenneria goodwinii_02574 Uracil permease
107386	Brenneria goodwinii_02573	717	648.563	4	4	4	4.42209	0	0	8.39321	8.39321	8.39321	T	3.63769	Brenneria goodwinii_02573 DnaA regulatory inactivator Hda
98453	Brenneria goodwinii_02572	357	289.195	2	2	2	2.46893	0	0	9.41153	9.41153	9.41153	T	4.07904	Brenneria goodwinii_02572 Arsenate reductase
93583	Brenneria goodwinii_02571	1464	1456.61	6	6	6	6.03045	0	0	5.60569	5.60569	5.60569	T	2.42955	Brenneria goodwinii_02571 TPR repeat-containing protein YfgC precursor
69887	Brenneria goodwinii_02569	570	516.302	2	2	2	2.20801	0	0	5.27165	5.27165	5.27165	T	2.28478	Brenneria goodwinii_02569 Glycine cleavage system transcriptional repressor
62622	Brenneria goodwinii_02568	879	646.057	9	9	9	12.2451	0	0	18.958	18.958	18.958	T	8.21655	Brenneria goodwinii_02568 4-hydroxy-tetrahydrodipicolinate synthase
51819	Brenneria goodwinii_02567	1035	911.548	5	5	5	5.67715	0	0	7.46467	7.46467	7.46467	T	3.23525	Brenneria goodwinii_02567 Outer membrane protein assembly factor BamC precursor
39154	Brenneria goodwinii_02566	714	560.652	7	7	7	8.91463	0	0	16.9913	16.9913	16.9913	T	7.36416	Brenneria goodwinii_02566 Phosphoribosylaminoimidazole-succinocarboxamide synthase
24565	Brenneria goodwinii_02564	714	622.561	5	5	5	5.73438	0	0	10.9297	10.9297	10.9297	T	4.73703	Brenneria goodwinii_02564 hypothetical protein
9697	Brenneria goodwinii_02562	2064	1841.82	6	6	6	6.72378	0	0	4.43327	4.43327	4.43327	T	1.92142	Brenneria goodwinii_02562 tRNA(Met) cytidine acetyltransferase TmcA
211688	Brenneria goodwinii_02559	675	466.1	4	4	4	5.79275	0	0	11.6789	11.6789	11.6789	T	5.06173	Brenneria goodwinii_02559 D-alanyl-D-alanine carboxypeptidase
203087	Brenneria goodwinii_02558	1128	1056.06	3	3	3	3.20435	0	0	3.86591	3.86591	3.86591	T	1.67552	Brenneria goodwinii_02558 Succinyl-diaminopimelate desuccinylase
175544	Brenneria goodwinii_02555	210	107.055	2	2	2	3.9232	0	0	25.4239	25.4239	25.4239	T	11.0189	Brenneria goodwinii_02555 Cold shock-like protein CspE
172447	Brenneria goodwinii_02554	392	262.498	9	9	9	13.4401	0	0	46.6592	46.6592	46.6592	T	20.2225	Brenneria goodwinii_02554 cspA
157432	Brenneria goodwinii_02550	966	844.129	6	6	6	6.86625	0	0	9.67304	9.67304	9.67304	T	4.19238	Brenneria goodwinii_02550 Lipoyl synthase
145758	Brenneria goodwinii_02549	693	556.06	2	2	2	2.49254	0	0	4.89473	4.89473	4.89473	T	2.12142	Brenneria goodwinii_02549 Octanoyltransferase
133228	Brenneria goodwinii_02547	1212	1071.25	7	7	7	7.9197	0	0	8.89255	8.89255	8.89255	T	3.85411	Brenneria goodwinii_02547 D-alanyl-D-alanine carboxypeptidase DacA precursor
118576	Brenneria goodwinii_02546	1077	966.434	6	6	6	6.68644	0	0	8.44888	8.44888	8.44888	T	3.66182	Brenneria goodwinii_02546 Rare lipoprotein A precursor
91808	Brenneria goodwinii_02544	1905	2047.27	12	12	12	11.1661	0	0	7.97675	7.97675	7.97675	T	3.45719	Brenneria goodwinii_02544 Stage V sporulation protein D
69134	Brenneria goodwinii_02543	471	367.662	5	5	5	6.40533	0	0	18.5072	18.5072	18.5072	T	8.02119	Brenneria goodwinii_02543 Ribosomal RNA large subunit methyltransferase H
29898	Brenneria goodwinii_02538	2583	2642.8	9	9	9	8.79635	0	0	4.63445	4.63445	4.63445	T	2.00861	Brenneria goodwinii_02538 Leucine--tRNA ligase
236751	Brenneria goodwinii_02537	483	294.294	6	6	6	9.84731	0	0	27.7454	27.7454	27.7454	T	12.0251	Brenneria goodwinii_02537 hypothetical protein
230509	Brenneria goodwinii_02536	468	251.211	5	5	5	9.31486	0	0	27.0864	27.0864	27.0864	T	11.7395	Brenneria goodwinii_02536 hypothetical protein
224523	Brenneria goodwinii_02535	723	492.961	8	8	8	11.7332	0	0	22.085	22.085	22.085	T	9.57184	Brenneria goodwinii_02535 hypothetical protein
206084	Brenneria goodwinii_02532	546	345.389	5	5	5	7.90413	0	0	19.7007	19.7007	19.7007	T	8.53845	Brenneria goodwinii_02532 PAP fimbrial minor pilin protein precursor
199027	Brenneria goodwinii_02531	2523	2086.63	7	7	7	8.46389	0	0	4.56534	4.56534	4.56534	T	1.97866	Brenneria goodwinii_02531 Outer membrane usher protein PapC precursor
169071	Brenneria goodwinii_02530	753	501.673	3	3	3	4.50293	0	0	8.13806	8.13806	8.13806	T	3.52711	Brenneria goodwinii_02530 Chaperone protein PapD precursor
159643	Brenneria goodwinii_02529	327	201.294	2	2	2	3.24899	0	0	13.5214	13.5214	13.5214	T	5.86028	Brenneria goodwinii_02529 Fimbrial subunit type 1 precursor
155214	Brenneria goodwinii_02528	1035	785.671	6	6	6	7.90408	0	0	10.3928	10.3928	10.3928	T	4.50432	Brenneria goodwinii_02528 hypothetical protein
127413	Brenneria goodwinii_02525	726	554.384	3	3	3	3.92868	0	0	7.36428	7.36428	7.36428	T	3.19175	Brenneria goodwinii_02525 Glutamine transport ATP-binding protein GlnQ
118421	Brenneria goodwinii_02524	675	565.65	3	3	3	3.57995	0	0	7.21761	7.21761	7.21761	T	3.12818	Brenneria goodwinii_02524 Glutamate/aspartate transport system permease protein GltK
109818	Brenneria goodwinii_02523	741	621.991	2	2	2	2.38267	0	0	4.37588	4.37588	4.37588	T	1.89655	Brenneria goodwinii_02523 Inner membrane amino-acid ABC transporter permease protein YecS
100599	Brenneria goodwinii_02522	897	893.472	9	9	9	9.03554	0	0	13.7082	13.7082	13.7082	T	5.94128	Brenneria goodwinii_02522 Glutamate/aspartate periplasmic-binding protein precursor
89527	Brenneria goodwinii_02521	1530	1493.46	4	4	4	4.09786	0	0	3.6449	3.6449	3.6449	T	1.57973	Brenneria goodwinii_02521 Apolipoprotein N-acyltransferase
71194	Brenneria goodwinii_02520	879	769.51	3	3	3	3.42686	0	0	5.30551	5.30551	5.30551	T	2.29946	Brenneria goodwinii_02520 Magnesium and cobalt efflux protein CorC
54130	Brenneria goodwinii_02518	1056	968.232	8	8	8	8.72518	0	0	11.2443	11.2443	11.2443	T	4.87336	Brenneria goodwinii_02518 PhoH-like protein
41272	Brenneria goodwinii_02517	1425	1163.59	12	12	12	14.696	0	0	14.0347	14.0347	14.0347	T	6.08277	Brenneria goodwinii_02517 (Dimethylallyl)adenosine tRNA methylthiotransferase MiaB
309	Brenneria goodwinii_02509	1662	1428.64	4	4	4	4.65336	0	0	3.81027	3.81027	3.81027	T	1.65141	Brenneria goodwinii_02509 Asparagine synthetase B [glutamine-hydrolyzing]
217866	Brenneria goodwinii_02508	1224	1060.51	2	2	2	2.30832	0	0	2.56646	2.56646	2.56646	T	1.11233	Brenneria goodwinii_02508 N-acetylglucosamine repressor
203008	Brenneria goodwinii_02507	1158	1032.17	3	3	3	3.36572	0	0	3.95539	3.95539	3.95539	T	1.7143	Brenneria goodwinii_02507 N-acetylglucosamine-6-phosphate deacetylase
188970	Brenneria goodwinii_02506	801	670.013	4	4	4	4.782	0	0	8.12451	8.12451	8.12451	T	3.52123	Brenneria goodwinii_02506 Glucosamine-6-phosphate deaminase
160937	Brenneria goodwinii_02504	1659	1242.44	13	13	13	17.3586	0	0	14.2393	14.2393	14.2393	T	6.17145	Brenneria goodwinii_02504 Glutamine--tRNA ligase
141214	Brenneria goodwinii_02503	450	353.711	13	13	13	16.5389	0	0	50.0168	50.0168	50.0168	T	21.6777	Brenneria goodwinii_02503 Ferric uptake regulation protein
135280	Brenneria goodwinii_02502	528	434.446	4	4	4	4.86136	0	0	12.5298	12.5298	12.5298	T	5.43053	Brenneria goodwinii_02502 Flavodoxin
128423	Brenneria goodwinii_02501	1671	1665	5	5	5	5.01801	0	0	4.08673	4.08673	4.08673	T	1.77122	Brenneria goodwinii_02501 Methyl-accepting chemotaxis protein III
88631	Brenneria goodwinii_02497	1644	1507.02	7	7	7	7.63628	0	0	6.32121	6.32121	6.32121	T	2.73967	Brenneria goodwinii_02497 Phosphoglucomutase
68913	Brenneria goodwinii_02496	429	287.026	3	3	3	4.48392	0	0	14.224	14.224	14.224	T	6.16479	Brenneria goodwinii_02496 aromatic amino acid exporter
205195	Brenneria goodwinii_02489	960	806.041	6	6	6	7.14604	0	0	10.1301	10.1301	10.1301	T	4.39048	Brenneria goodwinii_02489 hypothetical protein
193344	Brenneria goodwinii_02488	1467	1358.57	4	4	4	4.31925	0	0	4.00681	4.00681	4.00681	T	1.73659	Brenneria goodwinii_02488 Deoxyribodipyrimidine photo-lyase
166293	Brenneria goodwinii_02486	675	618.018	2	2	2	2.1844	0	0	4.40402	4.40402	4.40402	T	1.90874	Brenneria goodwinii_02486 Kinase A inhibitor
157773	Brenneria goodwinii_02485	930	805.751	4	4	4	4.61681	0	0	6.75584	6.75584	6.75584	T	2.92804	Brenneria goodwinii_02485 KipI antagonist
137253	Brenneria goodwinii_02483	648	520.639	2	2	2	2.48925	0	0	5.22773	5.22773	5.22773	T	2.26574	Brenneria goodwinii_02483 Pyrrolidone-carboxylate peptidase
119244	Brenneria goodwinii_02481	1287	1187.11	7	7	7	7.58899	0	0	8.02465	8.02465	8.02465	T	3.47795	Brenneria goodwinii_02481 Citrate synthase
95633	Brenneria goodwinii_02478	348	225.747	4	4	4	6.1662	0	0	24.1134	24.1134	24.1134	T	10.451	Brenneria goodwinii_02478 Succinate dehydrogenase hydrophobic membrane anchor subunit
90843	Brenneria goodwinii_02477	1710	1511.79	6	6	6	6.78667	0	0	5.40108	5.40108	5.40108	T	2.34088	Brenneria goodwinii_02477 Succinate dehydrogenase flavoprotein subunit
70415	Brenneria goodwinii_02476	717	544.466	5	5	5	6.58443	0	0	12.4974	12.4974	12.4974	T	5.41648	Brenneria goodwinii_02476 Succinate dehydrogenase iron-sulfur subunit
61442	Brenneria goodwinii_02475	2808	2723.22	8	8	8	8.24906	0	0	3.99786	3.99786	3.99786	T	1.73271	Brenneria goodwinii_02475 2-oxoglutarate dehydrogenase E1 component
28391	Brenneria goodwinii_02474	1236	919.583	8	8	8	10.7527	0	0	11.8391	11.8391	11.8391	T	5.13118	Brenneria goodwinii_02474 Dihydrolipoyllysine-residue succinyltransferase component of 2-oxoglutarate dehydrogenase complex
13419	Brenneria goodwinii_02473	1167	1059.02	5	5	5	5.50979	0	0	6.42516	6.42516	6.42516	T	2.78472	Brenneria goodwinii_02473 Succinyl-CoA ligase [ADP-forming] subunit beta
236571	Brenneria goodwinii_02472	873	829.863	2	2	2	2.10396	0	0	3.27977	3.27977	3.27977	T	1.42148	Brenneria goodwinii_02472 Succinyl-CoA ligase [ADP-forming] subunit alpha
225890	Brenneria goodwinii_02471	1569	1437.71	11	11	11	12.0045	0	0	10.4122	10.4122	10.4122	T	4.51273	Brenneria goodwinii_02471 Cytochrome bd-I ubiquinol oxidase subunit 1
207122	Brenneria goodwinii_02470	1140	1035.53	6	6	6	6.60534	0	0	7.88516	7.88516	7.88516	T	3.4175	Brenneria goodwinii_02470 Cytochrome bd-I ubiquinol oxidase subunit 2
187046	Brenneria goodwinii_02467	291	140.713	4	4	4	8.27214	0	0	38.6852	38.6852	38.6852	T	16.7665	Brenneria goodwinii_02467 Acyl-CoA thioester hydrolase YbgC
182899	Brenneria goodwinii_02466	687	492.421	2	2	2	2.7903	0	0	5.52731	5.52731	5.52731	T	2.39559	Brenneria goodwinii_02466 Biopolymer transport protein ExbB
168653	Brenneria goodwinii_02464	1170	1022.01	3	3	3	3.43441	0	0	3.99472	3.99472	3.99472	T	1.73135	Brenneria goodwinii_02464 Surface protein precursor
154530	Brenneria goodwinii_02463	1293	1120.94	3	3	3	3.4605	0	0	3.64217	3.64217	3.64217	T	1.57855	Brenneria goodwinii_02463 Oligogalacturonate lyase
138958	Brenneria goodwinii_02462	510	353.209	2	2	2	2.88781	0	0	7.70581	7.70581	7.70581	T	3.33977	Brenneria goodwinii_02462 Peptidoglycan-associated lipoprotein precursor
132281	Brenneria goodwinii_02461	777	705.238	4	4	4	4.40702	0	0	7.71871	7.71871	7.71871	T	3.34536	Brenneria goodwinii_02461 tol-pal system protein YbgF
117332	Brenneria goodwinii_02457	717	508.189	3	3	3	4.23267	0	0	8.0337	8.0337	8.0337	T	3.48188	Brenneria goodwinii_02457 putative membrane protein YdfK
108299	Brenneria goodwinii_02456	1062	980.63	5	5	5	5.41489	0	0	6.93881	6.93881	6.93881	T	3.00734	Brenneria goodwinii_02456 Quinolinate synthase A
95367	Brenneria goodwinii_02455	726	557.741	2	2	2	2.60336	0	0	4.87997	4.87997	4.87997	T	2.11502	Brenneria goodwinii_02455 Nicotinamide riboside transporter PnuC
86303	Brenneria goodwinii_02454	921	842.102	3	3	3	3.28107	0	0	4.84816	4.84816	4.84816	T	2.10123	Brenneria goodwinii_02454 Zinc transporter ZitB
74945	Brenneria goodwinii_02453	1056	914.97	6	6	6	6.92482	0	0	8.92411	8.92411	8.92411	T	3.86779	Brenneria goodwinii_02453 Phospho-2-dehydro-3-deoxyheptonate aldolase, Phe-sensitive
62029	Brenneria goodwinii_02452	753	629.15	6	6	6	7.18112	0	0	12.9783	12.9783	12.9783	T	5.6249	Brenneria goodwinii_02452 2,3-bisphosphoglycerate-dependent phosphoglycerate mutase
52671	Brenneria goodwinii_02451	3138	2891.5	6	6	6	6.51151	0	0	2.8239	2.8239	2.8239	T	1.2239	Brenneria goodwinii_02451 Cation efflux system protein CusA
209697	Brenneria goodwinii_02446	1047	981.854	2	2	2	2.1327	0	0	2.77207	2.77207	2.77207	T	1.20144	Brenneria goodwinii_02446 Aldose 1-epimerase
196839	Brenneria goodwinii_02445	1017	1000.48	2	2	2	2.03302	0	0	2.72046	2.72046	2.72046	T	1.17907	Brenneria goodwinii_02445 UDP-glucose 4-epimerase
154233	Brenneria goodwinii_02441	774	588.026	7	7	7	9.21388	0	0	16.2003	16.2003	16.2003	T	7.02133	Brenneria goodwinii_02441 Molybdate-binding periplasmic protein precursor
144581	Brenneria goodwinii_02440	690	654.709	6	6	6	6.32342	0	0	12.4716	12.4716	12.4716	T	5.40531	Brenneria goodwinii_02440 Molybdenum transport system permease protein ModB
135911	Brenneria goodwinii_02439	1059	1073.81	10	10	10	9.86205	0	0	12.6733	12.6733	12.6733	T	5.49274	Brenneria goodwinii_02439 Sulfate/thiosulfate import ATP-binding protein CysA
122986	Brenneria goodwinii_02438	822	743.441	7	7	7	7.73968	0	0	12.8136	12.8136	12.8136	T	5.55353	Brenneria goodwinii_02438 Pyridoxal phosphate phosphatase YbhA
112794	Brenneria goodwinii_02437	999	830.865	4	4	4	4.80944	0	0	6.55163	6.55163	6.55163	T	2.83954	Brenneria goodwinii_02437 6-phosphogluconolactonase
100510	Brenneria goodwinii_02436	1251	1150.22	5	5	5	5.43808	0	0	5.91573	5.91573	5.91573	T	2.56393	Brenneria goodwinii_02436 LVIVD repeat protein
85323	Brenneria goodwinii_02435	1077	1030.32	3	3	3	3.13593	0	0	3.96252	3.96252	3.96252	T	1.71739	Brenneria goodwinii_02435 ABC transporter periplasmic-binding protein YphF precursor
72200	Brenneria goodwinii_02434	639	561.296	2	2	2	2.27687	0	0	4.84907	4.84907	4.84907	T	2.10163	Brenneria goodwinii_02434 Formate dehydrogenase, nitrate-inducible, cytochrome b556(Fdn) subunit
13869	Brenneria goodwinii_02430	2064	1751.75	5	5	5	5.89126	0	0	3.88435	3.88435	3.88435	T	1.68351	Brenneria goodwinii_02430 Methionine--tRNA ligase
224461	Brenneria goodwinii_02428	1110	979.983	3	3	3	3.39802	0	0	4.16603	4.16603	4.16603	T	1.8056	Brenneria goodwinii_02428 Septum site-determining protein MinD
206878	Brenneria goodwinii_02426	642	561.898	5	5	5	5.71278	0	0	12.1097	12.1097	12.1097	T	5.24844	Brenneria goodwinii_02426 Uridine kinase
198692	Brenneria goodwinii_02425	582	353.342	2	2	2	3.29426	0	0	7.7029	7.7029	7.7029	T	3.33851	Brenneria goodwinii_02425 Deoxycytidine triphosphate deaminase
191291	Brenneria goodwinii_02424	1836	1819.27	13	13	13	13.1195	0	0	9.72446	9.72446	9.72446	T	4.21467	Brenneria goodwinii_02424 putative assembly protein
169335	Brenneria goodwinii_02423	942	994.33	12	12	12	11.3685	0	0	16.4237	16.4237	16.4237	T	7.11818	Brenneria goodwinii_02423 putative transposase
150397	Brenneria goodwinii_02420	1587	1556.44	3	3	3	3.05891	0	0	2.62307	2.62307	2.62307	T	1.13686	Brenneria goodwinii_02420 Magnesium and cobalt efflux protein CorC
130182	Brenneria goodwinii_02418	1089	884.728	7	7	7	8.6162	0	0	10.7673	10.7673	10.7673	T	4.66666	Brenneria goodwinii_02418 Undecaprenyl-phosphate alpha-N-acetylglucosaminyl 1-phosphate transferase
116926	Brenneria goodwinii_02417	1137	1116.16	5	5	5	5.09337	0	0	6.09628	6.09628	6.09628	T	2.64218	Brenneria goodwinii_02417 Polysialic acid transport protein KpsD precursor
97321	Brenneria goodwinii_02415	2169	1705.13	11	11	11	13.9925	0	0	8.77919	8.77919	8.77919	T	3.80498	Brenneria goodwinii_02415 Tyrosine-protein kinase wzc
71552	Brenneria goodwinii_02414	912	537.264	2	2	2	3.39498	0	0	5.06597	5.06597	5.06597	T	2.19563	Brenneria goodwinii_02414 N-glycosyltransferase
60299	Brenneria goodwinii_02413	1434	1047.94	3	3	3	4.10518	0	0	3.89586	3.89586	3.89586	T	1.6885	Brenneria goodwinii_02413 UDP-glucose:undecaprenyl-phosphate glucose-1-phosphate transferase
43182	Brenneria goodwinii_02412	1065	918.698	4	4	4	4.637	0	0	5.92526	5.92526	5.92526	T	2.56806	Brenneria goodwinii_02412 dTDP-glucose 4,6-dehydratase 2
30093	Brenneria goodwinii_02411	870	756.446	2	2	2	2.30023	0	0	3.59809	3.59809	3.59809	T	1.55944	Brenneria goodwinii_02411 Glucose-1-phosphate thymidylyltransferase 2
93622	Brenneria goodwinii_02395	1407	1224.24	13	13	13	14.9407	0	0	14.451	14.451	14.451	T	6.26319	Brenneria goodwinii_02395 6-phosphogluconate dehydrogenase, decarboxylating
76671	Brenneria goodwinii_02394	696	594.656	5	5	5	5.85213	0	0	11.4426	11.4426	11.4426	T	4.95932	Brenneria goodwinii_02394 putative lipoprotein GfcB precursor
67917	Brenneria goodwinii_02393	780	583.534	4	4	4	5.34673	0	0	9.32854	9.32854	9.32854	T	4.04307	Brenneria goodwinii_02393 hypothetical protein
58242	Brenneria goodwinii_02392	2133	1916.24	6	6	6	6.67872	0	0	4.26111	4.26111	4.26111	T	1.8468	Brenneria goodwinii_02392 hypothetical protein
30628	Brenneria goodwinii_02390	828	668.373	3	3	3	3.71649	0	0	6.10833	6.10833	6.10833	T	2.64741	Brenneria goodwinii_02390 Transcription antiterminator LicT
20320	Brenneria goodwinii_02389	1104	973.896	2	2	2	2.26718	0	0	2.79472	2.79472	2.79472	T	1.21125	Brenneria goodwinii_02389 Peptidase family S58
6962	Brenneria goodwinii_02388	843	629.641	4	4	4	5.35543	0	0	8.64544	8.64544	8.64544	T	3.74701	Brenneria goodwinii_02388 Inner membrane ABC transporter permease protein YdcV
233891	Brenneria goodwinii_02387	921	723.395	8	8	8	10.1853	0	0	15.0499	15.0499	15.0499	T	6.52277	Brenneria goodwinii_02387 Putrescine transport system permease protein PotH
222662	Brenneria goodwinii_02386	1122	1070.26	2	2	2	2.09668	0	0	2.54308	2.54308	2.54308	T	1.10219	Brenneria goodwinii_02386 Spermidine/putrescine import ATP-binding protein PotA
208968	Brenneria goodwinii_02385	1056	900.43	2	2	2	2.34555	0	0	3.02274	3.02274	3.02274	T	1.31008	Brenneria goodwinii_02385 Putrescine-binding periplasmic protein precursor
196070	Brenneria goodwinii_02384	837	680.522	5	5	5	6.14969	0	0	9.99881	9.99881	9.99881	T	4.33357	Brenneria goodwinii_02384 putative DNA-binding transcriptional regulator
183064	Brenneria goodwinii_02382	453	293.073	2	2	2	3.09138	0	0	9.28697	9.28697	9.28697	T	4.02506	Brenneria goodwinii_02382 hypothetical protein
166473	Brenneria goodwinii_02380	1074	836.014	2	2	2	2.56934	0	0	3.25564	3.25564	3.25564	T	1.41102	Brenneria goodwinii_02380 Threonine-phosphate decarboxylase
153522	Brenneria goodwinii_02379	1059	942.665	3	3	3	3.37023	0	0	4.33096	4.33096	4.33096	T	1.87708	Brenneria goodwinii_02379 putative formaldehyde dehydrogenase AdhA
39449	Brenneria goodwinii_02368	798	673.836	2	2	2	2.36853	0	0	4.03921	4.03921	4.03921	T	1.75063	Brenneria goodwinii_02368 Precorrin-6A reductase
10668	Brenneria goodwinii_02365	732	697.345	3	3	3	3.14908	0	0	5.85455	5.85455	5.85455	T	2.53741	Brenneria goodwinii_02365 Cobalt transport protein CbiM precursor
234946	Brenneria goodwinii_02363	678	655.993	2	2	2	2.0671	0	0	4.14907	4.14907	4.14907	T	1.79825	Brenneria goodwinii_02363 Cobalt transport protein CbiQ
181664	Brenneria goodwinii_02358	609	463.564	3	3	3	3.9412	0	0	8.80707	8.80707	8.80707	T	3.81706	Brenneria goodwinii_02358 Alpha-ribazole phosphatase
160860	Brenneria goodwinii_02356	864	843.651	5	5	5	5.1206	0	0	8.06542	8.06542	8.06542	T	3.49563	Brenneria goodwinii_02356 HTH-type transcriptional regulator MurR
150356	Brenneria goodwinii_02355	1134	949.41	9	9	9	10.7498	0	0	12.9006	12.9006	12.9006	T	5.59122	Brenneria goodwinii_02355 Spermidine/putrescine-binding periplasmic protein precursor
136446	Brenneria goodwinii_02354	1122	1017.75	3	3	3	3.3073	0	0	4.01144	4.01144	4.01144	T	1.73859	Brenneria goodwinii_02354 Spermidine/putrescine import ATP-binding protein PotA
102586	Brenneria goodwinii_02351	1140	981.144	6	6	6	6.97145	0	0	8.32221	8.32221	8.32221	T	3.60692	Brenneria goodwinii_02351 Xaa-Pro dipeptidase
88707	Brenneria goodwinii_02350	996	1066.54	3	3	3	2.80159	0	0	3.82794	3.82794	3.82794	T	1.65907	Brenneria goodwinii_02350 HTH-type transcriptional regulator DmlR
76501	Brenneria goodwinii_02349	639	513.88	5	5	5	6.2174	0	0	13.2412	13.2412	13.2412	T	5.73887	Brenneria goodwinii_02349 Threonine efflux protein
62011	Brenneria goodwinii_02347	825	850.993	3	3	3	2.90837	0	0	4.79751	4.79751	4.79751	T	2.07928	Brenneria goodwinii_02347 Transcriptional activator CadC
51843	Brenneria goodwinii_02346	1041	891.884	3	3	3	3.50157	0	0	4.57755	4.57755	4.57755	T	1.98395	Brenneria goodwinii_02346 AI-2 transport protein TqsA
36367	Brenneria goodwinii_02344	849	762.438	2	2	2	2.22707	0	0	3.56982	3.56982	3.56982	T	1.54719	Brenneria goodwinii_02344 4-hydroxyphenylacetate decarboxylase activating enzyme
234906	Brenneria goodwinii_02342	330	198.054	2	2	2	3.33243	0	0	13.7425	13.7425	13.7425	T	5.95614	Brenneria goodwinii_02342 Quaternary ammonium compound-resistance protein QacC
230485	Brenneria goodwinii_02341	354	200.343	2	2	2	3.53395	0	0	13.5855	13.5855	13.5855	T	5.88809	Brenneria goodwinii_02341 Multidrug transporter EmrE
218545	Brenneria goodwinii_02339	1572	1160.08	7	7	7	9.48557	0	0	8.21166	8.21166	8.21166	T	3.55901	Brenneria goodwinii_02339 putative membrane protein YjcC
199609	Brenneria goodwinii_02338	1692	1637.05	5	5	5	5.16783	0	0	4.15651	4.15651	4.15651	T	1.80147	Brenneria goodwinii_02338 Methyl-accepting chemotaxis protein I
179314	Brenneria goodwinii_02337	903	792.239	4	4	4	4.55923	0	0	6.87106	6.87106	6.87106	T	2.97798	Brenneria goodwinii_02337 Creatinine amidohydrolase
168146	Brenneria goodwinii_02336	843	725.828	4	4	4	4.64573	0	0	7.49974	7.49974	7.49974	T	3.25046	Brenneria goodwinii_02336 D-methionine-binding lipoprotein MetQ precursor
157637	Brenneria goodwinii_02335	1335	1155.32	9	9	9	10.3997	0	0	10.6013	10.6013	10.6013	T	4.59471	Brenneria goodwinii_02335 Phenylacetate-coenzyme A ligase
141664	Brenneria goodwinii_02334	645	474.308	2	2	2	2.71975	0	0	5.73838	5.73838	5.73838	T	2.48707	Brenneria goodwinii_02334 Pyruvate synthase subunit PorC
133447	Brenneria goodwinii_02333	465	322.845	3	3	3	4.32096	0	0	12.6458	12.6458	12.6458	T	5.48082	Brenneria goodwinii_02333 Pyruvate synthase subunit PorD
127372	Brenneria goodwinii_02332	1350	1279.78	4	4	4	4.21949	0	0	4.2535	4.2535	4.2535	T	1.8435	Brenneria goodwinii_02332 Pyruvate synthase subunit PorA
99902	Brenneria goodwinii_02330	1167	985.905	5	5	5	5.91842	0	0	6.90168	6.90168	6.90168	T	2.99125	Brenneria goodwinii_02330 Inner membrane transport protein YdhP
85712	Brenneria goodwinii_02329	807	796.08	2	2	2	2.02743	0	0	3.41895	3.41895	3.41895	T	1.48181	Brenneria goodwinii_02329 2,5-diketo-D-gluconic acid reductase B
60847	Brenneria goodwinii_02327	693	567.733	4	4	4	4.88258	0	0	9.58818	9.58818	9.58818	T	4.1556	Brenneria goodwinii_02327 Glutamate/aspartate transport system permease protein GltK
52226	Brenneria goodwinii_02326	747	609.955	3	3	3	3.67404	0	0	6.69336	6.69336	6.69336	T	2.90096	Brenneria goodwinii_02326 Glutamine transport system permease protein GlnP
215532	Brenneria goodwinii_02318	1251	1120.58	2	2	2	2.23278	0	0	2.42889	2.42889	2.42889	T	1.0527	Brenneria goodwinii_02318 putative sulfoacetate transporter SauU
175605	Brenneria goodwinii_02316	1386	1208.26	5	5	5	5.73553	0	0	5.63158	5.63158	5.63158	T	2.44078	Brenneria goodwinii_02316 Na(+)/H(+) antiporter NhaA
134599	Brenneria goodwinii_02313	873	740.696	4	4	4	4.71448	0	0	7.3492	7.3492	7.3492	T	3.18521	Brenneria goodwinii_02313 HTH-type transcriptional regulator MurR
123877	Brenneria goodwinii_02312	930	1055.93	2	2	2	1.76149	0	0	2.57761	2.57761	2.57761	T	1.11716	Brenneria goodwinii_02312 N-acetylmuramic acid 6-phosphate etherase
112425	Brenneria goodwinii_02311	1446	1408.65	4	4	4	4.10606	0	0	3.86436	3.86436	3.86436	T	1.67485	Brenneria goodwinii_02311 PTS system N-acetylmuramic acid-specific EIIBC component
80052	Brenneria goodwinii_02308	723	596.574	2	2	2	2.42384	0	0	4.56232	4.56232	4.56232	T	1.97735	Brenneria goodwinii_02308 Chaperone protein FimC precursor
19784	Brenneria goodwinii_02304	1047	916.319	4	4	4	4.57046	0	0	5.94064	5.94064	5.94064	T	2.57473	Brenneria goodwinii_02304 putative fimbrial-like protein ElfG precursor
222728	Brenneria goodwinii_02300	942	813.983	2	2	2	2.31454	0	0	3.34376	3.34376	3.34376	T	1.44921	Brenneria goodwinii_02300 Hca operon transcriptional activator
211179	Brenneria goodwinii_02299	1314	1100.76	5	5	5	5.96859	0	0	6.18154	6.18154	6.18154	T	2.67913	Brenneria goodwinii_02299 Proline/betaine transporter
195230	Brenneria goodwinii_02298	1191	1043.86	2	2	2	2.28191	0	0	2.6074	2.6074	2.6074	T	1.13007	Brenneria goodwinii_02298 putative hydrolase YxeP
180708	Brenneria goodwinii_02297	978	835.14	3	3	3	3.51318	0	0	4.88857	4.88857	4.88857	T	2.11875	Brenneria goodwinii_02297 putative acrylyl-CoA reductase AcuI
168719	Brenneria goodwinii_02296	699	503.531	3	3	3	4.16459	0	0	8.10803	8.10803	8.10803	T	3.51409	Brenneria goodwinii_02296 Transcriptional regulator AcuR
159877	Brenneria goodwinii_02295	432	327.247	3	3	3	3.96032	0	0	12.4757	12.4757	12.4757	T	5.4071	Brenneria goodwinii_02295 8-oxo-dGTP diphosphatase
146994	Brenneria goodwinii_02293	564	498.704	2	2	2	2.26186	0	0	5.45767	5.45767	5.45767	T	2.3654	Brenneria goodwinii_02293 V-type ATP synthase subunit E
139717	Brenneria goodwinii_02292	1413	1153.65	2	2	2	2.44961	0	0	2.35925	2.35925	2.35925	T	1.02252	Brenneria goodwinii_02292 Anaerobic sulfatase-maturating enzyme
112283	Brenneria goodwinii_02289	1374	1138.36	2	2	2	2.414	0	0	2.39095	2.39095	2.39095	T	1.03626	Brenneria goodwinii_02289 Neutral ceramidase precursor
95741	Brenneria goodwinii_02288	1368	1199.38	5	5	5	5.70295	0	0	5.67327	5.67327	5.67327	T	2.45885	Brenneria goodwinii_02288 Esterase PHB depolymerase
64311	Brenneria goodwinii_02286	435	284.433	3	3	3	4.58807	0	0	14.3536	14.3536	14.3536	T	6.22098	Brenneria goodwinii_02286 LexA repressor
58555	Brenneria goodwinii_02285	1263	1108.78	2	2	2	2.27817	0	0	2.45473	2.45473	2.45473	T	1.0639	Brenneria goodwinii_02285 DNA polymerase IV
219061	Brenneria goodwinii_02280	1335	1316.03	6	6	6	6.0865	0	0	6.20449	6.20449	6.20449	T	2.68908	Brenneria goodwinii_02280 Atrazine chlorohydrolase
202872	Brenneria goodwinii_02279	1380	1049.53	8	8	8	10.519	0	0	10.3732	10.3732	10.3732	T	4.49585	Brenneria goodwinii_02279 putative allantoin permease
186173	Brenneria goodwinii_02278	837	553.93	6	6	6	9.06613	0	0	14.7407	14.7407	14.7407	T	6.38873	Brenneria goodwinii_02278 Sugar-specific transcriptional regulator TrmB
175822	Brenneria goodwinii_02277	1440	1212.71	3	3	3	3.56228	0	0	3.36656	3.36656	3.36656	T	1.4591	Brenneria goodwinii_02277 putative transport protein HsrA
158413	Brenneria goodwinii_02276	2997	2612.01	10	10	10	11.4739	0	0	5.21009	5.21009	5.21009	T	2.2581	Brenneria goodwinii_02276 Pyrogallol hydroxytransferase large subunit
123235	Brenneria goodwinii_02275	879	665.662	4	4	4	5.28196	0	0	8.17761	8.17761	8.17761	T	3.54425	Brenneria goodwinii_02275 Pyrogallol hydroxytransferase small subunit
112348	Brenneria goodwinii_02274	1260	1101.88	7	7	7	8.00449	0	0	8.64536	8.64536	8.64536	T	3.74698	Brenneria goodwinii_02274 putative MFS-type transporter YhjX
97073	Brenneria goodwinii_02273	1224	1182.19	6	6	6	6.21219	0	0	6.9069	6.9069	6.9069	T	2.99351	Brenneria goodwinii_02273 putative MFS-type transporter YhjX
82230	Brenneria goodwinii_02272	2151	1968.36	10	10	10	10.9279	0	0	6.91378	6.91378	6.91378	T	2.99649	Brenneria goodwinii_02272 Formate hydrogenlyase transcriptional activator
56717	Brenneria goodwinii_02271	1473	1234.73	5	5	5	5.96486	0	0	5.51084	5.51084	5.51084	T	2.38844	Brenneria goodwinii_02271 Major myo-inositol transporter IolT
36303	Brenneria goodwinii_02269	1071	1213.71	3	3	3	2.64725	0	0	3.36377	3.36377	3.36377	T	1.45789	Brenneria goodwinii_02269 putative L-ascorbate-6-phosphate lactonase UlaG
10116	Brenneria goodwinii_02266	828	665.636	4	4	4	4.97569	0	0	8.17793	8.17793	8.17793	T	3.54439	Brenneria goodwinii_02266 Ribosomal protein L11 methyltransferase
220459	Brenneria goodwinii_02264	1428	1525.23	4	4	4	3.745	0	0	3.56898	3.56898	3.56898	T	1.54683	Brenneria goodwinii_02264 Sensor protein CzcS precursor
203256	Brenneria goodwinii_02263	711	505.346	4	4	4	5.62783	0	0	10.7719	10.7719	10.7719	T	4.66863	Brenneria goodwinii_02263 Transcriptional activator protein CopR
194312	Brenneria goodwinii_02262	978	858.011	6	6	6	6.83908	0	0	9.51653	9.51653	9.51653	T	4.12455	Brenneria goodwinii_02262 Delta-aminolevulinic acid dehydratase
135443	Brenneria goodwinii_02258	2235	2001.03	4	4	4	4.46769	0	0	2.72036	2.72036	2.72036	T	1.17903	Brenneria goodwinii_02258 FhuE receptor precursor
108934	Brenneria goodwinii_02257	882	671.536	3	3	3	3.94022	0	0	6.07956	6.07956	6.07956	T	2.63494	Brenneria goodwinii_02257 Vibriobactin utilization protein ViuB
95810	Brenneria goodwinii_02255	1416	1412.51	7	7	7	7.01728	0	0	6.74412	6.74412	6.74412	T	2.92296	Brenneria goodwinii_02255 Succinate-semialdehyde dehydrogenase (acetylating)
78760	Brenneria goodwinii_02254	1449	1294.35	3	3	3	3.35844	0	0	3.1542	3.1542	3.1542	T	1.36706	Brenneria goodwinii_02254 MmgE/PrpD family protein
52802	Brenneria goodwinii_02252	792	706.632	2	2	2	2.24162	0	0	3.85174	3.85174	3.85174	T	1.66938	Brenneria goodwinii_02252 Octopine permease ATP-binding protein P
43056	Brenneria goodwinii_02251	795	765.68	4	4	4	4.15317	0	0	7.1094	7.1094	7.1094	T	3.08128	Brenneria goodwinii_02251 putative amino-acid ABC transporter-binding protein precursor
33073	Brenneria goodwinii_02250	897	874.564	4	4	4	4.10262	0	0	6.22427	6.22427	6.22427	T	2.69766	Brenneria goodwinii_02250 Hca operon transcriptional activator
6992	Brenneria goodwinii_02247	852	733.2	4	4	4	4.64812	0	0	7.42434	7.42434	7.42434	T	3.21777	Brenneria goodwinii_02247 transport protein TonB
233832	Brenneria goodwinii_02246	957	924.942	3	3	3	3.10398	0	0	4.41395	4.41395	4.41395	T	1.91304	Brenneria goodwinii_02246 fec operon regulator FecR
215495	Brenneria goodwinii_02244	2433	2329.13	11	11	11	11.4905	0	0	6.42715	6.42715	6.42715	T	2.78558	Brenneria goodwinii_02244 Ferric-pseudobactin 358 receptor precursor
165992	Brenneria goodwinii_02242	1254	1318.94	3	3	3	2.85229	0	0	3.09539	3.09539	3.09539	T	1.34157	Brenneria goodwinii_02242 Thioredoxin-1
93449	Brenneria goodwinii_02235	702	541.828	4	4	4	5.18246	0	0	10.0466	10.0466	10.0466	T	4.35428	Brenneria goodwinii_02235 putative inner membrane transporter yiJE
84654	Brenneria goodwinii_02234	891	701.123	5	5	5	6.35409	0	0	9.70501	9.70501	9.70501	T	4.20624	Brenneria goodwinii_02234 Glycine cleavage system transcriptional activator
73676	Brenneria goodwinii_02233	828	641.928	8	8	8	10.3189	0	0	16.9599	16.9599	16.9599	T	7.35058	Brenneria goodwinii_02233 4-amino-4-deoxy-L-arabinose-phosphoundecaprenol flippase subunit ArnE
50720	Brenneria goodwinii_02230	948	773.911	8	8	8	9.79957	0	0	14.0676	14.0676	14.0676	T	6.09701	Brenneria goodwinii_02230 HTH-type transcriptional activator RhaS
24143	Brenneria goodwinii_02227	2079	2070.6	6	6	6	6.02434	0	0	3.94344	3.94344	3.94344	T	1.70912	Brenneria goodwinii_02227 Sulfate transport system permease protein CysW
236770	Brenneria goodwinii_02226	1032	1019.55	2	2	2	2.02443	0	0	2.66958	2.66958	2.66958	T	1.15702	Brenneria goodwinii_02226 Putative 2-aminoethylphosphonate-binding periplasmic protein precursor
224311	Brenneria goodwinii_02225	1308	1327.92	6	6	6	5.91002	0	0	6.14895	6.14895	6.14895	T	2.66501	Brenneria goodwinii_02225 Regulatory protein UhpC
208419	Brenneria goodwinii_02224	1572	1603.74	6	6	6	5.88127	0	0	5.09142	5.09142	5.09142	T	2.20667	Brenneria goodwinii_02224 Oxygen sensor histidine kinase NreB
189557	Brenneria goodwinii_02223	630	580.833	3	3	3	3.25395	0	0	7.02895	7.02895	7.02895	T	3.04641	Brenneria goodwinii_02223 Transcriptional regulatory protein UhpA
181531	Brenneria goodwinii_02222	717	534.681	2	2	2	2.68197	0	0	5.09044	5.09044	5.09044	T	2.20624	Brenneria goodwinii_02222 Aspartate racemase
172592	Brenneria goodwinii_02221	891	578.16	3	3	3	4.62329	0	0	7.06144	7.06144	7.06144	T	3.06049	Brenneria goodwinii_02221 HTH-type transcriptional regulator YjiE
161512	Brenneria goodwinii_02220	1296	1214.27	5	5	5	5.33654	0	0	5.6037	5.6037	5.6037	T	2.42869	Brenneria goodwinii_02220 Proton glutamate symport protein
145983	Brenneria goodwinii_02219	2172	2279.57	6	6	6	5.71687	0	0	3.58195	3.58195	3.58195	T	1.55245	Brenneria goodwinii_02219 Formate hydrogenlyase transcriptional activator
120163	Brenneria goodwinii_02218	2151	2138.67	12	12	12	12.0692	0	0	7.63586	7.63586	7.63586	T	3.30945	Brenneria goodwinii_02218 Formate dehydrogenase H
94573	Brenneria goodwinii_02217	543	392.809	2	2	2	2.7647	0	0	6.92898	6.92898	6.92898	T	3.00308	Brenneria goodwinii_02217 Electron transport protein HydN
84982	Brenneria goodwinii_02215	1686	1588.08	10	10	10	10.6166	0	0	8.56935	8.56935	8.56935	T	3.71403	Brenneria goodwinii_02215 Methyl-accepting chemotaxis protein III
53287	Brenneria goodwinii_02212	795	766.625	3	3	3	3.11104	0	0	5.32548	5.32548	5.32548	T	2.30811	Brenneria goodwinii_02212 Formate hydrogenlyase subunit 7
35972	Brenneria goodwinii_02210	1737	1596.1	3	3	3	3.26483	0	0	2.55789	2.55789	2.55789	T	1.10861	Brenneria goodwinii_02210 Hydrogenase-4 component G
15195	Brenneria goodwinii_02209	1653	1549.26	4	4	4	4.26786	0	0	3.51364	3.51364	3.51364	T	1.52284	Brenneria goodwinii_02209 Hydrogenase-4 component B
224718	Brenneria goodwinii_02207	1455	1311.82	4	4	4	4.43658	0	0	4.14959	4.14959	4.14959	T	1.79847	Brenneria goodwinii_02207 Na(+)/H(+) antiporter subunit A
207185	Brenneria goodwinii_02206	990	888.796	2	2	2	2.22773	0	0	3.0623	3.0623	3.0623	T	1.32723	Brenneria goodwinii_02206 Hydrogenase-4 component C
194984	Brenneria goodwinii_02205	2019	1829.43	4	4	4	4.41448	0	0	2.97552	2.97552	2.97552	T	1.28962	Brenneria goodwinii_02205 Hydrogenase-4 component B
170982	Brenneria goodwinii_02204	624	681.46	2	2	2	1.83136	0	0	3.99401	3.99401	3.99401	T	1.73104	Brenneria goodwinii_02204 Hydrogenase-4 component A
159143	Brenneria goodwinii_02202	1911	1669.74	6	6	6	6.86696	0	0	4.89017	4.89017	4.89017	T	2.11944	Brenneria goodwinii_02202 Ferrous iron permease EfeU precursor
129627	Brenneria goodwinii_02200	1383	1310.94	4	4	4	4.21988	0	0	4.15239	4.15239	4.15239	T	1.79968	Brenneria goodwinii_02200 YHS domain protein
112954	Brenneria goodwinii_02199	1290	1216.16	4	4	4	4.24286	0	0	4.47599	4.47599	4.47599	T	1.93993	Brenneria goodwinii_02199 Macrolide export ATP-binding/permease protein MacB
97372	Brenneria goodwinii_02198	1140	1031.86	3	3	3	3.3144	0	0	3.95658	3.95658	3.95658	T	1.71482	Brenneria goodwinii_02198 Macrolide export ATP-binding/permease protein MacB
68001	Brenneria goodwinii_02195	981	872.381	3	3	3	3.37352	0	0	4.67988	4.67988	4.67988	T	2.0283	Brenneria goodwinii_02195 Inner membrane protein YtfF
41721	Brenneria goodwinii_02192	954	748.483	4	4	4	5.09831	0	0	7.27275	7.27275	7.27275	T	3.15207	Brenneria goodwinii_02192 HTH-type transcriptional regulator cbl
29936	Brenneria goodwinii_02191	1326	1109.59	4	4	4	4.78015	0	0	4.9059	4.9059	4.9059	T	2.12626	Brenneria goodwinii_02191 Proton glutamate symport protein
13961	Brenneria goodwinii_02190	1101	1065.38	5	5	5	5.16718	0	0	6.38684	6.38684	6.38684	T	2.76811	Brenneria goodwinii_02190 Glycerol dehydrogenase
587	Brenneria goodwinii_02189	867	734.613	2	2	2	2.36043	0	0	3.70503	3.70503	3.70503	T	1.60579	Brenneria goodwinii_02189 Putative aliphatic sulfonates transport permease protein SsuC
227263	Brenneria goodwinii_02188	870	798.638	4	4	4	4.35742	0	0	6.81601	6.81601	6.81601	T	2.95412	Brenneria goodwinii_02188 Bicarbonate transport ATP-binding protein CmpD
216550	Brenneria goodwinii_02187	1020	806.25	5	5	5	6.32558	0	0	8.43957	8.43957	8.43957	T	3.65779	Brenneria goodwinii_02187 NMT1/THI5 like protein
204112	Brenneria goodwinii_02186	1020	793.57	3	3	3	3.85599	0	0	5.14466	5.14466	5.14466	T	2.22974	Brenneria goodwinii_02186 putative oxidoreductase YbiC
191573	Brenneria goodwinii_02185	1011	948.706	13	13	13	13.8536	0	0	18.648	18.648	18.648	T	8.08221	Brenneria goodwinii_02185 L-cysteate sulfo-lyase
179122	Brenneria goodwinii_02184	741	570.142	3	3	3	3.89903	0	0	7.16075	7.16075	7.16075	T	3.10353	Brenneria goodwinii_02184 Aspartate racemase
169915	Brenneria goodwinii_02183	1356	1152.04	15	15	15	17.6556	0	0	17.7192	17.7192	17.7192	T	7.67966	Brenneria goodwinii_02183 Anaerobic C4-dicarboxylate transporter DcuB
151037	Brenneria goodwinii_02181	1425	1249.37	7	7	7	7.984	0	0	7.62476	7.62476	7.62476	T	3.30464	Brenneria goodwinii_02181 Gamma-aminobutyraldehyde dehydrogenase
133808	Brenneria goodwinii_02180	1407	1218.2	8	8	8	9.23987	0	0	8.93701	8.93701	8.93701	T	3.87338	Brenneria goodwinii_02180 Putrescine aminotransferase
116882	Brenneria goodwinii_02179	1545	1499.47	6	6	6	6.18218	0	0	5.44545	5.44545	5.44545	T	2.3601	Brenneria goodwinii_02179 Para-nitrobenzyl esterase
98309	Brenneria goodwinii_02178	2103	1892.58	8	8	8	8.88944	0	0	5.75248	5.75248	5.75248	T	2.49318	Brenneria goodwinii_02178 Elongation factor G
73271	Brenneria goodwinii_02177	1503	1221.07	8	8	8	9.84707	0	0	8.91596	8.91596	8.91596	T	3.86426	Brenneria goodwinii_02177 Proline/betaine transporter
49720	Brenneria goodwinii_02175	1461	1446.8	9	9	9	9.08833	0	0	8.46553	8.46553	8.46553	T	3.66904	Brenneria goodwinii_02175 AMP nucleosidase
230047	Brenneria goodwinii_02172	1248	1120.82	5	5	5	5.56736	0	0	6.07092	6.07092	6.07092	T	2.63119	Brenneria goodwinii_02172 Multidrug resistance protein MdtH
204558	Brenneria goodwinii_02170	804	740.878	4	4	4	4.3408	0	0	7.3474	7.3474	7.3474	T	3.18443	Brenneria goodwinii_02170 putative D,D-dipeptide transport ATP-binding protein DdpD
194522	Brenneria goodwinii_02169	888	967.617	2	2	2	1.83544	0	0	2.81285	2.81285	2.81285	T	1.21911	Brenneria goodwinii_02169 putative quorum-quenching lactonase YtnP
183494	Brenneria goodwinii_02168	549	492.716	3	3	3	3.3427	0	0	8.286	8.286	8.286	T	3.59123	Brenneria goodwinii_02168 hypothetical protein
176515	Brenneria goodwinii_02167	894	752.036	3	3	3	3.56632	0	0	5.42879	5.42879	5.42879	T	2.35289	Brenneria goodwinii_02167 Glycine cleavage system transcriptional activator
165397	Brenneria goodwinii_02166	1794	1566.65	3	3	3	3.43535	0	0	2.60597	2.60597	2.60597	T	1.12945	Brenneria goodwinii_02166 Thioredoxin C-1
100553	Brenneria goodwinii_02162	933	1009.03	2	2	2	1.8493	0	0	2.69741	2.69741	2.69741	T	1.16908	Brenneria goodwinii_02162 HTH-type transcriptional regulator GbpR
89104	Brenneria goodwinii_02161	1155	1040.41	3	3	3	3.33041	0	0	3.92407	3.92407	3.92407	T	1.70073	Brenneria goodwinii_02161 Putrescine-binding periplasmic protein precursor
72732	Brenneria goodwinii_02159	1035	806.607	2	2	2	2.5663	0	0	3.37433	3.37433	3.37433	T	1.46247	Brenneria goodwinii_02159 Spermidine/putrescine import ATP-binding protein PotA
60068	Brenneria goodwinii_02158	945	937.151	3	3	3	3.02513	0	0	4.35644	4.35644	4.35644	T	1.88812	Brenneria goodwinii_02158 Inner membrane ABC transporter permease protein YdcU
38531	Brenneria goodwinii_02156	978	887.584	5	5	5	5.50934	0	0	7.66621	7.66621	7.66621	T	3.3226	Brenneria goodwinii_02156 Taurine-binding periplasmic protein precursor
26495	Brenneria goodwinii_02155	804	606.303	6	6	6	7.95642	0	0	13.4673	13.4673	13.4673	T	5.83686	Brenneria goodwinii_02155 Taurine import ATP-binding protein TauB
16472	Brenneria goodwinii_02154	837	642.199	2	2	2	2.60667	0	0	4.23819	4.23819	4.23819	T	1.83687	Brenneria goodwinii_02154 Putative aliphatic sulfonates transport permease protein SsuC
6190	Brenneria goodwinii_02153	1329	1116.43	4	4	4	4.76159	0	0	4.87582	4.87582	4.87582	T	2.11322	Brenneria goodwinii_02153 Omega-amino acid--pyruvate aminotransferase
218097	Brenneria goodwinii_02151	750	795.959	5	5	5	4.7113	0	0	8.54869	8.54869	8.54869	T	3.70508	Brenneria goodwinii_02151 Glutamine-binding periplasmic protein precursor
200221	Brenneria goodwinii_02149	780	712.458	4	4	4	4.37921	0	0	7.64049	7.64049	7.64049	T	3.31146	Brenneria goodwinii_02149 Arginine transport ATP-binding protein ArtM
156768	Brenneria goodwinii_02145	2394	2201.68	6	6	6	6.5241	0	0	3.70866	3.70866	3.70866	T	1.60736	Brenneria goodwinii_02145 Quinoprotein glucose dehydrogenase
128442	Brenneria goodwinii_02144	1617	1576.79	4	4	4	4.10201	0	0	3.45229	3.45229	3.45229	T	1.49625	Brenneria goodwinii_02144 Putative cyclic-di-GMP phosphodiesterase AdrB
109123	Brenneria goodwinii_02143	1500	1460.91	3	3	3	3.08026	0	0	2.79458	2.79458	2.79458	T	1.2112	Brenneria goodwinii_02143 hypothetical protein
91058	Brenneria goodwinii_02142	1593	1477.9	3	3	3	3.23365	0	0	2.76247	2.76247	2.76247	T	1.19728	Brenneria goodwinii_02142 Dipeptide-binding protein DppE precursor
60399	Brenneria goodwinii_02140	879	712.956	2	2	2	2.46579	0	0	3.81757	3.81757	3.81757	T	1.65457	Brenneria goodwinii_02140 putative D,D-dipeptide transport system permease protein DdpC
49632	Brenneria goodwinii_02139	1677	1603.72	4	4	4	4.18277	0	0	3.39431	3.39431	3.39431	T	1.47112	Brenneria goodwinii_02139 Glutathione import ATP-binding protein GsiA
12535	Brenneria goodwinii_02137	744	597.231	5	5	5	6.22874	0	0	11.3933	11.3933	11.3933	T	4.93794	Brenneria goodwinii_02137 HTH-type transcriptional regulator McbR
3244	Brenneria goodwinii_02136	1101	854.795	3	3	3	3.86408	0	0	4.77616	4.77616	4.77616	T	2.07003	Brenneria goodwinii_02136 hypothetical protein
210857	Brenneria goodwinii_02134	1359	1207.47	5	5	5	5.62748	0	0	5.63527	5.63527	5.63527	T	2.44238	Brenneria goodwinii_02134 Aldehyde-alcohol dehydrogenase
194364	Brenneria goodwinii_02133	1044	864.179	2	2	2	2.41616	0	0	3.14954	3.14954	3.14954	T	1.36504	Brenneria goodwinii_02133 Exoenzyme S synthesis regulatory protein ExsA
181527	Brenneria goodwinii_02132	1017	980.475	5	5	5	5.18626	0	0	6.93991	6.93991	6.93991	T	3.00782	Brenneria goodwinii_02132 HTH-type transcriptional regulator KdgR
159636	Brenneria goodwinii_02130	945	885.257	3	3	3	3.20246	0	0	4.61181	4.61181	4.61181	T	1.9988	Brenneria goodwinii_02130 2-dehydro-3-deoxygluconokinase
148253	Brenneria goodwinii_02129	1296	1154	3	3	3	3.36916	0	0	3.53783	3.53783	3.53783	T	1.53333	Brenneria goodwinii_02129 Putative tartrate transporter
120495	Brenneria goodwinii_02127	861	750.734	3	3	3	3.44063	0	0	5.43821	5.43821	5.43821	T	2.35697	Brenneria goodwinii_02127 Quercetin 2,3-dioxygenase
109789	Brenneria goodwinii_02126	909	586.054	2	2	2	3.1021	0	0	4.64421	4.64421	4.64421	T	2.01284	Brenneria goodwinii_02126 HTH-type transcriptional regulator CynR
98627	Brenneria goodwinii_02125	996	987.708	7	7	7	7.05877	0	0	9.64472	9.64472	9.64472	T	4.18011	Brenneria goodwinii_02125 6-oxocamphor hydrolase
86428	Brenneria goodwinii_02124	840	810.739	2	2	2	2.07218	0	0	3.35714	3.35714	3.35714	T	1.45501	Brenneria goodwinii_02124 3-keto-5-aminohexanoate cleavage enzyme
45261	Brenneria goodwinii_02120	1356	1184.07	4	4	4	4.5808	0	0	4.59729	4.59729	4.59729	T	1.99251	Brenneria goodwinii_02120 Hexose phosphate transport protein
2356	Brenneria goodwinii_02117	1920	1553.29	3	3	3	3.70826	0	0	2.62839	2.62839	2.62839	T	1.13917	Brenneria goodwinii_02117 Fumarate reductase flavoprotein subunit
216918	Brenneria goodwinii_02116	1344	1281.91	4	4	4	4.19373	0	0	4.24641	4.24641	4.24641	T	1.84043	Brenneria goodwinii_02116 Porin B precursor
179895	Brenneria goodwinii_02112	900	797.355	3	3	3	3.3862	0	0	5.12024	5.12024	5.12024	T	2.21916	Brenneria goodwinii_02112 4-hydroxyphenylacetate decarboxylase activating enzyme
137193	Brenneria goodwinii_02109	1602	1380.95	3	3	3	3.48022	0	0	2.95641	2.95641	2.95641	T	1.28133	Brenneria goodwinii_02109 PGAP1-like protein
104664	Brenneria goodwinii_02107	1101	805.096	7	7	7	9.57277	0	0	11.8323	11.8323	11.8323	T	5.12824	Brenneria goodwinii_02107 hypothetical protein
27110	Brenneria goodwinii_02101	906	658.739	2	2	2	2.75071	0	0	4.13178	4.13178	4.13178	T	1.79075	Brenneria goodwinii_02101 HTH-type transcriptional regulator GlvR
231869	Brenneria goodwinii_02098	663	663.951	4	4	4	3.99427	0	0	8.19869	8.19869	8.19869	T	3.55339	Brenneria goodwinii_02098 Inner membrane amino-acid ABC transporter permease protein YecS
199366	Brenneria goodwinii_02095	1185	984.817	2	2	2	2.40654	0	0	2.76372	2.76372	2.76372	T	1.19782	Brenneria goodwinii_02095 Succinyl-diaminopimelate desuccinylase
184941	Brenneria goodwinii_02094	957	728.6	4	4	4	5.25391	0	0	7.47121	7.47121	7.47121	T	3.23809	Brenneria goodwinii_02094 Chemotaxis protein CheV
131094	Brenneria goodwinii_02090	999	885.888	3	3	3	3.38305	0	0	4.60853	4.60853	4.60853	T	1.99738	Brenneria goodwinii_02090 D-cysteine desulfhydrase
102110	Brenneria goodwinii_02088	915	738.494	2	2	2	2.47802	0	0	3.68556	3.68556	3.68556	T	1.59735	Brenneria goodwinii_02088 Glutathione transport system permease protein GsiC
80242	Brenneria goodwinii_02086	1494	1487.7	4	4	4	4.01693	0	0	3.65901	3.65901	3.65901	T	1.58585	Brenneria goodwinii_02086 Glutathione-binding protein GsiB precursor
62263	Brenneria goodwinii_02085	663	621.698	2	2	2	2.13287	0	0	4.37795	4.37795	4.37795	T	1.89744	Brenneria goodwinii_02085 HTH-type transcriptional regulator McbR
42187	Brenneria goodwinii_02080	1404	1266.45	9	9	9	9.97753	0	0	9.6711	9.6711	9.6711	T	4.19154	Brenneria goodwinii_02080 D-serine/D-alanine/glycine transporter
20229	Brenneria goodwinii_02077	657	514.181	5	5	5	6.3888	0	0	13.2335	13.2335	13.2335	T	5.73551	Brenneria goodwinii_02077 Response regulator UvrY
12055	Brenneria goodwinii_02076	1833	1681.62	13	13	13	14.1703	0	0	10.5205	10.5205	10.5205	T	4.55968	Brenneria goodwinii_02076 UvrABC system protein C
227619	Brenneria goodwinii_02075	549	429.284	5	5	5	6.39437	0	0	15.8506	15.8506	15.8506	T	6.86979	Brenneria goodwinii_02075 CDP-diacylglycerol--glycerol-3-phosphate 3-phosphatidyltransferase
212033	Brenneria goodwinii_02070	1665	1554.6	7	7	7	7.49711	0	0	6.12773	6.12773	6.12773	T	2.65581	Brenneria goodwinii_02070 Methyl-accepting chemotaxis protein III
192003	Brenneria goodwinii_02069	1401	1125.34	7	7	7	8.71472	0	0	8.46517	8.46517	8.46517	T	3.66888	Brenneria goodwinii_02069 Diguanylate cyclase DosC
172046	Brenneria goodwinii_02067	1704	1586.34	3	3	3	3.22252	0	0	2.57363	2.57363	2.57363	T	1.11543	Brenneria goodwinii_02067 Methyl-accepting chemotaxis protein III
151804	Brenneria goodwinii_02066	354	213.658	5	5	5	8.28425	0	0	31.8471	31.8471	31.8471	T	13.8028	Brenneria goodwinii_02066 Flagellar transcriptional regulator FlhD
147039	Brenneria goodwinii_02065	579	395.939	7	7	7	10.2364	0	0	24.0597	24.0597	24.0597	T	10.4277	Brenneria goodwinii_02065 Flagellar transcriptional regulator FlhC
139583	Brenneria goodwinii_02064	891	740.844	6	6	6	7.21609	0	0	11.0216	11.0216	11.0216	T	4.77686	Brenneria goodwinii_02064 Motility protein A
128455	Brenneria goodwinii_02063	1050	828.908	9	9	9	11.4005	0	0	14.776	14.776	14.776	T	6.40404	Brenneria goodwinii_02063 Motility protein B
115705	Brenneria goodwinii_02062	2031	1779.21	7	7	7	7.99063	0	0	5.35416	5.35416	5.35416	T	2.32054	Brenneria goodwinii_02062 Chemotaxis protein CheA
84899	Brenneria goodwinii_02060	1686	1588.56	9	9	9	9.55203	0	0	7.71007	7.71007	7.71007	T	3.34161	Brenneria goodwinii_02060 Methyl-accepting chemotaxis protein I
53991	Brenneria goodwinii_02058	1053	865.044	5	5	5	6.0864	0	0	7.86597	7.86597	7.86597	T	3.40918	Brenneria goodwinii_02058 Chemotaxis response regulator protein-glutamate methylesterase
41189	Brenneria goodwinii_02057	390	231.52	3	3	3	5.05355	0	0	17.6341	17.6341	17.6341	T	7.64276	Brenneria goodwinii_02057 Chemotaxis protein CheY
35962	Brenneria goodwinii_02056	648	508.873	3	3	3	3.82021	0	0	8.02292	8.02292	8.02292	T	3.4772	Brenneria goodwinii_02056 chemotaxis regulator CheZ
27786	Brenneria goodwinii_02055	1152	858.926	4	4	4	5.36484	0	0	6.33759	6.33759	6.33759	T	2.74677	Brenneria goodwinii_02055 Flagellar biosynthetic protein FlhB
13760	Brenneria goodwinii_02054	2082	1960.4	4	4	4	4.24812	0	0	2.77675	2.77675	2.77675	T	1.20347	Brenneria goodwinii_02054 Flagellar biosynthesis protein FlhA
226492	Brenneria goodwinii_02053	417	300.349	4	4	4	5.55355	0	0	18.124	18.124	18.124	T	7.85511	Brenneria goodwinii_02053 Flagellar protein FlhE precursor
221023	Brenneria goodwinii_02052	438	296.804	3	3	3	4.42716	0	0	13.7553	13.7553	13.7553	T	5.96169	Brenneria goodwinii_02052 FlgN protein
211183	Brenneria goodwinii_02050	672	577.267	3	3	3	3.49232	0	0	7.07236	7.07236	7.07236	T	3.06522	Brenneria goodwinii_02050 Flagella basal body P-ring formation protein FlgA precursor
197122	Brenneria goodwinii_02048	405	249.277	2	2	2	3.2494	0	0	10.9186	10.9186	10.9186	T	4.73223	Brenneria goodwinii_02048 Flagellar basal-body rod protein FlgC
191772	Brenneria goodwinii_02047	672	549.657	2	2	2	2.44516	0	0	4.95175	4.95175	4.95175	T	2.14613	Brenneria goodwinii_02047 Basal-body rod modification protein FlgD
183220	Brenneria goodwinii_02046	1194	1188.51	4	4	4	4.01847	0	0	4.58012	4.58012	4.58012	T	1.98507	Brenneria goodwinii_02046 Flagellar hook protein FlgE
168733	Brenneria goodwinii_02045	756	705.557	7	7	7	7.50046	0	0	13.5016	13.5016	13.5016	T	5.85173	Brenneria goodwinii_02045 Flagellar basal-body rod protein FlgF
159276	Brenneria goodwinii_02044	783	621.534	2	2	2	2.51957	0	0	4.37911	4.37911	4.37911	T	1.89794	Brenneria goodwinii_02044 Flagellar basal-body rod protein FlgG
149691	Brenneria goodwinii_02043	780	620.515	5	5	5	6.2851	0	0	10.9657	10.9657	10.9657	T	4.75265	Brenneria goodwinii_02043 Flagellar L-ring protein precursor
139933	Brenneria goodwinii_02042	1110	881.007	3	3	3	3.77977	0	0	4.63407	4.63407	4.63407	T	2.00845	Brenneria goodwinii_02042 Flagellar P-ring protein precursor
126355	Brenneria goodwinii_02041	951	783.556	4	4	4	4.85479	0	0	6.94721	6.94721	6.94721	T	3.01098	Brenneria goodwinii_02041 Peptidoglycan hydrolase FlgJ
114633	Brenneria goodwinii_02040	1695	1841.62	12	12	12	11.0446	0	0	8.86749	8.86749	8.86749	T	3.84325	Brenneria goodwinii_02040 Flagellar hook-associated protein 1
94410	Brenneria goodwinii_02039	957	725.355	5	5	5	6.59677	0	0	9.3808	9.3808	9.3808	T	4.06572	Brenneria goodwinii_02039 Flagellar hook-associated protein 3
59364	Brenneria goodwinii_02035	426	299.354	2	2	2	2.84612	0	0	9.09211	9.09211	9.09211	T	3.9406	Brenneria goodwinii_02035 Flagellar protein FliO
48345	Brenneria goodwinii_02033	1017	880.741	3	3	3	3.46413	0	0	4.63547	4.63547	4.63547	T	2.00905	Brenneria goodwinii_02033 Flagellar motor switch protein FliM
35925	Brenneria goodwinii_02032	480	326.417	2	2	2	2.94102	0	0	8.3383	8.3383	8.3383	T	3.61389	Brenneria goodwinii_02032 flagellar basal body-associated protein FliL
29643	Brenneria goodwinii_02031	1257	1191.14	3	3	3	3.16587	0	0	3.4275	3.4275	3.4275	T	1.48551	Brenneria goodwinii_02031 Flagellar hook-length control protein
8574	Brenneria goodwinii_02029	1383	1165.14	2	2	2	2.37397	0	0	2.336	2.336	2.336	T	1.01244	Brenneria goodwinii_02029 Flagellum-specific ATP synthase
208372	Brenneria goodwinii_02026	1734	1645.17	3	3	3	3.16199	0	0	2.4816	2.4816	2.4816	T	1.07555	Brenneria goodwinii_02026 Flagellar M-ring protein
71278	Brenneria goodwinii_02016	1035	912.878	2	2	2	2.26755	0	0	2.98152	2.98152	2.98152	T	1.29222	Brenneria goodwinii_02016 Acetylpolyamine aminohydrolase
21597	Brenneria goodwinii_02013	924	868.925	2	2	2	2.12677	0	0	3.13233	3.13233	3.13233	T	1.35758	Brenneria goodwinii_02013 hypothetical protein
231976	Brenneria goodwinii_02010	789	514.202	9	9	9	13.8097	0	0	23.8193	23.8193	23.8193	T	10.3235	Brenneria goodwinii_02010 PhoH-like protein
222236	Brenneria goodwinii_02009	285	135.764	2	2	2	4.19845	0	0	20.0477	20.0477	20.0477	T	8.68885	Brenneria goodwinii_02009 50S ribosomal protein L25
218286	Brenneria goodwinii_02008	1761	1574.15	3	3	3	3.35609	0	0	2.59355	2.59355	2.59355	T	1.12407	Brenneria goodwinii_02008 Type-1 restriction enzyme R protein
193704	Brenneria goodwinii_02006	699	581.154	2	2	2	2.40556	0	0	4.68338	4.68338	4.68338	T	2.02982	Brenneria goodwinii_02006 Ribosomal small subunit pseudouridine synthase A
184878	Brenneria goodwinii_02005	1191	939.646	5	5	5	6.33749	0	0	7.24146	7.24146	7.24146	T	3.13851	Brenneria goodwinii_02005 Bicyclomycin resistance protein
165650	Brenneria goodwinii_02003	1593	1526.59	5	5	5	5.21751	0	0	4.45726	4.45726	4.45726	T	1.93182	Brenneria goodwinii_02003 Glutathione import ATP-binding protein GsiA
146736	Brenneria goodwinii_02002	1026	915.907	4	4	4	4.48081	0	0	5.94332	5.94332	5.94332	T	2.57589	Brenneria goodwinii_02002 Inner membrane ABC transporter permease protein YejE
134094	Brenneria goodwinii_02001	1098	876.273	3	3	3	3.7591	0	0	4.6591	4.6591	4.6591	T	2.0193	Brenneria goodwinii_02001 Inner membrane ABC transporter permease protein YejB
120767	Brenneria goodwinii_02000	1848	1572.22	7	7	7	8.22785	0	0	6.05905	6.05905	6.05905	T	2.62605	Brenneria goodwinii_02000 Oligopeptide-binding protein AppA precursor
98690	Brenneria goodwinii_01999	585	406.434	10	10	10	14.3935	0	0	33.4834	33.4834	33.4834	T	14.512	Brenneria goodwinii_01999 Murein DD-endopeptidase MepS/Murein LD-carboxypeptidase precursor
91184	Brenneria goodwinii_01998	714	581.958	2	2	2	2.45379	0	0	4.67691	4.67691	4.67691	T	2.02701	Brenneria goodwinii_01998 Inner membrane protein YeiU
82303	Brenneria goodwinii_01997	990	1032.58	3	3	3	2.87629	0	0	3.95383	3.95383	3.95383	T	1.71362	Brenneria goodwinii_01997 putative GTP-binding protein YjiA
65757	Brenneria goodwinii_01995	573	399.555	9	9	9	12.9069	0	0	30.6539	30.6539	30.6539	T	13.2857	Brenneria goodwinii_01995 Elongation factor P-like protein
54050	Brenneria goodwinii_01993	1179	996.129	3	3	3	3.55075	0	0	4.09851	4.09851	4.09851	T	1.77633	Brenneria goodwinii_01993 Sugar efflux transporter A
39726	Brenneria goodwinii_01992	1134	1009.22	10	10	10	11.2364	0	0	13.4844	13.4844	13.4844	T	5.84427	Brenneria goodwinii_01992 Multiphosphoryl transfer protein
25899	Brenneria goodwinii_01991	939	774.144	6	6	6	7.27772	0	0	10.5475	10.5475	10.5475	T	4.57138	Brenneria goodwinii_01991 Tagatose-6-phosphate kinase
14393	Brenneria goodwinii_01990	1689	1577.17	6	6	6	6.42544	0	0	5.17718	5.17718	5.17718	T	2.24384	Brenneria goodwinii_01990 PTS system fructose-specific EIIBC component
231576	Brenneria goodwinii_01989	840	679.493	5	5	5	6.18108	0	0	10.0139	10.0139	10.0139	T	4.34013	Brenneria goodwinii_01989 Endonuclease 4
221251	Brenneria goodwinii_01988	1083	957.982	7	7	7	7.91351	0	0	9.94399	9.94399	9.94399	T	4.30982	Brenneria goodwinii_01988 hypothetical protein
197274	Brenneria goodwinii_01986	1473	1135.26	5	5	5	6.48752	0	0	5.99372	5.99372	5.99372	T	2.59773	Brenneria goodwinii_01986 Lysine-specific permease
179523	Brenneria goodwinii_01985	1944	1606.73	3	3	3	3.62973	0	0	2.54096	2.54096	2.54096	T	1.10128	Brenneria goodwinii_01985 Colicin I receptor precursor
156295	Brenneria goodwinii_01984	996	861.545	2	2	2	2.31212	0	0	3.15916	3.15916	3.15916	T	1.36921	Brenneria goodwinii_01984 Ribose transport system permease protein RbsC
144220	Brenneria goodwinii_01983	1515	1370.95	6	6	6	6.63044	0	0	5.95594	5.95594	5.95594	T	2.58136	Brenneria goodwinii_01983 Galactose/methyl galactoside import ATP-binding protein MglA
125958	Brenneria goodwinii_01982	1089	987.877	5	5	5	5.51182	0	0	6.88791	6.88791	6.88791	T	2.98528	Brenneria goodwinii_01982 Glycerol dehydrogenase
109502	Brenneria goodwinii_01980	846	873.882	2	2	2	1.93619	0	0	3.11457	3.11457	3.11457	T	1.34988	Brenneria goodwinii_01980 S-formylglutathione hydrolase YeiG
99080	Brenneria goodwinii_01979	1122	1003.75	7	7	7	7.82464	0	0	9.49055	9.49055	9.49055	T	4.11329	Brenneria goodwinii_01979 S-(hydroxymethyl)glutathione dehydrogenase
85376	Brenneria goodwinii_01978	144	80.3813	2	2	2	3.58292	0	0	33.8606	33.8606	33.8606	T	14.6755	Brenneria goodwinii_01978 DNA-binding transcriptional activator AllS
83073	Brenneria goodwinii_01977	663	490.165	3	3	3	4.05781	0	0	8.32911	8.32911	8.32911	T	3.60991	Brenneria goodwinii_01977 GTP cyclohydrolase 1
74690	Brenneria goodwinii_01976	1164	1000.48	5	5	5	5.81719	0	0	6.80112	6.80112	6.80112	T	2.94767	Brenneria goodwinii_01976 hypothetical protein
60518	Brenneria goodwinii_01975	780	600.226	6	6	6	7.79706	0	0	13.6037	13.6037	13.6037	T	5.89596	Brenneria goodwinii_01975 vancomycin high temperature exclusion protein
50908	Brenneria goodwinii_01974	1314	1305.39	6	6	6	6.03958	0	0	6.25506	6.25506	6.25506	T	2.711	Brenneria goodwinii_01974 Ribosomal protein S12 methylthiotransferase RimO
34985	Brenneria goodwinii_01973	1155	992.872	4	4	4	4.65317	0	0	5.4826	5.4826	5.4826	T	2.37621	Brenneria goodwinii_01973 Soluble aldose sugar dehydrogenase YliI precursor
13121	Brenneria goodwinii_01971	846	710.348	5	5	5	5.95483	0	0	9.57898	9.57898	9.57898	T	4.15162	Brenneria goodwinii_01971 D-methionine-binding lipoprotein MetQ precursor
2684	Brenneria goodwinii_01970	1017	765.279	2	2	2	2.65785	0	0	3.55656	3.55656	3.55656	T	1.54144	Brenneria goodwinii_01970 Methionine import ATP-binding protein MetN
219389	Brenneria goodwinii_01968	1206	1101.68	6	6	6	6.56815	0	0	7.41166	7.41166	7.41166	T	3.21228	Brenneria goodwinii_01968 D-alanyl-D-alanine carboxypeptidase DacC precursor
204783	Brenneria goodwinii_01967	774	682.177	3	3	3	3.40381	0	0	5.98473	5.98473	5.98473	T	2.59383	Brenneria goodwinii_01967 Deoxyribose operon repressor
195090	Brenneria goodwinii_01966	681	566.246	2	2	2	2.40531	0	0	4.80668	4.80668	4.80668	T	2.08326	Brenneria goodwinii_01966 Deoxyribose-phosphate aldolase 1
175054	Brenneria goodwinii_01964	1335	1068.91	3	3	3	3.7468	0	0	3.81943	3.81943	3.81943	T	1.65538	Brenneria goodwinii_01964 L-fucose-proton symporter
158876	Brenneria goodwinii_01963	1014	814.082	3	3	3	3.73672	0	0	5.01503	5.01503	5.01503	T	2.17356	Brenneria goodwinii_01963 hypothetical protein
144992	Brenneria goodwinii_01961	1689	1574.38	9	9	9	9.65522	0	0	7.77952	7.77952	7.77952	T	3.37171	Brenneria goodwinii_01961 Aspartate/alanine antiporter
124778	Brenneria goodwinii_01960	372	219.304	5	5	5	8.48139	0	0	31.0273	31.0273	31.0273	T	13.4475	Brenneria goodwinii_01960 Inner membrane protein YbjM
119752	Brenneria goodwinii_01959	267	173.128	4	4	4	6.16886	0	0	31.4423	31.4423	31.4423	T	13.6274	Brenneria goodwinii_01959 Glutaredoxin-1
115935	Brenneria goodwinii_01958	720	617.931	3	3	3	3.49553	0	0	6.60696	6.60696	6.60696	T	2.86351	Brenneria goodwinii_01958 Oxygen-insensitive NADPH nitroreductase
106863	Brenneria goodwinii_01957	897	715.444	3	3	3	3.7613	0	0	5.70645	5.70645	5.70645	T	2.47322	Brenneria goodwinii_01957 Ribosomal protein S6 modification protein
89580	Brenneria goodwinii_01955	1110	962.427	2	2	2	2.30667	0	0	2.82802	2.82802	2.82802	T	1.22569	Brenneria goodwinii_01955 Putrescine-binding periplasmic protein precursor
76115	Brenneria goodwinii_01954	1173	1101.51	4	4	4	4.25961	0	0	4.94188	4.94188	4.94188	T	2.14185	Brenneria goodwinii_01954 Spermidine/putrescine import ATP-binding protein PotA
61865	Brenneria goodwinii_01953	903	833.693	3	3	3	3.2494	0	0	4.89706	4.89706	4.89706	T	2.12243	Brenneria goodwinii_01953 Putrescine transport system permease protein PotH
50815	Brenneria goodwinii_01952	846	750.43	2	2	2	2.25471	0	0	3.62694	3.62694	3.62694	T	1.57195	Brenneria goodwinii_01952 Inner membrane ABC transporter permease protein YdcV
40331	Brenneria goodwinii_01951	528	321.58	3	3	3	4.92568	0	0	12.6956	12.6956	12.6956	T	5.50238	Brenneria goodwinii_01951 Inner membrane protein YbjO
33522	Brenneria goodwinii_01950	1140	966.643	4	4	4	4.71736	0	0	5.63137	5.63137	5.63137	T	2.44069	Brenneria goodwinii_01950 23S rRNA (uracil(747)-C(5))-methyltransferase RlmC
10444	Brenneria goodwinii_01948	669	669.836	2	2	2	1.9975	0	0	4.06332	4.06332	4.06332	T	1.76108	Brenneria goodwinii_01948 Arginine ABC transporter permease protein ArtM
230498	Brenneria goodwinii_01946	732	654.638	3	3	3	3.35452	0	0	6.23649	6.23649	6.23649	T	2.70295	Brenneria goodwinii_01946 Putative ABC transporter arginine-binding protein 2 precursor
221400	Brenneria goodwinii_01945	750	694.553	6	6	6	6.47899	0	0	11.7562	11.7562	11.7562	T	5.09523	Brenneria goodwinii_01945 Arginine transport ATP-binding protein ArtP
197265	Brenneria goodwinii_01942	903	767.973	2	2	2	2.35164	0	0	3.54408	3.54408	3.54408	T	1.53604	Brenneria goodwinii_01942 hypothetical protein
186059	Brenneria goodwinii_01941	1665	1436.05	6	6	6	6.9566	0	0	5.68595	5.68595	5.68595	T	2.46434	Brenneria goodwinii_01941 recombination protein F
162786	Brenneria goodwinii_01939	258	138.491	3	3	3	5.5888	0	0	29.4795	29.4795	29.4795	T	12.7767	Brenneria goodwinii_01939 cspA
159132	Brenneria goodwinii_01938	321	204.306	2	2	2	3.14235	0	0	13.322	13.322	13.322	T	5.77388	Brenneria goodwinii_01938 ATP-dependent Clp protease adapter protein ClpS
154795	Brenneria goodwinii_01937	2277	1933.22	12	12	12	14.1339	0	0	8.44733	8.44733	8.44733	T	3.66115	Brenneria goodwinii_01937 ATP-dependent Clp protease ATP-binding subunit ClpA
127782	Brenneria goodwinii_01936	219	101.766	2	2	2	4.30398	0	0	26.7452	26.7452	26.7452	T	11.5916	Brenneria goodwinii_01936 Translation initiation factor IF-1
124611	Brenneria goodwinii_01935	705	579.968	2	2	2	2.43117	0	0	4.69295	4.69295	4.69295	T	2.03397	Brenneria goodwinii_01935 Leucyl/phenylalanyl-tRNA--protein transferase
115749	Brenneria goodwinii_01934	1740	1628.53	6	6	6	6.41069	0	0	5.0139	5.0139	5.0139	T	2.17307	Brenneria goodwinii_01934 putative multidrug resistance ABC transporter ATP-binding/permease protein YheH
94942	Brenneria goodwinii_01933	1767	1738.52	10	10	10	10.1638	0	0	7.82783	7.82783	7.82783	T	3.39265	Brenneria goodwinii_01933 ATP-binding/permease protein CydD
73795	Brenneria goodwinii_01932	963	739.403	9	9	9	11.7216	0	0	16.5646	16.5646	16.5646	T	7.17925	Brenneria goodwinii_01932 Thioredoxin reductase
61949	Brenneria goodwinii_01931	495	329.118	3	3	3	4.51206	0	0	12.4048	12.4048	12.4048	T	5.37635	Brenneria goodwinii_01931 Leucine-responsive regulatory protein
55567	Brenneria goodwinii_01930	3330	3001.28	13	13	13	14.4238	0	0	5.89463	5.89463	5.89463	T	2.55479	Brenneria goodwinii_01930 DNA translocase FtsK
16366	Brenneria goodwinii_01929	612	461.041	2	2	2	2.65486	0	0	5.90352	5.90352	5.90352	T	2.55864	Brenneria goodwinii_01929 Outer-membrane lipoprotein carrier protein precursor
[truncated: 102,398 more rows]
