# Supplementary material for: Integrated multi-omic analysis of host-microbiota interactions in acute oak decline
Source: Microbiome. 2018 Jan 30;6:21. doi: 10.1186/s40168-018-0408-5 (PMC5789699; doi:10.1186/s40168-018-0408-5)
Supplement: Supplementary file 32 — Narrowed-down metatranscriptome read hits of sample ROW1. Gene-read hits assigned using the database depicted in ‘Additional file 13’ and the Trinotate pipeline for sample AT2. (XLSX 11317 kb) [file 40168_2018_408_MOESM32_ESM.xlsx]

## Sheet: ROW1-2results
Metatranscriptome read hits of sample ROW1-2, using the database depicted in 'Supplementary data 1' and the Trinotate pipeline
bundle_id	target_id	length	eff_length	tot_counts	uniq_counts	est_counts	eff_counts	ambig_distr_alpha	ambig_distr_beta	fpkm	fpkm_conf_low	fpkm_conf_high	solvable	tpm	anno								genes
216214	Rahnella_victoriana4328	364	316.64	10	10	10	11.4957	0	0	86.6762	86.6762	86.6762	T	39.3905	Rahnella_victoriana4328 transfer-messenger RNA, SsrA						Rahnella victoriana		6
105091	Rahnella_victoriana3839	379	213.699	7	7	7	12.4147	0	0	89.9003	89.9003	89.9003	T	40.8558	Rahnella_victoriana3839 RNaseP_bact_a						Brenneria goodwinii		1132
99975	Rahnella_victoriana3838	672	428.284	7	7	7	10.9834	0	0	44.8572	44.8572	44.8572	T	20.3856	Rahnella_victoriana3838 hypothetical protein						Gibbsiella quercinecans		27
84381	Rahnella_victoriana3333	1890	1770.93	2	2	2	2.13447	0	0	3.09952	3.09952	3.09952	T	1.40859	Rahnella_victoriana3333 tRNA uridine 5-carboxymethylaminomethyl modification enzyme MnmG						Oak		70384
95214	Rahnella_victoriana2948	990	805.898	2	2	2	2.45689	0	0	6.81108	6.81108	6.81108	T	3.09534	Rahnella_victoriana2948 DNA-directed RNA polymerase subunit alpha						Clostridioides		744
206915	Rahnella_victoriana2415	726	599.427	2	2	2	2.42231	0	0	9.15713	9.15713	9.15713	T	4.16151	Rahnella_victoriana2415 30S ribosomal protein S2						Halomonas		3
47973	PPBKHJGG_00593	354	163.937	2	2	2	4.31873	0	0	33.4826	33.4826	33.4826	T	15.2164	PPBKHJGG_00593 RNaseP_bact_a						Sphaerochaeta		5
145200	OBFJJEJF_05063	990	930.205	2	2	2	2.12856	0	0	5.90088	5.90088	5.90088	T	2.68169	OBFJJEJF_05063 HTH-type transcriptional regulator ImmR						Carnobacterium		105
133169	OBFJJEJF_05062	297	245.124	3	3	3	3.6349	0	0	33.5893	33.5893	33.5893	T	15.2649	OBFJJEJF_05062 hypothetical protein						Idiomarina		2
58856	OBFJJEJF_05055	1938	1756.03	2	2	2	2.20725	0	0	3.12582	3.12582	3.12582	T	1.42055	OBFJJEJF_05055 Fructose-1,6-bisphosphatase class 3						Bautenbergia		5
187109	OBFJJEJF_05045	1446	1169.65	2	2	2	2.47253	0	0	4.69288	4.69288	4.69288	T	2.13271	OBFJJEJF_05045 Nitrogenase molybdenum-iron protein alpha chain						Acholeplasma		0
182178	OBFJJEJF_05020	972	706.427	3	3	3	4.12782	0	0	11.6552	11.6552	11.6552	T	5.29678	OBFJJEJF_05020 Phosphate acetyltransferase						Sphaerochaeta		3
88552	OBFJJEJF_05013	1785	1597.57	2	2	2	2.23464	0	0	3.43586	3.43586	3.43586	T	1.56145	OBFJJEJF_05013 Lipid A export ATP-binding/permease protein MsbA						Nocardioides		0
24739	OBFJJEJF_04991	1365	1249.78	2	2	2	2.18438	0	0	4.39199	4.39199	4.39199	T	1.99597	OBFJJEJF_04991 Toxin A						Halomonas		1
28976	OBFJJEJF_04971	795	718.778	2	2	2	2.21209	0	0	7.63662	7.63662	7.63662	T	3.47051	OBFJJEJF_04971 Sporulation initiation inhibitor protein Soj						Porphyromonas		0
19068	OBFJJEJF_04970	606	428.263	3	3	3	4.24506	0	0	19.2254	19.2254	19.2254	T	8.73713	OBFJJEJF_04970 hypothetical protein						Erysipelothrix		4
233250	OBFJJEJF_04968	921	1079.76	2	2	2	1.70593	0	0	5.08356	5.08356	5.08356	T	2.31025	OBFJJEJF_04968 Chemotaxis protein CheV						Cytophaga		1
51783	OBFJJEJF_04949	1659	1384.22	3	3	3	3.59553	0	0	5.94815	5.94815	5.94815	T	2.70317	OBFJJEJF_04949 Flagellar hook protein FlgE						Lysinibacillus		1
50797	OBFJJEJF_04932	1242	1290.97	6	6	6	5.77242	0	0	12.7556	12.7556	12.7556	T	5.79687	OBFJJEJF_04932 A-type flagellin						Denitrovibrio		0
35857	OBFJJEJF_04931	1818	1713.1	5	5	5	5.30617	0	0	8.01038	8.01038	8.01038	T	3.64037	OBFJJEJF_04931 hypothetical protein						Erysipelothrix		1
211322	OBFJJEJF_04926	1773	1947.17	2	2	2	1.8211	0	0	2.81898	2.81898	2.81898	T	1.2811	OBFJJEJF_04926 Methyl-accepting chemotaxis protein 4						Pectobacterium carotovorum		4
190103	OBFJJEJF_04925	1113	881.629	9	9	9	11.3619	0	0	28.017	28.017	28.017	T	12.7325	OBFJJEJF_04925 hypothetical protein						Dickeya dadantii		1
176546	OBFJJEJF_04924	1113	1009.86	5	5	5	5.51069	0	0	13.5886	13.5886	13.5886	T	6.17544	OBFJJEJF_04924 hypothetical protein						Serratia marcecens		2
150984	OBFJJEJF_04922	1830	1884.62	3	3	3	2.91306	0	0	4.36881	4.36881	4.36881	T	1.98543	OBFJJEJF_04922 Mannosylglucosyl-3-phosphoglycerate phosphatase						E. coli		2
107978	OBFJJEJF_04920	1260	995.98	2	2	2	2.53017	0	0	5.51119	5.51119	5.51119	T	2.50459	OBFJJEJF_04920 Histidine--tRNA ligase						Clavibacter michiganiensis		9
92657	OBFJJEJF_04919	1455	1607.34	2	2	2	1.81045	0	0	3.41498	3.41498	3.41498	T	1.55196	OBFJJEJF_04919 Oxygen-independent coproporphyrinogen-III oxidase-like protein HemZ						Erwinia billingae		1
54450	OBFJJEJF_04916	2325	2396.97	7	7	7	6.78984	0	0	8.01497	8.01497	8.01497	T	3.64245	OBFJJEJF_04916 GTP pyrophosphokinase						Salmonella enterica		3
227110	OBFJJEJF_04911	1170	1001.93	2	2	2	2.33549	0	0	5.47846	5.47846	5.47846	T	2.48972	OBFJJEJF_04911 Autoinducer 2-binding protein LsrB							Total	72437
158375	OBFJJEJF_04906	1566	1563.34	2	2	2	2.0034	0	0	3.5111	3.5111	3.5111	T	1.59564	OBFJJEJF_04906 Autoinducer-2 kinase							%bacteria	2.91996
123630	OBFJJEJF_04903	1227	1176.97	2	2	2	2.08502	0	0	4.66371	4.66371	4.66371	T	2.11945	OBFJJEJF_04903 Glutamate synthase [NADPH] small chain
102020	OBFJJEJF_04901	921	771.212	2	2	2	2.38845	0	0	7.11741	7.11741	7.11741	T	3.23455	OBFJJEJF_04901 Regulatory protein SoxS
13115	OBFJJEJF_04892	1308	1635.83	3	3	3	2.39878	0	0	5.03324	5.03324	5.03324	T	2.28739	OBFJJEJF_04892 hypothetical protein
75291	OBFJJEJF_04876	2016	1550.29	3	3	3	3.90121	0	0	5.31098	5.31098	5.31098	T	2.41361	OBFJJEJF_04876 NADH dehydrogenase-like protein
51322	OBFJJEJF_04875	1005	897.207	3	3	3	3.36043	0	0	9.17686	9.17686	9.17686	T	4.17048	OBFJJEJF_04875 All-trans-nonaprenyl-diphosphate synthase (geranyl-diphosphate specific)
39124	OBFJJEJF_04874	1116	995.95	4	4	4	4.48215	0	0	11.0227	11.0227	11.0227	T	5.00934	OBFJJEJF_04874 hypothetical protein
150693	OBFJJEJF_04862	1233	1092.31	4	4	4	4.51519	0	0	10.0503	10.0503	10.0503	T	4.56741	OBFJJEJF_04862 hypothetical protein
135940	OBFJJEJF_04861	1275	1089.22	2	2	2	2.34112	0	0	5.03941	5.03941	5.03941	T	2.29019	OBFJJEJF_04861 hypothetical protein
50330	OBFJJEJF_04855	1692	1983.54	4	4	4	3.41208	0	0	5.53458	5.53458	5.53458	T	2.51522	OBFJJEJF_04855 Dipeptide-binding protein DppE
5548	OBFJJEJF_04852	1068	1118.53	2	2	2	1.90966	0	0	4.90738	4.90738	4.90738	T	2.23019	OBFJJEJF_04852 Oligopeptide transport ATP-binding protein OppD
229913	OBFJJEJF_04851	936	1421.94	2	2	2	1.31651	0	0	3.86025	3.86025	3.86025	T	1.75431	OBFJJEJF_04851 Oligopeptide transport ATP-binding protein OppF
174766	OBFJJEJF_04832	2685	2592.43	3	3	3	3.10713	0	0	3.176	3.176	3.176	T	1.44335	OBFJJEJF_04832 Calcium-transporting ATPase 1
15410	OBFJJEJF_04800	1914	2009.45	3	3	3	2.8575	0	0	4.09741	4.09741	4.09741	T	1.8621	OBFJJEJF_04800 Arginine utilization regulatory protein RocR
94129	OBFJJEJF_04786	1458	1264.03	2	2	2	2.30691	0	0	4.34249	4.34249	4.34249	T	1.97347	OBFJJEJF_04786 Ferrous iron permease EfeU
210583	OBFJJEJF_04774	1380	1217.67	2	2	2	2.26662	0	0	4.5078	4.5078	4.5078	T	2.0486	OBFJJEJF_04774 UDP-N-acetylmuramate--L-alanine ligase
162501	OBFJJEJF_04770	1179	1129.47	3	3	3	3.13156	0	0	7.28974	7.28974	7.28974	T	3.31287	OBFJJEJF_04770 Ribose-phosphate pyrophosphokinase
80294	OBFJJEJF_04765	1275	1493.8	2	2	2	1.70706	0	0	3.67455	3.67455	3.67455	T	1.66992	OBFJJEJF_04765 Glucose-1-phosphate adenylyltransferase
64872	OBFJJEJF_04764	1122	790.232	3	3	3	4.25951	0	0	10.4192	10.4192	10.4192	T	4.73505	OBFJJEJF_04764 Glucose-1-phosphate adenylyltransferase
41859	OBFJJEJF_04761	1716	2072.11	2	2	2	1.65629	0	0	2.64901	2.64901	2.64901	T	1.20386	OBFJJEJF_04761 putative ABC transporter ATP-binding protein
237154	OBFJJEJF_04759	261	160.367	2	2	2	3.25503	0	0	34.2279	34.2279	34.2279	T	15.5551	OBFJJEJF_04759 hypothetical protein
233479	OBFJJEJF_04758	750	567.281	2	2	2	2.64419	0	0	9.67604	9.67604	9.67604	T	4.39734	OBFJJEJF_04758 hypothetical protein
224176	OBFJJEJF_04757	1911	1613.29	3	3	3	3.55361	0	0	5.10358	5.10358	5.10358	T	2.31935	OBFJJEJF_04757 1,4-alpha-glucan branching enzyme GlgB
94250	OBFJJEJF_04746	924	775.037	2	2	2	2.3844	0	0	7.08228	7.08228	7.08228	T	3.21859	OBFJJEJF_04746 hypothetical protein
221416	OBFJJEJF_04733	1821	1554.04	3	3	3	3.51536	0	0	5.29817	5.29817	5.29817	T	2.40779	OBFJJEJF_04733 hypothetical protein
195791	OBFJJEJF_04731	1983	2367.59	4	4	4	3.35024	0	0	4.6368	4.6368	4.6368	T	2.10722	OBFJJEJF_04731 Methionine--tRNA ligase
142493	OBFJJEJF_04727	1728	1449.21	3	3	3	3.57712	0	0	5.6814	5.6814	5.6814	T	2.58195	OBFJJEJF_04727 Oleate hydratase
38937	OBFJJEJF_04717	2238	1987.15	7	7	7	7.88366	0	0	9.66793	9.66793	9.66793	T	4.39365	OBFJJEJF_04717 hypothetical protein
232815	OBFJJEJF_04713	262	186.588	10	10	10	14.0416	0	0	147.089	147.089	147.089	T	66.8457	OBFJJEJF_04713 Bacteria_large_SRP
229149	OBFJJEJF_04712	270	192.007	7	7	7	9.84341	0	0	100.057	100.057	100.057	T	45.4715	OBFJJEJF_04712 Archaea_SRP
212309	OBFJJEJF_04710	1596	1419.42	3	3	3	3.37321	0	0	5.80064	5.80064	5.80064	T	2.63613	OBFJJEJF_04710 DNA polymerase III subunit gamma/tau
223106	OBFJJEJF_04690	1224	1347.08	2	2	2	1.81726	0	0	4.07475	4.07475	4.07475	T	1.8518	OBFJJEJF_04690 Tyrosine--tRNA ligase
86750	OBFJJEJF_04681	1566	1783.7	5	5	5	4.38975	0	0	7.69332	7.69332	7.69332	T	3.49628	OBFJJEJF_04681 Lipoprotein LipO
68012	OBFJJEJF_04680	2622	3018.08	3	3	3	2.60629	0	0	2.72807	2.72807	2.72807	T	1.23979	OBFJJEJF_04680 hypothetical protein
24266	OBFJJEJF_04678	1134	1292.37	3	3	3	2.63237	0	0	6.37089	6.37089	6.37089	T	2.89529	OBFJJEJF_04678 hypothetical protein
225183	OBFJJEJF_04674	1410	1329.59	2	2	2	2.12095	0	0	4.12836	4.12836	4.12836	T	1.87616	OBFJJEJF_04674 PTS system trehalose-specific EIIBC component
208373	OBFJJEJF_04673	1737	2207.3	2	2	2	1.57387	0	0	2.48676	2.48676	2.48676	T	1.13012	OBFJJEJF_04673 Trehalose-6-phosphate hydrolase
77389	OBFJJEJF_04661	1197	1164.7	3	3	3	3.08319	0	0	7.06922	7.06922	7.06922	T	3.21265	OBFJJEJF_04661 Isocitrate dehydrogenase [NADP]
52930	OBFJJEJF_04658	1308	1106.71	2	2	2	2.36377	0	0	4.95979	4.95979	4.95979	T	2.25401	OBFJJEJF_04658 Ferrous iron transport protein B
21214	OBFJJEJF_04656	1494	1208.18	2	2	2	2.47314	0	0	4.54322	4.54322	4.54322	T	2.0647	OBFJJEJF_04656 Vancomycin B-type resistance protein VanW
164935	OBFJJEJF_04649	1641	1856.14	4	4	4	3.53637	0	0	5.91445	5.91445	5.91445	T	2.68786	OBFJJEJF_04649 hypothetical protein
115184	OBFJJEJF_04643	1959	1702.06	3	3	3	3.45287	0	0	4.8374	4.8374	4.8374	T	2.19839	OBFJJEJF_04643 DNA ligase
49426	OBFJJEJF_04638	897	670.871	4	4	4	5.34827	0	0	16.3639	16.3639	16.3639	T	7.43668	OBFJJEJF_04638 3-methyl-2-oxobutanoate hydroxymethyltransferase
166153	OBFJJEJF_04627	1620	1712.32	5	5	5	4.73041	0	0	8.01401	8.01401	8.01401	T	3.64202	OBFJJEJF_04627 60 kDa chaperonin
142752	OBFJJEJF_04625	744	893.878	3	3	3	2.49699	0	0	9.21104	9.21104	9.21104	T	4.18602	OBFJJEJF_04625 hypothetical protein
133431	OBFJJEJF_04624	828	711.6	4	4	4	4.6543	0	0	15.4273	15.4273	15.4273	T	7.01103	OBFJJEJF_04624 Rhamnulose-1-phosphate aldolase
186435	OBFJJEJF_04608	594	436.999	2	2	2	2.71854	0	0	12.5608	12.5608	12.5608	T	5.70831	OBFJJEJF_04608 Carnitine transport permease protein OpuCD
178908	OBFJJEJF_04607	924	681.148	2	2	2	2.71307	0	0	8.0585	8.0585	8.0585	T	3.66223	OBFJJEJF_04607 Choline-binding protein
120937	OBFJJEJF_04601	1674	1667.17	3	3	3	3.01229	0	0	4.93864	4.93864	4.93864	T	2.2444	OBFJJEJF_04601 Glutamine--tRNA ligase
100835	OBFJJEJF_04600	1272	1945.4	3	3	3	1.96155	0	0	4.23231	4.23231	4.23231	T	1.9234	OBFJJEJF_04600 Methyl-accepting chemotaxis protein III
61160	OBFJJEJF_04597	510	455.77	3	3	3	3.35696	0	0	18.0651	18.0651	18.0651	T	8.20981	OBFJJEJF_04597 hypothetical protein
54600	OBFJJEJF_04596	522	366.684	2	2	2	2.84714	0	0	14.9694	14.9694	14.9694	T	6.80293	OBFJJEJF_04596 putative transcription repressor NiaR
47900	OBFJJEJF_04595	1695	1623.12	4	4	4	4.17714	0	0	6.76355	6.76355	6.76355	T	3.07374	OBFJJEJF_04595 Putative HMP/thiamine import ATP-binding protein YkoD
27663	OBFJJEJF_04594	777	903.451	4	4	4	3.44014	0	0	12.1512	12.1512	12.1512	T	5.52221	OBFJJEJF_04594 Energy-coupling factor transporter transmembrane protein EcfT
10250	OBFJJEJF_04592	744	730.999	3	3	3	3.05335	0	0	11.2634	11.2634	11.2634	T	5.11873	OBFJJEJF_04592 Uridine phosphorylase
1044	OBFJJEJF_04591	1410	1366.19	4	4	4	4.12828	0	0	8.03556	8.03556	8.03556	T	3.65181	OBFJJEJF_04591 hypothetical protein
152208	OBFJJEJF_04581	2076	2396.44	4	4	4	3.46514	0	0	4.58099	4.58099	4.58099	T	2.08186	OBFJJEJF_04581 putative manganese/zinc-exporting P-type ATPase
111539	OBFJJEJF_04577	2184	2021.3	2	2	2	2.16098	0	0	2.71559	2.71559	2.71559	T	1.23412	OBFJJEJF_04577 Ferrous iron transport protein B
2258	OBFJJEJF_04568	1500	1707.55	2	2	2	1.75691	0	0	3.21457	3.21457	3.21457	T	1.46088	OBFJJEJF_04568 Thymidylate kinase
6577	OBFJJEJF_04547	2088	2387.35	4	4	4	3.49844	0	0	4.59843	4.59843	4.59843	T	2.08978	OBFJJEJF_04547 Putative K(+)-stimulated pyrophosphate-energized sodium pump
71850	OBFJJEJF_04535	969	956.914	2	2	2	2.02526	0	0	5.73618	5.73618	5.73618	T	2.60684	OBFJJEJF_04535 Creatinine amidohydrolase
95683	OBFJJEJF_04516	1785	1534.37	5	5	5	5.81671	0	0	8.94344	8.94344	8.94344	T	4.0644	OBFJJEJF_04516 Oligoendopeptidase F, plasmid
53329	OBFJJEJF_04513	2190	2299.59	3	3	3	2.85703	0	0	3.58044	3.58044	3.58044	T	1.62715	OBFJJEJF_04513 Methyl-accepting chemotaxis protein McpB
1851	OBFJJEJF_04511	1677	1481.71	3	3	3	3.39541	0	0	5.5568	5.5568	5.5568	T	2.52532	OBFJJEJF_04511 hypothetical protein
154809	OBFJJEJF_04504	1869	1620.19	3	3	3	3.4607	0	0	5.08183	5.08183	5.08183	T	2.30947	OBFJJEJF_04504 ATP-dependent zinc metalloprotease FtsH 4
94711	OBFJJEJF_04401	1719	1567.24	2	2	2	2.19367	0	0	3.50236	3.50236	3.50236	T	1.59167	OBFJJEJF_04401 6'''-hydroxyparomomycin C oxidase
25537	OBFJJEJF_04396	951	750.386	2	2	2	2.5347	0	0	7.31495	7.31495	7.31495	T	3.32432	OBFJJEJF_04396 Peptide methionine sulfoxide reductase MsrA/MsrB
74299	OBFJJEJF_04384	978	744.435	2	2	2	2.6275	0	0	7.37342	7.37342	7.37342	T	3.35089	OBFJJEJF_04384 HTH-type transcriptional regulator DegA
62348	OBFJJEJF_04383	1362	1176.08	3	3	3	3.47425	0	0	7.00082	7.00082	7.00082	T	3.18157	OBFJJEJF_04383 hypothetical protein
231587	OBFJJEJF_04378	1419	1369.67	2	2	2	2.07204	0	0	4.00756	4.00756	4.00756	T	1.82126	OBFJJEJF_04378 Sucrose phosphorylase
143930	OBFJJEJF_04369	1908	1857.25	2	2	2	2.05465	0	0	2.95546	2.95546	2.95546	T	1.34313	OBFJJEJF_04369 Na(+)/H(+) antiporter subunit A
13570	OBFJJEJF_04357	570	395.355	2	2	2	2.88348	0	0	13.8838	13.8838	13.8838	T	6.30958	OBFJJEJF_04357 N-acetylmuramoyl-L-alanine amidase LytC
124061	OBFJJEJF_04343	846	678.701	4	4	4	4.98599	0	0	16.1751	16.1751	16.1751	T	7.35088	OBFJJEJF_04343 Transcription antiterminator LicT
113680	OBFJJEJF_04342	1917	2403.04	8	8	8	6.38192	0	0	9.13682	9.13682	9.13682	T	4.15229	OBFJJEJF_04342 PTS system beta-glucoside-specific EIIBCA component
90763	OBFJJEJF_04341	624	414.641	2	2	2	3.00983	0	0	13.238	13.238	13.238	T	6.01611	OBFJJEJF_04341 HTH-type transcriptional regulator MtrR
180751	OBFJJEJF_04326	1095	853.223	2	2	2	2.56674	0	0	6.43329	6.43329	6.43329	T	2.92365	OBFJJEJF_04326 Glycerol dehydrogenase
109493	OBFJJEJF_04318	2475	2240.91	3	3	3	3.31338	0	0	3.67419	3.67419	3.67419	T	1.66976	OBFJJEJF_04318 Copper-exporting P-type ATPase A
234633	OBFJJEJF_04308	1173	1099.68	2	2	2	2.13336	0	0	4.9915	4.9915	4.9915	T	2.26842	OBFJJEJF_04308 tRNA 2-thiocytidine biosynthesis protein TtcA
205892	OBFJJEJF_04305	933	812.846	6	6	6	6.88691	0	0	20.2586	20.2586	20.2586	T	9.20663	OBFJJEJF_04305 O-acetylserine sulfhydrylase
179412	OBFJJEJF_04303	864	707.564	3	3	3	3.66327	0	0	11.6365	11.6365	11.6365	T	5.28826	OBFJJEJF_04303 Anaerobic sulfite reductase subunit C
48982	OBFJJEJF_04289	1692	1630.28	3	3	3	3.11358	0	0	5.0504	5.0504	5.0504	T	2.29519	OBFJJEJF_04289 Sulfate adenylyltransferase subunit 1
185239	OBFJJEJF_04282	1947	1732.09	3	3	3	3.37223	0	0	4.75354	4.75354	4.75354	T	2.16028	OBFJJEJF_04282 Methyl-accepting chemotaxis protein III
117099	OBFJJEJF_04276	1815	1982.05	5	5	5	4.57859	0	0	6.92343	6.92343	6.92343	T	3.14639	OBFJJEJF_04276 Iron import ATP-binding/permease protein IrtA
95477	OBFJJEJF_04275	1746	1775.9	3	3	3	2.94949	0	0	4.63626	4.63626	4.63626	T	2.10698	OBFJJEJF_04275 putative ABC transporter ATP-binding protein
41385	OBFJJEJF_04271	1728	1726.94	5	5	5	5.00305	0	0	7.94616	7.94616	7.94616	T	3.61118	OBFJJEJF_04271 Type-2 restriction enzyme FokI
128764	OBFJJEJF_04254	3744	3603.2	4	4	4	4.15631	0	0	3.04676	3.04676	3.04676	T	1.38462	OBFJJEJF_04254 Exo-poly-alpha-D-galacturonosidase
32176	OBFJJEJF_04248	1407	1306.93	3	3	3	3.22971	0	0	6.29992	6.29992	6.29992	T	2.86304	OBFJJEJF_04248 FeS cluster assembly protein SufB
214742	OBFJJEJF_04244	1383	1213.82	3	3	3	3.41813	0	0	6.78317	6.78317	6.78317	T	3.08265	OBFJJEJF_04244 Putative ABC transporter substrate-binding protein YesO
139733	OBFJJEJF_04238	1491	1294.59	2	2	2	2.30344	0	0	4.23999	4.23999	4.23999	T	1.92689	OBFJJEJF_04238 Altronate oxidoreductase
121711	OBFJJEJF_04237	1482	1167.29	3	3	3	3.80881	0	0	7.05353	7.05353	7.05353	T	3.20552	OBFJJEJF_04237 Altronate dehydratase
67712	OBFJJEJF_04232	1506	1268.76	2	2	2	2.37397	0	0	4.32629	4.32629	4.32629	T	1.96611	OBFJJEJF_04232 Lysine--tRNA ligase
237006	OBFJJEJF_04190	2031	1766.31	2	2	2	2.2997	0	0	3.10762	3.10762	3.10762	T	1.41228	OBFJJEJF_04190 hypothetical protein
186264	OBFJJEJF_04187	1038	859.981	2	2	2	2.41401	0	0	6.38274	6.38274	6.38274	T	2.90067	OBFJJEJF_04187 hypothetical protein
173531	OBFJJEJF_04186	1275	1188.49	2	2	2	2.14558	0	0	4.61848	4.61848	4.61848	T	2.0989	OBFJJEJF_04186 hypothetical protein
158064	OBFJJEJF_04185	1098	930.028	2	2	2	2.36122	0	0	5.90201	5.90201	5.90201	T	2.6822	OBFJJEJF_04185 Neutral ceramidase
144763	OBFJJEJF_04184	1446	1051.81	2	2	2	2.74956	0	0	5.21867	5.21867	5.21867	T	2.37166	OBFJJEJF_04184 PTS system beta-glucoside-specific EIIBCA component
116497	OBFJJEJF_04182	1299	1109.67	2	2	2	2.34123	0	0	4.94653	4.94653	4.94653	T	2.24798	OBFJJEJF_04182 hypothetical protein
84533	OBFJJEJF_04179	189	85.5184	2	2	2	4.4201	0	0	64.1854	64.1854	64.1854	T	29.1694	OBFJJEJF_04179 hypothetical protein
73551	OBFJJEJF_04177	1137	1066.61	2	2	2	2.13199	0	0	5.14624	5.14624	5.14624	T	2.33874	OBFJJEJF_04177 Choline transport ATP-binding protein OpuBA
59724	OBFJJEJF_04176	1566	1543.69	2	2	2	2.0289	0	0	3.55578	3.55578	3.55578	T	1.61595	OBFJJEJF_04176 Glycine betaine/carnitine/choline transport system permease protein OpuCB
37099	OBFJJEJF_04174	1815	2053.11	2	2	2	1.76805	0	0	2.67352	2.67352	2.67352	T	1.215	OBFJJEJF_04174 Sensor histidine kinase YehU
154546	OBFJJEJF_04167	1392	1648.11	4	4	4	3.37842	0	0	6.66101	6.66101	6.66101	T	3.02714	OBFJJEJF_04167 Putative efflux system component YknX
98645	OBFJJEJF_04163	429	290.795	5	5	5	7.37632	0	0	47.1898	47.1898	47.1898	T	21.4457	OBFJJEJF_04163 hypothetical protein
70632	OBFJJEJF_04160	1302	1183.33	3	3	3	3.30086	0	0	6.95797	6.95797	6.95797	T	3.16209	OBFJJEJF_04160 CdaA regulatory protein CdaR
51135	OBFJJEJF_04158	1716	1565.94	2	2	2	2.19166	0	0	3.50526	3.50526	3.50526	T	1.59299	OBFJJEJF_04158 Phosphoenolpyruvate-protein phosphotransferase
30746	OBFJJEJF_04157	1293	1070.15	2	2	2	2.41648	0	0	5.1292	5.1292	5.1292	T	2.331	OBFJJEJF_04157 hypothetical protein
229864	OBFJJEJF_04154	1020	963.361	2	2	2	2.11759	0	0	5.6978	5.6978	5.6978	T	2.5894	OBFJJEJF_04154 D-alanine--D-alanine ligase B
217469	OBFJJEJF_04153	861	710.08	3	3	3	3.63762	0	0	11.5952	11.5952	11.5952	T	5.26953	OBFJJEJF_04153 Diaminopimelate epimerase
206835	OBFJJEJF_04152	3318	3217.33	3	3	3	3.09387	0	0	2.55912	2.55912	2.55912	T	1.16301	OBFJJEJF_04152 putative signaling protein
77717	OBFJJEJF_04142	225	176.149	2	2	2	2.55465	0	0	31.1613	31.1613	31.1613	T	14.1614	OBFJJEJF_04142 hypothetical protein
235492	OBFJJEJF_04135	780	599.982	2	2	2	2.60008	0	0	9.14867	9.14867	9.14867	T	4.15767	OBFJJEJF_04135 Sporulation-specific N-acetylmuramoyl-L-alanine amidase
217763	OBFJJEJF_04133	906	797.163	2	2	2	2.27306	0	0	6.88571	6.88571	6.88571	T	3.12925	OBFJJEJF_04133 hypothetical protein
133333	OBFJJEJF_04127	621	478.375	2	2	2	2.59629	0	0	11.4743	11.4743	11.4743	T	5.21458	OBFJJEJF_04127 putative manganese catalase
118489	OBFJJEJF_04124	921	823.973	2	2	2	2.23551	0	0	6.66167	6.66167	6.66167	T	3.02744	OBFJJEJF_04124 hypothetical protein
104043	OBFJJEJF_04121	927	655.065	2	2	2	2.83026	0	0	8.37937	8.37937	8.37937	T	3.80806	OBFJJEJF_04121 Putative lipid kinase YtlR
83516	OBFJJEJF_04096	1245	1409.02	2	2	2	1.76719	0	0	3.89564	3.89564	3.89564	T	1.7704	OBFJJEJF_04096 DNA polymerase IV
68510	OBFJJEJF_04095	1323	1103.02	7	7	7	8.39606	0	0	17.4173	17.4173	17.4173	T	7.91541	OBFJJEJF_04095 D-alanyl-D-alanine carboxypeptidase DacB
52469	OBFJJEJF_04094	861	680.04	3	3	3	3.79831	0	0	12.1075	12.1075	12.1075	T	5.5023	OBFJJEJF_04094 hypothetical protein
180615	OBFJJEJF_04085	582	473.309	2	2	2	2.45928	0	0	11.5971	11.5971	11.5971	T	5.27039	OBFJJEJF_04085 hypothetical protein
155579	OBFJJEJF_04083	768	757.639	2	2	2	2.02735	0	0	7.24491	7.24491	7.24491	T	3.2925	OBFJJEJF_04083 hypothetical protein
140713	OBFJJEJF_04081	1413	1460.23	3	3	3	2.90297	0	0	5.63854	5.63854	5.63854	T	2.56247	OBFJJEJF_04081 Methylmalonyl-CoA carboxyltransferase 5S subunit
123639	OBFJJEJF_04080	2343	2077.29	3	3	3	3.38374	0	0	3.96361	3.96361	3.96361	T	1.80129	OBFJJEJF_04080 Xyloglucanase Xgh74A
74054	OBFJJEJF_04078	2685	2288.45	4	4	4	4.69313	0	0	4.79716	4.79716	4.79716	T	2.1801	OBFJJEJF_04078 Formate dehydrogenase H
42410	OBFJJEJF_04077	1476	1000.11	7	7	7	10.3308	0	0	19.2095	19.2095	19.2095	T	8.72985	OBFJJEJF_04077 Stage IV sporulation protein A
201469	OBFJJEJF_04070	1434	1435.28	3	3	3	2.99732	0	0	5.73653	5.73653	5.73653	T	2.607	OBFJJEJF_04070 3',5'-cyclic adenosine monophosphate phosphodiesterase CpdA
184127	OBFJJEJF_04069	669	586.678	2	2	2	2.28064	0	0	9.35613	9.35613	9.35613	T	4.25195	OBFJJEJF_04069 Germination-specific N-acetylmuramoyl-L-alanine amidase
154965	OBFJJEJF_04066	1665	1636.92	4	4	4	4.06861	0	0	6.70652	6.70652	6.70652	T	3.04782	OBFJJEJF_04066 2-isopropylmalate synthase
135174	OBFJJEJF_04065	1170	1146.22	3	3	3	3.06225	0	0	7.18324	7.18324	7.18324	T	3.26447	OBFJJEJF_04065 TelA-like protein
104623	OBFJJEJF_04063	1356	1370.94	3	3	3	2.96731	0	0	6.00577	6.00577	6.00577	T	2.72936	OBFJJEJF_04063 Phosphoglucosamine mutase
78880	OBFJJEJF_04061	1200	1067.41	3	3	3	3.37265	0	0	7.71357	7.71357	7.71357	T	3.50548	OBFJJEJF_04061 hypothetical protein
29407	OBFJJEJF_04056	1479	1674.51	2	2	2	1.76649	0	0	3.278	3.278	3.278	T	1.48971	OBFJJEJF_04056 4-alpha-glucanotransferase
228109	OBFJJEJF_04053	1398	1431.87	3	3	3	2.92903	0	0	5.7502	5.7502	5.7502	T	2.61321	OBFJJEJF_04053 hypothetical protein
168619	OBFJJEJF_04046	648	356.088	2	2	2	3.63955	0	0	15.4148	15.4148	15.4148	T	7.00535	OBFJJEJF_04046 Putative AgrB-like protein
130012	OBFJJEJF_04042	1551	1397.89	2	2	2	2.21906	0	0	3.92666	3.92666	3.92666	T	1.78449	OBFJJEJF_04042 Stage V sporulation protein B
111378	OBFJJEJF_04041	813	657.961	2	2	2	2.47127	0	0	8.34249	8.34249	8.34249	T	3.7913	OBFJJEJF_04041 Short-chain reductase protein NovJ
73911	OBFJJEJF_04037	618	490.503	2	2	2	2.51986	0	0	11.1906	11.1906	11.1906	T	5.08565	OBFJJEJF_04037 hypothetical protein
62009	OBFJJEJF_04035	1395	1543.84	2	2	2	1.80718	0	0	3.55543	3.55543	3.55543	T	1.61579	OBFJJEJF_04035 60 kDa chaperonin
59932	OBFJJEJF_04014	2688	2471.21	7	7	7	7.61408	0	0	7.77417	7.77417	7.77417	T	3.53302	OBFJJEJF_04014 Calcium-transporting ATPase
221953	OBFJJEJF_04008	1686	1600.08	3	3	3	3.1611	0	0	5.14572	5.14572	5.14572	T	2.33851	OBFJJEJF_04008 hypothetical protein
110017	OBFJJEJF_04002	2925	3273.99	7	7	7	6.25384	0	0	5.86795	5.86795	5.86795	T	2.66673	OBFJJEJF_04002 hypothetical protein
75447	OBFJJEJF_04001	906	888.025	5	5	5	5.10121	0	0	15.4529	15.4529	15.4529	T	7.02267	OBFJJEJF_04001 GTPase Era
48122	OBFJJEJF_03998	1389	1399.89	3	3	3	2.97667	0	0	5.88158	5.88158	5.88158	T	2.67292	OBFJJEJF_03998 Glycine--tRNA ligase
225203	OBFJJEJF_03994	1170	1131.55	3	3	3	3.10195	0	0	7.27636	7.27636	7.27636	T	3.30679	OBFJJEJF_03994 Membrane lipoprotein TmpC
207446	OBFJJEJF_03992	2634	2878.49	6	6	6	5.49038	0	0	5.72074	5.72074	5.72074	T	2.59983	OBFJJEJF_03992 Pyruvate, phosphate dikinase
6033	OBFJJEJF_03978	2226	2058.3	4	4	4	4.32591	0	0	5.33357	5.33357	5.33357	T	2.42387	OBFJJEJF_03978 ATP-dependent RecD-like DNA helicase
217156	OBFJJEJF_03977	1005	755.777	3	3	3	3.98927	0	0	10.8941	10.8941	10.8941	T	4.95092	OBFJJEJF_03977 Rod shape-determining protein MreB
30865	OBFJJEJF_03964	1737	2000.88	3	3	3	2.60435	0	0	4.11496	4.11496	4.11496	T	1.87007	OBFJJEJF_03964 Phosphoglucomutase
200702	OBFJJEJF_03959	1086	1085.41	2	2	2	2.00109	0	0	5.05712	5.05712	5.05712	T	2.29824	OBFJJEJF_03959 putative hydrolase YxeP
135950	OBFJJEJF_03952	1572	1521.25	7	7	7	7.23353	0	0	12.6288	12.6288	12.6288	T	5.73925	OBFJJEJF_03952 hypothetical protein
117000	OBFJJEJF_03951	669	799.655	2	2	2	1.67322	0	0	6.86425	6.86425	6.86425	T	3.1195	OBFJJEJF_03951 Serine acetyltransferase
108655	OBFJJEJF_03950	432	338.373	2	2	2	2.5534	0	0	16.2218	16.2218	16.2218	T	7.37211	OBFJJEJF_03950 hypothetical protein
20923	OBFJJEJF_03943	273	118.733	5	5	5	11.4964	0	0	115.575	115.575	115.575	T	52.5237	OBFJJEJF_03943 Stage III sporulation protein D
575	OBFJJEJF_03924	807	755.977	3	3	3	3.20248	0	0	10.8913	10.8913	10.8913	T	4.94961	OBFJJEJF_03924 hypothetical protein
214079	OBFJJEJF_03922	912	988.091	2	2	2	1.84598	0	0	5.55519	5.55519	5.55519	T	2.52459	OBFJJEJF_03922 High-affinity heme uptake system protein IsdE
202831	OBFJJEJF_03921	1059	1004.75	2	2	2	2.10798	0	0	5.46306	5.46306	5.46306	T	2.48272	OBFJJEJF_03921 putative heme-iron transport system permease protein IsdF
189805	OBFJJEJF_03920	891	1043.95	2	2	2	1.70698	0	0	5.25794	5.25794	5.25794	T	2.3895	OBFJJEJF_03920 Ferric enterobactin transport ATP-binding protein FepC
173264	OBFJJEJF_03918	423	355.176	3	3	3	3.57288	0	0	23.1816	23.1816	23.1816	T	10.535	OBFJJEJF_03918 hypothetical protein
167670	OBFJJEJF_03917	1272	1260.24	2	2	2	2.01867	0	0	4.35556	4.35556	4.35556	T	1.97941	OBFJJEJF_03917 Diaminopimelate decarboxylase
6343	OBFJJEJF_03907	1332	1447.87	2	2	2	1.83994	0	0	3.7911	3.7911	3.7911	T	1.72289	OBFJJEJF_03907 Multidrug resistance protein MdtA
227735	OBFJJEJF_03906	2346	2822.6	4	4	4	3.32459	0	0	3.88934	3.88934	3.88934	T	1.76753	OBFJJEJF_03906 hypothetical protein
137409	OBFJJEJF_03900	171	78.5971	2	2	2	4.3513	0	0	69.8375	69.8375	69.8375	T	31.7381	OBFJJEJF_03900 hypothetical protein
98919	OBFJJEJF_03897	771	878.229	2	2	2	1.75581	0	0	6.25011	6.25011	6.25011	T	2.8404	OBFJJEJF_03897 hypothetical protein
40507	OBFJJEJF_03890	861	706.525	2	2	2	2.43728	0	0	7.76906	7.76906	7.76906	T	3.5307	OBFJJEJF_03890 Beta-lactamase
208381	OBFJJEJF_03884	1935	1917.75	2	2	2	2.01799	0	0	2.86223	2.86223	2.86223	T	1.30076	OBFJJEJF_03884 Oligopeptide-binding protein SarA
107337	OBFJJEJF_03868	1944	1954.49	2	2	2	1.98927	0	0	2.80843	2.80843	2.80843	T	1.27631	OBFJJEJF_03868 Cyclic di-GMP phosphodiesterase Gmr
60307	OBFJJEJF_03865	1176	1274.14	2	2	2	1.84596	0	0	4.30804	4.30804	4.30804	T	1.95782	OBFJJEJF_03865 Capsule biosynthesis protein CapA
145697	OBFJJEJF_03846	1065	599.36	2	2	2	3.55379	0	0	9.15816	9.15816	9.15816	T	4.16198	OBFJJEJF_03846 hypothetical protein
87088	OBFJJEJF_03782	1854	1468.01	2	2	2	2.52586	0	0	3.73909	3.73909	3.73909	T	1.69925	OBFJJEJF_03782 putative ABC transporter ATP-binding protein
206181	OBFJJEJF_03773	2388	2211.03	2	2	2	2.16007	0	0	2.48256	2.48256	2.48256	T	1.12822	OBFJJEJF_03773 hypothetical protein
54256	OBFJJEJF_03763	594	548.604	6	6	6	6.49649	0	0	30.0164	30.0164	30.0164	T	13.6411	OBFJJEJF_03763 hypothetical protein
205960	OBFJJEJF_03756	1479	1265.51	2	2	2	2.3374	0	0	4.33742	4.33742	4.33742	T	1.97117	OBFJJEJF_03756 Phenolic acid decarboxylase subunit C
153810	OBFJJEJF_03751	1137	922.948	4	4	4	4.92769	0	0	11.8946	11.8946	11.8946	T	5.40556	OBFJJEJF_03751 N-acetylmuramoyl-L-alanine amidase LytC
81976	OBFJJEJF_03743	699	450.026	3	3	3	4.65973	0	0	18.2957	18.2957	18.2957	T	8.3146	OBFJJEJF_03743 hypothetical protein
56088	OBFJJEJF_03737	822	858.094	4	4	4	3.83175	0	0	12.7935	12.7935	12.7935	T	5.8141	OBFJJEJF_03737 hypothetical protein
4181	OBFJJEJF_03733	930	904.548	3	3	3	3.08441	0	0	9.10239	9.10239	9.10239	T	4.13664	OBFJJEJF_03733 Hydrogen peroxide-inducible genes activator
230110	OBFJJEJF_03732	1191	1142.18	4	4	4	4.17098	0	0	9.61151	9.61151	9.61151	T	4.36801	OBFJJEJF_03732 Aldehyde-alcohol dehydrogenase
90430	OBFJJEJF_03721	798	615.059	2	2	2	2.59487	0	0	8.9244	8.9244	8.9244	T	4.05575	OBFJJEJF_03721 Histidinol-phosphatase
80522	OBFJJEJF_03720	1032	1032.16	7	7	7	6.99892	0	0	18.613	18.613	18.613	T	8.45881	OBFJJEJF_03720 Glyceraldehyde-3-phosphate dehydrogenase 1
67963	OBFJJEJF_03719	1212	1108.07	2	2	2	2.18759	0	0	4.95369	4.95369	4.95369	T	2.25123	OBFJJEJF_03719 Bifunctional PGK/TIM
53222	OBFJJEJF_03718	717	812.065	2	2	2	1.76587	0	0	6.75935	6.75935	6.75935	T	3.07183	OBFJJEJF_03718 Triosephosphate isomerase
124845	OBFJJEJF_03706	483	386.687	2	2	2	2.49815	0	0	14.195	14.195	14.195	T	6.45102	OBFJJEJF_03706 hypothetical protein
86958	OBFJJEJF_03701	516	499.96	2	2	2	2.06416	0	0	10.9789	10.9789	10.9789	T	4.98944	OBFJJEJF_03701 hypothetical protein
176964	OBFJJEJF_03683	876	764.297	11	11	11	12.6077	0	0	39.4999	39.4999	39.4999	T	17.951	OBFJJEJF_03683 Autolysin
123154	OBFJJEJF_03678	1815	1619.65	4	4	4	4.48245	0	0	6.77804	6.77804	6.77804	T	3.08032	OBFJJEJF_03678 Elongation factor 4
86774	OBFJJEJF_03676	708	484.689	2	2	2	2.92146	0	0	11.3249	11.3249	11.3249	T	5.14665	OBFJJEJF_03676 Cell wall-binding protein YocH
77894	OBFJJEJF_03675	579	455.675	2	2	2	2.54128	0	0	12.0459	12.0459	12.0459	T	5.47435	OBFJJEJF_03675 hypothetical protein
70530	OBFJJEJF_03674	1050	896.3	5	5	5	5.85741	0	0	15.3102	15.3102	15.3102	T	6.95784	OBFJJEJF_03674 Heat-inducible transcription repressor HrcA
57677	OBFJJEJF_03673	666	512.802	3	3	3	3.89624	0	0	16.056	16.056	16.056	T	7.29675	OBFJJEJF_03673 Protein GrpE
49300	OBFJJEJF_03672	1863	1906.76	4	4	4	3.90819	0	0	5.75743	5.75743	5.75743	T	2.6165	OBFJJEJF_03672 Chaperone protein DnaK
13387	OBFJJEJF_03670	558	426.684	2	2	2	2.61552	0	0	12.8644	12.8644	12.8644	T	5.8463	OBFJJEJF_03670 Autolysin
146119	OBFJJEJF_03658	1668	1828.67	4	4	4	3.64856	0	0	6.00332	6.00332	6.00332	T	2.72824	OBFJJEJF_03658 Ribonuclease J1
37761	OBFJJEJF_03647	1917	1746.15	2	2	2	2.19569	0	0	3.1435	3.1435	3.1435	T	1.42858	OBFJJEJF_03647 Endonuclease MutS2
213014	OBFJJEJF_03641	1326	1590.4	3	3	3	2.50126	0	0	5.17704	5.17704	5.17704	T	2.35274	OBFJJEJF_03641 Pyrimidine-nucleoside phosphorylase
197029	OBFJJEJF_03640	660	520.253	2	2	2	2.53723	0	0	10.5507	10.5507	10.5507	T	4.79483	OBFJJEJF_03640 Deoxyribose-phosphate aldolase
188653	OBFJJEJF_03639	528	393.055	2	2	2	2.68664	0	0	13.965	13.965	13.965	T	6.3465	OBFJJEJF_03639 hypothetical protein
152814	OBFJJEJF_03635	1434	1470.17	4	4	4	3.9016	0	0	7.46723	7.46723	7.46723	T	3.39353	OBFJJEJF_03635 hypothetical protein
129045	OBFJJEJF_03633	1893	1819.27	5	5	5	5.20264	0	0	7.54291	7.54291	7.54291	T	3.42792	OBFJJEJF_03633 UvrABC system protein C
106452	OBFJJEJF_03632	933	1139.52	2	2	2	1.63752	0	0	4.81695	4.81695	4.81695	T	2.18909	OBFJJEJF_03632 HPr kinase/phosphorylase
94962	OBFJJEJF_03631	912	790.67	3	3	3	3.46036	0	0	10.4134	10.4134	10.4134	T	4.73242	OBFJJEJF_03631 UDP-N-acetylenolpyruvoylglucosamine reductase
83728	OBFJJEJF_03630	882	717.242	3	3	3	3.68913	0	0	11.4794	11.4794	11.4794	T	5.21691	OBFJJEJF_03630 Nucleotide-binding protein YvcJ
57314	OBFJJEJF_03627	3483	3465.8	4	4	4	4.01985	0	0	3.16754	3.16754	3.16754	T	1.43951	OBFJJEJF_03627 DNA polymerase III subunit alpha
16431	OBFJJEJF_03626	975	817.182	3	3	3	3.57938	0	0	10.0755	10.0755	10.0755	T	4.57889	OBFJJEJF_03626 ATP-dependent 6-phosphofructokinase
4512	OBFJJEJF_03625	837	831.785	3	3	3	3.01881	0	0	9.89865	9.89865	9.89865	T	4.4985	OBFJJEJF_03625 Acetylxylan esterase
186365	OBFJJEJF_03622	552	390.037	3	3	3	4.24575	0	0	21.1096	21.1096	21.1096	T	9.5934	OBFJJEJF_03622 FMN reductase [NAD(P)H]
146948	OBFJJEJF_03616	1677	1492.46	3	3	3	3.37093	0	0	5.51675	5.51675	5.51675	T	2.50712	OBFJJEJF_03616 hypothetical protein
51125	OBFJJEJF_03608	1095	1439.12	2	2	2	1.52176	0	0	3.81415	3.81415	3.81415	T	1.73337	OBFJJEJF_03608 Protein RecA
30153	OBFJJEJF_03606	1560	1533.21	3	3	3	3.05241	0	0	5.37012	5.37012	5.37012	T	2.44049	OBFJJEJF_03606 Ribonuclease Y
231381	OBFJJEJF_03604	1518	1307.19	3	3	3	3.48381	0	0	6.29866	6.29866	6.29866	T	2.86246	OBFJJEJF_03604 Intracellular exo-alpha-(1-
53745	OBFJJEJF_03573	852	720.976	2	2	2	2.36346	0	0	7.61334	7.61334	7.61334	T	3.45993	OBFJJEJF_03573 hypothetical protein
216446	OBFJJEJF_03567	1299	1238.66	2	2	2	2.09742	0	0	4.43142	4.43142	4.43142	T	2.01389	OBFJJEJF_03567 hypothetical protein
163650	OBFJJEJF_03562	885	758.887	2	2	2	2.33236	0	0	7.233	7.233	7.233	T	3.28708	OBFJJEJF_03562 hypothetical protein
126573	OBFJJEJF_03559	2235	2230.33	4	4	4	4.00838	0	0	4.92217	4.92217	4.92217	T	2.23691	OBFJJEJF_03559 DNA gyrase subunit A
71727	OBFJJEJF_03555	2178	2197.49	2	2	2	1.98226	0	0	2.49786	2.49786	2.49786	T	1.13517	OBFJJEJF_03555 Phytochrome-like protein cph2
27773	OBFJJEJF_03549	4560	4417.62	4	4	4	4.12892	0	0	2.48506	2.48506	2.48506	T	1.12935	OBFJJEJF_03549 DNA polymerase III PolC-type
199019	OBFJJEJF_03547	1059	906.059	3	3	3	3.50639	0	0	9.08721	9.08721	9.08721	T	4.12974	OBFJJEJF_03547 Regulator of sigma-W protease RasP
137403	OBFJJEJF_03541	1695	1505.76	7	7	7	7.87973	0	0	12.7587	12.7587	12.7587	T	5.79828	OBFJJEJF_03541 Oligopeptide-binding protein OppA
67938	OBFJJEJF_03536	924	988.314	3	3	3	2.80477	0	0	8.3309	8.3309	8.3309	T	3.78603	OBFJJEJF_03536 Elongation factor Ts
47315	OBFJJEJF_03534	816	665.862	5	5	5	6.12739	0	0	20.6087	20.6087	20.6087	T	9.36576	OBFJJEJF_03534 GTP-sensing transcriptional pleiotropic repressor CodY
28828	OBFJJEJF_03532	2865	2783.26	5	5	5	5.14684	0	0	4.93039	4.93039	4.93039	T	2.24065	OBFJJEJF_03532 Penicillin-binding protein 2
232388	OBFJJEJF_03531	2115	1949.4	2	2	2	2.1699	0	0	2.81576	2.81576	2.81576	T	1.27964	OBFJJEJF_03531 Beta-lactam-inducible penicillin-binding protein
110195	OBFJJEJF_03519	1050	1027.18	2	2	2	2.04443	0	0	5.34379	5.34379	5.34379	T	2.42852	OBFJJEJF_03519 1-aminocyclopropane-1-carboxylate deaminase
56888	OBFJJEJF_03514	1014	894.297	2	2	2	2.2677	0	0	6.13781	6.13781	6.13781	T	2.78937	OBFJJEJF_03514 Caffeyl-CoA reductase-Etf complex subunit CarE
34807	OBFJJEJF_03512	1137	1044.07	3	3	3	3.26704	0	0	7.88605	7.88605	7.88605	T	3.58386	OBFJJEJF_03512 Acyl-CoA dehydrogenase, short-chain specific
136111	OBFJJEJF_03501	972	852.838	2	2	2	2.27945	0	0	6.43619	6.43619	6.43619	T	2.92497	OBFJJEJF_03501 Bifunctional transcriptional activator/DNA repair enzyme AdaA
74530	OBFJJEJF_03494	2292	2206.7	3	3	3	3.11596	0	0	3.73116	3.73116	3.73116	T	1.69565	OBFJJEJF_03494 Thermostable beta-glucosidase B
47431	OBFJJEJF_03493	2487	2605.42	4	4	4	3.81819	0	0	4.21355	4.21355	4.21355	T	1.91487	OBFJJEJF_03493 Exo-beta-D-glucosaminidase
205730	OBFJJEJF_03488	1860	1604.18	4	4	4	4.63789	0	0	6.84341	6.84341	6.84341	T	3.11003	OBFJJEJF_03488 Oligopeptide-binding protein OppA
87293	OBFJJEJF_03479	699	695.568	2	2	2	2.00987	0	0	7.89144	7.89144	7.89144	T	3.58631	OBFJJEJF_03479 Transcriptional regulatory protein YycF
53820	OBFJJEJF_03474	1512	1257.6	5	5	5	6.01146	0	0	10.9117	10.9117	10.9117	T	4.95891	OBFJJEJF_03474 Methylmalonate semialdehyde dehydrogenase [acylating]
198894	OBFJJEJF_03468	1509	1654.96	3	3	3	2.73541	0	0	4.97507	4.97507	4.97507	T	2.26095	OBFJJEJF_03468 Inner membrane protein YqiK
2085	OBFJJEJF_03454	1854	1725.15	3	3	3	3.22407	0	0	4.77266	4.77266	4.77266	T	2.16896	OBFJJEJF_03454 putative ABC transporter ATP-binding protein
140718	OBFJJEJF_03447	1500	1554.89	2	2	2	1.92939	0	0	3.53017	3.53017	3.53017	T	1.60431	OBFJJEJF_03447 hypothetical protein
141544	OBFJJEJF_03426	204	114.498	4	4	4	7.12677	0	0	95.88	95.88	95.88	T	43.5733	OBFJJEJF_03426 Small, acid-soluble spore protein C2
121860	OBFJJEJF_03423	2052	2028.6	4	4	4	4.04614	0	0	5.41164	5.41164	5.41164	T	2.45935	OBFJJEJF_03423 ATP-dependent DNA helicase RecG
97419	OBFJJEJF_03422	1674	1734.61	4	4	4	3.86023	0	0	6.32884	6.32884	6.32884	T	2.87618	OBFJJEJF_03422 hypothetical protein
32922	OBFJJEJF_03415	1248	1213.09	3	3	3	3.08634	0	0	6.78727	6.78727	6.78727	T	3.08452	OBFJJEJF_03415 Putative competence-damage inducible protein
209674	OBFJJEJF_03409	1743	1685.75	2	2	2	2.06792	0	0	3.25614	3.25614	3.25614	T	1.47977	OBFJJEJF_03409 hypothetical protein
70223	OBFJJEJF_03398	1056	981.721	4	4	4	4.30265	0	0	11.1825	11.1825	11.1825	T	5.08194	OBFJJEJF_03398 Phosphate acyltransferase
195501	OBFJJEJF_03388	1608	1318.78	2	2	2	2.43862	0	0	4.16221	4.16221	4.16221	T	1.89154	OBFJJEJF_03388 putative response regulatory protein
108673	OBFJJEJF_03381	1014	826.336	5	5	5	6.13552	0	0	16.6065	16.6065	16.6065	T	7.54694	OBFJJEJF_03381 HTH-type transcriptional repressor CytR
107824	OBFJJEJF_03322	528	393.247	3	3	3	4.02801	0	0	20.9373	20.9373	20.9373	T	9.51511	OBFJJEJF_03322 hypothetical protein
236141	OBFJJEJF_03311	2553	2259.65	2	2	2	2.25964	0	0	2.42916	2.42916	2.42916	T	1.10394	OBFJJEJF_03311 DNA polymerase I
43443	OBFJJEJF_03296	1872	1935.67	2	2	2	1.93421	0	0	2.83573	2.83573	2.83573	T	1.28871	OBFJJEJF_03296 PTS system beta-glucoside-specific EIIBCA component
21141	OBFJJEJF_03295	1440	1626.78	3	3	3	2.65555	0	0	5.06124	5.06124	5.06124	T	2.30011	OBFJJEJF_03295 Aryl-phospho-beta-D-glucosidase BglH
204476	OBFJJEJF_03292	1077	1233.54	2	2	2	1.74619	0	0	4.44982	4.44982	4.44982	T	2.02225	OBFJJEJF_03292 ABC transporter periplasmic-binding protein YtfQ
147679	OBFJJEJF_03288	684	420.36	2	2	2	3.25436	0	0	13.0579	13.0579	13.0579	T	5.93426	OBFJJEJF_03288 cAMP-activated global transcriptional regulator CRP
199780	OBFJJEJF_03273	2313	1716.47	3	3	3	4.04259	0	0	4.79678	4.79678	4.79678	T	2.17993	OBFJJEJF_03273 hypothetical protein
131086	OBFJJEJF_03266	504	365.532	3	3	3	4.13643	0	0	22.5248	22.5248	22.5248	T	10.2365	OBFJJEJF_03266 hypothetical protein
62027	OBFJJEJF_03260	2067	1872.31	2	2	2	2.20797	0	0	2.93169	2.93169	2.93169	T	1.33232	OBFJJEJF_03260 Neopullulanase 1
37538	OBFJJEJF_03259	1821	2168.64	7	7	7	5.87786	0	0	8.85881	8.85881	8.85881	T	4.02594	OBFJJEJF_03259 ATP-dependent zinc metalloprotease FtsH
229805	OBFJJEJF_03256	1416	1127.2	4	4	4	5.02485	0	0	9.73925	9.73925	9.73925	T	4.42606	OBFJJEJF_03256 Stage II sporulation protein E
187043	OBFJJEJF_03249	981	1014.15	4	4	4	3.86925	0	0	10.8249	10.8249	10.8249	T	4.91944	OBFJJEJF_03249 hypothetical protein
165587	OBFJJEJF_03246	186	72.1546	2	2	2	5.1556	0	0	76.0732	76.0732	76.0732	T	34.572	OBFJJEJF_03246 hypothetical protein
162767	OBFJJEJF_03245	3537	3690	4	4	4	3.83415	0	0	2.97509	2.97509	2.97509	T	1.35205	OBFJJEJF_03245 Transcription-repair-coupling factor
7505	OBFJJEJF_03234	1800	2268.06	2	2	2	1.58726	0	0	2.42014	2.42014	2.42014	T	1.09985	OBFJJEJF_03234 Glycerophosphoryl diester phosphodiesterase
182850	OBFJJEJF_03229	393	290.234	2	2	2	2.70816	0	0	18.9124	18.9124	18.9124	T	8.59487	OBFJJEJF_03229 Peroxide-responsive repressor PerR
131488	OBFJJEJF_03223	2433	2205.78	3	3	3	3.30903	0	0	3.73271	3.73271	3.73271	T	1.69635	OBFJJEJF_03223 Thermostable beta-glucosidase B
12816	OBFJJEJF_03216	1500	1791.89	2	2	2	1.67421	0	0	3.06326	3.06326	3.06326	T	1.39212	OBFJJEJF_03216 Glycerol kinase
232120	OBFJJEJF_03215	2607	2630.03	6	6	6	5.94746	0	0	6.26118	6.26118	6.26118	T	2.84543	OBFJJEJF_03215 Calcium-transporting ATPase
148955	OBFJJEJF_03209	1863	1966.33	5	5	5	4.73725	0	0	6.97877	6.97877	6.97877	T	3.17155	OBFJJEJF_03209 Carbohydrate-binding domain-containing protein
118118	OBFJJEJF_03207	729	553.743	3	3	3	3.94949	0	0	14.8689	14.8689	14.8689	T	6.75726	OBFJJEJF_03207 hypothetical protein
175217	OBFJJEJF_03189	15357	15018.5	24	24	24	24.541	0	0	4.38583	4.38583	4.38583	T	1.99317	OBFJJEJF_03189 hypothetical protein
226798	OBFJJEJF_03187	1014	1125.6	2	2	2	1.80171	0	0	4.87654	4.87654	4.87654	T	2.21617	OBFJJEJF_03187 PTS-dependent dihydroxyacetone kinase, dihydroxyacetone-binding subunit DhaK
147655	OBFJJEJF_03180	657	701.993	2	2	2	1.87181	0	0	7.81921	7.81921	7.81921	T	3.55349	OBFJJEJF_03180 Phosphate propanoyltransferase
122376	OBFJJEJF_03175	1422	1446.05	2	2	2	1.96673	0	0	3.79587	3.79587	3.79587	T	1.72506	OBFJJEJF_03175 Aldehyde-alcohol dehydrogenase
55066	OBFJJEJF_03170	1020	894.227	2	2	2	2.2813	0	0	6.1383	6.1383	6.1383	T	2.78959	OBFJJEJF_03170 Ribose import permease protein RbsC
24468	OBFJJEJF_03168	1179	1196.73	5	5	5	4.92594	0	0	11.4668	11.4668	11.4668	T	5.21115	OBFJJEJF_03168 hypothetical protein
66340	OBFJJEJF_03153	1893	1837.67	2	2	2	2.06021	0	0	2.98695	2.98695	2.98695	T	1.35744	OBFJJEJF_03153 NADH oxidase
236642	OBFJJEJF_03148	576	434.496	2	2	2	2.65135	0	0	12.6331	12.6331	12.6331	T	5.74119	OBFJJEJF_03148 hypothetical protein
205385	OBFJJEJF_03145	1353	1112.52	3	3	3	3.64847	0	0	7.40081	7.40081	7.40081	T	3.36334	OBFJJEJF_03145 Multiple sugar-binding protein
142270	OBFJJEJF_03141	1008	1285.53	4	4	4	3.13644	0	0	8.53969	8.53969	8.53969	T	3.88092	OBFJJEJF_03141 hypothetical protein
100657	OBFJJEJF_03136	693	774.985	2	2	2	1.78842	0	0	7.08276	7.08276	7.08276	T	3.2188	OBFJJEJF_03136 hypothetical protein
92003	OBFJJEJF_03135	606	495.622	3	3	3	3.66812	0	0	16.6126	16.6126	16.6126	T	7.54968	OBFJJEJF_03135 hypothetical protein
84352	OBFJJEJF_03134	810	763.967	3	3	3	3.18077	0	0	10.7774	10.7774	10.7774	T	4.89784	OBFJJEJF_03134 hypothetical protein
74264	OBFJJEJF_03133	387	257.479	8	8	8	12.0243	0	0	85.2734	85.2734	85.2734	T	38.753	OBFJJEJF_03133 Alkaline shock protein 23
141022	OBFJJEJF_03117	1152	1066.13	2	2	2	2.16108	0	0	5.14854	5.14854	5.14854	T	2.33979	OBFJJEJF_03117 Alcohol dehydrogenase 2
41754	OBFJJEJF_03109	1896	1740.35	8	8	8	8.71551	0	0	12.616	12.616	12.616	T	5.7334	OBFJJEJF_03109 NADP-reducing hydrogenase subunit HndC
181830	OBFJJEJF_03065	1356	1227.74	5	5	5	5.52236	0	0	11.1771	11.1771	11.1771	T	5.07952	OBFJJEJF_03065 Multiple sugar-binding protein
178947	OBFJJEJF_02995	816	520.822	2	2	2	3.13351	0	0	10.5392	10.5392	10.5392	T	4.78959	OBFJJEJF_02995 Flagellar basal-body rod protein FlgG
168757	OBFJJEJF_02994	774	574.012	2	2	2	2.69681	0	0	9.56257	9.56257	9.56257	T	4.34577	OBFJJEJF_02994 Flagellar basal-body rod protein FlgG
19038	OBFJJEJF_02982	417	427.358	2	2	2	1.95152	0	0	12.8441	12.8441	12.8441	T	5.83708	OBFJJEJF_02982 hypothetical protein
180716	OBFJJEJF_02970	372	385.898	2	2	2	1.92797	0	0	14.224	14.224	14.224	T	6.4642	OBFJJEJF_02970 HTH-type transcriptional repressor YtrA
175665	OBFJJEJF_02969	1929	1969.51	2	2	2	1.95886	0	0	2.787	2.787	2.787	T	1.26657	OBFJJEJF_02969 putative licABCH operon regulator
108972	OBFJJEJF_02963	1179	1152.78	2	2	2	2.04549	0	0	4.76156	4.76156	4.76156	T	2.16392	OBFJJEJF_02963 Long-chain-alcohol dehydrogenase 2
68770	OBFJJEJF_02959	1920	2099.35	5	5	5	4.57285	0	0	6.5366	6.5366	6.5366	T	2.9706	OBFJJEJF_02959 3D-(3,5/4)-trihydroxycyclohexane-1,2-dione hydrolase
197409	OBFJJEJF_02951	2589	2355.33	5	5	5	5.49605	0	0	5.82618	5.82618	5.82618	T	2.64775	OBFJJEJF_02951 hypothetical protein
33562	OBFJJEJF_02919	3105	3131.72	3	3	3	2.97441	0	0	2.62908	2.62908	2.62908	T	1.1948	OBFJJEJF_02919 Translation initiation factor IF-2
225301	OBFJJEJF_02916	1203	1275.17	2	2	2	1.8868	0	0	4.30454	4.30454	4.30454	T	1.95622	OBFJJEJF_02916 hypothetical protein
202392	OBFJJEJF_02913	768	549.816	2	2	2	2.79366	0	0	9.98339	9.98339	9.98339	T	4.53701	OBFJJEJF_02913 Taurine import ATP-binding protein TauB
192717	OBFJJEJF_02912	798	844.603	4	4	4	3.77929	0	0	12.9979	12.9979	12.9979	T	5.90698	OBFJJEJF_02912 Putative aliphatic sulfonates transport permease protein SsuC
208241	OBFJJEJF_02875	1200	1260.99	2	2	2	1.90327	0	0	4.35295	4.35295	4.35295	T	1.97823	OBFJJEJF_02875 Phosphoglycerate kinase
184382	OBFJJEJF_02873	1560	1376.39	3	3	3	3.40021	0	0	5.982	5.982	5.982	T	2.71856	OBFJJEJF_02873 2,3-bisphosphoglycerate-independent phosphoglycerate mutase
170894	OBFJJEJF_02846	834	692.501	2	2	2	2.40866	0	0	7.92639	7.92639	7.92639	T	3.6022	OBFJJEJF_02846 putative response regulatory protein
29372	OBFJJEJF_02837	1572	1410.9	4	4	4	4.45673	0	0	7.7809	7.7809	7.7809	T	3.53608	OBFJJEJF_02837 Lipoprotein LipO
160263	OBFJJEJF_02777	1893	1500.54	3	3	3	3.78465	0	0	5.48707	5.48707	5.48707	T	2.49363	OBFJJEJF_02777 Carbon monoxide dehydrogenase 1
137840	OBFJJEJF_02776	777	531.401	3	3	3	4.38652	0	0	15.494	15.494	15.494	T	7.04136	OBFJJEJF_02776 Septum site-determining protein MinD
128072	OBFJJEJF_02775	2136	1792.18	2	2	2	2.38369	0	0	3.06278	3.06278	3.06278	T	1.3919	OBFJJEJF_02775 Carbon monoxide dehydrogenase/acetyl-CoA synthase subunit alpha
200525	OBFJJEJF_02767	1170	1132.86	2	2	2	2.06557	0	0	4.84529	4.84529	4.84529	T	2.20197	OBFJJEJF_02767 Hydroxypyruvate reductase
130441	OBFJJEJF_02746	219	122.798	7	7	7	12.4839	0	0	156.449	156.449	156.449	T	71.0992	OBFJJEJF_02746 hypothetical protein
127224	OBFJJEJF_02745	1869	1913.99	3	3	3	2.92948	0	0	4.30177	4.30177	4.30177	T	1.95497	OBFJJEJF_02745 Lipoteichoic acid synthase 1
74682	OBFJJEJF_02742	1299	1091.32	3	3	3	3.57091	0	0	7.54459	7.54459	7.54459	T	3.42869	OBFJJEJF_02742 Major intracellular serine protease
58989	OBFJJEJF_02741	474	515.506	2	2	2	1.83897	0	0	10.6479	10.6479	10.6479	T	4.83899	OBFJJEJF_02741 hypothetical protein
29673	OBFJJEJF_02738	867	804.473	2	2	2	2.15545	0	0	6.82314	6.82314	6.82314	T	3.10082	OBFJJEJF_02738 Ribosomal RNA large subunit methyltransferase K
224168	OBFJJEJF_02733	621	501.012	2	2	2	2.47898	0	0	10.9559	10.9559	10.9559	T	4.97897	OBFJJEJF_02733 50S ribosomal protein L4
197811	OBFJJEJF_02729	387	210.583	2	2	2	3.67551	0	0	26.0659	26.0659	26.0659	T	11.8458	OBFJJEJF_02729 50S ribosomal protein L22
39159	OBFJJEJF_02703	1227	1318.68	3	3	3	2.79143	0	0	6.24378	6.24378	6.24378	T	2.83753	OBFJJEJF_02703 Autolysin
24267	OBFJJEJF_02702	1023	1035.42	10	10	10	9.88001	0	0	26.5062	26.5062	26.5062	T	12.0459	OBFJJEJF_02702 Autolysin
169350	OBFJJEJF_02691	876	538.73	2	2	2	3.25209	0	0	10.1888	10.1888	10.1888	T	4.63038	OBFJJEJF_02691 HTH-type transcriptional regulator GltC
155182	OBFJJEJF_02672	1239	1015.66	2	2	2	2.4398	0	0	5.40442	5.40442	5.40442	T	2.45607	OBFJJEJF_02672 FeMo cofactor biosynthesis protein NifB
118743	OBFJJEJF_02669	1566	1439.88	5	5	5	5.43795	0	0	9.53035	9.53035	9.53035	T	4.33113	OBFJJEJF_02669 Nitrogenase iron-iron protein alpha chain
27213	OBFJJEJF_02662	1983	1706.96	2	2	2	2.32343	0	0	3.21569	3.21569	3.21569	T	1.46139	OBFJJEJF_02662 UvrABC system protein B
3585	OBFJJEJF_02661	1200	1076.67	2	2	2	2.22909	0	0	5.09815	5.09815	5.09815	T	2.31689	OBFJJEJF_02661 Carboxy-terminal processing protease CtpB
200224	OBFJJEJF_02658	702	469.138	2	2	2	2.99272	0	0	11.7002	11.7002	11.7002	T	5.31724	OBFJJEJF_02658 Cell division ATP-binding protein FtsE
164475	OBFJJEJF_02653	990	868.768	2	2	2	2.27909	0	0	6.31818	6.31818	6.31818	T	2.87133	OBFJJEJF_02653 L-glyceraldehyde 3-phosphate reductase
130404	OBFJJEJF_02650	930	682.992	3	3	3	4.08497	0	0	12.0551	12.0551	12.0551	T	5.47852	OBFJJEJF_02650 hypothetical protein
192336	OBFJJEJF_02636	906	944.113	3	3	3	2.87889	0	0	8.72093	8.72093	8.72093	T	3.96328	OBFJJEJF_02636 4-hydroxy-tetrahydrodipicolinate synthase
163428	OBFJJEJF_02633	519	365.177	2	2	2	2.84246	0	0	15.0311	15.0311	15.0311	T	6.83099	OBFJJEJF_02633 hypothetical protein
122944	OBFJJEJF_02628	1836	1562.53	2	2	2	2.35004	0	0	3.51292	3.51292	3.51292	T	1.59647	OBFJJEJF_02628 hypothetical protein
101027	OBFJJEJF_02627	1380	1390.25	11	11	11	10.9189	0	0	21.7153	21.7153	21.7153	T	9.86864	OBFJJEJF_02627 putative endopeptidase p60
35015	OBFJJEJF_02622	864	889.279	3	3	3	2.91472	0	0	9.25868	9.25868	9.25868	T	4.20766	OBFJJEJF_02622 Fructose-bisphosphate aldolase
205904	OBFJJEJF_02617	1032	1020.3	3	3	3	3.03442	0	0	8.06977	8.06977	8.06977	T	3.66736	OBFJJEJF_02617 hypothetical protein
155276	OBFJJEJF_02613	2493	2265.16	2	2	2	2.20117	0	0	2.42325	2.42325	2.42325	T	1.10126	OBFJJEJF_02613 hypothetical protein
125892	OBFJJEJF_02612	1137	1035.73	4	4	4	4.39109	0	0	10.5993	10.5993	10.5993	T	4.81692	OBFJJEJF_02612 Alkaline phosphatase synthesis sensor protein PhoR
103205	OBFJJEJF_02610	2142	1910.23	2	2	2	2.24266	0	0	2.87349	2.87349	2.87349	T	1.30588	OBFJJEJF_02610 Polyphosphate kinase
217726	OBFJJEJF_02601	2589	2534.85	3	3	3	3.06409	0	0	3.24815	3.24815	3.24815	T	1.47614	OBFJJEJF_02601 Chaperone protein ClpB
187147	OBFJJEJF_02600	537	521.354	3	3	3	3.09003	0	0	15.7926	15.7926	15.7926	T	7.17705	OBFJJEJF_02600 Autolysin
180230	OBFJJEJF_02599	1323	1200.01	2	2	2	2.20498	0	0	4.57416	4.57416	4.57416	T	2.07875	OBFJJEJF_02599 Multidrug export protein MepA
153896	OBFJJEJF_02573	246	180.582	2	2	2	2.72452	0	0	30.3963	30.3963	30.3963	T	13.8138	OBFJJEJF_02573 hypothetical protein
131648	OBFJJEJF_02570	762	643.308	2	2	2	2.369	0	0	8.53251	8.53251	8.53251	T	3.87765	OBFJJEJF_02570 Imidazole glycerol phosphate synthase subunit HisF
64495	OBFJJEJF_02563	936	957.318	2	2	2	1.95546	0	0	5.73376	5.73376	5.73376	T	2.60574	OBFJJEJF_02563 Peptidoglycan-N-acetylmuramic acid deacetylase PdaC
209998	OBFJJEJF_02553	1746	1629.39	7	7	7	7.50097	0	0	11.7907	11.7907	11.7907	T	5.35835	OBFJJEJF_02553 NADP-reducing hydrogenase subunit HndC
189160	OBFJJEJF_02552	174	92.9402	3	3	3	5.61651	0	0	88.5897	88.5897	88.5897	T	40.2601	OBFJJEJF_02552 hypothetical protein
182913	OBFJJEJF_02550	1452	1382.57	3	3	3	3.15064	0	0	5.95523	5.95523	5.95523	T	2.70639	OBFJJEJF_02550 Iron hydrogenase 1
165432	OBFJJEJF_02549	1182	1020.75	2	2	2	2.31594	0	0	5.37744	5.37744	5.37744	T	2.44381	OBFJJEJF_02549 hypothetical protein
151064	OBFJJEJF_02548	1734	1653.13	2	2	2	2.09784	0	0	3.32038	3.32038	3.32038	T	1.50897	OBFJJEJF_02548 Iron hydrogenase 1
33322	OBFJJEJF_02530	1674	1464.54	2	2	2	2.28604	0	0	3.74795	3.74795	3.74795	T	1.70328	OBFJJEJF_02530 hypothetical protein
217417	OBFJJEJF_02526	1611	1624.39	4	4	4	3.96702	0	0	6.75825	6.75825	6.75825	T	3.07133	OBFJJEJF_02526 Lipoprotein LipO
193128	OBFJJEJF_02511	2127	2015.77	2	2	2	2.11036	0	0	2.72304	2.72304	2.72304	T	1.23751	OBFJJEJF_02511 Acetophenone carboxylase alpha subunit
120300	OBFJJEJF_02506	1341	1232.51	2	2	2	2.17605	0	0	4.45354	4.45354	4.45354	T	2.02394	OBFJJEJF_02506 Multiple sugar-binding protein
39462	OBFJJEJF_02499	1389	1473.52	2	2	2	1.88528	0	0	3.72511	3.72511	3.72511	T	1.6929	OBFJJEJF_02499 hypothetical protein
22706	OBFJJEJF_02498	1167	1291.12	2	2	2	1.80773	0	0	4.25137	4.25137	4.25137	T	1.93206	OBFJJEJF_02498 Ribosomal RNA large subunit methyltransferase K/L
234612	OBFJJEJF_02495	246	145.698	16	16	16	27.0147	0	0	301.391	301.391	301.391	T	136.969	OBFJJEJF_02495 hypothetical protein
145325	OBFJJEJF_02483	417	228.098	2	2	2	3.65633	0	0	24.0644	24.0644	24.0644	T	10.9362	OBFJJEJF_02483 hypothetical protein
83837	OBFJJEJF_02475	1137	892.684	2	2	2	2.54737	0	0	6.14891	6.14891	6.14891	T	2.79441	OBFJJEJF_02475 Queuine tRNA-ribosyltransferase
165523	OBFJJEJF_02468	501	525.202	2	2	2	1.90784	0	0	10.4513	10.4513	10.4513	T	4.74965	OBFJJEJF_02468 Ferric uptake regulation protein
114935	OBFJJEJF_02463	933	878.118	2	2	2	2.125	0	0	6.25091	6.25091	6.25091	T	2.84076	OBFJJEJF_02463 hypothetical protein
88110	OBFJJEJF_02460	1089	917.181	2	2	2	2.37467	0	0	5.98468	5.98468	5.98468	T	2.71977	OBFJJEJF_02460 hypothetical protein
54835	OBFJJEJF_02458	1833	2137.4	3	3	3	2.57275	0	0	3.85212	3.85212	3.85212	T	1.75062	OBFJJEJF_02458 ATP-binding/permease protein CydD
199718	OBFJJEJF_02453	942	785.788	2	2	2	2.39759	0	0	6.98539	6.98539	6.98539	T	3.17455	OBFJJEJF_02453 Corrinoid/iron-sulfur protein small subunit
129388	OBFJJEJF_02446	1938	2140.4	4	4	4	3.62175	0	0	5.12898	5.12898	5.12898	T	2.33089	OBFJJEJF_02446 hypothetical protein
5466	OBFJJEJF_02434	1341	1145.03	3	3	3	3.51345	0	0	7.19069	7.19069	7.19069	T	3.26785	OBFJJEJF_02434 Putative ABC transporter substrate-binding protein YesO
205379	OBFJJEJF_02431	1941	1936.86	4	4	4	4.00855	0	0	5.66797	5.66797	5.66797	T	2.57584	OBFJJEJF_02431 Non-reducing end beta-L-arabinofuranosidase
182203	OBFJJEJF_02430	2616	2515.59	4	4	4	4.15966	0	0	4.36401	4.36401	4.36401	T	1.98325	OBFJJEJF_02430 Aldehyde-alcohol dehydrogenase
92209	OBFJJEJF_02423	1902	1611.63	2	2	2	2.36035	0	0	3.40589	3.40589	3.40589	T	1.54783	OBFJJEJF_02423 tRNA uridine 5-carboxymethylaminomethyl modification enzyme MnmG
24441	OBFJJEJF_02418	135	46.9701	2	2	2	5.74834	0	0	116.862	116.862	116.862	T	53.1088	OBFJJEJF_02418 50S ribosomal protein L34
119109	OBFJJEJF_02406	1377	1194.49	3	3	3	3.45837	0	0	6.89293	6.89293	6.89293	T	3.13253	OBFJJEJF_02406 Chromosomal replication initiator protein DnaA
48033	OBFJJEJF_02401	2562	2599.91	5	5	5	4.92709	0	0	5.2781	5.2781	5.2781	T	2.39866	OBFJJEJF_02401 DNA gyrase subunit A
176661	OBFJJEJF_02391	474	454.244	4	4	4	4.17397	0	0	24.1678	24.1678	24.1678	T	10.9832	OBFJJEJF_02391 hypothetical protein
157557	OBFJJEJF_02388	1188	1007.79	2	2	2	2.35764	0	0	5.44662	5.44662	5.44662	T	2.47525	OBFJJEJF_02388 Iron deficiency-induced protein A
124320	OBFJJEJF_02346	1662	1380.59	2	2	2	2.40766	0	0	3.97585	3.97585	3.97585	T	1.80685	OBFJJEJF_02346 hypothetical protein
179705	OBFJJEJF_02331	1071	1029.5	2	2	2	2.08063	0	0	5.33176	5.33176	5.33176	T	2.42305	OBFJJEJF_02331 Ribose import binding protein RbsB
38996	OBFJJEJF_02321	1488	1223.32	2	2	2	2.43273	0	0	4.487	4.487	4.487	T	2.03914	OBFJJEJF_02321 hypothetical protein
21085	OBFJJEJF_02320	1017	859.354	2	2	2	2.36689	0	0	6.38739	6.38739	6.38739	T	2.90279	OBFJJEJF_02320 Catabolite control protein A
111328	OBFJJEJF_02307	1461	1426.8	4	4	4	4.09587	0	0	7.69418	7.69418	7.69418	T	3.49667	OBFJJEJF_02307 hypothetical protein
62793	OBFJJEJF_02302	1581	1314.61	5	5	5	6.01317	0	0	10.4385	10.4385	10.4385	T	4.74383	OBFJJEJF_02302 Putative two-component membrane permease complex subunit SMU_747c
64276	OBFJJEJF_02254	873	685.193	3	3	3	3.82228	0	0	12.0164	12.0164	12.0164	T	5.46092	OBFJJEJF_02254 Lactose transport system permease protein LacF
53465	OBFJJEJF_02253	837	767.429	2	2	2	2.18131	0	0	7.1525	7.1525	7.1525	T	3.2505	OBFJJEJF_02253 Trehalose transport system permease protein SugB
9404	OBFJJEJF_02248	939	896.56	4	4	4	4.18935	0	0	12.2447	12.2447	12.2447	T	5.56466	OBFJJEJF_02248 hypothetical protein
233494	OBFJJEJF_02246	1347	1345.82	3	3	3	3.00264	0	0	6.11788	6.11788	6.11788	T	2.78031	OBFJJEJF_02246 Glucose-6-phosphate isomerase
38713	OBFJJEJF_02229	1605	1494.07	2	2	2	2.14849	0	0	3.67387	3.67387	3.67387	T	1.66961	OBFJJEJF_02229 hypothetical protein
233491	OBFJJEJF_02225	1404	1374.65	7	7	7	7.14945	0	0	13.9756	13.9756	13.9756	T	6.35131	OBFJJEJF_02225 Magnesium and cobalt efflux protein CorC
216663	OBFJJEJF_02224	348	355.18	2	2	2	1.95957	0	0	15.4542	15.4542	15.4542	T	7.02327	OBFJJEJF_02224 Endoribonuclease EndoA
211968	OBFJJEJF_02223	1188	1234.31	3	3	3	2.88744	0	0	6.67056	6.67056	6.67056	T	3.03148	OBFJJEJF_02223 Alanine racemase 1
197568	OBFJJEJF_02222	1524	1380.68	2	2	2	2.20761	0	0	3.9756	3.9756	3.9756	T	1.80674	OBFJJEJF_02222 Bifunctional NAD(P)H-hydrate repair enzyme Nnr
170945	OBFJJEJF_02220	1914	1854.71	3	3	3	3.0959	0	0	4.43926	4.43926	4.43926	T	2.01745	OBFJJEJF_02220 putative ABC transporter ATP-binding protein YbiT
16668	OBFJJEJF_02207	888	682.634	2	2	2	2.60169	0	0	8.04095	8.04095	8.04095	T	3.65426	OBFJJEJF_02207 HTH-type transcriptional regulator GltC
2251	OBFJJEJF_02205	1278	1184.43	3	3	3	3.237	0	0	6.95149	6.95149	6.95149	T	3.15915	OBFJJEJF_02205 Adenylosuccinate synthetase
213057	OBFJJEJF_02203	1431	1558.46	2	2	2	1.83642	0	0	3.52208	3.52208	3.52208	T	1.60063	OBFJJEJF_02203 Adenylosuccinate lyase
161603	OBFJJEJF_02198	312	306.169	3	3	3	3.05714	0	0	26.8922	26.8922	26.8922	T	12.2213	OBFJJEJF_02198 hypothetical protein
51635	OBFJJEJF_02188	1020	1093.53	2	2	2	1.86552	0	0	5.01956	5.01956	5.01956	T	2.28117	OBFJJEJF_02188 Stage V sporulation protein AD
17181	OBFJJEJF_02183	723	525.275	2	2	2	2.75285	0	0	10.4498	10.4498	10.4498	T	4.74899	OBFJJEJF_02183 RNA polymerase sigma-F factor
235167	OBFJJEJF_02180	1317	1321.49	3	3	3	2.9898	0	0	6.23049	6.23049	6.23049	T	2.83148	OBFJJEJF_02180 Photosystem I assembly protein Ycf3
217036	OBFJJEJF_02178	1347	1336.24	3	3	3	3.02416	0	0	6.16174	6.16174	6.16174	T	2.80024	OBFJJEJF_02178 Folylpolyglutamate synthase
187434	OBFJJEJF_02175	303	226.545	2	2	2	2.67497	0	0	24.2294	24.2294	24.2294	T	11.0112	OBFJJEJF_02175 hypothetical protein
173117	OBFJJEJF_02173	1008	923.393	10	10	10	10.9163	0	0	29.7221	29.7221	29.7221	T	13.5074	OBFJJEJF_02173 hypothetical protein
155321	OBFJJEJF_02171	825	657.202	2	2	2	2.51064	0	0	8.35212	8.35212	8.35212	T	3.79567	OBFJJEJF_02171 Mannose permease IID component
151535	OBFJJEJF_02149	2394	2256.02	3	3	3	3.18349	0	0	3.6496	3.6496	3.6496	T	1.65858	OBFJJEJF_02149 Endonuclease MutS2
115762	OBFJJEJF_02147	1308	1227.18	3	3	3	3.19757	0	0	6.70931	6.70931	6.70931	T	3.04909	OBFJJEJF_02147 Serine protease Do-like HtrA
52668	OBFJJEJF_02143	1140	860.265	2	2	2	2.65035	0	0	6.38063	6.38063	6.38063	T	2.89972	OBFJJEJF_02143 N-acetylglucosamine-6-phosphate deacetylase
32879	OBFJJEJF_02141	1071	862.686	2	2	2	2.48294	0	0	6.36272	6.36272	6.36272	T	2.89158	OBFJJEJF_02141 hypothetical protein
4648	OBFJJEJF_02136	1098	937.67	2	2	2	2.34198	0	0	5.85391	5.85391	5.85391	T	2.66034	OBFJJEJF_02136 hypothetical protein
149821	OBFJJEJF_02128	1404	1566.44	2	2	2	1.7926	0	0	3.50415	3.50415	3.50415	T	1.59248	OBFJJEJF_02128 V-type sodium ATPase subunit B
117034	OBFJJEJF_02125	2652	2283.62	2	2	2	2.32263	0	0	2.40366	2.40366	2.40366	T	1.09236	OBFJJEJF_02125 Calcium-transporting ATPase 1
149356	OBFJJEJF_02109	819	736.594	2	2	2	2.22375	0	0	7.45191	7.45191	7.45191	T	3.38657	OBFJJEJF_02109 Arylesterase
121015	OBFJJEJF_02069	708	641.511	2	2	2	2.20729	0	0	8.55641	8.55641	8.55641	T	3.88851	OBFJJEJF_02069 Inner membrane protein YgaZ
73275	OBFJJEJF_02064	792	925.393	2	2	2	1.7117	0	0	5.93156	5.93156	5.93156	T	2.69564	OBFJJEJF_02064 Nitrogenase iron protein 1
48252	OBFJJEJF_02062	1146	933.233	2	2	2	2.45598	0	0	5.88174	5.88174	5.88174	T	2.67299	OBFJJEJF_02062 Light-independent protochlorophyllide reductase subunit B
235211	OBFJJEJF_02058	2058	2160.86	7	7	7	6.66678	0	0	8.89071	8.89071	8.89071	T	4.04044	OBFJJEJF_02058 Methyl-accepting chemotaxis protein III
203313	OBFJJEJF_02034	672	443.082	5	5	5	7.58324	0	0	30.9707	30.9707	30.9707	T	14.0748	OBFJJEJF_02034 hypothetical protein
88410	OBFJJEJF_02025	861	704.363	3	3	3	3.66715	0	0	11.6894	11.6894	11.6894	T	5.3123	OBFJJEJF_02025 hypothetical protein
59069	OBFJJEJF_02007	1347	1110.93	4	4	4	4.84997	0	0	9.88183	9.88183	9.88183	T	4.49086	OBFJJEJF_02007 hypothetical protein
216821	OBFJJEJF_02003	546	422.661	2	2	2	2.58363	0	0	12.9868	12.9868	12.9868	T	5.90194	OBFJJEJF_02003 hypothetical protein
209866	OBFJJEJF_02002	591	422.683	2	2	2	2.79642	0	0	12.9862	12.9862	12.9862	T	5.90164	OBFJJEJF_02002 hypothetical protein
191089	OBFJJEJF_01999	1641	1398.86	10	10	10	11.7309	0	0	19.6196	19.6196	19.6196	T	8.91624	OBFJJEJF_01999 hypothetical protein
171436	OBFJJEJF_01998	1551	1301.21	2	2	2	2.38394	0	0	4.21842	4.21842	4.21842	T	1.91709	OBFJJEJF_01998 Cardiolipin synthase
139459	OBFJJEJF_01996	1917	2330.07	2	2	2	1.64545	0	0	2.35574	2.35574	2.35574	T	1.07058	OBFJJEJF_01996 Lipoteichoic acid synthase 2
116500	OBFJJEJF_01995	483	408.278	5	5	5	5.91508	0	0	33.6108	33.6108	33.6108	T	15.2747	OBFJJEJF_01995 hypothetical protein
110286	OBFJJEJF_01994	2178	2201.46	6	6	6	5.93607	0	0	7.48009	7.48009	7.48009	T	3.39937	OBFJJEJF_01994 hypothetical protein
57545	OBFJJEJF_01990	3543	3670.61	9	9	9	8.68711	0	0	6.7293	6.7293	6.7293	T	3.05817	OBFJJEJF_01990 Pyruvate synthase
15986	OBFJJEJF_01989	1725	1682.35	4	4	4	4.10142	0	0	6.52545	6.52545	6.52545	T	2.96553	OBFJJEJF_01989 Vancomycin B-type resistance protein VanW
190360	OBFJJEJF_01983	1143	1236.96	3	3	3	2.77212	0	0	6.65627	6.65627	6.65627	T	3.02498	OBFJJEJF_01983 hypothetical protein
162412	OBFJJEJF_01981	258	129.688	7	7	7	13.9257	0	0	148.137	148.137	148.137	T	67.3218	OBFJJEJF_01981 hypothetical protein
101944	OBFJJEJF_01974	2253	2110.65	2	2	2	2.13489	0	0	2.60064	2.60064	2.60064	T	1.18188	OBFJJEJF_01974 Elongation factor G
102546	OBFJJEJF_01936	792	622.002	2	2	2	2.54662	0	0	8.82479	8.82479	8.82479	T	4.01048	OBFJJEJF_01936 Electron transport complex subunit RsxB
67584	OBFJJEJF_01932	927	841.957	2	2	2	2.20201	0	0	6.51938	6.51938	6.51938	T	2.96277	OBFJJEJF_01932 Electron transport complex subunit RsxD
195998	OBFJJEJF_01923	210	83.8358	4	4	4	10.0196	0	0	130.947	130.947	130.947	T	59.5097	OBFJJEJF_01923 hypothetical protein
192830	OBFJJEJF_01922	666	622.798	2	2	2	2.13874	0	0	8.81351	8.81351	8.81351	T	4.00535	OBFJJEJF_01922 hypothetical protein
161902	OBFJJEJF_01918	341	212.538	6	6	6	9.62652	0	0	77.4784	77.4784	77.4784	T	35.2105	OBFJJEJF_01918 transfer-messenger RNA, SsrA
60294	OBFJJEJF_01908	1614	2186.86	3	3	3	2.21413	0	0	3.76501	3.76501	3.76501	T	1.71103	OBFJJEJF_01908 Polyol:NADP oxidoreductase
19370	OBFJJEJF_01905	1005	968.431	9	9	9	9.33985	0	0	25.5058	25.5058	25.5058	T	11.5913	OBFJJEJF_01905 Autolysin
187329	OBFJJEJF_01898	747	419.787	2	2	2	3.55895	0	0	13.0758	13.0758	13.0758	T	5.94236	OBFJJEJF_01898 Lactose phosphotransferase system repressor
142848	OBFJJEJF_01894	1278	1276.44	2	2	2	2.00245	0	0	4.30028	4.30028	4.30028	T	1.95429	OBFJJEJF_01894 Phosphoribosylamine--glycine ligase
178382	OBFJJEJF_01875	1365	1189.97	2	2	2	2.29418	0	0	4.61275	4.61275	4.61275	T	2.09629	OBFJJEJF_01875 Nitrogenase molybdenum-iron protein beta chain
145496	OBFJJEJF_01873	2691	2473.39	3	3	3	3.26394	0	0	3.32885	3.32885	3.32885	T	1.51282	OBFJJEJF_01873 FeMo cofactor biosynthesis protein NifB
55369	OBFJJEJF_01862	264	211.304	5	5	5	6.24693	0	0	64.9424	64.9424	64.9424	T	29.5135	OBFJJEJF_01862 hypothetical protein
51609	OBFJJEJF_01861	945	928.779	3	3	3	3.0524	0	0	8.86492	8.86492	8.86492	T	4.02872	OBFJJEJF_01861 IgA FC receptor
40068	OBFJJEJF_01860	1335	1368.62	2	2	2	1.95087	0	0	4.01063	4.01063	4.01063	T	1.82266	OBFJJEJF_01860 Gamma-glutamylputrescine oxidoreductase
23978	OBFJJEJF_01859	1377	1235.08	2	2	2	2.22982	0	0	4.44428	4.44428	4.44428	T	2.01973	OBFJJEJF_01859 Phytochrome-like protein cph2
7261	OBFJJEJF_01858	447	268.756	2	2	2	3.32644	0	0	20.4238	20.4238	20.4238	T	9.28174	OBFJJEJF_01858 Inosine-5'-monophosphate dehydrogenase
1495	OBFJJEJF_01857	762	780.891	3	3	3	2.92742	0	0	10.5438	10.5438	10.5438	T	4.79169	OBFJJEJF_01857 hypothetical protein
117025	OBFJJEJF_01849	618	560.833	2	2	2	2.20386	0	0	9.78729	9.78729	9.78729	T	4.44789	OBFJJEJF_01849 putative S-adenosylmethionine-dependent methyltransferase/MSMEI_2290
109275	OBFJJEJF_01848	423	386.978	2	2	2	2.18617	0	0	14.1844	14.1844	14.1844	T	6.44616	OBFJJEJF_01848 Flavodoxin
103627	OBFJJEJF_01847	555	930.267	2	2	2	1.19321	0	0	5.90049	5.90049	5.90049	T	2.68151	OBFJJEJF_01847 hypothetical protein
34522	OBFJJEJF_01842	1041	1084.33	2	2	2	1.92008	0	0	5.06215	5.06215	5.06215	T	2.30052	OBFJJEJF_01842 Oligopeptide transport ATP-binding protein OppF
157548	OBFJJEJF_01833	1146	1396.38	3	3	3	2.46208	0	0	5.89635	5.89635	5.89635	T	2.67963	OBFJJEJF_01833 Peptidase T
52920	OBFJJEJF_01824	933	743.637	8	8	8	10.0372	0	0	29.5253	29.5253	29.5253	T	13.418	OBFJJEJF_01824 O-acetylserine sulfhydrylase
233134	OBFJJEJF_01819	1308	1152.94	2	2	2	2.26899	0	0	4.76091	4.76091	4.76091	T	2.16363	OBFJJEJF_01819 L-methionine gamma-lyase
159054	OBFJJEJF_01811	1239	1036.85	5	5	5	5.97483	0	0	13.2349	13.2349	13.2349	T	6.01468	OBFJJEJF_01811 Gamma-D-glutamyl-L-lysine endopeptidase
144133	OBFJJEJF_01810	1389	1454.94	3	3	3	2.86403	0	0	5.65902	5.65902	5.65902	T	2.57178	OBFJJEJF_01810 Glutamate synthase [NADPH] small chain
224509	OBFJJEJF_01796	1404	1102.55	2	2	2	2.54683	0	0	4.9785	4.9785	4.9785	T	2.26251	OBFJJEJF_01796 hypothetical protein
121096	OBFJJEJF_01786	3945	3665.37	3	3	3	3.22887	0	0	2.24631	2.24631	2.24631	T	1.02085	OBFJJEJF_01786 hypothetical protein
55063	OBFJJEJF_01782	1725	1766.97	2	2	2	1.95249	0	0	3.10646	3.10646	3.10646	T	1.41175	OBFJJEJF_01782 Putative type II secretion system protein E
98119	OBFJJEJF_01759	1320	1397.55	3	3	3	2.83352	0	0	5.8914	5.8914	5.8914	T	2.67738	OBFJJEJF_01759 Replication-associated recombination protein A
82145	OBFJJEJF_01758	1668	1538.6	11	11	11	11.9251	0	0	19.6215	19.6215	19.6215	T	8.91712	OBFJJEJF_01758 hypothetical protein
198385	OBFJJEJF_01725	1572	1229.46	2	2	2	2.55722	0	0	4.46459	4.46459	4.46459	T	2.02896	OBFJJEJF_01725 putative D,D-dipeptide-binding periplasmic protein DdpA
132705	OBFJJEJF_01698	4542	3758.97	4	4	4	4.83324	0	0	2.9205	2.9205	2.9205	T	1.32724	OBFJJEJF_01698 Ferredoxin-dependent glutamate synthase 1
79521	OBFJJEJF_01697	1488	1183.04	2	2	2	2.51555	0	0	4.63977	4.63977	4.63977	T	2.10857	OBFJJEJF_01697 Glutamate synthase [NADPH] small chain
165534	OBFJJEJF_01687	2562	2718.6	3	3	3	2.82719	0	0	3.02859	3.02859	3.02859	T	1.37636	OBFJJEJF_01687 putative xanthine dehydrogenase subunit D
65858	OBFJJEJF_01681	2223	2114.83	2	2	2	2.1023	0	0	2.5955	2.5955	2.5955	T	1.17954	OBFJJEJF_01681 hypothetical protein
125153	OBFJJEJF_01667	2085	1943.66	2	2	2	2.14544	0	0	2.82408	2.82408	2.82408	T	1.28342	OBFJJEJF_01667 Beta-galactosidase BglY
90351	OBFJJEJF_01665	894	707.652	2	2	2	2.52667	0	0	7.75668	7.75668	7.75668	T	3.52507	OBFJJEJF_01665 Lactose transport system permease protein LacF
79333	OBFJJEJF_01664	1314	1143.5	3	3	3	3.44732	0	0	7.20032	7.20032	7.20032	T	3.27223	OBFJJEJF_01664 Lactose-binding protein
215283	OBFJJEJF_01619	3141	3099.27	3	3	3	3.0404	0	0	2.65661	2.65661	2.65661	T	1.20731	OBFJJEJF_01619 Mannosylglycerate hydrolase
168114	OBFJJEJF_01617	933	795.723	2	2	2	2.34504	0	0	6.89817	6.89817	6.89817	T	3.13492	OBFJJEJF_01617 Trehalose transport system permease protein SugA
215071	OBFJJEJF_01584	987	861.513	2	2	2	2.29132	0	0	6.37139	6.37139	6.37139	T	2.89552	OBFJJEJF_01584 Putative glycosyltransferase EpsE
95965	OBFJJEJF_01576	1446	1317.91	2	2	2	2.19438	0	0	4.16494	4.16494	4.16494	T	1.89278	OBFJJEJF_01576 hypothetical protein
162077	OBFJJEJF_01564	1560	1629.4	2	2	2	1.91482	0	0	3.36875	3.36875	3.36875	T	1.53095	OBFJJEJF_01564 Xylose import ATP-binding protein XylG
225207	OBFJJEJF_01549	1833	1819.92	2	2	2	2.01438	0	0	3.01609	3.01609	3.01609	T	1.37068	OBFJJEJF_01549 hypothetical protein
147394	OBFJJEJF_01544	1098	974.108	2	2	2	2.25437	0	0	5.63493	5.63493	5.63493	T	2.56083	OBFJJEJF_01544 Toxin B
112341	OBFJJEJF_01542	1716	1506.21	21	21	21	23.9249	0	0	38.2647	38.2647	38.2647	T	17.3896	OBFJJEJF_01542 Toxin A
86093	OBFJJEJF_01540	621	443.799	3	3	3	4.19785	0	0	18.5524	18.5524	18.5524	T	8.43126	OBFJJEJF_01540 Superoxide dismutase [Mn]
72311	OBFJJEJF_01538	3876	3820.3	6	6	6	6.08748	0	0	4.31042	4.31042	4.31042	T	1.9589	OBFJJEJF_01538 DNA-directed RNA polymerase subunit beta
26871	OBFJJEJF_01537	3660	3538.3	5	5	5	5.17198	0	0	3.8783	3.8783	3.8783	T	1.76252	OBFJJEJF_01537 DNA-directed RNA polymerase subunit beta'
117942	OBFJJEJF_01527	2121	1831.38	3	3	3	3.47443	0	0	4.49582	4.49582	4.49582	T	2.04315	OBFJJEJF_01527 Elongation factor G
92807	OBFJJEJF_01526	1194	932.542	10	10	10	12.8037	0	0	29.4305	29.4305	29.4305	T	13.3749	OBFJJEJF_01526 Elongation factor Tu
34525	OBFJJEJF_01521	219	122.798	3	3	3	5.35025	0	0	67.0496	67.0496	67.0496	T	30.4711	OBFJJEJF_01521 hypothetical protein
31329	OBFJJEJF_01520	1869	1913.99	2	2	2	1.95299	0	0	2.86785	2.86785	2.86785	T	1.30331	OBFJJEJF_01520 Lipoteichoic acid synthase 1
236502	OBFJJEJF_01518	1701	1613.42	4	4	4	4.21712	0	0	6.8042	6.8042	6.8042	T	3.09221	OBFJJEJF_01518 hypothetical protein
189172	OBFJJEJF_01514	1113	671.466	2	2	2	3.31514	0	0	8.1747	8.1747	8.1747	T	3.71504	OBFJJEJF_01514 Regulatory protein BlaR1
70681	OBFJJEJF_01500	1677	1464.84	4	4	4	4.57933	0	0	7.49436	7.49436	7.49436	T	3.40586	OBFJJEJF_01500 hypothetical protein
124221	OBFJJEJF_01486	537	349.733	4	4	4	6.14182	0	0	31.3898	31.3898	31.3898	T	14.2653	OBFJJEJF_01486 Flavoredoxin
233787	OBFJJEJF_01476	510	542.503	3	3	3	2.82026	0	0	15.177	15.177	15.177	T	6.89726	OBFJJEJF_01476 hypothetical protein
165595	OBFJJEJF_01468	999	1040.5	3	3	3	2.88035	0	0	7.91307	7.91307	7.91307	T	3.59614	OBFJJEJF_01468 Holliday junction ATP-dependent DNA helicase RuvB
148569	OBFJJEJF_01466	2184	1945.37	3	3	3	3.368	0	0	4.23239	4.23239	4.23239	T	1.92344	OBFJJEJF_01466 putative protease YdcP
60580	OBFJJEJF_01459	1497	1304.58	4	4	4	4.58998	0	0	8.41501	8.41501	8.41501	T	3.82425	OBFJJEJF_01459 Carboxypeptidase 1
150935	OBFJJEJF_01446	1452	1259.1	2	2	2	2.3064	0	0	4.35947	4.35947	4.35947	T	1.98119	OBFJJEJF_01446 Xylosidase/arabinosidase
91712	OBFJJEJF_01443	972	732.861	2	2	2	2.65262	0	0	7.48987	7.48987	7.48987	T	3.40382	OBFJJEJF_01443 hypothetical protein
110662	OBFJJEJF_01424	1395	1501.69	2	2	2	1.85791	0	0	3.65525	3.65525	3.65525	T	1.66115	OBFJJEJF_01424 Multiple sugar-binding protein
72245	OBFJJEJF_01421	1902	2006.35	2	2	2	1.89598	0	0	2.73583	2.73583	2.73583	T	1.24331	OBFJJEJF_01421 Sensor histidine kinase YpdA
193040	OBFJJEJF_01412	1548	1508.66	2	2	2	2.05215	0	0	3.63835	3.63835	3.63835	T	1.65347	OBFJJEJF_01412 HTH-type transcriptional regulator YesS
107201	OBFJJEJF_01406	1074	942.056	2	2	2	2.28012	0	0	5.82665	5.82665	5.82665	T	2.64796	OBFJJEJF_01406 Erythritol/L-threitol dehydrogenase
187009	OBFJJEJF_01394	1419	1416.11	3	3	3	3.00611	0	0	5.81418	5.81418	5.81418	T	2.64229	OBFJJEJF_01394 FeS cluster assembly protein SufB
169866	OBFJJEJF_01393	765	675.131	2	2	2	2.26623	0	0	8.13032	8.13032	8.13032	T	3.69488	OBFJJEJF_01393 Vegetative protein 296
123876	OBFJJEJF_01389	1674	1584.23	3	3	3	3.17	0	0	5.19721	5.19721	5.19721	T	2.3619	OBFJJEJF_01389 hypothetical protein
91494	OBFJJEJF_01387	945	784.729	2	2	2	2.40848	0	0	6.99482	6.99482	6.99482	T	3.17884	OBFJJEJF_01387 Fe(3+)-citrate-binding protein YfmC
25767	OBFJJEJF_01382	1749	1857.3	2	2	2	1.88338	0	0	2.95539	2.95539	2.95539	T	1.34309	OBFJJEJF_01382 Putative multidrug export ATP-binding/permease protein
190489	OBFJJEJF_01375	597	527.701	2	2	2	2.26264	0	0	10.4018	10.4018	10.4018	T	4.72715	OBFJJEJF_01375 hypothetical protein
24352	OBFJJEJF_01362	873	897.801	2	2	2	1.94475	0	0	6.11386	6.11386	6.11386	T	2.77848	OBFJJEJF_01362 Serine/threonine phosphatase stp
220728	OBFJJEJF_01356	2169	1963.99	3	3	3	3.31315	0	0	4.19225	4.19225	4.19225	T	1.90519	OBFJJEJF_01356 hypothetical protein
195082	OBFJJEJF_01355	2022	1648.6	5	5	5	6.13248	0	0	8.32378	8.32378	8.32378	T	3.78279	OBFJJEJF_01355 hypothetical protein
182315	OBFJJEJF_01339	1047	842.596	2	2	2	2.48518	0	0	6.51443	6.51443	6.51443	T	2.96052	OBFJJEJF_01339 Fe(3+) ions import ATP-binding protein FbpC
169489	OBFJJEJF_01338	663	634.881	2	2	2	2.08858	0	0	8.64577	8.64577	8.64577	T	3.92912	OBFJJEJF_01338 Molybdenum transport system permease protein ModB
150412	OBFJJEJF_01336	867	994.172	2	2	2	1.74417	0	0	5.52121	5.52121	5.52121	T	2.50915	OBFJJEJF_01336 hypothetical protein
228582	OBFJJEJF_01323	1311	1133	3	3	3	3.47131	0	0	7.26703	7.26703	7.26703	T	3.30254	OBFJJEJF_01323 putative succinyl-diaminopimelate desuccinylase
186746	OBFJJEJF_01320	2250	2386.47	2	2	2	1.88563	0	0	2.30006	2.30006	2.30006	T	1.04528	OBFJJEJF_01320 Maltodextrin phosphorylase
137183	OBFJJEJF_01316	1401	1135.93	3	3	3	3.70007	0	0	7.24832	7.24832	7.24832	T	3.29404	OBFJJEJF_01316 ATP synthase subunit beta
38962	OBFJJEJF_01305	2289	2491.3	2	2	2	1.83759	0	0	2.20328	2.20328	2.20328	T	1.00129	OBFJJEJF_01305 Xanthine dehydrogenase molybdenum-binding subunit
104432	OBFJJEJF_01295	1389	1207.65	2	2	2	2.30033	0	0	4.54521	4.54521	4.54521	T	2.0656	OBFJJEJF_01295 Multidrug export protein MepA
49439	OBFJJEJF_01291	930	783.795	2	2	2	2.37307	0	0	7.00315	7.00315	7.00315	T	3.18262	OBFJJEJF_01291 putative HTH-type transcriptional regulator YbbH
229101	OBFJJEJF_01286	1455	1391.55	2	2	2	2.09119	0	0	3.94453	3.94453	3.94453	T	1.79262	OBFJJEJF_01286 Inosine-5'-monophosphate dehydrogenase
204709	OBFJJEJF_01284	444	345.196	3	3	3	3.85868	0	0	23.8518	23.8518	23.8518	T	10.8396	OBFJJEJF_01284 Organic hydroperoxide resistance transcriptional regulator
198856	OBFJJEJF_01283	1392	1297.46	5	5	5	5.36433	0	0	10.5765	10.5765	10.5765	T	4.80655	OBFJJEJF_01283 putative FAD-linked oxidoreductase YvdP
154828	OBFJJEJF_01279	903	769.413	3	3	3	3.52087	0	0	10.7011	10.7011	10.7011	T	4.86317	OBFJJEJF_01279 putative manganese catalase
93294	OBFJJEJF_01272	2646	2184.32	2	2	2	2.42272	0	0	2.51293	2.51293	2.51293	T	1.14201	OBFJJEJF_01272 Magnesium-transporting ATPase, P-type 1
230779	OBFJJEJF_01262	720	647.914	3	3	3	3.33378	0	0	12.7078	12.7078	12.7078	T	5.77513	OBFJJEJF_01262 tRNA threonylcarbamoyladenosine biosynthesis protein TsaB
180878	OBFJJEJF_01257	1209	1226.17	2	2	2	1.972	0	0	4.47657	4.47657	4.47657	T	2.03441	OBFJJEJF_01257 Aspartokinase
102862	OBFJJEJF_01252	528	416.905	2	2	2	2.53295	0	0	13.1661	13.1661	13.1661	T	5.98343	OBFJJEJF_01252 Putative sigma-54 modulation protein
96040	OBFJJEJF_01251	918	795.843	3	3	3	3.46048	0	0	10.3457	10.3457	10.3457	T	4.70167	OBFJJEJF_01251 Thioredoxin reductase
75618	OBFJJEJF_01249	498	456.628	2	2	2	2.18121	0	0	12.0208	12.0208	12.0208	T	5.46293	OBFJJEJF_01249 Transcriptional regulator SlyA
69239	OBFJJEJF_01248	297	171.16	2	2	2	3.47043	0	0	32.0696	32.0696	32.0696	T	14.5742	OBFJJEJF_01248 hypothetical protein
32106	OBFJJEJF_01244	360	306.531	2	2	2	2.34886	0	0	17.9069	17.9069	17.9069	T	8.13791	OBFJJEJF_01244 hypothetical protein
226053	OBFJJEJF_01240	1446	1325.19	10	10	10	10.9117	0	0	20.7104	20.7104	20.7104	T	9.41197	OBFJJEJF_01240 Serine protease Do-like HtrA
208827	OBFJJEJF_01239	2013	1629.28	3	3	3	3.70655	0	0	5.0535	5.0535	5.0535	T	2.29659	OBFJJEJF_01239 Transcriptional regulator LytR
155507	OBFJJEJF_01236	2193	1868.38	5	5	5	5.86873	0	0	7.34466	7.34466	7.34466	T	3.33782	OBFJJEJF_01236 Hyaluronan synthase
104184	OBFJJEJF_01233	1200	1147.01	2	2	2	2.09239	0	0	4.78551	4.78551	4.78551	T	2.1748	OBFJJEJF_01233 hypothetical protein
78089	OBFJJEJF_01231	1932	1788.02	2	2	2	2.16105	0	0	3.06989	3.06989	3.06989	T	1.39513	OBFJJEJF_01231 Acetolactate synthase large subunit
33394	OBFJJEJF_01228	150	40.6475	9	9	9	33.2124	0	0	607.68	607.68	607.68	T	276.164	OBFJJEJF_01228 hypothetical protein
207240	OBFJJEJF_01222	978	749.869	2	2	2	2.60846	0	0	7.31999	7.31999	7.31999	T	3.32661	OBFJJEJF_01222 Oligopeptide transport system permease protein OppB
68223	OBFJJEJF_01215	594	479.502	2	2	2	2.47757	0	0	11.4474	11.4474	11.4474	T	5.20233	OBFJJEJF_01215 Cytidylate kinase
10817	OBFJJEJF_01209	1020	1002.71	2	2	2	2.03449	0	0	5.4742	5.4742	5.4742	T	2.48778	OBFJJEJF_01209 Oligopeptide transport ATP-binding protein OppD
213251	OBFJJEJF_01206	1635	1470.79	2	2	2	2.2233	0	0	3.73204	3.73204	3.73204	T	1.69605	OBFJJEJF_01206 Oligopeptide-binding protein AppA
78908	OBFJJEJF_01196	846	905.852	2	2	2	1.86786	0	0	6.05953	6.05953	6.05953	T	2.75379	OBFJJEJF_01196 L-arabinose transport system permease protein AraQ
180089	OBFJJEJF_01186	690	866.401	2	2	2	1.59279	0	0	6.33544	6.33544	6.33544	T	2.87918	OBFJJEJF_01186 Transcriptional regulatory protein SrrA
171404	OBFJJEJF_01185	1497	1750.85	2	2	2	1.71002	0	0	3.13506	3.13506	3.13506	T	1.42475	OBFJJEJF_01185 Sensor histidine kinase YycG
153382	OBFJJEJF_01184	1158	979.702	2	2	2	2.36399	0	0	5.60276	5.60276	5.60276	T	2.54621	OBFJJEJF_01184 Glycerate kinase
139532	OBFJJEJF_01183	1392	1338.64	4	4	4	4.15944	0	0	8.2009	8.2009	8.2009	T	3.72695	OBFJJEJF_01183 Inner membrane permease YgbN
109010	OBFJJEJF_01181	1188	1032.31	2	2	2	2.30162	0	0	5.31721	5.31721	5.31721	T	2.41644	OBFJJEJF_01181 S-adenosylmethionine synthase
18531	OBFJJEJF_01173	1293	1285.04	5	5	5	5.03096	0	0	10.6787	10.6787	10.6787	T	4.853	OBFJJEJF_01173 UDP-N-acetylglucosamine 1-carboxyvinyltransferase 2
2922	OBFJJEJF_01172	2478	2558.2	3	3	3	2.90595	0	0	3.21849	3.21849	3.21849	T	1.46266	OBFJJEJF_01172 hypothetical protein
211116	OBFJJEJF_01171	699	722.966	6	6	6	5.8011	0	0	22.7771	22.7771	22.7771	T	10.3512	OBFJJEJF_01171 hypothetical protein
232004	OBFJJEJF_01086	1488	1903.1	11	11	11	8.60071	0	0	15.8634	15.8634	15.8634	T	7.20924	OBFJJEJF_01086 Putative aldehyde dehydrogenase AldA
214357	OBFJJEJF_01085	1374	1170.16	2	2	2	2.34839	0	0	4.69083	4.69083	4.69083	T	2.13178	OBFJJEJF_01085 Multidrug export protein MepA
197756	OBFJJEJF_01084	1767	1607.81	5	5	5	5.49505	0	0	8.53494	8.53494	8.53494	T	3.87876	OBFJJEJF_01084 Lipid A export ATP-binding/permease protein MsbA
176562	OBFJJEJF_01083	1740	1605.47	3	3	3	3.25138	0	0	5.12843	5.12843	5.12843	T	2.33065	OBFJJEJF_01083 Lipid A export ATP-binding/permease protein MsbA
155680	OBFJJEJF_01082	618	366.122	3	3	3	5.06389	0	0	22.4886	22.4886	22.4886	T	10.2201	OBFJJEJF_01082 putative HTH-type transcriptional regulator YvdT
32571	OBFJJEJF_01072	2940	2210.43	2	2	2	2.66012	0	0	2.48324	2.48324	2.48324	T	1.12853	OBFJJEJF_01072 putative type I restriction enzymeP M protein
175828	OBFJJEJF_01063	1089	917.181	2	2	2	2.37467	0	0	5.98468	5.98468	5.98468	T	2.71977	OBFJJEJF_01063 hypothetical protein
120776	OBFJJEJF_01060	411	418.897	3	3	3	2.94345	0	0	19.6553	19.6553	19.6553	T	8.93247	OBFJJEJF_01060 Inner membrane protein YbaN
4150	OBFJJEJF_01050	705	699.254	2	2	2	2.01644	0	0	7.84984	7.84984	7.84984	T	3.56741	OBFJJEJF_01050 hypothetical protein
224319	OBFJJEJF_01048	1566	1470.82	4	4	4	4.25884	0	0	7.46389	7.46389	7.46389	T	3.39201	OBFJJEJF_01048 Ubiquinone biosynthesis O-methyltransferase
38	OBFJJEJF_01031	1224	1114.24	2	2	2	2.19702	0	0	4.92627	4.92627	4.92627	T	2.23877	OBFJJEJF_01031 Arginine biosynthesis bifunctional protein ArgJ
168159	OBFJJEJF_01024	729	626.47	3	3	3	3.49099	0	0	13.1428	13.1428	13.1428	T	5.97281	OBFJJEJF_01024 Cell division protein DivIB
159024	OBFJJEJF_01023	1251	1127.32	5	5	5	5.54854	0	0	12.1727	12.1727	12.1727	T	5.53196	OBFJJEJF_01023 UDP-N-acetylglucosamine 1-carboxyvinyltransferase 1
129915	OBFJJEJF_01021	1347	1438.63	6	6	6	5.61785	0	0	11.4464	11.4464	11.4464	T	5.20188	OBFJJEJF_01021 UDP-N-acetylmuramoylalanine--D-glutamate ligase
113660	OBFJJEJF_01020	969	891.89	2	2	2	2.17292	0	0	6.15439	6.15439	6.15439	T	2.7969	OBFJJEJF_01020 Phospho-N-acetylmuramoyl-pentapeptide-transferase
101736	OBFJJEJF_01019	1761	1547.87	10	10	10	11.3769	0	0	17.7309	17.7309	17.7309	T	8.05793	OBFJJEJF_01019 Stage V sporulation protein D
80663	OBFJJEJF_01018	2193	2371.49	4	4	4	3.69894	0	0	4.62918	4.62918	4.62918	T	2.10376	OBFJJEJF_01018 Stage V sporulation protein D
54690	OBFJJEJF_01017	483	420.451	2	2	2	2.29753	0	0	13.0551	13.0551	13.0551	T	5.93297	OBFJJEJF_01017 Cell division protein FtsL
48384	OBFJJEJF_01016	939	890.741	5	5	5	5.27089	0	0	15.4058	15.4058	15.4058	T	7.00126	OBFJJEJF_01016 Ribosomal RNA small subunit methyltransferase H
178838	OBFJJEJF_01007	882	867.338	3	3	3	3.05071	0	0	9.49289	9.49289	9.49289	T	4.3141	OBFJJEJF_01007 Prolipoprotein diacylglyceryl transferase
154502	OBFJJEJF_01005	627	427.4	2	2	2	2.93402	0	0	12.8429	12.8429	12.8429	T	5.83651	OBFJJEJF_01005 putative formate transporter 1
75356	OBFJJEJF_01002	267	217.602	3	3	3	3.68104	0	0	37.8377	37.8377	37.8377	T	17.1956	OBFJJEJF_01002 Phosphocarrier protein HPr
38583	OBFJJEJF_00998	1098	933.384	2	2	2	2.35273	0	0	5.88079	5.88079	5.88079	T	2.67256	OBFJJEJF_00998 Adenine DNA glycosylase
25201	OBFJJEJF_00997	978	923.129	3	3	3	3.17832	0	0	8.91917	8.91917	8.91917	T	4.05337	OBFJJEJF_00997 Bifunctional ligase/repressor BirA
8878	OBFJJEJF_00995	936	868.359	4	4	4	4.31158	0	0	12.6423	12.6423	12.6423	T	5.74538	OBFJJEJF_00995 Ornithine carbamoyltransferase, catabolic
234856	OBFJJEJF_00994	1170	1154.36	4	4	4	4.0542	0	0	9.51009	9.51009	9.51009	T	4.32192	OBFJJEJF_00994 hypothetical protein
169251	OBFJJEJF_00988	441	331.701	2	2	2	2.65902	0	0	16.5481	16.5481	16.5481	T	7.52041	OBFJJEJF_00988 HTH-type transcriptional regulator CymR
159701	OBFJJEJF_00986	2367	2223.22	5	5	5	5.32337	0	0	6.1724	6.1724	6.1724	T	2.80509	OBFJJEJF_00986 Anaerobic ribonucleoside-triphosphate reductase
116190	OBFJJEJF_00984	777	714.131	2	2	2	2.17607	0	0	7.68631	7.68631	7.68631	T	3.49309	OBFJJEJF_00984 Photosystem I assembly protein Ycf3
25549	OBFJJEJF_00973	1020	951.263	4	4	4	4.28904	0	0	11.5405	11.5405	11.5405	T	5.24466	OBFJJEJF_00973 putative glycosyltransferase EpsJ
13082	OBFJJEJF_00972	771	568.874	3	3	3	4.06593	0	0	14.4734	14.4734	14.4734	T	6.57753	OBFJJEJF_00972 hypothetical protein
218759	OBFJJEJF_00969	1368	1243.49	2	2	2	2.20026	0	0	4.41422	4.41422	4.41422	T	2.00607	OBFJJEJF_00969 Multidrug export protein MepA
202375	OBFJJEJF_00968	981	738.655	3	3	3	3.98427	0	0	11.1467	11.1467	11.1467	T	5.06567	OBFJJEJF_00968 Putative aliphatic sulfonates transport permease protein SsuC
201855	OBFJJEJF_00925	1317	1341.22	2	2	2	1.96388	0	0	4.09256	4.09256	4.09256	T	1.85989	OBFJJEJF_00925 Ferredoxin
108239	OBFJJEJF_00917	1158	1176.69	2	2	2	1.96822	0	0	4.66479	4.66479	4.66479	T	2.11994	OBFJJEJF_00917 Cystathionine gamma-lyase
226988	OBFJJEJF_00906	2421	2236.36	2	2	2	2.16512	0	0	2.45445	2.45445	2.45445	T	1.11544	OBFJJEJF_00906 Lon protease 1
190130	OBFJJEJF_00903	2223	1984.26	3	3	3	3.36096	0	0	4.14944	4.14944	4.14944	T	1.88574	OBFJJEJF_00903 Methyl-accepting chemotaxis protein IV
158804	OBFJJEJF_00901	822	660.749	4	4	4	4.97617	0	0	16.6146	16.6146	16.6146	T	7.55059	OBFJJEJF_00901 hypothetical protein
136597	OBFJJEJF_00899	1104	1006.16	2	2	2	2.19449	0	0	5.45544	5.45544	5.45544	T	2.47926	OBFJJEJF_00899 putative L-ascorbate-6-phosphate lactonase UlaG
18006	OBFJJEJF_00887	1674	1345.15	2	2	2	2.48894	0	0	4.0806	4.0806	4.0806	T	1.85445	OBFJJEJF_00887 hypothetical protein
138603	OBFJJEJF_00878	747	528.284	2	2	2	2.82802	0	0	10.3903	10.3903	10.3903	T	4.72194	OBFJJEJF_00878 HTH-type transcriptional activator mta
29496	OBFJJEJF_00866	1371	1115.88	2	2	2	2.45725	0	0	4.919	4.919	4.919	T	2.23547	OBFJJEJF_00866 putative arabinose-binding protein
216883	OBFJJEJF_00862	717	735.663	2	2	2	1.94926	0	0	7.46134	7.46134	7.46134	T	3.39085	OBFJJEJF_00862 Penicillin-binding protein 1F
196640	OBFJJEJF_00859	585	395.449	7	7	7	10.3553	0	0	48.5818	48.5818	48.5818	T	22.0783	OBFJJEJF_00859 hypothetical protein
84860	OBFJJEJF_00849	2085	2165.2	3	3	3	2.88888	0	0	3.80267	3.80267	3.80267	T	1.72815	OBFJJEJF_00849 Ascorbate-specific phosphotransferase enzyme IIA component
82366	OBFJJEJF_00830	402	245.637	2	2	2	3.27313	0	0	22.3461	22.3461	22.3461	T	10.1553	OBFJJEJF_00830 Lichenan-specific phosphotransferase enzyme IIA component
77104	OBFJJEJF_00829	1449	1460.65	2	2	2	1.98405	0	0	3.75794	3.75794	3.75794	T	1.70782	OBFJJEJF_00829 Aryl-phospho-beta-D-glucosidase BglH
205029	OBFJJEJF_00820	2004	2046.98	4	4	4	3.91602	0	0	5.36306	5.36306	5.36306	T	2.43728	OBFJJEJF_00820 Chaperone protein HtpG
155222	OBFJJEJF_00816	972	1144.6	2	2	2	1.69841	0	0	4.79559	4.79559	4.79559	T	2.17939	OBFJJEJF_00816 Foldase protein PrsA 1
104924	OBFJJEJF_00810	1446	1213.19	4	4	4	4.76759	0	0	9.04891	9.04891	9.04891	T	4.11233	OBFJJEJF_00810 Glycogen synthase
87564	OBFJJEJF_00809	807	586.834	2	2	2	2.75035	0	0	9.35363	9.35363	9.35363	T	4.25082	OBFJJEJF_00809 Stage 0 sporulation protein A
62087	OBFJJEJF_00807	1086	824.021	2	2	2	2.63585	0	0	6.66127	6.66127	6.66127	T	3.02726	OBFJJEJF_00807 D-xylose dehydrogenase
144226	OBFJJEJF_00771	2229	2345.65	2	2	2	1.90054	0	0	2.34009	2.34009	2.34009	T	1.06347	OBFJJEJF_00771 Alpha-galactosidase
69990	OBFJJEJF_00766	1323	1148.32	2	2	2	2.30424	0	0	4.78006	4.78006	4.78006	T	2.17233	OBFJJEJF_00766 Alpha-galactosidase
40077	OBFJJEJF_00763	2061	1932.07	8	8	8	8.53386	0	0	11.3641	11.3641	11.3641	T	5.16446	OBFJJEJF_00763 Formate acetyltransferase
224676	OBFJJEJF_00757	663	542.478	3	3	3	3.66651	0	0	15.1776	15.1776	15.1776	T	6.89758	OBFJJEJF_00757 Chromosome-anchoring protein RacA
189781	OBFJJEJF_00753	2061	1987.46	2	2	2	2.07401	0	0	2.76183	2.76183	2.76183	T	1.25513	OBFJJEJF_00753 Cyclic-di-AMP phosphodiesterase GdpP
141155	OBFJJEJF_00749	1518	1465.55	3	3	3	3.10736	0	0	5.61805	5.61805	5.61805	T	2.55315	OBFJJEJF_00749 Trifunctional nucleotide phosphoesterase protein YfkN
93062	OBFJJEJF_00745	1107	973.383	3	3	3	3.41181	0	0	8.45869	8.45869	8.45869	T	3.8441	OBFJJEJF_00745 hypothetical protein
224502	OBFJJEJF_00737	1641	1810.29	2	2	2	1.81297	0	0	3.03212	3.03212	3.03212	T	1.37797	OBFJJEJF_00737 Nickel-binding periplasmic protein
183610	OBFJJEJF_00734	2502	2267.14	2	2	2	2.20719	0	0	2.42113	2.42113	2.42113	T	1.1003	OBFJJEJF_00734 Oligosaccharide 4-alpha-D-glucosyltransferase
153923	OBFJJEJF_00733	828	641.538	2	2	2	2.5813	0	0	8.55605	8.55605	8.55605	T	3.88835	OBFJJEJF_00733 HTH-type transcriptional activator RhaS
50355	OBFJJEJF_00726	2070	1954.18	2	2	2	2.11854	0	0	2.80887	2.80887	2.80887	T	1.27651	OBFJJEJF_00726 DNA topoisomerase 1
231176	OBFJJEJF_00723	780	665.264	2	2	2	2.34493	0	0	8.2509	8.2509	8.2509	T	3.74967	OBFJJEJF_00723 hypothetical protein
205648	OBFJJEJF_00721	1035	1358.25	2	2	2	1.52402	0	0	4.04127	4.04127	4.04127	T	1.83658	OBFJJEJF_00721 UDP-glucose 4-epimerase
70603	OBFJJEJF_00711	234	106.839	2	2	2	4.38042	0	0	51.3766	51.3766	51.3766	T	23.3484	OBFJJEJF_00711 putative protein-export membrane protein SecG
67208	OBFJJEJF_00710	2142	2060.71	2	2	2	2.0789	0	0	2.66367	2.66367	2.66367	T	1.21052	OBFJJEJF_00710 Ribonuclease R
117175	OBFJJEJF_00695	1692	1537.38	3	3	3	3.30171	0	0	5.35556	5.35556	5.35556	T	2.43387	OBFJJEJF_00695 Phosphoenolpyruvate carboxykinase [ATP]
75122	OBFJJEJF_00691	179	95.6668	2	2	2	3.74216	0	0	57.3766	57.3766	57.3766	T	26.0751	OBFJJEJF_00691 6S
72403	OBFJJEJF_00690	2277	2318.11	3	3	3	2.94679	0	0	3.55183	3.55183	3.55183	T	1.61415	OBFJJEJF_00690 Amidase enhancer
45446	OBFJJEJF_00689	1704	1623.71	4	4	4	4.19779	0	0	6.7611	6.7611	6.7611	T	3.07262	OBFJJEJF_00689 Serine protease AprX
14778	OBFJJEJF_00687	1011	1040.6	3	3	3	2.91467	0	0	7.91232	7.91232	7.91232	T	3.5958	OBFJJEJF_00687 Deoxyguanosinetriphosphate triphosphohydrolase-like protein
2412	OBFJJEJF_00686	1773	1675.02	2	2	2	2.11699	0	0	3.27699	3.27699	3.27699	T	1.48925	OBFJJEJF_00686 DNA primase
218690	OBFJJEJF_00685	1209	1273.73	3	3	3	2.84753	0	0	6.4641	6.4641	6.4641	T	2.93765	OBFJJEJF_00685 RNA polymerase sigma factor SigA
165140	OBFJJEJF_00681	555	498.063	6	6	6	6.6859	0	0	33.0623	33.0623	33.0623	T	15.0253	OBFJJEJF_00681 hypothetical protein
158015	OBFJJEJF_00680	414	292.146	8	8	8	11.3368	0	0	75.1547	75.1547	75.1547	T	34.1545	OBFJJEJF_00680 RNaseP_bact_a
141703	OBFJJEJF_00678	1467	1664.21	2	2	2	1.763	0	0	3.29828	3.29828	3.29828	T	1.49893	OBFJJEJF_00678 L-2-hydroxyglutarate oxidase LhgO
87675	OBFJJEJF_00674	906	726.461	2	2	2	2.49428	0	0	7.55585	7.55585	7.55585	T	3.4338	OBFJJEJF_00674 HTH-type transcriptional regulator CynR
76574	OBFJJEJF_00673	1335	1295.46	5	5	5	5.15261	0	0	10.5928	10.5928	10.5928	T	4.81398	OBFJJEJF_00673 hypothetical protein
193528	OBFJJEJF_00663	1818	1553.53	3	3	3	3.51071	0	0	5.29989	5.29989	5.29989	T	2.40857	OBFJJEJF_00663 hypothetical protein
44679	OBFJJEJF_00649	402	323.869	2	2	2	2.48248	0	0	16.9483	16.9483	16.9483	T	7.70226	OBFJJEJF_00649 RNA polymerase sigma-K factor
17185	OBFJJEJF_00645	1476	1327.96	2	2	2	2.22296	0	0	4.13343	4.13343	4.13343	T	1.87846	OBFJJEJF_00645 PTS system glucose-specific EIICBA component
137550	OBFJJEJF_00631	711	755.123	2	2	2	1.88314	0	0	7.26905	7.26905	7.26905	T	3.30347	OBFJJEJF_00631 GTP pyrophosphokinase YwaC
104736	OBFJJEJF_00628	1092	1030.57	2	2	2	2.11922	0	0	5.32622	5.32622	5.32622	T	2.42053	OBFJJEJF_00628 hypothetical protein
91460	OBFJJEJF_00627	1752	1405.63	2	2	2	2.49284	0	0	3.90504	3.90504	3.90504	T	1.77467	OBFJJEJF_00627 Multidrug resistance protein MdtE
45135	OBFJJEJF_00623	993	909.366	2	2	2	2.18394	0	0	6.03611	6.03611	6.03611	T	2.74315	OBFJJEJF_00623 hypothetical protein
181122	OBFJJEJF_00614	1050	1268.32	3	3	3	2.4836	0	0	6.49169	6.49169	6.49169	T	2.95019	OBFJJEJF_00614 hypothetical protein
147058	OBFJJEJF_00611	1602	1909.81	2	2	2	1.67766	0	0	2.87413	2.87413	2.87413	T	1.30617	OBFJJEJF_00611 Peptidoglycan endopeptidase RipA
110524	OBFJJEJF_00608	1017	960.671	2	2	2	2.11727	0	0	5.71375	5.71375	5.71375	T	2.59665	OBFJJEJF_00608 putative ABC transporter permease protein
65175	OBFJJEJF_00604	2313	2239.84	2	2	2	2.06532	0	0	2.45063	2.45063	2.45063	T	1.1137	OBFJJEJF_00604 2,3-dimethylmalate dehydratase large subunit
12021	OBFJJEJF_00601	2727	2385.6	3	3	3	3.42932	0	0	3.45135	3.45135	3.45135	T	1.56849	OBFJJEJF_00601 DNA translocase SpoIIIE
197334	OBFJJEJF_00599	1464	1232.67	3	3	3	3.563	0	0	6.67944	6.67944	6.67944	T	3.03551	OBFJJEJF_00599 UDP-N-acetylmuramoyl-L-alanyl-D-glutamate--2,6-diaminopimelate ligase
136291	OBFJJEJF_00596	492	454.574	2	2	2	2.16466	0	0	12.0751	12.0751	12.0751	T	5.48761	OBFJJEJF_00596 Peptide deformylase
129898	OBFJJEJF_00595	957	893.126	2	2	2	2.14303	0	0	6.14587	6.14587	6.14587	T	2.79303	OBFJJEJF_00595 Methionyl-tRNA formyltransferase
92431	OBFJJEJF_00592	1038	781.659	2	2	2	2.65589	0	0	7.02228	7.02228	7.02228	T	3.19132	OBFJJEJF_00592 putative dual-specificity RNA methyltransferase RlmN
79765	OBFJJEJF_00591	807	669.222	3	3	3	3.61763	0	0	12.3032	12.3032	12.3032	T	5.59125	OBFJJEJF_00591 Serine/threonine phosphatase stp
33370	OBFJJEJF_00588	663	478.95	2	2	2	2.76855	0	0	11.4605	11.4605	11.4605	T	5.20831	OBFJJEJF_00588 Ribulose-phosphate 3-epimerase
9041	OBFJJEJF_00585	840	635.948	2	2	2	2.64173	0	0	8.63126	8.63126	8.63126	T	3.92253	OBFJJEJF_00585 Pyridoxine/pyridoxal/pyridoxamine kinase
202289	OBFJJEJF_00580	1350	1239.89	3	3	3	3.26642	0	0	6.64055	6.64055	6.64055	T	3.01784	OBFJJEJF_00580 Signal recognition particle protein
185936	OBFJJEJF_00579	243	120.426	2	2	2	4.03567	0	0	45.5801	45.5801	45.5801	T	20.7142	OBFJJEJF_00579 30S ribosomal protein S16
163121	OBFJJEJF_00575	348	206.416	4	4	4	6.74366	0	0	53.1842	53.1842	53.1842	T	24.1699	OBFJJEJF_00575 50S ribosomal protein L19
151296	OBFJJEJF_00573	843	636.836	2	2	2	2.64746	0	0	8.61923	8.61923	8.61923	T	3.91706	OBFJJEJF_00573 Ribosome biogenesis GTPase A
49712	OBFJJEJF_00564	1227	1070.32	2	2	2	2.29277	0	0	5.12838	5.12838	5.12838	T	2.33063	OBFJJEJF_00564 hypothetical protein
229880	OBFJJEJF_00559	1476	1257.16	10	10	10	11.7408	0	0	21.8311	21.8311	21.8311	T	9.92127	OBFJJEJF_00559 Stage IV sporulation protein A
212246	OBFJJEJF_00558	1602	1605.98	4	4	4	3.99009	0	0	6.83574	6.83574	6.83574	T	3.10655	OBFJJEJF_00558 Ribonuclease
176218	OBFJJEJF_00555	2640	2596.38	5	5	5	5.084	0	0	5.28527	5.28527	5.28527	T	2.40192	OBFJJEJF_00555 Alanine--tRNA ligase
138618	OBFJJEJF_00552	1245	1082.09	3	3	3	3.45164	0	0	7.60891	7.60891	7.60891	T	3.45791	OBFJJEJF_00552 hypothetical protein
195492	OBFJJEJF_00537	1449	1303.52	3	3	3	3.3348	0	0	6.31637	6.31637	6.31637	T	2.87051	OBFJJEJF_00537 tRNA-2-methylthio-N(6)-dimethylallyladenosine synthase
23712	OBFJJEJF_00526	792	681.137	4	4	4	4.65105	0	0	16.1173	16.1173	16.1173	T	7.32459	OBFJJEJF_00526 Septum site-determining protein MinD
9892	OBFJJEJF_00524	1125	882.512	3	3	3	3.82431	0	0	9.32967	9.32967	9.32967	T	4.23992	OBFJJEJF_00524 Rod shape-determining protein RodA
184851	OBFJJEJF_00518	522	382.793	2	2	2	2.72732	0	0	14.3394	14.3394	14.3394	T	6.51664	OBFJJEJF_00518 Cell division protein SepF
178179	OBFJJEJF_00517	1089	1152.23	2	2	2	1.89025	0	0	4.76383	4.76383	4.76383	T	2.16495	OBFJJEJF_00517 3-dehydroquinate synthase
65358	OBFJJEJF_00506	1158	1192.84	2	2	2	1.94159	0	0	4.60166	4.60166	4.60166	T	2.09125	OBFJJEJF_00506 hypothetical protein
36618	OBFJJEJF_00504	1818	1600.66	4	4	4	4.54314	0	0	6.85848	6.85848	6.85848	T	3.11688	OBFJJEJF_00504 Glutamine--fructose-6-phosphate aminotransferase [isomerizing]
133345	OBFJJEJF_00493	327	212.532	2	2	2	3.07719	0	0	25.8269	25.8269	25.8269	T	11.7372	OBFJJEJF_00493 hypothetical protein
110841	OBFJJEJF_00487	234	124.556	2	2	2	3.75734	0	0	44.0687	44.0687	44.0687	T	20.0273	OBFJJEJF_00487 hypothetical protein
138155	OBFJJEJF_00457	621	583.898	2	2	2	2.12709	0	0	9.40067	9.40067	9.40067	T	4.27219	OBFJJEJF_00457 LexA repressor
218035	OBFJJEJF_00439	1749	1617.88	2	2	2	2.16209	0	0	3.39274	3.39274	3.39274	T	1.54185	OBFJJEJF_00439 Putative multidrug export ATP-binding/permease protein
197212	OBFJJEJF_00438	1773	1922.33	3	3	3	2.76696	0	0	4.28311	4.28311	4.28311	T	1.94649	OBFJJEJF_00438 putative ABC transporter ATP-binding protein
62389	OBFJJEJF_00431	930	926.561	2	2	2	2.00742	0	0	5.92409	5.92409	5.92409	T	2.69224	OBFJJEJF_00431 hypothetical protein
73914	OBFJJEJF_00393	1065	945.632	2	2	2	2.25246	0	0	5.80462	5.80462	5.80462	T	2.63795	OBFJJEJF_00393 D-alanine--D-alanine ligase
186392	OBFJJEJF_00379	1533	1540.15	2	2	2	1.99071	0	0	3.56395	3.56395	3.56395	T	1.61966	OBFJJEJF_00379 putative endopeptidase
167952	OBFJJEJF_00378	1362	1382.6	4	4	4	3.9404	0	0	7.94016	7.94016	7.94016	T	3.60845	OBFJJEJF_00378 Multidrug export protein MepA
151504	OBFJJEJF_00377	2268	2228.36	2	2	2	2.03558	0	0	2.46327	2.46327	2.46327	T	1.11945	OBFJJEJF_00377 Sensor protein kinase WalK
67372	OBFJJEJF_00370	960	877.015	2	2	2	2.18925	0	0	6.25877	6.25877	6.25877	T	2.84434	OBFJJEJF_00370 L-lactate dehydrogenase 1
149787	OBFJJEJF_00356	309	284.597	2	2	2	2.17149	0	0	19.2871	19.2871	19.2871	T	8.76512	OBFJJEJF_00356 hypothetical protein
73043	OBFJJEJF_00349	657	521.595	3	3	3	3.77879	0	0	15.7853	15.7853	15.7853	T	7.17373	OBFJJEJF_00349 hypothetical protein
15510	OBFJJEJF_00345	1638	1386.02	4	4	4	4.72721	0	0	7.92058	7.92058	7.92058	T	3.59956	OBFJJEJF_00345 hypothetical protein
233319	OBFJJEJF_00344	873	781.36	2	2	2	2.23456	0	0	7.02497	7.02497	7.02497	T	3.19254	OBFJJEJF_00344 Cobalt transport protein CbiQ
67209	OBFJJEJF_00328	609	417.646	3	3	3	4.37452	0	0	19.7142	19.7142	19.7142	T	8.95923	OBFJJEJF_00328 hypothetical protein
15419	OBFJJEJF_00323	579	582.906	2	2	2	1.9866	0	0	9.41666	9.41666	9.41666	T	4.27946	OBFJJEJF_00323 ECF RNA polymerase sigma factor SigK
7961	OBFJJEJF_00322	1470	1686.4	4	4	4	3.48672	0	0	6.50977	6.50977	6.50977	T	2.95841	OBFJJEJF_00322 hypothetical protein
26128	OBFJJEJF_00300	1362	1176.48	3	3	3	3.47307	0	0	6.99845	6.99845	6.99845	T	3.18049	OBFJJEJF_00300 Soluble pyridine nucleotide transhydrogenase
9672	OBFJJEJF_00299	570	437.175	2	2	2	2.60765	0	0	12.5557	12.5557	12.5557	T	5.70601	OBFJJEJF_00299 hypothetical protein
214462	OBFJJEJF_00297	1302	1107.32	2	2	2	2.35162	0	0	4.95703	4.95703	4.95703	T	2.25275	OBFJJEJF_00297 hypothetical protein
177831	OBFJJEJF_00294	1644	1340.69	2	2	2	2.45247	0	0	4.09418	4.09418	4.09418	T	1.86063	OBFJJEJF_00294 Cyclic di-GMP phosphodiesterase Gmr
131551	OBFJJEJF_00288	234	139.065	3	3	3	5.04798	0	0	59.2063	59.2063	59.2063	T	26.9067	OBFJJEJF_00288 hypothetical protein
128180	OBFJJEJF_00287	1674	1355.4	2	2	2	2.47012	0	0	4.04976	4.04976	4.04976	T	1.84044	OBFJJEJF_00287 Serine protease AprX
101829	OBFJJEJF_00285	1839	1722.3	3	3	3	3.20328	0	0	4.78056	4.78056	4.78056	T	2.17256	OBFJJEJF_00285 hypothetical protein
17425	OBFJJEJF_00274	357	190.667	2	2	2	3.74475	0	0	28.7886	28.7886	28.7886	T	13.0831	OBFJJEJF_00274 50S ribosomal protein L20
9608	OBFJJEJF_00272	498	337.965	2	2	2	2.94705	0	0	16.2414	16.2414	16.2414	T	7.38101	OBFJJEJF_00272 Translation initiation factor IF-3
198607	OBFJJEJF_00267	1140	1194.42	2	2	2	1.90888	0	0	4.59557	4.59557	4.59557	T	2.08849	OBFJJEJF_00267 Branched-chain-amino-acid aminotransferase 2
160038	OBFJJEJF_00249	1770	1827.44	6	6	6	5.81141	0	0	9.01102	9.01102	9.01102	T	4.09511	OBFJJEJF_00249 Arginine--tRNA ligase
103430	OBFJJEJF_00244	453	824.634	2	2	2	1.09867	0	0	6.65633	6.65633	6.65633	T	3.02501	OBFJJEJF_00244 Transcriptional repressor NrdR
93859	OBFJJEJF_00242	825	526.531	2	2	2	3.13372	0	0	10.4249	10.4249	10.4249	T	4.73766	OBFJJEJF_00242 hypothetical protein
76515	OBFJJEJF_00239	903	767.744	4	4	4	4.70469	0	0	14.2991	14.2991	14.2991	T	6.49832	OBFJJEJF_00239 Membrane lipoprotein TpN32
56975	OBFJJEJF_00237	1134	1193.49	2	2	2	1.90031	0	0	4.59916	4.59916	4.59916	T	2.09011	OBFJJEJF_00237 Methionine import ATP-binding protein MetN 2
43229	OBFJJEJF_00236	1404	1259.72	2	2	2	2.22907	0	0	4.35734	4.35734	4.35734	T	1.98022	OBFJJEJF_00236 Beta-Ala-Xaa dipeptidase
205253	OBFJJEJF_00230	741	836.942	2	2	2	1.77073	0	0	6.55844	6.55844	6.55844	T	2.98052	OBFJJEJF_00230 RNA polymerase sigma-35 factor
196022	OBFJJEJF_00229	894	784.226	6	6	6	6.83986	0	0	20.9979	20.9979	20.9979	T	9.54262	OBFJJEJF_00229 hypothetical protein
58341	OBFJJEJF_00220	744	687.856	2	2	2	2.16324	0	0	7.97992	7.97992	7.97992	T	3.62652	OBFJJEJF_00220 Glutamine transport ATP-binding protein GlnQ
20692	OBFJJEJF_00216	2319	2275.87	3	3	3	3.05685	0	0	3.61775	3.61775	3.61775	T	1.64411	OBFJJEJF_00216 Lon protease 1
230577	OBFJJEJF_00215	1302	1126.07	3	3	3	3.46872	0	0	7.31179	7.31179	7.31179	T	3.32289	OBFJJEJF_00215 ATP-dependent Clp protease ATP-binding subunit ClpX
156760	OBFJJEJF_00211	1446	1314.34	2	2	2	2.20035	0	0	4.17628	4.17628	4.17628	T	1.89793	OBFJJEJF_00211 hypothetical protein
101129	OBFJJEJF_00206	1557	1462.78	5	5	5	5.32206	0	0	9.38117	9.38117	9.38117	T	4.26333	OBFJJEJF_00206 Galactose/methyl galactoside import ATP-binding protein MglA
82465	OBFJJEJF_00205	1122	1024.94	5	5	5	5.47351	0	0	13.3887	13.3887	13.3887	T	6.08458	OBFJJEJF_00205 D-galactose-binding periplasmic protein
22409	OBFJJEJF_00201	1623	1754.27	2	2	2	1.85034	0	0	3.12895	3.12895	3.12895	T	1.42197	OBFJJEJF_00201 putative response regulatory protein
221916	OBFJJEJF_00175	927	623.041	3	3	3	4.46359	0	0	13.2151	13.2151	13.2151	T	6.00568	OBFJJEJF_00175 hypothetical protein
193341	OBFJJEJF_00171	1236	1058.12	3	3	3	3.50433	0	0	7.7813	7.7813	7.7813	T	3.53626	OBFJJEJF_00171 D-alanyl-D-alanine carboxypeptidase DacF
111995	OBFJJEJF_00164	756	830.762	2	2	2	1.82002	0	0	6.60723	6.60723	6.60723	T	3.0027	OBFJJEJF_00164 hypothetical protein
96166	OBFJJEJF_00162	1920	1478.45	2	2	2	2.59731	0	0	3.71268	3.71268	3.71268	T	1.68725	OBFJJEJF_00162 PTS system fructose-specific EIIABC component
73329	OBFJJEJF_00161	918	805.205	4	4	4	4.56033	0	0	13.6339	13.6339	13.6339	T	6.19599	OBFJJEJF_00161 Tagatose-6-phosphate kinase
46986	OBFJJEJF_00158	1614	1677.46	3	3	3	2.88651	0	0	4.90835	4.90835	4.90835	T	2.23063	OBFJJEJF_00158 3',5'-cyclic adenosine monophosphate phosphodiesterase CpdA
24006	OBFJJEJF_00156	1173	1260.42	2	2	2	1.86129	0	0	4.35494	4.35494	4.35494	T	1.97913	OBFJJEJF_00156 Cyclopropane-fatty-acyl-phospholipid synthase
204240	OBFJJEJF_00151	1638	1352.6	6	6	6	7.26603	0	0	12.1744	12.1744	12.1744	T	5.53275	OBFJJEJF_00151 Thioredoxin reductase
173814	OBFJJEJF_00148	1092	1020.67	2	2	2	2.13977	0	0	5.37788	5.37788	5.37788	T	2.44401	OBFJJEJF_00148 Tryptophan--tRNA ligase 2
160583	OBFJJEJF_00147	2436	2445.37	4	4	4	3.98467	0	0	4.48933	4.48933	4.48933	T	2.0402	OBFJJEJF_00147 Methionine synthase
131762	OBFJJEJF_00146	645	545.537	2	2	2	2.36464	0	0	10.0617	10.0617	10.0617	T	4.57261	OBFJJEJF_00146 hypothetical protein
89725	OBFJJEJF_00142	1035	1228.01	3	3	3	2.52848	0	0	6.70479	6.70479	6.70479	T	3.04703	OBFJJEJF_00142 hypothetical protein
72641	OBFJJEJF_00140	1353	1115.38	3	3	3	3.6391	0	0	7.3818	7.3818	7.3818	T	3.35471	OBFJJEJF_00140 Cell division protein FtsZ
45573	OBFJJEJF_00138	783	578.201	2	2	2	2.7084	0	0	9.4933	9.4933	9.4933	T	4.31429	OBFJJEJF_00138 hypothetical protein
35815	OBFJJEJF_00137	777	766.652	2	2	2	2.02699	0	0	7.15974	7.15974	7.15974	T	3.25379	OBFJJEJF_00137 Glucose-1-phosphate cytidylyltransferase
26148	OBFJJEJF_00136	1077	962.178	2	2	2	2.23867	0	0	5.7048	5.7048	5.7048	T	2.59258	OBFJJEJF_00136 CDP-glucose 4,6-dehydratase
234237	OBFJJEJF_00134	840	877.343	4	4	4	3.82974	0	0	12.5129	12.5129	12.5129	T	5.68654	OBFJJEJF_00134 hypothetical protein
4879	OBFJJEJF_00114	912	760.665	4	4	4	4.7958	0	0	14.4322	14.4322	14.4322	T	6.5588	OBFJJEJF_00114 4-diphosphocytidyl-2-C-methyl-D-erythritol kinase
197913	OBFJJEJF_00109	3042	3073.37	4	4	4	3.95917	0	0	3.572	3.572	3.572	T	1.62332	OBFJJEJF_00109 Swarming motility protein SwrC
154141	OBFJJEJF_00107	2700	2884.38	3	3	3	2.80823	0	0	2.85453	2.85453	2.85453	T	1.29726	OBFJJEJF_00107 Calcium-transporting ATPase 1
29676	OBFJJEJF_00099	1122	1035.88	2	2	2	2.16628	0	0	5.29893	5.29893	5.29893	T	2.40813	OBFJJEJF_00099 Dihydroorotate dehydrogenase
132139	OBFJJEJF_00087	738	816.536	2	2	2	1.80764	0	0	6.72234	6.72234	6.72234	T	3.05501	OBFJJEJF_00087 tRNA1(Val) (adenine(37)-N6)-methyltransferase
99567	OBFJJEJF_00084	1629	1130.1	2	2	2	2.88294	0	0	4.85713	4.85713	4.85713	T	2.20735	OBFJJEJF_00084 putative response regulatory protein
80118	OBFJJEJF_00083	1038	1110.93	2	2	2	1.8687	0	0	4.94093	4.94093	4.94093	T	2.24543	OBFJJEJF_00083 Sensor histidine kinase YehU
50240	OBFJJEJF_00081	975	960.289	2	2	2	2.03064	0	0	5.71602	5.71602	5.71602	T	2.59768	OBFJJEJF_00081 Ribose import binding protein RbsB
496	OBFJJEJF_00077	1470	1534.38	2	2	2	1.91608	0	0	3.57736	3.57736	3.57736	T	1.62575	OBFJJEJF_00077 Arginine decarboxylase
3476	OBFJJEJF_00049	1353	1231.11	2	2	2	2.19802	0	0	4.45861	4.45861	4.45861	T	2.02624	OBFJJEJF_00049 Putrescine aminotransferase
215563	OBFJJEJF_00047	840	701.891	2	2	2	2.39353	0	0	7.82035	7.82035	7.82035	T	3.55401	OBFJJEJF_00047 hypothetical protein
184172	OBFJJEJF_00044	1089	925.41	3	3	3	3.53033	0	0	8.89719	8.89719	8.89719	T	4.04338	OBFJJEJF_00044 Purine catabolism regulatory protein
162230	OBFJJEJF_00042	909	676.564	3	3	3	4.03066	0	0	12.1696	12.1696	12.1696	T	5.53057	OBFJJEJF_00042 Cell division protein FtsX
150975	OBFJJEJF_00041	312	205.871	4	4	4	6.06204	0	0	53.3249	53.3249	53.3249	T	24.2338	OBFJJEJF_00041 hypothetical protein
146691	OBFJJEJF_00040	1299	1287.96	2	2	2	2.01714	0	0	4.2618	4.2618	4.2618	T	1.9368	OBFJJEJF_00040 putative CtpA-like serine protease
91525	OBFJJEJF_00036	1998	1870.99	3	3	3	3.20366	0	0	4.40064	4.40064	4.40064	T	1.9999	OBFJJEJF_00036 Ferrous iron transport protein B
156726	OBFJJEJF_00020	2367	2151.88	2	2	2	2.19994	0	0	2.55081	2.55081	2.55081	T	1.15923	OBFJJEJF_00020 Pyrogallol hydroxytransferase large subunit
216620	OBFJJEJF_00004	1341	1047.87	2	2	2	2.55948	0	0	5.23828	5.23828	5.23828	T	2.38057	OBFJJEJF_00004 hypothetical protein
200528	OBFJJEJF_00003	6153	5609.91	11	11	11	12.0649	0	0	5.38149	5.38149	5.38149	T	2.44565	OBFJJEJF_00003 hypothetical protein
52847	NABHMFJJ_02270	375	242.416	4	4	4	6.18772	0	0	45.2861	45.2861	45.2861	T	20.5806	NABHMFJJ_02270 RNaseP_bact_a
207217	NABHMFJJ_00354	360	210.968	2	2	2	3.41285	0	0	26.0184	26.0184	26.0184	T	11.8242	NABHMFJJ_00354 transfer-messenger RNA, SsrA
230898	lcl|HG326223.1_cds_CDG14335.1_3737	357	168.268	2	2	2	4.24324	0	0	32.6208	32.6208	32.6208	T	14.8247	lcl|HG326223.1_cds_CDG14335.1_3737 [gene=rpsM] [protein=30S ribosomal subunit protein S13] [protein_id=CDG14335.1] [location=complement(4026662..4027018)]
235801	lcl|HG326223.1_cds_CDG10783.1_185	1383	1103.87	2	2	2	2.50574	0	0	4.97255	4.97255	4.97255	T	2.2598	lcl|HG326223.1_cds_CDG10783.1_185 [gene=mltD] [protein=predicted membrane-bound lytic mureintransglycosylase D] [protein_id=CDG10783.1] [location=complement(217370..218752)]
123022	lcl|FP236843.1_cds_CAX58806.1_1275	444	298.222	2	2	2	2.97765	0	0	18.4059	18.4059	18.4059	T	8.36466	lcl|FP236843.1_cds_CAX58806.1_1275 [gene=fur] [protein=Ferric uptake regulation protein] [protein_id=CAX58806.1] [location=complement(1450614..1451057)]
108507	lcl|CP003278.1_cds_STBHUCCB_47780_4576	2499	2723.51	6	6	6	5.50539	0	0	6.04627	6.04627	6.04627	T	2.74776	lcl|CP003278.1_cds_STBHUCCB_47780_4576 [gene=STBHUCCB_47780] [protein=Outer membrane usher protein sefC] [protein_id=AEZ48339.1] [location=4657898..4660396]
161349	lcl|CP003278.1_cds_STBHUCCB_36590_3514	366	220.215	2	2	2	3.32403	0	0	24.9258	24.9258	24.9258	T	11.3277	lcl|CP003278.1_cds_STBHUCCB_36590_3514 [gene=STBHUCCB_36590] [protein=hypothetical protein] [protein_id=AEZ47277.1] [location=complement(3560080..3560445)]
149744	lcl|CP003278.1_cds_STBHUCCB_20780_1996	2283	1979.06	2	2	2	2.30716	0	0	2.77356	2.77356	2.77356	T	1.26046	lcl|CP003278.1_cds_STBHUCCB_20780_1996 [gene=STBHUCCB_20780] [protein=hypothetical protein] [protein_id=AEZ45759.1] [location=2010050..2012332]
97637	lcl|CP002038.1_cds_ABF-0014969_4258	1260	1102.45	2	2	2	2.28582	0	0	4.97894	4.97894	4.97894	T	2.26271	lcl|CP002038.1_cds_ABF-0014969_4258 [gene=rho] [protein=transcription termination factor] [protein_id=ADN00461.1] [location=complement(4567084..4568343)]
105885	lcl|CP001657.1_cds_PC1_3816_3768	702	487.795	3	3	3	4.31739	0	0	16.8791	16.8791	16.8791	T	7.67082	lcl|CP001657.1_cds_PC1_3816_3768 [gene=PC1_3816] [protein=ribosomal protein S3] [protein_id=ACT14831.1] [location=complement(4304238..4304939)]
75563	lcl|CP001657.1_cds_PC1_3810_3762	540	406.696	2	2	2	2.65555	0	0	13.4967	13.4967	13.4967	T	6.13364	lcl|CP001657.1_cds_PC1_3810_3762 [gene=PC1_3810] [protein=ribosomal protein L5] [protein_id=ACT14825.1] [location=complement(4301956..4302495)]
41082	lcl|CP001657.1_cds_PC1_3804_3756	186	84.754	2	2	2	4.38917	0	0	64.7643	64.7643	64.7643	T	29.4325	lcl|CP001657.1_cds_PC1_3804_3756 [gene=PC1_3804] [protein=ribosomal protein L30] [protein_id=ACT14819.1] [location=complement(4299602..4299787)]
1195	lcl|CP001657.1_cds_PC1_1889_1867	543	421.948	3	3	3	3.86067	0	0	19.5132	19.5132	19.5132	T	8.86789	lcl|CP001657.1_cds_PC1_1889_1867 [gene=PC1_1889] [protein=translation initiation factor IF-3] [protein_id=ACT12930.1] [location=2182391..2182933]
161878	lcl|AM849034.1_cds_CAQ02877.1_2751	1872	975.396	3	3	3	5.75766	0	0	8.44123	8.44123	8.44123	T	3.83617	lcl|AM849034.1_cds_CAQ02877.1_2751 [gene=dnaK] [protein=chaperone protein DnaK] [protein_id=CAQ02877.1] [location=2956555..2958426]
78214	lcl|AM849034.1_cds_CAQ02831.1_2705	693	373.664	2	2	2	3.70922	0	0	14.6898	14.6898	14.6898	T	6.67585	lcl|AM849034.1_cds_CAQ02831.1_2705 [gene=CMS2759] [protein=putative two-component system response regulator] [protein_id=CAQ02831.1] [location=complement(2903604..2904296)]
222173	lcl|AM849034.1_cds_CAQ02821.1_2695	1164	538.213	2	2	2	4.32543	0	0	10.1986	10.1986	10.1986	T	4.63483	lcl|AM849034.1_cds_CAQ02821.1_2695 [gene=CMS2749] [protein=putative ABC transporter ATP-binding protein] [protein_id=CAQ02821.1] [location=complement(2894336..2895499)]
174404	lcl|AM849034.1_cds_CAQ02072.1_1946	1419	774.417	3	3	3	5.49704	0	0	10.6319	10.6319	10.6319	T	4.83175	lcl|AM849034.1_cds_CAQ02072.1_1946 [gene=CMS1975] [protein=conserved hypothetical protein] [protein_id=CAQ02072.1] [location=complement(2085783..2087201)]
142550	lcl|AM849034.1_cds_CAQ01948.1_1822	2835	1461.82	2	2	2	3.87873	0	0	3.75493	3.75493	3.75493	T	1.70645	lcl|AM849034.1_cds_CAQ01948.1_1822 [gene=infB] [protein=translation initiation factor IF-2] [protein_id=CAQ01948.1] [location=complement(1946034..1948868)]
25708	lcl|AM849034.1_cds_CAQ01493.1_1367	3513	2037.25	2	2	2	3.44877	0	0	2.69434	2.69434	2.69434	T	1.22446	lcl|AM849034.1_cds_CAQ01493.1_1367 [gene=dnaE] [protein=DNA polymerase III alpha chain] [protein_id=CAQ01493.1] [location=1450787..1454299]
181565	lcl|AM849034.1_cds_CAQ01487.1_1361	1140	456.126	2	2	2	4.99862	0	0	12.034	12.034	12.034	T	5.46894	lcl|AM849034.1_cds_CAQ01487.1_1361 [gene=ftsZ] [protein=cell division protein FtsZ] [protein_id=CAQ01487.1] [location=1446084..1447223]
78252	lcl|AM849034.1_cds_CAQ01301.1_1175	2274	1497.07	2	2	2	3.03792	0	0	3.6665	3.6665	3.6665	T	1.66627	lcl|AM849034.1_cds_CAQ01301.1_1175 [gene=CMS1186] [protein=guanosine pentaphosphate synthetase/polyribonucleotide nucleotidyltransferase] [protein_id=CAQ01301.1] [location=1239259..1241532]
84185	lcl|AM849034.1_cds_CAQ00236.1_110	2511	1612.68	3	3	3	4.6711	0	0	5.1055	5.1055	5.1055	T	2.32023	lcl|AM849034.1_cds_CAQ00236.1_110 [gene=CMS0112] [protein=putative Clp-family ATP-binding protease] [protein_id=CAQ00236.1] [location=130984..133494]
185721	lcl|AE005174.2_cds_AAG58052.1_3818	1164	915.482	2	2	2	2.54292	0	0	5.99578	5.99578	5.99578	T	2.72482	lcl|AE005174.2_cds_AAG58052.1_3818 [gene=pgk] [protein=phosphoglycerate kinase] [protein_id=AAG58052.1] [location=complement(3876243..3877406)]
135196	lcl|AE005174.2_cds_AAG57892.1_3658	1299	1481.02	2	2	2	1.7542	0	0	3.70625	3.70625	3.70625	T	1.68433	lcl|AE005174.2_cds_AAG57892.1_3658 [gene=eno] [protein=enolase] [protein_id=AAG57892.1] [location=complement(3696340..3697638)]
167546	Brenneria_goodwinii_04810	990	620.663	2	2	2	3.19014	0	0	8.84382	8.84382	8.84382	T	4.01913	Brenneria_goodwinii_04810 Quinone oxidoreductase 1
155347	Brenneria_goodwinii_04809	1356	929.336	2	2	2	2.91821	0	0	5.9064	5.9064	5.9064	T	2.6842	Brenneria_goodwinii_04809 Replicative DNA helicase
111838	Brenneria_goodwinii_04805	1194	833.067	3	3	3	4.29978	0	0	9.88342	9.88342	9.88342	T	4.49158	Brenneria_goodwinii_04805 Aromatic-amino-acid aminotransferase
97306	Brenneria_goodwinii_04804	1815	1304.1	3	3	3	4.17528	0	0	6.31356	6.31356	6.31356	T	2.86924	Brenneria_goodwinii_04804 Phosphogluconate dehydratase
51806	Brenneria_goodwinii_04801	1674	1264.64	3	3	3	3.97108	0	0	6.51056	6.51056	6.51056	T	2.95877	Brenneria_goodwinii_04801 Methyl-accepting chemotaxis protein I
196276	Brenneria_goodwinii_04793	855	479.439	2	2	2	3.56667	0	0	11.4489	11.4489	11.4489	T	5.20301	Brenneria_goodwinii_04793 Manganese transport system membrane protein MntB
165202	Brenneria_goodwinii_04790	981	759.296	2	2	2	2.58397	0	0	7.22911	7.22911	7.22911	T	3.28531	Brenneria_goodwinii_04790 4-hydroxythreonine-4-phosphate dehydrogenase 2
20465	Brenneria_goodwinii_04779	2757	2261.38	2	2	2	2.43834	0	0	2.4273	2.4273	2.4273	T	1.1031	Brenneria_goodwinii_04779 Serine/threonine-protein kinase PknK
225354	Brenneria_goodwinii_04778	927	720.446	3	3	3	3.86011	0	0	11.4284	11.4284	11.4284	T	5.19371	Brenneria_goodwinii_04778 hypothetical protein
91389	Brenneria_goodwinii_04769	2298	2012.12	2	2	2	2.28416	0	0	2.72798	2.72798	2.72798	T	1.23975	Brenneria_goodwinii_04769 Ferrienterobactin receptor precursor
37880	Brenneria_goodwinii_04766	1428	984.368	4	4	4	5.80271	0	0	11.1524	11.1524	11.1524	T	5.06827	Brenneria_goodwinii_04766 Dihydrolipoyl dehydrogenase
20628	Brenneria_goodwinii_04765	1881	1239.14	3	3	3	4.55396	0	0	6.64455	6.64455	6.64455	T	3.01966	Brenneria_goodwinii_04765 Dihydrolipoyllysine-residue acetyltransferase component of pyruvate dehydrogenase complex
235608	Brenneria_goodwinii_04764	2664	2238.65	2	2	2	2.38001	0	0	2.45194	2.45194	2.45194	T	1.1143	Brenneria_goodwinii_04764 Pyruvate dehydrogenase E1 component
192525	Brenneria_goodwinii_04761	1359	1030.36	7	7	7	9.23269	0	0	18.6455	18.6455	18.6455	T	8.47358	Brenneria_goodwinii_04761 Aromatic amino acid transport protein AroP
95840	Brenneria_goodwinii_04755	855	543.163	2	2	2	3.14823	0	0	10.1057	10.1057	10.1057	T	4.59259	Brenneria_goodwinii_04755 regulatory protein AmpE
85315	Brenneria_goodwinii_04754	576	370.909	2	2	2	3.10589	0	0	14.7989	14.7989	14.7989	T	6.72544	Brenneria_goodwinii_04754 1,6-anhydro-N-acetylmuramyl-L-alanine amidase AmpD
234808	Brenneria_goodwinii_04747	627	413.765	2	2	2	3.03071	0	0	13.2661	13.2661	13.2661	T	6.02885	Brenneria_goodwinii_04747 Dephospho-CoA kinase
176792	Brenneria_goodwinii_04742	513	385.068	2	2	2	2.66446	0	0	14.2547	14.2547	14.2547	T	6.47813	Brenneria_goodwinii_04742 Secretion monitor precursor
170132	Brenneria_goodwinii_04741	528	385.513	2	2	2	2.73921	0	0	14.2383	14.2383	14.2383	T	6.47066	Brenneria_goodwinii_04741 hypothetical protein
163303	Brenneria_goodwinii_04740	921	621.858	3	3	3	4.44314	0	0	13.2402	13.2402	13.2402	T	6.01711	Brenneria_goodwinii_04740 UDP-3-O-[3-hydroxymyristoyl] N-acetylglucosamine deacetylase
151988	Brenneria_goodwinii_04739	1149	775.846	2	2	2	2.96193	0	0	7.07489	7.07489	7.07489	T	3.21523	Brenneria_goodwinii_04739 Cell division protein FtsZ
69919	Brenneria_goodwinii_04733	1203	955.674	2	2	2	2.5176	0	0	5.74362	5.74362	5.74362	T	2.61022	Brenneria_goodwinii_04733 Lipid II flippase FtsW
26184	Brenneria_goodwinii_04730	1362	850.475	3	3	3	4.80438	0	0	9.68112	9.68112	9.68112	T	4.39964	Brenneria_goodwinii_04730 UDP-N-acetylmuramoyl-tripeptide--D-alanyl-D-alanine ligase
9729	Brenneria_goodwinii_04729	1488	982.632	2	2	2	3.0286	0	0	5.58605	5.58605	5.58605	T	2.53861	Brenneria_goodwinii_04729 UDP-N-acetylmuramoyl-L-alanyl-D-glutamate--2,6-diaminopimelate ligase
229267	Brenneria_goodwinii_04728	1764	1452.25	3	3	3	3.64399	0	0	5.6695	5.6695	5.6695	T	2.57654	Brenneria_goodwinii_04728 Peptidoglycan synthase FtsI precursor
203895	Brenneria_goodwinii_04726	942	602.33	2	2	2	3.12786	0	0	9.113	9.113	9.113	T	4.14146	Brenneria_goodwinii_04726 Ribosomal RNA small subunit methyltransferase H
173334	Brenneria_goodwinii_04722	1317	916.517	2	2	2	2.87392	0	0	5.98902	5.98902	5.98902	T	2.72174	Brenneria_goodwinii_04722 Mitochondrial ribosomal death-associated protein 3
138876	Brenneria_goodwinii_04719	1719	1378.09	3	3	3	3.74213	0	0	5.9746	5.9746	5.9746	T	2.71519	Brenneria_goodwinii_04719 Acetolactate synthase isozyme 3 large subunit
113377	Brenneria_goodwinii_04716	1581	1144.34	2	2	2	2.76318	0	0	4.7967	4.7967	4.7967	T	2.17989	Brenneria_goodwinii_04716 2-isopropylmalate synthase
236320	Brenneria_goodwinii_04705	1659	1515.04	5	5	5	5.47509	0	0	9.05754	9.05754	9.05754	T	4.11626	Brenneria_goodwinii_04705 HTH-type transcriptional regulator SgrR
174185	Brenneria_goodwinii_04700	2682	1837.07	8	8	8	11.6794	0	0	11.9517	11.9517	11.9517	T	5.43152	Brenneria_goodwinii_04700 Aldehyde-alcohol dehydrogenase
69757	Brenneria_goodwinii_04692	1665	1120.42	2	2	2	2.97211	0	0	4.89909	4.89909	4.89909	T	2.22642	Brenneria_goodwinii_04692 Acetolactate synthase isozyme 1 large subunit
90096	Brenneria_goodwinii_04674	1575	1175.55	3	3	3	4.01938	0	0	7.00398	7.00398	7.00398	T	3.183	Brenneria_goodwinii_04674 putative diguanylate cyclase YdaM
43156	Brenneria_goodwinii_04672	2904	2368.08	2	2	2	2.45262	0	0	2.31793	2.31793	2.31793	T	1.0534	Brenneria_goodwinii_04672 RNA polymerase-associated protein RapA
227402	Brenneria_goodwinii_04669	2397	1759.38	4	4	4	5.44966	0	0	6.23975	6.23975	6.23975	T	2.83569	Brenneria_goodwinii_04669 LPS-assembly protein LptD precursor
182836	Brenneria_goodwinii_04667	1002	656.927	2	2	2	3.05057	0	0	8.35562	8.35562	8.35562	T	3.79726	Brenneria_goodwinii_04667 4-hydroxythreonine-4-phosphate dehydrogenase
103541	Brenneria_goodwinii_04658	3228	2196.18	2	2	2	2.93965	0	0	2.49936	2.49936	2.49936	T	1.13585	Brenneria_goodwinii_04658 Carbamoyl-phosphate synthase large chain
65571	Brenneria_goodwinii_04657	1149	823.766	3	3	3	4.18444	0	0	9.99501	9.99501	9.99501	T	4.54229	Brenneria_goodwinii_04657 Carbamoyl-phosphate synthase small chain
23616	Brenneria_goodwinii_04653	510	330.048	2	2	2	3.09046	0	0	16.631	16.631	16.631	T	7.55807	Brenneria_goodwinii_04653 Lipoprotein signal peptidase
17002	Brenneria_goodwinii_04652	2814	2225.13	6	6	6	7.58786	0	0	7.4005	7.4005	7.4005	T	3.3632	Brenneria_goodwinii_04652 Isoleucine--tRNA ligase
205984	Brenneria_goodwinii_04649	1131	847.261	2	2	2	2.66978	0	0	6.47856	6.47856	6.47856	T	2.94422	Brenneria_goodwinii_04649 Chaperone protein DnaJ
190567	Brenneria_goodwinii_04647	1920	1529.55	12	12	12	15.0632	0	0	21.5319	21.5319	21.5319	T	9.78531	Brenneria_goodwinii_04647 Chaperone protein DnaK
158059	Brenneria_goodwinii_04644	1338	1013.86	4	4	4	5.27883	0	0	10.828	10.828	10.828	T	4.92084	Brenneria_goodwinii_04644 Proline/betaine transporter
134505	Brenneria_goodwinii_04642	1089	758.059	3	3	3	4.30969	0	0	10.8613	10.8613	10.8613	T	4.93601	Brenneria_goodwinii_04642 putative diguanylate cyclase YedQ
109516	Brenneria_goodwinii_04640	774	622.082	2	2	2	2.48842	0	0	8.82364	8.82364	8.82364	T	4.00996	Brenneria_goodwinii_04640 hypothetical protein
99830	Brenneria_goodwinii_04639	1290	900.301	2	2	2	2.86571	0	0	6.09689	6.09689	6.09689	T	2.77077	Brenneria_goodwinii_04639 Threonine synthase
84306	Brenneria_goodwinii_04638	930	640.173	4	4	4	5.81093	0	0	17.1486	17.1486	17.1486	T	7.79328	Brenneria_goodwinii_04638 Homoserine kinase
72880	Brenneria_goodwinii_04637	2409	1854.6	2	2	2	2.59787	0	0	2.95969	2.95969	2.95969	T	1.34505	Brenneria_goodwinii_04637 Bifunctional aspartokinase/homoserine dehydrogenase 1
7732	Brenneria_goodwinii_04631	651	422.694	3	3	3	4.62036	0	0	19.4787	19.4787	19.4787	T	8.85223	Brenneria_goodwinii_04631 Alpha-ribazole phosphatase
225324	Brenneria_goodwinii_04628	1929	1426.13	3	3	3	4.05783	0	0	5.77335	5.77335	5.77335	T	2.62373	Brenneria_goodwinii_04628 Soluble lytic murein transglycosylase precursor
202544	Brenneria_goodwinii_04627	1668	1261.84	5	5	5	6.60939	0	0	10.875	10.875	10.875	T	4.94223	Brenneria_goodwinii_04627 putative ABC transporter ATP-binding protein YjjK
170135	Brenneria_goodwinii_04625	1233	783.199	5	5	5	7.87156	0	0	17.5212	17.5212	17.5212	T	7.96261	Brenneria_goodwinii_04625 D-3-phosphoglycerate dehydrogenase
196986	Brenneria_goodwinii_04572	726	462.381	3	3	3	4.7104	0	0	17.8069	17.8069	17.8069	T	8.09244	Brenneria_goodwinii_04572 26 kDa periplasmic immunogenic protein precursor
180003	Brenneria_goodwinii_04570	855	601.346	4	4	4	5.68724	0	0	18.2558	18.2558	18.2558	T	8.29647	Brenneria_goodwinii_04570 Small-conductance mechanosensitive channel
156161	Brenneria_goodwinii_04568	1164	712.132	5	5	5	8.17264	0	0	19.2697	19.2697	19.2697	T	8.75724	Brenneria_goodwinii_04568 Phosphoglycerate kinase
116486	Brenneria_goodwinii_04565	1770	1318.95	4	4	4	5.36793	0	0	8.32337	8.32337	8.32337	T	3.78261	Brenneria_goodwinii_04565 Sulfate transport system permease protein CysW
82084	Brenneria_goodwinii_04563	1995	1358.53	3	3	3	4.40549	0	0	6.06062	6.06062	6.06062	T	2.75429	Brenneria_goodwinii_04563 Transketolase 1
41073	Brenneria_goodwinii_04560	1980	1531.12	2	2	2	2.58634	0	0	3.58497	3.58497	3.58497	T	1.62921	Brenneria_goodwinii_04560 Biosynthetic arginine decarboxylase
216740	Brenneria_goodwinii_04555	960	649.587	2	2	2	2.95572	0	0	8.45003	8.45003	8.45003	T	3.84017	Brenneria_goodwinii_04555 Glutathione synthetase
144423	Brenneria_goodwinii_04548	990	649.402	2	2	2	3.04896	0	0	8.45244	8.45244	8.45244	T	3.84126	Brenneria_goodwinii_04548 Modulator of FtsH protease HflC
132350	Brenneria_goodwinii_04547	1260	745.739	5	5	5	8.448	0	0	18.4013	18.4013	18.4013	T	8.3626	Brenneria_goodwinii_04547 Modulator of FtsH protease HflK
101571	Brenneria_goodwinii_04545	297	175.368	2	2	2	3.38717	0	0	31.3001	31.3001	31.3001	T	14.2245	Brenneria_goodwinii_04545 RNA-binding protein Hfq
97381	Brenneria_goodwinii_04544	942	573.226	3	3	3	4.92999	0	0	14.3635	14.3635	14.3635	T	6.5276	Brenneria_goodwinii_04544 tRNA dimethylallyltransferase
85925	Brenneria_goodwinii_04543	1947	1393.89	2	2	2	2.79363	0	0	3.93794	3.93794	3.93794	T	1.78962	Brenneria_goodwinii_04543 DNA mismatch repair protein MutL
62624	Brenneria_goodwinii_04542	1680	1126.83	2	2	2	2.98182	0	0	4.87122	4.87122	4.87122	T	2.21376	Brenneria_goodwinii_04542 N-acetylmuramoyl-L-alanine amidase AmiB precursor
18226	Brenneria_goodwinii_04539	1140	853.073	2	2	2	2.67269	0	0	6.43442	6.43442	6.43442	T	2.92416	Brenneria_goodwinii_04539 Epoxyqueuosine reductase
4370	Brenneria_goodwinii_04538	1569	1116.29	8	8	8	11.2444	0	0	19.6688	19.6688	19.6688	T	8.93863	Brenneria_goodwinii_04538 Alkyl hydroperoxide reductase subunit F
222952	Brenneria_goodwinii_04537	564	515.658	3	3	3	3.28125	0	0	15.9671	15.9671	15.9671	T	7.25633	Brenneria_goodwinii_04537 Alkyl hydroperoxide reductase subunit C
204524	Brenneria_goodwinii_04535	939	651.601	2	2	2	2.88213	0	0	8.42391	8.42391	8.42391	T	3.8283	Brenneria_goodwinii_04535 HTH-type transcriptional regulator GltC
90694	Brenneria_goodwinii_04525	1029	706.066	2	2	2	2.91474	0	0	7.7741	7.7741	7.7741	T	3.53299	Brenneria_goodwinii_04525 Alkanal monooxygenase alpha chain
110688	Brenneria_goodwinii_04506	1743	1325.78	2	2	2	2.62939	0	0	4.14022	4.14022	4.14022	T	1.88155	Brenneria_goodwinii_04506 Oligo-1,6-glucosidase
34878	Brenneria_goodwinii_04503	981	639.343	2	2	2	3.06878	0	0	8.58543	8.58543	8.58543	T	3.9017	Brenneria_goodwinii_04503 6-phosphofructokinase
175673	Brenneria_goodwinii_04493	1221	770.855	2	2	2	3.16791	0	0	7.12071	7.12071	7.12071	T	3.23605	Brenneria_goodwinii_04493 Tetracycline resistance protein, class B
143808	Brenneria_goodwinii_04491	1455	1145.72	2	2	2	2.53989	0	0	4.79091	4.79091	4.79091	T	2.17726	Brenneria_goodwinii_04491 PTS system beta-glucoside-specific EIIBCA component
18879	Brenneria_goodwinii_04452	876	621.712	2	2	2	2.81803	0	0	8.8289	8.8289	8.8289	T	4.01235	Brenneria_goodwinii_04452 Glycine cleavage system transcriptional activator
232442	Brenneria_goodwinii_04450	936	798.021	3	3	3	3.5187	0	0	10.3174	10.3174	10.3174	T	4.68883	Brenneria_goodwinii_04450 Phosphonopyruvate hydrolase
202477	Brenneria_goodwinii_04447	1104	1017.78	4	4	4	4.33886	0	0	10.7863	10.7863	10.7863	T	4.9019	Brenneria_goodwinii_04447 2,3-dimethylmalate dehydratase large subunit
188921	Brenneria_goodwinii_04446	1143	1017.47	2	2	2	2.24675	0	0	5.39479	5.39479	5.39479	T	2.4517	Brenneria_goodwinii_04446 2-isopropylmalate synthase
174949	Brenneria_goodwinii_04445	765	559.25	3	3	3	4.10371	0	0	14.7225	14.7225	14.7225	T	6.69072	Brenneria_goodwinii_04445 Gluconate 5-dehydrogenase
154959	Brenneria_goodwinii_04443	756	472.43	4	4	4	6.40094	0	0	23.2374	23.2374	23.2374	T	10.5604	Brenneria_goodwinii_04443 Triosephosphate isomerase
133983	Brenneria_goodwinii_04441	1017	826.254	3	3	3	3.69257	0	0	9.96491	9.96491	9.96491	T	4.52861	Brenneria_goodwinii_04441 glyceraldehyde-3-phosphate dehydrogenase
121514	Brenneria_goodwinii_04440	768	608.221	3	3	3	3.7881	0	0	13.5371	13.5371	13.5371	T	6.15202	Brenneria_goodwinii_04440 hypothetical protein
11211	Brenneria_goodwinii_04423	1056	693.946	4	4	4	6.08693	0	0	15.8198	15.8198	15.8198	T	7.18939	Brenneria_goodwinii_04423 Putative ribosome biogenesis GTPase RsgA
235721	Brenneria_goodwinii_04422	978	781.709	2	2	2	2.50221	0	0	7.02183	7.02183	7.02183	T	3.19111	Brenneria_goodwinii_04422 Phosphatidylserine decarboxylase proenzyme
172608	Brenneria_goodwinii_04419	1797	1461.01	4	4	4	4.91988	0	0	7.51401	7.51401	7.51401	T	3.41479	Brenneria_goodwinii_04419 Fumarate reductase flavoprotein subunit
104823	Brenneria_goodwinii_04411	1431	1177.62	3	3	3	3.6455	0	0	6.99171	6.99171	6.99171	T	3.17742	Brenneria_goodwinii_04411 hypothetical protein
64948	Brenneria_goodwinii_04408	1362	863.791	3	3	3	4.73031	0	0	9.53188	9.53188	9.53188	T	4.33182	Brenneria_goodwinii_04408 Lysine-sensitive aspartokinase 3
48498	Brenneria_goodwinii_04407	906	756.309	2	2	2	2.39585	0	0	7.25766	7.25766	7.25766	T	3.29829	Brenneria_goodwinii_04407 HTH-type transcriptional activator RhaR
212216	Brenneria_goodwinii_04400	1455	1036.18	2	2	2	2.8084	0	0	5.29738	5.29738	5.29738	T	2.40743	Brenneria_goodwinii_04400 Putative malate transporter YflS
157547	Brenneria_goodwinii_04397	3690	3020.34	5	5	5	6.10859	0	0	4.54339	4.54339	4.54339	T	2.06477	Brenneria_goodwinii_04397 Methionine synthase
114347	Brenneria_goodwinii_04396	930	619.813	2	2	2	3.0009	0	0	8.85594	8.85594	8.85594	T	4.02464	Brenneria_goodwinii_04396 Homoserine O-succinyltransferase
35412	Brenneria_goodwinii_04388	537	390.802	2	2	2	2.7482	0	0	14.0456	14.0456	14.0456	T	6.38309	Brenneria_goodwinii_04388 2,3,4,5-tetrahydropyridine-2,6-dicarboxylate N-acetyltransferase
601	Brenneria_goodwinii_04383	474	318.108	2	2	2	2.98012	0	0	17.2553	17.2553	17.2553	T	7.84176	Brenneria_goodwinii_04383 hypothetical protein
200102	Brenneria_goodwinii_04379	1296	1035.75	2	2	2	2.50254	0	0	5.29958	5.29958	5.29958	T	2.40843	Brenneria_goodwinii_04379 Ribosomal RNA small subunit methyltransferase B
184367	Brenneria_goodwinii_04378	1377	958.363	2	2	2	2.87365	0	0	5.72751	5.72751	5.72751	T	2.6029	Brenneria_goodwinii_04378 Trk system potassium uptake protein TrkA
162409	Brenneria_goodwinii_04376	201	116.769	2	2	2	3.44271	0	0	47.0078	47.0078	47.0078	T	21.363	Brenneria_goodwinii_04376 Alternative ribosome-rescue factor A
154303	Brenneria_goodwinii_04374	393	258.6	2	2	2	3.03945	0	0	21.226	21.226	21.226	T	9.64628	Brenneria_goodwinii_04374 50S ribosomal protein L17
149078	Brenneria_goodwinii_04373	990	820.424	3	3	3	3.62008	0	0	10.0357	10.0357	10.0357	T	4.5608	Brenneria_goodwinii_04373 DNA-directed RNA polymerase subunit alpha
137175	Brenneria_goodwinii_04372	621	500.622	4	4	4	4.96183	0	0	21.9288	21.9288	21.9288	T	9.9657	Brenneria_goodwinii_04372 30S ribosomal protein S4
129241	Brenneria_goodwinii_04371	357	177.821	3	3	3	6.0229	0	0	46.3023	46.3023	46.3023	T	21.0424	Brenneria_goodwinii_04371 30S ribosomal protein S13
70401	Brenneria_goodwinii_04361	540	425.483	2	2	2	2.53829	0	0	12.9007	12.9007	12.9007	T	5.86281	Brenneria_goodwinii_04361 50S ribosomal protein L5
63402	Brenneria_goodwinii_04360	315	172.599	3	3	3	5.47511	0	0	47.7033	47.7033	47.7033	T	21.6791	Brenneria_goodwinii_04360 50S ribosomal protein L24
47484	Brenneria_goodwinii_04356	411	308.982	4	4	4	5.3207	0	0	35.5298	35.5298	35.5298	T	16.1467	Brenneria_goodwinii_04356 50S ribosomal protein L16
42059	Brenneria_goodwinii_04355	702	464.449	3	3	3	4.5344	0	0	17.7276	17.7276	17.7276	T	8.05639	Brenneria_goodwinii_04355 30S ribosomal protein S3
221685	Brenneria_goodwinii_04346	195	95.5136	2	2	2	4.08319	0	0	57.4686	57.4686	57.4686	T	26.1169	Brenneria_goodwinii_04346 Bacterioferritin-associated ferredoxin
218768	Brenneria_goodwinii_04345	1185	848.422	15	15	15	20.9507	0	0	48.5227	48.5227	48.5227	T	22.0515	Brenneria_goodwinii_04345 Elongation factor Tu
204425	Brenneria_goodwinii_04344	2109	1580.25	6	6	6	8.00757	0	0	10.4205	10.4205	10.4205	T	4.73568	Brenneria_goodwinii_04344 Elongation factor G
179327	Brenneria_goodwinii_04343	471	293.36	2	2	2	3.21107	0	0	18.7109	18.7109	18.7109	T	8.50329	Brenneria_goodwinii_04343 30S ribosomal protein S7
144950	Brenneria_goodwinii_04337	915	717.917	4	4	4	5.09809	0	0	15.2916	15.2916	15.2916	T	6.94934	Brenneria_goodwinii_04337 FKBP-type peptidyl-prolyl cis-trans isomerase FkpA precursor
130426	Brenneria_goodwinii_04335	567	461.932	7	7	7	8.59216	0	0	41.5896	41.5896	41.5896	T	18.9007	Brenneria_goodwinii_04335 FKBP-type peptidyl-prolyl cis-trans isomerase SlyD
120239	Brenneria_goodwinii_04333	1809	1262.07	2	2	2	2.86671	0	0	4.34922	4.34922	4.34922	T	1.97653	Brenneria_goodwinii_04333 Glutathione-regulated potassium-efflux system protein KefC
91527	Brenneria_goodwinii_04331	1914	1790.99	3	3	3	3.20605	0	0	4.5972	4.5972	4.5972	T	2.08923	Brenneria_goodwinii_04331 putative ABC transporter ATP-binding protein YheS
48680	Brenneria_goodwinii_04328	237	91.3287	2	2	2	5.19005	0	0	60.102	60.102	60.102	T	27.3137	Brenneria_goodwinii_04328 hypothetical protein
8022	Brenneria_goodwinii_04323	570	281.998	3	3	3	6.06387	0	0	29.1972	29.1972	29.1972	T	13.2688	Brenneria_goodwinii_04323 Peptidyl-prolyl cis-trans isomerase A precursor
832	Brenneria_goodwinii_04322	828	717.002	2	2	2	2.30962	0	0	7.65553	7.65553	7.65553	T	3.4791	Brenneria_goodwinii_04322 Oligopeptide transport ATP-binding protein OppF
84349	Brenneria_goodwinii_04309	1005	884.805	3	3	3	3.40753	0	0	9.30549	9.30549	9.30549	T	4.22894	Brenneria_goodwinii_04309 Tryptophan--tRNA ligase
62981	Brenneria_goodwinii_04307	678	395.942	2	2	2	3.42474	0	0	13.8632	13.8632	13.8632	T	6.30023	Brenneria_goodwinii_04307 Ribulose-phosphate 3-epimerase
20536	Brenneria_goodwinii_04303	522	353.492	2	2	2	2.95339	0	0	15.528	15.528	15.528	T	7.0568	Brenneria_goodwinii_04303 Shikimate kinase 1
208944	Brenneria_goodwinii_04297	2559	1899.71	2	2	2	2.69409	0	0	2.8894	2.8894	2.8894	T	1.31311	Brenneria_goodwinii_04297 Penicillin-binding protein 1A
171484	Brenneria_goodwinii_04295	2160	1612.68	3	3	3	4.01815	0	0	5.1055	5.1055	5.1055	T	2.32022	Brenneria_goodwinii_04295 Intracellular growth attenuator protein igaA
121080	Brenneria_goodwinii_04291	1620	1155.38	3	3	3	4.20642	0	0	7.12629	7.12629	7.12629	T	3.23859	Brenneria_goodwinii_04291 Phosphoenolpyruvate carboxykinase [ATP]
101601	Brenneria_goodwinii_04290	1359	1028.37	2	2	2	2.64301	0	0	5.33759	5.33759	5.33759	T	2.4257	Brenneria_goodwinii_04290 Osmolarity sensor protein EnvZ
73440	Brenneria_goodwinii_04287	3774	2458.32	2	2	2	3.07038	0	0	2.23283	2.23283	2.23283	T	1.01473	Brenneria_goodwinii_04287 Bifunctional protein PutA
22837	Brenneria_goodwinii_04285	1749	1372.99	7	7	7	8.91703	0	0	13.9925	13.9925	13.9925	T	6.35899	Brenneria_goodwinii_04285 2-acyl-glycerophospho-ethanolamine acyltransferase
182260	Brenneria_goodwinii_04277	1722	1083.61	2	2	2	3.17827	0	0	5.06551	5.06551	5.06551	T	2.30205	Brenneria_goodwinii_04277 Pyruvate dehydrogenase [ubiquinone]
146049	Brenneria_goodwinii_04275	2346	1560.69	7	7	7	10.5223	0	0	12.3097	12.3097	12.3097	T	5.59422	Brenneria_goodwinii_04275 hypothetical protein
76507	Brenneria_goodwinii_04269	1746	1258.49	4	4	4	5.54951	0	0	8.7232	8.7232	8.7232	T	3.96431	Brenneria_goodwinii_04269 Alkaline phosphatase precursor
29789	Brenneria_goodwinii_04265	1119	827.834	2	2	2	2.70344	0	0	6.63059	6.63059	6.63059	T	3.01331	Brenneria_goodwinii_04265 Inner membrane protein YeeA
228831	Brenneria_goodwinii_04263	2424	1865.81	3	3	3	3.89751	0	0	4.41286	4.41286	4.41286	T	2.00545	Brenneria_goodwinii_04263 Maltodextrin phosphorylase
152494	Brenneria_goodwinii_04257	1398	1068.05	2	2	2	2.61787	0	0	5.13932	5.13932	5.13932	T	2.3356	Brenneria_goodwinii_04257 Ascorbate-specific permease IIC component UlaA
97804	Brenneria_goodwinii_04251	1500	1147.01	4	4	4	5.23098	0	0	9.57101	9.57101	9.57101	T	4.3496	Brenneria_goodwinii_04251 Aerobic glycerol-3-phosphate dehydrogenase
46883	Brenneria_goodwinii_04248	672	432.615	2	2	2	3.10669	0	0	12.688	12.688	12.688	T	5.76616	Brenneria_goodwinii_04248 hypothetical protein
8642	Brenneria_goodwinii_04244	2448	1930.68	3	3	3	3.80385	0	0	4.26459	4.26459	4.26459	T	1.93807	Brenneria_goodwinii_04244 Maltodextrin phosphorylase
217233	Brenneria_goodwinii_04243	1431	1178.45	3	3	3	3.64291	0	0	6.98673	6.98673	6.98673	T	3.17516	Brenneria_goodwinii_04243 Glycogen synthase
184547	Brenneria_goodwinii_04241	1971	1552.67	8	8	8	10.1554	0	0	14.1409	14.1409	14.1409	T	6.4264	Brenneria_goodwinii_04241 Glycogen debranching enzyme
161082	Brenneria_goodwinii_04240	2178	1710.02	8	8	8	10.1893	0	0	12.8397	12.8397	12.8397	T	5.83507	Brenneria_goodwinii_04240 1,4-alpha-glucan branching enzyme GlgB
144723	Brenneria_goodwinii_04219	342	196.667	2	2	2	3.47797	0	0	27.9103	27.9103	27.9103	T	12.684	Brenneria_goodwinii_04219 Toxin HigB-2
114130	Brenneria_goodwinii_04215	1560	1185.72	2	2	2	2.63131	0	0	4.62927	4.62927	4.62927	T	2.1038	Brenneria_goodwinii_04215 Nickel-binding periplasmic protein precursor
80303	Brenneria_goodwinii_04212	1104	838.591	2	2	2	2.63299	0	0	6.54554	6.54554	6.54554	T	2.97466	Brenneria_goodwinii_04212 Aspartate-semialdehyde dehydrogenase
36502	Brenneria_goodwinii_04208	999	780.588	3	3	3	3.83941	0	0	10.5479	10.5479	10.5479	T	4.79355	Brenneria_goodwinii_04208 HTH-type transcriptional regulator GntR
22770	Brenneria_goodwinii_04206	1230	1023.38	2	2	2	2.40381	0	0	5.36364	5.36364	5.36364	T	2.43754	Brenneria_goodwinii_04206 Anaerobic glycerol-3-phosphate dehydrogenase subunit C
7811	Brenneria_goodwinii_04205	1263	945.889	3	3	3	4.00576	0	0	8.70456	8.70456	8.70456	T	3.95584	Brenneria_goodwinii_04205 Anaerobic glycerol-3-phosphate dehydrogenase subunit B
207266	Brenneria_goodwinii_04202	1350	996.393	3	3	3	4.06466	0	0	8.26335	8.26335	8.26335	T	3.75533	Brenneria_goodwinii_04202 Glycerol-3-phosphate transporter
160986	Brenneria_goodwinii_04198	1827	1202.48	5	5	5	7.5968	0	0	11.4119	11.4119	11.4119	T	5.18621	Brenneria_goodwinii_04198 ATP-dependent DNA helicase RecQ
63073	Brenneria_goodwinii_04190	2163	1613.89	2	2	2	2.68049	0	0	3.40113	3.40113	3.40113	T	1.54566	Brenneria_goodwinii_04190 DNA helicase II
37466	Brenneria_goodwinii_04189	717	462.693	2	2	2	3.09924	0	0	11.8632	11.8632	11.8632	T	5.39131	Brenneria_goodwinii_04189 Flavin mononucleotide phosphatase YigB
8252	Brenneria_goodwinii_04186	825	522.781	2	2	2	3.1562	0	0	10.4997	10.4997	10.4997	T	4.77165	Brenneria_goodwinii_04186 Diaminopimelate epimerase
214390	Brenneria_goodwinii_04182	2556	2038.58	4	4	4	5.01525	0	0	5.38515	5.38515	5.38515	T	2.44731	Brenneria_goodwinii_04182 Adenylate cyclase
163176	Brenneria_goodwinii_04179	1128	819.306	3	3	3	4.13033	0	0	10.0494	10.0494	10.0494	T	4.56702	Brenneria_goodwinii_04179 Putative uroporphyrinogen-III C-methyltransferase
149403	Brenneria_goodwinii_04178	1212	860.17	2	2	2	2.81805	0	0	6.38133	6.38133	6.38133	T	2.90003	Brenneria_goodwinii_04178 putative protoheme IX biogenesis protein
37616	Brenneria_goodwinii_04168	756	473.836	2	2	2	3.19098	0	0	11.5843	11.5843	11.5843	T	5.26453	Brenneria_goodwinii_04168 Glutamine transport ATP-binding protein GlnQ
28182	Brenneria_goodwinii_04167	1158	992.691	2	2	2	2.33305	0	0	5.52945	5.52945	5.52945	T	2.51289	Brenneria_goodwinii_04167 putative hydrolase YxeP
7543	Brenneria_goodwinii_04162	1392	1076.73	6	6	6	7.75682	0	0	15.2936	15.2936	15.2936	T	6.95028	Brenneria_goodwinii_04162 putative transport protein YifK
219049	Brenneria_goodwinii_04160	1380	1124.29	2	2	2	2.45489	0	0	4.88223	4.88223	4.88223	T	2.21876	Brenneria_goodwinii_04160 putative common antigen polymerase
150929	Brenneria_goodwinii_04155	1068	689.233	2	2	2	3.0991	0	0	7.96397	7.96397	7.96397	T	3.61928	Brenneria_goodwinii_04155 dTDP-glucose 4,6-dehydratase 2
138092	Brenneria_goodwinii_04154	1263	790.099	3	3	3	4.7956	0	0	10.4209	10.4209	10.4209	T	4.73584	Brenneria_goodwinii_04154 UDP-N-acetyl-D-glucosamine 6-dehydrogenase
122650	Brenneria_goodwinii_04153	1098	799.781	2	2	2	2.74575	0	0	6.86317	6.86317	6.86317	T	3.11901	Brenneria_goodwinii_04153 UDP-N-acetylglucosamine 2-epimerase
109319	Brenneria_goodwinii_04152	1059	695.894	2	2	2	3.04357	0	0	7.88774	7.88774	7.88774	T	3.58463	Brenneria_goodwinii_04152 Lipopolysaccharide biosynthesis protein WzzE
83213	Brenneria_goodwinii_04150	1260	885.243	10	10	10	14.2334	0	0	31.0029	31.0029	31.0029	T	14.0895	Brenneria_goodwinii_04150 hypothetical protein
63483	Brenneria_goodwinii_04148	1290	824.487	3	3	3	4.69383	0	0	9.98627	9.98627	9.98627	T	4.53832	Brenneria_goodwinii_04148 ATP-dependent RNA helicase RhlB
29986	Brenneria_goodwinii_04146	1818	1304.91	2	2	2	2.7864	0	0	4.20645	4.20645	4.20645	T	1.91165	Brenneria_goodwinii_04146 Exo-poly-alpha-D-galacturonosidase precursor
8196	Brenneria_goodwinii_04145	2028	1854.05	3	3	3	3.28146	0	0	4.44084	4.44084	4.44084	T	2.01817	Brenneria_goodwinii_04145 ATP-dependent DNA helicase Rep
199854	Brenneria_goodwinii_04142	1344	966.261	3	3	3	4.17279	0	0	8.52104	8.52104	8.52104	T	3.87244	Brenneria_goodwinii_04142 Capsule biosynthesis protein CapA
21168	Brenneria_goodwinii_04125	1851	1314.96	3	3	3	4.22295	0	0	6.26146	6.26146	6.26146	T	2.84556	Brenneria_goodwinii_04125 Dihydroxy-acid dehydratase
76676	Brenneria_goodwinii_04107	615	443.014	3	3	3	4.16466	0	0	18.5853	18.5853	18.5853	T	8.44621	Brenneria_goodwinii_04107 IMPACT family member YigZ
52707	Brenneria_goodwinii_04105	702	441.81	2	2	2	3.17784	0	0	12.424	12.424	12.424	T	5.64615	Brenneria_goodwinii_04105 NAD(P)H-flavin reductase
43996	Brenneria_goodwinii_04104	1497	1077.15	2	2	2	2.77957	0	0	5.09591	5.09591	5.09591	T	2.31587	Brenneria_goodwinii_04104 3-octaprenyl-4-hydroxybenzoate carboxy-lyase
62	Brenneria_goodwinii_04100	534	368.598	3	3	3	4.3462	0	0	22.3375	22.3375	22.3375	T	10.1514	Brenneria_goodwinii_04100 Sec-independent protein translocase protein TatB
226979	Brenneria_goodwinii_04098	1641	1206.74	4	4	4	5.43943	0	0	9.09726	9.09726	9.09726	T	4.13431	Brenneria_goodwinii_04098 putative protein kinase UbiB
145558	Brenneria_goodwinii_04092	1149	726.75	3	3	3	4.74303	0	0	11.3293	11.3293	11.3293	T	5.14865	Brenneria_goodwinii_04092 Acetylornithine deacetylase
131686	Brenneria_goodwinii_04091	2619	1902.31	6	6	6	8.26047	0	0	8.65635	8.65635	8.65635	T	3.93393	Brenneria_goodwinii_04091 Phosphoenolpyruvate carboxylase
100633	Brenneria_goodwinii_04090	783	633.038	2	2	2	2.47379	0	0	8.67094	8.67094	8.67094	T	3.94056	Brenneria_goodwinii_04090 Tyrosine-protein phosphatase precursor
13680	Brenneria_goodwinii_04083	822	518.865	2	2	2	3.16846	0	0	10.5789	10.5789	10.5789	T	4.80766	Brenneria_goodwinii_04083 Serine acetyltransferase
228363	Brenneria_goodwinii_04081	507	305.657	2	2	2	3.31745	0	0	17.9581	17.9581	17.9581	T	8.16119	Brenneria_goodwinii_04081 Protein-export protein SecB
221819	Brenneria_goodwinii_04080	432	189.428	2	2	2	4.56111	0	0	28.9769	28.9769	28.9769	T	13.1687	Brenneria_goodwinii_04080 Thiosulfate sulfurtransferase GlpE
200522	Brenneria_goodwinii_04078	966	584.948	2	2	2	3.30286	0	0	9.38379	9.38379	9.38379	T	4.26452	Brenneria_goodwinii_04078 Divergent polysaccharide deacetylase
135824	Brenneria_goodwinii_04072	1101	788.081	2	2	2	2.79413	0	0	6.96506	6.96506	6.96506	T	3.16532	Brenneria_goodwinii_04072 Lipopolysaccharide core heptosyltransferase RfaQ
108730	Brenneria_goodwinii_04070	801	581.26	2	2	2	2.75608	0	0	9.44333	9.44333	9.44333	T	4.29158	Brenneria_goodwinii_04070 Lipopolysaccharide core heptose(I) kinase RfaP
85417	Brenneria_goodwinii_04068	1023	654.958	2	2	2	3.12386	0	0	8.38074	8.38074	8.38074	T	3.80868	Brenneria_goodwinii_04068 General stress protein A
40224	Brenneria_goodwinii_04064	1278	931.062	2	2	2	2.74525	0	0	5.89546	5.89546	5.89546	T	2.67923	Brenneria_goodwinii_04064 3-deoxy-D-manno-octulosonic acid transferase
231545	Brenneria_goodwinii_04059	810	575.652	3	3	3	4.2213	0	0	14.303	14.303	14.303	T	6.50008	Brenneria_goodwinii_04059 Formamidopyrimidine-DNA glycosylase
169978	Brenneria_goodwinii_04051	717	413.153	4	4	4	6.94173	0	0	26.5714	26.5714	26.5714	T	12.0755	Brenneria_goodwinii_04051 Ribonuclease PH
124110	Brenneria_goodwinii_04047	1542	1049.61	3	3	3	4.40733	0	0	7.84435	7.84435	7.84435	T	3.56492	Brenneria_goodwinii_04047 Glutathione-binding protein GsiB precursor
36950	Brenneria_goodwinii_04040	1509	1284.15	2	2	2	2.35019	0	0	4.27445	4.27445	4.27445	T	1.94255	Brenneria_goodwinii_04040 D-aminopeptidase
236649	Brenneria_goodwinii_04037	903	589.639	2	2	2	3.06289	0	0	9.30913	9.30913	9.30913	T	4.23059	Brenneria_goodwinii_04037 putative D,D-dipeptide transport system permease protein DdpC
111523	Brenneria_goodwinii_04004	948	647.104	2	2	2	2.92998	0	0	8.48245	8.48245	8.48245	T	3.8549	Brenneria_goodwinii_04004 Glutathione transport system permease protein GsiC
27988	Brenneria_goodwinii_03998	1203	885.335	3	3	3	4.07642	0	0	9.29992	9.29992	9.29992	T	4.2264	Brenneria_goodwinii_03998 Xylose operon regulatory protein
131530	Brenneria_goodwinii_03989	627	375.843	5	5	5	8.34126	0	0	36.5115	36.5115	36.5115	T	16.5929	Brenneria_goodwinii_03989 Superoxide dismutase [Mn]
100838	Brenneria_goodwinii_03987	363	172.721	2	2	2	4.20331	0	0	31.7798	31.7798	31.7798	T	14.4425	Brenneria_goodwinii_03987 hypothetical protein
74824	Brenneria_goodwinii_03984	1923	1549.21	2	2	2	2.48256	0	0	3.54312	3.54312	3.54312	T	1.61019	Brenneria_goodwinii_03984 PTS system mannitol-specific EIICBA component
170213	Brenneria_goodwinii_03971	1035	701.239	4	4	4	5.90384	0	0	15.6552	15.6552	15.6552	T	7.11462	Brenneria_goodwinii_03971 ADP-ribosyl-[dinitrogen reductase] glycohydrolase
74346	Brenneria_goodwinii_03965	1209	856.064	4	4	4	5.64911	0	0	12.8239	12.8239	12.8239	T	5.82789	Brenneria_goodwinii_03965 hypothetical protein
33038	Brenneria_goodwinii_03962	1236	832.037	2	2	2	2.97102	0	0	6.5971	6.5971	6.5971	T	2.99809	Brenneria_goodwinii_03962 Argininosuccinate synthase
18012	Brenneria_goodwinii_03961	597	408.604	2	2	2	2.92214	0	0	13.4336	13.4336	13.4336	T	6.10499	Brenneria_goodwinii_03961 Methionyl-tRNA formyltransferase
220844	Brenneria_goodwinii_03958	651	437.857	3	3	3	4.46036	0	0	18.8042	18.8042	18.8042	T	8.54568	Brenneria_goodwinii_03958 Arginine exporter protein ArgO
212711	Brenneria_goodwinii_03957	1290	804.346	2	2	2	3.20758	0	0	6.82422	6.82422	6.82422	T	3.10131	Brenneria_goodwinii_03957 N-carbamoyl-L-amino acid hydrolase
107979	Brenneria_goodwinii_03929	1608	1266.7	2	2	2	2.53888	0	0	4.33334	4.33334	4.33334	T	1.96931	Brenneria_goodwinii_03929 Periplasmic dipeptide transport protein precursor
51388	Brenneria_goodwinii_03925	1617	1334.95	3	3	3	3.63383	0	0	6.16767	6.16767	6.16767	T	2.80293	Brenneria_goodwinii_03925 Sensor histidine kinase DcuS
15081	Brenneria_goodwinii_03923	1659	1370.58	3	3	3	3.6313	0	0	6.00734	6.00734	6.00734	T	2.73007	Brenneria_goodwinii_03923 Aspartate/alanine antiporter
199172	Brenneria_goodwinii_03917	1263	800.143	2	2	2	3.15694	0	0	6.86007	6.86007	6.86007	T	3.1176	Brenneria_goodwinii_03917 Galactitol permease IIC component
200379	Brenneria_goodwinii_03898	1551	902.228	4	4	4	6.87631	0	0	12.1677	12.1677	12.1677	T	5.5297	Brenneria_goodwinii_03898 Heme-binding protein A precursor
170542	Brenneria_goodwinii_03896	816	584.388	3	3	3	4.189	0	0	14.0892	14.0892	14.0892	T	6.40291	Brenneria_goodwinii_03896 Sugar phosphatase YidA
160483	Brenneria_goodwinii_03895	1446	1089.35	3	3	3	3.98219	0	0	7.55822	7.55822	7.55822	T	3.43488	Brenneria_goodwinii_03895 6-phospho-beta-glucosidase BglA
106036	Brenneria_goodwinii_03890	1986	1439.89	2	2	2	2.75854	0	0	3.81211	3.81211	3.81211	T	1.73244	Brenneria_goodwinii_03890 Methyl-accepting chemotaxis protein III
26067	Brenneria_goodwinii_03886	1101	897.571	2	2	2	2.45329	0	0	6.11543	6.11543	6.11543	T	2.7792	Brenneria_goodwinii_03886 DNA polymerase III subunit beta
12672	Brenneria_goodwinii_03885	1395	958.721	6	6	6	8.73038	0	0	17.1761	17.1761	17.1761	T	7.80579	Brenneria_goodwinii_03885 Chromosomal replication initiator protein DnaA
225966	Brenneria_goodwinii_03881	1635	1382.68	2	2	2	2.36497	0	0	3.96985	3.96985	3.96985	T	1.80412	Brenneria_goodwinii_03881 Membrane protein insertase YidC
63930	Brenneria_goodwinii_03868	1515	1190.06	2	2	2	2.54608	0	0	4.61239	4.61239	4.61239	T	2.09613	Brenneria_goodwinii_03868 L-tartrate/succinate antiporter
11942	Brenneria_goodwinii_03864	1416	1024.23	2	2	2	2.765	0	0	5.35917	5.35917	5.35917	T	2.43551	Brenneria_goodwinii_03864 hypothetical protein
73682	Brenneria_goodwinii_03845	4194	2934.65	5	5	5	7.14567	0	0	4.67606	4.67606	4.67606	T	2.12507	Brenneria_goodwinii_03845 Bifunctional hemolysin/adenylate cyclase precursor
143558	Brenneria_goodwinii_03834	930	761.794	2	2	2	2.44161	0	0	7.2054	7.2054	7.2054	T	3.27454	Brenneria_goodwinii_03834 HTH-type transcriptional regulator GltC
41578	Brenneria_goodwinii_03826	777	611.958	2	2	2	2.53939	0	0	8.96962	8.96962	8.96962	T	4.0763	Brenneria_goodwinii_03826 Phosphate import ATP-binding protein PstB
9007	Brenneria_goodwinii_03823	1041	966.21	3	3	3	3.23222	0	0	8.52149	8.52149	8.52149	T	3.87264	Brenneria_goodwinii_03823 Phosphate-binding protein PstS precursor
216537	Brenneria_goodwinii_03821	702	472.657	2	2	2	2.97044	0	0	11.6131	11.6131	11.6131	T	5.27767	Brenneria_goodwinii_03821 Inner membrane protein YmfA
207778	Brenneria_goodwinii_03820	1830	1256.03	5	5	5	7.28487	0	0	10.9254	10.9254	10.9254	T	4.9651	Brenneria_goodwinii_03820 Glutamine--fructose-6-phosphate aminotransferase [isomerizing]
185962	Brenneria_goodwinii_03819	1371	950.551	3	3	3	4.32696	0	0	8.66187	8.66187	8.66187	T	3.93644	Brenneria_goodwinii_03819 Bifunctional protein GlmU
169348	Brenneria_goodwinii_03818	423	326.332	2	2	2	2.59245	0	0	16.8204	16.8204	16.8204	T	7.64413	Brenneria_goodwinii_03818 ATP synthase epsilon chain
147004	Brenneria_goodwinii_03816	864	691.882	2	2	2	2.49754	0	0	7.93348	7.93348	7.93348	T	3.60542	Brenneria_goodwinii_03816 ATP synthase gamma chain
136482	Brenneria_goodwinii_03815	1542	1250.2	2	2	2	2.4668	0	0	4.39051	4.39051	4.39051	T	1.9953	Brenneria_goodwinii_03815 ATP synthase subunit alpha
86335	Brenneria_goodwinii_03809	621	470.966	2	2	2	2.63713	0	0	11.6548	11.6548	11.6548	T	5.29661	Brenneria_goodwinii_03809 Ribosomal RNA small subunit methyltransferase G
78400	Brenneria_goodwinii_03808	1890	1927.33	2	2	2	1.96126	0	0	2.84799	2.84799	2.84799	T	1.29429	Brenneria_goodwinii_03808 tRNA uridine 5-carboxymethylaminomethyl modification enzyme MnmG
198972	Brenneria_goodwinii_03800	393	521.066	4	4	4	3.01689	0	0	21.0685	21.0685	21.0685	T	9.5747	Brenneria_goodwinii_03800 hypothetical protein
193781	Brenneria_goodwinii_03799	420	285.908	3	3	3	4.40701	0	0	28.7979	28.7979	28.7979	T	13.0874	Brenneria_goodwinii_03799 D-ribose pyranase
188184	Brenneria_goodwinii_03798	1506	1023.83	2	2	2	2.9419	0	0	5.36128	5.36128	5.36128	T	2.43647	Brenneria_goodwinii_03798 Ribose import ATP-binding protein RbsA
170044	Brenneria_goodwinii_03797	969	679.735	2	2	2	2.85111	0	0	8.07525	8.07525	8.07525	T	3.66985	Brenneria_goodwinii_03797 Ribose transport system permease protein RbsC
62831	Brenneria_goodwinii_03788	525	486.45	2	2	2	2.1585	0	0	11.2839	11.2839	11.2839	T	5.12802	Brenneria_goodwinii_03788 Molybdopterin-guanine dinucleotide biosynthesis adapter protein
44944	Brenneria_goodwinii_03785	909	642.499	2	2	2	2.82958	0	0	8.54325	8.54325	8.54325	T	3.88253	Brenneria_goodwinii_03785 serine/threonine protein kinase
22689	Brenneria_goodwinii_03782	2682	2081.32	7	7	7	9.02025	0	0	9.23051	9.23051	9.23051	T	4.19486	Brenneria_goodwinii_03782 DNA polymerase I
218326	Brenneria_goodwinii_03779	531	372.138	5	5	5	7.13445	0	0	36.8749	36.8749	36.8749	T	16.7581	Brenneria_goodwinii_03779 Der GTPase-activating protein YihI
211506	Brenneria_goodwinii_03778	1374	1122.38	2	2	2	2.44836	0	0	4.89052	4.89052	4.89052	T	2.22253	Brenneria_goodwinii_03778 Oxygen-independent coproporphyrinogen-III oxidase
172755	Brenneria_goodwinii_03774	1050	750.458	2	2	2	2.79829	0	0	7.31424	7.31424	7.31424	T	3.324	Brenneria_goodwinii_03774 Nitrogen regulation protein NR(II)
160030	Brenneria_goodwinii_03773	1410	996.921	2	2	2	2.82871	0	0	5.50598	5.50598	5.50598	T	2.50223	Brenneria_goodwinii_03773 Glutamine synthetase
143129	Brenneria_goodwinii_03772	1818	1442.13	5	5	5	6.30316	0	0	9.51547	9.51547	9.51547	T	4.32437	Brenneria_goodwinii_03772 GTP-binding protein TypA/BipA
107918	Brenneria_goodwinii_03769	942	741.82	3	3	3	3.80955	0	0	11.0991	11.0991	11.0991	T	5.04406	Brenneria_goodwinii_03769 Acetyltransferase
96259	Brenneria_goodwinii_03768	1695	1383.09	4	4	4	4.90207	0	0	7.93736	7.93736	7.93736	T	3.60718	Brenneria_goodwinii_03768 AsmA family protein
25867	Brenneria_goodwinii_03764	2100	1715.67	4	4	4	4.89604	0	0	6.3987	6.3987	6.3987	T	2.90793	Brenneria_goodwinii_03764 Bifunctional (p)ppGpp synthase/hydrolase SpoT
234390	Brenneria_goodwinii_03762	624	335.091	3	3	3	5.58655	0	0	24.5711	24.5711	24.5711	T	11.1665	Brenneria_goodwinii_03762 Guanylate kinase
206274	Brenneria_goodwinii_03760	1677	1335.34	3	3	3	3.76758	0	0	6.16589	6.16589	6.16589	T	2.80213	Brenneria_goodwinii_03760 Phosphoethanolamine transferase EptB
100141	Brenneria_goodwinii_03752	1209	802.618	2	2	2	3.01264	0	0	6.83891	6.83891	6.83891	T	3.10799	Brenneria_goodwinii_03752 3-oxosteroid 1-dehydrogenase
85540	Brenneria_goodwinii_03751	1536	1118.41	4	4	4	5.49351	0	0	9.81577	9.81577	9.81577	T	4.46084	Brenneria_goodwinii_03751 Low-affinity inorganic phosphate transporter 1
67080	Brenneria_goodwinii_03750	336	185.543	6	6	6	10.8654	0	0	88.7508	88.7508	88.7508	T	40.3333	Brenneria_goodwinii_03750 Universal stress protein B
62451	Brenneria_goodwinii_03749	447	356.439	3	3	3	3.76222	0	0	23.0995	23.0995	23.0995	T	10.4977	Brenneria_goodwinii_03749 Universal stress protein A
56585	Brenneria_goodwinii_03748	756	591.71	3	3	3	3.83296	0	0	13.9148	13.9148	13.9148	T	6.32368	Brenneria_goodwinii_03748 Ribosomal RNA small subunit methyltransferase J
175214	Brenneria_goodwinii_03741	1353	879.626	4	4	4	6.15261	0	0	12.4804	12.4804	12.4804	T	5.67178	Brenneria_goodwinii_03741 Glutathione reductase
158860	Brenneria_goodwinii_03740	2184	1481.2	5	5	5	7.37238	0	0	9.26448	9.26448	9.26448	T	4.2103	Brenneria_goodwinii_03740 Catalase-peroxidase
121767	Brenneria_goodwinii_03738	1764	1136.89	3	3	3	4.6548	0	0	7.24216	7.24216	7.24216	T	3.29124	Brenneria_goodwinii_03738 Gamma-glutamyltranspeptidase precursor
119636	Brenneria_goodwinii_03718	1023	767.387	2	2	2	2.66619	0	0	7.15289	7.15289	7.15289	T	3.25068	Brenneria_goodwinii_03718 putative D,D-dipeptide transport system permease protein DdpB
72429	Brenneria_goodwinii_03714	1932	1308.27	3	3	3	4.43028	0	0	6.29347	6.29347	6.29347	T	2.86011	Brenneria_goodwinii_03714 NADH oxidase
19389	Brenneria_goodwinii_03697	1206	848.859	2	2	2	2.84146	0	0	6.46636	6.46636	6.46636	T	2.93868	Brenneria_goodwinii_03697 biofilm formation regulator HmsP
203670	Brenneria_goodwinii_03693	1689	1293.04	2	2	2	2.61246	0	0	4.24507	4.24507	4.24507	T	1.9292	Brenneria_goodwinii_03693 Glutathione-binding protein GsiB precursor
183411	Brenneria_goodwinii_03692	1707	1255.42	2	2	2	2.7194	0	0	4.37226	4.37226	4.37226	T	1.987	Brenneria_goodwinii_03692 Glutathione import ATP-binding protein GsiA
126260	Brenneria_goodwinii_03690	1482	1161.66	2	2	2	2.55153	0	0	4.72518	4.72518	4.72518	T	2.14738	Brenneria_goodwinii_03690 Peptidase M16 inactive domain protein
76293	Brenneria_goodwinii_03684	1014	606.249	3	3	3	5.01774	0	0	13.5811	13.5811	13.5811	T	6.17203	Brenneria_goodwinii_03684 Inner membrane protein YhjD
176301	Brenneria_goodwinii_03673	801	766.439	2	2	2	2.09018	0	0	7.16173	7.16173	7.16173	T	3.25469	Brenneria_goodwinii_03673 HTH-type transcriptional regulator YiaJ
103406	Brenneria_goodwinii_03667	750	579.8	2	2	2	2.5871	0	0	9.46712	9.46712	9.46712	T	4.30239	Brenneria_goodwinii_03667 hypothetical protein
83803	Brenneria_goodwinii_03664	957	789.273	4	4	4	4.85003	0	0	13.9091	13.9091	13.9091	T	6.32107	Brenneria_goodwinii_03664 putative transporter YfdV
49578	Brenneria_goodwinii_03661	846	576.623	2	2	2	2.93432	0	0	9.51927	9.51927	9.51927	T	4.32609	Brenneria_goodwinii_03661 L-arabinose transport system permease protein AraQ
12092	Brenneria_goodwinii_03658	1659	1225.98	5	5	5	6.766	0	0	11.1931	11.1931	11.1931	T	5.08678	Brenneria_goodwinii_03658 Methyl-accepting chemotaxis protein II
153177	Brenneria_goodwinii_03650	1401	969.015	2	2	2	2.8916	0	0	5.66455	5.66455	5.66455	T	2.57429	Brenneria_goodwinii_03650 Homoserine dehydrogenase, NAD binding domain
76911	Brenneria_goodwinii_03644	414	333.02	3	3	3	3.7295	0	0	24.7239	24.7239	24.7239	T	11.2359	Brenneria_goodwinii_03644 Acetyltransferase, GNAT family
60635	Brenneria_goodwinii_03641	858	686.692	2	2	2	2.49894	0	0	7.99344	7.99344	7.99344	T	3.63267	Brenneria_goodwinii_03641 RNA polymerase sigma factor RpoH
219983	Brenneria_goodwinii_03631	2298	1504.95	2	2	2	3.05392	0	0	3.64732	3.64732	3.64732	T	1.65755	Brenneria_goodwinii_03631 Lead, cadmium, zinc and mercury-transporting ATPase
189259	Brenneria_goodwinii_03629	678	648.627	2	2	2	2.09057	0	0	8.46254	8.46254	8.46254	T	3.84585	Brenneria_goodwinii_03629 Inner membrane protein YhhQ
173422	Brenneria_goodwinii_03627	1191	798.894	2	2	2	2.98162	0	0	6.87079	6.87079	6.87079	T	3.12247	Brenneria_goodwinii_03627 Sugar efflux transporter
147770	Brenneria_goodwinii_03625	963	709.372	2	2	2	2.71508	0	0	7.73787	7.73787	7.73787	T	3.51652	Brenneria_goodwinii_03625 6-phosphofructokinase isozyme 1
106350	Brenneria_goodwinii_03621	1089	802.407	2	2	2	2.71433	0	0	6.84071	6.84071	6.84071	T	3.1088	Brenneria_goodwinii_03621 Agmatine deiminase
75887	Brenneria_goodwinii_03618	423	285.37	2	2	2	2.96457	0	0	19.2347	19.2347	19.2347	T	8.74135	Brenneria_goodwinii_03618 Inner membrane protein YhaH
60916	Brenneria_goodwinii_03616	1011	681.689	2	2	2	2.96616	0	0	8.05211	8.05211	8.05211	T	3.65933	Brenneria_goodwinii_03616 Fructose-1,6-bisphosphatase 1 class 2
229335	Brenneria_goodwinii_03611	240	119.134	2	2	2	4.02907	0	0	46.0744	46.0744	46.0744	T	20.9388	Brenneria_goodwinii_03611 Cell division protein ZapB
185421	Brenneria_goodwinii_03606	705	416.47	4	4	4	6.77119	0	0	26.3598	26.3598	26.3598	T	11.9794	Brenneria_goodwinii_03606 Cell division protein FtsN
129678	Brenneria_goodwinii_03601	1161	775.014	2	2	2	2.99607	0	0	7.08249	7.08249	7.08249	T	3.21868	Brenneria_goodwinii_03601 Cystathionine gamma-synthase
115523	Brenneria_goodwinii_03600	2436	1914.69	4	4	4	5.08909	0	0	5.73361	5.73361	5.73361	T	2.60568	Brenneria_goodwinii_03600 Bifunctional aspartokinase/homoserine dehydrogenase 2
47426	Brenneria_goodwinii_03596	732	389.144	3	3	3	5.64315	0	0	21.1581	21.1581	21.1581	T	9.61543	Brenneria_goodwinii_03596 HTH-type transcriptional repressor FabR
144672	Brenneria_goodwinii_03583	960	747.124	2	2	2	2.56986	0	0	7.34689	7.34689	7.34689	T	3.33884	Brenneria_goodwinii_03583 Bifunctional ligase/repressor BirA
108058	Brenneria_goodwinii_03576	1185	851.687	7	7	7	9.73949	0	0	22.5571	22.5571	22.5571	T	10.2512	Brenneria_goodwinii_03576 Elongation factor Tu
88461	Brenneria_goodwinii_03574	546	404.71	6	6	6	8.09469	0	0	40.6887	40.6887	40.6887	T	18.4912	Brenneria_goodwinii_03574 hypothetical protein
75816	Brenneria_goodwinii_03572	705	511.231	3	3	3	4.13707	0	0	16.1053	16.1053	16.1053	T	7.31916	Brenneria_goodwinii_03572 50S ribosomal protein L1
60539	Brenneria_goodwinii_03570	366	291.85	3	3	3	3.7622	0	0	28.2115	28.2115	28.2115	T	12.8209	Brenneria_goodwinii_03570 50S ribosomal protein L7/L12
54228	Brenneria_goodwinii_03568	4029	3271.79	11	11	11	13.5458	0	0	9.22728	9.22728	9.22728	T	4.19339	Brenneria_goodwinii_03568 DNA-directed RNA polymerase subunit beta
6983	Brenneria_goodwinii_03567	4224	3139.83	4	4	4	5.38119	0	0	3.49639	3.49639	3.49639	T	1.58895	Brenneria_goodwinii_03567 DNA-directed RNA polymerase subunit beta'
114741	Brenneria_goodwinii_03558	1950	1364.33	3	3	3	4.28782	0	0	6.03487	6.03487	6.03487	T	2.74258	Brenneria_goodwinii_03558 Phosphomethylpyrimidine synthase
59533	Brenneria_goodwinii_03553	678	496.681	2	2	2	2.73012	0	0	11.0514	11.0514	11.0514	T	5.02239	Brenneria_goodwinii_03553 Endonuclease V
51041	Brenneria_goodwinii_03552	591	476.744	2	2	2	2.47932	0	0	11.5136	11.5136	11.5136	T	5.23242	Brenneria_goodwinii_03552 hypothetical protein
43540	Brenneria_goodwinii_03551	273	142.641	2	2	2	3.82778	0	0	38.4814	38.4814	38.4814	T	17.4881	Brenneria_goodwinii_03551 DNA-binding protein HU-alpha
171258	Brenneria_goodwinii_03541	1227	799.611	2	2	2	3.06899	0	0	6.86463	6.86463	6.86463	T	3.11967	Brenneria_goodwinii_03541 Acetylornithine/succinyldiaminopimelate aminotransferase
223202	Brenneria_goodwinii_03526	1023	651.45	2	2	2	3.14069	0	0	8.42587	8.42587	8.42587	T	3.82919	Brenneria_goodwinii_03526 HTH-type transcriptional repressor CytR
136050	Brenneria_goodwinii_03515	411	281.339	2	2	2	2.92174	0	0	19.5104	19.5104	19.5104	T	8.86661	Brenneria_goodwinii_03515 hypothetical protein
130508	Brenneria_goodwinii_03514	297	169.18	2	2	2	3.51105	0	0	32.4449	32.4449	32.4449	T	14.7448	Brenneria_goodwinii_03514 DNA-binding protein Fis
126345	Brenneria_goodwinii_03513	873	625.317	2	2	2	2.79219	0	0	8.778	8.778	8.778	T	3.98922	Brenneria_goodwinii_03513 tRNA-dihydrouridine synthase C
106377	Brenneria_goodwinii_03511	888	554.793	2	2	2	3.20119	0	0	9.89383	9.89383	9.89383	T	4.49631	Brenneria_goodwinii_03511 Ribosomal protein L11 methyltransferase
56153	Brenneria_goodwinii_03506	477	242.133	2	2	2	3.93998	0	0	22.6695	22.6695	22.6695	T	10.3023	Brenneria_goodwinii_03506 Biotin carboxyl carrier protein of acetyl-CoA carboxylase
49918	Brenneria_goodwinii_03505	453	254.814	5	5	5	8.88885	0	0	53.8534	53.8534	53.8534	T	24.474	Brenneria_goodwinii_03505 3-dehydroquinate dehydratase
24192	Brenneria_goodwinii_03502	1938	1288.83	4	4	4	6.01477	0	0	8.51787	8.51787	8.51787	T	3.871	Brenneria_goodwinii_03502 RNase E specificity factor CsrD
1111	Brenneria_goodwinii_03501	1044	624.766	3	3	3	5.01307	0	0	13.1786	13.1786	13.1786	T	5.9891	Brenneria_goodwinii_03501 Rod shape-determining protein MreB
199930	Brenneria_goodwinii_03497	1470	1042	2	2	2	2.82148	0	0	5.26776	5.26776	5.26776	T	2.39397	Brenneria_goodwinii_03497 Ribonuclease G
180018	Brenneria_goodwinii_03495	3825	3097.86	3	3	3	3.70417	0	0	2.65782	2.65782	2.65782	T	1.20786	Brenneria_goodwinii_03495 hypothetical protein
117734	Brenneria_goodwinii_03493	1605	1196.23	3	3	3	4.02514	0	0	6.88291	6.88291	6.88291	T	3.12798	Brenneria_goodwinii_03493 Methyl-accepting chemotaxis protein IV
63834	Brenneria_goodwinii_03490	1464	1165.48	6	6	6	7.53683	0	0	14.1291	14.1291	14.1291	T	6.42104	Brenneria_goodwinii_03490 peptidase PmbA
21691	Brenneria_goodwinii_03485	1434	1285.53	2	2	2	2.23099	0	0	4.26987	4.26987	4.26987	T	1.94047	Brenneria_goodwinii_03485 RNA polymerase sigma-54 factor
232679	Brenneria_goodwinii_03483	576	442.958	2	2	2	2.6007	0	0	12.3918	12.3918	12.3918	T	5.63151	Brenneria_goodwinii_03483 Lipopolysaccharide export system protein LptA precursor
186957	Brenneria_goodwinii_03478	816	442.575	2	2	2	3.68751	0	0	12.4025	12.4025	12.4025	T	5.63639	Brenneria_goodwinii_03478 putative phospholipid import ATP-binding protein MlaF
167029	Brenneria_goodwinii_03476	567	361.566	2	2	2	3.13636	0	0	15.1813	15.1813	15.1813	T	6.89922	Brenneria_goodwinii_03476 putative phospholipid ABC transporter-binding protein MlaD
128715	Brenneria_goodwinii_03471	1092	756.43	2	2	2	2.88725	0	0	7.2565	7.2565	7.2565	T	3.29776	Brenneria_goodwinii_03471 Serine endoprotease DegS
9743	Brenneria_goodwinii_03459	4461	3005.41	3	3	3	4.45297	0	0	2.73957	2.73957	2.73957	T	1.24502	Brenneria_goodwinii_03459 Glutamate synthase [NADPH] large chain precursor
183605	Brenneria_goodwinii_03457	2358	1857.42	8	8	8	10.156	0	0	11.8207	11.8207	11.8207	T	5.37201	Brenneria_goodwinii_03457 Aerobic respiration control sensor protein ArcB
109392	Brenneria_goodwinii_03448	2046	1540.96	2	2	2	2.65549	0	0	3.56209	3.56209	3.56209	T	1.61881	Brenneria_goodwinii_03448 Penicillin-binding protein activator LpoA precursor
74306	Brenneria_goodwinii_03446	379	227.989	10	10	10	16.6236	0	0	120.379	120.379	120.379	T	54.7071	Brenneria_goodwinii_03446 RNaseP_bact_a
69270	Brenneria_goodwinii_03445	477	310.125	7	7	7	10.7666	0	0	61.9479	61.9479	61.9479	T	28.1526	Brenneria_goodwinii_03445 hypothetical protein
63010	Brenneria_goodwinii_03444	786	589.461	2	2	2	2.66684	0	0	9.31194	9.31194	9.31194	T	4.23187	Brenneria_goodwinii_03444 LigB family dioxygenase
39232	Brenneria_goodwinii_03442	663	391.989	2	2	2	3.38275	0	0	14.003	14.003	14.003	T	6.36376	Brenneria_goodwinii_03442 hypothetical protein
30898	Brenneria_goodwinii_03441	1377	855.715	3	3	3	4.82754	0	0	9.62183	9.62183	9.62183	T	4.3727	Brenneria_goodwinii_03441 Outer membrane protein TolC precursor
14265	Brenneria_goodwinii_03440	633	603.435	2	2	2	2.09799	0	0	9.09631	9.09631	9.09631	T	4.13387	Brenneria_goodwinii_03440 ADP-ribose pyrophosphatase
220381	Brenneria_goodwinii_03436	1896	1419.68	4	4	4	5.34205	0	0	7.73278	7.73278	7.73278	T	3.51421	Brenneria_goodwinii_03436 DNA topoisomerase 4 subunit B
115141	Brenneria_goodwinii_03430	1419	1010.4	2	2	2	2.80878	0	0	5.43252	5.43252	5.43252	T	2.46884	Brenneria_goodwinii_03430 Cell division protein FtsP precursor
60042	Brenneria_goodwinii_03426	828	517.177	2	2	2	3.202	0	0	10.6135	10.6135	10.6135	T	4.82335	Brenneria_goodwinii_03426 2,5-diketo-D-gluconic acid reductase A
49763	Brenneria_goodwinii_03425	660	476.782	2	2	2	2.76856	0	0	11.5127	11.5127	11.5127	T	5.232	Brenneria_goodwinii_03425 Inner membrane protein YghB
41504	Brenneria_goodwinii_03424	1194	826.514	2	2	2	2.88924	0	0	6.64119	6.64119	6.64119	T	3.01813	Brenneria_goodwinii_03424 Cystathionine beta-lyase MetC
231302	Brenneria_goodwinii_03421	912	526.292	4	4	4	6.93151	0	0	20.8592	20.8592	20.8592	T	9.47961	Brenneria_goodwinii_03421 HTH-type transcriptional regulator GltR
9141	Brenneria_goodwinii_03392	1071	781.707	2	2	2	2.74016	0	0	7.02185	7.02185	7.02185	T	3.19112	Brenneria_goodwinii_03392 Lipopolysaccharide export system permease protein LptG
233513	Brenneria_goodwinii_03391	1101	849.192	2	2	2	2.59305	0	0	6.46383	6.46383	6.46383	T	2.93753	Brenneria_goodwinii_03391 Lipopolysaccharide export system permease protein LptF
220162	Brenneria_goodwinii_03390	1512	806.421	2	2	2	3.7499	0	0	6.80666	6.80666	6.80666	T	3.09333	Brenneria_goodwinii_03390 Cytosol aminopeptidase
196219	Brenneria_goodwinii_03388	2856	2147.11	4	4	4	5.32064	0	0	5.11295	5.11295	5.11295	T	2.32361	Brenneria_goodwinii_03388 Valine--tRNA ligase
128274	Brenneria_goodwinii_03384	1062	664.479	5	5	5	7.99122	0	0	20.6516	20.6516	20.6516	T	9.38526	Brenneria_goodwinii_03384 Biopolymer transport protein ExbB
109678	Brenneria_goodwinii_03382	981	640.768	3	3	3	4.59292	0	0	12.8495	12.8495	12.8495	T	5.83953	Brenneria_goodwinii_03382 Catabolite repressor/activator
97597	Brenneria_goodwinii_03381	1410	1097.42	2	2	2	2.56965	0	0	5.00174	5.00174	5.00174	T	2.27307	Brenneria_goodwinii_03381 Sucrose-6-phosphate hydrolase
64124	Brenneria_goodwinii_03379	1560	1133.55	4	4	4	5.50484	0	0	9.68468	9.68468	9.68468	T	4.40127	Brenneria_goodwinii_03379 Sucrose porin precursor
25183	Brenneria_goodwinii_03376	2286	1543.3	3	3	3	4.44372	0	0	5.33502	5.33502	5.33502	T	2.42453	Brenneria_goodwinii_03376 hypothetical protein
235460	Brenneria_goodwinii_03375	432	312.983	3	3	3	4.1408	0	0	26.3067	26.3067	26.3067	T	11.9552	Brenneria_goodwinii_03375 hypothetical protein
215710	Brenneria_goodwinii_03372	2139	1449.18	4	4	4	5.90403	0	0	7.57536	7.57536	7.57536	T	3.44267	Brenneria_goodwinii_03372 Anaerobic ribonucleoside-triphosphate reductase
71136	Brenneria_goodwinii_03361	936	564.988	3	3	3	4.97002	0	0	14.573	14.573	14.573	T	6.62278	Brenneria_goodwinii_03361 Aspartate carbamoyltransferase catalytic chain
59552	Brenneria_goodwinii_03360	312	141.695	3	3	3	6.60572	0	0	58.1074	58.1074	58.1074	T	26.4073	Brenneria_goodwinii_03360 hypothetical protein
34798	Brenneria_goodwinii_03356	426	293.241	5	5	5	7.26365	0	0	46.7963	46.7963	46.7963	T	21.2669	Brenneria_goodwinii_03356 Regulator of ribonuclease activity B
40740	Brenneria_goodwinii_03344	1602	1330.96	2	2	2	2.40728	0	0	4.12411	4.12411	4.12411	T	1.87423	Brenneria_goodwinii_03344 Nickel-binding periplasmic protein precursor
21542	Brenneria_goodwinii_03343	933	667.768	3	3	3	4.19157	0	0	12.33	12.33	12.33	T	5.60342	Brenneria_goodwinii_03343 Nickel transport system permease protein NikB
118608	Brenneria_goodwinii_03332	1128	745.69	2	2	2	3.02539	0	0	7.36101	7.36101	7.36101	T	3.34526	Brenneria_goodwinii_03332 Isochorismate synthase EntC
71628	Brenneria_goodwinii_03328	1317	801.546	2	2	2	3.28615	0	0	6.84806	6.84806	6.84806	T	3.11214	Brenneria_goodwinii_03328 Xaa-Pro aminopeptidase
55652	Brenneria_goodwinii_03327	591	504.074	2	2	2	2.3449	0	0	10.8893	10.8893	10.8893	T	4.94873	Brenneria_goodwinii_03327 hypothetical protein
38264	Brenneria_goodwinii_03324	184	51.3347	6	6	6	21.5059	0	0	320.779	320.779	320.779	T	145.78	Brenneria_goodwinii_03324 6S
27624	Brenneria_goodwinii_03322	1233	956.108	3	3	3	3.86881	0	0	8.61153	8.61153	8.61153	T	3.91356	Brenneria_goodwinii_03322 Trifunctional NAD biosynthesis/regulator protein NadR
12695	Brenneria_goodwinii_03321	1386	950.873	2	2	2	2.91521	0	0	5.77262	5.77262	5.77262	T	2.6234	Brenneria_goodwinii_03321 hypothetical protein
203204	Brenneria_goodwinii_03317	1590	1148.58	2	2	2	2.76864	0	0	4.77897	4.77897	4.77897	T	2.17183	Brenneria_goodwinii_03317 Peptide chain release factor 3
184094	Brenneria_goodwinii_03316	615	477.734	6	6	6	7.72397	0	0	34.4692	34.4692	34.4692	T	15.6647	Brenneria_goodwinii_03316 Osmotically-inducible protein Y precursor
144994	Brenneria_goodwinii_03311	720	498.389	2	2	2	2.88931	0	0	11.0135	11.0135	11.0135	T	5.00517	Brenneria_goodwinii_03311 4'-phosphopantetheinyl transferase Npt
113815	Brenneria_goodwinii_03307	1317	977.045	5	5	5	6.73971	0	0	14.045	14.045	14.045	T	6.38283	Brenneria_goodwinii_03307 Levansucrase
179002	Brenneria_goodwinii_03294	294	148.378	2	2	2	3.96286	0	0	36.9937	36.9937	36.9937	T	16.812	Brenneria_goodwinii_03294 hypothetical protein
134827	Brenneria_goodwinii_03290	2184	1633.71	2	2	2	2.67368	0	0	3.35987	3.35987	3.35987	T	1.52691	Brenneria_goodwinii_03290 Ferric enterobactin receptor precursor
26733	Brenneria_goodwinii_03282	1530	1190.5	2	2	2	2.57035	0	0	4.61069	4.61069	4.61069	T	2.09536	Brenneria_goodwinii_03282 Multidrug export protein EmrB
8292	Brenneria_goodwinii_03281	1176	848.368	3	3	3	4.15857	0	0	9.70516	9.70516	9.70516	T	4.41057	Brenneria_goodwinii_03281 Multidrug export protein EmrA
43152	Brenneria_goodwinii_03260	1722	1278.56	2	2	2	2.69366	0	0	4.29315	4.29315	4.29315	T	1.95105	Brenneria_goodwinii_03260 Thiol:disulfide interchange protein DsbD precursor
227921	Brenneria_goodwinii_03255	1653	1441.94	4	4	4	4.58549	0	0	7.61339	7.61339	7.61339	T	3.45995	Brenneria_goodwinii_03255 60 kDa chaperonin
208240	Brenneria_goodwinii_03254	522	322.164	2	2	2	3.24059	0	0	17.038	17.038	17.038	T	7.74304	Brenneria_goodwinii_03254 Chorismate pyruvate-lyase
201559	Brenneria_goodwinii_03253	864	641.98	2	2	2	2.69167	0	0	8.55016	8.55016	8.55016	T	3.88567	Brenneria_goodwinii_03253 4-hydroxybenzoate octaprenyltransferase
190697	Brenneria_goodwinii_03252	2469	1939.38	3	3	3	3.81926	0	0	4.24545	4.24545	4.24545	T	1.92937	Brenneria_goodwinii_03252 Glycerol-3-phosphate acyltransferase
148800	Brenneria_goodwinii_03249	510	407.049	2	2	2	2.50584	0	0	13.4849	13.4849	13.4849	T	6.12831	Brenneria_goodwinii_03249 Zinc uptake regulation protein
133369	Brenneria_goodwinii_03247	897	586.475	2	2	2	3.05896	0	0	9.35937	9.35937	9.35937	T	4.25342	Brenneria_goodwinii_03247 HTH-type transcriptional activator AllS
100824	Brenneria_goodwinii_03243	396	275.635	4	4	4	5.74673	0	0	39.8282	39.8282	39.8282	T	18.1002	Brenneria_goodwinii_03243 Inner membrane protein YqjE
72724	Brenneria_goodwinii_03238	777	555.265	2	2	2	2.79866	0	0	9.88543	9.88543	9.88543	T	4.49249	Brenneria_goodwinii_03238 Putative L-lactate dehydrogenase operon regulatory protein
30412	Brenneria_goodwinii_03235	1452	1289.71	3	3	3	3.37751	0	0	6.38403	6.38403	6.38403	T	2.90126	Brenneria_goodwinii_03235 Altronate oxidoreductase
12902	Brenneria_goodwinii_03234	1491	1062.26	3	3	3	4.21083	0	0	7.75096	7.75096	7.75096	T	3.52247	Brenneria_goodwinii_03234 Altronate dehydratase
210330	Brenneria_goodwinii_03231	954	601.179	2	2	2	3.17377	0	0	9.13045	9.13045	9.13045	T	4.14939	Brenneria_goodwinii_03231 Inner membrane protein alx
172384	Brenneria_goodwinii_03228	297	182.642	2	2	2	3.25226	0	0	30.0535	30.0535	30.0535	T	13.658	Brenneria_goodwinii_03228 MbeD/MobD like protein
168299	Brenneria_goodwinii_03227	483	243.125	6	6	6	11.9198	0	0	67.7311	67.7311	67.7311	T	30.7808	Brenneria_goodwinii_03227 Spheroplast protein Y precursor
157081	Brenneria_goodwinii_03225	1926	1364.47	2	2	2	2.82308	0	0	4.02284	4.02284	4.02284	T	1.8282	Brenneria_goodwinii_03225 PTS system beta-glucoside-specific EIIBCA component
114941	Brenneria_goodwinii_03223	1413	975.458	2	2	2	2.8971	0	0	5.62713	5.62713	5.62713	T	2.55728	Brenneria_goodwinii_03223 hypothetical protein
81113	Brenneria_goodwinii_03221	960	704.811	2	2	2	2.72414	0	0	7.78795	7.78795	7.78795	T	3.53928	Brenneria_goodwinii_03221 Cysteine protease avirulence protein AvrPphB
61252	Brenneria_goodwinii_03218	1839	1654.53	10	10	10	11.1149	0	0	16.5879	16.5879	16.5879	T	7.53846	Brenneria_goodwinii_03218 RNA polymerase sigma factor RpoD
39373	Brenneria_goodwinii_03217	1755	1376.34	3	3	3	3.82537	0	0	5.98221	5.98221	5.98221	T	2.71865	Brenneria_goodwinii_03217 DNA primase
15173	Brenneria_goodwinii_03215	1014	647.72	2	2	2	3.13098	0	0	8.47439	8.47439	8.47439	T	3.85124	Brenneria_goodwinii_03215 tRNA N6-adenosine threonylcarbamoyltransferase
196113	Brenneria_goodwinii_03208	258	109.212	2	2	2	4.72476	0	0	50.2604	50.2604	50.2604	T	22.8412	Brenneria_goodwinii_03208 50S ribosomal protein L27
180593	Brenneria_goodwinii_03206	1173	837.84	2	2	2	2.80006	0	0	6.55141	6.55141	6.55141	T	2.97733	Brenneria_goodwinii_03206 GTPase Obg
136745	Brenneria_goodwinii_03201	630	426.577	6	6	6	8.86124	0	0	38.6029	38.6029	38.6029	T	17.5433	Brenneria_goodwinii_03201 Ribosomal RNA large subunit methyltransferase E
128763	Brenneria_goodwinii_03200	1944	1684.24	13	13	13	15.0049	0	0	21.1838	21.1838	21.1838	T	9.62711	Brenneria_goodwinii_03200 ATP-dependent zinc metalloprotease FtsH
95229	Brenneria_goodwinii_03198	1335	993.488	2	2	2	2.6875	0	0	5.52501	5.52501	5.52501	T	2.51088	Brenneria_goodwinii_03198 Phosphoglucosamine mutase
199783	Brenneria_goodwinii_03185	1512	1097.81	2	2	2	2.75457	0	0	4.99998	4.99998	4.99998	T	2.27227	Brenneria_goodwinii_03185 hypothetical protein
181597	Brenneria_goodwinii_03184	2709	1734.08	7	7	7	10.9355	0	0	11.0788	11.0788	11.0788	T	5.03484	Brenneria_goodwinii_03184 Translation initiation factor IF-2
144282	Brenneria_goodwinii_03182	945	802.052	3	3	3	3.53469	0	0	10.2656	10.2656	10.2656	T	4.66527	Brenneria_goodwinii_03182 tRNA pseudouridine synthase B
132656	Brenneria_goodwinii_03181	119	15.8913	2	2	2	14.9768	0	0	345.411	345.411	345.411	T	156.974	Brenneria_goodwinii_03181 S15
124048	Brenneria_goodwinii_03178	2124	1659.7	3	3	3	3.83925	0	0	4.96087	4.96087	4.96087	T	2.2545	Brenneria_goodwinii_03178 Polyribonucleotide nucleotidyltransferase
98818	Brenneria_goodwinii_03177	885	674.983	4	4	4	5.24458	0	0	16.2642	16.2642	16.2642	T	7.39137	Brenneria_goodwinii_03177 Lipoprotein NlpI precursor
87888	Brenneria_goodwinii_03176	1860	1248.92	4	4	4	5.95716	0	0	8.79006	8.79006	8.79006	T	3.9947	Brenneria_goodwinii_03176 ATP-dependent RNA helicase DeaD
179347	Brenneria_goodwinii_03165	1149	891.658	2	2	2	2.57722	0	0	6.15598	6.15598	6.15598	T	2.79762	Brenneria_goodwinii_03165 Inner membrane transport permease YbhS
165324	Brenneria_goodwinii_03164	879	656.74	2	2	2	2.67686	0	0	8.35799	8.35799	8.35799	T	3.79834	Brenneria_goodwinii_03164 Peptidase family U32
98918	Brenneria_goodwinii_03156	1329	737.399	2	2	2	3.60456	0	0	7.44377	7.44377	7.44377	T	3.38287	Brenneria_goodwinii_03156 Thymidine phosphorylase
68075	Brenneria_goodwinii_03154	720	437.109	2	2	2	3.29437	0	0	12.5576	12.5576	12.5576	T	5.70687	Brenneria_goodwinii_03154 Purine nucleoside phosphorylase DeoD-type
234760	Brenneria_goodwinii_03150	555	371.7	2	2	2	2.98628	0	0	14.7674	14.7674	14.7674	T	6.71113	Brenneria_goodwinii_03150 putative RNA polymerase sigma factor FecI
221842	Brenneria_goodwinii_03148	438	339.617	2	2	2	2.57938	0	0	16.1624	16.1624	16.1624	T	7.34511	Brenneria_goodwinii_03148 DNA polymerase III subunit psi
216160	Brenneria_goodwinii_03147	1047	654.453	2	2	2	3.19962	0	0	8.3872	8.3872	8.3872	T	3.81162	Brenneria_goodwinii_03147 Ribosomal RNA small subunit methyltransferase C
170673	Brenneria_goodwinii_03140	885	597.962	4	4	4	5.9201	0	0	18.3591	18.3591	18.3591	T	8.34341	Brenneria_goodwinii_03140 HTH-type transcriptional regulator BenM
159845	Brenneria_goodwinii_03139	783	570.874	2	2	2	2.74316	0	0	9.61514	9.61514	9.61514	T	4.36966	Brenneria_goodwinii_03139 Alpha-acetolactate decarboxylase
181308	Brenneria_goodwinii_03121	1326	975.064	3	3	3	4.07973	0	0	8.44411	8.44411	8.44411	T	3.83748	Brenneria_goodwinii_03121 Inner membrane metabolite transport protein YhjE
165236	Brenneria_goodwinii_03120	918	749.895	3	3	3	3.67251	0	0	10.9796	10.9796	10.9796	T	4.98974	Brenneria_goodwinii_03120 Tyrosine recombinase XerD
153889	Brenneria_goodwinii_03119	717	502.026	2	2	2	2.85643	0	0	10.9338	10.9338	10.9338	T	4.96891	Brenneria_goodwinii_03119 Thiol:disulfide interchange protein DsbC precursor
144991	Brenneria_goodwinii_03118	1749	1192.85	2	2	2	2.93248	0	0	4.60162	4.60162	4.60162	T	2.09124	Brenneria_goodwinii_03118 Single-stranded-DNA-specific exonuclease RecJ
113304	Brenneria_goodwinii_03116	1518	987.128	2	2	2	3.07559	0	0	5.56061	5.56061	5.56061	T	2.52705	Brenneria_goodwinii_03116 Lysine--tRNA ligase
35240	Brenneria_goodwinii_03090	2181	1465.5	3	3	3	4.4647	0	0	5.61826	5.61826	5.61826	T	2.55325	Brenneria_goodwinii_03090 Ferric enterobactin receptor precursor
198752	Brenneria_goodwinii_03082	957	769.266	3	3	3	3.73213	0	0	10.7031	10.7031	10.7031	T	4.8641	Brenneria_goodwinii_03082 Curved DNA-binding protein
187993	Brenneria_goodwinii_03080	948	661.56	2	2	2	2.86596	0	0	8.29711	8.29711	8.29711	T	3.77067	Brenneria_goodwinii_03080 6-phosphofructokinase isozyme 2
176289	Brenneria_goodwinii_03079	702	509.091	3	3	3	4.13679	0	0	16.173	16.173	16.173	T	7.34994	Brenneria_goodwinii_03079 Cyclic di-GMP phosphodiesterase YhjH
75216	Brenneria_goodwinii_03072	435	355.785	3	3	3	3.66795	0	0	23.142	23.142	23.142	T	10.517	Brenneria_goodwinii_03072 cspA
69532	Brenneria_goodwinii_03071	924	776.108	4	4	4	4.76222	0	0	14.145	14.145	14.145	T	6.42829	Brenneria_goodwinii_03071 Lipid A biosynthesis lauroyl acyltransferase
41697	Brenneria_goodwinii_03069	1647	1358.46	3	3	3	3.6372	0	0	6.06093	6.06093	6.06093	T	2.75443	Brenneria_goodwinii_03069 Sodium, potassium, lithium and rubidium/H(+) antiporter
13055	Brenneria_goodwinii_03067	1464	1176.91	2	2	2	2.48786	0	0	4.66392	4.66392	4.66392	T	2.11955	Brenneria_goodwinii_03067 Signal-transduction histidine kinase senX3
222398	Brenneria_goodwinii_03064	948	650.003	2	2	2	2.91691	0	0	8.44462	8.44462	8.44462	T	3.83771	Brenneria_goodwinii_03064 SAF domain protein
138386	Brenneria_goodwinii_03047	1659	1185.23	3	3	3	4.19918	0	0	6.94679	6.94679	6.94679	T	3.15701	Brenneria_goodwinii_03047 Cation/acetate symporter ActP
54085	Brenneria_goodwinii_03041	1116	905.901	3	3	3	3.69577	0	0	9.0888	9.0888	9.0888	T	4.13046	Brenneria_goodwinii_03041 putative multidrug resistance protein EmrK
34581	Brenneria_goodwinii_03039	1143	706.7	4	4	4	6.46951	0	0	15.5343	15.5343	15.5343	T	7.05964	Brenneria_goodwinii_03039 putative L,D-transpeptidase YbiS precursor
210725	Brenneria_goodwinii_03035	1347	843.155	2	2	2	3.19514	0	0	6.51011	6.51011	6.51011	T	2.95856	Brenneria_goodwinii_03035 2,2-dialkylglycine decarboxylase
114810	Brenneria_goodwinii_03027	810	618.012	2	2	2	2.62131	0	0	8.88175	8.88175	8.88175	T	4.03637	Brenneria_goodwinii_03027 Glutamine transport ATP-binding protein GlnQ
104690	Brenneria_goodwinii_03026	1107	729.476	3	3	3	4.55258	0	0	11.2869	11.2869	11.2869	T	5.12941	Brenneria_goodwinii_03026 Inner membrane amino-acid ABC transporter permease protein YecS
70353	Brenneria_goodwinii_03023	1038	711.192	3	3	3	4.37857	0	0	11.5771	11.5771	11.5771	T	5.26129	Brenneria_goodwinii_03023 4,5-dihydroxyphthalate decarboxylase
57623	Brenneria_goodwinii_03022	1332	914.752	2	2	2	2.91227	0	0	6.00057	6.00057	6.00057	T	2.727	Brenneria_goodwinii_03022 putative HTH-type transcriptional regulator YdcR
5914	Brenneria_goodwinii_03018	3534	2426.63	5	5	5	7.2817	0	0	5.65499	5.65499	5.65499	T	2.56994	Brenneria_goodwinii_03018 Pyruvate-flavodoxin oxidoreductase
121705	Brenneria_goodwinii_03009	1254	998.286	3	3	3	3.76846	0	0	8.24768	8.24768	8.24768	T	3.74821	Brenneria_goodwinii_03009 Cytosine deaminase
67042	Brenneria_goodwinii_03004	846	418.909	2	2	2	4.03906	0	0	13.1031	13.1031	13.1031	T	5.95481	Brenneria_goodwinii_03004 Leucine carboxyl methyltransferase
46518	Brenneria_goodwinii_03001	1389	993.641	3	3	3	4.19367	0	0	8.28624	8.28624	8.28624	T	3.76573	Brenneria_goodwinii_03001 Nitrogen regulation protein NR(I)
6333	Brenneria_goodwinii_02999	1266	772.574	2	2	2	3.27736	0	0	7.10486	7.10486	7.10486	T	3.22885	Brenneria_goodwinii_02999 (S)-mandelate dehydrogenase
165583	Brenneria_goodwinii_02990	364	309.005	2	2	2	2.35595	0	0	17.7636	17.7636	17.7636	T	8.07276	Brenneria_goodwinii_02990 transfer-messenger RNA, SsrA
153624	Brenneria_goodwinii_02988	435	249.251	2	2	2	3.49046	0	0	22.0221	22.0221	22.0221	T	10.0081	Brenneria_goodwinii_02988 Persistence and stress-resistance toxin PasT
119513	Brenneria_goodwinii_02984	879	602.045	2	2	2	2.92005	0	0	9.11731	9.11731	9.11731	T	4.14342	Brenneria_goodwinii_02984 putative inorganic polyphosphate/ATP-NAD kinase
108670	Brenneria_goodwinii_02983	582	330.237	2	2	2	3.52474	0	0	16.6215	16.6215	16.6215	T	7.55373	Brenneria_goodwinii_02983 heat shock protein GrpE
80891	Brenneria_goodwinii_02979	1866	1266.92	2	2	2	2.94573	0	0	4.33259	4.33259	4.33259	T	1.96897	Brenneria_goodwinii_02979 hypothetical protein
58644	Brenneria_goodwinii_02978	318	160.836	2	2	2	3.95433	0	0	34.1281	34.1281	34.1281	T	15.5097	Brenneria_goodwinii_02978 hypothetical protein
54301	Brenneria_goodwinii_02977	870	640.84	2	2	2	2.71519	0	0	8.56537	8.56537	8.56537	T	3.89259	Brenneria_goodwinii_02977 HTH-type transcriptional regulator GltR
36259	Brenneria_goodwinii_02975	2280	1599.11	2	2	2	2.85158	0	0	3.43254	3.43254	3.43254	T	1.55994	Brenneria_goodwinii_02975 NADP-dependent malic enzyme
91375	Brenneria_goodwinii_02963	720	470.845	2	2	2	3.05833	0	0	11.6578	11.6578	11.6578	T	5.29797	Brenneria_goodwinii_02963 HTH-type transcriptional regulator LutR
43000	Brenneria_goodwinii_02958	537	324.496	3	3	3	4.96463	0	0	25.3734	25.3734	25.3734	T	11.5311	Brenneria_goodwinii_02958 2,3-diketo-L-gulonate TRAP transporter small permease protein YiaM
220248	Brenneria_goodwinii_02952	1212	790.388	2	2	2	3.06685	0	0	6.94473	6.94473	6.94473	T	3.15608	Brenneria_goodwinii_02952 Aspartate aminotransferase
174946	Brenneria_goodwinii_02948	1488	1005.81	3	3	3	4.43819	0	0	8.18595	8.18595	8.18595	T	3.72016	Brenneria_goodwinii_02948 Phenolic acid decarboxylase subunit C
149508	Brenneria_goodwinii_02946	717	497.585	2	2	2	2.88192	0	0	11.0313	11.0313	11.0313	T	5.01326	Brenneria_goodwinii_02946 putative membrane protein YdfK
140697	Brenneria_goodwinii_02945	681	382.745	3	3	3	5.33775	0	0	21.5118	21.5118	21.5118	T	9.77618	Brenneria_goodwinii_02945 Transcriptional regulatory protein BaeR
132108	Brenneria_goodwinii_02944	1389	1065.54	2	2	2	2.60713	0	0	5.15141	5.15141	5.15141	T	2.34109	Brenneria_goodwinii_02944 Sensor protein CpxA
115351	Brenneria_goodwinii_02943	510	384.178	6	6	6	7.96506	0	0	42.8632	42.8632	42.8632	T	19.4794	Brenneria_goodwinii_02943 Glucose-specific phosphotransferase enzyme IIA component
108800	Brenneria_goodwinii_02942	1728	1438.34	4	4	4	4.80553	0	0	7.63243	7.63243	7.63243	T	3.46861	Brenneria_goodwinii_02942 Phosphoenolpyruvate-protein phosphotransferase
84452	Brenneria_goodwinii_02940	969	787.844	3	3	3	3.68982	0	0	10.4507	10.4507	10.4507	T	4.7494	Brenneria_goodwinii_02940 Cysteine synthase A
51055	Brenneria_goodwinii_02937	1215	885.691	3	3	3	4.11543	0	0	9.29618	9.29618	9.29618	T	4.22471	Brenneria_goodwinii_02937 Inner membrane protein YjeH
188408	Brenneria_goodwinii_02928	1602	1122.88	2	2	2	2.85337	0	0	4.88833	4.88833	4.88833	T	2.22153	Brenneria_goodwinii_02928 Glutathione-binding protein GsiB precursor
132411	Brenneria_goodwinii_02924	1644	1203.98	5	5	5	6.82736	0	0	11.3977	11.3977	11.3977	T	5.17975	Brenneria_goodwinii_02924 Fumarate hydratase class I, aerobic
63046	Brenneria_goodwinii_02918	1308	1016.71	2	2	2	2.573	0	0	5.3988	5.3988	5.3988	T	2.45352	Brenneria_goodwinii_02918 putative transport protein HsrA
35437	Brenneria_goodwinii_02916	705	424.026	3	3	3	4.9879	0	0	19.4175	19.4175	19.4175	T	8.82442	Brenneria_goodwinii_02916 putative ferredoxin-like protein YdhX precursor
26629	Brenneria_goodwinii_02915	1215	859.147	3	3	3	4.24258	0	0	9.5834	9.5834	9.5834	T	4.35524	Brenneria_goodwinii_02915 Starvation-sensing protein RspA
11874	Brenneria_goodwinii_02914	1020	691.666	4	4	4	5.8988	0	0	15.8719	15.8719	15.8719	T	7.21309	Brenneria_goodwinii_02914 putative zinc-type alcohol dehydrogenase-like protein YjmD
236737	Brenneria_goodwinii_02913	1362	860.819	2	2	2	3.16443	0	0	6.37652	6.37652	6.37652	T	2.89785	Brenneria_goodwinii_02913 Proline/betaine transporter
173924	Brenneria_goodwinii_02908	1194	802.356	2	2	2	2.97624	0	0	6.84114	6.84114	6.84114	T	3.109	Brenneria_goodwinii_02908 Tetracycline resistance protein, class C
224507	Brenneria_goodwinii_02893	1215	853.08	2	2	2	2.8485	0	0	6.43437	6.43437	6.43437	T	2.92414	Brenneria_goodwinii_02893 Multidrug resistance protein MdtA precursor
172257	Brenneria_goodwinii_02891	3093	2464.34	2	2	2	2.51021	0	0	2.22739	2.22739	2.22739	T	1.01225	Brenneria_goodwinii_02891 Multidrug resistance protein MdtC
48531	Brenneria_goodwinii_02884	3090	2207.24	2	2	2	2.79988	0	0	2.48683	2.48683	2.48683	T	1.13016	Brenneria_goodwinii_02884 Multidrug export protein AcrF
147475	Brenneria_goodwinii_02865	1596	1214.83	3	3	3	3.94129	0	0	6.77753	6.77753	6.77753	T	3.08009	Brenneria_goodwinii_02865 Multidrug export protein EmrB
64783	Brenneria_goodwinii_02855	2154	1416.63	2	2	2	3.04102	0	0	3.87472	3.87472	3.87472	T	1.76089	Brenneria_goodwinii_02855 Ornithine decarboxylase, constitutive
39282	Brenneria_goodwinii_02854	1467	1006.81	3	3	3	4.37124	0	0	8.17788	8.17788	8.17788	T	3.71649	Brenneria_goodwinii_02854 Phenylalanine-specific permease
149227	Brenneria_goodwinii_02843	1107	815.624	2	2	2	2.71449	0	0	6.72986	6.72986	6.72986	T	3.05842	Brenneria_goodwinii_02843 A/G-specific adenine glycosylase
49442	Brenneria_goodwinii_02834	1041	752.871	4	4	4	5.53083	0	0	14.5816	14.5816	14.5816	T	6.6267	Brenneria_goodwinii_02834 General stress protein 69
8985	Brenneria_goodwinii_02829	2247	1775.88	3	3	3	3.79586	0	0	4.63631	4.63631	4.63631	T	2.107	Brenneria_goodwinii_02829 Phosphoenolpyruvate-protein phosphotransferase
219838	Brenneria_goodwinii_02828	867	678.538	2	2	2	2.5555	0	0	8.0895	8.0895	8.0895	T	3.67632	Brenneria_goodwinii_02828 Prolipoprotein diacylglyceryl transferase
209191	Brenneria_goodwinii_02827	795	490.312	2	2	2	3.24283	0	0	11.195	11.195	11.195	T	5.08763	Brenneria_goodwinii_02827 Thymidylate synthase
173758	Brenneria_goodwinii_02822	3393	2755.34	4	4	4	4.92571	0	0	3.98429	3.98429	3.98429	T	1.81068	Brenneria_goodwinii_02822 RecBCD enzyme subunit RecC
939	Brenneria_goodwinii_02814	1173	798.965	6	6	6	8.8089	0	0	20.6105	20.6105	20.6105	T	9.36659	Brenneria_goodwinii_02814 Membrane-bound lytic murein transglycosylase A precursor
164245	Brenneria_goodwinii_02808	222	178.116	3	3	3	3.73913	0	0	46.2257	46.2257	46.2257	T	21.0076	Brenneria_goodwinii_02808 putative lipoprotein YgdR precursor
141839	Brenneria_goodwinii_02804	1101	701.922	3	3	3	4.70565	0	0	11.73	11.73	11.73	T	5.33077	Brenneria_goodwinii_02804 Ribosomal RNA large subunit methyltransferase M
84603	Brenneria_goodwinii_02799	359	233.191	8	8	8	12.3161	0	0	94.1549	94.1549	94.1549	T	42.7893	Brenneria_goodwinii_02799 CsrB
53365	Brenneria_goodwinii_02794	828	549.86	2	2	2	3.01167	0	0	9.98259	9.98259	9.98259	T	4.53665	Brenneria_goodwinii_02794 2,3,4,5-tetrahydropyridine-2,6-dicarboxylate N-succinyltransferase
12460	Brenneria_goodwinii_02792	795	544.201	3	3	3	4.38257	0	0	15.1296	15.1296	15.1296	T	6.87574	Brenneria_goodwinii_02792 Methionine aminopeptidase
693	Brenneria_goodwinii_02790	726	574.462	4	4	4	5.05517	0	0	19.1102	19.1102	19.1102	T	8.68474	Brenneria_goodwinii_02790 30S ribosomal protein S2
229025	Brenneria_goodwinii_02789	858	569.937	2	2	2	3.01086	0	0	9.63095	9.63095	9.63095	T	4.37684	Brenneria_goodwinii_02789 Elongation factor Ts
218484	Brenneria_goodwinii_02788	732	507.928	2	2	2	2.8823	0	0	10.8067	10.8067	10.8067	T	4.91118	Brenneria_goodwinii_02788 Uridylate kinase
167452	Brenneria_goodwinii_02783	1356	1018.02	3	3	3	3.99599	0	0	8.0878	8.0878	8.0878	T	3.67555	Brenneria_goodwinii_02783 Regulator of sigma-E protease RseP
151040	Brenneria_goodwinii_02782	2424	1617.42	3	3	3	4.49605	0	0	5.09054	5.09054	5.09054	T	2.31343	Brenneria_goodwinii_02782 Outer membrane protein assembly factor BamA precursor
122411	Brenneria_goodwinii_02781	498	325.238	4	4	4	6.12475	0	0	33.754	33.754	33.754	T	15.3397	Brenneria_goodwinii_02781 Chaperone protein Skp precursor
97428	Brenneria_goodwinii_02778	789	451.391	2	2	2	3.49586	0	0	12.1603	12.1603	12.1603	T	5.5263	Brenneria_goodwinii_02778 Acyl-[acyl-carrier-protein]--UDP-N-acetylglucosamine O-acyltransferase
66061	Brenneria_goodwinii_02775	3483	2475.86	6	6	6	8.44071	0	0	6.65107	6.65107	6.65107	T	3.02262	Brenneria_goodwinii_02775 DNA polymerase III subunit alpha
206880	Brenneria_goodwinii_02767	2565	1831.9	2	2	2	2.80037	0	0	2.99635	2.99635	2.99635	T	1.36171	Brenneria_goodwinii_02767 DNA mismatch repair protein MutS
38882	Brenneria_goodwinii_02752	996	781.869	2	2	2	2.54774	0	0	7.02039	7.02039	7.02039	T	3.19046	Brenneria_goodwinii_02752 Integrase core domain protein
211893	Brenneria_goodwinii_02747	1074	730.887	2	2	2	2.93889	0	0	7.51009	7.51009	7.51009	T	3.41301	Brenneria_goodwinii_02747 Dipeptide transport system permease protein DppB
151117	Brenneria_goodwinii_02742	5694	3894.42	6	6	6	8.77256	0	0	4.22839	4.22839	4.22839	T	1.92162	Brenneria_goodwinii_02742 Pathogenicity factor
79099	Brenneria_goodwinii_02740	5505	3982.6	5	5	5	6.91131	0	0	3.44563	3.44563	3.44563	T	1.56589	Brenneria_goodwinii_02740 Pathogenicity factor
173224	Brenneria_goodwinii_02730	735	572.574	2	2	2	2.56735	0	0	9.58659	9.58659	9.58659	T	4.35668	Brenneria_goodwinii_02730 HTH-type transcriptional regulator LutR
73600	Brenneria_goodwinii_02721	3684	3308.5	3	3	3	3.34049	0	0	2.48861	2.48861	2.48861	T	1.13096	Brenneria_goodwinii_02721 Nuclease SbcCD subunit C
15480	Brenneria_goodwinii_02719	690	511.941	3	3	3	4.04343	0	0	16.083	16.083	16.083	T	7.30901	Brenneria_goodwinii_02719 Phosphate regulon transcriptional regulatory protein PhoB
216565	Brenneria_goodwinii_02716	1389	892.524	2	2	2	3.11252	0	0	6.15001	6.15001	6.15001	T	2.79491	Brenneria_goodwinii_02716 Branched-chain amino acid transport system 2 carrier protein
168072	Brenneria_goodwinii_02713	603	425.239	4	4	4	5.6721	0	0	25.8162	25.8162	25.8162	T	11.7323	Brenneria_goodwinii_02713 putative peroxiredoxin
121303	Brenneria_goodwinii_02708	1815	1235.55	2	2	2	2.93797	0	0	4.44259	4.44259	4.44259	T	2.01896	Brenneria_goodwinii_02708 preprotein translocase subunit SecD
99552	Brenneria_goodwinii_02707	969	747.118	3	3	3	3.89095	0	0	11.0204	11.0204	11.0204	T	5.0083	Brenneria_goodwinii_02707 preprotein translocase subunit SecF
60567	Brenneria_goodwinii_02703	477	271.611	2	2	2	3.51237	0	0	20.2091	20.2091	20.2091	T	9.18417	Brenneria_goodwinii_02703 6,7-dimethyl-8-ribityllumazine synthase
54353	Brenneria_goodwinii_02702	420	363.863	2	2	2	2.30856	0	0	15.0854	15.0854	15.0854	T	6.85566	Brenneria_goodwinii_02702 N utilization substance protein B
2172	Brenneria_goodwinii_02696	1863	1287.05	3	3	3	4.3425	0	0	6.39724	6.39724	6.39724	T	2.90726	Brenneria_goodwinii_02696 1-deoxy-D-xylulose-5-phosphate synthase
206146	Brenneria_goodwinii_02694	249	119.149	2	2	2	4.17966	0	0	46.0688	46.0688	46.0688	T	20.9363	Brenneria_goodwinii_02694 Exodeoxyribonuclease 7 small subunit
202671	Brenneria_goodwinii_02693	1449	870.221	3	3	3	4.99528	0	0	9.46144	9.46144	9.46144	T	4.29981	Brenneria_goodwinii_02693 tRNA sulfurtransferase
177578	Brenneria_goodwinii_02691	909	788.345	2	2	2	2.3061	0	0	6.96273	6.96273	6.96273	T	3.16426	Brenneria_goodwinii_02691 2-dehydropantoate 2-reductase
120271	Brenneria_goodwinii_02685	1992	1573	2	2	2	2.53274	0	0	3.48953	3.48953	3.48953	T	1.58584	Brenneria_goodwinii_02685 Cytochrome bo(3) ubiquinol oxidase subunit 1
96506	Brenneria_goodwinii_02684	963	767.877	2	2	2	2.50821	0	0	7.14832	7.14832	7.14832	T	3.2486	Brenneria_goodwinii_02684 Cytochrome bo(3) ubiquinol oxidase subunit 2 precursor
59416	Brenneria_goodwinii_02681	315	118.198	2	2	2	5.33003	0	0	46.4392	46.4392	46.4392	T	21.1046	Brenneria_goodwinii_02681 transcriptional regulator BolA
55084	Brenneria_goodwinii_02680	1305	964.758	4	4	4	5.41069	0	0	11.3791	11.3791	11.3791	T	5.1713	Brenneria_goodwinii_02680 Trigger factor
31478	Brenneria_goodwinii_02678	1275	845.868	3	3	3	4.52198	0	0	9.73384	9.73384	9.73384	T	4.4236	Brenneria_goodwinii_02678 ATP-dependent Clp protease ATP-binding subunit ClpX
14176	Brenneria_goodwinii_02676	2367	1923.95	7	7	7	8.61195	0	0	9.98548	9.98548	9.98548	T	4.53796	Brenneria_goodwinii_02676 Lon protease
223505	Brenneria_goodwinii_02675	1881	1594.73	2	2	2	2.35903	0	0	3.44199	3.44199	3.44199	T	1.56424	Brenneria_goodwinii_02675 Peptidyl-prolyl cis-trans isomerase D
187449	Brenneria_goodwinii_02672	462	246.353	3	3	3	5.62608	0	0	33.4218	33.4218	33.4218	T	15.1887	Brenneria_goodwinii_02672 Leucine-responsive regulatory protein
181425	Brenneria_goodwinii_02671	1770	1398.2	2	2	2	2.53183	0	0	3.92579	3.92579	3.92579	T	1.7841	Brenneria_goodwinii_02671 putative multidrug resistance ABC transporter ATP-binding/permease protein YheI
134403	Brenneria_goodwinii_02668	1287	974.45	3	3	3	3.96224	0	0	8.44943	8.44943	8.44943	T	3.8399	Brenneria_goodwinii_02668 Ammonia channel precursor
108158	Brenneria_goodwinii_02666	576	462.565	3	3	3	3.73569	0	0	17.7998	17.7998	17.7998	T	8.08921	Brenneria_goodwinii_02666 hypothetical protein
92733	Brenneria_goodwinii_02662	336	164.43	2	2	2	4.08685	0	0	33.3822	33.3822	33.3822	T	15.1707	Brenneria_goodwinii_02662 hypothetical protein
74131	Brenneria_goodwinii_02657	3135	2548.35	4	4	4	4.92083	0	0	4.30791	4.30791	4.30791	T	1.95775	Brenneria_goodwinii_02657 Multidrug efflux pump subunit AcrB
37307	Brenneria_goodwinii_02656	1248	1051.93	7	7	7	8.30476	0	0	18.2633	18.2633	18.2633	T	8.29985	Brenneria_goodwinii_02656 Multidrug efflux pump subunit AcrA precursor
228200	Brenneria_goodwinii_02649	2055	1400.86	3	3	3	4.40086	0	0	5.87748	5.87748	5.87748	T	2.67106	Brenneria_goodwinii_02649 DNA polymerase III subunit tau
203842	Brenneria_goodwinii_02648	330	304.03	2	2	2	2.17084	0	0	18.0542	18.0542	18.0542	T	8.20485	Brenneria_goodwinii_02648 Nucleoid-associated protein YbaB
199346	Brenneria_goodwinii_02647	606	356.389	2	2	2	3.40078	0	0	15.4018	15.4018	15.4018	T	6.99945	Brenneria_goodwinii_02647 Recombination protein RecR
191618	Brenneria_goodwinii_02646	1890	1534.66	4	4	4	4.92616	0	0	7.1534	7.1534	7.1534	T	3.25091	Brenneria_goodwinii_02646 Chaperone protein HtpG
157453	Brenneria_goodwinii_02643	963	661.859	2	2	2	2.90998	0	0	8.29335	8.29335	8.29335	T	3.76896	Brenneria_goodwinii_02643 Ferrochelatase
129163	Brenneria_goodwinii_02640	2112	1504.01	3	3	3	4.21274	0	0	5.47439	5.47439	5.47439	T	2.48787	Brenneria_goodwinii_02640 Cellulose synthase 1
103943	Brenneria_goodwinii_02639	2421	1922.25	2	2	2	2.51893	0	0	2.85553	2.85553	2.85553	T	1.29771	Brenneria_goodwinii_02639 Cyclic di-GMP-binding protein precursor
75285	Brenneria_goodwinii_02638	4005	2568.07	5	5	5	7.7977	0	0	5.34355	5.34355	5.34355	T	2.42841	Brenneria_goodwinii_02638 Cellulose synthase operon protein C precursor
9562	Brenneria_goodwinii_02635	1686	1274.63	3	3	3	3.9682	0	0	6.45954	6.45954	6.45954	T	2.93558	Brenneria_goodwinii_02635 Inner membrane protein YbaL
103864	Brenneria_goodwinii_02625	2154	1575	2	2	2	2.73524	0	0	3.4851	3.4851	3.4851	T	1.58383	Brenneria_goodwinii_02625 Inner membrane protein YjiY
221633	Brenneria_goodwinii_02616	1383	970.97	2	2	2	2.8487	0	0	5.65315	5.65315	5.65315	T	2.56911	Brenneria_goodwinii_02616 Transcriptional regulatory protein ZraR
188238	Brenneria_goodwinii_02613	1323	862.099	2	2	2	3.06925	0	0	6.36705	6.36705	6.36705	T	2.89355	Brenneria_goodwinii_02613 Short-chain fatty acids transporter
172157	Brenneria_goodwinii_02612	1182	758.516	2	2	2	3.11661	0	0	7.23654	7.23654	7.23654	T	3.28869	Brenneria_goodwinii_02612 Acetyl-CoA acetyltransferase
157788	Brenneria_goodwinii_02611	468	339.262	2	2	2	2.75893	0	0	16.1793	16.1793	16.1793	T	7.3528	Brenneria_goodwinii_02611 Inner membrane protein YbbJ
151688	Brenneria_goodwinii_02610	915	565.336	3	3	3	4.85552	0	0	14.564	14.564	14.564	T	6.6187	Brenneria_goodwinii_02610 Modulator of FtsH protease HflK
77573	Brenneria_goodwinii_02603	1131	1044.4	3	3	3	3.24874	0	0	7.88349	7.88349	7.88349	T	3.5827	Brenneria_goodwinii_02603 Ribonucleoside-diphosphate reductase 1 subunit beta
63771	Brenneria_goodwinii_02602	2286	1587.46	7	7	7	10.0803	0	0	12.1021	12.1021	12.1021	T	5.49988	Brenneria_goodwinii_02602 Ribonucleoside-diphosphate reductase 1 subunit alpha
28923	Brenneria_goodwinii_02600	2643	1850.27	2	2	2	2.85688	0	0	2.96661	2.96661	2.96661	T	1.3482	Brenneria_goodwinii_02600 DNA gyrase subunit A
235047	Brenneria_goodwinii_02599	2958	2103.54	4	4	4	5.6248	0	0	5.21885	5.21885	5.21885	T	2.37174	Brenneria_goodwinii_02599 Sensor histidine kinase RcsC
192015	Brenneria_goodwinii_02597	2676	2265.03	3	3	3	3.54433	0	0	3.63508	3.63508	3.63508	T	1.65198	Brenneria_goodwinii_02597 Phosphotransferase RcsD
60016	Brenneria_goodwinii_02589	1443	1094.06	2	2	2	2.63789	0	0	5.01714	5.01714	5.01714	T	2.28007	Brenneria_goodwinii_02589 Catalase
222140	Brenneria_goodwinii_02582	2430	2248.34	2	2	2	2.1616	0	0	2.44137	2.44137	2.44137	T	1.1095	Brenneria_goodwinii_02582 FtsX-like permease family protein
180415	Brenneria_goodwinii_02579	2130	1574.06	2	2	2	2.70638	0	0	3.48719	3.48719	3.48719	T	1.58477	Brenneria_goodwinii_02579 Ferrichrome-iron receptor precursor
83405	Brenneria_goodwinii_02571	1464	1128.98	2	2	2	2.59348	0	0	4.86192	4.86192	4.86192	T	2.20953	Brenneria_goodwinii_02571 TPR repeat-containing protein YfgC precursor
59709	Brenneria_goodwinii_02569	570	493.297	2	2	2	2.31098	0	0	11.1272	11.1272	11.1272	T	5.05684	Brenneria_goodwinii_02569 Glycine cleavage system transcriptional repressor
52444	Brenneria_goodwinii_02568	879	572.166	2	2	2	3.07254	0	0	9.59343	9.59343	9.59343	T	4.3598	Brenneria_goodwinii_02568 4-hydroxy-tetrahydrodipicolinate synthase
28978	Brenneria_goodwinii_02566	714	536.441	3	3	3	3.99299	0	0	15.3485	15.3485	15.3485	T	6.97521	Brenneria_goodwinii_02566 Phosphoribosylaminoimidazole-succinocarboxamide synthase
156986	Brenneria_goodwinii_02553	387	212.364	2	2	2	3.64468	0	0	25.8472	25.8472	25.8472	T	11.7464	Brenneria_goodwinii_02553 Putative fluoride ion transporter CrcB
147253	Brenneria_goodwinii_02550	966	647.773	3	3	3	4.47379	0	0	12.7105	12.7105	12.7105	T	5.77638	Brenneria_goodwinii_02550 Lipoyl synthase
135579	Brenneria_goodwinii_02549	693	481.358	2	2	2	2.87936	0	0	11.4032	11.4032	11.4032	T	5.18227	Brenneria_goodwinii_02549 Octanoyltransferase
123048	Brenneria_goodwinii_02547	1212	908.849	4	4	4	5.33422	0	0	12.0791	12.0791	12.0791	T	5.48941	Brenneria_goodwinii_02547 D-alanyl-D-alanine carboxypeptidase DacA precursor
95251	Brenneria_goodwinii_02545	1113	838.924	3	3	3	3.9801	0	0	9.81441	9.81441	9.81441	T	4.46022	Brenneria_goodwinii_02545 Rod shape-determining protein RodA
19721	Brenneria_goodwinii_02538	2583	2181.31	2	2	2	2.3683	0	0	2.51639	2.51639	2.51639	T	1.14359	Brenneria_goodwinii_02538 Leucine--tRNA ligase
220330	Brenneria_goodwinii_02536	468	214.349	3	3	3	6.55006	0	0	38.4118	38.4118	38.4118	T	17.4565	Brenneria_goodwinii_02536 hypothetical protein
90421	Brenneria_goodwinii_02522	897	824.855	2	2	2	2.17493	0	0	6.65454	6.65454	6.65454	T	3.0242	Brenneria_goodwinii_02522 Glutamate/aspartate periplasmic-binding protein precursor
50130	Brenneria_goodwinii_02519	480	369.983	2	2	2	2.59471	0	0	14.8359	14.8359	14.8359	T	6.74226	Brenneria_goodwinii_02519 Endoribonuclease YbeY
31096	Brenneria_goodwinii_02517	1425	956.701	2	2	2	2.97899	0	0	5.73746	5.73746	5.73746	T	2.60742	Brenneria_goodwinii_02517 (Dimethylallyl)adenosine tRNA methylthiotransferase MiaB
227490	Brenneria_goodwinii_02509	1662	1168.95	3	3	3	4.26535	0	0	7.04351	7.04351	7.04351	T	3.20097	Brenneria_goodwinii_02509 Asparagine synthetase B [glutamine-hydrolyzing]
192829	Brenneria_goodwinii_02507	1158	776.006	2	2	2	2.98451	0	0	7.07344	7.07344	7.07344	T	3.21457	Brenneria_goodwinii_02507 N-acetylglucosamine-6-phosphate deacetylase
131035	Brenneria_goodwinii_02503	450	350.257	4	4	4	5.13908	0	0	31.3429	31.3429	31.3429	T	14.2439	Brenneria_goodwinii_02503 Ferric uptake regulation protein
125100	Brenneria_goodwinii_02502	528	402.592	3	3	3	3.93451	0	0	20.4514	20.4514	20.4514	T	9.29425	Brenneria_goodwinii_02502 Flavodoxin
85357	Brenneria_goodwinii_02498	531	267.998	2	2	2	3.96271	0	0	20.4816	20.4816	20.4816	T	9.30799	Brenneria_goodwinii_02498 Negative modulator of initiation of replication
78453	Brenneria_goodwinii_02497	1644	1129.44	3	3	3	4.36678	0	0	7.28995	7.28995	7.28995	T	3.31297	Brenneria_goodwinii_02497 Phosphoglucomutase
44626	Brenneria_goodwinii_02494	2733	1914.24	3	3	3	4.28317	0	0	4.30122	4.30122	4.30122	T	1.95471	Brenneria_goodwinii_02494 Sensor protein KdpD
195016	Brenneria_goodwinii_02489	960	674.452	2	2	2	2.84675	0	0	8.1385	8.1385	8.1385	T	3.69859	Brenneria_goodwinii_02489 hypothetical protein
183165	Brenneria_goodwinii_02488	1467	1006.82	3	3	3	4.37117	0	0	8.17774	8.17774	8.17774	T	3.71643	Brenneria_goodwinii_02488 Deoxyribodipyrimidine photo-lyase
109066	Brenneria_goodwinii_02481	1287	964.932	2	2	2	2.66755	0	0	5.68852	5.68852	5.68852	T	2.58518	Brenneria_goodwinii_02481 Citrate synthase
90471	Brenneria_goodwinii_02479	378	230.109	2	2	2	3.2854	0	0	23.8541	23.8541	23.8541	T	10.8406	Brenneria_goodwinii_02479 Succinate dehydrogenase cytochrome b556 subunit
51264	Brenneria_goodwinii_02475	2808	2279.96	5	5	5	6.15802	0	0	6.01879	6.01879	6.01879	T	2.73528	Brenneria_goodwinii_02475 2-oxoglutarate dehydrogenase E1 component
18214	Brenneria_goodwinii_02474	1236	798.117	4	4	4	6.19458	0	0	13.755	13.755	13.755	T	6.25103	Brenneria_goodwinii_02474 Dihydrolipoyllysine-residue succinyltransferase component of 2-oxoglutarate dehydrogenase complex
3240	Brenneria_goodwinii_02473	1167	835.223	4	4	4	5.58893	0	0	13.1439	13.1439	13.1439	T	5.97332	Brenneria_goodwinii_02473 Succinyl-CoA ligase [ADP-forming] subunit beta
226392	Brenneria_goodwinii_02472	873	668.948	2	2	2	2.61007	0	0	8.20547	8.20547	8.20547	T	3.72903	Brenneria_goodwinii_02472 Succinyl-CoA ligase [ADP-forming] subunit alpha
215711	Brenneria_goodwinii_02471	1569	1254.45	5	5	5	6.25374	0	0	10.9391	10.9391	10.9391	T	4.97135	Brenneria_goodwinii_02471 Cytochrome bd-I ubiquinol oxidase subunit 1
196943	Brenneria_goodwinii_02470	1140	953.701	2	2	2	2.39068	0	0	5.7555	5.7555	5.7555	T	2.61562	Brenneria_goodwinii_02470 Cytochrome bd-I ubiquinol oxidase subunit 2
158474	Brenneria_goodwinii_02464	1170	743.596	2	2	2	3.14687	0	0	7.38174	7.38174	7.38174	T	3.35468	Brenneria_goodwinii_02464 Surface protein precursor
144351	Brenneria_goodwinii_02463	1293	893.248	3	3	3	4.34258	0	0	9.21753	9.21753	9.21753	T	4.18896	Brenneria_goodwinii_02463 Oligogalacturonate lyase
199518	Brenneria_goodwinii_02446	1047	757.921	6	6	6	8.28846	0	0	21.7267	21.7267	21.7267	T	9.87381	Brenneria_goodwinii_02446 Aldose 1-epimerase
186660	Brenneria_goodwinii_02445	1017	666.55	3	3	3	4.5773	0	0	12.3525	12.3525	12.3525	T	5.61366	Brenneria_goodwinii_02445 UDP-glucose 4-epimerase
174164	Brenneria_goodwinii_02444	1494	1336.1	2	2	2	2.23635	0	0	4.10824	4.10824	4.10824	T	1.86701	Brenneria_goodwinii_02444 putative ABC transporter ATP-binding protein YlmA
125731	Brenneria_goodwinii_02439	1059	960.596	2	2	2	2.20488	0	0	5.71419	5.71419	5.71419	T	2.59685	Brenneria_goodwinii_02439 Sulfate/thiosulfate import ATP-binding protein CysA
112808	Brenneria_goodwinii_02438	822	682.291	3	3	3	3.61429	0	0	12.0675	12.0675	12.0675	T	5.48415	Brenneria_goodwinii_02438 Pyridoxal phosphate phosphatase YbhA
102616	Brenneria_goodwinii_02437	999	630.462	3	3	3	4.75366	0	0	13.0595	13.0595	13.0595	T	5.93499	Brenneria_goodwinii_02437 6-phosphogluconolactonase
42933	Brenneria_goodwinii_02432	3048	2437.22	2	2	2	2.50121	0	0	2.25217	2.25217	2.25217	T	1.02351	Brenneria_goodwinii_02432 Formate dehydrogenase, nitrate-inducible, major subunit precursor
214282	Brenneria_goodwinii_02428	1110	765.224	3	3	3	4.35167	0	0	10.7597	10.7597	10.7597	T	4.88979	Brenneria_goodwinii_02428 Septum site-determining protein MinD
196699	Brenneria_goodwinii_02426	642	449.743	2	2	2	2.85496	0	0	12.2048	12.2048	12.2048	T	5.54656	Brenneria_goodwinii_02426 Uridine kinase
181112	Brenneria_goodwinii_02424	1836	1746.76	3	3	3	3.15326	0	0	4.7136	4.7136	4.7136	T	2.14213	Brenneria_goodwinii_02424 putative assembly protein
159156	Brenneria_goodwinii_02423	942	949.003	2	2	2	1.98524	0	0	5.78399	5.78399	5.78399	T	2.62857	Brenneria_goodwinii_02423 putative transposase
140218	Brenneria_goodwinii_02420	1587	1496.27	4	4	4	4.24254	0	0	7.33694	7.33694	7.33694	T	3.33432	Brenneria_goodwinii_02420 Magnesium and cobalt efflux protein CorC
120003	Brenneria_goodwinii_02418	1089	798.628	3	3	3	4.09077	0	0	10.3096	10.3096	10.3096	T	4.68527	Brenneria_goodwinii_02418 Undecaprenyl-phosphate alpha-N-acetylglucosaminyl 1-phosphate transferase
50121	Brenneria_goodwinii_02413	1434	1081.08	4	4	4	5.3058	0	0	10.1547	10.1547	10.1547	T	4.61487	Brenneria_goodwinii_02413 UDP-glucose:undecaprenyl-phosphate glucose-1-phosphate transferase
33006	Brenneria_goodwinii_02412	1065	895.244	4	4	4	4.75848	0	0	12.2627	12.2627	12.2627	T	5.57284	Brenneria_goodwinii_02412 dTDP-glucose 4,6-dehydratase 2
19916	Brenneria_goodwinii_02411	870	701.35	2	2	2	2.48093	0	0	7.82638	7.82638	7.82638	T	3.55675	Brenneria_goodwinii_02411 Glucose-1-phosphate thymidylyltransferase 2
102447	Brenneria_goodwinii_02397	903	675.202	3	3	3	4.01213	0	0	12.1942	12.1942	12.1942	T	5.54173	Brenneria_goodwinii_02397 UTP--glucose-1-phosphate uridylyltransferase
83444	Brenneria_goodwinii_02395	1407	1118.94	2	2	2	2.51488	0	0	4.90556	4.90556	4.90556	T	2.22936	Brenneria_goodwinii_02395 6-phosphogluconate dehydrogenase, decarboxylating
66493	Brenneria_goodwinii_02394	696	506.966	2	2	2	2.74575	0	0	10.8272	10.8272	10.8272	T	4.9205	Brenneria_goodwinii_02394 putative lipoprotein GfcB precursor
57739	Brenneria_goodwinii_02393	780	455.887	2	2	2	3.4219	0	0	12.0403	12.0403	12.0403	T	5.4718	Brenneria_goodwinii_02393 hypothetical protein
48064	Brenneria_goodwinii_02392	2133	1574.07	3	3	3	4.06527	0	0	5.23075	5.23075	5.23075	T	2.37715	Brenneria_goodwinii_02392 hypothetical protein
223710	Brenneria_goodwinii_02387	921	674.11	2	2	2	2.73249	0	0	8.14263	8.14263	8.14263	T	3.70047	Brenneria_goodwinii_02387 Putrescine transport system permease protein PotH
185891	Brenneria_goodwinii_02384	837	560.804	2	2	2	2.985	0	0	9.78778	9.78778	9.78778	T	4.44812	Brenneria_goodwinii_02384 putative DNA-binding transcriptional regulator
143343	Brenneria_goodwinii_02379	1059	837.968	2	2	2	2.52754	0	0	6.55041	6.55041	6.55041	T	2.97687	Brenneria_goodwinii_02379 putative formaldehyde dehydrogenase AdhA
224767	Brenneria_goodwinii_02363	678	560.344	3	3	3	3.62991	0	0	14.6937	14.6937	14.6937	T	6.67766	Brenneria_goodwinii_02363 Cobalt transport protein CbiQ
163749	Brenneria_goodwinii_02357	1065	666.498	2	2	2	3.19581	0	0	8.23563	8.23563	8.23563	T	3.74273	Brenneria_goodwinii_02357 Nicotinate-nucleotide--dimethylbenzimidazole phosphoribosyltransferase
150681	Brenneria_goodwinii_02356	864	796.954	4	4	4	4.33651	0	0	13.775	13.775	13.775	T	6.26014	Brenneria_goodwinii_02356 HTH-type transcriptional regulator MurR
140177	Brenneria_goodwinii_02355	1134	802.468	4	4	4	5.65256	0	0	13.6804	13.6804	13.6804	T	6.21713	Brenneria_goodwinii_02355 Spermidine/putrescine-binding periplasmic protein precursor
126266	Brenneria_goodwinii_02354	1122	852.149	2	2	2	2.63334	0	0	6.44139	6.44139	6.44139	T	2.92733	Brenneria_goodwinii_02354 Spermidine/putrescine import ATP-binding protein PotA
169135	Brenneria_goodwinii_02337	903	571.162	2	2	2	3.16198	0	0	9.6103	9.6103	9.6103	T	4.36746	Brenneria_goodwinii_02337 Creatinine amidohydrolase
157967	Brenneria_goodwinii_02336	843	587.706	2	2	2	2.86878	0	0	9.33975	9.33975	9.33975	T	4.24451	Brenneria_goodwinii_02336 D-methionine-binding lipoprotein MetQ precursor
147458	Brenneria_goodwinii_02335	1335	899.498	2	2	2	2.96832	0	0	6.10233	6.10233	6.10233	T	2.77324	Brenneria_goodwinii_02335 Phenylacetate-coenzyme A ligase
100920	Brenneria_goodwinii_02331	909	523.007	2	2	2	3.47605	0	0	10.4951	10.4951	10.4951	T	4.76958	Brenneria_goodwinii_02331 Pyruvate synthase subunit PorB
89724	Brenneria_goodwinii_02330	1167	783.973	2	2	2	2.97714	0	0	7.00156	7.00156	7.00156	T	3.1819	Brenneria_goodwinii_02330 Inner membrane transport protein YdhP
21528	Brenneria_goodwinii_02324	720	510.231	2	2	2	2.82225	0	0	10.7579	10.7579	10.7579	T	4.88901	Brenneria_goodwinii_02324 HTH-type transcriptional regulator McbR
205353	Brenneria_goodwinii_02318	1251	992.656	2	2	2	2.52051	0	0	5.52964	5.52964	5.52964	T	2.51298	Brenneria_goodwinii_02318 putative sulfoacetate transporter SauU
60754	Brenneria_goodwinii_02307	2622	1847.02	2	2	2	2.83916	0	0	2.97183	2.97183	2.97183	T	1.35057	Brenneria_goodwinii_02307 putative outer membrane usher protein ElfC precursor
158540	Brenneria_goodwinii_02296	699	405.105	2	2	2	3.45095	0	0	13.5496	13.5496	13.5496	T	6.15772	Brenneria_goodwinii_02296 Transcriptional regulator AcuR
112478	Brenneria_goodwinii_02291	651	432.58	2	2	2	3.00985	0	0	12.6891	12.6891	12.6891	T	5.76663	Brenneria_goodwinii_02291 HTH-type transcriptional regulator TtgR
208882	Brenneria_goodwinii_02280	1335	1143.36	2	2	2	2.33522	0	0	4.80078	4.80078	4.80078	T	2.18174	Brenneria_goodwinii_02280 Atrazine chlorohydrolase
175994	Brenneria_goodwinii_02278	837	499.68	3	3	3	5.02522	0	0	16.4776	16.4776	16.4776	T	7.48836	Brenneria_goodwinii_02278 Sugar-specific transcriptional regulator TrmB
46539	Brenneria_goodwinii_02271	1473	1007.43	2	2	2	2.92426	0	0	5.44853	5.44853	5.44853	T	2.47612	Brenneria_goodwinii_02271 Major myo-inositol transporter IolT
210280	Brenneria_goodwinii_02264	1428	1168.49	2	2	2	2.44417	0	0	4.69752	4.69752	4.69752	T	2.13482	Brenneria_goodwinii_02264 Sensor protein CzcS precursor
193077	Brenneria_goodwinii_02263	711	431.305	2	2	2	3.29697	0	0	12.7266	12.7266	12.7266	T	5.78367	Brenneria_goodwinii_02263 Transcriptional activator protein CopR
184133	Brenneria_goodwinii_02262	978	634.648	2	2	2	3.08202	0	0	8.64894	8.64894	8.64894	T	3.93057	Brenneria_goodwinii_02262 Delta-aminolevulinic acid dehydratase
98756	Brenneria_goodwinii_02257	882	495.988	2	2	2	3.55654	0	0	11.0669	11.0669	11.0669	T	5.02941	Brenneria_goodwinii_02257 Vibriobactin utilization protein ViuB
85633	Brenneria_goodwinii_02255	1416	1061.7	4	4	4	5.33484	0	0	10.3401	10.3401	10.3401	T	4.69911	Brenneria_goodwinii_02255 Succinate-semialdehyde dehydrogenase (acetylating)
234173	Brenneria_goodwinii_02247	852	491.49	2	2	2	3.46701	0	0	11.1681	11.1681	11.1681	T	5.07543	Brenneria_goodwinii_02247 transport protein TonB
211983	Brenneria_goodwinii_02245	519	354.765	2	2	2	2.92588	0	0	15.4723	15.4723	15.4723	T	7.03149	Brenneria_goodwinii_02245 putative RNA polymerase sigma factor FecI
74476	Brenneria_goodwinii_02234	891	636.92	2	2	2	2.79784	0	0	8.61808	8.61808	8.61808	T	3.91654	Brenneria_goodwinii_02234 Glycine cleavage system transcriptional activator
63498	Brenneria_goodwinii_02233	828	534.876	3	3	3	4.64407	0	0	15.3934	15.3934	15.3934	T	6.99561	Brenneria_goodwinii_02233 4-amino-4-deoxy-L-arabinose-phosphoundecaprenol flippase subunit ArnE
40543	Brenneria_goodwinii_02230	948	701.741	3	3	3	4.05277	0	0	11.733	11.733	11.733	T	5.33214	Brenneria_goodwinii_02230 HTH-type transcriptional activator RhaS
171352	Brenneria_goodwinii_02222	717	413.074	2	2	2	3.47153	0	0	13.2882	13.2882	13.2882	T	6.03892	Brenneria_goodwinii_02222 Aspartate racemase
109984	Brenneria_goodwinii_02218	2151	1672.54	4	4	4	5.14428	0	0	6.56372	6.56372	6.56372	T	2.98292	Brenneria_goodwinii_02218 Formate dehydrogenase H
74804	Brenneria_goodwinii_02215	1686	1240.44	3	3	3	4.0776	0	0	6.63763	6.63763	6.63763	T	3.01651	Brenneria_goodwinii_02215 Methyl-accepting chemotaxis protein III
5016	Brenneria_goodwinii_02209	1653	1119.16	2	2	2	2.95399	0	0	4.90458	4.90458	4.90458	T	2.22892	Brenneria_goodwinii_02209 Hydrogenase-4 component B
148964	Brenneria_goodwinii_02202	1911	1407.58	9	9	9	12.2189	0	0	17.5483	17.5483	17.5483	T	7.97496	Brenneria_goodwinii_02202 Ferrous iron permease EfeU precursor
119448	Brenneria_goodwinii_02200	1383	1135.46	2	2	2	2.43601	0	0	4.83417	4.83417	4.83417	T	2.19692	Brenneria_goodwinii_02200 YHS domain protein
19759	Brenneria_goodwinii_02191	1326	988.631	2	2	2	2.6825	0	0	5.55215	5.55215	5.55215	T	2.52321	Brenneria_goodwinii_02191 Proton glutamate symport protein
3782	Brenneria_goodwinii_02190	1101	820.166	2	2	2	2.68482	0	0	6.69259	6.69259	6.69259	T	3.04149	Brenneria_goodwinii_02190 Glycerol dehydrogenase
193933	Brenneria_goodwinii_02186	1020	648.563	2	2	2	3.14542	0	0	8.46338	8.46338	8.46338	T	3.84623	Brenneria_goodwinii_02186 putative oxidoreductase YbiC
181394	Brenneria_goodwinii_02185	1011	849.081	3	3	3	3.5721	0	0	9.69701	9.69701	9.69701	T	4.40686	Brenneria_goodwinii_02185 L-cysteate sulfo-lyase
159736	Brenneria_goodwinii_02183	1356	1004.35	3	3	3	4.05037	0	0	8.19787	8.19787	8.19787	T	3.72557	Brenneria_goodwinii_02183 Anaerobic C4-dicarboxylate transporter DcuB
140858	Brenneria_goodwinii_02181	1425	1025.47	3	3	3	4.16882	0	0	8.02904	8.02904	8.02904	T	3.64885	Brenneria_goodwinii_02181 Gamma-aminobutyraldehyde dehydrogenase
123628	Brenneria_goodwinii_02180	1407	1108.77	6	6	6	7.61387	0	0	14.8517	14.8517	14.8517	T	6.74946	Brenneria_goodwinii_02180 Putrescine aminotransferase
106704	Brenneria_goodwinii_02179	1545	1117.73	2	2	2	2.76453	0	0	4.91087	4.91087	4.91087	T	2.23178	Brenneria_goodwinii_02179 Para-nitrobenzyl esterase
88131	Brenneria_goodwinii_02178	2103	1552.91	3	3	3	4.0627	0	0	5.30201	5.30201	5.30201	T	2.40953	Brenneria_goodwinii_02178 Elongation factor G
45093	Brenneria_goodwinii_02176	423	314.86	2	2	2	2.68691	0	0	17.4332	17.4332	17.4332	T	7.92264	Brenneria_goodwinii_02176 RNA polymerase-binding transcription factor DksA
39542	Brenneria_goodwinii_02175	1461	1004	3	3	3	4.36553	0	0	8.20072	8.20072	8.20072	T	3.72687	Brenneria_goodwinii_02175 AMP nucleosidase
78926	Brenneria_goodwinii_02161	1155	779.224	2	2	2	2.96449	0	0	7.04423	7.04423	7.04423	T	3.20129	Brenneria_goodwinii_02161 Putrescine-binding periplasmic protein precursor
146589	Brenneria_goodwinii_02145	2394	1566.29	4	4	4	6.11382	0	0	7.00897	7.00897	7.00897	T	3.18527	Brenneria_goodwinii_02145 Quinoprotein glucose dehydrogenase
88449	Brenneria_goodwinii_02125	996	731.021	4	4	4	5.44991	0	0	15.0174	15.0174	15.0174	T	6.82477	Brenneria_goodwinii_02125 6-oxocamphor hydrolase
6432	Brenneria_goodwinii_02118	1179	675.799	2	2	2	3.4892	0	0	8.12228	8.12228	8.12228	T	3.69122	Brenneria_goodwinii_02118 Acetyl-CoA acetyltransferase
229537	Brenneria_goodwinii_02117	1920	1131.83	3	3	3	5.08911	0	0	7.27455	7.27455	7.27455	T	3.30596	Brenneria_goodwinii_02117 Fumarate reductase flavoprotein subunit
70064	Brenneria_goodwinii_02086	1494	1092.08	2	2	2	2.73605	0	0	5.0262	5.0262	5.0262	T	2.28419	Brenneria_goodwinii_02086 Glutathione-binding protein GsiB precursor
52085	Brenneria_goodwinii_02085	663	533.822	3	3	3	3.72596	0	0	15.4238	15.4238	15.4238	T	7.00943	Brenneria_goodwinii_02085 HTH-type transcriptional regulator McbR
35726	Brenneria_goodwinii_02081	267	134.474	2	2	2	3.97102	0	0	40.8185	40.8185	40.8185	T	18.5502	Brenneria_goodwinii_02081 Anti-adapter protein IraP
32011	Brenneria_goodwinii_02080	1404	1075.63	3	3	3	3.91586	0	0	7.65465	7.65465	7.65465	T	3.4787	Brenneria_goodwinii_02080 D-serine/D-alanine/glycine transporter
13464	Brenneria_goodwinii_02078	225	112.414	2	2	2	4.00305	0	0	48.8285	48.8285	48.8285	T	22.1904	Brenneria_goodwinii_02078 hypothetical protein
1876	Brenneria_goodwinii_02076	1833	1543.97	2	2	2	2.3744	0	0	3.55514	3.55514	3.55514	T	1.61566	Brenneria_goodwinii_02076 UvrABC system protein C
217441	Brenneria_goodwinii_02075	549	402.887	2	2	2	2.72533	0	0	13.6242	13.6242	13.6242	T	6.19162	Brenneria_goodwinii_02075 CDP-diacylglycerol--glycerol-3-phosphate 3-phosphatidyltransferase
201854	Brenneria_goodwinii_02070	1665	1312	3	3	3	3.80717	0	0	6.27559	6.27559	6.27559	T	2.85198	Brenneria_goodwinii_02070 Methyl-accepting chemotaxis protein III
181824	Brenneria_goodwinii_02069	1401	1061.52	2	2	2	2.63961	0	0	5.17092	5.17092	5.17092	T	2.34996	Brenneria_goodwinii_02069 Diguanylate cyclase DosC
136860	Brenneria_goodwinii_02065	579	325.308	3	3	3	5.33956	0	0	25.31	25.31	25.31	T	11.5023	Brenneria_goodwinii_02065 Flagellar transcriptional regulator FlhC
74721	Brenneria_goodwinii_02060	1686	1359.96	2	2	2	2.47948	0	0	4.03616	4.03616	4.03616	T	1.83426	Brenneria_goodwinii_02060 Methyl-accepting chemotaxis protein I
54592	Brenneria_goodwinii_02059	876	592.017	2	2	2	2.95937	0	0	9.27175	9.27175	9.27175	T	4.2136	Brenneria_goodwinii_02059 Chemotaxis protein methyltransferase
48417	Brenneria_goodwinii_02015	1392	891.356	2	2	2	3.12333	0	0	6.15807	6.15807	6.15807	T	2.79857	Brenneria_goodwinii_02015 Putrescine importer PuuP
37	Brenneria_goodwinii_02012	723	528.566	2	2	2	2.7357	0	0	10.3848	10.3848	10.3848	T	4.71942	Brenneria_goodwinii_02012 RNA polymerase sigma factor FliA
208107	Brenneria_goodwinii_02008	1761	1227.07	3	3	3	4.30537	0	0	6.70992	6.70992	6.70992	T	3.04936	Brenneria_goodwinii_02008 Type-1 restriction enzyme R protein
174699	Brenneria_goodwinii_02005	1191	801.84	2	2	2	2.97067	0	0	6.84555	6.84555	6.84555	T	3.111	Brenneria_goodwinii_02005 Bicyclomycin resistance protein
155471	Brenneria_goodwinii_02003	1593	1213.16	2	2	2	2.62621	0	0	4.52459	4.52459	4.52459	T	2.05623	Brenneria_goodwinii_02003 Glutathione import ATP-binding protein GsiA
136557	Brenneria_goodwinii_02002	1026	717.901	2	2	2	2.85833	0	0	7.64595	7.64595	7.64595	T	3.47475	Brenneria_goodwinii_02002 Inner membrane ABC transporter permease protein YejE
110589	Brenneria_goodwinii_02000	1848	1230.07	3	3	3	4.50708	0	0	6.69358	6.69358	6.69358	T	3.04194	Brenneria_goodwinii_02000 Oligopeptide-binding protein AppA precursor
29550	Brenneria_goodwinii_01992	1134	856.036	4	4	4	5.29884	0	0	12.8243	12.8243	12.8243	T	5.82808	Brenneria_goodwinii_01992 Multiphosphoryl transfer protein
15721	Brenneria_goodwinii_01991	939	684.856	4	4	4	5.48436	0	0	16.0297	16.0297	16.0297	T	7.28481	Brenneria_goodwinii_01991 Tagatose-6-phosphate kinase
4214	Brenneria_goodwinii_01990	1689	1194.57	2	2	2	2.82781	0	0	4.595	4.595	4.595	T	2.08823	Brenneria_goodwinii_01990 PTS system fructose-specific EIIBC component
134041	Brenneria_goodwinii_01983	1515	1038.12	2	2	2	2.91873	0	0	5.28745	5.28745	5.28745	T	2.40292	Brenneria_goodwinii_01983 Galactose/methyl galactoside import ATP-binding protein MglA
115779	Brenneria_goodwinii_01982	1089	768.334	3	3	3	4.25206	0	0	10.7161	10.7161	10.7161	T	4.87	Brenneria_goodwinii_01982 Glycerol dehydrogenase
72895	Brenneria_goodwinii_01977	663	382.695	4	4	4	6.92981	0	0	28.6862	28.6862	28.6862	T	13.0366	Brenneria_goodwinii_01977 GTP cyclohydrolase 1
40730	Brenneria_goodwinii_01974	1314	1143.42	2	2	2	2.29838	0	0	4.80055	4.80055	4.80055	T	2.18164	Brenneria_goodwinii_01974 Ribosomal protein S12 methylthiotransferase RimO
2942	Brenneria_goodwinii_01971	846	560.185	2	2	2	3.02043	0	0	9.7986	9.7986	9.7986	T	4.45304	Brenneria_goodwinii_01971 D-methionine-binding lipoprotein MetQ precursor
176322	Brenneria_goodwinii_01965	930	680.494	2	2	2	2.73331	0	0	8.06624	8.06624	8.06624	T	3.66575	Brenneria_goodwinii_01965 Ribokinase
134813	Brenneria_goodwinii_01961	1689	1308.05	2	2	2	2.58247	0	0	4.19635	4.19635	4.19635	T	1.90705	Brenneria_goodwinii_01961 Aspartate/alanine antiporter
109573	Brenneria_goodwinii_01959	267	157.783	4	4	4	6.76881	0	0	69.5771	69.5771	69.5771	T	31.6198	Brenneria_goodwinii_01959 Glutaredoxin-1
105757	Brenneria_goodwinii_01958	720	473.735	2	2	2	3.03968	0	0	11.5867	11.5867	11.5867	T	5.26566	Brenneria_goodwinii_01958 Oxygen-insensitive NADPH nitroreductase
85715	Brenneria_goodwinii_01956	480	333.603	2	2	2	2.87767	0	0	16.4538	16.4538	16.4538	T	7.47753	Brenneria_goodwinii_01956 Putative bacterial sensory transduction regulator
23346	Brenneria_goodwinii_01950	1140	757.423	2	2	2	3.01021	0	0	7.24698	7.24698	7.24698	T	3.29344	Brenneria_goodwinii_01950 23S rRNA (uracil(747)-C(5))-methyltransferase RlmC
211221	Brenneria_goodwinii_01945	750	603.72	2	2	2	2.48459	0	0	9.09201	9.09201	9.09201	T	4.13192	Brenneria_goodwinii_01945 Arginine transport ATP-binding protein ArtP
201952	Brenneria_goodwinii_01944	324	223.278	3	3	3	4.35331	0	0	36.8757	36.8757	36.8757	T	16.7584	Brenneria_goodwinii_01944 hypothetical protein
175880	Brenneria_goodwinii_01941	1665	1201.46	2	2	2	2.77162	0	0	4.56862	4.56862	4.56862	T	2.07624	Brenneria_goodwinii_01941 recombination protein F
155874	Brenneria_goodwinii_01940	225	161.612	3	3	3	4.17667	0	0	50.9464	50.9464	50.9464	T	23.1529	Brenneria_goodwinii_01940 Cold shock-like protein CspD
144616	Brenneria_goodwinii_01937	2277	1716.98	9	9	9	11.9355	0	0	14.3861	14.3861	14.3861	T	6.53783	Brenneria_goodwinii_01937 ATP-dependent Clp protease ATP-binding subunit ClpA
84764	Brenneria_goodwinii_01933	1767	1337.92	3	3	3	3.96212	0	0	6.154	6.154	6.154	T	2.79672	Brenneria_goodwinii_01933 ATP-binding/permease protein CydD
63617	Brenneria_goodwinii_01932	963	520.546	4	4	4	7.39992	0	0	21.0895	21.0895	21.0895	T	9.58425	Brenneria_goodwinii_01932 Thioredoxin reductase
45389	Brenneria_goodwinii_01930	3330	2583.12	4	4	4	5.15656	0	0	4.24993	4.24993	4.24993	T	1.93141	Brenneria_goodwinii_01930 DNA translocase FtsK
219684	Brenneria_goodwinii_01927	1296	1008.65	5	5	5	6.4244	0	0	13.6048	13.6048	13.6048	T	6.1828	Brenneria_goodwinii_01927 Serine--tRNA ligase
204059	Brenneria_goodwinii_01926	1194	983.944	2	2	2	2.42697	0	0	5.5786	5.5786	5.5786	T	2.53523	Brenneria_goodwinii_01926 putative MFS-type transporter YcaD
189537	Brenneria_goodwinii_01925	741	572.402	2	2	2	2.58909	0	0	9.58948	9.58948	9.58948	T	4.358	Brenneria_goodwinii_01925 Pyruvate formate-lyase 1-activating enzyme
180298	Brenneria_goodwinii_01924	2286	1817.04	6	6	6	7.54854	0	0	9.0626	9.0626	9.0626	T	4.11855	Brenneria_goodwinii_01924 Formate acetyltransferase 1
153113	Brenneria_goodwinii_01923	858	567.422	2	2	2	3.0242	0	0	9.67362	9.67362	9.67362	T	4.39624	Brenneria_goodwinii_01923 putative formate transporter 1
121158	Brenneria_goodwinii_01921	1086	750.442	2	2	2	2.89429	0	0	7.3144	7.3144	7.3144	T	3.32407	Brenneria_goodwinii_01921 Phosphoserine aminotransferase
107950	Brenneria_goodwinii_01920	1290	1087.48	3	3	3	3.55867	0	0	7.57118	7.57118	7.57118	T	3.44077	Brenneria_goodwinii_01920 3-phosphoshikimate 1-carboxyvinyltransferase
92266	Brenneria_goodwinii_01919	678	377.818	2	2	2	3.58903	0	0	14.5282	14.5282	14.5282	T	6.60245	Brenneria_goodwinii_01919 Cytidylate kinase
83768	Brenneria_goodwinii_01918	1707	1463.53	6	6	6	6.99816	0	0	11.2516	11.2516	11.2516	T	5.11338	Brenneria_goodwinii_01918 30S ribosomal protein S1
219302	Brenneria_goodwinii_01908	777	535.785	3	3	3	4.35063	0	0	15.3673	15.3673	15.3673	T	6.98375	Brenneria_goodwinii_01908 Imidazole glycerol phosphate synthase subunit HisF
150628	Brenneria_goodwinii_01902	900	519.489	2	2	2	3.46494	0	0	10.5662	10.5662	10.5662	T	4.80188	Brenneria_goodwinii_01902 ATP phosphoribosyltransferase
137669	Brenneria_goodwinii_01900	831	523.608	2	2	2	3.17413	0	0	10.4831	10.4831	10.4831	T	4.76411	Brenneria_goodwinii_01900 UDP-N-acetyl-D-glucosamine 6-dehydrogenase
73390	Brenneria_goodwinii_01894	1428	999.011	2	2	2	2.85883	0	0	5.49447	5.49447	5.49447	T	2.49699	Brenneria_goodwinii_01894 Exodeoxyribonuclease I
40524	Brenneria_goodwinii_01891	960	780.271	2	2	2	2.46068	0	0	7.03477	7.03477	7.03477	T	3.19699	Brenneria_goodwinii_01891 Iron-uptake system permease protein FeuB
6811	Brenneria_goodwinii_01888	318	162.992	2	2	2	3.90203	0	0	33.6766	33.6766	33.6766	T	15.3046	Brenneria_goodwinii_01888 hypothetical protein
212981	Brenneria_goodwinii_01886	1749	1445.1	4	4	4	4.84119	0	0	7.59675	7.59675	7.59675	T	3.45239	Brenneria_goodwinii_01886 Lipid A export ATP-binding/permease protein MsbA
192019	Brenneria_goodwinii_01885	987	652.792	2	2	2	3.02393	0	0	8.40854	8.40854	8.40854	T	3.82131	Brenneria_goodwinii_01885 Tetraacyldisaccharide 4'-kinase
179879	Brenneria_goodwinii_01884	183	72.6997	3	3	3	7.55161	0	0	113.254	113.254	113.254	T	51.4691	Brenneria_goodwinii_01884 hypothetical protein
111800	Brenneria_goodwinii_01877	4440	3077.47	5	5	5	7.21372	0	0	4.45905	4.45905	4.45905	T	2.02644	Brenneria_goodwinii_01877 Chromosome partition protein MukB
32042	Brenneria_goodwinii_01874	636	442.003	2	2	2	2.87781	0	0	12.4185	12.4185	12.4185	T	5.64369	Brenneria_goodwinii_01874 putative metallo-hydrolase
226118	Brenneria_goodwinii_01871	1098	844.994	3	3	3	3.89825	0	0	9.74391	9.74391	9.74391	T	4.42818	Brenneria_goodwinii_01871 Outer membrane protein F precursor
212874	Brenneria_goodwinii_01870	1401	993.984	3	3	3	4.22844	0	0	8.28338	8.28338	8.28338	T	3.76443	Brenneria_goodwinii_01870 Asparagine--tRNA ligase
191980	Brenneria_goodwinii_01868	1206	917.589	3	3	3	3.94294	0	0	8.97302	8.97302	8.97302	T	4.07784	Brenneria_goodwinii_01868 Nicotinate phosphoribosyltransferase
177373	Brenneria_goodwinii_01867	2616	2033.35	5	5	5	6.43272	0	0	6.74874	6.74874	6.74874	T	3.06701	Brenneria_goodwinii_01867 Aminopeptidase N
137335	Brenneria_goodwinii_01865	1011	673.447	3	3	3	4.50369	0	0	12.226	12.226	12.226	T	5.55617	Brenneria_goodwinii_01865 Dihydroorotate dehydrogenase (quinone)
104042	Brenneria_goodwinii_01862	2118	1642.3	5	5	5	6.44829	0	0	8.35573	8.35573	8.35573	T	3.79731	Brenneria_goodwinii_01862 Ribosomal RNA large subunit methyltransferase K/L
78937	Brenneria_goodwinii_01861	1914	1350.49	2	2	2	2.83453	0	0	4.06447	4.06447	4.06447	T	1.84712	Brenneria_goodwinii_01861 ABC transporter ATP-binding protein uup
56125	Brenneria_goodwinii_01860	1272	1002.8	3	3	3	3.80535	0	0	8.21056	8.21056	8.21056	T	3.73134	Brenneria_goodwinii_01860 Paraquat-inducible protein A
40825	Brenneria_goodwinii_01859	1668	1303.85	6	6	6	7.67572	0	0	12.6296	12.6296	12.6296	T	5.73959	Brenneria_goodwinii_01859 Paraquat-inducible protein B
237328	Brenneria_goodwinii_01854	573	458.812	2	2	2	2.49776	0	0	11.9636	11.9636	11.9636	T	5.43692	Brenneria_goodwinii_01854 Chaperone protein YcdY
230031	Brenneria_goodwinii_01853	564	403.897	2	2	2	2.79279	0	0	13.5902	13.5902	13.5902	T	6.17613	Brenneria_goodwinii_01853 putative lipoprotein YceB precursor
222875	Brenneria_goodwinii_01852	648	430.842	3	3	3	4.5121	0	0	19.1104	19.1104	19.1104	T	8.68483	Brenneria_goodwinii_01852 Glutaredoxin-2
214771	Brenneria_goodwinii_01851	1206	799.537	2	2	2	3.01674	0	0	6.86526	6.86526	6.86526	T	3.11996	Brenneria_goodwinii_01851 Multidrug resistance protein MdtH
154579	Brenneria_goodwinii_01846	1731	1209.44	2	2	2	2.86248	0	0	4.53849	4.53849	4.53849	T	2.06255	Brenneria_goodwinii_01846 Arginine--tRNA ligase
124826	Brenneria_goodwinii_01843	759	551.272	6	6	6	8.2609	0	0	29.8711	29.8711	29.8711	T	13.5751	Brenneria_goodwinii_01843 Copper homeostasis protein CutC
112246	Brenneria_goodwinii_01841	543	315.602	2	2	2	3.44104	0	0	17.3923	17.3923	17.3923	T	7.90402	Brenneria_goodwinii_01841 Flavoredoxin
68683	Brenneria_goodwinii_01836	1797	1149.72	4	4	4	6.25196	0	0	9.54847	9.54847	9.54847	T	4.33936	Brenneria_goodwinii_01836 Aspartate--tRNA ligase
41404	Brenneria_goodwinii_01834	744	527.607	2	2	2	2.82028	0	0	10.4036	10.4036	10.4036	T	4.72799	Brenneria_goodwinii_01834 putative transcriptional regulatory protein YebC
25395	Brenneria_goodwinii_01832	618	365.309	2	2	2	3.38343	0	0	15.0257	15.0257	15.0257	T	6.82852	Brenneria_goodwinii_01832 Holliday junction ATP-dependent DNA helicase RuvA
223416	Brenneria_goodwinii_01828	1044	678.566	3	3	3	4.61562	0	0	12.1337	12.1337	12.1337	T	5.51426	Brenneria_goodwinii_01828 High-affinity zinc uptake system protein ZnuA precursor
210759	Brenneria_goodwinii_01827	1323	909.792	4	4	4	5.81671	0	0	12.0666	12.0666	12.0666	T	5.48372	Brenneria_goodwinii_01827 Murein DD-endopeptidase MepM
194768	Brenneria_goodwinii_01826	975	706.455	3	3	3	4.14039	0	0	11.6547	11.6547	11.6547	T	5.29656	Brenneria_goodwinii_01826 Lipid A biosynthesis (KDO)2-(lauroyl)-lipid IVA acyltransferase
128836	Brenneria_goodwinii_01821	1182	813.022	2	2	2	2.90767	0	0	6.75139	6.75139	6.75139	T	3.06821	Brenneria_goodwinii_01821 Phosphoribosylglycinamide formyltransferase 2
114463	Brenneria_goodwinii_01820	2037	1580.57	2	2	2	2.57755	0	0	3.47282	3.47282	3.47282	T	1.57824	Brenneria_goodwinii_01820 Protease 2
90201	Brenneria_goodwinii_01819	120	31.3245	3	3	3	11.4926	0	0	262.847	262.847	262.847	T	119.453	Brenneria_goodwinii_01819 hypothetical protein
69063	Brenneria_goodwinii_01813	384	269.538	2	2	2	2.84932	0	0	20.3646	20.3646	20.3646	T	9.25481	Brenneria_goodwinii_01813 hypothetical protein
55496	Brenneria_goodwinii_01811	456	296.28	2	2	2	3.07817	0	0	18.5265	18.5265	18.5265	T	8.41949	Brenneria_goodwinii_01811 hypothetical protein
151974	Brenneria_goodwinii_01798	1467	1238.28	2	2	2	2.36942	0	0	4.43279	4.43279	4.43279	T	2.01451	Brenneria_goodwinii_01798 Oxygen sensor histidine kinase NreB
112704	Brenneria_goodwinii_01794	207	96.6491	3	3	3	6.4253	0	0	85.1901	85.1901	85.1901	T	38.7152	Brenneria_goodwinii_01794 hypothetical protein
217051	Brenneria_goodwinii_01779	1062	700.261	3	3	3	4.54974	0	0	11.7578	11.7578	11.7578	T	5.34342	Brenneria_goodwinii_01779 putative oxidoreductase YbiC
159404	Brenneria_goodwinii_01773	2016	1722.2	5	5	5	5.85296	0	0	7.96803	7.96803	7.96803	T	3.62112	Brenneria_goodwinii_01773 Tail-specific protease precursor
128622	Brenneria_goodwinii_01770	2334	1792.91	3	3	3	3.90538	0	0	4.59228	4.59228	4.59228	T	2.08699	Brenneria_goodwinii_01770 Ferrous iron transport protein B
97530	Brenneria_goodwinii_01768	1044	996.552	2	2	2	2.09523	0	0	5.50802	5.50802	5.50802	T	2.50316	Brenneria_goodwinii_01768 Spermidine/putrescine-binding periplasmic protein precursor
50862	Brenneria_goodwinii_01764	1236	876.468	4	4	4	5.64083	0	0	12.5253	12.5253	12.5253	T	5.69222	Brenneria_goodwinii_01764 Peptidase T
22296	Brenneria_goodwinii_01762	1527	1237.1	3	3	3	3.703	0	0	6.6555	6.6555	6.6555	T	3.02463	Brenneria_goodwinii_01762 Virulence sensor histidine kinase PhoQ
232601	Brenneria_goodwinii_01760	1371	919.269	6	6	6	8.94842	0	0	17.9133	17.9133	17.9133	T	8.14079	Brenneria_goodwinii_01760 Adenylosuccinate lyase
188839	Brenneria_goodwinii_01756	627	526.358	2	2	2	2.38241	0	0	10.4283	10.4283	10.4283	T	4.73921	Brenneria_goodwinii_01756 Ribosomal large subunit pseudouridine synthase E
180868	Brenneria_goodwinii_01755	1254	718.629	3	3	3	5.23497	0	0	11.4573	11.4573	11.4573	T	5.20684	Brenneria_goodwinii_01755 Isocitrate dehydrogenase [NADP]
88916	Brenneria_goodwinii_01748	882	711.992	2	2	2	2.47756	0	0	7.7094	7.7094	7.7094	T	3.50358	Brenneria_goodwinii_01748 Protease HtpX
49926	Brenneria_goodwinii_01744	435	294.069	2	2	2	2.95849	0	0	18.6658	18.6658	18.6658	T	8.4828	Brenneria_goodwinii_01744 FMN-binding domain protein
38681	Brenneria_goodwinii_01742	1929	1367	8	8	8	11.289	0	0	16.0616	16.0616	16.0616	T	7.29928	Brenneria_goodwinii_01742 Threonine--tRNA ligase
226447	Brenneria_goodwinii_01736	2388	1911.78	4	4	4	4.9964	0	0	5.74234	5.74234	5.74234	T	2.60964	Brenneria_goodwinii_01736 Phenylalanine--tRNA ligase beta subunit
198246	Brenneria_goodwinii_01735	297	134.798	4	4	4	8.81319	0	0	81.4408	81.4408	81.4408	T	37.0113	Brenneria_goodwinii_01735 Integration host factor subunit alpha
194179	Brenneria_goodwinii_01734	1719	1337.8	2	2	2	2.5699	0	0	4.10304	4.10304	4.10304	T	1.86465	Brenneria_goodwinii_01734 Putative multidrug export ATP-binding/permease protein
152212	Brenneria_goodwinii_01731	333	168.295	5	5	5	9.89332	0	0	81.5386	81.5386	81.5386	T	37.0557	Brenneria_goodwinii_01731 Osmotically-inducible lipoprotein E precursor
147638	Brenneria_goodwinii_01730	498	256.34	6	6	6	11.6564	0	0	64.2393	64.2393	64.2393	T	29.1939	Brenneria_goodwinii_01730 Nickel/cobalt homeostasis protein RcnB precursor
141385	Brenneria_goodwinii_01729	1395	1073.14	2	2	2	2.59984	0	0	5.1149	5.1149	5.1149	T	2.3245	Brenneria_goodwinii_01729 L-cystine uptake protein TcyP
66874	Brenneria_goodwinii_01723	891	574.994	2	2	2	3.09916	0	0	9.54624	9.54624	9.54624	T	4.33835	Brenneria_goodwinii_01723 Lactose transport system permease protein LacF
36333	Brenneria_goodwinii_01721	762	554.791	2	2	2	2.74698	0	0	9.89386	9.89386	9.89386	T	4.49633	Brenneria_goodwinii_01721 2-dehydro-3-deoxy-D-gluconate 5-dehydrogenase
233914	Brenneria_goodwinii_01716	861	751.157	2	2	2	2.29246	0	0	7.30744	7.30744	7.30744	T	3.32091	Brenneria_goodwinii_01716 hypothetical protein
212773	Brenneria_goodwinii_01714	864	653.633	2	2	2	2.64369	0	0	8.39773	8.39773	8.39773	T	3.8164	Brenneria_goodwinii_01714 Manganese transport system membrane protein MntB
202169	Brenneria_goodwinii_01713	897	588.529	5	5	5	7.6207	0	0	23.3168	23.3168	23.3168	T	10.5964	Brenneria_goodwinii_01713 Energy-coupling factor transporter ATP-binding protein EcfA3
174745	Brenneria_goodwinii_01709	427	272.714	2	2	2	3.13149	0	0	20.1275	20.1275	20.1275	T	9.14705	Brenneria_goodwinii_01709 cspA
125047	Brenneria_goodwinii_01703	966	620.152	2	2	2	3.11537	0	0	8.85111	8.85111	8.85111	T	4.02244	Brenneria_goodwinii_01703 PTS system mannose-specific EIIAB component
113250	Brenneria_goodwinii_01702	1551	1348.18	2	2	2	2.30088	0	0	4.07143	4.07143	4.07143	T	1.85029	Brenneria_goodwinii_01702 Magnesium and cobalt efflux protein CorC
70599	Brenneria_goodwinii_01699	1485	1031.86	3	3	3	4.31743	0	0	7.97929	7.97929	7.97929	T	3.62624	Brenneria_goodwinii_01699 Aminodeoxychorismate synthase component 1
52691	Brenneria_goodwinii_01698	243	289.87	2	2	2	1.67661	0	0	18.9362	18.9362	18.9362	T	8.60567	Brenneria_goodwinii_01698 hypothetical protein
4216	Brenneria_goodwinii_01693	1689	1310.62	2	2	2	2.57741	0	0	4.18813	4.18813	4.18813	T	1.90332	Brenneria_goodwinii_01693 Long-chain-fatty-acid--CoA ligase
221399	Brenneria_goodwinii_01692	1122	757.926	2	2	2	2.96071	0	0	7.24217	7.24217	7.24217	T	3.29125	Brenneria_goodwinii_01692 Ribonuclease D
173285	Brenneria_goodwinii_01685	657	399.06	2	2	2	3.29274	0	0	13.7549	13.7549	13.7549	T	6.25101	Brenneria_goodwinii_01685 Ureidoglycolate lyase
159133	Brenneria_goodwinii_01683	198	80.9152	9	9	9	22.023	0	0	305.266	305.266	305.266	T	138.73	Brenneria_goodwinii_01683 DNA polymerase III subunit theta
156090	Brenneria_goodwinii_01682	531	326.426	2	2	2	3.25341	0	0	16.8155	16.8155	16.8155	T	7.64192	Brenneria_goodwinii_01682 Disulfide bond formation protein B
140392	Brenneria_goodwinii_01680	1548	1120.82	6	6	6	8.2868	0	0	14.692	14.692	14.692	T	6.67688	Brenneria_goodwinii_01680 SpoVR family protein
121738	Brenneria_goodwinii_01679	1257	816.468	2	2	2	3.07911	0	0	6.7229	6.7229	6.7229	T	3.05526	Brenneria_goodwinii_01679 D-amino acid dehydrogenase small subunit
91918	Brenneria_goodwinii_01677	1275	928.831	5	5	5	6.86347	0	0	14.774	14.774	14.774	T	6.71415	Brenneria_goodwinii_01677 hypothetical protein
76514	Brenneria_goodwinii_01676	1935	1585.6	7	7	7	8.5425	0	0	12.1163	12.1163	12.1163	T	5.50633	Brenneria_goodwinii_01676 Lon protease
33431	Brenneria_goodwinii_01673	876	672.151	2	2	2	2.60656	0	0	8.16637	8.16637	8.16637	T	3.71125	Brenneria_goodwinii_01673 Putative glucose-6-phosphate 1-epimerase
915	Brenneria_goodwinii_01669	642	411.358	2	2	2	3.12137	0	0	13.3437	13.3437	13.3437	T	6.06412	Brenneria_goodwinii_01669 Peroxyureidoacrylate/ureidoacrylate amidohydrolase RutB
217819	Brenneria_goodwinii_01667	1851	1323.62	2	2	2	2.79688	0	0	4.14699	4.14699	4.14699	T	1.88462	Brenneria_goodwinii_01667 Protease 4
195775	Brenneria_goodwinii_01666	552	388.456	2	2	2	2.84202	0	0	14.1304	14.1304	14.1304	T	6.42164	Brenneria_goodwinii_01666 Putative NAD(P)H nitroreductase YdjA
188625	Brenneria_goodwinii_01665	1923	1271.04	5	5	5	7.56467	0	0	10.7963	10.7963	10.7963	T	4.90646	Brenneria_goodwinii_01665 DNA topoisomerase 3
121439	Brenneria_goodwinii_01656	903	628.487	3	3	3	4.31035	0	0	13.1006	13.1006	13.1006	T	5.95364	Brenneria_goodwinii_01656 NTE family protein RssA
97795	Brenneria_goodwinii_01654	912	675.372	2	2	2	2.70073	0	0	8.12742	8.12742	8.12742	T	3.69355	Brenneria_goodwinii_01654 UTP--glucose-1-phosphate uridylyltransferase
86610	Brenneria_goodwinii_01653	408	199.443	8	8	8	16.3655	0	0	110.087	110.087	110.087	T	50.0297	Brenneria_goodwinii_01653 DNA-binding protein H-NS
71307	Brenneria_goodwinii_01650	2688	1907.34	9	9	9	12.6837	0	0	12.9503	12.9503	12.9503	T	5.88536	Brenneria_goodwinii_01650 Aldehyde-alcohol dehydrogenase
222232	Brenneria_goodwinii_01644	909	623.852	2	2	2	2.91415	0	0	8.79861	8.79861	8.79861	T	3.99858	Brenneria_goodwinii_01644 Oligopeptide transport system permease protein OppC
211126	Brenneria_goodwinii_01643	996	639.597	2	2	2	3.11446	0	0	8.58202	8.58202	8.58202	T	3.90015	Brenneria_goodwinii_01643 Oligopeptide transport ATP-binding protein OppD
198877	Brenneria_goodwinii_01642	1014	823.964	2	2	2	2.46127	0	0	6.66174	6.66174	6.66174	T	3.02747	Brenneria_goodwinii_01642 Oligopeptide transport ATP-binding protein OppF
137851	Brenneria_goodwinii_01636	807	417.71	2	2	2	3.86393	0	0	13.1408	13.1408	13.1408	T	5.97191	Brenneria_goodwinii_01636 Filamentous hemagglutinin
122011	Brenneria_goodwinii_01634	564	459.092	5	5	5	6.14256	0	0	29.8907	29.8907	29.8907	T	13.584	Brenneria_goodwinii_01634 putative intracellular septation protein A
114819	Brenneria_goodwinii_01633	753	430.427	2	2	2	3.49885	0	0	12.7525	12.7525	12.7525	T	5.79546	Brenneria_goodwinii_01633 hypothetical protein
51207	Brenneria_goodwinii_01627	1017	575.824	3	3	3	5.2985	0	0	14.2987	14.2987	14.2987	T	6.49815	Brenneria_goodwinii_01627 Bifunctional protein TrpGD
31476	Brenneria_goodwinii_01625	1566	1127.72	3	3	3	4.16591	0	0	7.30103	7.30103	7.30103	T	3.318	Brenneria_goodwinii_01625 Anthranilate synthase component 1
213884	Brenneria_goodwinii_01620	1260	1012.56	3	3	3	3.73312	0	0	8.13144	8.13144	8.13144	T	3.69538	Brenneria_goodwinii_01620 Nitrate transport protein NrtA precursor
81368	Brenneria_goodwinii_01611	891	527.503	3	3	3	5.06727	0	0	15.6085	15.6085	15.6085	T	7.09339	Brenneria_goodwinii_01611 Ribosomal large subunit pseudouridine synthase B
53353	Brenneria_goodwinii_01608	1047	764.092	2	2	2	2.74051	0	0	7.18374	7.18374	7.18374	T	3.26469	Brenneria_goodwinii_01608 putative protease SohB
36785	Brenneria_goodwinii_01606	2598	2050.7	6	6	6	7.60131	0	0	8.02999	8.02999	8.02999	T	3.64928	Brenneria_goodwinii_01606 DNA topoisomerase 1
193947	Brenneria_goodwinii_01600	2235	1306.15	2	2	2	3.42226	0	0	4.20244	4.20244	4.20244	T	1.90983	Brenneria_goodwinii_01600 Electron transport complex protein RnfC
152448	Brenneria_goodwinii_01597	1506	1343.13	2	2	2	2.24253	0	0	4.08676	4.08676	4.08676	T	1.85725	Brenneria_goodwinii_01597 L-arabinose isomerase
83944	Brenneria_goodwinii_01593	1017	695.262	2	2	2	2.92552	0	0	7.89492	7.89492	7.89492	T	3.58789	Brenneria_goodwinii_01593 Ribose transport system permease protein RbsC
59656	Brenneria_goodwinii_01591	1047	826.477	3	3	3	3.80047	0	0	9.96222	9.96222	9.96222	T	4.52739	Brenneria_goodwinii_01591 putative oxidoreductase YdgJ
225895	Brenneria_goodwinii_01585	1173	801.33	4	4	4	5.85526	0	0	13.6998	13.6998	13.6998	T	6.22596	Brenneria_goodwinii_01585 Mannose-6-phosphate isomerase
211741	Brenneria_goodwinii_01584	1398	847.724	4	4	4	6.59649	0	0	12.95	12.95	12.95	T	5.88523	Brenneria_goodwinii_01584 Fumarate hydratase class II
129450	Brenneria_goodwinii_01579	1218	844.236	3	3	3	4.32817	0	0	9.75266	9.75266	9.75266	T	4.43216	Brenneria_goodwinii_01579 N-acetylglucosamine repressor
48008	Brenneria_goodwinii_01570	1218	957.328	2	2	2	2.54458	0	0	5.7337	5.7337	5.7337	T	2.60571	Brenneria_goodwinii_01570 Glucosyl-3-phosphoglycerate synthase
23225	Brenneria_goodwinii_01568	1770	1446.63	2	2	2	2.44707	0	0	3.79436	3.79436	3.79436	T	1.72437	Brenneria_goodwinii_01568 Oxygen sensor protein DosP
204854	Brenneria_goodwinii_01562	1404	1022.14	3	3	3	4.12078	0	0	8.05523	8.05523	8.05523	T	3.66075	Brenneria_goodwinii_01562 hypothetical protein
107129	Brenneria_goodwinii_01557	960	783.193	7	7	7	8.58027	0	0	24.5299	24.5299	24.5299	T	11.1478	Brenneria_goodwinii_01557 Universal stress protein E
78520	Brenneria_goodwinii_01555	1530	1072.98	2	2	2	2.85186	0	0	5.11567	5.11567	5.11567	T	2.32485	Brenneria_goodwinii_01555 NAD(P) transhydrogenase subunit alpha
57359	Brenneria_goodwinii_01553	954	719.458	2	2	2	2.652	0	0	7.6294	7.6294	7.6294	T	3.46723	Brenneria_goodwinii_01553 hypothetical protein
45732	Brenneria_goodwinii_01552	855	612.158	3	3	3	4.19009	0	0	13.45	13.45	13.45	T	6.11245	Brenneria_goodwinii_01552 2-dehydro-3-deoxyphosphooctonate aldolase
35102	Brenneria_goodwinii_01551	810	597.452	2	2	2	2.71152	0	0	9.18741	9.18741	9.18741	T	4.17527	Brenneria_goodwinii_01551 hypothetical protein
9318	Brenneria_goodwinii_01548	1083	675.229	2	2	2	3.2078	0	0	8.12914	8.12914	8.12914	T	3.69434	Brenneria_goodwinii_01548 Peptide chain release factor 1
233542	Brenneria_goodwinii_01547	1257	859.623	5	5	5	7.31134	0	0	15.9635	15.9635	15.9635	T	7.2547	Brenneria_goodwinii_01547 Glutamyl-tRNA reductase
17418	Brenneria_goodwinii_01543	270	141.647	3	3	3	5.71843	0	0	58.1271	58.1271	58.1271	T	26.4162	Brenneria_goodwinii_01543 hypothetical protein
136673	Brenneria_goodwinii_01539	2763	2073.5	4	4	4	5.33011	0	0	5.29445	5.29445	5.29445	T	2.4061	Brenneria_goodwinii_01539 Serine/threonine-protein kinase PknK
22356	Brenneria_goodwinii_01509	1758	1352.85	3	3	3	3.89844	0	0	6.08608	6.08608	6.08608	T	2.76586	Brenneria_goodwinii_01509 D-lactate dehydrogenase
209377	Brenneria_goodwinii_01505	2202	1874.92	4	4	4	4.69781	0	0	5.85523	5.85523	5.85523	T	2.66095	Brenneria_goodwinii_01505 Ferrichrome receptor FcuA precursor
94917	Brenneria_goodwinii_01495	921	537.26	2	2	2	3.42851	0	0	10.2167	10.2167	10.2167	T	4.64305	Brenneria_goodwinii_01495 HTH-type transcriptional regulator GltC
66958	Brenneria_goodwinii_01493	822	573.278	3	3	3	4.30158	0	0	14.3622	14.3622	14.3622	T	6.527	Brenneria_goodwinii_01493 D-methionine-binding lipoprotein MetQ precursor
24884	Brenneria_goodwinii_01481	1200	732.892	2	2	2	3.2747	0	0	7.48955	7.48955	7.48955	T	3.40367	Brenneria_goodwinii_01481 Esterase EstB
232959	Brenneria_goodwinii_01479	1275	800.578	2	2	2	3.1852	0	0	6.85634	6.85634	6.85634	T	3.11591	Brenneria_goodwinii_01479 Major phosphate-irrepressible acid phosphatase precursor
194696	Brenneria_goodwinii_01476	1272	912.972	3	3	3	4.17975	0	0	9.0184	9.0184	9.0184	T	4.09847	Brenneria_goodwinii_01476 Putrescine transport system permease protein PotH
179256	Brenneria_goodwinii_01475	1029	682.07	2	2	2	3.01729	0	0	8.04761	8.04761	8.04761	T	3.65729	Brenneria_goodwinii_01475 Spermidine/putrescine-binding periplasmic protein precursor
115997	Brenneria_goodwinii_01471	1095	1111.65	2	2	2	1.97005	0	0	4.93776	4.93776	4.93776	T	2.24399	Brenneria_goodwinii_01471 sn-glycerol-3-phosphate import ATP-binding protein UgpC
102672	Brenneria_goodwinii_01470	249	136.3	2	2	2	3.65372	0	0	40.2718	40.2718	40.2718	T	18.3018	Brenneria_goodwinii_01470 hypothetical protein
99077	Brenneria_goodwinii_01469	1278	871.32	2	2	2	2.93348	0	0	6.29968	6.29968	6.29968	T	2.86293	Brenneria_goodwinii_01469 Acyltransferase family protein
83616	Brenneria_goodwinii_01468	1044	885.109	2	2	2	2.35903	0	0	6.20153	6.20153	6.20153	T	2.81833	Brenneria_goodwinii_01468 hypothetical protein
48776	Brenneria_goodwinii_01465	1719	1216.79	2	2	2	2.82546	0	0	4.51107	4.51107	4.51107	T	2.05008	Brenneria_goodwinii_01465 C4-dicarboxylic acid transporter DauA
231714	Brenneria_goodwinii_01460	1011	725.524	2	2	2	2.78695	0	0	7.56561	7.56561	7.56561	T	3.43824	Brenneria_goodwinii_01460 HTH-type transcriptional regulator RafR
174147	Brenneria_goodwinii_01456	831	527.634	2	2	2	3.14991	0	0	10.4031	10.4031	10.4031	T	4.72776	Brenneria_goodwinii_01456 Glutamyl endopeptidase precursor
163835	Brenneria_goodwinii_01455	1779	1221.57	7	7	7	10.1942	0	0	15.7269	15.7269	15.7269	T	7.14719	Brenneria_goodwinii_01455 Phytochrome-like protein cph2
142663	Brenneria_goodwinii_01454	843	730.822	2	2	2	2.30699	0	0	7.51076	7.51076	7.51076	T	3.41331	Brenneria_goodwinii_01454 EcsC protein family protein
132169	Brenneria_goodwinii_01453	426	361.052	2	2	2	2.35977	0	0	15.2029	15.2029	15.2029	T	6.90904	Brenneria_goodwinii_01453 hypothetical protein
126510	Brenneria_goodwinii_01452	3888	2941.21	3	3	3	3.96572	0	0	2.79938	2.79938	2.79938	T	1.27219	Brenneria_goodwinii_01452 ATP-dependent RNA helicase HrpB
69773	Brenneria_goodwinii_01449	2589	1956.11	5	5	5	6.61774	0	0	7.01525	7.01525	7.01525	T	3.18812	Brenneria_goodwinii_01449 hypothetical protein
202269	Brenneria_goodwinii_01439	684	567.711	2	2	2	2.40968	0	0	9.6687	9.6687	9.6687	T	4.394	Brenneria_goodwinii_01439 hypothetical protein
104131	Brenneria_goodwinii_01429	1572	1203.98	2	2	2	2.61135	0	0	4.55909	4.55909	4.55909	T	2.07191	Brenneria_goodwinii_01429 Transcriptional regulatory protein TyrR
8880	Brenneria_goodwinii_01422	1398	978.285	2	2	2	2.85806	0	0	5.61087	5.61087	5.61087	T	2.5499	Brenneria_goodwinii_01422 hypothetical protein
229544	Brenneria_goodwinii_01421	2784	1888.04	3	3	3	4.42364	0	0	4.36091	4.36091	4.36091	T	1.98184	Brenneria_goodwinii_01421 Cell division protein FtsL
196833	Brenneria_goodwinii_01420	363	155.816	2	2	2	4.65933	0	0	35.2276	35.2276	35.2276	T	16.0094	Brenneria_goodwinii_01420 Phage shock protein C
191823	Brenneria_goodwinii_01419	228	144.322	2	2	2	3.1596	0	0	38.0332	38.0332	38.0332	T	17.2844	Brenneria_goodwinii_01419 Phage shock protein B
188506	Brenneria_goodwinii_01418	666	369.184	3	3	3	5.41193	0	0	22.302	22.302	22.302	T	10.1353	Brenneria_goodwinii_01418 Phage shock protein A
180106	Brenneria_goodwinii_01417	996	638.738	2	2	2	3.11865	0	0	8.59355	8.59355	8.59355	T	3.90539	Brenneria_goodwinii_01417 Psp operon transcriptional activator
100546	Brenneria_goodwinii_01411	1491	977.592	5	5	5	7.62588	0	0	14.0371	14.0371	14.0371	T	6.37925	Brenneria_goodwinii_01411 Endoglucanase 5 precursor
198429	Brenneria_goodwinii_01400	996	564.435	2	2	2	3.52919	0	0	9.72482	9.72482	9.72482	T	4.41951	Brenneria_goodwinii_01400 HTH-type transcriptional repressor CytR
186251	Brenneria_goodwinii_01399	1104	863.772	2	2	2	2.55623	0	0	6.35472	6.35472	6.35472	T	2.88794	Brenneria_goodwinii_01399 hypothetical protein
110437	Brenneria_goodwinii_01393	1581	890.502	2	2	2	3.55081	0	0	6.16397	6.16397	6.16397	T	2.80126	Brenneria_goodwinii_01393 Cation/acetate symporter ActP
48886	Brenneria_goodwinii_01389	1245	821.565	2	2	2	3.0308	0	0	6.68119	6.68119	6.68119	T	3.03631	Brenneria_goodwinii_01389 Lactose permease
2518	Brenneria_goodwinii_01384	1710	1265.36	3	3	3	4.05417	0	0	6.50686	6.50686	6.50686	T	2.95708	Brenneria_goodwinii_01384 Periplasmic dipeptide transport protein precursor
207715	Brenneria_goodwinii_01382	891	655.951	2	2	2	2.71667	0	0	8.36805	8.36805	8.36805	T	3.80291	Brenneria_goodwinii_01382 Peptide transport system permease protein SapC
184502	Brenneria_goodwinii_01380	816	563.811	3	3	3	4.34188	0	0	14.6034	14.6034	14.6034	T	6.63659	Brenneria_goodwinii_01380 Glutathione import ATP-binding protein GsiA
136591	Brenneria_goodwinii_01377	1308	903.615	2	2	2	2.89504	0	0	6.07452	6.07452	6.07452	T	2.7606	Brenneria_goodwinii_01377 Hexuronate transporter
96329	Brenneria_goodwinii_01374	750	389.731	3	3	3	5.77321	0	0	21.1262	21.1262	21.1262	T	9.60093	Brenneria_goodwinii_01374 HTH-type transcriptional regulator GmuR
87006	Brenneria_goodwinii_01373	1326	922.22	3	3	3	4.3135	0	0	8.92796	8.92796	8.92796	T	4.05737	Brenneria_goodwinii_01373 Phospho-alpha-glucosidase PagL
211811	Brenneria_goodwinii_01365	2070	1554.83	4	4	4	5.32534	0	0	7.06062	7.06062	7.06062	T	3.20874	Brenneria_goodwinii_01365 Carbon starvation protein A
187231	Brenneria_goodwinii_01364	696	602.636	4	4	4	4.6197	0	0	18.2167	18.2167	18.2167	T	8.27871	Brenneria_goodwinii_01364 L-ribulose-5-phosphate 4-epimerase SgbE
175275	Brenneria_goodwinii_01362	330	148.399	2	2	2	4.44746	0	0	36.9883	36.9883	36.9883	T	16.8096	Brenneria_goodwinii_01362 translation initiation factor Sui1
170764	Brenneria_goodwinii_01361	741	477.243	2	2	2	3.10533	0	0	11.5015	11.5015	11.5015	T	5.22694	Brenneria_goodwinii_01361 Orotidine 5'-phosphate decarboxylase
106480	Brenneria_goodwinii_01355	2676	2091.21	4	4	4	5.11858	0	0	5.24963	5.24963	5.24963	T	2.38573	Brenneria_goodwinii_01355 Aconitate hydratase 1
57318	Brenneria_goodwinii_01352	1278	967.073	3	3	3	3.96454	0	0	8.51389	8.51389	8.51389	T	3.86919	Brenneria_goodwinii_01352 Tyrosine--tRNA ligase
29053	Brenneria_goodwinii_01349	1113	727.727	3	3	3	4.58826	0	0	11.3141	11.3141	11.3141	T	5.14174	Brenneria_goodwinii_01349 Anhydro-N-acetylmuramic acid kinase
9286	Brenneria_goodwinii_01347	450	227.336	3	3	3	5.93835	0	0	36.2176	36.2176	36.2176	T	16.4593	Brenneria_goodwinii_01347 Transcriptional regulator SlyA
3505	Brenneria_goodwinii_01346	240	146.595	2	2	2	3.27432	0	0	37.4434	37.4434	37.4434	T	17.0164	Brenneria_goodwinii_01346 hypothetical protein
219988	Brenneria_goodwinii_01342	351	208.315	2	2	2	3.3699	0	0	26.3497	26.3497	26.3497	T	11.9748	Brenneria_goodwinii_01342 Glutaredoxin-4
215265	Brenneria_goodwinii_01341	843	580.694	4	4	4	5.80685	0	0	18.9051	18.9051	18.9051	T	8.59153	Brenneria_goodwinii_01341 Murein DD-endopeptidase MepH precursor
203134	Brenneria_goodwinii_01339	1032	762.683	4	4	4	5.41247	0	0	14.394	14.394	14.394	T	6.54144	Brenneria_goodwinii_01339 HTH-type transcriptional repressor PurR
190405	Brenneria_goodwinii_01338	1161	817.776	2	2	2	2.83941	0	0	6.71215	6.71215	6.71215	T	3.05038	Brenneria_goodwinii_01338 Cyclopropane-fatty-acyl-phospholipid synthase
226843	Brenneria_goodwinii_01322	627	345.852	2	2	2	3.62582	0	0	15.871	15.871	15.871	T	7.21268	Brenneria_goodwinii_01322 putative kinase inhibitor protein
198081	Brenneria_goodwinii_01318	801	584.322	2	2	2	2.74164	0	0	9.39384	9.39384	9.39384	T	4.26909	Brenneria_goodwinii_01318 Trehalose-6-phosphate phosphatase
151106	Brenneria_goodwinii_01315	834	701.802	2	2	2	2.37674	0	0	7.82134	7.82134	7.82134	T	3.55446	Brenneria_goodwinii_01315 hypothetical protein
21979	Brenneria_goodwinii_01307	660	506.559	5	5	5	6.51454	0	0	27.0898	27.0898	27.0898	T	12.3111	Brenneria_goodwinii_01307 Transcriptional regulator YqjI
46002	Brenneria_goodwinii_01269	696	627.896	2	2	2	2.21693	0	0	8.74194	8.74194	8.74194	T	3.97283	Brenneria_goodwinii_01269 putative glutamine ABC transporter permease protein GlnM
173173	Brenneria_goodwinii_01260	1650	949.609	2	2	2	3.47511	0	0	5.78031	5.78031	5.78031	T	2.6269	Brenneria_goodwinii_01260 Glutathione import ATP-binding protein GsiA
84069	Brenneria_goodwinii_01252	1218	793.671	2	2	2	3.06928	0	0	6.916	6.916	6.916	T	3.14302	Brenneria_goodwinii_01252 Pentachlorophenol 4-monooxygenase
69317	Brenneria_goodwinii_01251	1236	832.776	3	3	3	4.45258	0	0	9.88687	9.88687	9.88687	T	4.49315	Brenneria_goodwinii_01251 Enterobactin exporter EntS
50707	Brenneria_goodwinii_01249	3918	3332.64	4	4	4	4.70257	0	0	3.2941	3.2941	3.2941	T	1.49702	Brenneria_goodwinii_01249 Dimodular nonribosomal peptide synthase
224664	Brenneria_goodwinii_01246	1602	1380.42	2	2	2	2.32104	0	0	3.97635	3.97635	3.97635	T	1.80708	Brenneria_goodwinii_01246 Enterobactin synthase component E
205625	Brenneria_goodwinii_01245	1191	882.948	3	3	3	4.04667	0	0	9.32507	9.32507	9.32507	T	4.23783	Brenneria_goodwinii_01245 Isochorismate synthase EntC
191053	Brenneria_goodwinii_01244	2259	1663.5	6	6	6	8.14787	0	0	9.89905	9.89905	9.89905	T	4.49868	Brenneria_goodwinii_01244 Ferrienterobactin receptor precursor
59978	Brenneria_goodwinii_01232	390	202.771	2	2	2	3.8467	0	0	27.0701	27.0701	27.0701	T	12.3022	Brenneria_goodwinii_01232 4-oxalocrotonate tautomerase
54818	Brenneria_goodwinii_01231	1425	982.86	3	3	3	4.34955	0	0	8.37713	8.37713	8.37713	T	3.80704	Brenneria_goodwinii_01231 HTH-type transcriptional regulator NorG
174573	Brenneria_goodwinii_01223	1059	886.677	2	2	2	2.38869	0	0	6.19057	6.19057	6.19057	T	2.81334	Brenneria_goodwinii_01223 Homoserine O-acetyltransferase
142928	Brenneria_goodwinii_01220	2478	1819.47	3	3	3	4.08581	0	0	4.52525	4.52525	4.52525	T	2.05653	Brenneria_goodwinii_01220 Benzylsuccinate synthase alpha subunit
225071	Brenneria_goodwinii_01209	1146	720.147	3	3	3	4.77402	0	0	11.4331	11.4331	11.4331	T	5.19586	Brenneria_goodwinii_01209 N-glycosyltransferase
165864	Brenneria_goodwinii_01204	921	609.651	2	2	2	3.0214	0	0	9.00357	9.00357	9.00357	T	4.09173	Brenneria_goodwinii_01204 Glutathione transport system permease protein GsiC
154449	Brenneria_goodwinii_01203	864	484.6	2	2	2	3.56582	0	0	11.3269	11.3269	11.3269	T	5.14759	Brenneria_goodwinii_01203 putative D,D-dipeptide transport system permease protein DdpC
69375	Brenneria_goodwinii_01197	1608	1204.37	2	2	2	2.67027	0	0	4.55758	4.55758	4.55758	T	2.07122	Brenneria_goodwinii_01197 Cryptic outer membrane porin BglH precursor
29857	Brenneria_goodwinii_01195	1395	1047.75	3	3	3	3.99428	0	0	7.85832	7.85832	7.85832	T	3.57126	Brenneria_goodwinii_01195 6-phospho-beta-glucosidase BglB
184514	Brenneria_goodwinii_01189	417	233.155	2	2	2	3.57702	0	0	23.5424	23.5424	23.5424	T	10.699	Brenneria_goodwinii_01189 Cysteine desulfuration protein SufE
138759	Brenneria_goodwinii_01185	1497	1301.88	3	3	3	3.44962	0	0	6.32434	6.32434	6.32434	T	2.87413	Brenneria_goodwinii_01185 FeS cluster assembly protein SufB
104797	Brenneria_goodwinii_01181	3054	2373.8	2	2	2	2.57309	0	0	2.31234	2.31234	2.31234	T	1.05086	Brenneria_goodwinii_01181 putative FAD-linked oxidoreductase
53357	Brenneria_goodwinii_01178	1041	703.816	2	2	2	2.95816	0	0	7.79896	7.79896	7.79896	T	3.54428	Brenneria_goodwinii_01178 Thiamine biosynthesis lipoprotein ApbE precursor
40749	Brenneria_goodwinii_01177	2379	1871.62	10	10	10	12.7109	0	0	14.6639	14.6639	14.6639	T	6.66408	Brenneria_goodwinii_01177 Phosphoenolpyruvate synthase
14381	Brenneria_goodwinii_01156	1203	856.895	4	4	4	5.61562	0	0	12.8114	12.8114	12.8114	T	5.82224	Brenneria_goodwinii_01156 Lipoprotein-releasing system transmembrane protein LolC
237099	Brenneria_goodwinii_01155	3450	2327.52	4	4	4	5.92905	0	0	4.71663	4.71663	4.71663	T	2.1435	Brenneria_goodwinii_01155 Transcription-repair-coupling factor
158823	Brenneria_goodwinii_01152	489	387.427	2	2	2	2.52434	0	0	14.1679	14.1679	14.1679	T	6.43869	Brenneria_goodwinii_01152 hypothetical protein
124921	Brenneria_goodwinii_01149	540	306.873	2	2	2	3.51937	0	0	17.887	17.887	17.887	T	8.12884	Brenneria_goodwinii_01149 Outer membrane lipoprotein SlyB precursor
117936	Brenneria_goodwinii_01148	1305	849.771	3	3	3	4.60712	0	0	9.68913	9.68913	9.68913	T	4.40329	Brenneria_goodwinii_01148 NADH dehydrogenase
46494	Brenneria_goodwinii_01141	1434	1112.8	2	2	2	2.57729	0	0	4.93264	4.93264	4.93264	T	2.24167	Brenneria_goodwinii_01141 PTS system glucose-specific EIICB component
162695	Brenneria_goodwinii_01130	1047	818.802	6	6	6	7.67219	0	0	20.1112	20.1112	20.1112	T	9.13966	Brenneria_goodwinii_01130 Phosphate acyltransferase
147131	Brenneria_goodwinii_01128	429	376.899	3	3	3	3.41471	0	0	21.8455	21.8455	21.8455	T	9.92781	Brenneria_goodwinii_01128 hypothetical protein
115744	Brenneria_goodwinii_01123	3462	2479.88	6	6	6	8.3762	0	0	6.64027	6.64027	6.64027	T	3.01771	Brenneria_goodwinii_01123 Ribonuclease E
71069	Brenneria_goodwinii_01121	1044	748.912	4	4	4	5.57609	0	0	14.6587	14.6587	14.6587	T	6.66172	Brenneria_goodwinii_01121 Dihydroorotase
40423	Brenneria_goodwinii_01116	579	359.839	4	4	4	6.43622	0	0	30.5083	30.5083	30.5083	T	13.8647	Brenneria_goodwinii_01116 hypothetical protein
6506	Brenneria_goodwinii_01113	921	696.497	4	4	4	5.28933	0	0	15.7618	15.7618	15.7618	T	7.16306	Brenneria_goodwinii_01113 Lipid A biosynthesis lauroyl acyltransferase
232560	Brenneria_goodwinii_01112	1227	845.536	2	2	2	2.9023	0	0	6.49178	6.49178	6.49178	T	2.95023	Brenneria_goodwinii_01112 Tetracycline resistance protein, class B
217818	Brenneria_goodwinii_01111	2559	1841.87	3	3	3	4.16805	0	0	4.47022	4.47022	4.47022	T	2.03152	Brenneria_goodwinii_01111 Glucans biosynthesis glucosyltransferase H
146595	Brenneria_goodwinii_01107	273	181.417	3	3	3	4.51447	0	0	45.3847	45.3847	45.3847	T	20.6254	Brenneria_goodwinii_01107 hypothetical protein
132155	Brenneria_goodwinii_01104	267	127.963	2	2	2	4.17309	0	0	42.8955	42.8955	42.8955	T	19.4941	Brenneria_goodwinii_01104 hypothetical protein
24806	Brenneria_goodwinii_01088	2136	1673.22	2	2	2	2.55316	0	0	3.28052	3.28052	3.28052	T	1.49085	Brenneria_goodwinii_01088 Inner membrane protein YccS
228877	Brenneria_goodwinii_01086	507	289.252	3	3	3	5.25839	0	0	28.465	28.465	28.465	T	12.9361	Brenneria_goodwinii_01086 Cell division inhibitor SulA
222324	Brenneria_goodwinii_01085	1077	897.039	7	7	7	8.40432	0	0	21.4167	21.4167	21.4167	T	9.73295	Brenneria_goodwinii_01085 Outer membrane protein A precursor
210515	Brenneria_goodwinii_01004	903	720.489	2	2	2	2.50663	0	0	7.61848	7.61848	7.61848	T	3.46227	Brenneria_goodwinii_01004 Spermidine/putrescine transport system permease protein PotB
112636	Brenneria_goodwinii_00995	516	312.7	4	4	4	6.60057	0	0	35.1073	35.1073	35.1073	T	15.9547	Brenneria_goodwinii_00995 Outer membrane protein X precursor
88142	Brenneria_goodwinii_00992	504	349.442	7	7	7	10.0961	0	0	54.978	54.978	54.978	T	24.9851	Brenneria_goodwinii_00992 DNA protection during starvation protein
54928	Brenneria_goodwinii_00988	1860	1250.15	2	2	2	2.97564	0	0	4.39069	4.39069	4.39069	T	1.99537	Brenneria_goodwinii_00988 Oligopeptidase A
20902	Brenneria_goodwinii_00986	2109	1524.85	3	3	3	4.14927	0	0	5.39959	5.39959	5.39959	T	2.45388	Brenneria_goodwinii_00986 putative ATP-dependent helicase DinG
178175	Brenneria_goodwinii_00980	1332	863.043	5	5	5	7.71688	0	0	15.9002	15.9002	15.9002	T	7.22595	Brenneria_goodwinii_00980 2,2-dialkylglycine decarboxylase
103264	Brenneria_goodwinii_00971	336	204.701	2	2	2	3.28284	0	0	26.8149	26.8149	26.8149	T	12.1862	Brenneria_goodwinii_00971 Urocanate reductase precursor
81671	Brenneria_goodwinii_00969	1410	983.762	4	4	4	5.7331	0	0	11.1593	11.1593	11.1593	T	5.0714	Brenneria_goodwinii_00969 Fumarate reductase flavoprotein subunit precursor
50779	Brenneria_goodwinii_00966	966	594.734	2	2	2	3.24851	0	0	9.22939	9.22939	9.22939	T	4.19435	Brenneria_goodwinii_00966 Homocysteine S-methyltransferase
27499	Brenneria_goodwinii_00964	1596	1124.6	2	2	2	2.83834	0	0	4.88087	4.88087	4.88087	T	2.21814	Brenneria_goodwinii_00964 Periplasmic dipeptide transport protein precursor
218210	Brenneria_goodwinii_00961	495	345.178	2	2	2	2.86809	0	0	15.902	15.902	15.902	T	7.22677	Brenneria_goodwinii_00961 DSBA-like thioredoxin domain protein
174317	Brenneria_goodwinii_00958	1368	1004.42	3	3	3	4.08592	0	0	8.19729	8.19729	8.19729	T	3.72531	Brenneria_goodwinii_00958 Outer membrane protein OprM precursor
135968	Brenneria_goodwinii_00954	1374	768.14	2	2	2	3.57747	0	0	7.14587	7.14587	7.14587	T	3.24749	Brenneria_goodwinii_00954 ATP-dependent RNA helicase RhlE
30433	Brenneria_goodwinii_00946	1002	903.059	3	3	3	3.32869	0	0	9.1174	9.1174	9.1174	T	4.14346	Brenneria_goodwinii_00946 putative multidrug resistance protein EmrK
18134	Brenneria_goodwinii_00945	1743	1182.1	2	2	2	2.94898	0	0	4.64345	4.64345	4.64345	T	2.11024	Brenneria_goodwinii_00945 putative ABC transporter ATP-binding protein YbhF
163485	Brenneria_goodwinii_00934	513	253.78	2	2	2	4.04287	0	0	21.6291	21.6291	21.6291	T	9.82948	Brenneria_goodwinii_00934 Molybdenum cofactor biosynthesis protein B
142459	Brenneria_goodwinii_00931	948	644.137	2	2	2	2.94347	0	0	8.52153	8.52153	8.52153	T	3.87266	Brenneria_goodwinii_00931 Gluconeogenesis factor
172918	Brenneria_goodwinii_00914	411	362.68	2	2	2	2.26646	0	0	15.1347	15.1347	15.1347	T	6.87804	Brenneria_goodwinii_00914 Antiholin-like protein LrgA
116351	Brenneria_goodwinii_00909	921	704.465	2	2	2	2.61475	0	0	7.79177	7.79177	7.79177	T	3.54102	Brenneria_goodwinii_00909 Glutathione transport system permease protein GsiC
105001	Brenneria_goodwinii_00908	1545	1094.35	2	2	2	2.8236	0	0	5.0158	5.0158	5.0158	T	2.27946	Brenneria_goodwinii_00908 Glutathione-binding protein GsiB precursor
86512	Brenneria_goodwinii_00907	1902	1894.25	7	7	7	7.02864	0	0	10.1421	10.1421	10.1421	T	4.60912	Brenneria_goodwinii_00907 Glutathione import ATP-binding protein GsiA
16505	Brenneria_goodwinii_00901	1479	1061.07	2	2	2	2.78776	0	0	5.17313	5.17313	5.17313	T	2.35096	Brenneria_goodwinii_00901 putative diguanylate cyclase YdaM
222238	Brenneria_goodwinii_00898	468	266.017	2	2	2	3.51857	0	0	20.6341	20.6341	20.6341	T	9.37731	Brenneria_goodwinii_00898 Small heat shock protein IbpB
212968	Brenneria_goodwinii_00895	798	552.771	2	2	2	2.88727	0	0	9.93003	9.93003	9.93003	T	4.51276	Brenneria_goodwinii_00895 Protein MtfA
183283	Brenneria_goodwinii_00870	915	590.141	3	3	3	4.65143	0	0	13.9518	13.9518	13.9518	T	6.34049	Brenneria_goodwinii_00870 putative 3-hydroxybutyryl-CoA dehydrogenase
171962	Brenneria_goodwinii_00869	1176	884.548	2	2	2	2.65898	0	0	6.20547	6.20547	6.20547	T	2.82011	Brenneria_goodwinii_00869 Acetyl-CoA acetyltransferase
153543	Brenneria_goodwinii_00867	1281	753.33	3	3	3	5.10135	0	0	10.9295	10.9295	10.9295	T	4.96699	Brenneria_goodwinii_00867 Electron transfer flavoprotein-ubiquinone oxidoreductase
138253	Brenneria_goodwinii_00866	924	615.454	2	2	2	3.00266	0	0	8.91867	8.91867	8.91867	T	4.05314	Brenneria_goodwinii_00866 Electron transfer flavoprotein subunit alpha
126760	Brenneria_goodwinii_00865	780	484.188	2	2	2	3.22189	0	0	11.3366	11.3366	11.3366	T	5.15198	Brenneria_goodwinii_00865 Electron transfer flavoprotein subunit beta
103242	Brenneria_goodwinii_00863	1158	819.578	2	2	2	2.82584	0	0	6.69739	6.69739	6.69739	T	3.04367	Brenneria_goodwinii_00863 Acyl-CoA dehydrogenase
89196	Brenneria_goodwinii_00862	1308	825.851	3	3	3	4.75146	0	0	9.96977	9.96977	9.96977	T	4.53082	Brenneria_goodwinii_00862 Succinyl-CoA:coenzyme A transferase
73408	Brenneria_goodwinii_00861	1515	1086.99	8	8	8	11.15	0	0	20.1989	20.1989	20.1989	T	9.17953	Brenneria_goodwinii_00861 4-hydroxybutyryl-CoA dehydratase/vinylacetyl-CoA-Delta-isomerase
55179	Brenneria_goodwinii_00860	1167	603.828	4	4	4	7.73068	0	0	18.1808	18.1808	18.1808	T	8.26237	Brenneria_goodwinii_00860 Alcohol dehydrogenase 2
38963	Brenneria_goodwinii_00858	936	717.519	7	7	7	9.13146	0	0	26.7751	26.7751	26.7751	T	12.1681	Brenneria_goodwinii_00858 HTH-type transcriptional activator RhaS
24901	Brenneria_goodwinii_00856	837	662.366	3	3	3	3.79096	0	0	12.4305	12.4305	12.4305	T	5.64912	Brenneria_goodwinii_00856 Inosose isomerase
226970	Brenneria_goodwinii_00853	789	686.121	4	4	4	4.59977	0	0	16.0002	16.0002	16.0002	T	7.27139	Brenneria_goodwinii_00853 5-deoxy-glucuronate isomerase
217215	Brenneria_goodwinii_00852	981	668.608	2	2	2	2.93446	0	0	8.20965	8.20965	8.20965	T	3.73092	Brenneria_goodwinii_00852 1-deoxy-D-xylulose-5-phosphate synthase
205270	Brenneria_goodwinii_00851	825	934.466	2	2	2	1.76571	0	0	5.87397	5.87397	5.87397	T	2.66946	Brenneria_goodwinii_00851 Transketolase 1
195004	Brenneria_goodwinii_00850	1017	633.985	2	2	2	3.20828	0	0	8.65798	8.65798	8.65798	T	3.93467	Brenneria_goodwinii_00850 Inositol 2-dehydrogenase
182511	Brenneria_goodwinii_00849	891	829.619	2	2	2	2.14797	0	0	6.61633	6.61633	6.61633	T	3.00683	Brenneria_goodwinii_00849 Inosose dehydratase
171456	Brenneria_goodwinii_00848	1464	879.61	5	5	5	8.32187	0	0	15.6007	15.6007	15.6007	T	7.08986	Brenneria_goodwinii_00848 D-xylose-proton symporter
153783	Brenneria_goodwinii_00847	840	628.655	3	3	3	4.00856	0	0	13.0971	13.0971	13.0971	T	5.95205	Brenneria_goodwinii_00847 Inosose dehydratase
143522	Brenneria_goodwinii_00846	1164	797.996	2	2	2	2.91731	0	0	6.87852	6.87852	6.87852	T	3.12599	Brenneria_goodwinii_00846 putative oxidoreductase YdgJ
129386	Brenneria_goodwinii_00845	1935	1748.82	6	6	6	6.63877	0	0	9.41613	9.41613	9.41613	T	4.27922	Brenneria_goodwinii_00845 3D-(3,5/4)-trihydroxycyclohexane-1,2-dione hydrolase
106273	Brenneria_goodwinii_00844	1362	1010.11	3	3	3	4.04509	0	0	8.15111	8.15111	8.15111	T	3.70432	Brenneria_goodwinii_00844 putative metabolite transport protein CsbC
89831	Brenneria_goodwinii_00843	819	543.949	10	10	10	15.0566	0	0	50.4554	50.4554	50.4554	T	22.9298	Brenneria_goodwinii_00843 L-ribulose-5-phosphate 3-epimerase UlaE
235241	Brenneria_goodwinii_00786	942	566.747	3	3	3	4.98635	0	0	14.5277	14.5277	14.5277	T	6.60222	Brenneria_goodwinii_00786 N-acetyl-gamma-glutamyl-phosphate reductase
231092	Brenneria_goodwinii_00769	1404	888.976	2	2	2	3.15869	0	0	6.17456	6.17456	6.17456	T	2.80606	Brenneria_goodwinii_00769 putative HTH-type transcriptional regulator YdcR
6437	Brenneria_goodwinii_00767	546	392.549	3	3	3	4.17273	0	0	20.9746	20.9746	20.9746	T	9.53202	Brenneria_goodwinii_00767 Transcriptional regulator YqjI
71219	Brenneria_goodwinii_00760	924	658.772	2	2	2	2.80522	0	0	8.33221	8.33221	8.33221	T	3.78662	Brenneria_goodwinii_00760 Lipid A biosynthesis lauroyl acyltransferase
229596	Brenneria_goodwinii_00753	1005	747.271	2	2	2	2.68979	0	0	7.34544	7.34544	7.34544	T	3.33818	Brenneria_goodwinii_00753 Inositol 2-dehydrogenase
217361	Brenneria_goodwinii_00752	1929	1505.61	9	9	9	11.5308	0	0	16.4057	16.4057	16.4057	T	7.45566	Brenneria_goodwinii_00752 5-dehydro-2-deoxygluconokinase
190988	Brenneria_goodwinii_00750	1512	1169.29	4	4	4	5.17235	0	0	9.38862	9.38862	9.38862	T	4.26672	Brenneria_goodwinii_00750 Methylmalonate semialdehyde dehydrogenase [acylating]
172801	Brenneria_goodwinii_00749	822	604.921	5	5	5	6.79428	0	0	22.6849	22.6849	22.6849	T	10.3093	Brenneria_goodwinii_00749 5-deoxy-glucuronate isomerase
149352	Brenneria_goodwinii_00746	1941	1476.64	5	5	5	6.57234	0	0	9.29309	9.29309	9.29309	T	4.2233	Brenneria_goodwinii_00746 3D-(3,5/4)-trihydroxycyclohexane-1,2-dione hydrolase
122523	Brenneria_goodwinii_00744	897	719.946	2	2	2	2.49185	0	0	7.62423	7.62423	7.62423	T	3.46488	Brenneria_goodwinii_00744 Inosose dehydratase
111492	Brenneria_goodwinii_00743	1122	753.933	3	3	3	4.46459	0	0	10.9208	10.9208	10.9208	T	4.96302	Brenneria_goodwinii_00743 Glucose--fructose oxidoreductase precursor
97810	Brenneria_goodwinii_00742	1398	870.97	3	3	3	4.81532	0	0	9.45331	9.45331	9.45331	T	4.29612	Brenneria_goodwinii_00742 Major myo-inositol transporter IolT
80970	Brenneria_goodwinii_00741	432	279.686	2	2	2	3.08917	0	0	19.6257	19.6257	19.6257	T	8.919	Brenneria_goodwinii_00741 Multiphosphoryl transfer protein
75268	Brenneria_goodwinii_00740	783	579.587	2	2	2	2.70192	0	0	9.47059	9.47059	9.47059	T	4.30397	Brenneria_goodwinii_00740 hypothetical protein
56183	Brenneria_goodwinii_00737	1239	815.83	2	2	2	3.0374	0	0	6.72815	6.72815	6.72815	T	3.05765	Brenneria_goodwinii_00737 putative diguanylate cyclase YfiN
10756	Brenneria_goodwinii_00732	2085	1499.2	5	5	5	6.95371	0	0	9.15328	9.15328	9.15328	T	4.15976	Brenneria_goodwinii_00732 Poly-beta-1,6-N-acetyl-D-glucosamine N-deacetylase precursor
164944	Brenneria_goodwinii_00727	810	654.844	2	2	2	2.47387	0	0	8.38219	8.38219	8.38219	T	3.80934	Brenneria_goodwinii_00727 Methionine-binding lipoprotein MetQ precursor
111723	Brenneria_goodwinii_00723	738	425.788	2	2	2	3.46651	0	0	12.8915	12.8915	12.8915	T	5.8586	Brenneria_goodwinii_00723 HTH-type transcriptional repressor YcgE
73761	Brenneria_goodwinii_00719	1950	1401.21	3	3	3	4.17497	0	0	5.87604	5.87604	5.87604	T	2.6704	Brenneria_goodwinii_00719 Methyl-accepting chemotaxis protein 3
197087	Brenneria_goodwinii_00712	1152	868.986	2	2	2	2.65137	0	0	6.3166	6.3166	6.3166	T	2.87062	Brenneria_goodwinii_00712 Multidrug export protein AcrE precursor
156346	Brenneria_goodwinii_00708	927	714.939	2	2	2	2.59323	0	0	7.67762	7.67762	7.67762	T	3.48914	Brenneria_goodwinii_00708 formate dehydrogenase accessory protein FdhE
144982	Brenneria_goodwinii_00707	636	452.139	2	2	2	2.8133	0	0	12.1402	12.1402	12.1402	T	5.51717	Brenneria_goodwinii_00707 Formate dehydrogenase, cytochrome b556(fdo) subunit
125675	Brenneria_goodwinii_00705	3048	2266.06	3	3	3	4.03519	0	0	3.63341	3.63341	3.63341	T	1.65123	Brenneria_goodwinii_00705 Formate dehydrogenase-O major subunit precursor
80658	Brenneria_goodwinii_00703	480	269.171	2	2	2	3.56651	0	0	20.3924	20.3924	20.3924	T	9.26743	Brenneria_goodwinii_00703 Major exported protein
49920	Brenneria_goodwinii_00698	1314	974.855	2	2	2	2.69579	0	0	5.63061	5.63061	5.63061	T	2.55887	Brenneria_goodwinii_00698 Oxygen-independent coproporphyrinogen-III oxidase 1
227873	Brenneria_goodwinii_00694	1116	800.569	2	2	2	2.78802	0	0	6.85641	6.85641	6.85641	T	3.11594	Brenneria_goodwinii_00694 Hydrogenase isoenzymes formation protein HypD
179209	Brenneria_goodwinii_00688	1707	1288.27	2	2	2	2.65007	0	0	4.26079	4.26079	4.26079	T	1.93634	Brenneria_goodwinii_00688 Hydrogenase-2 large chain precursor
131546	Brenneria_goodwinii_00685	1149	772.298	2	2	2	2.97553	0	0	7.1074	7.1074	7.1074	T	3.23	Brenneria_goodwinii_00685 Hydrogenase-2 small chain precursor
117500	Brenneria_goodwinii_00684	1593	1428.26	5	5	5	5.5767	0	0	9.60788	9.60788	9.60788	T	4.36636	Brenneria_goodwinii_00684 putative ABC transporter ATP-binding protein YheS
98396	Brenneria_goodwinii_00683	888	677.599	3	3	3	3.93153	0	0	12.1511	12.1511	12.1511	T	5.52213	Brenneria_goodwinii_00683 Trans-2,3-dihydro-3-hydroxyanthranilate isomerase
76313	Brenneria_goodwinii_00680	1461	1138.43	2	2	2	2.5667	0	0	4.8216	4.8216	4.8216	T	2.19121	Brenneria_goodwinii_00680 NADH-quinone oxidoreductase subunit N
58714	Brenneria_goodwinii_00679	1536	1326.37	4	4	4	4.6322	0	0	8.27678	8.27678	8.27678	T	3.76143	Brenneria_goodwinii_00679 NADH-quinone oxidoreductase subunit M
40392	Brenneria_goodwinii_00678	1848	1493.52	3	3	3	3.71203	0	0	5.51284	5.51284	5.51284	T	2.50534	Brenneria_goodwinii_00678 NADH-quinone oxidoreductase subunit L
14093	Brenneria_goodwinii_00676	561	433.525	2	2	2	2.58808	0	0	12.6614	12.6614	12.6614	T	5.75405	Brenneria_goodwinii_00676 NADH-quinone oxidoreductase subunit J
225315	Brenneria_goodwinii_00673	2727	2069.41	7	7	7	9.22435	0	0	9.2836	9.2836	9.2836	T	4.21899	Brenneria_goodwinii_00673 NADH-quinone oxidoreductase subunit G
175640	Brenneria_goodwinii_00670	549	345.945	2	2	2	3.17391	0	0	15.8668	15.8668	15.8668	T	7.21075	Brenneria_goodwinii_00670 NADH-quinone oxidoreductase subunit E
168627	Brenneria_goodwinii_00669	1800	1294.41	3	3	3	4.1718	0	0	6.36087	6.36087	6.36087	T	2.89074	Brenneria_goodwinii_00669 NADH-quinone oxidoreductase subunit C/D
132866	Brenneria_goodwinii_00666	777	513.971	2	2	2	3.02352	0	0	10.6797	10.6797	10.6797	T	4.85343	Brenneria_goodwinii_00666 Hydrogen peroxide-inducible genes activator
123152	Brenneria_goodwinii_00665	1266	1010.05	2	2	2	2.50681	0	0	5.43442	5.43442	5.43442	T	2.46971	Brenneria_goodwinii_00665 Glutamate-pyruvate aminotransferase AlaA
100197	Brenneria_goodwinii_00663	1833	1346.59	2	2	2	2.72243	0	0	4.07625	4.07625	4.07625	T	1.85248	Brenneria_goodwinii_00663 Putative malate transporter YflS
57551	Brenneria_goodwinii_00659	1203	974.717	2	2	2	2.46841	0	0	5.63141	5.63141	5.63141	T	2.55923	Brenneria_goodwinii_00659 Acetate kinase
42964	Brenneria_goodwinii_00658	2142	1571.3	4	4	4	5.4528	0	0	6.9866	6.9866	6.9866	T	3.1751	Brenneria_goodwinii_00658 Phosphate acetyltransferase
17606	Brenneria_goodwinii_00657	1023	919.718	4	4	4	4.44919	0	0	11.9363	11.9363	11.9363	T	5.42454	Brenneria_goodwinii_00657 HTH-type transcriptional regulator GntR
232518	Brenneria_goodwinii_00654	1257	811.765	2	2	2	3.09695	0	0	6.76185	6.76185	6.76185	T	3.07296	Brenneria_goodwinii_00654 Ascorbate-specific permease IIC component UlaA
217434	Brenneria_goodwinii_00653	606	360.935	2	2	2	3.35794	0	0	15.2078	15.2078	15.2078	T	6.91128	Brenneria_goodwinii_00653 putative Nudix hydrolase YfcD
209757	Brenneria_goodwinii_00652	552	394.238	2	2	2	2.80034	0	0	13.9231	13.9231	13.9231	T	6.32745	Brenneria_goodwinii_00652 Phosphodiesterase YfcE
202746	Brenneria_goodwinii_00651	798	535.045	2	2	2	2.98293	0	0	10.259	10.259	10.259	T	4.66227	Brenneria_goodwinii_00651 Ethanolamine ammonia-lyase light chain
153833	Brenneria_goodwinii_00647	906	515.922	3	3	3	5.26824	0	0	15.9589	15.9589	15.9589	T	7.25262	Brenneria_goodwinii_00647 Epimerase family protein
115535	Brenneria_goodwinii_00643	780	660.943	2	2	2	2.36026	0	0	8.30485	8.30485	8.30485	T	3.77419	Brenneria_goodwinii_00643 Histidine-binding periplasmic protein precursor
98526	Brenneria_goodwinii_00641	1518	1307.54	6	6	6	6.96574	0	0	12.5939	12.5939	12.5939	T	5.72339	Brenneria_goodwinii_00641 Amidophosphoribosyltransferase
65005	Brenneria_goodwinii_00638	1269	783.101	2	2	2	3.24096	0	0	7.00936	7.00936	7.00936	T	3.18544	Brenneria_goodwinii_00638 Bifunctional protein FolC
216636	Brenneria_goodwinii_00631	1200	1024.11	2	2	2	2.34349	0	0	5.35978	5.35978	5.35978	T	2.43579	Brenneria_goodwinii_00631 putative galactarate transporter
46174	Brenneria_goodwinii_00614	2397	1941.98	2	2	2	2.46862	0	0	2.82652	2.82652	2.82652	T	1.28453	Brenneria_goodwinii_00614 F1 capsule-anchoring protein precursor
1877	Brenneria_goodwinii_00611	1590	1254.19	3	3	3	3.80324	0	0	6.56482	6.56482	6.56482	T	2.98342	Brenneria_goodwinii_00611 Malate:quinone oxidoreductase
210809	Brenneria_goodwinii_00609	948	596.177	3	3	3	4.7704	0	0	13.8106	13.8106	13.8106	T	6.2763	Brenneria_goodwinii_00609 Inner membrane protein YfdC
121006	Brenneria_goodwinii_00599	1407	1057.29	5	5	5	6.65378	0	0	12.979	12.979	12.979	T	5.89837	Brenneria_goodwinii_00599 Polyol:NADP oxidoreductase
98307	Brenneria_goodwinii_00597	918	682.991	2	2	2	2.68818	0	0	8.03675	8.03675	8.03675	T	3.65235	Brenneria_goodwinii_00597 Glutamate/aspartate periplasmic-binding protein precursor
87034	Brenneria_goodwinii_00596	1002	646.161	2	2	2	3.1014	0	0	8.49484	8.49484	8.49484	T	3.86053	Brenneria_goodwinii_00596 Glutamate/aspartate periplasmic-binding protein precursor
74738	Brenneria_goodwinii_00595	2211	1748.94	3	3	3	3.79259	0	0	4.70775	4.70775	4.70775	T	2.13946	Brenneria_goodwinii_00595 Phytochrome-like protein cph2
48489	Brenneria_goodwinii_00594	1383	861.777	2	2	2	3.20965	0	0	6.36944	6.36944	6.36944	T	2.89463	Brenneria_goodwinii_00594 ATP-dependent RNA helicase DbpA
25020	Brenneria_goodwinii_00592	1455	925.788	4	4	4	6.28654	0	0	11.8581	11.8581	11.8581	T	5.38897	Brenneria_goodwinii_00592 Glutamate-pyruvate aminotransferase AlaC
219935	Brenneria_goodwinii_00587	1002	553.086	2	2	2	3.6233	0	0	9.92437	9.92437	9.92437	T	4.51019	Brenneria_goodwinii_00587 hypothetical protein
195761	Brenneria_goodwinii_00585	861	583.105	2	2	2	2.95316	0	0	9.41346	9.41346	9.41346	T	4.278	Brenneria_goodwinii_00585 D-alanine aminotransferase
185036	Brenneria_goodwinii_00584	2445	1886.54	4	4	4	5.1841	0	0	5.81916	5.81916	5.81916	T	2.64455	Brenneria_goodwinii_00584 Mechanosensitive channel MscK precursor
154407	Brenneria_goodwinii_00582	678	474.461	2	2	2	2.85798	0	0	11.569	11.569	11.569	T	5.25759	Brenneria_goodwinii_00582 Putative O-methyltransferase/MSMEI_4947
122477	Brenneria_goodwinii_00579	1038	769.769	4	4	4	5.39382	0	0	14.2615	14.2615	14.2615	T	6.48123	Brenneria_goodwinii_00579 Chromosome partition protein Smc
94346	Brenneria_goodwinii_00577	867	561.566	2	2	2	3.08779	0	0	9.7745	9.7745	9.7745	T	4.44208	Brenneria_goodwinii_00577 Bifunctional protein FolD protein
80452	Brenneria_goodwinii_00575	1386	1010.03	3	3	3	4.11673	0	0	8.15182	8.15182	8.15182	T	3.70464	Brenneria_goodwinii_00575 Cysteine--tRNA ligase
212584	Brenneria_goodwinii_00565	1656	1274.18	2	2	2	2.59932	0	0	4.3079	4.3079	4.3079	T	1.95775	Brenneria_goodwinii_00565 Phosphate transport system permease protein PstA
166965	Brenneria_goodwinii_00563	2073	1446.14	3	3	3	4.30043	0	0	5.69348	5.69348	5.69348	T	2.58744	Brenneria_goodwinii_00563 Polyphosphate kinase
142415	Brenneria_goodwinii_00562	1533	1117.81	4	4	4	5.48573	0	0	9.82106	9.82106	9.82106	T	4.46324	Brenneria_goodwinii_00562 Exopolyphosphatase
123918	Brenneria_goodwinii_00561	216	105.598	3	3	3	6.13649	0	0	77.9708	77.9708	77.9708	T	35.4343	Brenneria_goodwinii_00561 hypothetical protein
120788	Brenneria_goodwinii_00560	1425	1103.87	3	3	3	3.87275	0	0	7.45881	7.45881	7.45881	T	3.3897	Brenneria_goodwinii_00560 Magnesium transporter MgtE
190062	Brenneria_goodwinii_00549	1317	874.398	2	2	2	3.01236	0	0	6.2775	6.2775	6.2775	T	2.85285	Brenneria_goodwinii_00549 Putative tartrate transporter
174139	Brenneria_goodwinii_00548	948	654.217	2	2	2	2.89812	0	0	8.39023	8.39023	8.39023	T	3.81299	Brenneria_goodwinii_00548 Glyoxylate/hydroxypyruvate reductase B
88303	Brenneria_goodwinii_00542	3084	2201.67	3	3	3	4.20226	0	0	3.73968	3.73968	3.73968	T	1.69952	Brenneria_goodwinii_00542 Multidrug resistance protein MdtC
9193	Brenneria_goodwinii_00538	1503	1167.47	2	2	2	2.57479	0	0	4.70164	4.70164	4.70164	T	2.13669	Brenneria_goodwinii_00538 Colicin-E3
202343	Brenneria_goodwinii_00533	1365	959.647	2	2	2	2.84479	0	0	5.71984	5.71984	5.71984	T	2.59942	Brenneria_goodwinii_00533 putative protease YhbU precursor
184099	Brenneria_goodwinii_00531	900	502.094	2	2	2	3.58499	0	0	10.9323	10.9323	10.9323	T	4.96825	Brenneria_goodwinii_00531 putative lipid kinase YegS
167559	Brenneria_goodwinii_00529	1050	712.764	4	4	4	5.89255	0	0	15.4021	15.4021	15.4021	T	6.99958	Brenneria_goodwinii_00529 Fructose-bisphosphate aldolase class 1
106731	Brenneria_goodwinii_00523	1038	649.864	2	2	2	3.19451	0	0	8.44643	8.44643	8.44643	T	3.83853	Brenneria_goodwinii_00523 Oligopeptide transport ATP-binding protein OppF
148741	Brenneria_goodwinii_00504	774	497.729	3	3	3	4.66519	0	0	16.5422	16.5422	16.5422	T	7.51772	Brenneria_goodwinii_00504 hypothetical protein
89578	Brenneria_goodwinii_00498	1539	995.367	3	3	3	4.63849	0	0	8.27187	8.27187	8.27187	T	3.7592	Brenneria_goodwinii_00498 Outer membrane protein OprM precursor
5061	Brenneria_goodwinii_00493	990	514.342	2	2	2	3.84958	0	0	10.672	10.672	10.672	T	4.84994	Brenneria_goodwinii_00493 Catabolite control protein A
99429	Brenneria_goodwinii_00478	906	599.57	2	2	2	3.02217	0	0	9.15495	9.15495	9.15495	T	4.16052	Brenneria_goodwinii_00478 hypothetical protein
48629	Brenneria_goodwinii_00474	858	566.96	2	2	2	3.02667	0	0	9.68152	9.68152	9.68152	T	4.39983	Brenneria_goodwinii_00474 DNA-binding transcriptional repressor RpiR
202101	Brenneria_goodwinii_00464	1383	1021.95	2	2	2	2.70659	0	0	5.37114	5.37114	5.37114	T	2.44095	Brenneria_goodwinii_00464 Exodeoxyribonuclease 7 large subunit
167844	Brenneria_goodwinii_00461	813	576.955	3	3	3	4.22737	0	0	14.2707	14.2707	14.2707	T	6.48541	Brenneria_goodwinii_00461 hypothetical protein
134781	Brenneria_goodwinii_00457	1494	1132.81	2	2	2	2.63769	0	0	4.84551	4.84551	4.84551	T	2.20207	Brenneria_goodwinii_00457 GTPase Der
94557	Brenneria_goodwinii_00454	1275	797.573	3	3	3	4.7958	0	0	10.3233	10.3233	10.3233	T	4.69147	Brenneria_goodwinii_00454 Histidine--tRNA ligase
79119	Brenneria_goodwinii_00453	1122	703.806	2	2	2	3.18838	0	0	7.79907	7.79907	7.79907	T	3.54434	Brenneria_goodwinii_00453 4-hydroxy-3-methylbut-2-en-1-yl diphosphate synthase
65507	Brenneria_goodwinii_00452	987	631.244	3	3	3	4.69074	0	0	13.0434	13.0434	13.0434	T	5.92764	Brenneria_goodwinii_00452 Cytoskeleton protein RodZ
53371	Brenneria_goodwinii_00451	762	474.004	4	4	4	6.43032	0	0	23.1603	23.1603	23.1603	T	10.5253	Brenneria_goodwinii_00451 tetratricopeptide repeat protein
43947	Brenneria_goodwinii_00450	1197	729.143	3	3	3	4.92496	0	0	11.2921	11.2921	11.2921	T	5.13176	Brenneria_goodwinii_00450 Dual-specificity RNA methyltransferase RlmN
13216	Brenneria_goodwinii_00447	798	671.164	2	2	2	2.37796	0	0	8.17837	8.17837	8.17837	T	3.71671	Brenneria_goodwinii_00447 enhanced serine sensitivity protein SseB
222012	Brenneria_goodwinii_00444	336	247.017	2	2	2	2.72046	0	0	22.2212	22.2212	22.2212	T	10.0986	Brenneria_goodwinii_00444 2Fe-2S ferredoxin
179029	Brenneria_goodwinii_00439	1215	1003.67	3	3	3	3.63168	0	0	8.20347	8.20347	8.20347	T	3.72812	Brenneria_goodwinii_00439 Cysteine desulfurase
164218	Brenneria_goodwinii_00438	495	329.493	2	2	2	3.00461	0	0	16.659	16.659	16.659	T	7.57079	Brenneria_goodwinii_00438 HTH-type transcriptional regulator IscR
148639	Brenneria_goodwinii_00436	804	500.656	4	4	4	6.42358	0	0	21.9274	21.9274	21.9274	T	9.96503	Brenneria_goodwinii_00436 Inositol-1-monophosphatase
138851	Brenneria_goodwinii_00435	1137	754.955	2	2	2	3.0121	0	0	7.27068	7.27068	7.27068	T	3.3042	Brenneria_goodwinii_00435 iron-enterobactin transporter periplasmic binding protein
124914	Brenneria_goodwinii_00434	1116	719.158	3	3	3	4.65545	0	0	11.4489	11.4489	11.4489	T	5.20301	Brenneria_goodwinii_00434 Hemin transport system permease protein HmuU
48126	Brenneria_goodwinii_00427	1662	1179.45	3	3	3	4.22738	0	0	6.98082	6.98082	6.98082	T	3.17247	Brenneria_goodwinii_00427 Rhamnogalacturonan acetylesterase RhgT
23671	Brenneria_goodwinii_00425	1338	895.52	5	5	5	7.47052	0	0	15.3236	15.3236	15.3236	T	6.9639	Brenneria_goodwinii_00425 Transcriptional regulatory protein QseF
7447	Brenneria_goodwinii_00424	783	582.214	2	2	2	2.68973	0	0	9.42786	9.42786	9.42786	T	4.28455	Brenneria_goodwinii_00424 Quorum-sensing regulator protein G precursor
197826	Brenneria_goodwinii_00415	1947	1421.55	5	5	5	6.84818	0	0	9.65328	9.65328	9.65328	T	4.38699	Brenneria_goodwinii_00415 RNase E specificity factor CsrD
197569	Brenneria_goodwinii_00414	345	153.02	2	2	2	4.50922	0	0	35.8714	35.8714	35.8714	T	16.302	Brenneria_goodwinii_00414 hypothetical protein
192863	Brenneria_goodwinii_00413	24972	22334.2	19	19	19	21.244	0	0	2.3348	2.3348	2.3348	T	1.06106	Brenneria_goodwinii_00413 Poly(beta-D-mannuronate) C5 epimerase 1
13253	Brenneria_goodwinii_00411	2187	2090.34	4	4	4	4.18497	0	0	5.25182	5.25182	5.25182	T	2.38672	Brenneria_goodwinii_00411 Toxin RTX-I translocation ATP-binding protein
224584	Brenneria_goodwinii_00410	1362	1124.67	2	2	2	2.42204	0	0	4.88057	4.88057	4.88057	T	2.218	Brenneria_goodwinii_00410 Type I secretion system membrane fusion protein PrsE
208350	Brenneria_goodwinii_00409	1857	1379.72	2	2	2	2.69186	0	0	3.97838	3.97838	3.97838	T	1.808	Brenneria_goodwinii_00409 von Willebrand factor type A domain protein
171730	Brenneria_goodwinii_00406	804	617.301	2	2	2	2.60489	0	0	8.89198	8.89198	8.89198	T	4.04102	Brenneria_goodwinii_00406 Cytochrome c-type biogenesis protein CcmH precursor
150102	Brenneria_goodwinii_00404	984	650.56	3	3	3	4.53763	0	0	12.6561	12.6561	12.6561	T	5.75164	Brenneria_goodwinii_00404 Bacterial type II secretion system protein F domain protein
138254	Brenneria_goodwinii_00403	1440	935.148	2	2	2	3.07973	0	0	5.8697	5.8697	5.8697	T	2.66752	Brenneria_goodwinii_00403 Putative conjugal transfer protein/MT3759
84420	Brenneria_goodwinii_00399	939	777.099	4	4	4	4.83336	0	0	14.127	14.127	14.127	T	6.42009	Brenneria_goodwinii_00399 SAF domain protein
63168	Brenneria_goodwinii_00396	1515	1195.78	2	2	2	2.53391	0	0	4.59033	4.59033	4.59033	T	2.0861	Brenneria_goodwinii_00396 Cyclic di-GMP phosphodiesterase Gmr
159294	Brenneria_goodwinii_00389	906	742.678	5	5	5	6.09955	0	0	18.4772	18.4772	18.4772	T	8.39706	Brenneria_goodwinii_00389 GTPase Era
206049	Brenneria_goodwinii_00385	1800	1418.6	8	8	8	10.1509	0	0	15.4773	15.4773	15.4773	T	7.03377	Brenneria_goodwinii_00385 Elongation factor 4
94177	Brenneria_goodwinii_00376	384	216.854	3	3	3	5.31232	0	0	37.9681	37.9681	37.9681	T	17.2548	Brenneria_goodwinii_00376 Autonomous glycyl radical cofactor
77227	Brenneria_goodwinii_00372	1416	915.354	3	3	3	4.64083	0	0	8.99493	8.99493	8.99493	T	4.0878	Brenneria_goodwinii_00372 Glutamate--tRNA ligase
53779	Brenneria_goodwinii_00367	993	751.443	2	2	2	2.64291	0	0	7.30465	7.30465	7.30465	T	3.31964	Brenneria_goodwinii_00367 Sulfate/thiosulfate import ATP-binding protein CysA
20720	Brenneria_goodwinii_00364	1014	1077.07	3	3	3	2.82434	0	0	7.64442	7.64442	7.64442	T	3.47405	Brenneria_goodwinii_00364 Sulfate-binding protein precursor
8244	Brenneria_goodwinii_00363	1158	749.527	2	2	2	3.08995	0	0	7.32333	7.32333	7.32333	T	3.32813	Brenneria_goodwinii_00363 Carbohydrate diacid regulator
214524	Brenneria_goodwinii_00361	1506	1067.82	4	4	4	5.64141	0	0	10.2808	10.2808	10.2808	T	4.67219	Brenneria_goodwinii_00361 Deoxyguanosinetriphosphate triphosphohydrolase
173503	Brenneria_goodwinii_00357	351	208.231	3	3	3	5.05687	0	0	39.5404	39.5404	39.5404	T	17.9694	Brenneria_goodwinii_00357 Iron-sulfur cluster insertion protein ErpA
128223	Brenneria_goodwinii_00353	2484	1928.19	5	5	5	6.44127	0	0	7.11682	7.11682	7.11682	T	3.23428	Brenneria_goodwinii_00353 Penicillin-binding protein 1B
54065	Brenneria_goodwinii_00349	456	317.861	2	2	2	2.86918	0	0	17.2687	17.2687	17.2687	T	7.84785	Brenneria_goodwinii_00349 RNA polymerase-binding transcription factor DksA
2421	Brenneria_goodwinii_00344	855	648.972	2	2	2	2.63494	0	0	8.45804	8.45804	8.45804	T	3.84381	Brenneria_goodwinii_00344 Pantothenate synthetase
182152	Brenneria_goodwinii_00337	360	197.009	2	2	2	3.65465	0	0	27.8618	27.8618	27.8618	T	12.662	Brenneria_goodwinii_00337 hypothetical protein
115103	Brenneria_goodwinii_00330	237	121.576	2	2	2	3.8988	0	0	45.149	45.149	45.149	T	20.5183	Brenneria_goodwinii_00330 Glutaredoxin-like protein NrdH
106265	Brenneria_goodwinii_00328	2151	1478.61	5	5	5	7.27371	0	0	9.28071	9.28071	9.28071	T	4.21767	Brenneria_goodwinii_00328 Ribonucleoside-diphosphate reductase subunit alpha
80656	Brenneria_goodwinii_00327	963	724.32	3	3	3	3.98857	0	0	11.3673	11.3673	11.3673	T	5.16593	Brenneria_goodwinii_00327 Ribonucleoside-diphosphate reductase subunit beta nrdF2
25336	Brenneria_goodwinii_00320	756	586.125	3	3	3	3.86948	0	0	14.0474	14.0474	14.0474	T	6.38394	Brenneria_goodwinii_00320 Hydroxyacylglutathione hydrolase
15864	Brenneria_goodwinii_00319	1383	1035.93	4	4	4	5.34014	0	0	10.5973	10.5973	10.5973	T	4.81602	Brenneria_goodwinii_00319 Membrane-bound lytic murein transglycosylase D precursor
221154	Brenneria_goodwinii_00316	717	607.588	2	2	2	2.36015	0	0	9.03413	9.03413	9.03413	T	4.10562	Brenneria_goodwinii_00316 hypothetical protein
148118	Brenneria_goodwinii_00308	2574	2068.66	6	6	6	7.46569	0	0	7.96026	7.96026	7.96026	T	3.61759	Brenneria_goodwinii_00308 Chaperone protein ClpB
117755	Brenneria_goodwinii_00307	726	438.825	2	2	2	3.30884	0	0	12.5085	12.5085	12.5085	T	5.68455	Brenneria_goodwinii_00307 Laccase domain protein YfiH
87548	Brenneria_goodwinii_00304	339	206.166	3	3	3	4.93292	0	0	39.9365	39.9365	39.9365	T	18.1494	Brenneria_goodwinii_00304 Ribosome-associated inhibitor A
66614	Brenneria_goodwinii_00301	1122	743.741	3	3	3	4.52577	0	0	11.0705	11.0705	11.0705	T	5.03104	Brenneria_goodwinii_00301 T-protein
5022	Brenneria_goodwinii_00294	249	128.141	2	2	2	3.88635	0	0	42.8359	42.8359	42.8359	T	19.467	Brenneria_goodwinii_00294 30S ribosomal protein S16
1466	Brenneria_goodwinii_00293	1362	964.119	4	4	4	5.65075	0	0	11.3866	11.3866	11.3866	T	5.17472	Brenneria_goodwinii_00293 Signal recognition particle protein
204483	Brenneria_goodwinii_00289	1554	1412.01	4	4	4	4.40222	0	0	7.77476	7.77476	7.77476	T	3.53329	Brenneria_goodwinii_00289 Glutamate--cysteine ligase
185816	Brenneria_goodwinii_00288	429	252.212	3	3	3	5.10285	0	0	32.6454	32.6454	32.6454	T	14.8359	Brenneria_goodwinii_00288 Inner membrane protein YqaA
180149	Brenneria_goodwinii_00287	567	394.223	2	2	2	2.87655	0	0	13.9237	13.9237	13.9237	T	6.3277	Brenneria_goodwinii_00287 Fructose-1-phosphate phosphatase YqaB
166357	Brenneria_goodwinii_00282	186	92.1673	2	2	2	4.03614	0	0	59.5551	59.5551	59.5551	T	27.0652	Brenneria_goodwinii_00282 hypothetical protein
163463	Brenneria_goodwinii_00281	2628	2228.69	3	3	3	3.53751	0	0	3.69435	3.69435	3.69435	T	1.67892	Brenneria_goodwinii_00281 Alanine--tRNA ligase
98814	Brenneria_goodwinii_00276	675	495.875	3	3	3	4.08369	0	0	16.6041	16.6041	16.6041	T	7.54583	Brenneria_goodwinii_00276 inner membrane protein
90281	Brenneria_goodwinii_00275	519	286.901	2	2	2	3.61797	0	0	19.1321	19.1321	19.1321	T	8.69471	Brenneria_goodwinii_00275 acetyltransferase
64833	Brenneria_goodwinii_00270	1752	1589.77	2	2	2	2.20409	0	0	3.45271	3.45271	3.45271	T	1.5691	Brenneria_goodwinii_00270 iron-dicitrate transporter ATP-binding subunit
12333	Brenneria_goodwinii_00266	489	336.423	2	2	2	2.90705	0	0	16.3158	16.3158	16.3158	T	7.41484	Brenneria_goodwinii_00266 IS2 repressor TnpA
117582	Brenneria_goodwinii_00220	1104	668.919	2	2	2	3.30085	0	0	8.20583	8.20583	8.20583	T	3.72919	Brenneria_goodwinii_00220 Glutamate 5-kinase
99114	Brenneria_goodwinii_00218	1248	814.174	4	4	4	6.13137	0	0	13.4837	13.4837	13.4837	T	6.12774	Brenneria_goodwinii_00218 2,6-dihydropseudooxynicotine hydrolase
77959	Brenneria_goodwinii_00216	363	222.854	2	2	2	3.25774	0	0	24.6306	24.6306	24.6306	T	11.1935	Brenneria_goodwinii_00216 hypothetical protein
73066	Brenneria_goodwinii_00215	1461	1046.36	2	2	2	2.79253	0	0	5.24581	5.24581	5.24581	T	2.38399	Brenneria_goodwinii_00215 Cytosol non-specific dipeptidase
33022	Brenneria_goodwinii_00212	723	467.772	2	2	2	3.09125	0	0	11.7344	11.7344	11.7344	T	5.33278	Brenneria_goodwinii_00212 L,D-transpeptidase catalytic domain
6814	Brenneria_goodwinii_00209	1719	1264.03	3	3	3	4.07981	0	0	6.51373	6.51373	6.51373	T	2.96021	Brenneria_goodwinii_00209 putative ABC transporter ATP-binding protein YheS
80978	Brenneria_goodwinii_00194	912	540.06	2	2	2	3.3774	0	0	10.1637	10.1637	10.1637	T	4.61897	Brenneria_goodwinii_00194 Virulence regulon transcriptional activator VirF
182050	Brenneria_goodwinii_00183	1203	908.309	4	4	4	5.29776	0	0	12.0863	12.0863	12.0863	T	5.49268	Brenneria_goodwinii_00183 Glycine betaine/L-proline transport ATP-binding protein ProV
63759	Brenneria_goodwinii_00172	2649	2148.21	3	3	3	3.69936	0	0	3.83275	3.83275	3.83275	T	1.74182	Brenneria_goodwinii_00172 Acetyltransferase Pat
32584	Brenneria_goodwinii_00171	1356	1053.48	3	3	3	3.86151	0	0	7.81561	7.81561	7.81561	T	3.55185	Brenneria_goodwinii_00171 CDP-diacylglycerol--serine O-phosphatidyltransferase
115495	Brenneria_goodwinii_00156	993	695.468	9	9	9	12.8503	0	0	35.5166	35.5166	35.5166	T	16.1407	Brenneria_goodwinii_00156 RNA polymerase sigma factor RpoS
36860	Brenneria_goodwinii_00147	1446	1179.88	2	2	2	2.4511	0	0	4.65219	4.65219	4.65219	T	2.11422	Brenneria_goodwinii_00147 Sulfate adenylyltransferase subunit 1
219134	Brenneria_goodwinii_00143	1752	1338.44	3	3	3	3.92695	0	0	6.15159	6.15159	6.15159	T	2.79563	Brenneria_goodwinii_00143 Sulfite reductase [NADPH] hemoprotein beta-component
198226	Brenneria_goodwinii_00142	1839	1219.68	2	2	2	3.01555	0	0	4.50039	4.50039	4.50039	T	2.04523	Brenneria_goodwinii_00142 Sulfite reductase [NADPH] flavoprotein alpha-component
117648	Brenneria_goodwinii_00136	1335	1286.76	2	2	2	2.07499	0	0	4.26579	4.26579	4.26579	T	1.93862	Brenneria_goodwinii_00136 hypothetical protein
101574	Brenneria_goodwinii_00135	1302	1159.21	2	2	2	2.24636	0	0	4.73515	4.73515	4.73515	T	2.15192	Brenneria_goodwinii_00135 Enolase
85906	Brenneria_goodwinii_00134	1638	1348.42	4	4	4	4.85902	0	0	8.14143	8.14143	8.14143	T	3.69992	Brenneria_goodwinii_00134 CTP synthase
28886	Brenneria_goodwinii_00130	1110	908.526	2	2	2	2.44352	0	0	6.04169	6.04169	6.04169	T	2.74568	Brenneria_goodwinii_00130 Putrescine-binding periplasmic protein precursor
220934	Brenneria_goodwinii_00126	1398	999.193	2	2	2	2.79826	0	0	5.49346	5.49346	5.49346	T	2.49654	Brenneria_goodwinii_00126 Gamma-glutamylputrescine oxidoreductase
204214	Brenneria_goodwinii_00125	801	918.245	3	3	3	2.61695	0	0	8.96661	8.96661	8.96661	T	4.07493	Brenneria_goodwinii_00125 Nucleoside triphosphate pyrophosphohydrolase
194288	Brenneria_goodwinii_00124	2232	1961.44	2	2	2	2.27588	0	0	2.79848	2.79848	2.79848	T	1.27178	Brenneria_goodwinii_00124 GTP pyrophosphokinase
84377	Brenneria_goodwinii_00118	1332	968.851	2	2	2	2.74965	0	0	5.66551	5.66551	5.66551	T	2.57472	Brenneria_goodwinii_00118 putative galactarate transporter
26274	Brenneria_goodwinii_00114	357	260.84	5	5	5	6.84328	0	0	52.6092	52.6092	52.6092	T	23.9086	Brenneria_goodwinii_00114 septation ring formation regulator EzrA
21525	Brenneria_goodwinii_00113	225	116.797	2	2	2	3.85283	0	0	46.9962	46.9962	46.9962	T	21.3577	Brenneria_goodwinii_00113 DNA polymerase III subunit epsilon
113551	Brenneria_goodwinii_00112	2055	1675.8	2	2	2	2.45257	0	0	3.27548	3.27548	3.27548	T	1.48856	Brenneria_goodwinii_00112 DNA ligase
112885	Brenneria_goodwinii_00111	1434	863.71	4	4	4	6.64112	0	0	12.7104	12.7104	12.7104	T	5.7763	Brenneria_goodwinii_00111 Bifunctional protein HldE
111238	Brenneria_goodwinii_00110	2853	2158.9	2	2	2	2.64301	0	0	2.54251	2.54251	2.54251	T	1.15546	Brenneria_goodwinii_00110 Glutamate-ammonia-ligase adenylyltransferase
43308	Brenneria_goodwinii_00103	531	378.979	4	4	4	5.60454	0	0	28.9675	28.9675	28.9675	T	13.1645	Brenneria_goodwinii_00103 Inorganic pyrophosphatase
43071	Brenneria_goodwinii_00102	348	217.415	2	2	2	3.20126	0	0	25.2468	25.2468	25.2468	T	11.4736	Brenneria_goodwinii_00102 Gamma-glutamylcyclotransferase family protein YtfP
143662	Brenneria_goodwinii_00096	744	580.833	2	2	2	2.56184	0	0	9.45027	9.45027	9.45027	T	4.29474	Brenneria_goodwinii_00096 3'(2'),5'-bisphosphate nucleotidase CysQ
186446	Brenneria_goodwinii_00079	321	205.417	2	2	2	3.12534	0	0	26.7214	26.7214	26.7214	T	12.1437	Brenneria_goodwinii_00079 Primosomal replication protein n
131000	Brenneria_goodwinii_00074	750	534.999	2	2	2	2.80374	0	0	10.2599	10.2599	10.2599	T	4.66267	Brenneria_goodwinii_00074 putative HTH-type transcriptional regulator RhmR
84264	Brenneria_goodwinii_00068	2457	1522.1	7	7	7	11.2995	0	0	12.6218	12.6218	12.6218	T	5.73604	Brenneria_goodwinii_00068 Ribonuclease R
35514	Brenneria_goodwinii_00065	1815	1154.04	2	2	2	3.14548	0	0	4.75638	4.75638	4.75638	T	2.16157	Brenneria_goodwinii_00065 Nitrogen fixation protein VnfA
176447	Brenneria_goodwinii_00056	396	214.137	3	3	3	5.54785	0	0	38.4499	38.4499	38.4499	T	17.4738	Brenneria_goodwinii_00056 hypothetical protein
25724	Brenneria_goodwinii_00053	1557	1391.26	2	2	2	2.23826	0	0	3.94536	3.94536	3.94536	T	1.79299	Brenneria_goodwinii_00053 Methyl-accepting chemotaxis protein II
141331	Brenneria_goodwinii_00052	1548	901.092	2	2	2	3.43583	0	0	6.09154	6.09154	6.09154	T	2.76833	Brenneria_goodwinii_00052 stationary phase inducible protein CsiE
74630	Brenneria_goodwinii_00048	996	770.472	2	2	2	2.58543	0	0	7.12425	7.12425	7.12425	T	3.23766	Brenneria_goodwinii_00048 Twitching mobility protein
53503	Brenneria_goodwinii_00046	822	523.981	2	2	2	3.13752	0	0	10.4756	10.4756	10.4756	T	4.76071	Brenneria_goodwinii_00046 Pyrroline-5-carboxylate reductase
221161	Brenneria_goodwinii_00039	1317	944.398	2	2	2	2.78908	0	0	5.8122	5.8122	5.8122	T	2.64139	Brenneria_goodwinii_00039 putative sulfoacetate transporter SauU
189258	Brenneria_goodwinii_00019	546	395.779	2	2	2	2.75912	0	0	13.8689	13.8689	13.8689	T	6.30283	Brenneria_goodwinii_00019 hypothetical protein
175456	Brenneria_goodwinii_00017	1263	836.013	2	2	2	3.02148	0	0	6.56572	6.56572	6.56572	T	2.98383	Brenneria_goodwinii_00017 Diaminopimelate decarboxylase
86728	Gibbsiella_quercinecans_04925	2427	2158.86	2	2	2	2.24841	0	0	2.54256	2.54256	2.54256	T	1.15548	Gibbsiella_quercinecans_04925 Mechanosensitive channel MscK precursor
161029	Gibbsiella_quercinecans_04275	1503	1273.61	3	3	3	3.54033	0	0	6.46472	6.46472	6.46472	T	2.93793	Gibbsiella_quercinecans_04275 Aldehyde-alcohol dehydrogenase
101534	Gibbsiella_quercinecans_04203	1104	847.257	3	3	3	3.90909	0	0	9.71789	9.71789	9.71789	T	4.41635	Gibbsiella_quercinecans_04203 Outer membrane protein C precursor
118754	Gibbsiella_quercinecans_04153	1008	903.868	2	2	2	2.23041	0	0	6.07283	6.07283	6.07283	T	2.75983	Gibbsiella_quercinecans_04153 3 beta-hydroxysteroid dehydrogenase/Delta 5--
103409	Gibbsiella_quercinecans_04113	1437	914.98	2	2	2	3.14105	0	0	5.99907	5.99907	5.99907	T	2.72632	Gibbsiella_quercinecans_04113 Catalase
40992	Gibbsiella_quercinecans_03584	363	325.465	9	9	9	10.0379	0	0	75.8933	75.8933	75.8933	T	34.4902	Gibbsiella_quercinecans_03584 transfer-messenger RNA, SsrA
34265	Gibbsiella_quercinecans_03341	182	58.1131	2	2	2	6.26365	0	0	94.4543	94.4543	94.4543	T	42.9253	Gibbsiella_quercinecans_03341 6S
77768	Gibbsiella_quercinecans_03322	1977	1738.33	2	2	2	2.2746	0	0	3.15765	3.15765	3.15765	T	1.43501	Gibbsiella_quercinecans_03322 Biosynthetic arginine decarboxylase
155016	Gibbsiella_quercinecans_03079	358	197.792	9	9	9	16.2898	0	0	124.882	124.882	124.882	T	56.7533	Gibbsiella_quercinecans_03079 RNaseP_arch
150169	Gibbsiella_quercinecans_03078	378	223.351	14	14	14	23.6937	0	0	172.031	172.031	172.031	T	78.1805	Gibbsiella_quercinecans_03078 RNaseP_bact_a
125906	Gibbsiella_quercinecans_02937	1635	1547.92	2	2	2	2.11251	0	0	3.54607	3.54607	3.54607	T	1.61153	Gibbsiella_quercinecans_02937 hypothetical protein
48167	Gibbsiella_quercinecans_02932	2067	1166.97	2	2	2	3.5425	0	0	4.70365	4.70365	4.70365	T	2.1376	Gibbsiella_quercinecans_02932 hypothetical protein
156047	Gibbsiella_quercinecans_02926	501	531.387	2	2	2	1.88563	0	0	10.3296	10.3296	10.3296	T	4.69436	Gibbsiella_quercinecans_02926 Prophage CP4-57 integrase
219278	Gibbsiella_quercinecans_02750	510	400.301	2	2	2	2.54808	0	0	13.7122	13.7122	13.7122	T	6.23162	Gibbsiella_quercinecans_02750 Peptide deformylase
202275	Gibbsiella_quercinecans_02713	2109	1775.96	3	3	3	3.56259	0	0	4.63612	4.63612	4.63612	T	2.10691	Gibbsiella_quercinecans_02713 Elongation factor G
96319	Gibbsiella_quercinecans_02639	2331	1695.63	2	2	2	2.74942	0	0	3.23716	3.23716	3.23716	T	1.47115	Gibbsiella_quercinecans_02639 30S ribosomal protein S1
209705	Gibbsiella_quercinecans_02577	1353	989.204	2	2	2	2.73553	0	0	5.54894	5.54894	5.54894	T	2.52175	Gibbsiella_quercinecans_02577 Glutathione reductase
204735	Gibbsiella_quercinecans_02534	732	471.688	2	2	2	3.10374	0	0	11.637	11.637	11.637	T	5.2885	Gibbsiella_quercinecans_02534 Hybrid peroxiredoxin hyPrx5
70979	Gibbsiella_quercinecans_01914	1182	1227.38	2	2	2	1.92605	0	0	4.47214	4.47214	4.47214	T	2.03239	Gibbsiella_quercinecans_01914 GTPase ObgE/CgtA
116700	Gibbsiella_quercinecans_01893	2121	1947.74	2	2	2	2.17791	0	0	2.81815	2.81815	2.81815	T	1.28073	Gibbsiella_quercinecans_01893 Polyribonucleotide nucleotidyltransferase
42332	Gibbsiella_quercinecans_01708	1014	850.276	2	2	2	2.38511	0	0	6.45559	6.45559	6.45559	T	2.93378	Gibbsiella_quercinecans_01708 Murein hydrolase activator NlpD precursor
1946	Gibbsiella_quercinecans_01321	1884	1598.37	2	2	2	2.3574	0	0	3.43414	3.43414	3.43414	T	1.56066	Gibbsiella_quercinecans_01321 Peptidyl-prolyl cis-trans isomerase D
66007	Gibbsiella_quercinecans_00566	846	958.194	2	2	2	1.76582	0	0	5.72852	5.72852	5.72852	T	2.60336	Gibbsiella_quercinecans_00566 putative quorum-quenching lactonase YtnP
55537	Gibbsiella_quercinecans_00565	1191	887.791	2	2	2	2.68306	0	0	6.1828	6.1828	6.1828	T	2.80981	Gibbsiella_quercinecans_00565 Putative sialic acid transporter
137824	Gibbsiella_quercinecans_00334	1029	627.966	2	2	2	3.27725	0	0	8.74098	8.74098	8.74098	T	3.97239	Gibbsiella_quercinecans_00334 Type IV secretion system protein VirB6
224041	Gibbsiella_quercinecans_00320	1362	1050.69	2	2	2	2.59258	0	0	5.22421	5.22421	5.22421	T	2.37418	Gibbsiella_quercinecans_00320 D-galactonate transporter
20051	Gibbsiella_quercinecans_00007	408	230.237	2	2	2	3.54418	0	0	23.8408	23.8408	23.8408	T	10.8346	Gibbsiella_quercinecans_00007 DNA-binding protein H-NS
184437	JZ794820.1_g1_i1	168	60.7962	2	2	2	5.52666	0	0	90.2858	90.2858	90.2858	T	41.0309	#N/A
204853	JZ794812.1_g1_i1	165	51.679	2	2	2	6.38557	0	0	106.214	106.214	106.214	T	48.2696	#N/A
119171	JZ794775.1_g1_i1	210	189.097	6	6	6	6.66323	0	0	87.0826	87.0826	87.0826	T	39.5752	NDHK_POPAL^NDHK_POPAL^Q:1-210,H:117-186^90%ID^E:8e-41^RecName: Full=NAD(P)H-quinone oxidoreductase subunit K, chloroplastic {ECO:0000255|HAMAP-Rule:MF_01356};^Eukaryota; Viridiplantae; Streptophyta; Embryophyta; Tracheophyta; Spermatophyta; Magnoliophyta; eudicotyledons; Gunneridae; Pentapetalae; rosids; fabids; Malpighiales; Salicaceae; Saliceae; Populus
172861	JZ794755.1_g1_i1	336	184.709	2	2	2	3.63815	0	0	29.7172	29.7172	29.7172	T	13.5052	COSA_PICSI^COSA_PICSI^Q:1-90,H:51-80^90%ID^E:9e-11^RecName: Full=Costars family protein WS02710_H03;^Eukaryota; Viridiplantae; Streptophyta; Embryophyta; Tracheophyta; Spermatophyta; Pinidae; Pinales; Pinaceae; Picea
187356	JZ794751.1_g1_i1	259	171.381	3	3	3	4.53375	0	0	48.0423	48.0423	48.0423	T	21.8331	#N/A
1653	JZ794738.1_g1_i1	312	152.669	2	2	2	4.08726	0	0	35.9537	35.9537	35.9537	T	16.3394	NU5C_EUCGG^NU5C_EUCGG^Q:2-310,H:288-390^92.23%ID^E:1e-44^RecName: Full=NAD(P)H-quinone oxidoreductase subunit 5, chloroplastic;^Eukaryota; Viridiplantae; Streptophyta; Embryophyta; Tracheophyta; Spermatophyta; Magnoliophyta; eudicotyledons; Gunneridae; Pentapetalae; rosids; malvids; Myrtales; Myrtaceae; Myrtoideae; Eucalypteae; Eucalyptus
186509	JZ719313.1_g1_i1	696	693.072	4	4	4	4.0169	0	0	15.8397	15.8397	15.8397	T	7.19845	Y7797_ORYSJ^Y7797_ORYSJ^Q:6-695,H:414-639^59.05%ID^E:4e-77^RecName: Full=B3 domain-containing protein Os07g0679700;^Eukaryota; Viridiplantae; Streptophyta; Embryophyta; Tracheophyta; Spermatophyta; Magnoliophyta; Liliopsida; Poales; Poaceae; BOP clade; Oryzoideae; Oryzeae; Oryzinae; Oryza
191592	JZ719312.1_g1_i1	382	286.071	2	2	2	2.67066	0	0	19.1876	19.1876	19.1876	T	8.71993	PKL_ARATH^PKL_ARATH^Q:1-381,H:186-301^63.78%ID^E:2e-46^RecName: Full=CHD3-type chromatin-remodeling factor PICKLE;^Eukaryota; Viridiplantae; Streptophyta; Embryophyta; Tracheophyta; Spermatophyta; Magnoliophyta; eudicotyledons; Gunneridae; Pentapetalae; rosids; malvids; Brassicales; Brassicaceae; Camelineae; Arabidopsis
198054	JZ719311.1_g1_i1	495	433.624	2	2	2	2.28308	0	0	12.6585	12.6585	12.6585	T	5.75274	HDA6_ARATH^HDA6_ARATH^Q:495-1,H:29-193^80%ID^E:2e-91^RecName: Full=Histone deacetylase 6;^Eukaryota; Viridiplantae; Streptophyta; Embryophyta; Tracheophyta; Spermatophyta; Magnoliophyta; eudicotyledons; Gunneridae; Pentapetalae; rosids; malvids; Brassicales; Brassicaceae; Camelineae; Arabidopsis
204990	JZ719310.1_g1_i1	535	475.037	2	2	2	2.25245	0	0	11.5549	11.5549	11.5549	T	5.25122	HDA19_ARATH^HDA19_ARATH^Q:3-533,H:144-320^95.48%ID^E:7e-113^RecName: Full=Histone deacetylase 19 {ECO:0000303|PubMed:12466527};^Eukaryota; Viridiplantae; Streptophyta; Embryophyta; Tracheophyta; Spermatophyta; Magnoliophyta; eudicotyledons; Gunneridae; Pentapetalae; rosids; malvids; Brassicales; Brassicaceae; Camelineae; Arabidopsis
125262	JEMFMAKJ_01669	354	163.54	4	4	4	8.65843	0	0	67.1277	67.1277	67.1277	T	30.5066	JEMFMAKJ_01669 RNaseP_bact_a
5640	HO208995.1_g1_i1	290	279.784	2	2	2	2.07303	0	0	19.6188	19.6188	19.6188	T	8.9159	EF1A_ORYSJ^EF1A_ORYSJ^Q:1-288,H:85-180^100%ID^E:1e-63^RecName: Full=Elongation factor 1-alpha;^Eukaryota; Viridiplantae; Streptophyta; Embryophyta; Tracheophyta; Spermatophyta; Magnoliophyta; Liliopsida; Poales; Poaceae; BOP clade; Oryzoideae; Oryzeae; Oryzinae; Oryza
10611	HO208994.1_g1_i1	371	388.44	3	3	3	2.8653	0	0	21.1964	21.1964	21.1964	T	9.63284	ACT1_ORYSJ^ACT1_ORYSJ^Q:3-371,H:15-137^100%ID^E:1e-86^RecName: Full=Actin-1;^Eukaryota; Viridiplantae; Streptophyta; Embryophyta; Tracheophyta; Spermatophyta; Magnoliophyta; Liliopsida; Poales; Poaceae; BOP clade; Oryzoideae; Oryzeae; Oryzinae; Oryza
29541	FR877983.1_g1_i1	416	318.854	5	5	5	6.52337	0	0	43.0372	43.0372	43.0372	T	19.5585	ALIX_DICDI^ALIX_DICDI^Q:3-350,H:386-499^29.31%ID^E:8e-07^RecName: Full=ALG-2 interacting protein X;^Eukaryota; Amoebozoa; Mycetozoa; Dictyosteliida; Dictyostelium
34271	FR877982.1_g1_i1	350	298.124	6	6	6	7.04405	0	0	55.2357	55.2357	55.2357	T	25.1022	ALIX_DICDI^ALIX_DICDI^Q:3-350,H:386-499^29.31%ID^E:6e-07^RecName: Full=ALG-2 interacting protein X;^Eukaryota; Amoebozoa; Mycetozoa; Dictyosteliida; Dictyostelium
84437	FR877970.1_g1_i1	994	895.502	7	7	7	7.76994	0	0	21.4535	21.4535	21.4535	T	9.74966	AGD5_ARATH^AGD5_ARATH^Q:985-59,H:22-329^63.86%ID^E:4e-121^RecName: Full=Probable ADP-ribosylation factor GTPase-activating protein AGD5;^Eukaryota; Viridiplantae; Streptophyta; Embryophyta; Tracheophyta; Spermatophyta; Magnoliophyta; eudicotyledons; Gunneridae; Pentapetalae; rosids; malvids; Brassicales; Brassicaceae; Camelineae; Arabidopsis
93972	FR877969.1_g1_i1	763	677.327	4	4	4	4.50595	0	0	16.2079	16.2079	16.2079	T	7.3658	AGD5_ARATH^AGD5_ARATH^Q:5-373,H:26-149^83.06%ID^E:2e-82^RecName: Full=Probable ADP-ribosylation factor GTPase-activating protein AGD5;^Eukaryota; Viridiplantae; Streptophyta; Embryophyta; Tracheophyta; Spermatophyta; Magnoliophyta; eudicotyledons; Gunneridae; Pentapetalae; rosids; malvids; Brassicales; Brassicaceae; Camelineae; Arabidopsis`AGD5_ARATH^AGD5_ARATH^Q:366-752,H:147-274^52.17%ID^E:2e-8…
129721	FR877959.1_g1_i1	261	145.203	2	2	2	3.59496	0	0	37.8024	37.8024	37.8024	T	17.1795	#N/A
183671	FR877944.1_g1_i1	465	304.733	2	2	2	3.05185	0	0	18.0126	18.0126	18.0126	T	8.18594	PLAP_HUMAN^PLAP_HUMAN^Q:6-443,H:335-484^40%ID^E:2e-31^RecName: Full=Phospholipase A-2-activating protein;^Eukaryota; Metazoa; Chordata; Craniata; Vertebrata; Euteleostomi; Mammalia; Eutheria; Euarchontoglires; Primates; Haplorrhini; Catarrhini; Hominidae; Homo
189906	FR877943.1_g1_i1	481	322.612	3	3	3	4.47287	0	0	25.5216	25.5216	25.5216	T	11.5984	PLAP_HUMAN^PLAP_HUMAN^Q:59-454,H:347-482^39.71%ID^E:1e-27^RecName: Full=Phospholipase A-2-activating protein;^Eukaryota; Metazoa; Chordata; Craniata; Vertebrata; Euteleostomi; Mammalia; Eutheria; Euarchontoglires; Primates; Haplorrhini; Catarrhini; Hominidae; Homo
206149	FR877939.1_g1_i1	152	82.7816	3	3	3	5.50847	0	0	99.4611	99.4611	99.4611	T	45.2007	C94A1_VICSA^C94A1_VICSA^Q:1-138,H:431-476^65.22%ID^E:3e-15^RecName: Full=Cytochrome P450 94A1;^Eukaryota; Viridiplantae; Streptophyta; Embryophyta; Tracheophyta; Spermatophyta; Magnoliophyta; eudicotyledons; Gunneridae; Pentapetalae; rosids; fabids; Fabales; Fabaceae; Papilionoideae; Fabeae; Vicia
1233	FR877931.1_g1_i1	147	63.0349	2	2	2	4.66408	0	0	87.0792	87.0792	87.0792	T	39.5737	ADK2_ARATH^ADK2_ARATH^Q:135-16,H:70-109^77.5%ID^E:8e-15^RecName: Full=Adenosine kinase 2;^Eukaryota; Viridiplantae; Streptophyta; Embryophyta; Tracheophyta; Spermatophyta; Magnoliophyta; eudicotyledons; Gunneridae; Pentapetalae; rosids; malvids; Brassicales; Brassicaceae; Camelineae; Arabidopsis
129780	FR877897.1_g1_i1	325	189.464	2	2	2	3.43074	0	0	28.9714	28.9714	28.9714	T	13.1662	#N/A
143795	FR877895.1_g1_i1	751	646.588	4	4	4	4.64593	0	0	16.9784	16.9784	16.9784	T	7.71596	BBE13_ARATH^BBE13_ARATH^Q:2-226,H:110-184^77.33%ID^E:1e-52^RecName: Full=Berberine bridge enzyme-like 13 {ECO:0000303|PubMed:26037923};^Eukaryota; Viridiplantae; Streptophyta; Embryophyta; Tracheophyta; Spermatophyta; Magnoliophyta; eudicotyledons; Gunneridae; Pentapetalae; rosids; malvids; Brassicales; Brassicaceae; Camelineae; Arabidopsis`BBE13_ARATH^BBE13_ARATH^Q:253-621,H:194-316^57.69%ID^E:1…
152690	FR877894.1_g1_i1	720	647.696	4	4	4	4.44653	0	0	16.9494	16.9494	16.9494	T	7.70277	BBE13_ARATH^BBE13_ARATH^Q:604-8,H:143-341^78.39%ID^E:6e-79^RecName: Full=Berberine bridge enzyme-like 13 {ECO:0000303|PubMed:26037923};^Eukaryota; Viridiplantae; Streptophyta; Embryophyta; Tracheophyta; Spermatophyta; Magnoliophyta; eudicotyledons; Gunneridae; Pentapetalae; rosids; malvids; Brassicales; Brassicaceae; Camelineae; Arabidopsis
8774	FR877867.1_g1_i1	237	120.379	2	2	2	3.93758	0	0	45.5981	45.5981	45.5981	T	20.7223	CYT1_ACTDE^CYT1_ACTDE^Q:215-18,H:51-116^62.12%ID^E:3e-24^RecName: Full=Cysteine proteinase inhibitor 1 {ECO:0000303|PubMed:14697268};^Eukaryota; Viridiplantae; Streptophyta; Embryophyta; Tracheophyta; Spermatophyta; Magnoliophyta; eudicotyledons; Gunneridae; Pentapetalae; asterids; Ericales; Actinidiaceae; Actinidia
229915	FR877853.1_g1_i1	376	243.097	2	2	2	3.09342	0	0	22.5796	22.5796	22.5796	T	10.2614	#N/A
62026	FR877834.1_g1_i1	464	343.239	2	2	2	2.70365	0	0	15.9919	15.9919	15.9919	T	7.2676	NRPB4_ARATH^NRPB4_ARATH^Q:453-214,H:59-138^90%ID^E:5e-48^RecName: Full=DNA-directed RNA polymerase II subunit 4;^Eukaryota; Viridiplantae; Streptophyta; Embryophyta; Tracheophyta; Spermatophyta; Magnoliophyta; eudicotyledons; Gunneridae; Pentapetalae; rosids; malvids; Brassicales; Brassicaceae; Camelineae; Arabidopsis
82734	FR877829.1_g1_i1	236	153.755	2	2	2	3.06981	0	0	35.6998	35.6998	35.6998	T	16.224	TPS9_ARATH^TPS9_ARATH^Q:230-51,H:740-799^61.67%ID^E:7e-18^RecName: Full=Probable alpha,alpha-trehalose-phosphate synthase [UDP-forming] 9;^Eukaryota; Viridiplantae; Streptophyta; Embryophyta; Tracheophyta; Spermatophyta; Magnoliophyta; eudicotyledons; Gunneridae; Pentapetalae; rosids; malvids; Brassicales; Brassicaceae; Camelineae; Arabidopsis
92156	FR877827.1_g1_i1	374	216.913	3	3	3	5.17258	0	0	37.9578	37.9578	37.9578	T	17.2502	RL273_ARATH^RL273_ARATH^Q:58-372,H:23-127^79.05%ID^E:3e-37^RecName: Full=60S ribosomal protein L27-3;^Eukaryota; Viridiplantae; Streptophyta; Embryophyta; Tracheophyta; Spermatophyta; Magnoliophyta; eudicotyledons; Gunneridae; Pentapetalae; rosids; malvids; Brassicales; Brassicaceae; Camelineae; Arabidopsis
143804	FR877812.1_g1_i1	249	156.687	2	2	2	3.17831	0	0	35.0318	35.0318	35.0318	T	15.9204	ACOC_SOLTU^ACOC_SOLTU^Q:10-237,H:451-526^92.11%ID^E:2e-40^RecName: Full=Aconitate hydratase, cytoplasmic;^Eukaryota; Viridiplantae; Streptophyta; Embryophyta; Tracheophyta; Spermatophyta; Magnoliophyta; eudicotyledons; Gunneridae; Pentapetalae; asterids; lamiids; Solanales; Solanaceae; Solanoideae; Solaneae; Solanum
189358	FR877799.1_g1_i1	275	139.48	3	3	3	5.91482	0	0	59.0302	59.0302	59.0302	T	26.8266	#N/A
208971	FR877795.1_g1_i1	309	224.954	3	3	3	4.12084	0	0	36.601	36.601	36.601	T	16.6335	AI5L6_ARATH^AI5L6_ARATH^Q:28-294,H:273-358^40.86%ID^E:8e-06^RecName: Full=ABSCISIC ACID-INSENSITIVE 5-like protein 6;^Eukaryota; Viridiplantae; Streptophyta; Embryophyta; Tracheophyta; Spermatophyta; Magnoliophyta; eudicotyledons; Gunneridae; Pentapetalae; rosids; malvids; Brassicales; Brassicaceae; Camelineae; Arabidopsis
2448	FR877790.1_g1_i1	525	394.797	3	3	3	3.98939	0	0	20.8551	20.8551	20.8551	T	9.47774	PDC4_ARATH^PDC4_ARATH^Q:1-513,H:68-238^89.47%ID^E:5e-107^RecName: Full=Pyruvate decarboxylase 4;^Eukaryota; Viridiplantae; Streptophyta; Embryophyta; Tracheophyta; Spermatophyta; Magnoliophyta; eudicotyledons; Gunneridae; Pentapetalae; rosids; malvids; Brassicales; Brassicaceae; Camelineae; Arabidopsis
8524	FR877789.1_g1_i1	478	275.857	4	4	4	6.93112	0	0	39.7962	39.7962	39.7962	T	18.0856	PDC1_ARATH^PDC1_ARATH^Q:455-36,H:103-242^90%ID^E:2e-83^RecName: Full=Pyruvate decarboxylase 1;^Eukaryota; Viridiplantae; Streptophyta; Embryophyta; Tracheophyta; Spermatophyta; Magnoliophyta; eudicotyledons; Gunneridae; Pentapetalae; rosids; malvids; Brassicales; Brassicaceae; Camelineae; Arabidopsis
35169	FR877782.1_g1_i1	433	342.658	2	2	2	2.5273	0	0	16.019	16.019	16.019	T	7.27993	RNHX1_ARATH^RNHX1_ARATH^Q:402-49,H:253-374^28.46%ID^E:2e-06^RecName: Full=Putative ribonuclease H protein At1g65750;^Eukaryota; Viridiplantae; Streptophyta; Embryophyta; Tracheophyta; Spermatophyta; Magnoliophyta; eudicotyledons; Gunneridae; Pentapetalae; rosids; malvids; Brassicales; Brassicaceae; Camelineae; Arabidopsis
46049	FR877779.1_g1_i1	278	154.525	4	4	4	7.19623	0	0	71.0437	71.0437	71.0437	T	32.2863	#N/A
176124	FR666601.1_g1_i1	750	894.314	2	2	2	1.67726	0	0	6.1377	6.1377	6.1377	T	2.78932	14337_SOLLC^14337_SOLLC^Q:748-212,H:75-252^87.15%ID^E:8e-111^RecName: Full=14-3-3 protein 7;^Eukaryota; Viridiplantae; Streptophyta; Embryophyta; Tracheophyta; Spermatophyta; Magnoliophyta; eudicotyledons; Gunneridae; Pentapetalae; asterids; lamiids; Solanales; Solanaceae; Solanoideae; Solaneae; Solanum; Lycopersicon
183131	FR666600.1_g1_i1	543	481.917	4	4	4	4.507	0	0	22.78	22.78	22.78	T	10.3525	14337_SOLLC^14337_SOLLC^Q:41-541,H:1-167^87.43%ID^E:2e-102^RecName: Full=14-3-3 protein 7;^Eukaryota; Viridiplantae; Streptophyta; Embryophyta; Tracheophyta; Spermatophyta; Magnoliophyta; eudicotyledons; Gunneridae; Pentapetalae; asterids; lamiids; Solanales; Solanaceae; Solanoideae; Solaneae; Solanum; Lycopersicon
228521	FR666592.1_g1_i1	587	466.826	2	2	2	2.51485	0	0	11.7582	11.7582	11.7582	T	5.34358	NHL6_ARATH^NHL6_ARATH^Q:47-583,H:1-179^54.64%ID^E:9e-45^RecName: Full=NDR1/HIN1-like protein 6 {ECO:0000303|PubMed:26849212};^Eukaryota; Viridiplantae; Streptophyta; Embryophyta; Tracheophyta; Spermatophyta; Magnoliophyta; eudicotyledons; Gunneridae; Pentapetalae; rosids; malvids; Brassicales; Brassicaceae; Camelineae; Arabidopsis
46328	FR666582.1_g1_i1	577	424.888	4	4	4	5.43203	0	0	25.8376	25.8376	25.8376	T	11.742	LMBD2_ARATH^LMBD2_ARATH^Q:3-575,H:250-440^90.05%ID^E:8e-90^RecName: Full=LIMR family protein At5g01460;^Eukaryota; Viridiplantae; Streptophyta; Embryophyta; Tracheophyta; Spermatophyta; Magnoliophyta; eudicotyledons; Gunneridae; Pentapetalae; rosids; malvids; Brassicales; Brassicaceae; Camelineae; Arabidopsis
52740	FR666581.1_g1_i1	500	285.739	3	3	3	5.24954	0	0	28.8149	28.8149	28.8149	T	13.0951	#N/A
93129	FR666575.1_g1_i1	732	472.827	2	2	2	3.09627	0	0	11.609	11.609	11.609	T	5.27576	VA726_ARATH^VA726_ARATH^Q:531-346,H:1-62^88.71%ID^E:8e-33^RecName: Full=Putative vesicle-associated membrane protein 726;^Eukaryota; Viridiplantae; Streptophyta; Embryophyta; Tracheophyta; Spermatophyta; Magnoliophyta; eudicotyledons; Gunneridae; Pentapetalae; rosids; malvids; Brassicales; Brassicaceae; Camelineae; Arabidopsis
214137	FR666559.1_g1_i1	649	687.797	2	2	2	1.88719	0	0	7.9806	7.9806	7.9806	T	3.62683	#N/A
17031	FR666553.1_g1_i1	729	560.741	2	2	2	2.60013	0	0	9.7889	9.7889	9.7889	T	4.44862	GT645_ARATH^GT645_ARATH^Q:724-203,H:589-762^65.34%ID^E:3e-68^RecName: Full=Glycosyltransferase family protein 64 protein C5 {ECO:0000303|PubMed:24905498};^Eukaryota; Viridiplantae; Streptophyta; Embryophyta; Tracheophyta; Spermatophyta; Magnoliophyta; eudicotyledons; Gunneridae; Pentapetalae; rosids; malvids; Brassicales; Brassicaceae; Camelineae; Arabidopsis
24240	FR666552.1_g1_i1	560	450.329	2	2	2	2.48707	0	0	12.1889	12.1889	12.1889	T	5.53934	GT645_ARATH^GT645_ARATH^Q:6-548,H:251-429^65.75%ID^E:6e-68^RecName: Full=Glycosyltransferase family protein 64 protein C5 {ECO:0000303|PubMed:24905498};^Eukaryota; Viridiplantae; Streptophyta; Embryophyta; Tracheophyta; Spermatophyta; Magnoliophyta; eudicotyledons; Gunneridae; Pentapetalae; rosids; malvids; Brassicales; Brassicaceae; Camelineae; Arabidopsis
156694	FR666533.1_g1_i1	694	699.417	2	2	2	1.98451	0	0	7.84801	7.84801	7.84801	T	3.56658	EPHX3_XENTR^EPHX3_XENTR^Q:526-245,H:104-198^34.69%ID^E:6e-09^RecName: Full=Epoxide hydrolase 3;^Eukaryota; Metazoa; Chordata; Craniata; Vertebrata; Euteleostomi; Amphibia; Batrachia; Anura; Pipoidea; Pipidae; Xenopodinae; Xenopus; Silurana
236994	FR666522.1_g1_i1	627	501.565	2	2	2	2.50017	0	0	10.9438	10.9438	10.9438	T	4.97348	MT2_CICAR^MT2_CICAR^Q:391-233,H:25-79^63.64%ID^E:7e-16^RecName: Full=Metallothionein-like protein 2;^Eukaryota; Viridiplantae; Streptophyta; Embryophyta; Tracheophyta; Spermatophyta; Magnoliophyta; eudicotyledons; Gunneridae; Pentapetalae; rosids; fabids; Fabales; Fabaceae; Papilionoideae; Cicereae; Cicer
74642	FR666511.1_g1_i1	768	791.699	3	3	3	2.9102	0	0	10.3999	10.3999	10.3999	T	4.72627	METK3_ACTCH^METK3_ACTCH^Q:767-285,H:200-360^96.89%ID^E:9e-96^RecName: Full=S-adenosylmethionine synthase 3;^Eukaryota; Viridiplantae; Streptophyta; Embryophyta; Tracheophyta; Spermatophyta; Magnoliophyta; eudicotyledons; Gunneridae; Pentapetalae; asterids; Ericales; Actinidiaceae; Actinidia
129600	FR666502.1_g1_i1	634	679.017	2	2	2	1.8674	0	0	8.08379	8.08379	8.08379	T	3.67373	#N/A
137833	FR666501.1_g1_i1	646	588.325	3	3	3	3.29409	0	0	13.9949	13.9949	13.9949	T	6.36006	#N/A
180844	FR666495.1_g1_i1	710	533.943	2	2	2	2.65946	0	0	10.2802	10.2802	10.2802	T	4.6719	GDPD5_ARATH^GDPD5_ARATH^Q:708-163,H:184-365^77.47%ID^E:1e-92^RecName: Full=Glycerophosphodiester phosphodiesterase GDPD5 {ECO:0000305};^Eukaryota; Viridiplantae; Streptophyta; Embryophyta; Tracheophyta; Spermatophyta; Magnoliophyta; eudicotyledons; Gunneridae; Pentapetalae; rosids; malvids; Brassicales; Brassicaceae; Camelineae; Arabidopsis
198029	FR666493.1_g1_i1	697	542.988	2	2	2	2.56727	0	0	10.1089	10.1089	10.1089	T	4.59407	EXOL2_ARATH^EXOL2_ARATH^Q:695-225,H:149-305^80.25%ID^E:4e-87^RecName: Full=Protein EXORDIUM-like 2;^Eukaryota; Viridiplantae; Streptophyta; Embryophyta; Tracheophyta; Spermatophyta; Magnoliophyta; eudicotyledons; Gunneridae; Pentapetalae; rosids; malvids; Brassicales; Brassicaceae; Camelineae; Arabidopsis
213133	FR666491.1_g1_i1	577	370.476	4	4	4	6.22982	0	0	29.6323	29.6323	29.6323	T	13.4666	#N/A
219739	FR666490.1_g1_i1	520	367.177	4	4	4	5.66485	0	0	29.8986	29.8986	29.8986	T	13.5876	#N/A
229721	FR666488.1_g1_i1	599	421.239	2	2	2	2.84399	0	0	13.0307	13.0307	13.0307	T	5.92187	ODO1_PETHY^ODO1_PETHY^Q:1-267,H:194-292^30.3%ID^E:1e-07^RecName: Full=Protein ODORANT1;^Eukaryota; Viridiplantae; Streptophyta; Embryophyta; Tracheophyta; Spermatophyta; Magnoliophyta; eudicotyledons; Gunneridae; Pentapetalae; asterids; lamiids; Solanales; Solanaceae; Petunioideae; Petunia
43665	FR666481.1_g1_i1	655	635.689	2	2	2	2.06075	0	0	8.63477	8.63477	8.63477	T	3.92412	SDEH4_ARATH^SDEH4_ARATH^Q:93-524,H:293-441^40.27%ID^E:7e-18^RecName: Full=Senescence/dehydration-associated protein At4g35985, chloroplastic {ECO:0000305};^Eukaryota; Viridiplantae; Streptophyta; Embryophyta; Tracheophyta; Spermatophyta; Magnoliophyta; eudicotyledons; Gunneridae; Pentapetalae; rosids; malvids; Brassicales; Brassicaceae; Camelineae; Arabidopsis
54023	FR666479.1_g1_i1	691	511.271	3	3	3	4.0546	0	0	16.1041	16.1041	16.1041	T	7.3186	MT2_ACTDE^MT2_ACTDE^Q:454-293,H:25-78^81.82%ID^E:2e-21^RecName: Full=Metallothionein-like protein type 2;^Eukaryota; Viridiplantae; Streptophyta; Embryophyta; Tracheophyta; Spermatophyta; Magnoliophyta; eudicotyledons; Gunneridae; Pentapetalae; asterids; Ericales; Actinidiaceae; Actinidia
90235	FR666474.1_g1_i1	672	710.107	5	5	5	4.73168	0	0	19.3247	19.3247	19.3247	T	8.78221	#N/A
98748	FR666473.1_g1_i1	678	601.667	4	4	4	4.50748	0	0	18.2461	18.2461	18.2461	T	8.29204	#N/A
197433	FR666458.1_g1_i1	221	126.639	4	4	4	6.98046	0	0	86.6877	86.6877	86.6877	T	39.3957	BAME1_ARATH^BAME1_ARATH^Q:221-63,H:943-998^66.07%ID^E:6e-13^RecName: Full=Leucine-rich repeat receptor-like serine/threonine-protein kinase BAM1;^Eukaryota; Viridiplantae; Streptophyta; Embryophyta; Tracheophyta; Spermatophyta; Magnoliophyta; eudicotyledons; Gunneridae; Pentapetalae; rosids; malvids; Brassicales; Brassicaceae; Camelineae; Arabidopsis
205341	FR666456.1_g1_i1	305	86.8449	2	2	2	7.02402	0	0	63.205	63.205	63.205	T	28.7239	#N/A
227796	FR666453.1_g1_i1	562	466.966	5	5	5	6.01757	0	0	29.3867	29.3867	29.3867	T	13.355	TLP13_ORYSJ^TLP13_ORYSJ^Q:241-561,H:1-107^79.44%ID^E:7e-54^RecName: Full=Tubby-like F-box protein 13;^Eukaryota; Viridiplantae; Streptophyta; Embryophyta; Tracheophyta; Spermatophyta; Magnoliophyta; Liliopsida; Poales; Poaceae; BOP clade; Oryzoideae; Oryzeae; Oryzinae; Oryza
236619	FR666452.1_g1_i1	707	510.184	3	3	3	4.15733	0	0	16.1384	16.1384	16.1384	T	7.3342	#N/A
[truncated: 70,439 more rows]
