# Supplementary material for: Integrated multi-omic analysis of host-microbiota interactions in acute oak decline
Source: Microbiome. 2018 Jan 30;6:21. doi: 10.1186/s40168-018-0408-5 (PMC5789699; doi:10.1186/s40168-018-0408-5)
Supplement: Supplementary file 33 — Narrowed-down metatranscriptome read hits of sample ROW1–2. Gene-read hits assigned using the database depicted in ‘Additional file 13’ and the Trinotate pipeline for sample AT2. (XLSX 65 kb) [file 40168_2018_408_MOESM33_ESM.xlsx]

## Sheet: fieldcomp.counts.matrix.Symptom
List of genes identified as significantly altered in expression comparing symptomatic to non-symptomatic samples, using the voom function in R (limma package). Reference database for gene annotations was made in-house.
Gene ID	Fold Change in Symptomatic tissue	logCPM	PValue	FDR	annotations		Species		Genes UP-regulated in Symptomatic Tissue	Genes DOWN-regulated in symptomatic tissue
CR627617.1_g1_i1	-7.0273	2.83615	0.000183743	0.0430692	PSBM_TOBAC^PSBM_TOBAC^Q:136-237,H:1-34^100%ID^E:2e-14^RecName: Full=Photosystem II reaction center protein M {ECO:0000255|HAMAP-Rule:MF_00438};^Eukaryota; Viridiplantae; Streptophyta; Embryophyta; Tracheophyta; Spermatophyta; Magnoliophyta; eudicotyledons; Gunneridae; Pentapetalae; asterids; lamiids; Solanales; Solanaceae; Nicotianoideae; Nicotianeae; Nicotiana		Rahnella victoriana		0	0
CR628027.1_g1_i1	7.34613	3.26622	0.000188775	0.0436015	#N/A#		Brenneria goodwinii		295	0
CR628306.1_g1_i1	-6.83415	3.40211	0.000160891	0.0402516	PSBM_DAUCA^PSBM_DAUCA^Q:138-34,H:1-35^82.86%ID^E:5e-10^RecName: Full=Photosystem II reaction center protein M {ECO:0000255|HAMAP-Rule:MF_00438};^Eukaryota; Viridiplantae; Streptophyta; Embryophyta; Tracheophyta; Spermatophyta; Magnoliophyta; eudicotyledons; Gunneridae; Pentapetalae; asterids; campanulids; Apiales; Apiaceae; Apioideae; Scandiceae; Daucinae; Daucus; Daucus sect. Daucus		Gibsiella quercinecans		0	0
CT009826.1_g1_i1	10.7801	3.30172	1.43629e-05	0.0107948	U74F2_ARATH^U74F2_ARATH^Q:13-438,H:58-192^40.28%ID^E:9e-29^RecName: Full=UDP-glycosyltransferase 74F2;^Eukaryota; Viridiplantae; Streptophyta; Embryophyta; Tracheophyta; Spermatophyta; Magnoliophyta; eudicotyledons; Gunneridae; Pentapetalae; rosids; malvids; Brassicales; Brassicaceae; Camelineae; Arabidopsis		Oak		298	0
CT009904.1_g1_i1	-7.78374	2.77966	7.57254e-05	0.0253868	#N/A#		Clostridiales		6	0
CT009974.1_g1_i1	-7.42912	3.06401	0.00011901	0.033265	RS272_ARATH^RS272_ARATH^Q:394-140,H:2-86^95.29%ID^E:2e-44^RecName: Full=40S ribosomal protein S27-2;^Eukaryota; Viridiplantae; Streptophyta; Embryophyta; Tracheophyta; Spermatophyta; Magnoliophyta; eudicotyledons; Gunneridae; Pentapetalae; rosids; malvids; Brassicales; Brassicaceae; Camelineae; Arabidopsis		Halomonas		0	0
CU656306.1_g1_i1	12.0535	3.97967	2.08836e-06	0.00325736	#N/A#		Sphaerochaeta		0	0
CU656628.1_g1_i1	-8.35568	3.32571	4.05212e-05	0.0183337	#N/A#		Carnobacterium		0	0
CU656825.1_g1_i1	7.38914	2.53614	0.000179311	0.0424239	ALP1_ARATH^ALP1_ARATH^Q:37-423,H:44-183^32.62%ID^E:4e-14^RecName: Full=Protein ANTAGONIST OF LIKE HETEROCHROMATIN PROTEIN 1 {ECO:0000303|PubMed:26642436};^Eukaryota; Viridiplantae; Streptophyta; Embryophyta; Tracheophyta; Spermatophyta; Magnoliophyta; eudicotyledons; Gunneridae; Pentapetalae; rosids; malvids; Brassicales; Brassicaceae; Camelineae; Arabidopsis		Idiomarina		0	0
CU657563.1_g1_i1	9.30604	2.82728	2.85166e-05	0.015362	#N/A#		OldGenome14		0	0
CU657788.1_g1_i1	10.3413	3.68909	1.71904e-05	0.011398	#N/A#		Pectobacterium carotovorum		0	0
DB996191.2_g1_i1	-11.103	3.60755	2.08742e-06	0.00325736	#N/A#		Dickeya dadantii		0	0
DB996208.2_g1_i1	-10.1773	4.43033	6.00739e-06	0.00642189	#N/A#		Serratia marcecens		0	0
DB996345.2_g1_i1	-8.92598	4.50156	2.27829e-05	0.0132779	#N/A#		E. coli		0	0
DB996473.2_g1_i1	-7.94039	3.65775	6.78826e-05	0.0238896	#N/A#		Clavibacter michiganiensis		0	0
DB996827.2_g1_i1	7.90339	2.61171	0.000157795	0.039713	GTE4_ARATH^GTE4_ARATH^Q:1-543,H:297-469^66.85%ID^E:1e-59^RecName: Full=Transcription factor GTE4;^Eukaryota; Viridiplantae; Streptophyta; Embryophyta; Tracheophyta; Spermatophyta; Magnoliophyta; eudicotyledons; Gunneridae; Pentapetalae; rosids; malvids; Brassicales; Brassicaceae; Camelineae; Arabidopsis		Erwinia billingae		0	0
DB997467.2_g1_i1	-10.9982	3.97886	2.49354e-06	0.0036211	#N/A#		Salmonella enterica		0	0
DB997554.2_g1_i1	-8.62674	3.66425	3.44225e-05	0.0169085	#N/A#
DB997602.2_g1_i1	-7.2002	4.2073	0.000108794	0.0315154	#N/A#
DB997702.2_g1_i1	-8.69298	4.46977	2.52395e-05	0.0142264	#N/A#
DB998055.2_g1_i1	-10.4888	3.96006	4.78512e-06	0.00558268	#N/A#
DB999339.2_g1_i1	-6.96229	4.18151	0.000171327	0.0417721	#N/A#
DN949727.1_g1_i1	-9.94041	3.27203	7.18277e-06	0.0072022	(BLASTP)SRC1_SOYBN^SRC1_SOYBN^Q:5-73,H:1-70^54.67%ID^E:6e-10^RecName: Full=Protein SRC1 {ECO:0000305};^Eukaryota; Viridiplantae; Streptophyta; Embryophyta; Tracheophyta; Spermatophyta; Magnoliophyta; eudicotyledons; Gunneridae; Pentapetalae; rosids; fabids; Fabales; Fabaceae; Papilionoideae; Phaseoleae; Glycine; Soja
DN949832.1_g1_i1	9.01825	2.87893	5.20104e-05	0.0210781	(BLASTP)GSTU8_ARATH^GSTU8_ARATH^Q:13-237,H:2-224^60.35%ID^E:2e-92^RecName: Full=Glutathione S-transferase U8;^Eukaryota; Viridiplantae; Streptophyta; Embryophyta; Tracheophyta; Spermatophyta; Magnoliophyta; eudicotyledons; Gunneridae; Pentapetalae; rosids; malvids; Brassicales; Brassicaceae; Camelineae; Arabidopsis
DN949989.1_g1_i1	9.86799	3.16166	2.54484e-05	0.0142264	(BLASTP)7SB1_SOYBN^7SB1_SOYBN^Q:1-279,H:161-424^40.56%ID^E:4e-51^RecName: Full=Basic 7S globulin;^Eukaryota; Viridiplantae; Streptophyta; Embryophyta; Tracheophyta; Spermatophyta; Magnoliophyta; eudicotyledons; Gunneridae; Pentapetalae; rosids; fabids; Fabales; Fabaceae; Papilionoideae; Phaseoleae; Glycine; Soja
DN950640.1_g1_i1	13.7985	4.6478	1.53914e-06	0.00273882	#N/A#
EE743838.1_g1_i1	7.88226	2.70196	0.00010246	0.0306025	(BLASTP)HIP9_ARATH^HIP9_ARATH^Q:1-126,H:72-210^71.22%ID^E:7e-60^RecName: Full=Heavy metal-associated isoprenylated plant protein 9 {ECO:0000303|PubMed:21072340, ECO:0000303|PubMed:23368984};^Eukaryota; Viridiplantae; Streptophyta; Embryophyta; Tracheophyta; Spermatophyta; Magnoliophyta; eudicotyledons; Gunneridae; Pentapetalae; rosids; malvids; Brassicales; Brassicaceae; Camelineae; Arabidopsis`H…
FN640976.1_g1_i1	-7.54266	3.15489	7.11096e-05	0.0245466	#N/A#
FN696837.1_g1_i1	-7.93505	5.77155	1.46213e-05	0.0107948	#N/A#
FN698354.1_g1_i1	11.4543	4.63311	6.29297e-06	0.0064639	#N/A#
FN699881.1_g1_i1	7.85156	2.66722	0.000156519	0.0394853	#N/A#
FN700109.1_g1_i1	11.1426	3.25234	9.42414e-06	0.00838489	14KD_DAUCA^14KD_DAUCA^Q:85-486,H:1-136^65.44%ID^E:9e-29^RecName: Full=14 kDa proline-rich protein DC2.15;^Eukaryota; Viridiplantae; Streptophyta; Embryophyta; Tracheophyta; Spermatophyta; Magnoliophyta; eudicotyledons; Gunneridae; Pentapetalae; asterids; campanulids; Apiales; Apiaceae; Apioideae; Scandiceae; Daucinae; Daucus; Daucus sect. Daucus
FN701011.1_g1_i1	7.16697	4.50546	0.000237398	0.0499552	#N/A#
FN701713.1_g1_i1	11.5619	3.32591	6.98021e-06	0.00711199	#N/A#
FN701797.1_g1_i1	10.2082	3.20206	2.19037e-05	0.0131512	PME2_CITSI^PME2_CITSI^Q:1-696,H:1-229^62.93%ID^E:6e-98^RecName: Full=Pectinesterase 2;^Eukaryota; Viridiplantae; Streptophyta; Embryophyta; Tracheophyta; Spermatophyta; Magnoliophyta; eudicotyledons; Gunneridae; Pentapetalae; rosids; malvids; Sapindales; Rutaceae; Aurantioideae; Citrus
FN701825.1_g1_i1	-13.9026	3.48826	3.11086e-07	0.00118943	#N/A#
FN702492.1_g1_i1	7.55384	2.54871	0.000205534	0.046061	HXK1_TOBAC^HXK1_TOBAC^Q:799-341,H:342-494^73.86%ID^E:6e-48^RecName: Full=Hexokinase-1;^Eukaryota; Viridiplantae; Streptophyta; Embryophyta; Tracheophyta; Spermatophyta; Magnoliophyta; eudicotyledons; Gunneridae; Pentapetalae; asterids; lamiids; Solanales; Solanaceae; Nicotianoideae; Nicotianeae; Nicotiana
FN702891.1_g1_i1	-14.047	3.68583	1.69338e-07	0.000822858	M030_ARATH^M030_ARATH^Q:171-1,H:1-57^98.25%ID^E:9e-36^RecName: Full=Uncharacterized mitochondrial protein AtMg00030;^Eukaryota; Viridiplantae; Streptophyta; Embryophyta; Tracheophyta; Spermatophyta; Magnoliophyta; eudicotyledons; Gunneridae; Pentapetalae; rosids; malvids; Brassicales; Brassicaceae; Camelineae; Arabidopsis
FN703600.1_g1_i1	11.661	5.97391	9.4167e-06	0.00838489	TAR1_KLULA^TAR1_KLULA^Q:104-3,H:30-63^70.59%ID^E:9e-10^RecName: Full=Protein TAR1;^Eukaryota; Fungi; Dikarya; Ascomycota; Saccharomycotina; Saccharomycetes; Saccharomycetales; Saccharomycetaceae; Kluyveromyces
FN704071.1_g1_i1	8.39341	4.6787	7.39422e-05	0.0250473	#N/A#
FN704601.1_g1_i1	-9.3856	2.94767	1.45127e-05	0.0107948	#N/A#
FN706653.1_g1_i1	7.79928	4.0593	0.000122473	0.0338489	#N/A#
FN706776.1_g1_i1	8.34426	3.2862	6.68317e-05	0.0236515	#N/A#
FN707668.1_g1_i1	9.00603	3.83605	6.30896e-05	0.0228617	PME2_CITSI^PME2_CITSI^Q:82-450,H:203-324^82.11%ID^E:2e-48^RecName: Full=Pectinesterase 2;^Eukaryota; Viridiplantae; Streptophyta; Embryophyta; Tracheophyta; Spermatophyta; Magnoliophyta; eudicotyledons; Gunneridae; Pentapetalae; rosids; malvids; Sapindales; Rutaceae; Aurantioideae; Citrus`PME2_CITSI^PME2_CITSI^Q:3-83,H:178-202^81.48%ID^E:2e-48^RecName: Full=Pectinesterase 2;^Eukaryota; Viridiplan…
FN707771.1_g1_i1	8.32391	3.44079	0.000127736	0.0346316	#N/A#
FN707817.1_g1_i1	10.4577	3.79247	1.39252e-05	0.0107808	#N/A#
FN707918.1_g1_i1	7.90873	3.85891	0.000104585	0.0309446	#N/A#
FN707965.1_g1_i1	9.00548	3.86563	3.34441e-05	0.01657	#N/A#
FN708889.1_g1_i1	-7.03927	3.19882	0.000149296	0.0379522	#N/A#
FN709158.1_g1_i1	-6.99547	3.57274	0.000126006	0.0344582	#N/A#
FN709802.1_g1_i1	-8.56335	3.44179	3.22084e-05	0.0162822	#N/A#
FN710940.1_g1_i1	9.05139	3.45964	2.94049e-05	0.0155044	BAMS_BETPL^BAMS_BETPL^Q:1-552,H:305-488^79.89%ID^E:7e-105^RecName: Full=Beta-amyrin synthase;^Eukaryota; Viridiplantae; Streptophyta; Embryophyta; Tracheophyta; Spermatophyta; Magnoliophyta; eudicotyledons; Gunneridae; Pentapetalae; rosids; fabids; Fagales; Betulaceae; Betula
FN711083.1_g1_i1	-8.60914	2.70059	3.14204e-05	0.0161054	#N/A#
FN712251.1_g1_i1	-7.06141	2.44723	0.000205684	0.046061	#N/A#
FN713489.1_g1_i1	10.0599	4.6339	2.94526e-05	0.0155044	#N/A#
FN714535.1_g1_i1	8.62643	2.76497	5.31835e-05	0.0211964	SCP18_ARATH^SCP18_ARATH^Q:167-625,H:25-177^59.48%ID^E:2e-59^RecName: Full=Serine carboxypeptidase-like 18;^Eukaryota; Viridiplantae; Streptophyta; Embryophyta; Tracheophyta; Spermatophyta; Magnoliophyta; eudicotyledons; Gunneridae; Pentapetalae; rosids; malvids; Brassicales; Brassicaceae; Camelineae; Arabidopsis
FN716876.1_g1_i1	7.71335	3.44928	0.000160678	0.0402516	(BLASTP)Y1465_ARATH^Y1465_ARATH^Q:28-207,H:3-185^25.93%ID^E:3e-12^RecName: Full=Late embryogenesis abundant protein At1g64065 {ECO:0000305};^Eukaryota; Viridiplantae; Streptophyta; Embryophyta; Tracheophyta; Spermatophyta; Magnoliophyta; eudicotyledons; Gunneridae; Pentapetalae; rosids; malvids; Brassicales; Brassicaceae; Camelineae; Arabidopsis
FN720288.1_g1_i1	8.49718	3.12814	7.54727e-05	0.0253868	#N/A#
FN721798.1_g1_i1	8.68768	3.32711	4.92989e-05	0.0206926	Y1465_ARATH^Y1465_ARATH^Q:18-542,H:38-214^31.84%ID^E:6e-16^RecName: Full=Late embryogenesis abundant protein At1g64065 {ECO:0000305};^Eukaryota; Viridiplantae; Streptophyta; Embryophyta; Tracheophyta; Spermatophyta; Magnoliophyta; eudicotyledons; Gunneridae; Pentapetalae; rosids; malvids; Brassicales; Brassicaceae; Camelineae; Arabidopsis
FN722269.1_g1_i1	8.57151	3.06814	7.0277e-05	0.0244578	#N/A#
FN723756.1_g1_i1	8.74298	4.9213	4.99528e-05	0.0207217	#N/A#
FN726880.1_g1_i1	11.3246	3.75341	8.58692e-06	0.00791883	#N/A#
FN727531.1_g1_i1	10.7906	4.29016	7.82234e-06	0.0076611	#N/A#
FN728290.1_g1_i1	8.64408	3.83014	0.000105386	0.0310124	#N/A#
FN728349.1_g1_i1	10.7162	4.25158	1.49101e-05	0.0108699	#N/A#
FN728425.1_g1_i1	8.83863	2.76085	4.34244e-05	0.0191828	#N/A#
FN730406.1_g1_i1	10.254	3.17912	1.16681e-05	0.00951798	ALL12_OLEEU^ALL12_OLEEU^Q:71-595,H:1-175^80.57%ID^E:2e-99^RecName: Full=Isoflavone reductase-like protein;^Eukaryota; Viridiplantae; Streptophyta; Embryophyta; Tracheophyta; Spermatophyta; Magnoliophyta; eudicotyledons; Gunneridae; Pentapetalae; asterids; lamiids; Lamiales; Oleaceae; Oleeae; Olea
FN731746.1_g1_i1	7.17136	2.44418	0.000227227	0.0486414	ALG11_ARATH^ALG11_ARATH^Q:5-694,H:5-232^74.78%ID^E:1e-128^RecName: Full=GDP-Man:Man(3)GlcNAc(2)-PP-Dol alpha-1,2-mannosyltransferase;^Eukaryota; Viridiplantae; Streptophyta; Embryophyta; Tracheophyta; Spermatophyta; Magnoliophyta; eudicotyledons; Gunneridae; Pentapetalae; rosids; malvids; Brassicales; Brassicaceae; Camelineae; Arabidopsis
FN734377.1_g1_i1	9.17648	3.1647	4.51615e-05	0.0194337	GCS2_ARATH^GCS2_ARATH^Q:9-185,H:728-786^72.88%ID^E:4e-23^RecName: Full=Alpha-glucosidase 2;^Eukaryota; Viridiplantae; Streptophyta; Embryophyta; Tracheophyta; Spermatophyta; Magnoliophyta; eudicotyledons; Gunneridae; Pentapetalae; rosids; malvids; Brassicales; Brassicaceae; Camelineae; Arabidopsis
FN738881.1_g1_i1	12.2677	3.51337	5.33136e-06	0.00585713	PME2_CITSI^PME2_CITSI^Q:3-452,H:178-324^80%ID^E:2e-62^RecName: Full=Pectinesterase 2;^Eukaryota; Viridiplantae; Streptophyta; Embryophyta; Tracheophyta; Spermatophyta; Magnoliophyta; eudicotyledons; Gunneridae; Pentapetalae; rosids; malvids; Sapindales; Rutaceae; Aurantioideae; Citrus
FN739809.1_g1_i1	-12.0531	4.6926	1.1085e-06	0.00237372	#N/A#
FN740171.1_g1_i1	-6.49548	3.77725	0.000175511	0.0421373	(BLASTP)SRC1_SOYBN^SRC1_SOYBN^Q:1-69,H:1-70^54.67%ID^E:8e-10^RecName: Full=Protein SRC1 {ECO:0000305};^Eukaryota; Viridiplantae; Streptophyta; Embryophyta; Tracheophyta; Spermatophyta; Magnoliophyta; eudicotyledons; Gunneridae; Pentapetalae; rosids; fabids; Fabales; Fabaceae; Papilionoideae; Phaseoleae; Glycine; Soja
FN741529.1_g1_i1	-7.44005	3.40059	0.000116747	0.0327776	(BLASTP)SRC1_SOYBN^SRC1_SOYBN^Q:1-69,H:1-70^54.67%ID^E:8e-10^RecName: Full=Protein SRC1 {ECO:0000305};^Eukaryota; Viridiplantae; Streptophyta; Embryophyta; Tracheophyta; Spermatophyta; Magnoliophyta; eudicotyledons; Gunneridae; Pentapetalae; rosids; fabids; Fabales; Fabaceae; Papilionoideae; Phaseoleae; Glycine; Soja
FN742080.1_g1_i1	7.91196	2.89126	0.000210957	0.0467482	#N/A#
FN742789.1_g1_i1	-8.37888	5.41135	1.46854e-05	0.0107948	#N/A#
FN745531.1_g1_i1	-7.9489	3.49541	6.22894e-05	0.0228068	(BLASTP)SRC1_SOYBN^SRC1_SOYBN^Q:1-69,H:1-70^54.67%ID^E:8e-10^RecName: Full=Protein SRC1 {ECO:0000305};^Eukaryota; Viridiplantae; Streptophyta; Embryophyta; Tracheophyta; Spermatophyta; Magnoliophyta; eudicotyledons; Gunneridae; Pentapetalae; rosids; fabids; Fabales; Fabaceae; Papilionoideae; Phaseoleae; Glycine; Soja
FN745736.1_g1_i1	-6.40523	5.43069	0.000130466	0.0349219	#N/A#
FN746706.1_g1_i1	-8.35069	5.25661	2.21503e-05	0.0132005	#N/A#
FN746990.1_g1_i1	-8.24809	5.34268	2.32375e-05	0.0134057	#N/A#
FN747928.1_g1_i1	-7.99929	3.26999	6.19966e-05	0.0227695	#N/A#
FN748468.1_g1_i1	-5.88194	5.44824	0.000221123	0.0479193	#N/A#
FN748608.1_g1_i1	-8.00047	2.49039	7.04652e-05	0.0244578	#N/A#
FN749942.1_g1_i1	-7.12684	3.69183	9.52632e-05	0.0290586	#N/A#
FN750507.1_g1_i1	-8.72443	2.95078	2.72306e-05	0.014958	#N/A#
FN750619.1_g1_i1	8.99917	4.70389	7.23658e-05	0.0247772	#N/A#
FN751401.1_g1_i1	7.70686	2.61804	0.000130362	0.0349219	PYL4_ARATH^PYL4_ARATH^Q:120-647,H:26-198^74.72%ID^E:8e-81^RecName: Full=Abscisic acid receptor PYL4;^Eukaryota; Viridiplantae; Streptophyta; Embryophyta; Tracheophyta; Spermatophyta; Magnoliophyta; eudicotyledons; Gunneridae; Pentapetalae; rosids; malvids; Brassicales; Brassicaceae; Camelineae; Arabidopsis
FN751766.1_g1_i1	7.233	4.64191	0.000212251	0.0467482	#N/A#
FN752024.1_g1_i1	14.995	4.24947	6.23061e-07	0.00157436	#N/A#
FN752955.1_g1_i1	-9.94778	2.92864	8.39847e-06	0.00791883	(BLASTP)SRC1_SOYBN^SRC1_SOYBN^Q:2-70,H:1-70^54.67%ID^E:7e-10^RecName: Full=Protein SRC1 {ECO:0000305};^Eukaryota; Viridiplantae; Streptophyta; Embryophyta; Tracheophyta; Spermatophyta; Magnoliophyta; eudicotyledons; Gunneridae; Pentapetalae; rosids; fabids; Fabales; Fabaceae; Papilionoideae; Phaseoleae; Glycine; Soja
FN753348.1_g1_i1	7.52159	2.49891	0.000215459	0.0472591	#N/A#
FN753750.1_g1_i1	-8.70435	2.92058	6.18323e-05	0.0227695	#N/A#
FN754426.1_g1_i1	9.73922	3.96591	1.76951e-05	0.0116439	#N/A#
FN754516.1_g1_i1	8.6977	4.82184	0.000111045	0.0317786	#N/A#
FN754887.1_g1_i1	10.2023	4.56229	1.57451e-05	0.0110514	#N/A#
FN756089.1_g1_i1	8.00557	2.61628	0.000139861	0.0362095	#N/A#
FN756533.1_g1_i1	-8.67483	2.84946	2.79341e-05	0.015278	#N/A#
FN756655.1_g1_i1	8.63637	4.82687	0.00012129	0.033605	#N/A#
FN757089.1_g1_i1	8.46623	3.76466	0.000109008	0.0315154	#N/A#
FN757306.1_g1_i1	9.68861	3.43293	1.60133e-05	0.0111775	ADH1_ARATH^ADH1_ARATH^Q:1-123,H:339-379^90.24%ID^E:2e-18^RecName: Full=Alcohol dehydrogenase class-P {ECO:0000305};^Eukaryota; Viridiplantae; Streptophyta; Embryophyta; Tracheophyta; Spermatophyta; Magnoliophyta; eudicotyledons; Gunneridae; Pentapetalae; rosids; malvids; Brassicales; Brassicaceae; Camelineae; Arabidopsis
FN757565.1_g1_i1	8.89983	3.1269	9.57422e-05	0.0290773	#N/A#
FN758400.1_g1_i1	9.5732	4.06785	2.10942e-05	0.0130264	#N/A#
FN759030.1_g1_i1	8.94592	4.60933	3.94555e-05	0.0183266	#N/A#
FN759136.1_g1_i1	7.99224	3.92974	0.000127174	0.0346277	GSTX4_TOBAC^GSTX4_TOBAC^Q:1-513,H:50-221^70.93%ID^E:3e-86^RecName: Full=Probable glutathione S-transferase;^Eukaryota; Viridiplantae; Streptophyta; Embryophyta; Tracheophyta; Spermatophyta; Magnoliophyta; eudicotyledons; Gunneridae; Pentapetalae; asterids; lamiids; Solanales; Solanaceae; Nicotianoideae; Nicotianeae; Nicotiana
FN759233.1_g1_i1	7.56656	3.22113	0.000174737	0.0420503	CAN1_ARATH^CAN1_ARATH^Q:2-226,H:250-323^77.33%ID^E:9e-34^RecName: Full=Staphylococcal-like nuclease CAN1;^Eukaryota; Viridiplantae; Streptophyta; Embryophyta; Tracheophyta; Spermatophyta; Magnoliophyta; eudicotyledons; Gunneridae; Pentapetalae; rosids; malvids; Brassicales; Brassicaceae; Camelineae; Arabidopsis
FN759270.1_g1_i1	9.94705	4.40258	1.93371e-05	0.0124013	#N/A#
FN759454.1_g1_i1	12.2426	3.30877	2.70144e-06	0.00370981	#N/A#
FN759862.1_g1_i1	-6.5223	3.37552	0.000237822	0.0499552	NPS13_ARATH^NPS13_ARATH^Q:243-728,H:1-163^88.96%ID^E:3e-98^RecName: Full=Novel plant SNARE 13;^Eukaryota; Viridiplantae; Streptophyta; Embryophyta; Tracheophyta; Spermatophyta; Magnoliophyta; eudicotyledons; Gunneridae; Pentapetalae; rosids; malvids; Brassicales; Brassicaceae; Camelineae; Arabidopsis
FN759978.1_g1_i1	7.39912	2.56056	0.000224388	0.0482954	#N/A#
FN760047.1_g1_i1	9.0631	3.21418	5.77875e-05	0.022124	#N/A#
FN760176.1_g1_i1	9.50757	3.25602	6.08711e-05	0.0226192	CYT1_ACTDE^CYT1_ACTDE^Q:3-194,H:53-116^62.5%ID^E:4e-23^RecName: Full=Cysteine proteinase inhibitor 1 {ECO:0000303|PubMed:14697268};^Eukaryota; Viridiplantae; Streptophyta; Embryophyta; Tracheophyta; Spermatophyta; Magnoliophyta; eudicotyledons; Gunneridae; Pentapetalae; asterids; Ericales; Actinidiaceae; Actinidia
FN760579.1_g1_i1	-8.35813	3.60842	4.00651e-05	0.0183337	#N/A#
FN760772.1_g1_i1	-7.11778	2.30139	0.000192858	0.0442213	RL40B_ARATH^RL40B_ARATH^Q:31-414,H:1-128^99.22%ID^E:7e-88^RecName: Full=Ubiquitin-60S ribosomal protein L40-2;^Eukaryota; Viridiplantae; Streptophyta; Embryophyta; Tracheophyta; Spermatophyta; Magnoliophyta; eudicotyledons; Gunneridae; Pentapetalae; rosids; malvids; Brassicales; Brassicaceae; Camelineae; Arabidopsis
FN760872.1_g1_i1	17.6449	4.5495	1.46872e-07	0.000806782	#N/A#
FN761916.1_g1_i1	-12.7806	3.36692	5.24072e-07	0.00143475	#N/A#
FN762105.1_g1_i1	8.53894	4.40247	0.000110879	0.0317786	#N/A#
FN762542.1_g1_i1	8.73821	4.5396	5.23436e-05	0.0210781	#N/A#
FN762570.1_g1_i1	9.07542	3.17253	2.82254e-05	0.0153316	#N/A#
FN762668.1_g1_i1	-6.33223	4.43013	0.00018786	0.0435493	#N/A#
FN763263.1_g1_i1	9.24366	3.77983	4.16483e-05	0.0186592	#N/A#
FN763830.1_g1_i1	7.83839	2.7959	0.00014742	0.0376266	#N/A#
FN763862.1_g1_i1	-8.26969	4.0614	2.58636e-05	0.0143317	#N/A#
FN763920.1_g1_i1	8.37607	3.99579	8.82014e-05	0.0278586	NHL3_ARATH^NHL3_ARATH^Q:2-622,H:11-231^45.25%ID^E:2e-65^RecName: Full=NDR1/HIN1-like protein 3 {ECO:0000303|Ref.1};^Eukaryota; Viridiplantae; Streptophyta; Embryophyta; Tracheophyta; Spermatophyta; Magnoliophyta; eudicotyledons; Gunneridae; Pentapetalae; rosids; malvids; Brassicales; Brassicaceae; Camelineae; Arabidopsis
FN763948.1_g1_i1	8.97507	3.94168	4.22549e-05	0.018864	#N/A#
FN764629.1_g1_i1	9.55732	3.25309	5.89869e-05	0.022216	CYT5_ARATH^CYT5_ARATH^Q:124-384,H:31-118^67.05%ID^E:7e-35^RecName: Full=Cysteine proteinase inhibitor 5;^Eukaryota; Viridiplantae; Streptophyta; Embryophyta; Tracheophyta; Spermatophyta; Magnoliophyta; eudicotyledons; Gunneridae; Pentapetalae; rosids; malvids; Brassicales; Brassicaceae; Camelineae; Arabidopsis
FN764642.1_g1_i1	-9.39954	3.78738	9.08728e-06	0.00828946	#N/A#
FN764975.1_g1_i1	8.17947	4.0346	8.63993e-05	0.027705	#N/A#
FN765000.1_g1_i1	11.2423	4.39248	8.20306e-06	0.00785138	#N/A#
FN765470.1_g1_i1	11.0399	4.65379	8.17213e-06	0.00785138	#N/A#
FN765595.1_g1_i1	9.00644	7.30554	1.56241e-05	0.0110514	#N/A#
FN765699.1_g1_i1	-7.23486	2.35166	0.000165913	0.0407814	(BLASTP)NDRP1_ARATH^NDRP1_ARATH^Q:10-170,H:1-187^38.12%ID^E:3e-19^RecName: Full=Nodulin-related protein 1 {ECO:0000303|PubMed:20016941};^Eukaryota; Viridiplantae; Streptophyta; Embryophyta; Tracheophyta; Spermatophyta; Magnoliophyta; eudicotyledons; Gunneridae; Pentapetalae; rosids; malvids; Brassicales; Brassicaceae; Camelineae; Arabidopsis
FN765782.1_g1_i1	-7.427	3.41738	0.000134194	0.0351032	#N/A#
FN765837.1_g1_i1	13.4217	4.88629	2.45571e-06	0.00360763	#N/A#
FN766206.1_g1_i1	-11.5727	3.18626	1.52948e-06	0.00273882	#N/A#
FN766214.1_g1_i1	8.30742	3.47198	0.000127609	0.0346316	R13A4_ARATH^R13A4_ARATH^Q:26-625,H:1-206^81.55%ID^E:2e-121^RecName: Full=60S ribosomal protein L13a-4;^Eukaryota; Viridiplantae; Streptophyta; Embryophyta; Tracheophyta; Spermatophyta; Magnoliophyta; eudicotyledons; Gunneridae; Pentapetalae; rosids; malvids; Brassicales; Brassicaceae; Camelineae; Arabidopsis
FN766255.1_g1_i1	-9.24027	2.73329	1.95588e-05	0.0124175	#N/A#
FN766503.1_g1_i1	7.27108	3.49517	0.000207803	0.0463034	#N/A#
FN766509.1_g1_i1	10.8862	4.75841	1.55744e-05	0.0110514	#N/A#
FN766889.1_g1_i1	12.9093	3.57418	1.41211e-06	0.00266279	#N/A#
FN767074.1_g1_i1	-7.93212	4.00203	5.73937e-05	0.0220401	#N/A#
FN767137.1_g1_i1	9.42047	4.59866	5.53314e-05	0.0216424	#N/A#
FN767633.1_g1_i1	13.3977	4.92084	8.97529e-07	0.00202491	#N/A#
FN767677.1_g1_i1	15.5549	3.89528	2.44945e-07	0.000998278	#N/A#
FN767962.1_g1_i1	8.84478	3.07445	6.70595e-05	0.0236658	#N/A#
FN768043.1_g1_i1	10.04	3.49745	2.17472e-05	0.0131462	#N/A#
FN768188.1_g1_i1	13.6818	4.27261	1.48214e-06	0.00273882	#N/A#
FN768228.1_g1_i1	7.32333	2.85889	0.000186091	0.0434582	CAMT_EUCGU^CAMT_EUCGU^Q:67-219,H:1-51^86.27%ID^E:3e-23^RecName: Full=Caffeoyl-CoA O-methyltransferase;^Eukaryota; Viridiplantae; Streptophyta; Embryophyta; Tracheophyta; Spermatophyta; Magnoliophyta; eudicotyledons; Gunneridae; Pentapetalae; rosids; malvids; Myrtales; Myrtaceae; Myrtoideae; Eucalypteae; Eucalyptus
FN768603.1_g1_i1	9.05989	3.11562	4.71175e-05	0.0199093	#N/A#
FN768666.1_g1_i1	9.23823	3.94462	3.00435e-05	0.0156848	#N/A#
FN768729.1_g1_i1	10.1949	3.09618	1.91523e-05	0.0123455	#N/A#
FN768811.1_g1_i1	14.7475	4.77621	4.28311e-07	0.00136022	#N/A#
FN768833.1_g1_i1	9.99517	4.944	2.05432e-05	0.0127854	#N/A#
FN769747.1_g1_i1	14.2988	3.76164	5.56771e-07	0.00146548	#N/A#
FN770252.1_g1_i1	8.5277	2.78177	7.86695e-05	0.02618	GATA5_ARATH^GATA5_ARATH^Q:1-144,H:285-332^66.67%ID^E:4e-14^RecName: Full=GATA transcription factor 5;^Eukaryota; Viridiplantae; Streptophyta; Embryophyta; Tracheophyta; Spermatophyta; Magnoliophyta; eudicotyledons; Gunneridae; Pentapetalae; rosids; malvids; Brassicales; Brassicaceae; Camelineae; Arabidopsis
FN770275.1_g1_i1	15.7326	3.99646	5.0196e-07	0.00140929	#N/A#
FN770321.1_g1_i1	9.32163	3.10922	4.03743e-05	0.0183337	BAM1_ARATH^BAM1_ARATH^Q:3-290,H:476-573^71.43%ID^E:1e-41^RecName: Full=Beta-amylase 1, chloroplastic;^Eukaryota; Viridiplantae; Streptophyta; Embryophyta; Tracheophyta; Spermatophyta; Magnoliophyta; eudicotyledons; Gunneridae; Pentapetalae; rosids; malvids; Brassicales; Brassicaceae; Camelineae; Arabidopsis
FN770335.1_g1_i1	8.97345	2.99647	4.97408e-05	0.0207217	#N/A#
FN770385.1_g1_i1	14.401	4.60375	4.2324e-07	0.00136022	#N/A#
FN771321.1_g1_i1	-7.84296	3.57039	9.54505e-05	0.0290586	#N/A#
FN771350.1_g1_i1	7.97657	3.31686	8.76318e-05	0.0278178	TKTC_CRAPL^TKTC_CRAPL^Q:3-665,H:270-490^82.3%ID^E:3e-116^RecName: Full=Transketolase, chloroplastic;^Eukaryota; Viridiplantae; Streptophyta; Embryophyta; Tracheophyta; Spermatophyta; Magnoliophyta; eudicotyledons; Gunneridae; Pentapetalae; asterids; lamiids; Lamiales; Linderniaceae; Craterostigma
FN772652.1_g1_i1	7.62536	2.62141	0.000200276	0.045346	(BLASTP)ERLL1_ARATH^ERLL1_ARATH^Q:39-124,H:74-160^59.77%ID^E:2e-30^RecName: Full=pEARLI1-like lipid transfer protein 1;^Eukaryota; Viridiplantae; Streptophyta; Embryophyta; Tracheophyta; Spermatophyta; Magnoliophyta; eudicotyledons; Gunneridae; Pentapetalae; rosids; malvids; Brassicales; Brassicaceae; Camelineae; Arabidopsis
FN772701.1_g1_i1	8.88182	4.56018	2.93444e-05	0.0155044	#N/A#
FN999810.1_g1_i1	10.3048	3.85615	1.02296e-05	0.00873257	#N/A#
FP024965.1_g1_i1	-10.7117	3.31931	1.01622e-05	0.00873257	#N/A#
FP027509.1_g1_i1	7.31096	3.93012	0.000229472	0.0489724	DNJ11_ARATH^DNJ11_ARATH^Q:100-438,H:61-161^53.04%ID^E:3e-27^RecName: Full=Chaperone protein dnaJ 11, chloroplastic;^Eukaryota; Viridiplantae; Streptophyta; Embryophyta; Tracheophyta; Spermatophyta; Magnoliophyta; eudicotyledons; Gunneridae; Pentapetalae; rosids; malvids; Brassicales; Brassicaceae; Camelineae; Arabidopsis
FP028586.1_g1_i1	-8.5129	3.3064	3.53578e-05	0.0171813	CHS1_TRISU^CHS1_TRISU^Q:2-103,H:355-388^88.24%ID^E:3e-14^RecName: Full=Chalcone synthase 1;^Eukaryota; Viridiplantae; Streptophyta; Embryophyta; Tracheophyta; Spermatophyta; Magnoliophyta; eudicotyledons; Gunneridae; Pentapetalae; rosids; fabids; Fabales; Fabaceae; Papilionoideae; Trifolieae; Trifolium
FP028802.1_g1_i1	7.61466	2.66611	0.000134385	0.0351032	SAP3_ARATH^SAP3_ARATH^Q:588-82,H:1-163^56.8%ID^E:2e-51^RecName: Full=Zinc finger A20 and AN1 domain-containing stress-associated protein 3;^Eukaryota; Viridiplantae; Streptophyta; Embryophyta; Tracheophyta; Spermatophyta; Magnoliophyta; eudicotyledons; Gunneridae; Pentapetalae; rosids; malvids; Brassicales; Brassicaceae; Camelineae; Arabidopsis
FP029332.1_g1_i1	9.91007	3.10272	2.40976e-05	0.013714	#N/A#
FP030433.1_g1_i1	-7.34718	2.63456	0.000217261	0.047572	#N/A#
FP033222.1_g1_i1	8.00557	2.61628	0.000139861	0.0362095	#N/A#
FP035925.1_g1_i1	-7.63342	2.42269	0.00010555	0.0310124	#N/A#
FP035978.1_g1_i1	-7.78374	2.77966	7.57254e-05	0.0253868	#N/A#
FP036497.1_g1_i1	-10.023	3.12152	1.67394e-05	0.0113702	#N/A#
FP037606.1_g1_i1	-7.11778	2.30139	0.000192858	0.0442213	XTH25_ARATH^XTH25_ARATH^Q:134-628,H:25-189^75.15%ID^E:1e-92^RecName: Full=Probable xyloglucan endotransglucosylase/hydrolase protein 25;^Eukaryota; Viridiplantae; Streptophyta; Embryophyta; Tracheophyta; Spermatophyta; Magnoliophyta; eudicotyledons; Gunneridae; Pentapetalae; rosids; malvids; Brassicales; Brassicaceae; Camelineae; Arabidopsis
FP039156.1_g1_i1	-7.90009	3.09385	6.5724e-05	0.0233905	#N/A#
FP039660.1_g1_i1	10.7652	3.3425	1.15401e-05	0.00951798	#N/A#
FP039663.1_g1_i1	8.00537	2.80896	9.48338e-05	0.0290586	GCSH2_ARATH^GCSH2_ARATH^Q:2-454,H:5-156^78.95%ID^E:2e-81^RecName: Full=Glycine cleavage system H protein 2, mitochondrial;^Eukaryota; Viridiplantae; Streptophyta; Embryophyta; Tracheophyta; Spermatophyta; Magnoliophyta; eudicotyledons; Gunneridae; Pentapetalae; rosids; malvids; Brassicales; Brassicaceae; Camelineae; Arabidopsis
FP040484.1_g1_i1	8.58394	2.72645	5.50396e-05	0.0216424	#N/A#
FP041976.1_g1_i1	-9.65025	2.8072	1.25723e-05	0.0100314	(BLASTP)SRC1_SOYBN^SRC1_SOYBN^Q:2-70,H:1-70^53.33%ID^E:3e-09^RecName: Full=Protein SRC1 {ECO:0000305};^Eukaryota; Viridiplantae; Streptophyta; Embryophyta; Tracheophyta; Spermatophyta; Magnoliophyta; eudicotyledons; Gunneridae; Pentapetalae; rosids; fabids; Fabales; Fabaceae; Papilionoideae; Phaseoleae; Glycine; Soja
FP043472.1_g1_i1	9.86077	6.19423	9.74165e-06	0.00848807	#N/A#
FP044979.1_g1_i1	7.84572	2.856	0.0002237	0.0482933	DTX29_ARATH^DTX29_ARATH^Q:3-557,H:314-497^67.57%ID^E:6e-76^RecName: Full=Protein DETOXIFICATION 29 {ECO:0000303|PubMed:11739388};^Eukaryota; Viridiplantae; Streptophyta; Embryophyta; Tracheophyta; Spermatophyta; Magnoliophyta; eudicotyledons; Gunneridae; Pentapetalae; rosids; malvids; Brassicales; Brassicaceae; Camelineae; Arabidopsis
FP045822.1_g1_i1	-6.91037	5.08708	0.000160809	0.0402516	RL261_ARATH^RL261_ARATH^Q:495-208,H:51-146^94.79%ID^E:6e-35^RecName: Full=60S ribosomal protein L26-1;^Eukaryota; Viridiplantae; Streptophyta; Embryophyta; Tracheophyta; Spermatophyta; Magnoliophyta; eudicotyledons; Gunneridae; Pentapetalae; rosids; malvids; Brassicales; Brassicaceae; Camelineae; Arabidopsis
FP046429.1_g1_i1	-7.69876	3.3855	8.06928e-05	0.0264447	RL261_ARATH^RL261_ARATH^Q:57-494,H:1-146^91.78%ID^E:6e-70^RecName: Full=60S ribosomal protein L26-1;^Eukaryota; Viridiplantae; Streptophyta; Embryophyta; Tracheophyta; Spermatophyta; Magnoliophyta; eudicotyledons; Gunneridae; Pentapetalae; rosids; malvids; Brassicales; Brassicaceae; Camelineae; Arabidopsis
FP046705.1_g1_i1	7.1616	3.32081	0.000235092	0.0495855	PSBA_WHEAT^PSBA_WHEAT^Q:35-637,H:13-213^99.5%ID^E:2e-129^RecName: Full=Photosystem II protein D1 {ECO:0000255|HAMAP-Rule:MF_01379};^Eukaryota; Viridiplantae; Streptophyta; Embryophyta; Tracheophyta; Spermatophyta; Magnoliophyta; Liliopsida; Poales; Poaceae; BOP clade; Pooideae; Triticodae; Triticeae; Triticinae; Triticum
FP046989.1_g1_i1	7.49454	6.41606	0.000199881	0.045346	RRT15_YEAST^RRT15_YEAST^Q:1-111,H:6-42^75.68%ID^E:8e-10^RecName: Full=Regulator of rDNA transcription protein 15;^Eukaryota; Fungi; Dikarya; Ascomycota; Saccharomycotina; Saccharomycetes; Saccharomycetales; Saccharomycetaceae; Saccharomyces
FP047000.1_g1_i1	7.84239	6.16908	0.000181044	0.0426741	RRT15_YEAST^RRT15_YEAST^Q:1-111,H:6-42^75.68%ID^E:8e-10^RecName: Full=Regulator of rDNA transcription protein 15;^Eukaryota; Fungi; Dikarya; Ascomycota; Saccharomycotina; Saccharomycetes; Saccharomycetales; Saccharomycetaceae; Saccharomyces
FP047830.1_g1_i1	8.70013	5.33706	8.51153e-05	0.0273824	#N/A#
FP048014.1_g1_i1	6.92045	6.07044	0.000226742	0.0486363	ART2_YEAST^ART2_YEAST^Q:3-152,H:8-57^80%ID^E:1e-17^RecName: Full=Putative uncharacterized protein ART2;^Eukaryota; Fungi; Dikarya; Ascomycota; Saccharomycotina; Saccharomycetes; Saccharomycetales; Saccharomycetaceae; Saccharomyces
FP048951.1_g1_i1	8.42861	6.31519	4.50359e-05	0.0194337	TAR1_KLULA^TAR1_KLULA^Q:228-118,H:36-72^59.46%ID^E:3e-07^RecName: Full=Protein TAR1;^Eukaryota; Fungi; Dikarya; Ascomycota; Saccharomycotina; Saccharomycetes; Saccharomycetales; Saccharomycetaceae; Kluyveromyces
FP049219.1_g1_i1	8.51553	3.36117	5.65671e-05	0.0218555	CXE5_ARATH^CXE5_ARATH^Q:18-527,H:28-200^50.29%ID^E:1e-54^RecName: Full=Probable carboxylesterase 5;^Eukaryota; Viridiplantae; Streptophyta; Embryophyta; Tracheophyta; Spermatophyta; Magnoliophyta; eudicotyledons; Gunneridae; Pentapetalae; rosids; malvids; Brassicales; Brassicaceae; Camelineae; Arabidopsis
FP049480.1_g1_i1	-7.31855	4.25223	8.7276e-05	0.0278078	CHSY_HYPAN^CHSY_HYPAN^Q:1-474,H:231-388^92.41%ID^E:6e-102^RecName: Full=Chalcone synthase;^Eukaryota; Viridiplantae; Streptophyta; Embryophyta; Tracheophyta; Spermatophyta; Magnoliophyta; eudicotyledons; Gunneridae; Pentapetalae; rosids; fabids; Malpighiales; Hypericaceae; Hypericeae; Hypericum
FP049648.1_g1_i1	13.1137	4.66609	1.25186e-06	0.00256294	#N/A#
FP050156.1_g1_i1	-8.39842	2.98303	4.06315e-05	0.0183337	#N/A#
FP050288.1_g1_i1	-7.78365	3.59391	6.26364e-05	0.0228068	#N/A#
FP050510.1_g1_i1	-6.74231	2.87158	0.000225666	0.0484879	MPCP3_ARATH^MPCP3_ARATH^Q:280-669,H:56-186^86.26%ID^E:5e-65^RecName: Full=Mitochondrial phosphate carrier protein 3, mitochondrial;^Eukaryota; Viridiplantae; Streptophyta; Embryophyta; Tracheophyta; Spermatophyta; Magnoliophyta; eudicotyledons; Gunneridae; Pentapetalae; rosids; malvids; Brassicales; Brassicaceae; Camelineae; Arabidopsis
FP051749.1_g1_i1	10.9306	4.23355	7.14573e-06	0.0072022	#N/A#
FP052382.1_g1_i1	9.30443	4.41448	3.22188e-05	0.0162822	#N/A#
FP052512.1_g1_i1	11.9398	3.34015	3.44464e-06	0.0044866	#N/A#
FP052865.1_g1_i1	7.19856	3.29641	0.000206552	0.046106	M2K9_ARATH^M2K9_ARATH^Q:62-712,H:1-209^63.3%ID^E:2e-82^RecName: Full=Mitogen-activated protein kinase kinase 9;^Eukaryota; Viridiplantae; Streptophyta; Embryophyta; Tracheophyta; Spermatophyta; Magnoliophyta; eudicotyledons; Gunneridae; Pentapetalae; rosids; malvids; Brassicales; Brassicaceae; Camelineae; Arabidopsis
FP052917.1_g1_i1	7.33049	3.70076	0.000223996	0.0482933	#N/A#
FP053260.1_g1_i1	10.2349	3.9951	1.11572e-05	0.00939742	#N/A#
FP053426.1_g1_i1	7.62089	4.22027	0.000107063	0.0312389	#N/A#
FP053692.1_g1_i1	13.4415	5.95037	2.58385e-06	0.00365889	RRT15_YEAST^RRT15_YEAST^Q:4-108,H:8-42^74.29%ID^E:1e-08^RecName: Full=Regulator of rDNA transcription protein 15;^Eukaryota; Fungi; Dikarya; Ascomycota; Saccharomycotina; Saccharomycetes; Saccharomycetales; Saccharomycetaceae; Saccharomyces
FP053966.1_g1_i1	10.3223	6.34039	7.64763e-06	0.00754851	#N/A#
FP054322.1_g1_i1	12.2429	3.96587	1.5824e-06	0.0027767	#N/A#
FP054985.1_g1_i1	8.70303	3.85489	5.03524e-05	0.0207217	#N/A#
FP055025.1_g1_i1	8.15484	3.97034	8.96639e-05	0.0279709	#N/A#
FP055087.1_g1_i1	12.8663	4.38755	1.34788e-06	0.0025802	#N/A#
FP055142.1_g1_i1	7.69968	3.17775	0.000142544	0.0366785	#N/A#
FP055187.1_g1_i1	9.44173	4.074	2.48886e-05	0.0141007	#N/A#
FP055253.1_g1_i1	-10.3803	3.855	4.26009e-06	0.00532895	#N/A#
FP055717.1_g1_i1	13.3413	4.16409	6.52801e-07	0.00161717	#N/A#
FP055740.1_g1_i1	12.6087	4.91873	2.638e-06	0.0036625	#N/A#
FP055872.1_g1_i1	9.61144	4.03044	1.86653e-05	0.0120933	#N/A#
FP056046.1_g1_i1	13.8622	5.5014	1.29276e-06	0.00256294	#N/A#
FP056483.1_g1_i1	12.6285	3.55471	1.75657e-06	0.00300182	#N/A#
FP056780.1_g1_i1	7.60668	3.42803	0.000177739	0.0422099	#N/A#
FP057416.1_g1_i1	-10.6145	5.57097	3.85978e-06	0.004976	#N/A#
FP057508.1_g1_i1	11.8503	3.95212	3.11069e-06	0.00422589	#N/A#
FP058105.1_g1_i1	8.91544	5.34746	7.13524e-05	0.0245633	#N/A#
FP058899.1_g1_i1	10.2288	3.08802	1.13985e-05	0.00947434	RFS1_ARATH^RFS1_ARATH^Q:1-720,H:507-748^66.94%ID^E:1e-109^RecName: Full=Probable galactinol--sucrose galactosyltransferase 1;^Eukaryota; Viridiplantae; Streptophyta; Embryophyta; Tracheophyta; Spermatophyta; Magnoliophyta; eudicotyledons; Gunneridae; Pentapetalae; rosids; malvids; Brassicales; Brassicaceae; Camelineae; Arabidopsis
FP059632.1_g1_i1	-7.38655	4.40924	0.000101514	0.0303919	#N/A#
FP060131.1_g1_i1	9.64518	3.28644	3.66962e-05	0.0176283	#N/A#
FP060321.1_g1_i1	11.4332	4.3533	4.85067e-06	0.00558268	#N/A#
FP060412.1_g1_i1	14.4184	4.40791	3.41449e-07	0.00123254	#N/A#
FP060581.1_g1_i1	7.83963	4.10391	0.000128194	0.0346812	#N/A#
FP060745.1_g1_i1	6.77416	6.33948	0.000148085	0.0377202	#N/A#
FP060780.1_g1_i1	7.27869	5.09741	0.000204855	0.0460527	#N/A#
FP061091.1_g1_i1	-7.41994	2.39773	0.000144192	0.0370273	GPT1_ARATH^GPT1_ARATH^Q:252-40,H:315-385^94.37%ID^E:9e-24^RecName: Full=Glucose-6-phosphate/phosphate translocator 1, chloroplastic;^Eukaryota; Viridiplantae; Streptophyta; Embryophyta; Tracheophyta; Spermatophyta; Magnoliophyta; eudicotyledons; Gunneridae; Pentapetalae; rosids; malvids; Brassicales; Brassicaceae; Camelineae; Arabidopsis
FP061261.1_g1_i1	9.09339	4.25682	5.34911e-05	0.021252	#N/A#
FP061292.1_g1_i1	9.01434	4.21667	3.30436e-05	0.016501	#N/A#
FP061348.1_g1_i1	9.39426	3.08929	2.88914e-05	0.0154015	#N/A#
FP061451.1_g1_i1	-8.31594	3.53965	3.04261e-05	0.0158192	ACR3_ARATH^ACR3_ARATH^Q:1-435,H:303-453^72.85%ID^E:5e-68^RecName: Full=ACT domain-containing protein ACR3 {ECO:0000305};^Eukaryota; Viridiplantae; Streptophyta; Embryophyta; Tracheophyta; Spermatophyta; Magnoliophyta; eudicotyledons; Gunneridae; Pentapetalae; rosids; malvids; Brassicales; Brassicaceae; Camelineae; Arabidopsis
FP061979.1_g1_i1	8.04191	3.25511	0.000102912	0.0306652	#N/A#
FP062296.1_g1_i1	8.8644	4.11264	4.30854e-05	0.0191671	#N/A#
FP062857.1_g1_i1	8.12877	6.10001	6.35069e-05	0.0228617	#N/A#
FP062875.1_g1_i1	13.1364	3.80151	1.06983e-06	0.0023304	#N/A#
FP063200.1_g1_i1	8.83863	2.76085	4.34244e-05	0.0191828	GSTXC_TOBAC^GSTXC_TOBAC^Q:60-695,H:4-216^68.54%ID^E:3e-107^RecName: Full=Probable glutathione S-transferase parC;^Eukaryota; Viridiplantae; Streptophyta; Embryophyta; Tracheophyta; Spermatophyta; Magnoliophyta; eudicotyledons; Gunneridae; Pentapetalae; asterids; lamiids; Solanales; Solanaceae; Nicotianoideae; Nicotianeae; Nicotiana
FP063581.1_g1_i1	8.00903	4.62532	6.87384e-05	0.0239903	#N/A#
FP064035.1_g1_i1	-11.632	5.1892	2.40364e-06	0.00357269	#N/A#
FP064547.1_g1_i1	-9.84436	5.49905	4.6505e-06	0.00558268	#N/A#
FP065103.1_g1_i1	8.79696	4.05762	4.9083e-05	0.0206706	#N/A#
FP065480.1_g1_i1	8.51557	2.81295	8.67092e-05	0.027734	Y1465_ARATH^Y1465_ARATH^Q:714-190,H:38-214^31.84%ID^E:1e-15^RecName: Full=Late embryogenesis abundant protein At1g64065 {ECO:0000305};^Eukaryota; Viridiplantae; Streptophyta; Embryophyta; Tracheophyta; Spermatophyta; Magnoliophyta; eudicotyledons; Gunneridae; Pentapetalae; rosids; malvids; Brassicales; Brassicaceae; Camelineae; Arabidopsis
FP065893.1_g1_i1	12.9689	4.36181	1.50874e-06	0.00273882	#N/A#
FP066406.1_g1_i1	8.57451	4.13895	6.04805e-05	0.0225403	#N/A#
FP066445.1_g1_i1	14.947	3.97982	2.9915e-07	0.00118109	#N/A#
FP066593.1_g1_i1	13.8094	3.69015	7.46368e-07	0.00177919	#N/A#
FP066783.1_g1_i1	8.35082	3.86979	8.39288e-05	0.0271888	#N/A#
FP067087.1_g1_i1	8.88148	3.42951	4.02197e-05	0.0183337	#N/A#
FP067173.1_g1_i1	7.91885	4.11586	0.000113761	0.0321536	#N/A#
FP067936.1_g1_i1	15.2055	3.9478	2.1939e-07	0.000953577	#N/A#
FP068126.1_g1_i1	8.23656	4.72372	8.33575e-05	0.0270732	#N/A#
FP068217.1_g1_i1	8.29475	2.95477	6.49921e-05	0.0232238	#N/A#
FP068423.1_g1_i1	-7.53034	2.88728	0.000100919	0.0302855	#N/A#
FP068539.1_g1_i1	9.22639	4.44135	2.85739e-05	0.015362	NHL13_ARATH^NHL13_ARATH^Q:70-726,H:1-195^42.92%ID^E:1e-44^RecName: Full=NDR1/HIN1-like protein 13 {ECO:0000303|PubMed:26206852};^Eukaryota; Viridiplantae; Streptophyta; Embryophyta; Tracheophyta; Spermatophyta; Magnoliophyta; eudicotyledons; Gunneridae; Pentapetalae; rosids; malvids; Brassicales; Brassicaceae; Camelineae; Arabidopsis
FP068875.1_g1_i1	7.84667	3.3595	0.000131178	0.0349645	#N/A#
FP068991.1_g1_i1	18.0823	4.24634	3.87904e-08	0.000350059	#N/A#
FP069350.1_g1_i1	10.1115	2.95161	1.44301e-05	0.0107948	#N/A#
FP069368.1_g1_i1	-8.87443	2.91779	2.2537e-05	0.0132435	#N/A#
FP069430.1_g1_i1	7.3636	3.47515	0.000186914	0.0435493	#N/A#
FP069934.1_g1_i1	7.7669	3.6458	0.000123801	0.0339288	ATP9_ARATH^ATP9_ARATH^Q:197-400,H:1-68^89.71%ID^E:7e-21^RecName: Full=ATP synthase subunit 9, mitochondrial;^Eukaryota; Viridiplantae; Streptophyta; Embryophyta; Tracheophyta; Spermatophyta; Magnoliophyta; eudicotyledons; Gunneridae; Pentapetalae; rosids; malvids; Brassicales; Brassicaceae; Camelineae; Arabidopsis
FP070903.1_g1_i1	-8.89606	2.89546	2.87115e-05	0.0153705	#N/A#
FP071000.1_g1_i1	14.166	3.79548	4.62951e-07	0.00136022	#N/A#
FP071303.1_g1_i1	19.4778	4.77842	9.40653e-08	0.000619183	#N/A#
FP071660.1_g1_i1	13.6437	4.49983	8.19312e-07	0.00188205	#N/A#
FP071768.1_g1_i1	8.27924	3.76691	6.83193e-05	0.0239555	#N/A#
FP071798.1_g1_i1	7.15128	3.53328	0.000201364	0.0455107	LHT1_ARATH^LHT1_ARATH^Q:675-523,H:396-446^72.55%ID^E:2e-18^RecName: Full=Lysine histidine transporter 1;^Eukaryota; Viridiplantae; Streptophyta; Embryophyta; Tracheophyta; Spermatophyta; Magnoliophyta; eudicotyledons; Gunneridae; Pentapetalae; rosids; malvids; Brassicales; Brassicaceae; Camelineae; Arabidopsis
FP071907.1_g1_i1	8.58033	4.07906	5.80058e-05	0.0221405	#N/A#
FP071992.1_g1_i1	7.87965	3.68758	0.000110202	0.0317786	#N/A#
FP072216.1_g1_i1	12.5768	4.51488	2.00393e-06	0.00320479	#N/A#
FP072588.1_g1_i1	6.95218	5.60619	0.000123725	0.0339288	#N/A#
FP072733.1_g1_i1	9.4833	4.29346	2.19637e-05	0.0131512	#N/A#
FP072972.1_g1_i1	-7.63318	2.89398	7.32748e-05	0.0250206	#N/A#
FP072982.1_g1_i1	12.4262	4.15473	1.96899e-06	0.00318928	#N/A#
FP073425.1_g1_i1	8.1331	4.55819	0.000165081	0.040656	#N/A#
FP073464.1_g1_i1	7.50839	3.97755	0.00017359	0.0419496	#N/A#
FP073933.1_g1_i1	11.2348	3.91334	4.70597e-06	0.00558268	#N/A#
FP074271.1_g1_i1	6.48034	5.22438	0.000214931	0.0472254	#N/A#
FP074308.1_g1_i1	13.1999	3.68904	7.94956e-07	0.00185992	#N/A#
FP074693.1_g1_i1	11.4285	4.09449	4.03233e-06	0.00514594	#N/A#
FP074730.1_g1_i1	8.29483	2.64617	7.36171e-05	0.0250473	Y1465_ARATH^Y1465_ARATH^Q:127-633,H:38-208^31.21%ID^E:1e-13^RecName: Full=Late embryogenesis abundant protein At1g64065 {ECO:0000305};^Eukaryota; Viridiplantae; Streptophyta; Embryophyta; Tracheophyta; Spermatophyta; Magnoliophyta; eudicotyledons; Gunneridae; Pentapetalae; rosids; malvids; Brassicales; Brassicaceae; Camelineae; Arabidopsis
FR624523.1_g1_i1	-7.11778	2.30139	0.000192858	0.0442213	#N/A#
FR624770.1_g1_i1	7.38914	2.53614	0.000179311	0.0424239	UBQ11_ARATH^UBQ11_ARATH^Q:47-574,H:1-176^100%ID^E:1e-120^RecName: Full=Polyubiquitin 11;^Eukaryota; Viridiplantae; Streptophyta; Embryophyta; Tracheophyta; Spermatophyta; Magnoliophyta; eudicotyledons; Gunneridae; Pentapetalae; rosids; malvids; Brassicales; Brassicaceae; Camelineae; Arabidopsis`UBQ11_ARATH^UBQ11_ARATH^Q:47-505,H:77-229^99.35%ID^E:2e-103^RecName: Full=Polyubiquitin 11;^Eukaryota; …
FR625122.1_g1_i1	-7.7178	2.75861	9.03085e-05	0.0280336	#N/A#
FR625619.1_g1_i1	-9.0203	3.33414	2.34312e-05	0.013456	#N/A#
FR626142.1_g1_i1	19.7069	4.40273	1.67414e-08	0.000269615	#N/A#
FR626161.1_g1_i1	-10.3775	3.11757	4.86062e-06	0.00558268	#N/A#
FR627294.1_g1_i1	-11.0127	3.51175	2.60644e-06	0.00365889	#N/A#
FR627315.1_g1_i1	-7.55191	3.07742	8.73801e-05	0.0278078	#N/A#
FR628469.1_g1_i1	-16.802	4.5594	2.40217e-08	0.00027611	#N/A#
FR628751.1_g1_i1	9.5219	2.85938	2.36315e-05	0.0135096	H2B3_MEDTR^H2B3_MEDTR^Q:1-117,H:98-136^97.44%ID^E:2e-17^RecName: Full=Probable histone H2B.3;^Eukaryota; Viridiplantae; Streptophyta; Embryophyta; Tracheophyta; Spermatophyta; Magnoliophyta; eudicotyledons; Gunneridae; Pentapetalae; rosids; fabids; Fabales; Fabaceae; Papilionoideae; Trifolieae; Medicago
FR629071.1_g1_i1	-9.35303	3.48558	1.4696e-05	0.0107948	UBC4_SOLLC^UBC4_SOLLC^Q:3-113,H:112-148^97.3%ID^E:3e-18^RecName: Full=Ubiquitin-conjugating enzyme E2-17 kDa;^Eukaryota; Viridiplantae; Streptophyta; Embryophyta; Tracheophyta; Spermatophyta; Magnoliophyta; eudicotyledons; Gunneridae; Pentapetalae; asterids; lamiids; Solanales; Solanaceae; Solanoideae; Solaneae; Solanum; Lycopersicon
FR630556.1_g1_i1	-7.20651	2.7954	0.000171597	0.0417721	#N/A#
FR632165.1_g1_i1	9.54264	3.14747	3.55132e-05	0.0171907	#N/A#
FR633563.1_g1_i1	8.56677	3.17141	5.23886e-05	0.0210781	CYT5_ARATH^CYT5_ARATH^Q:137-397,H:31-118^67.05%ID^E:1e-34^RecName: Full=Cysteine proteinase inhibitor 5;^Eukaryota; Viridiplantae; Streptophyta; Embryophyta; Tracheophyta; Spermatophyta; Magnoliophyta; eudicotyledons; Gunneridae; Pentapetalae; rosids; malvids; Brassicales; Brassicaceae; Camelineae; Arabidopsis
FR635036.1_g1_i1	-7.14783	2.7245	0.000161866	0.0402566	#N/A#
FR660870.1_g1_i1	9.40943	3.38866	2.97593e-05	0.0156009	#N/A#
FR662207.1_g1_i1	-6.32079	4.24613	0.000173105	0.0419496	HS181_ARATH^HS181_ARATH^Q:577-146,H:13-159^77.03%ID^E:1e-66^RecName: Full=18.1 kDa class I heat shock protein;^Eukaryota; Viridiplantae; Streptophyta; Embryophyta; Tracheophyta; Spermatophyta; Magnoliophyta; eudicotyledons; Gunneridae; Pentapetalae; rosids; malvids; Brassicales; Brassicaceae; Camelineae; Arabidopsis
FR666180.1_g1_i1	7.67736	3.63099	0.000175765	0.0421373	#N/A#
Brenneria_goodwinii_00017	8.62125	3.93273	5.60438e-05	0.0217483	Diaminopimelate decarboxylase
Brenneria_goodwinii_00065	7.57202	4.0121	0.000211599	0.0467482	Nitrogen fixation protein VnfA
Brenneria_goodwinii_00068	14.3149	5.02589	1.28642e-06	0.00256294	Ribonuclease R
Brenneria_goodwinii_00110	9.80326	4.4475	2.13175e-05	0.0130264	Glutamate-ammonia-ligase adenylyltransferase
Brenneria_goodwinii_00111	16.0395	4.71714	1.46167e-07	0.000806782	Bifunctional protein HldE
Brenneria_goodwinii_00134	8.79655	3.58112	5.95122e-05	0.0222451	CTP synthase
Brenneria_goodwinii_00143	7.60565	3.35687	0.00018325	0.0430333	Sulfite reductase [NADPH] hemoprotein beta-component
Brenneria_goodwinii_00147	8.02969	4.21444	0.000150678	0.0382265	Sulfate adenylyltransferase subunit 1
Brenneria_goodwinii_00156	15.0306	3.67242	3.20091e-07	0.00118943	RNA polymerase sigma factor RpoS
Brenneria_goodwinii_00172	9.46538	3.42994	3.46626e-05	0.0169085	Acetyltransferase Pat
Brenneria_goodwinii_00218	8.13493	3.42802	0.000108723	0.0315154	2,6-dihydropseudooxynicotine hydrolase
Brenneria_goodwinii_00281	8.55721	3.05809	7.57538e-05	0.0253868	Alanine--tRNA ligase
Brenneria_goodwinii_00301	10.2121	3.60514	1.11457e-05	0.00939742	T-protein
Brenneria_goodwinii_00308	12.3721	3.65311	1.75821e-06	0.00300182	Chaperone protein ClpB
Brenneria_goodwinii_00319	8.85485	3.34456	5.55018e-05	0.0216424	Membrane-bound lytic murein transglycosylase D precursor
Brenneria_goodwinii_00325	8.06007	3.07684	9.40339e-05	0.0289764	hypothetical protein
Brenneria_goodwinii_00353	10.6775	4.09125	1.28558e-05	0.0101514	Penicillin-binding protein 1B
Brenneria_goodwinii_00361	8.79616	3.90898	6.26398e-05	0.0228068	Deoxyguanosinetriphosphate triphosphohydrolase
Brenneria_goodwinii_00363	7.17295	3.12487	0.000219941	0.0478286	Carbohydrate diacid regulator
Brenneria_goodwinii_00364	7.38037	3.19552	0.000233827	0.0494012	Sulfate-binding protein precursor
Brenneria_goodwinii_00385	16.3323	4.41744	1.21396e-07	0.000730346	Elongation factor 4
Brenneria_goodwinii_00389	8.07121	2.83656	0.000113328	0.0321032	GTPase Era
Brenneria_goodwinii_00413	21.5656	6.59357	6.25489e-08	0.000493906	Poly(beta-D-mannuronate) C5 epimerase 1
Brenneria_goodwinii_00420	9.48205	5.64974	5.87159e-05	0.022216	Phosphoribosylformylglycinamidine synthase
Brenneria_goodwinii_00427	8.35689	2.95837	5.88265e-05	0.022216	Rhamnogalacturonan acetylesterase RhgT
Brenneria_goodwinii_00436	7.99884	4.23277	0.000146566	0.0374844	Inositol-1-monophosphatase
Brenneria_goodwinii_00439	8.88462	2.98019	3.76953e-05	0.0179716	Cysteine desulfurase
Brenneria_goodwinii_00450	8.09275	3.65003	0.000116578	0.0327776	Dual-specificity RNA methyltransferase RlmN
Brenneria_goodwinii_00452	7.41918	3.3596	0.000220243	0.0478286	Cytoskeleton protein RodZ
Brenneria_goodwinii_00529	10.3885	3.40319	8.19475e-06	0.00785138	Fructose-bisphosphate aldolase class 1
Brenneria_goodwinii_00563	8.71166	3.6841	6.65292e-05	0.0236106	Polyphosphate kinase
Brenneria_goodwinii_00575	7.78181	3.91941	0.000134156	0.0351032	Cysteine--tRNA ligase
Brenneria_goodwinii_00579	8.29819	2.86462	9.37422e-05	0.0289572	Chromosome partition protein Smc
Brenneria_goodwinii_00584	8.05439	3.40381	0.000117157	0.0328198	Mechanosensitive channel MscK precursor
Brenneria_goodwinii_00592	9.00146	4.33525	5.73797e-05	0.0220401	Glutamate-pyruvate aminotransferase AlaC
Brenneria_goodwinii_00594	7.38037	3.19552	0.000233827	0.0494012	ATP-dependent RNA helicase DbpA
Brenneria_goodwinii_00595	11.8742	4.15319	3.17893e-06	0.00422768	Phytochrome-like protein cph2
Brenneria_goodwinii_00599	7.51273	3.28063	0.000201856	0.0455404	Polyol:NADP oxidoreductase
Brenneria_goodwinii_00641	9.04964	4.11522	5.25531e-05	0.0210781	Amidophosphoribosyltransferase
Brenneria_goodwinii_00658	7.59344	3.50198	0.000187781	0.0435493	Phosphate acetyltransferase
Brenneria_goodwinii_00663	9.82056	3.98107	1.653e-05	0.011315	Putative malate transporter YflS
Brenneria_goodwinii_00678	7.6565	2.76234	0.000174467	0.0420503	NADH-quinone oxidoreductase subunit L
Brenneria_goodwinii_00684	7.68254	2.95023	0.000163388	0.0403965	putative ABC transporter ATP-binding protein YheS
Brenneria_goodwinii_00705	8.09201	2.88983	8.10039e-05	0.0264447	Formate dehydrogenase-O major subunit precursor
Brenneria_goodwinii_00732	8.00375	3.16551	0.000121099	0.033605	Poly-beta-1,6-N-acetyl-D-glucosamine N-deacetylase precursor
Brenneria_goodwinii_00742	14.0493	3.77618	4.53407e-07	0.00136022	Major myo-inositol transporter IolT
Brenneria_goodwinii_00743	8.07897	3.74838	0.000120825	0.033605	Glucose--fructose oxidoreductase precursor
Brenneria_goodwinii_00746	11.2205	3.57793	4.50858e-06	0.00553028	3D-(3,5/4)-trihydroxycyclohexane-1,2-dione hydrolase
Brenneria_goodwinii_00749	8.90336	4.45655	4.52226e-05	0.0194337	5-deoxy-glucuronate isomerase
Brenneria_goodwinii_00750	8.12395	3.70768	8.00166e-05	0.0263847	Methylmalonate semialdehyde dehydrogenase [acylating]
Brenneria_goodwinii_00752	15.3536	4.12668	2.10243e-07	0.000948653	5-dehydro-2-deoxygluconokinase
Brenneria_goodwinii_00761	20.0276	5.2789	2.5833e-08	0.00027611	N,N'-diacetylchitobiose phosphorylase
Brenneria_goodwinii_00842	7.5338	3.6784	0.000167531	0.041099	Inositol 2-dehydrogenase
Brenneria_goodwinii_00844	8.9807	3.59793	5.20474e-05	0.0210781	putative metabolite transport protein CsbC
Brenneria_goodwinii_00845	10.7493	3.54029	1.13003e-05	0.00945492	3D-(3,5/4)-trihydroxycyclohexane-1,2-dione hydrolase
Brenneria_goodwinii_00846	8.03816	2.88604	8.86799e-05	0.0278712	putative oxidoreductase YdgJ
Brenneria_goodwinii_00848	8.95688	4.08004	3.70727e-05	0.0177417	D-xylose-proton symporter
Brenneria_goodwinii_00849	7.64189	3.02117	0.000141027	0.0364365	Inosose dehydratase
Brenneria_goodwinii_00850	10.7909	4.2678	8.51606e-06	0.00791883	Inositol 2-dehydrogenase
Brenneria_goodwinii_00853	9.72835	3.10272	1.57208e-05	0.0110514	5-deoxy-glucuronate isomerase
Brenneria_goodwinii_00861	11.3174	3.33668	4.35112e-06	0.00538945	4-hydroxybutyryl-CoA dehydratase/vinylacetyl-CoA-Delta-isomerase
Brenneria_goodwinii_00862	8.96648	3.281	3.43474e-05	0.0169085	Succinyl-CoA:coenzyme A transferase
Brenneria_goodwinii_00867	8.06698	4.21896	0.000133989	0.0351032	Electron transfer flavoprotein-ubiquinone oxidoreductase
Brenneria_goodwinii_00907	9.52279	3.95608	3.29042e-05	0.0164966	Glutathione import ATP-binding protein GsiA
Brenneria_goodwinii_00946	7.33285	3.98701	0.000218873	0.0478286	putative multidrug resistance protein EmrK
Brenneria_goodwinii_01088	8.25364	3.76336	0.000106473	0.0311388	Inner membrane protein YccS
Brenneria_goodwinii_01111	9.66219	3.44959	1.83879e-05	0.011975	Glucans biosynthesis glucosyltransferase H
Brenneria_goodwinii_01123	8.83655	2.85503	5.8691e-05	0.022216	Ribonuclease E
Brenneria_goodwinii_01130	10.0376	3.48214	1.9724e-05	0.0124597	Phosphate acyltransferase
Brenneria_goodwinii_01155	7.63105	4.3765	0.000221881	0.0480011	Transcription-repair-coupling factor
Brenneria_goodwinii_01177	17.3032	4.23	5.95826e-08	0.000493906	Phosphoenolpyruvate synthase
Brenneria_goodwinii_01181	8.05588	4.2035	0.000136913	0.0355921	putative FAD-linked oxidoreductase
Brenneria_goodwinii_01220	9.82748	4.04673	2.68844e-05	0.0148323	Benzylsuccinate synthase alpha subunit
Brenneria_goodwinii_01249	9.27953	3.38922	3.8478e-05	0.0182073	Dimodular nonribosomal peptide synthase
Brenneria_goodwinii_01251	7.50706	3.70059	0.000170809	0.0417413	Enterobactin exporter EntS
Brenneria_goodwinii_01338	8.36422	3.55698	9.4647e-05	0.0290586	Cyclopropane-fatty-acyl-phospholipid synthase
Brenneria_goodwinii_01341	8.5261	3.32449	7.39478e-05	0.0250473	Murein DD-endopeptidase MepH precursor
Brenneria_goodwinii_01411	11.1338	4.55284	1.01017e-05	0.00873257	Endoglucanase 5 precursor
Brenneria_goodwinii_01421	8.73516	4.62719	6.35143e-05	0.0228617	Cell division protein FtsL
Brenneria_goodwinii_01449	14.9172	5.00766	4.60889e-07	0.00136022	hypothetical protein
Brenneria_goodwinii_01452	7.93546	3.6293	0.000136571	0.0355764	ATP-dependent RNA helicase HrpB
Brenneria_goodwinii_01455	11.8965	3.85405	4.73096e-06	0.00558268	Phytochrome-like protein cph2
Brenneria_goodwinii_01484	25.9354	5.30395	1.21702e-09	0.000127025	Filamentous hemagglutinin
Brenneria_goodwinii_01509	10.0399	4.1618	1.52517e-05	0.0110109	D-lactate dehydrogenase
Brenneria_goodwinii_01585	7.982	3.13643	0.000122706	0.0338489	Mannose-6-phosphate isomerase
Brenneria_goodwinii_01606	11.6447	3.81786	5.73441e-06	0.00619223	DNA topoisomerase 1
Brenneria_goodwinii_01650	10.7648	3.32104	1.1677e-05	0.00951798	Aldehyde-alcohol dehydrogenase
Brenneria_goodwinii_01653	8.45591	4.11502	0.000104503	0.0309446	DNA-binding protein H-NS
Brenneria_goodwinii_01665	9.42093	3.27996	2.14048e-05	0.0130264	DNA topoisomerase 3
Brenneria_goodwinii_01676	9.46749	3.0074	2.25027e-05	0.0132435	Lon protease
Brenneria_goodwinii_01680	7.91442	2.87611	0.000132163	0.0350055	SpoVR family protein
Brenneria_goodwinii_01683	9.13593	3.41964	5.52918e-05	0.0216424	DNA polymerase III subunit theta
Brenneria_goodwinii_01693	7.3943	3.58925	0.000238031	0.0499552	Long-chain-fatty-acid--CoA ligase
Brenneria_goodwinii_01730	12.4702	3.92011	3.15488e-06	0.00422768	Nickel/cobalt homeostasis protein RcnB precursor
Brenneria_goodwinii_01735	8.70707	2.99565	6.50718e-05	0.0232238	Integration host factor subunit alpha
Brenneria_goodwinii_01736	13.3989	4.21803	9.59329e-07	0.00212636	Phenylalanine--tRNA ligase beta subunit
Brenneria_goodwinii_01742	16.7601	4.3787	8.9763e-08	0.000619183	Threonine--tRNA ligase
Brenneria_goodwinii_01760	9.1092	4.06897	5.1132e-05	0.0209742	Adenylosuccinate lyase
Brenneria_goodwinii_01770	7.77955	3.49951	0.000156577	0.0394853	Ferrous iron transport protein B
Brenneria_goodwinii_01819	15.2652	3.95772	1.63287e-07	0.000822858	hypothetical protein
Brenneria_goodwinii_01823	8.00355	3.81016	0.000106001	0.0310724	Glucose-6-phosphate 1-dehydrogenase
Brenneria_goodwinii_01827	8.91212	3.09208	5.21395e-05	0.0210781	Murein DD-endopeptidase MepM
Brenneria_goodwinii_01843	9.86877	3.64923	1.61613e-05	0.0112188	Copper homeostasis protein CutC
Brenneria_goodwinii_01859	8.97345	2.99647	4.97408e-05	0.0207217	Paraquat-inducible protein B
Brenneria_goodwinii_01861	9.82321	3.89192	1.7918e-05	0.0117295	ABC transporter ATP-binding protein uup
Brenneria_goodwinii_01862	11.8961	4.07106	2.55254e-06	0.00365889	Ribosomal RNA large subunit methyltransferase K/L
Brenneria_goodwinii_01867	9.23196	3.62139	4.01029e-05	0.0183337	Aminopeptidase N
Brenneria_goodwinii_01870	8.1205	3.40116	0.00011167	0.0317786	Asparagine--tRNA ligase
Brenneria_goodwinii_01871	7.32686	2.62934	0.00018146	0.0426924	Outer membrane protein F precursor
Brenneria_goodwinii_01877	19.8719	4.99994	1.64219e-08	0.000269615	Chromosome partition protein MukB
Brenneria_goodwinii_01884	9.22837	3.29137	3.91451e-05	0.0182508	hypothetical protein
Brenneria_goodwinii_01886	7.9297	3.52218	0.000134316	0.0351032	Lipid A export ATP-binding/permease protein MsbA
Brenneria_goodwinii_01918	14.1097	3.79264	4.97034e-07	0.00140929	30S ribosomal protein S1
Brenneria_goodwinii_01924	11.5931	4.07187	6.17459e-06	0.00642189	Formate acetyltransferase 1
Brenneria_goodwinii_01927	9.45218	3.28564	3.25491e-05	0.0163836	Serine--tRNA ligase
Brenneria_goodwinii_01930	13.5471	4.12326	6.78888e-07	0.00164945	DNA translocase FtsK
Brenneria_goodwinii_01932	10.0905	3.7939	1.95415e-05	0.0124175	Thioredoxin reductase
Brenneria_goodwinii_01933	8.04973	3.51974	0.000120738	0.033605	ATP-binding/permease protein CydD
Brenneria_goodwinii_01937	13.9617	3.81913	5.3374e-07	0.00143475	ATP-dependent Clp protease ATP-binding subunit ClpA
Brenneria_goodwinii_01961	8.14659	3.05266	7.90329e-05	0.0262076	Aspartate/alanine antiporter
Brenneria_goodwinii_01990	7.99424	5.08384	0.000179952	0.0424959	PTS system fructose-specific EIIBC component
Brenneria_goodwinii_01991	8.85981	3.40942	3.89489e-05	0.0182508	Tagatose-6-phosphate kinase
Brenneria_goodwinii_02080	7.44082	3.04885	0.000211589	0.0467482	D-serine/D-alanine/glycine transporter
Brenneria_goodwinii_02145	10.3065	5.25871	2.54356e-05	0.0142264	Quinoprotein glucose dehydrogenase
Brenneria_goodwinii_02175	7.41017	3.19857	0.000219997	0.0478286	AMP nucleosidase
Brenneria_goodwinii_02180	8.90906	3.39721	5.27405e-05	0.0210863	Putrescine aminotransferase
Brenneria_goodwinii_02183	7.82677	2.66881	0.000156519	0.0394853	Anaerobic C4-dicarboxylate transporter DcuB
Brenneria_goodwinii_02185	9.15843	3.71951	4.51385e-05	0.0194337	L-cysteate sulfo-lyase
Brenneria_goodwinii_02202	10.0346	3.98461	2.29109e-05	0.0132779	Ferrous iron permease EfeU precursor
Brenneria_goodwinii_02218	8.85008	3.46768	5.61176e-05	0.0217483	Formate dehydrogenase H
Brenneria_goodwinii_02233	9.93953	3.47305	1.39961e-05	0.0107808	4-amino-4-deoxy-L-arabinose-phosphoundecaprenol flippase subunit ArnE
Brenneria_goodwinii_02263	7.38889	3.29101	0.000177458	0.0422099	Transcriptional activator protein CopR
Brenneria_goodwinii_02278	7.84572	3.25086	0.000141622	0.0365157	Sugar-specific transcriptional regulator TrmB
Brenneria_goodwinii_02355	7.32334	2.5653	0.000238575	0.0499863	Spermidine/putrescine-binding periplasmic protein precursor
Brenneria_goodwinii_02387	7.7943	2.85454	0.000112906	0.0320553	Putrescine transport system permease protein PotH
Brenneria_goodwinii_02395	8.87014	3.81338	6.19889e-05	0.0227695	6-phosphogluconate dehydrogenase, decarboxylating
Brenneria_goodwinii_02432	7.32267	3.55552	0.000199999	0.045346	Formate dehydrogenase, nitrate-inducible, major subunit precursor
Brenneria_goodwinii_02439	7.41492	2.99251	0.000177199	0.0422099	Sulfate/thiosulfate import ATP-binding protein CysA
Brenneria_goodwinii_02474	12.5973	3.92196	1.31858e-06	0.00256294	Dihydrolipoyllysine-residue succinyltransferase component of 2-oxoglutarate dehydrogenase complex
Brenneria_goodwinii_02475	9.71863	3.47557	1.72205e-05	0.011398	2-oxoglutarate dehydrogenase E1 component
Brenneria_goodwinii_02497	10.1895	4.24516	1.3689e-05	0.0107289	Phosphoglucomutase
Brenneria_goodwinii_02503	8.65641	2.92654	6.84492e-05	0.0239555	Ferric uptake regulation protein
Brenneria_goodwinii_02517	9.14322	4.01685	5.03048e-05	0.0207217	(Dimethylallyl)adenosine tRNA methylthiotransferase MiaB
Brenneria_goodwinii_02536	9.39173	3.07523	2.29008e-05	0.0132779	hypothetical protein
Brenneria_goodwinii_02547	9.50142	3.56677	2.14458e-05	0.0130264	D-alanyl-D-alanine carboxypeptidase DacA precursor
Brenneria_goodwinii_02597	8.38589	3.03016	8.7974e-05	0.0278565	Phosphotransferase RcsD
Brenneria_goodwinii_02599	12.1531	4.00191	2.27953e-06	0.00346986	Sensor histidine kinase RcsC
Brenneria_goodwinii_02600	11.3549	4.34834	4.81404e-06	0.00558268	DNA gyrase subunit A
Brenneria_goodwinii_02602	10.4455	3.3715	9.18566e-06	0.00828946	Ribonucleoside-diphosphate reductase 1 subunit alpha
Brenneria_goodwinii_02638	9.60273	3.5213	2.02242e-05	0.0127122	Cellulose synthase operon protein C precursor
Brenneria_goodwinii_02640	12.3983	4.17885	2.13039e-06	0.00328238	Cellulose synthase 1
Brenneria_goodwinii_02646	9.27953	3.38922	3.8478e-05	0.0182073	Chaperone protein HtpG
Brenneria_goodwinii_02657	13.9491	4.13981	4.59672e-07	0.00136022	Multidrug efflux pump subunit AcrB
Brenneria_goodwinii_02668	8.30391	3.53969	9.51653e-05	0.0290586	Ammonia channel precursor
Brenneria_goodwinii_02676	16.6796	4.42688	9.80177e-08	0.000619183	Lon protease
Brenneria_goodwinii_02680	7.60587	3.07974	0.0001775	0.0422099	Trigger factor
Brenneria_goodwinii_02685	7.52509	3.71154	0.000212083	0.0467482	Cytochrome bo(3) ubiquinol oxidase subunit 1
Brenneria_goodwinii_02693	7.46526	2.7322	0.000204186	0.045984	tRNA sulfurtransferase
Brenneria_goodwinii_02696	8.7582	4.30941	7.10332e-05	0.0245466	1-deoxy-D-xylulose-5-phosphate synthase
Brenneria_goodwinii_02703	7.18674	3.44255	0.000230162	0.049037	6,7-dimethyl-8-ribityllumazine synthase
Brenneria_goodwinii_02707	8.21138	3.6478	0.000105041	0.0310071	preprotein translocase subunit SecF
Brenneria_goodwinii_02721	9.91393	3.80117	1.62531e-05	0.011221	Nuclease SbcCD subunit C
Brenneria_goodwinii_02740	11.9447	4.44638	5.24412e-06	0.00584328	Pathogenicity factor
Brenneria_goodwinii_02742	20.4378	4.44735	7.94545e-09	0.000200767	Pathogenicity factor
Brenneria_goodwinii_02775	14.2607	4.16707	3.85849e-07	0.00135413	DNA polymerase III subunit alpha
Brenneria_goodwinii_02781	7.47103	3.31932	0.000163059	0.0403942	Chaperone protein Skp precursor
Brenneria_goodwinii_02799	10.2414	3.35623	1.72314e-05	0.011398	CsrB
Brenneria_goodwinii_02814	10.0326	3.91965	2.13494e-05	0.0130264	Membrane-bound lytic murein transglycosylase A precursor
Brenneria_goodwinii_02821	7.58749	3.62477	0.000212389	0.0467482	Protease 3 precursor
Brenneria_goodwinii_02822	9.51608	3.52884	3.16673e-05	0.0161326	RecBCD enzyme subunit RecC
Brenneria_goodwinii_02829	9.38908	4.18404	3.96663e-05	0.0183337	Phosphoenolpyruvate-protein phosphotransferase
Brenneria_goodwinii_02867	7.94098	4.26179	0.000198904	0.045346	Phthiocerol/phenolphthiocerol synthesis polyketide synthase type I PpsE
Brenneria_goodwinii_02869	10.356	4.09699	1.37571e-05	0.0107289	Tyrocidine synthase 3
Brenneria_goodwinii_02924	8.12124	3.45183	0.000111679	0.0317786	Fumarate hydratase class I, aerobic
Brenneria_goodwinii_02942	11.3864	3.77745	4.14322e-06	0.00523458	Phosphoenolpyruvate-protein phosphotransferase
Brenneria_goodwinii_02943	11.0801	3.80019	5.44586e-06	0.00593134	Glucose-specific phosphotransferase enzyme IIA component
Brenneria_goodwinii_03018	8.48606	3.70836	8.17243e-05	0.0266111	Pyruvate-flavodoxin oxidoreductase
Brenneria_goodwinii_03022	8.63344	3.38791	4.57307e-05	0.0195191	putative HTH-type transcriptional regulator YdcR
Brenneria_goodwinii_03039	8.80358	3.67514	4.48023e-05	0.0194337	putative L,D-transpeptidase YbiS precursor
Brenneria_goodwinii_03116	8.26296	3.17865	0.000103464	0.0307571	Lysine--tRNA ligase
Brenneria_goodwinii_03121	8.54168	3.55936	7.66127e-05	0.0256067	Inner membrane metabolite transport protein YhjE
Brenneria_goodwinii_03176	10.8627	3.31507	6.12293e-06	0.00642189	ATP-dependent RNA helicase DeaD
Brenneria_goodwinii_03178	10.6219	4.0233	1.44274e-05	0.0107948	Polyribonucleotide nucleotidyltransferase
Brenneria_goodwinii_03181	9.54994	3.73623	3.32486e-05	0.0165381	S15
Brenneria_goodwinii_03184	18.5446	4.40431	3.06345e-08	0.000297722	Translation initiation factor IF-2
Brenneria_goodwinii_03185	7.56731	3.0731	0.000194876	0.0446029	hypothetical protein
Brenneria_goodwinii_03201	10.0958	3.44834	1.26245e-05	0.0100314	Ribosomal RNA large subunit methyltransferase E
Brenneria_goodwinii_03206	7.38037	3.19552	0.000233827	0.0494012	GTPase Obg
Brenneria_goodwinii_03217	9.17607	3.50628	4.38616e-05	0.0193084	DNA primase
Brenneria_goodwinii_03218	12.3985	4.06772	3.39369e-06	0.00446627	RNA polymerase sigma factor RpoD
Brenneria_goodwinii_03227	10.2414	3.35623	1.72314e-05	0.011398	Spheroplast protein Y precursor
Brenneria_goodwinii_03255	9.08315	3.48836	4.57175e-05	0.0195191	60 kDa chaperonin
Brenneria_goodwinii_03317	9.91262	4.23463	1.65685e-05	0.011315	Peptide chain release factor 3
Brenneria_goodwinii_03322	8.21087	3.85837	0.000108341	0.0315154	Trifunctional NAD biosynthesis/regulator protein NadR
Brenneria_goodwinii_03324	22.3162	4.45345	2.7888e-09	0.000127025	6S
Brenneria_goodwinii_03328	8.47196	3.82846	6.3391e-05	0.0228617	Xaa-Pro aminopeptidase
Brenneria_goodwinii_03344	7.17239	2.96327	0.000227535	0.0486414	Nickel-binding periplasmic protein precursor
Brenneria_goodwinii_03350	13.5978	4.97695	1.1772e-06	0.00247881	Filamentous hemagglutinin
Brenneria_goodwinii_03356	7.9211	3.04344	0.000129135	0.0348107	Regulator of ribonuclease activity B
Brenneria_goodwinii_03361	7.43525	3.03148	0.000164393	0.0405656	Aspartate carbamoyltransferase catalytic chain
Brenneria_goodwinii_03372	15.0983	4.32589	2.26429e-07	0.000953577	Anaerobic ribonucleoside-triphosphate reductase
Brenneria_goodwinii_03379	7.44975	2.89736	0.000162194	0.0402589	Sucrose porin precursor
Brenneria_goodwinii_03382	8.97249	3.70407	5.15669e-05	0.0210781	Catabolite repressor/activator
Brenneria_goodwinii_03388	10.5045	4.57526	1.68762e-05	0.011398	Valine--tRNA ligase
Brenneria_goodwinii_03390	10.4974	4.65489	1.22253e-05	0.0098379	Cytosol aminopeptidase
Brenneria_goodwinii_03436	7.60587	3.07974	0.0001775	0.0422099	DNA topoisomerase 4 subunit B
Brenneria_goodwinii_03441	7.59344	3.50198	0.000187781	0.0435493	Outer membrane protein TolC precursor
Brenneria_goodwinii_03446	16.3296	5.51441	2.00331e-07	0.000937408	RNaseP_bact_a
Brenneria_goodwinii_03457	14.0543	4.71873	1.317e-06	0.00256294	Aerobic respiration control sensor protein ArcB
Brenneria_goodwinii_03459	8.89102	3.98986	5.91459e-05	0.022216	Glutamate synthase [NADPH] large chain precursor
Brenneria_goodwinii_03490	8.20633	2.90715	9.99465e-05	0.0300651	peptidase PmbA
Brenneria_goodwinii_03495	10.6967	4.25815	1.40796e-05	0.0107808	hypothetical protein
Brenneria_goodwinii_03497	9.28767	4.26471	4.62856e-05	0.0196234	Ribonuclease G
Brenneria_goodwinii_03505	9.52414	3.46391	3.07953e-05	0.0158804	3-dehydroquinate dehydratase
Brenneria_goodwinii_03558	7.78181	3.91941	0.000134156	0.0351032	Phosphomethylpyrimidine synthase
Brenneria_goodwinii_03567	8.82529	2.95653	5.92587e-05	0.022216	DNA-directed RNA polymerase subunit beta'
Brenneria_goodwinii_03568	19.5468	4.41188	1.70722e-08	0.000269615	DNA-directed RNA polymerase subunit beta
Brenneria_goodwinii_03576	11.5751	4.00995	6.20124e-06	0.00642189	Elongation factor Tu
Brenneria_goodwinii_03600	11.0963	3.76055	5.27251e-06	0.00584328	Bifunctional aspartokinase/homoserine dehydrogenase 2
Brenneria_goodwinii_03631	7.64912	3.60827	0.000185471	0.0433936	Lead, cadmium, zinc and mercury-transporting ATPase
Brenneria_goodwinii_03645	7.89381	4.28311	0.000172506	0.0419128	Leu/Ile/Val/Thr-binding protein precursor
Brenneria_goodwinii_03691	7.42466	3.88485	0.000195577	0.0446823	Multidrug efflux pump subunit AcrB
Brenneria_goodwinii_03740	22.8236	5.0518	3.81635e-09	0.000127025	Catalase-peroxidase
Brenneria_goodwinii_03741	7.34072	3.08305	0.000232959	0.0494012	Glutathione reductase
Brenneria_goodwinii_03760	8.3611	3.29562	8.89031e-05	0.0278712	Phosphoethanolamine transferase EptB
Brenneria_goodwinii_03764	10.486	3.39489	8.56724e-06	0.00791883	Bifunctional (p)ppGpp synthase/hydrolase SpoT
Brenneria_goodwinii_03772	9.56744	3.58841	2.04046e-05	0.0127621	GTP-binding protein TypA/BipA
Brenneria_goodwinii_03773	10.5696	4.02052	9.62952e-06	0.00848807	Glutamine synthetase
Brenneria_goodwinii_03779	7.62639	2.80795	0.000173654	0.0419496	Der GTPase-activating protein YihI
Brenneria_goodwinii_03782	11.8931	3.42152	5.24676e-06	0.00584328	DNA polymerase I
Brenneria_goodwinii_03785	7.17422	2.83072	0.000205986	0.046061	serine/threonine protein kinase
Brenneria_goodwinii_03819	7.77724	3.73113	0.00016185	0.0402566	Bifunctional protein GlmU
Brenneria_goodwinii_03820	8.30177	3.04041	9.03064e-05	0.0280336	Glutamine--fructose-6-phosphate aminotransferase [isomerizing]
Brenneria_goodwinii_03845	11.0526	3.3408	5.15776e-06	0.00584328	Bifunctional hemolysi#N/A#denylate cyclase precursor
Brenneria_goodwinii_03885	9.66074	3.70087	2.82748e-05	0.0153316	Chromosomal replication initiator protein DnaA
Brenneria_goodwinii_03895	8.7152	3.3849	4.48518e-05	0.0194337	6-phospho-beta-glucosidase BglA
Brenneria_goodwinii_03898	9.06396	3.12206	4.5223e-05	0.0194337	Heme-binding protein A precursor
Brenneria_goodwinii_03917	7.52509	3.71154	0.000212083	0.0467482	Galactitol permease IIC component
Brenneria_goodwinii_03923	8.02393	3.94569	0.00013163	0.0350055	Aspartate/alanine antiporter
Brenneria_goodwinii_03965	10.0923	3.49613	1.217e-05	0.0098379	hypothetical protein
Brenneria_goodwinii_03989	8.81844	2.91507	4.1036e-05	0.0184503	Superoxide dismutase [Mn]
Brenneria_goodwinii_04068	7.25294	3.00347	0.00018842	0.0435993	General stress protein A
Brenneria_goodwinii_04091	7.91442	2.87611	0.000132163	0.0350055	Phosphoenolpyruvate carboxylase
Brenneria_goodwinii_04098	12.4295	4.01449	1.88272e-06	0.00312979	putative protein kinase UbiB
Brenneria_goodwinii_04104	7.51917	4.26071	0.000233505	0.0494012	3-octaprenyl-4-hydroxybenzoate carboxy-lyase
Brenneria_goodwinii_04125	7.90579	3.84239	0.000145117	0.0371891	Dihydroxy-acid dehydratase
Brenneria_goodwinii_04150	18.9714	4.54615	2.51776e-08	0.00027611	hypothetical protein
Brenneria_goodwinii_04152	8.55252	3.57643	8.01935e-05	0.0263847	Lipopolysaccharide biosynthesis protein WzzE
Brenneria_goodwinii_04154	8.47311	4.23128	9.06636e-05	0.0280748	UDP-N-acetyl-D-glucosamine 6-dehydrogenase
Brenneria_goodwinii_04162	9.54249	3.77923	3.14865e-05	0.0161054	putative transport protein YifK
Brenneria_goodwinii_04182	11.1198	4.2716	9.73401e-06	0.00848807	Adenylate cyclase
Brenneria_goodwinii_04198	8.96664	3.85549	5.42096e-05	0.0214028	ATP-dependent DNA helicase RecQ
Brenneria_goodwinii_04208	9.92067	3.8938	1.57351e-05	0.0110514	HTH-type transcriptional regulator GntR
Brenneria_goodwinii_04240	10.7063	3.26368	7.25537e-06	0.00721772	1,4-alpha-glucan branching enzyme GlgB
Brenneria_goodwinii_04241	11.5751	4.00995	6.20124e-06	0.00642189	Glycogen debranching enzyme
Brenneria_goodwinii_04244	8.3611	3.29562	8.89031e-05	0.0278712	Maltodextrin phosphorylase
Brenneria_goodwinii_04251	7.9597	3.36539	9.83133e-05	0.0296444	Aerobic glycerol-3-phosphate dehydrogenase
Brenneria_goodwinii_04263	9.50286	4.26616	3.66149e-05	0.0176283	Maltodextrin phosphorylase
Brenneria_goodwinii_04269	7.3837	2.92011	0.000220326	0.0478286	Alkaline phosphatase precursor
Brenneria_goodwinii_04275	11.1264	4.09044	9.14393e-06	0.00828946	hypothetical protein
Brenneria_goodwinii_04285	9.52414	3.46391	3.07953e-05	0.0158804	2-acyl-glycerophospho-ethanolamine acyltransferase
Brenneria_goodwinii_04287	7.59256	3.22045	0.000190567	0.043935	Bifunctional protein PutA
Brenneria_goodwinii_04291	7.94747	3.3401	9.77854e-05	0.0295558	Phosphoenolpyruvate carboxykinase [ATP]
Brenneria_goodwinii_04295	8.1205	3.40116	0.00011167	0.0317786	Intracellular growth attenuator protein igaA
Brenneria_goodwinii_04337	8.02506	3.8603	0.000129224	0.0348107	FKBP-type peptidyl-prolyl cis-trans isomerase FkpA precursor
Brenneria_goodwinii_04344	9.37352	4.635	4.60021e-05	0.0195689	Elongation factor G
Brenneria_goodwinii_04371	9.41998	3.33042	2.23788e-05	0.0132435	30S ribosomal protein S13
Brenneria_goodwinii_04397	9.73454	3.43513	2.56995e-05	0.0143035	Methionine synthase
Brenneria_goodwinii_04443	8.43963	2.72482	9.67137e-05	0.0293019	Triosephosphate isomerase
Brenneria_goodwinii_04463	23.1091	5.33897	4.02167e-09	0.000127025	Exoglucanase B precursor
Brenneria_goodwinii_04503	7.79456	2.69765	0.000116588	0.0327776	6-phosphofructokinase
Brenneria_goodwinii_04538	18.8679	4.47508	2.62252e-08	0.00027611	Alkyl hydroperoxide reductase subunit F
Brenneria_goodwinii_04542	8.20215	3.91756	8.51389e-05	0.0273824	N-acetylmuramoyl-L-alanine amidase AmiB precursor
Brenneria_goodwinii_04543	7.43942	4.08077	0.000199698	0.045346	DNA mismatch repair protein MutL
Brenneria_goodwinii_04547	8.0535	3.8233	0.000131123	0.0349645	Modulator of FtsH protease HflK
Brenneria_goodwinii_04560	9.00441	3.94773	3.87257e-05	0.0182508	Biosynthetic arginine decarboxylase
Brenneria_goodwinii_04565	8.83297	3.99162	6.14062e-05	0.0227511	Sulfate transport system permease protein CysW
Brenneria_goodwinii_04568	7.98977	3.04381	0.000123034	0.0338655	Phosphoglycerate kinase
Brenneria_goodwinii_04625	8.01378	3.47525	0.000126831	0.0346089	D-3-phosphoglycerate dehydrogenase
Brenneria_goodwinii_04627	8.12124	3.45183	0.000111679	0.0317786	putative ABC transporter ATP-binding protein YjjK
Brenneria_goodwinii_04628	9.01252	4.08344	5.39841e-05	0.0213806	Soluble lytic murein transglycosylase precursor
Brenneria_goodwinii_04644	9.06243	3.77184	3.46558e-05	0.0169085	Proline/betaine transporter
Brenneria_goodwinii_04647	15.668	3.96442	1.66014e-07	0.000822858	Chaperone protein DnaK
Brenneria_goodwinii_04657	7.91499	3.24791	0.000134477	0.0351032	Carbamoyl-phosphate synthase small chain
Brenneria_goodwinii_04658	8.60462	3.8879	7.87426e-05	0.02618	Carbamoyl-phosphate synthase large chain
Brenneria_goodwinii_04669	14.0995	4.2547	5.89665e-07	0.00152038	LPS-assembly protein LptD precursor
Brenneria_goodwinii_04672	8.34792	3.49982	7.23057e-05	0.0247772	RNA polymerase-associated protein RapA
Brenneria_goodwinii_04674	7.77724	3.73113	0.00016185	0.0402566	putative diguanylate cyclase YdaM
Brenneria_goodwinii_04700	16.6375	4.54959	9.03875e-08	0.000619183	Aldehyde-alcohol dehydrogenase
Brenneria_goodwinii_04740	12.3821	4.15653	1.80128e-06	0.00303433	UDP-3-O-[3-hydroxymyristoyl] N-acetylglucosamine deacetylase
Brenneria_goodwinii_04761	12.3975	4.0495	1.93299e-06	0.00317164	Aromatic amino acid transport protein AroP
Brenneria_goodwinii_04765	8.33773	3.42542	8.9538e-05	0.0279709	Dihydrolipoyllysine-residue acetyltransferase component of pyruvate dehydrogenase complex
Brenneria_goodwinii_04766	9.29595	3.83557	3.91478e-05	0.0182508	Dihydrolipoyl dehydrogenase
Brenneria_goodwinii_04785	8.34871	4.34025	8.51765e-05	0.0273824	putative galactarate transporter
Brenneria_goodwinii_04797	8.45741	3.93479	6.43981e-05	0.023114	UvrABC system protein A
OBFJJEJF_01918	9.426	3.0013	4.03056e-05	0.0183337	OBFJJEJF_01918 transfer-messenger RNA, SsrA
OBFJJEJF_01999	11.1642	3.34115	8.55387e-06	0.00791883	OBFJJEJF_01999 hypothetical protein
OBFJJEJF_02495	9.22647	3.54877	7.94595e-05	0.0262801	OBFJJEJF_02495 hypothetical protein
OBFJJEJF_03189	10.8754	3.55709	1.49703e-05	0.0108699	OBFJJEJF_03189 hypothetical protein
OBFJJEJF_04713	8.53876	3.17873	8.08153e-05	0.0264447	OBFJJEJF_04713 Bacteria_large_SRP
OBFJJEJF_04925	8.05245	2.8214	0.000130366	0.0349219	OBFJJEJF_04925 hypothetical protein
