# Supplementary material for: Integrated multi-omic analysis of host-microbiota interactions in acute oak decline
Source: Microbiome. 2018 Jan 30;6:21. doi: 10.1186/s40168-018-0408-5 (PMC5789699; doi:10.1186/s40168-018-0408-5)
Supplement: Supplementary file 35 — Differentially expressed genes in AOD symptomatic tissue. List of significant genes resulting from comparative analysis of the non-symptomatic samples and symptomatic samples using the voom function of the R-package limma, based on an FDR value < 0.05 and log2-fold change of <− 2 and > 2. These results were generated on read hits against our narrowed-down database (Additional file 13). (XLSX 860 kb) [file 40168_2018_408_MOESM35_ESM.xlsx]

## Sheet: Sheet1
Peptide level reads output from Proteome Discoverer software (Thermo Fisher Scientific) version 2.1 for each protein for all samples, with a confidence FDR <0.05
Accession	Description	Score	Coverage	# Proteins	# Unique Peptides	# Peptides	# PSMs	AT4/AT2	AT4/AT2 Count	AT4/AT2 Variability [%]	AT3/AT2	AT3/AT2 Count	AT3/AT2 Variability [%]	AT8/AT2	AT8/AT2 Count	ROW1/AT2	ROW1/AT2 Count	ROW1/AT2 Variability [%]	ROW2/AT2	131/AT2 Count	131/AT2 Variability [%]	# AAs	MW [kDa]	calc. pI
P0CG84	P0CG84	373.428	70.29	37	2	6	114	1.30596	36	21.6801	1.19207	36	37.0075	1.05357	36	1.19484	37	35.4937	2.27384	38	31.7283	377	42.1537	7.57666
	Confidence Level	Sequence	PSM Ambiguity	# Proteins	# Protein Groups	Protein Group Accessions	Modifications	Activation Type	ΔScore	ΔCn	Rank	Search Engine Rank	QuanResultID	Quan Info	Quan Usage	AT2	AT3	AT4	AT5	AT8	ROW1	ROW1-2	ROW2	q-Value	PEP	XCorr	# Missed Cleavages	Isolation Interference [%]	Ion Inject Time [ms]	Charge	m/z [Da]	MH+ [Da]	ΔM [ppm]	RT [min]	First Scan	Last Scan	MS Order	Ions Matched	Spectrum File
	High	tITLEVESSDTIDNVk	Unambiguous	33	1	P0CG84	N-Term(TMT6plex); K16(TMT6plex)	CID	1	0	1	1	112178	Unique	Used	40902.6	49058.4	71697.9	76932.7	46807.8	85414.2	14755.8	124292	0	1.094e-05	6.16946	0	4.12486	3	2	1111.61	2222.22	0.983899	107.016	57241	57241	MS2	0/0	250516_Fraction_1.raw
	High	tITLEVESSDTIDNVk	Unambiguous	33	1	P0CG84	N-Term(TMT6plex); K16(TMT6plex)	CID	1	0	1	1	111987	Unique	Used	28988.8	50827.8	45806.9	36311.6	24403.2	32142.6		56438.8	0	1.211e-05	6.10211	0	9.48238	4	2	1111.61	2222.22	1.97267	106.312	56839	56839	MS2	0/0	250516_Fraction_1.raw
	High	tITLEVESSDTIDNVk	Unambiguous	33	1	P0CG84	N-Term(TMT6plex); K16(TMT6plex)	CID	1	0	1	1	113366	Unique	Used	26672.5	40088.3	29100.6	37865.7	28670.6	31630.5	3243.44	73772.4	0	1.206e-05	6.05313	0	2.06653	3	2	1111.61	2222.22	0.654309	111.417	59748	59748	MS2	0/0	250516_Fraction_1.raw
	High	tITLEVESSDTIDNVk	Unambiguous	33	1	P0CG84	N-Term(TMT6plex); K16(TMT6plex)	CID	1	0	1	1	112384	Unique	Used	139843	102589	157874	152700	109140	108775	18030.3	270947	0	1.393e-05	5.98564	0	0.59291	2	2	1111.61	2222.22	0.324719	107.774	57674	57674	MS2	0/0	250516_Fraction_1.raw
	High	tITLEVESSDTIDNVk	Unambiguous	33	1	P0CG84	N-Term(TMT6plex); K16(TMT6plex)	CID	1	0	1	1	113556	Unique	Used	22541.8	32963.6	25504.8	36829.8	19134.5	34091.9	8193.51	62947.8	0	1.254e-05	5.92704	0	3.2664	3	2	1111.61	2222.22	1.09376	112.111	60147	60147	MS2	0/0	250516_Fraction_1.raw
	High	tITLEVESSDTIDNVk	Unambiguous	33	1	P0CG84	N-Term(TMT6plex); K16(TMT6plex)	CID	1	0	1	1	112587	Unique	Used	87831.7	62914.3	86213.7	97322.6	74434.6	78351.9		180342	0	1.389e-05	5.888	0	0	2	2	1111.61	2222.22	0.983899	108.523	58106	58106	MS2	0/0	250516_Fraction_1.raw
	High	tITLEVESSDTIDNVk	Unambiguous	33	1	P0CG84	N-Term(TMT6plex); K16(TMT6plex)	CID	1	0	1	1	114164	Unique	Used	16408.1	21608.1	21542.6	16228.2	12532.6	16472.4		30770.5	0	1.872e-05	5.83989	0	13.9402	5	2	1111.61	2222.21	-1.54296	114.365	61431	61431	MS2	0/0	250516_Fraction_1.raw
	High	tITLEVESSDTIDNVk	Unambiguous	33	1	P0CG84	N-Term(TMT6plex); K16(TMT6plex)	CID	1	0	1	1	112973	Unique	Used	41657.9	54574.4	55069.4	48942.8	38416.8	60433	11836.3	106656	0	1.13e-05	5.7106	0	5.84264	2	2	1111.61	2222.22	1.09376	109.969	58920	58920	MS2	0/0	250516_Fraction_1.raw
	High	tITLEVESSDTIDNVk	Unambiguous	33	1	P0CG84	N-Term(TMT6plex); K16(TMT6plex)	CID	1	0	1	1	112770	Unique	Used	40956.7	37018.5	53204.5	46925.4	46542.1	47311.6	12809.5	74578.6	0	9.971e-06	5.66588	0	0.979655	2	2	1111.61	2222.22	0.104992	109.244	58509	58509	MS2	0/0	250516_Fraction_1.raw
	High	tITLEVESSDTIDNVk	Unambiguous	33	1	P0CG84	N-Term(TMT6plex); K16(TMT6plex)	CID	1	0	1	1	113960	Unique	Used	18128.2	11511.1	25917.3	23497.5	19286.9	23655.3		41561.5	0	5.291e-05	5.60914	0	11.4515	5	2	1111.61	2222.22	0.434582	113.612	60999	60999	MS2	0/0	250516_Fraction_1.raw
	High	tITLEVESSDTIDNVk	Unambiguous	33	1	P0CG84	N-Term(TMT6plex); K16(TMT6plex)	CID	1	0	1	1	111557	Unique	Used	6472.3	19810.8	17369.9	14123.3	10665.8	7733.38		6313.6	0	1.678e-05	5.59625	0	9.28797	9	2	1111.61	2222.22	1.64308	104.768	55949	55949	MS2	0/0	250516_Fraction_1.raw
	High	tITLEVESSDTIDNVk	Unambiguous	33	1	P0CG84	N-Term(TMT6plex); K16(TMT6plex)	CID	1	0	1	1	113767	Unique	Used	18313.3	22508.6	24228.6	21477.1	28800.7	27604.5	9263.6	51491.6	0	2.415e-05	5.56636	0	18.7077	4	2	1111.61	2222.22	0.544446	112.906	60592	60592	MS2	0/0	250516_Fraction_1.raw
	High	tITLEVESSDTIDNVk	Unambiguous	33	1	P0CG84	N-Term(TMT6plex); K16(TMT6plex)	CID	1	0	1	1	113169	Unique	Used	42352.2	50688.6	48031.2	32028.1	37257.9	31980.1		89252.6	0	2.272e-05	5.5585	0	4.68727	3	2	1111.61	2222.22	1.20363	110.694	59333	59333	MS2	0/0	250516_Fraction_1.raw
	High	tITLEVESSDTIDNVk	Unambiguous	33	1	P0CG84	N-Term(TMT6plex); K16(TMT6plex)	CID	1	0	1	1	114581	Unique	Used	5807.46	4782.02	6982.13	7303.62	5725.88	9223.27		10528.1	0	1.802e-05	5.11798	0	23.067	8	2	1111.62	2222.22	3.18116	115.904	62313	62313	MS2	0/0	250516_Fraction_1.raw
	High	tITLEVESSDTIDNVk	Unambiguous	33	1	P0CG84	N-Term(TMT6plex); K16(TMT6plex)	CID	1	0	1	1	111784	Unique	Used	8186.18	15135.5	18671.6	20486.9	11868.1	8260.08		10360.6	0	1.565e-05	5.11478	0	8.52223	8	2	1111.61	2222.22	1.42335	105.574	56411	56411	MS2	0/0	250516_Fraction_1.raw
	High	tITLEVESSDTIDNVk	Unambiguous	33	1	P0CG84	N-Term(TMT6plex); K16(TMT6plex)	CID	1	0	1	1	111902	Unique	Used	50087.8	50495.4	78074.9	58625.8	52257.9	33917.4		88292	0	5.371e-05	4.8457	0	5.59326	3	3	741.411	2222.22	0.401065	105.995	56656	56656	MS2	0/0	250516_Fraction_1.raw
	High	tITLEVESSDTIDNVk	Unambiguous	33	1	P0CG84	N-Term(TMT6plex); K16(TMT6plex)	CID	1	0	1	1	114800	Unique	Used	7824.23	3408.07	9331.25	5488.14	2787.6	5909.98	1580.75	13299.8	0	3.227e-05	4.78199	0	0	10	2	1111.61	2222.22	0.434582	116.707	62772	62772	MS2	0/0	250516_Fraction_1.raw
	High	tITLEVESSDTIDNVk	Unambiguous	33	1	P0CG84	N-Term(TMT6plex); K16(TMT6plex)	CID	1	0	1	1		No Quan Values	Not Used									0	0.001194	4.72212	0	67.9387	120	2	1111.61	2222.22	1.8628	132.653	71585	71585	MS2	0/0	250516_Fraction_1.raw
	High	tITLEVESSDTIDNVk	Unambiguous	33	1	P0CG84	N-Term(TMT6plex); K16(TMT6plex)	CID	1	0	1	1	113384	Unique	Used	15082.7	26590.4	43302.9	30178.4	24187.4	26254.1		76927.2	0	0.0002277	4.12119	0	1.06539	1	3	741.411	2222.22	1.22504	111.479	59784	59784	MS2	0/0	250516_Fraction_1.raw
	High	tITLEVESSDTIDNVk	Unambiguous	33	1	P0CG84	N-Term(TMT6plex); K16(TMT6plex)	CID	1	0	1	1	112685	Unique	Used	244926	187575	328994	298861	198608	227371	48320.7	618780	0	0.001306	4.01394	0	0.508161	1	3	741.411	2222.22	0.565861	108.892	58311	58311	MS2	0/0	250516_Fraction_1.raw
	High	tITLEVESSDTIDNVk	Unambiguous	33	1	P0CG84	N-Term(TMT6plex); K16(TMT6plex)	CID	1	0	1	1	112113	Unique	Used	26682.3			34474		35328.1		39923.3	0	0.0003992	3.97968	0	2.51872	1	3	741.411	2222.22	0.483463	106.767	57102	57102	MS2	0/0	250516_Fraction_1.raw
	High	tITLEVESSDTIDNVk	Unambiguous	33	1	P0CG84	N-Term(TMT6plex); K16(TMT6plex)	CID	1	0	1	1	112303	Unique	Used	78081.7	98698.5	82145	55050.2	97973.3	123540		241644	0	0.0008167	3.951	0	1.04214	0	3	741.411	2222.22	0.977848	107.486	57509	57509	MS2	0/0	250516_Fraction_1.raw
	High	iQDkEGIPPDQQR	Unambiguous	38	2	P62972;P0CG84	N-Term(TMT6plex); K4(TMT6plex)	CID	1	0	1	1	99093	Not Unique	Not Used	3088.55	2489.86	5353.56	5945.24	3775.01	5582.39	2732.8	16864.9	0	0.01807	3.82013	1	0	23	2	991.557	1982.11	-0.718837	59.1652	29660	29660	MS2	0/0	250516_Fraction_1.raw
	High	tITLEVESSDTIDNVk	Unambiguous	33	1	P0CG84	N-Term(TMT6plex); K16(TMT6plex)	CID	1	0	1	1	114679	Unique	Used	5569.85	10421.8	12532.4	10806.4	8126.54	10001		19786.8	0	0.001206	3.81402	0	21.3244	9	3	741.411	2222.22	1.30744	116.291	62536	62536	MS2	0/0	250516_Fraction_1.raw
	High	tITLEVESSDTIDNVk	Unambiguous	33	1	P0CG84	N-Term(TMT6plex); K16(TMT6plex)	CID	1	0	1	1	119526	No Quan Values	Not Used								1122.67	0	0.001488	3.76565	0	8.06803	73	3	741.411	2222.22	1.38984	137.731	73161	73161	MS2	0/0	250516_Fraction_1.raw
	High	tITLEVESSDTIDNVk	Unambiguous	33	1	P0CG84	N-Term(TMT6plex); K16(TMT6plex)	CID	1	0	1	1	113575	No Quan Values	Not Used				4587.43		29181.1		28764.6	0	0.0008344	3.74027	0	32.665	1	3	741.411	2222.22	0.895451	112.183	60187	60187	MS2	0/0	250516_Fraction_1.raw
	High	tITLEVESSDTIDNVk	Unambiguous	33	1	P0CG84	N-Term(TMT6plex); K16(TMT6plex)	CID	1	0	1	1	112496	Unique	Used	122205	148909	124646	326962	126844	105815		356628	0	0.0004806	3.69163	0	4.70565	0	3	741.411	2222.22	0.977848	108.184	57910	57910	MS2	0/0	250516_Fraction_1.raw
	High	iQDkEGIPPDQQR	Unambiguous	38	2	P62972;P0CG84	N-Term(TMT6plex); K4(TMT6plex)	CID	1	0	1	1	98896	Not Unique	Not Used	2705.67	2792.96	6885.91	4815.34	4304.24	2559.02	1142.26	19297.2	0	0.04786	3.63301	1	0	11	2	991.558	1982.11	0.389714	58.4474	29246	29246	MS2	0/0	250516_Fraction_1.raw
	High	iQDkEGIPPDQQR	Unambiguous	38	2	P62972;P0CG84	N-Term(TMT6plex); K4(TMT6plex)	CID	1	0	1	1	98514	Not Unique	Not Used	7605.21	3270.65	10031	7066.07	5564.09	4639.57		33695.6	0	0.00339	3.62772	1	0	11	2	991.559	1982.11	1.62143	57.0233	28442	28442	MS2	0/0	250516_Fraction_1.raw
	High	iQDkEGIPPDQQR	Unambiguous	38	2	P62972;P0CG84	N-Term(TMT6plex); K4(TMT6plex)	CID	1	0	1	1	99282	Not Unique	Not Used	3098.01	3270.47	3551.5	2730.5	1467.16		1369.61	8185.13	0	0.005211	3.61308	1	0	16	2	991.559	1982.11	2.23729	59.8626	30055	30055	MS2	0/0	250516_Fraction_1.raw
	High	iQDkEGIPPDQQR	Unambiguous	38	2	P62972;P0CG84	N-Term(TMT6plex); K4(TMT6plex)	CID	1	0	1	1	97718	Not Unique	Not Used	2724.89	2905.89	4775.02	3945.16	2154.77	4167.48	2771.74	22229	0	0.00731	3.58132	1	0	13	2	991.559	1982.11	1.49826	54.0507	26764	26764	MS2	0/0	250516_Fraction_1.raw
	High	tITLEVESSDTIDNVk	Unambiguous	33	1	P0CG84	N-Term(TMT6plex); K16(TMT6plex)	CID	1	0	1	1	112294	Unique	Used	23841.6	22100.3	25384.6	30549.6	20159.9	27949.5	8507.39	51294.4	0	0.002181	3.5513	0	7.48103	6	4	556.31	2222.22	0.587276	107.458	57494	57494	MS2	0/0	250516_Fraction_1.raw
	High	tITLEVESSDTIDNVk	Unambiguous	33	1	P0CG84	N-Term(TMT6plex); K16(TMT6plex)	CID	1	0	1	1	111360	Unique	Used	4679.12	5555.64	9507.79	6331.78	5463.34	2631.15		3409.86	0	0.03108	3.49294	0	17.9957	14	2	1111.61	2222.22	1.8628	104.051	55536	55536	MS2	0/0	250516_Fraction_1.raw
	High	iQDkEGIPPDQQR	Unambiguous	38	2	P62972;P0CG84	N-Term(TMT6plex); K4(TMT6plex)	CID	1	0	1	1	97918	Not Unique	Not Used	1223.4	2647.94	4464.69	3677.13	2139.56	3396.28	3552.85	23794	0	0.02509	3.46693	1	4.56326	12	2	991.559	1982.11	1.55985	54.7828	27167	27167	MS2	0/0	250516_Fraction_1.raw
	High	tITLEVESSDTIDNVk	Unambiguous	33	1	P0CG84	N-Term(TMT6plex); K16(TMT6plex)	CID	1	0	1	1	119410	No Quan Values	Not Used								1446.02	0	0.006792	3.35821	0	9.89557	90	3	741.412	2222.22	2.13141	137.019	72902	72902	MS2	0/0	250516_Fraction_1.raw
	High	tITLEVESSDTIDNVk	Unambiguous	33	1	P0CG84	N-Term(TMT6plex); K16(TMT6plex)	CID	1	0	1	1	116248	No Quan Values	Not Used		1752.92		2656.25					0	0.01515	3.35684	0	41.4945	21	2	1111.61	2222.22	0.764172	122.15	65826	65826	MS2	0/0	250516_Fraction_1.raw
	High	tITLEVESSDTIDNVk	Unambiguous	33	1	P0CG84	N-Term(TMT6plex); K16(TMT6plex)	CID	1	0	1	1	119217	No Quan Values	Not Used									0	0.01445	3.3565	0	0	31	3	741.411	2222.22	1.22504	135.615	72426	72426	MS2	0/0	250516_Fraction_1.raw
	High	tLADYNIQk	Unambiguous	28	1	P0CG84	N-Term(TMT6plex); K9(TMT6plex)	CID	1	0	1	1	138424	Unique	Used	2.11337e+06	2.2124e+06	2.60143e+06	2337706	2.02721e+06	2.24205e+06	420359	4926026	0	0.03938	3.35134	0	3.30056	10	2	762.446	1523.88	0.529943	133.111	43265	43265	MS2	0/0	250516_Fraction_2.raw
	High	tITLEVESSDTIDNVk	Unambiguous	33	1	P0CG84	N-Term(TMT6plex); K16(TMT6plex)	CID	1	0	1	1		No Quan Values	Not Used									0	0.007623	3.33268	0	100	120	3	741.411	2222.22	0.813053	122.255	33914	33914	MS2	0/0	250516_Fraction_4.raw
	High	tITLEVESSDTIDNVk	Unambiguous	33	1	P0CG84	N-Term(TMT6plex); K16(TMT6plex)	CID	1	0	1	1		No Quan Values	Not Used									0	0.01982	3.30595	0	0	120	2	1111.61	2222.22	0.654309	133.83	71895	71895	MS2	0/0	250516_Fraction_1.raw
	High	tITLEVESSDTIDNVk	Unambiguous	33	1	P0CG84	N-Term(TMT6plex); K16(TMT6plex)	CID	1	0	1	1	118588	Unique	Used	5647.57	4784.01	3223.56	12203.5	5077.99	6814.83		8902.12	0	0.001564	3.3028	0	28.499	6	3	741.411	2222.22	0.813053	130.948	70767	70767	MS2	0/0	250516_Fraction_1.raw
	High	tITLEVESSDTIDNVk	Unambiguous	33	1	P0CG84	N-Term(TMT6plex); K16(TMT6plex)	CID	1	0	1	1		No Quan Values	Not Used									0	0.03636	3.25357	0	49.9086	21	3	741.412	2222.22	2.29621	133.373	71788	71788	MS2	0/0	250516_Fraction_1.raw
	High	tITLEVESSDTIDNVk	Unambiguous	33	1	P0CG84	N-Term(TMT6plex); K16(TMT6plex)	CID	1	0	1	1	115108	Unique	Used	11631.4	9465.48	18138.3	21202.8	8443.23	18213.2		44222.1	0	0.008973	3.20952	0	17.0226	3	3	741.412	2222.22	1.88422	117.848	63414	63414	MS2	0/0	250516_Fraction_1.raw
	High	iQDkEGIPPDQQR	Unambiguous	38	2	P62972;P0CG84	N-Term(TMT6plex); K4(TMT6plex)	CID	1	0	1	1	99149	Not Unique	Not Used	193683	188578	278228	283376	153298	248554	64973	931905	0	0.03824	3.20736	1	2.68237	1	3	661.375	1982.11	1.27593	59.346	29758	29758	MS2	0/0	250516_Fraction_1.raw
	High	iQDkEGIPPDQQR	Unambiguous	38	2	P62972;P0CG84	N-Term(TMT6plex); K4(TMT6plex)	CID	1	0	1	1	99342	Not Unique	Not Used	268584	285060	382216	472711	247841	379776	119963	1.41826e+06	0	0.01391	3.20018	1	4.51006	3	3	661.374	1982.11	0.352137	60.0527	30159	30159	MS2	0/0	250516_Fraction_1.raw
	High	tITLEVESSDTIDNVk	Unambiguous	33	1	P0CG84	N-Term(TMT6plex); K16(TMT6plex)	CID	1	0	1	1	114904	No Quan Values	Not Used		3871.83	12212.6	15371.7	8708.15	4511.02		38897.9	0	0.04305	3.17292	0	39.5881	4	3	741.41	2222.22	-0.0109227	117.102	62992	62992	MS2	0/0	250516_Fraction_1.raw
	High	tITLEVESSDTIDNVk	Unambiguous	33	1	P0CG84	N-Term(TMT6plex); K16(TMT6plex)	CID	1	0	1	1	113170	Unique	Used	71477.8	64289	99366.3	92108.5	70796.7	84083.9	25890.8	178345	0	0.0008771	3.16498	0	1.66544	1	3	741.411	2222.22	1.06025	110.693	59332	59332	MS2	0/0	250516_Fraction_1.raw
	High	tITLEVESSDTIDNVk	Unambiguous	33	1	P0CG84	N-Term(TMT6plex); K16(TMT6plex)	CID	1	0	1	1	112983	Unique	Used	67165.8	78009.1	105246	100817	87613.1	98576.5		224566	0	0.006208	3.15068	0	14.8904	1	3	741.412	2222.22	1.71943	110	58937	58937	MS2	0/0	250516_Fraction_1.raw
	High	iQDkEGIPPDQQR	Unambiguous	38	2	P62972;P0CG84	N-Term(TMT6plex); K4(TMT6plex)	CID	1	0	1	1	98308	Not Unique	Not Used	15222.6	9941.22	9237.09	20136.6	15143.7	8888.71	5776.93	19417.4	0	0.02185	3.14648	1	12.2506	8	2	991.557	1982.11	-0.595664	56.223	27993	27993	MS2	0/0	250516_Fraction_1.raw
	High	tITLEVESSDTIDNVk	Unambiguous	33	1	P0CG84	N-Term(TMT6plex); K16(TMT6plex)	CID	1	0	1	1	114489	Unique	Used	15443.3	11441.6	21665.3	19764.9	11553.2	17630.1		41869.4	0	0.004709	3.14406	0	34.9987	2	3	741.412	2222.22	1.63703	115.56	62117	62117	MS2	0/0	250516_Fraction_1.raw
	High	iQDkEGIPPDQQR	Unambiguous	38	2	P62972;P0CG84	N-Term(TMT6plex); K4(TMT6plex)	CID	1	0	1	1	98392	Not Unique	Not Used	327494	242507	514755	579394	282843	486833	211525	2.08729e+06	0	0.02905	3.13277	1	7.62294	1	3	661.375	1982.11	0.906411	56.5215	28163	28163	MS2	0/0	250516_Fraction_1.raw
	High	iQDkEGIPPDQQR	Unambiguous	38	2	P62972;P0CG84	N-Term(TMT6plex); K4(TMT6plex)	CID	1	0	1	1	99472	Not Unique	Not Used	1381.02	1868.77	3819.62	3116.91	2006	2109.49		9525.6	0	0.03271	3.10592	1	0	17	2	991.558	1982.11	0.4513	60.575	30456	30456	MS2	0/0	250516_Fraction_1.raw
	High	iQDkEGIPPDQQR	Unambiguous	38	2	P62972;P0CG84	N-Term(TMT6plex); K4(TMT6plex)	CID	1	0	1	1	98710	Not Unique	Not Used	4919.76	3367.67	6579.98	14450.1	6480.35	5747.37	2778.8	23523.1	0	0.02193	3.07164	1	0	11	2	991.559	1982.11	1.3135	57.7417	28852	28852	MS2	0/0	250516_Fraction_1.raw
	High	tITLEVESSDTIDNVk	Unambiguous	33	1	P0CG84	N-Term(TMT6plex); K16(TMT6plex)	CID	1	0	1	1	113980	Unique	Used	11787.2	13435.2		16663.3				13322.5	0	0.0003288	2.99314	0	6.42283	1	3	741.412	2222.22	1.80182	113.687	61041	61041	MS2	0/0	250516_Fraction_1.raw
	High	iQDkEGIPPDQQR	Unambiguous	38	2	P62972;P0CG84	N-Term(TMT6plex); K4(TMT6plex)	CID	1	0	1	1	98939	Not Unique	Not Used	262450	213611	475667	526632	216187	305708	106275	1586983	0	0.0336	2.98777	1	6.55107	0	3	661.374	1982.11	0.721653	58.5709	29315	29315	MS2	0/0	250516_Fraction_1.raw
	High	tITLEVESSDTIDNVk	Unambiguous	33	1	P0CG84	N-Term(TMT6plex); K16(TMT6plex)	CID	1	0	1	1	119068	No Quan Values	Not Used				1079.25					0	0.008884	2.93594	0	7.83987	93	3	741.411	2222.22	0.813053	134.083	71975	71975	MS2	0/0	250516_Fraction_1.raw
	High	eGIPPDQQR	Unambiguous	38	2	P62972;P0CG84	N-Term(TMT6plex)	CID	1	0	1	1	91525	Not Unique	Not Used	2598750	2.2328e+06	2.06468e+06	1.4775e+06	1624555	1618514	169051	2.06081e+06	0	0.07576	2.92968	0	2.42975	0	2	634.844	1268.68	0.521921	30.7238	13719	13719	MS2	0/0	250516_Fraction_1.raw
	High	eGIPPDQQR	Unambiguous	38	2	P62972;P0CG84	N-Term(TMT6plex)	CID	1	0	1	1	90089	Not Unique	Not Used	1.4399e+06	1.10908e+06	1.01775e+06	774120	941708	745608	126086	1.0387e+06	0	0.04863	2.92221	0	3.43777	1	2	634.844	1268.68	0.714357	25.1346	10688	10688	MS2	0/0	250516_Fraction_1.raw
	High	tITLEVESSDTIDNVk	Unambiguous	33	1	P0CG84	N-Term(TMT6plex); K16(TMT6plex)	CID	1	0	1	1	167810	No Quan Values	Not Used									0	0.007021	2.89736	0	71.097	120	3	741.411	2222.22	1.30744	122.22	33904	33904	MS2	0/0	250516_Fraction_4.raw
	High	eGIPPDQQR	Unambiguous	38	2	P62972;P0CG84	N-Term(TMT6plex)	CID	1	0	1	1	91348	Not Unique	Not Used	2.41844e+06	1.95851e+06	1.82664e+06	1.34435e+06	1716775	1272886	148588	1.8172e+06	0	0.06561	2.87574	0	1.4609	1	2	634.844	1268.68	0.137047	30.0251	13338	13338	MS2	0/0	250516_Fraction_1.raw
	High	tITLEVESSDTIDNVk	Unambiguous	33	1	P0CG84	N-Term(TMT6plex); K16(TMT6plex)	CID	1	0	1	1	119140	No Quan Values	Not Used				1384.99				2005.02	0	0.006788	2.80704	0	16.9973	48	3	741.411	2222.22	1.22504	134.776	72183	72183	MS2	0/0	250516_Fraction_1.raw
	High	tITLEVESSDTIDNVk	Unambiguous	33	1	P0CG84	N-Term(TMT6plex); K16(TMT6plex)	CID	1	0	1	1	114174	Unique	Used	55399.6	50985.3	68593.5	87107.4	62446.5	71758.1	9396.03	181636	0	0.005803	2.78773	0	8.1077	2	3	741.411	2222.22	1.38984	114.398	61450	61450	MS2	0/0	250516_Fraction_1.raw
	High	tITLEVESSDTIDNVk	Unambiguous	33	1	P0CG84	N-Term(TMT6plex); K16(TMT6plex)	CID	1	0	1	1	115824	No Quan Values	Not Used		1824.19		2920.02	2465.28	13248	3001.07	10753.1	0	0.01986	2.76233	0	84.3191	12	2	1111.61	2222.22	2.08253	120.563	64948	64948	MS2	0/0	250516_Fraction_1.raw
	High	eGIPPDQQR	Unambiguous	38	2	P62972;P0CG84	N-Term(TMT6plex)	CID	1	0	1	1	91174	Not Unique	Not Used	2.85887e+06	2009987	1.97426e+06	1.53165e+06	1.9899e+06	1.54644e+06	236939	2.06161e+06	0	0.07011	2.65624	0	2.65817	0	2	634.844	1268.68	0.425702	29.3474	12973	12973	MS2	0/0	250516_Fraction_1.raw
	High	eGIPPDQQR	Unambiguous	38	2	P62972;P0CG84	N-Term(TMT6plex)	CID	1	0	1	1	93555	Not Unique	Not Used	89494.9	82840.2	71656.5	67957.8	63303	41705.4	10146.4	73173.4	0	0.06395	2.57065	0	17.6429	4	2	634.844	1268.68	0.329484	38.4198	18012	18012	MS2	0/0	250516_Fraction_1.raw
	High	eSTLHLVLR	Unambiguous	38	2	P62972;P0CG84	N-Term(TMT6plex)	CID	1	0	1	1	138856	Not Unique	Not Used	18861.1	23326.6	25472	17779.6	20296.5	18687.2		35661.4	0	0.01419	2.54837	0	0	9	3	432.933	1296.78	-0.413747	134.81	44197	44197	MS2	0/0	250516_Fraction_2.raw
	High	eSTLHLVLR	Unambiguous	38	2	P62972;P0CG84	N-Term(TMT6plex)	CID	1	0	1	1	166842	Not Unique	Not Used	4331.45	5277.32	6657.82	5408.54	5254.58	4832.91		10609	0	0.0551	2.37488	0	13.9806	19	3	432.932	1296.78	-0.696147	107.671	30364	30364	MS2	0/0	250516_Fraction_4.raw
	High	tITLEVESSDTIDNVk	Unambiguous	33	1	P0CG84	N-Term(TMT6plex); K16(TMT6plex)	CID	1	0	1	1	119304	No Quan Values	Not Used								1251.52	0	0.003601	2.30079	0	40.2278	35	3	741.411	2222.22	1.06025	136.316	72655	72655	MS2	0/0	250516_Fraction_1.raw
	High	eGIPPDQQR	Unambiguous	38	2	P62972;P0CG84	N-Term(TMT6plex)	CID	1	0	1	1	90840	Not Unique	Not Used	2599536	2.09724e+06	1.72798e+06	1.29892e+06	1.52745e+06	1.3428e+06	163981	2006497	0.00177	0.08203	3.051	0	2.0307	1	2	634.844	1268.68	0.714357	27.9624	12256	12256	MS2	0/0	250516_Fraction_1.raw
	High	eGIPPDQQR	Unambiguous	38	2	P62972;P0CG84	N-Term(TMT6plex)	CID	1	0	1	1	89900	Not Unique	Not Used	105868	75483.5	72236.1	69661.6	69111.2	67047.9	8153.18	68621.8	0.00177	0.08278	2.62229	0	15.2993	5	2	634.844	1268.68	0.137047	24.4317	10301	10301	MS2	0/0	250516_Fraction_1.raw
	High	tITLEVESSDTIDNVk	Unambiguous	33	1	P0CG84	N-Term(TMT6plex); K16(TMT6plex)	CID	1	0	1	1	116303	No Quan Values	Not Used				8974.97				2443.31	0.002638	0.08548	2.50318	0	33.2918	9	3	741.412	2222.22	1.47223	122.362	65945	65945	MS2	0/0	250516_Fraction_1.raw
	High	eGIPPDQQR	Unambiguous	38	2	P62972;P0CG84	N-Term(TMT6plex)	CID	1	0	1	1	92056	Not Unique	Not Used	1.66776e+06	1.4058e+06	1.30501e+06	920676	968393	823984	128568	1.16374e+06	0.004154	0.0912	3.10753	0	2.72548	1	2	634.844	1268.68	0.714357	32.7973	14860	14860	MS2	0/0	250516_Fraction_1.raw
	High	eGIPPDQQR	Unambiguous	38	2	P62972;P0CG84	N-Term(TMT6plex)	CID	1	0	1	1	90474	Not Unique	Not Used	2652005	2.23841e+06	1.90262e+06	1.42587e+06	1.83147e+06	1447137	228465	2.04259e+06	0.004154	0.09496	3.07238	0	3.05276	1	2	634.844	1268.68	0.618139	26.5613	11493	11493	MS2	0/0	250516_Fraction_1.raw
	High	iQDkEGIPPDQQR	Unambiguous	38	2	P62972;P0CG84	N-Term(TMT6plex); K4(TMT6plex)	CID	1	0	1	1	98580	Not Unique	Not Used	300301	350456	435697	562080	301491	505994	194762	2.05693e+06	0.004154	0.08769	2.99698	1	2.31863	0	3	661.374	1982.11	0.721653	57.2341	28563	28563	MS2	0/0	250516_Fraction_1.raw
	High	iQDkEGIPPDQQR	Unambiguous	38	2	P62972;P0CG84	N-Term(TMT6plex); K4(TMT6plex)	CID	1	0	1	1	98195	Not Unique	Not Used	202462	161472	297289	326456	172045	317858	76222.2	1356183	0.004154	0.09845	2.82412	1	3.16615	1	3	661.375	1982.11	0.906411	55.8073	27749	27749	MS2	0/0	250516_Fraction_1.raw
	High	iQDkEGIPPDQQR	Unambiguous	38	2	P62972;P0CG84	N-Term(TMT6plex); K4(TMT6plex)	CID	1	0	1	1	99537	Not Unique	Not Used	141989	162906	273282	282206	153881	209241	72762.8	629363	0.004154	0.09847	2.8027	1	8.6381	4	3	661.374	1982.11	0.536895	60.779	30572	30572	MS2	0/0	250516_Fraction_1.raw
	High	tLADYNIQk	Unambiguous	28	1	P0CG84	N-Term(TMT6plex); K9(TMT6plex)	CID	1	0	1	1	152499	Unique	Used	1291.11	1665.04	1483.63	1827.73	1452.33	1725.62		2612.04	0.004154	0.09458	2.64512	0	49.698	120	2	762.448	1523.89	3.25349	120.048	33751	33751	MS2	0/0	250516_Fraction_3.raw
	High	eGIPPDQQR	Unambiguous	38	2	P62972;P0CG84	N-Term(TMT6plex)	CID	1	0	1	1	92228	Not Unique	Not Used	1.38789e+06	1.12414e+06	990782	739770	947489	685234	125063	897866	0.004154	0.09223	2.60196	0	8.16273	1	2	634.844	1268.68	0.810575	33.495	15232	15232	MS2	0/0	250516_Fraction_1.raw
	High	eGIPPDQQR	Unambiguous	38	2	P62972;P0CG84	N-Term(TMT6plex)	CID	1	0	1	1	92611	Not Unique	Not Used	773810	648778	517814	471855	521497	432415	38888	489090	0.004154	0.09833	2.48988	0	7.08424	1	2	634.844	1268.68	0.714357	34.912	16022	16022	MS2	0/0	250516_Fraction_1.raw
	High	eGIPPDQQR	Unambiguous	38	2	P62972;P0CG84	N-Term(TMT6plex)	CID	1	0	1	1	91013	Not Unique	Not Used	2.80804e+06	1.92159e+06	1.81033e+06	1.31416e+06	1.70623e+06	1.4095e+06	288489	1.83503e+06	0.004154	0.09658	2.41987	0	22.2929	3	2	634.844	1268.68	0.425702	28.6574	12620	12620	MS2	0/0	250516_Fraction_1.raw
	High	eGIPPDQQR	Unambiguous	38	2	P62972;P0CG84	N-Term(TMT6plex)	CID	1	0	1	1	92982	Not Unique	Not Used	367617	301188	241956	199491	221497	193659	21511.6	255624	0.004154	0.0971	2.34299	0	8.72451	4	2	634.844	1268.68	0.233266	36.3037	16816	16816	MS2	0/0	250516_Fraction_1.raw
	High	tLADYNIQk	Unambiguous	28	1	P0CG84	N-Term(TMT6plex); K9(TMT6plex)	CID	1	0	1	1	139295	Unique	Used	3510.12	4297.87	4194.58	14420.8	6095.15	6580.9	2211.17	8347.47	0.004154	0.09275	2.28394	0	23.3412	22	2	762.447	1523.89	1.81162	136.58	45102	45102	MS2	0/0	250516_Fraction_2.raw
	High	eGIPPDQQR	Unambiguous	38	2	P62972;P0CG84	N-Term(TMT6plex)	CID	1	0	1	1	93362	Not Unique	Not Used	163696	149803	153166	105436	109760	94606.1	15544.4	118022	0.004154	0.09242	2.21379	0	6.33272	4	2	634.844	1268.68	0.714357	37.705	17613	17613	MS2	0/0	250516_Fraction_1.raw
	High	eGIPPDQQR	Unambiguous	38	2	P62972;P0CG84	N-Term(TMT6plex)	CID	1	0	1	1	160390	No Quan Values	Not Used									0.004154	0.09117	1.32067	0	75.4815	120	2	634.844	1268.68	1.00301	41.1964	11826	11826	MS2	0/0	250516_Fraction_4.raw
	High	eGIPPDQQR	Unambiguous	38	2	P62972;P0CG84	N-Term(TMT6plex)	CID	1	0	1	1	93163	Not Unique	Not Used	270815	223244	195737	154010	175931	131589	18358.8	187658	0.004596	0.1152	3.0675	0	9.39325	3	2	634.844	1268.68	0.618139	37.0039	17213	17213	MS2	0/0	250516_Fraction_1.raw
	High	iQDkEGIPPDQQR	Unambiguous	38	2	P62972;P0CG84	N-Term(TMT6plex); K4(TMT6plex)	CID	1	0	1	1	97814	Not Unique	Not Used	148397	118314	170872	258665	110845	230792	110447	756071	0.004596	0.1158	3.05162	1	17.3791	0	3	661.374	1982.11	0.536895	54.3944	26953	26953	MS2	0/0	250516_Fraction_1.raw
	High	eGIPPDQQR	Unambiguous	38	2	P62972;P0CG84	N-Term(TMT6plex)	CID	1	0	1	1	91702	Not Unique	Not Used	2496474	1.87375e+06	1.59742e+06	1.37008e+06	1.65118e+06	1.43942e+06	162571	1.7208e+06	0.004596	0.129	2.74862	0	6.71544	1	2	634.843	1268.68	-0.728919	31.4104	14106	14106	MS2	0/0	250516_Fraction_1.raw
	High	eGIPPDQQR	Unambiguous	38	2	P62972;P0CG84	N-Term(TMT6plex)	CID	1	0	1	1	92802	Not Unique	Not Used	559208	478305	399836	302783	346533	281467	36933.4	377531	0.004596	0.1042	2.72733	0	6.93573	2	2	634.844	1268.68	0.714357	35.6208	16430	16430	MS2	0/0	250516_Fraction_1.raw
	High	eGIPPDQQR	Unambiguous	38	2	P62972;P0CG84	N-Term(TMT6plex)	CID	1	0	1	1	90658	Not Unique	Not Used	2.7373e+06	2.46076e+06	2.07206e+06	1.5106e+06	1942955	1.65793e+06	167041	1.98043e+06	0.004596	0.1241	2.33061	0	2.61232	0	2	634.844	1268.68	1.19545	27.2695	11877	11877	MS2	0/0	250516_Fraction_1.raw
	High	iQDkEGIPPDQQR	Unambiguous	38	2	P62972;P0CG84	N-Term(TMT6plex); K4(TMT6plex)	CID	1	0	1	1	98000	Not Unique	Not Used	162899	201560	275591	277582	185063	272185	83659	1.40633e+06	0.005336	0.1328	2.91345	1	0.804422	1	3	661.374	1982.11	0.721653	55.0914	27340	27340	MS2	0/0	250516_Fraction_1.raw
	High	eGIPPDQQR	Unambiguous	38	2	P62972;P0CG84	N-Term(TMT6plex)	CID	1	0	1	1	90282	Not Unique	Not Used	2.41547e+06	2037018	1.68767e+06	1315915	1.65121e+06	1.43084e+06	175971	1.70541e+06	0.005336	0.1317	2.84331	0	6.7207	1	2	634.844	1268.68	0.714357	25.8385	11084	11084	MS2	0/0	250516_Fraction_1.raw
	Medium	eGIPPDQQR	Unambiguous	38	2	P62972;P0CG84	N-Term(TMT6plex)	CID	1	0	1	1	140623	Not Unique	Not Used	1646.69	1158.37	1326.08						0.01149	0.1476	2.61759	0	45.0252	120	2	634.844	1268.68	1.38788	143.976	47832	47832	MS2	0/0	250516_Fraction_2.raw
	Medium	eGIPPDQQR	Unambiguous	38	2	P62972;P0CG84	N-Term(TMT6plex)	CID	1	0	1	1	91880	Not Unique	Not Used	1.93134e+06	1.72088e+06	1.29821e+06	1.16974e+06	1.20815e+06	903758	163876	1.38459e+06	0.01149	0.1453	2.37326	0	4.69846	1	2	634.844	1268.68	0.425702	32.1026	14492	14492	MS2	0/0	250516_Fraction_1.raw
	Medium	tLADYNIQk	Unambiguous	28	1	P0CG84	N-Term(TMT6plex); K9(TMT6plex)	CID	1	0	1	1	169106	Unique	Used	1274.34		1738.99	2276.35	1703.33	2224.59		2662.81	0.01201	0.1577	2.91448	0	12.5079	17	3	508.633	1523.88	-0.279928	131.763	37096	37096	MS2	0/0	250516_Fraction_4.raw
	Medium	iQDkEGIPPDQQR	Unambiguous	38	2	P62972;P0CG84	N-Term(TMT6plex); K4(TMT6plex)	CID	1	0	1	1	99683	Not Unique	Not Used	4913.45	3921.24	1872.27	13538		1808.21		9398.79	0.01561	0.17	2.57805	1	0	28	2	991.555	1982.1	-2.32008	61.3463	30899	30899	MS2	0/0	250516_Fraction_1.raw
	Medium	eGIPPDQQR	Unambiguous	38	2	P62972;P0CG84	N-Term(TMT6plex)	CID	1	0	1	1	93823	Not Unique	Not Used	49772.8	47051.1	38341.2	35446.7	38415.1	30828.5	8797.27	34464.9	0.01561	0.1738	1.74662	0	8.94328	6	2	634.843	1268.68	-0.0553895	39.4545	18579	18579	MS2	0/0	250516_Fraction_1.raw
	Medium	tLADYNIQk	Unambiguous	28	1	P0CG84	N-Term(TMT6plex); K9(TMT6plex)	CID	1	0	1	1	140404	No Quan Values	Not Used									0.01684	0.1893	2.61131	0	17.4852	120	2	762.447	1523.89	2.53256	142.661	47391	47391	MS2	0/0	250516_Fraction_2.raw
	Medium	eGIPPDQQR	Unambiguous	38	2	P62972;P0CG84	N-Term(TMT6plex)	CID	1	0	1	1	92421	Not Unique	Not Used	1.02479e+06	922336	842225	634520	686435	513812	50505.5	681353	0.01773	0.1947	2.33584	0	13.1542	1	2	634.844	1268.68	0.618139	34.2109	15635	15635	MS2	0/0	250516_Fraction_1.raw
	Medium	lIFAGk	Unambiguous	39	2	P62972;P0CG84	N-Term(TMT6plex); K6(TMT6plex)	CID	1	0	1	1	155855	No Quan Values	Not Used		1802.05	1107.9	1038.33				2755.21	0.02017	0.2102	1.78353	0	32.0941	120	2	553.871	1106.73	0.0985038	141.597	41453	41453	MS2	0/0	250516_Fraction_3.raw
	Medium	tLADYNIQk	Unambiguous	28	1	P0CG84	N-Term(TMT6plex); K9(TMT6plex)	CID	1	0	1	1	140285	No Quan Values	Not Used				1101.21					0.0206	0.2157	2.93656	0	7.40118	120	2	762.445	1523.88	0.049315	141.944	47146	47146	MS2	0/0	250516_Fraction_2.raw
	Medium	tITLEVESSDTIDNVk	Unambiguous	33	1	P0CG84	N-Term(TMT6plex); K16(TMT6plex)	CID	1	0	1	1		No Quan Values	Not Used									0.02289	0.2241	2.42009	0	31.7859	120	3	741.41	2222.22	-0.340513	132.371	71511	71511	MS2	0/0	250516_Fraction_1.raw
	Medium	tLADYNIQk	Unambiguous	28	1	P0CG84	N-Term(TMT6plex); K9(TMT6plex)	CID	1	0	1	1	141209	No Quan Values	Not Used									0.02289	0.2224	1.61805	0	36.6874	120	2	762.446	1523.88	0.529943	3.42275	1111	1111	MS2	0/0	250516_Fraction_3.raw
	Medium	eGIPPDQQR	Unambiguous	38	2	P62972;P0CG84	N-Term(TMT6plex)	CID	1	0	1	1	140737	Not Unique	Not Used	5376.68	4197.46	4527.21	3364.61	4110.28	1841.18		4211.52	0.02363	0.2256	2.3308	0	6.36157	120	2	634.844	1268.68	0.521921	144.714	48081	48081	MS2	0/0	250516_Fraction_2.raw
	Medium	tLADYNIQk	Unambiguous	28	1	P0CG84	N-Term(TMT6plex); K9(TMT6plex)	CID	1	0	1	1	149711	No Quan Values	Not Used									0.02363	0.2275	1.95524	0	22.2225	120	2	762.445	1523.88	0.209524	101.243	27515	27515	MS2	0/0	250516_Fraction_3.raw
	Medium	tLADYNIQk	Unambiguous	28	1	P0CG84	N-Term(TMT6plex); K9(TMT6plex)	CID	1	0	1	1	140885	No Quan Values	Not Used									0.02363	0.2303	1.93274	0	18.2152	120	2	762.447	1523.89	1.5713	0.76233	249	249	MS2	0/0	250516_Fraction_3.raw
	Medium	iQDkEGIPPDQQR	Unambiguous	38	2	P62972;P0CG84	N-Term(TMT6plex); K4(TMT6plex)	CID	1	0	1	1	99726	Not Unique	Not Used	107527	112082	196262	180283	131081	119697	21587.1	498083	0.02788	0.251	2.5295	1	27.3808	3	3	661.375	1982.11	1.92258	61.475	30968	30968	MS2	0/0	250516_Fraction_1.raw
	Medium	tLADYNIQk	Unambiguous	28	1	P0CG84	N-Term(TMT6plex); K9(TMT6plex)	CID	1	0	1	1	166670	No Quan Values	Not Used									0.03074	0.2721	1.89864	0	0	120	2	762.445	1523.88	-0.110895	103.349	29505	29505	MS2	0/0	250516_Fraction_4.raw
	Medium	iQDkEGIPPDQQR	Unambiguous	38	2	P62972;P0CG84	N-Term(TMT6plex); K4(TMT6plex)	CID	1	0	1	1	97621	Not Unique	Not Used	101740	68655.2	136875	202824	92711.5	209107	50031.8	730518	0.03165	0.2877	3.03878	1	16.4803	1	3	661.375	1982.11	1.09117	53.6869	26555	26555	MS2	0/0	250516_Fraction_1.raw
	Medium	tITLEVESSDTIDNVk	Unambiguous	33	1	P0CG84	N-Term(TMT6plex); K16(TMT6plex)	CID	1	0	1	1	116648	No Quan Values	Not Used								5050.73	0.03509	0.2974	2.57703	0	0	13	3	741.411	2222.22	0.483463	123.688	66685	66685	MS2	0/0	250516_Fraction_1.raw
	Medium	tLADYNIQk	Unambiguous	28	1	P0CG84	N-Term(TMT6plex); K9(TMT6plex)	CID	1	0	1	1	139120	Unique	Used	2724.24	3291.04	3461.95	9001.56	4093.81	5638.5	2084.35	6143.66	0.03673	0.304	2.31461	0	34.878	23	2	762.445	1523.88	-0.190999	135.822	44742	44742	MS2	0/0	250516_Fraction_2.raw
	Medium	eGIPPDQQR	Unambiguous	38	2	P62972;P0CG84	N-Term(TMT6plex)	CID	1	0	1	2	141868	No Quan Values	Not Used									0.03749	0.3073	1.40479	0	35.5853	120	2	634.844	1268.68	1.19545	8.59788	2829	2829	MS2	0/0	250516_Fraction_3.raw
	Medium	lIFAGk	Unambiguous	39	2	P62972;P0CG84	N-Term(TMT6plex); K6(TMT6plex)	CID	1	0	1	1	167782	Not Unique	Not Used	8398.79	10401.2	8450.25	8927.67	6000.2	7719.45	2385.05	18105.4	0.0401	0.3151	1.74061	0	36.2887	36	2	553.871	1106.73	0.208802	121.864	33811	33811	MS2	0/0	250516_Fraction_4.raw
	Medium	tLADYNIQk	Unambiguous	28	1	P0CG84	N-Term(TMT6plex); K9(TMT6plex)	CID	1	0	1	1	139843	Unique	Used	1877.31	2462.92	1914.17	5313.44	2898.96	2073.24	1210.05	4860.72	0.04767	0.3293	2.62447	0	17.1323	84	2	762.445	1523.88	-0.591523	139.294	46229	46229	MS2	0/0	250516_Fraction_2.raw
	Medium	iQDkEGIPPDQQR	Unambiguous	38	2	P62972;P0CG84	N-Term(TMT6plex); K4(TMT6plex)	CID	1	0	1	1	100034	Not Unique	Not Used	98650.3	96929	160668	188000	88618.6	80886.6	24029.1	331864	0.04801	0.3336	2.09759	1	28.0204	1	3	661.375	1982.11	1.18355	62.608	31616	31616	MS2	0/0	250516_Fraction_1.raw
P62972	P62972	147.18	58.08	4	1	5	54	0.357853	2	19.644	0.507587	2	42.0821	1.42957	2	0.814836	2	103.718	0.615634	2	102.444	167	18.7892	8.85107
	Confidence Level	Sequence	PSM Ambiguity	# Proteins	# Protein Groups	Protein Group Accessions	Modifications	Activation Type	ΔScore	ΔCn	Rank	Search Engine Rank	QuanResultID	Quan Info	Quan Usage	AT2	AT3	AT4	AT5	AT8	ROW1	ROW1-2	ROW2	q-Value	PEP	XCorr	# Missed Cleavages	Isolation Interference [%]	Ion Inject Time [ms]	Charge	m/z [Da]	MH+ [Da]	ΔM [ppm]	RT [min]	First Scan	Last Scan	MS Order	Ions Matched	Spectrum File
	High	tITLEVEPSDTIENVk	Unambiguous	2	1	P62972	N-Term(TMT6plex); K16(TMT6plex)	CID	1	0	1	1	112836	Unique	Used	10215.4	6808.41	3205.97	6659.2	9891.82	4677.27	7843.49	3551.7	0	0.000315	4.76288	0	8.76616	15	2	1123.63	2246.26	2.3805	109.49	58648	58648	MS2	0/0	250516_Fraction_1.raw
	High	iQDkEGIPPDQQR	Unambiguous	38	2	P62972;P0CG84	N-Term(TMT6plex); K4(TMT6plex)	CID	1	0	1	1	99093	Not Unique	Not Used	3088.55	2489.86	5353.56	5945.24	3775.01	5582.39	2732.8	16864.9	0	0.01807	3.82013	1	0	23	2	991.557	1982.11	-0.718837	59.1652	29660	29660	MS2	0/0	250516_Fraction_1.raw
	High	iQDkEGIPPDQQR	Unambiguous	38	2	P62972;P0CG84	N-Term(TMT6plex); K4(TMT6plex)	CID	1	0	1	1	98896	Not Unique	Not Used	2705.67	2792.96	6885.91	4815.34	4304.24	2559.02	1142.26	19297.2	0	0.04786	3.63301	1	0	11	2	991.558	1982.11	0.389714	58.4474	29246	29246	MS2	0/0	250516_Fraction_1.raw
	High	iQDkEGIPPDQQR	Unambiguous	38	2	P62972;P0CG84	N-Term(TMT6plex); K4(TMT6plex)	CID	1	0	1	1	98514	Not Unique	Not Used	7605.21	3270.65	10031	7066.07	5564.09	4639.57		33695.6	0	0.00339	3.62772	1	0	11	2	991.559	1982.11	1.62143	57.0233	28442	28442	MS2	0/0	250516_Fraction_1.raw
	High	iQDkEGIPPDQQR	Unambiguous	38	2	P62972;P0CG84	N-Term(TMT6plex); K4(TMT6plex)	CID	1	0	1	1	99282	Not Unique	Not Used	3098.01	3270.47	3551.5	2730.5	1467.16		1369.61	8185.13	0	0.005211	3.61308	1	0	16	2	991.559	1982.11	2.23729	59.8626	30055	30055	MS2	0/0	250516_Fraction_1.raw
	High	iQDkEGIPPDQQR	Unambiguous	38	2	P62972;P0CG84	N-Term(TMT6plex); K4(TMT6plex)	CID	1	0	1	1	97718	Not Unique	Not Used	2724.89	2905.89	4775.02	3945.16	2154.77	4167.48	2771.74	22229	0	0.00731	3.58132	1	0	13	2	991.559	1982.11	1.49826	54.0507	26764	26764	MS2	0/0	250516_Fraction_1.raw
	High	iQDkEGIPPDQQR	Unambiguous	38	2	P62972;P0CG84	N-Term(TMT6plex); K4(TMT6plex)	CID	1	0	1	1	97918	Not Unique	Not Used	1223.4	2647.94	4464.69	3677.13	2139.56	3396.28	3552.85	23794	0	0.02509	3.46693	1	4.56326	12	2	991.559	1982.11	1.55985	54.7828	27167	27167	MS2	0/0	250516_Fraction_1.raw
	High	iQDkEGIPPDQQR	Unambiguous	38	2	P62972;P0CG84	N-Term(TMT6plex); K4(TMT6plex)	CID	1	0	1	1	99149	Not Unique	Not Used	193683	188578	278228	283376	153298	248554	64973	931905	0	0.03824	3.20736	1	2.68237	1	3	661.375	1982.11	1.27593	59.346	29758	29758	MS2	0/0	250516_Fraction_1.raw
	High	iQDkEGIPPDQQR	Unambiguous	38	2	P62972;P0CG84	N-Term(TMT6plex); K4(TMT6plex)	CID	1	0	1	1	99342	Not Unique	Not Used	268584	285060	382216	472711	247841	379776	119963	1.41826e+06	0	0.01391	3.20018	1	4.51006	3	3	661.374	1982.11	0.352137	60.0527	30159	30159	MS2	0/0	250516_Fraction_1.raw
	High	iQDkEGIPPDQQR	Unambiguous	38	2	P62972;P0CG84	N-Term(TMT6plex); K4(TMT6plex)	CID	1	0	1	1	98308	Not Unique	Not Used	15222.6	9941.22	9237.09	20136.6	15143.7	8888.71	5776.93	19417.4	0	0.02185	3.14648	1	12.2506	8	2	991.557	1982.11	-0.595664	56.223	27993	27993	MS2	0/0	250516_Fraction_1.raw
	High	iQDkEGIPPDQQR	Unambiguous	38	2	P62972;P0CG84	N-Term(TMT6plex); K4(TMT6plex)	CID	1	0	1	1	98392	Not Unique	Not Used	327494	242507	514755	579394	282843	486833	211525	2.08729e+06	0	0.02905	3.13277	1	7.62294	1	3	661.375	1982.11	0.906411	56.5215	28163	28163	MS2	0/0	250516_Fraction_1.raw
	High	iQDkEGIPPDQQR	Unambiguous	38	2	P62972;P0CG84	N-Term(TMT6plex); K4(TMT6plex)	CID	1	0	1	1	99472	Not Unique	Not Used	1381.02	1868.77	3819.62	3116.91	2006	2109.49		9525.6	0	0.03271	3.10592	1	0	17	2	991.558	1982.11	0.4513	60.575	30456	30456	MS2	0/0	250516_Fraction_1.raw
	High	iQDkEGIPPDQQR	Unambiguous	38	2	P62972;P0CG84	N-Term(TMT6plex); K4(TMT6plex)	CID	1	0	1	1	98710	Not Unique	Not Used	4919.76	3367.67	6579.98	14450.1	6480.35	5747.37	2778.8	23523.1	0	0.02193	3.07164	1	0	11	2	991.559	1982.11	1.3135	57.7417	28852	28852	MS2	0/0	250516_Fraction_1.raw
	High	iQDkEGIPPDQQR	Unambiguous	38	2	P62972;P0CG84	N-Term(TMT6plex); K4(TMT6plex)	CID	1	0	1	1	98939	Not Unique	Not Used	262450	213611	475667	526632	216187	305708	106275	1586983	0	0.0336	2.98777	1	6.55107	0	3	661.374	1982.11	0.721653	58.5709	29315	29315	MS2	0/0	250516_Fraction_1.raw
	High	eGIPPDQQR	Unambiguous	38	2	P62972;P0CG84	N-Term(TMT6plex)	CID	1	0	1	1	91525	Not Unique	Not Used	2598750	2.2328e+06	2.06468e+06	1.4775e+06	1624555	1618514	169051	2.06081e+06	0	0.07576	2.92968	0	2.42975	0	2	634.844	1268.68	0.521921	30.7238	13719	13719	MS2	0/0	250516_Fraction_1.raw
	High	eGIPPDQQR	Unambiguous	38	2	P62972;P0CG84	N-Term(TMT6plex)	CID	1	0	1	1	90089	Not Unique	Not Used	1.4399e+06	1.10908e+06	1.01775e+06	774120	941708	745608	126086	1.0387e+06	0	0.04863	2.92221	0	3.43777	1	2	634.844	1268.68	0.714357	25.1346	10688	10688	MS2	0/0	250516_Fraction_1.raw
	High	eGIPPDQQR	Unambiguous	38	2	P62972;P0CG84	N-Term(TMT6plex)	CID	1	0	1	1	91348	Not Unique	Not Used	2.41844e+06	1.95851e+06	1.82664e+06	1.34435e+06	1716775	1272886	148588	1.8172e+06	0	0.06561	2.87574	0	1.4609	1	2	634.844	1268.68	0.137047	30.0251	13338	13338	MS2	0/0	250516_Fraction_1.raw
	High	eGIPPDQQR	Unambiguous	38	2	P62972;P0CG84	N-Term(TMT6plex)	CID	1	0	1	1	91174	Not Unique	Not Used	2.85887e+06	2009987	1.97426e+06	1.53165e+06	1.9899e+06	1.54644e+06	236939	2.06161e+06	0	0.07011	2.65624	0	2.65817	0	2	634.844	1268.68	0.425702	29.3474	12973	12973	MS2	0/0	250516_Fraction_1.raw
	High	eGIPPDQQR	Unambiguous	38	2	P62972;P0CG84	N-Term(TMT6plex)	CID	1	0	1	1	93555	Not Unique	Not Used	89494.9	82840.2	71656.5	67957.8	63303	41705.4	10146.4	73173.4	0	0.06395	2.57065	0	17.6429	4	2	634.844	1268.68	0.329484	38.4198	18012	18012	MS2	0/0	250516_Fraction_1.raw
	High	eSTLHLVLR	Unambiguous	38	2	P62972;P0CG84	N-Term(TMT6plex)	CID	1	0	1	1	138856	Not Unique	Not Used	18861.1	23326.6	25472	17779.6	20296.5	18687.2		35661.4	0	0.01419	2.54837	0	0	9	3	432.933	1296.78	-0.413747	134.81	44197	44197	MS2	0/0	250516_Fraction_2.raw
	High	eSTLHLVLR	Unambiguous	38	2	P62972;P0CG84	N-Term(TMT6plex)	CID	1	0	1	1	166842	Not Unique	Not Used	4331.45	5277.32	6657.82	5408.54	5254.58	4832.91		10609	0	0.0551	2.37488	0	13.9806	19	3	432.932	1296.78	-0.696147	107.671	30364	30364	MS2	0/0	250516_Fraction_4.raw
	High	eGIPPDQQR	Unambiguous	38	2	P62972;P0CG84	N-Term(TMT6plex)	CID	1	0	1	1	90840	Not Unique	Not Used	2599536	2.09724e+06	1.72798e+06	1.29892e+06	1.52745e+06	1.3428e+06	163981	2006497	0.00177	0.08203	3.051	0	2.0307	1	2	634.844	1268.68	0.714357	27.9624	12256	12256	MS2	0/0	250516_Fraction_1.raw
	High	eGIPPDQQR	Unambiguous	38	2	P62972;P0CG84	N-Term(TMT6plex)	CID	1	0	1	1	89900	Not Unique	Not Used	105868	75483.5	72236.1	69661.6	69111.2	67047.9	8153.18	68621.8	0.00177	0.08278	2.62229	0	15.2993	5	2	634.844	1268.68	0.137047	24.4317	10301	10301	MS2	0/0	250516_Fraction_1.raw
	High	eGIPPDQQR	Unambiguous	38	2	P62972;P0CG84	N-Term(TMT6plex)	CID	1	0	1	1	92056	Not Unique	Not Used	1.66776e+06	1.4058e+06	1.30501e+06	920676	968393	823984	128568	1.16374e+06	0.004154	0.0912	3.10753	0	2.72548	1	2	634.844	1268.68	0.714357	32.7973	14860	14860	MS2	0/0	250516_Fraction_1.raw
	High	eGIPPDQQR	Unambiguous	38	2	P62972;P0CG84	N-Term(TMT6plex)	CID	1	0	1	1	90474	Not Unique	Not Used	2652005	2.23841e+06	1.90262e+06	1.42587e+06	1.83147e+06	1447137	228465	2.04259e+06	0.004154	0.09496	3.07238	0	3.05276	1	2	634.844	1268.68	0.618139	26.5613	11493	11493	MS2	0/0	250516_Fraction_1.raw
	High	iQDkEGIPPDQQR	Unambiguous	38	2	P62972;P0CG84	N-Term(TMT6plex); K4(TMT6plex)	CID	1	0	1	1	98580	Not Unique	Not Used	300301	350456	435697	562080	301491	505994	194762	2.05693e+06	0.004154	0.08769	2.99698	1	2.31863	0	3	661.374	1982.11	0.721653	57.2341	28563	28563	MS2	0/0	250516_Fraction_1.raw
	High	iQDkEGIPPDQQR	Unambiguous	38	2	P62972;P0CG84	N-Term(TMT6plex); K4(TMT6plex)	CID	1	0	1	1	98195	Not Unique	Not Used	202462	161472	297289	326456	172045	317858	76222.2	1356183	0.004154	0.09845	2.82412	1	3.16615	1	3	661.375	1982.11	0.906411	55.8073	27749	27749	MS2	0/0	250516_Fraction_1.raw
	High	iQDkEGIPPDQQR	Unambiguous	38	2	P62972;P0CG84	N-Term(TMT6plex); K4(TMT6plex)	CID	1	0	1	1	99537	Not Unique	Not Used	141989	162906	273282	282206	153881	209241	72762.8	629363	0.004154	0.09847	2.8027	1	8.6381	4	3	661.374	1982.11	0.536895	60.779	30572	30572	MS2	0/0	250516_Fraction_1.raw
	High	eGIPPDQQR	Unambiguous	38	2	P62972;P0CG84	N-Term(TMT6plex)	CID	1	0	1	1	92228	Not Unique	Not Used	1.38789e+06	1.12414e+06	990782	739770	947489	685234	125063	897866	0.004154	0.09223	2.60196	0	8.16273	1	2	634.844	1268.68	0.810575	33.495	15232	15232	MS2	0/0	250516_Fraction_1.raw
	High	eGIPPDQQR	Unambiguous	38	2	P62972;P0CG84	N-Term(TMT6plex)	CID	1	0	1	1	92611	Not Unique	Not Used	773810	648778	517814	471855	521497	432415	38888	489090	0.004154	0.09833	2.48988	0	7.08424	1	2	634.844	1268.68	0.714357	34.912	16022	16022	MS2	0/0	250516_Fraction_1.raw
	High	eGIPPDQQR	Unambiguous	38	2	P62972;P0CG84	N-Term(TMT6plex)	CID	1	0	1	1	91013	Not Unique	Not Used	2.80804e+06	1.92159e+06	1.81033e+06	1.31416e+06	1.70623e+06	1.4095e+06	288489	1.83503e+06	0.004154	0.09658	2.41987	0	22.2929	3	2	634.844	1268.68	0.425702	28.6574	12620	12620	MS2	0/0	250516_Fraction_1.raw
	High	eGIPPDQQR	Unambiguous	38	2	P62972;P0CG84	N-Term(TMT6plex)	CID	1	0	1	1	92982	Not Unique	Not Used	367617	301188	241956	199491	221497	193659	21511.6	255624	0.004154	0.0971	2.34299	0	8.72451	4	2	634.844	1268.68	0.233266	36.3037	16816	16816	MS2	0/0	250516_Fraction_1.raw
	High	eGIPPDQQR	Unambiguous	38	2	P62972;P0CG84	N-Term(TMT6plex)	CID	1	0	1	1	93362	Not Unique	Not Used	163696	149803	153166	105436	109760	94606.1	15544.4	118022	0.004154	0.09242	2.21379	0	6.33272	4	2	634.844	1268.68	0.714357	37.705	17613	17613	MS2	0/0	250516_Fraction_1.raw
	High	eGIPPDQQR	Unambiguous	38	2	P62972;P0CG84	N-Term(TMT6plex)	CID	1	0	1	1	160390	No Quan Values	Not Used									0.004154	0.09117	1.32067	0	75.4815	120	2	634.844	1268.68	1.00301	41.1964	11826	11826	MS2	0/0	250516_Fraction_4.raw
	High	eGIPPDQQR	Unambiguous	38	2	P62972;P0CG84	N-Term(TMT6plex)	CID	1	0	1	1	93163	Not Unique	Not Used	270815	223244	195737	154010	175931	131589	18358.8	187658	0.004596	0.1152	3.0675	0	9.39325	3	2	634.844	1268.68	0.618139	37.0039	17213	17213	MS2	0/0	250516_Fraction_1.raw
	High	iQDkEGIPPDQQR	Unambiguous	38	2	P62972;P0CG84	N-Term(TMT6plex); K4(TMT6plex)	CID	1	0	1	1	97814	Not Unique	Not Used	148397	118314	170872	258665	110845	230792	110447	756071	0.004596	0.1158	3.05162	1	17.3791	0	3	661.374	1982.11	0.536895	54.3944	26953	26953	MS2	0/0	250516_Fraction_1.raw
	High	eGIPPDQQR	Unambiguous	38	2	P62972;P0CG84	N-Term(TMT6plex)	CID	1	0	1	1	91702	Not Unique	Not Used	2496474	1.87375e+06	1.59742e+06	1.37008e+06	1.65118e+06	1.43942e+06	162571	1.7208e+06	0.004596	0.129	2.74862	0	6.71544	1	2	634.843	1268.68	-0.728919	31.4104	14106	14106	MS2	0/0	250516_Fraction_1.raw
	High	eGIPPDQQR	Unambiguous	38	2	P62972;P0CG84	N-Term(TMT6plex)	CID	1	0	1	1	92802	Not Unique	Not Used	559208	478305	399836	302783	346533	281467	36933.4	377531	0.004596	0.1042	2.72733	0	6.93573	2	2	634.844	1268.68	0.714357	35.6208	16430	16430	MS2	0/0	250516_Fraction_1.raw
	High	eGIPPDQQR	Unambiguous	38	2	P62972;P0CG84	N-Term(TMT6plex)	CID	1	0	1	1	90658	Not Unique	Not Used	2.7373e+06	2.46076e+06	2.07206e+06	1.5106e+06	1942955	1.65793e+06	167041	1.98043e+06	0.004596	0.1241	2.33061	0	2.61232	0	2	634.844	1268.68	1.19545	27.2695	11877	11877	MS2	0/0	250516_Fraction_1.raw
	High	iQDkEGIPPDQQR	Unambiguous	38	2	P62972;P0CG84	N-Term(TMT6plex); K4(TMT6plex)	CID	1	0	1	1	98000	Not Unique	Not Used	162899	201560	275591	277582	185063	272185	83659	1.40633e+06	0.005336	0.1328	2.91345	1	0.804422	1	3	661.374	1982.11	0.721653	55.0914	27340	27340	MS2	0/0	250516_Fraction_1.raw
	High	eGIPPDQQR	Unambiguous	38	2	P62972;P0CG84	N-Term(TMT6plex)	CID	1	0	1	1	90282	Not Unique	Not Used	2.41547e+06	2037018	1.68767e+06	1315915	1.65121e+06	1.43084e+06	175971	1.70541e+06	0.005336	0.1317	2.84331	0	6.7207	1	2	634.844	1268.68	0.714357	25.8385	11084	11084	MS2	0/0	250516_Fraction_1.raw
	Medium	eGIPPDQQR	Unambiguous	38	2	P62972;P0CG84	N-Term(TMT6plex)	CID	1	0	1	1	140623	Not Unique	Not Used	1646.69	1158.37	1326.08						0.01149	0.1476	2.61759	0	45.0252	120	2	634.844	1268.68	1.38788	143.976	47832	47832	MS2	0/0	250516_Fraction_2.raw
	Medium	eGIPPDQQR	Unambiguous	38	2	P62972;P0CG84	N-Term(TMT6plex)	CID	1	0	1	1	91880	Not Unique	Not Used	1.93134e+06	1.72088e+06	1.29821e+06	1.16974e+06	1.20815e+06	903758	163876	1.38459e+06	0.01149	0.1453	2.37326	0	4.69846	1	2	634.844	1268.68	0.425702	32.1026	14492	14492	MS2	0/0	250516_Fraction_1.raw
	Medium	iQDkEGIPPDQQR	Unambiguous	38	2	P62972;P0CG84	N-Term(TMT6plex); K4(TMT6plex)	CID	1	0	1	1	99683	Not Unique	Not Used	4913.45	3921.24	1872.27	13538		1808.21		9398.79	0.01561	0.17	2.57805	1	0	28	2	991.555	1982.1	-2.32008	61.3463	30899	30899	MS2	0/0	250516_Fraction_1.raw
	Medium	eGIPPDQQR	Unambiguous	38	2	P62972;P0CG84	N-Term(TMT6plex)	CID	1	0	1	1	93823	Not Unique	Not Used	49772.8	47051.1	38341.2	35446.7	38415.1	30828.5	8797.27	34464.9	0.01561	0.1738	1.74662	0	8.94328	6	2	634.843	1268.68	-0.0553895	39.4545	18579	18579	MS2	0/0	250516_Fraction_1.raw
	Medium	eGIPPDQQR	Unambiguous	38	2	P62972;P0CG84	N-Term(TMT6plex)	CID	1	0	1	1	92421	Not Unique	Not Used	1.02479e+06	922336	842225	634520	686435	513812	50505.5	681353	0.01773	0.1947	2.33584	0	13.1542	1	2	634.844	1268.68	0.618139	34.2109	15635	15635	MS2	0/0	250516_Fraction_1.raw
	Medium	lIFAGk	Unambiguous	39	2	P62972;P0CG84	N-Term(TMT6plex); K6(TMT6plex)	CID	1	0	1	1	155855	No Quan Values	Not Used		1802.05	1107.9	1038.33				2755.21	0.02017	0.2102	1.78353	0	32.0941	120	2	553.871	1106.73	0.0985038	141.597	41453	41453	MS2	0/0	250516_Fraction_3.raw
	Medium	eGIPPDQQR	Unambiguous	38	2	P62972;P0CG84	N-Term(TMT6plex)	CID	1	0	1	1	140737	Not Unique	Not Used	5376.68	4197.46	4527.21	3364.61	4110.28	1841.18		4211.52	0.02363	0.2256	2.3308	0	6.36157	120	2	634.844	1268.68	0.521921	144.714	48081	48081	MS2	0/0	250516_Fraction_2.raw
	Medium	iQDkEGIPPDQQR	Unambiguous	38	2	P62972;P0CG84	N-Term(TMT6plex); K4(TMT6plex)	CID	1	0	1	1	99726	Not Unique	Not Used	107527	112082	196262	180283	131081	119697	21587.1	498083	0.02788	0.251	2.5295	1	27.3808	3	3	661.375	1982.11	1.92258	61.475	30968	30968	MS2	0/0	250516_Fraction_1.raw
	Medium	iQDkEGIPPDQQR	Unambiguous	38	2	P62972;P0CG84	N-Term(TMT6plex); K4(TMT6plex)	CID	1	0	1	1	97621	Not Unique	Not Used	101740	68655.2	136875	202824	92711.5	209107	50031.8	730518	0.03165	0.2877	3.03878	1	16.4803	1	3	661.375	1982.11	1.09117	53.6869	26555	26555	MS2	0/0	250516_Fraction_1.raw
	Medium	tITLEVEPSDTIENVk	Unambiguous	2	1	P62972	N-Term(TMT6plex); K16(TMT6plex)	CID	1	0	1	1	112862	Unique	Used	15551.3	6011.68	6345.55	16111.7	32821.2	22551.1	19564.3	16952.3	0.03749	0.309	2.54489	0	40.9186	4	3	749.424	2246.26	1.80391	109.556	58685	58685	MS2	0/0	250516_Fraction_1.raw
	Medium	eGIPPDQQR	Unambiguous	38	2	P62972;P0CG84	N-Term(TMT6plex)	CID	1	0	1	2	141868	No Quan Values	Not Used									0.03749	0.3073	1.40479	0	35.5853	120	2	634.844	1268.68	1.19545	8.59788	2829	2829	MS2	0/0	250516_Fraction_3.raw
	Medium	lIFAGk	Unambiguous	39	2	P62972;P0CG84	N-Term(TMT6plex); K6(TMT6plex)	CID	1	0	1	1	167782	Not Unique	Not Used	8398.79	10401.2	8450.25	8927.67	6000.2	7719.45	2385.05	18105.4	0.0401	0.3151	1.74061	0	36.2887	36	2	553.871	1106.73	0.208802	121.864	33811	33811	MS2	0/0	250516_Fraction_4.raw
	Medium	iQDkEGIPPDQQR	Unambiguous	38	2	P62972;P0CG84	N-Term(TMT6plex); K4(TMT6plex)	CID	1	0	1	1	100034	Not Unique	Not Used	98650.3	96929	160668	188000	88618.6	80886.6	24029.1	331864	0.04801	0.3336	2.09759	1	28.0204	1	3	661.375	1982.11	1.18355	62.608	31616	31616	MS2	0/0	250516_Fraction_1.raw
P46266	P46266	90.8991	29.62	10	2	7	28	0.187878	3	61.7878	0.612882	3	221.857	2.33385	6	0.777057	6	62.2538	1.02073	5	32.9763	260	29.3125	4.79248
	Confidence Level	Sequence	PSM Ambiguity	# Proteins	# Protein Groups	Protein Group Accessions	Modifications	Activation Type	ΔScore	ΔCn	Rank	Search Engine Rank	QuanResultID	Quan Info	Quan Usage	AT2	AT3	AT4	AT5	AT8	ROW1	ROW1-2	ROW2	q-Value	PEP	XCorr	# Missed Cleavages	Isolation Interference [%]	Ion Inject Time [ms]	Charge	m/z [Da]	MH+ [Da]	ΔM [ppm]	RT [min]	First Scan	Last Scan	MS Order	Ions Matched	Spectrum File
	High	dNLTLWTSDMQDDGADEIk	Unambiguous	1	1	P46266	N-Term(TMT6plex); K19(TMT6plex)	CID	1	0	1	1	116601	No Quan Values	Not Used				1991.03	4867.8	1677.08			0	0.01322	4.88448	0	12.5754	13	2	1313.14	2625.28	0.703182	123.505	66585	66585	MS2	0/0	250516_Fraction_1.raw
	High	iESELSNIcDGILk	Unambiguous	1	1	P46266	N-Term(TMT6plex); C9(Carbamidomethyl); K14(TMT6plex)	CID	1	0	1	1	117887	Unique	Used	15789.1			29780	40827.5	5605.78	14837.5	12976.5	0	0.003767	4.82353	0	37.2242	11	2	1025.07	2049.13	0.778006	128.334	69275	69275	MS2	0/0	250516_Fraction_1.raw
	High	yEEMVEFMEk	Unambiguous	5	2	P42644;P46266	N-Term(TMT6plex); K10(TMT6plex)	CID	1	0	1	1	117561	Not Unique	Not Used	20326.6	2605.18		20376.3	24585.2	10547.2	7789.81	22955.8	0	0.01114	4.47287	0	8.15683	5	2	896.95	1792.89	1.12902	127.116	68586	68586	MS2	0/0	250516_Fraction_1.raw
	High	dNLTLWTSDMQDDGADEIk	Unambiguous	1	1	P46266	N-Term(TMT6plex); K19(TMT6plex)	CID	1	0	1	1	116597	Unique	Used	23309.4		2984.23	21780.1	40306.9	16691.1	13043.1	23743.1	0	0.002015	4.42136	0	76.5678	10	3	875.763	2625.27	-0.417894	123.466	66563	66563	MS2	0/0	250516_Fraction_1.raw
	High	dNLTLWTSDmQDDGADEIk	Unambiguous	1	1	P46266	N-Term(TMT6plex); M10(Oxidation); K19(TMT6plex)	CID	1	0	1	1	113785	Unique	Used	21558.4	13212.7	6877.69	36589	100157	35159.1	20246.5	51796.7	0	0.0009594	4.28503	0	37.9006	4	3	881.096	2641.27	1.27876	112.971	60630	60630	MS2	0/0	250516_Fraction_1.raw
	High	yEEMVEFMEk	Unambiguous	5	2	P42644;P46266	N-Term(TMT6plex); K10(TMT6plex)	CID	1	0	1	1	117514	Not Unique	Not Used	159254	30952.7	24302.8	150352	283457	125614	109549	238311	0	0.007047	4.13911	0	0	2	3	598.302	1792.89	0.27045	126.945	68492	68492	MS2	0/0	250516_Fraction_1.raw
	High	eENVYMAk	Unambiguous	4	2	P42644;P46266	N-Term(TMT6plex); K8(TMT6plex)	CID	1	0	1	1	101290	Not Unique	Not Used	99551.9	22254.3	16146.8	92674.2	176206	84347.8	51537.9	114364	0	0.05284	3.9551	0	12.263	3	2	721.392	1441.78	-0.080959	67.2878	34267	34267	MS2	0/0	250516_Fraction_1.raw
	High	dNLTLWTSDmQDDGADEIk	Unambiguous	1	1	P46266	N-Term(TMT6plex); M10(Oxidation); K19(TMT6plex)	CID	1	0	1	1	113752	No Quan Values	Not Used					1665.83				0	0.01933	3.81298	0	0	35	2	1321.14	2641.27	-0.426156	112.886	60583	60583	MS2	0/0	250516_Fraction_1.raw
	High	yEEmVEFmEk	Unambiguous	5	2	P42644;P46266	N-Term(TMT6plex); M4(Oxidation); M8(Oxidation); K10(TMT6plex)	CID	1	0	1	1	105944	Not Unique	Not Used	37898.1	28652.7	7443.29	61926.2	94287	51230.8	16714	76010.4	0	0.01663	3.79411	0	49.5174	6	3	608.966	1824.88	1.3569	84.3301	44107	44107	MS2	0/0	250516_Fraction_1.raw
	High	yEEMVEFmEk	Unambiguous	5	2	P42644;P46266	N-Term(TMT6plex); M8(Oxidation); K10(TMT6plex)	CID	1	0	1	1	110432	Not Unique	Not Used	122397	45297.3	26151.2	91914.2	219065	118872	52802.4	179120	0	0.07335	3.76739	0	50.3232	4	3	603.633	1808.89	0.211124	100.649	53564	53564	MS2	0/0	250516_Fraction_1.raw
	High	yEEMVEFMEk	Unambiguous	5	2	P42644;P46266	N-Term(TMT6plex); K10(TMT6plex)	CID	1	0	1	1	117315	Not Unique	Not Used	42018.2	10513.2	10468.4	38169.5	66469.8	33065	24686	51390.1	0	0.03158	3.46478	0	47.0759	15	3	598.302	1792.89	1.08748	126.194	68079	68079	MS2	0/0	250516_Fraction_1.raw
	High	eENVYMAk	Unambiguous	4	2	P42644;P46266	N-Term(TMT6plex); K8(TMT6plex)	CID	1	0	1	1	101484	Not Unique	Not Used	57230.7	14690.9	9747.59	74466.4	94952.2	46801.5	37937.7	80572.1	0	0.0766	3.39801	0	7.39487	2	2	721.392	1441.78	0.596374	68.0066	34676	34676	MS2	0/0	250516_Fraction_1.raw
	High	yEEMVEFmEk	Unambiguous	5	2	P42644;P46266	N-Term(TMT6plex); M8(Oxidation); K10(TMT6plex)	CID	1	0	1	1	110439	Not Unique	Not Used	17856.6	6726.76		12371.2	35076.8	21688.2		30511.4	0	0.02319	3.38978	0	0	6	2	904.947	1808.89	0.758427	100.688	53589	53589	MS2	0/0	250516_Fraction_1.raw
	High	yEEMVEFMEk	Unambiguous	5	2	P42644;P46266	N-Term(TMT6plex); K10(TMT6plex)	CID	1	0	1	1	117497	Not Unique	Not Used	57956.6	13146	16671	47979.5	73965.8	54567.5	35380.7	85721	0	0.02036	3.33253	0	30.9743	2	2	896.949	1792.89	0.311993	126.862	68448	68448	MS2	0/0	250516_Fraction_1.raw
	High	nLLSVAYk	Unambiguous	16	3	P42644;P46266;Q96451	N-Term(TMT6plex); K8(TMT6plex)	CID	1	0	1	1	154474	Not Unique	Not Used	3015.14	1920.15	1161.62	4057.55	6809.73	4116.59	2255.06	6196.78	0	0.07724	3.0906	0	3.6558	7	2	683.43	1365.85	0.981812	133.87	38309	38309	MS2	0/0	250516_Fraction_3.raw
	High	iESELSNIcDGILk	Unambiguous	1	1	P46266	N-Term(TMT6plex); C9(Carbamidomethyl); K14(TMT6plex)	CID	1	0	1	1	117862	Unique	Used	64182	16000	12058.4	98608.3	140214	42958.6	58103.7	65512.8	0	0.01827	2.97654	0	8.08297	6	3	683.715	2049.13	-0.598707	128.273	69241	69241	MS2	0/0	250516_Fraction_1.raw
	High	dSTLIMQLLR	Unambiguous	22	6	P42644;P46266;Q9C5W6;Q96451;P93212;Q41246	N-Term(TMT6plex)	CID	1	0	1	1	138822	Not Unique	Not Used	65354.8	37505.6	42463.7	197656	160961	87428.7	48391.4	106429	0	0.03932	2.7985	0	0	31	2	709.916	1418.82	0.765049	134.682	44126	44126	MS2	0/0	250516_Fraction_2.raw
	High	yEEmVEFMEk	Unambiguous	5	2	P42644;P46266	N-Term(TMT6plex); M4(Oxidation); K10(TMT6plex)	CID	1	0	1	1	109720	Not Unique	Not Used	116997	38655.6	26030.2	133347	252398	146900	61398.2	230767	0.004596	0.1288	2.78446	0	12.5858	4	3	603.635	1808.89	2.23563	98.0478	52062	52062	MS2	0/0	250516_Fraction_1.raw
	High	nLLSVAYk	Unambiguous	16	3	P42644;P46266;Q96451	N-Term(TMT6plex); K8(TMT6plex)	CID	1	0	1	1	167683	No Quan Values	Not Used				1064.44	1510.98	1294.65		1608.73	0.004596	0.1047	2.73345	0	19.1497	120	2	683.43	1365.85	0.981812	120.886	33522	33522	MS2	0/0	250516_Fraction_4.raw
	High	nLLSVAYk	Unambiguous	16	3	P42644;P46266;Q96451	N-Term(TMT6plex); K8(TMT6plex)	CID	1	0	1	1	169230	Not Unique	Not Used	9630.3	2841.3	3361.72	10001.8	15105.4	10203.4	3850.84	10449	0.004596	0.1024	2.68012	0	18.0973	34	2	683.43	1365.85	1.07118	132.322	37360	37360	MS2	0/0	250516_Fraction_4.raw
	High	nLLSVAYk	Unambiguous	16	3	P42644;P46266;Q96451	N-Term(TMT6plex); K8(TMT6plex)	CID	1	0	1	1	155611	Not Unique	Not Used	6301.01	2148.84	2013.3	7331.68	8522.8	5365.16	3643.52	8062.04	0.004596	0.1245	2.28286	0	24.3942	54	2	683.429	1365.85	0.713693	139.676	40797	40797	MS2	0/0	250516_Fraction_3.raw
	Medium	yEEmVEFMEk	Unambiguous	5	2	P42644;P46266	N-Term(TMT6plex); M4(Oxidation); K10(TMT6plex)	CID	1	0	1	1	109912	Not Unique	Not Used	9682.42	5252.44	1900.73	6357.15	18280.5	10942.3	4102.18	13152	0.01561	0.1698	3.10671	0	18.9916	9	2	904.947	1808.89	1.02836	98.7331	52457	52457	MS2	0/0	250516_Fraction_1.raw
	Medium	eENVYmAk	Unambiguous	4	2	P42644;P46266	N-Term(TMT6plex); M6(Oxidation); K8(TMT6plex)	CID	1	0	1	1	96476	Not Unique	Not Used	5092.88	7622.26		11723.5	17993.8	12990.6		16472.7	0.01773	0.1956	1.82867	0	27.3276	7	2	729.39	1457.77	1.48216	49.4543	24165	24165	MS2	0/0	250516_Fraction_1.raw
	Medium	iISSIEQk	Selected	12	4	P42644;P46266;P93212;Q41246	N-Term(TMT6plex); K8(TMT6plex)	CID	0.04	0	1	1	167192	No Quan Values	Not Used									0.01773	0.2038	1.50448	0	62.5507	120	2	688.431	1375.86	-0.353875	114.485	31848	31848	MS2	0/0	250516_Fraction_4.raw
	Medium	yEEmVEFmEk	Unambiguous	5	2	P42644;P46266	N-Term(TMT6plex); M4(Oxidation); M8(Oxidation); K10(TMT6plex)	CID	1	0	1	1	105883	Not Unique	Not Used	15151.9	11380.2	6445.76	18634.4	36468.2	19976.8	4122.82	32253.9	0.0183	0.2053	2.41299	0	0	8	2	912.944	1824.88	0.394329	84.108	43977	43977	MS2	0/0	250516_Fraction_1.raw
	Medium	yEEmVEFMEk	Unambiguous	5	2	P42644;P46266	N-Term(TMT6plex); M4(Oxidation); K10(TMT6plex)	CID	1	0	1	1	109722	Not Unique	Not Used	12378		6107.49	33201.7	28262.9	16030.4	3348.51	29018.8	0.02363	0.2346	2.57383	0	33.7808	4	2	904.947	1808.89	0.421009	98.0417	52058	52058	MS2	0/0	250516_Fraction_1.raw
	Medium	dNLTLWTSDMQDDGADEIk	Unambiguous	1	1	P46266	N-Term(TMT6plex); K19(TMT6plex)	CID	1	0	1	1	116815	Unique	Used	3493.92				1351.14	2946.21	1512.85		0.03274	0.2906	2.46475	0	77.1911	7	3	875.763	2625.27	-0.836377	124.327	67038	67038	MS2	0/0	250516_Fraction_1.raw
	Medium	dNLTLWTSDmQDDGADEIk	Unambiguous	1	1	P46266	N-Term(TMT6plex); M10(Oxidation); K19(TMT6plex)	CID	1	0	1	1	114050	Unique	Used	3555.95	8997.56		5323.88	8865.87	5150.93	1725.99	6287.69	0.04866	0.338	3.22459	0	12.5862	10	3	881.097	2641.28	2.73458	113.974	61207	61207	MS2	0/0	250516_Fraction_1.raw
P20649	P20649	83.3548	13.7	4	3	11	21	0.374859	3	66.2973	1.52784	4	117.116	1.47941	2	2.87224	4	41.1206	2.62622	4	33.2095	949	104.158	6.69775
	Confidence Level	Sequence	PSM Ambiguity	# Proteins	# Protein Groups	Protein Group Accessions	Modifications	Activation Type	ΔScore	ΔCn	Rank	Search Engine Rank	QuanResultID	Quan Info	Quan Usage	AT2	AT3	AT4	AT5	AT8	ROW1	ROW1-2	ROW2	q-Value	PEP	XCorr	# Missed Cleavages	Isolation Interference [%]	Ion Inject Time [ms]	Charge	m/z [Da]	MH+ [Da]	ΔM [ppm]	RT [min]	First Scan	Last Scan	MS Order	Ions Matched	Spectrum File
	High	mTAIEEMAGMDVLcSDk	Unambiguous	15	5	Q9SU58;P20649;P20431;Q7XPY2;Q08436	N-Term(TMT6plex); C14(Carbamidomethyl); K17(TMT6plex)	CID	1	0	1	1	118442	No Quan Values	Not Used			1733.84	22250.8	4567.8	4325.49		5480.58	0	9.451e-05	5.94537	0	3.45737	7	2	1180.08	2359.15	2.37342	130.414	70458	70458	MS2	0/0	250516_Fraction_1.raw
	High	tALTYIDSDGNWHR	Unambiguous	1	1	P20649	N-Term(TMT6plex)	CID	1	0	1	1	106135	Unique	Used	139118	208146	233091	269016	186248	239440		419738	0	0.0002796	5.51542	0	18.4997	1	3	626.65	1877.94	0.50246	84.9989	44489	44489	MS2	0/0	250516_Fraction_1.raw
	High	kADIGIAVADATDAAR	Unambiguous	9	5	Q43128;Q9SU58;P20649;P20431;Q7XPY2	N-Term(TMT6plex); K1(TMT6plex)	CID	1	0	1	1	108525	Not Unique	Not Used	393713	366886	521215	1.53527e+06	589323	696910	154012	1.13438e+06	0	5.806e-05	5.48411	1	15.1859	1	3	672.722	2016.15	1.1537	93.6854	49526	49526	MS2	0/0	250516_Fraction_1.raw
	High	mTAIEEMAGMDVLcSDk	Unambiguous	15	5	Q9SU58;P20649;P20431;Q7XPY2;Q08436	N-Term(TMT6plex); C14(Carbamidomethyl); K17(TMT6plex)	CID	1	0	1	1	118417	Not Unique	Not Used	51535.1	53574.3	73483	247738	112777	82999.8	24966.1	178122	0	4.786e-05	5.36757	0	5.3918	4	3	787.054	2359.15	2.67817	130.31	70400	70400	MS2	0/0	250516_Fraction_1.raw
	High	mTAIEEMAGMDVLcSDk	Unambiguous	15	5	Q9SU58;P20649;P20431;Q7XPY2;Q08436	N-Term(TMT6plex); M1(Oxidation); C14(Carbamidomethyl); K17(TMT6plex)	CID	1	0	1	1	116497	Not Unique	Not Used	5083.84	11505.5	5504.96	28659.1	15451.1	16236.3		19628.1	0	0.0007589	4.90638	0	21.6214	5	3	792.384	2375.14	0.535285	123.083	66349	66349	MS2	0/0	250516_Fraction_1.raw
	High	vDQSALTGESLPVTk	Unambiguous	2	1	P20649	N-Term(TMT6plex); K15(TMT6plex)	CID	1	0	1	1	109536	Unique	Used	4143.63	6464.8	1553.28	191449		11653.3		9472.17	0	0.002995	4.79348	0	0	10	2	1002.08	2003.14	0.0911039	97.3856	51678	51678	MS2	0/0	250516_Fraction_1.raw
	High	kADIGIAVADATDAAR	Unambiguous	9	5	Q43128;Q9SU58;P20649;P20431;Q7XPY2	N-Term(TMT6plex); K1(TMT6plex)	CID	1	0	1	1	108527	Not Unique	Not Used	24290.5	26132.9	34563.5	92665.9	35197.9	37330.1	7833.89	63834.2	0	4.52e-05	4.49571	1	0	6	2	1008.58	2016.15	0.857642	93.7246	49548	49548	MS2	0/0	250516_Fraction_1.raw
	High	mTAIEEMAGmDVLcSDk	Unambiguous	15	5	Q9SU58;P20649;P20431;Q7XPY2;Q08436	N-Term(TMT6plex); M10(Oxidation); C14(Carbamidomethyl); K17(TMT6plex)	CID	1	0	1	1	116936	Not Unique	Not Used	23148.8	27030	24599	56814.3	38054.3	32622.3		60843.8	0	0.0004296	4.44539	0	30.601	5	3	792.383	2375.13	-1.00657	124.745	67271	67271	MS2	0/0	250516_Fraction_1.raw
	High	aDIGIAVADATDAAR	Unambiguous	10	5	Q43128;Q9SU58;P20649;P20431;Q7XPY2	N-Term(TMT6plex)	CID	1	0	1	1	110943	Not Unique	Not Used	49849.3	59952.8	60236.4	190576	77067.3	91173.7	14360.6	155334	0	0.0003786	4.22346	0	48.2511	8	3	553.636	1658.89	1.12498	102.493	54636	54636	MS2	0/0	250516_Fraction_1.raw
	High	mTAIEEmAGMDVLcSDk	Unambiguous	15	5	Q9SU58;P20649;P20431;Q7XPY2;Q08436	N-Term(TMT6plex); M7(Oxidation); C14(Carbamidomethyl); K17(TMT6plex)	CID	1	0	1	1	115399	Not Unique	Not Used	3907.32	5887.04	5162.01	14483.2	4255.46	6752.29		14016.1	0	0.0007874	4.22311	0	24.8144	14	3	792.386	2375.14	2.77096	118.963	64041	64041	MS2	0/0	250516_Fraction_1.raw
	High	aDIGIAVADATDAAR	Unambiguous	10	5	Q43128;Q9SU58;P20649;P20431;Q7XPY2	N-Term(TMT6plex)	CID	1	0	1	1	110933	Not Unique	Not Used	21638.6	19658.5	20135.7	89500.5	40299.7	34232.3	7801.02	64003.8	0	0.000426	3.97771	0	27.6317	3	2	829.95	1658.89	0.581197	102.457	54615	54615	MS2	0/0	250516_Fraction_1.raw
	High	eLSEIAEQAk	Unambiguous	4	2	P20649;Q7XPY2	N-Term(TMT6plex); K10(TMT6plex)	CID	1	0	1	1	106676	Not Unique	Not Used	17928.5	29276.4	16534.6	787416	58974.7	47881.6		39785.3	0	0.01302	3.74362	0	21.5899	2	2	788.454	1575.9	0.772298	86.9631	45631	45631	MS2	0/0	250516_Fraction_1.raw
	High	mTAIEEMAGMDVLcSDk	Unambiguous	15	5	Q9SU58;P20649;P20431;Q7XPY2;Q08436	N-Term(TMT6plex); M1(Oxidation); C14(Carbamidomethyl); K17(TMT6plex)	CID	1	0	1	1	116520	No Quan Values	Not Used				1780.67				1976.42	0	0.008454	3.70051	0	13.6702	22	2	1188.07	2375.14	-0.0243991	123.199	66416	66416	MS2	0/0	250516_Fraction_1.raw
	High	eLSEIAEQAk	Unambiguous	4	2	P20649;Q7XPY2	N-Term(TMT6plex); K10(TMT6plex)	CID	1	0	1	1	106694	Not Unique	Not Used	46042.8	64301.6	19991.9	1788606		113077	19801.3	60822.1	0	0.05063	3.10236	0	2.30726	2	3	525.972	1575.9	0.647574	87.0341	45671	45671	MS2	0/0	250516_Fraction_1.raw
	High	aDGFAGVFPEHk	Unambiguous	15	5	Q9SU58;P20649;P20431;Q08436;Q7XPY2	N-Term(TMT6plex); K12(TMT6plex)	CID	1	0	1	1	107710	Not Unique	Not Used	289333	417221	451288	436623	235752	225482	31670.7	615679	0	0.006566	2.87252	0	1.56639	0	3	578.32	1732.94	1.06275	90.7132	47814	47814	MS2	0/0	250516_Fraction_1.raw
	High	tALTYIDSDGNWHR	Unambiguous	1	1	P20649	N-Term(TMT6plex)	CID	1	0	1	1	106131	Unique	Used	34789.3	10602.4	8679.71	40923.6	56873.8	102051	27885.7	67849.2	0	0.007002	2.75314	0	9.67345	9	2	939.476	1877.95	5.96979	85.0081	44496	44496	MS2	0/0	250516_Fraction_1.raw
	High	lGDIIPADAR	Unambiguous	10	4	Q43128;P20649;P20431;Q08436	N-Term(TMT6plex)	CID	1	0	1	1	108972	Not Unique	Not Used	927151	642930	466498	1.15292e+06	703681	617132	78638.2	699142	0	0.07491	2.41305	0	9.05418	1	2	635.372	1269.74	0.972797	95.3086	50467	50467	MS2	0/0	250516_Fraction_1.raw
	High	lSQQGAITk	Unambiguous	11	5	Q43128;Q9SU58;P20649;P20431;Q7XPY2	N-Term(TMT6plex); K9(TMT6plex)	CID	1	0	1	1	138394	Not Unique	Not Used	9516.67	4343.62	6284.4	49024.2	12124.1	11247.9	5588.89	13798.6	0	0.05308	2.3588	0	32.6781	20	2	702.435	1403.86	0.92437	133.022	43220	43220	MS2	0/0	250516_Fraction_2.raw
	Medium	nETVDLEk	Unambiguous	3	1	P20649	N-Term(TMT6plex); K8(TMT6plex)	CID	1	0	1	1	101233	Unique	Used	2251.22	11798.5		289448		16051.7	2644.16	11652.5	0.01561	0.172	2.87865	0	9.94985	6	2	703.401	1405.8	0.829597	67.0846	34155	34155	MS2	0/0	250516_Fraction_1.raw
	Medium	vENQDAIDAAMVGMLADPk	Unambiguous	3	2	P20649;P20431	N-Term(TMT6plex); K19(TMT6plex)	CID	1	0	1	1	118496	Not Unique	Not Used	12174.3	13380.1	15010.9	210643	12724	32502	5679.04	13616.7	0.01684	0.1873	3.3231	0	0	6	3	816.102	2446.29	7.27589	130.625	70580	70580	MS2	0/0	250516_Fraction_1.raw
	Medium	vDQSALTGESLPVTk	Unambiguous	2	1	P20649	N-Term(TMT6plex); K15(TMT6plex)	CID	1	0	1	1	109533	No Quan Values	Not Used				329779	6719.6	42634.1		8933.41	0.03509	0.2974	2.83138	0	0	3	3	668.387	2003.15	1.79069	97.3805	51675	51675	MS2	0/0	250516_Fraction_1.raw
Q9SU58	Q9SU58	70.7881	12.08	6	2	10	19	1.04859	1					1.38011	1	2.78947	1					960	105.65	6.52197
	Confidence Level	Sequence	PSM Ambiguity	# Proteins	# Protein Groups	Protein Group Accessions	Modifications	Activation Type	ΔScore	ΔCn	Rank	Search Engine Rank	QuanResultID	Quan Info	Quan Usage	AT2	AT3	AT4	AT5	AT8	ROW1	ROW1-2	ROW2	q-Value	PEP	XCorr	# Missed Cleavages	Isolation Interference [%]	Ion Inject Time [ms]	Charge	m/z [Da]	MH+ [Da]	ΔM [ppm]	RT [min]	First Scan	Last Scan	MS Order	Ions Matched	Spectrum File
	High	mTAIEEMAGMDVLcSDk	Unambiguous	15	5	Q9SU58;P20649;P20431;Q7XPY2;Q08436	N-Term(TMT6plex); C14(Carbamidomethyl); K17(TMT6plex)	CID	1	0	1	1	118442	No Quan Values	Not Used			1733.84	22250.8	4567.8	4325.49		5480.58	0	9.451e-05	5.94537	0	3.45737	7	2	1180.08	2359.15	2.37342	130.414	70458	70458	MS2	0/0	250516_Fraction_1.raw
	High	kADIGIAVADATDAAR	Unambiguous	9	5	Q43128;Q9SU58;P20649;P20431;Q7XPY2	N-Term(TMT6plex); K1(TMT6plex)	CID	1	0	1	1	108525	Not Unique	Not Used	393713	366886	521215	1.53527e+06	589323	696910	154012	1.13438e+06	0	5.806e-05	5.48411	1	15.1859	1	3	672.722	2016.15	1.1537	93.6854	49526	49526	MS2	0/0	250516_Fraction_1.raw
	High	mTAIEEMAGMDVLcSDk	Unambiguous	15	5	Q9SU58;P20649;P20431;Q7XPY2;Q08436	N-Term(TMT6plex); C14(Carbamidomethyl); K17(TMT6plex)	CID	1	0	1	1	118417	Not Unique	Not Used	51535.1	53574.3	73483	247738	112777	82999.8	24966.1	178122	0	4.786e-05	5.36757	0	5.3918	4	3	787.054	2359.15	2.67817	130.31	70400	70400	MS2	0/0	250516_Fraction_1.raw
	High	iDQSALTGESLPVTk	Unambiguous	7	3	Q9SU58;Q08436;Q7XPY2	N-Term(TMT6plex); K15(TMT6plex)	CID	1	0	1	1	110918	Not Unique	Not Used	13414.9	16278.2	14214.9	37695.7	21476.6	22997.3	6826.77	48227.2	0	0.000617	5.20203	0	13.3881	12	2	1009.08	2017.16	-1.49534	102.429	54599	54599	MS2	0/0	250516_Fraction_1.raw
	High	mTAIEEMAGMDVLcSDk	Unambiguous	15	5	Q9SU58;P20649;P20431;Q7XPY2;Q08436	N-Term(TMT6plex); M1(Oxidation); C14(Carbamidomethyl); K17(TMT6plex)	CID	1	0	1	1	116497	Not Unique	Not Used	5083.84	11505.5	5504.96	28659.1	15451.1	16236.3		19628.1	0	0.0007589	4.90638	0	21.6214	5	3	792.384	2375.14	0.535285	123.083	66349	66349	MS2	0/0	250516_Fraction_1.raw
	High	kADIGIAVADATDAAR	Unambiguous	9	5	Q43128;Q9SU58;P20649;P20431;Q7XPY2	N-Term(TMT6plex); K1(TMT6plex)	CID	1	0	1	1	108527	Not Unique	Not Used	24290.5	26132.9	34563.5	92665.9	35197.9	37330.1	7833.89	63834.2	0	4.52e-05	4.49571	1	0	6	2	1008.58	2016.15	0.857642	93.7246	49548	49548	MS2	0/0	250516_Fraction_1.raw
	High	mTAIEEMAGmDVLcSDk	Unambiguous	15	5	Q9SU58;P20649;P20431;Q7XPY2;Q08436	N-Term(TMT6plex); M10(Oxidation); C14(Carbamidomethyl); K17(TMT6plex)	CID	1	0	1	1	116936	Not Unique	Not Used	23148.8	27030	24599	56814.3	38054.3	32622.3		60843.8	0	0.0004296	4.44539	0	30.601	5	3	792.383	2375.13	-1.00657	124.745	67271	67271	MS2	0/0	250516_Fraction_1.raw
	High	aDIGIAVADATDAAR	Unambiguous	10	5	Q43128;Q9SU58;P20649;P20431;Q7XPY2	N-Term(TMT6plex)	CID	1	0	1	1	110943	Not Unique	Not Used	49849.3	59952.8	60236.4	190576	77067.3	91173.7	14360.6	155334	0	0.0003786	4.22346	0	48.2511	8	3	553.636	1658.89	1.12498	102.493	54636	54636	MS2	0/0	250516_Fraction_1.raw
	High	mTAIEEmAGMDVLcSDk	Unambiguous	15	5	Q9SU58;P20649;P20431;Q7XPY2;Q08436	N-Term(TMT6plex); M7(Oxidation); C14(Carbamidomethyl); K17(TMT6plex)	CID	1	0	1	1	115399	Not Unique	Not Used	3907.32	5887.04	5162.01	14483.2	4255.46	6752.29		14016.1	0	0.0007874	4.22311	0	24.8144	14	3	792.386	2375.14	2.77096	118.963	64041	64041	MS2	0/0	250516_Fraction_1.raw
	High	aDIGIAVADATDAAR	Unambiguous	10	5	Q43128;Q9SU58;P20649;P20431;Q7XPY2	N-Term(TMT6plex)	CID	1	0	1	1	110933	Not Unique	Not Used	21638.6	19658.5	20135.7	89500.5	40299.7	34232.3	7801.02	64003.8	0	0.000426	3.97771	0	27.6317	3	2	829.95	1658.89	0.581197	102.457	54615	54615	MS2	0/0	250516_Fraction_1.raw
	High	hIcGMTGDGVNDAPALk	Unambiguous	10	3	Q9SU58;P20431;Q08436	N-Term(TMT6plex); C3(Carbamidomethyl); K17(TMT6plex)	CID	1	0	1	1	104901	Not Unique	Not Used	14641.1	23464.7	25388	647905		39122.5	12869.9	27693.5	0	0.0002884	3.82902	0	0	4	3	738.72	2214.15	1.86508	80.5274	41892	41892	MS2	0/0	250516_Fraction_1.raw
	High	mTAIEEMAGMDVLcSDk	Unambiguous	15	5	Q9SU58;P20649;P20431;Q7XPY2;Q08436	N-Term(TMT6plex); M1(Oxidation); C14(Carbamidomethyl); K17(TMT6plex)	CID	1	0	1	1	116520	No Quan Values	Not Used				1780.67				1976.42	0	0.008454	3.70051	0	13.6702	22	2	1188.07	2375.14	-0.0243991	123.199	66416	66416	MS2	0/0	250516_Fraction_1.raw
	High	aDGFAGVFPEHk	Unambiguous	15	5	Q9SU58;P20649;P20431;Q08436;Q7XPY2	N-Term(TMT6plex); K12(TMT6plex)	CID	1	0	1	1	107710	Not Unique	Not Used	289333	417221	451288	436623	235752	225482	31670.7	615679	0	0.006566	2.87252	0	1.56639	0	3	578.32	1732.94	1.06275	90.7132	47814	47814	MS2	0/0	250516_Fraction_1.raw
	High	sLAVAYQDVPEGR	Unambiguous	1	1	Q9SU58	N-Term(TMT6plex)	CID	1	0	1	1	106639	No Quan Values	Not Used				56153.6		5964.8			0	0.04597	2.64091	0	37.2094	2	2	817.442	1633.88	1.3694	86.8345	45556	45556	MS2	0/0	250516_Fraction_1.raw
	High	lSQQGAITk	Unambiguous	11	5	Q43128;Q9SU58;P20649;P20431;Q7XPY2	N-Term(TMT6plex); K9(TMT6plex)	CID	1	0	1	1	138394	Not Unique	Not Used	9516.67	4343.62	6284.4	49024.2	12124.1	11247.9	5588.89	13798.6	0	0.05308	2.3588	0	32.6781	20	2	702.435	1403.86	0.92437	133.022	43220	43220	MS2	0/0	250516_Fraction_2.raw
	High	iDQSALTGESLPVTk	Unambiguous	7	3	Q9SU58;Q08436;Q7XPY2	N-Term(TMT6plex); K15(TMT6plex)	CID	1	0	1	1	110922	Not Unique	Not Used	33187.7	26600.3	40222.5	81750.7	36482.5	34999.4	7517.74	78135.6	0.007411	0.1421	2.63567	0	22.4338	5	3	673.058	2017.16	0.404249	102.43	54600	54600	MS2	0/0	250516_Fraction_1.raw
	Medium	gHVESVVR	Unambiguous	2	1	Q9SU58	N-Term(TMT6plex)	CID	1	0	1	1	87875	Unique	Used	15680.2		16442.2	34579.1	21640.4	43739.6	11708.1		0.01561	0.1791	2.35292	0	15.674	5	2	556.325	1111.64	1.18466	16.6401	6046	6046	MS2	0/0	250516_Fraction_1.raw
	Medium	aWDLVIEQR	Unambiguous	5	2	Q9SU58;Q08436	N-Term(TMT6plex)	CID	1	0	1	1	111859	Not Unique	Not Used	34386.3	48250.7	35004.3	207903	36008.6	75541.7	20964.3	44428.2	0.01955	0.2096	2.12692	0	64.0962	3	2	679.886	1358.76	1.14123	105.862	56581	56581	MS2	0/0	250516_Fraction_1.raw
	Medium	iDQSALTGESLPVTk	Unambiguous	7	3	Q9SU58;Q08436;Q7XPY2	N-Term(TMT6plex); K15(TMT6plex)	CID	1	0	1	1	138363	No Quan Values	Not Used				9462.65	1576.64			2954.01	0.02238	0.2214	1.80455	0	34.0855	6	3	673.058	2017.16	0.0411532	132.892	43146	43146	MS2	0/0	250516_Fraction_2.raw
P53492	P53492	70.4971	25.73	5	4	7	19	0.954894	5	100.018	1.42153	4	13.6046	1.38298	5	1.6976	6	66.2967	2.6554	6	74.5829	377	41.709	5.49072
	Confidence Level	Sequence	PSM Ambiguity	# Proteins	# Protein Groups	Protein Group Accessions	Modifications	Activation Type	ΔScore	ΔCn	Rank	Search Engine Rank	QuanResultID	Quan Info	Quan Usage	AT2	AT3	AT4	AT5	AT8	ROW1	ROW1-2	ROW2	q-Value	PEP	XCorr	# Missed Cleavages	Isolation Interference [%]	Ion Inject Time [ms]	Charge	m/z [Da]	MH+ [Da]	ΔM [ppm]	RT [min]	First Scan	Last Scan	MS Order	Ions Matched	Spectrum File
	High	lAYVALDYEQELETAk	Unambiguous	3	1	P53492	N-Term(TMT6plex); K16(TMT6plex)	CID	1	0	1	1	118525	Unique	Used	2921.9	4269.21		70451.3	4040.92	6148.63		8119.44	0	1.699e-05	6.27897	0	21.4459	13	2	1157.63	2314.26	-0.196694	130.734	70643	70643	MS2	0/0	250516_Fraction_1.raw
	High	vAPEEHPVLLTEAPLNPk	Unambiguous	21	3	A2BDB0;P53492;O81221	N-Term(TMT6plex); K18(TMT6plex)	CID	1	0	1	2	109479	Redundant	Not Used	107251	186360	68583.4	3.13798e+06	166984	380472	84929.4	401990	0	0.001019	5.31538	0	0.874144	0	3	804.802	2412.39	0.90613	97.1638	51547	51547	MS2	0/0	250516_Fraction_1.raw
	High	yPIEHGIVSNWDDMEk	Unambiguous	12	1	P53492	N-Term(TMT6plex); K16(TMT6plex)	CID	1	0	1	1	112394	Unique	Used	48512.7	33238.1	15312	952226		63633.5	13795.7	123099	0	0.0001093	5.18244	0	12.5808	1	3	797.741	2391.21	1.23157	107.809	57695	57695	MS2	0/0	250516_Fraction_1.raw
	High	yPIEHGIVSNWDDmEk	Unambiguous	12	1	P53492	N-Term(TMT6plex); M14(Oxidation); K16(TMT6plex)	CID	1	0	1	1	109320	Unique	Used	10501.6	17434.9	10027.9	234410	24252.8	31095.6	5961.7	43457	0	2.489e-05	4.94285	0	8.30633	3	3	803.073	2407.2	1.4088	96.578	51205	51205	MS2	0/0	250516_Fraction_1.raw
	High	vAPEEHPVLLTEAPLNPk	Unambiguous	21	3	A2BDB0;P53492;O81221	N-Term(TMT6plex); K18(TMT6plex)	CID	1	0	1	1	109477	No Quan Values	Not Used		3592.45		45902.6		4038.55		4430.23	0	0.001437	4.65947	0	17.9353	10	2	1206.7	2412.39	1.34182	97.1665	51550	51550	MS2	0/0	250516_Fraction_1.raw
	High	dAYVGDEAQSk	Unambiguous	14	2	P53492;O81221	N-Term(TMT6plex); K11(TMT6plex)	CID	1	0	1	1	97787	Not Unique	Not Used	57932.2	58954.2	43092.8	1.09733e+06	82369.9	93453.9	27902.7	133909	0	0.00342	4.47027	0	5.65253	5	2	820.931	1640.86	1.24137	54.2942	26897	26897	MS2	0/0	250516_Fraction_1.raw
	High	nYELPDGQVITIGAER	Unambiguous	2	1	P53492	N-Term(TMT6plex)	CID	1	0	1	1	113204	Unique	Used	1958.82		4754.01	99726.6	8287.22	11609.1		11524.5	0	0.003336	4.2447	0	7.41461	5	2	1002.53	2004.06	0.229087	110.825	59409	59409	MS2	0/0	250516_Fraction_1.raw
	High	nYELPDGQVITIGAER	Unambiguous	2	1	P53492	N-Term(TMT6plex)	CID	1	0	1	1	111822	Unique	Used	4658.49	6442.75	7800.29	90071.6	4768.9	6379.69	1239.24	6711.82	0	0.005774	4.05465	0	17.9926	7	2	1002.53	2004.06	1.14276	105.739	56510	56510	MS2	0/0	250516_Fraction_1.raw
	High	dAYVGDEAQSk	Unambiguous	14	2	P53492;O81221	N-Term(TMT6plex); K11(TMT6plex)	CID	1	0	1	1	97973	Not Unique	Not Used	19309.5	28790.6	17857.1	599978	28264.5	56739.1	19138.2	87816.5	0	0.00332	4.02456	0	6.51884	3	2	820.931	1640.85	0.943793	54.9892	27285	27285	MS2	0/0	250516_Fraction_1.raw
	High	yPIEHGIVSNWDDMEk	Unambiguous	12	1	P53492	N-Term(TMT6plex); K16(TMT6plex)	CID	1	0	1	1	112349	No Quan Values	Not Used				4511.15					0	0.04706	3.61922	0	44.8758	13	2	1196.11	2391.21	1.1351	107.684	57625	57625	MS2	0/0	250516_Fraction_1.raw
	High	dAYVGDEAQSk	Unambiguous	14	2	P53492;O81221	N-Term(TMT6plex); K11(TMT6plex)	CID	1	0	1	1	98547	Not Unique	Not Used	5010.44			28071.5	2884.58	4690	6645.18	11501.1	0	0.05967	3.50092	0	17.5742	11	2	820.93	1640.85	-0.172123	57.1451	28514	28514	MS2	0/0	250516_Fraction_1.raw
	High	lAYVALDYEQELETAk	Unambiguous	3	1	P53492	N-Term(TMT6plex); K16(TMT6plex)	CID	1	0	1	1	118520	No Quan Values	Not Used				43532.9		5181.51		6877.78	0	0.007009	3.48293	0	0	9	3	772.092	2314.26	0.773315	130.681	70612	70612	MS2	0/0	250516_Fraction_1.raw
	High	dAYVGDEAQSk	Unambiguous	14	2	P53492;O81221	N-Term(TMT6plex); K11(TMT6plex)	CID	1	0	1	1	97991	Not Unique	Not Used	24527.4	26078.8	16659	486715	29431.5	60736.2	13529.4	61914.1	0	0.03181	3.44009	0	16.2419	4	3	547.623	1640.85	0.154458	55.094	27343	27343	MS2	0/0	250516_Fraction_1.raw
	High	dAYVGDEAQSk	Unambiguous	14	2	P53492;O81221	N-Term(TMT6plex); K11(TMT6plex)	CID	1	0	1	1	97804	Not Unique	Not Used	147461	105409	116120	3004091		259949	61961.8	442744	0	0.006376	3.14104	0	9.51024	2	3	547.623	1640.85	0.824007	54.364	26937	26937	MS2	0/0	250516_Fraction_1.raw
	High	nYELPDGQVITIGAER	Unambiguous	2	1	P53492	N-Term(TMT6plex)	CID	1	0	1	1	113125	Unique	Used	25953.4		16674	385107	33558.1	23012.4		43790.3	0	0.05532	3.13021	0	43.9499	1	3	668.692	2004.06	0.648757	110.53	59239	59239	MS2	0/0	250516_Fraction_1.raw
	High	aGFAGDDAPR	Unambiguous	27	3	A2BDB0;P53492;O81221	N-Term(TMT6plex)	CID	1	0	1	1	93996	Not Unique	Not Used	119823	65900.4	36190.7	1.08721e+06	96463	63522		113724	0	0.01884	2.46068	0	44.41	9	2	603.31	1205.61	0.58292	40.115	18943	18943	MS2	0/0	250516_Fraction_1.raw
	High	aGFAGDDAPR	Unambiguous	27	3	A2BDB0;P53492;O81221	N-Term(TMT6plex)	CID	1	0	1	1	94181	Not Unique	Not Used	9886.99	13007.6	6804.11	171482	10268.6	13018.8		19499.1	0	0.0432	2.34774	0	43.2133	3	2	603.31	1205.61	1.49418	40.8029	19330	19330	MS2	0/0	250516_Fraction_1.raw
	High	vAPEEHPVLLTEAPLNPk	Unambiguous	21	3	A2BDB0;P53492;O81221	N-Term(TMT6plex); K18(TMT6plex)	CID	1	0	1	2	109441	Redundant	Not Used	25510.9	22107	18442.4	509231	36442.3	52345	15082.4	63474.2	0.004596	0.1234	2.11554	0	41.6386	2	4	603.853	2412.39	0.369243	97.0469	51481	51481	MS2	0/0	250516_Fraction_1.raw
	Medium	gYmFTTTAER	Unambiguous	2	1	P53492	N-Term(TMT6plex); M3(Oxidation)	CID	1	0	1	1	99082	No Quan Values	Not Used		17720.3	9273.96	151882	20849.6	24077		27199.3	0.01773	0.2034	2.20095	0	14.208	3	2	711.351	1421.69	0.51982	59.0903	29618	29618	MS2	0/0	250516_Fraction_1.raw
Q7XPY2	Q7XPY2	69.8969	9.88	2	1	8	18															951	104.752	6.78564
	Confidence Level	Sequence	PSM Ambiguity	# Proteins	# Protein Groups	Protein Group Accessions	Modifications	Activation Type	ΔScore	ΔCn	Rank	Search Engine Rank	QuanResultID	Quan Info	Quan Usage	AT2	AT3	AT4	AT5	AT8	ROW1	ROW1-2	ROW2	q-Value	PEP	XCorr	# Missed Cleavages	Isolation Interference [%]	Ion Inject Time [ms]	Charge	m/z [Da]	MH+ [Da]	ΔM [ppm]	RT [min]	First Scan	Last Scan	MS Order	Ions Matched	Spectrum File
	High	mTAIEEMAGMDVLcSDk	Unambiguous	15	5	Q9SU58;P20649;P20431;Q7XPY2;Q08436	N-Term(TMT6plex); C14(Carbamidomethyl); K17(TMT6plex)	CID	1	0	1	1	118442	No Quan Values	Not Used			1733.84	22250.8	4567.8	4325.49		5480.58	0	9.451e-05	5.94537	0	3.45737	7	2	1180.08	2359.15	2.37342	130.414	70458	70458	MS2	0/0	250516_Fraction_1.raw
	High	kADIGIAVADATDAAR	Unambiguous	9	5	Q43128;Q9SU58;P20649;P20431;Q7XPY2	N-Term(TMT6plex); K1(TMT6plex)	CID	1	0	1	1	108525	Not Unique	Not Used	393713	366886	521215	1.53527e+06	589323	696910	154012	1.13438e+06	0	5.806e-05	5.48411	1	15.1859	1	3	672.722	2016.15	1.1537	93.6854	49526	49526	MS2	0/0	250516_Fraction_1.raw
	High	mTAIEEMAGMDVLcSDk	Unambiguous	15	5	Q9SU58;P20649;P20431;Q7XPY2;Q08436	N-Term(TMT6plex); C14(Carbamidomethyl); K17(TMT6plex)	CID	1	0	1	1	118417	Not Unique	Not Used	51535.1	53574.3	73483	247738	112777	82999.8	24966.1	178122	0	4.786e-05	5.36757	0	5.3918	4	3	787.054	2359.15	2.67817	130.31	70400	70400	MS2	0/0	250516_Fraction_1.raw
	High	iDQSALTGESLPVTk	Unambiguous	7	3	Q9SU58;Q08436;Q7XPY2	N-Term(TMT6plex); K15(TMT6plex)	CID	1	0	1	1	110918	Not Unique	Not Used	13414.9	16278.2	14214.9	37695.7	21476.6	22997.3	6826.77	48227.2	0	0.000617	5.20203	0	13.3881	12	2	1009.08	2017.16	-1.49534	102.429	54599	54599	MS2	0/0	250516_Fraction_1.raw
	High	mTAIEEMAGMDVLcSDk	Unambiguous	15	5	Q9SU58;P20649;P20431;Q7XPY2;Q08436	N-Term(TMT6plex); M1(Oxidation); C14(Carbamidomethyl); K17(TMT6plex)	CID	1	0	1	1	116497	Not Unique	Not Used	5083.84	11505.5	5504.96	28659.1	15451.1	16236.3		19628.1	0	0.0007589	4.90638	0	21.6214	5	3	792.384	2375.14	0.535285	123.083	66349	66349	MS2	0/0	250516_Fraction_1.raw
	High	kADIGIAVADATDAAR	Unambiguous	9	5	Q43128;Q9SU58;P20649;P20431;Q7XPY2	N-Term(TMT6plex); K1(TMT6plex)	CID	1	0	1	1	108527	Not Unique	Not Used	24290.5	26132.9	34563.5	92665.9	35197.9	37330.1	7833.89	63834.2	0	4.52e-05	4.49571	1	0	6	2	1008.58	2016.15	0.857642	93.7246	49548	49548	MS2	0/0	250516_Fraction_1.raw
	High	mTAIEEMAGmDVLcSDk	Unambiguous	15	5	Q9SU58;P20649;P20431;Q7XPY2;Q08436	N-Term(TMT6plex); M10(Oxidation); C14(Carbamidomethyl); K17(TMT6plex)	CID	1	0	1	1	116936	Not Unique	Not Used	23148.8	27030	24599	56814.3	38054.3	32622.3		60843.8	0	0.0004296	4.44539	0	30.601	5	3	792.383	2375.13	-1.00657	124.745	67271	67271	MS2	0/0	250516_Fraction_1.raw
	High	aDIGIAVADATDAAR	Unambiguous	10	5	Q43128;Q9SU58;P20649;P20431;Q7XPY2	N-Term(TMT6plex)	CID	1	0	1	1	110943	Not Unique	Not Used	49849.3	59952.8	60236.4	190576	77067.3	91173.7	14360.6	155334	0	0.0003786	4.22346	0	48.2511	8	3	553.636	1658.89	1.12498	102.493	54636	54636	MS2	0/0	250516_Fraction_1.raw
	High	mTAIEEmAGMDVLcSDk	Unambiguous	15	5	Q9SU58;P20649;P20431;Q7XPY2;Q08436	N-Term(TMT6plex); M7(Oxidation); C14(Carbamidomethyl); K17(TMT6plex)	CID	1	0	1	1	115399	Not Unique	Not Used	3907.32	5887.04	5162.01	14483.2	4255.46	6752.29		14016.1	0	0.0007874	4.22311	0	24.8144	14	3	792.386	2375.14	2.77096	118.963	64041	64041	MS2	0/0	250516_Fraction_1.raw
	High	aDIGIAVADATDAAR	Unambiguous	10	5	Q43128;Q9SU58;P20649;P20431;Q7XPY2	N-Term(TMT6plex)	CID	1	0	1	1	110933	Not Unique	Not Used	21638.6	19658.5	20135.7	89500.5	40299.7	34232.3	7801.02	64003.8	0	0.000426	3.97771	0	27.6317	3	2	829.95	1658.89	0.581197	102.457	54615	54615	MS2	0/0	250516_Fraction_1.raw
	High	eLSEIAEQAk	Unambiguous	4	2	P20649;Q7XPY2	N-Term(TMT6plex); K10(TMT6plex)	CID	1	0	1	1	106676	Not Unique	Not Used	17928.5	29276.4	16534.6	787416	58974.7	47881.6		39785.3	0	0.01302	3.74362	0	21.5899	2	2	788.454	1575.9	0.772298	86.9631	45631	45631	MS2	0/0	250516_Fraction_1.raw
	High	mTAIEEMAGMDVLcSDk	Unambiguous	15	5	Q9SU58;P20649;P20431;Q7XPY2;Q08436	N-Term(TMT6plex); M1(Oxidation); C14(Carbamidomethyl); K17(TMT6plex)	CID	1	0	1	1	116520	No Quan Values	Not Used				1780.67				1976.42	0	0.008454	3.70051	0	13.6702	22	2	1188.07	2375.14	-0.0243991	123.199	66416	66416	MS2	0/0	250516_Fraction_1.raw
	High	eLSEIAEQAk	Unambiguous	4	2	P20649;Q7XPY2	N-Term(TMT6plex); K10(TMT6plex)	CID	1	0	1	1	106694	Not Unique	Not Used	46042.8	64301.6	19991.9	1788606		113077	19801.3	60822.1	0	0.05063	3.10236	0	2.30726	2	3	525.972	1575.9	0.647574	87.0341	45671	45671	MS2	0/0	250516_Fraction_1.raw
	High	aDGFAGVFPEHk	Unambiguous	15	5	Q9SU58;P20649;P20431;Q08436;Q7XPY2	N-Term(TMT6plex); K12(TMT6plex)	CID	1	0	1	1	107710	Not Unique	Not Used	289333	417221	451288	436623	235752	225482	31670.7	615679	0	0.006566	2.87252	0	1.56639	0	3	578.32	1732.94	1.06275	90.7132	47814	47814	MS2	0/0	250516_Fraction_1.raw
	High	lSQQGAITk	Unambiguous	11	5	Q43128;Q9SU58;P20649;P20431;Q7XPY2	N-Term(TMT6plex); K9(TMT6plex)	CID	1	0	1	1	138394	Not Unique	Not Used	9516.67	4343.62	6284.4	49024.2	12124.1	11247.9	5588.89	13798.6	0	0.05308	2.3588	0	32.6781	20	2	702.435	1403.86	0.92437	133.022	43220	43220	MS2	0/0	250516_Fraction_2.raw
	High	iDQSALTGESLPVTk	Unambiguous	7	3	Q9SU58;Q08436;Q7XPY2	N-Term(TMT6plex); K15(TMT6plex)	CID	1	0	1	1	110922	Not Unique	Not Used	33187.7	26600.3	40222.5	81750.7	36482.5	34999.4	7517.74	78135.6	0.007411	0.1421	2.63567	0	22.4338	5	3	673.058	2017.16	0.404249	102.43	54600	54600	MS2	0/0	250516_Fraction_1.raw
	Medium	iDQSALTGESLPVTk	Unambiguous	7	3	Q9SU58;Q08436;Q7XPY2	N-Term(TMT6plex); K15(TMT6plex)	CID	1	0	1	1	138363	No Quan Values	Not Used				9462.65	1576.64			2954.01	0.02238	0.2214	1.80455	0	34.0855	6	3	673.058	2017.16	0.0411532	132.892	43146	43146	MS2	0/0	250516_Fraction_2.raw
	Medium	dASLEALPVDELIEk	Unambiguous	1	1	Q7XPY2	N-Term(TMT6plex); K15(TMT6plex)	CID	1	0	1	1	118269	No Quan Values	Not Used		4201.5		105850		4930.97			0.04723	0.3277	3.21255	0	48.6144	6	2	1050.6	2100.19	1.28554	129.766	70093	70093	MS2	0/0	250516_Fraction_1.raw
P20431	P20431	67.9444	11.49	5	1	9	17	0.580311	2	9.30943	1.45424	2	38.9736	1.50473	1	1.58528	2	127.533	1.41262	2	165.812	949	104.384	7.18115
	Confidence Level	Sequence	PSM Ambiguity	# Proteins	# Protein Groups	Protein Group Accessions	Modifications	Activation Type	ΔScore	ΔCn	Rank	Search Engine Rank	QuanResultID	Quan Info	Quan Usage	AT2	AT3	AT4	AT5	AT8	ROW1	ROW1-2	ROW2	q-Value	PEP	XCorr	# Missed Cleavages	Isolation Interference [%]	Ion Inject Time [ms]	Charge	m/z [Da]	MH+ [Da]	ΔM [ppm]	RT [min]	First Scan	Last Scan	MS Order	Ions Matched	Spectrum File
	High	mTAIEEMAGMDVLcSDk	Unambiguous	15	5	Q9SU58;P20649;P20431;Q7XPY2;Q08436	N-Term(TMT6plex); C14(Carbamidomethyl); K17(TMT6plex)	CID	1	0	1	1	118442	No Quan Values	Not Used			1733.84	22250.8	4567.8	4325.49		5480.58	0	9.451e-05	5.94537	0	3.45737	7	2	1180.08	2359.15	2.37342	130.414	70458	70458	MS2	0/0	250516_Fraction_1.raw
	High	kADIGIAVADATDAAR	Unambiguous	9	5	Q43128;Q9SU58;P20649;P20431;Q7XPY2	N-Term(TMT6plex); K1(TMT6plex)	CID	1	0	1	1	108525	Not Unique	Not Used	393713	366886	521215	1.53527e+06	589323	696910	154012	1.13438e+06	0	5.806e-05	5.48411	1	15.1859	1	3	672.722	2016.15	1.1537	93.6854	49526	49526	MS2	0/0	250516_Fraction_1.raw
	High	mTAIEEMAGMDVLcSDk	Unambiguous	15	5	Q9SU58;P20649;P20431;Q7XPY2;Q08436	N-Term(TMT6plex); C14(Carbamidomethyl); K17(TMT6plex)	CID	1	0	1	1	118417	Not Unique	Not Used	51535.1	53574.3	73483	247738	112777	82999.8	24966.1	178122	0	4.786e-05	5.36757	0	5.3918	4	3	787.054	2359.15	2.67817	130.31	70400	70400	MS2	0/0	250516_Fraction_1.raw
	High	mTAIEEMAGMDVLcSDk	Unambiguous	15	5	Q9SU58;P20649;P20431;Q7XPY2;Q08436	N-Term(TMT6plex); M1(Oxidation); C14(Carbamidomethyl); K17(TMT6plex)	CID	1	0	1	1	116497	Not Unique	Not Used	5083.84	11505.5	5504.96	28659.1	15451.1	16236.3		19628.1	0	0.0007589	4.90638	0	21.6214	5	3	792.384	2375.14	0.535285	123.083	66349	66349	MS2	0/0	250516_Fraction_1.raw
	High	kADIGIAVADATDAAR	Unambiguous	9	5	Q43128;Q9SU58;P20649;P20431;Q7XPY2	N-Term(TMT6plex); K1(TMT6plex)	CID	1	0	1	1	108527	Not Unique	Not Used	24290.5	26132.9	34563.5	92665.9	35197.9	37330.1	7833.89	63834.2	0	4.52e-05	4.49571	1	0	6	2	1008.58	2016.15	0.857642	93.7246	49548	49548	MS2	0/0	250516_Fraction_1.raw
	High	mTAIEEMAGmDVLcSDk	Unambiguous	15	5	Q9SU58;P20649;P20431;Q7XPY2;Q08436	N-Term(TMT6plex); M10(Oxidation); C14(Carbamidomethyl); K17(TMT6plex)	CID	1	0	1	1	116936	Not Unique	Not Used	23148.8	27030	24599	56814.3	38054.3	32622.3		60843.8	0	0.0004296	4.44539	0	30.601	5	3	792.383	2375.13	-1.00657	124.745	67271	67271	MS2	0/0	250516_Fraction_1.raw
	High	aDIGIAVADATDAAR	Unambiguous	10	5	Q43128;Q9SU58;P20649;P20431;Q7XPY2	N-Term(TMT6plex)	CID	1	0	1	1	110943	Not Unique	Not Used	49849.3	59952.8	60236.4	190576	77067.3	91173.7	14360.6	155334	0	0.0003786	4.22346	0	48.2511	8	3	553.636	1658.89	1.12498	102.493	54636	54636	MS2	0/0	250516_Fraction_1.raw
	High	mTAIEEmAGMDVLcSDk	Unambiguous	15	5	Q9SU58;P20649;P20431;Q7XPY2;Q08436	N-Term(TMT6plex); M7(Oxidation); C14(Carbamidomethyl); K17(TMT6plex)	CID	1	0	1	1	115399	Not Unique	Not Used	3907.32	5887.04	5162.01	14483.2	4255.46	6752.29		14016.1	0	0.0007874	4.22311	0	24.8144	14	3	792.386	2375.14	2.77096	118.963	64041	64041	MS2	0/0	250516_Fraction_1.raw
	High	aDIGIAVADATDAAR	Unambiguous	10	5	Q43128;Q9SU58;P20649;P20431;Q7XPY2	N-Term(TMT6plex)	CID	1	0	1	1	110933	Not Unique	Not Used	21638.6	19658.5	20135.7	89500.5	40299.7	34232.3	7801.02	64003.8	0	0.000426	3.97771	0	27.6317	3	2	829.95	1658.89	0.581197	102.457	54615	54615	MS2	0/0	250516_Fraction_1.raw
	High	hIcGMTGDGVNDAPALk	Unambiguous	10	3	Q9SU58;P20431;Q08436	N-Term(TMT6plex); C3(Carbamidomethyl); K17(TMT6plex)	CID	1	0	1	1	104901	Not Unique	Not Used	14641.1	23464.7	25388	647905		39122.5	12869.9	27693.5	0	0.0002884	3.82902	0	0	4	3	738.72	2214.15	1.86508	80.5274	41892	41892	MS2	0/0	250516_Fraction_1.raw
	High	mTAIEEMAGMDVLcSDk	Unambiguous	15	5	Q9SU58;P20649;P20431;Q7XPY2;Q08436	N-Term(TMT6plex); M1(Oxidation); C14(Carbamidomethyl); K17(TMT6plex)	CID	1	0	1	1	116520	No Quan Values	Not Used				1780.67				1976.42	0	0.008454	3.70051	0	13.6702	22	2	1188.07	2375.14	-0.0243991	123.199	66416	66416	MS2	0/0	250516_Fraction_1.raw
	High	eAQWAHAQR	Unambiguous	1	1	P20431	N-Term(TMT6plex)	CID	1	0	1	1	89086	Unique	Used	14278.9	26759.9	7782.93	663954	21485.8	43918.9		43799.5	0	0.06059	3.54941	0	10.3566	2	3	442.569	1325.69	0.148679	21.1342	8527	8527	MS2	0/0	250516_Fraction_1.raw
	High	aDGFAGVFPEHk	Unambiguous	15	5	Q9SU58;P20649;P20431;Q08436;Q7XPY2	N-Term(TMT6plex); K12(TMT6plex)	CID	1	0	1	1	107710	Not Unique	Not Used	289333	417221	451288	436623	235752	225482	31670.7	615679	0	0.006566	2.87252	0	1.56639	0	3	578.32	1732.94	1.06275	90.7132	47814	47814	MS2	0/0	250516_Fraction_1.raw
	High	lGDIIPADAR	Unambiguous	10	4	Q43128;P20649;P20431;Q08436	N-Term(TMT6plex)	CID	1	0	1	1	108972	Not Unique	Not Used	927151	642930	466498	1.15292e+06	703681	617132	78638.2	699142	0	0.07491	2.41305	0	9.05418	1	2	635.372	1269.74	0.972797	95.3086	50467	50467	MS2	0/0	250516_Fraction_1.raw
	High	lSQQGAITk	Unambiguous	11	5	Q43128;Q9SU58;P20649;P20431;Q7XPY2	N-Term(TMT6plex); K9(TMT6plex)	CID	1	0	1	1	138394	Not Unique	Not Used	9516.67	4343.62	6284.4	49024.2	12124.1	11247.9	5588.89	13798.6	0	0.05308	2.3588	0	32.6781	20	2	702.435	1403.86	0.92437	133.022	43220	43220	MS2	0/0	250516_Fraction_2.raw
	High	eAQWAHAQR	Unambiguous	1	1	P20431	N-Term(TMT6plex)	CID	1	0	1	1	89058	Unique	Used	4392.79	4957.06	2714.01	39817.3		3589.18		2857.69	0.004596	0.1275	2.82919	0	0	15	2	663.35	1325.69	0.619224	21.0721	8495	8495	MS2	0/0	250516_Fraction_1.raw
	Medium	vENQDAIDAAMVGMLADPk	Unambiguous	3	2	P20649;P20431	N-Term(TMT6plex); K19(TMT6plex)	CID	1	0	1	1	118496	Not Unique	Not Used	12174.3	13380.1	15010.9	210643	12724	32502	5679.04	13616.7	0.01684	0.1873	3.3231	0	0	6	3	816.102	2446.29	7.27589	130.625	70580	70580	MS2	0/0	250516_Fraction_1.raw
Q42699	Q42699	66.1844	15.69	9	2	11	24	0.29482	2	61.7613	0.401343	2	112.845	3.60247	2	1.08684	2	109.932	1.92695	2	245.779	765	84.8039	6.52197
	Confidence Level	Sequence	PSM Ambiguity	# Proteins	# Protein Groups	Protein Group Accessions	Modifications	Activation Type	ΔScore	ΔCn	Rank	Search Engine Rank	QuanResultID	Quan Info	Quan Usage	AT2	AT3	AT4	AT5	AT8	ROW1	ROW1-2	ROW2	q-Value	PEP	XCorr	# Missed Cleavages	Isolation Interference [%]	Ion Inject Time [ms]	Charge	m/z [Da]	MH+ [Da]	ΔM [ppm]	RT [min]	First Scan	Last Scan	MS Order	Ions Matched	Spectrum File
	High	lQEELDIDVLVHGEPER	Unambiguous	5	3	Q42699;P93263;Q42662	N-Term(TMT6plex)	CID	1	0	1	2	115310	No Quan Values	Not Used									0	0.0004302	4.05579	0	18.2971	9	3	740.729	2220.17	0.967308	118.606	63845	63845	MS2	0/0	250516_Fraction_1.raw
	High	lQEELDIDVLVHGEPER	Unambiguous	5	3	Q42699;P93263;Q42662	N-Term(TMT6plex)	CID	1	0	1	1	115581	No Quan Values	Not Used					7657.19				0	0.0003618	3.68565	0	64.4103	3	3	740.73	2220.17	1.46215	119.629	64418	64418	MS2	0/0	250516_Fraction_1.raw
	High	yGAGIGPGVYDIHSPR	Unambiguous	6	3	Q42699;P93263;Q42662	N-Term(TMT6plex)	CID	1	0	1	1	153045	No Quan Values	Not Used									0	0.04179	3.36828	0	33.6132	120	3	630.003	1887.99	1.24275	123.497	34930	34930	MS2	0/0	250516_Fraction_3.raw
	High	sWLAFAAQk	Unambiguous	6	3	Q42699;P93263;Q42662	N-Term(TMT6plex); K9(TMT6plex)	CID	1	0	1	1	154539	Not Unique	Not Used	2406.33			5110.82	6094.51	1712.73	1826.63	6939.13	0	0.02843	3.36523	0	0	84	2	740.443	1479.88	3.64889	134.198	38466	38466	MS2	0/0	250516_Fraction_3.raw
	High	lQEELDIDVLVHGEPER	Unambiguous	5	3	Q42699;P93263;Q42662	N-Term(TMT6plex)	CID	1	0	1	1	115770	No Quan Values	Not Used				2943.67			3050.12	2735.39	0	7.778e-05	3.20289	0	69.4638	10	3	740.73	2220.17	1.62709	120.361	64833	64833	MS2	0/0	250516_Fraction_1.raw
	High	gNASVPAMEmTk	Unambiguous	4	3	Q42699;P93263;Q42662	N-Term(TMT6plex); M10(Oxidation); K12(TMT6plex)	CID	1	0	1	1	99994	Not Unique	Not Used	114968	21711.5	15475.8	197014	451499	111407	65085.3	277995	0	0.01331	3.08709	0	7.88652	4	3	570.637	1709.9	-0.766366	62.4805	31542	31542	MS2	0/0	250516_Fraction_1.raw
	High	gNASVPAMEmTk	Unambiguous	4	3	Q42699;P93263;Q42662	N-Term(TMT6plex); M10(Oxidation); K12(TMT6plex)	CID	1	0	1	1	100185	Not Unique	Not Used	82872	14017	23502.6	166223	350760	88410.8	28006.7	249993	0	0.02244	2.92214	0	8.60506	2	3	570.637	1709.9	0.411577	63.1809	31942	31942	MS2	0/0	250516_Fraction_1.raw
	High	gNASVPAmEmTk	Unambiguous	4	3	Q42699;P93263;Q42662	N-Term(TMT6plex); M8(Oxidation); M10(Oxidation); K12(TMT6plex)	CID	1	0	1	1	93380	Not Unique	Not Used	154750	68699.8	51326.2	353152	722592	179649	66596.5	535094	0	0.03125	2.74562	0	25.8008	2	3	575.97	1725.89	1.51511	37.7719	17649	17649	MS2	0/0	250516_Fraction_1.raw
	High	iPSTEEIADR	Unambiguous	4	2	Q42699;Q42662	N-Term(TMT6plex)	CID	1	0	1	1	103140	Not Unique	Not Used	146117			421377	404126	142869	121680	193372	0	0.03371	2.68411	0	2.52669	1	2	680.37	1359.73	1.04329	74.1318	38177	38177	MS2	0/0	250516_Fraction_1.raw
	High	gNASVPAMEmTk	Unambiguous	4	3	Q42699;P93263;Q42662	N-Term(TMT6plex); M10(Oxidation); K12(TMT6plex)	CID	1	0	1	1	100124	Not Unique	Not Used	70357.3	12984.6	11218.5	109693	234443	52804.9	32330.3	193106	0	0.03791	2.64731	0	3.75205	4	2	855.453	1709.9	0.740698	62.9441	31808	31808	MS2	0/0	250516_Fraction_1.raw
	High	vVEVNALAk	Unambiguous	4	1	Q42699	N-Term(TMT6plex); K9(TMT6plex)	CID	1	0	1	1	138530	Unique	Used	39320.1	8563.83	7900.56	30205.3	65437.2	23444.4	14845.7	29529.4	0	0.04847	2.57149	0	34.0681	19	2	700.948	1400.89	1.02253	133.527	43508	43508	MS2	0/0	250516_Fraction_2.raw
	High	iPSTEEIADR	Unambiguous	4	2	Q42699;Q42662	N-Term(TMT6plex)	CID	1	0	1	1	102950	Not Unique	Not Used	25767.9			59747.1	86527.4	25840.2		60446.2	0	0.04428	2.54536	0	9.27053	2	2	680.37	1359.73	0.863739	73.4322	37779	37779	MS2	0/0	250516_Fraction_1.raw
	High	qMADAGIk	Unambiguous	4	2	Q42699;P93263	N-Term(TMT6plex); K8(TMT6plex)	CID	1	0	1	1	165495	Not Unique	Not Used	1444.04			1185.47	1056.91			1477.25	0	0.07174	2.50552	0	0	120	2	646.376	1291.74	0.242521	83.9319	25007	25007	MS2	0/0	250516_Fraction_4.raw
	High	gNASVPAmEmTk	Unambiguous	4	3	Q42699;P93263;Q42662	N-Term(TMT6plex); M8(Oxidation); M10(Oxidation); K12(TMT6plex)	CID	1	0	1	1	93317	Not Unique	Not Used	10286.4	3280.04	2758.68	16778.4	39494.7	7564.29	3578	24524.5	0	0.01755	2.43525	0	0	23	2	863.45	1725.89	0.638796	37.5674	17534	17534	MS2	0/0	250516_Fraction_1.raw
	High	yLFAGVVDGR	Unambiguous	6	3	Q42699;P93263;Q42662	N-Term(TMT6plex)	CID	1	0	1	1	138755	Not Unique	Not Used	4639.13	2990.45		74375.3	5871.33	9871.31	4745.61	8521.84	0	0.0676	2.21245	0	17.6657	8	2	663.375	1325.74	0.606354	134.401	43970	43970	MS2	0/0	250516_Fraction_2.raw
	High	gmLTGPVTILNWSFVR	Unambiguous	7	3	Q42699;P93263;Q42662	N-Term(TMT6plex); M2(Oxidation)	CID	1	0	1	1	169300	Not Unique	Not Used	1315.11	3790.4	1656.59	6266.66	1876.22	4366.16	1471.22	3523.09	0	0.01266	2.20735	0	0	64	2	1018.57	2036.12	1.27692	132.622	37507	37507	MS2	0/0	250516_Fraction_4.raw
	High	qMADAGIk	Unambiguous	4	2	Q42699;P93263	N-Term(TMT6plex); K8(TMT6plex)	CID	1	0	1	1	98543	Not Unique	Not Used	80376.5	13029.9	22162.4	165445	217237	61919.5	55932.7	165049	0.004154	0.08678	2.8639	0	31.6526	4	3	431.254	1291.75	1.36611	57.1044	28490	28490	MS2	0/0	250516_Fraction_1.raw
	High	gNASVPAMEmTk	Unambiguous	4	3	Q42699;P93263;Q42662	N-Term(TMT6plex); M10(Oxidation); K12(TMT6plex)	CID	1	0	1	1	99931	Not Unique	Not Used	10828.8	1058.05	2745.31	16336.8	35815.1	15868.1	9747.85	46713.9	0.004154	0.0991	2.32992	0	13.0871	12	2	855.453	1709.9	1.38321	62.2438	31409	31409	MS2	0/0	250516_Fraction_1.raw
	Medium	qMADAGIk	Unambiguous	4	2	Q42699;P93263	N-Term(TMT6plex); K8(TMT6plex)	CID	1	0	1	1	98626	Not Unique	Not Used	171378	32789.1	47693.8	239935	353586	129606	71677.1	342157	0.01561	0.1712	2.87849	0	17.0283	1	2	646.376	1291.75	0.904023	57.4039	28659	28659	MS2	0/0	250516_Fraction_1.raw
	Medium	gNASVPAmEMTk	Unambiguous	4	3	Q42699;P93263;Q42662	N-Term(TMT6plex); M8(Oxidation); K12(TMT6plex)	CID	1	0	1	1	99062	Not Unique	Not Used	152609	27221	33940.9	214580	528699	75096.8	55806	379584	0.02889	0.2605	2.38105	0	23.2703	2	2	855.452	1709.9	0.455136	59.0239	29579	29579	MS2	0/0	250516_Fraction_1.raw
	Medium	tQLASAk	Unambiguous	4	2	Q42699;Q42662	N-Term(TMT6plex); K7(TMT6plex)	CID	1	0	1	1	163366	Not Unique	Not Used	3320.28			5805.05	10147.5	3564.28	2327.91	9052.19	0.02987	0.2702	2.76255	0	3.94253	120	2	588.872	1176.74	0.727676	63.7086	19044	19044	MS2	0/0	250516_Fraction_4.raw
	Medium	gNASVPAmEmTk	Unambiguous	4	3	Q42699;P93263;Q42662	N-Term(TMT6plex); M8(Oxidation); M10(Oxidation); K12(TMT6plex)	CID	1	0	1	1	93508	Not Unique	Not Used	5064.94	2517.01	1384.26	17928.4	19236.1	6587.94	1915.43	19156.7	0.03509	0.2994	2.21154	0	0	23	2	863.45	1725.89	1.06317	38.2798	17933	17933	MS2	0/0	250516_Fraction_1.raw
	Medium	tQLASAk	Unambiguous	4	2	Q42699;Q42662	N-Term(TMT6plex); K7(TMT6plex)	CID	1	0	1	1	163424	No Quan Values	Not Used					2194.29			1148.39	0.03749	0.3078	2.46791	0	13.3459	120	2	588.871	1176.74	0.312731	64.3823	19223	19223	MS2	0/0	250516_Fraction_4.raw
	Medium	iLPVYk	Unambiguous	6	1	Q42699	N-Term(TMT6plex); K6(TMT6plex)	CID	1	0	1	1	154514	Unique	Used	7604.39	5623.97	3289.53	55590.4	59300.2	15065	15347.8	37598	0.04723	0.3274	2.04753	0	25.4544	10	2	595.9	1190.79	1.72764	134.092	38415	38415	MS2	0/0	250516_Fraction_3.raw
P04353	P04353	62.9723	27.52	7	4	4	17	0.167121	14	56.845	0.254132	15	34.7085	1.37798	17	0.71656	16	21.6815	0.774515	17	40.9959	149	16.8489	4.28467
	Confidence Level	Sequence	PSM Ambiguity	# Proteins	# Protein Groups	Protein Group Accessions	Modifications	Activation Type	ΔScore	ΔCn	Rank	Search Engine Rank	QuanResultID	Quan Info	Quan Usage	AT2	AT3	AT4	AT5	AT8	ROW1	ROW1-2	ROW2	q-Value	PEP	XCorr	# Missed Cleavages	Isolation Interference [%]	Ion Inject Time [ms]	Charge	m/z [Da]	MH+ [Da]	ΔM [ppm]	RT [min]	First Scan	Last Scan	MS Order	Ions Matched	Spectrum File
	High	eADVDGDGQINYEEFVk	Unambiguous	5	1	P04353	N-Term(TMT6plex); K17(TMT6plex)	CID	1	0	1	1	113045	Unique	Used	49178.3	16629.1	7362.37	20124.9	57580.6	32712.6	18482	35231.8	0	6.893e-05	5.48423	0	0	4	2	1193.6	2386.19	1.69692	110.236	59074	59074	MS2	0/0	250516_Fraction_1.raw
	High	eADVDGDGQINYEEFVk	Unambiguous	5	1	P04353	N-Term(TMT6plex); K17(TMT6plex)	CID	1	0	1	1	113286	Unique	Used	41803.4	10623.6		41961.8	54091.6	31148.6	18528.1	42237.4	0	0.0008312	5.11004	0	20.4947	3	3	796.067	2386.19	2.61211	111.122	59582	59582	MS2	0/0	250516_Fraction_1.raw
	High	eADVDGDGQINYEEFVk	Unambiguous	5	1	P04353	N-Term(TMT6plex); K17(TMT6plex)	CID	1	0	1	1	112852	Unique	Used	111772	39052.3	20852.1	52037.9	162025	71064.4	30931.2	67120.8	0	5.224e-05	5.00372	0	0	10	2	1193.6	2386.18	0.980725	109.519	58664	58664	MS2	0/0	250516_Fraction_1.raw
	High	eADVDGDGQINYEEFVk	Unambiguous	5	1	P04353	N-Term(TMT6plex); K17(TMT6plex)	CID	1	0	1	1	112853	Unique	Used	155476	48469.9	15470	84651.7	214243	98838.9	28368.9	128920	0	8.132e-06	4.84774	0	29.655	15	3	796.067	2386.19	1.53782	109.519	58663	58663	MS2	0/0	250516_Fraction_1.raw
	High	eADVDGDGQINYEEFVk	Unambiguous	5	1	P04353	N-Term(TMT6plex); K17(TMT6plex)	CID	1	0	1	1	113257	Unique	Used	18098.9	1647.28	5710.63	12037.2	27743.3	11151.3	7311.26	17468.8	0	5.148e-05	4.48375	0	0	6	2	1193.6	2386.19	1.79924	111.029	59528	59528	MS2	0/0	250516_Fraction_1.raw
	High	eADVDGDGQINYEEFVk	Unambiguous	5	1	P04353	N-Term(TMT6plex); K17(TMT6plex)	CID	1	0	1	1	113054	Unique	Used	88850.9	38488.3	22438.8	36365.5	140956	77191.8	30682.5	66266.1	0	2.397e-05	4.3664	0	0	3	3	796.067	2386.19	1.92149	110.271	59094	59094	MS2	0/0	250516_Fraction_1.raw
	High	eADVDGDGQINYEEFVk	Unambiguous	5	1	P04353	N-Term(TMT6plex); K17(TMT6plex)	CID	1	0	1	1	112879	Unique	Used	24178.8	4894.4	2079.7	12901.3	23858.7	18993.9	5008.9	18726.8	0	0.000839	3.88571	0	8.00293	7	4	597.302	2386.18	1.32755	109.641	58733	58733	MS2	0/0	250516_Fraction_1.raw
	High	eADVDGDGQINYEEFVk	Unambiguous	5	1	P04353	N-Term(TMT6plex); K17(TMT6plex)	CID	1	0	1	1	113505	Unique	Used	3191.05	1772.85		2178.42	6131.17	2780.95		4186.9	0	0.008202	3.82421	0	0	9	2	1193.6	2386.19	2.31081	111.955	60061	60061	MS2	0/0	250516_Fraction_1.raw
	High	eADVDGDGQINYEEFVk	Unambiguous	5	1	P04353	N-Term(TMT6plex); K17(TMT6plex)	CID	1	0	1	1	113416	Unique	Used	14970.6	3724.24	1779.24	13490.7	31927.4	13696.7	4600.82	16066.5	0	0.01306	3.76549	0	7.86571	5	3	796.066	2386.18	0.770461	111.623	59869	59869	MS2	0/0	250516_Fraction_1.raw
	High	eADVDGDGQINYEEFVk	Unambiguous	5	1	P04353	N-Term(TMT6plex); K17(TMT6plex)	CID	1	0	1	1	113835	Unique	Used	13823.7		1591.04	8471.06	9450.14	5805.61		6367.06	0	0.04142	3.54149	0	0	6	3	796.068	2386.19	2.84232	113.193	60758	60758	MS2	0/0	250516_Fraction_1.raw
	High	mkDTDSEEELk	Unambiguous	7	1	P04353	N-Term(TMT6plex); K2(TMT6plex); K11(TMT6plex)	CID	1	0	1	1	100604	Unique	Used	10583.2	2291.27	3155.05	9478	15217.9	9177.97	4513.09	6572.02	0	0.05573	3.15732	1	18.0625	13	2	1006.55	2012.08	0.67224	64.7715	32841	32841	MS2	0/0	250516_Fraction_1.raw
	High	mkDTDSEEELk	Unambiguous	7	1	P04353	N-Term(TMT6plex); K2(TMT6plex); K11(TMT6plex)	CID	1	0	1	1	100554	Unique	Used	412099	71010.9	92789.5	232528	505451	180810	116833	171169	0	0.08011	3.01866	1	43.0206	2	3	671.367	2012.09	1.9396	64.5547	32720	32720	MS2	0/0	250516_Fraction_1.raw
	High	dTDSEEELkEAFR	Unambiguous	5	1	P04353	N-Term(TMT6plex); K9(TMT6plex)	CID	1	0	1	1	107609	Unique	Used	6792.97			6652.73	9995.83		5204.31	14057.8	0	0.03874	2.65145	1	10.8169	14	2	1014.02	2027.03	0.280136	90.3645	47612	47612	MS2	0/0	250516_Fraction_1.raw
	High	mkDTDSEEELk	Unambiguous	7	1	P04353	N-Term(TMT6plex); M1(Oxidation); K2(TMT6plex); K11(TMT6plex)	CID	1	0	1	1	96369	Unique	Used	5844.35	1792.18	1155.5	3144.17	11322.8	4301.35	2103.89	4380.25	0	0.008924	2.59336	1	0	40	2	1014.54	2028.08	0.586062	49.0644	23945	23945	MS2	0/0	250516_Fraction_1.raw
	Medium	dGDGcITTk	Unambiguous	6	1	P04353	N-Term(TMT6plex); C5(Carbamidomethyl); K9(TMT6plex)	CID	1	0	1	1	94880	Unique	Used	80817.6	21872.5	9053.34	93827.7	92794.8	56382.2	10982.3	84309.7	0.01149	0.1495	2.14658	0	49.8505	3	2	712.878	1424.75	1.49427	43.4485	20793	20793	MS2	0/0	250516_Fraction_1.raw
	Medium	dGDGcITTk	Unambiguous	6	1	P04353	N-Term(TMT6plex); C5(Carbamidomethyl); K9(TMT6plex)	CID	1	0	1	1	94689	Unique	Used	39053.4	9308.6	4949.23	14777.7	29335	24373.8	9711.63	17949.8	0.02788	0.2494	2.73684	0	0	18	2	712.877	1424.75	0.723167	42.7367	20405	20405	MS2	0/0	250516_Fraction_1.raw
	Medium	dTDSEEELkEAFR	Unambiguous	5	1	P04353	N-Term(TMT6plex); K9(TMT6plex)	CID	1	0	1	1	107572	Unique	Used	135890	17549.1	25501.9	114368	180986	115145	58260.2	204508	0.02987	0.268	2.35531	1	18.6312	3	3	676.35	2027.03	0.333724	90.2336	47534	47534	MS2	0/0	250516_Fraction_1.raw
P42644	P42644	62.758	24.71	10	1	6	21	0.340211	1		0.272324	1		1.5245	1	1.05089	1		0.931176	1		255	28.5883	4.79248
	Confidence Level	Sequence	PSM Ambiguity	# Proteins	# Protein Groups	Protein Group Accessions	Modifications	Activation Type	ΔScore	ΔCn	Rank	Search Engine Rank	QuanResultID	Quan Info	Quan Usage	AT2	AT3	AT4	AT5	AT8	ROW1	ROW1-2	ROW2	q-Value	PEP	XCorr	# Missed Cleavages	Isolation Interference [%]	Ion Inject Time [ms]	Charge	m/z [Da]	MH+ [Da]	ΔM [ppm]	RT [min]	First Scan	Last Scan	MS Order	Ions Matched	Spectrum File
	High	yEEMVEFMEk	Unambiguous	5	2	P42644;P46266	N-Term(TMT6plex); K10(TMT6plex)	CID	1	0	1	1	117561	Not Unique	Not Used	20326.6	2605.18		20376.3	24585.2	10547.2	7789.81	22955.8	0	0.01114	4.47287	0	8.15683	5	2	896.95	1792.89	1.12902	127.116	68586	68586	MS2	0/0	250516_Fraction_1.raw
	High	yEEMVEFMEk	Unambiguous	5	2	P42644;P46266	N-Term(TMT6plex); K10(TMT6plex)	CID	1	0	1	1	117514	Not Unique	Not Used	159254	30952.7	24302.8	150352	283457	125614	109549	238311	0	0.007047	4.13911	0	0	2	3	598.302	1792.89	0.27045	126.945	68492	68492	MS2	0/0	250516_Fraction_1.raw
	High	eENVYMAk	Unambiguous	4	2	P42644;P46266	N-Term(TMT6plex); K8(TMT6plex)	CID	1	0	1	1	101290	Not Unique	Not Used	99551.9	22254.3	16146.8	92674.2	176206	84347.8	51537.9	114364	0	0.05284	3.9551	0	12.263	3	2	721.392	1441.78	-0.080959	67.2878	34267	34267	MS2	0/0	250516_Fraction_1.raw
	High	yEEmVEFmEk	Unambiguous	5	2	P42644;P46266	N-Term(TMT6plex); M4(Oxidation); M8(Oxidation); K10(TMT6plex)	CID	1	0	1	1	105944	Not Unique	Not Used	37898.1	28652.7	7443.29	61926.2	94287	51230.8	16714	76010.4	0	0.01663	3.79411	0	49.5174	6	3	608.966	1824.88	1.3569	84.3301	44107	44107	MS2	0/0	250516_Fraction_1.raw
	High	yEEMVEFmEk	Unambiguous	5	2	P42644;P46266	N-Term(TMT6plex); M8(Oxidation); K10(TMT6plex)	CID	1	0	1	1	110432	Not Unique	Not Used	122397	45297.3	26151.2	91914.2	219065	118872	52802.4	179120	0	0.07335	3.76739	0	50.3232	4	3	603.633	1808.89	0.211124	100.649	53564	53564	MS2	0/0	250516_Fraction_1.raw
	High	yEEMVEFMEk	Unambiguous	5	2	P42644;P46266	N-Term(TMT6plex); K10(TMT6plex)	CID	1	0	1	1	117315	Not Unique	Not Used	42018.2	10513.2	10468.4	38169.5	66469.8	33065	24686	51390.1	0	0.03158	3.46478	0	47.0759	15	3	598.302	1792.89	1.08748	126.194	68079	68079	MS2	0/0	250516_Fraction_1.raw
	High	eENVYMAk	Unambiguous	4	2	P42644;P46266	N-Term(TMT6plex); K8(TMT6plex)	CID	1	0	1	1	101484	Not Unique	Not Used	57230.7	14690.9	9747.59	74466.4	94952.2	46801.5	37937.7	80572.1	0	0.0766	3.39801	0	7.39487	2	2	721.392	1441.78	0.596374	68.0066	34676	34676	MS2	0/0	250516_Fraction_1.raw
	High	yEEMVEFmEk	Unambiguous	5	2	P42644;P46266	N-Term(TMT6plex); M8(Oxidation); K10(TMT6plex)	CID	1	0	1	1	110439	Not Unique	Not Used	17856.6	6726.76		12371.2	35076.8	21688.2		30511.4	0	0.02319	3.38978	0	0	6	2	904.947	1808.89	0.758427	100.688	53589	53589	MS2	0/0	250516_Fraction_1.raw
	High	yEEMVEFMEk	Unambiguous	5	2	P42644;P46266	N-Term(TMT6plex); K10(TMT6plex)	CID	1	0	1	1	117497	Not Unique	Not Used	57956.6	13146	16671	47979.5	73965.8	54567.5	35380.7	85721	0	0.02036	3.33253	0	30.9743	2	2	896.949	1792.89	0.311993	126.862	68448	68448	MS2	0/0	250516_Fraction_1.raw
	High	nLLSVAYk	Unambiguous	16	3	P42644;P46266;Q96451	N-Term(TMT6plex); K8(TMT6plex)	CID	1	0	1	1	154474	Not Unique	Not Used	3015.14	1920.15	1161.62	4057.55	6809.73	4116.59	2255.06	6196.78	0	0.07724	3.0906	0	3.6558	7	2	683.43	1365.85	0.981812	133.87	38309	38309	MS2	0/0	250516_Fraction_3.raw
	High	dSTLIMQLLR	Unambiguous	22	6	P42644;P46266;Q9C5W6;Q96451;P93212;Q41246	N-Term(TMT6plex)	CID	1	0	1	1	138822	Not Unique	Not Used	65354.8	37505.6	42463.7	197656	160961	87428.7	48391.4	106429	0	0.03932	2.7985	0	0	31	2	709.916	1418.82	0.765049	134.682	44126	44126	MS2	0/0	250516_Fraction_2.raw
	High	yEEmVEFMEk	Unambiguous	5	2	P42644;P46266	N-Term(TMT6plex); M4(Oxidation); K10(TMT6plex)	CID	1	0	1	1	109720	Not Unique	Not Used	116997	38655.6	26030.2	133347	252398	146900	61398.2	230767	0.004596	0.1288	2.78446	0	12.5858	4	3	603.635	1808.89	2.23563	98.0478	52062	52062	MS2	0/0	250516_Fraction_1.raw
	High	nLLSVAYk	Unambiguous	16	3	P42644;P46266;Q96451	N-Term(TMT6plex); K8(TMT6plex)	CID	1	0	1	1	167683	No Quan Values	Not Used				1064.44	1510.98	1294.65		1608.73	0.004596	0.1047	2.73345	0	19.1497	120	2	683.43	1365.85	0.981812	120.886	33522	33522	MS2	0/0	250516_Fraction_4.raw
	High	nLLSVAYk	Unambiguous	16	3	P42644;P46266;Q96451	N-Term(TMT6plex); K8(TMT6plex)	CID	1	0	1	1	169230	Not Unique	Not Used	9630.3	2841.3	3361.72	10001.8	15105.4	10203.4	3850.84	10449	0.004596	0.1024	2.68012	0	18.0973	34	2	683.43	1365.85	1.07118	132.322	37360	37360	MS2	0/0	250516_Fraction_4.raw
	High	nLLSVAYk	Unambiguous	16	3	P42644;P46266;Q96451	N-Term(TMT6plex); K8(TMT6plex)	CID	1	0	1	1	155611	Not Unique	Not Used	6301.01	2148.84	2013.3	7331.68	8522.8	5365.16	3643.52	8062.04	0.004596	0.1245	2.28286	0	24.3942	54	2	683.429	1365.85	0.713693	139.676	40797	40797	MS2	0/0	250516_Fraction_3.raw
	Medium	yEEmVEFMEk	Unambiguous	5	2	P42644;P46266	N-Term(TMT6plex); M4(Oxidation); K10(TMT6plex)	CID	1	0	1	1	109912	Not Unique	Not Used	9682.42	5252.44	1900.73	6357.15	18280.5	10942.3	4102.18	13152	0.01561	0.1698	3.10671	0	18.9916	9	2	904.947	1808.89	1.02836	98.7331	52457	52457	MS2	0/0	250516_Fraction_1.raw
	Medium	eENVYmAk	Unambiguous	4	2	P42644;P46266	N-Term(TMT6plex); M6(Oxidation); K8(TMT6plex)	CID	1	0	1	1	96476	Not Unique	Not Used	5092.88	7622.26		11723.5	17993.8	12990.6		16472.7	0.01773	0.1956	1.82867	0	27.3276	7	2	729.39	1457.77	1.48216	49.4543	24165	24165	MS2	0/0	250516_Fraction_1.raw
	Medium	iISSIEQk	Selected	12	4	P42644;P46266;P93212;Q41246	N-Term(TMT6plex); K8(TMT6plex)	CID	0.04	0	1	1	167192	No Quan Values	Not Used									0.01773	0.2038	1.50448	0	62.5507	120	2	688.431	1375.86	-0.353875	114.485	31848	31848	MS2	0/0	250516_Fraction_4.raw
	Medium	yEEmVEFmEk	Unambiguous	5	2	P42644;P46266	N-Term(TMT6plex); M4(Oxidation); M8(Oxidation); K10(TMT6plex)	CID	1	0	1	1	105883	Not Unique	Not Used	15151.9	11380.2	6445.76	18634.4	36468.2	19976.8	4122.82	32253.9	0.0183	0.2053	2.41299	0	0	8	2	912.944	1824.88	0.394329	84.108	43977	43977	MS2	0/0	250516_Fraction_1.raw
	Medium	yEEmVEFMEk	Unambiguous	5	2	P42644;P46266	N-Term(TMT6plex); M4(Oxidation); K10(TMT6plex)	CID	1	0	1	1	109722	Not Unique	Not Used	12378		6107.49	33201.7	28262.9	16030.4	3348.51	29018.8	0.02363	0.2346	2.57383	0	33.7808	4	2	904.947	1808.89	0.421009	98.0417	52058	52058	MS2	0/0	250516_Fraction_1.raw
	Medium	dNLTLWTSDMTDEAGDEIk	Unambiguous	1	1	P42644	N-Term(TMT6plex); K19(TMT6plex)	CID	1	0	1	1	116415	Unique	Used	48015.2	13075.7	16335.3	25189	73199.2	50458.9	26768.5	44710.6	0.03564	0.3034	2.75214	0	1.9166	2	3	871.439	2612.3	9.00003	122.773	66173	66173	MS2	0/0	250516_Fraction_1.raw
P26300	P26300	62.341	21.62	10	2	8	19												1.58566	1		444	47.7684	5.94775
	Confidence Level	Sequence	PSM Ambiguity	# Proteins	# Protein Groups	Protein Group Accessions	Modifications	Activation Type	ΔScore	ΔCn	Rank	Search Engine Rank	QuanResultID	Quan Info	Quan Usage	AT2	AT3	AT4	AT5	AT8	ROW1	ROW1-2	ROW2	q-Value	PEP	XCorr	# Missed Cleavages	Isolation Interference [%]	Ion Inject Time [ms]	Charge	m/z [Da]	MH+ [Da]	ΔM [ppm]	RT [min]	First Scan	Last Scan	MS Order	Ions Matched	Spectrum File
	High	iEEELGSEAVYAGASFR	Unambiguous	1	1	P26300	N-Term(TMT6plex)	CID	1	0	1	1	115489	No Quan Values	Not Used				15306.5					0	1.318e-05	5.65777	0	16.7916	9	2	1029.02	2057.04	1.14439	119.289	64223	64223	MS2	0/0	250516_Fraction_1.raw
	High	yGQDATNVGDEGGFAPNIQENk	Unambiguous	8	3	P26300;P42895;P42896	N-Term(TMT6plex); K22(TMT6plex)	CID	1	0	1	1	108934	Not Unique	Not Used	65901.4	82786	50490.7	1.53343e+06	61924.6	157870		62724.7	0	4.365e-06	5.54591	0	2.12356	1	3	928.129	2782.37	1.43993	95.1731	50387	50387	MS2	0/0	250516_Fraction_1.raw
	High	yGQDATNVGDEGGFAPNIQENk	Unambiguous	8	3	P26300;P42895;P42896	N-Term(TMT6plex); K22(TMT6plex)	CID	1	0	1	1	108921	No Quan Values	Not Used				37541.4					0	0.0001514	5.14858	0	7.733	6	2	1391.69	2782.37	1.90542	95.1447	50372	50372	MS2	0/0	250516_Fraction_1.raw
	High	yGQDATNVGDEGGFAPNIQENk	Unambiguous	8	3	P26300;P42895;P42896	N-Term(TMT6plex); K22(TMT6plex)	CID	1	0	1	1	108942	Not Unique	Not Used	31267.8	35039.2	29759.4	622511	28064.3	61319.9		5848.52	0	0.0003198	4.65356	0	22.5104	3	4	696.349	2782.37	1.32541	95.2094	50409	50409	MS2	0/0	250516_Fraction_1.raw
	High	iEEELGSEAVYAGASFR	Unambiguous	1	1	P26300	N-Term(TMT6plex)	CID	1	0	1	1	115366	No Quan Values	Not Used				4822.07					0	0.001969	4.0956	0	23.7253	5	3	686.353	2057.04	1.99832	118.821	63964	63964	MS2	0/0	250516_Fraction_1.raw
	High	aAVPSGASTGIYEALELR	Unambiguous	4	2	P26300;P42896	N-Term(TMT6plex)	CID	1	0	1	1	114855	Not Unique	Not Used	3993.03	4293.51	8470.01	151574	4659.3	12957.9	3771.94	7789.67	0	0.009723	3.78259	0	33.0717	4	2	1017.56	2034.11	0.183915	116.913	62889	62889	MS2	0/0	250516_Fraction_1.raw
	High	vNQIGSVTESIEAVk	Unambiguous	6	2	P26300;P42895	N-Term(TMT6plex); K15(TMT6plex)	CID	1	0	1	1	138402	No Quan Values	Not Used				7880.29	1163.44	1421.42		1077.5	0	3.977e-05	3.60398	0	11.0191	49	2	1016.59	2032.17	0.780739	133.054	43235	43235	MS2	0/0	250516_Fraction_2.raw
	High	aAVPSGASTGIYEALELR	Unambiguous	4	2	P26300;P42896	N-Term(TMT6plex)	CID	1	0	1	1	114844	No Quan Values	Not Used									0	0.0008479	3.59945	0	6.65278	7	3	678.707	2034.11	0.417352	116.887	62876	62876	MS2	0/0	250516_Fraction_1.raw
	High	aAVPSGASTGIYEALELR	Unambiguous	4	2	P26300;P42896	N-Term(TMT6plex)	CID	1	0	1	1	115041	No Quan Values	Not Used		5673.78	2636.72	108875	6881.95	8733.74		7653.16	0	0.01434	3.57479	0	36.0466	4	2	1017.56	2034.11	0.243927	117.615	63282	63282	MS2	0/0	250516_Fraction_1.raw
	High	aAVPSGASTGIYEALELR	Unambiguous	4	2	P26300;P42896	N-Term(TMT6plex)	CID	1	0	1	1	115224	No Quan Values	Not Used									0	0.006309	3.4728	0	3.93617	4	3	678.707	2034.11	0.0572814	118.3	63668	63668	MS2	0/0	250516_Fraction_1.raw
	High	kYGQDATNVGDEGGFAPNIQENk	Unambiguous	8	3	P26300;P42895;P42896	N-Term(TMT6plex); K1(TMT6plex); K23(TMT6plex)	CID	1	0	1	1	106986	Not Unique	Not Used	13215.4	21502.4	21337.4	574545	19733.5	44741		18965.1	0	0.003533	3.25264	1	9.45929	3	4	785.663	3139.63	1.22385	88.096	46289	46289	MS2	0/0	250516_Fraction_1.raw
	High	aAVPSGASTGIYEALELR	Unambiguous	4	2	P26300;P42896	N-Term(TMT6plex)	CID	1	0	1	1	115426	No Quan Values	Not Used									0	0.004732	3.24501	0	0	15	3	678.708	2034.11	0.687404	119.067	64099	64099	MS2	0/0	250516_Fraction_1.raw
	High	iEEELGSEAVYAGASFR	Unambiguous	1	1	P26300	N-Term(TMT6plex)	CID	1	0	1	1	115547	No Quan Values	Not Used				28620.7					0	0.03493	2.88724	0	56.5891	11	3	686.351	2057.04	0.129031	119.534	64364	64364	MS2	0/0	250516_Fraction_1.raw
	High	aAVPSGASTGIYEALELR	Unambiguous	4	2	P26300;P42896	N-Term(TMT6plex)	CID	1	0	1	1	115035	Not Unique	Not Used	94141.1	21345.4	13056.2	51740.4	114821	79213.9	47543.5	83520.7	0	0.001422	2.63112	0	10.8761	3	3	678.707	2034.11	-0.66286	117.586	63264	63264	MS2	0/0	250516_Fraction_1.raw
	High	dGGSDYLGk	Unambiguous	6	2	P26300;P42896	N-Term(TMT6plex); K9(TMT6plex)	CID	1	0	1	1	100637	No Quan Values	Not Used			5657.09	178664	6160.92	13964.3			0	0.05717	2.53928	0	13.4351	4	2	685.372	1369.74	-0.0215927	64.8574	32890	32890	MS2	0/0	250516_Fraction_1.raw
	High	vNQIGSVTESIEAVk	Unambiguous	6	2	P26300;P42895	N-Term(TMT6plex); K15(TMT6plex)	CID	1	0	1	1	138388	No Quan Values	Not Used		1810.09	1336.44	60620.9	2709.32	4844.19		3335.75	0	0.01359	2.31423	0	10.9276	16	3	678.062	2032.17	0.804157	132.987	43200	43200	MS2	0/0	250516_Fraction_2.raw
	High	tcNALLLk	Unambiguous	2	1	P26300	N-Term(TMT6plex); C2(Carbamidomethyl); K8(TMT6plex)	CID	1	0	1	1	138558	No Quan Values	Not Used				34527.2	1864.39	3809.37		1197.14	0.004596	0.1117	2.33642	0	13.3067	11	2	695.928	1390.85	0.278732	133.626	43567	43567	MS2	0/0	250516_Fraction_2.raw
	Medium	iEEELGSEAVYAGASFR	Unambiguous	1	1	P26300	N-Term(TMT6plex)	CID	1	0	1	1	115934	Unique	Used	1282.3			2993.86				2033.29	0.03165	0.2873	1.95812	0	36.8835	14	3	686.352	2057.04	1.37523	120.987	65180	65180	MS2	0/0	250516_Fraction_1.raw
	Medium	qIFDSR	Unambiguous	12	4	P42895;P42896;P26300;P42894	N-Term(TMT6plex)	CID	1	0	1	2	164680	No Quan Values	Not Used		1108.29		15474.2		1163.43	1069.22		0.03321	0.2946	1.43617	0	29.2523	63	2	497.78	994.552	-0.0159051	76.8665	22827	22827	MS2	0/0	250516_Fraction_4.raw
Q07078	Q07078	62.3404	14.02	5	1	8	17	0.433494	1		0.521622	1		0.496582	1	0.388005	1		0.284646	1		699	80.1337	5.05908
	Confidence Level	Sequence	PSM Ambiguity	# Proteins	# Protein Groups	Protein Group Accessions	Modifications	Activation Type	ΔScore	ΔCn	Rank	Search Engine Rank	QuanResultID	Quan Info	Quan Usage	AT2	AT3	AT4	AT5	AT8	ROW1	ROW1-2	ROW2	q-Value	PEP	XCorr	# Missed Cleavages	Isolation Interference [%]	Ion Inject Time [ms]	Charge	m/z [Da]	MH+ [Da]	ΔM [ppm]	RT [min]	First Scan	Last Scan	MS Order	Ions Matched	Spectrum File
	High	vVDSPccLVTGEYGWTANmER	Unambiguous	6	2	Q07078;P36181	N-Term(TMT6plex); C6(Carbamidomethyl); C7(Carbamidomethyl); M19(Oxidation)	CID	1	0	1	1	113576	Not Unique	Not Used	9214.02			27249.8					0	0.0001574	5.48869	0	52.7899	101	3	897.082	2689.23	1.62592	112.226	60210	60210	MS2	0/0	250516_Fraction_1.raw
	High	vVDSPccLVTGEYGWTANMER	Unambiguous	6	2	Q07078;P36181	N-Term(TMT6plex); C6(Carbamidomethyl); C7(Carbamidomethyl)	CID	1	0	1	1	116042	Not Unique	Not Used	7710.26	2895.93	3132.75	122207	9213.61	15661.1	5933.02	8558.15	0	0.002006	4.58056	0	14.7002	2	3	891.75	2673.23	1.1262	121.36	65389	65389	MS2	0/0	250516_Fraction_1.raw
	High	dSSMAGYMSSk	Unambiguous	4	2	Q07078;P36181	N-Term(TMT6plex); K11(TMT6plex)	CID	1	0	1	1	104166	Not Unique	Not Used	3482.57	3729.14	4323.52	102262	3852.56	6951.44			0	0.003224	4.42592	0	13.2451	8	2	811.402	1621.8	0.616427	77.8747	40349	40349	MS2	0/0	250516_Fraction_1.raw
	High	vVDSPccLVTGEYGWTANMER	Unambiguous	6	2	Q07078;P36181	N-Term(TMT6plex); C6(Carbamidomethyl); C7(Carbamidomethyl)	CID	1	0	1	1	115984	No Quan Values	Not Used				5066.7					0	0.003087	4.37052	0	0	19	2	1337.12	2673.24	3.48292	121.153	65274	65274	MS2	0/0	250516_Fraction_1.raw
	High	sLTNDWEEHLAVk	Unambiguous	4	2	Q07078;P36181	N-Term(TMT6plex); K13(TMT6plex)	CID	1	0	1	1	109639	Not Unique	Not Used	80346.5	104654	45695.5	2.53476e+06	64105.9	114645	29864.2	51194.6	0	0.001419	4.17078	0	13.327	1	3	667.367	2000.09	0.908488	97.7364	51877	51877	MS2	0/0	250516_Fraction_1.raw
	High	sLTNDWEEHLAVk	Unambiguous	4	2	Q07078;P36181	N-Term(TMT6plex); K13(TMT6plex)	CID	1	0	1	1	109652	No Quan Values	Not Used				34200.3		1247.08			0	0.002142	4.06035	0	0	14	2	1000.55	2000.08	-0.854733	97.8169	51927	51927	MS2	0/0	250516_Fraction_1.raw
	High	aVENSPFLEk	Unambiguous	6	2	Q07078;P36181	N-Term(TMT6plex); K10(TMT6plex)	CID	1	0	1	1	107122	Not Unique	Not Used	20365.9	40907.7	20440.1	770493	28310.2	30960.3		14784.6	0	0.01399	4.04775	0	10.5107	5	2	796.459	1591.91	1.12396	88.5899	46578	46578	MS2	0/0	250516_Fraction_1.raw
	High	gIVDSEDLPLNISR	Unambiguous	6	2	Q07078;P36181	N-Term(TMT6plex)	CID	1	0	1	1	112204	Not Unique	Not Used	11201.6	27807.6	14082.8	768601	26191	45207.2	3647.97	29772.8	0	0.0003413	3.75185	0	6.52129	9	2	878.988	1756.97	2.06026	107.118	57298	57298	MS2	0/0	250516_Fraction_1.raw
	High	eLISNSSDALDk	Unambiguous	7	3	P27323;Q07078;P36181	N-Term(TMT6plex); K12(TMT6plex)	CID	1	0	1	1	106160	Not Unique	Not Used	129319	87546.9	58814.1	1713581		89921.4	17094.9	114453	0	0.02516	3.66592	0	21.179	2	3	583.993	1749.96	0.703175	85.122	44562	44562	MS2	0/0	250516_Fraction_1.raw
	High	gIVDSEDLPLNISR	Unambiguous	6	2	Q07078;P36181	N-Term(TMT6plex)	CID	1	0	1	1	112231	No Quan Values	Not Used				100032	3131.06	6389.27		6208.68	0	0.0002449	3.49343	0	0	5	3	586.327	1756.97	1.67048	107.22	57356	57356	MS2	0/0	250516_Fraction_1.raw
	High	eLISNSSDALDk	Unambiguous	7	3	P27323;Q07078;P36181	N-Term(TMT6plex); K12(TMT6plex)	CID	1	0	1	1	106152	Not Unique	Not Used	43406.4	27110.8	25020	481705	23818.6	26894.6		33727.4	0	0.04852	3.4371	0	8.36111	4	2	875.486	1749.96	0.152812	85.0614	44526	44526	MS2	0/0	250516_Fraction_1.raw
	High	dSSMAGYmSSk	Unambiguous	4	2	Q07078;P36181	N-Term(TMT6plex); M8(Oxidation); K11(TMT6plex)	CID	1	0	1	1	97235	Not Unique	Not Used	6253.9	6775.1	8160.17	131756	7305.2	12760.1	3903.73	14818.8	0	0.006272	3.14879	0	5.63055	13	2	819.401	1637.8	2.44812	52.3021	25771	25771	MS2	0/0	250516_Fraction_1.raw
	High	dSSmAGYMSSk	Unambiguous	4	2	Q07078;P36181	N-Term(TMT6plex); M4(Oxidation); K11(TMT6plex)	CID	1	0	1	1	96706	Not Unique	Not Used	1395.78	3100.37	2541.61	20695.2	28380.9	25166.6	278127	16513.5	0	0.01364	2.19402	0	33.5391	11	2	819.401	1637.8	2.52266	50.3085	24651	24651	MS2	0/0	250516_Fraction_1.raw
	High	sGDELTSLk	Unambiguous	6	1	Q07078	N-Term(TMT6plex); K9(TMT6plex)	CID	1	0	1	1	104229	Unique	Used	50712.1	26452.5	21983.4	368155	25182.7	19676.6		14435	0.004154	0.08952	2.40348	0	0	4	2	704.409	1407.81	0.463815	78.0864	40472	40472	MS2	0/0	250516_Fraction_1.raw
	Medium	eLISNSSDALDk	Unambiguous	7	3	P27323;Q07078;P36181	N-Term(TMT6plex); K12(TMT6plex)	CID	1	0	1	1	106743	Not Unique	Not Used	6698.32	4310.64		111539	3133.85	4976.99	50528.6	14180.7	0.01149	0.1451	2.8556	0	11.05	6	2	875.487	1749.97	1.61768	87.2327	45787	45787	MS2	0/0	250516_Fraction_1.raw
	Medium	eEYAAFYk	Unambiguous	7	3	P27323;Q07078;P36181	N-Term(TMT6plex); K8(TMT6plex)	CID	1	0	1	1	107115	Not Unique	Not Used	18158.1	16432.1	26557.4	254892	66874	91319.4	15192.9	36650.8	0.02238	0.2197	3.3508	0	41.5001	5	2	739.899	1478.79	-1.3457	88.5922	46580	46580	MS2	0/0	250516_Fraction_1.raw
	Medium	dSSMAGYMSSk	Unambiguous	4	2	Q07078;P36181	N-Term(TMT6plex); K11(TMT6plex)	CID	1	0	1	1	104193	Not Unique	Not Used	8530.19	14272.1	8055.97	480771		30821.9	4934.39	13064.6	0.04767	0.3299	2.89486	0	13.361	4	3	541.271	1621.8	0.419965	77.9605	40398	40398	MS2	0/0	250516_Fraction_1.raw
P36181	P36181	62.2737	14.02	1	1	8	17	0.990957	1		0.921654	1		1.23509	1	1.91668	1		0.921108	1		699	80.0857	5.03369
	Confidence Level	Sequence	PSM Ambiguity	# Proteins	# Protein Groups	Protein Group Accessions	Modifications	Activation Type	ΔScore	ΔCn	Rank	Search Engine Rank	QuanResultID	Quan Info	Quan Usage	AT2	AT3	AT4	AT5	AT8	ROW1	ROW1-2	ROW2	q-Value	PEP	XCorr	# Missed Cleavages	Isolation Interference [%]	Ion Inject Time [ms]	Charge	m/z [Da]	MH+ [Da]	ΔM [ppm]	RT [min]	First Scan	Last Scan	MS Order	Ions Matched	Spectrum File
	High	vVDSPccLVTGEYGWTANmER	Unambiguous	6	2	Q07078;P36181	N-Term(TMT6plex); C6(Carbamidomethyl); C7(Carbamidomethyl); M19(Oxidation)	CID	1	0	1	1	113576	Not Unique	Not Used	9214.02			27249.8					0	0.0001574	5.48869	0	52.7899	101	3	897.082	2689.23	1.62592	112.226	60210	60210	MS2	0/0	250516_Fraction_1.raw
	High	vVDSPccLVTGEYGWTANMER	Unambiguous	6	2	Q07078;P36181	N-Term(TMT6plex); C6(Carbamidomethyl); C7(Carbamidomethyl)	CID	1	0	1	1	116042	Not Unique	Not Used	7710.26	2895.93	3132.75	122207	9213.61	15661.1	5933.02	8558.15	0	0.002006	4.58056	0	14.7002	2	3	891.75	2673.23	1.1262	121.36	65389	65389	MS2	0/0	250516_Fraction_1.raw
	High	dSSMAGYMSSk	Unambiguous	4	2	Q07078;P36181	N-Term(TMT6plex); K11(TMT6plex)	CID	1	0	1	1	104166	Not Unique	Not Used	3482.57	3729.14	4323.52	102262	3852.56	6951.44			0	0.003224	4.42592	0	13.2451	8	2	811.402	1621.8	0.616427	77.8747	40349	40349	MS2	0/0	250516_Fraction_1.raw
	High	vVDSPccLVTGEYGWTANMER	Unambiguous	6	2	Q07078;P36181	N-Term(TMT6plex); C6(Carbamidomethyl); C7(Carbamidomethyl)	CID	1	0	1	1	115984	No Quan Values	Not Used				5066.7					0	0.003087	4.37052	0	0	19	2	1337.12	2673.24	3.48292	121.153	65274	65274	MS2	0/0	250516_Fraction_1.raw
	High	sLTNDWEEHLAVk	Unambiguous	4	2	Q07078;P36181	N-Term(TMT6plex); K13(TMT6plex)	CID	1	0	1	1	109639	Not Unique	Not Used	80346.5	104654	45695.5	2.53476e+06	64105.9	114645	29864.2	51194.6	0	0.001419	4.17078	0	13.327	1	3	667.367	2000.09	0.908488	97.7364	51877	51877	MS2	0/0	250516_Fraction_1.raw
	High	sLTNDWEEHLAVk	Unambiguous	4	2	Q07078;P36181	N-Term(TMT6plex); K13(TMT6plex)	CID	1	0	1	1	109652	No Quan Values	Not Used				34200.3		1247.08			0	0.002142	4.06035	0	0	14	2	1000.55	2000.08	-0.854733	97.8169	51927	51927	MS2	0/0	250516_Fraction_1.raw
	High	aVENSPFLEk	Unambiguous	6	2	Q07078;P36181	N-Term(TMT6plex); K10(TMT6plex)	CID	1	0	1	1	107122	Not Unique	Not Used	20365.9	40907.7	20440.1	770493	28310.2	30960.3		14784.6	0	0.01399	4.04775	0	10.5107	5	2	796.459	1591.91	1.12396	88.5899	46578	46578	MS2	0/0	250516_Fraction_1.raw
	High	gIVDSEDLPLNISR	Unambiguous	6	2	Q07078;P36181	N-Term(TMT6plex)	CID	1	0	1	1	112204	Not Unique	Not Used	11201.6	27807.6	14082.8	768601	26191	45207.2	3647.97	29772.8	0	0.0003413	3.75185	0	6.52129	9	2	878.988	1756.97	2.06026	107.118	57298	57298	MS2	0/0	250516_Fraction_1.raw
	High	eLISNSSDALDk	Unambiguous	7	3	P27323;Q07078;P36181	N-Term(TMT6plex); K12(TMT6plex)	CID	1	0	1	1	106160	Not Unique	Not Used	129319	87546.9	58814.1	1713581		89921.4	17094.9	114453	0	0.02516	3.66592	0	21.179	2	3	583.993	1749.96	0.703175	85.122	44562	44562	MS2	0/0	250516_Fraction_1.raw
	High	gIVDSEDLPLNISR	Unambiguous	6	2	Q07078;P36181	N-Term(TMT6plex)	CID	1	0	1	1	112231	No Quan Values	Not Used				100032	3131.06	6389.27		6208.68	0	0.0002449	3.49343	0	0	5	3	586.327	1756.97	1.67048	107.22	57356	57356	MS2	0/0	250516_Fraction_1.raw
	High	eLISNSSDALDk	Unambiguous	7	3	P27323;Q07078;P36181	N-Term(TMT6plex); K12(TMT6plex)	CID	1	0	1	1	106152	Not Unique	Not Used	43406.4	27110.8	25020	481705	23818.6	26894.6		33727.4	0	0.04852	3.4371	0	8.36111	4	2	875.486	1749.96	0.152812	85.0614	44526	44526	MS2	0/0	250516_Fraction_1.raw
	High	dSSMAGYmSSk	Unambiguous	4	2	Q07078;P36181	N-Term(TMT6plex); M8(Oxidation); K11(TMT6plex)	CID	1	0	1	1	97235	Not Unique	Not Used	6253.9	6775.1	8160.17	131756	7305.2	12760.1	3903.73	14818.8	0	0.006272	3.14879	0	5.63055	13	2	819.401	1637.8	2.44812	52.3021	25771	25771	MS2	0/0	250516_Fraction_1.raw
	High	sGDEMTSLk	Unambiguous	2	1	P36181	N-Term(TMT6plex); K9(TMT6plex)	CID	1	0	1	1	101098	Unique	Used	15574.9	14354.6	15434	297617	19236.3	29852	9895.62	14346.1	0	0.0782	2.33681	0	32.2814	6	2	713.387	1425.77	0.708441	66.6031	33884	33884	MS2	0/0	250516_Fraction_1.raw
	High	dSSmAGYMSSk	Unambiguous	4	2	Q07078;P36181	N-Term(TMT6plex); M4(Oxidation); K11(TMT6plex)	CID	1	0	1	1	96706	Not Unique	Not Used	1395.78	3100.37	2541.61	20695.2	28380.9	25166.6	278127	16513.5	0	0.01364	2.19402	0	33.5391	11	2	819.401	1637.8	2.52266	50.3085	24651	24651	MS2	0/0	250516_Fraction_1.raw
	Medium	eLISNSSDALDk	Unambiguous	7	3	P27323;Q07078;P36181	N-Term(TMT6plex); K12(TMT6plex)	CID	1	0	1	1	106743	Not Unique	Not Used	6698.32	4310.64		111539	3133.85	4976.99	50528.6	14180.7	0.01149	0.1451	2.8556	0	11.05	6	2	875.487	1749.97	1.61768	87.2327	45787	45787	MS2	0/0	250516_Fraction_1.raw
	Medium	eEYAAFYk	Unambiguous	7	3	P27323;Q07078;P36181	N-Term(TMT6plex); K8(TMT6plex)	CID	1	0	1	1	107115	Not Unique	Not Used	18158.1	16432.1	26557.4	254892	66874	91319.4	15192.9	36650.8	0.02238	0.2197	3.3508	0	41.5001	5	2	739.899	1478.79	-1.3457	88.5922	46580	46580	MS2	0/0	250516_Fraction_1.raw
	Medium	dSSMAGYMSSk	Unambiguous	4	2	Q07078;P36181	N-Term(TMT6plex); K11(TMT6plex)	CID	1	0	1	1	104193	Not Unique	Not Used	8530.19	14272.1	8055.97	480771		30821.9	4934.39	13064.6	0.04767	0.3299	2.89486	0	13.361	4	3	541.271	1621.8	0.419965	77.9605	40398	40398	MS2	0/0	250516_Fraction_1.raw
O81221	O81221	59.7296	19.36	5	2	6	18	0.793881	5	16.6814	1.09081	5	13.4805	1.44804	4	2.00376	5	16.1	3.27501	6	10.8134	377	41.6389	5.49072
	Confidence Level	Sequence	PSM Ambiguity	# Proteins	# Protein Groups	Protein Group Accessions	Modifications	Activation Type	ΔScore	ΔCn	Rank	Search Engine Rank	QuanResultID	Quan Info	Quan Usage	AT2	AT3	AT4	AT5	AT8	ROW1	ROW1-2	ROW2	q-Value	PEP	XCorr	# Missed Cleavages	Isolation Interference [%]	Ion Inject Time [ms]	Charge	m/z [Da]	MH+ [Da]	ΔM [ppm]	RT [min]	First Scan	Last Scan	MS Order	Ions Matched	Spectrum File
	High	vAPEEHPVLLTEAPLNPk	Unambiguous	21	3	A2BDB0;P53492;O81221	N-Term(TMT6plex); K18(TMT6plex)	CID	1	0	1	2	109479	Redundant	Not Used	107251	186360	68583.4	3.13798e+06	166984	380472	84929.4	401990	0	0.001019	5.31538	0	0.874144	0	3	804.802	2412.39	0.90613	97.1638	51547	51547	MS2	0/0	250516_Fraction_1.raw
	High	vAPEEHPVLLTEAPLNPk	Unambiguous	21	3	A2BDB0;P53492;O81221	N-Term(TMT6plex); K18(TMT6plex)	CID	1	0	1	1	109477	No Quan Values	Not Used		3592.45		45902.6		4038.55		4430.23	0	0.001437	4.65947	0	17.9353	10	2	1206.7	2412.39	1.34182	97.1665	51550	51550	MS2	0/0	250516_Fraction_1.raw
	High	sYELPDGQVITIGAER	Unambiguous	9	1	O81221	N-Term(TMT6plex)	CID	1	0	1	1	114368	Unique	Used	79332	76542.7	67406.2	1.98112e+06	72251.1	158962	53760.4	251990	0	0.01051	4.62465	0	1.64945	1	2	989.029	1977.05	0.6825	115.12	61863	61863	MS2	0/0	250516_Fraction_1.raw
	High	dAYVGDEAQSk	Unambiguous	14	2	P53492;O81221	N-Term(TMT6plex); K11(TMT6plex)	CID	1	0	1	1	97787	Not Unique	Not Used	57932.2	58954.2	43092.8	1.09733e+06	82369.9	93453.9	27902.7	133909	0	0.00342	4.47027	0	5.65253	5	2	820.931	1640.86	1.24137	54.2942	26897	26897	MS2	0/0	250516_Fraction_1.raw
	High	dAYVGDEAQSk	Unambiguous	14	2	P53492;O81221	N-Term(TMT6plex); K11(TMT6plex)	CID	1	0	1	1	97973	Not Unique	Not Used	19309.5	28790.6	17857.1	599978	28264.5	56739.1	19138.2	87816.5	0	0.00332	4.02456	0	6.51884	3	2	820.931	1640.85	0.943793	54.9892	27285	27285	MS2	0/0	250516_Fraction_1.raw
	High	sYELPDGQVITIGAER	Unambiguous	9	1	O81221	N-Term(TMT6plex)	CID	1	0	1	1	114172	Unique	Used	6009.56	11235.3	4770.87	181926	9216.48	11377.3	6779.51	20292.4	0	0.007319	3.70668	0	7.02915	7	2	989.029	1977.05	0.559013	114.4	61452	61452	MS2	0/0	250516_Fraction_1.raw
	High	gYSFTTTAER	Unambiguous	17	2	A2BDB0;O81221	N-Term(TMT6plex)	CID	1	0	1	1	99262	Not Unique	Not Used	18772	18670.4		309779	19667	37103.9		42019.6	0	0.08014	3.70364	0	10.8619	2	2	681.35	1361.69	1.50462	59.7594	29993	29993	MS2	0/0	250516_Fraction_1.raw
	High	sYELPDGQVITIGAER	Unambiguous	9	1	O81221	N-Term(TMT6plex)	CID	1	0	1	1	114405	Unique	Used	2690.12	2934.41		61189.9				9206.46	0	0.01177	3.50432	0	0	2	3	659.689	1977.05	1.26226	115.252	61939	61939	MS2	0/0	250516_Fraction_1.raw
	High	dAYVGDEAQSk	Unambiguous	14	2	P53492;O81221	N-Term(TMT6plex); K11(TMT6plex)	CID	1	0	1	1	98547	Not Unique	Not Used	5010.44			28071.5	2884.58	4690	6645.18	11501.1	0	0.05967	3.50092	0	17.5742	11	2	820.93	1640.85	-0.172123	57.1451	28514	28514	MS2	0/0	250516_Fraction_1.raw
	High	dAYVGDEAQSk	Unambiguous	14	2	P53492;O81221	N-Term(TMT6plex); K11(TMT6plex)	CID	1	0	1	1	97991	Not Unique	Not Used	24527.4	26078.8	16659	486715	29431.5	60736.2	13529.4	61914.1	0	0.03181	3.44009	0	16.2419	4	3	547.623	1640.85	0.154458	55.094	27343	27343	MS2	0/0	250516_Fraction_1.raw
	High	gYSFTTTAER	Unambiguous	17	2	A2BDB0;O81221	N-Term(TMT6plex)	CID	1	0	1	1	99452	No Quan Values	Not Used		18266.1		362296	26320.6	31839.8		49354	0	0.06961	3.28079	0	6.65785	1	2	681.349	1361.69	0.518515	60.4735	30397	30397	MS2	0/0	250516_Fraction_1.raw
	High	dAYVGDEAQSk	Unambiguous	14	2	P53492;O81221	N-Term(TMT6plex); K11(TMT6plex)	CID	1	0	1	1	97804	Not Unique	Not Used	147461	105409	116120	3004091		259949	61961.8	442744	0	0.006376	3.14104	0	9.51024	2	3	547.623	1640.85	0.824007	54.364	26937	26937	MS2	0/0	250516_Fraction_1.raw
	High	sYELPDGQVITIGAER	Unambiguous	9	1	O81221	N-Term(TMT6plex)	CID	1	0	1	1	114210	Unique	Used	1803.48		1693.89	94546	5669.01	6486		14637.6	0	0.06957	2.68057	0	27.5064	6	3	659.688	1977.05	0.0582627	114.537	61532	61532	MS2	0/0	250516_Fraction_1.raw
	High	aGFAGDDAPR	Unambiguous	27	3	A2BDB0;P53492;O81221	N-Term(TMT6plex)	CID	1	0	1	1	93996	Not Unique	Not Used	119823	65900.4	36190.7	1.08721e+06	96463	63522		113724	0	0.01884	2.46068	0	44.41	9	2	603.31	1205.61	0.58292	40.115	18943	18943	MS2	0/0	250516_Fraction_1.raw
	High	aGFAGDDAPR	Unambiguous	27	3	A2BDB0;P53492;O81221	N-Term(TMT6plex)	CID	1	0	1	1	94181	Not Unique	Not Used	9886.99	13007.6	6804.11	171482	10268.6	13018.8		19499.1	0	0.0432	2.34774	0	43.2133	3	2	603.31	1205.61	1.49418	40.8029	19330	19330	MS2	0/0	250516_Fraction_1.raw
	High	vAPEEHPVLLTEAPLNPk	Unambiguous	21	3	A2BDB0;P53492;O81221	N-Term(TMT6plex); K18(TMT6plex)	CID	1	0	1	2	109441	Redundant	Not Used	25510.9	22107	18442.4	509231	36442.3	52345	15082.4	63474.2	0.004596	0.1234	2.11554	0	41.6386	2	4	603.853	2412.39	0.369243	97.0469	51481	51481	MS2	0/0	250516_Fraction_1.raw
	Medium	dLTDALMk	Unambiguous	1	1	O81221	N-Term(TMT6plex); K8(TMT6plex)	CID	1	0	1	1	110191	Unique	Used	442754	441165	291492	961518	605340	325835	264948	380568	0.02696	0.2477	2.9189	0	41.4282	5	2	682.897	1364.79	1.01541	99.7556	53044	53044	MS2	0/0	250516_Fraction_1.raw
	Medium	dLTDALmk	Unambiguous	1	1	O81221	N-Term(TMT6plex); M7(Oxidation); K8(TMT6plex)	CID	1	0	1	1	107432	Unique	Used	80650.8	92868	57257.8	1134469		180017	28199.4	238651	0.03165	0.2858	1.94987	0	5.52339	1	2	690.895	1380.78	0.796448	89.7183	47229	47229	MS2	0/0	250516_Fraction_1.raw
Q9M9P3	Q9M9P3	59.6156	13.01	3	2	5	18	0.318479	6	38.7545	0.233577	5	51.7382	0.943593	6	0.522145	6	9.62352	0.432496	5	68.8296	469	51.7061	6.12549
	Confidence Level	Sequence	PSM Ambiguity	# Proteins	# Protein Groups	Protein Group Accessions	Modifications	Activation Type	ΔScore	ΔCn	Rank	Search Engine Rank	QuanResultID	Quan Info	Quan Usage	AT2	AT3	AT4	AT5	AT8	ROW1	ROW1-2	ROW2	q-Value	PEP	XCorr	# Missed Cleavages	Isolation Interference [%]	Ion Inject Time [ms]	Charge	m/z [Da]	MH+ [Da]	ΔM [ppm]	RT [min]	First Scan	Last Scan	MS Order	Ions Matched	Spectrum File
	High	vQLLEIAQVPDEHVNEFk	Unambiguous	3	1	Q9M9P3	N-Term(TMT6plex); K18(TMT6plex)	CID	1	0	1	1	116947	No Quan Values	Not Used					1056.87				0	0.004272	5.29311	0	0	19	2	1283.72	2566.43	1.45224	124.814	67309	67309	MS2	0/0	250516_Fraction_1.raw
	High	vQLLEIAQVPDEHVNEFk	Unambiguous	3	1	Q9M9P3	N-Term(TMT6plex); K18(TMT6plex)	CID	1	0	1	1	116876	Unique	Used	126856	41153.1	50028.7	95041.2	130227	65544.1	31375.4	55013.4	0	0.0007222	5.27151	0	33.0161	2	3	856.149	2566.43	1.7086	124.527	67150	67150	MS2	0/0	250516_Fraction_1.raw
	High	vQLLEIAQVPDEHVNEFk	Unambiguous	3	1	Q9M9P3	N-Term(TMT6plex); K18(TMT6plex)	CID	1	0	1	1	116691	Unique	Used	13296.9		5097.54	10608.7	12671.5	6340.23	3518.09		0	0.001735	4.64997	0	0	12	3	856.148	2566.43	0.35302	123.823	66760	66760	MS2	0/0	250516_Fraction_1.raw
	High	vQLLEIAQVPDEHVNEFk	Unambiguous	3	1	Q9M9P3	N-Term(TMT6plex); K18(TMT6plex)	CID	1	0	1	1	117070	Unique	Used	132644	76167.1	89133.2	131009	123931	69991.5	41116.3	109455	0	0.0008542	4.64046	0	41.3305	1	3	856.148	2566.43	0.567059	125.243	67548	67548	MS2	0/0	250516_Fraction_1.raw
	High	sIPSIVELDSLk	Unambiguous	4	1	Q9M9P3	N-Term(TMT6plex); K12(TMT6plex)	CID	1	0	1	1	138620	Unique	Used	23219.5	5122.95	4575.88	12295.1	18058.1	9641.36	6741.28	6598.07	0	0.005888	3.95592	0	5.23396	25	2	880.035	1759.06	0.155775	133.866	43698	43698	MS2	0/0	250516_Fraction_2.raw
	High	vLQLETAAGAAIR	Unambiguous	5	2	Q9M9P3;O64459	N-Term(TMT6plex)	CID	1	0	1	1	168183	No Quan Values	Not Used									0	0.0003941	3.3609	0	21.3614	120	2	771.464	1541.92	0.144682	125.646	34944	34944	MS2	0/0	250516_Fraction_4.raw
	High	vQLLEIAQVPDEHVNEFk	Unambiguous	3	1	Q9M9P3	N-Term(TMT6plex); K18(TMT6plex)	CID	1	0	1	1	116855	Unique	Used	24826.7	4092.11	5911.23	20125.6	23802.4	15875.8	5643.29	10737.5	0	0.001683	3.11302	0	0	18	4	642.363	2566.43	1.48932	124.474	67120	67120	MS2	0/0	250516_Fraction_1.raw
	High	nEYcmEVTPk	Unambiguous	5	2	Q9M9P3;O64459	N-Term(TMT6plex); C4(Carbamidomethyl); M5(Oxidation); K10(TMT6plex)	CID	1	0	1	1	99035	Not Unique	Not Used	897677	256188	218480	440354	916756	512491	146053	261443	0	0.007954	3.00211	0	31.3804	2	3	582.294	1744.87	1.27138	58.9292	29524	29524	MS2	0/0	250516_Fraction_1.raw
	High	vQLLEIAQVPDEHVNEFk	Unambiguous	3	1	Q9M9P3	N-Term(TMT6plex); K18(TMT6plex)	CID	1	0	1	1	117062	Unique	Used	54254	12672.5	14354.4	33082.8	45664.1	29446.6	15474.8	14195.6	0	0.02768	2.94782	0	28.6935	5	4	642.362	2566.43	-0.0327335	125.251	67555	67555	MS2	0/0	250516_Fraction_1.raw
	High	vLQLETAAGAAIR	Unambiguous	5	2	Q9M9P3;O64459	N-Term(TMT6plex)	CID	1	0	1	1	168182	No Quan Values	Not Used									0	0.004161	2.88687	0	19.8526	120	2	771.464	1541.92	-0.48866	125.632	34940	34940	MS2	0/0	250516_Fraction_4.raw
	High	nEYcMEVTPk	Unambiguous	5	2	Q9M9P3;O64459	N-Term(TMT6plex); C4(Carbamidomethyl); K10(TMT6plex)	CID	1	0	1	1	104118	Not Unique	Not Used	60116.3	10836.1	16764.1	62376	52090.1	29714.1	13346	13045.4	0	0.02944	2.80574	0	56.3388	15	2	864.94	1728.87	1.91534	77.6979	40247	40247	MS2	0/0	250516_Fraction_1.raw
	High	vLQLETAAGAAIR	Unambiguous	5	2	Q9M9P3;O64459	N-Term(TMT6plex)	CID	1	0	1	1	138695	Not Unique	Not Used	102261	86399.5	115897	405542	203335	275961	137680	255618	0	0.001121	2.74518	0	11.3654	10	2	771.465	1541.92	0.54052	134.155	43837	43837	MS2	0/0	250516_Fraction_2.raw
	High	vLQLETAAGAAIR	Unambiguous	5	2	Q9M9P3;O64459	N-Term(TMT6plex)	CID	1	0	1	1	169204	Not Unique	Not Used	3344.76	1377.36	1145.45	1922.55	3342.86	2775.6	1074.37	1626.87	0	0.005984	2.37321	0	30.7629	27	2	771.463	1541.92	-1.20117	132.2	37300	37300	MS2	0/0	250516_Fraction_4.raw
	High	lVEADALk	Unambiguous	6	2	Q9M9P3;O64459	N-Term(TMT6plex); K8(TMT6plex)	CID	1	0	1	1	106588	Not Unique	Not Used	597495	119307	147493	381741	626998	290348	148458	162341	0.004154	0.09086	2.9628	0	45.682	2	2	658.914	1316.82	1.47716	86.6783	45465	45465	MS2	0/0	250516_Fraction_1.raw
	High	lVEADALk	Unambiguous	6	2	Q9M9P3;O64459	N-Term(TMT6plex); K8(TMT6plex)	CID	1	0	1	1	106643	Not Unique	Not Used	330622	74754.5	70728.1	191805	297857	153759	80115.1	81821.8	0.004596	0.1045	3.80924	0	8.59221	7	3	439.611	1316.82	-0.0394425	86.8778	45584	45584	MS2	0/0	250516_Fraction_1.raw
	High	nEYcMEVTPk	Unambiguous	5	2	Q9M9P3;O64459	N-Term(TMT6plex); C4(Carbamidomethyl); K10(TMT6plex)	CID	1	0	1	1	104171	Not Unique	Not Used	3.29292e+06	594880	890747	1.74424e+06	2.63739e+06	1.44253e+06	767713	732805	0.004596	0.1126	2.22341	0	8.8545	1	3	576.963	1728.87	1.76635	77.866	40341	40341	MS2	0/0	250516_Fraction_1.raw
	Medium	nEYcmEVTPk	Unambiguous	5	2	Q9M9P3;O64459	N-Term(TMT6plex); C4(Carbamidomethyl); M5(Oxidation); K10(TMT6plex)	CID	1	0	1	1	98995	Not Unique	Not Used	28801.5	8286.05	8700.57	20217.2	31554.9	17255.3	5980.33	13195.5	0.01561	0.1691	1.86051	0	0	20	2	872.936	1744.86	-0.155088	58.8083	29455	29455	MS2	0/0	250516_Fraction_1.raw
	Medium	lVEADALk	Unambiguous	6	2	Q9M9P3;O64459	N-Term(TMT6plex); K8(TMT6plex)	CID	1	0	1	1	105830	Not Unique	Not Used	70753.8	30286.2	19207.6	113771	60564.6	39994.7	14866.4	27340.6	0.04836	0.3348	1.71379	0	67.68	6	2	658.913	1316.82	-0.469561	83.9135	43865	43865	MS2	0/0	250516_Fraction_1.raw
Q08436	Q08436	59.2932	11.72	6	2	8	17	0.331593	1		0.254036	1		1.79629	1	0.461159	1		0.460939	1		956	105.046	6.88818
	Confidence Level	Sequence	PSM Ambiguity	# Proteins	# Protein Groups	Protein Group Accessions	Modifications	Activation Type	ΔScore	ΔCn	Rank	Search Engine Rank	QuanResultID	Quan Info	Quan Usage	AT2	AT3	AT4	AT5	AT8	ROW1	ROW1-2	ROW2	q-Value	PEP	XCorr	# Missed Cleavages	Isolation Interference [%]	Ion Inject Time [ms]	Charge	m/z [Da]	MH+ [Da]	ΔM [ppm]	RT [min]	First Scan	Last Scan	MS Order	Ions Matched	Spectrum File
	High	mTAIEEMAGMDVLcSDk	Unambiguous	15	5	Q9SU58;P20649;P20431;Q7XPY2;Q08436	N-Term(TMT6plex); C14(Carbamidomethyl); K17(TMT6plex)	CID	1	0	1	1	118442	No Quan Values	Not Used			1733.84	22250.8	4567.8	4325.49		5480.58	0	9.451e-05	5.94537	0	3.45737	7	2	1180.08	2359.15	2.37342	130.414	70458	70458	MS2	0/0	250516_Fraction_1.raw
	High	mTAIEEMAGMDVLcSDk	Unambiguous	15	5	Q9SU58;P20649;P20431;Q7XPY2;Q08436	N-Term(TMT6plex); C14(Carbamidomethyl); K17(TMT6plex)	CID	1	0	1	1	118417	Not Unique	Not Used	51535.1	53574.3	73483	247738	112777	82999.8	24966.1	178122	0	4.786e-05	5.36757	0	5.3918	4	3	787.054	2359.15	2.67817	130.31	70400	70400	MS2	0/0	250516_Fraction_1.raw
	High	iDQSALTGESLPVTk	Unambiguous	7	3	Q9SU58;Q08436;Q7XPY2	N-Term(TMT6plex); K15(TMT6plex)	CID	1	0	1	1	110918	Not Unique	Not Used	13414.9	16278.2	14214.9	37695.7	21476.6	22997.3	6826.77	48227.2	0	0.000617	5.20203	0	13.3881	12	2	1009.08	2017.16	-1.49534	102.429	54599	54599	MS2	0/0	250516_Fraction_1.raw
	High	mTAIEEMAGMDVLcSDk	Unambiguous	15	5	Q9SU58;P20649;P20431;Q7XPY2;Q08436	N-Term(TMT6plex); M1(Oxidation); C14(Carbamidomethyl); K17(TMT6plex)	CID	1	0	1	1	116497	Not Unique	Not Used	5083.84	11505.5	5504.96	28659.1	15451.1	16236.3		19628.1	0	0.0007589	4.90638	0	21.6214	5	3	792.384	2375.14	0.535285	123.083	66349	66349	MS2	0/0	250516_Fraction_1.raw
	High	mTAIEEMAGmDVLcSDk	Unambiguous	15	5	Q9SU58;P20649;P20431;Q7XPY2;Q08436	N-Term(TMT6plex); M10(Oxidation); C14(Carbamidomethyl); K17(TMT6plex)	CID	1	0	1	1	116936	Not Unique	Not Used	23148.8	27030	24599	56814.3	38054.3	32622.3		60843.8	0	0.0004296	4.44539	0	30.601	5	3	792.383	2375.13	-1.00657	124.745	67271	67271	MS2	0/0	250516_Fraction_1.raw
	High	mTAIEEmAGMDVLcSDk	Unambiguous	15	5	Q9SU58;P20649;P20431;Q7XPY2;Q08436	N-Term(TMT6plex); M7(Oxidation); C14(Carbamidomethyl); K17(TMT6plex)	CID	1	0	1	1	115399	Not Unique	Not Used	3907.32	5887.04	5162.01	14483.2	4255.46	6752.29		14016.1	0	0.0007874	4.22311	0	24.8144	14	3	792.386	2375.14	2.77096	118.963	64041	64041	MS2	0/0	250516_Fraction_1.raw
	High	hIcGMTGDGVNDAPALk	Unambiguous	10	3	Q9SU58;P20431;Q08436	N-Term(TMT6plex); C3(Carbamidomethyl); K17(TMT6plex)	CID	1	0	1	1	104901	Not Unique	Not Used	14641.1	23464.7	25388	647905		39122.5	12869.9	27693.5	0	0.0002884	3.82902	0	0	4	3	738.72	2214.15	1.86508	80.5274	41892	41892	MS2	0/0	250516_Fraction_1.raw
	High	mTAIEEMAGMDVLcSDk	Unambiguous	15	5	Q9SU58;P20649;P20431;Q7XPY2;Q08436	N-Term(TMT6plex); M1(Oxidation); C14(Carbamidomethyl); K17(TMT6plex)	CID	1	0	1	1	116520	No Quan Values	Not Used				1780.67				1976.42	0	0.008454	3.70051	0	13.6702	22	2	1188.07	2375.14	-0.0243991	123.199	66416	66416	MS2	0/0	250516_Fraction_1.raw
	High	aDGFAGVFPEHk	Unambiguous	15	5	Q9SU58;P20649;P20431;Q08436;Q7XPY2	N-Term(TMT6plex); K12(TMT6plex)	CID	1	0	1	1	107710	Not Unique	Not Used	289333	417221	451288	436623	235752	225482	31670.7	615679	0	0.006566	2.87252	0	1.56639	0	3	578.32	1732.94	1.06275	90.7132	47814	47814	MS2	0/0	250516_Fraction_1.raw
	High	lGDIIPADAR	Unambiguous	10	4	Q43128;P20649;P20431;Q08436	N-Term(TMT6plex)	CID	1	0	1	1	108972	Not Unique	Not Used	927151	642930	466498	1.15292e+06	703681	617132	78638.2	699142	0	0.07491	2.41305	0	9.05418	1	2	635.372	1269.74	0.972797	95.3086	50467	50467	MS2	0/0	250516_Fraction_1.raw
	High	sLAVAYQEVPEGR	Unambiguous	1	1	Q08436	N-Term(TMT6plex)	CID	1	0	1	1	106257	Unique	Used	74363.5	18891	24658.4	98387.6	133579	34293.4	12722.6	34277	0.004596	0.1207	3.01789	0	31.7466	2	3	549.968	1647.89	-0.332307	85.4633	44761	44761	MS2	0/0	250516_Fraction_1.raw
	High	tENQDAIDAAIVGMLADPk	Unambiguous	2	1	Q08436	N-Term(TMT6plex); K19(TMT6plex)	CID	1	0	1	1	118789	No Quan Values	Not Used				167617	5918.03	20992.9		8009.05	0.004596	0.1291	2.80877	0	27.3202	4	3	810.771	2430.3	0.893347	131.672	71186	71186	MS2	0/0	250516_Fraction_1.raw
	High	iDQSALTGESLPVTk	Unambiguous	7	3	Q9SU58;Q08436;Q7XPY2	N-Term(TMT6plex); K15(TMT6plex)	CID	1	0	1	1	110922	Not Unique	Not Used	33187.7	26600.3	40222.5	81750.7	36482.5	34999.4	7517.74	78135.6	0.007411	0.1421	2.63567	0	22.4338	5	3	673.058	2017.16	0.404249	102.43	54600	54600	MS2	0/0	250516_Fraction_1.raw
	Medium	tENQDAIDAAIVGmLADPk	Unambiguous	2	1	Q08436	N-Term(TMT6plex); M14(Oxidation); K19(TMT6plex)	CID	1	0	1	1	118518	No Quan Values	Not Used				7364.98					0.01773	0.1965	3.27359	0	0	15	2	1223.65	2446.29	-0.197	130.688	70617	70617	MS2	0/0	250516_Fraction_1.raw
	Medium	aWDLVIEQR	Unambiguous	5	2	Q9SU58;Q08436	N-Term(TMT6plex)	CID	1	0	1	1	111859	Not Unique	Not Used	34386.3	48250.7	35004.3	207903	36008.6	75541.7	20964.3	44428.2	0.01955	0.2096	2.12692	0	64.0962	3	2	679.886	1358.76	1.14123	105.862	56581	56581	MS2	0/0	250516_Fraction_1.raw
	Medium	iDQSALTGESLPVTk	Unambiguous	7	3	Q9SU58;Q08436;Q7XPY2	N-Term(TMT6plex); K15(TMT6plex)	CID	1	0	1	1	138363	No Quan Values	Not Used				9462.65	1576.64			2954.01	0.02238	0.2214	1.80455	0	34.0855	6	3	673.058	2017.16	0.0411532	132.892	43146	43146	MS2	0/0	250516_Fraction_2.raw
	Medium	tENQDAIDAAIVGmLADPk	Unambiguous	2	1	Q08436	N-Term(TMT6plex); M14(Oxidation); K19(TMT6plex)	CID	1	0	1	1	116567	No Quan Values	Not Used				43505.4		5364.84			0.02788	0.2496	2.52544	0	63.3783	7	3	816.097	2446.28	-5.74145	123.365	66510	66510	MS2	0/0	250516_Fraction_1.raw
P35007	P35007	58.2899	18.76	6	2	8	17	0.564072	1		0.481204	1		1.33961	1	1.34507	1		3.70702	1		485	53.199	5.88428
	Confidence Level	Sequence	PSM Ambiguity	# Proteins	# Protein Groups	Protein Group Accessions	Modifications	Activation Type	ΔScore	ΔCn	Rank	Search Engine Rank	QuanResultID	Quan Info	Quan Usage	AT2	AT3	AT4	AT5	AT8	ROW1	ROW1-2	ROW2	q-Value	PEP	XCorr	# Missed Cleavages	Isolation Interference [%]	Ion Inject Time [ms]	Charge	m/z [Da]	MH+ [Da]	ΔM [ppm]	RT [min]	First Scan	Last Scan	MS Order	Ions Matched	Spectrum File
	High	gETLQEYWWcTER	Unambiguous	3	2	P35007;P68173	N-Term(TMT6plex); C10(Carbamidomethyl)	CID	1	0	1	1	113047	Not Unique	Not Used	36675.7	8347.94	20001.8	289730	38310.7	28763.9	68452.4	143764	0	0.0005185	5.64892	0	19.2345	2	3	662.979	1986.92	0.98288	110.234	59072	59072	MS2	0/0	250516_Fraction_1.raw
	High	gETLQEYWWcTER	Unambiguous	3	2	P35007;P68173	N-Term(TMT6plex); C10(Carbamidomethyl)	CID	1	0	1	1	113027	Not Unique	Not Used	17536.9	7254.03	9537.71	132572	20336.1	24293.1	31269.9	65212	0	0.001463	5.02661	0	13.0735	7	2	993.965	1986.92	0.190968	110.173	59038	59038	MS2	0/0	250516_Fraction_1.raw
	High	lVGVSEETTTGVk	Unambiguous	4	2	P35007;P68173	N-Term(TMT6plex); K13(TMT6plex)	CID	1	0	1	1	106133	Not Unique	Not Used	156575	88455.8	54328.1	1.27863e+06	215684	142933	275892	669663	0	0.0003164	5.023	0	32.0104	1	2	889.521	1778.03	1.62534	85.0028	44492	44492	MS2	0/0	250516_Fraction_1.raw
	High	lEIELAEVEmPGLMScR	Unambiguous	3	1	P35007	N-Term(TMT6plex); M10(Oxidation); C16(Carbamidomethyl)	CID	1	0	1	1	117920	No Quan Values	Not Used				60300.7	8980.21	7160.96			0	0.003094	4.22423	0	34.7884	4	3	741.376	2222.11	2.31419	128.467	69353	69353	MS2	0/0	250516_Fraction_1.raw
	High	lVGVSEETTTGVk	Unambiguous	4	2	P35007;P68173	N-Term(TMT6plex); K13(TMT6plex)	CID	1	0	1	1	106339	No Quan Values	Not Used				18587.1	5097.39	4282.47	4566.49	8619.64	0	0.0003227	3.9683	0	23.5695	6	2	889.519	1778.03	-0.0223683	85.7602	44936	44936	MS2	0/0	250516_Fraction_1.raw
	High	dIIMVDHMR	Unambiguous	2	2	P35007;P68173	N-Term(TMT6plex)	CID	1	0	1	1	103737	Not Unique	Not Used	113494	46036.6	46701.4	695510	114811	67929.7	193391	353009	0	0.05134	3.85155	0	4.18566	3	3	453.576	1358.71	1.45265	76.3024	39436	39436	MS2	0/0	250516_Fraction_1.raw
	High	lEIELAEVEMPGLmScR	Unambiguous	3	1	P35007	N-Term(TMT6plex); M14(Oxidation); C16(Carbamidomethyl)	CID	1	0	1	1	118317	No Quan Values	Not Used				14959.8	3100.75	1490.17	2725.33	7427.46	0	0.004819	3.44481	0	21.014	8	3	741.375	2222.11	1.24298	129.956	70202	70202	MS2	0/0	250516_Fraction_1.raw
	High	dSAAVFAWk	Unambiguous	3	2	P35007;P68173	N-Term(TMT6plex); K9(TMT6plex)	CID	1	0	1	1	138648	Not Unique	Not Used	3127.84	1542.12	1680.54	29530.4	3751.32	3421.76	5605.77	13366.2	0	0.02321	3.3329	0	8.10009	34	2	726.917	1452.83	0.886764	133.983	43755	43755	MS2	0/0	250516_Fraction_2.raw
	High	aTDVMIAGk	Unambiguous	9	2	P35007;P68173	N-Term(TMT6plex); K9(TMT6plex)	CID	1	0	1	2	138492	Redundant	Not Used	6520.21	3830.81	3799.15	74869.8	16489.5	19644.8	19327.3	37013.6	0	0.02516	3.27226	0	10.1762	7	2	682.404	1363.8	-0.236075	133.371	43413	43413	MS2	0/0	250516_Fraction_2.raw
	High	vAVVAGYGDVGk	Unambiguous	2	1	P35007	N-Term(TMT6plex); K12(TMT6plex)	CID	1	0	1	1	138462	Unique	Used	8287.21	3987.84	4674.58	59026.7	11101.6	11146.9	12836.7	30720.8	0	0.0007826	3.26368	0	12.4467	14	2	796.975	1592.94	0.801775	133.28	43363	43363	MS2	0/0	250516_Fraction_2.raw
	High	dMSQADFGR	Unambiguous	3	2	P35007;P68173	N-Term(TMT6plex)	CID	1	0	1	1	98655	Not Unique	Not Used	92387.1	69585.8	45012.7	874590	141299	93063.3	213551	472804	0	0.03733	2.85524	0	11.734	1	2	628.301	1255.6	0.977283	57.5103	28718	28718	MS2	0/0	250516_Fraction_1.raw
	High	lVGVSEETTTGVk	Unambiguous	4	2	P35007;P68173	N-Term(TMT6plex); K13(TMT6plex)	CID	1	0	1	1	106153	Not Unique	Not Used	653845	346570	347754	5.46111e+06	992111	512596	1.21232e+06	3.0438e+06	0	0.05131	2.3918	0	20.5491	0	3	593.349	1778.03	0.690944	85.0611	44525	44525	MS2	0/0	250516_Fraction_1.raw
	High	aTDVmIAGk	Unambiguous	9	2	P35007;P68173	N-Term(TMT6plex); M5(Oxidation); K9(TMT6plex)	CID	1	0	1	2	101108	Redundant	Not Used	23958	16145.6	9219.31	184174	38197.5	29839.3	30735.3	135884	0	0.04519	1.84553	0	25.0222	2	2	690.403	1379.8	1.0633	66.6391	33906	33906	MS2	0/0	250516_Fraction_1.raw
	High	dIIMVDHMR	Unambiguous	2	2	P35007;P68173	N-Term(TMT6plex)	CID	1	0	1	1	103808	Not Unique	Not Used	57289.8	56119.1	27875.5	411908	68846.7	64549.7	112572	213906	0.004154	0.09264	2.66199	0	38.5911	1	2	679.86	1358.71	0.676423	76.5535	39583	39583	MS2	0/0	250516_Fraction_1.raw
	High	dMSQADFGR	Unambiguous	3	2	P35007;P68173	N-Term(TMT6plex)	CID	1	0	1	1	98465	Not Unique	Not Used	8238.07	9467.15		70989.3	6297.38	6433.68	8123.51	11270	0.004154	0.08787	1.8564	0	24.8172	6	2	628.301	1255.59	0.102294	56.8066	28322	28322	MS2	0/0	250516_Fraction_1.raw
	Medium	dIImVDHMR	Unambiguous	2	2	P35007;P68173	N-Term(TMT6plex); M4(Oxidation)	CID	1	0	1	1	100197	Not Unique	Not Used	19217.9	15522	8783.56	135867	30423.6	10172.1	16122.9	63231.5	0.01561	0.169	2.65956	0	11.6083	4	3	458.907	1374.71	0.295264	63.2488	31982	31982	MS2	0/0	250516_Fraction_1.raw
	Medium	dIIMVDHmR	Unambiguous	2	2	P35007;P68173	N-Term(TMT6plex); M8(Oxidation)	CID	1	0	1	1	97927	Not Unique	Not Used	24134.4	14043.9	6689.41	192899	44159.4	20838.2	46075.8	136753	0.03074	0.2777	2.96312	0	5.37438	1	3	458.908	1374.71	0.694851	54.8198	27189	27189	MS2	0/0	250516_Fraction_1.raw
P68173	P68173	57.7129	18.97	5	2	8	18	0.445379	3	24.9416	0.431429	3	38.0916	1.40699	3	0.951076	3	36.2726	3.85462	3	1.6915	485	53.0699	5.77002
	Confidence Level	Sequence	PSM Ambiguity	# Proteins	# Protein Groups	Protein Group Accessions	Modifications	Activation Type	ΔScore	ΔCn	Rank	Search Engine Rank	QuanResultID	Quan Info	Quan Usage	AT2	AT3	AT4	AT5	AT8	ROW1	ROW1-2	ROW2	q-Value	PEP	XCorr	# Missed Cleavages	Isolation Interference [%]	Ion Inject Time [ms]	Charge	m/z [Da]	MH+ [Da]	ΔM [ppm]	RT [min]	First Scan	Last Scan	MS Order	Ions Matched	Spectrum File
	High	gETLQEYWWcTER	Unambiguous	3	2	P35007;P68173	N-Term(TMT6plex); C10(Carbamidomethyl)	CID	1	0	1	1	113047	Not Unique	Not Used	36675.7	8347.94	20001.8	289730	38310.7	28763.9	68452.4	143764	0	0.0005185	5.64892	0	19.2345	2	3	662.979	1986.92	0.98288	110.234	59072	59072	MS2	0/0	250516_Fraction_1.raw
	High	gETLQEYWWcTER	Unambiguous	3	2	P35007;P68173	N-Term(TMT6plex); C10(Carbamidomethyl)	CID	1	0	1	1	113027	Not Unique	Not Used	17536.9	7254.03	9537.71	132572	20336.1	24293.1	31269.9	65212	0	0.001463	5.02661	0	13.0735	7	2	993.965	1986.92	0.190968	110.173	59038	59038	MS2	0/0	250516_Fraction_1.raw
	High	lVGVSEETTTGVk	Unambiguous	4	2	P35007;P68173	N-Term(TMT6plex); K13(TMT6plex)	CID	1	0	1	1	106133	Not Unique	Not Used	156575	88455.8	54328.1	1.27863e+06	215684	142933	275892	669663	0	0.0003164	5.023	0	32.0104	1	2	889.521	1778.03	1.62534	85.0028	44492	44492	MS2	0/0	250516_Fraction_1.raw
	High	dQADYISVPVEGPYkPAHYR	Unambiguous	3	1	P68173	N-Term(TMT6plex); K15(TMT6plex)	CID	1	0	1	1	107041	Unique	Used	52068.7	13904.4	23190.3	283226	65788	39066.5	76386.9	198428	0	0.0007859	4.50928	0	46.9837	4	3	921.823	2763.45	1.08674	88.31	46416	46416	MS2	0/0	250516_Fraction_1.raw
	High	lVGVSEETTTGVk	Unambiguous	4	2	P35007;P68173	N-Term(TMT6plex); K13(TMT6plex)	CID	1	0	1	1	106339	No Quan Values	Not Used				18587.1	5097.39	4282.47	4566.49	8619.64	0	0.0003227	3.9683	0	23.5695	6	2	889.519	1778.03	-0.0223683	85.7602	44936	44936	MS2	0/0	250516_Fraction_1.raw
	High	dIIMVDHMR	Unambiguous	2	2	P35007;P68173	N-Term(TMT6plex)	CID	1	0	1	1	103737	Not Unique	Not Used	113494	46036.6	46701.4	695510	114811	67929.7	193391	353009	0	0.05134	3.85155	0	4.18566	3	3	453.576	1358.71	1.45265	76.3024	39436	39436	MS2	0/0	250516_Fraction_1.raw
	High	dQADYISVPVEGPYkPAHYR	Unambiguous	3	1	P68173	N-Term(TMT6plex); K15(TMT6plex)	CID	1	0	1	1	107073	No Quan Values	Not Used				1546.4				2670.02	0	0.0411	3.71134	0	0	19	2	1382.23	2763.45	0.362755	88.4403	46493	46493	MS2	0/0	250516_Fraction_1.raw
	High	dSAAVFAWk	Unambiguous	3	2	P35007;P68173	N-Term(TMT6plex); K9(TMT6plex)	CID	1	0	1	1	138648	Not Unique	Not Used	3127.84	1542.12	1680.54	29530.4	3751.32	3421.76	5605.77	13366.2	0	0.02321	3.3329	0	8.10009	34	2	726.917	1452.83	0.886764	133.983	43755	43755	MS2	0/0	250516_Fraction_2.raw
	High	aTDVMIAGk	Unambiguous	9	2	P35007;P68173	N-Term(TMT6plex); K9(TMT6plex)	CID	1	0	1	2	138492	Redundant	Not Used	6520.21	3830.81	3799.15	74869.8	16489.5	19644.8	19327.3	37013.6	0	0.02516	3.27226	0	10.1762	7	2	682.404	1363.8	-0.236075	133.371	43413	43413	MS2	0/0	250516_Fraction_2.raw
	High	dMSQADFGR	Unambiguous	3	2	P35007;P68173	N-Term(TMT6plex)	CID	1	0	1	1	98655	Not Unique	Not Used	92387.1	69585.8	45012.7	874590	141299	93063.3	213551	472804	0	0.03733	2.85524	0	11.734	1	2	628.301	1255.6	0.977283	57.5103	28718	28718	MS2	0/0	250516_Fraction_1.raw
	High	lVGVSEETTTGVk	Unambiguous	4	2	P35007;P68173	N-Term(TMT6plex); K13(TMT6plex)	CID	1	0	1	1	106153	Not Unique	Not Used	653845	346570	347754	5.46111e+06	992111	512596	1.21232e+06	3.0438e+06	0	0.05131	2.3918	0	20.5491	0	3	593.349	1778.03	0.690944	85.0611	44525	44525	MS2	0/0	250516_Fraction_1.raw
	High	tEFGPSQPFk	Unambiguous	3	1	P68173	N-Term(TMT6plex); K10(TMT6plex)	CID	1	0	1	1	138441	Unique	Used	6387.11	3532.13	4099.57	58160.2	8986.62	9194.36	15261.7	29069.1	0	0.01593	2.13505	0	4.33567	15	2	798.446	1595.88	0.799465	133.181	43305	43305	MS2	0/0	250516_Fraction_2.raw
	High	aTDVmIAGk	Unambiguous	9	2	P35007;P68173	N-Term(TMT6plex); M5(Oxidation); K9(TMT6plex)	CID	1	0	1	2	101108	Redundant	Not Used	23958	16145.6	9219.31	184174	38197.5	29839.3	30735.3	135884	0	0.04519	1.84553	0	25.0222	2	2	690.403	1379.8	1.0633	66.6391	33906	33906	MS2	0/0	250516_Fraction_1.raw
	High	dQADYISVPVEGPYkPAHYR	Unambiguous	3	1	P68173	N-Term(TMT6plex); K15(TMT6plex)	CID	1	0	1	1	107003	Unique	Used	37608.4	16225.3	14192.3	228185	56199.4	35768.4	77823	144966	0	0.0008707	1.68301	0	0	4	4	691.619	2763.45	1.28066	88.1856	46343	46343	MS2	0/0	250516_Fraction_1.raw
	High	dIIMVDHMR	Unambiguous	2	2	P35007;P68173	N-Term(TMT6plex)	CID	1	0	1	1	103808	Not Unique	Not Used	57289.8	56119.1	27875.5	411908	68846.7	64549.7	112572	213906	0.004154	0.09264	2.66199	0	38.5911	1	2	679.86	1358.71	0.676423	76.5535	39583	39583	MS2	0/0	250516_Fraction_1.raw
	High	dMSQADFGR	Unambiguous	3	2	P35007;P68173	N-Term(TMT6plex)	CID	1	0	1	1	98465	Not Unique	Not Used	8238.07	9467.15		70989.3	6297.38	6433.68	8123.51	11270	0.004154	0.08787	1.8564	0	24.8172	6	2	628.301	1255.59	0.102294	56.8066	28322	28322	MS2	0/0	250516_Fraction_1.raw
	Medium	dIImVDHMR	Unambiguous	2	2	P35007;P68173	N-Term(TMT6plex); M4(Oxidation)	CID	1	0	1	1	100197	Not Unique	Not Used	19217.9	15522	8783.56	135867	30423.6	10172.1	16122.9	63231.5	0.01561	0.169	2.65956	0	11.6083	4	3	458.907	1374.71	0.295264	63.2488	31982	31982	MS2	0/0	250516_Fraction_1.raw
	Medium	dIIMVDHmR	Unambiguous	2	2	P35007;P68173	N-Term(TMT6plex); M8(Oxidation)	CID	1	0	1	1	97927	Not Unique	Not Used	24134.4	14043.9	6689.41	192899	44159.4	20838.2	46075.8	136753	0.03074	0.2777	2.96312	0	5.37438	1	3	458.908	1374.71	0.694851	54.8198	27189	27189	MS2	0/0	250516_Fraction_1.raw
Q42662	Q42662	57.023	13.87	2	1	9	20							1.78458	1	0.987814	1		3.44106	1		764	84.5368	6.50732
	Confidence Level	Sequence	PSM Ambiguity	# Proteins	# Protein Groups	Protein Group Accessions	Modifications	Activation Type	ΔScore	ΔCn	Rank	Search Engine Rank	QuanResultID	Quan Info	Quan Usage	AT2	AT3	AT4	AT5	AT8	ROW1	ROW1-2	ROW2	q-Value	PEP	XCorr	# Missed Cleavages	Isolation Interference [%]	Ion Inject Time [ms]	Charge	m/z [Da]	MH+ [Da]	ΔM [ppm]	RT [min]	First Scan	Last Scan	MS Order	Ions Matched	Spectrum File
	High	lQEELDIDVLVHGEPER	Unambiguous	5	3	Q42699;P93263;Q42662	N-Term(TMT6plex)	CID	1	0	1	2	115310	No Quan Values	Not Used									0	0.0004302	4.05579	0	18.2971	9	3	740.729	2220.17	0.967308	118.606	63845	63845	MS2	0/0	250516_Fraction_1.raw
	High	iVEVNALAk	Unambiguous	1	1	Q42662	N-Term(TMT6plex); K9(TMT6plex)	CID	1	0	1	1	138595	Unique	Used	3922.62			11500.7	7000.23	3874.82	3562.78	13498	0	0.02692	3.70551	0	26.4859	28	2	707.956	1414.9	0.822186	133.766	43644	43644	MS2	0/0	250516_Fraction_2.raw
	High	lQEELDIDVLVHGEPER	Unambiguous	5	3	Q42699;P93263;Q42662	N-Term(TMT6plex)	CID	1	0	1	1	115581	No Quan Values	Not Used					7657.19				0	0.0003618	3.68565	0	64.4103	3	3	740.73	2220.17	1.46215	119.629	64418	64418	MS2	0/0	250516_Fraction_1.raw
	High	yGAGIGPGVYDIHSPR	Unambiguous	6	3	Q42699;P93263;Q42662	N-Term(TMT6plex)	CID	1	0	1	1	153045	No Quan Values	Not Used									0	0.04179	3.36828	0	33.6132	120	3	630.003	1887.99	1.24275	123.497	34930	34930	MS2	0/0	250516_Fraction_3.raw
	High	sWLAFAAQk	Unambiguous	6	3	Q42699;P93263;Q42662	N-Term(TMT6plex); K9(TMT6plex)	CID	1	0	1	1	154539	Not Unique	Not Used	2406.33			5110.82	6094.51	1712.73	1826.63	6939.13	0	0.02843	3.36523	0	0	84	2	740.443	1479.88	3.64889	134.198	38466	38466	MS2	0/0	250516_Fraction_3.raw
	High	lQEELDIDVLVHGEPER	Unambiguous	5	3	Q42699;P93263;Q42662	N-Term(TMT6plex)	CID	1	0	1	1	115770	No Quan Values	Not Used				2943.67			3050.12	2735.39	0	7.778e-05	3.20289	0	69.4638	10	3	740.73	2220.17	1.62709	120.361	64833	64833	MS2	0/0	250516_Fraction_1.raw
	High	gNASVPAMEmTk	Unambiguous	4	3	Q42699;P93263;Q42662	N-Term(TMT6plex); M10(Oxidation); K12(TMT6plex)	CID	1	0	1	1	99994	Not Unique	Not Used	114968	21711.5	15475.8	197014	451499	111407	65085.3	277995	0	0.01331	3.08709	0	7.88652	4	3	570.637	1709.9	-0.766366	62.4805	31542	31542	MS2	0/0	250516_Fraction_1.raw
	High	gNASVPAMEmTk	Unambiguous	4	3	Q42699;P93263;Q42662	N-Term(TMT6plex); M10(Oxidation); K12(TMT6plex)	CID	1	0	1	1	100185	Not Unique	Not Used	82872	14017	23502.6	166223	350760	88410.8	28006.7	249993	0	0.02244	2.92214	0	8.60506	2	3	570.637	1709.9	0.411577	63.1809	31942	31942	MS2	0/0	250516_Fraction_1.raw
	High	gNASVPAmEmTk	Unambiguous	4	3	Q42699;P93263;Q42662	N-Term(TMT6plex); M8(Oxidation); M10(Oxidation); K12(TMT6plex)	CID	1	0	1	1	93380	Not Unique	Not Used	154750	68699.8	51326.2	353152	722592	179649	66596.5	535094	0	0.03125	2.74562	0	25.8008	2	3	575.97	1725.89	1.51511	37.7719	17649	17649	MS2	0/0	250516_Fraction_1.raw
	High	iPSTEEIADR	Unambiguous	4	2	Q42699;Q42662	N-Term(TMT6plex)	CID	1	0	1	1	103140	Not Unique	Not Used	146117			421377	404126	142869	121680	193372	0	0.03371	2.68411	0	2.52669	1	2	680.37	1359.73	1.04329	74.1318	38177	38177	MS2	0/0	250516_Fraction_1.raw
	High	gNASVPAMEmTk	Unambiguous	4	3	Q42699;P93263;Q42662	N-Term(TMT6plex); M10(Oxidation); K12(TMT6plex)	CID	1	0	1	1	100124	Not Unique	Not Used	70357.3	12984.6	11218.5	109693	234443	52804.9	32330.3	193106	0	0.03791	2.64731	0	3.75205	4	2	855.453	1709.9	0.740698	62.9441	31808	31808	MS2	0/0	250516_Fraction_1.raw
	High	iPSTEEIADR	Unambiguous	4	2	Q42699;Q42662	N-Term(TMT6plex)	CID	1	0	1	1	102950	Not Unique	Not Used	25767.9			59747.1	86527.4	25840.2		60446.2	0	0.04428	2.54536	0	9.27053	2	2	680.37	1359.73	0.863739	73.4322	37779	37779	MS2	0/0	250516_Fraction_1.raw
	High	gNASVPAmEmTk	Unambiguous	4	3	Q42699;P93263;Q42662	N-Term(TMT6plex); M8(Oxidation); M10(Oxidation); K12(TMT6plex)	CID	1	0	1	1	93317	Not Unique	Not Used	10286.4	3280.04	2758.68	16778.4	39494.7	7564.29	3578	24524.5	0	0.01755	2.43525	0	0	23	2	863.45	1725.89	0.638796	37.5674	17534	17534	MS2	0/0	250516_Fraction_1.raw
	High	yLFAGVVDGR	Unambiguous	6	3	Q42699;P93263;Q42662	N-Term(TMT6plex)	CID	1	0	1	1	138755	Not Unique	Not Used	4639.13	2990.45		74375.3	5871.33	9871.31	4745.61	8521.84	0	0.0676	2.21245	0	17.6657	8	2	663.375	1325.74	0.606354	134.401	43970	43970	MS2	0/0	250516_Fraction_2.raw
	High	gmLTGPVTILNWSFVR	Unambiguous	7	3	Q42699;P93263;Q42662	N-Term(TMT6plex); M2(Oxidation)	CID	1	0	1	1	169300	Not Unique	Not Used	1315.11	3790.4	1656.59	6266.66	1876.22	4366.16	1471.22	3523.09	0	0.01266	2.20735	0	0	64	2	1018.57	2036.12	1.27692	132.622	37507	37507	MS2	0/0	250516_Fraction_4.raw
	High	gNASVPAMEmTk	Unambiguous	4	3	Q42699;P93263;Q42662	N-Term(TMT6plex); M10(Oxidation); K12(TMT6plex)	CID	1	0	1	1	99931	Not Unique	Not Used	10828.8	1058.05	2745.31	16336.8	35815.1	15868.1	9747.85	46713.9	0.004154	0.0991	2.32992	0	13.0871	12	2	855.453	1709.9	1.38321	62.2438	31409	31409	MS2	0/0	250516_Fraction_1.raw
	Medium	gNASVPAmEMTk	Unambiguous	4	3	Q42699;P93263;Q42662	N-Term(TMT6plex); M8(Oxidation); K12(TMT6plex)	CID	1	0	1	1	99062	Not Unique	Not Used	152609	27221	33940.9	214580	528699	75096.8	55806	379584	0.02889	0.2605	2.38105	0	23.2703	2	2	855.452	1709.9	0.455136	59.0239	29579	29579	MS2	0/0	250516_Fraction_1.raw
	Medium	tQLASAk	Unambiguous	4	2	Q42699;Q42662	N-Term(TMT6plex); K7(TMT6plex)	CID	1	0	1	1	163366	Not Unique	Not Used	3320.28			5805.05	10147.5	3564.28	2327.91	9052.19	0.02987	0.2702	2.76255	0	3.94253	120	2	588.872	1176.74	0.727676	63.7086	19044	19044	MS2	0/0	250516_Fraction_4.raw
	Medium	gNASVPAmEmTk	Unambiguous	4	3	Q42699;P93263;Q42662	N-Term(TMT6plex); M8(Oxidation); M10(Oxidation); K12(TMT6plex)	CID	1	0	1	1	93508	Not Unique	Not Used	5064.94	2517.01	1384.26	17928.4	19236.1	6587.94	1915.43	19156.7	0.03509	0.2994	2.21154	0	0	23	2	863.45	1725.89	1.06317	38.2798	17933	17933	MS2	0/0	250516_Fraction_1.raw
	Medium	tQLASAk	Unambiguous	4	2	Q42699;Q42662	N-Term(TMT6plex); K7(TMT6plex)	CID	1	0	1	1	163424	No Quan Values	Not Used					2194.29			1148.39	0.03749	0.3078	2.46791	0	13.3459	120	2	588.871	1176.74	0.312731	64.3823	19223	19223	MS2	0/0	250516_Fraction_4.raw
P93263	P93263	54.4889	14.25	2	1	8	19	1.25923	1		1.09741	1		1.6479	1	1.79668	1		2.47731	1		765	84.7687	6.27783
	Confidence Level	Sequence	PSM Ambiguity	# Proteins	# Protein Groups	Protein Group Accessions	Modifications	Activation Type	ΔScore	ΔCn	Rank	Search Engine Rank	QuanResultID	Quan Info	Quan Usage	AT2	AT3	AT4	AT5	AT8	ROW1	ROW1-2	ROW2	q-Value	PEP	XCorr	# Missed Cleavages	Isolation Interference [%]	Ion Inject Time [ms]	Charge	m/z [Da]	MH+ [Da]	ΔM [ppm]	RT [min]	First Scan	Last Scan	MS Order	Ions Matched	Spectrum File
	High	lQEELDIDVLVHGEPER	Unambiguous	5	3	Q42699;P93263;Q42662	N-Term(TMT6plex)	CID	1	0	1	2	115310	No Quan Values	Not Used									0	0.0004302	4.05579	0	18.2971	9	3	740.729	2220.17	0.967308	118.606	63845	63845	MS2	0/0	250516_Fraction_1.raw
	High	lQEELDIDVLVHGEPER	Unambiguous	5	3	Q42699;P93263;Q42662	N-Term(TMT6plex)	CID	1	0	1	1	115581	No Quan Values	Not Used					7657.19				0	0.0003618	3.68565	0	64.4103	3	3	740.73	2220.17	1.46215	119.629	64418	64418	MS2	0/0	250516_Fraction_1.raw
	High	aLGVDTVPVLVGPVSYLLLSk	Unambiguous	2	1	P93263	N-Term(TMT6plex); K21(TMT6plex)	CID	1	0	1	1	154703	Unique	Used	21992.7	24135.1	27693.9	96711.2	36241.9	39514	20820.2	54482.8	0	0.02448	3.38341	0	0	8	3	866.869	2598.59	1.09736	134.862	38816	38816	MS2	0/0	250516_Fraction_3.raw
	High	yGAGIGPGVYDIHSPR	Unambiguous	6	3	Q42699;P93263;Q42662	N-Term(TMT6plex)	CID	1	0	1	1	153045	No Quan Values	Not Used									0	0.04179	3.36828	0	33.6132	120	3	630.003	1887.99	1.24275	123.497	34930	34930	MS2	0/0	250516_Fraction_3.raw
	High	sWLAFAAQk	Unambiguous	6	3	Q42699;P93263;Q42662	N-Term(TMT6plex); K9(TMT6plex)	CID	1	0	1	1	154539	Not Unique	Not Used	2406.33			5110.82	6094.51	1712.73	1826.63	6939.13	0	0.02843	3.36523	0	0	84	2	740.443	1479.88	3.64889	134.198	38466	38466	MS2	0/0	250516_Fraction_3.raw
	High	lQEELDIDVLVHGEPER	Unambiguous	5	3	Q42699;P93263;Q42662	N-Term(TMT6plex)	CID	1	0	1	1	115770	No Quan Values	Not Used				2943.67			3050.12	2735.39	0	7.778e-05	3.20289	0	69.4638	10	3	740.73	2220.17	1.62709	120.361	64833	64833	MS2	0/0	250516_Fraction_1.raw
	High	gNASVPAMEmTk	Unambiguous	4	3	Q42699;P93263;Q42662	N-Term(TMT6plex); M10(Oxidation); K12(TMT6plex)	CID	1	0	1	1	99994	Not Unique	Not Used	114968	21711.5	15475.8	197014	451499	111407	65085.3	277995	0	0.01331	3.08709	0	7.88652	4	3	570.637	1709.9	-0.766366	62.4805	31542	31542	MS2	0/0	250516_Fraction_1.raw
	High	gNASVPAMEmTk	Unambiguous	4	3	Q42699;P93263;Q42662	N-Term(TMT6plex); M10(Oxidation); K12(TMT6plex)	CID	1	0	1	1	100185	Not Unique	Not Used	82872	14017	23502.6	166223	350760	88410.8	28006.7	249993	0	0.02244	2.92214	0	8.60506	2	3	570.637	1709.9	0.411577	63.1809	31942	31942	MS2	0/0	250516_Fraction_1.raw
	High	gNASVPAmEmTk	Unambiguous	4	3	Q42699;P93263;Q42662	N-Term(TMT6plex); M8(Oxidation); M10(Oxidation); K12(TMT6plex)	CID	1	0	1	1	93380	Not Unique	Not Used	154750	68699.8	51326.2	353152	722592	179649	66596.5	535094	0	0.03125	2.74562	0	25.8008	2	3	575.97	1725.89	1.51511	37.7719	17649	17649	MS2	0/0	250516_Fraction_1.raw
	High	gNASVPAMEmTk	Unambiguous	4	3	Q42699;P93263;Q42662	N-Term(TMT6plex); M10(Oxidation); K12(TMT6plex)	CID	1	0	1	1	100124	Not Unique	Not Used	70357.3	12984.6	11218.5	109693	234443	52804.9	32330.3	193106	0	0.03791	2.64731	0	3.75205	4	2	855.453	1709.9	0.740698	62.9441	31808	31808	MS2	0/0	250516_Fraction_1.raw
	High	qMADAGIk	Unambiguous	4	2	Q42699;P93263	N-Term(TMT6plex); K8(TMT6plex)	CID	1	0	1	1	165495	Not Unique	Not Used	1444.04			1185.47	1056.91			1477.25	0	0.07174	2.50552	0	0	120	2	646.376	1291.74	0.242521	83.9319	25007	25007	MS2	0/0	250516_Fraction_4.raw
	High	gNASVPAmEmTk	Unambiguous	4	3	Q42699;P93263;Q42662	N-Term(TMT6plex); M8(Oxidation); M10(Oxidation); K12(TMT6plex)	CID	1	0	1	1	93317	Not Unique	Not Used	10286.4	3280.04	2758.68	16778.4	39494.7	7564.29	3578	24524.5	0	0.01755	2.43525	0	0	23	2	863.45	1725.89	0.638796	37.5674	17534	17534	MS2	0/0	250516_Fraction_1.raw
	High	yLFAGVVDGR	Unambiguous	6	3	Q42699;P93263;Q42662	N-Term(TMT6plex)	CID	1	0	1	1	138755	Not Unique	Not Used	4639.13	2990.45		74375.3	5871.33	9871.31	4745.61	8521.84	0	0.0676	2.21245	0	17.6657	8	2	663.375	1325.74	0.606354	134.401	43970	43970	MS2	0/0	250516_Fraction_2.raw
	High	gmLTGPVTILNWSFVR	Unambiguous	7	3	Q42699;P93263;Q42662	N-Term(TMT6plex); M2(Oxidation)	CID	1	0	1	1	169300	Not Unique	Not Used	1315.11	3790.4	1656.59	6266.66	1876.22	4366.16	1471.22	3523.09	0	0.01266	2.20735	0	0	64	2	1018.57	2036.12	1.27692	132.622	37507	37507	MS2	0/0	250516_Fraction_4.raw
	High	qMADAGIk	Unambiguous	4	2	Q42699;P93263	N-Term(TMT6plex); K8(TMT6plex)	CID	1	0	1	1	98543	Not Unique	Not Used	80376.5	13029.9	22162.4	165445	217237	61919.5	55932.7	165049	0.004154	0.08678	2.8639	0	31.6526	4	3	431.254	1291.75	1.36611	57.1044	28490	28490	MS2	0/0	250516_Fraction_1.raw
	High	gNASVPAMEmTk	Unambiguous	4	3	Q42699;P93263;Q42662	N-Term(TMT6plex); M10(Oxidation); K12(TMT6plex)	CID	1	0	1	1	99931	Not Unique	Not Used	10828.8	1058.05	2745.31	16336.8	35815.1	15868.1	9747.85	46713.9	0.004154	0.0991	2.32992	0	13.0871	12	2	855.453	1709.9	1.38321	62.2438	31409	31409	MS2	0/0	250516_Fraction_1.raw
	Medium	qMADAGIk	Unambiguous	4	2	Q42699;P93263	N-Term(TMT6plex); K8(TMT6plex)	CID	1	0	1	1	98626	Not Unique	Not Used	171378	32789.1	47693.8	239935	353586	129606	71677.1	342157	0.01561	0.1712	2.87849	0	17.0283	1	2	646.376	1291.75	0.904023	57.4039	28659	28659	MS2	0/0	250516_Fraction_1.raw
	Medium	gNASVPAmEMTk	Unambiguous	4	3	Q42699;P93263;Q42662	N-Term(TMT6plex); M8(Oxidation); K12(TMT6plex)	CID	1	0	1	1	99062	Not Unique	Not Used	152609	27221	33940.9	214580	528699	75096.8	55806	379584	0.02889	0.2605	2.38105	0	23.2703	2	2	855.452	1709.9	0.455136	59.0239	29579	29579	MS2	0/0	250516_Fraction_1.raw
	Medium	gNASVPAmEmTk	Unambiguous	4	3	Q42699;P93263;Q42662	N-Term(TMT6plex); M8(Oxidation); M10(Oxidation); K12(TMT6plex)	CID	1	0	1	1	93508	Not Unique	Not Used	5064.94	2517.01	1384.26	17928.4	19236.1	6587.94	1915.43	19156.7	0.03509	0.2994	2.21154	0	0	23	2	863.45	1725.89	1.06317	38.2798	17933	17933	MS2	0/0	250516_Fraction_1.raw
P42896	P42896	52.57	16.18	6	1	6	15	1.50021	2	4.35088	1.49358	2	18.2053	0.750159	1	2.29725	2	29.1074	1.8871	2	9.70289	445	47.8825	5.78271
	Confidence Level	Sequence	PSM Ambiguity	# Proteins	# Protein Groups	Protein Group Accessions	Modifications	Activation Type	ΔScore	ΔCn	Rank	Search Engine Rank	QuanResultID	Quan Info	Quan Usage	AT2	AT3	AT4	AT5	AT8	ROW1	ROW1-2	ROW2	q-Value	PEP	XCorr	# Missed Cleavages	Isolation Interference [%]	Ion Inject Time [ms]	Charge	m/z [Da]	MH+ [Da]	ΔM [ppm]	RT [min]	First Scan	Last Scan	MS Order	Ions Matched	Spectrum File
	High	yGQDATNVGDEGGFAPNIQENk	Unambiguous	8	3	P26300;P42895;P42896	N-Term(TMT6plex); K22(TMT6plex)	CID	1	0	1	1	108934	Not Unique	Not Used	65901.4	82786	50490.7	1.53343e+06	61924.6	157870		62724.7	0	4.365e-06	5.54591	0	2.12356	1	3	928.129	2782.37	1.43993	95.1731	50387	50387	MS2	0/0	250516_Fraction_1.raw
	High	yGQDATNVGDEGGFAPNIQENk	Unambiguous	8	3	P26300;P42895;P42896	N-Term(TMT6plex); K22(TMT6plex)	CID	1	0	1	1	108921	No Quan Values	Not Used				37541.4					0	0.0001514	5.14858	0	7.733	6	2	1391.69	2782.37	1.90542	95.1447	50372	50372	MS2	0/0	250516_Fraction_1.raw
	High	yGQDATNVGDEGGFAPNIQENk	Unambiguous	8	3	P26300;P42895;P42896	N-Term(TMT6plex); K22(TMT6plex)	CID	1	0	1	1	108942	Not Unique	Not Used	31267.8	35039.2	29759.4	622511	28064.3	61319.9		5848.52	0	0.0003198	4.65356	0	22.5104	3	4	696.349	2782.37	1.32541	95.2094	50409	50409	MS2	0/0	250516_Fraction_1.raw
	High	tYDLNFkEENNDGSQk	Unambiguous	2	1	P42896	N-Term(TMT6plex); K7(TMT6plex); K16(TMT6plex)	CID	1	0	1	1	105863	Unique	Used	58057.1	76769.8	89690.6	2.44176e+06		161659	23122	116952	0	0.001734	4.24093	1	4.63772	3	3	863.786	2589.34	1.25845	84.0021	43914	43914	MS2	0/0	250516_Fraction_1.raw
	High	aAVPSGASTGIYEALELR	Unambiguous	4	2	P26300;P42896	N-Term(TMT6plex)	CID	1	0	1	1	114855	Not Unique	Not Used	3993.03	4293.51	8470.01	151574	4659.3	12957.9	3771.94	7789.67	0	0.009723	3.78259	0	33.0717	4	2	1017.56	2034.11	0.183915	116.913	62889	62889	MS2	0/0	250516_Fraction_1.raw
	High	aAVPSGASTGIYEALELR	Unambiguous	4	2	P26300;P42896	N-Term(TMT6plex)	CID	1	0	1	1	114844	No Quan Values	Not Used									0	0.0008479	3.59945	0	6.65278	7	3	678.707	2034.11	0.417352	116.887	62876	62876	MS2	0/0	250516_Fraction_1.raw
	High	aAVPSGASTGIYEALELR	Unambiguous	4	2	P26300;P42896	N-Term(TMT6plex)	CID	1	0	1	1	115041	No Quan Values	Not Used		5673.78	2636.72	108875	6881.95	8733.74		7653.16	0	0.01434	3.57479	0	36.0466	4	2	1017.56	2034.11	0.243927	117.615	63282	63282	MS2	0/0	250516_Fraction_1.raw
	High	tYDLNFkEENNDGSQk	Unambiguous	2	1	P42896	N-Term(TMT6plex); K7(TMT6plex); K16(TMT6plex)	CID	1	0	1	1	105868	No Quan Values	Not Used				14373.7					0	0.002851	3.47613	1	0	17	2	1295.17	2589.34	0.226494	84.0427	43940	43940	MS2	0/0	250516_Fraction_1.raw
	High	aAVPSGASTGIYEALELR	Unambiguous	4	2	P26300;P42896	N-Term(TMT6plex)	CID	1	0	1	1	115224	No Quan Values	Not Used									0	0.006309	3.4728	0	3.93617	4	3	678.707	2034.11	0.0572814	118.3	63668	63668	MS2	0/0	250516_Fraction_1.raw
	High	tYDLNFkEENNDGSQk	Unambiguous	2	1	P42896	N-Term(TMT6plex); K7(TMT6plex); K16(TMT6plex)	CID	1	0	1	1	105890	Unique	Used	45636.4	76990	66485.2	1.65507e+06	34234.5	86493.6		80677.2	0	0.0009832	3.40721	1	4.78469	1	4	648.091	2589.34	1.11183	84.1013	43972	43972	MS2	0/0	250516_Fraction_1.raw
	High	kYGQDATNVGDEGGFAPNIQENk	Unambiguous	8	3	P26300;P42895;P42896	N-Term(TMT6plex); K1(TMT6plex); K23(TMT6plex)	CID	1	0	1	1	106986	Not Unique	Not Used	13215.4	21502.4	21337.4	574545	19733.5	44741		18965.1	0	0.003533	3.25264	1	9.45929	3	4	785.663	3139.63	1.22385	88.096	46289	46289	MS2	0/0	250516_Fraction_1.raw
	High	aAVPSGASTGIYEALELR	Unambiguous	4	2	P26300;P42896	N-Term(TMT6plex)	CID	1	0	1	1	115426	No Quan Values	Not Used									0	0.004732	3.24501	0	0	15	3	678.708	2034.11	0.687404	119.067	64099	64099	MS2	0/0	250516_Fraction_1.raw
	High	aAVPSGASTGIYEALELR	Unambiguous	4	2	P26300;P42896	N-Term(TMT6plex)	CID	1	0	1	1	115035	Not Unique	Not Used	94141.1	21345.4	13056.2	51740.4	114821	79213.9	47543.5	83520.7	0	0.001422	2.63112	0	10.8761	3	3	678.707	2034.11	-0.66286	117.586	63264	63264	MS2	0/0	250516_Fraction_1.raw
	High	dGGSDYLGk	Unambiguous	6	2	P26300;P42896	N-Term(TMT6plex); K9(TMT6plex)	CID	1	0	1	1	100637	No Quan Values	Not Used			5657.09	178664	6160.92	13964.3			0	0.05717	2.53928	0	13.4351	4	2	685.372	1369.74	-0.0215927	64.8574	32890	32890	MS2	0/0	250516_Fraction_1.raw
	Medium	qIFDSR	Unambiguous	12	4	P42895;P42896;P26300;P42894	N-Term(TMT6plex)	CID	1	0	1	2	164680	No Quan Values	Not Used		1108.29		15474.2		1163.43	1069.22		0.03321	0.2946	1.43617	0	29.2523	63	2	497.78	994.552	-0.0159051	76.8665	22827	22827	MS2	0/0	250516_Fraction_4.raw
Q43497	Q43497	50.9468	11.32	3	4	4	20	0.320463	10	84.2285	0.28476	9	46.2962	1.31868	14	0.75744	11	15.5321	0.963806	11	24.3113	433	47.0064	6.02393
	Confidence Level	Sequence	PSM Ambiguity	# Proteins	# Protein Groups	Protein Group Accessions	Modifications	Activation Type	ΔScore	ΔCn	Rank	Search Engine Rank	QuanResultID	Quan Info	Quan Usage	AT2	AT3	AT4	AT5	AT8	ROW1	ROW1-2	ROW2	q-Value	PEP	XCorr	# Missed Cleavages	Isolation Interference [%]	Ion Inject Time [ms]	Charge	m/z [Da]	MH+ [Da]	ΔM [ppm]	RT [min]	First Scan	Last Scan	MS Order	Ions Matched	Spectrum File
	High	eAVAPYERPALSk	Unambiguous	3	1	Q43497	N-Term(TMT6plex); K13(TMT6plex)	CID	1	0	1	1	102422	Unique	Used	332777	65791.1	70393.8	233434	248285	257100	146224	269132	0	0.003371	3.98464	0	26.1444	2	3	630.368	1889.09	0.495508	71.4904	36666	36666	MS2	0/0	250516_Fraction_1.raw
	High	eAVAPYERPALSk	Unambiguous	3	1	Q43497	N-Term(TMT6plex); K13(TMT6plex)	CID	1	0	1	1	102458	Unique	Used	39350.7	11205.5	7782.21	73762.2	49400.7	38001.2	22091.2	42210.3	0	0.02048	3.51445	0	4.95509	8	2	945.05	1889.09	1.18112	71.6234	36744	36744	MS2	0/0	250516_Fraction_1.raw
	High	yVIVGGGVSAGYAAR	Unambiguous	1	1	Q43497	N-Term(TMT6plex)	CID	1	0	1	1	166965	Unique	Used	2711.83		1230.64	1126.83	2860.37	1461.35		1290.2	0	0.01432	3.30498	0	0	120	2	834.967	1668.93	-0.26961	110.739	30978	30978	MS2	0/0	250516_Fraction_4.raw
	High	vEHVDHSR	Unambiguous	2	1	Q43497	N-Term(TMT6plex)	CID	1	0	1	1	86444	Unique	Used	816107	215609	127585	474057	963048	652845	321781	631392	0	0.02368	3.27464	0	8.78711	1	3	403.218	1207.64	-0.00588474	11.0589	3049	3049	MS2	0/0	250516_Fraction_1.raw
	High	yVIVGGGVSAGYAAR	Unambiguous	1	1	Q43497	N-Term(TMT6plex)	CID	1	0	1	1	169126	Unique	Used	26762.6	6140.65	6056.39	17082.1	35185.3	20271.1	13895.9	28338.2	0	5.753e-05	3.16425	0	0	15	2	834.967	1668.93	-0.0501808	131.823	37120	37120	MS2	0/0	250516_Fraction_4.raw
	High	yVIVGGGVSAGYAAR	Unambiguous	1	1	Q43497	N-Term(TMT6plex)	CID	1	0	1	1	166919	Unique	Used	1974.64			1439.01	2959.32	1217.81			0	0.002073	2.97927	0	34.1181	30	3	556.981	1668.93	0.161191	109.847	30783	30783	MS2	0/0	250516_Fraction_4.raw
	High	yVIVGGGVSAGYAAR	Unambiguous	1	1	Q43497	N-Term(TMT6plex)	CID	1	0	1	1	166890	No Quan Values	Not Used					1188.44				0	0.001723	2.9736	0	0	120	2	834.967	1668.93	0.242391	108.961	30615	30615	MS2	0/0	250516_Fraction_4.raw
	High	yVIVGGGVSAGYAAR	Unambiguous	1	1	Q43497	N-Term(TMT6plex)	CID	1	0	1	1	167008	Unique	Used	1017.62				1927.68			1152.84	0	0.0001275	2.94645	0	13.7165	120	2	834.968	1668.93	1.12011	111.415	31137	31137	MS2	0/0	250516_Fraction_4.raw
	High	yVIVGGGVSAGYAAR	Unambiguous	1	1	Q43497	N-Term(TMT6plex)	CID	1	0	1	1	166915	Unique	Used	4381.69	1679.6	2154.14	3840.19	5795.44	3055.3	2046.73	3674.75	0	0.001325	2.83709	0	0	120	2	834.966	1668.93	-1.14733	109.693	30754	30754	MS2	0/0	250516_Fraction_4.raw
	High	yVIVGGGVSAGYAAR	Unambiguous	1	1	Q43497	N-Term(TMT6plex)	CID	1	0	1	1	166899	Unique	Used	1125.94			1060.86	2050.36	1831.02	1115.94	1410.62	0	0.001817	2.80007	0	43.0332	37	3	556.981	1668.93	-0.0582377	109.176	30655	30655	MS2	0/0	250516_Fraction_4.raw
	High	yVIVGGGVSAGYAAR	Unambiguous	1	1	Q43497	N-Term(TMT6plex)	CID	1	0	1	1	167092	No Quan Values	Not Used	1067.21								0	0.001229	2.77461	0	55.077	120	2	834.967	1668.93	0.242391	112.799	31457	31457	MS2	0/0	250516_Fraction_4.raw
	High	yVIVGGGVSAGYAAR	Unambiguous	1	1	Q43497	N-Term(TMT6plex)	CID	1	0	1	1	166940	Unique	Used	3856.25	4165.36	3578.81	4302.36	6451.86	2628.72		2009.41	0	0.0001506	2.76808	0	27.4467	120	2	834.967	1668.93	-0.123324	110.365	30892	30892	MS2	0/0	250516_Fraction_4.raw
	High	yVIVGGGVSAGYAAR	Unambiguous	1	1	Q43497	N-Term(TMT6plex)	CID	1	0	1	1	167217	No Quan Values	Not Used				1332.32	1608.99			1042.89	0	0.04992	2.25751	0	56.5657	120	2	834.968	1668.93	0.900677	114.809	31931	31931	MS2	0/0	250516_Fraction_4.raw
	High	yVIVGGGVSAGYAAR	Unambiguous	1	1	Q43497	N-Term(TMT6plex)	CID	1	0	1	1	167059	Unique	Used	1128.54				1500.43				0	0.0145	1.94238	0	64.2199	61	3	556.98	1668.93	-1.04567	112.133	31313	31313	MS2	0/0	250516_Fraction_4.raw
	High	yVIVGGGVSAGYAAR	Unambiguous	1	1	Q43497	N-Term(TMT6plex)	CID	1	0	1	1	167172	No Quan Values	Not Used									0	0.02815	1.93734	0	21.974	120	2	834.967	1668.93	0.0229622	114.253	31787	31787	MS2	0/0	250516_Fraction_4.raw
	High	vEHVDHSR	Unambiguous	2	1	Q43497	N-Term(TMT6plex)	CID	1	0	1	1	86437	Unique	Used	73977.6	17979.6	14306.1	53831.6	88481.2	53794.1	25015.3	71300.1	0.004596	0.1168	2.67383	0	1.4563	8	2	604.323	1207.64	0.283225	11.0614	3052	3052	MS2	0/0	250516_Fraction_1.raw
	High	qGVkPGELAIISk	Unambiguous	1	1	Q43497	N-Term(TMT6plex); K4(TMT6plex); K13(TMT6plex)	CID	1	0	1	1	167311	Unique	Used	1048.37	1372.41	1286.33	4771.62	1805.33				0.004596	0.1206	2.29343	0	63.2857	120	3	676.434	2027.29	1.83157	116.07	32261	32261	MS2	0/0	250516_Fraction_4.raw
	High	yVIVGGGVSAGYAAR	Unambiguous	1	1	Q43497	N-Term(TMT6plex)	CID	1	0	1	1	167130	No Quan Values	Not Used									0.004596	0.1204	2.2271	0	21.8562	120	2	834.971	1668.93	3.97267	113.528	31620	31620	MS2	0/0	250516_Fraction_4.raw
	Medium	yVIVGGGVSAGYAAR	Unambiguous	1	1	Q43497	N-Term(TMT6plex)	CID	1	0	1	1		No Quan Values	Not Used									0.01149	0.1507	1.39807	0	0	120	2	834.97	1668.93	3.02182	116.746	32425	32425	MS2	0/0	250516_Fraction_4.raw
	Medium	qGVkPGELAIISk	Unambiguous	1	1	Q43497	N-Term(TMT6plex); K4(TMT6plex); K13(TMT6plex)	CID	1	0	1	1	138740	Unique	Used	4525.14	3013.59	2770.51	10464.4	5258.72	3803.71	2348.94	4855.88	0.02889	0.2605	2.2355	0	16.5732	21	3	676.433	2027.28	0.115484	134.368	43953	43953	MS2	0/0	250516_Fraction_2.raw
O23755	O23755	50.4846	7.95	1	2	6	15	0.702377	1		1.29473	3	49.7949	0.995771	3	1.76179	4	51.8839	1.73067	3	161.198	843	93.7383	6.30322
	Confidence Level	Sequence	PSM Ambiguity	# Proteins	# Protein Groups	Protein Group Accessions	Modifications	Activation Type	ΔScore	ΔCn	Rank	Search Engine Rank	QuanResultID	Quan Info	Quan Usage	AT2	AT3	AT4	AT5	AT8	ROW1	ROW1-2	ROW2	q-Value	PEP	XCorr	# Missed Cleavages	Isolation Interference [%]	Ion Inject Time [ms]	Charge	m/z [Da]	MH+ [Da]	ΔM [ppm]	RT [min]	First Scan	Last Scan	MS Order	Ions Matched	Spectrum File
	High	dLQDDFMGGAEIIk	Unambiguous	2	2	Q9ASR1;O23755	N-Term(TMT6plex); K14(TMT6plex)	CID	1	0	1	1	116507	Not Unique	Not Used	3754.39	4047.92	4181.03	184973	5872.71	5761.79		3861.17	0	8.568e-05	5.43821	0	8.84768	12	2	1005.54	2010.06	1.41765	123.117	66367	66367	MS2	0/0	250516_Fraction_1.raw
	High	dLQDDFmGGAEIIk	Unambiguous	2	2	Q9ASR1;O23755	N-Term(TMT6plex); M7(Oxidation); K14(TMT6plex)	CID	1	0	1	1	112651	No Quan Values	Not Used		1978.23		64722.6	3807.59	3725.21		2948.93	0	0.002188	4.56833	0	63.6604	15	2	1013.53	2026.06	1.38575	108.797	58259	58259	MS2	0/0	250516_Fraction_1.raw
	High	sTLTDSLVAAAGIIAQEVAGDVR	Unambiguous	2	2	Q9ASR1;O23755	N-Term(TMT6plex)	CID	1	0	1	1	139028	No Quan Values	Not Used				6731.74					0	0.0004324	4.15063	0	10.3792	4	3	829.461	2486.37	0.865584	135.44	44537	44537	MS2	0/0	250516_Fraction_2.raw
	High	eQMTPLSEFEDkL	Unambiguous	1	1	O23755	N-Term(TMT6plex); K12(TMT6plex)	CID	1	0	1	1	118037	Unique	Used	5076.03	12587.1		353840		16679.5			0	0.06867	4.13755	1	0	1	2	1013.04	2025.06	0.856625	128.889	69590	69590	MS2	0/0	250516_Fraction_1.raw
	High	eQMTPLSEFEDk	Unambiguous	1	1	O23755	N-Term(TMT6plex); K12(TMT6plex)	CID	1	0	1	1	111665	Unique	Used	6313.13	5950.6		134374	8923.07	9551.3		65255	0	0.04348	3.57864	0	26.8215	9	3	637.998	1911.98	1.29619	105.165	56179	56179	MS2	0/0	250516_Fraction_1.raw
	High	dLQDDFmGGAEIIk	Unambiguous	2	2	Q9ASR1;O23755	N-Term(TMT6plex); M7(Oxidation); K14(TMT6plex)	CID	1	0	1	1	112636	Not Unique	Not Used	7856.14	7377.12	5328.86	220678	9882.71	19380.9	2003.43	12186.5	0	0.04318	3.41867	0	13.5999	9	3	676.024	2026.06	0.927237	108.74	58227	58227	MS2	0/0	250516_Fraction_1.raw
	High	iRPVLTVNk	Unambiguous	2	2	Q9ASR1;O23755	N-Term(TMT6plex); K9(TMT6plex)	CID	1	0	1	1	169427	No Quan Values	Not Used				96466.7					0	0.04988	3.22728	0	8.26828	8	3	500.001	1497.99	-0.280197	133.071	37756	37756	MS2	0/0	250516_Fraction_4.raw
	High	eQMTPLSEFEDkL	Unambiguous	1	1	O23755	N-Term(TMT6plex); K12(TMT6plex)	CID	1	0	1	1	118006	Unique	Used	9834.96	12733.6	6907.85	320499	9793.37	20177.2	1600.63	7934.34	0	0.002002	2.39381	1	0	10	3	675.693	2025.07	1.78432	128.807	69544	69544	MS2	0/0	250516_Fraction_1.raw
	High	dLQDDFMGGAEIIk	Unambiguous	2	2	Q9ASR1;O23755	N-Term(TMT6plex); K14(TMT6plex)	CID	1	0	1	1	116479	Not Unique	Not Used	13044.4	12855.3	11178.1	366025	15630.5	21897.6	5265.57	9752.04	0.004154	0.09293	3.33414	0	0	6	3	670.693	2010.06	0.621475	123.021	66314	66314	MS2	0/0	250516_Fraction_1.raw
	High	dLQDDFMGGAEIIk	Unambiguous	2	2	Q9ASR1;O23755	N-Term(TMT6plex); K14(TMT6plex)	CID	1	0	1	1	116737	Not Unique	Not Used	6229.67	7789.2	6567.23	116468	8719.26	7248.95		8765.63	0.004596	0.1035	2.69425	0	77.2581	6	3	670.693	2010.07	1.62351	124.007	66862	66862	MS2	0/0	250516_Fraction_1.raw
	High	eQMTPLSEFEDk	Unambiguous	1	1	O23755	N-Term(TMT6plex); K12(TMT6plex)	CID	1	0	1	1	111674	Unique	Used	4459.45			52148.1	2281.93	4735.1		7717.83	0.005336	0.1318	3.1111	0	36.4166	6	2	956.491	1911.97	-1.53788	105.195	56197	56197	MS2	0/0	250516_Fraction_1.raw
	Medium	nATLTNEk	Unambiguous	2	2	Q9ASR1;O23755	N-Term(TMT6plex); K8(TMT6plex)	CID	1	0	1	1	93610	No Quan Values	Not Used		18539.7	5716.05	467338	18797.9	20579.4		12251.1	0.01201	0.1596	2.75776	0	10.3006	2	2	674.896	1348.78	0.401833	38.6295	18127	18127	MS2	0/0	250516_Fraction_1.raw
	Medium	nATLTNEk	Unambiguous	2	2	Q9ASR1;O23755	N-Term(TMT6plex); K8(TMT6plex)	CID	1	0	1	1	93399	No Quan Values	Not Used		3784.24		121421	6361.07	6431.07		5657.95	0.0206	0.2142	2.28882	0	34.0071	5	2	674.896	1348.78	0.220825	37.8642	17703	17703	MS2	0/0	250516_Fraction_1.raw
	Medium	nATLTNEk	Unambiguous	2	2	Q9ASR1;O23755	N-Term(TMT6plex); K8(TMT6plex)	CID	1	0	1	1	93415	Not Unique	Not Used	2779.46	11131.1	5135.99	372749	18793.4	11965.4	5459.24	8869.09	0.02539	0.2379	2.62172	0	23.1772	4	2	674.896	1348.78	0.944856	37.9293	17736	17736	MS2	0/0	250516_Fraction_1.raw
	Medium	eQmTPLSEFEDkL	Unambiguous	1	1	O23755	N-Term(TMT6plex); M3(Oxidation); K12(TMT6plex)	CID	1	0	1	1	116626	No Quan Values	Not Used				37070.2				2905.46	0.02788	0.2513	2.76365	1	15.4375	11	2	1021.03	2041.06	1.36762	123.572	66621	66621	MS2	0/0	250516_Fraction_1.raw
Q43128	Q43128	49.4164	5.49	1	1	5	12	1.30491	6	55.7138	1.37423	6	11.2336	1.73994	6	1.8157	6	71.387	3.04616	6	64.644	947	104.749	6.43018
	Confidence Level	Sequence	PSM Ambiguity	# Proteins	# Protein Groups	Protein Group Accessions	Modifications	Activation Type	ΔScore	ΔCn	Rank	Search Engine Rank	QuanResultID	Quan Info	Quan Usage	AT2	AT3	AT4	AT5	AT8	ROW1	ROW1-2	ROW2	q-Value	PEP	XCorr	# Missed Cleavages	Isolation Interference [%]	Ion Inject Time [ms]	Charge	m/z [Da]	MH+ [Da]	ΔM [ppm]	RT [min]	First Scan	Last Scan	MS Order	Ions Matched	Spectrum File
	High	hVVGMTGDGVNDAPALk	Unambiguous	1	1	Q43128	N-Term(TMT6plex); K17(TMT6plex)	CID	1	0	1	1	104795	Unique	Used	8031.33	12508.3	15171.9	41364.4	23808.1	28700.4	4698.26	39021.3	0	6.753e-05	5.78213	0	0	16	2	1070.09	2139.17	0.928167	80.1643	41679	41679	MS2	0/0	250516_Fraction_1.raw
	High	kADIGIAVADATDAAR	Unambiguous	9	5	Q43128;Q9SU58;P20649;P20431;Q7XPY2	N-Term(TMT6plex); K1(TMT6plex)	CID	1	0	1	1	108525	Not Unique	Not Used	393713	366886	521215	1.53527e+06	589323	696910	154012	1.13438e+06	0	5.806e-05	5.48411	1	15.1859	1	3	672.722	2016.15	1.1537	93.6854	49526	49526	MS2	0/0	250516_Fraction_1.raw
	High	hVVGMTGDGVNDAPALk	Unambiguous	1	1	Q43128	N-Term(TMT6plex); K17(TMT6plex)	CID	1	0	1	1	105580	Unique	Used	139209	206339	253594	210037	211443	195279	39469.1	517413	0	9.731e-05	5.03391	0	3.37286	2	3	713.727	2139.17	1.00748	82.9757	43317	43317	MS2	0/0	250516_Fraction_1.raw
	High	kADIGIAVADATDAAR	Unambiguous	9	5	Q43128;Q9SU58;P20649;P20431;Q7XPY2	N-Term(TMT6plex); K1(TMT6plex)	CID	1	0	1	1	108527	Not Unique	Not Used	24290.5	26132.9	34563.5	92665.9	35197.9	37330.1	7833.89	63834.2	0	4.52e-05	4.49571	1	0	6	2	1008.58	2016.15	0.857642	93.7246	49548	49548	MS2	0/0	250516_Fraction_1.raw
	High	hVVGMTGDGVNDAPALk	Unambiguous	1	1	Q43128	N-Term(TMT6plex); K17(TMT6plex)	CID	1	0	1	1	104793	Unique	Used	225184	286976	277103	1.00151e+06	651988	615653	179826	974596	0	0.0004451	4.37308	0	14.3354	1	3	713.726	2139.16	0.665091	80.1171	41651	41651	MS2	0/0	250516_Fraction_1.raw
	High	aDIGIAVADATDAAR	Unambiguous	10	5	Q43128;Q9SU58;P20649;P20431;Q7XPY2	N-Term(TMT6plex)	CID	1	0	1	1	110943	Not Unique	Not Used	49849.3	59952.8	60236.4	190576	77067.3	91173.7	14360.6	155334	0	0.0003786	4.22346	0	48.2511	8	3	553.636	1658.89	1.12498	102.493	54636	54636	MS2	0/0	250516_Fraction_1.raw
	High	aDIGIAVADATDAAR	Unambiguous	10	5	Q43128;Q9SU58;P20649;P20431;Q7XPY2	N-Term(TMT6plex)	CID	1	0	1	1	110933	Not Unique	Not Used	21638.6	19658.5	20135.7	89500.5	40299.7	34232.3	7801.02	64003.8	0	0.000426	3.97771	0	27.6317	3	2	829.95	1658.89	0.581197	102.457	54615	54615	MS2	0/0	250516_Fraction_1.raw
	High	hVVGmTGDGVNDAPALk	Unambiguous	1	1	Q43128	N-Term(TMT6plex); M5(Oxidation); K17(TMT6plex)	CID	1	0	1	1	102062	Unique	Used	59593.7	77017.7	82462.8	64123.3	51343	37039		91716.7	0	0.005277	3.91121	0	33.7818	3	3	719.058	2155.16	0.697329	70.1778	35919	35919	MS2	0/0	250516_Fraction_1.raw
	High	hVVGmTGDGVNDAPALk	Unambiguous	1	1	Q43128	N-Term(TMT6plex); M5(Oxidation); K17(TMT6plex)	CID	1	0	1	1	101116	Unique	Used	2571.85	3758.14	2048.65	7383.34	5126.09	6044.24		6420.65	0	0.009871	3.85955	0	0	17	2	1078.09	2155.16	3.05416	66.671	33924	33924	MS2	0/0	250516_Fraction_1.raw
	High	hVVGmTGDGVNDAPALk	Unambiguous	1	1	Q43128	N-Term(TMT6plex); M5(Oxidation); K17(TMT6plex)	CID	1	0	1	1	102348	Unique	Used	100926	122288	91173.1	178422	93497.7	116098	18086	196837	0	0.07934	3.5037	0	78.9329	4	3	719.058	2155.16	1.03717	71.2299	36516	36516	MS2	0/0	250516_Fraction_1.raw
	High	lGDIIPADAR	Unambiguous	10	4	Q43128;P20649;P20431;Q08436	N-Term(TMT6plex)	CID	1	0	1	1	108972	Not Unique	Not Used	927151	642930	466498	1.15292e+06	703681	617132	78638.2	699142	0	0.07491	2.41305	0	9.05418	1	2	635.372	1269.74	0.972797	95.3086	50467	50467	MS2	0/0	250516_Fraction_1.raw
	High	lSQQGAITk	Unambiguous	11	5	Q43128;Q9SU58;P20649;P20431;Q7XPY2	N-Term(TMT6plex); K9(TMT6plex)	CID	1	0	1	1	138394	Not Unique	Not Used	9516.67	4343.62	6284.4	49024.2	12124.1	11247.9	5588.89	13798.6	0	0.05308	2.3588	0	32.6781	20	2	702.435	1403.86	0.92437	133.022	43220	43220	MS2	0/0	250516_Fraction_2.raw
Q9LSQ5	Q9LSQ5	47.2181	13.73	2	3	3	13	0.266722	7	33.0463	0.250434	7	39.5277	2.25695	10	1.28471	10	39.4652	1.28691	10	92.9844	204	21.7819	6.37939
	Confidence Level	Sequence	PSM Ambiguity	# Proteins	# Protein Groups	Protein Group Accessions	Modifications	Activation Type	ΔScore	ΔCn	Rank	Search Engine Rank	QuanResultID	Quan Info	Quan Usage	AT2	AT3	AT4	AT5	AT8	ROW1	ROW1-2	ROW2	q-Value	PEP	XCorr	# Missed Cleavages	Isolation Interference [%]	Ion Inject Time [ms]	Charge	m/z [Da]	MH+ [Da]	ΔM [ppm]	RT [min]	First Scan	Last Scan	MS Order	Ions Matched	Spectrum File
	High	kGAASVEGVEAk	Unambiguous	1	1	Q9LSQ5	N-Term(TMT6plex); K1(TMT6plex); K12(TMT6plex)	CID	1	0	1	1	97602	Unique	Used	173174	28096.5	23502.3	145593	266511	162527	34990.7	85081.3	0	0.0006234	4.97312	1	24.2599	4	3	611.707	1833.11	0.869126	53.6294	26523	26523	MS2	0/0	250516_Fraction_1.raw
	High	gAASVEGVEAk	Unambiguous	1	1	Q9LSQ5	N-Term(TMT6plex); K11(TMT6plex)	CID	1	0	1	1	98675	Unique	Used	484545	121347	119387	698895	1.0605e+06	626240	272353	667952	0	0.002741	4.59301	0	5.67277	0	2	738.427	1475.85	0.363505	57.576	28756	28756	MS2	0/0	250516_Fraction_1.raw
	High	gGSPYGAGTFAGDGSR	Unambiguous	2	1	Q9LSQ5	N-Term(TMT6plex)	CID	1	0	1	1	99760	Unique	Used	7496.22				54478.4	32171.7		30013	0	0.0001256	4.50166	0	3.66553	1	2	843.408	1685.81	0.434325	61.601	31042	31042	MS2	0/0	250516_Fraction_1.raw
	High	gGSPYGAGTFAGDGSR	Unambiguous	2	1	Q9LSQ5	N-Term(TMT6plex)	CID	1	0	1	1	99559	Unique	Used	4880.4			7741.6	11358.6	6232.43	1524.11	5846.49	0	0.002943	4.44419	0	9.05452	12	2	843.41	1685.81	3.11351	60.8908	30637	30637	MS2	0/0	250516_Fraction_1.raw
	High	kGAASVEGVEAk	Unambiguous	1	1	Q9LSQ5	N-Term(TMT6plex); K1(TMT6plex); K12(TMT6plex)	CID	1	0	1	1	97670	Unique	Used	6158.16	2180.49	1642.52	5554.13	8561.99	4837.07	1616.07	4010.51	0	0.04138	4.0634	1	0	17	2	917.057	1833.11	0.576797	53.8871	26675	26675	MS2	0/0	250516_Fraction_1.raw
	High	kGAASVEGVEAk	Unambiguous	1	1	Q9LSQ5	N-Term(TMT6plex); K1(TMT6plex); K12(TMT6plex)	CID	1	0	1	1	97663	Unique	Used	6473.56	1566.35		7203.8	11838	7449.12	1566.92	5676.16	0	0.00118	3.99902	1	0	16	2	917.058	1833.11	1.84204	53.846	26650	26650	MS2	0/0	250516_Fraction_1.raw
	High	gAASVEGVEAk	Unambiguous	1	1	Q9LSQ5	N-Term(TMT6plex); K11(TMT6plex)	CID	1	0	1	1	98481	Unique	Used	30249.9	6501.98	6493.5	32489.5	57518.9	31841.6	10645.5	36342.2	0	0.006981	3.53356	0	23.6299	7	2	738.428	1475.85	1.6869	56.8741	28359	28359	MS2	0/0	250516_Fraction_1.raw
	High	gGSPYGAGTFAGDGSR	Unambiguous	2	1	Q9LSQ5	N-Term(TMT6plex)	CID	1	0	1	1	99597	Unique	Used	11484.9		8326.4	54152.1	39975.3	22451.3	12118.2	41005.6	0	0.04216	3.28386	0	49.2492	5	3	562.608	1685.81	0.715991	61.0157	30708	30708	MS2	0/0	250516_Fraction_1.raw
	High	gAASVEGVEAk	Unambiguous	1	1	Q9LSQ5	N-Term(TMT6plex); K11(TMT6plex)	CID	1	0	1	1	165238	No Quan Values	Not Used									0	0.00216	3.24323	0	0	120	2	738.428	1475.85	1.60418	81.6554	24307	24307	MS2	0/0	250516_Fraction_4.raw
	High	gGSPYGAGTFAGDGSR	Unambiguous	2	1	Q9LSQ5	N-Term(TMT6plex)	CID	1	0	1	1	100888	Unique	Used	1863.03	1735.22	1595.39	9472.94	8154.31	23903.1	5350.86	95778.6	0	0.01667	2.84256	0	53.2219	6	2	843.409	1685.81	1.52048	65.8077	33428	33428	MS2	0/0	250516_Fraction_1.raw
	High	gGSPYGAGTFAGDGSR	Unambiguous	2	1	Q9LSQ5	N-Term(TMT6plex)	CID	1	0	1	1	100465	No Quan Values	Not Used				5596	1104.32	2852.8		4238.13	0	0.02658	2.82901	0	21.9747	17	2	843.407	1685.81	-0.507012	64.2575	32549	32549	MS2	0/0	250516_Fraction_1.raw
	High	gAASVEGVEAk	Unambiguous	1	1	Q9LSQ5	N-Term(TMT6plex); K11(TMT6plex)	CID	1	0	1	1	98708	Unique	Used	191458	61998.3	55236.2	317592	545589	276450	102666	315036	0	0.05103	2.53541	0	3.37258	2	3	492.62	1475.85	-0.100522	57.7164	28837	28837	MS2	0/0	250516_Fraction_1.raw
	Medium	gGSPYGAGTFAGDGSR	Unambiguous	2	1	Q9LSQ5	N-Term(TMT6plex)	CID	1	0	1	1	165276	No Quan Values	Not Used									0.01201	0.1597	2.37611	0	0	120	2	843.409	1685.81	1.52048	81.9763	24407	24407	MS2	0/0	250516_Fraction_4.raw
Q42962	Q42962	43.939	14.96	1	3	5	13	0.933745	6	26.4758	0.945393	6	23.6203	2.52258	6	1.56875	5	7.22402	1.62247	6	5.10688	401	42.3376	5.97314
	Confidence Level	Sequence	PSM Ambiguity	# Proteins	# Protein Groups	Protein Group Accessions	Modifications	Activation Type	ΔScore	ΔCn	Rank	Search Engine Rank	QuanResultID	Quan Info	Quan Usage	AT2	AT3	AT4	AT5	AT8	ROW1	ROW1-2	ROW2	q-Value	PEP	XCorr	# Missed Cleavages	Isolation Interference [%]	Ion Inject Time [ms]	Charge	m/z [Da]	MH+ [Da]	ΔM [ppm]	RT [min]	First Scan	Last Scan	MS Order	Ions Matched	Spectrum File
	High	gVTTIIGGGDSVAAVEk	Unambiguous	3	1	Q42962	N-Term(TMT6plex); K17(TMT6plex)	CID	1	0	1	1	110453	Unique	Used	11044.2	10264.5	10466.8	176778	27447.8	17325.6	9652.98	18107.4	0	5.103e-06	5.55789	0	12.1173	7	2	1016.59	2032.17	0.65076	100.74	53617	53617	MS2	0/0	250516_Fraction_1.raw
	High	gVTTIIGGGDSVAAVEk	Unambiguous	3	1	Q42962	N-Term(TMT6plex); K17(TMT6plex)	CID	1	0	1	1	110755	Unique	Used	1164.5	2888.76	2295.34	28840.3	4628.86		1209.99	4423.5	0	8.514e-06	5.4085	0	15.6079	14	2	1016.59	2032.17	0.590691	101.839	54257	54257	MS2	0/0	250516_Fraction_1.raw
	High	gVSLLLPTDVVIADk	Unambiguous	2	2	Q42962;P29409	N-Term(TMT6plex); K15(TMT6plex)	CID	1	0	1	1	138690	Not Unique	Not Used	2642.08	2861.32	1627.88	26953.7	4448.57	6610.57	1620.94	5636.83	0	0.0005519	4.35676	0	5.66363	33	2	999.616	1998.23	-0.0200403	134.168	43847	43847	MS2	0/0	250516_Fraction_2.raw
	High	aHASTEGVAk	Unambiguous	1	1	Q42962	N-Term(TMT6plex); K10(TMT6plex)	CID	1	0	1	1	88565	Unique	Used	122782	100800	99155.1	1.37146e+06	283968	186235	97130.5	133441	0	0.009198	3.99102	0	16.0819	1	3	476.945	1428.82	0.55169	19.2321	7463	7463	MS2	0/0	250516_Fraction_1.raw
	High	aHASTEGVAk	Unambiguous	1	1	Q42962	N-Term(TMT6plex); K10(TMT6plex)	CID	1	0	1	1	88560	Unique	Used	6356.2	6112.49	5847.53	100182	16274.7	13116.7	6861.34	10882	0	0.009674	3.87468	0	36.7467	14	2	714.915	1428.82	1.75718	19.2438	7473	7473	MS2	0/0	250516_Fraction_1.raw
	High	fAAGTEAIAk	Unambiguous	2	2	Q42962;P29409	N-Term(TMT6plex); K10(TMT6plex)	CID	1	0	1	1	138506	Not Unique	Not Used	5322.48	7231.29	8199.09	102249	14544.1	8165.46	7815.45	12528.3	0	0.007397	3.18321	0	12.8859	9	2	718.93	1436.85	0.659233	133.443	43458	43458	MS2	0/0	250516_Fraction_2.raw
	High	gVTTIIGGGDSVAAVEk	Unambiguous	3	1	Q42962	N-Term(TMT6plex); K17(TMT6plex)	CID	1	0	1	1	110460	Unique	Used	72208	39611.5	54772.1	820434	157384	107896	54389.4	115935	0	0.001647	3.11054	0	12.2346	2	3	678.062	2032.17	0.433902	100.737	53615	53615	MS2	0/0	250516_Fraction_1.raw
	High	fAADANSk	Unambiguous	1	1	Q42962	N-Term(TMT6plex); K8(TMT6plex)	CID	1	0	1	1	164861	No Quan Values	Not Used				2627.6					0.004596	0.1064	2.22455	0	16.8839	120	2	641.364	1281.72	0.395947	78.5916	23347	23347	MS2	0/0	250516_Fraction_4.raw
	High	fAADANSk	Unambiguous	1	1	Q42962	N-Term(TMT6plex); K8(TMT6plex)	CID	1	0	1	1	164864	No Quan Values	Not Used				2534.49					0.006055	0.134	2.89832	0	60.9186	120	2	641.364	1281.72	0.491187	78.6171	23355	23355	MS2	0/0	250516_Fraction_4.raw
	Medium	fAAGTEAIAk	Unambiguous	2	2	Q42962;P29409	N-Term(TMT6plex); K10(TMT6plex)	CID	1	0	1	1		No Quan Values	Not Used									0.01466	0.1677	2.26365	0	70.1823	120	2	718.929	1436.85	-0.190335	103.419	29522	29522	MS2	0/0	250516_Fraction_4.raw
	Medium	fAADANSk	Unambiguous	1	1	Q42962	N-Term(TMT6plex); K8(TMT6plex)	CID	1	0	1	1	96583	Unique	Used	43142.1	48499.3	49496.4	638286	123116	82031.7	46837.3	68946.8	0.01561	0.1763	2.49126	0	0	5	3	427.912	1281.72	-0.25741	49.859	24393	24393	MS2	0/0	250516_Fraction_1.raw
	Medium	gVTTIIGGGDSVAAVEk	Unambiguous	3	1	Q42962	N-Term(TMT6plex); K17(TMT6plex)	CID	1	0	1	1	110651	No Quan Values	Not Used			11364.9	248793	34445.2	22581.7	19015.6	21937.5	0.02788	0.2517	2.51707	0	35.4719	2	3	678.062	2032.17	1.60524	101.455	54032	54032	MS2	0/0	250516_Fraction_1.raw
	Medium	fAADANSk	Unambiguous	1	1	Q42962	N-Term(TMT6plex); K8(TMT6plex)	CID	1	0	1	1	164777	No Quan Values	Not Used				1540.72					0.02788	0.2542	2.0615	0	21.1745	120	2	641.365	1281.72	1.06262	77.7875	23102	23102	MS2	0/0	250516_Fraction_4.raw
Q9ASR1	Q9ASR1	43.8566	8.54	1	2	6	13	0.84746	1		1.30404	1		1.30419	1	3.30912	2	32.3925	2.82862	2	643.929	843	93.8302	6.25244
	Confidence Level	Sequence	PSM Ambiguity	# Proteins	# Protein Groups	Protein Group Accessions	Modifications	Activation Type	ΔScore	ΔCn	Rank	Search Engine Rank	QuanResultID	Quan Info	Quan Usage	AT2	AT3	AT4	AT5	AT8	ROW1	ROW1-2	ROW2	q-Value	PEP	XCorr	# Missed Cleavages	Isolation Interference [%]	Ion Inject Time [ms]	Charge	m/z [Da]	MH+ [Da]	ΔM [ppm]	RT [min]	First Scan	Last Scan	MS Order	Ions Matched	Spectrum File
	High	dLQDDFMGGAEIIk	Unambiguous	2	2	Q9ASR1;O23755	N-Term(TMT6plex); K14(TMT6plex)	CID	1	0	1	1	116507	Not Unique	Not Used	3754.39	4047.92	4181.03	184973	5872.71	5761.79		3861.17	0	8.568e-05	5.43821	0	8.84768	12	2	1005.54	2010.06	1.41765	123.117	66367	66367	MS2	0/0	250516_Fraction_1.raw
	High	dLQDDFmGGAEIIk	Unambiguous	2	2	Q9ASR1;O23755	N-Term(TMT6plex); M7(Oxidation); K14(TMT6plex)	CID	1	0	1	1	112651	No Quan Values	Not Used		1978.23		64722.6	3807.59	3725.21		2948.93	0	0.002188	4.56833	0	63.6604	15	2	1013.53	2026.06	1.38575	108.797	58259	58259	MS2	0/0	250516_Fraction_1.raw
	High	sTLTDSLVAAAGIIAQEVAGDVR	Unambiguous	2	2	Q9ASR1;O23755	N-Term(TMT6plex)	CID	1	0	1	1	139028	No Quan Values	Not Used				6731.74					0	0.0004324	4.15063	0	10.3792	4	3	829.461	2486.37	0.865584	135.44	44537	44537	MS2	0/0	250516_Fraction_2.raw
	High	iLAEEFGWDk	Unambiguous	1	1	Q9ASR1	N-Term(TMT6plex); K10(TMT6plex)	CID	1	0	1	1	117869	No Quan Values	Not Used				226406		15708			0	0.01519	3.55406	0	14.5557	4	2	833.468	1665.93	1.85904	128.266	69235	69235	MS2	0/0	250516_Fraction_1.raw
	High	dLQDDFmGGAEIIk	Unambiguous	2	2	Q9ASR1;O23755	N-Term(TMT6plex); M7(Oxidation); K14(TMT6plex)	CID	1	0	1	1	112636	Not Unique	Not Used	7856.14	7377.12	5328.86	220678	9882.71	19380.9	2003.43	12186.5	0	0.04318	3.41867	0	13.5999	9	3	676.024	2026.06	0.927237	108.74	58227	58227	MS2	0/0	250516_Fraction_1.raw
	High	iRPVLTVNk	Unambiguous	2	2	Q9ASR1;O23755	N-Term(TMT6plex); K9(TMT6plex)	CID	1	0	1	1	169427	No Quan Values	Not Used				96466.7					0	0.04988	3.22728	0	8.26828	8	3	500.001	1497.99	-0.280197	133.071	37756	37756	MS2	0/0	250516_Fraction_4.raw
	High	iLAEEFGWDk	Unambiguous	1	1	Q9ASR1	N-Term(TMT6plex); K10(TMT6plex)	CID	1	0	1	1	117875	Unique	Used	11850.2	15453.1	10042.5	448751		31688.9	4876.54	9081.3	0	0.06688	3.03831	0	9.79612	8	3	555.98	1665.93	0.165651	128.309	69261	69261	MS2	0/0	250516_Fraction_1.raw
	High	dLQDDFMGGAEIIk	Unambiguous	2	2	Q9ASR1;O23755	N-Term(TMT6plex); K14(TMT6plex)	CID	1	0	1	1	116479	Not Unique	Not Used	13044.4	12855.3	11178.1	366025	15630.5	21897.6	5265.57	9752.04	0.004154	0.09293	3.33414	0	0	6	3	670.693	2010.06	0.621475	123.021	66314	66314	MS2	0/0	250516_Fraction_1.raw
	High	dLQDDFMGGAEIIk	Unambiguous	2	2	Q9ASR1;O23755	N-Term(TMT6plex); K14(TMT6plex)	CID	1	0	1	1	116737	Not Unique	Not Used	6229.67	7789.2	6567.23	116468	8719.26	7248.95		8765.63	0.004596	0.1035	2.69425	0	77.2581	6	3	670.693	2010.07	1.62351	124.007	66862	66862	MS2	0/0	250516_Fraction_1.raw
	Medium	nATLTNEk	Unambiguous	2	2	Q9ASR1;O23755	N-Term(TMT6plex); K8(TMT6plex)	CID	1	0	1	1	93610	No Quan Values	Not Used		18539.7	5716.05	467338	18797.9	20579.4		12251.1	0.01201	0.1596	2.75776	0	10.3006	2	2	674.896	1348.78	0.401833	38.6295	18127	18127	MS2	0/0	250516_Fraction_1.raw
	Medium	nATLTNEk	Unambiguous	2	2	Q9ASR1;O23755	N-Term(TMT6plex); K8(TMT6plex)	CID	1	0	1	1	93399	No Quan Values	Not Used		3784.24		121421	6361.07	6431.07		5657.95	0.0206	0.2142	2.28882	0	34.0071	5	2	674.896	1348.78	0.220825	37.8642	17703	17703	MS2	0/0	250516_Fraction_1.raw
	Medium	nATLTNEk	Unambiguous	2	2	Q9ASR1;O23755	N-Term(TMT6plex); K8(TMT6plex)	CID	1	0	1	1	93415	Not Unique	Not Used	2779.46	11131.1	5135.99	372749	18793.4	11965.4	5459.24	8869.09	0.02539	0.2379	2.62172	0	23.1772	4	2	674.896	1348.78	0.944856	37.9293	17736	17736	MS2	0/0	250516_Fraction_1.raw
	Medium	eVDAHPIR	Unambiguous	1	1	Q9ASR1	N-Term(TMT6plex)	CID	1	0	1	1	89100	Unique	Used	12634.4			154069	16477.7	51736.7	13459	131911	0.02593	0.2403	2.76442	0	30.4506	2	2	583.331	1165.65	1.17276	21.1999	8568	8568	MS2	0/0	250516_Fraction_1.raw
Q9LHA8	Q9LHA8	43.5596	14	23	2	8	14	0.601754	3	53.5063	0.776329	4	38.5851	1.05538	4	1.26149	4	12.5561	1.12995	3	14.035	650	71.057	5.24951
	Confidence Level	Sequence	PSM Ambiguity	# Proteins	# Protein Groups	Protein Group Accessions	Modifications	Activation Type	ΔScore	ΔCn	Rank	Search Engine Rank	QuanResultID	Quan Info	Quan Usage	AT2	AT3	AT4	AT5	AT8	ROW1	ROW1-2	ROW2	q-Value	PEP	XCorr	# Missed Cleavages	Isolation Interference [%]	Ion Inject Time [ms]	Charge	m/z [Da]	MH+ [Da]	ΔM [ppm]	RT [min]	First Scan	Last Scan	MS Order	Ions Matched	Spectrum File
	High	sINPDEAVAYGAAVQAAILSGEGNEk	Selected	8	3	O65719;P27322;Q9LHA8	N-Term(TMT6plex); K26(TMT6plex)	CID	0.0199	0	1	1	118756	Not Unique	Not Used	10123.6	10511.9	10875.3	181416	10055.9	14198.1	3751.7	14972.6	0	0.0003752	5.51958	0	0	5	3	1011.54	3032.6	0.971374	131.544	71110	71110	MS2	0/0	250516_Fraction_1.raw
	High	sINPDEAVAYGAAVQAAILSGEGNEk	Unambiguous	8	3	O65719;P27322;Q9LHA8	N-Term(TMT6plex); K26(TMT6plex)	CID	1	0	1	1	118755	No Quan Values	Not Used				35356.8		1942			0	2.704e-05	4.7636	0	13.006	10	4	758.904	3032.59	-0.180263	131.544	71111	71111	MS2	0/0	250516_Fraction_1.raw
	High	fEELNMDLFR	Unambiguous	6	2	Q9LHA8;P27322	N-Term(TMT6plex)	CID	1	0	1	1	118201	Not Unique	Not Used	16569.1	15194.7		296049	24848.1	16798.8		14979.4	0	0.0254	3.19791	0	9.4139	2	2	771.896	1542.78	1.46635	129.492	69936	69936	MS2	0/0	250516_Fraction_1.raw
	High	vEIIANDQGNR	Unambiguous	19	5	O65719;P27322;Q9LHA8;P41797;Q01877	N-Term(TMT6plex)	CID	1	0	1	1	100511	Not Unique	Not Used	70380.6	50830.9	43608.9	1.19911e+06		96304.5	14857.8	72308.5	0	0.008536	3.11997	0	4.18517	2	2	729.399	1457.79	0.439209	64.3896	32625	32625	MS2	0/0	250516_Fraction_1.raw
	High	aTAGDTHLGGEDFDNR	Unambiguous	17	6	O65719;P27322;Q9LHA8;P41797;P26413;Q01877	N-Term(TMT6plex)	CID	1	0	1	1	97371	Not Unique	Not Used	4289.39	7885.03	7864.71	97265.2	3623.69	9541.2		8472.43	0	0.009701	3.02582	0	35.1621	6	3	635.636	1904.89	0.334907	52.7988	26054	26054	MS2	0/0	250516_Fraction_1.raw
	High	ykAEDEEHk	Unambiguous	1	1	Q9LHA8	N-Term(TMT6plex); K2(TMT6plex); K9(TMT6plex)	CID	1	0	1	1	90319	Unique	Used	20318.1	19543.1	22134.1	316798	18437.8	24303.5	2655.13	25226.3	0	0.0254	3.01467	1	26.719	4	3	612.675	1836.01	0.153673	26.0187	11188	11188	MS2	0/0	250516_Fraction_1.raw
	High	ykAEDEEHk	Unambiguous	1	1	Q9LHA8	N-Term(TMT6plex); K2(TMT6plex); K9(TMT6plex)	CID	1	0	1	1	90326	Unique	Used	3589.86	1822.83	2160.21	42833	5131.36	5083.18	1192.42	4056.35	0	0.03235	2.75254	1	19.1108	52	2	918.509	1836.01	0.0612667	26.048	11206	11206	MS2	0/0	250516_Fraction_1.raw
	High	vEIIANDQGNR	Unambiguous	19	5	O65719;P27322;Q9LHA8;P41797;Q01877	N-Term(TMT6plex)	CID	1	0	1	1	100310	Not Unique	Not Used	8428.82	5704.66	4534.49	145186	6685.88	9375.86		10389.1	0	0.01952	2.64816	0	36.6276	6	2	729.401	1457.79	2.11393	63.6637	32213	32213	MS2	0/0	250516_Fraction_1.raw
	High	nALENYAYNmR	Unambiguous	9	3	O65719;Q9LHA8;P27322	N-Term(TMT6plex); M10(Oxidation)	CID	1	0	1	1	102696	No Quan Values	Not Used		4059.04		35689.5	13865.8	17417.8	6086.77	19171.1	0	0.01644	2.62176	0	21.1949	8	2	802.39	1603.77	-0.0256463	72.5099	37247	37247	MS2	0/0	250516_Fraction_1.raw
	High	fEELNmDLFR	Unambiguous	6	2	Q9LHA8;P27322	N-Term(TMT6plex); M6(Oxidation)	CID	1	0	1	1	114526	No Quan Values	Not Used				12953.6					0	0.05573	2.28163	0	0	9	2	779.893	1558.78	0.641279	115.708	62200	62200	MS2	0/0	250516_Fraction_1.raw
	High	vEIIANDQGNR	Unambiguous	19	5	O65719;P27322;Q9LHA8;P41797;Q01877	N-Term(TMT6plex)	CID	1	0	1	1	165852	No Quan Values	Not Used				1201.63					0.002638	0.08528	2.67435	0	0	120	2	729.399	1457.79	-0.146946	86.9343	25949	25949	MS2	0/0	250516_Fraction_4.raw
	Medium	ykAEDEEHk	Unambiguous	1	1	Q9LHA8	N-Term(TMT6plex); K2(TMT6plex); K9(TMT6plex)	CID	1	0	1	1	90344	Unique	Used	2145.31	1344.23		11055.4	2633.2	2119.99			0.02363	0.2365	2.79474	1	9.16639	22	2	918.506	1836	-3.13011	26.1135	11243	11243	MS2	0/0	250516_Fraction_1.raw
	Medium	nTTIPTk	Unambiguous	46	7	O65719;Q9LHA8;P40918;P26413;P27322;P37900;Q08276	N-Term(TMT6plex); K7(TMT6plex)	CID	1	0	1	1	164590	Not Unique	Not Used	1269.65	2592.01		29873	1397.65	2926.16	1106.46	1144.26	0.02363	0.2314	2.24743	0	0	120	2	616.884	1232.76	-0.46517	75.9731	22568	22568	MS2	0/0	250516_Fraction_4.raw
	Medium	aEDEEHkk	Unambiguous	1	1	Q9LHA8	N-Term(TMT6plex); K7(TMT6plex); K8(TMT6plex)	CID	1	0	1	1	88006	Unique	Used	2808.38	2908.67	1204.75	43119.1	2156.66	3736.26		2411.51	0.02593	0.2411	2.89742	1	23.0353	45	2	836.98	1672.95	3.69497	17.1787	6334	6334	MS2	0/0	250516_Fraction_1.raw
Q43697	Q43697	43.0367	18.43	29	3	6	13	0.693412	3	69.5874	1.22073	4	8.09664	1.12037	5	1.12026	5	31.1185	0.676444	3	18.1642	445	50.0108	4.88135
	Confidence Level	Sequence	PSM Ambiguity	# Proteins	# Protein Groups	Protein Group Accessions	Modifications	Activation Type	ΔScore	ΔCn	Rank	Search Engine Rank	QuanResultID	Quan Info	Quan Usage	AT2	AT3	AT4	AT5	AT8	ROW1	ROW1-2	ROW2	q-Value	PEP	XCorr	# Missed Cleavages	Isolation Interference [%]	Ion Inject Time [ms]	Charge	m/z [Da]	MH+ [Da]	ΔM [ppm]	RT [min]	First Scan	Last Scan	MS Order	Ions Matched	Spectrum File
	High	eVDEQMINVQNk	Unambiguous	34	2	Q43697;Q40106	N-Term(TMT6plex); K12(TMT6plex)	CID	1	0	1	1	106299	Not Unique	Not Used	24996	19737.6	13123.5	704069		34877.8	7851.61	18767.4	0	0.0005026	5.25103	0	8.90697	5	2	953.012	1905.02	0.667601	85.6259	44855	44855	MS2	0/0	250516_Fraction_1.raw
	High	eVDEQMINVQNk	Unambiguous	34	2	Q43697;Q40106	N-Term(TMT6plex); K12(TMT6plex)	CID	1	0	1	2	106972	Redundant	Not Used	2362.08	5195.03		145640	6076.3	10843.6	9463.72	27224.9	0	0.0008125	4.75055	0	22.6593	7	2	953.013	1905.02	1.69285	88.0746	46279	46279	MS2	0/0	250516_Fraction_1.raw
	High	eVDEQMINVQNk	Unambiguous	34	2	Q43697;Q40106	N-Term(TMT6plex); K12(TMT6plex)	CID	1	0	1	1	106307	Not Unique	Not Used	102036	90920.3	67363.5	2561560		142240	14876.8	112493	0	0.001168	4.50323	0	5.61531	2	3	635.677	1905.02	0.820738	85.6235	44853	44853	MS2	0/0	250516_Fraction_1.raw
	High	aVLMDLEPGTMDSVR	Unambiguous	24	1	Q43697	N-Term(TMT6plex)	CID	1	0	1	1	113925	Unique	Used	5874.59	7320.51	9270.31	249706	15438.4	9319.18		11662.6	0	0.05177	3.93021	0	34.4981	4	2	931.984	1862.96	2.71263	113.488	60927	60927	MS2	0/0	250516_Fraction_1.raw
	High	eVDEQmINVQNk	Unambiguous	34	2	Q43697;Q40106	N-Term(TMT6plex); M6(Oxidation); K12(TMT6plex)	CID	1	0	1	1	102543	No Quan Values	Not Used				46352.4	4978.11	4222	3734.81	4195.76	0	0.001916	3.70769	0	14.9878	28	2	961.01	1921.01	1.08502	71.944	36932	36932	MS2	0/0	250516_Fraction_1.raw
	High	aVLMDLEPGTmDSVR	Unambiguous	24	1	Q43697	N-Term(TMT6plex); M11(Oxidation)	CID	1	0	1	1	111088	Unique	Used	7047.26	6818.5		94301.4	8344.13	7894.79		4221.59	0	0.05529	3.40759	0	23.9051	6	2	939.979	1878.95	-0.191346	103.05	54960	54960	MS2	0/0	250516_Fraction_1.raw
	High	vNVYYNEAScGR	Unambiguous	16	2	Q43697;Q40106	N-Term(TMT6plex); C10(Carbamidomethyl)	CID	1	0	1	1	102089	No Quan Values	Not Used			4065.37	46905.5	2234.23	4479.7		4346.34	0	0.009165	3.34571	0	29.8454	7	2	830.901	1660.8	0.211016	70.2767	35976	35976	MS2	0/0	250516_Fraction_1.raw
	High	lAVNLIPFPR	Unambiguous	39	2	Q40106;Q43697	N-Term(TMT6plex)	CID	1	0	1	1	169442	Not Unique	Not Used	8950.44	20207.2	6473.13	122287	18174.9	17021.9	7743.62	22087.8	0	0.03352	3.2811	0	0	12	2	684.932	1368.86	0.327202	133.156	37805	37805	MS2	0/0	250516_Fraction_4.raw
	High	fWEVVcDEHGIDPTGR	Unambiguous	10	1	Q43697	N-Term(TMT6plex); C6(Carbamidomethyl)	CID	1	0	1	1	113486	Unique	Used	3419.61	4089.36		86850.1	3831.21	3893.03			0	0.01675	2.82601	0	62.4944	8	3	716.013	2146.02	1.11845	111.888	60022	60022	MS2	0/0	250516_Fraction_1.raw
	High	eVDEQmINVQNk	Unambiguous	34	2	Q43697;Q40106	N-Term(TMT6plex); M6(Oxidation); K12(TMT6plex)	CID	1	0	1	1	102739	Not Unique	Not Used	1306.37			5823.8	2151.14	1354.42			0	0.02255	2.67697	0	12.8817	23	2	961.01	1921.01	0.957927	72.6868	37351	37351	MS2	0/0	250516_Fraction_1.raw
	Medium	aVLMDLEPGTMDSVR	Unambiguous	24	1	Q43697	N-Term(TMT6plex)	CID	1	0	1	1	113938	No Quan Values	Not Used				79315.5	7021.03				0.01773	0.1907	2.79629	0	31.9999	3	3	621.658	1862.96	1.68978	113.566	60975	60975	MS2	0/0	250516_Fraction_1.raw
	Medium	aVLMDLEPGTmDSVR	Unambiguous	24	1	Q43697	N-Term(TMT6plex); M11(Oxidation)	CID	1	0	1	1	111138	Unique	Used	11728.1		5322.79	41576.5	9114.51	10702.6		7933.4	0.0206	0.2143	2.56031	0	17.5723	7	3	626.988	1878.95	-0.328437	103.214	55055	55055	MS2	0/0	250516_Fraction_1.raw
	Medium	eILHIQGGQcGNQIGSk	Unambiguous	9	1	Q43697	N-Term(TMT6plex); C10(Carbamidomethyl); K17(TMT6plex)	CID	1	0	1	1	105385	Unique	Used	12915.7	17224.8	8955.89	108641	13857.6	11599.3			0.04529	0.3219	1.81647	0	100	4	3	766.416	2297.23	-4.5223	82.2962	42926	42926	MS2	0/0	250516_Fraction_1.raw
Q40106	Q40106	42.9575	10.94	13	1	4	12				1.13548	1		4.58786	1	15.6112	1		9.80072	1		448	50.3079	4.83057
	Confidence Level	Sequence	PSM Ambiguity	# Proteins	# Protein Groups	Protein Group Accessions	Modifications	Activation Type	ΔScore	ΔCn	Rank	Search Engine Rank	QuanResultID	Quan Info	Quan Usage	AT2	AT3	AT4	AT5	AT8	ROW1	ROW1-2	ROW2	q-Value	PEP	XCorr	# Missed Cleavages	Isolation Interference [%]	Ion Inject Time [ms]	Charge	m/z [Da]	MH+ [Da]	ΔM [ppm]	RT [min]	First Scan	Last Scan	MS Order	Ions Matched	Spectrum File
	High	eVDEQMINVQNk	Unambiguous	34	2	Q43697;Q40106	N-Term(TMT6plex); K12(TMT6plex)	CID	1	0	1	1	106299	Not Unique	Not Used	24996	19737.6	13123.5	704069		34877.8	7851.61	18767.4	0	0.0005026	5.25103	0	8.90697	5	2	953.012	1905.02	0.667601	85.6259	44855	44855	MS2	0/0	250516_Fraction_1.raw
	High	eVDEQMINVQNk	Unambiguous	34	2	Q43697;Q40106	N-Term(TMT6plex); K12(TMT6plex)	CID	1	0	1	2	106972	Redundant	Not Used	2362.08	5195.03		145640	6076.3	10843.6	9463.72	27224.9	0	0.0008125	4.75055	0	22.6593	7	2	953.013	1905.02	1.69285	88.0746	46279	46279	MS2	0/0	250516_Fraction_1.raw
	High	eVDEQMINVQNk	Unambiguous	34	2	Q43697;Q40106	N-Term(TMT6plex); K12(TMT6plex)	CID	1	0	1	1	106307	Not Unique	Not Used	102036	90920.3	67363.5	2561560		142240	14876.8	112493	0	0.001168	4.50323	0	5.61531	2	3	635.677	1905.02	0.820738	85.6235	44853	44853	MS2	0/0	250516_Fraction_1.raw
	High	aVLMDLEPGTMDSLR	Unambiguous	11	1	Q40106	N-Term(TMT6plex)	CID	1	0	1	1	115775	Unique	Used	5381.71	6110.85		183412	24690.5	84015.2	11938.9	52744.6	0	0.004144	4.03301	0	22.0706	6	2	938.99	1876.97	0.923092	120.348	64823	64823	MS2	0/0	250516_Fraction_1.raw
	High	eVDEQmINVQNk	Unambiguous	34	2	Q43697;Q40106	N-Term(TMT6plex); M6(Oxidation); K12(TMT6plex)	CID	1	0	1	1	102543	No Quan Values	Not Used				46352.4	4978.11	4222	3734.81	4195.76	0	0.001916	3.70769	0	14.9878	28	2	961.01	1921.01	1.08502	71.944	36932	36932	MS2	0/0	250516_Fraction_1.raw
	High	aVLMDLEPGTMDSLR	Unambiguous	11	1	Q40106	N-Term(TMT6plex)	CID	1	0	1	2	115958	Redundant	Not Used	7790.46	10574.6		221281	13221.1	12605	2248.83	5532.25	0	0.0009767	3.52939	0	14.2918	6	2	938.989	1876.97	0.0125919	121.044	65212	65212	MS2	0/0	250516_Fraction_1.raw
	High	vNVYYNEAScGR	Unambiguous	16	2	Q43697;Q40106	N-Term(TMT6plex); C10(Carbamidomethyl)	CID	1	0	1	1	102089	No Quan Values	Not Used			4065.37	46905.5	2234.23	4479.7		4346.34	0	0.009165	3.34571	0	29.8454	7	2	830.901	1660.8	0.211016	70.2767	35976	35976	MS2	0/0	250516_Fraction_1.raw
	High	lAVNLIPFPR	Unambiguous	39	2	Q40106;Q43697	N-Term(TMT6plex)	CID	1	0	1	1	169442	Not Unique	Not Used	8950.44	20207.2	6473.13	122287	18174.9	17021.9	7743.62	22087.8	0	0.03352	3.2811	0	0	12	2	684.932	1368.86	0.327202	133.156	37805	37805	MS2	0/0	250516_Fraction_4.raw
	High	aVLMDLEPGTMDSLR	Unambiguous	11	1	Q40106	N-Term(TMT6plex)	CID	1	0	1	2	116508	No Quan Values	Not Used				14811.6		3865.17			0	0.00212	3.17368	0	24.7838	6	2	938.99	1876.97	0.402807	123.151	66388	66388	MS2	0/0	250516_Fraction_1.raw
	High	eVDEQmINVQNk	Unambiguous	34	2	Q43697;Q40106	N-Term(TMT6plex); M6(Oxidation); K12(TMT6plex)	CID	1	0	1	1	102739	Not Unique	Not Used	1306.37			5823.8	2151.14	1354.42			0	0.02255	2.67697	0	12.8817	23	2	961.01	1921.01	0.957927	72.6868	37351	37351	MS2	0/0	250516_Fraction_1.raw
	High	aVLMDLEPGTMDSLR	Unambiguous	11	1	Q40106	N-Term(TMT6plex)	CID	1	0	1	3	115801	No Quan Values	Not Used				19777.3					0.004596	0.1215	2.05525	0	7.71284	10	3	626.329	1876.97	0.395643	120.451	64884	64884	MS2	0/0	250516_Fraction_1.raw
	Medium	aVLmDLEPGTMDSLR	Unambiguous	11	1	Q40106	N-Term(TMT6plex); M4(Oxidation)	CID	1	0	1	1	112746	No Quan Values	Not Used				15692.9					0.01773	0.2031	2.64987	0	17.2283	11	3	631.661	1892.97	1.6921	109.155	58460	58460	MS2	0/0	250516_Fraction_1.raw
P27322	P27322	42.7741	17.7	27	0	9	13															644	70.6629	5.18604
	Confidence Level	Sequence	PSM Ambiguity	# Proteins	# Protein Groups	Protein Group Accessions	Modifications	Activation Type	ΔScore	ΔCn	Rank	Search Engine Rank	QuanResultID	Quan Info	Quan Usage	AT2	AT3	AT4	AT5	AT8	ROW1	ROW1-2	ROW2	q-Value	PEP	XCorr	# Missed Cleavages	Isolation Interference [%]	Ion Inject Time [ms]	Charge	m/z [Da]	MH+ [Da]	ΔM [ppm]	RT [min]	First Scan	Last Scan	MS Order	Ions Matched	Spectrum File
	High	sINPDEAVAYGAAVQAAILSGEGNEk	Selected	8	3	O65719;P27322;Q9LHA8	N-Term(TMT6plex); K26(TMT6plex)	CID	0.0199	0	1	1	118756	Not Unique	Not Used	10123.6	10511.9	10875.3	181416	10055.9	14198.1	3751.7	14972.6	0	0.0003752	5.51958	0	0	5	3	1011.54	3032.6	0.971374	131.544	71110	71110	MS2	0/0	250516_Fraction_1.raw
	High	eQVFSTYSDNQPGVLIQVYEGER	Unambiguous	7	2	O65719;P27322	N-Term(TMT6plex)	CID	1	0	1	1	117005	No Quan Values	Not Used				6700.24					0	0.001105	5.31911	0	50.0423	14	3	963.149	2887.43	0.410018	125.005	67415	67415	MS2	0/0	250516_Fraction_1.raw
	High	sINPDEAVAYGAAVQAAILSGEGNEk	Unambiguous	8	3	O65719;P27322;Q9LHA8	N-Term(TMT6plex); K26(TMT6plex)	CID	1	0	1	1	118755	No Quan Values	Not Used				35356.8		1942			0	2.704e-05	4.7636	0	13.006	10	4	758.904	3032.59	-0.180263	131.544	71111	71111	MS2	0/0	250516_Fraction_1.raw
	High	fEELNMDLFR	Unambiguous	6	2	Q9LHA8;P27322	N-Term(TMT6plex)	CID	1	0	1	1	118201	Not Unique	Not Used	16569.1	15194.7		296049	24848.1	16798.8		14979.4	0	0.0254	3.19791	0	9.4139	2	2	771.896	1542.78	1.46635	129.492	69936	69936	MS2	0/0	250516_Fraction_1.raw
	High	vEIIANDQGNR	Unambiguous	19	5	O65719;P27322;Q9LHA8;P41797;Q01877	N-Term(TMT6plex)	CID	1	0	1	1	100511	Not Unique	Not Used	70380.6	50830.9	43608.9	1.19911e+06		96304.5	14857.8	72308.5	0	0.008536	3.11997	0	4.18517	2	2	729.399	1457.79	0.439209	64.3896	32625	32625	MS2	0/0	250516_Fraction_1.raw
	High	aTAGDTHLGGEDFDNR	Unambiguous	17	6	O65719;P27322;Q9LHA8;P41797;P26413;Q01877	N-Term(TMT6plex)	CID	1	0	1	1	97371	Not Unique	Not Used	4289.39	7885.03	7864.71	97265.2	3623.69	9541.2		8472.43	0	0.009701	3.02582	0	35.1621	6	3	635.636	1904.89	0.334907	52.7988	26054	26054	MS2	0/0	250516_Fraction_1.raw
	High	ykSEDEEHk	Unambiguous	6	2	O65719;P27322	N-Term(TMT6plex); K2(TMT6plex); K9(TMT6plex)	CID	1	0	1	1	89929	No Quan Values	Not Used				9446.81				1127.34	0	0.02907	2.66922	1	0	120	2	926.507	1852.01	0.304434	24.5753	10377	10377	MS2	0/0	250516_Fraction_1.raw
	High	vEIIANDQGNR	Unambiguous	19	5	O65719;P27322;Q9LHA8;P41797;Q01877	N-Term(TMT6plex)	CID	1	0	1	1	100310	Not Unique	Not Used	8428.82	5704.66	4534.49	145186	6685.88	9375.86		10389.1	0	0.01952	2.64816	0	36.6276	6	2	729.401	1457.79	2.11393	63.6637	32213	32213	MS2	0/0	250516_Fraction_1.raw
	High	nALENYAYNmR	Unambiguous	9	3	O65719;Q9LHA8;P27322	N-Term(TMT6plex); M10(Oxidation)	CID	1	0	1	1	102696	No Quan Values	Not Used		4059.04		35689.5	13865.8	17417.8	6086.77	19171.1	0	0.01644	2.62176	0	21.1949	8	2	802.39	1603.77	-0.0256463	72.5099	37247	37247	MS2	0/0	250516_Fraction_1.raw
	High	fEELNmDLFR	Unambiguous	6	2	Q9LHA8;P27322	N-Term(TMT6plex); M6(Oxidation)	CID	1	0	1	1	114526	No Quan Values	Not Used				12953.6					0	0.05573	2.28163	0	0	9	2	779.893	1558.78	0.641279	115.708	62200	62200	MS2	0/0	250516_Fraction_1.raw
	High	vEIIANDQGNR	Unambiguous	19	5	O65719;P27322;Q9LHA8;P41797;Q01877	N-Term(TMT6plex)	CID	1	0	1	1	165852	No Quan Values	Not Used				1201.63					0.002638	0.08528	2.67435	0	0	120	2	729.399	1457.79	-0.146946	86.9343	25949	25949	MS2	0/0	250516_Fraction_4.raw
	Medium	sEDEEHkk	Unambiguous	6	2	O65719;P27322	N-Term(TMT6plex); K7(TMT6plex); K8(TMT6plex)	CID	1	0	1	1	87507	No Quan Values	Not Used		1269.15	1489.31	28949.2	2915.16	2260.94		2745.73	0.01332	0.1641	2.68558	1	29.9311	53	2	844.976	1688.94	0.963889	15.2021	5279	5279	MS2	0/0	250516_Fraction_1.raw
	Medium	nTTIPTk	Unambiguous	46	7	O65719;Q9LHA8;P40918;P26413;P27322;P37900;Q08276	N-Term(TMT6plex); K7(TMT6plex)	CID	1	0	1	1	164590	Not Unique	Not Used	1269.65	2592.01		29873	1397.65	2926.16	1106.46	1144.26	0.02363	0.2314	2.24743	0	0	120	2	616.884	1232.76	-0.46517	75.9731	22568	22568	MS2	0/0	250516_Fraction_4.raw
Q02909	Q02909	42.5421	8.38	3	4	7	13	1.22532	1		1.36401	1				1.72139	1		0.433212	1		967	110.617	5.96045
	Confidence Level	Sequence	PSM Ambiguity	# Proteins	# Protein Groups	Protein Group Accessions	Modifications	Activation Type	ΔScore	ΔCn	Rank	Search Engine Rank	QuanResultID	Quan Info	Quan Usage	AT2	AT3	AT4	AT5	AT8	ROW1	ROW1-2	ROW2	q-Value	PEP	XCorr	# Missed Cleavages	Isolation Interference [%]	Ion Inject Time [ms]	Charge	m/z [Da]	MH+ [Da]	ΔM [ppm]	RT [min]	First Scan	Last Scan	MS Order	Ions Matched	Spectrum File
	High	aLMDEMAVIATEEYR	Unambiguous	1	1	Q02909	N-Term(TMT6plex)	CID	1	0	1	1	118657	No Quan Values	Not Used				58715.7		3716.62		1543.81	0	0.002894	4.89191	0	0	10	2	985.992	1970.98	0.147612	131.197	70913	70913	MS2	0/0	250516_Fraction_1.raw
	High	qEVMIGYSDSGk	Unambiguous	11	3	P29193;P29194;Q02909	N-Term(TMT6plex); K12(TMT6plex)	CID	1	0	1	1	105472	Not Unique	Not Used	8702.73	12452.3	6050.89	471574		20855.8		6280.53	0	0.0324	4.7033	0	0	4	2	886.471	1771.93	2.19662	82.5814	43091	43091	MS2	0/0	250516_Fraction_1.raw
	High	aLMDEMAVIATEEYR	Unambiguous	1	1	Q02909	N-Term(TMT6plex)	CID	1	0	1	1	118663	No Quan Values	Not Used				55589.8		4354.16			0	0.002299	4.37697	0	6.61909	6	3	657.664	1970.98	0.171757	131.234	70935	70935	MS2	0/0	250516_Fraction_1.raw
	High	qEVmIGYSDSGk	Unambiguous	11	3	P29193;P29194;Q02909	N-Term(TMT6plex); M4(Oxidation); K12(TMT6plex)	CID	1	0	1	1	103178	No Quan Values	Not Used		8483.87		105572	10745.2	12161.7		12904.8	0	0.06227	3.19844	0	27.1345	4	3	596.646	1787.92	-0.0729477	74.2839	38267	38267	MS2	0/0	250516_Fraction_1.raw
	High	hTDVLDAITk	Unambiguous	2	1	Q02909	N-Term(TMT6plex); K10(TMT6plex)	CID	1	0	1	1	104148	Unique	Used	13667.5	18642.6	16747.1	552621		23527.1	6214.63	5920.92	0	0.01687	3.17309	0	10.4643	6	2	785.965	1570.92	1.89966	77.8029	40307	40307	MS2	0/0	250516_Fraction_1.raw
	High	dITPDDkQELDEALQR	Unambiguous	7	2	P29194;Q02909	N-Term(TMT6plex); K7(TMT6plex)	CID	1	0	1	1	109344	Not Unique	Not Used	9449.84	5118.67	5284.62	247611	10286	15331			0	0.04312	3.1232	1	0	4	3	782.085	2344.24	0.644042	96.6767	51262	51262	MS2	0/0	250516_Fraction_1.raw
	High	qEVMIGYSDSGk	Unambiguous	11	3	P29193;P29194;Q02909	N-Term(TMT6plex); K12(TMT6plex)	CID	1	0	1	1	105475	No Quan Values	Not Used		7969.57	10063.7	234797	8035.68	19516.1			0	0.007579	3.03235	0	24.1571	4	3	591.314	1771.93	-1.25553	82.6235	43115	43115	MS2	0/0	250516_Fraction_1.raw
	High	hTDVLDAITk	Unambiguous	2	1	Q02909	N-Term(TMT6plex); K10(TMT6plex)	CID	1	0	1	1	105430	No Quan Values	Not Used		7408.95	5595.39	346808	12584	15100.6		6873.7	0	0.02172	2.94911	0	0	6	2	785.964	1570.92	-0.19841	82.4558	43019	43019	MS2	0/0	250516_Fraction_1.raw
	High	lVEYDALLLDR	Unambiguous	5	2	P29193;Q02909	N-Term(TMT6plex)	CID	1	0	1	1	117075	No Quan Values	Not Used				26562.7		3144.34			0	0.07435	2.91998	0	24.5276	10	2	774.945	1548.88	-0.59226	125.289	67576	67576	MS2	0/0	250516_Fraction_1.raw
	High	qEVmIGYSDSGk	Unambiguous	11	3	P29193;P29194;Q02909	N-Term(TMT6plex); M4(Oxidation); K12(TMT6plex)	CID	1	0	1	1	103141	No Quan Values	Not Used				30491.2	2720.21	3812.23			0	0.002485	2.44095	0	15.9422	15	2	894.467	1787.93	0.856283	74.1661	38199	38199	MS2	0/0	250516_Fraction_1.raw
	High	vSEDDkLVEYDALLLDR	Selected	4	1	Q02909	N-Term(TMT6plex); K6(TMT6plex)	CID	0.0474	0	1	1	116907	No Quan Values	Not Used				23703.3	1934.55	2584.85		4058.87	0.004596	0.123	2.74092	1	34.2568	11	3	817.786	2451.34	1.77913	124.642	67213	67213	MS2	0/0	250516_Fraction_1.raw
	High	qEVmIGYSDSGk	Unambiguous	11	3	P29193;P29194;Q02909	N-Term(TMT6plex); M4(Oxidation); K12(TMT6plex)	CID	1	0	1	1	103151	Not Unique	Not Used	4166.54			52308.8	3288.12	9680.91		1811.65	0.004596	0.1027	2.50896	0	10.0835	7	2	894.466	1787.92	-0.0995644	74.2012	38220	38220	MS2	0/0	250516_Fraction_1.raw
	Medium	rTPPTPQDEMR	Unambiguous	8	1	Q02909	N-Term(TMT6plex)	CID	1	0	1	1	90889	No Quan Values	Not Used				80649.3		7475.3			0.03074	0.2806	2.48294	1	36.7732	6	3	519.607	1556.81	-0.105602	28.2002	12381	12381	MS2	0/0	250516_Fraction_1.raw
Q9FE01	Q9FE01	40.4967	15.54	1	3	3	9	0.476514	5	39.0235	0.674685	5	7.48154	1.21585	3	1.43985	6	18.7021	2.50549	6	75.724	251	27.1006	5.36377
	Confidence Level	Sequence	PSM Ambiguity	# Proteins	# Protein Groups	Protein Group Accessions	Modifications	Activation Type	ΔScore	ΔCn	Rank	Search Engine Rank	QuanResultID	Quan Info	Quan Usage	AT2	AT3	AT4	AT5	AT8	ROW1	ROW1-2	ROW2	q-Value	PEP	XCorr	# Missed Cleavages	Isolation Interference [%]	Ion Inject Time [ms]	Charge	m/z [Da]	MH+ [Da]	ΔM [ppm]	RT [min]	First Scan	Last Scan	MS Order	Ions Matched	Spectrum File
	High	yAADEDAFFADYAEAHLk	Unambiguous	1	1	Q9FE01	N-Term(TMT6plex); K18(TMT6plex)	CID	1	0	1	1	116955	Unique	Used	13671.7	9224.08	6514.75	190476	9577.75	20871.8	9195.17	36157.7	0	9.245e-07	6.66616	0	16.5082	5	3	835.751	2505.24	1.41927	124.813	67307	67307	MS2	0/0	250516_Fraction_1.raw
	High	yAADEDAFFADYAEAHLk	Unambiguous	1	1	Q9FE01	N-Term(TMT6plex); K18(TMT6plex)	CID	1	0	1	1	117152	No Quan Values	Not Used				26785.7		4091.16		5642.04	0	9.369e-05	6.51107	0	34.2038	7	3	835.75	2505.24	0.542202	125.562	67726	67726	MS2	0/0	250516_Fraction_1.raw
	High	yAADEDAFFADYAEAHLk	Unambiguous	1	1	Q9FE01	N-Term(TMT6plex); K18(TMT6plex)	CID	1	0	1	1	116768	Unique	Used	11617.5	8243.26	6061.14	220324	16083.1	21272.2	4168.28	43650.7	0	7.24136e-07	6.41367	0	4.85945	3	3	835.75	2505.24	0.688381	124.108	66918	66918	MS2	0/0	250516_Fraction_1.raw
	High	yAADEDAFFADYAEAHLk	Unambiguous	1	1	Q9FE01	N-Term(TMT6plex); K18(TMT6plex)	CID	1	0	1	1	116556	Unique	Used	1102.92			30823.5		3245.31		4569.48	0	0.0001005	5.36684	0	10.8638	12	3	835.75	2505.24	1.2	123.332	66492	66492	MS2	0/0	250516_Fraction_1.raw
	High	yAADEDAFFADYAEAHLk	Unambiguous	1	1	Q9FE01	N-Term(TMT6plex); K18(TMT6plex)	CID	1	0	1	1	117596	No Quan Values	Not Used				10298.9	1368.14				0	0.0001198	4.74524	0	31.7158	17	3	835.751	2505.24	2.36943	127.272	68674	68674	MS2	0/0	250516_Fraction_1.raw
	High	yAADEDAFFADYAEAHLk	Unambiguous	1	1	Q9FE01	N-Term(TMT6plex); K18(TMT6plex)	CID	1	0	1	1	116957	No Quan Values	Not Used				20772.2	1430.1	2856.58		3338.13	0	0.006671	3.16511	0	10.6121	19	4	627.064	2505.23	-0.047878	124.855	67332	67332	MS2	0/0	250516_Fraction_1.raw
	High	eGLLQLPSDk	Unambiguous	1	1	Q9FE01	N-Term(TMT6plex); K10(TMT6plex)	CID	1	0	1	1	110249	Unique	Used	69813.7	47228.3	25806.6	817298		84927.1	8601.69	84581.7	0.004596	0.1059	2.49145	0	12.6657	4	2	779.467	1557.93	1.13244	99.9749	53172	53172	MS2	0/0	250516_Fraction_1.raw
	Medium	qDkPEPPPEGR	Selected	1	1	Q9FE01	N-Term(TMT6plex); K3(TMT6plex)	CID		0.0035	2	2	91680	Unique	Used	18805.2	10976.6	6086.33	252546	22864.2	25537.3	10968.5	44635.9	0.0183	0.205	2.82138	0	31.8365	5	3	569.986	1707.94	0.901042	31.3396	14065	14065	MS2	0/0	250516_Fraction_1.raw
	Medium	eGLLQLPSDk	Unambiguous	1	1	Q9FE01	N-Term(TMT6plex); K10(TMT6plex)	CID	1	0	1	1	110277	Unique	Used	74024.6	40804.7	46068.1	867522		98237.6	12663.9	106152	0.03321	0.2946	2.31581	0	0	2	3	519.981	1557.93	1.1238	100.075	53229	53229	MS2	0/0	250516_Fraction_1.raw
Q9SM60	Q9SM60	39.885	12.2	5	7	7	12	0.637765	9	42.2945	0.828644	7	6.9015	0.93438	5	1.6184	9	18.6266	2.29787	9	35.8277	582	63.2851	5.68115
	Confidence Level	Sequence	PSM Ambiguity	# Proteins	# Protein Groups	Protein Group Accessions	Modifications	Activation Type	ΔScore	ΔCn	Rank	Search Engine Rank	QuanResultID	Quan Info	Quan Usage	AT2	AT3	AT4	AT5	AT8	ROW1	ROW1-2	ROW2	q-Value	PEP	XCorr	# Missed Cleavages	Isolation Interference [%]	Ion Inject Time [ms]	Charge	m/z [Da]	MH+ [Da]	ΔM [ppm]	RT [min]	First Scan	Last Scan	MS Order	Ions Matched	Spectrum File
	High	eDFGGGHPDPNLTYAk	Unambiguous	5	1	Q9SM60	N-Term(TMT6plex); K16(TMT6plex)	CID	1	0	1	1	105110	No Quan Values	Not Used				12716.9					0	0.0003996	5.73966	0	0	13	2	1088.56	2176.11	-0.609589	81.2955	42345	42345	MS2	0/0	250516_Fraction_1.raw
	High	yDYENVDAGAAk	Unambiguous	2	1	Q9SM60	N-Term(TMT6plex); K12(TMT6plex)	CID	1	0	1	1	104223	Unique	Used	32909.3	28255.9	20988.4	401060		33674.4	13788.4	75621.5	0	0.001594	4.23051	0	6.40162	5	2	887.455	1773.9	-1.48113	78.0877	40473	40473	MS2	0/0	250516_Fraction_1.raw
	High	eDFGGGHPDPNLTYAk	Unambiguous	5	1	Q9SM60	N-Term(TMT6plex); K16(TMT6plex)	CID	1	0	1	1	105097	Unique	Used	190817	165645	208496	3.24135e+06		394684	144060	445795	0	0.0005415	3.86237	0	18.8132	1	3	726.041	2176.11	0.33786	81.2152	42294	42294	MS2	0/0	250516_Fraction_1.raw
	High	lSGTGSEGATIR	Unambiguous	5	1	Q9SM60	N-Term(TMT6plex)	CID	1	0	1	1	95483	Unique	Used	7500.75	5025.76	4013.99	73141.5	6765.72	10666.9		13634.3	0	0.005064	3.74039	0	28.2394	10	2	689.381	1377.75	0.534754	45.6869	22075	22075	MS2	0/0	250516_Fraction_1.raw
	High	lSGTGSEGATIR	Unambiguous	5	1	Q9SM60	N-Term(TMT6plex)	CID	1	0	1	1	95681	No Quan Values	Not Used		12694.4	2828.26	47869.2		14472.1		13090	0	0.01033	3.34633	0	7.79269	3	2	689.381	1377.75	0.268951	46.4123	22479	22479	MS2	0/0	250516_Fraction_1.raw
	High	lYIEQYEkDPSk	Unambiguous	2	1	Q9SM60	N-Term(TMT6plex); K8(TMT6plex); K12(TMT6plex)	CID	1	0	1	1	107686	Unique	Used	14673.1		6809.31	235204		23747		43687.8	0	0.01074	3.16927	1	7.36893	3	4	550.817	2200.25	0.25903	90.6598	47784	47784	MS2	0/0	250516_Fraction_1.raw
	High	yDYENVDAGAAk	Unambiguous	2	1	Q9SM60	N-Term(TMT6plex); K12(TMT6plex)	CID	1	0	1	1	104260	Unique	Used	41764.6	34608	41462.9	669909	68740.3	76558.2	27933.8	91171.8	0	0.03365	3.06623	0	0	2	3	591.974	1773.91	1.12623	78.2205	40551	40551	MS2	0/0	250516_Fraction_1.raw
	High	lSGTGSEGATIR	Unambiguous	5	1	Q9SM60	N-Term(TMT6plex)	CID	1	0	1	1	95867	Unique	Used	6366.64		1982.01	12494.8	5948.86	9492.86	8099.94	14770	0	0.04383	2.95831	0	6.96752	5	2	689.381	1377.75	0.446153	47.1166	22869	22869	MS2	0/0	250516_Fraction_1.raw
	High	gATLVVSGDGR	Unambiguous	3	1	Q9SM60	N-Term(TMT6plex)	CID	1	0	1	1	164606	No Quan Values	Not Used				1431.01					0	0.03135	2.57086	0	0	120	2	630.86	1260.71	1.05859	76.1666	22616	22616	MS2	0/0	250516_Fraction_4.raw
	Medium	lYIEQYEk	Unambiguous	5	1	Q9SM60	N-Term(TMT6plex); K8(TMT6plex)	CID	1	0	1	1	108809	Unique	Used	33686.6	22808.8	16341.3	477072	46228.9	49319.1	23957.9	59445.7	0.01201	0.1606	2.85922	0	13.7433	3	2	772.443	1543.88	1.11314	94.727	50127	50127	MS2	0/0	250516_Fraction_1.raw
	Medium	yDYENVDAGAAk	Unambiguous	2	1	Q9SM60	N-Term(TMT6plex); K12(TMT6plex)	CID	1	0	1	1	104215	Unique	Used	19015.2	20056.5	13662.1	215683	15909.7	115574	25711.7	63778.3	0.01201	0.1598	2.29065	0	51.5806	3	3	591.974	1773.91	0.506906	78.0579	40456	40456	MS2	0/0	250516_Fraction_1.raw
	Medium	yLFEDGSR	Unambiguous	4	1	Q9SM60	N-Term(TMT6plex)	CID	1	0	1	1	104460	Unique	Used	142984	118213	95095.4	1.56923e+06		255376	49456.8	247675	0.02116	0.2174	2.05116	0	21.6187	3	2	608.315	1215.62	1.02214	78.924	40957	40957	MS2	0/0	250516_Fraction_1.raw
O65719	O65719	39.3001	17.26	26	1	9	12															649	71.1032	5.07178
	Confidence Level	Sequence	PSM Ambiguity	# Proteins	# Protein Groups	Protein Group Accessions	Modifications	Activation Type	ΔScore	ΔCn	Rank	Search Engine Rank	QuanResultID	Quan Info	Quan Usage	AT2	AT3	AT4	AT5	AT8	ROW1	ROW1-2	ROW2	q-Value	PEP	XCorr	# Missed Cleavages	Isolation Interference [%]	Ion Inject Time [ms]	Charge	m/z [Da]	MH+ [Da]	ΔM [ppm]	RT [min]	First Scan	Last Scan	MS Order	Ions Matched	Spectrum File
	High	sINPDEAVAYGAAVQAAILSGEGNEk	Selected	8	3	O65719;P27322;Q9LHA8	N-Term(TMT6plex); K26(TMT6plex)	CID	0.0199	0	1	1	118756	Not Unique	Not Used	10123.6	10511.9	10875.3	181416	10055.9	14198.1	3751.7	14972.6	0	0.0003752	5.51958	0	0	5	3	1011.54	3032.6	0.971374	131.544	71110	71110	MS2	0/0	250516_Fraction_1.raw
	High	eQVFSTYSDNQPGVLIQVYEGER	Unambiguous	7	2	O65719;P27322	N-Term(TMT6plex)	CID	1	0	1	1	117005	No Quan Values	Not Used				6700.24					0	0.001105	5.31911	0	50.0423	14	3	963.149	2887.43	0.410018	125.005	67415	67415	MS2	0/0	250516_Fraction_1.raw
	High	sINPDEAVAYGAAVQAAILSGEGNEk	Unambiguous	8	3	O65719;P27322;Q9LHA8	N-Term(TMT6plex); K26(TMT6plex)	CID	1	0	1	1	118755	No Quan Values	Not Used				35356.8		1942			0	2.704e-05	4.7636	0	13.006	10	4	758.904	3032.59	-0.180263	131.544	71111	71111	MS2	0/0	250516_Fraction_1.raw
	High	vEIIANDQGNR	Unambiguous	19	5	O65719;P27322;Q9LHA8;P41797;Q01877	N-Term(TMT6plex)	CID	1	0	1	1	100511	Not Unique	Not Used	70380.6	50830.9	43608.9	1.19911e+06		96304.5	14857.8	72308.5	0	0.008536	3.11997	0	4.18517	2	2	729.399	1457.79	0.439209	64.3896	32625	32625	MS2	0/0	250516_Fraction_1.raw
	High	aTAGDTHLGGEDFDNR	Unambiguous	17	6	O65719;P27322;Q9LHA8;P41797;P26413;Q01877	N-Term(TMT6plex)	CID	1	0	1	1	97371	Not Unique	Not Used	4289.39	7885.03	7864.71	97265.2	3623.69	9541.2		8472.43	0	0.009701	3.02582	0	35.1621	6	3	635.636	1904.89	0.334907	52.7988	26054	26054	MS2	0/0	250516_Fraction_1.raw
	High	ykSEDEEHk	Unambiguous	6	2	O65719;P27322	N-Term(TMT6plex); K2(TMT6plex); K9(TMT6plex)	CID	1	0	1	1	89929	No Quan Values	Not Used				9446.81				1127.34	0	0.02907	2.66922	1	0	120	2	926.507	1852.01	0.304434	24.5753	10377	10377	MS2	0/0	250516_Fraction_1.raw
	High	vEIIANDQGNR	Unambiguous	19	5	O65719;P27322;Q9LHA8;P41797;Q01877	N-Term(TMT6plex)	CID	1	0	1	1	100310	Not Unique	Not Used	8428.82	5704.66	4534.49	145186	6685.88	9375.86		10389.1	0	0.01952	2.64816	0	36.6276	6	2	729.401	1457.79	2.11393	63.6637	32213	32213	MS2	0/0	250516_Fraction_1.raw
	High	nALENYAYNmR	Unambiguous	9	3	O65719;Q9LHA8;P27322	N-Term(TMT6plex); M10(Oxidation)	CID	1	0	1	1	102696	No Quan Values	Not Used		4059.04		35689.5	13865.8	17417.8	6086.77	19171.1	0	0.01644	2.62176	0	21.1949	8	2	802.39	1603.77	-0.0256463	72.5099	37247	37247	MS2	0/0	250516_Fraction_1.raw
	High	vEIIANDQGNR	Unambiguous	19	5	O65719;P27322;Q9LHA8;P41797;Q01877	N-Term(TMT6plex)	CID	1	0	1	1	165852	No Quan Values	Not Used				1201.63					0.002638	0.08528	2.67435	0	0	120	2	729.399	1457.79	-0.146946	86.9343	25949	25949	MS2	0/0	250516_Fraction_4.raw
	Medium	sEDEEHkk	Unambiguous	6	2	O65719;P27322	N-Term(TMT6plex); K7(TMT6plex); K8(TMT6plex)	CID	1	0	1	1	87507	No Quan Values	Not Used		1269.15	1489.31	28949.2	2915.16	2260.94		2745.73	0.01332	0.1641	2.68558	1	29.9311	53	2	844.976	1688.94	0.963889	15.2021	5279	5279	MS2	0/0	250516_Fraction_1.raw
	Medium	nTTIPTk	Unambiguous	46	7	O65719;Q9LHA8;P40918;P26413;P27322;P37900;Q08276	N-Term(TMT6plex); K7(TMT6plex)	CID	1	0	1	1	164590	Not Unique	Not Used	1269.65	2592.01		29873	1397.65	2926.16	1106.46	1144.26	0.02363	0.2314	2.24743	0	0	120	2	616.884	1232.76	-0.46517	75.9731	22568	22568	MS2	0/0	250516_Fraction_4.raw
	Medium	lSkDEIEk	Unambiguous	3	1	O65719	N-Term(TMT6plex); K3(TMT6plex); K8(TMT6plex)	CID	1	0	1	1	102343	No Quan Values	Not Used		4353.92	5999.55	146774	12051	26408.3	11956.3	32958.5	0.04678	0.3244	2.00554	1	18.4231	6	2	825.009	1649.01	0.92557	71.2252	36513	36513	MS2	0/0	250516_Fraction_1.raw
O64459	O64459	38.0213	10.62	1	2	5	14	0.23529	3	46.0737	0.230354	3	1.41033	0.807069	3	0.462355	3	6.13334	0.290137	3	192.933	471	51.8133	6.39209
	Confidence Level	Sequence	PSM Ambiguity	# Proteins	# Protein Groups	Protein Group Accessions	Modifications	Activation Type	ΔScore	ΔCn	Rank	Search Engine Rank	QuanResultID	Quan Info	Quan Usage	AT2	AT3	AT4	AT5	AT8	ROW1	ROW1-2	ROW2	q-Value	PEP	XCorr	# Missed Cleavages	Isolation Interference [%]	Ion Inject Time [ms]	Charge	m/z [Da]	MH+ [Da]	ΔM [ppm]	RT [min]	First Scan	Last Scan	MS Order	Ions Matched	Spectrum File
	High	vLQLETAAGAAIR	Unambiguous	5	2	Q9M9P3;O64459	N-Term(TMT6plex)	CID	1	0	1	1	168183	No Quan Values	Not Used									0	0.0003941	3.3609	0	21.3614	120	2	771.464	1541.92	0.144682	125.646	34944	34944	MS2	0/0	250516_Fraction_4.raw
	High	gGTLISYEGR	Unambiguous	3	1	O64459	N-Term(TMT6plex)	CID	1	0	1	1	101217	Unique	Used	342447	78884.1	59934.2	198052	272803	158332	71840.4	42877.9	0	0.01726	3.19598	0	2.83629	1	2	641.354	1281.7	0.608537	67.0137	34115	34115	MS2	0/0	250516_Fraction_1.raw
	High	nEYcmEVTPk	Unambiguous	5	2	Q9M9P3;O64459	N-Term(TMT6plex); C4(Carbamidomethyl); M5(Oxidation); K10(TMT6plex)	CID	1	0	1	1	99035	Not Unique	Not Used	897677	256188	218480	440354	916756	512491	146053	261443	0	0.007954	3.00211	0	31.3804	2	3	582.294	1744.87	1.27138	58.9292	29524	29524	MS2	0/0	250516_Fraction_1.raw
	High	vLQLETAAGAAIR	Unambiguous	5	2	Q9M9P3;O64459	N-Term(TMT6plex)	CID	1	0	1	1	168182	No Quan Values	Not Used									0	0.004161	2.88687	0	19.8526	120	2	771.464	1541.92	-0.48866	125.632	34940	34940	MS2	0/0	250516_Fraction_4.raw
	High	nEYcMEVTPk	Unambiguous	5	2	Q9M9P3;O64459	N-Term(TMT6plex); C4(Carbamidomethyl); K10(TMT6plex)	CID	1	0	1	1	104118	Not Unique	Not Used	60116.3	10836.1	16764.1	62376	52090.1	29714.1	13346	13045.4	0	0.02944	2.80574	0	56.3388	15	2	864.94	1728.87	1.91534	77.6979	40247	40247	MS2	0/0	250516_Fraction_1.raw
	High	vLQLETAAGAAIR	Unambiguous	5	2	Q9M9P3;O64459	N-Term(TMT6plex)	CID	1	0	1	1	138695	Not Unique	Not Used	102261	86399.5	115897	405542	203335	275961	137680	255618	0	0.001121	2.74518	0	11.3654	10	2	771.465	1541.92	0.54052	134.155	43837	43837	MS2	0/0	250516_Fraction_2.raw
	High	gGTLISYEGR	Unambiguous	3	1	O64459	N-Term(TMT6plex)	CID	1	0	1	1	101023	Unique	Used	255654	58333.4	60152.8	177455	206330	113417	38382.4	74174.6	0	0.03003	2.63023	0	13.9447	2	2	641.354	1281.7	0.703778	66.292	33706	33706	MS2	0/0	250516_Fraction_1.raw
	High	lDLLLSQGk	Unambiguous	1	1	O64459	N-Term(TMT6plex); K9(TMT6plex)	CID	1	0	1	1	138781	Unique	Used	64566.3	51154.3	55034.7	390716	77883.1	95230.2	30234.9	101690	0	0.04216	2.45138	0	33.0971	10	2	722.961	1444.91	0.170854	134.512	44033	44033	MS2	0/0	250516_Fraction_2.raw
	High	vLQLETAAGAAIR	Unambiguous	5	2	Q9M9P3;O64459	N-Term(TMT6plex)	CID	1	0	1	1	169204	Not Unique	Not Used	3344.76	1377.36	1145.45	1922.55	3342.86	2775.6	1074.37	1626.87	0	0.005984	2.37321	0	30.7629	27	2	771.463	1541.92	-1.20117	132.2	37300	37300	MS2	0/0	250516_Fraction_4.raw
	High	lVEADALk	Unambiguous	6	2	Q9M9P3;O64459	N-Term(TMT6plex); K8(TMT6plex)	CID	1	0	1	1	106588	Not Unique	Not Used	597495	119307	147493	381741	626998	290348	148458	162341	0.004154	0.09086	2.9628	0	45.682	2	2	658.914	1316.82	1.47716	86.6783	45465	45465	MS2	0/0	250516_Fraction_1.raw
	High	lVEADALk	Unambiguous	6	2	Q9M9P3;O64459	N-Term(TMT6plex); K8(TMT6plex)	CID	1	0	1	1	106643	Not Unique	Not Used	330622	74754.5	70728.1	191805	297857	153759	80115.1	81821.8	0.004596	0.1045	3.80924	0	8.59221	7	3	439.611	1316.82	-0.0394425	86.8778	45584	45584	MS2	0/0	250516_Fraction_1.raw
	High	nEYcMEVTPk	Unambiguous	5	2	Q9M9P3;O64459	N-Term(TMT6plex); C4(Carbamidomethyl); K10(TMT6plex)	CID	1	0	1	1	104171	Not Unique	Not Used	3.29292e+06	594880	890747	1.74424e+06	2.63739e+06	1.44253e+06	767713	732805	0.004596	0.1126	2.22341	0	8.8545	1	3	576.963	1728.87	1.76635	77.866	40341	40341	MS2	0/0	250516_Fraction_1.raw
	Medium	nEYcmEVTPk	Unambiguous	5	2	Q9M9P3;O64459	N-Term(TMT6plex); C4(Carbamidomethyl); M5(Oxidation); K10(TMT6plex)	CID	1	0	1	1	98995	Not Unique	Not Used	28801.5	8286.05	8700.57	20217.2	31554.9	17255.3	5980.33	13195.5	0.01561	0.1691	1.86051	0	0	20	2	872.936	1744.86	-0.155088	58.8083	29455	29455	MS2	0/0	250516_Fraction_1.raw
	Medium	lVEADALk	Unambiguous	6	2	Q9M9P3;O64459	N-Term(TMT6plex); K8(TMT6plex)	CID	1	0	1	1	105830	Not Unique	Not Used	70753.8	30286.2	19207.6	113771	60564.6	39994.7	14866.4	27340.6	0.04836	0.3348	1.71379	0	67.68	6	2	658.913	1316.82	-0.469561	83.9135	43865	43865	MS2	0/0	250516_Fraction_1.raw
P42895	P42895	37.9526	13.45	6	1	5	11				1.32252	1		0.525091	1	0.292157	1		0.513818	1		446	48.1325	5.97314
	Confidence Level	Sequence	PSM Ambiguity	# Proteins	# Protein Groups	Protein Group Accessions	Modifications	Activation Type	ΔScore	ΔCn	Rank	Search Engine Rank	QuanResultID	Quan Info	Quan Usage	AT2	AT3	AT4	AT5	AT8	ROW1	ROW1-2	ROW2	q-Value	PEP	XCorr	# Missed Cleavages	Isolation Interference [%]	Ion Inject Time [ms]	Charge	m/z [Da]	MH+ [Da]	ΔM [ppm]	RT [min]	First Scan	Last Scan	MS Order	Ions Matched	Spectrum File
	High	yGQDATNVGDEGGFAPNIQENk	Unambiguous	8	3	P26300;P42895;P42896	N-Term(TMT6plex); K22(TMT6plex)	CID	1	0	1	1	108934	Not Unique	Not Used	65901.4	82786	50490.7	1.53343e+06	61924.6	157870		62724.7	0	4.365e-06	5.54591	0	2.12356	1	3	928.129	2782.37	1.43993	95.1731	50387	50387	MS2	0/0	250516_Fraction_1.raw
	High	yGQDATNVGDEGGFAPNIQENk	Unambiguous	8	3	P26300;P42895;P42896	N-Term(TMT6plex); K22(TMT6plex)	CID	1	0	1	1	108921	No Quan Values	Not Used				37541.4					0	0.0001514	5.14858	0	7.733	6	2	1391.69	2782.37	1.90542	95.1447	50372	50372	MS2	0/0	250516_Fraction_1.raw
	High	yGQDATNVGDEGGFAPNIQENk	Unambiguous	8	3	P26300;P42895;P42896	N-Term(TMT6plex); K22(TMT6plex)	CID	1	0	1	1	108942	Not Unique	Not Used	31267.8	35039.2	29759.4	622511	28064.3	61319.9		5848.52	0	0.0003198	4.65356	0	22.5104	3	4	696.349	2782.37	1.32541	95.2094	50409	50409	MS2	0/0	250516_Fraction_1.raw
	High	vVIGmDVAASEFYSDk	Unambiguous	1	1	P42895	N-Term(TMT6plex); M5(Oxidation); K16(TMT6plex)	CID	1	0	1	1	113753	No Quan Values	Not Used				36160.6				3512.32	0	0.01258	4.05528	0	40.8409	5	3	735.723	2205.15	0.98329	112.881	60579	60579	MS2	0/0	250516_Fraction_1.raw
	High	vVIGmDVAASEFYSDk	Unambiguous	1	1	P42895	N-Term(TMT6plex); M5(Oxidation); K16(TMT6plex)	CID	1	0	1	1	113565	No Quan Values	Not Used			5436.46	107986	5497.83	10553.5		7972.12	0	0.0005085	3.77537	0	0	7	3	735.722	2205.15	-0.511345	112.149	60168	60168	MS2	0/0	250516_Fraction_1.raw
	High	vNQIGSVTESIEAVk	Unambiguous	6	2	P26300;P42895	N-Term(TMT6plex); K15(TMT6plex)	CID	1	0	1	1	138402	No Quan Values	Not Used				7880.29	1163.44	1421.42		1077.5	0	3.977e-05	3.60398	0	11.0191	49	2	1016.59	2032.17	0.780739	133.054	43235	43235	MS2	0/0	250516_Fraction_2.raw
	High	kYGQDATNVGDEGGFAPNIQENk	Unambiguous	8	3	P26300;P42895;P42896	N-Term(TMT6plex); K1(TMT6plex); K23(TMT6plex)	CID	1	0	1	1	106986	Not Unique	Not Used	13215.4	21502.4	21337.4	574545	19733.5	44741		18965.1	0	0.003533	3.25264	1	9.45929	3	4	785.663	3139.63	1.22385	88.096	46289	46289	MS2	0/0	250516_Fraction_1.raw
	High	vVIGMDVAASEFYSDk	Unambiguous	1	1	P42895	N-Term(TMT6plex); K16(TMT6plex)	CID	1	0	1	1	118689	No Quan Values	Not Used			3052.85	66018.6	3128.6	4111.48		2535.12	0	0.03203	3.17449	0	9.34864	8	3	730.391	2189.16	0.702951	131.333	70990	70990	MS2	0/0	250516_Fraction_1.raw
	High	vVIGmDVAASEFYSDk	Unambiguous	1	1	P42895	N-Term(TMT6plex); M5(Oxidation); K16(TMT6plex)	CID	1	0	1	1	113660	Unique	Used	10366.5	13709.9		12794.9	5443.35	3028.64	4467.99	5326.48	0	0.006794	2.4286	0	0	14	2	1103.08	2205.16	1.98581	112.548	60387	60387	MS2	0/0	250516_Fraction_1.raw
	High	vNQIGSVTESIEAVk	Unambiguous	6	2	P26300;P42895	N-Term(TMT6plex); K15(TMT6plex)	CID	1	0	1	1	138388	No Quan Values	Not Used		1810.09	1336.44	60620.9	2709.32	4844.19		3335.75	0	0.01359	2.31423	0	10.9276	16	3	678.062	2032.17	0.804157	132.987	43200	43200	MS2	0/0	250516_Fraction_2.raw
	Medium	qIFDSR	Unambiguous	12	4	P42895;P42896;P26300;P42894	N-Term(TMT6plex)	CID	1	0	1	2	164680	No Quan Values	Not Used		1108.29		15474.2		1163.43	1069.22		0.03321	0.2946	1.43617	0	29.2523	63	2	497.78	994.552	-0.0159051	76.8665	22827	22827	MS2	0/0	250516_Fraction_4.raw
P54774	P54774	36.0028	10.78	6	4	8	11	1.15825	2	68.105	1.99356	2	27.9217	2.07137	1	2.48761	3	178.608	3.40619	3	18.3207	807	89.7136	5.31299
	Confidence Level	Sequence	PSM Ambiguity	# Proteins	# Protein Groups	Protein Group Accessions	Modifications	Activation Type	ΔScore	ΔCn	Rank	Search Engine Rank	QuanResultID	Quan Info	Quan Usage	AT2	AT3	AT4	AT5	AT8	ROW1	ROW1-2	ROW2	q-Value	PEP	XCorr	# Missed Cleavages	Isolation Interference [%]	Ion Inject Time [ms]	Charge	m/z [Da]	MH+ [Da]	ΔM [ppm]	RT [min]	First Scan	Last Scan	MS Order	Ions Matched	Spectrum File
	High	lDQLIYIPLPDEDSR	Unambiguous	4	1	P54774	N-Term(TMT6plex)	CID	1	0	1	1	118766	No Quan Values	Not Used				42367.6	3050.15	2471.9			0	0.004344	5.16392	0	10.5617	8	2	1008.55	2016.09	1.1342	131.576	71129	71129	MS2	0/0	250516_Fraction_1.raw
	High	gSSVGDAGGAADR	Unambiguous	1	1	P54774	N-Term(TMT6plex)	CID	1	0	1	1	88336	Unique	Used	25756.6	42683.4	19672.8	801258		24957.6	18390.9	39297.9	0	0.0009753	4.25879	0	36.536	6	2	674.837	1348.67	0.860313	18.3872	7006	7006	MS2	0/0	250516_Fraction_1.raw
	High	kAFEEAEk	Unambiguous	9	2	Q9SCN8;P54774	N-Term(TMT6plex); K1(TMT6plex); K8(TMT6plex)	CID	1	0	1	1	97548	Not Unique	Not Used	26713.1	23629.6		437976	10788.6	52758.5	29839.1	37553.2	0	0.007207	3.8428	1	38.8461	1	3	546.994	1638.97	0.507225	53.4159	26401	26401	MS2	0/0	250516_Fraction_1.raw
	High	lDQLIYIPLPDEDSR	Unambiguous	4	1	P54774	N-Term(TMT6plex)	CID	1	0	1	1	118764	Unique	Used	1531.7			65664.2		8542.4		5897.5	0	0.02596	3.77761	0	17.7758	9	3	672.7	2016.08	-0.113708	131.579	71132	71132	MS2	0/0	250516_Fraction_1.raw
	High	eLQETVQYPVEHPEk	Unambiguous	4	2	Q9SCN8;P54774	N-Term(TMT6plex); K15(TMT6plex)	CID	1	0	1	1	104791	Not Unique	Not Used	40157.2	59777.7	24847.2	1.40173e+06	45456.8	74350.9	11556.6	91040	0	0.007522	3.50604	0	61.696	2	3	762.081	2284.23	2.71366	80.1236	41654	41654	MS2	0/0	250516_Fraction_1.raw
	High	lAGESESNLR	Unambiguous	6	2	Q9SCN8;P54774	N-Term(TMT6plex)	CID	1	0	1	1	95065	Not Unique	Not Used	4470.74	6798.13	6601.82	56738	7618.28		6483.78	5306.85	0	0.04519	3.43281	0	53.821	5	2	652.854	1304.7	-0.343618	44.1466	21196	21196	MS2	0/0	250516_Fraction_1.raw
	High	aAHFEESMk	Unambiguous	3	1	P54774	N-Term(TMT6plex); K9(TMT6plex)	CID	1	0	1	1	96855	Unique	Used	22227.2	53306	39040	1.13334e+06	46040.9	55292.7	21680.2	75710.3	0.004154	0.09122	2.38503	0	50.158	2	3	503.272	1507.8	2.24792	50.841	24949	24949	MS2	0/0	250516_Fraction_1.raw
	High	eLQETVQYPVEHPEk	Unambiguous	4	2	Q9SCN8;P54774	N-Term(TMT6plex); K15(TMT6plex)	CID	1	0	1	1	104817	Not Unique	Not Used	13750.1	55982.1	22810.5	1.31013e+06	45775.3	97411.6	14142.5	40286.5	0.004596	0.1128	2.56368	0	26.078	2	4	571.811	2284.22	0.19607	80.2147	41707	41707	MS2	0/0	250516_Fraction_1.raw
	High	aAHFEESMk	Unambiguous	3	1	P54774	N-Term(TMT6plex); K9(TMT6plex)	CID	1	0	1	1	96822	No Quan Values	Not Used		1145.93		21572.9	2408.99	4580.01		5094.93	0.004596	0.1147	2.35578	0	18.2578	14	2	754.403	1507.8	1.00197	50.7424	24897	24897	MS2	0/0	250516_Fraction_1.raw
	High	dFSTAILER	Unambiguous	4	1	P54774	N-Term(TMT6plex)	CID	1	0	1	1	108479	No Quan Values	Not Used				75197.6		6242.63			0.005336	0.1323	2.20359	0	15.819	4	2	640.856	1280.71	0.22833	93.5234	49434	49434	MS2	0/0	250516_Fraction_1.raw
	Medium	eLVELPLR	Unambiguous	7	2	Q9SCN8;P54774	N-Term(TMT6plex)	CID	1	0	1	1	110280	No Quan Values	Not Used		7049.66	6559.7	139723	11676.1	6969.78		12315.7	0.0401	0.316	2.51272	0	31.191	3	2	599.374	1197.74	0.842733	100.115	53254	53254	MS2	0/0	250516_Fraction_1.raw
P41376	P41376	34.428	11.41	31	5	5	11	0.537178	3	54.4775	1.72353	3	2.76292	1.04825	3	1.10244	3	101.781	0.730326	3	41.4681	412	46.675	5.68115
	Confidence Level	Sequence	PSM Ambiguity	# Proteins	# Protein Groups	Protein Group Accessions	Modifications	Activation Type	ΔScore	ΔCn	Rank	Search Engine Rank	QuanResultID	Quan Info	Quan Usage	AT2	AT3	AT4	AT5	AT8	ROW1	ROW1-2	ROW2	q-Value	PEP	XCorr	# Missed Cleavages	Isolation Interference [%]	Ion Inject Time [ms]	Charge	m/z [Da]	MH+ [Da]	ΔM [ppm]	RT [min]	First Scan	Last Scan	MS Order	Ions Matched	Spectrum File
	High	mFVLDEADEMLSR	Unambiguous	15	1	P41376	N-Term(TMT6plex)	CID	1	0	1	1	118469	Unique	Used	13229.6	23230.4	7106.63	696018	13867.9	25756.9		14508.6	0	0.0006495	4.65472	0	31.8662	5	2	892.943	1784.88	1.44907	130.495	70503	70503	MS2	0/0	250516_Fraction_1.raw
	High	dHTVSATHGDMDQNTR	Unambiguous	10	1	P41376	N-Term(TMT6plex)	CID	1	0	1	1	87385	Unique	Used	3922.9	6761.23	5860.66	8594.85	5757.67	1991.21	2118.72	2189.97	0	1.407e-05	4.50105	0	0	39	3	671.98	2013.93	0.728566	14.7226	5019	5019	MS2	0/0	250516_Fraction_1.raw
	High	rDELTLEGIk	Unambiguous	24	1	P41376	N-Term(TMT6plex); K10(TMT6plex)	CID	1	0	1	1	105525	No Quan Values	Not Used				1373550		94910.4		37252.7	0	0.01327	3.96713	1	14.3992	1	3	544.663	1631.98	1.0818	82.7736	43198	43198	MS2	0/0	250516_Fraction_1.raw
	High	dELTLEGIk	Unambiguous	27	1	P41376	N-Term(TMT6plex); K9(TMT6plex)	CID	1	0	1	2	109787	Redundant	Not Used	23451	40905.1	26822.2	1.13898e+06	58840.9	47732.6	8266.65	30936.8	0	0.03061	3.80571	0	11.4062	2	2	738.44	1475.87	0.616024	98.2676	52189	52189	MS2	0/0	250516_Fraction_1.raw
	High	dHTVSATHGDMDQNTR	Unambiguous	10	1	P41376	N-Term(TMT6plex)	CID	1	0	1	1	87416	No Quan Values	Not Used									0	0.01135	3.79385	0	0	40	2	1007.47	2013.93	0.220031	14.8365	5078	5078	MS2	0/0	250516_Fraction_1.raw
	High	mFVLDEADEMLSR	Unambiguous	15	1	P41376	N-Term(TMT6plex); M1(Oxidation)	CID	1	0	1	1	116628	No Quan Values	Not Used				5739.05		1179.76			0	0.001005	3.77372	0	0	23	3	600.962	1800.87	0.998731	123.608	66641	66641	MS2	0/0	250516_Fraction_1.raw
	High	mFVLDEADEmLSR	Unambiguous	15	1	P41376	N-Term(TMT6plex); M10(Oxidation)	CID	1	0	1	1	114063	No Quan Values	Not Used				17815.6					0	0.006871	3.54744	0	4.97428	6	2	900.94	1800.87	0.735061	114.001	61221	61221	MS2	0/0	250516_Fraction_1.raw
	High	dHTVSATHGDMDQNTR	Unambiguous	10	1	P41376	N-Term(TMT6plex)	CID	1	0	1	1	86626	No Quan Values	Not Used				70000.2					0	0.03656	2.17832	0	24.9641	5	4	504.237	2013.93	0.63097	11.7571	3444	3444	MS2	0/0	250516_Fraction_1.raw
	High	mFVLDEADEMLSR	Unambiguous	15	1	P41376	N-Term(TMT6plex); M1(Oxidation)	CID	1	0	1	1	116619	No Quan Values	Not Used				28553.7					0	0.00959	1.87782	0	17.1482	7	2	900.94	1800.87	1.27733	123.573	66622	66622	MS2	0/0	250516_Fraction_1.raw
	High	eLAQQIEk	Unambiguous	9	1	P41376	N-Term(TMT6plex); K8(TMT6plex)	CID	1	0	1	1	102305	Unique	Used	11313.6	6219.4	4309.11	202416	7197.51	12472.6		8262.62	0.006055	0.1337	2.54985	0	47.7378	6	2	708.927	1416.85	-0.212045	71.0549	36418	36418	MS2	0/0	250516_Fraction_1.raw
	Medium	mFVLDEADEMLSR	Unambiguous	15	1	P41376	N-Term(TMT6plex); M1(Oxidation)	CID	1	0	1	1	116433	No Quan Values	Not Used				28582.9					0.03509	0.3012	1.95668	0	21.8324	5	2	900.939	1800.87	0.0572216	122.841	66212	66212	MS2	0/0	250516_Fraction_1.raw
P08440	P08440	34.008	10.99	4	2	4	9	1.17541	2	9.91641	1.23005	2	31.1117	1.29541	2	1.97165	2	90.4543	1.43801	1		355	38.58	7.60596
	Confidence Level	Sequence	PSM Ambiguity	# Proteins	# Protein Groups	Protein Group Accessions	Modifications	Activation Type	ΔScore	ΔCn	Rank	Search Engine Rank	QuanResultID	Quan Info	Quan Usage	AT2	AT3	AT4	AT5	AT8	ROW1	ROW1-2	ROW2	q-Value	PEP	XCorr	# Missed Cleavages	Isolation Interference [%]	Ion Inject Time [ms]	Charge	m/z [Da]	MH+ [Da]	ΔM [ppm]	RT [min]	First Scan	Last Scan	MS Order	Ions Matched	Spectrum File
	High	lSSINVENVEENR	Unambiguous	1	1	P08440	N-Term(TMT6plex)	CID	1	0	1	1	106985	No Quan Values	Not Used				52874.4		40481.8		19519.2	0	0.0005422	5.94824	0	13.2323	2	2	866.457	1731.91	-0.143852	88.0963	46290	46290	MS2	0/0	250516_Fraction_1.raw
	High	lSSINVENVEENRR	Unambiguous	1	1	P08440	N-Term(TMT6plex)	CID	1	0	1	1	103557	Unique	Used	2930.44	4424.8	3222.15	123706	4132.67	9733.19		4214.01	0	0.002311	5.34567	1	0	10	2	944.509	1888.01	0.878282	75.6705	39072	39072	MS2	0/0	250516_Fraction_1.raw
	High	gILAADESTGTIGk	Unambiguous	5	2	P46257;P08440	N-Term(TMT6plex); K14(TMT6plex)	CID	1	0	1	1	107382	Not Unique	Not Used	9776.45	17750.2	11982.6	327310	11654.9	11182.9		6531.04	0	0.0004714	4.67483	0	34.5972	10	2	896.019	1791.03	2.14722	89.5631	47140	47140	MS2	0/0	250516_Fraction_1.raw
	High	lSSINVENVEENR	Unambiguous	1	1	P08440	N-Term(TMT6plex)	CID	1	0	1	1	106992	Unique	Used	22168.1	22213.3	27854.5	416584	26378.2	25945.7			0	0.003246	4.47471	0	4.84823	4	3	577.974	1731.91	0.694181	88.1328	46312	46312	MS2	0/0	250516_Fraction_1.raw
	High	gILAADESTGTIGk	Unambiguous	5	2	P46257;P08440	N-Term(TMT6plex); K14(TMT6plex)	CID	1	0	1	1	107585	Not Unique	Not Used	34370.6	66256.1	52811	1.4616e+06	51291	56772.2	6767.62	29268.2	0	0.0006539	3.76728	0	6.75948	1	2	896.017	1791.03	0.306996	90.2616	47549	47549	MS2	0/0	250516_Fraction_1.raw
	High	lSSINVENVEENRR	Unambiguous	1	1	P08440	N-Term(TMT6plex)	CID	1	0	1	1	103527	No Quan Values	Not Used				197156		6768.01			0	0.03318	3.76426	1	18.8632	3	3	630.009	1888.01	1.29142	75.5433	38997	38997	MS2	0/0	250516_Fraction_1.raw
	High	aNSEATLGTYk	Unambiguous	4	2	P46257;P08440	N-Term(TMT6plex); K11(TMT6plex)	CID	1	0	1	1	101299	Not Unique	Not Used	67587.8	60811.4	45127.3	1.19422e+06	34183.4	74898.8		30007.1	0	0.04931	3.14298	0	27.2382	3	2	806.952	1612.9	0.836007	67.3247	34289	34289	MS2	0/0	250516_Fraction_1.raw
	High	lSSINVENVEENRR	Unambiguous	1	1	P08440	N-Term(TMT6plex)	CID	1	0	1	1	103715	No Quan Values	Not Used				187269	29957				0	0.07345	2.89002	1	25.1498	4	3	630.008	1888.01	1.00047	76.2453	39403	39403	MS2	0/0	250516_Fraction_1.raw
	High	gILAADESTGTIGk	Unambiguous	5	2	P46257;P08440	N-Term(TMT6plex); K14(TMT6plex)	CID	1	0	1	1	107628	Not Unique	Not Used	21166.2	10732.2	7233.26	454678	13424.3	54220.6	7259.11	12332.9	0.006055	0.1348	1.87972	0	0	3	3	597.681	1791.03	0.435801	90.4268	47648	47648	MS2	0/0	250516_Fraction_1.raw
Q9SCN8	Q9SCN8	33.9577	10.31	5	3	7	9	0.635356	1		1.21975	1		1.62218	2	1.91277	2	29.3257	3.29171	2	42.9858	815	90.2838	5.16064
	Confidence Level	Sequence	PSM Ambiguity	# Proteins	# Protein Groups	Protein Group Accessions	Modifications	Activation Type	ΔScore	ΔCn	Rank	Search Engine Rank	QuanResultID	Quan Info	Quan Usage	AT2	AT3	AT4	AT5	AT8	ROW1	ROW1-2	ROW2	q-Value	PEP	XCorr	# Missed Cleavages	Isolation Interference [%]	Ion Inject Time [ms]	Charge	m/z [Da]	MH+ [Da]	ΔM [ppm]	RT [min]	First Scan	Last Scan	MS Order	Ions Matched	Spectrum File
	High	yTQGFSGADITEIcQR	Unambiguous	3	1	Q9SCN8	N-Term(TMT6plex); C14(Carbamidomethyl)	CID	1	0	1	1	109830	No Quan Values	Not Used				41625.1		2904.88			0	0.0001675	5.39661	0	30.9401	6	2	1038.01	2075.01	-0.327867	98.4671	52304	52304	MS2	0/0	250516_Fraction_1.raw
	High	lDQLIYIPLPDEESR	Unambiguous	1	1	Q9SCN8	N-Term(TMT6plex)	CID	1	0	1	1	118729	No Quan Values	Not Used				54527.2	4091.06	3879.53			0	0.009294	4.86905	0	3.64807	5	2	1015.55	2030.1	0.873533	131.453	71058	71058	MS2	0/0	250516_Fraction_1.raw
	High	yTQGFSGADITEIcQR	Unambiguous	3	1	Q9SCN8	N-Term(TMT6plex); C14(Carbamidomethyl)	CID	1	0	1	1	109826	Unique	Used	4710.06			195862	9800.85	10935.2		20467.6	0	0.01844	4.21065	0	50.9289	3	3	692.343	2075.01	3.37186	98.4282	52280	52280	MS2	0/0	250516_Fraction_1.raw
	High	kAFEEAEk	Unambiguous	9	2	Q9SCN8;P54774	N-Term(TMT6plex); K1(TMT6plex); K8(TMT6plex)	CID	1	0	1	1	97548	Not Unique	Not Used	26713.1	23629.6		437976	10788.6	52758.5	29839.1	37553.2	0	0.007207	3.8428	1	38.8461	1	3	546.994	1638.97	0.507225	53.4159	26401	26401	MS2	0/0	250516_Fraction_1.raw
	High	eIDIGVPDEIGR	Unambiguous	3	1	Q9SCN8	N-Term(TMT6plex)	CID	1	0	1	1	111068	Unique	Used	16520.2	20150.5	10496.2	612625	20891.8	26034	12297.8	41192.5	0	0.02911	3.62334	0	9.01613	5	2	771.423	1541.84	1.50074	102.949	54898	54898	MS2	0/0	250516_Fraction_1.raw
	High	eLQETVQYPVEHPEk	Unambiguous	4	2	Q9SCN8;P54774	N-Term(TMT6plex); K15(TMT6plex)	CID	1	0	1	1	104791	Not Unique	Not Used	40157.2	59777.7	24847.2	1.40173e+06	45456.8	74350.9	11556.6	91040	0	0.007522	3.50604	0	61.696	2	3	762.081	2284.23	2.71366	80.1236	41654	41654	MS2	0/0	250516_Fraction_1.raw
	High	lAGESESNLR	Unambiguous	6	2	Q9SCN8;P54774	N-Term(TMT6plex)	CID	1	0	1	1	95065	Not Unique	Not Used	4470.74	6798.13	6601.82	56738	7618.28		6483.78	5306.85	0	0.04519	3.43281	0	53.821	5	2	652.854	1304.7	-0.343618	44.1466	21196	21196	MS2	0/0	250516_Fraction_1.raw
	High	eLQETVQYPVEHPEk	Unambiguous	4	2	Q9SCN8;P54774	N-Term(TMT6plex); K15(TMT6plex)	CID	1	0	1	1	104817	Not Unique	Not Used	13750.1	55982.1	22810.5	1.31013e+06	45775.3	97411.6	14142.5	40286.5	0.004596	0.1128	2.56368	0	26.078	2	4	571.811	2284.22	0.19607	80.2147	41707	41707	MS2	0/0	250516_Fraction_1.raw
	Medium	eLVELPLR	Unambiguous	7	2	Q9SCN8;P54774	N-Term(TMT6plex)	CID	1	0	1	1	110280	No Quan Values	Not Used		7049.66	6559.7	139723	11676.1	6969.78		12315.7	0.0401	0.316	2.51272	0	31.191	3	2	599.374	1197.74	0.842733	100.115	53254	53254	MS2	0/0	250516_Fraction_1.raw
Q03684	Q03684	33.2891	14.54	5	2	6	9	0.73406	1		0.911525	1				1.36174	1		0.950203	1		667	73.477	5.18604
	Confidence Level	Sequence	PSM Ambiguity	# Proteins	# Protein Groups	Protein Group Accessions	Modifications	Activation Type	ΔScore	ΔCn	Rank	Search Engine Rank	QuanResultID	Quan Info	Quan Usage	AT2	AT3	AT4	AT5	AT8	ROW1	ROW1-2	ROW2	q-Value	PEP	XCorr	# Missed Cleavages	Isolation Interference [%]	Ion Inject Time [ms]	Charge	m/z [Da]	MH+ [Da]	ΔM [ppm]	RT [min]	First Scan	Last Scan	MS Order	Ions Matched	Spectrum File
	High	gVNPDEAVAYGAAVQGGILSGEGGDETk	Unambiguous	6	3	Q39043;Q03685;Q03684	N-Term(TMT6plex); K28(TMT6plex)	CID	1	0	1	1	115847	No Quan Values	Not Used				33014.1		1627.65			0	0.000219	5.24035	0	20.5243	7	3	1040.54	3119.59	1.0442	120.63	64985	64985	MS2	0/0	250516_Fraction_1.raw
	High	eALEWLDDNQSAEkEDYEEk	Unambiguous	6	1	Q03684	N-Term(TMT6plex); K14(TMT6plex); K20(TMT6plex)	CID	1	0	1	1	113042	No Quan Values	Not Used		1462.76		23400.5	3126.44	3671.46		3244.89	0	0.005815	4.47678	1	70.4975	11	3	1043.52	3128.56	1.21645	110.247	59081	59081	MS2	0/0	250516_Fraction_1.raw
	High	eAEEFAEEDkk	Unambiguous	9	3	Q39043;Q03685;Q03684	N-Term(TMT6plex); K10(TMT6plex); K11(TMT6plex)	CID	1	0	1	1	101027	Not Unique	Not Used	2697.9	3618.04	1705.46	60585.3	2497.74	3573.86	1285.95	5978.74	0	0.003017	4.06405	1	26.7914	49	2	1006.54	2012.08	0.830407	66.336	33734	33734	MS2	0/0	250516_Fraction_1.raw
	High	dAVVTVPAYFNDAQR	Unambiguous	4	3	Q39043;Q03685;Q03684	N-Term(TMT6plex)	CID	1	0	1	1	110997	Not Unique	Not Used	5295.24	8281.32	3906.41	143288	4409.55	10205.4		6899.71	0	0.000774	3.2989	0	5.69978	6	2	947.998	1894.99	1.10474	102.694	54751	54751	MS2	0/0	250516_Fraction_1.raw
	High	dAVVTVPAYFNDAQR	Unambiguous	4	3	Q39043;Q03685;Q03684	N-Term(TMT6plex)	CID	1	0	1	1	110995	Not Unique	Not Used	28983.6	67036.3	29286.9	46292.9	62342.1	22758.4		46195.2	0	0.01759	3.2375	0	17.3794	4	3	632.334	1894.99	1.06544	102.698	54754	54754	MS2	0/0	250516_Fraction_1.raw
	High	nGHVEIIANDQGNR	Unambiguous	5	3	Q39043;Q03685;Q03684	N-Term(TMT6plex)	CID	1	0	1	1	91879	Not Unique	Not Used	14739.3	11961.5	13241	133922	17272.9	12549	8712.34	20883.8	0	0.01845	3.20561	0	64.782	3	3	589.31	1765.92	0.931778	32.103	14493	14493	MS2	0/0	250516_Fraction_1.raw
	High	eAEEFAEEDkk	Unambiguous	9	3	Q39043;Q03685;Q03684	N-Term(TMT6plex); K10(TMT6plex); K11(TMT6plex)	CID	1	0	1	1	101005	Not Unique	Not Used	13374.4	22590.8	11267.5	311701	30380.7	33910	6347.62	49915.8	0	0.01758	3.11614	1	22.3943	2	3	671.365	2012.08	0.247372	66.2214	33666	33666	MS2	0/0	250516_Fraction_1.raw
	High	aMDDAGLEk	Unambiguous	1	1	Q03684	N-Term(TMT6plex); K9(TMT6plex)	CID	1	0	1	1	102173	Unique	Used	38958.4	35511.6	28597.8	914162		53051.3	15067	37018.4	0	0.04244	2.72302	0	4.46796	10	2	704.382	1407.76	0.407559	70.5574	36136	36136	MS2	0/0	250516_Fraction_1.raw
	High	eALEWLDDNQSAEkEDYEEk	Unambiguous	6	1	Q03684	N-Term(TMT6plex); K14(TMT6plex); K20(TMT6plex)	CID	1	0	1	1	113061	No Quan Values	Not Used				27296.1		3520.91		2353.57	0.007411	0.1417	3.92677	1	10.8836	12	3	1043.52	3128.56	1.45056	110.305	59114	59114	MS2	0/0	250516_Fraction_1.raw
O65199	O65199	32.9619	13.21	2	2	2	8	0.27543	8	9.75074	0.25265	8	18.4566	1.33664	8	0.481959	8	16.8354	0.368404	8	16.8909	212	21.7111	6.354
	Confidence Level	Sequence	PSM Ambiguity	# Proteins	# Protein Groups	Protein Group Accessions	Modifications	Activation Type	ΔScore	ΔCn	Rank	Search Engine Rank	QuanResultID	Quan Info	Quan Usage	AT2	AT3	AT4	AT5	AT8	ROW1	ROW1-2	ROW2	q-Value	PEP	XCorr	# Missed Cleavages	Isolation Interference [%]	Ion Inject Time [ms]	Charge	m/z [Da]	MH+ [Da]	ΔM [ppm]	RT [min]	First Scan	Last Scan	MS Order	Ions Matched	Spectrum File
	High	aLVVHELEDDLGk	Unambiguous	2	1	O65199	N-Term(TMT6plex); K13(TMT6plex)	CID	1	0	1	1	114790	Unique	Used	150543	34434.5	23405.2	50149	188777	60322.2	25693.1	52512.2	0	0.0004971	5.25403	0	0	4	2	948.546	1896.08	0.1672	116.671	62751	62751	MS2	0/0	250516_Fraction_1.raw
	High	aLVVHELEDDLGk	Unambiguous	2	1	O65199	N-Term(TMT6plex); K13(TMT6plex)	CID	1	0	1	1	114980	Unique	Used	45478.1	14934.1	12493.6	11791.9	64696.6	21561.1	8306.71	16432.1	0	0.0004776	4.3667	0	43.2768	6	2	948.548	1896.09	2.22736	117.375	63147	63147	MS2	0/0	250516_Fraction_1.raw
	High	aLVVHELEDDLGk	Unambiguous	2	1	O65199	N-Term(TMT6plex); K13(TMT6plex)	CID	1	0	1	1	114733	Unique	Used	1.18583e+06	340962	369713	384428	1.52345e+06	566172	271713	468230	0	0.001196	4.3136	0	4.20714	4	3	632.7	1896.09	0.90048	116.461	62634	62634	MS2	0/0	250516_Fraction_1.raw
	High	gGHELSLTTGNAGGR	Unambiguous	2	1	O65199	N-Term(TMT6plex)	CID	1	0	1	1	92594	Unique	Used	14813.5	9009.73	5453.17	8682.54	26236.2	9047.04	4011.28	4455.56	0	0.001321	3.98378	0	5.28621	10	2	828.438	1655.87	0.913207	34.8406	15985	15985	MS2	0/0	250516_Fraction_1.raw
	High	aLVVHELEDDLGk	Unambiguous	2	1	O65199	N-Term(TMT6plex); K13(TMT6plex)	CID	1	0	1	1	114924	Unique	Used	792202	177948	218763	277098	1.01679e+06	385418	137762	297575	0	0.01125	3.90833	0	6.13103	1	3	632.7	1896.09	0.90048	117.162	63026	63026	MS2	0/0	250516_Fraction_1.raw
	High	aLVVHELEDDLGk	Unambiguous	2	1	O65199	N-Term(TMT6plex); K13(TMT6plex)	CID	1	0	1	1	114529	Unique	Used	120470	28594.3	31042.1	53487.8	167534	68756.4	23140.9	51922.2	0	0.01451	3.86115	0	7.17323	5	3	632.7	1896.09	0.90048	115.741	62220	62220	MS2	0/0	250516_Fraction_1.raw
	High	aLVVHELEDDLGk	Unambiguous	2	1	O65199	N-Term(TMT6plex); K13(TMT6plex)	CID	1	0	1	1	115109	Unique	Used	76933.3	20689.7	20430.7	34364.7	107227	42191.6	17776	35551.8	0	0.01776	3.65714	0	11.215	4	3	632.7	1896.09	1.28676	117.888	63437	63437	MS2	0/0	250516_Fraction_1.raw
	High	gGHELSLTTGNAGGR	Unambiguous	2	1	O65199	N-Term(TMT6plex)	CID	1	0	1	1	92545	Unique	Used	9539.52	2070.74	2802.79	8573.65	11262.5	4175.38		2962.69	0	0.003223	3.61721	0	39.3832	13	2	828.437	1655.87	0.102289	34.6701	15890	15890	MS2	0/0	250516_Fraction_1.raw
A2BDB0	A2BDB0	32.486	16.53	13	2	5	10	1.01071	3	29.5306	1.80402	3	3.60621	1.34757	3	2.38598	3	0.601136	4.06766	3	21.799	375	41.7658	5.47803
	Confidence Level	Sequence	PSM Ambiguity	# Proteins	# Protein Groups	Protein Group Accessions	Modifications	Activation Type	ΔScore	ΔCn	Rank	Search Engine Rank	QuanResultID	Quan Info	Quan Usage	AT2	AT3	AT4	AT5	AT8	ROW1	ROW1-2	ROW2	q-Value	PEP	XCorr	# Missed Cleavages	Isolation Interference [%]	Ion Inject Time [ms]	Charge	m/z [Da]	MH+ [Da]	ΔM [ppm]	RT [min]	First Scan	Last Scan	MS Order	Ions Matched	Spectrum File
	High	vAPEEHPVLLTEAPLNPk	Unambiguous	21	3	A2BDB0;P53492;O81221	N-Term(TMT6plex); K18(TMT6plex)	CID	1	0	1	2	109479	Redundant	Not Used	107251	186360	68583.4	3.13798e+06	166984	380472	84929.4	401990	0	0.001019	5.31538	0	0.874144	0	3	804.802	2412.39	0.90613	97.1638	51547	51547	MS2	0/0	250516_Fraction_1.raw
	High	vAPEEHPVLLTEAPLNPk	Unambiguous	21	3	A2BDB0;P53492;O81221	N-Term(TMT6plex); K18(TMT6plex)	CID	1	0	1	1	109477	No Quan Values	Not Used		3592.45		45902.6		4038.55		4430.23	0	0.001437	4.65947	0	17.9353	10	2	1206.7	2412.39	1.34182	97.1665	51550	51550	MS2	0/0	250516_Fraction_1.raw
	High	dSYVGDEAQSk	Unambiguous	12	1	A2BDB0	N-Term(TMT6plex); K11(TMT6plex)	CID	1	0	1	1	97513	Unique	Used	12945.9	23354.6	13084.5	154329	22758.2	31014.1	19162	52659.3	0	0.003138	4.15054	0	8.55376	13	2	828.929	1656.85	1.50179	53.2666	26319	26319	MS2	0/0	250516_Fraction_1.raw
	High	dSYVGDEAQSk	Unambiguous	12	1	A2BDB0	N-Term(TMT6plex); K11(TMT6plex)	CID	1	0	1	1	97485	Unique	Used	5537.33	10235.3	6801.88	60122.7	7461.93	13212	6882.21	26047.2	0	0.005062	4.04164	0	0	17	2	828.93	1656.85	2.16487	53.2093	26287	26287	MS2	0/0	250516_Fraction_1.raw
	High	gYSFTTTAER	Unambiguous	17	2	A2BDB0;O81221	N-Term(TMT6plex)	CID	1	0	1	1	99262	Not Unique	Not Used	18772	18670.4		309779	19667	37103.9		42019.6	0	0.08014	3.70364	0	10.8619	2	2	681.35	1361.69	1.50462	59.7594	29993	29993	MS2	0/0	250516_Fraction_1.raw
	High	gYSFTTTAER	Unambiguous	17	2	A2BDB0;O81221	N-Term(TMT6plex)	CID	1	0	1	1	99452	No Quan Values	Not Used		18266.1		362296	26320.6	31839.8		49354	0	0.06961	3.28079	0	6.65785	1	2	681.349	1361.69	0.518515	60.4735	30397	30397	MS2	0/0	250516_Fraction_1.raw
	High	qEYDESGPSIVHR	Unambiguous	7	1	A2BDB0	N-Term(TMT6plex)	CID	1	0	1	1	95734	Unique	Used	98775.3	23445.2	43549.8	23378.3	38695	17236.8	8539.89	24720.1	0	0.07694	2.52616	0	43.116	3	3	582.627	1745.87	0.484533	46.6462	22609	22609	MS2	0/0	250516_Fraction_1.raw
	High	aGFAGDDAPR	Unambiguous	27	3	A2BDB0;P53492;O81221	N-Term(TMT6plex)	CID	1	0	1	1	93996	Not Unique	Not Used	119823	65900.4	36190.7	1.08721e+06	96463	63522		113724	0	0.01884	2.46068	0	44.41	9	2	603.31	1205.61	0.58292	40.115	18943	18943	MS2	0/0	250516_Fraction_1.raw
	High	aGFAGDDAPR	Unambiguous	27	3	A2BDB0;P53492;O81221	N-Term(TMT6plex)	CID	1	0	1	1	94181	Not Unique	Not Used	9886.99	13007.6	6804.11	171482	10268.6	13018.8		19499.1	0	0.0432	2.34774	0	43.2133	3	2	603.31	1205.61	1.49418	40.8029	19330	19330	MS2	0/0	250516_Fraction_1.raw
	High	vAPEEHPVLLTEAPLNPk	Unambiguous	21	3	A2BDB0;P53492;O81221	N-Term(TMT6plex); K18(TMT6plex)	CID	1	0	1	2	109441	Redundant	Not Used	25510.9	22107	18442.4	509231	36442.3	52345	15082.4	63474.2	0.004596	0.1234	2.11554	0	41.6386	2	4	603.853	2412.39	0.369243	97.0469	51481	51481	MS2	0/0	250516_Fraction_1.raw
Q6D9J0	Q6D9J0	32.3743	15.85	8	3	7	9															549	57.4729	4.94482
	Confidence Level	Sequence	PSM Ambiguity	# Proteins	# Protein Groups	Protein Group Accessions	Modifications	Activation Type	ΔScore	ΔCn	Rank	Search Engine Rank	QuanResultID	Quan Info	Quan Usage	AT2	AT3	AT4	AT5	AT8	ROW1	ROW1-2	ROW2	q-Value	PEP	XCorr	# Missed Cleavages	Isolation Interference [%]	Ion Inject Time [ms]	Charge	m/z [Da]	MH+ [Da]	ΔM [ppm]	RT [min]	First Scan	Last Scan	MS Order	Ions Matched	Spectrum File
	High	aIAQVGTISANSDETVGk	Unambiguous	2	1	Q6D9J0	N-Term(TMT6plex); K18(TMT6plex)	CID	1	0	1	1	107396	No Quan Values	Not Used				10121.6	4761.26	3978.36	64750.9	3023.91	0	5.812e-06	5.79	0	0	16	2	1110.12	2219.24	4.6781	89.5927	47157	47157	MS2	0/0	250516_Fraction_1.raw
	High	aAVEEGVVAGGGVALIR	Unambiguous	3	2	Q6D9J0;A1JIP3	N-Term(TMT6plex)	CID	1	0	1	1	110472	Not Unique	Not Used	8481.26			6735.1			17541.3		0	0.0005949	3.98054	0	39.0137	9	2	899.028	1797.05	2.84586	100.809	53659	53659	MS2	0/0	250516_Fraction_1.raw
	High	gDNEDQNVGIk	Unambiguous	3	2	Q6D9J0;A1JIP3	N-Term(TMT6plex); K11(TMT6plex)	CID	1	0	1	1	97234	No Quan Values	Not Used			1988.93	68445.3	52989.3	37896.6	569590	13529.6	0	0.002688	3.94154	0	7.93662	6	2	823.942	1646.88	0.742619	52.2969	25767	25767	MS2	0/0	250516_Fraction_1.raw
	High	qQIEDATSDYDkEk	Unambiguous	2	2	Q6D9J0;A1JIP3	N-Term(TMT6plex); K12(TMT6plex); K14(TMT6plex)	CID	1	0	1	1	103180	Not Unique	Not Used	1442.24	5388.88	3578.37	29646.3	25309.7	26049.8	369452	13935	0	0.005511	3.62704	1	11.9787	11	3	786.419	2357.24	-0.498589	74.2772	38263	38263	MS2	0/0	250516_Fraction_1.raw
	High	aIAQVGTISANSDETVGk	Unambiguous	2	1	Q6D9J0	N-Term(TMT6plex); K18(TMT6plex)	CID	1	0	1	1	107415	No Quan Values	Not Used				53515		18465.8	242946	49790.3	0	0.001262	3.44519	0	6.5401	2	3	740.415	2219.23	0.381619	89.6615	47195	47195	MS2	0/0	250516_Fraction_1.raw
	High	vGAATEVEMk	Unambiguous	9	2	Q6D9J0;A1JIP3	N-Term(TMT6plex); K10(TMT6plex)	CID	1	0	1	1	103643	Not Unique	Not Used	25901.2		51543.3	19143.6	16397	13098.4	52666.3		0	0.02079	3.12078	0	44.9187	4	2	746.927	1492.85	0.930816	75.9601	39236	39236	MS2	0/0	250516_Fraction_1.raw
	Medium	gDNEDQNVGIk	Unambiguous	3	2	Q6D9J0;A1JIP3	N-Term(TMT6plex); K11(TMT6plex)	CID	1	0	1	1	97303	No Quan Values	Not Used		8021.48	5954.58	43664.8	28001.5	19633.1	148213	16787	0.01201	0.1589	2.58824	0	22.1307	4	3	549.63	1646.88	0.91976	52.5298	25899	25899	MS2	0/0	250516_Fraction_1.raw
	Medium	lIAEAMEk	Unambiguous	2	1	Q6D9J0	N-Term(TMT6plex); K8(TMT6plex)	CID	1	0	1	1	109157	No Quan Values	Not Used				40546.7	11260.4	17673.2	231257	8697.37	0.01773	0.2007	3.01161	0	26.2417	4	2	681.907	1362.81	-0.317937	96.0204	50882	50882	MS2	0/0	250516_Fraction_1.raw
	Medium	qSVPcSDFk	Unambiguous	1	1	Q6D9J0	N-Term(TMT6plex); C5(Carbamidomethyl); K9(TMT6plex)	CID	1	0	1	1	101102	No Quan Values	Not Used				63605.6	48886.5	42535	711709	16679.9	0.01773	0.1965	2.86933	0	27.7239	5	2	763.408	1525.81	-0.0865717	66.602	33883	33883	MS2	0/0	250516_Fraction_1.raw
P08927	P08927	32.3635	14.79	5	7	7	9	0.916795	3	1.48636	1.33633	5	42.796	1.35442	4	1.80013	5	34.9771	1.74783	5	73.1437	595	62.9453	6.03662
	Confidence Level	Sequence	PSM Ambiguity	# Proteins	# Protein Groups	Protein Group Accessions	Modifications	Activation Type	ΔScore	ΔCn	Rank	Search Engine Rank	QuanResultID	Quan Info	Quan Usage	AT2	AT3	AT4	AT5	AT8	ROW1	ROW1-2	ROW2	q-Value	PEP	XCorr	# Missed Cleavages	Isolation Interference [%]	Ion Inject Time [ms]	Charge	m/z [Da]	MH+ [Da]	ΔM [ppm]	RT [min]	First Scan	Last Scan	MS Order	Ions Matched	Spectrum File
	High	dTTTIVGDGSTQEAVNk	Unambiguous	1	1	P08927	N-Term(TMT6plex); K17(TMT6plex)	CID	1	0	1	1	104124	No Quan Values	Not Used				37707	3247.53				0	0.0001821	5.41451	0	18.3448	15	2	1097.58	2194.16	0.241993	77.7305	40265	40265	MS2	0/0	250516_Fraction_1.raw
	High	tNDLAGDGTTTSVVLAQGLIAEGVk	Unambiguous	3	1	P08927	N-Term(TMT6plex); K25(TMT6plex)	CID	1	0	1	1	118199	Unique	Used	2894.56	4487.54		80286	3284.45	5210.59		4203.37	0	0.002345	5.16315	0	8.78469	7	3	963.538	2888.6	0.578955	129.494	69938	69938	MS2	0/0	250516_Fraction_1.raw
	High	dTTTIVGDGSTQEAVNkR	Unambiguous	1	1	P08927	N-Term(TMT6plex); K17(TMT6plex)	CID	1	0	1	1	100572	Unique	Used	6184.02	5675.07	5612.93	107644		2794.07	5087.75	4574.6	0	0.0003461	4.60385	1	0	3	3	784.093	2350.27	1.49919	64.6157	32754	32754	MS2	0/0	250516_Fraction_1.raw
	High	eVELEDPVENIGAk	Unambiguous	5	1	P08927	N-Term(TMT6plex); K14(TMT6plex)	CID	1	0	1	1	111283	No Quan Values	Not Used		4041.81	2641.26	90237	5161.77	5076.91		6519.39	0	9.752e-05	3.89389	0	14.9981	9	2	1000.55	2000.1	1.38731	103.755	55365	55365	MS2	0/0	250516_Fraction_1.raw
	High	gYISPYFVTDSEk	Unambiguous	4	1	P08927	N-Term(TMT6plex); K13(TMT6plex)	CID	1	0	1	1	112037	Unique	Used	3653.17	4881.84		76452.1	5224.69	6004.96		9929.44	0	0.008865	3.61719	0	30.3691	13	2	982.526	1964.04	1.13929	106.528	56965	56965	MS2	0/0	250516_Fraction_1.raw
	High	vEDALNATk	Unambiguous	5	1	P08927	N-Term(TMT6plex); K9(TMT6plex)	CID	1	0	1	1	104365	Unique	Used	22199.9	48246	29303.1	1.22498e+06	50852.3	85176.3	23371	76796.4	0	0.04725	2.90451	0	14.0562	3	2	709.917	1418.83	1.06332	78.5801	40757	40757	MS2	0/0	250516_Fraction_1.raw
	High	eVELEDPVENIGAk	Unambiguous	5	1	P08927	N-Term(TMT6plex); K14(TMT6plex)	CID	1	0	1	1	111347	Unique	Used	28677.5	29062.1	26291.4	1.06596e+06		64917.4	32485.6	50123.3	0	0.008024	2.50067	0	25.9278	2	3	667.371	2000.1	1.99091	103.979	55494	55494	MS2	0/0	250516_Fraction_1.raw
	High	dTTTIVGDGSTQEAVNk	Unambiguous	1	1	P08927	N-Term(TMT6plex); K17(TMT6plex)	CID	1	0	1	1	104091	Unique	Used	4571.64			73155.4	5863.94		5137.12		0	0.0105	2.10028	0	69.1344	5	3	732.059	2194.16	1.54327	77.6089	40195	40195	MS2	0/0	250516_Fraction_1.raw
	Medium	gVVTLEEGk	Unambiguous	4	1	P08927	N-Term(TMT6plex); K9(TMT6plex)	CID	1	0	1	1	103721	No Quan Values	Not Used		12986		291276	21746.9	14765.2		26223.7	0.01773	0.1919	2.16548	0	33.3274	2	2	695.421	1389.84	0.0658477	76.243	39401	39401	MS2	0/0	250516_Fraction_1.raw
Q9SRZ6	Q9SRZ6	32.3504	8.78	1	1	3	9	0.644138	2	22.3757	0.775281	2	24.6677	3.66299	1	2.08332	2	17.9252	3.08138	2	2.28757	410	45.7171	6.56592
	Confidence Level	Sequence	PSM Ambiguity	# Proteins	# Protein Groups	Protein Group Accessions	Modifications	Activation Type	ΔScore	ΔCn	Rank	Search Engine Rank	QuanResultID	Quan Info	Quan Usage	AT2	AT3	AT4	AT5	AT8	ROW1	ROW1-2	ROW2	q-Value	PEP	XCorr	# Missed Cleavages	Isolation Interference [%]	Ion Inject Time [ms]	Charge	m/z [Da]	MH+ [Da]	ΔM [ppm]	RT [min]	First Scan	Last Scan	MS Order	Ions Matched	Spectrum File
	High	lEAAcVGTVESGk	Unambiguous	1	1	Q9SRZ6	N-Term(TMT6plex); C5(Carbamidomethyl); K13(TMT6plex)	CID	1	0	1	1	105403	Unique	Used	10381.1	9481.89	5760.69	304497	38025.7	24383.2	8935.32	31498.3	0	0.0002288	5.57166	0	19.7868	5	2	889.99	1778.97	0.210542	82.3592	42962	42962	MS2	0/0	250516_Fraction_1.raw
	High	vANPIVEMDGDEMTR	Unambiguous	3	2	Q9SRZ6;Q40345	N-Term(TMT6plex)	CID	1	0	1	1	110260	Not Unique	Not Used	12972			288443	12318.5	28178.2		30494.2	0	0.00102	4.23754	0	36.281	1	3	635.981	1905.93	1.32692	100.004	53188	53188	MS2	0/0	250516_Fraction_1.raw
	High	vANPIVEMDGDEMTR	Unambiguous	3	2	Q9SRZ6;Q40345	N-Term(TMT6plex)	CID	1	0	1	1	110221	Not Unique	Not Used	6388.14	7091.77		164356	12055.2	17045.3	6194.82	19812.7	0	0.02236	3.70491	0	0	4	2	953.468	1905.93	2.10255	99.889	53122	53122	MS2	0/0	250516_Fraction_1.raw
	High	hAFGDQYR	Unambiguous	7	3	Q9SRZ6;Q8LPJ5;Q40345	N-Term(TMT6plex)	CID	1	0	1	1	89552	Not Unique	Not Used	97037.7	148960	127188	3595934		459750	117124	588338	0	0.003181	3.44084	0	14.6701	1	3	408.211	1222.62	0.55653	23.0592	9556	9556	MS2	0/0	250516_Fraction_1.raw
	High	vANPIVEmDGDEMTR	Unambiguous	3	2	Q9SRZ6;Q40345	N-Term(TMT6plex); M8(Oxidation)	CID	1	0	1	1	105632	No Quan Values	Not Used				41055	4179.15	4363.84		7611.89	0	0.01514	3.37838	0	5.1852	10	2	961.464	1921.92	0.856444	83.1888	43440	43440	MS2	0/0	250516_Fraction_1.raw
	High	lEAAcVGTVESGk	Unambiguous	1	1	Q9SRZ6	N-Term(TMT6plex); C5(Carbamidomethyl); K13(TMT6plex)	CID	1	0	1	1	105428	Unique	Used	161155	106049	120495	4.4103e+06		297786	120592	504299	0	0.003039	3.35517	0	16.287	2	3	593.662	1778.97	-0.00287165	82.4181	42996	42996	MS2	0/0	250516_Fraction_1.raw
	High	vANPIVEmDGDEMTR	Unambiguous	3	2	Q9SRZ6;Q40345	N-Term(TMT6plex); M8(Oxidation)	CID	1	0	1	1	105687	Not Unique	Not Used	17015.8			49999.9	47417.3	34757.2	171530	31413.3	0	0.06045	3.08182	0	39.3221	2	3	641.312	1921.92	0.595389	83.3988	43564	43564	MS2	0/0	250516_Fraction_1.raw
	High	vANPIVEMDGDEmTR	Unambiguous	3	2	Q9SRZ6;Q40345	N-Term(TMT6plex); M13(Oxidation)	CID	1	0	1	1	107745	Not Unique	Not Used	4261.8			66892.2	13560.7	3363.95		10763.7	0	0.005472	2.37475	0	37.075	3	2	961.464	1921.92	0.792929	90.8476	47892	47892	MS2	0/0	250516_Fraction_1.raw
	Medium	vANPIVEmDGDEmTR	Unambiguous	3	2	Q9SRZ6;Q40345	N-Term(TMT6plex); M8(Oxidation); M13(Oxidation)	CID	1	0	1	1	102300	No Quan Values	Not Used				10182.1		1793.35		2560.37	0.01773	0.2045	3.20532	0	60.8598	19	2	969.462	1937.92	0.827726	71.0629	36423	36423	MS2	0/0	250516_Fraction_1.raw
Q9SM09	Q9SM09	30.6553	16.85	5	1	8	9	0.961202	1		1.36842	1		2.25893	1	1.61505	1		0.773241	1		623	68.6379	5.43994
	Confidence Level	Sequence	PSM Ambiguity	# Proteins	# Protein Groups	Protein Group Accessions	Modifications	Activation Type	ΔScore	ΔCn	Rank	Search Engine Rank	QuanResultID	Quan Info	Quan Usage	AT2	AT3	AT4	AT5	AT8	ROW1	ROW1-2	ROW2	q-Value	PEP	XCorr	# Missed Cleavages	Isolation Interference [%]	Ion Inject Time [ms]	Charge	m/z [Da]	MH+ [Da]	ΔM [ppm]	RT [min]	First Scan	Last Scan	MS Order	Ions Matched	Spectrum File
	High	eDDLNEIVQLVGk	Unambiguous	5	2	Q9SM09;P09469	N-Term(TMT6plex); K13(TMT6plex)	CID	1	0	1	1	118436	No Quan Values	Not Used		7810.57	4715.58	104396	10054.3			9321.62	0	0.0001693	5.65971	0	12.1432	5	2	965.549	1930.09	0.297566	130.373	70436	70436	MS2	0/0	250516_Fraction_1.raw
	High	lAEMPADSGYPAYLAAR	Unambiguous	4	2	Q9SM09;P09469	N-Term(TMT6plex)	CID	1	0	1	1	112428	Not Unique	Not Used	5624.04	7268.33	8054.77	126624	12988.6	8889.54		5637.05	0	0.001171	4.72326	0	22.0222	8	2	1013.02	2025.04	3.40354	107.96	57781	57781	MS2	0/0	250516_Fraction_1.raw
	High	ySNSDTVVYVGcGER	Unambiguous	3	2	Q9SM09;P09469	N-Term(TMT6plex); C12(Carbamidomethyl)	CID	1	0	1	1	103778	Not Unique	Not Used	3389.64	2306.62	2462.19	45295.5	6342.76	1877.47		2101.26	0	0.001445	4.50497	0	19.814	10	2	967.96	1934.91	0.914964	76.4687	39536	39536	MS2	0/0	250516_Fraction_1.raw
	High	eDYLAQNAFTPYDk	Unambiguous	5	2	Q9SM09;P09469	N-Term(TMT6plex); K14(TMT6plex)	CID	1	0	1	1	112049	Not Unique	Not Used	57656.6	17609.3	15468.4	117059	112806	67848	135354	95515.4	0	0.05355	2.82205	0	46.0126	2	2	1067.05	2133.09	1.08562	106.554	56979	56979	MS2	0/0	250516_Fraction_1.raw
	High	eDDLNEIVQLVGk	Unambiguous	5	2	Q9SM09;P09469	N-Term(TMT6plex); K13(TMT6plex)	CID	1	0	1	1	118416	Not Unique	Not Used	61144.7	62638.2	50764.6	1.32265e+06	135652	109763	19446.1	49397.5	0	0.01928	2.75191	0	3.18551	7	3	644.035	1930.09	0.954681	130.311	70401	70401	MS2	0/0	250516_Fraction_1.raw
	Medium	tTLVANTSNmPVAAR	Unambiguous	7	2	Q9SM09;P09469	N-Term(TMT6plex); M10(Oxidation)	CID	1	0	1	1	165156	No Quan Values	Not Used									0.01561	0.1782	2.78136	0	57.1873	120	3	597.659	1790.96	-0.163313	80.9168	24088	24088	MS2	0/0	250516_Fraction_4.raw
	Medium	dALAEGDk	Unambiguous	1	1	Q9SM09	N-Term(TMT6plex); K8(TMT6plex)	CID	1	0	1	1	96087	Unique	Used	14295.3	19562	13740.7	326595	32292.2	23087.6		11053.7	0.01773	0.1914	2.91488	0	53.3005	3	2	638.862	1276.72	0.810424	47.9312	23331	23331	MS2	0/0	250516_Fraction_1.raw
	Medium	gAGMDGQk	Unambiguous	2	2	Q9SM09;P09469	N-Term(TMT6plex); K8(TMT6plex)	CID	1	0	1	1	90386	Not Unique	Not Used	19126.1	27900.9	21145.2	592727	58453.7	34454.3	13575.9	24489.7	0.0206	0.2164	2.54094	0	16.3436	8	2	611.337	1221.67	-0.240775	26.2425	11314	11314	MS2	0/0	250516_Fraction_1.raw
	Medium	dMGYNVSMMADSTSR	Unambiguous	5	2	Q9SM09;P09469	N-Term(TMT6plex)	CID	1	0	1	1	108037	No Quan Values	Not Used				6824.07	1865.36				0.02116	0.2186	1.95621	0	52.1098	7	2	947.423	1893.84	2.48889	91.9135	48513	48513	MS2	0/0	250516_Fraction_1.raw
Q0WLB5	Q0WLB5	30.5585	4.35	1	1	6	10	1.8795	1		1.30693	2	74.8738	0.850441	3	2.1136	3	59.8008	3.01068	2	50.4318	1703	193.148	5.37646
	Confidence Level	Sequence	PSM Ambiguity	# Proteins	# Protein Groups	Protein Group Accessions	Modifications	Activation Type	ΔScore	ΔCn	Rank	Search Engine Rank	QuanResultID	Quan Info	Quan Usage	AT2	AT3	AT4	AT5	AT8	ROW1	ROW1-2	ROW2	q-Value	PEP	XCorr	# Missed Cleavages	Isolation Interference [%]	Ion Inject Time [ms]	Charge	m/z [Da]	MH+ [Da]	ΔM [ppm]	RT [min]	First Scan	Last Scan	MS Order	Ions Matched	Spectrum File
	High	sLLPVEPLVEEcEk	Unambiguous	1	1	Q0WLB5	N-Term(TMT6plex); C12(Carbamidomethyl); K14(TMT6plex)	CID	1	0	1	1	115212	Unique	Used	2109.66	4324.03	3965.09	92335.6	9349.27	11701.9		4607.16	0	0.00195	4.10554	0	15.8368	13	3	700.728	2100.17	1.25236	118.28	63657	63657	MS2	0/0	250516_Fraction_1.raw
	High	eAAELAAESPQGILR	Unambiguous	4	3	Q2QYW2;Q0WNJ6;Q0WLB5	N-Term(TMT6plex)	CID	1	0	1	2	109000	Redundant	Not Used	2390.37			97098	5683.95	9644.96			0	0.007197	3.95207	0	11.3595	6	3	595.33	1783.97	-0.15953	95.4449	50549	50549	MS2	0/0	250516_Fraction_1.raw
	High	sLLPVEPLVEEcEk	Unambiguous	1	1	Q0WLB5	N-Term(TMT6plex); C12(Carbamidomethyl); K14(TMT6plex)	CID	1	0	1	1	115428	Unique	Used	3709.91			74064.1	2552.94	5400.31			0	0.006951	3.88149	0	22.8459	8	3	700.727	2100.17	-0.0554324	119.059	64094	64094	MS2	0/0	250516_Fraction_1.raw
	High	lYDEALYEAAk	Unambiguous	2	2	Q0WNJ6;Q0WLB5	N-Term(TMT6plex); K11(TMT6plex)	CID	1	0	1	1	111693	Not Unique	Not Used	9828.12	19724.3	19428.2	159897	9770.34	20794.4	3566.23	15607	0	0.004963	3.77155	0	20.1245	6	2	872.483	1743.96	1.32504	105.249	56227	56227	MS2	0/0	250516_Fraction_1.raw
	High	eAAELAAESPQGILR	Unambiguous	4	3	Q2QYW2;Q0WNJ6;Q0WLB5	N-Term(TMT6plex)	CID	1	0	1	2	109012	Redundant	Not Used	4296.33		2353.17	196602	4954.52	12047.8			0	0.008491	3.69315	0	10.6196	4	2	892.493	1783.98	1.66129	95.4646	50559	50559	MS2	0/0	250516_Fraction_1.raw
	High	eVcFAcVDAEEFR	Unambiguous	4	3	Q0WNJ6;Q0WLB5;Q2QYW2	N-Term(TMT6plex); C3(Carbamidomethyl); C6(Carbamidomethyl)	CID	1	0	1	1	111495	No Quan Values	Not Used				41327.3					0	0.003438	3.47408	0	13.0842	3	3	620.955	1860.85	2.38795	104.541	55820	55820	MS2	0/0	250516_Fraction_1.raw
	High	sLLPVEPLVEEcEk	Unambiguous	1	1	Q0WLB5	N-Term(TMT6plex); C12(Carbamidomethyl); K14(TMT6plex)	CID	1	0	1	1	115227	Unique	Used	2333.32	1944.49		45231.4	1984.35	4931.72		9684.62	0	0.03772	2.95818	0	34.1014	11	2	1050.59	2100.17	0.0962805	118.334	63689	63689	MS2	0/0	250516_Fraction_1.raw
	High	vDSELIYAYAk	Unambiguous	2	2	Q0WNJ6;Q0WLB5	N-Term(TMT6plex); K11(TMT6plex)	CID	1	0	1	1	113264	Not Unique	Not Used	7037.14			59303.3	17380.1	37234.2	6527.05	67290.3	0	0.05943	2.13125	0	42.255	4	2	865.493	1729.98	0.925066	111.07	59553	59553	MS2	0/0	250516_Fraction_1.raw
	High	sPEQVSAAVk	Unambiguous	4	3	Q0WNJ6;Q0WLB5;Q2QYW2	N-Term(TMT6plex); K10(TMT6plex)	CID	1	0	1	1	100167	Not Unique	Not Used	12457.5	10812.3	8438.69	93263.9	13147.1	10988		9411.88	0.004596	0.1195	2.59121	0	36.5497	4	2	737.438	1473.87	0.468496	63.1069	31902	31902	MS2	0/0	250516_Fraction_1.raw
	High	lYDEALYEAAk	Unambiguous	2	2	Q0WNJ6;Q0WLB5	N-Term(TMT6plex); K11(TMT6plex)	CID	1	0	1	1	111683	No Quan Values	Not Used		8273.62		150882		11556.7			0.004596	0.1239	1.79192	0	47.0757	4	3	581.991	1743.96	1.63231	105.227	56216	56216	MS2	0/0	250516_Fraction_1.raw
P09469	P09469	30.347	18.3	6	1	8	9				3.12042	1		4.00093	1	2.43841	1		6.41303	1		623	68.7919	5.45264
	Confidence Level	Sequence	PSM Ambiguity	# Proteins	# Protein Groups	Protein Group Accessions	Modifications	Activation Type	ΔScore	ΔCn	Rank	Search Engine Rank	QuanResultID	Quan Info	Quan Usage	AT2	AT3	AT4	AT5	AT8	ROW1	ROW1-2	ROW2	q-Value	PEP	XCorr	# Missed Cleavages	Isolation Interference [%]	Ion Inject Time [ms]	Charge	m/z [Da]	MH+ [Da]	ΔM [ppm]	RT [min]	First Scan	Last Scan	MS Order	Ions Matched	Spectrum File
	High	eDDLNEIVQLVGk	Unambiguous	5	2	Q9SM09;P09469	N-Term(TMT6plex); K13(TMT6plex)	CID	1	0	1	1	118436	No Quan Values	Not Used		7810.57	4715.58	104396	10054.3			9321.62	0	0.0001693	5.65971	0	12.1432	5	2	965.549	1930.09	0.297566	130.373	70436	70436	MS2	0/0	250516_Fraction_1.raw
	High	lAEMPADSGYPAYLAAR	Unambiguous	4	2	Q9SM09;P09469	N-Term(TMT6plex)	CID	1	0	1	1	112428	Not Unique	Not Used	5624.04	7268.33	8054.77	126624	12988.6	8889.54		5637.05	0	0.001171	4.72326	0	22.0222	8	2	1013.02	2025.04	3.40354	107.96	57781	57781	MS2	0/0	250516_Fraction_1.raw
	High	ySNSDTVVYVGcGER	Unambiguous	3	2	Q9SM09;P09469	N-Term(TMT6plex); C12(Carbamidomethyl)	CID	1	0	1	1	103778	Not Unique	Not Used	3389.64	2306.62	2462.19	45295.5	6342.76	1877.47		2101.26	0	0.001445	4.50497	0	19.814	10	2	967.96	1934.91	0.914964	76.4687	39536	39536	MS2	0/0	250516_Fraction_1.raw
	High	eDYLAQNAFTPYDk	Unambiguous	5	2	Q9SM09;P09469	N-Term(TMT6plex); K14(TMT6plex)	CID	1	0	1	1	112049	Not Unique	Not Used	57656.6	17609.3	15468.4	117059	112806	67848	135354	95515.4	0	0.05355	2.82205	0	46.0126	2	2	1067.05	2133.09	1.08562	106.554	56979	56979	MS2	0/0	250516_Fraction_1.raw
	High	eDDLNEIVQLVGk	Unambiguous	5	2	Q9SM09;P09469	N-Term(TMT6plex); K13(TMT6plex)	CID	1	0	1	1	118416	Not Unique	Not Used	61144.7	62638.2	50764.6	1.32265e+06	135652	109763	19446.1	49397.5	0	0.01928	2.75191	0	3.18551	7	3	644.035	1930.09	0.954681	130.311	70401	70401	MS2	0/0	250516_Fraction_1.raw
	High	lTTFEDSEkESEYGYVR	Unambiguous	2	1	P09469	N-Term(TMT6plex); K9(TMT6plex)	CID	1	0	1	1	108835	Unique	Used	3370.72	10518.1		134374	13486	8219.18		21616.5	0	0.02052	2.60663	1	11.4526	4	3	837.758	2511.26	-2.44966	94.8224	50184	50184	MS2	0/0	250516_Fraction_1.raw
	Medium	tTLVANTSNmPVAAR	Unambiguous	7	2	Q9SM09;P09469	N-Term(TMT6plex); M10(Oxidation)	CID	1	0	1	1	165156	No Quan Values	Not Used									0.01561	0.1782	2.78136	0	57.1873	120	3	597.659	1790.96	-0.163313	80.9168	24088	24088	MS2	0/0	250516_Fraction_4.raw
	Medium	gAGMDGQk	Unambiguous	2	2	Q9SM09;P09469	N-Term(TMT6plex); K8(TMT6plex)	CID	1	0	1	1	90386	Not Unique	Not Used	19126.1	27900.9	21145.2	592727	58453.7	34454.3	13575.9	24489.7	0.0206	0.2164	2.54094	0	16.3436	8	2	611.337	1221.67	-0.240775	26.2425	11314	11314	MS2	0/0	250516_Fraction_1.raw
	Medium	dMGYNVSMMADSTSR	Unambiguous	5	2	Q9SM09;P09469	N-Term(TMT6plex)	CID	1	0	1	1	108037	No Quan Values	Not Used				6824.07	1865.36				0.02116	0.2186	1.95621	0	52.1098	7	2	947.423	1893.84	2.48889	91.9135	48513	48513	MS2	0/0	250516_Fraction_1.raw
Q40345	Q40345	30.1225	10.16	7	2	4	9	2.55198	2	44.3999	2.18276	2	33.3262	2.22966	1	1.76023	2	85.9987	3.41729	2	61.5905	433	48.3527	6.55127
	Confidence Level	Sequence	PSM Ambiguity	# Proteins	# Protein Groups	Protein Group Accessions	Modifications	Activation Type	ΔScore	ΔCn	Rank	Search Engine Rank	QuanResultID	Quan Info	Quan Usage	AT2	AT3	AT4	AT5	AT8	ROW1	ROW1-2	ROW2	q-Value	PEP	XCorr	# Missed Cleavages	Isolation Interference [%]	Ion Inject Time [ms]	Charge	m/z [Da]	MH+ [Da]	ΔM [ppm]	RT [min]	First Scan	Last Scan	MS Order	Ions Matched	Spectrum File
	High	vANPIVEMDGDEMTR	Unambiguous	3	2	Q9SRZ6;Q40345	N-Term(TMT6plex)	CID	1	0	1	1	110260	Not Unique	Not Used	12972			288443	12318.5	28178.2		30494.2	0	0.00102	4.23754	0	36.281	1	3	635.981	1905.93	1.32692	100.004	53188	53188	MS2	0/0	250516_Fraction_1.raw
	High	yEAAGIWYEHR	Unambiguous	1	1	Q40345	N-Term(TMT6plex)	CID	1	0	1	1	104718	Unique	Used	5012.68	8790.48	9609.33	218756		5341.72		11685.1	0	0.001011	3.82687	0	0	3	3	541.942	1623.81	-0.151954	79.8849	41519	41519	MS2	0/0	250516_Fraction_1.raw
	High	vANPIVEMDGDEMTR	Unambiguous	3	2	Q9SRZ6;Q40345	N-Term(TMT6plex)	CID	1	0	1	1	110221	Not Unique	Not Used	6388.14	7091.77		164356	12055.2	17045.3	6194.82	19812.7	0	0.02236	3.70491	0	0	4	2	953.468	1905.93	2.10255	99.889	53122	53122	MS2	0/0	250516_Fraction_1.raw
	High	hAFGDQYR	Unambiguous	7	3	Q9SRZ6;Q8LPJ5;Q40345	N-Term(TMT6plex)	CID	1	0	1	1	89552	Not Unique	Not Used	97037.7	148960	127188	3595934		459750	117124	588338	0	0.003181	3.44084	0	14.6701	1	3	408.211	1222.62	0.55653	23.0592	9556	9556	MS2	0/0	250516_Fraction_1.raw
	High	vANPIVEmDGDEMTR	Unambiguous	3	2	Q9SRZ6;Q40345	N-Term(TMT6plex); M8(Oxidation)	CID	1	0	1	1	105632	No Quan Values	Not Used				41055	4179.15	4363.84		7611.89	0	0.01514	3.37838	0	5.1852	10	2	961.464	1921.92	0.856444	83.1888	43440	43440	MS2	0/0	250516_Fraction_1.raw
	High	vANPIVEmDGDEMTR	Unambiguous	3	2	Q9SRZ6;Q40345	N-Term(TMT6plex); M8(Oxidation)	CID	1	0	1	1	105687	Not Unique	Not Used	17015.8			49999.9	47417.3	34757.2	171530	31413.3	0	0.06045	3.08182	0	39.3221	2	3	641.312	1921.92	0.595389	83.3988	43564	43564	MS2	0/0	250516_Fraction_1.raw
	High	vANPIVEMDGDEmTR	Unambiguous	3	2	Q9SRZ6;Q40345	N-Term(TMT6plex); M13(Oxidation)	CID	1	0	1	1	107745	Not Unique	Not Used	4261.8			66892.2	13560.7	3363.95		10763.7	0	0.005472	2.37475	0	37.075	3	2	961.464	1921.92	0.792929	90.8476	47892	47892	MS2	0/0	250516_Fraction_1.raw
	High	cATITPDEAR	Unambiguous	9	1	Q40345	N-Term(TMT6plex); C1(Carbamidomethyl)	CID	1	0	1	1	94005	Unique	Used	5922.91	16091.8	20121.9	92720.9	13206.1	17221.3	15607.6	29671.3	0.004154	0.0954	2.87202	0	39.6608	4	2	681.848	1362.69	-0.0992223	40.1486	18963	18963	MS2	0/0	250516_Fraction_1.raw
	Medium	vANPIVEmDGDEmTR	Unambiguous	3	2	Q9SRZ6;Q40345	N-Term(TMT6plex); M8(Oxidation); M13(Oxidation)	CID	1	0	1	1	102300	No Quan Values	Not Used				10182.1		1793.35		2560.37	0.01773	0.2045	3.20532	0	60.8598	19	2	969.462	1937.92	0.827726	71.0629	36423	36423	MS2	0/0	250516_Fraction_1.raw
P17783	P17783	28.374	8.07	5	4	4	9	0.332353	9	29.7306	0.438846	9	9.7932	2.12016	9	1.38436	9	20.1264	1.61345	9	34.1084	347	36.1782	8.73389
	Confidence Level	Sequence	PSM Ambiguity	# Proteins	# Protein Groups	Protein Group Accessions	Modifications	Activation Type	ΔScore	ΔCn	Rank	Search Engine Rank	QuanResultID	Quan Info	Quan Usage	AT2	AT3	AT4	AT5	AT8	ROW1	ROW1-2	ROW2	q-Value	PEP	XCorr	# Missed Cleavages	Isolation Interference [%]	Ion Inject Time [ms]	Charge	m/z [Da]	MH+ [Da]	ΔM [ppm]	RT [min]	First Scan	Last Scan	MS Order	Ions Matched	Spectrum File
	High	rTQDGGTEVVEAk	Unambiguous	5	1	P17783	N-Term(TMT6plex); K13(TMT6plex)	CID	1	0	1	1	92596	Unique	Used	248608	125252	109579	563838	503766	386004	229387	512337	0	0.0001888	4.80545	1	20.3888	5	3	616.68	1848.02	1.03194	34.8854	16008	16008	MS2	0/0	250516_Fraction_1.raw
	High	tQDGGTEVVEAk	Unambiguous	5	1	P17783	N-Term(TMT6plex); K12(TMT6plex)	CID	1	0	1	1	97908	Unique	Used	268548	125572	100384	528902	569364	325012	204438	466162	0	0.001366	3.7911	0	5.34195	1	2	846.465	1691.92	0.729266	54.7443	27146	27146	MS2	0/0	250516_Fraction_1.raw
	High	tQDGGTEVVEAk	Unambiguous	5	1	P17783	N-Term(TMT6plex); K12(TMT6plex)	CID	1	0	1	1	98875	Unique	Used	23015.4	11144	5405.27	76885.5	57536.6	33652.6	17232.8	37134.1	0	0.002753	3.452	0	0	12	2	846.464	1691.92	0.00777703	58.3687	29200	29200	MS2	0/0	250516_Fraction_1.raw
	High	tQDGGTEVVEAk	Unambiguous	5	1	P17783	N-Term(TMT6plex); K12(TMT6plex)	CID	1	0	1	1	97707	Unique	Used	10717.7	4703.41	2895.99	21077.8	24373.3	14837.1	9939.02	11881.7	0	0.03819	3.23769	0	0	15	2	846.466	1691.92	1.23431	54.0289	26752	26752	MS2	0/0	250516_Fraction_1.raw
	High	tQDGGTEVVEAk	Unambiguous	5	1	P17783	N-Term(TMT6plex); K12(TMT6plex)	CID	1	0	1	1	97778	Unique	Used	669286	300530	237166	1.07516e+06	1.27863e+06	708844	396441	963019	0	0.007599	2.9772	0	5.60767	4	3	564.646	1691.92	0.829541	54.2564	26876	26876	MS2	0/0	250516_Fraction_1.raw
	High	rTQDGGTEVVEAk	Unambiguous	5	1	P17783	N-Term(TMT6plex); K13(TMT6plex)	CID	1	0	1	1	92608	Unique	Used	10718.9	4482.54	3562.46	22391.5	22838.3	19077.8	9647.34	20788.1	0	0.03228	2.95562	1	0	24	2	924.517	1848.03	1.83187	34.9154	16026	16026	MS2	0/0	250516_Fraction_1.raw
	Medium	sLcTAIAk	Unambiguous	2	1	P17783	N-Term(TMT6plex); C3(Carbamidomethyl); K8(TMT6plex)	CID	1	0	1	1	138480	Unique	Used	71883.9	16227.3	19632.7	154968	141355	67192.7	29164.6	75223.2	0.01107	0.1437	2.3221	0	19.1351	11	2	661.399	1321.79	0.192372	133.345	43402	43402	MS2	0/0	250516_Fraction_2.raw
	Medium	tQDGGTEVVEAk	Unambiguous	5	1	P17783	N-Term(TMT6plex); K12(TMT6plex)	CID	1	0	1	1	97962	Unique	Used	57675.7	23696.6	18355.4	186555	87720.1	70729.5	43516.3	72582.2	0.02363	0.2305	2.65871	0	5.54721	9	3	564.646	1691.92	1.04599	54.9566	27268	27268	MS2	0/0	250516_Fraction_1.raw
	Medium	lNPLVSk	Unambiguous	1	1	P17783	N-Term(TMT6plex); K7(TMT6plex)	CID	1	0	1	1	169241	Unique	Used	5516.72	2053.91	2606.47	16667.8	12860	9422.16	5108.99	11133	0.02987	0.268	2.17416	0	0	14	2	614.905	1228.8	0.248172	132.345	37371	37371	MS2	0/0	250516_Fraction_4.raw
P29193	P29193	28.0317	4.14	1	1	4	9	0.739187	2	1.26797	0.804635	2	41.7681	2.65214	1	1.59428	2	36.0931	1.36611	2	669.647	966	110.15	6.12549
	Confidence Level	Sequence	PSM Ambiguity	# Proteins	# Protein Groups	Protein Group Accessions	Modifications	Activation Type	ΔScore	ΔCn	Rank	Search Engine Rank	QuanResultID	Quan Info	Quan Usage	AT2	AT3	AT4	AT5	AT8	ROW1	ROW1-2	ROW2	q-Value	PEP	XCorr	# Missed Cleavages	Isolation Interference [%]	Ion Inject Time [ms]	Charge	m/z [Da]	MH+ [Da]	ΔM [ppm]	RT [min]	First Scan	Last Scan	MS Order	Ions Matched	Spectrum File
	High	qEVMIGYSDSGk	Unambiguous	11	3	P29193;P29194;Q02909	N-Term(TMT6plex); K12(TMT6plex)	CID	1	0	1	1	105472	Not Unique	Not Used	8702.73	12452.3	6050.89	471574		20855.8		6280.53	0	0.0324	4.7033	0	0	4	2	886.471	1771.93	2.19662	82.5814	43091	43091	MS2	0/0	250516_Fraction_1.raw
	High	gDPGIAALYDk	Unambiguous	4	1	P29193	N-Term(TMT6plex); K11(TMT6plex)	CID	1	0	1	1	109473	Unique	Used	62821.8	38569.5	46041.6	2.01922e+06	166612	126819	25444.9	321003	0	0.004633	3.79816	0	30.7492	2	2	789.451	1577.9	0.685616	97.1316	51528	51528	MS2	0/0	250516_Fraction_1.raw
	High	qEVmIGYSDSGk	Unambiguous	11	3	P29193;P29194;Q02909	N-Term(TMT6plex); M4(Oxidation); K12(TMT6plex)	CID	1	0	1	1	103178	No Quan Values	Not Used		8483.87		105572	10745.2	12161.7		12904.8	0	0.06227	3.19844	0	27.1345	4	3	596.646	1787.92	-0.0729477	74.2839	38267	38267	MS2	0/0	250516_Fraction_1.raw
	High	qEVMIGYSDSGk	Unambiguous	11	3	P29193;P29194;Q02909	N-Term(TMT6plex); K12(TMT6plex)	CID	1	0	1	1	105475	No Quan Values	Not Used		7969.57	10063.7	234797	8035.68	19516.1			0	0.007579	3.03235	0	24.1571	4	3	591.314	1771.93	-1.25553	82.6235	43115	43115	MS2	0/0	250516_Fraction_1.raw
	High	lVEYDALLLDR	Unambiguous	5	2	P29193;Q02909	N-Term(TMT6plex)	CID	1	0	1	1	117075	No Quan Values	Not Used				26562.7		3144.34			0	0.07435	2.91998	0	24.5276	10	2	774.945	1548.88	-0.59226	125.289	67576	67576	MS2	0/0	250516_Fraction_1.raw
	High	gDPGIAALYDk	Unambiguous	4	1	P29193	N-Term(TMT6plex); K11(TMT6plex)	CID	1	0	1	1	109472	Unique	Used	40105.7	42293.2	29900.2	1.46407e+06		50496.9	8789.26	14648	0	0.03901	2.82429	0	10.8562	4	3	526.637	1577.9	0.793138	97.132	51529	51529	MS2	0/0	250516_Fraction_1.raw
	High	qEVmIGYSDSGk	Unambiguous	11	3	P29193;P29194;Q02909	N-Term(TMT6plex); M4(Oxidation); K12(TMT6plex)	CID	1	0	1	1	103141	No Quan Values	Not Used				30491.2	2720.21	3812.23			0	0.002485	2.44095	0	15.9422	15	2	894.467	1787.93	0.856283	74.1661	38199	38199	MS2	0/0	250516_Fraction_1.raw
	High	qEVmIGYSDSGk	Unambiguous	11	3	P29193;P29194;Q02909	N-Term(TMT6plex); M4(Oxidation); K12(TMT6plex)	CID	1	0	1	1	103151	Not Unique	Not Used	4166.54			52308.8	3288.12	9680.91		1811.65	0.004596	0.1027	2.50896	0	10.0835	7	2	894.466	1787.92	-0.0995644	74.2012	38220	38220	MS2	0/0	250516_Fraction_1.raw
	Medium	lSDDDkLVEYDALLLDR	Rejected	1	1	P29193	N-Term(TMT6plex); K6(TMT6plex)	CID		0.0474	2	2	116907	No Quan Values	Not Used				23703.3	1934.55	2584.85		4058.87	0.0206	0.2113	2.60528	1	34.2568	11	3	817.786	2451.34	1.77913	124.642	67213	67213	MS2	0/0	250516_Fraction_1.raw
P31414	P31414	27.6007	7.66	4	5	5	9	1.00549	8	16.629	0.637504	8	15.8494	1.5581	8	0.88315	8	21.3119	1.52199	8	15.9521	770	80.7677	5.26221
	Confidence Level	Sequence	PSM Ambiguity	# Proteins	# Protein Groups	Protein Group Accessions	Modifications	Activation Type	ΔScore	ΔCn	Rank	Search Engine Rank	QuanResultID	Quan Info	Quan Usage	AT2	AT3	AT4	AT5	AT8	ROW1	ROW1-2	ROW2	q-Value	PEP	XCorr	# Missed Cleavages	Isolation Interference [%]	Ion Inject Time [ms]	Charge	m/z [Da]	MH+ [Da]	ΔM [ppm]	RT [min]	First Scan	Last Scan	MS Order	Ions Matched	Spectrum File
	High	tDALDAAGNTTAAIGk	Unambiguous	3	1	P31414	N-Term(TMT6plex); K16(TMT6plex)	CID	1	0	1	1	107731	Unique	Used	23007.2	15305.3	20939.4	67238.1	34161.3	19005.7		32661.4	0	1.418e-05	4.83277	0	31.0917	9	2	974.544	1948.08	2.45285	90.8243	47880	47880	MS2	0/0	250516_Fraction_1.raw
	High	aAVIGDTIGDPLk	Unambiguous	3	1	P31414	N-Term(TMT6plex); K13(TMT6plex)	CID	1	0	1	1	111766	Unique	Used	153476	121579	204851	611255	346521	138543	47729.9	241375	0	0.006693	3.95595	0	13.8503	3	3	576.683	1728.03	1.42533	105.501	56371	56371	MS2	0/0	250516_Fraction_1.raw
	High	aADVGADLVGk	Unambiguous	4	1	P31414	N-Term(TMT6plex); K11(TMT6plex)	CID	1	0	1	1	106756	Unique	Used	421595	238262	437183	1.39462e+06	659652	310059	78688.6	620959	0	0.003778	3.73927	0	34.8975	2	2	737.438	1473.87	0.869042	87.2573	45801	45801	MS2	0/0	250516_Fraction_1.raw
	High	aAVIGDTIGDPLk	Unambiguous	3	1	P31414	N-Term(TMT6plex); K13(TMT6plex)	CID	1	0	1	1	111741	Unique	Used	70420.6	65239	102175	299083	170908	68821.1	13800.2	96442.3	0	0.0265	3.49993	0	17.7809	6	2	864.52	1728.03	1.11522	105.444	56340	56340	MS2	0/0	250516_Fraction_1.raw
	High	aADVGADLVGk	Unambiguous	4	1	P31414	N-Term(TMT6plex); K11(TMT6plex)	CID	1	0	1	1	106761	Unique	Used	685672	421316	668502	2.06733e+06	977081	480234	165008	914826	0	0.02829	2.55371	0	3.7566	4	3	491.961	1473.87	0.570038	87.2936	45823	45823	MS2	0/0	250516_Fraction_1.raw
	High	tDALDAAGNTTAAIGk	Unambiguous	3	1	P31414	N-Term(TMT6plex); K16(TMT6plex)	CID	1	0	1	1	107744	Unique	Used	263450	153188	234203	738038	395753	359047	110391	486909	0	0.06787	2.38566	0	57.0399	1	3	650.032	1948.08	2.88458	90.8488	47893	47893	MS2	0/0	250516_Fraction_1.raw
	High	yIEAGVSEHAk	Unambiguous	1	1	P31414	N-Term(TMT6plex); K11(TMT6plex)	CID	1	0	1	1	97952	Unique	Used	34609.5	17583.8	42517.8	118554	53699.4	29903.3	7929.23	58699.3	0	0.02475	2.30149	0	11.2991	6	3	554.648	1661.93	1.33982	54.9208	27249	27249	MS2	0/0	250516_Fraction_1.raw
	High	sVGSAALk	Unambiguous	3	1	P31414	N-Term(TMT6plex); K8(TMT6plex)	CID	1	0	1	1	165364	No Quan Values	Not Used			1463.84	2919.34	1780.47			1467.1	0.009627	0.143	2.26401	0	11.1119	119	2	595.879	1190.75	0.382172	82.6946	24634	24634	MS2	0/0	250516_Fraction_4.raw
	Medium	sVGSAALk	Unambiguous	3	1	P31414	N-Term(TMT6plex); K8(TMT6plex)	CID	1	0	1	1	138477	Unique	Used	4221.77	2792.34	4035.59	26558.9	6614.83	5317.36	2861.18	11558.9	0.01201	0.1573	2.06794	0	18.4158	5	2	595.88	1190.75	0.997264	133.307	43377	43377	MS2	0/0	250516_Fraction_2.raw
Q03685	Q03685	27.5819	13.62	2	1	6	8				0.464174	1		0.903965	1	2.2674	1		2.98997	1		668	73.6992	5.18604
	Confidence Level	Sequence	PSM Ambiguity	# Proteins	# Protein Groups	Protein Group Accessions	Modifications	Activation Type	ΔScore	ΔCn	Rank	Search Engine Rank	QuanResultID	Quan Info	Quan Usage	AT2	AT3	AT4	AT5	AT8	ROW1	ROW1-2	ROW2	q-Value	PEP	XCorr	# Missed Cleavages	Isolation Interference [%]	Ion Inject Time [ms]	Charge	m/z [Da]	MH+ [Da]	ΔM [ppm]	RT [min]	First Scan	Last Scan	MS Order	Ions Matched	Spectrum File
	High	gVNPDEAVAYGAAVQGGILSGEGGDETk	Unambiguous	6	3	Q39043;Q03685;Q03684	N-Term(TMT6plex); K28(TMT6plex)	CID	1	0	1	1	115847	No Quan Values	Not Used				33014.1		1627.65			0	0.000219	5.24035	0	20.5243	7	3	1040.54	3119.59	1.0442	120.63	64985	64985	MS2	0/0	250516_Fraction_1.raw
	High	eAEEFAEEDkk	Unambiguous	9	3	Q39043;Q03685;Q03684	N-Term(TMT6plex); K10(TMT6plex); K11(TMT6plex)	CID	1	0	1	1	101027	Not Unique	Not Used	2697.9	3618.04	1705.46	60585.3	2497.74	3573.86	1285.95	5978.74	0	0.003017	4.06405	1	26.7914	49	2	1006.54	2012.08	0.830407	66.336	33734	33734	MS2	0/0	250516_Fraction_1.raw
	High	dAVVTVPAYFNDAQR	Unambiguous	4	3	Q39043;Q03685;Q03684	N-Term(TMT6plex)	CID	1	0	1	1	110997	Not Unique	Not Used	5295.24	8281.32	3906.41	143288	4409.55	10205.4		6899.71	0	0.000774	3.2989	0	5.69978	6	2	947.998	1894.99	1.10474	102.694	54751	54751	MS2	0/0	250516_Fraction_1.raw
	High	dAVVTVPAYFNDAQR	Unambiguous	4	3	Q39043;Q03685;Q03684	N-Term(TMT6plex)	CID	1	0	1	1	110995	Not Unique	Not Used	28983.6	67036.3	29286.9	46292.9	62342.1	22758.4		46195.2	0	0.01759	3.2375	0	17.3794	4	3	632.334	1894.99	1.06544	102.698	54754	54754	MS2	0/0	250516_Fraction_1.raw
	High	nGHVEIIANDQGNR	Unambiguous	5	3	Q39043;Q03685;Q03684	N-Term(TMT6plex)	CID	1	0	1	1	91879	Not Unique	Not Used	14739.3	11961.5	13241	133922	17272.9	12549	8712.34	20883.8	0	0.01845	3.20561	0	64.782	3	3	589.31	1765.92	0.931778	32.103	14493	14493	MS2	0/0	250516_Fraction_1.raw
	High	eAEEFAEEDkk	Unambiguous	9	3	Q39043;Q03685;Q03684	N-Term(TMT6plex); K10(TMT6plex); K11(TMT6plex)	CID	1	0	1	1	101005	Not Unique	Not Used	13374.4	22590.8	11267.5	311701	30380.7	33910	6347.62	49915.8	0	0.01758	3.11614	1	22.3943	2	3	671.365	2012.08	0.247372	66.2214	33666	33666	MS2	0/0	250516_Fraction_1.raw
	High	nQIDEIVLVGGSTR	Unambiguous	1	1	Q03685	N-Term(TMT6plex)	CID	1	0	1	1	110382	Unique	Used	5820.81	2701.87		50731.9	5261.81	13198.1	6512.55	17404.1	0	0.01155	3.05236	0	36.3784	5	2	865.487	1729.97	1.19604	100.483	53467	53467	MS2	0/0	250516_Fraction_1.raw
	Medium	nQAAVNPER	Unambiguous	4	2	Q39043;Q03685	N-Term(TMT6plex)	CID	1	0	1	1	87973	Not Unique	Not Used	3980.61	5503.03	2975.75	38206.5	11691.3	5934.84	1591.34	7500.63	0.01561	0.1688	2.36695	0	13.9596	14	2	614.335	1227.66	-0.603979	17.0499	6265	6265	MS2	0/0	250516_Fraction_1.raw
Q2QXR8	Q2QXR8	27.4012	9.68	2	3	3	11	0.825753	6	4.32805	1.24788	7	19.6795	1.2609	7	2.28478	7	64.6224	1.32909	7	39.9767	527	57.4061	6.75635
	Confidence Level	Sequence	PSM Ambiguity	# Proteins	# Protein Groups	Protein Group Accessions	Modifications	Activation Type	ΔScore	ΔCn	Rank	Search Engine Rank	QuanResultID	Quan Info	Quan Usage	AT2	AT3	AT4	AT5	AT8	ROW1	ROW1-2	ROW2	q-Value	PEP	XCorr	# Missed Cleavages	Isolation Interference [%]	Ion Inject Time [ms]	Charge	m/z [Da]	MH+ [Da]	ΔM [ppm]	RT [min]	First Scan	Last Scan	MS Order	Ions Matched	Spectrum File
	High	hPAESTNATNESVLk	Unambiguous	1	1	Q2QXR8	N-Term(TMT6plex); K15(TMT6plex)	CID	1	0	1	1	94789	No Quan Values	Not Used				5875.29					0	2.031e-05	5.31517	0	0	51	2	1028.56	2056.11	1.61574	43.1149	20617	20617	MS2	0/0	250516_Fraction_1.raw
	High	hPAESTNATNESVLk	Unambiguous	1	1	Q2QXR8	N-Term(TMT6plex); K15(TMT6plex)	CID	1	0	1	1	94769	Unique	Used	4558.75	6488.13		292927	9611.76	22006.5		11609.6	0	0.001923	3.77811	0	0	11	3	686.041	2056.11	0.896768	43.0198	20562	20562	MS2	0/0	250516_Fraction_1.raw
	High	aEATDVANAVLDGSDAILLGAETLR	Unambiguous	2	1	Q2QXR8	N-Term(TMT6plex)	CID	1	0	1	1	118699	No Quan Values	Not Used									0	0.01971	3.26182	0	44.1235	15	3	905.485	2714.44	0.277902	131.368	71011	71011	MS2	0/0	250516_Fraction_1.raw
	High	gNLGIDLPPEk	Unambiguous	2	1	Q2QXR8	N-Term(TMT6plex); K11(TMT6plex)	CID	1	0	1	1	109802	Unique	Used	10787	12180.5	7433.3	333472	9825.57	16239		6793.92	0	0.05148	3.06423	0	35.3048	5	2	805.981	1610.95	1.43012	98.3372	52226	52226	MS2	0/0	250516_Fraction_1.raw
	High	gNLGIDLPPEk	Unambiguous	2	1	Q2QXR8	N-Term(TMT6plex); K11(TMT6plex)	CID	1	0	1	1	110115	No Quan Values	Not Used		4936.12	2468.37	142703		11933.7		6450.49	0	0.04978	2.45143	0	40.1848	6	2	805.981	1610.95	1.43012	99.5041	52900	52900	MS2	0/0	250516_Fraction_1.raw
	High	gNLGIDLPPEk	Unambiguous	2	1	Q2QXR8	N-Term(TMT6plex); K11(TMT6plex)	CID	1	0	1	1	109610	Unique	Used	21913	28065.3	17766.7	752622	27630.2	51822.3	12448.2	27313.3	0	0.0291	2.42584	0	33.826	1	2	805.977	1610.95	-3.26795	97.6406	51822	51822	MS2	0/0	250516_Fraction_1.raw
	High	gNLGIDLPPEk	Unambiguous	2	1	Q2QXR8	N-Term(TMT6plex); K11(TMT6plex)	CID	1	0	1	1	109244	No Quan Values	Not Used		8920.01		367335	11248.3	17984.9		16175.6	0	0.01995	2.14034	0	22.6217	6	2	805.981	1610.95	1.43012	96.329	51061	51061	MS2	0/0	250516_Fraction_1.raw
	High	gNLGIDLPPEk	Unambiguous	2	1	Q2QXR8	N-Term(TMT6plex); K11(TMT6plex)	CID	1	0	1	1	109682	Unique	Used	8086.38	13008.8	6831.61	381085	17599.9	18475.6		13934.8	0.004596	0.1146	2.36216	0	33.2744	5	3	537.656	1610.95	0.323036	97.9084	51980	51980	MS2	0/0	250516_Fraction_1.raw
	High	gNLGIDLPPEk	Unambiguous	2	1	Q2QXR8	N-Term(TMT6plex); K11(TMT6plex)	CID	1	0	1	1	109268	Unique	Used	7575.43	6666.56	7572.52	464864	16346.4	21590	5253.08	10031.9	0.004596	0.1079	1.77254	0	0	5	3	537.656	1610.95	0.323036	96.4239	51117	51117	MS2	0/0	250516_Fraction_1.raw
	Medium	gNLGIDLPPEk	Unambiguous	2	1	Q2QXR8	N-Term(TMT6plex); K11(TMT6plex)	CID	1	0	1	1	109726	Unique	Used	11339.7	14150.7	9536.72	434882	13049.8	17394.2		19998.5	0.01773	0.1993	2.60214	0	0	5	3	537.655	1610.95	-0.358942	98.0841	52084	52084	MS2	0/0	250516_Fraction_1.raw
	Medium	gNLGIDLPPEk	Unambiguous	2	1	Q2QXR8	N-Term(TMT6plex); K11(TMT6plex)	CID	1	0	1	1	109252	Unique	Used	9188.74	9779.67	7322.86	426715	10588.4	13448.1	3159.77	12212.7	0.01773	0.2045	1.83548	0	36.2756	5	3	537.656	1610.95	0.436699	96.3639	51083	51083	MS2	0/0	250516_Fraction_1.raw
Q39043	Q39043	27.2475	12.72	2	1	6	8	0.680308	1		0.568224	1		0.713462	1	3.31253	1		1.31701	1		668	73.5159	5.21143
	Confidence Level	Sequence	PSM Ambiguity	# Proteins	# Protein Groups	Protein Group Accessions	Modifications	Activation Type	ΔScore	ΔCn	Rank	Search Engine Rank	QuanResultID	Quan Info	Quan Usage	AT2	AT3	AT4	AT5	AT8	ROW1	ROW1-2	ROW2	q-Value	PEP	XCorr	# Missed Cleavages	Isolation Interference [%]	Ion Inject Time [ms]	Charge	m/z [Da]	MH+ [Da]	ΔM [ppm]	RT [min]	First Scan	Last Scan	MS Order	Ions Matched	Spectrum File
	High	gVNPDEAVAYGAAVQGGILSGEGGDETk	Unambiguous	6	3	Q39043;Q03685;Q03684	N-Term(TMT6plex); K28(TMT6plex)	CID	1	0	1	1	115847	No Quan Values	Not Used				33014.1		1627.65			0	0.000219	5.24035	0	20.5243	7	3	1040.54	3119.59	1.0442	120.63	64985	64985	MS2	0/0	250516_Fraction_1.raw
	High	eAEEFAEEDkk	Unambiguous	9	3	Q39043;Q03685;Q03684	N-Term(TMT6plex); K10(TMT6plex); K11(TMT6plex)	CID	1	0	1	1	101027	Not Unique	Not Used	2697.9	3618.04	1705.46	60585.3	2497.74	3573.86	1285.95	5978.74	0	0.003017	4.06405	1	26.7914	49	2	1006.54	2012.08	0.830407	66.336	33734	33734	MS2	0/0	250516_Fraction_1.raw
	High	dAVVTVPAYFNDAQR	Unambiguous	4	3	Q39043;Q03685;Q03684	N-Term(TMT6plex)	CID	1	0	1	1	110997	Not Unique	Not Used	5295.24	8281.32	3906.41	143288	4409.55	10205.4		6899.71	0	0.000774	3.2989	0	5.69978	6	2	947.998	1894.99	1.10474	102.694	54751	54751	MS2	0/0	250516_Fraction_1.raw
	High	dAVVTVPAYFNDAQR	Unambiguous	4	3	Q39043;Q03685;Q03684	N-Term(TMT6plex)	CID	1	0	1	1	110995	Not Unique	Not Used	28983.6	67036.3	29286.9	46292.9	62342.1	22758.4		46195.2	0	0.01759	3.2375	0	17.3794	4	3	632.334	1894.99	1.06544	102.698	54754	54754	MS2	0/0	250516_Fraction_1.raw
	High	nGHVEIIANDQGNR	Unambiguous	5	3	Q39043;Q03685;Q03684	N-Term(TMT6plex)	CID	1	0	1	1	91879	Not Unique	Not Used	14739.3	11961.5	13241	133922	17272.9	12549	8712.34	20883.8	0	0.01845	3.20561	0	64.782	3	3	589.31	1765.92	0.931778	32.103	14493	14493	MS2	0/0	250516_Fraction_1.raw
	High	eAEEFAEEDkk	Unambiguous	9	3	Q39043;Q03685;Q03684	N-Term(TMT6plex); K10(TMT6plex); K11(TMT6plex)	CID	1	0	1	1	101005	Not Unique	Not Used	13374.4	22590.8	11267.5	311701	30380.7	33910	6347.62	49915.8	0	0.01758	3.11614	1	22.3943	2	3	671.365	2012.08	0.247372	66.2214	33666	33666	MS2	0/0	250516_Fraction_1.raw
	High	nQVSDkDk	Unambiguous	1	1	Q39043	N-Term(TMT6plex); K6(TMT6plex); K8(TMT6plex)	CID	1	0	1	1	89990	Unique	Used	6353.53	3610.23	4322.36	168210	4533	21046.3	1916.53	8367.64	0.007411	0.1413	2.71798	1	15.5385	15	2	810.981	1620.96	1.80916	24.7955	10502	10502	MS2	0/0	250516_Fraction_1.raw
	Medium	nQAAVNPER	Unambiguous	4	2	Q39043;Q03685	N-Term(TMT6plex)	CID	1	0	1	1	87973	Not Unique	Not Used	3980.61	5503.03	2975.75	38206.5	11691.3	5934.84	1591.34	7500.63	0.01561	0.1688	2.36695	0	13.9596	14	2	614.335	1227.66	-0.603979	17.0499	6265	6265	MS2	0/0	250516_Fraction_1.raw
P27081	P27081	25.2914	9.84	10	4	4	9	0.65025	3	91.4399	1.18466	3	107.652	1.41365	2	2.89102	3	10.7716	1.02246	3	44.446	386	41.8025	9.72998
	Confidence Level	Sequence	PSM Ambiguity	# Proteins	# Protein Groups	Protein Group Accessions	Modifications	Activation Type	ΔScore	ΔCn	Rank	Search Engine Rank	QuanResultID	Quan Info	Quan Usage	AT2	AT3	AT4	AT5	AT8	ROW1	ROW1-2	ROW2	q-Value	PEP	XCorr	# Missed Cleavages	Isolation Interference [%]	Ion Inject Time [ms]	Charge	m/z [Da]	MH+ [Da]	ΔM [ppm]	RT [min]	First Scan	Last Scan	MS Order	Ions Matched	Spectrum File
	High	lLIQNQDEMIk	Unambiguous	8	1	P27081	N-Term(TMT6plex); K11(TMT6plex)	CID	1	0	1	2	111007	Redundant	Not Used	9004.62	8574.61		351146		14518.1		2246	0	0.002249	4.12106	0	34.6653	7	2	902.027	1803.05	0.945748	102.724	54768	54768	MS2	0/0	250516_Fraction_1.raw
	High	lLIQNQDEMIk	Unambiguous	8	1	P27081	N-Term(TMT6plex); K11(TMT6plex)	CID	1	0	1	2	111042	Redundant	Not Used	12689.5	23975.4		731080		40866			0	0.001613	3.40979	0	18.7043	3	3	601.687	1803.05	0.769035	102.851	54842	54842	MS2	0/0	250516_Fraction_1.raw
	High	lLIQNQDEmIk	Unambiguous	8	1	P27081	N-Term(TMT6plex); M9(Oxidation); K11(TMT6plex)	CID	1	0	1	1	108335	No Quan Values	Not Used				25572.6	2154.69	10548.5		7407.15	0	0.02954	2.7864	0	20.1965	12	2	910.024	1819.04	0.578835	93.0231	49149	49149	MS2	0/0	250516_Fraction_1.raw
	High	lLIQNQDEmIk	Unambiguous	8	1	P27081	N-Term(TMT6plex); M9(Oxidation); K11(TMT6plex)	CID	1	0	1	1	108138	No Quan Values	Not Used				17000.6		4688.33			0.004154	0.09115	3.26114	0	49.1404	6	2	910.025	1819.04	1.31701	92.2792	48722	48722	MS2	0/0	250516_Fraction_1.raw
	High	sDGVAGLYR	Unambiguous	1	1	P27081	N-Term(TMT6plex)	CID	1	0	1	1	99298	No Quan Values	Not Used		3908.38		165823	9211.8	11636.8			0.004596	0.1268	2.14381	0	24.2148	5	2	583.822	1166.64	-0.189512	59.922	30090	30090	MS2	0/0	250516_Fraction_1.raw
	High	mmMTSGEAVk	Unambiguous	8	1	P27081	N-Term(TMT6plex); M1(Oxidation); M2(Oxidation); K10(TMT6plex)	CID	1	0	1	1	94965	Unique	Used	3439.63	7549.83	5056.33	151440	2884.27	9944.04		3516.87	0.006738	0.1384	1.80212	0	0	13	2	787.903	1574.8	-0.828086	43.7606	20975	20975	MS2	0/0	250516_Fraction_1.raw
	Medium	lLIQNQDEMIk	Unambiguous	8	1	P27081	N-Term(TMT6plex); K11(TMT6plex)	CID	1	0	1	1	111195	No Quan Values	Not Used				3529.01		3495.83	2583.14	3303.97	0.01149	0.1505	3.15808	0	0	15	2	902.027	1803.05	0.810344	103.442	55187	55187	MS2	0/0	250516_Fraction_1.raw
	Medium	tAAAPIER	Unambiguous	10	1	P27081	N-Term(TMT6plex)	CID	1	0	1	1	90165	Unique	Used	177537	210322	68238	11575044		409220		136321	0.01534	0.168	2.41538	0	2.63476	0	2	529.314	1057.62	0.841624	25.4099	10845	10845	MS2	0/0	250516_Fraction_1.raw
	Medium	mMMTSGEAVk	Unambiguous	8	1	P27081	N-Term(TMT6plex); M1(Oxidation); K10(TMT6plex)	CID	1	0	1	1	99861	Unique	Used	4006.95	2626.84	2605.52	29103.8	9549.32	12454.5	10002.6	16080.9	0.01773	0.1971	2.19358	0	10.0361	9	2	779.906	1558.8	0.208364	61.9792	31256	31256	MS2	0/0	250516_Fraction_1.raw
Q9M4S8	Q9M4S8	25.1922	11.46	1	3	4	10	0.264257	7	30.5889	0.203755	8	47.558	2.67244	8	0.858623	8	411.313	0.705317	8	167.504	314	33.5054	7.79639
	Confidence Level	Sequence	PSM Ambiguity	# Proteins	# Protein Groups	Protein Group Accessions	Modifications	Activation Type	ΔScore	ΔCn	Rank	Search Engine Rank	QuanResultID	Quan Info	Quan Usage	AT2	AT3	AT4	AT5	AT8	ROW1	ROW1-2	ROW2	q-Value	PEP	XCorr	# Missed Cleavages	Isolation Interference [%]	Ion Inject Time [ms]	Charge	m/z [Da]	MH+ [Da]	ΔM [ppm]	RT [min]	First Scan	Last Scan	MS Order	Ions Matched	Spectrum File
	High	hVIGEDDQFIGk	Unambiguous	1	1	Q9M4S8	N-Term(TMT6plex); K12(TMT6plex)	CID	1	0	1	1	104841	Unique	Used	115038	25677	37962.1	18700.5	328058	30817.8	24105.2	36978.5	0	0.0009733	4.94747	0	6.42651	3	2	908.504	1816	0.510541	80.3008	41758	41758	MS2	0/0	250516_Fraction_1.raw
	High	gGAFTGEISVEQLk	Unambiguous	2	2	Q9M4S8;P48496	N-Term(TMT6plex); K14(TMT6plex)	CID	1	0	1	1	111701	Not Unique	Not Used	53235.3	11219.7	10906.9	28037.7	128712	26371.8	8164.54	21715.3	0	0.0001218	4.66104	0	8.36028	4	2	947.539	1894.07	1.2762	105.281	56244	56244	MS2	0/0	250516_Fraction_1.raw
	High	gGAFTGEISVEQLk	Unambiguous	2	2	Q9M4S8;P48496	N-Term(TMT6plex); K14(TMT6plex)	CID	1	0	1	1	111711	Not Unique	Not Used	84446.3	17111.9	25721.9	98968	225251	52814.5	15279.3	43522.1	0	0.01625	3.23878	0	19.5485	1	3	632.028	1894.07	0.237926	105.311	56261	56261	MS2	0/0	250516_Fraction_1.raw
	High	hVIGEDDQFIGk	Unambiguous	1	1	Q9M4S8	N-Term(TMT6plex); K12(TMT6plex)	CID	1	0	1	1	104822	Unique	Used	1.55776e+06	243793	336449	342263	3832200	433426	296185	506833	0	0.0073	2.80339	0	47.2521	1	3	606.006	1816	1.14172	80.2478	41727	41727	MS2	0/0	250516_Fraction_1.raw
	High	nVSAEVASk	Unambiguous	1	1	Q9M4S8	N-Term(TMT6plex); K9(TMT6plex)	CID	1	0	1	1	97431	Unique	Used	185644	57750.5		278418	725572	883973	196552	495603	0.004154	0.09136	2.52639	0	9.91708	5	2	681.904	1362.8	0.99903	52.9887	26161	26161	MS2	0/0	250516_Fraction_1.raw
	High	nVSAEVASk	Unambiguous	1	1	Q9M4S8	N-Term(TMT6plex); K9(TMT6plex)	CID	1	0	1	1	97240	Unique	Used	39126.5	8992.57	27567	144957	103688	220202	46271.6	91873.5	0.004596	0.1133	1.81101	0	45.1566	2	2	681.904	1362.8	0.819884	52.2958	25766	25766	MS2	0/0	250516_Fraction_1.raw
	High	hVIGEDDQFIGk	Unambiguous	1	1	Q9M4S8	N-Term(TMT6plex); K12(TMT6plex)	CID	1	0	1	1	105448	Unique	Used	19551.7	21049	14751.7	126975	73184.4	110581	47636.1	21251.9	0.005336	0.1323	2.50779	0	29.2839	3	3	606.009	1816.01	6.18313	82.5227	43059	43059	MS2	0/0	250516_Fraction_1.raw
	Medium	rHVIGEDDQFIGk	Unambiguous	1	1	Q9M4S8	N-Term(TMT6plex); K13(TMT6plex)	CID	1	0	1	1	100819	Unique	Used	47117.6	8763.87	12451.2	30078.9	126981	35834.9	11155.4	43714.5	0.01332	0.1648	1.96907	1	45.3297	4	3	658.04	1972.1	1.58522	65.5568	33284	33284	MS2	0/0	250516_Fraction_1.raw
	Medium	rHVIGEDDQFIGk	Unambiguous	1	1	Q9M4S8	N-Term(TMT6plex); K13(TMT6plex)	CID	1	0	1	2	100839	Unique	Used	328508	43066.6	81661.1	75221	699749	107931	74984.5	94000.8	0.02289	0.2238	1.34688	1	20.3701	2	4	493.781	1972.1	0.928466	65.6513	33337	33337	MS2	0/0	250516_Fraction_1.raw
	Medium	nVSAEVASk	Unambiguous	1	1	Q9M4S8	N-Term(TMT6plex); K9(TMT6plex)	CID	1	0	1	1	97308	Unique	Used	296453	42766.8	64640.3	135868	764491	287368	138965	158958	0.03431	0.2953	2.69636	0	13.0277	3	3	454.938	1362.8	0.384545	52.569	25924	25924	MS2	0/0	250516_Fraction_1.raw
Q42806	Q42806	24.7521	9.59	3	4	4	8	1.11813	4	66.7788	1.29527	4	46.1375	1.10081	4	1.80384	5	25.3784	1.49423	4	31.8893	511	55.2668	7.56201
	Confidence Level	Sequence	PSM Ambiguity	# Proteins	# Protein Groups	Protein Group Accessions	Modifications	Activation Type	ΔScore	ΔCn	Rank	Search Engine Rank	QuanResultID	Quan Info	Quan Usage	AT2	AT3	AT4	AT5	AT8	ROW1	ROW1-2	ROW2	q-Value	PEP	XCorr	# Missed Cleavages	Isolation Interference [%]	Ion Inject Time [ms]	Charge	m/z [Da]	MH+ [Da]	ΔM [ppm]	RT [min]	First Scan	Last Scan	MS Order	Ions Matched	Spectrum File
	High	aTDAESTEVILEAALk	Unambiguous	1	1	Q42806	N-Term(TMT6plex); K16(TMT6plex)	CID	1	0	1	1	118051	No Quan Values	Not Used				49917.7	4749.36		3427.16	4520.52	0	1.465e-05	4.88088	0	30.6354	8	2	1060.1	2119.19	0.836493	128.962	69633	69633	MS2	0/0	250516_Fraction_1.raw
	High	vENQEGVLNFDEILR	Unambiguous	2	1	Q42806	N-Term(TMT6plex)	CID	1	0	1	2	117042	No Quan Values	Not Used				50698.9					0	9.025e-05	4.43794	0	40.397	3	2	1002.53	2004.06	-0.872311	125.139	67492	67492	MS2	0/0	250516_Fraction_1.raw
	High	gDLGMEIPVEk	Unambiguous	2	1	Q42806	N-Term(TMT6plex); K11(TMT6plex)	CID	1	0	1	1	110744	Unique	Used	42252.4	66884.3	71357.6	1756357		107022		56308.6	0	0.007021	3.2344	0	53.565	1	2	823.466	1645.92	0.318705	101.76	54210	54210	MS2	0/0	250516_Fraction_1.raw
	High	aTDAESTEVILEAALk	Unambiguous	1	1	Q42806	N-Term(TMT6plex); K16(TMT6plex)	CID	1	0	1	1	118021	Unique	Used	21962.6	23277.3	16349.6	86902.7	52174.2	46888.2	31456.8	44537.7	0	0.02223	2.60111	0	75.6085	2	3	707.069	2119.19	0.801347	128.862	69575	69575	MS2	0/0	250516_Fraction_1.raw
	High	gDLGmEIPVEk	Unambiguous	2	1	Q42806	N-Term(TMT6plex); M5(Oxidation); K11(TMT6plex)	CID	1	0	1	1	107167	Unique	Used	22590.3	19770.9	9860.52	292542	20904.5	37193	3119.9	19703.4	0	0.03047	2.39579	0	8.62199	4	2	831.464	1661.92	0.804554	88.7483	46671	46671	MS2	0/0	250516_Fraction_1.raw
	Medium	aTDAESTEVILEAALk	Unambiguous	1	1	Q42806	N-Term(TMT6plex); K16(TMT6plex)	CID	1	0	1	1	118030	No Quan Values	Not Used		9959.2		117777		5014.43			0.01149	0.1485	2.34841	0	42.6391	2	3	707.069	2119.19	0.974154	128.897	69596	69596	MS2	0/0	250516_Fraction_1.raw
	Medium	gDLGMEIPVEk	Unambiguous	2	1	Q42806	N-Term(TMT6plex); K11(TMT6plex)	CID	1	0	1	1	110786	Unique	Used	11528.8	26596.3	19361.7	512540	15097	20796.1	12189.6	19315.1	0.02289	0.2228	2.27605	0	15.3572	3	3	549.313	1645.93	1.16343	101.926	54307	54307	MS2	0/0	250516_Fraction_1.raw
	Medium	lIVVLTR	Unambiguous	3	1	Q42806	N-Term(TMT6plex)	CID	1	0	1	1	169491	Unique	Used	4155.84			73471.4	3275.27	4428.97			0.03127	0.2852	2.57753	0	0	8	2	521.863	1042.72	-0.0669806	133.316	37897	37897	MS2	0/0	250516_Fraction_4.raw
Q9M5I8	Q9M5I8	24.6807	13.1	1	1	2	7	0.548076	4	14.227	1.30665	6	37.1422	3.17382	6	3.36469	6	39.0598	2.15484	6	19.1845	168	18.6894	4.64014
	Confidence Level	Sequence	PSM Ambiguity	# Proteins	# Protein Groups	Protein Group Accessions	Modifications	Activation Type	ΔScore	ΔCn	Rank	Search Engine Rank	QuanResultID	Quan Info	Quan Usage	AT2	AT3	AT4	AT5	AT8	ROW1	ROW1-2	ROW2	q-Value	PEP	XCorr	# Missed Cleavages	Isolation Interference [%]	Ion Inject Time [ms]	Charge	m/z [Da]	MH+ [Da]	ΔM [ppm]	RT [min]	First Scan	Last Scan	MS Order	Ions Matched	Spectrum File
	High	eIENGMIWEVEGk	Unambiguous	1	1	Q9M5I8	N-Term(TMT6plex); K13(TMT6plex)	CID	1	0	1	1	114781	Unique	Used	4167.05	6549.75		14513.5	17080.8	16347	3720.28	10198.7	0	0.0003252	5.55505	0	6.75047	17	2	996.531	1992.06	1.95681	116.641	62733	62733	MS2	0/0	250516_Fraction_1.raw
	High	eIENGmIWEVEGk	Unambiguous	1	1	Q9M5I8	N-Term(TMT6plex); M6(Oxidation); K13(TMT6plex)	CID	1	0	1	1	110830	Unique	Used	1730.41	3052.65		4488.62	12056	11009.1	1658.51	10846.2	0	0.00253	3.62805	0	25.808	11	2	1004.53	2008.05	2.28508	102.103	54410	54410	MS2	0/0	250516_Fraction_1.raw
	High	eIENGMIWEVEGk	Unambiguous	1	1	Q9M5I8	N-Term(TMT6plex); K13(TMT6plex)	CID	1	0	1	1	114555	Unique	Used	2183.82	2448.17	3267.49	3265.85	4833.62	3762.11	5124.92	3847.09	0	0.002934	3.42704	0	0	8	2	996.532	1992.06	2.69215	115.834	62274	62274	MS2	0/0	250516_Fraction_1.raw
	High	eIENGMIWEVEGk	Unambiguous	1	1	Q9M5I8	N-Term(TMT6plex); K13(TMT6plex)	CID	1	0	1	1	114741	Unique	Used	19364.4	17117.2	10150.7	63401.4	53787.8	48282.7	14596.1	36672.5	0	0.01286	3.37689	0	0	28	3	664.69	1992.06	1.9807	116.504	62660	62660	MS2	0/0	250516_Fraction_1.raw
	High	eIENGmIWEVEGk	Unambiguous	1	1	Q9M5I8	N-Term(TMT6plex); M6(Oxidation); K13(TMT6plex)	CID	1	0	1	1	110829	Unique	Used	12055.9	18360.8	6908.64	46245.7	43720.5	49974.6	8845.36	29469.9	0	0.02095	3.32748	0	44.6354	11	3	670.02	2008.05	-0.548378	102.104	54412	54412	MS2	0/0	250516_Fraction_1.raw
	High	eIENGMIWEVEGk	Unambiguous	1	1	Q9M5I8	N-Term(TMT6plex); K13(TMT6plex)	CID	1	0	1	1	114816	Unique	Used	20540.4	18210.7	9724.55	63692	54005	59277.4	23505.5	39017.6	0	0.04405	3.08582	0	0	6	3	664.69	1992.05	1.4292	116.786	62818	62818	MS2	0/0	250516_Fraction_1.raw
	High	vVDIVDTFR	Unambiguous	5	3	P31265;Q5J907;Q9M5I8	N-Term(TMT6plex)	CID	1	0	1	1	138783	Not Unique	Not Used	25891	10997	6537.82	43644.6	36510.5	31971.1	7803.42	29735	0	0.04804	2.28034	0	19.4836	11	2	646.874	1292.74	0.121684	134.506	44029	44029	MS2	0/0	250516_Fraction_2.raw
P42730	P42730	24.3918	7.35	2	5	5	6	0.495045	2	3.45049	0.586453	4	22.8917	0.656225	2	2.08606	3	22.8545	6.7565	1		911	101.232	6.12549
	Confidence Level	Sequence	PSM Ambiguity	# Proteins	# Protein Groups	Protein Group Accessions	Modifications	Activation Type	ΔScore	ΔCn	Rank	Search Engine Rank	QuanResultID	Quan Info	Quan Usage	AT2	AT3	AT4	AT5	AT8	ROW1	ROW1-2	ROW2	q-Value	PEP	XCorr	# Missed Cleavages	Isolation Interference [%]	Ion Inject Time [ms]	Charge	m/z [Da]	MH+ [Da]	ΔM [ppm]	RT [min]	First Scan	Last Scan	MS Order	Ions Matched	Spectrum File
	High	aLAEQLFDDENLLVR	Unambiguous	2	1	P42730	N-Term(TMT6plex)	CID	1	0	1	1	118538	Unique	Used	8168.96	5184.89		168667	5996.97	6171.85			0	0.000132	5.29887	0	8.08562	5	2	988.04	1975.07	1.36403	130.758	70655	70655	MS2	0/0	250516_Fraction_1.raw
	High	aIDLVDEAcANVR	Unambiguous	2	1	P42730	N-Term(TMT6plex); C9(Carbamidomethyl)	CID	1	0	1	1	110117	Unique	Used	4667.06			12437.4					0	0.007037	4.36027	0	14.8849	4	3	558.961	1674.87	0.839942	99.4986	52896	52896	MS2	0/0	250516_Fraction_1.raw
	High	aLAEQLFDDENLLVR	Unambiguous	2	1	P42730	N-Term(TMT6plex)	CID	1	0	1	1	118540	Unique	Used	12188	5702.95	5894.82	294746					0	5.873e-05	4.03314	0	3.51863	4	3	659.029	1975.07	1.0173	130.757	70653	70653	MS2	0/0	250516_Fraction_1.raw
	High	iDMSEYMEQHSVSR	Unambiguous	1	1	P42730	N-Term(TMT6plex)	CID	1	0	1	1	106858	Unique	Used	5233.98	9375.83		170220		12713.2			0	0.0006762	3.87196	0	7.67196	2	3	647.64	1940.91	0.356114	87.625	46017	46017	MS2	0/0	250516_Fraction_1.raw
	High	vESASGDTNFQALk	Unambiguous	2	1	P42730	N-Term(TMT6plex); K14(TMT6plex)	CID	1	0	1	1	107049	Unique	Used	5393.93	2922.8	2733.09	25101.2	3164.06	11252	1159.27	36444.1	0	0.002363	3.63433	0	37.6269	16	2	963.025	1925.04	2.87339	88.3391	46434	46434	MS2	0/0	250516_Fraction_1.raw
	High	cIGATTLEEYR	Unambiguous	2	1	P42730	N-Term(TMT6plex); C1(Carbamidomethyl)	CID	1	0	1	1	105873	No Quan Values	Not Used				35055.2					0	0.01013	3.19323	0	7.16531	6	2	771.396	1541.78	1.01069	84.0702	43955	43955	MS2	0/0	250516_Fraction_1.raw
Q2QYW2	Q2QYW2	23.6153	3.04	2	2	5	7	0.476956	1		0.943989	2	56.6049	1.21852	2	3.65939	3	278.386	1.85775	2	143.711	1708	193.225	5.38916
	Confidence Level	Sequence	PSM Ambiguity	# Proteins	# Protein Groups	Protein Group Accessions	Modifications	Activation Type	ΔScore	ΔCn	Rank	Search Engine Rank	QuanResultID	Quan Info	Quan Usage	AT2	AT3	AT4	AT5	AT8	ROW1	ROW1-2	ROW2	q-Value	PEP	XCorr	# Missed Cleavages	Isolation Interference [%]	Ion Inject Time [ms]	Charge	m/z [Da]	MH+ [Da]	ΔM [ppm]	RT [min]	First Scan	Last Scan	MS Order	Ions Matched	Spectrum File
	High	gQcDDELINVTNk	Unambiguous	2	1	Q2QYW2	N-Term(TMT6plex); C3(Carbamidomethyl); K13(TMT6plex)	CID	1	0	1	1	106760	Unique	Used	4888.54	3233.81		141924	8079.65	6624.81		4447.76	0	0.001119	4.3737	0	31.982	11	2	982.511	1964.01	-0.839849	87.2994	45827	45827	MS2	0/0	250516_Fraction_1.raw
	High	eAAELAAESPQGLLR	Unambiguous	4	3	Q2QYW2;Q0WNJ6;Q0WLB5	N-Term(TMT6plex)	CID	1	0	1	1	109000	Not Unique	Not Used	2390.37			97098	5683.95	9644.96			0	0.007197	3.95207	0	11.3595	6	3	595.33	1783.97	-0.15953	95.4449	50549	50549	MS2	0/0	250516_Fraction_1.raw
	High	eAAELAAESPQGLLR	Unambiguous	4	3	Q2QYW2;Q0WNJ6;Q0WLB5	N-Term(TMT6plex)	CID	1	0	1	1	109012	Not Unique	Not Used	4296.33		2353.17	196602	4954.52	12047.8			0	0.008491	3.69315	0	10.6196	4	2	892.493	1783.98	1.66129	95.4646	50559	50559	MS2	0/0	250516_Fraction_1.raw
	High	eVcFAcVDAEEFR	Unambiguous	4	3	Q0WNJ6;Q0WLB5;Q2QYW2	N-Term(TMT6plex); C3(Carbamidomethyl); C6(Carbamidomethyl)	CID	1	0	1	1	111495	No Quan Values	Not Used				41327.3					0	0.003438	3.47408	0	13.0842	3	3	620.955	1860.85	2.38795	104.541	55820	55820	MS2	0/0	250516_Fraction_1.raw
	High	gQcDDELINVTNk	Unambiguous	2	1	Q2QYW2	N-Term(TMT6plex); C3(Carbamidomethyl); K13(TMT6plex)	CID	1	0	1	1	106768	Unique	Used	20415	27501	9737.07	709234		74706.4	10522.2	77439.1	0	0.01874	3.18257	0	28.2359	3	3	655.344	1964.02	0.551757	87.3231	45842	45842	MS2	0/0	250516_Fraction_1.raw
	High	sPEQVSAAVk	Unambiguous	4	3	Q0WNJ6;Q0WLB5;Q2QYW2	N-Term(TMT6plex); K10(TMT6plex)	CID	1	0	1	1	100167	Not Unique	Not Used	12457.5	10812.3	8438.69	93263.9	13147.1	10988		9411.88	0.004596	0.1195	2.59121	0	36.5497	4	2	737.438	1473.87	0.468496	63.1069	31902	31902	MS2	0/0	250516_Fraction_1.raw
	Medium	rGQcDDELINVTNk	Unambiguous	2	1	Q2QYW2	N-Term(TMT6plex); C4(Carbamidomethyl); K14(TMT6plex)	CID	1	0	1	1	102754	Unique	Used	3682.26			47392.4	3308.02	38978.1	1841.67		0.01561	0.1784	2.34846	1	0	8	3	707.377	2120.12	-0.892314	72.7424	37382	37382	MS2	0/0	250516_Fraction_1.raw
P48690	P48690	23.4671	9.26	11	1	4	6	0.774083	2	0.37042	0.5402	2	49.7791	0.841981	2	0.904329	2	10.7611	0.796958	2	58.6741	475	52.6626	6.80029
	Confidence Level	Sequence	PSM Ambiguity	# Proteins	# Protein Groups	Protein Group Accessions	Modifications	Activation Type	ΔScore	ΔCn	Rank	Search Engine Rank	QuanResultID	Quan Info	Quan Usage	AT2	AT3	AT4	AT5	AT8	ROW1	ROW1-2	ROW2	q-Value	PEP	XCorr	# Missed Cleavages	Isolation Interference [%]	Ion Inject Time [ms]	Charge	m/z [Da]	MH+ [Da]	ΔM [ppm]	RT [min]	First Scan	Last Scan	MS Order	Ions Matched	Spectrum File
	High	gHYLNATAGTcEEMIk	Unambiguous	7	2	O98360;P48690	N-Term(TMT6plex); C11(Carbamidomethyl); K16(TMT6plex)	CID	1	0	1	2	104567	Redundant	Not Used	21347.5			288418		32986.4		41195.2	0	0.0002317	5.33023	0	13.9834	2	3	751.719	2253.14	1.17991	79.3184	41188	41188	MS2	0/0	250516_Fraction_1.raw
	High	gHYLNATAGTcEEmIk	Unambiguous	7	2	P48690;O98360	N-Term(TMT6plex); C11(Carbamidomethyl); M14(Oxidation); K16(TMT6plex)	CID	1	0	1	1	101514	Not Unique	Not Used	1833.19		3796.55	28356.9	4081.28	4289.89		3798.86	0	0.0001074	4.87909	0	7.40892	8	3	757.05	2269.14	0.238574	68.1497	34762	34762	MS2	0/0	250516_Fraction_1.raw
	High	dDENVNSQPFMR	Unambiguous	17	2	P48690;O98360	N-Term(TMT6plex)	CID	1	0	1	1	102092	Not Unique	Not Used	3023.14	3320.25	2628.09	82273.8	5692.69	5819.85	2224.52	4937.9	0	0.01215	3.78383	0	0	9	2	840.898	1680.79	1.80758	70.2814	35979	35979	MS2	0/0	250516_Fraction_1.raw
	High	aQAETGEIk	Unambiguous	7	1	P48690	N-Term(TMT6plex); K9(TMT6plex)	CID	1	0	1	1	94819	Unique	Used	16311	6415.21	12657.7	192561	17277	15857.7	2462.79	18760.5	0	0.03073	3.39168	0	8.27902	5	2	702.909	1404.81	0.744146	43.2314	20676	20676	MS2	0/0	250516_Fraction_1.raw
	High	aQAETGEIk	Unambiguous	7	1	P48690	N-Term(TMT6plex); K9(TMT6plex)	CID	1	0	1	1	94641	Unique	Used	251743	186783	194384	984992	168491	211764	119203	139016	0	0.05577	3.04007	0	50.3522	40	2	702.909	1404.81	0.744146	42.5349	20295	20295	MS2	0/0	250516_Fraction_1.raw
	High	gGLDFTkDDENVNSQPFMR	Unambiguous	17	2	P48690;O98360	N-Term(TMT6plex); K7(TMT6plex)	CID	1	0	1	1	109988	Not Unique	Not Used	17218.8	7998.15	11622.2	412542	11977.5	33254.9	9571.75	35438.5	0.004596	0.1077	3.04219	1	7.67848	4	3	876.777	2628.32	1.8677	99.0436	52636	52636	MS2	0/0	250516_Fraction_1.raw
O82797	O82797	23.423	13.26	5	3	3	6	0.418694	3	41.3566	0.559154	3	43.8544	1.28764	3	0.846084	3	13.4601	0.579208	3	11.517	264	29.2536	4.79248
	Confidence Level	Sequence	PSM Ambiguity	# Proteins	# Protein Groups	Protein Group Accessions	Modifications	Activation Type	ΔScore	ΔCn	Rank	Search Engine Rank	QuanResultID	Quan Info	Quan Usage	AT2	AT3	AT4	AT5	AT8	ROW1	ROW1-2	ROW2	q-Value	PEP	XCorr	# Missed Cleavages	Isolation Interference [%]	Ion Inject Time [ms]	Charge	m/z [Da]	MH+ [Da]	ΔM [ppm]	RT [min]	First Scan	Last Scan	MS Order	Ions Matched	Spectrum File
	High	aDDGSDTVTFmFESPTQDk	Unambiguous	4	1	O82797	N-Term(TMT6plex); M11(Oxidation); K19(TMT6plex)	CID	1	0	1	1	111383	No Quan Values	Not Used		2828.48							0	0.0002632	5.28043	0	9.77819	6	3	855.741	2565.21	0.392765	104.104	55565	55565	MS2	0/0	250516_Fraction_1.raw
	High	aDDGSDTVTFMFESPTQDk	Unambiguous	4	1	O82797	N-Term(TMT6plex); K19(TMT6plex)	CID	1	0	1	1	114613	Unique	Used	6522.46	3647.06	4591.87	4519.67	8147.95	5518.55	4674.91	3777.86	0	0.002861	5.14026	0	15.0225	7	3	850.409	2549.21	-0.354481	116.049	62397	62397	MS2	0/0	250516_Fraction_1.raw
	High	aDDGSDTVTFmFESPTQDk	Unambiguous	4	1	O82797	N-Term(TMT6plex); M11(Oxidation); K19(TMT6plex)	CID	1	0	1	1	111359	Unique	Used	9299.49	6899.95	2978.24	5092.48	14590.7	10008.3	2666.18	7833.72	0	0.00191	4.70784	0	0	5	3	855.742	2565.21	1.24933	104.046	55533	55533	MS2	0/0	250516_Fraction_1.raw
	High	aDDGSDTVTFMFESPTQDk	Unambiguous	4	1	O82797	N-Term(TMT6plex); K19(TMT6plex)	CID	1	0	1	1	114645	No Quan Values	Not Used		2397.92	1400.61		3694.21				0	0.0003215	3.78708	0	15.3705	17	2	1275.11	2549.21	0.895816	116.164	62465	62465	MS2	0/0	250516_Fraction_1.raw
	Medium	lVQGSLLk	Unambiguous	5	1	O82797	N-Term(TMT6plex); K8(TMT6plex)	CID	1	0	1	1	154488	No Quan Values	Not Used				5753.06	1902.1	1050.79		4804.83	0.01149	0.1487	2.16429	0	20.7144	32	2	658.44	1315.87	1.20612	133.98	38362	38362	MS2	0/0	250516_Fraction_3.raw
	Medium	sEGFEHYR	Unambiguous	5	1	O82797	N-Term(TMT6plex)	CID	1	0	1	1	90660	Unique	Used	14193.2	5744.54	5942.59	8579.59	18275.8	10970.9	4501.94	7608.32	0.03509	0.2984	2.34314	0	13.6246	7	2	627.31	1253.61	1.17676	27.3144	11904	11904	MS2	0/0	250516_Fraction_1.raw
Q9LTX9	Q9LTX9	23.4052	7.94	3	2	5	7	0.805586	1		2.59686	1		5.29013	1	3.92806	1		3.4391	1		718	76.9497	5.30029
	Confidence Level	Sequence	PSM Ambiguity	# Proteins	# Protein Groups	Protein Group Accessions	Modifications	Activation Type	ΔScore	ΔCn	Rank	Search Engine Rank	QuanResultID	Quan Info	Quan Usage	AT2	AT3	AT4	AT5	AT8	ROW1	ROW1-2	ROW2	q-Value	PEP	XCorr	# Missed Cleavages	Isolation Interference [%]	Ion Inject Time [ms]	Charge	m/z [Da]	MH+ [Da]	ΔM [ppm]	RT [min]	First Scan	Last Scan	MS Order	Ions Matched	Spectrum File
	High	nQADSVVYQTEk	Unambiguous	4	2	Q9LTX9;Q08080	N-Term(TMT6plex); K12(TMT6plex)	CID	1	0	1	1	100919	Not Unique	Not Used	5876.92	4518.94	4193.68	154842	8957.13	9683.48	1505.9	8111.77	0	0.0007234	4.56672	0	0	13	2	920.496	1839.98	-0.21436	65.9279	33499	33499	MS2	0/0	250516_Fraction_1.raw
	High	dIDEVILVGGSTR	Unambiguous	3	1	Q9LTX9	N-Term(TMT6plex)	CID	1	0	1	1	111502	No Quan Values	Not Used				10132.7		1491.84		3306.09	0	0.02702	4.11203	0	0	6	3	534.969	1602.89	1.00035	104.566	55833	55833	MS2	0/0	250516_Fraction_1.raw
	High	qFAAEEISAQVLR	Unambiguous	3	2	Q9LTX9;Q08080	N-Term(TMT6plex)	CID	1	0	1	1	111782	Not Unique	Not Used	5496.38	2407.49	6231.06	77202.8	6245.8	6287.8		4516.38	0	0.03798	3.19303	0	8.7031	4	2	845.972	1690.94	2.98436	105.577	56414	56414	MS2	0/0	250516_Fraction_1.raw
	High	qFAAEEISAQVLR	Unambiguous	3	2	Q9LTX9;Q08080	N-Term(TMT6plex)	CID	1	0	1	1	111806	Not Unique	Not Used	1356.6	4871.18	2505.45	68167	3464.34	6255.69		3188.82	0	0.01547	3.10521	0	14.535	9	3	564.317	1690.94	2.07402	105.682	56477	56477	MS2	0/0	250516_Fraction_1.raw
	High	dIDEVILVGGSTR	Unambiguous	3	1	Q9LTX9	N-Term(TMT6plex)	CID	1	0	1	1	111485	Unique	Used	2945.03	7647.83	2372.47	249578	15579.6	11568.2	4693.83	10128.2	0	0.03759	3.07549	0	36.8104	4	2	801.95	1602.89	1.96069	104.504	55797	55797	MS2	0/0	250516_Fraction_1.raw
	High	dEGIDLLk	Unambiguous	4	2	Q9LTX9;Q08080	N-Term(TMT6plex); K8(TMT6plex)	CID	1	0	1	1	109539	Not Unique	Not Used	70051.5	55061.1	37607.3	1425753		68090.2		63521.8	0.004596	0.1157	2.89093	0	25.0212	2	2	680.909	1360.81	0.919226	97.3783	51673	51673	MS2	0/0	250516_Fraction_1.raw
	High	fEELcSDLLDR	Unambiguous	4	1	Q9LTX9	N-Term(TMT6plex); C5(Carbamidomethyl)	CID	1	0	1	1	115099	No Quan Values	Not Used				30095.2					0.004596	0.1039	2.46181	0	13.8559	6	2	813.408	1625.81	2.89103	117.851	63417	63417	MS2	0/0	250516_Fraction_1.raw
Q307Y9	Q307Y9	23.3636	10.94	13	1	3	6	0.151151	2	7.54994	0.201948	1		2.15571	3	0.233873	2	20.4558	0.561871	3	191.111	393	43.1888	5.8208
	Confidence Level	Sequence	PSM Ambiguity	# Proteins	# Protein Groups	Protein Group Accessions	Modifications	Activation Type	ΔScore	ΔCn	Rank	Search Engine Rank	QuanResultID	Quan Info	Quan Usage	AT2	AT3	AT4	AT5	AT8	ROW1	ROW1-2	ROW2	q-Value	PEP	XCorr	# Missed Cleavages	Isolation Interference [%]	Ion Inject Time [ms]	Charge	m/z [Da]	MH+ [Da]	ΔM [ppm]	RT [min]	First Scan	Last Scan	MS Order	Ions Matched	Spectrum File
	High	lcDQISDAVLDAcLEQDPESk	Unambiguous	3	1	Q307Y9	N-Term(TMT6plex); C2(Carbamidomethyl); C13(Carbamidomethyl); K21(TMT6plex)	CID	1	0	1	1	117132	Unique	Used	48081.7		6907.27	128778	90359	9809.61	6622.85	11639	0	9.858e-05	5.94521	0	17.0615	14	3	955.473	2864.4	-0.744165	125.503	67693	67693	MS2	0/0	250516_Fraction_1.raw
	High	lcDQISDAVLDAcLEQDPESk	Selected	3	1	Q307Y9	N-Term(TMT6plex); C2(Carbamidomethyl); C13(Carbamidomethyl); K21(TMT6plex)	CID		0.028	2	2	117262	Unique	Used	31378	6336.74	4990.24	194899	67642.1	8412.27	4774.71	17630.4	0	6.223e-05	5.19804	0	4.41141	4	3	955.474	2864.41	0.34255	125.974	67956	67956	MS2	0/0	250516_Fraction_1.raw
	High	lcDQISDAVLDAcLEQDPESk	Unambiguous	3	1	Q307Y9	N-Term(TMT6plex); C2(Carbamidomethyl); C13(Carbamidomethyl); K21(TMT6plex)	CID	1	0	1	1	117177	Unique	Used	3684.81			19790.1	9879.67			4778.09	0	0.001654	4.0558	0	29.2695	10	4	716.858	2864.41	1.19018	125.677	67790	67790	MS2	0/0	250516_Fraction_1.raw
	High	dDPDFTWEVVkPLk	Unambiguous	5	2	Q307Y9;A7Q0V4	N-Term(TMT6plex); K11(TMT6plex); K14(TMT6plex)	CID	1	0	1	1	115937	Not Unique	Not Used	3005.55			33126.9	6515.44				0.004596	0.1253	2.77083	0	41.9711	7	3	792.787	2376.35	1.74434	120.978	65175	65175	MS2	0/0	250516_Fraction_1.raw
	Medium	vAcETcTk	Unambiguous	18	4	Q307Y9;Q96552;P43282;A7Q0V4	N-Term(TMT6plex); C3(Carbamidomethyl); C6(Carbamidomethyl); K8(TMT6plex)	CID	1	0	1	1	92432	Not Unique	Not Used	24426.5	3576.26	5527.13	113705	42282.1	9696.95	7396.06	15423.7	0.01149	0.1457	2.72498	0	0	7	2	713.876	1426.75	1.09299	34.2435	15653	15653	MS2	0/0	250516_Fraction_1.raw
	Medium	vAcETcTk	Unambiguous	18	4	Q307Y9;Q96552;P43282;A7Q0V4	N-Term(TMT6plex); C3(Carbamidomethyl); C6(Carbamidomethyl); K8(TMT6plex)	CID	1	0	1	1	92230	Not Unique	Not Used	13968.5	2504.03		55694.2	23884.4	6340.72	2875.77	4926.12	0.01561	0.1724	2.6687	0	39.2155	14	2	713.876	1426.75	1.26411	33.5262	15251	15251	MS2	0/0	250516_Fraction_1.raw
P25861	P25861	23.3217	13.65	7	3	4	9	0.84218	7	8.87146	0.874914	7	24.553	0.782921	7	0.974499	7	26.6895	1.69676	7	56.0438	337	36.6621	8.27979
	Confidence Level	Sequence	PSM Ambiguity	# Proteins	# Protein Groups	Protein Group Accessions	Modifications	Activation Type	ΔScore	ΔCn	Rank	Search Engine Rank	QuanResultID	Quan Info	Quan Usage	AT2	AT3	AT4	AT5	AT8	ROW1	ROW1-2	ROW2	q-Value	PEP	XCorr	# Missed Cleavages	Isolation Interference [%]	Ion Inject Time [ms]	Charge	m/z [Da]	MH+ [Da]	ΔM [ppm]	RT [min]	First Scan	Last Scan	MS Order	Ions Matched	Spectrum File
	High	aASFNIIPSSTGAAk	Unambiguous	6	2	Q9FX54;P25861	N-Term(TMT6plex); K15(TMT6plex)	CID	1	0	1	1	138377	Not Unique	Not Used	4527.65	3650.36	4070.68	30894.2	5054.76	6188.79	7015.92	7560.76	0	0.003687	4.16926	0	0	21	2	947.047	1893.09	1.41175	132.961	43186	43186	MS2	0/0	250516_Fraction_2.raw
	High	dAPMFVVGVNEk	Unambiguous	3	1	P25861	N-Term(TMT6plex); K12(TMT6plex)	CID	1	0	1	1	111095	Unique	Used	24600	22365.1	20717.6	343742	29972.5	42052	21190.6	69464.2	0	0.02102	3.86786	0	13.7694	3	3	588.665	1763.98	1.36271	103.074	54973	54973	MS2	0/0	250516_Fraction_1.raw
	High	aAIkEESEGk	Unambiguous	5	1	P25861	N-Term(TMT6plex); K4(TMT6plex); K10(TMT6plex)	CID	1	0	1	1	94949	Unique	Used	25814.1	13001.6	20570.7	168826	24502.7	30895.2	5948.24	52246.1	0	0.03526	3.4851	1	23.5906	4	2	875.023	1749.04	1.25233	43.6914	20934	20934	MS2	0/0	250516_Fraction_1.raw
	High	aAIkEESEGk	Unambiguous	5	1	P25861	N-Term(TMT6plex); K4(TMT6plex); K10(TMT6plex)	CID	1	0	1	1	94936	Unique	Used	335932	293912	300326	1.67208e+06	210268	300901	59939.9	382421	0	0.0504	3.19766	1	32.3219	1	3	583.684	1749.04	0.442027	43.6711	20924	20924	MS2	0/0	250516_Fraction_1.raw
	High	dAPmFVVGVNEk	Unambiguous	3	1	P25861	N-Term(TMT6plex); M4(Oxidation); K12(TMT6plex)	CID	1	0	1	1	108109	Unique	Used	35260.4	37947.6	9309.31	55859.9	27606.1	17209.1	11729	28334.6	0.004154	0.1009	2.7697	0	0	7	2	890.489	1779.97	-0.757236	92.1777	48666	48666	MS2	0/0	250516_Fraction_1.raw
	High	dAPmFVVGVNEk	Unambiguous	3	1	P25861	N-Term(TMT6plex); M4(Oxidation); K12(TMT6plex)	CID	1	0	1	1	108295	No Quan Values	Not Used				9284.47	1739.32	10884.6		4910.22	0.004596	0.1128	2.98724	0	11.3914	5	2	890.49	1779.97	0.888682	92.8751	49064	49064	MS2	0/0	250516_Fraction_1.raw
	Medium	aAIkEESEGk	Unambiguous	5	1	P25861	N-Term(TMT6plex); K4(TMT6plex); K10(TMT6plex)	CID	1	0	1	1	95139	Unique	Used	30486.1	22199.2	28077.9	197756	18995.5	35458.7		44629.9	0.01149	0.1465	2.84486	1	15.2509	2	3	583.684	1749.04	0.546716	44.3843	21333	21333	MS2	0/0	250516_Fraction_1.raw
	Medium	aAIkEESEGk	Unambiguous	5	1	P25861	N-Term(TMT6plex); K4(TMT6plex); K10(TMT6plex)	CID	1	0	1	1	95002	Unique	Used	63450.8	51693.2	52303.8	337025	45344.1	61832.8	25684.9	107661	0.01149	0.1479	1.73625	1	9.81273	4	4	438.015	1749.04	0.0504785	43.8845	21046	21046	MS2	0/0	250516_Fraction_1.raw
	Medium	kVIISAPSk	Unambiguous	4	1	P25861	N-Term(TMT6plex); K1(TMT6plex); K9(TMT6plex)	CID	1	0	1	1	169322	Unique	Used	3367.97	3469.01	3855.42	35893.2	6535.06	3267.49	3539.37	8129.82	0.01773	0.2043	1.68681	1	50.5069	26	3	544.034	1630.09	0.663533	132.7	37549	37549	MS2	0/0	250516_Fraction_4.raw
P41797	P41797	22.704	8.38	4	1	4	7															656	70.281	5.17334
	Confidence Level	Sequence	PSM Ambiguity	# Proteins	# Protein Groups	Protein Group Accessions	Modifications	Activation Type	ΔScore	ΔCn	Rank	Search Engine Rank	QuanResultID	Quan Info	Quan Usage	AT2	AT3	AT4	AT5	AT8	ROW1	ROW1-2	ROW2	q-Value	PEP	XCorr	# Missed Cleavages	Isolation Interference [%]	Ion Inject Time [ms]	Charge	m/z [Da]	MH+ [Da]	ΔM [ppm]	RT [min]	First Scan	Last Scan	MS Order	Ions Matched	Spectrum File
	High	dAVVTVPAYFNDSQR	Unambiguous	2	1	P41797	N-Term(TMT6plex)	CID	1	0	1	1	110587	No Quan Values	Not Used				71972.3	5159.67	15863.5		5274.97	0	0.07698	4.25846	0	39.689	4	2	955.997	1910.99	3.05638	101.229	53900	53900	MS2	0/0	250516_Fraction_1.raw
	High	dAVVTVPAYFNDSQR	Unambiguous	2	1	P41797	N-Term(TMT6plex)	CID	1	0	1	1	111124	No Quan Values	Not Used		2073.87		40261.6		2105.99		5215.13	0	0.04611	4.0701	0	30.7596	5	2	955.995	1910.98	0.437378	103.178	55034	55034	MS2	0/0	250516_Fraction_1.raw
	High	vEIIANDQGNR	Unambiguous	19	5	O65719;P27322;Q9LHA8;P41797;Q01877	N-Term(TMT6plex)	CID	1	0	1	1	100511	Not Unique	Not Used	70380.6	50830.9	43608.9	1.19911e+06		96304.5	14857.8	72308.5	0	0.008536	3.11997	0	4.18517	2	2	729.399	1457.79	0.439209	64.3896	32625	32625	MS2	0/0	250516_Fraction_1.raw
	High	aTAGDTHLGGEDFDNR	Unambiguous	17	6	O65719;P27322;Q9LHA8;P41797;P26413;Q01877	N-Term(TMT6plex)	CID	1	0	1	1	97371	Not Unique	Not Used	4289.39	7885.03	7864.71	97265.2	3623.69	9541.2		8472.43	0	0.009701	3.02582	0	35.1621	6	3	635.636	1904.89	0.334907	52.7988	26054	26054	MS2	0/0	250516_Fraction_1.raw
	High	tTPSFVAFTDTER	Unambiguous	7	2	P41797;P40918	N-Term(TMT6plex)	CID	1	0	1	1	109691	No Quan Values	Not Used			1902.01	10684.3		5604.41		7807.36	0	0.06834	2.9071	0	25.2242	5	2	850.94	1700.87	2.42075	97.9445	52001	52001	MS2	0/0	250516_Fraction_1.raw
	High	vEIIANDQGNR	Unambiguous	19	5	O65719;P27322;Q9LHA8;P41797;Q01877	N-Term(TMT6plex)	CID	1	0	1	1	100310	Not Unique	Not Used	8428.82	5704.66	4534.49	145186	6685.88	9375.86		10389.1	0	0.01952	2.64816	0	36.6276	6	2	729.401	1457.79	2.11393	63.6637	32213	32213	MS2	0/0	250516_Fraction_1.raw
	High	vEIIANDQGNR	Unambiguous	19	5	O65719;P27322;Q9LHA8;P41797;Q01877	N-Term(TMT6plex)	CID	1	0	1	1	165852	No Quan Values	Not Used				1201.63					0.002638	0.08528	2.67435	0	0	120	2	729.399	1457.79	-0.146946	86.9343	25949	25949	MS2	0/0	250516_Fraction_4.raw
P00830	P00830	22.5859	8.02	2	2	3	7				0.128093	1		0.558613	1	0.443848	1		0.266605	1		511	54.7599	5.70654
	Confidence Level	Sequence	PSM Ambiguity	# Proteins	# Protein Groups	Protein Group Accessions	Modifications	Activation Type	ΔScore	ΔCn	Rank	Search Engine Rank	QuanResultID	Quan Info	Quan Usage	AT2	AT3	AT4	AT5	AT8	ROW1	ROW1-2	ROW2	q-Value	PEP	XCorr	# Missed Cleavages	Isolation Interference [%]	Ion Inject Time [ms]	Charge	m/z [Da]	MH+ [Da]	ΔM [ppm]	RT [min]	First Scan	Last Scan	MS Order	Ions Matched	Spectrum File
	High	iINVIGEPIDER	Unambiguous	1	1	P00830	N-Term(TMT6plex)	CID	1	0	1	1	112552	No Quan Values	Not Used		23463.1		555420		34145.4			0	0.03088	3.87271	0	17.8532	2	2	798.962	1596.92	0.934737	108.388	58028	58028	MS2	0/0	250516_Fraction_1.raw
	High	gISELGIYPAVDPLDSk	Unambiguous	2	1	P00830	N-Term(TMT6plex); K17(TMT6plex)	CID	1	0	1	1	117995	No Quan Values	Not Used				20157.5				3752.24	0	0.06392	3.69081	0	10.013	10	2	1116.63	2232.26	1.03897	128.771	69523	69523	MS2	0/0	250516_Fraction_1.raw
	High	tIAMDGTEGLVR	Unambiguous	6	2	Q01859;P00830	N-Term(TMT6plex)	CID	1	0	1	1	106910	Not Unique	Not Used	82353.7	50997.4	81377.9	2927583	62624.1	100192		83669.2	0	0.008885	3.59134	0	14.4927	0	2	746.406	1491.81	0.871481	87.8146	46128	46128	MS2	0/0	250516_Fraction_1.raw
	High	iINVIGEPIDER	Unambiguous	1	1	P00830	N-Term(TMT6plex)	CID	1	0	1	1	112361	Unique	Used	11334.1	1451.81		23775.1	6331.37	5030.61		3021.72	0	0.05741	3.33517	0	0	7	3	532.978	1596.92	1.57607	107.711	57640	57640	MS2	0/0	250516_Fraction_1.raw
	High	iINVIGEPIDER	Unambiguous	1	1	P00830	N-Term(TMT6plex)	CID	1	0	1	1	112553	No Quan Values	Not Used		3716.47	1007.27	96140.1	2138.58	3726.36		2456.75	0	0.02259	3.25926	0	12.8148	7	3	532.977	1596.92	1.00276	108.427	58051	58051	MS2	0/0	250516_Fraction_1.raw
	Medium	iINVIGEPIDER	Unambiguous	1	1	P00830	N-Term(TMT6plex)	CID	1	0	1	1	112355	No Quan Values	Not Used		23536.2	12582.2	776481		68213	28004.8	84698.6	0.01201	0.1578	2.64263	0	62.2002	1	2	798.962	1596.92	1.08762	107.671	57616	57616	MS2	0/0	250516_Fraction_1.raw
	Medium	tIAmDGTEGLVR	Unambiguous	6	2	Q01859;P00830	N-Term(TMT6plex); M4(Oxidation)	CID	1	0	1	1	102452	No Quan Values	Not Used		4907.76		105266		5877.74		5299.96	0.04678	0.3251	2.19397	0	5.32415	3	2	754.404	1507.8	0.996331	71.5892	36723	36723	MS2	0/0	250516_Fraction_1.raw
Q9FM19	Q9FM19	22.3807	17.83	3	5	5	7	1.56587	4	16.1687	0.883118	4	40.3143	1.01249	3	1.24669	5	69.3546	1.43958	5	3.75253	286	31.4111	5.42725
	Confidence Level	Sequence	PSM Ambiguity	# Proteins	# Protein Groups	Protein Group Accessions	Modifications	Activation Type	ΔScore	ΔCn	Rank	Search Engine Rank	QuanResultID	Quan Info	Quan Usage	AT2	AT3	AT4	AT5	AT8	ROW1	ROW1-2	ROW2	q-Value	PEP	XCorr	# Missed Cleavages	Isolation Interference [%]	Ion Inject Time [ms]	Charge	m/z [Da]	MH+ [Da]	ΔM [ppm]	RT [min]	First Scan	Last Scan	MS Order	Ions Matched	Spectrum File
	High	dVMDmVLVTQYFDTmk	Unambiguous	1	1	Q9FM19	N-Term(TMT6plex); M5(Oxidation); M15(Oxidation); K16(TMT6plex)	CID	1	0	1	1	118276	No Quan Values	Not Used		4532.13	3092.25	7239.25	3439.91	2876.62		6945.07	0	0.0004668	4.7492	0	8.79723	9	3	809.408	2426.21	1.95372	129.801	70114	70114	MS2	0/0	250516_Fraction_1.raw
	High	rAEGEAESk	Unambiguous	3	1	Q9FM19	N-Term(TMT6plex); K9(TMT6plex)	CID	1	0	1	1	87099	Unique	Used	149042	173976	249965	1.84563e+06	150903	383043	100986	425508	0	0.02959	3.48749	1	8.88038	1	3	478.937	1434.8	-0.0303732	13.5289	4404	4404	MS2	0/0	250516_Fraction_1.raw
	High	aMNEINAAAR	Unambiguous	2	1	Q9FM19	N-Term(TMT6plex)	CID	1	0	1	1	96589	Unique	Used	134135	80588	96107.5	464486	179685	87435.1	41153.8	188274	0	0.03235	3.41289	0	32.7953	1	2	645.346	1289.68	0.847138	49.852	24387	24387	MS2	0/0	250516_Fraction_1.raw
	High	rAEGEAESk	Unambiguous	3	1	Q9FM19	N-Term(TMT6plex); K9(TMT6plex)	CID	1	0	1	1	87079	Unique	Used	19628.6	13574.4	28696.5	135432		31001.9	4346.59	28257	0	0.05065	2.86875	1	10.5217	15	2	717.903	1434.8	1.95707	13.4906	4384	4384	MS2	0/0	250516_Fraction_1.raw
	High	amNEINAAAR	Unambiguous	2	1	Q9FM19	N-Term(TMT6plex); M2(Oxidation)	CID	1	0	1	1	95514	Unique	Used	7455			70036.4		9294.07		9323.44	0	0.03961	2.77266	0	8.68868	4	2	653.344	1305.68	1.1786	45.7694	22122	22122	MS2	0/0	250516_Fraction_1.raw
	High	aVEEELEk	Unambiguous	1	1	Q9FM19	N-Term(TMT6plex); K8(TMT6plex)	CID	1	0	1	1	102725	No Quan Values	Not Used				58000.7	6375.65				0.004596	0.1169	2.90114	0	53.9833	2	2	702.903	1404.8	0.483133	72.6091	37303	37303	MS2	0/0	250516_Fraction_1.raw
	Medium	qAIVDGLR	Unambiguous	3	1	Q9FM19	N-Term(TMT6plex)	CID	1	0	1	1	97682	Unique	Used	96918.9	109298	175980	144727	75803.3	79176.5	14882.7	142202	0.02363	0.2362	2.18857	0	14.4821	4	2	550.835	1100.66	0.508999	53.9079	26686	26686	MS2	0/0	250516_Fraction_1.raw
P29511	P29511	22.3563	9.56	17	2	3	6				0.45327	2	28.9046	1.28359	3	0.886655	2	110.517	0.895302	2	80.8424	450	49.5063	5.05908
	Confidence Level	Sequence	PSM Ambiguity	# Proteins	# Protein Groups	Protein Group Accessions	Modifications	Activation Type	ΔScore	ΔCn	Rank	Search Engine Rank	QuanResultID	Quan Info	Quan Usage	AT2	AT3	AT4	AT5	AT8	ROW1	ROW1-2	ROW2	q-Value	PEP	XCorr	# Missed Cleavages	Isolation Interference [%]	Ion Inject Time [ms]	Charge	m/z [Da]	MH+ [Da]	ΔM [ppm]	RT [min]	First Scan	Last Scan	MS Order	Ions Matched	Spectrum File
	High	aVFVDLEPTVIDEVR	Unambiguous	12	1	P29511	N-Term(TMT6plex)	CID	1	0	1	1	118114	Unique	Used	19749.5	7394.97		288103	20071.9	9585.46		10959.5	0	7.747e-05	4.6789	0	24.5872	6	2	966.04	1931.07	1.69118	129.173	69752	69752	MS2	0/0	250516_Fraction_1.raw
	High	tVGGGDDAFNTFFSETGAGk	Unambiguous	9	1	P29511	N-Term(TMT6plex); K20(TMT6plex)	CID	1	0	1	1	116517	Unique	Used	7411.84	4066.86		167414	14909.2	12005.4		10706.1	0	0.001162	4.37731	0	24.0457	7	3	812.742	2436.21	1.61323	123.185	66407	66407	MS2	0/0	250516_Fraction_1.raw
	High	tVGGGDDAFNTFFSETGAGk	Unambiguous	9	1	P29511	N-Term(TMT6plex); K20(TMT6plex)	CID	1	0	1	1	116728	No Quan Values	Not Used				36803.8	1893.57	3276.07		3454.76	0	0.02313	4.13898	0	37.9445	15	3	812.741	2436.21	0.485828	123.964	66837	66837	MS2	0/0	250516_Fraction_1.raw
	High	tVGGGDDAFNTFFSETGAGk	Unambiguous	9	1	P29511	N-Term(TMT6plex); K20(TMT6plex)	CID	1	0	1	1	116541	Unique	Used	2139.68			24088.9	2746.48				0	0.004098	3.75824	0	75.5362	13	2	1218.61	2436.2	-1.56303	123.258	66449	66449	MS2	0/0	250516_Fraction_1.raw
	High	eDLAALEk	Unambiguous	23	2	P29511;O22349	N-Term(TMT6plex); K8(TMT6plex)	CID	1	0	1	1	106397	Not Unique	Not Used	114612	109761	70278.3	2.2375e+06	199787	149739	26395.8	108236	0.004596	0.1156	2.91021	0	21.7951	1	2	673.901	1346.79	1.21927	85.9463	45043	45043	MS2	0/0	250516_Fraction_1.raw
	Medium	eDLAALEk	Unambiguous	23	2	P29511;O22349	N-Term(TMT6plex); K8(TMT6plex)	CID	1	0	1	1	106409	Not Unique	Not Used	32240.5	25594	18948.1	624473		48910.6	9779.86	27665.6	0.01561	0.1827	2.49268	0	51.4967	5	3	449.603	1346.79	0.438864	86.0198	45089	45089	MS2	0/0	250516_Fraction_1.raw
Q0WNJ6	Q0WNJ6	22.038	3.99	1	1	6	8	0.669728	1		1.38535	1		1.10851	1	1.35216	1		1.03821	1		1705	193.122	5.40186
	Confidence Level	Sequence	PSM Ambiguity	# Proteins	# Protein Groups	Protein Group Accessions	Modifications	Activation Type	ΔScore	ΔCn	Rank	Search Engine Rank	QuanResultID	Quan Info	Quan Usage	AT2	AT3	AT4	AT5	AT8	ROW1	ROW1-2	ROW2	q-Value	PEP	XCorr	# Missed Cleavages	Isolation Interference [%]	Ion Inject Time [ms]	Charge	m/z [Da]	MH+ [Da]	ΔM [ppm]	RT [min]	First Scan	Last Scan	MS Order	Ions Matched	Spectrum File
	High	eAAELAAESPQGILR	Unambiguous	4	3	Q2QYW2;Q0WNJ6;Q0WLB5	N-Term(TMT6plex)	CID	1	0	1	2	109000	Redundant	Not Used	2390.37			97098	5683.95	9644.96			0	0.007197	3.95207	0	11.3595	6	3	595.33	1783.97	-0.15953	95.4449	50549	50549	MS2	0/0	250516_Fraction_1.raw
	High	lYDEALYEAAk	Unambiguous	2	2	Q0WNJ6;Q0WLB5	N-Term(TMT6plex); K11(TMT6plex)	CID	1	0	1	1	111693	Not Unique	Not Used	9828.12	19724.3	19428.2	159897	9770.34	20794.4	3566.23	15607	0	0.004963	3.77155	0	20.1245	6	2	872.483	1743.96	1.32504	105.249	56227	56227	MS2	0/0	250516_Fraction_1.raw
	High	eAAELAAESPQGILR	Unambiguous	4	3	Q2QYW2;Q0WNJ6;Q0WLB5	N-Term(TMT6plex)	CID	1	0	1	2	109012	Redundant	Not Used	4296.33		2353.17	196602	4954.52	12047.8			0	0.008491	3.69315	0	10.6196	4	2	892.493	1783.98	1.66129	95.4646	50559	50559	MS2	0/0	250516_Fraction_1.raw
	High	eVcFAcVDAEEFR	Unambiguous	4	3	Q0WNJ6;Q0WLB5;Q2QYW2	N-Term(TMT6plex); C3(Carbamidomethyl); C6(Carbamidomethyl)	CID	1	0	1	1	111495	No Quan Values	Not Used				41327.3					0	0.003438	3.47408	0	13.0842	3	3	620.955	1860.85	2.38795	104.541	55820	55820	MS2	0/0	250516_Fraction_1.raw
	High	vDSELIYAYAk	Unambiguous	2	2	Q0WNJ6;Q0WLB5	N-Term(TMT6plex); K11(TMT6plex)	CID	1	0	1	1	113264	Not Unique	Not Used	7037.14			59303.3	17380.1	37234.2	6527.05	67290.3	0	0.05943	2.13125	0	42.255	4	2	865.493	1729.98	0.925066	111.07	59553	59553	MS2	0/0	250516_Fraction_1.raw
	High	sPEQVSAAVk	Unambiguous	4	3	Q0WNJ6;Q0WLB5;Q2QYW2	N-Term(TMT6plex); K10(TMT6plex)	CID	1	0	1	1	100167	Not Unique	Not Used	12457.5	10812.3	8438.69	93263.9	13147.1	10988		9411.88	0.004596	0.1195	2.59121	0	36.5497	4	2	737.438	1473.87	0.468496	63.1069	31902	31902	MS2	0/0	250516_Fraction_1.raw
	High	lYDEALYEAAk	Unambiguous	2	2	Q0WNJ6;Q0WLB5	N-Term(TMT6plex); K11(TMT6plex)	CID	1	0	1	1	111683	No Quan Values	Not Used		8273.62		150882		11556.7			0.004596	0.1239	1.79192	0	47.0757	4	3	581.991	1743.96	1.63231	105.227	56216	56216	MS2	0/0	250516_Fraction_1.raw
	Medium	mDGDLWEk	Unambiguous	1	1	Q0WNJ6	N-Term(TMT6plex); K8(TMT6plex)	CID	1	0	1	1	109781	Unique	Used	13331	18468.1	8928.12	440304	14777.5	18025.7		13840.3	0.01201	0.1584	2.42474	0	12.6087	3	2	726.385	1451.76	1.01614	98.2821	52200	52200	MS2	0/0	250516_Fraction_1.raw
P48496	P48496	21.8867	9.01	1	1	2	6	0.304125	3	50.3403	0.13651	1		2.53798	4	0.473514	4	44.8612	0.314874	2	39.6706	322	34.3875	6.88818
	Confidence Level	Sequence	PSM Ambiguity	# Proteins	# Protein Groups	Protein Group Accessions	Modifications	Activation Type	ΔScore	ΔCn	Rank	Search Engine Rank	QuanResultID	Quan Info	Quan Usage	AT2	AT3	AT4	AT5	AT8	ROW1	ROW1-2	ROW2	q-Value	PEP	XCorr	# Missed Cleavages	Isolation Interference [%]	Ion Inject Time [ms]	Charge	m/z [Da]	MH+ [Da]	ΔM [ppm]	RT [min]	First Scan	Last Scan	MS Order	Ions Matched	Spectrum File
	High	gGAFTGEISVEQLk	Unambiguous	2	2	Q9M4S8;P48496	N-Term(TMT6plex); K14(TMT6plex)	CID	1	0	1	1	111701	Not Unique	Not Used	53235.3	11219.7	10906.9	28037.7	128712	26371.8	8164.54	21715.3	0	0.0001218	4.66104	0	8.36028	4	2	947.539	1894.07	1.2762	105.281	56244	56244	MS2	0/0	250516_Fraction_1.raw
	High	qEDIDGFLVGGASLk	Unambiguous	1	1	P48496	N-Term(TMT6plex); K15(TMT6plex)	CID	1	0	1	1	116134	Unique	Used	19318.2		4263.85	13890.1	54113.4	10513.3	5779.6	7872.08	0	0.0002221	3.868	0	22.5736	9	2	1004.06	2007.12	0.676632	121.701	65583	65583	MS2	0/0	250516_Fraction_1.raw
	High	qEDIDGFLVGGASLk	Unambiguous	1	1	P48496	N-Term(TMT6plex); K15(TMT6plex)	CID	1	0	1	1	115921	Unique	Used	117705		65537.9	47110.8	302144	48493.9	36502.4		0	0.0003653	3.61953	0	68.8176	1	2	1004.06	2007.12	0.433357	120.908	65133	65133	MS2	0/0	250516_Fraction_1.raw
	High	qEDIDGFLVGGASLk	Unambiguous	1	1	P48496	N-Term(TMT6plex); K15(TMT6plex)	CID	1	0	1	1	115995	Unique	Used	116356	15883.8	35386.9	38773.9	194693	35538	31831.7	28310	0	0.005968	3.39115	0	4.0065	2	3	669.711	2007.12	1.12607	121.183	65289	65289	MS2	0/0	250516_Fraction_1.raw
	High	gGAFTGEISVEQLk	Unambiguous	2	2	Q9M4S8;P48496	N-Term(TMT6plex); K14(TMT6plex)	CID	1	0	1	1	111711	Not Unique	Not Used	84446.3	17111.9	25721.9	98968	225251	52814.5	15279.3	43522.1	0	0.01625	3.23878	0	19.5485	1	3	632.028	1894.07	0.237926	105.311	56261	56261	MS2	0/0	250516_Fraction_1.raw
	High	qEDIDGFLVGGASLk	Unambiguous	1	1	P48496	N-Term(TMT6plex); K15(TMT6plex)	CID	1	0	1	1	115800	Unique	Used	6212			4952.15	15587.9	5865.71			0	0.02026	3.10822	0	51.9674	7	3	669.71	2007.12	0.122564	120.453	64886	64886	MS2	0/0	250516_Fraction_1.raw
P46257	P46257	21.8774	10.31	4	1	3	7	0.966002	3	5.4719	1.44931	3	63.8024	1.41088	1	1.89028	3	70.1932	0.763334	2	56.7978	359	38.4671	7.25439
	Confidence Level	Sequence	PSM Ambiguity	# Proteins	# Protein Groups	Protein Group Accessions	Modifications	Activation Type	ΔScore	ΔCn	Rank	Search Engine Rank	QuanResultID	Quan Info	Quan Usage	AT2	AT3	AT4	AT5	AT8	ROW1	ROW1-2	ROW2	q-Value	PEP	XCorr	# Missed Cleavages	Isolation Interference [%]	Ion Inject Time [ms]	Charge	m/z [Da]	MH+ [Da]	ΔM [ppm]	RT [min]	First Scan	Last Scan	MS Order	Ions Matched	Spectrum File
	High	gILAADESTGTIGk	Unambiguous	5	2	P46257;P08440	N-Term(TMT6plex); K14(TMT6plex)	CID	1	0	1	1	107382	Not Unique	Not Used	9776.45	17750.2	11982.6	327310	11654.9	11182.9		6531.04	0	0.0004714	4.67483	0	34.5972	10	2	896.019	1791.03	2.14722	89.5631	47140	47140	MS2	0/0	250516_Fraction_1.raw
	High	vAPEVIAEHTVR	Unambiguous	1	1	P46257	N-Term(TMT6plex)	CID	1	0	1	1	101847	Unique	Used	69522.8	65150.2	50058.9	1.35349e+06		22066.7			0	0.0007856	3.86401	0	4.16612	1	3	517.301	1549.89	-0.141068	69.3454	35443	35443	MS2	0/0	250516_Fraction_1.raw
	High	gILAADESTGTIGk	Unambiguous	5	2	P46257;P08440	N-Term(TMT6plex); K14(TMT6plex)	CID	1	0	1	1	107585	Not Unique	Not Used	34370.6	66256.1	52811	1.4616e+06	51291	56772.2	6767.62	29268.2	0	0.0006539	3.76728	0	6.75948	1	2	896.017	1791.03	0.306996	90.2616	47549	47549	MS2	0/0	250516_Fraction_1.raw
	High	vAPEVIAEHTVR	Unambiguous	1	1	P46257	N-Term(TMT6plex)	CID	1	0	1	1	101652	Unique	Used	27703	40150.2	27766.5	1.0244e+06	39085.6	52366.3	6732.3	30208.8	0	0.003026	3.32816	0	35.3866	3	3	517.301	1549.89	-0.37735	68.6371	35040	35040	MS2	0/0	250516_Fraction_1.raw
	High	aNSEATLGTYk	Unambiguous	4	2	P46257;P08440	N-Term(TMT6plex); K11(TMT6plex)	CID	1	0	1	1	101299	Not Unique	Not Used	67587.8	60811.4	45127.3	1.19422e+06	34183.4	74898.8		30007.1	0	0.04931	3.14298	0	27.2382	3	2	806.952	1612.9	0.836007	67.3247	34289	34289	MS2	0/0	250516_Fraction_1.raw
	High	vAPEVIAEHTVR	Unambiguous	1	1	P46257	N-Term(TMT6plex)	CID	1	0	1	1	101695	Unique	Used	12278.1	26392.3	11860.7	520675		35567.9		6560.77	0	0.04808	3.10009	0	25.7227	2	2	775.449	1549.89	0.497693	68.7873	35126	35126	MS2	0/0	250516_Fraction_1.raw
	High	gILAADESTGTIGk	Unambiguous	5	2	P46257;P08440	N-Term(TMT6plex); K14(TMT6plex)	CID	1	0	1	1	107628	Not Unique	Not Used	21166.2	10732.2	7233.26	454678	13424.3	54220.6	7259.11	12332.9	0.006055	0.1348	1.87972	0	0	3	3	597.681	1791.03	0.435801	90.4268	47648	47648	MS2	0/0	250516_Fraction_1.raw
P29194	P29194	21.6944	3.65	2	1	3	7															960	109.478	6.03662
	Confidence Level	Sequence	PSM Ambiguity	# Proteins	# Protein Groups	Protein Group Accessions	Modifications	Activation Type	ΔScore	ΔCn	Rank	Search Engine Rank	QuanResultID	Quan Info	Quan Usage	AT2	AT3	AT4	AT5	AT8	ROW1	ROW1-2	ROW2	q-Value	PEP	XCorr	# Missed Cleavages	Isolation Interference [%]	Ion Inject Time [ms]	Charge	m/z [Da]	MH+ [Da]	ΔM [ppm]	RT [min]	First Scan	Last Scan	MS Order	Ions Matched	Spectrum File
	High	qEVMIGYSDSGk	Unambiguous	11	3	P29193;P29194;Q02909	N-Term(TMT6plex); K12(TMT6plex)	CID	1	0	1	1	105472	Not Unique	Not Used	8702.73	12452.3	6050.89	471574		20855.8		6280.53	0	0.0324	4.7033	0	0	4	2	886.471	1771.93	2.19662	82.5814	43091	43091	MS2	0/0	250516_Fraction_1.raw
	High	qEVmIGYSDSGk	Unambiguous	11	3	P29193;P29194;Q02909	N-Term(TMT6plex); M4(Oxidation); K12(TMT6plex)	CID	1	0	1	1	103178	No Quan Values	Not Used		8483.87		105572	10745.2	12161.7		12904.8	0	0.06227	3.19844	0	27.1345	4	3	596.646	1787.92	-0.0729477	74.2839	38267	38267	MS2	0/0	250516_Fraction_1.raw
	High	dITPDDkQELDEALQR	Unambiguous	7	2	P29194;Q02909	N-Term(TMT6plex); K7(TMT6plex)	CID	1	0	1	1	109344	Not Unique	Not Used	9449.84	5118.67	5284.62	247611	10286	15331			0	0.04312	3.1232	1	0	4	3	782.085	2344.24	0.644042	96.6767	51262	51262	MS2	0/0	250516_Fraction_1.raw
	High	qEVMIGYSDSGk	Unambiguous	11	3	P29193;P29194;Q02909	N-Term(TMT6plex); K12(TMT6plex)	CID	1	0	1	1	105475	No Quan Values	Not Used		7969.57	10063.7	234797	8035.68	19516.1			0	0.007579	3.03235	0	24.1571	4	3	591.314	1771.93	-1.25553	82.6235	43115	43115	MS2	0/0	250516_Fraction_1.raw
	High	qEVmIGYSDSGk	Unambiguous	11	3	P29193;P29194;Q02909	N-Term(TMT6plex); M4(Oxidation); K12(TMT6plex)	CID	1	0	1	1	103141	No Quan Values	Not Used				30491.2	2720.21	3812.23			0	0.002485	2.44095	0	15.9422	15	2	894.467	1787.93	0.856283	74.1661	38199	38199	MS2	0/0	250516_Fraction_1.raw
	High	qEVmIGYSDSGk	Unambiguous	11	3	P29193;P29194;Q02909	N-Term(TMT6plex); M4(Oxidation); K12(TMT6plex)	CID	1	0	1	1	103151	Not Unique	Not Used	4166.54			52308.8	3288.12	9680.91		1811.65	0.004596	0.1027	2.50896	0	10.0835	7	2	894.466	1787.92	-0.0995644	74.2012	38220	38220	MS2	0/0	250516_Fraction_1.raw
	Medium	aQEELIk	Unambiguous	5	1	P29194	N-Term(TMT6plex); K7(TMT6plex)	CID	1	0	1	2	100675	Redundant	Not Used	11290.2	31180.9	42271.5	760286	53469	84623.8		99469.4	0.03509	0.3016	2.68723	0	50.2664	1	2	644.898	1288.79	0.135085	64.9996	32968	32968	MS2	0/0	250516_Fraction_1.raw
P92963	P92963	21.5008	24.17	4	4	4	6	0.948495	5	31.735	0.909775	5	65.627	1.48272	5	1.61761	5	43.6956	2.49202	5	30.3833	211	23.1496	7.41553
	Confidence Level	Sequence	PSM Ambiguity	# Proteins	# Protein Groups	Protein Group Accessions	Modifications	Activation Type	ΔScore	ΔCn	Rank	Search Engine Rank	QuanResultID	Quan Info	Quan Usage	AT2	AT3	AT4	AT5	AT8	ROW1	ROW1-2	ROW2	q-Value	PEP	XCorr	# Missed Cleavages	Isolation Interference [%]	Ion Inject Time [ms]	Charge	m/z [Da]	MH+ [Da]	ΔM [ppm]	RT [min]	First Scan	Last Scan	MS Order	Ions Matched	Spectrum File
	High	iQDGVFDVSNESYGIk	Unambiguous	4	1	P92963	N-Term(TMT6plex); K16(TMT6plex)	CID	1	0	1	1	114361	Unique	Used	1996.75	1545.78	2639.01	17403.7	2960.63	4281.99	1527.63	7704.22	0	0.0005048	4.40935	0	0	16	2	1115.09	2229.18	1.01359	115.123	61866	61866	MS2	0/0	250516_Fraction_1.raw
	High	tAQNVEEAFIk	Unambiguous	1	1	P92963	N-Term(TMT6plex); K11(TMT6plex)	CID	1	0	1	1	109036	Unique	Used	36907.1	53645.7	43140.5	180233	44772.8	37165.8		75983.9	0	0.003462	4.34667	0	4.67836	4	2	854.49	1707.97	2.19917	95.5602	50615	50615	MS2	0/0	250516_Fraction_1.raw
	High	aVSTEEGEQFAk	Unambiguous	1	1	P92963	N-Term(TMT6plex); K12(TMT6plex)	CID	1	0	1	1	102998	Unique	Used	11824	5845.68	4813.29	38829.9	24138.5	15594.8	4651.01	14406.9	0	0.0008016	4.24325	0	13.6674	18	2	877.473	1753.94	0.480433	73.6287	37897	37897	MS2	0/0	250516_Fraction_1.raw
	High	iQDGVFDVSNESYGIk	Unambiguous	4	1	P92963	N-Term(TMT6plex); K16(TMT6plex)	CID	1	0	1	1	114312	No Quan Values	Not Used				44895.6	7754.53	6874.47		33459.2	0	0.02888	2.93094	0	49.0686	3	3	743.732	2229.18	0.459961	114.922	61748	61748	MS2	0/0	250516_Fraction_1.raw
	High	tAQNVEEAFIk	Unambiguous	1	1	P92963	N-Term(TMT6plex); K11(TMT6plex)	CID	1	0	1	1	109073	Unique	Used	155036	141048	143084	859697	209733	250788	46946	386352	0	0.06199	2.83048	0	42.9795	2	3	569.995	1707.97	1.19071	95.6816	50685	50685	MS2	0/0	250516_Fraction_1.raw
	High	eHGLIFmEASAk	Unambiguous	3	1	P92963	N-Term(TMT6plex); M7(Oxidation); K12(TMT6plex)	CID	1	0	1	1	103499	Unique	Used	24127.2	32866.1	22884.5	109694	37618.2	56855.9	5182.24	73468.8	0	0.06483	2.7401	0	24.7057	4	3	602.999	1806.98	0.718601	75.4546	38945	38945	MS2	0/0	250516_Fraction_1.raw
O48920	O48920	21.418	12.71	14	2	2	6	1.11508	6	21.1671	1.05077	6	8.40238	1.26387	3	2.16633	6	30.3048	2.07079	6	53.7949	181	20.6537	6.94678
	Confidence Level	Sequence	PSM Ambiguity	# Proteins	# Protein Groups	Protein Group Accessions	Modifications	Activation Type	ΔScore	ΔCn	Rank	Search Engine Rank	QuanResultID	Quan Info	Quan Usage	AT2	AT3	AT4	AT5	AT8	ROW1	ROW1-2	ROW2	q-Value	PEP	XCorr	# Missed Cleavages	Isolation Interference [%]	Ion Inject Time [ms]	Charge	m/z [Da]	MH+ [Da]	ΔM [ppm]	RT [min]	First Scan	Last Scan	MS Order	Ions Matched	Spectrum File
	High	qDLPNAMNAAEITDk	Unambiguous	11	1	O48920	N-Term(TMT6plex); K15(TMT6plex)	CID	1	0	1	1	109785	Unique	Used	16768.5	17343.4	25809.2	456369		47387.8	14559.2	51542.4	0	4.036e-05	5.10793	0	0	13	2	1045.05	2089.1	1.20691	98.2716	52192	52192	MS2	0/0	250516_Fraction_1.raw
	High	qDLPNAmNAAEITDk	Unambiguous	11	1	O48920	N-Term(TMT6plex); M7(Oxidation); K15(TMT6plex)	CID	1	0	1	1	106520	Unique	Used	15781.7	16847.1	16955.4	118660	19946	25159.7	8354.93	24573.4	0	8.763e-05	3.76865	0	0	11	2	1053.05	2105.09	-0.677804	86.4191	45314	45314	MS2	0/0	250516_Fraction_1.raw
	High	qDLPNAMNAAEITDk	Unambiguous	11	1	O48920	N-Term(TMT6plex); K15(TMT6plex)	CID	1	0	1	1	109774	Unique	Used	56131.7	61185.2	64744.8	1.15537e+06		112569	22548.3	104371	0	0.009662	3.47984	0	20.6198	3	3	697.04	2089.1	2.01852	98.2358	52172	52172	MS2	0/0	250516_Fraction_1.raw
	High	qDLPNAmNAAEITDk	Unambiguous	11	1	O48920	N-Term(TMT6plex); M7(Oxidation); K15(TMT6plex)	CID	1	0	1	1	106549	Unique	Used	31876.1	41544.4	34362	608352	50852.1	78958.2	14040.6	116005	0	0.0794	3.17233	0	35.6453	2	3	702.371	2105.1	2.04124	86.508	45364	45364	MS2	0/0	250516_Fraction_1.raw
	High	qDLPNAmNAAEITDk	Unambiguous	11	1	O48920	N-Term(TMT6plex); M7(Oxidation); K15(TMT6plex)	CID	1	0	1	1	106725	Unique	Used	2351.85	1890.94	1001.65	21193.7	2541.14	2028.2		3162.72	0.004154	0.09806	3.03023	0	0	11	2	1053.05	2105.1	0.134028	87.1766	45756	45756	MS2	0/0	250516_Fraction_1.raw
	Medium	mLNEDELR	Unambiguous	11	1	O48920	N-Term(TMT6plex)	CID	1	0	1	1	103245	Unique	Used	169723	165211	241851	3487213		397172	102247	391421	0.01201	0.156	2.85903	0	0.801702	3	2	624.827	1248.65	0.442449	74.5036	38394	38394	MS2	0/0	250516_Fraction_1.raw
O23894	O23894	20.7895	14.39	4	4	4	6	0.387399	2	77.542	1.01189	3	56.7673	1.69186	3	1.45781	4	94.4071	1.078	4	60.4599	424	47.4623	5.03369
	Confidence Level	Sequence	PSM Ambiguity	# Proteins	# Protein Groups	Protein Group Accessions	Modifications	Activation Type	ΔScore	ΔCn	Rank	Search Engine Rank	QuanResultID	Quan Info	Quan Usage	AT2	AT3	AT4	AT5	AT8	ROW1	ROW1-2	ROW2	q-Value	PEP	XCorr	# Missed Cleavages	Isolation Interference [%]	Ion Inject Time [ms]	Charge	m/z [Da]	MH+ [Da]	ΔM [ppm]	RT [min]	First Scan	Last Scan	MS Order	Ions Matched	Spectrum File
	High	dSYLILDTLPSEYDSR	Unambiguous	4	1	O23894	N-Term(TMT6plex)	CID	1	0	1	1	117090	Unique	Used	1482.83			40696.1		3280.17		1951.26	0	0.004968	4.5994	0	5.91963	15	2	1058.54	2116.07	0.549259	125.357	67612	67612	MS2	0/0	250516_Fraction_1.raw
	High	sTDDFNGAQLk	Unambiguous	4	1	O23894	N-Term(TMT6plex); K11(TMT6plex)	CID	1	0	1	1	104114	Unique	Used	21302	21555.3	13109.1	174122	36336.2	20465.2	16413	18812	0	0.003781	3.90187	0	71.8405	13	2	827.446	1653.88	-0.332767	77.6921	40243	40243	MS2	0/0	250516_Fraction_1.raw
	High	amEVDEkPTEDYNDIGGLEk	Unambiguous	4	1	O23894	N-Term(TMT6plex); M2(Oxidation); K7(TMT6plex); K20(TMT6plex)	CID	1	0	1	1	108007	Unique	Used	3143.63	4543.43		97827.6	5318.58	12934	3401.02	9730.61	0	0.02772	3.46651	0	13.1564	11	3	986.173	2956.5	-0.618447	91.814	48455	48455	MS2	0/0	250516_Fraction_1.raw
	High	mNVHPDVNFEELAR	Unambiguous	2	1	O23894	N-Term(TMT6plex)	CID	1	0	1	1	109272	No Quan Values	Not Used		9175.58		191575					0	0.01995	3.23498	0	0	3	3	633.992	1899.96	0.962126	96.4175	51112	51112	MS2	0/0	250516_Fraction_1.raw
	High	dSYLILDTLPSEYDSR	Unambiguous	4	1	O23894	N-Term(TMT6plex)	CID	1	0	1	1	117053	Unique	Used	15944.3	3465.56	3888.41	67177.9	10373.2	12015.3	3561.85	9881.54	0.004596	0.1218	3.08799	0	13.3971	12	3	706.027	2116.07	0.658279	125.218	67536	67536	MS2	0/0	250516_Fraction_1.raw
	Medium	aMEVDEkPTEDYNDIGGLEk	Unambiguous	4	1	O23894	N-Term(TMT6plex); K7(TMT6plex); K20(TMT6plex)	CID	1	0	1	1	110051	No Quan Values	Not Used		9835.48	8281.03	285131	15378.3	20438.9	6821.5	31325.5	0.03749	0.3043	2.49877	0	74.3782	3	4	735.884	2940.51	0.737065	99.2659	52761	52761	MS2	0/0	250516_Fraction_1.raw
P08824	P08824	20.7546	11.31	1	2	5	6	1.25101	2	19.9975	1.11656	3	119.151	1.33103	2	0.867588	3	592.006	2.00875	3	22.9366	495	52.3469	4.86865
	Confidence Level	Sequence	PSM Ambiguity	# Proteins	# Protein Groups	Protein Group Accessions	Modifications	Activation Type	ΔScore	ΔCn	Rank	Search Engine Rank	QuanResultID	Quan Info	Quan Usage	AT2	AT3	AT4	AT5	AT8	ROW1	ROW1-2	ROW2	q-Value	PEP	XCorr	# Missed Cleavages	Isolation Interference [%]	Ion Inject Time [ms]	Charge	m/z [Da]	MH+ [Da]	ΔM [ppm]	RT [min]	First Scan	Last Scan	MS Order	Ions Matched	Spectrum File
	High	eLAETDSVYDSEk	Unambiguous	1	1	P08824	N-Term(TMT6plex); K13(TMT6plex)	CID	1	0	1	1	105392	Unique	Used	8065.85	9006		220102	8624.53	6997.84	3648.49	16202.3	0	0.0009752	4.37473	0	0	8	2	972.498	1943.99	1.81467	82.289	42920	42920	MS2	0/0	250516_Fraction_1.raw
	High	dSTTLIADAASkDELQAR	Unambiguous	3	3	P21238;P21239;P08824	N-Term(TMT6plex); K12(TMT6plex)	CID	1	0	1	1	108376	Not Unique	Not Used	5667.2	8901.15	5760.88	227229	87486.4	35830.4	11346.1	185660	0	0.001094	3.70243	1	74.2391	8	3	788.432	2363.28	0.11187	93.1665	49230	49230	MS2	0/0	250516_Fraction_1.raw
	High	dSTTLIADAASk	Unambiguous	4	3	P21238;P21239;P08824	N-Term(TMT6plex); K12(TMT6plex)	CID	1	0	1	2	106656	Redundant	Not Used	22171.6	27968.1	14333.6	279757	45768.9	29876.1	16527.3	45775.5	0	0.001267	3.44183	0	60.048	2	2	825.971	1650.93	1.74354	86.9029	45597	45597	MS2	0/0	250516_Fraction_1.raw
	High	nVVLDEFGSPk	Unambiguous	4	3	P21238;P21239;P08824	N-Term(TMT6plex); K11(TMT6plex)	CID	1	0	1	1	110503	Not Unique	Not Used	23027.5	19508	14125.4	577920	34337.2	42319.4	23009.6	51157.3	0	0.008968	2.94632	0	33.2117	3	2	831.978	1662.95	1.5834	100.894	53705	53705	MS2	0/0	250516_Fraction_1.raw
	High	yENLVEAGVIDPAk	Unambiguous	1	1	P08824	N-Term(TMT6plex); K14(TMT6plex)	CID	1	0	1	1	112924	Unique	Used	6262.25	13181.7	8953.58	274377		19483.3	6254.66	14654.9	0	0.06403	2.9376	0	35.1993	8	3	659.375	1976.11	0.325828	109.818	58835	58835	MS2	0/0	250516_Fraction_1.raw
	High	eLAETDSVYDSEk	Unambiguous	1	1	P08824	N-Term(TMT6plex); K13(TMT6plex)	CID	1	0	1	1	105415	Unique	Used	184219	48484.3	201646	248477	305230	21920		51771	0.004596	0.1051	3.35164	0	24.1378	3	3	648.667	1943.99	1.17981	82.3934	42982	42982	MS2	0/0	250516_Fraction_1.raw
P27323	P27323	20.4352	6.43	1	2	4	6	0.930166	2	20.028	0.920101	2	7.83456	0.475759	1	1.61369	2	13.8498	1.13956	2	19.1531	700	80.5849	5.04639
	Confidence Level	Sequence	PSM Ambiguity	# Proteins	# Protein Groups	Protein Group Accessions	Modifications	Activation Type	ΔScore	ΔCn	Rank	Search Engine Rank	QuanResultID	Quan Info	Quan Usage	AT2	AT3	AT4	AT5	AT8	ROW1	ROW1-2	ROW2	q-Value	PEP	XCorr	# Missed Cleavages	Isolation Interference [%]	Ion Inject Time [ms]	Charge	m/z [Da]	MH+ [Da]	ΔM [ppm]	RT [min]	First Scan	Last Scan	MS Order	Ions Matched	Spectrum File
	High	gVVDSDDLPLNISR	Unambiguous	4	1	P27323	N-Term(TMT6plex)	CID	1	0	1	1	110780	Unique	Used	12122	11757.8	12889.2	212797	5767.16	17824.5		12153.8	0	0.0005527	4.23207	0	27.1447	5	2	864.97	1728.93	-0.277966	101.927	54308	54308	MS2	0/0	250516_Fraction_1.raw
	High	eLISNSSDALDk	Unambiguous	7	3	P27323;Q07078;P36181	N-Term(TMT6plex); K12(TMT6plex)	CID	1	0	1	1	106160	Not Unique	Not Used	129319	87546.9	58814.1	1713581		89921.4	17094.9	114453	0	0.02516	3.66592	0	21.179	2	3	583.993	1749.96	0.703175	85.122	44562	44562	MS2	0/0	250516_Fraction_1.raw
	High	eLISNSSDALDk	Unambiguous	7	3	P27323;Q07078;P36181	N-Term(TMT6plex); K12(TMT6plex)	CID	1	0	1	1	106152	Not Unique	Not Used	43406.4	27110.8	25020	481705	23818.6	26894.6		33727.4	0	0.04852	3.4371	0	8.36111	4	2	875.486	1749.96	0.152812	85.0614	44526	44526	MS2	0/0	250516_Fraction_1.raw
	High	eVSHEWELINk	Unambiguous	1	1	P27323	N-Term(TMT6plex); K11(TMT6plex)	CID	1	0	1	1	107389	Unique	Used	43435.5	37911	35343.8	1083025		76920.5	24539.7	56257.7	0	0.06914	2.89366	0	0	4	3	614.678	1842.02	1.31626	89.5607	47138	47138	MS2	0/0	250516_Fraction_1.raw
	Medium	eLISNSSDALDk	Unambiguous	7	3	P27323;Q07078;P36181	N-Term(TMT6plex); K12(TMT6plex)	CID	1	0	1	1	106743	Not Unique	Not Used	6698.32	4310.64		111539	3133.85	4976.99	50528.6	14180.7	0.01149	0.1451	2.8556	0	11.05	6	2	875.487	1749.97	1.61768	87.2327	45787	45787	MS2	0/0	250516_Fraction_1.raw
	Medium	eEYAAFYk	Unambiguous	7	3	P27323;Q07078;P36181	N-Term(TMT6plex); K8(TMT6plex)	CID	1	0	1	1	107115	Not Unique	Not Used	18158.1	16432.1	26557.4	254892	66874	91319.4	15192.9	36650.8	0.02238	0.2197	3.3508	0	41.5001	5	2	739.899	1478.79	-1.3457	88.5922	46580	46580	MS2	0/0	250516_Fraction_1.raw
P29409	P29409	20.4301	12.7	1	3	5	7	0.765868	3	122.758	0.682761	3	149.032	1.57777	3	1.48824	3	37.1531	1.47104	3	63.5971	433	45.5443	6.16357
	Confidence Level	Sequence	PSM Ambiguity	# Proteins	# Protein Groups	Protein Group Accessions	Modifications	Activation Type	ΔScore	ΔCn	Rank	Search Engine Rank	QuanResultID	Quan Info	Quan Usage	AT2	AT3	AT4	AT5	AT8	ROW1	ROW1-2	ROW2	q-Value	PEP	XCorr	# Missed Cleavages	Isolation Interference [%]	Ion Inject Time [ms]	Charge	m/z [Da]	MH+ [Da]	ΔM [ppm]	RT [min]	First Scan	Last Scan	MS Order	Ions Matched	Spectrum File
	High	gVSLLLPTDVVIADk	Unambiguous	2	2	Q42962;P29409	N-Term(TMT6plex); K15(TMT6plex)	CID	1	0	1	1	138690	Not Unique	Not Used	2642.08	2861.32	1627.88	26953.7	4448.57	6610.57	1620.94	5636.83	0	0.0005519	4.35676	0	5.66363	33	2	999.616	1998.23	-0.0200403	134.168	43847	43847	MS2	0/0	250516_Fraction_2.raw
	High	rPFAAIVGGSk	Unambiguous	3	1	P29409	N-Term(TMT6plex); K11(TMT6plex)	CID	1	0	1	1	169454	No Quan Values	Not Used				51471.4		4775.65		8483.05	0	0.06436	3.51614	0	8.35813	2	3	520.993	1560.96	0.388022	133.181	37817	37817	MS2	0/0	250516_Fraction_4.raw
	High	fAAGTEAIAk	Unambiguous	2	2	Q42962;P29409	N-Term(TMT6plex); K10(TMT6plex)	CID	1	0	1	1	138506	Not Unique	Not Used	5322.48	7231.29	8199.09	102249	14544.1	8165.46	7815.45	12528.3	0	0.007397	3.18321	0	12.8859	9	2	718.93	1436.85	0.659233	133.443	43458	43458	MS2	0/0	250516_Fraction_2.raw
	High	fAADADSk	Unambiguous	1	1	P29409	N-Term(TMT6plex); K8(TMT6plex)	CID	1	0	1	1	97999	Unique	Used	272847	186289	208965	2.68038e+06	430492	406062	199709	401369	0.006055	0.1338	2.49517	0	33.2726	1	2	641.857	1282.71	1.05307	55.0917	27341	27341	MS2	0/0	250516_Fraction_1.raw
	Medium	fAAGTEAIAk	Unambiguous	2	2	Q42962;P29409	N-Term(TMT6plex); K10(TMT6plex)	CID	1	0	1	1		No Quan Values	Not Used									0.01466	0.1677	2.26365	0	70.1823	120	2	718.929	1436.85	-0.190335	103.419	29522	29522	MS2	0/0	250516_Fraction_4.raw
	Medium	fAADADSk	Unambiguous	1	1	P29409	N-Term(TMT6plex); K8(TMT6plex)	CID	1	0	1	1	98598	Unique	Used	41635.2	13706.2	16702.9	166103	55332.7	48618.3	17335.4	41339.7	0.01561	0.1796	2.18626	0	25.949	9	2	641.856	1282.7	0.291737	57.3022	28603	28603	MS2	0/0	250516_Fraction_1.raw
	Medium	sVGDLTSADLk	Unambiguous	2	1	P29409	N-Term(TMT6plex); K11(TMT6plex)	CID	1	0	1	1	107583	Unique	Used	3254.4	9999.67	10872.4	261781	14567.9	25458.3	6977	18387.8	0.02788	0.2503	2.42891	0	34.0022	4	3	521.971	1563.9	-0.284118	90.2631	47551	47551	MS2	0/0	250516_Fraction_1.raw
O98360	O98360	20.2944	10	11	1	4	5															440	48.7056	6.88818
	Confidence Level	Sequence	PSM Ambiguity	# Proteins	# Protein Groups	Protein Group Accessions	Modifications	Activation Type	ΔScore	ΔCn	Rank	Search Engine Rank	QuanResultID	Quan Info	Quan Usage	AT2	AT3	AT4	AT5	AT8	ROW1	ROW1-2	ROW2	q-Value	PEP	XCorr	# Missed Cleavages	Isolation Interference [%]	Ion Inject Time [ms]	Charge	m/z [Da]	MH+ [Da]	ΔM [ppm]	RT [min]	First Scan	Last Scan	MS Order	Ions Matched	Spectrum File
	High	gHYLNATAGTcEEMLk	Unambiguous	7	2	O98360;P48690	N-Term(TMT6plex); C11(Carbamidomethyl); K16(TMT6plex)	CID	1	0	1	1	104567	Not Unique	Not Used	21347.5			288418		32986.4		41195.2	0	0.0002317	5.33023	0	13.9834	2	3	751.719	2253.14	1.17991	79.3184	41188	41188	MS2	0/0	250516_Fraction_1.raw
	High	gHYLNATAGTcEEmLk	Unambiguous	7	2	P48690;O98360	N-Term(TMT6plex); C11(Carbamidomethyl); M14(Oxidation); K16(TMT6plex)	CID	1	0	1	2	101514	Redundant	Not Used	1833.19		3796.55	28356.9	4081.28	4289.89		3798.86	0	0.0001074	4.87909	0	7.40892	8	3	757.05	2269.14	0.238574	68.1497	34762	34762	MS2	0/0	250516_Fraction_1.raw
	High	dDENVNSQPFMR	Unambiguous	17	2	P48690;O98360	N-Term(TMT6plex)	CID	1	0	1	1	102092	Not Unique	Not Used	3023.14	3320.25	2628.09	82273.8	5692.69	5819.85	2224.52	4937.9	0	0.01215	3.78383	0	0	9	2	840.898	1680.79	1.80758	70.2814	35979	35979	MS2	0/0	250516_Fraction_1.raw
	High	sQAETGEIk	Unambiguous	7	1	O98360	N-Term(TMT6plex); K9(TMT6plex)	CID	1	0	1	1	93545	No Quan Values	Not Used		3670.05		27121.3	1656.42	35926.9	23207.9	81277.8	0	0.05947	3.25903	0	20.7887	7	2	710.906	1420.81	0.623844	38.4209	18013	18013	MS2	0/0	250516_Fraction_1.raw
	High	gGLDFTkDDENVNSQPFMR	Unambiguous	17	2	P48690;O98360	N-Term(TMT6plex); K7(TMT6plex)	CID	1	0	1	1	109988	Not Unique	Not Used	17218.8	7998.15	11622.2	412542	11977.5	33254.9	9571.75	35438.5	0.004596	0.1077	3.04219	1	7.67848	4	3	876.777	2628.32	1.8677	99.0436	52636	52636	MS2	0/0	250516_Fraction_1.raw
Q9M5K3	Q9M5K3	20.1964	9.47	2	2	4	8	0.215197	3	30.0151	0.446396	3	1.64101	1.96764	3	1.30186	3	14.6525	1.4176	3	12.641	507	53.9541	7.40088
	Confidence Level	Sequence	PSM Ambiguity	# Proteins	# Protein Groups	Protein Group Accessions	Modifications	Activation Type	ΔScore	ΔCn	Rank	Search Engine Rank	QuanResultID	Quan Info	Quan Usage	AT2	AT3	AT4	AT5	AT8	ROW1	ROW1-2	ROW2	q-Value	PEP	XCorr	# Missed Cleavages	Isolation Interference [%]	Ion Inject Time [ms]	Charge	m/z [Da]	MH+ [Da]	ΔM [ppm]	RT [min]	First Scan	Last Scan	MS Order	Ions Matched	Spectrum File
	High	aIDNAEGLVk	Unambiguous	3	2	Q9M5K3;P31023	N-Term(TMT6plex); K10(TMT6plex)	CID	1	0	1	1	105808	Not Unique	Not Used	156062	54318.7	38039.9	415940	297247	198074	108969	227839	0	0.01603	3.0615	0	16.3409	6	2	744.446	1487.88	0.768731	83.8037	43799	43799	MS2	0/0	250516_Fraction_1.raw
	High	aIDNAEGLVk	Unambiguous	3	2	Q9M5K3;P31023	N-Term(TMT6plex); K10(TMT6plex)	CID	1	0	1	1	105870	Not Unique	Not Used	14016.5	7656.95	3416.66	53068.3	35641.9	30396.3	15233.1	20718.9	0	0.06353	3.04353	0	32.2492	10	3	496.633	1487.88	0.554587	84.0364	43935	43935	MS2	0/0	250516_Fraction_1.raw
	High	aIDNAEGLVk	Unambiguous	3	2	Q9M5K3;P31023	N-Term(TMT6plex); K10(TMT6plex)	CID	1	0	1	1	106002	Not Unique	Not Used	33358.7	8648.75	13145.7	93396.5	57388.7	44041	24542	47604.2	0	0.02314	2.50391	0	14.6331	3	2	744.446	1487.89	1.17894	84.5255	44216	44216	MS2	0/0	250516_Fraction_1.raw
	High	eAAMATYDkPIHI	Unambiguous	2	2	Q9M5K3;P31023	N-Term(TMT6plex); K9(TMT6plex)	CID	1	0	1	1	107600	Not Unique	Not Used	6251.62	4407.15		28981	11989.9	5650.29	5268.21	13596	0	0.07128	2.27564	0	33.9842	7	2	959.53	1918.05	0.723855	90.3363	47595	47595	MS2	0/0	250516_Fraction_1.raw
	High	eAAMATYDkPIHI	Unambiguous	2	2	Q9M5K3;P31023	N-Term(TMT6plex); K9(TMT6plex)	CID	1	0	1	1	107595	Not Unique	Not Used	257444	77869.7	32978.6	537204	445333	287749	196559	379626	0	0.07902	2.14547	0	5.55913	2	3	640.023	1918.05	1.0987	90.2937	47568	47568	MS2	0/0	250516_Fraction_1.raw
	High	aEEDGVAcVEFIAGk	Unambiguous	3	1	Q9M5K3	N-Term(TMT6plex); C8(Carbamidomethyl); K15(TMT6plex)	CID	1	0	1	1	112793	Unique	Used	8561.85	3821.98	3716.95	22595.2	17759.8	12297.7	6345.62	13213.1	0.002638	0.08507	2.01867	0	41.7692	7	3	685.028	2053.07	0.154898	109.332	58558	58558	MS2	0/0	250516_Fraction_1.raw
	High	sLPGITIDEk	Unambiguous	2	1	Q9M5K3	N-Term(TMT6plex); K10(TMT6plex)	CID	1	0	1	1	109598	Unique	Used	107460	48503.6	23125.1	298343	211442	139898	69482.1	152335	0.004154	0.08779	2.61375	0	72.1712	4	3	510.977	1530.92	0.728427	97.6148	51807	51807	MS2	0/0	250516_Fraction_1.raw
	High	sLPGITIDEk	Unambiguous	2	1	Q9M5K3	N-Term(TMT6plex); K10(TMT6plex)	CID	1	0	1	1	109563	Unique	Used	77061.7	24527.1	13603.2	187604	140586	81349.6	42894.8	91892.5	0.004596	0.1121	2.53388	0	45.4969	5	2	765.961	1530.92	0.617606	97.4806	51732	51732	MS2	0/0	250516_Fraction_1.raw
A1JIP3	A1JIP3	20.0716	11.27	7	1	5	6	0.756842	1		0.658988	1		1.11414	1	1.94075	1		1.21042	1		550	57.4768	4.97021
	Confidence Level	Sequence	PSM Ambiguity	# Proteins	# Protein Groups	Protein Group Accessions	Modifications	Activation Type	ΔScore	ΔCn	Rank	Search Engine Rank	QuanResultID	Quan Info	Quan Usage	AT2	AT3	AT4	AT5	AT8	ROW1	ROW1-2	ROW2	q-Value	PEP	XCorr	# Missed Cleavages	Isolation Interference [%]	Ion Inject Time [ms]	Charge	m/z [Da]	MH+ [Da]	ΔM [ppm]	RT [min]	First Scan	Last Scan	MS Order	Ions Matched	Spectrum File
	High	aAVEEGVVAGGGVALIR	Unambiguous	3	2	Q6D9J0;A1JIP3	N-Term(TMT6plex)	CID	1	0	1	1	110472	Not Unique	Not Used	8481.26			6735.1			17541.3		0	0.0005949	3.98054	0	39.0137	9	2	899.028	1797.05	2.84586	100.809	53659	53659	MS2	0/0	250516_Fraction_1.raw
	High	gDNEDQNVGIk	Unambiguous	3	2	Q6D9J0;A1JIP3	N-Term(TMT6plex); K11(TMT6plex)	CID	1	0	1	1	97234	No Quan Values	Not Used			1988.93	68445.3	52989.3	37896.6	569590	13529.6	0	0.002688	3.94154	0	7.93662	6	2	823.942	1646.88	0.742619	52.2969	25767	25767	MS2	0/0	250516_Fraction_1.raw
	High	qQIEDATSDYDkEk	Unambiguous	2	2	Q6D9J0;A1JIP3	N-Term(TMT6plex); K12(TMT6plex); K14(TMT6plex)	CID	1	0	1	1	103180	Not Unique	Not Used	1442.24	5388.88	3578.37	29646.3	25309.7	26049.8	369452	13935	0	0.005511	3.62704	1	11.9787	11	3	786.419	2357.24	-0.498589	74.2772	38263	38263	MS2	0/0	250516_Fraction_1.raw
	High	vGAATEVEMk	Unambiguous	9	2	Q6D9J0;A1JIP3	N-Term(TMT6plex); K10(TMT6plex)	CID	1	0	1	1	103643	Not Unique	Not Used	25901.2		51543.3	19143.6	16397	13098.4	52666.3		0	0.02079	3.12078	0	44.9187	4	2	746.927	1492.85	0.930816	75.9601	39236	39236	MS2	0/0	250516_Fraction_1.raw
	High	tTLEDLGQAk	Unambiguous	2	1	A1JIP3	N-Term(TMT6plex); K10(TMT6plex)	CID	1	0	1	1	105871	Unique	Used	13063	8608.36	9886.64	289167	14554.1	25352	63972.8	15811.7	0.006738	0.1377	2.81343	0	44.4362	4	2	767.449	1533.89	1.47701	84.0353	43934	43934	MS2	0/0	250516_Fraction_1.raw
	Medium	gDNEDQNVGIk	Unambiguous	3	2	Q6D9J0;A1JIP3	N-Term(TMT6plex); K11(TMT6plex)	CID	1	0	1	1	97303	No Quan Values	Not Used		8021.48	5954.58	43664.8	28001.5	19633.1	148213	16787	0.01201	0.1589	2.58824	0	22.1307	4	3	549.63	1646.88	0.91976	52.5298	25899	25899	MS2	0/0	250516_Fraction_1.raw
P31542	P31542	19.9554	6.07	9	2	5	6	0.600446	1		1.16045	1		1.38358	1	1.71428	1		1.72691	1		923	102.178	6.12549
	Confidence Level	Sequence	PSM Ambiguity	# Proteins	# Protein Groups	Protein Group Accessions	Modifications	Activation Type	ΔScore	ΔCn	Rank	Search Engine Rank	QuanResultID	Quan Info	Quan Usage	AT2	AT3	AT4	AT5	AT8	ROW1	ROW1-2	ROW2	q-Value	PEP	XCorr	# Missed Cleavages	Isolation Interference [%]	Ion Inject Time [ms]	Charge	m/z [Da]	MH+ [Da]	ΔM [ppm]	RT [min]	First Scan	Last Scan	MS Order	Ions Matched	Spectrum File
	High	gELQcIGATTLDEYR	Unambiguous	8	2	P31542;Q2QVG9	N-Term(TMT6plex); C5(Carbamidomethyl)	CID	1	0	1	1	110914	No Quan Values	Not Used				13508.9					0	9.399e-05	4.59157	0	8.13252	12	2	977.992	1954.98	0.969074	102.398	54581	54581	MS2	0/0	250516_Fraction_1.raw
	High	gELQcIGATTLDEYR	Unambiguous	8	2	P31542;Q2QVG9	N-Term(TMT6plex); C5(Carbamidomethyl)	CID	1	0	1	1	110947	No Quan Values	Not Used				11671.2	3816.21	4471.32	1915.32	47000	0	0.0362	3.92301	0	50.4766	6	3	652.331	1954.98	1.96125	102.536	54662	54662	MS2	0/0	250516_Fraction_1.raw
	High	aIDLIDEAGSR	Unambiguous	6	2	P31542;Q2QVG9	N-Term(TMT6plex)	CID	1	0	1	1	108297	Not Unique	Not Used	4692.24	14665.2		436801	17418.5	24701.9		12672.1	0	0.01175	3.34767	0	31.0543	3	2	694.883	1388.76	-0.347938	92.8847	49071	49071	MS2	0/0	250516_Fraction_1.raw
	High	vLENLGADPSNIR	Unambiguous	2	1	P31542	N-Term(TMT6plex)	CID	1	0	1	1	108708	No Quan Values	Not Used			7885.79	43314	6281.48			11757.6	0	0.03598	2.90436	0	14.1726	3	2	813.955	1626.9	1.25675	94.3612	49915	49915	MS2	0/0	250516_Fraction_1.raw
	Medium	sLVTEELk	Unambiguous	4	1	P31542	N-Term(TMT6plex); K8(TMT6plex)	CID	1	0	1	1	106008	Unique	Used	21731.4	25218	13048.5	628559	30067.1	37253.7	17277.8	37528	0.01107	0.1437	2.70728	0	54.4468	2	2	688.925	1376.84	1.50009	84.5571	44235	44235	MS2	0/0	250516_Fraction_1.raw
	Medium	lDMSEFMER	Unambiguous	5	2	P31542;Q2QVG9	N-Term(TMT6plex)	CID	1	0	1	1	113038	Not Unique	Not Used	4066.98	5281.37		88052.4	3331.8	9882.86		3891.93	0.04059	0.3179	2.48153	0	11.6983	5	2	693.835	1386.66	1.78241	110.237	59075	59075	MS2	0/0	250516_Fraction_1.raw
P26413	P26413	19.7412	13.02	20	2	6	6	0.453441	1		0.652201	1		0.222171	1	0.197789	1		0.122757	1		645	70.8351	5.49072
	Confidence Level	Sequence	PSM Ambiguity	# Proteins	# Protein Groups	Protein Group Accessions	Modifications	Activation Type	ΔScore	ΔCn	Rank	Search Engine Rank	QuanResultID	Quan Info	Quan Usage	AT2	AT3	AT4	AT5	AT8	ROW1	ROW1-2	ROW2	q-Value	PEP	XCorr	# Missed Cleavages	Isolation Interference [%]	Ion Inject Time [ms]	Charge	m/z [Da]	MH+ [Da]	ΔM [ppm]	RT [min]	First Scan	Last Scan	MS Order	Ions Matched	Spectrum File
	High	sINPDEAVAYGAAVQAAILSGQGDEk	Rejected	1	1	P26413	N-Term(TMT6plex); K26(TMT6plex)	CID		0.0199	2	2	118756	Redundant	Not Used	10123.6	10511.9	10875.3	181416	10055.9	14198.1	3751.7	14972.6	0	0.0004014	5.40965	0	0	5	3	1011.54	3032.6	0.971374	131.544	71110	71110	MS2	0/0	250516_Fraction_1.raw
	High	tTPSYVAFTDTER	Unambiguous	6	2	P26413;Q01877	N-Term(TMT6plex)	CID	1	0	1	1	105880	Not Unique	Not Used	39968.2	19094.4	19420.5	372783	60690.3	48252.9	29437.3	41512.6	0	0.0079	3.85352	0	21.9347	4	2	858.937	1716.87	0.960486	84.068	43953	43953	MS2	0/0	250516_Fraction_1.raw
	High	aTAGDTHLGGEDFDNR	Unambiguous	17	6	O65719;P27322;Q9LHA8;P41797;P26413;Q01877	N-Term(TMT6plex)	CID	1	0	1	1	97371	Not Unique	Not Used	4289.39	7885.03	7864.71	97265.2	3623.69	9541.2		8472.43	0	0.009701	3.02582	0	35.1621	6	3	635.636	1904.89	0.334907	52.7988	26054	26054	MS2	0/0	250516_Fraction_1.raw
	High	fSDSSVQNDMk	Unambiguous	1	1	P26413	N-Term(TMT6plex); K11(TMT6plex)	CID	1	0	1	1	101552	No Quan Values	Not Used		3848.26		132054	8684.08	16767.4	6209.52	14003.8	0.004596	0.1136	2.35643	0	45.3955	3	3	572.627	1715.87	-0.171137	68.2844	34838	34838	MS2	0/0	250516_Fraction_1.raw
	Medium	vEIIPNDQGNR	Unambiguous	1	1	P26413	N-Term(TMT6plex)	CID	1	0	1	1	102413	Unique	Used	40963.3	26716.3	18574.4	107739	9100.87	8102.08		5028.56	0.01149	0.1506	2.84836	0	12.9095	11	2	742.408	1483.81	1.07281	71.4615	36650	36650	MS2	0/0	250516_Fraction_1.raw
	Medium	nTTIPTk	Unambiguous	46	7	O65719;Q9LHA8;P40918;P26413;P27322;P37900;Q08276	N-Term(TMT6plex); K7(TMT6plex)	CID	1	0	1	1	164590	Not Unique	Not Used	1269.65	2592.01		29873	1397.65	2926.16	1106.46	1144.26	0.02363	0.2314	2.24743	0	0	120	2	616.884	1232.76	-0.46517	75.9731	22568	22568	MS2	0/0	250516_Fraction_4.raw
A7Q0V4	A7Q0V4	19.224	9.97	13	1	3	5							0.933062	2	0.302298	1		0.432766	2	65.5576	391	42.7656	5.90967
	Confidence Level	Sequence	PSM Ambiguity	# Proteins	# Protein Groups	Protein Group Accessions	Modifications	Activation Type	ΔScore	ΔCn	Rank	Search Engine Rank	QuanResultID	Quan Info	Quan Usage	AT2	AT3	AT4	AT5	AT8	ROW1	ROW1-2	ROW2	q-Value	PEP	XCorr	# Missed Cleavages	Isolation Interference [%]	Ion Inject Time [ms]	Charge	m/z [Da]	MH+ [Da]	ΔM [ppm]	RT [min]	First Scan	Last Scan	MS Order	Ions Matched	Spectrum File
	High	tIGFVSDDVGLDADNck	Unambiguous	3	1	A7Q0V4	N-Term(TMT6plex); C16(Carbamidomethyl); K17(TMT6plex)	CID	1	0	1	1	112604	Unique	Used	32439.7			130864	45823.8	9806.43	9647.45	21012.6	0	5.398e-06	5.57396	0	27.747	3	2	1142.58	2284.16	1.23641	108.582	58140	58140	MS2	0/0	250516_Fraction_1.raw
	High	tIGFVSDDVGLDADNck	Unambiguous	3	1	A7Q0V4	N-Term(TMT6plex); C16(Carbamidomethyl); K17(TMT6plex)	CID	1	0	1	1	112578	Unique	Used	23363			75522.3	14399.1			6755.08	0	2.408e-05	5.48558	0	7.08613	5	3	762.057	2284.16	1.5779	108.487	58086	58086	MS2	0/0	250516_Fraction_1.raw
	High	dDPDFTWEVVkPLk	Unambiguous	5	2	Q307Y9;A7Q0V4	N-Term(TMT6plex); K11(TMT6plex); K14(TMT6plex)	CID	1	0	1	1	115937	Not Unique	Not Used	3005.55			33126.9	6515.44				0.004596	0.1253	2.77083	0	41.9711	7	3	792.787	2376.35	1.74434	120.978	65175	65175	MS2	0/0	250516_Fraction_1.raw
	Medium	vAcETcTk	Unambiguous	18	4	Q307Y9;Q96552;P43282;A7Q0V4	N-Term(TMT6plex); C3(Carbamidomethyl); C6(Carbamidomethyl); K8(TMT6plex)	CID	1	0	1	1	92432	Not Unique	Not Used	24426.5	3576.26	5527.13	113705	42282.1	9696.95	7396.06	15423.7	0.01149	0.1457	2.72498	0	0	7	2	713.876	1426.75	1.09299	34.2435	15653	15653	MS2	0/0	250516_Fraction_1.raw
	Medium	vAcETcTk	Unambiguous	18	4	Q307Y9;Q96552;P43282;A7Q0V4	N-Term(TMT6plex); C3(Carbamidomethyl); C6(Carbamidomethyl); K8(TMT6plex)	CID	1	0	1	1	92230	Not Unique	Not Used	13968.5	2504.03		55694.2	23884.4	6340.72	2875.77	4926.12	0.01561	0.1724	2.6687	0	39.2155	14	2	713.876	1426.75	1.26411	33.5262	15251	15251	MS2	0/0	250516_Fraction_1.raw
P93212	P93212	18.8435	18.65	4	1	4	6				0.549748	1		2.17203	2	0.815706	2	58.1776	1.88396	2	38.621	252	28.7963	5.03369
	Confidence Level	Sequence	PSM Ambiguity	# Proteins	# Protein Groups	Protein Group Accessions	Modifications	Activation Type	ΔScore	ΔCn	Rank	Search Engine Rank	QuanResultID	Quan Info	Quan Usage	AT2	AT3	AT4	AT5	AT8	ROW1	ROW1-2	ROW2	q-Value	PEP	XCorr	# Missed Cleavages	Isolation Interference [%]	Ion Inject Time [ms]	Charge	m/z [Da]	MH+ [Da]	ΔM [ppm]	RT [min]	First Scan	Last Scan	MS Order	Ions Matched	Spectrum File
	High	aYEAATATASSDLAPTHPIR	Unambiguous	1	1	P93212	N-Term(TMT6plex)	CID	1	0	1	1	105192	Unique	Used	2492.15			2584.18	4276.15	1412.37		3651.09	0	0.003617	5.3387	0	22.3918	34	2	1136.59	2272.18	0.80512	81.5907	42517	42517	MS2	0/0	250516_Fraction_1.raw
	High	aYEAATATASSDLAPTHPIR	Unambiguous	1	1	P93212	N-Term(TMT6plex)	CID	1	0	1	1	105150	Unique	Used	22264.1	12239.7		32203.6	61215.4	26139.6	17567.2	53938.6	0	2.338e-05	4.14584	0	2.88434	3	3	758.064	2272.18	0.0739296	81.4079	42409	42409	MS2	0/0	250516_Fraction_1.raw
	High	yDEMVEAMk	Unambiguous	3	2	P93212;Q41246	N-Term(TMT6plex); K9(TMT6plex)	CID	1	0	1	1	110521	Not Unique	Not Used	15369.6	5518.12	6024.61	23397	51557.1	20568.5	11813.7	30022.9	0	0.04626	3.45495	0	31.0644	8	3	525.273	1573.8	1.82785	100.963	53744	53744	MS2	0/0	250516_Fraction_1.raw
	High	yDEMVEAMk	Unambiguous	3	2	P93212;Q41246	N-Term(TMT6plex); K9(TMT6plex)	CID	1	0	1	1	110477	Not Unique	Not Used	85179.2	21276	28009	164268	253776	93471.3	68664.2	152320	0	0.04998	3.10548	0	32.3156	3	2	787.405	1573.8	1.33223	100.797	53649	53649	MS2	0/0	250516_Fraction_1.raw
	High	dSTLIMQLLR	Unambiguous	22	6	P42644;P46266;Q9C5W6;Q96451;P93212;Q41246	N-Term(TMT6plex)	CID	1	0	1	1	138822	Not Unique	Not Used	65354.8	37505.6	42463.7	197656	160961	87428.7	48391.4	106429	0	0.03932	2.7985	0	0	31	2	709.916	1418.82	0.765049	134.682	44126	44126	MS2	0/0	250516_Fraction_2.raw
	Medium	iLSSIEQk	Rejected	12	4	P42644;P46266;P93212;Q41246	N-Term(TMT6plex); K8(TMT6plex)	CID	0.04	0	1	2	167192	No Quan Values	Not Used									0.01773	0.2038	1.50448	0	62.5507	120	2	688.431	1375.86	-0.353875	114.485	31848	31848	MS2	0/0	250516_Fraction_4.raw
O80377	O80377	18.6602	11.78	5	3	3	6	0.715681	2	27.427	1.00838	3	2.92269	1.45266	3	2.19466	3	4.08718	1.05867	3	20.8503	297	32.4321	5.021
	Confidence Level	Sequence	PSM Ambiguity	# Proteins	# Protein Groups	Protein Group Accessions	Modifications	Activation Type	ΔScore	ΔCn	Rank	Search Engine Rank	QuanResultID	Quan Info	Quan Usage	AT2	AT3	AT4	AT5	AT8	ROW1	ROW1-2	ROW2	q-Value	PEP	XCorr	# Missed Cleavages	Isolation Interference [%]	Ion Inject Time [ms]	Charge	m/z [Da]	MH+ [Da]	ΔM [ppm]	RT [min]	First Scan	Last Scan	MS Order	Ions Matched	Spectrum File
	High	eAALGNIPTIAFcDTDSPMR	Unambiguous	3	1	O80377	N-Term(TMT6plex); C13(Carbamidomethyl)	CID	1	0	1	1	116805	Unique	Used	1575.41			33007.6	2288.53	5057.16		1451.2	0	0.04819	3.91386	0	20.2388	17	3	803.4	2408.19	2.76253	124.281	67015	67015	MS2	0/0	250516_Fraction_1.raw
	High	eAALGNIPTIAFcDTDSPMR	Unambiguous	3	1	O80377	N-Term(TMT6plex); C13(Carbamidomethyl)	CID	1	0	1	1	116838	No Quan Values	Not Used				15230.7	2160.33				0	0.002329	3.8653	0	15.4396	13	3	803.401	2408.19	4.35925	124.4	67076	67076	MS2	0/0	250516_Fraction_1.raw
	High	eAALGNIPTIAFcDTDSPMR	Unambiguous	3	1	O80377	N-Term(TMT6plex); C13(Carbamidomethyl)	CID	1	0	1	1	116860	No Quan Values	Not Used				5970.94					0	0.01921	3.69395	0	5.3994	13	2	1204.6	2408.19	3.70587	124.493	67130	67130	MS2	0/0	250516_Fraction_1.raw
	High	eAALGNIPTIAFcDTDSPmR	Unambiguous	3	1	O80377	N-Term(TMT6plex); C13(Carbamidomethyl); M19(Oxidation)	CID	1	0	1	1	114662	Unique	Used	1008.59	1017.04		1036.86					0	0.06934	2.61218	0	0	22	2	1212.59	2424.18	1.44849	116.229	62501	62501	MS2	0/0	250516_Fraction_1.raw
	Medium	ncDFQMER	Unambiguous	2	1	O80377	N-Term(TMT6plex); C2(Carbamidomethyl)	CID	1	0	1	1	96440	Unique	Used	12927.1	12781.1	7714.95	324249	10789.4	28370.7		13685.6	0.01561	0.1785	2.32925	0	52.2947	6	2	664.8	1328.59	-0.146429	49.3012	24075	24075	MS2	0/0	250516_Fraction_1.raw
	Medium	tDHQPIk	Unambiguous	5	1	O80377	N-Term(TMT6plex); K7(TMT6plex)	CID	1	0	1	1	88814	Unique	Used	10095.1	14552.8	8664.01	417962	35245.3	21553.2	7090.59	23368.8	0.04866	0.3359	2.24566	0	27.0912	13	2	648.888	1296.77	0.651555	20.1601	7978	7978	MS2	0/0	250516_Fraction_1.raw
Q01877	Q01877	18.2545	7.25	3	1	4	6															648	70.538	5.23682
	Confidence Level	Sequence	PSM Ambiguity	# Proteins	# Protein Groups	Protein Group Accessions	Modifications	Activation Type	ΔScore	ΔCn	Rank	Search Engine Rank	QuanResultID	Quan Info	Quan Usage	AT2	AT3	AT4	AT5	AT8	ROW1	ROW1-2	ROW2	q-Value	PEP	XCorr	# Missed Cleavages	Isolation Interference [%]	Ion Inject Time [ms]	Charge	m/z [Da]	MH+ [Da]	ΔM [ppm]	RT [min]	First Scan	Last Scan	MS Order	Ions Matched	Spectrum File
	High	tTPSYVAFTDTER	Unambiguous	6	2	P26413;Q01877	N-Term(TMT6plex)	CID	1	0	1	1	105880	Not Unique	Not Used	39968.2	19094.4	19420.5	372783	60690.3	48252.9	29437.3	41512.6	0	0.0079	3.85352	0	21.9347	4	2	858.937	1716.87	0.960486	84.068	43953	43953	MS2	0/0	250516_Fraction_1.raw
	High	vEIIANDQGNR	Unambiguous	19	5	O65719;P27322;Q9LHA8;P41797;Q01877	N-Term(TMT6plex)	CID	1	0	1	1	100511	Not Unique	Not Used	70380.6	50830.9	43608.9	1.19911e+06		96304.5	14857.8	72308.5	0	0.008536	3.11997	0	4.18517	2	2	729.399	1457.79	0.439209	64.3896	32625	32625	MS2	0/0	250516_Fraction_1.raw
	High	aTAGDTHLGGEDFDNR	Unambiguous	17	6	O65719;P27322;Q9LHA8;P41797;P26413;Q01877	N-Term(TMT6plex)	CID	1	0	1	1	97371	Not Unique	Not Used	4289.39	7885.03	7864.71	97265.2	3623.69	9541.2		8472.43	0	0.009701	3.02582	0	35.1621	6	3	635.636	1904.89	0.334907	52.7988	26054	26054	MS2	0/0	250516_Fraction_1.raw
	High	vEIIANDQGNR	Unambiguous	19	5	O65719;P27322;Q9LHA8;P41797;Q01877	N-Term(TMT6plex)	CID	1	0	1	1	100310	Not Unique	Not Used	8428.82	5704.66	4534.49	145186	6685.88	9375.86		10389.1	0	0.01952	2.64816	0	36.6276	6	2	729.401	1457.79	2.11393	63.6637	32213	32213	MS2	0/0	250516_Fraction_1.raw
	High	vEIIANDQGNR	Unambiguous	19	5	O65719;P27322;Q9LHA8;P41797;Q01877	N-Term(TMT6plex)	CID	1	0	1	1	165852	No Quan Values	Not Used				1201.63					0.002638	0.08528	2.67435	0	0	120	2	729.399	1457.79	-0.146946	86.9343	25949	25949	MS2	0/0	250516_Fraction_4.raw
	Medium	mVNEAEk	Unambiguous	1	1	Q01877	N-Term(TMT6plex); K7(TMT6plex)	CID	1	0	1	1	95253	No Quan Values	Not Used		20547.1		516452		20110.5		27294.4	0.04638	0.3229	2.93269	0	19.1265	3	2	639.86	1278.71	0.35906	44.8227	21579	21579	MS2	0/0	250516_Fraction_1.raw
Q9C5J7	Q9C5J7	18.0007	6.6	4	3	3	6	0.817892	2	50.8542	1.62702	2	7.81078	1.04412	1	1.22179	2	11.4994	1.96725	2	7.28253	485	53.4482	7.31299
	Confidence Level	Sequence	PSM Ambiguity	# Proteins	# Protein Groups	Protein Group Accessions	Modifications	Activation Type	ΔScore	ΔCn	Rank	Search Engine Rank	QuanResultID	Quan Info	Quan Usage	AT2	AT3	AT4	AT5	AT8	ROW1	ROW1-2	ROW2	q-Value	PEP	XCorr	# Missed Cleavages	Isolation Interference [%]	Ion Inject Time [ms]	Charge	m/z [Da]	MH+ [Da]	ΔM [ppm]	RT [min]	First Scan	Last Scan	MS Order	Ions Matched	Spectrum File
	High	sFGFDTAVEEAQR	Unambiguous	4	1	Q9C5J7	N-Term(TMT6plex)	CID	1	0	1	1	109302	No Quan Values	Not Used				39141.8					0	0.002103	4.03033	0	36.1538	4	2	843.422	1685.84	2.02524	96.5133	51168	51168	MS2	0/0	250516_Fraction_1.raw
	High	sFGFDTAVEEAQR	Unambiguous	4	1	Q9C5J7	N-Term(TMT6plex)	CID	1	0	1	1	109277	No Quan Values	Not Used		10768.2	4793.56	46151.9	9642.77	13264.7	7208.1	26874.2	0	0.004641	2.85283	0	73.6499	6	2	843.421	1685.83	0.86669	96.4579	51137	51137	MS2	0/0	250516_Fraction_1.raw
	High	sFGFDTAVEEAQR	Unambiguous	4	1	Q9C5J7	N-Term(TMT6plex)	CID	1	0	1	1	109337	No Quan Values	Not Used		7901.86		363495	9037.87	25289.2		7181.75	0.004154	0.08821	3.41312	0	0	3	3	562.616	1685.83	0.786304	96.6493	51245	51245	MS2	0/0	250516_Fraction_1.raw
	High	tIDNDIPVIDk	Unambiguous	2	1	Q9C5J7	N-Term(TMT6plex); K11(TMT6plex)	CID	1	0	1	1	110436	Unique	Used	10228.7	15789.5	11561.2	436806		13501.8		21134	0.006738	0.1377	2.82285	0	57.4534	3	2	850.996	1700.98	0.521638	100.677	53581	53581	MS2	0/0	250516_Fraction_1.raw
	Medium	tIDNDIPVIDk	Unambiguous	2	1	Q9C5J7	N-Term(TMT6plex); K11(TMT6plex)	CID	1	0	1	1	110546	No Quan Values	Not Used		6335.68		197635		15821.5		7668.57	0.02641	0.2429	2.51454	0	8.28236	4	3	567.667	1700.99	1.26726	101.064	53804	53804	MS2	0/0	250516_Fraction_1.raw
	Medium	iVDSIQDR	Unambiguous	3	1	Q9C5J7	N-Term(TMT6plex)	CID	1	0	1	1	100151	Unique	Used	12613.2	21630.3	7465.05	111987	13169.6	14264.2		23625.3	0.04678	0.3241	2.367	0	23.8147	2	2	587.835	1174.66	0.041004	63.0418	31863	31863	MS2	0/0	250516_Fraction_1.raw
Q39433	Q39433	17.6206	22.79	8	4	5	6	1.38133	5	54.3269	1.18218	5	23.219	1.83979	3	1.61383	5	34.3704	1.35789	5	11.356	215	23.7722	7.82568
	Confidence Level	Sequence	PSM Ambiguity	# Proteins	# Protein Groups	Protein Group Accessions	Modifications	Activation Type	ΔScore	ΔCn	Rank	Search Engine Rank	QuanResultID	Quan Info	Quan Usage	AT2	AT3	AT4	AT5	AT8	ROW1	ROW1-2	ROW2	q-Value	PEP	XCorr	# Missed Cleavages	Isolation Interference [%]	Ion Inject Time [ms]	Charge	m/z [Da]	MH+ [Da]	ΔM [ppm]	RT [min]	First Scan	Last Scan	MS Order	Ions Matched	Spectrum File
	High	gQALADEYGIk	Unambiguous	4	1	Q39433	N-Term(TMT6plex); K11(TMT6plex)	CID	1	0	1	1	106432	Unique	Used	58719.6	69416.9	57559.2	696521		81435.5	9851.5	78092.4	0	0.003841	3.82467	0	23.7686	2	2	811.963	1622.92	1.9603	86.0744	45119	45119	MS2	0/0	250516_Fraction_1.raw
	High	nIEQHASDNVNk	Unambiguous	3	1	Q39433	N-Term(TMT6plex); K12(TMT6plex)	CID	1	0	1	1	92517	Unique	Used	39638.4	35945.2	38336.5	566131		48983.1	8783.78	53824.5	0	0.009249	3.20215	0	0	5	3	609.664	1826.98	0.614534	34.5574	15828	15828	MS2	0/0	250516_Fraction_1.raw
	High	lLLIGDSGVGk	Unambiguous	12	3	Q4R8X3;Q39433;P33723	N-Term(TMT6plex); K11(TMT6plex)	CID	1	0	1	2	138762	Redundant	Not Used	8106.27	5401.41	7741.92	45050	6936.8	11116.5	10904.6	9975.01	0	0.008248	2.75725	0	31.5655	5	2	765.485	1529.96	-2.10248	134.442	43994	43994	MS2	0/0	250516_Fraction_2.raw
	Medium	aDYDYLIk	Unambiguous	3	1	Q39433	N-Term(TMT6plex); K8(TMT6plex)	CID	1	0	1	1	109911	Unique	Used	5212.58	5279.73	10415.5	77276.1	9590.04	10538.9		8538.32	0.01398	0.1671	2.97398	0	11.6184	12	2	729.917	1458.83	1.02825	98.7342	52458	52458	MS2	0/0	250516_Fraction_1.raw
	Medium	gQALADEYGIk	Unambiguous	4	1	Q39433	N-Term(TMT6plex); K11(TMT6plex)	CID	1	0	1	1	106434	Unique	Used	62152.6	75790.1	85853.5	264099	66531.9	100304	75975.8	78192.4	0.02641	0.2452	2.28666	0	12.1834	2	3	541.643	1622.91	-1.16948	86.1087	45140	45140	MS2	0/0	250516_Fraction_1.raw
	Medium	aDMDESk	Unambiguous	5	1	Q39433	N-Term(TMT6plex); K7(TMT6plex)	CID	1	0	1	1	93042	Unique	Used	8573.51	14827.6	14404.6	166685	17252.7	20166.3	3299.69	15051.4	0.03749	0.3076	2.57591	0	34.0307	5	2	627.326	1253.65	0.679763	36.5406	16951	16951	MS2	0/0	250516_Fraction_1.raw
Q43298	Q43298	17.6028	3.99	2	1	3	5	1.21503	2	70.3607	1.56208	2	8.66494			1.83912	2	3.88568	1.00929	2	50.491	576	60.8968	5.84619
	Confidence Level	Sequence	PSM Ambiguity	# Proteins	# Protein Groups	Protein Group Accessions	Modifications	Activation Type	ΔScore	ΔCn	Rank	Search Engine Rank	QuanResultID	Quan Info	Quan Usage	AT2	AT3	AT4	AT5	AT8	ROW1	ROW1-2	ROW2	q-Value	PEP	XCorr	# Missed Cleavages	Isolation Interference [%]	Ion Inject Time [ms]	Charge	m/z [Da]	MH+ [Da]	ΔM [ppm]	RT [min]	First Scan	Last Scan	MS Order	Ions Matched	Spectrum File
	High	dDTVILDGAGDkk	Unambiguous	4	2	P29197;Q43298	N-Term(TMT6plex); K12(TMT6plex); K13(TMT6plex)	CID	1	0	1	1	105271	Not Unique	Not Used	3989.26	4828.05	2105.12	83050.5	4648.68	4700.61	1650.1	3612.08	0	0.002434	4.25534	1	15.438	17	2	1017.59	2034.17	1.47537	81.8849	42685	42685	MS2	0/0	250516_Fraction_1.raw
	High	gVEELADAVk	Unambiguous	1	1	Q43298	N-Term(TMT6plex); K10(TMT6plex)	CID	1	0	1	1	109152	Unique	Used	10716	15790.8	8488.99	329407		19198.4	4410.16	14915.5	0	0.003126	3.99353	0	38.5531	7	3	496.961	1488.87	1.59204	95.9806	50858	50858	MS2	0/0	250516_Fraction_1.raw
	High	dDTVILDGAGDk	Unambiguous	4	2	P29197;Q43298	N-Term(TMT6plex); K12(TMT6plex)	CID	1	0	1	1	107002	Not Unique	Not Used	10186.1	15515	6042.4	425185	12502.9	10932.6		5546.86	0	0.001022	3.46756	0	8.76879	3	2	838.96	1676.91	0.896734	88.1608	46327	46327	MS2	0/0	250516_Fraction_1.raw
	High	dDTVILDGAGDk	Unambiguous	4	2	P29197;Q43298	N-Term(TMT6plex); K12(TMT6plex)	CID	1	0	1	1	106990	No Quan Values	Not Used		6016.21	2993.17	110223		8002.02			0	0.04009	2.99738	0	15.0809	3	3	559.642	1676.91	0.451947	88.1382	46317	46317	MS2	0/0	250516_Fraction_1.raw
	High	gVEELADAVk	Unambiguous	1	1	Q43298	N-Term(TMT6plex); K10(TMT6plex)	CID	1	0	1	1	109127	Unique	Used	29357.1	48613	54710	1.64404e+06		55424.5	15548.7	21485.2	0	0.01652	2.88897	0	36.5834	2	2	744.938	1488.87	1.33461	95.8843	50802	50802	MS2	0/0	250516_Fraction_1.raw
Q9XF98	Q9XF98	17.4982	10.21	3	1	3	7	0.459865	2	20.227	0.70505	2	5.93996	2.08876	2	1.00642	2	6.99992	1.28286	2	24.358	421	48.3865	4.53857
	Confidence Level	Sequence	PSM Ambiguity	# Proteins	# Protein Groups	Protein Group Accessions	Modifications	Activation Type	ΔScore	ΔCn	Rank	Search Engine Rank	QuanResultID	Quan Info	Quan Usage	AT2	AT3	AT4	AT5	AT8	ROW1	ROW1-2	ROW2	q-Value	PEP	XCorr	# Missed Cleavages	Isolation Interference [%]	Ion Inject Time [ms]	Charge	m/z [Da]	MH+ [Da]	ΔM [ppm]	RT [min]	First Scan	Last Scan	MS Order	Ions Matched	Spectrum File
	High	kPEDWDDEEDGEWTAPTIPNPEYk	Unambiguous	3	2	Q40401;Q9XF98	N-Term(TMT6plex); K1(TMT6plex); K24(TMT6plex)	CID	1	0	1	1	114379	Not Unique	Not Used	7445.23	4124.95	3759.81	47155.3	17599.4	11635.3	7490.77	16265.6	0	0.009338	4.2787	0	3.11021	6	3	1183.58	3548.74	2.00951	115.188	61903	61903	MS2	0/0	250516_Fraction_1.raw
	High	kPEDWDDEEDGEWTAPTIPNPEYk	Unambiguous	3	2	Q40401;Q9XF98	N-Term(TMT6plex); K1(TMT6plex); K24(TMT6plex)	CID	1	0	1	1	114188	No Quan Values	Not Used				12257.6	5769.86	16141.8	4284.18	10206.9	0	0.04922	3.63032	0	14.7439	18	3	1183.58	3548.73	0.0488062	114.483	61502	61502	MS2	0/0	250516_Fraction_1.raw
	High	gIQTSEDYR	Unambiguous	6	3	O04151;Q40401;Q9XF98	N-Term(TMT6plex)	CID	1	0	1	1	93620	Not Unique	Not Used	516828	344561	231000	2495478	1.15051e+06	741222	366973	979874	0.004596	0.104	2.18025	0	14.1518	0	2	649.333	1297.66	0.206353	38.6634	18147	18147	MS2	0/0	250516_Fraction_1.raw
	Medium	kPEGYDDIPk	Unambiguous	2	1	Q9XF98	N-Term(TMT6plex); K1(TMT6plex); K10(TMT6plex)	CID	1	0	1	1	102524	Unique	Used	7759.62	5694.36	4084.4	31263.2	16582.1	7449.71	4751.6	11704.3	0.01398	0.1673	2.78305	0	0	25	2	925.039	1849.07	1.82312	71.8826	36897	36897	MS2	0/0	250516_Fraction_1.raw
	Medium	kPEGYDDIPk	Unambiguous	2	1	Q9XF98	N-Term(TMT6plex); K1(TMT6plex); K10(TMT6plex)	CID	1	0	1	1	102434	Unique	Used	332003	224894	133387	1.12366e+06	677828	350267	173280	362238	0.01466	0.1679	2.78934	0	51.323	2	3	617.028	1849.07	0.594533	71.5563	36705	36705	MS2	0/0	250516_Fraction_1.raw
	Medium	gIQTSEDYR	Unambiguous	6	3	O04151;Q40401;Q9XF98	N-Term(TMT6plex)	CID	1	0	1	1	93795	Not Unique	Not Used	34981.2	18804.5	7546.22	133809	53972.1	31960.9	23953.7	48737.4	0.01773	0.2025	1.83652	0	7.50531	4	2	649.333	1297.66	0.300422	39.3466	18525	18525	MS2	0/0	250516_Fraction_1.raw
	Medium	kPEDWDDEEDGEWTAPTIPNPEYk	Unambiguous	3	2	Q40401;Q9XF98	N-Term(TMT6plex); K1(TMT6plex); K24(TMT6plex)	CID	1	0	1	1	114472	Not Unique	Not Used	9539.87	5817.81	6345.28	56953.3	27567	8362.26	9688.94	27025.4	0.03274	0.2905	1.96044	0	56.469	5	4	887.939	3548.73	0.543792	115.529	62099	62099	MS2	0/0	250516_Fraction_1.raw
P06702	P06702	17.4825	24.56	1	2	2	4	0.703528	4	23.0625	0.957089	4	3.78709	1.48121	4	1.11066	4	36.0043	0.752356	3	102.387	114	13.2335	6.12549
	Confidence Level	Sequence	PSM Ambiguity	# Proteins	# Protein Groups	Protein Group Accessions	Modifications	Activation Type	ΔScore	ΔCn	Rank	Search Engine Rank	QuanResultID	Quan Info	Quan Usage	AT2	AT3	AT4	AT5	AT8	ROW1	ROW1-2	ROW2	q-Value	PEP	XCorr	# Missed Cleavages	Isolation Interference [%]	Ion Inject Time [ms]	Charge	m/z [Da]	MH+ [Da]	ΔM [ppm]	RT [min]	First Scan	Last Scan	MS Order	Ions Matched	Spectrum File
	High	vIEHImEDLDTNADk	Unambiguous	1	1	P06702	N-Term(TMT6plex); M6(Oxidation); K15(TMT6plex)	CID	1	0	1	1	109897	Unique	Used	8628.74	11105.3	5511.24	14290.2	15099.1	19416.4	30124.3	11492.4	0	0.001534	5.07954	0	0	9	3	739.72	2217.15	-0.429745	98.7114	52446	52446	MS2	0/0	250516_Fraction_1.raw
	High	vIEHIMEDLDTNADk	Unambiguous	1	1	P06702	N-Term(TMT6plex); K15(TMT6plex)	CID	1	0	1	1	117793	Unique	Used	6549.43	6195.83	7137.12	17058.5	10249.3	9030.03	72524.4	4927.5	0	0.001119	4.69295	0	0	6	3	734.39	2201.15	1.11127	127.998	69080	69080	MS2	0/0	250516_Fraction_1.raw
	High	lGHPDTLNQGEFk	Unambiguous	1	1	P06702	N-Term(TMT6plex); K13(TMT6plex)	CID	1	0	1	1	103841	Unique	Used	404097	371805	230346	479667	566539	347882	954557	114951	0	0.009072	4.25125	0	49.0204	2	3	638.688	1914.05	0.522139	76.6846	39657	39657	MS2	0/0	250516_Fraction_1.raw
	High	lGHPDTLNQGEFk	Unambiguous	1	1	P06702	N-Term(TMT6plex); K13(TMT6plex)	CID	1	0	1	1	103862	Unique	Used	5070.84	4910.08	3929.53	6168.4	4933.87	4536.9	14374.8		0	0.05633	3.45874	0	13.358	15	2	957.528	1914.05	-0.236148	76.7797	39715	39715	MS2	0/0	250516_Fraction_1.raw
Q2QVG9	Q2QVG9	17.3275	4.79	6	1	4	5				0.279634	1		2.21401	1	0.536019	1		0.164099	1		919	101.954	7.06396
	Confidence Level	Sequence	PSM Ambiguity	# Proteins	# Protein Groups	Protein Group Accessions	Modifications	Activation Type	ΔScore	ΔCn	Rank	Search Engine Rank	QuanResultID	Quan Info	Quan Usage	AT2	AT3	AT4	AT5	AT8	ROW1	ROW1-2	ROW2	q-Value	PEP	XCorr	# Missed Cleavages	Isolation Interference [%]	Ion Inject Time [ms]	Charge	m/z [Da]	MH+ [Da]	ΔM [ppm]	RT [min]	First Scan	Last Scan	MS Order	Ions Matched	Spectrum File
	High	gELQcIGATTLDEYR	Unambiguous	8	2	P31542;Q2QVG9	N-Term(TMT6plex); C5(Carbamidomethyl)	CID	1	0	1	1	110914	No Quan Values	Not Used				13508.9					0	9.399e-05	4.59157	0	8.13252	12	2	977.992	1954.98	0.969074	102.398	54581	54581	MS2	0/0	250516_Fraction_1.raw
	High	gELQcIGATTLDEYR	Unambiguous	8	2	P31542;Q2QVG9	N-Term(TMT6plex); C5(Carbamidomethyl)	CID	1	0	1	1	110947	No Quan Values	Not Used				11671.2	3816.21	4471.32	1915.32	47000	0	0.0362	3.92301	0	50.4766	6	3	652.331	1954.98	1.96125	102.536	54662	54662	MS2	0/0	250516_Fraction_1.raw
	High	aIDLIDEAGSR	Unambiguous	6	2	P31542;Q2QVG9	N-Term(TMT6plex)	CID	1	0	1	1	108297	Not Unique	Not Used	4692.24	14665.2		436801	17418.5	24701.9		12672.1	0	0.01175	3.34767	0	31.0543	3	2	694.883	1388.76	-0.347938	92.8847	49071	49071	MS2	0/0	250516_Fraction_1.raw
	High	vIGQDEAVk	Unambiguous	1	1	Q2QVG9	N-Term(TMT6plex); K9(TMT6plex)	CID	1	0	1	1	101168	Unique	Used	13090.2	3660.48		109473	28981.9	7016.61		2148.09	0	0.0434	2.98372	0	14.9198	9	2	708.927	1416.85	0.556304	66.8437	34018	34018	MS2	0/0	250516_Fraction_1.raw
	Medium	lDMSEFMER	Unambiguous	5	2	P31542;Q2QVG9	N-Term(TMT6plex)	CID	1	0	1	1	113038	Not Unique	Not Used	4066.98	5281.37		88052.4	3331.8	9882.86		3891.93	0.04059	0.3179	2.48153	0	11.6983	5	2	693.835	1386.66	1.78241	110.237	59075	59075	MS2	0/0	250516_Fraction_1.raw
Q08080	Q08080	17.1413	7.18	1	1	4	5	1.01694	1		1.50087	1				3.34934	1		1.68728	1		599	64.8607	4.97021
	Confidence Level	Sequence	PSM Ambiguity	# Proteins	# Protein Groups	Protein Group Accessions	Modifications	Activation Type	ΔScore	ΔCn	Rank	Search Engine Rank	QuanResultID	Quan Info	Quan Usage	AT2	AT3	AT4	AT5	AT8	ROW1	ROW1-2	ROW2	q-Value	PEP	XCorr	# Missed Cleavages	Isolation Interference [%]	Ion Inject Time [ms]	Charge	m/z [Da]	MH+ [Da]	ΔM [ppm]	RT [min]	First Scan	Last Scan	MS Order	Ions Matched	Spectrum File
	High	nQADSVVYQTEk	Unambiguous	4	2	Q9LTX9;Q08080	N-Term(TMT6plex); K12(TMT6plex)	CID	1	0	1	1	100919	Not Unique	Not Used	5876.92	4518.94	4193.68	154842	8957.13	9683.48	1505.9	8111.77	0	0.0007234	4.56672	0	0	13	2	920.496	1839.98	-0.21436	65.9279	33499	33499	MS2	0/0	250516_Fraction_1.raw
	High	kMTEVDEESk	Unambiguous	1	1	Q08080	N-Term(TMT6plex); K1(TMT6plex); K10(TMT6plex)	CID	1	0	1	1	97196	Unique	Used	14322.7	21496.7	14565.4	765226		47971.8	4074.08	24166.6	0	0.01095	3.38539	1	35.5535	10	3	628.352	1883.04	0.385688	52.1538	25687	25687	MS2	0/0	250516_Fraction_1.raw
	High	qFAAEEISAQVLR	Unambiguous	3	2	Q9LTX9;Q08080	N-Term(TMT6plex)	CID	1	0	1	1	111782	Not Unique	Not Used	5496.38	2407.49	6231.06	77202.8	6245.8	6287.8		4516.38	0	0.03798	3.19303	0	8.7031	4	2	845.972	1690.94	2.98436	105.577	56414	56414	MS2	0/0	250516_Fraction_1.raw
	High	qFAAEEISAQVLR	Unambiguous	3	2	Q9LTX9;Q08080	N-Term(TMT6plex)	CID	1	0	1	1	111806	Not Unique	Not Used	1356.6	4871.18	2505.45	68167	3464.34	6255.69		3188.82	0	0.01547	3.10521	0	14.535	9	3	564.317	1690.94	2.07402	105.682	56477	56477	MS2	0/0	250516_Fraction_1.raw
	High	dEGIDLLk	Unambiguous	4	2	Q9LTX9;Q08080	N-Term(TMT6plex); K8(TMT6plex)	CID	1	0	1	1	109539	Not Unique	Not Used	70051.5	55061.1	37607.3	1425753		68090.2		63521.8	0.004596	0.1157	2.89093	0	25.0212	2	2	680.909	1360.81	0.919226	97.3783	51673	51673	MS2	0/0	250516_Fraction_1.raw
P49608	P49608	16.6007	3.79	6	2	5	7	0.747295	4	10.058	1.04347	4	42.8278	1.36403	2	1.46685	4	17.0101	1.86402	4	23.3319	898	97.9426	6.0874
	Confidence Level	Sequence	PSM Ambiguity	# Proteins	# Protein Groups	Protein Group Accessions	Modifications	Activation Type	ΔScore	ΔCn	Rank	Search Engine Rank	QuanResultID	Quan Info	Quan Usage	AT2	AT3	AT4	AT5	AT8	ROW1	ROW1-2	ROW2	q-Value	PEP	XCorr	# Missed Cleavages	Isolation Interference [%]	Ion Inject Time [ms]	Charge	m/z [Da]	MH+ [Da]	ΔM [ppm]	RT [min]	First Scan	Last Scan	MS Order	Ions Matched	Spectrum File
	High	ncDNFQVk	Unambiguous	1	1	P49608	N-Term(TMT6plex); C2(Carbamidomethyl); K8(TMT6plex)	CID	1	0	1	1	99519	Unique	Used	16178.8	22715.3	9954.47	516662	20353.3	27697.8	8803.18	39921.6	0.004596	0.1216	2.99438	0	17.022	3	2	741.893	1482.78	1.20394	60.7145	30534	30534	MS2	0/0	250516_Fraction_1.raw
	High	rGNDEVMAR	Unambiguous	3	2	P49608;Q6YZX6	N-Term(TMT6plex)	CID	1	0	1	1	87193	Not Unique	Not Used	4309.96	4062.94		51637.4	2879.21	2787.89		2419.74	0.004596	0.1038	2.75269	1	15.3578	12	2	638.836	1276.66	0.866946	13.917	4602	4602	MS2	0/0	250516_Fraction_1.raw
	High	lLDGEVGPk	Unambiguous	1	1	P49608	N-Term(TMT6plex); K9(TMT6plex)	CID	1	0	1	1	106900	Unique	Used	140172	189093	117444	3.75892e+06		191080	96918.9	269268	0.004596	0.1195	2.32728	0	41.1958	1	2	693.425	1385.84	1.59013	87.7842	46111	46111	MS2	0/0	250516_Fraction_1.raw
	High	lLDGEVGPk	Unambiguous	1	1	P49608	N-Term(TMT6plex); K9(TMT6plex)	CID	1	0	1	1	106914	Unique	Used	27445.7	22152.5	20084.8	572412		43320.4	15579.5	49642.4	0.006738	0.1389	2.23457	0	10.747	6	3	462.618	1385.84	0.259167	87.8518	46151	46151	MS2	0/0	250516_Fraction_1.raw
	High	ncDNFQVk	Unambiguous	1	1	P49608	N-Term(TMT6plex); C2(Carbamidomethyl); K8(TMT6plex)	CID	1	0	1	1	99524	Unique	Used	44949.9	28407.6	34302	313057	66479.6	38011.1	10472.4	29690.1	0.006738	0.1375	2.12563	0	22.0746	7	3	494.931	1482.78	1.15371	60.7586	30562	30562	MS2	0/0	250516_Fraction_1.raw
	Medium	gNDEVMAR	Unambiguous	3	2	P49608;Q6YZX6	N-Term(TMT6plex)	CID	1	0	1	1	89311	Not Unique	Not Used	14168.4	7139.73	8898.72	70833.7	12989.7	7298.1	6131.3	14205.4	0.0206	0.2111	2.30664	0	59.9249	8	2	560.785	1120.56	1.35538	22.0501	9027	9027	MS2	0/0	250516_Fraction_1.raw
	Medium	dFNSYGSR	Unambiguous	8	3	Q42560;P49608;Q6YZX6	N-Term(TMT6plex)	CID	1	0	1	1	94514	No Quan Values	Not Used			13955.1	193324	7948.16			21208.1	0.0443	0.3201	1.85951	0	24.9423	1	2	587.789	1174.57	0.705379	42.0417	20022	20022	MS2	0/0	250516_Fraction_1.raw
P29356	P29356	16.4926	7.28	1	2	2	3															357	38.4468	6.27783
	Confidence Level	Sequence	PSM Ambiguity	# Proteins	# Protein Groups	Protein Group Accessions	Modifications	Activation Type	ΔScore	ΔCn	Rank	Search Engine Rank	QuanResultID	Quan Info	Quan Usage	AT2	AT3	AT4	AT5	AT8	ROW1	ROW1-2	ROW2	q-Value	PEP	XCorr	# Missed Cleavages	Isolation Interference [%]	Ion Inject Time [ms]	Charge	m/z [Da]	MH+ [Da]	ΔM [ppm]	RT [min]	First Scan	Last Scan	MS Order	Ions Matched	Spectrum File
	High	vDkGTVELAGTNGETTTQGLDGLAQR	Unambiguous	1	1	P29356	N-Term(TMT6plex); K3(TMT6plex)	CID	1	0	1	1	109271	No Quan Values	Not Used		4107.19		88274.4	3450.04	4262.09		3515.04	0	2.636e-06	6.59404	1	5.89028	8	3	1030.56	3089.66	2.37675	96.4197	51114	51114	MS2	0/0	250516_Fraction_1.raw
	High	gTVELAGTNGETTTQGLDGLAQR	Unambiguous	1	1	P29356	N-Term(TMT6plex)	CID	1	0	1	1	108961	No Quan Values	Not Used									0	4.832e-05	5.96895	0	13.8011	4	3	840.105	2518.3	1.8013	95.2734	50447	50447	MS2	0/0	250516_Fraction_1.raw
	High	gTVELAGTNGETTTQGLDGLAQR	Unambiguous	1	1	P29356	N-Term(TMT6plex)	CID	1	0	1	1	108967	No Quan Values	Not Used				21566.1					0	0.01229	3.92964	0	27.4965	20	2	1259.65	2518.3	0.473628	95.3211	50476	50476	MS2	0/0	250516_Fraction_1.raw
P29197	P29197	16.3888	5.37	3	2	4	5	0.738451	2	70.9356	1.28944	2	65.6043	0.809032	1	1.36274	2	52.1537	0.367653	2	491.575	577	61.2422	5.78271
	Confidence Level	Sequence	PSM Ambiguity	# Proteins	# Protein Groups	Protein Group Accessions	Modifications	Activation Type	ΔScore	ΔCn	Rank	Search Engine Rank	QuanResultID	Quan Info	Quan Usage	AT2	AT3	AT4	AT5	AT8	ROW1	ROW1-2	ROW2	q-Value	PEP	XCorr	# Missed Cleavages	Isolation Interference [%]	Ion Inject Time [ms]	Charge	m/z [Da]	MH+ [Da]	ΔM [ppm]	RT [min]	First Scan	Last Scan	MS Order	Ions Matched	Spectrum File
	High	dDTVILDGAGDkk	Unambiguous	4	2	P29197;Q43298	N-Term(TMT6plex); K12(TMT6plex); K13(TMT6plex)	CID	1	0	1	1	105271	Not Unique	Not Used	3989.26	4828.05	2105.12	83050.5	4648.68	4700.61	1650.1	3612.08	0	0.002434	4.25534	1	15.438	17	2	1017.59	2034.17	1.47537	81.8849	42685	42685	MS2	0/0	250516_Fraction_1.raw
	High	dDTVILDGAGDk	Unambiguous	4	2	P29197;Q43298	N-Term(TMT6plex); K12(TMT6plex)	CID	1	0	1	1	107002	Not Unique	Not Used	10186.1	15515	6042.4	425185	12502.9	10932.6		5546.86	0	0.001022	3.46756	0	8.76879	3	2	838.96	1676.91	0.896734	88.1608	46327	46327	MS2	0/0	250516_Fraction_1.raw
	High	dDTVILDGAGDk	Unambiguous	4	2	P29197;Q43298	N-Term(TMT6plex); K12(TMT6plex)	CID	1	0	1	1	106990	No Quan Values	Not Used		6016.21	2993.17	110223		8002.02			0	0.04009	2.99738	0	15.0809	3	3	559.642	1676.91	0.451947	88.1382	46317	46317	MS2	0/0	250516_Fraction_1.raw
	High	eGVITIQDGk	Unambiguous	1	1	P29197	N-Term(TMT6plex); K10(TMT6plex)	CID	1	0	1	1	104847	Unique	Used	29884.8	25739.2	14346.9	671774	24177.7	29253.9		3271.93	0	0.02359	2.93473	0	57.5034	3	2	759.452	1517.9	1.67777	80.3399	41782	41782	MS2	0/0	250516_Fraction_1.raw
	Medium	gEYVDMVk	Unambiguous	2	1	P29197	N-Term(TMT6plex); K8(TMT6plex)	CID	1	0	1	1	105642	Unique	Used	31586.6	60975.9	35878.7	1.67068e+06		59923.6	14163.1	38996.4	0.01149	0.1509	2.73378	0	7.80647	3	2	699.889	1398.77	0.841219	83.2142	43453	43453	MS2	0/0	250516_Fraction_1.raw
Q944P7	Q944P7	16.2509	6	5	3	3	5	0.759846	3	6.27246	1.14078	5	28.2106	1.64352	5	1.34	5	20.3957	5.24492	5	25.3103	583	61.2682	7.07861
	Confidence Level	Sequence	PSM Ambiguity	# Proteins	# Protein Groups	Protein Group Accessions	Modifications	Activation Type	ΔScore	ΔCn	Rank	Search Engine Rank	QuanResultID	Quan Info	Quan Usage	AT2	AT3	AT4	AT5	AT8	ROW1	ROW1-2	ROW2	q-Value	PEP	XCorr	# Missed Cleavages	Isolation Interference [%]	Ion Inject Time [ms]	Charge	m/z [Da]	MH+ [Da]	ΔM [ppm]	RT [min]	First Scan	Last Scan	MS Order	Ions Matched	Spectrum File
	High	tIEVNNTDAEGR	Unambiguous	5	1	Q944P7	N-Term(TMT6plex)	CID	1	0	1	1	95328	Unique	Used	5290.89	5008.08		58348.5	8695.67	5994.95	10642.8	27750.3	0	0.001566	3.9502	0	12.1104	11	2	774.397	1547.79	0.446834	45.1129	21741	21741	MS2	0/0	250516_Fraction_1.raw
	High	tIEVNNTDAEGR	Unambiguous	5	1	Q944P7	N-Term(TMT6plex)	CID	1	0	1	1	95527	Unique	Used	1433.98	2467.97		12154.8	2837.21	1676.92	2516.14	7925.02	0	0.01052	3.63441	0	0	20	2	774.398	1547.79	1.23551	45.8454	22169	22169	MS2	0/0	250516_Fraction_1.raw
	High	gDILAVGVTEk	Unambiguous	1	1	Q944P7	N-Term(TMT6plex); K11(TMT6plex)	CID	1	0	1	1	109389	Unique	Used	37908.2	18207.3	28804.4	309876	43599.8	50797	83864.6	235215	0	0.01292	3.3198	0	0	3	3	520.652	1559.94	0.0434992	96.8415	51359	51359	MS2	0/0	250516_Fraction_1.raw
	High	sGVADmVNTGGR	Unambiguous	3	1	Q944P7	N-Term(TMT6plex); M6(Oxidation)	CID	1	0	1	1	91404	Unique	Used	12949.9	14773	9432.69	128056	23077.5	18038.9	12656.8	50188.2	0	0.034	2.37032	0	30.1969	14	2	704.856	1408.71	0.158752	30.2566	13461	13461	MS2	0/0	250516_Fraction_1.raw
	Medium	tIEVNNTDAEGR	Unambiguous	5	1	Q944P7	N-Term(TMT6plex)	CID	1	0	1	1	95570	Unique	Used	1836.81	2179.17	1927.04	30130.3	2713.9	3000.12	3147.81	6281.15	0.01622	0.1845	2.97615	0	0	15	2	774.396	1547.78	-1.28826	45.9887	22252	22252	MS2	0/0	250516_Fraction_1.raw
B7LQ20	B7LQ20	16.1088	12.99	5	3	4	7	0.548932	1		0.640888	1		1.50669	1	0.690238	1		1.56336	1		331	35.5183	7.10791
[truncated: 1,990 more rows]
